# Supplementary material for: In Silico Analyses of the Role of Codon Usage at the Hemagglutinin Cleavage Site in Highly Pathogenic Avian Influenza Genesis
Source: Viruses. 2022 Jun 21;14(7):1352. doi: 10.3390/v14071352 (PMC9316147; doi:10.3390/v14071352)
Supplement: Supplementary file 1 [file viruses-14-01352-s001.zip]

Archive with 130 entries (116 files):
- Supplementary File 1.pdf
- Supplementary File 2.html
- Supplementary File 3.xlsx
- Supplementary File 4/
- Supplementary File 4/dataset/
- Supplementary File 4/dataset/.DS_Store
- Supplementary File 4/dataset/avian_h10_unique_CSregion.fasta
- Supplementary File 4/dataset/avian_h11_unique_CSregion.fasta
- Supplementary File 4/dataset/avian_h12_unique_CSregion.fasta
- Supplementary File 4/dataset/avian_h13_unique_CSregion.fasta
- Supplementary File 4/dataset/avian_h14_unique_CSregion.fasta
- Supplementary File 4/dataset/avian_h15_unique_CSregion.fasta
- Supplementary File 4/dataset/avian_h16_unique_CSregion.fasta
- Supplementary File 4/dataset/avian_h1_unique_CSregion.fasta
- Supplementary File 4/dataset/avian_h2_unique_CSregion.fasta
- Supplementary File 4/dataset/avian_h3_unique_CSregion.fasta
- Supplementary File 4/dataset/avian_h4_unique_CSregion.fasta
- Supplementary File 4/dataset/avian_h5_unique_CSregion.fasta
- Supplementary File 4/dataset/avian_h6_unique_CSregion.fasta
- Supplementary File 4/dataset/avian_h7_unique_CSregion.fasta
- Supplementary File 4/dataset/avian_h8_unique_CSregion.fasta
- Supplementary File 4/dataset/avian_h9_unique_CSregion.fasta
- Supplementary File 4/dataset/by_region-species/
- Supplementary File 4/dataset/by_region-species/.DS_Store
- Supplementary File 4/dataset/by_region-species/america-ans_cha/
- Supplementary File 4/dataset/by_region-species/america-ans_cha/america-ans_cha_h10_unique_CSregion.fasta
- Supplementary File 4/dataset/by_region-species/america-ans_cha/america-ans_cha_h11_unique_CSregion.fasta
- Supplementary File 4/dataset/by_region-species/america-ans_cha/america-ans_cha_h12_unique_CSregion.fasta
- Supplementary File 4/dataset/by_region-species/america-ans_cha/america-ans_cha_h13_unique_CSregion.fasta
- Supplementary File 4/dataset/by_region-species/america-ans_cha/america-ans_cha_h14_unique_CSregion.fasta
- Supplementary File 4/dataset/by_region-species/america-ans_cha/america-ans_cha_h15_unique_CSregion.fasta
- Supplementary File 4/dataset/by_region-species/america-ans_cha/america-ans_cha_h16_unique_CSregion.fasta
- Supplementary File 4/dataset/by_region-species/america-ans_cha/america-ans_cha_h1_unique_CSregion.fasta
- Supplementary File 4/dataset/by_region-species/america-ans_cha/america-ans_cha_h2_unique_CSregion.fasta
- Supplementary File 4/dataset/by_region-species/america-ans_cha/america-ans_cha_h3_unique_CSregion.fasta
- Supplementary File 4/dataset/by_region-species/america-ans_cha/america-ans_cha_h4_unique_CSregion.fasta
- Supplementary File 4/dataset/by_region-species/america-ans_cha/america-ans_cha_h5_unique_CSregion.fasta
- Supplementary File 4/dataset/by_region-species/america-ans_cha/america-ans_cha_h6_unique_CSregion.fasta
- Supplementary File 4/dataset/by_region-species/america-ans_cha/america-ans_cha_h7_unique_CSregion.fasta
- Supplementary File 4/dataset/by_region-species/america-ans_cha/america-ans_cha_h8_unique_CSregion.fasta
- Supplementary File 4/dataset/by_region-species/america-ans_cha/america-ans_cha_h9_unique_CSregion.fasta
- Supplementary File 4/dataset/by_region-species/america-poultry/
- Supplementary File 4/dataset/by_region-species/america-poultry/america-poultry_h10_unique_CSregion.fasta
- Supplementary File 4/dataset/by_region-species/america-poultry/america-poultry_h11_unique_CSregion.fasta
- Supplementary File 4/dataset/by_region-species/america-poultry/america-poultry_h12_unique_CSregion.fasta
- Supplementary File 4/dataset/by_region-species/america-poultry/america-poultry_h13_unique_CSregion.fasta
- Supplementary File 4/dataset/by_region-species/america-poultry/america-poultry_h14_unique_CSregion.fasta
- Supplementary File 4/dataset/by_region-species/america-poultry/america-poultry_h15_unique_CSregion.fasta
- Supplementary File 4/dataset/by_region-species/america-poultry/america-poultry_h16_unique_CSregion.fasta
- Supplementary File 4/dataset/by_region-species/america-poultry/america-poultry_h1_unique_CSregion.fasta
- Supplementary File 4/dataset/by_region-species/america-poultry/america-poultry_h2_unique_CSregion.fasta
- Supplementary File 4/dataset/by_region-species/america-poultry/america-poultry_h3_unique_CSregion.fasta
- Supplementary File 4/dataset/by_region-species/america-poultry/america-poultry_h4_unique_CSregion.fasta
- Supplementary File 4/dataset/by_region-species/america-poultry/america-poultry_h5_unique_CSregion.fasta
- Supplementary File 4/dataset/by_region-species/america-poultry/america-poultry_h6_unique_CSregion.fasta
- Supplementary File 4/dataset/by_region-species/america-poultry/america-poultry_h7_unique_CSregion.fasta
- Supplementary File 4/dataset/by_region-species/america-poultry/america-poultry_h8_unique_CSregion.fasta
- Supplementary File 4/dataset/by_region-species/america-poultry/america-poultry_h9_unique_CSregion.fasta
- Supplementary File 4/dataset/by_region-species/eurasia-ans_cha/
- Supplementary File 4/dataset/by_region-species/eurasia-ans_cha/eurasia-ans_cha_h10_unique_CSregion.fasta
- Supplementary File 4/dataset/by_region-species/eurasia-ans_cha/eurasia-ans_cha_h11_unique_CSregion.fasta
- Supplementary File 4/dataset/by_region-species/eurasia-ans_cha/eurasia-ans_cha_h12_unique_CSregion.fasta
- Supplementary File 4/dataset/by_region-species/eurasia-ans_cha/eurasia-ans_cha_h13_unique_CSregion.fasta
- Supplementary File 4/dataset/by_region-species/eurasia-ans_cha/eurasia-ans_cha_h14_unique_CSregion.fasta
- Supplementary File 4/dataset/by_region-species/eurasia-ans_cha/eurasia-ans_cha_h15_unique_CSregion.fasta
- Supplementary File 4/dataset/by_region-species/eurasia-ans_cha/eurasia-ans_cha_h16_unique_CSregion.fasta
- Supplementary File 4/dataset/by_region-species/eurasia-ans_cha/eurasia-ans_cha_h1_unique_CSregion.fasta
- Supplementary File 4/dataset/by_region-species/eurasia-ans_cha/eurasia-ans_cha_h2_unique_CSregion.fasta
- Supplementary File 4/dataset/by_region-species/eurasia-ans_cha/eurasia-ans_cha_h3_unique_CSregion.fasta
- Supplementary File 4/dataset/by_region-species/eurasia-ans_cha/eurasia-ans_cha_h4_unique_CSregion.fasta
- Supplementary File 4/dataset/by_region-species/eurasia-ans_cha/eurasia-ans_cha_h5_unique_CSregion.fasta
- Supplementary File 4/dataset/by_region-species/eurasia-ans_cha/eurasia-ans_cha_h6_unique_CSregion.fasta
- Supplementary File 4/dataset/by_region-species/eurasia-ans_cha/eurasia-ans_cha_h7_unique_CSregion.fasta
- Supplementary File 4/dataset/by_region-species/eurasia-ans_cha/eurasia-ans_cha_h8_unique_CSregion.fasta
- Supplementary File 4/dataset/by_region-species/eurasia-ans_cha/eurasia-ans_cha_h9_unique_CSregion.fasta
- Supplementary File 4/dataset/by_region-species/eurasia-poultry/
- Supplementary File 4/dataset/by_region-species/eurasia-poultry/eurasia-poultry_h10_unique_CSregion.fasta
- Supplementary File 4/dataset/by_region-species/eurasia-poultry/eurasia-poultry_h11_unique_CSregion.fasta
- Supplementary File 4/dataset/by_region-species/eurasia-poultry/eurasia-poultry_h12_unique_CSregion.fasta
- Supplementary File 4/dataset/by_region-species/eurasia-poultry/eurasia-poultry_h13_unique_CSregion.fasta
- Supplementary File 4/dataset/by_region-species/eurasia-poultry/eurasia-poultry_h14_unique_CSregion.fasta
- Supplementary File 4/dataset/by_region-species/eurasia-poultry/eurasia-poultry_h15_unique_CSregion.fasta
- Supplementary File 4/dataset/by_region-species/eurasia-poultry/eurasia-poultry_h16_unique_CSregion.fasta
- Supplementary File 4/dataset/by_region-species/eurasia-poultry/eurasia-poultry_h1_unique_CSregion.fasta
- Supplementary File 4/dataset/by_region-species/eurasia-poultry/eurasia-poultry_h2_unique_CSregion.fasta
- Supplementary File 4/dataset/by_region-species/eurasia-poultry/eurasia-poultry_h3_unique_CSregion.fasta
- Supplementary File 4/dataset/by_region-species/eurasia-poultry/eurasia-poultry_h4_unique_CSregion.fasta
- Supplementary File 4/dataset/by_region-species/eurasia-poultry/eurasia-poultry_h5_unique_CSregion.fasta
- Supplementary File 4/dataset/by_region-species/eurasia-poultry/eurasia-poultry_h6_unique_CSregion.fasta
- Supplementary File 4/dataset/by_region-species/eurasia-poultry/eurasia-poultry_h7_unique_CSregion.fasta
- Supplementary File 4/dataset/by_region-species/eurasia-poultry/eurasia-poultry_h8_unique_CSregion.fasta
- Supplementary File 4/dataset/by_region-species/eurasia-poultry/eurasia-poultry_h9_unique_CSregion.fasta
- Supplementary File 4/dataset/full_ORF/
- Supplementary File 4/dataset/full_ORF/avian_h10_unique.fasta
- Supplementary File 4/dataset/full_ORF/avian_h11_unique.fasta
- Supplementary File 4/dataset/full_ORF/avian_h12_unique.fasta
- Supplementary File 4/dataset/full_ORF/avian_h13_unique.fasta
- Supplementary File 4/dataset/full_ORF/avian_h14_unique.fasta
- Supplementary File 4/dataset/full_ORF/avian_h15_unique.fasta
- Supplementary File 4/dataset/full_ORF/avian_h16_unique.fasta
- Supplementary File 4/dataset/full_ORF/avian_h1_unique.fasta
- Supplementary File 4/dataset/full_ORF/avian_h2_unique.fasta
- Supplementary File 4/dataset/full_ORF/avian_h3_unique.fasta
- Supplementary File 4/dataset/full_ORF/avian_h4_unique.fasta
- Supplementary File 4/dataset/full_ORF/avian_h5_unique.fasta
- Supplementary File 4/dataset/full_ORF/avian_h6_unique.fasta
- Supplementary File 4/dataset/full_ORF/avian_h7_unique.fasta
- Supplementary File 4/dataset/full_ORF/avian_h8_unique.fasta
- Supplementary File 4/dataset/full_ORF/avian_h9_unique.fasta
- Supplementary File 4/dataset/id-region-species-bases.txt
- Supplementary File 4/dataset/readme.txt
- Supplementary File 4/__MACOSX/
- Supplementary File 4/__MACOSX/dataset/
- Supplementary File 4/__MACOSX/dataset/._.DS_Store
- Supplementary File 4/__MACOSX/dataset/._avian_h16_unique_CSregion.fasta
- Supplementary File 4/__MACOSX/dataset/._avian_h1_unique_CSregion.fasta
- Supplementary File 4/__MACOSX/dataset/._avian_h2_unique_CSregion.fasta
- Supplementary File 4/__MACOSX/dataset/._avian_h6_unique_CSregion.fasta
- Supplementary File 4/__MACOSX/dataset/._id-region-species-bases.txt
- Supplementary File 4/__MACOSX/dataset/._readme.txt
- Supplementary File 4/__MACOSX/dataset/by_region-species/
- Supplementary File 4/__MACOSX/dataset/by_region-species/._.DS_Store
- Supplementary File 4/__MACOSX/dataset/by_region-species/america-ans_cha/
- Supplementary File 4/__MACOSX/dataset/by_region-species/america-ans_cha/._america-ans_cha_h1_unique_CSregion.fasta
- Supplementary File 4/__MACOSX/dataset/by_region-species/eurasia-ans_cha/
- Supplementary File 4/__MACOSX/dataset/by_region-species/eurasia-ans_cha/._eurasia-ans_cha_h2_unique_CSregion.fasta
- Supplementary File 4/__MACOSX/dataset/full_ORF/
- Supplementary File 4/__MACOSX/dataset/full_ORF/._avian_h1_unique.fasta
- Supplementary File 4/__MACOSX/dataset/full_ORF/._avian_h2_unique.fasta
- Supplementary File 4/__MACOSX/dataset/full_ORF/._avian_h6_unique.fasta
