# Supplementary material for: In Silico Analyses of the Role of Codon Usage at the Hemagglutinin Cleavage Site in Highly Pathogenic Avian Influenza Genesis
Source: Viruses. 2022 Jun 21;14(7):1352. doi: 10.3390/v14071352 (PMC9316147; doi:10.3390/v14071352)
Supplement: Supplementary file 1 [file viruses-14-01352-s001.zip › Supplementary File 3.xlsx]

## Sheet: Table S1 frequency of CS motifs
Count of all unique cleavage site sequences observed for each subtype. Each cleavage site is colored according to the number of basic amino acids it contains, using the same colors as Figure 1. Columns are: amino acid motif, count, frequency within subtype, nucleotide motif, count, frequency of nucleotide motif within amino acid motif, frequency of nucleotide motif within subtype.
H1	count	freq	nts	count	freq	tot freq	H2	count	freq	nts	count	freq	tot freq	H3	count	freq	nts	count	freq	tot freq	H4	count	freq	nts	count	freq	tot freq	H5	count	freq	nts	count	freq	tot freq	H6	count	freq	nts	count	freq	tot freq	H7	count	freq	nts	count	freq	tot freq	H8
IQSR	757	0.891637	ATTCAATCCAGA	439	0.579921	0.517079	IESR	456	0.892368	ATTGAATCAAGG	206	0.451754	0.403131	KQTR	1903	0.937438	AAACAGACCAGG	511	0.268523	0.251724	KATR	1077	0.634649	AAGGCAACCAGA	739	0.686165	0.435474	RETR	992	0.848589	AGAGAAACAAGA	858	0.864919	0.733961	IETR	1698	0.82029	ATAGAAACTAGA	733	0.431684	0.354106	PKGR	1159	0.600518	CCAAAGGGAAGA	1016	0.876618	0.526425	IEPK
			ATTCAATCTAGA	143	0.188904	0.168433				ATTGAATCAAGA	158	0.346491	0.309198				AAACAAACCAGG	458	0.240673	0.225616				AAAGCAACCAGA	261	0.24234	0.153801				AGGGAAACAAGA	74	0.0745968	0.063302				ATTGAGACTAGA	488	0.287397	0.235749				CCAAAAGGAAGA	64	0.05522	0.0331606
			ATTCAATCGAGA	58	0.0766182	0.0683157				ATTGAGTCAAGG	30	0.0657895	0.0587084				AAACAAACCAGA	431	0.226484	0.212315				AAGGCGACCAGA	48	0.0445682	0.0282852				AGAGAGACAAGA	23	0.0231855	0.0196749				ATTGAAACTAGA	352	0.207303	0.170048				CCAAAGGGGAGA	32	0.02761	0.0165803
			ATACAATCCAGA	36	0.0475561	0.0424028				ATTGAGTCAAGA	22	0.0482456	0.0430528				AAGCAAACCAGA	188	0.0987914	0.0926108				AAGGCAACCAGG	8	0.00742804	0.0047142				AGAGAAACAAGG	9	0.00907258	0.00769889				ATTGAGACCAGA	64	0.0376914	0.0309179				CCCAAGGGAAGA	11	0.00949094	0.00569948
			ATTCAATCCCGA	24	0.0317041	0.0282686				ATTGAATCGAGG	21	0.0460526	0.0410959				AAACAGACCAGA	150	0.0788229	0.0738916				AAAGCGACCAGA	6	0.00557103	0.00353565				AGAGAGACGAGA	6	0.00604839	0.00513259				ATTGAAACCAGA	23	0.0135453	0.0111111				CCAAAAGGAAGG	9	0.00776531	0.00466321	VEPR
			ATCCAATCCAGA	22	0.0290621	0.0259128				ATCGAATCAAGA	15	0.0328947	0.0293542				AAACAAACTAGA	55	0.0289017	0.0270936				AAGGCAACTAGA	4	0.00371402	0.0023571				AGGGAGACAAGA	4	0.00403226	0.00342173				ATTGAGACTAGG	8	0.00471143	0.00386473				CCAAAGGGAAGG	8	0.0069025	0.00414508
			ATTCAGTCCAGA	19	0.0250991	0.0223793				ATTGAATCGAGA	2	0.00438596	0.00391389				AAGCAAACCAGG	21	0.0110352	0.0103448				AAAGCAACCAGG	3	0.00278552	0.00176783				CGAGAAACAAGA	4	0.00403226	0.00342173				ATTGAAACGAGA	6	0.00353357	0.00289855				CCGAAGGGAAGA	8	0.0069025	0.00414508	VEPK
			ATCCAATCGAGA	8	0.010568	0.00942285				ATCGAGTCAAGG	1	0.00219298	0.00195695				AAACAAACCCGG	17	0.00893326	0.00837438				AAGGCAACAAGA	2	0.00185701	0.00117855				AGAGAAACTAGA	3	0.00302419	0.0025663				ATAGAAACCAGA	6	0.00353357	0.00289855				CCAAAAGGGAGA	7	0.00603969	0.00362694	IEPR
			ATTCAATCAAGA	2	0.00264201	0.00235571				ATAGAATCAAGA	1	0.00219298	0.00195695				AAACAAACTCGA	14	0.00735681	0.00689655				AAGGCCACCAGA	2	0.00185701	0.00117855				AGGGAGACAAGG	2	0.00201613	0.00171086				ATAGAAACTAGG	5	0.00294464	0.00241546				CCMAAGGGAAGA	2	0.00172563	0.00103627
			ATCCAGTCTAGA	1	0.001321	0.00117786	IEPR	17	0.0332681	ATTGAACCAAGA	11	0.647059	0.0215264				AAACAAACAAGG	11	0.00578035	0.00541872				AAGGCAACTAGG	1	0.000928505	0.000589275				AGAGAAACGAGA	2	0.00201613	0.00171086				ATCGAGACTAGA	4	0.00235571	0.00193237				CCAAAGGGTAGA	1	0.000862813	0.000518135	IDPK
			ATACAGTCCAGA	1	0.001321	0.00117786				ATTGAGCCAAGA	4	0.235294	0.00782779				AAGCAAACAAGG	8	0.00420389	0.00394089				AAGGCGACCAGG	1	0.000928505	0.000589275				AGGGAAACACGA	2	0.00201613	0.00171086				ATAGAGACTAGA	4	0.00235571	0.00193237				CCCAAAGGAAGA	1	0.000862813	0.000518135
			ATCCAATCCAGG	1	0.001321	0.00117786				ATTGAGCCAAGG	1	0.0588235	0.00195695				AAGCAGACCAGA	7	0.0036784	0.00344828				AAAGCGACTAGA	1	0.000928505	0.000589275				CGAGAGACGCGA	1	0.00100806	0.000855432				ATAGAAACAAGA	2	0.00117786	0.000966184	PKTR	595	0.30829	CCCAAGACCAGA	418	0.702521	0.21658
			ATTCAATCCAGG	1	0.001321	0.00117786				ATTGAACCAAGG	1	0.0588235	0.00195695				AAACAGACAAGG	7	0.0036784	0.00344828				AAAGCAACAAGA	1	0.000928505	0.000589275				AGGGAAACGAGA	1	0.00100806	0.000855432				ATAGAAACGAGA	1	0.000588928	0.000483092				CCCAAAACCAGA	57	0.0957983	0.0295337
			ATTCAGTCTAGA	1	0.001321	0.00117786	IEAR	10	0.0195695	ATTGAAGCAAGA	6	0.6	0.0117417				AAACAAACTAGG	6	0.00315292	0.00295567	KASR	465	0.274013	AAGGCATCAAGA	425	0.913978	0.250442				AGGGAAACAAGG	1	0.00100806	0.000855432				ATTGAAACTAGG	1	0.000588928	0.000483092				CCCAAGACCAGG	47	0.0789916	0.0243523
			ATTCAATCTAGG	1	0.001321	0.00117786				ATTGAAGCGAGA	4	0.4	0.00782779				AAGCAAACTAGA	5	0.00262743	0.00246305				AAAGCATCAAGA	19	0.0408602	0.0111962				AGAGAAACGAGG	1	0.00100806	0.000855432				ATTGAGACTCGA	1	0.000588928	0.000483092				CCAAAGACCAGA	28	0.0470588	0.0145078
VQSR	53	0.0624264	GTTCAATCCAGA	46	0.867925	0.0541814	IESK	6	0.0117417	ATTGAATCAAAA	5	0.833333	0.00978474				AAACAAACCCGA	4	0.00210194	0.00197044				AAGGCATCGAGA	7	0.0150538	0.00412493				AGAGAGACTAGA	1	0.00100806	0.000855432	AETR	124	0.0599034	GCAGAAACAAGA	75	0.604839	0.0362319				CCAAAGACAAGA	23	0.0386555	0.0119171
			GTTCAATCCAGG	2	0.0377358	0.00235571				ATTGAATCAAAG	1	0.166667	0.00195695				AAGCAAACTAGG	2	0.00105097	0.000985222				AAAGCATCGAGA	6	0.0129032	0.00353565	KETR	67	0.0573139	AAAGAAACAAGA	54	0.80597	0.0461933				GCAGAGACAAGA	27	0.217742	0.0130435				CCAAAGACTAGA	9	0.0151261	0.00466321
			GTACAATCCAGA	1	0.0188679	0.00117786	MESR	5	0.00978474	ATGGAATCAAGA	5	1	0.00978474				AAACAGACTAGG	2	0.00105097	0.000985222				AAGGCATCTAGA	3	0.00645161	0.00176783				AAGGAAACAAGA	8	0.119403	0.00684346				GCAGAGACAAGG	17	0.137097	0.00821256				CCCAAGACTAGA	4	0.00672269	0.00207254
			GTTCAATCTAGA	1	0.0188679	0.00117786	IGSR	5	0.00978474	ATTGGGTCAAGA	5	1	0.00978474				AAACAAACAAGA	2	0.00105097	0.000985222				AAGGCGTCAAGA	2	0.00430108	0.00117855				AAAGAAACAAGG	3	0.0447761	0.0025663				GCAGAGACGAGA	4	0.0322581	0.00193237				CCTAAGACCAGA	3	0.00504202	0.0015544
			GTCCAATCGAGA	1	0.0188679	0.00117786	IDSR	4	0.00782779	ATTGACTCAAGG	4	1	0.00782779				AAGCAAACCCGG	2	0.00105097	0.000985222				AAGGCATCGAGG	1	0.00215054	0.000589275				AAGGAGACAAGA	2	0.0298507	0.00171086				GCAGAAACAAGG	1	0.00806452	0.000483092				CCAAAGACTAGG	2	0.00336134	0.00103627
			GTTCAGTCCAGA	1	0.0188679	0.00117786	VESR	3	0.00587084	GTTGAATCAAGA	3	1	0.00587084				AAACAAACSAGA	1	0.000525486	0.000492611				AAGGCAAGCAGA	1	0.00215054	0.000589275	RKTR	35	0.0299401	AGAAAAACAAGA	32	0.914286	0.0273738	VETR	59	0.0285024	GTTGAGACTAGA	20	0.338983	0.00966184				CCAAAGACAAGG	1	0.00168067	0.000518135
			GTTCAATCGAGA	1	0.0188679	0.00117786	IKSR	2	0.00391389	ATTAAATCAAGG	1	0.5	0.00195695				AAACAGACTAGA	1	0.000525486	0.000492611				AAGGCATCAAGR	1	0.00215054	0.000589275				AGGAAGACAAGA	2	0.0571429	0.00171086				GTTGAAACTAGA	17	0.288136	0.00821256				CCAAAAACCAGA	1	0.00168067	0.000518135
IQTR	11	0.0129564	ATTCAAACCAGA	10	0.909091	0.0117786				ATTAAATCGAGA	1	0.5	0.00195695	KQTK	46	0.0226601	AAACAAACCAAG	30	0.652174	0.0147783	KAAR	36	0.0212139	AAGGCAGCCAGA	18	0.5	0.010607				AGAAAGACAAGA	1	0.0285714	0.000855432				GTTGAGACCAGA	15	0.254237	0.00724638				CCTAAAACCAGA	1	0.00168067	0.000518135
			ATTCAAACCCGA	1	0.0909091	0.00117786	IETR	1	0.00195695	ATTGAAACAAGG	1	1	0.00195695				AAGCAAACCAAA	14	0.304348	0.00689655				AAGGCAGCAAGA	9	0.25	0.00530348	IETR	22	0.0188195	ATAGAGACAAGG	14	0.636364	0.011976				GTAGAGACTAGA	4	0.0677966	0.00193237				CCCAAAACTAGA	1	0.00168067	0.000518135
IQAR	7	0.00824499	ATTCAAGCCAGA	6	0.857143	0.00706714	TESR	1	0.00195695	ACTGAATCAAGA	1	1	0.00195695				AAACAAACCAAA	1	0.0217391	0.000492611				AAAGCAGCCAGA	6	0.166667	0.00353565				ATAGAAACAAGA	4	0.181818	0.00342173				GTTGAAACCAGA	2	0.0338983	0.000966184	PKPR	107	0.0554404	CCAAAGCCCAGA	70	0.654206	0.0362694
			ATTCAAGCGAGA	1	0.142857	0.00117786	IEPK	1	0.00195695	ATTGAGCCAAAA	1	1	0.00195695				AAACAGACCAAG	1	0.0217391	0.000492611				AAGGCAGCTAGA	1	0.0277778	0.000589275				ATTGAAACTAGA	3	0.136364	0.0025663				GTTGAGACAAGA	1	0.0169492	0.000483092				CCAAAGCCAAGA	37	0.345794	0.019171
IQFR	6	0.00706714	ATTCAATTCAGA	6	1	0.00706714								RQTR	22	0.0108374	AGACAAACCAGG	10	0.454545	0.00492611				AAGGCAGCCAGG	1	0.0277778	0.000589275				ATAGAAACGAGA	1	0.0454545	0.000855432	AQTR	33	0.015942	GCACAAACAAGA	33	1	0.015942	PKKR	21	0.0108808	CCAAAGAAAAGA	20	0.952381	0.0103627
TQSR	3	0.00353357	ACTCAATCTAGA	2	0.666667	0.00235571											AGACAAACCAGA	5	0.227273	0.00246305				AAGGCGGCCAGA	1	0.0277778	0.000589275	REKR	15	0.0128315	AGAGAAAAAAGA	15	1	0.0128315	IETK	27	0.0130435	ATTGAGACTAAA	26	0.962963	0.0125604				CCGAAGAAGAGA	1	0.047619	0.000518135
			ACCCAATCGAGA	1	0.333333	0.00117786											AGACAGACTAGA	3	0.136364	0.00147783	RASR	27	0.0159104	AGGGCATCAAGA	26	0.962963	0.0153212	REAR	10	0.00855432	AGAGAAGCGAGG	7	0.7	0.00598802				ATTGAAACTAAA	1	0.037037	0.000483092	PKRR	9	0.00466321	CCAAAGAGAAGA	4	0.444444	0.00207254
FQSR	3	0.00353357	TTTCAATCCAGA	3	1	0.00353357											AGACAGACCAGG	3	0.136364	0.00147783				AGGGCATCGAGA	1	0.037037	0.000589275				AGAGAAGCAAGA	3	0.3	0.0025663	VKTR	23	0.0111111	GTGAAAACACGA	22	0.956522	0.010628				CCAAAAAGAAGA	3	0.333333	0.0015544
VQSK	2	0.00235571	GTTCAATCCAAA	2	1	0.00235571											AGACAAACTAGA	1	0.0454545	0.000492611	KTTR	16	0.0094284	AAGACAACCAGA	7	0.4375	0.00412493	KETK	7	0.00598802	AAGGAAACAAAA	7	1	0.00598802				GTAAAAACAAGA	1	0.0434783	0.000483092				CCGAAAAGAAGA	2	0.222222	0.00103627
IQSK	2	0.00235571	ATACAATCCAAA	2	1	0.00235571								KQAR	17	0.00837438	AAACAGGCCAGG	6	0.352941	0.00295567				AAAACAACCAGA	5	0.3125	0.00294638	RGTR	6	0.00513259	AGAGGAACAAGA	5	0.833333	0.00427716	IGTR	21	0.0101449	ATTGGGACTAGA	14	0.666667	0.00676329	PKGK	7	0.00362694	CCAAAGGGAAAA	7	1	0.00362694
IQPR	2	0.00235571	ATTCAACCTAGA	1	0.5	0.00117786											AAACAAGCCAGG	5	0.294118	0.00246305				AAAACAACAAGG	3	0.1875	0.00176783				AGAGGAACAAGG	1	0.166667	0.000855432				ATTGGGACCAGA	7	0.333333	0.00338164	PKER	7	0.00362694	CCAAAAGAAAGA	3	0.428571	0.0015544
			ATTCAACCCAGA	1	0.5	0.00117786											AAACAAGCCAGA	3	0.176471	0.00147783				AAAACAACAAGA	1	0.0625	0.000589275	REIR	3	0.0025663	AGAGAAATAAGG	2	0.666667	0.00171086	IATR	15	0.00724638	ATTGCAACTAGA	13	0.866667	0.00628019				CCAAAAGAAAGG	3	0.428571	0.0015544
IRSR	2	0.00235571	ATTCGATCTAGA	1	0.5	0.00117786											AAGCAAGCCAGA	2	0.117647	0.000985222	KASK	11	0.00648203	AAGGCATCAAAA	9	0.818182	0.00530348				AGGGAAATAAGA	1	0.333333	0.000855432				ATTGCAACAAGA	1	0.0666667	0.000483092				CCAAAGGAAAGA	1	0.142857	0.000518135
			ATTCGATCCAGA	1	0.5	0.00117786											AAGCAAGCCAGG	1	0.0588235	0.000492611				AAAGCATCAAAA	2	0.181818	0.00117855	REPR	2	0.00171086	AGAGAACCAAGA	2	1	0.00171086				ATTGCGACTAGA	1	0.0666667	0.000483092	PRTR	7	0.00362694	CCAAGGACGAGA	6	0.857143	0.00310881
LQSR	1	0.00117786	CTTCAATCCCGA	1	1	0.00117786								KRTR	8	0.00394089	AAACGGACCAGG	4	0.5	0.00197044	KAPR	10	0.00589275	AAAGCACCAAGA	6	0.6	0.00353565	RDTR	2	0.00171086	AGAGATACAAGA	1	0.5	0.000855432	IKTR	14	0.00676329	ATTAAAACTAGA	12	0.857143	0.0057971				CCCAGGACCAGA	1	0.142857	0.000518135
																	AAACGAACCAGG	2	0.25	0.000985222				AAGGCACCAAGA	4	0.4	0.0023571				AGAGACACAAGG	1	0.5	0.000855432				ATTAAGACTAGA	1	0.0714286	0.000483092	PKAR	6	0.00310881	CCCAAGGCCAGA	6	1	0.00310881
																	AAACGAACCAGA	1	0.125	0.000492611	KTNR	9	0.00530348	AAGACAAACAGA	9	1	0.00530348	KEAR	1	0.000855432	AAAGAAGCAAGA	1	1	0.000855432				ATAAAAACTAGA	1	0.0714286	0.000483092	PRGR	4	0.00207254	CCAAGAGGAAGA	3	0.75	0.0015544
																	AAGCGAACCAGA	1	0.125	0.000492611	RATR	8	0.0047142	AGGGCAACAAGA	4	0.5	0.0023571	KEIR	1	0.000855432	AAAGAAATAAGA	1	1	0.000855432	TETR	11	0.00531401	ACTGAGACTAGA	4	0.363636	0.00193237				CCAAGGGGAAGA	1	0.25	0.000518135
														KQIR	8	0.00394089	AAACAAATCAGA	4	0.5	0.00197044				AGGGCAACCAGA	4	0.5	0.0023571	IESR	1	0.000855432	ATAGAGTCAAGA	1	1	0.000855432				ACTGAGACCAGA	4	0.363636	0.00193237	PRKR	2	0.00103627	CCAAGAAAAAGA	2	1	0.00103627
																	AAACAAATCAGG	3	0.375	0.00147783	KESR	5	0.00294638	AAGGAATCAAGA	5	1	0.00294638	RET/IR	1	0.000855432	AGAGAAAYAAGA	1	1	0.000855432				ACTGAAACTAGA	3	0.272727	0.00144928	SKTR	2	0.00103627	TCCAAGACCAGA	2	1	0.00103627
																	AAACAGATCAGA	1	0.125	0.000492611	KTSR	5	0.00294638	AAGACATCAAGA	4	0.8	0.0023571	KEKR	1	0.000855432	AAAGAAAAAAGA	1	1	0.000855432	IENR	10	0.00483092	ATTGAAAATAGA	6	0.6	0.00289855	PQKR	1	0.000518135	CCACAGAAAAGA	1	1	0.000518135
														KQPR	7	0.00344828	AAACAACCCAGA	6	0.857143	0.00295567				AAGACGTCAAGA	1	0.2	0.000589275	RGKR	1	0.000855432	AGAGGGAAAAGA	1	1	0.000855432				ATTGAGAATAGA	4	0.4	0.00193237	PK/NGR	1	0.000518135	CCAAAKGGAAGA	1	1	0.000518135
																	AAACAGCCCAGG	1	0.142857	0.000492611	RAPR	3	0.00176783	AGGGCACCAAGA	3	1	0.00176783	RATR	1	0.000855432	AGAGCCACAAGA	1	1	0.000855432	VDTR	9	0.00434783	GTTGATACCAGA	9	1	0.00434783	PKGR/G	1	0.000518135	CCAAAGGGARGA	1	1	0.000518135
														KQSR	6	0.00295567	AAACAGTCCAGG	6	1	0.00295567	KAIR	3	0.00176783	AAGGCAATCAGA	3	1	0.00176783	RRTR	1	0.000855432	AGAAGAACAAGA	1	1	0.000855432	TENR	6	0.00289855	ACTGAGAATAGA	6	1	0.00289855	PKTK	1	0.000518135	CCCAAGACCAAA	1	1	0.000518135
														KHTR	4	0.00197044	AAACACACCAGA	1	0.25	0.000492611	KETR	3	0.00176783	AAGGAAACCAGA	3	1	0.00176783								IEAR	4	0.00193237	ATTGAGGCTAGA	2	0.5	0.000966184
																	AAGCACACCAGA	1	0.25	0.000492611	KATK	2	0.00117855	AAGGCAACCAAA	1	0.5	0.000589275											ATCGAGGCTAGA	1	0.25	0.000483092
																	AAACATACCAGG	1	0.25	0.000492611				AAAGCAACCAAA	1	0.5	0.000589275											ATTGAGGCCAGA	1	0.25	0.000483092
																	AAACACACCAGG	1	0.25	0.000492611	KRTR	2	0.00117855	AAGAGAACCAGA	2	1	0.00117855								IETI	3	0.00144928	ATTGAGACTATA	3	1	0.00144928
														KETR	3	0.00147783	AAAGAGACCAGG	3	1	0.00147783	KSSR	2	0.00117855	AAGTCATCAAGA	2	1	0.00117855								IDTR	2	0.000966184	ATTGATACTAGA	2	1	0.000966184
														EQTR	2	0.000985222	GAACAAACCAGA	1	0.5	0.000492611	KTAR	2	0.00117855	AAAACAGCAAGG	1	0.5	0.000589275								IGTK	2	0.000966184	ATTGGGACTAAA	2	1	0.000966184
																	GAACAAACCAGG	1	0.5	0.000492611				AAGACAGCAAGA	1	0.5	0.000589275								SETI	1	0.000483092	AGTGAGACTATA	1	1	0.000483092
														KKTR	1	0.000492611	AAAAAGACCAGG	1	1	0.000492611	KVSR	2	0.00117855	AAGGTTTCAAGA	2	1	0.00117855								VGTR	1	0.000483092	GTTGGAACTAGA	1	1	0.000483092
														KQTK/R	1	0.000492611	AAACAGACCARA	1	1	0.000492611	KANR	1	0.000589275	AAGGCAAACAGA	1	1	0.000589275								AKPR	1	0.000483092	GCAAAACCAAGA	1	1	0.000483092
														KQNR	1	0.000492611	AAGCAAAACAGA	1	1	0.000492611	KSTR	1	0.000589275	AAATCAACCAGA	1	1	0.000589275								IEPR	1	0.000483092	ATTGAACCTAGA	1	1	0.000483092
														KQVR	1	0.000492611	AAACAAGTCAGA	1	1	0.000492611	KALR	1	0.000589275	AAGGCATTGAGA	1	1	0.000589275								VETI	1	0.000483092	GTAGAGACTATA	1	1	0.000483092
																					RTTR	1	0.000589275	AGAACAACCAGA	1	1	0.000589275								XZTR	1	0.000483092	AWWSARACCAGA	1	1	0.000483092
																					EATR	1	0.000589275	GAAGCAACCAGA	1	1	0.000589275								LETR	1	0.000483092	CTTGAAACTAGA	1	1	0.000483092
																					RESR	1	0.000589275	AGGGAATCAAGA	1	1	0.000589275								VETK	1	0.000483092	GTTGAGACTAAA	1	1	0.000483092
																					KVTR	1	0.000589275	AAAGTAACCAGA	1	1	0.000589275								AATR	1	0.000483092	GCAGCAACAAGA	1	1	0.000483092
																					KGTR	1	0.000589275	AAGGGAACCAGA	1	1	0.000589275
																					KAAK	1	0.000589275	AAGGCAGCCAAA	1	1	0.000589275
[truncated: 62 more columns]

## Sheet: Table S2 species distribution
Species and category. Some species names extracted from isolate names were corrected for common spelling mistakes.			number of sequences by subtype																	percent of sequences of subtype
SPECIES	CATEGORY	TOTAL	H1	H2	H3	H4	H5	H6	H7	H8	H9	H10	H11	H12	H13	H14	H15	H16		H1	H2	H3	H4	H5	H6	H7	H8	H9	H10	H11	H12	H13	H14	H15	H16
accipiter_gentilis_schvedowi	other	1	0	0	0	0	0	0	0	0	1	0	0	0	0	0	0	0		0	0	0	0	0	0	0	0	0.0136968	0	0	0	0	0	0	0
adelie_penguin	other	4	0	0	0	0	0	0	0	0	0	0	4	0	0	0	0	0		0	0	0	0	0	0	0	0	0	0	0.493827	0	0	0	0	0
african_starling	other	2	0	0	0	0	0	0	2	0	0	0	0	0	0	0	0	0		0	0	0	0	0	0	0.103627	0	0	0	0	0	0	0	0	0
african_stonechat	other	1	0	0	0	0	0	0	0	0	1	0	0	0	0	0	0	0		0	0	0	0	0	0	0	0	0.0136968	0	0	0	0	0	0	0
aix_galericulata	anseriformes+charadriiformes	1	0	0	0	0	0	1	0	0	0	0	0	0	0	0	0	0		0	0	0	0	0	0.0483092	0	0	0	0	0	0	0	0	0	0
alopochen_aegyptiacus	anseriformes+charadriiformes	4	4	0	0	0	0	0	0	0	0	0	0	0	0	0	0	0		0.471143	0	0	0	0	0	0	0	0	0	0	0	0	0	0	0
american_black_duck	anseriformes+charadriiformes	165	15	1	54	57	3	3	10	3	4	8	6	1	0	0	0	0		1.76678	0.195695	2.6601	3.35887	0.25663	0.144928	0.518135	1.66667	0.054787	0.85197	0.740741	0.292398	0	0	0	0
american_coot	other	5	0	0	1	0	0	0	0	0	0	4	0	0	0	0	0	0		0	0	0.0492611	0	0	0	0	0	0	0.425985	0	0	0	0	0	0
american_green-winged_teal	anseriformes+charadriiformes	277	23	5	70	41	22	26	51	2	2	12	19	4	0	0	0	0		2.70907	0.978474	3.44828	2.41603	1.88195	1.25604	2.64249	1.11111	0.0273935	1.27796	2.34568	1.16959	0	0	0	0
american_oystercatcher	anseriformes+charadriiformes	3	0	0	1	0	0	0	0	0	1	0	0	0	1	0	0	0		0	0	0.0492611	0	0	0	0	0	0.0136968	0	0	0	0.269542	0	0	0
american_white_pelican	other	2	0	0	0	0	0	0	0	0	0	0	0	0	2	0	0	0		0	0	0	0	0	0	0	0	0	0	0	0	0.539084	0	0	0
american_wigeon	anseriformes+charadriiformes	84	0	2	13	5	13	41	4	0	1	2	0	3	0	0	0	0		0	0.391389	0.640394	0.294638	1.11206	1.98068	0.207254	0	0.0136968	0.212993	0	0.877193	0	0	0	0
anas_acuta	anseriformes+charadriiformes	2	0	0	0	0	0	0	0	0	0	0	2	0	0	0	0	0		0	0	0	0	0	0	0	0	0	0	0.246914	0	0	0	0	0
anas_americana	anseriformes+charadriiformes	1	0	0	0	0	0	1	0	0	0	0	0	0	0	0	0	0		0	0	0	0	0	0.0483092	0	0	0	0	0	0	0	0	0	0
anas_carolinensis	anseriformes+charadriiformes	2	0	0	0	2	0	0	0	0	0	0	0	0	0	0	0	0		0	0	0	0.117855	0	0	0	0	0	0	0	0	0	0	0	0
anas_crecca	anseriformes+charadriiformes	4	2	0	0	0	0	1	1	0	0	0	0	0	0	0	0	0		0.235571	0	0	0	0	0.0483092	0.0518135	0	0	0	0	0	0	0	0	0
anas_discors	anseriformes+charadriiformes	10	0	0	3	5	0	2	0	0	0	0	0	0	0	0	0	0		0	0	0.147783	0.294638	0	0.0966184	0	0	0	0	0	0	0	0	0	0
anas_platyrhynchos	anseriformes+charadriiformes	60	7	2	6	6	10	6	5	0	3	4	10	1	0	0	0	0		0.824499	0.391389	0.295567	0.353565	0.855432	0.289855	0.259067	0	0.0410903	0.425985	1.23457	0.292398	0	0	0	0
anas_poecilorhyncha	anseriformes+charadriiformes	1	0	0	0	0	0	0	0	0	0	0	1	0	0	0	0	0		0	0	0	0	0	0	0	0	0	0	0.123457	0	0	0	0	0
anser_fabalis	anseriformes+charadriiformes	16	0	0	0	0	0	13	0	0	2	0	1	0	0	0	0	0		0	0	0	0	0	0.628019	0	0	0.0273935	0	0.123457	0	0	0	0	0
anseriformes	anseriformes+charadriiformes	7	7	0	0	0	0	0	0	0	0	0	0	0	0	0	0	0		0.824499	0	0	0	0	0	0	0	0	0	0	0	0	0	0	0
anthropoides_virgo	other	2	0	0	0	0	0	0	0	0	2	0	0	0	0	0	0	0		0	0	0	0	0	0	0	0	0.0273935	0	0	0	0	0	0	0
aquatic_bird	not determined	60	0	0	10	0	41	4	3	0	0	1	1	0	0	0	0	0		0	0	0.492611	0	3.50727	0.193237	0.15544	0	0	0.106496	0.123457	0	0	0	0	0
arenaria_interpres	anseriformes+charadriiformes	3	0	0	1	0	0	1	0	0	0	0	0	1	0	0	0	0		0	0	0.0492611	0	0	0.0483092	0	0	0	0	0	0.292398	0	0	0	0
australian_shelduck	anseriformes+charadriiformes	2	0	0	0	0	0	0	0	0	0	0	0	0	0	0	2	0		0	0	0	0	0	0	0	0	0	0	0	0	0	0	13.3333	0
aves	not determined	4	0	0	0	0	0	0	0	0	4	0	0	0	0	0	0	0		0	0	0	0	0	0	0	0	0.054787	0	0	0	0	0	0	0
avian	not determined	126	0	2	5	3	10	3	8	0	85	8	2	0	0	0	0	0		0	0.391389	0.246305	0.176783	0.855432	0.144928	0.414508	0	1.16422	0.85197	0.246914	0	0	0	0	0
baer's_pochard	anseriformes+charadriiformes	1	0	0	0	0	0	0	1	0	0	0	0	0	0	0	0	0		0	0	0	0	0	0	0.0518135	0	0	0	0	0	0	0	0	0
baikal_teal	anseriformes+charadriiformes	9	0	0	6	0	1	0	0	0	1	0	1	0	0	0	0	0		0	0	0.295567	0	0.0855432	0	0	0	0.0136968	0	0.123457	0	0	0	0	0
bald_eagle	other	2	1	1	0	0	0	0	0	0	0	0	0	0	0	0	0	0		0.117786	0.195695	0	0	0	0	0	0	0	0	0	0	0	0	0	0
bantam	terrestrial poultry	1	0	0	1	0	0	0	0	0	0	0	0	0	0	0	0	0		0	0	0.0492611	0	0	0	0	0	0	0	0	0	0	0	0	0
bar_headed_goose	anseriformes+charadriiformes	1	0	0	0	0	1	0	0	0	0	0	0	0	0	0	0	0		0	0	0	0	0.0855432	0	0	0	0	0	0	0	0	0	0	0
barnacle_goose	anseriformes+charadriiformes	6	1	0	1	0	0	4	0	0	0	0	0	0	0	0	0	0		0.117786	0	0.0492611	0	0	0.193237	0	0	0	0	0	0	0	0	0	0
bean_goose	anseriformes+charadriiformes	14	1	0	0	0	5	4	2	0	1	0	1	0	0	0	0	0		0.117786	0	0	0	0.427716	0.193237	0.103627	0	0.0136968	0	0.123457	0	0	0	0	0
bewick's_swan	anseriformes+charadriiformes	13	4	0	1	2	1	1	1	0	2	0	0	1	0	0	0	0		0.471143	0	0.0492611	0.117855	0.0855432	0.0483092	0.0518135	0	0.0273935	0	0	0.292398	0	0	0	0
bird	not determined	6	0	0	0	0	0	0	0	0	5	0	1	0	0	0	0	0		0	0	0	0	0	0	0	0	0.0684838	0	0.123457	0	0	0	0	0
bird_feces	not determined	2	2	0	0	0	0	0	0	0	0	0	0	0	0	0	0	0		0.235571	0	0	0	0	0	0	0	0	0	0	0	0	0	0	0
black-bellied_tree_duck	anseriformes+charadriiformes	1	0	0	0	0	0	0	0	0	0	1	0	0	0	0	0	0		0	0	0	0	0	0	0	0	0	0.106496	0	0	0	0	0	0
black-bellied_whistling_duck	anseriformes+charadriiformes	1	0	0	0	0	1	0	0	0	0	0	0	0	0	0	0	0		0	0	0	0	0.0855432	0	0	0	0	0	0	0	0	0	0	0
black-billed_magpie	other	3	0	0	0	0	0	0	0	0	3	0	0	0	0	0	0	0		0	0	0	0	0	0	0	0	0.0410903	0	0	0	0	0	0	0
black-headed_gull	anseriformes+charadriiformes	243	1	4	1	1	0	1	0	0	3	2	4	0	151	0	0	75		0.117786	0.782779	0.0492611	0.0589275	0	0.0483092	0	0	0.0410903	0.212993	0.493827	0	40.7008	0	0	37.3134
black-legged_kittiwake	anseriformes+charadriiformes	2	0	0	0	0	0	0	0	0	0	0	0	0	1	0	0	1		0	0	0	0	0	0	0	0	0	0	0	0	0.269542	0	0	0.497512
black-necked_crane	other	1	1	0	0	0	0	0	0	0	0	0	0	0	0	0	0	0		0.117786	0	0	0	0	0	0	0	0	0	0	0	0	0	0	0
black-necked_stilt	anseriformes+charadriiformes	2	0	0	0	0	0	0	0	0	0	0	2	0	0	0	0	0		0	0	0	0	0	0	0	0	0	0	0.246914	0	0	0	0	0
black-tailed_godwit	anseriformes+charadriiformes	1	0	0	0	0	0	0	1	0	0	0	0	0	0	0	0	0		0	0	0	0	0	0	0.0518135	0	0	0	0	0	0	0	0	0
black-tailed_gull	anseriformes+charadriiformes	4	0	0	0	0	0	0	0	0	0	0	0	0	4	0	0	0		0	0	0	0	0	0	0	0	0	0	0	0	1.07817	0	0	0
black_bellied_whistling_duck	anseriformes+charadriiformes	1	0	0	0	0	1	0	0	0	0	0	0	0	0	0	0	0		0	0	0	0	0.0855432	0	0	0	0	0	0	0	0	0	0	0
black_chicken	terrestrial poultry	3	0	0	0	0	0	0	0	0	3	0	0	0	0	0	0	0		0	0	0	0	0	0	0	0	0.0410903	0	0	0	0	0	0	0
black_duck	anseriformes+charadriiformes	17	2	2	1	1	3	5	0	0	0	0	3	0	0	0	0	0		0.235571	0.391389	0.0492611	0.0589275	0.25663	0.241546	0	0	0	0	0.37037	0	0	0	0	0
black_scoter	anseriformes+charadriiformes	4	0	0	1	0	0	0	2	0	0	1	0	0	0	0	0	0		0	0	0.0492611	0	0	0	0.103627	0	0	0.106496	0	0	0	0	0	0
black_skimmer	anseriformes+charadriiformes	9	0	0	0	0	0	0	0	0	0	0	0	0	9	0	0	0		0	0	0	0	0	0	0	0	0	0	0	0	2.42588	0	0	0
blackish_oystercatcher	anseriformes+charadriiformes	2	0	1	0	0	0	0	0	0	0	0	0	0	1	0	0	0		0	0.195695	0	0	0	0	0	0	0	0	0	0	0.269542	0	0	0
blue-winged_teal	anseriformes+charadriiformes	696	30	14	209	256	20	26	51	9	4	20	30	9	0	18	0	0		3.53357	2.73973	10.2956	15.0854	1.71086	1.25604	2.64249	5	0.054787	2.12993	3.7037	2.63158	0	54.5455	0	0
blue_&_white_flycatcher	other	1	0	0	0	0	0	0	1	0	0	0	0	0	0	0	0	0		0	0	0	0	0	0	0.0518135	0	0	0	0	0	0	0	0	0
blue_goose	anseriformes+charadriiformes	1	0	0	0	0	1	0	0	0	0	0	0	0	0	0	0	0		0	0	0	0	0.0855432	0	0	0	0	0	0	0	0	0	0	0
brambling	other	1	0	0	0	0	0	0	0	0	1	0	0	0	0	0	0	0		0	0	0	0	0	0	0	0	0.0136968	0	0	0	0	0	0	0
brant	anseriformes+charadriiformes	5	2	1	0	0	0	0	0	0	0	0	2	0	0	0	0	0		0.235571	0.195695	0	0	0	0	0	0	0	0	0.246914	0	0	0	0	0
branta_canadensis	anseriformes+charadriiformes	1	0	0	0	0	0	0	1	0	0	0	0	0	0	0	0	0		0	0	0	0	0	0	0.0518135	0	0	0	0	0	0	0	0	0
brent_goose	anseriformes+charadriiformes	1	1	0	0	0	0	0	0	0	0	0	0	0	0	0	0	0		0.117786	0	0	0	0	0	0	0	0	0	0	0	0	0	0	0
broiler	terrestrial poultry	2	0	0	0	0	0	0	0	0	2	0	0	0	0	0	0	0		0	0	0	0	0	0	0	0	0.0273935	0	0	0	0	0	0	0
broiler_chicken	terrestrial poultry	1	0	0	0	0	0	0	0	0	1	0	0	0	0	0	0	0		0	0	0	0	0	0	0	0	0.0136968	0	0	0	0	0	0	0
broiler_duck	anseriformes+charadriiformes	1	0	0	0	0	1	0	0	0	0	0	0	0	0	0	0	0		0	0	0	0	0.0855432	0	0	0	0	0	0	0	0	0	0	0
brown-hooded_gull	anseriformes+charadriiformes	5	0	0	0	0	0	0	0	0	1	0	0	0	3	0	0	1		0	0	0	0	0	0	0	0	0.0136968	0	0	0	0.808625	0	0	0.497512
brown_skua	anseriformes+charadriiformes	1	0	0	0	0	0	1	0	0	0	0	0	0	0	0	0	0		0	0	0	0	0	0.0483092	0	0	0	0	0	0	0	0	0	0
bucefala_clangula	anseriformes+charadriiformes	1	0	0	1	0	0	0	0	0	0	0	0	0	0	0	0	0		0	0	0.0492611	0	0	0	0	0	0	0	0	0	0	0	0	0
budgerigar	other	3	0	0	1	2	0	0	0	0	0	0	0	0	0	0	0	0		0	0	0.0492611	0.117855	0	0	0	0	0	0	0	0	0	0	0	0
bufflehead	anseriformes+charadriiformes	28	2	1	1	17	0	1	1	0	0	0	4	1	0	0	0	0		0.235571	0.195695	0.0492611	1.00177	0	0.0483092	0.0518135	0	0	0	0.493827	0.292398	0	0	0	0
cackling_goose	anseriformes+charadriiformes	2	0	0	0	0	0	1	0	0	1	0	0	0	0	0	0	0		0	0	0	0	0	0.0483092	0	0	0.0136968	0	0	0	0	0	0	0
calidris_ruficollis	anseriformes+charadriiformes	1	0	0	0	1	0	0	0	0	0	0	0	0	0	0	0	0		0	0	0	0.0589275	0	0	0	0	0	0	0	0	0	0	0	0
california_gull	anseriformes+charadriiformes	2	0	0	0	0	0	0	0	0	0	1	0	0	0	0	0	1		0	0	0	0	0	0	0	0	0	0.106496	0	0	0	0	0	0.497512
call_duck	anseriformes+charadriiformes	7	0	0	0	0	0	0	0	0	0	0	7	0	0	0	0	0		0	0	0	0	0	0	0	0	0	0	0.864198	0	0	0	0	0
canada_goose	anseriformes+charadriiformes	13	0	0	0	0	9	3	1	0	0	0	0	0	0	0	0	0		0	0	0	0	0.769889	0.144928	0.0518135	0	0	0	0	0	0	0	0	0
canvasback	anseriformes+charadriiformes	2	1	0	0	0	1	0	0	0	0	0	0	0	0	0	0	0		0.117786	0	0	0	0.0855432	0	0	0	0	0	0	0	0	0	0	0
cape_shoveller	anseriformes+charadriiformes	1	0	0	0	1	0	0	0	0	0	0	0	0	0	0	0	0		0	0	0	0.0589275	0	0	0	0	0	0	0	0	0	0	0	0
chestnut_teal	anseriformes+charadriiformes	2	0	0	1	0	0	0	0	0	1	0	0	0	0	0	0	0		0	0	0.0492611	0	0	0	0	0	0.0136968	0	0	0	0	0	0	0
chicken	terrestrial poultry	6957	11	25	35	14	122	168	646	3	5839	89	5	0	0	0	0	0		1.29564	4.89237	1.72414	0.824985	10.4363	8.11594	33.4715	1.66667	79.9753	9.47817	0.617284	0	0	0	0	0
chinese_francolin	terrestrial poultry	1	0	0	0	0	0	0	0	0	1	0	0	0	0	0	0	0		0	0	0	0	0	0	0	0	0.0136968	0	0	0	0	0	0	0
chinese_hwamei	other	1	0	0	0	0	0	0	0	0	1	0	0	0	0	0	0	0		0	0	0	0	0	0	0	0	0.0136968	0	0	0	0	0	0	0
chinstrap_penguin	other	8	0	0	0	0	2	0	0	0	0	0	6	0	0	0	0	0		0	0	0	0	0.171086	0	0	0	0	0	0.740741	0	0	0	0	0
chukar	terrestrial poultry	7	0	0	0	0	2	4	1	0	0	0	0	0	0	0	0	0		0	0	0	0	0.171086	0.193237	0.0518135	0	0	0	0	0	0	0	0	0
cinnamon_teal	anseriformes+charadriiformes	31	1	0	5	8	2	2	9	0	0	1	2	1	0	0	0	0		0.117786	0	0.246305	0.47142	0.171086	0.0966184	0.466321	0	0	0.106496	0.246914	0.292398	0	0	0	0
cloacal_swab_ece1	not determined	2	0	0	0	0	0	0	2	0	0	0	0	0	0	0	0	0		0	0	0	0	0	0	0.103627	0	0	0	0	0	0	0	0	0
comb_duck	anseriformes+charadriiformes	1	0	0	0	0	0	1	0	0	0	0	0	0	0	0	0	0		0	0	0	0	0	0.0483092	0	0	0	0	0	0	0	0	0	0
common_black_duck	anseriformes+charadriiformes	1	0	0	0	0	0	0	0	0	0	0	1	0	0	0	0	0		0	0	0	0	0	0	0	0	0	0	0.123457	0	0	0	0	0
common_coot	other	1	0	0	0	0	0	1	0	0	0	0	0	0	0	0	0	0		0	0	0	0	0	0.0483092	0	0	0	0	0	0	0	0	0	0
common_eider	anseriformes+charadriiformes	5	1	0	1	1	0	0	0	0	0	1	0	1	0	0	0	0		0.117786	0	0.0492611	0.0589275	0	0	0	0	0	0.106496	0	0.292398	0	0	0	0
common_goldeneye	anseriformes+charadriiformes	43	3	3	0	18	0	2	5	0	0	5	5	2	0	0	0	0		0.353357	0.587084	0	1.0607	0	0.0966184	0.259067	0	0	0.532481	0.617284	0.584795	0	0	0	0
common_gull	anseriformes+charadriiformes	3	0	0	0	0	0	1	0	0	0	0	0	0	1	0	0	1		0	0	0	0	0	0.0483092	0	0	0	0	0	0	0.269542	0	0	0.497512
common_iora_	other	1	0	0	0	0	0	0	1	0	0	0	0	0	0	0	0	0		0	0	0	0	0	0	0.0518135	0	0	0	0	0	0	0	0	0
common_murre	other	15	12	0	0	0	1	0	0	0	1	0	0	1	0	0	0	0		1.41343	0	0	0	0.0855432	0	0	0	0.0136968	0	0	0.292398	0	0	0	0
common_pochard	anseriformes+charadriiformes	2	0	0	0	1	0	0	1	0	0	0	0	0	0	0	0	0		0	0	0	0.0589275	0	0	0.0518135	0	0	0	0	0	0	0	0	0
common_redshank	anseriformes+charadriiformes	2	0	0	0	0	0	0	0	0	2	0	0	0	0	0	0	0		0	0	0	0	0	0	0	0	0.0273935	0	0	0	0	0	0	0
common_scoter	anseriformes+charadriiformes	2	0	0	0	0	0	1	0	0	0	1	0	0	0	0	0	0		0	0	0	0	0	0.0483092	0	0	0	0.106496	0	0	0	0	0	0
common_shelduck	anseriformes+charadriiformes	4	0	0	2	1	1	0	0	0	0	0	0	0	0	0	0	0		0	0	0.0985222	0.0589275	0.0855432	0	0	0	0	0	0	0	0	0	0	0
common_teal	anseriformes+charadriiformes	30	2	1	5	2	1	5	5	2	1	1	5	0	0	0	0	0		0.235571	0.195695	0.246305	0.117855	0.0855432	0.241546	0.259067	1.11111	0.0136968	0.106496	0.617284	0	0	0	0	0
conure	other	2	0	0	0	0	0	0	2	0	0	0	0	0	0	0	0	0		0	0	0	0	0	0	0.103627	0	0	0	0	0	0	0	0	0
coot	other	2	0	0	0	0	0	1	0	0	1	0	0	0	0	0	0	0		0	0	0	0	0	0.0483092	0	0	0.0136968	0	0	0	0	0	0	0
crane	other	1	0	0	0	0	0	0	0	0	0	0	1	0	0	0	0	0		0	0	0	0	0	0	0	0	0	0	0.123457	0	0	0	0	0
crow	other	1	0	0	0	0	0	0	0	0	1	0	0	0	0	0	0	0		0	0	0	0	0	0	0	0	0.0136968	0	0	0	0	0	0	0
domestic_duck	anseriformes+charadriiformes	11	0	0	0	5	0	1	3	0	0	1	1	0	0	0	0	0		0	0	0	0.294638	0	0.0483092	0.15544	0	0	0.106496	0.123457	0	0	0	0	0
domestic_green-winged_teal	anseriformes+charadriiformes	1	0	0	1	0	0	0	0	0	0	0	0	0	0	0	0	0		0	0	0.0492611	0	0	0	0	0	0	0	0	0	0	0	0	0
dove	terrestrial poultry	2	0	0	0	0	0	0	0	0	2	0	0	0	0	0	0	0		0	0	0	0	0	0	0	0	0.0273935	0	0	0	0	0	0	0
duck	anseriformes+charadriiformes	2998	115	56	406	299	188	827	243	22	584	126	101	19	6	0	4	2		13.5453	10.9589	20	17.6193	16.0821	39.9517	12.5907	12.2222	7.9989	13.4185	12.4691	5.55556	1.61725	0	26.6667	0.995025
duck_broiler	anseriformes+charadriiformes	1	0	0	0	0	1	0	0	0	0	0	0	0	0	0	0	0		0	0	0	0	0.0855432	0	0	0	0	0	0	0	0	0	0	0
dunlin	anseriformes+charadriiformes	9	1	0	1	1	0	1	1	0	0	0	2	0	1	0	0	1		0.117786	0	0.0492611	0.0589275	0	0.0483092	0.0518135	0	0	0	0.246914	0	0.269542	0	0	0.497512
egret	other	2	0	0	0	0	0	0	0	0	2	0	0	0	0	0	0	0		0	0	0	0	0	0	0	0	0.0273935	0	0	0	0	0	0	0
egypt	not determined	3	0	0	0	0	0	0	0	0	3	0	0	0	0	0	0	0		0	0	0	0	0	0	0	0	0.0410903	0	0	0	0	0	0	0
egyptian_goose	anseriformes+charadriiformes	2	1	0	0	0	0	0	1	0	0	0	0	0	0	0	0	0		0.117786	0	0	0	0	0	0.0518135	0	0	0	0	0	0	0	0	0
elegant_tern	anseriformes+charadriiformes	1	0	0	0	0	0	0	0	0	0	0	0	0	1	0	0	0		0	0	0	0	0	0	0	0	0	0	0	0	0.269542	0	0	0
emperor_goose	anseriformes+charadriiformes	27	1	5	11	2	2	0	1	0	1	1	3	0	0	0	0	0		0.117786	0.978474	0.541872	0.117855	0.171086	0	0.0518135	0	0.0136968	0.106496	0.37037	0	0	0	0	0
emu	terrestrial poultry	4	0	0	0	0	2	0	1	0	0	1	0	0	0	0	0	0		0	0	0	0	0.171086	0	0.0518135	0	0	0.106496	0	0	0	0	0	0
environment	not determined	8	0	0	0	0	0	0	0	0	5	0	2	0	1	0	0	0		0	0	0	0	0	0	0	0	0.0684838	0	0.246914	0	0.269542	0	0	0
eurasian_coot	other	2	0	0	0	0	0	1	0	0	0	1	0	0	0	0	0	0		0	0	0	0	0	0.0483092	0	0	0	0.106496	0	0	0	0	0	0
eurasian_curlew	anseriformes+charadriiformes	5	0	0	3	0	0	0	0	0	0	0	0	0	2	0	0	0		0	0	0.147783	0	0	0	0	0	0	0	0	0	0.539084	0	0	0
eurasian_teal	anseriformes+charadriiformes	3	0	0	1	0	0	2	0	0	0	0	0	0	0	0	0	0		0	0	0.0492611	0	0	0.0966184	0	0	0	0	0	0	0	0	0	0
eurasian_wigeon	anseriformes+charadriiformes	19	2	0	0	2	2	5	1	0	2	2	2	1	0	0	0	0		0.235571	0	0	0.117855	0.171086	0.241546	0.0518135	0	0.0273935	0.212993	0.246914	0.292398	0	0	0	0
eurasian_woodcock	anseriformes+charadriiformes	1	0	0	0	0	1	0	0	0	0	0	0	0	0	0	0	0		0	0	0	0	0.0855432	0	0	0	0	0	0	0	0	0	0	0
european_herring_gull	anseriformes+charadriiformes	6	0	0	0	1	0	0	0	0	0	0	1	0	0	0	0	4		0	0	0	0.0589275	0	0	0	0	0	0	0.123457	0	0	0	0	1.99005
european_teal	anseriformes+charadriiformes	3	0	0	0	0	3	0	0	0	0	0	0	0	0	0	0	0		0	0	0	0	0.25663	0	0	0	0	0	0	0	0	0	0	0
fairy_bluebird	other	1	0	0	0	0	0	0	1	0	0	0	0	0	0	0	0	0		0	0	0	0	0	0	0.0518135	0	0	0	0	0	0	0	0	0
falco_tinnunculus	other	1	0	0	0	0	0	0	0	0	1	0	0	0	0	0	0	0		0	0	0	0	0	0	0	0	0.0136968	0	0	0	0	0	0	0
falcon	other	1	0	0	0	0	0	0	0	0	1	0	0	0	0	0	0	0		0	0	0	0	0	0	0	0	0.0136968	0	0	0	0	0	0	0
finch	other	1	0	0	0	0	1	0	0	0	0	0	0	0	0	0	0	0		0	0	0	0	0.0855432	0	0	0	0	0	0	0	0	0	0	0
fowl	terrestrial poultry	1	0	0	0	0	0	0	0	0	0	1	0	0	0	0	0	0		0	0	0	0	0	0	0	0	0	0.106496	0	0	0	0	0	0
franklin's_gull	anseriformes+charadriiformes	10	0	0	0	0	0	1	0	0	0	0	0	0	9	0	0	0		0	0	0	0	0	0.0483092	0	0	0	0	0	0	2.42588	0	0	0
fulica_atra	other	1	0	0	0	0	0	0	0	0	0	0	0	0	0	0	0	1		0	0	0	0	0	0	0	0	0	0	0	0	0	0	0	0.497512
gadwall	anseriformes+charadriiformes	53	1	0	7	2	10	22	2	0	2	2	4	1	0	0	0	0		0.117786	0	0.344828	0.117855	0.855432	1.0628	0.103627	0	0.0273935	0.212993	0.493827	0.292398	0	0	0	0
gallus_gallus	terrestrial poultry	19	0	0	14	0	0	0	0	0	5	0	0	0	0	0	0	0		0	0	0.689655	0	0	0	0	0	0.0684838	0	0	0	0	0	0	0
garganey	anseriformes+charadriiformes	7	0	0	1	1	2	0	0	1	1	0	0	0	0	1	0	0		0	0	0.0492611	0.0589275	0.171086	0	0	0.555556	0.0136968	0	0	0	0	3.0303	0	0
glaucous-winged_gull	anseriformes+charadriiformes	102	1	0	4	3	4	0	0	0	0	0	2	0	27	0	0	61		0.117786	0	0.197044	0.176783	0.342173	0	0	0	0	0	0.246914	0	7.27763	0	0	30.3483
glaucous_gull	anseriformes+charadriiformes	6	0	1	1	0	0	0	0	0	0	2	0	0	1	0	0	1		0	0.195695	0.0492611	0	0	0	0	0	0	0.212993	0	0	0.269542	0	0	0.497512
glaucous_gull-herring_gull_hybrid	anseriformes+charadriiformes	1	0	0	0	0	0	0	0	0	0	0	0	0	0	0	0	1		0	0	0	0	0	0	0	0	0	0	0	0	0	0	0	0.497512
glossy_ibis	other	1	1	0	0	0	0	0	0	0	0	0	0	0	0	0	0	0		0.117786	0	0	0	0	0	0	0	0	0	0	0	0	0	0	0
goose	anseriformes+charadriiformes	156	3	1	6	4	3	80	6	0	50	1	1	0	0	1	0	0		0.353357	0.195695	0.295567	0.23571	0.25663	3.86473	0.310881	0	0.684838	0.106496	0.123457	0	0	3.0303	0	0
gray_plover	anseriformes+charadriiformes	1	0	0	0	0	0	0	0	0	1	0	0	0	0	0	0	0		0	0	0	0	0	0	0	0	0.0136968	0	0	0	0	0	0	0
gray_teal	anseriformes+charadriiformes	4	0	0	0	3	0	1	0	0	0	0	0	0	0	0	0	0		0	0	0	0.176783	0	0.0483092	0	0	0	0	0	0	0	0	0	0
great_black-backed_gull	anseriformes+charadriiformes	6	0	2	0	0	1	0	0	0	0	0	0	0	1	0	0	2		0	0.391389	0	0	0.0855432	0	0	0	0	0	0	0	0.269542	0	0	0.995025
great_black-headed_gull	anseriformes+charadriiformes	3	0	0	0	0	0	0	0	0	0	0	0	0	1	0	0	2		0	0	0	0	0	0	0	0	0	0	0	0	0.269542	0	0	0.995025
great_bustard	other	1	0	0	0	0	0	0	0	0	1	0	0	0	0	0	0	0		0	0	0	0	0	0	0	0	0.0136968	0	0	0	0	0	0	0
greater_scaup	anseriformes+charadriiformes	9	0	3	0	2	0	1	0	0	0	1	2	0	0	0	0	0		0	0.587084	0	0.117855	0	0.0483092	0	0	0	0.106496	0.246914	0	0	0	0	0
greater_snow_goose	anseriformes+charadriiformes	1	0	0	0	0	0	0	0	0	0	0	1	0	0	0	0	0		0	0	0	0	0	0	0	0	0	0	0.123457	0	0	0	0	0
greater_white-fronted_goose	anseriformes+charadriiformes	45	4	0	2	0	6	31	0	0	1	1	0	0	0	0	0	0		0.471143	0	0.0985222	0	0.513259	1.49758	0	0	0.0136968	0.106496	0	0	0	0	0	0
green-winged_teal	anseriformes+charadriiformes	193	14	3	48	25	9	40	13	3	4	12	20	2	0	0	0	0		1.649	0.587084	2.36453	1.47319	0.769889	1.93237	0.673575	1.66667	0.054787	1.27796	2.46914	0.584795	0	0	0	0
green_sandpiper	anseriformes+charadriiformes	1	0	0	1	0	0	0	0	0	0	0	0	0	0	0	0	0		0	0	0.0492611	0	0	0	0	0	0	0	0	0	0	0	0	0
green_winged_teal	anseriformes+charadriiformes	15	1	0	0	0	5	2	1	0	1	2	2	1	0	0	0	0		0.117786	0	0	0	0.427716	0.0966184	0.0518135	0	0.0136968	0.212993	0.246914	0.292398	0	0	0	0
grey_duck	anseriformes+charadriiformes	1	0	0	1	0	0	0	0	0	0	0	0	0	0	0	0	0		0	0	0.0492611	0	0	0	0	0	0	0	0	0	0	0	0	0
grey_teal	anseriformes+charadriiformes	3	0	0	0	2	0	0	0	0	1	0	0	0	0	0	0	0		0	0	0	0.117855	0	0	0	0	0.0136968	0	0	0	0	0	0	0
greylag_goose	anseriformes+charadriiformes	12	0	0	1	3	0	8	0	0	0	0	0	0	0	0	0	0		0	0	0.0492611	0.176783	0	0.386473	0	0	0	0	0	0	0	0	0	0
ground_jay	other	1	0	0	0	0	0	0	1	0	0	0	0	0	0	0	0	0		0	0	0	0	0	0	0.0518135	0	0	0	0	0	0	0	0	0
gsc_chicken	terrestrial poultry	1	0	0	0	0	0	0	1	0	0	0	0	0	0	0	0	0		0	0	0	0	0	0	0.0518135	0	0	0	0	0	0	0	0	0
guillemot	anseriformes+charadriiformes	1	0	0	0	0	0	1	0	0	0	0	0	0	0	0	0	0		0	0	0	0	0	0.0483092	0	0	0	0	0	0	0	0	0	0
guinea_fowl	terrestrial poultry	55	0	13	1	0	7	2	22	0	7	0	2	1	0	0	0	0		0	2.54403	0.0492611	0	0.598802	0.0966184	1.1399	0	0.0958773	0	0.246914	0.292398	0	0	0	0
gull	anseriformes+charadriiformes	60	3	3	0	9	0	2	1	0	1	5	1	0	28	0	0	7		0.353357	0.587084	0	0.530348	0	0.0966184	0.0518135	0	0.0136968	0.532481	0.123457	0	7.54717	0	0	3.48259
harlequin_duck	anseriformes+charadriiformes	2	1	0	0	0	0	0	0	0	0	1	0	0	0	0	0	0		0.117786	0	0	0	0	0	0	0	0	0.106496	0	0	0	0	0	0
hebei	not determined	1	0	0	0	0	0	0	0	0	1	0	0	0	0	0	0	0		0	0	0	0	0	0	0	0	0.0136968	0	0	0	0	0	0	0
helmeted_guineafowl	terrestrial poultry	1	0	0	0	0	0	0	0	0	0	0	1	0	0	0	0	0		0	0	0	0	0	0	0	0	0	0	0.123457	0	0	0	0	0
herring_gull	anseriformes+charadriiformes	51	0	12	0	0	1	4	0	0	0	2	3	0	17	0	0	12		0	2.34834	0	0	0.0855432	0.193237	0	0	0	0.212993	0.37037	0	4.58221	0	0	5.97015
himantopus_himantopus	anseriformes+charadriiformes	1	0	0	0	0	0	0	0	0	1	0	0	0	0	0	0	0		0	0	0	0	0	0	0	0	0.0136968	0	0	0	0	0	0	0
homing_pigeon	terrestrial poultry	1	0	0	0	0	0	0	1	0	0	0	0	0	0	0	0	0		0	0	0	0	0	0	0.0518135	0	0	0	0	0	0	0	0	0
hooded_crane	other	1	1	0	0	0	0	0	0	0	0	0	0	0	0	0	0	0		0.117786	0	0	0	0	0	0	0	0	0	0	0	0	0	0	0
hooded_merganser	anseriformes+charadriiformes	2	0	0	0	1	0	0	0	0	0	0	0	0	1	0	0	0		0	0	0	0.0589275	0	0	0	0	0	0	0	0	0.269542	0	0	0
japanese_quail	terrestrial poultry	2	0	0	0	0	0	1	0	0	1	0	0	0	0	0	0	0		0	0	0	0	0	0.0483092	0	0	0.0136968	0	0	0	0	0	0	0
kelp_gull	anseriformes+charadriiformes	17	0	0	0	0	0	3	0	0	0	0	0	0	10	0	0	4		0	0	0	0	0	0.144928	0	0	0	0	0	0	2.69542	0	0	1.99005
khaki_campbell_duck	anseriformes+charadriiformes	1	0	0	0	1	0	0	0	0	0	0	0	0	0	0	0	0		0	0	0	0.0589275	0	0	0	0	0	0	0	0	0	0	0	0
king_eider	anseriformes+charadriiformes	1	0	0	0	1	0	0	0	0	0	0	0	0	0	0	0	0		0	0	0	0.0589275	0	0	0	0	0	0	0	0	0	0	0	0
knot	anseriformes+charadriiformes	4	0	0	0	0	0	1	0	0	2	0	0	0	1	0	0	0		0	0	0	0	0	0.0483092	0	0	0.0273935	0	0	0	0.269542	0	0	0
korean_native_chicken	terrestrial poultry	34	0	0	1	0	0	1	0	0	31	0	1	0	0	0	0	0		0	0	0.0492611	0	0	0.0483092	0	0	0.424599	0	0.123457	0	0	0	0	0
larus_argentatus	anseriformes+charadriiformes	3	0	0	0	0	1	1	0	0	0	0	0	0	0	0	0	1		0	0	0	0	0.0855432	0.0483092	0	0	0	0	0	0	0	0	0	0.497512
larus_ichthyaetus	anseriformes+charadriiformes	3	0	0	0	0	0	0	0	0	0	0	0	0	3	0	0	0		0	0	0	0	0	0	0	0	0	0	0	0	0.808625	0	0	0
larus_minutus	anseriformes+charadriiformes	1	0	0	0	0	0	0	0	0	0	0	0	0	1	0	0	0		0	0	0	0	0	0	0	0	0	0	0	0	0.269542	0	0	0
laughing_gull	anseriformes+charadriiformes	66	2	4	2	0	2	11	5	0	5	2	6	2	18	0	0	7		0.235571	0.782779	0.0985222	0	0.171086	0.531401	0.259067	0	0.0684838	0.212993	0.740741	0.584795	4.85175	0	0	3.48259
layer_chicken	terrestrial poultry	3	0	0	0	0	0	0	0	0	3	0	0	0	0	0	0	0		0	0	0	0	0	0	0	0	0.0410903	0	0	0	0	0	0	0
least_sandpiper	anseriformes+charadriiformes	6	0	0	0	2	2	0	0	0	0	1	1	0	0	0	0	0		0	0	0	0.117855	0.171086	0	0	0	0	0.106496	0.123457	0	0	0	0	0
lesser_black-backed_gull	anseriformes+charadriiformes	3	0	0	0	0	0	0	0	0	0	0	2	0	0	0	0	1		0	0	0	0	0	0	0	0	0	0	0.246914	0	0	0	0	0.497512
lesser_flamingo	other	1	0	0	0	0	0	0	0	0	0	0	0	1	0	0	0	0		0	0	0	0	0	0	0	0	0	0	0	0.292398	0	0	0	0
lesser_scaup	anseriformes+charadriiformes	10	2	0	1	0	0	2	2	0	0	2	1	0	0	0	0	0		0.235571	0	0.0492611	0	0	0.0966184	0.103627	0	0	0.212993	0.123457	0	0	0	0	0
lesser_snow_goose	anseriformes+charadriiformes	6	1	1	1	0	2	0	0	0	1	0	0	0	0	0	0	0		0.117786	0.195695	0.0492611	0	0.171086	0	0	0	0.0136968	0	0	0	0	0	0	0
lesser_white-fronted_goose	anseriformes+charadriiformes	1	0	0	0	0	0	0	1	0	0	0	0	0	0	0	0	0		0	0	0	0	0	0	0.0518135	0	0	0	0	0	0	0	0	0
little_cormorant	other	1	1	0	0	0	0	0	0	0	0	0	0	0	0	0	0	0		0.117786	0	0	0	0	0	0	0	0	0	0	0	0	0	0	0
little_grebe	other	1	0	0	0	0	1	0	0	0	0	0	0	0	0	0	0	0		0	0	0	0	0.0855432	0	0	0	0	0	0	0	0	0	0	0
little_tern	anseriformes+charadriiformes	2	0	0	0	0	0	0	0	0	0	0	0	0	0	0	0	2		0	0	0	0	0	0	0	0	0	0	0	0	0	0	0	0.995025
long-billed_calandra	other	1	0	0	0	0	0	0	1	0	0	0	0	0	0	0	0	0		0	0	0	0	0	0	0.0518135	0	0	0	0	0	0	0	0	0
long-tailed_duck	anseriformes+charadriiformes	14	0	0	7	1	0	2	2	0	0	1	0	0	0	1	0	0		0	0	0.344828	0.0589275	0	0.0966184	0.103627	0	0	0.106496	0	0	0	3.0303	0	0
longtail_duck	anseriformes+charadriiformes	1	0	0	1	0	0	0	0	0	0	0	0	0	0	0	0	0		0	0	0.0492611	0	0	0	0	0	0	0	0	0	0	0	0	0
macaw	other	1	0	0	0	0	0	0	1	0	0	0	0	0	0	0	0	0		0	0	0	0	0	0	0.0518135	0	0	0	0	0	0	0	0	0
magpie_robin	other	2	0	0	0	0	0	0	2	0	0	0	0	0	0	0	0	0		0	0	0	0	0	0	0.103627	0	0	0	0	0	0	0	0	0
mallard	anseriformes+charadriiformes	3601	309	254	661	642	390	293	263	75	59	253	280	109	3	5	4	1		36.3958	49.7065	32.5616	37.8315	33.3618	14.1546	13.6269	41.6667	0.808108	26.9436	34.5679	31.8713	0.808625	15.1515	26.6667	0.497512
mallard-black_duck_hybrid	anseriformes+charadriiformes	6	0	0	2	2	0	0	1	0	0	0	0	0	1	0	0	0		0	0	0.0985222	0.117855	0	0	0.0518135	0	0	0	0	0	0.269542	0	0	0
mandarin_duck	anseriformes+charadriiformes	5	0	0	1	0	1	0	1	0	0	1	1	0	0	0	0	0		0	0	0.0492611	0	0.0855432	0	0.0518135	0	0	0.106496	0.123457	0	0	0	0	0
mareca_falcata	anseriformes+charadriiformes	1	0	0	0	0	0	0	0	0	0	0	0	1	0	0	0	0		0	0	0	0	0	0	0	0	0	0	0	0.292398	0	0	0	0
mediterranean_gull	anseriformes+charadriiformes	2	0	0	0	0	0	0	0	0	1	0	0	0	1	0	0	0		0	0	0	0	0	0	0	0	0.0136968	0	0	0	0.269542	0	0	0
meleagris_gallopavo	terrestrial poultry	3	0	0	0	0	0	0	3	0	0	0	0	0	0	0	0	0		0	0	0	0	0	0	0.15544	0	0	0	0	0	0	0	0	0
mew_gull	anseriformes+charadriiformes	1	0	0	0	0	0	0	0	0	0	0	0	0	0	0	0	1		0	0	0	0	0	0	0	0	0	0	0	0	0	0	0	0.497512
mexican_duck	anseriformes+charadriiformes	1	0	0	0	0	1	0	0	0	0	0	0	0	0	0	0	0		0	0	0	0	0.0855432	0	0	0	0	0	0	0	0	0	0	0
migratory_bird	not determined	1	0	0	0	1	0	0	0	0	0	0	0	0	0	0	0	0		0	0	0	0.0589275	0	0	0	0	0	0	0	0	0	0	0	0
migratory_duck	anseriformes+charadriiformes	14	0	0	0	0	0	0	0	0	0	14	0	0	0	0	0	0		0	0	0	0	0	0	0	0	0	1.49095	0	0	0	0	0	0
mongolian_gull	anseriformes+charadriiformes	2	0	0	0	0	0	0	0	0	0	0	0	0	2	0	0	0		0	0	0	0	0	0	0	0	0	0	0	0	0.539084	0	0	0
mottled_duck	anseriformes+charadriiformes	1	0	0	0	0	0	1	0	0	0	0	0	0	0	0	0	0		0	0	0	0	0	0.0483092	0	0	0	0	0	0	0	0	0	0
mule_duck	anseriformes+charadriiformes	27	0	0	3	8	1	15	0	0	0	0	0	0	0	0	0	0		0	0	0.147783	0.47142	0.0855432	0.724638	0	0	0	0	0	0	0	0	0	0
murre	anseriformes+charadriiformes	2	2	0	0	0	0	0	0	0	0	0	0	0	0	0	0	0		0.235571	0	0	0	0	0	0	0	0	0	0	0	0	0	0	0
muscovy_duck	anseriformes+charadriiformes	63	2	0	14	1	10	19	5	0	11	0	0	1	0	0	0	0		0.235571	0	0.689655	0.0589275	0.855432	0.917874	0.259067	0	0.150664	0	0	0.292398	0	0	0	0
mute_swan	anseriformes+charadriiformes	15	0	0	0	2	4	1	6	0	1	1	0	0	0	0	0	0		0	0	0	0.117855	0.342173	0.0483092	0.310881	0	0.0136968	0.106496	0	0	0	0	0	0
mynah	other	1	0	0	0	1	0	0	0	0	0	0	0	0	0	0	0	0		0	0	0	0.0589275	0	0	0	0	0	0	0	0	0	0	0	0
non-psittacine	not determined	1	0	0	0	0	0	0	1	0	0	0	0	0	0	0	0	0		0	0	0	0	0	0	0.0518135	0	0	0	0	0	0	0	0	0
northern_pintail	anseriformes+charadriiformes	384	15	7	119	73	31	33	30	25	8	20	9	14	0	0	0	0		1.76678	1.36986	5.86207	4.30171	2.65184	1.5942	1.5544	13.8889	0.109574	2.12993	1.11111	4.09357	0	0	0	0
northern_shoveler	anseriformes+charadriiformes	298	15	7	44	24	16	21	71	17	7	42	22	6	0	6	0	0		1.76678	1.36986	2.16749	1.41426	1.36869	1.01449	3.67876	9.44444	0.0958773	4.47284	2.71605	1.75439	0	18.1818	0	0
old_layer	terrestrial poultry	2	0	0	0	0	0	0	0	0	2	0	0	0	0	0	0	0		0	0	0	0	0	0	0	0	0.0273935	0	0	0	0	0	0	0
oriental_white_stork	other	1	0	0	0	0	0	0	0	0	0	0	1	0	0	0	0	0		0	0	0	0	0	0	0	0	0	0	0.123457	0	0	0	0	0
ostrich	terrestrial poultry	33	1	1	0	0	3	2	16	0	10	0	0	0	0	0	0	0		0.117786	0.195695	0	0	0.25663	0.0966184	0.829016	0	0.136968	0	0	0	0	0	0	0
pacific_black_duck	anseriformes+charadriiformes	4	0	0	1	0	0	3	0	0	0	0	0	0	0	0	0	0		0	0	0.0492611	0	0	0.144928	0	0	0	0	0	0	0	0	0	0
parakeet	other	3	0	0	0	0	0	0	1	0	2	0	0	0	0	0	0	0		0	0	0	0	0	0	0.0518135	0	0.0273935	0	0	0	0	0	0	0
parrot	other	4	0	0	0	0	2	0	2	0	0	0	0	0	0	0	0	0		0	0	0	0	0.171086	0	0.103627	0	0	0	0	0	0	0	0	0
partridge	terrestrial poultry	3	0	0	0	0	0	2	0	0	1	0	0	0	0	0	0	0		0	0	0	0	0	0.0966184	0	0	0.0136968	0	0	0	0	0	0	0
pekin_duck	anseriformes+charadriiformes	9	0	4	0	1	1	1	0	0	0	1	1	0	0	0	0	0		0	0.782779	0	0.0589275	0.0855432	0.0483092	0	0	0	0.106496	0.123457	0	0	0	0	0
pelican	other	2	0	0	1	0	0	0	0	0	1	0	0	0	0	0	0	0		0	0	0.0492611	0	0	0	0	0	0.0136968	0	0	0	0	0	0	0
pet_bird	other	1	0	0	1	0	0	0	0	0	0	0	0	0	0	0	0	0		0	0	0.0492611	0	0	0	0	0	0	0	0	0	0	0	0	0
phalacrocorax_carbo	other	1	0	0	0	0	0	0	1	0	0	0	0	0	0	0	0	0		0	0	0	0	0	0	0.0518135	0	0	0	0	0	0	0	0	0
pheasant	terrestrial poultry	19	0	0	1	0	3	4	2	0	9	0	0	0	0	0	0	0		0	0	0.0492611	0	0.25663	0.193237	0.103627	0	0.123271	0	0	0	0	0	0	0
pied_avocet	anseriformes+charadriiformes	1	0	0	0	0	0	0	0	0	0	1	0	0	0	0	0	0		0	0	0	0	0	0	0	0	0	0.106496	0	0	0	0	0	0
pigeon	terrestrial poultry	214	2	1	3	0	0	11	8	0	189	0	0	0	0	0	0	0		0.235571	0.195695	0.147783	0	0	0.531401	0.414508	0	2.58869	0	0	0	0	0	0	0
pink-eared_duck	anseriformes+charadriiformes	1	0	0	1	0	0	0	0	0	0	0	0	0	0	0	0	0		0	0	0.0492611	0	0	0	0	0	0	0	0	0	0	0	0	0
pink-footed_goose	anseriformes+charadriiformes	3	0	0	0	0	1	1	0	0	1	0	0	0	0	0	0	0		0	0	0	0	0.0855432	0.0483092	0	0	0.0136968	0	0	0	0	0	0	0
pintail	anseriformes+charadriiformes	108	20	5	29	11	1	22	2	4	0	4	6	4	0	0	0	0		2.35571	0.978474	1.42857	0.648203	0.0855432	1.0628	0.103627	2.22222	0	0.425985	0.740741	1.16959	0	0	0	0
pochard	anseriformes+charadriiformes	7	0	0	0	5	0	0	1	0	0	0	1	0	0	0	0	0		0	0	0	0.294638	0	0	0.0518135	0	0	0	0.123457	0	0	0	0	0
poultry	terrestrial poultry	6	0	0	0	0	0	0	0	0	6	0	0	0	0	0	0	0		0	0	0	0	0	0	0	0	0.0821805	0	0	0	0	0	0	0
psittacine	other	1	0	0	0	0	0	0	1	0	0	0	0	0	0	0	0	0		0	0	0	0	0	0	0.0518135	0	0	0	0	0	0	0	0	0
quail	terrestrial poultry	101	2	2	2	0	2	10	14	0	64	5	0	0	0	0	0	0		0.235571	0.391389	0.0985222	0	0.171086	0.483092	0.725389	0	0.876592	0.532481	0	0	0	0	0	0
razorbill	anseriformes+charadriiformes	1	0	0	0	0	1	0	0	0	0	0	0	0	0	0	0	0		0	0	0	0	0.0855432	0	0	0	0	0	0	0	0	0	0	0
red-billed_teal	anseriformes+charadriiformes	1	0	0	0	0	0	0	0	0	0	0	1	0	0	0	0	0		0	0	0	0	0	0	0	0	0	0	0.123457	0	0	0	0	0
red-crested_pochard	anseriformes+charadriiformes	2	0	0	2	0	0	0	0	0	0	0	0	0	0	0	0	0		0	0	0.0985222	0	0	0	0	0	0	0	0	0	0	0	0	0
red-crowned_crane	other	1	0	0	0	0	0	0	1	0	0	0	0	0	0	0	0	0		0	0	0	0	0	0	0.0518135	0	0	0	0	0	0	0	0	0
red-fronted_coot	other	1	0	0	1	0	0	0	0	0	0	0	0	0	0	0	0	0		0	0	0.0492611	0	0	0	0	0	0	0	0	0	0	0	0	0
red-gartered_coot	other	1	0	0	1	0	0	0	0	0	0	0	0	0	0	0	0	0		0	0	0.0492611	0	0	0	0	0	0	0	0	0	0	0	0	0
red-necked_grebe	other	5	1	0	1	3	0	0	0	0	0	0	0	0	0	0	0	0		0.117786	0	0.0492611	0.176783	0	0	0	0	0	0	0	0	0	0	0	0
red-necked_stint	anseriformes+charadriiformes	8	0	0	3	4	0	0	0	0	0	0	0	1	0	0	0	0		0	0	0.147783	0.23571	0	0	0	0	0	0	0	0.292398	0	0	0	0
red_headed_duck	anseriformes+charadriiformes	1	1	0	0	0	0	0	0	0	0	0	0	0	0	0	0	0		0.117786	0	0	0	0	0	0	0	0	0	0	0	0	0	0	0
red_knot	anseriformes+charadriiformes	49	8	0	2	2	0	1	3	0	1	14	11	5	2	0	0	0		0.942285	0	0.0985222	0.117855	0	0.0483092	0.15544	0	0.0136968	1.49095	1.35802	1.46199	0.539084	0	0	0
red_shoveler	anseriformes+charadriiformes	1	0	0	0	0	0	0	0	0	0	0	1	0	0	0	0	0		0	0	0	0	0	0	0	0	0	0	0.123457	0	0	0	0	0
redhead	anseriformes+charadriiformes	18	0	0	5	5	1	2	1	0	0	3	1	0	0	0	0	0		0	0	0.246305	0.294638	0.0855432	0.0966184	0.0518135	0	0	0.319489	0.123457	0	0	0	0	0
rhea	terrestrial poultry	3	0	0	0	0	1	0	2	0	0	0	0	0	0	0	0	0		0	0	0	0	0.0855432	0	0.103627	0	0	0	0	0	0	0	0	0
ring-billed_gull	anseriformes+charadriiformes	29	3	0	0	0	0	1	0	0	0	0	0	0	25	0	0	0		0.353357	0	0	0	0	0.0483092	0	0	0	0	0	0	6.73854	0	0	0
ring-necked_duck	anseriformes+charadriiformes	17	0	0	3	3	2	4	1	0	0	2	1	1	0	0	0	0		0	0	0.147783	0.176783	0.171086	0.193237	0.0518135	0	0	0.212993	0.123457	0.292398	0	0	0	0
rock_dove	terrestrial poultry	2	2	0	0	0	0	0	0	0	0	0	0	0	0	0	0	0		0.235571	0	0	0	0	0	0	0	0	0	0	0	0	0	0	0
ross's_goose	anseriformes+charadriiformes	2	0	0	0	0	0	1	0	0	0	0	1	0	0	0	0	0		0	0	0	0	0	0.0483092	0	0	0	0	0.123457	0	0	0	0	0
rosy-billed_pochard	anseriformes+charadriiformes	7	0	0	0	0	0	6	0	0	1	0	0	0	0	0	0	0		0	0	0	0	0	0.289855	0	0	0.0136968	0	0	0	0	0	0	0
ruddy_duck	anseriformes+charadriiformes	3	0	0	3	0	0	0	0	0	0	0	0	0	0	0	0	0		0	0	0.147783	0	0	0	0	0	0	0	0	0	0	0	0	0
ruddy_shelduck	anseriformes+charadriiformes	15	0	1	4	4	0	0	0	2	0	2	0	2	0	0	0	0		0	0.195695	0.197044	0.23571	0	0	0	1.11111	0	0.212993	0	0.584795	0	0	0	0
ruddy_turnstone	anseriformes+charadriiformes	855	72	19	74	25	36	89	60	4	67	158	114	128	7	0	0	2		8.48057	3.7182	3.64532	1.47319	3.07956	4.29952	3.10881	2.22222	0.917683	16.8264	14.0741	37.4269	1.88679	0	0	0.995025
rufous-necked_stint	anseriformes+charadriiformes	5	0	0	0	5	0	0	0	0	0	0	0	0	0	0	0	0		0	0	0	0.294638	0	0	0	0	0	0	0	0	0	0	0	0
sacred_ibis	other	1	0	0	0	0	0	0	1	0	0	0	0	0	0	0	0	0		0	0	0	0	0	0	0.0518135	0	0	0	0	0	0	0	0	0
sanderling	anseriformes+charadriiformes	32	4	2	3	0	0	4	6	0	2	4	4	2	0	0	0	1		0.471143	0.391389	0.147783	0	0	0.193237	0.310881	0	0.0273935	0.425985	0.493827	0.584795	0	0	0	0.497512
sandpiper	anseriformes+charadriiformes	5	0	0	1	0	3	0	0	0	0	0	0	0	0	0	0	1		0	0	0.0492611	0	0.25663	0	0	0	0	0	0	0	0	0	0	0.497512
scaup	anseriformes+charadriiformes	1	0	0	0	0	0	0	0	0	0	1	0	0	0	0	0	0		0	0	0	0	0	0	0	0	0	0.106496	0	0	0	0	0	0
scoter	anseriformes+charadriiformes	3	0	0	0	0	0	0	1	0	0	2	0	0	0	0	0	0		0	0	0	0	0	0	0.0518135	0	0	0.212993	0	0	0	0	0	0
seagull	anseriformes+charadriiformes	2	0	0	0	0	0	0	0	0	0	0	0	0	2	0	0	0		0	0	0	0	0	0	0	0	0	0	0	0	0.539084	0	0	0
semipalmated_sandpiper	anseriformes+charadriiformes	15	0	2	3	0	0	0	0	0	0	2	5	1	2	0	0	0		0	0.391389	0.147783	0	0	0	0	0	0	0.212993	0.617284	0.292398	0.539084	0	0	0
sentinel_mallard	anseriformes+charadriiformes	1	0	1	0	0	0	0	0	0	0	0	0	0	0	0	0	0		0	0.195695	0	0	0	0	0	0	0	0	0	0	0	0	0	0
shandong	not determined	1	0	0	0	0	0	0	1	0	0	0	0	0	0	0	0	0		0	0	0	0	0	0	0.0518135	0	0	0	0	0	0	0	0	0
sharp-tailed_sandpiper	anseriformes+charadriiformes	3	0	0	0	0	0	0	0	0	0	0	3	0	0	0	0	0		0	0	0	0	0	0	0	0	0	0	0.37037	0	0	0	0	0
shearwater	other	8	0	0	1	0	1	4	0	0	0	1	0	0	0	0	1	0		0	0	0.0492611	0	0.0855432	0.193237	0	0	0	0.106496	0	0	0	0	6.66667	0
shelduck	anseriformes+charadriiformes	2	1	0	0	0	0	0	1	0	0	0	0	0	0	0	0	0		0.117786	0	0	0	0	0	0.0518135	0	0	0	0	0	0	0	0	0
shorebird	not determined	203	17	8	21	6	6	31	10	0	14	42	37	3	5	0	0	3		2.00236	1.56556	1.03448	0.353565	0.513259	1.49758	0.518135	0	0.191755	4.47284	4.5679	0.877193	1.34771	0	0	1.49254
shoveler	anseriformes+charadriiformes	25	3	0	2	1	1	3	8	0	0	6	1	0	0	0	0	0		0.353357	0	0.0985222	0.0589275	0.0855432	0.144928	0.414508	0	0	0.638978	0.123457	0	0	0	0	0
silkie_chicken	terrestrial poultry	76	0	1	0	0	0	1	47	0	27	0	0	0	0	0	0	0		0	0.195695	0	0	0	0.0483092	2.43523	0	0.369812	0	0	0	0	0	0	0
silver_teal	anseriformes+charadriiformes	7	0	0	0	2	1	1	1	0	0	2	0	0	0	0	0	0		0	0	0	0.117855	0.0855432	0.0483092	0.0518135	0	0	0.212993	0	0	0	0	0	0
slaty-backed_gull	anseriformes+charadriiformes	3	0	0	0	2	0	0	0	0	0	0	0	1	0	0	0	0		0	0	0	0.117855	0	0	0	0	0	0	0	0.292398	0	0	0	0
slender-billed_gull	anseriformes+charadriiformes	1	0	0	0	0	0	0	0	0	0	0	0	0	1	0	0	0		0	0	0	0	0	0	0	0	0	0	0	0	0.269542	0	0	0
snipe	anseriformes+charadriiformes	1	0	0	0	1	0	0	0	0	0	0	0	0	0	0	0	0		0	0	0	0.0589275	0	0	0	0	0	0	0	0	0	0	0	0
snow_goose	anseriformes+charadriiformes	13	6	2	1	0	1	3	0	0	0	0	0	0	0	0	0	0		0.706714	0.391389	0.0492611	0	0.0855432	0.144928	0	0	0	0	0	0	0	0	0	0
softbill	other	3	0	0	0	0	0	0	3	0	0	0	0	0	0	0	0	0		0	0	0	0	0	0	0.15544	0	0	0	0	0	0	0	0	0
sooty_tern	anseriformes+charadriiformes	1	0	0	1	0	0	0	0	0	0	0	0	0	0	0	0	0		0	0	0.0492611	0	0	0	0	0	0	0	0	0	0	0	0	0
sparrow	other	8	1	0	0	0	0	0	0	0	7	0	0	0	0	0	0	0		0.117786	0	0	0	0	0	0	0	0.0958773	0	0	0	0	0	0	0
spectacled_eider	anseriformes+charadriiformes	1	0	0	1	0	0	0	0	0	0	0	0	0	0	0	0	0		0	0	0.0492611	0	0	0	0	0	0	0	0	0	0	0	0	0
spot-billed_duck	anseriformes+charadriiformes	21	1	0	0	3	10	2	3	0	0	1	1	0	0	0	0	0		0.117786	0	0	0.176783	0.855432	0.0966184	0.15544	0	0	0.106496	0.123457	0	0	0	0	0
spur-winged_goose	anseriformes+charadriiformes	2	0	0	0	0	2	0	0	0	0	0	0	0	0	0	0	0		0	0	0	0	0.171086	0	0	0	0	0	0	0	0	0	0	0
starling	other	1	0	0	0	0	1	0	0	0	0	0	0	0	0	0	0	0		0	0	0	0	0.0855432	0	0	0	0	0	0	0	0	0	0	0
stone_curlew	anseriformes+charadriiformes	1	0	0	0	0	0	0	0	0	1	0	0	0	0	0	0	0		0	0	0	0	0	0	0	0	0.0136968	0	0	0	0	0	0	0
striated_heron	other	1	0	0	0	0	0	0	0	0	1	0	0	0	0	0	0	0		0	0	0	0	0	0	0	0	0.0136968	0	0	0	0	0	0	0
surf_scoter	anseriformes+charadriiformes	4	0	0	0	1	0	0	0	0	0	3	0	0	0	0	0	0		0	0	0	0.0589275	0	0	0	0	0	0.319489	0	0	0	0	0	0
swan	anseriformes+charadriiformes	24	2	2	1	2	6	1	6	0	0	1	2	0	1	0	0	0		0.235571	0.391389	0.0492611	0.117855	0.513259	0.0483092	0.310881	0	0	0.106496	0.246914	0	0.269542	0	0	0
swan_goose	anseriformes+charadriiformes	2	0	0	2	0	0	0	0	0	0	0	0	0	0	0	0	0		0	0	0.0985222	0	0	0	0	0	0	0	0	0	0	0	0	0
tadorna_tadorna	anseriformes+charadriiformes	1	0	0	0	0	0	0	1	0	0	0	0	0	0	0	0	0		0	0	0	0	0	0	0.0518135	0	0	0	0	0	0	0	0	0
taiwan	not determined	2	0	0	0	0	2	0	0	0	0	0	0	0	0	0	0	0		0	0	0	0	0.171086	0	0	0	0	0	0	0	0	0	0	0
teal	anseriformes+charadriiformes	49	5	0	3	4	8	5	8	1	5	3	1	3	1	0	1	1		0.588928	0	0.147783	0.23571	0.684346	0.241546	0.414508	0.555556	0.0684838	0.319489	0.123457	0.877193	0.269542	0	6.66667	0.497512
tern	anseriformes+charadriiformes	1	0	0	0	0	0	0	1	0	0	0	0	0	0	0	0	0		0	0	0	0	0	0	0.0518135	0	0	0	0	0	0	0	0	0
thick-billed_murre	anseriformes+charadriiformes	24	18	0	0	0	1	0	0	0	0	0	4	1	0	0	0	0		2.12014	0	0	0	0.0855432	0	0	0	0	0	0.493827	0.292398	0	0	0	0
tree_sparrow	other	3	0	0	0	0	0	0	3	0	0	0	0	0	0	0	0	0		0	0	0	0	0	0	0.15544	0	0	0	0	0	0	0	0	0
tufted_duck	anseriformes+charadriiformes	3	1	1	0	0	0	0	1	0	0	0	0	0	0	0	0	0		0.117786	0.195695	0	0	0	0	0.0518135	0	0	0	0	0	0	0	0	0
tundra_swan	anseriformes+charadriiformes	5	0	0	0	0	5	0	0	0	0	0	0	0	0	0	0	0		0	0	0	0	0.427716	0	0	0	0	0	0	0	0	0	0	0
turkey	terrestrial poultry	299	22	3	21	5	27	10	153	7	43	7	0	0	1	0	0	0		2.59128	0.587084	1.03448	0.294638	2.30967	0.483092	7.92746	3.88889	0.58896	0.745474	0	0	0.269542	0	0	0
turnstone	anseriformes+charadriiformes	5	0	0	5	0	0	0	0	0	0	0	0	0	0	0	0	0		0	0	0.246305	0	0	0	0	0	0	0	0	0	0	0	0	0
turtledove	terrestrial poultry	2	0	0	0	0	0	1	0	0	1	0	0	0	0	0	0	0		0	0	0	0	0	0.0483092	0	0	0.0136968	0	0	0	0	0	0	0
twite	other	1	0	0	0	0	0	0	1	0	0	0	0	0	0	0	0	0		0	0	0	0	0	0	0.0518135	0	0	0	0	0	0	0	0	0
unknown	not determined	2	1	0	0	1	0	0	0	0	0	0	0	0	0	0	0	0		0.117786	0	0	0.0589275	0	0	0	0	0	0	0	0	0	0	0	0
upland_goose	anseriformes+charadriiformes	1	0	0	0	0	0	1	0	0	0	0	0	0	0	0	0	0		0	0	0	0	0	0.0483092	0	0	0	0	0	0	0	0	0	0
velvet_scoter	anseriformes+charadriiformes	3	0	0	1	1	0	0	0	0	0	1	0	0	0	0	0	0		0	0	0.0492611	0.0589275	0	0	0	0	0	0.106496	0	0	0	0	0	0
w-swan	anseriformes+charadriiformes	1	0	1	0	0	0	0	0	0	0	0	0	0	0	0	0	0		0	0.195695	0	0	0	0	0	0	0	0	0	0	0	0	0	0
waterfowl	not determined	12	0	0	0	0	7	2	1	0	0	0	1	0	0	0	0	1		0	0	0	0	0.598802	0.0966184	0.0518135	0	0	0	0.123457	0	0	0	0	0.497512
wedge-tailed_shearwater	anseriformes+charadriiformes	3	0	0	0	0	0	0	0	0	0	0	0	0	0	0	3	0		0	0	0	0	0	0	0	0	0	0	0	0	0	0	20	0
whimbrel	anseriformes+charadriiformes	6	1	0	0	0	0	0	0	0	0	0	0	0	5	0	0	0		0.117786	0	0	0	0	0	0	0	0	0	0	0	1.34771	0	0	0
whiskered_tern	anseriformes+charadriiformes	1	0	0	0	0	0	1	0	0	0	0	0	0	0	0	0	0		0	0	0	0	0	0.0483092	0	0	0	0	0	0	0	0	0	0
whistling_swan	anseriformes+charadriiformes	3	0	1	0	0	1	0	1	0	0	0	0	0	0	0	0	0		0	0.195695	0	0	0.0855432	0	0.0518135	0	0	0	0	0	0	0	0	0
white-backed_munia	other	1	0	0	1	0	0	0	0	0	0	0	0	0	0	0	0	0		0	0	0.0492611	0	0	0	0	0	0	0	0	0	0	0	0	0
white-backed_stilt	anseriformes+charadriiformes	2	0	0	0	0	1	0	0	0	0	0	0	0	1	0	0	0		0	0	0	0	0.0855432	0	0	0	0	0	0	0	0.269542	0	0	0
white-faced_whistling_duck	anseriformes+charadriiformes	1	0	0	0	0	1	0	0	0	0	0	0	0	0	0	0	0		0	0	0	0	0.0855432	0	0	0	0	0	0	0	0	0	0	0
white-fronted_goose	anseriformes+charadriiformes	23	1	2	0	0	8	8	1	0	3	0	0	0	0	0	0	0		0.117786	0.391389	0	0	0.684346	0.386473	0.0518135	0	0.0410903	0	0	0	0	0	0	0
white-rumped_sandpiper	anseriformes+charadriiformes	4	0	1	0	0	0	3	0	0	0	0	0	0	0	0	0	0		0	0.195695	0	0	0	0.144928	0	0	0	0	0	0	0	0	0	0
white-winged_scoter	anseriformes+charadriiformes	2	0	0	0	1	0	0	0	0	0	0	0	0	0	1	0	0		0	0	0	0.0589275	0	0	0	0	0	0	0	0	0	3.0303	0	0
white_bellied_bustard	other	4	0	0	0	0	0	0	0	0	4	0	0	0	0	0	0	0		0	0	0	0	0	0	0	0	0.054787	0	0	0	0	0	0	0
white_faced_whistling_duck	anseriformes+charadriiformes	1	0	0	0	0	1	0	0	0	0	0	0	0	0	0	0	0		0	0	0	0	0.0855432	0	0	0	0	0	0	0	0	0	0	0
white_peckin_duck	anseriformes+charadriiformes	27	0	0	8	1	0	3	0	0	15	0	0	0	0	0	0	0		0	0	0.394089	0.0589275	0	0.144928	0	0	0.205451	0	0	0	0	0	0	0
whooper_swan	anseriformes+charadriiformes	8	0	0	0	0	5	2	0	0	0	0	0	1	0	0	0	0		0	0	0	0	0.427716	0.0966184	0	0	0	0	0	0.292398	0	0	0	0
wigeon	anseriformes+charadriiformes	25	1	1	4	2	2	13	1	0	0	0	1	0	0	0	0	0		0.117786	0.195695	0.197044	0.117855	0.171086	0.628019	0.0518135	0	0	0	0.123457	0	0	0	0	0
wild_bird	not determined	55	6	1	0	6	15	4	3	0	9	6	3	0	0	0	0	2		0.706714	0.195695	0	0.353565	1.28315	0.193237	0.15544	0	0.123271	0.638978	0.37037	0	0	0	0	0.995025
wild_bird_feces	not determined	4	0	0	0	0	2	0	2	0	0	0	0	0	0	0	0	0		0	0	0	0	0.171086	0	0.103627	0	0	0	0	0	0	0	0	0
wild_birds	not determined	8	0	0	1	0	0	0	0	0	3	3	1	0	0	0	0	0		0	0	0.0492611	0	0	0	0	0	0.0410903	0.319489	0.123457	0	0	0	0	0
wild_chicken	terrestrial poultry	1	0	0	0	0	0	0	0	0	1	0	0	0	0	0	0	0		0	0	0	0	0	0	0	0	0.0136968	0	0	0	0	0	0	0
wild_duck	anseriformes+charadriiformes	73	3	10	1	7	6	27	18	0	1	0	0	0	0	0	0	0		0.353357	1.95695	0.0492611	0.412493	0.513259	1.30435	0.932642	0	0.0136968	0	0	0	0	0	0	0
wild_goose	anseriformes+charadriiformes	2	0	0	0	0	0	0	1	0	0	0	0	1	0	0	0	0		0	0	0	0	0	0	0.0518135	0	0	0	0	0.292398	0	0	0	0
wild_pigeon	terrestrial poultry	1	0	0	0	0	0	0	1	0	0	0	0	0	0	0	0	0		0	0	0	0	0	0	0.0518135	0	0	0	0	0	0	0	0	0
wild_waterfowl	not determined	40	1	2	0	5	0	5	4	0	20	0	3	0	0	0	0	0		0.117786	0.391389	0	0.294638	0	0.241546	0.207254	0	0.273935	0	0.37037	0	0	0	0	0
wildbird	not determined	3	0	0	0	2	0	1	0	0	0	0	0	0	0	0	0	0		0	0	0	0.117855	0	0.0483092	0	0	0	0	0	0	0	0	0	0
wildfowl	not determined	1	0	0	0	0	1	0	0	0	0	0	0	0	0	0	0	0		0	0	0	0	0.0855432	0	0	0	0	0	0	0	0	0	0	0
willet	anseriformes+charadriiformes	1	0	0	0	0	0	1	0	0	0	0	0	0	0	0	0	0		0	0	0	0	0	0.0483092	0	0	0	0	0	0	0	0	0	0
wood_duck	anseriformes+charadriiformes	7	0	0	3	1	2	0	0	0	0	0	1	0	0	0	0	0		0	0	0.147783	0.0589275	0.171086	0	0	0	0	0	0.123457	0	0	0	0	0
yellow-billed_pintail	anseriformes+charadriiformes	22	4	0	3	4	1	1	5	0	0	2	0	2	0	0	0	0		0.471143	0	0.147783	0.23571	0.0855432	0.0483092	0.259067	0	0	0.212993	0	0.584795	0	0	0	0
yellow-billed_teal	anseriformes+charadriiformes	17	2	0	0	2	1	0	7	0	0	1	3	1	0	0	0	0		0.235571	0	0	0.117855	0.0855432	0	0.362694	0	0	0.106496	0.37037	0.292398	0	0	0	0
yellow-headed_amazon	other	1	0	0	0	0	1	0	0	0	0	0	0	0	0	0	0	0		0	0	0	0	0.0855432	0	0	0	0	0	0	0	0	0	0	0
yellow-legged_gull	anseriformes+charadriiformes	9	0	0	0	0	0	0	0	0	0	0	0	0	9	0	0	0		0	0	0	0	0	0	0	0	0	0	0	0	2.42588	0	0	0
	TOTAL	20448	849	511	2030	1697	1169	2070	1930	180	7301	939	810	342	371	33	15	201

## Sheet: Table S3 acknowledgements
subtype	isolate name	accession no	collected	originating laboratory	submitting laboratory	authors
H1	A/Goose/Italy/6117/2004	EPI178520	2004		Istituto Zooprofilattico Speriment. Lombardia, Emilia Ro. IZSLER
H1	A/goose/Italy/296426/2003	EPI167831	2003
H1	A/duck/Italy/69238/2007	EPI167807	2007
H1	A/duck/Bavaria/1/77	EPI4909	1977
H1	A/white-front_goose/Germany-NI/R482/09	EPI248525	2009		Friedrich-Loeffler-Institut
H1	A/wild_duck/Germany-NW/R04/08	EPI248521	2008		Friedrich-Loeffler-Institut
H1	A/mallard/Germany/WV355/07	EPI248519	2007		Friedrich-Loeffler-Institut
H1	A/wild_duck/Germany/WV30/06	EPI248514	2006		Friedrich-Loeffler-Institut
H1	A/mallard/Germany-RP/R193/09	EPI248501	2009		Friedrich-Loeffler-Institut
H1	A/turkey/Germany-NI/R778/09	EPI248477	2009		Friedrich-Loeffler-Institut
H1	A/duck/Kagoshima/KU-d26/2016	EPI1064644	2016-11-20		Kagoshima University
H1	A/duck/Miyazaki/451116/2012	EPI855784	2012-11		National Institute of Animal Health
H1	A/duck/Aichi/231008/2016	EPI866850	2016-10-18		National Institute of Animal Health
H1	A/duck/Jiangxi/01.14_NCJD040-P/2015(Mixed)	EPI666205	2015-01-14		Institute of Microbiology, Chinese Academy of Sciences
H1	A/duck/Jiangxi/01.14_NCJD042-P/2015(H1N8)	EPI660927	2015-01-14		Institute of Microbiology, Chinese Academy of Sciences
H1	A/duck/Jiangxi/01.14_NCJD039-P/2015(H1N1)	EPI660911	2015-01-14		Institute of Microbiology, Chinese Academy of Sciences
H1	A/duck/Jiangxi/02.06_NCJD199-P/2015(H1N8)	EPI660839	2015-02-06		Institute of Microbiology, Chinese Academy of Sciences
H1	A/Wild_bird/Korea/A41/2012	EPI1147959	2012-12-21	Animal and Plant Quarantine Agency (O-2144)	Animal and Plant Quarantine Agency (S-2145)
H1	A/wild_bird/Korea/A10/2012	EPI1147943	2012-03-01	Animal and Plant Quarantine Agency (O-2144)	Animal and Plant Quarantine Agency (S-2145)
H1	A/duck/Bangladesh/18D659/2016	EPI1330281	2016-07-15	icddr,b International Centre for Diarrhoeal Disease Research, Bangladesh	Centers for Disease Control and Prevention	Yang, G.; Chowdury, S; Hodges, E; Rahman, M.Z.; Jang, Y.; Hossain, M.E.; Jones, J.; Stark, T.; Di, H.; Cook, P.W.; Ghosh, S.; Azziz-Baumgartner, E.; Barnes, J.; Wentworth, D.; Kennedy, E.; Davis, C.T.
H1	A/duck/Bangladesh/1584/2010	EPI540263	2010-01-20	icddr,b International Centre for Diarrhoeal Disease Research, Bangladesh	Centers for Disease Control and Prevention	Gerloff, Nancy; Simpson, Natosha; Davis, C. Todd
H1	A/duck/Bangladesh/31687/2010	EPI540255	2010-07-11	icddr,b International Centre for Diarrhoeal Disease Research, Bangladesh	Centers for Disease Control and Prevention	Gerloff, Nancy; Simpson, Natosha; Davis, C. Todd
H1	A/duck/Bangladesh/1592/2010	EPI540247	2010-01-20	icddr,b International Centre for Diarrhoeal Disease Research, Bangladesh	Centers for Disease Control and Prevention	Gerloff, Nancy; Simpson, Natosha; Davis, C. Todd
H1	A/duck/Bangladesh/1352/2009	EPI540239	2009-01-28	icddr,b International Centre for Diarrhoeal Disease Research, Bangladesh	Centers for Disease Control and Prevention	Gerloff, Nancy; Simpson, Natosha; Davis, C. Todd
H1	A/chicken/Wuxi/5682/2015	EPI1055289	2015-04-14	Beijing Institute of Microbiology and Epidemiology	Beijing Institute of Microbiology and Epidemiology	Maijuan,Ma; Shanhui,Chen; Teng,Zhao
H1	A/mallard/Netherlands/18015513-001/2018	EPI1841785	2018-10-11	Wageningen Bioveterinary Research	Wageningen Bioveterinary Research	Beerens, Nancy; Harders, Frank; Pritz-Verschuren, Sylvia; Roose, Marit; Germeraad, Evelien; Engelsma, Marc; Bossers, Alex; Heutink, Rene
H1	A/mallard/Netherlands/09013232-006/2009	EPI1841419	2009-07-30	Wageningen Bioveterinary Research	Wageningen Bioveterinary Research	Beerens, Nancy; Harders, Frank; Pritz-Verschuren, Sylvia; Roose, Marit; Germeraad, Evelien; Engelsma, Marc; Bossers, Alex; Heutink, Rene
H1	A/mallard/Chany/355/2016	EPI926004	2016-10-10	Research Institute of Experimental and Clinical Medicine	WHO National Influenza Centre Russian Federation
H1	A/teal/Russia_Primorje/390/2016	EPI884223	2016-04-11	Research Institute of Experimental and Clinical Medicine	Research Institute of Experimental and Clinical Medicine	Shchelkanov, M.Yu.; Galkina, I.V.; Sharshov, K.A.; Alexeev, A.Y.; Sobolev, I.A.; Alikina, T.Y.; Kabilov, M.R.; Shestopalov, A.M.
H1	A/gadwall/Russia_Primorje/394/2016	EPI884210	2016-04-11	Research Institute of Experimental and Clinical Medicine	Research Institute of Experimental and Clinical Medicine	Shchelkanov, M.Yu.; Galkina, I.V.; Sharshov, K.A.; Alexeev, A.Y.; Sobolev, I.A.; Alikina, T.Y.; Kabilov, M.R.; Shestopalov, A.M.
H1	A/duck/Tsukuba/271/2009	EPI1187167	2009	National Institute of Animal Health	National Institute of Animal Health
H1	A/duck/Chiba/47/07	EPI1120636	2007-01-01	National Institute of Animal Health	National Institute of Animal Health	Y,Uchida
H1	A/duck/Ibaraki/109/2016	EPI873496	2016-12-14	National Institute of Animal Health	National Institute of Animal Health	Uchida,Y.
H1	A/duck/Ibaraki/104/2016	EPI873472	2016-12-14	National Institute of Animal Health	National Institute of Animal Health	Uchida,Y.
H1	A/duck/Ibaraki/108/2016	EPI873335	2016-12-14	National Institute of Animal Health	National Institute of Animal Health	Uchida,Y.
H1	A/duck/Japan/AnimalQuarantine-HE103/2015	EPI860688	2005-01-01	National Institute of Animal Health	National Institute of Animal Health	Uchida,Y.
H1	A/duck/Miyazaki/450307/2016	EPI855839	2016-03	National Institute of Animal Health	National Institute of Animal Health
H1	A/duck/Shiga/250302/2016	EPI855743	2016-03	National Institute of Animal Health	National Institute of Animal Health
H1	A/duck/Kagoshima/461210/2013	EPI855711	2013-12	National Institute of Animal Health	National Institute of Animal Health
H1	A/duck/Kyoto/260112/2016	EPI855687	2016-01	National Institute of Animal Health	National Institute of Animal Health
H1	A/duck/Miyazaki/451109/2012	EPI855551	2012-11	National Institute of Animal Health	National Institute of Animal Health
H1	A/duck/Kumamoto/431107/2014	EPI855535	2014-11	National Institute of Animal Health	National Institute of Animal Health
H1	A/duck/Okayama/330109/2013	EPI855519	2013-01	National Institute of Animal Health	National Institute of Animal Health
H1	A/teal/Egypt/00677-NAMRU3/2004	EPI372528	2004-01-28	U.S. Naval Medical Research Unit No.3	Centers for Disease Control and Prevention	Gerloff, Nancy; Simpson, Natosha; Jones, Joyce; Kis, Zoltan; Bahgat, Verina; Soliman,Atef; Elassal, Emad; Ahmed, Lu'ay; Gaynor, Anne; Cornelius, Claire; Davis,Todd
H1	A/teal/Egypt/01351-NAMRU3/2007	EPI372466	2007-01-26	U.S. Naval Medical Research Unit No.3	Centers for Disease Control and Prevention	Gerloff, Nancy; Simpson, Natosha; Jones, Joyce; Kis, Zoltan; Bahgat, Verina; Soliman,Atef; Elassal, Emad; Ahmed, Lu'ay; Gaynor, Anne; Cornelius, Claire; Davis,Todd
H1	A/shoveler/Egypt/14029-NAMRU3/2006	EPI372378	2006-12-08	U.S. Naval Medical Research Unit No.3	Centers for Disease Control and Prevention	Gerloff, Nancy; Simpson, Natosha; Jones, Joyce; Kis, Zoltan; Bahgat, Verina; Soliman,Atef; Elassal, Emad; Ahmed, Lu'ay; Gaynor, Anne; Cornelius, Claire; Davis,Todd
H1	A/shoveler/Egypt/00134-NAMRU3/2005	EPI372331	2005-01-13	U.S. Naval Medical Research Unit No.3	Centers for Disease Control and Prevention	Gerloff, Nancy; Simpson, Natosha; Jones, Joyce; Kis, Zoltan; Bahgat, Verina; Soliman,Atef; Elassal, Emad; Ahmed, Lu'ay; Gaynor, Anne; Cornelius, Claire; Davis,Todd
H1	A/teal/Egypt/20431-NAMRU3/2003	EPI372275	2003-12-22	U.S. Naval Medical Research Unit No.3	Centers for Disease Control and Prevention	Gerloff, Nancy; Simpson, Natosha; Jones, Joyce; Kis, Zoltan; Bahgat, Verina; Soliman,Atef; Elassal, Emad; Ahmed, Lu'ay; Gaynor, Anne; Cornelius, Claire; Davis,Todd
H1	A/shoveler/Italy/6965-6/07	EPI301860	2008-02-01	Istituto Zooprofilattico Sperimentale Delle Venezie	Istituto Zooprofilattico Sperimentale Delle Venezie	Monne,I.; Fusaro,A.; Valastro,V.; Schivo,A.; Buratin,A.; Terregino,C.; Capua,I.; Cattoli,G.
H1	A/mallard/Italy/432-21/08	EPI301859	2008-02-15	Istituto Zooprofilattico Sperimentale Delle Venezie	Istituto Zooprofilattico Sperimentale Delle Venezie	Monne,I.; Fusaro,A.; Valastro,V.; Schivo,A.; Buratin,A.; Terregino,C.; Capua,I.; Cattoli,G.
H1	A/teal/Italy/6323-5/07	EPI301858	2007-11-30	Istituto Zooprofilattico Sperimentale Delle Venezie	Istituto Zooprofilattico Sperimentale Delle Venezie	Monne,I.; Fusaro,A.; Valastro,V.; Schivo,A.; Buratin,A.; Terregino,C.; Capua,I.; Cattoli,G.
H1	A/pintail/Italy/2703-25/06	EPI301856	2006-09-05	Istituto Zooprofilattico Sperimentale Delle Venezie	Istituto Zooprofilattico Sperimentale Delle Venezie	Monne,I.; Fusaro,A.; Valastro,V.; Schivo,A.; Buratin,A.; Terregino,C.; Capua,I.; Cattoli,G.
H1	A/duck/Italy/1447/05	EPI301850	2005-04-29	Istituto Zooprofilattico Sperimentale Delle Venezie	Istituto Zooprofilattico Sperimentale Delle Venezie	Monne,I.; Fusaro,A.; Valastro,V.; Schivo,A.; Buratin,A.; Terregino,C.; Capua,I.; Cattoli,G.
H1	A/duck/Italy/7686-11/10	EPI301849	2010-12-15	Istituto Zooprofilattico Sperimentale Delle Venezie	Istituto Zooprofilattico Sperimentale Delle Venezie	Monne,I.; Fusaro,A.; Valastro,V.; Schivo,A.; Buratin,A.; Terregino,C.; Capua,I.; Cattoli,G.
H1	A/Turkey/Netherlands/07016245/2007	EPI1230010	2007-06-22	Wageningen Bioveterinary Research	Wageningen Bioveterinary Research	Bergervoet, Saskia; Heutink, Rene; Harders, Frank; Beerens, Nancy
H1	A/Turkey/Netherlands/07014290/2007	EPI1230002	2007-05-31	Wageningen Bioveterinary Research	Wageningen Bioveterinary Research	Bergervoet, Saskia; Heutink, Rene; Harders, Frank; Beerens, Nancy
H1	A/Chicken/Netherlands/11009919/2011	EPI1229898	2011-05-30	Wageningen Bioveterinary Research	Wageningen Bioveterinary Research	Bergervoet, Saskia; Heutink, Rene; Harders, Frank; Beerens, Nancy
H1	A/Mallard/Netherlands/12005909/2012	EPI1140145	2012-03-16	Wageningen Bioveterinary Research	Wageningen Bioveterinary Research	Bergervoet, Saskia; Heutink, Rene; Harders, Frank; Beerens, Nancy
H1	A/Anas_platyrhynchos/Belgium/09-762/2008	EPI257212	2008-11	Veterinary and Agrochemical Research Centre CODA-CERVA	Veterinary and Agrochemical Research Centre CODA-CERVA	Van Borm,Steven
H2	A/mallard/Germany/SR517/07	EPI222785	2007		Friedrich-Loeffler-Institut	Fereidouni,SR.
H2	A/duck/Aichi/230307/2015	EPI866920	2015-03-18		National Institute of Animal Health
H2	A/duck/Jiangxi/01.14_NCJD050-P/2015(H2N8)	EPI661015	2015-01-14		Institute of Microbiology, Chinese Academy of Sciences
H2	A/duck/Jiangsu/01.20_TCCX015-P/2015(H2N7)	EPI660647	2015-01-20		Institute of Microbiology, Chinese Academy of Sciences
H2	A/duck/Bangladesh/19D684/2016	EPI1330310	2016-09-07	icddr,b International Centre for Diarrhoeal Disease Research, Bangladesh	Centers for Disease Control and Prevention	Yang, G.; Chowdury, S; Hodges, E; Rahman, M.Z.; Jang, Y.; Hossain, M.E.; Jones, J.; Stark, T.; Di, H.; Cook, P.W.; Ghosh, S.; Azziz-Baumgartner, E.; Barnes, J.; Wentworth, D.; Kennedy, E.; Davis, C.T.
H2	A/duck/Bangladesh/19D668/2016	EPI1330297	2016-08-17	icddr,b International Centre for Diarrhoeal Disease Research, Bangladesh	Centers for Disease Control and Prevention	Yang, G.; Chowdury, S; Hodges, E; Rahman, M.Z.; Jang, Y.; Hossain, M.E.; Jones, J.; Stark, T.; Di, H.; Cook, P.W.; Ghosh, S.; Azziz-Baumgartner, E.; Barnes, J.; Wentworth, D.; Kennedy, E.; Davis, C.T.
H2	A/duck/Bangladesh/19D670/2016	EPI1330289	2016-08-17	icddr,b International Centre for Diarrhoeal Disease Research, Bangladesh	Centers for Disease Control and Prevention	Yang, G.; Chowdury, S; Hodges, E; Rahman, M.Z.; Jang, Y.; Hossain, M.E.; Jones, J.; Stark, T.; Di, H.; Cook, P.W.; Ghosh, S.; Azziz-Baumgartner, E.; Barnes, J.; Wentworth, D.; Kennedy, E.; Davis, C.T.
H2	A/duck/Bangladesh/18D775/2017	EPI1330226	2017-01-23	icddr,b International Centre for Diarrhoeal Disease Research, Bangladesh	Centers for Disease Control and Prevention	Yang, G.; Chowdury, S; Hodges, E; Rahman, M.Z.; Jang, Y.; Hossain, M.E.; Jones, J.; Stark, T.; Di, H.; Cook, P.W.; Ghosh, S.; Azziz-Baumgartner, E.; Barnes, J.; Wentworth, D.; Kennedy, E.; Davis, C.T.
H2	A/duck/Bangladesh/727/2011	EPI484580	2011-04-03	icddr,b International Centre for Diarrhoeal Disease Research, Bangladesh	Centers for Disease Control and Prevention	Gerloff, Nancy; Simpson, Natosha; Davis, C. Todd
H2	A/duck/Bangladesh/740/2011	EPI484578	2011-04-03	icddr,b International Centre for Diarrhoeal Disease Research, Bangladesh	Centers for Disease Control and Prevention	Gerloff,Nancy; Simpson,Natosha; Davis,Todd
H2	A/duck/Bangladesh/814/2011	EPI484577	2011-04-03	icddr,b International Centre for Diarrhoeal Disease Research, Bangladesh	Centers for Disease Control and Prevention	Gerloff, Nancy; Simpson, Natosha; Davis, C. Todd
H2	A/duck/Bangladesh/983/2011	EPI484575	2011-04-06	icddr,b International Centre for Diarrhoeal Disease Research, Bangladesh	Centers for Disease Control and Prevention	Gerloff, Nancy; Simpson, Natosha; Davis, C. Todd
H2	A/w-swan/Fukushima/364/06	EPI1139755	2006-01-01	National Institute of Animal Health	National Institute of Animal Health	Y,Uchida
H2	A/duck/Shimane/20/06	EPI1120580	2006-01-01	National Institute of Animal Health	National Institute of Animal Health	Y,Uchida
H2	A/duck/Chiba/51/07	EPI993147	2007	National Institute of Animal Health	National Institute of Animal Health	Junki, M
H2	A/Sentinel_Mallard/Germany/S/Ra517K/2007	EPI317609	2007	Friedrich-Loeffler-Institut	Friedrich-Loeffler-Institut	Stech,O; Weber,S; Mettenleiter,TC; Stech,J
H2	A/mallard/Italy/6512-69/07	EPI301862	2007-12-31	Istituto Zooprofilattico Sperimentale Delle Venezie	Istituto Zooprofilattico Sperimentale Delle Venezie	Monne,I.; Fusaro,A.; Valastro,V.; Schivo,A.; Buratin,A.; Terregino,C.; Capua,I.; Cattoli,G.
H2	A/mallard/Italy/6326-47/07	EPI301861	2008-01-10	Istituto Zooprofilattico Sperimentale Delle Venezie	Istituto Zooprofilattico Sperimentale Delle Venezie	Monne,I.; Fusaro,A.; Valastro,V.; Schivo,A.; Buratin,A.; Terregino,C.; Capua,I.; Cattoli,G.
H2	A/goose/Italy/1658/07	EPI301852	2007-04-02	Istituto Zooprofilattico Sperimentale Delle Venezie	Istituto Zooprofilattico Sperimentale Delle Venezie	Monne,I.; Fusaro,A.; Valastro,V.; Schivo,A.; Buratin,A.; Terregino,C.; Capua,I.; Cattoli,G.
H2	A/duck/Italy/4231/09	EPI301851	2009-08-17	Istituto Zooprofilattico Sperimentale Delle Venezie	Istituto Zooprofilattico Sperimentale Delle Venezie	Monne,I.; Fusaro,A.; Valastro,V.; Schivo,A.; Buratin,A.; Terregino,C.; Capua,I.; Cattoli,G.
H2	A/Chicken/Netherlands/16010778-021-025/2016	EPI1230079	2016-08-30	Wageningen Bioveterinary Research	Wageningen Bioveterinary Research	Bergervoet, Saskia; Heutink, Rene; Harders, Frank; Beerens, Nancy
H2	A/Chicken/Netherlands/14003005/2014	EPI1229970	2014-03-05	Wageningen Bioveterinary Research	Wageningen Bioveterinary Research	Bergervoet, Saskia; Heutink, Rene; Harders, Frank; Beerens, Nancy
H2	A/Ostrich/Netherlands/03006814/2003	EPI573057	2003-03-12	Wageningen Bioveterinary Research	Wageningen Bioveterinary Research	Desniwati,Desniwati; Heutink,Rene; Bouwstra, Ruth; Koch,Guus
H3	A/chicken/Changzhou/c02/2013	EPI556441	2014-04-17		Jiangsu Provincial Center for Disease Control & Prevention
H3	A/budgerigar/Aichi/1/77	EPI1120588	1977-01-01	National Institute of Animal Health	National Institute of Animal Health	Y,Uchida
H3	A/goose/Wuxi/7276/2016	EPI1055313	2016-01-15	Beijing Institute of Microbiology and Epidemiology	Beijing Institute of Microbiology and Epidemiology	Maijuan,Ma; Shanhui,Chen; Teng,Zhao
H3	A/duck/Wuxi/7275/2016	EPI1055305	2016-01-15	Beijing Institute of Microbiology and Epidemiology	Beijing Institute of Microbiology and Epidemiology	Maijuan,Ma; Shanhui,Chen; Teng,Zhao
H3	A/duck/Shimane/321006/2014	EPI855647	2014-10	National Institute of Animal Health	National Institute of Animal Health
H3	A/duck/Saga/411008/2014	EPI855543	2014-10	National Institute of Animal Health	National Institute of Animal Health
H3	A/wild_duck/Germany/WV2555/2006	EPI185349	2006		Friedrich-Loeffler-Institut
H3	A/duck/Gunma/1/2016	EPI867664	2016-10-05		National Institute of Animal Health
H3	A/duck/Ibaraki/1/2016	EPI1105861	2016	National Institute of Animal Health	National Institute of Animal Health	Mine,J
H3	A/duck/Chiba/34/2008	EPI1177724	2008	National Institute of Animal Health	National Institute of Animal Health
H3	A/duck/Chiba/10/06	EPI1139814	2006-01-01	National Institute of Animal Health	National Institute of Animal Health	Y,Uchida
H3	A/duck/Nagasaki/421017/2015	EPI855495	2015-10	National Institute of Animal Health	National Institute of Animal Health
H3	A/duck/Italy/194659/2006	EPI167815	2006
H3	A/mallard/Germany-BE/R663/2008	EPI279928	2008		Friedrich-Loeffler-Institut
H3	A/mallard/Germany-RP/R2322/07	EPI279927	2007		Friedrich-Loeffler-Institut
H3	A/mallard/Germany-HE/R1648/2007	EPI279926	2007		Friedrich-Loeffler-Institut
H3	A/mallard/Germany-BW/SR872/2008	EPI279925	2008-09-08		Friedrich-Loeffler-Institut
H3	A/mallard/Germany-BW/SR632/2008	EPI279922	2008-01-23		Friedrich-Loeffler-Institut
H3	A/mallard/Germany-BW/SR520/2007	EPI279920	2007-10-22		Friedrich-Loeffler-Institut
H3	A/mallard/Germany/WV437/2004	EPI185346	2004		Friedrich-Loeffler-Institut
H3	A/mallard/Germany/R752/2008	EPI185338	2008		Friedrich-Loeffler-Institut
H3	A/mallard/Germany/R529/2008	EPI185336	2008		Friedrich-Loeffler-Institut
H3	A/mallard/Ukraine/05842-NAMRU3/2006	EPI372504	2006-09-30	U.S. Naval Medical Research Unit No.3	Centers for Disease Control and Prevention	Gerloff, Nancy; Simpson, Natosha; Jones, Joyce; Kis, Zoltan; Bahgat, Verina; Soliman,Atef; Elassal, Emad; Ahmed, Lu'ay; Gaynor, Anne; Cornelius, Claire; Davis,Todd
H3	A/Duck/Ukraine/1/1963	EPI317610	1963	Friedrich-Loeffler-Institut	Friedrich-Loeffler-Institut	Stech,O; Weber,S; Mettenleiter,TC; Stech,J
H3	A/wigeon/Italy/3818-34/05	EPI301864	2006-10-16	Istituto Zooprofilattico Sperimentale Delle Venezie	Istituto Zooprofilattico Sperimentale Delle Venezie	Monne,I.; Fusaro,A.; Valastro,V.; Schivo,A.; Buratin,A.; Terregino,C.; Capua,I.; Cattoli,G.
H3	A/duck/Italy/3139-2/06	EPI301854	2006-09-12	Istituto Zooprofilattico Sperimentale Delle Venezie	Istituto Zooprofilattico Sperimentale Delle Venezie	Monne,I.; Fusaro,A.; Valastro,V.; Schivo,A.; Buratin,A.; Terregino,C.; Capua,I.; Cattoli,G.
H3	A/duck/Italy/6207/08	EPI301853	2008-11-27	Istituto Zooprofilattico Sperimentale Delle Venezie	Istituto Zooprofilattico Sperimentale Delle Venezie	Monne,I.; Fusaro,A.; Valastro,V.; Schivo,A.; Buratin,A.; Terregino,C.; Capua,I.; Cattoli,G.
H3	A/duck/Guangdong/F352/2018	EPI1328406	2018-03-14		South China Agricultural University
H3	A/duck/Guangdong/F138/2017	EPI1328404	2017-11-28		South China Agricultural University
H3	A/duck/Kagoshima/KU-d46/2016	EPI1064637	2016-11-20		Kagoshima University
H3	A/duck/Gunma/3/2016	EPI867672	2016-12-05		National Institute of Animal Health
H3	A/duck/Gunma/4/2016	EPI867656	2016-12-05		National Institute of Animal Health
H3	A/duck/Aichi/231019/2016	EPI866882	2016-10-18		National Institute of Animal Health
H3	A/duck/Aichi/231013/2016	EPI866874	2016-10-18		National Institute of Animal Health
H3	A/duck/Fukui/181019/2016	EPI866818	2016-10-21		National Institute of Animal Health
H3	A/duck/Guangdong/04.16_SZLGWL012/2015(Mixed)	EPI667269	2015-04-16		Institute of Microbiology, Chinese Academy of Sciences
H3	A/duck/Guangxi/04.10_JX050/2015(Mixed)	EPI667005	2015-04-10		Institute of Microbiology, Chinese Academy of Sciences
H3	A/chicken/Jiangsu/12.30_WZNHQ013-P/2014(Mixed)	EPI666949	2014-12-30		Institute of Microbiology, Chinese Academy of Sciences
H3	A/duck/Guangdong/04.22_DGCP068-P/2015(Mixed)	EPI666893	2015-04-22		Institute of Microbiology, Chinese Academy of Sciences
H3	A/duck/Guangdong/04.22_DGCP075-P/2015(Mixed)	EPI666749	2015-04-22		Institute of Microbiology, Chinese Academy of Sciences
H3	A/duck/Guangdong/04.22_DGCP078-P/2015(Mixed)	EPI666365	2015-04-22		Institute of Microbiology, Chinese Academy of Sciences
H3	A/duck/Guangdong/04.22_DGCP070-O/2015(Mixed)	EPI666277	2015-04-22		Institute of Microbiology, Chinese Academy of Sciences
H3	A/duck/Jiangxi/01.14_NCJD057-P/2015(Mixed)	EPI666261	2015-01-14		Institute of Microbiology, Chinese Academy of Sciences
H3	A/duck/Jiangxi/01.08_YGCB023-P/2015(Mixed)	EPI666221	2015-01-08		Institute of Microbiology, Chinese Academy of Sciences
H3	A/duck/Jiangxi/01.14_NCJD033-P/2015(Mixed)	EPI666165	2015-01-14		Institute of Microbiology, Chinese Academy of Sciences
H3	A/duck/Jiangxi/01.14_NCJD027-P/2015(Mixed)	EPI666149	2015-01-14		Institute of Microbiology, Chinese Academy of Sciences
H3	A/duck/Jiangsu/12.18_NJLH1266-P/2014(Mixed)	EPI666093	2014-12-18		Institute of Microbiology, Chinese Academy of Sciences
H3	A/duck/Hunan/04.14_YYGK431-P/2015(Mixed)	EPI665893	2015-04-14		Institute of Microbiology, Chinese Academy of Sciences
H3	A/duck/Guangdong/04.22_DGCP074-P/2015(H3N2)	EPI660919	2015-04-22		Institute of Microbiology, Chinese Academy of Sciences
H3	A/duck/Jiangxi/01.14_NCJD035-P/2015(H3N2)	EPI660895	2015-01-14		Institute of Microbiology, Chinese Academy of Sciences
H3	A/chicken/Jiangxi/01.08_YGCB018-P/2015(H3N2)	EPI660871	2015-01-08		Institute of Microbiology, Chinese Academy of Sciences
H3	A/chicken/Jiangxi/02.05_YGYXG001-P/2015(H3N2)	EPI660831	2015-02-05		Institute of Microbiology, Chinese Academy of Sciences
H3	A/duck/Guangdong/04.22_DGCP083-P/2015(H3N8)	EPI660359	2015-04-22		Institute of Microbiology, Chinese Academy of Sciences
H3	A/duck/Guangdong/03.26_DGCP072-P/2015(H3N8)	EPI659927	2015-03-26		Institute of Microbiology, Chinese Academy of Sciences
H3	A/chicken/Guangdong/F117/2018	EPI1489636	2018-11-21	South China Agricultural University Veterinary Medicine College	South China Agricultural University
H3	A/duck/Guangdong/F1172/2018	EPI1489629	2018-11-06	South China Agricultural University Veterinary Medicine College	South China Agricultural University
H3	A/duck/Bangladesh/20D678/2016	EPI1330337	2016-07-22	icddr,b International Centre for Diarrhoeal Disease Research, Bangladesh	Centers for Disease Control and Prevention	Yang, G.; Chowdury, S; Hodges, E; Rahman, M.Z.; Jang, Y.; Hossain, M.E.; Jones, J.; Stark, T.; Di, H.; Cook, P.W.; Ghosh, S.; Azziz-Baumgartner, E.; Barnes, J.; Wentworth, D.; Kennedy, E.; Davis, C.T.
H3	A/duck/Bangladesh/20D677/2016	EPI1330330	2016-07-22	icddr,b International Centre for Diarrhoeal Disease Research, Bangladesh	Centers for Disease Control and Prevention	Yang, G.; Chowdury, S; Hodges, E; Rahman, M.Z.; Jang, Y.; Hossain, M.E.; Jones, J.; Stark, T.; Di, H.; Cook, P.W.; Ghosh, S.; Azziz-Baumgartner, E.; Barnes, J.; Wentworth, D.; Kennedy, E.; Davis, C.T.
H3	A/duck/Bangladesh/19D705/2016	EPI1330324	2016-10-05	icddr,b International Centre for Diarrhoeal Disease Research, Bangladesh	Centers for Disease Control and Prevention	Yang, G.; Chowdury, S; Hodges, E; Rahman, M.Z.; Jang, Y.; Hossain, M.E.; Jones, J.; Stark, T.; Di, H.; Cook, P.W.; Ghosh, S.; Azziz-Baumgartner, E.; Barnes, J.; Wentworth, D.; Kennedy, E.; Davis, C.T.
H3	A/duck/Bangladesh/17D747/2016	EPI1330318	2016-12-18	icddr,b International Centre for Diarrhoeal Disease Research, Bangladesh	Centers for Disease Control and Prevention	Yang, G.; Chowdury, S; Hodges, E; Rahman, M.Z.; Jang, Y.; Hossain, M.E.; Jones, J.; Stark, T.; Di, H.; Cook, P.W.; Ghosh, S.; Azziz-Baumgartner, E.; Barnes, J.; Wentworth, D.; Kennedy, E.; Davis, C.T.
H3	A/duck/Bangladesh/1575/2009	EPI540327	2009-12-23	icddr,b International Centre for Diarrhoeal Disease Research, Bangladesh	Centers for Disease Control and Prevention	Gerloff, Nancy; Simpson, Natosha; Davis, C. Todd
H3	A/duck/Bangladesh/1576/2009	EPI540319	2009-12-23	icddr,b International Centre for Diarrhoeal Disease Research, Bangladesh	Centers for Disease Control and Prevention	Gerloff, Nancy; Simpson, Natosha; Davis, C. Todd
H3	A/duck/Bangladesh/1574/2009	EPI540311	2009-12-23	icddr,b International Centre for Diarrhoeal Disease Research, Bangladesh	Centers for Disease Control and Prevention	Gerloff, Nancy; Simpson, Natosha; Davis, C. Todd
H3	A/duck/Bangladesh/1800/2010	EPI540303	2010-11-10	icddr,b International Centre for Diarrhoeal Disease Research, Bangladesh	Centers for Disease Control and Prevention	Gerloff, Nancy; Simpson, Natosha; Davis, C. Todd
H3	A/duck/Bangladesh/1798/2010	EPI540295	2010-11-10	icddr,b International Centre for Diarrhoeal Disease Research, Bangladesh	Centers for Disease Control and Prevention	Gerloff, Nancy; Simpson, Natosha; Davis, C. Todd
H3	A/duck/Bangladesh/1025/2011	EPI540287	2011-02-21	icddr,b International Centre for Diarrhoeal Disease Research, Bangladesh	Centers for Disease Control and Prevention	Gerloff, Nancy; Simpson, Natosha; Davis, C. Todd
H3	A/duck/Bangladesh/1822/2011	EPI540279	2011-01-19	icddr,b International Centre for Diarrhoeal Disease Research, Bangladesh	Centers for Disease Control and Prevention	Gerloff, Nancy; Simpson, Natosha; Davis, C. Todd
H3	A/duck/Bangladesh/1772/2010	EPI540271	2010-11-12	icddr,b International Centre for Diarrhoeal Disease Research, Bangladesh	Centers for Disease Control and Prevention	Gerloff, Nancy; Simpson, Natosha; Davis, C. Todd
H3	A/duck/Cambodia/537W15M1/2013	EPI700301	2013-04-10	Institut Pasteur du Cambodia	Institut Pasteur du Cambodia	Horm, S-V; Horwood, P; Dussart, P.
H3	A/duck/Cambodia/849W25M3/2013	EPI700300	2013-06-18	Institut Pasteur du Cambodia	Institut Pasteur du Cambodia	Horm, S-V; Horwood, P; Dussart, P.
H3	A/Chicken/Cambodia/ProrSam/010401/2011/H3N8	EPI702905	2011-05-14	National Veterinary Research Institute	National Veterinary Institute
H3	A/chicken/Wuxi/4859/2015	EPI1055297	2015-01-15	Beijing Institute of Microbiology and Epidemiology	Beijing Institute of Microbiology and Epidemiology	Maijuan,Ma; Shanhui,Chen; Teng,Zhao
H3	A/duck/East_Java/Av995/2016	EPI1216609	2016-12-26	Institute of Tropical Disease, Universitas Airlangga	Kobe University Graduate School of Medicine	ED,Poetranto;AY,Candra;RR,Prasetya;AM,Nastri;JR,Dewantari;AL,Poetranto;L,Wulandari;G,Soegiarto;YK,Shimizu;Y,Mori;K,Shimizu
H3	A/duck/East_Java/Av771/2016	EPI1216608	2016-02-16	Institute of Tropical Disease, Universitas Airlangga	Kobe University Graduate School of Medicine	ED,Poetranto;AY,Candra;RR,Prasetya;AM,Nastri;JR,Dewantari;AL,Poetranto;L,Wulandari;G,Soegiarto;YK,Shimizu;Y,Mori;K,Shimizu
H3	A/duck/East_Java/Av694/2016	EPI1216607	2016-01-16	Institute of Tropical Disease, Universitas Airlangga	Kobe University Graduate School of Medicine	ED,Poetranto;AY,Candra;RR,Prasetya;AM,Nastri;JR,Dewantari;AL,Poetranto;L,Wulandari;G,Soegiarto;YK,Shimizu;Y,Mori;K,Shimizu
H3	A/duck/East_Java/Av689/2016	EPI1216606	2016-01-16	Institute of Tropical Disease, Universitas Airlangga	Kobe University Graduate School of Medicine	ED,Poetranto;AY,Candra;RR,Prasetya;AM,Nastri;JR,Dewantari;AL,Poetranto;L,Wulandari;G,Soegiarto;YK,Shimizu;Y,Mori;K,Shimizu
H3	A/duck/East_Java/Av39/2013	EPI1215591	2013-06-26	Institute of Tropical Disease, Universitas Airlangga	Kobe University Graduate School of Medicine	AM,Nastri; AL,Poetranto; ED,Poetranto; SPA,Wahyuningsih; W,Darmanto; EF,Puruhito; L,Wulandari; G,Soegiarto; YK,Shimizu; Y,Mori; K,Shimizu
H3	A/pintail/Chany/198/2016	EPI925980	2016-09-10	Research Institute of Experimental and Clinical Medicine	WHO National Influenza Centre Russian Federation	Sharshov,K.A.; Sobolev,I.A.; Li,Xinxin; Fadeev,A.V.; Egorova,A.A.; Kotenko,A.V.; Komissarov,A.B.; Vasin,A.V.; Kurskaya,O.G.; Alexeev,A.Y.; Shestopalov,A.M
H3	A/shoveler/Chany/82K/2014	EPI884239	2014-09-10	Research Institute of Experimental and Clinical Medicine	Research Institute of Experimental and Clinical Medicine	Sharshov, K.A.; Sobolev, I.A.; Xinxin, Li; Alikina, T.Y.; Glushenko, A.V.; Kurskaya, O.G.; Kabilov, M.R.; Alekseev, A.Yu.; Shestopalov, A.M.
H3	A/pintail/Chany_Lake/37/2012	EPI823772	2012-08-26	Research Institute of Experimental and Clinical Medicine	Research Institute of Experimental and Clinical Medicine	Gulyaeva, M.A.; Sharshov, K.A.; Sobolev, I.A.; De Marco, M. A.; Delogu, M; Kabilov, M.R.; Shestopalov, A.M.
H3	A/duck/Shimane/321017/2015	EPI855865	2015-10	National Institute of Animal Health	National Institute of Animal Health
H3	A/duck/Tottori/311018/2015	EPI855727	2015-10	National Institute of Animal Health	National Institute of Animal Health
H3	A/duck/Shimane/321101/2015	EPI855503	2015-11	National Institute of Animal Health	National Institute of Animal Health
H3	A/duck/Vietnam/NCVD-ND4V3P/2016	EPI1335783	2016-07-21	National Centre of Veterinary Diagnostics	Centers for Disease Control and Prevention
H3	A/green_sandpiper/Kurgan/1050/2018	EPI1440613	2018-08-26	State Research Center of Virology and Biotechnology (VECTOR)	State Research Center of Virology and Biotechnology (VECTOR)	Natalia,Goncharova; Ivan,Susloparov; Natalia,Kolosova; Alexey,Danilenko; Juliya,Bulanovich; Vasiliy,Marchenko; Alexander,Ryzhikov
H3	A/gadwall/Chany/893/2018	EPI1333763	2018-10-19	State Research Center of Virology and Biotechnology (VECTOR)	State Research Center of Virology and Biotechnology (VECTOR)	Natalia,Goncharova; Ivan,Susloparov; Natalia,Kolosova; Alexey,Danilenko; Juliya,Bulanovich; Vasiliy,Marchenko; Alexander,Ryzhikov
H3	A/common_teal/Chany/893/2018	EPI1333727	2018-09-01	State Research Center of Virology and Biotechnology (VECTOR)	State Research Center of Virology and Biotechnology (VECTOR)	Natalia,Goncharova; Ivan,Susloparov; Natalia,Kolosova; Alexey,Danilenko; Juliya,Bulanovich; Vasiliy,Marchenko; Alexander,Ryzhikov
H3	A/mallard/Germany/439/2004	EPI859643	2004-01-01	Friedrich-Loeffler-Institut	Robert Koch Institute Nationales Referenzzentrum fÔøΩr Influenza	Budt,Matthias; Martini,Andrea; Wolff,Thorsten
H3	A/mallard/Italy/3342/2006	EPI554982	2006	Istituto Zooprofilattico Sperimentale Delle Venezie	Istituto Zooprofilattico Sperimentale Delle Venezie	Tassoni, L.; Fusaro, A.; Milani, A.; Salviato, A.; Bonfante, F.; Monne, I.; Cattoli, G.
H3	A/Duck/Netherlands/06027358/2006	EPI1230087	2006-09-27	Wageningen Bioveterinary Research	Wageningen Bioveterinary Research	Bergervoet, Saskia; Heutink, Rene; Harders, Frank; Beerens, Nancy
H3	A/Mallard/Netherlands/14016619/2014	EPI1140209	2014-12-03	Wageningen Bioveterinary Research	Wageningen Bioveterinary Research	Bergervoet, Saskia; Heutink, Rene; Harders, Frank; Beerens, Nancy
H3	A/Mallard/Netherlands/11015220/2011	EPI1140129	2011-08-26	Wageningen Bioveterinary Research	Wageningen Bioveterinary Research	Bergervoet, Saskia; Heutink, Rene; Harders, Frank; Beerens, Nancy
H3	A/Mallard/Netherlands/11013808/2011	EPI1140121	2011-08-02	Wageningen Bioveterinary Research	Wageningen Bioveterinary Research	Bergervoet, Saskia; Heutink, Rene; Harders, Frank; Beerens, Nancy
H3	A/swan_goose/Jiangxi/H24/2014(H3N6)	EPI1590552	2014-10-01	Tsinghua University	Tsinghua University
H3	A/swan_goose/Jiangxi/H23/2014(H3N6)	EPI1590544	2014-10-01	Tsinghua University	Tsinghua University
H4	A/duck/Gunma/487/2011	EPI1200472	2011	National Institute of Animal Health	National Institute of Animal Health
H4	A/duck/Chiba/5/2011	EPI1200464	2011	National Institute of Animal Health	National Institute of Animal Health
H4	A/duck/Aichi/14/2008	EPI1200456	2008	National Institute of Animal Health	National Institute of Animal Health
H4	A/pochard/Fukui/131814/2013	EPI1187298	2013-01-01	National Institute of Animal Health	National Institute of Animal Health
H4	A/duck/Niigata/6/2011	EPI1187282	2011-01-01	National Institute of Animal Health	National Institute of Animal Health
H4	A/duck/Chiba/121215/2012	EPI1187274	2012-01-01	National Institute of Animal Health	National Institute of Animal Health
H4	A/wildbird/Ibaraki/M/9W/12/2010	EPI1187266	2010-01-01	National Institute of Animal Health	National Institute of Animal Health
H4	A/duck/Chiba/16/2008	EPI1187215	2008	National Institute of Animal Health	National Institute of Animal Health
H4	A/duck/Tsukuba/177/08	EPI1187159	2008	National Institute of Animal Health	National Institute of Animal Health
H4	A/pochard/Fukui/131815/2013	EPI1187087	2013	National Institute of Animal Health	National Institute of Animal Health
H4	A/duck/Tochigi/090206/2012	EPI1187079	2012	National Institute of Animal Health	National Institute of Animal Health
H4	A/duck/Tsukuba/79/05	EPI1187039	2005	National Institute of Animal Health	National Institute of Animal Health
H4	A/duck/Chiba/3/2011	EPI1187015	2011	National Institute of Animal Health	National Institute of Animal Health
H4	A/duck/Chiba/8/2008	EPI1187007	2008	National Institute of Animal Health	National Institute of Animal Health
H4	A/wildbird/Ibaraki/K-2W-2/2012	EPI1186975	2012	National Institute of Animal Health	National Institute of Animal Health
H4	A/duck/Tsukuba/995/08	EPI1177884	2008	National Institute of Animal Health	National Institute of Animal Health
H4	A/duck/Chiba/21/2008	EPI1177876	2008	National Institute of Animal Health	National Institute of Animal Health
H4	A/duck/Chiba/18/2008	EPI1177868	2008	National Institute of Animal Health	National Institute of Animal Health
H4	A/duck/Ishikawa/13/2009	EPI1177860	2009	National Institute of Animal Health	National Institute of Animal Health
H4	A/duck/Chiba/22/2008	EPI1177852	2008	National Institute of Animal Health	National Institute of Animal Health
H4	A/duck/Shiga/37/07	EPI1177844	2007	National Institute of Animal Health	National Institute of Animal Health
H4	A/duck/Shiga/32/07	EPI1177836	2007	National Institute of Animal Health	National Institute of Animal Health
H4	A/duck/Tsukuba/665/07	EPI1177828	2007	National Institute of Animal Health	National Institute of Animal Health
H4	A/duck/Gunma/2010	EPI1177812	2010	National Institute of Animal Health	National Institute of Animal Health
H4	A/duck/Shimane/16/06	EPI1177804	2006-01-01	National Institute of Animal Health	National Institute of Animal Health
H4	A/duck/Chiba/29/2008	EPI1177796	2008	National Institute of Animal Health	National Institute of Animal Health
H4	A/duck/Chiba/28/2008	EPI1177788	2008	National Institute of Animal Health	National Institute of Animal Health
H4	A/duck/Tsukuba/304/2009	EPI1177764	2009	National Institute of Animal Health	National Institute of Animal Health
H4	A/duck/Chiba/1/2009	EPI1177756	2009	National Institute of Animal Health	National Institute of Animal Health
H4	A/duck/Chiba/26/2008	EPI1177748	2008	National Institute of Animal Health	National Institute of Animal Health
H4	A/duck/Tsukuba/1003/08	EPI1177740	2008	National Institute of Animal Health	National Institute of Animal Health
H4	A/duck/Tsukuba/476/2010	EPI1177716	2010	National Institute of Animal Health	National Institute of Animal Health
H4	A/duck/Tsukuba/728/07	EPI1177708	2007	National Institute of Animal Health	National Institute of Animal Health
H4	A/duck/Chiba/31/2008	EPI1177684	2008	National Institute of Animal Health	National Institute of Animal Health
H4	A/duck/Tsukuba/140/2009	EPI1177676	2009	National Institute of Animal Health	National Institute of Animal Health
H4	A/duck/Chiba/4/2011	EPI1177668	2011	National Institute of Animal Health	National Institute of Animal Health
H4	A/duck/Tsukuba/508/2010	EPI1177660	2010	National Institute of Animal Health	National Institute of Animal Health
H4	A/duck/Tsukuba/121/08	EPI1177628	2008	National Institute of Animal Health	National Institute of Animal Health
H4	A/duck/Tsukuba/83/2009	EPI1177620	2009	National Institute of Animal Health	National Institute of Animal Health
H4	A/duck/Tsukuba/699/07	EPI1177612	2007	National Institute of Animal Health	National Institute of Animal Health
H4	A/duck/Gunma/402/2011	EPI1177604	2011	National Institute of Animal Health	National Institute of Animal Health
H4	A/duck/Shiga/65/07	EPI1177596	2007	National Institute of Animal Health	National Institute of Animal Health
H4	A/duck/Chiba/6/2009	EPI1177588	2009	National Institute of Animal Health	National Institute of Animal Health
H4	A/duck/Tsukuba/26/2009	EPI1177580	2009	National Institute of Animal Health	National Institute of Animal Health
H4	A/duck/Shimane/15/06	EPI1139781	2006-01-01	National Institute of Animal Health	National Institute of Animal Health	Y,Uchida
H4	A/wild_duck/Germany/R1455/07	EPI222784	2007		Friedrich-Loeffler-Institut	Fereidouni,SR.
H4	A/teal/Egypt/09888-NAMRU3/2005	EPI372355	2005-10-03	U.S. Naval Medical Research Unit No.3	Centers for Disease Control and Prevention	Gerloff, Nancy; Simpson, Natosha; Jones, Joyce; Kis, Zoltan; Bahgat, Verina; Soliman,Atef; Elassal, Emad; Ahmed, Lu'ay; Gaynor, Anne; Cornelius, Claire; Davis,Todd
H4	A/Mallard/Germany/1240/1/2007	EPI317611	2007	Friedrich-Loeffler-Institut	Friedrich-Loeffler-Institut	Stech,O; Weber,S; Mettenleiter,TC; Stech,J
H4	A/chicken/Shandong/36/2016	EPI1221841	2016-01-06		Harbin Veterinary Research Institute (CAAS)	Li, Xuyong; Liu, Baotao; Li, Yubao; Liu, Wending; Pei, Lanying; Cui, Pengfei; Guo, Jing; Chen, Hualan
H4	A/duck/Yamaguchi/351201/2016	EPI885356	2016-12-16		National Institute of Animal Health	Mase, M; Saito, T; Uchida, Y
H4	A/duck/Fukuoka/401202/2016	EPI885292	2016-12-14		National Institute of Animal Health	Mase, M; Saito, T; Uchida, Y
H4	A/duck/Sichuan/04.08_CDLQ20-P/2015	EPI1231013	2015-04-08		China Center For Disease Control And Prevention
H4	A/chicken/Sichuan/04.08_CDLQ171-O/2015(Mixed)	EPI666733	2015-04-08		Institute of Microbiology, Chinese Academy of Sciences
H4	A/duck/Sichuan/04.08_CDLQ043-P/2015(Mixed)	EPI665989	2015-04-08		Institute of Microbiology, Chinese Academy of Sciences
H4	A/chicken/Jiangxi/04.01_NCNP0065-Z-O/2015(Mixed)	EPI665645	2015-04-01		Institute of Microbiology, Chinese Academy of Sciences
H4	A/chicken/Guangxi/04.10_NM140-O/2015(H4N3)	EPI661879	2015-04-10		Institute of Microbiology, Chinese Academy of Sciences
H4	A/duck/Sichuan/04.08_CDLQ146-O/2015(H4N2)	EPI659711	2015-04-08		Institute of Microbiology, Chinese Academy of Sciences
H4	A/duck/Sichuan/04.08_CDLQ034-O/2015(H4N3)	EPI659695	2015-04-08		Institute of Microbiology, Chinese Academy of Sciences
H4	A/duck/Sichuan/04.08_CDLQ033-O/2015(H4N6)	EPI659687	2015-04-08		Institute of Microbiology, Chinese Academy of Sciences
H4	A/duck/Hunan/01.16_YYGK227-P/2014(H4N2)	EPI656810	2014-01-16		Institute of Microbiology, Chinese Academy of Sciences
H4	A/duck/Sichuan/04.08_CDLQ169-O/2015	EPI1212901	2015-04-08		China Center For Disease Control And Prevention
H4	A/Wild_bird/Korea/A35/2013	EPI1147967	2013-04-02	Animal and Plant Quarantine Agency (O-2144)	Animal and Plant Quarantine Agency (S-2145)
H4	A/duck/Bangladesh/18D722/2016	EPI1330369	2016-11-07	icddr,b International Centre for Diarrhoeal Disease Research, Bangladesh	Centers for Disease Control and Prevention	Yang, G.; Chowdury, S; Hodges, E; Rahman, M.Z.; Jang, Y.; Hossain, M.E.; Jones, J.; Stark, T.; Di, H.; Cook, P.W.; Ghosh, S.; Azziz-Baumgartner, E.; Barnes, J.; Wentworth, D.; Kennedy, E.; Davis, C.T.
H4	A/duck/Bangladesh/18D726/2016	EPI1330361	2016-11-07	icddr,b International Centre for Diarrhoeal Disease Research, Bangladesh	Centers for Disease Control and Prevention	Yang, G.; Chowdury, S; Hodges, E; Rahman, M.Z.; Jang, Y.; Hossain, M.E.; Jones, J.; Stark, T.; Di, H.; Cook, P.W.; Ghosh, S.; Azziz-Baumgartner, E.; Barnes, J.; Wentworth, D.; Kennedy, E.; Davis, C.T.
H4	A/teal/Chany_Lake/106__cloaca/2012	EPI823915	2012-08-26	Research Institute of Experimental and Clinical Medicine	Research Institute of Experimental and Clinical Medicine	Gulyaeva, M.A.; Sharshov, K.A.; Sobolev, I.A.; De Marco, M. A.; Delogu, M; Kabilov, M.R.; Shestopalov, A.M.
H4	A/teal/Chany_Lake/104__feather/2012	EPI823907	2012-08-26	Research Institute of Experimental and Clinical Medicine	Research Institute of Experimental and Clinical Medicine	Gulyaeva, M.A.; Sharshov, K.A.; Sobolev, I.A.; De Marco, M. A.; Delogu, M; Kabilov, M.R.; Shestopalov, A.M.
H4	A/duck/Chiba/14/08	EPI1187223	2008	National Institute of Animal Health	National Institute of Animal Health
H4	A/budgerigar/Hokkaido/1/77	EPI1187199	1977	National Institute of Animal Health	National Institute of Animal Health
H4	A/duck/Tsukuba/269/05	EPI1187183	2005	National Institute of Animal Health	National Institute of Animal Health
H4	A/duck/Shimane/48/06	EPI1187151	2009	National Institute of Animal Health	National Institute of Animal Health
H4	A/duck/Tsukuba/672/07	EPI1187135	2007	National Institute of Animal Health	National Institute of Animal Health
H4	A/duck/Tsukuba/196/07	EPI1187119	2007	National Institute of Animal Health	National Institute of Animal Health
H4	A/duck/Tsukuba/86/05	EPI1187111	2005	National Institute of Animal Health	National Institute of Animal Health
H4	A/duck/Chiba/121211/2012	EPI1187071	2012	National Institute of Animal Health	National Institute of Animal Health
H4	A/duck/Tsukuba/202/05	EPI1187031	2005	National Institute of Animal Health	National Institute of Animal Health
H4	A/duck/Tsukuba/66/2009	EPI1177892	2009	National Institute of Animal Health	National Institute of Animal Health
H4	A/duck/Chiba/30/2008	EPI1177780	2008	National Institute of Animal Health	National Institute of Animal Health
H4	A/mynah/Tokyo/229/77	EPI1177772	1977	National Institute of Animal Health	National Institute of Animal Health
H4	A/duck/Tsukuba/315/06	EPI1139789	2006-01-01	National Institute of Animal Health	National Institute of Animal Health	Y,Uchida
H4	A/pochard/Fukui/131816/2013	EPI1187047	2013	National Institute of Animal Health	National Institute of Animal Health
H4	A/duck/Kagoshima/461219/2013	EPI855950	2013-12	National Institute of Animal Health	National Institute of Animal Health
H4	A/duck/Shimane/321114/2012	EPI855899	2012-11	National Institute of Animal Health	National Institute of Animal Health
H4	A/duck/Kumamoto/431119/2014	EPI855824	2014-11	National Institute of Animal Health	National Institute of Animal Health
H4	A/duck/Miyazaki/451105/2015	EPI855753	2015-10	National Institute of Animal Health	National Institute of Animal Health
H4	A/duck/Okinawa/471017/2015	EPI855663	2015-10	National Institute of Animal Health	National Institute of Animal Health
H4	A/duck/Tokushima/361019/2013	EPI855583	2013-10	National Institute of Animal Health	National Institute of Animal Health
H4	A/duck/Saga/411108/2013	EPI855567	2013-11	National Institute of Animal Health	National Institute of Animal Health
H4	A/duck/Shimane/320102/2013	EPI855559	2013-01	National Institute of Animal Health	National Institute of Animal Health
H4	A/duck/Bulgaria/Plovdiv/75/2018	EPI1721882	2018-04-17	NDRVMI (National Diagnostic and Research Veterinary Medical Institute)	University of Cambridge
H4	A/duck/Bangladesh/1784/2010	EPI540383	2010-11-10	Institute of Epidemiology Disease Control and Research (IEDCR) & Bangladesh National Influenza Centre (NIC)	Centers for Disease Control and Prevention	Gerloff, Nancy; Simpson, Natosha; Davis, C. Todd
H4	A/duck/Bangladesh/1283/2008	EPI540375	2008-12-21	Institute of Epidemiology Disease Control and Research (IEDCR) & Bangladesh National Influenza Centre (NIC)	Centers for Disease Control and Prevention	Gerloff, Nancy; Simpson, Natosha; Davis, C. Todd
H4	A/duck/Bangladesh/1521/2009	EPI540367	2009-10-21	Institute of Epidemiology Disease Control and Research (IEDCR) & Bangladesh National Influenza Centre (NIC)	Centers for Disease Control and Prevention	Gerloff, Nancy; Simpson, Natosha; Davis, C. Todd
H4	A/duck/Bangladesh/1766/2010	EPI540359	2010-10-27	Institute of Epidemiology Disease Control and Research (IEDCR) & Bangladesh National Influenza Centre (NIC)	Centers for Disease Control and Prevention	Gerloff, Nancy; Simpson, Natosha; Davis, C. Todd
H4	A/duck/Bangladesh/1783/2010	EPI540351	2010-11-10	Institute of Epidemiology Disease Control and Research (IEDCR) & Bangladesh National Influenza Centre (NIC)	Centers for Disease Control and Prevention	Gerloff, Nancy; Simpson, Natosha; Davis, C. Todd
H4	A/duck/Bangladesh/1746/2010	EPI540343	2010-10-17	Institute of Epidemiology Disease Control and Research (IEDCR) & Bangladesh National Influenza Centre (NIC)	Centers for Disease Control and Prevention	Gerloff, Nancy; Simpson, Natosha; Davis, C. Todd
H4	A/duck/Bangladesh/1745/2010	EPI540335	2010-10-17	Institute of Epidemiology Disease Control and Research (IEDCR) & Bangladesh National Influenza Centre (NIC)	Centers for Disease Control and Prevention	Gerloff, Nancy; Simpson, Natosha; Davis, C. Todd
H4	A/turkey/Minnesota/833/80	EPI240428	1980			Kawaoka,Y.; Krauss,S.; Webster,R.G.
H4	A/mallard/Toguchin/19/2017	EPI1328501	2017-09-03	State Research Center of Virology and Biotechnology (VECTOR)	State Research Center of Virology and Biotechnology (VECTOR)	Natalia,Goncharova; Ivan,Susloparov; Natalia,Kolosova; Juliya,Bulanovich; Vasiliy,Marchenko; Alexander,Ryzhikov
H4	A/mallard/Toguchin/13/2017	EPI1328476	2017-09-03	State Research Center of Virology and Biotechnology (VECTOR)	State Research Center of Virology and Biotechnology (VECTOR)	Natalia,Goncharova; Ivan,Susloparov; Natalia,Kolosova; Juliya,Bulanovich; Vasiliy,Marchenko; Alexander,Ryzhikov
H4	A/Duck/Jiangxi/24831/2014	EPI1332140	2014-11-19	WHO Chinese National Influenza Center	WHO Chinese National Influenza Center	Xiaoxu,Zeng;Xiyan,Li;Weijuan,Huang;Lei,Yang;Dayan,Wang;Yuelong,Shu
H4	A/Mallard/Netherlands/09014545/2009	EPI1140193	2009-08-12	Wageningen Bioveterinary Research	Wageningen Bioveterinary Research	Bergervoet, Saskia; Heutink, Rene; Harders, Frank; Beerens, Nancy
H4	A/Mallard/Netherlands/13012202/2013	EPI1140153	2013-09-10	Wageningen Bioveterinary Research	Wageningen Bioveterinary Research	Bergervoet, Saskia; Heutink, Rene; Harders, Frank; Beerens, Nancy
H4	A/Unknown/Netherlands/09014544/2009	EPI1140113	2009-08-10	Wageningen Bioveterinary Research	Wageningen Bioveterinary Research	Bergervoet, Saskia; Heutink, Rene; Harders, Frank; Beerens, Nancy
H4	A/Mallard/Netherlands/09012619/2009	EPI1140105	2009-07-20	Wageningen Bioveterinary Research	Wageningen Bioveterinary Research	Bergervoet, Saskia; Heutink, Rene; Harders, Frank; Beerens, Nancy
H5	A/duck/Netherlands/18018989-011015/2018	EPI1841833	2018-12-24	Wageningen Bioveterinary Research	Wageningen Bioveterinary Research	Beerens, Nancy; Harders, Frank; Pritz-Verschuren, Sylvia; Roose, Marit; Germeraad, Evelien; Engelsma, Marc; Bossers, Alex; Heutink, Rene
H5	A/swan/Netherlands/18019125-002/2018	EPI1841825	2018-12-28	Wageningen Bioveterinary Research	Wageningen Bioveterinary Research	Beerens, Nancy; Harders, Frank; Pritz-Verschuren, Sylvia; Roose, Marit; Germeraad, Evelien; Engelsma, Marc; Bossers, Alex; Heutink, Rene
H5	A/wildfowl/China/472/2014	EPI672774	2014-01-20	Institute of Poultry Science, Shandong, Academy of Agricultural Science	South China Agricultural University	Wang, Youling
H5	A/common_teal/Korea/A40-1/2012	EPI888270	2012-12-18		Animal and Plant Quarantine Agency (S-2026)
H5	A/chicken/NL-Bruchem/14003323/2014	EPI579003	2014-03-12	Wageningen Bioveterinary Research	Wageningen Bioveterinary Research	Heutink,Rene; Harders,Frank; Koch,Guus; Bouwstra,Ruth
H5	A/spot-billed_duck/Korea/A09-1-2/2017	EPI1514066	2017-10-10	Animal and Plant Quarantine Agency (S-2145)	Animal and Plant Quarantine Agency (S-2158)
H5	A/Chicken/NL-Sint_Annen/13015884/2013	EPI580216	2013-11-29	Wageningen Bioveterinary Research	Wageningen Bioveterinary Research	Heutink,Rene;Harders,Frank;Pritz-Verschuren,Sylvia;Koch,Guus;Bouwstra,Ruth
H5	A/chicken/Scotland/532/2016	EPI687187	2016-01-09	Animal and Plant Health Agency (APHA)	Animal and Plant Health Agency (APHA)	Seekings, A; Ellis, R; McGinn, N; Mynn, J; Coward, V; Reid, S; Banks, J; Brookes, S; Brown, I
H5	A/duck/France/090043/2009	EPI173273	2009-01-30		ANSES Agence Nationale De Securite Sanitaire De LÔøΩalimentation
H5	A/duck/France/06436/2006	EPI169306	2006-03-30		ANSES Agence Nationale De Securite Sanitaire De LÔøΩalimentation
H5	A/duck/France/061054/2006	EPI169275	2006-11-22		ANSES Agence Nationale De Securite Sanitaire De LÔøΩalimentation
H5	A/duck/France/06964/2006	EPI169267	2006-11-08		ANSES Agence Nationale De Securite Sanitaire De LÔøΩalimentation
H5	A/wild_duck/Germany/R2892/09	EPI246379	2009		Friedrich-Loeffler-Institut
H5	A/goose/Germany/R3160/09	EPI244110	2009-12		Friedrich-Loeffler-Institut
H5	A/duck/Italy/4445/2007	EPI210109	2007-01-01	Istituto Zooprofilattico Sperimentale Delle Venezie	Istituto Zooprofilattico Sperimentale Delle Venezie
H5	A/mallard/Italy/5582-31/2007	EPI210108	2007	Istituto Zooprofilattico Sperimentale Delle Venezie	Istituto Zooprofilattico Sperimentale Delle Venezie
H5	A/mallard/Italy/5582-21/2007	EPI210107	2007-01-01	Istituto Zooprofilattico Sperimentale Delle Venezie	Istituto Zooprofilattico Sperimentale Delle Venezie
H5	A/ostrich/Denmark/96-72420/1996	EPI174880	1996-04-09	Technical University of Denmark	National Veterinary Institute
H5	A/Anas_platyrhynchos/09-884/2008	EPI257228	2008-12	Veterinary and Agrochemical Research Centre CODA-CERVA	Veterinary and Agrochemical Research Centre CODA-CERVA	Van Borm,Steven
H5	A/Anas_platyrhynchos/Belgium/09-762-P1/2008	EPI257220	2008-11	Veterinary and Agrochemical Research Centre CODA-CERVA	Veterinary and Agrochemical Research Centre CODA-CERVA	Van Borm,Steven
H5	A/whooper_swan/Germany-HE/R535/2009	EPI346524	2009		Friedrich-Loeffler-Institut
H5	A/pheasant/Ireland/PV12-010728/12	EPI375595	2012-03-24	Central Veterinary Research Laboratory	Animal and Plant Health Agency (APHA)	Puranik, A; Thomas, S; Hanna, A; Essen, S; Focosi-Snyman, R; Manvell, R.J; Raleigh, P; Flynn, O; Reid, S
H5	A/duck/Bulgaria/Shishmanzi-26/11	EPI354764	2011-10-22	NDRVMI (National Diagnostic and Research Veterinary Medical Institute)	Animal and Plant Health Agency (APHA)	Puranik, A; Hanna, A; Essen, S; Focosi-Snyman, R; Manvell, R; Marinova-Petkova, A; Georgiev, G; Webby, R.J; Webster, R.G; Reid, S
H5	A/duck/Bulgaria/Shishmanzi-25/11	EPI354763	2011-10-22	NDRVMI (National Diagnostic and Research Veterinary Medical Institute)	Animal and Plant Health Agency (APHA)	Puranik, A; Hanna, A; Essen, S; Focosi-Snyman, R; Manvell, R; Marinova-Petkova, A; Georgiev, G; Webby, R.J; Webster, R.G; Reid, S
H5	A/duck/Bulgaria/Shishmanzi-23/11	EPI354762	2011-10-22	NDRVMI (National Diagnostic and Research Veterinary Medical Institute)	Animal and Plant Health Agency (APHA)	Puranik, A; Hanna, A; Essen, S; Focosi-Snyman, R; Manvell, R; Marinova-Petkova, A; Georgiev, G; Webby, R.J; Webster, R.G; Reid, S
H5	A/shoveler/Egypt/20313-NAMRU3/2003	EPI372267	2003-12-15	U.S. Naval Medical Research Unit No.3	Centers for Disease Control and Prevention	Gerloff, Nancy; Simpson, Natosha; Jones, Joyce; Kis, Zoltan; Bahgat, Verina; Soliman,Atef; Elassal, Emad; Ahmed, Lu'ay; Gaynor, Anne; Cornelius, Claire; Davis,Todd
H5	A/duck/Bangladesh/1559/2009	EPI540391	2009-12-18	Institute of Epidemiology Disease Control and Research (IEDCR) & Bangladesh National Influenza Centre (NIC)	Centers for Disease Control and Prevention	Gerloff, Nancy; Simpson, Natosha; Davis, C. Todd
H5	A/turkey/Italy/12VIR-6651/2012	EPI464956	2012-09-03	Istituto Zooprofilattico Sperimentale Delle Venezie	Istituto Zooprofilattico Sperimentale Delle Venezie	Monne, I.; Salviato, A.; Tassoni, L.; Cattoli, G.
H5	A/chicken/Italy/12VIR-7785-67/2012	EPI464946	2012-09-28	Istituto Zooprofilattico Sperimentale Delle Venezie	Istituto Zooprofilattico Sperimentale Delle Venezie	Monne, I.; Salviato, A.; Tassoni, L.; Cattoli, G.
H5	A/razorbill/Scotland/7343/14	EPI515479	2014-03-03	Animal and Plant Health Agency (APHA)	Animal and Plant Health Agency (APHA)	Hanna, A; Collins, S; Mynn, J; Ceeraz, V; Reid, S; Irvine, R
H5	A/chicken/NL_Scheemda/13016263/2013	EPI580206	2013-12-09	Wageningen Bioveterinary Research	Wageningen Bioveterinary Research	Heutink,Rene;Harders,Frank;Verschuren-Pritz,Sylvia;Koch,Guus;Bouwstra,Ruth
H5	A/Swan/NL-Rotterdam/14000281/2014	EPI579937	2014-01-08	Wageningen Bioveterinary Research	Wageningen Bioveterinary Research	Heutink,Rene;Harders,Frank;Vershuren-Pritz,Sylvia;Koch,Guus;Bouwstra,Ruth
H5	A/Chicken/NL-Swifterband/14002541/2014	EPI579927	2014-02-25	Wageningen Bioveterinary Research	Wageningen Bioveterinary Research	Heutink,Rene; Harders,Frank; Verschuren-Pritz,Sylvia; Koch,Guus; Bouwstra,Ruth
H5	A/duck/Vietnam/NCVD1584/2012__NIBRG-301	EPI827075	2016-08-31		National Institute for Biological Standards and Control (NIBSC)	Nicolson, Carolyn
H5	A/Bean_Goose/Hubei/chenhu__XVI311-2_/2016_H5N8	EPI740809	2016-02-26	State Key Laboratory of Virology and Wuhan Institute of Virology, Chinese Academy of Sciences	Wuhan Institute of Virology
H5	A/Chinstrap_penguin/Antarctica/15459/2015	EPI774534	2015	WHO Collaborating Centre for Reference and Research on Influenza	WHO Collaborating Centre for Reference and Research on Influenza	Hurt,Aeron; Su,Yvonne; Aban,Malet; Baas,Chantal; Peck,Heidi; Lau,Hilda; Deng,Yi-Mo; Spirason,Natalie; Ellstrom,Patrik; Hernandez,Jorge; Olsen,Bjorn; Barr,Ian; Vijaykrishna,Dhanasekaran; Gonzalez-Acuna,Daniel
H5	A/mallard/Poland/141/2015	EPI837768	2015-11-26		National Veterinary Research Institut Poland, PIWet-PIB
H5	A/mallard/Poland/96/2013	EPI837752	2013-10-26		National Veterinary Research Institut Poland, PIWet-PIB
H5	A/mute_swan/Poland/86-1/2013	EPI837736	2013-09-15		National Veterinary Research Institut Poland, PIWet-PIB
H5	A/mallard/Poland/76/2013	EPI837728	2013-08-28		National Veterinary Research Institut Poland, PIWet-PIB
H5	A/duck/Tokushima/361002/2015	EPI855925	2015-10		National Institute of Animal Health
H5	A/spot-billed_duck/WA696/2014	EPI888272	2014-11-14		Animal and Plant Quarantine Agency (S-2026)
H5	A/mallard/Chany/126K/2014	EPI884255	2014-09-11	Research Institute of Experimental and Clinical Medicine	Research Institute of Experimental and Clinical Medicine	Sharshov, K.A.; Sobolev, I.A.; Xinxin, Li; Alikina, T.Y.; Glushenko, A.V.; Kurskaya, O.G.; Kabilov, M.R.; Alekseev, A.Yu.; Shestopalov, A.M.
H5	A/mallard/Chany/260U/2014	EPI884247	2014-09-10	Research Institute of Experimental and Clinical Medicine	Research Institute of Experimental and Clinical Medicine	Sharshov, K.A.; Sobolev, I.A.; Xinxin, Li; Alikina, T.Y.; Glushenko, A.V.; Kurskaya, O.G.; Kabilov, M.R.; Alekseev, A.Yu.; Shestopalov, A.M.
H5	A/duck/Ibaraki/22/2016	EPI873440	2016-12-14	National Institute of Animal Health	National Institute of Animal Health	Uchida,Y.
H5	A/duck/Kagoshima/46-04/2014	EPI855964	2014-12	National Institute of Animal Health	National Institute of Animal Health
H5	A/duck/Nara/291118/2013	EPI855850	2013-11	National Institute of Animal Health	National Institute of Animal Health
H5	A/duck/Shimane/321004/2014	EPI855813	2014-10	National Institute of Animal Health	National Institute of Animal Health
H5	A/duck/Yamaguchi/351211/2015	EPI855719	2015-12	National Institute of Animal Health	National Institute of Animal Health
H5	A/duck/France/150234/2015	EPI1156482	2015-12-09	Anses (Ploufragan-PlouzanÔøΩ)	ANSES Agence Nationale De Securite Sanitaire De LÔøΩalimentation
H5	A/duck/France/150213/2015	EPI1156392	2015-12-01	Anses (Ploufragan-PlouzanÔøΩ)	ANSES Agence Nationale De Securite Sanitaire De LÔøΩalimentation
H5	A/mallard/France/150018/2015	EPI1156382	2015-02-19	Anses (Ploufragan-PlouzanÔøΩ)	ANSES Agence Nationale De Securite Sanitaire De LÔøΩalimentation
H5	A/duck/Ibaraki/1/2010	EPI1140606	2010-01-01	National Institute of Animal Health	National Institute of Animal Health	Uchida,Y
H5	A/wild_bird/Niigata/151015/2013	EPI1140598	2013-01-01	National Institute of Animal Health	National Institute of Animal Health	Uchida,Y
H5	A/teal/Markeev/13-3-11/2016	EPI1183977	2016-11-03	NSC Institute of Experimental and Clinical Veterynary Medicine	Friedrich-Loeffler-Institut	Muzyka, Denys; Rula, Olekandr; Muzyka, Nataliia
H5	A/Mallard/Markeev/16-3-11/2016	EPI1183957	2016-11-03	NSC Institute of Experimental and Clinical Veterynary Medicine	Friedrich-Loeffler-Institut	Muzyka,Denys; Rula,Olekandr; Muzyka,Nataliia
H5	A/Chicken/Netherlands/17014215-026-030/2017	EPI1478997	2017-10-13	Wageningen Bioveterinary Research	Wageningen Bioveterinary Research	Bergervoet, Saskia; Heutink, Rene; Harders, Frank; Beerens, Nancy
H5	A/spot-billed_duck/Korea/H10-1/2017	EPI1514074	2017-11-20	Animal and Plant Quarantine Agency (S-2145)	Animal and Plant Quarantine Agency (S-2158)
H5	A/bean_goose/Korea/H3373/2015	EPI1514058	2015-12-07	Animal and Plant Quarantine Agency (S-2145)	Animal and Plant Quarantine Agency (S-2158)
H5	A/bean_goose/Korea/H112/2017	EPI1514050	2017-12-27	Animal and Plant Quarantine Agency (S-2145)	Animal and Plant Quarantine Agency (S-2158)
H5	A/spot-billed_duck/Korea/H51/2017	EPI1514042	2017-12-11	Animal and Plant Quarantine Agency (S-2145)	Animal and Plant Quarantine Agency (S-2158)
H5	A/mallard/Korea/A46-1-4/2017	EPI1514026	2017-11-15	Animal and Plant Quarantine Agency (S-2145)	Animal and Plant Quarantine Agency (S-2158)
H5	A/spot-billed_duck/Korea/A45-1/2017	EPI1514018	2017-11-15	Animal and Plant Quarantine Agency (S-2145)	Animal and Plant Quarantine Agency (S-2158)
H5	A/mallard/Korea/A42-4/2017	EPI1514010	2017-11-13	Animal and Plant Quarantine Agency (S-2145)	Animal and Plant Quarantine Agency (S-2158)
H5	A/mallard/Korea/A32-3/2017	EPI1514002	2017-11-06	Animal and Plant Quarantine Agency (S-2145)	Animal and Plant Quarantine Agency (S-2158)
H5	A/mallard/Korea/A21-2/2017	EPI1513994	2017-10-26	Animal and Plant Quarantine Agency (S-2145)	Animal and Plant Quarantine Agency (S-2158)
H5	A/green-winged_teal/Korea/H1105-3/2017	EPI1513986	2017-04-20	Animal and Plant Quarantine Agency (S-2145)	Animal and Plant Quarantine Agency (S-2158)
H5	A/mallard/Korea/H15-1/2017	EPI1513962	2017-11-22	Animal and Plant Quarantine Agency (S-2145)	Animal and Plant Quarantine Agency (S-2158)
H5	A/mallard/Korea/A44-5/2017	EPI1513954	2017-11-15	Animal and Plant Quarantine Agency (S-2145)	Animal and Plant Quarantine Agency (S-2158)
H5	A/mallard/Korea/A33-5/2017	EPI1513946	2017-11-06	Animal and Plant Quarantine Agency (S-2145)	Animal and Plant Quarantine Agency (S-2158)
H5	A/mallard/Korea/A14-2/2017	EPI1513938	2017-10-10	Animal and Plant Quarantine Agency (S-2145)	Animal and Plant Quarantine Agency (S-2158)
H5	A/mallard/Korea/A11-4/2017	EPI1513930	2017-10-10	Animal and Plant Quarantine Agency (S-2145)	Animal and Plant Quarantine Agency (S-2158)
H5	A/mallard/Korea/H1029-2/2017	EPI1513914	2017-03-13	Animal and Plant Quarantine Agency (S-2145)	Animal and Plant Quarantine Agency (S-2158)
H5	A/white-fronted_goose/Korea/H886/2017	EPI1513906	2017-01-16	Animal and Plant Quarantine Agency (S-2145)	Animal and Plant Quarantine Agency (S-2158)
H5	A/spot-billed_duck/Korea/H604-1/2016	EPI1513898	2016-12-27	Animal and Plant Quarantine Agency (S-2145)	Animal and Plant Quarantine Agency (S-2158)
H5	A/spot-billed_duck/Korea/H422-7/2016	EPI1513890	2016-12-14	Animal and Plant Quarantine Agency (S-2145)	Animal and Plant Quarantine Agency (S-2158)
H5	A/mandarin_duck/Korea/A44-1-3/2016	EPI1513882	2016-11-04	Animal and Plant Quarantine Agency (S-2145)	Animal and Plant Quarantine Agency (S-2158)
H5	A/bean_goose/Korea/H3316/2015	EPI1513874	2015-11-16	Animal and Plant Quarantine Agency (S-2145)	Animal and Plant Quarantine Agency (S-2158)
H5	A/mallard/Korea/H125-4/2016	EPI1513858	2016-12-01	Animal and Plant Quarantine Agency (S-2145)	Animal and Plant Quarantine Agency (S-2158)
H5	A/white-fronted_goose/Korea/H96-1/2016	EPI1513850	2016-11-29	Animal and Plant Quarantine Agency (S-2145)	Animal and Plant Quarantine Agency (S-2158)
H5	A/mallard/Korea/H95-4/2016	EPI1513842	2016-11-29	Animal and Plant Quarantine Agency (S-2145)	Animal and Plant Quarantine Agency (S-2158)
H5	A/mallard/Korea/H50-4/2016	EPI1513834	2016-11-22	Animal and Plant Quarantine Agency (S-2145)	Animal and Plant Quarantine Agency (S-2158)
H5	A/pink-footed_goose/Korea/H3473/2015	EPI1513826	2015-12-21	Animal and Plant Quarantine Agency (S-2145)	Animal and Plant Quarantine Agency (S-2158)
H5	A/white-fronted_goose/Korea/H3334/2015	EPI1513818	2015-11-23	Animal and Plant Quarantine Agency (S-2145)	Animal and Plant Quarantine Agency (S-2158)
H5	A/white-fronted_goose/Korea/H3173/2015	EPI1513810	2015-10-29	Animal and Plant Quarantine Agency (S-2145)	Animal and Plant Quarantine Agency (S-2158)
H5	A/spot-billed_duck/Korea/H3135/2015	EPI1513802	2015-11-02	Animal and Plant Quarantine Agency (S-2145)	Animal and Plant Quarantine Agency (S-2158)
H5	A/broiler_duck/Korea/H3422/2015	EPI1513778	2015-12-17	Animal and Plant Quarantine Agency (S-2145)	Animal and Plant Quarantine Agency (S-2158)
H5	A/Chicken/Netherlands/15005968-056-060/2015	EPI1230063	2015-04-02	Wageningen Bioveterinary Research	Wageningen Bioveterinary Research	Bergervoet, Saskia; Heutink, Rene; Harders, Frank; Beerens, Nancy
H5	A/guinea_fowl/Germany-NW/AI01184/2020	EPI1814668	2020-09-11	Chemisches und VeterinÔøΩruntersuchungsamt MÔøΩnsterland-Emscher-Lippe	Friedrich-Loeffler-Institut
H5	A/chicken/Denmark/S02750-3/2020	EPI1694134	2020-01-28	Statens Serumm Institute	Statens Serum Institute	C.K.Hjulsager, J.S.Krog.
H5	A/duck/France/172319/2017	EPI1794249	2017-03-09	Anses (Ploufragan-PlouzanÔøΩ)	ANSES Agence Nationale De Securite Sanitaire De LÔøΩalimentation
H5	A/duck/Netherlands/16013417-036040/2016	EPI1841377	2016-10-27	Wageningen Bioveterinary Research	Wageningen Bioveterinary Research	Beerens, Nancy; Harders, Frank; Pritz-Verschuren, Sylvia; Roose, Marit; Germeraad, Evelien; Engelsma, Marc; Bossers, Alex; Heutink, Rene
H6	A/Duck/Cambodia/BeongTapream/231003/2013/H6N8	EPI702350	2013-03-14	National Veterinary Research Institute	National Veterinary Institute
H6	A/Chicken/Cambodia/TaDid/210202/2013/H6N2	EPI702612	2013	National Veterinary Research Institute	National Veterinary Institute
H6	A/chicken/Taiwan/A2837/2013(H6N1)	EPI459889	2013-05-15	Animal Health Research Institute	Animal Health Research Institute (Taiwan)	Lee, MS
H6	A/duck/Fujian/05.07_FZHD5-P/2015(Mixed)	EPI671565	2015-05-07		Institute of Microbiology, Chinese Academy of Sciences
H6	A/duck/Jiangxi/05.07__NCJD0051A-P/2015(H6N6)	EPI658255	2015-05-07		Institute of Microbiology, Chinese Academy of Sciences
H6	A/shoveler/Egypt/13251-NAMRU3/2006	EPI372371	2006-12-02	U.S. Naval Medical Research Unit No.3	Centers for Disease Control and Prevention	Gerloff, Nancy; Simpson, Natosha; Jones, Joyce; Kis, Zoltan; Bahgat, Verina; Soliman,Atef; Elassal, Emad; Ahmed, Lu'ay; Gaynor, Anne; Cornelius, Claire; Davis,Todd
H6	A/duck/Guangdong/04.16_SZLGWL004/2015(Mixed)	EPI667285	2015-04-16		Institute of Microbiology, Chinese Academy of Sciences
H6	A/Turkey/Netherlands/06001571/2006	EPI1229994	2006-01-24	Wageningen Bioveterinary Research	Wageningen Bioveterinary Research	Bergervoet, Saskia; Heutink, Rene; Harders, Frank; Beerens, Nancy
H6	A/Chicken/Netherlands/10012103/2010	EPI1229858	2010-07-19	Wageningen Bioveterinary Research	Wageningen Bioveterinary Research	Bergervoet, Saskia; Heutink, Rene; Harders, Frank; Beerens, Nancy
H6	A/chicken/Netherlands/10011774-011015/2010	EPI1841361	2010-07-14	Wageningen Bioveterinary Research	Wageningen Bioveterinary Research	Beerens, Nancy; Harders, Frank; Pritz-Verschuren, Sylvia; Roose, Marit; Germeraad, Evelien; Engelsma, Marc; Bossers, Alex; Heutink, Rene
H6	A/Greater_white-fronted_goose/Germany-NW/R02/2009	EPI356299	2009		Friedrich-Loeffler-Institut
H6	A/goose/Germany-BB/R1625/2008	EPI279941	2008		Friedrich-Loeffler-Institut
H6	A/goose/Germany/R3298/09	EPI244100	2009		Friedrich-Loeffler-Institut
H6	A/goose/Germany/R1767/07	EPI222782	2007		Friedrich-Loeffler-Institut	Fereidouni,SR.
H6	A/mute_swan/Germany/R2927/2007	EPI185339	2007		Friedrich-Loeffler-Institut
H6	A/avian/Germany-BB/R2859/2009	EPI339183	2009		Friedrich-Loeffler-Institut
H6	A/duck/Germany-MV/R871/2010	EPI339182	2010		Friedrich-Loeffler-Institut
H6	A/teal/Egypt/13203-NAMRU3/2006	EPI372386	2006-12-02	U.S. Naval Medical Research Unit No.3	Centers for Disease Control and Prevention	Gerloff, Nancy; Simpson, Natosha; Jones, Joyce; Kis, Zoltan; Bahgat, Verina; Soliman,Atef; Elassal, Emad; Ahmed, Lu'ay; Gaynor, Anne; Cornelius, Claire; Davis,Todd
H6	A/Turkey/Germany/R617/2007	EPI317612	2007	Friedrich-Loeffler-Institut	Friedrich-Loeffler-Institut	Stech,O; Weber,S; Mettenleiter,TC; Stech,J
H6	A/Larus_argentatus/Belgium/02936pcs3/2010	EPI345428	2010-01-27	Veterinary and Agrochemical Research Centre CODA-CERVA	Veterinary and Agrochemical Research Centre CODA-CERVA	Van Borm,S.; Rosseel,T.; Lambrecht,B.; Vangeluwe,D.; Vandenbussche,F.; van den Berg,T.
H6	A/herring_gull/Sarma/51c/2006	EPI942364	2006-05-25		WHO National Influenza Centre Russian Federation
H6	A/Chicken/Cambodia/Pror_Yuk/030501/2011/H6N2	EPI702267	2011		National Veterinary Institute
H6	A/chicken/Guangxi/04.10_NM120-P/2015(Mixed)	EPI666805	2015-04-15		Institute of Microbiology, Chinese Academy of Sciences
H6	A/chicken/Guangxi/04.10_NM119-P/2015(Mixed)	EPI666797	2015-04-14		Institute of Microbiology, Chinese Academy of Sciences
H6	A/chicken/Guangxi/04.10_NM121-P/2015(Mixed)	EPI666781	2015-04-12		Institute of Microbiology, Chinese Academy of Sciences
H6	A/duck/Jiangxi/02.05_YGYXG010-P/2015(H6N6)	EPI660815	2015-02-05		Institute of Microbiology, Chinese Academy of Sciences
H6	A/duck/Guangdong/04.22_DGCPLB021-O/2015(H6N6)	EPI660199	2015-04-22		Institute of Microbiology, Chinese Academy of Sciences
H6	A/duck/Hubei/03.06_WHWTZ0153-P/2015(H6N6)	EPI658559	2015-03-06		Institute of Microbiology, Chinese Academy of Sciences
H6	A/duck/Aichi/231010/2016	EPI866858	2016-10-18		National Institute of Animal Health
H6	A/duck/Aichi/231002/2016	EPI866834	2016-10-18		National Institute of Animal Health
H6	A/duck/Fukui/181015/2016	EPI866810	2016-10-21		National Institute of Animal Health
H6	A/duck/Toyama/161010/2016	EPI866786	2016-10-27		National Institute of Animal Health
H6	A/goose/Fujian/05.07_FZHG3K-O/2015(Mixed)	EPI671589	2015-05-07		Institute of Microbiology, Chinese Academy of Sciences
H6	A/goose/Fujian/05.07_FZHGAK2-O/2015(H6N6)	EPI671581	2015-05-07		Institute of Microbiology, Chinese Academy of Sciences
H6	A/duck/Guangxi/04.10_JX030/2015(Mixed)	EPI667101	2015-04-10		Institute of Microbiology, Chinese Academy of Sciences
H6	A/duck/Guangdong/02.11_DGCPSJ008-P/2015(Mixed)	EPI667085	2015-02-11		Institute of Microbiology, Chinese Academy of Sciences
H6	A/duck/Guangdong/02.11_DGQTXC1199-P/2015(Mixed)	EPI667069	2015-02-11		Institute of Microbiology, Chinese Academy of Sciences
H6	A/duck/Guangdong/02.11_DGQTXC195-P/2015(Mixed)	EPI667061	2015-02-11		Institute of Microbiology, Chinese Academy of Sciences
H6	A/duck/Guangdong/02.11_DGQTSJ162-P/2015(Mixed)	EPI667053	2015-02-11		Institute of Microbiology, Chinese Academy of Sciences
H6	A/duck/Guangxi/04.10_JX019/2015(Mixed)	EPI666989	2015-04-10		Institute of Microbiology, Chinese Academy of Sciences
H6	A/duck/Guangdong/03.26_DGCPLB014-O/2015(Mixed)	EPI666957	2015-03-26		Institute of Microbiology, Chinese Academy of Sciences
H6	A/duck/Guangdong/03.27_DGQTSJ132-P/2015(Mixed)	EPI666933	2015-03-27		Institute of Microbiology, Chinese Academy of Sciences
H6	A/duck/Guangdong/04.22_DGCP004-O/2015(Mixed)	EPI666877	2015-04-22		Institute of Microbiology, Chinese Academy of Sciences
H6	A/duck/Guangdong/04.22_DGCP020-P/2015(Mixed)	EPI666869	2015-04-22		Institute of Microbiology, Chinese Academy of Sciences
H6	A/goose/Guangdong/04.23_DGQTXC172-O/2015(Mixed)	EPI666853	2015-04-23		Institute of Microbiology, Chinese Academy of Sciences
H6	A/goose/Guangdong/03.27_DGQTXC236-P/2015(Mixed)	EPI666837	2015-03-27		Institute of Microbiology, Chinese Academy of Sciences
H6	A/goose/Guangdong/03.27_DGQTXC239-P/2015(Mixed)	EPI666829	2015-03-27		Institute of Microbiology, Chinese Academy of Sciences
H6	A/duck/Guangdong/04.23_DGQTSJ143-P/2015(Mixed)	EPI666701	2015-04-23		Institute of Microbiology, Chinese Academy of Sciences
H6	A/duck/Guangdong/04.23_DGQTXC186-P/2015(Mixed)	EPI666661	2015-04-23		Institute of Microbiology, Chinese Academy of Sciences
H6	A/chicken/Guangdong/04.23_DGQTXC163-O/2015(Mixed)	EPI666653	2015-04-23		Institute of Microbiology, Chinese Academy of Sciences
H6	A/chicken/Guangdong/04.23_DGQTXC191-P/2015(Mixed)	EPI666629	2015-04-23		Institute of Microbiology, Chinese Academy of Sciences
H6	A/duck/Guangdong/04.23_DGQTSJ125-P/2015(Mixed)	EPI666373	2015-04-23		Institute of Microbiology, Chinese Academy of Sciences
H6	A/chicken/Guangdong/04.23_DGQTXC161-O/2015(Mixed)	EPI666333	2015-04-23		Institute of Microbiology, Chinese Academy of Sciences
H6	A/duck/Guangdong/04.23_DGQTXC182-O/2015(Mixed)	EPI666301	2015-04-23		Institute of Microbiology, Chinese Academy of Sciences
H6	A/duck/Guangdong/04.23_DGQTSJ131-P/2015(Mixed)	EPI666293	2015-04-23		Institute of Microbiology, Chinese Academy of Sciences
H6	A/duck/Jiangxi/01.14_NCJD067-P/2015(Mixed)	EPI666269	2015-01-14		Institute of Microbiology, Chinese Academy of Sciences
H6	A/duck/Jiangxi/01.14_NCJD069-P/2015(Mixed)	EPI666213	2015-01-14		Institute of Microbiology, Chinese Academy of Sciences
H6	A/duck/Jiangxi/02.05_YGYXG040-P/2015(Mixed)	EPI666181	2015-02-05		Institute of Microbiology, Chinese Academy of Sciences
H6	A/duck/Jiangxi/01.14_NCJD065-P/2015(Mixed)	EPI666173	2015-01-14		Institute of Microbiology, Chinese Academy of Sciences
H6	A/duck/Jiangxi/01.14_NCJD029-P/2015(Mixed)	EPI666157	2015-01-14		Institute of Microbiology, Chinese Academy of Sciences
H6	A/duck/Guangdong/04.22_DGCPLB019-P/2015(Mixed)	EPI666125	2015-04-22		Institute of Microbiology, Chinese Academy of Sciences
H6	A/goose/Guangdong/04.23_DGQTXC177-P/2015(Mixed)	EPI666109	2015-04-23		Institute of Microbiology, Chinese Academy of Sciences
H6	A/duck/Hunan/04.14_YYGK903-O/2015(Mixed)	EPI665965	2015-04-14		Institute of Microbiology, Chinese Academy of Sciences
H6	A/chicken/Yunnan/03.16_DQXYL0030-Z-O/2015(Mixed)	EPI665789	2015-03-16		Institute of Microbiology, Chinese Academy of Sciences
H6	A/duck/Hubei/03.06__WHWTZ0062-P/2015(Mixed)	EPI665741	2015-03-06		Institute of Microbiology, Chinese Academy of Sciences
H6	A/duck/Hubei/03.06__WHWTZ0155-P/2015(Mixed)	EPI665725	2015-03-06		Institute of Microbiology, Chinese Academy of Sciences
H6	A/duck/Hubei/03.06_WHWTZ0104-P/2015(Mixed)	EPI665685	2015-03-06		Institute of Microbiology, Chinese Academy of Sciences
H6	A/duck/Jiangxi/05.07_NCJD0027A-O/2015(Mixed)	EPI665589	2015-05-07		Institute of Microbiology, Chinese Academy of Sciences
H6	A/chicken/Hunan/12.28__YYGKJ40-P/2013(Mixed)	EPI665309	2013-12-28		Institute of Microbiology, Chinese Academy of Sciences
H6	A/duck/Guangdong/04.15_SZBAXQ004/2015(H6N2)	EPI661983	2015-04-15		Institute of Microbiology, Chinese Academy of Sciences
H6	A/chicken/Guangxi/04.10_JX044/2015(H6N6)	EPI661871	2015-04-10		Institute of Microbiology, Chinese Academy of Sciences
H6	A/duck/Guangdong/02.11_DGQTSJ161-P/2015(H6N6)	EPI661767	2015-02-11		Institute of Microbiology, Chinese Academy of Sciences
H6	A/duck/Guangdong/02.11_DGQTSJ146-P/2015(H6N6)	EPI661743	2015-02-11		Institute of Microbiology, Chinese Academy of Sciences
H6	A/duck/Guangdong/02.11_DGCP101-P/2015(H6N6)	EPI661711	2015-02-11		Institute of Microbiology, Chinese Academy of Sciences
H6	A/duck/Guangxi/04.10_JX036/2015(Mixed)	EPI661695	2015-04-10		Institute of Microbiology, Chinese Academy of Sciences
H6	A/goose/Guangdong/03.27_DGQTSJ164-O/2015(H6N2)	EPI661503	2015-03-27		Institute of Microbiology, Chinese Academy of Sciences
H6	A/duck/Guangdong/04.23_DGQTSJ136-P/2015(H6N6)	EPI661159	2015-04-23		Institute of Microbiology, Chinese Academy of Sciences
H6	A/goose/Guangdong/04.23_DGQTXC175-O/2015(H6N2)	EPI661151	2015-04-23		Institute of Microbiology, Chinese Academy of Sciences
H6	A/goose/Guangdong/03.26_DGCP100-O/2015(H6N2)	EPI661103	2015-03-26		Institute of Microbiology, Chinese Academy of Sciences
H6	A/goose/Guangdong/03.26_DGCPLB033-O/2015(H6N2)	EPI661095	2015-03-26		Institute of Microbiology, Chinese Academy of Sciences
H6	A/chicken/Jiangxi/01.08YGCB018-P/2015(H6N6)	EPI660999	2015-01-08		Institute of Microbiology, Chinese Academy of Sciences
H6	A/duck/Jiangxi/01.14_NCJD075-P/2015(H6N6)	EPI660935	2015-01-14		Institute of Microbiology, Chinese Academy of Sciences
H6	A/duck/Jiangxi/01.14_NCJD073-P/2015(H6N6)	EPI660903	2015-01-14		Institute of Microbiology, Chinese Academy of Sciences
H6	A/duck/Jiangxi/02.05_YGYXG014-P/2015(H6N6)	EPI660823	2015-02-05		Institute of Microbiology, Chinese Academy of Sciences
H6	A/goose/Guangdong/04.23_DGQTXC220-O/2015(H6N2)	EPI660807	2015-04-23		Institute of Microbiology, Chinese Academy of Sciences
H6	A/duck/Guangdong/04.23_DGQTSJ126-O/2015(H6N6)	EPI660735	2015-04-23		Institute of Microbiology, Chinese Academy of Sciences
H6	A/duck/Guangdong/04.22_DGCPLB013-O/2015(H6N6)	EPI660615	2015-04-22		Institute of Microbiology, Chinese Academy of Sciences
H6	A/goose/Guangdong/04.22_DGCP107-O/2015(H6N2)	EPI660583	2015-04-22		Institute of Microbiology, Chinese Academy of Sciences
H6	A/goose/Guangdong/04.22_DGCP108-O/2015(H6N2)	EPI660535	2015-04-22		Institute of Microbiology, Chinese Academy of Sciences
H6	A/goose/Guangdong/04.22_DGCPLB046-O/2015(H6N2)	EPI660527	2015-04-22		Institute of Microbiology, Chinese Academy of Sciences
H6	A/goose/Guangdong/04.23_DGQTXC171-O/2015(H6N2)	EPI660407	2015-04-23		Institute of Microbiology, Chinese Academy of Sciences
H6	A/goose/Guangdong/04.22_DGCP073-P/2015(H6N6)	EPI660247	2015-04-22		Institute of Microbiology, Chinese Academy of Sciences
H6	A/duck/Guangdong/04.22_DGCP076-P/2015(H6N6)	EPI660183	2015-04-22		Institute of Microbiology, Chinese Academy of Sciences
H6	A/duck/Guangdong/04.22_DGCP088-P/2015(H6N6)	EPI660135	2015-04-22		Institute of Microbiology, Chinese Academy of Sciences
H6	A/goose/Guangdong/04.22_DGCP110-O/2015(H6N2)	EPI660119	2015-04-22		Institute of Microbiology, Chinese Academy of Sciences
H6	A/duck/Guangdong/04.22_DGCP090-P/2015(H6N6)	EPI660103	2015-04-22		Institute of Microbiology, Chinese Academy of Sciences
H6	A/goose/Guangdong/04.22_DGCPLB49-O/2015(H6N2)	EPI660087	2015-04-22		Institute of Microbiology, Chinese Academy of Sciences
H6	A/goose/Guangdong/04.22_DGCP109-P/2015(H6N2)	EPI660079	2015-04-22		Institute of Microbiology, Chinese Academy of Sciences
H6	A/goose/Guangdong/03.26_DGCPLB031-P/2015(H6N2)	EPI659879	2015-03-26		Institute of Microbiology, Chinese Academy of Sciences
H6	A/goose/Henan/01.29_XCYX052-P/2015(H6N6)	EPI659647	2015-01-29		Institute of Microbiology, Chinese Academy of Sciences
H6	A/duck/Hunan/04.14_YYXS900-O/2015(H6N6)	EPI659535	2015-04-14		Institute of Microbiology, Chinese Academy of Sciences
H6	A/duck/Hunan/04.14__YYXS0888-1-P/2015(H6N6)	EPI659527	2015-04-14		Institute of Microbiology, Chinese Academy of Sciences
H6	A/chicken/Hunan/04.14__YYXS0866-P/2015(H6N6)	EPI659503	2015-04-14		Institute of Microbiology, Chinese Academy of Sciences
H6	A/duck/Hunan/04.14_YYGK484-O/2015(H6N6)	EPI659407	2015-04-14		Institute of Microbiology, Chinese Academy of Sciences
H6	A/duck/Hunan/04.14_YYGK474-O/2015(H6N6)	EPI659399	2015-04-14		Institute of Microbiology, Chinese Academy of Sciences
H6	A/duck/Hunan/04.14_YYGK439-1-P/2015(H6N6)	EPI659343	2015-04-14		Institute of Microbiology, Chinese Academy of Sciences
H6	A/duck/Hunan/04.14_YYGK0434-1-P/2015(H6N6)	EPI659335	2015-04-14		Institute of Microbiology, Chinese Academy of Sciences
H6	A/duck/Hubei/03.06__WHWTZ0149-O/2015(H6N6)	EPI658679	2015-03-06		Institute of Microbiology, Chinese Academy of Sciences
H6	A/duck/Hubei/03.06__WHWTZ0157-P/2015(H6N6)	EPI658631	2015-03-06		Institute of Microbiology, Chinese Academy of Sciences
H6	A/chicken/Huxei/03.06__WHWTZ0068-P/2015(H6N6)	EPI658607	2015-03-06		Institute of Microbiology, Chinese Academy of Sciences
H6	A/duck/Hubei/03.06__WHWTZ0055-P/2015(H6N6)	EPI658591	2015-03-06		Institute of Microbiology, Chinese Academy of Sciences
H6	A/duck/Jiangxi/05.07_NCJD0063A-P/2015(H6N6)	EPI658327	2015-05-07		Institute of Microbiology, Chinese Academy of Sciences
H6	A/chicken/Jiangxi/05.06_NCDZT0040B-P/2015(H6N6)	EPI658199	2015-05-06		Institute of Microbiology, Chinese Academy of Sciences
H6	A/chicken/Jiangxi/05.06_NCDZT0037B-P/2015(H6N6)	EPI658167	2015-05-06		Institute of Microbiology, Chinese Academy of Sciences
H6	A/Pigeon/Jiangxi/04.01_NCDZT0351-O/2015(H6N6)	EPI658143	2015-04-01		Institute of Microbiology, Chinese Academy of Sciences
H6	A/duck/Hubei/03.06_WHWTZ146-P/2015	EPI656738	2015-03-06		Institute of Microbiology, Chinese Academy of Sciences
H6	A/chicken/Hubei/03.06_WHWTZ136-P/2015(H6N6)	EPI656586	2015-03-06		Institute of Microbiology, Chinese Academy of Sciences
H6	A/duck/Hubei/03.06_WHWTZ129-P/2015(H6N6)	EPI656554	2015-03-06		Institute of Microbiology, Chinese Academy of Sciences
H6	A/duck/Hubei/03.06_WHWTZ122-P/2015(H6N6)	EPI656546	2015-03-06		Institute of Microbiology, Chinese Academy of Sciences
H6	A/duck/Hungary/1147/2019	EPI1478981	2019-03-14	National Food Chain Safety Office Veterinary Diagnostic Directorate Laboratory for Molecular Biology	National Food Chain Safety Office (NFCSO)	Ursu, Krisztina; Malik, Peter; Balint, Adam
H6	A/white-fronted_goose/Korea/H952/2017	EPI1148063	2017-02-08	Animal and Plant Quarantine Agency (O-2144)	Animal and Plant Quarantine Agency (S-2145)
H6	A/white-fronted_goose/Korea/H909-1/2017	EPI1148055	2017-02-08	Animal and Plant Quarantine Agency (O-2144)	Animal and Plant Quarantine Agency (S-2145)
H6	A/white-fronted_goose/Korea/H3178/2015	EPI1147975	2015-11-03	Animal and Plant Quarantine Agency (O-2144)	Animal and Plant Quarantine Agency (S-2145)
H6	A/wild_bird/Korea/A35/2012	EPI1147951	2012-11-27	Animal and Plant Quarantine Agency (O-2144)	Animal and Plant Quarantine Agency (S-2145)
H6	A/duck/Bangladesh/18D769/2017	EPI1330577	2017-01-23	icddr,b International Centre for Diarrhoeal Disease Research, Bangladesh	Centers for Disease Control and Prevention	Yang, G.; Chowdury, S; Hodges, E; Rahman, M.Z.; Jang, Y.; Hossain, M.E.; Jones, J.; Stark, T.; Di, H.; Cook, P.W.; Ghosh, S.; Azziz-Baumgartner, E.; Barnes, J.; Wentworth, D.; Kennedy, E.; Davis, C.T.
H6	A/duck/Bangladesh/18D770/2017	EPI1330569	2017-01-23	icddr,b International Centre for Diarrhoeal Disease Research, Bangladesh	Centers for Disease Control and Prevention	Yang, G.; Chowdury, S; Hodges, E; Rahman, M.Z.; Jang, Y.; Hossain, M.E.; Jones, J.; Stark, T.; Di, H.; Cook, P.W.; Ghosh, S.; Azziz-Baumgartner, E.; Barnes, J.; Wentworth, D.; Kennedy, E.; Davis, C.T.
H6	A/duck/Bangladesh/19D682/2016	EPI1330561	2016-09-07	icddr,b International Centre for Diarrhoeal Disease Research, Bangladesh	Centers for Disease Control and Prevention	Yang, G.; Chowdury, S; Hodges, E; Rahman, M.Z.; Jang, Y.; Hossain, M.E.; Jones, J.; Stark, T.; Di, H.; Cook, P.W.; Ghosh, S.; Azziz-Baumgartner, E.; Barnes, J.; Wentworth, D.; Kennedy, E.; Davis, C.T.
H6	A/duck/Bangladesh/19D685/2016	EPI1330554	2016-09-07	icddr,b International Centre for Diarrhoeal Disease Research, Bangladesh	Centers for Disease Control and Prevention	Yang, G.; Chowdury, S; Hodges, E; Rahman, M.Z.; Jang, Y.; Hossain, M.E.; Jones, J.; Stark, T.; Di, H.; Cook, P.W.; Ghosh, S.; Azziz-Baumgartner, E.; Barnes, J.; Wentworth, D.; Kennedy, E.; Davis, C.T.
H6	A/duck/Cambodia/635W17M1/2013	EPI700321	2013-04-24	Institut Pasteur du Cambodia	Institut Pasteur du Cambodia	Horm, S-V; Horwood, P; Dussart, P.
H6	A/duck/France/160051/2016	EPI1156564	2016-01-21	Anses (Ploufragan-PlouzanÔøΩ)	ANSES Agence Nationale De Securite Sanitaire De LÔøΩalimentation
H6	A/duck/France/160056/2016	EPI1156553	2015-12-09	Anses (Ploufragan-PlouzanÔøΩ)	ANSES Agence Nationale De Securite Sanitaire De LÔøΩalimentation
H6	A/duck/Guangdong/01.01_SZSGXJK007-Y/2016	EPI760071	2016-01-01	Institute of Microbiology, Chinese Academy of Sciences	Institute of Microbiology, Chinese Academy of Sciences
H6	A/duck/Guangdong/01.01_SZSGXJK003-Y/2016	EPI760063	2016-01-01	Institute of Microbiology, Chinese Academy of Sciences	Institute of Microbiology, Chinese Academy of Sciences
H6	A/Chicken/Guangdong/PY480/2014?H6N6?	EPI687493	2014-03-20	South China Agricultural University	South China Agricultural University	Wenbao,Qi;Qian,Li;Lihong,Huang;Bo,Li;Weixin,Jia;Chenggang,Xu;Ming,Liao
H6	A/gadwall/Chany/97/2016	EPI926012	2016-09-10	Research Institute of Experimental and Clinical Medicine	WHO National Influenza Centre Russian Federation	Sharshov,K.A.; Sobolev,I.A.; Li,Xinxin; Fadeev,A.V.; Egorova,A.A.; Kotenko,A.V.; Komissarov,A.B.; Vasin,A.V.; Kurskaya,O.G.; Alexeev,A.Y.; Shestopalov,A.M.
H6	A/duck/Shiga/S4/2009	EPI1187207	2009	National Institute of Animal Health	National Institute of Animal Health
H6	A/duck/Tsukuba/72/2009	EPI1187143	2008	National Institute of Animal Health	National Institute of Animal Health
H6	A/duck/Aichi/231009/2014	EPI1187127	2014	National Institute of Animal Health	National Institute of Animal Health
H6	A/duck/Niigata/594/06	EPI993155	2006	National Institute of Animal Health	National Institute of Animal Health	Junki, M
H6	A/duck/Niigata/600/06	EPI993099	2006	National Institute of Animal Health	National Institute of Animal Health	Junki, M
H6	A/whooper_swan/Ibaraki/081104/2016	EPI867081	2016-11-21	National Institute of Animal Health	National Institute of Animal Health	Uchida, Y.
H6	A/wildbird/Niigata/151213/2015	EPI866968	2015-12-18	National Institute of Animal Health	National Institute of Animal Health	Mine,J
H6	A/duck/Kyoto/261007/2015	EPI855908	2015-10	National Institute of Animal Health	National Institute of Animal Health
H6	A/duck/Tokushima/361020/2015	EPI855882	2015-10	National Institute of Animal Health	National Institute of Animal Health
H6	A/duck/Kyoto/261011/2014	EPI855735	2014-10	National Institute of Animal Health	National Institute of Animal Health
H6	A/duck/Kyoto/261007/2014	EPI855679	2014-10	National Institute of Animal Health	National Institute of Animal Health
H6	A/duck/Kyoto/260214/2015	EPI855615	2015-02	National Institute of Animal Health	National Institute of Animal Health
H6	A/duck/Shimane/321112/2014	EPI855607	2014-11	National Institute of Animal Health	National Institute of Animal Health
H6	A/duck/Saga/411117/2013	EPI855575	2013-11	National Institute of Animal Health	National Institute of Animal Health
H6	A/duck/Saga/411013/2014	EPI855527	2014-10	National Institute of Animal Health	National Institute of Animal Health
H6	A/waterfowl/Bangladesh/12301/2013	EPI540407	2013-01-23	Institute of Epidemiology Disease Control and Research (IEDCR) & Bangladesh National Influenza Centre (NIC)	Centers for Disease Control and Prevention	Gerloff, Nancy; Simpson, Natosha; Davis, C. Todd
H6	A/duck/Bangladesh/1293/2008	EPI540399	2008-11-21	Institute of Epidemiology Disease Control and Research (IEDCR) & Bangladesh National Influenza Centre (NIC)	Centers for Disease Control and Prevention	Gerloff, Nancy; Simpson, Natosha; Davis, C. Todd
H6	A/duck/Vietnam/NCVD-909-11/2013	EPI1335750	2013-03-21	National Centre of Veterinary Diagnostics	Centers for Disease Control and Prevention
H6	A/Eurasian-teal/Egypt/P2-29/2017	EPI1370644	2017-11-19	National Laboratory for Veterinary Quality Control on Poultry production- Animal Health Research Inistitute	Animal Health Research Institute	Zanaty,AM; Erfan,AM; Mady,WH; Amer,F; Nour,AA; Neveen,R; Samy,M; Selim,AA; Hassan,WM; Naguib,MM
H6	A/teal/Toguchin/1157/2016	EPI1328456	2016-09-03	State Research Center of Virology and Biotechnology (VECTOR)	State Research Center of Virology and Biotechnology (VECTOR)	Natalia,Goncharova; Ivan,Susloparov; Natalia,Kolosova; Vasiliy,Marchenko; Alexander,Ryzhikov
H6	A/teal/Toguchin/1153/2016	EPI1328425	2016-09-03	State Research Center of Virology and Biotechnology (VECTOR)	State Research Center of Virology and Biotechnology (VECTOR)	Natalia,Goncharova; Ivan,Susloparov; Natalia,Kolosova; Vasiliy,Marchenko; Alexander,Ryzhikov
H6	A/wigeon/Italy/6127-23/2007	EPI760594	2009-04-12	Istituto Zooprofilattico Sperimentale Delle Venezie	Centers for Disease Control and Prevention
H6	A/Chicken/Netherlands/14016059/2014	EPI1230766	2014-11-22	Wageningen Bioveterinary Research	Wageningen Bioveterinary Research	Bergervoet, Saskia; Heutink, Rene; Harders, Frank; Beerens, Nancy
H6	A/Duck/Netherlands/14016396/2014	EPI1230111	2014-11-25	Wageningen Bioveterinary Research	Wageningen Bioveterinary Research	Bergervoet, Saskia; Heutink, Rene; Harders, Frank; Beerens, Nancy
H6	A/Duck/Netherlands/14016168/2014	EPI1230103	2014-11-25	Wageningen Bioveterinary Research	Wageningen Bioveterinary Research	Bergervoet, Saskia; Heutink, Rene; Harders, Frank; Beerens, Nancy
H6	A/Duck/Netherlands/14015610/2014	EPI1230095	2014-11-17	Wageningen Bioveterinary Research	Wageningen Bioveterinary Research	Bergervoet, Saskia; Heutink, Rene; Harders, Frank; Beerens, Nancy
H6	A/Anser_Fabalis/Jiangsu/J746/2017	EPI1619613	2017-01-19	College of Wildlife and Protected Areas, Northeast Forestry University	Northeast Forestry University
H6	A/mallard/Anhui/3-683/2019	EPI1743676	2019-11-19	Harbin Veterinary Research Institute (CAAS)	Harbin Veterinary Research Institute (CAAS)	Yanbing,Li;Yulei,Li;Minghui,Li;Jingman,Tian;Xiaoli,Bai
H6	A/mallard/Anhui/3-617/2019	EPI1743668	2019-11-19	Harbin Veterinary Research Institute (CAAS)	Harbin Veterinary Research Institute (CAAS)	Yanbing,Li;Yulei,Li;Minghui,Li;Jingman,Tian;Xiaoli,Bai
H6	A/mallard/Anhui/2-682/2019	EPI1743660	2019-11-19	Harbin Veterinary Research Institute (CAAS)	Harbin Veterinary Research Institute (CAAS)	Yanbing,Li;Yulei,Li;Minghui,Li;Jingman,Tian;Xiaoli,Bai
H6	A/mallard/Anhui/2-549/2019	EPI1743652	2019-11-19	Harbin Veterinary Research Institute (CAAS)	Harbin Veterinary Research Institute (CAAS)	Yanbing,Li;Yulei,Li;Minghui,Li;Jingman,Tian;Xiaoli,Bai
H6	A/mallard/Anhui/1-547/2019	EPI1743644	2019-11-19	Harbin Veterinary Research Institute (CAAS)	Harbin Veterinary Research Institute (CAAS)	Yanbing,Li;Yulei,Li;Minghui,Li;Jingman,Tian;Xiaoli,Bai
H6	A/mallard/Anhui/1-474/2019	EPI1743636	2019-11-19	Harbin Veterinary Research Institute (CAAS)	Harbin Veterinary Research Institute (CAAS)	Yanbing,Li;Yulei,Li;Minghui,Li;Jingman,Tian;Xiaoli,Bai
H6	A/mallard/Anhui/1-451/2019	EPI1743628	2019-11-19	Harbin Veterinary Research Institute (CAAS)	Harbin Veterinary Research Institute (CAAS)	Yanbing,Li;Yulei,Li;Minghui,Li;Jingman,Tian;Xiaoli,Bai
H7	A/chicken/Hunan/04.14_YYFQH0681-O/2015(H7N9)	EPI659479	2015-04-14		Institute of Microbiology, Chinese Academy of Sciences
H7	A/chicken/Yunnan/03.16_DQXYL0034-Z-O/2015(H7N9)	EPI659183	2015-03-16		Institute of Microbiology, Chinese Academy of Sciences
H7	A/duck/Vietnam/NCVD-197/2009	EPI441604	2009	National Centre of Veterinary Diagnostics	Centers for Disease Control and Prevention
H7	A/chicken/Wuxi/8048/2016	EPI1055416	2016-04-21	Beijing Institute of Microbiology and Epidemiology	Beijing Institute of Microbiology and Epidemiology	Maijuan,Ma; Shanhui,Chen; Teng,Zhao
H7	A/chicken/Wuxi/5852/2015	EPI1055408	2015-05-19	Beijing Institute of Microbiology and Epidemiology	Beijing Institute of Microbiology and Epidemiology	Maijuan,Ma; Shanhui,Chen; Teng,Zhao
H7	A/chicken/Wuxi/7144/2015	EPI1055400	2015-12-19	Beijing Institute of Microbiology and Epidemiology	Beijing Institute of Microbiology and Epidemiology	Maijuan,Ma; Shanhui,Chen; Teng,Zhao
H7	A/chicken/Shanghai/MH01/2015	EPI759784	2015-05-16	Shanghai Municipal Center for Disease Control and Prevention	Shanghai Municipal Center for Disease Control and Prevention	Wei, X.; Baihui, Z.; Shenghua, M.; Xue, Z.; Zheng, T.; Jian, C.; Hao, P.; Huan yu, W.; Xi, Z.;; Fan, W.
H7	A/turkey/Virginia/4529/2002	EPI993031	2002	Virginia Division of Consolidated Laboratories	Centers for Disease Control and Prevention	Smith, Catherine; Maines, Taronna
H7	A/mallard/Italy/794-18/2008	EPI167299	2008		Istituto Zooprofilattico Sperimentale Delle Venezie
H7	A/teal/Italy/794-3/2008	EPI167298	2008		Istituto Zooprofilattico Sperimentale Delle Venezie
H7	A/mallard/Italy/3397-65/2008	EPI167297	2008		Istituto Zooprofilattico Sperimentale Delle Venezie
H7	A/turkey/Italy/9737/2002	EPI154975	2002		Istituto Zooprofilattico Sperimentale Delle Venezie
H7	A/turkey/Italy/9374/2002	EPI154974	2002		Istituto Zooprofilattico Sperimentale Delle Venezie	Fusaro, A.; Tassoni, L.; Milani, A.; Salviato, A.; Schivo, A.; Monne, I.; Cattoli, G.
H7	A/turkey/Italy/9369/2002	EPI154973	2002		Istituto Zooprofilattico Sperimentale Delle Venezie	Fusaro, A.; Tassoni, L.; Milani, A.; Salviato, A.; Schivo, A.; Monne, I.; Cattoli, G.
H7	A/turkey/Italy/9314/2002	EPI154972	2002		Istituto Zooprofilattico Sperimentale Delle Venezie	Fusaro, A.; Tassoni, L.; Milani, A.; Salviato, A.; Schivo, A.; Monne, I.; Cattoli, G.
H7	A/turkey/Italy/8458/2002	EPI154968	2002		Istituto Zooprofilattico Sperimentale Delle Venezie
H7	A/turkey/Italy/8307/2002	EPI154967	2002		Istituto Zooprofilattico Sperimentale Delle Venezie	Fusaro, A.; Tassoni, L.; Milani, A.; Salviato, A.; Schivo, A.; Monne, I.; Cattoli, G.
H7	A/chicken/Italy/8093/2002	EPI154966	2002		Istituto Zooprofilattico Sperimentale Delle Venezie	Fusaro, A.; Tassoni, L.; Milani, A.; Salviato, A.; Schivo, A.; Monne, I.; Cattoli, G.
H7	A/chicken/Italy/682/2003	EPI154965	2003		Istituto Zooprofilattico Sperimentale Delle Venezie
H7	A/turkey/Italy/4042/2004	EPI154964	2004		Istituto Zooprofilattico Sperimentale Delle Venezie
H7	A/turkey/Italy/4036/2003	EPI154963	2003		Istituto Zooprofilattico Sperimentale Delle Venezie	Fusaro, A.; Tassoni, L.; Milani, A.; Salviato, A.; Schivo, A.; Monne, I.; Cattoli, G.
H7	A/turkey/Italy/3439/2004	EPI154962	2004		Istituto Zooprofilattico Sperimentale Delle Venezie	Fusaro, A.; Tassoni, L.; Milani, A.; Salviato, A.; Schivo, A.; Monne, I.; Cattoli, G.
H7	A/turkey/Italy/3399/2004	EPI154961	2004		Istituto Zooprofilattico Sperimentale Delle Venezie	Fusaro, A.; Tassoni, L.; Milani, A.; Salviato, A.; Schivo, A.; Monne, I.; Cattoli, G.
H7	A/chicken/Italy/2240/2003	EPI154960	2003		Istituto Zooprofilattico Sperimentale Delle Venezie	Fusaro, A.; Tassoni, L.; Milani, A.; Salviato, A.; Schivo, A.; Monne, I.; Cattoli, G.
H7	A/guinea_fowl/Italy/1613/2003	EPI154959	2003		Istituto Zooprofilattico Sperimentale Delle Venezie	Fusaro, A.; Tassoni, L.; Milani, A.; Salviato, A.; Schivo, A.; Monne, I.; Cattoli, G.
H7	A/turkey/Italy/2856/2003	EPI154958	2003		Istituto Zooprofilattico Sperimentale Delle Venezie
H7	A/turkey/Germany-NW/R655/2009	EPI356351	2009		Friedrich-Loeffler-Institut
H7	A/chicken/Germany-NI/R874/2010	EPI302178	2010		Friedrich-Loeffler-Institut
H7	A/duck/Turkey/55/Cetinkaya/49/2006	EPI346007	2006-03-02	Pendik Veterinary Control and Research Institute	Animal and Plant Health Agency (APHA)	'Collins,S; Russell,C; Focosi-Snyman,R; Essen,S; Shell,W; Akcadag,B; Iyisan,S; Unsal Baca,A; Reid,S; Manvell,R; Banks,J'
H7	A/shoveler/Egypt/00017-NAMRU3/2007	EPI372450	2006-12-29	U.S. Naval Medical Research Unit No.3	Centers for Disease Control and Prevention	Gerloff, Nancy; Simpson, Natosha; Jones, Joyce; Kis, Zoltan; Bahgat, Verina; Soliman,Atef; Elassal, Emad; Ahmed, Lu'ay; Gaynor, Anne; Cornelius, Claire; Davis,Todd
H7	A/shoveler/Egypt/00241-NAMRU3/2007	EPI372418	2007-01-05	U.S. Naval Medical Research Unit No.3	Centers for Disease Control and Prevention	Gerloff, Nancy; Simpson, Natosha; Jones, Joyce; Kis, Zoltan; Bahgat, Verina; Soliman,Atef; Elassal, Emad; Ahmed, Lu'ay; Gaynor, Anne; Cornelius, Claire; Davis,Todd
H7	A/shoveler/Egypt/00215-NAMRU3/2007	EPI372410	2007-01-05	U.S. Naval Medical Research Unit No.3	Centers for Disease Control and Prevention	Gerloff, Nancy; Simpson, Natosha; Jones, Joyce; Kis, Zoltan; Bahgat, Verina; Soliman,Atef; Elassal, Emad; Ahmed, Lu'ay; Gaynor, Anne; Cornelius, Claire; Davis,Todd
H7	A/Egyptian_goose/Egypt/05588-NAMRU3/2006	EPI372394	2006-04-07	U.S. Naval Medical Research Unit No.3	Centers for Disease Control and Prevention	Gerloff, Nancy; Simpson, Natosha; Jones, Joyce; Kis, Zoltan; Bahgat, Verina; Soliman,Atef; Elassal, Emad; Ahmed, Lu'ay; Gaynor, Anne; Cornelius, Claire; Davis,Todd
H7	A/shoveler/Egypt/14879-NAMRU3/2006	EPI372363	2006-12-22	U.S. Naval Medical Research Unit No.3	Centers for Disease Control and Prevention	Gerloff, Nancy; Simpson, Natosha; Jones, Joyce; Kis, Zoltan; Bahgat, Verina; Soliman,Atef; Elassal, Emad; Ahmed, Lu'ay; Gaynor, Anne; Cornelius, Claire; Davis,Todd
H7	A/shoveler/Egypt/09864-NAMRU3/2004	EPI372323	2004-12-22	U.S. Naval Medical Research Unit No.3	Centers for Disease Control and Prevention	Gerloff, Nancy; Simpson, Natosha; Jones, Joyce; Kis, Zoltan; Bahgat, Verina; Soliman,Atef; Elassal, Emad; Ahmed, Lu'ay; Gaynor, Anne; Cornelius, Claire; Davis,Todd
H7	A/teal/Egypt/00835-NAMRU3/2004	EPI372307	2004-02-18	U.S. Naval Medical Research Unit No.3	Centers for Disease Control and Prevention	Gerloff, Nancy; Simpson, Natosha; Jones, Joyce; Kis, Zoltan; Bahgat, Verina; Soliman,Atef; Elassal, Emad; Ahmed, Lu'ay; Gaynor, Anne; Cornelius, Claire; Davis,Todd
H7	A/shoveler/Egypt/00597-NAMRU3/2004	EPI372283	2004-01-27	U.S. Naval Medical Research Unit No.3	Centers for Disease Control and Prevention	Gerloff, Nancy; Simpson, Natosha; Jones, Joyce; Kis, Zoltan; Bahgat, Verina; Soliman,Atef; Elassal, Emad; Ahmed, Lu'ay; Gaynor, Anne; Cornelius, Claire; Davis,Todd
H7	A/mallard/Poland/01/08	EPI169422	2007-12-28	National Veterinary Research Institut Poland, PIWet-PIB	National Veterinary Research Institut Poland, PIWet-PIB
H7	A/guinea_fowl/Italy/407/2008	EPI210104	2008	Istituto Zooprofilattico Sperimentale Delle Venezie	Istituto Zooprofilattico Sperimentale Delle Venezie
H7	A/chicken/Netherlands/12014794/2012	EPI390921	2012-08-09	Wageningen Bioveterinary Research	Wageningen Bioveterinary Research	Heutink,Rene;Pritz-Verschuren,Sylvia;Bouwstra,Ruth;Koch, Guus
H7	A/chicken/Neth/11008327/11	EPI317606	2011-05-10	Wageningen Bioveterinary Research	Wageningen Bioveterinary Research	Heutink, Rene; Pritz-Verschuren, Sylvia; Koch, Guus
H7	A/chicken/Netherlands/11004875/11	EPI316303	2011-04-22	Wageningen Bioveterinary Research	Wageningen Bioveterinary Research	Heutink R., S. Pritz-Verschuren and G.Koch
H7	A/Branta_canadensis/Belgium/13000-9-2/2010	EPI360902	2010	Veterinary and Agrochemical Research Centre CODA-CERVA	Veterinary and Agrochemical Research Centre CODA-CERVA
H7	A/chicken/NL-Barneveld/15004745-006-010/2015	EPI629349	2015-03-11		Wageningen Bioveterinary Research	Heutink, R; Verschuren, S; Harders, F; Koch, G.; Bouwstra, R.
H7	A/Chicken/NL-Barneveld/15004745-001-005/2015	EPI629344	2015-03-11		Wageningen Bioveterinary Research	Heutink,F; Verschuren,S.; Harders, F; Koch,G.; Bouwstra,R.
H7	A/turkey/Italy/4829/1999	EPI507742	1999-12-23		Istituto Zooprofilattico Sperimentale Delle Venezie
H7	A/chicken/Germany/AR942-L01269/2015	EPI624526	2015-06-09		Friedrich-Loeffler-Institut
H7	A/chicken/Italy/473/1999	EPI624438	1999		Friedrich-Loeffler-Institut	Abdelwhab, El-Sayed M.; Veits, Jutta; Tauscher, Kerstin; Ziller, Mario; Teifke, Jens P.; Stech, JÔøΩrgen; Mettenleiter, Thomas C.
H7	A/turkey/Germany-NI/R534/2013	EPI470366	2013-04-11		Friedrich-Loeffler-Institut
H7	A/chicken/Anhui-Chuzhou/01/2013	EPI447600	2013-03-29		WHO Chinese National Influenza Center	Wang,Dayan;Gao,Rongbao;Yang,Lei;Zhou,Shumei;Li,Xiyan;Zhou,Jianfang;Zhu,Wenfei;Guo,Junfeng;Li,Xiaodan;Dong,Jie;Huang,Weijuan;Zhang,Ye;Dong,Libo;Zhao,Xiang;Lu,Jian;Lan,Yu;Shu,Yuelong
H7	A/chicken/Guangdong/04.16_SZLGWL001/2015(Mixed)	EPI667229	2015-04-16		Institute of Microbiology, Chinese Academy of Sciences
H7	A/Shandong/C44/2015(Mixed)	EPI666973	2015-04-10		Institute of Microbiology, Chinese Academy of Sciences
H7	A/pigeon/Jiangsu/12.30_WZNHQ028-P/2014(Mixed)	EPI666965	2014-12-30		Institute of Microbiology, Chinese Academy of Sciences
H7	A/duck/Guangdong/04.23_DGQTXC211-P/2015(Mixed)	EPI666437	2015-04-23		Institute of Microbiology, Chinese Academy of Sciences
H7	A/chicken/Guangdong/04.22_DGCP098-O/2015(Mixed)	EPI666285	2015-04-22		Institute of Microbiology, Chinese Academy of Sciences
H7	A/chicken/Hunan/04.14_YYFQH0680-O/2015(Mixed)	EPI665949	2015-04-14		Institute of Microbiology, Chinese Academy of Sciences
H7	A/chicken/Hubei/03.06__WHWTZ0119-P/2015(Mixed)	EPI665701	2015-03-06		Institute of Microbiology, Chinese Academy of Sciences
H7	A/chicken/Jiangsu/01.20_TCCX014-P/2015(H7N9)	EPI660631	2015-01-20		Institute of Microbiology, Chinese Academy of Sciences
H7	A/chicken/Jiangsu/12.30_WZNHQ009-P/2014(H7N9)	EPI659967	2014-12-30		Institute of Microbiology, Chinese Academy of Sciences
H7	A/duck/Hunan/04.14_YYGK466-O/2015	EPI659383	2015-04-14		Institute of Microbiology, Chinese Academy of Sciences
H7	A/chicken/Jiangxi/04.01__NCNP0062-O/2015(H7N9)	EPI658319	2015-04-01		Institute of Microbiology, Chinese Academy of Sciences
H7	A/silky_chicken/Hong_Kong/1772-3/2014	EPI505122	2014-01-27	Tai Lung Veterinary Laboratory, AFCD	Agriculture, Fisheries and Conservation Department	LUK, Geraldine SM; LEE, Frances E; IP, Sin-Ming; WAI, Chris KL
H7	A/Chicken/Guangdong/SW154/2015	EPI580387	2015-02-10	South China Agricultural University	South China Agricultural University	Shumin,Xie;Weixin,Jia;Yicun,Lin;Kaixiang,Xing;Xingxing,Ren;Wenbao,Qi;Ming,Liao
H7	A/Chicken/Guangdong/CZ145/2015	EPI580371	2015-02-01	South China Agricultural University	South China Agricultural University	Shumin,Xie;Weixin,Jia;Yicun,Lin;Kaixiang,Xing;Xingxing,Ren;Wenbao,Qi;Ming,Liao
H7	A/Chicken/Guangdong/GZ068/2015	EPI580363	2015-01-01	South China Agricultural University	South China Agricultural University	Shumin,Xie;Weixin,Jia;Yicun,Lin;Kaixiang,Xing;Xingxing,Ren;Wenbao,Qi;Ming,Liao
H7	A/Chicken/Guangdong/DG120/2015	EPI580347	2015-01-15	South China Agricultural University	South China Agricultural University	Shumin,Xie;Weixin,Jia;Yicun,Lin;Kaixiang,Xing;Xingxing,Ren;Wenbao,Qi;Ming,Liao
H7	A/Duck/Guangdong/DG103/2015	EPI580327	2015-01-07	South China Agricultural University	South China Agricultural University	Shumin,Xie;Weixin,Jia;Yicun,Lin;Kaixiang,Xing;Xingxing,Ren;Wenbao,Qi;Ming,Liao
H7	A/Chicken/Guangdong/HZ098/2015	EPI580313	2015-01-01	South China Agricultural University	South China Agricultural University	Shumin,Xie;Weixin,Jia;Yicun,Lin;Kaixiang,Xing;Xingxing,Ren;Wenbao,Qi;Ming,Liao
H7	A/Chicken/Guangdong/DG593/2014	EPI580299	2014-12-12	South China Agricultural University	South China Agricultural University	Shumin,Xie;Weixin,Jia;Yicun,Lin;Kaixiang,Xing;Xingxing,Ren;Wenbao,Qi;Ming,Liao
H7	A/Duck/Guangdong/DG527/2014	EPI580283	2014-12-02	South China Agricultural University	South China Agricultural University	Shumin,Xie;Weixin,Jia;Yicun,Lin;Kaixiang,Xing;Xingxing,Ren;Wenbao,Qi;Ming,Liao
H7	A/Chicken/Guangdong/DG479/2014	EPI580275	2014-11-30	South China Agricultural University	South China Agricultural University	Shumin,Xie;Weixin,Jia;Yicun,Lin;Kaixiang,Xing;Xingxing,Ren;Wenbao,Qi;Ming,Liao
H7	A/Chicken/Guangdong/DG478/2014	EPI580267	2014-11-25	South China Agricultural University	South China Agricultural University	Shumin,Xie;Weixin,Jia;Yicun,Lin;Kaixiang,Xing;Xingxing,Ren;Wenbao,Qi;Ming,Liao
H7	A/chicken/England/2830/2015	EPI561717	2015-01-30	Animal and Plant Health Agency (APHA)	Animal and Plant Health Agency (APHA)	Hanna, A; Ellis, R; Ceeraz, V; Seekings, J; Sutton, D; Thomas, S; Brookes, S; Banks, J; Brown, I
H7	A/Chicken/Nanjing/761/2013	EPI515788	2013-04-09	Beijing Institute of Microbiology and Epidemiology	Beijing Institute of Microbiology and Epidemiology	Fan, Hang; Liu, Wei; Tong, Yigang; Cao, Wuchun
H7	A/Chicken/Zhejiang/3/2014	EPI534437	2014-01-20	Zhejiang Provincial Center for Disease Control and Prevention	Zhejiang Provincial Center for Disease Control and Prevention	Sun, Y; Zhang, YJ
H7	A/Chicken/Zhejiang/2/2014	EPI534429	2014-01-17	Zhejiang Provincial Center for Disease Control and Prevention	Zhejiang Provincial Center for Disease Control and Prevention	Sun, Y; Zhang, YJ
H7	A/Chicken/Zhejiang/1/2014	EPI534421	2014-01-27	Zhejiang Provincial Center for Disease Control and Prevention	Zhejiang Provincial Center for Disease Control and Prevention	Sun, Y; Zhang, YJ
H7	A/chicken/Hangzhou/50-1/2013(H7N9)	EPI443667	2013-04-10	Hangzhou Center for Disease Control and Prevention	Hangzhou Center for Disease Control and Prevention	Li,J;Yu,XF;Pu,XY;Xie,L;Sun,YX;Xiao,HX;Wang,FJ;Din,H;Wu,Y;Liu,D;Zhao,GQ;Liu,J;Pan,JC
H7	A/mallard/Denmark/58-62-KLSV-119/09	EPI492308	2009-10-21	National Veterinary Institute	Animal and Plant Health Agency (APHA)	Barrass,L; Russell,C; Shell,W; Manvell,R; Jorgensen,P; Reid,S
H7	A/mallard/Denmark/303878-1S/13	EPI492307	2013-05-26	National Veterinary Institute	Animal and Plant Health Agency (APHA)	Puranik,A; Hanna,A; Essen,S; Focosi-Snyman,R; Manvell,R; Hjulsager,C; Trebbien,R; Breum,S; Larsen,L; Reid,S
H7	A/chicken/Guangdong/SD641/2013	EPI457885	2013-05-03	Harbin Veterinary Research Institute (CAAS)	Harbin Veterinary Research Institute (CAAS)	Zhang, Q.; Shi, J.; Deng, G.; Guo, J.; Zeng, X.; He, X.; Kong, H.; Gu, C.; Li, X.; Liu, J.; Wang, G.; Chen, Y.; Liu, L.; Liang, L.; Li, Y.; Fan, J.; Wang, J.; Li, W.; Guan, L.; Li, Q.; Yang, H.; Chen, P.; Jiang, L.; Guan, Y.; Xin, X.; Jiang, Y.; Tian, G.; Wang, X.; Qiao, C.; Li, C.; Bu, Z.; Chen, H.
H7	A/chicken/Jiangsu/S002/2013	EPI457877	2013-04-16	Harbin Veterinary Research Institute (CAAS)	Harbin Veterinary Research Institute (CAAS)	Zhang, Q.; Shi, J.; Deng, G.; Guo, J.; Zeng, X.; He, X.; Kong, H.; Gu, C.; Li, X.; Liu, J.; Wang, G.; Chen, Y.; Liu, L.; Liang, L.; Li, Y.; Fan, J.; Wang, J.; Li, W.; Guan, L.; Li, Q.; Yang, H.; Chen, P.; Jiang, L.; Guan, Y.; Xin, X.; Jiang, Y.; Tian, G.; Wang, X.; Qiao, C.; Li, C.; Bu, Z.; Chen, H.
H7	A/chicken/Jiangsu/SC035/2013	EPI457869	2013-04-16	Harbin Veterinary Research Institute (CAAS)	Harbin Veterinary Research Institute (CAAS)	Zhang, Q.; Shi, J.; Deng, G.; Guo, J.; Zeng, X.; He, X.; Kong, H.; Gu, C.; Li, X.; Liu, J.; Wang, G.; Chen, Y.; Liu, L.; Liang, L.; Li, Y.; Fan, J.; Wang, J.; Li, W.; Guan, L.; Li, Q.; Yang, H.; Chen, P.; Jiang, L.; Guan, Y.; Xin, X.; Jiang, Y.; Tian, G.; Wang, X.; Qiao, C.; Li, C.; Bu, Z.; Chen, H.
H7	A/chicken/Jiangsu/SC099/2013	EPI457861	2013-04-16	Harbin Veterinary Research Institute (CAAS)	Harbin Veterinary Research Institute (CAAS)	Zhang, Q.; Shi, J.; Deng, G.; Guo, J.; Zeng, X.; He, X.; Kong, H.; Gu, C.; Li, X.; Liu, J.; Wang, G.; Chen, Y.; Liu, L.; Liang, L.; Li, Y.; Fan, J.; Wang, J.; Li, W.; Guan, L.; Li, Q.; Yang, H.; Chen, P.; Jiang, L.; Guan, Y.; Xin, X.; Jiang, Y.; Tian, G.; Wang, X.; Qiao, C.; Li, C.; Bu, Z.; Chen, H.
H7	A/chicken/Jiangsu/SC537/2013	EPI457853	2013-04-16	Harbin Veterinary Research Institute (CAAS)	Harbin Veterinary Research Institute (CAAS)	Zhang, Q.; Shi, J.; Deng, G.; Guo, J.; Zeng, X.; He, X.; Kong, H.; Gu, C.; Li, X.; Liu, J.; Wang, G.; Chen, Y.; Liu, L.; Liang, L.; Li, Y.; Fan, J.; Wang, J.; Li, W.; Guan, L.; Li, Q.; Yang, H.; Chen, P.; Jiang, L.; Guan, Y.; Xin, X.; Jiang, Y.; Tian, G.; Wang, X.; Qiao, C.; Li, C.; Bu, Z.; Chen, H.
H7	A/chicken/Jiangxi/SD001/2013	EPI457845	2013-05-03	Harbin Veterinary Research Institute (CAAS)	Harbin Veterinary Research Institute (CAAS)	Zhang, Q.; Shi, J.; Deng, G.; Guo, J.; Zeng, X.; He, X.; Kong, H.; Gu, C.; Li, X.; Liu, J.; Wang, G.; Chen, Y.; Liu, L.; Liang, L.; Li, Y.; Fan, J.; Wang, J.; Li, W.; Guan, L.; Li, Q.; Yang, H.; Chen, P.; Jiang, L.; Guan, Y.; Xin, X.; Jiang, Y.; Tian, G.; Wang, X.; Qiao, C.; Li, C.; Bu, Z.; Chen, H.
H7	A/chicken/Shanghai/S1055/2013	EPI457837	2013-04-03	Harbin Veterinary Research Institute (CAAS)	Harbin Veterinary Research Institute (CAAS)	Zhang, Q.; Shi, J.; Deng, G.; Guo, J.; Zeng, X.; He, X.; Kong, H.; Gu, C.; Li, X.; Liu, J.; Wang, G.; Chen, Y.; Liu, L.; Liang, L.; Li, Y.; Fan, J.; Wang, J.; Li, W.; Guan, L.; Li, Q.; Yang, H.; Chen, P.; Jiang, L.; Guan, Y.; Xin, X.; Jiang, Y.; Tian, G.; Wang, X.; Qiao, C.; Li, C.; Bu, Z.; Chen, H.
H7	A/chicken/Shanghai/S1076/2013	EPI457829	2013-04-03	Harbin Veterinary Research Institute (CAAS)	Harbin Veterinary Research Institute (CAAS)	Zhang, Q.; Shi, J.; Deng, G.; Guo, J.; Zeng, X.; He, X.; Kong, H.; Gu, C.; Li, X.; Liu, J.; Wang, G.; Chen, Y.; Liu, L.; Liang, L.; Li, Y.; Fan, J.; Wang, J.; Li, W.; Guan, L.; Li, Q.; Yang, H.; Chen, P.; Jiang, L.; Guan, Y.; Xin, X.; Jiang, Y.; Tian, G.; Wang, X.; Qiao, C.; Li, C.; Bu, Z.; Chen, H.
H7	A/chicken/Shanghai/S1358/2013	EPI457789	2013-04-03	Harbin Veterinary Research Institute (CAAS)	Harbin Veterinary Research Institute (CAAS)	Zhang, Q.; Shi, J.; Deng, G.; Guo, J.; Zeng, X.; He, X.; Kong, H.; Gu, C.; Li, X.; Liu, J.; Wang, G.; Chen, Y.; Liu, L.; Liang, L.; Li, Y.; Fan, J.; Wang, J.; Li, W.; Guan, L.; Li, Q.; Yang, H.; Chen, P.; Jiang, L.; Guan, Y.; Xin, X.; Jiang, Y.; Tian, G.; Wang, X.; Qiao, C.; Li, C.; Bu, Z.; Chen, H.
H7	A/chicken/Shanghai/S1410/2013	EPI457781	2013-04-03	Harbin Veterinary Research Institute (CAAS)	Harbin Veterinary Research Institute (CAAS)	Zhang, Q.; Shi, J.; Deng, G.; Guo, J.; Zeng, X.; He, X.; Kong, H.; Gu, C.; Li, X.; Liu, J.; Wang, G.; Chen, Y.; Liu, L.; Liang, L.; Li, Y.; Fan, J.; Wang, J.; Li, W.; Guan, L.; Li, Q.; Yang, H.; Chen, P.; Jiang, L.; Guan, Y.; Xin, X.; Jiang, Y.; Tian, G.; Wang, X.; Qiao, C.; Li, C.; Bu, Z.; Chen, H.
H7	A/chicken/Shanghai/S1413/2013	EPI457773	2013-04-03	Harbin Veterinary Research Institute (CAAS)	Harbin Veterinary Research Institute (CAAS)	Zhang, Q.; Shi, J.; Deng, G.; Guo, J.; Zeng, X.; He, X.; Kong, H.; Gu, C.; Li, X.; Liu, J.; Wang, G.; Chen, Y.; Liu, L.; Liang, L.; Li, Y.; Fan, J.; Wang, J.; Li, W.; Guan, L.; Li, Q.; Yang, H.; Chen, P.; Jiang, L.; Guan, Y.; Xin, X.; Jiang, Y.; Tian, G.; Wang, X.; Qiao, C.; Li, C.; Bu, Z.; Chen, H.
H7	A/chicken/Zhejiang/SD007/2013	EPI457765	2013-04-22	Harbin Veterinary Research Institute (CAAS)	Harbin Veterinary Research Institute (CAAS)	Zhang, Q.; Shi, J.; Deng, G.; Guo, J.; Zeng, X.; He, X.; Kong, H.; Gu, C.; Li, X.; Liu, J.; Wang, G.; Chen, Y.; Liu, L.; Liang, L.; Li, Y.; Fan, J.; Wang, J.; Li, W.; Guan, L.; Li, Q.; Yang, H.; Chen, P.; Jiang, L.; Guan, Y.; Xin, X.; Jiang, Y.; Tian, G.; Wang, X.; Qiao, C.; Li, C.; Bu, Z.; Chen, H.
H7	A/chicken/Zhejiang/SD033/2013	EPI457749	2013-04-11	Harbin Veterinary Research Institute (CAAS)	Harbin Veterinary Research Institute (CAAS)	Zhang, Q.; Shi, J.; Deng, G.; Guo, J.; Zeng, X.; He, X.; Kong, H.; Gu, C.; Li, X.; Liu, J.; Wang, G.; Chen, Y.; Liu, L.; Liang, L.; Li, Y.; Fan, J.; Wang, J.; Li, W.; Guan, L.; Li, Q.; Yang, H.; Chen, P.; Jiang, L.; Guan, Y.; Xin, X.; Jiang, Y.; Tian, G.; Wang, X.; Qiao, C.; Li, C.; Bu, Z.; Chen, H.
H7	A/duck/Anhui/SC702/2013	EPI457741	2013-04-16	Harbin Veterinary Research Institute (CAAS)	Harbin Veterinary Research Institute (CAAS)	Zhang, Q.; Shi, J.; Deng, G.; Guo, J.; Zeng, X.; He, X.; Kong, H.; Gu, C.; Li, X.; Liu, J.; Wang, G.; Chen, Y.; Liu, L.; Liang, L.; Li, Y.; Fan, J.; Wang, J.; Li, W.; Guan, L.; Li, Q.; Yang, H.; Chen, P.; Jiang, L.; Guan, Y.; Xin, X.; Jiang, Y.; Tian, G.; Wang, X.; Qiao, C.; Li, C.; Bu, Z.; Chen, H.
H7	A/homing_pigeon/Jiangsu/SD184/2013	EPI457645	2013-04-20	Harbin Veterinary Research Institute (CAAS)	Harbin Veterinary Research Institute (CAAS)	Zhang, Q.; Shi, J.; Deng, G.; Guo, J.; Zeng, X.; He, X.; Kong, H.; Gu, C.; Li, X.; Liu, J.; Wang, G.; Chen, Y.; Liu, L.; Liang, L.; Li, Y.; Fan, J.; Wang, J.; Li, W.; Guan, L.; Li, Q.; Yang, H.; Chen, P.; Jiang, L.; Guan, Y.; Xin, X.; Jiang, Y.; Tian, G.; Wang, X.; Qiao, C.; Li, C.; Bu, Z.; Chen, H.
H7	A/pigeon/Shanghai/S1423/2013	EPI457629	2013-04-03	Harbin Veterinary Research Institute (CAAS)	Harbin Veterinary Research Institute (CAAS)	Zhang, Q.; Shi, J.; Deng, G.; Guo, J.; Zeng, X.; He, X.; Kong, H.; Gu, C.; Li, X.; Liu, J.; Wang, G.; Chen, Y.; Liu, L.; Liang, L.; Li, Y.; Fan, J.; Wang, J.; Li, W.; Guan, L.; Li, Q.; Yang, H.; Chen, P.; Jiang, L.; Guan, Y.; Xin, X.; Jiang, Y.; Tian, G.; Wang, X.; Qiao, C.; Li, C.; Bu, Z.; Chen, H.
H7	A/wild_pigeon/Jiangsu/SD001/2013	EPI457621	2013-04-17	Harbin Veterinary Research Institute (CAAS)	Harbin Veterinary Research Institute (CAAS)	Zhang, Q.; Shi, J.; Deng, G.; Guo, J.; Zeng, X.; He, X.; Kong, H.; Gu, C.; Li, X.; Liu, J.; Wang, G.; Chen, Y.; Liu, L.; Liang, L.; Li, Y.; Fan, J.; Wang, J.; Li, W.; Guan, L.; Li, Q.; Yang, H.; Chen, P.; Jiang, L.; Guan, Y.; Xin, X.; Jiang, Y.; Tian, G.; Wang, X.; Qiao, C.; Li, C.; Bu, Z.; Chen, H.
H7	A/Chicken/Shanghai/S1053/2013	EPI440685	2013-04-03	Harbin Veterinary Research Institute (CAAS)	Harbin Veterinary Research Institute (CAAS)
H7	A/Chicken/Jilin/13203/2014	EPI528370	2014-02-21	WHO Chinese National Influenza Center	WHO Chinese National Influenza Center	Wang,Dayan;Gao,Rongbao;Yang,Lei;Zhou,Shumei;Li,Xiyan;Zhou,Jianfang;Zhu,Wenfei;Guo,Junfeng;Li,Xiaodan;Dong,Jie;Huang,Weijuan;Zhang,Ye;Dong,Libo;Zhao,Xiang;Lu,Jian;Lan,Yu;Shu,Yuelong
H7	A/Chicken/Jilin/13199/2014	EPI528354	2014-02-20	WHO Chinese National Influenza Center	WHO Chinese National Influenza Center	Wang,Dayan;Gao,Rongbao;Yang,Lei;Zhou,Shumei;Li,Xiyan;Zhou,Jianfang;Zhu,Wenfei;Guo,Junfeng;Li,Xiaodan;Dong,Jie;Huang,Weijuan;Zhang,Ye;Dong,Libo;Zhao,Xiang;Lu,Jian;Lan,Yu;Shu,Yuelong
H7	A/Chicken/Jilin/13188/2014	EPI528346	2014-02-20	WHO Chinese National Influenza Center	WHO Chinese National Influenza Center	Wang,Dayan;Gao,Rongbao;Yang,Lei;Zhou,Shumei;Li,Xiyan;Zhou,Jianfang;Zhu,Wenfei;Guo,Junfeng;Li,Xiaodan;Dong,Jie;Huang,Weijuan;Zhang,Ye;Dong,Libo;Zhao,Xiang;Lu,Jian;Lan,Yu;Shu,Yuelong
H7	A/Chicken/Jilin/05/2014	EPI528338	2014-02-21	WHO Chinese National Influenza Center	WHO Chinese National Influenza Center	Wang,Dayan;Gao,Rongbao;Yang,Lei;Zhou,Shumei;Li,Xiyan;Zhou,Jianfang;Zhu,Wenfei;Guo,Junfeng;Li,Xiaodan;Dong,Jie;Huang,Weijuan;Zhang,Ye;Dong,Libo;Zhao,Xiang;Lu,Jian;Lan,Yu;Shu,Yuelong
H7	A/swan/Germany/R57/06	EPI492518	2006-01	Friedrich-Loeffler-Institut	Animal and Plant Health Agency (APHA)	Hanna,A; Russell,C; Shell,W; Harder,T; Grund,C; Starick,E; Manvell,R
H7	A/swan/Germany/R736/06	EPI492517	2006-03	Friedrich-Loeffler-Institut	Animal and Plant Health Agency (APHA)	Hanna,A; Russell,C; Shell,W; Harder,T; Grund,C; Starick,E; Manvell,R
H7	A/pochard/Germany/R916/06	EPI492516	2006-03	Friedrich-Loeffler-Institut	Animal and Plant Health Agency (APHA)	Hanna,A; Russell,C; Shell,W; Harder,T; Grund,C; Starick,E; Manvell,R
H7	A/chicken/Germany/R1362/11	EPI492511	2011-05	Friedrich-Loeffler-Institut	Animal and Plant Health Agency (APHA)	Agyeman-Dua,E; Russell,C; Shell,W; Manvell,R; Harder,T; Grund,C; Starick,E; Fereidouni,S; Reid,S
H7	A/turkey/Italy/2770/09	EPI492523	2009-05-26	Istituto Zooprofilattico Sperimentale Delle Venezie	Animal and Plant Health Agency (APHA)	Agyeman-Dua,E; Russell,C; Shell,W; Manvell,R; Terregino,C; Reid,S
H7	A/mallard/Italy/731/09	EPI492522	2009-01-07	Istituto Zooprofilattico Sperimentale Delle Venezie	Animal and Plant Health Agency (APHA)	Agyeman-Dua,E; Russell,C; Shell,W; Manvell,R; Terregino,C; Reid,S
H7	A/chicken/Italy/11VIR-62/11	EPI492521	2011-01-07	Istituto Zooprofilattico Sperimentale Delle Venezie	Animal and Plant Health Agency (APHA)	Collins,S; Hanna,A; Essen,S; Focosi-Snyman,R; Manvell,R; Terregino,C; Reid,S
H7	A/teal/Italy/11VIR-792/11	EPI492520	2011-01-31	Istituto Zooprofilattico Sperimentale Delle Venezie	Animal and Plant Health Agency (APHA)	Collins,S; Hanna,A; Essen,S; Focosi-Snyman,R; Manvell,R; Terregino,C; Reid,S
H7	A/mallard/Italy/11VIR-540/11	EPI492519	2011-01-10	Istituto Zooprofilattico Sperimentale Delle Venezie	Animal and Plant Health Agency (APHA)	Collins,S; Hanna,A; Essen,S; Focosi-Snyman,R; Manvell, R; Terregino,C; Reid,S
H7	A/chicken/Italy/15VIR1670/2015	EPI624890	2015-03-19	Istituto Zooprofilattico Sperimentale Delle Venezie	Istituto Zooprofilattico Sperimentale Delle Venezie	Tassoni, L.; Fusaro, A.; Schivo, A.; Ormelli, S.; Monne, I.; Cattoli, G.
H7	A/guineafowl/Italy/9565/2002	EPI543931	2002-12-19	Istituto Zooprofilattico Sperimentale Delle Venezie	Istituto Zooprofilattico Sperimentale Delle Venezie	Fusaro, A.; Tassoni, L.; Milani, A.; Salviato, A.; Schivo, A.; Monne, I.; Cattoli, G.
H7	A/turkey/Italy/8303/2002	EPI543875	2002-11-13	Istituto Zooprofilattico Sperimentale Delle Venezie	Istituto Zooprofilattico Sperimentale Delle Venezie	Fusaro, A.; Tassoni, L.; Milani, A.; Salviato, A.; Schivo, A.; Monne, I.; Cattoli, G.
H7	A/turkey/Italy/7773/2002	EPI543867	2002-10-31	Istituto Zooprofilattico Sperimentale Delle Venezie	Istituto Zooprofilattico Sperimentale Delle Venezie	Fusaro, A.; Tassoni, L.; Milani, A.; Salviato, A.; Schivo, A.; Monne, I.; Cattoli, G.
H7	A/turkey/Italy/5125/2003	EPI543851	2003-09-09	Istituto Zooprofilattico Sperimentale Delle Venezie	Istituto Zooprofilattico Sperimentale Delle Venezie	Fusaro, A.; Tassoni, L.; Milani, A.; Salviato, A.; Schivo, A.; Monne, I.; Cattoli, G.
H7	A/turkey/Italy/4/2003	EPI543835	2003-01-03	Istituto Zooprofilattico Sperimentale Delle Venezie	Istituto Zooprofilattico Sperimentale Delle Venezie	Fusaro, A.; Tassoni, L.; Milani, A.; Salviato, A.; Schivo, A.; Monne, I.; Cattoli, G.
H7	A/turkey/Italy/17/2003	EPI543811	2003-01-07	Istituto Zooprofilattico Sperimentale Delle Venezie	Istituto Zooprofilattico Sperimentale Delle Venezie	Fusaro, A.; Tassoni, L.; Milani, A.; Salviato, A.; Schivo, A.; Monne, I.; Cattoli, G.
H7	A/ostrich/Italy/8856/2002	EPI543795	2002-11-26	Istituto Zooprofilattico Sperimentale Delle Venezie	Istituto Zooprofilattico Sperimentale Delle Venezie	Fusaro, A.; Tassoni, L.; Milani, A.; Salviato, A.; Schivo, A.; Monne, I.; Cattoli, G.
H7	A/chicken/Italy/4917/2003	EPI543782	2003-08-28	Istituto Zooprofilattico Sperimentale Delle Venezie	Istituto Zooprofilattico Sperimentale Delle Venezie	Fusaro, A.; Tassoni, L.; Milani, A.; Salviato, A.; Schivo, A.; Monne, I.; Cattoli, G.
H7	A/chicken/Italy/145/2003	EPI543776	2003-01-09	Istituto Zooprofilattico Sperimentale Delle Venezie	Istituto Zooprofilattico Sperimentale Delle Venezie	Fusaro, A.; Tassoni, L.; Milani, A.; Salviato, A.; Schivo, A.; Monne, I.; Cattoli, G.
H7	A/Chicken/NL-Lochem/13003601/2013	EPI580239	2013-03-12	Wageningen Bioveterinary Research	Wageningen Bioveterinary Research	Heutink,Rene;Harders,Frank;Pritz-Verschuren,Sylvia;Bouwstra,Ruth;Koch,Guus
H7	A/Chicken/NL-Zeewolde/13003983/2013	EPI580223	2013-03-18	Wageningen Bioveterinary Research	Wageningen Bioveterinary Research	Heutink,Rene;Harders,Frank;Pritz-Verschuren,Sylvia;Bouwstra,Ruth;Koch,Guus
H7	A/duck/Jiangsu/2/2018	EPI1326823	2018-01-25		Harbin Veterinary Research Institute (CAAS)	Yulei,Li;Lu,Zhao; Minghui,Li; Song,Jin; Yanbing,Li
H7	A/Chicken/Guangdong/KP14218/2014(H7N9)	EPI918771	2014-05-29		South China Agricultural University	Weixin,Jia;Shumin,Xie;Yicun,Lin;Wenbao,Qi;Ming,Liao
H7	A/chicken/Liaoning/05.12_SY059/2017(H7N9)	EPI1010115	2017-05-12		Institute of Microbiology, Chinese Academy of Sciences
H7	A/Duck/Guangdong/12.10DGCPLB22/2016-HA	EPI1176799	2016-12-10		China Center For Disease Control And Prevention
H7	A/Duck/Guangdong/12.10DGCPLB27/2016	EPI1176797	2016-12-10		China Center For Disease Control And Prevention
H7	A/northern_pintail/Korea/WB1833/2012	EPI1226739	2012-12-02		Animal and Plant Quarantine Agency (S-2158)
H7	A/mallard/Korea/WA245/2017	EPI1226659	2017-02-22		Animal and Plant Quarantine Agency (S-2158)
H7	A/spot-billed_duck/Korea/AQ09/2016	EPI1226819	2016-02-15		Animal and Plant Quarantine Agency (APQA)
H7	A/mallard/Korea/WB566/2013	EPI1226779	2013-12-11		Animal and Plant Quarantine Agency (APQA)
H7	A/mallard/Korea/H956-1/2017	EPI1226723	2017-02-27		Animal and Plant Quarantine Agency (APQA)
H7	A/mallard/Korea/H910/2017	EPI1226715	2017-02-08		Animal and Plant Quarantine Agency (APQA)
H7	A/mallard/Korea/H1055-2/2017	EPI1226707	2017-03-15		Animal and Plant Quarantine Agency (APQA)
H7	A/norther_pintail/Korea/H895-3/2017	EPI1226691	2017-01-24		Animal and Plant Quarantine Agency (APQA)
H7	A/mallard/Korea/H836-10/2017	EPI1226683	2017-01-10		Animal and Plant Quarantine Agency (APQA)
H7	A/spot-billed_duck/Korea/WA260/2017	EPI1226667	2017-02-22		Animal and Plant Quarantine Agency (APQA)
H7	A/common_teal/Korea/H937-5/2017	EPI1226651	2017-02-23		Animal and Plant Quarantine Agency (APQA)
H7	A/spot-billed_duck/Korea/H920/2017	EPI1226643	2017-02-15		Animal and Plant Quarantine Agency (APQA)
H7	A/mallard/Korea/H915/2017	EPI1226635	2017-02-14		Animal and Plant Quarantine Agency (APQA)
H7	A/mallard/Korea/H901-1/2017	EPI1226619	2017-01-24		Animal and Plant Quarantine Agency (APQA)
H7	A/green-winged_teal/Korea/H873-5/2017	EPI1226603	2017-01-17		Animal and Plant Quarantine Agency (APQA)
H7	A/mandarin_duck/Korea/H539-3/2016	EPI1226587	2016-12-20		Animal and Plant Quarantine Agency (APQA)
H7	A/mallard/Korea/H840-2/2017	EPI1226579	2017-01-10		Animal and Plant Quarantine Agency (APQA)
H7	A/mallard/Korea/WB963/2017	EPI1226555	2017-02-22		Animal and Plant Quarantine Agency (APQA)
H7	A/mallard/Korea/H1066-5/2017	EPI1226531	2017-03-20		Animal and Plant Quarantine Agency (APQA)
H7	A/mallard/Korea/H1065-1/2017	EPI1226523	2017-03-21		Animal and Plant Quarantine Agency (APQA)
H7	A/mallard/Korea/H1029-5/2017	EPI1226515	2017-03-13		Animal and Plant Quarantine Agency (APQA)
H7	A/mallard/Korea/H982-6/2017	EPI1226507	2017-03-06		Animal and Plant Quarantine Agency (APQA)
H7	A/chicken/Guangdong/11.30_DGCPLB013/2016	EPI1158194	2016-11-30		China Center For Disease Control And Prevention
H7	A/red-crowned_crane/Korea/H1026/2017	EPI1626351	2017-03-09	Animal and Plant Quarantine Agency (APQA)	Animal and Plant Quarantine Agency (S-2158)
H7	A/chicken/Wuxi/WX5/2014	EPI1055432	2014-06-01	Beijing Institute of Microbiology and Epidemiology	Beijing Institute of Microbiology and Epidemiology	Maijuan,Ma; Shanhui,Chen; Teng,Zhao
H7	A/turkey/Netherlands/03008927/2003	EPI1595409	2002-12-15	Wageningen Bioveterinary Research	Wageningen Bioveterinary Research	Beerens, Nancy; Harders, Frank; Verschuren-Pritz, Sylvia; Bossers, Alex; Koch, Guus; Heutink, Rene
H7	A/chicken/zhejiang/JX148/2014	EPI841962	2014-04-05	Yangzhou University	Yangzhou University
H7	A/Phalacrocorax_carbo/Hubei/Honghu179/2013_H7N7	EPI740606	2013-12-05	State Key Laboratory of Virology and Wuhan Institute of Virology, Chinese Academy of Sciences	Wuhan Institute of Virology
H7	A/Duck/Jiangsu/16/2018(H7N4)	EPI1150082	2018-01-06	Jiangsu Provincial Center for Disease Control & Prevention	Jiangsu Provincial Center for Disease Control & Prevention
H7	A/Duck/Jiangsu/13/2018(H7N4)	EPI1150074	2018-01-06	Jiangsu Provincial Center for Disease Control & Prevention	Jiangsu Provincial Center for Disease Control & Prevention
H7	A/Chicken/Jiangsu/103/2018(H7N4)	EPI1150041	2018-01-06	Jiangsu Provincial Center for Disease Control & Prevention	Jiangsu Provincial Center for Disease Control & Prevention
H7	A/Chicken/Guangdong/DG35/2017(H7N9)	EPI919589	2017-01-01	South China Agricultural University	South China Agricultural University	Weixin,Jia;Li,Xing;Zhixian,Li;Wenbao,Qi;Ming,Liao
H7	A/Chicken/Guangdong/DG25/2017(H7N9)	EPI919588	2017-01-01	South China Agricultural University	South China Agricultural University	Weixin,Jia;Li,Xing;Zhixian,Li;Wenbao,Qi;Ming,Liao
H7	A/Chicken/Guangdong/DG24/2017(H7N9)	EPI919587	2017-01-01	South China Agricultural University	South China Agricultural University	Weixin,Jia;Li,Xing;Zhixian,Li;Wenbao,Qi;Ming,Liao
H7	A/Chicken/Guangdong/DG22/2017(H7N9)	EPI919586	2017-01-01	South China Agricultural University	South China Agricultural University	Weixin,Jia;Li,Xing;Zhixian,Li;Wenbao,Qi;Ming,Liao
H7	A/Chicken/Guangdong/DG21/2017(H7N9)	EPI919585	2017-01-01	South China Agricultural University	South China Agricultural University	Weixin,Jia;Li,Xing;Zhixian,Li;Wenbao,Qi;Ming,Liao
H7	A/Chicken/Guangdong/KP14236/2014(H7N9)	EPI919581	2014-05-29	South China Agricultural University	South China Agricultural University	Weixin,Jia;Shumin,Xie;Yicun,Lin;Wenbao,Qi;Ming,Liao
H7	A/Chicken/Guangdong/KP14235/2014(H7N9)	EPI919579	2014-05-29	South China Agricultural University	South China Agricultural University	Weixin,Jia;Shumin,Xie;Yicun,Lin;Wenbao,Qi;Ming,Liao
H7	A/Quail/Guangdong/KP14232/2014(H7N9)	EPI919577	2014-05-29	South China Agricultural University	South China Agricultural University	Weixin,Jia;Shumin,Xie;Yicun,Lin;Wenbao,Qi;Ming,Liao
H7	A/Chicken/Guangdong/KP14213/2014(H7N9)	EPI919575	2014-05-29	South China Agricultural University	South China Agricultural University	Weixin,Jia;Shumin,Xie;Yicun,Lin;Wenbao,Qi;Ming,Liao
H7	A/Chicken/Guangdong/ZH14124/2014(H7N9)	EPI919573	2014-03-24	South China Agricultural University	South China Agricultural University	Weixin,Jia;Shumin,Xie;Yicun,Lin;Wenbao,Qi;Ming,Liao
H7	A/Chicken/Guangdong/ZH14072/2014(H7N9)	EPI919571	2014-03-21	South China Agricultural University	South China Agricultural University	Weixin,Jia;Shumin,Xie;Yicun,Lin;Wenbao,Qi;Ming,Liao
H7	A/Chicken/Jiangsu/14037/2014(H7N9)	EPI919570	2014-01-06	South China Agricultural University	South China Agricultural University	Weixin,Jia;Shumin,Xie;Yicun,Lin;Wenbao,Qi;Ming,Liao
H7	A/Chicken/Guangdong/CZ9/2016(H7N9)	EPI919541	2016-02-28	South China Agricultural University	South China Agricultural University	Weixin,Jia;Li,Xing;Zhixian,Li;Wenbao,Qi;Ming,Liao
H7	A/Duck/Guangdong/DG16807/2016(H7N9)	EPI919525	2016-08-09	South China Agricultural University	South China Agricultural University	Weixin,Jia;Li,Xing;Zhixian,Li;Wenbao,Qi;Ming,Liao
H7	A/Chicken/Guangdong/DG16804/2016(H7N9)	EPI919456	2016-08-09	South China Agricultural University	South China Agricultural University	Weixin,Jia;Li,Xing;Zhixian,Li;Wenbao,Qi;Ming,Liao
H7	A/Chicken/Guangdong/DG16800/2016(H7N9)	EPI919147	2016-07-04	South China Agricultural University	South China Agricultural University	Weixin,Jia;Li,Xing;Zhixian,Li;Wenbao,Qi;Ming,Liao
H7	A/Chicken/Guangdong/DG16746/2016(H7N9)	EPI919139	2016-06-03	South China Agricultural University	South China Agricultural University	Weixin,Jia;Li,Xing;Zhixian,Li;Wenbao,Qi;Ming,Liao
H7	A/Chicken/Jiangsu/16680/2016(H7N9)	EPI919131	2016-04-22	South China Agricultural University	South China Agricultural University	Weixin,Jia;Li,Xing;Zhixian,Li;Wenbao,Qi;Ming,Liao
H7	A/Chicken/Guangdong/DG16675/2016(H7N9)	EPI919123	2016-04-22	South China Agricultural University	South China Agricultural University	Weixin,Jia;Li,Xing;Yixue,Dai;Wenbao,Qi;Ming,Liao
H7	A/Chicken/Guangdong/DG16667/2016(H7N9)	EPI919116	2016-04-22	South China Agricultural University	South China Agricultural University	Weixin,Jia;Li,Xing;Zhixian,Li;Wenbao,Qi;Ming,Liao
H7	A/Chicken/Guangdong/DG16666/2016(H7N9)	EPI919107	2016-04-22	South China Agricultural University	South China Agricultural University	Weixin,Jia;Li,Xing;Zhixian,Li;Wenbao,Qi;Ming,Liao
H7	A/Chicken/Guangdong/DG16624/2016(H7N9)	EPI919099	2016-04-22	South China Agricultural University	South China Agricultural University	Weixin,Jia;Li,Xing;Zhixian,Li;Wenbao,Qi;Ming,Liao
H7	A/Chicken/Guangdong/DG16604/2016(H7N9)	EPI919091	2016-04-01	South China Agricultural University	South China Agricultural University	Weixin,Jia;Li,Xing;Yixue,Dai;Wenbao,Qi;Ming,Liao
H7	A/Chicken/Guangdong/DG16550/2016(H7N9)	EPI919083	2016-03-18	South China Agricultural University	South China Agricultural University	Weixin,Jia;Li,Xing;Zhixian,Li;Wenbao,Qi;Ming,Liao
H7	A/Chicken/Guangdong/DG16545/2016(H7N9)	EPI919075	2016-03-18	South China Agricultural University	South China Agricultural University	Weixin,Jia;Li,Xing;Zhixian,Li;Wenbao,Qi;Ming,Liao
H7	A/Chicken/Guangdong/GZ16498/2016(H7N9)	EPI919067	2016-03-08	South China Agricultural University	South China Agricultural University	Weixin,Jia;Li,Xing;Zhixian,Li;Wenbao,Qi;Ming,Liao
H7	A/Chicken/Guangdong/GZ16491/2016(H7N9)	EPI919059	2016-03-08	South China Agricultural University	South China Agricultural University	Weixin,Jia;Li,Xing;Zhixian,Li;Wenbao,Qi;Ming,Liao
H7	A/Chicken/Guangdong/GZ16459/2016(H7N9)	EPI919051	2016-03-17	South China Agricultural University	South China Agricultural University	Weixin,Jia;Li,Xing;Yixue,Dai;Wenbao,Qi;Ming,Liao
H7	A/Chicken/Dongguan/DG16447/2016(H7N9)	EPI919043	2016-03-04	South China Agricultural University	South China Agricultural University	Weixin,Jia;Li,Xing;Yixue,Dai;Wenbao,Qi;Ming,Liao
H7	A/Chicken/Guangdong/DG16437/2016(H7N9)	EPI919035	2016-03-01	South China Agricultural University	South China Agricultural University	Weixin,Jia;Li,Xing;Zhixian,Li;Wenbao,Qi;Ming,Liao
H7	A/Chicken/Guangdong/DG16419/2016(H7N9)	EPI919027	2016-03-01	South China Agricultural University	South China Agricultural University	Weixin,Jia;Li,Xing;Zhixian,Li;Wenbao,Qi;Ming,Liao
H7	A/Chicken/Guangdong/DG16402/2016(H7N9)	EPI919011	2016-01-21	South China Agricultural University	South China Agricultural University	Weixin,Jia;Li,Xing;Zhixian,Li;Wenbao,Qi;Ming,Liao
H7	A/Chicken/Guangdong/DG16303/2016(H7N9)	EPI919003	2016-01-13	South China Agricultural University	South China Agricultural University	Weixin,Jia;Li,Xing;Zhixian,Li;Wenbao,Qi;Ming,Liao
H7	A/Chicken/Liaoning/16138/2016(H7N9)	EPI918995	2016-01-06	South China Agricultural University	South China Agricultural University	Weixin,Jia;Li,Xing;Zhixian,Li;Wenbao,Qi;Ming,Liao
H7	A/Chicken/Guangdong/DG16072/2015(H7N9)	EPI918987	2015-12-28	South China Agricultural University	South China Agricultural University	Weixin,Jia;Li,Xing;Zhixian,Li;Wenbao,Qi;Ming,Liao
H7	A/Chicken/Guangdong/DG16061/2015(H7N9)	EPI918977	2015-12-28	South China Agricultural University	South China Agricultural University	Weixin,Jia;Li,Xing;Zhixian,Li;Wenbao,Qi;Ming,Liao
H7	A/Chicken/Guangdong/DG16058/2015(H7N9)	EPI918969	2015-12-28	South China Agricultural University	South China Agricultural University	Weixin,Jia;Li,Xing;Zhixian,Li;Wenbao,Qi;Ming,Liao
H7	A/Chicken/Guangdong/DG16030/2015(H7N9)	EPI918961	2015-12-16	South China Agricultural University	South China Agricultural University	Weixin,Jia;Li,Xing;Zhixian,Li;Wenbao,Qi;Ming,Liao
H7	A/Chicken/Guangdong/GZ16019/2015(H7N9)	EPI918953	2015-11-14	South China Agricultural University	South China Agricultural University	Weixin,Jia;Li,Xing;Zhixian,Li;Wenbao,Qi;Ming,Liao
H7	A/Chicken/Guangdong/DG15720/2015(H7N9)	EPI918945	2015-09-20	South China Agricultural University	South China Agricultural University	Weixin,Jia;Li,Xing;Yixue,Dai;Wenbao,Qi;Ming,Liao
H7	A/Chicken/Guangdong/DG15709/2015(H7N9)	EPI918929	2015-07-07	South China Agricultural University	South China Agricultural University	Weixin,Jia;Li,Xing;Zhixian,Li;Wenbao,Qi;Ming,Liao
H7	A/Duck/Guangdong/GZ15567/2015(H7N9)	EPI918921	2015-07-07	South China Agricultural University	South China Agricultural University	Weixin,Jia;Li,Xing;Zhixian,Li;Wenbao,Qi;Ming,Liao
H7	A/Chicken/Guangdong/DG15565/2015(H7N9)	EPI918913	2015-07-07	South China Agricultural University	South China Agricultural University	Weixin,Jia;Shumin,Xie;Yicun,Lin;Wenbao,Qi;Ming,Liao
H7	A/Chicken/Guangdong/DG15480/2015(H7N9)	EPI918905	2015-05-22	South China Agricultural University	South China Agricultural University	Weixin,Jia;Shumin,Xie;Yicun,Lin;Wenbao,Qi;Ming,Liao
H7	A/Chicken/Guangdong/DG15478/2015(H7N9)	EPI918897	2015-05-22	South China Agricultural University	South China Agricultural University	Weixin,Jia;Shumin,Xie;Yicun,Lin;Wenbao,Qi;Ming,Liao
H7	A/Chicken/Guangdong/GZ15382/2015(H7N9)	EPI918889	2015-04-21	South China Agricultural University	South China Agricultural University	Weixin,Jia;Li,Xing;Zhixian,Li;Wenbao,Qi;Ming,Liao
H7	A/Chicken/Guangdong/DG15287/2015(H7N9)	EPI918873	2015-03-12	South China Agricultural University	South China Agricultural University	Weixin,Jia;Li,Xing;Zhixian,Li;Wenbao,Qi;Ming,Liao
H7	A/Chicken/Guangdong/GZ15239/2015(H7N9)	EPI918865	2015-02-09	South China Agricultural University	South China Agricultural University	Weixin,Jia;Li,Xing;Zhixian,Li;Wenbao,Qi;Ming,Liao
H7	A/Chicken/Guangdong/DG15166/2015(H7N9)	EPI918849	2015-01-30	South China Agricultural University	South China Agricultural University	Weixin,Jia;Li,Xing;Zhixian,Li;Wenbao,Qi;Ming,Liao
H7	A/Chicken/Guangdong/DG15159/2015(H7N9)	EPI918841	2015-01-30	South China Agricultural University	South China Agricultural University	Weixin,Jia;Li,Xing;Zhixian,Li;Wenbao,Qi;Ming,Liao
H7	A/Chicken/Huizhou/HZBL/2017(H7N9)	EPI918795	2017-01-04	South China Agricultural University	South China Agricultural University	Weixin,Jia;Li,Xing;Zhixian,Li;Wenbao,Qi;Ming,Liao
H7	A/Chicken/Guangdong/KP14210/2014(H7N9)	EPI918763	2014-05-29	South China Agricultural University	South China Agricultural University	Weixin,Jia;Shumin,Xie;Yicun,Lin;Wenbao,Qi;Ming,Liao
H7	A/Chicken/Guangdong/ZH14123/2014(H7N9)	EPI918752	2014-03-24	South China Agricultural University	South China Agricultural University	Weixin,Jia;Shumin,Xie;Yicun,Lin;Wenbao,Qi;Ming,Liao
H7	A/Chicken/Guangxi/14048/2014(H7N9)	EPI918728	2014-03-05	South China Agricultural University	South China Agricultural University	Weixin,Jia;Shumin,Xie;Yicun,Lin;Wenbao,Qi;Ming,Liao
H7	A/Chicken/Jiangsu/14040/2014(H7N9)	EPI918720	2014-01-09	South China Agricultural University	South China Agricultural University	Weixin,Jia;Shumin,Xie;Yicun,Lin;Wenbao,Qi;Ming,Liao
H7	A/Chicken/Jiangsu/14038/2014(H7N9)	EPI918712	2014-01-06	South China Agricultural University	South China Agricultural University	Weixin,Jia;Shumin,Xie;Yicun,Lin;Wenbao,Qi;Ming,Liao
H7	A/Chicken/Guangdong/ZH14036/2014(H7N9)	EPI918704	2014-02-18	South China Agricultural University	South China Agricultural University	Weixin,Jia;Shumin,Xie;Yicun,Lin;Wenbao,Qi;Ming,Liao
H7	A/chicken/Wuxi/SC6395/2015/H7N2	EPI767552	2014-05-07	Beijing Institute of Microbiology and Epidemiology	Beijing Institute of Microbiology and Epidemiology	Maijuan,Ma
H7	A/chicken/Hebei/02.22_XT001/2017	EPI1054142	2017-02-22	CAS Key Laboratory of Pathogenic Microbiology and Immunology, Institute of Microbiology, Chinese Academy of Sciences	Institute of Microbiology, Chinese Academy of Sciences	Yuhai, Bi
H7	A/chicken/Jiangsu/05.02_DT001/2017	EPI1054126	2017-05-02	CAS Key Laboratory of Pathogenic Microbiology and Immunology, Institute of Microbiology, Chinese Academy of Sciences	Institute of Microbiology, Chinese Academy of Sciences	Yuhai, Bi
H7	A/Chicken/Jiangxi/02.17_ShRGF219-O/2017(H7N9)	EPI979641	2017-02-17	CAS Key Laboratory of Pathogenic Microbiology and Immunology, Institute of Microbiology, Chinese Academy of Sciences	Institute of Microbiology, Chinese Academy of Sciences
H7	A/chicken/Zhejiang/12.15_HZ298/2016	EPI979637	2016-12-15	CAS Key Laboratory of Pathogenic Microbiology and Immunology, Institute of Microbiology, Chinese Academy of Sciences	Institute of Microbiology, Chinese Academy of Sciences	Yuhai, Bi
H7	A/chicken/Zhejiang/12.15_HZ293/2016	EPI979629	2016-12-15	CAS Key Laboratory of Pathogenic Microbiology and Immunology, Institute of Microbiology, Chinese Academy of Sciences	Institute of Microbiology, Chinese Academy of Sciences	Yuhai, Bi
H7	A/chicken/Shandong/04.03_QD4-739/2017	EPI979589	2017-04-03	CAS Key Laboratory of Pathogenic Microbiology and Immunology, Institute of Microbiology, Chinese Academy of Sciences	Institute of Microbiology, Chinese Academy of Sciences	Yuhai, Bi
H7	A/chicken/Shandong/02.10_QD2-758/2017	EPI979581	2017-02-10	CAS Key Laboratory of Pathogenic Microbiology and Immunology, Institute of Microbiology, Chinese Academy of Sciences	Institute of Microbiology, Chinese Academy of Sciences	Yuhai, Bi
H7	A/chicken/Liaoning/03.04_LN-083/2017	EPI979573	2017-03-04	CAS Key Laboratory of Pathogenic Microbiology and Immunology, Institute of Microbiology, Chinese Academy of Sciences	Institute of Microbiology, Chinese Academy of Sciences	Yuhai, Bi
H7	A/chicken/Jiangxi/02.16_ShRGF080-P/2017	EPI979565	2017-02-16	CAS Key Laboratory of Pathogenic Microbiology and Immunology, Institute of Microbiology, Chinese Academy of Sciences	Institute of Microbiology, Chinese Academy of Sciences	Yuhai, Bi
H7	A/duck/Jiangxi/02.16_ShRSX002-O/2017(Mixed)	EPI979549	2017-02-16	CAS Key Laboratory of Pathogenic Microbiology and Immunology, Institute of Microbiology, Chinese Academy of Sciences	Institute of Microbiology, Chinese Academy of Sciences	Yuhai, Bi
H7	A/chicken/Jiangsu/12.2_KS008-O/2016	EPI979541	2016-12-02	CAS Key Laboratory of Pathogenic Microbiology and Immunology, Institute of Microbiology, Chinese Academy of Sciences	Institute of Microbiology, Chinese Academy of Sciences	Yuhai, Bi
H7	A/chicken/Guangdong/12.10_DGCPLB032/2016	EPI979517	2016-12-10	CAS Key Laboratory of Pathogenic Microbiology and Immunology, Institute of Microbiology, Chinese Academy of Sciences	Institute of Microbiology, Chinese Academy of Sciences	Yuhai, Bi
H7	A/duck/Chiba/8/2012	EPI1187055	2012	National Institute of Animal Health	National Institute of Animal Health
H7	A/duck/Gunma/85/2012	EPI1186999	2012	National Institute of Animal Health	National Institute of Animal Health
H7	A/duck/Shiga/B149/07	EPI1120612	2007-01-01	National Institute of Animal Health	National Institute of Animal Health	Y,Uchida
H7	A/duck/Ibaraki/1/2015	EPI1105853	2015	National Institute of Animal Health	National Institute of Animal Health	Mine,J
H7	A/duck/Ibaraki/F4-2-1/2017	EPI967376	2016-02-20	National Institute of Animal Health	National Institute of Animal Health	Saito, T.; Takemae, N.
H7	A/duck/Ibaraki/F10-2-5/2017	EPI967368	2016-02-21	National Institute of Animal Health	National Institute of Animal Health	Saito, T.; Takemae, N.
H7	A/duck/Ibaraki/107/2016	EPI873424	2016-12-14	National Institute of Animal Health	National Institute of Animal Health	Uchida,Y.
H7	A/duck/Akita/212/05	EPI860944	2005	National Institute of Animal Health	National Institute of Animal Health	Uchida,Y.
H7	A/duck/Gunma/82/2012	EPI860928	2012	National Institute of Animal Health	National Institute of Animal Health	Uchida,Y.
H7	A/whistling_swan/Shimane/42/80	EPI860880	1980	National Institute of Animal Health	National Institute of Animal Health	Uchida,Y.
H7	A/duck/Gunma/100213/2015	EPI855978	2015-02	National Institute of Animal Health	National Institute of Animal Health
H7	A/duck/Shimane/32-20/2014	EPI855937	2014-11	National Institute of Animal Health	National Institute of Animal Health
H7	A/duck/Kumamoto/431105/2014	EPI855695	2014-11	National Institute of Animal Health	National Institute of Animal Health
H7	A/duck/Shimane/321108/2014	EPI855671	2014-11	National Institute of Animal Health	National Institute of Animal Health
H7	A/chicken/Shanghai/QP01/2015	EPI759908	2015-02-15	Shanghai Municipal Center for Disease Control and Prevention	Shanghai Municipal Center for Disease Control and Prevention	Wei, X.; Baihui, Z.; Shenghua, M.; Xue, Z.; Zheng, T.; Jian, C.; Hao, P.; Huan yu, W.; Xi, Z.;; Fan, W.
H7	A/chicken/Shanghai/MH05/2015	EPI759816	2015-05-16	Shanghai Municipal Center for Disease Control and Prevention	Shanghai Municipal Center for Disease Control and Prevention	Wei, X.; Baihui, Z.; Shenghua, M.; Xue, Z.; Zheng, T.; Jian, C.; Hao, P.; Huan yu, W.; Xi, Z.;; Fan, W.
H7	A/chicken/Shanghai/MH04/2015	EPI759808	2015-05-16	Shanghai Municipal Center for Disease Control and Prevention	Shanghai Municipal Center for Disease Control and Prevention	Wei, X.; Baihui, Z.; Shenghua, M.; Xue, Z.; Zheng, T.; Jian, C.; Hao, P.; Huan yu, W.; Xi, Z.;; Fan, W.
H7	A/chicken/Shanghai/MH03/2015	EPI759800	2015-05-16	Shanghai Municipal Center for Disease Control and Prevention	Shanghai Municipal Center for Disease Control and Prevention	Wei, X.; Baihui, Z.; Shenghua, M.; Xue, Z.; Zheng, T.; Jian, C.; Hao, P.; Huan yu, W.; Xi, Z.;; Fan, W.
H7	A/chicken/Shanghai/MH02/2015	EPI759792	2015-05-16	Shanghai Municipal Center for Disease Control and Prevention	Shanghai Municipal Center for Disease Control and Prevention	Wei, X.; Baihui, Z.; Shenghua, M.; Xue, Z.; Zheng, T.; Jian, C.; Hao, P.; Huan yu, W.; Xi, Z.;; Fan, W.
H7	A/Turkey/Indiana/1573-2/2016	EPI744951	2016-01-15	National Veterinary Services Laboratories - USDA	Centers for Disease Control and Prevention
H7	A/turkey/Germany/R11/2001(H7N7)	EPI772754	2001	Friedrich-Loeffler-Institut	Friedrich-Loeffler-Institut
H7	A/turkey/Germany/R534/2013	EPI772746	2013	Friedrich-Loeffler-Institut	Friedrich-Loeffler-Institut
H7	A/Chicken/Netherlands/11008327/2011	EPI1230758	2011-05-12	Wageningen Bioveterinary Research	Wageningen Bioveterinary Research	Bergervoet, Saskia; Heutink, Rene; Harders, Frank; Beerens, Nancy
H7	A/Chicken/Netherlands/13003543/2013	EPI1230167	2013-03-08	Wageningen Bioveterinary Research	Wageningen Bioveterinary Research	Bergervoet, Saskia; Heutink, Rene; Harders, Frank; Beerens, Nancy
H7	A/Chicken/Netherlands/16007311-037-041/2016	EPI1230119	2016-06-08	Wageningen Bioveterinary Research	Wageningen Bioveterinary Research	Bergervoet, Saskia; Heutink, Rene; Harders, Frank; Beerens, Nancy
H7	A/Turkey/Netherlands/11011530/2011	EPI1230026	2011-06-25	Wageningen Bioveterinary Research	Wageningen Bioveterinary Research	Bergervoet, Saskia; Heutink, Rene; Harders, Frank; Beerens, Nancy
H7	A/Chicken/Netherlands/11011392/2011	EPI1229906	2011-06-23	Wageningen Bioveterinary Research	Wageningen Bioveterinary Research	Bergervoet, Saskia; Heutink, Rene; Harders, Frank; Beerens, Nancy
H7	A/Chicken/Netherlands/10007882/2010	EPI1229834	2010-05-14	Wageningen Bioveterinary Research	Wageningen Bioveterinary Research	Bergervoet, Saskia; Heutink, Rene; Harders, Frank; Beerens, Nancy
H7	A/Chicken/Netherlands/06022003/2006	EPI1229818	2006-08-01	Wageningen Bioveterinary Research	Wageningen Bioveterinary Research	Bergervoet, Saskia; Heutink, Rene; Harders, Frank; Beerens, Nancy
H7	A/Swan/Netherlands/06003448/2006	EPI1140081	2006-02-16	Wageningen Bioveterinary Research	Wageningen Bioveterinary Research	Bergervoet, Saskia; Heutink, Rene; Harders, Frank; Beerens, Nancy
H7	A/mallard/Sweden/100993/2008	EPI1232146	2008-05-01	National Veterinary Institute	Animal and Plant Health Agency (APHA)	Seekings, A.H; Slomka, M.J; Russell, C; Howard, W.A; Choudhury, B; Nunez, A; Londt, B.Z; Cox, W; Ceeraz, V; Thoren, P; Irvine, R.M; Manvell, R.J; Banks, J; Brown, I.H
H8	A/duck/Aichi/231003/2016	EPI866842	2016-10-18		National Institute of Animal Health
H8	A/duck/Aichi/231001/2016	EPI866826	2016-10-18		National Institute of Animal Health
H8	A/mallard/Netherlands/18003625-015/2018	EPI1841777	2018-03-07	Wageningen Bioveterinary Research	Wageningen Bioveterinary Research	Beerens, Nancy; Harders, Frank; Pritz-Verschuren, Sylvia; Roose, Marit; Germeraad, Evelien; Engelsma, Marc; Bossers, Alex; Heutink, Rene
H8	A/mallard/Netherlands/06026212-002/2006	EPI1841478	2006-09-15	Wageningen Bioveterinary Research	Wageningen Bioveterinary Research	Beerens, Nancy; Harders, Frank; Pritz-Verschuren, Sylvia; Roose, Marit; Germeraad, Evelien; Engelsma, Marc; Bossers, Alex; Heutink, Rene
H8	A/mallard/Chany/126K-2/2014	EPI884263	2014-09-11	Research Institute of Experimental and Clinical Medicine	Research Institute of Experimental and Clinical Medicine	Sharshov, K.A.; Sobolev, I.A.; Xinxin, Li; Alikina, T.Y.; Glushenko, A.V.; Kurskaya, O.G.; Kabilov, M.R.; Alekseev, A.Yu.; Shestopalov, A.M.
H8	A/garganey/Ukraine/05835-NAMRU3/2006	EPI372512	2006-08-13	U.S. Naval Medical Research Unit No.3	Centers for Disease Control and Prevention	Gerloff, Nancy; Simpson, Natosha; Jones, Joyce; Kis, Zoltan; Bahgat, Verina; Soliman,Atef; Elassal, Emad; Ahmed, Lu'ay; Gaynor, Anne; Cornelius, Claire; Davis,Todd
H8	A/Turkey/Ontario/6118/1968	EPI317613	1968	Friedrich-Loeffler-Institut	Friedrich-Loeffler-Institut	Stech,O; Weber,S; Mettenleiter,TC; Stech,J
H8	A/Turkey/Netherlands/13001007/2013	EPI1230127	2013-01-18	Wageningen Bioveterinary Research	Wageningen Bioveterinary Research	Bergervoet, Saskia; Heutink, Rene; Harders, Frank; Beerens, Nancy
H8	A/Chicken/Netherlands/11008325/2011	EPI1229890	2011-05-10	Wageningen Bioveterinary Research	Wageningen Bioveterinary Research	Bergervoet, Saskia; Heutink, Rene; Harders, Frank; Beerens, Nancy
H8	A/Chicken/Netherlands/11004004/2011	EPI1229874	2011-03-09	Wageningen Bioveterinary Research	Wageningen Bioveterinary Research	Bergervoet, Saskia; Heutink, Rene; Harders, Frank; Beerens, Nancy
H8	A/Chicken/Netherlands/10009401/2010	EPI1229842	2010-06-04	Wageningen Bioveterinary Research	Wageningen Bioveterinary Research	Bergervoet, Saskia; Heutink, Rene; Harders, Frank; Beerens, Nancy
H8	A/Common_Teal/Netherlands/12002960/2012	EPI1140137	2012-02-12	Wageningen Bioveterinary Research	Wageningen Bioveterinary Research	Bergervoet, Saskia; Heutink, Rene; Harders, Frank; Beerens, Nancy
H9	A/Duck/Egypt/AR526/2017	EPI1381393	2017-03-18	Poultry Diseases Department ,Faculty of Veterinary Medicine, Beni-Suef University	Friedrich-Loeffler-Institut	Hassan ,KE; King,J ; El-Kady, MF; Abohamra ,S; Pohlmann, A ; Harder, TC
H9	A/Duck/Egypt/AR517/2017	EPI1381390	2017-02-16	Poultry Diseases Department ,Faculty of Veterinary Medicine, Beni-Suef University	Friedrich-Loeffler-Institut	Hassan,KE ; El-Khady, MF ; Abohamra,S ;Harder,TC.
H9	A/Chicken/Egypt/AR528/2017	EPI1381405	2017-03-20	Poultry Diseases Department ,Faculty of Veterinary Medicine, Beni-Suef University	Friedrich-Loeffler-Institut	Hassan ,KE; King,J ; El-Kady, MF; Abohamra ,S; Pohlmann, A ; Harder, TC
H9	A/chicken/Vietnam/Raho6-Dl2V3S4/2018	EPI1678425	2018-04-02	Center for Veterinary Diagnostics - Regional Animal Health Office No.6	Centers for Disease Control and Prevention
H9	A/chicken/Vietnam/Raho6-Dl3V3S3/2018	EPI1678417	2018-04-05	Center for Veterinary Diagnostics - Regional Animal Health Office No.6	Centers for Disease Control and Prevention
H9	A/duck/Vietnam/Raho6-Dl5V3S4/2018	EPI1678355	2018-04-03	Center for Veterinary Diagnostics - Regional Animal Health Office No.6	Centers for Disease Control and Prevention
H9	A/chicken/Vietnam/Raho6-Tg1-V1-S1/2018	EPI1678347	2018-02-05	Center for Veterinary Diagnostics - Regional Animal Health Office No.6	Centers for Disease Control and Prevention
H9	A/chicken/Vietnam/Raho6-Dl2V2S5/2018	EPI1678339	2018-02-03	Center for Veterinary Diagnostics - Regional Animal Health Office No.6	Centers for Disease Control and Prevention
H9	A/duck/Vietnam/Raho6-Dl2V2S6/2018	EPI1678331	2018-02-03	Center for Veterinary Diagnostics - Regional Animal Health Office No.6	Centers for Disease Control and Prevention
H9	A/duck/Vietnam/Raho6-Dl3V2S2/2018	EPI1678324	2018-02-06	Center for Veterinary Diagnostics - Regional Animal Health Office No.6	Centers for Disease Control and Prevention
H9	A/chicken/Vietnam/RAHO6-R4-CDC-18-71/2018	EPI1678271	2018-04-03	Center for Veterinary Diagnostics - Regional Animal Health Office No.6	Centers for Disease Control and Prevention
H9	A/chicken/Vietnam/RAHO6-R4-CDC-18-72/2018	EPI1678263	2018-04-03	Center for Veterinary Diagnostics - Regional Animal Health Office No.6	Centers for Disease Control and Prevention
H9	A/duck/Vietnam/Raho6-Dl1V1S3/2018	EPI1678255	2018-02-01	Center for Veterinary Diagnostics - Regional Animal Health Office No.6	Centers for Disease Control and Prevention
H9	A/chicken/Vietnam/Raho6-Dl2V1S5/2018	EPI1678247	2018-02-05	Center for Veterinary Diagnostics - Regional Animal Health Office No.6	Centers for Disease Control and Prevention
H9	A/chicken/Vietnam/Raho6-Dl3V1S1/2018	EPI1678239	2018-02-05	Center for Veterinary Diagnostics - Regional Animal Health Office No.6	Centers for Disease Control and Prevention
H9	A/chicken/Vietnam/Raho6-Dl3V1S5/2018	EPI1678232	2018-02-05	Center for Veterinary Diagnostics - Regional Animal Health Office No.6	Centers for Disease Control and Prevention
H9	A/chicken/Vietnam/Raho6-Dl5V1S3/2018	EPI1678224	2018-02-05	Center for Veterinary Diagnostics - Regional Animal Health Office No.6	Centers for Disease Control and Prevention
H9	A/chicken/Vietnam/Raho6-Dl5V1S5/2018	EPI1678216	2018-02-05	Center for Veterinary Diagnostics - Regional Animal Health Office No.6	Centers for Disease Control and Prevention
H9	A/chicken/Vietnam/Raho6-Dl1V2S1/2018	EPI1678209	2018-03-05	Center for Veterinary Diagnostics - Regional Animal Health Office No.6	Centers for Disease Control and Prevention
H9	A/chicken/Vietnam/Raho6-Dl1V2S2/2018	EPI1678201	2018-03-05	Center for Veterinary Diagnostics - Regional Animal Health Office No.6	Centers for Disease Control and Prevention
H9	A/chicken/Vietnam/Raho6-Dl1V2S3/2018	EPI1678193	2018-03-05	Center for Veterinary Diagnostics - Regional Animal Health Office No.6	Centers for Disease Control and Prevention
H9	A/chicken/Vietnam/Raho6-18S-0406/2018	EPI1678148	2018-02-06	Center for Veterinary Diagnostics - Regional Animal Health Office No.6	Centers for Disease Control and Prevention
H9	A/chicken/Vietnam/Raho6-18S-0738/2018	EPI1678048	2018-02-08	Center for Veterinary Diagnostics - Regional Animal Health Office No.6	Centers for Disease Control and Prevention
H9	A/chicken/Vietnam/Raho6-18S-0774/2018	EPI1678001	2018-04-05	Center for Veterinary Diagnostics - Regional Animal Health Office No.6	Centers for Disease Control and Prevention
H9	A/chicken/Vietnam/Raho6-091-01/2017	EPI1677953	2017-12-11	Center for Veterinary Diagnostics - Regional Animal Health Office No.6	Centers for Disease Control and Prevention
H9	A/chicken/Vietnam/Raho6-17S2851/2017	EPI1677915	2017-10-25	Center for Veterinary Diagnostics - Regional Animal Health Office No.6	Centers for Disease Control and Prevention
H9	A/chicken/Vietnam/Raho6-17S2697/2017	EPI1677876	2017-09-27	Center for Veterinary Diagnostics - Regional Animal Health Office No.6	Centers for Disease Control and Prevention
H9	A/chicken/Vietnam/NCVD-NA3V2S5/2018	EPI1677785	2018-03-07	National Centre of Veterinary Diagnostics	Centers for Disease Control and Prevention
H9	A/chicken/Vietnam/NCVD-18-70-12/2018	EPI1677719	2018-04-02	National Centre of Veterinary Diagnostics	Centers for Disease Control and Prevention
H9	A/chicken/Vietnam/NCVD-18-71-1/2018	EPI1677611	2018-05-02	National Centre of Veterinary Diagnostics	Centers for Disease Control and Prevention
H9	A/chicken/Vietnam/NCVD-18-167-16/2018	EPI1677549	2018-09-04	National Centre of Veterinary Diagnostics	Centers for Disease Control and Prevention
H9	A/chicken/Vietnam/NCVD-NA4V3S4/2018	EPI1677486	2018-05-04	National Centre of Veterinary Diagnostics	Centers for Disease Control and Prevention
H9	A/chicken/Vietnam/NCVD-NA1V3S1/2018	EPI1677481	2018-04-05	National Centre of Veterinary Diagnostics	Centers for Disease Control and Prevention
H9	A/chicken/Vietnam/NCVD-NA4V3S6/2018	EPI1677466	2018-05-04	National Centre of Veterinary Diagnostics	Centers for Disease Control and Prevention
H9	A/chicken/Vietnam/NCVD-NA3V3S2/2018	EPI1677444	2018-04-10	National Centre of Veterinary Diagnostics	Centers for Disease Control and Prevention
H9	A/chicken/Vietnam/NCVD-NA3V3S4/2018	EPI1677439	2018-04-10	National Centre of Veterinary Diagnostics	Centers for Disease Control and Prevention
H9	A/chicken/Vietnam/NCVD-LC5V2S4/2018	EPI1677307	2018-08-03	National Centre of Veterinary Diagnostics	Centers for Disease Control and Prevention
H9	A/chicken/Vietnam/NCVD-LC2V3S4/2018	EPI1677266	2018-03-04	National Centre of Veterinary Diagnostics	Centers for Disease Control and Prevention
H9	A/chicken/Guangxi/04.10_NM074-P/2015(Mixed)	EPI666709	2015-04-10		Institute of Microbiology, Chinese Academy of Sciences
H9	A/pigeon/Wuxi/5998/2015	EPI1055781	2015-06-19	Beijing Institute of Microbiology and Epidemiology	Beijing Institute of Microbiology and Epidemiology	Maijuan,Ma; Shanhui,Chen; Teng,Zhao
H9	A/chicken/Dubai/09vir3771-3/2008	EPI301599	2008	Istituto Zooprofilattico Sperimentale Delle Venezie	Istituto Zooprofilattico Sperimentale Delle Venezie	Fusaro,A.; Monne,I.; Salviato,A.; Valastro,V.; Schivo,A.; Amarin,N.M.; Gonzalez,C.; Ismail,M.M.; AlBlowi,M.H.; Khan,O.A.; MakenAli,A.S.; Hedayati,A.; Garcia,J.G.; Ziay,G.M.; Shoushtari,A.; AlQahtani,K.N.; Capua,I.; Holmes,E.C.; Cattoli,G.
H9	A/chicken/Egypt/NLQP194V-AR756/2013	EPI557473	2013-01-30		Friedrich-Loeffler-Institut	Naguib, M.M; Arafa, A.M; Selim,A.A; Hassan,M.K; Beer,M; Harder,TC
H9	A/chicken/Shanghai/S1171/2018	EPI1256164	2018-05-15		China Animal Health and Epidemiology Center (CAHEC)
H9	A/chicken/Wuxi/3085/2014	EPI1055477	2014-08-12	Beijing Institute of Microbiology and Epidemiology	Beijing Institute of Microbiology and Epidemiology	Maijuan,Ma; Shanhui,Chen; Teng,Zhao
H9	A/avian/Bangladesh/PV724/2016	EPI1331289	2016-07-01	icddr,b International Centre for Diarrhoeal Disease Research, Bangladesh	Centers for Disease Control and Prevention	Yang, G.; Chowdury, S; Hodges, E; Rahman, M.Z.; Jang, Y.; Hossain, M.E.; Jones, J.; Stark, T.; Di, H.; Cook, P.W.; Ghosh, S.; Azziz-Baumgartner, E.; Barnes, J.; Wentworth, D.; Kennedy, E.; Davis, C.T.
H9	A/avian/Bangladesh/PV725/2016	EPI1331217	2016-07-01	icddr,b International Centre for Diarrhoeal Disease Research, Bangladesh	Centers for Disease Control and Prevention	Yang, G.; Chowdury, S; Hodges, E; Rahman, M.Z.; Jang, Y.; Hossain, M.E.; Jones, J.; Stark, T.; Di, H.; Cook, P.W.; Ghosh, S.; Azziz-Baumgartner, E.; Barnes, J.; Wentworth, D.; Kennedy, E.; Davis, C.T.
H9	A/avian/Bangladesh/PV715/2016	EPI1331111	2016-07-01	icddr,b International Centre for Diarrhoeal Disease Research, Bangladesh	Centers for Disease Control and Prevention	Yang, G.; Chowdury, S; Hodges, E; Rahman, M.Z.; Jang, Y.; Hossain, M.E.; Jones, J.; Stark, T.; Di, H.; Cook, P.W.; Ghosh, S.; Azziz-Baumgartner, E.; Barnes, J.; Wentworth, D.; Kennedy, E.; Davis, C.T.
H9	A/avian/Bangladesh/PV894/2016	EPI1330647	2016-07-01	icddr,b International Centre for Diarrhoeal Disease Research, Bangladesh	Centers for Disease Control and Prevention	Yang, G.; Chowdury, S; Hodges, E; Rahman, M.Z.; Jang, Y.; Hossain, M.E.; Jones, J.; Stark, T.; Di, H.; Cook, P.W.; Ghosh, S.; Azziz-Baumgartner, E.; Barnes, J.; Wentworth, D.; Kennedy, E.; Davis, C.T.
H9	A/chicken/Iran/1/2018	EPI1648264	2018-12-11	Iranian National Influenza Center	Tehran University of Medical Sciences
H9	A/chicken/Afghanistan/329-8vir09-AFG-Heart7/2009	EPI223123	2009		Istituto Zooprofilattico Sperimentale Delle Venezie	Viviana,Valastro; Annalisa,Salviato; Alice,Fusaro; Isabella,Monne; Mariam,Habib; Ghulam,Ziay; Juan,GarciaGarcia; Giovanni,Cattoli; Ilaria,Capua
H9	A/chicken/Afghanistan/329-7vir09-AFG-Heart6/2009	EPI223115	2009		Istituto Zooprofilattico Sperimentale Delle Venezie	Viviana,Valastro; Annalisa,Salviato; Alice,Fusaro; Isabella,Monne; Mariam,Habib; Ghulam,Ziay; Juan,GarciaGarcia; Giovanni,Cattoli; Ilaria,Capua
H9	A/chicken/Afghanistan/329-6vir09-AFG-Khost9/2008	EPI223107	2008		Istituto Zooprofilattico Sperimentale Delle Venezie	Viviana,Valastro; Annalisa,Salviato; Alice,Fusaro; Isabella,Monne; Mariam,Habib; Ghulam,Ziay; Juan,GarciaGarcia; Giovanni,Cattoli; Ilaria,Capua
H9	A/chicken/Afghanistan/329-5vir09-AFG-Khost4/2008	EPI223099	2008		Istituto Zooprofilattico Sperimentale Delle Venezie	Viviana,Valastro; Annalisa,Salviato; Alice,Fusaro; Isabella,Monne; Mariam,Habib; Ghulam,Ziay; Juan,GarciaGarcia; Giovanni,Cattoli; Ilaria,Capua
H9	A/chicken/Afghanistan/329-4vir09-AFG-Khost3/2008	EPI223091	2008		Istituto Zooprofilattico Sperimentale Delle Venezie	Viviana,Valastro; Annalisa,Salviato; Alice,Fusaro; Isabella,Monne; Mariam,Habib; Ghulam,Ziay; Juan,GarciaGarcia; Giovanni,Cattoli; Ilaria,Capua
H9	A/chicken/Afghanistan/329-3vir09-AFG-Khost2/2008	EPI223083	2008		Istituto Zooprofilattico Sperimentale Delle Venezie	Viviana,Valastro; Annalisa,Salviato; Alice,Fusaro; Isabella,Monne; Mariam,Habib; Ghulam,Ziay; Juan,GarciaGarcia; Giovanni,Cattoli; Ilaria,Capua
H9	A/chicken/Afghanistan/329-2vir09-AFG-Khost1/2008	EPI223075	2008		Istituto Zooprofilattico Sperimentale Delle Venezie	Fusaro,A.; Salviato,A.; Schivo,A.; Monne,I.; Ahmad,Mir; Cattoli,G.; Capua,I.; Valastro,V.; Habib,M.; Ziay,G.; GarciaGarcia,J.
H9	A/chicken/Iran/10VIR854-4/2009	EPI301631	2009	Istituto Zooprofilattico Sperimentale Delle Venezie	Istituto Zooprofilattico Sperimentale Delle Venezie	Fusaro,A.; Monne,I.; Salviato,A.; Valastro,V.; Schivo,A.; Amarin,N.M.; Gonzalez,C.; Ismail,M.M.; AlBlowi,M.H.; Khan,O.A.; MakenAli,A.S.; Hedayati,A.; Garcia,J.G.; Ziay,G.M.; Shoushtari,A.; AlQahtani,K.N.; Capua,I.; Holmes,E.C.; Cattoli,G.
H9	A/chicken/Iran/10VIR854-1/2002	EPI301623	2002	Istituto Zooprofilattico Sperimentale Delle Venezie	Istituto Zooprofilattico Sperimentale Delle Venezie	Fusaro,A.; Monne,I.; Salviato,A.; Valastro,V.; Schivo,A.; Amarin,N.M.; Gonzalez,C.; Ismail,M.M.; AlBlowi,M.H.; Khan,O.A.; MakenAli,A.S.; Hedayati,A.; Garcia,J.G.; Ziay,G.M.; Shoushtari,A.; AlQahtani,K.N.; Capua,I.; Holmes,E.C.; Cattoli,G.
H9	A/chicken/Iran/10VIR854-5/2008	EPI301607	2008	Istituto Zooprofilattico Sperimentale Delle Venezie	Istituto Zooprofilattico Sperimentale Delle Venezie	Fusaro,A.; Monne,I.; Salviato,A.; Valastro,V.; Schivo,A.; Amarin,N.M.; Gonzalez,C.; Ismail,M.M.; AlBlowi,M.H.; Khan,O.A.; MakenAli,A.S.; Hedayati,A.; Garcia,J.G.; Ziay,G.M.; Shoushtari,A.; AlQahtani,K.N.; Capua,I.; Holmes,E.C.; Cattoli,G.
H9	A/chicken/Jordan/436-2/2010	EPI301498	2010	Istituto Zooprofilattico Sperimentale Delle Venezie	Istituto Zooprofilattico Sperimentale Delle Venezie	Fusaro,A.; Monne,I.; Salviato,A.; Valastro,V.; Schivo,A.; Amarin,N.M.; Gonzalez,C.; Ismail,M.M.; AlBlowi,M.H.; Khan,O.A.; MakenAli,A.S.; Hedayati,A.; Garcia,J.G.; Ziay,G.M.; Shoushtari,A.; AlQahtani,K.N.; Capua,I.; Holmes,E.C.; Cattoli,G.
H9	A/chicken/Jordan/436-1/2010	EPI301490	2010	Istituto Zooprofilattico Sperimentale Delle Venezie	Istituto Zooprofilattico Sperimentale Delle Venezie	Fusaro,A.; Monne,I.; Salviato,A.; Valastro,V.; Schivo,A.; Amarin,N.M.; Gonzalez,C.; Ismail,M.M.; AlBlowi,M.H.; Khan,O.A.; MakenAli,A.S.; Hedayati,A.; Garcia,J.G.; Ziay,G.M.; Shoushtari,A.; AlQahtani,K.N.; Capua,I.; Holmes,E.C.; Cattoli,G.
H9	A/duck/Jordan/1436-890/2004	EPI301466	2004	Istituto Zooprofilattico Sperimentale Delle Venezie	Istituto Zooprofilattico Sperimentale Delle Venezie	Fusaro,A.; Monne,I.; Salviato,A.; Valastro,V.; Schivo,A.; Amarin,N.M.; Gonzalez,C.; Ismail,M.M.; AlBlowi,M.H.; Khan,O.A.; MakenAli,A.S.; Hedayati,A.; Garcia,J.G.; Ziay,G.M.; Shoushtari,A.; AlQahtani,K.N.; Capua,I.; Holmes,E.C.; Cattoli,G.
H9	A/chicken/Jordan/1436-1451/2004	EPI301458	2004	Istituto Zooprofilattico Sperimentale Delle Venezie	Istituto Zooprofilattico Sperimentale Delle Venezie	Fusaro,A.; Monne,I.; Salviato,A.; Valastro,V.; Schivo,A.; Amarin,N.M.; Gonzalez,C.; Ismail,M.M.; AlBlowi,M.H.; Khan,O.A.; MakenAli,A.S.; Hedayati,A.; Garcia,J.G.; Ziay,G.M.; Shoushtari,A.; AlQahtani,K.N.; Capua,I.; Holmes,E.C.; Cattoli,G.
H9	A/turkey/Poland/14/13	EPI500817	2013-04-23		National Veterinary Research Institut Poland, PIWet-PIB
H9	A/duck/Henan/5.18_ZZCS19-7/2015(Mixed)	EPI666677	2015-05-18		Institute of Microbiology, Chinese Academy of Sciences
H9	A/chicken/Egypt/NLQP488V-AR761/2013	EPI557513	2013-03-13		Friedrich-Loeffler-Institut	Naguib, M.M; Arafa, A.M; Selim,A.A; Hassan,M.K; Beer,M; Harder,TC
H9	A/chicken/Egypt/NLQP426V-AR760/2013	EPI557505	2013-03-13		Friedrich-Loeffler-Institut	Naguib, M.M; Arafa, A.M; Selim,A.A; Hassan,M.K; Beer,M; Harder,TC
H9	A/chicken/Egypt/NLQP758V-AR759/2013	EPI557497	2013-03-05		Friedrich-Loeffler-Institut	Naguib, M.M; Arafa, A.M; Selim,A.A; Hassan,M.K; Beer,M; Harder,TC
H9	A/chicken/Egypt/NLQP123VD-AR758/2013	EPI557489	2013-02-14		Friedrich-Loeffler-Institut	Naguib, M.M; Arafa, A.M; Selim,A.A; Hassan,M.K; Beer,M; Harder,TC
H9	A/chicken/Egypt/NLQP257V-AR757/2013	EPI557481	2013-02-09		Friedrich-Loeffler-Institut	Naguib, M.M; Arafa, A.M; Selim,A.A; Hassan,M.K; Beer,M; Harder,TC
H9	A/chicken/Egypt/NLQP73VD-AR755/2013	EPI557465	2013-01-23		Friedrich-Loeffler-Institut	Naguib, M.M; Arafa, A.M; Selim,A.A; Hassan,M.K; Beer,M; Harder,TC
H9	A/chicken/Egypt/NLQP139V-AR754/2013	EPI557457	2013-01-20		Friedrich-Loeffler-Institut	Naguib, M.M; Arafa, A.M; Selim,A.A; Hassan,M.K; Beer,M; Harder,TC
H9	A/chicken/Fujian/05.07_FZHCAK-O/2015(Mixed)	EPI671597	2015-05-07		Institute of Microbiology, Chinese Academy of Sciences
H9	A/chicken/Yunan/07.13_DQDBS051/2015(H9N2)	EPI668831	2015-07-13		Institute of Microbiology, Chinese Academy of Sciences
H9	A/chicken/Hunan/YueYang0506/2015/04.14	EPI667358	2015-04-14		Institute of Microbiology, Chinese Academy of Sciences
H9	A/chicken/Hunan/YueYang0501/2015/04.14	EPI667350	2015-04-14		Institute of Microbiology, Chinese Academy of Sciences
H9	A/chicken/Hunan/XKY_46/2015/04.22	EPI667334	2015-04-22		Institute of Microbiology, Chinese Academy of Sciences
H9	A/duck/Guangdong/04.16_SZLGWL016/2015(Mixed)	EPI667277	2015-04-16		Institute of Microbiology, Chinese Academy of Sciences
H9	A/chicken/Guangdong/04.16_SZLGWL007/2015(Mixed)	EPI667253	2015-04-16		Institute of Microbiology, Chinese Academy of Sciences
H9	A/chicken/Guangdong/04.16_SZLGDBL004/2015(Mixed)	EPI667221	2015-04-16		Institute of Microbiology, Chinese Academy of Sciences
H9	A/chicken/Guangdong/04.16_SZLGDBL002/2015(Mixed)	EPI667213	2015-04-16		Institute of Microbiology, Chinese Academy of Sciences
H9	A/chicken/Guangdong/04.16_SZLGDBL019/2015(Mixed)	EPI667205	2015-04-16		Institute of Microbiology, Chinese Academy of Sciences
H9	A/chicken/Guangdong/04.16_SZLGDBL001/2015(Mixed)	EPI667197	2015-04-16		Institute of Microbiology, Chinese Academy of Sciences
H9	A/quail/Guangdong/04.15_SZBAXQ001/2015(Mixed)	EPI667189	2015-04-15		Institute of Microbiology, Chinese Academy of Sciences
H9	A/pigeon/Guangdong/04.15_SZBAXQ044/2015(Mixed)	EPI667181	2015-04-15		Institute of Microbiology, Chinese Academy of Sciences
H9	A/chicken/Guangxi/04.10_NM087-O/2015(Mixed)	EPI667149	2015-04-10		Institute of Microbiology, Chinese Academy of Sciences
H9	A/chicken/Guangxi/04.10_NM080-O/2015(Mixed)	EPI667141	2015-04-10		Institute of Microbiology, Chinese Academy of Sciences
H9	A/chicken/Guangxi/04.10_NM050-O/2015(Mixed)	EPI667133	2015-04-10		Institute of Microbiology, Chinese Academy of Sciences
H9	A/chicken/Jiangsu/02.06_NJLC016-O/2015(Mixed)	EPI666909	2015-02-06		Institute of Microbiology, Chinese Academy of Sciences
H9	A/chicken/Guangdong/04.22_DGCP037-O/2015(Mixed)	EPI666861	2015-04-22		Institute of Microbiology, Chinese Academy of Sciences
H9	A/goose/Guangdong/04.23_DGQTXC218-O/2015(Mixed)	EPI666477	2015-04-23		Institute of Microbiology, Chinese Academy of Sciences
H9	A/duck/Guangdong/04.22_DGCP089-O/2015(Mixed)	EPI666141	2015-04-22		Institute of Microbiology, Chinese Academy of Sciences
H9	A/chicken/Jiangsu/12.30_WZNHQ057-P/2014(Mixed)	EPI666085	2014-12-30		Institute of Microbiology, Chinese Academy of Sciences
H9	A/chicken/Sichuan/04.08_CDLQ073-O/2015(Mixed)	EPI666005	2015-04-08		Institute of Microbiology, Chinese Academy of Sciences
H9	A/duck/Hunan/04.14_YYXS882-P/2015(Mixed)	EPI665957	2015-04-14		Institute of Microbiology, Chinese Academy of Sciences
H9	A/duck/Hunan/04.14_YYGK470-O/2015(Mixed)	EPI665925	2015-04-14		Institute of Microbiology, Chinese Academy of Sciences
H9	A/duck/Hunan/04.14__YYGK0417-P/2015(Mixed)	EPI665885	2015-04-14		Institute of Microbiology, Chinese Academy of Sciences
H9	A/duck/Yunnan/03.17_DQJT0046-P/2015(Mixed)	EPI665797	2015-03-17		Institute of Microbiology, Chinese Academy of Sciences
H9	A/duck/Hunan/04.22_LDDX031-O/2015(Mixed)	EPI665757	2015-04-22		Institute of Microbiology, Chinese Academy of Sciences
H9	A/chicken/Hubei/03.06__WHWTZ0086-P/2015(Mixed)	EPI665749	2015-03-06		Institute of Microbiology, Chinese Academy of Sciences
H9	A/chicken/Hubei/03.06_WHWTZ0088-P/2015(Mixed)	EPI665717	2015-03-06		Institute of Microbiology, Chinese Academy of Sciences
H9	A/duck/Hubei/03.06_WHWTZ0108-P/2015(Mixed)	EPI665693	2015-03-06		Institute of Microbiology, Chinese Academy of Sciences
H9	A/chicken/Jiangxi/04.01__NCNP0061-1-O/2015(Mixed)	EPI665629	2015-04-01		Institute of Microbiology, Chinese Academy of Sciences
H9	A/chicken/Jiangxi/04.01_NCDZT0268-P/2015(Mixed)	EPI665581	2015-04-01		Institute of Microbiology, Chinese Academy of Sciences
H9	A/chicken/Jiangxi/04.01_NCJD0123-O/2015(Mixed)	EPI665557	2015-04-01		Institute of Microbiology, Chinese Academy of Sciences
H9	A/chicken/Jiangxi/04.01__NCJD0122-O/2015(Mixed)	EPI665549	2015-04-01		Institute of Microbiology, Chinese Academy of Sciences
H9	A/duck/Hunan/12.17__YYFQH0077-O/2014(Mixed)	EPI665445	2014-12-17		Institute of Microbiology, Chinese Academy of Sciences
H9	A/duck/Hunan/12.17__YYGK0045-P/2014(Mixed)	EPI665421	2014-12-17		Institute of Microbiology, Chinese Academy of Sciences
H9	A/chicken/Hunan/12.17__YYGK0025-P/2014(Mixed)	EPI665405	2014-12-17		Institute of Microbiology, Chinese Academy of Sciences
H9	A/chicken/Jilin/04.25_CCHL017/2015(Mixed)	EPI665373	2015-04-25		Institute of Microbiology, Chinese Academy of Sciences
H9	A/chicken/Jilin/04.25_MHK006-O/2015(Mixed)	EPI665365	2015-04-25		Institute of Microbiology, Chinese Academy of Sciences
H9	A/duck/Hunan/12.17_YY016/2014(Mixed)	EPI665349	2014-12-17		Institute of Microbiology, Chinese Academy of Sciences
H9	A/pigeon/Guangdong/04.15_SZBAXQ054/2015(H9N2)	EPI662007	2015-04-15		Institute of Microbiology, Chinese Academy of Sciences
H9	A/chicken/Guangdong/04.15_SZBAXQ005/2015(H9N2)	EPI661935	2015-04-15		Institute of Microbiology, Chinese Academy of Sciences
H9	A/chicken/Jiangsu/02.06_NJLC068-O/2015(H9N2)	EPI661447	2015-02-06		Institute of Microbiology, Chinese Academy of Sciences
H9	A/duck/Guangdong/03.26_DGCP101-O/2015(H9N2)	EPI661119	2015-03-26		Institute of Microbiology, Chinese Academy of Sciences
H9	A/chicken/Guangdong/04.22_DGCP100-O/2015(H9N2)	EPI660607	2015-04-22		Institute of Microbiology, Chinese Academy of Sciences
H9	A/duck/Guangdong/04.23_DGQTXC201-P/2015(H9N2)	EPI660567	2015-04-23		Institute of Microbiology, Chinese Academy of Sciences
H9	A/chicken/Guangdong/04.23_DGQTXC191-O/2015(H9N2)	EPI660511	2015-04-23		Institute of Microbiology, Chinese Academy of Sciences
H9	A/chicken/Guangdong/04.23_DGQTXC195-P/2015(H9N2)	EPI660375	2015-04-23		Institute of Microbiology, Chinese Academy of Sciences
H9	A/pigeon/Guangdong/04.23_DGQTXC196-O/2015(H9N2)	EPI660311	2015-04-23		Institute of Microbiology, Chinese Academy of Sciences
H9	A/chicken/Guangdong/04.22_DGCP102-O/2015(H9N2)	EPI660175	2015-04-22		Institute of Microbiology, Chinese Academy of Sciences
H9	A/chicken/Guangdong/04.23_DGQTXC191-P/2015(H9N2)	EPI660151	2015-04-23		Institute of Microbiology, Chinese Academy of Sciences
H9	A/chicken/Jiangsu/03.06_WXBT054-O/2015(H9N2)	EPI659823	2015-03-06		Institute of Microbiology, Chinese Academy of Sciences
H9	A/duck/Guangdong/03.26_DGCP115-O/2015(H9N2)	EPI659767	2015-03-26		Institute of Microbiology, Chinese Academy of Sciences
H9	A/duck/Hunan/04.14_YYGK901-O/2015(H9N2)	EPI659543	2015-04-14		Institute of Microbiology, Chinese Academy of Sciences
H9	A/chicken/Hunan/04.14_YYGK521-P/2015(H9N2)	EPI659463	2015-04-14		Institute of Microbiology, Chinese Academy of Sciences
H9	A/chicken/Hunan/04.14_YYGK563-P/2015(H9N2)	EPI659447	2015-04-14		Institute of Microbiology, Chinese Academy of Sciences
H9	A/duck/Hunan/04.14_YYGK443-P/2015(H9N2)	EPI659359	2015-04-14		Institute of Microbiology, Chinese Academy of Sciences
H9	A/chicken/Yunnan/03.16_DQXYL0031-O/2015(H9N2)	EPI659199	2015-03-16		Institute of Microbiology, Chinese Academy of Sciences
H9	A/duck/Yunnan/03.16_DQXYL007-Z-O/2015(H9N2)	EPI659151	2015-03-16		Institute of Microbiology, Chinese Academy of Sciences
H9	A/chicken/Hunan/04.22_LDDX069-O/2015(H9N2)	EPI658735	2015-04-22		Institute of Microbiology, Chinese Academy of Sciences
H9	A/chicken/Hubei/03.06__WHWTZ0088-P/2015(H9N2)	EPI658615	2015-03-06		Institute of Microbiology, Chinese Academy of Sciences
H9	A/duck/Hubei/03.06__WHWTZ0140-P/2015(H9N2)	EPI658543	2015-03-06		Institute of Microbiology, Chinese Academy of Sciences
H9	A/chicken/Jiangxi/05.06_NCDZT0077B-P/2015(H9N2)	EPI658375	2015-05-06		Institute of Microbiology, Chinese Academy of Sciences
H9	A/chicken/Jiangxi/04.01_NCJD0129-O/2015(H9N2)	EPI657818	2015-04-01		Institute of Microbiology, Chinese Academy of Sciences
H9	A/chicken/Yunnan/03.15_DQXYL0029-O/2015(H9N2)	EPI657506	2015-03-15		Institute of Microbiology, Chinese Academy of Sciences
H9	A/chicken/Jilin/04.11_CCHSL009/2015(H9N2)	EPI657394	2015-04-11		Institute of Microbiology, Chinese Academy of Sciences
H9	A/chicken/Jilin/04.05_CCCJ006/2015(H9N2)	EPI657386	2015-04-05		Institute of Microbiology, Chinese Academy of Sciences
H9	A/duck/Hunan/4.14__YYGK0453-2-O/2015(H9N2)	EPI657346	2015-04-14		Institute of Microbiology, Chinese Academy of Sciences
H9	A/pigeon/Jilin/05.10_CCHL044-O/2015(H9N2)	EPI657306	2015-05-10		Institute of Microbiology, Chinese Academy of Sciences
H9	A/chicken/Anhui/03.01_FY001-O/2015(H9N2)	EPI657258	2015-03-01		Institute of Microbiology, Chinese Academy of Sciences
H9	A/chicken/Jilin/04.05_CCCJ005/2015(H9N2)	EPI657250	2015-04-05		Institute of Microbiology, Chinese Academy of Sciences
H9	A/duck/Hunan/01.16__YYGK225-P/2014(H9N2)	EPI656802	2014-01-16		Institute of Microbiology, Chinese Academy of Sciences
H9	A/chicken/Hunan/12.28_YYGK0054-P/2013(H9N2)	EPI656610	2013-12-28		Institute of Microbiology, Chinese Academy of Sciences
H9	A/poultry/Bangladesh/91412/2013	EPI540507	2013-01-28	icddr,b International Centre for Diarrhoeal Disease Research, Bangladesh	Centers for Disease Control and Prevention	Gerloff, Nancy; Simpson, Natosha; Davis, C. Todd
H9	A/poultry/Bangladesh/91353/2012	EPI540505	2012-12-15	icddr,b International Centre for Diarrhoeal Disease Research, Bangladesh	Centers for Disease Control and Prevention	Gerloff, Nancy; Simpson, Natosha; Davis, C. Todd
H9	A/duck/Bangladesh/1009/2009	EPI457491	2009-03-05	icddr,b International Centre for Diarrhoeal Disease Research, Bangladesh	Centers for Disease Control and Prevention
H9	A/chicken/Zhejiang/NH5/2013	EPI466535	2013-01-23	Yangzhou University	Chinese Academy of Sciences	Daxin, P
H9	A/chicken/Jiangsu/CZWJ5/2013	EPI466503	2013-01-23	Yangzhou University	Chinese Academy of Sciences	Daxin, P
H9	A/chicken/Jiangsu/CZ1/2012	EPI466496	2012-11-20	Yangzhou University	Chinese Academy of Sciences	Daxin, P
H9	A/chicken/Jiangsu/HA2/2013	EPI466482	2013-04-05	Yangzhou University	Chinese Academy of Sciences	Daxin, P
H9	A/duck/Jiangsu/YC2/2013	EPI466466	2013-04-05	Yangzhou University	Chinese Academy of Sciences	Daxin, P
H9	A/chicken/Jiangsu/ZJ4/2013	EPI466458	2013-01-23	Yangzhou University	Chinese Academy of Sciences	Daxin, P
H9	A/chicken/Jiangsu/CZJT2/2013	EPI466450	2013-01-23	Yangzhou University	Chinese Academy of Sciences	Daxin, P
H9	A/chicken/Jiangsu/XZ6/2012	EPI466442	2012-11-06	Yangzhou University	Chinese Academy of Sciences	Daxin, P
H9	A/chicken/Jiangsu/ZJDT1/2013	EPI466434	2013-03-28	Yangzhou University	Chinese Academy of Sciences	Daxin, P
H9	A/chicken/Jiangsu/WJYBF/2012	EPI466426	2012-03-24	Yangzhou University	Chinese Academy of Sciences	Daxin, P
H9	A/chicken/Jiangsu/CZJJF/2012	EPI466418	2012-05-12	Yangzhou University	Chinese Academy of Sciences	Daxin, P
H9	A/chicken/Jiangsu/MYJMF/2012	EPI466410	2012-03-24	Yangzhou University	Chinese Academy of Sciences	Daxin, P
H9	A/chicken/Jiangsu/XZLZG/2012	EPI466402	2012-04-16	Yangzhou University	Chinese Academy of Sciences	Daxin, P
H9	A/chicken/Jiangsu/YZ0511/2011	EPI466394	2011-05-11	Yangzhou University	Chinese Academy of Sciences	Daxin, P
H9	A/chicken/Jiangsu/CZYWP/2012	EPI466386	2012-03-24	Yangzhou University	Chinese Academy of Sciences	Daxin, P
H9	A/chicken/Jiangsu/DTNSZ/2011	EPI466378	2011-01-21	Yangzhou University	Chinese Academy of Sciences	Daxin, P
H9	A/chicken/Jiangsu/YZ0611/2011	EPI466370	2011-06-11	Yangzhou University	Chinese Academy of Sciences	Daxin, P
H9	A/chicken/Jiangsu/DT0112/2012	EPI466362	2012-02-12	Yangzhou University	Chinese Academy of Sciences	Daxin, P
H9	A/chicken/Shangdong/SDWF29/2012	EPI466354	2012-05-09	Yangzhou University	Chinese Academy of Sciences	Daxin, P
H9	A/chicken/Jiangsu/XZWHL/2012	EPI466346	2012-03-24	Yangzhou University	Chinese Academy of Sciences	Daxin, P
H9	A/chicken/Jiangsu/XZZSL/2012	EPI466338	2012-03-24	Yangzhou University	Chinese Academy of Sciences	Daxin, P
H9	A/chicken/Jiangsu/CZLJG/2012	EPI466330	2012-03-24	Yangzhou University	Chinese Academy of Sciences	Daxin, P
H9	A/chicken/Jiangsu/DT/2009	EPI466322	2009-09-20	Yangzhou University	Chinese Academy of Sciences	Daxin, P
H9	A/chicken/Jiangsu/ZJDT/2011	EPI466314	2011-05-21	Yangzhou University	Chinese Academy of Sciences	Daxin, P
H9	A/chicken/Jiangsu/XZPZ/2011	EPI466306	2011-03-28	Yangzhou University	Chinese Academy of Sciences	Daxin, P
H9	A/chicken/Jiangsu/XZMG/2012	EPI466298	2012-04-13	Yangzhou University	Chinese Academy of Sciences	Daxin, P
H9	A/chicken/Shangdong/SDWD/2011	EPI466290	2011-01-26	Yangzhou University	Chinese Academy of Sciences	Daxin, P
H9	A/chicken/Shangdong/SDWF14/2012	EPI466282	2012-05-09	Yangzhou University	Chinese Academy of Sciences	Daxin, P
H9	A/chicken/Jiangsu/WJHRG/2012	EPI466274	2012-03-24	Yangzhou University	Chinese Academy of Sciences	Daxin, P
H9	A/chicken/Shandong/SDWF17/2012	EPI466266	2012-05-09	Yangzhou University	Chinese Academy of Sciences	Daxin, P
H9	A/chicken/Jiangsu/XZ38/2012	EPI466258	2012-01-12	Yangzhou University	Chinese Academy of Sciences	Daxin, P
H9	A/chicken/Jiangsu/CZZWQ/2012	EPI466250	2012-05-12	Yangzhou University	Chinese Academy of Sciences	Daxin, P
H9	A/chicken/Jiangsu/WJHDL/2012	EPI466242	2012-03-24	Yangzhou University	Chinese Academy of Sciences	Daxin, P
H9	A/turkey/England/13538/2013	EPI585519	2013-04-14	Animal and Plant Health Agency (APHA)	Animal and Plant Health Agency (APHA)	Reid, SM; Banks, J; Ceeraz, V; Cox, WJ; Howard, WA; Puranik, A; Collins, S; Seekings, A; Manvell, R; Irvine, RM; Brown, IH
H9	A/turkey/England/13437/2013	EPI585514	2013-04-14	Animal and Plant Health Agency (APHA)	Animal and Plant Health Agency (APHA)	Reid, SM; Banks, J; Ceeraz, V; Cox, WJ; Howard, WA; Puranik, A; Collins, S; Seekings, A; Manvell, R; Irvine, RM; Brown, IH
H9	A/Chicken/Nantong/031-2/2013	EPI515838	2013-04-16	Beijing Institute of Microbiology and Epidemiology	Beijing Institute of Microbiology and Epidemiology	Fan, Hang; Liu, Wei; Tong, Yigang; Cao, Wuchun
H9	A/Chicken/Nanjing/023/2013	EPI515830	2013-04-16	Beijing Institute of Microbiology and Epidemiology	Beijing Institute of Microbiology and Epidemiology	Fan, Hang; Liu, Wei; Tong, Yigang; Cao, Wuchun
H9	A/Chicken/Suzhou/097-2/2013	EPI515822	2013-04-08	Beijing Institute of Microbiology and Epidemiology	Beijing Institute of Microbiology and Epidemiology	Fan, Hang; Liu, Wei; Tong, Yigang; Cao, Wuchun
H9	A/Chicken/Nanjing/503/2013	EPI515813	2013-04-16	Beijing Institute of Microbiology and Epidemiology	Beijing Institute of Microbiology and Epidemiology	Fan, Hang; Liu, Wei; Tong, Yigang; Cao, Wuchun
H9	A/Chicken/Nanjing/106-2/2013	EPI515804	2013-04-16	Beijing Institute of Microbiology and Epidemiology	Beijing Institute of Microbiology and Epidemiology	Fan, Hang; Liu, Wei; Tong, Yigang; Cao, Wuchun
H9	A/chicken/Yunnan/03.16_DQJT0071-O/2015(H9N2)	EPI671736	2015-03-16	CAS Key Laboratory of Pathogenic Microbiology and Immunology, Institute of Microbiology, Chinese Academy of Sciences	Institute of Microbiology, Chinese Academy of Sciences	Bi, Yuhai
H9	A/chicken/Hangzhou/410/2013	EPI553354	2013-08-21	Hangzhou Center for Disease Control and Prevention	Hangzhou Center for Disease Control and Prevention	Pu,XY;Li,J;Yu,XF;Kou,Y;Zhou,YY;Qian,X;Pan,JC
H9	A/chicken/Hangzhou/50-2/2013(H9N2)	EPI454491	2013-04-10	Hangzhou Center for Disease Control and Prevention	Hangzhou Center for Disease Control and Prevention	Li,J;Jin,T;Yu,XF;Pu,XY;Pan,JC
H9	A/quail/Hangzhou/35/2013	EPI450831	2013-04-04	Hangzhou Center for Disease Control and Prevention	Hangzhou Center for Disease Control and Prevention	Yu,XF;Pan,JC;Pu,XY;Li,J
H9	A/poultry/Bangladesh/91354/2012	EPI540503	2012-12-15	Institute of Epidemiology Disease Control and Research (IEDCR) & Bangladesh National Influenza Centre (NIC)	Centers for Disease Control and Prevention	Gerloff, Nancy; Simpson, Natosha; Davis, C. Todd
H9	A/avian/Bangladesh/91286/2012	EPI540495	2012-11-29	Institute of Epidemiology Disease Control and Research (IEDCR) & Bangladesh National Influenza Centre (NIC)	Centers for Disease Control and Prevention	Gerloff, Nancy; Simpson, Natosha; Davis, C. Todd
H9	A/avian/Bangladesh/91254/2012	EPI540487	2012-11-19	Institute of Epidemiology Disease Control and Research (IEDCR) & Bangladesh National Influenza Centre (NIC)	Centers for Disease Control and Prevention	Gerloff, Nancy; Simpson, Natosha; Davis, C. Todd
H9	A/avian/Bangladesh/91277/2012	EPI540479	2012-11-20	Institute of Epidemiology Disease Control and Research (IEDCR) & Bangladesh National Influenza Centre (NIC)	Centers for Disease Control and Prevention	Gerloff, Nancy; Simpson, Natosha; Davis, C. Todd
H9	A/avian/Bangladesh/91256/2012	EPI540471	2012-11-19	Institute of Epidemiology Disease Control and Research (IEDCR) & Bangladesh National Influenza Centre (NIC)	Centers for Disease Control and Prevention	Gerloff, Nancy; Simpson, Natosha; Davis, C. Todd
H9	A/poultry/Bangladesh/91349/2012	EPI540463	2012-12-15	Institute of Epidemiology Disease Control and Research (IEDCR) & Bangladesh National Influenza Centre (NIC)	Centers for Disease Control and Prevention	Gerloff, Nancy; Simpson, Natosha; Davis, C. Todd
H9	A/poultry/Bangladesh/91311/2012	EPI540455	2012-12-15	Institute of Epidemiology Disease Control and Research (IEDCR) & Bangladesh National Influenza Centre (NIC)	Centers for Disease Control and Prevention	Gerloff, Nancy; Simpson, Natosha; Davis, C. Todd
H9	A/chicken/Vietnam/NCVD-1156/2011	EPI457483	2011-12-21	National Centre of Veterinary Diagnostics	Centers for Disease Control and Prevention
H9	A/Chicken/Jilin/13200/2014	EPI528402	2014-02-20	WHO Chinese National Influenza Center	WHO Chinese National Influenza Center	Wang,Dayan;Gao,Rongbao;Yang,Lei;Zhou,Shumei;Li,Xiyan;Zhou,Jianfang;Zhu,Wenfei;Guo,Junfeng;Li,Xiaodan;Dong,Jie;Huang,Weijuan;Zhang,Ye;Dong,Libo;Zhao,Xiang;Lu,Jian;Lan,Yu;Shu,Yuelong
H9	A/Chicken/Jilin/13204/2014	EPI528394	2014-02-21	WHO Chinese National Influenza Center	WHO Chinese National Influenza Center	Wang,Dayan;Gao,Rongbao;Yang,Lei;Zhou,Shumei;Li,Xiyan;Zhou,Jianfang;Zhu,Wenfei;Guo,Junfeng;Li,Xiaodan;Dong,Jie;Huang,Weijuan;Zhang,Ye;Dong,Libo;Zhao,Xiang;Lu,Jian;Lan,Yu;Shu,Yuelong
H9	A/chicken/NL-Uithuizermeeden/14004070/2014	EPI580257	2014-03-26	Wageningen Bioveterinary Research	Wageningen Bioveterinary Research	Heutink,Rene;Harders,Frank;Pritz-Verschuren,Sylvia;Koch,Guus;Bouwstra,Ruth
H9	A/duck/Germany/R113/1995	EPI1040561	1995-08-01		Friedrich-Loeffler-Institut
H9	A/chicken/Egypt/AR253-15/2011	EPI714323	2014		Friedrich-Loeffler-Institut	Naguib, M.M; Arafa,A.M; Harder,TC
H9	A/chicken/Egypt/AR241-15/2014	EPI714319	2014		Friedrich-Loeffler-Institut	Naguib, M.M; Arafa,A.M; Harder,TC
H9	A/chicken/Henan/815/2016	EPI1221851	2016-03-12		Harbin Veterinary Research Institute (CAAS)
H9	A/chicken/Primorsky_Krai/05/2018	EPI1274611	2018-05-08		State Research Center of Virology and Biotechnology (VECTOR)	Ivan,Susloparov; Natalya,Goncharova; Natalya,Kolosova; Alexey,Danilenko; Vasiliy,Marchenko; Alexander,Ryzhikov
H9	A/chicken/Primorsky_Krai/03/2018	EPI1274603	2018-05-08		State Research Center of Virology and Biotechnology (VECTOR)	Ivan,Susloparov; Natalya,Goncharova; Natalya,Kolosova; Alexey,Danilenko; Vasiliy,Marchenko; Alexander,Ryzhikov
H9	A/chicken/Ningxia/NX1347/2018	EPI1256162	2018-04-24		China Animal Health and Epidemiology Center (CAHEC)
H9	A/chicken/Ningxia/NX1199/2018	EPI1256161	2018-04-24		China Animal Health and Epidemiology Center (CAHEC)
H9	A/chicken/Ningxia/NX1198/2018	EPI1256160	2018-04-24		China Animal Health and Epidemiology Center (CAHEC)
H9	A/chicken/Hubei/H1363/2018	EPI1256157	2018-04-11		China Animal Health and Epidemiology Center (CAHEC)
H9	A/chicken/Guangdong/G1051/2018	EPI1256154	2018-03-12		China Animal Health and Epidemiology Center (CAHEC)
H9	A/duck/Cambodia/Z544W34M1/2015	EPI1275214	2015-08-18		Institut Pasteur du Cambodia
H9	A/Chicken/Egypt/AR555/2018	EPI1381417	2018-04-18		Friedrich-Loeffler-Institut	Hassan KE, El-Khady MF, Abohamra S, Harder TC
H9	A/duck/Fukui/181111/2015	EPI866936	2015-11-19		National Institute of Animal Health
H9	A/duck/Cambodia/Z495W31M3/2015	EPI1318923	2015-08-01		Institut Pasteur du Cambodia
H9	A/chicken/Cambodia/Z230W18M1/2015	EPI1275518	2015-04-28		Institut Pasteur du Cambodia
H9	A/duck/Cambodia/Z76W10M3/2015	EPI1275510	2015-03-03		Institut Pasteur du Cambodia
H9	A/duck/Cambodia/a95W22M1/2016	EPI1275502	2016-05-27		Institut Pasteur du Cambodia
H9	A/chicken/Cambodia/a80W22M1/2016	EPI1275494	2016-05-25		Institut Pasteur du Cambodia
H9	A/chicken/Cambodia/a77W22M1/2016	EPI1275478	2016-05-25		Institut Pasteur du Cambodia
H9	A/chicken/Cambodia/a59W22M1/2016	EPI1275470	2016-05-23		Institut Pasteur du Cambodia
H9	A/chicken/Cambodia/a58W22M1/2016	EPI1275462	2016-05-23		Institut Pasteur du Cambodia
H9	A/chicken/Cambodia/a50W9M1/2016	EPI1275454	2016-03-04		Institut Pasteur du Cambodia
H9	A/chicken/Cambodia/a47W9M1/2016	EPI1275446	2016-03-04		Institut Pasteur du Cambodia
H9	A/chicken/Cambodia/a38W9M1/2016	EPI1275438	2016-03-03		Institut Pasteur du Cambodia
H9	A/duck/Cambodia/Z914W52M3/2015	EPI1275382	2015-12-22		Institut Pasteur du Cambodia
H9	A/chicken/Cambodia/Z888W51M1/2015	EPI1275366	2015-12-14		Institut Pasteur du Cambodia
H9	A/chicken/Cambodia/Z860W49M3/2015	EPI1275350	2015-11-30		Institut Pasteur du Cambodia
H9	A/duck/Cambodia/Z854W49M3/2015	EPI1275334	2015-11-30		Institut Pasteur du Cambodia
H9	A/duck/Cambodia/Z845W49M1/2015	EPI1275326	2015-11-30		Institut Pasteur du Cambodia
H9	A/chicken/Cambodia/Z839W48M3/2015	EPI1275318	2015-11-28		Institut Pasteur du Cambodia
H9	A/chicken/Cambodia/Z838W48M3/2015	EPI1275310	2015-11-28		Institut Pasteur du Cambodia
H9	A/chicken/Cambodia/Z820W47M3/2015	EPI1275302	2015-11-16		Institut Pasteur du Cambodia
H9	A/chicken/Cambodia/Z789W46M1/2015	EPI1275294	2015-11-10		Institut Pasteur du Cambodia
H9	A/chicken/Cambodia/Z748W44M1/2015	EPI1275286	2015-10-27		Institut Pasteur du Cambodia
H9	A/duck/Cambodia/Z684W41M1/2015	EPI1275278	2015-10-06		Institut Pasteur du Cambodia
H9	A/chicken/Cambodia/Z648W39M1/2015	EPI1275270	2015-09-21		Institut Pasteur du Cambodia
H9	A/chicken/Cambodia/Z640W38M3/2015	EPI1275262	2015-09-15		Institut Pasteur du Cambodia
H9	A/duck/Cambodia/Z606W37M1/2015	EPI1275254	2015-09-07		Institut Pasteur du Cambodia
H9	A/duck/Cambodia/Z605W37M1/2015	EPI1275246	2015-09-07		Institut Pasteur du Cambodia
H9	A/chicken/Cambodia/Z567W35M1/2015	EPI1275230	2015-08-24		Institut Pasteur du Cambodia
H9	A/chicken/Cambodia/Z530W33M1/2015	EPI1275206	2015-08-10		Institut Pasteur du Cambodia
H9	A/chicken/Cambodia/Z520W32M3/2015	EPI1275198	2015-08-04		Institut Pasteur du Cambodia
H9	A/chicken/Cambodia/Z519W32M3/2015	EPI1275190	2015-08-04		Institut Pasteur du Cambodia
H9	A/chicken/Cambodia/Z518W32M3/2015	EPI1275182	2015-08-04		Institut Pasteur du Cambodia
H9	A/chicken/Cambodia/Z450W29M1/2015	EPI1275158	2015-07-14		Institut Pasteur du Cambodia
H9	A/chicken/Cambodia/Z430W28M1/2015	EPI1275150	2015-07-06		Institut Pasteur du Cambodia
H9	A/duck/Cambodia/Z416W27M3/2015	EPI1275142	2015-06-30		Institut Pasteur du Cambodia
H9	A/duck/Cambodia/Z333W23M3/2015	EPI1275126	2015-06-03		Institut Pasteur du Cambodia
H9	A/chicken/Cambodia/Z308W22M1/2015	EPI1275118	2015-05-25		Institut Pasteur du Cambodia
H9	A/chicken/Cambodia/Z287W21M1/2015	EPI1275110	2015-05-18		Institut Pasteur du Cambodia
H9	A/duck/Cambodia/Z284W21M1/2015	EPI1275102	2015-05-18		Institut Pasteur du Cambodia
H9	A/chicken/Cambodia/Z150W14M1/2015	EPI1275070	2015-03-30		Institut Pasteur du Cambodia
H9	A/chicken/Cambodia/Z30W8M1/2015	EPI1275054	2015-02-16		Institut Pasteur du Cambodia
H9	A/chicken/Cambodia/Z27W8M1/2015	EPI1275030	2015-02-16		Institut Pasteur du Cambodia
H9	A/Chicken/Egypt/AR545/2018	EPI1381413	2018-03-05	Poultry Diseases Department ,Faculty of Veterinary Medicine, Beni-Suef University	Friedrich-Loeffler-Institut	Hassan ,KE; King,J ; El-Kady, MF; Abohamra ,S; Pohlmann, A ; Harder, TC
H9	A/Chicken/Egypt/AR544/2018	EPI1381412	2018-01-24	Poultry Diseases Department ,Faculty of Veterinary Medicine, Beni-Suef University	Friedrich-Loeffler-Institut	Hassan, KE;King, J ; El-Khady, MF; Abohamra, S; Pohlmann, A ; Harder, TC
H9	A/duck/Bangladesh/18D694/2016	EPI1331354	2016-09-04	icddr,b International Centre for Diarrhoeal Disease Research, Bangladesh	Centers for Disease Control and Prevention	Yang, G.; Chowdury, S; Hodges, E; Rahman, M.Z.; Jang, Y.; Hossain, M.E.; Jones, J.; Stark, T.; Di, H.; Cook, P.W.; Ghosh, S.; Azziz-Baumgartner, E.; Barnes, J.; Wentworth, D.; Kennedy, E.; Davis, C.T.
H9	A/duck/Bangladesh/18D696/2016	EPI1331346	2016-09-04	icddr,b International Centre for Diarrhoeal Disease Research, Bangladesh	Centers for Disease Control and Prevention	Yang, G.; Chowdury, S; Hodges, E; Rahman, M.Z.; Jang, Y.; Hossain, M.E.; Jones, J.; Stark, T.; Di, H.; Cook, P.W.; Ghosh, S.; Azziz-Baumgartner, E.; Barnes, J.; Wentworth, D.; Kennedy, E.; Davis, C.T.
H9	A/duck/Bangladesh/17D756/2016	EPI1331338	2016-12-18	icddr,b International Centre for Diarrhoeal Disease Research, Bangladesh	Centers for Disease Control and Prevention	Yang, G.; Chowdury, S; Hodges, E; Rahman, M.Z.; Jang, Y.; Hossain, M.E.; Jones, J.; Stark, T.; Di, H.; Cook, P.W.; Ghosh, S.; Azziz-Baumgartner, E.; Barnes, J.; Wentworth, D.; Kennedy, E.; Davis, C.T.
H9	A/avian/Bangladesh/PV025/2016	EPI1331333	2016-07-01	icddr,b International Centre for Diarrhoeal Disease Research, Bangladesh	Centers for Disease Control and Prevention	Yang, G.; Chowdury, S; Hodges, E; Rahman, M.Z.; Jang, Y.; Hossain, M.E.; Jones, J.; Stark, T.; Di, H.; Cook, P.W.; Ghosh, S.; Azziz-Baumgartner, E.; Barnes, J.; Wentworth, D.; Kennedy, E.; Davis, C.T.
H9	A/avian/Bangladesh/PV013/2016	EPI1331325	2016-07-01	icddr,b International Centre for Diarrhoeal Disease Research, Bangladesh	Centers for Disease Control and Prevention	Yang, G.; Chowdury, S; Hodges, E; Rahman, M.Z.; Jang, Y.; Hossain, M.E.; Jones, J.; Stark, T.; Di, H.; Cook, P.W.; Ghosh, S.; Azziz-Baumgartner, E.; Barnes, J.; Wentworth, D.; Kennedy, E.; Davis, C.T.
H9	A/avian/Bangladesh/PV010/2016	EPI1331318	2016-07-01	icddr,b International Centre for Diarrhoeal Disease Research, Bangladesh	Centers for Disease Control and Prevention	Yang, G.; Chowdury, S; Hodges, E; Rahman, M.Z.; Jang, Y.; Hossain, M.E.; Jones, J.; Stark, T.; Di, H.; Cook, P.W.; Ghosh, S.; Azziz-Baumgartner, E.; Barnes, J.; Wentworth, D.; Kennedy, E.; Davis, C.T.
H9	A/avian/Bangladesh/PV064/2016	EPI1331281	2016-07-01	icddr,b International Centre for Diarrhoeal Disease Research, Bangladesh	Centers for Disease Control and Prevention	Yang, G.; Chowdury, S; Hodges, E; Rahman, M.Z.; Jang, Y.; Hossain, M.E.; Jones, J.; Stark, T.; Di, H.; Cook, P.W.; Ghosh, S.; Azziz-Baumgartner, E.; Barnes, J.; Wentworth, D.; Kennedy, E.; Davis, C.T.
H9	A/avian/Bangladesh/PV109/2016	EPI1331273	2016-07-01	icddr,b International Centre for Diarrhoeal Disease Research, Bangladesh	Centers for Disease Control and Prevention	Yang, G.; Chowdury, S; Hodges, E; Rahman, M.Z.; Jang, Y.; Hossain, M.E.; Jones, J.; Stark, T.; Di, H.; Cook, P.W.; Ghosh, S.; Azziz-Baumgartner, E.; Barnes, J.; Wentworth, D.; Kennedy, E.; Davis, C.T.
H9	A/avian/Bangladesh/PV304/2016	EPI1331265	2016-07-01	icddr,b International Centre for Diarrhoeal Disease Research, Bangladesh	Centers for Disease Control and Prevention	Yang, G.; Chowdury, S; Hodges, E; Rahman, M.Z.; Jang, Y.; Hossain, M.E.; Jones, J.; Stark, T.; Di, H.; Cook, P.W.; Ghosh, S.; Azziz-Baumgartner, E.; Barnes, J.; Wentworth, D.; Kennedy, E.; Davis, C.T.
H9	A/avian/Bangladesh/PV679/2016	EPI1331257	2016-07-01	icddr,b International Centre for Diarrhoeal Disease Research, Bangladesh	Centers for Disease Control and Prevention	Yang, G.; Chowdury, S; Hodges, E; Rahman, M.Z.; Jang, Y.; Hossain, M.E.; Jones, J.; Stark, T.; Di, H.; Cook, P.W.; Ghosh, S.; Azziz-Baumgartner, E.; Barnes, J.; Wentworth, D.; Kennedy, E.; Davis, C.T.
H9	A/avian/Bangladesh/PV841/2016	EPI1331249	2016-07-01	icddr,b International Centre for Diarrhoeal Disease Research, Bangladesh	Centers for Disease Control and Prevention	Yang, G.; Chowdury, S; Hodges, E; Rahman, M.Z.; Jang, Y.; Hossain, M.E.; Jones, J.; Stark, T.; Di, H.; Cook, P.W.; Ghosh, S.; Azziz-Baumgartner, E.; Barnes, J.; Wentworth, D.; Kennedy, E.; Davis, C.T.
H9	A/avian/Bangladesh/PV865/2016	EPI1331241	2016-07-01	icddr,b International Centre for Diarrhoeal Disease Research, Bangladesh	Centers for Disease Control and Prevention	Yang, G.; Chowdury, S; Hodges, E; Rahman, M.Z.; Jang, Y.; Hossain, M.E.; Jones, J.; Stark, T.; Di, H.; Cook, P.W.; Ghosh, S.; Azziz-Baumgartner, E.; Barnes, J.; Wentworth, D.; Kennedy, E.; Davis, C.T.
H9	A/avian/Bangladesh/PV871/2016	EPI1331233	2016-07-01	icddr,b International Centre for Diarrhoeal Disease Research, Bangladesh	Centers for Disease Control and Prevention	Yang, G.; Chowdury, S; Hodges, E; Rahman, M.Z.; Jang, Y.; Hossain, M.E.; Jones, J.; Stark, T.; Di, H.; Cook, P.W.; Ghosh, S.; Azziz-Baumgartner, E.; Barnes, J.; Wentworth, D.; Kennedy, E.; Davis, C.T.
H9	A/avian/Bangladesh/PV305/2016	EPI1331225	2016-07-01	icddr,b International Centre for Diarrhoeal Disease Research, Bangladesh	Centers for Disease Control and Prevention	Yang, G.; Chowdury, S; Hodges, E; Rahman, M.Z.; Jang, Y.; Hossain, M.E.; Jones, J.; Stark, T.; Di, H.; Cook, P.W.; Ghosh, S.; Azziz-Baumgartner, E.; Barnes, J.; Wentworth, D.; Kennedy, E.; Davis, C.T.
H9	A/avian/Bangladesh/PV857/2016	EPI1331209	2016-07-01	icddr,b International Centre for Diarrhoeal Disease Research, Bangladesh	Centers for Disease Control and Prevention	Yang, G.; Chowdury, S; Hodges, E; Rahman, M.Z.; Jang, Y.; Hossain, M.E.; Jones, J.; Stark, T.; Di, H.; Cook, P.W.; Ghosh, S.; Azziz-Baumgartner, E.; Barnes, J.; Wentworth, D.; Kennedy, E.; Davis, C.T.
H9	A/chicken/Bangladesh/09C170/2016	EPI1331185	2016-07-19	icddr,b International Centre for Diarrhoeal Disease Research, Bangladesh	Centers for Disease Control and Prevention	Yang, G.; Chowdury, S; Hodges, E; Rahman, M.Z.; Jang, Y.; Hossain, M.E.; Jones, J.; Stark, T.; Di, H.; Cook, P.W.; Ghosh, S.; Azziz-Baumgartner, E.; Barnes, J.; Wentworth, D.; Kennedy, E.; Davis, C.T.
H9	A/avian/Bangladesh/PV342/2016	EPI1331177	2016-07-01	icddr,b International Centre for Diarrhoeal Disease Research, Bangladesh	Centers for Disease Control and Prevention	Yang, G.; Chowdury, S; Hodges, E; Rahman, M.Z.; Jang, Y.; Hossain, M.E.; Jones, J.; Stark, T.; Di, H.; Cook, P.W.; Ghosh, S.; Azziz-Baumgartner, E.; Barnes, J.; Wentworth, D.; Kennedy, E.; Davis, C.T.
H9	A/avian/Bangladesh/PV828/2016	EPI1331169	2016-07-01	icddr,b International Centre for Diarrhoeal Disease Research, Bangladesh	Centers for Disease Control and Prevention	Yang, G.; Chowdury, S; Hodges, E; Rahman, M.Z.; Jang, Y.; Hossain, M.E.; Jones, J.; Stark, T.; Di, H.; Cook, P.W.; Ghosh, S.; Azziz-Baumgartner, E.; Barnes, J.; Wentworth, D.; Kennedy, E.; Davis, C.T.
H9	A/duck/Bangladesh/17D755/2016	EPI1331162	2016-12-18	icddr,b International Centre for Diarrhoeal Disease Research, Bangladesh	Centers for Disease Control and Prevention	Yang, G.; Chowdury, S; Hodges, E; Rahman, M.Z.; Jang, Y.; Hossain, M.E.; Jones, J.; Stark, T.; Di, H.; Cook, P.W.; Ghosh, S.; Azziz-Baumgartner, E.; Barnes, J.; Wentworth, D.; Kennedy, E.; Davis, C.T.
H9	A/avian/Bangladesh/PV052/2016	EPI1331141	2016-07-01	icddr,b International Centre for Diarrhoeal Disease Research, Bangladesh	Centers for Disease Control and Prevention	Yang, G.; Chowdury, S; Hodges, E; Rahman, M.Z.; Jang, Y.; Hossain, M.E.; Jones, J.; Stark, T.; Di, H.; Cook, P.W.; Ghosh, S.; Azziz-Baumgartner, E.; Barnes, J.; Wentworth, D.; Kennedy, E.; Davis, C.T.
H9	A/avian/Bangladesh/PV076/2016	EPI1331134	2016-07-01	icddr,b International Centre for Diarrhoeal Disease Research, Bangladesh	Centers for Disease Control and Prevention	Yang, G.; Chowdury, S; Hodges, E; Rahman, M.Z.; Jang, Y.; Hossain, M.E.; Jones, J.; Stark, T.; Di, H.; Cook, P.W.; Ghosh, S.; Azziz-Baumgartner, E.; Barnes, J.; Wentworth, D.; Kennedy, E.; Davis, C.T.
H9	A/avian/Bangladesh/PV079/2016	EPI1331127	2016-07-01	icddr,b International Centre for Diarrhoeal Disease Research, Bangladesh	Centers for Disease Control and Prevention	Yang, G.; Chowdury, S; Hodges, E; Rahman, M.Z.; Jang, Y.; Hossain, M.E.; Jones, J.; Stark, T.; Di, H.; Cook, P.W.; Ghosh, S.; Azziz-Baumgartner, E.; Barnes, J.; Wentworth, D.; Kennedy, E.; Davis, C.T.
H9	A/avian/Bangladesh/PV112/2016	EPI1331119	2016-07-01	icddr,b International Centre for Diarrhoeal Disease Research, Bangladesh	Centers for Disease Control and Prevention	Yang, G.; Chowdury, S; Hodges, E; Rahman, M.Z.; Jang, Y.; Hossain, M.E.; Jones, J.; Stark, T.; Di, H.; Cook, P.W.; Ghosh, S.; Azziz-Baumgartner, E.; Barnes, J.; Wentworth, D.; Kennedy, E.; Davis, C.T.
H9	A/avian/Bangladesh/PV038/2016	EPI1331095	2016-07-01	icddr,b International Centre for Diarrhoeal Disease Research, Bangladesh	Centers for Disease Control and Prevention	Yang, G.; Chowdury, S; Hodges, E; Rahman, M.Z.; Jang, Y.; Hossain, M.E.; Jones, J.; Stark, T.; Di, H.; Cook, P.W.; Ghosh, S.; Azziz-Baumgartner, E.; Barnes, J.; Wentworth, D.; Kennedy, E.; Davis, C.T.
H9	A/avian/Bangladesh/PV245/2016	EPI1330709	2016-07-01	icddr,b International Centre for Diarrhoeal Disease Research, Bangladesh	Centers for Disease Control and Prevention	Yang, G.; Chowdury, S; Hodges, E; Rahman, M.Z.; Jang, Y.; Hossain, M.E.; Jones, J.; Stark, T.; Di, H.; Cook, P.W.; Ghosh, S.; Azziz-Baumgartner, E.; Barnes, J.; Wentworth, D.; Kennedy, E.; Davis, C.T.
H9	A/avian/Bangladesh/PV269/2016	EPI1330701	2016-07-01	icddr,b International Centre for Diarrhoeal Disease Research, Bangladesh	Centers for Disease Control and Prevention	Yang, G.; Chowdury, S; Hodges, E; Rahman, M.Z.; Jang, Y.; Hossain, M.E.; Jones, J.; Stark, T.; Di, H.; Cook, P.W.; Ghosh, S.; Azziz-Baumgartner, E.; Barnes, J.; Wentworth, D.; Kennedy, E.; Davis, C.T.
H9	A/avian/Bangladesh/PV644/2016	EPI1330693	2016-07-01	icddr,b International Centre for Diarrhoeal Disease Research, Bangladesh	Centers for Disease Control and Prevention	Yang, G.; Chowdury, S; Hodges, E; Rahman, M.Z.; Jang, Y.; Hossain, M.E.; Jones, J.; Stark, T.; Di, H.; Cook, P.W.; Ghosh, S.; Azziz-Baumgartner, E.; Barnes, J.; Wentworth, D.; Kennedy, E.; Davis, C.T.
H9	A/avian/Bangladesh/PV030/2016	EPI1330662	2016-07-01	icddr,b International Centre for Diarrhoeal Disease Research, Bangladesh	Centers for Disease Control and Prevention	Yang, G.; Chowdury, S; Hodges, E; Rahman, M.Z.; Jang, Y.; Hossain, M.E.; Jones, J.; Stark, T.; Di, H.; Cook, P.W.; Ghosh, S.; Azziz-Baumgartner, E.; Barnes, J.; Wentworth, D.; Kennedy, E.; Davis, C.T.
H9	A/avian/Bangladesh/PV684/2016	EPI1330655	2016-07-01	icddr,b International Centre for Diarrhoeal Disease Research, Bangladesh	Centers for Disease Control and Prevention	Yang, G.; Chowdury, S; Hodges, E; Rahman, M.Z.; Jang, Y.; Hossain, M.E.; Jones, J.; Stark, T.; Di, H.; Cook, P.W.; Ghosh, S.; Azziz-Baumgartner, E.; Barnes, J.; Wentworth, D.; Kennedy, E.; Davis, C.T.
H9	A/duck/Bangladesh/18D695/2016	EPI1330641	2016-09-04	icddr,b International Centre for Diarrhoeal Disease Research, Bangladesh	Centers for Disease Control and Prevention	Yang, G.; Chowdury, S; Hodges, E; Rahman, M.Z.; Jang, Y.; Hossain, M.E.; Jones, J.; Stark, T.; Di, H.; Cook, P.W.; Ghosh, S.; Azziz-Baumgartner, E.; Barnes, J.; Wentworth, D.; Kennedy, E.; Davis, C.T.
H9	A/chicken/Bangladesh/BM25C339/2016	EPI1330633	2016-08-29	icddr,b International Centre for Diarrhoeal Disease Research, Bangladesh	Centers for Disease Control and Prevention	Yang, G.; Chowdury, S; Hodges, E; Rahman, M.Z.; Jang, Y.; Hossain, M.E.; Jones, J.; Stark, T.; Di, H.; Cook, P.W.; Ghosh, S.; Azziz-Baumgartner, E.; Barnes, J.; Wentworth, D.; Kennedy, E.; Davis, C.T.
H9	A/chicken/Bangladesh/01C225/2017	EPI1330625	2017-06-14	icddr,b International Centre for Diarrhoeal Disease Research, Bangladesh	Centers for Disease Control and Prevention	Yang, G.; Chowdury, S; Hodges, E; Rahman, M.Z.; Jang, Y.; Hossain, M.E.; Jones, J.; Stark, T.; Di, H.; Cook, P.W.; Ghosh, S.; Azziz-Baumgartner, E.; Barnes, J.; Wentworth, D.; Kennedy, E.; Davis, C.T.
H9	A/chicken/Bangladesh/21C1144/2017	EPI1330617	2017-05-03	icddr,b International Centre for Diarrhoeal Disease Research, Bangladesh	Centers for Disease Control and Prevention	Yang, G.; Chowdury, S; Hodges, E; Rahman, M.Z.; Jang, Y.; Hossain, M.E.; Jones, J.; Stark, T.; Di, H.; Cook, P.W.; Ghosh, S.; Azziz-Baumgartner, E.; Barnes, J.; Wentworth, D.; Kennedy, E.; Davis, C.T.
H9	A/chicken/Bangladesh/22C519/2016	EPI1330609	2016-09-06	icddr,b International Centre for Diarrhoeal Disease Research, Bangladesh	Centers for Disease Control and Prevention	Yang, G.; Chowdury, S; Hodges, E; Rahman, M.Z.; Jang, Y.; Hossain, M.E.; Jones, J.; Stark, T.; Di, H.; Cook, P.W.; Ghosh, S.; Azziz-Baumgartner, E.; Barnes, J.; Wentworth, D.; Kennedy, E.; Davis, C.T.
H9	A/chicken/Bangladesh/21C1067/2016	EPI1330601	2016-09-06	icddr,b International Centre for Diarrhoeal Disease Research, Bangladesh	Centers for Disease Control and Prevention	Yang, G.; Chowdury, S; Hodges, E; Rahman, M.Z.; Jang, Y.; Hossain, M.E.; Jones, J.; Stark, T.; Di, H.; Cook, P.W.; Ghosh, S.; Azziz-Baumgartner, E.; Barnes, J.; Wentworth, D.; Kennedy, E.; Davis, C.T.
H9	A/duck/Bangladesh/19D713/2016	EPI1330593	2016-10-05	icddr,b International Centre for Diarrhoeal Disease Research, Bangladesh	Centers for Disease Control and Prevention	Yang, G.; Chowdury, S; Hodges, E; Rahman, M.Z.; Jang, Y.; Hossain, M.E.; Jones, J.; Stark, T.; Di, H.; Cook, P.W.; Ghosh, S.; Azziz-Baumgartner, E.; Barnes, J.; Wentworth, D.; Kennedy, E.; Davis, C.T.
H9	A/avian/Bangladesh/PV427/2016	EPI1330581	2016-07-01	icddr,b International Centre for Diarrhoeal Disease Research, Bangladesh	Centers for Disease Control and Prevention	Yang, G.; Chowdury, S; Hodges, E; Rahman, M.Z.; Jang, Y.; Hossain, M.E.; Jones, J.; Stark, T.; Di, H.; Cook, P.W.; Ghosh, S.; Azziz-Baumgartner, E.; Barnes, J.; Wentworth, D.; Kennedy, E.; Davis, C.T.
H9	A/chicken/Jiangsu/WXWA021/2013	EPI974022	2013-07-12	Beijing Institute of Microbiology and Epidemiology	Beijing Institute of Microbiology and Epidemiology	Maijuan,Ma; Teng,Zhao; Guolin,Wang; Shanhui,Chen
H9	A/chicken/Wuxi/6225/2015	EPI1055818	2015-07-10	Beijing Institute of Microbiology and Epidemiology	Beijing Institute of Microbiology and Epidemiology	Maijuan,Ma; Shanhui,Chen; Teng,Zhao
H9	A/chicken/Wuxi/6224/2015	EPI1055813	2015-07-10	Beijing Institute of Microbiology and Epidemiology	Beijing Institute of Microbiology and Epidemiology	Maijuan,Ma; Shanhui,Chen; Teng,Zhao
H9	A/chicken/Wuxi/6088/2015	EPI1055805	2015-06-19	Beijing Institute of Microbiology and Epidemiology	Beijing Institute of Microbiology and Epidemiology	Maijuan,Ma; Shanhui,Chen; Teng,Zhao
H9	A/chicken/Wuxi/6085/2015	EPI1055797	2015-06-19	Beijing Institute of Microbiology and Epidemiology	Beijing Institute of Microbiology and Epidemiology	Maijuan,Ma; Shanhui,Chen; Teng,Zhao
H9	A/chicken/Wuxi/6084/2015	EPI1055789	2015-06-19	Beijing Institute of Microbiology and Epidemiology	Beijing Institute of Microbiology and Epidemiology	Maijuan,Ma; Shanhui,Chen; Teng,Zhao
H9	A/pigeon/Wuxi/5997/2015	EPI1055778	2015-06-14	Beijing Institute of Microbiology and Epidemiology	Beijing Institute of Microbiology and Epidemiology	Maijuan,Ma; Shanhui,Chen; Teng,Zhao
H9	A/chicken/Wuxi/8501/2016	EPI1055759	2016-04-27	Beijing Institute of Microbiology and Epidemiology	Beijing Institute of Microbiology and Epidemiology	Maijuan,Ma; Shanhui,Chen; Teng,Zhao
H9	A/chicken/Wuxi7723/2016	EPI1055751	2016-02-24	Beijing Institute of Microbiology and Epidemiology	Beijing Institute of Microbiology and Epidemiology	Maijuan,Ma; Shanhui,Chen; Teng,Zhao
H9	A/chicken/Wuxi/7641/2016	EPI1055743	2016-02-17	Beijing Institute of Microbiology and Epidemiology	Beijing Institute of Microbiology and Epidemiology	Maijuan,Ma; Shanhui,Chen; Teng,Zhao
H9	A/chicken/Wuxi/7130/2015	EPI1055735	2015-12-18	Beijing Institute of Microbiology and Epidemiology	Beijing Institute of Microbiology and Epidemiology	Maijuan,Ma; Shanhui,Chen; Teng,Zhao
H9	A/chicken/Wuxi/7124/2015	EPI1055730	2015-12-18	Beijing Institute of Microbiology and Epidemiology	Beijing Institute of Microbiology and Epidemiology	Maijuan,Ma; Shanhui,Chen; Teng,Zhao
H9	A/chicken/Wuxi/7109/2015	EPI1055726	2015-11-17	Beijing Institute of Microbiology and Epidemiology	Beijing Institute of Microbiology and Epidemiology	Maijuan,Ma; Shanhui,Chen; Teng,Zhao
H9	A/chicken/Wuxi/7107/2015	EPI1055718	2015-11-17	Beijing Institute of Microbiology and Epidemiology	Beijing Institute of Microbiology and Epidemiology	Maijuan,Ma; Shanhui,Chen; Teng,Zhao
H9	A/chicken/Wuxi/7022/2015	EPI1055712	2015-11-13	Beijing Institute of Microbiology and Epidemiology	Beijing Institute of Microbiology and Epidemiology	Maijuan,Ma; Shanhui,Chen; Teng,Zhao
H9	A/chicken/Wuxi/6808/2015	EPI1055704	2015-10-12	Beijing Institute of Microbiology and Epidemiology	Beijing Institute of Microbiology and Epidemiology	Maijuan,Ma; Shanhui,Chen; Teng,Zhao
H9	A/chicken/Wuxi/6688/2015	EPI1055696	2015-09-17	Beijing Institute of Microbiology and Epidemiology	Beijing Institute of Microbiology and Epidemiology	Maijuan,Ma; Shanhui,Chen; Teng,Zhao
H9	A/duck/Wuxi/6663/2015	EPI1055688	2015-09-20	Beijing Institute of Microbiology and Epidemiology	Beijing Institute of Microbiology and Epidemiology	Maijuan,Ma; Shanhui,Chen; Teng,Zhao
H9	A/duck/Wuxi/6659/2015	EPI1055680	2015-09-20	Beijing Institute of Microbiology and Epidemiology	Beijing Institute of Microbiology and Epidemiology	Maijuan,Ma; Shanhui,Chen; Teng,Zhao
H9	A/chicken/Wuxi/6649/2015	EPI1055656	2015-09-25	Beijing Institute of Microbiology and Epidemiology	Beijing Institute of Microbiology and Epidemiology	Maijuan,Ma; Shanhui,Chen; Teng,Zhao
H9	A/duck/Wuxi/6644/2015	EPI1055653	2015-09-25	Beijing Institute of Microbiology and Epidemiology	Beijing Institute of Microbiology and Epidemiology	Maijuan,Ma; Shanhui,Chen; Teng,Zhao
H9	A/chicken/Wuxi/6643/2015	EPI1055650	2015-09-23	Beijing Institute of Microbiology and Epidemiology	Beijing Institute of Microbiology and Epidemiology	Maijuan,Ma; Shanhui,Chen; Teng,Zhao
H9	A/chicken/Wuxi/6638/2015	EPI1055647	2015-09-10	Beijing Institute of Microbiology and Epidemiology	Beijing Institute of Microbiology and Epidemiology	Maijuan,Ma; Shanhui,Chen; Teng,Zhao
H9	A/chicken/Wuxi/6469/2015	EPI1055644	2015-08-18	Beijing Institute of Microbiology and Epidemiology	Beijing Institute of Microbiology and Epidemiology	Maijuan,Ma; Shanhui,Chen; Teng,Zhao
H9	A/chicken/Wuxi/6468/2015	EPI1055641	2015-08-18	Beijing Institute of Microbiology and Epidemiology	Beijing Institute of Microbiology and Epidemiology	Maijuan,Ma; Shanhui,Chen; Teng,Zhao
H9	A/chicken/Wuxi/6442/2015	EPI1055633	2015-08-10	Beijing Institute of Microbiology and Epidemiology	Beijing Institute of Microbiology and Epidemiology	Maijuan,Ma; Shanhui,Chen; Teng,Zhao
H9	A/chicken/Wuxi/6441/2015	EPI1055625	2015-08-10	Beijing Institute of Microbiology and Epidemiology	Beijing Institute of Microbiology and Epidemiology	Maijuan,Ma; Shanhui,Chen; Teng,Zhao
H9	A/chicken/Wuxi/6440/2015	EPI1055621	2015-08-10	Beijing Institute of Microbiology and Epidemiology	Beijing Institute of Microbiology and Epidemiology	Maijuan,Ma; Shanhui,Chen; Teng,Zhao
H9	A/chicken/Wuxi/6435/2015	EPI1055613	2015-08-10	Beijing Institute of Microbiology and Epidemiology	Beijing Institute of Microbiology and Epidemiology	Maijuan,Ma; Shanhui,Chen; Teng,Zhao
H9	A/chicken/Wuxi/6082/2015	EPI1055521	2015-06-19	Beijing Institute of Microbiology and Epidemiology	Beijing Institute of Microbiology and Epidemiology	Maijuan,Ma; Shanhui,Chen; Teng,Zhao
H9	A/chicken/Wuxi/6080/2015	EPI1055511	2015-06-19	Beijing Institute of Microbiology and Epidemiology	Beijing Institute of Microbiology and Epidemiology	Maijuan,Ma; Shanhui,Chen; Teng,Zhao
H9	A/chicken/Wuxi/5854/2015	EPI1055505	2015-05-19	Beijing Institute of Microbiology and Epidemiology	Beijing Institute of Microbiology and Epidemiology	Maijuan,Ma; Shanhui,Chen; Teng,Zhao
H9	A/goose/Wuxi/5842/2015	EPI1055501	2015-05-14	Beijing Institute of Microbiology and Epidemiology	Beijing Institute of Microbiology and Epidemiology	Maijuan,Ma; Shanhui,Chen; Teng,Zhao
H9	A/duck/Wuxi/5083/2015	EPI1055485	2015-02-17	Beijing Institute of Microbiology and Epidemiology	Beijing Institute of Microbiology and Epidemiology	Maijuan,Ma; Shanhui,Chen; Teng,Zhao
H9	A/chicken/Wuxi/3083/2014	EPI1055472	2014-08-12	Beijing Institute of Microbiology and Epidemiology	Beijing Institute of Microbiology and Epidemiology	Maijuan,Ma; Shanhui,Chen; Teng,Zhao
H9	A/chicken/Wuxi/2723/2014	EPI1055467	2014-07-22	Beijing Institute of Microbiology and Epidemiology	Beijing Institute of Microbiology and Epidemiology	Maijuan,Ma; Shanhui,Chen; Teng,Zhao
H9	A/chicken/East_Java/Spg147/2018	EPI1324896	2018-02-20	Institute of Tropical Disease, Universitas Airlangga	Kobe University Graduate School of Medicine	AN,Novianti;K,Rahardjo;RR,Prasetya;AM,Nastri;JR,Dewantari;AP,Rahardjo;ATS,Estoepangestie;YK,Shimizu;ED,Poetranto;G,Soegiarto;Y,Mori;K,Shimizu
H9	A/ostrich/Heibei/179/2014	EPI930371	2014-07-19	Qingdao Agricultural University	Qingdao Agriculture University	Dongdong, Wang
H9	A/ostrich/Hebei/182/2014	EPI930363	2014-07-19	Qingdao Agricultural University	Qingdao Agriculture University	Dongdong, Wang
H9	A/ostrich/Hebei/028/2013	EPI930355	2013-05-14	Qingdao Agricultural University	Qingdao Agriculture University	Dongdong, Wang
H9	A/ostrich/Beijing/293/2013	EPI930339	2013-11-04	Qingdao Agricultural University	Qingdao Agriculture University	Dongdong, Wang
H9	A/chicken/Siberia/03/2018	EPI1319339	2018-05-15	Research Institute of Experimental and Clinical Medicine	Research Institute of Experimental and Clinical Medicine	Sharshov, K.; Sobolev, I.; Leonov, S.; Yushkov, Y.; Irza, V.; Alekseev, A.; Alikina, T.; Kabilov, M.; Shestopalov, A.
H9	A/chicken/Japan/AQ-HE28-50/2016	EPI1564450	2016-08-09			Shibata,A.; Okamatsu,M.; Sumiyoshi,R.; Matsuno,K.; Osaka,H.; Sakoda,Y.
H9	A/chicken/Japan/AQ-HE28-57/2016/-1	EPI1075355	2017-01-01	National Institute of Animal Health	National Institute of Animal Health	Uchida,Y
H9	A/chicken/Japan/AQ-HE28-28/2016	EPI1564442	2016-06-16			Shibata,A.; Okamatsu,M.; Sumiyoshi,R.; Matsuno,K.; Osaka,H.; Sakoda,Y.
H9	A/duck/Japan/AnimalQuarantine-HE5/2015	EPI860632	2015-01-01	National Institute of Animal Health	National Institute of Animal Health	Uchida,U.
H9	A/chicken/Japan/AnimalQuarantine-HE61/2015	EPI860560	2015-01-01	National Institute of Animal Health	National Institute of Animal Health	Uchida,U.
H9	A/duck/Miyazaki/450110/2016	EPI855767	2016-01	National Institute of Animal Health	National Institute of Animal Health
H9	A/chicken/Bangladesh/3C-44/2014	EPI1335752	2014-05-27	Institute of Epidemiology Disease Control and Research (IEDCR) & Bangladesh National Influenza Centre (NIC)	Centers for Disease Control and Prevention
H9	A/quail/Bangladesh/337/2013	EPI744948	2013-10-26	Institute of Epidemiology Disease Control and Research (IEDCR) & Bangladesh National Influenza Centre (NIC)	Centers for Disease Control and Prevention
H9	A/chicken/Bangladesh/OP-4/2013	EPI744942	2013-12-05	Institute of Epidemiology Disease Control and Research (IEDCR) & Bangladesh National Influenza Centre (NIC)	Centers for Disease Control and Prevention
H9	A/chicken/Vietnam/NCVD-LS52/2016	EPI1335776	2016-06-10	National Centre of Veterinary Diagnostics	Centers for Disease Control and Prevention
H9	A/mallard/Tomsk/1391/2018	EPI1355432	2018-09-17	State Research Center of Virology and Biotechnology (VECTOR)	State Research Center of Virology and Biotechnology (VECTOR)	Natalia,Goncharova; Ivan,Susloparov; Natalia,Kolosova; Alexey,Danilenko; Juliya,Bulanovich; Vasiliy,Marchenko; Alexander,Ryzhikov
H9	A/chicken/Primorsky_Krai/1771/2018	EPI1355426	2018-12-11	State Research Center of Virology and Biotechnology (VECTOR)	State Research Center of Virology and Biotechnology (VECTOR)	Natalia,Goncharova; Ivan,Susloparov; Natalia,Kolosova; Alexey,Danilenko; Juliya,Bulanovich; Vasiliy,Marchenko; Alexander,Ryzhikov
H9	A/Turkey/Netherlands/11015452/2011	EPI1230034	2011-08-31	Wageningen Bioveterinary Research	Wageningen Bioveterinary Research	Bergervoet, Saskia; Heutink, Rene; Harders, Frank; Beerens, Nancy
H9	A/Chicken/Netherlands/10020245/2010	EPI1229866	2010-12-10	Wageningen Bioveterinary Research	Wageningen Bioveterinary Research	Bergervoet, Saskia; Heutink, Rene; Harders, Frank; Beerens, Nancy
H9	A/chicken/FVM/1/2011	EPI1728849	2011-12-19	Faculty of Veterinary Medicine, University Of Sadat City Virology	Faculty of Veterinary Medicine, University of Sadat City	Mohammed, AboElkhair; Mohammed, E. Hassan; Vuong, Nghia Bui; Dai, Quang Trinh; Ahmed, Mousa; Ibrahim, Moharam; Hesham, Sultan; Haruka, Ogawa; Kunitoshi, Imai; Moustafa, A.Sakr
H9	A/chicken/Vietnam/Raho6-Tg1-V2-S1/2018	EPI1678473	2018-03-20	Center for Veterinary Diagnostics - Regional Animal Health Office No.6	Centers for Disease Control and Prevention
H9	A/chicken/Vietnam/Raho6-Tg1-V2-S2/2018	EPI1678465	2018-03-20	Center for Veterinary Diagnostics - Regional Animal Health Office No.6	Centers for Disease Control and Prevention
H9	A/chicken/Vietnam/Raho6-Tg1-V2-S3/2018	EPI1678457	2018-03-20	Center for Veterinary Diagnostics - Regional Animal Health Office No.6	Centers for Disease Control and Prevention
H9	A/chicken/Vietnam/Raho6-Tg2-V2-S2/2018	EPI1678449	2018-03-21	Center for Veterinary Diagnostics - Regional Animal Health Office No.6	Centers for Disease Control and Prevention
H9	A/chicken/Vietnam/Raho6-Tg5-V2-S4/2018	EPI1678441	2018-03-21	Center for Veterinary Diagnostics - Regional Animal Health Office No.6	Centers for Disease Control and Prevention
H9	A/chicken/Vietnam/Raho6-Dl2V3S1/2018	EPI1678433	2018-04-02	Center for Veterinary Diagnostics - Regional Animal Health Office No.6	Centers for Disease Control and Prevention
H9	A/chicken/Vietnam/Raho6-Dl3V3S5/2018	EPI1678410	2018-04-05	Center for Veterinary Diagnostics - Regional Animal Health Office No.6	Centers for Disease Control and Prevention
H9	A/chicken/Vietnam/Raho6-Tg5-V2-S5/2018	EPI1678394	2018-03-21	Center for Veterinary Diagnostics - Regional Animal Health Office No.6	Centers for Disease Control and Prevention
H9	A/chicken/Vietnam/Raho6-Tg5-V2-S6/2018	EPI1678386	2018-03-21	Center for Veterinary Diagnostics - Regional Animal Health Office No.6	Centers for Disease Control and Prevention
H9	A/chicken/Vietnam/Raho6-Dl4V3S6/2018	EPI1678370	2018-04-06	Center for Veterinary Diagnostics - Regional Animal Health Office No.6	Centers for Disease Control and Prevention
H9	A/chicken/Vietnam/Raho6-18S-0795/2018	EPI1678316	2018-04-06	Center for Veterinary Diagnostics - Regional Animal Health Office No.6	Centers for Disease Control and Prevention
H9	A/chicken/Vietnam/Raho6-18S-0796/2018	EPI1678308	2018-04-06	Center for Veterinary Diagnostics - Regional Animal Health Office No.6	Centers for Disease Control and Prevention
H9	A/chicken/Vietnam/Raho6-18S-0802/2018	EPI1678300	2018-04-06	Center for Veterinary Diagnostics - Regional Animal Health Office No.6	Centers for Disease Control and Prevention
H9	A/chicken/Vietnam/Raho6-18S-0803/2018	EPI1678292	2018-04-06	Center for Veterinary Diagnostics - Regional Animal Health Office No.6	Centers for Disease Control and Prevention
H9	A/chicken/Vietnam/Raho6-18S-0804/2018	EPI1678284	2018-04-06	Center for Veterinary Diagnostics - Regional Animal Health Office No.6	Centers for Disease Control and Prevention
H9	A/duck/Vietnam/Raho6-18S-0806/2018	EPI1678276	2018-04-06	Center for Veterinary Diagnostics - Regional Animal Health Office No.6	Centers for Disease Control and Prevention
H9	A/chicken/Vietnam/Raho6-17S3713/2017	EPI1678186	2017-11-16	Center for Veterinary Diagnostics - Regional Animal Health Office No.6	Centers for Disease Control and Prevention
H9	A/chicken/Vietnam/Raho6-17S3812/2017	EPI1678179	2017-11-16	Center for Veterinary Diagnostics - Regional Animal Health Office No.6	Centers for Disease Control and Prevention
H9	A/chicken/Vietnam/Raho6-17S3813/2017	EPI1678171	2017-11-16	Center for Veterinary Diagnostics - Regional Animal Health Office No.6	Centers for Disease Control and Prevention
H9	A/chicken/Vietnam/Raho6-18S-0404/2018	EPI1678156	2018-02-06	Center for Veterinary Diagnostics - Regional Animal Health Office No.6	Centers for Disease Control and Prevention
H9	A/chicken/Vietnam/Raho6-17S3365/2017	EPI1678143	2017-11-23	Center for Veterinary Diagnostics - Regional Animal Health Office No.6	Centers for Disease Control and Prevention
H9	A/chicken/Vietnam/Raho6-17S3390/2017	EPI1678135	2017-11-23	Center for Veterinary Diagnostics - Regional Animal Health Office No.6	Centers for Disease Control and Prevention
H9	A/chicken/Vietnam/Raho6-17S3888/2017	EPI1678119	2017-12-19	Center for Veterinary Diagnostics - Regional Animal Health Office No.6	Centers for Disease Control and Prevention
H9	A/chicken/Vietnam/Raho6-17S3904/2017	EPI1678095	2017-12-19	Center for Veterinary Diagnostics - Regional Animal Health Office No.6	Centers for Disease Control and Prevention
H9	A/chicken/Vietnam/Raho6-17S3950/2017	EPI1678087	2017-12-20	Center for Veterinary Diagnostics - Regional Animal Health Office No.6	Centers for Disease Control and Prevention
H9	A/chicken/Vietnam/Raho6-18S-0418/2018	EPI1678072	2018-02-07	Center for Veterinary Diagnostics - Regional Animal Health Office No.6	Centers for Disease Control and Prevention
H9	A/chicken/Vietnam/Raho6-18S-0726/2018	EPI1678064	2018-02-08	Center for Veterinary Diagnostics - Regional Animal Health Office No.6	Centers for Disease Control and Prevention
H9	A/chicken/Vietnam/Raho6-18S-0728/2018	EPI1678056	2018-02-08	Center for Veterinary Diagnostics - Regional Animal Health Office No.6	Centers for Disease Control and Prevention
H9	A/chicken/Vietnam/Raho6-18S-0754/2018	EPI1678037	2018-03-09	Center for Veterinary Diagnostics - Regional Animal Health Office No.6	Centers for Disease Control and Prevention
H9	A/chicken/Vietnam/Raho6-18S-0756/2018	EPI1678029	2018-03-09	Center for Veterinary Diagnostics - Regional Animal Health Office No.6	Centers for Disease Control and Prevention
H9	A/chicken/Vietnam/Raho6-18S-0788/2018	EPI1678021	2018-04-05	Center for Veterinary Diagnostics - Regional Animal Health Office No.6	Centers for Disease Control and Prevention
H9	A/chicken/Vietnam/Raho6-17S-1863/2017	EPI1678015	2017-08-07	Center for Veterinary Diagnostics - Regional Animal Health Office No.6	Centers for Disease Control and Prevention
H9	A/chicken/Vietnam/Raho6-18S-0757/2018	EPI1678009	2018-03-09	Center for Veterinary Diagnostics - Regional Animal Health Office No.6	Centers for Disease Control and Prevention
H9	A/chicken/Vietnam/Raho6-18S-0778/2018	EPI1677985	2018-04-05	Center for Veterinary Diagnostics - Regional Animal Health Office No.6	Centers for Disease Control and Prevention
H9	A/chicken/Vietnam/Raho6-18S-0779/2018	EPI1677977	2018-04-05	Center for Veterinary Diagnostics - Regional Animal Health Office No.6	Centers for Disease Control and Prevention
H9	A/chicken/Vietnam/Raho6-17S2906/2017	EPI1677969	2017-10-27	Center for Veterinary Diagnostics - Regional Animal Health Office No.6	Centers for Disease Control and Prevention
H9	A/chicken/Vietnam/Raho6-17S2688/2017	EPI1677939	2017-09-27	Center for Veterinary Diagnostics - Regional Animal Health Office No.6	Centers for Disease Control and Prevention
H9	A/chicken/Vietnam/Raho6-17S2871/2017	EPI1677931	2017-10-25	Center for Veterinary Diagnostics - Regional Animal Health Office No.6	Centers for Disease Control and Prevention
H9	A/chicken/Vietnam/Raho6-17S2904/2017	EPI1677923	2017-10-27	Center for Veterinary Diagnostics - Regional Animal Health Office No.6	Centers for Disease Control and Prevention
H9	A/chicken/Vietnam/Raho6-17S2700/2017	EPI1677907	2017-09-27	Center for Veterinary Diagnostics - Regional Animal Health Office No.6	Centers for Disease Control and Prevention
H9	A/chicken/Vietnam/Raho6-17S2849/2017	EPI1677899	2017-10-25	Center for Veterinary Diagnostics - Regional Animal Health Office No.6	Centers for Disease Control and Prevention
H9	A/chicken/Vietnam/Raho6-17S2709/2017	EPI1677868	2017-09-27	Center for Veterinary Diagnostics - Regional Animal Health Office No.6	Centers for Disease Control and Prevention
H9	A/chicken/Vietnam/Raho6-17S2872/2017	EPI1677860	2017-10-25	Center for Veterinary Diagnostics - Regional Animal Health Office No.6	Centers for Disease Control and Prevention
H9	A/chicken/Vietnam/NCVD-18-113-4/2018	EPI1677852	2018-03-11	National Centre of Veterinary Diagnostics	Centers for Disease Control and Prevention
H9	A/chicken/Vietnam/NCVD-18--163-26/2018	EPI1677844	2018-04-04	National Centre of Veterinary Diagnostics	Centers for Disease Control and Prevention
H9	A/chicken/Vietnam/NCVD-NA3-V1-S3/2018	EPI1677836	2018-02-06	National Centre of Veterinary Diagnostics	Centers for Disease Control and Prevention
H9	A/chicken/Vietnam/NCVD-NA1V2S6/2018	EPI1677828	2018-03-09	National Centre of Veterinary Diagnostics	Centers for Disease Control and Prevention
H9	A/chicken/Vietnam/NCVD-NA5V2S4/2018	EPI1677822	2018-03-07	National Centre of Veterinary Diagnostics	Centers for Disease Control and Prevention
H9	A/chicken/Vietnam/NCVD-18-84-11/2018	EPI1677815	2018-08-02	National Centre of Veterinary Diagnostics	Centers for Disease Control and Prevention
H9	A/chicken/Vietnam/NCVD-18-167-19/2018	EPI1677800	2018-09-04	National Centre of Veterinary Diagnostics	Centers for Disease Control and Prevention
H9	A/chicken/Vietnam/NCVD-18--163-10/2018	EPI1677792	2018-06-04	National Centre of Veterinary Diagnostics	Centers for Disease Control and Prevention
H9	A/chicken/Vietnam/NCVD-LC4V3S6/2018	EPI1677778	2018-06-04	National Centre of Veterinary Diagnostics	Centers for Disease Control and Prevention
H9	A/chicken/Vietnam/NCVD-18-84-02/2018	EPI1677770	2018-08-02	National Centre of Veterinary Diagnostics	Centers for Disease Control and Prevention
H9	A/chicken/Vietnam/NCVD-18-166-3/2018	EPI1677755	2018-08-04	National Centre of Veterinary Diagnostics	Centers for Disease Control and Prevention
H9	A/chicken/Vietnam/NCVD-NA5V2S5/2018	EPI1677727	2018-03-07	National Centre of Veterinary Diagnostics	Centers for Disease Control and Prevention
H9	A/chicken/Vietnam/NCVD-NA4V2S4/2018	EPI1677704	2018-03-07	National Centre of Veterinary Diagnostics	Centers for Disease Control and Prevention
H9	A/chicken/Vietnam/NCVD-18-167-3/2018	EPI1677681	2018-09-04	National Centre of Veterinary Diagnostics	Centers for Disease Control and Prevention
H9	A/chicken/Vietnam/NCVD-NA4V2S5/2018	EPI1677653	2018-03-07	National Centre of Veterinary Diagnostics	Centers for Disease Control and Prevention
H9	A/chicken/Vietnam/NCVD-18-112-14/2018	EPI1677642	2018-07-03	National Centre of Veterinary Diagnostics	Centers for Disease Control and Prevention
H9	A/chicken/Vietnam/NCVD-18-84-17/2018	EPI1677603	2018-08-02	National Centre of Veterinary Diagnostics	Centers for Disease Control and Prevention
H9	A/chicken/Vietnam/NCVD-18-112-33/2018	EPI1677595	2018-08-03	National Centre of Veterinary Diagnostics	Centers for Disease Control and Prevention
H9	A/chicken/Vietnam/NCVD-18-119-18/2018	EPI1677589	2018-03-11	National Centre of Veterinary Diagnostics	Centers for Disease Control and Prevention
H9	A/chicken/Vietnam/NCVD-18--163-8/2018	EPI1677581	2018-06-04	National Centre of Veterinary Diagnostics	Centers for Disease Control and Prevention
H9	A/chicken/Vietnam/NCVD-18-167-17/2018	EPI1677541	2018-09-04	National Centre of Veterinary Diagnostics	Centers for Disease Control and Prevention
H9	A/chicken/Vietnam/NCVD-NA2V2S5/2018	EPI1677525	2018-03-09	National Centre of Veterinary Diagnostics	Centers for Disease Control and Prevention
H9	A/chicken/Vietnam/NCVD-NA4V3S5/2018	EPI1677512	2018-05-04	National Centre of Veterinary Diagnostics	Centers for Disease Control and Prevention
H9	A/chicken/Vietnam/NCVD-NA1V3S3/2018	EPI1677506	2018-05-04	National Centre of Veterinary Diagnostics	Centers for Disease Control and Prevention
H9	A/chicken/Vietnam/NCVD-18--163-27/2018	EPI1677452	2018-04-04	National Centre of Veterinary Diagnostics	Centers for Disease Control and Prevention
H9	A/chicken/Vietnam/NCVD-NA3V3S5/2018	EPI1677434	2018-04-10	National Centre of Veterinary Diagnostics	Centers for Disease Control and Prevention
H9	A/chicken/Vietnam/NCVD-H5C18LS02/2018	EPI1677427	2018-02-11	National Centre of Veterinary Diagnostics	Centers for Disease Control and Prevention
H9	A/chicken/Vietnam/NCVD-H5C18LS04/2018	EPI1677419	2018-02-11	National Centre of Veterinary Diagnostics	Centers for Disease Control and Prevention
H9	A/chicken/Vietnam/NCVD-H5C18LS09/2018	EPI1677411	2018-02-11	National Centre of Veterinary Diagnostics	Centers for Disease Control and Prevention
H9	A/chicken/Vietnam/NCVD-H5C18LS10/2018	EPI1677403	2018-02-11	National Centre of Veterinary Diagnostics	Centers for Disease Control and Prevention
H9	A/chicken/Vietnam/NCVD-H5C18LS11/2018	EPI1677396	2018-02-11	National Centre of Veterinary Diagnostics	Centers for Disease Control and Prevention
H9	A/chicken/Vietnam/NCVD-H5C18KDLS50/2018	EPI1677389	2018-03-15	National Centre of Veterinary Diagnostics	Centers for Disease Control and Prevention
H9	A/chicken/Vietnam/NCVD-H5C18KDLS53/2018	EPI1677373	2018-03-15	National Centre of Veterinary Diagnostics	Centers for Disease Control and Prevention
H9	A/chicken/Vietnam/NCVD-H5C18KDLS54/2018	EPI1677366	2018-03-15	National Centre of Veterinary Diagnostics	Centers for Disease Control and Prevention
H9	A/chicken/Vietnam/NCVD-H5C18KDLS69/2018	EPI1677359	2018-03-13	National Centre of Veterinary Diagnostics	Centers for Disease Control and Prevention
H9	A/chicken/Vietnam/NCVD-H5C18LS71/2018	EPI1677344	2018-04-11	National Centre of Veterinary Diagnostics	Centers for Disease Control and Prevention
H9	A/chicken/Vietnam/NCVD-H5C18LS73/2018	EPI1677336	2018-04-11	National Centre of Veterinary Diagnostics	Centers for Disease Control and Prevention
H9	A/chicken/Vietnam/NCVD-H5C18LS74/2018	EPI1677328	2018-04-11	National Centre of Veterinary Diagnostics	Centers for Disease Control and Prevention
H9	A/chicken/Vietnam/NCVD-NA2V3S6/2018	EPI1677320	2018-05-04	National Centre of Veterinary Diagnostics	Centers for Disease Control and Prevention
H9	A/chicken/Vietnam/NCVD-LC3V2S4/2018	EPI1677314	2018-05-03	National Centre of Veterinary Diagnostics	Centers for Disease Control and Prevention
H9	A/chicken/Vietnam/NCVD-LC4V2S6/2018	EPI1677292	2018-08-03	National Centre of Veterinary Diagnostics	Centers for Disease Control and Prevention
H9	A/chicken/Vietnam/NCVD-LC1V3S5/2018	EPI1677287	2018-03-04	National Centre of Veterinary Diagnostics	Centers for Disease Control and Prevention
H9	A/chicken/Vietnam/NCVD-LC1V2S6/2018	EPI1677282	2018-05-03	National Centre of Veterinary Diagnostics	Centers for Disease Control and Prevention
H9	A/chicken/Vietnam/NCVD-LC4V2S1/2018	EPI1677274	2018-08-03	National Centre of Veterinary Diagnostics	Centers for Disease Control and Prevention
H9	A/chicken/Yen_Thanh/381VTC/2019	EPI1679392	2019-09-12	State Research Center of Virology and Biotechnology (VECTOR)	State Research Center of Virology and Biotechnology (VECTOR)
H9	A/chicken/Yen_Thanh/335VTC/2019	EPI1679376	2019-04-27	State Research Center of Virology and Biotechnology (VECTOR)	State Research Center of Virology and Biotechnology (VECTOR)
H9	A/chicken/Yen_Thanh/334VTC/2019	EPI1679360	2019-04-27	State Research Center of Virology and Biotechnology (VECTOR)	State Research Center of Virology and Biotechnology (VECTOR)
H9	A/chicken/Yen_Thanh/333VTC/2019	EPI1679344	2019-04-27	State Research Center of Virology and Biotechnology (VECTOR)	State Research Center of Virology and Biotechnology (VECTOR)
H9	A/chicken/Yen_Thanh/331VTC/2019	EPI1679328	2019-04-27	State Research Center of Virology and Biotechnology (VECTOR)	State Research Center of Virology and Biotechnology (VECTOR)
H9	A/chicken/Yen_Thanh/324VTC/2019	EPI1676430	2019-04-15	State Research Center of Virology and Biotechnology (VECTOR)	State Research Center of Virology and Biotechnology (VECTOR)
H9	A/chicken/Yen_Thanh/315VTC/2019	EPI1676422	2019-03-24	State Research Center of Virology and Biotechnology (VECTOR)	State Research Center of Virology and Biotechnology (VECTOR)
H9	A/chicken/Yen_Thanh/313VTC/2019	EPI1676406	2019-03-24	State Research Center of Virology and Biotechnology (VECTOR)	State Research Center of Virology and Biotechnology (VECTOR)
H9	A/chicken/Yen_Thanh/312VTC/2019	EPI1676398	2019-03-24	State Research Center of Virology and Biotechnology (VECTOR)	State Research Center of Virology and Biotechnology (VECTOR)
H9	A/chicken/Nghi_Loc/291VTC/2019	EPI1676390	2019-10-14	State Research Center of Virology and Biotechnology (VECTOR)	State Research Center of Virology and Biotechnology (VECTOR)
H9	A/duck/Nghi_Loc/226VTC/2019	EPI1676374	2019-04-15	State Research Center of Virology and Biotechnology (VECTOR)	State Research Center of Virology and Biotechnology (VECTOR)
H9	A/chicken/Nghi_Loc/223VTC/2019	EPI1676358	2019-04-15	State Research Center of Virology and Biotechnology (VECTOR)	State Research Center of Virology and Biotechnology (VECTOR)
H9	A/chicken/Nghi_Loc/222VTC/2019	EPI1676350	2019-04-15	State Research Center of Virology and Biotechnology (VECTOR)	State Research Center of Virology and Biotechnology (VECTOR)
H9	A/chicken/Vinh/171VTC/2019	EPI1675564	2019-08-09	State Research Center of Virology and Biotechnology (VECTOR)	State Research Center of Virology and Biotechnology (VECTOR)
H9	A/chicken/Vinh/161VTC/2019	EPI1675556	2019-07-10	State Research Center of Virology and Biotechnology (VECTOR)	State Research Center of Virology and Biotechnology (VECTOR)
H9	A/duck/Vinh/126VTC/2019	EPI1675539	2019-04-15	State Research Center of Virology and Biotechnology (VECTOR)	State Research Center of Virology and Biotechnology (VECTOR)
H9	A/duck/Vinh/125VTC/2019	EPI1675498	2019-04-15	State Research Center of Virology and Biotechnology (VECTOR)	State Research Center of Virology and Biotechnology (VECTOR)
H9	A/chicken/Vinh/122VTC/2019	EPI1675466	2019-04-15	State Research Center of Virology and Biotechnology (VECTOR)	State Research Center of Virology and Biotechnology (VECTOR)
H9	recombinant_A/turkey/Germany/R1685/2016	EPI1753767	2016	Friedrich-Loeffler-Institut	Friedrich-Loeffler-Institut
H9	A/chicken/Eastern_China/SDKD1/2015	EPI1800494	2015-12-16	Yangzhou University	College of Veterinary Medicine, Yangzhou University
H9	A/chicken/Vietnam/NCVD-LS14/2016	EPI1815495	2016-05-12	National Centre of Veterinary Diagnostics	Centers for Disease Control and Prevention
H9	A/mute_swan/Netherlands/18016105-001/2018	EPI1841817	2018-10-30	Wageningen Bioveterinary Research	Wageningen Bioveterinary Research	Beerens, Nancy; Harders, Frank; Pritz-Verschuren, Sylvia; Roose, Marit; Germeraad, Evelien; Engelsma, Marc; Bossers, Alex; Heutink, Rene
H9	A/turkey/Netherlands/17003061-001005/2017	EPI1841444	2017-03-07	Wageningen Bioveterinary Research	Wageningen Bioveterinary Research	Beerens, Nancy; Harders, Frank; Pritz-Verschuren, Sylvia; Roose, Marit; Germeraad, Evelien; Engelsma, Marc; Bossers, Alex; Heutink, Rene
H9	A/duck/Netherlands/09014581-003/2009	EPI1841411	2009-08-25	Wageningen Bioveterinary Research	Wageningen Bioveterinary Research	Beerens, Nancy; Harders, Frank; Pritz-Verschuren, Sylvia; Roose, Marit; Germeraad, Evelien; Engelsma, Marc; Bossers, Alex; Heutink, Rene
H9	A/avian/Netherlands/14015784-051055/2014	EPI1841327	2014-11-19	Wageningen Bioveterinary Research	Wageningen Bioveterinary Research	Beerens, Nancy; Harders, Frank; Pritz-Verschuren, Sylvia; Roose, Marit; Germeraad, Evelien; Engelsma, Marc; Bossers, Alex; Heutink, Rene
H10	A/duck/Tsukuba/34/2005	EPI1187063	2005	National Institute of Animal Health	National Institute of Animal Health
H10	A/duck/Shimane/12/06	EPI1139797	2006-01-01	National Institute of Animal Health	National Institute of Animal Health	Y,Uchida
H10	A/Mallard/Italy/46341-12/2006	EPI178551	2006		Istituto Zooprofilattico Speriment. Lombardia, Emilia Ro. IZSLER
H10	A/Quail/Italy/1966	EPI178543	1966		Istituto Zooprofilattico Speriment. Lombardia, Emilia Ro. IZSLER
H10	A/Duck/Italy/60772/2007	EPI178536	2007		Istituto Zooprofilattico Speriment. Lombardia, Emilia Ro. IZSLER
H10	A/Duck/Italy/62330/2006	EPI178528	2006		Istituto Zooprofilattico Speriment. Lombardia, Emilia Ro. IZSLER
H10	A/Duck/Italy/268302/2004	EPI178493	2004		Istituto Zooprofilattico Speriment. Lombardia, Emilia Ro. IZSLER
H10	A/Turkey/Italy/928/1967	EPI178459	1967		Istituto Zooprofilattico Speriment. Lombardia, Emilia Ro. IZSLER
H10	A/duck/Italy/73383/2006	EPI174777	2006		Istituto Zooprofilattico Speriment. Lombardia, Emilia Ro. IZSLER
H10	A/chicken/B15/Jiangxi/2014	EPI537472	2014-01-09		Tsinghua University
H10	A/mallard/Denmark/16109-4/2011-11-14	EPI541472	2011-11-14	Technical University of Denmark	Statens Serum Institute	Hjulsager, Charlotte; Breum, Solvej; Trebbien, Ramona; Larsen, Lars E
H10	A/chicken/Jiangxi/102/2013(H10N8)	EPI530542	2013-12-08	South China Agricultural University	South China Agricultural University	Wenbao,Qi; Xianfeng,Zhou; Lihong,Huang; Huanan,Li; Qian,Li; Ming,Liao; Mingbin,Liu.
H10	A/duck/Tsukuba/544N/2005	EPI1187239	2005	National Institute of Animal Health	National Institute of Animal Health
H10	A/duck/Tsukuba/541/05	EPI1187023	2005	National Institute of Animal Health	National Institute of Animal Health
H10	A/duck/Tsukuba/578/06	EPI1139764	2006-01-01	National Institute of Animal Health	National Institute of Animal Health	Y,Uchida
H10	A/duck/Aichi/231110/2012	EPI860968	2012-11-28	National Institute of Animal Health	National Institute of Animal Health	Uchida,Y.
H10	A/duck/Saga/411114/2013	EPI855623	2013-11	National Institute of Animal Health	National Institute of Animal Health
H10	A/duck/Okayama/331111/2014	EPI855599	2014-11	National Institute of Animal Health	National Institute of Animal Health
H10	A/duck/Vietnam/NCVD-0100/2012	EPI760592	2012-12-06	National Centre of Veterinary Diagnostics	Centers for Disease Control and Prevention
H10	A/duck/Vietnam/NCVD-0035/2012	EPI744933	2012-12-04	National Centre of Veterinary Diagnostics	Centers for Disease Control and Prevention
H10	A/Anas_platyrhynchos/Camargue/091863/09	EPI332944	2009-05-20	Station Biologique "Tour du Valat"	Institut Pasteur	VITTECOQ Marion, GRANDHOMME Viviane
H10	A/pied_avocet/Ukraine/05848-NAMRU3/2006	EPI372496	2006-05-01	U.S. Naval Medical Research Unit No.3	Centers for Disease Control and Prevention	Gerloff, Nancy; Simpson, Natosha; Jones, Joyce; Kis, Zoltan; Bahgat, Verina; Soliman,Atef; Elassal, Emad; Ahmed, Lu'ay; Gaynor, Anne; Cornelius, Claire; Davis,Todd
H10	A/teal/Egypt/12908-NAMRU3/2005	EPI372481	2005-11-21	U.S. Naval Medical Research Unit No.3	Centers for Disease Control and Prevention	Gerloff, Nancy; Simpson, Natosha; Jones, Joyce; Kis, Zoltan; Bahgat, Verina; Soliman,Atef; Elassal, Emad; Ahmed, Lu'ay; Gaynor, Anne; Cornelius, Claire; Davis,Todd
H10	A/shoveler/Egypt/01574-NAMRU3/2007	EPI372458	2007-02-09	U.S. Naval Medical Research Unit No.3	Centers for Disease Control and Prevention	Gerloff, Nancy; Simpson, Natosha; Jones, Joyce; Kis, Zoltan; Bahgat, Verina; Soliman,Atef; Elassal, Emad; Ahmed, Lu'ay; Gaynor, Anne; Cornelius, Claire; Davis,Todd
H10	A/shoveler/Egypt/00006-NAMRU3/2007	EPI372442	2006-12-29	U.S. Naval Medical Research Unit No.3	Centers for Disease Control and Prevention	Gerloff, Nancy; Simpson, Natosha; Jones, Joyce; Kis, Zoltan; Bahgat, Verina; Soliman,Atef; Elassal, Emad; Ahmed, Lu'ay; Gaynor, Anne; Cornelius, Claire; Davis,Todd
H10	A/shoveler/Egypt/00004-NAMRU3/2007	EPI372434	2006-12-29	U.S. Naval Medical Research Unit No.3	Centers for Disease Control and Prevention	Gerloff, Nancy; Simpson, Natosha; Jones, Joyce; Kis, Zoltan; Bahgat, Verina; Soliman,Atef; Elassal, Emad; Ahmed, Lu'ay; Gaynor, Anne; Cornelius, Claire; Davis,Todd
H10	A/teal/Egypt/01207-NAMRU3/2007	EPI372426	2007-01-19	U.S. Naval Medical Research Unit No.3	Centers for Disease Control and Prevention	Gerloff, Nancy; Simpson, Natosha; Jones, Joyce; Kis, Zoltan; Bahgat, Verina; Soliman,Atef; Elassal, Emad; Ahmed, Lu'ay; Gaynor, Anne; Cornelius, Claire; Davis,Todd
H10	A/shoveler/Egypt/01198-NAMRU3/2007	EPI372402	2007-01-19	U.S. Naval Medical Research Unit No.3	Centers for Disease Control and Prevention	Gerloff, Nancy; Simpson, Natosha; Jones, Joyce; Kis, Zoltan; Bahgat, Verina; Soliman,Atef; Elassal, Emad; Ahmed, Lu'ay; Gaynor, Anne; Cornelius, Claire; Davis,Todd
H10	A/shoveler/Egypt/09781-NAMRU3/2004	EPI372339	2004-12-18	U.S. Naval Medical Research Unit No.3	Centers for Disease Control and Prevention	Gerloff, Nancy; Simpson, Natosha; Jones, Joyce; Kis, Zoltan; Bahgat, Verina; Soliman,Atef; Elassal, Emad; Ahmed, Lu'ay; Gaynor, Anne; Cornelius, Claire; Davis,Todd
H10	A/shoveler/Egypt/00600-NAMRU3/2004	EPI372291	2004-01-27	U.S. Naval Medical Research Unit No.3	Centers for Disease Control and Prevention	Gerloff, Nancy; Simpson, Natosha; Jones, Joyce; Kis, Zoltan; Bahgat, Verina; Soliman,Atef; Elassal, Emad; Ahmed, Lu'ay; Gaynor, Anne; Cornelius, Claire; Davis,Todd
H10	A/Mallard/Germany/R2075/2007	EPI317614	2007	Friedrich-Loeffler-Institut	Friedrich-Loeffler-Institut	Stech,O; Weber,S; Mettenleiter,TC; Stech,J
H10	A/mallard/Italy/4518/2007	EPI511811	2007	Istituto Zooprofilattico Sperimentale Delle Venezie	Istituto Zooprofilattico Sperimentale Delle Venezie
H10	A/Turkey/Netherlands/12004763-005-008/2012	EPI1230159	2012-03-05	Wageningen Bioveterinary Research	Wageningen Bioveterinary Research	Bergervoet, Saskia; Heutink, Rene; Harders, Frank; Beerens, Nancy
H10	A/Chicken/Netherlands/12002495-006-010/2012	EPI1230151	2012-02-06	Wageningen Bioveterinary Research	Wageningen Bioveterinary Research	Bergervoet, Saskia; Heutink, Rene; Harders, Frank; Beerens, Nancy
H10	A/Chicken/Netherlands/09007064/2009	EPI1230143	2009-04-17	Wageningen Bioveterinary Research	Wageningen Bioveterinary Research	Bergervoet, Saskia; Heutink, Rene; Harders, Frank; Beerens, Nancy
H10	A/Chicken/Netherlands/09006943/2009	EPI1230135	2009-04-15	Wageningen Bioveterinary Research	Wageningen Bioveterinary Research	Bergervoet, Saskia; Heutink, Rene; Harders, Frank; Beerens, Nancy
H10	A/Chicken/Netherlands/15007212/2015	EPI1230071	2015-04-28	Wageningen Bioveterinary Research	Wageningen Bioveterinary Research	Bergervoet, Saskia; Heutink, Rene; Harders, Frank; Beerens, Nancy
H10	A/Turkey/Netherlands/12005615/2012	EPI1230050	2012-03-13	Wageningen Bioveterinary Research	Wageningen Bioveterinary Research	Bergervoet, Saskia; Heutink, Rene; Harders, Frank; Beerens, Nancy
H10	A/Turkey/Netherlands/12004763-001-004/2012	EPI1230042	2012-03-05	Wageningen Bioveterinary Research	Wageningen Bioveterinary Research	Bergervoet, Saskia; Heutink, Rene; Harders, Frank; Beerens, Nancy
H10	A/Chicken/Netherlands/12002495-001-005/2012	EPI1229914	2012-02-06	Wageningen Bioveterinary Research	Wageningen Bioveterinary Research	Bergervoet, Saskia; Heutink, Rene; Harders, Frank; Beerens, Nancy
H10	A/Chicken/Netherlands/09006942/2009	EPI1229826	2009-04-15	Wageningen Bioveterinary Research	Wageningen Bioveterinary Research	Bergervoet, Saskia; Heutink, Rene; Harders, Frank; Beerens, Nancy
H10	A/chicken/Netherlands/17013178-006010/2017	EPI1604937	2017-09-27	Wageningen Bioveterinary Research	Wageningen Bioveterinary Research	Beerens, Nancy; Harders, Frank; Verschuren-Pritz, Sylvia; Bossers, Alex; Koch, Guus; Evelien, Germeraad; Heutink, Rene
H10	?/mallard/Khabarovsk/241/2017	EPI1333692	2017-04-28	State Research Center of Virology and Biotechnology (VECTOR)	State Research Center of Virology and Biotechnology (VECTOR)	Natalia,Goncharova; Ivan,Susloparov; Natalia,Kolosova; Juliya,Bulanovich; Vasiliy,Marchenko; Alexander,Ryzhikov
H11	A/duck/Yamanashi/191111/2016	EPI867632	2016-11-28		National Institute of Animal Health
H11	A/duck/Hunan/04.14_YYGK440-P/2015(H11N2)	EPI659351	2015-04-14		Institute of Microbiology, Chinese Academy of Sciences
H11	A/duck/Yamanashi/191106/2016	EPI867624	2016-11-28		National Institute of Animal Health
H11	A/duck/Yamanashi/191110/2016	EPI867616	2016-11-28		National Institute of Animal Health
H11	A/duck/Yamanashi/191112/2016	EPI867608	2016-11-28		National Institute of Animal Health
H11	A/duck/Yamanashi/191113/2016	EPI867600	2016-11-28		National Institute of Animal Health
H11	A/duck/Yamanashi/191109/2016	EPI867592	2016-11-28		National Institute of Animal Health
H11	A/duck/Niigata/151014/2016	EPI866802	2016-10-24		National Institute of Animal Health
H11	A/duck/Niigata/151019/2016	EPI866794	2016-10-24		National Institute of Animal Health
H11	A/duck/Bangladesh/18D755/2016	EPI1330273	2016-12-09	icddr,b International Centre for Diarrhoeal Disease Research, Bangladesh	Centers for Disease Control and Prevention	Yang, G.; Chowdury, S; Hodges, E; Rahman, M.Z.; Jang, Y.; Hossain, M.E.; Jones, J.; Stark, T.; Di, H.; Cook, P.W.; Ghosh, S.; Azziz-Baumgartner, E.; Barnes, J.; Wentworth, D.; Kennedy, E.; Davis, C.T.
H11	A/duck/Bangladesh/19D691/2016	EPI1330258	2016-09-07	icddr,b International Centre for Diarrhoeal Disease Research, Bangladesh	Centers for Disease Control and Prevention	Yang, G.; Chowdury, S; Hodges, E; Rahman, M.Z.; Jang, Y.; Hossain, M.E.; Jones, J.; Stark, T.; Di, H.; Cook, P.W.; Ghosh, S.; Azziz-Baumgartner, E.; Barnes, J.; Wentworth, D.; Kennedy, E.; Davis, C.T.
H11	A/duck/Bangladesh/17D760/2016	EPI1330250	2016-12-18	icddr,b International Centre for Diarrhoeal Disease Research, Bangladesh	Centers for Disease Control and Prevention	Yang, G.; Chowdury, S; Hodges, E; Rahman, M.Z.; Jang, Y.; Hossain, M.E.; Jones, J.; Stark, T.; Di, H.; Cook, P.W.; Ghosh, S.; Azziz-Baumgartner, E.; Barnes, J.; Wentworth, D.; Kennedy, E.; Davis, C.T.
H11	A/duck/Bangladesh/18D747/2016	EPI1330245	2016-12-09	icddr,b International Centre for Diarrhoeal Disease Research, Bangladesh	Centers for Disease Control and Prevention	Yang, G.; Chowdury, S; Hodges, E; Rahman, M.Z.; Jang, Y.; Hossain, M.E.; Jones, J.; Stark, T.; Di, H.; Cook, P.W.; Ghosh, S.; Azziz-Baumgartner, E.; Barnes, J.; Wentworth, D.; Kennedy, E.; Davis, C.T.
H11	A/duck/Bangladesh/18D745/2016	EPI1330238	2016-12-09	icddr,b International Centre for Diarrhoeal Disease Research, Bangladesh	Centers for Disease Control and Prevention	Yang, G.; Chowdury, S; Hodges, E; Rahman, M.Z.; Jang, Y.; Hossain, M.E.; Jones, J.; Stark, T.; Di, H.; Cook, P.W.; Ghosh, S.; Azziz-Baumgartner, E.; Barnes, J.; Wentworth, D.; Kennedy, E.; Davis, C.T.
H11	A/duck/Bangladesh/18D751/2016	EPI1330231	2016-12-09	icddr,b International Centre for Diarrhoeal Disease Research, Bangladesh	Centers for Disease Control and Prevention	Yang, G.; Chowdury, S; Hodges, E; Rahman, M.Z.; Jang, Y.; Hossain, M.E.; Jones, J.; Stark, T.; Di, H.; Cook, P.W.; Ghosh, S.; Azziz-Baumgartner, E.; Barnes, J.; Wentworth, D.; Kennedy, E.; Davis, C.T.
H11	A/duck/Bangladesh/1753/2010	EPI540199	2010-09-15	icddr,b International Centre for Diarrhoeal Disease Research, Bangladesh	Centers for Disease Control and Prevention	Gerloff, Nancy; Simpson, Natosha; Davis, C. Todd
H11	A/duck/Cambodia/696W19M2/2014	EPI702154	2013-05-08	Institut Pasteur du Cambodia	Institut Pasteur du Cambodia	Horm, S-V; Horwood, P; Dussart, P.
H11	A/duck/Wuxi/JYJN203/2014	EPI1055392	2014-02-15	Beijing Institute of Microbiology and Epidemiology	Beijing Institute of Microbiology and Epidemiology	Maijuan,Ma; Shanhui,Chen; Teng,Zhao
H11	A/chicken/Wuxi/JYJN132/2014	EPI1055384	2013-12-24	Beijing Institute of Microbiology and Epidemiology	Beijing Institute of Microbiology and Epidemiology	Maijuan,Ma; Shanhui,Chen; Teng,Zhao
H11	A/duck/Kagoshima/KU57/2014	EPI1057756	2014	Kagoshima University	Kagoshima University
H11	A/crane/Kagoshima/KU-T40/2015	EPI1057748	2015	Kagoshima University	Kagoshima University
H11	A/pintail/Russia_Primorje/222/2015	EPI884231	2015-10-27	Research Institute of Experimental and Clinical Medicine	Research Institute of Experimental and Clinical Medicine	Shchelkanov, M.Yu.; Galkina, I.V.; Sharshov, K.A.; Alexeev, A.Y.; Sobolev, I.A.; Alikina, T.Y.; Kabilov, M.R.; Shestopalov, A.M.
H11	A/black-headed_gull/Kamchatka/123/2013	EPI823923	2013-09-15	Research Institute of Experimental and Clinical Medicine	Research Institute of Experimental and Clinical Medicine	Sharshov, K.A.; Kurskaya, O.G.; Sobolev, I.A.; Alexeev, A.Y.; Kabilov, M.R.; Shestopalov, A.M.
H11	A/duck/Shimane/14/06	EPI1139886	2006-01-01	National Institute of Animal Health	National Institute of Animal Health	Y,Uchida
H11	A/duck/Tsukuba/218/06	EPI1139830	2006-01-01	National Institute of Animal Health	National Institute of Animal Health	Y,Uchida
H11	A/duck/Chiba/25/06	EPI1139772	2006-01-01	National Institute of Animal Health	National Institute of Animal Health	Y,Uchida
H11	A/duck/Chiba/16/06	EPI1139747	2006-01-01	National Institute of Animal Health	National Institute of Animal Health	Y,Uchida
H11	A/duck/Chiba/21/06	EPI1139739	2006-01-01	National Institute of Animal Health	National Institute of Animal Health	Y,Uchida
H11	A/duck/Shimane/21/06	EPI1120604	2006-01-01	National Institute of Animal Health	National Institute of Animal Health	Y,Uchida
H11	A/duck/Shimane/01/07	EPI1120596	2007-01-01	National Institute of Animal Health	National Institute of Animal Health	Y,Uchida
H11	A/duck/Ibaraki/F99/2016	EPI1105845	2016-12-14	National Institute of Animal Health	National Institute of Animal Health	Mine,J
H11	A/pochard/Fukui/131817/2013	EPI860984	2013-11-18	National Institute of Animal Health	National Institute of Animal Health	Uchida,Y.
H11	A/duck/Saga/411005/2012	EPI855798	2012-10	National Institute of Animal Health	National Institute of Animal Health
H11	A/duck/Miyazaki/451115/2012	EPI855639	2012-11	National Institute of Animal Health	National Institute of Animal Health
H11	A/duck/Yamaguchi/350112/2013	EPI855631	2013-01	National Institute of Animal Health	National Institute of Animal Health
H11	A/duck/Miyazaki/451101/2012	EPI855591	2012-11	National Institute of Animal Health	National Institute of Animal Health
H11	A/duck/Tottori/311217/2014	EPI855511	2014-12	National Institute of Animal Health	National Institute of Animal Health
H11	A/duck/Bangladesh/1052/2007	EPI540223	2007-10-31	Institute of Epidemiology Disease Control and Research (IEDCR) & Bangladesh National Influenza Centre (NIC)	Centers for Disease Control and Prevention	Gerloff, Nancy; Simpson, Natosha; Davis, C. Todd
H11	A/duck/Bangladesh/1051/2007	EPI540215	2007-10-31	Institute of Epidemiology Disease Control and Research (IEDCR) & Bangladesh National Influenza Centre (NIC)	Centers for Disease Control and Prevention	Gerloff, Nancy; Simpson, Natosha; Davis, C. Todd
H11	A/duck/Bangladesh/1729/2010	EPI540191	2010-09-17	Institute of Epidemiology Disease Control and Research (IEDCR) & Bangladesh National Influenza Centre (NIC)	Centers for Disease Control and Prevention	Gerloff, Nancy; Simpson, Natosha; Davis, C. Todd
H11	A/duck/Bangladesh/1578/2009	EPI540167	2009-12-23	Institute of Epidemiology Disease Control and Research (IEDCR) & Bangladesh National Influenza Centre (NIC)	Centers for Disease Control and Prevention	Gerloff, Nancy; Simpson, Natosha; Davis, C. Todd
H11	A/duck/Bangladesh/1595/2010	EPI540159	2010-01-20	Institute of Epidemiology Disease Control and Research (IEDCR) & Bangladesh National Influenza Centre (NIC)	Centers for Disease Control and Prevention	Gerloff, Nancy; Simpson, Natosha; Davis, C. Todd
H11	A/teal/Egypt/00688-NAMRU3/2004	EPI372299	2004-01-28	U.S. Naval Medical Research Unit No.3	Centers for Disease Control and Prevention	Gerloff, Nancy; Simpson, Natosha; Jones, Joyce; Kis, Zoltan; Bahgat, Verina; Soliman,Atef; Elassal, Emad; Ahmed, Lu'ay; Gaynor, Anne; Cornelius, Claire; Davis,Todd
H11	A/Domestic_Duck/Germany/R784/06	EPI341615	2011-05-24	Friedrich-Loeffler-Institut	Friedrich-Loeffler-Institut	Stech,O; Weber,S; Mettenleiter,TC; Stech,J
H11	A/Mallard/Netherlands/14017570/2014	EPI1140169	2014-12-17	Wageningen Bioveterinary Research	Wageningen Bioveterinary Research	Bergervoet, Saskia; Heutink, Rene; Harders, Frank; Beerens, Nancy
H12	A/teal/Chany/324/2017	EPI1319360	2017-09-03		Research Institute of Experimental and Clinical Medicine	Sharshov, K.; Sobolev, I.; Kurskaya, O.; Li, X.; Alekseev, A.; Alikina, T.; Kabilov, M.; Shestopalov, A.
H12	A/duck/Fukui/181006/2015	EPI866952	2015-10-30		National Institute of Animal Health
H12	A/teal/Russia_Primorje/18-1377/2018	EPI1640291	2018-11-10	Research Institute of Experimental and Clinical Medicine	Research Institute of Experimental and Clinical Medicine
H12	A/mallard/Novosibirsk_region/964k/2018	EPI1640123	2018-09-29	Research Institute of Experimental and Clinical Medicine	Research Institute of Experimental and Clinical Medicine
H12	A/mallard/Novosibirsk_region/999k/2018	EPI1640115	2018-10-01	Research Institute of Experimental and Clinical Medicine	Research Institute of Experimental and Clinical Medicine
H12	A/duck/Chiba/1/2010	EPI860888	2010	National Institute of Animal Health	National Institute of Animal Health	Uchida,Y.
H12	A/lesser_flamingo/Kenya/54/2008	EPI744937	2008-06-28	CDC-Kenya	Centers for Disease Control and Prevention
H12	A/Mallard/Alberta/60/76	EPI744935	2008-03-06	St. Jude Children's Research Hospital	Centers for Disease Control and Prevention
H12	A/Mallard/Netherlands/15013156/2015	EPI1140185	2015-09-06	Wageningen Bioveterinary Research	Wageningen Bioveterinary Research	Bergervoet, Saskia; Heutink, Rene; Harders, Frank; Beerens, Nancy
H12	A/Arenaria_interpres/Belgium/02936pcs1/2010	EPI345388	2010-01-27	Veterinary and Agrochemical Research Centre CODA-CERVA	Veterinary and Agrochemical Research Centre CODA-CERVA	Van Borm,S.; Rosseel,T.; Lambrecht,B.; Vangeluwe,D.; Vandenbussche,F.; van den Berg,T.
H13	A/environment/Kamchatka/117/2016	EPI961490	2016-10-01		State Research Center of Virology and Biotechnology (VECTOR)	Ivan,Susloparov; Natalya,Goncharova; Natalya,Kolosova; Vasiliy,Marchenko; Alexander,Ryzhikov
H13	A/swan/East_China/SD588/2015(H13N8)	EPI1057470	2015-12-26	Institute of Poultry Science, Shandong, Academy of Agricultural Science	South China Agricultural University	Youling,Wang;Xiaoyuan,Yuan;Wu,Ai;Lihong,Qi; Yuxia,Zhang; Huaiying,Xu; Kai,Meng
H13	A/Herring_Gull/Netherlands/08018049/2008	EPI1140097	2008-08-28	Wageningen Bioveterinary Research	Wageningen Bioveterinary Research	Bergervoet, Saskia; Heutink, Rene; Harders, Frank; Beerens, Nancy
H13	A/black-headed_gull/Kamchatka/007/2015	EPI823672	2015-09-20	Research Institute of Experimental and Clinical Medicine	Research Institute of Experimental and Clinical Medicine	Sharshov, K.A.; Sobolev, I.A.; Kabilov, M.R.; Shestopalov, A.M.
H13	A/teal/Egypt/11974-NAMRU3/2005	EPI372347	2005-09-10	U.S. Naval Medical Research Unit No.3	Centers for Disease Control and Prevention	Gerloff, Nancy; Simpson, Natosha; Jones, Joyce; Kis, Zoltan; Bahgat, Verina; Soliman,Atef; Elassal, Emad; Ahmed, Lu'ay; Gaynor, Anne; Cornelius, Claire; Davis,Todd
H14	A/garganey/Ukraine/05839-NAMRU3/2006	EPI372520	2006-08-13	U.S. Naval Medical Research Unit No.3	Centers for Disease Control and Prevention	Gerloff, Nancy; Simpson, Natosha; Jones, Joyce; Kis, Zoltan; Bahgat, Verina; Soliman,Atef; Elassal, Emad; Ahmed, Lu'ay; Gaynor, Anne; Cornelius, Claire; Davis,Todd
H14	A/Mallard/Gurijev/263/82	EPI341616	2011-05-24	Friedrich-Loeffler-Institut	Friedrich-Loeffler-Institut	Stech,O; Weber,S; Mettenleiter,TC; Stech,J
H16	A/herring_gull/Germany-MV/R2788/2006	EPI356422	2006		Friedrich-Loeffler-Institut
H16	A/Herring_Gull/Netherlands/08005707/2008	EPI1140201	2008-03-14	Wageningen Bioveterinary Research	Wageningen Bioveterinary Research	Bergervoet, Saskia; Heutink, Rene; Harders, Frank; Beerens, Nancy
H16	A/Black-headed_Gull/Netherlands/08016893/2008	EPI1140089	2008-08-14	Wageningen Bioveterinary Research	Wageningen Bioveterinary Research	Bergervoet, Saskia; Heutink, Rene; Harders, Frank; Beerens, Nancy
H16	A/great_black-headed_gull/Ningxia/2/2018(H16N3)	EPI1604476	2018-10-23	Harbin Veterinary Research Institute (CAAS)	Harbin Veterinary Research Institute (CAAS)	Yulei,Li;Minghui,Li;Jingman,Tian;Yanbing,Li
H16	A/great_black-headed_gull/Ningxia/1/2018(H16N3)	EPI1604434	2018-10-23	Harbin Veterinary Research Institute (CAAS)	Harbin Veterinary Research Institute (CAAS)	Yulei,Li;Minghui,Li;Jingman,Tian;Yanbing,Li
