# Supplementary material for: In Silico Analyses of the Role of Codon Usage at the Hemagglutinin Cleavage Site in Highly Pathogenic Avian Influenza Genesis
Source: Viruses. 2022 Jun 21;14(7):1352. doi: 10.3390/v14071352 (PMC9316147; doi:10.3390/v14071352)
Supplement: Supplementary file 1 [file viruses-14-01352-s001.zip › Supplementary File 4/dataset/avian_h10_unique_CSregion.fasta]

>A_/_H1N1|MF613746|A/mallard/Alberta/195/2016
TGCTACTGGAATGAGGAATGTGCCAGAGGTTGTCCAAGGAAGAGGCCTGTTTGGAGCAATAGCTGGA
>A_/_H1N1|MF613810|A/mallard/Alberta/603/2015
TGCTACTGGAATGAGGAATGTGCCAGAGGTTGTCCAAGGAAGAGGCCTGTTTGGAGCAATAGCTGGA
>A_/_H10N8|CY087832|A/quail/Italy/1117/1965
tgcaacaggaatgaggaatgttcctgaagtggtgcagggaaggggcctgtttggtgcaaaagcaggg
>A_/_H10gb|MF682839|A/black-headed_gull/Netherlands/1/2007**gb
TGCAACAGGAATGAGAAACGTGCCTGAACTAATGCAAGGGAGAGGTCTATTTGGTGCAATAGCGGGG
>A_/_H10gb|KP286470|A/chicken/Jiangxi/18474/2013**gb
TGCAACAGGAATGAGAAACGTACCAGAACTAATGCAAGGGAGAGGTCTATTAGGTGCAATAGCAGGG
>A_/_H10N1|CY183911|A/mallard/Sweden/105402/2009
TGCAACAGGAATGAGAAACGTGCCAGAACTAATGCAAGGGAGAGGTCTACTTGGTGCAATAGCGGGA
>A_/_H10N3|KP286133|A/duck/Jiangxi/33663/2013
TGCCACAGGAATGAGAAACGTACCGGAACTAATGCAAGGGAGAGGTCTATTTGGTGCAAWAGCGGGG
>A_/_H10N6|KP286285|A/chicken/Jiangxi/13201/2014
TGCAACAGGAATGAGAAACGTACCAGAACTAATACAAGGGAGAGGTCTATTTGGTGCAAAAGCAGGG
>A_/_H10N6|KP286333|A/chicken/Jiangxi/13235/2014
TGCAACAGGAATGAGAAACGTACCAGAACTAATACAAGGGAGAGGTCTATTTGGTGCAAAAGCAGGG
>A_/_H10N6|KP286413|A/chicken/Jiangxi/13274/2014
TGCAACAGGAATGAGAAACGTACCAGAACTAATACAAGGGAGAGGTCTATTTGGTGCAAWAGCAGGG
>A_/_H10N8|CY087760|A/shearwater/Australia/2/1972
TGCAACAGGAATGAGGAATGTTCCTGAAGTGGTGCAGGGAAGGGGCCTGTTTGGTGCAAAAGCAGGG
>A_/_H10N1|CY077048|A/Eurasian_wigeon/Netherlands/4/2007
TGCAACAGGAATGAGAAACGTGCCAGAAATAATGCAAGGGAGAGGTCTATTTGGTGCAAAAGCAGGA
>A_/_H10N7|CY076945|A/mallard/Netherlands/02/2000
TGCAACAGGAATGAGAAATGTGCCAGAAATGATGCAAGGGAGAGGTCTATTTGGTGCAAAAGCAGGA
>A_/_H10N3|MT090452|A/duck/Bangladesh/37631/2019
TGCAACAGGTATGAGAAATGTACCAGAACTAATGCAAGGGAGAGGTCTATTCGGCGCAAAAGCAGGG
>A_/_H10N7|GQ176136|A/chicken/Germany/N/1949
TGCAACAGGGATGAGGAATGTGCCAGAAGTGGTGCAGGGAAGGGGTCTGTTTGGTGCAATAGCAGGG
>A_/_H10N7|MH068116|A/ruddy_turnstone/New_Jersey/UGAI17-2881/2017
TGCTACTGGAATGAGGAATGTGCCAGAGGTTGTCCAAGGGAGAGGCCTGTTTGGGGCAATAGCTGGG
>A_/_H10N7|MG891870|A/spot-billed_duck/Alberta/308/2016
TGCTACTGGAATGAGGAATGTGCCAGAGGTTGTCCAAGGGAGAGGCCTGTTTGGGGCAATAGCTGGA
>A_/_H10N8|LC367402|A/duck/Mongolia/50/2010
TGCAACAGGAATGAGAAACGTGCCAGAAATAATGCAAGGGAGAGGTCTATTTGGTGCAATAGCGGGG
>A_/_H10N8|LC367386|A/duck/Mongolia/493/2010
TGCAACAGGAATGAGAAACGTGCCAGAAATAATGCAAGGGAGAGGTCTATTTGGTGCAATAGCGGGG
>A_/_H10N8|MG599667|A/gull/Delaware_Bay/264/2016
TGCTACTGGAATGAGGAATGTGCCAGAGGTTGTCCAAGGAAGAGGCCTGTTTGGAGCAATAGCTGGA
>A_/_H10N5|MG599650|A/red_knot/Delaware_Bay/197/2016
TGCTACTGGAATGAGGAATGTGCCAGAGGTTGTCCAAGGAAGAGGCCTGTTTGGAGCAATAGCTGGA
>A_/_H10N9|LC339699|A/duck/Hokkaido/WZ16/2008
TGCAACAGGAATGAGAAATGTGCCAGAAATAATGCAAGGGAGAGGTCTATTTGGTGCAATAGCGGGA
>A_/_H10N5|MF613659|A/mallard/Alberta/68/2016
TGCTACTGGAATGAGGAATGTGCCAGAGGTTGTCCAAGGAAGAGGCCTGTTTGGAGCAATAGCTGGA
>A_/_H10N5|MF613707|A/shorebird/Delaware_Bay/468/2016
TGCTACTGGAATGAGGAATGTGCCAGAGGTTGTCCAAGGAAGAGGCCTGTTTGGAGCAATAGCTGGA
>A_/_H10N5|MF613662|A/duck/Alberta/119/2016
TGCTACTGGAATGAGGAATGTGCCAGAGGTTGTCCAAGGAAGAGGCCTGTTTGGAGCAATAGCTGGA
>A_/_H10N5|MF613859|A/semipalmated_sandpiper/Delaware_Bay/128/2016
TGCTACTGGAATGAGGAATGTTCCAGAGGTTGTCCAAGGAAGAGGCCTGTTTGGAGCAATAGCTGGA
>A_/_H10N8|MF613854|A/mallard/Alberta/15/2015
TGCTACTGGAATGAGGAATGTGCCAGAGGTTGTCCAAGGAAGAGGCCTGTTTGGAGCAATAGCTGGA
>A_/_H10N8|MF613849|A/ruddy_turnstone/Delaware_Bay/450/2016
TGCTACTGGAATGAGGAATGTGCCAGAGGTTGTCCAAGGAAGAGGCCTGTTTGGAGCAATAGCTGGA
>A_/_H10N8|MF613831|A/mallard/Alberta/612/2015
TGCTACTGGAATGAGGAATGTGCCAGAGGTTGTCCAAGGAAGAGGCCTGTTTGGAGCAATAGCTGGA
>A_/_H10N5|MF613821|A/ruddy_turnstone/Delaware_Bay/524/2016
TGCTACTGGAATGAGGAATGTGCCAGAGGTTGTCCAAGGAAGAGGCCTGTTTGGAGCAATAGCTGGA
>A_/_H10N5|MF613929|A/shorebird/Delaware_Bay/331/2016
TGCTACTGGAATGAGGAATGTGCCAGAGGTTGTCCAAGGAAGAGGCCTGTTTGGAGCAATAGCTGGA
>A_/_H10N5|MF613655|A/mandarin_duck/Singapore/805_F-72_7/1993
TGCAACAGGAATGAGGAATGTGCCAGAGATAATGCAAGGGAGAGGTCTATTTGGTGCAATAGCAGGA
>A_/_H10N5|CY241145|A/ruddy_turnstone/New_Jersey/UGAI16-1239/2016
TGCTACTGGAATGAGGAATGTGCCAGAGGTTGTCCAAGGAAGAGGCCTGTTTGGAGCAATAGCTGGA
>A_/_H10N5|CY241225|A/ruddy_turnstone/New_Jersey/UGAI16-1265/2016
TGCTACTGGAATGAGGAATGTGCCAGAGGTTGTCCAAGGAAGAGGCCTGTTTGGAGCAATAGCTGGA
>A_/_H10N5|CY241209|A/ruddy_turnstone/New_Jersey/UGAI16-1260/2016
TGCTACTGGAATGAGGAATGTGCCAGAGGTTGTCCAAGGAAGAGGCCTGTTTGGAGCAATAGCTGGA
>A_/_H10N5|CY241177|A/ruddy_turnstone/New_Jersey/UGAI16-1250/2016
TGCTACTGGAATGAGGAATGTGCCAGAGGTTGTCCAAGGAAGAGGCCTGTTTGGAGCAATAGCTGGA
>A_/_H10N9|CY241297|A/ruddy_turnstone/New_Jersey/UGAI16-1299/2016
TGCTACTGGAATGAGGAATGTGCCAGAGGTTGTCCAAGGAAGAGGCCTGTTTGGAGCAATAGCTGGA
>A_/_H10N5|CY241281|A/ruddy_turnstone/New_Jersey/UGAI16-1294/2016
TGCTACTGGAATGAGGAATGTGCCAGAGGTTGTCCAAGGAAGAGGCCTGTTTGGAGCAATAGCTGGA
>A_/_H10N5|CY241241|A/ruddy_turnstone/New_Jersey/UGAI16-1276/2016
TGCTACTGGAATGAGGAATGTGCCAGAGGTTGTCCAAGGAAGAGGCCTGTTTGGAGCAATAGCTGGA
>A_/_H10N5|CY241429|A/ruddy_turnstone/New_Jersey/UGAI16-1481/2016
TGCTACTGGAATGAGGAATGTGCCAGAGGTTGTCCAAGGAAGAGGCCTGTTTGGAGCAATAGCTGGA
>A_/_H10N5|CY241405|A/ruddy_turnstone/New_Jersey/UGAI16-1468/2016
TGCTACTGGAATGAGGAATGTGCCAGAGGTTGTCCAAGGAAGAGGCCTGTTTGGAGCAATAGCTGGA
>A_/_H10N5|CY241445|A/ruddy_turnstone/New_Jersey/UGAI16-1488/2016
TGCTACTGGAATGAGGAATGTGCCAGAGGTTGTCCAAGGAAGAGGCCTGTTTGGAGCAATAGCTGGA
>A_/_H10N5|CY241494|A/ruddy_turnstone/New_Jersey/UGAI16-1514/2016
TGCTACTGGAATGAGGAATGTGCCAGAGGTTGTCCAAGGAAGAGGCCTGTTTGGAGCAATAGCTGGA
>A_/_H10N5|CY241486|A/ruddy_turnstone/New_Jersey/UGAI16-1510/2016
TGCTACTGGAATGAGGAATGTGCCAGAGGTTGTCCAAGGAAGAGGCCTGTTTGGAGCAATAGCTGGA
>A_/_H10N1|CY241461|A/ruddy_turnstone/New_Jersey/UGAI16-1498/2016
TGCTACTGGAATGAGGAATGTGCCAGAGGTTGTCCAAGGAAGAGGCCTGTTTGGAGCAATAGCTGGA
>A_/_H10N1|CY241512|A/ruddy_turnstone/New_Jersey/UGAI16-1522/2016
TGCTACTGGAATGAGGAATGTGCCAGAGGTTGTCCAAGGAAGAGGCCTGTTTGGAGCAATAGCTGGA
>A_/_H10N2|CY241577|A/ruddy_turnstone/New_Jersey/UGAI16-1551/2016
TGCTACTGGAATGAGGAATGTGCCAGAGGTTGTCCAAGGAAGAGGCCTGTTTGGAGCAATAGCTGGA
>A_/_H10N5|CY241569|A/ruddy_turnstone/New_Jersey/UGAI16-1548/2016
TGCTACTGGAATGAGGAATGTGCCAGAGGTTGTCCAAGGAAGAGGCCTGTTTGGAGCAATAGCTGGA
>A_/_H10N5|CY241722|A/ruddy_turnstone/New_Jersey/UGAI16-2163/2016
TGCTACTGGAATGAGGAATGTGCCAGAGGTTGTCCAAGGAAGAGGCCTGTTTGGAGCAATAGCTGGA
>A_/_H10N5|CY241674|A/ruddy_turnstone/New_Jersey/UGAI16-2126/2016
TGCTACTGGAATGAGGAATGTGCCAGAGGTTGTCCAAGGAAGAGGCCTGTTTGGAGCAATAGCTGGA
>A_/_H10N3|KY593196|A/green_winged_teal/Mexico-Sonora/1132/2009
TGCTACCGGAATGAGGAATGTGCCAGAGATTGTCCAAGGAAAAGGCCTGTTTGGAGCAATAGCTGGA
>A_/_H10N7|KY575220|A/green_winged_teal/Mexico-Sonora/1116/2009
TGCTACCGGAATGAGGAATGTGCCAGAGGTTGTCCAAGGAAGAGGCCTGTTTGGAGCAATAGCTGGA
>A_/_H10N4|MF046544|A/gull/Delaware_Bay/221/2016
TGCTACTGGAATGAGGAATGTGCCAGAGGTTGTCCAAGGAAGAGGCCTGTTTGGAGCAATAGCTGGA
>A_/_H10N8|MF046521|A/shorebird/Delaware_Bay/340/2016
TGCTACTGGAATGAGGAATGTGCCAGAGGTTGTCCAAGGAAGAGGCCTGTTTGGAGCAATAGCTGGA
>A_/_H10N8|MF046498|A/gull/Delaware_Bay/264/2016
TGCTACTGGAATGAGGAATGTGCCAGAGGTTGTCCAAGGAAGAGGCCTGTTTGGAGCAATAGCTGGA
>A_/_H10N5|MF046430|A/mallard/Alberta/477/2015
TGCTACTGGAATGAGGAATGTGCCAGAGGTTGTCCAAGGAAGAGGCCTGTTTGGAGCAATAGCTGGA
>A_/_H10N2|MF046402|A/sanderling/Delaware_Bay/520/2016
TGCTACTGGAATGAGGAATGTGCCAGAGGTTGTCCAAGGAAGAGGCCTGTTTGGAGCAATAGCTGGA
>A_/_H10N2|MF046342|A/laughing_gull/Delaware_Bay/578/2016
TGCTACTGGAATGAGGAATGTGCCAGAGGTTGTCCAAGGAAGAGGCCTGTTTGGAGCAATAGCTGGA
>A_/_H10N8|MF046387|A/gull/Delaware_Bay/254/2016
TGCTACTGGAATGAGGAATGTGCCAGAGGTTGTCCAAGGAAGAGGCCTGTTTGGAGCAATAGCTGGA
>A_/_H10N4|MF046290|A/shorebird/Delaware_Bay/140/2016
TGCTACTGGAATGAGGAATGTGCCAGAGGTTGTCCAAGGAAGAGGCCTGTTTGGAGCAATAGCTGGA
>A_/_H10N5|MF046288|A/shorebird/Delaware_Bay/130/2016
TGCTACTGGAATGAGGAATGTGCCAGAGGTTGTCCAAGGAAGAGGCCTGTTTGGAGCAATAGCTGGA
>A_/_H10N5|MF046340|A/sanderling/Delaware_Bay/507/2016
TGCTACTGGAATGAGGAATGTGCCAGAGGTTGTCCAAGGAAGAGGCCTGTTTGGAGCAATAGCTGGA
>A_/_H10N1|KY644177|A/yellow-billed_pintail/Chile/C4256/2015
TGCAACGGGAATGAGGAACGTTCCTGAGATCATTCATGAAAGAGGCCTGTTTGGGGCAATAGCTGGG
>A_/_H10N2|KY561267|A/American_coot/Missouri/15OS6556/2015
TGCTACCGGAATGAAGAATGTGCCAGAAGTTGTCCAAGGAAGAGGCCTGTTTGGAGCAATAGCTGGA
>A_/_H10N3|KT887402|A/blue-winged_teal/Louisiana/UGAI14-821/2014
TGCTACCGGAATGAAGAATGTGCCAGAAGTTGTCCAAGGAAGAGGCCTGTTTGGAGCAATAGCTGGA
>A_/_H10N3|KT887371|A/blue-winged_teal/Louisiana/UGAI14-507/2014
TGCTACTGGAATGAGGAATGTGCCAGAGGTTGTCCAAGGAAGAGGCCTGTTTGGAGCAATAGCTGGA
>A_/_H10N3|KT887363|A/blue-winged_teal/Louisiana/UGAI14-478/2014
TGCTACTGGAATGAGGAATGTGCCAGAGGTTGTCCAAGGAAGAGGCCTGTTTGGAGCAATAGCTGGA
>A_/_H10N3|KT887355|A/blue-winged_teal/Louisiana/UGAI14-453/2014
TGCTACCGGAATGAAGAATGTGCCAGAAGTTGTCCAAGGAAGAGGCCTGTTTGGAGCAATAGCTGGA
>A_/_H10N7|KT887331|A/blue-winged_teal/Louisiana/UGAI14-252/2014
TGCTACTGGAATGAGGAATGTGCCAGAGGTTGTCCAAGGAAGAGGCCTGTTTGGAGCAATAGCTGGA
>A_/_H10N3|KT887299|A/blue-winged_teal/Louisiana/UGAI14-179/2014
TGCTACCGGAATGAAGAATGTGCCAGAAGTTGTCCAAGGAAGAGGCCTGTTTGGAGCAATAGCTGGA
>A_/_H10N3|KX013084|A/green-winged_teal/Missouri/13OS6332/2013
TGCTACTGGAATGAGGAATGTGCCAGAGGTTGTCCAAGGAAGAGGCCTGTTTGGAGCAATAGCTGGA
>A_/_H10N8|KX013079|A/mallard/Ohio/13OS5191/2013
TGCTACTGGAATGAGGAATGTGCCAGAGGTTGTCCAAGGAAGAGGCCTGTTTGGAGCAATAGCTGGA
>A_/_H10N8|KX013069|A/mallard/Ohio/13OS5188/2013
TGCTACTGGAATGAGGAATGTGCCAGAGGTTGTCCAAGGAAGAGGCCTGTTTGGAGCAATAGCTGGA
>A_/_H10N7|KX013042|A/mallard/Missouri/13OS6556/2013
TGCTACTGGAATGAGGAATGTGCCAGAGGTTGTCCAAGGAAGAGGCCTGTTTGGAGCAATAGCTGGA
>A_/_H10N7|CY205662|A/blue-winged_teal/Texas/AI10-3828/2010
TGCTACTGGAATGAGGAATGTGCCAGAGGTTGTCCAAGGAAGAGGCCTGTTTGGAGCAATAGCTGGA
>A_/_H10N7|CY205589|A/blue-winged_teal/Louisiana/AI10-3525/2010
TGCTACCGGAATGAGGAATGTGCCAGAGGTTGTCCAAGGAAGAGGCCTGTTTGGAGCAATAGCTGGA
>A_/_H10N7|CY205219|A/mallard/Maryland/13OS0783/2013
TGCTACTGGAATGAGGAATGTGCCAGAGGTTGTCCAAGGAAGAGGCCTGTTTGGAGCAATAGCTGGA
>A_/_H10N7|CY205211|A/mallard/Maryland/13OS0772/2013
TGCTACTGGAATGAGGAATGTGCCAGAGGTTGTCCAAGGAAGAGGCCTGTTTGGAGCAATAGCTGGA
>A_/_H10N7|CY204995|A/mallard/Maryland/10OS566/2010
TGCTACCGGAATGAGGAATGTGCCAGAGATTGTCCAAGGAAGAGGCCTGTTTGGAGCAATAGCTGGA
>A_/_H10N7|CY204874|A/mallard/Maryland/13OS3334/2014
TGCTACTGGAATGAGGAATGTGCCAGAGGTTGTCCAAGGAAGAGGCCTGTTTGGAGCAATAGCTGGA
>A_/_H10N7|CY204858|A/mallard/Maryland/13OS3331/2014
TGCTACTGGAATGAGGAATGTGCCAGAGGTTGTCCAAGGAAGAGGCCTGTTTGGAGCAATAGCTGGA
>A_/_H10N7|CY204842|A/mallard/Maryland/13OS3329/2014
TGCTACTGGAATGAGGAATGTGCCAGAGGTTGTCCAAGGAAGAGGCCTGTTTGGAGCAATAGCTGGA
>A_/_H10N7|CY204826|A/mallard/Maryland/13OS3327/2014
TGCTACTGGAATGAGGAATGTGCCAGAGGTTGTCCAAGGAAGAGGCCTGTTTGGAGCAATAGCTGGA
>A_/_H10N7|CY204818|A/mallard/Maryland/13OS3326/2014
TGCTACTGGAATGAGGAATGTGCCAGAGGTTGTCCAAGGAAGAGGCCTGTTTGGAGCAATAGCTGGA
>A_/_H10N7|CY204810|A/mallard/Maryland/13OS3325/2014
TGCTACTGGAATGAGGAATGTGCCAGAGGTTGTCCAAGGAAGAGGCCTGTTTGGAGCAATAGCTGGA
>A_/_H10N7|CY204802|A/mallard/Maryland/13OS3324/2014
TGCTACTGGAATGAGGAATGTGCCAGAGGTTGTCCAAGGAAGAGGCCTGTTTGGAGCAATAGCTGGA
>A_/_H10N7|CY204778|A/mallard/Maryland/13OS3321/2014
TGCTACTGGAATGAGGAATGTGCCAGAGGTTGTCCAAGGAAGAGGCCTGTTTGGAGCAATAGCTGGA
>A_/_H10N7|CY204762|A/mallard/Maryland/13OS3318/2014
TGCTACTGGAATGAGGAATGTGCCAGAGGTTGTCCAAGGAAGAGGCCTGTTTGGAGCAATAGCTGGA
>A_/_H10N7|CY204706|A/mallard/Maryland/13OS3310/2014
TGCTACTGGAATGAGGAATGTGCCAGAGGTTGTCCAAGGAAGAGGCCTGTTTGGAGCAATAGCTGGA
>A_/_H10N6|CY204666|A/surf_scoter/Maryland/14OS1418/2014
TGCTACTGGAATGAGGAATGTGCCAGAGGTTGTCCAAGGAAGAGGCCTGTTTGGAGCAATAGCTGGA
>A_/_H10N6|CY204658|A/surf_scoter/Maryland/14OS1407/2014
TGCTACTGGAATGAGGAATGTGCCAGAGGTTGTCCAAGGAAGAGGCCTGTTTGGAGCAATAGCTGGA
>A_/_H10N3|CY204520|A/mallard/Maryland/14OS1329/2014
TGCTACTGGAATGAGGAATGTGCCAGAGGTTGTCCAAGGAAGAGGCCTGTTTGGAGCAATAGCTGGA
>A_/_H10N3|CY204453|A/mallard/Maryland/14OS1319/2014
TGCTACTGGAATGAGGAATGTGCCAGAGGTTGTCCAAGGAAGAGGCCTGTTTGGAGCAATAGCTGGA
>A_/_H10N3|CY204429|A/mallard/Maryland/14OS1315/2014
TGCTACTGGAATGAGGAATGTGCCAGAGGTTGTCCAAGGAAGAGGCCTGTTTGGAGCAATAGCTGGA
>A_/_H10N3|CY204370|A/mallard/Maryland/14OS1302/2014
TGCTACTGGAATGAGGAATGTGCCAGAGGTTGTCCAAGGAAGAGGCCTGTTTGGAGCAATAGCTGGA
>A_/_H10N7|CY204248|A/mallard/Ohio/14OS0981/2014
TGCTACTGGAATGAGGAATGTGCCAGAGGTTGTCCAAGGAAGAGGCCTGTTTGGAGCAATAGCTGGA
>A_/_H10N7|CY204007|A/mallard/Maryland/09OS417/2009
TGCTACCGGAATGAGGAATGTACCAGAGGTTGTCCAAGGAAGAGGTCTGTTTGGAGCAATAGCCGGA
>A_/_H10N7|CY203893|A/mallard/Maryland/09OS1125/2009
TGCTACCGGAATGAGGAATGTACCAGAGGTTGTCCAAGGAAGAGGTCTGTTTGGAGCAATAGCCGGA
>A_/_H10N9|CY203733|A/mallard/Maryland/07OS871/2007
TGCTACCGGAATGAGGAATGTGCCAGAGGTTGTCCAAGGAAGAGGCCTGTTTGGAGCAATAGCTGGA
>A_/_H10N7|LC121484|A/duck/Hokkaido/W90/2007
TGCAACAGGAATGAGAAATGTGCCAGAAATAATGCAAGGGAGAGGTCTCTTTGGTGCAATAGCGGGA
>A_/_H10N7|LC121444|A/duck/Mongolia/742/2015
TGCAACAGGGATGAGAAACGTACCAGAACTAATACAAGGGAGAGGTCTATTTGGTGCAATAGCAGGG
>A_/_H10N7|LC121436|A/duck/Mongolia/709/2015
TGCAACAGGGATGAGAAACGTACCAGAACTAATGCAAGGGAGAGGTCTATTTGGTGCAATAGCAGGG
>A_/_H10N3|LC121388|A/duck/Mongolia/518/2015
TGCAACAGGGATGAGAAACGTACCAGAACTAATGCAAGGGAGAGGTCTATTTGGTGCAATAGCAGGG
>A_/_H10N3|LC121356|A/duck/Mongolia/326/2015
TGCAACAGGGATGAGAAACGTACCAGAACTAATGCAAGGGAGAGGTCTATTTGGTGCAATAGCAGGG
>A_/_H10N5|LC121476|A/duck/Hong_Kong/934/1980
TGCAACCGGAATGAGGAATGTACCGGAAGTAGTGCAGGGAAGGGGTTTATTTGGTGCAATAGCAGGG
>A_/_H10N5|CY196025|A/American_green-winged_teal/Interior_Alaska/11BM00304/2011
TGCTACCGGAATGAGGAATGTGCCAGAGGTTGTCCAAGGAAGAGGCTTGTTTGGAGCAATAGCTGGA
>A_/_H10N7|LC101366|A/duck/Mongolia/742/2015
TGCAACAGGGATGAGAAACGTACCAGAACTAATACAAGGGAGAGGTCTATTTGGTGCAATAGCAGGG
>A_/_H10N3|LC101363|A/duck/Mongolia/518/2015
TGCAACAGGGATGAGAAACGTACCAGAACTAATGCAAGGGAGAGGTCTATTTGGTGCAATAGCAGGG
>A_/_H10N2|LC101678|A/duck/Mongolia/66/2015
TGCAACAGGGATGAGAAACGTACCAGAACTAATGCAAGGGAGAGGTCTATTTGGTGCAATAGCAGGG
>A_/_H10N7|CY183401|A/mallard/Sweden/5932/2005
TGCAACAGGAATGAGAAACGTGCCAGAAGTAATGCAAGGGAGAGGTCTATTTGGTGCAATAGCGGGA
>A_/_H10N4|CY183669|A/mallard/Sweden/4411/2004
TGCAACAGGAATGAGAAACGTGCCAGAAATAATGCAAGGGAGAGGTCTATTTGGTGCAATAGCGGGA
>A_/_H10N6|CY183613|A/mallard/Sweden/770/2002
TGCAACAGGAATGAGAAACGTGCCAGAAATAATGCAAGGGAGAGGTCTGTTTGGTGCGATAGCAGGA
>A_/_H10N4|CY183661|A/mallard/Sweden/4401/2004
TGCAACAGGAATGAGAAACGTGCCAGAAATAATGCAAGGGAGAGGTCTATTTGGTGCAATAGCGGGA
>A_/_H10N4|CY183653|A/mallard/Sweden/4258/2004
TGCAACAGGAATGAGAAACGTGCCAGAAATAATGCAAGGGAGAGGTCTATTTGGTGCAATAGCGGGA
>A_/_H10N7|CY183645|A/mallard/Sweden/3151/2003
TGCAACGGGAATGAGAAACGTGCCAGAAATAATGCAAGGGAGAGGTCTATTTGGTGCAATAGCGGGA
>A_/_H10N7|CY183637|A/mallard/Sweden/1417/2002
TGCAACAGGAATGAGAAACGTGCCAGAAATAATGCAAGGGAGAGGTCTATTTGGTGCAATAGCGGGA
>A_/_H10N2|CY183588|A/mallard/Sweden/737/2002
TGCAACAGGAATGAGAAACGTGCCAGAAATAGTGCAAGGGAGAGGTCTATTTGGTGCAATAGCGGGA
>A_/_H10N9|CY183629|A/mallard/Sweden/948/2002
TGCAACAGGAATGAGAAACGTGCCAGAAATAATGCAAGGGAGAGGTCTATTTGGTGCAATAGCGGGA
>A_/_H10N2|CY183580|A/mallard/Sweden/223/2002
TGCAACAGGAATGAGAAACGTGCCAGAAATAATGCAAGGGAGAGGTCTATTTGGTGCAATAGCGGGA
>A_/_H10N9|CY183775|A/mallard/Sweden/52837/2006
TGCAACAGGAATGAGAAATGTGCCAGAAGTAATGCAAGGGAGAGGTCTATTTGGTGCAATAGCGGGA
>A_/_H10N4|CY183710|A/mallard/Sweden/8023/2005
TGCAACAGGAATGAGAAACGTGCCAGAAGTAATACAAGGGAGAGGTCTATTTGGTGCAATAGCGGGA
>A_/_H10N4|CY183750|A/mallard/Sweden/51726/2006
TGCAACAGGAATGAGAAATGTGCCAGAAGTAATGCAAGGGAGAGGTCTATTTGGTGCAATAGCGGGA
>A_/_H10N7|CY183702|A/mallard/Sweden/6148/2005
TGCAACAGGAATGAGAAACGTGCCAGAAGTAATGCAAGGGAGAGGTCTATTTGGTGCAATAGCGGGA
>A_/_H10N4|CY183742|A/mallard/Sweden/51645/2006
TGCAACAGGAATGAGAAACGTGCCAGAAGTAATGCAAGGGAGAGGTCTATTTGGTGCAATAGCGGGA
>A_/_H10N7|CY183685|A/mallard/Sweden/5824/2005
TGCAACAGGAATGAGAAACGTGCCAGAAGTAATGCAAGGGAGAGGTCTATTTGGTGCAATAGCGGGA
>A_/_H10N1|CY183871|A/mallard/Sweden/105254/2009
TGCAACAGGAATGAGAAACGTGCCAGAACTAATGCAAGGGAGAGGTCTATTTGGTGCAATAGCGGGG
>A_/_H10N6|CY183815|A/mallard/Sweden/69777/2007
TGCAACAGGAATGAGAAACGTGCCAGAAATAATGCAAGGGAGAGGTCTATTTGGTGCAATAGCAGGA
>A_/_H10N1|CY183855|A/mallard/Sweden/104746/2009
TGCAACAGGAATGAGAAACGTGCCAGAACTAATGCAAGGGAGAGGTCTATTTGGTGCAATAGCGGGG
>A_/_H10N5|CY183807|A/mallard/Sweden/69773/2007
TGCAACAGGAATGAGAAACGTGCCAGAAATAATGCAAGGGAGAGGTCTATTTGGTGCAATAGCAGGA
>A_/_H10N1|CY183847|A/mallard/Sweden/102260/2009
TGCAACAGGAATGAGAAACGTGCCAGAACTAATGCAAGGGAGAGGTCTATTTGGTGCAATAGCGGGG
>A_/_H10N4|CY183799|A/mallard/Sweden/64476/2007
TGCAACGGGAATGAGAAACGTGCCAGAAATAATGCAGGGGAGAGGGCTATTTGGTGCAATAGCGGGA
>A_/_H10N6|CY183831|A/mallard/Sweden/93475/2009
TGCAACGGGAATGAGAAACGTGCCAGAAATAATGCAGGGGAGAGGGCTATTTGGTGCAATAGCGGGA
>A_/_H10N7|CY183791|A/mallard/Sweden/59463/2007
TGCAACAGGAATGAGAAACGTGCCAGAAATAATGCAAGGGAGAGGTCTATTTGGTGCGATAGCAGGA
>A_/_H10N5|CY183823|A/mallard/Sweden/69792/2007
TGCAACAGGAATGAGAAACGTGCCAGAAATAATGCAAGGGAGAGGTCTATTTGGTGCAATAGCAGGA
>A_/_H10N9|CY183783|A/mallard/Sweden/52903/2006
TGCAACAGGAATGAGAAATGTGCCAGAAGTAATGCAAGGGAGAGGTCTATTTGGTGCAATAGCGGGA
>A_/_H10N1|CY183975|A/mallard/Sweden/105565/2009
TGCAACAGGAATGAGAAACGTGCCAGAACTAATGCAAGGGAGAGGTCTATTTGGTGCAATAGCGGGG
>A_/_H10N1|CY183967|A/mallard/Sweden/105536/2009
TGCAACAGGAATGAGAAACGTGCCAGAACTAATGCAAGGGAGAGGTCTATTTGGTGCAATAGCGGGG
>A_/_H10N1|CY183959|A/mallard/Sweden/105527/2009
TGCAACAGGAATGAGAAACGTGCCAGAAATGATGCAAGGGAGAGGTCTGTTTGGTGCAATAGCGGGG
>A_/_H10N1|CY183951|A/mallard/Sweden/105501/2009
TGCAACAGGAATGAGAAACGTGCCAGAACTAATGCAAGGGAGAGGTCTATTTGGTGCAATAGCGGGG
>A_/_H10N1|CY183927|A/mallard/Sweden/105465/2009
TGCAACAGGAATGAGAAACGTGCCAGAACTAATGCAAGGGAGAGGTCTATTTGGTGCAATAGCGGGG
>A_/_H10N1|CY183887|A/mallard/Sweden/105323/2009
TGCAACAGGAATGAGAAACGTGCCAGAACTAATGCAAGGGAGAGGTCTATTTGGTGCAATAGCGGGG
>A_/_H10N4|CY183991|A/mallard/Sweden/133546/2011
TGCAACAGGAATGAGAAACGTGCCAGAACTAATGCAAGGGAGAGGTCTATTTGGTGCAATAGCGGGG
>A_/_H10N4|CY184640|A/mallard/Sweden/6039/2005
TGCAACAGGAATGAGAAACGTGCCAGAAGTAATACAAGGGAGAGGTCTATTTGGTGCAATAGCGGGA
>A_/_H10N8|CY184632|A/mallard/Sweden/2823/2003
TGCAACAGGAATGAGAAACGTGCCAGAAATAATGCAAGGGAGAGGTCTATTTGGTGCAATAGCAGGA
>A_/_H10N7|CY185417|A/mallard/Republic_of_Georgia/1/2010
TGCAACAGGAATGAGAAACGTGCCAGAAATAATGCAAGGGAGAGGTCTGTTTGGTGCAATAGCGGGA
>A_/_H10N4|CY184616|A/mallard/Sweden/396/2002
TGCAACAGGGATGAGGAATGTGCCAGAAATAATGCATGGAAGAGGCCTATTTGGTGCAATAGCAGGA
>A_/_H10N8|CY184608|A/mallard/Sweden/233/2002
TGCAACAGGGATGAGGAATGTGCCAGAAATAATGCATGGGAGAGGTCTATTTGGTGCAATAGCAGGA
>A_/_H10N4|CY184657|A/mallard/Sweden/8004/2005
TGCAACAGGAATGAGAAACGTGCCAGAAGTAATACAAGGAAGAGGTCTATTTGGTGCAATAGCGGGA
>A_/_H10N4|CY185505|A/mallard/Republic_of_Georgia/12/2011
TGCAACAGGAATGAGAAACGTGCCAGAAATAATGCAAGGGAGAGGTCTGTTTGGTGCAATAGCGGGA
>A_/_H10N7|CY185457|A/domestic_duck/Republic_of_Georgia/2/2010
TGCAACAGGAATGAGAAACGTGCCAGAACTAATGCAAGGGAGAGGTCTATTTGGTGCAATAGCGGGG
>A_/_H10N7|CY185689|A/mallard/Republic_of_Georgia/14/2011
TGCGACAGGAATGAGAAACGTGCCAGAACTAATGCAAGGGAGAGGTCTATTTGGTGCAATAGCGGGG
>A_/_H10N3|CY186724|A/northern_shoveler/Illinois/12OS5294/2012
TGCTACCGGAATGAAGAATGTGCCAGAGGTTGTCCAAGGAAGAGGCCTGTTTGGAGCAATAGCTGGA
>A_/_H10N7|CY186772|A/mallard/Missouri/12OS5756/2012
TGCTACTGGAATGAGGAATGTGCCAGAGGTTGTCCAAGGAAGAGGCCTGTTTGGAGCAATAGCTGGA
>A_/_H10N3|CY186764|A/northern_shoveler/Missouri/12OS5755/2012
TGCTACTGGAATGAGGAATGTGCCAGAGGTTGTCCAAGGAAGAGGCCTGTTTGGAGCAATAGCTGGA
>A_/_H10N9|CY186863|A/blue-winged_teal/Ohio/12OS2138/2012
TGCAACTGGAATGAGGAATGTGCCAGAGGTTGTCCAAGGAAGAGGCCTGTTTGGAGCAATAGCTGGA
>A_/_H10N7|CY187061|A/redhead/Ohio/13OS0507/2013
TGCTACTGGAATGAGGAATGTGCCAGAGGTTGTCCAAGGAAGAGGCCTGTTTGGAGCAATAGCTGGA
>A_/_H10N8|KP286069|A/chicken/Jiangxi/5195/2014
TGCAACAGGAATGAGAAACGTACCAGAACTAATACAAGGGAGAGGTCTATTTGGTGCAATAGCAGGG
>A_/_H10N8|KP286061|A/chicken/Jiangxi/3152/2014
TGCAACAGGAATGAGAAACGTACCAGAACTAATACAAGGGAGAGGTCTATTTGGTGCAATAGCAGGG
>A_/_H10N8|KP286053|A/chicken/Jiangxi/1279/2014
TGCAACAGGAATGAGAAACGTACCAGAACTAATACAAGGGAGAGGTCTATTTGGTGCAATAGCAGGG
>A_/_H10N3|KP286149|A/duck/Jiangxi/33695/2013
TGCCACAGGAATGAGAAACGTACCGGAACTAATGCAAGGGAGAGGTCTATTTGGTGCAATAGCGGGG
>A_/_H10N3|KP286141|A/duck/Jiangxi/33665/2013
TGCCACAGGAATGAGAAACGTACCGGAACTAATGCAAGGGAGAGGTCTATTTGGTGCAATAGCGGGG
>A_/_H10N3|KP286117|A/duck/Jiangxi/33637/2013
TGCCACAGGAATGAGAAACGTACCGGAACTAATGCAAGGGAAAGGTCTATTTGGTGCAATAGCGGGG
>A_/_H10N3|KP286173|A/duck/Jiangxi/33753/2013
TGCCACAGGAATGAGAAACGTACCGGAACTAATGCAAGGGAGAGGTCTATTTGGTGCAATAGCGGGG
>A_/_H10N3|KP286229|A/duck/Jiangxi/33777/2013
TGCCACAGGAATGAGAAACGTACCGGAACTAATGCAAGGGAGAGGTCTATTTGGTGCAATAGCGGGG
>A_/_H10N3|KP286213|A/duck/Jiangxi/33769/2013
TGCCACAGGAATGAGAAACGTACCGGAACTAATGCAAGGGAGAGGTCTATTTGGTGCAATAGCGGGG
>A_/_H10N6|KP286293|A/chicken/Jiangxi/13205/2014
TGCAACAGGAATGAGAAACGTACCAGAACTAATACAAGGGAGAGGTCTATTTGGTGCAATAGCAGGG
>A_/_H10N6|KP286277|A/chicken/Jiangxi/13199/2014
TGCAACAGGAATGAGAAACGTACCAGAACTAATACAAGGGAGAGGTCTATTTGGTGCAATAGCAGGG
>A_/_H10N6|KP286269|A/chicken/Jiangxi/13197/2014
TGCAACAGGAATGAGAAACGTACCAGAACTAATACAAGGGAGAGGTCTATTTGGTGCAATAGCAGGG
>A_/_H10N6|KP286349|A/chicken/Jiangxi/13240/2014
TGCAACAGGAATGAGAAACGTACCAGAACTAATACAAGGGAGAGGTCTATTTGGTGCAATAGCAGGG
>A_/_H10N6|KP286341|A/chicken/Jiangxi/13238/2014
TGCAACAGGAATGAGAAACGTACCAGAACTAATACAAGGGAGAGGTCTATTTGGTGCAATAGCAGGG
>A_/_H10N6|KP286397|A/chicken/Jiangxi/13264/2014
TGCAACAGGAATGAGAAACGTACCAGAACTAATACAAGGGAGAGGTCTATTTGGTGCAATAGCAGGG
>A_/_H10N6|KP286445|A/chicken/Jiangxi/14512/2014
TGCAACAGGAATGAGAAACGTACCAGAACTAATACAAGGGAGAGGTCTATTTGGTGCAATAGCAGGG
>A_/_H10N7|KP287665|A/duck/Jiangxi/27314/2012
TGCAACAGGAATGAGAAACGTACCAGAACTAATGCAAGGGAGAGGTCTATTTGGTGCAATAGCAGGG
>A_/_H10N3|KP287830|A/duck/Jiangxi/13875/2005
TGCTACAGGAATGAGAAATGTGCCAGAAATAATGCAAGGGAGAGGTCTATTTGGTGCAATAGCAGGA
>A_/_H10N6|KP287822|A/migratory_duck/Jiangxi/10974/2005
TGCAACAGGAATGAGAAACGTGCCAGAAATAATGCAAGGGAGAGGTCTATTTGGTGCAATAGCGGGA
>A_/_H10N6|KP287814|A/migratory_duck/Jiangxi/9334/2005
TGCAACAGGAATGAGAAACGTGCCAGAAATAATGCAAGGGAGAGGTCTATTTGGTGCAATAGCGGGA
>A_/_H10N2|KP287806|A/migratory_duck/Jiangxi/10861/2005
TGCAACAGGAATGAGAAACGTGCCAGAAATAATGCAAGGGAGAGGTCTATTTGGTGCAATAGCGGGA
>A_/_H10N2|KP287998|A/migratory_duck/Jiangxi/10857/2005
TGCAACAGGAATGAGAAACGTGCCAGAAATAATGCAAGGGAGAGGTCTATTTGGTGCAATAGCGGGA
>A_/_H10N7|KP287990|A/duck/Jiangxi/26331/2009
TGCAACAGGAATGAGAAACGTGCCAGAAATAATGCAAGAGAGAGGTCTATTTGGTGCAATAGCGGGG
>A_/_H10N7|KP287982|A/duck/Jiangxi/26281/2009
TGCAACAGGAATGAGAAACGTGCCAGAAATAATGCAAGAGAGAGGTCTATTTGGTGCAATAGCGGGG
>A_/_H10N7|KP287974|A/duck/Jiangxi/26182/2009
TGCAACAGGAATGAGAAACGTGCCAGAAATAATGCAAGAGAGAGGTCTATTTGGTGCAATAGCGGGG
>A_/_H10N7|KP287966|A/duck/Jiangxi/26141/2009
TGCAACAGGAATGAGAAACGTGCCAGAAATAATGCAAGAGAGAGGTCTATTTGGTGCAATAGCGGGG
>A_/_H10N8|KP287958|A/migratory_duck/Jiangxi/21248/2009
TGCAACAGGAATGAGAAACGTGCCAGAAATAATGCAAGGGAGAGGTCTATTTGGTGCAATAGCGGGG
>A_/_H10N8|KP287950|A/duck/Jiangxi/4759/2009
TGCAACAGGAATGAGAAATGTGCCAGAAATAATGCAAGGGAGAGGTCTATTTGGTGCAATAGCAGGA
>A_/_H10N8|KP287942|A/duck/Jiangxi/22960/2008
TGCAACAGGAATGAGAAATGTGCCAGAAATAATGCAAGGGAGAGGTCTATTCGGTGCAATAGCAGGG
>A_/_H10N8|KP287934|A/migratory_duck/Jiangxi/593/2005
TGCAACAGGAATGAGAAACGTGCCAGAAATAATGCAAGGGAGAGGTCTATTTGGTGCAATAGCAGGA
>A_/_H10N8|KP287926|A/duck/Jiangxi/2039/2005
TGCAACAGGAATGAGAAACGTGCCAGAAATAATGCAAGGGAGAGGTCTATTTGGTGCAATAGCAGGA
>A_/_H10N3|KP287918|A/migratory_duck/Jiangxi/20960/2008
TGCAACAGGAATGAGAAATGTGCCAGAAATAATGCAAGGGAGAGGTCTATTTGGTGCAATAGCAGGG
>A_/_H10N7|KP287910|A/duck/Jiangxi/1591/2008
TGCAACAGGAATGAGAAATGTGCCAGAAATAGTACAAGGGAAGGGTCTATTTGGTGCAATAGCAGGG
>A_/_H10N7|KP287902|A/duck/Jiangxi/1454/2008
TGCAACAGGAATGAGAAATGTGCCAGAAATAGTACAAGGGAAGGGTCTATTTGGTGCAATAGCAGGG
>A_/_H10N3|KP287886|A/duck/Jiangxi/860/2006
TGCTACAGGAATGAGAAATGTGCCAGAAATAATGCAAGGGAGAGGTCTATTTGGTGCAATAGCAGGA
>A_/_H10N5|KP288014|A/migratory_duck/Jiangxi/6847/2003
TGCAACAGGAATGAGAAACGTGCCAGAAATAATGCAAGGGAGAGGTCTATTTGGTGCAATAGCGGGA
>A_/_H10N6|KP288006|A/migratory_duck/Jiangxi/9492/2005
TGCAACAGGAATGAGAAACGTGCCAGAAATAATGCAAGGGAGAGGTCTATTTGGTGCAATAGCGGGA
>A_/_H10N8|KP286045|A/chicken/Jiangxi/1270/2014
TGCAACAGGAATGAGAAACGTACCAGAACTAATACAAGGGAGAGGTCTATTTGGTGCAATAGCAGGG
>A_/_H10N8|KP286037|A/chicken/Jiangxi/1232/2014
TGCAACAGGAATGAGAAACGTACCAGAACTAATACAAGGGAGAGGTCTATTTGGTGCAATAGCAGGG
>A_/_H10N6|KP285981|A/chicken/Jiangxi/13218/2014
TGCAACAGGAATGAGAAACGTACCAGAACTAATACAAGGGAGAGGTCTATTTGGTGCAATAGCAGGG
>A_/_H10N6|KP285949|A/chicken/Jiangxi/13200/2014
TGCAACAGGAATGAGAAACGTACCAGAACTAATACAAGGGAGAGGTCTATTTGGTGCAATAGCAGGG
>A_/_H10N7|KP285925|A/migratory_duck/Jiangxi/33520/2013
TGCAACAGGAATGAGAAACGTACCAGAACTAATGCAAGGGAGAGGCCTATTTGGTGCAATAGCAGGG
>A_/_H10N7|KP285917|A/migratory_duck/Jiangxi/33238/2013
TGCAACAGGAATGAGAAACGTACCAGAACTAATGCAAGGGAGAGGCCTATTTGGTGCAATAGCAGGG
>A_/_H10N7|KP285901|A/migratory_duck/Jiangxi/33158/2013
TGCAACAGGAATGAGAAACGTACCAGAACTAATGCAAGGGAGAGGCCTATTTGGTGCAATAGCAGGG
>A_/_H10N5|KP285885|A/migratory_duck/Jiangxi/31577/2013
TGCAACAGGAATGAGAAACGTACCAGAACTAATGCAAGGGAGAGGTCTATTTGGTGCAATAGCAGGG
>A_/_H10N8|KP285845|A/chicken/Jiangxi/36229/2013
TGCAACAGGAATGAGAAACGTACCAGAACTAATACAAGGGAGAGGTCTATTTGGTGCAATAGCAGGG
>A_/_H10N8|KP285733|A/duck/Jiangxi/6648/2013
TGCAACAGGGATGAGAAACGTACCAGAACTAATGCAAGGGAGAGGTCTATTTGGTGCAATAGCAGGG
>A_/_H10N8|KP285725|A/duck/Jiangxi/6645/2013
TGCAACAGGGATGAGAAACGTACCAGAACTAATGCAAGGGAGAGGTCTATTTGGTGCAATAGCAGGG
>A_/_H10N8|KP285717|A/duck/Jiangxi/6634/2013
TGCAACAGGGATGAGAAACGTACCAGAACTAATGCAAGGGAGAGGTCTATTTGGTGCAATAGCAGGG
>A_/_H10N8|KP285701|A/duck/Jiangxi/6602/2013
TGCAACAGGGATGAGAAACGTACCAGAACTAATGCAAGGGAGAGGTCTATTTGGTGCAATAGCAGGG
>A_/_H10N8|KP285677|A/duck/Jiangxi/6556/2013
TGCAACAGGGATGAGAAACGTACCAGAACTAATGCAAGGGAGAGGTCTATTTGGTGCAATAGCAGGG
>A_/_H10N8|KP285661|A/duck/Jiangxi/6544/2013
TGCAACAGGGATGAGAAACGTACCAGAACTAATGCAAGGGAGAGGTCTATTTGGTGCAATAGCAGGG
>A_/_H10N8|KP285645|A/duck/Jiangxi/6526/2013
TGCAACAGGGATGAGAAACGTACCAGAACTAATGCAAGGGAGAGGTCTATTTGGTGCAATAGCAGGG
>A_/_H10N8|KP285637|A/duck/Jiangxi/6515/2013
TGCAACAGGRATGAGAAACGTACCAGAACTAATGCAAGGGAGAGGTCTATTTGGTGCAATAGCAGGG
>A_/_H10N8|KP285629|A/duck/Jiangxi/6505/2013
TGCAACAGGGATGAGAAACGTACCAGAACTAATGCAAGGGAGAGGTCTATTTGGTGCAATAGCAGGG
>A_/_H10N8|KP285613|A/duck/Jiangxi/6487/2013
TGCAACAGGGATGAGAAACGTACCAGAACTAATGCAAGGGAGAGGTCTATTTGGTGCAATAGCAGGG
>A_/_H10N3|KP285565|A/duck/Jiangxi/33778/2013
TGCCACAGGAATGAGAAACGTACCGGAACTAATGCAAGGGAGAGGTCTATTTGGTGCAATAGCGGGG
>A_/_H10N3|KP285493|A/duck/Jiangxi/15867/2013
TGCAACAGGAATGAGAAACGTACCAGAACTAATGCAAGGGAGAGGTCTATTTGGTGCAATAGCAGGG
>A_/_H10N3|KP285485|A/duck/Jiangxi/15862/2013
TGCAACAGGAATGAGAAACGTACCAGAACTAATGCAAGGGAGAGGTCTATTTGGTGCAATAGCAGGG
>A_/_H10N8|KP285453|A/chicken/Jiangxi/34609/2013
TGCAACAGGAATGAGAAACGTACCAGAACTAATACAAGGGAGAGGTCTATTTGGTGCAATAGCAGGG
>A_/_H10N8|KP285429|A/chicken/Jiangxi/31856/2013
TGCAACAGGAATGAGAAACGTACCAGAACTAATACAAGGGAGAGGTCTATTTGGTGCAATAGCAGGG
>A_/_H10N8|KP285405|A/chicken/Jiangxi/28113/2013
TGCAACAGGAATGAGAAACGTACCAGAACTAATACAAGGGAGAGGTCTATTTGGTGCAATAGCAGGG
>A_/_H10N8|KP285397|A/chicken/Jiangxi/27604/2013
TGCAACAGGAATGAGAAACGTACCAGAACTAATACAAGGGAGAGGTCTATTTGGTGCAATAGCAGGG
>A_/_H10N8|KP285389|A/chicken/Jiangxi/27600/2013
TGCAACAGGAATGAGAAACGTACCAGAACTAATACAAGGGAGAGGTCTATTTGGTGCAATAGCAGGG
>A_/_H10N8|KP285373|A/chicken/Jiangxi/23259/2013
TGCAACAGGAATGAGAAACGTACCAGAACTAATACAAGGGAGAGGTCTATTTGGTGCAATAGCAGGG
>A_/_H10N8|KP285365|A/chicken/Jiangxi/23252/2013
TGCAACAGGAATGAGAAACGTACCAGAACTAATGCAAGGGAGAGGTCTATTTGGTGCAATAGCAGGG
>A_/_H10N8|KP285357|A/chicken/Jiangxi/1204/2014
TGCAACAGGAATGAGAAACGTACCAGAACTAATACAAGGGAGAGGTCTATTTGGTGCAATAGCAGGG
>A_/_H10N8|KP284949|A/chicken/Jiangxi/19960/2013
TGCAACAGGAATGAGAAACGTACCAGAACTAATGCAAGGGAGAGGTCTATTTGGTGCAATAGCAGGG
>A_/_H10N8|KP284941|A/chicken/Jiangxi/19924/2013
TGCAACAGGAATGAGAAACGTACCAGAACTAATGCAAGGGAGAGGTCTATTTGGTGCAATAGCAGGG
>A_/_H10N7|CY191291|A/mallard/Maryland/13OS3035/2014
TGCTACTGGAATGAGGAATGTGCCAGAGGTGGTCCAAGGAAGAGGCCTGTTTGGAGCAATAGCTGGA
>A_/_H10N7|CY191003|A/mallard/Maryland/11OS3818/2012
TGCTACTGGAATGAGGAATGTGCCAGAGGTTGTCCAAGGAAGAGGCCTGTTTGGAGCAATAGCTGGA
>A_/_H10N6|CY190963|A/mallard/Maryland/09OS2237/2009
TGCTACCGGAATGAGGAATGTGCCAGAGATTGTCCAAGGAAGAGGCCTGTTTGGAGCAATAGCTGGA
>A_/_H10N7|CY190739|A/mallard/Maryland/08OS3111/2008
TGCTACCGGAATGAGGAATGTGCCAGAGGTTGTCCAAGGAAGAGGTCTGTTTGGAGCAATAGCCGGA
>A_/_H10N7|CY190715|A/mallard/Maryland/08OS3083/2008
TGCTACCGGAATGAGGAATGTGCCAGAGGTTGTCCAAGGAAGAGGTCTGTTTGGAGCAATAGCCGGA
>A_/_H10N7|CY190699|A/mallard/Maryland/08OS3075/2008
TGCTACCGGAATGAGGAATGTGCCAGAGGTTGTCCAAGGAAGAGGTCTGTTTGGAGCAATAGCCGGA
>A_/_H10N7|CY190691|A/mallard/Maryland/08OS3074/2008
TGCTACCGGAATGAGGAATGTGCCAGAGGTTGTCCAAGGAAGAGGTCTGTTTGGAGCAATAGCCGGA
>A_/_H10N7|CY190651|A/mallard/Maryland/07OS92/2007
TGCTACCGGAATGAGGAATGTGCCAGAGGTTGTCCAAGGGAGAGGCCTGTTTGGAGCAATAGCTGGA
>A_/_H10N7|CY190643|A/mallard/Maryland/07OS90/2007
TGCTACCGGAATGAGGAATGTGCCAGAGGTTGTCCAAGGGAGAGGCCTGTTTGGAGCAATAGCTGGA
>A_/_H10N4|CY190331|A/mallard/Maryland/06OS2409/2006
TGCTACTGGAATGAGGAATGTGCCAGAGGTTGTCCAAGGAAGAGGCCTGTTTGGAGCAATAGCTGGA
>A_/_H10N4|CY190299|A/mallard/Maryland/06OS194/2006
TGCTACCGGGATGAGGAATGTTCCAGAGATTGTCCAAGGGAGAGGCCTGTTTGGAGCAATAGCTGGA
>A_/_H10N4|CY190291|A/mallard/Maryland/06OS186/2006
TGCTACCGGGATGAGGAATGTTCCAGAGATTGTCCAAGGGAGAGGCCTGTTTGGAGCAATAGCTGGA
>A_/_H10N8|KP284933|A/chicken/Jiangxi/18933/2013
TGCAACAGGAATGAGAAACGTACCAGAACTAATACAAGGGAGAGGTCTATTTGGTGCAATAGCAGGG
>A_/_H10N8|KP284925|A/chicken/Jiangxi/18399/2013
TGCAACAGGAATGAGAAACGTACCAGAACTAATGCAAGGGAGAGGTCTATTTGGTGCAATAGCAGGG
>A_/_H10N7|KR077964|A/redhead/Ohio/13OS0367/2013
TGCTACTGGAATGAGGAATGTGCCAGAGGTTGTCCAAGGAAGAGGCCTGTTTGGAGCAATAGCTGGA
>A_/_H10N7|KR077948|A/redhead/Ohio/13OS0391/2013
TGCTACTGGAATGAGGAATGTGCCAGAGGTTGTCCAAGGAAGAGGCCTGTTTGGAGCAATAGCTGGA
>A_/_H10N8|KP862035|A/duck/Hunan/S4280/2009
TGCAACAGGAATGAGAAACGTGCCAGAAATAATGCAAGGGAGAGGTCTATTTGGTGCAATAGCGGGG
>A_/_H10N8|KP862027|A/duck/Hunan/S3137/2009
TGCAACAGGAATGAGAAACGTGCCAGAAATAATGCAAGGGAGAGGTCTATTTGGTGCAATAGCGGGG
>A_/_H10N8|KP862019|A/duck/Hunan/S1496/2011
GGCAACAGGAATGAGAAACGTGCCAGAAATAATGCAAGGGAGAGGTCTATTTGGTGCAATAGCGGGG
>A_/_H10N8|KP862011|A/chicken/Jiangxi/S3755/2013
TGCAACAGGAATGAGAAACGTACCAGAACTAATACAAGGGAGAGGTCTATTTGGTGCAATAGCAGGG
>A_/_H10N8|KP862003|A/chicken/Jiangxi/S3735/2013
TGCAACAGGAATGAGAAACGTACCAGAACTAATACAAGGGAGAGGTCTATTTGGTGCAATAGCAGGG
>A_/_H10N8|KP861987|A/chicken/Jiangxi/S3581/2013
TGCAACAGGAATGAGAAACGTACCAGAACTAATACAAGGGAGAGGTCTATTTGGTGCAATAGCAGGG
>A_/_H10N3|KP287878|A/duck/Jiangxi/501/2006
TGCTACAGGAATGAGAAATGTGCCAGAAATAATGCAAGGGAGAGGTCTATTTGGTGCAATAGCAGGA
>A_/_H10N3|KP287862|A/duck/Jiangxi/422/2006
TGCTACAGGAATGAGAAATGTGCCAGAAATAATGCAAGGGAGAGGTCTATTTGGTGCAATAGCAGGA
>A_/_H10N3|KP287838|A/duck/Jiangxi/13946/2005
TGCTACAGGAATGAGAAATGTGCCAGAAATAATGCAAGGGAGAGGTCTATTTGGTGCAATAGCAGGA
>A_/_H10N7|KF501093|A/ruddy_shelduck/Mongolia/974/2010
TGCAACAGGAATGAGAAACGTGCCAGAAATAATGCAAGGGAGAGGTCTATTTGGTGCAATAGCGGGA
>A_/_H10N8|KF501083|A/surf_scooter/Mongolia/878V/2009
TGCAACAGGAATGAGAAACGTGCCAGAAATAATGCAAGGGAGAGGTCTATTTGGTGCAATAGCGGGG
>A_/_H10N8|KF501079|A/ruddy_shelduck/Mongolia/1602/2010
TGCAACAGGAATGAGAAACGTGCCAGAAATAATGCAAGGGAGAGGTCTATTTGGTGCAATAGCGGGG
>A_/_H10N7|KM373938|A/Northern_shoveler/Alaska/ND0006934/2013
TGCTACTGGAATGAGGAATGTGCCAGAGGTTGTTCAAGGAAGAGGCCTGTTTGGAGCAATAGCTGGA
>A_/_H10N8|KJ568017|A/American_green-winged_teal/Ohio/13OS1869/2013
TGCTACTGGAATGAGGAATGTGCCAGAGGTGGTCCAAGGAAGAGGCCTGTTTGGAGCAATAGCTGGA
>A_/_H10N7|CY166186|A/American_green-winged_teal/Wisconsin/11OS3499/2011
TGCTACTGGAATGAGGAATGTGCCAGAGGTTGCCCAAGGAAGAGGCCTGTTTGGAGCAATAGCTGGA
>A_/_H10N3|CY166178|A/mallard/Mississippi/12OS445/2012
TGCTACTGGAATGAGGAATGTGCCAGAGGTTGTCCAAGGAAGAGGCCTGTTTGGGGCAATAGCTGGG
>A_/_H10N7|CY166218|A/mallard/Wisconsin/11OS3578/2011
TGCTACTGGAATGAGGAATGTGCCAGAGGTTGCCCAAGGAAGAGGCCTGTTTGGAGCAATAGCTGGA
>A_/_H10N2|CY166394|A/greater_scaup/Wisconsin/11OS5760/2011
TGCTACCGGAATGAGGAATGTGCCAGAGGTTGTCCAAGGAAGAGGCTTGTTTGGAGCAATAGCTGGA
>A_/_H10N7|CY167167|A/mallard/Arkansas/12OS184/2012
TGCTACTGGAATGAGGAATGTGCCAGAGGTTGTCCAAGGAAGAGGCCTGTTTGGAGCAATAGCTGGA
>A_/_H10N3|CY167151|A/northern_shoveler/Arkansas/12OS160/2012
TGCTACTGGAATGAGGAATGTGCCAGAGGTTGTCCAAGGAAGAGGCCTGTTTGGAGCAATAGCTGGA
>A_/_H10N7|CY167240|A/American_green-winged_teal/Mississippi/12OS405/2012
TGCTACTGGAATGAGGAATGTGCCAGAGGTTGTCCAAGGAAGAGGCCTGTTTGGAGCAATAGCTGGA
>A_/_H10N1|CY167259|A/mallard/Mississippi/12OS443/2012
TGCTACTGGAATGAGGAATGTGCCAGAGGTTGTCCAAGGAAGAGGCCTGTTTGGAGCAATAGCTGGA
>A_/_H10N8|KJ508885|A/Eurasian_coot/Germany/R411/2010
TGCAACGGGGATGAGAAACGTTCCAGAAGTAATGCAAGGAAGGGGTTTGTTTGGTGCAATAGCAGGA
>A_/_H10N7|CY157238|A/mallard/California/2956/2012
TGCTACCGGAATGAGGAATGTGCCAGAGGTTGTCCAAGGAAGAGGCTTGTTTGGAGCAATAGCTGGG
>A_/_H10N7|CY157222|A/mallard/California/2951/2012
TGCTACCGGAATGAGGAATGTGCCAGAGGTTGTCCAAGGAAGAGGCTTGTTTGGAGCAATAGCTGGG
>A_/_H10N7|CY149572|A/black_scoter/Maine/276/2011
TGCTACCGGAATGAGGAATGTGCCAGAGATTGTTCAAGGAAGAGGCCTGTTTGGAGCAATAGCTGGA
>A_/_H10N5|CY149484|A/black-headed_gull/Iceland/1298/2011
TGCTACCGGAATGAGGAATGTGCCGGAGATTGTCCAAGGAAGAGGCCTTTTTGGAGCAATAGCTGGA
>A_/_H10N9|KF259198|A/northern_shoveler/Hong_Kong/MPE2984/2008
TGCAACAGGAATGAGAAATGTGCCAGAAATAATGCAAGGGAGAGGTCTATTTGGTGCAATAGCGGGA
>A_/_H10N9|KF259197|A/common_teal/Hong_Kong/MPK630/2009
TGCAACAGGAATGAGAAACGTGCCAGAAATAATGCAAGGGAGAGGTCTATTTGGTGCAATAGCGGGG
>A_/_H10N9|KF259196|A/northern_shoveler/Hong_Kong/MPC657/2006
TGCTACAGGAATGAGAAATGTGCCAGAGATAATGCAAGGGAGAGGTCTATTTGGTGCAATAGCAGGA
>A_/_H10N9|KF259195|A/northern_shoveler/Hong_Kong/MPE2531/2008
TGCAACAGGAATGAGAAATGTGCCAGAAATAATGCAAGGGAGAGGTCTATTTGGTGCAATAGCGGGA
>A_/_H10N7|KF259194|A/goose/Guizhou/829/2012
GGCAACAGGAATGAGAAACGTGCCAGAAATAATGCAAGGGAGAGGTCTATTTGGTGCAATAGCGGGG
>A_/_H10N7|KF435049|A/duck/Manitoba/1953
TGCAACCGGAATGAGGAATGTTCCGGAGATTGTCCAAGGGAGAGGTCTGTTTGGGGCGATAGCTGGA
>A_/_H10N3|CY146564|A/duck/Hunan/S11205/2012
TGCAACAGGAATGAGAAACGTACCAGAACTAATGCAAGGGAGAGGTCTATTTGGTGCAATAGCGGGG
>A_/_H10N7|JN564725|A/avian/Israel/218/2000
TGCAACAGGAATGAGAAACGTGCCAGAAATAATACAAGGGAGAGGTCTATTTGGTGCAATAGCAGGA
>A_/_H10N2|JN564733|A/avian/Israel/824/2005
TGCAACAGGAATGAGAAACGTACCAGAAATAATGCAAGGGAGAGGTCTATTTGGTGCAATAGCGGGT
>A_/_H10N7|JN564732|A/avian/Israel/543/2008
TGCAACAGGAATGAGAAACGTGCCAGAAATAATGCAAGGGAGAGGTCTATTTGGTGCAATAGCGGGG
>A_/_H10N7|JN564731|A/avian/Israel/457/2001
TGCAACAGGAATGAGAAACGTGCCAGAAATAATACAAGGGAGAGGTCTATTTGGTGCAATAGCAGGA
>A_/_H10N7|JN564730|A/avian/Israel/445/2001
TGCAACAGGAATGAGAAACGTGCCAGAAATAATACAAGGGAGAGGTCTATTTGGTGCAATAGCAGGA
>A_/_H10N7|JN564728|A/avian/Israel/297/2001
TGCAACAGGAATGAGAAACGTGCCAGAAATAATACAAGGGAGAGGTCTATTTGGTGCAATAGCAGGA
>A_/_H10N7|JN564726|A/avian/Israel/232/2001
TGCAACAGGAATGAGAAACGTGCCAGAAATAATACAAGGGAGAGGTCTATTTGGTGCAATAGCAGGA
>A_/_H10N7|JN564724|A/avian/Israel/201/2001
TGCAACAGGAATGAGAAACGTGCCAGAAATAATACAAGGGAGAGGTCTATTTGGTGCAATAGCAGGA
>A_/_H10N5|CY146456|A/mallard/Minnesota/AI09-1864/2009
TGCTACCGGAATGAGGAATGTGCCAGAGATTGTCCAAGGAAGAGGCCTGTTTGGAGCAATAGCTGGA
>A_/_H10N3|CY146440|A/mallard/Minnesota/AI09-1669/2009
TGCTACCGGAATGAGGAATGTGCCAGAGGTTGTCCAAGGAAGAGGCCTGTTTGGAGCAATAGCTGGA
>A_/_H10N3|CY146432|A/mallard/Minnesota/AI09-1666/2009
TGCTACCGGAATGAGGAATGTGCCAGAGGTTGTCCAAGGAAGAGGCCTGTTTGGAGCAATAGCTGGA
>A_/_H10N7|CY146416|A/ruddy_turnstone/New_Jersey/AI09-1352/2009
TGCTACTGGAATGAGGAATGTGCCAGAGGTTGTCCAAGGAAGAGGCCTGTTTGGAGCAATAGCTGGA
>A_/_H10N7|CY146408|A/ruddy_turnstone/New_Jersey/AI09-1336/2009
TGCTACTGGAATGAGGAATGTGCCAGAGGTTGTCCAAGGAAGAGGCCTGTTTGGAGCAATAGCTGGA
>A_/_H10N7|CY146400|A/ruddy_turnstone/New_Jersey/AI09-1326/2009
TGCTACTGGAATGAGGAATGTGCCAGAGGTTGTCCAAGGAAGAGGCCTGTTTGGAGCAATAGCTGGA
>A_/_H10N7|CY146392|A/ruddy_turnstone/New_Jersey/AI09-1325/2009
TGCTACTGGAATGAGGAATGTGCCAGAGGTTGTCCAAGGAAGAGGCCTGTTTGGAGCAATAGCTGGA
>A_/_H10N7|CY146368|A/herring_gull/New_Jersey/AI09-1262/2009
TGCTACTGGAATGAGGAATGTGCCAGAGGTTGTCCAAGGAAGAGGCCTGTTTGGAGCAATAGCTGGA
>A_/_H10N7|CY146360|A/ruddy_turnstone/Delaware/AI09-1268/2009
TGCTACTGGAATGAGGAATGTGCCAGAGGTTGTCCAAGGAAGAGGCCTGTTTGGAGCAATAGCTGGA
>A_/_H10N7|CY146352|A/ruddy_turnstone/New_Jersey/AI09-1251/2009
TGCTACTGGAATGAGGAATGTGCCAGAGGTTGTCCAAGGAAGAGGCCTGTTTGGAGCAATAGCTGGA
>A_/_H10N7|CY146327|A/ruddy_turnstone/New_Jersey/AI09-1228/2009
TGCTACTGGAATGAGGAATGTGCCAGAGGTTGTCCAAGGAAGAGGCCTGTTTGGAGCAATAGCTGGA
>A_/_H10N7|CY146295|A/ruddy_turnstone/New_Jersey/AI09-1149/2009
TGCTACTGGAATGAGGAATGTGCCAGAGGTTGTCCAAGGAAGAGGCCTGTTTGGAGCAATAGCTGGA
>A_/_H10N7|CY146262|A/ruddy_turnstone/New_Jersey/AI09-1033/2009
TGCTACTGGAATGAGGAATGTGCCAGAGGTTGTCCAAGGAAGAGGCCTGTTTGGAGCAATAGCTGGA
>A_/_H10N7|CY146238|A/ruddy_turnstone/New_Jersey/AI09-961/2009
TGCTACTGGAATGAGGAATGTGCCAGAGGTTGTCCAAGGAAGAGGCCTGTTTGGAGCAATAGCTGGA
>A_/_H10N7|CY146189|A/ruddy_turnstone/Delaware/AI09-879/2009
TGCTACTGGAATGAGGAATGTGCCAGAGGTTGTCCAAGGAAGAGGCCTGTTTGGAGCAATAGCTGGA
>A_/_H10N1|CY146149|A/ruddy_turnstone/New_Jersey/AI09-827/2009
TGCTACTGGAATGAGGAATGTGCCAGAGGTTTTCCAAGGAAGAGGCCTGTTTGGAGCAATAGCTGGA
>A_/_H10N7|CY146068|A/ruddy_turnstone/New_Jersey/AI09-587/2009
TGCTACTGGAATGAGGAATGTGCCAGAGGTTGTCCAAGGAAGAGGCCTGTTTGGAGCAATAGCTGGA
>A_/_H10N7|CY146052|A/ruddy_turnstone/New_Jersey/AI09-554/2009
TGCTACTGGAATGAGGAATGTGCCAGAGGTTGTCCAAGGAAGAGGCCTGTTTGGAGCAATAGCTGGA
>A_/_H10N7|CY146044|A/ruddy_turnstone/New_Jersey/AI09-549/2009
TGCTACTGGAATGAGGAATGTGCCAGAGGTTGTCCAAGGAAGAGGCCTGTTTGGAGCAATAGCTGGA
>A_/_H10N7|CY146020|A/ruddy_turnstone/Delaware/AI09-467/2009
TGCTACTGGAATGAGGAATGTGCCAGAGGTTGTCCAAGGAAGAGGCCTGTTTGGAGCAATAGCTGGA
>A_/_H10N7|CY145850|A/mallard/Minnesota/Sg-01030/2008
TGCTACCGGAATGAGGAATGTGCCAGAGGTTGTCCAAGGAAGAGGCCTGTTTGGAGCAATAGCTGGA
>A_/_H10N6|CY145783|A/blue-winged_teal/Minnesota/Sg-00899/2008
TGCTACCGGAATGAGGAATGTGCCAGAGGTTGTCCAAGGAAGAGGCCTGTTTGGAGCAATAGCTGGA
>A_/_H10N7|CY145727|A/mallard/Minnesota/Sg-00630/2008
TGCTACCGGAATGAGGAATGTGCCAGAGGTTGTCCAAGGAAGAGGCCTGTTTGGAGCAATAGCTGGA
>A_/_H10N7|CY145703|A/ruddy_turnstone/New_Jersey/Sg-00563/2008
TGCTACCGGAATGAGGAACGTGCCAGAGGTTGTCCAAGGAAGAGGTCTGTTTGGAGCAATAGCCGGA
>A_/_H10N2|CY145655|A/ruddy_turnstone/New_Jersey/Sg-00548/2008
TGCTACCGGAATGAGGAATGTGCCAGAGGTTGTCCAAGGAAGAGGCCTGTTTGGAGCAATAGCTGGA
>A_/_H10N7|CY145615|A/ruddy_turnstone/New_Jersey/Sg-00517/2008
TGCTACCGGAATGAGGAATGTGCCAGAGGTTGTCCAAGGAAGAGGCCTGTTTGGAGCAATAGCTGGA
>A_/_H10N7|CY145565|A/ruddy_turnstone/New_Jersey/Sg-00498/2008
TGCTACCGGAATGAGGAATGTGCCAGAGGTTGTCCAAGGAAGAGGCCTGTTTGGAGCAATAGCTGGA
>A_/_H10N7|CY145477|A/northern_shoveler/Minnesota/Sg-00612/2008
TGCTACCGGAATGAGGAATGTGCCAGAGGTTGTCCAAGGAAGAGGCCTGTTTGGAGCAATAGCTGGA
>A_/_H10N7|CY145429|A/ruddy_turnstone/New_Jersey/Sg-00554/2008
TGCTACCGGAATGAGGAATGTGCCAGAGGTTGTCCAAGGAAGAGGCCTGTTTGGAGCAATAGCTGGA
>A_/_H10N7|CY145305|A/ruddy_turnstone/New_Jersey/Sg-00536/2008
TGCTACCGGAATGAGGAATGTGCCAGAGGTTGTCCAAGGAAGAGGCCTGTTTGGAGCAATAGCTGGA
>A_/_H10N7|CY145249|A/ruddy_turnstone/New_Jersey/Sg-00528/2008
TGCTACCGGAATGAGGAATGTGCCAGAGGTTGTCCAAGGAAGAGGCCTGTTTGGAGCAATAGCTGGA
>A_/_H10N7|CY145201|A/ruddy_turnstone/New_Jersey/Sg-00521/2008
TGCTACCGGAATGAGGAATGTGCCAGAGGTTGTCCAAGGAAGAGGCCTGTTTGGAGCAATAGCTGGA
>A_/_H10N7|CY145177|A/ruddy_turnstone/New_Jersey/Sg-00516/2008
TGCTACCGGAATGAGGAATGTGCCAGAGGTTGTCCAAGGAAGAGGCCTGTTTGGAGCAATAGCTGGA
>A_/_H10N7|CY145160|A/ruddy_turnstone/New_Jersey/Sg-00514/2008
TGCTACCGGAATGAGGAATGTGCCAGAGGTTGTCCAAGGAAGAGGCCTGTTTGGAGCAATAGCTGGA
>A_/_H10N7|CY145144|A/ruddy_turnstone/New_Jersey/Sg-00512/2008
TGCTACCGGAATGAGGAATGTGCCAGAGGTTGTCCAAGGAAGAGGCCTGTTTGGAGCAATAGCTGGA
>A_/_H10N7|CY145021|A/ruddy_turnstone/New_Jersey/Sg-00490/2008
TGCTACCGGAATGAGGAACGTGCCAGAGGTTGTCCAAGGAAGAGGTCTGTTTGGAGCAATAGCCGGA
>A_/_H10N7|CY144997|A/ruddy_turnstone/New_Jersey/Sg-00487/2008
TGCTACCGGAATGAGGAATGTGCCAGAGGTTGTCCAAGGAAGAGGCCTGTTTGGAGCAATAGCTGGA
>A_/_H10N7|CY144901|A/green-winged_teal/Louisiana/169GW/1988
TGCAACCGGAATGAGGAATGTTCCAGAGATTGTCCAAGGGAGAGGCCTGTTTGGGGCGATAGCTGGA
>A_/_H10N3|CY144893|A/mallard/Minnesota/AI06-1017/2006
TGCCACTGGAATGAGGAATGTGCCAGAGGTTGTCCAAGGAAGAGGCCTGTTTGGAGCAATAGCTGGA
>A_/_H10N7|CY144876|A/mallard/North_Carolina/1321371/2004
TGCTACCGGAATGAGGAATGTGCCAGAGGTTGTCCAAGGAAGAGGCCTGTTTGGAGCAATAGCTGGA
>A_/_H10N7|CY144868|A/sanderling/New_Jersey/1148674/2004
TGCTACCGGAATGAGGAATGTGCCAGAGGTTGTCCAAGGAAGAGGCCTGTTTGGAGCAATAGCTGGA
>A_/_H10N7|CY144860|A/ruddy_turnstone/New_Jersey/1148669/2004
TGCTACCGGAATGAGGAATGTGCCAGAGGTTGTCCAAGGAAGAGGCCTGTTTGGAGCAATAGCTGGA
>A_/_H10N8|CY144852|A/ruddy_turnstone/New_Jersey/1148668/2004
TGCTACCGGAATGAGGAATGTGCCAGAGGTTGTCCAAGGAAGAGGCCTGTTTGGAGCAATAGCTGGA
>A_/_H10N7|CY144844|A/sanderling/New_Jersey/471586/2001
TGCTACCGGAATGAGGAATGTTCCAGAGATTGCCCAAGGGAGAGGCCTGTTTGGAGCAATAGCTGGA
>A_/_H10N7|CY144820|A/ruddy_turnstone/New_Jersey/471613/2001
TGCTACCGGAATGAGGAATGTTCCAGAGATTGCCCAAGGGAGAGGCCTGTTTGGAGCAATAGCTGGA
>A_/_H10N4|CY144803|A/red_knot/Delaware/AI00-1269/2000
TGCAACCGGGATGAGGAATGTTCCAGAGATTGTCCAAGGGAGAGGCCTGTTTGGAGCAATAGCTGGA
>A_/_H10N4|CY144795|A/ruddy_turnstone/New_Jersey/AI00-1143/2000
TGCAACCGGGATGAGGAATGTTCCAGAGATTGTCCAAGGGAGAGGCCTGTTTGGAGCAATAGCTGGA
>A_/_H10N5|CY144787|A/ruddy_turnstone/Delaware/AI00-1121/2000
TGCAACCGGGATGAGGAATGTTCCAGAGATTGTCCAAGGGAGAGGCCTGTTTGGAGCAATAGCTGGA
>A_/_H10N2|CY144779|A/green-winged_teal/Louisiana/272GW/1987
TGCAACCGGAATGAGAAACGTTCCAGAGATTGTCCAAGGGAGAGGCCTGTTTGGGGCAATAGCTGGA
>A_/_H10N6|CY142570|A/northern_pintail/Interior_Alaska/10BM11380R0/2010
TGCTACCGGAATGAGGAACGTGCCAGAGGTTGTCCAAGGAAGAGGCCTGTTTGGAGCAATAGCTGGA
>A_/_H10N7|CY142562|A/northern_pintail/Interior_Alaska/9BM8084R0/2009
TGCTACTGGAATGAGGAATGTGCCAGAGGTTGTCCAAGGAAGAGGCCTGTTTGGAGCAATAGCTGGA
>A_/_H10N7|CY142546|A/mallard/Interior_Alaska/9BM10370R0/2009
TGCTACTGGAATGAGGAATGTGCCAGAGGTTGTCCAAGGAAGAGGCCTGTTTGGAGCAATAGCTGGA
>A_/_H10N7|CY142530|A/northern_pintail/Interior_Alaska/9BM10287R0/2009
TGCTACTGGAATGAGGAATGTGCCAGAGGTTGTCCAAGGAAGAGGCCTGTTTGGAGCAATAGCTGGA
>A_/_H10N7|CY142522|A/northern_pintail/Interior_Alaska/9BM10244R0/2009
TGCTACTGGAATGAGGAATGTGCCAGAGGTTGTCCAAGGAAGAGGCCTGTTTGGAGCAATAGCTGGA
>A_/_H10N7|CY142450|A/northern_pintail/Interior_Alaska/9BM7861R0/2009
TGCTACTGGAATGAGGAATGTGCCAGAGGTTGTCCAAGGAAGAGGCCTGTTTGGAGCAATAGCTGGA
>A_/_H10N7|CY142410|A/northern_pintail/Interior_Alaska/9BM11583R0/2009
TGCTACTGGAATGAGGAATGTGCCAGAGGTTGTCCAAGGAAGAGGCCTGTTTGGAGCAATAGCTGGA
>A_/_H10N7|CY142378|A/mallard/Interior_Alaska/9BM9601R0/2009
TGCTACTGGAATGAGGAATGTGCCAGAGGTTGTCCAAGGAAGAGGCCTGTTTGGAGCAATAGCTGGA
>A_/_H10N7|CY142370|A/northern_pintail/Interior_Alaska/9BM9383R0/2009
TGCTACTGGAATGAGGAATGTGCCAGAGGTTGTCCAAGGAAGAGGCCTGTTTGGAGCAATAGCTGGA
>A_/_H10N7|CY142362|A/mallard/Interior_Alaska/9BM9335R0/2009
TGCTACTGGAATGAGGAATGTGCCAGAGGTTGTCCAAGGAAGAGGCCTGTTTGGAGCAATAGCTGGA
>A_/_H10N7|CY142346|A/northern_pintail/Interior_Alaska/9BM9129R0/2009
TGCTACTGGAATGAGGAATGTGCCAGAGGTTGTCCAAGGAAGAGGCCTGTTTGGAGCAATAGCTGGA
>A_/_H10N7|CY142322|A/mallard/Interior_Alaska/9BM8921R0/2009
TGCTACTGGAATGAGGAATGTGCCAGAGGTTGTCCAAGGAAGAGGCCTGTTTGGAGCAATAGCTGGA
>A_/_H10N7|CY142314|A/mallard/Interior_Alaska/9BM8425R0/2009
TGCTACTGGAATGAGGAATGTGCCAGAGGTTGTCCAAGGAAGAGGCCTGTTTGGAGCAATAGCTGGA
>A_/_H10N7|CY142298|A/mallard/Interior_Alaska/9BM8287R0/2009
TGCTACTGGAATGAGGAATGTGCCAGAGGTTGTCCAAGGAAGAGGCCTGTTTGGAGCAATAGCTGGA
>A_/_H10N4|CY142250|A/northern_pintail/Interior_Alaska/9BM7694R0/2009
TGCTACTGGAATGAGGAATGTGCCAGAGGTTGTCCAAGGAAGAGGCCTGTTTGGAGCAATAGCTGGA
>A_/_H10N7|CY142226|A/northern_pintail/Interior_Alaska/9BM12094R0/2009
TGCTACTGGAATGAGGAATGTGCCAGAGGTTGTCCAAGGAAGAGGCCTGTTTGGAGCAATAGCTGGA
>A_/_H10N7|CY142210|A/northern_pintail/Interior_Alaska/9BM11783R0/2009
TGCTACTGGAATGAGGAATGTGCCAGAGGTTGTCCAAGGAAGAGGCCTGTTTGGAGCAATAGCTGGA
>A_/_H10N4|CY142186|A/northern_pintail/Interior_Alaska/9BM11564R0/2009
TGCTACTGGAATGAGGAATGTGCCAGAGGTTGTCCAAGGAAGAGGCCTGTTTGGAGCAATAGCTGGA
>A_/_H10N7|CY142097|A/mallard/Interior_Alaska/9BM10043R0/2009
TGCTACTGGAATGAGGAATGTGCCAGAGGTTGTCCAAGGAAGAGGCCTGTTTGGAGCAATAGCTGGA
>A_/_H10N7|CY142041|A/American_green-winged_teal/Interior_Alaska/9BM6702R0/2009
TGCTACTGGAATGAGGAATGTGCCAGAGGTTGTCCAAGGAAGAGGCCTGTTTGGAGCAATAGCTGGA
>A_/_H10N7|CY141990|A/northern_pintail/Interior_Alaska/9BM6164R0/2009
TGCTACTGGAATGAGGAATGTGCCAGAGGTTGTCCAAGGAAGAGGCCTGTTTGGAGCAATAGCTGGA
>A_/_H10N9|KF006414|A/chicken/Jiangsu/RD5/2013
TGCAACAGGAATGAGAAACGTGCCAGAAATAATGCAAGAGAGAGGTCTATTTGGTGCAATAGCGGGG
>A_/_H10N7|CY140128|A/blue-winged_teal/North_Dakota/Sg-00730/2008
TGCTACCGGAATGAGGAATGTGCCAGAGGTTGTCCAAGGAAGAGGCCTGTTTGGAGCAATAGCTGGA
>A_/_H10N9|CY141049|A/mallard/Arkansas/AI09-6032/2009
TGCTACTGGAATGAGGAATGTGCCAGAGGTTGTCCAAGGAAGAGGCCTGTTTGGAGCAATAGCTGGA
>A_/_H10N3|CY141041|A/northern_shoveler/Arkansas/AI09-6012/2009
TGCTACTGGAATGAGGAATGTGCCAGAAGTTGTCCAAGGAAGAGGCCTGTTTGGAGCAATAGCTGGA
>A_/_H10N7|CY137554|A/mallard/Alberta/57/2004
TGCTACCGGAATGAGGAATGTGCCAGAGGTTGTCCAAGGAAGAGGCCTGTTTGGAGCAATAGCTGGA
>A_/_H10N7|CY137546|A/mallard/Alberta/56/2004
TGCTACCGGAATGAGGAATGTGCCAGAGGTTGTCCAAGGAAGAGGCCTGTTTGGAGCAATAGCTGGA
>A_/_H10N7|CY137538|A/shorebird/Delaware_Bay/10/2004
TGCTACCGGAATGAGGAATGTGCCAGAGGTTGTCCAAGGAAGAGGCCTGTTTGGAGCAATAGCTGGA
>A_/_H10N7|CY137466|A/mallard/Alberta/150/2002
TGCTACCGGAATGAGGAATGTTCCAGAGATTGTCCAAGGGAGAGGCCTATTCGGAGCAATAGCAGGA
>A_/_H10N7|CY137241|A/shorebird/Delaware_Bay/276/2001
TGCTACCGGAATGAGGAATGTTCCAGAGATTGCCCAAGGAAGAGGCCTGTTTGGAGCAATAGCTGGA
>A_/_H10N7|CY137233|A/shorebird/Delaware_Bay/267/2001
TGCTACCGGAATGAGGAATGTTCCAGAGATTGCCCAAGGAAGAGGCCTGTTTGGAGCAATAGCTGGA
>A_/_H10N7|CY137225|A/shorebird/Delaware_Bay/266/2001
TGCTACCGGAATGAGGAATGTTCCAGAGATTGCCCAAGGAAGAGGCCTGTTTGGAGCAATAGCTGGA
>A_/_H10N7|CY137257|A/shorebird/Delaware_Bay/288/2001
TGCTACCGGAATGAGGAATGTTCCAGAGATTGCCCAAGGAAGAGGCCTGTTTGGAGCAATAGCTGGA
>A_/_H10N7|CY137209|A/shorebird/Delaware_Bay/261/2001
TGCTACCGGAATGAGGAATGTTCCAGAGATTGCCCAAGGAAGAGGCCTGTTTGGAGCAATAGCTGGA
>A_/_H10N7|CY137144|A/shorebird/Delaware_Bay/197/2001
TGCTACCGGAATGAGGAATGTTCCAGAGATTGCCCAAGGAAGAGGCCTGTTTGGAGCAATAGCTGGA
>A_/_H10N7|CY137184|A/shorebird/Delaware_Bay/207/2001
TGCTACCGGAATGAGGAATGTTCCAGAGATTGCCCAAGGAAGAGGCCTGTTTGGAGCAATAGCTGGA
>A_/_H10N7|CY137136|A/shorebird/Delaware_Bay/192/2001
TGCTACCGGAATGAGGAATGTTCCAGAGATTGCCCAAGGGAGGGGCCTGTTTGGAGCAATAGCTGGA
>A_/_H10N7|CY137176|A/shorebird/Delaware_Bay/202/2001
TGCTACCGGAATGAGGAATGTTCCAGAGATTGCCCAAGGAAGAGGCCTGTTTGGAGCAATAGCTGGA
>A_/_H10N7|CY137160|A/shorebird/Delaware_Bay/200/2001
TGCTACCGGAATGAGGAATGTTCCAGAGATTGCCCAAGGAAGAGGCCTGTTTGGAGCAATAGCTGGA
>A_/_H10N7|CY137112|A/shorebird/Delaware_Bay/134/2001
TGCTACCGGAATGAGGAATGTTCCAGAGATTGCCCAAGGAAGAGGCCTGTTTGGAGCAATAGCTGGA
>A_/_H10N7|CY137152|A/shorebird/Delaware_Bay/199/2001
TGCTACCGGAATGAGGAATGTTCCAGAGATTGCCCAAGGGAGAGGCCTGTTTGGAGCAATAGCTGGA
>A_/_H10N7|CY137104|A/shorebird/Delaware_Bay/132/2001
TGCTACCGGAATGAGGAATGTTCCAGAGATTGCACAAGGGAGAGGCCTGTTTGGAGCAATAGCTGGA
>A_/_H10N4|CY137032|A/shorebird/Delaware_Bay/267/2000
TGCAACCGGGATGAGGAATGTTCCAGAGATTGTCCAAGGGAGAGGCTTGTTTGGAGCAATAGCTGGA
>A_/_H10N4|CY137024|A/shorebird/Delaware_Bay/260/2000
TGCAACCGGGATGAGGAATGTTCCAGAGATTGTCCAAGGGAGAGGCTTGTTTGGAGCAATAGCTGGA
>A_/_H10N7|CY137064|A/shorebird/Delaware_Bay/43/2001
TGCTACCGGAATGAGGAATGTTCCAGAGATTGCCCAAGGGAGAGGCCTGTTTGGAGCAATAGCTGGA
>A_/_H10N7|CY137016|A/shorebird/Delaware_Bay/212/2000
TGCTACCGGAATGAGGAATGTTCCAGAGATTGTCCAGGGGAGAGGCCTGTTTGGAGCAATAGCTGGA
>A_/_H10N7|CY136981|A/shorebird/Delaware_Bay/180/1999
TGCAACAGGAATGAGAAATGTTCCAGAGATTGTTCAAGGAAGAGGTCTGTTTGGAGCGATAGCTGGA
>A_/_H10N2|CY136928|A/shorebird/Delaware_Bay/288/1996
TGCAACAGGAATGAGAAATGTTCCAGAGATTGTTCAAGGGAGAGGTCTGTTTGGGGCAATAGCTGGA
>A_/_H10N7|CY136965|A/mallard/Alberta/71/1998
TGCAACTGGAATGAGAAATGTTCCAGAGATTGTCCAAGGGAGAGGCCTGTTTGGGGCAATAGCCGGA
>A_/_H10N2|CY136920|A/laughing_gull/Delaware_Bay/245/1996
TGCAACAGGAATGAGAAATGTTCCAGAGATTGTTCAAGGGAGAGGTCTGTTTGGGGCAATAGCTGGA
>A_/_H10N7|CY136957|A/mallard/Alberta/90/1997
TGCAACCGGAATGAGGAATGTTCCAGAGATTGTCCAAGGGAGAGGCCTGTTTGGAGCAATAGCTGGA
>A_/_H10N7|CY136888|A/shorebird/Delaware_Bay/72/1996
TGCAACAGGAATGAGAAATGTTCCAGAGATTGTTCAAGGAAGAGGTCTGTTTGGGGCGATAGCTGGA
>A_/_H10N2|CY136880|A/shorebird/Delaware_Bay/63/1996
TGCAACAGGAATGAGAAATGTTCCAGAGATTGTTCAAGGGAGAGGTCTGTTTGGGGCAATAGCTGGA
>A_/_H10N9|CY136872|A/shorebird/Delaware_Bay/23/1996
TGCAACAGGAATGAGAAATGTTCCAGAGATTGTTCAAGGGAGAGGTCTGTTTGGGGCAATAGCTGGA
>A_/_H10N7|CY136864|A/mallard/Alberta/2/1995
TGCAACTGGAATGAGGAATGTTCCAGAGATTGTCCAAGGGAGAGGCCTGTTTGGGGCAATAGCTGGA
>A_/_H10N7|CY136737|A/ruddy_turnstone/New_Jersey/146/1990
TGCAACCGGAATGAGGAATGTTCCAGAGATTGTTCAAGGGAGAGGCCTGTTTGGGGCGATAGCTGGA
>A_/_H10N7|CY136622|A/ruddy_turnstone/Delaware_Bay/2764/1987
TGCAACCGGAATGAGGAATGTTCCAGAGATTGTCCAAGGGAGAGGCCTGTTTGGGGCGATAGCTGGA
>A_/_H10N7|CY136379|A/mallard/Alberta/553/1986
TGCAACCGGAATGAGGAATGTTCCAGAAATTGTCAAAGGGAGAGGTCTGTTTGGGGCGATAGCTGGA
>A_/_H10N7|CY136325|A/northern_pintail/Interior_Alaska/9BM8498R0/2009
TGCTACTGGAATGAGGAATGTGCCAGAGGTTGTCCAAGGAAGAGGCCTGTTTGGAGCAATAGCTGGA
>A_/_H10N7|CY137982|A/shorebird/Delaware_Bay/792/2009
TGCTACTGGAATGAGGAATGTGCCAGAGGTTGTCCAAGGAAGAGGCCTGTTTGGAGCAATAGCTGGA
>A_/_H10N7|CY137966|A/shorebird/Delaware_Bay/756/2009
TGCTACTGGAATGAGGAATGTGCCAGAGGTTGTCCAAGGAAGAGGCCTGTTTGGAGCAATAGCTGGA
>A_/_H10N7|CY137950|A/shorebird/Delaware_Bay/545/2009
TGCTACTGGAATGAGGAATGTGCCAGAGGTTGTCCAAGGAAGAGGCCTGTTTGGAGCAATAGCTGGA
>A_/_H10N7|CY137934|A/shorebird/Delaware_Bay/500/2009
TGCTACTGGAATGAGGAATGTGCCAGAGGTTGTCCAAGGAAGAGGCCTGTTTGGAGCAATAGCTGGA
>A_/_H10N1|CY137898|A/shorebird/Delaware_Bay/342/2009
TGCTACTGGAATGAGGAATGTGCCAGAGGTTGTCCAAGGAAGAGGCCTGTTTGGAGCAATAGCTGGA
>A_/_H10N7|CY137866|A/shorebird/Delaware_Bay/322/2009
TGCTACTGGAATGAGGAATGTGCCAGAGGTTGTCCAAGGAAGAGGCCTGTTTGGAGCAATAGCTGGA
>A_/_H10N7|CY137842|A/shorebird/Delaware_Bay/271/2009
TGCTACTGGAATGAGGAATGTGCCAGAGGTTGTCCAAGGAAGAGGCCTGTTTGGAGCAATAGCTGGA
>A_/_H10N7|CY137834|A/shorebird/Delaware_Bay/255/2009
TGCTACTGGAATGAGGAATGTGCCAGAGGTTGTCCAAGGAAGAGGCCTGTTTGGAGCAATAGCTGGA
>A_/_H10N7|CY137818|A/shorebird/Delaware_Bay/240/2009
TGCTACTGGAATGAGGAATGTGCCAGAGGTTGTCCAAGGAAGAGGCCTGTTTGGAGCAATAGCTGGA
>A_/_H10N7|CY137786|A/shorebird/Delaware_Bay/132/2009
TGCTACCGGAATGAGGAATGTGCCAGAGGTTGTCCAAGGAAGAGGCCTGTTTGGAGCAATAGCTGGA
>A_/_H10N7|CY137770|A/shorebird/Delaware_Bay/107/2009
TGCTACTGGAATGAGGAATGTGCCAGAGGTTGTCCAAGGAAGAGGCCTGTTTGGAGCAATAGCTGGA
>A_/_H10N8|CY137722|A/shorebird/Delaware_Bay/379/2008
TGCTACCGGAATGAGGAATGTGCCAGAGGTTGTCCAAGGAAGAGGCCTGTTTGGAGCAATAGCTGGA
>A_/_H10N7|CY137714|A/mallard/Alberta/289/2007
TGCTACCGGAATGAGGAATGTGCCAGAGGTTGTCCAAGGAAGAGGCCTGTTTGGAGCAATAGCTGGA
>A_/_H10N7|CY137706|A/blue-winged_teal/Alberta/271/2007
TGCTACCGGAATGAGGAATGTGCCAGAGGTTGTCCAAGGAAGAGGCCTGTTTGGAGCAATAGCTGGA
>A_/_H10N7|CY137698|A/mallard/Alberta/182/2007
TGCTACCGGAATGAGGAATGTGCCAGAGGTTGTCCAAGGAAGAGGCCTGTTTGGAGCAATAGCTGGA
>A_/_H10N7|CY137594|A/mallard/Alberta/68/2004
TGCTACCGGAATGAGGAATGTGCCAGAGGTTGTCCAAGGAAGAGGCCTGTTTGGAGCAATAGCTGGA
>A_/_H10N7|CY137586|A/mallard/Alberta/67/2004
TGCTACCGGAATGAGGAATGTGCCAGAGGTTGTCCAAGGAAGAGGCCTGTTTGGAGCAATAGCTGGA
>A_/_H10N6|CY139489|A/American_black_duck/New_Brunswick/00971/2010
TGCTACCGGAATGAGGAATGTGCCAGAGATTGTCCAAGGAAGAGGCCTGTTTGGAGCAATAGCTGGA
>A_/_H10N7|CY139421|A/American_black_duck/New_Brunswick/00924/2010
TGCTACCGGAATGAGGAATGTGCCAGAGATTGTCCAAGGAAGAGGCCTGTTTGGAGCAATAGCTGGA
>A_/_H10N7|CY139393|A/American_black_duck/New_Brunswick/00909/2010
TGCTACCGGAATGAGGAATGTGCCAGAGATTGTCCAAGGAAGAGGCCTGTTTGGAGCAATAGCTGGA
>A_/_H10N7|CY139124|A/American_black_duck/New_Brunswick/00612/2010
TGCTACCGGAATGAGGAATGTGCCAGAGATTGTCCAAGGAAGAGGCCTGTTTGGAGCAATAGCTGGA
>A_/_H10N6|CY138906|A/American_black_duck/New_Brunswick/00471/2010
TGCTACCGGAATGAGGAATGTGCCAGAGATTGTCCAAGGAAGAGGCCTGTTTGGAGCAATAGCTGGA
>A_/_H10N7|CY138809|A/mallard/Nova_Scotia/00375/2010
TGCTACCGGAATGAGGAATGTGCCAGAGATTGTCCAAGGAAGAGGCCTGTTTGGAGCAATAGCTGGA
>A_/_H10N7|CY135575|A/northern_pintail/Interior_Alaska/9BM5554R0/2009
TGCTACTGGAATGAGGAATGTGCCAGAGGTTGTCCAAGGAAGAGGCCTGTTTGGAGCAATAGCTGGA
>A_/_H10N7|CY135487|A/mallard/Interior_Alaska/9BM3379R0/2009
TGCTACTGGAATGAGGAATGTGCCAGAGGTTGTCCAAGGAAGAGGCCTGTTTGGAGCAATAGCTGGA
>A_/_H10N7|CY135383|A/mallard/Interior_Alaska/9BM3355R0/2009
TGCTACTGGAATGAGGAATGTGCCAGAGGTTGTCCAAGGAAGAGGCCTGTTTGGAGCAATAGCTGGA
>A_/_H10N3|CY134311|A/American_wigeon/California/2930/2011
TGCTACCGGAATGAGGAATGTGCCAGAGGTTGTCCAAGGAAGAGGCTTGTTTGGAGCAATAGCTGGA
>A_/_H10N7|CY133893|A/mallard/California/2420/2010
TGCTACTGGAATGAGGAATGTGCCAGAGGTTGTCCAAGGAAGAGGCCTGTTTGGAGCAATAGCTGGA
>A_/_H10N7|CY133843|A/mallard/Missouri/10MO0391/2010
TGCTACTGGAATGAGGAATGTGCCAGAGGTTGTCCAAGGAAGAGGCCTGTTTGGAGCAATAGCCGGA
>A_/_H10N6|CY133561|A/long-tailed_duck/Wisconsin/10OS3919/2010
TGCAACAGGAATGAGAAACGTGCCAGAAATAATGCAAGGGAGAGGCTTATTTGGTGCAATAGCGGGG
>A_/_H10N7|CY133497|A/mallard/Illinois/10OS4111/2010
TGCTACTGGAATGAGGAATGTGCCAGAGGTTGTCCAAGGAAGAGGCCTGTTTGGAGCAATAGCTGGA
>A_/_H10N7|CY133489|A/mallard/Illinois/10OS4078/2010
TGCTACTGGAATGAGGAATGTGCCAGAGGTGGTCCAAGGAAGAGGCCTGTTTGGAGCAATAGCTGGA
>A_/_H10N7|CY133400|A/northern_shoveler/Missouri/10OS4718/2010
TGCTACTGGAATGAGGAATGTGCCAGAGGTTGTCCAAGGAAGAGGCCTGTTTGGAGCAATAGCTGGA
>A_/_H10N7|CY132885|A/mallard/Illinois/10OS4334/2010
TGCTACTGGAATGAGGAATGTGCCAGAGGTTGTCCAAGGAAGAGGCCTGTTTGGAGCAATAGCTGGA
>A_/_H10N1|CY132541|A/mallard/Ohio/11OS2092/2011
TGCTACTGGAATGAGGAATGTGCCAGAGGTTGTCCAAGGAAGAGGCCTGTTTGGAGCAATAGCTGGA
>A_/_H10N7|CY132165|A/mallard/Ohio/11OS2145/2011
TGCTACTGGAATGAGGAATGTGCCAGAGGTTGTCCAAGGAAGAGGCCTGTTTGGAGCAATAGCTGGA
>A_/_H10N3|CY132157|A/mallard/Ohio/11OS1966/2011
TGCTACTGGAATGAGGAATGTACCAGAGGTTGTCCAAGGAAGAGGCCTGTTTGGAGCAATAGCTGGA
>A_/_H10N5|EU559251|A/chicken/Hubei/119/1983
TGCAACAGGGATGAGGAATGTACCAGAAATAATACAAGGGAGAGGTCTATTTGGTGCAATAGCAGGA
>A_/_H10N4|EU559263|A/duck/Hubei/137/1985
CGCAACAGGGATGAGGAATGTACCGGAAGTAGTGCAGGGAAGGGGTTTATTTGGTGCAATAGCAGGA
>A_/_H10N7|CY130304|A/mallard/Interior_Alaska/9BM2783R0/2009
TGCTACTGGAATGAGGAATGTGCCAGAGGTTGTCCAAGGAAGAGGCCTGTTTGGAGCAATAGCTGGA
>A_/_H10N7|CY129366|A/mallard/New_Brunswick/04394/2007
TGCTACCGGAATGAGGAATGTGCCAGAGGTTGTCCAAGGAAGAGGCCTGTTTGGAGCAATAGCCGGA
>A_/_H10N7|CY129237|A/American_black_duck/New_Brunswick/04395/2007
TGCTACCGGAATGAGGAATGTGCCAGAGGTTGTCCAAGGAAGAGGCCTGTTTGGAGCAATAGCTGGA
>A_/_H10N0|CY116612|A/mallard/Portugal/79940/2009
TGCAACAGGAATGAGAAACGTGCCAGAAATAACGCAAGGGAGAGGTCTGTTTGGTGCAATAGCGGGG
>A_/_H10N0|CY116608|A/mallard/Portugal/79906/2009
TGCAACAGGAATGAGAAACGTGCCAGAAATAACGCAAGGGAGAGGTCTGTTTGGTGCAATAGCGGGG
>A_/_H10N1|JN817582|A/wild_bird/Korea/A323/2009
TGCAACAGGAATGAGAAATGTACCAGAAATAATGCAAGGGAGAGGTCTGTTTGGTGCAATAGCGGGA
>A_/_H10N4|JN817581|A/wild_bird/Korea/L110-3/2008
TGCAACAGGAATGAGAAATGTGCCAGAAATAATGCAAGGGAGAGGTCTATTTGGTGCAATAGCGGGA
>A_/_H10N6|JN817576|A/mallard/Korea/1242/2010
TGCAACAGGAATGAGAAACGTGCCAGAAATGATGCAAGGGAGAGGTCTATTTGGTGCAATAGCGGGG
>A_/_H10N1|JN817575|A/wild_bird/Korea/A13/2010
TGCAACAGGAATGAGAAACGTGCCAGAAATAATGCAAGGGAGAGGTCTATTTGGTGCAATAGCGGGG
>A_/_H10N1|JN817574|A/wild_bird/Korea/A12/2010
TGCAACAGGAATGAGAAACGTGCCAGAAATAATGCAAGGGAGAGGTCTATTTGGTGCAATAGCGGGG
>A_/_H10N8|JN817572|A/mallard/Korea/1203/2010
GGCAACAGGAATGAGAAACGTGCCAGAAATAATGCAAGGGAGAGGTCTATTTGGTGCAATAGCGGGG
>A_/_H10N4|JN817571|A/wild_bird/Korea/A02/2011
GGCAACAGGAATGAGAAACGTGCCAGAAATAATGCAAGGGAGAGGTCTATTTGGTGCAATAGCGGGG
>A_/_H10N4|JN817570|A/wild_bird/Korea/A01/2011
GGCAACAGGAATGAGAAACGTGCCAGAAATAATGCAAGGGAGAGGTCTATTTGGTGCAATAGCGGGG
>A_/_H10N0|CY120699|A/mallard/California/1335-1/2010
TGCTACTGGAATGAGGAATGTGCCAGAGGTTGTCCAAGGAAGAGGCCTGTTTGGAGCAATAGCTGGA
>A_/_H10N0|CY120675|A/northern_shoveler/California/3628/2011
TGCTACTGGAATGAGGAATGTGCCAGAGGTTGTTCAAGGAAGAGGCCTGTTTGGAGCAATAGCTGGA
>A_/_H10N0|AB669138|A/duck/Tsukuba/574/2006(H10N1)
TGCTACAGGAATGAGAAATGTGCCAGAGATAATGCAAGGGAGAGGTCTATTTGGTGCAATAGCAGGA
>A_/_H10N7|CY101840|A/pintail/Alberta/129/1993
TGCAACAGGAATGAGAAATGTTCCAGAGATTGTTCAAGGGAGAGGTCTGTTTGGAGCGATAGCTGGA
>A_/_H10N3|CY097159|A/American_coot/Illinois/3405/2009
TGCTACCGGAATGAGGAATGTGCCAGAGGTTGTCCAAGGAAGAGGCCTGTTTGGAGCAATAGCTGGA
>A_/_H10N3|CY097293|A/lesser_scaup/Wisconsin/3964/2009
TGCTACCGGAATGAGGAATGTGCCAGAGGTTGTCCAAGGAAGAGGCCTGTTTGGAGCAATAGCTGGA
>A_/_H10N7|CY097526|A/lesser_scaup/Illinois/4115/2009
TGCTACCGGAATGAGGAATGTGCCAGAGGTTGTCCAAGGAAGAGGCCTGTTTGGAGCAATAGCTGGA
>A_/_H10N7|CY093886|A/green-winged_teal/California/10197/2008
TGCTACCGGAATGAGGAATGTGCCAGAGGTTGTCCAAGGAAGAGGCCTGTTTGGAGCAATAGCTGGA
>A_/_H10N7|CY093910|A/green-winged_teal/California/00083/2009
TGCTACCGGAATGAGGAATGTGCCAGAGGTTGTCCAAGGAAGAGGCCTGTTTGGGGCAATAGCTGGA
>A_/_H10N7|CY094501|A/greater_white-fronted_goose/California/HKWF446C/2007
TGCTACCGGAATGAGAAATGTGCCAGAGGTTGTCCAAGGAAGAGGCCTGTTTGGAGCAATAGCTGGA
>A_/_H10N7|CY079468|A/American_green-winged_teal/Illinois/08OS2713/2008
TGCTACTGGAATGAGGAATGTGCCAGAGGTTGTCCAAGGAAGAGGCCTGTTTGGAGCAATAGCTGGA
>A_/_H10N7|CY077040|A/mute_swan/Netherlands/1/2006
TGCAACGGGAATGAGAAACGTGCCAGAAATAATGCAAGGGAGAGGTCTATTCGGTGCAATAGCAGGA
>A_/_H10N4|CY077032|A/herring_gull/Netherlands/4/2006
TGCAACAGGAATGAGAAACGTGCCAGAAATAAAGCAAGGAAGAGGTCTATTTGGTGCAATAGCGGGA
>A_/_H10N7|CY076864|A/green-winged_teal/California/JN1323/2007
TGCTACCGGAATGAGGAATGTGCCAGAGGTTGTCCAAGGAAGAGGCCTGTTTGGAGCAATAGCTGGA
>A_/_H10N3|CY076461|A/cinnamon_teal/California/44287-659/2007
TGCTACCGGAATGAGGAATGTGCCAGAGGTTGTCCAAGGAAGAGGCCTGTTTGGAGCAATAGCTGGA
>A_/_H10N2|HM136575|A/mallard/Sweden/51/2002
TGCAACAGGAATGAGAAACGTGCCAGAAATAGTGCAAGGGAGAGGTCTATTTGGTGCAATAGCGGGA
>A_/_H10N7|CY064169|A/ring-necked_duck/Minnesota/Sg-00068/2007
TGCTACCGGAATGAGGAATGTGCCAGAGGTTGTCCAAGGAAGAGGCCTGTTTGGAGCAATAGCTGGA
>A_/_H10N7|CY064145|A/mallard/Minnesota/Sg-00065/2007
TGCTACCGGAATGAGGAATGTGCCAGAGGTTGTCCAAGGAAGAGGCCTGTTTGGAGCAATAGCTGGA
>A_/_H10N7|CY064081|A/mallard/Minnesota/Sg-00057/2007
TGCTACCGGAATGAGGAATGTGCCAGAGGTTGTCCAAGGAAGAGGCCTGTTTGGAGCAATAGCTGGA
>A_/_H10N7|CY064073|A/mallard/Minnesota/Sg-00056/2007
TGCTACCGGAATGAGGAATGTGCCAGAGGTTGTCCAAGGAAGAGGCCTGTTTGGAGCAATAGCAGGA
>A_/_H10N7|CY064185|A/blue-winged_teal/Louisiana/Sg-00073/2007
TGCTACCGGAATGAGGAATGTGCCAGAGGTTGTCCAAGGAAGAGGCCTGTTTGGAGCAATAGCTGGA
>A_/_H10N7|AB450433|A/duck/Alaska/658/1991
TGCAACAGGAATGAGGAATGTTCCAGAGATTGTTCAAGAGAGAGGCCTGTTTGGGGCGATAGCTGGA
>A_/_H10N7|M21647|A/chicken/Germany/N/1949
TGCAACAGGGATGAGGAATGTGCCAGAAGTGGTGCAGGGAAGGGGTCTGTTTGGTGCAATAGCAGGG
>A_/_H10N7|GU186624|A/turkey/MN/3/1979
TGCAACCGGAATGAGGAATGTTCCAGAGGTTGTCCAAGGGAGAGGTCTGTTTGGGGCGATAGCTGGA
>A_/_H10N2|GU050860|A/green-winged_teal/Louisiana/272GW/1987
TGCAACCGGAATGAGAAACGTTCCAGAGATTGTCCAAGGGAGAGGCCTGTTTGGGGCAATAGCTGGA
>A_/_H10N7|GU186501|A/turkey/VA/31409/1991
TGCAACCGGAATGAGGAATGTTCCAGAGATTGTCCAAGAGAGAGGCCTGTTTGGGGCGATAGCTGGA
>A_/_H10N7|AB450431|A/duck/Alaska/712/1991
TGCAACAGGAATGAGGAATGTTCCAGAGATTGTTCAAGAGAGAGGCCTGTTTGGGGCGATAGCTGGA
>A_/_H10N7|GU186493|A/quail/NJ/25254-22/1995
TGCAACAGGAATGAGAAATGTTCCAGAGATTGTTCAAGGGAGAGGTCTGTTTGGGGCAATAGCTGGA
>A_/_H10N7|GU053331|A/mallard/Maryland/187/2001
TGCTACCGGAATGAGGAATGTTCCAGAGATTGTCCAAGGGAGAGGCCTGTTTGGAGCAATAGCTGGA
>A_/_H10N7|GU053324|A/mallard/Maryland/183/2001
TGCTACCGGAATGAGGAATGTTCCAGAGATTGTCCAAGGGAGAGGCCTGTTTGGAGCAATAGCTGGA
>A_/_H10N7|GU053317|A/mallard/Maryland/182/2001
TGCTACCGGAATGAGGAATGTTCCAGAGATTGTCCAAGGGAGAGGCCTGTTTGGAGCAATAGCTGGA
>A_/_H10N7|GU053310|A/mallard/Maryland/173/2001
TGCTACCGGAATGAGGAATGTTCCAGAGATTGTCCAAGGGAGAGGCCTGTTTGGAGCAATAGCTGGA
>A_/_H10N7|GU053345|A/mallard/Maryland/220/2003
TGCTACTGGAATGAGGAATGTTCCAGAGATTATCCAAGGGAGAGGCCTGTTTGGAGCAATAGCTGGA
>A_/_H10N3|CY053789|A/northern_shoveler/California/JN587/2006
TGCTACCGGAATGAGGAATGTGCCAGAGGTTGTCCAAGGAAGAGGCCTGTTTGGAGCAATAGCTGGA
>A_/_H10N7|CY053805|A/mallard/California/K752/2006
TGCTACCGGAATGAGGAATGTGCCAGAGGTTGTCCAAGAAAGAGGCCTGTTTGGAGCAATAGCTGGA
>A_/_H10N7|GQ257455|A/mallard/Maryland/190/2001
TGCTACCGGAATGAGGAATGTTCCAGAGATTGTCCAAGGGAGAGGCCTGTTTGGAGCAATAGCTGGA
>A_/_H10N7|GQ257471|A/mallard/Maryland/214/2001
TGCTACCGGAATGAGGAATGTTCCAGAGATTGTCCAAGGGAGAGGCCTGTTTGGAGCAATAGCTGGA
>A_/_H10N7|CY039628|A/northern_shoveler/California/HKWF608/2007
TGCTACCGGAATGAGGAATGTGCCAGAGGTTGTCCAAGGAAGAGGCCTGTTTGGAGCAATAGCTGGA
>A_/_H10N7|CY039604|A/northern_shoveler/California/HKWF392sm/2007
TGCTACCGGAATGAGGAATGTGCCAGAGGTTGTCCAAGGAAGAGGCCTGTTCGGAGCAATTGCTGGA
>A_/_H10N7|CY039572|A/northern_shoveler/California/HKWF96/2007
TGCTACCGGAATGAGGAATGTGCCAGAGGTTGTCCAAGGAAGAGGCCTGTTCGGAGCAATTGCTGGA
>A_/_H10N3|FJ520101|A/northern_pintail/California/44291-259/2006
TGCTACYGGAATGAGGAATGTGCCAGAGGTTGTCCAAGGAAGAGGCCTGTTTGGAGCAATAGCTGGA
>A_/_H10N8|FJ520086|A/northern_pintail/California/44221-656/2006
TGCTACCGGAATGAGGAATGTGCCAGAGGTTGTCCAAGGAAGAGGCCTGTTTGGAGCAATAGCTGGA
>A_/_H10N7|FJ183474|A/mallard/Bavaria/3/2006
TGCAACAGGAATGAGAAACGTGCCAGAAATAATGCAAGGGAGAGGTCTATTTGGTGCAATAGCGGGA
>A_/_H10N5|AB450456|A/duck/Mongolia/149/03
TGCAACAGGAATGAGAAACGTGCCAGAAATAATGCAAGGGAGAGGTCTGTTTGGTGCAATAGCGGGA
>A_/_H10N5|AB450453|A/duck/Hokkaido/24/04
TGCGACAGGAATGAGAAACGTGCCAGAAATAATGCAAGGGAGAGGTCTGTTTGGTGCAATAGCAGGA
>A_/_H10N2|AB450443|A/duck/Hokkaido/W87/2007
TGCAACAGGAATGAGAAATGTGCCAGAAATAATGCAAGGGAGAGGTCTCTTTGGTGCAATAGCGGGA
>A_/_H10N7|CY034180|A/northern_shoveler/California/HKWF592/2007
TGCTACCGGAATGAGGAATGTGCCAGAGGTTGTCCAAGGAAGAGGCCTGTTTGGAGCAATAGCTGGA
>A_/_H10N7|EU743322|A/northern_shoveler/TX/56/2000
TGCTACCGGAATGAGGAATGTTCCAGAGATTGTCCAAGGGAGAGGCCTGTTTGGAGCAATAGCTGGA
>A_/_H10N7|EU743330|A/red_knot/DE/1587/2001
TGCTACCGGAATGAGGAATGTTCCAGAGATTGCCCAAGGAAGAGGCCTGTTTGGAGCAATAGCTGGA
>A_/_H10N7|EU743338|A/red_knot/GA/1721/2001
TGCTACCGGAATGAGGAATGTTCCAGAGATTGCCCAAGGAAGAGGCCTGTTTGGAGCAATAGCTGGA
>A_/_H10N7|EU743346|A/red_knot/NJ/1443/2001
TGCTACCGGAATGAGGAATGTTCCAGAGATTGCCCAAGGGAGAGGCCTGTTTGGAGCAATAGCTGGA
>A_/_H10N7|EU743354|A/ruddy_turnstone/DE/323/2004
TGCTACCGGAATGAGGAATGTGCCAGAGGTTGTCCAAGGAAGAGGCCTGTTTGGAGCAATAGCTGGA
>A_/_H10N7|EU743362|A/ruddy_turnstone/DE/1450/2001
TGCTACCGGAATGAGGAATGTTCCAGAGATTGCCCAAGGGAGAGGCCTGTTTGGAGCAATAGCTGGA
>A_/_H10N7|EU743378|A/ruddy_turnstone/DE/167/2004
TGCTACCGGAATGAGGAATGTGCCAGAGGTTGTCCAAGGAAGAGGCCTGTTTGGAGCAATAGCTGGA
>A_/_H10N7|EU743394|A/ruddy_turnstone/NJ/238/2004
TGCTACCGGAATGAGGAATGTGCCAGAGGTTGTCCAAGGAAGAGGCCTGTTTGGAGCAATAGCTGGA
>A_/_H10N7|EU743433|A/ruddy_turnstone/NJ/1605/2001
TGCTACCGGAATGAGGAATGTTCCAGAGATTGCCCAAGGAAGAGGCCTGTTTGGAGCAATAGCTGGA
>A_/_H10N7|EU743441|A/ruddy_turnstone/NJ/1956/2001
TGCTACCGGAATGAGGAATGTTCCAGAGATTGCCCAAGGAAGAGGCCTGTTTGGAGCAATAGCTGGA
>A_/_H10N7|EU747331|A/quail/California/1022/1999
TGCAACAGGAATGAGAAATGTTCCGGAGATTGTTCAAGGAAGAGGTCTATTTGGGGCGATAGCTGGA
>A_/_H10N7|EU747329|A/emu/California/2092/1996
TGCAACCGGAATGAGGAATGTTCCAGAGATCGTCCAAGGAAGAGGCCTGTTTGGGGCAATAGCTGGA
>A_/_H10N3|CY032688|A/northern_shoveler/California/HKWF1370/2007
TGCTACCGGAATGAGGAATGTGCCAGAGGTTGTCCAAGGAAGAGGCCTGTTTGGAGCAATAGCTGGA
>A_/_H10N3|CY032656|A/northern_shoveler/California/HKWF1005/2007
TGCTACCGGAATGAGGAATGTGCCAGAGGTTGTCCAAGGAAGAGGCCTGTTTGGGGCAATAGCTGGA
>A_/_H10N0|EU124207|A/Duck/Indonesia/Jakarta_Utara1631-29/2006
TGCAACAGGAATGAGAAATGTGCCAGAAATAATACAGGGGAGGGGCCTATTTGGTGCAATAGCAGGA
>A_/_H10N7|CY006000|A/mallard/Alberta/208/2000
TGCTACCGGAATGAGGAATGTTCCAGAGACTGTCCAAGGGAGAGGCCTGTTTGGAGCAATAGCTGGA
>A_/_H10N7|CY005999|A/pintail/Alberta/202/2000
TGCTACCGGAATGAGGAATGTTCCAGAGACTGTCCAAGGGAGAGGCCTGTTTGGAGCAATAGCTGGA
>A_/_H10N7|CY005998|A/mallard/ALB/196/1996
TGCAACCGGAATGAGGAATGTTCCAGAGATTGTCCAAGGGAGAGGCCTGTTTGGAGCAATAGCTGGA
>A_/_H10N1|CY005997|A/mallard/ALB/5/1995
TGCAACTGGAATGAGGAATGTTCCAGAGATTGTCCAAGGGAGAGGCCTGTTTGGGGCAATAGCTGGA
>A_/_H10N6|CY005996|A/pintail_duck/ALB/584/1984
TGCAACCGGAATGAGGAATGTTCCAGAGATTGTCCAAGGGAGAGGTCTGTTTGGGGCGATAGCTGGA
>A_/_H10N3|CY005994|A/blue-winged_teal/ALB/778/1978
TGCAACCGGAATGAGGAATGTTCCGGAGATCATCCAAGAGAGAGGTCTGTTTGGGGCAATAGCTGGA
>A_/_H10N7|CY005993|A/mallard_duck/ALB/302/1977
TGCAACCGGAATGAGGAATGTTCCGGAGATCATCCAAGAGAGAGGTCTGTTTGGGGCAATAGCTGGA
>A_/_H10N7|CY005922|A/mallard/Alberta/209/2003
TGCTACCGGAATGAGGAATGTACCAGAGATTGTCCAAGGGAGAGGCCTGTTTGGAGCAATAGCTGGA
>A_/_H10N7|CY005921|A/pintail_duck/ALB/303/1977
TGCAACCGGAATGAGGAATGTTCCGGAGATCATCCAAGAGAGAGGTCTGTTTGGGGCAATAGCTGGA
>A_/_H10N7|CY020925|A/mallard/Ohio/122/1989
TGCAACCGGAATGAGGAATGTTCCAGAGATTGTTCAAGGGAGAGGCCTGTTTGGGGCGATTGCTGGA
>A_/_H10N8|CY020909|A/common_scoter/Maryland/297/2005
CGCTACCGGAATGAGGAATGTGCCAGAGGTTGCCCAAGGAAGAGGCCTGTTTGGAGCAATAGCTGGA
>A_/_H10N7|CY017781|A/mallard/Ohio/99/1989
TGCAACCGGAATGAGGAATGTTCCAGAGATTGTTCAAGGGAGAGGCCTGTTTGGGGCGATTGCTGGA
>A_/_H10N7|CY014739|A/mallard_duck/Minnesota/19/1979
TGCAACCGGAATGAGGAATGTTCCAGAGGTTGTCCAAGGGAGAGGTCTGTTTGGGGCGATAGCTGGA
>A_/_H10N8|CY014644|A/quail/Italy/1117/1965
TGCAACAGGAATGAGGAATGTTCCTGAAGTGGTGCAGGGAAGGGGCCTGTTTGGTGCAATAGCAGGG
>A_/_H10N9|CY014619|A/duck/Hong_Kong/562/1979
TGCAACAGGGATGAGGAATGTACCAGAAATAATGCAAGGGAGAGGTCTATTTGGTGCAATAGCAGGA
>A_/_H10N7|AB296078|A/duck/Shimane/45/1997
TGCAACAGGAATGAGAAATGTGCCAGAAATAATGCAAGGGAGAGGTCTATTTGGTGCAATAGCAGGA
>A_/_H10N9|AB292781|A/duck/Hong_Kong/562/1979
TGCAACAGGGATGAGGAATGTACCAGAAATAATGCAAGGGAGAGGTCTATTTGGTGCAATAGCAGGA
>A_/_H10N3|AB292412|A/duck/Hong_Kong/786/1979
TGCAACAGGGATGAGGAATGTACCAGAAATAATGCAAGGGAGAGGTCTATTTGGTGCAATAGCAGGA
>A_/_H10N6|AB289339|A/swan/Shimane/1331/1981
TGCAACAGGGATGAGAAATGTACCGGAAATAATGCAAGGGAGAGGTCTATTTGGTGCAATAGCAGGA
>A_/_H10N4|AB274041|A/duck/Hokkaido/18/00
TGCAACAGGAATGAGAAACGTGCCAGAAATAATGCAAGGGAGAGGTCTGTTTGGTGCAATAGCAGGA
>A_/_H10N1|AB271117|A/duck/Hong_Kong/938/80
TGCAACAGGGATGAGGAATGTACCGGAAGTAGTGCAGGGAAGGGGTTTATTTGGTGCAATAGCAGGG
>A_/_H10N6|MH071504|A/duck/Bangladesh/24268/2015
TGCAACAGGGATGAGAAACGTACCAGAACTAATGCAAGGGAGAGGTCTATTTGGTGCAATAGCAGGG
>A_/_H10N9|MH071490|A/duck/Bangladesh/8987/2010
TGCAACAGGAATGAGAAACGTGCCAGAAATAATGCAAGGAAGAGGTCTATTTGGTGCAATAGCAGGG
>A_/_H10N7|MH071479|A/duck/Bangladesh/822/2009
TGCAACAGGAATGAGAAACGTGCCAGAAATAATGCAAGGGAGAGGTCTATTTGGTGCAATAGCGGGG
>A_/_H10N7|MH071475|A/duck/Bangladesh/821/2009
TGCAACAGGAATGAGAAACGTGCCAGAAATAATGCAAGGGAGAGGTCTATTTGGTGCAATAGCGGGG
>A_/_H10N7|MG280448|A/mallard_duck/Illinois/16OS4899/2016
TGCTACTGGAATGAGGAATGTGCCAGAGGTTGTCCAAGGAAGAGGCCTGTTTGGAGCAATAGCTGGA
>A_/_H10N7|MG280432|A/mallard_duck/Ohio/16OS0803/2016
TGCTACTGGAATGAGGAACGTGCCAGAGGTTGTCCAAGGAAGAGGCCTGTTTGGAGCAATAGCTGGA
>A_/_H10N7|MG280406|A/scoter/Maryland/16OS2525/2016
TGCTACTGGAATGAGGAACGTGCCAGAGGTTGTCCAAGGAAGAGGCCTGTTTGGAGCAATAGCTGGA
>A_/_H10N3|MG280191|A/common_goldeneye/Wisconsin/16OS4147/2016
TGCTACTGGAATGAGGAATGTGCCAGAGGTTGTCCAAGAAAGAGGCCTGTTTGGAGCAATAGCTGGA
>A_/_H10N3|MG280186|A/mallard_duck/Tennessee/17OS0706/2017
TGCTACTGGAATGAGGAATGTGCCAGAGGTTGTCCAAGGAAGAGGCCTGTTTGGAGCAATAGCTGGA
>A_/_H10N1|MG280162|A/common_goldeneye/Wisconsin/16OS4100/2016
TGCTACTGGAATGAGGAATGTGCCAGAGGTTGTCCAAGAAAGAGGCCTGTTTGGAGCAATAGCTGGA
>A_/_H10N7|MG280141|A/mallard_duck/Illinois/17OS1431/2017
TGCTACTGGAATGAGGAATGTGCCAGAGGTCGTCCAAGGAAGAGGCCTGTTTGGAGCAATAGCTGGG
>A_/_H10N7|MG280056|A/Northern_shoveler/Ohio/16OS5078/2016
TGCTACTGGAATGAGGAATGTGCCAGAGGTTGTCCAAGGAAGAGGTTTGTTTGGAGCAATAGCTGGA
>A_/_H10N7|MG279950|A/mallard_duck/Arkansas/16OS3645/2016
TGCTACTGGGATGAGGAATGTGCCAGAGGTCGTCCAAGGAAGAGGCCTGTTTGGAGCAATAGCTGGG
>A_/_H10N9|MG279883|A/Northern_shoveler/Mississippi/16OS6114/2016
TGCTACTGGAATGAGGAATGTGCCAGAGGTCGTCCAAGGAAGAGGCCTGTTTGGAGCAATAGCTGGA
>A_/_H10N7|MF613654|A/turkey/Minnesota/5/1979
TGCAACCGGAATGAGGAATGTTCCAGAGGTTGTCCAAGGGAGAGGTCTGTTTGGGGCGATAGCTGGA
>A_/_H10N7|MF147327|A/mallard_duck/Netherlands/2/2014
TGCAACAGGAATGAGAAACGTGCCTGAACTAATGCAAGGGAGAGGTCTATTTGGTGCAATAGCGGGG
>A_/_H10N6|MF146856|A/mallard_duck/Netherlands/8/2006
TGCAACAGGAATGAGAAACGTGCCAGAAATAATGCAAGGGAGAGGCCTATTTGGTGCAATAGCAGGA
>A_/_H10N7|MF146604|A/mallard_duck/Netherlands/21/2010
TGCAACAGGAATGAGAAACGTGCCAGAAATAATGCAAGGGAGAGGTCTGTTTGGTGCAATAGCGGGA
>A_/_H10N6|MF145846|A/mallard_duck/Netherlands/7/2006
TGCAACAGGAATGAGAAACGTGCCAGAAATAATGCAAGGGAGAGGCCTATTTGGTGCAATAGCAGGA
>A_/_H10N3|KY983132|A/northern_shoveler/California/HS249/2015
TGCTACTGGAATGAGGAATGTGCCAGAGGTCGTCCAAGGAAGAGGCCTGTTTGGAGCAATAGCTGGA
>A_/_H10N2|KY828721|A/northern_shoveler/California/LDC192/2014
TGCTACTGGAATGAGGAATGTGCCAGAGGTTGTCCAAGGAAGAGGCCTGTTTGGAGCAATAGCTGGA
>A_/_H10N7|KY064000|A/blue-winged_teal/Lousiana/UGAI14-1108/2014
TGCTACAGGAATGAGGAATGTGCCAGAGATTGTTCAAGGAAGAGGCCTGTTTGGAGCAATAGCTGGA
>A_/_H10N7|KY063984|A/blue-winged_teal/Lousiana/UGAI14-1009/2014
TGCTACTGGAATGAGGAATGTGCCAGAGGTTGTCCAAGGAAGAGGCCTGTTTGGAGCAATAGCTGGA
>A_/_H10N3|KY063916|A/blue-winged_teal/Lousiana/UGAI14-0494/2014
TGCTACCGGAATGAAGAATGTGCCAGAAGTTGTCCAAGGAAGAGGCCTGTTTGGAGCAATAGCTGGA
>A_/_H10N7|KX949540|A/green-winged_teal/Alaska/UGAI15-6394/2015
TGCCACTGGAATGAGGAATGTGCCAGAGGTCGTCCAGGGAAAAGGCCTGTTTGGGGCAATAGCTGGA
>A_/_H10N7|KY131171|A/northern_pintail/Alaska/856/2013
TGCTACTGGAATGAGGAATGTGCCAGAGGTTGTCCAAGGAAGAGGCCTGTTTGGAGCAATAGCTGGA
>A_/_H10N7|KY131384|A/northern_shoveler/Alaska/UGAI15-7315/2015
TGCCACTGGAATGAGGAATGTGCCAGAGGTCGTCCAGGGAAAAGGCCTGTTTGGGGCAATAGCTGGA
>A_/_H10N7|KY130843|A/emperor_goose/Alaska/602/2012
TGCTACCGGAATGAGGAATGTGCCAGAGGTTGTCCAAGGAAGAGGCTTGTTTGGAGCAATAGCTGGA
>A_/_H10N1|KY616787|A/duck/Bangladesh/24035/2014
TGCAACAGGGATGAGAAACGTACCAGAACTAATGCAAGGGAGAGGTCTATTTGGTGCAATAGCAGGG
>A_/_H10N1|KY561272|A/mallard/Ohio/15OS5649/2015
TGCTACTGGAATGAGGAATGTGCCAGAGGTTGTCCAGGGAAGAGGCCTGTTTGGAGCAATAGCTGGG
>A_/_H10N2|KY561083|A/northern_shoveler/Mississippi/15OS7809/2015
TGCTACTGGAATGAGGAATGTGCCAGAGGTTGTCCAGGGAAGAGGCCTGTTTGGAGCAATAGCTGGA
>A_/_H10N7|KY561022|A/mallard/Ohio/16OS0620/2016
TGCTACTGGAATGAGGAATGTGCCAGAGGTTGTCCAAGGAAGAGGCCTGTTTGGAGCAATAGCTGGA
>A_/_H10N7|KU921402|A/duck/Shanxi/3180/2010
TGCAACAGGAATGAGAAACGTGCCAGAAATAATGCAAGGGAGAGGTCTATTTGGTGCAATAGCGGGG
>A_/_H10N3|KU921401|A/duck/Fujian/1761/2010
TGCAACGGGAATGAGGAACGTGCCAGAAATAATGCAGGGGAGAGGTCTATTTGGTGCAATAGCAGGA
>A_/_H10N8|KU921400|A/duck/Shanghai/602/2009
TGCAACAGGAATGAGAAACGTGCCAGAAATAATGCAAGGGAGAGGTCTATTTGGTGCAATAGCGGGG
>A_/_H10N8|KY402019|A/chicken/Hebei/SJZ01/2015
TGCAACAGGAATGAGAAACGTACCAGAACTAATACAAGGGAGAGGTCTATTTGGTGCAATAGCAGGG
>A_/_H10N7|KX979437|A/mallard_duck/Netherlands/67/2008
TGCAACAGGAATGAGAAACGTGCCAGAAATAATGCAAGGGAGAGGTCTGTTTGGTGCAATAGCGGGA
>A_/_H10N7|KX979240|A/mallard_duck/Netherlands/1/2012
TGCCACAGGAATGAGAAACGTGCCAGAACTAATGCAAGGGAGAGGTCTATTTGGTGCAATAGCGGGG
>A_/_H10N7|KX978964|A/mallard_duck/Netherlands/2/2008
TGCAACAGGAATGAGAAACGTGCCAGAAATAATGCAAGGGAGAGGTCTATTTGGTGCAATAGCAGGA
>A_/_H10N7|KX978848|A/mallard_duck/Netherlands/5/2012
TGCCACAGGAATGAGAAACATGCCAGAACTAATGCAAGGGAGAGGTCTATTTGGTGCAATAGCGGGG
>A_/_H10N7|KX978640|A/mallard_duck/Netherlands/47/2010
TGCAACAGGAATGAGAAACGTGCCAGAACTAATGCAAGGGAGAGGTCTATTTGGTGCAATAGCGGGG
>A_/_H10N7|KX978624|A/mallard_duck/Netherlands/2/2011
TGCAACAGGAATGAGAAACGTGCCAGAACTAATGCAGGGGAGAGGTCTATTTGGTGCAATAGCGGGG
>A_/_H10N7|KX978577|A/mallard_duck/Netherlands/6/2015
TGCAACAGGAATGAGAAACGTGCCTGAACTAATGCAAGGGAGAGGTCTATTTGGTGCAATAGCGGGG
>A_/_H10N7|KX978494|A/mallard_duck/Netherlands/2/2007
TGCAACAGGAATGAGAAACGTGCCAGAAATAATGCAAGGGAGAGGCCTATTTGGTGCAATAGCAGGA
>A_/_H10N7|KX978314|A/mallard_duck/Netherlands/33/2014
TGCAACAGGAATGAGAAACGTGCCTGAACTAATGCAAGGGAGAGGTCTATTTGGTGCAATAGCGGGG
>A_/_H10N7|KX978236|A/mallard_duck/Netherlands/16/2006
TGCAACAGGAATGAGAAACGTGCCAGAAATAATGCAAGGGAGAGGTCTATTCGGTGCAATAGCAGGA
>A_/_H10N7|KX978193|A/mallard_duck/Netherlands/31/2013
TGCAACAGGAATGAGAAACGTGCCTGAACTAGTGCAAGGGAGAGGTCTATTTGGTGCAATAGCGGGG
>A_/_H10N7|KX978192|A/mallard_duck/Netherlands/1/2007
TGCAACAGGAATGAGAAATGTGCCAGAAATAATGCAAGGGAGAGGTCTATTCGGTGCAATAGCAGGA
>A_/_H10N7|KX978006|A/mallard_duck/Netherlands/22/2010
TGCAACAGGAATGAGAAACGTGCCAGAAATAATGCAAGGGAGAGGTCTGTTTGGTGCAATAGCGGGA
>A_/_H10N7|KX977924|A/mallard_duck/Netherlands/32/2013
TGCAACAGGAATGAGAAACGTGCCTGAACTAGTGCAAGGGAGAGGTCTATTTGGTGCAATAGCGGGG
>A_/_H10N7|KX977889|A/mallard_duck/Netherlands/1/2009
TGCAACAGGAATGAGAAACGTGCCAGAAATAATGCAAGGGAGAGGTCTGTTTGGTGCAATAGCGGGA
>A_/_H10N3|KX013065|A/mallard/Ontario/13OS4098/2013
TGCTACTGGAATGAGGAATGTGCCAGAGGTGGTCCAAGGAAGAGGCCTGTTTGGAGCAATAGCTGGA
>A_/_H10N7|KX013046|A/mallard/Ohio/13OS1979/2013
TGCTACTGGAATGAGGAATGTGCCAGAGGTGGTCCAAGGAAGAGGCCTGTTTGGAGCAATAGCTGGA
>A_/_H10N7|KP412449|A/chicken/Zhejiang/2C66/2014
TGCAACAGGGATGAGAAACGTGCCAGAGATAATGCAAGGGAGAGGTCTATTTGGTGCAATAGCGGGG
>A_/_H10N7|KP412448|A/chicken/Zhejiang/2CP8/2014
TGCAACAGGGATGAGAAACGTGCCAGAGATAATGCAAGGGAGAGGTCTATTTGGTGCAATAGCGGGG
>A_/_H10N7|KP412447|A/chicken/Zhejiang/2CP2/2014
TGCAACAGGGATGAGAAACGTGCCAGAGATAATGCAAGGGAGAGGTCTATTTGGTGCAATAGCGGGG
>A_/_H10N2|KP063197|A/duck/Zhejiang/6D20/2013
TGCAACAGGGATGAGAAACGTGCCAGAGATAATGCAAGGGAGAGGTCTATTTGGTGCAATAGCGGGG
>A_/_H10N8|JQ924786|A/duck/Guangdong/E1/2012
TGCAACAGGAATGAGAAACGTGCCAGAAATAGTGCAGGAGAGAGGTCTGTTCGGTGCAATAGCGGGA
>A_/_H10N7|CY097143|A/northern_shoveler/Mississippi/236/2010
TGCTACCGGAATGAGGAATGTGCCAGAGGTTGTCCAAGGAAGAGGCCTGTTTGGAGCAATAGCTGGA
>A_/_H10N1|CY097301|A/mallard/Wisconsin/4230/2009
TGCTACCGGAATGAGGAATGTGCCAGAGATTGTCCAAGGAAGAGGCCTGTTTGGAGCAATAGCTGGA
>A_/_H10N3|CY097614|A/northern_shovelerMissouri/196/2009
TGCTACCGGAATGAGGAATGTGCCAGAGGTTGTCCAAGGAAGAGGCCTGTTTGGAGCAATAGCTGGA
>A_/_H10N7|CY097670|A/northern_shoveler/Mississippi/252/2010
TGCTACCGGAATGAGGAATGTGCCAGAGGTTGTCCAAGGAAGAGGCCTGTTTGGAGCAATAGCTGGA
>A_/_H10N7|CY097694|A/mallard/Mississippi/329/2010
TGCTACCGGAATGAGGAATGTGCCAGAGGTTGTCCAAGGAAGAGGCCTGTTTGGAGCAATAGCTGGA
>A_/_H10N7|CY093679|A/mallard/California/10126/2008
TGCTACCGGAATGAGGAATGTGCCAGAGGTTGTCCAAGGAAGAGGCCTGTTTGGAGCAATAGCTGGA
>A_/_H10N7|CY093782|A/northern_shoveler/California/9710/2008
TGCTACCGGAATGAGGAATGTGCCAGAGGTTGTCCAAGGAAGAGGCCTGTTTGGAGCAATAGCTGGA
>A_/_H10N7|CY094141|A/mallard/California/6957/2008
TGCTACCGGAATGAGGAATGTGCCAGAGGTTGTCCAAGGAAGAGGCCTGTTTGGAGCAATAGCTGGA
>A_/_H10N2|CY094253|A/mallard/California/11353/2008
TGCTACCGGAATGAGGAATGTGCCAGAGGTTGTCCAAGGAAGAGGCCTGTTTGGAGCAATAGCTGGA
>A_/_H10N7|CY094261|A/mallard/California/AKS478/2007
TGCTACCGGAATGAGGAATGTGCCAGAGGTTGTCCAAGGAAGAGGCCTGTTTGGAGCAATAGCTGGA
>A_/_H10N7|CY094765|A/mallard/California/1305/2010
TGCTACTGGAATGAGGAATGTGCCAGAGGTTGTCCAAGGAAGAGGCCTGTTTGGAGCAATAGCTGGA
>A_/_H10N6|CY089557|A/mallard/Ohio/42/1989
TGCAACCGGAATGAGGAATGTTCCAGAGATTGTTCAAGGGAGAGGCCTGTTTGGGGCGATTGCTGGA
>A_/_H10N3|CY080287|A/mallard/Minnesota/Sg-00195/2007
TGCTACCGGAATGAGGAATGTGCCAGAGGTTGTCCAAGGAAGAGGCCTGTTTGGAGCAATAGCTGGA
>A_/_H10N9|CY079708|A/mallard/Interior_Alaska/6MP0905/2006
TGCCACCGGAATGAGGAATGTGCCAGAGGTTGTCCAAGGAAGAGGCCTGTTTGGAGCGATAGCTGGG
>A_/_H10N3|CY079404|A/American_coot/Mississippi/09OS615/2009
TGCTACCGGAATGAGGAATGTGCCAGAGGTTGTCCAAGGAAGAGGCCTGTTTGGAGCAATAGCTGGA
>A_/_H10N6|CY079396|A/northern_shoveler/Mississippi/09OS168/2009
TGCTACCGGAATGAGGAATGTGCCAGAGGTTGTCCAAGGAAGAGGCCTGTTTGGAGCAATAGCTGGA
>A_/_H10N5|CY078723|A/mallard/Interior_Alaska/9BM1852/2009
TGCTACTGGAATGAGGAATGTGCCAGAGGTTGTCCAAGGAAGAGGCCTGTTTGGAGCAATAGCTGGA
>A_/_H10N8|CY078459|A/mallard/Interior_Alaska/6MP0758/2006
TGCCACCGGAATGAGGAATGTGCCAGAGGTTGTCCAAGGAAGAGGCCTGTTTGGAGCGATAGCTGGG
>A_/_H10N6|CY077064|A/mallard/Netherlands/4/2006
TGCAACAGGAATGAGAAACGTGCCAGAAATAATGCAAGGGAGAGGCCTATTTGGTGCAATAGCAGGA
>A_/_H10N7|CY076832|A/northern_shoveler/California/JN950/2006
TGCTACCGGAATGAGGAATGTACCAGAGGTGGTCCAAGGAAGAGGCCTGTTTGGAGCAATAGCTGGA
>A_/_H10N3|CY076808|A/northern_shoveler/California/JN770/2006
TGCTACCGGAATGAGGAATGTGCCAGAGGTTGTCCAAGGAAGAGGCCTGTTTGGAGCAATAGCTGGA
>A_/_H10N7|CY076453|A/gadwall/California/44287-543/2007
TGCTACCGGAATGAGGAATGTACCAGAGGTGGTCCAAGGAAGAGGCCTGTTTGGAGCAATAGCTGGA
>A_/_H10N7|CY076445|A/gadwall/California/29595/2007
TGCTACCGGAATGAGGAATGTACCAGAGGTGGTCCAAGGAAGAGGCCTGTTTGGAGCAATAGCTGGA
>A_/_H10N7|CY076373|A/northern_shoveler/California/44287-162/2007
TGCTACCGGAATGAGGAATGTGCCAGAGGTTGTCCAAGGAAGAGGCCTGTTTGGAGCAATAGCTGGA
>A_/_H10N7|CY076117|A/California_gull/Washington/20371-003/2007
TGCTACCGGAATGAGGAATGTACCAGAGGTGGTCCAAGGAAGAGGCCTGTTTGGAGCAATAGCTGGA
>A_/_H10N3|CY076093|A/American_coot/California/20181-006/2007
TGCTACCGGAATGAGGAATGTGCCAGAGGTTGTCCAAGGAAGAGGCCTGTTTGGAGCAATAGCTGGA
>A_/_H10N2|CY076309|A/northern_shoveler/Washington/44249-765/2006
TGCTACCGGAATGAGGAATGTACCAGAGGTGGTCCAAGGAAGAGGCCTGTTTGGAGCAATAGCTGGA
>A_/_H10N7|CY076285|A/northern_shoveler/Washington/44249-731/2006
TGCTACCGGAATGAGGAATGTGCCAGAGGTTGTCCAAGGAAGAGGCCTGTTTGGAGCAATAGCTGGA
>A_/_H10N2|CY076269|A/northern_shoveler/Washington/44249-675/2006
TGCTACCGGAATGAGGAATGTGCCAGAGGTTGTCCAAGGAAGAGGCCTGTTTGGAGCAATAGCTGGA
>A_/_H10N7|CY075989|A/northern_shoveler/California/44287-088/2007
TGCTACCGGAATGAGGAATGTGCCAGAGGTTGTCCAAGGAAGAGGCCTTTTTGGAGCAATAGCTGGA
>A_/_H10N4|GQ176128|A/Mallard/Gloucestershire/PD374/1985
TGCAACAGGAATGAGAAATGTACCAGAAATAATGCAAGGGAGAGGTCTATTTGGTGCAATAGCAGGA
>A_/_H10N4|GQ176120|A/Fowl/Hampshire/PD378/1985
TGCAACAGGAATGAGAAATGTACCAGAAATAATGCAAGGGAGAGGTCTATTTGGTGCAATAGCAGGA
>A_/_H10N7|MN431151|A/Mallard/Ohio/18OS1035/2018
TGCTACTGGAATGAGGAATGTGCCAGAGGTTGTCCAAGGAAGAGGCCTGTTTGGAGCAATAGCTGGA
>A_/_H10N3|MN431097|A/American_Green-winged_Teal/Mississippi/18OS3627/2018
TGCTACTGGAATGAGGAATGTGCCAGAGGTTGTTCAAGGAAGAGGCCTGTTTGGAGCAATAGCTGGA
>A_/_H10N7|MN430887|A/Mallard/Missouri/18OS2459/2018
TGCTACTGGAATGAGGAATGTGCCAGAGGTTGTCCAAGGAAGAGGCCTGTTTGGAGCAATAGCTGGA
>A_/_H10N3|MN430872|A/Mallard/Arkansas/18OS2470/2018
TGCTACTGGAATGAGGAATGTGCCAGAGGTTGTTCAAGGAAGAGGCCTGTTTGGAGCAATAGCTGGA
>A_/_H10N7|MN430835|A/Common_Goldeneye/Wisconsin/18OS2943/2018
TGCTACTGGAATGAGGAATGTGCCAGAGGTTGTCCAAGGAAGAGGCCTGTTTGGAGCAATAGCTGGA
>A_/_H10N3|MN430810|A/Mallard/Wisconsin/18OS3200/2018
TGCTACTGGAATGAGGAATGTGCCAGAGGTTGTCCAAGGAAGAGGCCTGTTTGGAGCAATAGCCGGA
>A_/_H10N3|MN430796|A/Common_Goldeneye/Wisconsin/18OS2962/2018
TGCTACTGGAATGAGGAATGTGCCAGAGGTTGTCCAAGGAAGAGGCCTGTTTGGAGCAATAGCTGGA
>A_/_H10N7|MN430782|A/Common_Goldeneye/Wisconsin/18OS3210/2018
TGCTACTGGAATGAGGAATGTGCCAGAGGTTGTCCAAGGAAGAGGCCTGTTTGGAGCAATAGCTGGA
>A_/_H10N3|MN430753|A/Mallard/Mississippi/18OS3035/2018
TGCTACTGGAATGAGAAATGTGCCAGAGGTTGTTCAAGGAAGAGGCCTGTTTGGAGCAATAGCTGGA
>A_/_H10N3|MN430737|A/Northern_Shoveler/18OS3591/2018
TGCTACTGGAATGAGGAATGTGCCAGAGGTTGTTCAAGGAAGAGGCCTGTTTGGAGCAATAGCTGGA
>A_/_H10N7|MN207976|A/teal/Egypt/MB-D-148OP/2015
TGCAACAGGAATGAGAAACGTACCAGAACTGGTGCAGGGGAGAGGTCTATTTGGTGCAATAGCAGGG
>A_/_H10N7|KX898965|A/mallard/Beijing/27/2011
TGCAACAGGAATGAGAAACGTACCAGAACTAATGCAAGGGAGAGGTCTATTTGGTGCAATAGCGGGG
>A_/_H10N8|MK237960|A/American_green-winged_teal/Ohio/17OS1834/2017
TGCTACTGGAATGAGGAATGTGCCAGAGGTTGTTCAAGGAAGAGGCCTGTTTGGAGCAATAGCTGGA
>A_/_H10N7|MK237910|A/mallard/Ohio/17OS1892/2017
TGCTACTGGAATGAGGAATGTGCCAGAGGTTGTTCAAGGAAGAGGCCTGTTTGGAGCAATAGCTGGA
>A_/_H10N7|MK237741|A/mallard/Wisconsin/17OS4049/2017
TGCTACTGGAATGAGGAATGTGCCAGAGGTTGTCCAAGGAAAAGGCCTGTTTGGAGCAATAGCTGGA
>A_/_H10N7|MK237431|A/mallard/Ohio/17OS5632/2017
TGCTACTGGAATGAGGAATGTGCCAGAGGTTGTCCAAGGAAGAGGCCTGTTTGGAGCAATAGCTGGA
>A_/_H10N8|MK236635|A/mallard/Ohio/17OS1727/2017
TGCTACTGGAATGAGGAATGTGCCAGAGGTTGTTCAAGGAAGAGGCCTGTTTGGAGCAATAGCTGGA
>A_/_H10N8|MK628127|A/ruddy_turnstone/Delaware_Bay/412/2013
TGCTACTGGAATGAGGAATGTGCCAGAGGTTGTCCAAGGAAGAGGCCTGTTTGGAGCAATAGCTGGA
>A_/_H10N7|MK628126|A/red_knot/Delaware_Bay/420/2013
TGCTACTGGAATGAGGAATGTGCCAGAGGTTGTCCAAGGAAGAGGCCTGTTTGGAGCAATAGCTGGA
>A_/_H10N1|MK628096|A/ruddy_turnstone/Delaware_Bay/416/2013
TGCTACTGGAATGAGGAATGTGCCAGAGGTTGTCCAAGGAAGAGGCCTGTTTGGAGCAATAGCTGGA
>A_/_H10N7|MK628087|A/ruddy_turnstone/Delaware_Bay/451/2013
TGCTACTGGAATGAGGAATGTGCCAGAGGTTGTCCAAGGAAGAGGCCTGTTTGGAGCAATAGCTGGA
>A_/_H10N9|MK628079|A/ruddy_turnstone/Delaware_Bay/468/2013
TGCCACTGGAATGAGGAATGTGCCAGAGGTTGTCCAAGGAAGAGGCCTGTTTGGAGCAATAGCTGGA
>A_/_H10N2|MK628067|A/red_knot/Delaware_Bay/433/2013
TGCTACTGGAATGAGGAATGTGCCAGAGGTTGTCCAAGGAAGAGGCCTGTTTGGAGCAATAGCTGGA
>A_/_H10N7|MK628040|A/ruddy_turnstone/Delaware_Bay/479/2013
TGCTACTGGAATGAGGAATGTGCCAGAGGTTGTCCAAGGAAGAGGCCTGTTTGGAGCAATAGCTGGA
>A_/_H10N7|MK628024|A/ruddy_turnstone/Delaware_Bay/538/2013
TGCTACTGGAATGAGGAATGTGCCAGAGGTTGTCCAAGGAAGAGGCCTGTTTGGAGCAATAGCTGGA
>A_/_H10N8|MK628014|A/ruddy_turnstone/Delaware_Bay/519/2013
TGCCACTGGAATGAGGAATGTGCCAGAGGTTGTCCAAGGAAGAGGCCTGTTTGGAGCAATAGCTGGA
>A_/_H10N7|MK627992|A/ruddy_turnstone/Delaware_Bay/531/2013
TGCTACTGGAATGAGGAATGTGCCAGAGGTTGTCCAAGGAAGAGGCCTGTTTGGAGCAATAGCTGGA
>A_/_H10N7|MK627980|A/ruddy_turnstone/Delaware_Bay/262/2013
TGCTACTGGAATGAGGAATGTGCCAGAGGTTGTCCAAGGAAGAGGCCTGTTTGGAGCAATAGCTGGA
>A_/_H10N8|MK627969|A/ruddy_turnstone/Delaware_Bay/291/2013
TGCTACTGGAATGAGGAATGTGCCAGAGGTTGTCCAAGGAAGAGGCCTGTTTGGAGCAATAGCTGGA
>A_/_H10N7|MK627946|A/ruddy_turnstone/Delaware_Bay/344/2013
TGCTACTGGAATGAGGAATGTGCCAGAGGTTGTCCAAGGAAGAGGCCTGTTTGGAGCAATAGCTGGA
>A_/_H10N7|MK627886|A/ruddy_turnstone/Delaware_Bay/249/2009
TGCTACTGGAATGAGGAATGTGCCAGAGGTTGTCCAAGGAAGAGGCCTGTTTGGAGCAATAGCTGGA
>A_/_H10N7|MK627856|A/red_knot/Delaware_Bay/124/2009
TGCTACCGGAATGAGGAATGTGCCAGAGGCTGTCCAAGGAAGAGGCCTGTTTGGAGCAATAGCTGGA
>A_/_H10N7|MK627807|A/ruddy_turnstone/Delaware_Bay/302/2009
TGCTACTGGAATGAGGAATGTGCCAGAGGTTGTCCAAGGAAGAGGCCTGTTTGGAGCAATAGCTGGA
>A_/_H10N7|MK627743|A/ruddy_turnstone/Delaware_Bay/781/2009
TGCTACTGGAATGAGGAATGTGCCAGAGGTTGTCCAAGGAAGAGGCCTGTTTGGAGCAATAGCTGGA
>A_/_H10N6|MK627713|A/red_knot/Delaware_Bay/126/2011
TGCTACTGGAATGAGGAATGTGCCAGAGGTTGTCCAAGGAAGAGGCCTGTTTGGAGCAATAGCTGGA
>A_/_H10N6|MK627671|A/ruddy_turnstone/Delaware_Bay/495/2011
TGCTACTGGAATGAGGAATGTGCCAGAGGTTGTCCAAGGAAGAGGCCTGTTTGGAGCAATAGCTGGA
>A_/_H10N1|MK627591|A/red_knot/Delaware_Bay/124/2013
TGCTACTGGAATGAGGAATGTGCCAGAGGTTGTCCAAGGAAGAGGCCTGTTTGGAGCAATAGCTGGA
>A_/_H10N7|MK627580|A/ruddy_turnstone/Delaware_Bay/143/2013
TGCTACTGGAATGAGGAATGTGCCAGAGGTTGTCCAAGGAAGAGGCCTGTTTGGAGCAATAGCTGGA
>A_/_H10N7|MK627575|A/semipalmated_sandpiper/Delaware_Bay/160/2013
TGCTACTGGAATGAGGAATGTGCCAGAGGTTGTCCAAGGAAGAGGCCTGTTTGGAGCAATAGCTGGA
>A_/_H10N3|MT824667|A/Mallard/Arkansas/18OS2482/2018
TGCTACTGGAATGAGGAATGTGCCAGAGGTTGTTCAAGGAAGAGGCCTGTTTGGAGCAATAGCTGGA
>A_/_H10N7|MN938102|A/ruddy_turnstone/South_Carolina/UGAI18-892/2018
TGCTACTGGAATGAGGAATGTGCCAGAGGTCGTAAAAGGAAGAGGCCTGTTTGGAGCAATAGCTGGG
>A_/_H10N7|MN938070|A/ruddy_turnstone/South_Carolina/UGAI18-1315/2018
TGCTACTGGAATGAGGAATGTGCCAGAGGTCGTACAAGGAAGAGGCCTGTTTGGAGCAATAGCTGGG
>A_/_H10N2|MN938054|A/ruddy_turnstone/South_Carolina/UGAI18-059/2018
TGCTACTGGAATGAGGAATGTGCCAGAGGTTGTCCAAGGAAGAGGCCTGTTTGGAGCAATAGCTGGA
>A_/_H10N8|MN937758|A/blue-winged_teal/Texas/UGAI18-986/2018
TGCTACTGGAATGAGGAATGTGCCAGAGGTTGTCCAAGGAAGAGGCCTGTTTGGAGCAATAGCTGGA
>A_/_H10N7|MN814776|A/Red_Knot/Delaware/125/2019
CGCTACTGGAATGAGGAATGTGCCAGAGGTTGTCCAAGGAAGAGGCCTGTTTGGAGCAATAGCTGGA
>A_/_H10N5|MH991787|A/wild_birds/Hubei/102/2014
TGCAACAGGAATGAGAAACGTACCAGAACTAATGCAAGGGAGAGGTCTATTTGGTGCAATAGCAGGG
>A_/_H10N5|MH991779|A/wild_birds/Hubei/100/2014
TGCAACAGGAATGAGAAACGTACCAGAACTAATGCAAGGGAGAGGTCTATTTGGTGCAATAGCAGGG
>A_/_H10N5|MH991771|A/wild_birds/Hubei/99/2014
TGCAACAGGAATGAGAAACGTACCAGAACTAATGCAAGGGAGAGGTCTATTTGGTGCAATAGCAGGG
>A_/_H10N4|LC496316|A/duck/Shimane/321103/2010
TGCAACAGGGATGAGAAACGTGCCAGAAATGATGCAAGGGAGAGGTCTATTTGGTGCAATAGCGGGG
>A_/_H10N7|LC496300|A/duck/Shimane/s-35/2011
TGCAACAGGAATGAGAAACGTGCCAGAAATGATGCAAGGGAGAGGTCTATTTGGTGCAATAGCGGGG
>A_/_H10N7|LC496284|A/duck/Okayama/331111/2014
TGCAACAGGAATGAGAAACGTACCAGAACTAATGCAAGGGAGAGGTCTATTTGGTGCAATAGCAGGA
>A_/_H10N4|LC496276|A/duck/Kumamoto/430319/2009
TGCAACAGGAATGAGAAATGTGCCAGAAATAATGCAAGGGAGAGGTCTATTTGGTGCAATAGCGGGA
>A_/_H10N7|MT197160|A/Mallard/Ohio/19OS0083/2019
TGCTACTGGAATGAGGAATGTGCCAGAGGTTGTCCAAGGAAGAGGCCTGTTTGGAGCAATAGCTGGA
>A_/_H10N4|MT197152|A/Mallard/Ohio/19OS0172/2019
TGCTACTGGAATGAGGAATGTGCCAGAGGTTGTCCAAGGAAGAGGCCTGTTTGGAGCAATAGCTGGA
>A_/_H10N7|MT197137|A/Mallard/Ohio/19OS0095/2019
TGCTACTGGAATGAGGAATGTGCCAGAGGTTGTCCAAGGAAGAGGCCTGTTTGGAGCAATAGCTGGA
>A_/_H10N3|MT090402|A/duck/Bangladesh/37605/2019
TGCAACAGGTATGAGAAATGTACCAGAACTAATGCAAGGGAGAGGTCTATTCGGCGCAATAGCAGGG
>A_/_H10N3|MT090330|A/duck/Bangladesh/37607/2019
TGCAACAGGTATGAGAAATGTACCAGAACTAATGCAAGGGAGAGGTCTATTCGGCGCAATAGCAGGG
>A_/_H10N4|MT090221|A/duck/Bangladesh/37626/2019
TGCAACAGGTATGAGAAATGTACCAGAACTAATGCAAGGGAGAGGTCTATTCGGCGCAATAGCAGGG
>A_/_H10N4|MT090203|A/duck/Bangladesh/37630/2019
TGCAACAGGTATGAGAAATGTACCAGAACTAATGCAAGGGAGAGGTCTATTCGGCGCAATAGCAGGG
>A_/_H10N3|MT421507|A/mallard/Maine/UGAI15-7722/2015
TGCTACTGGAATGAGGAATGTGCCAGAGGTTGTCCAAGGGAGAGGCCTGTTTGGGGCAATAGCTGGG
>A_/_H10N5|MT407001|A/Anas_platyrhynchos/Belgium/398_H189467/2017
TGCGACAGGAATGAGAAACGTGCCTGAATTAATGCAAGGAAGAGGTCTATTTGGTGCAATAGCGGGG
>A_/_H10N1|MT406945|A/Anas_platyrhynchos/Belgium/1837_H101620/2018
TGCAACAGGAATGAGAAACGTACCAGAACTGATGCAGGGGAGAGGTCTATTTGGTGCAATAGCTGGG
>A_/_H10N5|MT406929|A/Anas_platyrhynchos/Belgium/11798_H189445/2016
TGCGACAGGAATGAGAAACGTGCCTGAATTAATGCAAGGAAGAGGTCTATTTGGTGCAATAGCGGGG
>A_/_H10N1|MT565723|A/Mallard/Ohio/17OS1902/2017
TGCTACTGGAATGAGGAATGTGCCAGAGGTTGTTCAAGGAAGAGGCCTGTTTGGAGCAATAGCTGGA
>A_/_H10N4|MH598165|A/ruddy_turnstone/New_Jersey/AI00-1143/2000
TGCAACCGGGATGAGGAATGTTCCAGAGATTGTCCAAGGGAGAGGCCTGTTTGGAGCAATAGCTGGA
>A_/_H10N7|MH598141|A/ruddy_turnstone/New_Jersey/828236/2001
TGCTACCGGAATGAGGAATGTTCCAGAGATTGCCCAAGGAAGAGGCCTGTTTGGAGCAATAGCTGGA
>A_/_H10N7|MH598133|A/ruddy_turnstone/New_Jersey/828231/2001
TGCTACCGGAATGAGGAATGTTCCAGAGATTGCCCAAGGAAGAGGCCTGTTTGGAGCAATAGCTGGA
>A_/_H10N7|MH597977|A/ruddy_turnstone/New_Jersey/471619/2001
TGCTACCGGAATGAGGAATGTTCCAGAGATTGCCCAAGGAAGAGGCCTGTTTGGAGCAATAGCTGGA
>A_/_H10N7|MH597945|A/ruddy_turnstone/New_Jersey/471602/2001
TGCTACCGGAATGAGGAATGTTCCAGAGATTGCCCAAGGAAGAGGCCTGTTTGGAGCAATAGCTGGA
>A_/_H10N7|MH597937|A/ruddy_turnstone/New_Jersey/471593/2001
TGCTACCGGAATGAGGAATGTTCCAGAGATTGCCCAAGGGAGAGGCCTGTTTGGAGCAATAGCTGGA
>A_/_H10N7|MH597929|A/ruddy_turnstone/New_Jersey/471592/2001
TGCTACCGGAATGAGGAATGTTCCAGAGATTGCCCAAGGGAGAGGCCTGTTTGGAGCAATAGCTGGA
>A_/_H10N7|MH597921|A/ruddy_turnstone/New_Jersey/471590/2001
TGCTACCGGAATGAGGAATGTTCCAGAGATTGCCCAAGGGAGAGGCCTGTTTGGAGCAATAGCTGGA
>A_/_H10N7|MH597913|A/ruddy_turnstone/New_Jersey/471589/2001
TGCTACCGGAATGAGGAATGTTCCAGAGATTGCCCAAGGGAGGGGCCTGTTTGGAGCAATAGCTGGA
>A_/_H10N7|MH597897|A/ruddy_turnstone/New_Jersey/471585/2001
TGCTACCGGAATGAGGAATGTTCCAGAGATTGCCCAAGGGAGAGGCCTGTTTGGAGCAATAGCTGGA
>A_/_H10N7|MH597889|A/ruddy_turnstone/New_Jersey/471584/2001
TGCTACCGGAATGAGGAATGTTCCAGAGATTGCCCAAGGAAGAGGCCTGTTTGGAGCAATAGCTGGA
>A_/_H10N7|MH597881|A/ruddy_turnstone/New_Jersey/471583/2001
TGCTACCGGAATGAGGAATGTTCCAGAGATTGCCCAAGGGAGAGGCCTGTTTGGAGCAATAGCTGGA
>A_/_H10N7|MH597857|A/ruddy_turnstone/New_Jersey/471577/2001
TGCTACCGGAATGAGGAATGTTCCAGAGATTGCCCAAGGAAGAGGCCTGTTTGGAGCAATAGCTGGA
>A_/_H10N7|MH597681|A/ruddy_turnstone/New_Jersey/1148670/2004
TGCTACCGGAATGAGGAATGTGCCAGAGGTTGTCCAAGGAAGAGGCCTGTTTGGAGCAATAGCTGGA
>A_/_H10N4|MH597608|A/ruddy_turnstone/Delaware/AI00-722/2000
TGCAACCGGGATGAGGAATGTTCCAGAGATTGTCCAAGGGAGAGGCCTGTTTGGAGCAATAGCTGGA
>A_/_H10N3|MH597568|A/ruddy_turnstone/Delaware/AI00-1564/2000
TGCAACCGGGATGAGGAATGTTCCAGAGATTGTCCAAGGGAGAGGCTTGTTTGGAGCAATAGCTGGA
>A_/_H10N7|MH597260|A/ruddy_turnstone/Delaware/1148667/2004
TGCTACCGGAATGAGGAATGTGCCAGAGGTTGTCCAAGGAAGAGGCCTGTTTGGAGCAATAGCTGGA
>A_/_H10N2|MH502527|A/ruddy_turnstone/New_Jersey/AI13-2884/2013
TGCCACTGGAATGAGGAATGTGCCAGAGGTTGTCCAAGGAAGAGGCCTGTTTGGAGCAATAGCTGGA
>A_/_H10N1|MH502468|A/ruddy_turnstone/New_Jersey/AI13-2835/2013
TGCTACTGGAATGAGGAATGTGCCAGAGGTTGTCCAAGGAAGAGGCCTGTTTGGAGCAATAGCTGGA
>A_/_H10N9|MH502436|A/ruddy_turnstone/New_Jersey/AI13-2771/2013
TGCCACTGGAATGAGGAATGTGCCAGAGGTTGTCCAAGGAAGAGGCCTGTTTGGAGCAATAGCTGGA
>A_/_H10N8|MH502412|A/ruddy_turnstone/New_Jersey/AI13-2714/2013
TGCTACTGGAATGAGGAATGTGCCAGAGGTTGTCCAAGGAAGAGGCCTGTTTGGAGCAATAGCTGGA
>A_/_H10N7|MH502396|A/ruddy_turnstone/New_Jersey/AI13-2686/2013
TGCTACTGGAATGAGGAATGTGCCAGAGGTTGTCCAAGGAAGAGGCCTGTTTGGAGCAATAGCTGGA
>A_/_H10N9|MH502250|A/ruddy_turnstone/New_Jersey/AI13-2468/2013
TGCTACTGGAATGAGGAATGTGCCAGAGGTTGTCCAAGGAAGAGGCCTGTTTGGAGCAATAGCTGGA
>A_/_H10N1|MH502186|A/ruddy_turnstone/New_Jersey/AI13-2364/2013
TGCTACTGGAATGAGGAATGTGCCAGAGGTTGTCCAAGGAAGAGGCCTGTTTGGAGCAATAGCTGGA
>A_/_H10N7|MH502146|A/ruddy_turnstone/New_Jersey/AI13-2299/2013
TGCTACTGGAATGAGGAATGTGCCAGAGGTTGTCCAAGGAAGAGGCCTGTTTGGAGCAATAGCTGGA
>A_/_H10N1|MH502138|A/ruddy_turnstone/New_Jersey/AI13-2297/2013
TGCTACTGGAATGAGGAATGTGCCAGAGGTTGTCCAAGGAAGAGGCCTGTTTGGAGCAATAGCTGGA
>A_/_H10N7|MH502122|A/ruddy_turnstone/New_Jersey/AI13-2286/2013
TGCTACTGGAATGAGGAATGTGCCAGAGGTTGTCCAAGGAAGAGGCCTGTTTGGAGCAATAGCTGGA
>A_/_H10N8|MH502114|A/ruddy_turnstone/New_Jersey/AI13-2285/2013
TGCTACTGGAATGAGGAATGTGCCAGAGGTTGTCCAAGGAAGAGGCCTGTTTGGAGCAATAGCTGGA
>A_/_H10N8|MH502082|A/ruddy_turnstone/New_Jersey/AI13-2208/2013
TGCTACTGGAATGAGGAATGTGCCAGAGGTTGTCCAAGGAAGAGGCCTGTTTGGAGCAATAGCTGGA
>A_/_H10N2|MH502058|A/ruddy_turnstone/New_Jersey/AI13-2153/2013
TGCTACTGGAATGAGGAATGTGCCAGAGGTTGTCCAAGGAAGAGGCCTGTTTGGAGCAATAGCTGGA
>A_/_H10N7|MH502050|A/ruddy_turnstone/New_Jersey/AI13-2150/2013
TGCTACTGGAATGAGGAATGTGCCAGAGGTTGTCCAAGGAAGAGGCCTGTTTGGAGCAATAGCTGGA
>A_/_H10N1|MH502017|A/ruddy_turnstone/New_Jersey/AI13-2070/2013
TGCCACTGGAATGAGGAATGTGCCAGAGGTTGTCCAAGGAAGAGGCCTGTTTGGAGCAATAGCTGGA
>A_/_H10N7|MH501985|A/ruddy_turnstone/New_Jersey/AI13-2029/2013
TGCTACTGGAATGAGGAATGTGCCAGAGGTTGTCCAAGGAAGAGGCCTGTTTGGAGCAATAGCTGGA
>A_/_H10N1|MH501977|A/ruddy_turnstone/New_Jersey/AI13-2028/2013
TGCTACTGGAATGAGGAATGTGCCAGAGGTTGTCCAAGGAAGAGGCCTGTTTGGAGCAATAGCTGGA
>A_/_H10N2|MH501937|A/ruddy_turnstone/New_Jersey/AI13-1888/2013
TGCTACTGGAATGAGGAATGTGCCAGAGGTTGTCCAAGGAAGAGGCCTGTTTGGAGCAATAGCTGGA
>A_/_H10N7|MH501929|A/ruddy_turnstone/New_Jersey/AI13-1879/2013
TGCTACTGGAATGAGGAATGTGCCAGAGGTTGTCCAAGGAAGAGGCCTGTTTGGAGCAATAGCTGGA
>A_/_H10N1|MH501921|A/ruddy_turnstone/New_Jersey/AI13-1877/2013
TGCTACTGGAATGAGGAATGTGCCAGAGGTTGTCCAAGGAAGAGGCCTGTTTGGAGCAATAGCTGGA
>A_/_H10N7|MH501713|A/ruddy_turnstone/New_Jersey/AI12-1992/2012
TGCTACTGGAATGAGGAATGTGCCAGAGGTTGTCCAAGGAAGAGGCCTGTTTGGAGCAATAGCTGGA
>A_/_H10N9|MH501625|A/ruddy_turnstone/New_Jersey/AI11-965/2011
TGCTACTGGAATGAGGAATGTGCCAGAGGTTGTCCAAGGAAGAGGCCTGTTTGGAGCAATAGCTGGA
>A_/_H10N9|MH501609|A/ruddy_turnstone/New_Jersey/AI11-867/2011
TGCTACTGGAATGAGGAATGTGCCAGAGGTTGTCCAAGGAAGAGGCCTGTTTGGAGCAATAGCTGGA
>A_/_H10N3|MH501601|A/ruddy_turnstone/New_Jersey/AI11-2046/2011
TGCTACTGGAATGAGGAATGTGCCAGAGGTTGTCCAAGGAAGAGGCCTGTTTGGAGCAATAGCTGGA
>A_/_H10N7|MH501449|A/ruddy_turnstone/New_Jersey/AI09-906/2009
TGCTACTGGAATGAGGAATGTGCCAGAGGTTGTCCAAGGAAGAGGCCTGTTTGGAGCAATAGCTGGA
>A_/_H10N7|MH501441|A/ruddy_turnstone/New_Jersey/AI09-903/2009
TGCTACTGGAATGAGGAATGTGCCAGAGGTTGTCCAAGGAAGAGGCCTGTTTGGAGCAATAGCTGGA
>A_/_H10N7|MH501401|A/ruddy_turnstone/New_Jersey/AI09-537/2009
TGCTACTGGAATGAGGAATGTGCCAGAGGTTGTCCAAGGAAGAGGCCTGTTTGGAGCAATAGCTGGA
>A_/_H10N7|MH501345|A/ruddy_turnstone/New_Jersey/AI09-1243/2009
TGCTACTGGAATGAGGAATGTGCCAGAGGTTGTCCAAGGAAGAGGCCTGTTTGGAGCAATAGCTGGA
>A_/_H10N7|MH501329|A/ruddy_turnstone/New_Jersey/AI09-1186/2009
TGCTACCGGAATGAGGAATGTGCCAGAGGTTGTCCAAGGAAGAGGCCTGTTTGGAGCAATAGCTGGA
>A_/_H10N7|MH501321|A/ruddy_turnstone/New_Jersey/AI09-1179/2009
TGCTACTGGAATGAGGAATGTGCCAGAGGTTGTCCAAGGAAGAGGCCTGTTTGGAGCAATAGCTGGA
>A_/_H10N7|MH501313|A/ruddy_turnstone/New_Jersey/AI09-066/2009
TGCTACTGGAATGAGGAATGTGCCAGAGGTTGTCCAAGGAAGAGGCCTGTTTGGAGCAATAGCTGGA
>A_/_H10N7|MH501145|A/ruddy_turnstone/Delaware/AI09-568/2009
TGCTACTGGAATGAGGAATGTGCCAGAGGTTGTCCAAGGAAGAGGCCTGTTTGGAGCAATAGCTGGA
>A_/_H10N7|MH501137|A/ruddy_turnstone/Delaware/AI09-523/2009
TGCTACTGGAATGAGGAATGTGCCAGAGGTTGTCCAAGGAAGAGGCCTGTTTGGAGCAATAGCTGGA
>A_/_H10N7|MH501112|A/ruddy_turnstone/Delaware/AI09-1106/2009
TGCTACTGGAATGAGGAATGTGCCAGAGGTTGTCCAAGGAAGAGGCCTGTTTGGAGCAATAGCTGGA
>A_/_H10N7|MH501104|A/ruddy_turnstone/Delaware/AI09-1004/2009
TGCTACTGGAATGAGGAATGTGCCAGAGGTTGTCCAAGGAAGAGGCCTGTTTGGAGCAATAGCTGGA
>A_/_H10N2|MH500965|A/ruddy_turnstone/New_Jersey/AI13-2214/2013
TGCTACTGGAATGAGGAATGTGCCAGAGGTTGTCCAAGGAAGAGGCCTGTTTGGAGCAATAGCTGGA
>A_/_H10N5|MN306575|A/DUCK/China/S1254/2014
TGCAACAGGAATGAGAAACGTACCAGAACTAATGCAAGGGAGAGGTCTATTTGGTGCAATAGCAGGG
>A_/_H10N7|MN210260|A/Green-Winged_Teal/Southcentral_Alaska/18MB01702/2018
TGCTACTGGAATGAGGAATGTACCAGAGGTTGTCCAAGGAAGAGGCCTGTTTGGAGCAATAGCTGGA
>A_/_H10N7|MH502592|A/ruddy_turnstone/New_Jersey/AI13-2968/2013
TGCTACTGGAATGAGGAATGTGCCAGAGGTTGTCCAAGGAAGAGGCCTGTTTGGAGCAATAGCTGGA
>A_/_H10N7|MH502584|A/ruddy_turnstone/New_Jersey/AI13-2966/2013
TGCTACTGGAATGAGGAATGTGCCAGAGGTTGTCCAAGGAAGAGGCCTGTTTGGAGCAATAGCTGGA
>A_/_H10N7|MK071396|A/silver_teal/Argentina/CIP051-175/2011
TGCAACGGGAATGAGGAACGTTCCTGAAATCATTCATGAAAGAGGCCTGTTTGGAGCAATAGCTGGG
>A_/_H10N7|MK071380|A/silver_teal/Argentina/CIP051-171/2011
TGCAACGGGAATGAGGAACGTTCCTGAAATCATTCATGAAAGAGGCCTGTTTGGAGCAATAGCTGGG
>A_/_H10N7|MK100312|A/glaucous_gull/Iceland/4552/2015
TGCAACAGGAATGAGAAACGTGCCCGAACTAATGCAAGGGAGAGGTCTATTTGGTGCAATAGCGGGG
>A_/_H10N7|MK100304|A/glaucous_gull/Iceland/4270/2015
TGCAACAGGAATGAGAAACGTGCCCGAACTAATGCAAGGGAGAGGTCTATTTGGTGCAATAGCGGGG
>A_/_H10N6|LC427499|A/duck/Vietnam/HU5-483/2016
TGCAACAGGGATGAGAAATGTACCAGAAATTATACAGGAGAGAGGTTTGTTTGGTGCAATAGCAGGG
>A_/_H10N1|MK033557|A/duck/Hunan/S10078/2015
TGCAACAGGGATGAGAAATGTGCCAGAAATAATACAGGAGAGAGGTTTGTTTGGTGCAATAGCAGGA
>A_/_H10N9|MH733778|A/least_sandpiper/Delaware_Bay/80/2013
TGCTACTGGAATGAGGAATGTGCCAGAGGTTGTCCAAGGAAGAGGCCTGTTTGGAGCAATAGCTGGA
>A_/_H10N9|MK928244|A/Northern_Shoveler/Nevada/D1615770/2016
TGCTACTGGAATGAGGAATGTGCCAGAGGTTGTCCAAGGAAGAGGCCTGTTTGGAGCAATAGCTGGA
>A_/_H10N7|MK928164|A/Green-Winged_Teal/Utah/D1615513/2016
TGCTACTGGAATGAGGAATGTGCCAGAGGTTGTCCAAGGAAGAGGACTGTTTGGAGCAATAGCTGGA
>A_/_H10N3|MK928148|A/Green-Winged_Teal/California/D1615121/2016
TGCTACCGGAATGAAGAATGTGCCAGAAGTTGTCCAAGGAAGAGGCCTGTTTGGAGCAATAGCTGGA
>A_/_H10N3|MK995817|A/Mallard/Utah/D1802334/2018
TGCTACTGGAATGAGGAATGTGCCAGAGGTTGTCCAAGGGAGAGGCCTGTTTGGGGCAATAGCTGGA
>A_/_H10N3|MK978936|A/duck/Mongolia/451/2013
TGCAACAGGAATGAGAAACGTACCAGAACTAATGCAAGGGAGAGGTCTATTTGGTGCAATAGCGGGG
>A_/_H10N8|MK978912|A/duck/Mongolia/123/2014
TGCAACAGGAATGAGAAACGTACCAGAACTAATGCAAGGGAGAGGTCTATTTGGTGCAATAGCAGGG
>A_/_H10N4|MK978864|A/duck/Hokkaido/18/2000
TGCAACAGGAATGAGAAACGTGCCAGAAATAATGCAAGGGAGAGGTCTGTTTGGTGCAATAGCAGGA
>A_/_H10N1|MF575235|A/Eurasian_wigeon/Netherlands/3/2007
TGCAACAGGAATGAGAAACGTGCCAGAAATAATGCAAGGGAGAGGTCTATTTGGTGCAATAGCAGGA
>A_/_H10N4|MF575293|A/ruddy_turnstone/Netherlands/1/2008
TGCAACGGGAATGAGAAACGTGCCAGAAATAATGCAGGGGAGAGGACTATTTGGTGCAATAGCGGGA
>A_/_H10N7|MF682903|A/mallard_duck/Georgia/1/2014
TGCAACAGGAATGAGAAATGTACCGGAGCTAATGCAAGGGAGAGGTCTATTTGGTGCAATCGCAGGG
>A_/_H10N7|MF682686|A/mallard_duck/Netherlands/50/2010
TGCAACAGGAATGAGAAACGTGCCAGAACTAATGCAAGGGAGAGGTCTATTTGGTGCAATAGCGGGG
>A_/_H10N4|MF682776|A/ruddy_turnstone/Netherlands/1/2009
TGCAACAGGAATGAGAAACGTGCCAGAAATAATGCAAGGGAGAGGTCTATTTGGTGCGATAGCGGGA
>A_/_H10N4|MF959967|A/ruddy_turnstone/Netherlands/2/2009
TGCAACAGGAATGAGAAACGTGCCAGAAATAATGCAAGGGAGAGGTCTATTTGGTGCGATAGCGGGA
>A_/_H10N4|MF959962|A/mallard_duck/Netherlands/30/2009
TGCAACAGGAATGAGAAACGTGCCAGAAATAATGCAAGGGAGAGGTCTATTTGGTGCGATAGCGGGA
>A_/_H10N7|MH498733|A/yellow-billed_pintail/Chile/C19357/2016
TGCAACGGGAATGAGGAACGTTCCTGAGATCATTCATGAAAGGGGCCTGTTTGGGGCAATAGCTGGG
>A_/_H10N7|MH498637|A/yellow-billed_teal/Chile/C20255/2016
TGCAACGGGAATGAGGAACGTTCCTGAGATCATTCATGAAAGGGGCCTGTTTGGGGCAATAGCTGGG
>A_/_H10N7|MH578692|A/ruddy_turnstone/Delaware_Bay/64/2004
TGCTACCGGAATGAGGAATGTGCCAGAGGTTGTCCAAGGAAGAGGCCTGTTTGGAGCAATAGCTGGA
>A_/_H10N7|MH578717|A/ruddy_turnstone/Delaware_Bay/333/2008
TGCTACCGGAATGAGGAACGTGCCAGAGGTTGTCCAAGGAAGAGGTCTGTTTGGAGCAATAGCCGGA
>A_/_H10N7|MF613851|A/American_black_duck/Alberta/118/2016**gb
TGCTACTGGAATGAGGAATGTGCCAGAGGTTGCCCAAGGAAGAGGCCTGTTTGGAGCAATAGCTGGA
>A_/_H10gb|CY139412|A/American_black_duck/New_Brunswick/00914/2010**gb
TGCTACCGGAATGAGGAATGTGCCAGAGATTGTCCAAGGAAGAGGCCTGTTTGGAGCAATAGCTGGA
>A_/_H10N6|KX714314|A/American_green-winged_teal/Alaska/11508/2006**gb
TGCCACCGGAATGAGGAATGTGCCAGAGGTTGTCCAAGGAAGAGGCCTGTTTGGAGCGATAGCTGGG
>A_/_H10N7|KX714418|A/American_green-winged_teal/Alaska/133988/2009**gb
TGCTACTGGAATGAGGAATGTGCCAGAGGTTGTCCAAGGAAGAGGCCTGTTTGGAGCAATAGCTGGA
>A_/_H10gb|CY096923|A/American_green-winged_teal/Illinois/2975/2009**gb
TGCTACCGGAATGAGGAATGTGCCAGAGGTTGTCCAAGGAAGAGGCCTGTTTGGAGCAATAGCTGGA
>A_/_H10gb|CY097742|A/American_green-winged_teal/Mississippi/404/2010(mixed)**gb
TGCTACCGGAATGAGGAATGTGCCAGAGGTTGTCCAAGGAAGAGGCCTGTTTGGAGCAATAGCTGGA
>A_/_H10gb|CY133859|A/American_wigeon/Missouri/10MO0530/2010**gb
TGCTACTGGAATGAGGAATGTGCCAGAGGTTGTCCAAGGAAGAGGCCTGTTTGGAGCAATAGCTGGA
>A_/_H10N1|MK539837|A/Aquatic_bird/South_Korea/SW1/2018**gb
TGCAACAGGAATGAGAAACGTACCAGAACTAATGCAAGGGAGAGGTCTATTTGGTGCAATAGCAGGG
>A_/_H10N7|MN937680|A/black-bellied_tree_duck/Louisiana/UGAI18-484/2018**gb
TGCTACTGGAATGAGGAATGTGCCAGAGGTTGTCCAAGGAAGAGGCCTGTTTGGAGCAATAGCTGGA
>A_/_H10N7|CY136550|A/blue-winged_teal/Alberta/405/2008**gb
TGCTACTGGAATGAGGAATGTGCCAGAGGTTGTCCAAGGAAGAGGCCTGTTTGGAGCAATAGCTGGA
>A_/_H10gb|CY206042|A/blue-winged_teal/Texas/AI11-3745/2011**gb
TGCTACTGGAATGAGGAATGTGCCAGAGGTTGTCCAAGGAAGAGGCCTGTTTGGAGCAATAGCTGGA
>A_/_H10gb|KP287643|A/chicken/Jiangxi/1203/2014(mixed)**gb
TGCAACAGGAATGAGAAACGTACCAGAACTAATACAAGGGAGAGGTCTATTTGGTGCAATAGCAGGG
>A_/_H10gb|KP287057|A/chicken/Jiangxi/1206/2014(mixed)**gb
TGCAACAGGAATGAGAAACGTACCAGAACTAATACAAGGGAGAGGTCTATTTGGTGCAATAGCAGGG
>A_/_H10gb|KP286676|A/chicken/Jiangxi/1208/2014(mixed)**gb
TGCAACAGGAATGAGAAACGTACCAGAACTAATACAAGGGAGAGGTCTATTTGGTGCAATAGCAGGG
>A_/_H10gb|KP286689|A/chicken/Jiangxi/1209/2014**gb
TGCAACAGGAATGAGAAACGTACCAGAACTAATACAAGGGAGAGGTCTATTTGGTGCAATAGCAGGG
>A_/_H10gb|KP287081|A/chicken/Jiangxi/1218/2014**gb
TGCAACAGGAATGAGAAACGTACCAGAACTAATACAAGGGAGAGGTCTATTTGGTGCAATAGCAGGG
>A_/_H10gb|KP287309|A/chicken/Jiangxi/1225/2014**gb
TGCAACAGGAATGAGAAACGTACCAGAACTAATACAAGGGAGAGGTCTATTTGGTGCAATAGCAGGG
>A_/_H10gb|KP287329|A/chicken/Jiangxi/1242/2014**gb
TGCAACAGGAATGAGAAACGTACCAGAACTAATACAAGGGAGAGGTCTATTTGGTGCAATAGCAGGG
>A_/_H10gb|KP287338|A/chicken/Jiangxi/1243/2014**gb
TGCAACAGGAATGAGAAACGTACCAGAACTAATACAAGGGAGAGGTCTATTTGGTGCAATAGCAGGG
>A_/_H10gb|KP287408|A/chicken/Jiangxi/1267/2014**gb
TGCAACAGGAATGAGAAACGTACCAGAACTAATACAAGGGAGAGGTCTATTTGGTGCAATAGCAGGG
>A_/_H10gb|KP286702|A/chicken/Jiangxi/1271/2014**gb
TGCAACAGGAATGAGAAACGTACCAGAACTAATACAAGGGAGAGGTCTATTTGGTGCAATAGCAGGG
>A_/_H10gb|KP286724|A/chicken/Jiangxi/1287/2014**gb
TGCAACAGGAATGAGAAACGTACCAGAACTAATACAAGGGAGAGGTCTATTTGGTGCAATAGCAGGG
>A_/_H10gb|KP287212|A/chicken/Jiangxi/13196/2014**gb
TGCAACAGGAATGAGAAACGTACCAGAACTAATACAAGGGAGAGGTCTATTTGGTGCAATAGCAGGG
>A_/_H10gb|KP287512|A/chicken/Jiangxi/13206/2014**gb
TGCAACAGGAATGAGAAACGTACCAGAACTAATACAAGGGAGAGGTCTATTTGGTGCAATAGCAGGG
>A_/_H10gb|KP287256|A/chicken/Jiangxi/13237/2014**gb
TGCAACAGGAATGAGAAACGTACCAGAACTAATACAAGGGAGAGGTCTATTTGGTGCAATAGCAGGG
>A_/_H10gb|KP287280|A/chicken/Jiangxi/13257/2014**gb
TGCAACAGGAATGAGAAACGTACCAGAACTAATACAAGGGAGAGGTCTATTTGGTGCAATAGCAGGG
>A_/_H10gb|KP287290|A/chicken/Jiangxi/13270/2014**gb
TGCAACAGGAATGAGAAACGTACCAGAACTAATACAAGGGAGAGGTCTATTTGGTGCAATAGCAGGG
>A_/_H10gb|KP287299|A/chicken/Jiangxi/13272/2014**gb
TGCAACAGGAATGAGAAACGTACCAGAACTAATACAAGGGAGAGGTCTATTTGGTGCAATAGCAGGG
>A_/_H10gb|KP286489|A/chicken/Jiangxi/18955/2013**gb
TGCAACAGGAATGAGAAACGTACCAGAACTAATGCAAGGGAGAGGTCTATTTGGTGCAATAGCAGGG
>A_/_H10gb|KP286508|A/chicken/Jiangxi/19967/2013**gb
TGCAACAGGAATGAGAAACGTACCAGAACTAATGCAAGGGAGAGGTCTATTTGGTGCAATAGCAGGG
>A_/_H10gb|KP286529|A/chicken/Jiangxi/20471/2013**gb
TGCAACAGGAATGAGAAACGTACCAGAACTAATGCAAGGGAGAGGTCTATTTGGTGCAATAGCAGGG
>A_/_H10gb|KP286736|A/chicken/Jiangxi/23241/2013**gb
TGCAACAGGAATGAGAAACGTACCAGAACTAATGCAAGGGAGAGGTCTATTTGGTGCAATAGCAGGG
>A_/_H10gb|KP286746|A/chicken/Jiangxi/23273/2013**gb
TGCAACAGGAATGAGAAACGTACCAGAACTAATACAAGGGAGAGGTCTATTTGGTGCAATAGCAGGG
>A_/_H10gb|KP287430|A/chicken/Jiangxi/3119/2014**gb
TGCAACAGGAATGAGAAACGTACCAGAACTAATACAAGGGAGAGGTCTATTTGGTGCAATAGCAGGG
>A_/_H10gb|KP287129|A/chicken/Jiangxi/36240/2013**gb
TGCAACAGGAATGAGAAACGTACCAGAACTAATACAAGGGAGAGGTCTATTTGGTGCAATAGCAGGG
>A_/_H10gb|KP287142|A/chicken/Jiangxi/36247/2013**gb
TGCAACAGGAATGAGAAACGTACCAGAACTAATACAAGGGAGAGGTCTATTTGGTGCAATAGCAGGG
>A_/_H10gb|KP287154|A/chicken/Jiangxi/36256/2013**gb
TGCAACAGGAATGAGAAACGTACCAGAACTAATACAAGGGAGAGGTCTATTTGGTGCAATAGCAGGG
>A_/_H10gb|KP286802|A/chicken/Jiangxi/36257/2013**gb
TGCAACAGGAATGAGAAACGTACCAGAACTAATACAAGGGAGAGGTCTATTTGGTGCAATAGCAGGG
>A_/_H10gb|KP287673|A/chicken/Jiangxi/36263/2013**gb
TGCAACAGGAATGAGAAACGTACCAGAACTAATACAAGGGAGAGGTCTATTTGGTGCAATAGCAGGG
>A_/_H10gb|KP286814|A/chicken/Jiangxi/36266/2013**gb
TGCAACAGGAATGAGAAACGTACCAGAACTAATACAAGGGAGAGGTCTATTTGGTGCAATAGCAGGG
>A_/_H10gb|KM234696|A/chicken/Jiangxi/JXA131890/2013**gb
TGCAACAGGAATGAGAAACGTACCAGAACTAATACAAGGGAGAGGTCTATTTGGTGCAATAGCAGGG
>A_/_H10gb|KM234733|A/chicken/Jiangxi/JXA131901/2013**gb
TGCAACAGGAATGAGAAACGTACCAGAACTAATACAAGGGAGAGGTCTATTTGGTGCAATAGCAGGG
>A_/_H10N8|MG366509|A/chicken/Zhejiang/102615/2016**gb
TGCAACAGGGATGAGAAACGTGCCAGAGATAATGCAGGGGAGAGGTCTATTTGGTGCAATAGCGGGG
>A_/_H10N8|MG366510|A/chicken/Zhejiang/102619/2016**gb
TGCAACAGGGATGAGAAACGTGCCAGAGATAATGCAGGGGAGAGGTCTATTTGGTGCAATAGCGGGG
>A_/_H10N8|MG366511|A/chicken/Zhejiang/102622/2016**gb
TGCAACAGGGATGAGAAACGTGCCAGAGATAATGCAGGGGAGAGGTCTATTTGGTGCAATAGCGGGG
>A_/_H10N8|MG366512|A/chicken/Zhejiang/121711/2016**gb
TGCAACAGGGATGAGAAACGTGCCAGAGATAATGCAGGGGAGAGGTCTATTTGGTGCAATAGCGGGG
>A_/_H10N3|MG366507|A/chicken/Zhejiang/516100/2017**gb
TGCAACAGGGATGAGAAACGTGCCAGAGATAATGCAGGGGAGAGGTCTATTTGGTGCAATAGCGGGG
>A_/_H10N7|MG366508|A/chicken/Zhejiang/528189/2016**gb
TGCAACAGGGATGAGAAACGTGCCAGAGATAATGCAAGGGAGAGGTCTATTTGGTGCAATAGCGGGG
>A_/_H10N3|MG366506|A/chicken/Zhejiang/8615/2016**gb
TGCAACAGGGATGAGAAACGTGCCAGAGATAATGCAGGGGAGAGGTCTATTTGGTGCAATAGCGGGG
>A_/_H10N2|MN210131|A/Common_Eider/Massachusetts/A00165665/2006**gb
TGCTACCGGAATGAGGAATGTGCCAGAGGTTGTCCAAGGAAGAGGCCTGTTTGGAGCAATAGCTGGA
>A_/_H10N7|LC337290|A/duck/Hokkaido/131/2008**gb
TGCAACAGGAATGAGAAATGTGCCAGAAATAATGCAAGGGAGAGGTCTATTTGGTGCAATAGCGGGA
>A_/_H10N2|MK978896|A/duck/Hokkaido/W87/2007**gb
TGCAACAGGAATGAGAAATGTGCCAGAAATAATGCAAGGGAGAGGTCTCTTTGGTGCAATAGCGGGA
>A_/_H10gb|KP413924|A/duck/Huzhou/4233/2013**gb
TGCAACAGGGATGAGAAACGTGCCAGAGATAATGCAAGGGAGAGGTCTATTTGGTGCAATAGCGGGG
>A_/_H10gb|KP287794|A/duck/Jiangxi/24570/2009**gb
TGCAACAGGAATGAGAAACGTGCCAGAAATAATGCAAGGGAGAGGTCTATTTGGTGCAATAGCGGGG
>A_/_H10gb|KP287728|A/duck/Jiangxi/3008/2009**gb
TGCAACAGGAATGAGAAATGTGCCAGAAATAATGCAAGGGAGAGGTCTATTTGGTGCAATAGCAGGA
>A_/_H10gb|KP287747|A/duck/Jiangxi/3078/2009**gb
TGCAACAGGAATGAGAAATGTGCCAGAAATAATGCAAGGGAGAGGTCTATTTGGTGCAATAGCAGGA
>A_/_H10gb|KP287772|A/duck/Jiangxi/3779/2009**gb
TGCAACAGGAATGAGAAATGTGCCAGAAATAATGCAAGGGAGAGGTCTATTTGGTGCAATAGCGGGA
>A_/_H10gb|KP287683|A/duck/Jiangxi/5879/2008**gb
TGCAACAGGAATGAGAAATGTGCCAGAAATAGTACAAGGGAAGGGTCTATTTGGTGCAATAGCAGGG
>A_/_H10gb|KP287710|A/duck/Jiangxi/5945/2008**gb
TGCAACAGGAATGAGAAATGTGCCAGAAATAGTACAAGGGAAGGGTCTATTTGGTGCAATAGCAGGG
>A_/_H10gb|KP287044|A/duck/Jiangxi/6613/2013**gb
TGCAACAGGGATGAGAAACGTACCAGAACTAATGCAAGGGAGAGGTCTATTTGGTGCAATAGCAGGG
>A_/_H10N7|LC339811|A/duck/Mongolia/121/2011**gb
TGCAACAGGAATGAGAAACGTGCCAGAAATAATGCAAGGGAAAGGTCTATTTGGTGCGATAGCGGGA
>A_/_H10N3|MK978928|A/duck/Mongolia/3/2001**gb
TGCAACAGGAATGAGAAACGTGCCAGAAACAATGCAAGGGAGAGGTCTATTTGGTGCAATAGCAGGA
>A_/_H10N6|LC337289|A/duck/Mongolia/97/2014**gb
TGCAACAGGGATGAGAAACGTACCAGAACTAATGCAAGGGAGAGGTCTATTTGGTGCAATAGCAGGG
>A_/_H10N6|MK979216|A/duck/Mongolia/97/2014**gb
TGCAACAGGGATGAGAAACGTACCAGAACTAATGCAAGGGAGAGGTCTATTTGGTGCAATAGCAGGG
>A_/_H10N7|LC496308|A/duck/Shimane/60/2010**gb
TGCAACAGGAATGAGAAACGTGCCAGAAATGATGCAAGGGAGAGGTCTATTTGGTGCAATAGCGGGG
>A_/_H10N7|AB728611|A/duck/Vietnam/OIE-0483/2012**gb
TGCAACAGGGATGAGAAATGTACCAGAAATAATACAGGGAAGAGGTTTGTTTGGTGCAATAGCAGGG
>A_/_H10N3|CY178294|A/duck/Wisconsin/2368/1985**gb
TGCAACCGGAATGAGGAATGTTCCAGAGGTTGTTCAAGGGAGAGGTTTGTTTGGGGCGATAGCAGGA
>A_/_H10N3|CY178310|A/duck/Wisconsin/2626/1985**gb
TGCAACCGGAATGAGGAATGTTCCAGAGGTTGTTCAAGGGAGAGGTTTGTTTGGGGCGATAGCAGGA
>A_/_H10N3|CY179683|A/duck/Wisconsin/2627/1985**gb
TGCAACCGGAATGAGGAATGTTCCAGAGGTTGTTCAAGGGAGAGGTTTGTTTGGGGCGATAGCAGGA
>A_/_H10N3|CY178318|A/duck/Wisconsin/2632/1985**gb
TGCAACCGGAATGAGGAATGTTCCAGAGGTTGTTCAAGGGAGAGGTTTGTTTGGGGCGATAGCAGGA
>A_/_H10gb|CY093902|A/green-winged_teal/California/11285/2008**gb
TGCTACCGGAATGAGGAATGTGCCAGAGGTTGTCCAAGGAAGAGGCCTGTTTGGGGCAATAGCTGGA
>A_/_H10N8|MK628049|A/gull/Delaware_Bay/501/2013**gb
TGCTACTGGAATGAGGAATGTGCCAGAGGTTGTCCAAGGAAGAGGCCTGTTTGGAGCAATAGCTGGA
>A_/_H10N7|KP896499|A/harlequin_duck/Alaska/250/2014**gb
TGCTACCGGAATGAGGAATGTGCCAGAGGTTGTCCAAGGAAGAGGCTTGTTTGGAGCAATAGCTGGA
>A_/_H10gb|KY131345|A/mallard/Alaska/UGAI15-7285/2015**gb
TGCCACTGGAATGAGGAATGTGCCAGAGGTCGTCCAAGGAAAAGGCCTGTTTGGGGCAATAGCTGGA
>A_/_H10gb|CY136516|A/mallard/Alberta/104/2004**gb
TGCCACCGGAATGAGGAATGTGCCAGAGGTTGTCCAAGGAAGAGGCCTGTTTGGAGCAATAGCTGGA
>A_/_H10gb|CY103349|A/mallard/Alberta/284/2007**gb
TGCTACCGGAATGAGGAATGTGCCAGAGGTTGTCCAAGGAAGAGGCCTGTTTGGAGCAATAGCTGGA
>A_/_H10gb|CY136388|A/mallard/Alberta/670/1986**gb
TGCAACCGGAATGAGGAATGTTCCAGAGATTGTCCAAGGGAGAGGCCTGTTTGGGGCGATAGCTGGA
>A_/_H10gb|CY136461|A/mallard/Alberta/7/1995**gb
TGCAACTGGAATGAGGAATGTTCCAGAGATTGTCCAAGGGAGAGGCCTGTTTGGGGCAATAGCTGGA
>A_/_H10N7|KY688101|A/mallard/Beijing/27-MA/2011**gb
TGCAACAGGAATGAGAAACGTACCAGAACTAATGCAAGGGAGAGGTCTATTTGGTGCAATAGCGGGG
>A_/_H10N7|CY120547|A/mallard/California/1356/2010**gb
TGCTACTGGAATGAGGAATGTGCCAGAGGCTGTCCAAGGAAGAGGCCTGTTTGGAGCAATAGCTGGA
>A_/_H10N7|CY093663|A/mallard/California/9704/2008**gb
TGCTACTGGAATGAGGAATGTGCCAGAGGTGGTCCAAGGAAGAGGCCTGTTTGGAGCAATAGCTGGA
>A_/_H10N7|CY132649|A/mallard/Illinois/10OS3786/2010**gb
TGCTACTGGAATGAGGAATGTGCCAGAGGTTGTCCAAGGAAGAGGCCTGTTTGGAGCAATAGCTGGA
>A_/_H10N7|CY130364|A/mallard/Interior_Alaska/10BM01929R0/2010**gb
TGCTACTGGAATGAGGAATGTACCAGAGGTTGTCCAAGGAAGAGGCCTGTTTGGAGCAATAGCTGGA
>A_/_H10gb|CY078451|A/mallard/Interior_Alaska/6MP0747/2006**gb
TGCCACCGGAATGAGGAATGTGCCAGAGGTTGTCCAAGGAAGAGGCCTGTTTGGAGCGATAGCTGGG
>A_/_H10gb|CY202716|A/mallard/Maryland/14OS1266/2014**gb
TGCTACTGGAATGAGGAATGTGCCAGAGGTTGTCCAAGGAAGAGGCCTGTTTGGAGCAATAGCTGGA
>A_/_H10gb|CY204386|A/mallard/Maryland/14OS1307/2014**gb
TGCTACTGGAATGAGGAATGTGCCAGAGGTTGTCCAAGGAAGAGGCCTGTTTGGAGCAATAGCTGGA
>A_/_H10gb|CY144884|A/mallard/Minnesota/AI06-1027/2006**gb
TGCCACCGGAATGAGGAATGTGCCAGAGGTTGTCCAAGGAAGAGGCCTGTTTGGAGCAATAGCTGGA
>A_/_H10gb|CY145841|A/mallard/Minnesota/Sg-01005/2008**gb
TGCTACCGGAATGAGGAATGTGCCAGAGGTTGTCCAAGGAAGAGGCCTGTTTGGAGCAATAGCTGGA
>A_/_H10gb|CY097752|A/mallard/Mississippi/407/2010(mixed)**gb
TGCTACCGGAATGAGGAATGTGCCAGAGGTTGTCCAAGGAAGAGGCCTGTTTGGAGCAATAGCTGGA
>A_/_H10N7|CY202691|A/mallard/Ohio/14OS3237/2014**gb
TGCTACTGGAATGAGGAATGTGCCAGAGGTTGTCCAAGGAAGAGGCCTGTTTGGAGCAATAGCTGGA
>A_/_H10N7|MN253548|A/Mallard/Oregon/AH0072803.4.A/2016**gb
TGCTACTGGAATGAGGAATGTGCCAGAGGTTGCCCAAGGAAGAGGCCTGTTTGGAGCAATAGCTGGA
>A_/_H10N7|CY180051|A/mallard/Saskatchewan/65/1981**gb
TGCAACCGGAATGAGGAATGTTCCAGAGGTTGTCCAAGGGAGAGGTCTGTTTGGGGCGATAGCTGGA
>A_/_H10gb|CY184665|A/mallard/Sweden/60065/2007**gb
TGCAACAGGAATGAGAAACGTGCCAGAAATAATGCAAGGGAGAGGTCTATTTGGTGCAATAGCAGGA
>A_/_H10gb|CY184648|A/mallard/Sweden/6869/2004**gb
TGCAACAGGAATGAGAAACGTGCCAGAAATAATGCAAGGGAGAGGTCTATTTGGTGCAATAGCAGGA
>A_/_H10gb|CY133348|A/mallard/Wisconsin/10OS3881/2010**gb
TGCTACTGGAATGAGGAATGTGCCAGAGGTTGTCCAAGGAAGAGGCCTGTTTGGAGCAATAGCTGGA
>A_/_H10N7|CY179235|A/mallard/Wisconsin/1350/1983**gb
TGCAACCGGAATGAGGAATGTTCCAGAGGTTGTTCAAGGGAGAGGTCTGTTTGGGGCGATAGCTGGA
>A_/_H10N7|CY180043|A/mallard/Wisconsin/230/1979**gb
TGCAACCGGAATGAGGAATGTTCCAGAGATTGTCCAAGGGAGAGGCCTGTTTGGGGCAATAGCTGGG
>A_/_H10N7|CY178871|A/mallard/Wisconsin/27/1981**gb
TGCAACCGGAATGAGGAATGTTCCAGAGGTTGTCCAAGGGAGAGGTCTGTTTGGGGCGATAGCTGGA
>A_/_H10N7|CY178254|A/mallard/Wisconsin/33/1981**gb
TGCAACCGGAATGAGGAATGTTCCAGAGGTTGTCCAAGGGAGAGGTCTGTTTGGGGCGATAGCTGGA
>A_/_H10N7|CY178270|A/mallard/Wisconsin/42/1981**gb
TGCAACCGGAATGAGGAATGTTCCAGAGGTTGTCCAAGGGAGAGGTCTGTTTGGGGCGATAGCTGGA
>A_/_H10N7|CY178278|A/mallard/Wisconsin/53/1981**gb
TGCAACCGGAATGAGGAATGTTCCAGAGGTTGTCCAAGGGAGAGGTCTGTTTGGGGCGATAGCTGGA
>A_/_H10N7|CY178286|A/mallard/Wisconsin/71/1981**gb
TGCAACCGGAATGAGGAATGTTCCAGAGGTTGTCCAAGGGAGAGGTCTGTTTGGGGCGATAGCTGGA
>A_/_H10N5|KP284877|A/migratory_duck/Jiangxi/30246/2013**gb
TGCAACAGGAATGAGAAACGTACCAGAACTAATGCAAGGGAGAGGTCTATTTGGTGCAATAGCAGGG
>A_/_H10N7|CY141367|A/northern_pintail/Interior_Alaska/9BM11389R0/2009**gb
TGCTACTGGAATGAGGAATGTGCCAGAGGTTGTCCAAGGAAGAGGCCTGTTTGGAGCAATAGCTGGA
>A_/_H10N7|CY141351|A/northern_pintail/Interior_Alaska/9BM9005R0/2009**gb
TGCTACTGGAATGAGGAATGTGCCAGAGGTTGTCCAAGGAAGAGGCCTGTTTGGAGCAATAGCTGGA
>A_/_H10N8|CY093766|A/northern_shoveler/California/9235/2008**gb
TGCTACCGGAATGAGGAATGTGCCAGAGGTTGTCCAAGGAAGAGGCCTGTTTGGAGCAATAGCTGGA
>A_/_H10gb|CY167184|A/northern_shoveler/Mississippi/12OS231/2012**gb
TGCTACTGGAATGAGGAATGTGCCAGAGGTTGTCCAAGGAAGGGGCCTGTTTGGAGCAATAGCTGGA
>A_/_H10gb|CY097606|A/northern_shoveler/Missouri/141/2009(mixed)**gb
TGCTACTGGAATGAGGAATGTGCCAGAGGTTGTCCAAGGAAGAGGCCTGTTTGGAGCAATAGCTGGA
>A_/_H10N7|GQ404728|A/Pekin_duck/South_Africa/AI1642/2009**gb
TGCAACAGGAATGAGAAACGTGCCAGAAATAATGCAAGGGAGAGGTTTATTTGGTGCAATAGCGGGA
>A_/_H10N7|MH597019|A/red_knot/Delaware/828203/2001**gb
TGCTACCGGAATGAGGAATGTTCCAGAGATTGCCCAAGGAAGAGGCCTGTTTGGAGCAATAGCTGGA
>A_/_H10N4|MH597043|A/red_knot/Delaware/AI00-1329/2000**gb
TGCAACCGGGATGAGGAATGTTCCAGAGATTGTCCAAGGGAGAGGCCTGTTTGGAGCAATAGCTGGA
>A_/_H10N4|MH597051|A/red_knot/Delaware/AI00-1886/2000**gb
TGCAACCGGGATGAGGAATGTTCCAGAGATTGTCCAAGGGAGAGGCCTGTTTGGAGCAATAGCTGGA
>A_/_H10gb|CY081324|A/ring-necked_duck/Michigan/588/2006**gb
TGCTACCGGAATGAGGAATGTGCCAGAGGTTGTCCAAGGAAAAGGCCTGTTTGGAGCAATAGCTGGA
>A_/_H10gb|CY136896|A/ruddy_turnstone/Delaware_Bay/116/1996(mixed)**gb
TGCAACAGGAATGAGAAATGTTCCAGAGATTGTTCAAGGAAGAGGTCTGTTTGGGGCGATAGCTGGA
>A_/_H10N7|CY136349|A/ruddy_turnstone/Delaware_Bay/2763/1987**gb
TGCAACCGGAATGAGGAATGTTCCAGAGATTGTCCAAGGGAGAGGCCTGTTTGGGGCGATAGCTGGA
>A_/_H10N5|MH733801|A/ruddy_turnstone/Delaware_Bay/315/2016**gb
TGCTACTGGAATGAGGAATGTGCCAGAGGTTGTCCAAGGAAGAGGCCTGTTTGGAGCAATAGCTGGA
>A_/_H10gb|MH501120|A/ruddy_turnstone/Delaware/AI09-1216/2009**gb
TGCTACTGGAATGAGGAATGTGCCAGAGGTTGTCCAAGGAAGAGGCCTGTTTGGAGCAATAGCTGGA
>A_/_H10gb|CY146077|A/ruddy_turnstone/Delaware/AI09-594/2009**gb
TGCTACTGGAATGAGGAATGTGCCAGAGGTTGTCCAAGGAAGAGGCCTGTTTGGAGCAATAGCTGGA
>A_/_H10gb|CY136396|A/ruddy_turnstone/New_Jersey/154/1990(mixed)**gb
TGCAACCGGAATGAGGAATGTTCCAGAGATTGTTCAAGGGAGAGGCCTGTTTGGGGCGATAGCTGGA
>A_/_H10gb|MH596935|A/ruddy_turnstone/New_Jersey/650652/2002**gb
TGCTACCGGAATGAGGAATGTTCCAGAGATTGCCCAAGGAAGAGGCCTGTTTGGAGCAATAGCTGGA
>A_/_H10gb|CY146205|A/ruddy_turnstone/New_Jersey/AI09-920/2009**gb
TGCTACTGGAATGAGGAATGTGCCAGAGGTTGTCCAAGGAAGAGGCCTGTTTGGAGCAATAGCTGGA
>A_/_H10gb|MH500973|A/ruddy_turnstone/New_Jersey/AI13-1906/2013**gb
TGCTACTGGAATGAGGAATGTGCCAGAGGTTGTCCAAGGAAGAGGCCTGTTTGGAGCAATAGCTGGA
>A_/_H10gb|CY145029|A/ruddy_turnstone/New_Jersey/Sg-00491/2008**gb
TGCTACCGGAATGAGGAATGTGCCAGAGGTTGTCCAAGGAAGAGGCCTGTTTGGAGCAATAGCTGGA
>A_/_H10gb|CY145086|A/ruddy_turnstone/New_Jersey/Sg-00503/2008**gb
TGCTACCGGAATGAGGAACGTGCCAGAGGTTGTCCAAGGAAGAGGTCTGTTTGGAGCAATAGCCGGA
>A_/_H10gb|CY241136|A/ruddy_turnstone/New_Jersey/UGAI16-1238/2016**gb
TGCTACTGGAATGAGGAATGTGCCAGAGGTTGTCCAAGGAAGAGGCCTGTTTGGAGCAATAGCTGGA
>A_/_H10gb|CY241329|A/ruddy_turnstone/New_Jersey/UGAI16-1313/2016**gb
TGCTACTGGAATGAGGAATGTGCCAGAGGTTGTCCAAGGAAGAGGCCTGTTTGGAGCAATAGCTGGA
>A_/_H10gb|CY241339|A/ruddy_turnstone/New_Jersey/UGAI16-1318/2016**gb
TGCTACTGGAATGAGGAATGTGCCAGAGGTTGTCCAAGGAAGAGGCCTGTTTGGAGCAATAGCTGGA
>A_/_H10gb|CY240802|A/ruddy_turnstone/New_Jersey/UGAI16-1516/2016**gb
TGCTACTGGAATGAGGAATGTGCCAGAGGTTGTCCAAGGAAGAGGCCTGTTTGGAGCAATAGCTGGA
>A_/_H10gb|CY240819|A/ruddy_turnstone/New_Jersey/UGAI16-1558/2016**gb
TGCTACTGGAATGAGGAATGTGCCAGAGGTTGTCCAAGGAAGAGGCCTGTTTGGAGCAATAGCTGGA
>A_/_H10N7|CY181101|A/scaup/Saskatchewan/9/1981**gb
TGCGACCGGAATGAGGAATGTTCCAGAGGTTGTCCAAGGGAGAGGTCTGTTTGGGGCGATAGCTGGA
>A_/_H10N7|MG280022|A/scoter/Maryland/16OS2529/2016**gb
TGCTACTGGAATGAGGAACGTGCCAGAGGTTGTCCAAGGAAGAGGCCTATTTGGAGCAATAGCTGGA
>A_/_H10gb|CY136997|A/shorebird/Delaware_Bay/202/2000**gb
TGCTACCGGAATGAGGAATGTTCCAGAGATTGTCCAAGGAAGAGGCCTGTTTGGAGCAATAGCTGGA
>A_/_H10gb|CY137200|A/shorebird/Delaware_Bay/216/2001**gb
TGCTACCGGAATGAGGAATGTTCCAGAGATTGCCCAAGGGAGAGGCCTGTTTGGAGCAATAGCTGGA
>A_/_H10N8|KF501096|A/velvet_scoter/Mongolia/879V/2009**gb
TGCAACAGGAATGAGAAACGTGCCAGAAATAATGCAAGGGAGAGGTCTATTTGGTGCAATAGCGGGG
