# Supplementary material for: In Silico Analyses of the Role of Codon Usage at the Hemagglutinin Cleavage Site in Highly Pathogenic Avian Influenza Genesis
Source: Viruses. 2022 Jun 21;14(7):1352. doi: 10.3390/v14071352 (PMC9316147; doi:10.3390/v14071352)
Supplement: Supplementary file 1 [file viruses-14-01352-s001.zip › Supplementary File 4/dataset/avian_h11_unique_CSregion.fasta]

>A_/_H11N5|CY186396|A/mallard/Sweden/80329/2008
gcttgccacgggactcagaaatgtcccagcaatagcatcaagaggcttgtttggagcaatagccgga
>A_/_H11N9|CY021445|A/blue-winged_teal/Ohio/96/1993
GCTTGTTACCGGGCTCAGAAATGTCCCTGCGATTGCTACAAGAGGCCTGTTTGGTGCAATAGCTGGT
>A_/_H11N1|MF693986|A/common_teal/Netherlands/1/2015
GCTTGCCACGGGACTCAGAAATGTCCCAGCAATAACATCAAGAGGTTTGTTGGGAGCAATAGCCGGA
>A_/_H11N6|CY087840|A/duck/United_Kingdom/1/1956
GCTTGCAACAGGACCTAGAAATGTCCCAGCAATAGCATCGAGAGGCTTGTTTGGAGCAAAAGCAGGA
>A_/_H11N9|CY077576|A/mallard/New_Zealand/1440-365/2005
GCTTGCCACGGGACTCAGAAATGTCCCAGCAATAGCATCAAGAGGCTTGTTTGGAGCAAAAGCAGGA
>A_/_H11N1|CY126744|A/ruddy_turnstone/New_Jersey/342/1989
GCTTGCGACAGGGCTTCGAAATGTTCCAGCAATAGCGTCAAGAGGCTTGTTTGGTGCAATAGCTGGT
>A_/_H11N1|CY126720|A/red_knot/New_Jersey/262/1989
GCTTGCAACAGGGCTTCGAAATGTTCCAGCAATAGCGTCAAGAGGCTTGTTTGGTGCAATAGCTGGT
>A_/_H11N2|KJ729375|A/Adelie_penguin/Antarctica/178/2013
ACTTGCAACAGGACTTCGAAATGTTCCAGCAATAGTATCGAGAGGCTTGTTTGGGGCAATAGCTGGG
>A_/_H11N2|KJ729367|A/Adelie_penguin/Antarctica/226/2013
ACTTGCAACAGGACTTCGAAATGTTCCAGCAATAGTATCGAGAGGCTTGTTTGGGGCAATAGCTGGG
>A_/_H11N2|KJ729359|A/Adelie_penguin/Antarctica/184/2013
ACTTGCAACAGGACTTCGAAATGTTCCAGCAATAGTATCGAGAGGCTTGTTTGGGGCAATAGCTGGG
>A_/_H11N2|KJ729351|A/Adelie_penguin/Antarctica/270/2013
ACTTGCAACAGGACTTCGAAATGTTCCAGCAATAGTATCGAGAGGCTTGTTTGGGGCAATAGCTGGG
>A_/_H11N9|CY146303|A/ruddy_turnstone/New_Jersey/AI09-1164/2009
GCTTGCTACCGGGCTCAGAAATGTTCCTGCGATAGCTACAAGAGGCCTGTTTGGTGCAATAGCTGGT
>A_/_H11N9|CY146287|A/ruddy_turnstone/New_Jersey/AI09-1144/2009
GCTTGCTACTGGGCTCAGAAATGTTCCTGCGATAGCTGCAAGAGGCCTGTTTGGTGCAATAGCTGGT
>A_/_H11N9|CY146254|A/ruddy_turnstone/New_Jersey/AI09-1008/2009
GCTTGCTACCGGGCTCAGAAATGTTCCTGCGATAGCTACAAGAGGCCTGTTTGGTGCAATAGCTGGT
>A_/_H11N2|CY126272|A/ruddy_turnstone/Delaware_Bay/2762/1987
GCTTGCCACCGGGCTCAGGAATGTCCCTGCGATTGCTGCAAGAGGCCTGTTTGGTGCAATAGCTGGT
>A_/_H11N2|MN055195|A/chinstrap_penguin/Antarctica/HP04/2018
ACTTGCAACAGGACTTCGAAATGTTCCAGCAATAGCATCGAGAGGCTTGTTTGGGGCAATAGCTGGG
>A_/_H11N2|MH620662|A/chinstrap_penguin/Cape_Shirreff/P13S/2017
ACTTGCAACAGGACTTCGAAATGTTCCAGCAATAGTATCGAGAGGCTTGTTTGGGGCAATAGCTGGG
>A_/_H11N2|MH620641|A/chinstrap_penguin/Cape_Shirreff/P11S/2017
ACTTGCAACAGGACTTCGAAATGTTCCAGCAATAGCATCGAGAGGCTTGTTTGGGGCAATAGCTGGG
>A_/_H11N2|MH620637|A/chinstrap_penguin/Cape_Shirreff/P10S/2017
ACTTGCAACAGGACTTCGAAATGTTCCAGCAATAATATCGAGAGGCTTGTTTGGGGCAATAGCTGGG
>A_/_H11N2|MH620634|A/chinstrap_penguin/Cape_Shirreff/P8S/2017
ACTTGCAACAGGACTTCGAAATGTTCCAGCAATAGCATCGAGAGGCTTGTTTGGGGCAATAGCTGGG
>A_/_H11N2|MH346554|A/chinstrap_penguin/Antarctica/P5/2017
ACTTGCAACAGGACTTCGAAATGTTCCAGCAATAGCATCGAGAGGCTTGTTTGGGGCAATAGCTGGG
>A_/_H11N9|MN431180|A/American_Green-winged_Teal/Mississippi/18OS3667/2018
GCTTGCTACCGGGCTCAGAAATGTTCCTGCAATAGCCACAAGAGGCCTGTTTGGTGCAATAGCTGGC
>A_/_H11N9|MN431175|A/American_Green-winged_Teal/Mississippi/18OS3629/2018
GCTTGCTACCGGGCTCAGAAATGTTCCTGCGATAGCCACAAGAGGCCTGTTTGGTGCAATAGCTGGT
>A_/_H11N2|MN431126|A/Mallard/Ohio/18OS4728/2018
ACTTGCTACCGGGCTCAGAAATGTTCCTGCAATAACCACAAGAGGCCTGTTTGGTGCAATAGCTGGT
>A_/_H11N9|MN430881|A/Greater_Scaup/Wisconsin/18OS2151/2018
GCTTGCTACCGGGCTCAGAAATGTTCCTGCGATAGCCACAAGGGGCCTGTTTGGTGCAATAGCTGGT
>A_/_H11N9|MN430852|A/Common_Goldeneye/Wisconsin/18OS2949/2018
GCTTGCTACCGGGCTCAGAAATGTTCCTGCGATAGCCACAAGAGGCCTGTTTGGTGCAATAGCTGGT
>A_/_H11N9|MN430790|A/Bufflehead/Wisconsin/18OS3297/2018
GCTTGCTACCGGGCTCAGAAATGTTCCTGCGATAGCCACAAGAGGCCTGTTTGGTGCAATAGCTGGT
>A_/_H11N9|MN430764|A/Common_Goldeneye/Wisconsin/18OS3315/2018
GCTTGCTACCGGGCTCAGAAATGTTCCTGCGATAGCCACAAGAGGCCTGTTTGGTGCAATAGCTGGT
>A_/_H11N2|MK237540|A/American_green-winged_teal/Wisconsin/17OS4132/2017
GCTTGCTACCGGGCTCAGAAATGTTCCTGCGATAGCCACAAGAGGCCTGTTTGGTGCAATAGCTGGT
>A_/_H11N2|MK237308|A/mallard/Wisconsin/17OS3889/2017
GCTTGCTACCGGGCTCAGAAATGTTCCTGCGATAGCCACAAGAGGCCTGTTTGGTGCAATAGCTGGT
>A_/_H11N3|MK237305|A/northern_pintail/Ohio/17OS3788/2017
GCTTGCTACCGGGCTCAGAAATGTTCCTGCGATAGCCACAAGAGGCCTGTTTGGTGCAATAGCTGGT
>A_/_H11N3|MK237161|A/northern_pintail/Ohio/17OS5380/2017
GCTTGCTACCGGGCTCAGAAATGTTCCTGCGATAGCCACAAGAGGCCTGTTTGGTGCAATAGCTGGT
>A_/_H11N3|MK237051|A/mallard/Wisconsin/17OS3974/2017
GCTTGCTACCGGGCTCAGAAATGTTCCTGCGATAGCCACAAGAGGCCTGTTTGGTGCAATAGCTGGT
>A_/_H11N3|MK236933|A/mallard/Ohio/17OS3004/2017
GCTTGCTACCGGGCTCAGAAATGTTCCTGCAATAGCCACAAGAGGCCTGTTTGGTGCAATAGCTGGT
>A_/_H11N9|MK236927|A/mallard/Ohio/17OS5586/2017
GCTTGCTACCGGGCTCAGAAATGTTCCTGCGATAGCCACAAGAGGCCTGTTTGGTGCAATAGCTGGT
>A_/_H11N3|MK236848|A/American_green-winged_teal/Wisconsin/17OS4004/2017
GCTTGCTACCGGGCTCAGAAATGTTCCTGCGATAGCCACAAGAGGCCTGTTTGGTGCAATAGCTGGT
>A_/_H11N9|MK236847|A/common_goldeneye/Wisconsin/17OS5294/2017
GCTTGCTACCGGGCTCAGAAATGTTCCTGCGATAGCCACAAGGGGCCTGTTTGGTGCAATAGCTGGT
>A_/_H11N3|MK236760|A/mallard/Ohio/17OS5348/2017
GCTTGCTACCGGGCTCAGAAATGTTCCTGCGATAGCCACAAGAGGCCTGTTTGGTGCAATAGCTGGT
>A_/_H11N3|MK236639|A/blue-winged_teal/Wisconsin/17OS3270/2017
GCTTGCTACCGGGCTCAGAAATGTTCCTGCAATAGCCACAAGAGGCCTGTTTGGTGCAATAGCTGGT
>A_/_H11N7|MK628143|A/red_knot/Delaware_Bay/345/2013
GCTTGCTACCGGGCTCAGAAATGTTCCTGCGATAGCTACGAGAGGCCTGTTTGGTGCAATAGCTGGT
>A_/_H11N7|MK628138|A/red_knot/Delaware_Bay/393/2013
GCTTGCTACCGGGCTCAGAAATGTTCCTGCGATAGCTACGAGAGGCCTGTTTGGTGCAATAGCTGGT
>A_/_H11N7|MK628107|A/red_knot/Delaware_Bay/424/2013
GCTTGCTACCGGGCTCAGAAATGTTCCTGCGATAGCTACGAGAGGCCTGTTTGGTGCAATAGCTGGT
>A_/_H11N7|MK628095|A/red_knot/Delaware_Bay/431/2013
GCTTGCTACCGGGCTCAGAAATGTTCCTGCGATAGCTACGAGAGGCCTGTTTGGTGCAATAGCTGGT
>A_/_H11N2|MK628065|A/ruddy_turnstone/Delaware_Bay/481/2013
GCTTGCTACCGGGCTCAGAAATGTTCCTGCGATAGCTACAAGAGGCCTGTTTGGTGCAATAGCTGGT
>A_/_H11N2|MK628027|A/ruddy_turnstone/Delaware_Bay/502/2013
GCTTGCTACCGGGCTCAGAAATGTTCCTGCGATAGCTACGAGAGGCCTGTTTGGTGCAATAGCTGGT
>A_/_H11N2|MK628005|A/ruddy_turnstone/Delaware_Bay/552/2013
GCTTGCTACCGGGCTCAGAAATGTTCCTGCGATAGCTACGAGAGGCCTGTTTGGTGCAATAGCTGGT
>A_/_H11N2|MK627938|A/ruddy_turnstone/Delaware_Bay/339/2013
GCTTGCTACCGGGCTCAGAAATGTTCCTGCGATAGCTACGAGAGGCCTGTTTGGTGCAATAGCTGGT
>A_/_H11N1|MK627917|A/sanderling/Delaware_Bay/41/2009
GCTTGCTACCGGGCTCAGAAATGTTCCCACGATCGCTACAAGAGGCCTGTTTGGTGCAATAGCTGGT
>A_/_H11N1|MK627898|A/sanderling/Delaware_Bay/38/2009
GCTTGCTACCGGGCTCAGAAATGTTCCCACGATCGCTACAAGAGGCCTTTTTGGTGCAATAGCTGGT
>A_/_H11N1|MK627873|A/red_knot/Delaware_Bay/79/2009
GCTTGCTACCGGGCTCAGAAATGTTCCCACGATCGCTACAAGAGGCCTGTTTGGTGCAATAGCTGGT
>A_/_H11N2|LC339691|A/duck/Hokkaido/WZ1/2014
GCTTGCCACGGGACTCAGAAATGTCCCAGCAATAGCATCAAGAGGCTTGTTTGGAGCAATAGCCGGA
>A_/_H11N9|LC339651|A/duck/Hokkaido/W242/2006
ACTTGCCACGGGACTCAGAAATGTCCCAGCAATAGCATCAAGAGGCCTGTTTGGAGCAATAGCCGGA
>A_/_H11N6|LC339619|A/duck/Hokkaido/W165/2015
ACTTGCCACGGGACTCAGAAATGTCCCAGCAATAGCATCAAGAGGCTTATTTGGAGCAATAGCCGGG
>A_/_H11N9|CY241153|A/ruddy_turnstone/New_Jersey/UGAI16-1241/2016
ACTTGCTACCGGGCTCAGAAATGTTCCTGCGATAGCTACGAGAGGCCTGTTTGGTGCAATAGCTGGT
>A_/_H11N5|CY241305|A/ruddy_turnstone/New_Jersey/UGAI16-1303/2016
ACTTGCTACCGGGCTCAGAAATGTTCCTGCGATAGCTACGAGAGGCCTGTTTGGTGCAATAGCTGGT
>A_/_H11N5|CY241321|A/ruddy_turnstone/New_Jersey/UGAI16-1306/2016
ACTTGCTACCGGGCTCAGAAATGTTCCTGCGATAGCTACGAGAGGCCTGTTTGGTGCAATAGCTGGT
>A_/_H11N9|CY241421|A/ruddy_turnstone/New_Jersey/UGAI16-1474/2016
ACTTGCTACCGGGCTCAGAAATGTTCCTGCGATAGCTACGAGAGGCCTGTTTGGTGCAATAGCTGGT
>A_/_H11N5|CY241453|A/ruddy_turnstone/New_Jersey/UGAI16-1492/2016
ACTTGCTACCGGGCTCAGAAATGTTCCTGCGATAGCTACGAGAGGCCTGTTTGGTGCAATAGCTGGT
>A_/_H11N5|CY241585|A/ruddy_turnstone/New_Jersey/UGAI16-1559/2016
ACTTGCTACCGGGCTCAGAAATGTTCCTGCGATAGCTACGAGAGGCCTGTTTGGTGCAATAGCTGGT
>A_/_H11N9|CY241650|A/ruddy_turnstone/New_Jersey/UGAI16-2116/2016
ACTTGCTACCGGGCTCAGAAATGTTCCTGCGATAGCTACGAGAGGCCTGTTTGGTGCAATAGCTGGT
>A_/_H11N3|KY575180|A/green_winged_teal/Mexico-Sonora/701/2008
GCTTGCTACCGGGCTCAGAAATGTTCCTGCGATAGCTACAAGAGGCCTGTTTGGTGCAATAGCTGGT
>A_/_H11N8|MF046435|A/ruddy_turnstone/Delaware_Bay/303/2016
ACTTGCTACCGGGCTCAGAAATGTTCCTGCGATAGCTACGAGAGGCCTGTTTGGTGCAATAGCTGGT
>A_/_H11N9|MF046312|A/mallard/Alberta/379/2015
GCTTGCTACCGGGCTCAGAAATGTTCCTGCGATAGCCACAAGGGGCCTGTTTGGTGCAATAGCTGGT
>A_/_H11N2|MF046181|A/shorebird/Delaware_Bay/292/2016
ACTTGCTACCGGGCTCAGAAATGTTCCTGCGATAGCTACGAGAGGCCTGTTTGGTGCAATAGCTGGT
>A_/_H11N9|CY235307|A/mallard/Idaho/UGAI16-1962/2016
GCTTGCTACCGGGCTCAGAAATGTCCCTGCGATAGCCACAAGAGGCCTGTTTGGTGCAATAGCTGGT
>A_/_H11N9|CY207213|A/black-necked_stilt/Chile/4/2013
GCTTGCTACCGGGCTCAGAAATGTTCCTGCGATAGCTACGAGAGGCCTGTTTGGTGCAATAGCTGGT
>A_/_H11N0|KX351573|A/northern_shoveler/California/LDC391/2015
GCTTGCTACCGGGCTCAGAAATGTTCCTGCGATAACCACAAGAGGCCTGTTTGGTGCAATAGCTGGT
>A_/_H11N9|KX101174|A/black-necked_stilt/Chile/1/2013
GCTTGCTACCGGGCTCAGAAATGTTCCTGCGATAGCTACGAGAGGCCTGTTTGGTGCAATAGCTGGT
>A_/_H11N2|CY207173|A/helmeted_guineafowl/Colombia/2/2015
GCTTGCTACCGGGCTCAGAAATGTTCCTGCGATAGCTACGAGAGGCCTGTTTGGTGCAATAGCTGGT
>A_/_H11N9|CY206854|A/mallard/Southcentral_Alaska/15ML00407/2015
GCTTGCTACCGGACTCAGAAATGTTCCTGCGATAGCGACAAGAGGCCTGTTTGGTGCAATAGCTGGT
>A_/_H11N9|CY206830|A/mallard/Southcentral_Alaska/12ML01685/2014
GCTTGCTACCGGACTCAGAAATGTTCCTGCGATAGCGACAAGAGGCCTGTTTGGTGCAATAGCTGGT
>A_/_H11N9|CY206308|A/blue-winged_teal/Texas/AI12-4566/2012
GCTTGCTACCGGACTCAGAAATGTTCCTGCGATAGCAACGAGAGGCCTGTTTGGTGCAATAGCTGGC
>A_/_H11N6|CY206244|A/blue-winged_teal/Texas/AI12-3768/2012
GCTTGCTACCGGACTCAGAAATGTTCCTGCGATAGCGACAAGAGGCCTGTTTGGTGCAATAGCTGGT
>A_/_H11N9|CY206236|A/blue-winged_teal/Texas/AI12-3737/2012
GCTTGCTACCGGACTCAGAAATGTCCCTGCGATAGCGACAAGAGGCCTGTTTGGTGCAATAGCTGGT
>A_/_H11N9|CY203773|A/mallard/Maryland/07OS1316/2007
GCTTGCTACCGGGCTCAGAAATGTTCCTGCGATAGCTACAAGAGGCCTGTTTGGTGCAATAGCTGGT
>A_/_H11N9|CY203709|A/mallard/Maryland/06OS1236/2006
ACTTGCTACCGGGCTCAGAAATGTCCCTGCGATTGCTACAAGAGGCCTGTTTGGTGCAATAGCTGGT
>A_/_H11N9|CY202996|A/mallard/Maryland/07OS1563/2007
GCTTGCTACCGGGCTCAGAAATGTTCCTGCGATAGCTACAAGAGGCCTGTTTGGTGCAATAGCTGGT
>A_/_H11N9|CY202906|A/mallard/Maryland/10OS2305/2010
GCTTGCCACCGGGCTCAGAAATGTTCCTGCGATAGCTACAAGAGGCCTGTTTGGTGCAATAGCTGGT
>A_/_H11N9|CY202882|A/mallard/Maryland/10OS146/2010
GCTTGCTACCGGGCTCAGAAATGTTCCTGCGATAGCTACGAGAGGCCTGTTTGGTGCAATAGCTGGT
>A_/_H11N9|CY202874|A/mallard/Maryland/10OS132/2010
GCTTGCTACCGGGCTCAGAAATGTTCCTGCGATAGCTACGAGAGGCCTGTTTGGTGCAATAGCTGGT
>A_/_H11N9|CY202898|A/mallard/Maryland/10OS2293/2010
GCTTGCCACCGGGCTCAGAAATGTTCCTGCGATAGCTACAAGAGGCCTGTTTGGTGCAATAGCTGGT
>A_/_H11N9|CY202890|A/mallard/Maryland/10OS2271/2010
GCTTGCTACCGGGCTCAGAAATGTTCCTGCGATAGCTACGAGAGGCCTTTTTGGTGCAATAGCTGGT
>A_/_H11N9|CY202850|A/mallard/Maryland/10OS116/2010
GCTTGCTACCGGGCTCAGAAATGTTCCTGCGATAGCTACGAGAGGCCTGTTTGGTGCAATAGCTGGT
>A_/_H11N9|KU143293|A/wild_bird/Wuhan/CDHN173/2015
GCTTGCCACGGGACTCAGAAATGTCCCAGCAATAGCATCAAGAGGCTTGTTTGGAGCAATAGCCGGG
>A_/_H11N2|KT777885|A/red-billed_teal/South_Africa/KZN002/2012
GCTTGCCACGGGACTCAGAAATGTCCCAGCAATAGCATCAAGAGGTTTGTTTGGAGCAATAGCCGGA
>A_/_H11N7|LC069924|A/duck/Vietnam/HU1-151/2014
GCTTGCCACAGGGCTTAGAAATGTCCCGGCAATAGCATCAAGAGGTCTGTTTGGAGCAATAGCTGGA
>A_/_H11N9|CY184071|A/mallard/Sweden/101111/2009
GCTTGCCACGGGACTCAGAAATGTCCCAGCAATAGCATCAAGAGGCTTGTTTGGAGCAATAGCCGGA
>A_/_H11N9|CY184015|A/mallard/Sweden/418/2002
ACTTGCCACGGGACTTAGAAATGTCCCAGCGATAGCATCAAGAGGCTTGTTTGGGGCAATAGCCGGA
>A_/_H11N9|CY184007|A/mallard/Sweden/366/2002
ACTTGCCACGGGACTTAGAAATGTCCCAGCAATAGCATCAAGAGGCTTGTTTGGAGCAATAGCCGGA
>A_/_H11N9|CY184133|A/mallard/Sweden/50980/2006
GCTTGCCACGGGACTCAGAAATGTCCCAGCAATAGCATCAAGAGGCTTGTTTGGAGCAATAGCCGGA
>A_/_H11N9|CY184269|A/mallard/Sweden/100832/2009
GCTTGCCACGGGACTCAGAAATGTCCCAGCAATAGCATCAAGAGGCTTGTTTGGAGCAATAGCCGGA
>A_/_H11N9|CY184261|A/mallard/Sweden/101011/2009
GCTTGCCACGGGACTCAGAAATGTCCCAGCAATAGCATCAAGAGGCTTGTTTGGAGCAATAGCCGGA
>A_/_H11N9|CY184213|A/mallard/Sweden/101589/2009
ACTTGCCACGGGACTCAGAAATGTCCCAGCAATAGCATCAAGAGGCTTGTTTGGAGCAATAGCCGGA
>A_/_H11N9|CY184245|A/mallard/Sweden/101082/2009
GCTTGCCACGGGACTCAGAAATGTCCCAGCAATAGCATCAAGAGGCTTGTTTGGAGCAATAGCCGGA
>A_/_H11N9|CY184205|A/mallard/Sweden/101574/2009
ACTTGCCACGGGACTCAGAAATGTCCCAGCAATAGCATCAAGAGGCTTGTTTGGAGCAATAGCCGGA
>A_/_H11N9|CY184237|A/mallard/Sweden/101163/2009
GCTTGCCACGGGACTCAGAAATGTCCCAGCAATAGCATCAAGAGGCTTGTTTGGAGCAATAGCCGGA
>A_/_H11N9|CY184189|A/mallard/Sweden/102103/2009
GCTTGCCACGGGACTCAGAAATGTCCCAGCAATAGCATCAAGAGGCTTGTTTGGAGCAATAGCCGGA
>A_/_H11N9|CY184229|A/mallard/Sweden/101435/2009
ACTTGCCACGGGACTCAGAAATGTCCCAGCAATAGCATCAAGAGGCTTGTTTGGAGCAATAGCCGGA
>A_/_H11N9|CY184221|A/mallard/Sweden/101490/2009
ACTTGCCACGGGACTCAGAAATGTCCCAGCAATAGCATCAAGAGGCTTGTTTGGAGCAATAGCCGGA
>A_/_H11N9|CY184373|A/mallard/Sweden/79369/2008
GCTTGCCACGGGACTCAGAAATGTCCCAGCAATAGCATCAAGAGGCTTGTTTGGAGCAATAGCCGGA
>A_/_H11N9|CY184365|A/mallard/Sweden/79984/2008
GCTTGCCACAGGACTCAGAAATGTCCCAGCAATAGCATCAAGAGGCTTGTTTGGAGCAATAGCCGGA
>A_/_H11N9|CY184357|A/mallard/Sweden/79983/2008
GCTTGCCACGGGACTCAGAAATGTCCCAGCAATAGCATCAAGAGGCTTGTTTGGAGCAATAGCCGGA
>A_/_H11N9|CY184349|A/mallard/Sweden/79436/2008
GCTTGCCACAGGACTCAGAAATGTCCCAGCAATAGCATCAAGAGGCTTGTTTGGAGCAATAGCCGGA
>A_/_H11N9|CY184341|A/mallard/Sweden/80011/2008
GCTTGCCACGGGACTCAGAAATGTCCCAGCAATAGCATCAAGAGGCTTGTTTGGAGCAATAGCCGGA
>A_/_H11N9|CY184333|A/mallard/Sweden/80079/2008
GCTTGCCACAGGACTCAGAAATGTCCCAGCAATAGCATCAAGAGGCTTGTTTGGAGCAATAGCCGGA
>A_/_H11N9|CY184325|A/mallard/Sweden/80253/2008
GCTTGCCACAGGACTCAGAAATGTCCCAGCAATAGCATCAAGAGGCTTGTTTGGAGCAATAGCCGGA
>A_/_H11N9|CY184293|A/mallard/Sweden/100760/2009
GCTTGCCACGGGACTCAGAAATGTCCCAGCAATAGCATCAAGAGGCTTGTTTGGAGCAATAGCCGGA
>A_/_H11N9|CY184277|A/mallard/Sweden/100878/2009
GCTTGCCACGGGACTCAGAAATGTCCCAGCAATAGCATCAAGAGGCTTGTTTGGAGCAATAGCCGGA
>A_/_H11N9|CY184301|A/mallard/Sweden/100791/2009
GCTTGCCACGGGACTCAGAAATGTCCCAGCAATAGCATCAAGAGGCTTGTTTGGAGCAATAGCCGGA
>A_/_H11N9|CY184463|A/mallard/Sweden/68621/2007
GCTTGCCACGGGACTCAGAAATGTCCCAGCAATAGCATCAAGAGGCTTGTTTGGAGCAATAGCCGGA
>A_/_H11N9|CY184455|A/mallard/Sweden/68745/2007
GCTTGCCACGGGACTCAGAAATGTCCCAGCAATAGCATCAAGAGGCTTGTTTGGAGCAATAGCCGGA
>A_/_H11N9|CY184447|A/mallard/Sweden/69639/2007
GCTTGCCACGGGACTCAGAAATGTCCCAGCAATAGCATCAAGAGGCTTGTTTGGAGCAATAGCCGGA
>A_/_H11N9|CY184439|A/mallard/Sweden/69912/2007
GCTTGCCACGGGACTCAGAAATGTCCCAGCAATAGCATCAAGAGGCTTGTTTGGAGCAATAGCCGGA
>A_/_H11N9|CY184431|A/mallard/Sweden/75334/2008
GCTTGCCACGGGACTCAGAAATGTCCCAGCAATAGCATCAAGAGGCTTGTTTGGAGCAATAGCCGGA
>A_/_H11N9|CY184397|A/mallard/Sweden/79330/2008
GCTTGCCACGGGACTCAGAAATGTCCCAGCAATAGCATCAAGAGGCTTGTTTGGAGCAATAGCCGGA
>A_/_H11N9|CY184423|A/mallard/Sweden/79123/2008
GCTTGCCACGGGACTCAGAAATGTCCCAGCAATAGCATCAAGAGGCTTGTTTGGAGCAATAGCCGGA
>A_/_H11N9|CY184389|A/mallard/Sweden/79416/2008
GCTTGCCACGGGACTCAGAAATGTCCCAGCAATAGCATCAAGAGGCTTGTTTGGAGCAATAGCCGGA
>A_/_H11N9|CY184381|A/mallard/Sweden/79390/2008
GCTTGCCACGGGACTCAGAAATGTCCCAGCAATAGCATCAAGAGGCTTGTTTGGAGCAATAGCCGGA
>A_/_H11N9|CY184405|A/mallard/Sweden/79256/2008
GCTTGCCACGGGACTCAGAAATGTCCCAGCAATAGCATCAAGAGGCTTGTTTGGAGCAATAGCCGGA
>A_/_H11N1|CY185409|A/black-headed_gull/Republic_of_Georgia/1/2010
GCTTGCTACTGGGCTCAGAAATGTTCCTGCAATTGCTACAAGGGGACTGTTTGGTGCAATAGCTGGT
>A_/_H11N9|CY185393|A/black-headed_gull/Netherlands/40/2009
GCTTGCTACTGGGCTCAGAAATGTTCCTGCAATTGCTACAAGGGGCCTGTTTGGTGCAATAGCTGGT
>A_/_H11N9|CY186708|A/mallard/Illinois/12OS4468/2012
GCTTGCTACCGGACTCAGAAATGTTCCTGCGATAGCGACAAGAGGCCTGTTTGGTGCAATAGCTGGT
>A_/_H11N3|CY186740|A/blue-winged_teal/Illinois/12OS2951/2012
ACTTGCTACCGGGCTCAGAAATGTTCCTGCGATAGCTACAAGAGGCCTGTTTGGTGCAATAGCTGGT
>A_/_H11N9|CY186780|A/mallard/Missouri/12OS5759/2012
ACTTGCTACCGGGCTCAGAAATGTTCCTGCGATAGCTACAAGAGGCCTGTTTGGTGCAATAGCTGGT
>A_/_H11N9|CY186822|A/mallard/Ohio/12OS4697/2012
GCTTGCTACCGGACTCAGAAATGTTCCTGCGATAGCGACGAGAGGCCTGTTTGGTGCAATAGCTGGT
>A_/_H11N0|CY186542|A/blue-winged_teal/Ohio/12OS2099/2012
GCTTGCTACCGGACTCAGAAATGTTCCTGCGATAGCGACGAGAGGCCTGTTTGGTGCAATAGCTGGT
>A_/_H11N3|CY186887|A/blue-winged_teal/Ohio/12OS2241/2012
GCTTGCTACCGGACTCAGAAATGTTCCTGCGATAGCGACAAGAGGCCTGTTTGGTGCAATAGCTGGT
>A_/_H11N2|CY186919|A/American_green-winged_teal/Ohio/12OS2161/2012
GCTTGCTACCGGACTCAGAAATGTTCCTGCGATAGCGACGAGAGGCCTGTTTGGTGCAATAGCTGGT
>A_/_H11N9|CY186903|A/blue-winged_teal/Ohio/12OS2152/2012
GCTTGCTACCGGGCTCAGAAATGTTCCTGCGATAGCTACAAGAGGCCTGTTTGGTGCAATAGCTGGT
>A_/_H11N9|CY187077|A/blue_winged-teal/Wisconsin/12OS3069/2012
GCTTGCTACCGGACTCAGAAATATTCCTGCGATAGCAACAAGAGGCCTGTTTGGTGCAATAGCTGGT
>A_/_H11N9|CY187135|A/American_green-winged_teal/Wisconsin/12OS4536/2012
GCTTGCTACCGGACTCAGAAATGTTCCTGCGATAGCGACGAGAGGCCTGTTTGGTGCAATAGCTGGT
>A_/_H11N9|CY187127|A/American_green-winged_teal/Wisconsin/12OS3031/2012
GCTTGCTACCGGACTCAGAAATATTCCTGCGATAGCGACGAGAGGCCTGTTTGGTGCAATAGCTGGT
>A_/_H11N9|CY191275|A/American_black_duck/Maryland/13OS2956/2013
GCTTGCTACCGGACTCAGAAATGTTCCTGCGATAGCGACAAGAGGCCTGTTTGGTGCAATAGCTGGT
>A_/_H11N9|CY191251|A/mallard/Maryland/12OS3662/2013
GCTTGCTACCGGACTCAGAAATGTTCCTGCGATAGCGACAAGAGGCCTGTTTGGTGCAATAGCTGGT
>A_/_H11N8|CY190731|A/mallard/Maryland/08OS3109/2008
GCTTGCTACCGGGCTCAGAAATGTTCCTGCAATAGCTACAAGAGGCCTGTTCGGTGCAATAGCTGGT
>A_/_H11N4|KF183623|A/mallard/Finland/12703/2010
GCTTGCCACGGGACTCAGAAATGTCCCAGCAATAGCATCAAGAGGCTTGTTTGGAGCAATAGCCGGA
>A_/_H11N9|KF824503|A/ruddy_turnstone/Ilha_de_Canelas/A51/2008
GCTTGCTACCGGGCTCAGAAATGTTCCCACGATCGCTACAAGAGGCCTGTTTGGTGCAATAGCTGGT
>A_/_H11N9|KF824502|A/ruddy_turnstone/Ilha_de_Canelas/A17/2008
GCTTGCTACCGGGCTCAGAAATGTTCCCACGATCGCTACAAGAGGCCTGTTTGGTGCAATAGCTGGT
>A_/_H11N9|KF824501|A/ruddy_turnstone/Ilha_de_Canelas/A08/2008
GCTTGCTACCGGGCTCAGAAATGTTCCCACGATCGCTACAAGAGGCCTGTTTGGTGCAATAGCTGGT
>A_/_H11N9|KJ568201|A/mallard/Wisconsin/13OS2800/2013
GCTTGCTACCGGACTCAGAAATGTTCCTGCGATAGCGACAAGAGGCCTGTTTGGTGCAATAGCTGGT
>A_/_H11N9|CY166266|A/mallard/Wisconsin/11OS4115/2011
GCTTGCTACCGGGCTCAGAAATGTTCCTGCGATAGCTACGAGAGGCCTGTTTGGTGCAATAGCTGGT
>A_/_H11N9|CY166370|A/blue-winged_teal/Illinois/11OS4176/2011
GCTTGCTACCGGACTCAGAAATGTTCCTGCGATAGCGACAAGAGGCCTGTTTGGTGCAATAGCTGGT
>A_/_H11N9|CY166549|A/mallard/Wisconsin/11OS3009/2011
GCTTGCTACCGGGCTCAGAAATGTTCCTGCGATAGCTACGAGAGGCCTGTTTGGTGCAATAGCTGGT
>A_/_H11N9|CY166525|A/mallard/Wisconsin/11OS3338/2011
GCTTGCTACCGGGCTCAGAAATGTTCCTGCGATAGCTACGAGAGGCCTGTTTGGTGCAATAGCTGGT
>A_/_H11N9|CY166621|A/mallard/Wisconsin/11OS3422/2011
GCTTGCTACCGGGCTCAGAAATGTTCCTGCGATAGCTACGAGAGGCCTGTTTGGTGCAATAGCTGGT
>A_/_H11N9|CY166688|A/mallard/Wisconsin/11OS4292/2011
GCTTGCTACCGGGCTCAGAAATGTTCCTGCGATAGCTACGAGAGGCCTGTTTGGTGCAATAGCTGGT
>A_/_H11N9|CY166653|A/wood_duck/Wisconsin/11OS3443/2011
GCTTGCTACCGGGCTCAGAAATGTTCCTGCGATAGCTACGAGAGGCCTGTTTGGTGCAATAGCTGGT
>A_/_H11N9|CY166744|A/northern_shoveler/Mississippi/11OS5812/2011
GCTTGCTACCGGACTCAGAAATGTTCCTGCGATAGCGACAAGAGGCCTGTTTGGTGCAATAGCTGGT
>A_/_H11N9|CY166720|A/mallard/Wisconsin/11OS4368/2011
GCTTGCTACCGGGCTCAGAAATGTTCCTGCGATAGCTACGAGAGGCCTGTTTGGTGCAATAGCTGGT
>A_/_H11N3|CY166712|A/mallard/Wisconsin/11OS4362/2011
GCTTGCTACCGGGCTCAGAAATGTTCCTGCGATAGCTACGAGAGGCCTGTTTGGTGCAATAGCTGGT
>A_/_H11N9|CY166760|A/mallard/Mississippi/11OS5863/2011
GCTTGCTACCGGGCTCAGAAATATTCCTGCGATAGCTGGAAGAGGCCTGTTTGGTGCAATAGCTGGT
>A_/_H11N2|CY166808|A/gadwall/Mississippi/11OS6084/2011
GCTTGCTACCGGACTCAGAAATGTTCCTGCGATAGCGACAAGAGGCCTGTTTGGTGCAATAGCTGGT
>A_/_H11N9|CY166987|A/northern_shoveler/Illinois/11OS5680/2011
GCTTGCTACCGGACTCAGAAATGTTCCTGCGATAGCGACAAGAGGCCTGTTTGGTGCAATAGCTGGT
>A_/_H11N3|CY167135|A/mallard/Arkansas/12OS140/2012
GCTTGCTACCGGACTCAGAAATGTTCCTGCGATAGCGACAAGAGGCCTGTTTGGTGCAATAGCTGGT
>A_/_H11N9|CY167216|A/mallard/Mississippi/12OS361/2012
GCTTGCTACCGGGCTCAGAAATGTTCCTGCGATAGCTACGAGAGGCCTGTTTGGTGCAATAGCTGGT
>A_/_H11N9|CY167200|A/northern_shoveler/Mississippi/12OS346/2012
GCTTGCTACTGGACTCAGAAATGTTCCTGCGATAGCGACAAGAGGCCTGTTTGGTGCAATAGCTGGT
>A_/_H11N3|KJ361913|A/call_duck/Maryland/2T70/2004
GCTTGCTACCGGGCTCAGAAATGTCCCTGCGATTGCTACAAGGGGCCTGTTTGGTGCAATAGCTGGT
>A_/_H11N3|KJ361912|A/call_duck/Maryland/IT39/2004
GCTTGCTACCGGGCTCAGAAATGTCCCTGCGATTGCTACAAGGGGCCTGTTTGGTGCAATAGCTGGT
>A_/_H11N3|KJ361911|A/call_duck/Maryland/2C70/2004
GCTTGCTACCGGGCTCAGAAATGTCCCTGCGATTGCTACAAGGGGCCTGTTTGGTGCAATAGCTGGT
>A_/_H11N3|KJ361910|A/call_duck/Maryland/2C40/2004
GCTTGCTACCGGGCTCAGAAATGTCCCTGCGATTGCTACAAGGGGCCTGTTTGGTGCAATAGCTGGT
>A_/_H11N3|KJ361909|A/call_duck/Maryland/1C73/2004
GCTTGCTACCGGGCTCAGAAATGTCCCTGCGATTGCTACAAGGGGCCTGTTTGGTGCAATAGCTGGT
>A_/_H11N3|KJ361908|A/call_duck/Maryland/1C48/2004
GCTTGCTACCGGGCTCAGAAATGTCCCTGCGATTGCTACAAGGGGCCTGTTTGGTGCAATAGCTGGT
>A_/_H11N3|KJ361900|A/call_duck/Maryland/S698/2004
GCTTGCTACCGGGCTCAGAAATGTCCCTGCGATTGCTACAAGGGGCCTGTTTGGTGCAATAGCTGGT
>A_/_H11N2|CY157286|A/mallard/California/3070/2012
GCTTGCTACCGGGCTCAGAAATGTTCCTGCGATAGCTACAAGAGGCCTGTTTGGTGCAATAGCTGGT
>A_/_H11N2|CY149764|A/blue-winged_teal/Canada/3296/2011
GCTTGCCACCGGGCTCAGAAATGTTCCTGCGATAGCTACAAGAGGCCTGTTTGGTGCAATAGCTGGT
>A_/_H11N9|KF259206|A/northern_pintail/Hong_Kong/MPJ851/2009
GCTTGCCACGGGACTCAGAAATGTCCCAGCAATAACATCAAGAGGCTTGTTTGGAGCAATAGCCGGG
>A_/_H11N9|KF259217|A/wild_waterfowl/Hong_Kong/MPJ1815/2010
GCTTGCCACGGGACTCAGAAATGTCCCAGCAATAACATCAAGAGGCTTGTTTGGAGCAATAGCCGGG
>A_/_H11N9|KF259216|A/wild_waterfowl/Hong_Kong/MPL1060/2011
GCTTGCCACGGGACTCAGAAATGTCCCAGCAATAGCATCAAGAGGCTTGTTCGGAGCAATAGCCGGG
>A_/_H11N9|KF259215|A/duck/Yunnan/2908/2009
GCTTGCCACGGGACTCAGAAATGTCCCAGCAATAGCATCAAAAGGCTTATTTGGAGCAATAGCCGGA
>A_/_H11N9|KF259214|A/duck/Yunnan/1282/2007
GCTTGCCACAGGACTCAGAAATGTCCCAGCAATAGCATCAAGAGGCTTGTTTGGGGCAATAGCCGGA
>A_/_H11N9|KF259213|A/eurasian_wigeon/Hong_Kong/MPK653/2009
GCTTGCCACGGGACTCAGAAATGTCCCAGCAATAACATCAAGAGGCTTGTTTGGAGCAATAGCCGGG
>A_/_H11N9|KF259212|A/northern_shoveler/Hong_Kong/MPK276/2009
GCTTGCCACGGGACTCAGAAATGTCCCAGCAATAGCATCAAGAGGCTTGTTTGGAGCAATAGCCGGG
>A_/_H11N9|KF259211|A/duck/Guangdong/4323/2007
GCTTGCAACAGGGCTCAGAAATGTCCCAGCAATAGCATCAAGAGGCTTGTTTGGAGCAATAGCCGGA
>A_/_H11N9|KF259210|A/northern_pintail/Hong_Kong/MPC2085/2007
GCTTGCCACGGGACTCAGAAATGTCCCAGCAATAGCATCAAGAGGCTTGTTTGGAGCAATAGCCGGA
>A_/_H11N9|KF259209|A/common_teal/Hong_Kong/MPD322/2007
GCTTGCCACGGGACTCAGAAATGTCCCAGCAATAGCATCAAGAGGCTTGTTTGGAGCAATAGCCGGA
>A_/_H11N9|KF259208|A/wild_waterfowl/Hong_Kong/MPC729/2006
GCTTGCCACGGGACTCAGAAATGTCCCAGCAATAGCATCAAGAGGCTTGTTTGGAGCAATAGCCGGA
>A_/_H11N9|KF259207|A/eurasian_wigeon/Hong_Kong/MPK655/2009
GCTTGCCACGGGACTCAGAAATGTCCCAGCAATAACATCAAGAGGCTTGTTTGGAGCAATAGCCRGG
>A_/_H11N9|KF259205|A/common_teal/Hong_Kong/MPL1075/2011
GCTTGCCACGGGACTCAGAAATGTCCCAGCAATAGCATCAAGAGGCTTGTTCGGAGCAATAGCCGGG
>A_/_H11N9|KF259204|A/duck/Jiangxi/22620/2012
GCTTGCCACGGGACTCAGAAATGTCCCAGCAATAGCATCAAGAGGCTTGTTTGGAGCAATAGCCGGG
>A_/_H11N9|KF259203|A/duck/Jiangxi/22597/2012
GCTTGCCACGGGACTCAGAAATGTCCCAGCAATAGCATCAAGAGGCTTGTTTGGAGCAATAGCCGGG
>A_/_H11N9|KF259202|A/duck/Jiangxi/22537/2012
GCTTGCCACGGGACTCAGAAATGTCCCAGCAATAGCATCAAGAGGCTTGTTTGGAGCAATAGCCGGG
>A_/_H11N9|KF259201|A/duck/Jiangxi/21714/2011
GCTTGCCACGGGACTCAGAAATGTCCCAGCAATAGCATCAAGAGGCTTGTTTGGAGCAATAGCCGGG
>A_/_H11N9|KF259200|A/duck/Jiangxi/11278/2009
GCTTGCCACGGGACTCAGAAATGTCCCAGCAATAGCATCAAGAGGCTTGTTTGGAGCAATAGCCGGG
>A_/_H11N9|KF259199|A/duck/Guizhou/1078/2011
GCTTGCCACGGGACTCAGAAATGTCCCAGCAATAGCATCAAGAGGGTTATTTGGAGCAATAGCCGGG
>A_/_H11N9|CY146724|A/duck/Hunan/S4474/2011
GCTTGCCACGGGACTCAGAAATGTCCCAGCAATAGCATCAAGAGGCTTGTTTGGAGCAATCGCCGGG
>A_/_H11N9|CY146716|A/duck/Hunan/S4443/2011
GCTTGCAACAGGGCTTAGAAATGTTCCGGCAATAGCATCAAGAGGTCTGTTCGGAGCAATAGCCGGG
>A_/_H11N9|CY146684|A/duck/Hunan/S4137/2011
GCTTGCCACGGGACTCAGAAATGTCCCAGCAATAGCATCAAGAGGCTTGTTTGGAGCAATCGCCGGG
>A_/_H11N9|CY146636|A/duck/Hunan/S4013/2011
GCTTGCCACGGGACTCAGAAATGTCCCAGCAATAGCATCAAGAGGCTTGTTTGGAGCAATCGCCGGG
>A_/_H11N9|CY146612|A/duck/Hunan/S1607/2012
GCTTGCCACGGGACTCAGAAATGTCCCAGCAATAGCATCAAGAGGCTTGTTTGGAGCAATCGCCGGG
>A_/_H11N9|CY146497|A/mallard/New_Jersey/AI09-5361/2009
GCTTGCCACCGGGCTCAGAAATGTTCCTGCGATAGCTACAAGAGGCCTGTTTGGTGCAATAGCTGGT
>A_/_H11N9|CY146481|A/mallard/New_Jersey/AI09-5122/2009
GCTTGCCACCGGGCTCAGAAATGTTCCTGCGATAGCTACAAGAGGCCTGTTTGGTGCAATAGCTGGT
>A_/_H11N1|CY146093|A/ruddy_turnstone/New_Jersey/AI09-620/2009
GCTTGCTACCGGGCTCAGAAATGTTCCCACGATCGCTACAAGAGGCCTGTTTGGTGCAATAGCTGGT
>A_/_H11N1|CY145955|A/herring_gull/New_Jersey/AI09-335/2009
GCTTGCTACCGGGCTCAGAAATGTTCCCACGATCGCTACAAGAGGCCTGTTTGGTGCAATAGCTGGT
>A_/_H11N1|CY145915|A/laughing_gull/New_Jersey/AI09-218/2009
GCTTGCTACCGGGCTCAGAAATGTTCCCACGATCGCTACAAGAGGCCTGTTTGGTGCAATAGCTGGT
>A_/_H11N8|CY145907|A/ruddy_turnstone/New_Jersey/AI09-194/2009
GCTTGCTACCGGGCTCAGAAATGTTCCCACGATCGCTACAAGAGGCCTGTTTGGTGCAATAGCTGGT
>A_/_H11N8|CY145899|A/ruddy_turnstone/New_Jersey/AI09-169/2009
GCTTGCTACCGGGCTCAGAAATGTTCCCACGATCGCTACAAGAGGCCTGTTTGGTGCAATAGCTGGT
>A_/_H11N2|CY145743|A/mallard/New_Jersey/Sg-00884/2008
GCTTGCTACCGGGCTCAGAAATGTTCCTGCGATAGCTACAAGAGGTCTGTTTGGTGCAATAGCTGGT
>A_/_H11N2|CY145719|A/ruddy_turnstone/New_Jersey/Sg-00567/2008
GCTTGCTACCGGGCTCAGAAATGTTCCCGCGATCGCTACAAGAGGCCTGTTTGGTGCAATAGCTGGT
>A_/_H11N9|CY145711|A/ruddy_turnstone/New_Jersey/Sg-00564/2008
GCTTGCTACCGGGCTCAGAAATGTTCCCGCGATCGCTACAAGAGGCCTGTTTGGTGCAATAGCTGGT
>A_/_H11N9|CY145687|A/ruddy_turnstone/New_Jersey/Sg-00561/2008
GCTTGCTACCGGGCTCAGAAATGTTCCCGCGATCGCTACAAGAGGCCTGTTTGGTGCAATAGCTGGT
>A_/_H11N5|CY145437|A/ruddy_turnstone/New_Jersey/Sg-00557/2008
GCTTGCTACCGGGCTCAGAAATGTTCCCGCGATCGCTACAAGAGGCCTGTTTGGTGCAATAGCTGGT
>A_/_H11N8|CY144619|A/ruddy_turnstone/New_Jersey/1321411/2005
GCTTGCCACTGGACTCAGAAACATTCCTGCGATTGCCACAAGAGGCCTGTTTGGTGCAATAGCTGGT
>A_/_H11N8|CY144611|A/ruddy_turnstone/New_Jersey/1321410/2005
GCTTGCCACCGGACTCAGAAACATTCCTGCGATTGCCACAAGAGGCCTGTTTGGTGCAATAGCTGGT
>A_/_H11N6|CY144603|A/ruddy_turnstone/New_Jersey/1321416/2005
GCTTGCCACCGGACTCAGAAACATTCCTGCGATTGCCACAAGAGGCCTGTTTGGTGCAATAGCTGGT
>A_/_H11N6|CY144595|A/ruddy_turnstone/New_Jersey/AI05-1058/2005
GCTTGCCACCGGACTCAGAAACATTCCTGCGATTGCCACAAGAGGCCTGTTTGGTGCAATAGCTGGT
>A_/_H11N3|CY144587|A/blue-winged_teal/North_Carolina/NC674-362/2005
GCTTGCTACCGGGCTCAGAAATGTCCCTGCGATTGCTACAAGGGGCCTGTTTGGTGCAATAGCTGGT
>A_/_H11N2|CY144357|A/ruddy_turnstone/New_Jersey/650615/2002
GCTTGCCACCGGACTCAGAAATATTCCTGCGATTGCCACAAGAGGCCTGTTTGGTGCAATAGCTGGT
>A_/_H11N3|CY144349|A/ruddy_turnstone/Delaware/650612/2002
GCTTGCCACCGGGCTCAGAAATGTTCCTGCGATTGCTACAAGAGGCCTGTTTGGTGCAATAGCTGGT
>A_/_H11N9|CY144332|A/red_knot/Delaware/650666/2002
GCTTGCCACCGGACTCAGAAATATTCCTGCGATTGCCACAAGAGGCCTGTTTGGTGCAATAGCTGGT
>A_/_H11N2|CY144284|A/ruddy_turnstone/Delaware/828213/2001
GCTTGCCACCGGTCTCAGAAATATTCCTGCGATTGCTACAAGAGGCCTGTTTGGTGCAATAGCTGGT
>A_/_H11N2|CY144276|A/semi-palmated_sandpiper/Delaware/828234/2001
GCTTGCCACCGGACTCAGAAATATTCCTGCGATTGCTACAAGAGGCCTGTTTGGTGCAATAGCTGGT
>A_/_H11N7|CY144268|A/ruddy_turnstone/New_Jersey/471606/2001
GCTTGCCACCGGACTCAGAAATATTCCTGCGATTGCTACAAGAGGCCTGTTTGGTGCAATAGCTGGT
>A_/_H11N2|CY144218|A/ruddy_turnstone/Delaware/AI00-1460/2000
GCTTGCTACCGGACTCAGAAATATTCCTGCGATTGCTACAAGAGGCCTGTTTGGTGCAATAGCTGGT
>A_/_H11N2|CY144210|A/semi-palmated_sandpiper/Delaware/AI00-2327/2000
GCTTGCTACCGGACTCAGAAATATTCCTGCGATTGCTACAAGAGGCCTGTTTGGTGCAATAGCTGGT
>A_/_H11N9|CY141143|A/mallard/Minnesota/AI10-2762/2010
GCTTGCTACCGGGCTAAGAAATGTTCCTGCAATAGCTACAAGAGGCCTGTTTGGTGCAATAGCTGGT
>A_/_H11N9|CY141009|A/mallard/Arkansas/AI09-5663/2009
GCTTGCTACCGGGCTCAGAAATGTTCCTGCGATAGCTACAAGAGGCCTGTTTGGTGCAATAGCTGGT
>A_/_H11N2|CY140993|A/blue-winged_teal/Louisiana/AI09-5234/2009
GCTTGCTACCGGACTCAGAAATGTTCCTGCGATAGCTACAAGAGGCCTGTTTGGTGCAATAGCTGGT
>A_/_H11N9|CY140820|A/mallard/Minnesota/AI09-3302/2009
GCTTGCTACCGGGCTCAGAAATGTTCCTGCGATAGCTACAAGAGGCCTGTTTGGTGCAATAGCTGGT
>A_/_H11N2|CY140559|A/mallard/Minnesota/Sg-01034/2008
GCTTGCTACCGGGCTCAGAAATGTTCCTGCGATAGCTACAAGAGGCCTGTTTGGTGCAATAGCTGGT
>A_/_H11N9|CY140467|A/mallard/Minnesota/Sg-00930/2008
GCTTGCTACCGGACTCAGAAATGTTCCTGCGATAGCTACAAGAGGCCTGTTTGGTGCAATAGCTGGT
>A_/_H11N9|CY139861|A/mallard/Minnesota/346229/2000
GCTTGCTACCGGGCTCAGAAATGTCCCTGCGATTGCTACAAGAGGCCTGTTTGGCGCAATAGCTGGT
>A_/_H11N9|CY139829|A/mallard/Minnesota/346251/2000
GCTTGCTACCGGGCTCAGAAATGTCCCTGCGATTGCTACAAGAGGCCTGTTTGGTGCAATAGCTGGT
>A_/_H11N9|CY139821|A/mallard/Minnesota/346245/2000
GCTTGCTACCGGGCTCAGAAATGTCCCTGCGATTGCTACAAGAGGCCTGTTTGGTGCAATAGCTGGT
>A_/_H11N2|CY139813|A/mallard/Minnesota/355785/2000
GCTTGCTACCGGGCTCAGAAATGTCCCTGCGATTGCTACAAGAGGCCTGTTTGGTGCAATAGCTGGT
>A_/_H11N9|CY139745|A/mallard/Minnesota/182722/1998
GCTTGCTACCGGGCTCAGAAATGTCCCTGCGATTGCTACAAGAGGCCTGTTTGGCGCAATAGCTGGT
>A_/_H11N9|CY139705|A/blue-winged_teal/Louisiana/B3/1986
GCTTGCTACCGGACTCAGAAATGTCCCTGCGATTGCTACAAGGGGCCTGTTTGGTGCAATAGCTGGT
>A_/_H11N9|KC881298|A/environment/Jiangxi/28/2009
GCTTGCCACGGGACTCAGAAATGTCCCAGCAATAGCATCAAGAGGCTTGTTTGGAGCAATAGCCGGG
>A_/_H11N9|KC881290|A/environment/Jiangxi/26/2009
GCTTGCCACGGGACTCAGAAATGTCCCAGCAATAGCATCAAGAGGCTTGTTTGGAGCAATAGCCGGG
>A_/_H11N1|CY137289|A/shorebird/Delaware_Bay/31/2002
GCTTGCCACCGGACTCAGAAATATTCCTGCGATTGCCACAAGAGGCCTGTTTGGTGCAATAGCTGGT
>A_/_H11N2|CY138137|A/lesser_black-backed_gull/Iceland/145/2010
GCTTGCTACCGGGCTCAGAAATGTTCCCACGATCGCTACAAGAGGCCTGTTTGGTGCAATAGCTGGT
>A_/_H11N9|CY134407|A/cinnamon_teal/California/225/2011
GCTTGCTACCGGGCTCAGAAATGTTCCTGCGATAGCTACAAGAGGCCTGTTTGGTGCAATAGCTGGT
>A_/_H11N2|CY134391|A/northern_pintail/California/2548/2010
GCTTGCTACCGGACTCAGAAATGTCCCTGCGATAGCTACAAGAGGCCTGTTTGGTGCAATAGCTGGT
>A_/_H11N9|CY134375|A/mallard/California/198/2012
GCTTGCTACCGGGCTCAGAAATGTTCCTGCGATAGCTGGAAGAGGCCTGTTTGGTGCAATAGCTGGT
>A_/_H11N2|CY134173|A/mallard/California/2571P/2011
GCTTGCTACCGGGCTCAGAAATGTTCCTGCGATAGCTACAAGAGGCCTGTTTGGTGCAATAGCTGGT
>A_/_H11N9|CY134077|A/mallard/California/2555V/2011
GCTTGCTACCGGGCTCAGAAATGTTCCTGCGATAGCTACAAGAGGCCTGTTTGGTGCAATAGCTGGT
>A_/_H11N9|CY134069|A/mallard/California/2555P/2011
GCTTGCTACCGGGCTCAGAAATGTTCCTGCGATAGCTACAAGAGGCCTGTTTGGTGCAATAGCTGGT
>A_/_H11N2|CY133901|A/northern_shoveler/California/2810/2011
GCTTGCCACCGGGCTCAGAAATGTTCCTGCGATAGCTACAAGAGGCCTGTTTGGTGCAATAGCTGGT
>A_/_H11N3|CY133869|A/mallard/Missouri/10MO0550/2010
GCTTGCTACCGGGCTCAGAAATGTTCCTGCGATAGCTACAAGAGGCCTGTTTGGTGCAATAGCTGGT
>A_/_H11N9|CY133825|A/mallard/Missouri/10MO0333/2010
GCTTGCTACCGGACTCAGAAATGTTCCTGCGATAGCGACAAGAGGCCTGTTTGGTGCAATAGCTGGT
>A_/_H11N9|CY133817|A/northern_shoveler/Missouri/10MO0294/2010
GCTTGCTACCGGGCTCAGAAATGTTCCTGCGATAGCTACAAGAGGCCTGTTTGGTGCAATAGCTGGT
>A_/_H11N9|CY133693|A/American_green-winged_teal/Mississippi/11OS257/2011
GCTTGCTACCGGACTCAGAAATGTTCCTGCGATAGCGACAAGAGGCCTGTTTGGTGCAATAGCTGGT
>A_/_H11N9|CY133641|A/American_green-winged_teal/Mississippi/11OS90/2011
GCTTGCTACCGGACTCAGAAATGTTCCTGCGATAGCGACAAGAGGCCTGTTTGGTGCAATAGCTGGT
>A_/_H11N2|CY133529|A/American_green-winged_teal/Illinois/10OS3662/2010
GCTTGCTACCGGGCTCAGAAATGTTCCTGCGATAGCTACAAGAGGCCTGTTTGGTGCAATAGCTGGT
>A_/_H11N2|CY133513|A/mallard/Illinois/10OS4179/2010
GCTTGCTACCGGGCTCAGAAATGTTCCTGCGATAGCTACAAGAGGCCTGTTTGGTGCAATAGCTGGT
>A_/_H11N2|CY133505|A/mallard/Illinois/10OS4130/2010
GCTTGCTACCGGGCTCAGAAATGTTCCTGCGATAGCTACAAGAGGCCTGTTTGGTGCAATAGCTGGT
>A_/_H11N9|CY133464|A/mallard/Iowa/10OS2752/2010
GCTTGCTACCGGGCTAAGAAATGTTCCTGCAATAGCTACAAGAGGCCTGTTTGGTGCAATAGCTGGT
>A_/_H11N9|CY133185|A/mallard/Wisconsin/10OS2889/2010
GCTTGCTACCGGGCTCAGAAATGTTCCTGCGATAGCTACAAGAGGCCTGTTTGGTGCAATAGCTGGT
>A_/_H11N9|CY133061|A/mallard/Wisconsin/10OS2667/2010
GCTTGCTACCGGACTCAGAAATGTTCCTGCGATAGCGACAAGAGGCCTGTTTGGTGCAATAGCTGGT
>A_/_H11N9|CY133053|A/mallard/Wisconsin/10OS4194/2010
GCTTGCTACCGGGCTCAGAAATGTTCCTGCGATAGCTACAAGAGGCCTGTTTGGTGCAATAGCTGGT
>A_/_H11N9|CY133045|A/mallard/Wisconsin/10OS4193/2010
GCTTGCTACCGGACTCAGAAATGTTCCTGCGATAGCGACAAGAGGCCTGTTTGGTGCAATAGCTGGT
>A_/_H11N9|CY133029|A/northern_shoveler/Illinois/10OS3619/2010
GCTTGCTACCGGACTCAGGAATGTTCCTGCGATAGCGACAAGAGGCCTGTTTGGTGCAATAGCTGGT
>A_/_H11N2|CY133005|A/gadwall/Illinois/10OS3384/2010
GCTTGCTACCGGGCTCAGAAATGTTCCTGCGATAGCTACAAGAGGCCTGTTTGGTGCAATAGCTGGT
>A_/_H11N2|CY132925|A/mallard/Wisconsin/10OS2524/2010
GCTTGCTACCGGGCTCAGAAATGTTCCTGCGATAGCTACAAGAGGCCTGTTTGGTGCAATAGCTGGT
>A_/_H11N2|CY132859|A/mallard/Illinois/10OS3249/2010
GCTTGCTACCGGGCTAAGAAATGTTCCTGCGATAGCTACAAGAGGCCTGTTTGGTGCAATAGCTGGT
>A_/_H11N9|CY132741|A/gadwall/Wisconsin/10OS3122/2010
GCTTGCTACCGGGCTCAGAAATGTTCCTGCGATAGCTACAAGAGGCCTGTTTGGTGCAATAGCTGGT
>A_/_H11N9|AB781661|A/duck/Vietnam/G17-1/2011
GCTTGCAACAGGACTTAGAAATGTCCCGGCTATAGCATCAAGAGGTTTATTTGGAGCAATAGCCGGG
>A_/_H11N2|CY132181|A/mallard/Ohio/11OS2213/2011
GCTTGCTACCGGGCTCAGAAATGTTCCTGCGATAGCTACAAGAGGCCTGTTTGGTGCAATAGCTGGT
>A_/_H11N3|AB769955|A/duck/Hokkaido/157/2012
ACTTGCCACGGGACTCAGAAATGTCCCAGCAATAGCATCAAGAGGCTTGTTTGGAGCAATAGCCGGG
>A_/_H11N9|CY129261|A/American_black_duck/New_Brunswick/02485/2007
GCTTGCTACCGGGCTCAGAAATGTCCCTGCGATTGCTACAAGGGGCCTGTTTGGTGCAATAGCTGGT
>A_/_H11N9|CY129070|A/American_black_duck/New_Brunswick/02519/2007
GCTTGCTACCGGGCTCAGAAATGTCCCTGCGATTGCTACAAGGGGCCTGTTTGGTGCAATAGCTGGT
>A_/_H11N8|CY127871|A/shorebird/Delaware_Bay/257/2009
GCTTGCTACCGGGCTCAGAAATGTTCCCACGATCGCTACAAGAGGCCTGTTTGGTGCAATAGCTGGT
>A_/_H11N8|CY127758|A/shorebird/Delaware_Bay/291/2005
GCTTGCCACCGGACTCAGAAACATTCCTGCGATTGCCACAAGAGGCCTGTTTGGTGCAATAGCTGGT
>A_/_H11N6|CY127750|A/shorebird/Delaware_Bay/146/2005
GCTTGCCACCGGACTCAGAAACATTCCTGCGATTGCCACAAGAGGCCTGTTTGGTGCAATAGCTGGT
>A_/_H11N1|CY127718|A/ruddy_turnstone/Delaware_Bay/197/2002
GCTTGCCACCGGACTCAGAAATATTCCTGCGATTGCCACAAGAGGCCTGTTTGGTGCAATAGCTGGT
>A_/_H11N9|CY127702|A/shorebird/Delaware_Bay/48/2002
GCTTGCCACCGGACTCAGAAATATTCCTGCGATTGCCACAAGAGGCCTGTTTGGTGCAATAGCTGGT
>A_/_H11N9|CY127694|A/shorebird/Delaware_Bay/37/2002
GCTTGCCACCGGACTCAGAAATATTCCTGCGATTGCCACAAGAGGCCTGTTTGGTGCAATAGCTGGT
>A_/_H11N9|CY127686|A/shorebird/Delaware_Bay/26/2002
GCTTGCCACCGGACTCAGAAATATTCCTGCGATTGCCACAAGAGGCCTGTTTGGTGCAATAGCTGGT
>A_/_H11N9|CY127678|A/shorebird/Delaware_Bay/6/2002
GCTTGCCACCGGACTCAGAAATATTCCTGCGATTGCCACAAGAGGCCTGTTTGGTGCAATAGCTGGT
>A_/_H11N9|CY127670|A/laughing_gull/Delaware_Bay/2/2002
GCTTGCCACCGGACTCAGAAATATTCCTGCGATTGCCACAAGAGGCCTGTTTGGTGCAATAGCTGGT
>A_/_H11N2|CY127646|A/shorebird/Delaware_Bay/75/2001
GCTTGCCACCGGACTCAGAAATATTCCTGCGATTGCTACAAGAGGCCTGTTTGGTGCAATAGCTGGT
>A_/_H11N9|CY127638|A/mallard/Alberta/193/2000
GCTTGCTACCGGACTCAGAAATGTCCCTGCTATTGCTACAAGAGGTCTGTTTGGTGCAATAGCTGGC
>A_/_H11N9|CY127630|A/mallard/Alberta/64/2000
GCTTGCTACCGGGCTCAGAAATGTCCCTGCGATTGCTACAAGAGGCCTGTTTGGTGCAATAGCTGGT
>A_/_H11N6|CY127595|A/mallard/Alberta/125/1999
GCTTGCTACCGGGCTCAGAAATGTCCCTGCGATTGCTACAAGAGGCCTGTTTGGTGCAATAGCTGGT
>A_/_H11N9|CY127587|A/mallard/Alberta/122/1999
GCTTGCTACCGGGCTCAGAAATGTCCCTGCGATTGCTACAAGAGGCCTGTTTGGTGCAATAGCTGGT
>A_/_H11N7|CY127568|A/shorebird/Delaware_Bay/284/1999
GCTTGCTACCGGACTCAGAAATATTCCTGCGATTGCTACAAGAGGCCTGTTTGGTGCAATAGCTGGT
>A_/_H11N7|CY127560|A/shorebird/Delaware_Bay/273/1999
GCTTGCTACCGGACTCAGAAATATTCCTGCGATTGCTACAAGAGGCCTGTTTGGTGCAATAGCTGGT
>A_/_H11N2|CY127552|A/ruddy_turnstone/Delaware_Bay/259/1999
GCTTGCTACCGGACTCAGAAATATTCCTGCGATTGCTACAAGAGGCCTGTTTGGTGCAATAGCTGGT
>A_/_H11N2|CY127544|A/shorebird/Delaware_Bay/216/1999
GCTTGCTACCGGACTCAGAAATATTCCTGCGATTGCTACAAGAGGCCTGTTTGGTGCAATAGCTGGT
>A_/_H11N2|CY127536|A/shorebird/Delaware_Bay/191/1999
GCTTGCTACCGGACTCAGAAATATTCCTGCGATTGCTACAAGAGGCCTGTTTGGTGCAATAGCTGGT
>A_/_H11N2|CY127517|A/shorebird/Delaware_Bay/182/1999
GCTTGCTACCGGACTCAGAAATATTCCTGCGATTGCTACAAGAGGCCTGTTTGGTGCAATAGCTGGT
>A_/_H11N2|CY127509|A/shorebird/Delaware_Bay/181/1999
GCTTGCTACCGGACTCAGAAATATTCCTGCGATTGCTACAAGAGGCCTGTTTGGTGCAATAGCTGGT
>A_/_H11N2|CY127501|A/shorebird/Delaware_Bay/168/1999
GCTTGCCACCGGGCTCAGAAATGTTCCTGCGATTGCTACAAGAGGCCTGTTTGGTGCAATAGCTGGT
>A_/_H11N2|CY127477|A/shorebird/Delaware_Bay/86/1999
GCTTGCTACCGGACTCAGAAATATTCCTGCGATTGCTACAAGAGGCCTGTTTGGTGCAATAGCTGGT
>A_/_H11N7|CY127493|A/ruddy_turnstone/Delaware_Bay/149/1999
GCTTGCTACTGGACTCAGAAATATTCCTGCGATTGCTACAAGAGGCCTGTTTGGTGCAATAGCTGGT
>A_/_H11N2|CY127485|A/ruddy_turnstone/Delaware_Bay/132/1999
GCTTGCTACCGGACTCAGAAATATTCCTGCGATTGCTACAAGAGGCCTGTTTGGTGCAATAGCTGGT
>A_/_H11N2|CY127469|A/shorebird/Delaware_Bay/81/1999
GCTTGCTACCGGACTCAGAAATATTCCTGCGATTGCTACAAGAGGCCTGTTTGGTGCAATAGCTGGT
>A_/_H11N2|CY127381|A/shorebird/Delaware_Bay/91/1996
GCTTGCTACCGGGCTCAGAAATGTTCCTGCGATTGCTACAAGAGGCCTGTTTGGTGCAATAGCTGGT
>A_/_H11N9|CY127397|A/mallard/Alberta/279/1996
GCTTGCTACCGGGCTCAGAAATGTCCCTGCGATTGCTACAAGAGGGCTGTTTGGTGCAATAGCTGGT
>A_/_H11N2|CY127373|A/shorebird/Delaware_Bay/58/1996
GCTTGCTACCGGGCTCAGAAATGTTCCTGCGATTGCTACAAGAGGCCTGTTTGGTGCAATAGCTGGT
>A_/_H11N2|CY127365|A/shorebird/Delaware_Bay/42/1996
GCTTGCTACCGGGCTCAGAAATGTTCCTGCGATTGCTACAAGAGGCCTGTTTGGTGCAATAGCTGGT
>A_/_H11N2|CY127357|A/shorebird/Delaware_Bay/39/1996
GCTTGCTACCGGGCTCAGAAATGTTCCTGCGATTGCTACAAGAGGCCTGTTTGGTGCAATAGCTGGT
>A_/_H11N2|CY127349|A/shorebird/Delaware_Bay/32/1996
GCTTGCTACCGGGCTCAGAAATGTTCCTGCGATTGCTACAAGAGGCCTGTTTGGTGCAATAGCTGGT
>A_/_H11N2|CY127341|A/shorebird/Delaware_Bay/29/1996
GCTTGCTACCGGGCTCAGAAATGTTCCTGCGATTGCTACAAGAGGCCTGTTTGGTGCAATAGCTGGT
>A_/_H11N9|CY127333|A/ruddy_turnstone/Delaware_Bay/280/1995
GCTTGCTACCGGGCTCAGAAATGTTCCTGCGATTGCTACAAGAGGCCTGTTTGGTGCAATAGCTGGT
>A_/_H11N9|CY127325|A/ruddy_turnstone/Delaware_Bay/279/1995
GCTTGCTACCGGGCTCAGAAATGTTCCTGCGATTGCTACAAGAGGCCTGTTTGGTGCAATAGCTGGT
>A_/_H11N9|CY127317|A/ruddy_turnstone/Delaware_Bay/278/1995
GCTTGCTACCGGGCTCAGAAATGTTCCTGCGATTGCTACAAGAGGCCTGTTTGGTGCAATAGCTGGT
>A_/_H11N9|CY127309|A/ruddy_turnstone/Delaware_Bay/271/1995
GCTTGCTACCGGGCTCAGAAATGTTCCTGCGATTGCTACAAGAGGCCTGTTTGGTGCAATAGCTGGT
>A_/_H11N9|CY127301|A/ruddy_turnstone/Delaware_Bay/264/1995
GCTTGCTACCGGGCTCAGAAATGTTCCTGCGATTGCTACAAGAGGCCTGTTTGGTGCAATAGCTGGT
>A_/_H11N9|CY127293|A/ruddy_turnstone/Delaware_Bay/261/1995
GCTTGCTACCGGGCTCAGAAATGTTCCTGCGATTGCTACAAGAGGCCTGTTTGGTGCAATAGCTGGT
>A_/_H11N9|CY127285|A/ruddy_turnstone/Delaware_Bay/260/1995
GCTTGCTACCGGGCTCAGAAATGTTCCTGCGATTGCTACAAGAGGCCTGTTTGGTGCAATAGCTGGT
>A_/_H11N9|CY127277|A/ruddy_turnstone/Delaware_Bay/253/1995
GCTTGCTACCGGGCTCAGAAATGTTCCTGCGATTGCTACAAGAGGCCTGTTTGGTGCAATAGCTGGT
>A_/_H11N2|CY127269|A/ruddy_turnstone/Delaware_Bay/237/1995
GCTTGCTACCGGGCTCAGAAATGTTCCTGCGATTGCTACAAGAGGCCTGTTTGGTGCAATAGCTGGT
>A_/_H11N9|CY127245|A/ruddy_turnstone/Delaware_Bay/213/1995
GCTTGCTACCGGGCTCAGAAATGTCCCTGCGATTGCTACAAGAGGCCTGTTTGGTGCAATAGCTGGT
>A_/_H11N9|CY127229|A/ruddy_turnstone/Delaware_Bay/175/1995
GCTTGCTACCGGGCTCAGAAATGTTCCTGCGATTGCTACAAGAGGCCTGTTTGGTGCAATAGCTGGT
>A_/_H11N9|CY127221|A/ruddy_turnstone/Delaware_Bay/167/1995
GCTTGCTACCGGGCTCAGAAATGTTCCTGCGATTGCTACAAGAGGCCTGTTTGGTGCAATAGCTGGT
>A_/_H11N9|CY127193|A/ruddy_turnstone/Delaware_Bay/119/1995
GCTTGCTACCGGGCTCAGAAATGTTCCTGCGATTGCTACAAGAGGCCTGTTTGGTGCAATAGCTGGT
>A_/_H11N2|CY127185|A/ruddy_turnstone/Delaware_Bay/112/1995
GCTTGCTACCGGGCTCAGAAATGTTCCTGCGATTGCTACAAGAGGCCTGTTTGGTGCAATAGCTGGT
>A_/_H11N2|CY127177|A/herring_gull/Delaware_Bay/106/1995
GCTTGCTACCGGGCTCAGAAATGTTCCTGCGATTGCTACAAGAGGCCTGTTTGGTGCAATAGCTGGT
>A_/_H11N2|CY127169|A/laughing_gull/Delaware_Bay/94/1995
GCTTGCTACCGGGCTCAGAAATGTTCCTGCGATTGCTACAAGAGGCCTGTTTGGTGCAATAGCTGGT
>A_/_H11N9|CY127161|A/shorebird/Delaware_Bay/43/1995
GCTTGCTACCGGGCTCAGAAATGTTCCTGCGATTGCTACAAGAGGCCTGTTTGGTGCAATAGCTGGT
>A_/_H11N9|CY127144|A/shorebird/Delaware_Bay/17/1995
GCTTGCTACCGGGCTCAGAAATGTTCCTGCGATTGCTACAAGAGGCCTGTTTGGTGCAATAGCTGGT
>A_/_H11N3|CY127040|A/ruddy_turnstone/Delaware_Bay/39/1994
GCTTGCTACCGGGCTCAGAAATGTCCCTGCGATTGCTACAAGAGGCCTGTTTGGTGCAATAGCTGGT
>A_/_H11N8|CY127000|A/ruddy_turnstone/Delaware_Bay/36/1993
GCTTGCTACCGGGCTCAGAAATGTCCCTGCGATTGCTACAAGAGGCCTCTTTGGTGCAATAGCTGGT
>A_/_H11N9|CY126952|A/mallard/Alberta/251/1991
ACTTGCTACCGGGCTCAGAAATGTCCCTGCGATTGCTGCAAGAGGCTTATTTGGTGCAATAGCTGGT
>A_/_H11N9|CY126944|A/mallard/Alberta/126/1991
GCTTGCTACCGGGCTCAGAAATGTCCCTGCGATTGCTGCAAGAGGCCTGTTTGGTGCAATAGCTGGT
>A_/_H11N9|CY126936|A/mallard/Alberta/122/1991
GCTTGCTACCGGGCTCAGAAATGTCCCTGCGATTGCTGCAAGAGGCCTGTTTGGTGCAATAGCTGGT
>A_/_H11N1|CY126752|A/ruddy_turnstone/New_Jersey/348/1989
GCTTGCAACAGGGCTTCGAAATGTTCCAGCAATAGCGTCAAGAGGCTTGTTTGGTGCAATAGCTGGT
>A_/_H11N1|CY126736|A/red_knot/New_Jersey/320/1989
GCTTGCAACAGGGCTTCGAAATGTTCCAGCAATAGCGTCAAGAGGCTTGTTTGGTGCAATAGCTGGT
>A_/_H11N1|CY126704|A/laughing_gull/Delaware_Bay/2952/1988
GCTTGCAACAGGGCTTCGAAATGTCCCAGCAATAGCGTCAAGAGGCTTGTTTGGTGCAATAGCTGGT
>A_/_H11N9|CY126696|A/ruddy_turnstone/Delaware_Bay/2369/1988
GCTTGCAACAGGGCTTCGAAATGTTCCAGCAATAGCGTCAAGAGGCTTGTTTGGTGCAATAGCTGGT
>A_/_H11N9|CY126688|A/ruddy_turnstone/Delaware_Bay/774/1988
GCTTGCAACAGGGCTTCGAAATGTTCCAGCAATAGCGTCAAGAGGCTTGTTTGGTGCAATAGCTGGT
>A_/_H11N9|CY126680|A/ruddy_turnstone/Delaware_Bay/772/1988
GCTTGCAACAGGGCTTCGAAATGTTCCAGCAATAGCATCAAGAGGCTTGTTTGGTGCAATAGCTGGT
>A_/_H11N1|CY126664|A/shorebird/Delaware_Bay/744/1988
GCTTGCAACAGGGCTTCGAAATGTTCCAGCAATAGCGTCAAGAGGCTTGTTTGGTGCAATAGCTGGT
>A_/_H11N1|CY126656|A/ruddy_turnstone/Delaware_Bay/737/1988
GCTTGCAACAGGGCTTCGAAATGTTCCAGCAATAGCGTCAAGAGGCTTGTTTGGTGCAATAGCTGGT
>A_/_H11N1|CY126648|A/herring_gull/Delaware_Bay/2610/1987
GCTTGCAACAGGGCTTCGAAATGTCCCAGCAATAGCGTCAAGAGGCTTGTTTGGTGCAATAGCTGGT
>A_/_H11N1|CY126640|A/ruddy_turnstone/Delaware_Bay/2589/1987
GCTTGCAACAGGGCTTCGAAATGTCCCAGCAATAGCGTCAAGAGGCTTGTTTGGTGCAATAGCTGGT
>A_/_H11N9|CY126539|A/shorebird/Delaware_Bay/8/2002
GCTTGCCACCGGACTCAGAAATATTCCTGCGATTGCCACAAGAGGCCTGTTTGGTGCAATAGCTGGT
>A_/_H11N9|CY126280|A/ruddy_turnstone/Delaware_Bay/513/1988
GCTTGCAACAGGGCTTCGAAATGTTCCAGCAATAGCGTCAAGAGGCTTGTTTGGTGCAATAGCTGGT
>A_/_H11N0|CY116622|A/mallard/Portugal/99013/2009
GCTTGCCACGGGACTCAGAAATGTCCCAGCAATAGCATCGAGAGGCTTGTTTGGAGCAATAGCCGGG
>A_/_H11N9|CY125742|A/glaucous-winged_gull/Southeastern_Alaska/10JR01856R0/2010
GCTTGCTACCGGGCTCAGAAATGTTCCTGCGATAGCTACAAGAGGCCTGTTTGGTGCAATAGCTGGT
>A_/_H11N0|CY125349|A/ring-necked_duck/New_Brunswick/03449/2009
GCTTGCTACCGGGCTCAGAAATGTTCCTGCAATAGCTACAAGAGGCCTGTTCGGTGCAATAGCTGGT
>A_/_H11N0|CY120635|A/northern_shoveler/California/3183/2010
GCTTGCTACCGGGCTCAGAAATGTTCCTGCGATAGCTACAAGAGGCCTGTTTGGTGCAATAGCTGGT
>A_/_H11N0|CY120526|A/mallard/California/6720/2009
GCTTGCTACCGGGCTCAGAAATGTTCCTGCTATAGCCACAAGAGGCCTGTTTGGTGCAATAGCTGGT
>A_/_H11N0|AB669139|A/duck/Chiba/11/2007(H11N9)
GCTTGCCACGGGACTCAGAAATGTCCCAGCAATAGCATCAAGAGGCTTGTTTGGAGCAATAGCCGGG
>A_/_H11N9|CY097050|A/American_black_duck/Illinois/3854/2009
GCTTGCTACCGGGCTCAGAAATGTTCCTGCGATAGCTACAAGAGGCCTGTTTGGTGCAATAGCTGGT
>A_/_H11N9|CY097066|A/common_goldeneye/Iowa/3192/2009
GCTTGCTACCGGGCTCAGAAATGTTCCTGCGATAGCTACAAGAGGCCTGTTTGGTGCAATAGCTGGT
>A_/_H11N9|CY097151|A/American_green-winged_teal/Mississippi/383/2010
ACTTGCTACCGGGCTAAGAAATGTTCCTGCGATAGCTACAAGAGGCCTGTTTGGTGCAATAGCTGGT
>A_/_H11N9|CY097309|A/greater_scaup/Wisconsin/4234/2009
GCTTGCCACCGGGCTCAGAAATGTTCCTGCGATAGCTACAAGAGGCCTGTTTGGTGCAATAGCTGGT
>A_/_H11N9|CY097686|A/American_green-winged_teal/Mississippi/300/2010
ACTTGCTACCGGGCTAAGAAATGTTCCTGCGATAGCTACAAGAGGCCTGTTTGGTGCAATAGCTGGT
>A_/_H11N2|CY096624|A/blue-winged_teal/Guatemala/CIP049-10/2009
GCTTGCTACCGGACTCAGAAATGTTCCTGCGATAGCCACAAGAGGCCTGTTTGGTGCAATAGCTGGT
>A_/_H11N2|CY096640|A/blue-winged_teal/Guatemala/CIP049-03/2009
GCTTGCTACCGGACTCAGAAATGTTCCTGCGATAGCCACAAGAGGCCTGTTTGGTGCAATAGCTGGT
>A_/_H11N9|AB593471|A/duck/Vietnam/G32/2008
GCTTGCCACGGGACTCAGAAATGTTCCAGCAATAGCATCAAGAGGCTTGTTTGGAGCAATAGCCGGG
>A_/_H11N9|AB593463|A/duck/Vietnam/G30/2008
GCTTGCCACGGGACTCAGAAATGTTCCAGCAATAGCATCAAGAGGCTTGTTTGGAGCAATAGCCGGG
>A_/_H11N9|JF682621|A/mallard/Czech_Republic/15902-18K/2009
GCTTGCCACGGGACTTAGAAATGTCCCAGCAATAGCATCAAGAGGCTTGTTTGGAGCAATAGCCGGA
>A_/_H11N9|AB569559|A/duck/Zambia/12/2009
GCTTGCCACGGGGCTCAGAAATGTCCCAGCAATAGCATCAAGAGGCTTGTTTGGAGCAATAGCCGGA
>A_/_H11N9|AB569551|A/duck/Zambia/11/2009
GCTTGCCACGGGGCTCAGAAATGTCCCAGCAATAGCATCAAGAGGCTTGTTTGGAGCAATAGCCGGA
>A_/_H11N9|AB569535|A/goose/Zambia/09/2009
GCTTGCCACGGGGCTCAGAAATGTCCCAGCAATAGCATCAAGAGGCTTGTTTGGAGCAATAGCCGGA
>A_/_H11N9|CY076405|A/cinnamon_teal/California/44287-234/2007
GCTTGCTACCGGGCTCAGAAATGTTCCTGCGATAGCCACAAGAGGCTTGTTTGGTGCAATAGCTGGT
>A_/_H11N9|HM059993|A/thick-billed_murre/Alaska/44088-059/2006
GCTCGCTACTGGACTCAGAAATGTCCCTGCGATTGCTACAAGGGGCCTGTTTGGTGCAATAGCTGGT
>A_/_H11N9|HM059992|A/thick-billed_murre/Alaska/44086-095/2006
GCTCGCTACTGGACTCAGAAATGTCCCTGCGATTGCTACAAGGGGCCTGTTTGGTGCAATAGCTGGT
>A_/_H11N9|HM059991|A/thick-billed_murre/Alaska/44085-090/2006
GCTCGCTACTGGACTCAGAAATGTCCCTGCGATTGCTACAAGGGGCCTGTTTGGTGCAATAGCTGGT
>A_/_H11N1|CY055175|A/aquatic_bird/India/NIV-17095/2007
GCTTGCTACTGGGCTCAGAAATGTTCCTGCAATTGCTACAAGGGGCCTGTTTGGTGCAATAGCTGGT
>A_/_H11N9|HM179248|A/mallard/Switzerland/WV1071028/2007
GCTTGCCACGGGACTCAGAAATGTCCCAGCAATAGCATCAAGAGGCTTGTTTGGAGCAATAGCCGGA
>A_/_H11N9|CY060417|A/northern_shoveler/Netherlands/18/1999
GCTTGCCACAGGACTTAGAAATGTTCCAGCAATAGCATCAAGAGGATTGTTTGGAGCAATAGCCGGA
>A_/_H11N1|CY060335|A/mallard/Sweden/58/2003
ACTTGCCACGGGACTTAGAAATGTCCCAGCGATAGCATCAAGAGGCTTGTTTGGAGCAATAGCCGGA
>A_/_H11N9|CY060294|A/mallard/Sweden/48/2002
ACTTGCCACGGGACTTAGAAATGTCCCAGCGATAGCATCAAGAGGCTTGTTTGGAGCAATAGCCGGA
>A_/_H11N8|CY060281|A/mallard/Sweden/45/2002
ACTTGCCACGGGACTTAGAAATGTCCCAGCGATAGCATCAAGAGGCTTGTTTGGAGCAATAGCCGGA
>A_/_H11N3|CY060254|A/mallard/Sweden/25/2002
ACTTGCCACGGGACTTAGAAATGTCCCAGCGATAGCATCAAGAGGCTTGTTTGGAGCAATAGCCGGA
>A_/_H11N7|CY060212|A/mallard/Sweden/110/2002
ACTTGCCACGGGACTTAGAAATGTCCCAGCGATAGCATCAAGAGGCTTGTTTGGAGCAATAGCCGGA
>A_/_H11N9|CY060227|A/mallard/Netherlands/15/1999
GCTTGCCACAGGACTTAGAAATGTTCCAGCAATAGCATCAAGAGGATTGTTTGGAGCAATAGCCGGA
>A_/_H11N9|CY060190|A/common_teal/Netherlands/9/2000
GCTTGCCACAGGACTTAGAAATGTTCCAGCAATATCATCAAGAGGCTTGTTTGGAGCAATAGCCGGA
>A_/_H11N9|AB545599|A/duck/Vietnam/OIE-2386/2009
GCTTGCCACAGGACTCAGAAACGTCCCGGCAATAGCATCAAGAGGTCTGTTTGGAGCAATAGCCGGG
>A_/_H11N3|AB545595|A/duck/Vietnam/OIE-2329/2009
GCTTGCAACAGGACTTAGAAATGTCCCGGCAATAGCATCAAGAGGTCTGTTTGGAGCAATAGCCGGG
>A_/_H11N6|CY014679|A/duck/England/1956
GCTTGCAACAGGACCTAGAAATGTCCCAGCAATAGCATCGAGAGGCTTGTTTGGAGCAATAGCTGGA
>A_/_H11N1|AB450451|A/duck/Miyagi/47/1977
ACTTGCAACAGGACTTAGAAACGTCCCAGCAATAGCATCGAGAGGCTTGTTTGGAGCAATAGCTGGG
>A_/_H11N9|CY014687|A/duck/Memphis/546/1974
GCTTGCTACCGGACTCAGAAATGTCCCTGCGATTGCTGCAAGAGGCCTGTTTGGTGCAATAGCTGGT
>A_/_H11N9|DQ435283|A/duck/546/1974
GCTTGCTACCGGACTCAGAAATGTCCCTGCGATTGCTGCAAGAGGCCTGTTTGGTGCAATAGCTGGT
>A_/_H11N6|D90306|A/Duck/England/56
GCTTGCAACAGGACCTAGAAATGTCCCAGCAATAGCATCGAGAGGCTTGTTTGGAGCAATAGCTGGA
>A_/_H11N6|AB288845|A/duck/England/1/56
GCTTGCAATAGGACCTAGAAATGTCCCAGCAATAGCATCGAGAGGCTTGTTTGGAGCAATAGCTGGA
>A_/_H11N9|EF599120|A/duck/Washington/663/1997
GCTTGCTACTGGACTCAGAAATGTCCCTGCGATTGCTACAAGAGGCCTGTTTGGTGCAATAGCTGGT
>A_/_H11N6|GU051072|A/semipalmated_sandpiper/Delaware/2109/2000
GCTTGCTACCGGACTCAGAAATATTCCTGCGATTGCTACAAGAGGCCTGTTTGGTGCAATAGCTGGT
>A_/_H11N1|GU046752|A/duck/Bavaria/49/2006
ACTTGCCACGGGACTTAGAAATGTCCCAGCGATAGCATCAAGAGGCTTGTTTGGAGCGATAGCCGGA
>A_/_H11N9|GU053358|A/blue-winged_teal/Ohio/467/2001
GCTTGCTACCGGGCTCAGAAATGTCCCTGCGATTGCTACAAGAGGCCTGTTTGGTGCAATAGCTGGT
>A_/_H11N9|GU053387|A/mallard/Maryland/592/2002
GCTTGCTACCGGGCTCAGAAATGTCCCTGCGATTGCTACAAGAGGCCTGTTTGGTGCAATAGCTGGT
>A_/_H11N9|GU053380|A/mallard/Maryland/584/2002
GCTTGCTACCGGGCTCAGAAATGTCCCTGCGATTGCTACAAGAGGCCTGTTTGGTGCAATAGCTGGT
>A_/_H11N9|GU053365|A/mallard/Maryland/557/2002
GCTTGCTACCGGGCTCAGAAATGTCCCTGCGATTGCTACAAGAGGCCTGTTTGGTGCAATAGCTGGT
>A_/_H11N9|GU053426|A/mallard/Maryland/954/2004
GCTTGCTACCGGGCTCAGAAATGTCCCTGCGATTGCTACAAGGGGCCTGTTTGGTGCAATAGCTGGT
>A_/_H11N9|GU053418|A/mallard/Maryland/950/2004
GCTTGCTACCGGGCTCAGAAATGTCCCTGCGATTGCTACAAGGGGCCTGTTTGGTGCAATAGCTGGT
>A_/_H11N9|GU053410|A/mallard/Maryland/948/2004
GCTTGCTACCGGGCTCAGAAATGTCCCTGCGATTGCTACAAGGGGCCTGTTTGGTGCAATAGCTGGT
>A_/_H11N9|GU053394|A/mallard/Maryland/922/2004
GCTTGCTACCGGGCTCAGAAATGTCCCTGCGATTGCTACAAGGGGCCTGTTTGGTGCAATAGCTGGT
>A_/_H11N2|CY047560|A/mallard/Quebec/16566/2005
GCTTGCTACCGGGCTCAGAAATGTCCCTGCGATTGCTACAAGGGGCCTGTTTGGTGCAATAGCTGGT
>A_/_H11N9|CY045295|A/mallard/Quebec/11111/2006
GCTTGCTACTGGGCTCAGAAATGTCCCTGCGATTGCTACAAGGGGCCTGTTTGGTGCAATAGCTGGT
>A_/_H11N3|FN386462|A/Anas_plathyrhynchos/Spain/1197/2007
ACTTGCCACGGGACTTAGAAATGTCCCAGCAATAGCATCAAGAGGCTTGTTTGGAGCGATAGCCGGA
>A_/_H11N9|CY039532|A/green_winged_teal/California/AKS1305/2008
GCTTGCTACCGGGCTCAGAAATGTTCCTGCGATAGCTACAAGAGGCCTGTTTGGTGCAATAGCTGGT
>A_/_H11N9|GQ257373|A/mallard/Minnesota/249/2000
GCTTGCTACCGGGCTCAGAAATGTCCCTGCGATTGCTACAAGAGGCCTGTTTGGCGCAATAGCTGGT
>A_/_H11N9|GQ184329|A/Baikal_Teal/Hongze/14/2005
ACTTGCCACGGGACTCAGAAATGTCCCAGCAATAACATCAAGAGGCTTGTTTGGAGCAATAGCCGGA
>A_/_H11N2|GQ184327|A/spotbill_duck/Xuyi/6/2005
GCTTGCCACGGGACTCAGAAATGTCCCAGCGATAGCATCAAGAGGCTTGTTTGGAGCAATAGCCGGA
>A_/_H11N2|CY041418|A/mallard/Netherlands/26/2005
ACTTGCCACGGGACTTAGAAATGTCCCAGCGATAGCATCAAGAGGCTTGTTTGGAGCAATAGCCGGA
>A_/_H11N9|EU871836|A/green-winged_teal/LA/9GW/1987
GCTTGCTACCGGACTCAGAAATGTCCCTGCGATTGCTACAAGAGGCCTGTTTGGTGCAATAGCTGGT
>A_/_H11N9|EU743457|A/mallard/MN/42/2000
GCTTGCTACCGGGCTCAGAAATGTCCCTGCGATTGCTACAAGAGGCCTGTTTGGTGCAATAGCTGGT
>A_/_H11N9|CY032916|A/northern_shoveler/California/HKWF611/2007
GCTTGCTACCGGGCTCAGAAATGTTCCTGCGATAGCTACAAGGGGCCTGTTTGGTGCAATAGCTGGT
>A_/_H11N9|CY029921|A/mallard/Missouri/209/2006
GCTTGCTACCGGGCTCAGAAATGTTCCTGCAATAGCTACAAGAGGCCTGTTTGGTGCAATAGCTGGT
>A_/_H11N9|CY029881|A/sharp-tailed_sandpiper/Australia/10/2004
GCTTGCCACGGGACTCAGAAATGTCCCAGCAATAGCATCAAGAGGCTTGTTTGGAGCAATAGCCGGA
>A_/_H11N0|DQ482667|A/mallard/Xuyi/8/2004
GCTTGCCACGGGACTCAGAAATGTCCCAGCGATAGCATCAAGAGGCTTGTTTGGAGCAATAGCCGGA
>A_/_H11N9|DQ435285|A/GF/NY/26410-17/1995
GCTTGCTACCGGGCTCAGAAATGTCCCTGCGATTGCTACAAGAGGCCTGTTTGGTGCAATAGCTGGT
>A_/_H11N2|DQ435284|A/GF/NJ/8848-17/1998
GCTTGCTACCGGGCTCAGAAATGTCCCTGCGATTGCTACAAGAGGCTTGTTTGGTGCAATAGCTGGT
>A_/_H11N2|DQ435282|A/chicken/NJ/14172-14/1994
GCTTGCTACCGGGCTCAGAAATGTCCCTGCGATTGCTAAAAGAGGCCTGTTTGGTGCAATAGCTGGT
>A_/_H11N3|DQ435281|A/chicken/NJ/4236-18/1993
GCTTGCTACCGGGCTCAGAAATGTCCCTGCGATTGCTACAAGAGGCCTGTTTGGTGCAATAGCTGGT
>A_/_H11N4|DQ424861|A/ruddy_turnstone/NJ/650678/2002
GCTTGCCACCGGACTCAGAAATATTCCTGCGATTGCCACAAGAGGCCTGTTTGGTGCAATAGCTGGT
>A_/_H11N9|DQ424860|A/mallard/MN/346246/2000
GCTTGCTACCGGGCTCAGAAATGTCCCTGCGATTGCTACAAGAGGCCTGTTTGGCGCAATAGCTGGT
>A_/_H11N9|DQ424859|A/green-winged_teal/LA/9GW/1987
GCTTGCTACCGGACTCAGAAATGTCCCTGCGATTGCTACAAGAGGCCTGTTTGGTGCAATAGCTGGT
>A_/_H11N1|DQ424858|A/chicken/NJ/15906-9/1996
GCTTGCTACCGGGCTCAGAAATGTCCCTGCGATTGCTACAAGAGGCCTGTTTGGTGCAATAGCTGGT
>A_/_H11N9|DQ327835|A/sharp-tailed_sandpiper/Australia/6/2004
GCTTGCCACGGGACTCAGAAATGTCCCAGCAATAGCATCAAGAGGCTTGTTTGGAGCAATAGCCGGA
>A_/_H11N9|CY006005|A/shorebird/DE/236/2003
GCTTGCCACCGGACTCAGAAATATTCCTGCAATTGCCACAAGAGGCCTGTTTGGTGCAATAGCTGGT
>A_/_H11N9|CY006004|A/pintail/Alberta/84/2000
GCTTGCTACCGGGCTCAGAAATGTCCCTGCGATTGCTACAAGGGGCCTGTTTGGTGCAATAGCTGGT
>A_/_H11N2|CY006003|A/mallard/ALB/124/1991
GCTTGCTACCGGGCTCAGAAATGTCCCTGCGATTGCTGCAAGAGGCCTGTTTGGTGCAATAGCTGGT
>A_/_H11N3|CY006002|A/mallard_duck/ALB/797/1983
GCTTGCTACCGGGCTCAGAAATGTCCCTGCGATTGCTGCAAGAGGCCTGTTTGGTGCAATAGCTGGT
>A_/_H11N9|CY005924|A/mallard/Alberta/245/2003
GCTTGCTACCGGGCTCAGAAATGTCCCTGCGATTGCTACAAGAGGCCTGTTTGGTGCAATAGCTGGT
>A_/_H11N9|CY005923|A/mallard_duck/ALB/294/1977
GCTTGCTACAGGGCTCAGAAATGTCCCTGCGATTGCTGCAAGAGGCCTGTTTGGTGCAATAGCTGGT
>A_/_H11N2|DQ080993|A/duck/Yangzhou/906/2002
ACTTGCCACGGGACTTAGAAATGTCCCAGCAATAGCATCAAGAGGCTTGTTTGGAGCAATAGCCGGA
>A_/_H11N9|CY025197|A/sharp-tailed_sandpiper/Australia/6/2004
GCTTGCCACGGGACTCAGAAATGTCCCAGCAATAGCATCAAGAGGCTTGTTTGGAGCAATAGCCGGA
>A_/_H11N9|CY021869|A/green-winged_teal/Ohio/340/1987
GCTTGCTACCGGGCTCAGAAATGTCCCTGCGATTGCTGCAAGAGGCCTGTTTGGTGCAATAGCTGGG
>A_/_H11N9|CY021685|A/mallard/Missouri/MO32/2005
GCTTGCTACCGGGCTCAGAAATGTTCCTGCGATAGCTACAAGAGGCCTGTTTGGTGCAATAGCAGGT
>A_/_H11N9|CY021669|A/green-winged_teal/Ohio/496/1987
GCTTGCTACCGGGCTCAGAAATGTCCCTGCGATTGCTGCAAGAGGCCTGTTTGGTGCAATAGCTGGG
>A_/_H11N9|CY021661|A/mallard/Ohio/173/1990
GCTTGCTACCGGGCTCAGAAATGTCCCTGCGATTGCCGCAAGAGGCCTGTTTGGTGCAATAGCGGGG
>A_/_H11N9|CY021653|A/black_duck/Ohio/161/1999
GCTTGCTACCGGGCTCAGAAATGTCCCTGCGGTTGCTACAAGAGGCCTGTTTGGTGCAATAGCTGGT
>A_/_H11N9|CY021645|A/green-winged_teal/Ohio/397/1986
GCTTGCTACCGGGCTCAGAAATGTCCCTGCGATTGCTGCAAGAGGCCTGTTTGGTGCAATAGCTGGG
>A_/_H11N9|CY021613|A/black_duck/Ohio/239/1986
GCTTGCTACCGGGCTCAGAAATGTCCCTGCGATTGCTGCAAGAGGCCTGTTTGGTGCAATAGCTGGT
>A_/_H11N9|CY021469|A/mallard/Maryland/1124/2005
GCTTGCTACCGGGCTCAGAAATGTCCCTGCGATTGCTACAAGGGGCCTGTTTGGTGCAATAGCTGGT
>A_/_H11N3|CY021253|A/mallard/Ohio/94/1993
GCTTGCTACCGGGCTCAGAAATGTCCCTGCGATTGCTACAAGAGGCCTGTTTGGTGCAATAGCTGGT
>A_/_H11N9|CY021245|A/american_black_duck/Ohio/1823/2005
GCTTGCTACCGGGCTCAGAAATGTCCCTGCGATTGCTACAAGGGGCCTGTTTGGTGCAATAGCTGGT
>A_/_H11N1|CY021181|A/mallard/Ohio/1851/2005
GCTTGCTACCGGGCTCAGAAATGTCCCTGCAATTGCTACAAGGGGCCTGTTTGGTGCAATAGCTGGT
>A_/_H11N9|CY021173|A/green-winged_teal/Ohio/1844/2005
GCTTGCTACAGGGCTCAGAAATGTCCCTGCGATTGCTACAAGGGGCCTGTTTGGTGCAATAGCTGGT
>A_/_H11N2|CY021165|A/green-winged_teal/Ohio/1747/2005
GCTTGCTACCGGGCTCAGAAATGTCCCTGCGATTGCTACAAGGGGCCTGTTTGGTGCAATAGCTGGT
>A_/_H11N3|CY021141|A/mallard/Missouri/MO130/2005
GCTTGCTACCGGGCTCAGAAATGTTCCTGCGATAACTACAAGGGGCCTGTTTGGTGCAATAGCTGGT
>A_/_H11N9|CY021133|A/mallard/Ohio/399/1987
GCTTGCTACCGGGCTCAGAAATGTCCCTGCAATTGCTGCAAGAGGCCTGTTTGGTGCAATAGCTGGT
>A_/_H11N9|CY020965|A/blue-winged_teal/Ohio/101/1993
GCTTGCTACCGGGCTCAGAAATGTCCCTGCGATTGCTACAAGAGGCCTGTTTGGTGCAATAGCTGGT
>A_/_H11N9|CY020949|A/mallard/Ohio/209/1998
GCTTGCTACCGGGCTCAGAAATGTCCCTGCGATTGCTACAAGAGGCCTGTTTGGTGCAATAGCTGGT
>A_/_H11N9|CY020941|A/mallard/Ohio/568/1987
GCTTGCTACCGGACTCAGAAATGTCCCTGCGATTGCTGCAAGAGGCCTGTTTGGTGCAATAGCTGGG
>A_/_H11N3|CY018015|A/mallard/Ohio/102/1986
GCTTGCTACCGGGCTCAGAAATGTCCCTGCGATTGCTGCAAGAGGCCTGTTTGGTGCAATAGCTGGG
>A_/_H11N2|CY017845|A/green-winged_teal/Ohio/81/1999
GCTTGCTACCGGGCTCAGAAATGTCCCTGCGATTGCTACAAGAGGCCTGTTTGGTGCAATAGCTGGT
>A_/_H11N1|CY017765|A/black_duck/Ohio/194/1986
GCTTGCTACCGGGCTCAGAAATGTCCCTGCGATTGCTGCAAGAGGCCTGTTTGGTGCAATAGCTGGT
>A_/_H11N2|CY017075|A/bufflehead/Ohio/246/1986
GCTTGCTACCGGGCTCAGAAATGTCCCTGCGATTGCTGCAAGAGGCCTGTTTGGTGCAATAGCTGGG
>A_/_H11N9|CY014806|A/mallard_duck/Tennessee/11457/1985
GCTTGCTACCGGGCTCAGAAATGTCCCTGCGATTGCTGCAAGAGGCCTGTTTGGTGCAATAGCTGGT
>A_/_H11N9|CY014593|A/redhead_duck/Alberta/357/1983
GCTTGCTACCGGGCTCAGAAATGTCCCTGCAATTGCTGCAAGAGGCCTGTTTGGTGCAATAGCTGGT
>A_/_H11N2|AY684895|A/mallard/Netherlands/7/99
GCTTGCCACAGGACTTAGAAATGTTCCAGCAATAGCATCAAGAGGATTGTTTGGAGCAATAGCCGGA
>A_/_H11N9|AB298283|A/duck/Hokkaido/W245/2004
GCTTGCCACGGGACTCAGAAATGTCCCAGCAATAGCATCAAGAGGCTTGTTTGGAGCAATAGCCGGA
>A_/_H11N3|AB296076|A/swan/Shimane/183/1985
GCTTGCTACCGGGCTCAGAAATGTCCCTGCGATTGCTGCAAGAGGCCTGTTTGGTGCAATAGCTGGT
>A_/_H11N9|AB292783|A/duck/Siberia/700/1996
ACTTGCCACGGGACTTAGAAATGTCCCAGCAATAGCATCAAGAGGCTTGTTTGGAGCAATAGCCGGA
>A_/_H11N9|AB292779|A/duck/Memphis/546/74
GCTTGCTACCGGACTCAGAAATGTCCCTGCGATTGCTGCAAGAGGCCTGTTTGGTGCAATAGCTGGT
>A_/_H11N2|AB277756|A/swan/Shimane/48/1997
ACTTGCCACGGGACTTAGAAATGTCCCAGCAATAGCATCAAGAGGCTTGTTTGGAGCAATAGCCGGA
>A_/_H11N2|MW116737|A/Anas_poecilorhyncha/South_Korea/JB32-81/2019
GCTTGCCACAGGGCTCAGAAATGTACCAGCAATAGCATCAAGAGGATTGTTTGGAGCAATAGCCGGA
>A_/_H11N9|MW116722|A/Anas_platyrhynchos/South_Korea/JB31-103/2019
GCTCGCCACAGGACTCAGAAATGTTCCAGCAATAGCATCAAGAGGCTTGTTTGGAGCAATAGCCGGT
>A_/_H11N9|MW116665|A/Anas_platyrhynchos/South_Korea/JB31-96/2019
GCTCGCCACAGGACTCAGAAATGTTCCAGCAATAGCATCAAGAGGCTTGTTTGGAGCAATAGCCGGT
>A_/_H11N9|MT824583|A/Common_Goldeneye/Wisconsin/18OS3120/2018
GCTTGCTACCGGGCTCAGAAATGTTCCTGCGATAGCCACAAGAGGCCTGTTTGGTGCAATAGCTGGT
>A_/_H11N3|MT818622|A/Mallard/Pennsylvania/AH0119473I.4.A/2017
GCTTGCTACCGGGCTCAGAAATGTTCCTGCGATAGCCACAAGAGGCCTGTTTGGTGCAATAGCTGGT
>A_/_H11N9|MT818621|A/Blue-winged_Teal/North_Carolina/AH0114676I.4.A/2016
GCTTGCTACCGGGCTCAGAAATGTTCCTGCGATAGCCACAAGAGGCCTGTTTGGTGCAATAGCTGGT
>A_/_H11N2|MT818620|A/Blue-winged_Teal/Minnesota/AH0065479I.4.A/2016
GCTTGCTACCGGGCTCAGAAATGTTCCTGCGATAGCCACAAGAGGCCTGTTTGGTGCAATAGCTGGT
>A_/_H11N9|MT818619|A/Mallard/Missouri/AH0031890I.4.A/2016
GCTTGCTACCGGGCTCAGAAATGTTCCTGCGATAGCCACAAGAGGCCTGTTTGGTGCAATAGCTGGT
>A_/_H11N1|MT818617|A/Mallard/Maine/AH0063771I.4.A/2015
GCTTGCTACCGGACTCAGAAATGTTCCTGCGATAGCGACAAGAGGCCTGTTTGGTGCAATAGCTGGT
>A_/_H11N3|MT818615|A/Mallard/Pennsylvania/AH0119497I.4.A/2017
GCTTGCTACCGGGCTCAGAAATGTTCCTGCGATAGCCACAAGAGGCCTGTTTGGTGCAATAGCTGGT
>A_/_H11N3|MT818614|A/Mallard/Pennsylvania/AH0119463I.4.A/2017
GCTTGCTACCGGGCTCAGAAATGTTCCTGCGATAGCCACAAGAGGCCTGTTTGGTGCAATAGCTGGT
>A_/_H11N6|MW186787|A/duck/Moscow/5712U/2019
GCTTGCCACGGGACTCAGAAATGTCCCAGCAATAGCATCAAGAGGTTTGTTTGGAGCAATAGCCGGG
>A_/_H11N2|MW132964|A/Mallard/Ukraine/AN-30-15-02/2011
GCTTGCCACGGGACTCAGAAATGTCCCAGCAATAGCATCAAGAGGCTTGTTTGGAGCAATAGCCGGA
>A_/_H11N2|MW126489|A/Anas_platyrhynchos/South_Korea/JB29-91-95/2019
GCTTGCCACAGGGCTCAGAAATGTACCAGCAATAGCATCAAGAGGATTGTTTGGAGCAATAGCCGGA
>A_/_H11N9|MW093748|A/Anas_platyrhynchos/South_Korea/JB31-69/2019
GCTCGCCACAGGACTCAGAAATGTTCCAGCAATAGCATCAAGAGGCTTGTTTGGAGCAATAGCCGGT
>A_/_H11N2|MN794986|A/lesser_scaup/Wisconsin/18OS3138/2018
GCTTGCTACCGGGCTCAGAAATATTCCTGCGATAGCCACAAGGGGCCTGTTTGGTGCAATAGCTGGT
>A_/_H11N9|MN530438|A/mallard/South_Korea/N07-0616/2007
GCTTGCCACAGGACTCAGAAATGTCCCAGCAATAGCATCAAGAGGCTTGTTTGGAGCAATAGCCGGA
>A_/_H11N9|MN530437|A/mallard/South_Korea/N07-0613/2007
GCTTGCCACAGGACTCAGAAATGTCCCAGCAATAGCATCAAGAGGCTTGTTTGGAGCAATAGCCGGA
>A_/_H11N9|MN836638|A/Laughing_Gull/Delaware/230/2019
GCTTGCTACTGGGCTCAGAAATGTTCCTGCGATAGCCACGAGAGGCCTGTTTGGTGCAATAGCTGGT
>A_/_H11N1|MN814817|A/Red_Knot/Delaware/122/2019
GCTTGCTACTGGGCTCAGAAATGTTCCTGCGATAGCCACGAGAGGCCTGTTTGGTGCAATAGCTGGT
>A_/_H11N9|MH991811|A/wild_birds/Hubei/89/2014
GCTTGCCACAGGACTCAGAAATGTCCCAGCAATAGCATCAAGAGGGTTGTTTGGAGCAATAGCCGGA
>A_/_H11N3|MT090555|A/duck/Bangladesh/38305/2019
GCTTGCCACGGGACTCAGAAATGTTCCAGCAATAGCATCAAGAGGCTTGTTTGGGGCAATAGCCGGT
>A_/_H11N3|MT090536|A/duck/Bangladesh/38827/2019
GCTTGCTACAGGGCTCAGAAATGTCCCAGCAATAGCATCAAGAGGATTGTTTGGAGCAATAGCCGGA
>A_/_H11N3|MT090436|A/duck/Bangladesh/38297/2019
GCTTGCCACGGGACTCAGAAATGTTCCAGCAATAGCATCAAGAGGCTTGTTTGGGGCAATAGCCGGT
>A_/_H11N3|MT090343|A/duck/Bangladesh/38285/2019
GCTTGCCACGGGACTCAGAAATGTTCCAGCAATAGCATCAAGAGGCTTGTTTGGAGCAATAGCCGGT
>A_/_H11N3|MT090211|A/duck/Bangladesh/38803/2019
GCTTGCTACAGGGCTCAGAAATGTCCCAGCAATAGCATCAAGAGGATTGTTTGGAGCAATAGCCGGA
>A_/_H11N9|MT421771|A/northern_shoveler/Maryland/UGAI16-5592/2016
GCTTGCTACCGGGCTCAGAAATGTTCCTGCGATAGCCACAAGAGGCCTGTTTGGTGCAATAGCTGGT
>A_/_H11N9|MT421715|A/mallard/Maryland/UGAI16-5525/2016
GCTTGCTACCGGGCTCAGAAATGTTCCTGCGATAGCCACAAGAGGCCTGTTTGGTGCAATAGCTGGT
>A_/_H11N2|MT421667|A/mallard/Maryland/UGAI15-7889/2015
GCTTGCTACCGGACTCAGAAATGTTCCTGCGATAGCGGCAAGAGGCCTGTTTGGTGCAATAGCTGGT
>A_/_H11N2|MT421659|A/mallard/Maryland/UGAI15-7876/2015
GCTTGCTACCGGACTCAGAAATGTTCCTGCGATAGCGGCAAGAGGCCTGTTTGGTGCAATAGCTGGT
>A_/_H11N1|MT421595|A/mallard/Maine/UGAI16-5428/2016
GCTTGCTACCGGACTCAGAAATGTTCCTGCGATAGCGACAAGAGGCCTGTTTGGTGCAATAGCTGGT
>A_/_H11N7|MT406969|A/Anas_platyrhynchos/Belgium/2322/2015
GCTTGCCACGGGACTCAGAAATGTCCCAGCAATAGCATCAAGAGGTTTGTTTGGAGCAATAGCCGGA
>A_/_H11N9|MT406953|A/Anas_platyrhynchos/Belgium/195_7/2018
GCTTGCCACGGGACTCAGAAATGTCCCAGCAATAGCATCAAGAGGTTTGTTTGGAGCAATAGCCGGA
>A_/_H11N2|MT406889|A/Anas_platyrhynchos/Belgium/11089/2016
GCTTGCCACGGGACTCAGAAATGTCCCAGCAATAGCATCAAGAGGTTTGTTTGGAGCAATAGCCGGA
>A_/_H11N9|MT406857|A/Anas_platyrhynchos/Belgium/11026_11/2017
GCTTGCCACGGGACTCAGAAATGTCCCAGCAATAGCATCGAGAGGTTTGTTTGGAGCAATAGCCGGA
>A_/_H11N1|MT406849|A/Anas_platyrhynchos/Belgium/11025_44/2017
GCTTGCCACGGGACTCAGAAATGTCCCAGCAATAGCATCAAGAGGTTTGTTTGGAGCAATAGCCGGA
>A_/_H11N9|MN988134|A/mallard/Alaska/AK18-WB2-177A/2018
GCTTGCTACCGGGCTCAGAAACGTTCCTGCAATAGCCACAAGAGGCCTGTTTGGTGCAATAGCTGGT
>A_/_H11N1|MH598089|A/ruddy_turnstone/New_Jersey/650678/2002
GCTTGCCACCGGACTCAGAAATATTCCTGCGATTGCCACAAGAGGCCTGTTTGGTGCAATAGCTGGT
>A_/_H11N4|MH598080|A/ruddy_turnstone/New_Jersey/650677/2002
GCTTGCCACCGGACTCAGAAATATTCCTGCGATTGCCACAAGAGGCCTGTTTGGTGCAATAGCTGGT
>A_/_H11N9|MH598054|A/ruddy_turnstone/New_Jersey/650653/2002
GCTTGCCACCGGACTCAGAAATATTCCTGCGATTGCCACAAGAGGCCTGTTTGGTGCAATAGCTGGT
>A_/_H11N9|MH598030|A/ruddy_turnstone/New_Jersey/650626/2002
GCTTGCCACCGGACTCAGAAATATTCCTGCGATTGCCACAAGAGGCCTGTTTGGTGCAATAGCTGGT
>A_/_H11N2|MH598022|A/ruddy_turnstone/New_Jersey/650615/2002
GCTTGCCACCGGACTCAGAAATATTCCTGCGATTGCCACAAGAGGCCTGTTTGGTGCAATAGCTGGT
>A_/_H11N2|MH597905|A/ruddy_turnstone/New_Jersey/471587/2001
GCTTGCCACCGGTCTCAGAAATATTCCTGCGATTGCTACAAGAGGCCTGTTTGGTGCAATAGCTGGT
>A_/_H11N8|MH597792|A/ruddy_turnstone/New_Jersey/1321412/2005
GCTTGCCACCGGACTCAGAAACATTCCTGCGATTGCCACAAGAGGCCTGTTTGGTGCAATAGCTGGT
>A_/_H11N2|MH597527|A/ruddy_turnstone/Delaware/828233/2001
GCTTGCCACCGGACTCAGAAATATTCCTGCGATTGCTACAAGAGGCCTGTTTGGTGCAATAGCTGGT
>A_/_H11N2|MH597519|A/ruddy_turnstone/Delaware/828222/2001
GCTTGCCACCGGACTCAGAAATATTCCTGCGATTGCTACAAGAGGCCTGTTTGGTGCAATAGCTGGT
>A_/_H11N2|MH597511|A/ruddy_turnstone/Delaware/828213/2001
GCTTGCCACCGGTCTCAGAAATATTCCTGCGATTGCTACAAGAGGCCTGTTTGGTGCAATAGCTGGT
>A_/_H11N9|MH597479|A/ruddy_turnstone/Delaware/650670/2002
GCTTGCCACCGGACTCAGAAATATTCCTGCGATTGCCACAAGAGGCCTGTTTGGTGCAATAGCTGGT
>A_/_H11N9|MH597413|A/ruddy_turnstone/Delaware/650636/2002
GCTTGCCACCGGACTCAGAAATACTCCTGCGATTGCCATAAGAGGCCTGTTTGGTGCAATAGCTGGT
>A_/_H11N2|MH597389|A/ruddy_turnstone/Delaware/650631/2002
GCTTGCCACCGGACTCAGAAATATTCCTGCGATTGCCACAAGAGGCCTGTTTGGTGCAATAGCTGGT
>A_/_H11N9|MH597373|A/ruddy_turnstone/Delaware/650610/2002
GCTTGCCACCGGACTCAGAAATATTCCTGCGATTGCCACAAGAGGCCTGTTTGGTGCAATAGCTGGT
>A_/_H11N4|MH596891|A/ruddy_turnstone/Delaware/650622/2002
GCTTGCCACCGGACTCAGAAATATTCCTGCGATTGCCACAAGAGGCCTGTTTGGTGCAATAGCTGGT
>A_/_H11N1|MH546635|A/mallard/Minnesota/15-040386-2/2015
GCTTGCTACCGGACTCAGAAATGTTCCTGCGATAGCGACAAGAGGCCTGTTTGGTGCAATAGCTGGG
>A_/_H11N2|MH502941|A/ruddy_turnstone/New_Jersey/UGAI15-3851/2015
GCTTGCTACCGGGCTCAGAAATGTTCCTGCGATAGCTACGAGAGGCCTGTTTGGTGCAATAGCTGGT
>A_/_H11N2|MH502551|A/ruddy_turnstone/New_Jersey/AI13-2895/2013
GCTTGCTACCGGGCTCAGAAATGTTCCTGCGATAGCTACGAGAGGCCTATTTGGTGCAATAGCTGGT
>A_/_H11N8|MH502388|A/ruddy_turnstone/New_Jersey/AI13-2685/2013
GCTTGCTACCGGGCTCAGAAATGTTCCTGCGATAGCTACAAGAGGCCTGTTTGGTGCAATAGCTGGT
>A_/_H11N2|MH502380|A/ruddy_turnstone/New_Jersey/AI13-2674/2013
GCTTGCTACCGGGCTCAGAAATGTTCCTGCGATAGCTACGAGAGGCCTGTTTGGTGCAATAGCTGGT
>A_/_H11N8|MH502372|A/ruddy_turnstone/New_Jersey/AI13-2634/2013
GCTTGCTACCGGGCTCAGAAATGTTCCTGCGATAGCTACAAGAGGCCTGTTTGGTGCAATAGCTGGT
>A_/_H11N8|MH502331|A/ruddy_turnstone/New_Jersey/AI13-2587/2013
GCTTGCTACCGGGCTCAGAAATGTTCCTGCGATAGCTACAAGAGGCCTGTTTGGTGCAATAGCTGGT
>A_/_H11N2|MH502266|A/ruddy_turnstone/New_Jersey/AI13-2472/2013
GCTTGCTACCGGGCTCAGAAATGTTCCTGCGATAGCTACGAGAGGCCTGTTTGGTGCAATAGCTGGT
>A_/_H11N2|MH502178|A/ruddy_turnstone/New_Jersey/AI13-2353/2013
GCTTGCTACCGGGCTCAGAAATGTTCCTGCGATAGCTACGAGAGGCCTGTTTGGTGCAATAGCTGGT
>A_/_H11N8|MH502170|A/ruddy_turnstone/New_Jersey/AI13-2346/2013
GCTTGCTACCGGGCTCAGAAATGTTCCTGCGATAGCTACAAGAGGCCTGTTTGGTGCAATAGCTGGT
>A_/_H11N7|MH502098|A/ruddy_turnstone/New_Jersey/AI13-2227/2013
GCTTGCTACCGGGCTCAGAAATGTTCCTGCGATAGCTACGAGAGGCCTGTTTGGTGCAATAGCTGGT
>A_/_H11N2|MH502074|A/ruddy_turnstone/New_Jersey/AI13-2200/2013
GCTTGCTACCGGGCTCAGAAATGTTCCTGCGATAGCTACGAGAGGCCTGTTTGGTGCAATAGCTGGT
>A_/_H11N2|MH502009|A/ruddy_turnstone/New_Jersey/AI13-2048/2013
GCTTGCTACCGGGCTCAGAAATGTTCCTGCGATAGCTACGAGAGGCCTGTTTGGTGCAATAGCTGGT
>A_/_H11N8|MH501993|A/ruddy_turnstone/New_Jersey/AI13-2033/2013
GCTTGCTACCGGGCTCAGAAATGTTCCTGCGATAGCTACAAGAGGCCTGTTTGGTGCAATAGCTGGT
>A_/_H11N8|MH502576|A/ruddy_turnstone/New_Jersey/AI13-2964/2013
GCTTGCTACCGGGCTCAGAAATGTTCCTGCGATAGCTACAAGAGGCCTGTTTGGTGCAATAGCTGGT
>A_/_H11N3|MH569295|A/emperor_goose/Alaska/UGAI15-8460/2015
GCTTGCTACCGGGCTCAGAAATGTTCCTGCGATAGCCACAAGAGGCCTGTTTGGTGCAATAGCTGGT
>A_/_H11N9|MH932502|A/mallard/Allberta/578/2017
GCTTGCTACCGGGCTCAGAAACGTCCCTGCGATAGCCACAAGAGGCCTGTTTGGTGCAATAGCTGGT
>A_/_H11N2|MH733725|A/dunlin/Delaware_Bay/286/2013
GCTTGCTACCGGGCTCAGAAATGTTCCTGCGATAGCTACGAGAGGCCTGTTTGGTGCAATAGCTGGT
>A_/_H11N2|MH733709|A/laughing_gull/Delaware_Bay/236/2011
GCTTGCTACCGGGCTCAGAAATGTTCCTGCGATAGCTACAAGAGGCCTGTTTGGTGCAATAGCTGGT
>A_/_H11N3|MK326735|A/blue-winged_teal/Guatemala/CIP049-H116-08/2013
GCTTGCTACCGGACTCAGAAATGTTCCTGCGATAGCGACGAGAGGCCTGTTTGGTGCAATAGCTGGT
>A_/_H11N9|MG280789|A/Oriental_white_stork/Zhalong/183/2006
GCTTGCCACGGGACTCAGAAATGTCCCAGCAATAGCATCAAGAGGCTTGTTTGGAGCAATAGCCGGG
>A_/_H11N9|MG280813|A/wild_bird/Anhui_Shengjin_Lake/S119/2014
GCTTGCCACGGGACCCAGAAATGTCCCAGCAATAGCATCAAGAGGCTTGTTTGGAGCAATAGCCGGG
>A_/_H11N9|MG280805|A/wild_bird/Anhui_Caizi_Lake/L306/2014
GCTTGCCACGGGACTCAGAAATGTCCCAGCAATAGCATCAAGAGGCTTGTTTGGAGCAATAGCCGGG
>A_/_H11N9|MG280797|A/mallard/Sanjiang/148/2006
GCTTGCCACGGGACTCAGAAATGTCCCAGCAATAGCATCAAGAGGCTTGTTTGGAGCAATAGCCGGG
>A_/_H11N9|MK535165|A/northern_pintail/Ohio/06OS2067/2006
GCTTGCTACTGGGCTCAGAAATGTCCCTGCGATTGCTACAAGGGGCCTGTTTGGTGCAATAGCTGGT
>A_/_H11N2|MK928204|A/Mallard/Utah/D1615126/2016
GCTTGCTACTGGGCTCAGAAATGTTCCCGCAATAGCCACAAGAGGCCTGTTTGGTGCAATAGCTGGT
>A_/_H11N9|MK995785|A/Mallard/California/D1711170/2017
GCTTGCTACCGGGCTCAGAAACGTCCCTGCGATAGCCACAAGAGGCCTGTTTGGTGCAATAGCTGGT
>A_/_H11N2|MK995736|A/Green-Winged_Teal/California/D1716620/2017
GCTTGCTACCGGGCTCAGAAACGTCCCTGCGATAGCCACAAGAGGCCTGTTTGGTGCAATAGCTGGT
>A_/_H11N2|MK637271|A/ruddy_turnstone/Delaware_Bay/538/2014
GCTTGCTACCGGGCTCAGAAATGTTCCTGCGATAGCTACGAGAGGCCTGTTTGGTGCAATAGCTGGT
>A_/_H11N2|MK637236|A/semipalmated_sandpiper/Delaware_Bay/323/2015
GCTTGCTACCGGGCTCAGAAATGTTCCTGCGATAGCTACGAGAGGCCTGTTTGGTGCAATAGCTGGT
>A_/_H11N9|MH251214|A/green-winged_teal/California/UCD1370/2016
GCTTGCTACCGGGCTCAGAAATGTCCCTGCGATAGCCACAAGAGGCCTGTTTGGTGCAATAGCTGGT
>A_/_H11N8|MH547058|A/Anser_fabalis/China/664/2014
GCTTGCCACGGGACTCAGAAATGTCCCAGCAATAGCATCAAGAGGCTTGTTTGGAGCAATAGCCGGG
>A_/_H11N1|MF575034|A/black-headed_gull/Netherlands/21/2014
GCTTGCCACGGGACTCAGAAATGTCCCAGCAATAGCATCAAGAGGTTTGTTTGGAGCAATAGCTGGA
>A_/_H11N1|MF682765|A/lesser_black-backed_gull/Netherlands/1/2007
GCTTGCTACTGGGCTCAGAAATGTGCCTGCAATTGCTACAAGGGGCCTGTTTGGTGCAATAGCTGGT
>A_/_H11N9|MH499204|A/yellow-billed_teal/Chile/C8620/2016
GCTTGCTACTGGACTCAGAAACGTCCCAGCGATTGCCTCTAGAGGCCTGTTTGGTGCAATAGCGGGT
>A_/_H11N9|MH498836|A/yellow-billed_teal/Chile/C8711/2016
GCTTGCTACTGGACTCAGAAACGTCCCAGCGATTGCCTCTAGAGGCCTGTTTGGTGCAATAGCGGGT
>A_/_H11N9|MH498680|A/yellow-billed_teal/Chile/C8619/2016
GCTTGCTACTGGACTCAGAAACGTCCCAGCGATTGCCTCTAGAGGCCTGTTTGGTGCAATAGCGGGT
>A_/_H11N8|MH579099|A/sanderling/Delaware_Bay/575/2005
GCTTGCCACCGGACTCAGAAACATTCCTGCGATTGCCACAAGAGGCCTGTTTGGTGCAATAGCTGGT
>A_/_H11N8|MH579144|A/sanderling/Delaware_Bay/331/2005
GCTTGCCACCGGACTCAGAAACATTCCTGCGATTGCCACAAGAGGCCTGTTTGGTGCAATAGCTGGT
>A_/_H11N8|MH613320|A/ruddy_turnstone/Delaware_Bay/446/2005
GCTTGCCACCGGACTCAGAAACATTCCTGCGATTGCCACAAGAGGCCTGTTTGGTGCAATAGCTGGT
>A_/_H11N9|MH637173|A/mallard/Alberta/414/2017
GCTTGCTACCGGGCTCAGAAACGTCCCTGCGATAGCCACAAGAGGCCTGTTTGGTGCAATAGCTGGT
>A_/_H11N9|MH637308|A/mallard/Alberta/361/2017
GCTTGCTACCGGGCTCAGAAATGTTCCTGCGATAGCCACAAGGGGCCTGTTTGGTGCAATAGCTGGT
>A_/_H11N9|MH637305|A/mallard/Alberta/391/2017
GCTTGCTACCGGGCTCAGAAATGTTCCTGCGATAGCCACAAGGGGCCTGTTTGGTGCAATAGCTGGT
>A_/_H11N9|MH134837|A/red_shoveler/Chile/C14653/2016
GCTTGCTACCGGGCTTAGAAATGTTCCTGCGATAGCTACGAGAGGCCTGTTTGGTGCAATAGCTGGT
>A_/_H11N9|MG280590|A/green-winged_teal/Mississippi/16OS6098/2016
GCTTGCTACCGGGCTCAGAAATGTTCCTGCGATAGCCACAAGAGGCCTGTTTGGTGCAATAGCTGGT
>A_/_H11N9|MG280545|A/mallard_duck/Wisconsin/16OS3314/2016
GCTTGCTACCGGGCTCAGAAATGTTCCTGCGATAGCCACAAGAGGCCTGTTTGGTGCAATAGCTGGT
>A_/_H11N9|MG280475|A/Northern_shoveler/Missouri/16OS3609/2016
GCTTGCTACCGGGCTCAGAAATGTTCCTGCGATAGCCACAAGAGGCCTGTTTGGTGCAATAGCTGGT
>A_/_H11N9|MG280225|A/pintail_duck/Maryland/16OS3852/2016
GCTTGCTACCGGGCTCAGAAATGTTCCTGCGATAGCCACAAGAGGCCTGTTTGGTGCAATAGCTGGT
>A_/_H11N2|MG280177|A/pintail_duck/Illinois/16OS1842/2016
GCTTGCTACCGGGCTCAGAAATGTTCCTGCGATAGCCACAAGAGGCCTGTTTGGTGCAATAGCTGGT
>A_/_H11N3|MG279970|A/green-winged_teal/Tennessee/17OS0664/2017
GCTTGCTACCGGGCTCAGAAATGTTCCTGCGATAGCCACAAGAGGCCTGTTTGGTGCAATAGCTGGT
>A_/_H11N9|MG279897|A/green-winged_teal/Missouri/16OS6199/2016
GCTTGCTACCGGGCTCAGAAATGTTCCTGCGATAGCCACAAGAGGCCTGTTTGGTGCAATAGCTGGT
>A_/_H11N3|MG214160|A/duck/Fujian/SD061/2017
GCTTGCCACAGGACTCAGAAATGTCCCAGCAATAGCATCAAGAGGCTTGTTTGGGGCAATAGCCGGG
>A_/_H11N9|MF147286|A/common_teal/Netherlands/7/2005
ACTTGCCACGGGACTTAGAAATGCCCCAGCAATAGCATCAAGAGGCTTGTTTGGAGCGATAGCCGGA
>A_/_H11N9|MF147221|A/European_herring_gull/Netherlands/1/2015
GCTTGCTACCGGGCTCAGAAATGTTCCTGCGATAGCTACGAGAGGCCTGTTTGGTGCTATAGCTGGT
>A_/_H11N3|MF146908|A/mallard_duck/Netherlands/24/2005
ACTTGCCACGGGACTTAGAAATGTCCCAGCGATAGCATCAAGAGGCTTGTTTGGAGCAATAGCCGGA
>A_/_H11N2|KY990761|A/mallard_duck/California/UCD728/2016
GCTTGCTACTGGGCTCAGAAATGTTCCTGCGATAGCCACAAGGGGCCTGTTTGGTGCAATAGCTGGT
>A_/_H11N9|KY990739|A/mallard_duck/California/UCD690/2016
GCTTGCTACTGGGCTCAGAAATGTTCCTGCGATAGCCACAAGGGGCCTGTTTGGTGCAATAGCTGGT
>A_/_H11N9|KY828803|A/mallard/California/UCD996/2015
GCTTGCCACCGGACTCAGAAATGTTCCTGCGATAGCGACAAGAGGTCTGTTTGGTGCAATAGCTGGT
>A_/_H11N9|KY828757|A/mallard/California/UCD951/2015
GCTTGCCACCGGACTCAGAAATGTTCCTGCGATAGCGACAAGAGGCCTGTTTGGTGCAATAGCTGGT
>A_/_H11N9|KY828726|A/mallard/California/UCD1108/2015
GCTTGCCACCGGACTCAGAAATGTTCCTGCGATAGCGACAAGAGGCCTGTTTGGTGCAATAGCTGGT
>A_/_H11N9|KY828664|A/mallard/California/UCD1013/2015
GCTTGCCACCGGACTCAGAAATGTTCCTGCGATAGCGACAAGAGGCCTGTTTGGTGCAATAGCTGGT
>A_/_H11N9|KY828653|A/mallard/California/UCD954/2015
GCTTGCCACCGGACTCAGAAATGTTCCTGCGATAGCGACAAGAGGCCTGTTTGGTGCAATAGCTGGT
>A_/_H11N9|KY828639|A/mallard/California/UCD993/2015
GCTTGCCACCGGACTCAGAAATGTTCCTGCGATAGCGACAAGAGGCCTGTTTGGTGCAATAGCTGGT
>A_/_H11N9|KY828619|A/mallard/California/UCD883/2015
GCTTGCCACCGGACTCAGAAATGTTCCTGCGATAGCGACAAGAGGCCTGTTTGGTGCAATAGCTGGT
>A_/_H11N9|KY828612|A/mallard/California/UCD1106/2015
GCTTGCCACCGGACTCAGAAATGTTCCTGCGATAGCGACAAGAGGCCTGTTTGGTGCAATAGCTGGT
>A_/_H11N9|KY063944|A/blue-winged_teal/Lousiana/UGAI14-0595/2014
GCTTGCTACCGGACTCAGAAATGTTCCTGCGATAGCGACGAGAGGCCTGTTTGGTGCAATAGCTGGT
>A_/_H11N8|KY013672|A/ruddy_turnstone/New_Jersey/UGAI14-1519/2014
GCTTGCTACCGGGCTCAGAAATGTTCCTGCGATAGCTACGAGAGGCCTGTTTGGTGCAATAGCTGGT
>A_/_H11N9|KY561226|A/northern_shoveler/Missouri/15OS6584/2015
GCTTGCTACCGGGCTCAGAAATGTTCCTGCGATAGCCACAAGAGGCCTGTTTGGTGCAATAGCTGGT
>A_/_H11N3|KY561199|A/American_green-winged_teal/Mississippi/15OS8008/2015
GCTTGCTACCGGGCTCAGGAATGTTCCTGCGATAGCCACAAGAGGCCTGTTTGGTGCAATAGCTGGT
>A_/_H11N3|KY644397|A/blue-winged_teal/Guatemala/CIP049H105-04/2011
GCTTGCTACCGGGCTCAGAAATGTTCCTGCGATAGCTACAAGAGGCCTGTTTGGTGCAATAGCTGGT
>A_/_H11N3|KY644318|A/blue-winged_teal/Guatemala/CIP049H110-37/2012
GCTTGCTACCGGGCTCAGAAATGTTCCTGCGATAGCTACAAGAGGCCTGTTTGGTGCAATAGCTGGT
>A_/_H11N3|KY644310|A/northern_shoveler/Guatemala/CIP049H104-69/2011
GCTTGCTACCGGGCTCAGAAATGTTCCTGCGATAGCTACAAGAGGCCTGTTTGGTGCAATAGCTGGT
>A_/_H11N9|KY561331|A/American_green-winged_teal/Missouri/15OS6591/2015
GCTTGCTACCGGGCTCAGAAATGTTCCTGCGATAGCCACAAGAGGCCTGTTTGGTGCAATAGCTGGT
>A_/_H11N3|KY561163|A/mallard_duck/Ohio/15OS7510/2015
GCTTGCTACCGGGCTCAGAAATGTTCCTGCGATATCCACAAGAGGCCTGTTTGGTGCAATAGCTGGT
>A_/_H11N9|KY561159|A/green-winged_teal/Missouri/15OS5246/2015
GCTTGCTACCGGGCTCAGAAATGTTCCTGCGATAGCCACAAGAGGCCTGTTTGGTGCAATAGCTGGT
>A_/_H11N9|KY561143|A/mallard_duck/Wisconsin/15OS7136/2015
GCTTGCTACCGGGCTCAGAAATGTTCCTGCGATAGCCACAAGAGGCCTGTTTGGTGCAATAGCTGGT
>A_/_H11N9|KY561110|A/common_black_duck/Ohio/15OS5780/2015
GCTTGCTACCGGACTCAGAAATGTTCCTGCGATAGCGACAAGGGGCCTGTTTGGTGCAATAGCTGGT
>A_/_H11N9|KY561052|A/mallard_duck/Ohio/15OS5361/2015
GCTTGCTACCGGACTCAGAAATGTTCCTGCGATAGCGACAAGGGGCCTGTTTGGTGCAATAGCTGGT
>A_/_H11N9|KY561047|A/mallard_duck/Ohio/15OS5845/2015
GCTTGCTACCGGGCTCAGAAATGTTCCTGCGATAGCCACAAGAGGCCTGTTTGGTGCAATAGCTGGT
>A_/_H11N9|KX979452|A/mallard_duck/Netherlands/26/2011
GCTTGCCACGGGACTCAGAAATGTCCCAGCAATAGCATCAAGAGGCTTGTTTGGAGCAATAGCCGGA
>A_/_H11N9|KX978958|A/mallard_duck/Netherlands/12/2009
GCTTGCCACGGGACTCAGAAATGTCCCAGCAATAGCATCAAGAGGCTTGTTTGGAGCAATAGCCGGA
>A_/_H11N9|KX978267|A/mallard_duck/Netherlands/29/2008
GCTTGCCACGGGACTCAGAAATGTCCCAGCAATAGCATCAAGAGGCTTGTTTGGAGCAATAGCCGGA
>A_/_H11N9|KX978075|A/mallard_duck/Netherlands/36/2008
GCTTGCCACGGGACTCAGAAATGTCCCAGCAATAGCATCAAGAGGCTTGTTTGGAGCAATAGCCGGA
>A_/_H11N9|KX977778|A/mallard_duck/Netherlands/23/2012
GCTTGCCACGGGACTCAGAAATGTCCCAGCAATAGCGTCAAGAGGCTTGTTTGGAGCAATAGCCGGA
>A_/_H11N9|KX977705|A/mallard_duck/Netherlands/29/2009
GCTTGCCACGGGGCTCAGAAATGTCCCAGCAATAGCATCAAGAGGCTTGTTTGGAGCGATAGCCGGA
>A_/_H11N9|KX351738|A/mallard/California/57881/2015
GCTTGCCACCGGACTCAGAAATGTTCCTGCGATAGCGACAAGAGGCCTGTTTGGTGCAATAGCTGGT
>A_/_H11N9|KX351724|A/mallard/California/57889/2015
GCTTGCCACCGGACTCAGAAATGTTCCTGCGATAGCGACAAGAGGCCTGTTTGGTGCAATAGCTGGT
>A_/_H11N9|KX351695|A/mallard/California/UCD1154/2015
GCTTGCCACCGGACTCAGAAATGTTCCTGCGATAGCGACAAGAGGCCTGTTTGGTGCAATAGCTGGT
>A_/_H11N9|KX351658|A/mallard/California/32610/2015
GCTTGCCACCGGACTCAGAAATGTTCCTGCGATAGCGACAAGAGGCCTGTTTGGTGCAATAGCTGGT
>A_/_H11N9|KX351640|A/mallard/California/UCD805/2015
GCTTGCCACCGGACTCAGAAATGTTCCTGCGATAGCGACAAGAGGCCTGTTTGGTGCAATAGCTGGT
>A_/_H11N9|KX351613|A/mallard/California/UCD656/2015
GCTTGCCACCGGACTCAGAAATGTTCCTGCGATAGCGACAAGAGGCCTGTTTGGTGCAATAGCTGGT
>A_/_H11N9|KX351564|A/northern_shoveler/California/1670V/2013
GCTTGCTACCGGGCTCAGAAACGTTCCTGCGATAGCTACAAGAGGCCTGTTTGGTGCAATAGCTGGT
>A_/_H11N9|KX351536|A/mallard/California/57820/2015
GCTTGCCACCGGACTCAGAAATGTTCCTGCGATAGCGACAAGAGGCCTGTTTGGTGCAATAGCTGGT
>A_/_H11N9|KX351521|A/mallard/California/57811/2015
GCTTGCCACCGGACTCAGAAATGTTCCTGCGATAGCGACAAGAGGCCTGTTTGGTGCAATAGCTGGT
>A_/_H11N3|KX028822|A/duck/Zhejiang/727D26/2013
GCTTGCTACAGGACTCAGAAATGTCCCAGCAATAGCATCAAGAGGCTTGTTTGGAGCAATAGCCGGG
>A_/_H11N3|KX028821|A/duck/Zhejiang/727D25/2013
GCTTGCTACAGGACTCAGAAATGTCCCAGCAATAGCATCAAGAGGCTTGTTTGGAGCAATAGCCGGG
>A_/_H11N3|KX028820|A/duck/Zhejiang/727D22/2013
GCTTGCTACAGGACTCAGAAATGTCCCAGCAATAGCATCAAGAGGCTTGTTTGGAGCAATAGCCGGG
>A_/_H11N3|KX028819|A/duck/Zhejiang/727D9/2013
GCTTGCTACAGGACTCAGAAATGTCCCAGCAATAGCATCAAGAGGCTTGTTTGGAGCAATAGCCGGG
>A_/_H11N3|KX028818|A/duck/Zhejiang/727D7/2013
GCTTGCTACAGAACTCAGAAATGTCCCAGCAATAGCATCAAGAGGCTTGTTTGGAGCAATAGCCGGG
>A_/_H11N3|KX028817|A/duck/Zhejiang/727D2/2013
GCTTGCTACAGGACTCAGAAATGTCCCAGCAATAGCATCAAGAGGCTTGTTTGGAGCAATAGCCGGG
>A_/_H11N9|CY205363|A/avian/Maryland/13OS2922/2013
GCTTGCTACCGGACTCAGAAATGTTCCTGCGATAGCGACAAGAGGCCTGTTTGGTGCAATAGCTGGT
>A_/_H11N2|KT338513|A/glaucous-winged_gull/Alaska/670/2014
GCTTGCTACCGGGCTCAGAAACGTTCCTGCGATAGCCACGAGAGGCCTGTTTGGTGCAATAGCTGGT
>A_/_H11N2|KT338313|A/emperor_goose/Alaska/50/2014
GCTTGCTACCGGGCTCAGAAACGTTCCTGCGATAGCCACGAGAGGCCTGTTTGGTGCAATAGCTGGT
>A_/_H11N9|KR870237|A/duck/Pennsylvania/02099/2012
GCTTGCTACCGGGCTCAGAAATGTTCCTGCGATAGCTACAAGAGGCCTGTTTGGTGCAATAGCTGGT
>A_/_H11N9|KF542875|A/Anas_acuta/New_Mexico/A00629381/2008
GCTTGCTACCGGGCTCAGAAATGTTCCTGCGATAGCTACAAGAGGCCTGTTTGGTGCAATAGCTGGT
>A_/_H11N9|JX080741|A/brant/Alaska/44391-190/2008
GCTTGCTACCGGGCTCAGAAATGTTCCTGCGATAGCTACAAGAGGCCTGTTTGGTGCAATAGCTGGT
>A_/_H11N9|JX080738|A/brant/Alaska/44332-536/2007
GCTTGCTACCGGGCTCAGAAATGTTCCTGCGATAGCTACAAGAGGCCTGTTTGGTGCAATAGCTGGT
>A_/_H11N6|CY130062|A/duck/England/1956
GCTTGCAACAGGACCTAGAAATGTCCCAGCAATAGCATCGAGAGGCTTGTTTGGAGCAATAGCTGGA
>A_/_H11N1|CY126712|A/gull/Delaware_Bay/2673/1988
GCTTGCAACAGGGCTTCGAAATGTCCCAGCAATAGCGTCAAGAGGCTTGTTTGGTGCAATAGCTGGT
>A_/_H11N2|JX499153|A/chicken/Nanjing/908/2009
GCTTGCCACGGGACTCAGAAATGTCCCAGCAATAGCATCAAGAGGCTTGTTTGGAGCAATAGCCGGA
>A_/_H11N3|CY125007|A/duck/Jiangsu/10-d4/2011
GCTTGCCACAGGACTCAGAAATGTCCCAGCAATAGCATCAAGAGGCTTGTTTGGGGCAATAGCCGGG
>A_/_H11N9|JN798212|A/Anas_acuta/Arizona/A00480052/2009
GCTTGCTACCGGGCTCAGAAATGTTCCTGCTATAGCCACAAGAGGCCTGTTTGGTGCAATAGCTGGT
>A_/_H11N9|GU991377|A/avian/Moscow/3641/2008
GCTTGCCACGGGACTTAGAAATGTCCCAGCAATAGCATCAAGAGGCTTGTTTGGAGCAATAGCCGGA
>A_/_H11N3|CY096942|A/mallard/Illinois/3051/2009
ACTTGCTACCGGGCTCAGAAATGTTCCTGCGATAGCTACAAGAGGCCTGTTTGGTGCAATAGCTGGT
>A_/_H11N9|CY097093|A/mallard/Missouri/350/2009
GCTTGCTACCGGGCTCAGAAATGTTCCTGCTATAGCCACAAGAGGCCTGTTTGGTGCAATAGCTGGT
>A_/_H11N9|CY097414|A/northern_pintail/Wisconsin/4198/2009
GCTTGCTACCGGGCTCAGAAATGTTCCTGCGATAGCTACAAGAGGCCTGTTTGGTGCAATAGCTGGT
>A_/_H11N9|CY097422|A/mallard/Wisconsin/4203/2009
GCTTGCTACCGGGCTCAGAAATGTTCCTGCGATAGCTACAAGAGGCCTGTTTGGTGCAATAGCTGGT
>A_/_H11N2|CY097558|A/mallard/Illinois/4162/2009
GCTTGCTACCGGGCTCAGAAATGTTCCTGCGATAGCTACAAGAGGCCTGTTTGGTGCAATAGCTGGT
>A_/_H11N9|CY097566|A/mallard/Illinois/4179/2009
GCTTGCTACCGGGCTCAGAAATGTTCCTGCGATAGCTACAAGAGGCCTGTTTGGTGCAATAGCTGGT
>A_/_H11N2|HM745398|A/duck/Jiangxi/k0701/2009
GCTTGCCACGGGACTCAGAAATGTCCCAGCAATAGCATCAAGAGGCTTGTTTGGAGCAATAGCCGGA
>A_/_H11N9|CY093607|A/mallard/California/8118/2008
GCTTGCTACCGGGCTCAGAAATGTTCCTGCGATAGCTACAAGAGGCCTGTTTGGTGCAATAGCTGGT
>A_/_H11N9|CY093710|A/mallard/California/11119/2008
GCTTGCTACCGGGCTCAGAAATGTTCCTGCGATAGCTACAAGAGGCCTGTTTGGTGCAATAGCTGGT
>A_/_H11N9|CY094109|A/mallard/California/6517/2008
ACTTGCTACCGGGCTCAGAAATGTCCCTGCGATAGCTACAAGAGGCCTGTTTGGTGCAATAGCTGGT
>A_/_H11N9|CY094125|A/mallard/California/6634/2008
GCTTGCTACCGGGCTCAGAAATGTTCCTGCGATAGCTACAAGAGGCCTGTTTGGTGCAATAGCTGGT
>A_/_H11N2|CY094149|A/mallard/California/8028/2008
GCTTGCTACCGGGCTCAGAAATGTTCCTGCGATAGCTACAAGAGGCCTGTTTGGTGCAATAGCTGGT
>A_/_H11N9|CY094293|A/northern_shoveler/California/8675/2008
GCTTGCTACCGGGCTCAGAAATGTTCCTGCGATAGCTACAAGAGGCCTGTTTGGTGCAATAGCTGGT
>A_/_H11N2|CY094301|A/northern_shoveler/California/9017/2008
GCTTGCTACCGGGCTCAGAAATGTTCCTGCGATAGCTACAAGAGGCCTGTTTGGTGCAATAGCTGGT
>A_/_H11N2|CY094509|A/northern_pintail/California/6791/2008
GCTTGCTACCGGGCTCAGAAATGTTCCTGCGATAGCTACAAGAGGCCTGTTTGGTGCAATAGCTGGT
>A_/_H11N9|CY081300|A/mallard/Maryland/1111/2005
GCTTGCTACCGGGCTCAGAAATGTCCCTGCGATTGCTACAAGGGGCCTGTTTGGTGCAATAGCTGGT
>A_/_H11N9|CY078130|A/mallard/Minnesota/Sg-00177/2007
GCTTGCTACCGGGCTCAGAAATATTCCTGCGATAGCTACAAGAGGCCTGTTTGGTGCAATAGCTGGT
>A_/_H11N9|CY078154|A/mallard/Minnesota/Sg-00198/2007
GCTTGCTACCGGGCTCAGAAATATTCCTGCGATAGCTACAAGAGGCCTGTTTGGTGCAATAGCTGGT
>A_/_H11N9|CY078050|A/mallard/Minnesota/Sg-00118/2007
GCTTGCTACCGGGCTCAGAAATATTCCTGCGATAGCTACAAGAGGCCTGTTTGGTGCAATAGCTGGT
>A_/_H11N9|CY076960|A/mallard/Sweden/90/2005
ACTTGCCACGGGACTTAGAAATGTCCCAGCGATAGCATCAAGAGGCCTGTTTGGAGCGATAGCCGGA
>A_/_H11N9|CY077056|A/mallard/Netherlands/42/2006
ACTTGCCACGGGACTTAGAAATGTCCCAGCAATAGCATCAAGAGGCTTGTTTGGAGCGATAGCCGGA
>A_/_H11N3|CY076704|A/duck/Thailand/CU5388/2009
GCTTGCCACAGGACTTAGAAATGTCCCAGCAATAGCATCAAGAGGTCTGTTTGGAGCAATAGCCGGG
>A_/_H11N9|CY076693|A/northern_shoveler/California/44363-082/2007
GCTTGCTACCGGACTCAGAAATGTTCCTGCGATAGCTACAAGAGGCCTGTTTGGTGCAATAGCTGGT
>A_/_H11N9|CY076685|A/American_green-winged_teal/California/44363-067/2007
GCTTGCTACCGGGCTCAGAAATGTTCCTGCGATAGCTACAAGAGGCCTGTTTGGTGCAATAGCTGGT
>A_/_H11N9|CY076349|A/American_green-winged_teal/California/27790/2007
GCTTGCTACCGGACTCAGAAATGTTCCTGCGATAGCTACAAGGGGCCTGTTTGGTGCAATAGCTGGT
>A_/_H11N9|CY076341|A/American_green-winged_teal/California/44287-066/2007
GCTTGCTACCGGACTCAGAAATGTTCCTGCGATAGCTACAAGGGGCCTGTTTGGTGCAATAGCTGGT
>A_/_H11N9|CY076333|A/mallard/Washington/44256-527/2006
GCTTGCTACCGGGCTCAGAAATGTTCCTGCGATAGCCACAAGAGGCCTGTTTGGTGCAATAGCTGGT
>A_/_H11N3|CY076325|A/mallard/Washington/44256-522/2006
GCTTGCTACCGGGCTCAGAAATGTTCCTGCGATAGCTACAAGAGGCCTGTTTGGTGCAATAGCTGGT
>A_/_H11N9|CY075957|A/northern_shoveler/California/44241-862/2006
GCTTGCTACCGGGCTCAGAAATGTTCCTGCGATAGCTACAAGAGGCCTGTTTGGTGCAATAGCTGGT
>A_/_H11N9|HM193587|A/mallard/Alaska/44430-056/2008
GCTTGCTACCGGGCTCAGAAATGTTCCTGCGATAGCCACAAGAGGCTTGTTTGGTGCAATAGCTGGT
>A_/_H11gb|CY139361|A/American_black_duck/New_Brunswick/00880/2010**gb
GCTTGCCACCGGGCTCAGAAATGTTCCTGCGATAGCTACAAGAGGCCTGTTTGGTGCAATAGCTGGT
>A_/_H11gb|CY097185|A/American_green-winged_teal/Illinois/3053/2009**gb
ACTTGCTACCGGGCTCAGAAATGTTCCTGCGATAGCTACAAGAGGCCTGTTTGGTGCAATAGCTGGT
>A_/_H11gb|CY133702|A/American_green-winged_teal/Mississippi/11OS259/2011**gb
GCTTGCTACCGGACTCAGGAATGTTCCTGCGATAGCGACAAGAGGCCTGTTTGGTGCAATAGCTGGT
>A_/_H11N9|KX121188|A/bean_goose/Hubei/SZY200/2016**gb
GCTTGCTACCGGGCTCAGAAATGTTCCTGCGATAGCTACGAGAGGCCTGTTTGGTGCAATAGCTGGT
>A_/_H11N9|MT407161|A/bird/Belgium/10697/2016**gb
GCTTGCCACGGGACTCAGAAATGTCCCAGCAATAGCATCAAGAGGTTTGTTTGGAGCAATAGCCGGA
>A_/_H11gb|CY138181|A/blue-winged_teal/Nova_Scotia/00070/2010**gb
GCTTGCCACCGGGCTCAGAAATGTTCCTGCGATAGCTACAAGAGGCCTGTTTGGTGCAATAGCTGGT
>A_/_H11N9|CY181265|A/blue-winged_teal/Wisconsin/103/1978**gb
GCTTGCTACCGGGCTCAGAAATGTCCCTGCGATTGCTGCAAGAGGCCTGTTTGGTGCAATAGCTGGT
>A_/_H11gb|CY186623|A/blue-winged_teal/Wisconsin/12OS2562/2012**gb
GCTTGCCACCGGGCTCAGAAATGTTCCTGCAATAGCTACGAGAGGCCTGTTTGGTGCAATAGCTGGT
>A_/_H11N9|CY180884|A/blue-winged_teal/Wisconsin/145/1980**gb
GCTTGCTACCGGGCTCAGAAATGTCCCTGCGATTGCTGCAAGAGGCCTGTTTGGTGCAATAGCTGGT
>A_/_H11N9|CY181273|A/blue-winged_teal/Wisconsin/151/1978**gb
GCTTGCTACCGGGCTCAGAAATGTCCCTGCGATTGCTGCAAGAGGCCTGTTTGGTGCAATAGCTGGT
>A_/_H11N2|CY177053|A/bufflehead/California/4935/2012**gb
GCTTGCTACCGGACTCAGAAATGTTCCTGCGATAGCGACGAGAGGCCTGTTTGGTGCAATAGCTGGT
>A_/_H11gb|CY133117|A/bufflehead/Wisconsin/10OS3214/2010**gb
GCTTGCTACCGGGCTCAGAAATGTTCCTGCGATAGCTACAAGAGGCCTGTTTGGTGCAATAGCTGGT
>A_/_H11N9|CY180772|A/duck/Minnesota/47/1975**gb
GCTTGCTACAGGGCTCAGAAATGTCCCTGCGATTGCTGCAAGAGGCCTGTTTGGTGCAATAGCTGGT
>A_/_H11N9|CY180756|A/duck/Minnesota/83/1974**gb
GCTTGCTACCGGACTCAGAAATGTCCCTGCGATTGCTGCGAGAGGCCTGTTTGGTGCAATAGCTGGT
>A_/_H11N9|KJ525997|A/duck/Thailand/CU-12660T/2012**gb
ACTTGCCACAGGACTTAGAAATGTCCCGGCAATAGCATCAAGAGGTCTGTTTGGAGCAATAGCAGGG
>A_/_H11N9|KJ525975|A/duck/Thailand/CU-12943C/2013**gb
GCTTGCCACGGGACTCAGAAATGTCCCAGCAATAGCATCAAGAGGCTTGTTTGGAGCAATAGCCGGG
>A_/_H11N9|CY179691|A/duck/Wisconsin/2550/1985**gb
GCTTGCTACCGGGCTCAGAAATGTCCCTGCGATTGCTGCAAGAGGCCTGTTTGGTGCAATAGCTGGT
>A_/_H11N9|KR864829|A/duck/Zhejiang/71750/2013**gb
GCTTGCCACGGGACTCAGAAATGTCCCAGCAATAGCATCAAGAGGCTTGTTTGGAGCAATAGCCGGG
>A_/_H11N2|MH596954|A/dunlin/Delaware/AI00-1459/2000**gb
GCTTGCTACCGGACTCAGAAATATTCCTGCGATTGCTACAAGAGGCCTGTTTGGTGCAATAGCTGGT
>A_/_H11Nmixed|KT338382|A/emperor_goose/Alaska/462/2014**gb
GCTTGCTACCGGGCTCAGAAACGTTCCTGCGATAGCCACGAGAGGCCTGTTTGGTGCAATAGCTGGT
>A_/_H11N9|CY180700|A/gadwall/Wisconsin/555/1976**gb
GCTTGCTACCGGGCTCAGAAATGTCCCTGCGATTGCTGCAAGAGGCCTGTTTGGTGCAATAGCTGGT
>A_/_H11gb|MN253671|A/Greater_Snow_Goose/Maryland/AH0014643S.4.A/2016**gb
GCTTGCTACCGGACTCAGAAATGTTCCTGCGATAGCGACAAGAGGCCTGTTTGGTGCAATAGCTGGT
>A_/_H11N9|CY177061|A/green-winged_teal/California/514/2013**gb
GCTTGCTACCGGACTCAGAAATGTTCCTGCGATAGCGACGAGAGGCCTTTTTGGTGCAATAGCTGGT
>A_/_H11gb|MK995745|A/Green-Winged_Teal/California/D1716657/2017**gb
GCTTGCTACCGGGCTCAGAAATGTTCCTGCGATAGCCACAAGAGGCCTGTTTGGTGCAATAGCTGGT
>A_/_H11gb|MK995762|A/Green-Winged_Teal/California/D1800177/2018**gb
GCTTGCTACCGGGCTCAGAAATGTTCCTGCGATAGCCACAAGGGGCCTGTTTGGTGCAATAGCTGGT
>A_/_H11gb|KY644441|A/green-winged_teal/Guatemala/CIP049H114-76/2013**gb
GCTTGCTACCGGACTCAGAAATGTTCCTGCGATAGCTACAAGAGGCCTGTTTGGTGCAATAGCTGGT
>A_/_H11N9|CY179355|A/green-winged_teal/Wisconsin/166/1977**gb
GCTTGCTACAGGGCTCAGAAATGTCCCTGCGATTGCTGCAAGAGGCCTGTTTGGTGCAATAGCTGGT
>A_/_H11N9|CY180099|A/green-winged_teal/Wisconsin/561/1979**gb
GCTTGCTACAGGGCTCAGAAATGTCCCTGCAATTGCTGCAAGAGGCCTGTTTGGTGCAATAGCTGGT
>A_/_H11N8|MN530448|A/korean_native_chicken/South_Korea/N08-0185/2008**gb
GCTTGCCACAGGACTCAGAAATGTCCCAGCAATAGCATCAAGAGGCTTGTTTGGAGCAATAGCCGGA
>A_/_H11N9|MN210284|A/Least_sandpiper/Southcentral_Alaska/18MB01147/2018**gb
GCTTGCTACCGGGCTCAGAAATACTCCTGCAATAGCTACGAGAGGCCTGTTTGGTGCAATAGCTGGT
>A_/_H11gb|MF575153|A/mallard_duck/Netherlands/10/1999**gb
GCTTGCCACAGGACTTAGAAATGTTCCAGCAATAGCATCAAGAGGATTGTTTGGAGCAATAGCCGGA
>A_/_H11N9|MH411854|A/mallard/Alberta/350/2017**gb
GCTTGCTACCGGGCTCAGAAATGTTCCTGCGATAGCCACAAGGGGCCTGTTTGGTGCAATAGCTGGT
>A_/_H11N9|CY093671|A/mallard/California/10125/2008**gb
GCTTGCTACCGGGCTCAGAAATGTTCCTGCGATAGCTACAAGAGGCCTGTTTGGTGCAATAGCTGGT
>A_/_H11N2|CY093702|A/mallard/California/11100/2008**gb
GCTTGCTACCGGACTCAGAAATGTTCCTGCGATAGCTACAAGAGGCCTGTTTGGTGCAATAGCTGGT
>A_/_H11gb|CY134182|A/mallard/California/2571V/2011**gb
GCTTGCTACCGGGCTCAGAAATGTTCCTGCGATAGCTACAAGAGGCCTGTTTGGTGCAATAGCTGGT
>A_/_H11gb|KX351728|A/mallard/California/UCD704/2015**gb
GCTTGCCACCGGACTCAGAAATGTTCCTGCGATAACGACAAGAGGCCTGTTTGGTGCAATAGCTGGT
>A_/_H11gb|MN253677|A/Mallard/Colorado/AH0013378S.4.A/2015**gb
GCTTGCTACCGGGCTCAGAAATGTTCCTGCGATAGCCACAAGAGGCCTGTTTGGTGCAATAGCTGGT
>A_/_H11gb|CY235297|A/mallard/Idaho/UGAI16-1957/2016**gb
GCTTGCTACCGGGCTCAGAAATGTCCCTGCGATAGCCACAAGAGGCCTGTTTGGTGCAATAGCTGGT
>A_/_H11gb|CY167011|A/mallard/Illinois/11OS4421/2011**gb
GCTTGCTACCGGACTCAGAAATGTTCCTGCGATAGCGACAAGAGGCCTGTTTGGTGCAATAGCTGGT
>A_/_H11N2|CY096934|A/mallard/Illinois/3048/2009**gb
GCTTGCTACCGGGCTCAGAAATGTTCCTGCGATAGCTACAAGAGGCCTATTTGGTGCAATAGCTGGT
>A_/_H11gb|CY202971|A/mallard/Maryland/05OS1142/2005**gb
GCTTGCTACCGGGCTCAGAAATGTCCCTGCGATTGCTACAAGGGGCCTGTTTGGTGCAATAGCTGGT
>A_/_H11Nmixed|CY202760|A/mallard/Maryland/10OS0879/2010**gb
GCTTGCCACCGGGCTCAGAAATGTTCCTGCGATAGCTACAAGAGGCCTGTTTGGTGCAATAGCTGGT
>A_/_H11N9|CY095608|A/mallard/Maryland/1211/2006**gb
ACTTGCTACCGGGCTCAGAAATGTCCCTGCGATTGCTACAAGAGGCCTGTTTGGTGCAATAGCTGGT
>A_/_H11gb|CY139628|A/mallard/Minnesota/Sg-00944/2008**gb
GCTTGCTACCGGACTCAGAAATGTTCCTGCGATAGCTACAAGAGGCCTGTTTGGTGCAATAGCTGGT
>A_/_H11gb|CY133833|A/mallard/Missouri/10MO0334/2010**gb
GCTTGCTACCGGGCTCAGAAATGTTCCTGCGATAGCTACAAGAGGCCTGTTTGGTGCAATAGCTGGT
>A_/_H11gb|CY166135|A/mallard/Missouri/11OS4852/2011**gb
GCTTGCTACCGGACTCAGAAATGTTCCTGCGATAGCGACAAGAGGCCTGTTTGGTGCAATAGCTGGT
>A_/_H11gb|KC209507|A/mallard/Netherlands/10-Nmkt/1999**gb
GCTTGCCACAGGACTTAGAAATGTTCCAGCAATAGCATCAAGAGGATTGTTTGGAGCAATAGCCGGA
>A_/_H11gb|MK192382|A/mallard/Netherlands/32/2014**gb
GCTTGCTACCGGGCTCAGAAATGTTCCTGCGATAGCTACGAGAGGCCTGTTTGGTGCTATAGCTGGT
>A_/_H11gb|MN253672|A/Mallard/Nevada/AH0033218S.4.B/2015**gb
GCTTGCTACCGGGCTCAGAAATGTTCCTGCGGTAGCTACAAGAGGCCTGTTTGGTGCAATAGCTGGT
>A_/_H11gb|CY139540|A/mallard/New_Brunswick/00992/2010**gb
GCTTGCCACCGGGCTCAGAAATGTTCCTGCGATAGCTACAAGAGGCCTGTTTGGTGCAATAGCTGGT
>A_/_H11gb|CY131984|A/mallard/Ohio/10OS1475/2010(mixed)**gb
GCTTGCCACCGGGCTCAGAAATGTTCCTGCGATAGCTACAAGAGGCCTGTTTGGTGCAATAGCTGGG
>A_/_H11Nmixed|KY678674|A/mallard/Ohio/15OS5921/2015**gb
GCTTGCTACCGGACTCAGAAATGTTCCTGCGATAGCGACAAGGGGCCTGTTTGGTGCAATAGCTGGT
>A_/_H11Nmixed|KY678697|A/mallard/Ohio/15OS7528/2015**gb
GCTTGCTACCGGGCTCAGAAATGTTCCTGCGATAGCCACAAGAGGCCTGTTTGGTGCAATAGCTGGT
>A_/_H11gb|MN253686|A/Mallard/Pennsylvania/AH0119430S.4.B/2017**gb
GCTTGCTACCGGGCTCAGAAATGTTCCTGCGATAGCCACAAGAGGCCTGTTTGGTGCAATAGCTGGT
>A_/_H11N3|MN253668|A/Mallard/Pennsylvania/AH0119436S.4.A/2017**gb
GCTTGCTACCGGGCTCAGAAATGTTCCTGCGATAGCCACAAGAGGCCTGTTTGGTGCAATAGCTGGT
>A_/_H11N3|MN253678|A/Mallard/Pennsylvania/AH0119463S.4.A/2017**gb
GCTTGCTACCGGGCTCAGAAATGTTCCTGCGATAGCCACAAGAGGCCTGTTTGGTGCAATAGCTGGT
>A_/_H11gb|CY184093|A/mallard/Sweden/101754/2009**gb
GCTTGCCACGGGACTCAGAAATGTCCCAGCAATAGCATCAAGAGGCTTGTTTGGAGCAATAGCCGGA
>A_/_H11gb|CY184106|A/mallard/Sweden/2321/2004**gb
GCTTGCCACGGGACTCAGAAATGTCCCAGCAATAGCATCAAGAGGCTTGTTTGGAGCAATAGCCGGA
>A_/_H11gb|CY183767|A/mallard/Sweden/52057/2006**gb
ACTTGCCACGGGACTTAGAAATGTCCCAGCGATAGCATCAAGAGGCTTGTTTGGAGCGATAGCCGGA
>A_/_H11N2|CY060323|A/mallard/Sweden/55/2002**gb
ACTTGCCACGGGACTTAGAAATGTCCCAGCGATAGCATCAAGAGGCTTGTTTGGAGCAATAGCCGGA
>A_/_H11gb|CY165302|A/mallard/Sweden/79186/2008**gb
GCTTGCCACGGGACTCAGAAATGTCCCAGCAATAGCATCAAGAGGCTTGTTTGGAGCAATAGCCGGA
>A_/_H11gb|CY165351|A/mallard/Sweden/79329/2008**gb
GCTTGCCACGGGACTCAGAAATGTCCCAGCAATAGCATCAAGAGGCTTGTTTGGAGCAATAGCCGGA
>A_/_H11N9|CY079332|A/mallard/Wisconsin/08OS2271/2008**gb
GCTTGCTACCGGACTCAGAAATGTTCCTGCGATAGCTACAAGAGGCCTGTTTGGTGCAATAGCTGGT
>A_/_H11N9|CY179707|A/mallard/Wisconsin/10/1975**gb
GCTTGCTACAGGGCTCAGAAATGTCCCTGCGATTGCTGCAAGGGGCCTGTTTGGTGCAATAGCTGGT
>A_/_H11N9|CY179243|A/mallard/Wisconsin/1069/1982**gb
GCTTGCTACCGGGCTCAGAAATGTCCCTGCGATTGCTGCAAGAGGCCTGTTTGGTGCAATAGCTGGT
>A_/_H11N9|CY178759|A/mallard/Wisconsin/1073/1982**gb
GCTTGCTACCGGGCTCAGAAATGTCCCTGCGATTGCTGCAAGAGGCCTGTTTGGTGCAATAGCTGGT
>A_/_H11N9|CY177670|A/mallard/Wisconsin/1077/1982**gb
GCTTGCTACCGGGCTCAGAAATGTCCCTGCGATTGCTGCAAGAGGCCTGTTTGGTGCAATAGCTGGT
>A_/_H11N9|CY177678|A/mallard/Wisconsin/1083/1982**gb
GCTTGCTACCGGGCTCAGAAATGTCCCTGCGATTGCTGCAAGAGGCCTGTTTGGTGCAATAGCTGGT
>A_/_H11gb|CY133225|A/mallard/Wisconsin/10OS2945/2010**gb
GCTTGCTACCGGGCTCAGAAATGTTCCTGCGATAGCTACAAGAGGCCTGTTTGGTGCAATAGCTGGT
>A_/_H11N9|CY177686|A/mallard/Wisconsin/1102/1982**gb
GCTTGCTACCGGGCTCAGAAATGTCCCTGCGATTGCTGCAAGAGGCCTGTTTGGTGCAATAGCTGGT
>A_/_H11N9|CY177694|A/mallard/Wisconsin/1107/1982**gb
GCTTGCTACCGGGCTCAGAAATGTCCCTGCGATTGCTGCAAGAGGCCTGTTTGGTGCAATAGCTGGT
>A_/_H11N9|CY178887|A/mallard/Wisconsin/1854/1983**gb
GCTTGCTACCGGGCTCAGAAATGTCCCTGCGATTGCTGCAAGAGGCCTGTTTGGTGCAATAGCTGGT
>A_/_H11N9|CY177734|A/mallard/Wisconsin/2289/1984**gb
GCTTGCTACCGGACTCAGAAATGTCCCTGCAATTGCTGCAAGAGGCCTGTTTGGTGCAATAGCCGGT
>A_/_H11N9|CY177742|A/mallard/Wisconsin/2293/1984**gb
GCTTGCTACCGGGCTCAGAAATGTCCCTGCGATTGCTGCAAGAGGCCTGTTTGGTGCAATAGCTGGT
>A_/_H11N9|CY178326|A/mallard/Wisconsin/261/1980**gb
GCTTGCTACCGGGCTCAGAAATGTCCCTGCGATTGCTGCAAGAGGCCTGTTTGGTGCAATAGCTGGT
>A_/_H11N9|CY179363|A/mallard/Wisconsin/298/1977**gb
GCTTGCTACCGGGCTCAGAAATGTCCCTGCGATTGCTGCAAGAGGCCTGTTTGGTGCAATAGCTGGT
>A_/_H11N9|CY179371|A/mallard/Wisconsin/329/1977**gb
GCTTGCTACAGGGCTCAGAAATGTCCCTGCAATTGCTGCAAGAGGCCTATTTGGTGCAATAGCTGGT
>A_/_H11N9|CY178599|A/mallard/Wisconsin/356/1984**gb
GCTTGCTACCGGGCTAAGAAATGTCCCTGCGATTGCTGCAAGAGGCCTCTTTGGTGCAATAGCTGGC
>A_/_H11N9|CY179387|A/mallard/Wisconsin/413/1977**gb
GCTTGCTACAGGGCTCAGAAATGTCCCTGCGATTGCTGCAAGAGGCCTGTTTGGTGCAATAGCTGGT
>A_/_H11N9|CY178751|A/mallard/Wisconsin/435/1981**gb
GCTTGCTACCGGGCTCAGAAATGTCCCTGCGATTGCTGCAAGAGGCCTGTTTGGTGCAATAGCTGGT
>A_/_H11N9|CY180107|A/mallard/Wisconsin/441/1984**gb
GCTTGCTACCGGGCTCAGAAATATCCCTGCGATTGCTGCAAGAGGCCTGTTTGGTGCAATAGCTGGT
>A_/_H11N9|CY180075|A/mallard/Wisconsin/443/1979**gb
GCTTGCTACCGGGCTCAGAAATGTCCCTGCGATTGCTGCAAGAGGCCTGTTTGGTGCAATAGCTGGT
>A_/_H11N9|CY178535|A/mallard/Wisconsin/456/1984**gb
GCTTGCTACCGGGCTAAGAAATGTCCCTGCGATTGCTGCAAGAGGCCTCTTTGGTGCAATAGCTGGC
>A_/_H11N9|CY180684|A/mallard/Wisconsin/477/1976**gb
GCTTGCTACCGGGCTCAGAAATGTCCCTGCGATTGCTGCAAGAGGCCTGTTTGGTGCAATAGCTGGT
>A_/_H11N9|CY179699|A/mallard/Wisconsin/5/1975**gb
GCTTGCTACCGGGCTCAGAAATGTCCCTGCGATTGCTGCAAGAGGCCTGTTTGGTGCAATAGCTGGT
>A_/_H11N9|CY180083|A/mallard/Wisconsin/538/1979**gb
GCTTGCTACAGGGCTCAGAAATGTCCCTGCAATTGCTGCAAGAGGCCTGTTTGGTGCAATAGCTGGT
>A_/_H11N9|CY180091|A/mallard/Wisconsin/540/1979**gb
GCTTGCTACCGGGCTCAGAAATGTTCCTGCGATTGCTGCAAGAGGCCTGTTTGGTGCAATAGCTGGT
>A_/_H11N9|CY180716|A/mallard/Wisconsin/633/1979**gb
GCTTGCTACCGGGCTCAGAAATGTTCCTGCGATTGCTGCAAGAGGCCTGTTTGGTGCAATAGCTGGT
>A_/_H11N9|CY180059|A/mallard/Wisconsin/789/1976**gb
GCTTGCTACCGGGCTCAGAAATGTTCCTGCGATTGCTGCAAGAGGCCTGTTTGGTGCAATAGCTGGT
>A_/_H11N9|MN596424|A/Mandarin_duck/South_Korea/KNU18-12/2018**gb
GCTTGCCACAGGGCTCAGAAATGTCCCAGCAATAGCATCAAGAGGATTGTTTGGAGCAATAGCTGGA
>A_/_H11gb|CY132867|A/northern_pintail/Illinois/10OS3257/2010**gb
GCTTGCTACCGGGCTCAGAAATGTTCCTGCGATAGCTACAAGAGGCCTGTTTGGTGCAATAGCTGGT
>A_/_H11N9|CY176950|A/northern_shoveler/California/3887/2012**gb
ACTTGCTACCGGGCTCAGAAATGTTCCTGCGATAGCTACAAGAGGCCTGTTTGGTGCAATAGCTGGT
>A_/_H11gb|CY166125|A/northern_shoveler/Wisconsin/11OS4631/2011**gb
GCTTGCTACCGGGCTCAGAAATGTTCCTGCGATAGCTACGAGAGGCCTGTTTGGTGCAATAGCTGGT
>A_/_H11N2|CY116723|A/Peking_duck/Wagun/1827-6/1984**gb
GCTTGCAACAGGACCTAGAAACGTCCCAGCAATAGCATCAAGAGGCTTGTTTGGAGCAATAGCTGGA
>A_/_H11N9|CY180163|A/pintail/Wisconsin/298/1976**gb
GCTTGCTACCGGGCTCAGAAATGTTCCTGCGATTGCTGCAAGAGGCCTGTTTGGTGCAATAGCTGGT
>A_/_H11N9|CY178951|A/pintail/Wisconsin/447/1976**gb
GCTTGCTACAGGGCTCAGAAATGTCCCTGCGATTGCTGCAAGAGGCCTGTTTGGTGCAATAGCTGGT
>A_/_H11N9/N2|MN783518|A/Red_Knot/Delaware_Bay/73/2019**gb
GCTTGCTACTGGGCTCAGAAATGTTCCTGCGATAGCCACGAGAGGCCTGTTTGGTGCAATAGCTGGT
>A_/_H11N9|MH597011|A/red_knot/Delaware/650666/2002**gb
GCTTGCCACCGGACTCAGAAATATTCCTGCGATTGCCACAAGAGGCCTGTTTGGTGCAATAGCTGGT
>A_/_H11N9|MN253675|A/Ross's_Goose/Arkansas/AH0085761S.4.A/2016**gb
GCTTGCTACCGGGCTCAGAAATGTTCCTGCGATAGCCACAAGAGGCCTGTTTGGTGCAATAGCTGGT
>A_/_H11N1|MN783500|A/ruddy_turnstone/Delaware_Bay/10/2019**gb
GCTTGCTACTGGGCTCAGAAATGTTCCTGCGATAGCCACGAGAGGCCTGTTTGGTGCAATAGCTGGT
>A_/_H11N1|MN783507|A/ruddy_turnstone/Delaware_Bay/107/2019**gb
GCTTGCTACTGGGCTCAGAAATGTTCCTGCGATAGCCACGAGAGGCCTGTTTGGTGCAATAGCTGGT
>A_/_H11gb|CY127201|A/ruddy_turnstone/Delaware_Bay/120/1995**gb
GCTTGCTACCGGGCTCAGAAATGTTCCTGCGATTGCTACAAGAGGCCTGTTTGGTGCAATAGCTGGT
>A_/_H11gb|CY136815|A/ruddy_turnstone/Delaware_Bay/161/1994**gb
ACTTGCTACCGGACTCAGAAATGTCCCTGCGATTGCTGCAAGAGGCCTGTTTGGTGCAATAGCTGGT
>A_/_H11gb|CY126482|A/ruddy_turnstone/Delaware_Bay/201/1996**gb
GCTTGCTACCGGGCTCAGAAATGTTCCTGCGATTGCTACAAGAGGCCTGTTTGGTGCAATAGCTGGT
>A_/_H11N1|MN783543|A/ruddy_turnstone/Delaware_Bay/22/2019**gb
GCTTGCTACTGGGCTCAGAAATGTTCCTGCGATAGCCACGAGAGGCCTGTTTGGTGCAATAGCTGGT
>A_/_H11N2|MF046342|A/ruddy_turnstone/Delaware_Bay/303/2016**gb
ACTTGCTACCGGGCTCAGAAATGTTCCTGCGATAGCTACGAGAGGCCTGTTTGGTGCAATAGCTGGT
>A_/_H11N2|MH733776|A/ruddy_turnstone/Delaware_Bay/323/2011**gb
GCTTGCTACCGGGCTCAGAAATGTTCCTGCGATAGCTACAAGAGGCCTGTTTGGTGCAATAGCTGGT
>A_/_H11N9|MN783489|A/ruddy_turnstone/Delaware_Bay/45/2019**gb
GCTTGCTACTGGGCTCAGAAATGTTCCTGCGATAGCCACGAGAGGCCTGTTTGGTGCAATAGCTGGT
>A_/_H11N1|MN783478|A/ruddy_turnstone/Delaware_Bay/54/2019**gb
GCTTGCTACTGGGCTCAGAAATGTTCCTGCGATAGCCACGAGAGGCCTGTTTGGTGCAATAGCTGGT
>A_/_H11N9|MN814762|A/Ruddy_Turnstone/Delaware/127/2019**gb
GCTTGCTACTGGGCTCAGAAATGTTCCTGCGATAGCCACGAGAGGCCTGTTTGGTGCAATAGCTGGT
>A_/_H11N9|MN814788|A/Ruddy_Turnstone/Delaware/128/2019**gb
GCTTGCTACTGGGCTCAGAAATGTTCCTGCGATAGCCACGAGAGGCCTGTTTGGTGCAATAGCTGGT
>A_/_H11N9|MN836600|A/Ruddy_Turnstone/Delaware/206/2019**gb
GCTTGCTACTGGGCTCAGAAATGTTCCTGCGATAGCCACGAGAGGCCTGTTTGGTGCAATAGCTGGT
>A_/_H11N1|MN836658|A/Ruddy_Turnstone/Delaware/257/2019**gb
GCTTGCTACTGGGCTCAGAAATGTTCCTGCGATAGCCACGAGAGGCCTGTTTGGTGCAATAGCTGGT
>A_/_H11gb|MH596908|A/ruddy_turnstone/New_Jersey/1321401/2005**gb
GCTTGCCACCGGACTCAGAAACATTCCTGCGATTGCCACAAGAGGCCTGTTTGGTGCAATAGCTGGT
>A_/_H11Nx|CY144136|A/ruddy_turnstone/New_Jersey/650653/2002**gb
GCTTGCCACCGGACTCAGAAATATTCCTGCGATTGCCACAAGAGGCCTGTTTGGTGCAATAGCTGGT
>A_/_H11gb|CY145867|A/ruddy_turnstone/New_Jersey/AI09-071/2009**gb
GCTTGCTACCGGGCTCAGAAATGTTCCCACGATCGCTACAAGAGGCCTGTTTGGTGCAATAGCTGGT
>A_/_H11gb|MH502485|A/ruddy_turnstone/New_Jersey/AI13-2855/2013**gb
GCTTGCTACCGGGCTCAGAAATGTTCCTGCGATAGCTACGAGAGGCCTGTTTGGTGCAATAGCTGGT
>A_/_H11N2|MH598342|A/semipalmated_sandpiper/Delaware/AI00-2144/2000**gb
GCTTGCTACCGGACTCAGAAATATTCCTGCGATTGCTACAAGAGGCCTGTTTGGTGCAATAGCTGGT
>A_/_H11gb|CY126515|A/shorebird/Delaware_Bay/173/1999**gb
GCTTGCTACCGGACTCAGAAATATTCCTGCGATTGCTACAAGAGGCCTGTTTGGTGCAATAGCTGGT
>A_/_H11gb|CY127526|A/shorebird/Delaware_Bay/188/1999**gb
GCTTGCTACCGGACTCAGAAATATTCCTGCGATTGCTACAAGAGGCCTGTTTGGTGCAATAGCTGGT
>A_/_H11gb|CY102463|A/shorebird/Delaware_Bay/204/1999**gb
GCTTGCTACCGGACTCAGAAATATTCCTGCGATTGCTACAAGAGGCCTGTTTGGTGCAATAGCTGGT
>A_/_H11N2|MF046443|A/shorebird/Delaware_Bay/292/2016**gb
ACTTGCTACCGGGCTCAGAAATGTTCCTGCGATAGCTACGAGAGGCCTGTTTGGTGCAATAGCTGGT
>A_/_H11Nx|CY126331|A/shorebird/Delaware_Bay/724/1988**gb
GCTTGCAACAGGGCTTCGAAATGTTCCAGCAATAGCGTCAAGAGGCTTGTTTGGTGCAATAGCTGGT
>A_/_H11gb|CY126338|A/shorebird/Delaware_Bay/731/1988**gb
GCTTGCAACAGGGCTTCGAAATGTTCCAGCAATAGCGTCAAGAGGCTTGTTTGGTGCAATAGCTGGT
>A_/_H11gb|CY126505|A/shorebird/Delaware_Bay/91/1999**gb
GCTTGCTACTGGACTCAGAAATATTCCTGCGATTGCTACAAGAGGCCTGTTTGGTGCAATAGCTGGT
>A_/_H11Nx|EF200063|A/shoveler/Netherland-18/99**gb
GCTTGCCACAGGACTTAGAAATGTTCCAGCAATAGCATCAAGAGGATTGTTTGGAGCAATAGCCGGA
>A_/_H11N2|KR271000|A/thick-billed_murre/Greenland/911-3/2014**gb
GCTTGCTACCGGGCTCAGAAATGTTCCTGCGATAGCCACGAGAGGCCTGTTTGGTGCAATAGCTGGT
>A_/_H11N9|KX703019|A/waterfowl/Korea/S353/2016**gb
GCTTGCCACGGGACTCAGAAATGTCCCAGCAATAGCATCAAGAGGCTTGTTTGGAGCAATAGCCGGG
>A_/_H11N2|CY177502|A/widgeon/Alabama/1278/1975**gb
GCTTGCTACAGGGCTCAGAAATGTCCCTGCGATTGCTGCAAGAGGCCTGTTTGGTGCAATAGCTGGT
