# Supplementary material for: In Silico Analyses of the Role of Codon Usage at the Hemagglutinin Cleavage Site in Highly Pathogenic Avian Influenza Genesis
Source: Viruses. 2022 Jun 21;14(7):1352. doi: 10.3390/v14071352 (PMC9316147; doi:10.3390/v14071352)
Supplement: Supplementary file 1 [file viruses-14-01352-s001.zip › Supplementary File 4/dataset/avian_h13_unique_CSregion.fasta]

>A_/_H13N6|MF146090|A/black-headed_gull/Netherlands/30/2014
ATTGGCCACTGGACTTAGGAATGTACCTGCCATATCAAACAGAGGATTGTTTGGGGCTATTGCAGGC
>A_/_H13N6|MF146637|A/black-headed_gull/Netherlands/120/2012
ATTGGCCACTGGACTTAGGAATGTACCTGCCATATCAAACAGAGGATTGTTTGGGGCTATTGCAGGC
>A_/_H13N8|MH764010|A/ring-billed_gull/Minnesota/CLMNAI0821/2017**gb
NNNNNNNNNNNGACTTAGGAATGTGCCTGCCATATCAAACAGAGGATTGTTTGGGGCTATTGCAGGC
>A_/_H13gb|MF682695|A/black-headed_gull/Netherlands/10/2009**gb
ATTGGCCACTGGACTTAGGAATGTACCTGCCATATCAAACAGAGGATTGTTTGGGGCTATTGCAGGC
>A_/_H13gb|MK414717|A/Mallard/Netherlands/84/2006**gb
ATTGGCCACTGGACTTAGGAATGTACCTGCCATATCAAACAGAGGATTGTTTGGGGCTATTGCAGGC
>A_/_H13N6|CY195825|A/gull/Massachusetts/13JR03320/2013
gttggcaaccgggcttaagaatgtacctgctatatcaaacagaggattatttggagcaattgcaggg
>A_/_H13N9|KF612945|A/gull/MD/3027/1978
GTTGGCTACTGGGCTTAGGAATGTACTTGCCACATCAAACAGAGGACTGTTTGGAGCGATTGCAGGG
>A_/_H13N6|KF612944|A/gull/MN/1352/1981
GTTGGCTACTGGGCTTAGGAATGTACTTGCCACATCAAACAGAGGACTGTTTGGAGCGATTGCAGGG
>A_/_H13N6|KF612943|A/gull/MA/18/1980
GTTGGCTACTGGGCTTAGGAATGTACTTGCCACATCAAACAGAGGACTGTTTGGAGCGATTGCAGGG
>A_/_H13N3|KF612942|A/gull/MD/4985/1979
GTTGGCTACTGGGCTTAGGAATGTACTTGCCACATCAAACAGAGGACTGTTTGGAGCGATTGCAGGG
>A_/_H13N6|KF612941|A/gull/MD/5049/1980
GTTGGCTACTGGGCTTAGGAATGTACTTGCCACATCAAACAGAGGACTGTTTGGAGCGATTGCAGGG
>A_/_H13N6|KF612933|A/gull/MD/1815/1978
GTTGGCTACTGGGCTTAGGAATGTACTTGCCACATCAAACAGAGGACTGTTTGGAGCGATTGCAGGG
>A_/_H13gb|MF682721|A/black-headed_gull/Netherlands/73/2008**gb
GTTGGCCACTGGCCTTAGGAATGTACCTGCCATATCAAACAGAAGATTGTTTGGGGCGATGGCAGGC
>A_/_H13N2|MH499037|A/brown-hooded_gull/Chile/C10246/2016**gb
GTTGGCAACCGGACTTAGGAATGTACCAGCCATATCTAACAGAGGGCTATTTGGAGCGAAAGCAGGG
>A_/_H13N2|MF099262|A/gull/Arica/71/2016**gb
GTTGGCAACCGGACTTAGGAATGTACCAGCCATATCTAACAGAGGGCTATTTGGAGCGAAAGCAGGG
>A_/_H13N2|MH499147|A/shorebird/Chile/C7037/2016**gb
GTTGGCAACCGGACTTAGGAATGTACCAGCCATATCTAACAGAGGGCTATTTGGAGCGAAAGCAGGG
>A_/_H13N6|MK376985|A/laughing_gull/Delaware_Bay/458/2018
GTTGGCAACAGGGCTCAAAAATATACCTGCTATATCAAACAGAGGATTATTTGGAGCAAAAGCAGGG
>A_/_H13N6|MK345840|A/laughing_gull/Delaware_Bay/451/2018
GTTGGCAACAGGGCTCAAAAATGTACCTGCTATATCAAACAGAGGATTATTTGGAGCAAAAGCAGGG
>A_/_H13N0|CY125309|A/hooded_merganser/New_Brunswick/03750/2009
GTTGGCAACCGGGCTTAAGAATGTACCTGCTATATCAAACAGAGGATTATTTGGAGCAAAAGCAGGG
>A_/_H13N0|CY014694|A/gull/Maryland/704/1977
GCTAGCCACTGGACTCAGAAATGTGCCAGCTATATCGAATAGAGGATTTTTCGGAGCAATTGCAGGG
>A_/_H13N6|AB285094|A/duck/Siberia/272PF/1998
GCTAGCCACTGGACTCAGAAATGTGCCAGCTATATCGAATAGAGGACTGCTTGGAGCAATTGCAGGA
>A_/_H13N6|MK637365|A/laughing_gull/Delaware_Bay/351/2014
GTTGGCAACCGGGCTTAAGAATGTACCTGCTATATCAAACAGAGGATTATTTGGAGCAAAAGCAGGG
>A_/_H13N6|MK637221|A/laughing_gull/Delaware_Bay/30/2014
GTTGGCAACCGGGCTTAAGAATGTACCTGCTATATCAAACAGAGGATTATTTGGAGCAAAAGCAGGG
>A_/_H13N2|MH499244|A/kelp_gull/Chile/C8599/2016
GTTGGCAACCGGACTTAGGAATGTACCAGCCATATCTAACAGAGGGCTATTTGGAGCGAAAGCAGGG
>A_/_H13N2|MH499186|A/kelp_gull/Chile/C8594/2016
GTTGGCAACCGGACTTAGGAATGTACCAGCCATATCTAACAGAGGGCTATTTGGAGCGAAAGCAGGG
>A_/_H13N8|MH499142|A/kelp_gull/Chile/C27733/2017
GTTGGCAACCGGACTTAGGAATGTACCAGCCATATCTAACAGAGGGCTATTTGGAGCAAAAGCAGGG
>A_/_H13N2|MH498919|A/kelp_gull/Chile/C8595/2016
GTTGGCAACCGGACTTAGGAATGTACCAGCCATATCTAACAGAGGGCTATTTGGAGCGAAAGCAGGG
>A_/_H13N2|MH498698|A/kelp_gull/Chile/C8939/2016
GTTGGCAACCGGACTTAGGAATGTACCAGCCATATCTAACAGAGGGCTATTTGGAGCGAAAGCAGGG
>A_/_H13N6|MK637080|A/herring_gull/Delaware_Bay/22/2014
GTTGGCAACCGGGCTTAAGAATGTACCTGCTATATCAAACAGAGGATTATTTGGAGCAATTGCAGGG
>A_/_H13N6|MK696134|A/dunlin/Delaware_Bay/391/2012
GTTGGCAACCGGGCTTAAGAATGTACCTGCTATATCAAACAGAGGACTATTTGGAGCAATTGCAGGG
>A_/_H13N6|MK376976|A/laughing_gull/Delaware_Bay/433/2018
GTTGGCAACAGGGCTCAAAAATATACCTGCTATATCAAACAGAGGATTATTTGGAGCAATTGCAGGG
>A_/_H13N6|MK627734|A/red_knot/Delaware_Bay/489/2010
GTTGGCAACCGGGCTTAAGAATGTACCTGCTATATCAAACAGAGGATTATTTGGAGCAATTGCAGGG
>A_/_H13N6|MH068367|A/laughing_gull/New_Jersey/UGAI17-2856/2017
GTTGGCAACAGGGCTCAAAAATGTACCTGCTATATCAAACAGAGGATTATTTGGAGCAATTGCAGGG
>A_/_H13N6|MH068359|A/laughing_gull/New_Jersey/UGAI17-2850/2017
GTTGGCAACAGGGCTCAAAAATGTACCTGCTATATCAAACAGAGGATTATTTGGAGCAATTGCAGGG
>A_/_H13N8|MF461188|A/black-tailed_gull/Weihai/17/2016
ATTAGCCACTGGACTTAGGAATGTACCTGCCATATCAAACAGAGGATTGTTTGGGGCTATTGCAGGC
>A_/_H13N2|MF461180|A/black-tailed_gull/Weihai/115/2016
GCTAGCCACTGGGCTCAGAAATGTGCCAGCCATATCTAAGAGAGGACTGTTTGGGGCAATTGCAGGA
>A_/_H13N6|LC339627|A/duck/Hokkaido/W189/2006
GCTAGCCACTGGACTCAGAAATGTGCCAGCCATATCGAATAGAGGACTGTTTGGAGCAATTGCAGGA
>A_/_H13N2|CY239408|A/herring_gull/Massachusetts/A00080255/2006
GTTGGCAACCGGACTTAAGAATGTACCTGCTATATCAAACAGAGGACTATTTGGAGCGATTGCAGGG
>A_/_H13N0|KX455110|A/herring_gull/Finland/9611/2007
GCTAGCCACTGGACTCAGAAATGTGCCAGCCATATCGAATAGAGGACTGTTTGGAGCAATTGCAGGA
>A_/_H13N0|KX455109|A/herring_gull/Finland/9330/2007
GCTAGCCACTGGACTCAGAAATGTGCCAGCCATATCGAATAGAGGACTGTTTGGAGCAATTGCAGGA
>A_/_H13N0|KX455108|A/herring_gull/Finland/9875/2005
GCTAGCCACTGGACTCAGAAATGTGCCAGCCATATCGAATAGAGGACTGTTTGGAGCAATTGCAGGA
>A_/_H13N6|CY213687|A/glaucous-winged_gull/Southcentral_Alaska/15MB01776/2015
GTTGGCAACCGGACTTAGGAATGTACCAGCCATATCAAACAGAGGGCTATTTGGAGCGATTGCAGGG
>A_/_H13N6|CY213636|A/glaucous-winged_gull/Southcentral_Alaska/15MB01632/2015
GTTGGCAACCGGACTTAGGAATGTACCAGCCATATCAAACAGAGGGCTATTTGGAGCGATTGCAGGG
>A_/_H13N6|CY213620|A/glaucous-winged_gull/Southcentral_Alaska/15MB01557/2015
GTTGGCAACCGGACTTAGGAATGTACCAGCCATATCAAACAGAGGGCTATTTGGAGCGATTGCAGGG
>A_/_H13N6|CY213535|A/glaucous-winged_gull/Southcentral_Alaska/15MB01645/2015
GTTGGCAACCGGACTTAGGAATGTACCAGCCATATCAAACAGAGGGCTATTTGGAGCGATTGCAGGG
>A_/_H13N6|KX979063|A/black-headed_gull/Netherlands/2/2007
GCTAGCCACTGGACTCAGAAATGTGCCAGCCATATCGAATAGAGGACTGTTTGGAGCAATTGCAGGA
>A_/_H13N3|KX978076|A/black-headed_gull/Netherlands/17/2009
GCTAGCCACTGGACTCAGAAATGTGCCAGCCATATCGAATAGAGGACTGTTTGGGGCAATTGCAGGA
>A_/_H13N2|KX978020|A/black-headed_gull/Netherlands/33/2009
GTTGGCCACTGGTCTTAGGAATGTACCTGCCATATCAAACAGAGGATTGTTTGGGGCTATTGCAGGC
>A_/_H13N2|KR087598|A/black-headed_gull/Netherlands/20/2009
GTTGGCCACTGGCCTTAGGAATGTACCTACCATATCAAACAGAGGATTGTTTGGGGCTATTGCAGGC
>A_/_H13N6|KR087577|A/great_black-backed_gull/Sweden/3936/2003
GCTAGCCACTGGACTCAGAAATGTGCCAGCCATATCGAATAGAGGACTGTTTGGAGCAATTGCAGGG
>A_/_H13N6|CY196611|A/glaucous-winged_gull/Southcentral_Alaska/11JR02474/2011
GCTAGCCACTGGACTCAGAAATGTGCCAGCCATATCGAATAGAGGACTGTTTGGAGCAATTGCAGGA
>A_/_H13N6|CY195647|A/ring-billed_gull/Massachusetts/12DC00060/2012
GTTGGCAACCGGGCTTAAGAATGTACCTGCTATATCAAACAGAGGATTATTTGGAGCAATTGCAGGG
>A_/_H13N2|KR087564|A/black-headed_gull/Netherlands/7/2009
GCTAGCCACTGGACTCAGAAATGTGCCAGCCATATCGAATAGAGGACTGTTTGGAGCAATTGCAGGA
>A_/_H13N6|CY185497|A/yellow-legged_gull/Republic_of_Georgia/1/2011
GCTAGCCACTGGGCTCAGAAATGTGCCAGCCATATCGAATAGAGGACTGTTTGGGGCAATTGCAGGA
>A_/_H13N6|CY185489|A/black-headed_gull/Republic_of_Georgia/7/2011
GCTAGCCACTGGACTCAGGAATGTGCCAGCCATATCGAATAGAGGACTGTTTGGAGCAATTGCAGGA
>A_/_H13N6|CY185569|A/black-headed_gull/Republic_of_Georgia/2/2012
GCTAGCCACTGGGCTCAGAAATGTGCCAGCCATATCGAATAGAGGACTGTTTGGGGCAATTGCAGGA
>A_/_H13N6|CY185609|A/yellow-legged_gull/Republic_of_Georgia/3/2012
GCTAGCCACTGGGCTCAGAAATGTGCCAGCCATATCGAATAGAGGACTGTTTGGGGCGATTGCAGGA
>A_/_H13N6|CY185601|A/yellow-legged_gull/Republic_of_Georgia/2/2012
GCTAGCCACTGGACTCAGAAATGTTCCAGCCATATCGAATAGAGGACTGTTTGGAGCAATTGCAGGA
>A_/_H13N6|CY185665|A/yellow-legged_gull/Republic_of_Georgia/6/2012
GCTAGCCACTGGACTCAGAAATGTTCCAGCCATATCGAATAGAGGACTGTTTGGAGCAATTGCAGGA
>A_/_H13N2|CY185813|A/laughing_gull/Delaware_Bay/2838/1987
GTTGGCAACTGGGCTTAGGAATGTACCTTCCACATCAAACAGAGGACTGTTTGGGGCGATTGCAGGG
>A_/_H13N2|KF612930|A/herring_gull/DE/2591/1987
GTTGGCAACTGGGCTTAGGAATGTACCTGCCACATCAAACAGAGGACTGTTTGGAGCGATTGCAGGG
>A_/_H13N6|KF612931|A/laughing_gull/DE/246/1993
GTTGGCAACYGGGCTTAGGAATGTACCTGCCACATCAAACAGAGGACTGTTTGGGGCGATTGCAGGG
>A_/_H13N3|KF612926|A/laughing_gull/DE/554/1988
GTTGGCAACTGGGCTTAGGAATGTACCTGCCACATCAAACAGAGGACTGTTTGGGGCGATTGCAGGG
>A_/_H13N2|KF612927|A/ruddy_turnstone/DE/2584/1987
GTTGGCAACTGGGCTTAGGAATGTACCTGCCACATCAAACAGAGGACTGTTTGGGGCGATTGCAGGG
>A_/_H13N6|KF612925|A/knot/DE/530/1988
GTTGGCAACTGGGCTTAGGAATGTACCTGCCACATCAAACAGAGGACTGTTTGGGGCGATTGCAGGG
>A_/_H13N2|KF612924|A/herring_gull/DE/2337/1988
GTTGGCAACTGGGCTTAGGAATGTACCTTCCACATCAAACAGAGGACTGTTTGGGGCGATTGCAGGG
>A_/_H13N2|KF612923|A/laughing_gull/DE/1370/1986
GTTGGCAACTGGGCTTAGGAATGTACCTTCCACATCAAACAGAGGACTGTTTGGGGCGATTGCAGGG
>A_/_H13N2|KP003921|A/seagull/Chile/SAG14259/2007
GTTGGCAACCGGACTTAAGAATGTACCTGCTATATCAAACAGAGGACTATTTGGAGCGATTGCAGGG
>A_/_H13N6|CY145939|A/ruddy_turnstone/New_Jersey/AI09-294/2009
GTTGGCAACCGGGCTTAAGAATGTACCTGCTATATCAAACAGAGGATTATTTGGAGCAATTGCAGGG
>A_/_H13N6|CY144202|A/ring-billed_gull/Georgia/AI00-2658/2000
GTTGGCAACTGGGCTTAGGAATGTACCTGCCATATCAAACAGAGGGCTATTCGGAGCGATTGCTGGG
>A_/_H13N2|AB812744|A/duck/Hokkaido/WZ68/2012
GCTAGCCACTGGACTCAGAAATGTGCCAGCCATATCGAATAGAGGGCTGTTTGGAGCAATTGCAGGA
>A_/_H13N6|CY130340|A/glaucous-winged_gull/Southeastern_Alaska/9JR0822R0/2009
GCTAGCCACTGGACTCAGAAATGTGCCAGCCATATCGAATAGAGGACTGTTTGGAGCAATTGCAGGA
>A_/_H13N6|CY128958|A/mallard-black_duck_hybrid/New_Brunswick/03736/2009
GTTGGCAACCGGGCTTAAGAATGTACCTGCTATATCAAACAGAGGATTATTTGGAGCAATTGCAGGG
>A_/_H13N9|CY127799|A/shorebird/Delaware_Bay/424/2007
GTTGGCAACCGGACTTAAGAATGTACCTGCTATATCAAACAGAGGACTATTTGGAGCGATTGCAGGG
>A_/_H13N9|CY126288|A/ruddy_turnstone/Delaware_Bay/520/1988
GTTGGCAACTGGGCTTAGGAATGTACCTGCCACATCAAACAGAGGACTGTTTGGGGCGATTGCAGGG
>A_/_H13N0|CY125301|A/black-legged_kittiwake/Quebec/02838-1/2009
GTTGGCAACCGGGCTTAAGAATGTACCTGCTATATCAAACAGAGGATTATTTGGAGCAATTGCAGGG
>A_/_H13N6|CY070882|A/glaucous-winged_gull/Southcentral_Alaska/9JR0781R1/2009
GCTAGCCACTGGACTCAGAAATGTGCCAGCCATATCAAATAGAGGACTGTTTGGAGCAATTGCAGGA
>A_/_H13N6|CY070874|A/glaucous-winged_gull/Southcentral_Alaska/9JR0769R1/2009
GCTAGCCACTGGACTCAGAAATGTGCCAGCCATATCAAATAGAGGACTGTTTGGAGCAATTGCAGGA
>A_/_H13N6|CY070866|A/glaucous-winged_gull/Southcentral_Alaska/9JR0747R1/2009
GCTAGCCACTGGACTCAGAAATGTGCCAGCCATATCAAATAGAGGACTGTTTGGAGCAATTGCAGGA
>A_/_H13N6|GQ907318|A/Mongolian_gull/Mongolia/405/2007
GCTAGCCACTGGACTCAGAAATGTGCCAGCCATATCGAATAGAGGATTGTTTGGAGCAATTGCAGGA
>A_/_H13N6|GQ907310|A/Mongolian_gull/Mongolia/401/2007
GCTAGCCACTGGACTCAGAAATGTGCCAGCCATATCGAATAGAGGATTGTTTGGAGCAATTGCAGGA
>A_/_H13N6|EU564115|A/Larus_ichthyaetus/Astrakhan/44/1988
GCTAGCCACTGGACTCAGAAATGTGCCAGCTATATCAAATAGAGGACTGTTTGGAGCAATTGCGGGA
>A_/_H13N6|EU564106|A/Larus_ichthyaetus/Astrakhan/10/1988
GCTAGCCACTGGACTCAGAAATGTGCCAGCTATATCAAATAGAGGACTGTTTGGAGCAATTGCGGGA
>A_/_H13N6|FM179758|A/herring_gull/Norway/10_2336/2006
GCTAGCCACTGGACTCAGAAATGTGCCAGCCATATCGAATAGAGGACTGTTTGGAGCAATTGCAGGA
>A_/_H13N6|M26090|A/ring-billed_gull/Maryland/704/1977
GCTAGCCACTGGACTCAGAAATGTGCCAGCTATATCGAATAGAGGATTGTTCGGAGCAATTGCAGGG
>A_/_H13N2|CY005932|A/herring_gull/NJ/782/1986
GTTGGCAACTGGGCTTAGGAATGTACCTGCCACATCAAACAGAGGACTGTTTGGGGCGATTGCAGGG
>A_/_H13N2|CY005914|A/herring_gull/DE/475/1986
GTTGGCAACTGGGCTTAGGAATGTACCTGCCACATCAAACAGAGGACTGTTTGGGGCGATTGCAGGG
>A_/_H13N0|D90308|A/gull/Maryland/704/1977
GCTAGCCACTGGACTCAGAAATGTGCCAGCTATATCGAATAGAGGATTGTTCGGAGCAATTGCAGGG
>A_/_H13N6|CY014720|A/gull/Minnesota/945/1980
GTTGGCTACTGGGCTTAGGAATGTACCTGCCACATCAAACAGAGGACTGTTTGGAGCGATTGCAGGG
>A_/_H13N6|CY014603|A/herring_gull/Delaware/660/1988
GTTGGCAACTGGGCTTAGGAATGTACCTGCCACATCAAACAGAGGACTGTTTGGGGCGATTGCAGGG
>A_/_H13N0|AB292664|A/gull/Maryland/704/1977
GCTAGCCACTGGACTCAGAAATGTGCCAGCTATATCGAATAGAGGATTGTTCGGAGCAATTGCAGGG
>A_/_H13N6|AB284988|A/duck/Siberia/272/1998
GCTAGCCACTGGACTCAGAAATGTGCCAGCTATATCGAATAGAGGACTGTTTGGAGCAATTGCAGGA
>A_/_H13N9|MH596995|A/herring_gull/New_Jersey/AI07-418/2007
GTTGGCAACCGGGCTTAAGAATGTACCTGCTATCTCAAACAGAGGATTATTTGGAGCAATTGCAGGG
>A_/_H13N6|MH502664|A/ruddy_turnstone/New_Jersey/UGAI14-1436/2014
GTTGGCAACCGGGCTTAAGAATGTACCTGCTATATCAAACAGAGGATTATTTGGAGCAATTGCAGGG
>A_/_H13N6|MH501657|A/ruddy_turnstone/New_Jersey/AI12-1737/2012
GTTGGCAACCGGGCTTAAGAATGTACCTGCTATATCAAACAGAGGATTATTTGGAGCAATTGCAGGG
>A_/_H13N6|KR010435|A/Eurasian_curlew/Liaoning/ZH-186/2014
GCTAGCCACTGGGCTCAGAAATGTGCCAGCCATATCGAATAGAGGACTGTTTGGGGCAATTGCAGGA
>A_/_H13N6|MN210139|A/Glaucous_Gull/Northern_Alaska/18AR00289/2018
GCTAGCCACTGGGCTCAGAAATGTGCCAGCCATATCGAATAGAGGGCTGTTTGGGGCAATTGCAGGA
>A_/_H13N8|MH894208|A/Duck/China/Weihai/2017
ATTAGCCACTGGACTTAGGAATGTACCTGCCATATCAAACAGAGGATTGTTTGGGGCTATTGCAGGC
>A_/_H13N6|KJ907711|A/mallard/Dalian/DZ-137/2013
GCTAGCCACTGGACTCAGGAATGTGCCAGCCATATCGAATAGAGGACTGTTTGGAGCAATTGCAGGA
>A_/_H13N6|MK637376|A/laughing_gull/Delaware_Bay/328/2014
GTTGGCAACCGGGCTTAAGAATGTACCTGCTATATCAAACAGAGGATTATTTGGAGCAATTGCAGGG
>A_/_H13N6|MK637116|A/laughing_gull/Delaware_Bay/39/2014
GTTGGCAACCGGGCTTAAGAATGTACCTGCTATATCAAACAGAGGATTATTTGGAGCAATTGCAGGG
>A_/_H13N6|MK637038|A/laughing_gull/Delaware_Bay/350/2014
GTTGGCAACCGGGCTTAAGAATGTACCTGCTATATCAAACAGAGGATTATTTGGAGCAATTGCAGGG
>A_/_H13N8|MF575016|A/black-headed_gull/Netherlands/8/2008
GTTGGCCACTGGCCTTAGGAATGTACCTGCCATATCAAACAGAGGATTGTTTGGGGCTATTGCAGGC
>A_/_H13N6|MF575207|A/black-headed_gull/Netherlands/6/2007(H13N6)
GCTAGCCACTGGACTCAGAAATGTGCCAGCCATATCGAATAGAGGACTGTTTGGAGCAATTGCAGGA
>A_/_H13N2|MF682844|A/black-headed_gull/Netherlands/34/2009
GCTAGCCACTGGACTCAGAAATGTGCCAGCCATATCGAATAGAGGACTGTTTGGAGCAATTGCAGGA
>A_/_H13N8|MF682781|A/black-headed_gull/Netherlands/65/2008
GTTGGCCACTGGCCTTAGGAATGTACCTGCCATATCAAACAGAGGATTGTTTGGGGCTATTGCAGGC
>A_/_H13N2|MF694241|A/black-headed_gull/Netherlands/10/2016
ATTGGCCACTGGACTTAGGAATGTACCTGCCATATCAAACAGAGGATTGTTTGGGGCTATTGCAGGC
>A_/_H13N2|MF694057|A/black-headed_gull/Netherlands/11/2016
ATTGGCCACTGGACTTAGGAATGTACCTGCCATATCAAACAGAGGATTGTTTGGGGCTATTGCAGGC
>A_/_H13N2|MF694026|A/black-headed_gull/Netherlands/2/2016
ATTGGCCACTGGACTTAGGAATGTACCTGCCATATCAAACAGAGGATTGTTTGGGGCTATTGCAGGC
>A_/_H13N2|MF694207|A/black-headed_gull/Netherlands/7/2016
ATTGGCCACTGGACTTAGGAATGTACCTGCCATATCAAACAGAGGATTGTTTGGGGCTATTGCAGGC
>A_/_H13N2|MF959989|A/black-headed_gull/Netherlands/4/2009
GTTGGCCACTGGCCTTAGGAATGTACCTGCCATATCAAACAGAGGATTGTTTGGGGCTATTGCAGGC
>A_/_H13N6|MH501046|A/gull/New_Jersey/UGAI15-3728/2015
GCTGGCAACCGGACTTAAGAATGTACCTGCTATATCAAACAGAGGATTATTTGGAGCAATTGCAGGG
>A_/_H13N6|MH501030|A/gull/New_Jersey/UGAI15-3416/2015
GCTGGCAACCGGACTTAAGAATGTACCTGCTATATCAAACAGAGGATTATTTGGAGCAATTGCAGGG
>A_/_H13N9|MH499241|A/black_skimmer/Chile/C20100/2016
ATTGGCCACTGGACTTAGGAATGTACCTGCCATATCAAACAGAGGATTGTTTGGGGCTATTGCAGGC
>A_/_H13N8|MH498778|A/black_skimmer/Chile/C20057/2016
GTTGGCAACCGGACTTAGGAATGTACCAGCCATATCTAACAGAGGGCTATTTGGAGCGATTGCAGGG
>A_/_H13N9|MH499011|A/elegant_tern/Chile/C20085/2016
ATTGGCCACTGGACTTAGGAATGTACCTGCCATATCAAACAGAGGATTGTTTGGGGCTATTGCAGGC
>A_/_H13N2|MH498888|A/kelp_gull/Chile/C8609/2016
GTTGGCAACCGGACTTAGGAATGTACCAGCCATATCTAACAGAGGGCTATTTGGAGCGATTGCAGGG
>A_/_H13N2|MH498862|A/kelp_gull/Chile/C8602/2016
GTTGGCAACCGGACTTAGGAATGTACCAGCCATATCTAACAGAGGGCTATTTGGAGCGATTGCAGGG
>A_/_H13N9|MH578653|A/semipalmated_sandpiper/Delaware_Bay/68/2004
GTTAGCCACTGGACTTAGAAATGTACCTGCTATAGCGAGCAGAGGATTATTTGGGGCTATTGCAGGA
>A_/_H13N9|MH579147|A/kelp_gull/Delaware_Bay/304/2007
GTTGGCAACCGGACTTAAGAATGTACCTGCTATATCAAACAGAGGACTATTTGGAGCGATTGCAGGG
>A_/_H13N9|MH579205|A/ruddy_turnstone/Delaware_Bay/131/2004
GTTAGCCACTGGACTTAGAAATGTACCTGCTATAGCGAGCAGAGGATTATTTGGGGCTATTGCAGGA
>A_/_H13N9|MH579323|A/semipalmated_sandpiper/Delaware_Bay/142/2007
GTTGGCAACCGGGCTTAAGAATGTACCTGCTATCTCAAACAGAGGATTATTTGGAGCAATTGCAGGG
>A_/_H13N2|MH134650|A/kelp_gull/Chile/C12508/2016
GTTGGCAACCGGACTTAGGAATGTACCAGCCATATCTAACAGAGGGCTATTTGGAGCGATTGCAGGG
>A_/_H13N2|MH134676|A/whimbrel/Chile/C12523/2016
GTTGGCAACCGGACTTAGGAATGTACCAGCCATATCTAACAGAGGGCTATTTGGAGCGATTGCAGGG
>A_/_H13N2|MH134739|A/whimbrel/Chile/C10834/2016
GTTGGCAACCGGACTTAGGAATGTACCAGCCATATCTAACAGAGGGCTATTTGGAGCGATTGCAGGG
>A_/_H13N2|MF148148|A/black-headed_gull/Netherlands/37/2014
ATTGGCCACTGGACTTAGGAATGTACCTGCCATATCAAACAGAGGATTGTTTGGGGCTATTGCAGGC
>A_/_H13N8|MF148122|A/black-headed_gull/Netherlands/13/2008
GTTGGCCACTGGCCTTAGGAATGTACCTGCCATATCAAACAGAGGATTGTTTGGGGCTATTGCAGGC
>A_/_H13N2|MF148103|A/black-headed_gull/Netherlands/38/2009
GTTGGCAACTGGCCTTAGGAATGTACCTGCCATATCAAACAGAGGATTGTTTGGGGCTATTGCAGGC
>A_/_H13N2|MF147945|A/black-headed_gull/Netherlands/6/2009
GTTGGCCACTGGCCTTAGGAATGTACCTGCCATATCAAACAGAGGATTGTTTGGGGCTATTGCAGGC
>A_/_H13N2|MF147869|A/black-headed_gull/Netherlands/8/2009
GCTAGCCACTGGACTCAGAAATGTGCCAGCCATATCGAATAGAGGACTGTTTGGAGCAATTGCAGGA
>A_/_H13N2|MF147797|A/black-headed_gull/Netherlands/2/2009
GTTGGCCACTGGCCTTAGGAATGTACCTGCCATATCAAACAGAGGATTGTTTGGGGCTATTGCAGGC
>A_/_H13N2|MF147594|A/black-headed_gull/Netherlands/36/2009
GTTGGCCACTGGCCTTAGGAATGTACCTGCCATATCAAACAGAGGATTGTTTGGGGCTATTGCAGGC
>A_/_H13N8|MF147491|A/black-headed_gull/Netherlands/64/2008
GTTGGCCACTGGCCTTAGGAATGTACCTGCCATATCAAACAGAGGATTGTTTGGGGCTATTGCAGGC
>A_/_H13N8|MF147363|A/black-headed_gull/Netherlands/88/2008
GTTGGCCACTGGCCTTAGGAATGTACCTGCCATATCAAACAGAGGATTGTTTGGGGCTATTGCAGGC
>A_/_H13N8|MF147255|A/black-headed_gull/Netherlands/24/2008
GTTGGCCACTGGCCTTAGGAATGTACCTGCCATATCAAACAGAGGATTGTTTGGGGCTATTGCAGGC
>A_/_H13N8|MF146670|A/black-headed_gull/Netherlands/67/2008
GTTGGCCACTGGCCTTAGGAATGTACCTGCCATATCAAACAGAGGATTGTTTGGGGCTATTGCAGGC
>A_/_H13N8|MF146202|A/black-headed_gull/Netherlands/44/2008
GTTGGCCACTGGCCTTAGGAATGTACCTGCCATATCAAACAGAGGATTGTTTGGGGCTATTGCAGGC
>A_/_H13N8|MF146174|A/black-headed_gull/Netherlands/30/2008
GTTGGCCACTGGCCTTAGGAATGTACCTGCCATATCAAACAGAGGATTGTTTGGGGCTATTGCAGGC
>A_/_H13N8|MF145996|A/black-headed_gull/Netherlands/87/2008
GTTGGCCACTGGCCTTAGGAATGTACCTGCCATATCAAACAGAGGATTGTTTGGGGCTATTGCAGGC
>A_/_H13N8|MF145978|A/black-headed_gull/Netherlands/68/2008
GTTGGCCACTGGCCTTAGGAATGTACCTGCCATATCAAACAGAGGATTGTTTGGGGCTATTGCAGGC
>A_/_H13N2|KY131040|A/glaucous-winged_gull/Alaska/414/2013
ATTAGCCACTGGACTCAGGAATGTACCTGCCATATCAACCAGAGGGTTGTTTGGAGCCATTGCTGGT
>A_/_H13N8|KX979576|A/black-headed_gull/Netherlands/83/2008
GTTGGCCACTGGCCTTAGGAATGTACCTGCCATATCAAACAGAGGATTGTTTGGGGCTATTGCAGGC
>A_/_H13N2|KX979380|A/black-headed_gull/Netherlands/31/2009
GCTAGCCACTGGACTCAGAAATGTGCCAGCCATATCGAATAGAGGACTGTTTGGGGCAATTGCAGGA
>A_/_H13N6|KX979208|A/black-headed_gull/Netherlands/39/2009
GCTAGCCACTGGACTCAGAAATGTGCCAGCCATATCGAATAGAGGACTGTTTGGGGCAATTGCAGGA
>A_/_H13N6|KX979019|A/black-headed_gull/Netherlands/11/2009
GTTGGCCACTGGCCTTAGGAATGTACCTGCCATATCAAACAGAGGATTGTTTGGGGCTATTGCAGGC
>A_/_H13N2|KX978980|A/black-headed_gull/Netherlands/18/2009
GCTAGCCACTGGACTCAGAAATGTGCCAGCCATATCGAATAGAGGACTGTTTGGAGCAATTGCAGGA
>A_/_H13N2|KX978913|A/black-headed_gull/Netherlands/12/2010
GCTAGCCACTGGACTCAGAAATGTGCCAGCCATATCGAATAGAGGACTGTTTGGAGCAATTGCAGGA
>A_/_H13N2|KX978876|A/black-headed_gull/Netherlands/27/2009
GCTAGCCACTGGACTCAGAAATGTGCCAGCCATATCGAATAGAGGACTGTTTGGAGCAATTGCAGGA
>A_/_H13N2|KX978293|A/black-headed_gull/Netherlands/9/2009
GTTGGCCACTGGCCTTAGGAATGTACCTGCCATATCAAACAGAGGATTGTTTGGGGCTATTGCAGGC
>A_/_H13N2|KX978043|A/black-headed_gull/Netherlands/37/2009
GTTGGCCACTGGCCTTAGGAATGTACCTGCCATATCAAACAGAGGATTGTTTGGGGCTATTGCAGGC
>A_/_H13N8|KX977721|A/black-headed_gull/Netherlands/10/2013
ATTGGCCACTGGACTTAGGAATGTACCTGCCATATCAAACAGAGGATTGTTTGGGGCTATTGCAGGC
>A_/_H13N6|CY195663|A/gull/Massachusetts/12JR00671/2012
GTTGGCAACCGGGCTTAAGAATGTACCTGCTATATCAAACAGAGGATTATTTGGAGCAATTGCAGGG
>A_/_H13N6|KF612960|A/gull/ND/44036/1992
GCTAGCCACTGGACTCAGAAATGTGCCAGCTATATCAAATAGAGGACTGTTTGGAGCAATTGCGGGA
>A_/_H13N6|KF612959|A/gull/MD/704/1977
GCTAGCCACTGGACTCAGAAATGTGCCAGCTATATCGAATAGAGGATTGTTCGGAGCAATTGCAGGG
>A_/_H13N2|KF612946|A/gull/ME/16/1985
GTTGGCTACTGGGCTTAGGAATGTACCTGCCATATCAAACAGAGGACTGTTTGGAGCGATTGCAGGG
>A_/_H13N2|KF612932|A/turkey/MN/1012/1991
GTTGGCAACTGGTCTTAGGAATGTACCTGCCATATCAAACAGAGGACTGTTTGGGGCGATTGCAGGG
>A_/_H13N2|LC336769|A/duck/Hokkaido/W345/2012
GTTAGCCACTGGACTTAGAAATGTACCTGCCATATCAAACAGAGGGCTGTTTGGAGCTATTGCTGGG
>A_/_H13N6|MF147925|A/Mediterranean_gull/Netherlands/1/2012
ATTGGCCACTGGACTTAGGAATGTACCTGCCATATCAAACAGAGGATTGTTTGGGGCTATTGCAGGC
>A_/_H13N3|MF147754|A/black-headed_gull/Netherlands/86/2012
ATTGGCCACTGGACTTAGAAATGTACCTGCCATATCAAACAGAGGATTGTTTGGGGCTATTGCAGGC
>A_/_H13N0|MF146200|A/yellow-legged_gull/Georgia/1/2011
ATTAGCCACTGGACTTAGGAATGTACCTGCCATATCAAACAGAGGGTTGTTTGGAGCCATTGCTGGT
>A_/_H13N8|CY213703|A/glaucous-winged_gull/Southcentral_Alaska/15MB02018/2015
ATTGGCCACTGGACTTAGGAATGTACCTGCCATATCAAACAGAGGATTGTTTGGGGCTATTGCAGGC
>A_/_H13N6|KX978539|A/black-headed_gull/Netherlands/117/2012
ATTGGCCACTGGACTTAGGAATGTACCTGCCATATCAAACAGAGGATTGTTTGGGGCTATTGCAGGC
>A_/_H13N2|KU684463|A/slender-billed_gull/CHBZ/11/2009
ATTGGCCACTGGTCTCAGAAATGTACCTGCCATATCAAACAGAGGATTGTTTGGGGCTATTGCAGGT
>A_/_H13N8|CY195809|A/ring-billed_gull/Massachusetts/13DC30736-2/2013
ATTGGCCACTGGACTTAGGAATGTACCTGCCATATCAAACAGAGGATTGTTTGGAGCTATTGCAGGC
>A_/_H13N8|CY184488|A/black-headed_gull/Sweden/74342/2008
ATTAGCCACTGGACTTAGGAATGTACCTGCCATATCAAACAGAGGGTTGTTTGGAGCTATTGCTGGT
>A_/_H13N8|CY185529|A/black-headed_gull/Republic_of_Georgia/3/2011
ATTGGCCACTGGACTTAGGAATGTACCTGCCATATCAAACAGAGGATTGTTTGGGGCTATTGCAGGC
>A_/_H13N8|CY185553|A/black-headed_gull/Republic_of_Georgia/6/2011
ATTGGCCACTGGACTTAGGAATGTACCTGCCATATCAAACAGAGGATTGTTTGGGGCTATTGCAGGC
>A_/_H13N8|CY185633|A/yellow-legged_gull/Republic_of_Georgia/2/2013
ATTGGCCACTGGACTTAGGAATGTACCTGCCATATCAAACAGAGGATTGTTTGGGGCTATTGCAGGC
>A_/_H13N8|CY185625|A/yellow-legged_gull/Republic_of_Georgia/1/2013
ATTGGCCACTGGACTTAGGAATGTACCTGCCATATCAAACAGAGGATTGTTTGGGGCTATTGCAGGC
>A_/_H13N8|CY185657|A/black-headed_gull/Republic_of_Georgia/9/2011
ATTGGCCACTGGACTTAGGAATGTACCTGCCATATCAAACAGAGGATTGTTTGGGGCTATTGCAGGC
>A_/_H13N9|KF612958|A/laughing_gull/AI08-1460/NJ/2008
GTTAGCCACTGGACTTAGAAATGTACCTACTATAGCAAGCAGAGGATTATTTGGGGCTATTGCAGGA
>A_/_H13N9|KF612957|A/laughing_gull/AI08-1388/NJ/2008
GTTAGCCACTGGACTTAGAAATGTACCTACTATAGCAAGCAGAGGATTATTTGGGGCTATTGCAGGA
>A_/_H13N9|KF612956|A/laughing_gull/AI08-0714/NJ/2008
GTTAGCCACTGGACTTAGAAATGTACCTACTATAGCAAGCAGAGGATTATTTGGGGCTATTGCAGGA
>A_/_H13N9|KF772956|A/seagull/Chile/5775/2009
GTTAGCCACTGGACTTAGAAATGTACCTACTATAGCAAGCAGAGGATTATTTGGGGCTATTGCAGGA
>A_/_H13N9|CY140253|A/laughing_gull/New_Jersey/Sg-00568/2008
GTTAGCCACTGGACTTAGAAATGTACCTACTATAGCAAGCAGAGGATTATTTGGGGCTATTGCAGGA
>A_/_H13N0|JX030406|A/mallard/Korea/SH38-45/2010
GTTAGCCACTGGACTTAGAAATGTACCTGCCATATCAAACAGAGGGCTGTTTGGAGCTATTGCTGGG
>A_/_H13N8|JF775470|A/herring_gull/Mongolia/454/2008
GTTGGCCACTGGACTTAGGAATGTACCTGCCATATCAAACAGAGGATTGTTTGGGGCTATTGCAGGC
>A_/_H13N8|CY077000|A/black-headed_gull/Sweden/1/2005
GTTAGCCACTGGACTTAGGAATGTACCAGCCATATCAAACAGAGGGTTGTTTGGAGCTATTGCTGGT
>A_/_H13N2|EU293859|A/great_black-headed_gull/Astrakhan/1421/79
GTTGGCCACCGGACTTAGAAATGTGCCTGCCATATCAAACAGAGGATTATTTGGAGCTATTGCAGGC
>A_/_H13N9|CY054302|A/American_white_pelican/Minnesota/Sg-0611/2008
GTTAGCCACTGGACTAAGAAATGTACCTACTATAGCAAGCAGAGGATTATTTGGGGCTATTGCAGGA
>A_/_H13N9|CY054300|A/American_white_pelican/Minnesota/AI-07-1819/2007
GTTAGCCACTGGACTTAGGAATGTACCTGCCATATCAAACAGAGGGTTGTTTGGAGCTATTGCTGGG
>A_/_H13N6|GQ907302|A/black_headed_gull/Mongolia/1766/2006
GTTAGCCACTGGACTTAGGAATGTACCTGCCATATCAAACAGAGGGTTGTTTGGAGCTATTGCTGGT
>A_/_H13N9|CY043896|A/shorebird/Delaware/224/2006
GTTAGCCACTGGACTTAGAAATGTACCTACTATAGCAAGCAGAGGATTATTTGGGGCTATTGCAGGA
>A_/_H13N9|CY043888|A/shorebird/Delaware/221/2006
GTTAGCCACTGGACTTAGAAATGTACCTACTATAGCAAGCAGAGGATTATTTGGGGCTATTGCAGGA
>A_/_H13N6|EU835900|A/gull/Astrakhan/1818/1998
GTTAGCCACCGGACTTAGGAATGTACCTGCCATATCAAACAGAGGGTTGTTTGGAGCTATTGCAGGC
>A_/_H13N2|EU835899|A/gull/Astrakhan/176/1986
GTTAGCCACCGGACTTAGAAATGTACCTGCCATATCAAACAGAGGGTTGTTTGGGGCTATTGCAGGC
>A_/_H13N2|EU835898|A/gull/Astrakhan/1314/1979
GTTGGCCACCGGACTTAGAAATGTGCCTGCCATATCAAACAGAGGATTATTTGGAGCTATTGCAGGC
>A_/_H13N6|EU580577|A/black_headed_gull/Astrakhan/65/1983
GTTGGCCACCGGACTTAGAAATATACCTGCCATATCAAACAGAGGGTTATTTGGAGCTATTGCAGGC
>A_/_H13N6|EU580576|A/gull/Astrakhan/1846/1998
GTTAGCCACCGGACTTAGGAATGTACCTGCCATATCAAACAGAGGGTTGTTTGGAGCTATTGCAGGC
>A_/_H13N6|EU564108|A/Larus_minutus/Astrakhan/3357/2002
GTTAGCCACTGGACTTAGGAATGTACCTGCCATATCAAACAGAGGGTTGTTTGGGGCTATTGCAGGC
>A_/_H13N2|EU564107|A/Larus_ichthyaetus/Astrakhan/75/1983
GTTGGCCACCGGACTTAGAAATATACCTGCCATATCAAACAGAGGGTTATTTGGAGCTATTGCAGGC
>A_/_H13N9|EU523136|A/kelp_gull/Argentina/LDC4/2006
GCTAGCCACTGGACTCAGAAATGTGCCAGCTATATCGAATAGAGGTCTGTTTGGAGCAATTGCTGGA
>A_/_H13N6|M26089|A/black-headed_gull/Astrakhan/227/84
GTTGGCCACCGGACTTAGAAATGTACCTGCCATATCAAACAGAGGATTATTTGGAGCTATTGCAGGC
>A_/_H13N9|CY005931|A/shorebird/DE/68/2004
GTTAGCCACTGGACTTAGAAATGTACCTGCTATAGCGAGCAGAGGATTATTTGGGGCTATTGCAGGA
>A_/_H13N6|AY684887|A/black-headed_gull/Sweden/1/1999
GTTAGCCACCGGACTTAGGAATGTACCTGCCATATCAAACAGAGGGTTGTTCGGGGCTATTGCAGGC
>A_/_H13N8|AY684886|A/black-headed_gull/Netherlands/1/00
GTTAGCCACCGGACTTAGGAATGTACCTGCCATATCAAAAAGAGGGTTGTTTGGAGCTATTGCAGGC
>A_/_H13N9|MH498671|A/white-backed_stilt/Chile/C20090/2016
ATTGGCCACTGGACTTAGGAATGTACCTGCCATATCAAACAGAGGATTGTTTGGGGCTATTGCAGGC
>A_/_H13N8|KR010443|A/Eurasian_curlew/Liaoning/ZH-385/2014
ATTGGCCACTGGACTTAGGAATGTACCTGCCATATCAAACAGAGGATTGTTTGGGGCTATTGCAGGC
>A_/_H13N6|MF575309|A/black-headed_gull/Netherlands/34/2014
ATTGGCCACTGGACTTAGGAATGTACCTGCCATATCAAACAGAGGATTGTTTGGGGCTATTGCAGGC
>A_/_H13N8|MF575295|A/black-headed_gull/Netherlands/24/2011
ATTAGCCACTGGACTTAGGAATGTACCTGCCATATCAAACAGAGGATTGTTTGGAGCTATTGCTGGG
>A_/_H13N8|MF575221|A/black-headed_gull/Netherlands/23/2011
ATTAGCCACTGGACTTAGGAATGTACCTGCCATATCAAACAGAGGATTGTTTGGAGCTATTGCTGGG
>A_/_H13N6|MF575196|A/black-headed_gull/Netherlands/33/2014
ATTGGCCACTGGACTTAGGAATGTACCTGCCATATCAAACAGAGGATTGTTTGGGGCTATTGCAGGC
>A_/_H13N6|MF575089|A/black-headed_gull/Netherlands/31/2014
ATTGGCCACTGGACTTAGGAATGTACCTGCCATATCAAACAGAGGATTGTTTGGGGCTATTGCAGGC
>A_/_H13N2|MF575052|A/black-headed_gull/Netherlands/4/2014
ATTGGCCACTGGTCTCAGAAATGTACCTGCCATATCAAACAGAGGATTGTTTGGGGCCATTGCAGGT
>A_/_H13N3|MF575266|A/black-headed_gull/Netherlands/8/2011
ATTAGCCACTGGACTTAGGAATGTACCTGCCATATCAAACAGAGGATTGTTTGGAGCTATTGCTGGG
>A_/_H13N8|MF575201|A/black-headed_gull/Netherlands/5/2011
ATTAGCCACTGGACTTAGGAATGTACCTGCCATATCAAACAGAGGATTGTTTGGAGCTATTGCTGGG
>A_/_H13N6|MF575308|A/black-headed_gull/Netherlands/9/2012
ATTGGCCACTGGACTTAGGAATGTACCTGCCATATCAAACAGAGGATTGTTTGGGGCTATTGCAGGC
>A_/_H13N8|MF682786|A/black-headed_gull/Netherlands/10/2008
ATTAGCCACTGGACTTAGGAATGTACCTGCCATATCAAACAGAGGGTTGTTTGGAGCTATTGCTGGT
>A_/_H13N8|MF682817|A/black-headed_gull/Netherlands/35/2008
ATTAGCCACTGGACTTAGGAATGTACCTGCCATATCAAACAGAGGGTTGTTTGGAGCTATTGCTGGT
>A_/_H13N8|MF682688|A/black-headed_gull/Netherlands/48/2008
ATTAGCCACTGGACTTAGGAATGTACCTGCCATATCAAACAGAGGGTTGTTTGGAGCTATTGCTGGT
>A_/_H13N6|MF682816|A/black-headed_gull/Netherlands/94/2012
ATTGGCCACTGGACTTAGGAATGTACCTGCCATATCAAACAGAGGATTGTTTGGGGCTATTGCAGGC
>A_/_H13N8|MF682666|A/black-headed_gull/Netherlands/7/2010
ATTAGCCACTGGACTTAGGAATGTACCTGCCATATCAAACAGAGGGTTGTTTGGAGCCATTGCTGGT
>A_/_H13N3|MH501054|A/gull/New_Jersey/UGAI15-3767/2015
ATTGGCCACAGGACTTAGGAATGTACCTGCCATATCAAACAGAGGATTGTTTGGGGCTATTGCAGGC
>A_/_H13N9|MH499127|A/black_skimmer/Chile/C20077/2016
ATTGGCCACTGGACTTAGGAATGTACCTGCCATATCAAACAGAGGATTGTTTGGGGCTATTGCAGGC
>A_/_H13N9|MH498752|A/black_skimmer/Chile/C20084/2016
ATTGGCCACTGGACTTAGGAATGTACCTGCCATATCAAACAGAGGATTGTTTGGGGCTATTGCAGGC
>A_/_H13N9|MH499225|A/black_skimmer/Chile/C20142/2016
ATTGGCCACTGGACTTAGGAATGTACCTGCCATATCAAACAGAGGATTGTTTGGGGCTATTGCAGGC
>A_/_H13N9|MH499144|A/black_skimmer/Chile/C20108/2016
ATTGGCCACTGGACTTAGGAATGTACCTGCCATATCAAACAGAGGATTGTTTGGGGCTATTGCAGGC
>A_/_H13N9|MH499102|A/black_skimmer/Chile/C20140/2016
ATTGGCCACTGGACTTAGGAATGTACCTGCCATATCAAACAGAGGATTGTTTGGGGCTATTGCAGGC
>A_/_H13N9|MH499019|A/black_skimmer/Chile/C20123/2016
ATTGGCCACTGGACTTAGGAATGTACCTGCCATATCAAACAGAGGATTGTTTGGGGCTATTGCAGGC
>A_/_H13N9|MH498871|A/black_skimmer/Chile/C20124/2016
ATTGGCCACTGGACTTAGGAATGTACCTGCCATATCAAACAGAGGATTGTTTGGGGCTATTGCAGGC
>A_/_H13N9|MH498668|A/whimbrel/Chile/C20075/2016
ATTGGCCACTGGACTTAGGAATGTACCTGCCATATCAAACAGAGGATTGTTTGGGGCTATTGCAGGC
>A_/_H13N9|MH498656|A/whimbrel/Chile/C20106/2016
ATTGGCCACTGGACTTAGGAATGTACCTGCCATATCAAACAGAGGATTGTTTGGGGCTATTGCAGGC
>A_/_H13N9|MH499009|A/whimbrel/Chile/C20144/2016
ATTGGCCACTGGACTTAGGAATGTACCTGCCATATCAAACAGAGGATTGTTTGGGGCTATTGCAGGC
>A_/_H13N6|MF148145|A/black-headed_gull/Netherlands/51/2012
ATTGGCCACTGGACTTAGGAATGTACCTGCCATATCAAACAGAGGATTGTTTGGGGCTATTGCAGGC
>A_/_H13N8|MF148068|A/black-headed_gull/Netherlands/95/2008
ATTAGCCACTGGACTTAGGAATGTACCTGCCATATCAAACAGAGGGTTGTTTGGAGCTATTGCTGGT
>A_/_H13N6|MF148049|A/black-headed_gull/Netherlands/11/2012
ATTGGCCACTGGACTTAGGAATGTACCTGCCATATCAAACAGAGGATTGTTTGGGGCTATTGCAGGC
>A_/_H13N6|MF147981|A/black-headed_gull/Netherlands/14/2014
ATTGGCCACTGGACTTAGGAATGTACCTGCCATATCAAACAGAGGATTGTTTGGGGCTATTGCAGGC
>A_/_H13N8|MF147953|A/black-headed_gull/Netherlands/25/2011
ATTAGCCACTGGACTTAGGAATGTACCTGCCATATCAAACAGAGGATTGTTTGGAGCTATTGCTGGG
>A_/_H13N6|MF147878|A/black-headed_gull/Netherlands/21/2012
ATTGGCCACTGGACTTAGGAATGTACCTGCCATATCAAACAGAGGATTGTTTGGGGCTATTGCAGGC
>A_/_H13N8|MF147858|A/black-headed_gull/Netherlands/8/2013
ATTGGCCACTGGACTTAGGAATGTACCTGCCATATCAAACAGAGGATTGTTTGGGGCTATTGCAGGC
>A_/_H13N8|MF147792|A/yellow-legged_gull/Georgia/4/2012
ATTGGCCACTGGACTTAGGAATGTACCTGCCATATCAAACAGAGGATTGTTTGGGGCTATTGCAGGC
>A_/_H13N6|MF147768|A/black-headed_gull/Netherlands/90/2012
ATTGGCCACTGGACTTAGGAATGTACCTGCCATATCAAACAGAGGATTGTTTGGGGCTATTGCAGGC
>A_/_H13N8|MF147735|A/black-headed_gull/Netherlands/39/2011
ATTAGCCACTGGACTTAGGAATGTACCTGCCATATCAACCAGAGGGTTGTTTGGAGCCATTGCTGGT
>A_/_H13N6|MF147705|A/black-headed_gull/Netherlands/28/2012
ATTGGCCACTGGACTTAGGAATGTACCTGCCATATCAAACAGAGGATTGTTTGGGGCTATTGCAGGC
>A_/_H13N6|MF147698|A/black-headed_gull/Netherlands/43/2012
ATTGGCCACTGGACTTAGGAATGTACCTGCCATATCAAACAGAGGATTGTTTGGGGCTATTGCAGGC
>A_/_H13N6|MF147689|A/black-headed_gull/Netherlands/10/2012
ATTGGCCACTGGACTTAGGAATGTACCTGCCATATCAAACAGAGGATTGTTTGGGGCTATTGCAGGC
>A_/_H13N8|MF147665|A/black-headed_gull/Netherlands/97/2008
ATTAGCCACTGGACTTAGGAATGTACCTGCCATATCAAACAGAGGGTTGTTTGGAGCTATTGCTGGT
>A_/_H13N6|MF147647|A/black-headed_gull/Netherlands/18/2012
ATTGGCCACTGGACTTAGGAATGTACCTGCCATATCAAACAGAGGATTGTTTGGGGCTATTGCAGGC
>A_/_H13N6|MF147573|A/black-headed_gull/Netherlands/96/2012
ATTGGCCACTGGACTTAGGAATGTACCTGCCATATCAAACAGAGGATTGTTTGGGGCTATTGCAGGC
>A_/_H13N6|MF147553|A/black-headed_gull/Netherlands/128/2012
ATTGGCCACTGGACTTAGGAATGTACCTGCCATATCAAACAGAGGATTGTTTGGGGCTATTGCAGGC
>A_/_H13N6|MF147493|A/black-headed_gull/Netherlands/7/2014
ATTGGCCACTGGACTTAGGAATGTACCTGCCATATCAAACAGAGGATTGTTTGGGGCTATTGCAGGC
>A_/_H13N8|MF147406|A/black-headed_gull/Netherlands/10/2011
ATTAGCCACTGGACTTAGGAATGTACCTGCCATATCAAACAGAGGATTGTTTGGAGCTATTGCTGGG
>A_/_H13N6|MF147375|A/black-headed_gull/Netherlands/79/2012
ATTGGCCACTGGACTTAGGAATGTACCTGCCATATCAAACAGAGGATTGTTTGGGGCTATTGCAGGC
>A_/_H13N6|MF147266|A/black-headed_gull/Netherlands/103/2012
ATTGGCCACTGGACTTAGGAATGTACCTGCCATATCAAACAGAGGATTGTTTGGGGCTATTGCAGGC
>A_/_H13N6|MF147189|A/black-headed_gull/Netherlands/17/2012
ATTGGCCACTGGACTTAGGAATGTACCTGCCATATCAAACAGAGGATTGTTTGGGGCTATTGCAGGC
>A_/_H13N8|MF147099|A/black-headed_gull/Netherlands/18/2008
ATTAGCCACTGGACTTAGGAATGTACCTGCCATATCAAACAGAGGGTTGTTTGGAGCTATTGCTGGT
>A_/_H13N6|MF147095|A/black-headed_gull/Netherlands/75/2012
ATTGGCCACTGGACTTAGGAATGTACCTGCCATATCAAACAGAGGATTGTTTGGGGCTATTGCAGGC
>A_/_H13N8|MF147079|A/black-headed_gull/Netherlands/49/2008
ATTAGCCACTGGACTTAGGAATGTACCTGCCATATCAAACAGAGGGTTGTTTGGAGCTATTGCTGGT
>A_/_H13N6|MF147078|A/black-headed_gull/Netherlands/80/2012
ATTGGCCACTGGACTTAGGAATGTACCTGCCATATCAAACAGAGGATTGTTTGGGGCTATTGCAGGC
>A_/_H13N8|MF147023|A/black-headed_gull/Netherlands/51/2008
ATTAGCCACTGGACTTAGGAATGTACCTGCCATATCAAACAGAGGGTTGTTTGGAGCTATTGCTGGT
>A_/_H13N6|MF147007|A/black-headed_gull/Netherlands/130/2012
ATTGGCCACTGGACTTAGGAATGTACCTGCCATATCAAACAGAGGATTGTTTGGGGCTATTGCAGGC
>A_/_H13N8|MF146968|A/black-headed_gull/Netherlands/1/2000
GTTAGCCACCGGACTTAGGAATGTACCTGCCATATCAAAAAGAGGGTTGTTTGGAGCTATTGCAGGC
>A_/_H13N8|MF146870|A/black-headed_gull/Netherlands/3/2008
ATTAGCCACTGGACTTAGGAATGTACCTGCCATATCAAACAGAGGGTTGTTTGGAGCTATTGCTGGT
>A_/_H13N8|MF146732|A/black-headed_gull/Netherlands/9/2011
ATTAGCCACTGGACTTAGGAATGTACCTGCCATATCAAACAGAGGATTGTTTGGAGCTATTGCTGGG
>A_/_H13N8|MF146676|A/black-headed_gull/Netherlands/86/2008
ATTAGCCACTGGACTTAGGAATGTACCTGCCATATCAAACAGAGGGTTGTTTGGAGCTATTGCTGGT
>A_/_H13N6|MF146534|A/black-headed_gull/Netherlands/123/2012
ATTGGCCATTGGACTTAGGAATGTACCTGCCATATCAAACAGAGGATTGTTTGGGGCTATTGCAGGC
>A_/_H13N6|MF146531|A/black-headed_gull/Netherlands/16/2014
ATTGGCCACTGGACTTAGGAATGTACCTGCCATATCAAACAGAGGATTGTTTGGGGCTATTGCAGGC
>A_/_H13N6|MF146506|A/black-headed_gull/Netherlands/29/2012
ATTGGCCACTGGACTTAGGAATGTACCTGCCATATCAAACAGAGGATTGTTTGGGGCTATTGCAGGC
>A_/_H13N6|MF146502|A/black-headed_gull/Netherlands/84/2012
ATTGGCCACTGGACTTAGGAATGTACCTGCCATATCAAACAGAGGATTGTTTGGGGCTATTGCAGGC
>A_/_H13N8|MF146482|A/black-headed_gull/Netherlands/38/2011
ATTAGCCACTGGACTTAGGAATGTACCTGCCATATCAAACAGAGGATTGTTTGGAGCTATTGCTGGG
>A_/_H13N6|MF146479|A/black-headed_gull/Netherlands/122/2012
ATTGGCCACTGGACTTAGGAATGTACCTGCCATATCAAACAGAGGATTGTTTGGGGCTATTGCAGGC
>A_/_H13N6|MF146435|A/black-headed_gull/Netherlands/125/2012
ATTGGCCACTGGACTTAGGAATGTACCTGCCATATCAAACAGAGGATTGTTTGGGGCTATTGCAGGC
>A_/_H13N2|MF146305|A/black-headed_gull/Netherlands/9/2014
ATTGGCCACTGGTCTCAGAAATGTACCTGCCATATCAAACAGAGGATTGTTTGGGGCCATTGCAGGT
>A_/_H13N8|MF146262|A/black-headed_gull/Netherlands/38/2008
ATTAGCCACTGGACTTAGGAATGTACCTGCCATATCAAACAGAGGGTTGTTTGGAGCTATTGCTGGT
>A_/_H13N8|MF146245|A/black-headed_gull/Netherlands/6/2013
ATTGGCCACTGGACTTAGGAATGTACCTGCCATATCAAACAGAGGATTGTTTGGGGCTATTGCAGGC
>A_/_H13N8|MF146180|A/black-headed_gull/Netherlands/12/2011
ATTAGCCACTGGACTTAGGAATGTACCTGCCATATCAAACAGAGGATTGTTTGGAGCTATTGCTGGG
>A_/_H13N6|MF146166|A/black-headed_gull/Netherlands/108/2012
ATTGGCCACTGGACTTAGGAATGTACCTGCCATATCAAACAGAGGATTGTTTGGGGCTATTGCAGGC
>A_/_H13N8|MF146117|A/black-headed_gull/Netherlands/19/2008
ATTAGCCACTGGACTTAGGAATGTACCTGCCATATCAAACAGAGGGTTGTTTGGAGCTATTGCTGGT
>A_/_H13N8|MF146087|A/black-headed_gull/Netherlands/2/2010
ATTAGCCACTGGACTTAGGAATGTACCTGCCATATCAAACAGAGGGTTGTTTGGAGCCATTGCTGGT
>A_/_H13N6|MF146063|A/black-headed_gull/Netherlands/20/2012
ATTGGCCACTGGACTTAGGAATGTACCTGCCATATCAAACAGAGGATTGTTTGGGGCTATTGCAGGC
>A_/_H13N6|MF145970|A/black-headed_gull/Netherlands/101/2012
ATTGGCCACTGGACTTAGGAATGTACCTGCCATATCAAACAGAGGATTGTTTGGGGCTATTGCAGGC
>A_/_H13N8|MF145955|A/black-headed_gull/Netherlands/5/2010
ATTAGCCACTGGACTTAGGAATGTACCTGCCATATCAAACAGAGGGTTGTTTGGAGCCATTGCTGGT
>A_/_H13N8|MF145940|A/black-headed_gull/Netherlands/52/2008
ATTAGCCACTGGACTTAGGAATGTACCTGCCATATCAAACAGAGGGTTGTTTGGAGCTATTGCTGGT
>A_/_H13N8|MF145892|A/black-headed_gull/Netherlands/22/2008
ATTAGCCACTGGACTTAGGAATGTACCTGCCATATCAAACAGAGGGTTGTTTGGAGCTATTGCTGGT
>A_/_H13N6|MF145799|A/black-headed_gull/Netherlands/22/2012
ATTGGCCACTGGACTTAGGAATGTACCTGCCATATCAAACAGAGGATTGTTTGGGGCTATTGCAGGC
>A_/_H13N2|KY131144|A/glaucous-winged_gull/Alaska/695/2013
ATTAGCCACTGGACTCAGGAATGTACCTGCCATATCAACCAGAGGGTTGTTTGGAGCCATTGCTGGT
>A_/_H13N2|KY131136|A/glaucous-winged_gull/Alaska/667/2013
ATTAGCCACTGGACTCAGGAATGTACCTGCCATATCAACCAGAGGGTTGTTTGGAGCCATTGCTGGT
>A_/_H13N2|KY131128|A/glaucous-winged_gull/Alaska/664/2013
ATTAGCCACTGGACTCAGGAATGTACCTGCCATATCAACCAGAGGGTTGTTTGGAGCCATTGCTGGT
>A_/_H13N2|KY131080|A/glaucous-winged_gull/Alaska/545/2013
ATTAGCCACTGGACTCAGGAATGTACCTGCCATATCAACCAGAGGGTTGTTTGGAGCCATTGCTGGT
>A_/_H13N2|KY131072|A/glaucous-winged_gull/Alaska/544/2013
ATTAGCCACTGGACTCAGGAATGTACCTGCCATATCAACCAGAGGGTTGTTTGGAGCCATTGCTGGT
>A_/_H13N2|KY131056|A/glaucous-winged_gull/Alaska/458/2013
ATTAGCCACTGGACTCAGGAATGTACCTGCCATATCAACCAGAGGGTTGTTTGGAGCCATTGCTGGT
>A_/_H13N2|KY131017|A/glaucous-winged_gull/Alaska/387/2013
ATTAGCCACTGGACTCAGGAATGTACCTGCCATATCAACCAGAGGGTTGTTTGGAGCCATTGCTGGT
>A_/_H13N6|KX979468|A/black-headed_gull/Netherlands/105/2012
ATTGGCCACTGGACTTAGGAATGTACCTGCCATATCAAACAGAGGATTGTTTGGGGCTATTGCAGGC
>A_/_H13N8|KX979286|A/black-headed_gull/Netherlands/25/2008
ATTAGCCACTGGACTTAGGAATGTACCTGCCATATCAAACAGAGGGTTGTTTGGAGCTATTGCTGGT
>A_/_H13N8|KX979279|A/black-headed_gull/Netherlands/6/2010
ATTAGCCACTGGACTTAGGAATGTACCTGCCATATCAAACAGAGGGTTGTTTGGAGCCATTGCTGGT
>A_/_H13N6|KX979165|A/black-headed_gull/Netherlands/28/2014
ATTGGCCACTGGACTTAGGAATGTACCTACCATATCAAACAGAGGATTGTTTGGGGCTATTGCAGGC
>A_/_H13N2|KX979026|A/black-headed_gull/Netherlands/8/2010
ATTAGCCACTGGACTTAGGAATGTACCTGCCATATCAAACAGAGGGTTGTTTGGAGCCATTGCTGGT
>A_/_H13N2|KX978817|A/black-headed_gull/Netherlands/1/2014
ATTGGCCACTGGTCTCAGAAATGTACCTGCCATATCAAACAGAGGATTGTTTGGGGCCATTGCAGGT
>A_/_H13N8|KX978810|A/black-headed_gull/Netherlands/21/2008
ATTAGCCACTGGACTTAGGAATGTACCTGCCATATCAAACAGAGGGTTGTTTGGAGCTATTGCTGGT
>A_/_H13N6|KX978735|A/black-headed_gull/Netherlands/35/2014
ATTGGCCACTGGACTTAGGAATGTACCTGCCATATCAAACAGAGGATTGTTTGGGGCTATTGCAGGC
>A_/_H13N6|KX978718|A/black-headed_gull/Netherlands/106/2012
ATTGGCCACTGGACTTAGGAATGTACCTGCCATATCAAACAGAGGATTGTTTGGGGCTATTGCAGGC
>A_/_H13N6|KX978686|A/black-headed_gull/Netherlands/15/2014
ATTGGCCACTGGACTTAGGAATGTACCTGCCATATCAAACAGAGGATTGTTTGGGGCTATTGCAGGC
>A_/_H13N8|KX978666|A/black-headed_gull/Netherlands/21/2011
ATTAGCCACTGGACTTAGGAATGTACCTGCCATATCAAACAGAGGATTGTTTGGAGCTATTGCTGGG
>A_/_H13N6|KX978369|A/black-headed_gull/Netherlands/5/2014
ATTGGCCACTGGACTTAGGAATGTACCTGCCATATCAAACAGAGGATTGTTTGGGGCTATTGCAGGC
>A_/_H13N8|KX978300|A/black-headed_gull/Netherlands/94/2008
ATTAGCCACTGGACTTAGGAATGTACCTGCCATATCAAACAGAGGGTTGTTTGGAGCTATTGCTGGT
>A_/_H13N6|KX978218|A/black-headed_gull/Netherlands/88/2012
ATTGGCCACTGGACTTAGGAATGTACCTGCCATATCAAACAGAGGATTGTTTGGGGCTATTGCAGGC
>A_/_H13N8|KX978155|A/black-headed_gull/Netherlands/10/2010
ATTAGCCACTGGACTTAGGAATGTACCTGCCATATCAAACAGAGGGTTGTTTGGAGCCATTGCTGGT
>A_/_H13N8|KX978137|A/black-headed_gull/Netherlands/35/2011
ATTAGCCACTGGACTTAGGAATGTACCAGCCATATCAAACAGAGGATTGTTTGGAGCTATTGCTGGG
>A_/_H13N6|KX977943|A/black-headed_gull/Netherlands/102/2012
ATTGGCCACTGGACTTAGGAATGTACCTGCCATATCAAACAGAGGATTGTTTGGGGCTATTGCAGGC
>A_/_H13N8|KX977868|A/black-headed_gull/Netherlands/7/2013
ATTGGCCACTGGACTTAGGAATGTACCTGCCATATCAAACAGAGGATTGTTTGGGGCTATTGCAGGC
>A_/_H13N6|KX977814|A/black-headed_gull/Netherlands/1/2010
ATTAGCCACTGGGCTTAGGAATGTACCTGCCATATCAAACAGAGGGTTGTTTGGAGCCATTGCTGGT
>A_/_H13N6|KX977772|A/black-headed_gull/Netherlands/2/2012
ATTGGCCACTGGACTTAGGAATGTACCTGCCATATCAAACAGAGGATTGTTTGGGGCTATTGCAGGC
>A_/_H13N8|KX977693|A/black-headed_gull/Netherlands/18/2011
ATTAGCCACTGGACTTAGGAATGTACCTGCCATATCAAACAGAGGATTGTTTGGAGCTATTGCTGGG
>A_/_H13N6|KX977618|A/black-headed_gull/Netherlands/83/2012
ATTGGCCACTGGACTTAGGAATGTACCTGCCATATCAAACAGAGGATTGTTTGGGGCTATTGCAGGC
>A_/_H13N9|MH499091|A/American_oystercatcher/Chile/C20102/2016**gb
ATTGGCCACTGGACTTAGGAATGTACCTGCCATATCAAACAGAGGATTGTTTGGGGCTATTGCAGGC
>A_/_H13N2|KX979541|A/black-headed_gull/Netherlands/13/2010**gb
GCTAGCCACTGGACTCAGAAATGTGCCAGCCATATCGAATAGAGGACTGTTTGGAGCAATTGCAGGA
>A_/_H13gb|MF682757|A/black-headed_gull/Netherlands/31/2008**gb
GTTGGCCACTGGCCTTAGGAATGTACCTGCCATATCAAACAGAGGATTGTTTGGGGCTATTGCAGGC
>A_/_H13gb|MF682843|A/black-headed_gull/Netherlands/34/2008**gb
GTTGGCCACTGGCCTTAGGAATGTACCTGCCATATCAAACAGAGGATTGTTTGGGGCTATTGCAGGC
>A_/_H13gb|MF575228|A/black-headed_gull/Netherlands/58/2008**gb
GTTGGCCACTGGCCTTAGGAATGTACCTGCCATATCAAACAGAGGATTGTTTGGGGCTATTGCAGGC
>A_/_H13gb|MF682880|A/black-headed_gull/Netherlands/73/2008**gb
GTTGGCCACTGGCCTTAGGAATGTACCTGCCATATCAAACAGAGGATTGTTTGGGGCTATTGCAGGC
>A_/_H13gb|CY184471|A/black-headed_gull/Sweden/74331/2008**gb
ATTAGCCACTGGACTTAGGAATGTACCTGCCATATCAAACAGAGGGTTGTTTGGAGCTATTGCTGGT
>A_/_H13N2|MH201562|A/black-tailed_gull/Weihai/42/2016**gb
GCTAGCCACTGGGCTCAGAAATGTGCCAGCCATATCTAAGAGAGGACTGTTTGGGGCAATTGCAGGA
>A_/_H13N8|MH201570|A/black-tailed_gull/Weihai/6/2016**gb
ATTAGCCACTGGACTTAGGAATGTACCTGCCATATCAAACAGAGGATTGTTTGGGGCTATTGCAGGC
>A_/_H13N9|MH498730|A/blackish_oystercatcher/Chile/C20062/2016**gb
ATTGGCCACTGGACTTAGGAATGTACCTGCCATATCAAACAGAGGATTGTTTGGGGCTATTGCAGGC
>A_/_H13N2|MH134649|A/brown-hooded_gull/Chile/C10256/2016**gb
GTTGGCAACCGGACTTAGGAATGTACCAGCCATATCTAACAGAGGGCTATTTGGAGCGATTGCAGGG
>A_/_H13N2|MH134823|A/brown-hooded_gull/Chile/C10765/2016**gb
GTTGGCAACCGGACTTAGGAATGTACCAGCCATATCTAACAGAGGGCTATTTGGAGCGATTGCAGGG
>A_/_H13N2|HE802715|A/common_gull/Norway/10_1313/2009**gb
GCTAGCCACTGGACTCAGAAATGTGCCAGCCATATCGAATAGAGGACTGTTTGGAGCAATTGCAGGA
>A_/_H13N9|MH498978|A/Franklin's_gull/Chile/C17421/2016**gb
ATTGGCCACTGGACTTAGGAATGTACCTGCCATATCAAACAGAGGATTGTTTGGGGCTATTGCAGGC
>A_/_H13N9|MH498793|A/Franklin's_gull/Chile/C20069/2016**gb
ATTGGCCACTGGACTTAGGAATGTACCTGCCATATCAAACAGAGGATTGTTTGGGGCTATTGCAGGC
>A_/_H13N9|MH498930|A/Franklin's_gull/Chile/C20070/2016**gb
ATTGGCCACTGGACTTAGGAATGTACCTGCCATATCAAACAGAGGATTGTTTGGGGCTATTGCAGGC
>A_/_H13N9|MH499107|A/Franklin's_gull/Chile/C20086/2016**gb
ATTGGCCACTGGACTTAGGAATGTACCTGCCATATCAAACAGAGGATTGTTTGGGGCTATTGCAGGC
>A_/_H13N9|MH499041|A/Franklin's_gull/Chile/C20094/2016**gb
ATTGGCCACTGGACTTAGGAATGTACCTGCCATATCAAACAGAGGATTGTTTGGGGCTATTGCAGGC
>A_/_H13N9|MH499155|A/Franklin's_gull/Chile/C20110/2016**gb
ATTGGCCACTGGGCTTAGGAATGTACCTGCCATATCAAACAGAGGATTGTTTGGGGCTATTGCAGGC
>A_/_H13N9|MH499132|A/Franklin's_gull/Chile/C20118/2016**gb
ATTGGCCACTGGACTTAGGAATGTACCTGCCATATCAAACAGAGGATTGTTTGGGGCTATTGCAGGC
>A_/_H13N9|MH499078|A/Franklin's_gull/Chile/C20149/2016**gb
ATTGGCCACTGGACTTAGGAATGTACCTGCCATATCAAACAGAGGATTGTTTGGGGCTATTGCAGGC
>A_/_H13N9|MH499160|A/Franklin's_gull/Chile/C20373/2016**gb
ATTGGCCACTGGACTTAGGAATGTACCTGCCATATCAAACAGAGGATTGTTTGGGGCTATTGCAGGC
>A_/_H13gb|KY131033|A/glaucous-winged_gull/Alaska/410/2013**gb
ATTAGCCACTGGACTCAGGAATGTACCTGCCATATCAACCAGAGGGTTGTTTGGAGCCATTGCTGGT
>A_/_H13gb|KY131286|A/glaucous-winged_gull/Alaska/UGAI15-6732/2015**gb
ATTGGCCACTGGACTTAGGAATGTACCTGCCATATCAAACAGAGGATTGTTTGGGGCTATTGCAGGC
>A_/_H13gb|CY195628|A/glaucous-winged_gull/Southcentral_Alaska/11JR02182/2011**gb
GCTAGCCACTGGACTCAGAAATGTGCCAGCCATATCGAATAGAGGACTGTTTGGAGCAATTGCAGGA
>A_/_H13N2|MN210163|A/Glaucous-Winged_Gull/Southcentral_Alaska/17MB03606/2017**gb
GCTAGCCACTGGGCTCAGAAATGTGCCAGCCATATCGAATAGAGGGCTGTTTGGGGCAATTGCAGGA
>A_/_H13N2|MN210171|A/Glaucous-Winged_Gull/Southcentral_Alaska/17MB03625/2017**gb
GCTAGCCACTGGGCTCAGAAATGTGCCAGCCATATCGAATAGAGGGCTGTTTGGGGCAATTGCAGGA
>A_/_H13N2|MN210179|A/Glaucous-Winged_Gull/Southcentral_Alaska/17MB03638/2017**gb
GCTAGCCACTGGGCTCAGAAATGTGCCAGCCATATCGAATAGAGGGCTGTTTGGGGCAATTGCAGGA
>A_/_H13N6|MN210195|A/Glaucous-Winged_Gull/Southcentral_Alaska/18MB00667/2018**gb
GCTAGCCACTGGGCTCAGAAATGTGCCAGCCATATCGAATAGAGGGCTGTTTGGGGCAATTGCAGGA
>A_/_H13N6|MN210236|A/Glaucous-Winged_Gull/Southcentral_Alaska/18MB00705/2018**gb
GCTAGCCACTGGGCTCAGAAATGTGCCAGCCATATCGAATAGAGGGCTGTTTGGGGCAATTGCAGGA
>A_/_H13N6|MN210252|A/Glaucous-Winged_Gull/Southcentral_Alaska/18MB03351/2018**gb
GCTAGCCACTGGGCTCAGAAATGTGCCAGCCATATCGAATAGAGGGCTGTTTGGGGCAATTGCAGGA
>A_/_H13N6|EU835895|A/gull/Astrakhan/226/1984**gb
GCTAGCCACTGGACTCAGAAATGTGCCAGCTATATCGAATAGAGGACTGTTTGGAGCAATTGCAGGA
>A_/_H13N6|EU835897|A/gull/Astrakhan/3483/2002**gb
GCTAGCCACTGGGCTCAGAAATGTGCCAGCCATATCGAATAGAGGACTGTTTGGAGCAATTGCAGGA
>A_/_H13N6|EU835896|A/gull/Astrakhan/998/1990**gb
GCTAGCCACTGGACTCAGAAATGTGCCAGCTATATCAAATAGAGGACTGTTTGGAGCAATTGCGGGA
>A_/_H13gb|CY145987|A/gull/Delaware/AI09-435/2009**gb
GTTGGCAACCGGGCTTAAGAATGTACCTGCTATATCAAACAGAGGATTATTTGGAGCAATTGCAGGG
>A_/_H13N2|KP033522|A/gull/Maryland/16/1985**gb
GTTGGCTACTGGGCTTAGGAATGTACCTGCCATATCAAACAGAGGACTGTTTGGAGCGATTGCAGGG
>A_/_H13N2|MN210268|A/Herring_Gull/Massachusetts/A00648685/2008**gb
GTTGGCAACCGGGCTTAAGAATGTACCTGCTATATCAAACAGAGGATTATTTGGAGCAATTGCAGGG
>A_/_H13N2|MN210276|A/Herring_Gull/Massachusetts/A00648696/2008**gb
GTTGGCAACCGGGCTTAAGAATGTACCTGCTATATCAAACAGAGGATTATTTGGAGCAATTGCAGGG
>A_/_H13Nmixed|KF612929|A/herring_gull/NJ/163/1990**gb
GTTGGCAACCGGGCTTAGGAATGTACCTGCCACATCAAACAGAGGACTGTTTGGGGCGATTGCAGGG
>A_/_H13N6|MN783529|A/Red_Knot/Delaware_Bay/3/2019**gb
GTTGGCAACAGGGCTCAAAAATGTACCTGCTATATCAAATAGAGGATTATTTGGAGCAATTGCAGGG
>A_/_H13N8|MH764096|A/ring-billed_gull/Minnesota/CLMNAI0790/2017**gb
GTTGGCCACCGGACTTAGGAATGTGCCTGCCATATCAAACAGAGGATTGTTTGGGGCTATTGCAGGC
>A_/_H13N8|MH764112|A/ring-billed_gull/Minnesota/CLMNAI0806/2017**gb
GTTGGCCACCGGACTTAGGAATGTGCCTGCCATATCAAACAGAGGATTGTTTGGGGCTATTGCAGGC
>A_/_H13N8|MH764120|A/ring-billed_gull/Minnesota/CLMNAI0808/2017**gb
GTTGGCCACCGGACTTAGGAATGTGCCTGCCATATCAAACAGAGGATTGTTTGGGGCTATTGCAGGC
>A_/_H13N8|MH763973|A/ring-billed_gull/Minnesota/CLMNAI0809/2017**gb
GTTGGCCACCGGACTTAGGAATGTGCCTGCCATATCAAACAGAGGATTGTTTGGGGCTATTGCAGGC
>A_/_H13N8|MH764152|A/ring-billed_gull/Minnesota/CLMNAI0833/2017**gb
GTTGGCCACCGGACTTAGGAATGTGCCTGCCATATCAAACAGAGGATTGTTTGGGGCTATTGCAGGC
>A_/_H13N6|MH763994|A/ring-billed_gull/Minnesota/CLMNAI0891/2017**gb
GTTGGCAACAGGGCTCAAAAATGTACCTGCTATATCAAACAGAGGATTATTTGGAGCAATTGCAGGG
>A_/_H13N6|MH763914|A/ring-billed_gull/Minnesota/CLMNAI0926/2017**gb
GTTGGCAACAGGGCTCAAAAATGTACCTGCTATATCAAACAGAGGATTATTTGGAGCAATTGCAGGG
>A_/_H13N6|MH764160|A/ring-billed_gull/Minnesota/CLMNAI0939/2017**gb
GTTAGCAACAGGGCTCAAAAATGTACCTGCTATATCAAACAGAGGATTATTTGGGGCAATTGCAGGG
>A_/_H13N8|MH764176|A/ring-billed_gull/Minnesota/CLMNAI0955/2017**gb
GTTGGCCACCGGACTTAGGAATGTGCCTGCCATATCAAACAGAGGATTGTTTGGGGCTATTGCAGGC
>A_/_H13gb|MH764200|A/ring-billed_gull/Minnesota/CLMNAI1197/2017**gb
ATTGGCAACAGGGCTCAAAAATGTACCTGCTATATCAAACAGAGGATTATTTGGAGCAATTGCAGGG
>A_/_H13N2|MH764213|A/ring-billed_gull/Minnesota/CLMNAI1283/2017**gb
GTTGGCAACCGGACTTAGGAATGTACCAGCCATATCTAACAGAGGGCTATTTGGAGCGATTGCAGGG
>A_/_H13N2|MH764221|A/ring-billed_gull/Minnesota/CLMNAI1301/2017**gb
GTTGGCAACCGGACTTAGGAATGTACCAGCCATATCTAACAGAGGGCTATTTGGAGCGATTGCAGGG
>A_/_H13N8|MH763867|A/ring-billed_gull/Minnesota/CLMNAI1320/2017**gb
GTTGGCCACCGGACTTAGGAATGTGCCTGCCATATCAAACAGAGGATTGTTTGGGGCTATTGCAGGC
>A_/_H13N6|MH764229|A/ring-billed_gull/Minnesota/CLMNAI1420/2017**gb
GTTGGCAACAGGGCTCAAGAATGTACCTGCTATATCAAACAGAGGATTATTTGGAGCAATTGCAGGG
>A_/_H13N2|MH764237|A/ring-billed_gull/Minnesota/CLMNAI1501/2017**gb
GTTGGCAACCGGACTTAGGAATGTACCAGCCATATCTAACAGAGGGCTATTTGGAGCGATTGCAGGG
>A_/_H13N6|MH764245|A/ring-billed_gull/Minnesota/CLMNAI1529/2017**gb
GTTGGCAACAGGACTCAAAAATGTACCTGCTATATCAAACAGAGGATTATTTGGAGCAATTGCAGGT
>A_/_H13N6|MH764253|A/ring-billed_gull/Minnesota/CLMNAI1539/2017**gb
GTTGGCAACAGGGCTCAAAAATGTACCTGCTATATCAAACAGAGGATTATTTGGAGCAATTGCAGGG
>A_/_H13N8|MH764042|A/ring-billed_gull/Minnesota/OPMNAI0817/2017**gb
GTTGGCCACCGGACTTAGGAATGTGCCTGCCATATCAAACAGAGGATTGTTTGGGGCTATTGCAGGC
>A_/_H13N6|CY125212|A/ring-billed_gull/Quebec/02434-1/2009**gb
GTTGGCAACCGGGCTTAAGAATGTACCTGCTATATCAAACAGAGGATTATTTGGAGCAATTGCAGGG
>A_/_H13gb|CY125317|A/ring-billed_gull/Quebec/02622-1/2009**gb
GTTGGCAACCGGGCTTAAGAATGTACCTGCTATATCAAACAGAGGATTATTTGGAGCAATTGCAGGG
>A_/_H13gb|MH597108|A/ruddy_turnstone/Delaware/1016389/2003**gb
GTTGGCAACCGGACTTAAGAATGTACCTGCTATATCAAACAGAGGACTATTTGGAGCGATTGCAGGG
>A_/_H13gb|CY185371|A/yellow-legged_gull/Republic_of_Georgia/1/2012**gb
GCTAGCCACTGGACTCAGAAATGTTCCTGCCATATCGAATAGAGGACTGTTTGGAGCAATTGCAGGA
