# Supplementary material for: In Silico Analyses of the Role of Codon Usage at the Hemagglutinin Cleavage Site in Highly Pathogenic Avian Influenza Genesis
Source: Viruses. 2022 Jun 21;14(7):1352. doi: 10.3390/v14071352 (PMC9316147; doi:10.3390/v14071352)
Supplement: Supplementary file 1 [file viruses-14-01352-s001.zip › Supplementary File 4/dataset/avian_h14_unique_CSregion.fasta]

>A_/_H14N5|MN431050|A/Blue-winged_Teal/Ohio/18OS1695/2018
GTTGGCAACTGGAATGCGCAACATCCCTGACAAACAGACAAAGGGTTTATTTGGGGCAATTGCTGGT
>A_/_H14N3|KJ195676|A/blue-winged_teal/Guatemala/CIP049H105-15/2011
GTTGGCAACTGGAATGCGTAACATCCCTGACAAGCAAACAAAGGGCTTATTTGGGGCAATTGCTGGC
>A_/_H14N2|CY167267|A/northern_shoveler/Mississippi/12OS456/2012
GTTGGCAACTGGAATGCGTAACATCCCTGACAAGCAAACAAAGGGCTTATTTGGGGCAATTGCTGGC
>A_/_H14N2|CY146897|A/northern_shoveler/California/2696/2011
GTTGGCAACTGGAATGCGTAACATCCCTGACAAGCAAACAAAGGGCTTATTTGGGGCAATTGCTGGC
>A_/_H14N8|CY133553|A/long-tailed_duck/Wisconsin/10OS3918/2010
GTTGGCAACTGGAATGCGTAACATCCCTGACAAGCAGACGAAGGGCTTATTTGGAGCAATTGCTGGA
>A_/_H14N6|CY133381|A/northern_shoveler/Missouri/10OS4673/2010
GTTGGCAACTGGAATGCGCAACATCCCTGACAAGCAGACAAAGGGCTTATTTGGGGCAATTGCCGGA
>A_/_H14N6|CY133266|A/mallard/Wisconsin/10OS3941/2010
GTTGGCAACTGGAATGCGTAACATCCCTGACAAGCAGACGAAGGGCTTATTTGGAGCAATTGCTGGA
>A_/_H14N5|CY130094|A/mallard/Astrakhan/263/1982
GTTAGCAACTGGAATGCGCAACATCCCTGGCAAACAGGCAAAGGGCTTATTTGGGGCAATTGCTGGA
>A_/_H14N8|JN696315|A/white-winged_scoter/Wisconsin/10OS3922/2010
GTTGGCAACTGGAATGCGTAACATCCCTGACAAGCAGACGAAGGGCTTATTTGGAGCAATTGCTGGA
>A_/_H14N5|M35997|A/mallard/Gurjev/263/1982
GTTAGCAACTGGAATGCGCAACATCCCTGGCAAACAGGCAAAGGGCTTATTTGGGGCAATTGCTGGA
>A_/_H14N5|AB289335|A/mallard/Astrakhan/263/1982
GTTAGCAACTGGAATGCGCAACATCCCTGGCAAACAGGCAAAGGGCTTATTTGGGGCAATTGCTGGA
>A_/_H14N3|MK327758|A/blue-winged_teal/Guatemala/CIP049-I_H117-143/2013
GCTGGCAACTGGAATGCGTAACATCCCTGACAAGCAAACAAGAGGCCTATTTGGGGCAATTGCTGGC
>A_/_H14N5|MK327734|A/blue-winged_teal/Guatemala/CIP049-H117-99/2013
GCTGGCAACTGGAATGCGTAACATCCCTGACAAGCAAACAAGAGGCTTATTTGGGGCAATTGCTGGC
>A_/_H14N3|MK327694|A/blue-winged_teal/Guatemala/CIP049-H117-34/2013
GCTGGCAACTGGAATGCGTAACATCCCTGACAAGCAAACAAGAGGCTTATTTGGGGCAATTGCTGGC
>A_/_H14N3|MK928228|A/Northern_Shoveler/California/D1616217/2016
GTTGGCAACTGGAATGCGCAACATCCCTGACAAACAAACAAAGGGTTTATTTGGGGCAATTGCTGGT
>A_/_H14N3|KX602668|A/goose/Karachi/NARC-13N-969/2014
GTTGGCAACTGGAATGCGCAACATCCCTGACAAGCAGGCAAAGGGCTTATTTGGAGCAATTGCTGGT
>A_/_H14N7|MG280044|A/Northern_shoveler/Missouri/16OS6248/2016
GTTGGCAACTGGAATGCGCAACATCCCTGACAAACAAACAAAGGGTTTGTTTGGGGCAATTGCTGGT
>A_/_H14N3|KY673155|A/blue-winged_teal/Guatemala/CIP049H113-74/2013
GTTGGCAACTGGAATGCGTAACATCCCTGACAAGCAAACAAAGGGCTTATTTGGGGCAATTGCTGGC
>A_/_H14N3|KY644472|A/blue-winged_teal/Guatemala/CIP049H108-02/2012
GTTGGCAACTGGAATGCGTAACATCCCTGACAAGCAAACAAAGGGCTTATTTGGGGCAATTGCTGGC
>A_/_H14N3|KY644423|A/blue-winged_teal/Guatemala/CIP049H105-31/2011
GTTGGCAACTGGAATGCGTAACATCCCTGACAAGCAAACAAAGGGCTTATTTGGGGCAATTGCTGGC
>A_/_H14N3|KY644351|A/blue-winged_teal/Guatemala/CIP049H109-49/2012
GTTGGCAACTGGAATGCGTAACATCCCTGACAAGCAAACAAAGGGCTTATTTGGGGCAATTGCTGGC
>A_/_H14N4|KY644258|A/blue-winged_teal/Guatemala/CIP049H113-76/2013
GTTGGCAACTGGAATGCGTAACATCCCTGACAAGCAAACAAAAGGCTTATTTGGGGCAATTGCTGGC
>A_/_H14N3|KY644243|A/blue-winged_teal/Guatemala/CIP049H110-31/2012
GTTGGCAACTGGAATGCGTAACATCCCTGACAAGCAAACAAAGGGCTTATTTGGGGCAATTGCTGGC
>A_/_H14N3|KY644236|A/blue-winged_teal/Guatemala/CIP049H113-07/2013
GTTGGCAACTGGAATGCGTAACATCCCTGACAAGCAAACAAAGGGCTTATTTGGGGCAATTGCTGGC
>A_/_H14N3|KX960458|A/blue-winged_teal/Guatemala/CIP049H108-11/2012
GTTGGCAACTGGAATGCGTAACATCCCTGACAAGCAAACAAAGGGCTTATTTGGGGCAATTGCTGGC
>A_/_H14N3|KX960451|A/blue-winged_teal/Guatemala/CIP049H109-76/2012
GTTGGCAACTGGAATGCGTAACATCCCTGACAAGCAAACAAAGGGCTTATTTGGGGCAATTGCTGGC
>A_/_H14N7|KX024583|A/blue-winged_teal/Texas/UGAI15-6890/2015
GTTGGCAACTGGAATGCGAAACATCCCTGACAAACAAACAAAGGGTTTATTTGGGGCAATTGCTGGT
>A_/_H14N6|KJ195668|A/blue-winged_teal/Guatemala/CIP049H106-62/2011**gb
GTTGGCAACTGGAATGCGTAACATCCCTGACAAGCAAACAAAGGGCTTATTTGGGGCAATTGCTGGC
>A_/_H14gb|KY673170|A/blue-winged_teal/Guatemala/CIP049H109-67/2012**gb
GTTGGCAACTGGAATGCGTAACATCCCTGACAAGCAAACAAAGGGCTTATTTGGGGCAATTGCTGGC
>A_/_H14gb|KY644317|A/blue-winged_teal/Guatemala/CIP049H110-04/2012**gb
GTTGGCAACTGGAATGCGTAACATCCCTGACAAGCAAACAAAGGGCTTATTTGGGGCAATTGCTGGC
>A_/_H14gb|CY167126|A/northern_shoveler/Arkansas/12OS112/2012(mixed)**gb
GTTGGCAACTGGAATGCGTAACATCCCTGACAAGCAAACAAAGGGCTTATTTGGGGCAATTGCTGGC
