# Supplementary material for: In Silico Analyses of the Role of Codon Usage at the Hemagglutinin Cleavage Site in Highly Pathogenic Avian Influenza Genesis
Source: Viruses. 2022 Jun 21;14(7):1352. doi: 10.3390/v14071352 (PMC9316147; doi:10.3390/v14071352)
Supplement: Supplementary file 1 [file viruses-14-01352-s001.zip › Supplementary File 4/dataset/avian_h15_unique_CSregion.fasta]

>A_/_H15N9|CY006010|A/wedge-tailed_shearwater/Western_Australia/2576/1979
ggccttaggaatgaaaaatgtaccagagaaaatacgtactaggggactgttcggtgcaattgcagga
>A_/_H15N9|CY185887|A/wedge-tailed_shearwater/Western_Australia/2327/1983
GGCCTTAGGAATGAAAAATGTACCAGAGAAAATACGTACTAGGGGACTGTTCGGTGCAATTGCAGGA
>A_/_H15N7|KP087869|A/mallard/Novomychalivka/2-23-12/2010
GGCATTAGGAATGAAGAATGTACCAGAGAAGACACATACCAGGGGATTGTTCGGCGCGATAGCAGGA
>A_/_H15N9|CY077616|A/Australian_shelduck/Western_Australia/1762/1979
GGCCTTAGGAATGAAAAATGTACCAGAGAAAATACGTACTAGGGGACTGTTCGGTGCAATTGCAGGA
>A_/_H15N9|L43917|A/shearwater/West_Australia/2576/79
GGCCTTAGGAATGAAAAATGTACCAGAGAAAATACGTACTAGGGGACTGTTCGGTGCAATTGCAGGA
>A_/_H15N8|L43916|A/duck/Australia/341/1983
GGCCTTAGGAATGAAAAATGTACCAGAGAAAATACATACTAGGGGACTGTTCGGTGCAATTGCAGGA
>A_/_H15N9|CY006034|A/wedge-tailed_shearwater/Western_Australia/2327/1983
GGCCTTAGGAATGAAAAATGTACCAGAGAAAATACGTACTAGGGGACTGTTCGGTGCAATTGCAGGA
>A_/_H15N2|CY006032|A/Australian_shelduck/Western_Australia/1756/1983
GGCCTTAGGAATGAAAAATGTACCAGAGAAAATACGTACTAGGGGACTGTTCGGTGCAATTGCAGGA
>A_/_H15N8|CY006009|A/duck/Australia/341/1983
GGCCTTAGGAATGAAAAATGTACCAGAGAAAATACATACTAGGGGACTGTTCGGTGCAATTGCAGGA
>A_/_H15N8|AB295613|A/duck/Australia/341/1983
GGCCTTAGGAATGAAAAATGTACCAGAGAAAATACATACTAGGGGACTGTTCGGTGCAATTGCAGGA
>A_/_H15N5|MF147992|A/mallard_duck/Sweden/139647/2012
GGCATTAGGGATGAAGAATGTACCAGAGAAGACACATACCAGGGGATTGTTCGGCGCGATAGCAGGG
>A_/_H15N5|MF145850|A/mallard_duck/Sweden/139579/2012
GGCATTAGGAATGAAGAATGTACCAGAGAAGACACATACCAGGGGATTGTTCGGCGCGATAGCAGGG
>A_/_H15N5|MF145790|A/mallard_duck/Sweden/139899/2012
GGCATTAGGAATGAAGAATGTACCAGAGAAGACACATACCAGGGGATTGTTCGGCGCGATAGCAGGG
>A_/_H15N9|KY635719|A/duck/Bangladesh/24697/2015
GGCATTAGGAATGAAAAACGTACCAGAGAAGACACATACCAGGGGATTGTTCGGCGCGATAGCAGGG
>A_/_H15N4|CY098540|A/teal/Chany/7119/2008
GGCATTAGGAATGAAAAATGTACCAGAGAAGACACATACCAGGGGATTGTTCGGCGCGATAGCAGGA
