# Supplementary material for: In Silico Analyses of the Role of Codon Usage at the Hemagglutinin Cleavage Site in Highly Pathogenic Avian Influenza Genesis
Source: Viruses. 2022 Jun 21;14(7):1352. doi: 10.3390/v14071352 (PMC9316147; doi:10.3390/v14071352)
Supplement: Supplementary file 1 [file viruses-14-01352-s001.zip › Supplementary File 4/dataset/avian_h2_unique_CSregion.fasta]

>A_/_H2gb|MF694030|A/black-headed_gull/Netherlands/4/2016**gb
CTTGGCCACAGGATTAAGAAATGTCCCTCAGATTGAATCAAGAGGATTGTTTGGGGCAATAGCTGGT
>A_/_H2N3|CY202866|A/mallard/Maryland/10OS121/2010
cttggcgacaggactaagaaatgtccctcagattgaatcaaggggattgtttggagcaatagctggg
>A_/_H2N1|LC041995|A/duck/Hokkaido/162/2001
cttagcaacaggattaagaaatgtccctcaaattgaatcaagaggactgtttggggcaatagctggt
>A_/_H2N9|MH981809|A/mallard/Alberta/493/2017**gb
CTTGGCAACAGGACTAAGAAATGTCCCTCAGATTGAGTCAAGGGGATTGTTTGGAGCAAAAGCAGGG
>A_/_H2N2|L11128|A/duck/Hong_Kong/273/78
CTTAGCAACAGGATTAAGGAATGCTCACAAAATGGAATCAAGAGGGTTGTTTGGGGCAATAGCTGGT
>A_/_H2N0|KP767620|A/duck/Jiangsu/JF360/2014
CTTGGTGACAGGATTGAGAAATGTTCCTCAGATTGAATCAAAAGGGTTGTTTGGGGCAATAGCTGGC
>A_/_H2N0|KP767619|A/duck/Jiangsu/JF359/2014
CTTGGTGACAGGATTGAGAAATGTTCCTCAGATTGAATCAAAAGGGTTGTTTGGGGCAATAGCTGGC
>A_/_H2N2|L11131|A/guinea/NJ/3070/91
TTTGGCTACAGGGCTAAGAAATGTCCCTCAGATTGAATCAAGAGGATTGTTTGGAGCAATAGCCGGT
>A_/_H2N2|L11137|A/MALLARD/NEW_YORK/6750/78
TTTGGCAACAGGGCTAAGAAATGTCCCTCAGATTGAATCAAGAGGATTGTTTGGAGCAATAGCTGGT
>A_/_H2N3|CY141160|A/mallard/Minnesota/AI08-3437/2008
CTTGGCGACAGGACTAAGAAATGTTCCTCAGATTGAATCAAGGGGATTGTTTGGAGCAATAGCTGGA
>A_/_H2N3|CY140188|A/mallard/Minnesota/Sg-00782/2008
CTTGGCGACAGGACTAAGAAATGTTCCTCAGATTGAATCAAGGGGATTGTTTGGAGCAATAGCTGGA
>A_/_H2N9|CY116783|A/mallard/Alberta/297/2007
CTTGGCGACAGGACTAAGAAATGTTCCTCAGATTGAATCAAGGGGATTGTTTGGAGCAATAGCTGGG
>A_/_H2N9|CY079364|A/American_green-winged_teal/Wisconsin/08OS3469/2008
CTTGGCGACAGGACTAAGAAATGTTCCTCAGATTGAATCAAGGGGATTGTTTGGAGCAATAGCTGGG
>A_/_H2N3|CY079476|A/mallard/Wisconsin/08OS2841/2008
CTTGGCGACAGGACTAAGAAATGTTCCTCAGATTGAATCAAGGGGATTGTTTGGAGCAATAGCTGGG
>A_/_H2N3|KX879565|A/black_duck/New_Jersey/1580/1978
TTTGGCAATAGGGCTAAGAAATATCCCTCAGATTGAATCAAGAGGATTGTTTGGAGCAATAGCTGGT
>A_/_H2N3|CY139721|A/blue-winged_teal/Louisiana/42B/1987
TTTGGCAACAGGGCTAAGAAATGTCCCTCAGATTGAATCAAGGGGATTGTTTGGAGCAATAGCTGGT
>A_/_H2N7|CY117461|A/shorebird/Delaware_Bay/539/1986
TTTGGCAACAGGGCTAAGAAATGTTCCTCAGATTGAATCAAGAGGATTGTTTGGAGCAATAGCTGGT
>A_/_H2N7|CY117453|A/herring_gull/Delaware_Bay/433/1986
TTTGGCAACAGGGCTAAGAAATGTTCCTCAGATTGAATCAAGAGGATTGTTTGGAGCAATAGCTGGT
>A_/_H2N7|CY117445|A/shorebird/New_Jersey/845/1986
TTTGGCAACAGGGCTAAGAAATGTTCCTCAGATTGAATCAAGAGGATTGTTTGGAGCAATAGCTGGT
>A_/_H2N7|CY117437|A/sanderling/New_Jersey/766/1986
TTTGGCAACAGGGCTAAGAAACGTTCCTCAGATTGAATCAAGAGGATTGTTTGGAGCAATAGCTGGT
>A_/_H2N7|CY117429|A/sanderling/New_Jersey/756/1986
TTTGGCAACAGGGCTAAGAAATGTTCCTCAGATTGAATCAAGAGGATTGTTTGGAGCAATAGCTGGT
>A_/_H2N1|CY117381|A/mallard/Alberta/33/2001
TTTGGCGACAGGACTAAGAAATGTCCCTCAGATCGAGTCAAGGGGACTGTTTGGAGCAATAGCCGGG
>A_/_H2N3|CY117365|A/mallard/Alberta/356/1988
TTTGGCGACAGGGCTAAGAAATGTCCCTCAGATTGAATCAAGGGGATTGTTTGGAGCAATAGCCGGT
>A_/_H2N3|CY117349|A/mallard/Alberta/856/1984
TTTGGCAACAGGGCTAAGAAATGTCCCTCAGATTGAAACAAGGGGATTGTTTGGAGCAATAGCTGGT
>A_/_H2N3|CY117341|A/mallard/Alberta/720/1984
TTTGGCAACAGGGCTAAGAAATGTCCCTCAGATTGAGTCAAGGGGATTGTTTGGAGCAATAGCTGGT
>A_/_H2N6|CY117333|A/mallard/Pennsylvania/9001/1984
TTTGGCAACAGGGCTAAGAAATGTCCCTCAGATTGAATCAAGGGGATTGTTTGGAGCAATAGCTGGT
>A_/_H2N3|CY117325|A/mallard/Alberta/673/1980
TTTGGCAACAGGGCTAAGAAATGTCCCTCAGATTGAACCAAGAGGATTGTTTGGAGCAATAGCTGGT
>A_/_H2N3|CY117317|A/mallard/Alberta/558/1980
TTTGGCAACAGGGCTAAGAAATGTCCCTCAGATTGAACCAAGAGGATTGTTTGGAGCAATAGCTGGT
>A_/_H2N3|CY117309|A/mallard/Alberta/529/1980
TTTGGCAACAGGGCTAAGAAATGTCCCTCAGATTGAATCAAGAGGACTGTTTGGAGCAATAGCTGGT
>A_/_H2N3|CY117301|A/mallard/Alberta/501/1980
TTTGGCAACAGGGCTAAGAAATGTCCCTCAGATTGAATCAAGAGGACTGTTTGGAGCAATAGCTGGT
>A_/_H2N3|CY117293|A/pintail_duck/Alberta/211/1980
TTTGGCAACAGGGCTAAGAAATGTCCCTCAGATTGAACCAAGAGGATTGTTTGGAGCAATAGCTGGT
>A_/_H2N3|CY117285|A/mallard/Alberta/207/1980
TTTGGCAACAGGGCTAAGAAATGTCCCTCAGATTGAACCAAGAGGATTGTTTGGAGCAATAGCTGGT
>A_/_H2N3|CY117277|A/mallard/Alberta/202/1980
TTTGGCAACAGGGCTAAGAAATGTCCCTCAGATTGAACCAAGAGGATTGTTTGGAGCAATAGCTGGT
>A_/_H2N3|CY117259|A/mallard/Alberta/309/1979
TTTGGCAACAGGGCTAAGAAATGTCCCTCAGATTGAATCAAGAGGGCTGTTTGGAGCAATAGCTGGT
>A_/_H2N3|CY117251|A/mallard/New_York/66861/1978
TTTGGCAACAGGGCTAAGAAATGTCCCTCAGATTGAATCAAGAGGATTGTTTGGAGCAATAGCTGGT
>A_/_H2N3|CY117243|A/black_duck/New_Jersey/1580/1978
TTTGGCAACAGGGCTAAGAAATATCCCTCAGATTGAATCAAGAGGATTGTTTGGAGCAATAGCTGGT
>A_/_H2N3|CY117235|A/mallard/Ontario/56/1976
TTTGGCAACAGGACTAAGAAATGTCCCTCAGATTGAATCAAGAGGATTGTTTGGAGCAATAGCTGGT
>A_/_H2N7|CY117227|A/swan/Maryland/206/1986
TTTGGCAACAGGGCTAAGAAATGTTCCTCAGATTGAATCAAGAGGATTGTTTGGAGCAATAGCTGGT
>A_/_H2N3|CY117219|A/silkie_chicken/Pennsylvania/9600897/1996
CTTGGCGACAGGGCTAAGAAATATCCCTCAGATTGAATCAAGGGGATTATTTGGAGCAATAGCCGGG
>A_/_H2N2|CY116979|A/chicken/New_Jersey/5404-1/1995
TTTGGCTACAGGGCTAAGAAATGTCCCTCAGATTGAATCAAGAGGATTGTTCGGAGCAATAGCCGGT
>A_/_H2N2|CY116971|A/chicken/New_York/4438-3/1995
TTTGGCTATAGGGCTAAGAAATGTCCCTCAGATTGAATCAAGAGGATTGTTCGGAGCAATAGCCGGT
>A_/_H2N2|CY116947|A/guinea_fowl/New_Jersey/30701/1991
TTTGGCTACAGGGCTAAGAAATGTCCCTCAGATTGAATCAAGAGGATTGTTTGGAGCAATAGCCGGT
>A_/_H2N2|CY116939|A/chicken/New_York/29878/1991
TTTGGCTACAGGGCTAAGAAATGTCCCTCAGATTGAATCAAGAGGATTGTTTGGAGCAATAGCCGGT
>A_/_H2N2|CY116931|A/chicken/Pennsylvania/24825/1991
TTTGGCTACAGGGCTAAGAAATGTCCCTCAGATTGAATCAAGAGGATTGTTTGGAGCAATAGCCGGT
>A_/_H2N2|CY116923|A/guinea_fowl/New_Jersey/26146/1990
TTTGGCTACAGGGCTAAGAAATGTCCCTCAGATTGAATCAAGGGGATTGTTTGGAGCAATAGCCGGT
>A_/_H2N2|CY116915|A/avian/Massachusetts/25756/1990
TTTGGCTACAGGGCTAAGAAATGTCCCTCAGATTGAATCAAGGGGATTGTTTGGAGCAATAGCCGGT
>A_/_H2N2|CY116907|A/chicken/Connecticut/13657/1990
TTTGGCTACAGGGCTAAGAAATGTCCCTCAGATTGAATCAAGGGGATTGTTTGGAGCAATAGCCGGT
>A_/_H2N2|CY116835|A/mallard/New_York/6750/1978
TTTGGCAACAGGGCTAAGAAATGTCCCTCAGATTGAATCAAGAGGATTGTTTGGAGCAATAGCTGGT
>A_/_H2N9|CY116775|A/pintail/Alberta/22/1997
TTTGGCGACAGGGCTAAGAAATGTCCCTCAGATTGAATCAAGGGGATTGTTTGGAGCAATAGCCGGG
>A_/_H2N9|CY102228|A/blue-winged_teal/Alberta/16/1997
TTTGGCGACAGGGCTAAGAAATGTCCCTCAGATTGAGCCAAGGGGATTGTTTGGAGCAATAGCCGGG
>A_/_H2N9|CY076840|A/bufflehead/California/JN1016/2006
CTTGGCTACAGGACTAAGAAATGTTCCTCAGATTGAATCAAGGGGATTGTTTGGAGCAATAGCTGGG
>A_/_H2N2|GU053521|A/mallard/Maryland/242/2001
TTTGGCGACAGGGCTAAGAAATGTCCCTCAGATTGAATCAAGGGGATTGTTTGGAGCAATAGCCGGG
>A_/_H2N3|FJ517267|A/mallard/MN/506/2000
TTTGGCGACAGGGCTAAGAAATGTCCCTCAGATTGAATCAAGGGGATTGTTTGGGGCAATAGCTGGG
>A_/_H2N3|FJ357085|A/mallard/MN/51/98
TTTGGCGACAGGGCTAAGAAATGTCCCTCAGATTGAATCAAGGGGATTGTTTGGAGCAATAGCTGGG
>A_/_H2N7|CY033340|A/northern_shoveler/California/HKWF1128/2007
CTTGGCGACAGGACTAAGAAATGTCCCTCAGATTGAATCAAGGGGATTGTTTGGAGCAATAGCTGGG
>A_/_H2N3|L11138|A/mallard/Ontario/56/76
TTTGGCAACAGGACTAAGAAATGTCCCTCAGATTGAATCAAGAGGATTGTTTGGAGCAATAGCTGGT
>A_/_H2N3|L11135|A/mallard/ALberta/353/88
TTTGGCGACAGGGCTAAGAAATGTCCCTCAGATTGAATCAAGGGGATTGTTTGGAGCAATAGCCGGT
>A_/_H2N1|CY005413|A/semi-palmated_sandpiper/Brazil/43/1990
TTTGGCAACAGGGCTAAGAAATGTCCCTCAGATTGAATCAAGGGGATTGTTTGGAGCAATAGCTGGT
>A_/_H2N3|CY003976|A/mallard/ALB/226/1998
TTTGGCGACAGGGCTAAGAAATGTCCCTCAGATTGAATCAAGGGGATTGTTTGGAGCAATAGCCGGG
>A_/_H2N3|CY003968|A/mallard/ALB/205/1998
TTTGGCGACAGGGCTAAGAAATGTCCCTCAGATTGAATCAAGGGGATTGTTTGGAGCAATAGCCGGG
>A_/_H2N5|CY003952|A/mallard/Alberta/202/1996
TTTGGCGACAGGGCTAAGAAATGTCCCTCAGATTGAATCAAGGGGATTGTTTGGAGCAATAGCCGGG
>A_/_H2N3|CY003944|A/mallard/ALB/201/1996
TTTGGCGACAGGGCTAAGAAATGTCCCTCAGATTGAATCAAGGGGATTGTTTGGAGCAATAGCCGGG
>A_/_H2N3|CY003936|A/mallard_duck/ALB/353/1988
TTTGGCGACAGGGCTAAGAAATGTCCCTCAGATTGAATCAAGGGGATTGTTTGGAGCAATAGCCGGT
>A_/_H2N7|CY003922|A/laughing_gull/NJ/798/1986
TTTGGCAACAGGGCTAAGAAATGTTCCTCAGATTGAATCAAGAGGATTGTTTGGAGCAATAGCTGGT
>A_/_H2N3|CY003879|A/mallard_duck/ALB/376/1985
TTTGGCAACAGGGCTAAGAAATGTCCCTCAGATTGAATCAAGGGGATTGTTTGGAGCAATAGCTGGT
>A_/_H2N5|CY003871|A/mallard_duck/ALB/884/1984
TTTGGCAACAGGGCTAAGAAATGTCCCTCAGATTGAGTCAAGGGGATTGTTTGGAGCAATAGCTGGT
>A_/_H2N9|CY003863|A/laughing_gull/NJ/75/1985
TTTGGCAACAGGGCTAAGAAATGTCCCTCAGACTGAATCAAGAGGATTGTTTGGAGCAATAGCTGGT
>A_/_H2N9|CY003855|A/pintail/Alberta/293/1977
TTTGGCAACAGGGCTAAGAAATGTCCCTCAGATTGAATCAAGAGGATTGTTTGGAGCAATAGCTGGT
>A_/_H2N1|CY021125|A/mallard/Ohio/37/1986
TTTGGCAACAGGGCTAAGAAATGTCCCTCAGATTGAATCAAGGGGATTGTTTGGAGCAATAGCTGGT
>A_/_H2N1|CY018877|A/green-winged_teal/Ohio/175/1986
TTTGGCAACAGGGCTAAGAAATGTCCCTCAGATTGAATCAAGGGGATTGTTTGGAGCAATAGCTGGT
>A_/_H2N1|CY017693|A/mallard/Ohio/30/1986
TTTGGCAACAGGGCTAAGAAATGTCCCTCAGATTGAATCAAGGGGATTGTTTGGAGCAATAGCTGGT
>A_/_H2N2|CY014829|A/guinea_fowl/New_York/20221-11/1995
TTTGGCTACAGGGCTAAGAAATATCCCTCAGATCGAATCAAGAGGATTGTTTGGAGCAATAGCCGGT
>A_/_H2N2|CY014821|A/chicken/New_York/13828-3/1995
TTTGGCTACAGGGCTAAGAAATGTCCCTCAGATTGAATCAAGAGGATTGTTCGGAGCAATAGCCGGT
>A_/_H2N7|CY014601|A/herring_gull/Delaware/471/1986
TTTGGCAACAGGGCTAAGAAATGTTCCTCAGATTGAATCAAGAGGATTGTTTGGAGCAATAGCTGGT
>A_/_H2N1|CY014558|A/mallard_duck/Alberta/323/1988
TTTGGCAACAGGGCTAAGAAATGTCCCTCAGATTGAATCAAGGGGATTGTTTGGAGCAATAGCCGGT
>A_/_H2N1|CY101547|A/mallard/Alberta/323/1988
TTTGGCAACAGGGCTAAGAAATGTCCCTCAGATTGAATCAAGGGGATTGTTTGGAGCAATAGCCGGT
>A_/_H2N3|MN430727|A/Common_Goldeneye/Wisconsin/18OS3317/2018
CTTGGCGACAGGACTAAGAAATGTCCCTCAGATTGAGTCAAGGGGATTGTTTGGAGCAATAGCTGGG
>A_/_H2N3|MK237763|A/greater_scaup/Wisconsin/17OS5321/2017
TTTGGCGACCGGACTAAGAAATGTCCCTCAGATTGAATCGAGGGGACTGTTTGGAGCAATAGCTGGT
>A_/_H2N3|MK237637|A/greater_scaup/Wisconsin/17OS5642/2017
TTTGGCGACCGGACTAAGAAATGTCCCTCAGATTGAATCGAGGGGACTGTTTGGAGCAATAGCTGGT
>A_/_H2N3|MK237264|A/blue-winged_teal/Ohio/17OS1861/2017
TTTGGCGACAGGACTAAGAAATGTCCCTCAGATTGAATCGAGGGGACTGTTTGGAGCAATAGCTGGG
>A_/_H2N3|MK237244|A/greater_scaup/Wisconsin/17OS5322/2017
TTTGGCGACCGGACTAAGAAATGTCCCTCAGATTGAATCGAGGGGACTGTTTGGAGCAATAGCTGGT
>A_/_H2N3|MK236924|A/common_goldeneye/Wisconsin/17OS5750/2017
CTTGGCGACAGGACTAAGAAATGTCCCTCAGATTGAGTCAAGGGGATTGTTTGGTGCAATAGCTGGG
>A_/_H2N7|MK345972|A/ruddy_turnstone/Delaware_Bay/190/2018
CTTGGCAACAGGATTAAGAAATGTCCCTCAGATTGAATCAAGAGGATTGTTTGGGGCAATAGCTGGT
>A_/_H2N7|MK345942|A/ruddy_turnstone/Delaware_Bay/246/2018
CTTGGCAACAGGACCAAGAAATGTCCCTCAGATTGAATCAAGAGGATTGTTTGGGGCAATAGCTGGT
>A_/_H2N7|MK345894|A/ruddy_turnstone/Delaware_Bay/232/2018
CTTGGCAACAGGATTAAGAAATGTCCCTCAGATTGAATCAAGAGGATTGTTTGGGGCAATAGCTGGT
>A_/_H2N8|MK345879|A/semipalmated_sandpiper/Delaware_Bay/506/2018
CTTGGCAACAGGATTAAGAAATGTCCCTCAGATTGAATCAAGAGGATTGTTTGGGGCAATAGCTGGT
>A_/_H2N1|MK345848|A/ruddy_turnstone/Delaware_Bay/326/2018
CTTGGCAACAGGATTAAGAAATGTCCCTCAGATTGAATCAAGAGGATTGTTTGGGGCAATAGCTGGT
>A_/_H2N1|MK345820|A/ruddy_turnstone/Delaware_Bay/413/2018
CTTGGCAACAGGATTAAGAAATGTCCCTCAGATTGAATCAAGAGGATTGTTTGGGGCAATAGCTGGT
>A_/_H2N7|MK345805|A/ruddy_turnstone/Delaware_Bay/374/2018
CTTGGCAACAGGATTAAGAAATGTCCCTCAGATTGAATCAAGAGGATTGTTTGGGGCAATAGCTGGT
>A_/_H2N7|MK345746|A/ruddy_turnstone/Delaware_Bay/288/2018
CTTGGCAACAGGATTAAGAAATGTCCCTCAGATTGAATCAAGAGGATTGTTTGGGGCAATAGCTGGT
>A_/_H2N7|MK345721|A/ruddy_turnstone/Delaware_Bay/587/2018
CTTGGCAACAGGATTAAGAAATGTCCCTCAGATTGAATCAAGAGGATTGTTTGGGGCAATAGCTGGT
>A_/_H2N9|MK345655|A/mallard/Alberta/149/2018
CTTGGCAACAGGACTAAGAAATGTCCCTCAGATTGAGTCAAGGGGATTGTTTGGAGCAATAGCTGGG
>A_/_H2N2|LC371842|A/duck/Hokkaido/95/2001
CTTAGCAACAGGGTTAAGAAATGTCCCTCAGATTGAATCAAGAGGATTGTTTGGGGCAATAGCTGGT
>A_/_H2N3|LC371810|A/duck/Hokkaido/17/2001
CTTAGCAACAGGGTTAAGAAATGTCCCTCAGATTGAATCAAGAGGATTGTTTGGGGCAATAGCTGGT
>A_/_H2N1|LC371786|A/duck/Hokkaido/162/2013
CTTAGCAACAGGATTAAGAAATGTCCCTCAAATTGAATCAAGAGGACTGTTTGGGGCAATAGCTGGT
>A_/_H2N5|LC339659|A/duck/Hokkaido/W259/2005
CTTGGCAACAGGATTAAGAAACGTCCCCCAGATTGAATCAAGAGGGTTGTTTGGGGCAATAGCTGGT
>A_/_H2N2|KY644183|A/blackish_oystercatcher/Chile/C6534/2016
CTTGGCGACAGGACTAAGAAATGTCCCTCAGATTGAATCAAGGGGATTGTTTGGAGCAATAGCTGGG
>A_/_H2N8|KY415628|A/Pigeon/Longquan/LQ67/2016
CTTGGCAACAGGATTAAGAAATGTCCCTCAAATTGAATCAAGAGGACTGTTTGGGGCAATAGCTGGT
>A_/_H2N2|KY272982|A/quail/Connecticut/16-016726-1/2016
CTTGGCAACAGGGCTAAGAAATGTTCCTCAGATTGAATCAAGGGGATTGTTTGGAGCAATAGCTGGG
>A_/_H2N2|KY272859|A/quail/Rhode_Island/16-018622-1/2016
CTTGGCAACAGGGCTAAGAAATGTTCCTCAGATTGAATCAAGGGGATTGTTTGGAGCAATAGCTGGG
>A_/_H2N1|CY206822|A/mallard/Southcentral_Alaska/12ML01615/2014
CCTGGCGACAGGGCTAAGAAATGTCCCTCAGATTGAGTCAAGGGGATTGTTTGGAGCAATAGCTGGG
>A_/_H2N3|CY206814|A/mallard/Southcentral_Alaska/12ML01535/2014
CCTGGCGACAGGGCTAAGAAATGTCCCTCAGATTGAGTCAAGGGGATTGTTTGGAGCAATAGCTGGG
>A_/_H2N9|CY206627|A/blue-winged_teal/Texas/UGAI14-3584/2014
CTTGGCGACAGGACTAAGAAATGTCCCTCAGATTGAGTCAAGGGGATTGTTTGGAGCAATAGCTGGG
>A_/_H2N3|CY206341|A/blue-winged_teal/Texas/AI13-3534/2013
CTTGGCGACAGGACTAAGAAATGTCCCTCAGATTGAATCAAGGGGATTGTTTGGAGCAATAGCTGGG
>A_/_H2N3|CY205355|A/mallard/Maryland/13OS0900/2013
CTTGGCAACAGGACTAAGAAATGTCCCTCAGATTGAATCGAGGGGATTGTTTGGAGCAATAGCTGGG
>A_/_H2N3|CY205347|A/mallard/Maryland/13OS0899/2013
CTTGGCAACAGGACTAAGAAATGTCCCTCAGATTGAATCAAGGGGATTGTTTGGAGCAATAGCTGGG
>A_/_H2N3|CY205331|A/mallard/Maryland/13OS0895/2013
CTTGGCAACAGGACTAAGAAATGTCCCTCAGATTGAATCAAGGGGATTGTTTGGAGCAATAGCTGGG
>A_/_H2N3|CY205339|A/mallard/Maryland/13OS0898/2013
CTTGGCAACAGGACTAAGAAATGTCCCTCAGATTGAATCAAGGGGATTGTTTGGAGCAATAGCTGGG
>A_/_H2N3|CY205323|A/mallard/Maryland/13OS0894/2013
CTTGGCAACAGGACTAAGAAATGTCCCTCAGATTGAATCAAGGGGATTGTTTGGAGCAATAGCTGGG
>A_/_H2N3|CY205315|A/mallard/Maryland/13OS0893/2013
CTTGGCAACAGGACTAAGAAATGTCCCTCAGATTGAATCAAGGGGATTGTTTGGAGCAATAGCTGGG
>A_/_H2N3|CY205283|A/mallard/Maryland/13OS0886/2013
CTTGGCAACAGGACTAAGAAATGTCCCTCAGATTGAATCAAGGGGATTGTTTGGAGCAATAGCTGGG
>A_/_H2N3|CY205275|A/mallard/Maryland/13OS0884/2013
CTTGGCAACAGGACTAAGAAATGTCCCTCAGATTGAATCAAGGGGATTGTTTGGAGCAATAGCTGGG
>A_/_H2N3|CY205299|A/mallard/Maryland/13OS0891/2013
CTTGGCAACAGGACTAAGAAATGTCCCTCAGATTGAATCAAGGGGATTGTTTGGAGCAATAGCTGGG
>A_/_H2N3|CY205075|A/mallard/Maryland/11OS1832/2011
CTTGGCGACAGGACTAAGAAATGTCCCTCAGATTGAATCAAGGGGATTGTTTGGAGCAATAGCTGGG
>A_/_H2N2|CY205027|A/mallard/Maryland/11OS3951/2011
CTTGGCGACAGGACTAAGAAATGTCCCTCAGATTGAATCAAGGGGATTGTTTGGAGCAATAGCTGGG
>A_/_H2N2|CY205019|A/mallard/Maryland/11OS3856/2011
CTTGGCGACAGGACTAAGAAATGTCCCTCAGATTGAATCAAGGGGATTGTTTGGAGCAATAGCTGGG
>A_/_H2N3|CY204987|A/mallard/Maryland/10OS064/2010
CTTGGCGACAGGACTAAGAAATGTCCCTCAGATTGAATCAAGGGGATTGTTTGGAGCAATAGCTGGG
>A_/_H2N3|CY204089|A/mallard/Ohio/14OS3363/2014
CTTGGCGACAGGACTAAGAAATGTCCCTCAGATTGAATCAAGGGGATTGTTTGGAGCAATAGCTGGG
>A_/_H2N3|CY202858|A/mallard/Maryland/10OS118/2010
CTTGGCGACAGGACTAAGAAATGTCCCTCAGATTGAATCAAGGGGATTGTTTGGAGCAATAGCTGGG
>A_/_H2N3|CY202834|A/mallard/Maryland/10OS108/2010
CTTGGCGACAGGACTAAGAAATGTCCCTCAGATTGAATCAAGGGGATTGTTTGGAGCAATAGCTGGG
>A_/_H2N3|CY202785|A/snow_goose/Delaware/12OS3778/2012
CTTGGCGACAGGACTAAGAAATGTCCCTCAGATTGAATCGAGGGGACTGTTTGGAGCAATAGCTGGG
>A_/_H2N3|LC121428|A/duck/Mongolia/655/2015
CTTGGCAACAGGATTAAGAAATGTCCCTCAAATTGAGCCAAGAGGATTGTTTGGGGCAATAGCCGGT
>A_/_H2N3|LC121372|A/duck/Mongolia/482/2015
CTTGGCAACAGGATTAAGAAATGTCCCTCAAATTGAGCCAAGAGGATTGTTTGGGGCAATAGCCGGT
>A_/_H2N3|CY196667|A/mallard/Interior_Alaska/11ML00069/2011
CTTGGCGACAGGACTAAGAAATGTCCCTCAGATTGAATCAAGGGGATTGTTTGGAGCAATAGCTGGG
>A_/_H2N9|CY196318|A/mallard/Interior_Alaska/11BM03913/2011
CTTGGCGACAGGACTAAGAAATGTCCCTCAGATTGAATCAAGGGGACTGTTTGGAGCAATAGCTGGG
>A_/_H2N9|CY196202|A/mallard/Interior_Alaska/11BM03593/2011
CCTGGCGACAGGACTAAGAAATGTCCCTCAGATTGAATCAAGGGGACTGTTTGGAGCAATAGCTGGG
>A_/_H2N9|CY196161|A/mallard/Interior_Alaska/11BM03436/2011
CTTGGCGACAGGACTAAGAAATGTCCCTCAGATTGAATCAAGGGGACTGTTTGGAGCAATAGCTGGG
>A_/_H2N9|CY196153|A/American_green-winged_teal/Interior_Alaska/11BM03166/2011
CTTGGCGACAGGACTAAGAAATGTCCCTCAGATTGAATCAAGGGGACTGTTTGGAGCAATAGCTGGG
>A_/_H2N9|CY196145|A/American_green-winged_teal/Interior_Alaska/11BM03165/2011
CTTGGCGACAGGACTAAGAAATGTCCCTCAGATTGAATCAAGGGGACTGTTTGGAGCAATAGCTGGG
>A_/_H2N6|CY196121|A/mallard/Interior_Alaska/11BM02987/2011
CTTGGCGACAGGACTAAGAAATGTCCCTCAGATTGAATCAAGGGGATTGTTTGGAGCAATAGCTGGG
>A_/_H2N4|CY195743|A/mallard/Interior_Alaska/12ML00064/2012
CTTGGCGACAGGACTAAGAAATGTCCCTCAGATTAAATCAAGGGGATTGTTCGGAGCAATAGCTGGG
>A_/_H2N0|KU160797|A/mallard/California/14-320/2014
ATTGGCGACAGGACTAAGAAATGTCCCTCAGATTGAATCAAGGGGATTGTTTGGAGCAATAGCTGGG
>A_/_H2N8|KJ568329|A/mallard/Ohio/13OS1972/2013
TTTGGCGACCGGACTAAGAAATGTCCCTCAGATTGAATCGAGGGGACTGTTTGGAGCAATAGCTGGG
>A_/_H2N3|KJ568185|A/blue-winged_teal/Ohio/13OS2104/2013
CTTGGCGACAGGACTAAGAAATGTCCCTCAGATTGAATCAAGGGGATTGTTCGGAGCAATAGCTGGG
>A_/_H2N9|CY184253|A/mallard/Sweden/101120/2009
CTTGGCAACAGGATTAAGAAATGTCCCTCAAATTGAATCAAGAGGACTGTTTGGGGCAATAGCTGGT
>A_/_H2N9|CY184197|A/mallard/Sweden/101993/2009
CTTGGCAACAGGATTAAGAAATGTCCCTCAAATTGAATCAAGAGGACTGTTTGGGGCAATAGCTGGT
>A_/_H2N7|CY185649|A/black-headed_gull/Republic_of_Georgia/7/2012
CTTGGCAACAGGATTAAGAAATGTCCCTCAGATTGAATCAAGAGGATTGTTTGGGGCAATAGCTGGT
>A_/_H2N5|CY185617|A/black-headed_gull/Republic_of_Georgia/9/2012
CTTGGCAACAGGATTAAGAAATGTCCCTCAGATTGAATCAAGAGGATTGTTTGGGGCAATAGCTGGT
>A_/_H2N3|CY185340|A/tufted_duck/Republic_of_Georgia/1/2012
CTTGGCCACAGGATTAAGAAATGTCCCTCAGATTGAATCAAGAGGATTGTTTGGGGCAATAGCTGGT
>A_/_H2N7|CY185697|A/black-headed_gull/Republic_of_Georgia/8/2012
CTTGGCAACAGGATTAAGAAATGTCCCTCAGATTGAATCAAGAGGATTGTTTGGGGCAATAGCTGGT
>A_/_H2N3|CY185681|A/mallard/Republic_of_Georgia/2/2012
CTTGGCAACAGGATTAAGAAATGTCCCTCAGATTGAATCAAGAGGATTGTTTGGGGCAATAGCTGGT
>A_/_H2N3|CY186989|A/northern_shoveler/Ohio/12OS5647/2012
CTTGGCGACAGGACTAAGGAATGTCCCTCAGATTGAATCAAGGGGGTTGTTCGGAGCAATAGCTGGG
>A_/_H2N2|CY191259|A/mallard/Maryland/12OS565/2012
CTTGGCGACAGGACTAAGAAATGTCCCTCAGATTGAATCAAGGGGATTGTTTGGAGCAATAGCTGGG
>A_/_H2N1|CY191035|A/American_black_duck/Maryland/11OS3978/2012
CTTGGCGACAGGACTAAGAAATGTCCCTCAGATTGAATCAAGGGGATTGTTTGGAGCAATAGCTGGG
>A_/_H2N1|CY191019|A/mallard/Maryland/11OS3833/2012
CTTGGCGACAGGACTAAGAAATGTCCCTCAGATTGAATCAAGGGGATTGTTTGGAGCAATAGCTGGG
>A_/_H2N2|CY190339|A/mallard/Maryland/06OS2460/2006
TTTGGCGACAGGATTAAGAAATATCCCTCAGATTGAATCAAGAGGATTATTTGGAGCAATAGCAGGG
>A_/_H2N3|KF501081|A/ruddy_shelduck/Mongolia/686C2/2008
CTTGGCAACAGGATTAAGAAATGTCCCTCAGATTGAACCAAGAGGACTGTTTGGGGCAATAGCTGGT
>A_/_H2N3|KF501069|A/mallard/Mongolia/651/2010
CTTGGCAACAGGATTAAGAAATGTCCCTCAAATTGAATCAAGAGGGCTGTTTGGGGCAATAGCTGGT
>A_/_H2N0|KF183611|A/mallard/Finland/11070/2008
CTTGGCAACAGGATTAAGAAATGTCCCTCAAATTGAATCAAGAGGACTGTTTGGGGCAATAGCTGGT
>A_/_H2N7|KF357792|A/duck/Zhejiang/465/2013
CTTGGCAACAGGATTGAGAAACGTCCCTCAGATTGAATCAAAAGGATTGTTTGGGGCAATAGCTGGC
>A_/_H2N3|CY166672|A/mallard/Wisconsin/11OS3468/2011
CTTGGCGACAGGACTAAGAAATGTCCCTCAGATTGAATCAAGGGGATTGTTTGGAGCAATAGCTGGG
>A_/_H2N3|CY167003|A/mallard/Illinois/11OS4420/2011
CTTGGCGACAGGACTAAGAAATGTCCCTCAGATTGAATCAAGGGGATTGTTTGGGGCAATAGCTGGG
>A_/_H2N3|KC899733|A/wild_duck/SH17-34/2008
CCTGGCAACAGGATTAAGAAATGTCCCTCAGATTGAATCAAGAGGATTGTTTGGGGCAATAGCTGGT
>A_/_H2N8|KC899739|A/wild_duck/SH38-64/2010
CTTGGCAACAGGATTAAGAAATGTCCCTCAAATTGAATCAAGAGGACTGTTTGGGGCAATAGCTGGT
>A_/_H2N8|KC899738|A/wild_duck/SH38-60/2010
CTTGGCAACAGGATTAAGAAATGTCCCTCAAATTGAATCAAGAGGACTGTTTGGGGCAATAGCTGGT
>A_/_H2N8|KC899737|A/wild_duck/SH38-56/2010
CTTGGCAACAGGATTAAGAAATGTCCCTCAAATTGAATCAAGAGGACTGTTTGGGGCAATAGCTGGT
>A_/_H2N8|KC899736|A/wild_duck/SH38-51/2010
CTTGGCAACAGGATTAAGAAATGTCCCTCAAATTGAATCAAGAGGACTGTTTGGGGCAATAGCTGGT
>A_/_H2N8|KC899735|A/wild_duck/SH38-28/2010
CTTGGCAACAGGATTAAGAAATGTCCCTCAAATTGAATCAAGAGGACTGTTTGGGGCAATAGCTGGT
>A_/_H2N8|KC899734|A/wild_duck/SH38-26/2010
CTTGGCAACAGGATTAAGAAATGTCCCTCAAATTGAATCAAGAGGACTGTTTGGGGCAATAGCTGGT
>A_/_H2N3|KC899732|A/wild_duck/SH17-1/2008
CCTGGCAACAGGATTAAGAAATGTCCCTCAGATTGAATCAAGAGGATTGTTTGGGGCAATAGCTGGT
>A_/_H2N3|CY157470|A/mallard/California/3430/2012
CTTGGCGACAGGACTAAGAAATGTCCCTCAGATTGAATCAAGGGGATTGTTTGGAGCAATAGCTGGG
>A_/_H2N3|CY157446|A/mallard/California/3381/2012
CTTGGCGACAGGACTAAGAAATGTCCCTCAGATTGAATCAAGGGGATTGTTTGGAGCAATAGCTGGG
>A_/_H2N3|CY157430|A/mallard/California/3314/2012
CTTGGCGACAGGACTAAGAAATGTCCCTCAGATTGAATCAAGGGGATTGTTTGGAGCAATAGCTGGG
>A_/_H2N3|CY157422|A/mallard/California/3310/2012
CTTGGCGACAGGACTAAGAAATATCCCTCAAATTGAATCAAGGGGATTGTTTGGAGCAATAGCTGGG
>A_/_H2N3|CY157406|A/mallard/California/3223/2012
CTTGGCGACAGGACTAAGAAATGTCCCTCAGATTGAATCAAGGGGATTGTTTGGAGCAATAGCTGGG
>A_/_H2N7|CY157398|A/mallard/California/3200/2012
CTTGGCGACAGGACTAAGAAATGTCCCTCAGATTGAATCAAGGGGATTGTTTGGAGCAATAGCTGGG
>A_/_H2N3|CY157390|A/mallard/California/3174/2012
CTTGGCGACAGGACTAAGAAATGTCCCTCAGATTGAATCAAGGGGATTGTTTGGAGCAATAGCTGGG
>A_/_H2N3|CY157374|A/mallard/California/3171/2012
CTTGGCGACAGGACTAAGAAATGTCCCTCAGATTGAATCAAGGGGATTGTTTGGAGCAATAGCTGGG
>A_/_H2N3|CY157366|A/mallard/California/3167/2012
CTTGGCGACAGGACTAAGAAATGTCCCTCAGATTGAATCAAGGGGATTGTTTGGAGCAATAGCTGGG
>A_/_H2N3|CY157350|A/mallard/California/3153/2012
CTTGGCGACAGGACTAAGAAATGTCCCTCAGATTGAATCAAGGGGATTGTTTGGAGCAATAGCTGGG
>A_/_H2N3|CY157342|A/mallard/California/3152/2012
CTTGGCAACAGGACTAAGGAATGTCCCTCAGATTGAATCAAGGGGATTGTTCGGAGCAATAGCTGGG
>A_/_H2N3|CY157334|A/mallard/California/3148/2012
CTTGGCGACAGGACTAAGAAATGTCCCTCAGATTGAATCAAGGGGATTGTTTGGAGCAATAGCTGGG
>A_/_H2N7|CY157326|A/mallard/California/3135/2012
CTTGGCGACAGGACTAAGAAATGTCCCTCAGATTGAATCAAGGGGATTGTTTGGAGCAATAGCTGGG
>A_/_H2N3|CY157318|A/mallard/California/3118/2012
CCTGGCAACAGGACTAAGGAATGTCCCTCAGATTGAATCAAGGGGATTGTTCGGAGCAATAGCTGGG
>A_/_H2N3|CY157262|A/mallard/California/3032/2012
CTTGGCGACAGGACTAAGAAATGTCCCTCAGATTGAATCAAGGGGATTGTTTGGAGCAATAGCTGGG
>A_/_H2N3|CY157254|A/mallard/California/2999/2012
CTTGGCGACAGGACTAAGAAATGTCCCTCAGATTGAATCAAGGGGATTGTTTGGAGCAATAGCTGGG
>A_/_H2N3|CY157246|A/mallard/California/2997/2012
CTTGGCGACAGGACTAAGAAATGTCCCTCAGATTGAATCAAGGGGATTGTTTGGAGCAATAGCTGGG
>A_/_H2N3|CY157198|A/mallard/California/2885/2012
CTTGGCGACAGGACTAAGAAATGTCCCTCAGATTGAATCAAGGGGATTGTTTGGAGCAATAGCTGGG
>A_/_H2N3|CY157182|A/mallard/California/2841/2012
CTTGGCGACAGGACTAAGAAATGTCCCTCAGATTGAATCAAGGGGATTGTTTGGAGCAATAGCTGGG
>A_/_H2N3|CY157166|A/mallard/California/2839/2012
CTTGGCGACAGGACTAAGAAATGTCCCTCAGATTGAATCAAGGGGATTGTTTGGAGCAATAGCTGGG
>A_/_H2N3|CY157158|A/mallard/California/2838/2012
CTTGGCGACAGGACTAAGAAATGTCCCTCAGATTGAATCAAGGGGATTGTTTGGAGCAATAGCTGGG
>A_/_H2N3|CY157142|A/mallard/California/2833/2012
CTTGGCGACAGGACTAAGAAATGTCCCTCAGATTGAATCAAGGGGATTGTTTGGAGCAATAGCTGGG
>A_/_H2N7|CY157110|A/mallard/California/2805/2012
CTTGGCGACAGGACTAAGAAATGTCCCTCAGATTGAATCAAGGGGATTGTTTGGAGCAATAGCTGGG
>A_/_H2N3|CY157150|A/mallard/California/2837/2012
CTTGGCGACAGGACTAAGAAATGTCCCTCAGATTGAATCAAGGGGATTGTTTGGAGCAATAGCTGGG
>A_/_H2N3|CY157017|A/mallard/California/3435/2012
CTTGGCGACAGGACTAAGAAATGTCCCTCAGATTGAATCAAGGGGATTGTTTGGAGCAATAGCTGGG
>A_/_H2N5|KF695231|A/mallard/Sweden/9/2003
CCTGGCGACAGGGTTAAGAAATGTCCCTCAGATTGAATCAAGAGGACTGTTTGGAGCAATAGCTGGT
>A_/_H2N2|KF695193|A/whitefronted_goose/Netherlands/22/1999
CTTGGCAACAGGGTTAAGAAATGTCCCTCAGATTGAATCAAGAGGATTGTTTGGAGCAATAGCTGGT
>A_/_H2N3|CY157575|A/mallard/California/3078/2012
CTTGGCGACAGGACTAAGAAATGTCCCTCAGATTGAATCAAGGGGATTGTTTGGAGCAATAGCTGGG
>A_/_H2N7|CY157542|A/mallard/California/2858/2012
CTTGGCGACAGGACTAAGAAATGTCCCTCAGATTGAATCAAGGGGATTGTTTGGAGCAATAGCTGGG
>A_/_H2N5|CY149636|A/white-rumped_sandpiper/Canada/2541/2011
CTTGGCGACTGGGCTAAGAAATGTCCCTCAGATTGAGTCAAGAGGATTGTTTGGAGCAATAGCTGGG
>A_/_H2N5|CY149436|A/glaucous_gull/Iceland/1444/2011
CTTGGCGACTGGACTAAGAAATGTCCCTCAGATTGAGTCAAGAGGATTGTTTGGAGCAATAGCTGGG
>A_/_H2N5|CY149428|A/herring_gull/Iceland/1436/2011
CTTGGCGACTGGACTAAGAAATGTCCCTCAGATTGAGTCAAGAGGATTGTTTGGAGCAATAGCTGGG
>A_/_H2N5|CY149420|A/great_black-backed_gull/Iceland/1395/2011
CTTGGCGACTGGACTAAGAAATGTCCCTCAGATTGAGTCAAGAGGATTGTTTGGAGCAATAGCTGGG
>A_/_H2N5|CY149412|A/herring_gull/Iceland/1394/2011
CTTGGCGACTGGACTAAGAAATGTCCCTCAGATTGAGTCAAGAGGATTGTTTGGAGCAATAGCTGGG
>A_/_H2N5|CY149404|A/great_black-backed_gull/Iceland/1393/2011
CTTGGCGACTGGACTAAGAAATGTCCCTCAGATTGAGTCAAGAGGATTGTTTGGAGCAATAGCTGGG
>A_/_H2N5|CY149380|A/herring_gull/Iceland/1342/2011
CTTGGCGACTGGACTAAGAAATGTCCCTCAGATTGAGTCAAGAGGACTGTTTGGAGCAATAGCTGGG
>A_/_H2N5|CY149372|A/herring_gull/Iceland/1320/2011
CTTGGCGACTGGACTAAGAAATGTCCCTCAGATTGAGTCAAGAGGATTGTTTGGAGCAATAGCTGGG
>A_/_H2N9|KF258948|A/northern_shoveler/Hong_Kong/MPL133/2010
CTTGGCAACAGGATTAAGAAATGTCCCTCAAATTGAATCAAGAGGGCTGTTTGGGGCAATAGCTGGT
>A_/_H2N9|KF258947|A/northern_shoveler/Hong_Kong/MPL961/2011
CTTGGCAACAGGATTAAGAAATGTCCCTCAAATTGAATCAAGAGGGCTGTTTGGGGCAATAGCTGGT
>A_/_H2N9|KF258946|A/wild_waterfowl/Hong_Kong/MPL696/2011
TTTGGCAACAGGATTAAGAAATGTCCCTCAAATTGAATCAAGAGGGCTGTTTGGGGCAATAGCTGGT
>A_/_H2N9|KF258945|A/duck/Guangdong/707/2000
CTTGGCAACAGGATTAAGAAATGTCCCTCAGATTGAATCAAGAGGATTGTTTGGGGCAATAGCTGGT
>A_/_H2N9|KF258944|A/wild_waterfowl/Hong_Kong/MPP1311/2013
CTTGGCAACAGGATTAAGAAATGTCCCTCAAATTGAATCAAGAGGGCTGTTTGGGGCAATAGCTGGC
>A_/_H2N2|CY141168|A/mallard/Minnesota/AI08-3881/2008
CTTGGCGACAGGACTAAGAAATGTCCCTCAGATTGAATCAAGGGGATTGTTTGGAGCAATAGCTGGG
>A_/_H2N3|CY141017|A/mallard/Arkansas/AI09-5761/2009
CTTGGCGACAGGACTAAGAAATGTTCCTCAGATTGAATCAAGGGGACTGTTTGGAGCAATAGCTGGG
>A_/_H2N9|CY140828|A/mallard/Minnesota/AI09-3353/2009
TTTGGCAACAGGACTAAGAAATGTCCCTCAGATTGAATCAAGGGGATTGTTTGGAGCAATAGCTGGG
>A_/_H2N3|CY140719|A/mallard/Minnesota/AI09-2518/2009
TTTGGCAACAGGACTAAGAAATGTCCCTCAGATTGAATCAAGGGGATTGTTTGGAGCAATAGCTGGG
>A_/_H2N3|CY140326|A/mallard/Minnesota/Sg-00692/2008
CTTGGCGACAGGACTAAGAAATGTCCCTCAGATTGAATCAAGGGGATTGTTTGGAGCAATAGCTGGG
>A_/_H2N3|CY139953|A/mallard/Minnesota/AI06-1029/2006
CTTGGCGACAGGACTAAGAAATGTCCCTCAGATTGAATCAAGGGGCTTGTTTGGAGCAATAGCTGGG
>A_/_H2N5|CY139945|A/mallard/Minnesota/AI06-1003/2006
CTTGGCGACAGGACTAAGAAATGTCCCTCAGATTGAATCAAGGGGATTGTTTGGAGCAATAGCTGGG
>A_/_H2N3|CY139737|A/mallard/Minnesota/182714/1998
TTTGGCGACAGGACTAAGGAATGTCCCTCAGATTGAATCAAGGGGATTGTTTGGAGCAATAGCTGGG
>A_/_H2N3|JX080765|A/lesser_snow_goose/Alaska/44301-116/2007
TTTGGCGACAGGACTAAGAAATGTCCCTCAGATTGAATCAAGGGGATTGTTTGGAGCAATAGCTGGG
>A_/_H2N1|JX080736|A/brant/Alaska/44063-007/2006
TTTGGCGACAGGACTAAGAAATGTCCCTCAGATTGAATCAAGGGGATTGTTTGGAGCAATAGCTGGG
>A_/_H2N3|CY134327|A/mallard/California/2961/2011
CTTGGCGACAGGACTAAGAAATGTCCCTCAGATTGAATCAAGGGGATTGTTTGGAGCAATAGCTGGG
>A_/_H2N2|CY133456|A/American_wigeon/Iowa/10OS2748/2010
CTTGGCAACAGGACTAAGAAATGTCCCTCAGATTGAGTCAAGGGGATTGTTTGGAGCAATAGCTGGG
>A_/_H2N3|CY132989|A/American_green-winged_teal/Illinois/10OS3343/2010
CTTGGCGACAGGACTAAGAAATGTCCCTCAGATTGAATCAAGGGGATTGTTTGGAGCAATAGCTGGG
>A_/_H2N3|CY132277|A/mallard/Ohio/11OS2149/2011
CTTGGCGACAGGACTAAGAAATGTCCCTCAGATTGAATCAAGGGGATTGTTTGGAGCAATAGCTGGG
>A_/_H2N3|CY120563|A/mallard/California/1438/2010
TTTGGCGACAGGACTAAGAAATGTCCCTCAGATTGAATCGAGGGGGTTGTTTGGAGCAATAGCTGGG
>A_/_H2N3|CY122308|A/mallard/Netherlands/1/2010
CTTGGCAACAGGATTAAGAAATGTCCCTCAAATTGAACCAAGAGGACTGTTTGGGGCAATAGCTGGT
>A_/_H2N3|CY122300|A/mallard/Netherlands/12/2008
CTTGGCAACAGGATTAAGAAATGTCCCTCAAATTGAATCAAGAGGACTGTTTGGGGCAATAGCTGGT
>A_/_H2N3|CY122292|A/mallard/Netherlands/29/2010
CTTGGCAACAGGATTAAGAAATGTCCCTCAAATTGAATCAAGAGGACTATTTGGGGCAATAGCTGGT
>A_/_H2N3|CY122284|A/common_teal/Netherlands/2/2008
CTTGGCAACAGGATTAAGAAATGTCCCTCAAATTGAATCAAGAGGACTGTTTGGGGCAATAGCTGGT
>A_/_H2N3|CY122276|A/mallard/Netherlands/58/2008
CTTGGCAACAGGATTAAGAAATGTCCCTCAAATTGAATCAAGAGGACTGTTTGGGGCAATAGCTGGT
>A_/_H2N3|CY122268|A/mallard/Netherlands/37/2008
CTTGGCAACAGGATTAAGAAATGTCCCTCAAATTGAATCAAGAGGACTGTTTGGGGCAATAGCTGGT
>A_/_H2N9|CY122252|A/mallard/Netherlands/12/1999
CTTGGCAACAGGGTTAAGAAATGTCCCTCAGATTGAATCAAGAGGATTGTTTGGAGCAATAGCTGGT
>A_/_H2N9|CY122244|A/mallard/Netherlands/11/1999
CTTGGCAACAGGGTTAAGAAATGTCCCTCAGATTGAATCAAGAGGATTGTTTGGAGCAATAGCTGGT
>A_/_H2N3|CY122236|A/mallard/Sweden/5/2005
CCTGGCGACAGGGTTAAGAAATGTCCCTCAGATTGAATCAAGAGGACTGTTTGGAGCAATAGCTGGT
>A_/_H2N3|CY122228|A/mallard/Sweden/107/2005
CCTGGCGACAGGGTTAAGAAATGTCCCTCAGATTGAATCAAGAGGACTGTTTGGAGCAATAGCTGGT
>A_/_H2N9|CY122220|A/mallard/Sweden/103/2005
CTTGGCAACAGGATTAAGAAATATCCCTCAGATTGAATCAAGAGGACTGTTTGGAGCAATAGCTGGT
>A_/_H2N3|CY122212|A/mallard/Sweden/93/2005
CCTGGCGACAGGGTTAAGAAATGTCCCTCAGATTGAATCAAGAGGACTGTTTGGAGCAATAGCTGGT
>A_/_H2N9|CY122204|A/mallard/Sweden/91/2005
CCTGGCGACAGGGTTAAGAAATGTCCCTCAGATTGAATCAAGAGGACTGTTTGGAGCAATAGCTGGT
>A_/_H2N3|CY122196|A/mallard/Sweden/73/2005
CCTGGCGACAGGGTTAAGAAATGTCCCTCAGATTGAATCAAGAGGACTGTTTGGAGCAATAGCTGGT
>A_/_H2N9|CY122155|A/mallard/Sweden/43/2005
CCTGGCGACAGGGTTAAGAAATGTCCCTCAGATTGAATCAAGAGGACTGTTTGGAGCAATAGCTGGT
>A_/_H2N3|CY122147|A/mallard/Sweden/53/2003
CCTGGCGACAGGGTTAAGAAATGTCCCTCAGATTGAATCAAGAGGACTGTTTGGAGCAATAGCTGGT
>A_/_H2N7|CY122139|A/mallard/Sweden/9/2003
CCTGGCGACAGGGTTAAGAAATGTCCCTCAGATTGAATCAAGAGGACTGTTTGGAGCAATAGCTGGT
>A_/_H2N3|CY122131|A/mallard/Sweden/84/2003
CCTGGCGACAGGGTTAAGAAATGTCCCTCAGATTGAATCAAGAGGACTGTTTGGAGCAATAGCTGGT
>A_/_H2N3|CY122123|A/mallard/Sweden/81/2003
CCTGGCGACAGGGTTAAGAAATGTCCCTCAGATTGAATCAAGAGGACTGTTTGGAGCAATAGCTGGT
>A_/_H2N3|CY122115|A/mallard/Sweden/12/2003
CCTGGCGACAGGGTTAAGAAATGTCCCTCAGATTGAATCAAGAGGACTGTTTGGAGCAATAGCTGGT
>A_/_H2N3|CY122107|A/northern_pintail/Sweden/1/2003
CCTGGCGACAGGGTTAAGAAATGTCCCTCAGATTGAATCAAGAGGACTGTTTGGAGCAATAGCTGGT
>A_/_H2N3|CY122093|A/mallard/Sweden/70/2002
CTTAGCAACAGGATTAAGAAATGTCCCTCAGATTGAAGCAAGAGGATTGTTTGGAGCAATAGCTGGT
>A_/_H2N3|CY122091|A/mallard/Sweden/57/2002
CCTGGCGACAGGGTTAAGAAATGTCCCTCAGATTGAATCAAGAGGACTGTTTGGAGCAATAGCTGGT
>A_/_H2N3|CY122083|A/mallard/Sweden/33/2002
CTTGGCAACAGGGTTAAGAAATGTCCCTCAGATTGAATCAAGAGGACTGTTTGGAGCAATAGCTGGT
>A_/_H2N5|CY122067|A/mallard/Sweden/30/2002
CTTGGCAACAGGGTTAAGAAATGTCCCTCAGATTGAATCAAGAGGACTGTTTGGAGCAATAGCTGGT
>A_/_H2N1|CY122059|A/mallard/Sweden/113/2002
CTTAGCAACAGGATTAAGAAATGTCCCTCAGATTGAAGCAAGAGGATTGTTTGGAGCAATAGCTGGT
>A_/_H2N7|CY122047|A/mallard/Sweden/112/2002
CTTAGCAACAGGATTAAGAAATGTCCCTCAGATTGAAGCAAGAGGATTGTTTGGAGCAATAGCTGGT
>A_/_H2N7|CY122039|A/mallard/Sweden/111/2002
CTTAGCAACAGGATTAAGAAATGTCCCTCAGATTGAAGCAAGAGGATTGTTTGGAGCAATAGCTGGT
>A_/_H2N7|CY122031|A/mallard/Sweden/109/2002
CTTAGCAACAGGATTAAGAAATGTCCCTCAGATTGAAGCAAGAGGATTGTTTGGAGCAATAGCTGGT
>A_/_H2N3|CY122023|A/mallard/Sweden/99/2002
CCTGGCGACAGGGTTAAGAAATGTCCCTCAGATTGAATCAAGAGGACTGTTTGGAGCAATAGCTGGT
>A_/_H2N1|CY122015|A/mallard/Sweden/88/2002
CTTAGCAACAGGATTAAGAAATGTCCCTCAGATTGAAGCAAGAGGATTGTTTGGAGCAATAGCTGGT
>A_/_H2N3|CY122007|A/mallard/Sweden/6/2002
CTTGGCAACAGGGTTAAGAAATGTCCCTCAGATTGAATCAAGAGGACTGTTTGGAGCAATAGCTGGT
>A_/_H2N9|CY121999|A/mallard/Netherlands/13/2001
CTTAGCAACGGGATTAAGAAACGTCCCTCAGATTGAATCAAGAGGATTGTTTGGGGCGATAGCTGGT
>A_/_H2N3|CY121991|A/mallard/Netherlands/14/2001
CCTGGCAACAGGGTTAAGAAATGTCCCTCAAATTGAATCAAGAGGACTGTTTGGAGCAATAGCTGGT
>A_/_H2N3|CY121983|A/northern_shoveler/Georgia/1/2010
CTTGGCAACAGGATTAAGAAATGTCCCTCAGATTGAATCGAGAGGATTGTTTGGGGCAATAGCTGGT
>A_/_H2N2|CY121975|A/mallard/Netherlands/14/2007
CCTGGCGACAGGATTAAGAAATGTCCCTCAGATTGAGTCAAGAGGACTGTTTGGAGCAATAGCTGGT
>A_/_H2N2|CY121967|A/mallard/Netherlands/31/2006
CTTGGCAACAGGATTAAGAAATGTCCCTCAGATTGAAGCGAGAGGGTTGTTTGGGGCAATAGCTGGT
>A_/_H2N2|CY121951|A/mallard/Sweden/68597/2007
CCTGGCGACAGGGTTGAGAAATGTCCCTCAGATTGAATCAAGAGGACTGTTTGGAGCAATAGCTGGG
>A_/_H2N2|CY121935|A/mallard/Sweden/58451/2006
CTTGGCAACAGGATTAAGAAATGTCCCTCAGATTGAAGCGAGAGGGTTGTTTGGGGCAATAGCTGGT
>A_/_H2N2|CY121927|A/mallard/Sweden/58112/2006
CTTGGCAACAGGATTAAGAAATGTCCCTCAGATTGAAGCGAGAGGGTTGTTTGGGGCAATAGCTGGT
>A_/_H2N1|CY117549|A/shorebird/Delaware_Bay/24/1998
CCTAGCAACAGGACTAAGAAACGTCCCTCAGATTGAGTCAAGAGGATTGTTCGGGGCAATAGCTGGT
>A_/_H2N1|CY117541|A/shorebird/Delaware_Bay/236/1997
CCTAGCAACAGGACTAAGAAACGTCCCTCAGATTGAGTCAAGAGGATTGTTCGGGGCAATAGCTGGT
>A_/_H2N1|CY117533|A/shorebird/Delaware_Bay/185/1997
CCTAGCAACAGGACTAAGAAACGTCCCTCAGATTGAGTCAAGAGGATTGTTCGGGGCAATAGCTGGT
>A_/_H2N1|CY117525|A/shorebird/Delaware_Bay/138/1997
CCTAGCAACAGGACCAAGAAACGTCCCTCAGATTGAGTCAAGAGGATTGTTCGGGGCAATAGCTGGT
>A_/_H2N1|CY117517|A/shorebird/Delaware_Bay/122/1997
CCTAGCAACAGGACTAAGAAACGTCCCTCAGATTGAGTCAAGAGGATTGTTCGGGGCAATAGCTGGT
>A_/_H2N3|CY117509|A/ruddy_turnstone/Delaware_Bay/201/1994
CTTAGCAACAGGACTAAGAAACGTCCCTCAGATTGGGTCAAGAGGATTGTTTGGGGCAATAGCTGGT
>A_/_H2N3|CY117501|A/ruddy_turnstone/Delaware_Bay/129/1994
CTTAGCAACAGGACTAAGAAACGTCCCTCAGATTGGGTCAAGAGGATTGTTTGGGGCAATAGCTGGT
>A_/_H2N3|CY117493|A/laughing_gull/Delaware_Bay/34/1994
CTTAGCAACAGGACTAAGAAACGTCCCTCAGATTGGGTCAAGAGGATTGTTTGGGGCAATAGCTGGT
>A_/_H2N1|CY117485|A/ruddy_turnstone/Delaware_Bay/81/1993
CTTAGCAACAGGATTAAGAAACGTCCCTCAGATTGAGTCAAGAGGATTGTTTGGGGCAATAGCTGGT
>A_/_H2N1|CY117477|A/laughing_gull/Delaware_Bay/10/1990
CTTAGCAACAGGACTAAGAAACGTCCCTCAGATTGAGTCAAGGGGGTTGTTTGGGGCAATAGCTGGT
>A_/_H2N9|CY117469|A/gull/Maryland/18/1977
CTTGGCAACAGGACTCAGAAATGTCCCTCAAATTGAATCAAGAGGATTATTTGGAGCAATAGCTGGG
>A_/_H2N3|CY117421|A/mallard/Alberta/419/2009
CTTGGCGACAGGACTAAGAAATGTCCCTCAGATTGAATCAAGGGGATTGTTTGGAGCAATAGCTGGG
>A_/_H2N3|CY117413|A/mallard/Alberta/319/2009
CTTGGCGACAGGACTAAGAAATGTCCCTCAGATTGAATCAAGGGGATTGTTTGGAGCAATAGCTGGG
>A_/_H2N3|CY117405|A/mallard/Alberta/35/2009
CTTGGCGACAGGACTAAGAAATGTCCCTCAGATTGAATCAAGGGGATTGTTTGGAGCAATAGCTGGG
>A_/_H2N9|CY117397|A/mallard/Alberta/289/2009
CTTGGCGACAGGACTAAGAAATGTCCCTCAGATTGAATCAAGGGGATTGTTTGGAGCAATAGCTGGG
>A_/_H2N3|CY117389|A/mallard/Alberta/242/2004
TTTGGCGACAGGACTAAGAAATGTCCCTCAGATTGAATCAAGGGGATTGTTTGGAGCAATAGCTGGG
>A_/_H2N8|CY117373|A/wild_duck/Shantou/992/2000
CTTGGCAACAGGATTAAGAAATGTCCCTCAGATTGAATCAAGAGGATTGTTTGGGGCAATAGCTGGT
>A_/_H2N3|CY117357|A/mallard/Alberta/881/1984
TTTGGCAACAGGGCTAAGAAATGTCCCTCAGATTGAATCAAGGGGATTGTTTGGAGCAATAGCTGGT
>A_/_H2N9|CY117211|A/duck/Nanchang/4-190/2000
CTTGGCAACAGGATTAAGAAATGTCCCTCAGATTGAATCAAGAGGATTGTTTGGGGCAATAGCTGGT
>A_/_H2N3|CY117187|A/duck/Pennsylvania/9411697/1996
TTTGGCGACAGGACTAAGAAATGTCCCTCAGATTGAATCAAGGGGATTGTTTGGAGCAATAGCCGGG
>A_/_H2N3|CY117179|A/Peking_duck/Heinersdorf/648-4/1986
CTTAGCAACAGGACTAAGAAACGTCCCTCAGATTGAATCAAGGGGATTGTTTGGGGCAATAGCTGGT
>A_/_H2N3|CY117171|A/Peking_duck/Heinersdorf/648-6/1985
CTTAGCAACAGGACTAAGAAACGTCCCTCAGATTGAATCAAGGGGATTGTTTGGGGCAATAGCTGGT
>A_/_H2N3|CY117163|A/Peking_duck/Wagun/1689-6/1985
CTTAGCAACAGGACTAAGAAACGTCCCTCAGATTGAGTCAAGGGGATTGTTTGGGGCAATAGCTGGT
>A_/_H2N3|CY117139|A/mallard/Stralsund/55-6/1981
CTTAGCAACAGGATTAAGAAACGTCCCTCAGATTGAATCAAGGGGATTGTTTGGGGCAATAGCTGGT
>A_/_H2N3|CY117123|A/duck/Rugen/88-6/1981
CTTAGCAACAGGATTAAGAAACGTCCCTCAGATTGAATCAAGGGGATTGTTTGGGGCAATAGCTGGT
>A_/_H2N3|CY117107|A/duck/Rugen/79-6/1981
CTTAGCAACAGGATTAAGAAACGTCCCTCAGATTGAATCAAGGGGATTGTTTGGGGCAATAGCTGGT
>A_/_H2N1|CY117099|A/mallard/Stralsund/41-4/1981
CCTAGCTACAGGATTAAGAAACGTCCCTCAGATTGAATCAAGGGGATTGTTTGGGGCAATAGCTGGT
>A_/_H2N1|CY117091|A/mallard/Stralsund/41-6/1981
CCTAGCTACAGGATTAAGAAACGTCCCTCAGATTGAATCAAGGGGATTGTTTGGGGCAATAGCTGGT
>A_/_H2N3|CY117083|A/mallard/Stralsund/45-6/1981
CTTAGCAACAGGATTAAGAAACGTCCCTCAGATTGAATCAAGGGGATTGTTTGGGGCAATAGCTGGT
>A_/_H2N3|CY117075|A/mallard/Stralsund/48-6/1981
CTTAGCAACAGGATTAAGAAACGTCCCTCAGATTGAATCAAGGGGATTGTTTGGGGCAATAGCTGGT
>A_/_H2N3|CY117067|A/mallard/Rugen/26-4/1980
CTTAGCAACAGGATTAAGAAACGTCCCTCAGATTGAATCAAGGGGATTGTTTGGGGCAATAGCTGGT
>A_/_H2N3|CY117059|A/mallard/Berlin/452-6/1980
CTTAGCAACAGGATTAAGAAACATCCCTCAGATTGAATCAAGGGGATTGTTTGGGGCAATAGCTGGT
>A_/_H2N2|CY117051|A/chicken/New_Jersey/13839-17/1995
TTTGGCTACAGGGCTAAGAAATATCCCTCAGATCGAATCAAGAGGATTGTTTGGAGCAATAGCCGGT
>A_/_H2N2|CY117043|A/guinea_fowl/New_York/13824/1995
TTTGGCTACAGGGCTAAGAAATATCCCTCAGATCGAATCAAGAGGATTGTTTGGAGCAATAGCCGGT
>A_/_H2N2|CY117035|A/chicken/New_Jersey/10977-2/1994
TTTGGCTACAGGGCTAAGAAATATCCCTCAGATCGAATCAAGAGGATTGTTTGGAGCAATAGCCGGT
>A_/_H2N2|CY117027|A/chicken/New_Jersey/8695-5/1994
TTTGGCTACAGGGCTAAGAAATATCCCTCAGATTGAATCAAGAGGATTGTTTGGAGCAATAGCCGGT
>A_/_H2N2|CY117019|A/guinea_fowl/New_Jersey/7290-19/1994
TTTGGCTACAGGGCTAAGAAATATCCCTCAGATCGAATCAAGAGGATTGTTTGGAGCAATAGCCGGT
>A_/_H2N2|CY117011|A/guinea_fowl/New_York/4449-12/1994
TTTGGCTACAGGGCTAAGAAATATCCCTCAGATCGAATCAAGAGGATTGTTTGGAGCAATAGCCGGT
>A_/_H2N2|CY117003|A/chicken/New_Jersey/16264-16/1995
TTTGGCTACAGGGCTAAGAAATATCCCTCAGATCGAATCAAGAGGATTGTTTGGAGCAATAGCCGGT
>A_/_H2N2|CY116995|A/guinea_fowl/New_Jersey/14600-21/1995
TTTGGCTACAGGGCCAAGAAATATCCCTCAGATCGAATCAAGAGGATTGTTTGGAGCAATAGCCGGT
>A_/_H2N2|CY116963|A/chicken/Jena/4836/1983
CTTAGCAACAGGACTAAGAAACGTCCCTCAGATTGAATCAAGGGGATTGTTTGGGGCAATAGCTGGT
>A_/_H2N2|CY116955|A/chicken/Jena/4705/1984
CTTAGCAACAGGACTAAGAAACGTCCCTCAGATTGAATCAAGGGGATTGTTTGGGGCAATAGCTGGT
>A_/_H2N2|CY116891|A/duck/Hong_Kong/273/1978
CTTAGCAACAGGATTAAGGAATGTCCCACAAATGGAATCAAGAGGGTTGTTTGGGGCAATAGCTGGT
>A_/_H2N2|CY116883|A/mallard/Potsdam/179/1983
CTTAGCAACAGGACTAAGAAACGTCCCTCAGATTGAATCAAGGGGATTGTTTGGGGCAATAGCTGGT
>A_/_H2N1|CY116859|A/mallard/Potsdam/177-4/1983
CTTAGCAACAGGACTAAGAAACGTCCCTCAGATTGAATCAAGGGGATTATTTGGGGCAATAGCTGGT
>A_/_H2N2|CY116851|A/mallard/Potsdam/176/1983
CTTAGCAACAGGACTAAGAAACGTCCCTCAGATTGAATCAAGGGGATTGTTTGGGGCAATAGCTGGT
>A_/_H2N2|CY116843|A/mallard/MT/Y61
CTTAGCAACAGGATTAAGAAACGTCCCTCAGATTGAATCAAGGGGATTGTTTGGGGCAATAGCTGGT
>A_/_H2N3|CY116791|A/ruddy_turnstone/Delaware_Bay/157/1994
CTTAGCAACAGGACTAAGAAACGTCCCTCAGATTGGGTCAAGAGGATTGTTTGGGGCAATAGCTGGT
>A_/_H2N3|CY116759|A/duck/Rugen/78-6/1981
CTTAGCAACAGGATTAAGAAACGTCCCTCAGATTGAATCAAGGGGATTGTTTGGGGCAATAGCTGGT
>A_/_H2N2|AB669133|A/duck/Tsukuba/1/2006(H2N2)
CTTGGCAACAGGGTTAAGAAACGTCCCCCAGATTGAATCAAGAGGATTGTTTGGGGCAATAGCTGGT
>A_/_H2N1|CY101474|A/ruddy_turnstone/Delaware/519/1988
CTTAGCAACAGGACCAAGAAACGTCCCTCAGATTGAGTCAAGGGGATTGTTTGGGGCAATAGCTGGT
>A_/_H2N8|CY102260|A/ruddy_turnstone/Delaware_Bay/142/1998
CCTAGCAACAGGACTAAGAAACGTCCCTCAGATTGAGTCAAGAGGATTGTTCGGGGCAATAGCTGGT
>A_/_H2N3|CY096994|A/blue-winged_teal/Wisconsin/2572/2009
CTTGGCGACAGGACTAAGAAATGTCCCTCAGATTGAATCAAGGGGACTGTTTGGAGCAATAGCTGGG
>A_/_H2N3|CY097203|A/American_green-winged_teal/Illinois/2479/2009
CTTGGCGACAGGACTAAGAAATGTCCCTCAGATTGAATCAAGGGGATTGTTTGGAGCAATAGCTGGG
>A_/_H2N2|CY077095|A/mallard/Potsdam/178-4/1983-quail-chicken-adapted
CTTAGCAACAGGACTAAGAAACGTCCCTCAGATTGAATCAAGGGGATTGTTTGGGGCAATAGCTGGT
>A_/_H2N2|CY067272|A/mallard/Postdam/178-CIP046-qa6rnd2/1983
CTTAGCAACAGGACTAAGAAACGTCCCTCAGATTGAATCAAGGGGATTGTTTGGGGCAATAGCTGGT
>A_/_H2N3|CY060424|A/northern_pintail/Sweden/1/2003
CCTGGCGACAGGGTTAAGAAATGTCCCTCAGATTGAATCAAGAGGACTGTTTGGAGCAATAGCTGGT
>A_/_H2N2|L11136|A/mallard/MT/Y61
CTTAGCAACAGGATTAAGAAACGTCCCTCAGATTGAATCAAGGGGATTGTTTGGGGCAATAGCTGGT
>A_/_H2N9|L11129|A/duck/GDR/72
CTTAGCAACAGGATTGAGAAACGTTCCTCAAATTGAATCAAGGGGATTGTTTGGAGCAATAGCTGGT
>A_/_H2N3|CY039383|A/mallard/Alberta/12017/2005
TTTGGCGACAGGACTAAGAAATGTCCCTCAGATTGAATCAAGGGGATTGTTTGGAGCAATAGCTGGG
>A_/_H2N8|GU186622|A/herring_gull/DE/677/1988
CTTAGCAACAGGACTAAGAAACGTCCCTCAGATTGAGTCAAGGGGATTGTTTGGGGCAATAGCTGGT
>A_/_H2N3|GU053513|A/mallard/Maryland/324/2003
TTTGGCGACAGGACTAAGAAATGTCCCTCAGATTGAATCAAGGGGATTGTTTGGAGCAATAGCTGGG
>A_/_H2N2|EU735810|A/chicken/PA/298101-4/2004
CCTGGCAACAGGGTTAAGAAATGTCCCTCAGATTGAATCAAGGGGACTGTTTGGAGCAATAGCTGGC
>A_/_H2N3|CY045287|A/mallard/Quebec/11063/2006
TTTGGCGACAGGATTAAGAAATGTCCCTCAGATTGAATCAAGAGGATTATTTGGAGCAATAGCAGGG
>A_/_H2N3|CY045279|A/mallard/Quebec/10969/2006
TTTGGCGACAGGATTAAGAAATGTCCCTCAGATTGAATCAAGAGGATTATTTGGAGCAATAGCAGGG
>A_/_H2N8|GQ415319|A/mallard/Switzerland/WV4060057/2006
CCTGGCAACAGGGTTAAGAAATGTCCCTCAGATTGAATCAAGAGGGCTTTTCGGAGCAATAGCTGGT
>A_/_H2N2|CY042294|A/chicken/New_York/Sg-00303/1997
TTTGGCTACAGGGCTAAGAAATGTCCCTCAGATTGAATCAAGAGGATTGTTCGGAGCAATAGCCGGT
>A_/_H2N2|CY042292|A/guinea_fowl/New_York/Sg-00302/1997
TTTGGCTACAGGGCTAAGAAATGTCCCTCAGATTGAATCAAGAGGATTGTTCGGAGCAATAGCCGGT
>A_/_H2N2|CY042290|A/chicken/New_York/Sg-00300/1997
TTTGGCTACAGGGCTAAGAAATGTCCCTCAGATTGAATCAAGAGGATTGTTCGGAGCAATAGCCGGT
>A_/_H2N2|CY042286|A/guinea_fowl/New_York/Sg-00278/1995
TTTGGCTACAGGGCTAAGAAATATCCCTCAGATCGAATCAAGAGGATTGTTTGGAGCAATAGCCGGT
>A_/_H2N2|CY042285|A/chicken/New_Jersey/Sg-00276/1995
TTTGGCTACAGGGCTAAGAAATATCCCTCAGATCGAATCAAGAGGATTGTTTGGAGCAATAGCCGGT
>A_/_H2N2|CY042279|A/guinea_fowl/New_York/Sg-00272/1995
TTTGGCTACAGGGCTAAGAAATATCCCTCAGATCGAATCAAGAGGATTGTTTGGAGCAATAGCCGGT
>A_/_H2N2|CY042273|A/duck/New_Jersey/Sg-00266/1995
TTTGGCTACAGGGCTAAGAAATATCCCTCAGATCGAATCAAGAGGATTGTTTGGAGCAATAGCCGGT
>A_/_H2N2|CY042271|A/guinea_fowl/New_Jersey/Sg-00265/1995
TTTGGCTACAGGGCTAAGAAATATCCCTCAGATCGAATCAAGAGGATTGTTTGGAGCAATAGCCGGT
>A_/_H2N2|CY042270|A/chicken/New_Jersey/Sg-00264/1995
TTTGGCTACAGGGCTAAGAAATGTCCCTCAGATTGAATCAAGAGGATTGTTCGGAGCAATAGCCGGT
>A_/_H2N2|CY042266|A/guinea_fowl/New_York/Sg-00262/1995
TTTGGCTACAGGGCTAAGAAATATCCCTCAGATCGAATCAAGAGGATTGTTTGGAGCAATAGCCGGT
>A_/_H2N2|CY042265|A/chicken/New_York/Sg-00260/1995
TTTGGCTATAGGGCTAAGAAATGTCCCTCAGATTGAATCAAGAGGATTGTTCGGAGCAATAGCCGGT
>A_/_H2N2|CY042257|A/chicken/New_York/Sg-00256/1994
TTTGGCTACAGGGCTAAGAAATGTCCCTCAGATTGAATCAAGAGGATTGTTCGGAGCAATAGCCGGT
>A_/_H2N3|GQ257503|A/mallard/Maryland/320/2003
TTTGGCGACAGGACTAAGAAATGTCCCTCAGATTGAATCAAGGGGATTGTTTGGAGCAATAGCTGGG
>A_/_H2N3|GQ257511|A/mallard/Maryland/333/2003
TTTGGCGACAGGACTAAGAAATGTCCCTCAGATTGAATCAAGGGGATTGTTTGGAGCAATAGCTGGG
>A_/_H2N3|GQ257519|A/mallard/Maryland/338/2003
TTTGGCAACAGGACTAAGAAATGTCCCTCAGATTGAATCAAGGGGATTGTTTGGAGCAATAGCTGGG
>A_/_H2N3|CY041330|A/mallard/Sweden/45/2005
CCTGGCGACAGGGTTAAGAAATGTCCCTCAGATTGAATCAAGAGGACTGTTTGGAGCAATAGCTGGT
>A_/_H2N2|CY041226|A/mallard/Netherlands/31/2006
CTTGGCAACAGGATTAAGAAATGTCCCTCAGATTGAAGCGAGAGGGTTGTTTGGGGCAATAGCTGGT
>A_/_H2N3|FJ686698|A/mallard/Maryland/301/2003
TTTGGCGACAGGACTAAGAAATGTCCCTCAGATTGAATCAAGGGGATTGTTTGGAGCAATAGCTGGG
>A_/_H2N3|FJ686706|A/mallard/Maryland/319/2003
TTTGGCAACAGGACTAAGAAATGTCCCTCAGATTGAATCAAGGGGATTGTTTGGAGCAATAGCTGGG
>A_/_H2N1|FJ686714|A/mallard/Ohio/362/2003
TTTGGCGACAGGACTAAGAAATGTCCCTCAGATTGAATCAAGGGGATTGTTTGGAGCAATAGCTGGG
>A_/_H2N1|FJ686722|A/mallard/Ohio/363/2003
TTTGGCGACAGGACTAAAAAATGTCCCTCAGATTGAATCAAGGGGATTGTTTGGAGCAATAGCTGGG
>A_/_H2N3|FJ686810|A/mallard/Maryland/316/2003
TTTGGCGACAGGACTAAGAAATGTCCCTCAGATTGAATCAAGGGGATTGTTTGGAGCAATAGCTGGG
>A_/_H2N2|CY036580|A/chicken/Pennsylvania/Sg-00427/2004
CCTGGCAACAGGGTTAAGAAATGTCCCTCAGATTGAATCAAGGGGACTGTTTGGAGCAATAGCTGGC
>A_/_H2N2|CY036576|A/chicken/Pennsylvania/Sg-00426/2004
CCTGGCAACAGGGTTAAGAAATGTCCCTCAGATTGAATCAAGGGGACTGTTTGGAGCAATAGCTGGC
>A_/_H2N2|CY036573|A/avian/New_York/Sg-00425/2004
TTTGGCGACAGGACTAAGAAATGTCCCTCAGATTGAATCAAGGGGATTGTTTGGAGCAATAGCTGGG
>A_/_H2N3|EU557522|A/northern_pintail/Alaska/44183-123/2006
TTTGGCGACAGGACTAAGAAATGTCCCTCAGATTGAATCAAGGGGATTGTTTGGAGCAATAGCTGGT
>A_/_H2N6|FM179753|A/wigeon/Norway/10_1783/2006
CCTGGCGACAGGGTTGAGAAATGTCCCTCAGATTGAATCAAGAGGACTGTTTGGAGCAATAGCTGGT
>A_/_H2N9|EU742644|A/gull/Maryland/19/1977
CTTGGCAACAGGACTCAGAAATGTCCCTCAAATTGAATCAAGAGGATTATTTGGAGCAATAGCTGGG
>A_/_H2N2|L11141|A/Pintail/Praimoric/625/76
CTTAGCAACAGGATTAAGGAATGTTCCACAAATGGAATCAAGAGGGTTGTTTGGGGCAATAGCTGGT
>A_/_H2N3|L11140|A/Peking_duck/Potsdam/1689-4/85
CTTAGCAACAGGACTAAGAAACGTCCCTCAGATTGAGTCAAGGGGATTGTTTGGGGCAATAGCTGGT
>A_/_H2N2|L11139|A/mallard/Potsdam/178-4/83
CTTAGCAACAGGACTAAGAAACGTCCCTCAGATTGAATCAAGGGGATTGTTTGGGGCAATAGCTGGT
>A_/_H2N8|L11132|A/herring_gull/DE/677/1988
CTTAGCAACAGGACTAAGAAACGTCCCTCAGATTGAGTCAAGGGGATTGTTTGGGGCAATAGCTGGT
>A_/_H2N8|L11130|A/gull/MD/19/77
CTTGGCAACAGGACTCAGAAATGTCCCTCAAATTGAATCAAGAGGATTATTTGGAGCAATAGCTGGG
>A_/_H2N2|L11127|A/chicken/Potsdam/4705/84
CTTAGCAACAGGACTAAGAAACGTCCCTCAGATTGAATCAAGGGGATTGTTTGGGGCAATAGCTGGT
>A_/_H2N9|CY005546|A/duck/Hong_Kong/278/1978
CTTAGCAGCAGGATTAAGGAATGTCCCACAAATGGAATCAAGAGGGTTGTTTGGGGCAATAGCTGGT
>A_/_H2N8|CY004554|A/herring_gull/DE/692/1988
CTTAGCAACAGGACTAAGAAACGTCCCTCAGATTGAGTCAAGGGGATTGTTTGGGGCAATAGCTGGT
>A_/_H2N3|CY003992|A/mallard/Alberta/79/2003
TTTGGCAACAGGACTAAGAAATGTCCCTCAGATTGAATCAAGGGGATTGTTTGGAGCAATAGCTGGG
>A_/_H2N4|CY003984|A/mallard/Alberta/149/2002
TTTGGCGACAGGACTGAGAAATGTCCCTCAGATTGAATCAAGGGGATTGTTTGGAGCAATAGCTGGA
>A_/_H2N8|CY003914|A/herring_gull/DE/703/1988
CTTAGCAACAGGACCAAGAAACGTCCCTCAGATTGAGTCAAGGGGATTGTTTGGGGCAATAGCTGGT
>A_/_H2N1|CY003907|A/herring_gull/DE/698/1988
CTTAGCAACAGGACTAAGAAACGTCCCTCAGATTGAGTCAAGGGGATTGTTTGGGGCAATAGCTGGT
>A_/_H2N3|CY003847|A/mallard/Alberta/77/1977
TTTGGCAACAGGGCTAAGAAATGTCCCTCAGATTGAATCAAAAGGATTGTTTGGAGCAATCGCTGGG
>A_/_H2N2|DQ017493|A/mallard/Postdam/178-4/83
CTTAGCAACAGGACTAAGAAACGTCCCTCAGATTGAATCAAGGGGATTGTTTGGGGCAATAGCTGGT
>A_/_H2N2|DQ017486|A/mallard/Postdam/178-4/83
CTTAGCAACAGGACTAAGAAACGTCCCTCAGATTGAATCAAGGGGATTGTTTGGGGCAATAGCTGGT
>A_/_H2N3|CY014710|A/duck/Germany/1215/1973
ATTAGCAACAGGATTAAGAAATGTCCCTCAAATTGAATCAAGGGGATTGTTTGGGGCAATAGCTGGT
>A_/_H2N9|CY014609|A/Duck/Nanchang/4-184/2000
CTTGGCAACAGGATTAAGAAATGTCCCTCAGATTGAATCAAGAGGATTGTTTGGGGCAATAGCTGGT
>A_/_H2N9|CY014556|A/herring_gull/Delaware/670/1988
CTTAGCAACAGGACCAAGAAACGTCCCTCAGATTGAATCAAGGGGATTGTTTGGGGCAATAGCTGGT
>A_/_H2N2|AB276115|A/duck/Hokkaido/95/01
CTTAGCAACAGGGTTAAGAAATGTCCCTCAGATTGAATCAAGAGGATTGTTTGGGGCAATAGCTGGT
>A_/_H2N5|MT824948|A/mallard/Maryland/16OS0188/2016
TTTGGCGACCGGACTAAGAAATGTCCCTCAGATTGAATCGAGGGGACTGTTTGGAGCAATAGCTGGG
>A_/_H2N3|MW133005|A/White-fronted_Goose/Ukraine/Kurganskoe-2-16-11/2011
CTTGGCAACAGGATTAAGAAATGTCCCTCAGATTGAGTCAAGAGGATTGTTTGGGGCAATAGCTGGT
>A_/_H2N3|MW132997|A/Mallard/Ukraine/Kurganskoe-7-16-11/2011
CTTGGCAACAGGATTAAGAAATGTCCCTCAGATTGAATCAAGAGGATTGTTTGGGGCAATAGCTGGT
>A_/_H2N1|MN795016|A/common_goldeneye/Michigan/18OS3858/2018
CTTGGCGACAGGACTAAGAAATGTTCCTCAGATTGAATCAAGGGGATTGTTTGGAGCAATAGCTGGT
>A_/_H2N3|MN937838|A/mallard/Pennsylvania/UGAI18-1520/2018
CTTGGCGACCGGACTAAGAAATGTCCCTCAGATTGAATCGAGGGGACTGTTTGGAGCAATAGCTGGG
>A_/_H2N2|MN998504|A/duck/Pennsylvania/14-030488-005/2014
CTTGGCAACAGGGCTAAGAAATGTTCCTCAGATTGAATCAAGGGGATTGTTTGGAGCAATAGCTGGG
>A_/_H2N7|MK913510|A/mallard_duck/California/UCD401/2018
CTTGGCAACAGGACTAAGAAATGTCCCTCAAATTGACTCAAGGGGATTGTTTGGAGCAATAGCTGGG
>A_/_H2N7|MK913502|A/mallard_duck/California/UCD405/2018
CTTGGCAACAGGACTAAGAAATGTCCCTCAAATTGACTCAAGGGGATTGTTTGGAGCAATAGCTGGG
>A_/_H2N7|MK913491|A/mallard_duck/California/UCD409/2018
CTTGGCAACAGGACTAAGAAATGTCCCTCAAATTGACTCAAGGGGATTGTTTGGAGCAATAGCTGGG
>A_/_H2N7|MK913476|A/mallard_duck/California/UCD432/2018
CTTGGCAACAGGACTAAGAAATGTCCCTCAAATTGACTCAAGGGGATTGTTTGGAGCAATAGCTGGG
>A_/_H2N3|MT406897|A/Anas_platyrhynchos/Belgium/11127/2016
CTTGGCAACAGGATTAAGAAATGTCCCTCAGATTGAATCAAGAGGATTGTTTGGGGCAATAGCTGGT
>A_/_H2N3|MT406833|A/Anas_platyrhynchos/Belgium/10409/2018
CTTGGCAACAGGATTAAGAAATGTCCCTCAGATTGAACCAAGAGGATTGTTTGGGGCAATAGCTGGT
>A_/_H2N9|MN988429|A/mallard/Minnesota/MN18-WB2-207B/2018
CTTGGCAACAGGACTAAGAAATGTCCCTCAGATTGAGTCAAGGGGATTGTTTGGAGCAATAGCTGGG
>A_/_H2N9|MN988421|A/mallard/Minnesota/MN18-WB2-207A/2018
CTTGGCAACAGGACYAAGAAATGTCCCTCAGATTGAGTCAAGGGGATTGTTTGGAGCAATAGCTGGG
>A_/_H2N3|MN988342|A/mallard/Minnesota/MN18-WB2-155A/2018
TTTGGCGACCGGACTAAGAAATATCCCTCAGATTGAATCGAGGGGACTGTTTGGAGCAATAGCCGGT
>A_/_H2N3|MN988334|A/mallard/Minnesota/MN18-WB2-130A/2018
TTTGGCGACCGGACTAAGAAATATCCCTCAGATTGAATCGAGGGGACTGTTTGGAGCAATAGCCGGT
>A_/_H2N3|MN988214|A/mallard/Minnesota/MN18-WB1-025A/2018
TTTGGCGACCGGACTAAGAAATGTCCCTCAGATTGAATCGAGGGGACTGTTTGGAGCAATAGCCGGT
>A_/_H2N3|MN988198|A/mallard/Minnesota/MN18-WB1-021A/2018
TTTGGCGACCGGACTAAGAAATATCCCTCAGATTGAATCGAGGGGACTGTTTGGAGCAATAGCCGGT
>A_/_H2N3|MT624542|A/Mallard_duck/Alberta/414/2019
TTTGGCGACAGGACTAAGAAATGTCCCTCAGATTGAGTCAAGGGGATTGTTTGGGGCAATAGCTGGG
>A_/_H2N3|MT624466|A/Mallard_duck/Alberta/452/2019
TTTGGCGACCGGACTAAGAAATGTCCCTCAGATTGAATCAAGGGGACTGTTTGGAGCAATAGCTGGG
>A_/_H2N5|MH503077|A/ruddy_turnstone/South_Carolina/UGAI17-4979/2017
CTTGGCAACAGGATTAAGAAATGTCCCTCAGATTGAATCAAGAGGATTGTTTGGGGCAATAGCTGGT
>A_/_H2N9|MH501497|A/ruddy_turnstone/New_Jersey/AI10-634/2010
CTTGGCGACAGGACTAAGAAATGTCCCTCAGATTGAGTCAAGGGGATTGTTTGGAGCAATAGCTGGG
>A_/_H2N3|MH501233|A/ruddy_turnstone/Delaware/AI10-1106/2010
CTTGGCGACAGGACTAAGAAATGTCCCTCAGATTGAGTCAAGGGGATTGTTTGGAGCAATAGCTGGG
>A_/_H2N2|MK327742|A/blue-winged_teal/Guatemala/CIP049-H117-130/2013
CTTGGCGACAGGACTAAGAAATGTCCCTCAGATTGAGTCAAGGGGATTGTTTGGAGCAATAGCTGGG
>A_/_H2N9|MK326705|A/blue-winged_teal/Guatemala/CIP049-H121-36/2014
CTTGGCGACAGGACTAAGAAATGTCCCTCAGATTGAGTCAAGGGGATTGTTTGGAGCAATAGCTGGG
>A_/_H2N3|MK928172|A/Mallard/California/D1516363/2015
CTTGGCGACAGGACTAAGAAATGTCCCTCAGATTGAGTCAAGGGGATTGTTTGGAGCAATAGCTGGG
>A_/_H2N3|MK979240|A/duck/Mongolia/975/2018
CTTGGCAACAGGATTAAGAAATGTCCCTCAAATTGAACCAAGAGGATTGTTTGGGGCAATAGCTGGT
>A_/_H2N3|MK979208|A/duck/Mongolia/953/2018
CTTGGCAACAGGATTAAGAAATGTCCCTCAAATTGAACCAAGAGGATTGTTTGGGGCAATAGCTGGT
>A_/_H2N3|MK979088|A/duck/Mongolia/909/2018
CTTGGCAACAGGATTAAGAAATGTCCCTCAAATTGAACCAAGAGGATTGTTTGGGGCAATAGCTGGT
>A_/_H2N9|MH412465|A/mallard/Alberta/278/2017
CTTGGCAACAGGACTAAGAAATGTCCCTCAGATTGAGTCAAGGGGATTGTTTGGAGCAATAGCTGGG
>A_/_H2N9|MH637149|A/green-winged_teal/Alberta/409/2017
CTTGGCAACAGGACTAAGAAATGTCCCTCAGATTGAGTCAAGGGGATTGTTTGGAGCAATAGCTGGG
>A_/_H2N9|MH637361|A/mallard/Alberta/417/2017
CTTGGCAACAGGACTAAGAAATGTCCCTCAGATTGAGTCAAGGGGATTGTTTGGAGCAATAGCTGGG
>A_/_H2N3|MG280408|A/mallard_duck/Ohio/16OS0827/2016
TTTGGCGACCGGACTAAGAAATGTCCCTCAGATTGAATCGAGGGGACTGTTTGGAGCAATAGCTGGG
>A_/_H2N3|MG280380|A/mallard_duck/Ohio/16OS0953/2016
TTTGGCGACCGGACTAAGAAATGTCCCTCAGATTGAATCGAGGGGATTGTTTGGAGCAATAGCTGGG
>A_/_H2N3|MG279938|A/mallard_duck/Ohio/16OS5056/2016
TTTGGCGACCGGACTAAGAAATGTCCCTCAAATTGAATCGAGGGGACTGTTTGGAGCAATAGCTGGG
>A_/_H2N9|MF148037|A/mallard_duck/Netherlands/14/2014
CTTGGCAACAGGATTAAGAAATGTCCCTCAGATTGAATCAAGAGGATTGTTTGGGGCAATAGCTGGT
>A_/_H2N3|MF147776|A/mallard_duck/Netherlands/24/2011
CTTGGCAACAGGATTAAGAAATGTCCCTCAAATTGAATCAAGAGGACTGTTTGGGGCAATAGCTGGT
>A_/_H2N9|MF147536|A/mallard_duck/Netherlands/16/2014
CTTGGCAACAGGATTAAGAAATGTCCCTCAGATTGAATCAAGAGGATTGTTTGGGGCAATAGCTGGT
>A_/_H2N2|MF147519|A/mallard_duck/Netherlands/33/2011
CTTGGCAACAGGATTGAGAAATGTCCCTCAAATAGAATCAAGAGGACTGTTTGGGGCAATAGCCGGT
>A_/_H2N3|MF146986|A/mallard_duck/Netherlands/25/2011
CTTGGCAACAGGATTAAGAAATGTCCCTCAAATTGAATCAAGAGGACTGTTTGGGGCAATAGCTGGT
>A_/_H2N3|MF145718|A/mallard_duck/Netherlands/22/2013
CTTGGCAACAGGATTAAGAAATGTCCCTCAGATTGAATCAAGAGGATTGTTTGGGGCAATAGCTGGT
>A_/_H2N6|KY828666|A/mallard/California/UCD353/2014
CTTGGCGACAGGACTAAGAAATGTCCCTCAGATTGAATCAAGGGGATTGTTTGGAGCAATAGCTGGG
>A_/_H2N9|KY130715|A/northern_pintail/Alaska/655/2011
CTTGGCGACAGGAMTAAGAAATGTCCCTCAGATTGAATCAAGGGGACTGTTTGGAGCAATAGCTGGG
>A_/_H2N3|KY130656|A/northern_pintail/Alaska/366/2011
CTTGGCGACAGGACTAAGAAATGTCCCTCAGATTGAATCAAGGGGACTGTTTGGAGCAATAGCTGGG
>A_/_H2N3|KY130600|A/green-winged_teal/Alaska/227/2011
CTTGGCGACAGGACTAAGAAATGTCCCTCAGATTGAATCAAGGGGACTGTTTGGAGCAATAGCTGGG
>A_/_H2N9|KY583944|A/mallard/Ohio/15OS4177/2015
CTTGGCGACAGGACTAAGAAATGTCCCTCAGATTGAATCAAGGGGATTGTTCGGAGCAATAGCTGGG
>A_/_H2N9|KY583849|A/blue-winged_teal/Missouri/15OS5111/2015
TTTGGCGACAGGACTAAGAAATGTCCCTCAGATTGAATCAAGGGGATTGTTTGGAGCAATAGCTGGG
>A_/_H2N9|KY561126|A/northern_pintail_duck/Ohio/15OS5942/2015
CTTGGCGACAGGACTAAGAAATGTCCCTCAGATTGAATCAAGGGGATTGTTTGGAGCAATAGCTGGG
>A_/_H2N2|KY272974|A/turkey/Connecticut/15-009905-1/2015
CTTGGCAACAGGGCTAAGAAATGTTCCTCAGATTGAATCAAGGGGATTGTTTGGAGCAATAGCTGGG
>A_/_H2N3|KX960477|A/blue-winged_teal/Guatemala/CIP049H111-98/2012
CTTGGCGACAGGACTAAGGAATGTCCCTCAGATTGAATCAAGGGGGTTGTTCGGAGCAATAGCTGGG
>A_/_H2N8|KX394376|A/duck/Zhejiang/6D10/2013
CTTGGCAACAGGATTAAGAAATGTCCCTCAAATTGAATCAAGAGGACTGTTTGGGGCAATAGCTGGT
>A_/_H2N3|CY196716|A/duck/Interior_Alaska/11PG00459/2011
CTTGGCGACAGGACTAAGAAATGTCCCTCAGATTGAATCAAGGGGATTGTTCGGGGCAATAGCTGGG
>A_/_H2N2|KM100132|A/duck/Wuxi/2/2013
CTTGGCAACAGGATTAAGAAATGTCCCTCAAATTAAATCGAGAGGACTATTTGGGGCAATAGCTGGT
>A_/_H2N5|JX080750|A/emperor_goose/Alaska/44064-075/2006
CTTGGCAACAGGATTAAGAAACGTCCCTCAGATTGAATCAAGAGGATTGTTTGGGGCAATAGCTGGT
>A_/_H2N1|JX080749|A/emperor_goose/Alaska/44063-145/2006
TTTGGCGACAGGACTAAGAAATGTCCCTCAGATTGAATCAAGGGGATTGTTTGGAGCAATAGCTGGG
>A_/_H2N5|JX080748|A/emperor_goose/Alaska/44063-075/2006
CTTGGCAACAGGATTAAGAAACGTCCCTCAGATTGAATCAAGAGGATTGTTTGGGGCAATAGCTGGT
>A_/_H2N5|JX080747|A/emperor_goose/Alaska/44063-066/2006
CTTGGCAACAGGATTAAGAAACGTCCCTCAGATTGAATCAAGAGGATTGTTTGGGGCAATAGCTGGT
>A_/_H2N1|JX080744|A/emperor_goose/Alaska/44063-029/2006
TTTGGCGACAGGACTAAGAAATGTCCCTCAGATTGAATCAAGGGGATTGTTTGGAGCAATAGCTGGG
>A_/_H2N3|CY103519|A/mallard/Alberta/417/2009
CTTGGCGACAGGACTAAGAAATGTCCCTCAGATTGAATCAAGGGGATTGTTTGGAGCAATAGCTGGG
>A_/_H2N3|CY097334|A/mallard/Wisconsin/2560/2009
CTTAGCGACAGGACTAAGAAATGTCCCTCAGATTGAATCAAGGGGACTGTTTGGAGCAATAGCTGGG
>A_/_H2N3|CY097374|A/mallard/Wisconsin/2785/2009
CTTGGCGACAGGACTAAGAAATGTCCCTCAGATTGAATCAAGGGGACTGTTTGGAGCAATAGCTGGG
>A_/_H2N3|CY097598|A/mallard/Missouri/132/2009
CTTGGCGACAGGACTAAGAAACGTCCCTCAGATTGAATCAAGGGGGCTGTTTGGAGCAATAGCTGGG
>A_/_H2N3|JF327335|A/chicken/OH/494832/2007
CTTGGCGACAGGACTAAGAAATGTTCCTCAGATTGAATCAAGGGGATTGTTTGGAGCAATAGCTGGG
>A_/_H2N3|JF327327|A/duck/OH/492493/2007
CTTGGCGACAGGACTAAGAAATGTCCCTCAGATTGAATCAAGGGGATTGTTTGGAGCAATAGCTGGG
>A_/_H2N3|CY078691|A/mallard/Interior_Alaska/6MP0038BR2/2006
TTTGGCGACAGGACTAAGAAATGTCCCTCAGATTGAATCAAGGGGATTGTTTGGAGCAATAGCTGGT
>A_/_H2N3|CY078579|A/northern_pintail/Interior_Alaska/6MP0792/2006
TTTGGCGACAGGACTAAGAAATGTCCCTCAGATTGAATCAAGGGGATTGTTTGGAGCAATAGCTGGT
>A_/_H2N9|CY076800|A/northern_shoveler/California/JN586/2006
CTTGGCGACAGGACTTAGAAATGTCCCTCAGATTGAATCAAGGGGATTGTTTGGAGCAATAGCTGGG
>A_/_H2N3|HM193553|A/mallard/Alaska/44183-124/2006
TTTGGCGACAGGACTAAGAAATGTCCCTCAGATTGAATCAAGGGGATTGTTTGGAGCAATAGCTGGT
>A_/_H2N8|HM589205|A/turkey/CA/1797/2008
CTTGGCGACAGGACCAAGAAATGTCCCTCAGATTGAATCAAGGGGATTGTTTGGTGCAATAGCTGGG
>A_/_H2N5|MN253558|A/American_Wigeon/Nebraska/AH0033109S.4.A/2015**gb
TTTGGCGACCGGACTAAGAAATGTCCCTCAGATTGAATCGAGGGGACTGTTTGGAGCAATAGCTGGG
>A_/_H2gb|CY043322|A/bald_eagle/Virginia/Sg-00154/2008**gb
TTTGGCAACAGGGCTAAGAAATGTCCCTCAGATTGAATCAAGGGGATTGTTTGGAGCAATAGCTGGT
>A_/_H2N3|CY120777|A/blue-winged_teal/Alberta/604/1978**gb
TTTGGCAACAGGGCTAAGAAATGTCCCTCAGATTGAATCAAGAGGATTGTTTGGAGCAATAGCTGGT
>A_/_H2N1|MN552480|A/Blue-winged_Teal/Ohio/16OS1039/2016**gb
TTTGGCGACCGGACTAAGAAATGTCCCTCAGATTGAATCGAGGGGACTGTTTGGAGCAATAGCTGGG
>A_/_H2gb|CY205472|A/blue-winged_teal/Texas/AI12-4454/2012**gb
CTTGGCGACAGGACTAAGGAATGTCCCTCAGATTGAATCAAGGGGATTGTTCGGAGCAATAGCTGGA
>A_/_H2N3|LC042003|A/duck/Alaska/5111/1994**gb
TTTGGCGACAGGGCTAAGAAATGTCCCTCAGATTGAATCAAGGGGATTGTTTGGAGCAATAGCCGGG
>A_/_H2N3|LC431476|A/duck/Alaska/5111/1994**gb
TTTGGCGACAGGGCTAAGAAATGTCCCTCAGATTGAATCAAGGGGATTGTTTGGAGCAATAGCCGGG
>A_/_H2N3|LC042006|A/duck/Hokkaido/W163/2010**gb
CTTGGCAACAGGATTAAGAAATGTCCCTCAAATTGAATCAAGAGGACTGTTTGGGGCAATAGCTGGT
>A_/_H2N3|LC041993|A/duck/Mongolia/210/2003**gb
CTTAGCAACAGGATTAAGAAATGTCCCTCAGATTGAATCAAGAGGATTGTTCGGGGCAATAGCTGGT
>A_/_H2gb|CY116899|A/duck/New_Jersey/7872-27/1995(mixed)**gb
TTTGGCTACAGGGCTAAGAAATATCCCTCAGATCGAATCAAGAGGATTGTTTGGAGCAATAGCCGGT
>A_/_H2N3|CY095180|A/duck/New_York/53294-6/2005**gb
TTTGGCGACAGGGCTAAGAAATGTCCCTCAGATTGAATCAAGGGGATTGTTTGGAGCAATAGCTGGG
>A_/_H2N3|CY178511|A/duck/Wisconsin/2409/1985**gb
TTTGGCAACAGGGCTAAGAAATGTCCCTCAGATTGAATCAAGGGGATTGTTTGGAGCAATAGCTGGT
>A_/_H2N1|CY178519|A/duck/Wisconsin/2420/1985**gb
TTTGGCAACAGGGCTAAGAAATGTCCCTCAGATTGAATCAAGGGGATTGTTTGGAGCAATAGCTGGT
>A_/_H2N7|KF357793|A/duck/Zhejiang/468/2013**gb
CTTGGCAACAGGATTGAGAAACGTCCCTCAGATTGAATCAAAAGGATTGTTTGGGGCAATAGCTGGC
>A_/_H2N3|MN552537|A/Mallard_Duck/Ohio/16OS0899/2016**gb
TTTGGCGACCGGACTAAGAAATGTCCCTCAGATTGAATCGAGGGGACTGTTTGGAGCAATAGCTGGG
>A_/_H2gb|CY136945|A/mallard/Alberta/267/1996**gb
TTTGGCGACAGGGCTAAGAAATGTCCCTCAGATTGAATCAAGGGGATTGTTTGGAGCAATAGCCGGG
>A_/_H2gb|CY117268|A/mallard/Alberta/838/1979**gb
TTTGGCAACAGGGCTAAGAAATGTCCCTCAGATTGAATCAAGAGGATTGTTTGGAGCAATAGCTGGT
>A_/_H2gb|CY116732|A/mallard/Berlin/453-4/1980**gb
CTTAGCAACAGGATTAAGAAACATCCCTCAGATTGAATCAAGGGGATTGTTTGGGGCAATAGCTGGT
>A_/_H2gb|CY186699|A/mallard/Illinois/12OS4466/2012**gb
TTTGGCGACAGGACTAAGAAATGTCCCTCAGATTGAATCAAGGGGATTGTTTGGAGCAATAGCTGGG
>A_/_H2gb|CY097084|A/mallard/Iowa/3205/2009**gb
CTTGGCGACAGGACTAAGAAATGTCCCTCAGATTGAATCAAGGGGACTGTTTGGAGCAATAGCTGGG
>A_/_H2N3|CY077529|A/mallard/New_Zealand/449-81/2004**gb
CTTGGCAACAGGGTTAAGGAACATTCCCCAGATGGAATCAAGAGGATTGTTTGGAGCAATAGCTGGG
>A_/_H2gb|CY139574|A/mallard/Nova_Scotia/01017/2010**gb
CTTGGCGACAGGACTAAGAAATGTCCCTCAGATTGAATCAAAGGGACTGTTTGGAGCAATAGCTGGG
>A_/_H2gb|CY132051|A/mallard/Ohio/11OS2237/2011**gb
CTTGGCGACAGGACTAAGAAATGTCCCTCAGATTGAATCAAGGGGATTGTTTGGAGCAATAGCTGGG
>A_/_H2gb|CY081242|A/mallard/Ohio/353/1986**gb
TTTGGCAACAGGGCTAAGAAATGTCCCTCAGATTGAATCAAGGGGATTGTTTGGAGCAATAGCTGGT
>A_/_H2Nmixed|KY013921|A/mallard/Pennsylvania/UGAI15-5566/2015**gb
CTTGGCGACAGGACTAAGAAATGTTCCTCAGATTGAATCAAGGGGATTGTTTGGAGCAATAGCTGGT
>A_/_H2N3|CY047664|A/mallard/Quebec/11281/2006**gb
TTTGGCGACAGGATTAAGAAATGTCCCTCAGATTGAATCAAGAGGATTATTTGGAGCAATAGCAGGG
>A_/_H2gb|CY183473|A/mallard/Sweden/4737/2004**gb
CCTGGCGACAGGGTTAAGAAATGTCCCTCAGATTGAATCAAGAGGACTGTTTGGAGCAATAGCTGGT
>A_/_H2gb|CY121905|A/mallard/Sweden/58/2005**gb
CCTGGCGACAGGGTTAAGAAATGTCCCTCAGATTGAATCAAGAGGACTGTTTGGAGCAATAGCTGGT
>A_/_H2N3|CY121897|A/mallard/Sweden/6/2003**gb
CCTGGCGACAGGGTTAAGAAATGTCCCTCAGATTGAATCAAGAGGACTGTTTGGAGCAATAGCTGGT
>A_/_H2gb|CY121916|A/mallard/Sweden/88/2005**gb
CCTGGCGACAGGGTTAAGAAATGTCCCTCAGATTGAATCAAGAGGACTGTTTGGAGCAATAGCTGGT
>A_/_H2N3|CY079492|A/mallard/Wisconsin/08OS2844/2008**gb
CTTGGCGACAGGACTAAGAAATGTCCCTCAGATTGAATCAAGGGGACTGTTTGGAGCAATAGCTGGG
>A_/_H2N3|CY178470|A/mallard/Wisconsin/1120/1982**gb
TTTGGCAACAGGACTAAGAAATGTCCCTCAGGTTGAATCAAGAGGATTGTTTGGAGCAATAGCTGGT
>A_/_H2gb|CY178494|A/mallard/Wisconsin/1129/1982**gb
TTTGGCAACAGGACTAAGAAATGTCCCTCAGGTTGAATCAAGAGGATTGTTTGGAGCAATAGCTGGT
>A_/_H2N3|CY178478|A/mallard/Wisconsin/1135/1982**gb
TTTGGCAACAGGACTAAGAAATGTCCCTCAGGTTGAATCAAGAGGATTGTTTGGAGCAATAGCTGGT
>A_/_H2N3|CY178615|A/mallard/Wisconsin/222/1982**gb
TTTGGCAACAGGGCTAAGAAATGTCCCTCAGATTGAACCAAGGGGATTGTTTGGAGCAATAGCTGGT
>A_/_H2N3|CY178735|A/mallard/Wisconsin/515/1981**gb
TTTGGCAACAGGGCTAAGAAATGTCCCTCAGATTGAATCAAGGGGATTGTTTGGAGCAATAGCTGGT
>A_/_H2N1|CY178246|A/mallard/Wisconsin/647/1983**gb
TTTGGCAACAGGGCTAAGAAATGTCCCTCAGATTGAATCAAGAGGATTGTTTGGAGCAATAGCTGGT
>A_/_H2N3|CY180508|A/mallard/Wisconsin/793/1976**gb
TTTGGCAACAGGACTAAGAAATGTCCCTCAGATTGAATCAAGAGGATTGTTTGGAGCAATAGCTGGT
>A_/_H2N5|CY186683|A/northern_shoveler/Illinois/12OS5128/2012**gb
CTTGGCAACAGGACTAAGGAATGTTCCTCAGATTGAATCAAGGGGATTGTTTGGAGCAATAGCTGGT
>A_/_H2N3|LC042004|A/pintail/Shimane/1086/1981**gb
CTTAGCAACAGGATTAAGAAACGTCCCTCAGATTGAATCAAGGGGATTGTTTGGGGCAATAGCTGGT
>A_/_H2gb|MK345926|A/ruddy_turnstone/Delaware_Bay/184/2018**gb
CTTGGCAACAGGATTAAGAAATGTCCCTCAGATTGAATCAAGAGGATTGTTTGGGGCAATAGCTGGT
>A_/_H2N7|KM213380|A/ruddy_turnstone/Iceland/1946/2012**gb
CTTGGCGACTGGACTAAGAAATGTCCCTCAGATTGAGTCAAGAGGATTGTTTGGAGCAATAGCTGGA
>A_/_H2gb|CY116799|A/shorebird/Delaware_Bay/282/1994**gb
CTTAGCAACAGGACTAAGAAACGTCCCTCAGATTGGGTCAAGAGGATTGTTTGGGGCAATAGCTGGT
>A_/_H2gb|CY202794|A/snow_goose/Delaware/12OS3795/2012**gb
CTTGGCGACAGGACTAAGAAATGTCCCTCAGATTGAATCGAGGGGACTGTTTGGAGCAATAGCTGGG
>A_/_H2N3|LC042005|A/swan/Shimane/221/1999**gb
CTTGGCAACAGGATTAAGAAATGTCCCTCAGATTGAATCAAGAGGATTGTTTGGGGCAATAGCTGGT
>A_/_H2N3|CY095188|A/turkey/New_York/53294-7/2005**gb
TTTGGCGACAGGGCTAAGAAATGTCCCTCAGATTGAATCAAGGGGATTGTTTGGAGCAATAGCTGGG
>A_/_H2N3|LC042007|A/whistling_swan/Shimane/1447/1982**gb
CTTAGCAACAGGATTAAGAAACGTCCCTCAGATTGAATCAAGGGGATTGTTTGGGGCAATAGCTGGT
>A_/_H2N6|MG241343|A/wild_bird/Fujian/24/2017**gb
CTTGGCAACAGGATTAAGAAATGTCCCTCAAATTGAGCCAAAAGGATTGTTTGGGGCAATAGCTGGT
>A_/_H2N9|MN511811|A/wild_duck/South_Korea/KNU18-102/2018**gb
CTTAGCAACAGGATTAAGAAATGTCCCTCAAATTGAGCCAAGAGGGTTGTTTGGGGCAATAGCTGGT
