# Supplementary material for: In Silico Analyses of the Role of Codon Usage at the Hemagglutinin Cleavage Site in Highly Pathogenic Avian Influenza Genesis
Source: Viruses. 2022 Jun 21;14(7):1352. doi: 10.3390/v14071352 (PMC9316147; doi:10.3390/v14071352)
Supplement: Supplementary file 1 [file viruses-14-01352-s001.zip › Supplementary File 4/dataset/avian_h4_unique_CSregion.fasta]

>A_/_H4Nx|CY098246|A/mallard/Jiangxi/1-15/2010
ACTTGCAACTGGGATGAGAAATATCCCTGAAAAGGCATCAAGAGGGCTTTTTGGAGCAATAGCTGGG
>A_/_H4Nmixed|KY130695|A/emperor_goose/Alaska/616/2011**gb
ACTGGCTACAGGAATGAGAAACATCCCTGAAAAGGCAACCAGAGGTCTGTTTGGTGCAATTGCTGGC
>A_/_H4Nmixed|KT338371|A/northern_pintail/Alaska/422/2014**gb
ATTGGCCACAGGGATGAGGAACATTCCTGAGAAGGCAACCAGAGGTCTATTTGGTGCAATTGCTGGC
>A_/_H4N8|CY179219|A/blue-winged_teal/Wisconsin/330/1977**gb
ACTAGCTACAGGAATGAGGAACATCCCTGAGAAGGCAACCAGAGGTCTATTTGGTGCAATTGCTGGC
>A_/_H4N4|CY195873|A/gull/Massachusetts/14WP00033/2014
attggctacagggatgaggaacatccctgagaaggcaaccagaggcctgtttggggcaattgctggc
>A_/_H4N8|CY139713|A/blue-winged_teal/Louisiana/3B/1986
ACTAGCTACAGGAATGAGGAACATCCCTGAGAAGGCAACCAGAGGTCTACTTGGTGCAATTGCTGGC
>A_/_H4N6|CY128828|A/American_black_duck/Prince_Edward_Island/02685/2007
ACTTGCTACGGGAATGAGGAACATCCCTGAGAAAGCAACCAGAGGACTATTTGGTGCAGTTGCTGGG
>A_/_H4N8|GU066549|A/duck/Taiwan/wb29/1998
ACTTGCAACAGGAATGAGGAACATTCCTGAAAAGGCATCGAGAGGGCCCTTTGGAGCAATAGCTGGA
>A_/_H4N2|JX485426|A/duck/Shanghai/28-1/2009
ACTTGCAACTGGGATGGGAAATATCCCTGAAAAGGCATCAAGAGGGCCTTTTGGAGCAATAGCTGGG
>A_/_H4N2|CY088721|A/avian/Japan/8KI0148/2008
ACTTGCAACTGGGATGAGAAATATCCCTGAAAAGGCATCAAGAGGGCTTTTTGGAGCAAAAGCAGGG
>A_/_H4N6|CY088713|A/avian/Japan/8KI0184/2008
ACTTGCAACTGGGATGAGAAATATCCCTGAAAAGGCATCAAGAGGGCTTTTTGGAGCAAAAGCAGGG
>A_/_H4N6|CY079800|A/mallard/Interior_Alaska/9BM1870/2009
ACTGGCTACAGGGATGAGGAACATACCTGAGAAGGCAACCAGAGGTCTGTTTGGTGCAATTGTTGGC
>A_/_H4N2|CY203789|A/mallard/Maryland/07OS1340/2007
ACTTGCTACGGGAATGAGGAACATCCCTGAGAAAGCAACCAGAGGACTACTTGGTGCAATTGCTGGA
>A_/_H4N2|CY203781|A/mallard/Maryland/07OS1338/2007
ACTTGCTACGGGAATGAGGAACATCCCTGAGAAAGCAACCAGAGGACTACTTGGTGCAATTGCTGGA
>A_/_H4N2|CY203765|A/mallard/Maryland/07OS1315/2007
ACTTGCTACGGGAATGAGGAACATCCCTGAGAAAGCAACCAGAGGACTACTTGGTGCAATTGCTGGA
>A_/_H4N2|CY203757|A/mallard/Maryland/07OS1309/2007
ACTTGCTACGGGAATGAGGAACATCCCTGAGAAAGCAACCAGAGGACTACTTGGTGCAATTGCTGGA
>A_/_H4N6|CY079823|A/mallard/Interior_Alaska/9BM1968/2009**gb
ACTGGCTACAGGGATGAGGAACATACCTGAGAAGGCAACCAGAGGTCTGTTTGGTGCAATAACTGGC
>A_/_H4N6|KX714378|A/American_green-winged_teal/Alaska/103777/2008**gb
AATGGCTACAGGGATGAGGAACATCCCTGAGAAGGCAACCAGAGGTCTGTTTGGTGCAATTGCTGGC
>A_/_H4N6|MH412390|A/mallard/Alberta/199/2017
ACTGGCTACAGGAATGAGGAACATCCCAGAGAAGGCAACCAGAGGTCTGTTTGGTGCAATTGCTGGC
>A_/_H4N6|JX454737|A/wild_duck/Korea/PSC6-1/2009
ACTTGCAACTGGGATGAGAAATATCCCTGAAAAGGCATCAAGAGGGCTTTTTGGAGCAATAGCTGGG
>A_/_H4N8|CY035890|A/red-necked_stint/Western_Australia/4094/1984
ACTTGCAACAGGAATGAGAAACATTCCTGAAAAGGCATCAAAAGGGCTTTTTGGAGCCATAGCTGGA
>A_/_H4N6|JX454769|A/wild_bird/Korea/YS109/2007
ACTTGCAACAGGGATGAGGAACATTCCTGAAAAGGCATCAAGAGGACTCTTTGGAGCAATAGCTGGA
>A_/_H4N6|JX454761|A/wild_bird/Korea/YJ117/2007
ACTAGCCACAGGGATGAGGAACATCCCTGAGAAGGCAACCAGAGGTCTATTCGGTGCGATTGCTGGA
>A_/_H4N6|JX454745|A/wild_duck/Korea/SH5-26/2008
ACTTGCAACTGGGATGAGAAATATCCCTGAAAAGGCATCAAGAGGGCTTTTTGGAGCAATAGCTGGG
>A_/_H4N3|JX454706|A/duck/Korea/DY97/2007
ACTTGCAACAGGGATGAGGAACATTCCTGAAAAAGCATCGAGAGGACTCTTTGGAGCAATAGCTGGA
>A_/_H4N6|KX162620|A/duck/Shanghai/408-1/2009
GCTTGCAACTGGAATGAGAAATATCCCTGAAAAGGCATCAAGAGGGCTTTTTGGAGCAATAGCTGGG
>A_/_H4N6|CY164392|A/mallard/Sweden/3348/2003
ACTTGCAACTGGGATGAGAAATATCCCTGAAAAGGCATCAAGAGGGCTTTTTGGAGCAATAGCTGGG
>A_/_H4N6|CY164384|A/mallard/Sweden/3272/2003
ACTTGCAACTGGGATGAGAAATATCCCTGAAAAGGCATCAAGAGGGCTTTTTGGAGCAATAGCTGGA
>A_/_H4N6|CY164376|A/mallard/Sweden/3271/2003
ACTTGCAACTGGGATGAGAAATATCCCTGAAAAGGCATCAAGAGGGCTTTTTGGAGCAATAGCTGGA
>A_/_H4N6|CY164368|A/mallard/Sweden/3223/2003
ACTTGCAACTGGGATGAGAAATATCCCTGAAAGGGCATCAAGAGGGCTTTTTGGAGCAATAGCTGGA
>A_/_H4N6|CY164360|A/mallard/Sweden/3221/2003
ACTTGCAACTGGGATGAGAAATATCCCTGAAAGGGCATCAAGAGGGCTTTTTGGAGCAATAGCTGGA
>A_/_H4N6|CY164352|A/mallard/Sweden/2120/2003
ACTTGCAACTGGGATGAGAAATATCCCTGAAAAGGCGTCAAGAGGGCTTTTTGGAGCAATAGCTGGA
>A_/_H4N6|CY164448|A/mallard/Sweden/5714/2005
ACTTGCAACTGGGATGAGGAATATCCCTGAAAAGGCATCAAGAGGGCTTTTTGGGGCAATAGCTGGG
>A_/_H4N2|CY164440|A/mallard/Sweden/5709/2005
ACTTGCAACTGGGATGAGAAATATTCCTGAAAGGGCATCAAGAGGGCTTTTTGGAGCAATAGCTGGG
>A_/_H4N6|CY164432|A/mallard/Sweden/5640/2005
ACTTGCAACTGGGATGAGAAATATCCCTGAAAAGGCATCAAGAGGGCTTTTTGGAGCAATAGCTGGA
>A_/_H4N6|CY164424|A/mallard/Sweden/4514/2004
ACTTGCAACTGGGATGAGAAATATTCCTGAAAGGGCATCAAGAGGGCTTTTTGGAGCAATAGCCGGG
>A_/_H4N6|CY164416|A/mallard/Sweden/4508/2004
ACTTGCAACTGGGATGAGAAATATCCCTGAAAAGGCATCAAGAGGGCTTTTTGGAGCAATAGCCGGG
>A_/_H4N6|CY164408|A/mallard/Sweden/3715/2004
ACTTGCAACTGGGATGAGAAATATTCCTGAAAGGGCATCAAGAGGGCTTTTTGGAGCAATAGCTGGG
>A_/_H4N6|CY164400|A/mallard/Sweden/3374/2003
ACTTGCAACTGGGATGAGAAATATCCCTGAAAAGGCGTCAAGAGGGCTTTTTGGAGCAATAGCTGGA
>A_/_H4N6|CY164496|A/mallard/Sweden/5803/2005
ACTTGCAACTGGGATGAGAAATATTCCTGAAAGGGCACCAAGAGGGCTTTTTGGAGCAATAGCTGGG
>A_/_H4N6|CY164488|A/mallard/Sweden/5763/2005
ACTTGCAACTGGGATGAGAAATATTCCTGAAAGGGCACCAAGAGGGCTTTTTGGAGCAATAGCTGGG
>A_/_H4N6|CY164472|A/mallard/Sweden/5754/2005
ACTTGCAACTGGGATGAGAAATATTCCTGAAAGGGCACCAAGAGGGCTTTTTGGAGCAATAGCTGGG
>A_/_H4N6|CY164464|A/mallard/Sweden/5734/2005
ACTTGCAACTGGGATGAGAAATATCCCTGAAAAGGCATCAAGAGGGCTTTTTGGAGCAATAGCTGGG
>A_/_H4N2|CY164456|A/mallard/Sweden/5724/2005
ACTTGCAACTGGGATGAGGAATATCCCTGAAAAGGCATCAAGAGGGCTTTTTGGGGCAATAGCTGGG
>A_/_H4N6|CY164544|A/mallard/Sweden/7925/2005
ACTTGCAACTGGGATGAGAAATATTCCTGAAAGGGCATCAAGAGGGCTTTTTGGAGCAATAGCTGGG
>A_/_H4N6|CY164536|A/mallard/Sweden/7582/2003
ACTTGCAACTGGGATGAGAAATATTCCTGAAAGGGCATCAAGAGGGCTTTTTGGAGCAATAGCTGGG
>A_/_H4N6|CY164520|A/mallard/Sweden/6134/2005
ACTTGCAACTGGGATGAGAAATATTCCTGAAAGGGCATCAAGAGGGCTTTTTGGAGCAATAGCTGGG
>A_/_H4N6|CY164504|A/mallard/Sweden/5811/2005
ACTTGCAACTGGGATGAGGAATATCCCTGAAAAGGCATCAAGAGGGCTTTTTGGGGCAATAGCTGGG
>A_/_H4N6|CY164592|A/mallard/Sweden/51523/2006
ACTTGCAACTGGGATGAGAAATATTCCTGAAAAGGCATCAAGAGGGCTTTTTGGAGCAATAGCTGGG
>A_/_H4N6|CY164584|A/mallard/Sweden/51284/2006
ACTTGCAACTGGGATGAGAAATATTCCTGAAAAGGCATCAAGAGGGCTTTTTGGAGCAATAGCTGGG
>A_/_H4N5|CY164568|A/mallard/Sweden/50709/2006
ACTTGCAACTGGGATGAGAAATATTCCTGAAAAGGCATCAAGAGGGCTTTTTGGAGCAATAGCTGGG
>A_/_H4N6|CY164560|A/mallard/Sweden/50108/2006
ACTTGCAACTGGGATGAGAAATATTCCTGAAAGGGCATCAAGAGGGCTTTTTGGAGCAATAGCTGGG
>A_/_H4N6|CY164552|A/mallard/Sweden/50041/2006
ACTTGCAACTGGGATGAGAAATATTCCTGAAAAGGCATCAAGAGGGCTTTTTGGAGCAATAGCTGGA
>A_/_H4N6|CY164899|A/mallard/Sweden/52299/2006
ACTTGCAACTGGGATGAGAAATATCCCTGAAAAGGCATCAAGAGGGCTTTTTGGAGCAATAGCTGGG
>A_/_H4N6|CY164883|A/mallard/Sweden/52249/2006
ACTTGCAACTGGGATGAGAAATATCCCTGAAAAGGCATCAAGAGGGCTTTTTGGAGCAATAGCTGGG
>A_/_H4N1|CY164931|A/mallard/Sweden/52371/2006
ACTTGCAACTGGGATGAGAAATATTCCTGAAAAGGCATCAAGAGGGCTTTTTGGAGCAATAGCTGGG
>A_/_H4N6|CY164923|A/mallard/Sweden/52366/2006
ACTTGCAACTGGGATGAGAAATATTCCTGAAAAGGCATCAAGAGGGCTTTTTGGAGCAATAGCTGGG
>A_/_H4N6|CY164907|A/mallard/Sweden/52334/2006
ACTTGCAACTGGGATGAGAAATATCCCTGAAAAGGCATCAAGAGGGCTTTTTGGAGCAATAGCTGGG
>A_/_H4N6|CY164985|A/mallard/Sweden/52484/2006
ACTTGCAACTGGGATGAGAAATATTCCTGAAAAGGCATCAAGAGGGCTTTTTGGAGCAATAGCTGGG
>A_/_H4N6|CY164977|A/mallard/Sweden/52480/2006
ACTTGCAACTGGGATGAGAAATATTCCTGAAAAGGCATCAAGAGGGCTTTTTGGAGCAATAGCTGGG
>A_/_H4N6|CY164958|A/mallard/Sweden/52462/2006
ACTTGCAACTGGGATGAGAAATATTCCTGAAAAGGCATCAAGAGGGCTTTTTGGAGCAATAGCTGGG
>A_/_H4N6|CY165002|A/mallard/Sweden/52870/2006
ACTTGCAACTGGGATGAGAAATATCCCTGAAAAGGCATCAAGAGGGCTTTTTGGAGCAATAGCTGGG
>A_/_H4N2|CY165098|A/mallard/Sweden/68504/2007
ACTTGCAACTGGGATGAGGAATATCCCTGAAAAGGCATCAAGAGGGCTTTTTGGGGCAATAGCTGGG
>A_/_H4N6|CY165090|A/mallard/Sweden/60064/2007
ACTTGCAACTGGGATGAGGAATATCCCTGAAAAGGCATCAAGAGGGCTTTTTGGGGCAATAGCTGGG
>A_/_H4N6|CY165066|A/mallard/Sweden/59937/2007
ACTTGCAACTGGGATGAGAAATATTCCTGAAAAGGCATCAAGAGGGCTTTTTGGAGCAATAGCTGGG
>A_/_H4N6|CY165178|A/mallard/Sweden/68575/2007
GCTTGCAACTGGGATGAGAAATATTCCTGAAAGGGCATCAAGAGGGCTTTTTGGAGCAATAGCTGGG
>A_/_H4N6|CY165170|A/mallard/Sweden/68571/2007
ACTTGCAACTGGGATGAGGAATATCCCTGAAAAGGCATCAAGAGGGCTTTTTGGGGCAATAGCTGGG
>A_/_H4N2|CY165154|A/mallard/Sweden/68551/2007
ACTTGCAACTGGGATGAGGAATATCCCTGAAAAGGCATCAAGAGGGCTTTTTGGGGCAATAGCTGGG
>A_/_H4N2|CY165243|A/mallard/Sweden/68940/2007
ACTTGCAACTGGGATGAGGAATATCCCTGAAAAGGCATCAAGAGGGCTTTTTGGGGCAATAGCTGGG
>A_/_H4N6|CY165235|A/mallard/Sweden/68932/2007
ACTTGCAACTGGGATGAGGAATATCCCTGAAAAGGCATCAAGAGGGCTTTTTGGGGCAATAGCTGGG
>A_/_H4N6|CY165284|A/mallard/Sweden/75279/2008
ACTTGCAACTGGGATGAGAAATATTCCTGAAAAGGCATCAAGAGGGCTTTTTGGAGCAATAGCTGGA
>A_/_H4N6|CY165276|A/mallard/Sweden/69698/2007
ACTTGCAACTGGGATGAGGAATATCCCTGAAAAGGCATCAAGAGGGCTTTTTGGGGCAATAGCTGGG
>A_/_H4N6|CY165343|A/mallard/Sweden/79328/2008
ACTTGCGACTGGGATGAGAAATATTCCTGAAAAGGCATCAAGAGGGCTTTTCGGAGCAATAGCTGGA
>A_/_H4N2|CY165327|A/mallard/Sweden/79308/2008
ACTTGCGACTGGGATGAGAAATATTCCTGAAAAGGCATCAAGAGGGCTTTTCGGAGCAATAGCTGGA
>A_/_H4N2|CY165393|A/mallard/Sweden/79372/2008
ACTTGCGACTGGGATGAGAAATATTCCTGAAAAGGCATCAAGAGGGCTTTTCGGAGCAATAGCTGGA
>A_/_H4N6|CY165458|A/mallard/Sweden/79978/2008
ACTTGCAACTGGGATGAGAAATATCCCTGAAAAGGCACCAAGAGGGCTTTTTGGGGCAATAGCTGGG
>A_/_H4N3|CY165546|A/mallard/Sweden/80106/2008
ACTTGCGACTGGGATGAGAAATATTCCTGAAAAGGCATCAAGAGGGCTTTTCGGAGCAATAGCTGGA
>A_/_H4N6|CY165506|A/mallard/Sweden/80051/2008
ACTTGCGACTGGGATGAGAAATATTCCTGAAAAGGCATCAAGAGGGCTTTTCGGAGCAATAGCTGGA
>A_/_H4N6|CY165578|A/mallard/Sweden/80166/2008
ACTTGCGACTGGGATGAGAAATATTCCTGAAAAGGCATCAAGAGGGCTTTTCGGAGCAATAGCTGGA
>A_/_H4N6|CY165562|A/mallard/Sweden/80127/2008
ACTTGCGACTGGGATGAGAAATATTCCTGAAAAGGCATCAAGAGGGCTTTTCGGAGCAATAGCTGGA
>A_/_H4N6|CY165643|A/mallard/Sweden/80299/2008
ACTTGCGACTGGGATGAGAAATATTCCTGAAAAGGCATCAAGAGGGCTTTTCGGAGCAATAGCTGGA
>A_/_H4N2|CY165610|A/mallard/Sweden/80190/2008
ACTTGCGACTGGGATGAGAAATATTCCTGAAAAGGCATCAAGAGGGCTTTTCGGAGCAATAGCTGGA
>A_/_H4N6|CY165602|A/mallard/Sweden/80185/2008
ACTTGCGACTGGGATGAGAAATATTCCTGAAAAGGCATCAAGAGGGCTTTTCGGAGCAATAGCTGGA
>A_/_H4N6|CY165694|A/mallard/Sweden/93225/2009
ACTTGCAACTGGGATGAGAAATATTCCTGAAAAGGCATCAAGAGGGCTTTTTGGAGCAATAGCTGGG
>A_/_H4N6|CY165686|A/mallard/Sweden/93211/2009
ACTTGCAACTGGGATGAGAAATATTCCTGAAAAGGCATCAAGAGGGCTTTTTGGAGCAATAGCTGGG
>A_/_H4N6|CY165678|A/mallard/Sweden/81019/2008
ACTTGCGACTGGGATGAGAAATATTCCTGAAAAGGCATCAAGAGGGCTTTTCGGAGCAATAGCTGGA
>A_/_H4N6|CY165742|A/mallard/Sweden/101180/2009
ACTTGCAACTGGGATGAGAAATATTCCTGAAAAGGCATCAAGAGGGCTTTTTGGAGCAATAGCTGGG
>A_/_H4N6|CY165726|A/mallard/Sweden/101010/2009
ACTTGCAACTGGGATGAGAAATATTCCTGAAAAGGCATCAAGAGGGCTTTTTGGAGCAATAGCTGGG
>A_/_H4N6|CY165710|A/mallard/Sweden/100049/2009
ACTTGCAACTGGGATGAGAAATATTCCTGAAAAGGCATCAAGAGGGCTTTTTGGAGCAATAGCTGGG
>A_/_H4N6|CY165774|A/mallard/Sweden/101431/2009
ACTTGCAACTGGGATGAGAAATATTCCTGAAAAGGCATCAAGAGGGCTTTTTGGAGCAATAGCTGGG
>A_/_H4N6|CY165766|A/mallard/Sweden/101329/2009
ACTTGCAACTGGGATGAGAAATATTCCTGAAAAGGCATCAAGAGGGCTTTTTGGAGCAATAGCTGGG
>A_/_H4N9|CY165750|A/mallard/Sweden/101294/2009
ACTTGCAACTGGGATGAGAAATATTCCTGAAAAGGCATCAAGAGGGCTTTTTGGAGCAATAGCTGGG
>A_/_H4N6|CY165838|A/mallard/Sweden/101640/2009
ACTTGCAACTGGGATGAGAAATATTCCTGAAAAGGCATCAAGAGGGCTTTTTGGAGCAATAGCTGGG
>A_/_H4N6|CY165830|A/mallard/Sweden/101632/2009
ACTTGCAACTGGGATGAGAAATATTCCTGAAAAGGCATCAAGAGGGCTTTTTGGAGCAATAGCTGGG
>A_/_H4N6|CY165806|A/mallard/Sweden/101565/2009
ACTTGCAACTGGGATGAGAAATATTCCTGAAAAGGCATCAAGAGGGCTTTTTGGAGCAATAGCTGGG
>A_/_H4N6|CY165870|A/mallard/Sweden/101663/2009
ACTTGCAACTGGGATGAGAAATATTCCTGAAAAGGCATCAAGAGGGCTTTTTGGAGCAATAGCTGGG
>A_/_H4N6|CY165862|A/mallard/Sweden/101658/2009
ACTTGCAACTGGGATGAGAAATATTCCTGAAAAGGCATCAAGAGGGCTTTTTGGAGCAATAGCTGGG
>A_/_H4N6|CY165854|A/mallard/Sweden/101654/2009
ACTTGCAACTGGGATGAGAAATATTCCTGAAAAGGCATCAAGAGGGCTTTTTGGAGCAATAGCTGGG
>A_/_H4N6|CY165992|A/mallard/Sweden/104681/2009
ACTTGCAACTGGGATGAGAAATATTCCTGAAAAGGCATCAAGAGGGCTTTTTGGAGCAATAGCTGGG
>A_/_H4N6|CY165984|A/mallard/Sweden/102157/2009
ACTTGCAACTGGGATGAGAAATATTCCTGAAAAGGCATCAAGAGGGCTTTTTGGAGCAATAGCTGGG
>A_/_H4N6|CY166032|A/mallard/Sweden/104925/2009
ACTTGCAACTGGGATGAGAAATATTCCTGAAAAGGCATCAAGAGGGCTTTTTGGAGCAATAGCTGGG
>A_/_H4N6|CY166008|A/mallard/Sweden/104793/2009
ACTTGCAACTGGGATGAGAAATATTCCTGAAAAGGCATCAAGAGGGCTTTTTGGAGCAATAGCTGGG
>A_/_H4N6|CY166088|A/mallard/Sweden/124418/2010
ACTTGCAACTGGGATGAGGAATATCCCTGAAAAAGCATCAAGAGGGCTTTTTGGGGCAATAGCTGGG
>A_/_H4N6|CY166080|A/mallard/Sweden/124228/2010
ACTTGCAACTGGGATGAGGAATATCCCTGAAAAAGCATCAAGAGGGCTTTTTGGGGCAATAGCTGGG
>A_/_H4N6|CY166056|A/mallard/Sweden/105012/2009
ACTTGCAACTGGGATGAGAAATATTCCTGAAAAGGCATCAAGAGGGCTTTTTGGAGCAATAGCTGGG
>A_/_H4N8|CY166202|A/bufflehead/Wisconsin/11OS3570/2011
ACTGGCTACAGGGATGAGGAACATCCCTGAGAAGGCGACCAGAGGCCTTTTTGGTGCAATTGCTGGC
>A_/_H4N6|CY166250|A/northern_shoveler/Wisconsin/11OS4110/2011
ACTGGCTACAGGAATGAGGAACATCCCTGAGAAGGCAACCAGAGGCCTGTTTGGTGCAATTGCTGGA
>A_/_H4N2|CY166378|A/mallard/Illinois/11OS4311/2011
ATTAGCTACAGGAATGAGGAACATCCCTGAGAAAGCAACCAGAGGTCTGTTTGGTGCAATTGCTGGC
>A_/_H4N6|CY166427|A/mallard/Wisconsin/11OS3481/2011
ACTGGCTACAGGGATGAGGAACATCCCTGAGAAGGCAACCAGGGGTCTGTTTGGTGCAATTGCTGGC
>A_/_H4N8|CY166402|A/common_goldeneye/Wisconsin/11OS5764/2011
ACTGGCTACAGGGATGAGGAACATCCCTGAGAAGGCGACCAGAGGCCTTTTTGGTGCAATTGCTGGC
>A_/_H4N6|CY166493|A/northern_pintail/Wisconsin/11OS3299/2011
ACTGGCTACAGGAATGAGGAACATCCCTGAGAAGGCAACCAGAGGCCTGTTTGGTGCAATTGCTGGC
>A_/_H4N2|CY166485|A/northern_pintail/Wisconsin/11OS3295/2011
ACTGGCTACAGGAATGAGGAACATCCCTGAGAAGGCAACCAGAGGCCTGTTTGGTGCAATTGCTGGA
>A_/_H4N6|CY166477|A/blue-winged_teal/Wisconsin/11OS2657/2011
ACTGGCTACAGGAATGAGGAACATCCCTGAGAAGGCAACCAGAGGCCTGTTTGGTGCAATTGCTGGA
>A_/_H4N2|CY166452|A/mallard/Wisconsin/11OS3491/2011
ACTGGCTACAGGGATGAGGAACATCCCTGAGAAAGCGACCAGAGGCCTGTTTGGTGCAATTGCTGGC
>A_/_H4N9|CY166589|A/mallard/Wisconsin/11OS3407/2011
ACTGGCTACAGGAATGAGGAACATCCCTGAGAAGGCAGCTAGAGGCCTGTTTGGTGCAATTGCTGGA
>A_/_H4N6|CY166581|A/blue-winged_teal/Wisconsin/11OS3027/2011
ACTGGCTACAGGGATGAGGAACATCCCTGAGAAGGCGACCAGAGGCCTGTTTGGTGCAATTGCTGGC
>A_/_H4N8|CY166557|A/northern_shoveler/Wisconsin/11OS3013/2011
ACTGGCTACAGGAATGAGGAACATCCCTGAGAAGGCAACCAGGGGCCTGTTTGGTGCAATTGCTGGA
>A_/_H4N6|CY166613|A/northern_pintail/Wisconsin/11OS3416/2011
ACTGGCTACAGGGATGAGGAACATCCCTGAGAAGGCGACCAGAGGCCTGTTTGGTGCAATTGCTGGC
>A_/_H4N6|CY166696|A/mallard/Wisconsin/11OS4309/2011
ACTGGCTACAGGGATGAGGAACATCCCTGAGAAGGCAACCAGAGGCCTGTTTGGTGCAATTGCTGGC
>A_/_H4N6|CY166680|A/American_green-winged_teal/Wisconsin/11OS3592/2011
ACTGGCTACAGGGATGAGGAACATCCCTGAGAAGGCGACCAGAGGCCTGTTTGGTGCAATTGCTGGC
>A_/_H4N6|CY166768|A/American_green-winged_teal/Mississippi/11OS5869/2011
ACTGGCTACAGGGATGAGGAACATCCCTGAGAAGGCAACCAGAGGCCTGTTTGGTGCAATTGCTGGC
>A_/_H4N6|CY166832|A/American_green-winged_teal/Mississippi/11OS5903/2011
ACTAGCTACAGGAATGAGGAACATCCCTGAGAAAGCAACCAGAGGTCTGTTTGGTGCAATTGCTGGC
>A_/_H4N6|CY166947|A/blue-winged_teal/Missouri/11OS2583/2011
ACTGGCTACAGGAATGAGGAACATCCCTGAGAAGGCAACCAGAGGCCTGTTTGGTGCAATTGCTGGA
>A_/_H4N8|CY166979|A/blue-winged_teal/Missouri/11OS2641/2011
ACTGGCTACAGGAATGAGGAACATCCCTGAGAAGGCAACCAGAGGCCTGTTTGGTGCAATTGCTGGA
>A_/_H4N8|CY166971|A/blue-winged_teal/Missouri/11OS2640/2011
ACTGGCTACAGGAATGAGGAACATCCCTGAGAAGGCAACCAGAGGCCTGTTTGGTGCAATTGCTGGA
>A_/_H4N8|CY166955|A/blue-winged_teal/Missouri/11OS2585/2011
ACTGGCTACAGGAATGAGGAACATCCCTGAGAAGGCAACCAGAGGCCTGTTTGGTGCAATTGCTGGA
>A_/_H4N6|CY167020|A/northern_shoveler/Illinois/11OS4707/2011
ACTGGCTACAGGAATGAGGAACATCCCTGAGAAGGCAACCAGAGGTCTGTTTGGTGCAATTGCTGGC
>A_/_H4N8|CY167094|A/common_goldeneye/Wisconsin/11OS4503/2011
ACTGGCTACAGGGATGAGGAACATCCCTGAGAAGGCGACCAGAGGCCTTTTTGGTGCAATTGCTGGC
>A_/_H4N6|CY157462|A/mallard/California/3418/2012
ATTGGCTACAGGAATGAGGAACATCCCTGAGAAGGCAACCAGAGGTCTGTTTGGTGCAATTGCTGGC
>A_/_H4N6|CY157494|A/mallard/California/3474/2012
ACTGGCTACAGGAATGAGGAACATCCCTGAGAAGGCAACCAGAGGTCTGTTTGGTGCAATTGCTGGC
>A_/_H4N6|CY157486|A/mallard/California/3471/2012
ACTGGCTACAGGAATGAGGAACATCCCGGAGAAAGCAACCAGAGGTCTGTTTGGTGCAATTGCTGGC
>A_/_H4N6|CY157478|A/mallard/California/3460/2012
ACTGGCTACAGGAATGAGGAACATCCCTGAGAAGGCAACCAGAGGTCTGTTTGGTGCAATTGCTGGC
>A_/_H4N6|CY157454|A/mallard/California/3414/2012
ACTGGCTACAGGAATGAGGAACATCCCTGAGAAGGCAACCAGAGGTCTGTTTGGTGCAATTGCTGGC
>A_/_H4N6|CY157438|A/mallard/California/3332/2012
ACTGGCTACAGGAATGAGGAACATCCCTGAGAAGGCAACCAGAGGTCTGTTTGGTGCAATTGCTGGC
>A_/_H4N6|CY157358|A/mallard/California/3166/2012
ACTGGCTACGGGAATGAGGAACATCCCTGAGAAGGCAACCAGAGGTCTGTTTGGTGCAATTGCTGGC
>A_/_H4N6|CY157310|A/mallard/California/3100/2012
ACTGGCTACAGGAATGAGGAACATCCCTGAGAAGGCAACCAGAGGTCTGTTTGGTGCAATTGCTGGC
>A_/_H4N6|CY149756|A/blue-winged_teal/Canada/3301/2011
ACTGGCTACAGGAATGAGGAACATCCCTGAGAAGGCAACCAGAGGTCTGTTTGGTGCAATTGCTGGC
>A_/_H4N6|CY149780|A/blue-winged_teal/Canada/3300/2011
ACTGGCTACAGGAATGAGGAACATCCCTGAGAAGGCAACCAGAGGTCTGTTTGGTGCAATTGCTGGC
>A_/_H4N6|CY149748|A/blue-winged_teal/Canada/3240/2011
ACTGGCTACAGGAATGAGGAACATCCCTGAGAAGGCAACCAGAGGTCTGTTTGGTGCAATTGCTGGC
>A_/_H4N6|CY149684|A/blue-winged_teal/Canada/3241/2011
ACTGGCTACAGGAATGAGGAACATCCCTGAGAAGGCAACCAGAGGTCTGTTTGGTGCAATTGCTGGC
>A_/_H4N6|CY149668|A/blue-winged_teal/Canada/3237/2011
ACTGGCTACAGGAATGAGGAACATCCCTGAGAAGGCAACCAGAGGTCTGTTTGGTGCAATTGCTGGC
>A_/_H4N8|CY149652|A/blue-winged_teal/Canada/3231/2011
ACTAGCTACAGGAATGAGGAACATCCCTGAGAAAGCAACCAGAGGTCTGTTTGGTGCAATTGCTGGC
>A_/_H4N8|CY149580|A/bufflehead/Maine/287/2011
ACTGGCTACAGGGATGAGGAACATCCCTGAGAAGGCAACCAGAGGTCTGTTTGGTGCAATTGCTGGC
>A_/_H4N8|CY149596|A/bufflehead/Maine/338/2011
ACTGGCTACAGGGATGAGGAACATCCCTGAGAAGGCAACCAGAGGTCTGTTTGGTGCAATTGCTGGC
>A_/_H4N9|KF258950|A/duck/Jiangxi/22041/2008
ACTTGCAACTGGGATGAGAAATATCCCTGAGAAGGCATCAAGAGGGCTTTTTGGAGCAATAGCTGGA
>A_/_H4N6|CY146596|A/duck/Hunan/S11893/2012
ACTTGCAACTGGGATGAGAAATATCCCTGAAAAGGCATCAAGAGGGCTTTTTGGGGCAATAGCTGGG
>A_/_H4N9|CY146588|A/duck/Hunan/S11643/2012
ACTTGCAACTGGGATGAGAAATATCCCTGAAAAGGCATCAAGAGGGCTTTTTGGAGCAATAGCTGGG
>A_/_H4N2|CY146572|A/duck/Hunan/S11313/2012
ACTTGCAACTGGGATGAGAAATATCCCTGAAAAGGCATCAAGAGGGCTTTTTGGGGCAATAGCTGGG
>A_/_H4N6|CY146556|A/duck/Hunan/S11200/2012
ACTTGCAACTGGGATGAGAAATATCCCTGAAAAGGCATCAAGAGGGCTTTTTGGAGCAATAGCTGGG
>A_/_H4N6|CY146548|A/duck/Hunan/S11090/2012
ACTTGCAACTGGGATGAGAAATATCCCTGAAAAGGCATCAAGAGGGCTTTTTGGAGCAATAGCTGGG
>A_/_H4N8|AB829333|A/mallard/Alberta/209/1977
ACTAGCTACAGGAATGAGGAACATCCCTGAGAAGGCAACCAGAGGTCTATTTGGTGCAATTGCTGGC
>A_/_H4N1|CY146537|A/mallard/New_Jersey/AI09-6446/2009
ACTTGCTACGGGAATGAGGAACATCCCTGAGAAAGCAACCAGAGGACTATTTGGTGCAATTGCTGGG
>A_/_H4N6|CY145833|A/mallard/New_Jersey/Sg-00967/2008
ACTGGCTACAGGGATGAGGAACATCCCTGAGAAGGCAACCAGAGGTCTGTTTGGTGCAATTGCTGGC
>A_/_H4N6|CY145825|A/mallard/New_Jersey/Sg-00966/2008
ACTGGCTACAGGGATGAGGAACATCCCTGAGAAGGCAACCAGAGGTCTGTTTGGTGCAATTGCTGGC
>A_/_H4N6|CY145817|A/mallard/New_Jersey/Sg-00943/2008
ACTGGCTACAGGGATGAGGAACATCCCTGAGAAGGCAACCAGAGGTCTGTTTGGTGCAATTGCTGGC
>A_/_H4N6|CY145799|A/mallard/New_Jersey/Sg-00941/2008
ACTGGCTACAGGGATGAGGAACATCCCTGAGAAGGCAACCAGAGGTCTGTTTGGTGCAATTGCTGGC
>A_/_H4N6|CY145791|A/mallard/New_Jersey/Sg-00939/2008
ACTGGCTACAGGGATGAGGAACATCCCTGAGAAGGCAACCAGAGGTCTGTTTGGTGCAATTGCTGGC
>A_/_H4N6|CY145735|A/mallard/New_Jersey/Sg-00760/2008
ACTGGCTACAGGGATGAGGAACATCCCTGAGAAGGCAACCAGAGGTCTGTTTGGTGCAATTGCTGGC
>A_/_H4N6|CY145695|A/ruddy_turnstone/New_Jersey/Sg-00562/2008
ACTTGCTACGGGAATGAGGAACATCCCTGAGAAAGCAACCAGAGGACTATTTGGTGCAATTGCTGGG
>A_/_H4N6|CY145679|A/ruddy_turnstone/New_Jersey/Sg-00556/2008
ACTTGCTACGGGAATGAGGAACATCCCTGAGAAAGCAACCAGAGGACTATTTGGTGCAATTGCTGGG
>A_/_H4N6|CY145591|A/ruddy_turnstone/New_Jersey/Sg-00502/2008
ACTTGCTACGGGAATGAGGAACATCCCTGAGAAAGCAACCAGAGGACTATTTGGTGCAATTGCTGGG
>A_/_H4N6|CY145525|A/ruddy_turnstone/New_Jersey/Sg-00475/2008
ACTTGCTACGGGAATGAGGAACATCCCTGAGAAAGCAACCAGAGGACTATTTGGTGCAATTGCTGGG
>A_/_H4N6|CY145509|A/ruddy_turnstone/Delaware/Sg-00473/2008
ACTTGCTACGGGAATGAGGAACATCCCTGAGAAAGCGACCAGAGGACTATTTGGTGCAATTGCTGGG
>A_/_H4N6|CY145485|A/mallard/New_Jersey/Sg-00965/2008
ACTGGCTACAGGGATGAGGAACATCCCTGAGAAGGCAACCAGAGGTCTGTTTGGTGCAATTGCTGGC
>A_/_H4N6|CY145412|A/ruddy_turnstone/New_Jersey/Sg-00552/2008
ACTGGCTACAGGGATGAGGAACATCCCTGAGAAGGCAACCAGAGGTCTGTTTGGTGCAATTGCTGGC
>A_/_H4N6|CY145404|A/ruddy_turnstone/New_Jersey/Sg-00550/2008
ACTTGCTACGGGAATGAGGAACATCCCTGAGAAAGCAACCAGAGGACTATTTGGTGCAATTGCTGGG
>A_/_H4N6|CY145345|A/ruddy_turnstone/New_Jersey/Sg-00542/2008
ACTTGCTACGGGAATGAGGAACATCCCTGAGAAAGCAACCAGAGGACTATTTGGTGCAATTGCTGGG
>A_/_H4N6|CY145337|A/ruddy_turnstone/Delaware/Sg-00541/2008
ACTTGCTACGGGAATGAGGAACATCCCTGAGAAAGCAACCAGAGGACTATTTGGTGCAATTGCTGGG
>A_/_H4N6|CY145329|A/ruddy_turnstone/Delaware/Sg-00539/2008
ACTTGCTACGGGAATGAGGAACATCCCTGAGAAAGCAACCAGAGGACTATTTGGTGCAATTGCTGGG
>A_/_H4N6|CY145273|A/ruddy_turnstone/New_Jersey/Sg-00531/2008
ACTTGCTACGGGAATGAGGAACATCCCTGAGAAAGCAACCAGAGGACTATTTGGTGCAATTGCTGGG
>A_/_H4N6|CY145225|A/ruddy_turnstone/New_Jersey/Sg-00524/2008
ACTTGCTACGGGAATGAGGAACATCCCTGAGAAAGCAACCAGAGGACTATTTGGTGCAATTGCTGGG
>A_/_H4N6|CY145128|A/ruddy_turnstone/New_Jersey/Sg-00510/2008
ACTTGCTACGGGAATGAGGAACATCCCTGAGAAAGCAACCAGAGGACTATTTGGTGCAATTGCTGGG
>A_/_H4N6|CY145104|A/ruddy_turnstone/New_Jersey/Sg-00506/2008
ACTTGCTACGGGAATGAGGAACATCCCTGAGAAAGCAACCAGAGGACTATTTGGTGCAATTGCTGGG
>A_/_H4N6|CY145062|A/ruddy_turnstone/New_Jersey/Sg-00496/2008
ACTTGCTACGGGAATGAGGAACATCCCTGAGAAAGCAACCAGAGGACTATTTGGTGCAATTGCTGGG
>A_/_H4N6|CY145054|A/ruddy_turnstone/New_Jersey/Sg-00494/2008
ACTTGCTACGGGAATGAGGAACATCCCTGAGAAAGCAACCAGAGGACTATTTGGTGCAATTGCTGGG
>A_/_H4N6|CY144965|A/ruddy_turnstone/New_Jersey/Sg-00480/2008
ACTTGCTACGGGAATGAGGAACATCCCTGAGAAAGCAACCAGAGGACTATTTGGTGCAATTGCTGGG
>A_/_H4N6|CY144957|A/red_knot/New_Jersey/Sg-00479/2008
ACTTGCTACGGGAATGAGGAACATCCCTGAGAAAGCAACCAGAGGACTATTTGGTGCAATTGCTGGG
>A_/_H4N6|CY144917|A/ruddy_turnstone/Delaware/Sg-00470/2008
ACTTGCTACGGGAATGAGGAACATCCCTGAGAAAGCAACCAGAGGACTATTTGGCGCAATTGCTGGG
>A_/_H4N8|CY144659|A/bufflehead/North_Carolina/NC6412-125/2005
ACTGGCAACTGGGATGAGGAACATCCCTGAGAAGGCAACCAGAGGTCTGTTTGGTGCAATTGCTGGC
>A_/_H4N6|CY144103|A/northern_pintail/Interior_Alaska/10BM12146R0/2010
ACTGGCTACAGGAATGAGAAACATCCCTGAAAAGGCAACCAGAGGTCTGTTTGGTGCAATTGCTGGC
>A_/_H4N6|CY144015|A/mallard/Interior_Alaska/10BM12308R0/2010
ACTGGCTACAGGAATGAGAAACATCCCTGAAAAGGCAACCAGAGGTCTGTTTGGTGCAATTGCTGGC
>A_/_H4N6|CY143861|A/mallard/Interior_Alaska/10BM10864R0/2010
ACTGGCTACAGGAATGAGAAACATCCCTGAAAAGGCAACCAGAGGTCTGTTTGGTGCAATTGCTGGC
>A_/_H4N6|CY143820|A/mallard/Interior_Alaska/10BM10176R0/2010
ACTGGCTACAGGAATGAGAAACATCCCTGAAAAGGCAACCAGAGGTCTGTTTGGTGCAATTGCTGGC
>A_/_H4N6|CY143756|A/mallard/Interior_Alaska/10CH00021R0/2010
ACTGGCTACAGGGATGAGGAACATTCCTGAGAAGGCAACCAGAGGCCTGTTTGGGGCAATTGCTGGC
>A_/_H4N6|CY143748|A/northern_pintail/Interior_Alaska/10CH00003R0/2010
ACTGGCTACAGGGATGAGGAACATCCCTGAGAAGGCAACCAGAGGCCTGTTTGGGGCAATTGCTGGC
>A_/_H4N6|CY143676|A/northern_pintail/Interior_Alaska/10BM08903R0/2010
ACTGGCTACAGGAATGAGAAACATCCCTGAAAAGGCAACCAGAGGTCTGTTTGGTGCAATTGCTGGC
>A_/_H4N6|CY143660|A/mallard/Interior_Alaska/10BM08828R0/2010
ACTGGCTACAGGAATGAGAAACATCCCTGAAAAGGCAACCAGAGGTCTGTTTGGTGCAATTGCTGGC
>A_/_H4N6|CY143652|A/mallard/Interior_Alaska/10BM08622R0/2010
ACTGGCTACAGGAATGAGAAACATCCCTGAAAAGGCAACCAGAGGTCTGTTTGGTGCAATTGCTGGC
>A_/_H4N6|CY143644|A/northern_pintail/Interior_Alaska/10BM08612R0/2010
ACTGGCTACAGGAATGAGAAACATCCCTGAAAAGGCAACCAGAGGTCTGTTTGGTGCAATTGCTGGC
>A_/_H4N6|CY143628|A/northern_pintail/Interior_Alaska/10BM08540R0/2010
ACTGGCTACAGGAATGAGAAACATCCCTGAAAAGGCAACCAGAGGTCTGTTTGGTGCAATTGCTGGC
>A_/_H4N6|CY143620|A/northern_pintail/Interior_Alaska/10BM08514R0/2010
ACTGGCTACAGGAATGAGAAACATCCCTGAAAAGGCAACCAGAGGTCTGTTTGGTGCAATTGCTGGC
>A_/_H4N6|CY143564|A/American_green-winged_teal/Interior_Alaska/10BM08226R0/2010
ACTGGCTACAGGGATGAGAAACATCCCTGAGAAGGCAACCAGAGGTCTGTTTGGTGCAATTGCTGGC
>A_/_H4N6|CY143540|A/northern_pintail/Interior_Alaska/10BM07993R0/2010
ACTGGCTACAGGAATGAGAAACATCCCTGAAAAGGCAACCAGAGGTCTGTTTGGTGCAATTGCTGGC
>A_/_H4N6|CY143532|A/mallard/Interior_Alaska/10BM07971R0/2010
ACTGGCTACAGGAATGAGAAACATCCCTGAAAAGGCAACCAGAGGTCTGTTTGGTGCAATTGCTGGC
>A_/_H4N6|CY143516|A/American_green-winged_teal/Interior_Alaska/10BM07863R0/2010
ACTGGCTACAGGAATGAGAAACATCCCTGAAAAGGCAACCAGAGGTCTGTTTGGTGCAATTGCTGGC
>A_/_H4N6|CY143508|A/mallard/Interior_Alaska/10BM07777R0/2010
ACTGGCTACAGGAATGAGAAACATCCCTGAAAAGGCAACCAGAGGTCTGTTTGGTGCAATTGCTGGC
>A_/_H4N6|CY143476|A/northern_pintail/Interior_Alaska/10BM07476R0/2010
ACTGGCTACAGGAATGAGAAACATCCCTGAAAAGGCAACCAGAGGTCTGTTTGGTGCAATTGCTGGC
>A_/_H4N6|CY143468|A/northern_pintail/Interior_Alaska/10BM07242R0/2010
ACTGGCTACAGGGATGAGGAACATCCCTGAGAAGGCAACCAGAGGTCTGTTTGGTGCAATTGCTGGC
>A_/_H4N6|CY143460|A/northern_pintail/Interior_Alaska/10BM07040R0/2010
ACTGGCTACAGGAATGAGAAACATCCCTGAAAAGGCAACCAGAGGTCTGTTTGGTGCAATTGCTGGC
>A_/_H4N6|CY143452|A/mallard/Interior_Alaska/9BM9984R0/2009
ACTGGCTACAGGAATGAGGAACATCCCTGAGAAGGCAACCAGAGGTCTGTTTGGTGCAATTGCTGGC
>A_/_H4N6|CY143436|A/northern_pintail/Interior_Alaska/9BM6095R0/2009
ACTGGCTACAGGGATGAGGAACATCCCTGAGAAGGCAACCAGAGGTCTGTTTGGTGCAATTGCTGGC
>A_/_H4N6|CY143420|A/northern_pintail/Interior_Alaska/9BM6039R0/2009
ACTGGCTACAGGGATGAGGAACATCCCTGAGAAGGCAACCAGAGGTCTGTTTGGTGCAATTGCTGGC
>A_/_H4N6|CY143396|A/mallard/Interior_Alaska/9BM10375R0/2009
ACTGGCTACAGGGATGAGGAACATCCCTGAGAAGGCAACCAGAGGTCTGTTTGGTGCAATTGCTGGC
>A_/_H4N6|CY143388|A/northern_pintail/Interior_Alaska/9BM7972R0/2009
ACTGGCTACAGGGATGAGGAACATCCCTGAGAAGGCAACCAGAGGTCTGTTTGGTGCAATTGCTGGC
>A_/_H4N6|CY143298|A/northern_pintail/Interior_Alaska/9BM9989R0/2009
ACTGGCTACAGGGATGAGGAACATCCCTGAGAAGGCAACCAGAGGTCTGTTTGGTGCAATTGCTGGC
>A_/_H4N6|CY143274|A/northern_pintail/Interior_Alaska/9BM9975R0/2009
ACTGGCTACAGGGATGAGGAACATACCTGAGAAGGCAACCAGAGGTCTGTTTGGTGCAATTGCTGGC
>A_/_H4N6|CY143258|A/mallard/Interior_Alaska/9BM9683R2/2009
ACTGGCTACAGGGATGAGAAACATCCCTGAGAAGGCAACCAGAGGTCTGTTTGGTGCAATTGCTGGC
>A_/_H4N8|CY143226|A/northern_shoveler/Interior_Alaska/9BM12519R0/2009
ACTGGCTACAGGGATGAGGAACATCCCTGAGAAGGCAACCAGAGGTCTGTTTGGTGCAATTGCTGGC
>A_/_H4N6|CY143162|A/northern_shoveler/Interior_Alaska/9BM12314R0/2009
ACTGGCCACAGGGATGAGGAACATCCCTGAGAAGACAACCAGAGGTCTGTTTGGTGCAATTGCTGGC
>A_/_H4N6|CY143074|A/northern_pintail/Interior_Alaska/9BM10835R0/2009
ACTGGCTACAGGGATGAGGAACATCCCTGAGAAGGCAATCAGAGGTCTGTTTGGTGCAATTGCTGGC
>A_/_H4N6|CY143058|A/northern_pintail/Interior_Alaska/9BM10813R0/2009
ACTGGCTACAGGGATGAGGAACATCCCTGAGAAGGCAATCAGAGGTCTGTTTGGTGCAATTGCTGGC
>A_/_H4N6|CY143050|A/northern_pintail/Interior_Alaska/9BM10749R0/2009
ACTGGCTACAGGGATGAGGAACATCCCTGAGAAGGCAACCAGAGGTCTGTTTGGTGCAATTGCTGGC
>A_/_H4N6|CY143034|A/mallard/Interior_Alaska/9BM9049R0/2009
ACTGGCTACAGGGATGAGGAACATCCCTGAGAAGGCAACCAGAGGTCTGTTTGGTGCAATTGCTGGC
>A_/_H4N6|CY143018|A/mallard/Interior_Alaska/9BM8829R0/2009
ACTGGCTACAGGGATGAGGAACATCCCTGAGAAGGCAACCAGAGGTCTGTTTGGTGCAATTGCTGGC
>A_/_H4N6|CY143010|A/northern_pintail/Interior_Alaska/9BM8815R0/2009
ACTGGCTACAGGGATGAGGAACATCCCTGAGAAGGCAACCAGAGGTCTGTTTGGTGCAATTGCTGGC
>A_/_H4N6|CY143002|A/northern_pintail/Interior_Alaska/9BM8803R0/2009
ACTGGCTACAGGGATGAGGAACATCCCTGAGAAGGCAACCAGAGGTCTGTTTGGTGCAATTGCTGGC
>A_/_H4N6|CY142978|A/northern_pintail/Interior_Alaska/9BM8415R2/2009
ACTAGCCACAGGAATGAGGAACATCCCTGAGAAAGCAACCAGAGGTCTATTCGGTGCGATTGCTGGA
>A_/_H4N6|CY142962|A/northern_pintail/Interior_Alaska/9BM8119R0/2009
ACTGGCTACAGGGATGAGGAACATCCCTGAGAAGGCAACCAGAGGTCTGTTTGGTGCAATTGCTGGC
>A_/_H4N6|CY142954|A/northern_pintail/Interior_Alaska/9BM8022R0/2009
ACTGGCTACAGGGATGAGGAACATCCCTGAGAAGGCAACCAGAGGTCTGTTTGGTGCAATTGCTGGC
>A_/_H4N6|CY142930|A/northern_pintail/Interior_Alaska/9BM7632R0/2009
ACTGGCTACAGGGATGAGGAACATCCCTGAGAAGGCAATCAGAGGTCTGTTTGGTGCAATTGCTGGC
>A_/_H4N6|CY142922|A/northern_pintail/Interior_Alaska/9BM7620R0/2009
ACTGGCTACAGGGATGAGGAACATCCCTGAGAAGGCAACCAGAGGTCTGTTTGGTGCAATTGCTGGC
>A_/_H4N6|CY142914|A/northern_pintail/Interior_Alaska/9BM7496R0/2009
ACTGGCTACAGGGATGAGGAACATCCCTGAGAAGGCAACCAGAGGTCTGTTTGGTGCAATTGCTGGC
>A_/_H4N6|CY142874|A/northern_pintail/Interior_Alaska/9BM11915R0/2009
ACTGGCTACAGGGATGAGGAACATCCCTGAGAAGGCAACCAGAGGTCTGTTTGGTGCAATTGCTGGC
>A_/_H4N6|CY142834|A/northern_pintail/Interior_Alaska/9BM11719R1/2009
ACTGGCTACAGGGATGAGGAACATCCCTGAGAAGGCAACCAGAGGTCTGTTTGGTGCAATTGCTGGC
>A_/_H4N6|CY142642|A/mallard/Interior_Alaska/9BM6886R0/2009
ACTGGCTACAGGGATGAGGAACATCCCTGAGAAGGCAACCAGAGGTCTGTTTGGTGCAATTGCTGGC
>A_/_H4N6|CY142634|A/northern_pintail/Interior_Alaska/9BM6494R0/2009
ACTGGCTACAGGGATGAGGAACATCCCTGAGAAGGCAACCAGAGGTCTGTTTGGTGCAATTGCTGGC
>A_/_H4N6|CY142602|A/northern_pintail/Interior_Alaska/9BM6248R0/2009
ACTGGCTACAGGGATGAGGAACATCCCTGAGAAGGCAACCAGAGGTCTGTTTGGTGCAATTGCTGGC
>A_/_H4N6|CY141499|A/northern_pintail/Interior_Alaska/10BM12221R0/2010
ACTGGCTACAGGAATGAGAAACATCCCTGAAAAGGCAACCAGAGGTCTGTTTGGTGCAATTGCTGGC
>A_/_H4N6|CY141449|A/mallard/Interior_Alaska/9BM10563R2/2009
ACTGGCTACAGGGATGAGAAACATCCCTGAGAAGGCAACTAGAGGTCTGTTTGGTGCAATTGCTGGC
>A_/_H4N8|CY141105|A/red-necked_grebe/Minnesota/AI10-2528/2010
ACTGGCTACAGGGATGAGGAACATCCCTGAGAAGGCAACCAAAGGTCTGTTTGGTGCAATTGCTGGC
>A_/_H4N8|CY141033|A/mallard/Arkansas/AI09-5944/2009
GCTGGCTACAGGGATGAGGAACATTCCTGAGAAGGCAACCAGAGGCCTGTTTGGTGCAATTGCTGGC
>A_/_H4N6|CY141001|A/blue-winged_teal/Louisiana/AI09-5291/2009
ACTAGCTACAGGAATGAGGAACATCCCTGAGAAAGCAACCAGAGGTCTGTTTGGTGCAATTGCTGGC
>A_/_H4N8|CY140969|A/blue-winged_teal/Texas/AI09-4463/2009
ACTGGCTACAGGGATGAGGAACATCCCTGAGAAGGCGACCAGAGGTCTGTTTGGTGCAATTGCTGGC
>A_/_H4N6|CY140927|A/blue-winged_teal/Louisiana/AI09-4180/2009
ACTGGCTACAGGGATGAGGAACATCCCTGAGAAGGCAACCAGAGGTCTGTTTGGTGCAATTGCTGGC
>A_/_H4N6|CY140903|A/blue-winged_Teal/North_Dakota/AI09-3881/2009
ACTGGCTACAGGGATGAGGAACATCCCTGAGAAGGCAACCAGAGGCCTGTTTGGTGCAATTGCTGGC
>A_/_H4N6|CY140895|A/mallard/Minnesota/AI09-3821/2009
ACTGGCTACAGGGATGAGGAACATCCCTGAGAAGGCGACCAGAGGCCTGTTTGGTGCAATTGCTGGC
>A_/_H4N6|CY140876|A/blue-winged_Teal/Minnesota/AI09-3786/2009
ACTGGCTACAGGAATGAGGAACATCCCTGAGAAGGCAACCAGAGGTCTGTTTGGTGCAATTGCTGGC
>A_/_H4N8|CY140836|A/blue-winged_Teal/Texas/AI09-3464/2009
ACTGGCTACAGGGATGAGGAACATCCCTGAGAAGGCAACCAGAGGTCTGTTTGGTGCAATTGCTGGC
>A_/_H4N6|CY140796|A/blue-winged_Teal/North_Dakota/AI09-3131/2009
ACTGGCTACAGGGATGAGGAACATCCCTGAGAAGGCAGCCAGAGGTCTGTTTGGTGCAATTGCTGGC
>A_/_H4N8|CY140761|A/blue-winged_Teal/Minnesota/AI09-2977/2009
ACTGGCTACAGGGATGAGGAACATCCCTGAGAAGGCGACCAGAGGCCTGTTTGGTGCAATTGCTGGC
>A_/_H4N6|CY140695|A/blue-winged_Teal/Minnesota/AI09-2389/2009
ACTGGCTACAGGGATGAGGAACATCCCTGAGAAGGCAACCAGAGGTCTGTTTGGTGCAATTGCTGGC
>A_/_H4N8|CY140575|A/mallard/Minnesota/Sg-01039/2008
ACTGGCTACAGGGATGAGGAACATCCCTGAGAAGGCAACCAGAGGCCTGTTTGGTGCAATTGCTGGC
>A_/_H4N8|CY140551|A/northern_pintail/Louisiana/Sg-01033/2008
ACTGGCTACAGGGATGAGGAACATCCCTGAGAAGGCGACCAGAGGCCTGTTTGGTGCAATTGCTGGC
>A_/_H4N6|CY140535|A/American_wigeon/Louisiana/Sg-01031/2008
ATTGGCTACAGGGATGAGGAACATTCCTGAGAAGGCAACCAGAGGTCTGTTTGGTGCAATTGCTGGC
>A_/_H4N6|CY140527|A/blue-winged_teal/Minnesota/Sg-01026/2008
ACTAGCTACAGGGATGAGGAACATCCCTGAGAAGGCAACCAGAGGTCTGTTTGGTGCAATTGCTGGC
>A_/_H4N6|CY140475|A/mallard/Minnesota/Sg-00931/2008
ACTAGCTACAGGGATGAGGAACATCCCTGAGAAGGCAACCAGAGGTCTGTTTGGTGCAATTGCTGGC
>A_/_H4N5|CY140374|A/green-winged_teal/Minnesota/Sg-00820/2008
ACTGGCTACAGGGATGAGGAACATCCCTGAGAAGGCAACCAGAGGCCTGTTTGGTGCAATTGCTGGC
>A_/_H4N6|CY140334|A/mallard/Minnesota/Sg-00697/2008
ACTGGCTACAGGGATGAGGAACATCCCTGAGAAGGCAACCAGAGGTCTGTTTGGTGCAATTGCCGGC
>A_/_H4N8|CY140269|A/mallard/Minnesota/Sg-00616/2008
ACTGGCTACAGGGATGAGGAACATCCCTGAGAAGGCAACCAGAGGCCTGTTTGGTGCAATTGCTGGC
>A_/_H4N6|CY140204|A/blue-winged_teal/Minnesota/Sg-00799/2008
ACTGGCTACAGGGATGAGGAACATCCCTGAGAAGGCAACCAGAGGCCTGTTTGGTGCAATTGCTGGC
>A_/_H4N8|CY140172|A/mallard/Minnesota/Sg-00767/2008
ACTGGCTACAGGGATGAGGAACATCCCTGAGAAGGCAACCAGAGGCCTGTTTGGTGCAATTGCTGGC
>A_/_H4N6|CY140164|A/blue-winged_teal/North_Dakota/Sg-00750/2008
ACTGGCTACAGGGATGAGAAACATCCCTGAGAAGGCAACCAGAGGTCTGTTTGGTGCAATTGCTGGC
>A_/_H4N6|CY139665|A/mallard/Minnesota/199044/1999
ACTTGCTACGGGAATGAGGAACATCCCTGAGAAAGCAACCAGAGGACTATTTGGTGCAATTGCTGGG
>A_/_H4N6|CY140112|A/blue-winged_teal/North_Dakota/Sg-00706/2008
ACTGGCTACAGGGATGAGAAACATCCCTGAGAAGGCAACCAGAGGCCTGTTTGGTGCAATTGCAGGC
>A_/_H4N8|CY139969|A/mallard/Minnesota/AI06-962/2006
ACTGGCTACAGGGATGAGGAACATTCCTGAGAAGGCAACCAGAGGTCTGTTTGGTGCAATTGCTGGC
>A_/_H4N6|CY139961|A/mallard/Minnesota/AI06-1135/2006
ACTGGCTACGGGGATGAGGAACATCCCTGAGAAGGCAACCAGAGGTCTGTTTGGCGCAATTGCTGGC
>A_/_H4N2|CY139761|A/mallard/Minnesota/182772/1998
ACTAGCTACAGGAATGAGGAATATCCCTGAGAAAGCAACCAGAGGTCTGTTTGGTGCAATTGCTGGC
>A_/_H4N6|KC784987|A/duck/Taiwan/DC88/2009
ACTCGCAACAGGGATGAGGAATATTCCTGAAAAGGCATCAAGAGGGCTCTTTGGAGCAATAGCTGGA
>A_/_H4N8|KC683703|A/duck/Nanjing/1102/2010
ACTTGCAACTGGGATGAGAAATATCCCTGAAAAGGCATCAAGAGGGCTTTTTGGGGCAATAGCTGGG
>A_/_H4N8|CY136287|A/northern_pintail/Interior_Alaska/9BM12153R0/2009
ACTGGCTACAGGGATGAGGAACATCCCTGAGAAGGCAACCAGAGGTCTGTTTGGTGCAATTGCTGGC
>A_/_H4N7|CY136263|A/northern_pintail/Interior_Alaska/9BM7799R0/2009
ACTGGCTACAGGGATGAGGAACATCCCTGAGAAGGCAACCAGAGGTCTGTTTGGTGCAATTGCTGGC
>A_/_H4N6|CY136230|A/northern_pintail/Interior_Alaska/9BM9663R0/2009
ACTGGCTACAGGGATGAGGAACATCCCTGAGAAGGCAACCAGAGGTCTGTTTGGTGCAATTGCTGGC
>A_/_H4N7|CY136181|A/mallard/Interior_Alaska/9BM8935R0/2009
ACTGGCTACAGGGATGAGGAACATCCCTGAGAAGGCAACCAGAGGTCTGTTTGGTGCAATTGCTGGC
>A_/_H4N6|CY136043|A/American_green-winged_teal/Interior_Alaska/10BM06728R0/2010
ACTGGCTACAGGGATGAGAAACATCCCTGAGAAGGCAACCAGAGGTCTGTTTGGTGCAATTGCTGGC
>A_/_H4N6|CY136019|A/American_green-winged_teal/Interior_Alaska/10BM07000R0/2010
ACTGGCTACAGGAATGAGAAACATCCCTGAAAAGGCAACCAGAGGTCTGTTTGGTGCAATTGCTGGC
>A_/_H4N6|CY135907|A/mallard/Interior_Alaska/10BM06456R0/2010
ACTGGCTACAGGAATGAGAAACATCCCTGAAAAGGCAACCAGAGGTCTGTTTGGTGCAATTGCTGGC
>A_/_H4N6|CY135779|A/ring-necked_duck/Interior_Alaska/10BM05617R0/2010
ACTGGCTACAGGAATGAGAAACATCCCTGAAAAGGCAACCAGAGGTCTGTTTGGTGCAATTGCTGGC
>A_/_H4N6|CY135713|A/mallard/Interior_Alaska/10BM05337R0/2010
ACTGGCTACAGGAATGAGAAACATCCCTGAAAAGGCAACCAGAGGTCTGTTTGGTGCAATTGCTGGC
>A_/_H4N6|CY135687|A/mallard/Interior_Alaska/10BM05247R0/2010
ACTGGCTACAGGAATGAGAAACATCCCTGAAAAGGCAACCAGAGGTCTGTTTGGTGCAATTGCTGGC
>A_/_H4N6|CY135679|A/northern_pintail/Interior_Alaska/10BM05171R0/2010
ACTGGCTACAGGAATGAGAAACATCCCTGAAAAGGCAACCAGAGGTCTGTTTGGTGCAATTGCTGGC
>A_/_H4N6|CY135671|A/American_green-winged_teal/Interior_Alaska/10BM05165R0/2010
ACTGGCTACAGGAATGAGAAACATCCCTGAAAAGGCAACCAGAGGTCTGTTTGGTGCAATTGCTGGC
>A_/_H4N6|CY139531|A/American_black_duck/New_Brunswick/00991/2010
ACTGGCTACAGGGATGAGGAACATCCCTGAGAAGGCAGCCAGAGGCCTGTTTGGTGCAATTGCTGGC
>A_/_H4N8|CY139497|A/mallard/New_Brunswick/00979/2010
ACTGGCTACAGGGATGAGGAACATCCCTGAGAAGGCGACCAGAGGCCTGTTTGGTGCAATTGCTGGC
>A_/_H4N9|CY139369|A/American_black_duck/New_Brunswick/00886/2010
ACTGGCTACAGGGATGAGGAACATCCCTGAGAAGGCGACCAGAGGCCTGTTTGGTGCAATTGCTGGC
>A_/_H4N9|CY139352|A/mallard/New_Brunswick/00879/2010
ACTGGCTACAGGGATGAGGAACATCCCTGAGAAGGCGACCAGAGGCCTGTTTGGTGCAATTGCTGGC
>A_/_H4N6|CY139319|A/mallard/New_Brunswick/00854/2010
ACTGGCTACAGGAATGAGGAACATCCCAGAGAAGGCAACCAGAGGTCTGTTTGGTGCAATTGCTGGC
>A_/_H4N8|CY139207|A/American_black_duck/New_Brunswick/00623/2010
ACTGGCTACAGGGATGAGGAACATCCCTGAGAAGGCAACCAGAGGTCTGTTTGGTGCAATTGCTGGC
>A_/_H4N6|CY139075|A/American_black_duck/New_Brunswick/00523/2010
ACTGGCTACAGGGATGAGGAACATCCCTGAGAAGGCAACCAGAGGTCTGTTTGGTGCAATTGCTGGC
>A_/_H4N6|CY139059|A/American_black_duck/New_Brunswick/00520/2010
ACTGGCTACAGGGATGAGGAACATCCCTGAGAAGGCAACCAGAGGTCTGTTTGGTGCAATTGCTGGC
>A_/_H4N8|CY138984|A/American_black_duck/New_Brunswick/00487/2010
ACTGGCTACAGGGATGAGGAACATCCCTGAGAAGGCAACCAGAGGTCTGTTTGGTGCAATTGCTGGC
>A_/_H4N6|CY139032|A/American_black_duck/New_Brunswick/00499/2010
ACTGGCTACAGGGATGAGGAACATCCCTGAGAAGGCAACCAGAGGTCTGTTTGGTGCAATTGCTGGC
>A_/_H4N6|CY138941|A/American_black_duck/New_Brunswick/00478/2010
ACTGGCTACAGGGATGAGGAACATCCCTGAGAAGGCAACCAGAGGTCTGTTTGGTGCAATTGCTGGC
>A_/_H4N6|CY138914|A/American_black_duck/New_Brunswick/00472/2010
ACTGGCTACAGGGATGAGGAACATCCCTGAGAAGGCAACCAGAGGTCTGTTTGGTGCAATTGCTGGC
>A_/_H4N6|CY138512|A/blue-winged_teal/Nova_Scotia/01009/2010
ACTAGCTACAGGAATGAGGAACATCCCTGAGAAAGCAACCAGAGGTCTGTTTGGTGCAATTGCTGGC
>A_/_H4N6|CY138504|A/blue-winged_teal/Nova_Scotia/01008/2010
ACTAGCTACAGGAATGAGGAACATCCCTGAGAAAGCAACCAGAGGTCTGTTTGGTGCAATTGCTGGC
>A_/_H4N8|CY138081|A/American_black_duck/New_Brunswick/00955/2010
ACTGGCTACAGGGATGAGGAACATCCCTGAGAAGGCGACCAGAGGCCTGTTTGGTGCAATTGCTGGC
>A_/_H4N6|CY138073|A/American_black_duck/New_Brunswick/00949/2010
ACTGGCTACAGGGATGAGGAACATCCCTGAGAAGGCAGCCAGAGGCCTGTTTGGTGCAATTGCTGGC
>A_/_H4N6|CY138053|A/American_black_duck/New_Brunswick/00473/2010
ACTGGCTACAGGGATGAGGAACATCCCTGAGAAGGCAACCAGAGGTCTGTTTGGTGCAATTGCTGGC
>A_/_H4N6|CY135647|A/northern_pintail/Interior_Alaska/10BM04722R0/2010
ACTGGCTACAGGGATGAGAAACATCCCTGAGAAGGCAACCAGAGGTCTGTTTGGTGCAATTGCTGGC
>A_/_H4N6|CY135551|A/American_green-winged_teal/Interior_Alaska/9BM5277R0/2009
ACTGGCTACAGGGATGAGAAACATCCCTGAGAAGGCAACCAGAGGTCTGTTTGGTGCAATTGCTGGC
>A_/_H4N6|CY135527|A/American_green-winged_teal/Interior_Alaska/9BM5041R0/2009
ACTGGCTACAGGGATGAGGAACATCCCTGAGAAGGCAACCAGAGGTCTGTTTGGTGCAATTGCTGGC
>A_/_H4N6|CY135407|A/northern_pintail/Interior_Alaska/9BM4583R0/2009
ACTGGCTACAGGGATGAGGAACATCCCTGAGAAGGCAACCAGAGGTCTGTTTGGTGCAATTGCTGGC
>A_/_H4N8|CY134335|A/bufflehead/California/3118/2011
ACTGGCTACAGGGATGAGGAACATCCCTGAGAAGGCGACCAGAGGCCTTTTTGGTGCAATTGCTGGC
>A_/_H4N3|CY134303|A/northern_shoveler/California/4020/2011
ACTAGCTACAGGGATGAGGAACATCCCTGAGAAGGCAACCAGAGGTCTGTTTGGTGCAATTGCTGGT
>A_/_H4N6|CY134271|A/mallard/California/2594V/2011
ATTGGCTACAGGAATGAGGAACATCCCTGAAAAAGCAACCAGAGGTCTGTTTGGTGCAATTGCTGGC
>A_/_H4N6|CY134255|A/mallard/California/2590V/2011
ATTGGCTACAGGAATGAGGAACATCCCTGAAAAAGCAACCAGAGGTCTGTTTGGTGCAATTGCTGGC
>A_/_H4N1|CY134239|A/mallard/California/2589P/2011
ATTGGCTACAGGAATGAGGAACATCCCTGAAAAAGCAACCAGAGGTCTGTTTGGTGCAATTGCTGGC
>A_/_H4N9|CY134231|A/mallard/California/2584V/2011
ATTGGCTACAGGAATGAGGAACATCCCTGAAAAAGCAACCAGAGGTCTGTTTGGTGCAATTGCTGGC
>A_/_H4N9|CY134223|A/mallard/California/2584P/2011
ATTGGCTACAGGAATGAGGAACATCCCTGAAAAAGCAACCAGAGGTCTGTTTGGTGCAATTGCTGGC
>A_/_H4N8|CY134133|A/mallard/California/2566P/2011
ATTGGCTACAGGAATGAGGAACATCCCTGAAAAAGCAACCAGAGGTCTGTTTGGTGCAATTGCTGGC
>A_/_H4N6|CY134125|A/mallard/California/2563V/2011
ATTGGCTACAGGAATGAGGAACATCCCTGAAAAAGCAACCAGAGGTCTGTTTGGTGCAATTGCTGGC
>A_/_H4N6|CY134117|A/mallard/California/2563P/2011
ATTGGCTACAGGAATGAGGAACATCCCTGAAAAAGCAACCAGAGGTCTGTTTGGTGCAATTGCTGGC
>A_/_H4N8|CY134061|A/mallard/California/2552V/2011
ATTGGCTACAGGAATGAGGAACATCCCTGAAAAAGCAACCAGAGGTCTGTTTGGTGCAATTGCTGGC
>A_/_H4N6|CY133973|A/mallard/California/2533V/2011
ATTGGCTACAGGAATGAGGAACATCCCTGAAAAAGCAACCAGAGGTCTGTTTGGTGCAATTGCTGGC
>A_/_H4N6|CY133965|A/mallard/California/2532V/2011
ATTGGCTACAGGAATGAGGAACATCCCTGAAAAAGCAACCAGAGGTCTGTTTGGTGCAATTGCTGGC
>A_/_H4N6|CY133851|A/blue-winged_teal/Missouri/10MO0407/2010
ACTAGCTACAGGAATGAGGAACATCCCTGAGAAAGCAACCAGAGGTCTGTTTGGTGCAATTGCTGGC
>A_/_H4N6|CY133769|A/blue-winged_teal/Missouri/10MO030/2010
ACTGGCTACAGGAATGAGGAACATCCCTGAGAAGGCAACCAGAGGCCTGTTTGGTGCAATTGCTGGA
>A_/_H4N6|CY133737|A/blue-winged_teal/Missouri/10MO003/2010
ACTAGCTACAGGAATGAGGAACATCCCTGAGAAAGCAACCAGAGGTCTGTTTGGTGCAATTGCTGGC
>A_/_H4N6|CY133625|A/blue-winged_teal/Illinois/10OS2988/2010
ACTAGCTACAGGAATGAGGAACATCCCTGAGAAAGCAACCAGAGGTCTGTTTGGTGCAATTGCTGGC
>A_/_H4N6|CY133577|A/mallard/Iowa/10OS2420/2010
ACTAGCTACAGGAATGAGGAACATCCCTGAGAAAGCAACCAGAGGTCTGTTTGGTGCAATTGCTGGC
>A_/_H4N2|CY133440|A/mallard/Iowa/10OS2692/2010
ACTGGCTACAGGGATGAGGAACATCCCTGAGAAGGCGACCAGAGGCCTGTTTGGTGCAATTGCTGGC
>A_/_H4N2|CY133432|A/mallard/Iowa/10OS2685/2010
ACTGGCTACAGGAATGAGGAACATCCCTGAGAAGGCAACCAGAGGTCTGTTTGGTGCAATTGCTGGC
>A_/_H4N2|CY133258|A/mallard/Wisconsin/10OS3067/2010
ACTGGCTACAGGGATGAGGAACATCCCTGAGAAGGCGACCAGAGGCCTGTTTGGTGCAATTGCTGGC
>A_/_H4N2|CY133242|A/mallard/Wisconsin/10OS3051/2010
ACTGGCTACAGGGATGAGGAACATCCCTGAGAAGGCGACCAGAGGCCTGTTTGGTGCAATTGCTGGC
>A_/_H4N6|CY133217|A/mallard/Wisconsin/10OS2918/2010
ACTGGCTACAGGGATGAGGAACATCCCTGAGAAAGCAACCAGAGGCCTGTTTGGTGCAATTGCTGGC
>A_/_H4N9|CY133169|A/mallard/Wisconsin/10OS3169/2010
ACTGGCTACAGGGATGAGGAACATCCCTGAGAAGGCGACCAGAGGCCTGTTTGGCGCAATTGCTGGC
>A_/_H4N2|CY133069|A/mallard/Wisconsin/10OS2659/2010
ACTGGCTACAGGAATGAGGAACATCCCTGAGAAGGCAACCAGAGGTCTGTTTGGTGCAATTGCTGGC
>A_/_H4N8|CY132917|A/American_green-winged_teal/Illinois/10OS1598/2010
ACTAGCTACAGGAATGAGGAACATCCCTGAGAAAGCAACCAGAGGTCTGTTTGGTGCAATTGCTGGC
>A_/_H4N6|CY132909|A/blue-winged_teal/Illinois/10OS1563/2010
ACTAGCTACAGGAATGAGGAACATCCCTGAGAAAGCAACCAGAGGTCTGTTTGGTGCAATTGCTGGC
>A_/_H4N6|CY132893|A/American_green-winged_teal/Illinois/10OS1551/2010
ACTGGCTACAGGGATGAGGAACATCCCTGAGAAGGCGACCAGAGGCTTGTTTGGTGCAATTGCTGGC
>A_/_H4N8|AB780473|A/duck/Mongolia/OIE-241/2012
ACTTGCAACTGGGATGAGAAATATCCCTGAAAAGGAATCAAGAGGGCTTTTTGGGGCAATAGCTGGG
>A_/_H4N6|CY130437|A/mallard/Interior_Alaska/10BM02644R0/2010
ACTGGCTACAGGAATGAGAAACATCCCTGAAAAGGCAACCAGAGGTCTGTTTGGTGCAATTGCTGGC
>A_/_H4N6|CY130421|A/northern_pintail/Interior_Alaska/10BM02585R0/2010
ACTGGCTACAGGAATGAGAAACATCCCTGAAAAGGCAACCAGAGGTCTGTTTGGTGCAATTGCTGGC
>A_/_H4N6|CY130405|A/northern_shoveler/Interior_Alaska/10BM02892R0/2010
ACTGGCTACAGGAATGAGAAACATCCCTGAAAAGGCAACCAGAGGTCTGTTTGGTGCAATTGCTGGC
>A_/_H4N6|CY130356|A/mallard/Interior_Alaska/9BM2241R1/2009
ACTGGCTACAGGGATGAGGAACATACCTGAGAAGGCAACCAGAGGTCTGTTTGGTGCAATTGCTGGC
>A_/_H4N6|CY132593|A/mallard/Ohio/08OS1270/2008
ACTTGCTACGGGAATGAGGAACATCCCTGAGAAAGCAACCAGAGGACTATTTGGTGCAATTGCTGGG
>A_/_H4N1|CY132549|A/mallard/Ohio/11OS2095/2011
ACTGGCTACAGGGATGAGGAACATCCCTGAGAAGGCGACCAGAGGCCTGTTTGGTGCAATTGCTGGC
>A_/_H4N8|CY132533|A/mallard/Ohio/11OS2091/2011
ACTTGCTACGGGAATGAGGAACATCCCTGAGAAAGCAACCAGAGGACTATTTGGTGCAATTGCTGGG
>A_/_H4N6|CY132517|A/mallard/Ohio/11OS2085/2011
ACTGGCTACAGGGATGAGGAACATCCCTGAGAAGGCAACCAGAGGCCTGTTTGGTGCAATTGCTGGC
>A_/_H4N8|CY132393|A/mallard/Ohio/11OS2083/2011
ACTGGCTACAGGGATGAGGAACATCCCTGAGAAGGCAACCAGAGGCCTGTTTGGTGCAATTGCTGGC
>A_/_H4N6|CY132133|A/mallard/Ohio/10OS1319/2010
ACTGGCTACAGGGATGAGGAACATCCCTGAGAAGGCAACCAGAGGCCTGTTTGGTGCAATTGCTGGC
>A_/_H4N6|CY132117|A/mallard/Michigan/10OS1491/2010
ACTGGCTACAGGGATGAGGAACATCCCTGAGAAGGCGACCAGAGGTCTGTTTGGTGCAATTGCTGGC
>A_/_H4N6|CY130272|A/mallard/Interior_Alaska/9BM2606R0/2009
ACTGGCTACAGGGATGAGGAACATGCCTGAGAAGGCAACCAGAGGTCTGTTTGGTGCAATTGCTGGC
>A_/_H4N6|CY130256|A/mallard/Interior_Alaska/9BM2535R0/2009
ACTGGCTACAGGGATGAGGAACATACCTGAGAAGGCAACCAGAGGTCTGTTTGGTGCAATTGCTGGC
>A_/_H4N6|CY129398|A/mallard-black_duck_hybrid/New_Brunswick/02724/2007
ACTTGCTACGGGAATGAGGAACATCCCTGAGAAAGCAACCAGAGGACTATTTGGCGCAATTGCTGGG
>A_/_H4N6|CY129350|A/mallard/New_Brunswick/02293/2007
ACTTGCTACGGGAATGAGGAACATCCCTGAGAAAGCAACCAGAGGACTATTTGGTGCAATTGCTGGG
>A_/_H4N6|CY129318|A/American_black_duck/New_Brunswick/02527/2007
ACTTGCTACGGGAATGAGGAACATCCCTGAGAAAGCAACCAGAGGACTATTTGGTGCAATTGCTGGG
>A_/_H4N6|CY129221|A/American_black_duck/New_Brunswick/02653/2007
ACTTGCTACGGGAATGAGGAACATCCCTGAGAAAGCAACCAGAGGACTATTTGGTGCAATTGCTGGG
>A_/_H4N6|CY129166|A/American_black_duck/Prince_Edward_Island/02661/2007
ACTTGCTACGGGAATGAGGAACATCCCTGAGAAAGCAACCAGAGGATTATTTGGTGCAATTGCTGGG
>A_/_H4N6|CY129158|A/American_black_duck/New_Brunswick/02730/2007
ACTTGCTACGGGAATGAGGAACATCCCTGAGAAAGCAACCAGAGGACTATTTGGCGCAATTGCTGGG
>A_/_H4N6|CY129078|A/American_black_duck/New_Brunswick/02659/2007
ACTTGCTACGGGAATGAGGAACATCCCTGAGAAAGCAACCAGAGGACTATTTGGTGCAATTGCTGGG
>A_/_H4N6|CY128990|A/American_black_duck/New_Brunswick/03552/2009
ACTGGCTACAGGAATGAGGAACATCCCTGAGAAGGCAACCAGAGGCCTGTTTGGTGCAATTGCTGGA
>A_/_H4N6|CY128934|A/American_black_duck/Prince_Edward_Island/02684/2007
ACTTGCTACGGGAATGAGGAACATCCCTGAGAAAGCAACCAGAGGACTATTTGGCGCAATTGCTGGG
>A_/_H4N6|CY128910|A/mallard/Nova_Scotia/02335/2007
ACTTGCTACGGGAATGAGGAACATCCCTGAGAAAGCAACCAGAGGACTATTTGGCGCAATTGCTGGG
>A_/_H4N6|CY128902|A/American_black_duck/Prince_Edward_Island/02683/2007
ACTTGCTACGGGAATGAGGAACATCCCTGAGAAAGCAACCAGAGGACTATTTGGCGCAATTGCTGGG
>A_/_H4N6|CY128844|A/American_black_duck/Prince_Edward_Island/02700/2007
ACTTGCTACGGGAATGAGGAACATCCCTGAGAAAGCAACCAGAGGACTATTTGGTGCAATTGCTGGG
>A_/_H4N6|CY128836|A/American_black_duck/Prince_Edward_Island/02697/2007
ACTTGCTACGGGAATGAGGAACATCCCTGAGAAAGCAACCAGAGGACTATTTGGTGCAATTGCTGGG
>A_/_H4N6|CY128804|A/mallard/Nova_Scotia/02238/2007
ACTTGCTACGGGAATGAGGAACATCCCTGAGAAAGCAACCAGAGGACTATTTGGCGCAATTGCTGGG
>A_/_H4N6|CY128812|A/mallard/Nova_Scotia/02446/2007
ACTTGCTACGGGAATGAGGAACATCCCTGAGAAAGCAACCAGAGGACTATTTGGCGCAATTGCTGGG
>A_/_H4N8|CY128758|A/American_black_duck/New_Brunswick/02375/2007
ACTTGCTACGGGAATGAGGAACATCCCTGAGAAAGCAACCAGAGGACTATTTGGCGCAATTGCTGGG
>A_/_H4N6|CY128564|A/American_black_duck/New_Brunswick/03535/2009
ACTGGCTACAGGGATGAGGAACATCCCTGAGAAGGCAACCAGAGGCCTATTTGGTGCAATTGCTGGC
>A_/_H4N6|CY128532|A/American_black_duck/New_Brunswick/03556/2009
ACTGGCTACAGGAATGAGGAACATCCCTGAGAAGGCAACCAGAGGCCTGTTTGGTGCAATTGCTGGA
>A_/_H4N6|CY128516|A/American_black_duck/New_Brunswick/03531/2009
ACTGGCTACAGGGATGAGGAACATCCCTGAGAAGGCAACCAGAGGCCTATTTGGTGCAATTGCTGGC
>A_/_H4N6|CY128508|A/American_black_duck/New_Brunswick/03534/2009
ACTGGCTACAGGGATGAGGAACATCCCTGAGAAGGCAACCAGAGGCCTATTTGGTGCAATTGCTGGC
>A_/_H4N6|CY128500|A/American_black_duck/New_Brunswick/03551/2009
ACTGGCTACAGGAATGAGGAACATCCCTGAGAAGGCAACCAGAGGCCTGTTTGGTGCAATTGCTGGA
>A_/_H4N6|CY128540|A/American_black_duck/New_Brunswick/03559/2009
ACTGGCTACAGGAATGAGGAACATCCCTGAGAAGGCAACCAGAGGCCTGTTTGGTGCAATTGCTGGA
>A_/_H4N6|CY126622|A/shorebird/Delaware_Bay/589/2008
ACTTGCTACGGGAATGAGGAACATCCCTGAGAAAGCAACCAGAGGACTATTTGGTGCAATTGCTGGG
>A_/_H4N6|CY127991|A/shorebird/Delaware_Bay/446/2008
ACTTGCTACGGGAATGAGGAACATCCCTGAGAAAGCAACCAGAGGACTATTTGGTGCAATTGCTGGG
>A_/_H4N6|CY127961|A/shorebird/Delaware_Bay/382/2008
ACTTGCTACGGGAATGAGGAACATCCCTGAGAAAGCAACCAGAGGACTATTTGGTGCAATTGCTGGG
>A_/_H4N6|CY126606|A/shorebird/Delaware_Bay/395/2008
ACTTGCTACGGGAATGAGGAACATCCCTGAGAAAGCAACCAGAGGACTATTTGGTGCAATTGCTGGG
>A_/_H4N6|JX454753|A/wild_duck/Korea/SH5-60/2008
ACTTGCAACAGGGATGAGGAACATTCCTGAAAAGGCATCAAGAGGACTCTTTGGGGCAATAGCTGGA
>A_/_H4N6|JX454729|A/wild_bird/Korea/GS26/2006
ACTTGCAACGGGGATGAGGAACATTCCTGAAAAGGCATCAAGAGGACTCTTTGGAGCAATAGCTGGA
>A_/_H4N6|JX454721|A/wild_bird/Korea/GD42/2005
ACTTGCAACAGGGATGAGGAACATTCCTGAAAAGGCATCAAGAGGACTCTTTGGAGCAATAGCTGGA
>A_/_H4N6|JX454698|A/wild_duck/Korea/CSM20-5/2009
ACTTGCAACTGGGATGAGAAATATCCCTGAAAAGGCATCAAGAGGGCTTTTTGGAGCAATAGCTGGG
>A_/_H4N6|JX454690|A/wild_duck/Korea/CSM4-28/2010
ACTTGCAACTGGGATGAGAAATATCCCTGAAAAGGCATCAAGAGGGCTTTTTGGAGCAATAGCTGGG
>A_/_H4N6|CY125950|A/mallard/California/1154/2010
ATTGGCTACAGGAATGAGGAACATCCCTGAAAAAGCAACCAGAGGTCTGTTTGGTGCAATTGCTGGC
>A_/_H4N6|AB746474|A/duck/Vietnam/LBM1/2011
ACTTGCAACTGGGATGAGGAATATCCCTGAAAAGACGTCAAGAGGGCTTTTTGGAGCAATAGCTGGG
>A_/_H4N6|CY125646|A/mallard-black_duck_hybrid/Nova_Scotia/02330/2007
ACTTGCTACGGGAATGAGGAACATCCCTGAGAAAGCAACCAGAGGACTATTTGGCGCAATTGCTGGG
>A_/_H4N6|CY125630|A/American_black_duck/Prince_Edward_Island/02708/2007
ACTTGCTACGGGAATGAGGAACATCCCTGAGAAAGCAACCAGAGGACTATTTGGTGCAATTGCTGGG
>A_/_H4N2|CY125581|A/blue-winged_teal/New_Brunswick/03756/2009
ATTGGCTACAGGGATGAGGAACATCCCTGAAAAGGCAACCAGAGGTCTGTTTGGTGCAATTGCTGGC
>A_/_H4N9|CY125573|A/blue-winged_teal/Prince_Edward_Island/03910/2009
ACTGGCTACAGGGATGAGGAACATCCCTGAGAAGGCAACCAGAGGCCTATTTGGTGCAATTGCTGGC
>A_/_H4N6|CY125397|A/green-winged_teal/New_Brunswick/02630/2007
ACTTGCTACGGGAATGAGGAACATCCCTGAGAAAGCAACCAGAGGACTATTTGGTGCAATTGCTGGA
>A_/_H4N6|CY120683|A/mallard/California/1297/2010
ATTGGCTACAGGAATGAGGAACATCCCTGAAAAAGCAACCAGAGGTCTGTTTGGTGCAATTGCTGGC
>A_/_H4N3|CY120603|A/northern_shoveler/California/3046/2010
ATTAGCTACAGGGATGAGGAACATCCCTGAGAAGGCAACCAGAGGTCTGTTTGGTGCAATTGCTGGC
>A_/_H4N6|CY120579|A/mallard/California/1523/2010
ATTGGCTACAGGAATGAGGAACATCCCTGAAAAAGCAACCAGAGGTCTGTTTGGTGCAATTGCTGGC
>A_/_H4N6|CY122409|A/Anas_platyrhynchos/New_Mexico/A00443608/2008
ACTGGCTACAGGGATGAGGAACATCCCTGAGAAGGCAACCAGAGGTCTGTTTGGTGCAATTGCTGGC
>A_/_H4N6|AB701294|A/duck/Mongolia/OIE-7438/2011
ACTTGCAACTGGGATGAGAAATATCCCTGAAAAGGCATCAAGAGGGCTTTTTGGGGCAATAGCTGGG
>A_/_H4N3|AB669135|A/duck/Shimane/13/2006(H4N3)
ACTTGCAACAGGGATGAGGAACATTCCTGAAAAGGCATCAAGAGGACTCTTTGGAGCAATAGCTGGA
>A_/_H4N6|CY101482|A/red_knot/Delaware/541/1988
ACTAGCTACAGGAATGAGGAACATCCCTGAGAAGGCAACCAGAGGTCTATTTGGTGCAATTGCTGGC
>A_/_H4N9|CY101523|A/ruddy_turnstone/Delaware/2368/1988
ACTAGCTACAGGAATGAGGAACATCCCTGAGAAGGCAACCAGAGGTCTATTTGGTGCAATTGCTGGC
>A_/_H4N6|CY101531|A/ruddy_turnstone/Delaware/2373/1988
ACTAGCTACAGGAATGAGGAACATCCCTGAGAAGGCAACCAGAGGTCTATTTGGTGCAATTGCTGGC
>A_/_H4N6|CY101571|A/blue-winged_teal/Alberta/427/1986
ACTAGCTACAGGAATGAGGAACATCCCTGAGAAGGCAACCAGAGGTCTATTTGGTGCAATTGCTGGC
>A_/_H4N6|CY101643|A/blue-winged_teal/Alberta/121/1990
ACTAGCTACTGGAATGAGGAACATCCCTGAGAAGGCAACTAGGGGTCTATTTGGTGCAATTGCTGGC
>A_/_H4N6|CY102204|A/pintail/Alberta/275/1996
ACTAGCTACAGGAATGAGGAATATCCCTGAGAAAACAACCAGAGGTCTGTTTGGTGCAATTGCTGGC
>A_/_H4N3|CY103394|A/blue-winged_teal/Alberta/346/2007
ACTGGCTACAGGGATGAGGAACATCCCTGAGAAGGCAACCAGAGGTCTGTTTGGTGCGATTGCTGGC
>A_/_H4N6|CY100067|A/teal/Chany/769/2008
ACTTGCAACTGGGATGAGAAATATCCCTGAAAAGGCATCAAGAGGGCTTTTTGGGGCAATAGCTGGG
>A_/_H4N8|CY096970|A/bufflehead/Illinois/4016/2009
ACTAGCTACAGGAATGAGAAACATCCCTGAGAAAGCAACCAGAGGTCTGTTTGGTGCAATTGCTGGC
>A_/_H4N2|CY097018|A/blue-winged_teal/Wisconsin/2713/2009
ACTGGCTACAGGGATGAGGAACATCCCTGAGAAGGCAACCAGAGGTCTGTTTGGTGCAATTGCTGGC
>A_/_H4N6|CY097026|A/blue-winged_teal/Wisconsin/2741/2009
ACTAGCTACAGGAATGAGGAACATCCCTGAGAAAGCAACCAGAGGTCTGTTTGGTGCAATTGCTGGC
>A_/_H4N2|CY097470|A/blue-winged_teal/Wisconsin/2665/2009
ACTGGCTACAGGGATGAGGAACATCCCTGAGAAGGCAACCAGAGGTCTGTTTGGTGCAATTGCTGGC
>A_/_H4N8|CY097550|A/ring-necked_duck/Illinois/4125/2009
ACTGGCTACAGGGATGAGGAACATCCCTGAGAAGGCAACCAGAGGTCTGTTTGGTGCAATTGCTGGC
>A_/_H4N8|CY090853|A/blue-winged_teal/Texas/Sg-00173/2007
ACTAGCTACAGGGATGAGAAACATCCCTGAGAAGGCAACCAGAGGTCTGTTTGGTGCAATTGCTGGC
>A_/_H4N8|CY089485|A/rufous-necked_stint/Japan/6KS0242/2006
ACTTGCAACAGGAATGAGGAACATCCCTGAAAAGGCATCAAAAGGCCTTTTTGGAGCAATAGCTGGA
>A_/_H4N8|CY089493|A/rufous-necked_stint/Japan/6KS0279/2006
ACTTGCAACAGGAATGAGGAACATCCCTGAAAAGGCATCAAAAGGCCTTTTTGGAGCAATAGCTGGA
>A_/_H4N8|CY089482|A/slaty-backed_gull/Japan/6KS0191/2006
ACTTGCAACAGGAATGAGGAACATCCCTGAAAAGGCATCAAAAGGCCTTTTTGGAGCAATAGCTGGA
>A_/_H4N6|CY089507|A/blue-winged_teal/Ohio/1850/2006
ACTTGCTACGGGAATGAGGAACATCCCTGAGAAAGCAACCAGAGGACTATTTGGTGCAATTGCTGGA
>A_/_H4N8|CY089488|A/rufous-necked_stint/Japan/6KS0261/2006
ACTTGCAACAGGAATGAGGAACATCCCTGAAAAGGCATCAAAAGGCCTTTTTGGAGCAATAGCTGGA
>A_/_H4N6|AB569519|A/goose/Zambia/07/2008
ACTTGCAACTGGAATGAGAAATATTCCGGAAAAGGCACCAAGAGGGCTTTTTGGGGCAATAGCTGGG
>A_/_H4N6|CY081226|A/mallard/Maryland/1027/2002
ACTTGCTACGGGAATGAGGAACATCCCTGAGAAAGCAACCAGAGGGCTATTTGGTGCAATTGCTGGG
>A_/_H4N8|CY080231|A/slaty-backed_gull/Japan/6KS0191/2006
ACTTGCAACAGGAATGAGGAACATCCCTGAAAAGGCATCAAAAGGCCTTTTTGGAGCAATAGCTGGA
>A_/_H4N8|CY080223|A/rufous-necked_stint/Japan/6KS0242/2006
ACTTGCAACAGGAATGAGGAACATCCCTGAAAAGGCATCAAAAGGCCTTTTTGGAGCAATAGCTGGA
>A_/_H4N6|CY078329|A/blue-winged_teal/Texas/Sg-00206/2007
ACTGGCTACAGGGATGAGGAACATCCCTGAGAAGGCAACCAGAGGTCTGTTTGGTGCAATTGCTGGC
>A_/_H4N6|CY078321|A/blue-winged_teal/Minnesota/Sg-00201/2007
ACTGGCTACAGGGATGAGAAACATCCCTGAGAAGGCAACCAGAGGTCTGTTTGGTGCAATTGCTGGC
>A_/_H4N8|CY078305|A/blue-winged_teal/Texas/Sg-00188/2007
ACTGGCTACAGGGATGAGGAACATCCCTGAGAAGGAAACCAGAGGCCTGTTTGGTGCAATTGCTGGC
>A_/_H4N6|CY078281|A/blue-winged_teal/Texas/Sg-00158/2007
ACTGGCTACAGGGATGAGGAACATCCCTGAGAAGGCAACCAGAGGTCTGTTTGGTGCAATTGCTGGC
>A_/_H4N8|CY077701|A/blue-winged_teal/Texas/Sg-00074/2007
ACTGGCTACAGGGATGAGGAACATCCCTGAGAAGGCAACCAGAGGTCTGTTTGGTGCAATTGCTGGC
>A_/_H4N8|CY077325|A/least_sandpiper/South_Central_Alaska/7KW0434/2007
ACTGGCTACAGGGATGAGGAACATCCCTGAGAAGGCAACCAGAGGTCTTTTTGGTGCGATTGCTGGC
>A_/_H4N5|CY076992|A/black-headed_gull/Netherlands/1/2006
ACTTGCAACTGGGATGAGAAATATTCCTGAAAGGGCATCAAGAGGGCTTTTTGGAGCAATAGCAGGG
>A_/_H4N6|CY076984|A/dunlin/Sweden/1/2005
ACTTGCAACTGGGATGAGAAATATTCCTGAAAGGGCATCAAGAGGGCTTTTTGGAGCAATAGCTGGG
>A_/_H4N8|CY076913|A/common_eider/Netherlands2/2006
ACTTGCAACTGGGATGAGAAATATTCCTGAAAGGGCATCAAGAGGGCTTTTTGGAGCGATAGCTGGG
>A_/_H4N6|CY076848|A/green-winged_teal/California/JN1114/2006
ACTGGCTACAGGGATGAGGAACATCCCTGAAAAAGCAACCAGAGGTCTGTTTGGTGCAATTGCTGGC
>A_/_H4N2|HQ285886|A/duck/Hunan/8-19/2009
ACTTGCAACTGGGATGAGAAATATCCCTGAAAAGGCATCAAGAGGGCTTTTTGGAGCAATAGCTGGG
>A_/_H4N6|HQ244423|A/mallard/Czech_Republic/12652/2007
ACTTGCAACTGGGATGAGAAATATTCCTGAAAAGGCATCAAGAGGGCTTTTTGGAGCAATAGCTGGG
>A_/_H4N6|HM849017|A/mallard/PT/35910-2/2006
ACTCGCAACTGGGATGAGAAATATTCCTGAAAGGGCATCAAGAGGGCTTTTTGGAGCAATAGCTGGG
>A_/_H4N6|CY064161|A/ring-necked_duck/Minnesota/Sg-00067/2007
ACTGGCTACAGGGATGAGGAACATCCCTGAGAAGGCAACCAGAGGTCTGTTTGGTGCAATTGCTGGC
>A_/_H4N6|CY064129|A/mallard/Minnesota/Sg-00063/2007
ACTGGCTACAGGGATGAGGAACATCCCTGAGAAGGCAACCAGAGGTCTGTTTGGTGCAATTGCTGGC
>A_/_H4N6|CY064105|A/mallard/Minnesota/Sg-00060/2007
ACTGGCTACAGGGATGAGGAACATCCCTGAGAAGGCAACCAGAGGTCTGTTTGGTGCAATTGCTGGC
>A_/_H4N6|CY064089|A/mallard/Minnesota/Sg-00058/2007
ACTGGCTACAGGGATGAGGAACATCCCTGAGAAGGCAACCAGAGGTCTGTTTGGTGCAATTGCTGGC
>A_/_H4N6|CY064057|A/mallard/Minnesota/Sg-00053/2007
ACTGGCTACAGGGATGAGGAACATCCCTGAGAAGGCAACCAGAGGTCTGTTTGGTGCAATTGCTGGC
>A_/_H4N6|CY064033|A/mallard/Minnesota/Sg-00050/2007
ACTGGCTACAGGGATGAGGAACATCCCTGAGAAGGCAACCAGAGGTCTGTTTGGTGCAATTGCTGGC
>A_/_H4N6|CY064241|A/blue-winged_teal/Texas/Sg-00081/2007
ACTGGCTACAGGGATGAGGAACATCCCTGAGAAGGCAACCAGAGGTCTGTTTGGTGCAATTGCTGGC
>A_/_H4N6|CY064233|A/blue-winged_teal/Texas/Sg-00080/2007
ACTGGCTACAGGGATGAGGAACATCCCTGAGAAGGCAACCAGAGGTCTGTTTGGTGCAATTGCTGGC
>A_/_H4N6|CY064209|A/blue-winged_teal/Texas/Sg-00077/2007
ACTAGCTACAGGGATGAGGAACATCCCTGAAAAGGCAACCAGAGGCCTGTTTGGTGCAATTGCTGGC
>A_/_H4N6|CY064201|A/blue-winged_teal/Texas/Sg-00076/2007
ACTGGCTACAGGGATGAGAAACATCCCTGAGAAGGCAACCAGAGGTCTGTTTGGTGCAATTGCTGGC
>A_/_H4N6|CY064193|A/blue-winged_teal/Texas/Sg-00075/2007
ACTGGCTACAGGAATGAGGAACATCCCTGAAAAGGCAACCAGAGGTCTGTTTGGTGCAATTGCTGGC
>A_/_H4N6|CY063977|A/blue-winged_teal/Minnesota/Sg-00043/2007
ACTGGCTACAGGGATGAGGAACATCCCTGAGAAGGCAACCAGAGGTCTGTTTGGTGCAATTGCTGGC
>A_/_H4N6|CY063953|A/blue-winged_teal/Minnesota/Sg-00040/2007
ACTGGCTACAGGGATGAGGAACATCCCTGAGAAGGCAACCAGAGGTCTGTTTGGTGCAATTGCTGGC
>A_/_H4N6|CY063937|A/blue-winged_teal/Minnesota/Sg-00038/2007
ACTGGCTACAGGGATGAGGAACATCCCTGAGAAGGCAACCAGAGGTCTGTTTGGTGCAATTGCTGGC
>A_/_H4N6|CY063905|A/blue-winged_teal/Minnesota/Sg-00034/2007
ACTGGCTACAGGGATGAGGAACATCCCTGAGAAGGCAACCAGAGGTCTGTTTGGTGCAATTGCTGGC
>A_/_H4N6|CY063889|A/blue-winged_teal/Minnesota/Sg-00032/2007
ACTGGCTACAGGGATGAGGAACATCCCTGAGAAGGCAACCAGAGGTCTGTTTGGTGCAATTGCTGGC
>A_/_H4N6|CY063865|A/blue-winged_teal/Minnesota/Sg-00029/2007
ACTGGCTACAGGGATGAGGAACATCCCTGAGAAGGCAACCAGAGGTCTGTTTGGTGCAATTGCTGGC
>A_/_H4N6|CY060350|A/mallard/Sweden/62/2003
ACTTGCAACTGGGATGAGAAATATCCCTGAAAGGGCATCAAGAGGGCTTTTTGGAGCAATAGCTGGA
>A_/_H4N3|CY060288|A/mallard/Sweden/46/2002
ACTTGCAACTGGGATGAGAAATATCCCTGAAAAGGCATCAAGAGGGCTTTTTGGAGCAATAGCCGGG
>A_/_H4N2|CY060220|A/mallard/Netherlands/12/2001
ACTTGCAACTGGAATGAGAAATATCCCTGAAAAGGCATCAAGAGGGCTTTTTGGAGCAATAGCTGGG
>A_/_H4N6|CY060234|A/mallard/Netherlands/1/2002
ACTTGCAACTGGGATGAGAAATATCCCTGAAAAGGCATCAAGAGGGCTTTTTGGAGCAATAGCTGGG
>A_/_H4N6|CY060241|A/mallard/Netherlands/1/1999
ACTTGCAACTGGGATGAGAAATATCCCTGAAAAGGCATCAAGAGGGCTTTTTGGAGCAATAGCTGGG
>A_/_H4N6|AB545603|A/duck/Vietnam/OIE-2454/2009
ACTTGCAACTGGGATGAGAAATATCCCTGAAAAGGCATCAAGAGGGCTTTTTGGAGCAATCGCTGGG
>A_/_H4N2|CY014751|A/turkey/Minnesota/833/1980
ACTTGCTACGGGAATGAGGAACATCCCTGAGAAGGCAACCAGAGGTCTATTTGGTGCAATTGCTGGA
>A_/_H4N6|GU052381|A/duck/Czechoslovakia/1956
ACTTGCAACAGGGATGAGGAACATTCCTGAAAAGGCATCAAGAGGGCTTTTTGGAGCAATAGCTGGG
>A_/_H4N6|D90302|A/Duck/Czechoslovakia/56
ACTTGCAACAGGGATGAGGAACATTCCTGAAAAGGCATCAAGAGGGCTTTTTGGAGCAATAGCTGGG
>A_/_H4N8|M25288|A/chicken/Alabama/1/1975
ACTAGCTACAGGAATGAGGAACATCCCTGAGAAGGCAACCAGAGGTCTATTTGGTGCAATTGCTGGC
>A_/_H4N4|CY045263|A/gray_teal/Western_Australia/1840/1979
ACTTGCAACAGGAATGAGAAACATTCCCGAAAAGGCATCAAGAGGGCTCTTTGGAGCCATAGCTGGA
>A_/_H4N6|AB295611|A/duck/Czech/1956
ACTTGCAACAGGGATGAGGAACATTCCTGAAAAGGCATCAAGAGGGCTTTTTGGAGCAATAGCTGGG
>A_/_H4N6|CY045327|A/duck/Czech_Republic/1/1956
ACTTGCAACAGGGATGAGGAACATTCCTGAAAAGGCATCAAGAGGGCTTTTTGGAGCAATAGCTGGG
>A_/_H4N8|AB450429|A/chicken/Alabama/1/1975
ACTAGCTACAGGAATGAGGAACATCCCTGAGAAGGCAACCAGAGGTCTATTTGGTGCAATTGCTGGC
>A_/_H4N2|M25290|A/turkey/Minnesota/833/80
ACTTGCTACGGGAATGAGGAACATCCCTGAGAAGGCAACCAGAGGTCTATTTGGTGCAATTGCTGGC
>A_/_H4N2|CY045247|A/duck/Victoria/D23/1994
ACTTGCAACAGGGATGAGGAACATTCCTGAAAAGGCAGCAAGAGGGCTTTTTGGAGCAATAGCTGGA
>A_/_H4N6|GU066544|A/duck/Taiwan/wb9/1998
ACTTGCAACAGGGATGAGGAACATTCCTGAAAAGGCAGCAAGAGGGCTCTTTGGAGCAATAGCTGGA
>A_/_H4N7|GU066552|A/duck/Taiwan/wb45/1998
ACTTGCAACAGGAATGAGGAACATTCCTGAGAAAGCATCGAGAGGGCTCTTTGGAGCAATAGCTGGA
>A_/_H4N6|GU066551|A/duck/Taiwan/wb39/1998
ACTTGCAACAGGGATGAGGAACATTCCTGAAAAGGCAGCAAGAGGGCTCTTTGGAGCAATAGCTGGA
>A_/_H4N6|GU066546|A/duck/Taiwan/wb24/1998
ACTTGCAACAGGGATGAGGAACATTCCTGAAAAGGCAGCAAGAGGGCTCTTTGGAGCAATAGCTGGA
>A_/_H4N6|GU066545|A/duck/Taiwan/wb14/1998
ACTTGCAACAGGGATGAGGAACATTCCTGAAAAGGCAGCAAGAGGGCTCTTTGGAGCAATAGCTGGA
>A_/_H4N2|GU066542|A/duck/Taiwan/wb1/1998
ACTTGCAACAGGGATGAGAAACATTCCTGAAAAGGCATCGAGGGGGCTCTTTGGAGCAATAGCTGGA
>A_/_H4N8|GU051281|A/mallard/Minnesota/271/1999
ACTGGCTACAGGGATGAGGAACATCCCTGAGAAGGCAACCAGAGGTCTGTTTGGTGCAATTGCTGGC
>A_/_H4N6|GU066543|A/duck/Taiwan/wb7/1999
ACTTGCAACAGGAATGAGGAACATTCCTGAAAAGGCATCAAGAGGGCTCTTTGGAGCAATAGCTGGA
>A_/_H4N6|GU066553|A/duck/Taiwan/wb51/1999
ACTTGCAACAGGAATGAGGAACATTCCTGAGAAAGCATCGAGAGGGCTCTTTGGAGCAATAGCTGGA
>A_/_H4N6|GU066550|A/duck/Taiwan/wb30/1999
ACTTGCAACAGGAATGAGGAACATTCCTGAGAAAGCATCGAGAGGGCTCTTTGGAGCAATAGCTGGA
>A_/_H4N6|GU066547|A/duck/Taiwan/wb25/1999
ACTTGCAACAGGAATGAGGAACATTCCTGAAAAGGCATCAAGAGGGCTCTTTGGAGCAATAGCTGGA
>A_/_H4N6|GU052351|A/pochard/Buryatiya/1941/2000
ACTTGCAACAGGGATGAGGAACATTCCCGAAAAAGCACCAAGAGGGCTCTTTGGAGCAATAGCCGGG
>A_/_H4N6|GU052374|A/pochard/Buryatiya/1903/2000
ACTTGCAACAGGGATGAGGAACATTCCCGAAAAAGCACCAAGAGGGCTCTTTGGAGCAATAGCCGGG
>A_/_H4N6|GU066548|A/duck/Taiwan/wb28/2000
ACTTGCAACAGGAATGAGGAACATTCCTGAGAAAGCATCGAGAGGGCTCTTTGGAGCAATAGCTGGA
>A_/_H4N6|GU052367|A/shoveler/Buryatiya/1898/2001
ACTTGCAACAGGGATGAGGAACATTCCCGAAAAAGCACCAAGAGGGCTCTTTGGAGCAATAGCCGGG
>A_/_H4N6|GU066555|A/duck/Taiwan/wb147/2001
ACTTGCAACAGGGATGAGAAACATCCCTGAAAAGGCATCAAGAGGACTCTTTGGAGCAATAGCTGGA
>A_/_H4N8|GU066554|A/duck/Taiwan/wb131/2001
ACTTGCAACAGGGATGAGAAACATCCCTGAAAAGGCATCAAGAGGACTCTTTGGAGCAATAGCTGGA
>A_/_H4N6|AB295609|A/duck/Siberia/378/2001
ACTCGCAACAGGGATGAGGAATATTCCTGAAAAGGCATCAAGAGGGCTCTTTGGAGCAATAGCTGGA
>A_/_H4N6|GU066556|A/duck/Taiwan/wb281/2002
ACTTGCAACAGGGATGAGGAACATTCCTGAAAAAGCATCAAGAGGACTCTTTGGAGCAATAGCTGGA
>A_/_H4N2|CY053821|A/pekin_duck/California/P30/2006
ACTTGCTACAGGAATGAGAAACATCCCTGAAAAAACAACAAGAGGCCTATTTGGAGCAATTGCGGGC
>A_/_H4N6|CY053845|A/mallard/Ohio/660/2002
ACTTGCTACGGGAATGAGGAACATCCCTGAGAAAGCAACCAGAGGGCTATTTGGTGCAATTGCTGGG
>A_/_H4N6|M25283|A/duck/Czeckoslovakia/1956
ACTTGCTACAGGGATGAGGAACATTCCTGAAAAGGCATCAAGAGGGCTTTTTGGAGCAATAGCTGGG
>A_/_H4N6|AF290436|A/Duck/Czechoslovakia/56
ACTTGCAACAGGGATGAGGAACATTCCTGAAAAGGCATCAAGAGGGCTTTTTGGAGCAATAGCTGGG
>A_/_H4N6|GU066557|A/duck/Taiwan/wb471/2004
ACTTGCAACAGGGATGAGGAACGTTCCTGAAAAGGCATCAAGAGGACTCTTTGGAGCAATAGCTGGA
>A_/_H4N6|CY045359|A/mallard/New_Zealand/1615-17/2004
ACTTGCAACAGGAATGAGAAATATACCCGAAAAGGCATCGAGAGGGCTCTTCGGAGCCATAGCTGGT
>A_/_H4N6|CY047544|A/redhead/Alberta/11817/2005
ACTGGCTACAGGAATGAGGAACATTCCTGAGAAGGCAACCAGAGGTCTGTTTGGTGCAATTGCTGGC
>A_/_H4N6|EU880342|A/mallard/Yan_chen/2005
ACTTGCAACAGGGATGAGGAACATTCCTGAAAAGGCATCAAGAGGGCTCTTTGGAGCAATAGCTGGA
>A_/_H4N6|CY045335|A/mallard/California/GL30/2005
ACTGGCTACAGGGATGAGGAACATCCCTGAGAAGGCAACCAGAGGTCTGTTTGGTGCAATTGCTGGC
>A_/_H4N6|CY045351|A/green-winged_teal/California/K218/2005
ATTAGCTACAGGAATGAGGAATATCCCTGAGAAAGCAGCCAGAGGTCTGTTTGGGGCAATTGCCGGC
>A_/_H4N6|CY047536|A/green-winged_teal/Alberta/11383/2005
ACTGGCTACAGGGATGAGGAACATCCCTGAGAAGGCAACCAGAGGTCTGTTTGGTGCAATTGCTGGC
>A_/_H4N6|GU066562|A/duck/Taiwan/wb884/2005
ACTTGCAACAGGGATGAGGAACATTCCTGAAAAGGCATCAAGAGGACTCTTTGGAGCAATAGCTGGA
>A_/_H4N2|GU066561|A/duck/Taiwan/wb787/2005
ACTGGCCACAGGGATGAGGAACCTCCCTGAGAAGGCAACCAGAGGTCTATTCGGTGCGATTGCTGGA
>A_/_H4N6|CY047640|A/mallard/Quebec/11182/2006
ACTTGCTACGGGAATGAGGAACATCCCTGAGAAAGCAACCAGAGGACTATTTGGTGCAATTGCTGGA
>A_/_H4N6|CY047624|A/mallard/Quebec/11106/2006
ACTTGCTACGGGAATGAGGAACATCCCTGAGAAAGCAACCAGAGGACTATTTGGTGCAATTGCTGGG
>A_/_H4N6|CY047576|A/mallard/Quebec/11102/2006
ACTTGCTACGGGAATGAGGAACATCCCTGAGAAAGCAACCAGAGGACTATTTGGTGCAATTGCTGGG
>A_/_H4N6|CY047584|A/mallard/Quebec/11002/2006
ACTTGCTACGGGAATGAGGAACATTCCTGAGAAAGCAACCAGAGGACTATTTGGTGCAATTGCTGGG
>A_/_H4N6|FJ877136|A/mallard/QC/147/2006
ACTTGCTACGGGAATGAGGAACATCCCTGAGAAAGCAACCAGAGGACTATTTGGTGCAATTGCTGGG
>A_/_H4N6|GU066563|A/duck/Taiwan/wb917/2006
ACTTGCAACAGGGATGAGGAACATTCCTGAAAAGGCATCAAGAGGACTCTTTGGAGCAATAGCTGGA
>A_/_H4N6|GU066541|A/duck/Taiwan/wb1162/2006
ACTCGCAACAGGGATGAGGAATATTCCTGAAAAGGCATCAAGAGGACTCTTTGGAGCAATAGCTGGA
>A_/_H4N6|GU066568|A/duck/Taiwan/wb1158/2006
ACTTGCAACAGGGATGAGGAACATTCCTGAAAAGGCATCAAGAGGACTCTTTGGAGCAATAGCTGGA
>A_/_H4N6|GU066567|A/duck/Taiwan/wb1153/2006
ACTTGCAACAGGGATGAGGAACATTCCTGAAAAGGCATCAAGAGGACTCTTTGGAGCAATAGCTGGA
>A_/_H4N6|GU066566|A/duck/Taiwan/wb1111/2006
ACTTGCAACAGGGATGAGGAACATTCCTGAGAAGGCATCAAGAGGACTCTTTGGAGCGATAGCTGGA
>A_/_H4N6|GU066565|A/duck/Taiwan/wb1104/2006
ACTTGCAACAGGGATGAGGAACATTCCTGAAAAGGCATCAAGAGGACTCTTTGGAGCAATAGCTGGA
>A_/_H4N6|GU066564|A/duck/Taiwan/wb1101/2006
ACTTGCAACAGGGATGAGGAACATTCCTGAAAAGGCATCAAGAGGACTCTTTGGAGCAATAGCTGGA
>A_/_H4N6|CY045311|A/American_black_duck/New_Brunswick/19502/2006
ACTTGCTACGGGAATGAGGAACATCCCTGAGAAAGCAACCAGAGGACTATTTGGTGCAATTGCTGGA
>A_/_H4N6|CY045303|A/American_black_duck/New_Brunswick/19347/2006
ACTTGCTACGGGAATGAGGAACATCCCTGAGAAAGCAACCAGAGGACTATTTGGTGCAATTGCTGGG
>A_/_H4N6|GU144797|A/wild_duck/Korea/7-D19/2005
ACTAGCCACAGGGATGAGGAACATCCCTGAGAAGGCAACCAGAGGTCTATTCGGTGCGATTGCTGGA
>A_/_H4N6|CY039771|A/mallard/Interior_Alaska/6/2007
ACTGGCTACAGGGATGAGGAACATCCCTGAGAAGGCAACCAGAGGTCTGTTTGGTGCAATTGCTGGC
>A_/_H4N6|CY039834|A/northern_shoveler/Interior_Alaska/1/2007
ACTGGCTACAGGGATGAGAAACATCCCTGAGAAGGCAACCAGAGGTCTGTTTGGTGCAATTGCTGGC
>A_/_H4N6|CY045455|A/northern_shoveler/Interior_Alaska/7MP1601/2007
ACTGGCTACAGGGATGAGGAACATCCCTGAGAAGGCAACCAGAGGTCTGTTTGGTGCAATTGCTGGC
>A_/_H4N7|CY047688|A/mallard/Manitoba/23912/2007
ACTAGCTACAGGGATGAGGAACATCCCTGAGAAGGCAACCAGAGGTCTGTTTGGTGCAATTGCTGGC
>A_/_H4N6|CY045423|A/mallard/Interior_Alaska/7MP1050R1/2007
ACTGGCTACAGGGATGAGGAACATCCCTGAGAAGGCAACCAGAGGTCTGTTTGGTGCAATTGCTGGC
>A_/_H4N6|CY045415|A/mallard/Interior_Alaska/7MP0372/2007
ACTGGCTACAGGGATGAGGAACATACCTGAGAAGGCAACCAGAGGTCTGTTTGGTGCAATTGCTGGC
>A_/_H4N8|CY035791|A/least_sandpiper/South_Central_Alaska/3/2007
ACTGGCTACAGGGATGAGGAACATCCCTGAAAAGGCAACCAGAGGTCTTTTTGGTGCGATTGCTGGC
>A_/_H4N7|CY032908|A/American_wigeon/California/HKWF450/2007
ACTAGCTACAGGGATGAGGAACATCCCTGAGAAGGCAACCAGAGGTCTGTTTGGTGCAATTGCTGGC
>A_/_H4N6|CY047680|A/American_green-winged_teal/Manitoba/23884/2007
ACTGGCTACAGGGATGAGGAACATCCCTGAGAAGGCAACCAGAGGTCTGTTTGGTGCAATTGCTGGC
>A_/_H4N6|CY043992|A/northern_pintail/Alaska/7MP1393/2007
ACTGGCTACAGGGATGAGGAACATACCTGAGAAGGCAACCAGAGGTCTGTTTGGTGCAATTGCTGGC
>A_/_H4N8|CY043968|A/mallard/Alaska/7MP1028/2007
ACTGGCTACAGGGATGAGGAACATCCCTGAGAAGGCAACCAGAGGTCTGTTTGGTGCAATTGCTGGC
>A_/_H4N6|CY043952|A/northern_shoveler/Alaska/7MP1113/2007
ACTGGCTACAGGGATGAGGAACATCCCTGAGAAGGCAACCAGAGGTCTGTTTGGTGCAATTGCTGGC
>A_/_H4N8|CY042643|A/mallard/Minnesota/Sg-00624/2008
ACTGGCTACAGGGATGAGGAACATCCCTGAGAAGGCAACCAGAGGCCTGTTTGGTGCAATTGCTGGC
>A_/_H4N6|CY041895|A/mallard/Minnesota/Sg-00133/2007
ATTAGCTACAGGAATGAGGAATATCCCTGAGAAAGCAACCAAAGGTCTGTTTGGTGCAATTGCCGGC
>A_/_H4N2|CY041250|A/mallard/Netherlands/2/2005
ACTTGCAACTGGGATGAGAAATATCCCTGAAAAGGCATCAAGAGGGCTTTTTGGAGCAATAGCTGGT
>A_/_H4N6|CY039739|A/mallard/California/7766/2008
ATTGGCTACAGGGATGAGGAACATCCCTGAGAAGGCAACCAGAGGTCTGTTTGGTGCAATTGCTGGC
>A_/_H4N8|CY039255|A/red-necked_stint/Australia/4/2004
ACTTGCAACAGGAATGAGGAACATCCCTGAGAAAGCATCAAAAGGCCTTTTTGGAGCAATAGCTGGA
>A_/_H4N8|CY038370|A/northern_pintail/Interior_Alaska/2/2007
ACTGGCTACAGGGATGAGAAACATCCCTGAGAAGGCAACCAGAGGTCTGTTTGGTGCAATTGCTGGC
>A_/_H4N6|FJ439566|A/duck/PoyangLake/FB13/2007
ACTTGCAACAGGAATGAGGAACATTCCTGAAAAGGCAGCAAGAGGGCTTTTTGGAGCAATAGCTGGA
>A_/_H4N6|FJ439565|A/mallard/PoyangLake/P17/2007
ACTTGCAACAGGGATGAGGAACATCCCTGAAAAGGCATCAAGAGGACTCTTTGGAGCAATAGCTGGA
>A_/_H4N6|FJ428583|A/mallard/Poyang_Lake/15/2007
ACTTGCAACAGGGATGAGGAACATCCCTGAAAAGGCATCAAGAGGACTCTTTGGAGCAATAGCTGGA
>A_/_H4N8|FJ517314|A/mallard/MN/327/1999
ACTGGCTACAGGGATGAGGAACATCCCTGAGAAGGCAACCAGAGGTCTGTTTGGTGCAATTGCTGGC
>A_/_H4N6|CY036651|A/northern_pintail/Interior_Alaska/1/2007
ACTGGCTACAGGGATGAGGAACATACCTGAGAAGGCAACCAGAGGTCTGTTTGGTGCAATTGCTGGC
>A_/_H4N6|FJ434370|A/common_pochard/Aktau/1455/2006
ACTTGCAACTGGGATGAGAAATATCCCTGAAAAGGCATCAAGAGGGCTTTTTGGGGCAATAGCTGGG
>A_/_H4N6|FJ349247|A/mallard/ZhaLong/88/2004
ACTTGCAACAGGGATGAGGAACATTCCTGAAAAGGCATCAAGAGGACTCTTTGGAGCAATAGCTGGG
>A_/_H4N3|AB450446|A/duck/Mongolia/274/2007
ACTTGCAACTGGGATGAGAAATATCCCTGAGAAGGCATCAAGAGGGCTTTTTGGAGCAATAGCTGGG
>A_/_H4N6|AB450439|A/duck/Hokkaido/138/2007
ACTTGCAACAGGGATGAGGAACATTCCTGAAAAGGCATCAAGAGGACTCTTTGGAGCAATAGCTGGA
>A_/_H4N8|EU880820|A/turkey/CA/358533/2005
ACTAGCTACAGGAATGAGGAACATCCCTGAGAAAGCAACCAGAGGTCTGTTTGGTGCAATTGCTGGC
>A_/_H4N6|EU871884|A/mallard/MN/269/1999
ACTTGCTACGGGAATGAGGAACATCCCTGAGAAAGCAACCAGAGGACTATTTGGTGCAATTGCTGGG
>A_/_H4N8|EU871892|A/mallard/MN/323/1999
ACTTGCTACGGGAATGAGGAACATCCCTGAGAAAGCAACCAGAGGACTATTTGGTGCAATTGCTGGG
>A_/_H4N8|CY032892|A/bufflehead/California/HKWF205/2007
ACTAGCTACAGGGATGAGGAACATCCCTGAGAAGGCAACCAGAGGTCTGTTTGGTGCAATTGCTGGC
>A_/_H4N6|CY031156|A/gray_teal/Western_Australia/1855/1979
ACTTGCAACAGGAATGAGAAACATTCCCGAAAAGGCATCAAGAGGGCTCTTTGGAGCCATAGCTGGA
>A_/_H4N6|M25289|A/ruddy_turnstone/NJ/47/1985
ACTAGCTACAGGGATGAGGAACATCCCTGAGAAGGCAACCAGAGGTCTATTTGGTGCAATTGCTGGC
>A_/_H4N6|M25287|A/duck/Alberta/28/1976
ACTAGCTACAGGAATGAGGAACATCCCTGAGAAGGCAACCAGAGGTCTATTTGGTGCAATTGCTGGC
>A_/_H4N6|M25286|A/duck/New_Zealand/31/76
ACTTGCAACAGGGATGAGAAACATTCCCGAAAAGGCATCAAGAGGGCTCTTTGGAGCCATAGCTGGA
>A_/_H4N6|M25285|A/budgerigar/Hokkaido/1/1977
ACTTGCAACAGGAATGAGGAACGTTCCTGAAAAGGCATCAAGAGGTCTTTTTGGAGCAATAGCTGGG
>A_/_H4N4|M25284|A/grey_teal/Australia/2/1979
ACTTGCAACAGGGATGAGGAACATTCCTGAAAAGGCATCAAGAGGGCTTTTTGGAGCAATAGCTGGG
>A_/_H4N3|DQ236166|A/blue-winged_teal/Barbados/21/04
ACTTGCTACGGGAATGAGGAACATCCCTGAGAAAGCAACCAGAGGACTATTTGGTGCAATTGCTGGG
>A_/_H4N2|CY006030|A/duck/Hong_Kong/24/1976
ACTTGCAACAGGAATGAGGAACATCCCTGAAAAGGCATCAAGAGGGCTCTTTGGAGCAATAGCTGGG
>A_/_H4N6|CY006027|A/duck/Hong_Kong/365/1978
ACTTGCAACAGGAATGAGGAACATTCCTGAAAAGGCATCAAGAGGGCTTTTTGGAGCAATAGCTGGA
>A_/_H4N6|CY006017|A/Duck/Nanchang/4-165/2000
ACTTGCAACAGGAATGAGGAACATTCCTGAGAAAGCATCGAGAGGGCTCTTTGGAGCAATAGCTGGA
>A_/_H4N1|CY005968|A/mallard_duck/ALB/291/1977
ACTTGCTACAGGAATGAGGAACATCCCTGAGAAGGCAACAAGAGGTCTATTTGGTGCAATTGCTGGC
>A_/_H4N6|CY005967|A/blue-winged_teal/Alberta/293/2003
ACTAGCTACAGGAATGAGGAATATCCCTGAGAAAACAACCAGAGGTCTGTTTGGTGCAATTGCTGGC
>A_/_H4N6|CY005966|A/pintail/Alberta/269/2001
ACTAGCCACAGGAATGAGGAACATCCCTGAGAAGGCAACCAGAGGTCTATTCGGCGCAATTGCTGGC
>A_/_H4N6|CY005965|A/blue-winged_teal/ALB/293/1994
ACTAGCTACAGGAATGAGGAATATCCCTGAGAAAGCAACCAGAGGTCTGTTTGGTGCAATTGCTGGC
>A_/_H4N3|CY005964|A/blue-winged_teal/ALB/136/1990
ACTAGCTACAGGGATGAGGAACATCCCTGAGAAGGCAACCAGAGGTCTATTTGGTGCAATTGCTGGC
>A_/_H4N5|CY005963|A/blue-winged_teal/ALB/103/1990
ATTGGCTACAGGAATGAGGAACATCCCTGAGAAAGCAACCAGGGGTCTATTTGGTGCAATTGCTGGC
>A_/_H4N6|CY005961|A/pintail_duck/ALB/623/1985
ACTAGCTACAGGAATGAGGAACATCCCTGAGAAGGCAACCAGAGGTCTATTTGGTGCAATTGCTGGC
>A_/_H4N2|CY005959|A/mallard_duck/ALB/630/1984
ACTAGCTACAGGAATGAGAAACATCCCTGAGAAGGCAACCAGAGGTCTATTTGGTGCAATTGCTGGC
>A_/_H4N6|CY005958|A/ruddy_turnstone/NJ/47/1985
ACTAGCTACAGGGATGAGGAACATCCCTGAGAAGGCAACCAGAGGTCTATTTGGTGCAATTGCTGGC
>A_/_H4N4|CY005957|A/mallard_duck/ALB/581/1983
ACTTGCTACAGGAATGAGGAACATCCCTGAGAAGGCAAACAGAGGTCTATTTGGTGCAATTGCTGGT
>A_/_H4N2|CY005956|A/pintail_duck/ALB/599/1979
ACTTGCTACAGGAATGAGGAACATCCCTGAGAAGGCAACCAGAGGTCTATTTGGTGCAATTGCTGGT
>A_/_H4N2|CY005955|A/blue-winged_teal/ALB/580/1979
ACTTGCTACAGGAATGAGGAACATCCCTGAGAAGGCAACCAGAGGTCTATTTGGTGCAATTGCTGGT
>A_/_H4N2|CY005953|A/mallard_duck/ALB/354/1978
ACTAGCTACAGGAATGAGGAACATCCCTGAGAAAGCAACCAGAGGTCTATTTGGTGCAATTGCTGGC
>A_/_H4N8|CY005952|A/pintail_duck/ALB/220/1977
ACTAGCTACAGGAATGAGGAACATCCCTGAGAAGGCAACCAGAGGTCTATTTGGTGCAATTGCTGGC
>A_/_H4N6|CY005951|A/mallard_duck/ALB/161/1977
ACTAGCTACAGGAATGAGGAACATCCCTGAGAAGGCAACCAGAGGTCTATTTGGTGCAATTGCTGGC
>A_/_H4N8|CY005950|A/mallard_duck/ALB/210/1977
ACTAGCTACAGGAATGAGGAACATCCCTGAGAAGGCAACCAGAGGTCTATTTGGTGCAATTGCTGGC
>A_/_H4N3|CY005948|A/mallard/Alberta/300/1977
ACTTGCTACAGGAATGAGAAACATTCCTGAAAAGGCAACCAGAGGTCTATTTGGTGCTATTGCTGGC
>A_/_H4N6|CY005947|A/blue-winged_teal/ALB/243/1977
ACTTGCTACAGGAATGAGAAACATTCCTGAAAAGGCAACCAGAGGTCTATTTGGTGCTATTGCTGGC
>A_/_H4N6|CY005946|A/redhead_duck/ALB/74/1977
ACTTGCTACAGGAATGAGAAACATTCCTGAAAAGGCAACCAGAGGTCTATTTGGTGCTATTGCTGGC
>A_/_H4N6|CY005945|A/gadwall_duck/ALB/53/1977
ACTTGCTACAGGAATGAGAAACATTCCTGAAAAGGCAACCAGAGGTCTATTTGGTGCTATTGCTGGC
>A_/_H4N6|CY005679|A/gray_teal/Australia/3/1979
ACTTGCAACAGGAATGAGAAACATTCCCGAAAAGGCATCAAGAGGGCTCTTTGGAGCCATAGCTGGA
>A_/_H4N4|CY005672|A/grey_teal/Australia/2/1979
ACTTGCAACAGGAATGAGAAACATTCCCGAAAAGGCATCAAGAGGGCTCTTTGGAGCCATAGCTGGA
>A_/_H4N8|CY004939|A/mallard/Alberta/30/2001
ACTGGCTACAGGGATGAGGAACATTCCTGAGAAAGCAACCAGAGGTCTGTTTGGTGCAATTGCTGGC
>A_/_H4N8|CY004933|A/pintail/Alberta/207/1999
ACTGGCTACAGGAATGAGGAACATCCCTGAGAAGGCAACCAGAGGTCTGTTTGGTGCAATTGCTGGC
>A_/_H4N6|CY004911|A/mallard/ALB/49/1995
ACTTGCTACGGGAATGAGGAACATCCCTGAGAAAGCAACCAGAGGACTATTCGGTGCAATTGCTGGA
>A_/_H4N6|CY004847|A/blue-winged_teal/ALB/562/1985
ACTAGCTACAGGGATGAGGAACATCCCTGAGAAGGCAACCAGAGGTCTATTTGGTGCAATTGCTGGC
>A_/_H4N8|CY028259|A/red-necked_stint/Australia/2/2004
ACTTGCAACAGGAATGAGGAACATCCCTGAGAAAGCATCAAAAGGCCTTTTTGGAGCAATAGCTGGA
>A_/_H4N8|CY028251|A/duck/Victoria/5384/2002
GCTTGCAACAGGGATGAGGAACATTCCTGAAAAGGCAACAAGAGGACTTTTTGGAGCAATAGCTGGA
>A_/_H4N6|CY022605|A/green-winged_teal/Ohio/1292/2005
ACTTGCTACGGGAATGAGGAACATCCCTGAGAAAGCAACCAGAGGACTATTTGGTGCAATTGCTGGG
>A_/_H4N6|CY021893|A/white-winged_scoter/Maryland/301/2005
ATTAGCTACAGGAATGAGGAATATCCCTGAGAAAGCAACCAGAGGTCTGTTTGGTGCAATTGCCGGC
>A_/_H4N2|CY021581|A/mallard/Ohio/656/2002
ACTTGCTACGGGAATGAGGAACATCCCTGAGAAAGCAACCAGAGGGCTATTTGGTGCAATTGCTGGG
>A_/_H4N6|CY021349|A/green-winged_teal/Ohio/1292/2005
ACTTGCTACGGGAATGAGGAACATCCCTGAGAAAGCAACCAGAGGACTATTTGGTGCAATTGCTGGG
>A_/_H4N6|CY021333|A/mallard/Maryland/1241/2005
ACTTGCTACGGGAATGAGGAACATCCCTGAGAAAGCAACCAGAGGACTATTTGGTGCAATTGCTGGG
>A_/_H4N6|CY021325|A/green-winged_teal/Ohio/1324/2005
ATTAGCTACAGGAATGAGGAATATCCCTGAGAAAGCAACCAGAGGTCTGTTTGGTGCAATTGCTGGC
>A_/_H4N6|CY021221|A/blue-winged_teal/Ohio/1339/2005
ACTGGCTACAGGAATGAGGAACATCCCTGAGAAGACAACCAGAGGTCTGTTTGGTGCAATTGCTGGC
>A_/_H4N6|CY021213|A/mallard/Ohio/178/1990
ACTTGCTACGGGAATGAGGAACATCCCTGAGAAGGCGACCAGGGGTCTATTTGGTGCAATTGCTGGG
>A_/_H4N6|CY020981|A/mallard/Ohio/129/1989
ACTTGCTACGGGAATGAGGAACATCCCTGAGAAGGCAGCCAGGGGTCTATTTGGTGCAATTGCTGGG
>A_/_H4N6|CY020797|A/mallard/Ohio/671/2002
ACTTGCTACGGGAATGAGGAACATCCCTGAGAAAGCAACCAGAGGGCTATTTGGTGCAATTGCTGGG
>A_/_H4N6|CY020773|A/mallard/Ohio/655/2002
ACTTGCTACGGGAATGAGGAACATCCCTGAGAAAGCAACCAGAGGGCTATTTGGTGCAATTGCTGGG
>A_/_H4N8|CY020765|A/black_duck/Maryland/834/2002
ATTAGCTACAGGAATGAGGAATATCCCTGAGAAAGCAACCAGAGGTCTGTTTGGTGCAATTGCTGGT
>A_/_H4N6|CY020749|A/blue-winged_teal/Ohio/989/2002
ACTTGCTACGGGAATGAGGAACATCCCTGAGAAAGCAACCAGAGGACTATTTGGTGCAATTGCTGGG
>A_/_H4N6|CY020733|A/mallard/Maryland/750/2002
ACTTGCTACGGGAATGAGGAACATCCCTGAGAAATCAACCAGAGGACTATTTGGTGCAATTGCTGGG
>A_/_H4N6|CY020725|A/mallard/Ohio/667/2002
ACTTGCTACGGGAATGAGGAACATCCCTGAGAAAGCAACCAGAGGACTATTTGGTGCAATTGCTGGG
>A_/_H4N6|CY017741|A/pintail/Alaska/310/2005
ACTAGCCACAGGAATGAGGAACATCCCTGAGAAAGCAACCAGAGGTCTATTCGGTGCGATTGCTGGA
>A_/_H4N6|CY017701|A/mallard/Ohio/324/1988
ACTAGCTACAGGAATGAGAAACATCCCTGAGAAGGCAACCAGAGGTCTATTTGGTGCAATTGCTGGC
>A_/_H4N2|CY016148|A/mallard/Ohio/94/1989
ACTTGCTACGGGAATGAGGAACATCCCTGAGAAAGCAACCAGAGGACTATTCGGTGCAATTGCTGGA
>A_/_H4N6|CY015467|A/mallard/Ohio/83/1986
ACTTGCTACGGGAATGAGGAACATCCCTGAGAAAGCAACCAGAGGACTATTTGGTGCAATTGCTGGA
>A_/_H4N2|CY015459|A/green-winged_teal/Ohio/344/1986
ACTTGCTACGGGAATGAGGAACATCCCTGAGAAAGCAACCAGAGGACTATTTGGTGCAATTGCTGGA
>A_/_H4N3|CY014937|A/pintail_duck/New_York/155/1982
ACTAGCTACAGGAATGAGGAACATCCCTGAGAAGGCAACCAGAGGTCTATTTGGTGCAATTGCTGGC
>A_/_H4N8|CY014929|A/mallard_duck/New_York/194/1982
ACTTGCTACGGGAATGAGGAACATCCCTGAGAAGGCAACCAGAGGTCTATTTGGTGCAATTGCTGGG
>A_/_H4N2|CY014922|A/blue-winged_teal/New_York/370ac/1979
ACTAGCTACAGGAATGAGGAACATCCCTGAGAAGGCAACCAGAGGTCTATTTGGTGCAATTGCTGGC
>A_/_H4N9|CY014857|A/mallard_duck/New_York/180/1986
ACTAGCTACAGGAATGAGGAACATCCCTGAGAAGGCAACCAGAGGTCTATTTGGTGCAATTGCTGGC
>A_/_H4N8|CY014723|A/domestic_duck/Minnesota/1086/1980
ACTAGCTACAGGAATGAGGAACATCCCTGAGAAGGCAACCAGAGGTCTATTTGGTGCAATTGCTGGC
>A_/_H4N8|CY014630|A/red-necked_stint/Australia/4189/1980
ACTTGCAACAGGAATGAGAAACATTCCTGAAAAGGCATCAAAAGGGCTTTTTGGAGCCATAGCTGGA
>A_/_H4N6|CY014562|A/mallard/Alberta/254/2003
ACTAGCTACAGGGATGAGGAATATCCCTGAGAAAGCAACCAGAGGTCTGTTTGGTGCAATTGCTGGC
>A_/_H4N8|CY013248|A/mallard/Ohio/338/1986
ACTTGCTACGGGAATGAGGAACATCCCTGAGAAAGCAACCAGAGGACTATTTGGTGCAATTGCTGGA
>A_/_H4N6|CY012808|A/mallard/Ohio/298/1987
ACTTGCTACGGGAATGAGGAACATCCCTGAGAAAGCAACCAGAGGACTATTTGGTGCAATTGCTGGA
>A_/_H4N2|CY011056|A/mallard/Ohio/275/1987
ACTAGCTACAGGAATGAGGAACATCCCTGAGAAAGCGACCAGAGGTCTATTTGGTGCAATTGCTGGC
>A_/_H4N6|AB304147|A/duck/Shiga/8/2004
ACTTGCAACAGGAATGAGGAACATTCCTGAAAGGGCATCGAGAGGGCTCTTTGGAGCAATAGCTGGA
>A_/_H4N6|AB292662|A/duck/Siberia/701/1996
ACTTGCAACAGGGATGAGGAACATTCCTGAAAAGGCATCAAGAGGGCTCTTTGGAGCAATAGCTGGA
>A_/_H4N3|AB292408|A/duck/Hong_Kong/229/1977
ACTTGCAACAGGAATGAGGAACATCCCTGAAAAGGCATCAAGAGGGCTCTTTGGAGCAATAGCTGGG
>A_/_H4N2|AB292406|A/mallard/Alberta/223/1979
ACTAGCTATAGGAATGAGGAACATCCCTGAGAAGGCAACCAGAGGTCTATTTGGTGCAATTGCTGGC
>A_/_H4N1|AB292404|A/duck/Hong_Kong/951/1980
ACTTGCAACAGGAATGAGGAACATTCCTGAAAAGGCATCAAGAGGGCTTTTTGGAGCGATAGCTGGA
>A_/_H4N7|AB289333|A/duck/Mongolia/583/02
ACTCGCAACAGGGATGAGGAATATTCCTGAAAAGGCATCAAGAGGGCTCTTTGGAGCAATAGCTGGA
>A_/_H4N8|AB289331|A/duck/Hong_Kong/438/1977
ACTTGCGACAGGAATGAGGAACATTCCTGAAAAGGCATCAAGAGGACTCTTTGGAGCAATAGCTGGG
>A_/_H4N5|AB288842|A/duck/Hokkaido/1058/01
ACTTGCAACAGGGATGAGGAACATTCCTGAAAAGGCATTGAGAGGGCTCTTTGGAGCAATAGCTGGA
>A_/_H4N6|KJ161945|A/duck/Thailand/CU-11840T/2011
ACTTGCAACTGGGATGAGGAATATCCCTGAAAAGGCATCAAGAGGGCTTTTTGGAGCAATAGCTGGG
>A_/_H4N6|KF636137|A/Anas_platyrhynchos/New_Mexico/A00287750/2008
ACTGGCTACAGGGATGAGGAACATCCCTGAGAAGGCAACCAGAGGCCTGTTTGGTGCAATTGCTGGC
>A_/_H4N6|KF636136|A/Anas_carolinensis/New_Mexico/A00704717/2008
ACTGGCTACAGGGATGAGGAACATCCCTGAGAAGGCAACCAGAGGCCTGTTTGGTGCAATTGCTGGC
>A_/_H4N6|KF569945|A/Anas_discors/New_Mexico/A00327683/2007
ACTGGCTACAGGGATGAGGAACATCCCTGAGAAGGCAACCAGAGGTCTGTTTGGTGCGATTGCTGGC
>A_/_H4N6|KF511795|A/Anas_discors/New_Mexico/A00327376/2007
ACTGGCTACAGGGATGAGGAACATCCCTGAGAAGGCAACCAGAGGTCTGTTTGGTGCAATTGCTGGC
>A_/_H4N6|KF534793|A/Anas_discors/New_Mexico/A00327694/2007
ACTAGCTACAGGAATGAGGAACATCCCTGAGAAAGCAACCAGAGGTCTGTTTGGTGCAATTGCTGGC
>A_/_H4N6|KF534792|A/Anas_discors/New_Mexico/A00327695/2007
ACTGGCTACAGGGATGAGGAACATCCCTGAGAAGGCAACCAGAGGCCTGTTTGGTGCAATTGCTGGC
>A_/_H4N6|KF537367|A/Anas_discors/New_Mexico/A00369794/2007
ACTAGCTACAGGGATGAGGAACATCCCTGAGAAGGCAACCAGAGGTCTGTTTGGTGCAATTGCTGGC
>A_/_H4N2|KC282879|A/duck/Jiangsu/1-15/2011
ACTTGCAACTGGGATGAGAAATATCCCTGAAAAGGCATCAAGAGGGCTTTTTGGAGCAATAGCTGGG
>A_/_H4N6|JN714468|A/Khaki_Campbell_duck/Karachi/NARC-23963/2010
ACTTGCAACCGGGATGAGAAACATCCCTGAAAAGGCATCAAGAGGGCTTTTTGGGGCAATAGCTGGG
>A_/_H4N6|JX454713|A/duck/Korea/DY104/2007
ACTTGCAACTGGGATGAGAAATATCCCTGAAAAGGCATCAAGAGGGCTTTTTGGGGCAATAGCTGGG
>A_/_H4N6|JX310062|A/chicken/India/WB-NIV101018/2009
ACTTGCAACTGGGATGAGAAATATCCCTGAAAAGGCATCAAGAGGGCTTTTTGGGGCAATCGCTGGG
>A_/_H4N6|JX310061|A/chicken/India/WB-NIV101006/2009
ACTTGCAACTGGGATGAGAAATATCCCTGAAAAGGCATCAAGAGGGCTTTTTGGGGCAATAGCTGGG
>A_/_H4N6|JX310059|A/duck/India/WB-NIV10736/2009
ACTTGCAACTGGGATGAGAAATATCCCTGAAAAGGCATCAAGAGGGCTTTTTGGGGCAATAGCTGGA
>A_/_H4N6|CY101306|A/mallard/Alberta/38/2001
ACTGGCTACAGGGATGAGGAACATCCCTGAGAAGAGAACCAGAGGTCTGTTTGGTGCAATTGCTGGC
>A_/_H4N6|CY101579|A/mallard/Alberta/575/1986
ACTAGCTACAGGAATGAGGAACATCCCTGAGAAGGCAACCAGAGGTCTATTTGGTGCAATTGCTGGC
>A_/_H4N6|CY101667|A/mallard/Alberta/12/1991
ACTAGCCACAGGGATGAGGAACATCCCTGAGAAGGCAACCAGAGGTCTATTCGGTGCAATTGCTGGC
>A_/_H4N6|CY101675|A/mallard/Alberta/18/1991
ACTAGCTACAGGAATGAGGAACATCCCTGAGAAGGCAACCAGAGGCCTATTTGGTGCAATTGCTGGC
>A_/_H4N6|CY102164|A/mallard/Alberta/43/1995
ACTAGCTACAGGAATGAGGAATATCCCTGAGAAAGCAACCAGAGGTCTGTTTGGTGCAATTGCTGGC
>A_/_H4N6|CY102212|A/mallard/Alberta/296/1996
ACTAGCCACAGGGATGAGGAACATCCCTGAGAAGGCAACCAGAGGTCTATTCGGTGCAATTGCTGGC
>A_/_H4N6|CY102625|A/mallard/Alberta/235/1999
ACTAGCCACAGGGATGAGGAACATCCCTGAGAAGGCAACCAGAGGTCTATTCGGTGCAATTGCTGGC
>A_/_H4N6|CY102680|A/mallard/Alberta/35/2001
ACTGGCTACAGGGATGAGGAACATCCCTGAGAAGAGAACCAGAGGTCTGTTTGGTGCAATTGCTGGC
>A_/_H4N6|CY102760|A/mallard/Alberta/233/2003
ACTGGCTACAGGAATGAGGAACATCCCTGAGAAGGCAACCAGAGGTCTGTTTGGTGCAATAGCTGGC
>A_/_H4N6|CY102768|A/mallard/Alberta/237/2003
ACTAGCTACAGGGATGAGGAATATCCCTGAGAAAGCAACCAGAGGTCTGTTTGGTGCAATTGCTGGC
>A_/_H4N6|CY102792|A/mallard/Alberta/226/2004
ACTGGCTACAGGGATGAGGAACATCCCTGAGAAGGCAACCAGGGGTCTGTTTGGTGCAATTGCTGGC
>A_/_H4N6|CY102951|A/mallard/Alberta/66/2005
ACTGGCTACAGGGATGAGGAACATCCCTGAGAAGGCAACCAGAGGTCTGTTTGGTGCAATTGCTGGC
>A_/_H4N6|CY103118|A/mallard/Alberta/246/2006
ACTAGCTACAGGGATGAGGAACATCCCTGAGAAGGCAACCAGAGGTCTGTTTGGTGCAATTGCTGGC
>A_/_H4N6|CY103146|A/mallard/Alberta/258/2006
ACTAGCTACAGGGATGAGGAACATCCCTGAGAAGGCAACCAGAGGTCTGTTTGGTGCAATTGCTGGC
>A_/_H4N6|CY103236|A/mallard/Alberta/114/2007
ACTAGCTACAGGGATGAGGAACATCCCTGAGAAGGCAACCAGAGGTCTGTTTGGTGCAATTGCTGGC
>A_/_H4N6|CY103306|A/mallard/Alberta/145/2007
ACTAGCTACAGGGATGAGGAACATCCCTGAGAAGGCAACCAGAGGTCTGTTTGGTGCAATTGCTGGC
>A_/_H4N6|CY103340|A/northern_pintail/Alberta/265/2007
ACTGGCTACAGGGATGAGGAACATCCCTGAGAAGGCAACCAGAGGTCTGTTTGGTGCAATTGCTGGC
>A_/_H4N6|CY103376|A/mallard/Alberta/330/2007
ACTGGCTACAGGGATGAGGAACATCCCTGAGAAGGCAACCAGAGGTCTGTTTGGTGCAATTGCTGGC
>A_/_H4N6|CY103467|A/mallard/Alberta/121/2008
ACTAGCTACAGGGATGAGGAACATCCCTGAGAAGGCAACCAGAGGTCTGTTTGGTGCAATTGCTGGC
>A_/_H4N0|JN673246|A/Anas_carolinensis/Arizona/A00480494/2008
ACTAGCTACAGGAATGAGGAACATCCCTGAGAAAGCAACCAGAGGTCTGTTTGGTGCAATTGCTGGC
>A_/_H4N6|GU991378|A/duck/Moscow/3558/2008
ACTTGCAACTGGGATGAGAAATATCCCTGAAAAGGCATCAAGAGGGCTTTTTGGGGCAATAGCTGGG
>A_/_H4N9|CY097117|A/mallard/Ohio/2033/2009
ACTGGCTACAGGGATGAGGAACATCCCTGAGAAGGCGACCAGAGGCCTGTTTGGTGCAATTGCTGGC
>A_/_H4N6|CY097285|A/mallard/Wisconsin/1538/2009
ACTGGCTACAGGGATGAGGAACATCCCTGAGAAGGCGACCAGAGGCCTGTTTGGTGCAATTGCTGGC
>A_/_H4N2|CY097430|A/northern_shoveler/Wisconsin/2508/2009
ACTGGCTACAGGGATGAGGAACATTCCTGAGAAGGCAACCAGAGGTCTGTTTGGTGCAATTGCTGGC
>A_/_H4N2|CY097446|A/mallard/Wisconsin/2530/2009
ACTGGCTACAGGGATGAGGAACATCCCTGAGAAGGCGACCAGAGGCTTGTTTGGTGCAATTGCTGGC
>A_/_H4N2|CY097478|A/mallard/Wisconsin/2719/2009
ACTGGCTACAGGGATGAGGAACATCCCTGAGAAGGCGACCAGAGGCCTGTTTGGTGCAATTGCTGGC
>A_/_H4N6|CY097662|A/mallard/Ohio/1695/2009
ACTGGCTACAGGGATGAGGAACATCCCTGAGAAGGCAACCAGAGGCCTGTTTGGTGCAATTGCTGGT
>A_/_H4N6|CY094133|A/mallard/California/6772/2008
ACTAGCTACAGGAATGAGGAACATCCCTGAGAAAGCAACCAGAGGTCTGTTTGGTGCAATTGCTGGC
>A_/_H4N6|CY094229|A/mallard/California/9573/2008
ACTGGCCACAGGGATGAGGAACATCCCTGAGAAGGCAACCAGAGGTCTGTTTGGTGCAATTGCTGGC
>A_/_H4N6|CY094245|A/mallard/California/11095/2008
ACTAGCTACAGGAATGAGGAACATCCCTGAGAAAGCAACCAGAGGTCTGTTTGGTGCAATTGCTGGC
>A_/_H4N6|CY094317|A/northern_shoveler/California/9228/2008
ACTAGCCACAGGGATGAGGAACATCCCTGAGAAGGCAACCAGAGGTCTGTTTGGTGCAATTGCTGGC
>A_/_H4N6|CY094325|A/northern_shoveler/California/9267/2008
ACTAGCCACAGGGATGAGGAACATCCCTGAGAAGGCAACCAGAGGTCTGTTTGGTGCAATTGCTGGC
>A_/_H4N4|CY094341|A/northern_shoveler/California/10024/2008
ACTAGCCACAGGGATGAGGAACATCCCTGAGAAGGCAACCAGAGGTCTGTTTGGTGCAATTGCTGGC
>A_/_H4N6|CY094605|A/mallard/California/5271/2009
ATTGGCTACAGGGATGAGGAACATCCCTGAAAAAGCAACCAGAGGTCTGTTTGGTGCAATTGCTGGC
>A_/_H4N2|CY094637|A/mallard/California/5495/2009
ATTGGCTACAGGGATGAGGAACATCCCTGAAAAAGCAACCAGAGGTCTGTTTGGTGCAATTGCTGGC
>A_/_H4N2|CY094669|A/mallard/California/5192/2009
ATTGGCTACAGGGATGAGGAACATCCCTGAAAAAGCAACCAGAGGTCTGTTTGGTGCAATTGCTGGC
>A_/_H4N6|CY094749|A/mallard/California/1156/2010
ATTGGCCACAGGAATGAGGAACATCCCTGAAAAAGCAACCAGAGGTCTATTTGGTGCAATTGCTGGC
>A_/_H4N6|CY094757|A/mallard/California/1210/2010
ATTGGCTACAGGAATGAGGAACATCCCTGAAAAAGCAACCAGAGGTCTGTTTGGTGCAATTGCTGGC
>A_/_H4N6|CY094773|A/mallard/California/1188/2010
ATTGGCTACAGGAATGAGGAACATCCCTGAAAAAGCAACCAGAGGTCTGTTTGGTGCAATTGCTGGC
>A_/_H4N6|CY094781|A/mallard/California/1289/2010
ATTGGCTACAGGAATGAGGAACATCCCTGAAAAAGCAACCAGAGGTCTGTTTGGTGCAATTGCTGGC
>A_/_H4N6|CY092177|A/duck/Western_Australia/8346/1987
ACTTGCAACAGGAATGAGGAACATTCCTGAGAAGGCAGCAAGAGGGCTTTTTGGAGCAATAGCTGGG
>A_/_H4N6|JF789618|A/mallard/Czech_Republic/13579-84K/2010
ACTTGCAACTGGGATGAGAAATATTCCTGAAAAGGCATCAAGAGGGCTTTTTGGAGCAATAGCTGGG
>A_/_H4N6|CY089574|A/mallard/Ohio/1501/2006
ATTAGCTACAGGAATGAGGAATATCCCTGAGAAAGCAACCAGAGGTTTGTTTGGTGCAATTGCTGGC
>A_/_H4N6|CY089565|A/mallard/Maryland/965/2006
ACTTGCTACGGGAATGAGGAACATCCCTGAGAAAGCAACCAGAGGACTATTTGGTGCAATTGCTGGA
>A_/_H4N2|CY076892|A/duck/Guangxi/912/2008
GCTTGCAACAGGGATGAGGAACATTCCTGAAAAGGCATCAAGAGGACTCTTTGGAGCAATAGCTGGA
>A_/_H4N6|CY080271|A/mallard/Interior_Alaska/6MP1096R2/2006
ACTAGCCACAGGAATGAGGAACATCCCTGAGAAAGCAACCAGAGGTCTATTCGGTGCGATTGCTGGA
>A_/_H4N6|CY079582|A/mallard/Interior_Alaska/9BM1864/2009
ACTGGCTACAGGGATGAGGAACATACCTGAGAAGGCAACCAGAGGTCTGTTTGGTGCAATTGCTGGC
>A_/_H4N6|CY079792|A/mallard/Interior_Alaska/9BM1809/2009
ACTGGCTACAGGGATGAGGAACATACCTGAGAAGGCAACCAGAGGTCTGTTTGGTGCAATTGCTGGC
>A_/_H4N6|CY080191|A/duck/Interior_Alaska/7MP1550/2007
ACTGGCTACAGGGATGAGAAACATCCCTGAGAAGGCAACCAGAGGTCTGTTTGGTGCAATTGCTGGC
>A_/_H4N6|CY080077|A/northern_pintail/Interior_Alaska/8BM3669/2008
ACTGGCTACAGGGATGAGAAACATCCCTGAGAAGGCAACCAGAGGTCTGTTTGGTGCAATTGCTGGC
>A_/_H4N6|CY079886|A/mallard/Interior_Alaska/9BM2252/2009
ACTGGCTACAGGGATGAGGAACATACCTGAGAAGGCAACCAGAGGTCTGTTTGGTGCAATTGCTGGC
>A_/_H4N6|CY079862|A/mallard/Interior_Alaska/9BM2164/2009
ACTGGCTACAGGGATGAGGAACATACCTGAGAAGGCAACCAGAGGTCTGTTTGGTGCAATTGCTGGC
>A_/_H4N6|CY079831|A/mallard/Interior_Alaska/9BM1969/2009
ACTGGCTACAGGGATGAGGAACATACCTGAGAAGGCAACCAGAGGTCTGTTTGGTGCAATTGCTGGC
>A_/_H4N6|CY079661|A/northern_pintail/Interior_Alaska/8BM3608/2008
ACTGGCTACAGGGATGAGAAACATCCCTGAGAAGGCAACCAGAGGTCTGTTTGGTGCAATTGCTGGC
>A_/_H4N6|CY078739|A/mallard/Interior_Alaska/9BM1807/2009
ACTGGCTACAGGGATGAGGAACATACCTGAGAAGGCAACCAGAGGTCTGTTTGGTGCAATTGCTGGC
>A_/_H4N8|CY079508|A/northern_shoveler/Illinois/08OS3331/2008
ACTGGCTACAGGGATGAGGAACATCCCTGAGAAGGCAACCAGAGGTCTGTTTGGTGCAATTGCTGGC
>A_/_H4N6|CY079444|A/mallard/Illinois/08OS2315/2008
ATTGGCTACAGGGATGAGGAACATCCCTGAGAAGGCGACCAGAGGCCTGTTTGGTGCAATTGCTGGC
>A_/_H4N6|CY079324|A/mallard/Wisconsin/08OS2261/2008
ACTGGCTACAGGGATGAGGAACATCCCTGAGAAGGCAACCAGAGGTCTGTTTGGTGCAATTGCTGGC
>A_/_H4N6|CY079219|A/avian/Japan/8KI0185/2008
ACTTGCAACTGGGATGAGAAATATCCCTGAAAAGGCATCAAGAGGGCTTTTTGGAGCAATAGCTGGG
>A_/_H4N6|CY079139|A/northern_pintail/Interior_Alaska/8BM3658/2008
ACTGGCCACAGGGATGAGGAACATCCCTGAGAGAACAACCAGAGGTCTGTTTGGTGCAATTGCTGGC
>A_/_H4N6|CY078851|A/mallard/Interior_Alaska/9BM2254/2009
ACTGGCTACAGGGATGAGGAACATACCTGAGAAGGCAACCAGAGGTCTGTTTGGTGCAATTGCTGGC
>A_/_H4N6|CY078707|A/northern_pintail/Interior_Alaska/6MP0741R2/2006
ACTAGCCACAGGAATGAGGAACATCCCTGAGAAAGCAACCAGAGGTCTATTCGGTGCGATTGCTGGA
>A_/_H4N6|CY078659|A/mallard/Interior_Alaska/6MP0956R1/2006
ACTGGCTACAGGGATGAGGAACATCCCTGAGAAGGCGACCAGAGGTCTGTTTGGTGCAATTGCTGGC
>A_/_H4N6|CY078595|A/mallard/Interior_Alaska/6MP0891/2006
ACTAGCCACAGGAATGAGGAACATCCCTGAGAAAGCAACCAGAGGTCTATTCGGTGCGATTGCTGGA
>A_/_H4N6|CY078443|A/mallard/Interior_Alaska/6MP0745/2006
ACTGGCTACAGGGATGAGGAACATCCCTGAGAAGGCGACCAGAGGTCTGTTTGGTGCAATTGCTGGC
>A_/_H4N8|CY077624|A/duck/Victoria/2853/2003
ACTTGCAACAGGGATGAGGAACATTCCTGAAAGGGCAACAAGAGGACTTTTTGGAGCAATAGCTGGA
>A_/_H4N6|CY077364|A/northern_pintail/Interior_Alaska/7MP1644/2007
ACTGGCTACAGGGATGAGGAACATCCCTGAGAAGGCAACCAGAGGTCTGTTTGGTGCAATTGCTGGC
>A_/_H4N6|CY077262|A/mallard/Interior_Alaska/7MP0512/2007
ACTGGCTACAGGGATGAGGAACATCCCTGAGAAGGCAACCAGAGGTCTGTTTGGTGCAATTGCTGGC
>A_/_H4N2|CY076921|A/mallard/Netherlands/7/2007
ACTTGCAACTGGGATGAGAAATATTCCTGAAAAGGCATCAAGAGGGCTTTTTGGAGCAATAGCTGGG
>A_/_H4N6|CY076541|A/mallard/Washington/44338-018/2007
ACTGGCTACAGGGATGAGAAACATCCCTGAGAAGGCGACCAGAGGTCTGTTTGGTGCAATTGCTGGC
>A_/_H4N6|CY076533|A/mallard/Washington/44338-017/2007
ACTGGCTACAGGGATGAGAAACATCCCTGAGAAGGCGACCAGAGGTCTGTTTGGTGCAATTGCTGGC
>A_/_H4N6|CY076469|A/northern_shoveler/Oregon/44336-179/2007
ATTGGCTACAGGGATGAGGAACATCCCTGAGAAGGCAACCAGAGGTCTGTTTGGTGCAATTGCTGGC
>A_/_H4N6|CY076221|A/mallard/Washington/44242-290/2006
ACTGGCTACAGGGATGAGGAACATCCCTGAGAAGGCAACCAGAGGTCTGTTTGGTGCAATTGCTGGC
>A_/_H4N6|CY076205|A/mallard/Washington/44242-271/2006
ACTGGCTACAGGGATGAGGAACATTCCTGAGAAGGCAACCAGAGGTCTGTTTGGTGCGATTGCTGGC
>A_/_H4N6|CY076189|A/mallard/Washington/44242-144/2006
ACTGGCTACAGGGATGAGGAACATTCCTGAGAAGGCAACCAGAGGTCTGTTTGGTGCAATTGCTGGC
>A_/_H4N6|HM193571|A/mallard/Alaska/44243-097/2006
ACTGGCTACAGGGATGAGGAACATCCCTGAGAAGGCAACCAGAGGTCTGTTTGGTGCAATTGCTGGC
>A_/_H4N6|HM193570|A/mallard/Alaska/44244-148/2006
ACTGGCTACAGGGATGAGGAACATCCCTGAGAAGGCAACCAGAGGTCTGTTTGGTGCAATTGCTGGC
>A_/_H4N6|HM193569|A/mallard/Alaska/44244-130/2006
ACTAGCTACAGGAATGAGGAATATCCCTGAGAAAGCAGCCAGAGGTCTGTTTGGTGCAATTGCTGGC
>A_/_H4N6|HM193568|A/mallard/Alaska/44243-071/2006
ACTAGCTACAGGAATGAGGAATATCCCTGAGAAAGCAGCCAGAGGTCTGTTTGGTGCAATTGCTGGC
>A_/_H4N6|MN431146|A/Mallard/Ohio/18OS4660/2018
ACTGGCTACAGGGATGAGGAACATACCTGAAAAAGCAACCAGAGGTCTGTTTGGTGCGATTGCTGGC
>A_/_H4N6|MN431132|A/Blue-winged_Teal/Ohio/18OS1709/2018
ACTGGCCACAGGAATGAGGAACATCCCAGAGAAGGCAACCAGAGGTCTGTTTGGTGCAATTGCTGGC
>A_/_H4N6|MN431060|A/Mallard/Illinois/17OS2601/2017
ACTGGCTACAGGAATGAGGAACATCCCTGAGAAGGCAACCAGAGGTCTGTTTGGTGCAATTGCTGGC
>A_/_H4N6|MN431057|A/Blue-winged_Teal/Ohio/18OS1716/2018
ACTGGCCACAGGAATGAGGAACATCCCTGAGAAGGCAACCAGAGGTCTGTTTGGTGCAATCGCTGGC
>A_/_H4N5|MN431039|A/Mallard/Ohio/18OS1602/2018
ACTGGCTACAGGAATGAGGAACATCCCAGAGAAGGCAACCAGAGGCCTGTTTGGTGCAATTGCTGGC
>A_/_H4N6|MN431023|A/American_Green-winged_Teal/Ohio/18OS01750/2018
ACTGGCTACAGGAATGAGGAACATCCCAGAGAAGGCAACCAGAGGCCTGTTTGGTGCAATTGCTGGC
>A_/_H4N6|MN431017|A/Blue-winged_Teal/Ohio/18OS1738/2018
ACTGGCTACAGGAATGAGGAACATCCCTGAGAAGGCAACCAGAGGTCTGTTTGGTGCAATCGCTGGC
>A_/_H4N8|MN430968|A/Bufflehead/Wisconsin/18OS2095/2018
ACTGGCTACAGGAATGAGGAACATCCCAGAGAAGGCAACCAGAGGTCTGTTTGGTGCAATTGCTGGC
>A_/_H4N6|MN430897|A/Mallard/Ohio/18OS2719/2018
ACTGGCTACAGGGATGAGGAACATACCTGAGAAAGCAACCAGAGGTCTGTTTGGTGCAATTGCTGGC
>A_/_H4N8|MN430861|A/Greater_Scaup/Wisconsin/18OS2140/2018
ACTGGCTACAGGAATGAGGAACATCCCTGAGAAGGCAACCAGAGGTCTGTTTGGTGCAATTGCTGGC
>A_/_H4N6|MN430842|A/Mallard/Ohio/18OS2716/2018
ACTGGCTACAGGGATGAGGAACATACCTGAAAAAGCAACCAGAGGTCTGTTTGGTGCGATTGCTGGC
>A_/_H4N8|MN430821|A/Common_Goldeneye/Wisconsin/18OS2946/2018
ACTGGCTACAGGAATGAGGAACATCCCAGAGAAGGCAACCAGAGGTCTGTTTGGTGCAATTGCTGGC
>A_/_H4N8|MN430815|A/Common_Goldeneye/Wisconsin/18OS2961/2018
ACTGGCTACAGGAATGAGGAACATCCCAGAGAAGGCAACCAGAGGTCTGTTTGGTGCAATTGCTGGC
>A_/_H4N6|MN209313|A/duck/Bangladesh/36391/2018
GCTTGCAACTGGGATGAGAAATATCCCTGAAAAGGCATCAAGAGGGCTTTTTGGAGCAATAGCTGGG
>A_/_H4N6|MN209301|A/duck/Bangladesh/36395/2018
GCTTGCAACTGGGATGAGAAATATCCCTGAAAAGGCATCAAGAGGGCTTTTTGGAGCAATAGCTGGG
>A_/_H4N6|MH932537|A/blue-winged_teal/Alberta/554/2017
ACTGGCTACAGGAATGAGGAACATCCCAGAGAAGGCAACCAGAGGTCTGTTTGGTGCAATTGCTGGC
>A_/_H4N6|MH932487|A/mallard/Alberta/594/2017
ACTGGCTACAGGAATGAGGAACATCCCAGAGAAGGCAACCAGAGGTCTGTTTGGTGCAATTGCTGGC
>A_/_H4N6|MH932479|A/mallard/Alberta/498/2017
ACTGGCTACAGGGATGAGGAATATCCCTGAGAAGGCAACCAGAGGTCTGTTTGGTGCAATTGCTGGC
>A_/_H4N6|MH932416|A/blue-winged_teal/Alberta/556/2017
ACTGGCTACAGGAATGAGGAACATCCCAGAGAAGGCAACCAGAGGTCTGTTTGGTGCAATTGCTGGC
>A_/_H4N6|MH932362|A/mallard/Alberta/501/2017
ACTGGCTACAGGAATGAGGAACATCCCAGAGAAGGCAACCAGAGGTCTGTTTGGTGCAATTGCTGGC
>A_/_H4N6|MK028594|A/mallard/Beijing/21/2011
ACTTGCAACTGGGATGAGAAATATCCCTGAAAAGGCATCAAGAGGGCTTTTTGGGGCAATAGCTGGG
>A_/_H4N6|MK237967|A/mallard/Wisconsin/17OS4014/2017
ACTGGCTACAGGAATGAGGAACATCCCTGAGAAGGCAACCAGAGGTCTGTTTGGTGCAATTGCTGGC
>A_/_H4N8|MK237964|A/common_goldeneye/Wisconsin/17OS4109/2017
ACTGGCTACAGGGATGAGGAACATACCTGAGAAAGCAACCAGAGGTCTGTTTGGTGCAATTGCTGGC
>A_/_H4N6|MK237897|A/blue-winged_teal/Illinois/17OS2628/2017
ACTGGCTACAGGGATGAGGAACATCCCAGAGAAGGCAACCAGAGGTCTGTTTGGTGCAATTGCTGGC
>A_/_H4N8|MK237891|A/bufflehead/Wisconsin/17OS5636/2017
ACTGGCTACAGGGATGAGGAACATACCTGAGAAAGCAACCAGAGGTCTGTTTGGTGCAATTGCTGGC
>A_/_H4N6|MK237889|A/mallard/Wisconsin/17OS3283/2017
ACTGGCTACAGGAATGAGGAACATCCCTGAGAAGGCAACCAGAGGTCTGTTTGGTGCAATTGCTGGC
>A_/_H4N6|MK237830|A/American_green-winged_teal/Illinois/17OS2545/2017
ACTGGCTACAGGAATGAGGAACATCCCAGAGAAGGCAACCAGAGGTCTGTTTGGTGCAATTGCTGGC
>A_/_H4N8|MK237829|A/hooded_merganser/Wisconsin/17OS5556/2017
ACTGGCTACAGGAATGAGGAACATCCCAGAGAAGGCAACCAGAGGTCTGTTTGGTGCAATTGCTGGT
>A_/_H4N6|MK237824|A/blue-winged_teal/Illinois/17OS2636/2017
ACTGGCTACAGGGATGAGGAACATACCTGAGAAAGCAACCAGAGGTCTGTTTGGTGCAATTGCTGGC
>A_/_H4N2|MK237821|A/mallard/Wisconsin/17OS39012/2017
ACTGGCTACAGGAATGAGGAACATCCCTGAGAAGGCAACCAGAGGTCTGTTTGGTGCAATTGCTGGC
>A_/_H4N8|MK237624|A/common_goldeneye/Wisconsin/17OS5813/2017
ACTGGCTACAGGGATGAGGAACATACCTGAGAAAGCAACCAGAGGTCTGTTTGGTGCAATTGCTGGC
>A_/_H4N8|MK237614|A/blue-winged_teal/Missouri/17OS3155/2017
GCTGGCTACAGGGATGAGGAACATACCTGAGAAAGCAACCAGAGGTCTGTTTGGTGCAATTGCTGGC
>A_/_H4N9|MK237487|A/blue-winged_teal/Ohio/17OS1836/2017
ACTGGCTACAGGAATGAGGAACATCCCTGAGAAGGCAACCAGAGGTCTGTTTGGTGCAATCGCTGGC
>A_/_H4N2|MK237473|A/American_green-winged_teal/Ohio/17OS2031/2017
ACTGGCTACAGGAATGAGGAACATCCCTGAGAAGGCAACCAGAGGTCTGTTTGGTGCAATTGCTGGC
>A_/_H4N6|MK237405|A/American_green-winged_teal/Ohio/17OS2966/2017
ACTGGCTACAGGAATGAGGAACATCCCTGAGAAGGCAACCAGAGGTCTGTTTGGTGCAATCGCTGGC
>A_/_H4N6|MK237403|A/American_green-winged_teal/Missouri/17OS3168/2017
ACTGGCTACAGGAATGAGGAACATCCCTGAGAAGGCAACCAGAGGTCTGTTTGGTGCAATTGCTGGC
>A_/_H4N6|MK237359|A/blue-winged_teal/Missouri/17OS3195/2017
ACTGGCTACAGGAATGAGGAACATCCCAGAGAAGGCAACCAGAGGTCTGTTTGGTGCAATTGCTGGC
>A_/_H4N6|MK237357|A/blue-winged_teal/Missouri/17OS3191/2017
ACTGGCTACGGGAATGAGAAACATCCCTGAAAAGGCAACCAGAGGTCTGTTTGGTGCAATTGCTGGC
>A_/_H4N3|MK237329|A/northern_pintail/Wisconsin/17OS3899/2017
ACTGGCTACAGGAATGAGGAACATCCCTGAGAAGGCAACCAGAGGTCTGTTTGGTGCAATTGCTGGC
>A_/_H4N8|MK237202|A/bufflehead/Wisconsin/17OS5788/2017
ACTGGCTACAGGGATGAGGAACATACCTGAGAAAGCAACCAGAGGTCTGTTTGGTGCAATTGCTGGC
>A_/_H4N8|MK237191|A/common_goldeneye/Wisconsin/17OS5833/2017
ACTGGCTACAGGGATGAGGAACATACCTGAGAAAGCAACCAGAGGTCTGTTTGGTGCAATTGCTGGC
>A_/_H4N8|MK237184|A/blue-winged_teal/Missouri/17OS3218/2017
ACTGGCTACAGGAATGAGGAACATCCCAGAGAAGGCAACCAGAGGCCTGTTTGGTGCAATTGCTGGC
>A_/_H4N6|MK237170|A/blue-winged_teal/Ohio/17OS1853/2017
ACTGGCTACAGGGATGAGGAACATCCCTGAGAAGACAAACAGAGGCCTGTTTGGGGCAATTGCTGGC
>A_/_H4N6|MK237075|A/blue-winged_teal/Missouri/17OS3214/2017
ACTGGCTACAGGGATGAGGAACATACCTGAGAAAGCAACCAGAGGTCTGTTTGGTGCAATTGCTGGC
>A_/_H4N8|MK237042|A/common_goldeneye/Wisconsin/17OS4053/2017
ACTGGCTACAGGGATGAGGAACATACCTGAGAAAGCAACCAGAGGTCTGTTTGGTGCAATTGCTGGC
>A_/_H4N8|MK237034|A/common_goldeneye/Wisconsin/17OS5312/2017
ACTGGCTACAGGGATGAGGAACATACCTGAGAAAGCAACCAGAGGTCTGTTTGGTGCAATTGCTGGC
>A_/_H4N2|MK236982|A/American_green-winged_teal/Ohio/17OS2016/2017
ACTGGCTACAGGGATGAGGAACATCCCTGAGAAGACAAACAGAGGCCTGTTTGGGGCAATTGCTGGC
>A_/_H4N6|MK236972|A/northern_shoveler/Missouri/17OS4575/2017
ACTGGCTACAGGAATGAGGAACATCCCTGAGAAGGCAACCAGAGGTCTGTTTGGTGCAATCGCTGGC
>A_/_H4N8|MK236948|A/common_goldeneye/Wisconsin/17OS5297/2017
ACTGGCTACAGGGATGAGGAACATACCTGAGAAAGCAACCAGAGGTCTGTTTGGTGCAATTGCTGGC
>A_/_H4N8|MK236882|A/greater_scaup/Wisconsin/17OS5279/2017
ACTGGCTACAGGGATGAGGAACATACCTGAGAAAGCAACCAGAGGTCTGTTTGGTGCAATTGCTGGC
>A_/_H4N8|MK236869|A/blue-winged_teal/Illinois/17OS2542/2017
ACTGGCTACAGGAATGAGGAACATCCCTGAGAAGGCAACCAGAGGCCTGTTTGGTGCAATTGCTGGA
>A_/_H4N6|MK236821|A/blue-winged_teal/Missouri/17OS3151/2017
ACTGGCTACAGGAATGAGGAACATCCCTGAGAAGGCAACCAGAGGTCTGTTTGGTGCAATCGCTGGC
>A_/_H4N6|MK236672|A/blue-winged_teal/Ohio/17OS1835/2017
ACTGGCTACAGGAATGAGGAACATCCCTGAGAAGGCAACCAGAGGTCTGTTTGGTGCAATTGCTGGC
>A_/_H4N6|MK192399|A/mallard/Netherlands/27/2017
ACTTGCAACTGGGATGAGAAATATCCCTGAAAAGGCATCAAGAGGGCTTTTTGGGGCAATAGCTGGG
>A_/_H4N6|MK192369|A/mallard/Netherlands/89/2017
ACTTGCAACTGGGATGAGAAATATCCCTGAAAAGGCATCAAGAGGGCTTTTTGGGGCAATAGCTGGG
>A_/_H4N6|MK414761|A/Mallard/Netherlands/39/2015
ACTTGCAACTGGGATGAGGAATATCCCTGAAAAAGCATCAAGAGGGCTTTTTGGGGCAATAGCTGGG
>A_/_H4N3|MK414752|A/Mallard/Netherlands/31/2014
ACTTGCAACTGGGATGAGAAATATCCCAGAAAAGGCATCAAGAGGGCTTTTCGGGGCAATAGCTGGA
>A_/_H4N6|MK414698|A/Mallard/Netherlands/33/2015
ACTTGCAACTGGGATGAGGAATATCCCTGAAAAAGCATCAAGAGGGCTTTTTGGGGCAATAGCTGGG
>A_/_H4N2|LC371778|A/duck/Hokkaido/143/2004
ACTTGCAACTGGGATGAGAAATATCCCTGAAAAGTCATCAAGAGGGCTTTTTGGGGCAATAGCTGGT
>A_/_H4N6|LC367538|A/duck/Mongolia/689/2010
ACTCGCAACAGGGATGAGGAATATTCCTGAAAAGGCATCAAGAGGGCTCTTTGGAGCAATAGCTGGA
>A_/_H4N6|LC367514|A/duck/Mongolia/684/2010
ACTCGCAACAGGGATGAGGAATATTCCTGAAAAGGCATCAAGAGGGCTCTTTGGAGCAATAGCTGGA
>A_/_H4N6|LC367506|A/duck/Mongolia/68/2010
ACTTGCAACTGGGATGAGAAATATCCCTGAAAAAGCATCAAGAGGGCTTTTTGGAGCAATAGCTGGG
>A_/_H4N6|LC367458|A/duck/Mongolia/637/2010
ACTCGCAACAGGGATGAGGAATATTCCTGAAAAGGCATCAAGAGGGCTCTTTGGAGCAATAGCTGGA
>A_/_H4N5|MG599638|A/duck/Alberta/36/2016
ACTGGCTACAGGAATGAGGAACATCCCAGAGAAGGCAACCAGAGGTCTGTTTGGTGCAATTGCTGGC
>A_/_H4N6|LC339913|A/duck/Mongolia/183/2010
ACTCGCAACAGGGATGAGGAATATTCCTGAAAAGGCATCAAGAGGGCTCTTTGGAGCAATAGCTGGA
>A_/_H4N3|LC339897|A/duck/Mongolia/17/2011
GCTTGCCACAGGGATGAGAAATATTCCGGAGAAGGCATCAAGAGGGCTCTTTGGTGCAATAGCTGGA
>A_/_H4N6|LC339889|A/duck/Mongolia/160/2010
ACTCGCAACAGGGATGAGGAATATTCCTGAAAAGGCATCAAGAGGGCTCTTTGGAGCAATAGCTGGA
>A_/_H4N6|LC339779|A/duck/Mongolia/1099/2009
ACTCGCAACAGGGATGAGGAATATTCCTGAAAAGGCATCAAGAGGGCTCTTTGGAGCAATAGCTGGA
>A_/_H4N6|LC339771|A/duck/Mongolia/1065/2009
ACTTGCAACAGGAATGAGGAACATTCCTGAAAAGGCATCGAGAGGGCTCTTTGGAGCAATAGCTGGA
>A_/_H4N9|LC339643|A/duck/Hokkaido/W215/2006
ACTCGCAACAGGGATGAGGAATATTCCTGAAAAGGCATCAAGAGGGCTCTTTGGAGCAATAGCTGGA
>A_/_H4N6|LC339611|A/duck/Hokkaido/W150/2014
ACTTGCAACTGGGATGAGAAATATCCCTGAAAAGGCATCAAGAGGGCTTTTTGGAGCAATAGCTGGG
>A_/_H4N2|LC339571|A/duck/Hokkaido/491003/2014
ACTTGCAACTGGGATGAGAAATATCCCTGAAAAGGCATCAAGAGGGCTTTTTGGAGCAATAGCTGGG
>A_/_H4N6|LC349407|A/duck/Mongolia/372/2010
ACTCGCAACAGGGATGAGGAATATTCCTGAAAAGGCATCAAGAGGGCTCTTTGGAGCAATAGCTGGA
>A_/_H4N8|LC349391|A/duck/Mongolia/340/2011
ACTCGCAACAGGGATGAGGAATATTCCTGAAAAGGCATCAAGAGGGCTCTTTGGAGCAATAGCTGGA
>A_/_H4N6|LC349343|A/duck/Mongolia/262/2011
ACTTGCAACTGGGATGAGAAATATCCCTGAAAAGGCATCAAGAGGGCTTTTTGGGGCAATAGCTGGG
>A_/_H4N6|LC349319|A/duck/Mongolia/244/2010
ACTCGCAACAGGGATGAGGAATATTCCTGAAAAGGCATCAAGAGGGCTCTTTGGAGCAATAGCTGGA
>A_/_H4N1|LC349303|A/duck/Mongolia/202/2013
ACTTGCAACAGGAATGAGGAACATTCCTGAAAAGGCATCGAGAGGGCTCTTTGGAGCAATAGCTGGA
>A_/_H4N6|MF613761|A/mallard/Alberta/515/2015
ACTGGCTACAGGAATGAGGAACATCCCAGAGAAGGCAACCAGAGGTCTGTTTGGTGCAATTGCTGGC
>A_/_H4N5|MF046579|A/mallard/Alberta/455/2015
ACTGGCTACAGGGATGAGGAATATCCCTGAGAAGGCAACCAGAGGTCTGTTTGGTGCAATTGCTGGC
>A_/_H4N8|MF046382|A/American_black_duck/Alberta/307/2016
ACTGGCTACAGGAATGAGGAACATCCCAGAGAAGGCAACCAGAGGTCTGTTTGGTGCAATTGCTGGC
>A_/_H4N5|MF046252|A/spot-billed_duck/Alberta/57/2016
ACTGGCTACAGGAATGAGGAACATCCCTGAGAAGGCAACCAGAGGTCTGTTTGGTGCAATTGCTGGC
>A_/_H4N6|MF046235|A/mallard/Alberta/224/2016
ACTGGCTACGGGAATGAGAAACATCCCTGAAAAGGCAACCAGAGGTCTGTTTGGTGCAATTGCTGGC
>A_/_H4N6|MF046232|A/duck/Alberta/31/2016
ACTGGCTACAGGAATGAGGAACATCCCAGAGAAGGCAACCAGAGGTCTGTTTGGTGCAATTGCTGGC
>A_/_H4N6|CY235355|A/cinnamon_teal/Utah/UGAI16-2006/2016
ACTGGCTACAGGAATGAGGAACATCCCTGAGAAGGCAACCAGAGGCCTGTTTGGTGCAATTGCTGGA
>A_/_H4N6|CY235347|A/gadwall/Utah/UGAI16-1991/2016
ACTGGCTACAGGAATGAGGAACATCCCTGAGAAGGCAACCAGAGGCCTGTTTGGTGCAATTGCTGGA
>A_/_H4N8|CY235339|A/cinnamon_teal/Utah/UGAI16-1985/2016
ACTGGCTACAGGAATGAGGAACATCCCTGAGAAGGCAACCAGAGGCCTGTTTGGTGCAATTGCTGGA
>A_/_H4N6|CY235170|A/cinnamon_teal/Idaho/UGAI16-1902/2016
ACTGGCTACAGGAATGAGGAACATCCCTGAGAAGGCAACCAGAGGCCTGTTTGGTGCAATTGCTGGA
>A_/_H4N6|CY235146|A/green-winged_teal/Idaho/UGAI16-1897/2016
ACTGGCTACAGGAATGAGGAACATCCCAGAGAAGGCAACCAGAGGTCTGTTTGGTGCAATTGCTGGC
>A_/_H4N6|CY235130|A/green-winged_teal/Idaho/UGAI16-1894/2016
ACTGGCTACAGGAATGAGGAACATCCCTGAGAAGGCAACCAGAGGCCTGTTTGGTGCAATTGCTGGA
>A_/_H4N6|CY235114|A/cinnamon_teal/Idaho/UGAI16-1869/2016
ACTAGCCACAGGGATGAGGAACATCCCTGAGAAGGCAACCAGAGGTCTCTTTGGTGCAATTGCTGGC
>A_/_H4N6|CY235098|A/cinnamon_teal/Idaho/UGAI16-1861/2016
ACTGGCTACAGGAATGAGGAACATCCCTGAGAAGGCAACCAGAGGCCTGTTTGGTGCAATTGCTGGA
>A_/_H4N6|CY235058|A/cinnamon_teal/Idaho/UGAI16-1833/2016
ACTGGCTACAGGAATGAGGAACATCCCTGAGAAGGCAACCAGAGGCCTGTTTGGTGCAATTGCTGGA
>A_/_H4N6|KX518714|A/duck/Moscow/4652/2011
ACTTGCAACTGGGATGAGAAATATCCCTGAAAAGGCATCAAGAGGGCTTTTTGGGGCAATAGCTGGG
>A_/_H4N0|KY828788|A/mallard/California/UCD976/2015
ACTGGCTACAGGAATGAGGAACATCCCTGAGAAGGCAACCAGAGGTCTGTTTGGTGCAATTGCTGGC
>A_/_H4N0|KY644398|A/blue-winged_teal/Guatemala/CIP049H112-31/2012
ACTTGCCACAGGAATGAGAAACATCCCTGAAAAAACAACAAGGGGCCTATTTGGAGCAATTGCGGGC
>A_/_H4N8|KY551507|A/blue-winged_teal/Kansas/AH0001572/2014
ACTGGCTACAGGAATGAGGAACATCCCTGAGAAGGCAACCAGAGGTCTGTTTGGTGCAATTGCTGGC
>A_/_H4N6|KX978846|A/bewicks_swan/Netherlands/3/2007
ACTTGCAACTGGGATGAGAAATATTCCTGAAAAGGCATCAAGAGGGCTTTTTGGAGCAATAGCTGGG
>A_/_H4N6|KX978511|A/bewicks_swan/Netherlands/2/2007
ACTTGCAACTGGGATGAGAAATATTCCTGAAAAGGCATCAAGAGGGCTTTTTGGAGCAATAGCTGGG
>A_/_H4N6|KX254920|A/yellow-billed_pintail/Chile/7/2013
ACTGGCTACAGGGATGAGAAACATCCCTGAGAAGGCGACCAGAGGCCTGTTTGGTGCAATTGCTGGC
>A_/_H4N6|KX101159|A/yellow-billed_pintail/Chile/6/2013
ACTGGCTACAGGGATGAGAAACATCCCTGAGAAGGCGACCAGAGGCCTGTTTGGTGCAATTGCTGGC
>A_/_H4N6|CY207037|A/yellow-billed_pintail/Chile/6/2013
ACTGGCTACAGGGATGAGAAACATCCCTGAGAAGGCGGCCAGAGGCCTGTTTGGTGCAATTGCTGGC
>A_/_H4N6|CY206773|A/mallard/Southcentral_Alaska/12ML01039/2014
ACTGGCTACAGGGATGAGGAATATCCCTGAGAAGGCAACCAGAGGTCTGTTTGGTGCCATTGCTGGC
>A_/_H4N8|CY206717|A/mallard/Southcentral_Alaska/12ML00992/2014
ACTGGCTACAGGGATGAGGAATATCCCTGAGAAGGCAACCAGAGGTCTGTTTGGTGCAATTGCTGGC
>A_/_H4N5|CY206667|A/mallard/Minnesota/AI11-4213/2011
ACTGGCTACAGGGATGAGGAACATCCCTGAGAAGGCAACCAGAGGCCTGTTTGGTGCAATTGCTGGC
>A_/_H4N6|CY206651|A/blue-winged_teal/Texas/UGAI14-3781/2014
ACTGGCTACAGGAATGAGGAACATCCCTGAGAAGGCAACCAGAGGTCTGTTTGGTGCAATTGCTGGC
>A_/_H4N6|CY206643|A/blue-winged_teal/Louisiana/UGAI14-3733/2014
ACTGGCTACAGGAATGAGGAACATCCCTGAGAAGGCAACCAGAGGTCTGTTTGGTGCAATTGCTGGC
>A_/_H4N8|CY206635|A/blue-winged_teal/Texas/UGAI14-3659/2014
ACTAGCTACAGGAATGAGAAACATCCCTGAGAAAGCAACCAGAGGTCTGTTTGGTGCAATTGCTGGC
>A_/_H4N6|CY206619|A/blue-winged_teal/Texas/UGAI14-3363/2014
ACTGGCTACAGGGATGAGGAACATACCTGAGAAAGCAACCAGAGGTCTGTTTGGTGCAATTGCTGGC
>A_/_H4N6|CY206611|A/blue-winged_teal/Texas/UGAI14-2912/2014
ACTGGCTACAGGAATGAGGAACATCCCTGAGAAGGCAACCAGAGGTCTGTTTGGTGCAATTGCTGGC
>A_/_H4N2|CY206595|A/blue-winged_teal/Louisiana/UGAI14-2408/2014
ACTGGCTACAGGAATGAGGAACATCCCAGAGAAGGCAACCAGAGGTCTGTTTGGTGCAATTGCTGGC
>A_/_H4N8|CY206587|A/blue-winged_teal/Louisiana/UGAI14-2115/2014
ACTGGCTACGGGAATGAGGAACATCCCTGAGAAGGCAACCAGAGGTCTGTTTGGTGCAATTGCTGGC
>A_/_H4N6|CY206571|A/blue-winged_teal/Texas/AI13-4151/2013
ACTGGCTACAGGGATGAGGAACATCCCTGAGAAGGCAACTAGAGGCCTGTTTGGTGCAATTGCTGGC
>A_/_H4N8|CY206536|A/blue-winged_teal/Texas/AI13-4085/2013
ACTGGCTACAGGAATGAGGAACATCCCAGAGAAGGCAACCAGAGGTCTGTTTGGTGCAATTGCTGGC
>A_/_H4N8|CY206528|A/blue-winged_teal/Texas/AI13-4076/2013
ACTGGCTACAGGAATGAGGAACATCCCTGAGAAGGCAACCAGAGGTCTGTTTGGTGCAATTGCTGGC
>A_/_H4N8|CY206520|A/blue-winged_teal/Texas/AI13-4070/2013
ACTGGCTACAGGAATGAGGAACATCCCAGAGAAGGCAACCAGAGGTCTGTTTGGTGCAATTGCTGGC
>A_/_H4N8|CY206504|A/blue-winged_teal/Texas/AI13-3998/2013
ACTAGCTACAGGAATGAGAAACATCCCTGAGAAAGCAACCAGAGGTCTGTTTGGTGCAATTGCTGGC
>A_/_H4N8|CY206496|A/blue-winged_teal/Texas/AI13-3997/2013
ACTGGCTACAGGAATGAGAAACATCCCTGAGAAGGCAACCAGAGGTCTGTTTGGTGCAATTGCTGGC
>A_/_H4N6|CY206470|A/blue-winged_teal/Texas/AI13-3950/2013
ACTGGCTACAGGAATGAGGAACATCCCTGAGAAGGCAACCAGAGGTCTGTTTGGTGCAATTGCTGGC
>A_/_H4N8|CY206454|A/blue-winged_teal/Texas/AI13-3880/2013
ACTGGCTACAGGAATGAGGAACATCCCTGAGAAGGCAACCAGAGGTCTGTTTGGTGCAATTGCTGGC
>A_/_H4N8|CY206446|A/blue-winged_teal/Texas/AI13-3650/2013
ACTGGCTACAGGAATGAGGAACATCCCTGAGAAGGCAACCAGAGGTCTGTTTGGTGCAATTGCTGGC
>A_/_H4N8|CY206390|A/blue-winged_teal/Texas/AI13-3616/2013
ACTGGCTACAGGAATGAGGAACATCCCTGAGAAGGCAACCAGAGGTCTGTTTGGTGCAATTGCTGGC
>A_/_H4N6|CY206365|A/blue-winged_teal/Texas/AI13-3569/2013
ACTGGCTACAGGGATGAGGAACATACCTGAGAAAGCAACCAGAGGTCTGTTTGGTGCAATTGCTGGC
>A_/_H4N6|CY206357|A/blue-winged_teal/Texas/AI13-3557/2013
ACTGGCTACAGGAATGAGGAACATCCCAGAGAAGGCAACCAGAGGTCTGTTTGGTGCAATTGCTGGC
>A_/_H4N6|CY206349|A/blue-winged_teal/Texas/AI13-3541/2013
ACTGGCTACAGGAATGAGGAACATCCCTGAGAAGGCAACCAGAGGCCTGTTTGGTGCAATTGCTGGA
>A_/_H4N6|CY206325|A/blue-winged_teal/Louisiana/AI12-4633/2012
ACTAGCTACAGGAATGAGGAACATCCCTGAGAAAGCAACCAGAGGTCTGTTTGGTGCAATTGCTGGC
>A_/_H4N6|CY206276|A/blue-winged_teal/Louisiana/AI12-4445/2012
ACTGGCTACAGGGATGAGGAACATCCCTGAGAAGGCGACCAGAGGCCTGTTTGGTGCAATTGCTGGC
>A_/_H4N6|CY206292|A/blue-winged_teal/Texas/AI12-4460/2012
ACTGGCTACAGGAATGAGGAACATCCCTGAGAAGGCAACCAGAGGCCTGTTTGGTGCAATTGCTGGA
>A_/_H4N6|CY206203|A/blue-winged_teal/Texas/AI12-3566/2012
ACTAGCTACAGGAATGAGGAACATCCCTGAGAAAGCAACCAGAGGTCTGTTTGGTGCAATTGCTGGC
>A_/_H4N6|CY206195|A/blue-winged_teal/Texas/AI11-4968/2011
ACTGGCTACAGGAATGAGGAACATCCCAGAGAAGGCAACCAGAGGTCTGTTTGGTGCAATTGCTGGC
>A_/_H4N8|CY206187|A/blue-winged_teal/Texas/AI11-4963/2011
ACTGGCTACAGGAATGAGGAACATCCCTGAGAAGGCAACCAGAGGCCTGTTTGGTGCAATTGCTGGA
>A_/_H4N6|CY206171|A/blue-winged_teal/Texas/AI11-4881/2011
ACTAGCTACAGGAATGAGGAACATCCCTGAGAAAGCAACCAGAGGTCTGTTTGGTGCAATTGCTGGC
>A_/_H4N6|CY206155|A/blue-winged_teal/Texas/AI11-4859/2011
ACTGGCTACAGGAATGAGGAACATCCCTGAGAAGGCAACCAGAGGCCTGTTTGGTGCAATTGCTGGA
>A_/_H4N8|CY206147|A/blue-winged_teal/Texas/AI11-4853/2011
ACTGGCTACAGGGATGAGGAACATCCCTGAGAAGGCAACCAGAGGCCTGTTTGGTGCAATTGCTGGC
>A_/_H4N8|CY206139|A/blue-winged_teal/Texas/AI11-4849/2011
ACTAGCCACAGGAATGAGAAACATCCCTGAGAAAGCAACCAGAGGTCTGTTTGGTGCAATTGCTGGC
>A_/_H4N8|CY206107|A/blue-winged_teal/Texas/AI11-4282/2011
ACTAGCTACAGGAATGAGGAACATCCCTGAGAAAGCAACCAGAGGTCTGTTTGGTGCAATTGCTGGC
>A_/_H4N6|CY206023|A/blue-winged_teal/Texas/AI11-3691/2011
ACTGGCTACAGGAATGAGGAACATCCCAGAGAAGGCAACCAGAGGTCTGTTTGGTGCAATTGCTGGC
>A_/_H4N6|CY205995|A/green-winged_teal/Texas/AI11-3608/2011
ACTAGCTACAGGAATGAGGAACATCCCTGAGAAAGCAACCAGAGGTCTGTTTGGTGCAATTGCTGGC
>A_/_H4N6|CY205987|A/blue-winged_teal/Texas/AI11-3411/2011
ACTAGCTACAGGAATGAGGAACATCCCTGAGAAAGCAACCAGAGGTCTGTTTGGTGCAATTGCTGGC
>A_/_H4N8|CY205979|A/blue-winged_teal/Texas/AI11-3409/2011
ACTGGCTACAGGAATGAGGAACATCCCTGAGAAGGCAACCAGAGGCCTGTTTGGTGCAATTGCTGGA
>A_/_H4N2|CY205921|A/blue-winged_teal/Texas/AI11-3249/2011
ACTGGCTACAGGAATGAGGAACATCCCAGAGAAGGCAACCAGAGGTCTGTTTGGTGCAATTGCTGGC
>A_/_H4N2|CY205887|A/blue-winged_teal/Texas/AI11-3181/2011
ACTGGCTACAGGAATGAGGAACATCCCAGAGAAGGCAACCAGAGGTCTGTTTGGTGCAATTGCTGGC
>A_/_H4N6|CY205879|A/blue-winged_teal/Texas/AI11-3180/2011
ACTAGCTACAGGAATGAGGAACATCCCTGAGAAAGCAACCAGAGGTCTGTTTGGTGCAATTGCTGGC
>A_/_H4N6|CY205871|A/blue-winged_teal/Texas/AI11-3172/2011
ACTAGCTACAGGAATGAGGAACATCCCTGAGAAAGCAACCAGAGGTCTGTTTGGTGCAATTGCTGGC
>A_/_H4N6|CY205863|A/blue-winged_teal/Texas/AI11-3140/2011
ACTAGCTACAGGAATGAGGAACATCCCTGAGGAAGCAACCAGAGGTCTGTTTGGTGCAATTGCTGGC
>A_/_H4N8|CY205843|A/blue-winged_teal/Texas/AI11-3134/2011
ACTAGCTACAGGAATGAGAAACATCCCTGAGAAAGCAACCAGAGGTCTGTTTGGTGCAATTGCTGGC
>A_/_H4N8|CY205792|A/blue-winged_teal/Texas/AI10-4638/2010
ACTGGCTACAGGAATGAGGAACATCCCAGAGAAGGCAACCAGAGGTCTGTTTGGTGCAATTGCTGGC
>A_/_H4N8|CY205760|A/blue-winged_teal/Texas/AI10-4465/2010
ACTGGCTACAGGAATGAGGAACATCCCTGAGAAGGCAACCAGAGGCCTGTTTGGTGCAATTGCTGGA
>A_/_H4N6|CY205800|A/green-winged_teal/Louisiana/AI11-2929/2011
ACTAGCTACAGGAATGAGGAACATCCCTGAGAAAGCAGCCAGAGGTCTGTTTGGTGCAATTGCTGGC
>A_/_H4N6|CY205776|A/blue-winged_teal/Texas/AI10-4494/2010
ACTGGCTACAGGGATGAGGAACATCCCTGAGAAGGCAACCAGAGGCCTGTTTGGTGCAATTGCTGGC
>A_/_H4N6|CY205752|A/blue-winged_teal/Texas/AI10-4436/2010
ACTAGCTACAGGAATGAGGAACATCCCTGAGAAAGCAACCAGAGGTCTGTTTGGTGCAATTGCTGGC
>A_/_H4N6|CY205736|A/blue-winged_teal/Texas/AI10-4228/2010
ACTAGCTACAGGAATGAGGAACATCCCTGAGAAAGCAACCAGAGGTCTGTTTGGTGCAATTGCTGGC
>A_/_H4N6|CY205718|A/blue-winged_teal/Texas/AI10-4205/2010
ACTAGCTACAGGAATGAGGAACATCCCTGAGAAAGCAACCAGAGGTCTGTTTGGTGCAATTGCTGGC
>A_/_H4N6|CY205694|A/blue-winged_teal/Texas/AI10-4161/2010
ACTAGCTACAGGAATGAGGAACATCCCTGAGAAAGCAACCAGAGGTCTGTTTGGTGCAATTGCTGGC
>A_/_H4N6|CY205670|A/blue-winged_teal/Texas/AI10-3844/2010
ACTGGCTACAGGAATGAGGAACATCCCTGAGAAGGCAACCAGAGGCCTGTTTGGTGCAATTGCTGGA
>A_/_H4N8|CY205654|A/blue-winged_teal/Texas/AI10-3768/2010
ACTAGCTACAGGAATGAGGAACATCCCTGAGAAAGCAACCAGAGGTCTGTTTGGTGCAATTGCTGGC
>A_/_H4N6|CY205646|A/blue-winged_teal/Texas/AI10-3767/2010
ACTAGCTACAGGAATGAGGAACATCCCTGAGAAAGCAACCAGAGGTCTGTTTGGTGCAATTGCTGGC
>A_/_H4N6|CY205622|A/blue-winged_teal/Louisiana/AI10-3640/2010
ACTGGCTACAGGAATGAGGAACATCCCTGAGAAGGCAACCAGAGGCCTGTTTGGTGCAATTGCTGGA
>A_/_H4N6|CY205614|A/blue-winged_teal/Louisiana/AI10-3613/2010
ACTGGCTACAGGAATGAGGAACATCCCTGAGAAGGCAACCAGAGGCCTGTTTGGTGCAATTGCTGGA
>A_/_H4N8|CY205597|A/blue-winged_teal/Louisiana/AI10-3543/2010
ACTGGCTACAGGAATGAGGAACATCCCAGAGAAGGCAACCAGAGGTCTGTTTGGTGCAATTGCTGGC
>A_/_H4N3|CY205565|A/blue-winged_teal/Texas/AI10-3382/2010
ACTAGCTACAGGAATGAGGAACATCCCTGAGAAAGCAACCAGAGGTCTGTTTGGTGCAATTGCTGGC
>A_/_H4N6|CY205541|A/blue-winged_teal/Texas/AI10-3324/2010
ACTAGCTACAGGAATGAGGAACATCCCTGAGAAAGCAACCAGAGGTCTGTTTGGTGCAATTGCTGGC
>A_/_H4N8|CY205515|A/blue-winged_teal/Texas/AI10-3272/2010
ACTAGCTACAGGAATGAGGAACATCCCTGAGAAAGCAACCAGGGGTCTGTTTGGTGCAATTGCTGGC
>A_/_H4N8|CY205549|A/blue-winged_teal/Texas/AI10-3336/2010
ACTGGCTACAGGAATGAGGAACATCCCTGAGAAGGCAACCAGAGGCCTGTTTGGTGCAATTGCTGGA
>A_/_H4N6|CY205371|A/mallard/Maryland/10OS0956/2010
ACTGGCTACAGGGATGAGGAACATCCCTGAGAAGGCAACCAGAGGTCTGTTTGGTGCAATTGCCGGC
>A_/_H4N8|CY205195|A/mallard/Maryland/13OS0611/2013
ACTGGCTACAGGGATGAGAAACATCCCTGAGAAGGCAGCCAGAGGCCTATTTGGTGCAATTGCTGGC
>A_/_H4N6|CY205099|A/mallard/Maryland/11OS964/2011
ACTGGCTACAGGGATGAGGAACATCCCTGAGAAGGCGACCAGAGGCCTGTTTGGTGCAATTGCTGGC
>A_/_H4N6|CY204979|A/mallard/Maryland/10OS1040/2010
ACTGGCTACAGGGATGAGGAACATCCCTGAGAAGGCAACCAGAGGTCTGTTTGGTGCAATTGCCGGC
>A_/_H4N6|CY204915|A/mallard/Maryland/09OS1170/2009
ACTGGCTACAGGGATGAGGAACATCCCTGAGAAGGCAACCAGAGGTCTGTTTGGTGCAATTGCTGGC
>A_/_H4N6|CY204634|A/mallard/Maryland/14OS1477/2014
ACTGGCTACAGGAATGAGGAACATCCCTGAGAAGGCAACCAGAGGTCTGTTTGGTGCAATTGCTGGC
>A_/_H4N6|CY204469|A/mallard/Maryland/14OS1322/2014
ACTGGCTACAGGGATGAGGAACATCCCTGAGAAGGCAACCAGAGGCCTGTTTGGGGCAATTGCTGGC
>A_/_H4N6|CY204405|A/mallard/Maryland/14OS1310/2014
ACTGGCTACAGGGATGAGGAACATCCCTGAGAAGGCAACCAGAGGCCTGTTTGGGGCAATTGCTGGC
>A_/_H4N8|CY204273|A/mallard/Ohio/14OS0440/2014
ACTGGCTACAGGGATGAGGAATATCCCTGAGAAGGCAACCAGAGGTCTGTTTGGTGCAATTGCTGGC
>A_/_H4N8|CY204281|A/mallard/Ohio/14OS0441/2014
ACTGGCTACAGGGATGAGGAATATCCCTGAGAAGGCAACCAGAGGTCTGTTTGGTGCAATTGCTGGC
>A_/_H4N2|CY204240|A/mallard/Ohio/14OS0965/2014
ACTGGCTACAGGGATGAGGAATATCCCTGAGAAGGCAACCAGAGGTCTGTTTGGTGCAATTGCTGGC
>A_/_H4N8|CY204207|A/mallard/Ohio/14OS0573/2014
ACTGGCTACAGGGATGAGGAATATCCCTGAGAAGGCAACCAGAGGTCTGTTTGGTGCAATTGCTGGC
>A_/_H4N8|CY204169|A/mallard/Ohio/14OS0568/2014
ACTGGCTACAGGGATGAGGAATATCCCTGAGAAGGCAACCAGAGGTCTGTTTGGTGCAATTGCTGGC
>A_/_H4N8|CY204137|A/mallard/Ohio/14OS0551/2014
ACTGGCTACAGGGATGAGGAATATCCCTGAGAAGGCAACCAGAGGTCTGTTTGGTGCAATTGCTGGC
>A_/_H4N6|CY204048|A/mallard/Ohio/14OS3201/2014
ACTGGCTACAGGAATGAGGAACATCCCTGAGAAGGCAACCAGAGGTCTGTTTGGTGCAATTGCTGGC
>A_/_H4N6|CY203934|A/mallard/Maryland/09OS1134/2009
ACTGGCTACAGGGATGAGGAACATCCCTGAGAAGGCAACCAGAGGTCTGTTTGGTGCAATTGCTGGC
>A_/_H4N6|CY203693|A/mallard/Maryland/06OS1110/2006
ACTTGCTACGGGAATGAGGAACATCCCTGAGAAAGCAACCAGAGGACTATTTGGTGCAATTGCTGGA
>A_/_H4N6|CY203204|A/mallard/Maryland/09OS1362/2009
ACTGGCTACAGGGATGAGGAACATCCCTGAGAAGGCAACCAGAGGTTTGTTTGGTGCAATTGCTGGC
>A_/_H4N6|CY203188|A/mallard/Maryland/09OS1359/2009
ACTGGCTACAGGGATGAGGAACATCCCTGAGAAGGCAACCAGAGGTTTGTTTGGTGCAATTGCTGGC
>A_/_H4N6|CY203180|A/mallard/Maryland/09OS1355/2009
ACTGGCTACAGGGATGAGGAACATCCCTGAGAAGGCAACCAGAGGTTTGTTTGGTGCAATTGCTGGC
>A_/_H4N6|LC121452|A/duck/Mongolia/769/2015
ACTTGCAACTGGGATGAGGAATATCCCTGAAAAGGCATCAAGAGGGCTTTTTGGGGCAATAGCTGGG
>A_/_H4N6|LC121412|A/duck/Mongolia/543/2015
ACTTGCAACTGGGATGAGAAATATCCCTGAAAAGGCATCAAGAGGGCTTTTTGGGGCAATAGCTGGG
>A_/_H4N6|LC121268|A/duck/Mongolia/127/2015
ACTTGCAACTGGGATGAGAAATATCCCTGAAAAGTCATCAAGAGGGCTTTTTGGGGCAATAGCTGGG
>A_/_H4N6|LC121260|A/duck/Mongolia/118/2015
GCTTGCCACAGGAATGAGAAATATTCCGGAGAAGGCATCAAGAGGGCTCTTTGGTGCAATAGCTGGA
>A_/_H4N6|CY196635|A/northern_shoveler/Interior_Alaska/11ML00037/2011
ACTGGCTACAGGAATGAGAAACATCCCTGAAAAGGCAACCAGAGGTCTGTTTGGTGCAATTGCTGGC
>A_/_H4N6|CY196627|A/northern_pintail/Interior_Alaska/11ML00035/2011
ACTGGCTACAGGAATGAGAAACATCCCTGAAAAGGCAACCAGAGGTCTGTTTGGTGCAATTGCTGGC
>A_/_H4N6|CY196619|A/mallard/Interior_Alaska/11ML00030/2011
ACTGGCTACAGGAATGAGAAACATCCCTGAAAAGGCAACCAGAGGTCTGTTTGGTGCAATTGCTGGC
>A_/_H4N6|CY196395|A/mallard/Interior_Alaska/11GS00021/2011
ACTGGCTACAGGGATGAGGAACATCCCTGAGAAGGCAACCAGAGGTTTGTTTGGTGCAATTGCTGGC
>A_/_H4N6|CY196371|A/American_wigeon/Interior_Alaska/11CH00036/2011
ACTGGCTACAGGAATGAGAAACATCCCTGAAAAGGCAACCAGAGGTCTGTTTGGTGCAATTGCTGGC
>A_/_H4N6|CY196363|A/mallard/Interior_Alaska/11CH00019/2011
ACTGGCTACAGGAATGAGAAACATCCCTGAAAAGGCAACCAGAGGTCTGTTTGGTGCAATTGCTGGC
>A_/_H4N6|CY196343|A/American_wigeon/Interior_Alaska/11CH00010/2011
ACTGGCTACAGGAATGAGAAACATCCCTGAAAAGGCAACCAGAGGTCTGTTTGGTGCAATTGCTGGC
>A_/_H4N6|CY196335|A/mallard/Interior_Alaska/11CH00007/2011
ACTGGCTACAGGAATGAGAAACATCCCTGAAAAGGCAACCAGAGGTCTGTTTGGTGCAATTGCTGGC
>A_/_H4N6|CY196302|A/mallard/Interior_Alaska/11BM03901/2011
ACTGGCTACAGGGATGAGGAACATCCCTGAGAAGGCAACCAGAGGTTTGTTTGGTGCAATTGCTGGC
>A_/_H4N6|CY196234|A/mallard/Interior_Alaska/11BM03735/2011
ACTGGCTACAGGGATGAGGAACATCCCTGAGAAGGCAACCAGAGGCCTGTTTGGGGCAATTGCTGGC
>A_/_H4N6|CY196210|A/mallard/Interior_Alaska/11BM03599/2011
ACTGGCTACAGGAATGAGAAACATCCCTGAAAAGGCAACCAGAGGTCTGTTTGGTGCAATTGCTGGC
>A_/_H4N6|CY196137|A/mallard/Interior_Alaska/11BM03102/2011
ACTGGCTACAGGAATGAGAAACATCCCTGAAAAGGCAACCAGAGGTCTGTTTGGTGCAATTGCTGGC
>A_/_H4N6|CY196129|A/mallard/Interior_Alaska/11BM02991/2011
ACTGGCTACAGGGATGAGGAACATCCCCGAGAAGGCAACCAGAGGTTTGTTTGGTGCAATTGCTGGC
>A_/_H4N6|CY196097|A/mallard/Interior_Alaska/11BM02557/2011
ACTGGCTACAGGGATGAGGAACATCCCTGAGAAGGCAACCAGAGGCCTGTTTGGGGCAATTGCTGGC
>A_/_H4N6|CY196089|A/American_green-winged_teal/Interior_Alaska/11BM02195/2011
ACTGGCTACAGGGATGAGGAACATCCCTGAGAAGGCAACCAGAGGCCTGTTTGGGGCAATTGCTGGC
>A_/_H4N6|CY196073|A/mallard/Interior_Alaska/11BM02089/2011
ACTGGCTACAGGAATGAGAAACATCCCTGAAAAGGCAACCAGAGGTCTGTTTGGTGCAATTGCTGGC
>A_/_H4N6|CY196049|A/mallard/Interior_Alaska/11BM01180/2011
ACTGGCTACAGGGATGAGGAACATCCCTGAGAAGGCAACCAGAGGCCTGTTTGGGGCAATTGCTGGC
>A_/_H4N4|CY195953|A/northern_pintail/Interior_Alaska/10BM03314/2010
ATTGGCTACAGGGATGAGGAACATCCCTGAGAAGGCAACCAGAGGCCTGTTTGGGGCAATTGCTGGC
>A_/_H4N8|KT777925|A/cape_shoveller/South_Africa/STR0982/2013
ACTTGCAACTGGAATGAGAAATATTCCAGAAAGGGCATCAAGAGGGCTTTTTGGGGCAATAGCTGGG
>A_/_H4N8|KJ568209|A/mallard/Ohio/13OS1984/2013
ACTGGCTACAGGAATGAGGAACATCCCTGAGAAGGCAACCAGAGGCCTGTTTGGTGCGATTGCTGGA
>A_/_H4N8|KJ568169|A/mallard/Ohio/13OS1989/2013
ACTAGCTACAGGAATGAGAAACATCCCTGAGAAAGCAACCAGAGGTCTGTTTGGTGCAATTGCTGGC
>A_/_H4N8|KJ568153|A/blue-winged_teal/Iowa/13OS2349/2013
ACTAGCTACAGGAATGAGAAACATCCCTGAGAAAGCAACCAGAGGTCTGTTTGGTGCAATTGCTGGC
>A_/_H4N8|KJ568105|A/blue-winged_teal/Iowa/13OS2357/2013
ACTAGCTACAGGAATGAGAAACATCCCTGAGAAAGCAACCAGAGGTCTGTTTGGTGCAATTGCTGGC
>A_/_H4N8|KJ568025|A/blue-winged_teal/Ohio/13OS1783/2013
ACTGGCTACAGGAATGAGGAACATCCCTGAGAAGGCAACCAGAGGCCTGTTTGGTGCGATTGCTGGA
>A_/_H4N6|KJ567985|A/American_green-winged_teal/Ohio/13OS2021/2013
ACTGGCTACAGGAATGAGGAACATCCCTGAGAAGGCAACCAGAGGTCTGTTTGGTGCAATTGCTGGC
>A_/_H4N6|KJ567977|A/blue-winged_teal/Ohio/13OS2016/2013
ACTAGCTACAGGAATGAGAAACATCCCTGAGAAAGCAACCAGAGGTCTGTTTGGTGCAATTGCTGGC
>A_/_H4N8|KJ567929|A/American_green-winged_teal/Ohio/13OS1864/2013
ACTAGCCACAGGAATGAGAAACATCCCTGAGAAAGCAACCAGAGGTCTGTTTGGTGCAATTGCTGGC
>A_/_H4N6|KJ527638|A/American_green-winged_teal/Ohio/13OS1429/2013
ACTGGCTACAGGAATGAGGAACATCCCTGAGAAGGCAACCAGAGGTCTGTTTGGTGCAATTGCTGGC
>A_/_H4N8|KJ527630|A/blue-winged_teal/Ohio/13OS1759/2013
ACTGGCTACAGGAATGAGGAACATCCCTGAGAAGGCAACCAGAGGTCTGTTTGGTGCAATTGCTGGC
>A_/_H4N6|KJ525993|A/duck/Thailand/CU-12679C/2012
ACTTGCAACTGGGATGAGAAATATTCCTGAAAAGGCATCAAGAGGGCTTTTTGGGGCAATAGCTGGG
>A_/_H4N2|CY185481|A/garganey/Republic_of_Georgia/1/2011
ACTTGCAACTGGGATGAGGAATATCCCTGAAAAAGCATCAAGAGGGCTTTTTGGGGCAATAGCTGGG
>A_/_H4N8|CY186716|A/mallard/Illinois/12OS4808/2012
ACTGGCTACAGGGATGAGGAACATCCCTGAGAAGGCAACCAGAGGCCTGTTTGGTGCAATTGCTGGC
>A_/_H4N8|CY186756|A/blue-winged_teal/Missouri/12OS2519/2012
ACTGGCTACAGGAATGAGGAACATCCCTGAGAAGGCAACCAGGGGCCTGTTTGGTGCAATTGCTGGA
>A_/_H4N8|CY186453|A/blue-winged_teal/Missouri/12OS2402/2012
ACTGGCTACAGGGATGAGGAACATCCCTGAGAAGGCGACCAGAGGCCTGTTTGGTGCAATTGCTGGC
>A_/_H4N6|CY186796|A/blue-winged_teal/Ohio/12OS2321/2012
ACTGGCTACAGGAATGAGGAACATCCCTGAGAAGGCAACCAGAGGCCTGTTTGGTGCGATTGCTGGA
>A_/_H4N6|CY186830|A/blue-winged_teal/Ohio/12OS2106/2012
ACTGGCTACAGGAATGAGGAACATCCCTGAGAAGGCAACCAGAGGCCTGTTTGGTGCAATTGCTGGA
>A_/_H4N6|CY186895|A/blue-winged_teal/Ohio/12OS2244/2012
ACTGGCTACAGGGATGAGAAACATCCCTGAGAAGGCAGCCAGAGGCCTATTTGGTGCAATTGCTGGC
>A_/_H4N6|CY186855|A/American_green-winged_teal/Ohio/12OS2137/2012
ACTGGCTACAGGAATGAGGAACATCCCTGAGAAGGCAACCAGAGGCCTGTTTGGTGCAATTGCTGGA
>A_/_H4N6|CY186951|A/blue-winged_teal/Ohio/12OS3128/2012
ACTGGCTACAGGAATGAGGAACATCCCAGAGAAGGCAACCAGAGGTCTGTTTGGTGCAATTGCTGGC
>A_/_H4N6|CY186943|A/blue-winged_teal/Ohio/12OS2295/2012
ACTGGCTACAGGAATGAGGAACATCCCTGAGAAGGCAACCAGAGGTCTGTTTGGTGCAATTGCTGGC
>A_/_H4N6|CY187045|A/mallard/Ohio/12OS5547/2012
ACTGGCTACAGGGATGAGGAACATACCTGAGAAGGCAACCAGAGGTCTGTTTGGTGCAATTGCTGGC
>A_/_H4N8|CY187095|A/blue_winged-teal/Wisconsin/12OS4304/2012
ACTAGCTACAGGAATGAGGAACATCCCTGAGAAAGCAACCAGAGGTCTGTTTGGTGCAATTGCTGGA
>A_/_H4N8|CY187168|A/blue_winged-teal/Wisconsin/12OS4224/2012
ACTGGCTACAGGAATGAGGAACATCCCTGAGAAGGCAACCAGAGGTCTGTTTGGTGCAATTGCTGGC
>A_/_H4N6|CY187160|A/American_green-winged_teal/Wisconsin/12OS2997/2012
ACTGGCTACGGGAATGAGGAACATCCCTGAGAAGGCAACCAGAGGTCTGTTTGGTGCAATTGCTGGC
>A_/_H4N2|CY187184|A/American_green-winged_teal/Wisconsin/12OS4281/2012
ACTGGCTACAGGAATGAGGAACATCCCTGAGAAGGCAACCAGAGGCCTGTTTGGTGCAATTGCTGGA
>A_/_H4N6|CY190707|A/mallard/Maryland/08OS3079/2008
ACTGGCTACAGGGATGAGGAACATCCCTGAGAAGGCAACCAGAGGTCTGTTTGGTGCAATTGCTGGC
>A_/_H4N6|KR077956|A/redhead/Ohio/13OS0376/2013
ACTAGCTACAGGAATGAGGAACATCCCTGAGAAAGCAACCAGAGGTCTGTTTGGTGCAATTGCTGGC
>A_/_H4N2|KP714466|A/mule_duck/Bulgaria/596/2010
ACTTGCCACAGGAATGAGAAATATTCCGGAGAAGGCATCAAGAGGGCTCTTTGGTGCAATAGCTGGG
>A_/_H4N2|KP714450|A/mule_duck/Bulgaria/497/2010
ACTTGCAACTGGGATGAGAAATATCCCTGAAAAGGCATCAAGAGGGCTTTTTGGGGCAATAGCTGGG
>A_/_H4N2|KP714423|A/mule_duck/Bulgaria/188/2010
ACTTGCAACTGGGATGAGAAATATCCCTGAAAAGGCATCAAGAGGGCTTTTTGGGGCAATAGCTGGG
>A_/_H4N2|KP714411|A/mule_duck/Bulgaria/369/2009
ACTTGCCACAGGAATGAGAAATATTCCGGAGAAGGCATCAAGAGGGCTCTTTGGTGCAATAGCTGGG
>A_/_H4N2|KJ413565|A/blue-winged_teal/LA/AI13-1334/2013
ACTTGCTACAGGAATGAGAAACATCCCTGAAAAAACAGCAAGGGGCCTATTTGGAGCAATTGCGGGC
>A_/_H4N6|KF501092|A/common_teal/Mongolia/2299/2011
ACTCGCAACAGGAATGAGGAATGTTCCTGAAAAGGCATCAAGAGGGCTCTTTGGAGCAATAGCTGGA
>A_/_H4N6|KF501091|A/common_teal/Mongolia/1920/2011
ACTCGCAACAGGGATGAGGAATATTCCTGAAAAGGCATCAAGAGGGCTCTTTGGAGCAATAGCTGGA
>A_/_H4N6|KF501087|A/common_shelduck/Mongolia/2026/2011
ACTTGCAACTGGGATGAGAAATATCCCTGAAAAGGCATCAAGAGGGCTTTTTGGGGCAATAGCTGGG
>A_/_H4N3|KF501085|A/ruddy_shelduck/Mongolia/894V/2009
ACTCGCAACAGGGATGAGGAATATTCCTGAAAAGGCATCAAGAGGGCTCTTTGGAGCAATAGCTGGA
>A_/_H4N6|KF501082|A/ruddy_shelduck/Mongolia/1682/2010
ACTCGCAACAGGGATGAGGAATATTCCTGAAAAGGCATCAAGAGGGCTCTTTGGAGCAATAGCTGGA
>A_/_H4N6|KF501075|A/eurasian_wigeon/Mongolia/340V/2009
ACTTGCAACTGGGATGAGAAATATCCCTGAAAAGGCATCAAGAGGGCTTTTTGGGGCAATAGCTGGG
>A_/_H4N6|KF501062|A/mallard/Mongolia/1402/2011
ACTTGCAACTGGGATGAGAAATATCCCTGAAAAGGAATCAAGAGGGCTTTTTGGGGCAATAGCTGGG
>A_/_H4N6|KF501060|A/ruddy_shelduck/Mongolia/1626/2010
ACTTGCAACTGGGATGAGAAATATCCCTGAAAAGGCATCAAGAGGGCTTTTTGGGGCAATAGCTGGG
>A_/_H4N6|KF501055|A/ruddy_shelduck/Mongolia/967/2009
ACTCGCAACAGGGATGAGGAATATTCCTGAAAAGGCATCAAGAGGGCTCTTTGGAGCAATAGCTGGA
>A_/_H4N6|LC000588|A/muscovy_duck/Vietnam/LBM687/2014
ACTTGCAACTGGGATGAGAAATATCCCTGAAAAGGCACCAAGAGGGCTTTTTGGAGCAATAGCTGGT
>A_/_H4N8|KM374010|A/mallard/New_Jersey/ND0007132/2013
ACTAGCTACAGGAATGAGAAACATCCCTGAGAAAGCAACCAGAGGTCTGTTTGGTGCAATTGCTGGC
>A_/_H4N8|KM374002|A/mallard/New_Jersey/ND0007063/2013
ACTAGCTACAGGAATGAGAAACATCCCTGAGAAAGCAACCAGAGGTCTGTTTGGTGCAATTGCTGGC
>A_/_H4N6|KM373986|A/mallard/Idaho/ND0002646/2013
ACTGGCTACAGGAATGAGGAACATCCCTGAGAAGGCAACCAGAGGTCTGTTTGGTGCAATTGCTGGC
>A_/_H4N8|KM373962|A/mallard/Idaho/ND0002643/2013
ACTGGCTACAGGAATGAGGAACATCCCTGAGAAGGCAACCAGAGGTCTGTTTGGTGCAATTGCTGGC
>A_/_H4N6|KJ568417|A/American_green-winged_teal/Ohio/13OS2065/2013
ACTGGCTACAGGAATGAGGAACATCCCTGAGAAGGCAACCAGAGGTCTGTTTGGTGCAATTGCTGGC
>A_/_H4N6|KJ568129|A/blue-winged_teal/Iowa/13OS2359/2013
ACTGGCTACAGGGATGAGGAACATCCCTGAGAAGGCAACCAGAGGCCTGTTTGGGGCAATTGCTGGC
>A_/_H4N8|KJ568073|A/blue-winged_teal/Iowa/13OS2339/2013
ACTAGCTACAGGAATGAGAAACATCCCTGAGAAAGCAACCAGAGGTCTATTTGGTGCAATTGCTGGC
>A_/_H4N6|KJ567921|A/blue-winged_teal/Iowa/13OS2338/2013
ACTGGCTACAGGAATGAGGAACATCCCAGAGAAGGCAACCAGAGGTCTGTTTGGTGCAATTGCTGGC
>A_/_H4N8|KJ567897|A/blue-winged_teal/Iowa/13OS2368/2013
ACTGGCTACAGGAATGAGGAACATCCCAGAGAAGGCAACCAGAGGTCTGTTTGGTGCAATTGCTGGC
>A_/_H4N6|KJ567881|A/American_green-winged_teal/Ohio/13OS2050/2013
ACTAGCTACAGGAATGAGAAACATCCCTGAGAAAGCAACCAGAGGTCTGTTTGGTGCAATTGCTGGC
>A_/_H4N9|CY164248|A/mallard/Sweden/814/2002
ACTTGCAACTGGGATGAGAAATATCCCTGAAAAGGCATCAAGAGGGCTTTTTGGAGCAATAGCTGGG
>A_/_H4N6|CY164240|A/mallard/Sweden/622/2002
ACTTGCAATTGGGATGAGAAATATCCCTGAAAAGGCATCAAGAGGGCTTTTTGGAGCAATAGCTGGG
>A_/_H4N2|CY164216|A/mallard/Sweden/274/2002
ACTTGCAACTGGGATGAGAAATATCCCTGAAAAGGCATCAAGAGGGCTTTTTGGAGCAATAGCCGGG
>A_/_H4N6|CY164208|A/mallard/Sweden/146/2002
ACTTGCAACTGGGATGAGAAATATCCCTGAAAAGGCATCAAGAGGGCTTTTTGGAGCAATAGCTGGG
>A_/_H4N6|CY164200|A/mallard/Sweden/105093/2009
ACTTGCAACTGGGATGAGAAATATTCCTGAAAAGGCATCAAGAGGGCTTTTTGGAGCAATAGCTGGG
>A_/_H4N6|CY164296|A/mallard/Sweden/1656/2002
ACTTGCGACTGGGATGAGAAATATCCCTGAAAAGGCATCAAGAGGGCTTTTTGGAGCAATAGCTGGG
>A_/_H4N2|CY164272|A/mallard/Sweden/1195/2002
ACTTGCAACTGGGATGAGAAATATCCCTGGAAAGGCATCAAGAGGGCTTTTTGGAGCAATAGCCGGG
>A_/_H4N2|CY164256|A/mallard/Sweden/906/2002
ACTTGCAACTGGGATGAGAAATATCCCTGAAAAGGCATCAAGAGGGCTTTTTGGAGCAATAGCTGGG
>A_/_H4N3|CY164336|A/mallard/Sweden/1883/2003
ACTTGCAACTGGGATGAGAAATATCCCTGAAAGGGCATCAAGAGGGCTTTTTGGAGCAATAGCTGGA
>A_/_H4N6|CY164320|A/mallard/Sweden/1705/2002
ACTTGCGACTGGGATGAGAAATATCCCTGAAAAGGCATCAAGAGGGCTTTTTGGAGCAATAGCTGGG
>A_/_H4N8|MN795026|A/bufflehead/Wisconsin/18OS3156/2018
ACTGGCTACAGGAATGAGGAACATCCCAGAGAAGGCAACCAGAGGTCTGTTTGGTGCAATTGCTGGC
>A_/_H4N8|MN794995|A/common_goldeneye/Wisconsin/18OS3176/2018
ACTGGCTACAGGAATGAGGAACATCCCAGAGAAGGCAACCAGAGGTCTGTTTGGTGCAATTGCTGGC
>A_/_H4N6|MN794954|A/long-tailed_duck/Wisconsin/18OS2983/2018
ACTTGCAACAGGAATGAGGAATATTCCTGAAAAAGCGACTAGAGGCCTCTTCGGAGCAATTGCTGGC
>A_/_H4N7|MN530455|A/mallard/South_Korea/N08-0422/2008
ACTTGCAACAGGGATGAGGAACATTCCTGAAAAGGCATCAAGAGGACTCTTTGGAGCAATAGCTGGA
>A_/_H4N6|MN530452|A/mallard/South_Korea/N08-0188/2008
ACTTGCAACGGGGATGAGGAACATTCCTGAGAAGGCATCAAGAGGACTCTTTGGAGCAATAGCTGGA
>A_/_H4N6|MN937830|A/mallard/Minnesota/UGAI18-2065/2018
ACTGGCTACGGGGATGAGAAACATCCCTGAAAGGGCAACCAGAGGTCTGTTTGGTGCAATTGCTGGC
>A_/_H4N6|MN937822|A/mallard/Minnesota/UGAI18-2052/2018
ACTGGCTACAGGAATGAGGAACATCCCAGAGAAGGCAACCAGAGGTCTGTTTGGTGCAATTGCTGGC
>A_/_H4N6|MN937782|A/mallard/Minnesota/UGAI18-2011/2018
ACTGGCTACAGGAATGAGGAACATCCCAGAGAAGGCAACCAGAGGTCTGTTTGGTGCAATTGCTGGC
>A_/_H4N6|MN937766|A/mallard/Minnesota/UGAI18-1849/2018
ACTGGCTACAGGAATGAGGAACATCCCAGAGAAGGCAACCAGAGGTCTGTTTGGTGCAATTGCTGGC
>A_/_H4N6|MN937750|A/blue-winged_teal/Texas/UGAI18-1924/2018
ACTGGCTACAGGGATGAGGAACATACCTGAGAAAGCAACCAGAGGTCTGTTTGGTGCAATTGCTGGC
>A_/_H4N6|MN937734|A/blue-winged_teal/Texas/UGAI18-1889/2018
ACTGGCTACAGGGATGAGGAACATACCTGAGAAAGCAACCAGAGGTCTGTTTGGTGCAATTGCTGGC
>A_/_H4N6|MN937726|A/blue-winged_teal/Texas/UGAI18-1803/2018
ACTGGCTACAGGGATGAGGAACATACCTGAGAAAGCAACCAGAGGTCTGTTTGGTGCAATTGCTGGC
>A_/_H4N6|MN937718|A/blue-winged_teal/Louisiana/UGAI18-1820/2018
ACTGGCTACAGGGATGAGGAACATACCTGAGAAAGCAACCAGAGGTCTGTTTGGTGCAATTGCTGGC
>A_/_H4N3|MN937688|A/mallard/Minnesota/UGAI18-2041/2018
ACTGGCTACAGGAATGAGGAACATCCCAGAGAAGGCAACCAGAGGTCTGTTTGGTGCAATTGCTGGC
>A_/_H4N6|MT090517|A/duck/Bangladesh/37528/2019
GCTTGCAACTGGGATGAGAAATATCCCTGAAAAGGCATCAAGAGGGCTTTTTGGAGCAATAGCTGGG
>A_/_H4N6|MT090407|A/duck/Bangladesh/37516/2019
GCTTGCAACTGGGATGAGAAATATCCCTGAAAAGGCATCAAGAGGGCTTTTTGGAGCAATAGCTGGG
>A_/_H4N6|MT020262|A/duck/Mongolia/826/2019
ACTCGCAACTGGGATGAGAAATATCCCTGAAAAGGCATCAAGAGGGCTTTTTGGAGCAATAGCTGGG
>A_/_H4N2|MT020254|A/duck/Mongolia/820/2019
ACTTGCAACTGGGATGAGAAATATCCCTGAAAAGGCATCAAGAGGGCTTTTTGGGGCAATAGCTGGG
>A_/_H4N6|MT020246|A/duck/Mongolia/729/2019
ACTTGCAACTGGGATGAGAAATATCCCTGAAAAGGCATCAAGAGGGCTTTTTGGGGCAATAGCTGGG
>A_/_H4N6|MT020190|A/duck/Mongolia/592/2019
ACTTGCAACTGGGATGAGAAATATCCCTGAAAAGGCATCAAGAGGGCTTTTTGGGGCAATAGCTGGG
>A_/_H4N6|MT020174|A/duck/Mongolia/380/2019
ACTCGCAACTGGGATGAGAAATATCCCTGAAAAGGCATCAAGAGGGCTTTTTGGAGCAATAGCTGGG
>A_/_H4N2|MT020166|A/duck/Mongolia/296/2019
ACTTGCAACTGGGATGAGAAATATCCCTGAAAAGGCATCAAGAGGGCTTTTTGGGGCAATAGCTGGG
>A_/_H4N9|LC496336|A/mallard/Kagoshima/KG1C/2017
ACTTGCAACTGGGATGAGAAATATCCCTGAAAAGGCATCAAGAGGACTTTTTGGAGCGATAGCTGGA
>A_/_H4N6|MT421699|A/mallard/Maryland/UGAI15-8190/2015
ACTGGCTACAGGGATGAGGAACATCCCTGAGAAGGCAACCAGAGGCCTGTTTGGGGCAATTGCTGGC
>A_/_H4N9|MT421683|A/mallard/Maryland/UGAI15-7931/2015
ACTGGCTACAGGAATGAGGAACATCCCTGAGAAGGCAACCAGAGGTCTGTTTGGTGCAATTGCTGGC
>A_/_H4N6|MT421651|A/mallard/Maryland/UGAI15-7863/2015
ACTGGCTACAGGAATGAGGAACATCCCTGAGAAGGCAACCAGAGGTCTGTTTGGTGCAATTGCTGGC
>A_/_H4N6|MT421643|A/mallard/Maryland/UGAI15-7850/2015
ACTGGCTACAGGAATGAGGAACATCCCTGAGAAGGCAACCAGAGGTCTGTTTGGTGCAATTGCTGGC
>A_/_H4N6|MT421635|A/mallard/Maine/UGAI16-5482/2016
ACTGGCTACAGGGATGAGAAACATCCCTGAGAAGGCAACCAGAGGCCTGTTTGGGGCAATTGCTGGC
>A_/_H4N6|MT421627|A/mallard/Maine/UGAI16-5460/2016
ACTGGCTACAGGGATGAGGAACATCCCTGAGAAGGCAACCAGAGGCCTGTTTGGGGCAATTGCTGGC
>A_/_H4N6|MT421619|A/mallard/Maine/UGAI16-5448/2016
ACTGGCTACAGGAATGAGGAACATCCCCGAGAAGGCAACCAGAGGTCTGTTTGGTGCAATTGCTGGC
>A_/_H4N6|MT421603|A/mallard/Maine/UGAI16-5429/2016
ACTGGCTACAGGAATGAGGAACATCCCTGAGAAGGCAACCAGAGGTCTATTTGGTGCAATTGCTGGC
>A_/_H4N6|MT421587|A/mallard/Maine/UGAI16-5427/2016
ACTGGCTACAGGAATGAGGAACATCCCTGAGAAGGCAACCAGAGGTCTATTTGGTGCAATTGCTGGC
>A_/_H4N6|MT421579|A/mallard/Maine/UGAI16-5426/2016
ACTGGCTACAGGAATGAGGAACATCCCTGAGAAGGCAACCAGAGGTCTGTTTGGTGCAATTGCTGGC
>A_/_H4N6|MT421571|A/mallard/Maine/UGAI16-5424/2016
ATTGGCTACAGGGATGAGGAACATCCCTGAGAAGGCAACCAGAGGCCTGTTTGGGGCAATTGCTGGC
>A_/_H4N6|MT421563|A/mallard/Maine/UGAI16-5421/2016
ACTGGCTACAGGAATGAGGAACATCCCCGAGAAGGCAACCAGAGGTCTGTTTGGTGCAATTGCTGGC
>A_/_H4N6|MT421555|A/mallard/Maine/UGAI16-5420/2016
ACTGGCTACAGGAATGAGGAACATCCCCGAGAAGGCAACCAGAGGTCTGTTTGGTGCAATTGCTGGC
>A_/_H4N6|MT421539|A/mallard/Maine/UGAI16-5416/2016
ATTGGCTACAGGGATGAGGAACATCCCTGAGAAGGCAACCAGAGGCCTGTTTGGGGCAATTGCTGGC
>A_/_H4N6|MT421435|A/mallard/Maine/UGAI15-7606/2015
ACTGGCCACAGGGATGAGGAACATCCCTGAGAAGGCAACCAGAGGCCTGTTTGGGGCAATTGCTGGC
>A_/_H4N6|MT421395|A/mallard/Maine/ME-Y17-179/2017
ACTGGCTACAGGAATGAGGAACATCCCTGAGAAGGCAACCAGAGGTCTGTTTGGTGCAATTGCTGGC
>A_/_H4N6|MT421347|A/mallard/Maine/ME-Y17-142/2017
ACTGGCTACAGGAATGAGGAACATCCCTGAGAAGGCAACCAGAGGTCTGTTTGGTGCAATTGCTGGC
>A_/_H4N6|MT421331|A/mallard/Maine/ME-Y17-123/2017
ACTGGCTACAGGAATGAGGAACATCCCTGAGAAGGCAACCAGAGGTCTGTTTGGTGCAATTGCTGGC
>A_/_H4N6|MT421304|A/mallard/Maine/ME-Y17-068/2017
ACTGGCTACAGGAATGAGGAACATCCCTGAGAAGGCAACCAGAGGTCTGTTTGGTGCAATTGCTGGC
>A_/_H4N6|MT421272|A/mallard/Maine/ME-Y17-060/2017
ACTGGCTACAGGAATGAGGAACATCCCTGAGAAGGCAACCAGAGGTCTGTTTGGTGCAATTGCTGGC
>A_/_H4N6|MT421240|A/green-winged_teal/Maryland/UGAI16-5593/2016
ACTGGCTACAGGAATGAGGAACATCCCAGAGAAGGCAACCAGAGGTCTGTTTGGTGCAATTGCTGGC
>A_/_H4N6|MT421232|A/blue-winged_teal/Maine/UGAI15-7617/2015
ACTGGCCACAGGGATGAGGAACATCCCTGAGAAGGCAACCAGAGGCCTGTTTGGGGCAATTGCTGGC
>A_/_H4N6|MT421192|A/American_black_duck/Maryland/UGAI15-8195/2015
ACTGGCTACAGGGATGAGGAACATCCCTGAGAAGGCAACCAGAGGCCTGTTTGGGGCAATTGCTGGC
>A_/_H4N6|MT421168|A/American_black_duck/Maine/UGAI16-5512/2016
ACTGGCTACAGGGATGAGAAACATCCCTGAGAAGGCAACCAGAGGCCTGTTTGGGGCAATTGCTGGC
>A_/_H4N6|MT421160|A/American_black_duck/Maine/UGAI16-5511/2016
ACTGGCTACAGGGATGAGAAACATCCCTGAGAAGGCAACCAGAGGCCTGTTTGGGGCAATTGCTGGC
>A_/_H4N6|MT421152|A/American_black_duck/Maine/UGAI16-5510/2016
ACTGGCTACAGGGATGAGAAACATCCCTGAGAAGGCAACCAGAGGCCTGTTTGGGGCAATTGCTGGC
>A_/_H4N6|MT421131|A/American_black_duck/Maine/UGAI16-5507/2016
ACTGGCTACAGGGATGAGAAACATCCCTGAGAAGGCAACCAGAGGCCTGTTTGGGGCAATTGCTGGC
>A_/_H4N6|MT421115|A/American_black_duck/Maine/UGAI16-5479/2016
ACTGGCTACAGGGATGAGAAACATCCCTGAGAAGGCAACCAGAGGCCTGTTTGGGGCAATTGCTGGC
>A_/_H4N6|MT421099|A/American_black_duck/Maine/UGAI16-5454/2016
ACTGGCTACAGGAATGAGGAACATCCCCGAGAAGGCAACCAGAGGTCTGTTTGGTGCAATTGCTGGC
>A_/_H4N6|MT421091|A/American_black_duck/Maine/UGAI16-5451/2016
ATTGGCTACAGGGATGAGGAACATCCCTGAGAAGGCAACCAGAGGCCTGTTTGGGGCAATTGCTGGC
>A_/_H4N6|MT421075|A/American_black_duck/Maine/UGAI16-5431/2016
ACTGGCTACAGGAATGAGGAACATCCCCGAGAAGGCAACCAGAGGTCTGTTTGGTGCAATTGCTGGC
>A_/_H4N6|MT421043|A/American_black_duck/Maine/ME-Y17-335/2017
ACTGGCTACAGGGATGAGAAACATCCCTGAGAAGGCAACCAGAGGCCTGTTTGGGGCAATTGCTGGC
>A_/_H4N6|MT421019|A/American_black_duck/Maine/ME-Y17-227/2017
ACTGGCTACAGGAATGAGGAACATCCCTGAGAAGGCAACCAGAGGTCTGTTTGGTGCAATTGCTGGC
>A_/_H4N6|MT407073|A/Anas_platyrhynchos/Belgium/8535/2016
ACTTGCAACTGGGATGAGAAATATCCCTGAAAAGGCATCAAGAGGGCTTTTTGGGGCAATAGCTGGG
>A_/_H4N2|MT407057|A/Anas_platyrhynchos/Belgium/7976/2018
ACTTGCAACTGGGATGAGAAATATTCCAGAAAAGGCATCAAGAGGGCTTTTTGGGGCAATAGCTGGG
>A_/_H4N6|MT407049|A/Anas_platyrhynchos/Belgium/7921-H188508/2016
ACTTGCAACTGGGATGAGAAATATCCCTGAAAAGGCATCAAGAGGGCTTTTTGGGGCAATAGCTGGG
>A_/_H4N6|MT406825|A/Anas_platyrhynchos/Belgium/10399/2018
ACTTGCAACTGGGATGAGAAATATTCCAGAAAAGGCATCAAGAGGGCTTTTTGGGGCAATAGCTGGG
>A_/_H4N6|MN988437|A/mallard/Minnesota/MN18-WB2-218A/2018
ACTGGCTACAGGGATGAGGAACATACCTGAAAAAGCAACCAGAGGTCTGTTTGGTGCGATTGCTGGC
>A_/_H4N8|MN988326|A/mallard/Minnesota/MN18-WB2-128B/2018
ACTGGCTACAGGAATGAGGAACATCCCAGAGAAGGCAACCAGAGGTCTGTTTGGTGCAATTGCTGGC
>A_/_H4N6|MN988286|A/mallard/Minnesota/MN18-WB1-098A/2018
ACTGGCTACAGGAATGAGGAACATCCCAGAGAAGGCAACCAGAGGTCTGTTTGGTGCAATTGCTGGC
>A_/_H4N6|MN988254|A/mallard/Minnesota/MN18-WB1-080A/2018
ACTGGCTACAGGGATGAGGAACATACCTGAAAAAGCAACCAGAGGTCTGTTTGGTGCGATTGCTGGC
>A_/_H4N6|MN988222|A/mallard/Minnesota/MN18-WB1-033A/2018
ACTGGCTACAGGAATGAGGAACATCCCAGAGAAGGCAACCAGAGGCCTGTTTGGTGCAATTGCTGGC
>A_/_H4N6|MN988206|A/mallard/Minnesota/MN18-WB1-023A/2018
ACTGGCTACGGGGATGAGAAACATCCCTGAAAGGGCAACCAGAGGTCTGTTTGGTGCAATTGCTGGC
>A_/_H4N6|MN988174|A/mallard/Minnesota/MN18-WB1-007A/2018
ACTGGCTACAGGAATGAGGAACATCCCAGAGAAGGCAACCAGAGGCCTGTTTGGTGCAATTGCTGGC
>A_/_H4N6|MN988150|A/mallard/Minnesota/MN18-WB1-003A/2018
ACTGGCTACAGGAATGAGGAACATCCCAGAGAAGGCAACCAGAGGTCTGTTTGGTGCAATTGCTGGC
>A_/_H4N6|MN988142|A/mallard/Minnesota/MN18-WB1-002A/2018
ACTGGCTACAGGAATGAGGAACATCCCAGAGAAGGCAACCAGAGGCCTGTTTGGTGCAATTGCTGGC
>A_/_H4N6|MN988050|A/mallard/Minnesota/MN18-WB2-214A/2018
ACTGGCTACAGGGATGAGGAACATACCTGAAAAAGCAACCAGAGGTCTGTTTGGTGCGATTGCTGGC
>A_/_H4N6|MT624721|A/Mallard_duck/Alberta/447/2019
ACTGGCTACAGGAATGAGGAACATCCCAGAGAAGGCAACCAGAGGTCTGTTTGGTGCAATTGCTGGC
>A_/_H4N6|MT624530|A/Mallard_duck/Alberta/543/2019
ACTGGCTACAGGGATGAGGAATATCCCTGAGAAGGCAACCAGAGGTCTATTTGGTGCAATTGCTGGC
>A_/_H4N6|MT624520|A/Mallard_duck/Alberta/79/2019
ACTGGCTACAGGGATGAGGAATATCCCTGAGAAGGCAACCAGAGGTCTTTTTGGTGCAATTGCTGGC
>A_/_H4N6|MT624440|A/Mallard_duck/Alberta/469/2019
ACTAGCTACAGGGATGAGGAATATCCCTGAGAAGGCAACCAGAGGTCTGTTTGGTGCAATTGCTGGC
>A_/_H4N6|MT624423|A/Mallard_duck/Alberta/559/2019
ACTGGCTACAGGGATGAGGAATATCCCTGAGAAGGCAACCAGAGGTCTATTTGGTGCAATTGCTGGC
>A_/_H4N6|MT624408|A/Mallard_duck/Alberta/165/2019
ACTGGCTACAGGGATGAGGAACATACCTGAGAAAGCAGCCAGAGGTCTGTTTGGTGCAATTGCTGGC
>A_/_H4N6|MT624372|A/Mallard_duck/Alberta/87/2019
ACTGGCTACAGGGATGAGGAATATCCCTGAGAAGGCAACCAGAGGTCTTTTTGGTGCAATTGCTGGC
>A_/_H4N6|MT612909|A/Mallard_duck/Alberta/127/2019
ACTGGCTACAGGAATGAGGAACATCCCAGAGAAGGCAACCAGAGGTCTGTTTGGTGCAATTGCTGGC
>A_/_H4N6|MT565526|A/Mallard/Ohio/18OS1777/2018
ACTGGCTACAGGAATGAGGAACATCCCTGAGAAGGCGACCAGAGGTCTGTTTGGTGCAATTGCTGGC
>A_/_H4N8|MH503085|A/ruddy_turnstone/South_Carolina/UGAI17-5155/2017
ACTGGCTACAGGGATGAGGAACATACCTGAGAAAGCAACCAGAGGTCTGTTTGGTGCAATTGCTGGC
>A_/_H4N6|MF673551|A/mallard/Moscow/4843/2012
ACTTGCAACTGGGATGAGAAATATCCCTGAAAAGGCATCAAGAGGGCTTTTTGGGGCAATAGCTGGG
>A_/_H4N6|MF673543|A/mallard/Moscow/4771/2012
ACTTGCAACTGGGATGAGAAATATCCCTGAAAAGGCATCAAGAGGGCTTTTTGGGGCAATAGCTGGG
>A_/_H4N6|MF673535|A/mallard/Moscow/4528/2011
ACTTGCAACTGGGATGAGAAATATCCCTGAAAAGGCATCAAGAGGGCTTTTTGGGGCAATAGCTGGG
>A_/_H4N6|MF673527|A/mallard/Moscow/4518/2011
ACTTGCAACTGGGATGAGAAATATCCCTGAAAAGGCATCAAGAGGGCTTTTTGGGGCAATAGCTGGG
>A_/_H4N6|MF664431|A/mallard/Minnesota/AI11-4979/2011
ACTAGCTACAGGAATGAGGAACATCCCTGAGAAAGCAGCCAGAGGTCTGTTTGGTGCAATTGCTGGC
>A_/_H4N6|LC498519|A/duck/Hokkaido/W217/2015
ACTCGCAACAGGGATGAGGAATATTCCTGAAAAGGCATCAAGAGGGCTCTTTGGAGCAATAGCTGGA
>A_/_H4N6|LC498517|A/duck/Hokkaido/W195/2015
ACTCGCAACAGGGATGAGGAATATTCCTGAAAAGGCATCAAGAGGGCTCTTTGGAGCAATAGCTGGA
>A_/_H4N6|MH130202|A/wild_waterfowl/Korea/M44/2009
ACTTGCAACTGGGATGAGAAATATCCCTGAAAAGGCATCAAGAGGGCTTTTTGGAGCAATAGCTGGG
>A_/_H4N6|MH130178|A/wild_waterfowl/Korea/8/2011
ACTTGCAACTGGGATGAGAAATATCCCTGAAAAGGCATCAAGAGGGCTTTTTGGAGCAATAGCTGGG
>A_/_H4N8|MH579413|A/wild_waterfowl/Korea/F7-18/2018
ACTTGCAACTGGGATGAGAAATATCCCTGAAAAGGCATCAAGAGGACTTTTTGGAGCAATAGCTGGA
>A_/_H4N6|MH579397|A/wild_waterfowl/Korea/F94-10/2017
ACTTGCAACTGGGATGAGAAATATCCCTGAAAAGGCATCAAGAGGACTTTTTGGAGCAATAGCTGGG
>A_/_H4N6|MH579381|A/wild_waterfowl/Korea/21/2009
ACTTGCAACTGGGATGAGAAATATCCCTGAAAAGGCATCAAGAGGGCTTTTTGGAGCAATAGCTGGG
>A_/_H4N6|MH579405|A/mallard/Korea/CL45/2017
ACTTGCAACTGGGATGAGAAATATCCCTGAAAAGGCATCAAGAGGACTTTTTGGAGCAATAGCTGGG
>A_/_H4N6|MH579389|A/mallard/Korea/F94-16/2017
ACTTGCAACTGGGATGAGAAATATCCCTGAAAAGGCATCAAGAGGACTTTTTGGAGCAATAGCTGGG
>A_/_H4N6|MK071452|A/yellow-billed_teal/Argentina/CIP112-1227/2016
ACTGGCTACAGGGATGAGAAACATCCCTGAGAAGGCGACCAGAGGCCTGTTTGGTGCAATTGCTGGT
>A_/_H4N6|MK071444|A/yellow-billed_teal/Argentina/CIP051-91/2011
ACTGGCTACAGGGATGAGAAACATCCCTGAGAAGGCGACCAGAGGCCTGTTTGGTGCAATTGCTGGC
>A_/_H4N8|MK071412|A/silver_teal/Argentina/CIP051-25/2011
ACTGGCTACAGGGATGAGGAACATCCCTGAGAAGGCGACCAGAGGCCTGTTCGGTGCAATTGCTGGC
>A_/_H4N2|MK070528|A/silver_teal/Argentina/CIP051-32/2011
ACTGGCTACAGGGATGAGAAACATCCCTGAGAAGGCGACCAGAGGCCTGTTTGGTGCAATTGCTGGC
>A_/_H4N6|LC427349|A/duck/Vietnam/HU3-1268/2015
ACTTGCAACTGGGATGAGGAATATCCCTGAAAAGGCATCAAGAGGGCTTTTTGGAGCAATAGCTGGG
>A_/_H4N6|LC431410|A/duck/Alberta/57/1977
ACTTGCTACAGGAATGAGAAACATTCCTGAAAAGGCAACCAGAGGTCTATTTGGTGCTATTGCTGGC
>A_/_H4N6|LC431402|A/duck/Alberta/24/1976
ACTAGCTACAGGAATGAGGAACATCCCTGAGAAAGCAACCAGAGGTCTATTTGGTGCAATTGCTGGC
>A_/_H4N1|LC431394|A/duck/Alberta/26/1976
ACTAGCTACAGGAATGAGGAACATCCCTGAGAAGGCAACCAGAGGTCTATTTGGTGCAATTGCTGGC
>A_/_H4N6|LC431354|A/duck/Alaska/2333/1992
ACTAGCCACAGGGATGAGGAACATCCCTGAGAAGGCAACCAGAGGTCTATTCGGTGCAATTGCTGGC
>A_/_H4N6|LC431180|A/mallard/Alberta/280/1977
ACTTGCTACAGGAATGAGAAACATTCCTGAAAAGGCAACCAGAGGTCTATTTGGTGCTATTGCTGGC
>A_/_H4N8|MK327658|A/blue-winged_teal/Guatemala/CIP049-I_H116-97/2013
ACTGGCTACAGGAATGAGGAACATCCCAGAGAAGGCAACCAGAGGTCTGTTTGGTGCAATTGCTGGC
>A_/_H4N8|KJ907591|A/greylag_goose/Changsha/CS-1983/2013
ACTCGCAACAGGGATGAGGAATATTCCTGAAAAGGCATCAAGAGGGCTCTTTGGGGCAATAGCTGGA
>A_/_H4N8|KJ907583|A/greylag_goose/Changsha/CS-538/2013
ACTCGCAACAGGGATGAGGAATATTCCTGAAAAGGCATCAAGAGGGCTCTTTGGGGCAATAGCTGGA
>A_/_H4N8|KJ907575|A/greylag_goose/Changsha/CS-510/2013
ACTCGCAACAGGGATGAGGAATATTCCTGAAAAGGCATCAAGAGGGCTCTTTGGGGCAATAGCTGGA
>A_/_H4N6|MH130186|A/mallard/Korea/M174/2014
ACTTGCAACTGGGATGAGAAATATCCCTGAAAAGGCATCAAGAGGGCTTTTTGGGGCAATAGCTGGG
>A_/_H4N6|MK928180|A/Mallard/California/D1610190/2016
ACTGGCTACAGGAATGAGGAACATCCCTGAGAAGGCAACCAGAGGCCTGTTTGGTGCAATTGCTGGA
>A_/_H4N6|KJ907567|A/duck/Yunnan/YN-E2/2011
ACTTGCAACTGGGATGAGAAATATCCCTGAAAAGGCATCAAGAGGGCTTTTTGGAGCAATAGCTGGG
>A_/_H4N6|KJ907559|A/duck/Yunnan/YN-1/2011
GCTTGCAACTGGGATGAGAAATATCCCTGAAAAGGCATCGAGAGGACTTTTTGGGGCAATAGCTGGG
>A_/_H4N6|MK592605|A/swan/Hokkaido/481109/2017
ACTTGCAACTGGGATGAGAAATATCCCTGAAAAGGCATCAAGAGGGCTTTTTGGGGCAATAGCTGGG
>A_/_H4N6|MK592597|A/swan/Hokkaido/481107/2017
ACTTGCAACTGGGATGAGAAATATCCCTGAAAAGGCATCAAGAGGGCTTTTTGGGGCAATAGCTGGG
>A_/_H4N7|LC467231|A/Calidris_ruficollis/Hokkaido/12EY0180/2012
GCTCGCAACAGGAATGAGGAACATTCCTGAAAAGGCATCAAGAGGACTCTTTGGAGCAATAGCTGGA
>A_/_H4N6|MK861142|A/mallard/Alberta/311/2018
ACTGGCTACGGGAATGAGAAACATCCCTGAAAAGGCAACCAGAGGTCTGTTTGGTGCAATTGCTGGA
>A_/_H4N6|MK861128|A/mallard/Alberta/299/2018
ACTGGCTACGGGAATGAGAAACATCCCTGAAAAGGCAACCAGAGGTCTGTTTGGTGCAATTGCTGGA
>A_/_H4N6|MH135352|A/duck/Bangladesh/33676/2017
GCTTGCAACTGGGATGAGAAATATCCCTGAAAAGGCATCAAGAGGGCTTTTTGGAGCAATAGCTGGG
>A_/_H4N2|MH135403|A/duck/Bangladesh/33638/2017
ACTTGCAACTGGGATGAGAAATATCCCTGAAAAGGCATCAAGAGGACTTTTTGGAGCGATAGCTGGA
>A_/_H4N6|MF682642|A/mallard_duck/Netherlands/49/2010
ACTTGCAACTGGGATGAGGAATATTCCTGAAAAGACATCAAGAGGGCTTTTTGGGGCAATAGCTGGG
>A_/_H4N6|MF682676|A/mallard_duck/Netherlands/70/2008
ACTTGCAACTGGGATGAGAAATATACCTGAAAAGGCATCAAGAGGGCTTTTTGGAGCAATAGCTGGG
>A_/_H4N6|MF694029|A/mallard_duck/Georgia/3/2016
ACTTGCAACTGGGATGAGAAATATCCCTGAAAAGGCATCAAGAGGGCTTTTTGGGGCAATAGCTGGG
>A_/_H4N6|MF694163|A/mallard_duck/Georgia/7/2016
ACTTGCAACTGGGATGAGAAATATCCCTGAAAAGGCATCAAGAGGGCTTTTTGGGGCAATAGCTGGG
>A_/_H4N6|MF694053|A/mallard_duck/Georgia/6/2016
ACTTGCAACTGGGATGAGAAATATCCCTGAAAAGGCATCAAGAGGGCTTTTTGGGGCAATAGCTGGG
>A_/_H4N6|MF694197|A/mallard_duck/Georgia/9/2016
ACTTGCAACTGGGATGAGAAATATCCCTGAAAAGGCATCAAGAGGGCTTTTTGGGGCAATAGCTGGG
>A_/_H4N6|MF693993|A/mallard_duck/Netherlands/35/2015
ACTTGCAACTGGGATGAGGAATATCCCTGAAAAAGCATCAAGAGGGCTTTTTGGGGCAATAGCTGGA
>A_/_H4N6|MH411767|A/mallard/Alberta/69/2017
ACTGGCTACAGGAATGAGGAACATCCCAGAGAAGGCAACCAGAGGTCTGTTTGGTGCAATTGCTGGC
>A_/_H4N6|MH411753|A/mallard/Alberta/121/2017
ACTGGCTACAGGAATGAGGAACATCCCAGAGAAGGCAACCAGAGGTCTGTTTGGTGCAATTGCTGGC
>A_/_H4N6|MH412021|A/mallard/Alberta/113/2017
ACTGGCTACAGGAATGAGGAACATCCCAGAGAAGGCAACCAGAGGTCTGTTTGGTGCAATTGCTGGC
>A_/_H4N6|MH412134|A/mallard/Alberta/128/2017
ACTGGCTACAGGAATGAGGAACATCCCAGAGAAGGCAACCAGAGGTCTGTTTGGTGCAATTGCTGGC
>A_/_H4N6|MH412133|A/mallard/Alberta/120/2017
ACTGGCTACAGGAATGAGGAACATCCCAGAGAAGGCAACCAGAGGTCTGTTTGGTGCAATTGCTGGC
>A_/_H4N6|MH412271|A/blue-winged_teal/Alberta/19/2017
ACTGGCTACAGGAATGAGGAACATCCCAGAGAAGGCAACCAGAGGTCTGTTTGGTGCAATTGCTGGC
>A_/_H4N6|MH412261|A/mallard/Alberta/132/2017
ACTGGCTACAGGAATGAGGAACATCCCAGAGAAGGCAACCAGAGGTCTGTTTGGTGCAATTGCTGGC
>A_/_H4N6|MH412355|A/blue-winged_teal/Alberta/148/2017
ACTGGCTACAGGAATGAGGAACATCCCAGAGAAGGCAACCAGAGGTCTGTTTGGTGCAATTGCTGGC
>A_/_H4N2|LC415034|A/duck/Miyazaki/CAD-1/2016
ACTTGCAACTGGGATGAGAAATATCCCTGAAAAGACATCAAGAGGGCTTTTTGGGGCAATAGCTGGG
>A_/_H4N6|MH636981|A/northern_Pintail/Alberta/194/2017
ACTGGCTACAGGAATGAGGAACATCCCAGAGAAGGCAACCAGAGGTCTGTTTGGTGCAATTGCTGGC
>A_/_H4N6|MH636980|A/mallard/Alberta/310/2017
ACTGGCTACAGGAATGAGGAACATCCCAGAGAAGGCAACCAGAGGTCTGTTTGGTGCAATTGCTGGC
>A_/_H4N6|MH637014|A/mallard/Alberta/440/2017
ACTGGCTACAGGAATGAGGAACATCCCAGAGAAGGCAACCAGAGGTCTGTTTGGTGCAATTGCTGGC
>A_/_H4N6|MH637102|A/mallard/Alberta/382/2017
ACTGGCTACAGGAATGAGGAACATCCCAGAGAAGGCAACCAGAGGTCTGTTTGGTGCAATTGCTGGC
>A_/_H4N2|MH134891|A/yellow-billed_pintail/Chile/C9588/2016
ACTGGCTACAGGAATGAGAAACATTCCTGAGAAAGCGACCAGAGGCCTGTTTGGTGCTATTGCTGGC
>A_/_H4N8|KY785669|A/duck/Guangdong/DGQTSJ147P/2015
ACTCGCAACAGGGATGAGAAATATTCCTGAAAAGGCATCAAGAGGGCTCTTTGGGGCGATAGCTGGA
>A_/_H4N6|MG280579|A/mallard_duck/Ohio/16OS0908/2016
ACTGGCTACAGGGATGAGGAACATCCCTGAGAAGACAAACAGAGGCCTGTTTGGGGCAATTGCTGGC
>A_/_H4N6|MG280419|A/blue-winged_teal/Ohio/16OS0997/2016
ACTGGCTACAGGAATGAGGAACATCCCTGAGAAGGCAACCAGAGGTCTGTTTGGTGCAATCGCTGGC
>A_/_H4N6|MG280389|A/mallard_duck/Ohio/16OS0839/2016
ACTGGCTACAGGAATGAGGAACATACCTGAGAAAGCAACCAGAGGTCTGTTTGGTGCAATTGCTGGC
>A_/_H4N2|MG280271|A/green-winged_teal/Ohio/16OS3692/2016
ACTGGCTACAGGAATGAGGAACATCCCTGAGAAGGAAACCAGAGGTCTGTTTGGTGCAATTGCTGGC
>A_/_H4N8|MG280216|A/mallard_duck/Ohio/16OS4989/2016
ACTTGCTACAGGGATGAGGAACATCCCTGAGAAGACAAACAGAGGCCTGTTTGGGGCAATTGCTGGC
>A_/_H4N6|MG280168|A/pintail_duck/Ohio/16OS5080/2016
ACTGGCTACAGGAATGAGGAACATCCCAGAGAAGGCAACCAGAGGTCTGTTTGGTGCAATTGCTGGC
>A_/_H4N6|MG280154|A/mallard_duck/Ohio/16OS0732/2016
ACTGGCTACAGGAATGAGGAACATACCTGAGAAAGCAACCAGAGGTCTGTTTGGTGCAATTGCTGGC
>A_/_H4N6|MG280020|A/mallard_duck/Ohio/16OS0961/2016
ACTGGCTACAGGAATGAGGAACATCCCTGAGAAGGCAACCAGAGGTCTGTTTGGTGCAATCGCTGGC
>A_/_H4N6|MG280013|A/mallard_duck/Ohio/16OS0942/2016
ACTGGCTACAGGAATGAGGAACATACCTGAGAAAGCAACCAGAGGTCTGTTTGGTGCAATTGCTGGC
>A_/_H4N8|MG280009|A/blue-winged_teal/Ohio/16OS1018/2016
ACTGGCTACAGGGATGAGGAACATACCTGAGAAAACAACCAGAGGTCTGTTTGGTGCAATTGCTGGC
>A_/_H4N6|MG279939|A/mallard_duck/Ohio/16OS0950/2016
ACTGGCTACAGGAATGAGGAACATCCCTGAGAAGGCAACCAGAGGTCTGTTTGGTGCAATCGCTGGC
>A_/_H4N5|MG279875|A/mallard_duck/Ohio/16OS0818/2016
ACTGGCTACAGGAATGAGGAACATCCCTGAGAAGGCAACCAGAGGTCTGTTTGGTGCAATCGCTGGC
>A_/_H4N6|MG279799|A/mallard_duck/Ohio/16OS0911/2016
ACTTGCTACAGGGATGAGGAACATCCCTGAGAAGACAAACAGAGGCCTGTTTGGGGCAATTGCTGGC
>A_/_H4N8|MG279773|A/blue-winged_teal/Missouri/16OS2203/2016
ACTGGCTACAGGAATGAGGAACATCCCAGAGAAGGCAACCAGAGGTCTGTTTGGTGCAATTGCTGGC
>A_/_H4N6|MF399057|A/duck/Guangxi/149D24/2013
ACTTGCAACTGGGATGAGAAATATCCCTGAAAAGGCATCAAGAGGGCTTTTTGGAGCAATAGCTGGG
>A_/_H4N6|KX509946|A/duck/Moscow/4643/2011
ACTTGCAACTGGGATGAGAAATATCCCTGAAAAGGCATCAAGAGGGCTTTTTGGGGCAATAGCTGGG
>A_/_H4N6|MF148085|A/Eurasian_wigeon/Netherlands/1/2005
ACTTGCAACTGGGATGAGAAATATCCCTGAAAAGGCATCAAGAGGGCTTTTTGGAGCAATAGCTGGG
>A_/_H4N2|MF148075|A/mallard_duck/Netherlands/53/2006
ACTTGCAACTGGGATGAGAAATATTCCTGAAAAGGCATCAAGAGGGCTTTTTGGAGCAATAGCTGGG
>A_/_H4N6|MF147980|A/mallard_duck/Netherlands/9/2001
ACTTGCAACTGGGATGAGAAATATCCCTGAAAAGGCATCAAGAGGGCTCTTTGGAGCAATAGCTGGG
>A_/_H4N6|MF147605|A/European_herring_gull/Netherlands/1/2006
ACTTGCAACTGGGATGAGAAATATTCCTGAAAGGGCATCAAGAGGGCTTTTTGGAGCAATAGCTGGG
>A_/_H4N6|MF147539|A/mallard_duck/Netherlands/3/2004
ACTTGCAACTGGGATGAGAAATATCCCTGAAAAGGCATCAAGAGGGCTTTTTGGAGCAATAGCTGGG
>A_/_H4N2|MF147413|A/mallard_duck/Netherlands/18/2012
ACTTGCAACTGGGATGAGGAATATCCCTGAAAAAGCATCAAGAGGGCTTTTTGGGGCAATAGCTGGG
>A_/_H4N6|MF147373|A/mallard_duck/Netherlands/10/2013
ACTTGCAACTGGGATGAGAAATATTCCTGAAAGGGCATCAAGAGGGCTTTTTGGGGCAATAGCTGGG
>A_/_H4N6|MF146892|A/mallard_duck/Netherlands/22/2011
ACTTGCAACTGGGATGAGAAATATCCCTGAAAAGGCATCAAGAGGGCTTTTTGGAGCAATAGCTGGG
>A_/_H4N6|MF146556|A/mallard_duck/Netherlands/21/2014
ACTTGCAACTGGGATGAGAAATATCCCTGAAAAGGCATCAAGAGGGCTTTTTGGGGCAATAGCTGGG
>A_/_H4N5|KY990789|A/mallard_duck/California/UCD738/2016
ACTGGCCACAGGAATGAGGAACATCCCAGAGAAGGCAACCAGAGGTCTGTTTGGTGCAATTGCTGGC
>A_/_H4N6|KY828667|A/mallard/California/UCD360/2014
ACTGGCTACAGGAATGAGGAACATCCCTGAGAAGGCAACCAGAGGTCTGTTTGGTGCAATTGCTGGC
>A_/_H4N6|KY828660|A/mallard/California/UCD955/2015
ATTGGCTACAGGGATGAGGAACATACCTGAGAAAGCAACCAGAGGTCTGTTTGGTGCAATTGCTGGC
>A_/_H4N8|KY828608|A/mallard/California/UCD980/2015
ACTGGCTACAGGAATGAGGAACATCCCTGAGAAGGCAACCAGAGGTCTGTTTGGTGCAATTGCTGGC
>A_/_H4N6|KY828603|A/mallard/California/UCD800/2015
ATTGGCTACAGGGATGAGGAACATACCTGAGAAAGCAACCAGAGGTCTGTTTGGTGCAATTGCTGGC
>A_/_H4N6|KY750585|A/mallard/Interior_Alaska/12ML00831/2014
ACTGGCTACAGGGATGAGGAATATCCCTGAGAAGGCAACCAGAGGTCTGTTTGGTGCAATTGCTGGC
>A_/_H4N8|KY014028|A/blue-winged_teal/Texas/UGAI15-7060/2015
ATTGGCTACAGGGATGAGGAACATCCCTGAGAAAGCAACCAGAGGTCTGTTTGGTGCAATTGCCGGC
>A_/_H4N8|KY014020|A/blue-winged_teal/Louisiana/UGAI15-6874/2015
ACTGGCTACAGGGATGAGGAACATCCCTGAGAAGGCAACCAGAGGTCTGTTTGGTGCAATTGCTGGC
>A_/_H4N8|KY014012|A/blue-winged_teal/Texas/UGAI15-6848/2015
ACTGGCCACAGGGATGAGGAACATACCTGAGAAAGCAACCAGAGGTCTGTTTGGTGCAATTGCTGGC
>A_/_H4N8|KY013984|A/blue-winged_teal/Texas/UGAI15-6514/2015
ATTGGCTACAGGGATGAGGAACATCCCTGAAAAAACAACCAGAGGTCTGTTTGGTGCAATTGCCGGC
>A_/_H4N8|KY013944|A/blue-winged_teal/Texas/UGAI15-5937/2015
ACTGGCTACAGGAATGAGGAACATCCCTGAGAAGGCAACCAGAGGTCTGTTTGGTGCAATTGCTGGC
>A_/_H4N8|KY013905|A/blue-winged_teal/Texas/UGAI15-5105/2015
ACTGGCTACGGGAATGAGGAACATCCCTGAGAAGGCAACCAGAGGTCTGTTTGGTGCAATTGCTGGC
>A_/_H4N8|KY013897|A/mallard/Minnesota/UGAI15-5040/2015
ACTGGCTACAGGAATGAGGAACATCCCAGAGAAGGCAACCAGAGGTCTGTTTGGTGCAATTGCTGGC
>A_/_H4N8|KY013865|A/blue-winged_teal/Louisiana/UGAI15-4817/2015
ACTGGCTACAGGAATGAGGAACATCCCTGAGAAGGCAACCAGAGGTCTGTTTGGTGCAATTGCTGGC
>A_/_H4N8|KY013849|A/mallard/Minnesota/UGAI15-4803/2015
ACTGGCCACAGGAATGAGGAACATCCCTGAGAAGGCAACCAGAGGTCTGTTTGGTGCAATTGCTGGC
>A_/_H4N8|KY013708|A/mallard/Minnesota/UGAI14-3923/2014
ACTGGCTACAGGAATGAGGAACATCCCAGAGAAGGCAACCAGAGGTCTGTTTGGTGCAATTGCTGGC
>A_/_H4N8|KY013700|A/mallard/Minnesota/UGAI14-3457/2014
ACTGGCTACAGGAATGAGGAACATCCCAGAGAAGGCAACCAGAGGTCTGTTTGGTGCAATTGCTGGC
>A_/_H4N8|KY013692|A/mallard/Minnesota/UGAI14-2820/2014
ACTGGCTACAGGGATGAGGAACATCCCTGAGAAGGCAACCAGAGGTCTGTTTGGTGCAATTGCTGGC
>A_/_H4N8|KY013684|A/blue-winged_teal/Louisiana/UGAI14-2395/2014
ACTGGCTACAGGAATGAGGAACATCCCTGAGAAGGCAACCAGAGGTCTGTTTGGTGCAATTGCTGGC
>A_/_H4N6|KY678711|A/green-winged_teal/Ohio/15OS5497/2015
ACTGGCTACAGGAATGAGGAACATCCCTGAGAAGGCAACCAGAGGTCTGTTTGGTGCAATTGCTGGC
>A_/_H4N6|KY561221|A/blue-winged_teal/Ohio/15OS5426/2015
ACTGGCTACAGGGATGAGGAACATACCTGAGAAAGCAACCAGAGGTCTGTTTGGTGCAATTGCTGGC
>A_/_H4N6|KY131163|A/mallard/Alaska/849/2013
ACTGGCTACAGGGATGAGGAATATCCCTGAGAAGGCAACCAGAGGTCTGTTTGGTGCAATTGCTGGC
>A_/_H4N6|KY131276|A/green-winged_teal/Alaska/UGAI15-6401/2015
ACTGGCTACAGGGATGAGGAATATCCCTGAGAAGACAACCAGAGGTCTGTTTGGTGCAATTGCTGGC
>A_/_H4N6|KY131258|A/green-winged_teal/Alaska/UGAI15-6392/2015
ACTGGCTACAGGGATGAGGAATATCCCTGAGAAGACAACCAGAGGTCTGTTTGGTGCAATTGCTGGC
>A_/_H4N6|KY131048|A/emperor_goose/Alaska/442/2013
ACTGGCTACAGGAATGAGAAACATCCCTGAAAAGGCAACCAGAGGTCTGTTTGGTGCAATTGCTGGC
>A_/_H4N6|KY131009|A/northern_pintail/Alaska/372/2013
ACTGGCTACAGGAATGAGAAACATCCCTGAAAAGGCAACCAGAGGTCTGTTTGGTGCAATTGCTGGC
>A_/_H4N6|KY131376|A/mallard/Alaska/UGAI15-7305/2015
ACTGGCTACAGGAATGAGGAACATCCCTGAGAAGGCAACCAGAGGTCTGTTTGGTGCAATTGCTGGC
>A_/_H4N6|KY130985|A/northern_pintail/Alaska/267/2013
ACTGGCTACAGGAATGAGAAACATCCCTGAAAAGGCAACCAGAGGTCTGTTTGGTGCAATTGCTGGC
>A_/_H4N6|KY131368|A/mallard/Alaska/UGAI15-7304/2015
ACTGGCTACAGGAATGAGGAACATCCCTGAGAAGGCAACCAGAGGTCTGTTTGGTGCAATTGCTGGC
>A_/_H4N6|KY130969|A/mallard/Alaska/984/2012
ACTTGCAACTGGGATGAGAAATATCCCTGAAAAGGCATCAAGAGGGCTTTTTGGAGCAATAGCTGGG
>A_/_H4N6|KY130891|A/mallard/Alaska/756/2012
ACTGGCTACAGGGATGAGGAATATCCCTGAGAAGGCAACCAGAGGTCTGTTTGGTGCAATTGCTGGC
>A_/_H4N6|KY130883|A/bufflehead/Alaska/738/2012
ACTGGCTACAGGGATGAGGAATATCCCTGAGAAGGCAACCAGAGGTCTGTTTGGTGCAATTGCTGGC
>A_/_H4N2|KY130795|A/northern_pintail/Alaska/303/2012
ACTGGCTACAGGGATGAGGAATATCCCTGAGAAGGCAACCAGAGGTCTGTTTGGTGCAATTGCTGGC
>A_/_H4N6|KY130755|A/northern_pintail/Alaska/936/2011
ACTGGCTACAGGAATGAGAAACATCCCTGAAAAGGCAACCAGAGGTCTGTTTGGTGCAATTGCTGGC
>A_/_H4N6|KY130683|A/glaucous-winged_gull/Alaska/540/2011
ACTGGCTACAGGAATGAGAAACATCCCTGAAAAGGCAACCAGAGGTCTGTTTGGTGCAATTGCTGGC
>A_/_H4N6|KY130624|A/glaucous-winged_gull/Alaska/311/2011
ACTGGCTACAGGAATGAGAAACATCCCTGAAAAGGCAACCAGAGGTCTGTTTGGTGCAATTGCTGGC
>A_/_H4N6|KY130552|A/northern_pintail/Alaska/85/2011
ACTGGCTACAGGAATGAGAAACATCCCTGAAAAGGCAACCAGAGGTCTGTTTGGTGCAATTGCTGGC
>A_/_H4N6|KY644508|A/blue-winged_teal/Guatemala/CIP049H110-27/2012
ACTGGCTACAGGGATGAGGAACATCCCTGAGAAGGCAACCAGAGGCTTGTTTGGTGCAATTGCTGGC
>A_/_H4N3|KY644462|A/blue-winged_teal/Guatemala/CIP049H103-37/2011
ACTAGCTACAGGAATGAGAAACATCCCTGAGAAAGCAACCAGAGGTCTGTTTGGTGCAATTGCTGGC
>A_/_H4N2|KY644383|A/blue-winged_teal/Guatemala/CIP049H108-39/2012
ACTAGCTACAGGAATGAGGAACATCCCTGAGAAAGCAACCAGAGGTCTGTTTGGTGCAATTGCTGGC
>A_/_H4N2|KY644305|A/blue-winged_teal/Guatemala/CIP049H102-05/2011
ACTGGCTACAGGGATGAGGAACATCCCTGAGAAGGCAACCAGAGGCCTGTTTGGTGCAATTGCTGGC
>A_/_H4N8|KY644276|A/blue-winged_teal/Guatemala/CIP049H102-10/2011
ACTAGCTACAGGAATGAGAAACATCCCTGAGAAAGCAACCAGAGGTCTGTTTGGTGCAATTGCTGGC
>A_/_H4N2|KY644223|A/blue-winged_teal/Guatemala/CIP049H101-29/2011
ACTGGCTACAGGAATGAGGAACATCCCTGAGAAGGCAACCAGAGGCCTGTTTGGTGCAATTGCTGGA
>A_/_H4N2|KY644211|A/blue-winged_teal/Guatemala/CIP049H109-06/2012
ACTGGCTACAGGAATGAGGAACATCCCAGAGAAGGCAACCAGAGGTCTGTTTGGTGCAATTGCTGGC
>A_/_H4N6|KY635619|A/duck/Bangladesh/25891/2015
GCTTGCCACTGGAATGAGAAATATTCCGGAGAAGGCATCAAGAGGGCTCTTTGGTGCAATAGCTGGA
>A_/_H4N6|KY584018|A/blue-winged_teal/Missouri/15OS4858/2015
ACTGGCTACAGGGATGAGGAACATACCTGAGAAGGCAACCAGAGGTCTGTTTGGTGCAATTGCTGGC
>A_/_H4N6|KY583980|A/mallard/Ohio/15OS4302/2015
ACTGGCTACAGGAATGAGAAACATCCCTGAGAAGGCAACCAGAGGTCTGTTTGGTGCAATTGCTGGT
>A_/_H4N6|KY583976|A/blue-winged_teal/Missouri/15OS5134/2015
ACTGGCTACAGGAATGAGGAACATCCCTGAGAAGGCAACCAGAGGTCTGTTTGGTGCAATTGCTGGC
>A_/_H4N6|KY583957|A/mallard/Ohio/15OS3997/2015
ACTGGCTACAGGAATGAGGAACATCCCTGAGAAGGCAACCAGGGGTCTGTTTGGTGCAATTGCTGGC
>A_/_H4N6|KY583949|A/blue-winged_teal/Ohio/15OS3662/2015
ACTGGCTACAGGAATGAGAAACATCCCTGAGAAGGCAACCAGAGGTCTGTTTGGTGCAATTGCTGGT
>A_/_H4N6|KY583947|A/blue-winged_teal/Ohio/15OS4890/2015
ACTGGCTACAGGAATGAGGAACATCCCTGAGAAGGCAACCAGAGGTCTGTTTGGTGCAATTGCTGGC
>A_/_H4N6|KY583887|A/mallard/Ohio/15OS4181/2015
ACTGGCTACAGGGATGAGGAACATCCCTGAGAAGGCAAGCAGAGGCCTGTTTGGGGCAATTGCTGGC
>A_/_H4N8|KY583862|A/blue-winged_teal/Missouri/15OS4822/2015
ACTGGCTACAGGAATGAGGAACATCCCAGAGAAGGCAACCAGAGGTCTGTTTGGTGCAATTGCTGGC
>A_/_H4N6|KY583833|A/blue-winged_teal/Missouri/15OS4830/2015
ACTGGCTACAGGAATGAGGAACATCCCTGAGAAGGCAACCAGAGGTCTGTTTGGTGCAATTGCTGGC
>A_/_H4N8|KY583797|A/blue-winged_teal/Missouri/15OS4831/2015
ACTGGCTACGGGAATGAGGAACATCCCTGAGAAGGCAACCAGAGGTCTGTTTGGTGCAATTGCTGGC
>A_/_H4N8|KY583768|A/mallard/Ohio/15OS3614/2015
ACTGGCTACAGGAATGAGGAACATCCCTGAGAAGGCAACCAGAGGTCTGTTTGGTGCAATTGCTGGC
>A_/_H4N6|KY583744|A/mallard/Ohio/15OS4260/2015
ACTGGCTACAGGAATGAGGAACATCCCTGAGAAGGCAACCAGAGGTCTGTTTGGTGCAATTGCTGGC
>A_/_H4N6|KY561320|A/green-winged_teal/Ohio/15OS5695/2015
ACTGGCTACAGGAATGAGGAACATCCCTGAGAAGGCAACCAGAGGTCTGTTTGGTGCAATTGCTGGC
>A_/_H4N6|KY561299|A/mallard_duck/Ohio/15OS5358/2015
ACTGGCTACAGGGATGAGGAACATCCCTGAGAAGACAAACAGAGGCCTGTTTGGGGCAATTGCTGGC
>A_/_H4N6|KY561151|A/green-Winged_teal/Ohio/15OS4704/2015
ACTGGCTACAGGAATGAGGAACATCCCTGAGAAGGCAACCAGAGGTCTGTTTGGTGCAATTGCTGGC
>A_/_H4N6|KY561042|A/northern_pintail_duck/Ohio/15OS5737/2015
ACTGGCTACAGGAATGAGGAACATCCCTGAGAAGGCAACCAGAGGTCTGTTTGGTGCAATTGCTGGC
>A_/_H4N2|KY561026|A/mallard/Ohio/15OS5718/2015
ACTGGCTACAGGAATGAGGAACATCCCTGAGAAGGCAACCAGAGGTCTGTTTGGTGCAATTGCTGGC
>A_/_H4N6|KY415636|A/duck/Ganzhou/GZ5/2015
ACTTGCAACTGGGATGAGAAATATCCCTGAAAAGGCATCAAGAGGGCTTTTTGGGGCAATAGCTGGG
>A_/_H4N6|KY284434|A/blue-winged_teal/Ohio/15OS5173/2015
ACTGGCTACAGGAATGAGGAACATCCCTGAGAAGGCAACCAGAGGTCTGTTTGGTGCAATTGCTGGC
>A_/_H4N6|KY284424|A/mallard/Ohio/15OS3981/2015
ACTGGCTACAGGAATGAGAAACATCCCTGAGAAGGCAACCAGAGGTCTGTTTGGTGCAATTGCTGGT
>A_/_H4N6|KY284421|A/blue-winged_teal/Ohio/15OS5174/2015
ACTGGCTACAGGAATGAGGAACATCCCAGAGAAGGCAACCAGAGGTCTGTTTGGTGCAATTGCTGGC
>A_/_H4N6|KY284388|A/blue-winged_teal/Missouri/15OS4861/2015
ACTGGCTACAGGAATGAGGAACATCCCTGAGAAGGCAACCAGAGGTCTGTTTGGTGCAATTGCTGGC
>A_/_H4N6|KY284360|A/blue-winged_teal/Missouri/15OS4786/2015
ACTGGCTACAGGGATGAGGAACATACCTGAGAAAGCAACCAGAGGTCTGTTTGGTGCAATTGCTGGC
>A_/_H4N6|KY284359|A/blue-winged_teal/Missouri/15OS4803/2015
ACTGGCTACAGGGATGAGGAACATCCCTGAGAAGGCAACCAGAGGCCTGTTTGGGGCAATTGCTGGA
>A_/_H4N6|KX162622|A/duck/Shanghai/421-2/2009
ACTTGCAACAGGGATGAGGAACATTCCTGAAAAGGCATCAAGAGGACTCTTTGGAGCAATAGCTGGA
>A_/_H4N6|KX162621|A/duck/Shanghai/420-2/2009
GCTTGCAACTGGAATGAGAAATATCCCTGAAAAGGCATCAAGAGGGCTTTTTGGAGCAATAGCTGGG
>A_/_H4N6|KX162619|A/duck/Shanghai/67-2/2009
ACTTGCAACTGGGATGAGAAATATTCCTGAAAAGGCATCAAGAGGGCTTTTTGGAGCAATAGCTGGG
>A_/_H4N6|KX162618|A/duck/Shanghai/46-2/2009
ACTTGCAACTGGGATGAGAAATATTCCTGAAAAGGCATCAAGAGGGCTTTTTGGAGCAATAGCTGGG
>A_/_H4N6|KX162617|A/duck/Shanghai/44-2/2009
ACTTGCAACTGGGATGAGAAATATTCCTGAAAAGGCATCAAGAGGGCTTTTTGGAGCAATAGCTGGG
>A_/_H4N6|KX162616|A/duck/Shanghai/MH-2/2009
ACTTGCAACTGGGATGAGAAATATTCCTGAAAAGGCATCAAGAGGGCTTTTTGGAGCAATAGCTGGG
>A_/_H4N2|KX162615|A/duck/Shanghai/29-1/2009
ACTTGCAACTGGGATGAGAAATATCCCTGAAAAGGCATCAAGAGGGCTTTTTGGAGCAATAGCTGGG
>A_/_H4N2|KX960469|A/blue-winged_teal/Guatemala/CIP049H109-86/2012
ACTGGCTACAGGAATGAGGAACATCCCAGAGAAGGCAACCAGAGGTCTGTTTGGTGCAATTGCTGGC
>A_/_H4N2|KX960426|A/Northern_shoveler/Guatemala/CIP049H112-79/2012
ACTTGCCACAGGAATGAGAAACATCCCTGAAAAAACAACAAGGGGCCTATTTGGAGCAATTGCGGGC
>A_/_H4N8|KX960411|A/blue-winged_teal/Guatemala/CIP049H101-36/2011
ACTGGCTACAGGGATGAGGAACATCCCTGAGAAGGCAACCAGGGGTCTGTTTGGTGCAATTGCTGGC
>A_/_H4N2|KX960387|A/blue-winged_teal/Guatemala/CIP049H108-53/2012
ACTGGCTACAGGAATGAGGAACATCCCAGAGAAGGCAACCAGAGGTCTGTTTGGTGCAATTGCTGGC
>A_/_H4N6|KX979423|A/mallard_duck/Netherlands/26/2010
ACTTGCAACTGGGATGAGGAATATCCCTGAAAAAGCATCAAGAGGGCTTTTTGGGGCAATAGCTGGG
>A_/_H4N6|KX979234|A/mallard_duck/Netherlands/18/2007
ACTTGCAACTGGGATGAGAAATATTCCTGAAAAGGCATCAAGAGGGCTTTTTGGAGCAATAGCTGGG
>A_/_H4N6|KX979134|A/mallard_duck/Netherlands/19/2012
ACTTGCAACTGGGATGAGAAATATCCCTGAAAAGGCATCAAGAGGGCTTTTTGGGGCAATAGCTGGG
>A_/_H4N6|KX978886|A/mallard_duck/Netherlands/30/2014
ACTTGCAACTGGGATGAGAAATATCCCAGAAAAGGCATCAAGAGGGCTTTTCGGGGCAATAGCTGGA
>A_/_H4N6|KX978670|A/mallard_duck/Netherlands/7/2011
ACTTGCAACTGGGATGAGAAATATCCCTGAAAAGGCATCAAGAGGGCTTTTTGGGGCAATAGCTGGG
>A_/_H4N6|KX978385|A/mallard_duck/Netherlands/24/2013
ACTTGCAACTGGGATGAGGAATATCCCTGAAAAAGCATCAAGAGGGCTTTTTGGGGCAATAGCTGGG
>A_/_H4N6|KX978295|A/mallard_duck/Netherlands/27/2009
ACTTGCAACTGGGATGAGAAATATTCCTGAAAAGGCATCAAGAGGGCTTTTTGGAGCAATAGCTGGG
>A_/_H4N6|KX978110|A/mallard_duck/Netherlands/55/2008
ACTTGCAACTGGGATGAGAAATATACCTGAAAAGGCATCAAGAGGGCTTTTTGGAGCAATAGCTGGG
>A_/_H4N6|KX978073|A/mute_swan/Netherlands/2/2006
ACTTGCAACTGGGATGAGAAATATTCCTGAAAGGGCATCAAGAGGGCTTTTTGGAGCAATAGCTGGG
>A_/_H4N6|KX977958|A/mute_swan/Netherlands/3/2006
ACTTGCAACTGGGATGAGAAATATTCCTGAAAGGGCATCAAGAGGGCTTTTTGGAGCAATAGCTGGG
>A_/_H4N6|KX977697|A/mallard_duck/Netherlands/6/2006
ACTTGCAACTGGGATGAGAAATATTCCTGAAAGGGCATCAAGAGGGCTTTTTGGAGCAATAGCTGGG
>A_/_H4N6|KX228218|A/chicken/Wales/600-020823/2014
ACTTGCAACTGGGATGAGAAATATTCCTGAAAGGGCAACAAGAGGGCTTTTTGGAGCAATAGCTGGG
>A_/_H4N6|KX228210|A/chicken/England/474-016250/2014
ACTTGCAACTGGGATGAGAAATATTCCTGAAAGGGCAACAAGAGGGCTTTTTGGAGCAATAGCTGGG
>A_/_H4N9|KX721055|A/duck/Shan_Tou/461/2000
ACTTGCAACAGGGATGAGGAACATTCCTGAAAAAGCACCAAGAGGGCTCTTCGGGGCAATAGCCGGG
>A_/_H4N6|KX351754|A/mallard/California/UCD707/2015
ATTGGCTACAGGGATGAGGAACATACCTGAGAAAGCAACCAGAGGTCTGTTTGGTGCAATTGCTGGC
>A_/_H4N6|KX351731|A/mallard/California/UCD833/2015
ATTGGCTACAGGGATGAGGAACATACCTGAGAAAGCAACCAGAGGTCTGTTTGGTGCAATTGCTGGC
>A_/_H4N8|KX351713|A/American_wigeon/California/LDC111/2014
ATTGGCTACAGGAATGAGGAACATCCCTGAGAAAGCAACCAGAGGTCTGTTTGGTGCAATTGCTGGC
>A_/_H4N6|KX351588|A/mallard/California/UCD806/2015
ATTGGCTACAGGGATGAGGAACATACCTGAGAAAGCAACCAGAGGTCTGTTTGGTGCAATTGCTGGC
>A_/_H4N6|KX351583|A/mallard/California/UCD686/2015
ATTGGCTACAGGGATGAGGAACATACCTGAGAAAGCAACCAGAGGTCTGTTTGGTGCAATTGCTGGC
>A_/_H4N6|KX351579|A/mallard/California/UCD809/2015
ATTGGCTACAGGGATGAGGAACATACCTGAGAAAGCAACCAGAGGTCTGTTTGGTGCAATTGCTGGC
>A_/_H4N2|KX185910|A/mallard/Chile/C948/2015
ACTGGCTACAGGGATGAGAAACATTCCTGAGAAAGCGACCAGAGGCCTGTTTGGTGCTATTGCTGGC
>A_/_H4N6|KT338593|A/mallard/Alaska/898/2014
ATTGGCCACAGGGATGAGGAACATTCCTGAGAAGGCAACCAGAGGTCTATTTGGTGCAATTGCTGGC
>A_/_H4N6|KT338569|A/American_green-winged_teal/Alaska/866/2014
ATTGGCCACAGGGATGAGGAACATTCCTGAGAAGGCAACCAGAGGTCTATTTGGTGCAATTGCTGGC
>A_/_H4N6|KT338545|A/northern_pintail/Alaska/819/2014
ATTGGCCACAGGGATGAGGAACATTCCTGAGAAGGCAACCAGAGGTCTATTTGGTGCAATTGCTGGC
>A_/_H4N8|KT338436|A/bufflehead/Alaska/512/2014
ACTGGCTACAGGGATGAGGAATATCCCTGAGAAGGCAACCAGAGGTCTGTTTGGTGCAATTGCTGGC
>A_/_H4N6|KT338396|A/mallard/Alaska/468/2014
ATTGGCCACAGGGATGAGGAACATTCCTGAGAAGGCAACCAGAGGTCTATTTGGTGCAATTGCTGGC
>A_/_H4N1|KT338365|A/mallard/Alaska/417/2014
ATTGGCCACAGGGATGAGGAACATTCCTGAGAAGGCAACCAGAGGTCTATTTGGTGCAATTGCTGGC
>A_/_H4N4|CY195937|A/gull/Massachusetts/14WP00116/2014
ATTGGCTACAGGGATGAGGAACATCCCTGAGAAGGCAACCAGAGGCCTGTTTGGGGCAATTGCTGGC
>A_/_H4N4|CY195913|A/gull/Massachusetts/14WP00080/2014
ATTGGCTACAGGGATGAGGAACATCCCTGAGAAGGCAACCAGAGGCCTGTTTGGGGCAATTGCTGGC
>A_/_H4N4|CY195889|A/gull/Massachusetts/14WP00065/2014
ATTGGCTACAGGGATGAGGAACATCCCTGAGAAGGCAACCAGAGGCCTGTTTGGGGCAATTGCTGGC
>A_/_H4N4|CY195865|A/gull/Massachusetts/14WP00028/2014
ATTGGCTACAGGGATGAGGAACATCCCTGAGAAGGCAACCAGAGGCCTGTTTGGGGCAATTGCTGGC
>A_/_H4N4|CY195857|A/gull/Massachusetts/14WP00016/2014
ATTGGCTACAGGGATGAGGAACATCCCTGAGAAGGCAACCAGAGGCCTGTTTGGGGCAATTGCTGGC
>A_/_H4N4|CY195849|A/gull/Massachusetts/14WP00007/2014
ATTGGCTACAGGGATGAGGAACATCCCTGAGAAGGCAACCAGAGGCCTGTTTGGGGCAATTGCTGGC
>A_/_H4N6|KU161083|A/goose/Jiangsu/S2433/2011
ACTTGCAACTGGGATGAGAAATATCCCTGAAAAGGAATCAAGAGGGCTTTTTGGGGCAATAGCTGGG
>A_/_H4N8|KU161075|A/goose/Hunan/S2466/2011
ACTCGCAACAGGGATGAGGAATATTCCTGAAAAGGCATCAAGAGGGCTCTTTGGAGCAATAGCTGGA
>A_/_H4N2|KU161067|A/goose/Guangdong/S1780/2012
ACTCGCAACAGGGATGAGGAATATTCCTGAAAGGGCATCAAGAGGGCTCTTTGGGGCAATAGCTGGA
>A_/_H4N6|KU161060|A/duck/Zhejiang/S2235/2012
ACTTGCAACAGGGATGAGAAATATCCCTGAAAAGGCATCGAGAGGGCTTTTTGGAGCAATAGCTGGA
>A_/_H4N6|KU161052|A/duck/Zhejiang/S2088/2011
ACTTGCAACTGGGATGAGGAATATCCCTGAAAAGGCATCAAGAGGGCTTTTTGGAGCAATAGCTGGG
>A_/_H4N2|KU161043|A/duck/Sichuan/S4202/2011
ACTTGCAACTGGGATGAGAAATATCCCTGAAAAGGCATCAAGAGGGCTTTTTGGGGCAATAGCTGGG
>A_/_H4N2|KU161035|A/duck/Jiangxi/S3261/2009
ACTCGCAACAGGGATGAGGAATATTCCTGAAAAGGCATCAAGAGGGCTCTTTGGGGCAATAGCTGGA
>A_/_H4N6|KU161027|A/duck/Jiangxi/S2443/2012
ACTTGCAACTGGGATGAGAAATATCCCTGAAAAGGCATCAAGAGGGCTTTTTGGGGCAATAGCTGGG
>A_/_H4N2|KU161019|A/duck/Jiangxi/S21055/2012
ACTTGCAACTGGGATGAGAAACATCCCTGAAAAGGCATCAAGAGGGCTTTTTGGAGCAATAGCCGGG
>A_/_H4N6|KU161003|A/duck/Jiangsu/S2447/2011
ACTTGCAACTGGGATGAGAAATATCCCTGAAAAGGAATCAAGAGGGCTTTTTGGGGCAATAGCTGGG
>A_/_H4N2|KU160994|A/duck/Hunan/S2046/2011
ACTTGCAACTGGGATGAGAAATATCCCTGAAAAGGCATCAAGAGGGCTTTTTGGAGCAATAGCTGGG
>A_/_H4N6|KU160987|A/duck/Hunan/S1166/2010
ACTTGCAACTGGGATGAGAAATATCCCTGAAAAGGCATCAAGAGGGCTTTTTGGAGCAATAGCTGGG
>A_/_H4N6|KU160979|A/duck/Hunan/S1012/2009
ACTCGCAACAGGGATGAGGAATATTCCTGAAAAGGCATCAAGAGGGCTCTTTGGAGCAATAGCTGGA
>A_/_H4N2|KU160971|A/duck/Hubei/S2227/2012
ACTTGCAACTGGGATGAGAAATATCCCTGAAAAGGCATCAAGAGGGCTTTTTGGAGCAATAGCTGGG
>A_/_H4N8|KU160955|A/duck/Hubei/S2114/2012
ACTTGCAACTGGGATGAGAAACATCCCTGAAAAGGCATCAAGAGGGCTTTTTGGAGCAATAGCCGGG
>A_/_H4N6|KU160947|A/duck/Henan/S4179/2009
ACTTGCAACTGGGATGAGAAATATCCCTGAAAAGGCATCAAGAGGGCTTTTTGGAGCAATAGCTGGG
>A_/_H4N6|KU160939|A/duck/Henan/S1091/2010
ACTTGCAACTGGGATGAGAAATATCCCTGAAAAGGCATCAAGAGGACTTTTTGGGGCAATAGCTGGG
>A_/_H4N6|KU160931|A/duck/Guizhou/S1167/2010
ACTTGCAACTGGGATGAGAAATATCCCTGAAAAGGCATCAAGAGGGCTTTTTGGAGCAATAGCTGGG
>A_/_H4N6|KU160923|A/duck/Guangxi/S4312/2011
ACTTGCAACTGGGATGAGAAATATCCCTGAAAAGGCATCAAGAGGGCTTTTTGGAGCAATAGCTGGG
>A_/_H4N6|KU160915|A/duck/Guangxi/S2090/2012
ACTTGCAACTGGGATGAGAAATATCCCTGAAAAGGCATCAAGAGGGCTTTTTGGAGCAATAGCTGGG
>A_/_H4N6|KU160907|A/duck/Guangxi/S1211/2010
ACTTGCAACTGGGATGAGAAATATCCCTGAAAAGGCATCAAGAGGGCTTTTTGGAGCAATAGCTGGG
>A_/_H4N6|KU160896|A/duck/Guangxi/S1107/2010
ACTTGCAACTGGGATGAGAAATATCCCTGAAAAGGCATCAAGAGGGCTTTTTGGAGCAATAGCTGGG
>A_/_H4N2|KU160891|A/duck/Guangdong/S4040/2011
ACTCGCAACAGGAATGAGGAATATTCCTGAAAAGGCATCAAGAGGGCTCTTTGGGGCAATAGCTGGA
>A_/_H4N2|KU160883|A/duck/Guangdong/S1469/2010
ACTCGCAACAGGGATGAGGAATATTCCTGAAAAGGCATCAAGAGGGCTCTTTGGGGCAATAGCTGGA
>A_/_H4N2|KU160876|A/duck/Guangdong/S1123/2012
ACTCGCAACAGGGATGAGGAATATTCCTGAAAGGGCATCAAGAGGGCTCTTTGGGGCAATAGCTGGA
>A_/_H4N6|KU160867|A/duck/Fujian/S2169/2012
ACTTGCAACTGGGATGAGAAATATCCCTGAAAAGGCATCAAGAGGGCTTTTTGGAGCAATAGCTGGG
>A_/_H4N3|KU160859|A/duck/Fujian/S1487/2009
ACTTGCAACAGGAATGAGGAACATTCCTGAAAAGACAGCAAGAGGGCTCTTTGGAGCAATAGCTGGA
>A_/_H4N8|KU160851|A/duck/Chongqing/S2086/2012
ACTTGCAACTGGGATGAGAAACATCCCTGAAAAGGCATCAAGAGGGCTTTTTGGAGCAATAGCCGGG
>A_/_H4N6|KU160843|A/duck/Anhui/S4155/2009
ACTTGCAACTGGGATGAGAAATATCCCTGAAAAGGCATCAAGAGGGCTTTTTGGAGCAATAGCTGGG
>A_/_H4N6|KU160835|A/duck/Anhui/S2193/2012
ACTTGCAACTGGGATGAGAAACATCCCTGAAAAGGCATCAAGAGGGCTTTTTGGAGCAATAGCCGGG
>A_/_H4N6|KU160819|A/chicken/Hunan/S1267/2010
ACTTGCAACTGGGATGAGAAATATCCCTGAAAAGGCATCAAGAGGACTTTTTGGGGCAATAGCTGGG
>A_/_H4N6|KU160811|A/chicken/Hunan/S1248/2010
ACTTGCAACTGGGATGAGAAATATCCCTGAAAAGGCATCAAGAGGACTTTTTGGGGCAATAGCTGGG
>A_/_H4N8|KU160803|A/chicken/Guangdong/S1010/2010
ACTCGCAACAGGGATGAGGAATATTCCTGAAAAGGCATCAAGAGGGCTCTTTGGGGCAATAGCTGGA
>A_/_H4N6|KT589229|A/duck/Zhejiang/D2-1/2013
ACTTGCAACTGGGATGAGAAATATCCCTGAAAAGGCATCAAGAGGGCTTTTTGGAGCAATAGCTGGG
>A_/_H4N6|KT589228|A/duck/Zhejiang/D15/2013
ACTTGCAACTGGGATGAGAAATATCCCTGAAAAGGCATCAAGAGGGCTTTTTGGGGCAATAGCTGGG
>A_/_H4N6|KT589227|A/duck/Zhejiang/D14/2013
ACTTGCAACTGGGATGAGAAATATCCCTGAAAAGGCATCAAGAGGGCTTTTTGGAGCAATAGCTGGG
>A_/_H4N6|KT589226|A/duck/Zhejiang/D9/2013
ACTTGCAACTGGGATGAGAAATATCCCTGAAAAGGCATCAAGAGGGCTTTTTGGGGCAATAGCTGGG
>A_/_H4N6|KT589225|A/duck/Zhejiang/422/2013
ACTTGCAACTGGGATGAGGAATATCCCTGAAAAGGCATCAAGAGGGCTTTTTGGAGCAATAGCTGGG
>A_/_H4N6|KT589223|A/duck/Zhejiang/414/2013
ACTTGCAACTGGGATGAGGAATATCCCTGAAAAGGCATCAAGAGGGCTTTTTGGAGCAATAGCTGGG
>A_/_H4N2|KT589220|A/duck/Zhejiang/925170/2014
ACTTGCAACTGGGATGAGAAATATCCCTGAAAAGGCATCAAGAGGGCTTTTTGGGGCAATAGCTGGG
>A_/_H4N2|KT589219|A/duck/Zhejiang/925168/2014
ACTTGCAACTGGGATGAGAAATATCCCTGAAAAGGCATCAAGAGGGCTTTTTGGGGCAATAGCTGGG
>A_/_H4N2|KT589216|A/duck/Zhejiang/925099/2014
ACTTGCGACTGGGATGAGAAACATCCCTGAAAAAGCATCAAGAGGGCTTTTTGGAGCAATAGCAGGA
>A_/_H4N2|KT589213|A/duck/Zhejiang/925088/2014
ACTTGCGACTGGGATGAGAAACATCCCTGAAAAAGCATCAAGAGGGCTTTTTGGAGCAATAGCAGGA
>A_/_H4N2|KT589212|A/duck/Zhejiang/925028/2014
ACTTGCGACTGGGATGAGAAACATCCCTGAAAAAGCATCAAGAGGGCTTTTTGGAGCAATAGCAGGA
>A_/_H4N2|KT589211|A/duck/Zhejiang/727145/2014
ACTTGCAACTGGGATGAGAAATATCCCTGAAAAGGCATCAAGAGGGCTTTTTGGGGCAATAGCTGGG
>A_/_H4N2|KT589210|A/duck/Zhejiang/77140/2014
ACTTGCAACCGGGATGAGAAATATCCCTGAAAAGGCATCAAGAGGACTTTTTGGAGCAATAGCTGGA
>A_/_H4N2|KT589209|A/duck/Zhejiang/77139/2014
ACTTGCAACCGGGATGAGAAATATCCCTGAAAAGGCATCAAGAGGACTTTTTGGAGCAATAGCTGGA
>A_/_H4N6|KJ690581|A/duck/China/J1/2012
ACTTGCAACTGGGATGAGAAATATCCCTGAAAAGGCATCAAGAGGGCTTTTTGGAGCAATAGCTGGG
>A_/_H4N6|KP993205|A/gull/Buryatiya/2408/2001
ACTTGCAACAGGGATGAGGAACATTCCCGAAAAAGCACCAAGAGGGCTCTTTGGAGCAATAGCCGGG
>A_/_H4N6|KP993204|A/gull/Buryatiya/2407/2001
ACTTGCAACAGGGATGAGGAACATTCCCGAAAAAGCACCAAGAGGGCTCTTTGGAGCAATAGCCGGG
>A_/_H4N2|KJ881013|A/duck/Guangxi/125D17/2012
ACTTGCAACTGGAATGAGAAACATCCCTGAAAAGGCATCAAGAGGGCTTTTTGGAGCAATAGCTGGG
>A_/_H4N0|KJ645720|A/duck/Taiwan/DV2358/2011
ACTTGCAACTGGGATGAGAAATATCCCTGAAAAGGCATCAAGAGGGCTTTTTGGAGCAATAGCTGGG
>A_/_H4N0|KJ645715|A/duck/Taiwan/DV2133/2011
ACTTGCAACTGGGATGAGAAATATCCCTGAAAAGGCATCAAGAGGGCTTTTTGGAGCAATAGCTGGG
>A_/_H4N0|KJ645712|A/duck/Taiwan/DV2135/2011
ACTTGCAACTGGGATGAGAAATATCCCTGAAAAGGCATCAAGAGGGCTTTTTGGAGCAATAGCTGGG
>A_/_H4N6|MT912534|A/Mallard_duck/Alberta/498/2019
ACTGGCTACAGGGATGAGGAATATCCCTGAGAAGGCAACCAGAGGTCTTTTTGGTGCAATTGCTGGC
>A_/_H4N2|MT829170|A/surf_scoter/Maryland/15OS2486/2015
ACTGGCTACAGGGATGAGGAACATCCCTGAGAAGGCAGCCAGAGGCCTGTTTGGGGCAATTGCTGGC
>A_/_H4N8|MT825083|A/Common_Goldeneye/Wisconsin/18OS3095/2018
ACTGGCTACAGGAATGAGGAACATCCCAGAGAAGGCAACCAGAGGTCTGTTTGGTGCAATTGCTGGC
>A_/_H4N6|MT825064|A/Mallard/Wisconsin/18OS3203/2018
ACTGGCTACAGGGATGAGGAACATACCTGAGAAAGCAACCAGAGGTCTGTTTGGTGCAATTGCTGGC
>A_/_H4N6|MT825059|A/Mallard/Wisconsin/18OS3322/2018
ACTGGCTACAGGAATGAGGAACATCCCAGAGAAGGCAACCAGAGGCCTGTTTGGTGCAATTGCTGGC
>A_/_H4N6|MT824959|A/mallard/Maryland/16OS0110/2016
ACTGGCTACAGGGATGAGGAACATCCCTGAGAAGGCAACCAGAGGCCTGTTTGGGGCAATTGCTGGC
>A_/_H4N2|MT824917|A/American_Green-winged_Teal/Ohio/17OS2028/2017
ACTGGCTACAGGAATGAGGAACATCCCTGAGAAGGCAACCAGAGGTCTGTTTGGTGCAATTGCTGGC
>A_/_H4N8|MT824866|A/Common_Goldeneye/Wisconsin/17OS5307/2017
ACTGGCTACAGGGATGAGGAACATACCTGAGAAAGCAACCAGAGGTCTGTTTGGTGCAATTGCTGGC
>A_/_H4N8|MT824815|A/Common_Goldeneye/Wisconsin/17OS5313/2017
ACTGGCTACAGGGATGAGGAACATACCTGAGAAAGCAACCAGAGGTCTGTTTGGTGCAATTGCTGGC
>A_/_H4N6|MT824808|A/American_Green-winged_Teal/Ohio/17OS2020/2017
ACTGGCTACAGGGATGAGGAACATCCCTGAGAAGACAAACAGAGGCCTGTTTGGGGCAATTGCTGGC
>A_/_H4N2|MT824799|A/American_Green-winged_Teal/Ohio/17OS2009/2017
ACTGGCTACAGGGATGAGGAACATCCCTGAGAAGACAAACAGAGGCCTGTTTGGGGCAATTGCTGGC
>A_/_H4N2|MT824785|A/American_Green-winged_Teal/Ohio/17OS2901/2017
ACTGGCTACAGGAATGAGGAACATCCCTGAGAAGGCAACCAGAGGTCTGTTTGGTGCAATTGCTGGC
>A_/_H4N8|MT824717|A/Bufflehead/Wisconsin/17OS5831/2017
ACTGGCTACAGGGATGAGGAACATACCTGAGAAAGCAACCAGAGGTCTGTTTGGTGCAATTGCTGGC
>A_/_H4N8|MT824693|A/Common_Goldeneye/Wisconsin/17OS5560/2017
ACTGGCTACAGGAATGAGGAACATCCCAGAGAAGGCAACCAGAGGTCTGTTTGGTGCAATTGCTGGT
>A_/_H4N8|MT824685|A/Bufflehead/Wisconsin/17OS5786/2017
ACTGGCTACAGGGATGAGGAACATACCTGAGAAAGCAACCAGAGGTCTGTTTGGTGCAATTGCTGGC
>A_/_H4N2|MT824658|A/Blue-winged_Teal/Wisconsin/17OS3833/2017
ACTGGCTACAGGGATGAGGAACATCCCTGAGAAGACAAACAGAGGCCTGTTTGGGGCAATTGCTGGC
>A_/_H4N8|MT824637|A/Common_Goldeneye/Wisconsin/17OS5666/2017
ACTGGCTACAGGGATGAGGAACATACCTGAGAAAGCAACCAGAGGTCTGTTTGGTGCAATTGCTGGC
>A_/_H4N8|MT824634|A/Common_Goldeneye/Wisconsin/17OS5804/2017
ACTGGCTACAGGGATGAGGAACATACCTGAGAAAGCAACCAGAGGTCTGTTTGGTGCAATTGCTGGC
>A_/_H4N8|MT824605|A/Common_Goldeneye/Wisconsin/17OS5487/2017
ACTGGCTACAGGGATGAGGAACATACCTGAGAAAGCAACCAGAGGTCTGTTTGGTGCAATTGCTGGC
>A_/_H4N2|MT818687|A/American_Black_Duck/Virginia/AH0041816I.4.A/2016
ACTGGCTACAGGAATGAGAAACATCCCTGAGAAGGCAACCAGAGGTCTGTTTGGTGCAATTGCTGGT
>A_/_H4N6|MT818639|A/Northern_Pintail/South_Dakota/AH0015013I.4.A/2015
ACTGGCTACAGGAATGAGGAACATCCCAGAGAAGGCAACCAGAGGCCTGTTTGGTGCAATTGCTGGC
>A_/_H4N6|MT818638|A/Mallard/Colorado/AH0026547I.4.A/2015
ACTAGCCACAGGGATGAGGAACATCCCTGAGAAGGCAACCAGAGGTCTCTTTGGTGCAATTGCTGGC
>A_/_H4N6|MT818636|A/Blue-winged_Teal/Texas/AH0041125I.4.A/2015
ACTGGCTACAGGAATGAGGAACATCCCAGAGAAGGCAACCAGAGGTCTGTTTGGTGCAATTGCTGGC
>A_/_H4N6|MT818634|A/Blue-winged_Teal/North_Carolina/AH0114567I.4.A/2017
ACTGGCTACAGGGATGAGGAACATACCTGAGAAGGCAACCAGAGGTCTGTTTGGTGCAATTGCTGGC
>A_/_H4N6|MT818630|A/Blue-winged_Teal/Texas/AH0040397I.4.A/2015
ACTGGCCACAGGGATGAGGAACATACCTGAGAAAGCAACCAGAGGTCTGTTTGGTGCAATTGCTGGC
>A_/_H4N2|MN911292|A/wild_bird/China/Y13/2019
ACTTGCAACTGGGATGAGAAATATCCCTGAAAAGGCATCAAGAGGACTTTTTGGAGCAATAGCTGGA
>A_/_H4N1|MW188637|A/duck/Mongolia/451/2018
ACTTGCAACTGGGATGAGAAATATCCCTGAAAAGGCATCAAGAGGGCTTTTTGGGGCAATAGCTGGG
>A_/_H4N6|MW188629|A/duck/Mongolia/447/2018
GCTTGCAACTGGGATGAGAAACATTCCTGAAAAGGTTTCAAGAGGGCTTTTTGGAGCAATAGCTGGG
>A_/_H4N6|MW188621|A/duck/Mongolia/401/2018
ACTTGCAACTGGGATGAGAAATATCCCTGAAAAGGCATCAAGAGGGCTTTTTGGGGCAATAGCTGGG
>A_/_H4N6|MW188597|A/duck/Mongolia/345/2018
GCTTGCAACTGGGATGAGAAACATTCCTGAAAAGGTTTCAAGAGGGCTTTTTGGAGCAATAGCTGGG
>A_/_H4N8|CY095434|A/American_black_duck/New_Brunswick/19392/2006**gb
ACTTGCTACGGGAATGAGGAACATCCCTGAGAAAGCAACCAGAGGACTATTTGGTGCAATTGCTGGA
>A_/_H4N2|CY095299|A/mallard/Ontario/15882/2005**gb
ACTTGCTACGGGAATGAGGAACATCCCTGAGAAAGCAACCAGAGGACTATTTGGTGCAATTGCTGGG
>A_/_H4N6|CY095442|A/American_black_duck/New_Brunswick/19497/2006**gb
ACTTGCTACGGGAATGAGGAACATCCCTGAGAAAGCAACCAGAGGACTATTTGGTGCAATTGCTGGA
>A_/_H4N8|MF046521|A/mallard/Alberta/68/2016**gb
ACTGGCTACAGGAATGAGGAACATCCCAGAGAAGGCAACCAGAGGTCTGTTTGGTGCAATTGCTGGC
>A_/_H4N3|CY120509|A/mallard/California/1505/2010**gb
ATTGGCCACAGGAATGAGGAACATCCCTGAAAAAGCAACCAGAGGTCTGTTTGGTGCAATTGCTGGC
>A_/_H4N6|CY079870|A/mallard/Interior_Alaska/9BM2239/2009**gb
ACTGGCTACAGGGATGAGGAACATACCTGAGAAGGCAACCAGAGGTCTGTTTGGTGCAATTGCTGGC
>A_/_H4N6|CY077433|A/duck/Victoria/2001**gb
GCTTGCAACAGGAATGAGGAACATTCCTGAAAGGGAATCAAGAGGACTTTTTGGAGCAATAGCTGGA
>A_/_H4N8|CY095426|A/American_black_duck/New_Brunswick/19389/2006**gb
ACTTGCTACGGGAATGAGGAACATCCCTGAGAAAGCAACCAGAGGACTATTTGGTGCAATTGCTGGA
>A_/_H4N8|MN253614|A/Mallard/South_Dakota/AH0037468S.4.A/2015**gb
ACTGGCTACAGGAATGAGGAACATCCCAGAGAAGGCAACCAGAGGTCTGTTTGGTGCAATTGCTGGC
>A_/_H4N5|MN253625|A/Mallard/Minnesota/AH0060575S.4.A/2015**gb
ACTGGCTACAGGAATGAGGAACATCCCTGAGAAGGCAACCAGAGGTCTGTTTGGTGCAATTGCTGGC
>A_/_H4gb|MN253633|A/Mallard/Pennsylvania/AH0119443S.4.B/2017**gb
ACTGGCTACAGGAATGAGGAACATCCCTGAGAAGGCAACCAGAGGTCTGTTTGGTGCAATCGCTGGC
>A_/_H4gb|MN253613|A/Mallard/Alaska/AH0029096S.4.C/2015**gb
ACTGGCTACAGGAATGAGGAACATCCCAGAGAAGGCAACCAGAGGTCTGTTTGGTGCAATTGCTGGC
>A_/_H4N9|LC498518|A/duck/Hokkaido/W214/2006**gb
ACTCGCAACAGGGATGAGGAATATTCCTGAAAAGGCATCAAGAGGGCTCTTTGGAGCAATAGCTGGA
>A_/_H4N6|CY094919|A/duck/Victoria/3/1980**gb
ACTTGCAACAGGAATGAGGAACATTCCTGAAAAGGCATCAAGAGGGCTTTTTGGAGCAATAGCTGGA
>A_/_H4N6|CY092161|A/duck/Western_Australia/8108/1984**gb
ACTTGCAACAGGAATGAGGAACATTCCTGAAAAGGCAGCAAGAGGGCTTTTTGGAGCAATAGCTGGA
>A_/_H4N6|CY094895|A/duck/Western_Australia/8057/1984**gb
ACTTGCAACAGGAATGAGGAACATTCCTGAAAAGGCAGCAAGAGGGCTTTTTGGAGCAATAGCTGGA
>A_/_H4N8|CY092145|A/duck/Victoria/5385/2002**gb
ACTTGCAACAGGGATGAGGAACATTCCTGAAAGGGCAACAAGAGGACTTTTTGGAGCAATAGCTGGA
>A_/_H4N6|KM267818|A/duck/Bangladesh/14VIR1121-10/2013**gb
ACTTGCAACTGGGATGAGAAATATCCCTGAAAAGGCATCAAGAGGGCTTTTTGGGGCAATAGCTGGG
>A_/_H4Nmixed|KP714431|A/mule_duck/Bulgaria/127/2008**gb
ACTTGCCACAGGAATGAGAAATATTCCGGAGAAGGCATCAAGAGGGCTCTTTGGTGCAATAGCTGGG
>A_/_H4Nmixed|KP714407|A/mule_duck/Bulgaria/64/2010**gb
ACTTGCCACAGGAATGAGAAATATTCCGGAGAAGGCATCAAGAGGGCTCTTTGGTGCAATAGCTGGG
>A_/_H4Nmixed|KP714425|A/mule_duck/Bulgaria/191-2/2008**gb
ACTTGCAACTGGGATGAGAAATATCCCAGAAAAGGCATCAAGAGGGCTTTTTGGAGCAATAGCTGGA
>A_/_H4Nmixed|KP714401|A/mule_duck/Bulgaria/61/2010**gb
ACTTGCCACAGGAATGAGAAATATTCCGGAGAAGGCATCAAGAGGGCTCTTTGGTGCAATAGCTGGG
>A_/_H4gb|CY125275|A/green-winged_teal/Prince_Edward_Island/03846/2009**gb
ACTGGCTACAGGGATGAGGAACATCCCTGAGAAGGCAACCAGAGGCCTATTTGGTGCAATTGCTGGC
>A_/_H4N6|CY128548|A/American_black_duck/New_Brunswick/03554/2009**gb
ACTGGCTACAGGAATGAGGAACATCCCTGAGAAGGCAACCAGAGGCCTGTTTGGAGCAATTGCTGGA
>A_/_H4gb|CY127603|A/mallard/Alberta/215/1999**gb
ACTGGCTACAGGAATGAGGAACATCCCTGAGAAGGCAACCAGAGGTCTGTTTGGTGCAATTGCTGGC
>A_/_H4gb|CY139450|A/American_black_duck/New_Brunswick/00952/2010**gb
ACTGGCTACAGGGATGAGGAACATCCCTGAGAAGGCGACCAGAGGCCTGTTTGGTGCAATTGCTGGC
>A_/_H4gb|CY139429|A/American_black_duck/New_Brunswick/00946/2010**gb
ACTGGCTACAGGGATGAGGAACATCCCTGAGAAGGCGACCAGAGGCCTGTTTGGTGCAATTGCTGGC
>A_/_H4gb|CY139476|A/mallard/New_Brunswick/00960/2010**gb
ACTGGCTACAGGGATGAGGAACATCCCTGAGAAGGCGACCAGAGGCCTGTTTGGTGCAATTGCTGGC
>A_/_H4gb|CY136944|A/mallard/Alberta/267/1996**gb
ACTAGCCACAGGGATGAGGAACATCCCTGAGAGGGCAACCAGAGGTCTATTCGGTGCAATTGCTGGC
>A_/_H4N6|CY178551|A/mallard/Saskatchewan/117/1982**gb
ACTTGCTACGGGAATGAGGAACATCCCTGAGAAAGCAACCAGAGGGCTATTTGGTGCAATTGCTGGA
>A_/_H4gb|CY101338|A/mallard/Alberta/112/2007**gb
ACTGGCTACAGGGATGAGGAACATCCCTGAGAAGGCAACCAGAGGTCTGTTTGGTGCAATTGCTGGC
>A_/_H4gb|CY101371|A/bufflehead/Alberta/399/2007(mixed)**gb
ACTGGCCACAGGGATGAGGAACATCCCTGAGAAGGCAACCAGAGGTCTGTTTGGTGCAATTGCTGGC
>A_/_H4N8|CY181077|A/blue-winged_teal/Saskatchewan/11/1982**gb
ACTTGCTACGGGAATGAGGAACATCCCTGAGAAAGCAACCAGAGGACTATTTGGTGCAATTGCTGGG
>A_/_H4N6|MH932386|A/mallard/Alberta/231/2017**gb
ACTGGCTACAGGAATGAGGAACATCCCAGAGAAGGCAACCAGAGGTCTGTTTGGTGCAATTGCTGGC
>A_/_H4N6|LC431188|A/pintail/Alberta/119/1979**gb
ACTAGCTACAGGAATGAGGAACATCCCTGAGAAGGCAACCAGAGGTCTATTTGGTGCAATTGCTGGC
>A_/_H4N6|MF046565|A/duck/Alberta/119/2016**gb
ACTGGCTACAGGGATGAGGAACATACCTGAGAAGGCAACCAGAGGTCTGTTTGGTGCAATTGCTGGC
>A_/_H4gb|CY103227|A/mallard/Alberta/108/2007**gb
ACTAGCTACAGGGATGAGGAACATCCCTGAGAAGGCAACCAGAGGTCTGTTTGGTGCAATTGCTGGC
>A_/_H4gb|CY101352|A/redhead/Alberta/337/2007**gb
ACTGGCTACAGGGATGAGGAACATCCCTGAGAAGGCAACCAGAGGTCTGTTTGGTGCAATTGCTGGC
>A_/_H4gb|CY101788|A/mallard/Alberta/196/1992**gb
ACTGGCTACAGGGATGAGGAACATCCCTGAGAAGGCAACCAGAGGTCTGTTTGGTGCAATCGCTGGC
>A_/_H4gb|CY138006|A/blue-winged_teal/Nova_Scotia/00296/2010**gb
ACTAGCTACAGGAATGAGGAACATCCCTGAGAAAGCAACCAGAGGTCTGTTTGGTGCAATTGCTGGC
>A_/_H4gb|CY128868|A/American_black_duck/Nova_Scotia/02333/2007**gb
ACTTGCTACGGGAATGAGGAACATCCCTGAGAAAGCAACCAGAGGACTATTTGGCGCAATTGCTGGG
>A_/_H4gb|CY128573|A/American_black_duck/New_Brunswick/02718/2007**gb
ACTTGCTACGGGAATGAGGAACATCCCTGAGAAAGCAACCAGAGGACTATTTGGCGCAATTGCTGGG
>A_/_H4gb|CY128596|A/American_black_duck/New_Brunswick/02566/2007**gb
ACTTGCTACGGGAATGAGGAACATCCCTGAGAAAGCAACCAGAGGACTATTTGGTGCAATTGCTGGG
>A_/_H4gb|CY103024|A/mallard/Alberta/190/2006**gb
ACTGGCTACAGGGATGAGAAACATCCCTGAGAAGGCAACCAGAGGTCTGTTTGGTGCAATTGCTGGC
>A_/_H4gb|CY103411|A/blue-winged_teal/Alberta/378/2007**gb
ACTGGCCACAGGGATGAGGAACATCCCTGAGAAGGCAACCAGAGGTCTGTTTGGTGCAATTGCTGGC
>A_/_H4N6|MH932179|A/mallard/Alberta/233/2017**gb
ACTGGCTACAGGAATGAGGAACATCCCAGAGAAGGCAACCAGAGGTCTGTTTGGTGCAATTGCTGGC
>A_/_H4N6|MH932252|A/mallard/Alberta/241/2017**gb
ACTGGCTACAGGAATGAGGAACATCCCAGAGAAGGCAACCAGAGGTCTGTTTGGTGCAATTGCTGGC
>A_/_H4N2|LC431484|A/mallard/Alberta/223/1979**gb
ACTAGCTACAGGAATGAGGAACATCCCTGAGAAGGCAACCAGAGGTCTATTTGGTGCAATTGCTGGC
>A_/_H4gb|KP286887|A/duck/Jiangxi/278/2013**gb
ACTTGCAACTGGGATGAGGAATATCCCTGAAAAGGCATCAAGAGGGCTTTTTGGAGCAATAGCTGGG
>A_/_H4N6|KR010403|A/spot-billed_duck/Shanghai/SH148/2014**gb
ACTTGCAACTGGGATGAGAAATATCCCTGAAAAGGCATCAAGAGGGCTTTTTGGAGCAATAGCTGGG
>A_/_H4N6|KR010395|A/spot-billed_duck/Shanghai/SH12/2014**gb
ACTTGCAACTGGGATGAGAAATGTCCCTGAAAAGGCATCAAGAGGGCTTTTTGGGGCAATAGCTGGA
>A_/_H4gb|KP287770|A/duck/Jiangxi/3779/2009**gb
ACTTGCAACTGGGATGAGAAATATCCCTGAGAAGGCATCAAGAGGGCTTTTTGGAGCAATAGCTGGG
>A_/_H4gb|KP287013|A/duck/Jiangxi/5575/2013**gb
ACTTGCAACTGGGATGAGAAATATCCCTGAAAAGGCATCAAGAGGGCTTTTTGGAGCAATAGCTGGG
>A_/_H4gb|KP286964|A/duck/Jiangxi/34864/2013**gb
ACTTGCAACTGGGATGAGAAATATCCCTGAAAAGGCATCAAGAGGGCTTTTTGGAGCAATAGCTGGG
>A_/_H4gb|KP286915|A/duck/Jiangxi/29297/2013**gb
ACTTGCGACTGGGATGAGAAATATCCCTGAAAAGGCATCAAGAGGGCTTTTTGGAGCAATAGCTGGG
>A_/_H4gb|KP286940|A/duck/Jiangxi/32180/2013**gb
ACTTGCAACTGGGATGAGAAATATCCCTGAAAAGGCATCAAGAGGGCTTTTTGGAGCAATAGCTGGG
>A_/_H4gb|KP287745|A/duck/Jiangxi/3078/2009**gb
ACTTGCAACTGGGATGAGAAATATCCCTGAGAAGGCATCAAGAGGGCTTTTTGGAGCAATAGCTGGG
>A_/_H4gb|KP286927|A/duck/Jiangxi/29301/2013**gb
ACTTGCGACTGGGATGAGAAATATCCCTGAAAAGGCATCAAGAGGGCTTTTTGGAGCAATAGCTGGG
>A_/_H4gb|KP416883|A/duck/Jiangxi/27810/2013**gb
ACTTGCGACTGGGATGAGAAATATCCCTGAAAAGGCATCAAGAGGGCTTTTTGGAGCAATAGCTGGG
>A_/_H4N6|MF694052|A/domestic_duck/Georgia/4/2016**gb
ACTTGCAACTGGGATGAGAAATATCCCTGAAAAGGCATCAAGAGGGCTTTTTGGGGCAATAGCTGGG
>A_/_H4N6|MF694014|A/domestic_duck/Georgia/5/2016**gb
ACTTGCAACTGGGATGAGAAATATCCCTGAAAAGGCATCAAGAGGGCTTTTTGGGGCAATAGCTGGG
>A_/_H4N6|MF693981|A/domestic_duck/Georgia/6/2016**gb
ACTTGCAACTGGGATGAGAAATATCCCTGAAAAGGCATCAAGAGGGCTTTTTGGGGCAATAGCTGGG
>A_/_H4N6|MF693991|A/domestic_duck/Georgia/7/2016**gb
ACTTGCAACTGGGATGAGAAATATCCCTGAAAAGGCATCAAGAGGGCTTTTTGGGGCAATAGCTGGG
>A_/_H4gb|KY673153|A/blue-winged_teal/Guatemala/CIP049H109-67/2012**gb
ACTAGCTACAGGAATGAGGAACATCCCTGAGAAAGCAACCAGAGGTCTGTTTGGTGCAATTGCTGGC
>A_/_H4gb|KY243287|A/blue-winged_teal/Guatemala/CIP049H102-19/2011**gb
ACTAGCTACAGGAATGAGGAACATCCCTGAGAAAACAACCAGAGGTCTGTTTGGTGCAATTGCTGGC
>A_/_H4N6|MK453336|A/migratory_bird/India/1722760/2017**gb
GCTTGCCACAGGAATGAGAAATATTCCGGAGAAGGCATCAAGAGGACTCTTTGGTGCAATAGCAGGA
>A_/_H4N8|CY079283|A/rufous-necked_stint/Japan/6KS0279/2006**gb
ACTTGCAACAGGAATGAGGAACATCCCTGAAAAGGCATCAAAAGGCCTTTTTGGAGCAATAGCTGGA
>A_/_H4N6|LC339787|A/duck/Mongolia/1117/2009**gb
ACTCGCAACAGGGATGAGGAATATTCCTGAAAAGGCATCAAGAGGGCTCTTTGGAGCAATAGCTGGA
>A_/_H4N6|KF501094|A/velvet_scoter/Mongolia/883V/2009**gb
ACTCGCAACAGGGATGAGGAATATTCCTGAAAAGGCATCAAGAGGGCTCTTTGGAGCAATAGCTGGA
>A_/_H4gb|MK192330|A/mallard/Netherlands/25/2013**gb
ACTTGCAACTGGGATGAGAAATATCCCTGAAAAGGCATCAAGAGGGCTTTTTGGGGCAATAGCTGGG
>A_/_H4N6|CY077505|A/mallard/New_Zealand/449-66/2004**gb
ACTTGCAACAGGGATGAGAAATATACCCGAAAAGGCATCAAGAGGGCTCTTCGGAGCCATAGCTGGT
>A_/_H4N6|KF113545|A/chicken/Pakistan/NARC-28842/2011**gb
ACTTGCAACAGGGATGAGAAACATCCCTGAAAAGGCATCAAGAGGGCTTTTTGGGGCAATAGCTGGG
>A_/_H4N6|CY120774|A/duck/Moscow/3799/2009**gb
ACTTGCAACTGGGATGAGAAATATTCCTGAAAAGGCATCAAGAGGGCTTTTTGGAGCAATAGCTGGG
>A_/_H4N6|CY120772|A/duck/Moscow/3735/2009**gb
ACTTGCAACTGGGATGAGAAATATTCCTGAAAAGGCATCAAGAGGGCTTTTTGGAGCAATAGCTGGG
>A_/_H4N6|CY120773|A/duck/Moscow/3740/2009**gb
ACTTGCAACTGGGATGAGAAATATTCCTGAAAAGGCATCAAGAGGGCTTTTTGGAGCAATAGCTGGG
>A_/_H4N8|EF041495|A/duck/South_Africa/1233A/2004**gb
ACTTGCAACTGGGATGAGAAATATCCCTGAAAAGGCATCAAGAGGGCTTTTTGGGGCAATAGCTGGG
>A_/_H4N6|MN530454|A/white_peckin_duck/South_Korea/N08-0187/2008**gb
ACTTGCAACGGGGATGAGGAACATTCCTGAGAAGGCATCAAGAGGACTCTTTGGAGCAATAGCTGGA
>A_/_H4gb|CY165019|A/mallard/Sweden/58359/2006**gb
ACTTGCAACTGGGATGAGAAATATTCCTGAAAAGGCATCAAGAGGGCTTTTTGGAGCAATAGCTGGG
>A_/_H4gb|CY165669|A/mallard/Sweden/80415/2008**gb
ACTTGCGACTGGGATGAGAAATATTCCTGAAAAGGCATCAAGAGGGCTTTTCGGAGCAATAGCTGGA
>A_/_H4gb|CY165047|A/mallard/Sweden/58463/2006**gb
ACTTGCAACTGGGATGAGAAATATTCCTGAAAAGGCATCAAGAGGGCTTTTTGGAGCAATAGCTGGG
>A_/_H4gb|CY165651|A/mallard/Sweden/80348/2008**gb
ACTTGCAACTGGGATGAGAAATATCCCTGAAAAGGCATCAAGAGGGCTTTTTGGGGCAATCGCTGGG
>A_/_H4gb|CY164786|A/mallard/Sweden/51976/2006**gb
ACTTGCAACTGGGATGAGAAATATTCCTGAAAAGGCATCAAGAGGGCTTTTTGGAGCAATAGCTGGG
>A_/_H4gb|CY164155|A/mallard/Sweden/52405/2006**gb
ACTTGCAACTGGGATGAGGAATATCCCTGAAAAGGCATCAAGAGGGCTTTTTGGGGCAATAGCTGGG
>A_/_H4gb|CY165886|A/mallard/Sweden/101782/2009**gb
ACTTGCAACTGGAATGAGAAATATTCCTGAAAAGGCATCAAGAGGGCTTTTTGGAGCAATAGCTGGG
>A_/_H4gb|CY132410|A/mallard/Ohio/11OS1982/2011(mixed)**gb
ACTAGCTACAGGAATGAGGAACATCCCTGAGAAAGCAACCAGAGGTCTGTTTGGTGCAATTGCTGGC
>A_/_H4N6|CY126590|A/shorebird/Delaware_Bay/296/2008**gb
ACTTGCTACGGGAATGAGGAACATCCCTGAGAAAGCAACCAGAGGACTATTTGGTGCAATTGCTGGG
>A_/_H4gb|CY132759|A/northern_pintail/Mississippi/10OS4521/2010**gb
ACTGGCTACAGGGATGAGGAACATCCCTGAGAAGGCAACCAGAGGCCTGTTTGGTGCAATTGCTGGC
>A_/_H4N6|CY130209|A/mallard/Interior_Alaska/9BM2398R0/2009**gb
ACTGGCTACAGGGATGAGGAACATACCTGAGAAGGCAACCAGAGGTCTGTTTGGTGCAATTGCTGGC
>A_/_H4N6|CY130461|A/mallard/Interior_Alaska/10BM03979R0/2010**gb
ACTGGCTACAGGAATGAGAAACATCCCTGAAAAGGCAACCAGAGGTCTGTTTGGTGCAATTGCTGGC
>A_/_H4N6|CY130429|A/northern_shoveler/Interior_Alaska/10BM02593R0/2010**gb
ACTGGCTACAGGAATGAGAAACATCCCTGAAAAGGCAACCAGAGGTCTGTTTGGTGCAATTGCTGGC
>A_/_H4N6|CY130445|A/northern_pintail/Interior_Alaska/10BM02791R0/2010**gb
ACTGGCTACAGGAATGAGAAACATCCCTGAAAAGGCAACCAGAGGTCTGTTTGGTGCAATTGCTGGC
>A_/_H4gb|CY135207|A/American_green-winged_teal/Interior_Alaska/10BM05438R0/2010(mixed)**gb
ACTGGCTACAGGAATGAGAAACATCCCTGAAAAGGCAACCAGAGGTCTGTTTGGTGCAATTGCTGGC
>A_/_H4N2|CY178679|A/mallard/Wisconsin/373/1981**gb
ACTTGCTACGGGAATGAGGAACATCCCTGAGAAGGCAACCAGAGGTCTATTTGGTGCAATTGCTGGG
>A_/_H4N1|CY179323|A/mallard/Wisconsin/394/1977**gb
ACTTGCTACGGGAATGAGGAACATCCCTGAGAAGGCAACCAGAGGTCTATTTGGTGCAATTGCTGGA
>A_/_H4gb|CY140152|A/northern_pintail/North_Dakota/Sg-00749/2008**gb
ACTGGCTACAGGAATGAGGAACATCCCTGAGAAGGCAACCAGAGGTCTGTTTGGTGCAATTGCTGGC
>A_/_H4gb|CY139640|A/mallard/Minnesota/Sg-00981/2008**gb
ACTGGCTACAGGGATGAGAAACATCCCTGAGAAGGCAACCAGAGGCCTGTTTGGTGCAATTGCTGGC
>A_/_H4gb|CY140061|A/northern_shoveler/Minnesota/Sg-00646/2008**gb
ACTGGCTACAGGGATGAGGAACATCCCTGAGAAGGCAACCAGAGGTCTGTTTGGTGCAATTGCCGGC
>A_/_H4gb|CY140769|A/mallard/Minnesota/AI09-3047/2009**gb
ACTAGCTACAGGAATGAGGAACATCCCTGAGAAAGCAACCAGAGGTCTGTTTGGTGCAATTGCTGGC
>A_/_H4gb|CY145369|A/ruddy_turnstone/New_Jersey/Sg-00545/2008**gb
ACTTGCTACGGGAATGAGGAACATCCCTGAGAAAGCAACCAGAGGACTATTTGGTGCAATTGCTGGG
>A_/_H4gb|CY140457|A/mallard/Minnesota/Sg-00902/2008**gb
ACTGGCTACAGGGATGAGGAACATCCCTGAGAAGGCAACCAGAGGCCTGTTTGGTGCAATTGCTGGC
>A_/_H4gb|CY143844|A/northern_pintail/Interior_Alaska/10BM10556R0/2010**gb
ACTGGCTACAGGGATGAGGAACATCCCTGAGAAGGCAACCAGAGGTCTGTTTGGTGCAATTGCTGGC
>A_/_H4gb|CY126630|A/shorebird/Delaware_Bay/606/2008**gb
ACTTGCTACGGGAATGAGGAACATCCCTGAGAAAGCAACCAGAGGACTATTTGGTGCAATTGCTGGG
>A_/_H4gb|CY079566|A/mallard/Wisconsin/08OS2254/2008**gb
ACTTGCTACGGGAATGAGGAACATCCCTGAGAAAGCAACCAGAGGACTATTTGGTGCAATTGCTGGG
>A_/_H4Nmixed|CY130217|A/mallard/Interior_Alaska/9BM2400R1/2009**gb
ACTGGCTACAGGGATGAGGAACATACCTGAGAAGGCAACCAGAGGTCTGTTTGGTGCAATTGCTGGC
>A_/_H4gb|CY094677|A/mallard/California/5205/2009**gb
ATTGGCTACAGGGATGAGGAACATCCCTGAAAAAGCAACCAGAGGTCTGTTTGGTGCAATTGCTGGC
>A_/_H4N6|CY180556|A/mallard/Wisconsin/356/1976**gb
ACTAGCTACAGGGATGAGGAACATCCCTGAGAAGGCCACCAGAGGTCTATTTGGTGCAATTGCTGGC
>A_/_H4gb|CY079147|A/northern_shoveler/Interior_Alaska/8BM3575/2008**gb
ACTGGCTACAGGGATGAGAAACATCCCTGAGAAGGCAACCAGAGGTCTGTTTGGTGCAATTGCTGGC
>A_/_H4gb|KY131149|A/king_eider/Alaska/759/2013**gb
ACTTGCAACTGGGATGAGGAATATCCCTGAAAAGGCACCAAGAGGGCTTTTTGGAGCAATAGCTGGG
>A_/_H4gb|KY131271|A/green-winged_teal/Alaska/UGAI15-6395/2015**gb
ACTGGCTACAGGGATGAGGAATATCCCTGAGAAGACAACCAGAGGTCTGTTTGGTGCAATTGCTGGC
>A_/_Mixed|KY678661|A/mallard/Ohio/15OS5800/2015**gb
ACTGGCTACAGGGATGAGGAACATCCCTGAGAAGGCAACCAGAGGCCTGTTTGGGGCAATTGCTGGA
>A_/_H4Nmixed|KY013824|A/blue-winged_teal/Minnesota/UGAI15-4627/2015**gb
ACTGGCTACAGGAATGAGGAACATCCCTGAGAAGGCAACCAGAGGTCTGTTTGGTGCAATTGCTGGC
>A_/_H4Nmixed|KY013677|A/mallard/Minnesota/UGAI14-2257/2014**gb
ACTGGCTACAGGAATGAGGAACATCCCTGAGAAGGCAACCAGAGGTCTGTTTGGTGCAATTGCTGGC
>A_/_H4gb|KY828761|A/mallard/California/UCD898/2015**gb
ATTGGCTACAGGGATGAGGAACATACCTGAGAAAGCAACCAGAGGTCTGTTTGGTGCAATTGCTGGC
>A_/_H4N2|CY180316|A/mallard/Wisconsin/619/1983**gb
ACTTGCTACGGGAATGAGGAACATCCCTGAGAAGGCAGCCAGAGGTCTATTTGGTGCAATTGCTGGG
>A_/_H4gb|CY079035|A/green-winged_teal/Interior_Alaska/7MP1672R1/2007**gb
ACTGGCTACAGGGATGAGGAACATCCCTGAGAAGGCAACCAGAGGTCTGTTTGGTGCAATTGCTGGC
>A_/_H4N8|CY093862|A/bufflehead/California/8522/2008**gb
ACTGGCTACAGGGATGAGGAACATCCCTGAGAAGGCAACCAGAGGCCTGTTTGGTGCAATTGCTGGC
>A_/_H4N6|CY097042|A/blue-winged_teal/Wisconsin/2753/2009**gb
ACTGGCTACAGGGATGAGGAACATCCCTGAGAAGGCAACCAGAGGCCTGTTTGGTGCAATTGCTGGC
>A_/_H4gb|CY097219|A/blue-winged_teal/Wisconsin/3061/2009**gb
ACTGGCTACAGGGATGAGGAATATCCCTGAGAAGGCAACCAGAGGTCTGTTTGGTGCAATTGCTGGC
>A_/_H4N6|CY097010|A/mallard/Wisconsin/2653/2009**gb
ACTGGCTACAGGGATGAGGAACATCCCTGAGAAGGCGACCAGAGGCCTGTTTGGTGCAATTGCTGGC
>A_/_H4N2|CY096978|A/American_black_duck/Wisconsin/2542/2009**gb
ACTGGCTACAGGGATGAGGAACATCCCTGAGAAGGCGACCAGAGGCTTGTTTGGTGCAATTGCTGGC
>A_/_H4gb|CY141132|A/red-necked_grebe/Minnesota/AI10-2531/2010**gb
ACTGGCTACAGGGATGAGGAACATCCCTGAGAAGGCAACCAGAGGTCTGTTTGGTGCAATTGCTGGC
>A_/_H4gb|CY166410|A/mallard/Wisconsin/11OS4204/2011**gb
ACTGGCTACAGGGATGAGGAACATCCCTGAGAAGGCAACCAGAGGTCTGTTTGGTGCAATTGCTGGC
>A_/_H4N2|CY178575|A/blue-winged_teal/Wisconsin/281/1982**gb
ACTAGCTACAGGGATGAGGAACATCCCTGAGAAGGCAACCAGAGGTCTATTTGGTGCAATTGCTGGC
>A_/_H4N2|CY180372|A/mallard/Wisconsin/209/1976**gb
ACTTGCTACAGGAATGAGGAACATCCCTGAGAAGGCAACCAGAGGTCTATTTGGTGCAATTGCTGGT
>A_/_H4N2|CY180444|A/blue-winged_teal/Wisconsin/440/1979**gb
ACTTGCTACGGGAATGAGGAACATCCCTGAGAAGGCAACCAGAGGTCTATTTGGTGCAATTGCTGGA
>A_/_H4N2|CY178559|A/blue-winged_teal/Wisconsin/259/1982**gb
ACTAGCTACAGGGATGAGGAACATTCCTGAGAAGACAACCAGAGGTCTATTTGGTGCAATTGCTGGC
>A_/_H4N6|CY178591|A/blue-winged_teal/Wisconsin/330/1984**gb
ACTAGCTACAGGGATGAGGAACATCCCTGAGAAGGCAACCAGAGGTCTATTTGGTGCAATTGCTGGC
>A_/_H4N6|CY180468|A/duck/Minnesota/110/1974**gb
ACTTGCTACAGGAATGAGGAACATCCCTGAGAAGGCAACCAGAGGTCTATTTGGTGCAATTGCTGGT
>A_/_H4N8|CY178791|A/mallard/Wisconsin/902/1982**gb
ACTTGCCACGGGAATGAGGAACATCCCTGAGAAGGCAACCAGAGGTCTATTTGGTGCAATTGCTGGG
>A_/_H4N6|CY181125|A/blue-winged_teal/Wisconsin/19/1974**gb
ACTTGCTACAGGAATGAGGAACATCCCTGAGAAGACAACCAGAGGTCTATTTGGTGCAATTGCTGGT
>A_/_H4N6|CY180460|A/duck/Minnesota/104/1974**gb
ACTTGCTACAGGAATGAGGAACATCCCTGAGAAGGCAACCAGAGGTCTATTTGGTGCAATTGCTGGT
>A_/_H4N6|CY181241|A/mallard/Wisconsin/14/1974**gb
ACTTGCTACAGGAATGAGGAACATCCCTGAGAAGGCAACCAGGGGTCTATTTGGTGCAATTGCTGGT
>A_/_H4N8|CY179227|A/mallard/Wisconsin/1349/1983**gb
ACTAGCTACAGGAATGAGGAACATCCCTGAGAAGGCAACCAGAGGTCTATTTGGTGCAATTGCTGGC
>A_/_H4N2|CY177822|A/mallard/Wisconsin/851/1982**gb
ACTTGCTACGGGAATGAGGAACATCCCTGAGAAGGCAACCAGAGGTCTATTTGGTGCAATTGCTGGG
>A_/_H4N6|CY178986|A/snipe/Wisconsin/330/1976**gb
ACTAGCTACAGGAATGAGGAACATCCCTGAGAAGGCAACCAGAGGTCTATTTGGTGCAATTGCTGGC
>A_/_H4N2|CY180364|A/wood_duck/Wisconsin/147/1976**gb
ACTTGCTACAGGAATGAGGAACATCCCTGAGAAGGCAACCAGAGGTCTATTTGGTGCAATTGCTGGT
>A_/_H4gb|CY177536|A/duck/Minnesota/23/1975**gb
ACTTGCTACGGGAATGAGGAACATCCCTGAGAAGGCAACCAGAGGTCTATTTGGTGCAATTGCTGGC
>A_/_H4N2|CY180596|A/green-winged_teal/Wisconsin/118/1979**gb
ACTTGCTACGGGAATGAGGAACATCCCTGAGAAGGCAACCAGAGGTCTATTTGGTGCAATTGCTGGA
>A_/_H4N8|CY180852|A/mallard/Wisconsin/120/1980**gb
ACTAGCTACAGGAATGAGGAACATCCCTGAGAAGGCAACCAGAGGTCTATTTGGTGCAATTGCTGGC
>A_/_H4N6|CY177894|A/blue-winged_teal/Wisconsin/376/1983**gb
ACTTGCTACGGGAATGAGGAACATCCCTGAGAAGGCAGCCAGAGGTCTATTTGGTGCAATTGCTGGG
>A_/_H4N6|CY180340|A/mallard/Wisconsin/364/1984**gb
ACTAGCTACAGGGATGAGGAACATCCCTGAGAAGGCAACCAGAGGTCTATTTGGTGCAATTGCTGGT
>A_/_H4N6|CY180348|A/mallard/Wisconsin/64/1976**gb
ACTAGCTACAGGGATGAGGAACATCCCTGAGAAGGCCACCAGAGGTCTATTTGGTGCAATTGCTGGC
>A_/_H4N6|CY178607|A/blue-winged_teal/Wisconsin/393/1984**gb
ACTAGCTACAGGGATGAGGAACATCCCTGAGAAGGCAACCAGAGGTCTATTTGGTGCAATTGCTGGC
>A_/_H4N2|CY179299|A/mallard/Wisconsin/1719/1983**gb
ACTTGCTACGGGAATGAGGAACATCCCTGAGAAGGCAGCCAGAGGTCTATTTGGTGCAATTGCTGGG
>A_/_H4N6|CY179331|A/mallard/Wisconsin/607/1977**gb
ACTAGCTACAGGAATGAGGAACATCCCTGAAAAGGCAACCAGAGGTCTATTTGGTGCAATTGCTGGC
>A_/_H4N2|CY177886|A/mallard/Wisconsin/920/1982**gb
ACTTGCTACGGGAATGAGGAACATCCCTGAGAAAGCAACCAGAGGACTATTTGGTGCAATTGCTGGA
>A_/_H4N6|CY178503|A/mallard/Wisconsin/1944/1983**gb
ACTTGCTACGGGAATGAGGAACATCCCTGAAAAGGCAGCCAGAGGTCTATTTGGTGCAATTGCTGGG
>A_/_H4N3|CY179019|A/green-winged_teal/Wisconsin/404/1976**gb
ACTTGCTACAGGAATGAGGAACATCCCTGAGAAGGCAACCAGAGGTCTATTTGGTGCAATTGCTGGT
>A_/_H4N2|CY177998|A/mallard/Wisconsin/2191/1984**gb
ACTTGCTACGGGAATGAGGAACATCCCTGAGAAGGCAGCCAGAGGTCTATTTGGTGCAATTGCTGGG
>A_/_H4gb|CY177545|A/duck/Minnesota/38/1974**gb
ACTTGCTACAGGAATGAGGAACATCCCTGAGAAGGCAACCAGAGGTCTATTTGGTGCAATTGCTGGT
>A_/_H4N6|CY178438|A/duck/Wisconsin/2731/1985**gb
ATTAGCTACAGGAATGAGGAACATCCCTGAGAAAGCAACCAGGGGTCTATTTGGTGCAATTGCTGGC
>A_/_H4N2|CY178398|A/mallard/Wisconsin/333/1981**gb
ACTTGCTACGGGAATGAGGAACATCCCTGAGAAGGCAACCAGAGGTCTATTTGGTGCAATTGCTGGG
>A_/_H4N6|CY178046|A/mallard/Wisconsin/2304/1984**gb
ACTAGCTACAGGGATGAGGAACATCCCTGAGAAGGCAACCAGAGGTCTATTTGGTGCAATTGCTGGC
>A_/_H4N6|CY179755|A/blue-winged_teal/Wisconsin/278/1975**gb
ACTAGCTACAGGAATGAGGAACATCCCTGAGAAGGCAACCAGAGGTCTATTTGGTGCAATTGCTGGC
>A_/_H4N2|CY180548|A/widgeon/Wisconsin/230/1976**gb
ACTTGCTACAGGAATGAGGAACATCCCTGAGAAGGCAACCAGAGGTCTATTTGGTGCAATTGCTGGT
>A_/_H4N2|CY181305|A/mallard/Wisconsin/145/1978**gb
ACTAGCTACAGGAATGAGGAACATCCCTGAAAAGGCAACCAGAGGTCTATTTGGTGCAATTGCTGGC
>A_/_H4N2|CY180300|A/mallard/Wisconsin/477/1981**gb
ACTTGCTACGGGAATGAGGAACATCCCTGAGAAGGCAACCAGAGGTCTATTTGGTGCAATTGCTGGG
>A_/_H4N8|CY177798|A/mallard/Wisconsin/830/1982**gb
ACTTGCTACGGGAATGAGGAACATCCCTGAGAAGGCAACCAGAGGTCTATTTGGTGCAATTGCTGGG
>A_/_H4N8|CY180428|A/mallard/Wisconsin/473/1976**gb
ACTAGCTACAGGAATGAGGAACATCCCTGAGAAGGCAACCAGAGGTCTATTTGGTGCAATTGCTGGC
>A_/_H4N2|CY180436|A/blue-winged_teal/Wisconsin/778/1976**gb
ACTTGCTACAGGAATGAGGAACATCCCTGAGAAGGCAACCAGAGGTCTATTTGGTGCAATTGCTGGT
>A_/_H4N6|CY180476|A/duck/Minnesota/24/1975**gb
ACTTGCTACAGGAATGAGGAACATCCCTGAGAAGGCAACCAGAGGTCTATTTGGTGCAATTGCTGGT
>A_/_H4N2|CY177870|A/mallard/Wisconsin/903/1982**gb
ACTTGCTACGGGAATGAGGAACATCCCTGAGAAAGCAACCAGAGGACTATTTGGTGCAATTGCTGGA
>A_/_H4N6|CY178807|A/mallard/Wisconsin/1656/1983**gb
ACTTGCTACGGGAATGAGGAACATCCCTGAGAAGGCAGCCAGAGGTCTATTTGGTGCAATTGCTGGG
>A_/_H4N6|CY178054|A/mallard/Wisconsin/2322/1984**gb
ACTAGCTACAGGGATGAGGAACATCCCTGAGAAGGCAACCAGAGGTCTATTTGGTGCAATTGCTGGC
>A_/_H4N6|CY178799|A/blue-winged_teal/Wisconsin/402/1983**gb
ACTTGCCACGGGAATGAGGAACATCCCTGAGAAGGCAACCAGAGGTCTATTTGGTGCAATTGCTGGG
>A_/_H4N6|CY181361|A/mallard/Wisconsin/1683/1983**gb
ACTTGCTACGGGAATGAGGAACATCCCTGAGAAGGCAGCCAGAGGTCTATTTGGTGCAATTGCTGGG
>A_/_H4N2|CY181345|A/mallard/Wisconsin/365/1981**gb
ACTTGCTACGGGAATGAGGAACATCCCTGAGAAGGCAACCAGAGGTCTATTTGGTGCAATTGCTGGG
>A_/_H4N6|CY179347|A/mallard/Wisconsin/1674/1983**gb
ACTTGCTATGGGAATGAGGAACATCCCTGAGAAGGCAGCCAGAGGTCTATTTGGTGCAATTGCTGGG
>A_/_H4N2|CY180452|A/mallard/Wisconsin/637/1979**gb
ACTTGCTACGGGAATGAGGAATATCCCTGAGAAGGCAACCAGAGGTCTATTTGGTGCAATTGCTGGC
>A_/_H4N6|CY177369|A/mallard/California/1486P/2013**gb
ACTGGCTACAGGAATGAGGAACATCCCAGAGAAGGCAACCAGAGGTCTGTTTGGTGCAATTGCTGGC
>A_/_H4N6|CY177157|A/mallard/California/1358/2013**gb
ACTGGCTACAGGAATGAGGAACATCCCAGAGAAGGCAACCAGAGGTCTGTTTGGTGCAATTGCTGGC
>A_/_H4N8|KJ568241|A/blue-winged_teal/Iowa/13OS2367/2013**gb
ACTAGCTACAGGAATGAGAAACATCCCTGAGAAAGCAACCAGAGGTCTGTTTGGTGCAATTGCTGGC
>A_/_H4N6|CY177117|A/mallard/California/1324V/2013**gb
ACTGGCTACAGGAATGAGGAACATCCCAGAGAAGGCAACCAGAGGTCTGTTTGGTGCAATTGCTGGC
>A_/_H4N6|CY177409|A/mallard/California/1497/2013**gb
ACTGGCTACAGGAATGAGGAACATCCCAGAGAAGGCAACCAGAGGTCTGTTTGGTGCAATTGCTGGC
>A_/_H4N6|CY177133|A/mallard/California/1349/2013**gb
ACTGGCTACAGGAATGAGGAACATCCCAGAGAAGGCAACCAGAGGTCTGTTTGGTGCAATTGCTGGC
>A_/_H4N6|CY177101|A/mallard/California/940V/2013**gb
ACTGGCTACAGGAATGAGGAACATCCCAGAGAAGGCAACCAGAGGTCTGTTTGGTGCAATTGCTGGC
>A_/_H4N6|CY177255|A/mallard/California/1398/2013**gb
ACTGGCTACAGGAATGAGGAACATCCCAGAGAAGGCAACCAGAGGTCTGTTTGGTGCAATTGCTGGC
>A_/_H4N6|CY177141|A/mallard/California/1353/2013**gb
ACTGGCTACAGGAATGAGGAACATCCCAGAGAAGGCAACCAGAGGTCTGTTTGGTGCAATTGCTGGC
>A_/_H4gb|CY166661|A/mallard/Wisconsin/11OS3467/2011**gb
ACTGGCTACAGGGATGAGGAACATCCCTGAGAAGGCGACCAGAGGCCTGTTTGGTGCAATTGCTGGC
>A_/_H4N8|KJ568225|A/blue-winged_teal/Iowa/13OS2337/2013**gb
ACTAGCTACAGGAATGAGAAACATCCCTGAGAAAGCAACCAGAGGTCTGTTTGGTGCAATTGCTGGC
>A_/_H4gb|CY140885|A/mallard/Minnesota/AI09-3819/2009**gb
ACTGGCTACAGGGATGAGGAACATCCCTGAGAAGGCAACCAGAGGCCTGTTTGGTGCAATTGCTGGC
>A_/_H4gb|CY141114|A/red-necked_grebe/Minnesota/AI10-2529/2010**gb
ACTGGCTACAGGGATGAGGAACATCCCTGAGAAGGCAACCAGAGGTCTGTTTGGTGCAATTGCTGGC
>A_/_H4gb|CY140383|A/mallard/Minnesota/Sg-00824/2008**gb
ACTGGCTACAGGGATGAGGAACATCCCTGAGAAGGCAACCAGAGGTCTGTTTGGTGCAATTGCTGGC
>A_/_H4gb|CY196259|A/mallard/Interior_Alaska/11BM03859/2011**gb
ACTGGCTACAGGAATGAGAAACATCCCTGAAAAGGCAACCAGAGGTCTGTTTGGTGCAATTGCTGGC
>A_/_H4gb|CY205442|A/blue-winged_teal/Texas/AI11-5079/2011**gb
ACTGGCTACAGGAATGAGGAACATCCCTGAGAAGGCAACCAGAGGTCTGTTTGGTGCAATTGCTGGC
>A_/_H4gb|CY205443|A/blue-winged_teal/Texas/AI11-5079/2011**gb
ACTAGCTACAGGAATGAGAAACATCCCTGAGAAAGCAACCAGAGGTCTGTTTGGTGCAATTGCTGGC
>A_/_H4gb|CY166443|A/mallard/Wisconsin/11OS3490/2011**gb
ACTGGCTACAGGGATGAGGAACATCCCTGAGAAAGCGACCAGAGGCCTGTTTGGTGCAATTGCTGGC
>A_/_H4gb|CY177165|A/mallard/California/1367/2013**gb
ACTGGCTACAGGAATGAGGAACATCCCAGAGAAAGCAACCAGAGGTCTGTTTGGTGCAATTGCTGGC
>A_/_H4gb|CY177287|A/mallard/California/1412/2013**gb
ACTGGCTACAGGAATGAGGAACATCCCAGAGAAGGCAACCAGAGGTCTGTTTGGTGCAATAGCTGGC
>A_/_H4gb|CY176981|A/mallard/California/1479/2013**gb
ACTGGCTACAGGAATGAGGAACATCCCAGAGAAGGCAACCAGAGGTCTGTTTGGTGCAATTGCTGGC
>A_/_H4gb|CY166144|A/American_green-winged_teal/Missouri/11OS2630/2011**gb
ACTGGCTACAGGAATGAGGAACATCCCTGAAAAGGCAACCAGAGGTCTGTTCGGTGCAATTGCTGGC
>A_/_H4gb|CY177589|A/duck/Wisconsin/1177/1978**gb
ACTTGCTACAGGAATGAGGAACATCCCTGAAAAGGCAACCAGAGGTCTATTTGGTGCAATTGCTGGT
>A_/_H4gb|CY120517|A/northern_shoveler/California/3185/2010**gb
ACTAGCTACAGGGATGAGGAACATCCCCGAGAAGGCAACCAGAGGTCTGTTTGGTGCAATTGCTGGT
>A_/_H4gb|CY132768|A/mallard/Wisconsin/10OS3868/2010**gb
ACTGGCTACAGGAATGAGGAACATCCCTGAAAAGGCAACCAGAGGTCTGTTTGGTGCAATTGCTGGC
>A_/_H4gb|CY135253|A/mallard/Interior_Alaska/10BM06397R0/2010**gb
ACTGGCTACAGGAATGAGAAACATCCCTGAAAAGGCAACCAGAGGTCTGTTTGGTGCAATTGCTGGC
>A_/_H4gb|CY186968|A/northern_pintail/Ohio/12OS3183/2012**gb
ACTGGCTACAGGGATGAGAAACATCCCTGAGAAGGCAACCAGAGGCCTGTTTGGTGCAATTGCTGGC
>A_/_H4gb|CY204387|A/mallard/Maryland/14OS1307/2014**gb
ACTGGCTACAGGGATGAGGAACATCCCTGAGAAGGCAACCAGAGGCCTGTTTGGGGCAATTGCTGGC
>A_/_H4gb|CY205523|A/blue-winged_teal/Texas/AI10-3302/2010**gb
ACTAGCTACAGGAATGAGGAACATCCCTGAGAAAGCAACCAGAGGTCTGTTTGGTGCAATTGCTGGC
>A_/_H4gb|CY205388|A/blue-winged_teal/Texas/AI10-3345/2010**gb
ACTAGCTACAGGAATGAGGAACATCCCTGAGAAAGCAACCAGAGGTCTGTTTGGTGCAATTGCTGGC
>A_/_H4gb|CY132384|A/mallard/Ohio/11OS2072/2011**gb
ACTGGCTACAGGGATGAGGAACATCCCTGAGAAGGCAACCAGAGGCCTGTTTGGTGCAATTGCTGGC
>A_/_H4gb|CY145807|A/mallard/New_Jersey/Sg-00942/2008**gb
ACTGGCTACAGGGATGAGGAACATCCCTGAGAAGGCAACCAGAGGTCTGTTTGGTGCAATTGCTGGC
>A_/_H4gb|CY206382|A/blue-winged_teal/Texas/AI13-3611/2013**gb
ACTGGCTACAGGGATGAGGAACATCCCTGAGAAGGCAACCAGAGGTCTGTTTGGTGCAATTGCTGGC
>A_/_H4gb|CY205499|A/blue-winged_teal/Texas/UGAI14-3653/2014**gb
ACTGGCTACAGGAATGAGGAACATCCCAGAGAAGGCAACCAGAGGTCTGTTTGGTGCAATTGCTGGC
>A_/_H4gb|CY132790|A/American_green-winged_teal/Iowa/10OS2467/2010**gb
ACTAGCTACAGGAATGAGGAACATCCCTGAGAAAGCAACCAGAGGTCTGTTTGGTGCAATTGCTGGC
>A_/_H4gb|CY167028|A/northern_pintail/Illinois/11OS4756/2011**gb
ACTAGCTACAGGAATGAGGAACATCCCTGAGAAAGCAACAAGAGGTCTGTTTGGTGCAATTGCTGGC
>A_/_H4gb|CY140401|A/mallard/Minnesota/Sg-00836/2008**gb
ACTGGCTACAGGGATGAGGAACATCCCTGAGAAGGCAACCAGAGGCCTGTTTGGTGCAATTGCTGGC
>A_/_H4gb|CY143330|A/mallard/Interior_Alaska/9BM12694R1/2009**gb
ACTGGCTACAGGGATGAGGAACATCCCTGAGAAGGCAACCAGAGGTCTGTTTGGTGCAATTGCTGGC
>A_/_H4gb|CY096756|A/pintail/Alaska/99/2005**gb
ACTAGCCACAGGAATGAGGAACATCCCTGAGAAAGCAACCAGAGGTCTATTCGGTGCGATTGCTGGA
>A_/_H4gb|CY235048|A/cinnamon_teal/Idaho/UGAI16-1910/2016**gb
ACTGGCTACGGGAATGAGGAACATCCCTGAGAAGGCAACCAGAGGCCTGTTTGGTGCAATTGCTGGA
>A_/_H4gb|KR077996|A/redhead/Ohio/13OS0377/2013**gb
ACTAGCTACAGGAATGAGGAACATCCCTGAGAAAGCAACCAGAGGTCTGTTTGGTGCAATTGCTGGC
>A_/_Mixed|KT338476|A/northern_pintail/Alaska/579/2014**gb
ATTGGCCACAGGGATGAGGAACATTCCTGAGAAGGCAACCAGAGGTCTATTTGGTGCAATTGCTGGC
>A_/_H4gb|CY203990|A/mallard/Maryland/09OS1146/2009**gb
ACTGGCTACAGGGATGAGGAACATCCCTGAGAAGGCAACCAGAGGTCTGTTTGGTGCAATTGCTGGC
>A_/_H4gb|CY204015|A/blue-winged_teal/Ohio/14OS2029/2014**gb
ACTGGCTACAGGAATGAGGAACATCCCTGAGAAGGCAACCAGAGGTCTGTTTGGTGCAATTGCTGGC
>A_/_H4gb|CY204223|A/mallard/Ohio/14OS0949/2014**gb
ACTGGCTACAGGGATGAGGAATATCCCTGAGAAGGCAACCAGAGGTCTGTTTGGTGCAATTGCTGGC
>A_/_H4gb|CY205431|A/blue-winged_teal/Texas/AI11-4836/2011**gb
ACTAGCTACAGGAATGAGGAACATCCCTGAGAAAGCAACCAGAGGTCTGTTTGGTGCAATCGCTGGC
>A_/_H4gb|CY206552|A/blue-winged_teal/Texas/AI13-4094/2013**gb
ACTGGCTACAGGAATGAGGAACATCCCTGAGAAGGCAACCAGAGGTCTGTTTGGTGCAATTGCTGGC
>A_/_H4gb|CY205605|A/blue-winged_teal/Louisiana/AI10-3608/2010**gb
ACTGGCTACAGGAATGAGGAACATCCCTGAGAAGGCAACCAGAGGTCTGTTTGGTGCAATTGCTGGC
>A_/_H4gb|CY206031|A/blue-winged_teal/Texas/AI11-3720/2011**gb
ACTAGCTACAGGAATGAGGAACATCCCTGAGAAAGCAACCAGAGGTCTGTTTGGTGCAATTGCTGGC
>A_/_H4gb|CY205454|A/blue-winged_teal/Texas/AI12-3640/2012**gb
ACTGGCTACAGGAATGAGGAACATCCCAGAGAAGGCAACCAGAGGTCTGTTTGGTGCAATTGCTGGC
>A_/_H4N6|KX351533|A/mallard/California/UCD975/2015**gb
ATTGGCTACAGGGATGAGGAACATACCTGAGAAAGCAACCAGAGGTCTGTTTGGTGCAATTGCTGGC
>A_/_H4N8|KX351654|A/mallard/California/UCD841/2015**gb
ATTGGCTACAGGGATGAGGAACATACCTGAGAAAGCAACCAGAGGTCTGTTTGGTGCAATTGCTGGC
>A_/_H4N6|KX351618|A/mallard/California/57871/2015**gb
ATTGGCTACAGGGATGAGGAACATACCTGAGAAAGCAACCAGAGGTCTGTTTGGTGCAATTGCTGGC
>A_/_H4N6|KX714338|A/American_green-winged_teal/Alaska/14366/2006**gb
ACTAGCCACAGGAATGAGGAACATCCCTGAGAAAGTAACCAGAGGTCTATTCGGTGCGATTGCTGGA
>A_/_H4N6|KX714330|A/American_green-winged_teal/Alaska/14258/2006**gb
ACTAGCCACAGGAATGAGGAACATCCCTGAGAAAGCAACCAGAGGTCTATTCGGTGCGATTGCTGGA
>A_/_H4gb|CY205406|A/blue-winged_teal/Texas/AI11-3403/2011**gb
ACTAGCTACAGGAATGAGGAACATCCCTGAGAAAGCAACCAGAGGTCTGTTTGGTGCAATTGCTGGC
>A_/_H4N6|KY131337|A/northern_pintail/Alaska/UGAI15-6995/2015**gb
ACTGGCTACAGGAATGAGGAACATCCCAGAGAAGGCAACCAGAGGTCTGTTTGGTGCAATTGCTGGC
>A_/_H4gb|CY194131|A/mallard/Southcentral_Alaska/12ML01003_AAF1/2014**gb
ACTGGCTACAGGGATGAGGAATATCCCTGAGAAGGCAACCAGAGGTCTGTTTGGTGCAATTGCTGGC
>A_/_H4gb|CY077978|A/blue-winged_teal/Texas/Sg-00087/2007**gb
ACTAGCTACAGGGATGAGGAACATCCCTGAGAAGGCAACCAGAGGTCTGTTTGGTGCAATTGCTGGC
>A_/_H4gb|MK995710|A/Cinnamon_Teal/California/D1715700/2017**gb
ACTGGCTACAGGAATGAGGAACATCCCTGAGAAGGCAACCAGAGGCCTGTTTGGTGCAATTGCTGGA
>A_/_H4N7|MN210147|A/Glaucous-Winged_Gull/Southcentral_Alaska/17MB01587/2017**gb
ACTGGCTACAGGAATGAGAAATATCCCTGAAAAGGCAACCAGAGGTCTGTTTGGTGCAATTGCTGGC
>A_/_H4N5|MN814786|A/Ruddy_Turnstone/Delaware/126/2019**gb
ACTGGCTACAGGAATGAGGAACATCCCTGAGAAGGCAACCAGAGGTCTGTTTGGTGCAATTGCTGGC
>A_/_H4N6|MN253608|A/Mallard/North_Dakota/AH0004271S.4.A/2015**gb
ACTGGCTACAGGGATGAGGAACATCCCTGAGAGGGCAACCAGAGGTCTGTTTGGTGCAATTGCTGGC
>A_/_H4N6|MN253610|A/Northern_Pintail/South_Dakota/AH0015006S.4.A/2015**gb
ATTGGCTACAGGGATGAGAAACATCCCTGAAAAAGCAACCAGAGGTCTGTTTGGTGCAATTGCCGGC
>A_/_H4N2|MN253611|A/Mallard/Colorado/AH0026134S.4.A/2015**gb
GCTGGCTACAGGAATGAGGAACATCCCAGAGAAGGGAACCAGAGGTCTGTTTGGTGCAATTGCTGGT
>A_/_H4N6|MN253615|A/Mallard/South_Dakota/AH0037735S.4.A/2015**gb
ACTGGCTACAGGAATGAGGAACATCCCTGAGAAGGCAACCAGAGGTCTGTTTGGTGCAATTGCTGGC
>A_/_H4gb|MN253623|A/Mallard/North_Dakota/AH0050138S.4.B/2015**gb
ACTGGCTACAGGGATGAGGAACATACCTGAGAAAGCAACCAGAGGTCTGTTTGGTGCAATTGCTGGC
>A_/_H4N8|MN253630|A/Mallard/North_Carolina/AH0114261S.4.A/2017**gb
ACTGGCTACAGGAATGAGGAACATCCCAGAGAAGGCAACCAGAGGTCTGTTTGGTGCAATTGCTGGC
>A_/_H4N6|MN253619|A/Blue-winged_Teal/Texas/AH0040744S.4.A/2015**gb
ACTGGCTACAGGAATGAGGAACATCCCTGAGAAGGCAACCAGAGGTCTGTTTGGTGCAATTGCTGGC
>A_/_H4N8|MN253622|A/Blue-winged_Teal/Kansas/AH0044281S.4.A/2015**gb
ACTGGCTACAGGAATGAGGAACATCCCAGAGAAGGCAACCAGAGGCCTGTTTGGTGCAATTGCTGGC
>A_/_H4N6|MN253624|A/Blue-winged_Teal/Texas/AH0056841S.4.A/2015**gb
ACTGGCTACAGGAATGAGGAACATCCCAGAGAAGGCAACCAGAGGTCTGTTTGGTGCAATTGCTGGC
>A_/_H4gb|MN253628|A/American_Green-winged_Teal/Texas/AH0071257S.4.A/2016**gb
ACTGGCTACAGGGATGAGGAACATACCTGAGAAAGCAACCAGAGGTCTGTTTGGTGCAATTGCTGGC
>A_/_H4N6|MN253631|A/Blue-winged_Teal/North_Carolina/AH0114567S.4.A/2017**gb
ACTGGCTACAGGGATGAGGAACATACCTGAGAAGGCAACCAGAGGTCTGTTTGGTGCAATTGCTGGC
>A_/_H4gb|MN253632|A/Blue-winged_Teal/South_Carolina/AH0119182S.4.A/2017**gb
ACTGGCTACAGGAATGAGGAACATCCCAGAGAAGGCAACTAGAGGTCTGTTTGGTGCAATTGCTGGC
>A_/_H4gb|MT421141|A/American_black_duck/Maine/UGAI16-5509/2016**gb
ACTGGCTACAGGGATGAGAAACATCCCTGAGAAGGCAACCAGAGGCCTGTTTGGGGCAATTGCTGGC
>A_/_H4gb|CY166913|A/mallard/Wisconsin/11OS3256/2011**gb
ACTGGCTACAGGGATGAGGAACATCCCTGAGAAGGCGACCAGAGGCCTGTTTGGTGCAATTGCTGGC
>A_/_H4gb|CY177611|A/widgeon/Wisconsin/278/1978**gb
ACTAGCTACAGGAATGAGGAACATCCCTGAAAAGGCAACCAGAGGTCTATTTGGTGCAATTGCTGGC
>A_/_H4N6|CY177982|A/mallard/Wisconsin/2134/1984**gb
ACTTGCTACGGGAATGAGGAACATCCCTGAGAAGGCAGCCAGAGGTCTATTTGGTGCAATTGCTGGG
>A_/_H4N2|CY180412|A/blue-winged_teal/Wisconsin/345/1976**gb
ACTTGCTACAGGAATGAGGAACATCCCTGAAAAGGCAGCCAAAGGTCTATTTGGTGCAATTGCTGGT
>A_/_H4N6|CY180492|A/duck/Minnesota/A/1975**gb
ACTTGCTACGGGAATGAGGAACATCCCTGAGAAGGCAACTAGAGGTCTATTTGGCGCAATTGCTGGA
>A_/_H4N6|CY177966|A/mallard/Wisconsin/2106/1984**gb
ACTTGCTACGGGAATGAGGAACATCCCTGAGAAGGCAGCCAGAGGTCTATTTGGTGCAATTGCTGGG
>A_/_H4N6|CY177239|A/mallard/California/1396/2013**gb
ACTGGCTACAGGAATGAGGAACATCCCAGAGAAGGCAACCAGAGGTCTGTTTGGTGCAATTGCTGGC
>A_/_H4N5|CY177085|A/mallard/California/933V/2013**gb
ACTGGCTACAGGAATGAGGAACATCCCAGAGAAGGCAACCAGAGGTCTGTTTGGTGCAATTGCTGGC
>A_/_H4N6|CY177093|A/mallard/California/937V/2013**gb
ACTGGCTACAGGAATGAGGAACATCCCAGAGAAGGCAACCAGAGGTCTGTTTGGTGCAATTGCTGGC
>A_/_H4N2|CY181289|A/blue-winged_teal/Wisconsin/63/1978**gb
ACTTGCTACAGGAATGAGGAACATCCCTGAGAAGGCAACCAGAGGTCTATTTGGTGCAATTGCTGGA
>A_/_H4N2|CY181144|A/blue-winged_teal/Wisconsin/175/1978**gb
ACTAGCTACAGGAATGAGAAACATCCCTGAGAAGGCAACCAGAGGTCTATTTGGTGCAATTGCTGGC
>A_/_H4N2|CY177846|A/mallard/Wisconsin/867/1982**gb
ACTTGCTACGGGAATGAGGAACATCCCTGAGAAGGCAACCAGAGGTCTATTTGGTGCAATTGCTGGG
>A_/_H4N6|CY179291|A/mallard/Wisconsin/1676/1983**gb
ACTTGCTACGGGAATGAGGAACATCCCTGAGAAGGCAGCCAGAGGTCTATTTGGTGCAATTGCTGGA
>A_/_H4N8|CY180500|A/duck/Minnesota/44/1975**gb
ACTTGCTACAGGAATGAGGAACATCCCTGAGAAGGCAACCAGAGGTCTATTTGGTGCAATTGCTGGT
>A_/_H4N6|CY179339|A/mallard/Wisconsin/1621/1983**gb
ACTTGCTACGGGAATGAGGAACATCCCTGAGAAGGCAACCAGAGGTCTATTTGGTGCAATTGCTGGG
>A_/_H4N2|CY180131|A/mallard/Wisconsin/225/1976**gb
ACTAGCTACAGGAATGAGGAACATCCCTGAGAAGGCAACCAGAGGTCTATTTGGTGCAATTGCTGGC
>A_/_H4gb|CY186638|A/blue-winged_teal/Illinois/12OS4763/2012**gb
ACTGGCTACAGGGATGAGAAACATTCCTGAGAAGGCAACCAGGGGTCTGTTTGGTGCAATTGCTGGC
>A_/_H4gb|CY186656|A/American_green-winged_teal/Illinois/12OS4792/2012**gb
ACTGGCTACAGGGATGAGAAACATCCCTGAGAAGGCAGCCAGAGGCCTATTTGGTGCAATTGCTGGC
>A_/_H4gb|CY186496|A/mallard/Ohio/12OS1418/2012**gb
ATTGGCTACAGGGATGAGGAACATCCCTGAGAAGGCAACCAGAGGCTTGTTTGGTGCAATTGCTGGC
>A_/_H4gb|CY186838|A/blue-winged_teal/Ohio/12OS2108/2012**gb
ACTGGCTACAGGAATGAGGAACATCCCTGAGAAGGCAACCAGAGGCCTGTTTGGTGCAATTGCTGGA
>A_/_H4N2|KM244114|A/turkey/Minnesota/16423-3/2014**gb
ACTTGCCACAGGAATGAGAAACATCCCAGAAAAAACAACAAGGGGCCTATTTGGAGCGATTGCGGGC
>A_/_H4gb|MK943187|A/duck/Viet_Nam/HN-2430/2015**gb
ACTTGCAACTGGAATGAGGAATATCCCTGAAAAGGCATCAAGAGGGCTTTTTGGAGCAATAGCTGGG
>A_/_H4gb|MK943119|A/duck/Viet_Nam/HN-2633/2016**gb
ACTTGCGACTGGGATGAGAAATATCCCTGAAAAGACATCAAGAGGGCTTTTTGGGGCAATAGCTGGG
