# Supplementary material for: In Silico Analyses of the Role of Codon Usage at the Hemagglutinin Cleavage Site in Highly Pathogenic Avian Influenza Genesis
Source: Viruses. 2022 Jun 21;14(7):1352. doi: 10.3390/v14071352 (PMC9316147; doi:10.3390/v14071352)
Supplement: Supplementary file 1 [file viruses-14-01352-s001.zip › Supplementary File 4/dataset/avian_h5_unique_CSregion.fasta]

>A_/_H5N1|MH276986|A/Mallard_duck/New_Zealand/08.272.73/2008
TCTTGCAACAGGGCTAAGAAACGTACCTCAGAGAGAAGCGAGGGGTCTATTTGGAGCAATAGCAGGA
>A_/_H5N3|CY046166|A/Muscovy_duck/France/070090b/2007
CCTTGCGACTGGACTCAGGAATGTCCCTCAAAAAGAAGCAAGAGGACTATTTGGGGCTATAGCAGGC
>A_/_H5N2|MH276959|A/Mallard_duck/New_Zealand/11.214.174/2011
TCTTGCAACAGGGTTAAGAAACGTACCTCAGAGAGAAGCGAGGGGTCTATTTGGAGCAATAGCAGGA
>A_/_H5N8|MH244444|A/mallard_duck/New_Zealand/11.214.258/2011
TCTTGCAACAGGGTTAAGAAACGTACCTCAGAGAGAAGCGAGGGGTCTATTTGGAGCAATAGCAGGA
>A_/_H5N9|MH244443|A/mallard_duck/New_Zealand/11.214.33/2011
TCTTGCAACAGGGTTAAGAAACGTACCTCAGAGAGAAGCGAGGGGTCTATTTGGAGCAATAGCAGGA
>A_/_H5N2|MH244442|A/mallard_duck/New_Zealand/11.214.152/2011
TCTTGCAACAGGGTTAAGAAACGTACCTCAGAGAGAAGCGAGGGGTCTATTTGGAGCAATAGCAGGA
>A_/_H5N2|MH236437|A/mallard_duck/New_Zealand/77.229c/2013
TCTTGCAACAGGGCTAAGAAACGTACCTCAGAGAGAAGCGAGGGGTCTATTCGGAGCAATAGCAGGG
>A_/_H5N7|MH236436|A/mallard_duck/New_Zealand/07.106.17C/2007
TCTTGCAACAGGGCTAAGAAACGTACCTCAGAGAGAAGCGAGGGGTCTATTTGGAGCAATAGCAGGA
>A_/_H5N3|MN588197|A/duck/Moscow/4952/2013**gb
CCTTGCGACTGGACTCAGAAATGTTCCTCAAAGAGAAGCAAGAGGACTATTTGGGGCTATAGCAGGC
>A_/_H5N2|MH546395|A/duck/New_York/09-005059-001/2009
CCTTGCAACAGGACTAAGAAACGTACCCCAAAGAGAAATAAGGGGCCTATTTGGAGCAATAGCAGGA
>A_/_H5N3|MT020150|A/duck/Mongolia/926/2019
CCTTGCGACTGGACTCAGGAATGTTCCTCAAAGGGAAATAAGAGGACTATTTGGGGCTATAGCAGGC
>A_/_H5N2|KM455951|A/chicken/Coahuila/1433-3/2005**gb
CCTTGCAACAGGACTAAAAAATGTGCCTCAAAAAGAAATAAGAGGCTTATTTGGAGCAATAGCCGGA
>A_/_H5N2|MH546307|A/Muscovy_duck/New_York/09-005059-002/2009**gb
CCTTGCAACAGGACCAAGAAACGTACCCCAAAGAGAAATAAGGGGCCTATTTGGAGCAATAGCAGGA
>A_/_H5N3|MK326790|A/blue-winged_teal/Guatemala/CIP049-H116-51/2013
CCTTGCAACAGGACTAAGAAACGTACCCCAAAGAGAACCAAGAGGCCTATTTGGAGCAATAGCAGGA
>A_/_H5N3|MK326741|A/blue-winged_teal/Guatemala/CIP049-H116-10/2013
CCTTGCAACAGGACTAAGAAACGTACCCCAAAGAGAACCAAGAGGCCTATTTGGAGCAATAGCAGGA
>A_/_H5N2|KJ729343|A/chicken/Mexico/07/2007
CCTTGCAACAGGACTAAGAAATGTGCCTCAAAGAGAAAYAAGAGGCTTATTTGGAGCGATAGCCGGA
>A_/_H5N2|KR137694|A/chicken/SC/a688/2015
CCTAGCCACAGGACTGAGAAACATACTCCAAAGAGAAAAAAGAGGCCTATTTGGAGCAATAGCCGGG
>A_/_H5N2|GQ923549|A/quail/New_York/501360/2007
CCTTGCAACAGGACTAAGAAACGTACCCCAAAGAGAAAAAAGAGGCCTATTTGGTGCAATAGCAGGA
>A_/_H5N3|CY034683|A/chicken/Texas/167280-4/2002
CCTTGCAACTGGACCAAGAAACGTACCCCAAAGAGAAAAAAGAGGCCTATTTGGAGCAATAGCAGGA
>A_/_H5N2|AY573917|A/chicken/Taiwan/1209/03
CCTTGCAACAGGGCTAAGAAACGTACCCCAAAGAGAAAAAAGAGGCCTATTTGGAGCAATAGCCGGA
>A_/_H5N2|KR137702|A/chicken/PH/A2821/2013
CCTAGCAACAGGACTGAGAAACATACCCCAAAAAGAAAAAAGAGGCCTATTTGGAGCAATAGCCGGA
>A_/_H5N2|KR137686|A/chicken/TY/a665/2015
CCTAGCAACAGGACTGAGAAACATACCCCAAAGAGAAAAAAGAGGCCTATTTGGAGCAATAGCCGGG
>A_/_H5N2|KR137678|A/chicken/CH/a556/2015
CCTAGCAACAGGACTGAGAAACATACCCCAAAGAGAAAAAAGAGGCCTATTTGGAGCAATAGCCGGG
>A_/_H5N2|KR137670|A/chicken/TC/a504/2015
CCTAGCAACAGGACTGAGAAACATACCCCAAAGAGAAAAAAGAGGCCTATTTGGAGCAATAGCCGGG
>A_/_H5N2|KR137662|A/chicken/GY/a451/2015
CCTAGCAACAGGACTGAGAAACATACCCCAAAGAGAAAAAAGAGGCCTATTTGGAGCAATAGCCGGG
>A_/_H5N2|KR137654|A/chicken/PT/a158/2015
CCTAGCAACAGGACTGAGAAACATACCCCAAAGAGAAAAAAGAGGCCTATTTGGAGCAATAGCCGGG
>A_/_H5N2|KJ162708|A/chicken/Taiwan/4443/2013
CCTAGCAACAGGACTGAGAAACATACCCCAAAGAGAAAAAAGAGGCCTATTTGGAGCAATAGCCGGA
>A_/_H5N2|KJ162660|A/chicken/Taiwan/2948/2013
CCTAGCAACAGGACTGAGAAACATACCCCAAAGAGAAAAAAGAGGTCTATTTGGAGCAATAGCCGGA
>A_/_H5N2|KJ162612|A/chicken/Taiwan/2593/2012
CCTAGCAACAGGACTGAGAAACATACCCCAAAGAGAAAAAAGAGGTCTATTTGGAGCAATAGCCGGA
>A_/_H5N2|KJ162604|A/chicken/Taiwan/692/2012
CCTAGCAACAGGACTGAGAAACACACCCCAAAGAGAAAAAAGAGGCCTATTTGGAGCAATAGCCGGA
>A_/_H5N2|KJ162596|A/chicken/Taiwan/689/2012
CCTAGCAACAGGACTGAGAAACACACCCCAAAGAGAAAAAAGAGGCCTATTTGGAGCAATAGCCGGA
>A_/_H5N2|KY989967|A/chicken/Taiwan/CY-A2628/2012
CCTAGCAACAGGACTGAGAAACATACCCCAAAGAGAAAAAAGAGGCCTATTTGGAGCAATAGCCGGA
>A_/_H5N2|MN988765|A/chicken/Taiwan/A1/2019
CCTAGCAACAGGACTGAGAAACATACCCCAAAGAGGGAAAAGAGGCCTATTTGGAGCAATAGCCGGG
>A_/_H5N2|AB558457|A/turkey/Minnesota/3689-1551/1981
ccttgcaacaggaccgaggaacgtgccccagagagaaacaagaggtctgtttggagcaatagcagga
>A_/_H5N2|MW132374|A/mallard/California/UCD102396mdck/2016
ccttgcaacaggactaagaaacgtaccccaaaaagaaacaagaggcctatttggagcaatagcagga
>A_/_H5N2|MN795001|A/northern_pintail/Ohio/18OS1936/2018
CATTGCAACAGGACTAAGAAACATCCCCCAAAGAGAAACAAGAGGCCTATTTGGAGCAATAGCAGGA
>A_/_H5N2|GQ923517|A/waterfowl/Colorado/443593/2006
CATTGCAACAGGACTAAGAAACGTACCCCAAAGAGAAACAAGAGGCCTATTTGGAGCAATAGCAGGA
>A_/_H5N7|MG930796|A/ruddy_turnstone/Delaware_Bay/327/2017**gb
CCTTGCAACAGGATTAAGAAACATACCCCAAAGAGAAACAAGAGGCCTATTTGGAGCAAAAGCAGGA
>A_/_H5gb|CY087808|A/turkey/Ontario/6213/1966**gb
CCTTGCAACAGGACCGAGGAACGTGCCTCAAAGAGAAACAAGAGGTCTGTTTGGAGCAAAAGCAGGA
>A_/_H5N1|MH578700|A/ruddy_turnstone/Delaware_Bay/105/2007
TCTTGCAACAGGACTAAGAAATGTACCCCAAAGAGAAACAAGAGGCCTATTTGGTGCAAAAGCAGGA
>A_/_H5N3|AB241618|A/swan/Hokkaido/67/1996
CCTTGCGACTGGACTCAGAAATGTCCCTCAAAGAGAAACAAGAGGACTACTTGGGGCTATAGCTGGC
>A_/_H5N3|CY076880|A/cinnamon_teal/California/JN1504/2007
CCTTGCAACAGGACTAAGAAACGTACCCCAAAGAGAAACAAGAGGCCTATTTGGAGCAAAAGCAGGA
>A_/_H5N3|KY644498|A/blue-winged_teal/Guatemala/CIP049H113-53/2013
CCTTGCAACAGGACTAAGAAATGTACCCCAAAGAGAAACAAGAGGCCTATTTGGAGCAAAAGCAGGA
>A_/_H5N5|MF359882|A/mallard/Alberta/383/2009
CCTTGCGACAGGACTAAGAAACGTACCCCAAAGAGAAACAAGAGGCCTATTTGGAGCAAWAGCAGGA
>A_/_H5N8|MK345909|A/laughing_gull/Delaware_Bay/486/2018
CCTTGCAACAGGACTAAGAAACGTCCCCCAAAGAGAAACAAGAGGCCTATTTGGAGCAAAAGCAGGA
>A_/_H5N0|MK326768|A/blue-winged_teal/Guatemala/CIP049-H116-26/2013
CCTTGCAACAGGACTAAGAAACGTCCCCCAAAGAGAAACAAGAGGACTATTTGGAGCAAAAGCAGGA
>A_/_H5N2|MF359850|A/ruddy_turnstone/Delaware_Bay/431/2011
CCTTGCAACAGGACTAAGGAACATCCCCCAAAAGGAAACAAGAGGCCTATTTGGTGCAAWAGCAGGA
>A_/_H5N1|CY077110|A/ruddy_turnstone/Delaware/103/2007
TCTTGCAACAGGACTAAGAAATGTACCCCAAAGAGAAACAAGAGGCCTATTTGGTGCAAAAGCAGGA
>A_/_H5N2|CY204161|A/mallard/Ohio/14OS0558/2014
CCTTGCAACAGGACTAAGAAACATACCCCAAAGAGAAACAAGAGGCCTACTTGGTGCAATAGCAGGA
>A_/_H5N2|FJ686738|A/mallard/Maryland/897/2004
CCTTGCAACAGGACTAAGAAACGTACCCCAAAGAGAAACAAGAGGCCTATTTGGTGCAATAGCAGGA
>A_/_H5N1|CY034679|A/mute_swan/Michigan/451072/2006
CCTTGCAACAGGACTAAGAAACGTACCCCAAAGAGAAACAAGAGGCCTATTTGGTGCAATAGCAGGA
>A_/_H5N1|EF491876|A/mallard/ON/499/2005
CCTTGCAACAGGACTAAGAAACGTACCCCAAAGAGAAACAAGAGGCCTATTTGGTGCAATAGCAGGA
>A_/_H5N1|EF405825|A/mallard/ON/499/2005
CCTTGCAACAGGACTAAGAAACGTACCCCAAAGAGGAACAAGAGGCCTATTTGGTGCAATAGCAGGA
>A_/_H5N2|CY028235|A/mallard/Maryland/182/2006
CCTTGCAACAGGACTAAGAAACGTACCCCAAAGAGAAACAAGAGGCCTATTTGGTGCAATAGCAGGA
>A_/_H5N2|GU050075|A/green_winged_teal/Delaware/468157-6/2006
CCTTGCAACAGGACTAAGAAACGTACCCCAAAGAAAAACAAGAGGCCTATTTGGTGCAATAGCAGGA
>A_/_H5N2|GU050023|A/mallard/Illinois/464067-5/2006
CCTTGCAACAGGACTAAGAAACGTACCCCAAAGAGAAACAAGAGGCCTATTTGGTGCAATAGCAGGA
>A_/_H5N2|GU050008|A/duck/Michigan/463796-7/2006
CCTTGCAACAGGACTAAGAAACGTACCCCAAAGAGAAACAAGAGGCCTATTTGGTGCAATAGCAGGA
>A_/_H5N2|GU049935|A/duck/New_York/483239/2007
CCTTGCAACAGGACTAAGAAACGTACCCCAAAGAGAAACAAGAGGCCTATTTGGTGCAATAGCAGGA
>A_/_H5N2|GU049865|A/avian/New_Jersey/437109/2006
CCTTGCAACAGGACTAAGAAACATACCCCAAAGAGAAACAAGAGGCCTATTTGGTGCAATCGCAGGA
>A_/_H5N2|GQ923533|A/duck/New_York/504372/2007
CCTTGCAACAGGACTAAGAAACGTACCCCAAAGAGAAACAAGAGGCCTATTTGGTGCAATAGCAGGA
>A_/_H5N2|GQ117161|A/turkey/New_York/465977/2006
CCTTGCAACAGGACCAAGAAACGTACCCCAAAGAGAAACAAGAGGCCTATTTGGTGCAATAGCAGGA
>A_/_H5N2|GQ117265|A/duck/New_York/494165/2007
CCTTGCAACAGGACTAAGAAACGTACCCCAAAGAGAAACAAGAGGCCTATTTGGTGCAATAGCAGGA
>A_/_H5N2|GQ117249|A/duck/New_York/490722/2007
CCTTGCAACAGGACTAAGAAACGTACCCCAAAGAGAAACAAGAGGCCTATTTGGTGCAATAGCAGGA
>A_/_H5N2|GQ117241|A/duck/New_York/489761/2007
CCTTGCAACAGGACTAAGAAACGTACCCCAAAGAGAAACAAGAGGCCTATTTGGTGCAATAGCAGGA
>A_/_H5N2|GQ117225|A/duck/New_York/484057/2007
CCTTGCAACAGGACTAAGAAACGTACCCCAAAGAGAAACAAGAGGCCTATTTGGTGCAATAGCAGGA
>A_/_H5N2|GQ117201|A/duck/New_York/481172/2007
CCTTGCAACAGGACTAAGAAACGTACCCCAAAGAGAAACAAGAGGCCTATTTGGTGCAATAGCAGGA
>A_/_H5N2|GQ117193|A/duck/New_York/469961/2006
CCTTGCAACAGGACTAAGAAACGTACCCCAAAGAGAAACAAGAGGCCTATTTGGTGCAATAGCAGGA
>A_/_H5N2|GQ117169|A/duck/New_York/466787/2006
CCTTGCAACAGGACTAAGAAACGTACCCCAAAGAGAAACAAGAGGCCTATTTGGTGCAATAGCAGGA
>A_/_H5N2|GQ117153|A/duck/New_York/465976/2006
CCTTGCAACAGGACTAAGAAACGTACCCCAAAGAGAAACAAGAGGCCTATTTGGTGCAATAGCAGGA
>A_/_H5N2|GQ117145|A/duck/New_York/465571/2006
CCTTGCAACAGGACCAAGAAACGTACCCCAAAGAGAAACAAGAGGCCTATTTGGTGCAATAGCAGGA
>A_/_H5N2|GQ117137|A/duck/New_York/445743/2006
CCTTGCAACAGGACTAAGAAACATACCCCAAAGAGAAACAAGAGGCCTATTTGGTGCAATCGCAGGA
>A_/_H5N2|GQ117129|A/chicken/New_York/439235/2006
CCTTGCAACAGGACTAAGAAACATACCCCAAAGAGAAACAAGAGGCCTATTTGGTGCAATCGCAGGA
>A_/_H5N2|GQ117185|A/avian/New_York/466812/2006
CCTTGCAACAGGACTAAGAAACGTACCCCAAAGAGAAACAAGAGGCCTATTTGGTGCAATAGCAGGA
>A_/_H5N1|CY053877|A/mallard/Maryland/802/2007
CCTTGCAACAGGACTAAGAAACGTACCCCAAAGAAAAACAAGAGGCCTATTTGGTGCAATAGCAGGA
>A_/_H5N3|CY047552|A/mallard/Quebec/16334/2005
TCTTGCAACAGGACTAAGAAACGTACCCCAAAGAGAAACAAGAGGCCTATTTGGTGCAATAGCAGGA
>A_/_H5N1|FJ032001|A/mallard/ON/499/2005
CCTTGCAACAGGACTAAGAAACGTACCCCAAAGAGAAACAAGAGGCCTATTTGGTGCAATAGCAGGA
>A_/_H5N0|EF205596|A/mallard/MB/458/2005
CCTTGCAACAGGACTAAGAAACGTACCCCAAAGAGAAACAAGAGGCCTATTTGGTGCAATAGCAGGA
>A_/_H5N9|GU051980|A/northern_pintail/Illinois/464067-4/2006
CCTTGCAACAGGACTAAGAAACGTACCCCAAAGAGAAACAAGAGGCCTATTTGGTGCAATAGCAGGA
>A_/_H5N4|GU052845|A/mallard/Pennsylvania/454069-12/2006
CCTTGCAACAGGACTAAGAAACGTACCCCAAAGAGAAACAAGAGGCCTATTTGGTGCAATAGCAGGA
>A_/_H5N1|GU186531|A/mallard/PA/454069-9/2006
CCTTGCAACAGGACTAAGAAACGTACCCCAAAGAGAAACAAGAGGCCTATTTGGTGCAATAGCAGGA
>A_/_H5N1|GU051957|A/turkey/Virginia/505477-17/2007
CCTTGCAACAGGACCAAGAAACGTACCCCAAAGAGAAACAAGAGGCCTATTTGGTGCAATAGCAGGA
>A_/_H5N1|GU186509|A/turkey/VA/505477-18/2007
CCTTGCAACAGGACCAAGAAACGTACCCCAAAGAGAAACAAGAGGCCTATTTGGTGCAATAGCAGGA
>A_/_H5N1|CY045399|A/shorebird/Delaware/189/2007
TCTTGCAACAGGACTAAGAAATGTACCCCAAAGAGAAACAAGAGGCCTATTTGGTGCAATAGCAGGA
>A_/_H5N1|GU186517|A/ruddy_turnstone/DE/509531/2007
TCTTGCAACAGGACCAAGAAATGTACCCCAAAGAGAAACAAGAGGCCTATTTGGTGCAATAGCAGGA
>A_/_H5N1|EU871820|A/turkey/Ontario/84/1983
CCTTGCAACAGGACCGAGGAACGTGCCCCAAAGAGAAACAAGAGGTCTGTTTGGAGCAATAGCAGGA
>A_/_H5N2|GQ257433|A/duck/New_York/492652/2007
CCTTGCAACAGGACTAAGAAACGTACCCCAAAGAGAAACAAGAGGCCTATTTGGTGCAATAGCAGGA
>A_/_H5N2|GU050167|A/wild_bird/Wisconsin/433163-2/2006
CCTTGCAACAGGACTAAGAAACGTACCCCAAAGAGAAACAAGAGGCCTATTTGGTGCAATAGCAGGA
>A_/_H5N2|GU050128|A/Canada_goose/Wisconsin/474847-4/2006
CCTTGCAACAGGATTGAGAAACGTACCCCAAAGAGAAACAAGAGGCCTATTTGGTGCAATAGCAGGA
>A_/_H5N2|GU050113|A/mallard/Arkansas/473507-13/2006
CCTTGCAACAGGATTAAGAAACGTACCCCAAAGAGAAACAAGAGGCCTATTTGGTGCAATAGCAGGA
>A_/_H5N2|GU050015|A/northern_pintail/Iowa/463992/2006
CCTTGCAACAGGATTAAGAAACGTACCCCAAAGAGAAACAAGAGGACTATTTGGTGCAATAGCAGGA
>A_/_H5N2|GU049920|A/duck/New_York/470179/2006
CCTTGCAACAGGACTAAGAAACGTACCCCAAAGAGAAACAAGAGGCCTATTTGGTGCAATAGCAGGA
>A_/_H5N2|GU049888|A/duck/New_York/440410/2006
CCTTGCAACAGGACTAAGAAACATACCCCAAAGAGAAACAAGAGGCCTATTTGGTGCAATCGCAGGA
>A_/_H5N2|GU049880|A/duck/New_York/440409/2006
CCTTGCAACAGGACTAAGAAACATACCCCAAAGAGAAACAAGAGGCCTATTTGGTGCAATCGCAGGA
>A_/_H5N2|GQ923141|A/waterfowl/Minnesota/459675/2006
CCTTGCAACAGGACTAAGAAACGTACCCCAAAGAGAAACAAGAGGCCTATTTGGTGCAATAGCAGGA
>A_/_H5N2|GQ923173|A/duck/Minnesota/462960-2/2006
CCTTGCAACAGGACTAAGAAACGTACCCCAAAGAGAAACAAGAGGCCTATTTGGTGCAATAGCAGGA
>A_/_H5N2|GQ923181|A/green_winged_teal/Iowa/463990-3/2006
CCTTGCAACAGGATTAAGAAACGTACCCCAAAGAGAAACAAGAGGCCTATTTGGTGCAATAGCAGGA
>A_/_H5N2|GQ923189|A/American_wigeon/Iowa/463993/2006
CCTTGCAACAGGATTAAGAAACGTACCCCAAAGAGAAACAAGAGGCCTATTTGGTGCAATAGCAGGA
>A_/_H5N2|GQ923197|A/American_wigeon/Iowa/463998/2006
CCTTGCAACAGGACTAAGAAACGTACCCCAAAGAGAAACAAGAGGCCTATTTGGTGCAATAGCAGGA
>A_/_H5N2|GQ923205|A/green_winged_teal/Ohio/464069/2006
CCTTGCAACAGGACTAAGAAACGTACCCCAAAGAGAAACAAGAGGCCTATTTGGTGCAATAGCAGGA
>A_/_H5N2|GQ923213|A/mallard/Minnesota/464334/2006
CCTTGCAACAGGACTAAGAAACGTGCCCCAAAGAGAAACAAGAGGCCTATTTGGTGCAATAGCAGGA
>A_/_H5N2|GQ923221|A/mallard/Indiana/465297-2/2006
CCTTGCAACAGGACTAAGAAACGTACCCCAAAGAGAAACAAGAGGCCTATTTGGTGCAATAGCAGGA
>A_/_H5N2|GQ923229|A/avian/Missouri/465593-7/2006
CCTTGCAACAGGATTAAGAAACGTACCCCAAAGAGAAACAAGAGGCTTATTTGGTGCAATAGCAGGA
>A_/_H5N2|GQ923237|A/mallard/Michigan/466372-3/2006
CCTTGCAACAGGACTAAGAAACGTACCCCAAAGAGAAACAAGAGGCCTATTTGGTGCAATAGCAGGA
>A_/_H5N2|GQ923245|A/mallard/Michigan/466547-5/2006
CCTTGCAACAGGACTAAGAAACGTACCCCAAAGAGAAACAAGAGGCCTATTTGGTGCAATAGCAGGA
>A_/_H5N2|GQ923261|A/snow_goose/Montana/466771-4/2006
CCTTGCAACAGGACTAAGAAACGTACCCCAGAGAGAAACAAGAGGCCTATTTGGTGCAATAGCAGGA
>A_/_H5N2|GQ923269|A/mallard/Ohio/468158/2006
CCTTGCAACAGGACTAAGAAACGTACCCCAAAGAGAAACAAGAGGCCTATTTGGTGCAATAGCAGGA
>A_/_H5N2|GQ923277|A/mallard/Ohio/468159-4/2006
CCTTGCAACAGGACTAAGAAACGTACCCCAAAGAGAAACAAGAGGCCTATTTGGTGCAATAGCAGGA
>A_/_H5N2|GQ923285|A/green_winged_teal/Ohio/468160/2006
CCTTGCAACAGGACTAAGAAACGTACCCCAAAGAAAAACAAGAGGCCTATTTGGTGCAATAGCAGGA
>A_/_H5N2|GQ923309|A/mallard/Kentucky/472048-2/2006
CCTTGCAACAGGACTAAGAAACGTACCCCAAAGAGAAACAAGAGGCCTATTTGGTGCAATAGCAGGA
>A_/_H5N2|GQ923333|A/mallard/Arkansas/473507-1/2006
CCTTGCAACAGGATTAAGAAACGTACCCCAAAGAGAAACAAGAGGCCTATTTGGTGCAATAGCAGGA
>A_/_H5N2|GQ923349|A/Canada_goose/Texas/475000-3/2006
CCTTGCAACAGGACTAAGAAACGTACCCCAAAGAGAAACAAGAGGCCTATTTGGTGCAATAGCAGGA
>A_/_H5N2|GQ923357|A/Canada_goose/New_York/475813-2/2007
CCTTGCAACAGGACTAAGAAACGTACCCCAAAGAGAAACAAGAGGCCTATTTGGTGCAATAGCAGGA
>A_/_H5N2|GQ923365|A/waterfowl/Colorado/476466/2007
CCTTGCAACAGGACTAAGAAACGTACCCCAAAGAGAAACAAGAGGCCTATTTGGTGCAATAGCAGGG
>A_/_H5N2|GQ923373|A/waterfowl/Colorado/476466-2/2007
CCTTGCAACAGGATTAAGAAACGTACCCCAAAGAGAAACAAGAGGCCTATTTGGTGCAATAGCAGGA
>A_/_H5N2|GQ923381|A/waterfowl/Colorado/476466-3/2007
CCTTGCAACAGGACTAAGAAACGTACCCCAAAGAGAAACAAGAGGCCTATTTGGTGCAATAGCAGGA
>A_/_H5N2|GQ923389|A/mallard/Louisiana/476670-4/2007
CCTTGCAACAGGACTAAGAAACGTACCCCAAAGAGAAACAAGAGGCCTATTTGGTGCAATAGCAGGA
>A_/_H5N2|GQ923405|A/northern_pintail/Florida/480645-5/2007
CCTTGCAACAGGGCTAAGAAACGTACCCCAAAGAGAAACAAGAGGCCTATTTGGTGCAATAGCAGGA
>A_/_H5N2|GQ923421|A/duck/Pennsylvania/446080-6/2006
CCTTGCAACAGGACTAAGAAACATACCCCAAAGAGAAACAAGAGGCCTATTTGGTGCAATCGCAGGA
>A_/_H5N2|GQ923429|A/duck/Pennsylvania/446080-7/2006
CCTTGCAACAGGACTAAGAAACATACCCCAAAGAGAAACAAGAGGCCTATTTGGTGCAATCGCAGGA
>A_/_H5N2|GQ923493|A/waterfowl/Colorado/457952-2/2006
CCTTGCAACAGGACTAAGAAACGTACCCCAAAGAGAAACAAGAGGCCTATTTGGTGCAATAGCAGGA
>A_/_H5N2|GQ923501|A/green_winged_teal/Delaware/458672-5/2006
CCTTGCAACAGGACTAAGAAACGTACCCCAAAGAGAAACAAGAGGCCTATTTGGTGCAATAGCAGGA
>A_/_H5N2|GQ923509|A/wild_bird/Minnesota/459254-5/2006
CCTTGCAACAGGACCAAGAAACGTACCCCAAAGAGAAACAAGAGGCCTATTTGGTGCAATAGCAGGA
>A_/_H5N2|GQ923525|A/wild_bird/Minnesota/460613/2006
CCTTGCAACAGGATTAAGAAACGTACCCCAAAGAGAAACAAGAGGCCTATTTGGTGCAATAGCAGGA
>A_/_H5N2|GQ923541|A/duck/Ohio/470655/2007
CCTTGCAACAGGACTAAGAAACGTACCCCAAAGAGAAACAAGAGGCCTATTTGGTGCAATAGCAGGA
>A_/_H5N2|GQ923557|A/duck/New_York/504371/2007
CCTTGCAACAGGACTAAGAAACGTACCCCAAAGAGAAACAAGAGGCCTATTTGGTGCAATAGCAGGA
>A_/_H5N2|CY133332|A/mallard/Wisconsin/10OS3845/2010
CCTTGCAACAGGACTAAGAAACATACCCCAAAGAGAAACAAGAGGCCTATTTGGTGCAATAGCAGGA
>A_/_H5N2|CY133234|A/American_green-winged_teal/Wisconsin/10OS2955/2010
CCTTGCAACAGGACTAAGAAACATACCCCAAAGAGAAACAAGAGGCCTATTTGGTGCAATAGCAGGA
>A_/_H5N2|CY133093|A/northern_pintail/Wisconsin/10OS2857/2010
CCTTGCAACAGGACTAAGAAACATACCCCAAAGAGAAACAAGAGGCCTATTTGGTGCAATAGCAGGA
>A_/_H5N1|CY133077|A/mallard/Wisconsin/10OS2672/2010
CCTTGCAACAGGACTAAGAAACATACCCCAAAGAGAAACAAGAGGCCTATTTGGTGCAATAGCAGGA
>A_/_H5N2|CY132689|A/mallard/Wisconsin/10OS1604/2010
CCTTGCAACAGGACTAAGAAACATACCCCAAAAAGAAACAAGAGGCCTATTTGGTGCAATAGCAGGA
>A_/_H5N2|CY132565|A/mallard/Ohio/11OS1961/2011
CCTTGCAACAGGACTAAGAAACATACCCCAAAGAGAAACAAGAGGCCTATTTGGTGCAATAGCAGGA
>A_/_H5N2|CY132485|A/mallard/Ohio/11OS2156/2011
CCTTGCAACAGGACTAAGAAACATACCCCAAAGAGAAACAAGAGGCCTATTTGGTGCAATAGCAGGA
>A_/_H5N2|CY132477|A/mallard/Ohio/11OS2006/2011
CCTTGCAACAGGACTAAGAAACATACCCCAAAGAGAAACAAGAGGCCTATTTGGTGCAATAGCAGGA
>A_/_H5N2|CY132469|A/mallard/Ohio/11OS2119/2011
CCTTGCAACAGGACTAAGAAACATACCCCAAAGAGAAACAAGAGGCCTATTTGGTGCAATAGCAGGA
>A_/_H5N2|CY132453|A/mallard/Ohio/11OS2229/2011
CCTTGCAACAGGACTAAGAAACATACCCCAAAGAGAAACAAGAGGCCTATTTGGTGCAATAGCAGGA
>A_/_H5N1|CY132445|A/mallard/Ohio/11OS2216/2011
CCTTGCAACAGGACTAAGAAACATACCCCAAAGAGAAACAAGAGGCCTATTTGGTGCAATAGCAGGA
>A_/_H5N3|JX570827|A/northern_pintail/SK/4612/2010
CCTTGCAACAGGACTAAGAAACATACCCCAAAGAGAAACAAGAGGCCTATTTGGTGCAATAGCAGGA
>A_/_H5N2|CY079452|A/American_black_duck/Illinois/08OS2688/2008
CCTTGCAACAGGACTAAGAAACGTACCCCAAAGAGAAACAAGAGGCCTATTTGGTGCAATAGCAGGA
>A_/_H5N2|JX570819|A/turkey/MB/FAV11/2010
CCTTGCAACAGGACCAAGAAACGTACCCCAAAGAGAAACAAGAGGCCTATTTGGTGCAATAGCAGGA
>A_/_H5N2|JX570811|A/turkey/MB/FAV10/2010
CCTTGCAACAGGACTAAGAAACGTACCCCAAAGAGAAACAAGAGGCCTATTTGGTGCAATAGCAGGA
>A_/_H5N2|CY097176|A/mallard/Illinois/3974/2009
CCTTGCAACAGGACTAAGAAACGTACCCCAAAGAGAAACAAGAGGCCTATTTGGTGCAATAGCAGGA
>A_/_H5N1|CY097350|A/mallard/Wisconsin/2576/2009
CCTTGCAACAGGGCTAAGAAACATACCCCAAAGAGAAACAAGAGGCCTATTTGGTGCAATAGCAGGA
>A_/_H5N1|CY186667|A/mallard/Illinois/12OS5080/2012
CCTTGCAACAGGACTAAGAAACATACCCCAAAGAGAAACAAGAGGCCTATTTGGTGCAATAGCAGGA
>A_/_H5N2|CY186788|A/American_green-winged_teal/Mississippi/12OS5061/2012
CCTTGCAACAGGACTAAGAAACATACCCCAAAGAGAAACAAGAGGCCTATTTGGTGCAATAGCAGGA
>A_/_H5N2|CY186981|A/gadwall/Ohio/12OS5632/2012
CCTTGCAACAGGACTAAGAAACATACCCCAAAGAGAAACAAGAGGCCTATTTGGTGCAATAGCAGGA
>A_/_H5N1|CY187005|A/mallard/Ohio/12OS2218/2012
CCTTGCAACAGGACTAAGAAACATACCCCAAAGAGAAACAAGAGGCCTATTTGGTGCAATAGCAGGA
>A_/_H5N2|CY191267|A/mallard/Maryland/13OS2946/2013
CCTTGCAACAGGACTAAGAAACATACCCCAAAGAGAAACAAGAGGCCTATTTGGTGCAATAGCAGGA
>A_/_H5N2|CY190987|A/mallard/Maryland/11OS3603/2011
CCTTGCAACAGGACTAAGAAACATCCCCCAAAGAGAAACAAGAGGCCTATTTGGTGCAATAGCAGGA
>A_/_H5N3|CY166298|A/mallard/Illinois/11OS5576/2011
CCTTGCAACAGGACTAAGAAACATACCCCAAAGAGAAACAAGAGGCCTATTTGGTGCAATAGCAGGA
>A_/_H5N2|CY166645|A/American_green-winged_teal/Wisconsin/11OS3432/2011
CCTTGCAACAGGACTAAGAAACATACCCCAAAGAGAAACAAGAGGCCTATTTGGTGCAATAGCAGGA
>A_/_H5N2|CY166637|A/American_green-winged_teal/Wisconsin/11OS3431/2011
CCTTGCAACAGGACTAAGAAACATACCCCAAAGAGAAACAAGAGGCCTATTTGGTGCAATAGCAGGA
>A_/_H5N1|CY166736|A/northern_shoveler/Mississippi/11OS5805/2011
CCTTGCAACAGGACTAAGAAACATACCCCAAAGAGAAACAAGAGGCCTATTTGGTGCAATAGCAGGA
>A_/_H5N3|CY166752|A/gadwall/Mississippi/11OS5840/2011
CCTTGCAACAGGACTGAGAAACATACCCCAAAGAGAAACAAGAGGCCTATTTGGTGCAATAGCAGGA
>A_/_H5N3|CY166824|A/American_widgeon/Mississippi/11OS6097/2011
CCTTGCAACAGGACTAAGAAACATACCCCAAAGAGAAACAAGAGGCCTATTTGGTGCAATAGCAGGA
>A_/_H5N2|CY166923|A/mallard/Missouri/11OS4987/2011
CCTTGCAACAGGACTAAGAAACGTACCCCAAAGAGAAACAAGAGGCCTATTTGGTGCAATAGCAGGA
>A_/_H5N3|CY167046|A/northern_pintail/Illinois/11OS4796/2011
CCTTGCAACAGGACTAAGAAACATACCCCAAAGAGAAACAAGAGGCCTATTTGGTGCAATAGCAGGA
>A_/_H5N2|KC790061|A/goose/MB/428/2006
CCTTGCAGCAGGACTAAGAAACGTACCCCAAAGAGAAACAAGAGGCCTATTTGGTGCAATAGCAGGA
>A_/_H5N1|CY144747|A/ruddy_turnstone/New_Jersey/AI07-699/2007
TCTTGCAACAGGACTAAGAAATGTACCCCAAAGAGAAACAAGAGGCCTATTTGGTGCAATAGCAGGA
>A_/_H5N1|CY144739|A/ruddy_turnstone/New_Jersey/AI07-69/2007
TCTTGCAACAGGACTAAGAAATGTACCCCAAAGAGAAACAAGAGGCCTATTTGGTGCAATAGCAGGA
>A_/_H5N2|CY139327|A/American_black_duck/New_Brunswick/00867/2010
CCTTGCAACAGGACTAAGAAACATACCCCAAAGAGAAACAAGAGGCCTATTTGGTGCAATAGCAGGA
>A_/_H5N2|CY138312|A/blue-winged_teal/New_Brunswick/00288/2010
CCTTGCAACAGGACTAAGAAACATACCCCAAAGAGAAACAAGAGGTCTATTTGGTGCAATAGCAGGA
>A_/_H5N2|CY206260|A/mallard/Minnesota/AI12-4031/2012
CCTTGCAACAGGACTAAGAAACGTACCCCAAAGAGAAACAAGAGGCCTATTTGGTGCAATAGCAGGA
>A_/_H5N2|CY206179|A/mallard/Minnesota/AI11-4897/2011
CCTTGCAACAGGACTAAGAAACATACCCCAAAGAGAAACAAGAGGCCTATTTGGTGCAATAGCAGGA
>A_/_H5N1|CY206115|A/mallard/Minnesota/AI11-4429/2011
CCTTGCAACAGGACTAAGAAACATACCCCAAAGAGAAACAAGAGGCCTATTTGGTGCAATAGCAGGA
>A_/_H5N4|CY206099|A/mallard/Minnesota/AI11-4227/2011
CCTTGCAACAGGACTAAGAAACATACCCCAAAGAGAAACAAGAGGCCTATTTGGTGCAATAGCAGGA
>A_/_H5N2|CY205035|A/mallard/Maryland/11OS1553/2011
CCTTGCAACAGGACTAAGAAACATACCCCAAAGAGAAACAAGAGGCCTATTTGGTGCAATAGCAGGA
>A_/_H5N2|CY204362|A/mallard/Ohio/14OS3394/2014
CCTTGCAACAGGACTAAGAAACATACCCCAAAGAGAAACAAGAGGCCTATTTGGTGCAATAGCAGGA
>A_/_H5N2|CY204354|A/green-winged_teal/Ohio/14OS3380/2014
CCTTGCAACAGGACTAAGAAACATACCCCAAAGAGAAACAAGAGGCCTATTTGGTGCAATAGCAGGA
>A_/_H5N2|CY204338|A/mallard/Ohio/14OS3373/2014
CCTTGCAACAGGACTAAGAAACATACCCCAAAGAGAAACAAGAGGCCTATTTGGTGCAATAGCAGGA
>A_/_H5N2|CY204330|A/mallard/Ohio/14OS3372/2014
CCTTGCAACAGGACTAAGAAACATACCCCAAAGAGAAACAAGAGGCCTATTTGGTGCAATAGCAGGA
>A_/_H5N2|CY204346|A/mallard/Ohio/14OS3379/2014
CCTTGCAACAGGACTAAGAAACATACCCCAAAGAGAAACAAGAGGCCTATTTGGTGCAATAGCAGGA
>A_/_H5N2|CY204105|A/mallard/Ohio/14OS0464/2014
CCTTGCAACAGGACTAAGAAACATACCCCAAAGAGAAACAAGAGGCCTATTTGGTGCAATAGCAGGA
>A_/_H5N2|CY204097|A/mallard/Ohio/14OS0460/2014
CCTTGCAACAGGACTAAGAAACATACCCCAAAGAGAAACAAGAGGCCTATTTGGTGCAATAGCAGGA
>A_/_H5N9|CY203749|A/mallard/Maryland/07OS1217/2007
CCTTGCAACAGGACTAAGAAACGTACCCCAAAGAAAAACAAGAGGCCTATTTGGTGCAATAGCAGGA
>A_/_H5N8|CY203725|A/mallard/Maryland/07OS864/2007
TCTTGCAACAGGACTAAGAAACGTACCCCAAAGAGAAACAAGAGGCCTATTTGGTGCAATAGCAGGA
>A_/_H5N2|CY202810|A/mallard/Maryland/07OS2435/2007
CCTTGCAACAGGACTAAGGAACGTACCCCAAAGAGAAACAAGAGGCCTATTTGGTGCAATAGCAGGA
>A_/_H5N2|CY202802|A/mallard/Maryland/07OS2433/2007
CCTTGCAACAGGACTAAGGAACGTACCCCAAAGAGAAACAAGAGGCCTATTTGGTGCAATAGCAGGA
>A_/_H5N3|KY644415|A/blue-winged_teal/Guatemala/CIP049H105-05/2011
CCTTGCAACAGGACTAAGAAACATACCCCAAAGAGAAACAAGAGGCCTATTTGGTGCAATAGCAGGA
>A_/_H5N2|KY561242|A/mallard_duck/Ohio/15OS5289/2015
CCTTGCAACAGGACTAAGGAACATACCCCAGAGAGAAACAAGAGGCCTATTTGGTGCAATAGCAGGA
>A_/_H5N2|KY561037|A/northern_pintail/Ohio/15OS5861/2015
CCTTGCAACAGGACTAAGAAACATACCCCAAAGAGAAACAAGAGGCCTATTTGGTGCAATAGCAGGA
>A_/_H5N1|KY063740|A/turkey/Missouri/16-014037-7/2016
CCTTGCAACGGGACCAAGAAACATACCCCAAAGAGAAACAAGAGGCCTATTTGGTGCAATAGCAGGA
>A_/_H5N2|MH068423|A/ruddy_turnstone/New_Jersey/UGAI17-2072/2017
CCTTGCAACAGGATTAAGAAACATACCCCAAAGAGAAACAAGAGGCCTATTTGGTGCAATAGCAGGA
>A_/_H5N2|MH068415|A/ruddy_turnstone/New_Jersey/UGAI17-2003/2017
CCTTGCAACAGGATTAAGAAACATACCCCAAAGAGAAACAAGAGGCCTATTTGGTGCAATAGCAGGA
>A_/_H5N2|MH068391|A/ruddy_turnstone/New_Jersey/UGAI17-1985/2017
CCTTGCAACAGGATTAAGAAACATACCCCAAAGAGAAACAAGAGGCCTATTTGGTGCAATAGCAGGA
>A_/_H5N0|MH068019|A/ruddy_turnstone/New_Jersey/UGAI17-1963/2017
CCTTGCAACAGGACTAAGAAACATACCCCAAAGGGAAACAAGAGGCCTCTTTGGTGCAATAGCAGGA
>A_/_H5N7|MG891882|A/ruddy_turnstone/Delaware_Bay/285/2017
CCTTGCAACAGGATTAAGAAACATACCCCAAAGAGAAACAAGAGGCCTATTTGGTGCAATAGCAGGA
>A_/_H5N7|MG891864|A/ruddy_turnstone/Delaware_Bay/272/2017
CCTTGCAACAGGATTAAGAAACATACCCCAAAGAGAAACAAGAGGCCTATTTGGTGCAATAGCAGGA
>A_/_H5N2|MG280368|A/American_wigeon/Ohio/16OS3736/2016
CCTTGCAACAGGACTAAGGAACATACCCCAAAGAGAAACAAGAGGCCTATTTGGTGCAATAGCAGGA
>A_/_H5N2|MF359830|A/shorebird/Delaware_Bay/318/2011
CCTTGCAACAGGACTAAGAAACATCCCCCAAAAGGAAACAAGAGGCCTATTTGGTGCAATAGCAGGA
>A_/_H5N2|MG280562|A/green-winged_teal/Mississippi/16OS5996/2016
CCTTGCAACAGGACTAAGGAACATACCCCAAAGAGAAACAAGAGGCCTGTTTGGTGCAATAGCAGGA
>A_/_H5N9|MF359878|A/ruddy_turnstone/Delaware_Bay/117/2011
CCTTGCAACAGGACTAAGAAACATCCCCCAAAAGGAAACAAGAGGCCTATTTGGTGCAATAGCAGGA
>A_/_H5N3|MF359871|A/laughing_gull/Delaware_Bay/341/2011
CCTTGCAACAGGACTAAGAAACATCCCCCAAAAGGAAACAAGAGGCCTATTTGGTGCAATAGCAGGA
>A_/_H5N2|MK237194|A/mallard/Ohio/17OS3812/2017
CCTTGCAACAGGACTAAGGAACATACCCCAAAGAGAAACAAGAGGCCTATTTGGTGCAATAGCAGGA
>A_/_H5N7|MH068655|A/ruddy_turnstone/New_Jersey/UGAI17-2989/2017
CCTTGCAACAGGATTAAGAAACATACCCCAAAGAGAAACAAGAGGCCTATTTGGTGCAATAGCAGGA
>A_/_H5N7|MH068639|A/ruddy_turnstone/New_Jersey/UGAI17-2975/2017
CCTTGCAACAGGATTAAGAAACATACCCCAAAGAGAAACAAGAGGCCTATTTGGTGCAATAGCAGGA
>A_/_H5N2|MH068615|A/ruddy_turnstone/New_Jersey/UGAI17-2914/2017
CCTTGCAACAGGATTAAGAAACATACCCCAAAGAGAAACAAGAGGCCTATTTGGTGCAATAGCAGGA
>A_/_H5N7|MH068551|A/ruddy_turnstone/New_Jersey/UGAI17-2783/2017
CCTTGCAACAGGATTAAGAAACATACCCCAAAGAGAAACAAGAGGCCTATTTGGTGCAATAGCAGGA
>A_/_H5N7|MH068503|A/ruddy_turnstone/New_Jersey/UGAI17-2770/2017
CCTTGCAACAGGATTAAGAAACATACCCCAAAGAGAAACAAGAGGCCTATTTGGTGCAATAGCAGGA
>A_/_H5N2|MH068479|A/ruddy_turnstone/New_Jersey/UGAI17-2746/2017
CCTTGCAACAGGATTAAGAAACATACCCCAAAGAGAAACAAGAGGCCTATTTGGTGCAATAGCAGGA
>A_/_H5N2|MH068455|A/ruddy_turnstone/New_Jersey/UGAI17-2667/2017
CCTTGCAACAGGATTAAGAAACATACCCCAAAGAGAAACAAGAGGCCTATTTGGTGCAATAGCAGGA
>A_/_H5N2|MH068399|A/ruddy_turnstone/New_Jersey/UGAI17-1991/2017
CCTTGCAACAGGATTAAGAAACATACCCCAAAGAGAAACAAGAGGCCTATTTGGTGCAATAGCAGGA
>A_/_H5N6|MH546731|A/mallard/Pennsylvania/16-035727-1/2016
CCTTGCAACAGGACTAAGAAACATACCCCAAAGAGAAACAAGAGGCCTATTTGGTGCAATAGCAGGA
>A_/_H5N1|MH546699|A/mallard/North_Dakota/16-036222-1/2016
CCTTGCAACAGGACTAAGAAACATACCCCAAAGAGAAACAAGAGGCCTATTTGGTGCAATAGCAGGA
>A_/_H5N3|MH546683|A/mallard/New_Hampshire/16-029391-25/2016
CCTTGCAACAGGACTAAGAAACATACCCCAAAAAGAAACAAGAGGCCTATTTGGTGCAATAGCAGGA
>A_/_H5N5|MH546667|A/mallard/Minnesota/16-041335-4/2016
CCTTGCAACAGGACTAAGAAACATACCCCAAAGAGAAACAAGAGGCCTATTTGGTGCAATAGCAGGA
>A_/_H5N2|MH546659|A/mallard/Minnesota/16-041335-3/2016
CCTTGCAACAGGACTAAGAAACATACCCCAAAGAGAAACAAGAGGCCTATTTGGTGCAATAGCAGGA
>A_/_H5N2|MH546651|A/mallard/Minnesota/16-039026-1/2016
CCTTGCAACAGGACTAAGAAACATACCCCAAAGAGAAACAAGAGGCCTATTTGGTGCAATAGCAGGA
>A_/_H5N2|MH546643|A/mallard/Minnesota/15-041504-5/2015
CCTTGCAACAGGACTAAGAAACATACCCCAAAGAGAAACAAGAGGCCTATTTGGTGCAATAGCAGGA
>A_/_H5N9|MH546627|A/mallard/Minnesota/15-040386-1/2015
CCTTGCAACAGGACTAAGAAACATACCCCAAAGAGAAACAAGAGGCCTATTTGGTGCAATAGCAGGA
>A_/_H5N2|MH546611|A/mallard/Michigan/15-031493-1/2015
CCTTGCAACAGGACTAAGAAACATACCCCAAAGAGAAACAAGAGGCCTATTTGGTGCAATAGCAGGA
>A_/_H5N2|MH546603|A/mallard/Maryland/16-042534-2/2016
CCTTGCAACAGGATTAAGAAACATACCCCAAAGAAAAACAAGAGGCCTATTTGGTGCAATAGCAGGA
>A_/_H5N2|MH546595|A/mallard/Indiana/16-035911-3/2016
CCTTGCAACAGGACTAAGGAACATACCCCAAAGAGAAACAAGAGGCCTATTTGGTGCAATAGCAGGA
>A_/_H5N6|MH546587|A/mallard/Illinois/15-039376-1/2015
CCTTGCAACAGGACCAAGAAACATACCCCAAAGAGAAACAAGAGGCCTATTTGGTGCAATAGCAGGA
>A_/_H5N2|MH546515|A/guinea_fowl/New_York/08-000238-001/2008
CCTTGCAACAGGAATAAGAAACGTACCCCAAAGAGAAACAAGAGGCCTATTTGGTGCAATAGCGGGA
>A_/_H5N2|MH546507|A/guinea_fowl/New_York/08-000170-003/2008
CCTTGCAACAGGACTAAGAAACGTACCCCAAAGAGAAACAAGAGGCCTATTTGGTGCAATAGCGGGA
>A_/_H5N2|MH546499|A/guinea_fowl/New_Jersey/08-000841-001/2008
CCTTGCAACAGGACCAAGAAACGTACCCCAAAGAGAAACAAGAGGCCTATTTGGTGCAATAGCGGGA
>A_/_H5N2|MH546491|A/guinea_fowl/New_Jersey/08-000640-008/2008
CCTTGCAACAGGACCAAGAAACGTACCCCAAAGAGAAACAAGAGGCCTATTTGGTGCAATAGCGGGA
>A_/_H5N2|MH546483|A/guinea_fowl/New_Jersey/07-002030-001/2007
CCTTGCAACAGGACTAAGAAACGTACCCCAAAGAGAAACAAGAGGCCTATTTGGTGCGATAGCAGGA
>A_/_H5N2|MH501505|A/ruddy_turnstone/New_Jersey/AI10-648/2010
CCTTGCAACAGGACTAAGAAACATACCCCAAATAGAAACAAGAGGCCTATTTGGTGCAATAGCAGGA
>A_/_H5N2|MH501489|A/ruddy_turnstone/New_Jersey/AI10-626/2010
CCTTGCAACAGGACCAAGAAACATACCCCAAATAGAAACAAGAGGCCTATTTGGTGCAATAGCAGGA
>A_/_H5N2|MH501465|A/ruddy_turnstone/New_Jersey/AI10-579/2010
CCTTGCAACAGGACTAAGAAACATACCCCAAATAGAAACAAGAGGCCTATTTGGTGCAATAGCAGGA
>A_/_H5N2|MK592517|A/duck/Hokkaido/W105/2017
CCTTGCAACAGGACTAAGAAACGTCCCCCAAAGAGAAACAAGAGGCCTATTTGGAGCAATAGCAGGA
>A_/_H5N2|MK592509|A/duck/Hokkaido/W103/2017
CCTTGCAACAGGACTAAGAAACGTCCCCCAAAGAGAAACAAGAGGCCTATTTGGAGCAATAGCAGGA
>A_/_H5N2|MH546363|A/duck/New_Jersey/11-064045-002/2011
CCTTGCAACAGGACTAAGAAACATACCCCAAAGAGAAACAAGAGGCCTATTTGGTGCAATAGCAGGA
>A_/_H5N2|MH546339|A/chicken/New_Jersey/08-000640-006/2008
CCTTGCAACAGGACCAAGAAACGTACCCCAAAGAGAAACAAGAGGCCTATTTGGTGCAATAGCGGGA
>A_/_H5N2|MH546427|A/duck/New_York/16-021920-1/2016
CCTTGCAACAGGACTAAGAAACATACCCCAAAAGGAAACAAGAGGCCTATTTGGTGCAATAGCAGGA
>A_/_H5N2|MH546419|A/duck/New_York/16-021916-1/2016
CCTTGCAACAGGACTAAGAAACATACCCCAAAAGGAAACAAGAGGCCTATTTGGTGCAATAGCAGGA
>A_/_H5N2|MH546435|A/duck/Pennsylvania/07-002198-003/2007
CCTTGCAACAGGACTAAGAAACGTACCCCAAAGAGAAACAAGAGGCCTATTTGGTGCAATAGCGGGA
>A_/_H5N2|MH546955|A/pheasant/New_York/08-000170-002/2008
CCTTGCAACAGGACTAAGAAACGTACCCCAAAGAGAAACAAGAGGCCTATTTGGTGCAATAGCGGGA
>A_/_H5N2|MH547027|A/turkey/Wisconsin/17-007981-6/2017
CCTTGCAACAGGACCAAGAAACATACCCCAAAGAGAAACAAGAGGCCTATTTGGTGCAATAGCAGGA
>A_/_H5N2|MH547019|A/turkey/Wisconsin/17-007319-3/2017
CCTTGCAACAGGACTAAGAAACATACCCCAAAGAGAAACAAGAGGCCTATTTGGTGCAATAGCAGGA
>A_/_H5N2|MH547003|A/turkey/Wisconsin/17-007146-1/2017
CCTTGCAACAGGACCAAGAAACAGACCCCAAAGAGAAACAAGAGGCCTATTTGGTGCAATAGCAGGA
>A_/_H5N2|EU743071|A/turkey/MN/40550/1987
CCTTGCAACAGGACCAAGAAACGTACCCCAAAGAGAAACAAGAGGACTGTTTGGAGCAATAGCAGGA
>A_/_H5N2|GU351859|A/duck/Korea/GJ54/2004
CCTTGCAACGGGATTAAGGAATGTTCCTCAAAAGGAAACAAAAGGTCTATTTGGGGCTATAGCAGGG
>A_/_H5N2|CY110933|A/duck/Taiwan/DV30-2/2005
CCTTGCCACTGGCCTCAGAAACATTCCTCAGATAGAGACAAGGGGGCTGTTTGGGGCAATTGCAGGG
>A_/_H5N2|AB558466|A/duck/Tsukuba/168/2005
CCTTGCAACGGGATTAAGGAATGTTCCTCAAAAGGAAACAAAAGGTCTATTTGGGGCTATAGCAGGG
>A_/_H5N2|KP792308|A/Taiwan/DV518/2006
CCTTGCCACTGGTCTCAGAAACATTCCTCAGATAGAGACAAGGGGGCTGTTTGGGGCAATTGCAGGG
>A_/_H5N2|KP792300|A/Taiwan/DV413/2006
CCTTGCCACTGGTCTCAGAAACATTCCTCAGATAGAGACAAGGGGGCTGTTTGGGGCAATTGCAGGG
>A_/_H5N2|KJ162804|A/duck/Taiwan/11254/2013
CCTTGCCACTGGCCTCAGAAACATTCCTCAGATAGAGACAAGGGGACTTTTTGGGGCAATTGCAGGG
>A_/_H5N2|KJ162796|A/duck/Taiwan/11213/2013
CCTTGCCACTGGCCTCAGAAACGTTCCTCAGATAGAGACAAGGGGACTTTTTGGGGCAATTGCAGGG
>A_/_H5N2|KJ162788|A/duck/Taiwan/4380/2013
CCTTGCCACTGGCCTCAGAAACATTCCTCAGATAGAGACAAGGGGACTTTTTGGGGCAATTGCAGGG
>A_/_H5N2|KJ162780|A/duck/Taiwan/4379/2013
CCTTGCCACTGGCCTCAGAAACATTCCTCAGATAGAGACAAGGGGACTTTTTGGGGCAATTGCAGGG
>A_/_H5N2|KJ162772|A/duck/Taiwan/4376/2013
CCTTGCCACTGGCCTCAGAAACATTCCTCAGATAGAGACAAGGGGACTTTTTGGGGCAATTGCAGGG
>A_/_H5N2|KJ162764|A/duck/Taiwan/4374/2013
CCTTGCCACTGGCCTCAGAAACATTCCTCAGATAGAGACAAGGGGACTTTTTGGGGCAATTGCAGGG
>A_/_H5N2|KJ162756|A/duck/Taiwan/4372/2013
CCTTGCCACTGGCCTCAGAAACATTCCTCAGATAGAGACAAGGGGACTTTTTGGGGCAATTGCAGGG
>A_/_H5N2|KJ162748|A/duck/Taiwan/4360/2013
CCTTGCCACTGGCCTCAGAAACATTCCTCAGATAGAGACAAGGGGACTTTTTGGGGCAATTGCAGGG
>A_/_H5N2|KJ162740|A/duck/Taiwan/4355/2013
CCTTGCCACTGGCCTCAGAAACATTCCTCAGATAGAGACAAGGGGACTTTTTGGGGCAATTGCAGGG
>A_/_H5N2|KJ162732|A/duck/Taiwan/762/2013
CCTTGCCACTGGCCTCAGAAACATTCCTCAGATAGAGACAAGGGGACTTTTTGGGGCAATTGCAGGG
>A_/_H5N2|KJ162724|A/duck/Taiwan/758/2013
CCTTGCCACTGGCCTCAGAAACATTCCTCAGATAGAGACAAGGGGACTTTTTGGGGCAATTGCAGGG
>A_/_H5N2|CY146676|A/duck/Hunan/S4124/2011
CCTTGCAACGGGATTAAGGAATGTTCCTCAAAAGGAAACAAAAGGTCTATTTGGGGCTATAGCAGGG
>A_/_H5N2|CY146668|A/duck/Hunan/S4120/2011
CCTTGCAACGGGATTAAGGAATGTTCCTCAAAAGGAAACAAAAGGTCTATTTGGGGCTATAGCAGGG
>A_/_H5N2|CY146652|A/duck/Hunan/S4101/2011
CCTTGCAACGGGATTAAGGAATGTTCCTCAAAAGGAAACAAAAGGTCTATTTGGGGCTATAGCAGGG
>A_/_H5N2|AB753185|A/Eurasian_Woodcock/Vietnam/8/2007
CCTTGCAACGGGGTTAAGGAATGTTCCTCAAAAGGAAACAAAAGGTCTATTTGGGGCTATAGCAGGG
>A_/_H5N2|EU182303|A/avian/NY/53726/00
CCTTGCAACAGGACTAAGGAACGTACCCCAGAGAGAAACAAGAGGCCTATTTGGAGCAATAGCAGGA
>A_/_H5N2|AY296073|A/chukkar/NY/51375/00
CCTTGCAACAGGACTAAGGAACGTACCCCAGAGAGAAACAAGAGGCCTATTTGGAGCAATAGCAGGA
>A_/_H5N2|AY296072|A/duck/NY/44018-2/00
CCTTGCAACAGGACTAAGGAACGTACCCCAGAGAGAAACAAGAGGCCTATTTGGAGCAATAGCAGGA
>A_/_H5N2|AY296071|A/duck/NY/44018-1/00
CCTTGCAACAGGACTAAGGAACGTACCCCAGAGAGAAACAAGAGGCCTATTTGGAGCAATAGCAGGA
>A_/_H5N2|AY296070|A/avian/NY/31588-3/00
CCTTGCAACAGGACTAAGGAACGTACCCCAGAGAGAAACAAGAGGCCTATTTGGAGCAATAGCAGGA
>A_/_H5N2|CY022629|A/turkey/Italy/1325/2005
CCTTGCGACTGGGCTCAGGAATGTCCCTCAAAGAGAAACAAGAGGACTATTTGGGGCTATAGCAGGC
>A_/_H5N2|CY021525|A/turkey/Italy/1258/2005
CCTTGCGACTGGGCTCAGGAATGTCCCTCAAAGAGAAACAAGAGGACTATTTGGGGCTATAGCAGGC
>A_/_H5N2|AY500365|A/turkey/England/N28/73
CCTTGCAACTGGACCCAGGAACGTTCCTCAAAGGGAGACAAGAGGTCTATTTGGAGCTATAGCGGGT
>A_/_H5N2|GU052548|A/turkey/England/N28/1973
CCTTGCAACTGGACCCAGGAACGTTCCTCAAAGGGAGACAAGAGGTCTATTTGGAGCTATAGCGGGT
>A_/_H5N0|GU046737|A/mallard/Bavaria/37/2006
CCTTGCGACTGGACTCAGGAATGTCCCTCAAAGAGAAACAAGAGGACTATTTGGGGCTATAGCAGGC
>A_/_H5N2|FJ750571|A/chicken/Belgium/150VB/1999
CCTTGCGACTGGACCCAGGAACGTCCCTCAAAAGGAGACAAGAGGACTATTTGGGGCTATAGCAGGC
>A_/_H5N2|FJ648285|A/mallard/Bavaria/1/2007
CCTTGCGACGGGGCTCAGGAATATCCCTCAAAGAGAAACAAGAGGACTATTTGGGGCTATAGCAGGC
>A_/_H5N2|FJ610108|A/chicken/Jalisco/14589-660/1994
CCTTGCAACAGGGCTAAGAAACGTGCCCCAAAGAGAAACAAGAGGCCTATTTGGAGCAATAGCCGGA
>A_/_H5N2|CY036759|A/mallard/Wisconsin/944/1982
CCTTGCAACAGGACTGAGGAACGTGCCCCAAAGAGAAACAAGAGGTCTGTTTGGAGCAATAGCAGGA
>A_/_H5N3|EU564114|A/Anas_platyrhynchos/Altai/1285/1991
CCTTGCGACTGGACTCAGAAATGTCCCTCAAAGAGAAACAAGAGGACTATTTGGGGCTATAGCAGGC
>A_/_H5N1|FJ434373|A/mute_swan/Aktau/1460/2006
CCTTGCAACAGGGCTCAGGAATGTCCCTCAAAGAGAAACAAGAGGACTATTTGGGGCCATAGCAGGC
>A_/_H5N1|FJ436942|A/swan/Mangystau/3/2006
CCTTGCAACAGGGCTCAGGAATGTCCCTCAAAGAGAAACAAGAGGACTATTTGGGGCCATAGCAGGC
>A_/_H5N2|CY036034|A/Muscovy_duck/New_York/62095-1/2006
CCTTGCAACAGGACTAAGAAACATACCCCAAAGAGAAACAAGAGGCCTATTTGGTGCAATCGCAGGA
>A_/_H5N9|EU557516|A/northern_pintail/Alaska/44184-144/2006
TCTTGCAACAGGACTAAGAAACGTACCCCAAAGAGAAACAAGAGGCCTATTTGGAGCAATAGCAGGA
>A_/_H5N2|FJ357069|A/mallard/MN/1/2000
CCTTGCAACGGGACTAAGAAACGTACCCCAAAGAGAAACAAGAGGCCTATTTGGAGCAATAGCAGGA
>A_/_H5N2|CY034758|A/mallard/Italy/4223-2/2006
CCTTGCGACTGGACTCAGGAATGTCCCTCAAAGAGAAACAAGAGGACTATTTGGGGCTATAGCAGGC
>A_/_H5N2|CY034681|A/chicken/Pennsylvania/3609/1993
CCTTGCAACAGGACCAAGAAACGTACCCCAAAGAAAAACAAGAGGCCTATTTGGAGCAATAGCAGGA
>A_/_H5N2|EU980494|A/mallard/MD/898/2002
CCTTGCAACAGGACTAAGAAACGTACCCCAAAGAGAAACAAGAGGCCTATTTGGAGCAATAGCAGGA
>A_/_H5N3|AB378682|A/duck/Hokkaido/167/2007
CCTTGCAACAGGGCTCAGAAATGTCCCTCAAAGAGAAACAAGAGGACTATTTGGGGCCATTGCAGGC
>A_/_H5N7|CY034173|A/cinnamon_teal/California/HKWF1111/2007
CCTCGCCACAGGGCTAAGGAACGTACCCCAAAAAGAAACAAGAGGCCTCTTTGGAGCAATAGCAGGA
>A_/_H5N7|EU871921|A/ruddy_turnstone/NJ/327/2004
TCTTGCAACAGGACTAAGAAACGTACCCCAAAGAGAAACAAGAGGCCTATTTGGAGCAATAGCAGGA
>A_/_H5N2|EU743019|A/chicken/NJ/17169/1993
CCTTGCAACAGGACCAAGAAACGTACCCCAAAGAAAAACAAGAGGCCTATTTGGAGCAATAGCAGGA
>A_/_H5N2|EU743600|A/turkey/TX/1-40-82/1982
CCTTGCAACAGGACCAAGAAACGTACCCCAAAGAGAAACAAGAGGTCTGTTTGGAGCAATAGCAGGA
>A_/_H5N2|EU743027|A/chicken/NY/14009/1993
CCTTGCAACAGGACCAAGAAACGTACCCCAAAGAAAAACAAGAGGCCTATTTGGAGCAATAGCAGGA
>A_/_H5N2|EU743041|A/chicken/NJ/7207-4/2000
CCTTGCAACAGGACCGAGGAACGTGCCCCAGAGAGAAACAAGAGGTCTGTTTGGAGCAATAGCAGGA
>A_/_H5N2|EU743106|A/rhea/TX/39923/1993
CCTTGCAACAGGACCAAGAAACGTACCCCAAAGAAAAACAAGAGGCCTATTTGGAGCAATAGCAGGA
>A_/_H5N3|EU743301|A/turkey/CA/6878/79
CCTTGCAACAGGACCGAGGAATGTGCCCCAAAGAGAAACAAGAGGTCTGTTTGGAGCAATAGCAGGA
>A_/_H5N9|EU743135|A/emu/NY/12716/1994
CCTTGCGACTGGACTCAGGAATGTCCCTCAAAGAGAAACAAGAGGACTATTTGGGGCTATAGCGGGA
>A_/_H5N2|EU743293|A/mallard/WI/42/1975
CCTTGCAACAGGACTGAGGAACGTGCCTCAGAGAGAAACAAGAGGTCTGTTTGGAGCAATAGCAGGA
>A_/_H5N2|EU743035|A/emu/TX/39924/1993
CCTTGCAACAGGACCAAGAAACGTACCCCAAAGAAAAACAAGAGGCCTATTTGGAGCAATAGCAGGA
>A_/_H5N9|U67783|A/mallard/Ohio/556/1987
CCTTGCAACAGGACTAAGAAACGTACCCCAAAGAGAAACAAGAGGCCTATTTGGAGCAATAGCAGGA
>A_/_H5N2|EU182309|A/turkey/MN/3397-3/1992
CCTTGCAACAGGACTGAGGAACGTACCCCAAAGAGAAACAAGAGGTCTGTTTGGAGCAATAGCAGGA
>A_/_H5N1|EU099317|A/Canada_goose/AK/44075-058/2006
TCTTGCAACAGGACTAAGAAACGTACCCCAAAGAGAAACAAGAGGCCTATTTGGAGCAATAGCAGGA
>A_/_H5N2|EF634332|A/garganey/SanJiang/160/2006
CCTTGCAACAGGGCTCAGAAATGTCCCTCAAAGAGAAACAAGAGGACTATTTGGGGCCATAGCAGGC
>A_/_H5N3|EF619972|A/duck/Singapore/3/1997
CCTTGCAACTGGACTCAGAAATGTCCCTCAAAGAGAAACAAGAGGACTATTTGGGGCTATAGCAGGC
>A_/_H5N2|EF607894|A/mallard/MD/185/2003
CCTTGCAACAGGACTAAGAAACGTACCCCAAAGAGAAACAAGAGGCCTATTTGGAGCAATAGCAGGA
>A_/_H5N7|EF607889|A/shorebird/DE/1346/2001
CCTTGCAACGGGACTAAGAAACGTACCTCAAAGAGGAACAAGAGGCCTATTTGGAGCAATAGCAGGA
>A_/_H5N5|EF607888|A/mallard/MN/105/2000
CCTTGCAACGGGAGTAAGAAACGTACCCCAAAGAGAAACAAGAGGCCTATTTGGAGCAATAGCAGGA
>A_/_H5N2|EF607884|A/tundra_swan/AK/44049-168/2006
CCTTGCAACAGGACTAAGAAACGTACCCCAAAGAGAAACAAGAGGCCTATTTGGAGCAATAGCAGGA
>A_/_H5N2|EF607883|A/mallard/WA/44242-264/2006
TCTTGCAACAGGACTAAGAAACGTACCCCAAAGAGAAACAAGAGGCCTATTTGGAGCAATAGCAGGA
>A_/_H5N2|EF607882|A/northern_pintail/FL/598/2007
CCTTGCAACAGGGCTAAGAAACGTACCCCAAAGAGAAACAAGAGGCCTATTTGGTGCAATAGCAGGA
>A_/_H5N2|EF607875|A/mallard/MN/410/2000
CCTTGCAACGGGACTAAGAAACGTACCCCAAAGAGAAACAAGAGGCCTATTTGGAGCAATAGCAGGA
>A_/_H5N2|EF607872|A/mallard/MN/133/98
CCTTGCAACAGGACTAAGAAACGTACCCCAAAGAGAAACAAGAGGCCTATTTGGAGCAATAGCAGGA
>A_/_H5N2|EF607869|A/mallard/MD/866/2002
CCTTGCAACAGGACTAAGAAACGTACCCCAAAGAGAAACAAGAGGCCTATTTGGAGCAATAGCAGGA
>A_/_H5N2|EF607868|A/mallard/MD/795/2002
CCTTGCTACAGGACTAAGAAACGTACCCCAAAGAGAAACAAGAGGCCTATTTGGAGCAATAGCAGGA
>A_/_H5N2|EF607867|A/mallard/MD/792/2002
CCTTGCTACAGGACTAAGAAACGTACCCCAAAGAGAAACAAGAGGCCTATTTGGAGCAATAGCAGGA
>A_/_H5N2|EF607863|A/mallard/MD/302/2001
CCTTGCTACAGGACTAAGAAACGTACCCCAAAGAGAAACAAGAGGCCTATTTGGAGCAATAGCAGGA
>A_/_H5N2|EF607862|A/mallard/MD/258/2001
CCTTGCTACAGGACTAAGAAACGTACCCCAAAGAGAAACAAGAGGCCTATTTGGAGCAATAGCAGGA
>A_/_H5N2|EF607861|A/mallard/MD/252/2001
CCTTGCTACAGGACTAAGAAACGTACCCCAAAGAGAAACAAGAGGCCTATTTGGAGCAATAGCAGGA
>A_/_H5N2|EF607859|A/mallard/MD/865/2002
CCTTGCAACAGGACCAAGAAACGTACCCCAAAGAGAAACAAGAGGCCTATTTGGAGCAATAGCAGGA
>A_/_H5N2|EF607858|A/mallard/MD/790/2002
CCTTGCTACAGGACTAAGAAACGTACCCCAAAGAGAAACAAGAGGCCTATTTGGAGCAATAGCAGGA
>A_/_H5N2|EF607857|A/blue_goose/WI/711/1975
CCTTGCAACAGGACTGAGGAACGTGCCCCAAAGAGAAACAAGAGGTCTGTTTGGAGCAATAGCAGGA
>A_/_H5N1|EF607856|A/wood_duck/MD/04-623/2004
CCTTGCAACTGGACTAAGAAACGTACCCCAAAGAGAAACAAGAGGACTATTTGGAGCAATAGCAGGA
>A_/_H5N1|EF607855|A/mute_swan/MI/451072-2/2006
CCTTGCAACAGGACTAAGAAACGTACCCCAAAGAGAAACAAGAGGCCTATTTGGTGCAATAGCAGGA
>A_/_H5N1|EF607854|A/duck/PA/454069/2005
CCTTGCAACAGGACTAAGAAACGTACCCCAAAGAGAAACAAGAGGCCTATTTGGTGCAATAGCAGGA
>A_/_H5N1|EF607853|A/black_duck/NC/674-694/2006
CCTTGCAACAGGACTACGAAACGTACCCCAAAGAGAAACAAGAGGCCTATTTGGTGCAATAGCAGGA
>A_/_H5N3|EF597266|A/mallard/Italy/208/2000
CCTTGCGACTGGGCTCAGGAATGTCCCTCAAAGAGAAACAAGAGGACTATTTGGGGCTATAGCAGGT
>A_/_H5N2|EF597259|A/duck/Jiang_Xi/1850/2005
CCTTGCAACAGGGCTCAGGAATGTCCCTCAAAGAGAAACAAGAGGACTATTTGGGGCCATAGCAGGC
>A_/_H5N2|EF597258|A/duck/Jiang_Xi/1286/2005
CCTTGCAACAGGGCTCAGGAATGTCCCTCAAAGAGAAACAAGAGGACTATTTGGGGCCATAGCAGGC
>A_/_H5N2|DQ826532|A/mallard/BC/373/2005
CCTTGCAACAGGACTAAGAAACGTACCCCAAAGAGAAACAAGAGGCCTATTTGGAGCAATAGCAGGA
>A_/_H5N2|DQ387854|A/mallard/Bavaria/1/2005
CCTTGCGACTGGACTCAGGAATGTCCCTCAAAGAGAAACAAGAGGACTATTTGGGGCTATAGCAGGC
>A_/_H5N2|DQ256383|A/parrot/CA/6032/04
CCTTGCAACAGGACTAAGAAATGTACCCCAAAAAGAAACAAGAGGCTTATTTGGAGCAATAGCCGGA
>A_/_H5N2|DQ251447|A/duck/Denmark/65047/04
CCTTGCGACTGGACTCAGGAATGTCCCTCAAAAAGAAACAAGAGGACTATTTGGGGCTATAGCAGGC
>A_/_H5N2|DQ104701|A/duck/Malaysia/F118-08-04/2004
CCTTGCGAAGGGGCTCAGGAATGTCCCACAAAGAGAAACAAGAGGACTATTTGGGGCTATAGCAGGC
>A_/_H5N2|CY006040|A/chicken/Hidalgo/28159-232/1994
CCTTGCAACAGGGCTAAGAAACGTACCCCAAAGAGAAACAAGAGGCCTATTTGGAGCAATAGCCGGA
>A_/_H5N6|CY006036|A/duck/Potsdam/2216-4/1984
CCTTGCAACTGGGCTTAGGAATGTTCCTCAAAGAGAGACAAGAGGTCTATTTGGAGCAATAGCAGGC
>A_/_H5N3|CY006028|A/goose/Hong_Kong/23/1978
CCTTGCAACCGGACTCAGGAACGTCCCTCAAAGAGAGACAAGAGGTCTATTTGGAGCTATAGCAGGC
>A_/_H5N7|CY005969|A/shorebird/DE/75/2004
TCTTGCAACAGGACTAAGAAACGTACCCCAAAGAGAAACAAGAGGCCTATTTGGAGCAATAGCAGGA
>A_/_H5N7|CY005927|A/shorebird/DE/101/2004
TCTTGCAACAGGACTAAGAAACGTACCCCAAAGAGAAACAAGAGGCCTATTTGGAGCAATAGCAGGA
>A_/_H5N3|CY005926|A/herring_gull/NJ/402/1989
CCTTGCAACAGGACTGAGGAACGTACCCCAAAGAGAAACAAGAGGTCTGTTTGGAGCAATAGCAGGA
>A_/_H5N2|CY005918|A/mallard_duck/ALB/57/1976
CCTTGCAACAGGACTGAGGAACGTGCCCCAAAGAGAAACAAGAGGTCTGTTTGGAGCAATAGCAGGA
>A_/_H5N2|CY005575|A/duck/Hong_Kong/342/1978
CCTTGCAACCGGACTCAGGAACGTTCCTCAAAGAGAGACAAGAGGTCTATTTGGAGCTATAGCAGGC
>A_/_H5N3|CY024746|A/duck/Italy/775/2004
CCTTGCGACTGGACTCAGGAATGTCCCTCAAAGAGATACAAGAGGACTATTTGGGGCTATAGCAGGC
>A_/_H5N3|CY022645|A/teal/Italy/3812/2005
CCTTGCGACTGGACTCAGGAATGTCCCTCAAAGAGAAACAAGAGGACTATTTGGGGCTATAGCAGGC
>A_/_H5N2|CY022637|A/teal/Italy/3931-38/2005
CCTTGCGACTGGACTCAGGAATGTCCCTCAAAGAGAAACAAGAGGACTATTTGGGGCTATAGCAGGC
>A_/_H5N9|CY022621|A/chicken/Italy/22A/1998
CCTTGCGACTGGGCCCAGGAACGTCCCTCAAAAGGAGACAAGAGGACTATTTGGGGCCATAGCAGGC
>A_/_H5N1|CY021397|A/mallard/Italy/3401/2005
TCTTGCGACTGGACTCAGGAATGTTCCTCAAAGAGAAACAAGAGGGCTATTTGGGGCTATAGCAGGC
>A_/_H5N2|CY014872|A/black_duck/New_York/184/1988
CCTTGCAACAGGACTAAGAAACGTACCCCAAAGAGAAACAAGAGGTCTGTTTGGAGCAATAGCAGGA
>A_/_H5N2|CY014849|A/mallard_duck/New_York/189/1982
TCTTGCAACAGGACTGAGGAACGTGCCCCAAAGAGAAACAAGAGGTCTGTTTGGAGCAATAGCAGGA
>A_/_H5N1|CY014726|A/duck/Minnesota/1525/81
CCTTGCAACAGGACTGAGGAACGTGCCCCAAAGAGAAACAAGAGGTCTGTTTGGAGCAATAGCAGGA
>A_/_H5N2|CY014722|A/duck/Minnesota/1516/1981
CCTTGCAACAGGACTAAGAAACGTACCCCAAAGAGAAACAAGAGGTCTGTTTGGAGCAATAGCAGGA
>A_/_H5N2|CY014717|A/chicken/Chiapas/15224/97
CCTTGCAACAGGGCTAAGAAACGTACCCCAAAGAGAAACAAGAGGCCTATTTGGAGCAATAGCCGGA
>A_/_H5N2|CY014642|A/duck/Potsdam/1402-6/1986
CCTTGCGACTGGACTCAGGAACGTTCCTCAAAGAGAAACAAGAGGTCTATTTGGAGCTATAGCAGGC
>A_/_H5N2|CY014640|A/duck/New_Zealand/41/1984
TCTTGCAACAGGACTGAGGAATGTTCCTCAAAGAGACACAAGGGGCCTGTTTGGAGCAATAGCAGGA
>A_/_H5N3|CY014615|A/duck/Hong_Kong/205/77
CCTTGCAACTGGACTCAGGAACGTCCCTCAAAGAGAGACAAGAGGTCTATTTGGAGCTATAGCAGGC
>A_/_H5N2|CY014580|A/mallard_duck/Alberta/645/1980
CCTTGCAACAGGACTGAGGAATGTGCCCCAAAGAGAAACAAGAGGTCTGTTTGGAGCAATAGCAGGA
>A_/_H5N2|CY011248|A/wigeon/Ohio/379/1988
CCTTGCAACAGGACTAAGAAACGTACCCCAAAGAGAAACAAGAGGCCTGTTTGGAGCAATAGCAGGA
>A_/_H5N9|AY995898|A/mallard/Sweden/80/02
CCTTGCAACGGGGCTCAGGAATATCCCTCAAAGAGAAACAAGAGGACTATTTGGAGCTATAGCAGGC
>A_/_H5N2|AY995896|A/mallard/Sweden/64/02
CCTTGCAACGGGGCTCAGGAATGTCCCTCAAAGAGAAACAAGAGGACTATTTGGGGCTATAGCAGGC
>A_/_H5N3|AY995895|A/mallard/Sweden/58/02
CCTTGCAACGGGGCTCAGGAATGTCCCTCAAAGAGAAACAAGAGGACTATTTGGGGCTATAGCAGGC
>A_/_H5N9|AY995894|A/mallard/Sweden/52/02
CCTTGCAACGGGGCTCAGGAATATCCCTCAAAGAGAAACAAGAGGACTATTTGGAGCTATAGCAGGC
>A_/_H5N9|AY995893|A/mallard/Sweden/49/02
CCTTGCAACGGGGCTCAGGAATATCCCTCAAAGAGAAACAAGAGGACTATTTGGAGCTATAGCAGGC
>A_/_H5N6|AY995892|A/mallard/Sweden/40/02
CCTTGCAACGGGGCTCAGGAATATCCCTCAAAGAGAAACAAGAGGACTATTTGGAGCTATAGCAGGC
>A_/_H5N3|AY995891|A/mallard/Sweden/39/02
CCTTGCGACTGGACTCAGGAATGTCCCTCAAAGAGAAACAAGAGGACTATTTGGGGCCATAGCAGGC
>A_/_H5N9|AY995890|A/mallard/Sweden/37/02
CCTTGCAACGGGGCTCAGGAATATCCCTCAAAGAGAAACAAGAGGACTATTTGGAGCTATAGCAGGC
>A_/_H5N2|AY995889|A/mallard/Sweden/31/02
CCTTGCGACGGGGCTCAGGAATGTCCCTCAAAGAGAAACAAGAGGACTATTTGGAGCTATAGCAGGC
>A_/_H5N9|AY995888|A/mallard/Sweden/28/02
CCTTGCAACGGGGCTCAGGAATATCCCTCAAAGAGAAACAAGAGGACTATTTGGAGCTATAGCAGGC
>A_/_H5N9|AY995887|A/mallard/Sweden/27/02
CCTTGCAACGGGGCTCAGGAATATCCCTCAAAGAGAAACAAGAGGACTATTTGGAGCTATAGCAGGC
>A_/_H5N9|AY995886|A/mallard/Sweden/22/02
CCTTGCAACGGGGCTCAGGAATATCCCTCAAAGAGAAACAAGAGGACTATTTGGAGCTATAGCAGGC
>A_/_H5N2|AY995885|A/mallard/Sweden/21/02
CCTTGCGACTGGGCTCAGGAATGTCCCTCAACGAGAAACAAGAGGACTATTTGGGGCTATAGCAGGT
>A_/_H5N2|AY995884|A/mallard/Sweden/7/02
CCTTGCGACTGGACTCAGGAATGTCCCTCAAAGAGAAACAAGAGGACTATTTGGGGCTATAGCAGGC
>A_/_H5N2|AY995883|A/mallard/Sweden/2/02
CCTTGCGACTGGACTCAGGAATGTCCCTCAAAGAGAAACAAGAGGACTATTTGGGGCTATAGCAGGC
>A_/_H5N2|AY684894|A/mallard/Netherlands/3/99
CCTTGCGACTGGACTCAGGAATGTCCCTCAAAGAGAAACAAGAGGACTATTTGGGGCTATAGCAGGC
>A_/_H5N2|AY296080|A/Duck/NY/185502/2002
CCTTGCAACAGGACTAAGAAACGTACCCCAAAGAGAAACAAGAGGCCTATTTGGAGCAATAGCAGGA
>A_/_H5N2|AY296077|A/Duck/NJ/117228-7/2001
CCTTGCAACAGGGCTAAGAAACGTACCCCAAAGAGAAACAAGAGGCCTATTTGGAGCAATAGCAGGA
>A_/_H5N2|AY296064|A/chukar/MN/14591-7/1998
CCTTGCAACAGGACCAAGAAACGTACCCCAAAGAGAAACAAGAGGCCTATTTGGAGCAATAGCAGGA
>A_/_H5N1|AM408214|A/teal/Germany/WV632/2005
CCTTGCGACTGGACCCAGGAATGTCCCTCAAAAAGAAACAAGAGGACTATTTGGGGCTATAGCAGGC
>A_/_H5N1|AJ971297|A/duck/France/05066b/2005
TCTTGCGACTGGACTCAGGAATGTCCCTCAAAGAGAAACAAGAGGACTATTTGGGGCTATAGCAGGC
>A_/_H5N2|AJ632269|A/chicken/France/03426a/03
CCTTGCGACTGGGCCCAGGAATGTTCCTCAAAGAGAAACAAGAGGACTATTTGGGGCTATAGCAGGC
>A_/_H5N2|AF512941|A/Mallard_Duck/Pensylvania/10218/84
CCTTGCAACAGGACCGAGGAACGTGCCCCAAAGAGAAACAAGAGGTCTGTTTGGAGCAATAGCAGGA
>A_/_H5N2|AF512940|A/Mallard_Duck/Pensylvania/10218/84
CCTTGCAACAGGACCGAGGAACGTGCCCCAAAGAGAAACAAGAGGTCTGTTTGGAGCAATAGCAGGA
>A_/_H5N2|AF512939|A/Mallard_Duck/Pensylvania/10218/84
CCTTGCAACAGGACCGAGGAACGTGCCCCAAAGAGAAACAAGAGGTCTGTTTGGAGCAATAGCAGGA
>A_/_H5N2|AF512938|A/Mallard_Duck/Pensylvania/10218/84
CCTTGCAACAGGACCGAGGAACGTGCCCCAAAGAGAAACAAGAGGTCTGTTTGGAGCAATAGCAGGA
>A_/_H5N2|AF512937|A/Mallard_Duck/Pensylvania/10218/84
CCTTGCAACAGGACCGAGGAACGTGCCCCAAAGAGAAACAAGAGGTCTGTTTGGAGCAATAGCAGGA
>A_/_H5N2|AF512936|A/Mallard_Duck/Pensylvania/10218/84
CCTTGCAACAGGACCGAGGAACGTGCCCCAAAGAGAAACAAGAGGTCTGTTTGGAGCAATAGCAGGA
>A_/_H5N2|AF512935|A/Mallard_Duck/Pensylvania/10218/84
CCTTGCAACAGGACCGAGGAACGTGCCCCAAAGAGAAACAAGAGGTCTGTTTGGAGCAATAGCAGGA
>A_/_H5N2|AF512934|A/Mallard_Duck/Pensylvania/10218/84
CCTTGCAACAGGACCGAGGAATGTGCCCCAAAGAGAAACAAGAGGTCTGTTTGGAGCAATAGCAGGA
>A_/_H5N2|AF512933|A/Mallard_Duck/Pensylvania/10218/84
CCTTGCAACAGGACCGAGGAACGTGCCCCAAAGAGAAACAAGAGGTCTGTTTGGAGCAATAGCAGGA
>A_/_H5N2|AF512932|A/Mallard_Duck/Pensylvania/10218/84
CCTTGCAACAGGACCGAGGAACGTGCCCCAAAGAGAAACAAGAGGTCTGTTTGGAGCAATAGCAGGA
>A_/_H5N2|AF512931|A/Mallard_Duck/Pensylvania/10218/84
CCTTGCAACAGGACCGAGGAACGTGCCCCAAAGAGAAACAAGAGGTCTGTTTGGAGCAATAGCAGGA
>A_/_H5N2|AF512930|A/Mallard_Duck/Pensylvania/10218/84
CCTTGCAACAGGACCGAGGAACGTGCCCCAAAGAGAAACAAGAGGTCTGTTTGGAGCAATAGCAGGA
>A_/_H5N2|AF512929|A/Mallard_Duck/Pensylvania/10218/84
CCTTGCAACAGGACCGAGGAACGTGCCCCAAAGAGAAACAAGAGGTCTGTTTGGAGCAATAGCAGGA
>A_/_H5N2|AF512928|A/Mallard_Duck/Pensylvania/10218/84
CCTTGCAACAGGACCGAGGAACGTGCCCCAAAGAGAAACAAGAGGTCTGTTTGGAGCAATAGCAGGA
>A_/_H5N2|AF512926|A/Mallard_Duck/Pensylvania/10218/84
CCTTGCAACAGGACCGAGGAACGTGCCCCAAAGAGAAACAAGAGGTCTGTTTGGAGCAATAGCAGGA
>A_/_H5N2|AF512925|A/Mallard_Duck/Pensylvania/10218/84
CCTTGCAACAGGACCGAGGAACGTGCCCCAAAGAGAAACAAGAGGTCTGTTTGGAGCAATAGCAGGA
>A_/_H5N2|AF100180|A/Mallard_Duck/Pensylvania/10218/84
CCTTGCAACAGGACTGAGGAACGTGCCCCAAAGAGAAACAAGAGGTCTGTTTGGAGCAATAGCAGGA
>A_/_H5N2|AF100179|A/Mallard_Duck/Pensylvania/10218/84
CCTTGCAACAGGACCGAGGAACGTGCCCCAAAGAGAAACAAGAGGTCTGTTTGGAGCAATAGCAGGA
>A_/_H5N1|AB355929|A/duck/Hokkaido/Vac-3/2007
CCTTGCAACAGGGCTCAGGAATGTCCCTCAAAGAGAAACAAGAGGACTATTCGGGGCCATAGCAGGC
>A_/_H5N2|AB295603|A/duck/Pennsylvania/10218/1984
CCTTGCAACAGGACTGAGGAACGTGCCCCAAAGAGAAACAAGAGGTCTGTTTGGAGCAATAGCAGGA
>A_/_H5N2|AB275434|A/chicken/Ibaraki/17/2006
TCTTGCAACAGGGCTAAGGAATGCACCCCAAAGGGAAACAAGAGGCTTATTTGGAGCAATAGCCGGA
>A_/_H5N2|AB275433|A/chicken/Ibaraki/16/2005
TCTTGCAACAGGGCTAAGAAATGTACCCCAAAGAGAAACAAGAGGCTTATTTGGAGCAATAGCCGGA
>A_/_H5N2|AB275432|A/chicken/Ibaraki/15/2005
TCTTGCAACAGGACTAAGAAATGTACCCCAAAGAGAAACAAGAGGATTATTTGGAGCAATAGCCGGA
>A_/_H5N2|AB275431|A/chicken/Ibaraki/14/2005
TCTTGCAACAGGACTAAGAAATGTACCCCAAAGAGAAACAAGAGGATTATTTGGAGCAATAGCCGGA
>A_/_H5N2|AB275430|A/chicken/Ibaraki/13/2005
TCTTGCAACAGGGCTAAGAAATGCACCCCAAAGAGAAACAAGAGGCTTATTTGGAGCAATAGCCGGA
>A_/_H5N2|AB275429|A/chicken/Ibaraki/12/2005
TCTTGCAACAGGGCTAAGAAATGTACCCCAAAGAGAAACAAGAGGCTTATTTGGAGCAATAGCCGGA
>A_/_H5N2|AB275428|A/chicken/Ibaraki/11/2005
TCTTGCAACAGGGCTAAGAAATGTACCCCAAAGAGAAACAAGAGGCTTATTTGGAGCAATAGCCGGA
>A_/_H5N2|AB275427|A/chicken/Ibaraki/10/2005
TCTTGCAACAGGGCTAAGAAATGTACCCCAAAGAGAAACAAGAGGCTTATTTGGAGCAATAGCCGGA
>A_/_H5N2|AB275426|A/chicken/Ibaraki/9/2005
TCTTGCAACAGGGCTAAGAAATGTACCCCAAAGAGAAACAAGAGGCTTATTTGGAGCAATAGCCGGA
>A_/_H5N2|AB275424|A/chicken/Ibaraki/6/2005
TCTTGCAACAGGGCTAAGAAATGTACCCCAAAGAGAAACAAGAGGCTTATTTGGAGCAATAGCCGGA
>A_/_H5N2|AB275423|A/chicken/Ibaraki/5/2005
TCTTGCAACAGGGCTAAGAAATGTACCCCAAAGAGAAACAAGAGGCTTATTTGGAGCAATAGCCGGA
>A_/_H5N2|AB275422|A/chicken/Ibaraki/4/2005
TCTTGCAACAGGGCTAAGAAATGTACCCCAAAGAGAAACAAGAGGCTTATTTGGAGCAATAGCCGGA
>A_/_H5N2|AB275421|A/chicken/Ibaraki/3/2005
TCTTGCAACAGGGCTAAGAAATGTACCCCAAAGAGAAACAAGAGGCTTATTTGGAGCAATAGCCGGA
>A_/_H5N2|AB275420|A/chicken/Ibaraki/2/2005
TCTTGCAACAGGGCTAAGAAATGTACCCCAAAGAGAAACAAGAGGCTTATTTGGAGCAATAGCCGGA
>A_/_H5N2|AB261853|A/chicken/Ibaraki/1/2005
TCTTGCAACAGGGCTAAGAAATGTACCCCAAAGAGAAACAAGAGGCTTATTTGGAGCAATAGCCGGA
>A_/_H5N1|AB259712|A/duck/Hokkaido/Vac-1/04
CCTTGCAACAGGGCTCAGGAATGTCCCTCAAAGAGAAACAAGAGGACTATTTGGGGCCATAGCAGGC
>A_/_H5N3|AB241623|A/duck/Hokkaido/84/2002
TCTTGCAACAGGACTAAGGAATATACCCCAAAAAGAAACAAGAGGCCTATTTGGAGCAATAGCAGGA
>A_/_H5N2|AB241614|A/duck/Mongolia/54/01
CCTTGCAACAGGGCTCAGGAATGTCCCTCAAAGAGAAACAAGAGGACTATTTGGGGCCATAGCAGGC
>A_/_H5N2|GU050182|A/white_front_goose/Alaska//445210/2006
CCTTGCAACAGGACCAAGAAACGTACCCCAAAGAGAAACAAGAGGCCTATTTGGAGCAATAGCAGGA
>A_/_H5N3|HM849027|A/mallard/PT/28006/2007
CCTTGCGACTGGACTCAGGAATGTCCCTCAAAGAGAAACAAGAGGACTATTTGGGGCTATAGCAGGC
>A_/_H5N3|HM849026|A/mallard/PT/28003/2007
CCTTGCGACTGGACTCAGGAATGTCCCTCAAAGAGAAACAAGAGGACTATTTGGGGCTATAGCAGGC
>A_/_H5N2|HM849028|A/mallard/PT/29497-10/2006
CCTTGCGACGGGGCTCAGGAATATCCCTCAAAGAGAAACAAGAGGACTATTTGGGGCTATAGCAGGC
>A_/_H5N3|HM849029|A/mallard/PT/37369/2007
CCTTGCGACTGGACTCAGGAATGTCCCTCAAAGAGAAACAAGAGGACTATTTGGGGCTATAGCAGGC
>A_/_H5N3|HM849030|A/mallard/PT/4228/2007
CCTTGCGACGGGGCTCAGGAATATCCCTCAAAGAGAAACAAGAGGACTATTTGGGGCTATAGCAGGC
>A_/_H5N2|GU086232|A/wild_bird/Korea/A81/2009
CCTTGCAACAGGGCTCAGGAATGTCCCTCAAAGAGAAACAAGAGGACTATTTGGGGCCATAGCAGGC
>A_/_H5N2|GU086231|A/duck/Korea/A93/2008
CCTTGCAACAGGGCTCAGGAATGTTCCTCAAAGAGAAACAAGAGGACTATTTGGGGCCATAGCAGGC
>A_/_H5N2|GU086230|A/duck/Korea/A14/2008
CCTTGCAACAGGGCTCAGGAATGTTCCTCAAAGAGAAACAAGAGGGCTATTTGGGGCCATAGCAGGC
>A_/_H5N2|GU361231|A/aquatic_bird/Korea/w351/2008
CCTTGCAACAGGGCTCAGGAATGTTCCTCAAAGAGAAACAAGAGGACTATTTGGGGCCATAGCAGGC
>A_/_H5N2|GU361230|A/aquatic_bird/Korea/w347/2008
CCTTGCAACAGGGCTCAGGAATGTTCCTCAAAGAGAAACAAGAGGGCTATTTGGGGCCATAGCAGGC
>A_/_H5N2|GU361229|A/aquatic_bird/Korea/w344/2008
CCTTGCAACAGGGCTCAGGAATGTTCCTCAAAGAGAAACAAGAGGACTATTTGGGGCCATAGCAGGC
>A_/_H5N3|GU361228|A/aquatic_bird/Korea/w209/2007
CCTTGCAACAGGGCCCAGGAATGTCCCTCAAAGAGAAACAAGAGGACTATTTGGGGCCATAGCAGGC
>A_/_H5N2|GU361227|A/aquatic_bird/Korea/w236/2007
CCTTGCAACAGGGCTCAGGAATGTCCCTCAAAGAGAAACAAGAGGACTATTTGGGGCCATAGCAGGC
>A_/_H5N2|GU361226|A/aquatic_bird/Korea/w235/2007
CCTTGCAACAGGGCTCAGGAATGTCCCTCAAAGAGAAACAAGAGGACTATTTGGGGCCATAGCAGGC
>A_/_H5N2|GU361225|A/aquatic_bird/Korea/w234/2007
CCTTGCAACAGGGCTCAGGAATGTCCCTCAAAGAGAAACAAGAGGACTATTTGGGGCCATAGCAGGC
>A_/_H5N2|GU361224|A/aquatic_bird/Korea/w231/2007
CCTTGCAACAGGGCTCAGGAATGTCCCTCAAAGAGAAACAAGAGGACTATTTGGGGCCATAGCAGGC
>A_/_H5N2|GU361223|A/aquatic_bird/Korea/w230/2007
CCTTGCAACAGGGCTCAGGAATGTTCCTCAAAGAGAAACAAGAGGACTATTTGGGGCCATAGCAGGC
>A_/_H5N2|GU361222|A/aquatic_bird/Korea/w229/2007
CCTTGCAACAGGGCTCAGGAATGTTCCTCAAAGAGAAACAAGAGGACTATTTGGGGCCATAGCAGGC
>A_/_H5N2|GU361221|A/aquatic_bird/Korea/w222/2007
CCTTGCAACAGGGCTCAGGAATGTCCCTCAAAGAGAAACAAGAGGACTATTTGGGGCCATAGCAGGC
>A_/_H5N2|GU361220|A/aquatic_bird/Korea/w221/2007
CCTTGCAACAGGGCTCAGGAATGTTCCTCAAAGAGAAACAAGAGGACTATTTGGGGCCATAGCAGGC
>A_/_H5N2|GU361219|A/aquatic_bird/Korea/w218/2007
CCTTGCAACAGGGCTCAGGAATGTTCCTCAAAGAGAAACAAGAGGACTATTTGGGGCCATAGCAGGC
>A_/_H5N2|GU361218|A/aquatic_bird/Korea/w217/2007
CCTTGCAACAGGGCTCAGGAATGTTCCTCAAAGAGAAACAAGAGGACTATTTGGGGCCATAGCAGGC
>A_/_H5N2|GU361217|A/aquatic_bird/Korea/w216/2007
CCTTGCAACAGGGCTCAGGAATGTTCCTCAAAGAGAAACAAGAGGACTATTTGGGGCCATAGCAGGC
>A_/_H5N2|GU361216|A/aquatic_bird/Korea/w211/2007
CCTTGCAACAGGGCTCAGGAATGTCCCTCAAAGAGAAACAAGAGGACTATTTGGGGCCATAGCAGGC
>A_/_H5N2|GU361215|A/aquatic_bird/Korea/w208/2007
CCTTGCAACAGGGCTCAGGAATGTCCCTCAAAGAGAAACAAGAGGACTATTTGGGGCCATAGCAGGC
>A_/_H5N2|GU361214|A/aquatic_bird/Korea/w206/2007
CCTTGCAACAGGGCCCAGGAATGTCCCTCAAAGAGAAACAAGAGGACTATTTGGGGCCATAGCAGGC
>A_/_H5N2|GU361213|A/aquatic_bird/Korea/w205/2007
CCTTGCAACAGGGCTCAGGAATGTCCCTCAAAGAGAAACAAGAGGACTATTTGGGGCCATAGCAGGC
>A_/_H5N2|GU361212|A/aquatic_bird/Korea/w204/2007
CCTTGCAACAGGGCTCAGGAATGTCCCTCAAAGAGAAACAAGAGGACTATTTGGGGCCATAGCAGGC
>A_/_H5N2|GU361211|A/aquatic_bird/Korea/w202/2007
CCTTGCAACAGGGCTCAGGAATGTTCCTCAAAGAGAAACAAGAGGACTATTTGGGGCCATAGCAGGC
>A_/_H5N2|GU361210|A/aquatic_bird/Korea/w200/2007
CCTTGCAACAGGGCTCAGGAATGTCCCTCAAAGAGAAACAAGAGGACTATTTGGGGCCATAGCAGGC
>A_/_H5N2|GU361209|A/aquatic_bird/Korea/w198/2007
CCTTGCAACAGGGCTCAGGAATGTCCCTCAAAGAGAAACAAGAGGACTATTTGGGGCCATAGCAGGC
>A_/_H5N2|GU361208|A/aquatic_bird/Korea/w193/2007
CCTTGCAACAGGGCTCAGGAACGTCCCTCAAAGAGAAACAAGAGGACTATTTGGGGCCATAGCAGGC
>A_/_H5N2|GU361207|A/aquatic_bird/Korea/w191/2007
CCTTGCAACAGGGCTCAGGAATGTTCCTCAAAGAGAAACAAGAGGACTATTTGGGGCCATAGCAGGC
>A_/_H5N2|GU361206|A/aquatic_bird/Korea/w164/2007
CCTTGCAACAGGGCTCAGGAATGTCCCTCAAAGAGAAACAAGAGGACTATTTGGGGCCATAGCAGGC
>A_/_H5N2|GU361205|A/aquatic_bird/Korea/w163/2007
CCTTGCAACAGGGCTCAGGAATGTCCCTCAAAGAGAAACAAGAGGACTATTTGGGGCCATAGCAGGC
>A_/_H5N2|GU361204|A/aquatic_bird/Korea/w161/2007
CCTTGCAACAGGGCTCAGGAATGTCCCTCAAAGAGAAACAAGAGGACTATTTGGGGCCATAGCAGGC
>A_/_H5N2|GU361203|A/aquatic_bird/Korea/w132/2006
CCTTGCAACAGGGCTCAGGAATGTCCCTCAAAGAGAAACAAGAGGACTATTTGGGGCCATAGCAGGC
>A_/_H5N2|GU361202|A/aquatic_bird/Korea/w125/2006
CCTTGCAACAGGGCTCAGAAATGTCCCTCAAAGAGAAACAAGAGGACTATTTGGGGCCATAGCAGGC
>A_/_H5N2|GU361201|A/aquatic_bird/Korea/w121/2006
CCTTGCAACAGGGCTCAGAAATGTCCCTCAAAGAGAAACAAGAGGACTATTTGGGGCCATAGCAGGC
>A_/_H5N2|GU361200|A/aquatic_bird/Korea/w120/2006
CCTTGCAACAGGGCTCAGAAATGTCCCTCAAAGAGAAACAAGAGGACTATTTGGGGCCATAGCAGGC
>A_/_H5N2|GU361198|A/aquatic_bird/Korea/w113/2006
CCTTGCAACAGGGCTCAGAAATGTCCCTCAAAGAGAAACAAGAGGACTATTTGGGGCCATAGCAGGC
>A_/_H5N2|GU361197|A/aquatic_bird/Korea/w96/2005
CCTTGCAACAGGGCTCAGGAATGTCCCTCAAAGAGAAACAAGAGGACTATTTGGGGCCATAGCAGGC
>A_/_H5N2|GU361196|A/aquatic_bird/Korea/w81/2005
CCTTGCAACAGGGCTCAGGAATGTCCCTCAAAGAGAAACAAGAGGACTATTTGGGGCCATAGCAGGC
>A_/_H5N2|GU361195|A/aquatic_bird/Korea/w79/2005
CCTTGCAACAGGGCTCAGGAATGTCCCTCAAAGAGAAACAAGAGGACTATTTGGGGCCATAGCAGGC
>A_/_H5N2|GU361194|A/aquatic_bird/Korea/w74/2005
CCTTGCAACAGGGCTCAGGAATGTCCCTCAAAGAGAAACAAGAGGACTATTTGGGGCCATAGCAGGC
>A_/_H5N2|GU361193|A/aquatic_bird/Korea/w54/2005
CCTTGCAACAGGGCTCAGGAATGTCCCTCAAAGAGAAACAAGAGGACTATTTGGGGCCATAGCAGGC
>A_/_H5N3|GU361192|A/aquatic_bird/Korea/w16/2005
CCTTGCAACAGGGCTCAGGAATGTCCCTCAAAGAGAAACAAGAGGACTATTTGGGGCCATAGCAGGC
>A_/_H5N1|CY061885|A/teal/Germany/Wv632/2005
CCTTGCGACTGGACCCAGGAATGTCCCTCAAAAAGAAACAAGAGGACTATTTGGGGCTATAGCAGGC
>A_/_H5N3|AB542809|A/duck/Hong_Kong/313-4/1978
CCTTGCAACCGGACCCAGGAACGTCCCTCAAAGAGAGACAAGAGGTCTATTTGGAGCTATAGCAGGC
>A_/_H5N9|CY056268|A/mallard/California/39/2005
CCTTGCAACAGGACTAAGAAACGTACCCCAAAGAGAAACAAGAGGCCTATTTGGAGCAATAGCAGGA
>A_/_H5N2|FJ767720|A/mallard/Goseong/167/2007
CCTTGCAACAGGGCTCAGGAATGTCCCTCAAAGAGAAACAAGAGGACTATTTGGGGCCATAGCAGGC
>A_/_H5N0|EU099401|A/chicken/Guatemala/270475-4/2003
CCTTGCAACCGGGCTAAGAAATGTACCTCAAAGAGAAACAAGAGGTCTATTTGGAGCAATAGCCGGA
>A_/_H5N2|GU186482|A/turkey/CO/118899/1972
CCTTGCAACAGGACCGAGGAACGTGCCTCAGAGAGAAACAAGAGGTCTGTTTGGAGCAATAGCAGGA
>A_/_H5N3|CY045255|A/shearwater/Australia/751/1975
CCTTGCAACTGGACTCAGGAATGTTCCCCAAAGGGAGACAAGAGGTCTATTTGGGGCTATAGCGGGT
>A_/_H5N2|GU183555|A/mallard/Pennsylvania/10218/1984
CCTTGCAACAGGACCGAGGAACGTGCCCCAAAGAGAAACAAGAGGTCTGTTTGGAGCAATAGCAGGA
>A_/_H5N2|GU183557|A/mallard/Pennsylvania/10218/1984
CCTTGCAACAGGACCGAGGAACGTGCCCCAAAGAGAAACAAGAGGTCTGTTTGGAGCAATAGCAGGA
>A_/_H5N2|GU183556|A/mallard/Pennsylvania/10218/1984
CCTTGCAACAGGACCGAGGAACGTGCCCCAAAGAGAAACAAGAGGTCTGTTTGGAGCAATAGCAGGA
>A_/_H5N2|GU183562|A/mallard/Pennsylvania/10218/1984
CCTTGCAACAGGACCGAGGAACGTGCCCCAAAGAGAAACAAGAGGTCTGTTTGGAGCAATAGCAGGA
>A_/_H5N2|GU183563|A/mallard/Pennsylvania/10218/1984
CCTTGCAACAGGACCGAGGAACGTGCCCCAAAGAGAAACAAGAGGTCTGTTTGGAGCAATAGCAGGA
>A_/_H5N2|GU183568|A/mallard/Pennsylvania/10218/1984
CCTTGCAACAGGACCGAGGAACGTGCCCCAAAGAGAAACAAGAGGTCTGTTTGGAGCAATAGCAGGA
>A_/_H5N2|GU183567|A/mallard/Pennsylvania/10218/1984
CCTTGCAACAGGACCGAGGAACGTGCCCCAAAGAGAAACAAGAGGTCTGTTTGGAGCAATAGCAGGA
>A_/_H5N2|GU183566|A/mallard/Pennsylvania/10218/1984
CCTTGCAACAGGACCGAGGAACGTGCCCCAAAGAGAAACAAGAGGTCTGTTTGGAGCAATAGCAGGA
>A_/_H5N2|GU183565|A/mallard/Pennsylvania/10218/1984
CCTTGCAACAGGACCGAGGAACGTGCCCCAAAGAGAAACAAGAGGTCTGTTTGGAGCAATAGCAGGA
>A_/_H5N2|GU183564|A/mallard/Pennsylvania/10218/1984
CCTTGCAACAGGACCGAGGAACGTGCCCCAAAGAGAAACAAGAGGTCTGTTTGGAGCAATAGCAGGA
>A_/_H5N2|GU183554|A/mallard/Pennsylvania/10218/1984
CCTTGCAACAGGACCGAGGAACGTGCCCCAAAGAGAAACAAGAGGTCTGTTTGGAGCAATAGCAGGA
>A_/_H5N2|GU183561|A/mallard/Pennsylvania/10218/1984
CCTTGCAACAGGACCGAGGAACGTGCCCCAAAGAGAAACAAGAGGTCTGTTTGGAGCAATAGCAGGA
>A_/_H5N2|GU183560|A/mallard/Pennsylvania/10218/1984
CCTTGCAACAGGACCGAGGAACGTGCCCCAAAGAGAAACAAGAGGTCTGTTTGGAGCAATAGCAGGA
>A_/_H5N2|GU183559|A/mallard/Pennsylvania/10218/1984
CCTTGCAACAGGACCGAGGAACGTGCCCCAAAGAGAAACAAGAGGTCTGTTTGGAGCAATAGCAGGA
>A_/_H5N2|GU183558|A/mallard/Pennsylvania/10218/1984
CCTTGCAACAGGACCGAGGAATGTGCCCCAAAGAGAAACAAGAGGTCTGTTTGGAGCAATAGCAGGA
>A_/_H5N2|CY021381|A/turkey/Italy/1980
CCTTGCAACTGGACCCAGGAACGTCCCTCAAAGAGAGACAAGAGGTCTATTTGGGGCTATAGCAGGC
>A_/_H5N2|GU186483|A/chicken/FL/25717/1993
CCTTGCAACAGGACCAAGAAACGTACCCCAAAGAAAAACAAGAGGCCTATTTGGAGCAATAGCAGGA
>A_/_H5N2|GU052659|A/chicken/Mexico/31381-991/1994
CCTTGCAACAGGGCTAAGAAACGTACCCCAAAGAGAAACAAGAGGCCTATTTGGAGCAATAGCCGGA
>A_/_H5N2|GU186573|A/chicken/Mexico/31381-7/1994
CCTTGCAACGGGGCTAAGAAACGTACCCCAAAGAGAAACAAGAGGCCTATTTGGAGCAATAGCCGGA
>A_/_H5N2|GU186565|A/chicken/Mexico/31381-3/1994
CCTTGCAACAGGGCTAAGAAACGTACCCCAAAGAGAAACAAGAGGCCTATTTGGAGCAATAGCCGGA
>A_/_H5N2|GU052675|A/chicken/Puebla/28159-474/1995
CCTTGCAACAGGGCTAAGAAACGTACCCCAAAGAGAAACAAGAGGCCTATTTGGAGCAATAGCCGGA
>A_/_H5N2|GU052690|A/chicken/Mexico/28159-541/1995
CCTTGCAACGGGGCTCAGAAACGTACCCCAAAGAGAAACAAGAGGCCTATTTGGAGCAATAGCCGGA
>A_/_H5N2|GU052651|A/chicken/Guanajuato/28159-546/1995
CCTTGCAACAGGGCTAAGAAATGTACCCCAAAGAGAAACAAGAGGCCTATTTGGAGCAATAGCCGGA
>A_/_H5N2|GU052588|A/chicken/Mexico/37821-771/1996
GCTTGCAACAGGGCTAAGAAATGTACCCCAAAGAGAAACAAGAGGCCTATTTGGGGCAATAGCCGGA
>A_/_H5N2|DQ092869|A/Pekin_duck/Singapore/F59/04/98
CCTTGCAACTGGACTCAGAAATGTCCCTCAAAGAGAAACAAGAGGACTATTTGGGGCTATAGCAGGC
>A_/_H5N2|GU052795|A/chicken/Guatemala/45511-5/2000
CCTTGCAACAGGACTAAGAAATGTACCTCAAAGAGAAACAAGAGGCTTATTTGGAGCAATAGCCGGA
>A_/_H5N2|GU046782|A/swan/Bavaria/15/2007
CCTTGCGACTGGACTCAGGAATGTCCCTCAAAGAGAAACAAGAGGACTATTTGGGGCTATAGCAGGC
>A_/_H5N0|GU046743|A/mallard/Bavaria/41/2006
CCTTGCGACTGGACCCCGAAATGTTCCTAAAAGAGAAACAAGAGGACTATTTGGAGCTATAGCAGGT
>A_/_H5N0|GU046742|A/mallard/Bavaria/40/2006
CCTTGCGACTGGACTCAGGAATGTCCCTCAAAGAGAAACAAGAGGACTATTTGGGGCTATAGCAGGC
>A_/_H5N3|GU046740|A/mallard/Bavaria/39/2006
CCTTGCGACTGGACTCAGGAATGTCCCTCAAAGAGAAACAAGAGGACTATTTGGGGCTATAGCAGGC
>A_/_H5N3|GU046738|A/mallard/Bavaria/38/2006
CCTTGCGACTGGACTCAGGAATGTCCCTCAAAGAGAAACAAGAGGACTATTTGGGGCTATAGCAGGC
>A_/_H5N3|GU046735|A/mallard/Bavaria/36/2006
CCTTGCGACTGGACTCAGGAATGTCCCTCAAAGAGAAACAAGAGGACTATTTGGGGCTATAGCAGGC
>A_/_H5N0|GU046734|A/mallard/Bavaria/35/2006
CCTTGCGACTGGACTCAGGAATGTCCCTCAAAGAGAAACAAGAGGACTATTTGGGGCTATAGCAGGC
>A_/_H5N3|AB535131|A/whistling_swan/Shimane/580/02
CCTTGCAACAGGGCTCAGGAATGTCCCTCAAAGAGAAACAAGAGGACTATTTGGGGCTATAGCAGGC
>A_/_H5N3|AB535130|A/teal/Tottori/150/02
CCTTGCAACAGGGCTCAGGAATGTCCCTCAAAGAGAAACAAGAGGACTATTTGGGGCCATAGCAGGC
>A_/_H5N2|GU052572|A/mallard/Sweden/21/2002
CCTTGCGACTGGGCTCAGGAATGTCCCTCAACGAGAAACAAGAGGACTATTTGGGGCTATAGCAGGT
>A_/_H5N2|GU186557|A/chicken/Guatemala/194573/2002
CCTTGCAACAGGACTAAGAAATGTACCTCAAAGAGAAACAAGAGGCTTATTTGGAGCAATAGCCGGA
>A_/_H5N2|GU050717|A/ruddy_turnstone/Delaware/499/2003
CCTTGCAACAGGACTAAGAAACGTACCCCAAAGAGAAACAAGAGGACTATTTGGAGCAATAGCAGGA
>A_/_H5N2|GU186446|A/ruddy_turnstone/DE/85/2003
CCTTGCAACAGGACTAAGAAACGTACCCCAAAGAGAAACAAGAGGACTATTTGGAGCAATAGCAGGA
>A_/_H5N7|AY531029|A/mallard/Denmark/64650/03
CCTTGCGACTGGACTCAGGAATGTCCCTCAAAAAGAAACAAGAGGACTATTTGGGGCTATAGCAGGC
>A_/_H5N0|EU099400|A/chicken/Guatemala/270475-1/2003
CCTTGCAACCGGGCTAAGAAATGTACCTCAAAGAGAAACAAGAGGTCTATTTGGAGCAATAGCCGGA
>A_/_H5N1|CY046182|A/duck/France/080036/2008
CCTTGCGACTGGACTCAGGAATGTTCCTCAAAAAGAAACAAGAGGACTATTTGGGGCTATAGCAGGC
>A_/_H5N2|CY046174|A/duck/France/080032/2008
CCTTGCGACTGGACTCAGGAATGTTCCTCAAAAAGAAACAAGAGGACTATTTGGGGCTATAGCAGGC
>A_/_H5N2|DQ122147|A/duck_broiler/Malaysia/F189/07/04
CCTTGCGAAGGGGCTCAGGAATGTACCACAAAGAGAAACAAGAGGACTATTTGGGGCTATAGCAGGC
>A_/_H5N1|DQ659326|A/Whooping_swan/Mongolia/244/2005
CCTTGCGACTGGGCTCAGAAATAGCCCTCAAATTGAAACTAGAGGATTATTTGGAGCTATAGCAGGT
>A_/_H5N1|DQ659327|A/Bar_headed_goose/Qinghai/1A/2005
CCTTGCGACTGGGCTCAGAAATAGCCCTCAAATTGAAACTAGAGGATTATTTGGAGCTATAGCAGGT
>A_/_H5N9|GU051973|A/mallard/California/430410/2005
CCTTGCAACAGGACTAAGAAACGTACCCCAAAGAGAAACAAGAGGCCTATTTGGAGCAATAGCAGGA
>A_/_H5N2|CY047496|A/mallard/British_Columbia/07826/2005
CCTTGCAACAGGACTAAGGAACGTACCCCAAAGAGAAACAAGAGGCCTATTTGGAGCAATAGCAGGA
>A_/_H5N2|AJ972673|A/duck/France/05057b/2005
TCTTGCGACTGGACTCAGGAATGTCCCTCAAAGAGAAACAAGAGGACTATTTGGGGCTATAGCAGGC
>A_/_H5N2|AM040150|A/duck/France/05056a/2005
CCTTGCGACTGGACTCAGAAACGTCCCTCAAAAAGAAACAAGAGGGCTATTTGGGGCTATAGCAGGT
>A_/_H5N3|AJ971298|A/duck/France/05054a/2005
CCTTGCGACTGGACTCAGGAATGTCCCTCAAAGAGAAACAAGAGGACTATTTGGGGCTATAGCAGGC
>A_/_H5N2|AB490826|A/northern_pintail/Akita/714/2006
CCTTGCAACAGGGCTCAGAAATGTCCCTCAAAGAGAAACAAGAGGACTATTTGGGGCCATAGCAGGC
>A_/_H5N2|GU051941|A/mallard/Washington/454202-15/2006
TCTTGCAACAGGACCAAGAAACGTACCCCAAAAAGAAACAAGAGGCCTATTTGGAGCAATAGCAGGA
>A_/_H5N3|GU052837|A/mallard/Montana/458328-5/2006
CCTTGCAACAGGACTAAGGAACGTACCCCAAAGAGAAACAAGAGGCCTATTTGGAGCAATAGCAGGA
>A_/_H5N3|GU051949|A/mallard/Montana/456423/2006
CCTTGCAACAGGACTAAGGAACGTACCCCAAAGAGAAACAAGAGGCCTATTTGGAGCAATAGCAGGA
>A_/_H5N1|CY053325|A/wood_duck/Ohio/423/2004
CCTTGCAACTGGACTAAGAAACGTACCCCAAAGAGAAACAAGAGGACTATTTGGAGCAATAGCAGGA
>A_/_H5N2|GU052580|A/mallard/Netherlands/2/2005
CCTTGCGACGGGGCTCAGGAACATCCCTCAAAGAAAAACAAGAGGACTATTTGGGGCCATAGCAGGC
>A_/_H5N2|GU228594|A/mallard/Crimea/245/2008
CCTTGCAACAGGACTCAGGAATGTCCCTCAAAGAGAAACAAGAGGGCTATTTGGGGCCATAGCAGGC
>A_/_H5N2|GU228593|A/mallard/Crimea/224/2008
CCTTGCAACAGGACTCAGGAATGTCCCTCAAAGAGAAACAAGAGGGCTATTTGGGGCCATAGCAGGC
>A_/_H5N2|GU194478|A/teal/Switzerland/WV1070779/2007
CCTTGCGACGGGGCTCAGGAATATCCCTCAAAGAGAAACAAGAGGACTATTTGGGGCTATAGCAGGC
>A_/_H5N1|CY043928|A/shorebird/Delaware/472/2007
TCTTGCAACAGGACTAAGAAATGTACCCCAAAGAGAAACAAGAGGCCTATTTGGTGCAATAGCAGGA
>A_/_H5N2|AB516416|A/northern_pintail/Akita/1355/2007
CCTTGCAACAGGGCTCAGAAATGTCCCTCAAAGAGAAACAAGAGGACTATTTGGGGCCATAGCAGGC
>A_/_H5N2|AB516414|A/northern_pintail/Akita/1256/2007
CCTTGCAACAGGGCTCAGAAATGTCCCTCAAAGAGAAACAAGAGGACTATTTGGGGCCATAGCAGGC
>A_/_H5N2|GU194477|A/mallard/Switzerland/WV1070758/2007
CCTTGCGACGGGGCTCAGGAATATCCCTCAAAGAGAAACAAGAGGACTATTTGGGGCTATAGCAGGC
>A_/_H5N2|GU194476|A/mallard/Switzerland/WV1070754/2007
CCTTGCGACGGGGCTCAGGAATATCCCTCAAAGAGAAACAAGAGGACTATTTGGGGCTATAGCAGGC
>A_/_H5N2|GU194475|A/mallard/Switzerland/WV1070752/2007
CCTTGCGACGGGGCTCAGGAATATCCCTCAAAGAGAAACAAGAGGACTATTTGGGGCTATAGCAGGC
>A_/_H5N2|GU194474|A/mallard/Switzerland/WV1070749/2007
CCTTGCGACGGGGCTCAGGAATATCCCTCAAAGAGAAACAAGAGGACTATTTGGGGCTATAGCAGGC
>A_/_H5N2|GU194472|A/mallard/Switzerland/WV1070728/2007
CCTTGCGACGGGGCTCAGGAATATCCCTCAAAGAGAAACAAGAGGACTATTTGGGGCTATAGCAGGC
>A_/_H5N2|GU194471|A/mallard/Switzerland/WV1070724/2007
CCTTGCGACGGGGCTCAGGAATATCCCTCAAAGAGAAACAAGAGGACTATTTGGGGCTATAGCAGGC
>A_/_H5N2|CY049772|A/garganey/Altai/1213/2007
CCTTGCAACAGGACTCAGGAATGTCCCTCAAAGAGAAACAAGAGGGCTATTTGGGGCCATAGCAGGC
>A_/_H5N2|CY049756|A/gadwall/Altai/1202/2007
CCTTGCAACAGGACTCAGGAATGTCCCTCAAAGAGAAACAAGAGGGCTATTTGGGGCCATAGCAGGC
>A_/_H5N2|CY047704|A/blue-winged_teal/Saskatchewan/22542/2007
CCTTGCAACAGGACTAAGAAACGTACCCCAAAGAGAAACAAGAGGCCTATTTGGAGCAATAGCAGGA
>A_/_H5N2|CY033444|A/American_green-winged_teal/California/HKWF609/2007
CCTTGCAACAGGACTAAGAAACGTACCCCAAAGAGAAACAAGAGGCCTATTTGGAGCAATAGCAGGA
>A_/_H5N3|AB516418|A/northern_pintail/Aomori/385/2008
CCTTGCAACAGGGCTCAGAAATGTCCCTCAAAGAGAAACAAGAGGACTATTTGGGGCCATTGCAGGC
>A_/_H5N9|AB516420|A/northern_pintail/Aomori/1192/2008
CCTTGCAACAGGGCTCAGAAATGTCCCTCAAAGAGAAACAAGAGGACTATTTGGGGCCATTGCAGGC
>A_/_H5N1|AB530992|A/mallard/Hokkaido/24/2009
CCTTGCAACAGGACTCAGGAATATTCCTCAAAGAGAAACAAGAGGACTATTTGGGGCCATAGCAGGC
>A_/_H5N3|GQ227604|A/duck/Primorie/2633/01
CCTTGCAACAGGGCTCAGGAATGTCCCTCAAAGAGAAACAAGAGGACTATTTGGGGCTATAGCAGGC
>A_/_H5N3|GQ227551|A/duck/Altai/1285/1991
CCTTGCGACTGGACTCAGAAATGTCCCTCAAAGAGAAACAAGAGGACTATTTGGGGCTATAGCAGGC
>A_/_H5N2|GQ162786|A/duck/Primorie/2621/01
CCTTGCAACAGGGCTCAGGAATGTCCCTCAAAGAGAAACAAGAGGACTATTTGGGGCTATAGCAGGC
>A_/_H5N2|FJ864690|A/chicken/Mexico/435/2005
CCTTGCAACAGGATTAAGAAATGTACCCCAAAAAGAAACAAGAGGCTTATTTGGAGCAATAGCTGGA
>A_/_H5N2|GU050144|A/gadwall/California/490899/2007
CCTTGCAACAGGACTAAGGAACGTACCCCAAAGGGAAACAAGAGGCCTATTTGGAGCAATAGCAGGA
>A_/_H5N2|GU050059|A/American_widgeon/Oregon/467919/2006
CCTCGCAACAGGACTAAGAAACGTACCCCAAAGAGAAACAAGAGGCCTATTTGGAGCAATAGCAGGA
>A_/_H5N2|GU050045|A/American_widgeon/Washington/466769/2006
TCTTGCAACAGGACTAAGAAACGTACCCCAAAGAGAAACAAGAGGCCTATTTGGAGCAATAGCAGGA
>A_/_H5N2|GU050258|A/wild_bird/Wisconsin/433163-1/2006
CCTTGCAACAGGATTAAGAAACGTACCCCAAAGGGAAACAAGAGGCCTATTTGGAGCAATAGCAGGA
>A_/_H5N2|GU050205|A/mallard/NV/449567-4/2006
CCTTGCAACAGGACTAAGGAACGTACCCCAAAGGGAAACAAGAGGCCTATTTGGAGCAATAGCAGGA
>A_/_H5N2|GU050197|A/mallard/NV/449567-2/2006
CCTTGCAACAGGACTAAGGAACGTACCCCAAAGGGAAACAAGAGGCCTATTTGGAGCAATAGCAGGA
>A_/_H5N2|GU050189|A/mallard/NV/449567-1/2006
CCTTGCAACAGGACTAAGGAACGTACCCCAAAGGGAAACAAGAGGCCTATTTGGAGCAATAGCAGGA
>A_/_H5N2|GU050174|A/wild_bird/Wisconsin/439436/2006
CCTTGCAACAGGATTAAGAAACGTACCCCAAAGGGAAACAAGAGGCCTATTTGGAGCAATAGCAGGA
>A_/_H5N2|GU050151|A/northern_pintail/California/491335/2007
CCTTGCAACAGGACTAAGAAACGTACCCCAAAGAGAAACAAGAGGCCTATTTGGAGCAATAGCAGGA
>A_/_H5N2|GU050136|A/tundra_swan/Alaska//480410/2007
TCTTGCAACAGGACCAAGAAACGTACCCCAAAGAGGAACAAGAGGCCTATTTGGAGCAATAGCAGGA
>A_/_H5N2|GU050120|A/Canada_goose/Colorado/474037-5/2006
CCTTGCAACAGGACTAAGAAACGTACCCCAAAGAGAAACAAGAGGCCTATTTGGAGCAATAGCAGGA
>A_/_H5N2|GU050105|A/Canada_goose/Colorado/473047-2/2006
CCTTGCAACAGGACTAAGAAACGTACCCCAAAGAGAAACAAGAGGCCTATTTGGAGCAATAGCAGGA
>A_/_H5N2|GU050098|A/northern_pintail/California/473046/2006
CCTTGCAACAGGACTAAGAAACGTACCCCAAAGAGAAACAAGAGGCCTATTTGGAGCAATAGCAGGA
>A_/_H5N2|GU050090|A/mallard/Mississippi/469988-2/2006
CCTTGCAACAGGACTAAGAAACGTACCCCAAAGAGAAACAAGAGGCCTATTTGGAGCAATAGCAGGA
>A_/_H5N2|GU050082|A/Northern_shoveler/Mississippi/469987-3/2006
CCTTGCAACAGGACTAAGAAACGTACCCCAAAGAGAAACAAGAGGCCTATTTGGAGCAATAGCAGGA
>A_/_H5N2|GU050052|A/Northern_shoveler/Utah/466781/2006
CCTTGCCACAGGACTAAGGAACGTACCCCAAAGAGAAACAAGAGGCCTCTTTGGAGCAATAGCAGGG
>A_/_H5N2|GU050038|A/northern_pintail/California/466371/2006
TCTTGCAACAGGACTAAGAAACGTACCCCAAAGAGAAACAAGAGGCCTATTTGGAGCAATAGCAGGA
>A_/_H5N2|GU050030|A/mallard/Wisconsin/464979/2006
CCTTGCAACAGGACTAAGAAACGTACCCCAAAGAGAAACAAGAGGCCTATTTGGAGCAATAGCAGGA
>A_/_H5N2|GU050002|A/waterfowl/Colorado/462963/2006
CCTTGCAACAGGACTAAGAAACGTACCCCAAAAAGAAACAAGAGGCCTATTTGGAGCAATAGCAGGA
>A_/_H5N2|GU049986|A/duck/Oregon/459674-3/2006
CCTCGCAACAGGACTAAGAAACGTACCCCAAAGAGAAACAAGAGGCCTATTTGGAGCAATAGCAGGA
>A_/_H5N2|GU049904|A/avian/New_York/448534/2006
CCTTGCAACAGGACTAAGAAACGTACCCCAAAGAGAAACAAGAGGCCTATTTGGTGCGATAGCAGGA
>A_/_H5N2|GQ923133|A/Guinea_fowl/Oregon/459674-5/2006
CCTCGCAACAGGACTAAGAAACGTACCCCAAAGAGAAACAAGAGGCCTATTTGGAGCAATAGCAGGA
>A_/_H5N2|GQ923149|A/wild_bird/Minnesota/460613-12/2006
CCTTGCAATAGGACCAAGAAACGTACCCCAAAGAGAAACAAGAGGTCTATTTGGAGCAATAGCAGGA
>A_/_H5N2|GQ923157|A/mallard/Oregon/461067-2/2006
CCTTGCAACAGGACTAAGAAACGTACCCCAAAGAGAAACAAGAGGCCTATTTGGAGCAATAGCAGGA
>A_/_H5N2|GQ923165|A/tundra_swan/Alaska/462958/2006
TCTTGCAACAGGACTAAGAAACGTACCCCAAAGAGAAACAAGAGGCCTATTTGGAGCAATAGCAGGA
>A_/_H5N2|GQ923253|A/avian/Missouri/466554-6/2006
CCTTGCAACAGGACTAAGAAACGTACCCCAAAGAGAAACAAGAGGCCTATTTGGAGCAATAGCAGGG
>A_/_H5N2|GQ923293|A/northern_pintail/Utah/469648/2006
TCTTGCAACAGGACTAAGAAACGTACCCCAAAGAGAAACAAGAGGCCTATTTGGAGCAATAGCAGGA
>A_/_H5N2|GQ923301|A/northern_pintail/California/469993/2006
TCTTGCAACAGGACTAAGAAACGTACCCCAAAGAGAAACAAGAGGCCTATTTGGAGCAATAGCAGGA
>A_/_H5N2|GQ923317|A/Canada_goose/Wyoming/473197-10/2006
CCTTGCAACAGGACTAAGAAACGTACCCCAAAGAGAAACAAGAGGCCTATTTGGAGCAATAGCAGGA
>A_/_H5N2|GQ923325|A/Canada_goose/Wyoming/473197-12/2006
CCTTGCAACAGGACTAAGAAACGTACCCCAAAGAGAAACAAGAGGCCTATTTGGAGCAATAGCAGGA
>A_/_H5N2|GQ923341|A/mallard/Arkansas/473507-9/2006
CCTTGCAACAGGATTAAGAAACGTACCCCAAAGGGAAACAAGAGGCCTATTTGGAGCAATAGCAGGA
>A_/_H5N2|GQ923397|A/white_front_goose/Alaska/477003/2007
CCTTGCAACAGGACTAAGAAACGTACCCCAAAGAGAAACAAGAGGCCTATTTGGAGCAATAGCAGGA
>A_/_H5N2|GQ923437|A/white_front_goose/Alaska/446843/2006
TCTTGCAACAGGACTAAGAAACGTACCCCAAAGAGAAACAAGAGGCCTATTTGGAGCAATAGCAGGA
>A_/_H5N2|GQ923445|A/mallard/Nevada/449567-3/2006
CCTTGCAACAGGACTAAGGAACGTACCCCAAAGGGAAACAAGAGGCCTATTTGGAGCAATAGCAGGA
>A_/_H5N2|GQ923453|A/mallard/Nevada/450206-4/2006
CCTTGCAACAGGACTAAGGAACGTACCCCAAAGGGAAACAAGAGGCCTATTTGGAGCAATAGCAGGA
>A_/_H5N2|GQ923461|A/tundra_swan/Alaska/450959/2006
TCTTGCAACAGGACTAAGAAACGTACCCCAAAGAGAAACAAGAGGCCTATTTGGAGCAATAGCAGGA
>A_/_H5N2|GQ923469|A/mallard/Idaho/455398-2/2006
CCTTGCAACAGGACTAAGAAACGTACCCCAAAGAGAAACAAGAGGCCTATTTGGAGCAATAGCAGGA
>A_/_H5N2|GQ923477|A/mallard/Washington/456277-7/2006
CCTTGCAACAGGACTAAGAAACGTACCCCAAAGAGAAACAAGAGGCCTATTTGGAGCAATAGCAGGA
>A_/_H5N2|GQ923485|A/mallard/Washington/456277-2/2006
CCTTGCAACAGGACTAAGAAACGTACCCCAAAGAGAAACAAGAGGCCTATTTGGAGCAATAGCAGGA
>A_/_H5N3|GQ923565|A/mallard/Montana/458329-2/2006
CCTTGCAACAGGACTAAGGAACGTACCCCAAAGAGAAACAAGAGGCCTATTTGGAGCAATAGCAGGA
>A_/_H5N8|GQ923573|A/avian/Colorado/456648/2006
CCTTGCAACAGGACTAAGAAACGTACCCCAAAAAGAAACAAGAGGCCTATTTGGAGCAATAGCAGGA
>A_/_H5N8|CY134101|A/mallard/California/2559P/2011
CCTTGCAACAGGACTAAGAAACGTACCCCAAAGAGAAACAAGAGGCCTATTTGGAGCAATAGCAGGA
>A_/_H5N1|CY134005|A/mallard/California/2536V/2011
CCTTGCAACAGGACTAAGAAACGTACCCCAAAGAGAAACAAGAGGCCTATTTGGAGCAATAGCAGGA
>A_/_H5N1|CY134021|A/mallard/California/2542V/2011
CCTTGCAACAGGACTAAGAAACGTACCCCAAAGAGAAACAAGAGGCCTATTTGGAGCAATAGCAGGA
>A_/_H5N1|CY133957|A/mallard/California/2531V/2011
CCTTGCAACAGGACTAAGAAACGTACCCCAAAGAGAAACAAGAGGCCTATTTGGAGCAATAGCAGGA
>A_/_H5N2|CY133909|A/northern_shoveler/California/2815/2011
ACTTGCAACAGGACTAAGGAACGTACCCCAAAGAGAAACAAGAGGCCTATTTGGAGCAATAGCAGGA
>A_/_H5N2|CY133809|A/gadwall/Missouri/10MO0280/2010
CCTTGCAACAGGACTAAGAAACGTACCCCAAAAAGAAACAAGAGGCCTATTTGGAGCAATAGCAGGA
>A_/_H5N9|CY133785|A/mallard/Missouri/10MO084/2010
CCTTGCAACAGGACTAAGAAACGTACCCCAAAGAGAAACAAGAGGCCTATTTGGAGCAATAGCAGGA
>A_/_H5N2|CY133153|A/American_green-winged_teal/Wisconsin/10OS3127/2010
CCTTGCAACAGGACTAAGAAACGTCCCCCAAAGAGAAACAAGAGGCCTATTTGGAGCAATAGCAGGA
>A_/_H5N1|JX497776|A/wild_duck/Korea/SNU50-5/2009
CCTTGCAACAGGACCCAGGAATATTCCTCAAAGAGAAACAAGAGGACTATTTGGGGCCATAGCAGGC
>A_/_H5N1|JX497768|A/wild_duck/Korea/SNU50-5/2009
CCTTGCAACAGGACTCAGGAATATTCCTCAAAGAGAAACAAGAGGACTATTTGGGGCCATAGCAGGC
>A_/_H5N2|JX570863|A/green-winged_teal/Xianghai/430/2011
CCTTGCGACTGGACTCAGGAATGTCCCTCAAAGAGAAACAAGAGGACTATTTGGGGCTATAGCAGGC
>A_/_H5N2|JX570855|A/little_grebe/Xianghai/429/2011
CCTTGCGACTGGACTCAGGAATGTCCCTCAAAGAGAAACAAGAGGACTATTTGGGGCTATAGCAGGC
>A_/_H5N2|JX570847|A/canvasback/Xianghai/428/2011
CCTTGCGACTGGGCTCAGGAATGTCCCTCAAAGAGAAACAAGAGGACTATTTGGGGCTATAGCAGGC
>A_/_H5N2|JX570839|A/spot-billed_duck/Xianghai/427/2011
CCTTGCGACTGGACTCAGGAATGTCCCTCAAAGAGAAACAAGAGGACTATTTGGGGCTATAGCAGGC
>A_/_H5N2|JX570831|A/baikal_teal/Xianghai/426/2011
CCTTGCGACTGGACTCAGGAATGTCCCTCAAAGAGAAACAAGAGGACTATTTGGGGCTATAGCAGGC
>A_/_H5N2|CY120707|A/mallard/California/5197/2009
CCTTGCAACAGGACTAAGAAACGTACCCCAAAGAGAAACAAGAGGCCTATTTGGAGCAATAGCAGGA
>A_/_H5N2|CY120627|A/American_wigeon/California/3180/2010
CCTTGCAAAAGGACTAAGAAACGTACCCCAAAAAGAAACAAGAGGCCTATTTGGAGCAATAGCAGGA
>A_/_H5N2|CY120587|A/mallard/California/2396/2010
CCTTGCAACAGGACTAAGAAACGTACCCCAAAAAGAAACAAGAGGCCTATTTGGAGCAATAGCAGGA
>A_/_H5N2|JQ990145|A/parrot/Guangdong/258/2004
CCTTGCAACAGGACCAAGAAACGTACCCCAAAGAGAAACAAGAGGCCTATTTGGAGCAATAGCAGGA
>A_/_H5N2|JQ737221|A/mallard/Czech_Republic/14602-37K/2011
CCTTGCGACTGGACTCAGGAATGTCCCTCAAAGAGAGACAAGAGGACTATTTGGGGCTATAGCAGGC
>A_/_H5N3|CY111533|A/duck/Victoria/0305-2/2012
CCTTGCTACTGGACTCAGAAATGTCCCTCAAAGAGCCACAAGAGGACTATTTGGGGCTATAGCAGGC
>A_/_H5N3|AB677936|A/duck/Mongolia/194/2011
CCTTGCGACTGGACTCAGGAATGTCCCTCAAAGAGAAACAAGAGGACTATTTGGAGCTATAGCAGGC
>A_/_H5N4|CY096672|A/blue-winged_teal/Guatemala/CIP049-12/2010
CCTTGCAACAGGACTAAGAAACGTACCCCAAAGAGAAACAAGAGGCCTATTTGGAGCAATAGCAGGA
>A_/_H5N4|CY096680|A/blue-winged_teal/Guatemala/CIP049-13/2010
CCTTGCAACAGGACTAAGAAACGTACCCCAAAGAGAAACAAGAGGCCTATTTGGAGCAATAGCAGGA
>A_/_H5N3|CY096704|A/blue-winged_teal/Guatemala/CIP049-08/2010
CCTTGCAACAGGACTAAGAAACGTACCCCAAAGAGAAACAAGAGGCCTATTTGGAGCAATAGCAGGA
>A_/_H5N3|CY096720|A/blue-winged_teal/Guatemala/CIP049-09/2010
CCTTGCAACAGGACTAAGAAACGTACCCCAAAGAGAAACAAGAGGCCTATTTGGAGCAATAGCAGGA
>A_/_H5N3|JF800144|A/spot-billed_duck/Korea/KNU_SYG06/2006
CCTTGCAACAGGGCTTAGGAATGTCCCTCAAAGAGAAACAAGAGGACTATTTGGGGCCATAGCAGGC
>A_/_H5N2|FR771825|A/spur-winged_goose/Nigeria/226/2008
TCTTGCGACTGGACTCAGGAATGTCCCTCAAAGAGAAACAAGAGGACTATTTGGGGCTATAGCAGGC
>A_/_H5N2|FR771823|A/spur-winged_goose/Nigeria/2/2008
CCTTGCGACTGGACTCAGGAATGTCCCTCAAAGAGAAACAAGAGGACTATTTGGGGCTATAGCAGGC
>A_/_H5N3|AB558459|A/mallard/Miyagi/53/1976
CCTTGCAACTGGACTTAGGAACGTCCCTCAAAGAGAGACAAGAGGTCTATTTGGAGCTATAGCAGGC
>A_/_H5N2|AB558479|A/duck/Tsukuba/189/2008
CCTTGCAACAGGGCTCAGGAATGTTCCTCAAAGAGAAACAAGAGGACTATTTGGGGCCATAGCAGGC
>A_/_H5N2|AB558478|A/duck/Niigata/554/2007
CCTTGCAACAGGGCTCAGAAATGTCCCTCAAAGAGAAACAAGAGGACTATTTGGGGCCATTGCAGGC
>A_/_H5N2|AB558477|A/duck/Niigata/536/2007
CCTTGCAACAGGGCTCAGAAATGTCCCTCAAAGAGAAACAAGAGGACTATTTGGGGCCATTGCAGGC
>A_/_H5N2|AB558476|A/duck/Niigata/477/2007
CCTTGCAACAGGGCTCAGAAATGTCCCTCAAAGAGAAACAAGAGGACTATTTGGGGCCATTGCAGGC
>A_/_H5N2|AB558472|A/duck/Shimane/02/2007
CCTTGCAACAGGGCTCAGAAATGTCCCTCAAAGAGAAACAAGAGGACTATTTGGGGCCATAGCAGGC
>A_/_H5N2|AB558471|A/duck/Shimane/19/2006
CCTTGCAACAGGGCTCAGAAATGTCCCTCAAAGAGAAACAAGAGGACTATTTGGGGCCATAGCAGGC
>A_/_H5N2|AB558470|A/duck/Tsukuba/541/2006
CCTTGCAACAGGGCTCAGAAATGTCCCTCAAAGAGAAACAAGAGGACTATTTGGGGCCATAGCAGGC
>A_/_H5N2|AB558469|A/duck/Tsukuba/536/2006
CCTTGCAACAGGGCTCAGAAATGTCCCTCAAAGAGAAACAAGAGGACTATTTGGGGCCATAGCAGGC
>A_/_H5N3|AB558468|A/duck/Niigata/514/2006
CCTTGCAACAGGGCTCAGGAATGTCCCTCAAAGAGAAACAAGAGGACTATTTGGGGCCATAGCAGGC
>A_/_H5N3|AB558467|A/duck/Chiba/1/2006
CCTTGCAACTGGACTAAGAAACGTACCCCAAAGAGAAACAAGAGGCCTATTTGGAGCAATAGCAGGA
>A_/_H5N2|AB558465|A/duck/Tsukuba/63/2005
CCTTGCAACAGGGCTCAGGAATGTCCCTCAAAGAGAAACAAGAGGACTATTCGGGGCCATAGCAGGC
>A_/_H5N2|AB558464|A/duck/Tsukuba/9/2005
CCTTGCAACAGGGCTCAGGAATGTCCCTCAAAGAGAAACAAGAGGACTATTCGGGGCCATAGCAGGC
>A_/_H5N3|AB558461|A/duck/Tsukuba/419/2005
CCTTGCAACAGGGCTCAGGAATGTCCCTCAAAGAGAAACAAGAGGACTATTCGGGGCCATAGCAGGC
>A_/_H5N3|AB558460|A/duck/Tsukuba/394/2005
CCTTGCAACAGGGCTCAGGAATGTCCCTCAAAGAGAAACAAGAGGACTATTCGGGGCCATAGCAGGC
>A_/_H5N3|AB558458|A/duck/Shizuoka/40/2002
TCTTGCAACAGGACTAAGGAATATACCCCAAAAAGAAACAAGAGGCCTATTTGGAGCAATAGCAGGA
>A_/_H5N3|AB558462|A/turkey/California/21860/1984
CCTTGCAATAGGACCAAGAAACGTACCCCAAAGAGAAACAAGAGGTCTGTTTGGAGCAATAGCAGGA
>A_/_H5N2|JX673937|A/duck/Japan/9UO025/2009
CCTTGCAACAGGGCTCAGGAATGTTCCCCAAAGAGAAACAAGAGGACTATTTGGGGCCATAGCAGGC
>A_/_H5N2|JX673930|A/duck/Japan/9UO139/2009
CCTTGCAACAGGGCTCAGGAATGTTCCTCAAAAAGAAACAAGAGGACTATTTGGGGCCATAGCAGGC
>A_/_H5N2|JX673924|A/duck/Japan/9UO036/2009
CCTTGCAACAGGGCTCAGGAATGTTCCTCAAAGAGAAACAAGAGGACTATTTGGGGCCATAGCAGGC
>A_/_H5N2|CY094013|A/mallard/California/5219/2009
CCTTGCAACAGGACTAAGAAACGTACCCCAAAGAGAAACAAGAGGCCTATTTGGAGCAATAGCAGGA
>A_/_H5N2|CY094157|A/mallard/California/8035/2008
CCTTGCAACAGGACTAAGAAACGTACCCCAAAGAGAAACAAGAGGCCTATTTGGAGCAATAGCAGGA
>A_/_H5N9|CY094181|A/mallard/California/8834/2008
CCTTGCAACAGGACTAAGAAACGTACCCCAAAGAGAAACAAGAGGCCTATTTGGAGCAATAGCAGGA
>A_/_H5N2|CY094581|A/mallard/California/5212/2009
CCTTGCAACAGGACTAAGAAACGTACCCCAAAGAGAAACAAGAGGCCTATTTGGAGCAATAGCAGGA
>A_/_H5N2|CY094589|A/mallard/California/5222/2009
CCTTGCAACAGGACTAAGAAACGTACCCCAAAGAGAAACAAGAGGCCTATTTGGAGCAATAGCAGGA
>A_/_H5N2|CY094597|A/mallard/California/5250/2009
CCTTGCAACAGGACTAAGAAACGTACCCCAAAGAGAAACAAGAGGCCTATTTGGAGCAATAGCAGGA
>A_/_H5N2|CY094613|A/mallard/California/5276/2009
CCTTGCAACAGGGCTAAGAAACGTACCCCAAAGAGAAACAAGAGGCCTATTTGGAGCAATAGCAGGA
>A_/_H5N2|CY094629|A/mallard/California/5296/2009
CCTTGCAACAGGACTAAGAAACGTACCCCAAAGAGAAACAAGAGGCCTATTTGGAGCAATAGCAGGA
>A_/_H5N2|CY094645|A/mallard/California/5502/2009
CCTTGCAACAGGACTAAGAAACGTACCCCAAAGAGAAACAAGAGGCCTATTTGGAGCAATAGCAGGA
>A_/_H5N2|CY094653|A/mallard/California/5149/2009
CCTTGCAACAGGACTAAGAAACGTACCCCAAAGAGAAACAAGAGGCCTATTTGGAGCAATAGCAGGA
>A_/_H5N2|CY094661|A/mallard/California/5174/2009
CCTTGCAACAGGACCAAGAAACGTACCCCAAAGAGAAACAAGAGGCCTATTTGGAGCAATAGCAGGA
>A_/_H5N2|CY094693|A/mallard/California/5319/2009
CCTTGCAACAGGACTAAGAAACGTACCCCAAAGAGAAACAAGAGGCCTATTTGGAGCAATAGCAGGA
>A_/_H5N2|CY094709|A/mallard/California/5359/2009
CCTTGCAACAGGACTAAGAAACGTACCCCAAAGAGAAACAAGAGGCCTATTTGGAGCAATAGCAGGA
>A_/_H5N2|CY094717|A/mallard/California/5386/2009
CCTTGCAACAGGACTAAGAAACGTACCCCAAAGAGAAACAAGAGGCCTATTTGGAGCAATAGCAGGA
>A_/_H5N2|CY094725|A/mallard/California/5491/2009
CCTTGCAACAGGACTAAGAAACGTACCCCAAAGAGAAACAAGAGGCCTATTTGGAGCAATAGCAGGA
>A_/_H5N2|CY094733|A/mallard/California/5191/2009
CCTTGCAACAGGACTAAGAAACGTACCCCAAAGAGAAACAAGAGGCCTATTTGGAGCAATAGCAGGA
>A_/_H5N1|CY095482|A/mallard/Ontario/26078/2007
CCTTGCAACAGGACTAAGAAACGTACCCCAAAGAGAAACAAGAGGCCTATTTGGTGCAATAGCAGGA
>A_/_H5N9|CY089515|A/mallard/Maryland/792/2007
CCTTGCAACAGGACTAAGAAACGTACCCCAAAGAAAAACAAGAGGCCTATTTGGTGCAATAGCAGGA
>A_/_H5N9|CY080507|A/turkey/Wisconsin/1/1968
CCTTGCAACAGGACTGAGGAACGTGCCTCAGAGAGAAACAAGAGGTCTGTTTGGAGCAATAGCAGGA
>A_/_H5N2|CY077685|A/duck/Victoria/26/1981
CCTTGCAACTGGACTCAGAAATGTCCCCCAAAGGGAGACAAGAGGCCTATTTGGGGCTATAGCGGGG
>A_/_H5N3|CY076937|A/mallard/Netherlands/65/2006
CCTTGCGACTGGACTCAGGAATGTCCCTCAAAAAGAAACAAGAGGACTATTTGGGGCTATAGCAGGC
>A_/_H5N2|CY076929|A/mallard/Sweden/74/2003
CCTTGCGACTGGACTCAGGAATGTCCCTCAGAGAGAAACAAGAGGACTATTTGGGGCTATAGCAGGC
>A_/_H5N3|CY075997|A/gadwall/California/44287-137/2007
CCTTGCAACAGGACTAAGGAACGTACCCCAAAGGGAAACAAGAGGCCTATTTGGAGCAATAGCAGGA
>A_/_H5N2|CY076253|A/northern_shoveler/Washington/44249-645/2006
TCTTGCAACAGGACTAAGAAACGTACCCCAAAGAGAAACAAGAGGCCTATTTGGAGCAATAGCAGGA
>A_/_H5N2|CY076197|A/mallard/Washington/44242-264/2006
TCTTGCAACAGGACTAAGAAACGTACCCCAAAGAGAAACAAGAGGCCTATTTGGAGCAATAGCAGGA
>A_/_H5N2|CY184141|A/mallard/Sweden/58705/2006
CCTTGCGACGGGGCTCAGGAATATCCCTCAAAGAGAAACAAGAGGACTATTTGGGGCTATAGCAGGC
>A_/_H5N2|KR265544|A/duck/Japan/11OG1032/2011
CCTTGCAACAGGGCTCAGGAATGTTCCTCAAAGAGAAACAAGAGGACTATTTGGGGCCATAGCAGGC
>A_/_H5N2|KR265592|A/duck/Japan/11UO0023/2011
CCTTGCAACAGGGCTCAGGAATGTTCCTCAAAGAGAAACAAGAGGACTATTTGGGGCCATAGCAGGC
>A_/_H5N2|KR265584|A/duck/Japan/11UO0012/2011
CCTTGCAACAGGGCTCAGGAATGTTCCTCAAAGAGAAACAAGAGGACTATTTGGGGCCATAGCAGGC
>A_/_H5N2|KR265576|A/duck/Japan/11UO0008/2011
CCTTGCAACAGGGCTCAGGAATGTTCCTCAAAGAGAAACAAGAGGACTATTTGGGGCCATAGCAGGC
>A_/_H5N2|KR265568|A/duck/Japan/11OG1084/2011
CCTTGCAACAGGGCTCAGGAATGTTCCTCAAAGAGAAACAAGAGGACTATTTGGGGCCATAGCAGGC
>A_/_H5N2|KR265560|A/duck/Japan/11OG1083/2011
CCTTGCAACAGGGCTCAGGAATGTTCCTCAAAGAGAAACAAGAGGACTATTTGGGGCCATAGCAGGC
>A_/_H5N2|KR265552|A/duck/Japan/11OG1038/2011
CCTTGCAACAGGGCTCAGGAATGTTCCTCAAAGAGAAACAAGAGGACTATTTGGGGCCATAGCAGGC
>A_/_H5N2|LC018986|A/duck/Hokkaido/WZ21/2008
CCTTGCAACAGGGCTCAGGAATGTTCCTCAAAGAGAAACAAGAGGACTATTTGGGGCCATAGCAGGC
>A_/_H5N2|LC018988|A/duck/Hokkaido/101/2010
CCTTGCAACAGGGCTCAGGAATGTTCCTCAAAGAGAAACAAGAGGACTATTTGGGGCCATAGCAGGC
>A_/_H5N2|LC018989|A/duck/Hokkaido/166/2014
CCTTGCGACTGGATTCAGGAATGTCCCTCAGAGGGAAACAAGAGGACTATTTGGGGCTATAGCAGGC
>A_/_H5N2|LC018987|A/duck/Hokkaido/W75/2009
CCTTGCAACAGGGCTCAGAAATGTCCCTCAAAGAGAAACAAGAGGACTATTTGGGGCCATTGCAGGC
>A_/_H5N3|LC018990|A/duck/Hokkaido/W240/2014
CCTTGCGACTGGACTCAGGAATGTCCCTCAGAGGGAAACAAGAGGACTATTTGGGGCTATAGCAGGC
>A_/_H5N3|LC018991|A/duck/Hokkaido/W280/2014
CCTTGCGACTGGACTCAGGAATGTCCCTCAGAGGGAAACAAGAGGACTATTTGGGGCTATAGCAGGC
>A_/_H5N2|LC042073|A/duck/Hokkaido/WZ20/2014
CCTTGCGACTGGACTCAGGAATGTCCCTCAGAGGGAAACAAGAGGACTATTTGGGGCTATAGCAGGC
>A_/_H5N3|LC042035|A/duck/Hong_Kong/821/1980
CCTTGCAACCGGACTCAGGAACGTCCCTCAAAGAGAAACAAGAGGTCTATTTGGAGCTATAGCAGGC
>A_/_H5N3|LC042027|A/duck/Hong_Kong/820/1980
CCTTGCAACCGGACTCAGGAACGTCCCTCAAAGAGAGACAAGAGGTCTATTTGGAGCTATAGCAGGC
>A_/_H5N3|LC042019|A/duck/Hong_Kong/819/1980
CCTTGCAACCGGACTCAGGAACGTCCCTCAAAGAGAGACAAGAGGTCTATTTGGAGCTATAGCAGGC
>A_/_H5N3|LC042011|A/duck/Hong_Kong/694/1979
CCTTGCAACTGGACTCAGGAACGTCCCTCAAAGAGAGACAAGAGGTCTATTTGGAGCTATAGCAGGT
>A_/_H5N8|KP714456|A/mule_duck/Bulgaria/328/2011
CCTTGCGACTGGACTCAGGAATGTCCCTCAAAGAGAGACAAGAGGACTATTTGGGGCTATAGCAGGC
>A_/_H5N3|LC011484|A/duck/Mongolia/334/2014
CCTTGCGACTGGACTCAGGAATGTCCCTCAGAGGGAAACAAGAGGACTATTTGGGGCTATAGCAGGC
>A_/_H5N2|LC011483|A/duck/Mongolia/256/2014
CCTTGCGACTGGACTCAGGAATGTTCCTCAAAGGGAAACAAGAGGACTATTTGGGGCTATAGCAGGC
>A_/_H5N7|LC011482|A/duck/Mongolia/211/2014
CCTTGCGACTGGACTCAGGAATGTTCCTCAAAGGGAAACAAGAGGACTATTTGGGGCTATAGCAGGC
>A_/_H5N7|LC011447|A/duck/Mongolia/107/2014
CCTTGCGACTGGACTCAGGAATGTTCCTCAAAGGGAAACAAGAGGACTATTTGGGGCTATAGCAGGC
>A_/_H5N8|KP101004|A/quail/California/K1400794/2014
TCTTGCAACAGGACCAAGAAACGTTCCCCAAAGAGAAACAAGAGGCCTATTTGGAGCAATAGCAGGA
>A_/_H5N3|KF501050|A/wild_bird/Mongolia/2066/2011
CCTTGCAACTGGACTCAGGAATGTTCCTCAAAGAGAAACAAGAGGACTATTTGGGGCTATAGCAGGC
>A_/_H5N2|KM657867|A/chicken/Coahuila/IA05/2009
TCTTGCAACAGGACTAAGAAATGTACCCCAAAGAAAGACAAGAGGCTTATTTGGAGCAATAGCCGGA
>A_/_H5N2|KM657859|A/chicken/Aguascalientes/IA13/2010
CCTTGCAACTGGACTCAGAAATGTACCCCAAAGAAAAACAAGAGGCCTGTTTGGAGCAATAGCCGGA
>A_/_H5N3|KF501076|A/common_shelduck/Mongolia/2187/2011
CCTTGCAACTGGACTCAGGAATGTTCCTCAAAGAGAAACAAGAGGACTATTTGGGGCTATAGCAGGC
>A_/_H5N2|KF183616|A/mallard/Finland/13748/2007
CCTTGCGACTGGACTCAGGAATGTCCCTCAGAGAGAGACGAGAGGACTATTTGGGGCTATAGCAGGC
>A_/_H5N2|CY166776|A/northern_shoveler/Mississippi/11OS5875/2011
CCTTGCAACAGGACTAAGAAACGTCCCCCAAAGAGAAACAAGAGGCCTATTTGGAGCAATAGCAGGA
>A_/_H5N3|CY167192|A/American_green-winged_teal/Mississippi/12OS311/2012
CCTTGCAACAGGACTAAGAAACGTACCCCAAAGAGAAACAAGAGGCCTATTTGGTGCAATAGCAGGA
>A_/_H5N3|CY167175|A/American_green-winged_teal/Mississippi/12OS191/2012
CCTTGCAACAGGACTAAGAAACGTACCCCAAAGAGAAACAAGAGGCCTATTTGGAGCAATAGCAGGA
>A_/_H5N2|KC790045|A/mallard/QC/2323-25/2006
CCTTGCAACAGGACTAAGAAACGTACCCCAAAGAGAAACAAGAGGCCTATTTGGAGCAATAGCAGGA
>A_/_H5N9|KC790085|A/duck/AB/329/2006
CCTTGCAACAGGACTAAGAAACGTACCCCAAAGAGAAACAAGAGGCCTATTTGGAGCAATAGCAGGA
>A_/_H5N3|KC790069|A/duck/SK/4628/2010
CCTTGCAACAGGACTAAGAAACATACCCCAAAGAGAAACAAGAGGCCTATTTGGTGCAATAGCAGGA
>A_/_H5N2|KC790053|A/swan/BC/2045/2008
CCTTGCAACAGGACCAAGGAACGTACCCCAAAGAGAAACAAGAGGCCTATTTGGAGCAATAGCAGGA
>A_/_H5N8|KJ161951|A/duck/Thailand/CU-12205C/2012
CCTTGCGACTGGGCTCAGGAATGTCCCTCAAAGAGAAACAAGAGGACTATTTGGGGCTATAGCAGGC
>A_/_H5N3|KF885675|A/duck/Moscow/4182/2010
CCTTGCGACTGGACTCAGGAATGTCCCTCAAAGAGAAACAAGAGGACTATTTGGGGCTATAGCAGGC
>A_/_H5N9|KF772948|A/wild_bird/Chile/1805/2008
TCTTGCAACAGGACTAAGAAATGTACCCCAAAGAGAAACAAGAGGCCTATTTGGTGCAATAGCAGGA
>A_/_H5N2|CY149348|A/great_black-backed_gull/Iceland/1110/2011
CCTTGCGACTGGACTCAGGAATGTTCCTCAAAGAGAAACAAGAGGACTATTTGGGGCTATAGCAGGC
>A_/_H5N2|KF435066|A/finch/England/2051/1991
CCTTGCGACTGGACTCAGAAACGTCCCTCAAAGAGAAACAAGAGGACTATTTGGGGCTATAGCAGGC
>A_/_H5N1|KF462366|A/European_teal/Novosibirsk/261/2011
CCTTGCGACTGGACTCAGGAATGTCCCTCAAAGAGAAACAAGAGGACTATTTGGGGCTATAGCAGGC
>A_/_H5N1|KF462364|A/European_teal/Novosibirsk/239/2011
CCTTGCGACTGGACTCAGGAATGTCCCTCAAAGAGAAACAAGAGGACTATTTGGGGCTATAGCAGGC
>A_/_H5N1|KF462362|A/European_teal/Novosibirsk/203/2011
CCTTGCGACTGGACTCAGGAATGTCCCTCAAAGAGAAACAAGAGGACTATTTGGGGCTATAGCAGGC
>A_/_H5N2|AB830628|A/tundra_swan/Shimane/3211A001/2011
CCTTGCGACTGGACTCAGGAATGTCCCTCAAAGAGAAACAAGAGGACTATTTGGGGCTATAGCAGGC
>A_/_H5N3|JX566054|A/mallard/Sweden/101226/2009
CCTTGCGACTGGACTCAGGAATGTCCCTCAAAGAGAAACAAGAGGACTATTTGGGGCTATAGCAGGC
>A_/_H5N9|JX566053|A/mallard/Sweden/101224/2009
CCTTGCGACTGGACTCAGGAATGTCCCTCAAAGAGAAACAAGAGGACTATTTGGGGCTATAGCAGGC
>A_/_H5N2|JX258652|A/wild_bird/Korea/A71/2010
CCTTGCAACAGGGCTCAGGAATGTCCCTCAAAGAGAAACAAGAGGACTATTTGGGGCCATAGCAGGC
>A_/_H5N1|JX258651|A/wild_bird/Korea/A344-2/2009
CCTTGCAACAGGACTCAGGAATATTCCTCAAAGAGAAACAAGAGGACTATTTGGGGCCATAGCAGGC
>A_/_H5N2|CY144507|A/ruddy_turnstone/Delaware/AI03-371/2003
CCTTGCAACAGGACTAAGAAACGTACCCCAAAGAGAAACAAGAGGACTATTTGGAGCAATAGCAGGA
>A_/_H5N2|CY144244|A/ruddy_turnstone/New_Jersey/828212/2001
CCTTGCAACGGGACTAAGAAACGTACCTCAAAGAGGAACAAGAGGCCTATTTGGAGCAATAGCAGGA
>A_/_H5N8|CY144236|A/ruddy_turnstone/New_Jersey/828227/2001
CCTTGCAACGGGACTAAGAAACGTACCTCAAAGAGGAACAAGAGGCCTATTTGGAGCAATAGCAGGA
>A_/_H5N2|CY139673|A/mallard/Minnesota/355779/2000
CCTTGCAACGGGACTAAGAAACGTACCCCAAAGAGAAACAAGAGGCCTATTTGGAGCAATAGCAGGA
>A_/_H5N2|CY139689|A/mallard/Minnesota/346250/2000
CCTTGCAACAGGACCAAGAAACGTACCCCAAAGAGAAACAAGAGGCCTATTTGGAGCAATAGCAGGA
>A_/_H5N2|KC785070|A/duck/Taiwan/DV1236/2009
CCTTGCAACAGGGCTCAGGAATGTCCCTCAAAGAGAAACAAGAGGACTATTTGGGGCCATAGCAGGC
>A_/_H5N2|KC785049|A/duck/Taiwan/DV1237/2009
CCTTGCAACAGGGCTCAGGAATGTCCCTCAAAGAGAAACAAGAGGACTATTTGGGGCCATAGCAGGC
>A_/_H5N2|KC785019|A/duck/Taiwan/DV1238/2009
CCTTGCAACAGGGCTCAGGAATGTCCCTCAAAGAGAAACAAGAGGACTATTTGGGGCCATAGCAGGC
>A_/_H5N2|KC785011|A/duck/Taiwan/DV1241/2009
CCTTGCAACAGGGCTCAGGAATGTCCCTCAAAGAGAAACAAGAGGACTATTTGGGGCCATAGCAGGC
>A_/_H5N2|KC784974|A/duck/Taiwan/DV1242/2009
CCTTGCAACAGGGCTCAGGAATGTCCCTCAAAGAGAAACAAGAGGACTATTTGGGGCCATAGCAGGC
>A_/_H5N2|KC703342|A/white_faced_whistling_duck/Colombia/1/2011
CCTTGCGACAGGGCTAAGAAACGTACCCCAAAGGGAAACAAGAGGACTATTTGGAGCAATAGCAGGA
>A_/_H5N2|KC703334|A/black_bellied_whistling_duck/Colombia/1/2011
CCTTGCGACAGGGCTAAGAAATGTACCCCAAAGGGAAACAAGAGGACTATTTGGAGCAATAGCAGGA
>A_/_H5N1|KC590650|A/chicken/Hong_Kong/AP156/2008
CCTTGCGACTGGGCTCAGAAATAGCCCTCAAATTGAAACTAGAGGATTATTTGGAGCTATAGCAGGT
>A_/_H5N2|KP674447|A/chicken/Pennsylvania/7659/1985
CCTTGCAACAGGACCGAGGAACGTGCCCCAGAGAGAAACAAGAGGTCTGTTTGGAGCAATAGCAGGA
>A_/_H5N2|KM368308|A/chicken/Durango/2880-06/2006
CCTTGCAACAGGACTAAAAAATGTGCCTCAAAAAGAAACAAGAGGCTTATTTGGAGCAATAGCCGGA
>A_/_H5N2|KM368307|A/chicken/Durango/2393-06/2006
CCTTGCAACTGGACTAAAAAATGTGCCTCAAAAAGAAACAAGAGGCTTATTTGGAGCAATAGCCGGA
>A_/_H5N2|KM368306|A/chicken/Durango/2238-06/2006
CCTTGCAACTGGACTAAAAAATGTGCCTCAAAAAGAAACAAGAGGCTTATTTGGAGCAATAGCCGGA
>A_/_H5N2|KM368305|A/chicken/Durango/1348-06/2006
CCTTGCAACAGGACTAAAAAATGTGCCTCAAAAAGAAACAAGGGGCTTATTTGGAGCAATAGCCGGA
>A_/_H5N2|KM368304|A/chicken/Durango/0085-06/2006
CCTTGCAACAGGCCTAAGAAATGTACCTCAAAGAGAAACAAGAGGCTTATTTGGAGCAATAGCCGGA
>A_/_H5N2|KM368303|A/chicken/Aguascalientes/4244-06/2006
CCTTGCAACTGGACTCAGGAATGTACCCCAAAGAAAAACAAGAGGCTTATTTGGAGCAATAGCCGGA
>A_/_H5N2|KM368302|A/chicken/Michoacan/4240-06/2006
TCTTGCAACAGGACTACGAAATGTACCCAAAAGAAAAACAAGAGGCTTATTTGGAGCAATAGCCGGA
>A_/_H5N2|KM368301|A/chicken/Michoacan/2960-06/2006
CCTTGCAACAGGACTAAGAAATGTACCTCAAAGAAAAACAAGAGGATTATTTGGAGCAATAGCCGGA
>A_/_H5N2|KM368300|A/chicken/Coahuila/2936-06/2006
CCTTGCAACAGGACTAAAAAATGTGCCTCAAAAAGAAACAAGAGGCTTATTTGGAGCAATAGCCGGA
>A_/_H5N2|KM368299|A/turkey/Veracruz/2579-06/2006
CCTTGCAACAGGACTAAGAAATGTACCCCAAAAAGAAACAAGGGGCTTATTTGGAGCAATAGCCGGA
>A_/_H5N2|KM368298|A/chicken/Mexico/876-06/2006
CCTTGCAACTGGACTAAGAAATGTACCCCAAAGAGAAACAAGAGGCTTATTTGGAGCAATAGCCGGG
>A_/_H5N2|KM368297|A/chicken/Mexico/831-06/2006
CCTTGCAACTGGACTAAAAAATGTGCCTCAAAAAGAAACAAGAGGCTTATTTGGAGCAATAGCCGGA
>A_/_H5N2|KM368296|A/chicken/Chiapas/0681-06/2006
TCTTGCAACAGGGCTAAGAAACGTACCCCAAAGAAAAACAAGAGGCTTATTTGGAGCAATAGCCGGG
>A_/_H5N2|KM368295|A/chicken/Durango/0590-06/2006
CCTTGCAACTGGACTAAAAAATGTGCCTCAAAAAGAAACAAGAGGCTTATTTGGAGCAATAGCCGGA
>A_/_H5N2|KM368294|A/chicken/Queretaro/0092-06/2006
CCTTGCAACAGGCCTAAGAAATGTACCTCAAAGAGAAACAAGAGGCTTATTTGGAGCAATAGCCGGA
>A_/_H5N2|KM368293|A/chicken/Coahuila/1792-06/2006
CCTTGCAACAGGACTAAAAAATGTGCCTCAAAAAGAAACAAGAGGCTTATTTGGAGCAATAGCCGGA
>A_/_H5N2|KM368292|A/chicken/Durango/1555-06/2006
CCTTGCAACAGGACTAAAAAATGTGCCTCAAAAAGAAACAAGAGGCTTATTTGGAGCAATAGCCGGA
>A_/_H5N2|KM368291|A/chicken/Hidalgo/1336-06/2006
TCTTGCAACAGGACTAAGAAATGTACCCCAAAGAAAAACAAGAGGCTTATTTGGAGCAATAGCCGGA
>A_/_H5N2|KM368290|A/chicken/Mexico/0867-06/2006
CCTTGCAACTGGACTAAAAAATGTGCCTCAAAAAGAAACAAGAGGCTTATTTGGAGCAATAGCCGGA
>A_/_H5N2|KM368289|A/chicken/Veracruz/0835-06/2006
TCTTGCAACAGGACTAAGAAATGTACCCCAAAGAAAAACAAGAGGCTTATTTGGAGCAATAGCCGGA
>A_/_H5N2|KM368288|A/chicken/Mexico/681-06/2006
TCTTGCAACAGGACTAAGAAATGTACCCCAAAGAAAAACAAGAGGCTTATTTGGAGCAATAGCCGGG
>A_/_H5N2|KM368287|A/chicken/Mexico/590-06/2006
TCTTGCAACAGGACTAAGAAATGTACCCCAAAGAAAAACAAGAGGCTTATTTGGAGCAATAGCCGGG
>A_/_H5N2|KM368285|A/chicken/Hidalgo/7637-05/2005
TCTTGCAACAGGACTACGAAATGTACCCAAAAGAAAAACAAGAGGCTTATTTGGAGCAATAGCCGGA
>A_/_H5N2|KM368284|A/chicken/Durango/7035-05/2005
TCTTGCAACAGGACTACGAAATGTACCCAAAAGAAAAACAAGAGGCTTATTTGGAGCAATAGCCGGA
>A_/_H5N2|KM368283|A/chicken/Durango/6973-05/2005
CCTTGCAACTGGACTAAAAAATGTGCCTCAAAAAGAAACAAGAGGCTTATTTGGAGCAATAGCCGGA
>A_/_H5N2|KM368282|A/chicken/Queretaro/6794-05/2005
CCTTGCAACAGGACTAAGAAATGTACCTCAAAGAGAAACAAGAGGCTTATTTGGAGCAATAGCCGGA
>A_/_H5N2|KM368281|A/chicken/Queretaro/6535-05/2005
CCTTGCAACAGGACTAAGAAATGTACCCCAAAGAGAAACAAGAGGCTTATTTGGAGCAATAGCCGGA
>A_/_H5N2|KM368280|A/chicken/Mexico/6531-05/2005
TCTTGCAACAGGACTACGAAATGTACCCAAAAGAAAAACAAGAGGCTTATTTGGAGCAATAGCCGGA
>A_/_H5N2|KM368279|A/chicken/Mexico/4188-05/2005
CCTTGCAACAGGCCTAAGAAATGTACCCCAACGAGAAACAAGAGGCTTATTTGGAGCAATAGCCGGA
>A_/_H5N2|KM368278|A/chicken/Coahuila/3739-05/2005
CCTTGCAACAGGACTAAAAAATGTGCCTCAAAAAGAAACAAGAGGCTTATTTGGAGCAATAGCCGGA
>A_/_H5N2|KM368277|A/chicken/Durango/3717-05/2005
CCTTGCAACAGGACTAAAAAATGTGCCTCAAAAAGAAACAAGAGGCTTATTTGGAGCAATAGCCGGA
>A_/_H5N2|KM368276|A/chicken/Durango/2678-05/2005
CCTTGCAACAGGACTAAAAAATGTGCCTCAAAAAGAAACAAGAGGCTTATTTGGAGCAATAGCCGGA
>A_/_H5N2|KM368275|A/chicken/Coahuila/2675-05/2005
CCTTGCAACAGGACTAAGAAATGTGCCTCAAAAAGAAACAAGAGGCTTATTTGGAGCAATAGCCGGA
>A_/_H5N2|KM368274|A/chicken/Queretaro/1939-05/2005
CCTTGCAACAGGACTAAGAAATGTGCCTCAAAGAAGAACAAGAGGCTTATTTGGAGCAATAGCCGGA
>A_/_H5N2|KC790093|A/duck/BC/8038/2006
CCTTGCAACAGGACTAAGAAACGTACCCCAAAGAGAAACAAGAGGCCTATTTGGAGCAATAGCAGGA
>A_/_H5N5|KX458007|A/chinstrap_penguin/Antarctica/B04/2015
ACTTGCAACAGGACTAAGAAATGTACCCCAAAGAGAAACAAGAGGCCTATTTGGAGCAATAGCAGGA
>A_/_H5N2|CY207189|A/black-bellied_whistling_duck/Colombia/1/2011
CCTTGCGACAGGGCTAAGAAATGTACCCCAAAGGGAAACAAGAGGACTATTTGGAGCAATAGCAGGA
>A_/_H5N2|CY207181|A/white-faced_whistling_duck/Colombia/1/2011
CCTTGCGACAGGGCTAAGAAACGTACCCCAAAGGGAAACAAGAGGACTATTTGGAGCAATAGCAGGA
>A_/_H5N2|CY203645|A/mallard/Maryland/06OS471/2006
CCTTGCAACAGGATTAAGAAACGTACCCCAAAGAGAAACAAGAGGCCTATTTGGAGCAATAGCAGGA
>A_/_H5N2|CY203533|A/mallard/Maryland/11OS1750/2011
CCTTGCAACAGGACTAAGAAACATACCCCAAAGAGAAACAAGAGGCCTATTTGGCGCAATAGCAGGA
>A_/_H5N2|CY203525|A/mallard/Maryland/11OS1749/2011
CCTTGCAACAGGACTAAGAAACATACCCCAAAGAGAAACAAGAGGCCTATTTGGCGCAATAGCAGGA
>A_/_H5N2|CY203517|A/mallard/Maryland/11OS1748/2011
CCTTGCAACAGGACTAAGAAACATACCCCAAAGAGAAACAAGAGGCCTATTTGGCGCAATAGCAGGA
>A_/_H5N2|CY203509|A/mallard/Maryland/11OS1747/2011
CCTTGCAACAGGACTAAGAAACATACCCCAAAGAGAAACAAGAGGCCTATTTGGCGCAATAGCAGGA
>A_/_H5N2|CY203501|A/mallard/Maryland/11OS1745/2011
CCTTGCAACAGGACTAAGAAACATACCCCAAAGAGAAACAAGAGGCCTATTTGGCGCAATAGCAGGA
>A_/_H5N2|CY203493|A/mallard/Maryland/11OS1744/2011
CCTTGCAACAGGACTAAGAAACATACCCCAAAGAGAAACAAGAGGCCTATTTGGCGCAATAGCAGGA
>A_/_H5N2|CY203477|A/mallard/Maryland/11OS1742/2011
CCTTGCAACAGGACTAAGAAACATACCCCAAAGAGAAACAAGAGGCCTATTTGGCGCAATAGCAGGA
>A_/_H5N2|CY203469|A/mallard/Maryland/11OS1741/2011
CCTTGCAACAGGACTAAGAAACATACCCCAAAGAGAAACAAGAGGCCTATTTGGCGCAATAGCAGGA
>A_/_H5N2|CY203485|A/mallard/Maryland/11OS1743/2011
CCTTGCAACAGGACTAAGAAACATACCCCAAAGAGAAACAAGAGGCCTATTTGGCGCAATAGCAGGA
>A_/_H5N2|CY203461|A/mallard/Maryland/11OS1740/2011
CCTTGCAACAGGACTAAGAAACATACCCCAAAGAGAAACAAGAGGCCTATTTGGCGCAATAGCAGGA
>A_/_H5N2|CY203453|A/mallard/Maryland/11OS1739/2011
CCTTGCAACAGGACTAAGAAACATACCCCAAAGAGAAACAAGAGGCCTATTTGGCGCAATAGCAGGA
>A_/_H5N2|CY203445|A/mallard/Maryland/11OS1738/2011
CCTTGCAACAGGACTAAGAAACATACCCCAAAGAGAAACAAGAGGCCTATTTGGCGCAATAGCAGGA
>A_/_H5N2|CY203437|A/mallard/Maryland/11OS1736/2011
CCTTGCAACAGGACTAAGAAACATACCCCAAAGAGAAACAAGAGGCCTATTTGGCGCAATAGCAGGA
>A_/_H5N2|CY203421|A/mallard/Maryland/11OS1729/2011
CCTTGCAACAGGACTAAGAAACATACCCCAAAGAGAAACAAGAGGCCTATTTGGCGCAATAGCAGGA
>A_/_H5N2|CY203429|A/mallard/Maryland/11OS1731/2011
CCTTGCAACAGGACTAAGAAACATACCCCAAAGAGAAACAAGAGGCCTATTTGGCGCAATAGCAGGA
>A_/_H5N2|CY203413|A/mallard/Maryland/11OS1728/2011
CCTTGCAACAGGACTAAGAAACATACCCCAAAGAGAAACAAGAGGCCTATTTGGCGCAATAGCAGGA
>A_/_H5N2|CY203397|A/mallard/Maryland/11OS1722/2011
CCTTGCAACAGGACTAAGAAACATACCCCAAAGAGAAACAAGAGGCCTATTTGGCGCAATAGCAGGA
>A_/_H5N2|CY203389|A/mallard/Maryland/11OS1720/2011
CCTTGCAACAGGACTAAGAAACATACCCCAAAGAGAAACAAGAGGCCTATTTGGCGCAATAGCAGGA
>A_/_H5N2|CY203381|A/mallard/Maryland/11OS1718/2011
CCTTGCAACAGGACTAAGAAACATACCCCAAAGAGAAACAAGAGGCCTATTTGGCGCAATAGCAGGA
>A_/_H5N2|CY203373|A/mallard/Maryland/11OS1717/2011
CCTTGCAACAGGACTAAGAAACATACCCCAAAGAGAAACAAGAGGCCTATTTGGCGCAATAGCAGGA
>A_/_H5N2|CY203357|A/mallard/Maryland/11OS1714/2011
CCTTGCAACAGGACTAAGAAACATACCCCAAAGAGAAACAAGAGGCCTATTTGGCGCAATAGCAGGA
>A_/_H5N2|CY203349|A/mallard/Maryland/11OS1704/2011
CCTTGCAACAGGACTAAGAAACATACCCCAAAGAGAAACAAGAGGCCTATTTGGCGCAATAGCAGGA
>A_/_H5N2|CY194181|A/mallard/Southcentral_Alaska/12ML00988_AAF1/2014
CCTTGCAACAGGACTAAGAAACGTCCCCCAAAGAGAAACAAGAGGCTTATTTGGAGCAATAGCAGGA
>A_/_H5N2|CY194156|A/mallard/Southcentral_Alaska/12ML00991/2014
CCTTGCAACAGGACTAAGAAACGTCCCCCAAAGAGAAACAAGAGGCTTATTTGGAGCAATAGCAGGA
>A_/_H5N2|CY194139|A/mallard/Southcentral_Alaska/12ML00977/2014
CCTTGCAACAGGACTAAGAAACGTCCCCCAAAGAGAAACAAGAGGCTTATTTGGAGCAATAGCAGGA
>A_/_H5N2|KU143256|A/chicken/Wuhan/WHJF/2014
CCTTGCGACTGGACTCAGGAATGTCCCTCAGAGGGAAACAAGAGGACTATTTGGGGCTATAGCAGGC
>A_/_H5N3|KX365067|A/blue-winged_teal/Guatemala/CIP049H098-32/2010
CCTTGCAACAGGACTAAGAAACGTACCCCAAAGAGAAACAAGAGGCCTATTTGGAGCAATAGCAGGA
>A_/_H5N2|KX351587|A/American_wigeon/California/LS257/2014
CCTTGCAACAGGACTAAGAAACGTCCCCCAAAGAGAAACAAGGGGCCTATTTGGAGCAATAGCAGGA
>A_/_H5N2|KX351551|A/American_wigeon/California/COL041/2014
CCTTGCAACAGGACTAAGAAACGTCCCCCAAAGAGAAACAAGAGGCCTATTTGGAGCAATAGCAGGA
>A_/_H5N3|KX185908|A/yellow-billed_pintail/Chile/C1267/2015
TCTTGCAACAGGACTAAGAAACATACCCCAAAGAGAAACAAGAGGACTATTCGGAGCAATAGCAGGA
>A_/_H5N3|LC145035|A/duck/Chiba/4-V463/2009
CCTTGCAACAGGGCTCAGGAATGTTCCTCAAAGAGAAACAAGAGGACTATTTGGGGCCATAGCAGGC
>A_/_H5N2|KT338412|A/American_green-winged_teal/Alaska/472/2014
CCTTGCAACAGGACYAAGAAACGTCCCCCAAAGAGAAACAAGAGGCCTATTTGGAGCAATAGCAGGA
>A_/_H5N3|KT338321|A/mallard/Alaska/103/2014
CCTTGCAACAGGACYAAGAAACGTCCCCCAAAGAGAAACAAGAGGACTATTTGGAGCAATAGCAGGA
>A_/_H5N2|KU646952|A/Anas_platyrhynchos/Belgium/17330cls42/2013
CCTTGCAACTGGACTCAGAAATGTTCCTCAAAGAAAAACAAGAGGACTATTTGGGGCCATAGCAGGC
>A_/_H5N2|KY765302|A/ostrich/South_Africa/325863/2015
CCTTGCGACTGGACTCAGGAATGTCCCTCAAAGAGAGACAAGAGGGCTATTTGGGGCTATAGCAGGC
>A_/_H5N2|KY584075|A/aquatic_bird/Korea/CN2/2009
CCTTGCGACTGGACTCAGGAATGTCCCTCAAAGAGAAACAAGAGGACTATTTGGGGCTATAGCAGGC
>A_/_H5N2|CY213612|A/least_sandpiper/Southcentral_Alaska/16MB01324/2016
CCTTGCAACAGGACTAAGAAATGTCCCCCAAAGAGAAACAAGAGGACTATTTGGAGCAATAGCAGGA
>A_/_H5N2|CY213604|A/least_sandpiper/Southcentral_Alaska/16MB01323/2016
CCTTGCAACAGGACTAAGAAATGTCCCCCAAAGAGAAACAAGAGGACTATTTGGAGCAATAGCAGGA
>A_/_H5N2|CY213518|A/glaucous-winged_gull/Southcentral_Alaska/16AS00020/2016
CCTTGCAACAGGACTAAGAAATGTCCCCCAAAGAGAAACAAGAGGACTATTTGGAGCAATAGCAGGA
>A_/_H5N2|KX979015|A/bewicks_swan/Netherlands/5/2008
CCTTGCGACTGGACTCAGGAATGTTCCTCAAAGAGAAACAAGAGGACTATTTGGAGCTATAGCAGGC
>A_/_H5N3|KY983165|A/northern_shoveler/California/HS225/2015
CCTTGCAACAGGACTAAGAAACGTACCCCAAAGAGAAACAAGGGGCCTATTTGGAGCGATAGCGGGA
>A_/_H5N2|KY828758|A/northern_shoveler/California/LDC188/2014
CCTTGCAACAGGACTAAGAAACGTCCCCCAAAGAGAAACAAGAGGCCTATTTGGAGCAATAGCAGGA
>A_/_H5N2|KY750601|A/mallard/Interior_Alaska/12ML01123/2014
CCTTGCAACAGGACTAAGAAACGTCCCCCAAAGAGAAACAAGAGGCTTATTTGGAGCAATAGCAGGA
>A_/_H5N2|KY130859|A/northern_pintail/Alaska/622/2012
ACTTGCAACAGGACTAAGAAACGTACCCCAAAGAGAAACAAGAGGCCTATTTGGAGCAATAGCAGGA
>A_/_H5N2|KY130664|A/glaucous-winged_gull/Alaska/392/2011
ACTTGCAACAGGACTAAGAAACGTACCCCAAAGAGAAACAAGAGGCCTATTTGGAGCAATAGCAGGA
>A_/_H5N2|CY213584|A/sandpiper/Southcentral_Alaska/16MB01259/2016
CCTTGCAACAGGACTAAGAAATGTCCCCCAAAGAGAAACAAGAGGACTATTTGGAGCAATAGCAGGA
>A_/_H5N2|CY213576|A/sandpiper/Southcentral_Alaska/16MB01220/2016
CCTTGCAACAGGACTAAGAAATGTCCCCCAAAGAGAAACAAGAGGACTATTTGGAGCAATAGCAGGA
>A_/_H5N2|CY213568|A/sandpiper/Southcentral_Alaska/16MB01156/2016
CCTTGCAACAGGACTAAGAAATGTCCCCCAAAGAGAAACAAGAGGACTATTTGGAGCAATAGCAGGA
>A_/_H5N2|KY284403|A/gadwall/Arkansas/15OS7729/2015
CCTTGCAACAGGACTAAGAAACGTACCCCAAAGAGAAACAAGAGGCCTATTTGGAGCAATAGCAGGA
>A_/_H5N1|KY063732|A/chicken/New_Jersey/15-002659-2/2015
CCTTGCAACAGGACCAAGAAACATACCCCAAAGAGAAACAAGAGGCCTATTTGGTGCAATAGCAGGA
>A_/_H5N2|KX979575|A/Eurasian_wigeon/Netherlands/1/2009
CCTTGCGACTGGACTCAGGAATGTCCCTCAAAGAGAAACAAGAGGACTATTTGGGGCTATAGCAGGC
>A_/_H5N2|KX979499|A/mallard_duck/Netherlands/52/2008
CCTTGCGACTGGACTCAGGAATGTCCCTCAAAGAGAAACAAGAGGACTATTTGGGGCTATAGCAGGC
>A_/_H5N2|KX979224|A/mallard_duck/Netherlands/28/2010
CCTTGCGACTGGACTCAGGAATGTTCCTCAAAGAGAAACAAGAGGACTATTTGGGGCTATAGCAGGC
>A_/_H5N2|KX979073|A/greater_white-fronted_goose/Netherlands/5/2008
CCTTGCGACTGGACTCAGGAATGTCCCTCAGAGAGAGACGAGAGGACTATTTGGGGCTATAGCAGGC
>A_/_H5N2|KX979009|A/mallard_duck/Netherlands/32/2011
CCTTGCGACTGGACTCAGGAATGTCCCTCAAAGAGAAACAAGAGGACTATTTGGAGCTATAGCAGGC
>A_/_H5N3|KX979003|A/mallard_duck/Netherlands/36/2006
CCTTGCGACTGGACTCAGGAATGTCCCTCAAAGAGAAACAAGAGGACTATTTGGGGCTATAGCAGGC
>A_/_H5N3|KX978877|A/mallard_duck/Netherlands/30/2008
CCTTGCGACTGGACTCAGGAATGTCCCTCAAAGAGAAACAAGAGGACTATTTGGGGCTATAGCAGGC
>A_/_H5N3|KX978851|A/greater_white-fronted_goose/Netherlands/5/2010
CCTTGCGACTGGACTCAGGAATGTTCCTCAAAGAGAAACAAGAGGACTATTTGGGGCTATAGCAGGC
>A_/_H5N2|KX978688|A/greater_white-fronted_goose/Netherlands/2/2010
CCTTGCGACTGGACTCAGGAATGTCCCTCAAAGAGAGACAAGAGGACTATTTGGGGCTATAGCAGGC
>A_/_H5N3|KX978388|A/mallard_duck/Netherlands/20/2009
CCTTGCGACTGGACTCAGGAATGTCCCTCAAAGAGAAACAAGAGGACTATTTGGGGCTATAGCAGGC
>A_/_H5N2|KX978329|A/greater_white-fronted_goose/Netherlands/6/2008
CCTTGCGACTGGACTCAGGAATGTCCCTCAGAGAGAGACGAGAGGACTATTTGGGGCTATAGCAGGC
>A_/_H5N2|KX978287|A/greater_white-fronted_goose/Netherlands/4/2009
CCTTGCGACTGGACTCAGGAATGTTCCTCAAAGAGAAACAAGAGGACTATTTGGGGCTATAGCAGGC
>A_/_H5N3|KX978032|A/mallard_duck/Netherlands/19/2009
CCTTGCGACTGGACTCAGGAATGTCCCTCAAAGAGAAACAAGAGGACTATTTGGGGCTATAGCAGGC
>A_/_H5N3|KX977974|A/greater_white-fronted_goose/Netherlands/2/2009
CCTTGCGACTGGACTCAGGAATGTCCCTCAAAGAGAAACAAGAGGACTATTTGGGGCTATAGCAGGC
>A_/_H5N2|KX977950|A/Eurasian_wigeon/Netherlands/1/2010
CCTTGCGACTGGACTCAGGAATGTTCCTCAAAGAGAAACAAGAGGACTATTTGGGGCTATAGCAGGT
>A_/_H5N2|KX977852|A/mallard_duck/Netherlands/28/2008
CCTTGCGACTGGACTCAGGAATGTCCCTCAAAGAGAAACAAGAGGACTATTTGGGGCTATAGCAGGC
>A_/_H5N3|KX977798|A/mallard_duck/Netherlands/1/2008
CCTTGCGACTGGACTCAGGAATGTCCCTCAAAGGGAAACAAGAGGACTATTTGGGGCTATAGCAGGT
>A_/_H5N2|KX977767|A/mallard_duck/Netherlands/5/2009
CCTTGCGACTGGACTCAGGAATGTTCCTCAAAGAGAAACAAGAGGACTATTTGGGGCTATAGCAGGC
>A_/_H5N2|KX977669|A/mallard_duck/Netherlands/12/2006
CCTTGCGACTGGACTCAGGAATGTCCCTCAAAAAGAAACAAGAGGACTGTTTGGGGCTATAGCAGGC
>A_/_H5N3|LC371802|A/duck/Hokkaido/167/2007
CCTTGCAACAGGGCTCAGAAATGTCCCTCAAAGAGAAACAAGAGGACTATTTGGGGCCATTGCAGGC
>A_/_H5N1|MG280333|A/gadwall_duck/Tennessee/17OS0341/2017
CCTTGCAACAGGACTAAGAAACGTCCCCCAAAGAGAAACAAGAGGCCTATTTGGAGCAATAGCAGGA
>A_/_H5N1|MF613724|A/American_black_duck/Alberta/118/2016
CCTTGCAACGGGACTAAGAAACATACCCCAAAGAGAAACAAGAGGTCTATTTGGTGCAATAGCAGGA
>A_/_H5N3|KY593203|A/northernshoveler/Mexico-Sonora/796/2008
CCTCGCCACAGGACTAAGGAACGTACCCCAAAGAAAAACAAGAGGCCTCTTTGGAGCAATAGCAGGA
>A_/_H5N2|KY593192|A/redhead/Mexico-Sonora/408/2008
CCTTGCAACAGGACTAAGAAACGTACCCCAAAAAGAAACAAGAGGCCTATTTGGAGCAATAGCAGGA
>A_/_H5N3|KY575204|A/northern_shoveler/Mexico-Sonora/797/2008
CCTCGCCACAGGACTAAGGAACGTACCCCAAAAAGAAACAAGAGGCCTCTTTGGAGCAATAGCAGGA
>A_/_H5N2|CY239400|A/glaucous-winged_gull/Southcentral_Alaska/16MB03648/2016
CCTTGCAACAGGACTAAGAAACGTCCCCCAAAGAGAAACAAGAGGCCTATTTGGAGCAATAGCAGGA
>A_/_H5N9|CY235315|A/mallard/Idaho/UGAI16-1964/2016
CCTTGCAACAGGACTAAGAAACGTCCCCCAAAGAGAAACAAGAGGCCTATTTGGAGCAATAGCAGGA
>A_/_H5N7|MF362103|A/Duck/Dongting/D76-1/2016
CCTTGCGACTGGACTCAGGAATATCCCTCAAAGAGAAACAAGAGGGCTATTTGGAGCTATAGCAGGC
>A_/_H5N1|MG279989|A/black_duck/Tennessee/17OS0306/2017
CCTTGCAACAGGACTAAGAAACGTCCCCCAAAGAGAAACAAGAGGCCTATTTGGAGCAATAGCAGGA
>A_/_H5N0|MF280172|A/chicken/Mexico/P-14/2016
CCTTGCAACCGGACTCAGGAATGTACCCCAAAGAAAAACAAGAGGATTGTTTGGAGCAATAGCCGGA
>A_/_H5N2|MF146146|A/white-fronted_goose/Netherlands/3/2010
CCTTGCGACTGGACTCAGGAATGTCCCTCAAAGAGAGACAAGAGGACTATTTGGGGCTATAGCAGGC
>A_/_H5N3|MF145713|A/mallard_duck/Netherlands/38/2008
CCTTGCGACTGGACTCAGGAATGTCCCTCAAAGAGAAACAAGAGGACTATTTGGGGCTATAGCAGGC
>A_/_H5N2|MN431106|A/Mallard/Illinois/17OS2751/2017
CCTTGCAACAGGACTGAGAAACATCCCCCAAAGAGAAACAAGAGGCCTATTTGGAGCAATAGCAGGA
>A_/_H5N2|MN431009|A/Mallard/Ohio/18OS1892/2018
CCTTGCAACAGGACTAAGAAACATCCCCCAAAGAGAAACAAGAGGCCTATTTGGAGCAATAGCAGGA
>A_/_H5N2|MN430989|A/American_Green-winged_Teal/Ohio/18OS01681/2018
CCTTGCAACAGGACCAAGGAACATACCCCAAAGAGAAACAAGAGGCCTATTTGGTGCAATAGCAGGA
>A_/_H5N9|MK167355|A/white-backed_stilt/Chile/C24619/2017
CCTTGCAACAGGACTGAGAAACATCCCCCAAAGAGAAACAAGAGGACTATTTGGAGCAATAGCAGGA
>A_/_H5N3|MK163984|A/yellow-billed_teal/Chile/C24042/2017
TCTTGCAACGGGACTAAGAAACATACCTCAAAGGGAGACAAGGGGACTCTTCGGGGCAATAGCAGGA
>A_/_H5N3|MK163970|A/mallard_duck/Chile/C23961/2017
TCTTGCAACGGGACTAAGAAACATACCTCAAAGGGAGACAAGGGGACTCTTCGGGGCAATAGCAGGA
>A_/_H5N2|MK236649|A/American_green-winged_teal/Tennessee/18OS0447/2018
TCTTGCAACAGGACTAAGAAACGTCCCCCAAAGAGAAACTAGAGGCCTATTTGGAGCAATAGCAGGA
>A_/_H5N2|MH127538|A/mallard/South_Korea/12A/2006
CCTTGCAACAGGGCTCAGAAATGTTCCTCAAAGAGAAACAAGAGGACTATTTGGGGCCATAGCAGGC
>A_/_H5N7|MH597535|A/ruddy_turnstone/Delaware/828239/2001
CCTTGCAACGGGACTAAGAAACGTACCTCAAAGAGGAACAAGGGGCCTATTTGGAGCAATAGCAGGA
>A_/_H5N2|MH597220|A/ruddy_turnstone/Delaware/1016424/2003
CCTTGCAACAGGACTAAGAAACGTACCCCAAAGAGAAACAAGAGGACTATTTGGAGCAATAGCAGGA
>A_/_H5N2|MH597212|A/ruddy_turnstone/Delaware/1016418/2003
CCTTGCAACAGGACTAAGAAACGTACCCCAAAGAGAAACAAGAGGACTATTTGGAGCAATAGCAGGA
>A_/_H5N2|MH546971|A/ring-necked_duck/California/16-004032-1/2016
CCTTGCAACAGGACTAAGAAACGTCCCCCAAAGAGAAACAAGAGGCCTATTTGGAGCAATAGCAGGA
>A_/_H5N3|MH546939|A/northern_shoveler/Oregon/16-000283-1/2015
CCTTGCAACAGGCCTAAGAAACGTCCCCCAAAGAGAAACAAGAGGCCTATTTGGAGCAATAGCAGGA
>A_/_H5N3|MH546931|A/northern_shoveler/California/15-039075-4/2015
CCTTGCAACAGGACTAAGAAACGTACCCCAAAGAGAAACAAGAGGCCTATTTGGAGCAATAGCAGGA
>A_/_H5N2|MH546923|A/northern_shoveler/Alaska/17-004479-3/2016
CCTTGCAACAGGACTAAGAAACGTCCCCCAAAGAGAAACAAGAGGCCTATTTGGAGCAATAGCAGGA
>A_/_H5N2|MH546915|A/northern_pintail/Alaska/16-041335-9/2016
CCTTGCAACAGGACTAAGAAACGTCCCCCAAAGAGAAACAAGAGGCCTATTTGGAGCAATAGCAGGA
>A_/_H5N2|MH546907|A/northern_pintail/Alaska/16-041335-8/2016
CCTTGCAACAGGACTAAGAAACGTCCCCCAAAGAGAAACAAGAGGCCTATTTGGAGCAATAGCAGGA
>A_/_H5N2|MH546899|A/northern_pintail/Alaska/16-041335-7/2016
CCTTGCAACAGGACTAAGAAACGTCCCCCAAAGAGAAACAAGAGGCCTATTTGGAGCAATAGCAGGA
>A_/_H5N2|MH546891|A/northern_pintail/Alaska/16-041335-6/2016
CCTTGCAACAGGACTAAGAAACGTCCCCCAAAGAGAAACAAGAGGCCTATTTGGAGCAATAGCAGGA
>A_/_H5N2|MH546883|A/northern_pintail/Alaska/16-041335-5/2016
CCTTGCAACAGGACTAAGAAACGTCCCCCAAAGAGAAACAAGAGGCCTATTTGGAGCAATAGCAGGA
>A_/_H5N2|MH546859|A/northern_pintail/Alaska/16-041335-16/2016
CCTTGCAACAGGACTAAGAAACGTCCCCCAAAGAGAAACAAGAGGCCTATTTGGAGCAATAGCAGGA
>A_/_H5N2|MH546843|A/northern_pintail/Alaska/16-041335-13/2016
CCTTGCAACAGGACTAAGAAACGTCCCCCAAAGAGAAACAAGAGGCCTATTTGGAGCAATAGCAGGA
>A_/_H5N2|MH546819|A/northern_pintail/Alaska/16-041335-10/2016
CCTTGCAACAGGACTAAGAAACGTCCCCCAAAGAGAAACAAGAGGCCTATTTGGAGCAATAGCAGGA
>A_/_H5N2|MH546811|A/mallard/Washington/16-028147-4/2016
TCTTGCAATAGGACTAAGAAACGTCCCCCAAAGAGAAACAAGAGGCCTATTTGGAGCAATAGCAGGA
>A_/_H5N2|MH546803|A/mallard/Washington/16-027073-5/2016
TCTTGCAACAGGACTAAGAAACGTCCCCCAAAGAGAAACAAGAGGCCTATTTGGAGCAATAGCAGGA
>A_/_H5N2|MH546795|A/mallard/Washington/16-027073-48/2016
TCTTGCAACAGGACTAAGAAACGTCCCCCAAAGAGAAACAAGAGGCCTATTTGGAGCAATAGCAGGA
>A_/_H5N2|MH546779|A/mallard/Washington/16-027073-45/2016
TCTTGCAACAGGACTAAGAAACGTCCCCCAAAGAGAAACAAGAGGCCTATTTGGAGCAATAGCAGGA
>A_/_H5N2|MH546763|A/mallard/Washington/16-027073-21/2016
TCTTGCAACAGGACCAAGAAACGTCCCCCAAAGAGAAACAAGAGGCCTATTTGGAGCAATAGCAGGA
>A_/_H5N9|MH546755|A/mallard/Utah/16-025311-2/2016
CCTTGCAACAGGACTAAGAAACGTCCCCCAAAGAGAAACAAGAGGCCTATTTGGAGCAATAGCAGGA
>A_/_H5N2|MH546723|A/mallard/Oregon/17-000383-4/2016
CCTTGCAACAGGACTAAGAAACGTCCCCCAAAGAGAAACAAGAGGCCTATTTGGAGCAATAGCAGGA
>A_/_H5N2|MH546715|A/mallard/Oregon/16-028808-2/2016
TCTTGCAACAGGACTAAGAAACGTCCCCCAAAGAGAAACAAGAGGCCTATTTGGAGCAATAGCAGGA
>A_/_H5N2|MH546707|A/mallard/Oregon/15-036812-2/2015
CCTTGCAACAGGACTAAGAAACGTCCCCCAAAGAGAAACAAGAGGCCTATTTGGAGCAATAGCAGGA
>A_/_H5N2|MH546675|A/mallard/Nevada/16-035274-2/2016
CCTTGCAACAGGACTAAGAAACGTCCCCCAAAGAGAAACAAGAGGCCTATTTGGAGCAATAGCAGGA
>A_/_H5N2|MH546579|A/mallard/Idaho/16-034834-1/2016
TCTTGCAACAGGACTAAGAAACGTCCCCCAAAGAGAAACAAGAGGCCTATTTGGAGCAATAGCAGGA
>A_/_H5N2|MH546571|A/mallard/California/16-038989-4/2016
CCTTGCAACAGGACTAAGAAACGTCCCCCAAAGAGAAACAAGAGGCCTATTTGGAGCAATAGCAGGA
>A_/_H5N2|MH546563|A/mallard/California/16-033701-7/2016
TCTTGCAACAGGACTAAGAAACGTCCCCCAAAGAGAAACAAGAGGCCTATTTGGAGCAATAGCAGGA
>A_/_H5N2|MH546555|A/mallard/Alaska/16-041335-2/2016
CCTTGCAACAGGACTAAGAAACGTCCCCCAAAGAGAAACAAGAGGCCTATTTGGAGCAATAGCAGGA
>A_/_H5N2|MH546547|A/mallard/Alaska/16-041335-1/2016
CCTTGCAACAGGACTAAGAAACGTCCCCCAAAGAGAAACAAGAGGCCTATTTGGAGCAATAGCAGGA
>A_/_H5N2|MH546539|A/mallard/Alaska/16-039026-5/2016
CCTTGCAACAGGACTAAGAAACGTCCCCCAAAGAGAAACAAGAGGCCTATTTGGAGCAATAGCAGGA
>A_/_H5N2|MH546475|A/glaucous-winged_gull/Alaska/16-041335-19/2016
CCTTGCAACAGGACTAAGAAACGTCCCCCAAAGAGAAACAAGAGGCCTATTTGGAGCAATAGCAGGA
>A_/_H5N2|MH546459|A/emperor_goose/Alaska/17-004479-2/2016
CCTTGCAACAGGACTAAGAAACGTCCCCCAAAGAGAAACAAGAGGCCTATTTGGAGCAATAGCAGGA
>A_/_H5N2|MH546443|A/emperor_goose/Alaska/16-041335-20/2016
CCTTGCAACAGGACTAAGAAACGTCCCCCAAAGAGAAACAAGAGGCCTATTTGGAGCAATAGCAGGA
>A_/_H5N1|MH546331|A/blue-winged_teal/Texas/16-031241-1/2016
CCTTGCAACAGGACTAAGAAACGTCCCCCAAAGAGAAACAAGAGGCCTATTTGGAGCAATAGCAGGA
>A_/_H5N2|MH546243|A/American_wigeon/Utah/15-038912-1/2015
CCTTGCAACAGGACTAAGAAACGTCCCCCAAAGAGAAACAAGAGGACTATTTGGAGCAATAGCAGGA
>A_/_H5N2|MH546235|A/American_wigeon/Oregon/17-000383-2/2016
CCTTGCAACAGGACTAAGAAACGTCCCCCAAAGAGAAACAAGAGGCCTATTTGGAGCAATAGCAGGA
>A_/_H5N2|MH546227|A/American_wigeon/Colorado/15-038180-1/2015
CCTTGCAACAGGACTAAGAAACGTCCCCCAAAGGGAAACAAGAGGCCTATTTGGAGCAATAGCAGGA
>A_/_H5N2|MH546141|A/mallard/Alaska/16-029597-2/2016
CCTTGCAACAGGACTAAGAAACGTCCCCCAAAGAGAAACAAGAGGCCTATTTGGAGCAATAGCAGGT
>A_/_H5N3|MN453439|A/Avian/Iran/38AMA/2019
CCTTGCGACTGGGCTCAGAAATAGTCCTCTAAGAGAAACGAGAGGGCTGTTTGGGGCTATAGCAGGT
>A_/_H5N3|MN378545|A/Avian/South_Korea/K58/2018
CCTTGCAACAGGGCTTAGGAATGCCCCTCAAAGAGAAACAAGAGGACTATTTGGGGCCATAGCAGGC
>A_/_H5N2|MH546219|A/American_wigeon/California/15-039075-7/2015
CCTTGCAACAGGACTAAGAAACGTCCCCCAAAGGGAAACAAGAGGCCTATTTGGAGCAATAGCAGGA
>A_/_H5N3|MK071388|A/silver_teal/Argentina/CIP051-1737/2009
TCTTGCAACAGGACTAAGAAACATACCCCAAAGGGAAACAAGGGGCCTTTTTGGAGCAATAGCAGGA
>A_/_H5N3|MK326782|A/blue-winged_teal/Guatemala/CIP049-H116-50/2013
CCTTGCAACAGGACTAAGAAACGTACCCCAAAGAGAAACAAGAGGCCTATTTGGAGCAATAGCAGGA
>A_/_H5N3|MK326762|A/blue-winged_teal/Guatemala/CIP049-H116-22/2013
CCTTGCAACAGGACTAAGAAACGTACCCCAAAGAGAAACAAGAGGCCTATTTGGAGCAATAGCAGGA
>A_/_H5N3|MK326729|A/blue-winged_teal/Guatemala/CIP049-H116-07/2013
CCTTGCAACAGGACTAAGAAACGTACCCCAAAGAGAAACAAGAGGCCTATTTGGAGCAATAGCAGGA
>A_/_H5N3|MK326664|A/blue-winged_teal/Guatemala/CIP049-H117-42/2013
CCTTGCAACAGGACTAAGAAACGTACCCCAAAGAGAAACAAGGGGCCTATTTGGAGCAATAGCAGGA
>A_/_H5N2|MK326648|A/blue-winged_teal/Guatemala/CIP049-H116-96/2013
CCTTGCAACAGGACTAAGAAACGTCCCCCAAAGAGAAACAAGAGGACTATTTGGAGCAATAGCAGGA
>A_/_H5N2|MH231588|A/mallard_duck/New_Zealand/AI_1.97c/1997
TCTTGCAACAGGGCTAAGAAACGTACCTCAAAGAGAAACAAGGGGTCTATTTGGAGCAATAGCAGGA
>A_/_H5N2|MH230000|A/mallard_duck/New_Zealand/NZ0700316-53c/2007
TCTTGCAACAGGGCTAAGAAACGTACCTCAGAGAGAAACGAGGGGTCTATTTGGAGCAATAGCAGGA
>A_/_H5N2|MK928156|A/Green-Winged_Teal/Nevada/D1612806/2016
CCTTGCAACAGGACTAAGAAACGTCCCCCAAAGAGAAACAAGAGGCCTATTTGGAGCAATAGCAGGA
>A_/_H5N2|MK995866|A/Ring-necked_Duck/Arizona/D1715902/2017
TCTTGCAACAGGACTAAGAAACGTCCCCAAAAGAGAAACAAGAGGCCTATTTGGAGCAATAGCAGGA
>A_/_H5N2|MK995858|A/Northern_Shoveler/Utah/D1715326/2017
TCTTGCAACAGGACTAAGAAACGTCCCCCAAAGAGAAACAAGAGGCCTATTTGGAGCAATAGCAGGA
>A_/_H5N2|MK995809|A/Mallard/Utah/D1801802/2018
CCTTGCAACAGGACTAAGAAACGTCCCCCAAAGAGAAACAAGAGGCCTATTTGGAGCAATAGCAGGA
>A_/_H5N3|MK995688|A/Northern_Shoveler/California/D1715696/2017
TCTTGCAACAGGACTAAGAAACGTCCCCCAAAGAGAAACTAGAGGCCTATTTGGAGCAATAGCAGGA
>A_/_H5N3|MN171474|A/wild_bird/Eastern_China/1759/2017
CCTTGCGACTGGACTCAGGAATGTTCCTCAAAGGGAAACAAGAGGACTATTTGGGGCTATAGCAGGC
>A_/_H5N3|MN171466|A/wild_bird/Eastern_China/1758/2017
CCTTGCGACTGGACTCAGGAATGTTCCTCAAAGGGAAACACGAGGACTATTTGGGGCTATAGCAGGC
>A_/_H5N3|MN171458|A/wild_bird/Eastern_China/1754/2017
CCTTGCGACTGGACTCAGGAATGTTCCTCAAAGGGAAACAAGAGGACTATTTGGGGCTATAGCAGGC
>A_/_H5N3|MN171450|A/duck/Jiangsu/SE0261/2018
CCTTGCGACTGGACTCAGGAATGTTCCTCAAAGGGAAACAAGAGGACTATTTGGGGCTATAGCAGGC
>A_/_H5N3|MN171442|A/duck/Jiangsu/S1665/2015
CCTTGCGACTGGACTCAGGAATGTTCCTCAAAGGGAAACAAGAGGACTATTTGGGGCTATAGCAGGC
>A_/_H5N3|MN171434|A/duck/Guangxi/S10712/2018
CCTTGCGACTGGACTCAGGAATGTTCCTCAAAGGGAAACAAGAGGACTATTTGGGGCTATAGCAGGC
>A_/_H5N3|MN171426|A/duck/Chongqing/S4362/2017
CCTTGCGGCTGGACTCAGGAATGTTCCTCAAAGGGAAACAAGAGGACTATTTGGGGCTATAGCAGGC
>A_/_H5N3|MK592461|A/duck/Akita/51019/2017
CCTTGCGACTGGGCCCAGGAATGTTCCTCAAAGGGAAACAAGAGGACTATTTGGGGCTATAGCAGGC
>A_/_H5N2|MH251211|A/mallard/California/UCD1296/2017
TCTTGCAACAGGACTAAGGAACGTCCCCCAAAGAGAAACAAGAGGCCTATTTGGAGCAATAGCAGGA
>A_/_H5N2|MH251194|A/mallard/California/UCD1199/2017
TCTTGCAACAGGACTAAGAAACGTCCCTCAAAGAGAAACAAGAGGCCTATTTGGAGCAATAGCAGGA
>A_/_H5N2|MF682846|A/mallard_duck/Netherlands/63/2006
CCTTGCGACTGGACTCAGGAATGTCCCTCAAAAAGAAACAAGAGGACTGTTTGGGGCTATAGCAGGC
>A_/_H5N1|MF694083|A/mallard_duck/Netherlands/41/2015
CCTTGCGACTGGACTCAGAAATGTTCCTCAAAGAGAAACAAGAGGACTATTTGGGGCTATAGCAGGC
>A_/_H5N6|MF693964|A/mallard_duck/Netherlands/52/2015
CCTTGCGACTGGACTCAGAAATGTTCCTCAAAGAGAAACAAGAGGACTATTTGGGGCTATAGCAGGC
>A_/_H5N2|MH546371|A/duck/New_York/07-002127-001/2007
CCTTGCAACAGGACTAAGAAACGTACCCCAAAGAGAAACAAGGGGCCTATTTGGAGCAATAGCAGGA
>A_/_H5N2|MH546387|A/duck/New_York/08-000937-001/2008
CCTTGCAACAGGACTAAGAAACGTACCCCAAAGAGAAACAAGGGGCCTATTTGGAGCAATAGCAGGA
>A_/_H5N2|MH546379|A/duck/New_York/08-000759-001/2008
CCTTGCAACAGGACCAAGAAACGTACCCCAAAGAGAAACAAGGGGCCTATTTGGAGCAATAGCAGGA
>A_/_H5N8|MH546947|A/pheasant/Idaho/08-002590-63/2008
CCTTGCAACAGGACTAAGAAACGTACCCCAAAGAGAAACGAGAGGCCTATTTGGAGCAATAGCCGGA
>A_/_H5N2|MH158232|A/chicken/Guanajuato/CPA-20966-15-VS/2015
TCTTGCAACAGGACTAAGAAATGTCCCCCAAAGGGAAACACGAGGTTTATTTGGAGCAATAGCCGGA
>A_/_H5N8|MW193074|A/chicken/Egypt/ME-2018/2018
CCTTGCGACTGGGCTCAGAAATAGTCCTCTAATAGAAACGAGAGGGCTGTTTGGGGCTATAGCAGGT
>A_/_H5N2|MW126807|A/duck/Hokkaido/W44/2018
CCTTGCGACTGGACTCAGGAATGTTCCTCAAAGGGAAACAAGAGGACTATTTGGGGCTATAGCAGGC
>A_/_H5N1|MN880474|A/Larus_argentatus/Kostanay/7/2007
CCTTGCGACTGGACTCAGGAATGTCCCTCAAAGAGAGACAAGAGGACTATTTGGGGCTATAGCAGGC
>A_/_H5N2|MT325967|A/Green-winged_teal/Mexico/HA_UIFMVZ80/2016
CCTTGCAACAGGGCTAAGAAACGTACCCCAAAGAGAAACAAGAGGCCTATTTGGAGCAATAGCCGGA
>A_/_H5N3|MT020182|A/duck/Mongolia/419/2019
CCTTGCGACTGGACTCAGGAATGTTCCTCAAAGGGAAACAAGAGGACTGTTTGGGGCTATAGCAGGC
>A_/_H5N2|MT477793|A/Bean_Goose/South_Korea/KNU18-86/2018
CCTTGCGACTGGACTCAGGAATGTTCCTCAAAGGGAAACAAGAGGACTATTTGGGGCTATAGCAGGC
>A_/_H5N3|MT407113|A/Anas_platyrhynchos/Belgium/9473/2016
CCTTGCGACTGGACTCAGAAATGTTCCTCAAAGAGAAACAAGAGGACTATTTGGGGCTATAGCAGGC
>A_/_H5N3|MT407097|A/Anas_platyrhynchos/Belgium/9074_H191808/2016
CCTTGCGACTGGACTCAGAAATGTTCCTCAAAGAGAAACAAGAGGACTATTTGGGGCTATAGCAGGC
>A_/_H5N3|MT407081|A/Anas_platyrhynchos/Belgium/8862_H170636/2016
CCTTGCGACTGGACTCAGAAATGTTCCTCAAAGAGAAACAAGAGGACTATTTGGGGCTATAGCAGGC
>A_/_H5N3|MT406921|A/Anas_platyrhynchos/Belgium/11442_39/2016
CCTTGCGACTGGACTCAGGAATGTTCCTCAAAAAGAAACAAGAGGACTATTTGGGGCTATAGCAGGC
>A_/_H5N3|MT406841|A/Anas_platyrhynchos/Belgium/10749_47/2017
CCTTGCGACTGGACTCAGAAATGTTCCTCAAAGAGAAACAAGAGGACTATTTGGGGCTATAGCAGGC
>A_/_H5N6|MT406809|A/Anas_Platyrhynchos/Belgium/10811_6/2019
CCTTGCGACTGGACYCAGAAATGTTCCTCAAAGAGAAACAAGAGGACTATTTGGGGCTATAGCAGGC
>A_/_H5N2|MT566447|A/Mallard/Ohio/18OS2631/2018
CCTTGCAACAGGACTAAGAAACATCCCCCAAAGAGAAACAAGAGGCCTATTTGGAGCAATAGCAGGA
>A_/_H5gb|CY176982|A/mallard/California/1479/2013**gb
CCTTGCAACAGGACTAAGAAACGTTCCCCAAAGAGAAACAAGAGGACTATTTGGAGCAATAGCAGGA
>A_/_H5Nx|MG192005|A/chicken/Egypt/RG-173CAL/2017**gb
CCTTGCTACTGGGCTCAGAAATAGCCCTCAAAGAGAGACTAGAGGACTATTTGGAGCTATAGCAGGC
>A_/_H5N3|MK357985|A/duck/Moscow/4182-C/2017**gb
CCTTGCGACTGGACTCAGGAATGTCCCTCAAAGAGAAACAAGAGGACTATTTGGGGCTATAGCAGGC
>A_/_H5gb|CY097184|A/American_green-winged_teal/Illinois/3053/2009**gb
CCTTGCAACAGGACTAAGAAACGTACCCCAAAGAGAAACAAGAGGCCTATTTGGTGCAATAGCAGGA
>A_/_H5gb|CY096961|A/American_green-winged_teal/Illinois/3443/2009(mixed)**gb
CCTTGCAACAGGACTAAGAAACGTACCCCAAAGAGAAACAAGAGGCCTATTTGGTGCAATAGCAGGA
>A_/_H5gb|CY187144|A/American_green-winged_teal/Wisconsin/12OS4577/2012**gb
CCTTGCAACAGGACTAAGAAACATACCCCAAAGAGAAACAAGAGGCCTATTTGGTGCAATAGCAGGA
>A_/_H5N2|MH546467|A/gadwall/North_Carolina/15-037410-2/2015**gb
CCTTGCAACAGGACTAAGAAACATACCCCAAAGAGAAACAAGAGGCCTATTTGGTGCAATAGCAGGA
>A_/_H5gb|KY130574|A/green-winged_teal/Alaska/143/2011**gb
CCTTGCAACAGGACTAAGAAACGTCCCCCAAAGAGAAACAAGAGGCCTATTTGGCGCAATAGCAGGA
>A_/_H5N2|MH546523|A/lesser_snow_goose/Arkansas/16-005566-3/2016**gb
CCTTGCAACAGGACTGAGAAACATACCCCAAAGAGAAACAAGAGGCCTATTTGGTGCAATAGCAGGA
>A_/_H5gb|CY132050|A/mallard/Ohio/11OS2237/2011**gb
CCTTGCAACAGGACTAAGAAACATACCCCAAAGAGAAACAAGAGGCCTATTTGGTGCAATAGCAGGA
>A_/_H5gb|CY204264|A/mallard/Ohio/14OS0438/2014**gb
CCTTGCAACAGGACTAAGAAACATACCCCAAAGAGAAACAAGAGGCCTATTTGGTGCAATAGCAGGA
>A_/_H5gb|CY166444|A/mallard/Wisconsin/11OS3490/2011**gb
CCTTGCAACAGGACTAAGAAACATACCCCAAAGAGAAACAAGAGGCCTATTTGGTGCAATAGCAGGA
>A_/_H5N2|MH546251|A/Muscovy_duck/New_Jersey/07-002376-001/2007**gb
CCTTGCAACAGGACTAAGAAACGTACCCCAAAGAGAAACAAGAGGCCTATTTGGTGCAATAGCGGGA
>A_/_H5N2|MH546259|A/Muscovy_duck/New_Jersey/08-000912-001/2008**gb
CCTTGCAACAGGACTAAGAAACGTACCCCAAAGAGAAACAAGAGGCCTATTTGGTGCAATAGCGGGA
>A_/_H5N2|MH546275|A/Muscovy_duck/New_Jersey/16-021456-4/2016**gb
CCTTGCAACAGGACTAAGAAACATACCCCAAAAGGAAACAAGAGGCCTATTTGGTGCAATAGCAGGA
>A_/_H5N2|MH546283|A/Muscovy_duck/New_Jersey/16-021457-2/2016**gb
CCTTGCAACAGGACTAAGAAACATACCCCAAAAGGAAACAAGAGGCCTATTTGGTGCAATAGCAGGA
>A_/_H5N3|JX570829|A/northern_pintail/SK/4628/2010**gb
CCTTGCAACAGGACTAAGAAACATACCCCAAAGAGAAACAAGAGGCCTATTTGGTGCAATAGCAGGA
>A_/_H5N2|MK592421|A/Whooper_swans/Hokkaido/W14/2017**gb
CCTTGCAACAGGACTAAGAAACGTCCCCCAAAGAGAAACAAGAGGCCTATTTGGAGCAATAGCAGGA
>A_/_H5N2|MK592429|A/Whooper_swans/Hokkaido/W3/2017**gb
CCTTGCAACAGGACTAAGAAACGTCCCCCAAAGAGAAACAAGAGGCCTATTTGGAGCAATAGCAGGA
>A_/_H5N2|MK592445|A/Whooper_swans/Hokkaido/W78/2017**gb
CCTTGCAACAGGACTAAGAAACGTCCCCCAAAGAGAAACAAGAGGCCTATTTGGAGCAATAGCAGGA
>A_/_H5N2|MH546155|A/American_green-winged_teal/Alaska/16-039026-3/2016**gb
CCTTGCAACAGGACTAAGAAACGTCCCCCAAAGAGAAACAAGAGGCCTATTTGGAGCAATAGCAGGA
>A_/_H5N2|MH546171|A/American_green-winged_teal/California/16-035443-2/2016**gb
CCTTGCAACAGGACTAAGAAACGTCCCCCAAAGAGAAACAAGAGGCCTATTTGGAGCAATAGCAGGA
>A_/_H5N9|MH546179|A/American_green-winged_teal/Idaho/16-028809-5/2016**gb
CCTTGCAACAGGACTAAGAAACGTCCCCCAAAGAGAAACAAGAGGCCTATTTGGAGCAATAGCAGGA
>A_/_H5N9|MH546187|A/American_green-winged_teal/Idaho/16-028809-8/2016**gb
CCTTGCAACAGGACTAAGAAACGTCCCCCAAAGAGAAACAAGAGGCCTATTTGGAGCAATAGCAGGA
>A_/_H5N9|MH546195|A/American_green-winged_teal/Idaho/16-028809-9/2016**gb
CCTTGCAACAGGACTAAGAAACGTCCCCCAAAGAGAAACAAGAGGCCTATTTGGAGCAATAGCAGGA
>A_/_H5gb|CY132822|A/American_green-winged_teal/Mississippi/11OS98/2011**gb
CCTTGCAACAGGACTAAGAAACGTACCCCAAAGAGAAACAAGAGGCCTATTTGGAGCAATAGCAGGA
>A_/_H5N2|MH546203|A/American_green-winged_teal/Nevada/16-033700-1/2016**gb
CCTTGCAACAGGACTAAGAAACGTCCCCCAAAGAGAAACAAGAGGCCTATTTGGAGCAATAGCAGGA
>A_/_H5N2|MH546211|A/American_green-winged_teal/Oregon/17-000383-3/2016**gb
CCTTGCAACAGGACTAAGAAACGTCCCCCAAAGAGAAACAAGAGGCCTATTTGGAGCAATAGCAGGA
>A_/_H5N3|MG386197|A/aquatic_bird/South_Korea/sw007/2015**gb
CCTTGCGACTGGACTCAGGAATGTTCCTCAAAGGGAAACAAGAGGACTATTTGGGGCTATAGCAGGC
>A_/_H5N2|CY180380|A/blue-winged_teal/Wisconsin/231/1976**gb
CCTTGCAACAGGACTGAGGAACGTGCCTCAGAGAGAAACAAGAGGTCTGTTTGGAGCAATAGCAGGA
>A_/_H5N2|CY178094|A/blue-winged_teal/Wisconsin/568/1983**gb
TCTTGCAACAGGACTGAGGAACGTGCCCCAAAGAGAAACAAGAGGTCTGTTTGGAGCAATAGCAGGA
>A_/_H5N1|MF046544|A/Canada_goose/Delaware_Bay/601/2016**gb
CCTTGCAACGGGACTAAGAAACATACCCCAAAGAGAAACAAGAGGCCTATTTGGTGCAATAGCAGGA
>A_/_H5N2|KM455945|A/chicken/Coahuila/1433-15/2006**gb
CCTTGCAACAGGACTAAAAAATGTGCCTCAAAAAGAAACAAGAGGCTTATTTGGAGCAATAGCCGGA
>A_/_H5N2|KM455929|A/chicken/Durango/1433-10/2006**gb
TCTTGCAACAGGACTAAGAAATGTACCCCAAAGAAAAACAAGAGGCTTATTTGGAGCAATAGCCGGG
>A_/_H5N2|KM455954|A/chicken/Durango/1433-14/2006**gb
CCTTGCAACAGGACTAAAAAATGTGCCTCAAAAAGAAACAAGAGGCTTATTTGGAGCAATAGCCGGA
>A_/_H5N2|KM455950|A/chicken/Durango/1433-2/2005**gb
CCTTGCAACAGGACTAAAAAATGTGCCTCAAAAAGAAACAAGAGGCTTATTTGGAGCAATAGCCGGA
>A_/_H5N2|KM455889|A/chicken/Durango/1433-4/2005**gb
CCTTGCAACAGGACTAAAAAATGTGCCTCAAAAAGAAACAAGAGGCTTATTTGGAGCTATAGCCGGA
>A_/_H5N2|KM455952|A/chicken/Durango/1433-7/2005**gb
CCTTGCAACAGGACTAAGAAATGTACCTCAAAGAGAAACAAGAGGCTTATTTGGAGCAATAGCCGGA
>A_/_H5N2|KM455913|A/chicken/Durango/1433-8/2005**gb
CCTTGCAACTGGACTAAAAAATGTGCCTCAAAAAGAAACAAGAGGCTTATTTGGAGCAATAGCCGGA
>A_/_H5N2|KM455921|A/chicken/Durango/1433-9/2006**gb
CCTTGCAACAGGCCTAAGAAATGTACCTCAAAGAGAAACAAGAGGCTTATTTGGAGCAATAGCCGGA
>A_/_H5N2|KM455937|A/chicken/Mexico/1433-13/2006**gb
TCTTGCAACAGGACTAAGAAATGTACCCCAAAGAAAAACAAGAGGCTTATTTGGAGCAATAGCCGGG
>A_/_H5N2|KM455897|A/chicken/Mexico/1433-5/2005**gb
TCTTGCAACAGGACTACGAAATGTACCCAAAAGAAAAACAAGAGGCTTATTTGGAGCAATAGCCGGA
>A_/_H5N2|KM455881|A/chicken/Veracruz/1433-1/2006**gb
CCTTGCAACAGGACTAAGAAATGTACCCCAAAAAGAAACAAGGGGCTTATTTGGAGCAATAGCCGGA
>A_/_H5N2|KM455953|A/chicken/Veracruz/1433-12/2006**gb
CCTTGCAACAGGACTAAGAAATGTGCCTCAAAGAGAAACAAGAGGCTTATTTGGAGCGATAGCCGGA
>A_/_H5N9|MH546355|A/common_murre/Alaska/16-000949-1/2016**gb
CCTTGCAACAGGACTAAGAAACGTCCCCCAAAGAGAAACAAGAGGCCTATTTGGAGCAATAGCAGGA
>A_/_H5N3|AJ632268|A/duck/France/02166/2002**gb
CCTTGCGACTGGACCCAGAAATGTTCCTCAAAGAGAAACAAGAGGACTATTTGGGGCTATAGCAGGC
>A_/_H5N2|CY180532|A/duck/Minnesota/63/1976**gb
CCTTGCAACAGGACTGAGGAACGTGCCTCAGAGAGAAACAAGAGGTCTGTTTGGAGCAATAGCAGGA
>A_/_H5N3|MF992942|A/duck/Moscow/4182-C/2010**gb
CCTTGCGACTGGACTCAGGAATGTCCCTCAAAGAGAAACAAGAGGACTATTTGGGGCTATAGCAGGC
>A_/_H5N3|MK357969|A/duck/Moscow/4182-C/2017**gb
CCTTGCGACTGGACTCAGGAATGTCCCTCAAAGAGAAACAAGAGGACTATTTGGGGCTATAGCAGGC
>A_/_H5N3|MK357977|A/duck/Moscow/4182-C/2017**gb
CCTTGCGACTGGACTCAGGAATGTCCCTCAAAGAGAAACAAGAGGACTATTTGGGGCTATAGCAGGC
>A_/_H5N3|MK357953|A/duck/Moscow/4182-C/2017**gb
CCTTGCGACTGGACTCAGGAATGTCCCTCAAAGAGAAACAAGAGGACTATTTGGGGCTATAGCAGGC
>A_/_H5N3|MK357961|A/duck/Moscow/4182-C/2017**gb
CCTTGCGACTGGACTCAGGAATGTCCCTCAAAGAGAAACAAGAGGACTATTTGGGGCTATAGCAGGC
>A_/_H5N3|MK358009|A/duck/Moscow/4182-C/2017**gb
CCTTGCGACTGGACTCAGGAATGTCCCTCAAAGAGAAACAAGAGGACTATTTGGGGCTATAGCAGGC
>A_/_H5N3|MK358001|A/duck/Moscow/4182-C/2017**gb
CCTTGCGACTGGACTCAGGAATGTCCCTCAACGAGAAACAAGAGGACTATTTGGGGCTATAGCAGGC
>A_/_H5N3|MN400359|A/Duck/Moscow/4182-C/2018**gb
CCTTGCGACTGGACTCAGGAATGTCCCTCAAAGAGAAACAAGAGGACTATTTGGGGCTATAGCAGGC
>A_/_H5N3|MN588286|A/duck/Moscow/4971/2013**gb
CCTTGCGACTGGACTCAGAAATGTTCCTCAAAGAGAAACAAGAGGACTATTTGGGGCTATAGCAGGC
>A_/_H5N2|KX879581|A/duck/Pennsylvania/10218-MA/1984**gb
CCTTGCAACAGGACCGAGGAACGTGCCCCAAAGAGAAACAAGAGGTCTGTTTGGAGCAATAGCAGGA
>A_/_H5N2|HF563055|A/duck/Potsdam/619/1985**gb
CCTTGCAACTGGGCTTAGGAATGTTCCTCAAAGAGAGACAAGAGGTCTATTTGGAGCAATAGCAGGC
>A_/_H5N1|EF041479|A/duck/South_Africa/811/2004**gb
CCTTGCGACAGGGCTCAGGAATGTCCCTCAAAGAGAAACAAGAGGACTATTTGGAGCTATAGCAGGC
>A_/_H5N6|MH283021|A/gadwall/Ningxia/YG61/2017**gb
CCTTGCGACTGGACTCAGGAATATCCCTCAAAGAGAAACAAGAGGACTATTTGGAGCTATAGCAGGC
>A_/_H5gb|MK995760|A/Green-Winged_Teal/California/D1800177/2018**gb
TCTTGCAACAGGACTAAGAAACGTCCCCCAAAGAGAAACTAGAGGCCTATTTGGAGCAATAGCAGGA
>A_/_H5N2|CY180540|A/green-winged_teal/Wisconsin/103/1976**gb
CCTTGCAACAGGACTGAGGAACGTGCCTCAGAGAGAAACAAGAGGTCTGTTTGGAGCAATAGCAGGA
>A_/_H5N3|MH546531|A/lesser_snow_goose/Oregon/16-006224-1/2016**gb
CCTTGCAACAGGACTAAGAAACGTCCCCCAAAGAGAAACAAGAGGCCTATTTGGAGCAATAGCAGGA
>A_/_H5N2|KX979501|A/mallard_duck/Netherlands/43/2006**gb
CCTTGCGACTGGACTCAGGAATGTCCCTCAAAAAGAAACAAGAGGACTATTTGGGGCTATAGCAGGC
>A_/_H5N2|CY179763|A/mallard/Alabama/847/1975**gb
CCTTGCAACAGGACTGAGGAACGTGCCCCAAAGAGAAACAAGAGGTCTGTTTGGAGCAATAGCAGGA
>A_/_H5N5|CY177149|A/mallard/California/1357/2013**gb
CCTTGCAACAGGACTAAGAAACGTTCCCCAAAGAGAAACAAGAGGACTATTTGGAGCAATAGCAGGA
>A_/_H5gb|CY177166|A/mallard/California/1367/2013**gb
CCTTGCAACAGGACTAAGAAACGTTCCCCAAAGAGAAACAAGAGGACTATTTGGAGCAATAGCAGGA
>A_/_H5N5|CY177183|A/mallard/California/1370/2013**gb
CCTTGCAACAGGACTAAGAAACGTTCCCCAAAGAGAAACAAGAGGACTATTTGGAGCAATAGCAGGA
>A_/_H5N5|CY177191|A/mallard/California/1371/2013**gb
CCTTGCAACAGGACTAAGAAACGTTCCCCAAAGAGAAACAAGAGGACTATTTGGAGCAATAGCAGGA
>A_/_H5N5|CY177199|A/mallard/California/1375/2013**gb
CCTTGCAACAGGACTAAGAAACGTTCCCCAAAGAGAAACAAGAGGACTATTTGGAGCAATAGCAGGA
>A_/_H5N5|CY177207|A/mallard/California/1376/2013**gb
CCTTGCAACAGGACTAAGAAACGTTCCCCAAAGAGAAACAAGAGGACTATTTGGAGCAATAGCAGGA
>A_/_H5N5|CY177215|A/mallard/California/1386/2013**gb
CCTTGCAACAGGACTAAGAAACGTTCCCCAAAGAGAAACAAGAGGACTATTTGGAGCAATAGCAGGA
>A_/_H5N5|CY177231|A/mallard/California/1395/2013**gb
CCTTGCAACAGGACTAAGAAACGTTCCCCAAAGAGAAACAAGAGGACTATTTGGAGCAATAGCAGGA
>A_/_H5N5|CY177247|A/mallard/California/1397/2013**gb
CCTTGCAACAGGACTAAGAAACGTTCCCCAAAGAGAAACAAGAGGACTATTTGGAGCAATAGCAGGA
>A_/_H5N5|CY177263|A/mallard/California/1399/2013**gb
CCTTGCAACAGGACTAAGAAACGTTCCCCAAAGAGAAACAAGAGGACTATTTGGAGCAATAGCAGGA
>A_/_H5N5|CY176965|A/mallard/California/1402/2013**gb
CCTTGCAACAGGACTAAGAAACGTTCCCCAAAGAGAAACAAGAGGACTATTTGGAGCAATAGCAGGA
>A_/_H5N5|CY177279|A/mallard/California/1411/2013**gb
CCTTGCAACAGGACTAAGAAACGTTCCCCAAAGAGAAACAAGAGGACTATTTGGAGCAATAGCAGGA
>A_/_H5gb|CY177288|A/mallard/California/1412/2013**gb
CCTTGCAACAGGACTAAGAAACGTTCCCCAAAGAGAAACAAGAGGACTATTTGGAGCAATAGCAGGA
>A_/_H5N5|CY177297|A/mallard/California/1413/2013**gb
CCTTGCAACAGGACTAAGAAACGTTCCCCAAAGAGAAACAAGAGGACTATTTGGAGCAATAGCAGGA
>A_/_H5N6|CY176973|A/mallard/California/1418/2013**gb
CCTTGCAACAGGACTAAGAAACGTTCCCCAAAGAGAAACAAGAGGACTATTTGGAGCAATAGCAGGA
>A_/_H5N5|CY177305|A/mallard/California/1426/2013**gb
CCTTGCAACAGGACTAAGAAACGTTCCCCAAAGAGAAACAAGAGGACTATTTGGAGCAATAGCAGGA
>A_/_H5N5|CY177313|A/mallard/California/1433/2013**gb
CCTTGCAACAGGACTAAGAAACGTTCCCCAAAGAGAAACAAGAGGACTATTTGGAGCAATAGCAGGA
>A_/_H5N5|CY177321|A/mallard/California/1434/2013**gb
CCTTGCAACAGGACTAAGAACCGTTCCCCAAAGAGAAACAAGAGGACTATTTGGAGCAATAGCAGGA
>A_/_H5N5|CY177329|A/mallard/California/1435/2013**gb
CCTTGCAACAGGACTAAGAAACGTTCCCCAAAGAGAAACAAGAGGACTATTTGGAGCAATAGCAGGA
>A_/_H5N5|CY177337|A/mallard/California/1478/2013**gb
CCTTGCAACAGGACTAAGAAACGTTCCCCAAAGAGAAACAAGAGGACTATTTGGAGCAATAGCAGGA
>A_/_H5N5|CY177345|A/mallard/California/1480/2013**gb
CCTTGCAACAGGACTAAGAAACGTTCCCCAAAGAGAAACAAGAGGACTATTTGGAGCAATAGCAGGA
>A_/_H5N5|CY177353|A/mallard/California/1481/2013**gb
CCTTGCAACAGGACTAAGAAATGTTCCCCAAAGAGAAACAAGAGGACTATTTGGAGCAATAGCAGGA
>A_/_H5N5|CY177385|A/mallard/California/1490/2013**gb
CCTTGCAACAGGACTAAGAAACGTTCCCCAAAGAGAAACAAGAGGACTATTTGGAGCAATAGCAGGA
>A_/_H5N5|CY177393|A/mallard/California/1495/2013**gb
CCTTGCAACAGGACTAAGAAACGTTCCCCAAAGAGAAACAAGAGGACTATTTGGAGCAATAGCAGGA
>A_/_H5N5|CY177401|A/mallard/California/1496/2013**gb
CCTTGCAACAGGACTAAGAAACGTTCCCCAAAGAGAAACAAGAGGACTATTTGGAGCAATAGCAGGA
>A_/_H5N5|CY177417|A/mallard/California/1499/2013**gb
CCTTGCAACAGGACTAAGAAACGTTCCCCAAAGAGAAACAAGAGGACTATTTGGAGCAATAGCAGGA
>A_/_H5N6|CY177425|A/mallard/California/1500P/2013**gb
CCTTGCAACAGGACTAAGAAACGTTCCCCAAAGAGAAACAAGAGGACTATTTGGAGCAATAGCAGGA
>A_/_H5N5|CY177433|A/mallard/California/1500V/2013**gb
CCTTGCAACAGGACTAAGAAACGTTCCCCAAAGAGAAACAAGAGGACTATTTGGAGCAATAGCAGGA
>A_/_H5gb|CY132620|A/mallard/California/2559V/2011**gb
CCTTGCAACAGGACTAAGAAACGTACCCCAAAGAGAAACAAGAGGCCTATTTGGAGCAATAGCAGGA
>A_/_H5N5|CY177069|A/mallard/California/928V/2013**gb
CCTTGCAACAGGACTAAGAAACGTTCCCCAAAGAGAAACAAGAGGACTATTTGGAGCAATAGCAGGA
>A_/_H5N5|CY177109|A/mallard/California/942V/2013**gb
CCTTGCAACAGGACTAAGAAACGTTCCCCAAAGAGAAACAAGAGGACTATTTGGAGCAATAGCAGGA
>A_/_H5N7|HE802063|A/mallard/Denmark/64650/2003**gb
CCTTGCGACTGGACTCAGGAATGTCCCTCAAAAAGAAACAAGAGGACTATTTGGGGCTATAGCAGGC
>A_/_H5N2|HF563056|A/mallard/Foehr/Wv1310-13/2003**gb
CCTTGCGACTGGACTCAGGAATGTCCCTCAAAAAGAAACAAGAGGACTATTTGGGGCTATAGCAGGC
>A_/_H5N1|KC815859|A/mallard/Italy/3401/2005**gb
TCTTGCGACTGGACCCAGGAATGTTCCTCAAAGAGAAACAAGAGGGCTATTTGGGGCTATAGCAGGC
>A_/_H5gb|CY081356|A/mallard/Ohio/556/1987**gb
CCTTGCAACAGGACTAAGAAACGTACCCCAAAGAGAAACAAGAGGCCTATTTGGAGCAATAGCAGGA
>A_/_H5N2|KM186130|A/mallard/Pennsylvania/10218/1984**gb
CCTTGCAACAGGACCGAGGAACGTGCCCCAAAGAGAAACAAGAGGTCTGTTTGGAGCAATAGCAGGA
>A_/_H5N2|KM186131|A/mallard/Pennsylvania/10218/1984**gb
CCTTGCAACAGGACCGAGGAACGTGCCCCAAAGAGAAACAAGAGGTCTGTTTGGAGCAATAGCAGGA
>A_/_H5N2|CY178647|A/mallard/Saskatchewan/17/1981**gb
CCTTGCGACAGGACTAAGAAACGTACCCCAAAGAGAAACAAGAGGTCTGTTTGGAGCAATAGCAGGA
>A_/_H5gb|CY194148|A/mallard/Southcentral_Alaska/12ML00985/2014**gb
CCTTGCAACAGGACTAAGAAACGTCCCCCAAAGAGAAACAAGAGGCTTATTTGGAGCAATAGCAGGA
>A_/_H5N2|CY194189|A/mallard/Southcentral_Alaska/12ML00991_AAF1/2014**gb
CCTTGCAACAGGACTAAGAAACGTCCCCCAAAGAGAAACAAGAGGCCTATTTGGAGCAATAGCAGGA
>A_/_H5N2|CY194213|A/mallard/Southcentral_Alaska/12ML01048_AAF1/2014**gb
CCTTGCAACAGGACTAAGAAACGTCCCCCAAAGAGAAACAAGAGGCTTATTTGGAGCAATAGCAGGA
>A_/_H5gb|CY194164|A/mallard/Southcentral_Alaska/12ML01469/2014**gb
CCTTGCAACAGGACTAAGAAACGTCCCCCAAAGAGAAACAAGAGGCCTATTTGGAGCAATAGCAGGA
>A_/_H5gb|CY165887|A/mallard/Sweden/101782/2009**gb
CCTTGCGACTGGACTCAGGAATGTCCCTCAGAGAGAGACGAGAGGACTATTTGGGGCTATAGCAGGC
>A_/_H5gb|CY165293|A/mallard/Sweden/79167/2008**gb
CCTTGCGACTGGACTCAGGAATGTCCCTCAAAGAGAAACAAGAGGACTATTTGGGGCTATAGCAGGC
>A_/_H5Nx|U69277|A/Mallard/WI/944/82**gb
CCTTGCAACAGGACTGAGGAACGTGCCCCAAAGAGAAACAAGAGGTCTGTTTGGAGCAATAGCAGGA
>A_/_H5N2|CY178110|A/mallard/Wisconsin/1616/1983**gb
TCTTGCAACAGGACTGAGGAACGTGCCCCAAAGAGAAACAAGAGGTCTGTTTGGAGCAATAGCAGGA
>A_/_H5N2|CY178118|A/mallard/Wisconsin/1622/1983**gb
TCTTGCAACAGGACTGAGGAACGTGCCCCAAAGAGAAACAAGAGGTCTGTTTGGAGCAATAGCAGGA
>A_/_H5N2|CY178126|A/mallard/Wisconsin/1623/1983**gb
TCTTGCAACAGGACTGAGGAACGTGCCCCAAAGAGAAACAAGAGGTCTGTTTGGAGCAATAGCAGGA
>A_/_H5N2|CY180388|A/mallard/Wisconsin/232/1976**gb
CCTTGCAACAGGACTGAGGAACGTGCCCCAAAGAGAAACAAGAGGTCTGTTTGGAGCAATAGCAGGA
>A_/_H5N2|CY179403|A/mallard/Wisconsin/411/1981**gb
CCTTGCAACAGGACTGAGGAACGTGCCCCAAAGAGAAACAAGAGGTCTGTTTGGAGCAATAGCAGGA
>A_/_H5N2|CY179779|A/mallard/Wisconsin/42/1975**gb
CCTTGCAACAGGACTGAGGAACGTGCCTCAGAGAGAAACAAGAGGTCTGTTTGGAGCAATAGCAGGA
>A_/_H5N2|CY178623|A/mallard/Wisconsin/487/1983**gb
TCTTGCAACAGGACTGAGGAACGTGCCCCAAAGAGAAACAAGAGGTCTGTTTGGAGCAATAGCAGGA
>A_/_H5N1|CY179411|A/mallard/Wisconsin/568/1982**gb
CCTTGCAACAGGACTGAGGAACGTGCCCCAAAGAGAAACAAGAGGTCTGTTTGGAGCAATAGCAGGA
>A_/_H5N2|CY178102|A/mallard/Wisconsin/598/1983**gb
CCTTGCGACAGGGCTAAGAAACGTACCCCAAAGAGAAACAAGAGGTCTGTTTGGAGCAATAGCAGGA
>A_/_H5N2|CY178815|A/mallard/Wisconsin/984/1982**gb
TCTTGCAACAGGACTGAGGAACGTGCCCCAAAGAGAAACAAGAGGTCTGTTTGGAGCAATAGCAGGA
>A_/_H5N2|CY178078|A/mallard/Wisconsin/99/1982**gb
TCTTGCAACAGGACTGAGGAACGTGCCCCAAAGAGAAACAAGAGGTCTGTTTGGAGCAATAGCAGGA
>A_/_H5N2|CY178070|A/mallard/Wisconsin/996/1982**gb
TCTTGCAACAGGACTGAGGAACGTGCCCCAAAGAGAAACAAGAGGTCTGTTTGGAGCAATAGCAGGA
>A_/_H5N2|MK828142|A/Mexican_duck/EstadodeMexico;_Lerma/HA_UIFMVZ377/2016**gb
CCTTGCAACAGGACTAAGAAACGTCCCCCAAAGAGAAACAAGAGGCCTATTTGGAGCAATAGCAGGA
>A_/_H5N2|MH546291|A/Muscovy_duck/New_York/08-000560-002/2008**gb
CCTTGCAACAGGACTAAGAAACGTACCCCAAAGAGAAACAAGGGGCCTATTTGGAGCAATAGCAGGA
>A_/_H5N2|MH546299|A/Muscovy_duck/New_York/09-002670-002/2009**gb
CCTTGCAACAGGACTAAGAAACGTACCCCAAAGAGAAACAAGGGGCCTATTTGGAGCAATAGCAGGA
>A_/_H5Nx|KM244047|A/Muscovy_duck/Pennsylvania/4484-2/2013**gb
CCTTGCAACGGGACTAAGAAACATACCCCAAAGAGAAACAAGAGGCCTATTTGGTGCAATAGCAGGA
>A_/_H5N2|CY095268|A/northern_pintail/British_Columbia/07813/2005**gb
CCTTGCAACAGGACTAAGAAACGTACCCCAAAGAGAAACAAGAGGCCTATTTGGAGCAATAGCAGGA
>A_/_H5N2|MT325931|A/Northern_shoveler/Mexico/HA_UIFMVZ613/2017**gb
CCTTGCAACAGGGCTAAGAAACGTACCCCAAAGAGAAACAAGAGGCCTATTTGGAGCAATAGCCGGA
>A_/_H5N3|HF563057|A/ostrich/Germany/R5-10/2006**gb
CCTTGCGACTGGACTCAGGAATGTCCCTCAGAGAGAGACGAGAGGACTATTTGGGGCTATAGCAGGC
>A_/_H5gb|CY181133|A/pintail/Wisconsin/284/1978**gb
CCTTGCAACAGGACTGAGGAACGTGCCCCAAAGGGAAACAAGAGGTCTGTTTGGAGCAATAGCAGGT
>A_/_H5gb|MG891857|A/ruddy_turnstone/Delaware_Bay/85/2017**gb
CCTTGCAACAGGATTAAGAAACATACCCCAAAGAGAAACAAGAGGCCTATTTGGTGCAATAGCAGGA
>A_/_H5N1|KM213391|A/ruddy_turnstone/Iceland/2899/2013**gb
TCTTGCGACTGGACTCAGGAATGTTCCTCAAAGAGAAACAAGAGGACTATTTGGGGCTATAGCAGGC
>A_/_H5N1|MN880483|A/starling/Kostanay/233/2007**gb
CCTTGCGACTGGACTCAGGAATGTCCCTCAAAGAGAGACAAGAGGACTATTTGGGGCTATAGCAGGC
>A_/_H5N2|JX262650|A/teal/Djankoy/4-17-11/2010**gb
CCTTGCGACTGGACTCAGGAATGTCCCTCAAAGAGAGACAAGAGGGCTATTTGGGGCTATAGCAGGC
>A_/_H5N1|KR271015|A/thick-billed_murre/Greenland/9045-2K/2014**gb
CCTTGCAACAGGACTAAGAAACACACCCCAAATAGAAACAAGAGGCCTATTTGGTGCAATAGCAGGG
>A_/_H5N9|HE802064|A/turkey/Wisconsin/1968**gb
CCTTGCAACAGGACTGAGGAACGTGCCTCAGAGAGAAACAAGAGGTCTGTTTGGAGCAATAGCAGGA
>A_/_H5N2|CY178086|A/widgeon/Wisconsin/493/1983**gb
TCTTGCAACAGGACTGAGGAACGTGCCCCAAAGAGAAACAAGAGGTCTGTTTGGAGCAATAGCAGGA
>A_/_H5N3|FJ789840|A/wild_bird_feces/Cheonsuman2/2002**gb
CCTTGCAACAGGGCTCAGGAATGTCCCTCAAAGAGAAACAAGAGGACTATTTGGGGCTATAGCAGGC
>A_/_H5N2|FJ767712|A/wild_bird_feces/Goseong/71/2005**gb
CCTTGCAACAGGGCTCAGGAATGTCCCTCAAAGAGAAACAAGAGGACTATTCGGGGCCATAGCAGGC
>A_/_H5N2|MT477769|A/Wild_duck/South_Korea/KNU18-28/2018**gb
CCTTGCGACTGGACTCAGGAATGTTCCTCAAAGGGAAACAAGAGGACTATTTGGGGCTATAGCAGGC
>A_/_H5N3|MN493052|A/wild_duck/South_Korea/KNU18-91/2018**gb
CCTTGCGACTGGACTCAGGAATGTTCCTCAAAGGGAAACAAGAGGACTATTTGGGGCTATAGCAGGC
>A_/_H5N2|MT477801|A/Wild_duck/South_Korea/KNU18-93/2018**gb
CCTTGCGACTGGACTCAGGAATGTTCCTCAAAGGGAAACAAGAGGACTATTTGGGGCTATAGCAGGC
>A_/_H5N2|GU050159|A/yellow-headed_Amazon/California/500658/2007**gb
CCTTGCAACTGGACTCAGAAATGTACCCCAAAGAAAAACAAGAGGCTTATTTGGAGCAATAGCCGGA
