# Supplementary material for: In Silico Analyses of the Role of Codon Usage at the Hemagglutinin Cleavage Site in Highly Pathogenic Avian Influenza Genesis
Source: Viruses. 2022 Jun 21;14(7):1352. doi: 10.3390/v14071352 (PMC9316147; doi:10.3390/v14071352)
Supplement: Supplementary file 1 [file viruses-14-01352-s001.zip › Supplementary File 4/dataset/avian_h6_unique_CSregion.fasta]

>A_/_H6N0|MW109152|A/duck/Zhejiang/10.26_HZBX015-C/2018
ACTTGCAACTGGACTAAGGAATGTTCCACAAATAGAAACTAGAGGGYTWTTTGGAGCWATTGCAGGC
>A_/_H6N6|MK963681|A/chicken/Viet_Nam/HN-1411/2014
NNNNNNNNNNNNNNNNNNNAATGTTCCACAAATAGAAACTAGAGGTCTTTTTGGAGCCATTGCAGGC
>A_/_H6N6|MK963332|A/duck/Viet_Nam/QN-0461/2013
NNNTGCAACTGGGCTAAGGAATGTTCCACAAATAGAAACTAGAGGACTTTTTGGAGCCATTGCAGGC
>A_/_H6N6|MW107816|A/duck/Hainan/11.29_HKPL006-C/2017
NNTTNNNNNTGNNNNNAGGAATGTTCCGCAAATAGAAACTAGAGGACTATTTGGAGCTATTGCAGGC
>A_/_H5N0|MW109248|A/duck/Zhejiang/12.28_HZBX012-O/2018
ACTTGCAACTGGACTAAGGAATGTTCCACAGATAGAAACTAGAGGGCTATTTGGAGCTATTGCAGGC
>A_/_H5N0|MW109184|A/duck/Zhejiang/11.09_HZBX009-C/2018
ACTTGCAACTGGACTAAGGAATGTTCCACARATAGAAACTAGAGGGCTATTTGGAGCWATTGCAGGC
>A_/_H5N0|MW108920|A/duck/Jiangxi/5.28_NCNP34N3-OC/2018
ACTTGCAACTGGACTAAGGAATGTTCCACAAATAGAAACTAGAGGGCTTTTTGGAGCTATTGCAGGC
>A_/_H5N0|MW108872|A/duck/Jiangxi/5.28_NCNP12N3-OC/2018
ACTTGCAACTGGACTAAGGAATGTTCCACAAATAGAAACTAGAGGGCTTTTTGGAGCTATTGCAGGC
>A_/_H5N0|MW098358|A/chicken/Hunan/04.26_YYGK37R3-OC/2018
ACTTGCAACTGGACTAAGGAATGTTCCACAAATAGAAACTAGAGGGCTTTTTGGAGCTATTGCAGGC
>A_/_H5N0|MW098347|A/duck/Hunan/4.26_YYGK69R3-OC/2018
ACTTGCAACTGGACTAAGGAATGTTCCACAAATAGAAACTAGAGGGCTTTTTGGAGCNATTGCAGGC
>A_/_H5N0|MW098343|A/chicken/Hunan/4.26_YYGK62R3-OC/2018
ACTTGCAACTGGACTAAGGAATGTTCCACARATAGAAACTAGAGGGYTATTTGGAGCWATTGCAGGC
>A_/_H5N0|MW098315|A/chicken/Jiangxi/09.22_NCNP6Z3-OC/2018
ACTTGCAACTGGACTAAGGAATGTTCCACAAATAGAAACTAGAGGGCTTTTTGGAGCTATTGCAGGC
>A_/_H5N0|MW098283|A/chicken/Jiangxi/5.28_NCDZT44N3-OC/2018
ACTTGCAACTGGACTAAGGAATGTTCCACAAATAGAAACTAGAGGGCTTTTTGGAGCTATTGCAGGC
>A_/_H6N6|KT343657|A/duck/Guangxi/489/2009**gb
ACTTGCAACTGGACTAAGGAATGTTCCACAAATAGAAACTAGAGGACTTTTTGGAGCTATTGCAGGC
>A_/_H6N6|KT343653|A/duck/Guangxi/218/2013**gb
ACTTGCAACTGGACTAAGGAATGTTCCACAAATAGAAACTAGAGGACTTTTTGGAGCTATTGCAGGC
>A_/_H6N2|KJ200669|A/chicken/Guangdong/S2346/2009
gcttgcaactggactaaggaatgtcccacaaatagaaactagaggactttttggagctattgcaggc
>A_/_H6N1|MN515099|A/mallard/Ottenby/81/2002
gcttgcaactggactaagaaatgttccacagattgaaactagaggacttttcggagccatcgcaggt
>A_/_H6N2|AB296072|A/turkey/Massachusetts/3740/1965
actggcaactggtctgaggaatgtcccacaggcagaaacaagaggattgtttggagccatagctggg
>A_/_H6gb|CY096775|A/common_scoter/Maryland/299/2005**gb
ACTAGCAACTGGTCTGAGAAATGTTCCACAGGCACAAACAAGAGGATTGTTTGGAGCAATAGCTGGA
>A_/_H9N0|MW098067|A/duck/Zhejiang/10.26_HZBX003-C/2018
ACTTGCAACTGGACTAAGGAATGTTCCACAGATAGAAACTAGAGGGCTATTTGGAGCTATTGCAGGC
>A_/_H9N0|MW098059|A/duck/Zhejiang/10.26_HZBX003-O/2018
ACTTGCAACTGGACTAAGGAATGTTCCACAGATAGAAACTAGAGGGCTATTTGGAGCTATTGCAGGC
>A_/_H9N0|MW109240|A/duck/Zhejiang/12.28_HZBX012-C/2018
ACTTGCAACTGGACTAAGGAATGTTCCACAGATAGAAACTAGAGGGCTATTTGGAGCTATTGCAGGC
>A_/_H9N0|MW109128|A/duck/Zhejiang/10.26_HZBX009-C/2018
ACTTGCAACTGGACTAAGGAATGTTCCACAGATAGAAACTAGAGGGCTATTTGGAGCTATTGCAGGC
>A_/_H9N0|MW109112|A/duck/Zhejiang/10.26_HZBX003-C/2018
ACTTGCAACTGGACTAAGGAATGTTCCACAGATAGAAACTAGAGGGCTATTTGGAGCTATTGCAGGC
>A_/_H9N0|MW108632|A/duck/Jiangxi/11.27_NCNP93C4-OC/2018
ACTTGCAACTGGACTAAGGAATGTTCCACAAATAGAAACTAGAGGGCTTTTTGGAGCTATTGCAGGC
>A_/_H9N0|MW106568|A/chicken/Jiangxi/7.25_NCNP64U3-OC/2018
ACTTGCAACTGGACTAAGGAATGTTCCACAAATAGAAACTAGAGGGCTTTTTGGAGCTATTGCAGGC
>A_/_H9N2|MW104104|A/chicken/Guangdong/7.20_DGCP050-O/2017
ACTTGCAACTGGGCTAAGGAATGTTCCACAAATAGAAACTAGAGGACTATTTGGAGCTATTGCAGGC
>A_/_H9N0|MW098325|A/duck/Jiangxi/9.22_NCDZT96Z3-OC/2018
ACTTGCAACTGGACTAAGGAATGTTCCACAAATAGAAACTAGAGGGCTTTTTGGAGCTATTGCAGGC
>A_/_H9N0|MW098319|A/duck/Jiangxi/9.22_NCDZT73Z3-OC/2018
ACTTGCAACTGGACTAAGGAATGTTCCACAAATAGAAACTAGAGGGCTTTTTGGAGCTATTGCAGGC
>A_/_H9N0|MW098312|A/duck/Jiangxi/7.25_NCNP74U3-OC/2018
ACTTGCAACTGGACTAAGGAATGTTCCACAAATAGAAACTAGAGGGCTTTTTGGAGCTATTGCAGGC
>A_/_H9N0|MW098308|A/duck/Jiangxi/6.21_NCNP85S3-OC/2018
ACTTGCAACTGGACTAAGGAATGTTCCACAAATAGAAACTAGAGGGCTTTTTGGAGCTATTGCAGGC
>A_/_H9N0|MW098295|A/duck/Jiangxi/05.28_NCNP23N3-OC/2018
ACTTGCAACTGGACTAAGGAATGTTCCACAAATAGAAACTAGAGGGCTTTTTGGAGCTATTGCAGGC
>A_/_H9N0|MW098291|A/duck/Jiangxi/05.28_NCNP31N3-OC/2018
ACTTGCAACTGGACTAAGGAATGTTCCACAAATAGAAACTAGAGGGCTTTTTGGAGCTATTGCAGGC
>A_/_H9N0|MW098176|A/duck/Fujian/11.26_FZHX0180-O/2018
GCTTGCAACTGGACTAAGGAATGTTCCACAAATAGAAACTAGAGGCCTTTTTGGAGCTATTGCTGGC
>A_/_H9N0|MW098072|A/duck/Zhejiang/10.26_HZBX012-C/2018
ACTTGCAACTGGACTAAGGAATGTTCCACAAATAGAAACTAGAGGGCTTTTTGGAGCTATTGCAGGC
>A_/_H9N0|MW109232|A/duck/Zhejiang/12.28_HZBX006-C/2018
ACTTGCAACTGGACTAAGGAATGTTCCACAAATAGAAACTAGAGGGCTTTTTGGAGCTATTGCAGGC
>A_/_H9N0|MW109224|A/duck/Zhejiang/12.28_HZBX004-O/2018
ACTTGCAACTGGACTAAGGAATGTTCCACAAATAGAAACTAGAGGGCTTTTTGGAGCTATTGCAGGC
>A_/_H9N0|MW109216|A/duck/Zhejiang/12.28_HZBX001-C/2018
ACTTGCAACTGGACTAAGGAATGTTCCACAAATAGAAACTAGAGGGCTTTTTGGAGCTATTGCAGGC
>A_/_H9N0|MW109208|A/duck/Zhejiang/11.09_HZBX016-C/2018
ACTTGCAACTGGACTAAGGAATGTTCCACAAATAGAAACTAGAGGGYTATTTGGAGCAATTGCAGGC
>A_/_H9N0|MW109168|A/duck/Zhejiang/11.09_HZBX003-C/2018
ACTTGCAACTGGACTAAGGAATGTTCCACAAATAGAAACTAGAGGGCTTTTTGGAGCTATTGCAGGC
>A_/_H9N0|MW109160|A/duck/Zhejiang/11.09_HZBX002-C/2018
ACTTGCAACTGGACTAAGGAATGTTCCACAAATAGAAACTAGAGGGTTATTTGGAGCAATTGCAGGC
>A_/_H9N0|MW109120|A/duck/Zhejiang/10.26_HZBX004-C/2018
ACTTGCAACTGGACTAAGGAATGTTCCACAAATAGAAACTAGAGGGCTTTTTGGAGCTATTGCAGGC
>A_/_H9N0|MW109200|A/duck/Zhejiang/11.09_HZBX014-C/2018
ACTTGCAACTGGACTAAGGAATGTTCCACARATAGAAACTAGAGGGYTATTTGGAGCWATTGCAGGC
>A_/_H9N0|MW109192|A/duck/Zhejiang/11.09_HZBX011-C/2018
ACTTGCAACTGGACTAAGGAATGTTCCACARATAGAAACTAGAGGGYTATTTGGAGCAATTGCAGGC
>A_/_H9N0|MW109144|A/duck/Zhejiang/10.26_HZBX014-C/2018
ACTTGCAACTGGACTAAGGAATGTTCCACARATAGAAACTAGAGGGYTATTTGGAGCWATTGCAGGC
>A_/_H7N8|MW110272|A/pigeon/Fujian/1.17_FZHX0111-C/2017
GCTTGCAACTGGACTAAGGAATGTCCCACAAATAGAAACTAGAGGACTTTTTGGAGCTATTGCAGGC
>A_/_H6N2|CY087752|A/turkey/Massachusetts/3740/1965**gb
ACTGGCAACTGGTCTGAGGAATGTCCCACAGGCAGAAACAAGAGGATTGTTTGGAGCAAAAGCAGGG
>A_/_H6gb|KP415980|A/chicken/Dongguan/263/2014**gb
GCTTGCAACGGGATTAAGAAATGTTCCACAGATTGCAACAAGAGGAATTTTTGGAGCTATTGCAGGT
>A_/_H6N1|LC503273|A/chicken/Japan/AQ-HE29-86/2017**gb
GCTTGCAACGGGGTTAAGAAATATTCCACAGATTGCAACTAGAGGAATTTTTGGAGCTATTGCAGGT
>A_/_H6N6|MH592254|A/Duck/China/FJ2253/2014
ACTTGCAACTGGTCTAAGGAATGTTCCACAAATAGAAACTAGAGGACTTTTGGGAGCTATTGCAGGC
>A_/_H6N2|MH592270|A/goose/China/G3121/2014
ACTTGCAACTGGATTAAGGAATATTCCACAAATTGAGACTAGAGGACTCTTTGGGGATATTGCAGGG
>A_/_H6N8|KX978377|A/greater_white-fronted_goose/Netherlands/4/2010
GCTTGCAACTGGACTAAGAAATGTTCCACAGATTGAAACTAGAGGAATTTTCGGAGCTATCGCAGGT
>A_/_H6N0|KP767729|A/goose/Guangdong/G3181/2014
ACTTGCAACTGGACTAAGGAATATTCCACAAATTGAGACTAGAGGACTCTTTGGGGGTATTGCAGGG
>A_/_H6N0|KP767727|A/goose/Guangdong/G3178/2014
ACTTGCAACTGGACTAACGAATATTCCACAAATTGAGACTAGAGGACTCTTTGGGGGTATTGCAGGG
>A_/_H6N0|KP767712|A/goose/Guangdong/G3157/2014
ACTTGCAACTGGACTAAGGAATATTCCACAAATTGAGACTAGAGGACTCTTTGGGGATATTGCAGGG
>A_/_H6N0|KP767700|A/goose/Guangdong/G3143/2014
ACTTGCAACTGGACTATCGAATAGTCCGGAAAGTGAGACTATAGGACTCTTTGGGGATATTGCAGGG
>A_/_H6N0|KP767697|A/goose/Guangdong/G3139/2014
ACTTGCAACTGGACTATCGAATAGTCCGCAAATTGAGACTATAGGACTCTTTGGGGGTATTGCAGGG
>A_/_H6N0|KP767695|A/goose/Guangdong/G3137/2014
ACTTGCAACTGGATTAAGGAATATTCCACAAATTGAGACTAGAGGACTCTTTGGGGATATTGCAGGG
>A_/_H6N0|KP767732|A/goose/Guangdong/G3193/2014
ACTTGCAACTGGACTAAGGAATATTCCACAAATTGAGACTAGAGGACTCTTTGGGGGTATTGCAGGG
>A_/_H6N6|CY109985|A/duck/Shantou/11228/2006
GCTTGCAACTGGACTAAGGAATGTTCCACAAATAGAAACTAGAGGAATTTTTGGAGCTATTGCAGGC
>A_/_H6N1|DQ376620|A/chicken/Taiwan/G23/87
GCTTGCAACTGGACTGAGAAATATTCCACAGATTAAAACTAGAGGAATTTTCGGAGCTATCGCAGGT
>A_/_H6N6|JF965154|A/duck/Eastern_China/11/2009
GCTTGCAACTGGACTAAGGAATGTTCCACAAATAGAAACTAGAGGACTATTTGGAGATATTGCAGGC
>A_/_H6N2|MK996236|A/chicken/South_Africa/432/2019
GCTTGCAACTGGACTGAGAAACATCCCACAAGTTGAAACTAGAGGAATTTTTGGGGCTATCGCAGGT
>A_/_H6N2|MK996228|A/chicken/South_Africa/H44954/2016
GCTTGCAACTGGACTGAGAAATATCCCACAGGTTGGAACTAGAGGAATTTTTGGGGCTATCGCAGGT
>A_/_H6N2|MK996220|A/chicken/South_Africa/404573/2016
GCTTGCAACTGGACTGAGGAATGTTCCACAGGTTGAAACTAGAGGAATTTTTGGGGCTATCGCAGGT
>A_/_H6N2|MK996212|A/chicken/South_Africa/402385/2016
GCTTGCAACTGGACTGAGGAATGTTCCACAGGTTGAAACCAGAGGAATTTTTGGGGCTATCGCAGGT
>A_/_H6N2|MK996204|A/chicken/South_Africa/401156/2016
GCTTGCAACTGGACTGAGGAATGTTCCACAGGTTGAAACTAGAGGAATTTTTGGGGCTATCGCAGGT
>A_/_H6N2|MK996196|A/chicken/South_Africa/398997/2016
GCTTGCAACTGGACTGAGGAATGTTCCACAGGTTGAAACTAGAGGAATTTTTGGGGCTATCGCAGGT
>A_/_H6N2|MK996180|A/chicken/South_Africa/344378/2015
GCTTGCAACTGGACTGAGGAATGTTCCACAGGTTGAAACTAGAGGAATTTTTGGAGCTATCGCAGGT
>A_/_H6N2|MK996172|A/chicken/South_Africa/341797/2015
GCTTGCAACTGGACTGAGGAATGTTCCACAGGTTGAAACTAGAGGAATTTTTGGGGCTATCGCAGGT
>A_/_H6N2|MK996164|A/chicken/South_Africa/339678/2015
GCTTGCAACTGGACTGAGGAATGTTCCACAGGTTGAAACTAGAGGAATTTTTGGGGCTATCGCAGGT
>A_/_H6N2|MK996156|A/chicken/South_Africa/338087/2015
GCTTGCAACTGGACTGAGGAATGTTCCACAGGTTGAAACTAGAGGAATTTTTGGAGCTATCGCAGGT
>A_/_H6N1|EF681878|A/chicken/Taiwan/2838V/00
GCTTGCAACTGGACTGAGAAATGTTCCACAGATTGAAACTAGAGGTATTTTCGGAGCTATCGCAGGT
>A_/_H6N1|EF681870|A/chicken/Taiwan/2838N/00
GCTTGCAACTGGACTGAGAAATGTTCCACAGATTGAAACTAGAGGTATTTTAAGAGCTATCGCAGGT
>A_/_H6N1|DQ376653|A/chicken/Taiwan/A342/05
GCTTGCAACTGGACTGAGAAATGTTCCACAGATTGAAACTAGAGGAATTTTCGGAGCTATCGCAGGT
>A_/_H6N1|DQ376652|A/chicken/Taiwan/0204/05
GCTTGCAACTGGATTAAGAAATGTTCCACAGATTGCGACTAGAGGAATTTTCGGAGCTATTGCAGGT
>A_/_H6N1|DQ376649|A/chicken/Taiwan/ch1006/04
GCTTGCAACTGGATTAAGAAATGTTCCACAGATTGCAACTAGAGGAATTTTCGGAGCTATTGCAGGT
>A_/_H6N1|DQ376648|A/chicken/Taiwan/0305/04
GCTCGCAACGGGATTGAGAAATATTCCACAGATTGAAACTAGAGGAATTTTCGGAGCTATTGCAGGT
>A_/_H6N1|DQ376647|A/chicken/Taiwan/0114/04
GCTTGCAACTGGACTGAGAAATGTTCCACAGATTGAAACTAGAGGAATTTTCGGAGCTATCGCAGGT
>A_/_H6N1|DQ376645|A/chicken/Taiwan/1203/03
ACTTGCAACGGGACTGAGAAATATTCCACAGATTGAAACTAGAGGAATTTTCGGAGCCATTGCAGGT
>A_/_H6N1|DQ376644|A/chicken/Taiwan/0706/03
GCTTGCAACTGGACTGAGAGATGTTCCACAGATTGAAACTAGAGGAATTTTCGGAGCTATCGCAGGT
>A_/_H6N1|DQ376643|A/duck/Taiwan/WB239/03
GCTTGCAACTGGACTGAGAAATGTTCCACAGATTGAAACTAGAGGAATTTTCGGAGCTATCGCAGGT
>A_/_H6N1|DQ376642|A/chicken/Taiwan/0408/02
GCTTGCAACTGGACTGAGAAATGTTCCACAGATTGAAACTAGAGGAATTTTCGGAGCTATAGCAGGT
>A_/_H6N1|DQ376641|A/chicken/Taiwan/0208/02
GCTTGCAACCGGATTGAGAAATATTCCACAGATTAAAACTAGAGGAATTTTCGGAGCTATTGCAGGT
>A_/_H6N1|DQ376640|A/chicken/Taiwan/0107/02
GCTTGCAACTGGACTGAGAAATGTTCCACAGATTGAAACTAGAGGAATTTTCGGAGCTATCGCAGGT
>A_/_H6N1|DQ376639|A/chicken/Taiwan/A37/02
GCTTGCAACTGGACTGAGAAATGTTCCACAGATTGAAACTAGAGGAATTTTCGGAGCTATCGCAGGT
>A_/_H6N1|DQ376638|A/chicken/Taiwan/0320/02
GCTTGCAACTGGACTGAGAAATGTTCCACAGATTGAAACTAGAGGAATTTTCGGAGCTATCGCAGGT
>A_/_H6N1|DQ376637|A/chicken/Taiwan/PF3/02
GCTTGCAACGGGACTGAGAAATATTCCACAGATTGAAACTAGAGGAATTTTCGGAGCTATTGCAGGT
>A_/_H6N1|DQ376636|A/chicken/Taiwan/PF2/02
GCTTGCAACTGGACTGAGAAATGTTCCACAGATTGAAACTAGAGGAATTTTCGGAGCTATCGCAGGT
>A_/_H6N1|DQ376634|A/chicken/Taiwan/0222/02
GCTTGCAACTGGACTGAGAAATGTTCCACAGATTGAAACTAGAGGAATTTTCGGAGCTATCGCAGGT
>A_/_H6N1|DQ376633|A/chicken/Taiwan/0329/01
GCTTGCAACTGGACTGAGAAATGTTCCACAGGTTGAAACTAGAGGAATTTTCGGAGCTATAGCAGGT
>A_/_H6N1|DQ376632|A/chicken/Taiwan/1215/01
GCTTGCAACTGGACTGAGAAATGTTCCACAGATTGAAACTAGAGGAATTTTCGGAGCTATCGCAGGT
>A_/_H6N1|DQ376631|A/chicken/Taiwan/1212/01
GCTTGCAACTGGACTGAGAAATGTTCCACAGATTGAAACTAGAGGAATTTTCGGAGCTATCGCAGGT
>A_/_H6N1|DQ376630|A/chicken/Taiwan/1205/01
GCTTGCAACTGGACTGAGAAATGTCCCACAGATTGAAACTAGAGGAATTTTCGGAGCTATCGCAGGT
>A_/_H6N1|DQ376629|A/duck/Taiwan/29-3/00
GCTTGCAACTGGACTGAGAAATATTCCACAGATTAAAACTAGAGGAATTTTCGGAGCTATCGCAGGT
>A_/_H6N1|DQ376628|A/chicken/Taiwan/SP1/00
GCTTGCAACTGGACTGAGAAATATTCCACAGATTAAAACTAGAGGAATTTTCGGAGCTATCGCAGGT
>A_/_H6N1|DQ376625|A/partridge/Taiwan/LU1/99
GCTTGCAACTGGACTGAGAAATATTCCACAGATTAAAACTAGAGGAATTTTCGGAGCTATCGCAGGT
>A_/_H6N1|DQ376624|A/chicken/Taiwan/0705/99
GCTTGCAACTGGACTGAGAAATATTCCACAGATTAAAACTAGAGGAATTTTCGGAGCTATCGCAGGT
>A_/_H6N1|DQ376623|A/chicken/Taiwan/ns2/99
GCTTGCAACTGGACTGAGAAATATTCCACAGATTAAAACTAGAGGAATTTTCGGAGCTATCGCAGGT
>A_/_H6N1|DQ376622|A/chicken/Taiwan/na3/98
GCTTGCAACTGGACTGAGAAATATTCCACAGATTGAAACTAGAGGAATTTTCGGAGCTATCGCAGGT
>A_/_H6N1|DQ376621|A/chicken/Taiwan/0824/97
GCTTGCAACTGGACTGAGAAATGTTCCACAGATTGAAACTAGAGGGATTTTCGGAGCTATCGCAGGT
>A_/_H6N1|KJ162860|A/chicken/Taiwan/67/2013
GCTTGCAACGGGGTTAAGAAATGTTCCACAGATTGCAACTAGAGGAATTTTTGGAGCTATTGCAGGT
>A_/_H6N1|KJ162852|A/chicken/Taiwan/2759/2012
GCTTGCAACGGGGTTAAGAAATGTTCCACAGATTGCAACTAGAGGAATTTTTGGAGCTATTGCAGGT
>A_/_H6N1|KJ162844|A/chicken/Taiwan/2437/2012
GCTTGCAACGGGGTTAAGAAATGTTCCACAGATTGCAACTAGAGGAATTTTTGGAGCTATTGCAGGT
>A_/_H6N1|KJ162836|A/chicken/Taiwan/2331/2012
GCTTGCAACGGGATTAAGAAATGTTCCACAGATTGCAACTAGAGGAATTTTTGGAGCTATTGCAGGT
>A_/_H6N1|KJ162820|A/chicken/Taiwan/2084/2012
GCTTGCAACGGGGTTAAGAAATGTTCCACAGATTGCAACTAGAGGAATTTTTGGAGCTATTGCAGGT
>A_/_H6N1|KJ162812|A/chicken/Taiwan/1843/2012
GCTTGCAACGGGGTTAAGAAATGTTCCACAGATTGCAACTAGAGGAATTTTTGGAGCTATTGCAGGT
>A_/_H6N1|AB830484|A/chicken/Tainan/V156/1999
GCTTGCAACTGGACTGAGAAATATTCCACAGATTAAAACTAGAGGAATTTTCGGAGCTATCGCAGGT
>A_/_H6N1|AB830483|A/chicken/Changhua/7-5/1999
GCTTGCAACTGGACTGAGAAATATTCCACAGATTAAAACTAGAGGAATTTTCGGAGCTATCGCAGGT
>A_/_H6N1|KC693631|A/chicken/Taiwan/TC128/2010
GCTTGCAACTGGACTGAGAAATGTTCCACAGGTTGAGACTAGAGGAATTTTTGGAGCTATAGCAGGC
>A_/_H6N1|KC693616|A/chicken/Taiwan/TC147/2010
GCTTGCAACTGGACTGAGAAATGTTCCACAGGTTGAGACTAGAGGAATTTTTGGAGCTATAGCAGGC
>A_/_H6N1|MH071365|A/chicken/Taiwan/0702/2013
GCTTGCAACGGGGTTAAGAAATATTCCACAGATTGCAACTAGAGGAATTTTTGGAGCTATTGCAGGT
>A_/_H6N2|MH170289|A/chicken/South_Africa/N2826/2016
GCTTGCAACTGGACTGAGGAATGTTCCACAGGTTGAAACTAGAGGAATTTTTGGGGCTATCGCAGGT
>A_/_H6N1|MN088684|A/chicken/Taiwan/3937/2012
GCTTGCAACGGGGTTAAGAAATGTTCCACAGATTGCAACTAGAGGAATTTTTGGAGCTATTGCAGGT
>A_/_H6N1|MN088647|A/chicken/Taiwan/3153/2003
GCTCGCAACGGGATTGAGAAATATTCCACAGATTGAAACTAGAGGAATTTTCGGAGCTATTGCAGGT
>A_/_H6N1|MN088646|A/chicken/Taiwan/3127/2003
GCTTGCAACTGGACTGAGAAATGTTCCACAGATTGAAACTAGAGGAATTTTCGGAGCTATCGCAGGT
>A_/_H6N1|MN088645|A/chicken/Taiwan/3115/2003
GCTTGCAACTGGACTGAGAAATGTTCCACAGATTGAAACTAGAGGTATTTTCGGAGCTATCGCAGGT
>A_/_H6N1|MN088644|A/chicken/Taiwan/3072/2003
GCTTGCAACTGGACTGAGAAATGTTCCACAGATTGAAACTAGAGGAATTTTCGGAGCTATCGCAGGT
>A_/_H6N1|MN088643|A/chicken/Taiwan/2896/2000
GCTTGCAACTGGACTGAGAAATGTTCCACAGATTGAAACTAGAGGAATTTTCGGAGCTATCGCAGGT
>A_/_H6N1|MN088642|A/chicken/Taiwan/2831/2000
GCTTGCAACTGGACTGAGAAATGTTCCGCAGATTGAAACTAGAGGAATTTTCGGAGCTATCGCAGGT
>A_/_H6N1|MN088641|A/chicken/Taiwan/2829/2000
GCTTGCAACTGGACTGAGAAATGTTCCGCAGATTGAAACTAGAGGAATTTTCGGAGCTATCGCAGGT
>A_/_H6N2|KX595241|A/chicken/South_Africa/MAS/2013
GCTTGCAACTGGACTGAGGAATGTTCCACAGGTTGAAACTAGAGGAATTTTTGGGGCTATCGCAGGT
>A_/_H6N2|MK071428|A/silver_teal/Argentina/CIP051-52/2011
GCTTGGAACTGGACTGAGAAATGTTCCACAGATTGAGACTAGAGGACTCTTTGGAGCTATCGCAGGA
>A_/_H6N2|MH592264|A/Duck/China/J2417/2014
ACTTGCAACTGGACTAAGGAATGTTGCACAAATAGAAACTAGAGGGCTATTTGGAGCTATTGCAGGC
>A_/_H6N2|EU182265|A/Japanese_quail/CA/K0401010/2004
ACTCGCAACCGGAATGAGAAATGTTCCACAGATTGCAACTAGAGGACTTTTCGGAGCTATCGCAGGT
>A_/_H6N2|AB586851|A/guinea_fowl/Hong_Kong/SSP99/2002
GCTTGCAACTGGACTAAGAAATATTCCACAGATTGAAACTAGAGGACTCTTCGGAGCTATTGCGGGG
>A_/_H6N1|AB586843|A/pheasant/Hong_Kong/SSP44/2002
GCTTGCAACTGGACTAAGAAATATTCCACAGATTGAAACTAGAGGACTCTTCGGAGCTATTGCGGGG
>A_/_H6N1|AB586835|A/quail/Hong_Kong/YU421/2002
GCTTGCAACTGGACTAAGAAATATTCCACAGATTGAAACTAGAGGACTCTTCGGAGCTATTGCGGGG
>A_/_H6N0|AB586803|A/chicken/Hong_Kong/SF3/2001
GCTTGCAACTGGACTAAGAAATGTTCCACAGATTGAAACTAGAGGACTCTTCGGAGCTATTGCGGGG
>A_/_H6N4|AB586787|A/quail/Hong_Kong/CSW106/2001
GCTTGCAACTGGACTAAGAAATGTTCCACAGATTGAAACTAGAGGACTCTTCGGAGCTATTGCGGGG
>A_/_H6N8|HM144552|A/duck/Hunan/1469/2002
GCTTGCAACTGGACTGAGAAATGTTCCACAGATTGAGACTAGAGGACTTTTTGGAGCTATCGCAGGG
>A_/_H6N8|HM144554|A/duck/Hunan/3748/2004
GCTTGCAACTGGACTGAGAAATGTTCCACAGATCGAGACTAGAGGACTTTTTGGAGCTATCGCAGGG
>A_/_H6N2|HM144441|A/wild_duck/Shantou/867/2002
GCTTGCAACTGGACTAAGAAATGTTCCACAGATTGAAACTAGAGGACTCTTTGGAGCTATTGCGGGG
>A_/_H6N1|HM144391|A/duck/Shantou/1275/2004
GCTTGCAACTGGATTAAGGAATGTTCCACAGATTGAAACTAGAGGACTCTTCGGAGCTATTGCGGGG
>A_/_H6N2|CY045471|A/whiskered_tern/Egypt/04/2004
ACTGGCAACTGGTCTGAGGAATGTCCCACAGGCAGAAACAAGAGGATTGTTTGGAGCCATAGCTGGG
>A_/_H6N2|EF592495|A/mallard/SanJiang/151/2006
GCTTGCAACTGGACTGAGAAATGTTCCACAGATTGAGACTAGAGGACTTTTTGGAGCCATCGCAGGG
>A_/_H6N1|CY018917|A/snow_goose/Maryland/364/2005
GCTTGCAACTGGACTAAGAAATGTTCCACAGATTGAAACTAGAGGACTTTTCGGAGCCATCGCAGGT
>A_/_H6N1|AJ427308|A/pheasant/Hong_Kong/FY294/00
GCTTGCAACTGGACTAAGAAATGTTCCACAGATTGAAACTAGAGGACTCTTCGGAGCTATTGCGGGG
>A_/_H6N1|AJ410525|A/chukka/Hong_Kong/FY295/00
GCTTGCAACTGGACTAAGAAATGTTCCACAGATTGAAACTAGAGGACTCTTCGGAGCTATTGCGGGG
>A_/_H6N1|AJ410524|A/pheasant/Hong_Kong/NT261/00
GCTTGCAACTGGACTAAGAAATGTTCCACAGATTGAAACTAGAGGACTCTTCGGAGCTATTGCGGGG
>A_/_H6N1|AJ410523|A/quail/Hong_Kong/SF595/00
GCTTGCAACTGGACTAAGAAATGTTCCACAGATTGAAACTAGAGGACTCTTCGGAGCTATTGCGGGG
>A_/_H6N1|AJ410521|A/quail/Hong_Kong/1721-30/99
GCTTGCAACTGGACTAAGAAATGTTCCACAGATTGAAACTAGAGGACTCTTCGGAGCTATTGCAGGG
>A_/_H6N1|AJ410520|A/quail/Hong_Kong/1721-20/99
GCTTGCAACTGGACTAAGAAATGTTCCACAGATTGAAACTAGAGGACTCTTCGGAGCTATTGCAGGG
>A_/_H6N1|AJ410519|A/pheasant/Hong_Kong/SH39/99
GCTTGCAACTGGACTAAGAAATGTTCCACAGATTGAAACTAGAGGACTCTTCGGAGCTATTGCGGGG
>A_/_H6N1|AB586883|A/chukkar/Hong_Kong/CSW595/2003
GCTTGCAACTGGATTAAGGAATGTTCCACAGATTGAAACTAGAGGACTCTTCGGAGCTATTGCGGGG
>A_/_H6N1|AB586875|A/chukkar/Hong_Kong/SF164/2003
GCTTGCAACTGGATTAAGGAATGTTCCACAGATTGAAACTAGAGGACTCTTCGGAGCTATTGCGGGG
>A_/_H6N1|AB586867|A/chukkar/Hong_Kong/SF126/2003
GCTTGCAACTGGATTAAGGAATGTTCCACAGATTGAAACTAGAGGACTCTTCGGAGCTATTGCGGGG
>A_/_H6N1|AB586859|A/pigeon/Hong_Kong/WF47/2003
GCTTGCAACTGGATTAAGGAATGTTCCACAGATTGAAACTAGAGGACTCTTCGGAGCTATTGCGGGG
>A_/_H6N2|AB586819|A/silky_chicken/Hong_Kong/AP46/2001
GCTTGCAACTGGACTAAGAAATGTTCCACAGATTGAAACTAGAGGACTCTTCGGAGCTATTGCGGGG
>A_/_H6N1|AB586811|A/chicken/Hong_Kong/SF4/2001
GCTTGCAACTGGACTAAGAAATGTTCCACAGATTGAAACTAGAGGACTCTTCGGAGCTATTGCGGGG
>A_/_H6N1|AB586795|A/guinea_fowl/Hong_Kong/NT897/2001
GCTTGCAACTGGACTAAGAAATGTTCCACAGATTGAAACTAGAGGACTCTTCGGAGCTATTGCGGGA
>A_/_H6N1|AB586779|A/quail/Hong_Kong/NT342/2001
GCTTGCAACTGGACTAAGAAATGTTCCACAGATTGAAACTAGAGGACTCTTCGGAGCTATTGCGGGG
>A_/_H6N1|AB586771|A/quail/Hong_Kong/FY119/2001
GCTTGCAACTGGACTAAGAAATGTTCCACAGATTGAAACTAGAGGACTCTTCGGAGCTATTGCGGGG
>A_/_H6N1|AB586763|A/quail/Hong_Kong/SF104/2001
GCTTGCAACTGGACTAAGAAATGTTCCACAGATTGAAACTAGAGGACTCTTCGGAGCTATTGCGGGG
>A_/_H6N1|AB586755|A/quail/Hong_Kong/FB801/2001
GCTTGCAACTGGGCTAAGGAATGTTCCACAGATTGAAACTAGAGGACTCTTCGGAGCTATTGCAGGG
>A_/_H6N1|AB586747|A/quail/Hong_Kong/FB611/2001
GCTTGCAACTGGGCTAAGGAATGTTCCACAGATTGAAACTAGAGGACTCTTCGGAGCTATTGCAGGG
>A_/_H6N2|MN052792|A/herring_gull/Delaware_Bay/27/2014
GCTTGCAACTGGACTGAGAAATGTTCCACAGATTGAGACTAAAGGACTCTTTGGAGCTATCGCGGGG
>A_/_H6N8|MK627999|A/ruddy_turnstone/Delaware_Bay/539/2013
GCTTGCAACTGGACTGAGAAATGTTCCACAGATTGAGACTAAAGGACTCTTTGGAGCTATCGCGGGA
>A_/_H6N8|MK627747|A/ruddy_turnstone/Delaware_Bay/333/2010
GCTTGCAACTGGACTGAGAAATGTTCCACAGATTGAGACTAGAGGACTCTTTGGAGCTATCGCGGGA
>A_/_H6N5|KY575212|A/green_winged_teal/Mexico-Sonora/829/2009
GCTTGCAACTGGACTGAGAAATGTTCCACAGATTGAGACTAGAGGACTCTTTGGAGCTATCGCAGGA
>A_/_H6N1|KY575188|A/northern_shoveler/Mexico-Sonora/738/2008
GCTTGCAACTGGACTGAGAAATGTTCCACAGATTGAGACTAGAGGACTCTTTGGAGCTATCGCAGGA
>A_/_H6N1|KY575172|A/green_winged_teal/Mexico-Sonora/266/2008
GCTTGCAACTGGACTGAGAAACGTTCCACAGATTGAGACTAGAGGACTCTTTGGAGCTATCGCAGGA
>A_/_H6N2|KT777819|A/chicken/South_Africa/AL25/2002
GCTTGCAACTGGACTGAGAAATGTTCCACAAATAGAAACTAGAGGACTCTTTGGAGCTATCGCAGGG
>A_/_H6N5|KP714446|A/mule_duck/Bulgaria/674/2010
GCTTGCAACTGGGCTGAGAAATGTCCCACAGATTGAGACTAGAGGACTCTTCGGGGCTATTGCAGGG
>A_/_H6N2|KP714413|A/mule_duck/Bulgaria/187/2010
GCTTGCAACTGGGCTGAGAAATGTCCCACAGATTGAAACTAGAGGACTCTTCGGAGCTATTGCAGGG
>A_/_H6N2|MH578770|A/ruddy_turnstone/Delaware_Bay/293/2006
GCTTGCAACTGGACTGAGAAATGTTCCACAGATTGGGACTAGAGGACTCTTTGGAGCTATCGCAGGA
>A_/_H6N8|MH579217|A/ruddy_turnstone/Delaware_Bay/12/2004
GCTTGCAACTGGACTGAGAAATGTTCCACAGATTGAGACTAGAGGACTCTTTGGAGCTATCGCAGGA
>A_/_H6N2|KT717258|A/Anser_fabalis/China/Anhui/L9/2014
GCTTGCAACTGGACTGAGAAATGTTCCACAGATTGAGACCAGAGGACTTTTTGGAGCTATCGCAGGG
>A_/_H6N2|KX595265|A/chicken/South_Africa/BKR2/2012
GCTTGCAACCGGACCGAGGAACGTTCCACAGATAGAAACTAGAGGACTCTTTGGAGCTATCGCAGGA
>A_/_H6N2|KX595260|A/chicken/South_Africa/BKR4/2012
GCTTGCAACCGGACCGAGGAACGTTCCACAGATAGAAACTAGAGGACTCTTTGGAGCTATCGCAGGA
>A_/_H6N1|CY127710|A/shorebird/Delaware_Bay/184/2002
ACTCGCAACTGGACTGAGAAATGTTCCACAGATTGAAACTAGAGGACTTTTCGGAGCTATCGCAGGT
>A_/_H6N2|CY127662|A/shorebird/Delaware_Bay/208/2001
GCTTGCAACTGGGCTAAGAAATGTCCCAAAGGTTGATACCAGAGGACTTTTCGGAGCCATAGCAGGT
>A_/_H6N2|CY127654|A/shorebird/Delaware_Bay/124/2001
GCTTGCAACTGGGCTAAGAAATGTCCCAAAGGTTGATACCAGAGGACTTTTCGGAGCCATAGCAGGT
>A_/_H6N1|CY127622|A/shorebird/Delaware_Bay/259/2000
GCTTGCAACTGGGCTAAGAAATGTCCCAAAGGTTGATACCAGAGGACTTTTCGGAGCCATAGCAGGT
>A_/_H6N2|CY127453|A/shorebird/Delaware_Bay/75/1999
GCTTGCAACTGGGCTAAGAAATGTCCCAAAGATTGAGACCAGAGGGCTTTTCGGAGCCATCGCAGGT
>A_/_H6N8|CY127437|A/shorebird/Delaware_Bay/194/1998
GCTTGCAACTGGGCTAAGAAATGTCCCAAAGGTTGAGACCAGAGGGCTTTTCGGAGCCATCGCAGGT
>A_/_H6N8|CY127429|A/ruddy_turnstone/Delaware_Bay/127/1998
GCTTGCAACTGGACTAAGAAATGTCCCTAAGGTAGAGACTAGAGGACTTTTCGGAGCCATTGCAGGT
>A_/_H6N8|CY127413|A/ruddy_turnstone/Delaware_Bay/69/1998
GCTTGCAACTGGACTAAGAAATGTCCCTAAGGTAGAGACTAGAGGACTTTTCGGAGCCATTGCAGGT
>A_/_H6N8|CY127405|A/ruddy_turnstone/Delaware_Bay/46/1998
GCTTGCAACTGGGCTAAGAAATGTCCCAAAGGTTGAGACCAGAGGGCTTTTCGGAGCCATCGCAGGT
>A_/_H6N2|CY127389|A/ruddy_turnstone/Delaware_Bay/203/1996
GCTTGCAACTGGATTAAGAAATGTCCCAAAAGTTGAGACAAGAGGACTTTTCGGAGCCATCGCAGGT
>A_/_H6N8|CY127128|A/redhead/Alberta/291/1994
ACTAGCAACTGGTCTGAGAAATGTTCCACAGGCAGAAACAAGAGGATTGTTTGGAGCAATAGCTGGG
>A_/_H6N8|CY127120|A/mallard/Alberta/232/1994
ACTAGCAACTGGTCTGAGAAATGTTCCACAGGCAGAAACAAGAGGATTGTTTGGAGCAATAGCTGGG
>A_/_H6N8|CY127112|A/mallard/Alberta/76/1994
ACTAGCAACTGGTCTGAGAAATGTTCCACAGGCAGAAACAAGAGGATTGTTTGGAGCAATAGCTGGG
>A_/_H6N8|CY127096|A/mallard/Alberta/32/1994
ACTAGCAACTGGTCTGAGAAATGTTCCACAGGCAGAAACAAGAGGATTGTTTGGAGCAATAGCTGGG
>A_/_H6N8|CY127080|A/mallard/Alberta/6/1994
ACTAGCAACTGGTCTGAGAAATGTTCCACAGGCAGAAACAAGAGGATTGTTTGGAGCAATAGCTGGG
>A_/_H6N3|CY127064|A/laughing_gull/Delaware_Bay/208/1994
GCTTGCAACTGGACTAAGAAATGTCCCAAAGGTTGAGACCAGAGGACTTTTCGGAGCCATCGCAGGT
>A_/_H6N2|CY127056|A/ruddy_turnstone/Delaware_Bay/162/1994
GCTTGCAACTGGACTAAGAAATGTCCCAAAGGTTGAGACCAGAGGACTTTTCGGAGCCATCGCAGGT
>A_/_H6N8|CY127048|A/herring_gull/Delaware_Bay/77/1994
GCTTGCAACTGGACTAAGAAATGTCCCAAAGGTTGAGACCAGAGGACTTTTCGGAGCCATCGCAGGT
>A_/_H6N8|CY127032|A/shorebird/Delaware_Bay/29/1994
GCTTGCAACTGGACTAAGAAATGTCCCAAAGGTTGAGACCAGAGGACTTTTCGGAGCCATCGCAGGT
>A_/_H6N8|CY127024|A/pintail/Alberta/87/1993
GCTTGCAACTGGACTAAGAAATGTTCCACAGATTGAAACTAGAGGACTTTTCGGAGCTATCGCAGGT
>A_/_H6N8|CY127016|A/shorebird/Delaware_Bay/222/1993
GCTTGCAACTGGACTAAGAAATGTCCCAAAGGTTGAGACCAGAGGACTTTTCGGAGCCATCGCAGGT
>A_/_H6N8|CY127008|A/ruddy_turnstone/Delaware_Bay/37/1993
GCTTGCAACTGGACTAAGAAATGTCCCAAAGGTTGAGACCAGAGGACTTTTCGGAGCCATCGCAGGT
>A_/_H6N5|CY126992|A/mallard/Alberta/203/1992
GCTTGCAACTGGACTGAGAAATGTTCCACAGGTTGAAACCAGAGGACTTTTTGGGGCCATCGCAGGC
>A_/_H6N8|CY126984|A/mallard/Alberta/152/1992
ACTAGCAACTGGTCTGAGAAATGTTCCACAGGCAGAAACAAGAGGATTGTTTGGAGCAATAGCTGGG
>A_/_H6N8|CY126976|A/mallard/Alberta/148/1992
ACTAGCAACTGGTCTGAGAAATGTTCCACAGGCAGAAACAAGAGGATTGTTTGGAGCAATAGCTGGG
>A_/_H6N8|CY126960|A/green-winged_teal/Alberta/107/1992
ACTAGCAACTGGTCTGAGAAATGTTCCACAGGCAGAAACAAGAGGATTGTTTGGAGCAATAGCTGGG
>A_/_H6N8|CY126928|A/laughing_gull/Delaware_Bay/261/1991
GCTTGCAACTGGACTAAGAAATGTCCCAAAGGTTGAGACTAGAGGACTTTTCGGAGCCATCGCAGGT
>A_/_H6N2|CY126920|A/ruddy_turnstone/Delaware_Bay/255/1991
GCTTGCAACTGGACTAAGAAATGTCCCAAAGGTTGAGACTAGAGGACTTTTCGGAGCCATCGCAGGT
>A_/_H6N3|CY126912|A/mallard/Alberta/257/1990
ACTAGCAACTGGTCTGAGAAATGTTCCACAGGCACAAACAAGAGGATTGTTTGGAGCAATAGCTGGG
>A_/_H6N3|CY126904|A/mallard/Alberta/250/1990
ACTAGCAACTGGTCTGAGAAATGTTCCACAGGCACAAACAAGAGGATTGTTTGGAGCAATAGCTGGG
>A_/_H6N8|CY126864|A/mallard/Alberta/199/1989
ACTAGCAACTGGTCTGAGAAATGTTCCACAGGCAGAAACAAGAGGATTGTTTGGAGCAATAGCTGGG
>A_/_H6N8|CY126840|A/mallard/Alberta/174/1989
ACTAGCAACTGGTCTGAGAAATGTTCCACAGGCAGAAACAAGAGGATTGTTTGGAGCAATAGCTGGG
>A_/_H6N3|CY126896|A/mallard/Alberta/207/1990
ACTAGCAACTGGTCTGAGAAATGTTCCACAGGCACAAACAAGAGGATTGTTTGGAGCAATAGCTGGG
>A_/_H6N8|CY126888|A/laughing_gull/New_Jersey/194/1990
GCTTGCAACTGGACTAAGAAATGTTCCAAAGGTTGAGACTAGAGGACTTTTCGGAGCCATCGCAGGT
>A_/_H6N8|CY126872|A/laughing_gull/Delaware_Bay/4/1990
GCTTGCAACTGGACTAAGAAATGTTCCAAAGGTTGAGACTAGAGGACTTTTCGGAGCCATCGCAGGT
>A_/_H6N8|CY126832|A/mallard/Alberta/172/1989
ACTAGCAACTGGTCTGAGAAATGTTCCACAGGCAGAAACAAGAGGATTGTTTGGAGCAATAGCTGGG
>A_/_H6N2|CY126768|A/mallard/Alberta/270/1986
ACTAGCAACTGGTCTGAGAAATGTTCCACAGGCACAAACAAGAGGATTGTTTGGAGCAATAGCTGGG
>A_/_H6N2|CY126800|A/blue-winged_teal/Alberta/599/1986
ACTAGCAACTGGTCTGAGAAATGTTCCACAGGCACAAACAAGAGGATTGTTTGGAGCAATAGCTGGG
>A_/_H6N3|CY126760|A/herring_gull/New_Jersey/413/1989
GCTTGCAACTGGGTTGAGAAATGTTCCACAGATTGAAACTAGAGGACTCTTCGGAGCTATCGCAGGC
>A_/_H6N8|CY126728|A/laughing_gull/New_Jersey/276/1989
GCTTGCAACTGGGTTGAGAAATGTTCCACAGATTGAAACTAGAGGACTTTTCGGAGCTATAGCGGGC
>A_/_H6N8|CY126459|A/mallard/Alberta/57/1994
ACTAGCAACTGGTCTGAGAAATGTTCCACAGGCAGAAACAAGAGGATTGTTTGGAGCAATAGCTGGG
>A_/_H6N2|CY126361|A/mallard/Alberta/311/1986
ACTAGCAACTGGTCTGAGAAATGTTCCACAGGCACAAACAAGAGGATTGTTTGGAGCAATAGCTGGG
>A_/_H6N8|CY126303|A/knot/Delaware_Bay/526/1988
GCTTGCAACTGGGTTGAGAAATGTTCCACAGATTGAAACTAGAGGACTTTTCGGAGCTATCGCAGGC
>A_/_H6N2|CY126376|A/pintail/Alberta/314/1986
ACTAGCAACTGGTCTGAGAAATGTTCCACAGGCACAAACAAGAGGATTGTTTGGAGCAATAGCTGGG
>A_/_H6N5|JX465640|A/aquatic_bird/Korea/CN5/2009
GCTTGCAACTGGACTGAGAAATGTTCCACAGATTGAGACCAGAGGACTTTTTGGAGCTATCGCAGGG
>A_/_H6N1|JQ990779|A/turkey/France/10-040/2010
GCTTGCAACTGGACTAAGAAATGTTCCACAGATTGAAACTAGAGGACTTTTCGGAGCTATTGCAGGG
>A_/_H6N8|CY120643|A/mallard/California/3188/2010
GCTTGCAACTGGACTGAGAAATGTTCCACAGATTGAGACTAGAGGACTCTTTGGAGCTATCGCAGGA
>A_/_H6N1|CY120595|A/mallard/California/2444/2010
GCTTGCAACTGGACTGAGGAATGTTCCACAGATTGAGACTAGAGGACTCTTTGGAGCTATCGCAGGG
>A_/_H6N4|CY120571|A/mallard/California/1492/2010
GCTTGCAACTGGACTGAGAAATGTTCCACAGATTGAGACCAGAGGACTTTTTGGAGCTATCGCAGGG
>A_/_H6N1|CY116633|A/ruddy_turnstone/Delaware/892/2002
ACTCGCAACTGGACTGAGAAATGTTCCACAGATTGAAACTAGAGGACTTTTCGGAGCTATCGCAGGT
>A_/_H6N1|JN860188|A/turkey/France/09010-2/2009
GCTTGCAACTGGACTAAGAAATGTTCCACAGATTGAAACTAGAGGACTTTTCGGAGCTATCGCAGGG
>A_/_H6N1|JN860172|A/Muscovy_duck/France/09010/2009
GCTTGCAACTGGACTAAGAAATGTTCCACAGATTGAAACTAGAGGACTTTTCGGAGCTATCGCAGGG
>A_/_H6N9|JQ737237|A/mallard/Czech_Republic/15962-1T/2010
GCTTGCAACTGGACTGAGAAATGTTCCACAGATTGAGACTAGAGGGCTTTTTGGAGCCATCGCAGGG
>A_/_H6N6|CY110666|A/duck/Fujian/679/2007
GCTTGCAACTGGACTAAGGAATGTTCCACAAATAGAAACTAGAGGACTTTTTGGAGCTATTGCAGGC
>A_/_H6N6|CY110651|A/duck/Fujian/145/2007
GCTTGCAACTGGACTAAGGAATGTTCCACAAATAGAAACTAGAGGACTTTTTGGAGCTATTGCAGGC
>A_/_H6N6|CY110722|A/duck/Fujian/2749/2007
GCTTGCAACTGGACTAAGGAATGTTCCACAAATAGAAACTAGAGGACTTTTTGGAGCTATTGCAGGC
>A_/_H6N6|CY110714|A/duck/Fujian/2483/2007
GCTTGCAACTGGACTAAGGAATGTTCCACAGATAGAAACTAGAGGACTTTTTGGAGCTATTGCAGGC
>A_/_H6N6|CY110706|A/duck/Fujian/2356/2007
GCTTGCAACTGGACTAAGGAATGTTCCACAAATAGAAACTAGAGGACTTTTTGGAGCTATTGCAGGC
>A_/_H6N6|CY110698|A/duck/Fujian/2278/2007
GCTTGCAACTGGACTAAGGAATGTTCCACAGATAGAAACTAGAGGACTTTTTGGAGCTATTGCAGGC
>A_/_H6N6|CY110690|A/duck/Fujian/2087/2007
GCTTGCAACTGGACTAAGGAATGTTCCACAAATAGAAACTAGAGGACTTTTTGGAGCTATTGCAGGC
>A_/_H6N6|CY110682|A/duck/Fujian/1879/2007
GCTTGCAACTGGACTAAGGAATGTTCCACAAATAGAAACTAGAGGACTTTTTGGAGCTATTGCAGGC
>A_/_H6N6|CY110677|A/duck/Fujian/1107/2007
GCTTGCAACTGGACTAAGGAATGTTCCACAAATAGAAACTAGAGGACTTTTTGGAGCTATTGCAGGC
>A_/_H6N6|CY110675|A/duck/Fujian/912/2007
GCTTGCAACTGGACTAAGGAATGTTCCACAAATAGAAACTAGAGGACTTTTTGGAGCTATTGCAGGC
>A_/_H6N2|CY110673|A/duck/Fujian/861/2007
GCTTGCAACTGGACTAAGGAATGTTCCACAAATAGAAACTAGAGGACTTTTTGGAGCTATTGCAGGC
>A_/_H6N6|CY110671|A/duck/Fujian/816/2007
GCTTGCAACTGGACTAAGGAATGTTCCACAAATAGAAACTAGAGGACTTTTTGGAGCTATTGCAGGC
>A_/_H6N6|CY110661|A/duck/Fujian/402/2007
GCTTGCAACTGGACTAAGGAATGTTCCACAGATAGAAACTAGAGGACTTTTTGGAGCTATTGCAGGC
>A_/_H6N6|CY110656|A/duck/Fujian/331/2007
GCTTGCAACTGGACTAAGGAATGTTCCACAAATAGAAACTAGAGGACTTTTTGGAGCTATTGCAGGC
>A_/_H6N6|CY110646|A/duck/Fujian/10950/2006
GCTTGCAACTGGACTAAGGAATGTTCCACAAATAGAAACTAGAGGACTTTTTGGAGCTATTGCAGGC
>A_/_H6N6|CY110638|A/duck/Fujian/8807/2006
GCTTGCAACTGGACTAAGGAATGTTCCACAAATAGAAACTAGAGGACTTTTTGGAGCTATTGCAGGC
>A_/_H6N6|CY110630|A/duck/Fujian/6955/2006
ACTTGCAACTGGACTAAGGAATGTTCCACAAATAGAAACTAGAGGACTTTTTGGAGCTATTGCAGGC
>A_/_H6N6|CY110622|A/duck/Fujian/6605/2006
GCTTGCAACTGGGTTAAGGAATGTTCCACAAATAGAAACTAGAGGACTTTTTGGAGCTATTGCAGGC
>A_/_H6N6|CY110614|A/duck/Fujian/2606/2006
GCTTGCAACTGGACTAAGGAATGTTCCACAAATAGAAACTAGAGGACTTTTTGGAGCTATTGCAGGC
>A_/_H6N6|CY110606|A/duck/Fujian/2281/2006
GCTTGCAACTGGACTAAGGAATGTTCCACAAATAGAAACTAGAGGACTTTTTGGAGCTATTGCAGGC
>A_/_H6N6|CY110598|A/duck/Fujian/1674/2006
GCTTGCAACTGGACTAAGGAATGTTCCACAAATAGAAACTAGAGGACTTTTTGGAGCTATTGCAGGC
>A_/_H6N2|CY110585|A/duck/Jiangxi/7343/2007
GCTTGCAACTGGACTAAGGAATGTTCCACAAATAGAAACTAGAGGACTATTTGGAGCTATTGCAGGC
>A_/_H6N6|CY110580|A/duck/Fujian/8349/2007
GCTTGCAACTGGACTAAGGAATGTTCCACAAATAGAAACTAGAGGACTTTTTGGAGCTATTGCAGGC
>A_/_H6N6|CY110572|A/duck/Fujian/7844/2007
GCTTGCAACTGGACTAAGGAATGTTCCACAAATAGAAACTAGAGGACTTTTTGGAGCTATTGCAGGC
>A_/_H6N6|CY110567|A/duck/Fujian/7608/2007
GCTTGCAACTGGACTAAGGAATGTTCCACAAATAGAAACTAGAGGACTTTTTGGAGCTATTGCAGGC
>A_/_H6N6|CY110555|A/duck/Fujian/7348/2007
GCTTGCAACTGGACTAAGGAATGTTCCACAAATAGAAACTAGAGGACTTTTTGGAGCTATTGCAGGC
>A_/_H6N6|CY110550|A/duck/Fujian/7093/2007
GCTTGCAACTGGACTAAGGAATGTTCCACAAATAGAAACTAGAGGACTTTTTGGAGCTATTGCAGGC
>A_/_H6N6|CY110542|A/duck/Fujian/6841/2007
GCTTGCAACTGGACTAAGGAATGTTCCACAAATAGAAACTAGAGGACTTTTTGGAGCTATTGCAGGC
>A_/_H6N6|CY110537|A/duck/Fujian/6159/2007
GCTTGCAACTGGACTAAGGAATGTTCCACAAATAGAAACTAGAGGACTTTTTGGAGCTATTGCAGGC
>A_/_H6N6|CY110532|A/duck/Fujian/5813/2007
GCTTGCAACTGGACTAAGGAATGTCCCACAAATAGAAACTAGAGGACTTTTTGGAGCTATTGCAGGC
>A_/_H6N6|CY110524|A/duck/Fujian/5784/2007
GCTTGCAACTGGACTAAGGAATGTTCCACAAATAGAAACTAGAGGACTTTTTGGAGCTATTGCAGGC
>A_/_H6N6|CY110519|A/duck/Fujian/5614/2007
GCTTGCAACTGGACTAAGGAATGTTCCACAAATAGAAACTAGAGGACTTTTTGGAGCTATTGCAGGC
>A_/_H6N6|CY110514|A/duck/Fujian/5429/2007
GCTTGCAACTGGACTAAGGAATGTTCCACAGATAGAAACTAGAGGACTTTTTGGAGCTATTGCAGGC
>A_/_H6N6|CY110509|A/duck/Fujian/5239/2007
GCTTGCAACTGGACTAAGGAATGTTCCACAAATAGAAACTAGAGGACTTTTTGGAGCTATTGCAGGC
>A_/_H6N6|CY110496|A/duck/Fujian/4676/2007
GCTTGCAACTGGACTAAGGAATGTTCCACAAATAGAAACTAGAGGACTTTTTGGAGCTATTGCAGGC
>A_/_H6N6|CY110488|A/duck/Fujian/3076/2007
GCTTGCAACTGGACTAAGGAATGTTCCACAAATAGAAACTAGAGGACTTTTTGGAGCTATTGCAGGC
>A_/_H6N6|CY110480|A/duck/Fujian/3059/2007
GCTTGCAACTGGACTAAGGAATGTTCCACAAATAGAAACTAGAGGACTTTTTGGAGCTATTGCAGGC
>A_/_H6N6|CY110475|A/duck/Guizhou/1128/2007
GCTTGCAACTGGACTAAGGAATGTTCCACAAATAGAAACTAGAGGACTTTTTGGAGCTATTGCAGGC
>A_/_H6N6|CY110470|A/duck/Fujian/7119/2007
GCTTGCAACTGGACTAAGGAATGTTCCACAAATAGAAACTAGAGGACTTTTTGGAGCTATTGCAGGC
>A_/_H6N6|CY110462|A/duck/Fujian/6567/2007
GCTTGCAACTGGACTAAGGAATGTTCCACAAATAGAAACTAGAGGACTTTTTGGAGCTATTGCAGGC
>A_/_H6N6|CY110454|A/duck/Fujian/4224/2007
GCTTGCAACTGGACTAAGGAATGTTCCACAAATAGAAACTAGAGGACTTTTTGGAGCTATTGCAGGC
>A_/_H6N6|CY110446|A/duck/Fujian/2984/2007
GCTTGCAACTGGACTAAGGAATGTTCCACAAATAGAAACTAGAGGACTTTTTGGAGCTATTGCAGGC
>A_/_H6N2|CY110438|A/duck/Shantou/19073/2006
GCTTGCAACTGGACTAAGGAATGTTCCACAAATAGAAACTAGAGGACTTTTTGGAGCTATTGCAGGC
>A_/_H6N6|CY110422|A/duck/Shantou/18088/2006
GCTTGCAACTGGACTAAGGAATGTTCCACAAATAGAAACTAGAGGACTTTTTGGAGCTATTGCAGGC
>A_/_H6N6|CY110414|A/duck/Shantou/17081/2006
GCTTGCAACTGGACTAAGGAATGTTCCACAAATAGAAACTAGAGGACTTTTTGGAGCTATTGCAGGC
>A_/_H6N6|CY110406|A/duck/Shantou/17036/2006
GCTTGCAACTGGACTAAGGAATGTTCCACAAATAGAAACTAGAGGACTTTTTGGAGCTATTGCAGGC
>A_/_H6N6|CY110393|A/duck/Shantou/16144/2006
GCTTGCAACTGGACTAAGGAATGTTCCACAAATAGAAACTAGAGGACTTTTTGGAGCTATTGCAGGC
>A_/_H6N2|CY110389|A/duck/Shantou/15846/2006
GCTTGCAACTGGACTAAGGAATGTTCCACAAATAGAAACTAGAGGACTTTTTGGAGCTATTGCAGGC
>A_/_H6N2|CY110387|A/duck/Shantou/15231/2006
GCTTGCAACTGGACTAAGGAATGTTCCACAAATAGAAACTAGAGGACTTTTTGGAGCTATTGCAGGC
>A_/_H6N6|CY110385|A/duck/Shantou/15048/2006
GCTTGCAACTGGACTAAGGAATGTTCCACAAATAGAAACTAGAGGACTTTTTGGAGCTATTGCAGGC
>A_/_H6N2|CY110383|A/duck/Shantou/14621/2006
GCTTGCAACTGGACTAAGGAATGTTCCACAAATAGAAACTAGAGGACTTTTTGGAGCTATTGCAGGC
>A_/_H6N6|CY110370|A/duck/Shantou/14543/2006
GCTTGCAACTGGACTAAGGAATGTTCCACAAATAGAAACTAGAGGACTTTTTGGAGCTATTGCAGGC
>A_/_H6N6|CY110365|A/duck/Shantou/14531/2006
GCTTGCAACTGGACTAAGGAATGTTCCACAAATAGAAACTAGAGGACTTTTTGGAGCTATTGCGGGC
>A_/_H6N2|CY110363|A/duck/Shantou/14519/2006
GCTTGCGACTGGACTAAGGAATGTTCCACAAATAGAAACTAGAGGACTTTTTGGAGCTATTGCAGGC
>A_/_H6N2|CY110358|A/duck/Shantou/10162/2006
GCTTGCAACTGGACTAAGGAATGTTCCACAAATAGAAACTAGAGGACTTTTTGGAGCTATTGCAGGC
>A_/_H6N6|CY110350|A/duck/Shantou/10143/2006
GCTTGCAACTGGACTAAGGAATGTTCCACAAATAGAAACTAGAGGACTTTTTGGAGCTATTGCAGGC
>A_/_H6N2|CY110342|A/duck/Shantou/10124/2006
GCTTGCAACTGGACTAAGGAATGTTCCACAAATAGAAACTAGAGGACTTTTTGGAGCTATTGCAGGC
>A_/_H6N2|CY110334|A/duck/Shantou/9689/2006
GCTTGCAACTGGACTAAGGAATGTTCCACAAATAGAAACTAGAGGACTTTTTGGAGCTATTGCAGGC
>A_/_H6N2|CY110326|A/duck/Shantou/9414/2006
GCTTGCAACTGGACTAAGGAATGTTCCACAAATAGAAACTAGAGGACTTTTTGGAGCTATTGCAGGC
>A_/_H6N2|CY110318|A/duck/Shantou/9395/2006
GCTTGCAACTGGACTAAGGAATGTTCCACAAATAGAAACTAGAGGACTTTTTGGAGCTATTGCAGGC
>A_/_H6N6|CY110313|A/duck/Shantou/9350/2006
GCTTGCAACTGGACTAAGGAATGTTCCACAAATAGAAACTAGAGGACTTTTTGGAGCTATTGCAGGC
>A_/_H6N6|CY110308|A/duck/Shantou/7429/2006
GCTTGCAACTGGACTAAGGAATGTTCCACAAATAGAAACTAGAGGACTTTTTGGAGCTATTGCAGGC
>A_/_H6N2|CY110300|A/duck/Shantou/7386/2006
GCTTGCAACTGGACTAAGGAATGTTCCACAAATAGAAACTAGAGGACTTTTTGGAGCTATTGCAGGC
>A_/_H6N2|CY110292|A/duck/Shantou/6295/2006
GCTTGCAACTGGACTAAGGAATGTTCCACAAATAGAAACTAGAGGACTTTTTGGAGCTATTGCAGGC
>A_/_H6N2|CY110284|A/duck/Shantou/6252/2006
GCTTGCAACTGGACTAAGGAATGTTCCACAAATAGAAACTAGAGGACTTTTTGGAGCTATTGCAGGC
>A_/_H6N2|CY110276|A/duck/Shantou/6104/2006
GCTTGCAACTGGACTAAGGAATGTTCCACAAATAGAAACTAGAGGACTTTTTGGAGCTATTGCAGGC
>A_/_H6N2|CY110268|A/duck/Shantou/6089/2006
GCTTGCAACTGGACTAAGGAATGTTCCACAAATAGAAACTAGAGGACTTTTTGGAGCTATTGCAGGC
>A_/_H6N2|CY110260|A/duck/Shantou/5091/2006
GCTTGCAACTGGACTAAGGAATGTTCCACAAATAGAAACTAGAGGACTTTTTGGAGCTATTGCAGGC
>A_/_H6N2|CY110255|A/duck/Shantou/5066/2006
GCTTGCAACTGGACTAAGGAATGTTCCACAAATAGAAACTAGAGGACTTTTTGGAGCTATTGCAGGC
>A_/_H6N6|CY110250|A/duck/Shantou/5051/2006
GCTTGCAACTGGACTAAGGAATGTTCCACAAATAGAAACTAGAGGACTTTTTGGAGCTATTGCAGGC
>A_/_H6N6|CY110242|A/duck/Shantou/5041/2006
GCTTGCAACTGGACTAAGGAATGTTCCACAAATAGAAACTAGAGGACTTTTTGGAGCTATTGCAGGC
>A_/_H6N2|CY110234|A/duck/Shantou/5030/2006
GCTTGCAACTGGACTAAGGAATGTTCCACAAATAGAAACTAGAGGACTTTTTGGAGCTATTGCAGGC
>A_/_H6N2|CY110226|A/duck/Shantou/5017/2006
GCTTGCAACTGGACTAAGGAATGTTCCACAAATAGAAACTAGAGGACTTTTTGGAGCTATTGCAGGC
>A_/_H6N2|CY110218|A/duck/Shantou/4376/2006
GCTTGCAACTGGACTAAGGAATGTTCCACAAATAGAAACTAGAGGACTTTTTGGAGCTATTGCAGGC
>A_/_H6N6|CY110170|A/duck/Shantou/2798/2006
GCTTGCAACTGGACTAAGGAATGTTCCACAAATAGAAACTAGAGGACTTTTTGGAGCTATTGCAGGC
>A_/_H6N2|CY110162|A/duck/Shantou/2785/2006
GCTTGCAACTGGACTAAGGAATGTTCCACAAATAGAAACTAGAGGACTTTTTGGAGCTATTGCAGGC
>A_/_H6N2|CY110157|A/duck/Shantou/1025/2006
GCTTGCAACTGGACTAAGGAATGTTCCACAAATAGAAACTAGAGGACTTTTTGGAGCTATTGCAGGC
>A_/_H6N2|CY110155|A/duck/Shantou/1004/2006
GCTTGCAACTGGACTAAGGAATGTTCCACAAATAGAAACTAGAGGACTTTTTGGAGCTATTGCAGGC
>A_/_H6N6|CY110153|A/duck/Fujian/8089/2007
GCTTGCAACTGGACTAAGAAATGTTCCACAAATAGAAACTAGAGGACTTTTTGGAGCTATTGCAGGC
>A_/_H6N6|CY110151|A/duck/Fujian/7387/2007
GCTTGCAACTGGACTAAGGAATGTTCCACAAATAGAGACTAGAGGACTTTTTGGAGCTATTGCAGGC
>A_/_H6N6|CY110149|A/duck/Fujian/6908/2007
GCTTGCAACTGGACTAAGGAATGTTCCACAAATAGAAACTAGAGGACTTTTTGGAGCTATTGCAGGC
>A_/_H6N6|CY110145|A/duck/Fujian/6182/2007
GCTTGCAACTGGACTAAGGAATGTTCCACAGATAGAAACTAGAGGACTTTTTGGAGCTATTGCAGGC
>A_/_H6N6|CY110143|A/duck/Fujian/5697/2007
GCTTGCAACTGGACTAAGGAATGTTCCACAAATAGAAACTAGAGGACTTTTTGGAGCTATTGCAGGC
>A_/_H6N6|CY110141|A/duck/Fujian/5637/2007
GCTTGCAACTGGACTAAGGAATGTTCCACAAATAGAAACTAGAGGACTTTTTGGAGCTATTGCAGGC
>A_/_H6N6|CY110137|A/duck/Fujian/4719/2007
GCTTGCAACTGGACTAAGGAATGTTCCACAAATAGAAACTAGAGGACTTTTTGGAGCTATTGCAGGC
>A_/_H6N6|CY110135|A/duck/Fujian/4509/2007
GCTTGCAACTGGACTAAGGAATGTTCCACAAATAGAAACTAGAGGACTTTTTGGAGCTATTGCAGGC
>A_/_H6N6|CY110133|A/duck/Fujian/4252/2007
GCTTGCAACTGGACTAAGGAATGTTCCACAGATAGAAACTAGAGGACTTTTTGGAGCTATTGCAGGC
>A_/_H6N6|CY110131|A/duck/Fujian/4185/2007
GCTTGCAACTGGACTAAGGAATGTTCCACAAATAGAAACTAGAGGACTTTTTGGAGCTATTGCAGGC
>A_/_H6N6|CY110129|A/duck/Fujian/3756/2007
GCTTGCAACTGGACTAAGGAATGTTCCACAAATAGAAACTAGAGGACTTTTTGGAGCTATTGCAGGC
>A_/_H6N6|CY110127|A/duck/Fujian/3460/2007
GCTTGCAACTGGACTAAGGAATGTTCCACAAATAGAAACTAGAGGACTTTTTGGAGCTATTGCAGGC
>A_/_H6N6|CY110125|A/duck/Fujian/3242/2007
GCTTGCAACTGGACTAAGGAATGTTCCACAGATAGAAACTAGAGGACTTTTTGGAGCTATTGCAGGC
>A_/_H6N6|CY110123|A/duck/Fujian/3002/2007
GCTTGCAACTGGATTAAGGAATGTTCCACAGATAGAAACTAGAGGACTTTTTGGAGCTATTGCAGGC
>A_/_H6N6|CY110119|A/duck/Fujian/2818/2007
GCTTGCAACTGGACTAAGGAATGTTCCACAGATAGAAACTAGAGGACTTTTTGGAGCTATTGCAGGC
>A_/_H6N6|CY110117|A/duck/Fujian/2724/2007
GCTTGCAACTGGACTAAGGAATGTTCCACAGATAGAAACTAGAGGACTTTTTGGAGCTATTGCAGGC
>A_/_H6N2|CY110113|A/duck/Fujian/2305/2007
GCTTGCAACTGGACTAAGGAATGTTCCACAAATAGAAACTAGAGGACTTTTTGGAGCTATTGCAGGC
>A_/_H6N6|CY110111|A/duck/Fujian/1772/2007
GCTTGCAACTGGACTAAGGAATGTTCCACAAATAGAAACTAGAGGACTTTTTGGAGCTATTGCAGGC
>A_/_H6N6|CY110109|A/duck/Fujian/1600/2007
GCTTGCAACTGGACTAAGGAATGTTCCACAGATAGAAACTAGAGGACTTTTTGGAGCTATTGCAGGC
>A_/_H6N6|CY110107|A/duck/Fujian/1322/2007
GCTTGCAACTGGACTAAGGAATGTTCCACAGATAGAAACTAGAGGACTTTTTGGAGCTATTGCAGGC
>A_/_H6N2|CY110103|A/duck/Fujian/1092/2007
GCTTGCAACTGGACTAAGGAATGTTCCACAAATAGAAACTAGAGGGCTTTTTGGAGCTATTGCAGGC
>A_/_H6N2|CY110101|A/duck/Fujian/1054/2007
GCTTGCAACTGGACTAAGGAATGTTCCACAAATAGAAACTAGAGGACTTTTTGGAGCTATTGCAGGC
>A_/_H6N6|CY110097|A/duck/Fujian/576/2007
GCTTGCAACTGGACTAAGGAATGTTCCACAAATAGAAACTAGAGGGCTTTTTGGAGCTATTGCAGGC
>A_/_H6N2|CY110095|A/duck/Fujian/437/2007
GCTTGCAACTGGACTAAGGAATGTTCCACAAATAGAAACTAGAGGACTTTTTGGAGCTATTGCAGGC
>A_/_H6N2|CY110093|A/duck/Fujian/132/2007
GCTTGCAACTGGACTAAGGAATGTTCCACAAATAGAAACTAGAGGACTTTTTGGAGCTATTGCAGGC
>A_/_H6N2|CY110089|A/duck/Fujian/11450/2006
GCTTGCAACTGGACTAAGGAATGTTCCACAGATAGAAACTAGAGGACTTTTTGGAGCTATTGCAGGC
>A_/_H6N6|CY110087|A/duck/Fujian/10706/2006
GCTTGCAACTGGACTAAGGAATGTTCCACAAATAGAAACTAGAGGACTTTTTGGAGCTATTGCAGGC
>A_/_H6N6|CY110085|A/duck/Fujian/9308/2006
GCTTGCAACTGGACTAAGGAATGTTCCACAGATAGAAACTAGAGGACTTTTTGGAGCTATTGCAGGC
>A_/_H6N2|CY110083|A/duck/Fujian/8818/2006
GCTTGCAACTGGACTAAGGAATGTTCCACAGATAGAAACTAGAGGACTTTTTGGAGCTATTGCAGGC
>A_/_H6N6|CY110081|A/duck/Fujian/8388/2006
GCTTGCAACTGGACTAAGGAATGTTCCACAAATAGAAACTAGAGGACTTTTTGGAGCTATTGCAGGC
>A_/_H6N6|CY110079|A/duck/Fujian/8114/2006
GCTTGCAACTGGACTAAGGAATGTTCCACAAATAGAAACTAGAGGACTTTTTGGAGCTATTGCAGGC
>A_/_H6N6|CY110077|A/duck/Fujian/7830/2006
GCTTGCAACTGGACTAAGGAATGTTCCACAAATAGAAACTAGAGGACTCTTTGGAGCTATTGCAGGC
>A_/_H6N6|CY110075|A/duck/Fujian/7652/2006
GCTTGCAACTGGACTAAGGAATGTTCCACAAATAGAAACTAGAGGACTTTTTGGAGCTATTGCAGGC
>A_/_H6N6|CY110073|A/duck/Fujian/7324/2006
GCTTGCAACTGGACTAAGGAATGTTCCACAAATAGAAACTAGAGGACTTTTTGGAGCTATTGCAGGC
>A_/_H6N6|CY110071|A/duck/Fujian/6908/2006
GCTTGCAACTGGACTAAGAAATGTTCCACAAATAGAAACTAGAGGACTTTTTGGAGCTATTGCAGGC
>A_/_H6N6|CY110069|A/duck/Fujian/6634/2006
ACTTGCAACTGGACTAAGGAATGTTCCACAAATAGAAACTAGAGGACTTTTTGGAGCTATTGCAGGC
>A_/_H6N6|CY110067|A/duck/Fujian/6222/2006
GCTTGCAACTGGACTAAGGAATGTTCCACAAATAGAAACTAGAGGACTTTTTGGAGCTATTGCAGGC
>A_/_H6N6|CY110065|A/duck/Fujian/4008/2006
GCTTGCAACTGGACTAAGGAATGTTCCACAGATAGAAACTAGAGGACTTTTTGGAGCTATTGCAGGC
>A_/_H6N6|CY110063|A/duck/Fujian/3574/2006
GCTTGCAACTGGACTAAGGAATGTTCCACAAATAGAAACTAGAGGACTTTTTGGAGCTATTGCAGGC
>A_/_H6N6|CY110061|A/duck/Fujian/3046/2006
GCTTGCAACTGGACTAAGGAATGTTCCACAAATAGAAACTAGAGGACTTTTTGGAGCTATTGCAGGC
>A_/_H6N6|CY110059|A/duck/Fujian/2595/2006
GCTTGCAACTGGACTAAGGAATGTTCCACAAATAGAAACTAGAGGACTTTTTGGAGCTATTGCAGGC
>A_/_H6N6|CY110057|A/duck/Fujian/2292/2006
GCTTGCAACTGGACTAAGGAATGTTCCACAAATAGAAACTAGAGGACTTTTTGGAGCTATTGCAGGC
>A_/_H6N6|CY110055|A/duck/Fujian/1904/2006
GCTTGCAACTGGACTAAGGAATGTTCCACAAATAGAAACTAGAGGACTTTTTGGAGCTATTGCAGGC
>A_/_H6N6|CY110053|A/duck/Fujian/1348/2006
GCTTGCAACTGGGCTAAGGAATGTTCCACAAATAGAAACTAGAGGACTTTTTGGAGCTATTGCAGGC
>A_/_H6N2|CY110051|A/duck/Shantou/19693/2006
GCTTGCAACTGGACTAAGGAATGTTCCACAAATAGAAACTAGAGGACTTTTTGGAGCTATTGCAGGC
>A_/_H6N6|CY110047|A/duck/Shantou/19369/2006
GCTTGCAACTGGACTAAGGAATGTTCCACAAATAGAAACTAGAGGACTTTTTGGAGCTATTGCAGGC
>A_/_H6N6|CY110045|A/duck/Shantou/19131/2006
GCTTGCAACTGGACTAAGGAATGTTCCACAAATAGAAACTAGAGGACTTTTTGGAGCTATTGCAGGC
>A_/_H6N6|CY110043|A/duck/Shantou/19097/2006
GCTTGCAACTGGACTAAGGAATGTTCCACAAATAGAAACTAGAGGACTTTTTGGAGCTATTGCAGGC
>A_/_H6N6|CY110041|A/duck/Shantou/18765/2006
GCTTGCAACTGGACTAAGGAATGTTCCACAAATAGAAACTAGAGGACTTTTTGGAGCTATTGCAGGC
>A_/_H6N2|CY110037|A/duck/Shantou/18342/2006
GCTTGCAACTGGACTAAGGAATGTTCCACAAATAGAAACTAGAGGACTTTTTGGAGCTATTGCAGGC
>A_/_H6N6|CY110035|A/duck/Shantou/18070/2006
GCTTGCAACTGGACTAAGGAATGTTCCACAGATAGAAACTAGAGGACTTTTTGGAGCTATTGCAGGC
>A_/_H6N6|CY110031|A/duck/Shantou/17426/2006
GCTTGCAACTGGACTAAGGAATGTTCCACAGATAGAAACTAGAGGACTTTTTGGAGCTATTGCAGGC
>A_/_H6N2|CY110029|A/duck/Shantou/17154/2006
GCTTGCAACTGGACTAAGGAATGTTCCACAAATAGAAACTAGAGGACTTTTTGGAGCTATTGCAGGC
>A_/_H6N6|CY110023|A/duck/Shantou/16440/2006
GCTTGCAACTGGACTAAGGAATGTTCCACAGATAGAAACTAGAGGACTTTTTGGAGCTATTGCAGGC
>A_/_H6N6|CY110017|A/duck/Shantou/15940/2006
GCTTGCAACTGGACTAAGGAATGTTCCACAAATAGAAACTAGAGGACTTTTTGGAGCTATTGCAGGC
>A_/_H6N6|CY110015|A/duck/Shantou/15798/2006
GCTTGCAACTGGACTAAGGAATGTTCCACAAATAGAAACTAGAGGACTTTTTGGAGCTATTGCAGGC
>A_/_H6N2|CY110009|A/duck/Shantou/15059/2006
GCTTGCAACTGGACTAAGGAATGTTCCACAAATAGAAACTAGAGGACTTTTTGGAGCTATTGCAGGC
>A_/_H6N6|CY110005|A/duck/Shantou/14877/2006
GCTTGCGACTGGACTAAGGAATGTTCCACAAATAGAAACTAGAGGACTTTTTGGAGCTATTGCAGGC
>A_/_H6N2|CY110003|A/duck/Shantou/14665/2006
GCTTGCATCTGGACTAAGGAATCTTCCACAAATAGAAACTAGAGGACTTTTTGGAGCTATTGCAGGC
>A_/_H6N6|CY110001|A/duck/Shantou/14607/2006
GCTTGCAACTGGACTAAGGAATGTTCCACAGATAGAAACTAGAGGACTTTTTGGAGCTATTGCAGGC
>A_/_H6N6|CY109999|A/duck/Shantou/14565/2006
GCTTGCAACTGGACTAAGGAATGTTCCACAGATAGAAACTAGAGGACTTTTTGGAGCTATTGCAGGC
>A_/_H6N6|CY109997|A/duck/Shantou/14163/2006
GCTTGCGACTGGACTAAGGAATGTTCCACAAATAGAAACTAGAGGACTTTTTGGAGCTATTGCAGGC
>A_/_H6N6|CY109995|A/duck/Shantou/13655/2006
GCTTGCAACTGGACTAAGGAATGTTCCACAGATAGAAACTAGAGGACTTTTTGGAGCTATTGCAGGC
>A_/_H6N6|CY109993|A/duck/Shantou/13629/2006
GCTTGCAACTGGACTAAGGAATGTTCCACAGATAGAAACTAGAGGACTTTTTGGAGCTATTGCAGGC
>A_/_H6N2|CY109987|A/duck/Shantou/11712/2006
GCTTGCAACTGGACTAAGGAATGTTCCACAAATAGAAACTAGAGGACTTTTTGGAGCTATTGCAGGC
>A_/_H6N6|CY109983|A/duck/Shantou/11034/2006
GCTTGCAACTGGACTAAGGAATGTTCCACAAATAGAAACTAGAGGACTTTTTGGAGCTATTGCAGGC
>A_/_H6N6|CY109981|A/duck/Shantou/10284/2006
GCTTGCAACTGGACTAAGGAATGTTCCACAAATAGAAACTAGAGGACTTTTTGGAGCTATTGCAGGC
>A_/_H6N2|CY109961|A/duck/Shantou/5106/2006
GCTTGCAACTGGACTAAGGAATGTTCCACAAATAGAAACTAGAGGACTTTTTGGAGCTATTGCAGGC
>A_/_H6N2|CY109979|A/duck/Shantou/10108/2006
GCTTGCAACTGGACTAAGGAATGTTCCACAAATAGAAACTAGAGGACTTTTTGGAGCTATTGCAGGC
>A_/_H6N2|CY109977|A/duck/Shantou/10074/2006
GCTTGCAACTGGACTAAGGAATGTTCCACAAATAGAAACTAGAGGACTTTTTGGAGCTATTGCAGGC
>A_/_H6N6|CY109975|A/duck/Shantou/9702/2006
GCTTGCAACTGGACTAAGGAATGTTCCACAAATAGAAACTAGAGGACTTTTTGGAGCTATTGCAGGC
>A_/_H6N6|CY109973|A/duck/Shantou/9374/2006
GCTTGCAACTGGACTAAGGAATGTTCCACAAATAGAAACTAGAGGACTTTTTGGAGCTATTGCAGGC
>A_/_H6N2|CY109971|A/duck/Shantou/9220/2006
GCTTGCAACTGGACTAAGGAATGTTCCACAAATAGAAACTAGAGGACTTTTTGGAGCTATTGCAGGC
>A_/_H6N6|CY109969|A/duck/Shantou/7412/2006
GCTTGCAACTGGACTAAGGAATGTTCCACAAATAGAAACTAGAGGACTTTTTGGAGCTATTGCAGGC
>A_/_H6N6|CY109967|A/duck/Shantou/6270/2006
GCTTGCAACTGGACTAAGGAATGTTCCACAAATAGAAACTAGAGGACTTTTTGGAGCTATTGCAGGC
>A_/_H6N6|CY109963|A/duck/Shantou/5697/2006
GCTTGCAACTGGACTAAGGAATGTTCCACAAATAGAAACTAGAGGACTTTTTGGAGCTATTGCAGGC
>A_/_H6N2|CY109959|A/duck/Shantou/5080/2006
GCTTGCAACTGGACTAAGGAATGTTCCACAAATAGAAACTAGAGGACTTTTTGGAGCTATTGCAGGC
>A_/_H6N6|CY109957|A/duck/Shantou/4980/2006
GCTTGCAACTGGACTAAGGAATGTTCCACAAATAGAAACTAGAGGACTTTTTGGAGCTATTGCAGGC
>A_/_H6N6|CY109955|A/duck/Shantou/4938/2006
GCTTGCAACTGGACTAAGGAATGTTCCACAAATAGAAACTAGAGGACTTTTTGGAGCTATTGCAGGC
>A_/_H6N6|CY109953|A/duck/Shantou/4414/2006
GCTTGCAACTGGACTAAGGAATGTTCCACAAATAGAAACTAGAGGACTTTTTGGAGCTATTGCAGGC
>A_/_H6N2|CY109951|A/duck/Shantou/4222/2006
ACTTGCAACTGGACTAAGGAATGTTCCACAAATAGAAACTAGAGGACTTTTTGGAGCTATTGCAGGC
>A_/_H6N6|CY109949|A/duck/Shantou/4052/2006
GCTTGCAACTGGACTAAGGAATGTTCCACAAATAGAAACTAGAGGACTTTTTGGAGCTATTGCAGGC
>A_/_H6N2|CY109947|A/duck/Shantou/3497/2006
GCTTGCAACTGGACTAAGAAATGTTCCACAAATAGAAACTAGAGGACTTTTTGGAGCTATTGCAGGC
>A_/_H6N6|CY109945|A/duck/Shantou/3389/2006
GCTTGCAACTGGACTAAGGAATGTTCCACAAATAGAAACTAGAGGACTTTTTGGAGCTATTGCAGGC
>A_/_H6N2|CY109943|A/duck/Shantou/2893/2006
GCTTGCAACTGGACTAAGGAATGTTCCACAAATAGAAACTAGAGGACTTTTTGGAGCTATTGCAGGC
>A_/_H6N2|CY109941|A/duck/Shantou/2863/2006
GCTTGCAACTGGACTAAGGAATGTTCCACAAATAGAAACTAGAGGACTTTTTGGAGCTATTGCAGGC
>A_/_H6N2|CY109939|A/duck/Shantou/1521/2006
GCTTGCAACTGGACTAAGGAATGTTCCACAAATAGAAACTAGAGGACTTTTTGGAGCTATTGCAGGC
>A_/_H6N2|CY109937|A/duck/Shantou/973/2006
GCTTGCAACTGGACTAAGGAATGTTCCACAAATAGAAACTAGAGGACTTTTTGGAGCTATTGCAGGC
>A_/_H6N2|CY109935|A/duck/Shantou/16/2006
GCTTGCAACTGGACTAAGGAATGTTCCACAAATAGAAACTAGAGGACTTTTTGGAGCTATTGCAGGC
>A_/_H6N2|CY109933|A/duck/Jiangxi/7510/2007
GCTTGCAACTGGACTAAGGAATGTTCCACAAATAGAAACTAGAGGACTATTTGGAGCTATTGCAGGC
>A_/_H6N2|CY109931|A/duck/Jiangxi/5714/2006
GCTTGCAACTGGACTGAGGAATGTTCCACAAATAGAAACTAGAGGACTTTTTGGGGCTATTGCAGGC
>A_/_H6N6|CY109929|A/duck/Hunan/1668/2007
GCTTGCAACTGGACTGAGAAATGTTCCACAGATTGAGACTAGAGGACTTTTTGGAGCTATCGCAGGA
>A_/_H6N2|CY109927|A/duck/Guizhou/5332/2007
GCTTGCAACTGGACTAAGGAATGTTCCACAAATAGAAACTAGAGGACTTTTTGGAGCTATTGCAGGC
>A_/_H6N6|CY109925|A/duck/Guizhou/1102/2007
GCTTGCAACTGGACTAAGGAATGTTCCACAAATAGAAACTAGAGGACTTTTTGGAGCTATTGCAGGC
>A_/_H6N6|CY109923|A/duck/Guizhou/1095/2007
GCTTGCAACTGGACTAAGGAATGTTCCACAAATAGAAACTAGAGGACTTTTTGGAGCTATTGCAGGC
>A_/_H6N1|CY109921|A/duck/Guizhou/879/2006
GCTTGCAACTGGACTGAGAAATGTTCCACAGATTGAGACTAGAGGACTTTTTGGAGCTATCGCAGGG
>A_/_H6N2|CY109919|A/duck/Guangxi/908/2007
GCTTGCAACTGGACTAAGGAATGTTCCACAAATAGAAACTAGAGGACTTTTTGGAGCAATTGCAGGC
>A_/_H6N6|CY109914|A/duck/Fujian/8320/2007
GCTTGCAACTGGACTAAGGAATGTTCCACAAATAGAAACTAGAGGACTTTTTGGAGCTATTGCAGGC
>A_/_H6N6|CY109906|A/duck/Fujian/7818/2007
GCTTGCAACTGGACTAAGGAATGTTCCACAAATAGAAACTAGAGGACTTTTTGGAGCTATTGCAGGC
>A_/_H6N6|CY109898|A/duck/Fujian/7794/2007
GCTTGCAACTGGACTAAGGAATGTTCCACAAATAGAAACTAGAGGACTTTTTGGAGCTATTGCAGGC
>A_/_H6N6|CY109890|A/duck/Fujian/7130/2007
GCTTGCAACTGGACTAAGGAATGTTCCACAGATAGAAACTAGAGGACTTTTTGGAGCTATTGCAGGC
>A_/_H6N6|CY109882|A/duck/Fujian/6598/2007
GCTTGCATCTGGACTAAGGAATGTTCCACAAATAGAAACTAGAGGACTTTTTGGAGCTATTGCAGGC
>A_/_H6N6|CY109866|A/duck/Fujian/5474/2007
GCTTGCAACTGGACTAAGGAATGTTCCACAGATAGAAACTAGAGGACTTTTTGGAGCTATTGCAGGC
>A_/_H6N6|CY109850|A/duck/Fujian/4652/2007
GCTTGCAACTGGACTAAGGAATGTTCCACAAATAGAAACTAGAGGACTTTTTGGAGCTATTGCAGGC
>A_/_H6N6|CY109842|A/duck/Fujian/4020/2007
GCTTGCAACTGGACTAAGGAATGTTCCACAAATAGAAACTAGAGGACTTTTTGGAGCTATTGCAGGC
>A_/_H6N6|CY109834|A/duck/Fujian/3264/2007
GCTTGCAACTGGACTAAGGAATGTTCCACAGATAGAAACTAGAGGACTTTTTGGAGCTATTGCAGGC
>A_/_H6N6|CY109818|A/duck/Fujian/2060/2007
GCTTGCAACTGGACTAAGGAATGTTCCACAAATAGAAACTAGAGGTCTTTTTGGAGCTATTGCAGGC
>A_/_H6N6|CY109810|A/duck/Fujian/2018/2007
GCTTGCAACTGGACTAAGGAATGTTCCACAGATAGAAACTAGAGGACTTTTTGGAGCTATTGCAGGC
>A_/_H6N6|CY109770|A/duck/Shantou/2962/2007
GCTTGCAACTGGACTAAGGAATGTTCCACAAATAGAAACGAGAGGACTTTTTGGAGCTATTGCAGGC
>A_/_H6N6|CY109786|A/duck/Fujian/603/2007
GCTTGCAACTGGACTAAGGAATGTTCCACAGATAGAAACTAGAGGACTTTTTGGAGCTATTGCAGGC
>A_/_H6N6|CY109778|A/duck/Fujian/378/2007
GCTTGCAACTGGACTAAGGAATGTTCCACAGATAGAAACTAGAGGACTTTTTGGAGCTATTGCAGGC
>A_/_H6N6|CY109762|A/duck/Shantou/1984/2007
GCTTGCAACTGGACTAAGGAATGTCCCACAAATAGAAACTAGAGGACTTTTTGGAGCTATTGCAGGC
>A_/_H6N6|CY109754|A/duck/Shantou/1240/2007
GCTTGCAACTGGACTAAGGAATGTTCCACAAATAGAAACTAGAGGACTTTTTGGAGCTATTGCAGGC
>A_/_H6N2|CY109746|A/duck/Shantou/1080/2007
GCTTGCAACTGGACTAAGGAATGTTCCACAAATAGAAACTAGAGGACTTTTTGGAGCTATTGCAGGC
>A_/_H6N6|CY109738|A/duck/Shantou/494/2007
GCTTGCAACTGGACTAAGGAATGTTCCACAAATAGAAACTAGAGGACTTTTTGGAGCTATTGCAGGC
>A_/_H6N6|CY109730|A/duck/Shantou/358/2007
GCTTGCAACTGGACTAAGGAATGTTCCACAAATAGAAACTAGAGGACTTTTTGGAGCTATTGCAGGC
>A_/_H6N8|CY109722|A/duck/Shantou/168/2007
GCTTGCAACTGGACTAAGGAATGTTCCACAAATAGAAACTAGAGGACTTTTTGGAGCTATTGCAGGC
>A_/_H6N6|CY109714|A/duck/Yunnan/1330/2007
GCTTGCAACTGGACTAAGGAATGTTCCACAAATAGAAACTAGAGGACTTTTTGGAGCTATTGCAGGC
>A_/_H6N2|CY109706|A/duck/Jiangxi/7348/2007
GCTTGCAACTGGACTAAGGAATGTTCCACAAATAGAAACTAGAGGACTATTTGGAGCTATTGCAGGC
>A_/_H6N2|CY109698|A/duck/Jiangxi/5178/2007
GCTTGCAACTGGACTAAGGAATGTTCCACAAATAGAAACTAGAGGACTATTTGGAGCTATTGCAGGC
>A_/_H6N2|CY109690|A/duck/Jiangxi/4981/2007
GCTTGCAACTGGACTAAGGAATGTTCCACAAATAGAAACTAGAGGACTATTTGGAGCTATTGCAGGC
>A_/_H6N9|CY109682|A/duck/Hunan/1590/2007
GCTTGCAACTGGACTGAGAAATGTTCCACAGATTGAGACTAGAGGACTTTTTGGAGCTATCGCAGGA
>A_/_H6N8|CY109650|A/duck/Guizhou/1560/2007
GCTTGCAACTGGACTGAGAAATATTCCACAGATTGAGACTAGAGGACTTTTTGGAGCTATCGCAGGG
>A_/_H6N2|CY109674|A/duck/Guizhou/5482/2007
GCTTGCAACAGGACTAAGGAATGTTCCACAAATAGAAACTAGAGGACTTTTTGGAGCTATAGCAGGC
>A_/_H6N2|CY109666|A/duck/Guizhou/5302/2007
GCTTGCAACTGGACTAAGGAATGTTCCACAAATAGAAACTAGAGGACTTTTTGGAGCTATTGCAGGC
>A_/_H6N1|CY109658|A/duck/Guizhou/2492/2007
GCTTGCAACTGGACTGAGAAATGTTCCACAGATTGAGACTAGAGGACTTTTTGGAGCTATCGCGGGG
>A_/_H6N2|CY109642|A/duck/Guizhou/1088/2007
GCTTGCAACTGGACTAAGGAATGTTCCACAAATAGAAACTAGAGGACTTTTTGGAGCTATTGCAGGC
>A_/_H6N8|CY109634|A/duck/Guizhou/1073/2007
GCTTGCAACTGGACTAAGGAATGTTCCACAAATAGAAACTAGAGGACTTTTTGGAGCTATTGCAGGC
>A_/_H6N6|CY109626|A/duck/Guangxi/2281/2007
ACTTGCAACTGGGCTAAGGAACGTTCCACAAATAGAGACTAGAGGACTTTTTGGAGCTATTGCAGGC
>A_/_H6N2|CY109618|A/duck/Guangxi/1533/2007
GCTTGCAACTGGACTGAGAAATGTTCCACAGATTGAGACTAGAGGACTTTTTGGAGCTATCGCAGGG
>A_/_H6N8|CY109610|A/duck/Guangxi/1330/2007
GCTTGCAACTGGACTAAGGAATGTTCCACAAATAGAAACTAGAGGACTTTTTGGAGCAATTGCAGGC
>A_/_H6N8|CY109602|A/duck/Guangxi/890/2007
GCTTGCAACTGGACTAAGGAATGTTCCACAAATAGAAACTAGAGGACTTTTTGGAGCAATTGCAGGC
>A_/_H6N6|CY109594|A/duck/Fujian/11418/2006
GCTTGCAACTGGACTAAGGAATGTTCCACAAATAGAAACTAGAGGACTTTTTGGAGCTATTGCAGGC
>A_/_H6N6|CY109578|A/duck/Fujian/10774/2006
GCTTGCAACTGGACTAAGGAATGTTCCACAGATAGAAACTAGAGGACTTTTTGGAGCTATTGCAGGC
>A_/_H6N6|CY109570|A/duck/Fujian/9062/2006
GCTTGCAACTGGACTAAGGAATGTTCCACAGATAGAAACTAGAGGACTCTTTGGAGCTATTGCAGGC
>A_/_H6N2|CY109562|A/duck/Fujian/7574/2006
GCTTGCAACTGGACTAAGGAATGTTCCACAAATAGAAACTAGAGGACTTTTTGGAGCTATTGCAGGC
>A_/_H6N6|CY109554|A/duck/Fujian/6708/2006
GCTTGCAACTGGACTAAGGAATGTTCCACAAATAGAAACTAGAGGACTTTTTGGAGCTATTGCAGGC
>A_/_H6N6|CY109546|A/duck/Fujian/5498/2006
GCTTGCAACTGGACTAAGAAATGTTCCACAAATAGAAACTAGAGGACTTTTTGGAGCTATTGCAGGT
>A_/_H6N2|CY109538|A/duck/Fujian/4276/2006
GCTTGCAACTGGACTAAGGAATGTTCCACAAATAGAAACTAGAGGACTTTTTGGAGCTATTGCAGGC
>A_/_H6N6|CY109530|A/duck/Fujian/3796/2006
GCTTGCAACTGGACTAAGGAATGTTCCACAAATAGAAACTAGAGGACTTTTTGGAGCTATTGCAGGC
>A_/_H6N6|CY109522|A/duck/Fujian/3354/2006
GCTTGCAACTGGGCTAAGGAATGTTCCACAAATAGAAACTAGAGGACTTTTTGGAGCTATTGCAGGC
>A_/_H6N6|CY109514|A/duck/Fujian/2854/2006
GCTTGCAACTGGACTAAGGAATGTTCCACAAATAGAAACTAGAGGACTTTTTGGAGCTATTGCAGGC
>A_/_H6N2|CY109506|A/duck/Fujian/1878/2006
GCTTGCAACTGGACTAAGGAATGTTCCACAAATAGAAACTAGAGGACTTTTTGGAGCTATTGCAGGC
>A_/_H6N6|CY109490|A/duck/Fujian/958/2006
GCTTGCAACTGGACTAAGGAATGTTCCACAAATAGAAACTAGAGGACTTTTTGGAGCTATTGCAGGC
>A_/_H6N2|CY109482|A/duck/Fujian/416/2006
GCTTGCAACTGGACTAAGGAATGTTCCACAAATAGAAACTAGAGGACTTTTTGGAGCTATTGCAGGC
>A_/_H6N6|CY109474|A/duck/Shantou/19597/2006
GCTTGCAACTGGACTAAGGAATGTTCCACAAATAGAAACTAGAGGACTTTTTGGAGCTATTGCAGGC
>A_/_H6N6|CY110730|A/duck/Fujian/2787/2007
GCTTGCAACTGGACTAAGGAATGTTCCACAAATAGAAACTAGAGGACTTTTTGGAGCTATTGCAGGC
>A_/_H6N6|CY109450|A/duck/Shantou/14841/2006
GCTTGCAACTGGACTAAGGAATGTTCCACAAATAGAAACTAGAGGACTTTTTGGAGCTATTGCAGGC
>A_/_H6N2|CY109442|A/duck/Shantou/10776/2006
GCTTGCAACTGGACTAAGGAATGTTCCACAAATAGAAACTAGAGGACTTTTTGGAGCTATTGCAGGC
>A_/_H6N6|CY109434|A/wild_duck/Shantou/9466/2006
GCTTGCAACTGGACTAAGGAATGTTCCACAAATAGAAACTAGAGGACTTTTTGGAGCTATTGCAGGC
>A_/_H6N2|CY109426|A/duck/Shantou/7904/2006
ACTTGCAACTGGACTGAGAAATGTTCCACAGATTGAGACTAGAGGACTTTTTGGAGCTATTGCAGGG
>A_/_H6N2|CY109418|A/duck/Shantou/15808/2006
GCTTGCAACTGGACTAAGGAATGTTCCACAAATAGAAACTAGAGGACTTTTTGGAGCTATTGCAGGC
>A_/_H6N2|CY109410|A/duck/Shantou/14167/2006
GCTTGCAACTGGACTAAGGAATGTTCCACAAATAGAAACTAGAGGACTTTTTGGAGCTATTGCAGGC
>A_/_H6N6|CY109402|A/duck/Shantou/4636/2006
GCTTGCAACTGGACTAAGGAATGTTCCACAAATAGAAACTAGAGGACTTTTTGGAGCTATTGCAGGC
>A_/_H6N2|CY109394|A/duck/Shantou/4026/2006
GCTTGCAACTGGACTAAGGAATGTTCCACAAATAGAAACTAGAGGACTTTTTGGAGCTATTGCAGGC
>A_/_H6N2|CY109386|A/duck/Shantou/2765/2006
GCTTGCAACTGGACTAAGGAATGTTCCACAAATAGAAACTAGAGGACTTTTTGGAGCTATTGCAGGC
>A_/_H6N2|CY109378|A/mallard_duck/Shantou/2459/2006
GCTTGCAACTGGACTAAGGAATGTTCCACAGATAGAAACTAGAGGACTTTTTGGAGCTATTGCAGGC
>A_/_H6N6|CY109370|A/wild_duck/Shantou/2441/2006
GCTTGCAACTGGACTAAGGAATGTTCCACAAATAGAAACTAGAGGACTTTTTGGAGCTATTGCAGGC
>A_/_H6N6|CY109362|A/duck/Shantou/1165/2006
GCTTGCAACTGGACTAAGGAATGTTCCACAAATAGAAACTAGAGGACTTTTTGGAGCTATTGCAGGC
>A_/_H6N2|CY109354|A/duck/Shantou/8/2006
GCTTGCAACTGGACTAAGGAATGTTCCACAAATAGAAACTAGAGGACTTTTTGGAGCTATTGCAGGC
>A_/_H6N2|CY109346|A/duck/Yunnan/3136/2006
GCTTGCAACTGGGCTGAGAAATGTTCCACAGATTGAGACTAGAGGACTTTTTGGAGCCATCGCAGGT
>A_/_H6N1|CY109338|A/wild_duck/Jiangxi/8462/2006
GCTTGCAACTGGACTGAGAAATGTTCCACAGATTGAGACTAGAGGACTTTTTGGAGCTATCGCAGGG
>A_/_H6N2|CY109330|A/duck/Jiangxi/5748/2006
GCTTGCAACTGGACTGAGGAATGTTCCACAAATAGAAACTAGAGGACTTTTTGGGGCTATTGCAGGC
>A_/_H6N8|CY109322|A/duck/Hunan/4056/2006
GCTTGCAACTGGACTAAGGAATGTTCCACAAATAGAAACTAGAGGACTATTTGGAGCTATTGCAGGT
>A_/_H6N2|CY109314|A/duck/Hunan/2110/2006
GCTTGCAACTGGACTGAGAAATGTTCCACAGATTGAGACTAGAGGACTTTTTGGAGCTATCGCAGGG
>A_/_H6N2|CY109306|A/duck/Guizhou/2773/2006
GCTTGCAACTGGACTGAGAAATGTTCCACAGATTGGGACTAGAGGACTTTTTGGAGCTATCGCAGGG
>A_/_H6N1|CY109298|A/duck/Guizhou/1426/2006
GCTTGCAACTGGACTGAGAAATGTTCCACAGATTGAGACTAGAGGACTTTTTGGAGCTATCGCAGGG
>A_/_H6N2|CY109290|A/duck/Guizhou/1084/2006
GCTTGCAACTGGACTGAGAAATGTTCCACAGATTGAGACTAGAGGACTTTTTGGAGCTATCGCAGGG
>A_/_H6N5|CY109282|A/duck/Guizhou/888/2006
GCTTGCAACTGGACTGAGAAATGTTCCACAGATTGAGACTAGAGGACTTTTTGGAGCTATCGCAGGG
>A_/_H6N2|CY109274|A/duck/Guangxi/3574/2006
GCTTGCAACTGGACTAAGGAATGTTCCACAAATAGAAACTAGAGGACTTTTTGGAGCTATTGCAGGC
>A_/_H6N1|CY109266|A/duck/Guangxi/3333/2006
GCTTGCAACTGGACTGAGAAATGTTCCACAGATTGAGACTAGAGGACTTTTTGGAGCTATCGCAGGG
>A_/_H6N8|CY109258|A/duck/Guangxi/2736/2006
GCTTGCAACTGGACTGAGAAATGTTCCACAGATTGAGACTAGAGGACTTTTTGGAGCTATCGCAGGG
>A_/_H6N2|CY109250|A/duck/Guangxi/2140/2006
GCTTGCAACTGGACTGAGAAATGTTCCACAGATTGAGACTAGAGGACTTTTTGGAGCTATCGCAGGG
>A_/_H6N2|CY109242|A/duck/Guangxi/1248/2006
GCTTGCAACTGGACTGAGAAATGTTCCACAGATTGAGACTAGAGGACTTTTTGGAGCTATCGCAGGG
>A_/_H6N2|CY109234|A/duck/Guangxi/1157/2006
GCTTGCAACTGGACTGAGAAATGTTCCACAGATTGAGACTAGAGGACTTTTTGGAGCTATCGCAGGG
>A_/_H6N2|CY109226|A/duck/Guangxi/1074/2006
GCTTGCAACTGGACTGAGAAATGTTCCACAGATTGAGACTAGAGGACTTTTTGGAGCTATCGCAGGG
>A_/_H6N6|AB704719|A/duck/Vietnam/OIE-2562/2011
GCTTGCAACTGGACTAAGGAATGTTCCACAAATAGAAACTAGAGGACTATTTGGAGCTATTGCAGGC
>A_/_H6N6|CY110973|A/duck/Hubei/5/2010
GCTTGCAACTGGACTAAGGAATGTTCCACAAATAGAAACTAGAGGACTATTTGGAGCTATTGCAGGC
>A_/_H6N6|CY110965|A/duck/Hubei/5/2010
GCTTGCAACTGGACTAAGGAATGTTCCACAAATAGAAACTAGAGGACTATTTGGAGCTATTGCAGGC
>A_/_H6N6|CY110957|A/duck/Hubei/5/2010
GCTTGCAACTGGACTAAGGAATGTTCCACAAATAGAAACTAGAGGACTATTTGGAGCTATTGCAGGC
>A_/_H6N6|CY110949|A/duck/Hubei/2/2010
GCTTGCAACTGGACTAAGGAATGTTCCACAAATAGAAACTAGAGGACTATTTGGAGCTATTGCAGGC
>A_/_H6N6|CY110941|A/duck/Hubei/10/2010
GCTTGCAACTGGACTAAGGAATGTTCCACAAATAGAAACTAGAGGACTATTTGGAGCTATTGCAGGC
>A_/_H6N1|AB669136|A/duck/Tsukuba/561/2006(H6N1)
GCTTGCAACTGGACTGAGAAATGTTCCACAGATTGAGACTAGAGGACTTTTTGGAGCTATCGCAGGG
>A_/_H6N2|CY102590|A/shorebird/Delaware_Bay/287/1999
GCTTGCAACTGGGCTAAGAAATGTCCCAAAGGTTGAGACCAGAGGGCTTTTCGGAGCCATCGCAGGT
>A_/_H6N2|CY102641|A/shorebird/Delaware_Bay/77/2001
GCTTGCAACTGGGCTAAGAAATGTCCCAAAGGTTGATACCAGAGGACTTTTCGGAGCCATAGCAGGT
>A_/_H6N5|CY098532|A/aquatic_bird/Korea/W69/2005
GCTTGCAACTGGACTGAGAAATGTTCCACAGATTGAGACTAGAGGACTTTTTGGAGCTATCGCAGGG
>A_/_H6N2|CY098222|A/aquatic_bird/Korea/CN17/2009
GCTTGCAACTGGACTGAGAAATGTTCCACAGATTGAGACCAGAGGACTTTTTGGAGCTATCGCAGGG
>A_/_H6N1|CY098230|A/aquatic_bird/Korea/CN20/2009
GCTTGCAACTGGACTGAGAAATGTTCCACAGATTGAGACCAGAGGACTTTTTGGAGCTATCGCAGGG
>A_/_H6N2|CY097454|A/American_green-winged_teal/Wisconsin/2530/2009
GCTTGCAACTGGACTGAGAAATGTTCCACAGATTGAGACTAGAGGACTCTTTGGAGCTATCGCAGGA
>A_/_H6N1|CY097462|A/blue-winged_teal/Wisconsin/2649/2009
GCTTGCAACTGGGCTGAGAAATGTTCCACAGATTGAGACTAGAGGGCTCTTCGGAGCTATCGCAGGA
>A_/_H6N2|CY096053|A/rosy-billed_pochard/Argentina/CIP051-1977/2010
GCTTGCAACTGGACTGAGAAATGTTCCACAGATTGAGACTAGAGGACTATTTGGAGCTATCGCAGGA
>A_/_H6N8|CY096061|A/rosy-billed_pochard/Argentina/CIP051-269/2007
GCTTGCAACTGGACTGAGAAATGTCCCACAGATTGAAACTAGAGGACTCTTCGGCGCTATCGCAGGC
>A_/_H6N1|CY093790|A/American_wigeon/California/6588/2008
GCTTGCAACTGGACTGAGGAATGTTCCACAGATTGAGACTAGAGGACTATTTGGAGCTATCGCAGGA
>A_/_H6N1|CY093806|A/American_wigeon/California/8121/2008
GCTTGCAACTGGACTGAGGAATGTTCCACAGATTGAGACTAGAGGACTATTTGGAGCTATCGCAGGA
>A_/_H6N1|CY093814|A/American_wigeon/California/8141/2008
GCTTGCAACTGGACTGAGGAATGTTCCACAGATTGAGACTAGAGGACTATTTGGAGCTATCGCAGGA
>A_/_H6N1|CY093822|A/American_wigeon/California/8529/2008
GCTTGCAACTGGACTGAGGAATGTTCCACAGATTGAGACTAGAGGACTCTTTGGAGCTATCGCAGGA
>A_/_H6N1|CY093830|A/American_wigeon/California/8547/2008
GCTTGCAACTGGACTGAGGAATGTTCCACAGATTGAGACTAGAGGACTCTTTGGAGCTATCGCAGGA
>A_/_H6N1|CY093846|A/American_wigeon/California/8763/2008
GCTTGCAACTGGACTGAGGAATGTTCCACAGATTGAGACTAGAGGACTCTTTGGAGCTATCGCAGGA
>A_/_H6N1|CY093854|A/American_wigeon/California/HKWF296C/2007
GCTTGCAACTGGACTGAGAAATGTTCCACAGATTGAGACTAGAGGGCTCTTTGGAGCTATCGCAGGA
>A_/_H6N1|CY093870|A/green-winged_teal/California/6990/2008
GCTTGCAACTGGACTGAGGAATGTTCCACAGATTGAGACTAGAGGACTCTTTGGAGCTATCGCAGGA
>A_/_H6N2|CY093878|A/green-winged_teal/California/7972/2008
GCTTGCAACTGGACTTAGAAATGTTCCACAGATTGAGACTAGAGGGCTCTTTGGAGCTATCGCAGGA
>A_/_H6N1|CY093957|A/greater_white-fronted_goose/California/6461/2008
GCTTGCAACTGGACTGAGGAATGTTCCACAGATTGAGACTAGAGGACTATTTGGAGCTATCGCAGGA
>A_/_H6N1|CY093965|A/greater_white-fronted_goose/California/6548/2008
GCTTGCAACTGGACTGAGGAATGTTCCACAGATTGAGACTAGAGGACTCTTTGGAGCTATCGCAGGA
>A_/_H6N1|CY094389|A/American_wigeon/California/8363/2008
GCTTGCAACTGGACTGAGGAATGTTCCACAGATTGAGACTAGAGGACTCTTTGGAGCTATCGCAGGA
>A_/_H6N1|CY094405|A/American_wigeon/California/8910/2008
GCTTGCAACTGGACTGAGGAATGTTCCACAGATTGAGACTAGAGGACTCTTTGGAGCTATCGCAGGA
>A_/_H6N1|CY094413|A/American_wigeon/California/9044/2008
GCTTGCAACTGGACTGAGGAATGTTCCACAGATTGAGACTAGAGGACTCTTTGGAGCTATAGCAGGA
>A_/_H6N1|CY094421|A/American_wigeon/California/HKWF041C/2007
GCTTGCAACTGGACTGAGAAATGTTCCACAGATTGAGACTAGAGGGCTCTTTGGAGCTATCGCAGGA
>A_/_H6N5|CY094429|A/American_wigeon/California/HKWF541C/2007
GCTTGCAACTGGACTGAGAAATGTTCCACAGATTGAGACTAGAGGACTCTTTGGAGCTATCGCAGGA
>A_/_H6N1|CY094453|A/green-winged_teal/California/8612/2008
GCTTGCAACTGGACTGAGGAATGTTCCACAGATTGAGACTAGAGGACTCTTTGGAGCTATCGCAGGA
>A_/_H6N1|CY094493|A/greater_white-fronted_goose/California/6365/2008
GCTTGCAACTGGACTGAGGAATGTTCCACAGATTGAGACTAGAGGACTCTTTGGAGCTATCGCAGGA
>A_/_H6N1|CY094871|A/Pacific_black_duck/Western_Australia/2708/1979
ACTGGCAACTGGTCTGAGAAATGTCCCACAGGCAGAGACGAGAGGATTGTTCGGGGCCATAGCTGGG
>A_/_H6N1|CY095354|A/green-winged_teal/Nova_Scotia/14917/2005
GCTTGCAACTGGACTAAGAAATGTTCCACAGATTGAAACTAGAGGACTTTTCGGAGCCATCGCAGGT
>A_/_H6N5|CY095616|A/blue-winged_teal/Ohio/1918/2006
GCTTGCAACTGGACTAAGAAATGTTCCACAGATTGAAACTAGAGGACTTTTCGGAGCCATCGCAGGT
>A_/_H6N5|JF789626|A/mallard/Czech_Republic/14924-1/2007
GCTTGCAACTGGACTAAGAAATGTTCCACAGATTGAAACTAGAGGACTTTTCGGAGCTATCGCAGGT
>A_/_H6N6|HM050392|A/Muscovy_duck/Fujian/FZ01/2008
GCTTGCAACTGGGCTAAGGAATGTTCCACAAATAGAAACTAGAGGACTTTTTGGAGCTATTGCAGGC
>A_/_H6N2|AB593439|A/Muscovy_duck/Vietnam/G33/2007
GCTTGCAACTGGACTGAGAAATGTTCCACAGATTGAGACTAGAGGACTTTTTGGAGCTATTGCAGGG
>A_/_H6N2|AB569543|A/duck/Zambia/10/2009
GCTTGCAACTGGACTGAGAAATGTTCCTCAGATTGAGACTAGGGGACTCTTCGGAGCTATTGCAGGA
>A_/_H6N2|AB569527|A/duck/Zambia/08/2009
GCTTGCAACTGGACTGAGAAATGTTCCTCAGATTGAGACTAGGGGACTCTTCGGAGCTATTGCAGGA
>A_/_H6N2|AB569487|A/duck_/Zambia/03/2008
GCTTGCAACTGGACTGAGAAATGTTCCTCAGATTGAGACTAGAGGACTCTTCGGAGCTATTGCAGGA
>A_/_H6N2|AB569479|A/duck/Zambia/02/2008
GCTTGCAACTGGACTGAGAAATGTTCCTCAGATTGAGACTAGAGGACTCTTCGGAGCTATTGCAGGA
>A_/_H6N2|CY081380|A/blue-winged_teal/Ohio/1386/2005
GCTTGCAACTGGACTAAGAAATGTTCCACAGATTGAAACTAGAGGACTTTTCGGAGCCATCGCAGGT
>A_/_H6N5|CY077660|A/Pacific_black_duck/Western_Australia/4045/1980
ACTGGCAACTGGTCTGAGAAATGTCCCACAGGCAGAGACAAGAGGATTGTTCGGGGCCATAGCAGGG
>A_/_H6N1|CY077118|A/shorebird/Delaware/255/2006
GCTTGCAACTGGACTGAGAAATGTTCCACAGATTGGGACTAGAGGACTCTTTGGAGCTATCGCAGGA
>A_/_H6N1|CY076669|A/greater_white-fronted_goose/California/44358-112/2007
GCTTGCAACTGGACTGAGAAATGTTCCACAGATTGAGACTAGAGGACTCTTTGGAGCTATCGCAGGA
>A_/_H6N1|CY076661|A/greater_white-fronted_goose/California/44358-095/2007
GCTTGCAACTGGACTGAGAAATGTTCCACAGATTGAGACTAGAGGACTCTTTGGAGCTATTGCAGGA
>A_/_H6N1|CY076653|A/greater_white-fronted_goose/California/44358-089/2007
GCTTGCAACTGGACTGAGAAATGTTCCACAGATTGAGACTAGAGGACTCTTTGGAGCTATTGCAGGA
>A_/_H6N1|CY076077|A/greater_white-fronted_goose/California/44358-077/2007
GCTTGCAACTGGACTGAGAAATGTTCCACAGATTGAGACTAGAGGGCTCTTTGGAGCTATCGCAGGA
>A_/_H6N2|CY067710|A/rosy-billed_pochard/Argentina/CIP051-925/2008
GCTTGCAACTGGACTGAGAAATGTCCCACAGATTGAAACTAGAGGACTCTTCGGCGCTATCGCAGGC
>A_/_H6N8|CY067702|A/rosy-billed_pochard/Argentina/CIP051-575/2007
GCTTGCAACTGGACTGAGAAATGTCCCACAGATTGAAACTAGAGGACTCTTCGGCGCTATCGCAGGC
>A_/_H6N2|CY067694|A/rosy-billed_pochard/Argentina/CIP051-557/2007
GCTTGCAACTGGGCTGAGAAATGTCCCACAGATTGAAACTAGAGGACTCTTCGGTGCTATCGCAGGC
>A_/_H6N2|HM144427|A/duck/Shantou/5540/2001
ACTTGCAACTGGACTAAGGAATGTTCCACAGATAGAAACTAGAGGGCTCTTCGGAGCTATCGCAGGC
>A_/_H6N9|HM144557|A/wild_duck/Shantou/311/2001
ACTTGCAACTGGACTAAGGAATGTTCCACAGATTGAGACTAGAGGACTCTTCGGAGCTATTGCAGGC
>A_/_H6N8|HM144551|A/wild_duck/Shantou/1737/2000
ACTTGCAACTGGACTAAGGAATGTTCCACAGATTGAGACTAGAGGACTCTTCGGGGCTATCGCAGGC
>A_/_H6N8|HM144553|A/duck/Shantou/2954/2003
ACTTGCAACTGGACTAAGGAATGTTCCACAGATTGAAACTAGAGGACTCTTCGGGGCTATCGCGGGC
>A_/_H6N8|HM144555|A/mallard/Jiangxi/6285/2004
GCTTGCAACTGGGCTGAGAAATGTTCCACAGATTGAGACTAGAGGACTTTTTGGAGCTATAGCAGGG
>A_/_H6N8|HM144556|A/mallard/Jiangxi/4408/2005
GCTTGCAACTGGACTGAGAAATGTTCCACAGATTGAGACTAGAGGACTTTTTGGAGCTATAGCAGGG
>A_/_H6N6|HM144538|A/duck/Shantou/4893/2001
ACTTGCAACTGGACTAAGGAATGTTCCACAGATTGAAACTAGAGGACTCTTCGGGGCTATCGCGGGC
>A_/_H6N6|HM144539|A/wild_duck/Shantou/192/2004
ACTTGCAACTGGACTAAGGAATGTTCCACAGATTGAAACTAGAGGACTCTTCGGAGCTATTGCGGGC
>A_/_H6N6|HM144540|A/mallard/Jiangxi/413/2004
GCTTGCAACTGGACTGAGAAATGTTCCACAGATCGAGACTAGAGGACTTTTTGGAGCTATCGCAGGG
>A_/_H6N6|HM144541|A/duck/Shantou/6233/2004
GCTTGCAACTGGACTAAGGAATGTTCCACAAATAGAAACTAGAGGACTTTTTGGAGCTATTGCAGGC
>A_/_H6N6|HM144542|A/duck/Shantou/31/2005
GCTTGCAACTGGACTAAGGAATGTTCCACAAATAGAAACTAGAGGACTTTTTGGAGCTATTGCAGGC
>A_/_H6N6|HM144544|A/mallard/Shantou/972/2005
GCTTGCAACTGGACTAAGGAATGTTCCACAAATAGAAACTAGAGGACTTTTTGGAGCTATTGCAGGC
>A_/_H6N6|HM144545|A/duck/Shantou/8365/2005
GCTTGCAACTGGACTAAGGAATGTTCCACAAATAGAAACTAGAGGACTTTTTGGAGCTATTGCAGGC
>A_/_H6N6|HM144546|A/duck/Shantou/11392/2005
GCTTGCAACTGGACTAAGGAATGTTCCACAAATAGAAACTAGAGGACTTTTTGGAGCTATTGCAGGC
>A_/_H6N6|HM144547|A/duck/Fujian/11661/2005
GCTTGCAACTGGACTAAGGAATGTTCCACAAATAGAAACTAGAGGACTTTTTGGAGCTATTGCAGGC
>A_/_H6N6|HM144548|A/duck/Fujian/12035/2005
GCTTGCAACTGGACTAAGGAATGTTCCACAAATAGAAACTAGAGGACTTTTTGGAGCTATTGCCGGC
>A_/_H6N6|HM144549|A/goose/Shantou/18647/2005
GCTTGCAACTGGACTAAGGAATGTTCCACAAATAGAAACTAGAGGACTTTTTGGAGCTATTGCAGGC
>A_/_H6N6|HM144550|A/duck/Shantou/20313/2005
GCTTGCAACTGGACTAAGGAATGTTCCACAAATAGAAACTAGAGGACTTTTTGGAGCTATTGCAGGC
>A_/_H6N5|HM144532|A/duck/Hunan/5613/2003
GCTTGCAACTGGACTGAGAAATGTTCCACAGATTGAGACTAGAGGACTTTTTGGAGCTATCGCAGGG
>A_/_H6N5|HM144533|A/duck/Guangxi/1455/2004
GCTTGCAACTGGACTGAGAAATGTTCCACAGATTGAGACTAGAGGACTTTTTGGAGCTATCGCAGGG
>A_/_H6N5|HM144534|A/mallard/Jiangxi/8341/2004
GCTTGCAACTGGACTGAGAAATGTTCCACAGATTGAGACTAGAGGACTTTTTGGAGCTATCGCAGGG
>A_/_H6N5|HM144535|A/mallard/Jiangxi/8346/2004
GCTTGCAACTGGACTGAGAAATGTTCCACAGATTGAGACTAGAGGACTTTTTGGAGCTATCGCAGGG
>A_/_H6N5|HM144536|A/duck/Guangxi/585/2005
GCTTGCAACTGGACTGAGAAATGTTCCACAGATTGAGACTAGAGGACTTTTTGGAGCTATCGCAGGG
>A_/_H6N5|HM144537|A/duck/Hunan/748/2005
ACTTGCAACTGGACTGAGAAATGTTCCACAGATTGAGACTAGAGGGCTTTTTGGAGCTATCGCAGGG
>A_/_H6N2|HM144396|A/duck/Shantou/83/2000
GCTTGCAACTGGACTGAGAAATGTTCCACAGATTGAAACTAGAGGACTCTTCGGAGCTATCGCAGGT
>A_/_H6N2|HM144397|A/duck/Shantou/259/2000
ACTTGCAACTGGACTAAGGAATGTTCCACAGATTGAAACTAGAGGACTCTTCGGGGCTATCGCAGGC
>A_/_H6N2|HM144398|A/duck/Shantou/339/2000
ACTTGCAACTGGACTAAGGAATGTTCCACAGATTGAGACTAGAGGACTCTTCGGGGCTATCGCAGGC
>A_/_H6N2|HM144399|A/duck/Shantou/1252/2000
ACTTGCAACTGGACTAAGGAATGTTCCACAGATTGAGACTAGAGGACTCTTCGGGGCTATCGCAGGC
>A_/_H6N2|HM144400|A/wild_duck/Shantou/1651/2000
ACTTGCAACTGGACTAAGGAATGTTCCACAGATTGAGACTAGAGGACTCTTCGGGGCTATCGCAGGC
>A_/_H6N2|HM144401|A/duck/Shantou/1655/2000
ACTTGCAACTGGACTAAGGAATGTTCCACAGATTGAAACTAGAGGACTCTTCGGAGCTATCGCAGGC
>A_/_H6N2|HM144402|A/duck/Shantou/1840/2000
ACTTGCAACTGGACTAAGGAATGTTCCACAGATTGAAACTAGAGGACTCTTCGGAGCTATCGCAGGC
>A_/_H6N2|HM144403|A/wild_duck/Shantou/261/2001
ACTTGCAACTGGACTGAGGAATGTTCCACAGATTGAAACTAGAGGACTCTTCGGGGCTATCGCAGGC
>A_/_H6N2|HM144404|A/duck/Shantou/728/2001
ACTTGCAACTGGACTAAGGAATGTTCCACAGATTGAAACTAGAGGACTCTTCGGAGCTATCGCAGGC
>A_/_H6N2|HM144405|A/duck/Shantou/1090/2001
ACTTGCAACTGGACTAAGGAATGTTCCACAGATTGAGACTAGAGGACTATTCGGGGCTATCGCAGGC
>A_/_H6N2|HM144406|A/duck/Shantou/1197/2001
ACTTGCAACTGGACTAAGGAATGTTCCACAGATTGAGACTAGAGGACTCTTCGGGGCTATCGCAGGC
>A_/_H6N2|HM144407|A/duck/Shantou/1286/2001
ACTTGCAACTGGACTAAGGAATGTTCCACAGATTGAGACTAGAGGACTCTTCGGGGCTATCGCAGGC
>A_/_H6N2|HM144408|A/wild_duck/Shantou/1381/2001
ACTTGCAACTGGACTAAGGAATGTTCCACAGATTGAAACTAGAGGACTCTTTGGAGCTATAGCAGGC
>A_/_H6N2|HM144409|A/duck/Shantou/1522/2001
ACTTGCAACTGGGCTAAGGAATGTTCCACAGATTGAGACTAGAGGACTCTTCGGGGCTATCGCAGGC
>A_/_H6N2|HM144410|A/duck/Shantou/1586/2001
ACTTGCAACTGGACTAAGGAATGTTCCACAGATTGAGACTAGAGGACTCTTCGGGGCTATCGCAGGC
>A_/_H6N2|HM144411|A/wild_duck/Shantou/2026/2001
ACTTGCAACTGGACTAAGGAATGTTCCACAGATTGAAACGAGAGGACTCTTCGGAGCTATTGCAGGC
>A_/_H6N2|HM144412|A/duck/Shantou/2167/2001
ACTTGCAACTGGACTAAGGAATGTTCCACAGATTGAGACTAGAGGACTCTTCGGGGCTATCGCAGGC
>A_/_H6N2|HM144413|A/wild_duck/Shantou/2395/2001
GCTTGCAACTGGACTAAGGAATGTTCCACAGATTGAAACTAGAGGACTCTTCGGAGCTATCGCAGGC
>A_/_H6N2|HM144414|A/duck/Shantou/2444/2001
ACTTGCAACTGGACTAAGGAATGTTCCACAGATTGAAACTAGAGGACTCTTCGGAGCTATCGCAGGC
>A_/_H6N2|HM144415|A/duck/Shantou/2542/2001
ACTTGCAACTGGACTAAGGAATGTTCCACAGATTGAAACTAGAGGACTCTTCGGAGCTATCGCAGGC
>A_/_H6N2|HM144416|A/duck/Shantou/3655/2001
ACTTGCAACTGGACTAAGGAATGTTCCACAGATTGAGACTAGAGGACTCTTCGGGGCTATCGCGGGC
>A_/_H6N2|HM144417|A/duck/Shantou/3939/2001
ACTTGCAACTGGACTAAGGAATGTTCCACAGATTGAAACTAGAGGACTCTTCGGAGCTATTGCAGGC
>A_/_H6N2|HM144418|A/duck/Shantou/3976/2001
ACTTGCAACTGGACTAAGGAATGTTCCACAGATTGAAACTAGAGGACTCTTCGGAGCTATTGCAGGC
>A_/_H6N2|HM144420|A/duck/Shantou/4267/2001
GCTTGCAACTGGACTAAGGAATGTTCCACAGATTGAGACTAGAGGACTCTTCGGGGCTATCGCGGGC
>A_/_H6N2|HM144421|A/duck/Shantou/4371/2001
ACTTGCAACTGGACTAAGGAATGTTCCACAGATTGAAACTAGAGGACTCTTCGGGGCTATCGCGGGC
>A_/_H6N2|HM144424|A/duck/Shantou/4534/2001
ACTTGCAACTGGACTAAGGAATGTTCCACAGATTGAAACTAGAGGACTCTTCGGGGCTATCGCGGGC
>A_/_H6N2|HM144425|A/duck/Shantou/5507/2001
ACTTGCAACTGGACTAAGGAATGTTCCACAGATAGAAACTAGAGGGCTCTTCGGAGCTATCGCAGGC
>A_/_H6N2|HM144426|A/duck/Shantou/5525/2001
ACTTGCAACTGGACTAAGGAATGTTCCACAGATTGAAACTAGAGGACTCTTCGGGGCTATCGCGGGC
>A_/_H6N2|HM144429|A/duck/Shantou/5579/2001
ACTTGCAACTGGACTAAGGAATGTTCCACAGATAGAAACTAGAGGGCTCTTCGGAGCTATCGCAGGC
>A_/_H6N2|HM144430|A/wild_duck/Shantou/41/2002
ACTTGCAACTGGACTAAGGAATGTTCCACAGATTGAGACTAGAGGACTCTTCGGGGCTATCGCGGGC
>A_/_H6N2|HM144434|A/duck/Shantou/313/2002
ACTTGCAACTGGACTAAGGAATGTTCCACAGATTGAAACGAGAGGACTCTTCGGAGCTATTGCAGGC
>A_/_H6N2|HM144435|A/wild_duck/Shantou/488/2002
ACTTGCAACTGGACTAAGGAATGTTCCACAGATTGAGACTAGAGGACTCTTCGGGGCTATCGCGGGC
>A_/_H6N2|HM144436|A/duck/Shantou/494/2002
GCTTGCAACTGGACTAAGGAATGTTCCACAGATTGAGACTAGAGGACTCTTCGGGGCTATCGCGGGC
>A_/_H6N2|HM144437|A/wild_duck/Shantou/641/2002
ACTTGCAACTGGACTAAGGAATGTTCCACAGATTGAGACTAGAGGACTCTTCGGGGCTATCGCGGGC
>A_/_H6N2|HM144438|A/duck/Shantou/674/2002
ACTTGCAACTGGACTAAGGAATGTTCCACAGATAGAAACTAGAGGGCTCTTCGGAGCTATCGCAGGC
>A_/_H6N2|HM144439|A/goose/Shantou/756/2002
ACTTGCTACTGGACTAAGGAACGTTCCACAGATTGAAACGAGAGGACTCTTCGGAGCTATTGCAGGC
>A_/_H6N2|HM144440|A/wild_duck/Shantou/865/2002
ACTTGCAACTGGACTAAGGAATGTTCCACAGATTGAAACTAGAGGACTCTTCGGAGCTATTGCAGGC
>A_/_H6N2|HM144442|A/goose/Shantou/879/2002
ACTAGCAACTGGACTAAGGAATGTTCCACAGATAGAAACTAGAGGGCTCTTCGGAGCTATCGCAGGC
>A_/_H6N2|HM144443|A/wild_duck/Shantou/1068/2002
ACTTGCAACTGGACTAAGGAATGTTCCACAGATTGAGACTAGAGGACTCTTCGGGGCTATCGCGGGC
>A_/_H6N2|HM144444|A/duck/Shantou/1211/2002
ACTTGCAACTGGACTAAGGAATGTTCCACAGATTGAAACGAGAGGACTCTTCGGAGCTATTGCAGGC
>A_/_H6N2|HM144445|A/duck/Shantou/1215/2002
ACTTGCAACTGGACTAAGGAATGTTCCACAGATTGAAACGAGAGGACTCTTCGGAGCTATTGCAGGC
>A_/_H6N2|HM144446|A/duck/Shantou/1217/2002
ACTAGCAACTGGACTAAGGAATGTTCCACAGATAGAAACCAGAGGACTATTCGGAGCTATTGCAGGC
>A_/_H6N2|HM144447|A/duck/Shantou/1233/2002
ACTAGCAACTGGACTAAGGAATGTTCCACAGATAGAAACTAGAGGGCTCTTCGGAGCTATCGCAGGC
>A_/_H6N2|HM144448|A/duck/Shantou/1249/2002
ACTTGCAACTGGACTAAGGAATGTTCCACAGATTGAAACGAGAGGACTCTTCGGAGCTATTGCAGGC
>A_/_H6N2|HM144449|A/goose/Shantou/1321/2002
ACTAGCAACTGGACTAAGGAATGTTCCACAGATAGAAACTAGAGGGCTCTTCGGAGCTATCGCAGGC
>A_/_H6N2|HM144450|A/wild_duck/Shantou/1494/2002
GCTTGCAACTGGACTAAGGAATGTTCCACAAATTGAAACTAGAGGACTTTTTGGAGCTATTGCAGGC
>A_/_H6N2|HM144451|A/duck/Shantou/1646/2002
ACTTGCAACTGGACTAAGGAATGTTCCACAGATTGAGACTAGAGGACTCTTCGGGGCTATCGCGGGC
>A_/_H6N2|HM144452|A/duck/Shantou/1648/2002
ACTTGCAACTGGACTAAGGAATGTTCCACAGATTGAGACTAGAGGACTCTTCGGGGCTATCGCGGGC
>A_/_H6N2|HM144453|A/duck/Shantou/1674/2002
ACTTGCAACTGGACTAAGGAATGTTCCACAGATTGAGACTAGAGGACTCTTCGGGGCTATCGCGGGC
>A_/_H6N2|HM144454|A/duck/Shantou/1706/2002
ACTTGCAACTGGACTAAGGAATGTTCCACAGATTGAGACTAGAGGACTCTTCGGGGCTATCGCGGGC
>A_/_H6N2|HM144455|A/duck/Shantou/2045/2002
ACTTGCAACTGGACTAAGGAATGTTCCACAGATTGAGACTAGAGGACTCTTCGGGGCTATCGCGGGC
>A_/_H6N2|HM144456|A/duck/Shantou/2061/2002
ACTTGCAACTGGACTAAGGAATGTTCCACAGATTGAGACTAGAGGACTCTTCGGGGCTATCGCGGGC
>A_/_H6N2|HM144458|A/duck/Shantou/2450/2002
ACTTGCAACTGGACTAAGGAATGTTCCACAGATTGAGACTAGAGGACTCTTCGGGGCTATCGCGGGC
>A_/_H6N2|HM144460|A/duck/Shantou/3656/2002
ACTTGCAACTGGACTAAGGAATGTTCCACAGATTGAAACTAGAGGACTCTTCGGGGCTATCGCGGGC
>A_/_H6N2|HM144461|A/duck/Hunan/573/2002
GCTTGCAACTGGACTGAGAAATGTTCCACAGATTGAGACTAGAGGACTTTTTGGAGCTATCGCAGGG
>A_/_H6N2|HM144462|A/duck/Shantou/481/2003
ACTTGCAACTGGACTAAGGAATGTTCCACAGATTGAGACTAGAGGACTCTTCGGGGCTATCGCGGGC
>A_/_H6N2|HM144464|A/duck/Shantou/689/2003
ACTTGCAACTGGACTAAGGAATGTTCCACAGATTGAGACTAGAGGACTCTTCGGGGCTATCGCGGGC
>A_/_H6N2|HM144465|A/wild_duck/Shantou/852/2003
ACTTGCAACTGGACTAAGAAATGTTCCACAGATTGAAACTAGAGGACTCTTCGGAGCTATCGCAGGC
>A_/_H6N2|HM144467|A/duck/Shantou/925/2003
ACTTGCAACTGGACTAAGGAACGTTCCACAGATTGAAACTAGAGGACTCTTCGGGGCTATCGCGGGC
>A_/_H6N2|HM144468|A/duck/Shantou/1658/2003
ACTTGCAACTGGACTAAGGAATGTTCCACAGATTGAAACTAGAGGACTCTTCGGAGCTATTGCGGGC
>A_/_H6N2|HM144469|A/duck/Shantou/1838/2003
ACTTGCAACTGGACTAAGAAATGTTCCACAGATTGAAACTAGAGGACTCTTCGGAGCTATCGCAGGC
>A_/_H6N2|HM144470|A/duck/Shantou/2195/2003
ACTTGCAACTGGACTAAGGAATGTTCCACAGATTGAAACTAGAGGACTCTTCGGGGCTATCGCGGGC
>A_/_H6N2|HM144471|A/duck/Shantou/2834/2003
ACTTGCAACTGGACTAAGGAATGTTCCACAGATTGAAACTAGAGGACTCTTCGGGGCTATCGCGGGC
>A_/_H6N2|HM144472|A/wild_duck/Shantou/2853/2003
GCTTGCAACTGGACTAAGGAATGTTCCACAAATAGAAACTAGAGGACTTTTTGGAGCTATTGCAGGC
>A_/_H6N2|HM144473|A/wild_duck/Shantou/3155/2003
GCTTGCAACTGGGCTAAGGAATGTTCCACAAATAGAAACTAGAGGACTTTTTGGAGCTATTGCAGGC
>A_/_H6N2|HM144474|A/duck/Shantou/3274/2003
ACTTGCAACTGGACTAAGGAATGTTCCACAGATTGAAACTAGAGGACTCTTTGGAGCTATTGCGGGC
>A_/_H6N2|HM144475|A/wild_duck/Shantou/3433/2003
GCTTGCAACTGGGCTAAGGAATGTTCCACAAATAGAAACTAGAGGACTTTTTGGAGCTATTGCAGGC
>A_/_H6N2|HM144476|A/duck/Shantou/3550/2003
ACTTGCAACTGGACTAAGGAATGTTCCACAGATTGAAACTAGAGGACTCTTTGGAGCTATTGCGGGC
>A_/_H6N2|HM144478|A/mallard/Jiangxi/7376/2003
GCTTGCAACTGGACTGAGAAATGTTCCACAGATCGAGACTAGAGGACTCTTTGGAGCTATCGCAGGG
>A_/_H6N2|HM144479|A/duck/Shantou/171/2004
ACTTGCAACTGGACTAAGGAATGTTCCACAGATTGAAACTAGAGGACTCTTCGGGGCTATCGCGGGC
>A_/_H6N2|HM144480|A/duck/Shantou/887/2004
ACTTGCAACTGGACTAAGGAATGTTCCACAGATTGAAACTAGAGGACTCTTCGGGGCTATCGCGGGC
>A_/_H6N2|HM144481|A/duck/Shantou/3667/2004
GCTTGCAACTGGACTAAGGAATGTTCCACAAATAGAAACTAGAGGACTTTTTGGAGCTATTGCAGGC
>A_/_H6N2|HM144482|A/wild_duck/Shantou/4086/2004
ACTTGCAACTGGACTAAGGAATGTTCCACAGATTGAAACTAGAGGACTCTTCGGGGCTATCGCGGGC
>A_/_H6N2|HM144483|A/duck/Shantou/5104/2004
ACTTGCAACTGGACTAAGGAATGTTCCACAGATTGAAACTAGAGGACTCTTCGGGGCTATCGCGGGC
>A_/_H6N2|HM144484|A/wild_duck/Shantou/5769/2004
ACTTGCAACTGGACTAAGGAATGTTCCACAGATTGAGACTAGAGGACTCTTCGGGGCTATCGCGGGC
>A_/_H6N2|HM144485|A/duck/Shantou/6847/2004
GCTTGCAACTGGACTAAGGAATGTTCCACAAATAGAAACTAGAGGACTTTTTGGAGCTATTGCAGGC
>A_/_H6N2|HM144486|A/wild_duck/Shantou/7307/2004
GCTTGCAACTGGACTAAGGAATGTTCCACAAATAGAAACTAGAGGACTTTTTGGAGCTATTGCAGGC
>A_/_H6N2|HM144487|A/duck/Shantou/7880/2004
ACTTGCAACTGGACTAAGGAATGTTCCACAGATTGAGACTAGAGGACTCTTCGGGGCTATCGCGGGC
>A_/_H6N2|HM144488|A/wild_duck/Shantou/7900/2004
GCTTGCAACTGGACTAAGGAATGTTCCACAAATAGAAACTAGAGGACTTTTTGGAGCTATTGCAGGC
>A_/_H6N2|HM144489|A/mallard/Jiangxi/8264/2004
GCTTGCAACTGGACTGAGAAATGTTCCACAGATTGAGACTAGAGGACTTTTTGGAGCTATCGCAGGG
>A_/_H6N2|HM144490|A/wild_duck/Shantou/180/2005
GCTTGCAACTGGACTAAGGAATGTTCCACAAATAGAGACTAGAGGACTTTTTGGAGCTATTGCAGGC
>A_/_H6N2|HM144491|A/mallard/Shantou/198/2005
GCTTGCAACTGGACTAAGGAATGTTCCACAAATAGAAACTAGAGGACTTTTTGGAGCTATTGCAGGC
>A_/_H6N2|HM144492|A/duck/Shantou/924/2005
GCTTGCAACTGGACTAAGGAATGTTCCACAAATAGAAACCAGAGGACTTTTTGGAGCTATTGCAGGC
>A_/_H6N2|HM144493|A/duck/Shantou/2472/2005
GCTTGCAACTGGACTAAGGAATGTTCCACAAATAGAAACTAGAGGACTTTTTGGAGCTATTGCAGGC
>A_/_H6N2|HM144494|A/duck/Shantou/3324/2005
GCTTGCAACTGGACTAAGGAATGTTCCACAAATAGAAACTAGAGGACTTTTTGGAGCTATTGCAGGC
>A_/_H6N2|HM144495|A/duck/Shantou/4617/2005
GCTTGCAACTGGACTAAGGAATGTTCCACAAATAGAAACTAGAGGACTTTTTGGAGCTATTGCAGGC
>A_/_H6N2|HM144496|A/duck/Shantou/5480/2005
GCTTGCAACTGGACTAAGGAATGTTCCACAAATAGAAACTAGAGGACTTTTTGGAGCTATTGCAGGC
>A_/_H6N2|HM144497|A/duck/Shantou/5808/2005
GCTTGCAACTGGACTAAGGAATGTTCCACAAATAGAAACTAGAGGACTTTTTGGAGCTATTGCAGGC
>A_/_H6N2|HM144498|A/duck/Shantou/6698/2005
GCTTGCAACTGGACTAAGAAATGTTCCACAAATAGAAACTAGAGGACTTTTTGGAGCTATTGCAGGC
>A_/_H6N2|HM144499|A/duck/Shantou/7568/2005
GCTTGCAACTGGACTAAGGAATGTTCCACAAATAGAAACTAGAGGACTTTTTGGAGCTATTGCAGGC
>A_/_H6N2|HM144500|A/duck/Shantou/8379/2005
GCTTGCAACTGGACTAAGGAATGTTCCACAAATAGAAACTAGAGGACTTTTTGGAGCTATTGCAGGC
>A_/_H6N2|HM144501|A/duck/Shantou/10196/2005
GCTTGCAACTGGACTAAGGAATGTTCCACAAATAGAAACTAGAGGACTTTTTGGAGCTATTGCAGGC
>A_/_H6N2|HM144502|A/duck/Shantou/13145/2005
GCTTGCAACTGGACTAAGGAATGTTCCACAAATAGAAACTAGAGGACTTTTTGGAGCTATTGCAGGC
>A_/_H6N2|HM144504|A/duck/Shantou/14062/2005
GCTTGCAACTGGACTAAGGAATGTTCCACAAATAGAAACTAGAGGACTTTTTGGAGCTATTGCAGGC
>A_/_H6N2|HM144505|A/duck/Shantou/14966/2005
GCTTGCAACTGGACTAAGGAATGTTCCACAAATAGAAACTAGAGGACTTTTTGGAGCTATTGCAGGC
>A_/_H6N2|HM144506|A/duck/Shantou/16432/2005
GCTTGCAACTGGACTAAGGAATGTTCCACAAATAGAAACTAGAGGACTTTTTGGAGCTATTGCAGGC
>A_/_H6N2|HM144507|A/duck/Shantou/17232/2005
GCTTGCAACTGGACTAAGGAATGTTCCACAAATAGAAACTAGAGGACTTTTTGGAGCTATTGCAGGC
>A_/_H6N2|HM144508|A/duck/Shantou/17887/2005
GCTTGCAACTGGACTAAGGAATGTTCCACAAATAGAAACTAGAGGACTTTTTGGAGCTATTGCAGGC
>A_/_H6N2|HM144509|A/duck/Shantou/22596/2005
GCTTGCAACTGGGCTAAGGAATGTTCCACAAATAGAAACTAGAGGACTTTTTGGAGCTATTGCAGGC
>A_/_H6N2|HM144510|A/duck/Guangxi/141/2005
GCTTGCAACTGGACTGAGAAATGTTCCACAGATTGAGACTAGAGGACTTTTTGGAGCTATCGCAGGG
>A_/_H6N2|HM144511|A/duck/Guangxi/1598/2005
GCTTGCAACTGGATTGAGAAATGTTCCACAGATTGAGACTAGAGGACTTTTTGGAGCTATCGCAGGG
>A_/_H6N2|HM144512|A/duck/Guangxi/3459/2005
GCTTGCAACTGGACTGAGAAATGTTCCACAGATTGAGACTAGAGGACTTTTTGGAGCTATCGCAGGG
>A_/_H6N2|HM144513|A/duck/Hunan/491/2005
GCTTGCAACCGGACTGAGAAATGTTCCACAGATTGAAACTAGAGGACTTTTCGGAGCTATCGCAGGG
>A_/_H6N2|HM144514|A/duck/Hunan/908/2005
GCTTGCAACTGGACTAAGGAATGTTCCACAAATAGAAACTAGAGGACTTTTTGGAGCTATTGCAGGC
>A_/_H6N2|HM144515|A/chicken/Hunan/989/2005
GCTTGCAACTGGACTAAGGAATGTTCCACAAATAGAAACTAGAGGACTTTTTGGAGCTATTGCAGGC
>A_/_H6N2|HM144516|A/mallard/Jiangxi/12147/2005
GCTTGCAACTGGACTGAGAAATGTTCCACAGATTGAGACTAGAGGACTTTTTGGAGCTATCGCAGGG
>A_/_H6N2|HM144517|A/duck/Fujian/420/2005
GCTTGCAACTGGACTAAGGAATGTTCCACAAATAGAAACTAGAGGACTTTTTGGAGCTATTGCAGGC
>A_/_H6N2|HM144518|A/duck/Fujian/629/2005
GCTTGCAACTGGACTAAGGAATGTTCCACAAATAGAAACTAGAGGACTTTTTGGAGCTATTGCAGGC
>A_/_H6N2|HM144519|A/duck/Fujian/1695/2005
GCTTGCAACTGGGCTAAGGAATGTTCCACAAATAGAAACTAGAGGACTTTTTGGAGCTATTGCAGGC
>A_/_H6N2|HM144520|A/duck/Fujian/2546/2005
GCTTGCAACTGGACTAAGGAATGTTCCACAAATAGAAACTAGAGGACTTTTTGGAGCTATTGCAGGC
>A_/_H6N2|HM144522|A/duck/Fujian/3701/2005
GCTTGCAACTGGACTAAGGAATGTTCCACAAATAGAAACTAGAGGACTTTTTGGAGCTATTGCAGGC
>A_/_H6N2|HM144523|A/duck/Fujian/3937/2005
GCTTGCAACTGGACTAAGGAATGTTCCACAAATAGAAACTAGAGGACTTTTTGGAGCTATTGCAGGC
>A_/_H6N2|HM144524|A/duck/Fujian/4125/2005
GCTTGCAACTGGACTAAGGAATGTTCCACAAATAGAAACTAGAGGACTTTTTGGAGCTATTGCAGGC
>A_/_H6N2|HM144525|A/duck/Fujian/5117/2005
GCTTGCAACTGGACTAAGGAATGTTCCACAAATAGAAACTAGAGGACTTTTTGGAGCTATTGCAGGC
>A_/_H6N2|HM144526|A/duck/Fujian/5426/2005
GCTTGCAACTGGACTAAGGAATGTTCCACAAATAGAAACTAGAGGACTTTTTGGAGCTATTGCAGGC
>A_/_H6N2|HM144527|A/duck/Fujian/5643/2005
GCTTGCAACTGGACTAAGGAATGTTCCACAAATAGAAACTAGAGGACTTTTTGGAGCTATTGCAGGC
>A_/_H6N2|HM144528|A/duck/Fujian/7033/2005
GCTTGCAACTGGACTAAGGAATGTTCCACAAATAGAAACTAGAGGACTTTTTGGAGCTATTGCAGGC
>A_/_H6N2|HM144529|A/duck/Fujian/8719/2005
GCTTGCAACTGGACTAAGGAATGTTCCACAAATAGAAACTAGAGGACTTTTTGGAGCTATTGCAGGC
>A_/_H6N2|HM144530|A/duck/Fujian/11339/2005
GCTTGCAACTGGGCTAAGGAATGTTCCACAAATAGAAACTAGAGGACTTTTTGGAGCTATTGCAGGC
>A_/_H6N2|HM144531|A/duck/Fujian/12371/2005
GCTTGCAACTGGACTAAGGAATGTTCCACAAATAGAAACTAGAGGACTTTTTGGAGCTATTGCAGGC
>A_/_H6N1|HM144388|A/mallard/Jiangxi/227/2003
GCTTGCAACTGGACTGAGAAATGTTCCACAGATCGAGACTAGAGGACTTTTTGGAGCTATCGCAGGG
>A_/_H6N1|HM144389|A/mallard/Jiangxi/6845/2003
GCTTGCAACTGGACTGAGAAATGTTCCACAGATCGAGGCTAGAGGACTTTTTGGAGCTATCGCAGGG
>A_/_H6N1|HM144390|A/mallard/Jiangxi/7787/2003
GCTTGCAACTGGACTGAGAAATGTTCCACAGATTGAGACTAGAGGACTTTTTGGAGCTATCGCAGGG
>A_/_H6N1|HM144392|A/duck/Hunan/177/2005
GCTTGCAACTGGACTGAGAAATGTTCCACAGATTGAGACTAGAGGACTTTTTGGAGCTATCGCAGGG
>A_/_H6N1|HM144393|A/mallard/Jiangxi/10071/2005
GCTTGCAACTGGACTGAGAAATGTTCCACAGATTGAGACTAGAGGACTTTTTGGAGCTATCGCAGGG
>A_/_H6N1|HM144394|A/mallard/Jiangxi/10668/2005
GCTTGCAACTGGACTGAGAAATGTTCCACAGATTGAGACTAGAGGACTTTTTGGAGCTATCGCAGGG
>A_/_H6N1|HM144395|A/mallard/Jiangxi/13228/2005
GCTTGCAACTGGACTGAGAAATGTTCCACAGATTGAGACTAGAGGACTTTTTGGAGCTATCGCAGGG
>A_/_H6N2|CY060439|A/whitefronted_goose/Netherlands/2/1999
GCTTGCAACTGGACTAAGAAATGTTCCACAGATTGAAACTAGAGGACTTTTCGGAGCCATCGCAGGT
>A_/_H6N1|CY060382|A/mallard/Sweden/81/2002
GCTTGCAACTGGACTAAGAAATGTTCCACAGATTGAAACTAGAGGACTTTTCGGAGCCATTGCAGGT
>A_/_H6N2|CY060316|A/mallard/Sweden/52/2003
GCTTGCAACTGGACTAAGAAATGTTCCACAGGTTGAAACTAGAGGACTTTTCGGAGCCATCGCAGGT
>A_/_H6N6|GU324774|A/duck/Jiangsu/022/2009
GCTTGCAACTGGACTAAGGAATGTTCCACAAATAGAAACTAGAGGACTATTTGGAGCTATTGCAGGC
>A_/_H6N2|AY968676|A/turkey/Canada/63
ACTGGCAACTGGTCTGAGAAATGTCCCACAGGCAGAGACAAGAGGATTGTTCGGGGCCATAGCTGGG
>A_/_H6N8|GU052876|A/turkey/Canada/1963
ACTGGCAACTGGTCTGAGAAATGTCCCACAGGCAGAGACAAGAGGATTGTTCGGGGCCATAGCTGGG
>A_/_H6N5|D90303|A/Shearwater/Australia/1/72
ACTTGCAACTGGATTAAGAAATGTTCCGCAAATTGAAACTAGAGGACTTTTCGGAGCTATAGCAGGA
>A_/_H6N5|AB278600|A/shearwater/Australia/1/1972
ACTTGCAACTGGATTAAGAAATGTTCCGCAAATTGAAACTAGAGGACTTTTCGGAGCTATAGCAGGA
>A_/_H6N2|CY020989|A/mallard/Ohio/81/1986
ACTAGCAACTGGTCTGAGAAATGTTCCACAGGCACAAACAAGAGGATTGTTTGGAGCAATAGCTGGG
>A_/_H6N4|GQ117282|A/ring-billed_gull/GA/421733/2001
GCTTGCAACTGGGCTAAGAAATGTCCCAAAGGTTGATACCAGAGGGCTTTTCGGAGCCATAGCAGGT
>A_/_H6N4|GU051393|A/northern_pintail/Texas/184/2002
GCTTGCTACTGGACTAAGAAATGTTCCACAGATTGAAACCAGAGGGCTTTTCGGAGCTATCGCAGGT
>A_/_H6N1|GQ414872|A/spot-billed_duck/Korea/545/2008
GCTTGCAACTGGACTGAGAAATGTTCCACAGATTGAGACCAGAGGACTTTTTGGAGCTATTGCAGGG
>A_/_H6N8|GQ414868|A/spot-billed_duck/Korea/528/2008
GCTTGCAACTGGACTGAGAAATGTTCCACAGATTGAGACCAGAGGACTTTTTGGAGCTATTGCAGGG
>A_/_H6N1|GQ414864|A/mallard/Korea/L08-8/2008
GCTTGCAACTGGACTGAGAAATGTTCCACAGATTGAGACCAGAGGACTTTTTGGAGCTATCGCAGGG
>A_/_H6N2|CY041362|A/Eurasian_wigeon/Sweden/1/2004
GCTTGCAACTGGACTAAGAAATGTTCCACAGATTGAAACTAGAGGACTTTTCGGAGCTATCGCAGGT
>A_/_H6N8|CY043808|A/ring-necked_duck/California/K90/2005
GCTTGCAACTGGACTGAGAAATGTTCCACAGATTGAGACTAGAGGACTCTTTGGAGCTATCGCAGGA
>A_/_H6N2|CY045343|A/northern_shoveler/California/K138/2005
GCTTGCAACTGGACTGAGAAATGTTCCACAGATTGAGACTAGAGGACTTTTTGGAGCTATCGCGGGG
>A_/_H6N2|CY041386|A/barnacle_goose/Netherlands/1/2005
GCTTGCAACTGGACTAAGAAATGTTCCACAGATTGAAACTAGAGGACTTTTCGGAGCTATCGCAGGT
>A_/_H6N1|CY047019|A/ruddy_turnstone/Delaware/291/2006
GCTTGCAACTGGACTGAGAAATGTTCCACAGATTGGGACTAGAGGACTCTTTGGAGCTATCGCAGGA
>A_/_H6N1|CY032924|A/ring-necked_duck/California/HKWF662/2007
GCTTGCAACTGGACTGAGAAATGTTCCACAGATTGAGACTAGAGGACTCTTTGGAGCTATTGCAGGA
>A_/_H6N1|CY033428|A/ring_necked_duck/California/HKWF515/2007
GCTTGCAACTGGACTGAGAAATGTTCCACAGATTGAGACTAGAGGACTCTTTGGAGCTATTGCAGGA
>A_/_H6N1|CY033404|A/ring_necked_duck/California/HKWF402/2007
GCTTGCAACTGGACTGAGAAATGTTCCACAGATTGAGACTAGAGGACTCTTTGGAGCTATTGCAGGA
>A_/_H6N5|CY033436|A/American_wigeon/California/HKWF541/2007
GCTTGCAACTGGACTGAGAAATGTTCCACAGATTGAGACTAGAGGACTCTTTGGAGCTATCGCAGGA
>A_/_H6N1|CY033420|A/American_wigeon/California/HKWF42/2007
GCTTGCAACTGGACTGAGAAATGTTCCACAGATTGAGACTAGAGGACTCTTTGGAGCTATCGCAGGA
>A_/_H6N5|CY032704|A/American_wigeon/California/HKWF371/2007
GCTTGCAACTGGACTGAGAAATGTTCCACAGATTGAGACTAGAGGACTCTTTGGAGCTATCGCAGGA
>A_/_H6N1|CY033396|A/American_wigeon/California/HKWF353/2007
GCTTGCAACTGGACTGAGAAATGTTCCACAGATTGAGACTAGAGGGCTCTTTGGAGCTATCGCAGGA
>A_/_H6N5|CY032900|A/American_wigeon/California/HKWF295/2007
GCTTGCAACTGGGCTGAGAAATGTTCCACAGATTGAAACTAGAGGGCTCTTTGGAGCTATCGCAGGA
>A_/_H6N1|CY033356|A/American_wigeon/California/HKWF1174/2007
GCTTGCAACTGGACTGAGAAATGTTCCACAGATTGAGACTAGAGGACTCTTTGGAGCTATCGCAGGA
>A_/_H6N1|CY043824|A/mallard/Sweden/30/2005
ACTTGCAACTGGACTAAGAAATGTTCCACAGATTGAAACTAGAGGACTTTTCGGAGCCATTGCAGGT
>A_/_H6N5|CY041402|A/mallard/Netherlands/11/2007
GCTTGCAACTGGACTAAGAAATGTTCCACAGATTGAAACTAGAGGACTTTTCGGAGCTATCGCAGGT
>A_/_H6N2|CY041394|A/mallard/Netherlands/71/2006
GCTTGCAACTGGACTAAGAAATGTTCCACAGATTGAAACTAGAGGACTTTTCGGAGCTATCGCAGGT
>A_/_H6N8|CY041378|A/black-headed_gull/Netherlands/1/2005
GCTTGCAACTGGACTAAGAAATGTTCCACAGATTGAAACTAGAGGACTTTTCGGAGCTATCGCAGGT
>A_/_H6N8|CY041370|A/common_teal/Netherlands/2/2005
GCTTGCAACTGGACTAAGAAATGTTCCACAGATTGAAACTAGAGGACTTTTCGGAGCTATCGCAGGT
>A_/_H6N8|CY041282|A/shorebird/Delaware/133/2006
GCTTGCAACTGGACTGAGAAATGTTCCACAGATTGGGACTAGAGGACTCTTTGGAGCTATCGCAGGA
>A_/_H6N1|CY039612|A/northern_pintail/California/HKWF440/2007
GCTTGCAACTGGACTGAGAAATGTTCCACAGATTGAGACTAGAGGGCTCTTTGGAGCTATCGCAGGA
>A_/_H6N1|CY039564|A/greater_white-fronted_goose/California/AKS617/2007
GCTTGCAACTGGACTGAGAAATGTTCCACAGATTGAGACTAGAGGACTCTTTGGAGCTATTGCAGGA
>A_/_H6N1|CY039556|A/gadwall/California/AKS514/2007
GCTTGCAACTGGACTGAGAAATGTTCCACAGATTGAGACTAGAGGTCTCTTTGGAGCTATTGCAGGA
>A_/_H6N2|CY039367|A/mallard/New_Zealand/479-8/2005
GCTTGCAACTGGATTGAGAAATGTTCCACAGATTGAGACTAGAGGACTTTTTGGGGCTATCGCAGGG
>A_/_H6N1|CY035857|A/northern_shoveler/California/HKWF216/2007
GCTTGCAACTGGACTGAGAAATGTTCCACAGATTGAGACTAGAGGGCTCTTTGGAGCTATCGCAGGA
>A_/_H6N1|CY035849|A/northern_pintail/California/HKWF151/2007
GCTTGCAACTGGAATGAGAAATGTTCCACAGATTGAGACTAGAGGACTCTTTGGAGCTATTGCAGGA
>A_/_H6N2|EU152237|A/gull/Moscow/3100/2006
GCTTGCAACTGGACTAAGAAATGTCCCACAGATTGAAACTAGAGGACTTTTCGGAGCTATCGCAGGT
>A_/_H6N8|AB450441|A/duck/Hokkaido/W2/2004
GCTTGCAACTGGACTGAGAAATGTTCCACAGATTGAGACTAGAGGACTTTTTGGAGCTATCGCAGGG
>A_/_H6N2|FM179757|A/teal/Norway/10_476/2005
GCTTGCAACTGGACTAAGAAATGTTCCACAGATTGAAACTAGAGGACTTTTCGGAGCTATCGCAGGT
>A_/_H6N1|EU743286|A/duck/PA/486/1969
GCTGGCAACTGGTCTGAGAAATGTCCCACAGGCAGAGACAAGAGGATTGTTCGGGGCCATAGCTGGG
>A_/_H6N1|EF655836|A/dunlin/Barrow/65/2005
GCTTGCAACTGGACTGAGAAATGTTCCACAGACTGAAACTAGAGGACTTTTTGGAGCTATCGCAGGG
>A_/_H6N1|CY032884|A/northern_shoveler/California/HKWF115/2007
GCTTGCAACTGGACTGAGAAATGTTCCACAGATTGAGACTAGAGGACTCTTTGGAGCTATCGCAGGA
>A_/_H6N1|CY032712|A/northern_shoveler/California/HKWF383/2007
GCTTGCAACTGGACTGAGAAATGTTCCACAGATTGAGACTAGAGGGCTCTTTGGAGCTATCGCAGGA
>A_/_H6N2|CY032696|A/northern_shoveler/California/HKWF268/2007
GCTTGCAACTGGACTGAGAAATGTTCCACAGATTGAGACTAGAGGACTCTTTGGAGCTATCGCAGGA
>A_/_H6N1|CY032664|A/gadwall/California/HKWF100/2007
GCTTGCAACTGGACTGAGAAATGTTCCACAGATTGAGACTAGAGGGCTCTTTGGAGCTATCGCAGGA
>A_/_H6N2|EU182273|A/chicken/CA/S0403106/2004
ACTCGCAACCGGACTAAGAAATATTCCACAGATTAAAACTAGAGGACTTTTCGGAGCTATCGCTGGT
>A_/_H6N2|EU182253|A/chicken/CA/431/2000
ACTCGCAACCGGACTGAGAAATGTTCCACAGATTGAAACTAGAGGACTTTTCGGAGCTATCGCAGGT
>A_/_H6N2|EU094473|A/mallard/SanJiang/113/2006
GCTTGCAACTGGACTGAGAAATGTTCCACAGATTGAGACTAGAGGACTTTTTGGAGCCATCGCAGGG
>A_/_H6N1|EU026007|A/mallard/Maryland/887/2002
ACTAGCAACTGGTCTGAGGAATGTCCCACAGGTGAAAACACGAGGATTGTTTGGAGCAATAGCTGGG
>A_/_H6N2|EF634340|A/mallard/Hei_Longjiang/131/2006
GCTTGCAACTGGACTGAGAAATGTTCCACAGATTGAGACTAGAGGACTTTTTGGAGCCATCGCAGGG
>A_/_H6N5|DQ376651|A/duck/Taiwan/WB459/04
GCTTGCAACTGGACTGAGAAATGTTCCACAGATTGAGACTAGAGGACTTTTTGGAGCTATCGCAGGG
>A_/_H6N2|DQ376650|A/duck/Kingmen/E322/04
GCTTGCAACAGGACTAAGGAATGTTCCACAAATTGAAACTAGAGGACTTTTTGGAGCTATTGCAGGC
>A_/_H6N1|DQ376646|A/duck/Taiwan/A68/03
GCTTGCAACTGGACTGAGAAATGTTCCACAAATTGAGACTAGAGGACTTTTTGGAGCTATCGCAGGG
>A_/_H6N1|DQ376627|A/duck/Taiwan/WB29/99
GCTTGCAACTGGACTGAGAAATGTTCCACAGATTGAAACTAGAGGACTTTTCGGAGCTATCGCAGGG
>A_/_H6N1|DQ376626|A/chicken/Taiwan/165/99
GCTTGCAACTGGACTGAGAAATGTTCCACAGATTGAAACTAGAGGACTTTTCGGAGCTATCGCAGGG
>A_/_H6N1|DQ376619|A/chicken/Taiwan/G2/87
GCTTGCAACTGGACTAAGAAATGTTCCACAGATTGAGACTAGAGGACTTTTCGGAGCTATAGCAGGG
>A_/_H6N1|DQ376618|A/duck/Taiwan/0526/72
GCTTGCAACTGGACTAAGAAATGTTCCACAGATTGAGACTAGAGGACTTTTCGGAGCTATAGCAGGG
>A_/_H6N6|CY005881|A/blue-winged_teal/MN/993/1980
ACTAGCAACTGGTTTGAGGAATGTCCCACAGGCAGAAACAAGAGGATTGTTTGGAGCAATAGCTGGG
>A_/_H6N5|CY005691|A/black_duck/AUS/4045/1980
ACTGGCAACTGGTCTGAGAAATGTCCCACAGGCAGAGACAAGAGGATTGTTCGGGGCCATAGCAGGG
>A_/_H6N1|CY005605|A/chicken/Hong_Kong/17/1977
GCTTGCGACTGGACTAAGAAATATTCCACAAATTGAGACTAGAGGCCTTTTTGGAGCCATAGCAGGG
>A_/_H6N1|CY005597|A/duck/Hong_Kong/d73/1976
ACTTGCGACTGGACTAAGAAACGTTCCACAAATTGAGACTAGAGGCCTTTTTGGAGCCATAGCAGGG
>A_/_H6N2|CY005106|A/mallard_duck/ALB/98/1985
ACTAGCAACTGGTCTGAGAAATGTTCCACAGGCAGAAACAAGAGGATTGTTTGGAGCAATAGCTGGG
>A_/_H6N2|CY004523|A/mallard_duck/ALB/294/1987
ACTAGCAACTGGTCTGAGAAATGTTCCACAGGCACAAACAAGAGGATTGTTTGGAGCAATAGCTGGG
>A_/_H6N2|CY004515|A/coot/ALB/134/1987
ACTAGCAACTGGTCTGAGAAATGTTCCACAGGCACAAACAAGAGGATTGTTTGGAGCAATAGCTGGG
>A_/_H6N8|CY004282|A/shorebird/DE/12/2004
GCTTGCAACTGGACTGAGAAATGTTCCACAGATTGAGACTAGAGGACTCTTTGGAGCTATCGCAGGA
>A_/_H6N5|CY004274|A/mallard/Alberta/154/2003
GCTTGCAACTGGATTGAGAAATGTTCCACAGATTGAAACCAGAGGACTTTTCGGAGCCATTGCAGGT
>A_/_H6N8|CY004266|A/mallard/ALB/206/1996
GCTTGCAACTGGACTGAGAAATGTTCCACAGATTGAAACTAGAGGACTTTTCGGAGCCATCGCAGGC
>A_/_H6N1|CY004258|A/pintail/ALB/179/1993
GCTTGCAACTGGACTAAGAAATGTTCCACAGATTGAAACTAGAGGACTTTTCGGAGCTATCGCAGGT
>A_/_H6N2|CY004218|A/shoveler/ALB/114/1985
ACTAGCAACTGGTCTGAGAAATGTTCCACAGGCAGAAACAAGAGGATTGTTTGGAGCAATAGCTGGG
>A_/_H6N2|CY004210|A/pintail_duck/ALB/111/1985
ACTAGCAACTGGTCTGAGAAATGTTCCACAGGCAGAAACAAGAGGATTGTTTGGAGCAATAGCTGGG
>A_/_H6N3|CY004202|A/mallard_duck/ALB/76/1985
ACTAGCAACTGGTCTGAGAAATGTTCCACAGGCAGAAACAAGAGGATTGTTTGGAGCAATAGCTGGG
>A_/_H6N2|CY004186|A/mallard_duck/ALB/10/1985
ACTAGCAACTGGTCTGAGAAATGTTCCACAGGCAGAAACAAGAGGATTGTTTGGAGCAATAGCTGGG
>A_/_H6N4|CY004178|A/blue-winged_teal/ALB/685/1982
ACTAGCAACTGGTTTAAGGAATGTCCCACAGGCAGAAACAAGAGGATTGTTTGGAGCAATAGCTGGG
>A_/_H6N6|CY004170|A/mallard_duck/ALB/289/1982
ACTAGCAACTGGTTTAAGGAATGTCCCACAGGCAGAAACAAGAGGATTGTTTGGAGCAATAGCTGGG
>A_/_H6N6|CY004146|A/pintail_duck/ALB/189/1982
ACTAGCAACTGGTTTAAGGAATGTCCCACAGGCAGAAACAAGAGGATTGTTTGGAGCAATAGCTGGG
>A_/_H6N1|CY004142|A/mallard_duck/ALB/730/1981
GCTGGCAACTGGTTTGAGAAATGTCCCACAGGCAGAGACAAGAGGATTGTTCGGGGCCATAGCTGGG
>A_/_H6N9|CY004137|A/pintail_duck/ALB/1298/1979
ACTAGCAACTGGTCTGAGGAATGTCCCACAGGCAGAAACAAGAGGATTGTTTGGAGCAATAGCTGGG
>A_/_H6N9|CY004129|A/mallard_duck/ALB/1151/1979
ACTAGCAACTGGTCTGAGGAATGTCCCACAGGCAGAAACAAGAGGATTGTTTGGAGCAATAGCTGGG
>A_/_H6N2|CY004066|A/mallard_duck/Alberta/205/1978
ACTGGCAACTGGTCTGAGGAATGTCCCACAGGCAGAAACAAGAGGATTGTTTGGAGCAATAGCTGGG
>A_/_H6N8|CY004054|A/mallard_duck/ALB/761/1978
GCTGGCAACTGGTCTGAGAAATGTCCCACAGGCAGAGACAAGAGGGTTGTTCGGGGCCATAGCTGGG
>A_/_H6N2|CY004043|A/pintail_duck/ALB/367/1978
ACTGGCAACTGGTCTGAGGAATGTCCCACAGGCAGAAACAAGAGGATTGTTTGGAGCAATAGCTGGG
>A_/_H6N2|CY004037|A/mallard_duck/ALB/280/1978
ACTGGCAACTGGTCTGAGGAATGTCCCACAGGCAGAAACAAGAGGATTGTTTGGAGCAATAGCTGGG
>A_/_H6N5|CY004036|A/blue-winged_teal/ALB/48/1978
GCTGGCAACTGGTCTGAGAAATGTCCCACAGGCAGAGACAAGGGGATTGTTCGGGGCCATAGCTGGT
>A_/_H6N2|CY028243|A/Eurasian_coot/Western_Australia/2727/1979
ACTGGCAACTGGTCTGAGAAATGTCCCACAGGCAGAGACGAGAGGATTGTTCGGGGCCATAGCTGGG
>A_/_H6N8|CY024794|A/mallard/Maryland/1983/2005
GCTTGCTACTGGACTAAGAAATGTACCACAGATTGAAACCAGAGGGCTTTTCGGAGCTATCGCAGGT
>A_/_H6N2|CY021861|A/blue-winged_teal/Ohio/1387/2005
GCTTGCAACTGGACTAAGAAATGTTCCACAGATTGAAACTAGAGGACTTTTCGGAGCCATCGCAGGT
>A_/_H6N8|CY021677|A/canada_goose/Ohio/127/1989
ACTAGCAACTGGTCTGAGAAATGTTCCACAGGCACAAACAAGAGGATTGTTTGGAGCAATAGCTGGG
>A_/_H6N6|CY021589|A/mallard/Maryland/899/2002
ACTAGCAACTGGTCTGAGGAATGTCCCACAGGTGAAAACACGAGGATTGTTTGGAGCAATAGCTGGG
>A_/_H6N8|CY021477|A/mallard/Maryland/2022/2005
GCTTGCTACTGGACTAAGAAATGTACCACAGATTGAAACCAGAGGGCTTTTCGGAGCTATCGCAGGT
>A_/_H6N8|CY021197|A/green-winged_teal/Ohio/80/1993
ACTAGCAACTGGTCTGAGAAATGTTCCACAGGCAGAAACAAGAGGATTGTTTGGAGCAATAGCTGGG
>A_/_H6N8|CY020973|A/mallard/Ohio/115/1989
ACTAGCAACTGGTCTGAGAAATGTTCCACAGGCACAAACAAGAGGATTGTTTGGAGCAATAGCTGGG
>A_/_H6N8|CY020957|A/mallard/Ohio/242/1998
ACTAGCAACTGGTCTGAGGAATGTCCCACAGGTGAAAACACGAGGATTGTTTGGAGCAATAGCTGGG
>A_/_H6N8|CY020869|A/mallard/Ohio/217/1998
ACTAGCAACTGGTCTGAGGAATGTCCCACAGGTGAAAACACGAGGATTGTTTGGAGCAATAGCTGGG
>A_/_H6N6|CY020853|A/mallard/Ohio/664/2002
ACTAGCAACTGGTCTGAGGAATGTCCCACAGGTGAAAACACGAGGATTGTTTGGAGCAATAGCTGGG
>A_/_H6N2|CY020845|A/pintail/Ohio/73/1989
ACTAGCAACTGGTCTGAGAAATGTTCCACAGGCACAAACAAGAGGATTGTTTGGAGCAATAGCTGGG
>A_/_H6N2|CY020837|A/mallard/Ohio/653/2002
ACTAGCAACTGGTCTGAGGAATGTCCCACAGGTGAAAACACGAGGATTGTTTGGAGCAATAGCTGGG
>A_/_H6N2|CY020829|A/mallard/Ohio/648/2002
ACTAGCAACTGGTCTGAGGAATGTCCCACAGGTGAAAACACGAGGATTGTTTGGAGCAATAGCTGGG
>A_/_H6N2|CY020821|A/mallard/Maryland/172/2002
ACTAGCAACTGGTCTGAGGAATGTCCCACAGGTGAAAACACGAGGATTGTTTGGAGCAATAGCTGGG
>A_/_H6N2|CY020813|A/mallard/Maryland/470/2002
ACTAGCAACTGGTCTGAGGAATGTCCCACAGGTGAAAACACGAGGATTGTTTGGAGCAATAGCTGGG
>A_/_H6N2|CY020781|A/mallard/Ohio/666/2002
ACTAGCAACTGGTCTGAGGAATGTCCCACAGGTGAAAACACGAGGATTGTTTGGAGCAATAGCTGGG
>A_/_H6N1|CY018909|A/snow_goose/Maryland/353/2005
GCTTGCAACTGGACTAAGAAATGTTCCACAGATTGAAACTAGAGGACTTTTCGGAGCCATCGCAGGT
>A_/_H6N2|CY018893|A/black_duck/Ohio/101/1986
ACTAGCAACTGGTCTGAGAAATGTTCCACAGGCACAAACAAGAGGATTGTTTGGAGCAATAGCTGGG
>A_/_H6N2|CY018007|A/green-winged_teal/Ohio/203/1998
GCTTGCAACTGGACTAAGAAATGTTCCACAGATTGAAACCAGAGGACTTTTCGGAGCTATCGCAGGT
>A_/_H6N1|CY017789|A/snow_goose/Maryland/410/2005
GCTTGCAACTGGACTAAGAAATGTTCCACAGATTGAAACTAGAGGACTTTTCGGAGCCATCGCAGGT
>A_/_H6N8|CY016619|A/mallard/Ohio/64/1989
ACTAGCAACTGGTCTGAGAAATGTTCCACAGGCACAAACAAGAGGATTGTTTGGAGCAATAGCTGGG
>A_/_H6N8|CY016172|A/green-winged_teal/Ohio/59/1989
ACTAGCAACTGGTCTGAGAAATGTTCCACAGGCACAAACAAGAGGATTGTTTGGAGCAATAGCTGGG
>A_/_H6N2|CY016164|A/green-winged_teal/Ohio/86/1986
ACTAGCAACTGGTCTGAGAAATGTTCCACAGGCACAAACAAGAGGATTGTTTGGAGCAATAGCTGGG
>A_/_H6N2|CY016156|A/gadwall/Ohio/37/1999
GCTTGCAACTGGACTAAGAAATGTTCCACAGATTGAAACCAGAGGACTTTTCGGAGCTATCGCAGGT
>A_/_H6N2|CY016132|A/pintail/Ohio/351/1987
ACTAGCAACTGGTCTGAGAAATGTTCCACAGGCACAAACAAGAGGATTGTTTGGAGCAATAGCTGGG
>A_/_H6N2|CY016124|A/black_duck/Ohio/307/1987
ACTAGCAACTGGTCTGAGAAATGTTCCACAGGCACAAACAAGAGGATTGTTTGGAGCAATAGCTGGG
>A_/_H6N5|CY015484|A/mallard/Ohio/170/1999
ACTAGCAACTGGTCTGAGGAATGTCCCACAGGTGAAAACACGAGGATTGTTTGGAGCAATAGCTGGG
>A_/_H6N1|CY015476|A/mallard/Ohio/249/1998
GCTTGCAACTGGACTAAGAAATGTTCCACAGATTGAAACCAGAGGACTTTTCGGAGCTATCGCAGGT
>A_/_H6N2|CY015451|A/mallard/Ohio/344/1987
ACTAGCAACTGGTCTGAGAAATGTTCCACAGGCACAAACAAGAGGATTGTTTGGAGCAATAGCTGGA
>A_/_H6N8|CY015127|A/ruddy_turnstone/Delaware/105/1998
GCTTGCAACTGGACTAAGAAATGTCCCTAAGGTAGAGACTAGAGGACTTTTCGGAGCCATTGCAGGT
>A_/_H6N8|CY014953|A/mallard_duck/New_York/90/1982
ACTGGCAACTGGTCTGAGGAATGTCCCACAGGCAGAAACAAGAGGATTGTTTGGAGCGATAGCTGGA
>A_/_H6N3|CY014909|A/chicken/New_York/28263/1989
ACTAGCAACTGGTCTGAGAAATGTTCCACAGGCAGAAACAAGAGGATTGTTTGGAGCAATAGCTGGG
>A_/_H6N2|CY014888|A/duck/New_York/16873/1999
ACTAGCAACTGGTCTGAGAAATGTTCCACAGGCAAAACCAAGAGGATTGTTTGGAGCAATAGCTGGA
>A_/_H6N2|CY014880|A/chicken/New_York/14677-13/1998
ACTAGCAAMTGGTCTGAGAAATGTTCCACAGGTAAAAACAAGAGGATTGTTTGGAGCAATAGCTGGA
>A_/_H6N6|CY014764|A/turkey/Minnesota/957/80
ACTAGCAACTGGTTTGAGGAATGTCCCACAGGCAGAAACAAGAGGATTGTTTGGAGCAATAGCTGGG
>A_/_H6N5|CY014656|A/shearwater/Australia/1/1973
ACTTGCAACTGGATTAAGAAATGTTCCGCAAATTGAAACTAGAGGACTTTTCGGAGCTATAGCAGGA
>A_/_H6N1|CY014623|A/gray_teal/Australia/1/1979
ACTGGCAACTGGTCTGAGAAATGTCCCACAGGCAGAGACGAGAGGATTGTTCGGGGCCATAGCTGGG
>A_/_H6N2|CY014616|A/duck/Hong_Kong/d134/1977
GCTTGCAACTGGACTAAGAAATGTTCCACAGATTGAGACTAGAGGACTTTTCGGAGCTATCGCAGGA
>A_/_H6N6|CY014607|A/sanderling/Delaware/1258/1986
GCTGGCAACTGGTTTGAGAAATGTCCCACAGGCAGAGACAAGAGGATTGTTCGGGGCCATAGCTGGG
>A_/_H6N2|CY014561|A/pintail_duck/Alberta/1360/1979
ACTGGCAACTGGTCTGAGAAATGTCCCACAAGCAGAGACAAGAGGGTTGTTCGGGGCCATAGCTGGG
>A_/_H6N2|CY013863|A/green-winged_teal/Ohio/178/1999
ACTCGCAACTGGACTGAGAAATGTTCCACAGATTGAAACTAGAGGACTTTTCGGAGCTATCGCAGGT
>A_/_H6N2|CY013255|A/pintail/Ohio/226/1998
ACTAGCAACTGGTCTGAGGAATGTCCCACAGGTGAAAACACGAGGATTGTTTGGAGCAATAGCTGGG
>A_/_H6N2|CY012832|A/pintail/Ohio/294/1988
ACTAGCAACTGGTCTGAGAAATGTTCCACAGGCACAAACAAGAGGATTGTTTGGAGCAATAGCTGGG
>A_/_H6N2|CY011112|A/mallard/Maryland/881/2002
ACTAGCAACTGGTCTGAGGAATGTCCCACAGGTGAAAACACGAGGATTGTTTGGAGCAATAGCTGGG
>A_/_H6N1|AY862613|A/duck/Korea/S17/03
GCTTGCAACTGGACTGAGAAATGTTCCACAGATTGAACCTAGAGGACTTTTTGGAGCTATCGCAGGG
>A_/_H6N2|AY773907|A/duck/Hainan/6/2004
ACTTGCAACCGGACTAAGGAATATTCCACAGATTGAAACTAGAGGACTCTTCGGAGCTATCGCAGGC
>A_/_H6N5|AY684892|A/mallard/Netherlands/16/99
GCTTGCAACTGGACTAAGAAATGTTCCACAGATTGAAACTAGAGGACTTTTCGGAGCCATCGCAGGT
>A_/_H6N8|AY633324|A/pintail/Alberta/155/94
ACTAGCAACTGGTCTGAGAAATGTTCCACGGGCAGAAACAAGAGGATTGTTTGGAGCAATAGCTGGG
>A_/_H6N8|AY633220|A/mallard/Alberta/215/99
GCTTGCAACTGGACTGAGAAATGTTCCACAGATTGAAACCAGAGGACTTTTCGGAGCCATTGCAGGG
>A_/_H6N4|AJ410547|A/chicken/Hong_Kong/17/77
GCTTGCGACTGGACTAAGAAATATTCCACAAATTGAGACTAGAGGCCTTTTTGGAGCCATAGCAGGG
>A_/_H6N4|AJ410546|A/goose/Hong_Kong/17/77
GCTTGCAACTGGACTAAGAAATGTTCCACAGATTGAGACTAGAGGACTTTTCGGAGCTATCGCAGGG
>A_/_H6N8|AJ410545|A/duck/Hong_Kong/221/77
GCTTGCAACTGGACTAAGAAATGTTCCACAGATTGAGACTAGAGGACTTTTTGGAGCTATCGCAGGA
>A_/_H6N1|AJ410544|A/duck/Hong_Kong/202/77
GCTTGCAACTGGACTAAGAAATGTTCCACAGATTGAGACTAGAGGACTTTTCGGAGCTATCGCAGGG
>A_/_H6N9|AJ410543|A/duck/Hong_Kong/182/77
GCTTGCAACTGGATTAAGAAATGTTCCACAGATTGAGACTAGAGGACTTTTCGGAGCTATCGCAGGG
>A_/_H6N1|AJ410542|A/duck/Hong_Kong/175/77
GCTTGCAACTGGACTAAGAAATGTTCCACAGATTGAGACTAGAGGACTTTTCGGAGCTATTGCAGGG
>A_/_H6N5|AJ410540|A/duck/Hong_Kong/108/76
GCTTGCAACTGGATTAAGAAATGTTCCACAGATTGAGACTAGAGGACTTTTCGGAGCTATCGCAGGG
>A_/_H6N1|AJ410539|A/duck/Hong_Kong/73/76
ACTTGCGACTGGACTAAGAAACGTTCCACAAATTGAGACTAGAGGCCTTTTTGGAGCCATAGCAGGG
>A_/_H6N2|AJ410538|A/duck/Hong_Kong/3600/99
ACTTGCAACTGGACTAAGGAATGTTCCACAGATTGAAACTAGAGGACTCTTCGGAGCTATCGCAGGC
>A_/_H6N1|AJ410537|A/duck/Hong_Kong/3461/99
GCTTGCAACTGGACTAAGAAATGTTCCACAGATTGAAACTAGAGGACTTTTCGGAGCTATCGCAGGT
>A_/_H6N2|AJ410536|A/duck/Hong_Kong/3174/99
ACTTGCAACTGGACTAAGGAATGTTCCACAGATTGAGACTAGAGGACTCTTCGGAGCTATCGCAGGC
>A_/_H6N2|AJ410535|A/duck/Hong_Kong/3096/99
ACTTGCAACTGGACTAAGGAATGTTCCACAGATTGAAACTAGAGGACTCTTCGGAGCTATCGCAGGC
>A_/_H6N2|AJ410534|A/duck/Hong_Kong/1037-4/98
ACTTGCAACTGGACTAAGGAATGTTCCACAGATTGAAACTAGAGGACTCTTCGGAGCTATCGCAGGC
>A_/_H6N2|AJ410533|A/duck/Hong_Kong/1037-3/98
ACTTGCAACTGGACTAAGGAATGTTCCACAGATTGAAACTAGAGGACTCTTCGGAGCTATCGCAGGC
>A_/_H6N2|AJ410532|A/duck/Hong_Kong/1037-2/98
ACTTGCAACTGGACTAAGGAATGTTCCACAGATTGAAACTAGAGGACTCTTCGGAGCTATCGCAGGC
>A_/_H6N2|AJ410531|A/duck/Hong_Kong/1037-1/98
ACTTGCAACTGGACTAAGGAATGTTCCACAGATTGAAACTAGAGGACTCTTCGGAGCTATCGCAGGC
>A_/_H6N2|AJ410530|A/duck/Hong_Kong/324/98
ACTTGCAACTGGACTAAGGAATGTTCCACAGATTGAAACTAGAGGACTCTTCGGAGCTATCGCAGGT
>A_/_H6N2|AJ410529|A/duck/Hong_Kong/323/98
ACTTGCAACTGGACTAAGGAATGTTCCACAGATTGAAACTAGAGGACTCTTCGGAGCTATCGCAGGT
>A_/_H6N2|AJ410528|A/goose/Hong_Kong/W375/97
ACTTGCAACTGGACTAAGGAATGTTCCACAGATTGAAACTAGAGGACTCTTCGGAGCTATCGCAGGC
>A_/_H6N7|AJ410527|A/goose/Hong_Kong/W222/97
ACTTGCAACTGGACTAAGGAATGTTCCACAGATTGAAACTAGAGGACTCTTCGGAGCTATCGCAGGC
>A_/_H6N9|AJ410526|A/Goose/Hong_Kong/W217/97
ACTTGCGACTGGACTAAGAAATGTTCCACAGATTGAAACTAGGGGACTCTTCGGAGCTATCGCAGGT
>A_/_H6N2|AF474035|A/Chicken/California/6643/2001
ACTCGCAACCGGACTGAGAAATGTTCCACAGATTGCAACTAGAGGACTTTTCGGAGCTATCGCAGGT
>A_/_H6N2|AF474029|A/chicken/California/431/00
ACTCGCAACCGGACTGAGAAATGTTCCACAGATTGAAACTAGAGGACTTTTCGGAGCTATCGCAGGT
>A_/_H6N2|AF457715|A/chicken/California/1002a/00
ACTCGCAACCGGACTGAGAAATGTTCCACAGATTGAAACTAGAGGACTTTTCGGAGCTATCGCAGGT
>A_/_H6N2|AF457696|A/chicken/California/465/00
ACTCGCAACCGGACTGAGAAATGTTCCACAGATTGAAACTAGAGGACTTTTCGGAGCTATCGCAGGT
>A_/_H6N1|AF250479|A/Teal/Hong_Kong/W312/97
GCTTGCAACTGGACTAAGAAATGTTCCACAGATTGAAACTAGAGGACTCTTCGGAGCTATTGCAGGG
>A_/_H6N1|AB298279|A/duck/Hokkaido/W159/2006
GCTTGCAACTGGACTGAGAAATGTTCCACAGATTGAGACTAGAGGACTTTTTGGAGCTATCGCAGGG
>A_/_H6N9|AB295615|A/swan/Shimane/190/2001
GCTTGCAACTGGACTGAGAAATGTTCCACAGATTGAGACTAGAGGACTTTTTGGAGCTATCGCAGGG
>A_/_H6N8|AB294219|A/duck/Hokkaido/228/2003
GCTTGCAACTGGACTGAGAAATGTTCCACAGATTGAGACTAGAGGACTTTTTGGAGCTATCGCAGGG
>A_/_H6N1|AB294215|A/duck/Hong_Kong/716/1979
GCTTGCAACTGGACTAAGAAATGTTCCACAGATTGAAACTAGAGGACTTTTCGGAGCTATCGCAGGC
>A_/_H6N2|AB294213|A/duck/Hong_Kong/960/1980
GCTTGCAACTGGACTAAGAAATGTTCCACAGATTGAGACTAGAGGACTTTTCGGAGCTATCGCAGGG
>A_/_H6N2|AB286875|A/duck/Hokkaido/120/2001
GCTTGCAACTGGACTGAGAAATGTTCCACAGATTGAGACTAGAGGACTTTTTGGAGCTATCGCAGGG
>A_/_H6N1|CY127614|A/gull/Delaware_Bay/18/2000
GCTTGCAACTGGGCTAAGAAATGTCCCAAAGGTTGATACCAGAGGACTTTTCGGAGCCATAGCAGGT
>A_/_H6N1|JX304754|A/duck/Guangxi/GXd-5/2010
ACTTGCAACTGGACTAAGGAATGTTCCACAAATAGAAACTAGAGGACTTTTTGGAGCTATTGCAGGC
>A_/_H6N2|JQ924798|A/chicken/Guangdong/C273/2011
ACTTGCAACTGGACTAAGGAATGTTCCACAGATTGAGACTAGAGGGCTCTTCGGGGCTATTGCAGGT
>A_/_H6N1|CY122055|A/Anas_americana/New_Mexico/A00757078/2009
GCTTGCAACCGGACTGAGGAATGTTCCACAGATTGAGACTAGAGGACTCTTTGGAGCTATCGCAGGA
>A_/_H6N6|JF965138|A/goose/Eastern_China/17/2010
GCTTGCAACTGGACTAAGGAATGTTCCACAAATAGAAACTAGAGGACTATTTGGAGCTATTGCAGGC
>A_/_H6N2|JF965139|A/chicken/Eastern_China/42/2007
GCTTGCAACTGGACTAAGGAATGTTCCACAAATAGAAACTAGAGGACTATTTGGAGCTATTGCAGGC
>A_/_H6N6|JF965143|A/chicken/Eastern_China/49/2010
GCTTGCAACTGGATTAAGGAATGTTCCACAAATAGAAACTAGAGGACTATTTGGAGCTATTGCAGGC
>A_/_H6N1|JF965144|A/duck/Eastern_China/1/2008
GCTTGCAACTGGACTGAGAAATGTTCCACAGATTGAGACTAGAGGACTTTTTGGAGCCATCGCAGGG
>A_/_H6N2|JF965145|A/duck/Eastern_China/2/2008
GCTTGCAACTGGACTAAGGAATGTTCCACAAATAGAAACTAGAGGACTATTTGGAGCTATTGCAGGC
>A_/_H6N6|JF965146|A/duck/Eastern_China/3/2009
GCTTGCAACTGGACTAAGGAATGTTCCACAAATAGAAACTAGAGGACTATTTGGAGCTATTGCAGGC
>A_/_H6N6|JF965147|A/duck/Eastern_China/4/2009
GCTTGCAACTGGACTAAGGAATGTTCCACAAATAGAAACTAGAGGACTATTTGGAGCTATTGCAGGC
>A_/_H6N6|JF965148|A/duck/Eastern_China/5/2009
GCTTGCAACTGGACTAAGGAATGTTCCACAAATAGAAACTAGAGGACTATTTGGAGCTATTGCAGGC
>A_/_H6N6|JF965149|A/duck/Eastern_China/6/2009
GCTTGCAACTGGACTAAGGAATGTTCCACAAATAGAAACTAGAGGACTATTTGGAGCTATTGCAGGC
>A_/_H6N6|JF965153|A/duck/Eastern_China/10/2009
GCTTGCAACTGGACTAAGGAATGTTCCACAAATAGAAACTAGAGGACTATTTGGAGCTATTGCAGGC
>A_/_H6N6|JF965155|A/duck/Eastern_China/13/2010
GCTTGCAACTGGACTAAGGAATGTTCCACAAATAGAAACTAGAGGACTATTTGGAGCTATTGCAGGC
>A_/_H6N6|JF965156|A/duck/Eastern_China/14/2010
GCTTGCAACTGGACTAAGGAATGTTCCACAAATAGAAACTAGAGGACTATTTGGAGCTATTGCAGGC
>A_/_H6N6|JF965157|A/duck/Eastern_China/16/2010
GCTTGCAACTGGACTAAGGAATGTTCCACAAATAGAAACTAGAGGACTATTTGGAGCTATTGCAGGC
>A_/_H6N2|JF965158|A/duck/Eastern_China/29/2004
GCTTGCAACTGGACTGAGAAATGTTCCACAGATTGAGACTAGAGGACTTTTTGGAGCTATCGCAGGG
>A_/_H6N1|JF965160|A/duck/Eastern_China/34/2005
GCTTGCAACTGGACTGAGAAATGTTCCACAGATTGAGACTAGAGGACTTTTTGGAGCTATCGCAGGG
>A_/_H6N2|JF965161|A/duck/Eastern_China/38/2007
GCTTGCAACTGGACTAAGGAATGTTCCACAAATAGAAACTAGAGGACTTTTTGGAGCTATTGCAGGC
>A_/_H6N2|JF965162|A/duck/Eastern_China/39/2007
GCTTGCAACTGGACTAAGGAATGTTCCACAAATAGAAACTAGAGGACTTTTTGGAGCTATTGCAGGC
>A_/_H6N2|JF965163|A/duck/Eastern_China/40/2007
GCTTGCAACTGGACTAAGGAATGTTCCACAAATAGAAACTAGAGGACTTTTTGGAGCTATTGCAGGC
>A_/_H6N2|JF965165|A/duck/Eastern_China/46/2008
ACTTGCAACTGGACTAAGGAATGTTCCACAAATAGAAACTAGAGGACTTTTTGGAGCTATTGCAGGC
>A_/_H6N2|JF965166|A/duck/Eastern_China/47/2008
ACTTGCAACTGGACTAAGGAATGTTCCACAAATAGAAACTAGAGGACTTTTTGGAGCTATTGCAGGC
>A_/_H6N6|JF965167|A/duck/Eastern_China/48/2010
GCTTGCAACTGGATTAAGGAATGTTCCACAAATAGAAACTAGAGGACTATTTGGAGCTATTGCAGGC
>A_/_H6N8|JF965168|A/duck/Eastern_China/50/2002
GCTTGCAACTGGATTGAGAAATGTTCCACAGATTGAGACTAGAGGACTCTTTGGAGCTATCGCAGGG
>A_/_H6N2|JF965169|A/duck/Eastern_China/51/2002
GCTTGCAACTGGACTGAGAAATGTTCCACAGATTGAGACTAGAGGACTTTTTGGGGCTATTGCAGGG
>A_/_H6N2|JF965170|A/duck/Eastern_China/52/2002
GCTTGCAACTGGACTGAGAAATGTTCCACAGATTGAGACTAGAGGACTTTTTGGGGCTATTGCAGGG
>A_/_H6N2|JF965171|A/duck/Eastern_China/53/2002
GCTTGCAACTGGACTGAGAAATGTTCCACAGATTGAGACTAGAGGACTTTTTGGGGCTATTGCAGGG
>A_/_H6N2|JF965172|A/duck/Eastern_China/54/2002
GCTTGCAACTGGACTGAGAAATGTTCCACAGATTGAGACTAGAGGACTTTTTGGGGCTATTGCAGGG
>A_/_H6N2|JF965173|A/duck/Eastern_China/55/2003
GCTTGCAACTGGACTGAGAAATGTTCCACAGATTGAGACTAGAGGACTTTTTGGGGCTATTGCAGGG
>A_/_H6N2|JF965174|A/duck/Eastern_China/57/2003
GCTTGCAACTGGACTGAGAAATGTTCCACAGATTGAGACTAGAGGACTTTTTGGGGCTATTGCAGGG
>A_/_H6N2|JF965175|A/duck/Eastern_China/58/2003
GCTTGCAACTGGACTGAGAAATGTTCCACAGATTGAGACTAGAGGACTTTTTGGGGCTATTGCAGGG
>A_/_H6N2|JF965176|A/duck/Eastern_China/59/2003
GCTTGCAACTGGACTGAGAAATGTTCCACAGATTGAGACTAGAGGACTTTTTGGGGCTATTGCAGGG
>A_/_H6N2|JF965177|A/duck/Eastern_China/60/2003
GCTTGCAACTGGACTGAGAAATGTTCCACAGATTGAGACTAGAGGACTTTTTGGGGCTATTGCAGGG
>A_/_H6N8|CY101659|A/ruddy_turnstone/Delaware_Bay/231/1991
GCTTGCAACTGGACTAAGAAATGTCCCAAAGGTTGAGACTAGAGGACTTTTCGGAGCCATCGCAGGT
>A_/_H6N9|CY097101|A/mallard/Ohio/1686/2009
GCTTGCAACTGGACTAAGAAATGTTCCACAGATTGAAACTAGAGGACTTTTCGGAGCCATCGCAGGT
>A_/_H6N1|CY097109|A/mallard/Ohio/1690/2009
GCTTGCAACTGGACTAAGAAATGTTCCACAGATTGAAACTAGAGGACTTTTCGGAGCCATCGCAGGT
>A_/_H6N1|CY097135|A/mallard/Ohio/2043/2009
GCTTGCAACTGGACTAAGAAATGTTCCACAGATTGAAACTAGAGGACTTTTCGGAGCCATCGCAGGT
>A_/_H6N1|CY097229|A/mallard/Illinois/3747/2009
GCTTGCAACTGGACTGAGAAATGTTCCACAGATTGAGACTAGAGGACTCTTTGGAGCTATCGCGGGA
>A_/_H6N8|CY097277|A/mallard/Wisconsin/1534/2009
GCTTGCAACTGGACTAAGAAATGTTCCACAGATTGAAACTAGAGGACTTTTCGGAGCCATCGCAGGT
>A_/_H6N1|CY097518|A/gadwall/Illinois/3860/2009
GCTTGCAACTGGACTGAGGAATGTTCCACAGATTGAGACTAGAGGACTCTTTGGAGCTATCGCAGGA
>A_/_H6N1|CY097574|A/mallard/Illinois/4180/2009
GCTTGCAACTGGACTGAGGAATGTTCCACAGATTGAGACTAGAGGACTCTTTGGAGCCATCGCAGGA
>A_/_H6N2|CY097590|A/mallard/Missouri/129/2009
GCTTGCAACTGGACTAAGAAATGTTCCACAGATTGAAACTAGAGGGCTTTTCGGAGCCATCGCAGGT
>A_/_H6N2|CY093591|A/mallard/California/6469/2008
GCTTGCAACTGGACTTAGAAATGTTCCACAGATTGAGACTAGAGGGCTCTTTGGAGCTATCGCAGGA
>A_/_H6N1|CY093623|A/mallard/California/8399/2008
GCTTGCAACTGGACTGAGGAATGTTCCACAGATTGAGACTAGAGGACTCTTTGGAGCTATCGCAGGA
>A_/_H6N2|CY093631|A/mallard/California/8457/2008
GCTTGCAACTGGACTTAGAAATGTTCCACAGATTGAGACTAGAGGGCTCTTTGGAGCTATCGCAGGA
>A_/_H6N1|CY093647|A/mallard/California/8519/2008
GCTTGCAACTGGACTGAGGAATGTTCCACAGATTGAGACTAGAGGACTATTTGGAGCTATCGCAGGA
>A_/_H6N1|CY093726|A/northern_shoveler/California/8355/2008
GCTTGCAACTGGACTGAGGAATGTTCCACAGATTGAGACTAGAGGACTCTTTGGAGCTATCGCAGGA
>A_/_H6N1|CY093734|A/northern_shoveler/California/8673/2008
GCTTGCAACTGGACTGAGGAATGTTCCACAGATTGAGACTAGAGGACTATTTGGAGCTATCGCAGGA
>A_/_H6N2|CY093774|A/northern_shoveler/California/9680/2008
GCTTGCAACTGGACTGAGGAATGTTCCACAGATTGAGACTAGAGGACTCTTTGGAGCTATCGCAGGA
>A_/_H6N1|CY093926|A/gadwall/California/8504/2008
GCTTGCAACTGGACTGAGGAATGTTCCACAGATTGAGACTAGAGGACTATTTGGAGCTATCGCAGGA
>A_/_H6N1|CY093941|A/gadwall/California/9155/2008
GCTTGCAACTGGACTGAGGAATGTTCCACAGATTGAGACTAGAGGACTATTTGGAGCTATCGCAGGA
>A_/_H6N1|CY093981|A/northern_pintail/California/6495/2008
GCTTGCAACTGGACTGAGGAATGTTCCACAGATTGAGACTAGAGGACTCTTTGGAGCTATCGCAGGA
>A_/_H6N1|CY093989|A/northern_pintail/California/6763/2008
GCTTGCAACTGGACTGAGGAATGTTCCACAGATTGAGACTAGAGGACTCTTTGGAGCTATCGCAGGA
>A_/_H6N2|CY094093|A/mallard/California/6420/2008
GCTTGCAACTGGACTTAGAAATGTTCCACAGATTGAGACTAGAGGGCTCTTTGGAGCTATCGCAGGA
>A_/_H6N1|CY094165|A/mallard/California/8212/2008
GCTTGCAACTGGACTGAGAAATGTTCCACAGATTGAGACTAGAGGACTCTTTGGAGCTATCGCAGGA
>A_/_H6N1|CY094173|A/mallard/California/8293/2008
GCTTGCAACTGGACTGAGGAATGTTCCACAGATTGAGACTAGAGGACTCTTTGGAGCTATCGCAGGA
>A_/_H6N1|CY094189|A/mallard/California/8416/2008
GCTTGCAACTGGACTGAGGAATGTTCCACAGATTGAGACTAGAGGACTCTTTGGAGCTATCGCAGGA
>A_/_H6N1|CY094197|A/mallard/California/8427/2008
GCTTGCAACTGGACTGAGGAATGTTCCACAGATTGAGACTAGAGGACTCTTTGGAGCTATCGCAGGA
>A_/_H6N1|CY094205|A/mallard/California/8429/2008
GCTTGCAACTGGACTGAGGAATGTTCCACAGATTGAGACTAGAGGACTCTTTGGAGCTATCGCAGGA
>A_/_H6N1|CY094213|A/mallard/California/8432/2008
GCTTGCAACTGGACTGAGGAATGTTCCACAGATTGAGACTAGAGGACTATTTGGAGCTATCGCAGGA
>A_/_H6N1|CY094221|A/mallard/California/8518/2008
GCTTGCAACTGGACTGAGGAATGTTCCACAGATTGAGACTAGAGGACTCTTTGGAGCTATCGCAGGA
>A_/_H6N1|CY094269|A/northern_shoveler/California/8528/2008
GCTTGCAACTGGACTGAGGAATGTTCCACAGATTGAGACTAGAGGACTCTTTGGAGCTATCGCAGGA
>A_/_H6N1|CY094277|A/northern_shoveler/California/8536/2008
GCTTGCAACTGGACTGAGGAATGTTCCACAGATTGAGACTAGAGGACTATTTGGAGCTATCGCAGGA
>A_/_H6N1|CY094285|A/northern_shoveler/California/8629/2008
GCTTGCAACTGGACTGAGGAATGTTCCACAGATTGAGACTAGAGGACTATTTGGAGCTATCGCAGGA
>A_/_H6N2|CY094309|A/northern_shoveler/California/9187/2008
GCTTGCAACTGGACTGAGAAATGTTCCACAGATTGAGACTAGAGGACTCTTTGGAGCTATCGCAGGA
>A_/_H6N1|CY094477|A/gadwall/California/8535/2008
GCTTGCAACTGGACTGAGGAATGTTCCACAGATTGAGACTAGAGGACTCTTTGGAGCTATCGCAGGA
>A_/_H6N1|CY094485|A/gadwall/California/8708/2008
GCTTGCAACTGGACTGAGGAATGTTCCACAGATTGAGACTAGAGGACTATTTGGAGCTATCGCAGGA
>A_/_H6N1|CY094517|A/northern_pintail/California/8152/2008
GCTTGCAACTGGACTGAGGAATGTTCCACAGATTGAAACTAGAGGACTCTTTGGAGCTATCGCAGGA
>A_/_H6N1|CY094533|A/northern_pintail/California/8764/2008
GCTTGCAACTGGACTGAGGAATGTTCCACAGATTGAGACTAGAGGACTCTTTGGAGCTATCGCAGGA
>A_/_H6N1|CY094541|A/mallard/California/6744/2009
GCTTGCAACTGGACTAAGAAATGTTCCACAGATTGAAACTAGAGGACTTTTCGGAGCCATCGCAGGT
>A_/_H6N1|CY094565|A/mallard/California/6695/2009
GCTTGCAACTGGACTGAGGAATGTTCCACAGATTGAGACTAGAGGACTCTTTGGAGCTATCGCAGGA
>A_/_H6N5|CY095323|A/mallard/Ontario/15915/2005
GCTTGCAACTGGACTAAGAAATGTTCCACAGATTGAAACTAGAGGACTTTTCGGAGCCATCGCAGGT
>A_/_H6N2|CY079436|A/gadwall/Wisconsin/08OS2296/2008
GCTTGCAACTGGACTAAGAAATGTTCCACAGATTGAAACTAGAGGACTTTTCGGAGCCATCGCAGGT
>A_/_H6N5|CY079243|A/avian/Japan/8KI0135/2008
GCTTGCAACTGGACTGAGAAATGTTCCACAGATTGAGACTAGAGGACTTTTTGGGGCTATCGCAGGG
>A_/_H6N8|CY079211|A/avian/Japan/8KI0195/2008
GCTTGCAACTGGACTGAGAAATGTTCCACAGATTGAGACTAGAGGACTTTTTGGGGCTATCGCAGGG
>A_/_H6N2|CY078345|A/green-winged_teal/Minnesota/Sg-00222/2007
GCTTGCAACTGGACTAAGAAATGTTCCACAGATTGAAACTAGAGGACTTTTCGGAGCCATCGCAGGT
>A_/_H6N1|CY078337|A/mallard/Minnesota/Sg-00220/2007
GCTTGCAACTGGACTAAGAAATGTTCCACAGATTGAAACTAGAGGACTTTTCGGAGCCATCGCAGGT
>A_/_H6N2|CY078313|A/green-winged_teal/Minnesota/Sg-00199/2007
GCTTGCAACTGGACTAAGAAATGTTCCACAGATTGAAACTAGAGGACTTTTCGGAGCCATCGCAGGT
>A_/_H6N2|CY078297|A/green-winged_teal/Minnesota/Sg-00180/2007
GCTTGCAACTGGACTAAGAAATGTTCCACAGATTGAAACTAGAGGACTTTTCGGAGCCATCGCAGGT
>A_/_H6N2|CY078289|A/mallard/Minnesota/Sg-00166/2007
GCTTGCAACTGGACTAAGAAATGTTCCACAGATTGAAACTAGAGGACTTTTCGGAGCCATCGCAGGT
>A_/_H6N2|CY078273|A/mallard/Minnesota/Sg-00106/2007
GCTTGCAACTGGACTAAGAAATGTTCCACAGATTGAAACTAGAGGACTTTTCGGAGCCATCGCAGGT
>A_/_H6N1|CY078249|A/mallard/Minnesota/Sg-00223/2007
GCTTGCAACTGGACTAAGAAATGTTCCACAGATTGAAACTAGAGGACTTTTCGGAGCCATCGCAGGT
>A_/_H6N1|CY078114|A/mallard/Minnesota/Sg-00167/2007
GCTTGCAACTGGACTAAGAAATGTTCCACAGATTGAAACTAGAGGACTTTTCGGAGCCATCGCAGGT
>A_/_H6N1|CY078034|A/mallard/Minnesota/Sg-00104/2007
GCTTGCAACTGGACTAAGAAATGTTCCACAGATTGAAACTAGAGGACTTTTCGGAGCCATCGCAGGT
>A_/_H6N9|CY077584|A/mallard/New_Zealand/1365-350/2005
GCTTGCAACTGGATTGAGAAATGTTCCACAGATTGAGACTAGAGGACTTTTTGGGGCTATCGCAGGG
>A_/_H6N2|CY077126|A/ruddy_turnstone/Delaware/293/2006
GCTTGCAACTGGACTGAGAAATGTTCCACAGATTGGGACTAGAGGACTCTTTGGAGCTATCGCAGGA
>A_/_H6N6|HQ599858|A/duck/Guangxi/038/2009
GCTTGCAACTGGACTAAGGAATGTTCCACAAATAGAAACTAGAGGACTTTTTGGAGCTATTGCAGGC
>A_/_H6N5|GU220599|A/duck/Yangzhou/013/2008
GCTTGCAACTGGACTAAGGAATGTTCCACAAATAGAAACTAGAGGACTATTTGGAGCTATTGCAGGC
>A_/_H6N2|CY076629|A/mallard/Washington/44338-120/2007
GCTTGCAACTGGGCTGAGAAATGTTCCACAGATTGAGAATAGAGGGCTCTTTGGAGCTATCGCAGGA
>A_/_H6N2|CY076621|A/mallard/Washington/44338-112/2007
GCTTGCAACTGGGCTGAGAAATGTTCCACAGATTGAGAATAGAGGGCTCTTTGGAGCTATCGCAGGA
>A_/_H6N1|CY076605|A/mallard/Washington/44338-049/2007
GCTTGCAACTGGACTGAGAAATGTTCCACAGATTGAGACTAGAGGACTCTTTGGAGCTATCGCAGGA
>A_/_H6N1|CY076589|A/mallard/Washington/44338-045/2007
GCTTGCAACTGGACTGAGAAATGTTCCACAGATTGAGACTAGAGGACTCTTTGGAGCTATCGCAGGA
>A_/_H6N1|CY076549|A/mallard/Washington/44338-019/2007
GCTTGCAACTGGACTGAGAAATGTTCCACAGATTGAGACTAGAGGACTCTTTGGAGCTATCGCAGGA
>A_/_H6N1|CY076485|A/mallard/Washington/44338-009/2007
GCTTGCAACTGGACTGAGAAATGTTCCACAGATTGAGACTAGAGGACTCTTTGGAGCTATCGCAGGA
>A_/_H6N1|CY076245|A/northern_shoveler/Washington/44249-603/2006
GCTTGCAACTGGACTGAGAAATGTTCCACAGATTGAGACTAGAGGACTCTTTGGGGCAATCGCAGGA
>A_/_H6N8|CY075933|A/mallard/California/19524-001/2005
GCTTGCAACTGGACTGAGAAATGTTCCACAGATTGAGACTAGAGGACTTTTTGGAGCTATCGCGGGG
>A_/_H6N2|HQ244430|A/mallard/Czech_Republic/15902-17K/2009
GCTTGCAACTGGACTGAGAAATGTTCCACAGATTGAGACTAGAGGGCTTTTTGGAGCCATCGCAGGG
>A_/_H6N8|KY241435|A/brown_skua/Antarctic/AE66/2011
GCTTGCAACTGGACTGAGAAATGTCCCACAGATTGAAACTAGAGGACTCTTCGGCGCTATCGCAGGT
>A_/_H6N1|MK237295|A/American_wigeon/Missouri/17OS4780/2017
GCTTGCAACTGGACTGAGAAATGTTCCACAGATTGAGACTAGAGGACTCTTTGGAGCTATCGCGGGA
>A_/_H6N1|MK236677|A/American_wigeon/Missouri/17OS4599/2017
GCTTGCAACTGGATTGAGAAATGTTCCGCAGATTGAGACTAGAGGACTCTTTGGAGCTATCGCGGGA
>A_/_H6N1|MK237966|A/blue-winged_teal/Illinois/17OS2553/2017
GCTTGCAACTGGATTGAGAAATGTTCCGCAGATTGAGACTAGAGGACTCTTTGGAGCTATCGCGGGA
>A_/_H6N1|MK237854|A/mallard/Ohio/17OS5361/2017
GCTTGCAACTGGACTGAGAAATGTTCCACAGATTGAGACTAGAGGACTCTTTGGAGCTATCGCGGGA
>A_/_H6N1|MK237784|A/northern_shoveler/Missouri/17OS4821/2017
GCTTGCAACTGGACTGAGAAATGTTCCACAGATTGAGACTAGAGGACTCTTTGGAGCTATCGCGGGA
>A_/_H6N1|MK237390|A/greater_scaup/Wisconsin/17OS4533/2017
GCTTGCAACTGGACTGAGAAATGTTCCACAGATTGAGACTAGAGGACTCTTTGGAGCTATCGCGGGA
>A_/_H6N2|MK237271|A/northern_shoveler/Missouri/17OS4858/2017
GCTTGCTACTGGACTGAGAAATGTTCCACAGATTGGGACCAGAGGACTTTTTGGAGCTATCGCAGGG
>A_/_H6N1|MK236883|A/American_green-winged_teal/Missouri/17OS3048/2017
GCTTGCAACTGGATTGAGAAATGTTCCGCAGATTGAGACTAGAGGACTCTTTGGAGCTATCGCGGGA
>A_/_H6N1|MK236855|A/lesser_scaup/Wisconsin/17OS5811/2017
GCTTGCAACTGGACTGAGAAATGTTCCACAGATTGAGACTAGAGGACTCTTTGGAGCTATCGCGGGA
>A_/_H6N1|MK345982|A/ruddy_turnstone/Delaware_Bay/259/2018
GCTTGCAACTGGATTGAGAAATGTTCCGCAGATTGAGACTAGAGGACTCTTTGGAGCTATCGCGGGA
>A_/_H6N5|MK345888|A/ruddy_turnstone/Delaware_Bay/498/2018
GCTTGCAACTGGATTGAGAAATGTTCCGCAGATTGAGACTAGAGGACTCTTTGGAGCTATCGCGGGA
>A_/_H6N1|MK345830|A/ruddy_turnstone/Delaware_Bay/369/2018
GCTTGCAACTGGATTGAGAAATGTTCCGCAGATTGAGACTAGAGGACTCTTTGGAGCTATCGCGGGA
>A_/_H6N1|MK345698|A/ruddy_turnstone/Delaware_Bay/122/2018
GCTTGCAACTGGATTGAGAAATGTTCCGCAGATTGAGACTAGAGGACTCTTTGGAGCTATCGCGGGA
>A_/_H6N7|MK345676|A/ruddy_turnstone/Delaware_Bay/292/2018
GCTTGCAACTGGATTAAGAAATGTTCCGCAGACTGAGACTAGAGGACTCTTTGGAGCTATCGCGGGA
>A_/_H6N1|MK345643|A/laughing_gull/Delaware_Bay/42/2018
GCTTGCAACTGGATTGAGAAATGTTCCGCAGATTGAGACTAGAGGACTCTTTGGAGCTATCGCGGGA
>A_/_H6N1|MK345592|A/ruddy_turnstone/Delaware_Bay/47/2018
GCTTGCAACTGGATTGAGAAATGTTCCGCAGATTGAGACTAGAGGACTCTTTGGAGCTATTGCGGGA
>A_/_H6N1|LC371850|A/duck/Hokkaido/W159/2006
GCTTGCAACTGGACTGAGAAATGTTCCACAGATTGAGACTAGAGGACTTTTTGGAGCTATCGCAGGG
>A_/_H6N1|MG280417|A/gadwall_duck/Missouri/16OS3397/2016
GCTTGCTACTGGACTGAGAAATGTTCCACAGATTGAGACCAGAGGACTTTTTGGAGCTATCGCAGGG
>A_/_H6N8|MG280342|A/American_wigeon/Maryland/16OS5139/2016
GCTTGCAACTGGACTGAGAAATGTTCCACAGATTGAGACTAGAGGACTCTTTGGGGCTATCGCGGGA
>A_/_H6N1|LC316731|A/muscovy_duck/Vietnam/LBM838/2015
GCTTGCAACTGGACTAAGAAATGTTCCACAAATAGAAACTAGAGGACTATTTGGAGCTATTGCAGGC
>A_/_H6N6|LC316723|A/muscovy_duck/Vietnam/LBM811/2015
ACTTGCAACTGGATTAAGGAATGTTCCACAAATAGAAACTAGAGGACTTTTTGGAGCAATTGCAGGC
>A_/_H6N8|CY241658|A/ruddy_turnstone/New_Jersey/UGAI16-2120/2016
GCTTGCAACTGGATTGAGAAATGTTCCACAGATTGAGACTAGAGGACTCTTTGGGGCTATCGCGGGA
>A_/_H6N5|CY241682|A/ruddy_turnstone/New_Jersey/UGAI16-2139/2016
GCTTGCAACTGGACTGAGAAATGTTCCACAGACTGAGACTAGAGGACTCTTCGGAGCTATTGCGGGA
>A_/_H6N6|KT267030|A/pigeon/Guangxi/164/2014
GCTTGCAACTGGACTAAGGAATGTCCCGCAAATAGAAACTAGAGGGCTTTTTGGAGCTATTGCAGGC
>A_/_H6N2|KT267014|A/pigeon/Guangxi/158/2014
ACTTGCAACTGGACTAAGGAATGTTCCGCAGATTGAGACTAGAGGGCTCTTCGGGGCTATTGCAGGT
>A_/_H6N9|MF146721|A/mallard_duck/Netherlands/12/2011
GCTTGCAACTGGACTAAGAAATGTTCCACAGATTGAAACTAGAGGACTTTTCGGAGCTATCGCAGGT
>A_/_H6N8|KX977884|A/bewicks_swan/Netherlands/8/2009
GCTTGCAACTGGACTAAGAAATGTTCCACAGATTGAAACTAGAGGACTTTTCGGAGCTATCGCAGGT
>A_/_H6N8|KX867857|A/wild_bird/Jiangxi/P419/2016
GCTTGCAACTGGACTGAGGAATGTTCCACAGATTGAGACCAGAGGACTTTTTGGAGCTATCGCAGGG
>A_/_H6N1|KX620113|A/shorebird/Delaware_Bay/548/2012
GCTTGCAACTGGACTGAGAAATGTTCCACAGATTGAGACTAAAGGACTCTTTGGAGCTATCGCGGGA
>A_/_H6N1|KX620086|A/shorebird/Delaware_Bay/558/2012
GCTTGCAACTGGACTGAGAAATGTTCCACAGATTGAGACTAAAGGACTCTTTGGAGCTATCGCGGGA
>A_/_H6N1|CY206659|A/mallard/Minnesota/AI09-4345/2009
GCTTGCAACTGGGCTGAGAAATGTTCCACAGATTGAGACTAGAGGGCTCTTCGGAGCTATCGCAGGA
>A_/_H6N1|KU310463|A/cackling_goose/Alaska/UGAI15-3902/2015
GCTTGCAACTGGACTGAGAAATGTTCCACAGGTTGAAACTAGAGGACTCTTTGGAGCTATCGCGGGA
>A_/_H6N1|CY204322|A/mallard/Maryland/14OS1154/2014
GCTTGCAACTGGACTGAGAAATGTTCCACAGATTGAGACTAAAGGACTCTTTGGAGCTATCGCGGGA
>A_/_H6N9|CY204056|A/green-winged_teal/Ohio/14OS1103/2014
GCTTGCAACTGGACTGAGAAATGTTCCACAGATTGAGACTAGAGGACTCTTTGGAGCTATCGCAGGA
>A_/_H6N2|CY204032|A/green-winged_teal/Ohio/14OS2001/2014
GCTTGCAACTGGACTAAGAAATGTTCCACAGATTGAAACTAGAGGACTTTTCGGAGCCATCGCAGGT
>A_/_H6N2|CY203813|A/mallard/Maryland/08OS1390/2008
GCTTGCAACTGGACTAAGAAATGTTCCACAGATTGAAACTAGAGGACTTTTCGGAGCCATCGCAGGT
>A_/_H6N5|CY203685|A/mallard/Maryland/06OS501/2006
GCTTGCAACTGGACTGAGAAATGTTCCACAGATTGAGACTAGAGGGCTCTTTGGAGCTATCGCAGGA
>A_/_H6N8|CY203629|A/mallard/Maryland/06OS120/2006
GCTTGCTACTGGACTAAGAAATGTACCACAGATTGAAACCAGAGGGCTTTTCGGAGCTATCGCAGGT
>A_/_H6N1|CY203333|A/mallard/Maryland/10OS1947/2010
GCTTGCAACTGGACTAAGAAATGTTCCACAGATTGAAACTAGAGGGCTTTTCGGAGCCATCGCAGGT
>A_/_H6N1|CY203317|A/mallard/Maryland/10OS1918/2010
GCTTGCAACTGGACTAAGAAATGTTCCACAGATTGAAACTAGAGGGCTTTTCGGAGCCATCGCAGGT
>A_/_H6N8|CY202826|A/mallard/Maryland/09OS1025/2009
GCTTGCAACTGGACTAAGAAATGTTCCACAGATTGAAACTAGAGGACTTTTCGGAGCCATCGCAGGT
>A_/_H6N8|CY202818|A/mallard/Maryland/09OS1002/2009
GCTTGCAACTGGACTAAGAAATGTTCCACAGATTGAAACTAGAGGACTTTTCGGAGCCATCGCAGGT
>A_/_H6N2|CY202636|A/mallard/Maryland/08OS1392/2008
GCTTGCAACTGGACTAAGAAATGTTCCACAGATTGAAACTAGAGGACTTTTCGGAGCCATCGCAGGT
>A_/_H6N2|KU143277|A/wild_bird/Wuhan/WHHN40/2014
GCTTGCAACTGGACTGAGAAATGTTCCACAGATTGAGACCAGAGGACTTTTTGGAGCTATCGCAGGG
>A_/_H6N2|KU143276|A/wild_bird/Wuhan/CDHN15/2015
GCTTGCAACTGGACTGAGGAATGTTCCACAGATTGAAACTAGAGGACTTTTTGGAGCCATAGCAGGA
>A_/_H6N6|KU143274|A/turtledove/Wuhan/HKBJ62/2015
ACTTGCAACTGGACTAAGGAATGTTCCACAAATAGAAACTAGAGGGCTATTTGGAGCAATTGCAGGC
>A_/_H6N1|KT777810|A/ostrich/South_Africa/AI1713/2009
GCTTGCAACTGGACTGAGAAATGTTCCTCAGATTGAGACTAGAGGACTCTTCGGAGCTATTGCAGGA
>A_/_H6N6|LC069923|A/chicken/Vietnam/HU1-524/2014
GCTTGCAACTGGATTAAGGAATGTTCCACAAATAGAAACTAGAGGACTATTTGGAGCTATTGCAGGC
>A_/_H6N6|LC069922|A/duck/Vietnam/HU1-627/2014
ACTTGCAACTGGACTAAGGAATGTTCCACAAATAGAAACTAGAGGACTTTTTGGAGCCATTGCAGGC
>A_/_H6N2|LC069920|A/duck/Vietnam/HU1-1279/2014
ACTTGCAACTGGACTAAGGAATGTTCCACAAATAGAAACTAGAGGACTTTTTGGAGCCATTGCAGGC
>A_/_H6N6|LC069919|A/duck/Vietnam/HU1-632/2014
ACTTGCAACTGGACTAAGGAATGTTCCACAAATAGAAACTAGAGGACTTTTTGGAGCCATTGCCGGC
>A_/_H6N6|LC069912|A/duck/Vietnam/HU1-637/2014
ACTTGCAACTGGACTAAGGAATGTTCCACAAATAGAAACTAGAGGACTTTTTGGAGCCATTGCAGGC
>A_/_H6N7|KJ568377|A/American_green-winged_teal/Ohio/13OS2070/2013
GCTTGCAACTGGACTGAGAAATGTTCCACAGATTGAGACTAGAGGACTCTTTGGAGCTATCGCGGGA
>A_/_H6N2|KJ568145|A/American_green-winged_teal/Ohio/13OS2090/2013
GCTTGCAACTGGACTGAGAAATGTTCCACAGATTGAGACTAGAGGACTCTTTGGAGCTATCGCGGGA
>A_/_H6N8|KJ568121|A/American_green-winged_teal/Wisconsin/13OS3465/2013
GCTTGCAACTGGACTGAGAAATGTTCCACAGATTGAGACTAGAGGACTCTTTGGAGCTATCGCAGGA
>A_/_H6N2|KJ568049|A/blue-winged_teal/Ohio/13OS2082/2013
GCTTGCAACTGGACTGAGAAATGTTCCACAGATTGAGACTAGAGGACTCTTTGGAGCTATCGCGGGA
>A_/_H6N2|KJ567937|A/northern_pintail/Wisconsin/13OS2778/2013
GCTTGCAACTGGACTGAGAAATGTTCCACAGATTGAGACTAGAGGACTCTTTGGAGCTATCGCGGGA
>A_/_H6N8|KJ567913|A/American_green-winged_teal/Ohio/13OS1840/2013
GCTTGCAACTGGACTAAGAAATGTTCCACAGATTGAAACTAGAGGACTTTTCGGAGCCATCGCAGGT
>A_/_H6N6|KT267022|A/pigeon/Guangxi/161/2014
GCTTGCAACTGGACTAAGGAATGTTCCACAAATAGAAACTAGAGGACTATTTGGAGCTATTGCAGGC
>A_/_H6N2|CY185401|A/common_coot/Republic_of_Georgia/1/2010
GCTTGCAACTGGACTAAGAAATGTCCCACAAATTGAAACTAGAGGACTTTTCGGAGCTATCGCAGGT
>A_/_H6N2|CY185577|A/mallard/Republic_of_Georgia/13/2011
GCTTGCAACTGGACTGAGAAATGTTCCACAGATTGAGACTAGAGGACTTTTTGGAGCCATCGCAGGG
>A_/_H6N5|CY186847|A/American_green-winged_teal/Ohio/12OS2128/2012
GCTTGCAACTGGACTGAGGAATGTTCCACAGATTGAGACTAGAGGACTCTTTGGAGCTATCGCAGGA
>A_/_H6N1|CY186997|A/mallard/Ohio/12OS2174/2012
GCTTGCAACTGGACTGAGGAACGTTCCACAGATTGAGACTAGAGGACTCTTTGGAGCTATCGCAGGA
>A_/_H6N2|CY187053|A/redhead/Ohio/13OS0428/2013
GCTTGCAACTGGACTGAGAAATGTTCCACAGATTGAGACTAGAGGACTCTTTGGAGCTATCGCAGGA
>A_/_H6N1|CY186615|A/mallard/Wisconsin/12OS2425/2012
GCTTGCAACTGGACTGAGGAATGTTCCACAGATTGAGACTAGAGGACTCTTTGGAGCTATCGCAGGA
>A_/_H6N6|KP285309|A/duck/Jiangxi/10304/2013
ACTTGCAACTGGACTAAGGAATGTTCCACAAATAGAAACTAGAGGGCTATTTGGAGCTATTGCAGGC
>A_/_H6N6|LC028379|A/muscovy_duck/Quang_Ninh/71/2013
ACTTGCAACTGGGCTAAGGAATGTTCCACAAATAGAAACTAGAGGACTTTTTGGAGCCATTGCAGGC
>A_/_H6N6|LC028371|A/duck/Quang_Ninh/55/2013
ACTTGCAACTGGACTAAGGAATGTTCCACAAATAGAAACTAGAGGACTTTTTGGAGCCATTGCAGGC
>A_/_H6N6|LC028168|A/muscovy_duck/Vietnam/LBM601/2014
GCTTGCAACTGGATTAAGGAATGTTCCACAAATAGAAACTAGAGGACTATTTGGAGCTATTGCAGGC
>A_/_H6N6|LC028144|A/muscovy_duck/Vietnam/LBM541/2013
ACTTGCAACTGGACTAAGGAATGTTCCACAAATAGAAACTAGAGGACTTTTTGGAGCCATTGCAGGC
>A_/_H6N6|LC028136|A/duck/Vietnam/LBM439/2013
GCTTGCAACTGGACTAAGGAATGTTCCACAAATAGAAACTAGGGGACTATTTGGAGCTATTGCAGGC
>A_/_H6N8|CY190027|A/American_green-winged_teal/Maryland/06MD700/2006
GCTTGCAACTGGACTAAGAAATGTTCCACAGATTGAAACTAGAGGACTTTTCGGAGCCATCGCAGGT
>A_/_H6N8|CY191283|A/mallard/Maryland/13OS3020/2014
GCTTGCAACTGGACTAAGAAATGTTCCACAGATTGAAACTAGAGGACTTTTCGGAGCCATCGCAGGC
>A_/_H6N1|CY190995|A/mallard/Maryland/11OS3701/2011
GCTTGCAACTGGACTGAGAAATGTTCCACAGATTGAGACTAGAGGACTCTTTGGAGCTATCGCGGGA
>A_/_H6N2|CY190979|A/mallard/Maryland/10OS2170/2010
GCTTGCAACTGGACTAAGAAATGTTCCACAGATTAAAACTAGAGGGCTTTTCGGAGCCATCGCAGGT
>A_/_H6N8|CY190787|A/mallard/Maryland/09OS1226/2009
GCTTGCAACTGGACTAAGAAATGTTCCACAGATTGAAACTAGAGGACTTTTCGGAGCCATCGCAGGT
>A_/_H6N8|CY190587|A/American_black_duck/Maryland/07OS2482/2007
GCTTGCAACTGGACTGAGAAATGTTCCACAGATTGAGACTAGAGGGCTCTTTGGAGCTATCGCAGGA
>A_/_H6N2|CY190307|A/mallard/Maryland/06OS196/2006
GCTTGCAACTGGACTAAGAAATGTTCCACAGATTGAAACTAGAGGACTTTTCGGAGCCATCGCAGGT
>A_/_H6N6|LC042081|A/duck/Yamagata/061004/2014
ACTTGCAACTGGACTAAGGAATGTTCCACAAATAGAAACTAGAGGACTTTTTGGAGCTATTGCAGGC
>A_/_H6N6|LC050583|A/duck/Vietnam/LBM491/2013
ACTTGCAACTGGACTAAGGAATGTTCCACAAATAGAAACTAGAGGACTTTTTGGAGCTATTGCAGGC
>A_/_H6N6|LC028088|A/muscovy_duck/Vietnam/LBM69/2011
GCTTGCAACTGGACTAAGGAATGTTCCACAAATAGAAACTAGAGGACTATTTGGAGCTATTGCAGGC
>A_/_H6N6|LC028072|A/muscovy_duck/Vietnam/LBM21/2011
GCTYGCAACTGGACTAAGGAATGTTCCACAAATAGAAACTAGAGGACTATTTGGAGCTATTGCAGGC
>A_/_H6N2|KP714477|A/mule_duck/Bulgaria/122/2008
GCTTGCAACTGGACTGAGAAATGTCCCACAGATTGAGACTAGAGGACTCTTCGGGGCTATTGCAGGG
>A_/_H6N2|KP714471|A/mule_duck/Bulgaria/11/2008
GCTTGCAACTGGGCTGAGAAATGTCCCACAGATTGAGACTAGAGGACTCTTCGGGGCTATTGCAGGG
>A_/_H6N2|KP714464|A/mule_duck/Bulgaria/263/2009
GCTTGCAACTGGGCTGAGAAATGTCCCACAGATTGAGACTAGAGGACTCTTCGGGGCTATTGCAGGG
>A_/_H6N2|KP714462|A/mule_duck/Bulgaria/78/2008
GCTTGCAACTGGACTGAGAAATGTCCCACAGATTGAGACTAGAGGACTCTTCGGGGCTATTGCAGGG
>A_/_H6N2|KP714444|A/mule_duck/Bulgaria/174/2009
GCTTGCAACTGGACTAAGAAATGTTCCACAGATTGAAACTAGAGGACTTTTCGGAGCTATCGCAGGT
>A_/_H6N2|KP714440|A/mule_duck/Bulgaria/506/2010
GCTTGCAACTGGGCTGAGAAATGTCCCACAGATTGAGACTAGAGGACTCTTCGGGGCTATTGCAGGG
>A_/_H6N8|KP714438|A/mule_duck/Bulgaria/365/2010
GCTTGCAACTGGACTGAGAAATGTTCCACAGATTGAGACTAGAGGGCTTTTTGGAGCCATCGCAGGG
>A_/_H6N2|KP714436|A/mule_duck/Bulgaria/173/2009
GCTTGCAACTGGACTAAGAAATGTTCCACAGATTGAAACTAGAGGACTTTTCGGAGCTATCGCAGGT
>A_/_H6N2|KP714421|A/mule_duck/Bulgaria/68/2008
GCTTGCAACTGGGCTGAGAAATGTCCCACAGATTGAGACTAGAGGACTCTTCGGGGCTATTGCAGGG
>A_/_H6N2|KP714419|A/mule_duck/Bulgaria/160/2010
GCTTGCAACTGGGCTGAGAAATGTCCCACAGATTGAGACTAGAGGACTCTTCGGGGCTATTGCAGGG
>A_/_H6N2|KP714415|A/mule_duck/Bulgaria/156/2010
GCTTGCAACTGGACTAAGAAATGTTCCACAGATTGAAACTAGAGGACTTTTCGGAGCTATCGCAGGT
>A_/_H6N6|LC000612|A/duck/Nha_Trang/60/2013
GCTTGCAACTGGACTAAGGAATGTTCCACAAATAGAAACTAGAGGACTATTTGGAGCTATTGCAGGC
>A_/_H6N8|KF183620|A/mallard/Finland/13792/2007
GCTTGCAACTGGACTAAGAAATGTCCCACAGACTGAAACTAGAGGACTTTTCGGAGCTATCGCAGGT
>A_/_H6N1|KJ021048|A/mallard/San_Jiang/275/2007
GCTTGCAACTGGACTGAGAAATGTTCCACAGATTGAGACTAGAGGACTTTTTGGAGCTATCGCAGGG
>A_/_H6N8|KJ568321|A/American_green-winged_teal/Ohio/13OS2094/2013
GCTTGCAACTGGACTAAGAAATGTTCCACAGATTGAAACTAGAGGACTTTTCGGAGCCATCGCAGGT
>A_/_H6N8|KJ568305|A/American_green-winged_teal/Ohio/13OS2086/2013
GCTTGCAACTGGACTGAGAAATGTTCCACAGATTGAGACTAGAGGACTCTTTGGAGCTATCGCGGGA
>A_/_H6N8|KJ568217|A/American_green-winged_teal/Ohio/13OS1781/2013
GCTTGCAACTGGACTAAGAAATGTTCCACAGATTGAAACTAGAGGACTTTTCGGAGCCATCGCAGGT
>A_/_H6N1|KJ568137|A/American_green-winged_teal/Ohio/13OS1794/2013
GCTTGCAACTGGACTGAGAAATGTTCCACAGATTGAGACTAGAGGACTCTTTGGAGCTATCGCGGGA
>A_/_H6N8|KJ568081|A/American_green-winged_teal/Ohio/13OS2060/2013
GCTTGCAACTGGACTAAGAAATGTTCCACAGATTGAAACTAGAGGACTTTTCGGAGCCATCGCAGGT
>A_/_H6N8|KJ567857|A/American_green-winged_teal/Ohio/13OS2097/2013
GCTTGCAACTGGACTGAGAAATGTTCCACAGATTGAGACTAGAGGACTCTTTGGAGCTATCGCGGGA
>A_/_H6N6|AB916659|A/duck/Vietnam/LBM473/2013
GCTTGCAACTGGACTAAGGAATGTTCCACAAATAGAAACTAGAGGACTTTTTGGAGCTATTGCAGGC
>A_/_H6N2|CY166194|A/american_green-winged_teal/Wisconsin/11OS3551/2011
GCTTGCAACTGGACTGAGAAATGTTCCACAGATTGAGAATAGAGGACTCTTTGGAGCTATCGCGGGA
>A_/_H6N5|CY166210|A/mallard/Wisconsin/11OS3577/2011
GCTTGCAACTGGACTGAGAAATGTTCCACAGATTGAGACTAGAGGACTCTTTGGAGCTATCGCGGGA
>A_/_H6N2|CY166258|A/northern_pintail/Wisconsin/11OS4111/2011
GCTTGCAACTGGACTGAGAAATGTTCCACAGATTGAGACTAGAGGACTCTTTGGAGCTATCGCAGGA
>A_/_H6N1|CY166346|A/mallard/Wisconsin/11OS3098/2011
GCTTGCAACTGGACTGAGGAATGTTCCACAGATTGAGACTAGAGGACTCTTTGGAGCTATCGCAGGA
>A_/_H6N1|CY166322|A/American_green-winged_teal/Wisconsin/11OS3053/2011
GCTTGCAACTGGACTGAGAAATGTTCCACAGATTGAGACTAGAGGACTCTTTGGAGCTATCGCGGGA
>A_/_H6N2|CY166362|A/mallard/Illinois/11OS4121/2011
GCTTGCAACTGGACTGAGGAATGTTCCACAGATTGAGACTAGGGGACTCTTTGGAGCTATCGCAGGA
>A_/_H6N2|CY166792|A/American_widgeon/Mississippi/11OS6073/2011
GCTTGCAACTGGACTGAGGAATGTTCCACAGATTGAGACTAGGGGACTCTTTGGAGCTATCGCAGGA
>A_/_H6N1|CY166816|A/gadwall/Mississippi/11OS6085/2011
GCTTGCAACTGGACTGAGGAATGTTCCACAGATTGAGACTAGAGGACTCTTTGGAGCTATCGCAGGA
>A_/_H6N1|CY166897|A/American_black_duck/Wisconsin/11OS3191/2011
GCTTGCAACTGGACTGAGGAATGTTCCACAGATTGAGACTAGAGGACTCTTTGGAGCTATCGCAGGA
>A_/_H6N1|CY166872|A/mallard/Wisconsin/11OS3170/2011
GCTTGCAACTGGACTGAGGAATGTTCCACAGATTGAGACTAGAGGACTCTTTGGAGCTATCGCAGGA
>A_/_H6N2|CY166931|A/mallard/Missouri/11OS6301/2011
GCTTGCAACTGGACTGAGGAATGTTCCACAGATTGAGACTAGGGGACTCTTTGGAGCTATCGCAGGA
>A_/_H6N1|CY167078|A/long-tailed_duck/Wisconsin/11OS4567/2011
GCTTGCAACTGGATTGAGAAATGTTCCACAGATTGAGACTAGAGGACTCTTTGGAGCTATCGCGGGA
>A_/_H6N9|CY167070|A/long-tailed_duck/Wisconsin/11OS4520/2011
GCTTGCAACTGGATTGAGAAATGTTCCACAGGTTGAGACTAGAGGACTCTTTGGAGCAATCGCGGGA
>A_/_H6N2|KF695262|A/Eurasian_wigeon/Netherlands/4/2000
GCTTGCAACTGGACTAAGAAATGTTCCACAGATTGAAACTAGAGGACTTTTCGGAGCTATCGCAGGT
>A_/_H6N1|KF695223|A/mallard/Sweden/54/2003
GCTTGCAACTGGACTAAGAAATGTTCCACAGATTGAAACTAGAGGACTTTTCGGAGCCATCGCAGGT
>A_/_H6N5|CY149500|A/greylag_goose/Iceland/0948/2011
GCTTGCAACTGGACTAAGAAATGTTCCACAGATTGAAACTAGAGGACTTTTCGGAGCTATCGCGGGT
>A_/_H6N8|CY149604|A/bufflehead/Maine/340/2011
GCTTGCAACTGGACTAAGAAATGTTCCACAGATTGAAACTAGAGGACTTTTCGGAGCCATCGCAGGT
>A_/_H6N8|CY149540|A/pink-footed_goose/Iceland/0987/2011
GCTTGCAACTGGACTAAGAAATGTTCCACAGATTGAAACTAGAGGACTTTTCGGAGCTATCGCAGGT
>A_/_H6N8|CY149532|A/greylag_goose/Iceland/0980/2011
GCTTGCAACTGGACTAAGAAATGTTCCACAGATTGAAACTAGAGGACTTTTCGGAGCTATCGCAGGT
>A_/_H6N8|CY149524|A/greylag_goose/Iceland/0976/2011
GCTTGCAACTGGACTAAGAAATGTTCCACAGATTGAAACTAGAGGACTTTTCGGAGCTATCGCAGGT
>A_/_H6N8|CY149516|A/greylag_goose/Iceland/0961/2011
GCTTGCAACTGGACTAAGAAATGTTCCACAGATTGAAACTAGAGGACTTTTCGGAGCTATCGCAGGT
>A_/_H6N8|CY149468|A/greylag_goose/Iceland/0911/2011
GCTTGCAACTGGACTAAGAAATGTTCCACAGATTGAAACTAGAGGACTTTTCGGAGCTATCGCAGGT
>A_/_H6N8|CY149460|A/greylag_goose/Iceland/1482/2011
GCTTGCAACTGGACTAAGAAATGTTCCACAGATTGAAACTAGAGGACTTTTCGGAGCTATCGCAGGT
>A_/_H6N8|CY149452|A/greylag_goose/Iceland/1474/2011
GCTTGCAACTGGACTAAGAAATGTTCCACAGATTGAAACTAGAGGACTTTTCGGAGCTATCGCAGGT
>A_/_H6N5|CY149444|A/greylag_goose/Iceland/1459/2011
GCTTGCAACTGGACTAAGAAATGTTCCACAGATTGAAACTAGAGGACTTTTCGGAGCTATCGCAGGT
>A_/_H6N8|KF298409|A/mallard/Minnesota/AI09-2749/2009
GCTTGCAACTGGGCTGAGAAATGTTCCACAGATTGAGACTAGAGGGCTCTTCGGAGCTATCGCAGGA
>A_/_H6N6|CY146620|A/duck/Hunan/S1661/2012
ACTTGCAACTGGACTGAGGAATGTTCCACAAATAGAAACTAGAGGACTTTTTGGAGCTATAGCAGGC
>A_/_H6N2|CY146529|A/mallard/New_Jersey/AI09-6434/2009
GCTTGCAACTGGACTAAGAAATGTTCCACAGATTGAAACTAGAGGGCTTTTCGGAGCCATCGCAGGT
>A_/_H6N2|CY146505|A/mallard/New_Jersey/AI09-5405/2009
GCTTGCAACTGGACTAAGAAATGTTCCACAGATTGAAACTAGAGGGCTTTTCGGAGCCATCGCAGGT
>A_/_H6N1|CY146214|A/ruddy_turnstone/New_Jersey/AI09-937/2009
GCTTGCAACTGGACTAAGAAATGTTCCACAGATTGAAACTAGAGGACTTTTCGGAGCCATCGCAGGT
>A_/_H6N1|CY146109|A/ruddy_turnstone/Delaware/AI09-666/2009
GCTTGCAACTGGACTAAGAAATGTTCCACAGATTGAAACTAGAGGACTTTTCGGAGCCATCGCAGGT
>A_/_H6N1|CY145979|A/ruddy_turnstone/New_Jersey/AI09-377/2009
GCTTGCAACTGGACTAAGAAATGTTCCACAGATTGAAACTAGAGGACTTTTCGGAGCCATCGCAGGT
>A_/_H6N1|CY145971|A/ruddy_turnstone/New_Jersey/AI09-372/2009
ACTTGCAACTGGACTAAGAAATGTTCCACAGATTGAAACTAGAGGACTTTTCGGAGCCATCGCAGGT
>A_/_H6N6|CY145663|A/ruddy_turnstone/New_Jersey/Sg-00551/2008
GCTTGCAACTGGACTGAGAAATGTCCCACAGACTGAGAATAGAGGACTCTTTGGAGCTATCGCAGGA
>A_/_H6N8|CY145501|A/ruddy_turnstone/New_Jersey/Sg-00471/2008
GCTTGCAACTGGACTGAGAAATGTCCCACAGACTGAGAATAGAGGACTCTTTGGAGCTATCGCAGGA
>A_/_H6N8|CY144973|A/ruddy_turnstone/New_Jersey/Sg-00482/2008
GCTTGCAACTGGACTGAGAAATGTCCCACAGACTGAGAATAGAGGACTCTTTGGAGCTATCGCAGGA
>A_/_H6N1|CY144755|A/ruddy_turnstone/New_Jersey/AI07-296/2007
GCTTGCAACTGGACTGAGAAATGTTCCACAGATTGGGACTAGAGGACTCTTTGGAGCTATCGCAGGA
>A_/_H6N7|CY144667|A/ruddy_turnstone/New_Jersey/AI06-582/2006
GCTTGCAACTGGACTGAGAAATGTTCCACAGATTGGGACTAGAGGACTCTTTGGAGCTATCGCAGGA
>A_/_H6N8|CY144499|A/ruddy_turnstone/Delaware/AI03-629/2003
ACTTGCAACTGGACTGAGAAATGTTCCACAGATTGAAACCAGAGGACTTTTCGGAGCCATTGCAGGT
>A_/_H6N8|CY144491|A/ruddy_turnstone/New_Jersey/AI03-650/2003
ACTTGCAACTGGACTGAGAAATGTTCCACAGATTGAAACCAGAGGACTTTTCGGAGCCATTGCAGGT
>A_/_H6N8|CY144421|A/ruddy_turnstone/Delaware/650679/2002
ACTCGCAACTGGACTGAGAAATGTTCCACAGATTGAAACTAGAGGACTTTTCGGAGCTATCGCAGGT
>A_/_H6N1|CY144413|A/ruddy_turnstone/Delaware/650625/2002
ACTCGCAACTGGACTGAGAAATGTTCCACAGATTGAAACTAGAGGACTTTTCGGAGCTATCGCAGGT
>A_/_H6N5|CY144365|A/red_knot/New_Jersey/828235/2001
GCTTGCCACTGGACTAAGAAATATTCCACAGATTGAAACCAGAGGACTTTTCGGAGCTATCGCAGGT
>A_/_H6N1|CY144162|A/laughing_gull/New_York/AI00-470/2000
GCTTGCAACTGGGCTAAGAAATGTCCCAAAGGTTGATACCAGAGGACTTTTCGGAGCCATAGCAGGT
>A_/_H6N8|CY140985|A/lesser_scaup/Louisiana/AI09-5204/2009
ACTTGCAACTGGGCTGAGGAATGTTCCACAGATTGATACTAGAGGACTTTTCGGAGCCATCGCAGGC
>A_/_H6N2|CY140812|A/northern_pintail/Minnesota/AI09-3254/2009
GCTTGCAACTGGACTAAGAAATGTTCCACAGATTGAAACTAGAGGACTTTTCGGAGCCATCGCAGGT
>A_/_H6N3|CY140788|A/mallard/Minnesota/AI09-3100/2009
GCTTGCAACTGGGCTGAGAAATGTTCCACAGATTGAGACTAGAGGGCTCTTCGGAGCTATCGCAGGA
>A_/_H6N1|CY140753|A/blue-winged_Teal/North_Dakota/AI09-2912/2009
GCTTGCAACTGGACTAAGAAATGTTCCACAGATTGAAACTAGAGGACTTTTCGGAGCCATCGCAGGT
>A_/_H6N1|CY140711|A/mallard/Minnesota/AI09-2509/2009
GCTTGCAACTGGACTAAGAAATGTTCCACAGATTGAAACTAGAGGACTTTTCGGAGCCATCGCAGGT
>A_/_H6N2|CY140631|A/green-winged_teal/Minnesota/Sg-01073/2008
GCTTGCAACTGGACTAAGAAATGTTCCACAGATTGAAACTAGAGGACTTTTCGGAGCTATCGCAGGT
>A_/_H6N2|CY140607|A/green-winged_teal/Minnesota/Sg-01065/2008
GCTTGCAACTGGACTGAGGAATGTTCCACAGATTGAGACTAGAGGACTCTTTGGAGCTATCGCAGGA
>A_/_H6N1|CY140599|A/mallard/Minnesota/Sg-01047/2008
GCTTGCAACTGGACTGAGGAATGTTCCACAGATTGAGACTAGAGGACTCTTTGGAGCTATCGCAGGA
>A_/_H6N8|CY140591|A/mallard/Minnesota/Sg-01042/2008
GCTTGCAACTGGACTGAGGAATGTTCCACAGATTGAGACTAGAGGACTCTTTGGAGCTATCGCAGGA
>A_/_H6N2|CY140543|A/American_wigeon/Louisiana/Sg-01032/2008
GCTTGCAACTGGACTAAGAAATGTTCCACAGATTGAAACTAGAGGACTTTTCGGAGCCATCGCAGGT
>A_/_H6N2|CY140519|A/mallard/Minnesota/Sg-01018/2008
GCTTGCAACTGGACTGAGGAATGTTCCACAGATTGAGACTAGAGGACTCTTTGGAGCTATCGCAGGA
>A_/_H6N1|CY140410|A/mallard/Minnesota/Sg-00837/2008
GCTTGCAACTGGACTGAGAAATGTTCCACAGATTGAGACTAGAGGACTCTTTGGAGCTATCGCAGGA
>A_/_H6N1|CY140245|A/mallard/Minnesota/SG-00932/2008
GCTTGCAACTGGACTGAGGAATGTTCCACAGATTGAGACTAGAGGACTCTTTGGAGCTATCGCAGGA
>A_/_H6N1|CY140220|A/mallard/Minnesota/SG-00927/2008
GCTTGCAACTGGACTGAGAAATGTTCCACAGATTGAGACTAGAGGACTCTTTGGAGCTATCGCAGGA
>A_/_H6N2|CY140180|A/mallard/Minnesota/Sg-00768/2008
GCTTGCAACTGGACTGAGGAATGTTCCACAGATTGAGACTAGAGGACTCTTTGGAGCTATCGCAGGA
>A_/_H6N8|CY140136|A/mallard/North_Dakota/Sg-00737/2008
GCTTGCAACTGGACTGAGAAATGTTCCACAGATTGAGGCTAGAGGGCTTTTTGGAGCTATCGCAGGA
>A_/_H6N1|CY139896|A/northern_pintail/Texas/828189/2002
GCTTGCTACTGGACTAAGAAATGTTCCACAGATTGAAACCAGAGGGCTTTTCGGAGCTATCGCAGGT
>A_/_H6N2|CY139853|A/mallard/Minnesota/355777/2000
ACTAGCAACTGGTCTGAGGAATGTCCCACAGGTGAAAACACGAGGATTGTTTGGAGCAATAGCTGGG
>A_/_H6N7|CY139845|A/mallard/Minnesota/346268/2000
ACTAGCAACTGGTCTGAGGAATGTCCCACAGGTGAAAACACGAGGATTGTTTGGAGCAATAGCTGGG
>A_/_H6N3|CY139805|A/mallard/Minnesota/182750/1998
ACTAGCAACTGGTCTGAGGAATGTCCCACAGGTGAAAACACGAGGATTGTTTGGAGCAATAGCTGGG
>A_/_H6N5|CY139788|A/mallard/Minnesota/182729/1998
GCTTGCAACTGGACTAAGAAATGTTCCACAGATTGAAACCAGAGGACTTTTCGGAGCTATCGCAGGT
>A_/_H6N6|CY139769|A/mallard/Minnesota/182751/1998
ACTAGCAACTGGTCTGAGGAATGTCCCACAGGTGAAAACACGAGGATTGTTTGGAGCAATAGCTGGG
>A_/_H6N2|CY141065|A/blue-winged_teal/Texas/AI09-6182/2009
GCTTGCAACTGGACTGAGAAATGTTCCACAGATTGAGACTAGAGGACTCTTTGGAGCTATCGCGGGA
>A_/_H6N1|CY141073|A/white-fronted_goose/Texas/AI09-6225/2009
GCTTGCAACTGGACTAAGAAATGTTCCACAGATTGAAACTAGAGGACTTTTCGGAGCCATCGCAGGT
>A_/_H6N1|CY136782|A/ruddy_turnstone/Delaware_Bay/126/1994
GCTTGCAACTGGACTAAGAAATGTCCCAAAGGTTGAGACCAGAGGACTTTTCGGAGCCATCGCAGGT
>A_/_H6N3|CY136753|A/pintail/Alberta/145/1990
ACTAGCAACTGGTCTGAGAAATGTTCCACAGGCACAAACAAGAGGATTGTTTGGAGCAATAGCTGGG
>A_/_H6N2|CY136710|A/pintail/Alberta/267/1987
ACTAGCAACTGGTCTGAGAAATGTTCCACAGGCACAAACAAGAGGATTGTTTGGAGCAATAGCTGGG
>A_/_H6N2|CY136702|A/mallard/Alberta/260/1987
ACTAGCAACTGGTCTGAGAAATGTTCCACAGGCACAAACAAGAGGATTGTTTGGAGCAATAGCTGGG
>A_/_H6N2|CY136694|A/mallard/Alberta/238/1987
ACTAGCAACTGGTCTGAGAAATGTTCCACAGGCACAAACAAGAGGATTGTTTGGAGCAATAGCTGGG
>A_/_H6N2|CY136686|A/mallard/Alberta/230/1987
ACTAGCAACTGGTCTGAGAAATGTTCCACAGGCACAAACAAGAGGATTGTTTGGAGCAATAGCTGGG
>A_/_H6N2|CY136678|A/mallard/Alberta/197/1987
ACTAGCAACTGGTCTGAGAAATGTTCCACAGGCACAAACAAGAGGATTGTTTGGAGCAATAGCTGGG
>A_/_H6N2|CY136654|A/mallard/Alberta/186/1987
ACTAGCAACTGGTCTGAGAAATGTTCCACAGGCACAAACAAGAGGATTGTTTGGAGCAATAGCTGGG
>A_/_H6N1|CY139558|A/mallard/Nova_Scotia/01013/2010
GCTTGCAACTGGACTGAGGAATGTTCCACAGATTGAGACTAGAGGACTCTTTGGAGCTATCGCAGGA
>A_/_H6N1|CY138496|A/blue-winged_teal/Nova_Scotia/01003/2010
GCTTGCAACTGGACTGAGGAATGTTCCACAGATTGAGACTAGAGGACTCTTTGGAGCTATCGCAGGA
>A_/_H6N1|CY134383|A/mallard/California/2529/2010
GCTTGCAACTGGACTGAGGAATGTTCCACAGATTGAGACTAGAGGACTCTTTGGAGCTATCGCAGGG
>A_/_H6N1|CY133885|A/American_wigeon/California/2997/2010
GCTTGCAACTGGACTGAGGAATGTTCCACAGATTGAGACTAGAGGACTCTTTGGAGCTATCGCAGGA
>A_/_H6N1|CY133877|A/American_wigeon/California/2423/2010
GCTTGCAACTGGACTGAGGAATGTTCCACAGATTGAGACTAGAGGACTCTTTGGAGCTATCGCAGGG
>A_/_H6N1|CY133793|A/gadwall/Missouri/10MO095/2010
GCTTGCAACTGGACTGAGGAATGTTCCACAGATTGAGACTAGAGGACTCTTTGGAGCTATCGCAGGA
>A_/_H6N1|CY133424|A/American_wigeon/Missouri/10OS4752/2010
GCTTGCAACTGGACTGAGGAATGTTCCACAGATTGAAACTAGAGGACTCTTTGGGGCTATCGCAGGA
>A_/_H6N2|CY133306|A/northern_shoveler/Mississippi/10OS4526/2010
GCTTGCAACTGGACTGAGGAATGTTCCACAGATTGAGACTAGAGGACTCTTTGGAGCTATCGCAGGA
>A_/_H6N2|CY133282|A/gadwall/Mississippi/10OS4531/2010
GCTTGCAACTGGACTGAGGAATGTTCCACAGATTGAGACTAGAGGACTCTTTGGAGCTATCGCAGGA
>A_/_H6N2|CY133250|A/mallard/Wisconsin/10OS3066/2010
GCTTGCAACTGGACTGAGAAATGTTCCACAGATTGAGACTAGAGGACTCTTTGGAGCTATCGCGGGG
>A_/_H6N1|CY133161|A/mallard/Wisconsin/10OS3144/2010
GCTTGCAACTGGACTGAGGAATGTTCCACAGATTGAGACTAGAGGACTCTTTGGAGCTATCGCAGGA
>A_/_H6N1|CY133021|A/mallard/Illinois/10OS3599/2010
GCTTGCAACTGGACTGAGGAATGTTCCACAGATTGAGACTAGAGGACTCTTTGGAGCTATCGCAGGA
>A_/_H6N2|CY133013|A/American_green-winged_teal/Illinois/10OS3589/2010
GCTTGCAACTGGACTGAGAAATGTTCCACAGATTGAGACTAGAGGACTCTTTGGAGCTATCGCGGGA
>A_/_H6N1|CY132981|A/gadwall/Illinois/10OS3342/2010
GCTTGCAACTGGACTGAGGAATGTTCCACAGATTGAGACTAGAGGACTCTTTGGAGCTATCGCAGGA
>A_/_H6N8|CY132941|A/American_green-winged_teal/Wisconsin/10OS2767/2010
GCTTGCAACTGGACTGAGAAATGTTCCACAGATTGAGACTAGAGGACTCTTTGGAGCTATCGCGGGA
>A_/_H6N8|CY132705|A/mallard/Wisconsin/10OS2880/2010
GCTTGCAACTGGACTGAGAAATGTTCCACAGATTGAGACTAGAGGACTCTTTGGAGCTATCGCGGGA
>A_/_H6N1|CY131968|A/shorebird/Delaware_Bay/167/2009
GCTTGCAACTGGACTAAGAAATGTTCCACAGATTGAAACTAGAGGACTTTTCGGAGCCATCGCAGGT
>A_/_H6N1|CY132493|A/mallard/Ohio/11OS2240/2011
GCTTGCAACTGGACTGAGGAATGTTCCACAGATTGAGACTAGAGGACTCTTTGGAGCTATCGCAGGA
>A_/_H6N1|CY127921|A/shorebird/Delaware_Bay/380/2010
GCTTGCAACTGGACTGAGAAATGTTCCACAGATTGAGACTAGAGGACTCTTTGGAGCTATCGCGGGA
>A_/_H6N1|CY127913|A/Canada_goose/Delaware_Bay/34/2010
GCTTGCAACTGGACTGAGAAATGTTCCACAGATTGAGACTAGAGGACTCTTTGGAGCTATCGCGGGA
>A_/_H6N2|CY127895|A/shorebird/Delaware_Bay/707/2009
GCTTGCAACTGGACTGAGAAATGTTCCACAGATTGAGACTAGAGGACTCTTTGGAGCTATCGCAGGA
>A_/_H6N1|CY127879|A/shorebird/Delaware_Bay/478/2009
GCTTGCAACTGGACTAAGAAATGTTCCACAGATTGAAACTAGAGGACTTTTCGGAGCCATCGCAGGT
>A_/_H6N1|CY127855|A/shorebird/Delaware_Bay/231/2009
GCTTGCAACTGGACTAAGAAATGTTCCACAGATTGAAACTAGAGGACTTTTCGGAGCCATCGCAGGT
>A_/_H6N8|CY127839|A/shorebird/Delaware_Bay/181/2009
GCTTGCAACTGGACTAAGAAATGTTCCACAGATTGAAACTAGAGGACTTTTCGGAGCCATCGCAGGT
>A_/_H6N2|CY127831|A/shorebird/Delaware_Bay/604/2008
GCTTGCAACTGGACTGAGAAATGTTCCACAGATTGAGACTAGAGGGCTCTTTGGAGCTATCGCAGGA
>A_/_H6N8|CY127823|A/shorebird/Delaware_Bay/483/2008
GCTTGCAACTGGACTGAGAAATGTCCCACAGACTGAGAATAGAGGACTCTTTGGAGCTATCGCAGGA
>A_/_H6N8|CY127815|A/shorebird/Delaware_Bay/375/2008
GCTTGCAACTGGACTGAGAAATGTCCCACAGACTGAGAATAGAGGACTCTTTGGAGCTATCGCAGGA
>A_/_H6N8|CY127807|A/shorebird/Delaware_Bay/340/2008
GCTTGCAACTGGACTGAGAAATGTCCCACAGACTGAGAATAGAGGACTCTTTGGAGCTATCGCAGGA
>A_/_H6N2|CY127791|A/ruddy_turnstone/Delaware_Bay/173/2007
GCTTGCAACTGGACTGAGAAATATTCCACAGACTGAGACTAGAGGACTCTTTGGGGCTATCGCAGGA
>A_/_H6N1|CY127783|A/ruddy_turnstone/Delaware_Bay/136/2007
GCTTGCAACTGGACTGAGAAATGTTCCACAGATTGGGACTAGAGGACTCTTTGGAGCTATCGCAGGA
>A_/_H6N8|CY127742|A/shorebird/Delaware_Bay/78/2004
GCTTGCAACTGGACTGAGAAATGTTCCACAGATTGAGACTAGAGGACTCTTTGGAGCTATCGCAGGA
>A_/_H6N6|LC497201|A/duck/Vietnam/HU9-999/2018
ACTTGCAACTGGATTAAGGAATGTTCCACAAATAGAAACTAGAGGACTTTTTGGAGCTATTGCAGGC
>A_/_H6N6|LC497145|A/duck/Vietnam/HU9-521/2018
ACTTGCAACTGGATTAAGGAATGTTCCACAAATAGAAACTAGAGGACTTTTTGGAGCTATTGCAGGC
>A_/_H6N6|LC497121|A/duck/Vietnam/HU9-455/2018
ACTTGCAACTGGACTAAGGAATGTTCCACAAATAGAAACTAGAGGACTTTTTGGAGCCATTGCAGGA
>A_/_H6N6|LC497105|A/duck/Vietnam/HU9-211/2018
ACTTGCAACTGGACTAAGGAATGTTCCACAAATAGAAACTAGAGGACTTTTTGGAGCCATTGCAGGA
>A_/_H6N6|LC497097|A/duck/Vietnam/HU9-194/2018
GCTTGCGACCGGGCTGAGGAATGTCCCACAGATTGAAACTAAAGGGCTCTTCGGAGCTATTGCAGGG
>A_/_H6N6|MK964933|A/duck/Viet_Nam/QN-1710/2014
ACTTGCAACTGGACTAAGGAATGTTCCACAAATAGAAACTAGAGGACTTTTTGGAGCCATTGCAGGC
>A_/_H6N6|MK964925|A/duck/Viet_Nam/QN-1709/2014
ACTTGCAACTGGACTAAGGAATGTTCCACAAATAGAAACTAGAGGACTTTTTGGAGCCATTGCAGGC
>A_/_H6N6|MK964917|A/duck/Viet_Nam/QN-1708/2014
ACTTGCAACTGGACTAAGGAATGTTCCACAAATAGAAACTAGAGGACTTTTTGGAGCCATTGCAGGC
>A_/_H6N6|MK964909|A/duck/Viet_Nam/QN-1707/2014
ACTTGCAACTGGACTAAGGAATGTTCCACAAATAGAAACTAGAGGACTTTTTGGAGCCATTGCAGGC
>A_/_H6N6|MK964901|A/duck/Viet_Nam/QN-1706/2014
ACTTGCAACTGGACTAAGGAATGTTCCACAAATAGAAACTAGAGGACTTTTTGGAGCCATTGCAGGC
>A_/_H6N6|MK964893|A/duck/Viet_Nam/QN-1705/2014
ACTTGCAACTGGACTAAGGAATGTTCCACAAATAGAAACTAGAGGACTTTTTGGAGCCATTGCAGGC
>A_/_H6N6|MK964869|A/duck/Viet_Nam/QN-0596/2013
ACTTGCAACTGGACTAAGGAATGTTCCACAAATAGAAACTAGAGGACTTTTTGGAGCCATTGCAGGC
>A_/_H6N6|MK964861|A/duck/Viet_Nam/QN-0595/2013
ACTTGCAACTGGACTAAGGAATGTTCCACAAATAGAAACTAGAGGACTTTTTGGAGCCATTGCAGGC
>A_/_H6N6|MK964853|A/duck/Viet_Nam/QN-0593/2013
ACTTGCAACTGGACTAAGGAATGTTCCACAAATAGAAACTAGAGGACTTTTTGGAGCCATTGCAGGC
>A_/_H6N6|MK964845|A/duck/Viet_Nam/QN-0592/2013
ACTTGCAACTGGGCTAAGGAATGTTCCACAAATAGAAACTAGAGGACTTTTTGGAGCCATTGCAGGC
>A_/_H6N6|MK964740|A/duck/Viet_Nam/QN-0519/2013
ACTTGCAACTGGGCTAAGGAATGTTCCACAAATAGAAACTAGAGGACTTTTTGGAGCCATTGCAGGC
>A_/_H6N6|MK964700|A/duck/Viet_Nam/QN-0425/2013
ACTTGCAACTGGACTAAGGAATGTTCCACAAATAGAAACTAGAGGACTTTTTGGAGCCATTGCAGGC
>A_/_H6N6|MK964692|A/duck/Viet_Nam/QN-0371/2013
ACTTGCAACTGGACTAAGGAATGTTCCACAAATAGAAACTAGAGGACTTTTTGGAGCCATTGCAGGC
>A_/_H6N6|MK964616|A/duck/Viet_Nam/HN-1689/2014
ACTTGCAACTGGACTAAGGAATGTTCCACAAATAGAAACTAGAGGACTTTTTGGAGCCATTGCAGGC
>A_/_H6N6|MK964608|A/duck/Viet_Nam/HN-1688/2014
ACTTGCAACTGGACTAAGGAATGTTCCACAAATAGAAACTAGAGGACTTTTTGGAGCCATTGCAGGC
>A_/_H6N6|MK964600|A/duck/Viet_Nam/HN-1686/2014
ACTTGCAACTGGACTAAGGAATGTTCCACAAATAGAAACTAGGGGACTTTTTGGAGCCATTGCAGGC
>A_/_H6N6|MK964584|A/duck/Viet_Nam/HN-1684/2014
ACTTGCAACTGGACTAAGGAATGTTCCACAAATAGAAACTAGGGGACTTTTTGGAGCCATTGCAGGC
>A_/_H6N6|MK964568|A/duck/Viet_Nam/HN-1422/2014
ACTTGCAACTGGACTAAGGAATGTTCCACAAATAGAAACTAGAGGTCTTTTTGGAGCCATTGCAGGC
>A_/_H6N8|MK964552|A/duck/Viet_Nam/HN-1230/2014
ACTTGCAACTGGACTAAGGAATGTTCCACAAATAGAAACTAGAGGACTTTTTGGAGCCATTGCAGGC
>A_/_H6N6|MK964463|A/chicken/Viet_Nam/QN-0468/2013
ACTTGCAACTGGACTAAGGAATGTTCCACAAATAGAAACTAGAGGACTTTTTGGAGCCATTGCAGGC
>A_/_H6N6|MK964447|A/chicken/Viet_Nam/QN-0418/2013
ACTTGCAACTGGACTAAGGAATGTTCCACAAATAGAAACTAGAGGACTTTTTGGAGCCATTGCAGGC
>A_/_H6N6|MK964340|A/chicken/Viet_Nam/LS-1288/2011
GCTTGCAACTGGACTAAGGAATGTTCCACAAATAGAAACTAGAGGACTATTTGGAGCTATTGCAGGC
>A_/_H6N6|MK964154|A/duck/Viet_Nam/QN-0503/2013
ACTTGCAACTGGGCTAAGGAATGTTCCACAAATAGAAACTAGAGGACTTTTTGGAGCCATTGCAGGC
>A_/_H6N6|MK964034|A/duck/Viet_Nam/QN-0222/2013
ACTTGCAACTGGACTAAGGAATGTTCCACAAATAGAAACTAGAGGACTTTTTGGAGCCATTGCAGGC
>A_/_H6N6|MK963975|A/duck/Viet_Nam/QN-0517/2013
ACTTGCAACTGGACTAAGGAATGTTCCACAAATAGAAACTAGAGGACTTTTTGGAGCCATTGCAGGC
>A_/_H6N6|MK963887|A/duck/Viet_Nam/QN-0518/2013
ACTTGCAACTGGACTAAGGAATGTTCCACAAATAGAAACTAGAGGACTTTTTGGAGCCATTGCAGGC
>A_/_H6N6|MK963818|A/duck/Viet_Nam/HN-1421/2014
GCTTGCAACTGGATTAAGGAATGTTCCACAAATAGAAACTAGAGGACTATTTGGAGCTATTGCAGGC
>A_/_H6N6|MK963432|A/chicken/Viet_Nam/QN-0453/2013
ACTTGCAACTGGACTAAGGAATGTTCCACAAATAGAAACTAGAGGACTTTTTGGAGCCATTGCAGGC
>A_/_H6N6|MK963394|A/duck/Viet_Nam/QN-0465/2013
ACTTGCAACTGGGCTAAGGAATGTTCCACAAATAGAAACTAGAGGACTTTTTGGAGCCATTGCAGGC
>A_/_H6N6|MK963350|A/chicken/Viet_Nam/QN-0476/2013
ACTTGCAACTGGACTAAGGAATGTTCCACAAATAGAAACTAGAGGACTTTTTGGAGCCATTGCAGGC
>A_/_H6N6|MK963291|A/duck/Viet_Nam/QN-0462/2013
ACTTGCAACTGGACTAAGGAATGTTCCACAAATAGAAACTAGAGGACTTTTTGGAGCCATTGCAGGC
>A_/_H6N6|MK963225|A/duck/Viet_Nam/QN-0466/2013
ACTTGCAACTGGGCTAAGGAATGTTCCACAAATAGAAACTAGAGGACTTTTTGGAGCCATTGCAGGC
>A_/_H6N6|MK943334|A/duck/Viet_Nam/QN-2500/2015
GCTTGCAACTGGATTAAGGAATGTTCCACAAATAGAAACTAGAGGACTATTTGGAGCTATTGCAGGC
>A_/_H6N6|MK943318|A/duck/Viet_Nam/QN-2497/2015
GCTTGCAACTGGATTAAGGAATGTTCCACAAATAGAAACTAGAGGACTATTTGGAGCTATTGCAGGC
>A_/_H6N6|MK943293|A/duck/Viet_Nam/HN-2634/2016
ACTTGCAACTGGACTAAGGAATGTTCCACAAATAGAAACTAGAGGACTTTTTGGAGCCATTGCAGGC
>A_/_H6N6|MK943233|A/chicken/Viet_Nam/HN-2630/2016
ACTTGCAACTGGACTAAGGAATGTTCCACAAATAGAAACTAGAGGACTTTTTGGAGCCATTGCAGGC
>A_/_H6N6|MK943209|A/chicken/Viet_Nam/HN-2626/2016
ACTTGCAACTGGACTAAGGAATGTTCCACAAATAGAAACTAGAGGACTTTTTGGAGCCATTGCAGGC
>A_/_H6N1|MK943104|A/duck/Viet_Nam/HN-2515/2015
GCTTGCAACTGGACTAAGAAATGTTCCACAAATAGAAACTAGAGGACTATTTGGAGCTATTGCAGGC
>A_/_H6N6|MK942980|A/duck/Viet_Nam/QN-2711/2016
ACTTGCAACTGGATTAAGGAATGTTCCACAAATAGAAACTAGAGGACTTTTTGGAGCCATTGCAGGC
>A_/_H6N0|MK942944|A/duck/Viet_Nam/QN-2623/2016
ACTTGCAACTGGACTAAGGAATGTTCCACAAATAGAAACTAGAGGACTTTTTGGAGCCATTGCAGGC
>A_/_H6N6|MK942941|A/duck/Viet_Nam/HN-2667/2016
ACTTGCAACTGGACTAAGGAATGTTCCACAAATAGAAACTAGAGGACTTTTTGGAGCCATTGCAGGC
>A_/_H6N8|LC490209|A/duck/Hokkaido/136/1996
GCTTGCAACTGGACTGAGAAATGTTCCACAGATTGAAACTAGAGGACTTTTCGGAGCTATCGCAGGT
>A_/_H6N8|MK978848|A/whooper_swan/Iwate/21/2017
GCTTGCAACTGGACTGAGGAACGTTCCACAGATTGAAACTAGAGGTCTTTTTGGGGCCATAGCAGGA
>A_/_H6N5|MK535125|A/American_black_duck/Ohio/06OS2051/2006
GCTTGCAACTGGACTAAGAAATGTTCCACAGATTGAAACTAGAGGACTTTTCGGAGCCATCGCAGGT
>A_/_H6N2|MH130162|A/wild_waterfowl/Korea/M130/2014
GCTTGCAACTGGACTGAGGAATGTTCCACAGATTGAAACTAGAGGACTTTTTGGAGCCATAGCAGGA
>A_/_H6N1|MH130154|A/wild_waterfowl/Korea/M129/2014
GCTTGCAACTGGACTGAGGAATGTTCCACAGATTGAAACTAGAGGACTTTTTGGAGCCATAGCAGGA
>A_/_H6N2|MH130146|A/white-fronted_goose/Korea/F56-3/2017
GCTTGCAACTGGACTGAGGAACGTTCCACAGATTGAAACTAGAGGTCTCTTTGGAGCCATAGCAGGA
>A_/_H6N2|MH130138|A/wild_waterfowl/Korea/F56-1/2017
GCTTGCAACTGGACTGAGGAACGTTCCACAGATTGAAACTAGAGGTCTCTTTGGAGCCATAGCAGGA
>A_/_H6N1|MH130130|A/bean_goose/Korea/F54-8/2017
GCTTGCAACTGGACTGAGGAACGTTCCACAGATTGAAACTAGAGGTCTTTTTGGGGCCATAGCAGGA
>A_/_H6N1|MH130122|A/bean_goose/Korea/F27-6/2017
GCTTGCAACTGGACTGAGGAACGTTCCACAGATTGAAACTAGAGGTCTTTTTGGGGCCATAGCAGGA
>A_/_H6N1|MH130114|A/wild_waterfowl/Korea/F14-5/2016
GCTTGCAACTGGACTGAGGAACGTTCCACAGATTGAAACTAGAGGTCTTTTTGGGGCCATAGCAGGA
>A_/_H6N2|MH579373|A/wild_waterfowl/Korea/M54-F-1/2010
GCTTGCAACTGGACTGAGAAATGTTCCACAGATTGAGACCAGAGGACTTTTTGGAGCTATCGCAGGG
>A_/_H6N2|MK071436|A/yellow-billed_pintail/Argentina/CIP112-1174A/2016
GCTTGCAACTGGACTGAGAAATGTTCCACAGATTGAAACTAGAGGACTTTTTGGCGCTATCGCAGGT
>A_/_H6N2|MK071364|A/comb_duck/Argentina/CIP051-49/2011
GCTTGCAACTGGACTGAGAAATGTTCCACAGATTGAGACTAGAGGACTCTTTGGAGCTATAGCAGGA
>A_/_H6N6|LC427547|A/duck/Vietnam/HU8-1088/2017
GCTTGCAACTGGACTGAGAAATGTTCCACAAATAGAAACTAGAGGACTTTTTGGAGCCATTGCAGGT
>A_/_H6N6|LC427523|A/duck/Vietnam/HU7-294/2017
ACTTGCAACTGGACTAAGGAATGTTCCACAAATAGAAACTAGAGGACTTTTTGGAGCCATTGCAGGA
>A_/_H6N6|LC426778|A/duck/Vietnam/HU3-184/2015
ACTTGCAACTGGACTAAGGAATGTTCCACAAATAGAAACTAGAGGACTTTTTGGAGCCATTGCAGGC
>A_/_H6N6|LC427515|A/muscovy_duck/Vietnam/HU5-1642/2016
ACTTGCAACTGGACTAAGGAATATTCCACAAATAGAAACTAGAGGACTTTTTGGAGCCATTGCAGGC
>A_/_H6N6|LC427357|A/muscovy_duck/Vietnam/HU3-1409/2015
ACTTGCAACTGGACTAAGGAATGTTCCACAAATAGAAACTAGAGGACTTTTTGGAGCCATTGCAGGC
>A_/_H6N6|LC426794|A/chicken/Vietnam/HU3-515/2015
ACTTGCAACTGGACTAAGGAATGTTCCACAAATAGAAACTAGAGGACTTTTTGGAGCCATTGCAGGC
>A_/_H6N1|MH733631|A/willet/Delaware_Bay/338/2014
GCTTGCAACTGGACTGAGAAATGTTCCACAGATTGAGACTAAAGGACTCTTTGGAGCTATCGCGGGA
>A_/_H6N1|MH733704|A/laughing_gull/Delaware_Bay/398/2014
GCTTGCGACTGGACTGAGAAATGTTCCACAGATTGAGACTAAAGGACTCTTTGGAGCTATCGCGGGA
>A_/_H6N1|MH733669|A/laughing_gull/Delaware_Bay/417/2014
GCTTGCGACTGGACTGAGAAATGTTCCACAGATTGAGACTAAAGGACTCTTTGGAGCTATCGCGGGA
>A_/_H6N8|MH733663|A/laughing_gull/Delaware_Bay/286/2014
GCTTGCAACTGGACTGAGAAATGTTCCACAGATTGAGACTAAAGGACTCTTTGGAGCTATCGCGGGA
>A_/_H6N2|MK327650|A/blue-winged_teal/Guatemala/CIP049-I_H116-84/2013
GCTTGCTACTGGACTGAGAAATGTTCCACAGATTGAGACCAGAGGACTTTTTGGAGCTATCGCAGGG
>A_/_H6N2|MK326806|A/blue-winged_teal/Guatemala/CIP049-S_H116-84/2013
GCTTGCTACTGGACTGAGAAATGTTCCACAGATTGAGACCAGAGGACTTTTTGGAGCTATCGCAGGG
>A_/_H6N1|KJ907719|A/common_teal/Nanji/NJ-280/2013
GCTTGCAACTGGACTGAGGAATGTTCCACAGATTGAAACTAGAGGACTTTTTGGAGCCATAGCAGGA
>A_/_H6N2|KJ907671|A/common_teal/Nanji/NJ-262/2013
GCTAGCAACTGGATTGAGAAATGTTCCACAGGTTGAGACTAGAGGGCTTTTTGGAGCCATCGCAGGG
>A_/_H6N1|KJ907663|A/common_teal/Nanji/NJ-233/2013
GCTTGCAACTGGACTGAGGAATGTTCCACAGATTGAAACTAGAGGACTTTTTGGAGCCATAGCAGGA
>A_/_H6N1|KJ907655|A/common_teal/Nanji/NJ-227/2013
GCTTGCAACTGGACTGAGAAATGTTCCACAGATTGAGACCAGAGGACTTTTTGGAGCTATCGCAGGG
>A_/_H6N1|MK535157|A/northern_pintail/Ohio/06-2166/2006
GCTTGCAACTGGACTAAGAAATGTTCCACAGATTGAAACTAGAGGACTTTTCGGAGCCATCGCAGGT
>A_/_H6N5|MK535149|A/mallard/Ohio/06OS2050/2006
GCTTGCAACTGGACTAAGAAATGTTCCACAGATTGAAACTAGAGGACTTTTCGGAGCCATCGCAGGT
>A_/_H6N1|MH251201|A/American_wigeon/California/LDC523/2016
GCTTGCAACTGGACTGAGAAATGTTCCACAGATTGAGACTAGAGGACTCTTTGGAGCTATCGCGGGA
>A_/_H6N2|MH130170|A/mallard/Korea/M219/2014
ACTTGCAACTGGACTAAGGAATGTTCCACAAATAGAAACTAGAGGACTTTTTGGAGCTATTGCAGGC
>A_/_H6N5|MK928132|A/American_Wigeon/California/D1516363/2015
GCTTGCAACTGGACTGAGAAATGTTCCACAGGTTGAAACTAGAGGACTCTTTGGAGCAATCGCGGGA
>A_/_H6N2|KJ907679|A/mallard/Tumuji/TMJ-748/2013
GCTTGCAACTGGACTGAGGAATGTCCCACAGATTGAAACTAGAGGACTTTTTGGAGCCATCGCAGGG
>A_/_H6N2|MK995702|A/Cinnamon_Teal/California/D1714969/2017
GCTTGCAACTGGACTGAGAAACGTTCCACAGATTGAGACCAGAGGACTCTTTGGGGCTATCGCGGGA
>A_/_H6N1|MK995694|A/American_Wigeon/California/D1717063/2017
GCTTGCAACTGGACTGAGAAACGTTCCACAGATTGAGACCAGAGGACTCTTTGGGGCTATCGCGGGA
>A_/_H6N5|MK830100|A/Aix_galericulata/South_Korea/K17-1638-5/2017
GCTTGCAACTGGATTGAGAAATGTTCCGCAGATTGAGACTAGAGGGCTCTTTGGAGCTATTGCGGGA
>A_/_H6N1|MK637381|A/laughing_gull/Delaware_Bay/359/2014
GCTTGCAACTGGACTGAGAAATGTTCCACAGATTGAGACTAAAGGACTCTTTGGAGCTATCGCGGGA
>A_/_H6N2|MK592557|A/duck/Hokkaido/WZ75/2017
GCTTGCAACTGGACTGAGGAATGTTCCACAGATTGAGACCAGAGGACTTTTTGGAGCTATCGCAGGG
>A_/_H6N6|MK979264|A/duck/Viet_Nam/HU1-642/2014
ACTTGCAACTGGACTAAGGAATGTTCCACAAATAGAAACTAGAGGACTTTTTGGAGCCATTGCCGGC
>A_/_H6N2|MK978856|A/duck/Akita/051007/2015
GCTTGCAACTGGACTGAGAAATGTTCCACAGATTGAGACCAGAGGACTTTTTGGAGCTATCGCAGGT
>A_/_H6N6|KJ781219|A/duck/Guangdong/C45/2010
ACTTGCAACTGGACTAAGGAATGTTCCACAAATAGAAACTAGAGGACTTTTTGGAGCTATTGCAGGC
>A_/_H6N2|KP179322|A/pekin_duck/Mexico/CPA-5009/2007
GCTTGCGACTGGACTGAGAAATGTTCCACAGATTGAGACTAGAGGACTCTTTGGAGCTATCGCAGGA
>A_/_H6N8|MF575316|A/White-fronted_Goose/Netherlands/3/2008
GCTTGCAACTGGACTAAGAAATGTTCCACAGATTGAAAATAGAGGACTTTTCGGAGCCATCGCAGGT
>A_/_H6N2|MF575173|A/Eurasian_wigeon/Netherlands/6/2005
GCTTGCAACTGGACTAAGAAATGTTCCACAGATTGAAACTAGAGGACTTTTCGGAGCTATCGCAGGT
>A_/_H6N1|MF575311|A/mallard_duck/Netherlands/1/2001(H6N1)
GCTTGCAACTGGACTAAGAAATGTTCCACAGATTAAAACTAGAGGACTTTTCGGAGCCATCGCAGGT
>A_/_H6N1|MF682782|A/mallard_duck/Netherlands/32/2008
GCTTGCAACTGGACTAAGAAATGTTCCACAGATTGAAACTAGAGGACTTTTCGGAGCTATCGCAGGG
>A_/_H6N1|MF694213|A/mallard_duck/Georgia/7/2015
GCTTGCAACTGGACTGAGGAACGTTCCACAGATTGAAACTAGAGGACTTTTTGGAGCCATAGCAGGA
>A_/_H6N5|MF755251|A/mallard_duck/Netherlands/59/2015
GCTTGCTACTGGACTGAGAAATGTGCCACAGATTGAGACTAGAGGACTTTTTGGAGCCATCGCAGGG
>A_/_H6N5|MF755245|A/mallard_duck/Netherlands/60/2015
GCTTGCAACTGGACTGAGAAATGTGCCACAGATTGAGACTAGAGGACTTTTTGGAGCCATCGCAGGG
>A_/_H6N1|MH341750|A/ruddy_turnstone_/New_Jersey/UGAI14-1322/2014
GCTTGCAACTGGACTGAGAAATGTTCCACAGATTGAGACTAAAGGACTCTTTGGAGCTATCGCGGGA
>A_/_H6N1|MH341774|A/ruddy_turnstone_/New_Jersey/UGAI14-1857/2014
GCTTGCAACTGGACTGAGAAATGTTCCACAGATTGGGACTAAAGGACTCTTTGGAGCTATCGCGGGA
>A_/_H6N1|MH341766|A/ruddy_turnstone_/New_Jersey/UGAI14-1478/2014
GCTTGCAACTGGACTGAGAAATGTTCCACAGATTGAGACTAAAGGACTCTTTGGAGCTATCGCGGGA
>A_/_H6N1|MH341758|A/ruddy_turnstone_/New_Jersey/UGAI14-1399/2014
GCTTGCAACTGGACTGAGAAATGTTCCACAGATTGAGACTAAAGGACTCTTTGGAGCTATCGCGGGA
>A_/_H6N2|MH592253|A/chicken/China/ZS220/2012
GCTTGCAACTGGACTAAGGAATGTTCCACAAATAGAAACTAGAGGACTATTTGGAGCTATTGCAGGC
>A_/_H6N6|MH592252|A/chicken/China/X2224/2015
GCTTGCAACTGGACTAAGGAATGTCCCACAAATAGAAACTAGAGGACTTTTTGGAGCTATTGCAGGC
>A_/_H6N2|MH592251|A/chicken/China/X1006/2015
ACTTGCAACTGGACTAAGGAATGTTCCACAAATAGAAACTAGAGGGCTTTTTGGAGCTATTGCAGGC
>A_/_H6N6|MH592250|A/chicken/China/GZ1063/2014
ACTTGCAACTGGACTAAGGAATGTTCCACAAATAGAAACTAGAGGGCTTTTTGGAGCTATTGCAGGC
>A_/_H6N2|MH592249|A/chicken/China/Y223/2012
ACTTGCAACTGGACTGAGGAATGTTCCGCAGATTGAGACTAGAGGGCTCTTCGGGGCTATTGCAGGT
>A_/_H6N6|MH592248|A/chicken/China/Y052/2013
GCTTGCAACTGGACTAAGGAATGTCCCACAAATAGAAACTAGAGGACTTTTTGGAGCTATTGCAGGC
>A_/_H6N6|MH592247|A/chicken/China/G1054/2016
GCTTGCAACTGGACTAAGGAATGTTCCACAAATAGAAACTAGAGGGCTATTTGGAGCTATTGCAGGC
>A_/_H6N2|MH592275|A/Partridge/China/Y015/2013
ACTTGCAACTGGACTAAGGAATGTTCCACAAATAGAAACTAGAGGGCTGTTTGGGGCAATTGCAGGC
>A_/_H6N2|MH592274|A/goose/China/GX1001/2013
ACTTGCAACTGGACTAAGGAATATTCCACAAATTGAGACTAGAGGGCTCTTTGGGGCTATTGCAGGG
>A_/_H6N2|MH592273|A/goose/China/YS357/2012
ACTTGCAACTGGACTAAGGAATATTCCACAAATTGAGACTAGAGGGCTCTTTGGGGCTATTGCAGGG
>A_/_H6N2|MH592272|A/goose/China/Y91/2011
ACTTGCAACTGGACTAAGGAATGTTCCGCAGATTGAGACTAGAGGGCTCTTCGGGGCTATTGCAGGT
>A_/_H6N8|MH592271|A/goose/China/G711/2015
ACTTGCAACTGGACTAAGGAATGTTCCACAAATAGAAACTAGAGGGCTTTTTGGAGCTATTGCAGGC
>A_/_H6N2|MH592269|A/goose/China/G2097/2015
ACTTGCAACTGGACTAAGGAATGTTCCACAAATAGAAACTAGAGGGCTTTTTGGAGCTATTGCAGGC
>A_/_H6N2|MH592268|A/goose/China/G1130/2014
ACTTGCAACTGGACTAAGGAATGTTCCACAAATAGAAACTAGAGGACTTTTTGGAGCTATTGCAGGC
>A_/_H6N2|MH592266|A/Duck/China/SC157/2012
ACTTGCAACTGGACTAAGGAATGTTCCACAAATAGAAACCAGAGGGCTTTTTGGAGCTATTGCAGGC
>A_/_H6N6|MH592265|A/Duck/China/X1369/2016
GCTTGCAACTGGACTAAGGAATGTCCCACAAATAGAAACTAGAGGACTTTTTGGAGCTATTGCAGGC
>A_/_H6N2|MH592263|A/Duck/China/H1034/2016
ACTTGCAACTGGACTAAGGAATGTTCCCCAAATAGAAACTAGAGGACTTTTTGGAGCTATTGCAGGC
>A_/_H6N2|MH592262|A/Duck/China/Q032/2013
GCTTGCAACTGGACTAAGGAATGTCCCACAAATAGAAACTAGAGGACTTTTTGGAGCTATTGCAGGC
>A_/_H6N8|MH592261|A/Duck/China/GZ2162/2014
ACTTGCAACTGGACTAAGGAATGTTCCACAAATAGAAACTAGAGGACTTTTTGGAGCTATTGCAGGC
>A_/_H6N8|MH592260|A/Duck/China/G90/2011
GCTTGCAACTGGACTAAGGAATGTTCCACAAATAGAAACTAGAGGACTATTTGGAGCTATTGCAGGC
>A_/_H6N6|MH592259|A/Duck/China/GX1167/2014
ACTTGCAACTGGACTAAGGAATGTTCCACAAATAGAAACTAGAGGGCTTTTTGGAGCTATTGCAGGC
>A_/_H6N8|MH592258|A/Duck/China/YS348/2012
GCTTGCAACTGGACTAAGGAATGTCCCACAGATAGAAACTAGAGGACTTTTTGGAGCTATTGCAGGC
>A_/_H6N1|MH592257|A/Duck/China/Y114/2012
GCTTGCAACTGGACTAAGGAATGTTCCACAAATAGAAACTAGAGGACTATTTGGAGCTATTGCAGGC
>A_/_H6N2|MH592256|A/Duck/China/G383/2015
ACTTGCAACTGGACTAAGGAATGTTCCACAAATAGAAACTAGAGGGCTTTTTGGAGCTATTGCAGGC
>A_/_H6N6|MH592255|A/Duck/China/G2319/2015
ACTTGCAACTGGACTAAGGAATGTTCCACAAATAGAAACTAGAGGGCTTTTTGGAGCTATTGCAGGC
>A_/_H6N2|MH592429|A/chicken/China/G3249/2014
ACTTGCAACTGGACTAAGGAATATTCCACAAATTGAGACTAGAGGACTCTTTGGGGCTATTGCAGGG
>A_/_H6N2|MH592421|A/chicken/China/G2684/2014
ACTTGCAACTGGACTAAGGAATGTTCCACAAATAGAAACTAGAGGACTTTTTGGAGCTATTGCAGGC
>A_/_H6N2|MH592413|A/chicken/China/G1380/2014
ACTTGCAACTGGACTAAGGAATGTTCCACAAATAGAAACTAGAGGACTTTTTGGAGCTATTGCAGGC
>A_/_H6N2|MH592405|A/chicken/China/G1291/2016
ACTTGCAACTGGACTAAGGAATATTCCACAAATTGAGACTAGAGGACTCTTTGGGGCTATTGCAGGA
>A_/_H6N8|MH498818|A/kelp_gull/Chile/C27585/2017
GCTTGCAACTGGACTGAGAAATGTTCCACAGATTGAAACTAGAGGACTCTTCGGCGCTATCGCAGGT
>A_/_H6N2|MH134729|A/kelp_gull/Chile/C12396/2016
GCTTGCAACTGGACTGAGAAATGTTCCACAGATTGAAACTAGAGGACTCTTCGGCGCTATCGCAGGT
>A_/_H6N8|MH134855|A/mallard/Chile/C9763/2016
GCTTGCAACTGGACTGAGAAATGTTCCACAGATTGAAACTAGAGGACTCTTCGGCGCTATCGCAGGT
>A_/_H6N2|MH134908|A/kelp_gull/Chile/C12395/2016
GCTTGCAACTGGACTGAGAAATGTTCCACAGATTGAAACTAGAGGACTCTTCGGCGCTATCGCAGGT
>A_/_H6N6|KJ781227|A/duck/Guangdong/C120/2011
ACTTGCAACTGGACTAAGGAATGTTCCACAAATAGAAACTAGAGGACTTTTTGGAGCTATTGCGGGC
>A_/_H6N2|MG550085|A/duck/India/12CL22/2015
GCTTGCGACTGGACTGAGGAATGTTCCACAGATTGAAACTAGAGGACTTTTTGGAGCCATAGCAGGA
>A_/_H6N1|MG280598|A/green-winged_teal/Tennessee/17OS0651/2017
GCTTGCAACTGGATTGAGAAATGTTCCGCAGATTAAGACTAGAGGACTCTTTGGAGCTATCGCGGGA
>A_/_H6N1|MG280551|A/Northern_shoveler/Illinois/16OS1664/2016
GCTTGCTACTGGACTGAGAAATGTTCCACAGATTGAGACCAGAGGACTTTTTGGAGCTATCGCAGGG
>A_/_H6N1|MG280541|A/green-winged_teal/Ohio/16OS0556/2016
GCTTGCAACTGGACTGAGAAATGTTCCACAGGTTGAGACTAGAGGACTCTTTGGGGCTATCGCGGGA
>A_/_H6N4|MG280506|A/mallard_duck/Ohio/16OS0826/2016
GCTTGCAACTGGACTGAGAAATGTTCCACAGGTTGAGACTAGAGGACTCTTTGGGGCTATCGCGGGA
>A_/_H6N1|MG280431|A/blue-winged_teal/Wisconsin/16OS3226/2016
GCTTGCAACTGGACTGAGAAATGTTCCACAGGTTGAGACTAGAGGACTCTTTGGGGCTATCGCGGGA
>A_/_H6N2|MG280425|A/mallard_duck/Ohio/16OS3743/2016
GCTTGCAACTGGATTGAGAAATGTTCCACAGATTGAGACTAGAGGACTCTTTGGGGCTATCGCGGGA
>A_/_H6N1|MG280260|A/pintail_duck/Illinois/16OS1650/2016
GCTTGCAACTGGACTGAGAAACGTTCCACAGGTTGAGACCAGAGGACTCTTTGGGGCTATCGCGGGA
>A_/_H6N1|MG280227|A/mallard_duck/Ohio/16OS2064/2016
GCTTGCAACTGGACTGAGAAATGTTCCACAGGTTGAGACTAGAGGACTCTTTGGGGCTATCGCGGGA
>A_/_H6N1|MG280169|A/common_goldeneye/Wisconsin/16OS4246/2016
ACTTGCTACTGGACTAAGAAATGTTCCACAGATTGAAACTAGAGGACTTTTCGGAGCCATCGCAGGT
>A_/_H6N1|MG279772|A/Northern_shoveler/Mississippi/16OS5984/2016
GCTTGCGACTGGGTTGAGAAATGTTCCGCAGATTGAGACTAGAGGACTCTTTGGAGCTATCGCGGGA
>A_/_H6N1|LC339715|A/chicken/Vietnam/HU4-26/2015
GCTTGCAACTGGACTAAGAAATGTTCCACAAATAGAAACTAGAGGACTATTTGGAGCTATTGCAGGC
>A_/_H6N6|MG198928|A/duck/Fujian/S1307/2017
ACTTGCAACTGGACTAAGGAATGTTCCACAAATAGAAACTAGAGGGCTATTTGGAGCTATTGCAGGT
>A_/_H6N6|MG198927|A/duck/Fujian/SD099/2017
ACTTGCAACTGGACTAAGGAATGTTCCACAAATAGAAACTAGAGGACTTTTTGGAGCTATTGCAGGC
>A_/_H6N6|MG198926|A/duck/Fujian/SD086/2017
ACTTGCAACTGGACTAAGGAATGTACCACAAATAGAAACTAGAGGGCTATTTGGAGCTATTGCAGGC
>A_/_H6N6|MG198925|A/duck/Fujian/SD013/2017
GCTTGCAACTGGACTAAGGAATGTCCCACAAATAGAAACTAGAGGACTTTTTGGAGCTATTGCAGGC
>A_/_H6N2|MG042435|A/duck/Bangladesh/31227/2016
ACTTGCAACTGGACTGAGGAACGTTCCACAGATTGAAACTAGAGGTCTTTTTGGGGCCATAGCAGGA
>A_/_H6N2|KT267006|A/goose/Guangxi/158/2013
ACTTGCAACTGGACTAAGGAATGTTCCGCAGATTGAGACTAGAGGGCTCTTCGGGGCTATTGCAGGT
>A_/_H6N2|KT266998|A/duck/Guangxi/132/2013
ACTTGCAACTGGACTAAGGAATGTTCCACAAATAGAAACTAGAGGACTTTTTGGAGCTATTGCAGGC
>A_/_H6N6|KT266990|A/chicken/Guangxi/129/2013
ACTTGCAACTGGACTAAGGAATGTTCCACAAATAGAAACTAGAGGACTTTTTGGAGCTATTGCAGGC
>A_/_H6N2|KT266982|A/goose/Guangxi/128/2013
ACTTGCAACTGGACTAAGGAATATTCCACAAATTGAGACTAGAGGGCTCTTTGGGGCTATTGCAGGG
>A_/_H6N2|KT266974|A/goose/Guangxi/127/2012
ACTTGCAACTGGACTAAGGAATGTTCCGCAGATTGAGACTAGAGGGCTCTTCGGGGCTATTGCAGGT
>A_/_H6N2|KT266966|A/duck/Guangxi/121/2012
ACTTGCAACTGGACTAAGGAATATTCCACAAATTGAAACTAGAGGGCTCTTCGGAGCTATTGCAGGT
>A_/_H6N2|KT266958|A/chicken/Guangxi/121/2012
ACTTGCAACTGGACTAAGGAATATTCCACAAATTGAAACTAGAGGGCTCTTCGGAGCTATTGCAGGT
>A_/_H6N2|KT266950|A/goose/Guangxi/115/2012
ACTTGCAACTGGACTAAGGAATATTCCACAAATTGAAACTAGAGGGCTCTTCGGAGCTATTGCAGGT
>A_/_H6N8|KT266942|A/duck/Guangxi/113/2012
GCTAGCAACTGGATTGAGAAATGTTCCACAGGTTGAGACTAGAGGGCTTTTTGGAGCCATCGCAGGG
>A_/_H6N2|KT266934|A/goose/Guangxi/105/2011
ACTTGCAACTGGACTAAGGAATATTCCACAAATTGAAACTAGAGGGCTCTTCGGAGCTATTGCAGGT
>A_/_H6N1|KT266926|A/duck/Guangxi/105/2011
GCTTGCAACTGGACTAAGGAATGTTCCACAAATAGAAACTAGAGGACTTTTTGGAGCTATTGCAGGC
>A_/_H6N6|KT266918|A/duck/Guangxi/058/2010
ACTTGCAACTGGACTAAGGAATGTTCCACAAATAGAAACTAGAGGACTATTTGGAGCTATTGCAGGC
>A_/_H6N5|KT266907|A/duck/Guangxi/052/2010
GCTTGCAACTGGACTGAGAAATGTTCCACAGATTGAGACCAGAGGACTTTTTGGAGCTATCGCAGGG
>A_/_H6N8|MF147462|A/mallard_duck/Netherlands/2/2004
GCTTGCAACTGGACTAAGAAATGTTCCACAGATTGAAACTAGAGGACTTTTCGGAGCTATCGCAGGT
>A_/_H6N8|MF146926|A/white-fronted_goose/Netherlands/5/2011
GCTTGCAACTGGACTGAGAAATGTTCCACAGATTGAGACTAGAGGACTTTTTGGAGCCATCGCAGGA
>A_/_H6N2|MF146323|A/mallard_duck/Netherlands/11/2014
GCTTGCAACTGGACTGAGAAATGTGCCACAGATTGAGACTAGAGGACTTTTTGGAGCCATCGCAGGG
>A_/_H6N2|MF146178|A/mallard_duck/Netherlands/9/2014
GCTTGCAACTGGACTGAGAAATGTGCCACAGATTGAGACTAGAGGACTTTTTGGAGCCATCGCAGGG
>A_/_H6N2|MF145745|A/mallard_duck/Netherlands/13/2005
GCTTGCAACTGGACTGAGAAATGTTCCACAGATTGAAACTAGAGGACTTTTCGGAGCTATCGCAGGT
>A_/_H6N2|KY983205|A/American_wigeon/California/HS078/2015
GCTTGCAACTGGACTGAGAAATGTTCCACAGATTGAGACCAGAGGACTCTTTGGAGCTATCGCGGGA
>A_/_H6N5|KY983201|A/American_wigeon/California/HS007B/2015
GCTTGCAACTGGACTGAGAAACGTTCCACAGATTGAGACCAGAGGACTCTTTGGGGCTATCGCGGGA
>A_/_H6N5|KY983193|A/American_wigeon/California/HS005B/2015
GCTTGCAACTGGACTGAGAAATGTTCCGCAGATTGAGACTAGAGGACTCTTTGGAGCTATCGCGGGA
>A_/_H6N5|KY983185|A/northern_pintail/California/HS052A/2015
GCTTGCAACTGGACTGAGAAATGTTCCGCAGATTGAGACTAGAGGACTCTTTGGAGCTATCGCGGGA
>A_/_H6N5|KY983173|A/American_wigeon/California/HS007A/2015
GCTTGCAACTGGACTGAGAAACGTTCCACAGATTGAGACCAGAGGACTCTTTGGGGCTATCGCGGGA
>A_/_H6N5|KY983150|A/northern_pintail/California/HS064/2015
GCTTGCAACTGGACTGAGAAATGTTCCGCAGATTGAGACTAGAGGACTCTTTGGAGCTATCGCGGGA
>A_/_H6N2|KY983121|A/northern_pintail/California/HS023/2015
GCTTGCAACTGGACTGAGAAATGTTCCACAGATTGAGACCAGAGGACTCTTTGGAGCTATCGCGGGA
>A_/_H6N2|KY983114|A/American_wigeon/California/HS025/2015
GCTTGCAACTGGACTGAGAAACGTTCCACAGATTGAGACCAGAGGACTCTTTGGAGCTATCGCGGGA
>A_/_H6N2|KY983104|A/American_wigeon/California/HS001/2015
GCTTGCAACTGGACTGAGAAATGTTCCACAGATTGAGACCAGAGGACTCTTTGGAGCTATCGCGGGA
>A_/_H6N6|KJ200933|A/goose/Guangdong/S4362/2009
ACTTGCAACTGGACTAAGGAATGTTCCACAAATAGAAACTAGAGGACTTTTTGGAGCTATTGCGGGC
>A_/_H6N2|KJ200925|A/goose/Guangdong/S1384/2010
GCTTGCTACTGGACTAAGGAATGTTCCACAAATAGAAACTAGAGGACTTTTTGGAGCTATTGCAGGC
>A_/_H6N6|KJ200917|A/duck/Zhejiang/S4204/2010
GCTTGCAACTGGACTAAGGAATGTTCCACAAATAGAGACTAGAGGACTATTTGGAGCTATTGCAGGC
>A_/_H6N6|KJ200909|A/duck/Zhejiang/S1134/2011
ACTTGCAACTGGACTAAGGAATGTTCCACAAATAGAAACTAGAGGACTTTTTGGAGCTATTGCAGGC
>A_/_H6N6|KJ200901|A/duck/Zhejiang/S1023/2010
ACTTGCAACTGGACTAAGGAATGTTCCACAAATAGAAACTAGAGGACTTTTTGGAGCTATTGCGGGC
>A_/_H6N2|KJ200893|A/duck/Hunan/S4386/2009
GCTTGCAACTGGACTAAGGAATGTTCCACAAATAGAAACTAGAGGACTATTTGGGGCTATTGCAGGC
>A_/_H6N6|KJ200885|A/duck/Hunan/S4273/2010
ACTTGCAACTGGACTAAGGAATGTTCCACAAATAGAAACTAGAGGACTTTTTGGAGCTATTGCAGGC
>A_/_H6N2|KJ200877|A/duck/Hunan/S3047/2009
ACTTGCAACTGGACTAAGGAATGTTCCACAAATAGAAACTAGAGGACTTTTTGGAGCTATTGCAGGC
>A_/_H6N2|KJ200869|A/duck/Hunan/S1284/2009
GCTTGCAACTGGACTAAGGAATGTTCCACAAATAGAAACTAGAGGACTTTTTGGAGCTATTGCAGGC
>A_/_H6N2|KJ200861|A/duck/Hubei/S4170/2008
GCTTGCAACTGGACTAAGGAATGTTCCACAAATAGAAACTAGAGGACTTTTTGGAGCTATTGCAGGC
>A_/_H6N2|KJ200853|A/duck/Hubei/S4135/2010
GCTTGCTACTGGACTAAGGAATGTTCCACAAATAGAAACTAGAGGACTTTTTGGAGCTATTGCGGGC
>A_/_H6N2|KJ200845|A/duck/Hubei/S1114/2009
GCTTGCAACTGGACTAAGGAATGTTCCACAAATAGAAACTAGAGGACTTTTTGGAGCTATTGCAGGC
>A_/_H6N2|KJ200837|A/duck/Hubei/S1366/2009
GCTTGCAACTGGGCTAAGGAATGTTCCACAAATAGAAACTAGAGGACTATTTGGAGCTATTGCAGGC
>A_/_H6N6|KJ200829|A/duck/Guangxi/S4111/2010
GCTTGCAACTGGACTAAGGAATGTTCCACAAATAGAAACTAGAGGACTATTTGGAGCTATTGCAGGC
>A_/_H6N6|KJ200821|A/duck/Guangdong/S4251/2010
GCTTGCAACTGGACTAAGGAATGTACCACAGATAGAAACAAGAGGACTTTTTGGAGCTATTGCAGGC
>A_/_H6N2|KJ200813|A/duck/Guangdong/S4192/2008
GCTTGCAACTGGACTAAGGAATGTTCCACAAATAGAAACTAGAGGGCTTTTTGGAGCTATTGCAGGC
>A_/_H6N6|KJ200805|A/duck/Guangdong/S4018/2010
GCTTGCAACTGGACTAAGGAATGTTCCACAAATAGAAACTAGAGGACTTTTTGGAGCTATTGCAGGC
>A_/_H6N6|KJ200797|A/duck/Guangdong/S3468/2010
ACTTGCAACTGGACTAAGGAATGTTCCACAAATAGAAACTAGGGGACTTTTTGGAGCTATTGCAGGC
>A_/_H6N6|KJ200789|A/duck/Guangdong/S3225/2010
ACTTGCAACTGGACTAAGGAATGTTCCACAAATAGAAACTAGAGGACTCTTTGGAGCTATTGCAGGT
>A_/_H6N6|KJ200781|A/duck/Guangdong/S3180/2010
GCTTGCAACTGGACTAAGGAATGTTCCACAAATAGAAACTAGAGGACTTTTTGGAGCTATTGCAGGC
>A_/_H6N6|KJ200773|A/duck/Guangdong/S3073/2010
ACTTGCAACTGGACTAAGGAATGTTCCACAAATAGAAACTAGAGGACTTTTTGGAGCTATTGCAGGC
>A_/_H6N6|KJ200765|A/duck/Guangdong/S1155/2011
ACTTGCAACTGGACTAAGGAATGTTCCACAAATAGAAACTAGAGGACTTTTTGGAGCTATTGCAGGC
>A_/_H6N6|KJ200757|A/duck/Guangdong/S1663/2009
GCTTGCAACTGGACTAAGGAATGTTCCACAAATAGAAACTAGAGGACTTTTTGGAGCTATTGCAGGC
>A_/_H6N2|KJ200749|A/duck/Guangdong/S1566/2009
GCTTGCAACTGGACTAAGGAATGTTCCACAAATAGAAACTAGAGGGCTTTTTGGAGCTATTGCAGGC
>A_/_H6N6|KJ200741|A/duck/Guangdong/S1419/2011
GCTTGCAACTGGACTAAGGAATGTACCACAGATAGAAACAAGAGGACTTTTTGGAGCTATTGCAGGC
>A_/_H6N2|KJ200733|A/duck/Guangdong/S1328/2010
GCTTGCTACTGGACTAAGGAATGTTCCACAAATAGAAACTAGAGGACTTTTTGGAGCTATTGCAGGC
>A_/_H6N2|KJ200725|A/duck/Guangdong/S1289/2010
ACTTGCAACTGGACTAAGGAATGTTCCACAAATAGAAACTAGAGGACTTTTTGGAGCTATTGCAGGC
>A_/_H6N2|KJ200717|A/duck/Fujian/S4081/2008
GCTTGCAACTGGACTAAGGAATGTCCCACAAATAGAAACTAGAGGACTTTTTGGAGCTATTGCAGGC
>A_/_H6N6|KJ200709|A/chicken/Hunan/S4495/2010
GCTTGCTACTGGACTAAGGAATGTTCCACAAATAGAAACTAGAGGACTTTTTGGAGCTATTGCAGGC
>A_/_H6N2|KJ200701|A/chicken/Hunan/S4191/2009
GCTTGCAACTGGACTAAGGAATGTTCCACAAATAGAAACTAGAGGACTATTTGGAGCTATTGCAGGC
>A_/_H6N6|KJ200693|A/chicken/Hunan/S3003/2009
ACTTGCAACTGGACTAAGGAATGTTCCACAAATAGAAACTAGAGGACTATTTGGAGCTATTGCAGGC
>A_/_H6N2|KJ200661|A/chicken/Guangdong/S1453/2010
ACTTGCAACTGGACTAAGGAATGTTCCACAAATAGAAACTAGAGGACTTTTTGGAGCTATTGCAGGC
>A_/_H6N6|KJ200653|A/chicken/Guangdong/S1414/2010
GCTTGCTACTGGACTAAGGAATGTTCCACAAATAGAAACTAGAGGACTTTTTGGAGCTATTGCAGGC
>A_/_H6N2|KJ200645|A/chicken/Guangdong/S1312/2010
GCTTGCTACTGGACTAAGGAATGTTCCACAAATAGAAACTAGAGGACTTTTTGGAGCTATTGCAGGC
>A_/_H6N8|KY013664|A/ruddy_turnstone/New_Jersey/UGAI14-1314/2014
GCTTGCAACTGGACTGAGAAATGTTCCACAGATTGAGACTAAAGGACTCTTTGGAGCTATCGCGGGA
>A_/_H6N8|KX949428|A/mallard/Alaska/UGAI15-6397/2015
GCTTGCAACTGGACTGAGAAACGTTCCACAGATTGAGACCAGAGGACTCTTTGGGGCTATCGCGGGA
>A_/_H6N8|KY561228|A/green-winged_teal/Missouri/15OS6475/2015
GCTTGCAACTGGACTGAGAAATGTTCCACAGATTGAGACTAGAGGACTCTTTGGGGCTATCGCGGGA
>A_/_H6N5|KY561171|A/green-winged_teal/Ohio/15OS5495/2015
GCTTGCAACAGGACTGAGAAATGTTCCACAGATTGAGACTAGAGGACTCTTTGGAGCTATCGCGGGA
>A_/_H6N8|KY131155|A/northern_pintail/Alaska/792/2013
GCTTGCAACTGGACTGAGAAATGTTCCACAGACTGAGACCAGAGGACTTTTTGGAGCTATAGCAGGG
>A_/_H6N8|KY131187|A/northern_pintail/Alaska/916/2013
GCTTGCAACTGGACTGAGAAATGTTCCACAGACTGAGACCAGAGGACTTTTTGGAGCTATAGCAGGG
>A_/_H6N2|KY131431|A/northern_pintail/Alaska/UGAI15-7567/2015
GCTTGCAACTGGACTGAGAAACGTTCCACAGATTGAGACCAGAGGACTCTTTGGGGCTATCGCGGGA
>A_/_H6N1|KY131360|A/northern_pintail/Alaska/UGAI15-7300/2015
GCTTGCAACTGGACTGAGAAACGTTCCACAGATTGAGACCAGAGGACTCTTTGGGGCTATCGCGGGA
>A_/_H6N2|KY130731|A/northern_pintail/Alaska/769/2011
GCTTGCAACTGGACTGAGAAATGTTCCACAGATTGAGACCAGAGGACTTTTTGGAGCTATCGCAGGG
>A_/_H6N2|KY130592|A/northern_pintail/Alaska/224/2011
GCTTGCAACTGGACTGAGAAATGTTCCGCAGATTGAGACCAGAGGACTTTTTGGAGCTATCGCAGGG
>A_/_H6N1|KY635582|A/duck/Bangladesh/25767/2015
GCTTGCAACTGGGCTGAGGAATGTTCCACAGATTGAAACTAGAGGACTTTTTGGAGCCATAGCAGGA
>A_/_H6N2|KY583929|A/mallard/Ohio/15OS3999/2015
GCTTGCAACTGGATTGAGAAATGTTCCACAGATTGAGACTAGAGGACTCTTTGGGGCTATCGCGGGA
>A_/_H6N2|KY583808|A/mallard/Ohio/15OS4225/2015
GCTTGCAACTGGATTGAGAAATGTTCCACAGATTGAGACTAGAGGACTCTTTGGGGCTATCGCGGGA
>A_/_H6N2|KY583742|A/mallard/Ohio/15OS3992/2015
GCTTGCAACTGGATTGAGAAATGTTCCACAGATTGAGACTAGAGGACTCTTTGGGGCTATCGCGGGA
>A_/_H6N2|KY561300|A/mallard_duck/Ohio/15OS5882/2015
GCTTGCAACTGGACTGAGAAATGTTCCACAGATTGAGACTAGAGGACTCTTTGGAGCTATCGCAGGA
>A_/_H6N1|KY561265|A/American_green-winged_teal/Missouri/15OS6486/2015
GCTTGCTACTGGACTGAGAAATGTTCCACAGATTGAGACCAGAGGACTTTTTGGAGCTATCGCAGGG
>A_/_H6N2|KY561170|A/American_green-winged_teal/Illinois/15OS5977/2015
GCTTGCAACTGGACTGAGAAATGTTCCACAGATTGAGACTAGAGGACTCTTTGGGGCTATCGCGGGA
>A_/_H6N6|KY056289|A/chicken/Zhejiang/234/2016
GCTTGCAACTGGACTAAGGAATGTCCCACAAATAGAAACTAGAGGACTTTTTGGAGCTATTGCAGGC
>A_/_H6N6|KY415638|A/duck/Ganzhou/GZ151/2016
ACTTGCAACTGGACTAAGGAATGTTCCACAAATAGAAACTAGAGGGCTTTTTGGAGCTATTGCAGGC
>A_/_H6N6|KY415637|A/duck/Ganzhou/GZ148/2016
GCTTGCAACTGGACTAAGGAATGTTCCACAAATAGAAACTAGAGGACTATTTGGAGCTATTGCAGGC
>A_/_H6N6|KY415615|A/duck/Hubei/ZYSYF8/2015
ACTTGCAACTGGACTAAGGAATGTTCCACAAATAGAAACTAGAGGACTTTTTGGAGCTATTGCAGGC
>A_/_H6N2|KY415611|A/duck/Hubei/ZYSYG8/2015
GCTTGCAACTGGACTGAGGAATGTCCCACAGATTGAAACCAGAGGACTTTTTGGAGCCATAGCAGGA
>A_/_H6N2|KY415610|A/duck/Hubei/ZYSYG7/2015
GCTTGCAACTGGACTGAGGAATGTCCCACAGATTGAAACCAGAGGACTTTTTGGAGCCATAGCAGGA
>A_/_H6N2|KY415609|A/duck/Hubei/ZYSYG3/2015
GCTTGCAACTGGACTGAGGAATGTCCCACAGATTGAAACCAGAGGACTTTTTGGAGCCATAGCAGGA
>A_/_H6N2|KY415608|A/duck/Hubei/ZYSYG15/2015
GCTTGCAACTGGACTGAGGAATGTTCCACAGATTGAAACTAGAGGACTTTTTGGAGCCATAGCAGGA
>A_/_H6N2|KU598235|A/duck/India/11CL01/2014
ACTTGCAACTGGACTAAGGAATGTTCCACAAATAGAAACTAGAGGACTTTTTGGAGCTATTGCAGGC
>A_/_H6N2|KY284505|A/mallard/Ohio/15OS4208/2015
GCTTGCAACTGGATTGAGAAATGTTCCACAGATTGAGACTAGAGGACTCTTTGGGGCTATCGCGGGA
>A_/_H6N1|KT717306|A/Anser_fabalis/China/Anhui/L256/2014
GCTTGCAACTGGACTGAGGAATGTTCCACAGATTGAAACTAGAGGACTTTTTGGAGCCATAGCAGGA
>A_/_H6N1|KT717298|A/Anser_fabalis/China/Anhui/L221/2014
GCTTGCAACTGGACTGAGGAATGTTCCACAGATTGAAACTAGAGGACTTTTTGGAGCCATAGCAGGA
>A_/_H6N2|KT717290|A/Anser_fabalis/China/Anhui/L180/2014
GCTTGCAACTGGACTGAGAAATGTTCCACAGATTGAGACCAGAGGACTTTTTGGAGCTATCGCAGGG
>A_/_H6N1|KT717282|A/Anser_fabalis/China/Anhui/L144/2014
GCTTGCAACTGGACTGAGAAATGTTCCACTGATTGAGACCAGAGGACTTTTTGGAGCTATCGCAGGG
>A_/_H6N2|KT717274|A/Anser_fabalis/China/Anhui/L93/2014
GCTTGCAACTGGACTGAGAAATGTTCCACAGATTGAGACCAGAGGACTTTTTGGGGCTATCGCAGGG
>A_/_H6N2|KT717266|A/Anser_fabalis/China/Anhui/L63/2014
GCTTGCAACTGGACTGAGAAATGTTCCACAGATTGAGACCAGAGGACTTTTTGGAGCTATCGCAGGG
>A_/_H6N2|KT717250|A/Anser_fabalis/China/Anhui/S148/2014
GCTTGCAACTGGACTGAGAAATGTTCCACAGATTGAGACCAGAGGACTTTTTGGAGCTATCGCAGGG
>A_/_H6N2|KT717242|A/Anser_fabalis/China/Anhui/S104/2014
GCTTGCAACTGGACTGAGAAATGTTCCACAGATTGAGACCAGAGGACTTTTTGGAGCTATCGCAGGG
>A_/_H6N2|KT717234|A/Anser_fabalis/China/Anhui/S65/2014
GCTTGCAACTGGACTGAGAAATGTTCCACAGATTGAGACCAGAGGACTTTTTGGAGCTATCGCAGGG
>A_/_H6N2|KT717226|A/Anser_fabalis/China/Anhui/S45/2014
GCTTGCAACTGGACTGAGAAATGTTCCACAGATTGAGACCAGAGGACTTTTTGGAGCTATCGCAGGG
>A_/_H6N2|KT717210|A/Anser_fabalis/China/Anhui/S20/2014
GCTTGCAACTGGACTGAGAAATGTTCCACAGATTGAGACCAGAGGACTTTTTGGAGCTATCGCAGGG
>A_/_H6N8|KX979551|A/mallard_duck/Netherlands/5/2008
GCTTGCAACTGGACTAAGAAATGTTCCACAGATTGAAACTAGAGGACTTTTCGGAGCTATCGCAGGG
>A_/_H6N2|KX979500|A/Eurasian_wigeon/Netherlands/1/2006
GCTTGCAACTGGACTAAGAAATGTCCCACAGATTGAAACTAGAGGACTTTTCGGAGCTATCGCAGGT
>A_/_H6N8|KX979494|A/greater_white-fronted_goose/Netherlands/2/2008
GCTTGCAACTGGACTAAGAAATGTTCCACAGATTGAAAATAGAGGACTTTTCGGAGCCATCGCAGGT
>A_/_H6N8|KX979493|A/mallard_duck/Netherlands/9/2013
GCTTGCAACTGGACTGAGAAATGTTCCACAGATTGAGACTAGAGGACTTTTTGGAGCCATCGCAGGG
>A_/_H6N1|KX979411|A/mallard_duck/Netherlands/10/2012
GCTTGCAACTGGACTGAGAAATGTTCCACAGATTGAGACTAGAGGACTTTTTGGAGCCATCGCAGGG
>A_/_H6N8|KX979397|A/greater_white-fronted_goose/Netherlands/4/2008
GCTTGCAACTGGACTAAGAAATGTTCCACAGATTGAAAATAGAGGACTTTTCGGAGCCATCGCAGGT
>A_/_H6N4|KX979356|A/mallard_duck/Netherlands/30/2011
GCTTGCAACTGGACTGAGAAATGTTCCACAGATTGAGACTAGAGGACTTTTTGGAGCCATCGCAGGG
>A_/_H6N8|KX979354|A/mallard_duck/Netherlands/15/2007
GCTTGCAACTGGACTAAGAAATGTTCCACAGATTGAAAATAGAGGACTTTTCGGAGCTATCGCAGGT
>A_/_H6N8|KX979190|A/greater_white-fronted_goose/Netherlands/3/2006
GCTTGCAACTGGACTAAGAAATGTTCCACAGATTGAAACTAGAGGACTTTTCGGAGCTATCGCAGGT
>A_/_H6N8|KX979168|A/greater_white-fronted_goose/Netherlands/2/2007
GCTTGCAACTGGGCTGAGAAATGTTCCACAGATTGAGACTAGAGGACTTTTTGGAGCCATCGCAGGG
>A_/_H6N2|KX979150|A/greater_white-fronted_goose/Netherlands/1/2006
GCTTGCAACTGGACTAAGAAATGTTCCACAGATTGAAACTAGAGGACTTTTCGGAGCTATCGCAGGT
>A_/_H6N8|KX979113|A/mallard_duck/Netherlands/18/2010
GCTTGCAACTGGACTGAGAAATGTTCCACAGATTGAGACTAGAGGACTTTTTGGAGCCATCGCAGGG
>A_/_H6N8|KX979107|A/barnacle_goose/Netherlands/1/2011
GCTTGCAACTGGACTGAGAAATGTTCCACAGATTGAGACTAGAGGGCTTTTTGGAGCCATCGCAGGG
>A_/_H6N2|KX978988|A/greater_white-fronted_goose/Netherlands/3/2011
GCTTGCAACTGGACTGAGAAATGTTCCACAGATTGAGACTAGAGGACTTTTTGGAGCCATCGCAGGG
>A_/_H6N2|KX978966|A/mallard_duck/Netherlands/19/2007
GCTTGCAACTGGACTAAGAAATGTTCCACAGATTGAAACTAGAGGACTTTTCGGAGCTATCGCAGGT
>A_/_H6N1|KX978950|A/Eurasian_teal/Netherlands/3/2008
GCTTGCAACTGGACTAAGAAATGTTCCACAGATTGAAACTAGAGGACTTTTCGGAGCTATCGCAGGG
>A_/_H6N1|KX978844|A/mallard_duck/Netherlands/24/2009
GCTTGCAACTGGACTAAGAAATGTTCCACAGATTGAAACTAGAGGACTTTTCGGAGCTATCGCAGGT
>A_/_H6N8|KX978830|A/greater_white-fronted_goose/Netherlands/1/2009
GCTTGCAACTGGACTAAGAAATGTTCCACAGATTGAAACTAGAGGACTTTTCGGAGCTATTGCAGGT
>A_/_H6N8|KX978828|A/greater_white-fronted_goose/Netherlands/6/2011
GCTTGCAACTGGACTGAGAAATGTTCCACAGATTGAGACTAGAGGACTTTTTGGAGCCATCGCAGGA
>A_/_H6N1|KX978779|A/mallard_duck/Netherlands/8/2008
GCTTGCAACTGGACTAAGAAATGTTCCACAGATTGAAACTAGAGGACTTTTCGGAGCTATCGCAGGG
>A_/_H6N2|KX978776|A/mallard_duck/Netherlands/7/2014
GCTTGCAACTGGACTGAGAAATGTGCCACAGATTGAGACTAGAGGACTTTTTGGAGCCATCGCAGGG
>A_/_H6N2|KX978734|A/greater_white-fronted_goose/Netherlands/6/2010
GCTTGCAACTGGACTAAGGAATGTTCCACAGATTGAAACTAGAGGACTTTTCGGAGCTATCGCAGGT
>A_/_H6N8|KX978593|A/mallard_duck/Netherlands/15/2011
GCTTGCAACTGGACTGAGAAATGTTCCACAGATTGAGACTAGAGGACTTTTTGGAGCCATCGCAGGA
>A_/_H6N2|KX978564|A/mallard_duck/Netherlands/18/2009
GCTTGCAACTGGACTAAGAAATGTTCCACAGATTGAAACTAGAGGACTTTTCGGAGCTATCGCAGGT
>A_/_H6N8|KX978498|A/greater_white-fronted_goose/Netherlands/4/2006
GCTTGCAACTGGACTAAGAAATGTTCCACAGATTGAAACTAGAGGACTTTTCGGAGCTATCGCAGGT
>A_/_H6N8|KX978489|A/mallard_duck/Netherlands/15/2009
GCTTGCAACTGGACTAAGAAATGTTCCACAGATTGAAACTAGAGGACTTTTCGGAGCTATCGCAGGT
>A_/_H6N2|KX978389|A/gadwall_duck/Netherlands/1/2011
GCTTGCAACTGGACTAAGGAATGTTCCACAGATTGAAACTAGAGGACTTTTCGGAGCTATCGCAGGT
>A_/_H6N8|KX978349|A/greater_white-fronted_goose/Netherlands/6/2009
GCTTGCAACTGGACTAAGAAATGTTCCACAGATTGAAACTAGAGGACTTTTCGGAGCTATCGCAGGT
>A_/_H6N2|KX978339|A/greater_white-fronted_goose/Netherlands/9/2009
GCTTGCAACTGGACTGAGAAATGTTCCACAGATTGAGACTAGAGGACTTTTTGGAGCCATCGCAGGG
>A_/_H6N1|KX978330|A/mallard_duck/Netherlands/12/2012
GCTTGCAACTGGACTGAGAAATGTTCCACAGATTGAGACTAGAGGACTTTTTGGAGCCATCGCGGGG
>A_/_H6N8|KX978322|A/mallard_duck/Netherlands/17/2009
GCTTGCAACTGGACTAAGAAATGTTCCACAGATTGAAACTAGAGGACTTTTCGGAGCTATCGCAGGT
>A_/_H6N2|KX978319|A/greater_white-fronted_goose/Netherlands/8/2009
GCTTGCAACTGGACTAAGGAATGTTCCACAGATTGAAACTAGAGGACTTTTCGGAGCTATCGCAGGT
>A_/_H6N8|KX978284|A/barnacle_goose/Netherlands/1/2014
GCTTGCAACTGGACTGAGAAATGTTCCACAGATTGAGACTAGAGGACTTTTTGGAGCCATCGCAGGG
>A_/_H6N1|KX978248|A/Eurasian_wigeon/Netherlands/1/2008
GCTTGCAACTGGACTAAGAAATGTTCCACAGATTGAAACTAGAGGACTTTTCGGAGCTATCGCAGGG
>A_/_H6N8|KX978196|A/mallard_duck/Netherlands/16/2007
GCTTGCAACTGGACTAAGAAATGTTCCACAGATTGAAACTAGAGGACTTTTCGGAGCTATCGCAGGT
>A_/_H6N8|KX978159|A/mallard_duck/Netherlands/78/2006
GCTTGCAACTGGACTGAGAAATGTTCCACAGATTGAAACTAGAGGACTTTTCGGAGCTATCGCAGGT
>A_/_H6N8|KX978130|A/mallard_duck/Netherlands/76/2008
GCTTGCAACTGGACTAAGAAATGTTCCACAGATTGAAACTAGAGGACTTTTCGGAGCTATCGCAGGT
>A_/_H6N5|KX978034|A/greater_white-fronted_goose/Netherlands/3/2007
GCTTGCAACTGGACTAAGAAATGTTCCACAGATTGAAACTAGAGGACTTTTCGGAGCTATCGCAGGT
>A_/_H6N8|KX978022|A/mallard_duck/Netherlands/20/2011
GCTTGCAACTGGACTGAGAAATGTTCCACAGATTGAGACTAGAGGACTTTTTGGAGCCATCGCAGGA
>A_/_H6N1|KX977968|A/greater_white-fronted_goose/Netherlands/11/2009
GCTTGCAACTGGACTAAGAAATGTCCCACAAATTGAAACTAGAGGACTTTTCGGAGCTATCGCAGGT
>A_/_H6N8|KX977839|A/mallard_duck/Netherlands/40/2006
GCTTGCAACTGGACTAAGAAATGTTCCACAGATTGAAACTAGAGGACTTTTCGGAGCTATCGCAGGT
>A_/_H6N8|KX977816|A/bean_goose/Netherlands/1/2008
GCTTGCAACTGGACTAAGAAATGTTCCACAGATTGAAAATAGAGGACTTTTCGGAGCCATCGCAGGT
>A_/_H6N2|KX977797|A/mallard_duck/Netherlands/3/2008
GCTTGCAACTGGACTAAGAAATGTTCCACAGATTGAAACTAGAGGACTTTTCGGAGCTATCGCAGGT
>A_/_H6N8|KX977787|A/barnacle_goose/Netherlands/1/2010
GCTTGCAACTGGACTGAGAAATGTTCCACAGATTGAGACTAGAGGACTTTTTGGAGCCATCGCAGGG
>A_/_H6N8|KX977775|A/greater_white-fronted_goose/Netherlands/1/2011
GCTTGCAACTGGACTGAGAAATGTTCCACAGATTGAGACTAGAGGGCTTTTTGGAGCCATCGCAGGG
>A_/_H6N1|KX977696|A/greater_white-fronted_goose/Netherlands/1/2010
GCTTGCAACTGGACTGAGAAATGTTCCACAGATTGAGACTAGAGGACTTTTTGGAGCCATCGCAGGG
>A_/_H6N5|KX977641|A/mallard_duck/Netherlands/13/2007
GCTTGCAACTGGACTAAGAAATGTTCCACAGATTGAAACTAGAGGACTTTTCGGAGCTATCGCAGGT
>A_/_H6N2|KX977613|A/greater_white-fronted_goose/Netherlands/2/2011
GCTTGCAACTGGACTAAGAAATGTTCCACAGATTGAAACTAGAGGACTTTTCGGAGCTATCGCAGGT
>A_/_H6N1|KX827310|A/white-rumped_sandpiper/Lagoa_do_Peixe/RS1151/2012
GCTTGCAACTGGGCTGAGAAATGTTCCACAGGTTGAGACTAGAGGACTCTTTGGAGCTATCGCAGGA
>A_/_H6N2|KX595249|A/chicken/South_Africa/W04/2002
GCTTGCAACTGGGCTGAGAAATGTTCCACAGATTGAAACTAGAGGACTTTTTGGAGCTATCGCAGGG
>A_/_H6N1|KX620132|A/white-rumped_sandpiper/Lagoa_do_Peixe/RS1177/2012
GCTTGCAACTGGGCTGAGAAATGTTCCACAGGTTGAGACTAGAGGACTCTTTGGAGCTATCGCAGGA
>A_/_H6N1|KX620067|A/white-rumped_sandpiper/Lagoa_do_Peixe/RS1196/2012
GCTTGCAACTGGGCTGAGAAATGTTCCACAGGTTGAGACTAGAGGACTCTTTGGAGCTATCGCAGGA
>A_/_H6N1|KX620066|A/ruddy_turnstone/Delaware_Bay/536/2012
GCTTGCAACTGGACTGAGAAATGTTCCACAGATTGAGACTAAAGGACTCTTTGGAGCTATCGCGGGA
>A_/_H6N8|KX351750|A/northern_shoveler/California/1628V/2013
GCTTGCAACTGGACTGAGAAATGTTCCACAGATTGAGACTAGAGGACTCTTTGGAGCTATCGCAGGA
>A_/_H6N1|KX351700|A/gadwall/California/1711V/2013
GCTTGCAACTGGACTGAGAAATGTTCCACAGATTGAGACTAGAGGACTCTTTGGAGCTATCGCAGGA
>A_/_H6N1|KX351631|A/gadwall/California/COL039/2014
GCTTGCAACTGGACTGAGAAATGTTCCACAGATTGAGACTAGAGGACTCTTTGGAGCTATCGCAGGA
>A_/_H6N1|KX351591|A/mallard/California/1606V/2013
GCTTGCAACTGGACTGAGAAATGTTCCACAGATTGAGACTAGAGGACTCTTTGGAGCTATCGCAGGA
>A_/_H6N6|KU050780|A/chicken/Zhejiang/74154/2015
GCTTGCAACTGGACTAAGGAATGTCCCACAAATAGAAACTAGAGGACTTTTTGGAGCTATTGCAGGC
>A_/_H6N6|KU050779|A/chicken/Zhejiang/514158/2015
GCTTGCAACCGGACTAAGGAATGTTCCACAAATAGAAACTAGAGGACTATTTGGAGCTATTGCAGGC
>A_/_H6N6|KU050777|A/chicken/Zhejiang/110144/2015
GCTTGCAACTGGACTAAGGAATGTCCCACAAATAGAAACTAGAGGACTTTTTGGAGCTATTGCAGGC
>A_/_H6N6|KU050776|A/chicken/Zhejiang/110102/2015
GCTTGCAACTGGACTAAGGAATGTCCCACAAATAGAAACTAGAGGACTTTTTGGAGCTATTGCAGGC
>A_/_H6N6|KU050775|A/chicken/Zhejiang/727029/2014
ACTTGCAACTGGACTAAGGAATGTTCCACAAATAGAAACTAGAGGGCTATTTGGAGCTATTGCAGGC
>A_/_H6N6|KU050774|A/chicken/Zhejiang/727028/2014
ACTTGCAACCGGGCTAAGGAATGTTCCACAAATAGAAACCAGAGGACTTTTTGGAGCTATTGCAGGC
>A_/_H6N6|KU050773|A/chicken/Zhejiang/727023/2014
ACTTGCAACCGGGCTAAGGAATGTTCCACAAATAGAAACCAGAGGACTTTTTGGAGCTATTGCAGGC
>A_/_H6N6|KU050772|A/chicken/Zhejiang/727019/2014
ACTTGCAACTGGACTAAGGAATGTTCCACAAATAGAAACTAGAGGGCTATTTGGAGCTATTGCAGGC
>A_/_H6N6|KU050771|A/chicken/Zhejiang/727018/2014
ACTTGCAACTGGACTAAGGAATGTTCCACAAATAGAAACTAGAGGGCTATTTGGAGCTATTGCAGGC
>A_/_H6N6|KU050769|A/chicken/Zhejiang/727001/2014
ACTTGCAACTGGACTAAGGAATGTTCCACAAATAGAAACTAGAGGGCTATTTGGAGCTATTGCAGGC
>A_/_H6N2|KU310479|A/greater_white-fronted_goose/Alaska/UGAI15-3913/2015
GCTTGCAACTGGACTGAGAAATGTTCCACAGGTTGAAACTAGAGGACTCTTTGGAGCTATCGCGGGA
>A_/_H6N1|KU310471|A/greater_white-fronted_goose/Alaska/UGAI15-3903/2015
GCTTGCAACTGGACTGAGAAATGTTCCACAGGTTGAAACTAGAGGACTCTTTGGAGCTATCGCGGGA
>A_/_H6N6|KU762359|A/duck/Guizhou/013/2014
ACTTGCAACTGGACTAAGGAATGTTCCACAAATAGAAACTAGAGGACTATTTGGAGCTATTGCAGGC
>A_/_H6N2|KP767495|A/goose/Guangdong/G1152/2014
ACTTGCAACTGGACTAAGGAATATTCCACAAATTGAGACTAGAGGACTCTTTGGGGCTATTGCAGGG
>A_/_H6N0|KP767659|A/duck/Guangdong/G3760/2014
ACTTGCAACTGGACTAAGGAATGTTCCACAAATAGAAACTAGAGGGCTTTTTGGAGCTATTGCAGGC
>A_/_H6N0|KP767658|A/duck/Guangdong/G3758/2014
ACTTGCAACTGGACTAAGGAATGTTCCACAAATAGAAACTAGAGGGCTTTTTGGAGCTATTGCAGGC
>A_/_H6N0|KP767657|A/duck/Guangdong/G3757/2014
ACTTGCAACTGGACTAAGGAATGTTCCACAAATAGAAACTAGAGGGCTTTTTGGAGCTATTGCAGGC
>A_/_H6N0|KP767656|A/duck/Guangdong/G3756/2014
ACTTGCAACTGGACTAAGGAATGTTCCACAAATAGAAACTAGAGGGCTTTTTGGAGCTATTGCAGGC
>A_/_H6N0|KP767654|A/duck/Guangdong/G3753/2014
ACTTGCAACTGGACTAAGGAATGTTCCACAAATAGAAACTAGAGGGCTTTTTGGAGCTATTGCAGGC
>A_/_H6N0|KP767653|A/duck/Guangdong/G3752/2014
ACTTGCAACTGGACTAAGGAATGTTCCACAAATAGAAACTAGAGGGCTTTTTGGAGCTATTGCAGGC
>A_/_H6N0|KP767652|A/duck/Guangdong/G3573/2014
ACTTGCAACTGGACTAAGGAATGTTCCGCAGATTGAGACTAGAGGACTCTTCGGGGCTATTGCAGGT
>A_/_H6N0|KP767726|A/goose/Guangdong/G3177/2014
ACTTGCAACTGGACTAAGGAATATTCCACAAATTGAGACTAGAGGACTCTTTGGGGCTATTGCAGGG
>A_/_H6N0|KP767725|A/goose/Guangdong/G3175/2014
ACTTGCAACTGGACTAAGGAATATTCCACAAATTGAGACTATAGGACTCTTTGGGGCTATTGCAGGG
>A_/_H6N0|KP767723|A/goose/Guangdong/G3170/2014
ACTTGCAACTGGACTAAGGAATATTCCACAAATTGAGACTAGAGGACTCTTTGGGGCTATTGCAGGG
>A_/_H6N0|KP767722|A/goose/Guangdong/G3169/2014
ACTTGCAACTGGACTAAGGAATATTCCACAAATTGAGACTAGAGGACTCTTTGGGGCTATTGCAGGG
>A_/_H6N0|KP767716|A/goose/Guangdong/G3163/2014
ACTTGCAACTGGACTAAGGAATATTCCACAAATTGAGACTAGAGGACTCTTTGGGGCTATTGCAGGG
>A_/_H6N0|KP767715|A/goose/Guangdong/G3160/2014
ACTTGCAACTGGACTAAGGAATATTCCACAAATTGAGACTAGAGGACTCTTTGGGGCTATTGCAGGG
>A_/_H6N0|KP767705|A/goose/Guangdong/G3148/2014
ACTTGCAACTGGACTAAAGAATGTTCCACAAATAGAAACTAGAGGGCTTTTTGGAGCTATTGCAGGC
>A_/_H6N0|KP767704|A/goose/Guangdong/G3147/2014
ACTTGCAACTGGACTAAGGAATATTCCACAAATTGAGACTAGAGGACTCTTTGGGGCTATTGCAGGG
>A_/_H6N0|KP767699|A/goose/Guangdong/G3142/2014
ACTTGCAACTGGATTAAGGAATATTCCACACATTGAGACTAGAGGACTCTTTGGGGCTATTGCAGGG
>A_/_H6N0|KP767691|A/goose/Guangdong/G3133/2014
ACTTGCAACTGGACTAAGGAATATTCCACAAATTGAGACTATAGGACTCTTTGGGGCTATTGCAGGG
>A_/_H6N0|KP767686|A/goose/Guangdong/G3128/2014
ACTTGCAACTGGACTAAGGAATGTTCCACAAGTAGAGACTATAGGACTCTTTGGGGCTATTGCAGGG
>A_/_H6N0|KP767680|A/goose/Guangdong/G3122/2014
ACTTGCATCTGGATTAAGGAATATTCCACACATTGAGACTAGAGGACTCTTTGGGGCTATTGCAGGG
>A_/_H6N0|KP767678|A/duck/Guangdong/G3805/2014
GCTTGCAACTGGACTAAGGAATGTCCCACAGATAGAAACTAGAGGACTTTTTGGAGCTATTGCAGGC
>A_/_H6N0|KP767677|A/duck/Guangdong/G3802/2014
ACTTGCAACTGGACTAAGGAATGTTCCGCAGATTGAGACTAGAGGACTCTTCGGGGCTATTGCAGGT
>A_/_H6N0|KP767675|A/duck/Guangdong/G3779/2014
ACTTGCAACTGGACTAAGGAATGTTCCACAAATAGAAACTAGAGGGCTTTTTGGAGCTATTGCAGGG
>A_/_H6N0|KP767674|A/duck/Guangdong/G3778/2014
ACTTGCAACTGGACTAAGGAATGTTCCACAAATAGAAACTAGAGGGCTTTTTGGAGCTATTGCAGGC
>A_/_H6N0|KP767673|A/duck/Guangdong/G3777/2014
ACTTGCAACTGGACTAAGGAATGTTCCACAAATAGAAACTAGAGGGCTTTTTGGAGCTATTGCAGGC
>A_/_H6N0|KP767671|A/duck/Guangdong/G3773/2014
ACTTGCAACTGGACTAAGGAATGTTCCACAAATAGAAACTAGAGGGCTTTTTGGAGCTATTGCAGGC
>A_/_H6N0|KP767670|A/duck/Guangdong/G3772/2014
ACTTGCAACTGGACTAACGAATGTTCCACAAATAGAAACTAGAGGGCTTTTTGGAGCTATTGCAGGC
>A_/_H6N0|KP767669|A/duck/Guangdong/G3771/2014
ACTTGCAACTGGACTAAGGAATGTTCCACAAATAGAAACTAGAGGGCTTTTTGGAGCTATTGCAGGG
>A_/_H6N0|KP767668|A/duck/Guangdong/G3770/2014
ACTTGCAACTGGACTAACGAATGTTCCACAAATAGAAACTAGAGGGCTTTTTGGAGCTATTGCAGGG
>A_/_H6N0|KP767667|A/duck/Guangdong/G3768/2014
ACTTGCAACTGGACTAAGGAATGTTCCACAAATAGAAACTAGAGGGCTTTTTGGAGCTATTGCAGGC
>A_/_H6N0|KP767666|A/duck/Guangdong/G3767/2014
ACTTGCAACTGGACTAAGGAATGTTCCACAAATAGAAACTAGAGGGCTTTTTGGAGCTATTGCAGGC
>A_/_H6N0|KP767664|A/duck/Guangdong/G3765/2014
ACTTGCAACTGGACTAACGAATGTTCCACAAATAGAAACTAGAGGGCTTTTTGGAGCTATTGCAGGC
>A_/_H6N0|KP767663|A/duck/Guangdong/G3764/2014
ACTTGCAACTGGACTAAGGAATGTTCCACAAATAGAAACTAGAGGGCTTTTTGGAGCTATTGCAGGC
>A_/_H6N0|KP767662|A/duck/Guangdong/G3763/2014
ACTTGCAACTGGTCTAAGGAATGTTCCACAAATAGAAACTAGAGGGCTTTTTGGAGCTATTGCAGGG
>A_/_H6N0|KP767660|A/duck/Guangdong/G3761/2014
ACTTGCAACTGGACTAAGGAATGTTCCACAAATAGAAACTAGAGGGCTTTTTGGAGCTATTGCAGGC
>A_/_H6N0|KP767739|A/goose/Guangdong/G3387/2014
ACTTGCAACTGGACTAAGGAATGTTCCGCAGATTGAGACTAGAGGGCTCTTCGGGGCTATTGCAGGT
>A_/_H6N0|KP767738|A/goose/Guangdong/G3208/2014
ACTTGCAACTGGACTAAGGAATATTCCACAGATTGAGACTAGAGGACTCTTTGGGGCTATTGCAGGG
>A_/_H6N0|KP767733|A/goose/Guangdong/G3195/2014
ACTTGCAACTGGACTAAGGAATATTCCACAAATTGAGACTAGAGGACTCTTTGGGGCTATTGCAGGG
>A_/_H6N0|KP767731|A/goose/Guangdong/G3192/2014
ACTTGCAACTGGACTAAGGAATATTCCACAAATTGAGACTAGAGGACTCTTTGGGGCTATTGCAGGG
>A_/_H6N0|KP767730|A/goose/Guangdong/G3190/2014
ACTTGCAACTGGACTAAGGAATATTCCACAAATTGAGACTAGAGGACTCTTTGGGGCTATTGCAGGG
>A_/_H6N1|CY196692|A/goose/Interior_Alaska/11PG00149/2011
GCTTGCAACTGGACTGAGGAATGTTCCACAGATTGAGACTCGAGGACTCTTTGGAGCTATCGCAGGG
>A_/_H6N2|KT423149|A/duck/Zhejiang/727042/2014
ACTTGCAACTGGACTAAGGAATGTTCCACAAATAGAAACTAGAGGGCTATTTGGAGCTATTGCAGGC
>A_/_H6N2|KT423148|A/duck/Zhejiang/727038/2014
ACTTGCAACCGGACTAAGGAATGTTCCACAAATAGAAACTAGAGGACTATTTGGAGCTATTGCAGGC
>A_/_H6N2|KT423147|A/duck/Zhejiang/77174/2014
GCTTGCAACTGGACTAAGGAATGTTCCACAAATAGAAACTAGAGGACTATTTGGAGCTATTGCAGGC
>A_/_H6N2|KT423146|A/chicken/Zhejiang/727031/2014
ACTTGCAACTGGACTAAGGAATGTTCCACAAATAGAAACTAGAGGGCTATTTGGAGCTATTGCAGGC
>A_/_H6N2|KT423145|A/chicken/Zhejiang/77025/2014
GCTTGCAACCGGACTAAGGAATGTTCCACAAATAGAAACTAGAGGACTATTTGGAGCTATTGCAGGC
>A_/_H6N1|KF636135|A/Anas_discors/New_Mexico/A00629390/2008
GCTTGCAACTGGACTGAGAAATGTTCCACAGATTGAGACTAGAGGACTCTTTGGAGCTATCGCAGGA
>A_/_H6N1|KF569944|A/Anas_discors/New_Mexico/A00706363/2008
GCTTGCAACTGGACTGAGAAATGTTCCACAGATTGAGACTAGAGGACTCTTTGGAGCTATCGCAGGA
>A_/_H6N6|JX304770|A/duck/Guangxi/GXd-7/2011
GCTTGCAACTGGACTAAGGAATGTTCCACAAATAGAAACTAGAGGACTATTTGGAGCTATTGCAGGC
>A_/_H6N8|JX304762|A/duck/Guangxi/GXd-6/2010
GCTTGCAACTGGACTAAGGAATGTTCCACAAATAGAAACTAGAGGACTTTTTGGAGCTATTGCAGGC
>A_/_H6N6|JX304746|A/duck/Guangxi/GXd-4/2009
GCTTGCAACTGGACTAAGAAATGTTCCACAAATAGAAACTAGAGGACTTTTTGGAGCTATTGCAGGC
>A_/_H6N5|JX293559|A/duck/Guangxi/GXd-1/2009
GCTTGCAACTGGACTGAGAAATGTTCCACAGATTGAGACCAGAGGACTTTTTGGAGCTATCGCAGGG
>A_/_H6N2|JX297591|A/duck/Guangxi/GXd-2/2010
GCTTGCAACTGGACTAAGAAATGTTCCACAGATTGAAACTAGAGGACTTTTCGGAGCTATTGCAGGG
>A_/_H6N2|JX297583|A/duck/Guangxi/GXd-3/2009
GCTTGCAACTGGACTAAGAAATGTTCCACAGATTGAAACTAGAGGACTTTTTGGAGCTATTGCAGGC
>A_/_H6N8|MH597487|A/ruddy_turnstone/Delaware/650679/2002
ACTCGCAACTGGACTGAGAAATGTTCCACAGATTGAAACTAGAGGACTTTTCGGAGCTATCGCAGGT
>A_/_H6N1|MN431206|A/American_Wigeon/Ohio/18OS1967/2018
GCTTGCAACTGGACTGAGAAATGTTCCACAGATTGAGACTAGAGGACTCTTTGGAGCTATCGCGGGA
>A_/_H6N1|MN431116|A/Mallard/Ohio/18OS4664/2018
GCTTGCAACTGGATTGAGAAATGTTCCGCAGATTGAGACTAGAGGACTCTTTGGAGCTATCGCGGGA
>A_/_H6N8|MN431031|A/Mallard/Ohio/18OS0552/2018
GCTTGCAACTGGATTGAGAAATGTTCCGCAGATTGAGACTAGAGGACTCTTTGGAGCTATCGCGGGA
>A_/_H6N1|MN430905|A/American_Green-winged_Teal/Ohio/18OS2656/2018
GCTTGCAACTGGACTGAGAAATGTTCCACAGATTGAGACTAGAGGACTCTTTGGAGCTATCGCGGGA
>A_/_H6N1|MN430776|A/Mallard/Wisconsin/18OS3206/2018
GCTTGCAACTGGATTGAGAAATGTCCCGCAGATTGAAACTAGAGGACTCTTTGGAGCTATCGCGGGA
>A_/_H6N6|MW110288|A/pigeon/Fujian/11.3_FZHX1112-C/2016
GCTTGCAACTGGACTAAGGAATGTCCCACAAATAGAAACTAGAGGACTTTTTGGAGCTATTGCAGGC
>A_/_H6N6|MW110280|A/pigeon/Fujian/1.17_FZHX0114-O/2017
GCTTGCAACTGGACTAAGGAATGTCCCACAAATAGAAACTAGAGGACTTTTTGGAGCTATTGCAGGC
>A_/_H6N2|MW110064|A/goose/Guangdong/10.21_SZBJ004-O/2016
ACTTGCAACTGGACTAAGGAATGTTCCGCAGATTGAGACTAGAGGGCTCTTCGGGGCTATTGCAGGT
>A_/_H6N2|MW110056|A/goose/Guangdong/10.21_SZBJ003-O/2016
ACTTGCAACTGGACTAAGGAATATTCCACAAATTGAGACTAGAGGACTCTTTGGGGCTATTGCAGGG
>A_/_H6N2|MW110048|A/goose/Guangdong/10.21_SZBJ001-O/2016
ACTTGCAACTGGACTAAGGAATATTCCACAAATTGAAACTAGAGGACTCTTTGGGGCTATTGCAGGA
>A_/_H6N2|MW110040|A/goose/Guangdong/10.21_SZBJ001-C/2016
ACTTGCAACTGGACTAAGGAATATTCCACAAATTGAGACTAGAGGACTCTTTGGGGCTATTGCAGGG
>A_/_H6N6|MW108712|A/duck/Jiangxi/2.16_SRXZSX030-O/2017
GCTTGCAACTGGACTAAGGAATGTCCCACAAATAGAAACTAGAGGACTTTTTGGAGCTATTGCAGGC
>A_/_H6N6|MW108704|A/duck/Jiangxi/2.16_SRXZSX029-C/2017
GCTTGCAACTGGACTAAGGAATGTCCCACAAATAGAAACTAGAGGACTTTTTGGAGCTATTGCAGGC
>A_/_H6N6|MW108696|A/duck/Jiangxi/2.16_SRXZSX006-O/2017
GCTTGCAACTGGACTAAGGAATGTCCCACAAATAGAAACTAGAGGACTTTTTGGAGCTATTGCAGGC
>A_/_H6N6|MW108680|A/duck/Jiangxi/2.16_SRXZSX004-O/2017
GCTTGCAACTGGACTAAGGAATGTCCCACAAATAGAAACTAGAGGACTTTTTGGAGCTATTGCAGGC
>A_/_H6N6|MW108608|A/duck/Jiangxi/10.30_NCNP67B3-OC/2017
ACTTGCAACTGGACTAAGGAATGTTCCACAAATAGAAACTAGAGGGCTTTTTGGAGCTATTGCAGGC
>A_/_H6N6|MW108464|A/duck/Hunan/6.27_YYGK79S2-OC/2017
GCTTGCAACTGGACTAAGGAATGTCCCACAAATAGAAACTAGAGGACTTTTTGGAGCTATTGCAGGC
>A_/_H6N6|MW108376|A/duck/Hunan/2.06_YYGK86J3-OC/2018
GCTTGCAACTGGACTAAGGAATGTCCCTCAAATAGAAACTAGAGGACTTTTTGGAGCTATTGCAGGC
>A_/_H6N6|MW108240|A/duck/Hunan/12.27_YYGK80J2-C/2016
GCTTGCAACTGGACTAAGGAATATTCCACAAATAGAAACTAGAGGACTTTTTGGAGCTATTGCAGGC
>A_/_H6N6|MW108088|A/duck/Hunan/1.17_YYGKK98-OC/2017
GCTTGCAACTGGACTAAGGAATGTCCCACAAATAGAAACTAGAGGACTTTTTGGAGCTATTGCAGGC
>A_/_H6N6|MW107808|A/duck/Guizhou/8.26_ZYLJJ020-C/2018
ACTTGCAACTGGACTAAGGAATGTTCCACAAATAGAAACTAGAGGGCTATTTGGAGCTATTGCAGGC
>A_/_H6N6|MW107784|A/duck/Guizhou/8.26_ZYLJJ017-C/2018
ACTTGCAACTGGACTAAGGAATGTTCCACAAATAGAAACTAGAGGGCTATTTGGAGCGATTGCAGGC
>A_/_H6N6|MW107744|A/duck/Guangdong/7.20_DGCP028-C/2017
GCTTGCAACTGGACTAAGGAATGTCCCACAAATAGAAACTAGAGGACTTTTTGGAGCTATTGCAGGC
>A_/_H6N6|MW107736|A/duck/Guangdong/7.20_DGCP027-C/2017
GCTTGCAACTGGACTAAGGAATGTTCCACAAATAGAAACTAGAGGGCTATTTGGAGCTATTGCAGGC
>A_/_H6N6|MW107728|A/duck/Guangdong/7.20_DGCP026-C/2017
GCTTGCAACTGGACTAAGGAATGTTCCACAAATAGAAACTAGAGGGCTATTTGGAGCTATTGCAGGC
>A_/_H6N6|MW107720|A/duck/Guangdong/7.20_DGCP015-C/2017
ACTTGCAACTGGACTAAGGAATGTTCCACAAATAGAAACTAGAGGGCTTTTTGGAGCTATTGCAGGC
>A_/_H6N6|MW107688|A/duck/Guangdong/11.18_SZBJ002-O/2016
ACTTGCAACTGGGCTAAGGAATGTTCCACAAATAGAAACTAGAGGACTATTTGGAGCTATTGCAGGC
>A_/_H6N6|MW107680|A/duck/Guangdong/11.18_SZBJ002-C/2016
ACTTGCAACTGGGCTAAGGAATGTTCCACAAATAGAAACTAGAGGACTATTTGGAGCTATTGCAGGC
>A_/_H6N6|MW107512|A/duck/Fujian/12.7_FZHX1273-C/2016
GCTTGCAACTGGACTAAGGAATGTCCCACAAATAGAAACTAGAGGACTTTTTGGAGCTATTGCAGGC
>A_/_H6N6|MW107504|A/duck/Fujian/12.7_FZHX1272-C/2016
GCTTGCAACTGGACTAAGGAATGTCCCACAAATAGAAACTAGAGGACTTTTTGGAGCTATTGCAGGC
>A_/_H6N6|MW107464|A/duck/Fujian/12.7_FZHX1201-O/2016
GCTTGCAACTGGACTAAGGAATGTCCCACAAATAGAAACTAGAGGACTTTTTGGAGCTATTGCAGGC
>A_/_H6N6|MW107128|A/duck/Fujian/1.17_FZHX0125-O/2017
GCTTGCAACTGGACTAAGGAATGTCCCACAAATAGAAACTAGAGGACTTTTTGGAGCTATTGCAGGC
>A_/_H6N6|MW107112|A/duck/Fujian/1.17_FZHX0109-O/2017
GCTTGCAACTGGACTAAGGAATGTCCCACAAATAGAAACTAGAGGACTTTTTGGAGCTATTGCAGGC
>A_/_H6N6|MT826270|A/duck/China/G93-1/2017
ACTTGCAACTGGACTAAGGAATGTTCCACAAATAGAAACTAGAGGGCTATTTGGAGCAATTGCAGGC
>A_/_H6N6|MT826269|A/duck/China/G91-1/2017
ACTTGCAACTGGACTAAGGAATGTTCCACAAATAGAAACTAGAGGGCTATTTGGAGCAATTGCAGGC
>A_/_H6N2|MT826268|A/duck/China/F3891-1/2016
ACTTGCAACTGGACTAAGGAATGTTCCGCAGATTGAGACTAGAGGGCTCTTCGGGGCTATTGCAGGT
>A_/_H6N6|MT826267|A/duck/China/F336-2/2016
GCTTGCAACTGGACTAAGGAATGTCCCACAAATAGAAACTAGAGGACTTTTTGGAGCTATTGCAGGC
>A_/_H6N2|MT826266|A/duck/China/F1473-2/2016
ACTTGCAACTGGACTAAGGAATGTTCCACAAATAGAAACTAGAGGGCTTTTTGGAGCTATTGCAGGC
>A_/_H6N6|MT826265|A/duck/China/E3798-1/2015
ACTTGCAACTGGACTAAGGAATGTTCCACAAATAGAAACTAGAGGGCTTTTTGGAGCTATTGCAGGC
>A_/_H6N2|MT826264|A/duck/China/E3780-1/2015
ACTTGCAACTGGACTAAGGAATATTCCGCAGATTGAGACTAGAGGACTCTTCGGGGCTATTGCAGGT
>A_/_H6N2|MT826263|A/duck/China/E3742-2/2015
ACTTGCAACTGGACTAAGGAATGTTCCGCAGATTGAGACTAGAGGGCTCTTCGGGGCTATTGCAGGT
>A_/_H6N6|MT826262|A/duck/China/E3724-1/2015
ACTTGCAACTGGACTAAGGAATGTTCCACAAATAGAAACTAGAGGGCTATTTGGAGCTATTGCAGGC
>A_/_H6N2|MT826261|A/duck/China/E3503-2/2015
ACTTGCAACTGGACTAAGGAATATTCCGCAGATTGAGACTAGAGGACTCTTCGGGGCTATTGCAGGT
>A_/_H6N6|MT826260|A/duck/China/E3415-2/2015
ACTTGCAACTGGACTAAGGAATGTTCCACAAATAGAAACTAGAGGGCTATTTGGAGCTATTGCAGGC
>A_/_H6N6|MT826259|A/duck/China/E1201-2/2015
ACTTGCAACCGGGCTAAGGAATGTTCCACAAATAGAAACCAGAGGACTTTTTGGAGCTATTGCAGGC
>A_/_H6N6|MT826258|A/duck/China/D3480-1/2014
GCTTGCAACTGGACTAAGGAATGTCCCGCAAATAGAAACTAGAGGACTTTTTGGAGCTATTGCAGGC
>A_/_H6N6|MT826257|A/duck/China/D1501-1/2014
GCTTGCAACTGGACTAAGGAATGTTCCACAAATAGAAACTAGAGGACTATTTGGAGCTATTGCAGGC
>A_/_H6N6|MT826256|A/duck/China/B2028-1/2012
GCTTGCAACTGGACTAAGGAATGTTCCACAAATAGAAACTAGAGGACTATTTGGAGCTATTGCAGGC
>A_/_H6N6|MT826255|A/duck/China/B1994-2/2012
GCTTGCAACTGGACTAAGGAATGTCCCACAAATAGAAACTAGAGGACTTTTTGGAGCTATTGCAGGC
>A_/_H6N6|MT826254|A/duck/China/B2044-2/2012
GCTTGCAACTGGACTAAGGAATGTTCCACAAATAGAAACTAGAGGACTATTTGGAGCTATTGCAGGC
>A_/_H6N6|MT826253|A/duck/China/B2039-2/2012
GCTTGCAACTGGACTAAGGAATGTTCCACAAATAGAAACTAGAGGACTATTTGGAGCTATTGCAGGC
>A_/_H6N6|MT826252|A/duck/China/2282-1/2011
GCTTGCAACTGGACTAAGGAATGTTCCACAAATAGAAACTAGAGGACTTTTTGGAGCTATTGCAGGC
>A_/_H6N2|MT826251|A/goose/China/1127-1/2011
ACTTGCAACTGGACTAAGGAATGTTCCACAGATTGAGACTAGAGGGCTCTTCGGGGCTATTGCAGGT
>A_/_H6N2|MT826250|A/goose/China/1268-1/2011
ACTTGCAACTGGACTAAGGAATGTTCCACAGATTGAGACTAGAGGACTCTTCGGGGCTATTGCAGGT
>A_/_H6N6|MT826249|A/duck/China/A729-2/2011
ACTTGCAACTGGACTAAGGAATGTTCCACAAATAGAAACTAGAGGACTTTTTGGAGCTATTGCAGGC
>A_/_H6N8|MT818685|A/Mallard/Washington/AH0042125I.4.A/2015
GCTTGCAACTGGACTGAGAAATGTTCCACAGATTGAGACTAGAGGACTCTTTGGAGCTATCGCGGGA
>A_/_H6N1|MT818645|A/Mallard/Idaho/AH0053992I.4.A/2015
GCTTGCAACTGGACTGAGAAACGTTCCACAGATTGAGACCAGAGGACTCTTTGGGGCTATCGCGGGA
>A_/_H6N1|MT818642|A/Northern_Pintail/South_Dakota/AH0014832I.4.A/2015
GCTTGCAACTGGACTGAGGAATGTTCCACAGACTGAGACTAGAGGACTCTTTGGGGCAATCGCGGGA
>A_/_H6N4|MT818629|A/Mallard/Minnesota/AH0059549I.4.A/2016
GCTTGCAACTGGATTGAGAAATGTTCCACAGATTGAGACTAGAGGACTCTTTGGGGCTATCGCGGGA
>A_/_H6N0|MW098380|A/duck/Hunan/5.29_YYGK80P3-OC/2018
ACTTGCAACTGGACTAAGGAATGTTCCACARATAGAAACTAGAGGGYTATTTGGAGCWATTGCAGGC
>A_/_H6N0|MW098356|A/duck/Hunan/04.26_YYGK97R3-OC/2018
ACTTGCAACTGGACTAAGGAATGTTCCACARATAGAAACTAGAGGGYTATTTGGAGCWATTGCAGGC
>A_/_H6N0|MW098297|A/duck/Jiangxi/5.28_NCNP17N3-OC/2018
ACTTGCAACTGGACTAAGGAATGTTCCACAAATAGAAACTAGAGGGCTTTTTGGAGCTATTGCAGGC
>A_/_H6N0|MW098288|A/duck/Jiangxi/5.28_NCNP32N3-OC/2018
ACTTGCAACTGGACTAAGGAATGTTCCACAAATAGAAACTAGAGGGCTTTTTGGAGCTATTGCAGGC
>A_/_H6N0|MW098284|A/chicken/Jiangxi/5.28_NCDZT69N3-OC/2018
ACTTGCAACTGGACTAAGGAATGTTCCACAAATAGAAACTAGAGGGCTTTTTGGAGCTATTGCAGGC
>A_/_H6N6|MW098261|A/chicken/Jiangxi/7.25_NCNP58U3-OC/2018
ACTTGCAACTGGACTAAGGAATGTTCCACAAATAGAAACTAGAGGGCTTTTTGGAGCTATTGCAGGC
>A_/_H6N6|MW098260|A/chicken/Jiangxi/7.25_NCNP55U3-OC/2018
ACTTGCAACTGGACTAAGGAATGTTCCACAAATAGAAACTAGAGGGCTTTTTGGAGCTATTGCAGGC
>A_/_H6N0|MW098136|A/goose/Xinjiang/12.24_WLMQXL002-O/2018
ACTTGCAACTGGACTAAGGAATGTTCCACAAATAGAAACTAGAGGGCTTTTTGGAGCTATTGCAGGC
>A_/_H6N0|MW098130|A/chicken/Xinjiang/12.24_WLMQXL006-O/2018
ACTTGCAACTGGACTAAGGAATGTTCCACAAATAGAAACTAGAGGGCTTTTTGGAGCTATTGCAGGC
>A_/_H6N0|MW098122|A/chicken/Yunnan/3.21_DQRT008-C/2018
ACTTGCAACTGGACTAAGGAATGTTCCACAAATAGAAACTAGAGGGCTTTTTGGAGCTATTGCAGGC
>A_/_H6N0|MW098060|A/duck/Zhejiang/10.26_HZBX008-O/2018
ACTTGCAACTGGACTAAGGAATGTTCCACAGATAGAAACTAGAGGGCTATTTGGAGCTATTGCAGGC
>A_/_H6N6|MW098053|A/duck/Zhejiang/8.25_HZBX003-C/2018
ACTTGCAACTGGACTAAGGAATGTTCCACAAATAGAAACTAGAGGGCTTTTTGGAGCTATTGCAGGC
>A_/_H6N6|MW098048|A/chicken/Yunnan/3.21_DQWGH037-C/2018
ACTTGCAACTGGACTAAGGAATGTTCCACAAATAGAAACTAGAGGGCTTTTTGGAGCTATTGCAGGC
>A_/_H6N6|MW097860|A/duck/Hunan/1.17_YYGKK93-OC/2017
GCTTGCAACTGGACTAAGGAATGTCCCACAAATAGAAACTAGAGGACTTTTTGGAGCTATTGCAGGC
>A_/_H6N2|MW097707|A/duck/Fujian/6.22_FZHX0690-C/2017
GCTTGCAACTGGACTAAGGAATGTCCCACAAATAGAAACTAGAGGACTTTTTGGAGCTATTGCAGGC
>A_/_H6N6|MW097690|A/duck/Fujian/10.26_FZHX0001-O/2017
GCTTGCAACTGGACTAAGGAATGTCCCACAAATAGAAACTAGAGGACTTTTTGGAGCTATTGCAGGC
>A_/_H6N6|MW097499|A/duck/Guangdong/7.20_DGCP049-C/2017
ACTTGCAACTGGGCTAAGGAATGTTCCACAAATAGAAACTAGAGGACTATTTGGAGCTATTGCAGGC
>A_/_H6N6|MW097495|A/duck/Fujian/1.25_FZHX0021-C/2018
GCTTGCAACTGGACTAAGGAATGTCCCACAAATAGAAACTAGAGGACTTTTTGGAGCTATTGCAGGC
>A_/_H6N6|MW097443|A/duck/Jiangxi/2.16_SRXZSX002-O/2017
GCTTGCAACTGGACTAAGGAATGTCCCACAAATAGAAACTAGAGGACTTTTTGGAGCTATTGCAGGC
>A_/_H6N6|MW097347|A/duck/Guangdong/11.18_SZBJ005-C/2016
ACTTGCAACTGGGCTAAGGAATGTTCCACAAATAGAAACTAGAGGACTATTTGGAGCTATTGCAGGC
>A_/_H6N6|MW097346|A/duck/Guangdong/11.18_SZBJ006-O/2016
ACTTGCAACTGGGCTAAGGAATGTTCCACAAATAGAAACTAGAGGACTATTTGGAGCTATTGCAGGC
>A_/_H6N6|MW097338|A/pigeon/Guizhou/10.28_ZYLJJ003-O/2018
ACTTGCAACTGGACTAAGGAATGTTCCACAAATAGAAACTAGAGGGCTATTTGGAGCGATTGCAGGC
>A_/_H6N6|MW097337|A/duck/Guizhou/10.28_ZYLJJ001-C/2018
ACTTGCAACTGGACTAAGGAATGTTCCACAAATAGAAACTAGAGGGCTATTTGGAGCGATTGCAGGC
>A_/_H6N6|MW097297|A/duck/Guizhou/5.24_ZYLJJ016-O/2018
ACTTGCAACTGGACTAAGGAATGTTCCACAAATAGAAACTAGAGGGCTATTTGGAGCTATTGCAGGC
>A_/_H6N6|MW097189|A/duck/Jiangxi/11.17_NCNP45Y2-C/2016
ACTTGCAACTGGACTAAGGAATGTTCCACAAATAGAAACTAGAGGGCTTTTTGGAGCTATTGCAGGC
>A_/_H6N6|MW097187|A/duck/Jiangxi/08.26_NCNP44Y3-C/2016
ACTTGCAACTGGACTAAGGAATGTTCCACAAATAGAAACTAGAGGGCTATTTGGAGCTATTGCAGGC
>A_/_H6N6|MW097185|A/duck/Jiangxi/08.26_NCNP43Y3-C/2016
ACTTGCAACTGGACTAAGGAATGTTCCACAAATAGAAACTAGAGGGCTTTTTGGAGCTATTGCAGGC
>A_/_H6N6|MW097157|A/duck/Jiangxi/08.26_NCNP27Y3-O/2016
ACTTGCAACTGGACTAAGGAATGTTCCACAAATAGAAACTAGAGGGCTTTTTGGAGCTATTGCAGGC
>A_/_H6N6|MN794942|A/American_green-winged_teal/Ohio/18OS1767/2018
GCTTGCAACTGGATTGAGAAATGTTCCGCAGATTGAGACTAGAGGACTCTTTGGAGCTATCGCGGGA
>A_/_H6N2|MN530446|A/mallard/South_Korea/N07-1674/2007
GCTCGCAACTGGACTGAGAAATGTTCCACAGATTGAAACTAGAGGACTTTTTGGAGCTATTGCAGGT
>A_/_H6N5|MN749562|A/Bean_Goose/South_Korea/KNU18-6/2018
GCTTGCAACTGGATTGAGAAATGTTCCGCAGATTGAGACTAGAGGGCTCTTTGGAGCTATTGCGGGA
>A_/_H6N2|MT421691|A/mallard/Maryland/UGAI15-7965/2015
GCTTGCAACTGGACTGAGAAATGTTCCACAGATTGAGACTAGAGGACTCTTTGGAGCTATCGCAGGA
>A_/_H6N2|MT421675|A/mallard/Maryland/UGAI15-7902/2015
GCTTGCAACTGGACTGAGAAATGTTCCACAGATTGAGACTAGAGGACTCTTTGGAGCTATCGCAGGA
>A_/_H6N5|MT420715|A/northern_pintail/Alaska/UGAI17-4733/2017
GCTTGCAACTGGATTGAGAAATGTTCCGCAGATTGAGACTAGAGGGCTCTTTGGAGCTATTGCGGGA
>A_/_H6N2|MT407009|A/Anas_platyrhynchos/Belgium/4660/2015
GCTTGCAACTGGACTGAGAAATGTGCCACAGATTGAGACTAGAGGACTTTTTGGAGCCATCGCAGGG
>A_/_H6N2|MT406977|A/Anas_platyrhynchos/Belgium/33_2016/2015
GCTTGCAACTGGACTGAGAAATGTGCCACAGATTGAGACTAGAGGACTCTTTGGAGCCATCGCAGGG
>A_/_H6N2|MT406961|A/Anas_platyrhynchos/Belgium/227_H192329_2017/2016
GCTTGCAACTGGACTGAGAAATGTTCCACAGATTGAGACTAGAGGGCTTTTTGGAGCCATCGCAGGG
>A_/_H6N8|MT406905|A/Anas_platyrhynchos/Belgium/11186-34/2016
GCTTGCAACTGGACTGAGAAATGTGCCACAGATTGAGACTAGAGGACTTTTTGGAGCCATCGCAGGA
>A_/_H6N2|MT406881|A/Anas_platyrhynchos/Belgium/11075_35/2017
GCTTGCAACTGGACTGAGAAATGTGCCACAGATTGAGACTAGGGGACTTTTTGGAGCCATCGCAGGG
>A_/_H6N2|MT406873|A/Anas_platyrhynchos/Belgium/11075_20/2017
GCTTGCAACTGGACTGAGAAATGTGCCACAGATTGAGACTAGGGGACTTTTTGGAGCCATCGCAGGG
>A_/_H6N2|MT406817|A/Anas_crecca/Belgium/9685/2016
GCTTGCAACTGGACTGAGAAATGTGCCACAGATTGATACTAGAGGACTTTTTGGAGCCATCGCAGGG
>A_/_H6N9|MN988445|A/mallard/Minnesota/MN18-WB2-223A/2018
GCTTGCTACTGGACTGAGAAATGTTCCACAGATTGGGACCAGAGGACTTTTTGGAGCTATCGCAGGG
>A_/_H6N5|MT624504|A/Mallard_duck/Alberta/520/2019
GCTTGCTACTGGACTGAGAAATGTTCCACAGATTGGGACCAGAGGACTTTTTGGAGCTATCGCAGGG
>A_/_H6N5|MT624387|A/Mallard_duck/Alberta/4/2019
GCTTGCTACTGGACTGAGAAATGTTCCACAGATTGGGACCAGAGGACTTTTTGGAGCTATCGCAGGG
>A_/_H6N5|MT624366|A/Mallard_duck/Alberta/588/2019
GCTTGCTACTGGACTGAGAAATGTTCCACAGATTGGGACCAGAGGACTTTTTGGAGCTATCGCAGGG
>A_/_H6N5|MT624332|A/Mallard_duck/Alberta/585/2019
GCTTGCTACTGGACTGAGAAATGTTCCACAGATTGGGACCAGAGGACTTTTTGGAGCTATCGCAGGG
>A_/_H6N5|MT624323|A/Mallard_duck/Alberta/216/2019
GCTTGCTACTGGACTGAGAAATGTTCCACAGATTGGGACCAGAGGACTTTTTGGAGCTATCGCAGGG
>A_/_H6N6|MN088786|A/duck/China/330D17/2018
GCTTGCAACTGGACTAAGGAATGTTCCACAGATAGAAACTAGGGGGCTTTTTGGAGCTATTGCTGGC
>A_/_H6N8|MH597706|A/ruddy_turnstone/New_Jersey/1148678/2004
GCTTGCAACTGGACTGAGAAATGTTCCACAGATTGAGACTAGAGGACTCTTTGGAGCTATCGCAGGA
>A_/_H6N8|MH597649|A/ruddy_turnstone/New_Jersey/1148661/2004
GCTTGCAACTGGACTGAGAAATGTTCCACAGATTGAGACTAGAGGACTCTTTGGAGCTATCGCAGGA
>A_/_H6N8|MH597268|A/ruddy_turnstone/Delaware/1148677/2004
GCTTGCAACTGGACTGAGAAATGTTCCACAGATTGAGACTAGAGGACTCTTTGGAGCTATCGCAGGA
>A_/_H6N8|MH597244|A/ruddy_turnstone/Delaware/1016444/2003
ACTTGCAACTGGACTGAGAAATGTTCCACAGATTGAAACCAGAGGACTTTTCGGAGCCATTGCAGGT
>A_/_H6N8|MH596927|A/ruddy_turnstone/Delaware/1148681/2004
GCTTGCAACTGGACTGAGAAATGTTCCACAGATTGAGACTAGAGGACTCTTTGGAGCTATCGCAGGA
>A_/_H6N8|MH596918|A/ruddy_turnstone/New_Jersey/1148660/2004
GCTTGCAACTGGACTGAGAAATGTTCCACAGATTGAGACTAGAGGACTCTTTGGAGCTATCGCAGGA
>A_/_H6N8|MH596876|A/ruddy_turnstone/Delaware/1148673/2004
GCTTGCAACTGGACTGAGAAATGTTCCACAGATTGAGACTAGAGGACTCTTTGGAGCTATCGCAGGA
>A_/_H6N2|MH592277|A/Pigeon/China/R095/2013
GCTTGCAACTGGACTAAGGAATGTCCCACAAATAGAAACTAGAGGACTTTTTGGAGCTATTGCAGGC
>A_/_H6N2|MH592276|A/Pigeon/China/G1474/2016
ACTTGCAACTGGACTAAGGAATATTCCACAAATTGAGACTAGAGGACTCTTTGGGGCTATTGCAGGA
>A_/_H6N1|MH546691|A/mallard/New_Jersey/16-000670-2/2015
GCTTGCAACTGGACTGAGAAATGTTCCACAGATTGAGACTAGAGGACTCTTTGGAGCTATCGCGGGA
>A_/_H6N2|MH502730|A/ruddy_turnstone/New_Jersey/UGAI14-1746/2014
GCTTGCAACTGGACTGAGAAATGTTCCACAGATTGAGACTAAAGGACTCTTTGGAGCTATCGCGGGA
>A_/_H6N2|MH502714|A/ruddy_turnstone/New_Jersey/UGAI14-1656/2014
GCTTGCAACTGGACTGAGAAATGTTCCACAGATTGAGACTAAAGGACTCTTTGGAGCTATCGCGGGA
>A_/_H6N2|MH502688|A/ruddy_turnstone/New_Jersey/UGAI14-1632/2014
GCTTGCAACTGGACTGAGAAATGTTCCACAGATTGAGACTAAAGGACTCTTTGGAGCTATCGCGGGG
>A_/_H6N1|MH501577|A/ruddy_turnstone/New_Jersey/AI10-960/2010
GCTTGCAACTGGACTGAGAAATGTTCCACAGATTGAGACTAGAGGACTCTTTGGAGCTATCGCGGGA
>A_/_H6N1|MH501569|A/ruddy_turnstone/New_Jersey/AI10-901/2010
GCTTGCAACTGGACTGAGAAATGTTCCACAGATTGAGACTAGAGGACTCTTTGGAGCTATCGCGGGA
>A_/_H6N1|MH501561|A/ruddy_turnstone/New_Jersey/AI10-798/2010
GCTTGCAACTGGACTGAGAAATGTTCCACAGATTGAGACTAGAGGACTCTTTGGAGCTATCGCGGGA
>A_/_H6N1|MH501545|A/ruddy_turnstone/New_Jersey/AI10-695/2010
GCTTGCAACTGGACTGAGAAATGTTCCACAGATTGAGACTAGAGGACTCTTTGGAGCTATCGCGGGA
>A_/_H6N1|MH501537|A/ruddy_turnstone/New_Jersey/AI10-669/2010
GCTTGCAACTGGACTGAGAAATGTTCCACAGATTGAGACTAGAGGACTCTTTGGAGCTATCGCGGGA
>A_/_H6N1|MH501521|A/ruddy_turnstone/New_Jersey/AI10-652/2010
GCTTGCAACTGGACTGAGAAATGTTCCACAGATTGAGACTAGAGGACTCTTTGGAGCTATCGCGGGA
>A_/_H6N1|MH501513|A/ruddy_turnstone/New_Jersey/AI10-650/2010
GCTTGCAACTGGACTGAGAAATGTTCCACAGATTGAGACTAGAGGACTCTTTGGAGCTATCGCGGGA
>A_/_H6N1|MH501481|A/ruddy_turnstone/New_Jersey/AI10-616/2010
GCTTGCAACTGGACTGAGAAATGTTCCACAGATTGAGACTAGAGGACTCTTTGGAGCTATCGCGGGA
>A_/_H6N8|MH501457|A/ruddy_turnstone/New_Jersey/AI10-535/2010
GCTTGCAACTGGACTGAGAAATGTTCCACAGATTGAGACTAGAGGACTCTTTGGAGCTATCGCGGGA
>A_/_H6N1|MH501225|A/ruddy_turnstone/Delaware/AI10-1069/2010
GCTTGCAACTGGACTGAGAAATGTTCCACAGATTGAGACTAGAGGACTCTTTGGAGCTATCGCGGGA
>A_/_H6N1|MH501201|A/ruddy_turnstone/Delaware/AI10-1030/2010
GCTTGCAACTGGACTGAGAAATGTTCCACAGATTGAGACTAGAGGACTCTTTGGAGCTATCGCGGGA
>A_/_H6N1|MH501161|A/ruddy_turnstone/Delaware/AI09-666/2009
GCTTGCAACTGGACTAAGAAATGTTCCACAGATTGAAACTAGAGGACTTTTCGGAGCCATCGCAGGT
>A_/_H6N6|LC500446|A/duck/Vietnam/HU10-1879/2018
GCTTGCAACTGGACTGAGAAATGTTCCACAAATAGAAACTAGAGGACTTTTTGGAGCCATTGCAGGT
>A_/_H6N6|LC500406|A/duck/Vietnam/HU10-1743/2018
GCTTGCAACTGGACTAAGGAATGTTCCACAAATAAAAACTAGAGGACTTTTTGGAGCCATTGCAGGT
>A_/_H6N1|MN253641|A/American_Green-winged_Teal/North_Dakota/AH0003567S.4.A/2015**gb
GCTTGCAACTGGACTGAGAAATGTTCCACAGATTGAGACTAGAGGACTCTTTGGGGCTATCGCGGGA
>A_/_H6gb|CY186804|A/American_green-winged_teal/Ohio/12OS2334/2012**gb
GCTTGCAACTGGACTGAGAAATGTTCCACAGATTGAGACTAAAGGACTCTTTGGAGCTATCGCGGGA
>A_/_H6N6|MN253636|A/American_Green-winged_Teal/Texas/AH0071375S.4.A/2015**gb
GCTTGCAACTGGACTGAGAAACGTTCCACAGATTGAGACCAGAGGACTCTTTGGGGCTATCGCGGGA
>A_/_H6N8|MN253639|A/American_Green-winged_Teal/Virginia/AH0102541S.4.A/2016**gb
GCTTGCAACTGGATTGAGAAATGTTCCACAGATTGAGACTAGAGGACTCTTTGGGGCTATCGCAGGA
>A_/_H6gb|CY120619|A/American_wigeon/California/3179/2010(mixed)**gb
GCTTGCAACTGGACTGAGGAATGTTCCACAGATTGAGACTAGAGGACTCTTTGGAGCTATCGCAGGG
>A_/_H6N1|CY177021|A/American_wigeon/California/3741/2012**gb
GCTTGCAACTGGACTGAGGAATGTTCCACAGATTGAGACTAGGGGACTCTTTGGAGCTATCGCAGGA
>A_/_H6gb|CY094557|A/American_wigeon/California/6712/2009**gb
GCTTGCAACTGGACTAAGAAATGTTCCACAGATTGAAACTAGAGGACTTTTCGGAGCCATCGCAGGT
>A_/_H6N1|CY093838|A/American_wigeon/California/8670/2008**gb
GCTTGCAACTGGACTGAGGAATGTTCCACAGATTGAGACTAGAGGACTATTTGGAGCTATCGCAGGA
>A_/_H6gb|MN253645|A/American_Wigeon/Oregon/AH0038893S.4.A/2015**gb
GCTTGCAACTGGACTGAGAAATGTTCCACAGATTGAGACTAGAGGACTCTTTGGAGCTATCGCGGGA
>A_/_H6N8|MT407137|A/Arenaria_interpres/Belgium/11446/2016**gb
GCTTGCAACTGGACTGAGGAACGTTCCACAGATTGAAACTAGAGGACTTTTTGGAGCCATAGCAGGA
>A_/_H6N2|CY179811|A/black_duck/Alabama/748/1975**gb
GCTGGCAACTGGTCTGAGAAATGTCCCACAGGCAGAGACAAGAGGATTGTTCGGGGCCATAGCTGGA
>A_/_H6N2|MN552486|A/Black_Duck/Deleware/16OS4547/2016**gb
GCTTGCTACTGGACTAAGAAATGTTCCACAGATTGAAACTAGAGGACTTTTCGGAGCCATCGCAGGT
>A_/_H6gb|MN253647|A/Blue-winged_Teal/Florida/AH0108339S.4.A/2016**gb
GCTTGCAACTGGATTGAGAAATGTTCCGCAGATTGAGACTAGAGGACTCTTTGGAGCTATCGCGGGA
>A_/_H6gb|MN253637|A/Blue-winged_Teal/Florida/AH0108339S.4.B/2016**gb
GCTTGCAACTGGATTGAGAAATGTTCCACAGATTGAGACTAGAGGACTCTTTGGGGCTATCGCGGGA
>A_/_H6gb|MK327667|A/blue-winged_teal/Guatemala/CIP049-H116-05_H6/2013**gb
GCTTGCAACTGGACTGAGAAATGTTCCACAGATTGAGACTAGAGGACTCTTTGGGGCTATCGCGGGA
>A_/_H6gb|MK326773|A/blue-winged_teal/Guatemala/CIP049-S_H116-48/2013**gb
GCTTGCAACTGGACTGAGAAATGTTCCACAGATTGAGACTAGAGGACTCTTTGGGGCTATCGCGGGA
>A_/_H6N1|CY180876|A/blue-winged_teal/Wisconsin/134/1980**gb
GCTGGCAACTGGTTTGAGAAATGTCCCACAGGCAGAGACAAGAGGGTTGTTCGGGGCCATAGCTGGG
>A_/_H6N1|CY180844|A/blue-winged_teal/Wisconsin/142/1980**gb
GCTGGCAACTGGTTTGAGAAATGTCCCACAGGCAGAGACAAGAGGATTGTTCGGGGCCATAGCTGGG
>A_/_H6N8|CY177495|A/blue-winged_teal/Wisconsin/15/1977**gb
GCTGGCAACTGGTCTGAGAAATGTCCCACAGGCAGAGACAAGGGGATTGTTCGGGGCCATAGCTGGT
>A_/_H6N6|CY178671|A/blue-winged_teal/Wisconsin/333/1981**gb
ACTAGCAACTGGTTTGAGGAATGTCCCACAGGCAGAAACAAGAGGATTGTTTGGAGCAATAGCTGGG
>A_/_H6N1|CY180404|A/blue-winged_teal/Wisconsin/340/1976**gb
GCTGGCAACTGGTCTGAGAAATGTCCCACAGGCAGAGACAAGAGGATTATTCGGGGCTATAGCTGGG
>A_/_H6N1|CY178527|A/blue-winged_teal/Wisconsin/377/1982**gb
ACTGGCAACTGGTCTGAGGAATGTCCCACAGGCAGAAACAAGAGGATTGTTTGGAGCGATAGCTGGA
>A_/_H6N1|CY179827|A/Canada_goose/Alabama/726/1975**gb
GCTGGCAACTGGTCTGAGAAATGTCCCACAGGCAGAAACAAGGGGATTGTTCGGGGCCATAGCTGGT
>A_/_H6N2|KM244108|A/chicken/Florida/14810-2/2014**gb
GCTTGCAACTGGACTGAGAAATGTTCCACAGGTTGAGACTAGAGGACTCTTTGGAGCTATCGCGGGA
>A_/_H6N6|KT253591|A/chicken/Guangxi/076/2015**gb
ACTTGCAACTGGACTAAGGAATGTTCCACAAATAGAAACTAGAGGACTTTTTGGAGCTATTGCAGGC
>A_/_H6N2|DQ408509|A/Chicken/South_Africa/AL19/02**gb
GCTTGCAACTGGACTGAGAAATGTTCCACAGATTGAAACTAGAGGACTTTTTGGGGCTATCGCAGGG
>A_/_H6N2|KM244052|A/chicken/Texas/473-2/2010**gb
GCTTGCAACTGGACTGAGAAATGTTCCACAGATTGAGACTAGAGGACTCTTTGGAGCTATCGCGGGA
>A_/_H6N5|KM244092|A/chicken/Texas/9686-3/2014**gb
GCTTGCAACTGGACTGAGAAATGTTCCACAGATTGAGACTAGAGGACTCTTTGGGGCTATCGCGGGA
>A_/_H6gb|MK963155|A/chicken/Viet_Nam/QN-0527/2013**gb
ACTTGCAACTGGACTAAGGAATGTTCCACAAATAGAAACTAGAGGACTTTTTGGAGCCATTGCAGGC
>A_/_H6N1|MG063436|A/chicken/Zhejiang/1664/2017**gb
GCTTGCAACTGGACTGAGGAACGTTCCACAGATTGAAACTAGAGGTCTTTTTGGGGCCATAGCAGGA
>A_/_H6N1|MG063437|A/chicken/Zhejiang/1667/2017**gb
GCTTGCAACTGGACTGAGGAACGTTCCACAGATTGAAACTAGAGGTCTTTTTGGGGCCATAGCAGGA
>A_/_H6gb|MK995711|A/Cinnamon_Teal/California/D1715700/2017**gb
GCTTGCAACTGGACTGAGAAACGTTCCACAGATTGAGACCAGAGGACTCTTTGGGGCTATCGCGGGA
>A_/_H6N1|MN552512|A/Common_Goldeneye/Wisconsin/16OS3988/2016**gb
ACTTGCTACTGGACTAAGAAATGTTCCACAGATTGAAACTAGAGGACTTTTCGGAGCCATCGCAGGT
>A_/_H6N8|HE802707|A/common_gull/Norway/10_1602/2009**gb
GCTTGCAACTGGACTAAGAAATGTTCCACAGATTGAAACTAGAGGACTTTTCGGAGCTATCGCAGGT
>A_/_H6N2|MF694140|A/domestic_duck/Georgia/1/2015**gb
GCTTGCAACTGGACTGAGGAACGTTCCACAGATTGAAACTAGAGGACTTTTTGGAGCCATAGCAGGA
>A_/_H6N2|KX518661|A/duck/Beijing/TZ/2014**gb
GCTTGCGACTGGACTGAGAAATGTTCCACAGATTGAAACTAGAGGACTTTTTGGAGCTATCGCAGGG
>A_/_H6N6|KT343650|A/duck/Guangxi/181/2014**gb
ACTTGCAACTGGACTAAGGAATGTTCCACAAATAGAAACTAGAGGACTTTTTGGAGCTATTGCAGGC
>A_/_H6N6|KT343652|A/duck/Guangxi/217/2013**gb
ACTTGCAACTGGACTAAGGAATGTTCCACAAATAGAAACTAGAGGACTTTTTGGAGCTATTGCAGGC
>A_/_H6N6|KT343654|A/duck/Guangxi/219/2013**gb
ACTTGCAACTGGACTAAGGAATGTTCCACAAATAGAAACTAGAGGACTTTTTGGAGCTATTGCAGGC
>A_/_H6N6|KT343656|A/duck/Guangxi/291/2009**gb
GCTTGCAACTGGACTAAGGAATGTTCCACAAATAGAAACTAGAGGACTTTTTGGAGCTATTGCAGGC
>A_/_H6N6|KT343658|A/duck/Guangxi/295/2009**gb
ACTTGCAACTGGACTAAGGAATGTTCCACAAATAGAAACTAGAGGACTTTTTGGAGCTATTGCAGGC
>A_/_H6N6|KT343659|A/duck/Guangxi/501/2009**gb
GCTTGCAACTGGACTAAGGAATGTTCCACAAATAGAAACTAGAGGACTTTTTGGAGCTATTGCAGGC
>A_/_H6N6|KT343660|A/duck/Guangxi/6121/2013**gb
GCTTGCAACTGGACTAAGGAATGTTCCACAAATAGAAACTAGAGGACTATTTGGAGCTATTGCAGGC
>A_/_H6N2|DQ285546|A/duck/HB/4/2002**gb
ACTTGCAACCGGACTAAGGAATATTCCACAGATTGAAACTAGAGGACTCTTCGGAGCTATCGCAGGC
>A_/_H6gb|KJ484610|A/duck/Hunan/747/2011**gb
ACTTGCAACTGGACTAAGGAATGTTCCACAAATAGAAACTAGAGGACTTTTTGGAGCTATTGCAGGC
>A_/_H6gb|KP287793|A/duck/Jiangxi/24570/2009**gb
GCTTGCAACTGGACTAAGGAATGTTCCACAAATAGAAACTAGAGGACTATTTGGAGCTATTGCAGGC
>A_/_H6gb|KP287792|A/duck/Jiangxi/24570/2009**gb
GCTTGCAACTGGACTAAGGAATGTTCCACAAATAGAAACTAGAGGACTTTTTGGAGCTATTGCAGGC
>A_/_H6gb|KP286863|A/duck/Jiangxi/262/2013**gb
ACTTGCAACTGGACTAAGGAATGTTCCACAAATAGAAACTAGAGGGCTATTTGGAGCTATTGCAGGC
>A_/_H6gb|KP287727|A/duck/Jiangxi/3008/2009**gb
GCTTGCAACTGGACTAAGGAATGTTCCACAAATAGAAACTAGAGGACTATTTGGAGCTATTGCAGGC
>A_/_H6gb|KP287746|A/duck/Jiangxi/3078/2009**gb
GCTTGCAACTGGACTAAGGAATGTTCCACAAATAGAAACTAGAGGACTATTTGGAGCTATTGCAGGC
>A_/_H6gb|KP287771|A/duck/Jiangxi/3779/2009**gb
GCTTGCAACTGGACTAAGGAATGTTCCACAAATAGAAACTAGAGGACTATTTGGAGCTATTGCAGGC
>A_/_H6gb|KP286977|A/duck/Jiangxi/3961/2013**gb
ACTTGCAACTGGACTAAGGAATGTTCCACAAATAGAAACTAGAGGACTTTTTGGAGCTATTGCAGGC
>A_/_H6N9|CY180516|A/duck/Minnesota/1/1975**gb
ACTGGCAACTGGTCTGAGGAATGTCCCACAGGCAGAAACAAGAGGATTGTTTGGAGCAATAGCTGGG
>A_/_H6N1|CY180620|A/duck/Minnesota/2/1975**gb
ACTGGCAACTGGTCTGAGGAATGTCCCACAGGCAGAAACAAGAGGATTGTTTGGAGCAATAGCTGGG
>A_/_H6N2|CY180484|A/duck/Minnesota/25/1975**gb
ACTGGCAACTGGTCTGAGGAATGTCCCACAGGCAGAAACAAGAGGATTGTTTGGAGCAATAGCTGGG
>A_/_H6N5|CY180628|A/duck/Minnesota/33/1975**gb
ACTGGCAACTGGTCTGAGGAATGTCCCACAGGCAGAAACAAGAGGATTGTTTGGAGCAATAGCTGGG
>A_/_H6N2|CY177565|A/duck/Minnesota/51/1975**gb
ACTGGCAACTGGTCTGAGGAATGTCCCACAGGCAGAAACAAGAGGATTGTTTGGAGCAATAGCTGGG
>A_/_H6N1|CY180636|A/duck/Minnesota/56/1975**gb
ACTGGCAACTGGTCTGAGGAATGTCCCACAGGCAGAAACAAGAGGATTGTTTGGAGCAATAGCTGGG
>A_/_H6N2|CY177556|A/duck/Minnesota/7/1975**gb
ACTGGCAACTGGTCTGAGGAATGTCCCACAGGCAGAAACAAGAGGATTGTTTGGAGCAATAGCTGGG
>A_/_H6gb|MK943188|A/duck/Viet_Nam/HN-2430/2015**gb
ACTTGCAACTGGACTAAGGAATGTTCCACAAATAGAAACTAGAGGACTTTTTGGAGCCATTGCCGGC
>A_/_H6gb|MK943282|A/duck/Viet_Nam/HN-2525/2015**gb
GCTTGCAACTGGACTAAGAAATGTTCCACAAATAGAAACTAGAGGACTATTTGGAGCTATTGCAGGC
>A_/_H6gb|MK943010|A/duck/Viet_Nam/HN-2635/2016**gb
ACTTGCAACTGGACTAAGGAATGTTCCACAAATAGAAACTAGAGGACTTTTTGGAGCCATTGCAGGC
>A_/_H6gb|MK943083|A/duck/Viet_Nam/HN-2671/2016**gb
ACTTGCAACTGGACTAAGGAATGTTCCACAAATAGAAACTAGAGGACTTTTTGGAGCCATTGCAGGC
>A_/_H6gb|MK963768|A/duck/Viet_Nam/QN-0211/2013**gb
ACTTGCAACTGGGCTAAGGAATGTTCCACAAATAGAAACTAGAGGACTTTTTGGAGCCATTGCAGGC
>A_/_H6gb|MK964683|A/duck/Viet_Nam/QN-0370/2013**gb
ACTTGCAACTGGGCTAAGGAATGTTCCACAAATAGAAACTAGAGGACTTTTTGGAGCCATTGCAGGC
>A_/_H6gb|MK963642|A/duck/Viet_Nam/QN-0507/2013**gb
ACTTGCAACTGGACTAAGGAATGTTCCACAAATAGAAACTAGAGGACTTTTTGGAGCCATTGCAGGC
>A_/_H6gb|MK963496|A/duck/Viet_Nam/QN-0534/2013**gb
ACTTGCAACTGGACTAAGGAATGTTCCACAAATAGAAACTAGAGGACTTTTTGGAGCCATTGCAGGC
>A_/_H6gb|MK964804|A/duck/Viet_Nam/QN-0551/2013**gb
ACTTGCAACTGGACTAAGGAATGTTCCACAAATAGAAACTAGAGGACTTTTTGGAGCCATTGCAGGC
>A_/_H6N8|AB981442|A/duck/Vietnam/LBM545/2013**gb
GCTTGCAACTGGACTAAGGAATGTTCCACAAATAGAAACTAGAGGACTATTTGGAGCTATTGCAGGC
>A_/_H6N6|AB983230|A/duck/Vietnam/LBM678/2014**gb
GCTTGCAACTGGACTAAGGAATGTTCCACAAATAGAAACTAGAGGACTATTTGGAGCTATTGCAGGC
>A_/_H6N2|CY178150|A/duck/Wisconsin/2711/1985**gb
ACTAGCAACTGGTCTGAGAAATGTTCCACAGGCAGAAACAAGAGGATTGTTTGGAGCAATAGCTGGG
>A_/_H6N2|CY178166|A/duck/Wisconsin/2722/1985**gb
ACTAGCAACTGGTCTGAGAAATGTTCCACAGGCAGAAACAAGAGGATTGTTTGGAGCAATAGCTGGG
>A_/_H6N2|CY178174|A/duck/Wisconsin/2728/1985**gb
ACTAGCAACTGGTCTGAGAAATGTTCCACAGGCAGAAACAAGAGGATTGTTTGGAGCAATAGCTGGG
>A_/_H6N8|CY178182|A/duck/Wisconsin/2790/1985**gb
ACTAGCAACTGGTCTGAGAAATGTTCCACAGGCAGAAACAAGAGGATTGTTTGGAGCAATAGCTGGG
>A_/_H6N2|CY179451|A/duck/Wisconsin/3070/1986**gb
ACTAGCAACTGGTCTGAGAAATGTTCCACAGGCAGAAACAAGAGGATTGTTTGGAGCAATAGCTGGG
>A_/_H6N2|CY179483|A/duck/Wisconsin/3083/1986**gb
ACTAGCAACTGGTCTGAGAAATGTTCCACAGGCAGAAACAAGAGGATTGTTTGGAGCAATAGCTGGG
>A_/_H6N2|CY179491|A/duck/Wisconsin/3086/1986**gb
ACTAGCAACTGGTCTGAGAAATGTTCCACAGGCAGAAACAAGAGGATTGTTTGGAGCAATAGCTGGG
>A_/_H6N2|MH499098|A/Franklin's_gull/Chile/C10242/2016**gb
GCTTGCAACTGGACTGAGAAATGTTCCACAGATTGAAACTAGAGGACTCTTCGGCGCTATCGCAGGT
>A_/_H6gb|CY094469|A/gadwall/California/8203/2008**gb
GCTTGCAACTGGACTGAGGAATGTTCCACAGATTGAGACTAGAGGACTATTTGGAGCTATCGCAGGA
>A_/_H6N1|CY093934|A/gadwall/California/8648/2008**gb
GCTTGCAACTGGACTGAGGAATGTTCCACAGATTGAGACTAGAGGACTATTTGGAGCTATCGCAGGA
>A_/_H6N1|MN431218|A/Gadwall/Ohio/18OS2668/2018**gb
GCTTGCAACTGGACTGAGAAATGTTCCACAGATTGAGACTAGAGGACTCTTTGGAGCTATCGCGGGA
>A_/_H6N1|CY181152|A/gadwall/Wisconsin/80/1978**gb
ACTGGCAACTGGTCTGAGGAATGTCCCACAGGCAGAAACAAGAGGATTGTTTGGAGCAATAGCTGGA
>A_/_H6gb|CY132629|A/greater_white-fronted_goose/California/3778/2010**gb
GCTTGCAACTGGACTGAGAAATGTTCCACAGATTGAAACTAGAGGACTCTTTGGAGCTATCGCAGGA
>A_/_H6N2|CY179851|A/green-winged_teal/Alabama/446/1975**gb
GCTGGCAACTGGTCTGAGAAATGTCCCACAGGCAGAGACAAGAGGATTGTTCGGGGCCATAGCTGGA
>A_/_H6N2|CY179843|A/green-winged_teal/Alabama/563/1975**gb
GCTGGCAACTGGTCTGAGAAATGTCCCACAGGCAGAGACAAGAGGATTGTTCGGGGCCATAGCTGGA
>A_/_H6N2|CY179819|A/green-winged_teal/Alabama/741/1975**gb
GCTGGCAACTGGTCTGAGAAATGTCCCACAGGCAGAGACAAGAGGATTGTTCGGGGCCATAGCTGGA
>A_/_H6N2|CY177013|A/green-winged_teal/California/3722/2012**gb
GCTTGCAACTGGACTGAGAAATGTTCCACAGACTGAGACCAGAGGACTTTTTGGAGCTATCGCAGGG
>A_/_H6gb|CY140418|A/green-winged_teal/Minnesota/Sg-00841/2008**gb
GCTTGCAACTGGACTGAGGAATGTTCCACAGATTGAGACTAGAGGACTCTTTGGAGCTATCGCAGGA
>A_/_H6gb|CY081364|A/green-winged_teal/Ohio/196/1999**gb
ACTCGCAACTGGACTGAGAAATGTTCCACAGATTGAAACTAGAGGACTTTTCGGAGCTATCGCAGGT
>A_/_H6N5|CY179963|A/green-winged_teal/Wisconsin/109/1979**gb
ACTAGCAACTGGTCTGAGGAATGTCCCACAGGCAGAAACAAGAGGATTGTTTGGAGCAATAGCTGGG
>A_/_H6N5|CY179787|A/green-winged_teal/Wisconsin/112/1975**gb
ACTGGCAACTGGTCTGAGGAATGTCCCACAGGCAGAAACAAGAGGATTGTTTGGAGCAATAGCTGGG
>A_/_H6N5|CY179987|A/green-winged_teal/Wisconsin/116/1979**gb
ACTAGCAACTGGTCTGAGGAATGTCCCACAGGCAGAAACAAGAGGATTGTTTGGAGCAATAGCTGGG
>A_/_H6N6|CY180860|A/green-winged_teal/Wisconsin/121/1980**gb
ACTAGCAACTGGTTTGAGGAATGTCCCACAGGCAGAAACAAGAGGATTGTTTGGAGCAATAGCTGGG
>A_/_H6N1|CY180836|A/green-winged_teal/Wisconsin/131/1980**gb
GCTGGCAACTGGTTTGAGAAATGTCCCACAGGCAGAGACAAGAGGATTGTTCGGGGCAATAGCTGGG
>A_/_H6N2|CY181321|A/green-winged_teal/Wisconsin/16/1974**gb
ACTGGCAACTGGTCTGAGGAATGTCCCACAGGCAGAAACAAGAGGATTGTTTGGAGCAATAGCTGGG
>A_/_H6N8|CY177622|A/green-winged_teal/Wisconsin/20/1974**gb
GCTGGCAACTGGTCTGAGAAATGTCCCACAGGCAGAGACAAGAGGGTTGTTCGGGGCCATAGCTGGG
>A_/_H6N8|CY179419|A/green-winged_teal/Wisconsin/328/1977**gb
GCTGGCAACTGGTCTGAGAAATGTCCCACAGGCAGAGACAAGGGGATTGTTCGGGGCCATAGCTGGT
>A_/_H6N2|CY179803|A/green-winged_teal/Wisconsin/367/1975**gb
GCTGGCAACTGGTCTGAGAAATGTCCCACAGGCAGAGACAAGAGGATTGTTCGGGGCCATAGCTGGA
>A_/_H6N2|CY180572|A/green-winged_teal/Wisconsin/432/1976**gb
GCTGGCAACTGGTCTGAGAAATGTCCCACAGGCAGAGACAAGAGGATTGTTCGGGGCCATAGCTGGA
>A_/_H6N8|CY178847|A/green-winged_teal/Wisconsin/440/1983**gb
GCTGGCAACTGGTCTGAGAAATGTCCCACAGGCAGAGACAAGGGGATTGTTCGGGGCCATAGCTGGC
>A_/_H6N2|CY180580|A/green-winged_teal/Wisconsin/453/1976**gb
GCTGGCAACTGGTCTGAGAAATGTCCCACAGGCAGAGACAAGAGGATTGTTCGGGGCCATAGCTGGA
>A_/_H6N6|CY181177|A/green-winged_teal/Wisconsin/478/1981**gb
ACTAGCAACTGGTTTGAGGAATGTCCCACAGGCAGAAACAAGAGGATTGTTTGGAGCAATAGCTGGG
>A_/_H6N2|AY703832|A/guillemot/Sweden/3/00**gb
GCTTGCAACTGGGCTAAGAAATGTCCCAAAGGTTGATACCAGAGGACTTTTCGGAGCCATCGCAGGT
>A_/_H6N2|MN530482|A/korean_native_chicken/South_Korea/P09-386/2009**gb
GCTCGCAACTGGACTGAGAAATGTCCCACAGATTGAAACTAGAGGGCTTTTTGGAGCTATTGCAGGT
>A_/_H6N2|CY179835|A/mallard/Alabama/627/1975**gb
GTTGGCAACTGGTCTGAGAAATGTCCCACAGGCAGAGACAAGAGGATTATTCGGGGCCATAGCTGGA
>A_/_H6gb|MN253648|A/Mallard/Alaska/AH0029096S.4.A/2015**gb
GCTTGCAACTGGACTGAGAAATGTTCCACAGGTTGAAACTAGAGGACTCTTTGGAGCTATCGCGGGA
>A_/_H6gb|MN253634|A/Mallard/Alaska/AH0029096S.4.B/2015**gb
GCTTGCAACTGGACTGAGAAACGTTCCACAGATTGAGACCAGAGGACTCTTTGGGGCTATCGCGGGA
>A_/_H6gb|CY136406|A/mallard/Alberta/110/1990**gb
ACTAGCAACTGGTCTGAGAAATGTTCCACAGGCACAAACAAGAGGATTATTTGGAGCAATAGCTGGG
>A_/_H6gb|CY127604|A/mallard/Alberta/215/1999**gb
GCTTGCAACTGGACTGAGAAATGTTCCACAGATTGAAACCAGAGGACTTTTCGGAGCCATTGCAGGG
>A_/_H6N2|CY126393|A/mallard/Alberta/372/1986**gb
ACTAGCAACTGGTCTGAGAAATGTTCCACAGGCACAAACAAGAGGATTGTTTGGAGCAATAGCTGGG
>A_/_H6gb|CY126555|A/mallard/Alberta/413/2009**gb
GCTTGCAACTGGACTAAGAAATGTTCCACAGATTGAAACTAGAGGACTTTTCGGAGCCATCGCAGGT
>A_/_H6N4|CY126441|A/mallard/Alberta/58/1989**gb
GCTTGCAACTGGGCTGAGAAACGTTCCACAGATTGAAACTAGAGGGCTTTTCGGAGCTATCGCAGGC
>A_/_H6N8|CY203541|A/mallard/Maryland/05OS606/2005**gb
GCTTGCAACTGGACTGAGAAATGTTCCACAGATTGAGACTAGAGGACTCTTTGGAGCTATCGCAGGA
>A_/_H6gb|CY189937|A/mallard/Maryland/13OS3019/2014**gb
GCTTGCAACTGGACTAAGAAATGTTCCACAGATTGAAACTAGAGGACTTTTCGGAGCCATCGCAGGT
>A_/_H6gb|CY081404|A/mallard/Maryland/504/2006**gb
GCTTGCAACTGGACTGAGAAATGTTCCACAGATTGAGACTAGAGGGCTCTTTGGAGCTATCGCAGGA
>A_/_H6gb|CY141151|A/mallard/Minnesota/182717/1998(mixed)**gb
ACTAGCAACTGGTCTGAGGAATGTCCCACAGGTGAAAACACGAGGATTGTTTGGAGCAATAGCTGGG
>A_/_H6gb|CY139796|A/mallard/Minnesota/182748/1998**gb
ACTAGCAACTGGTCTGAGGAATGTCCCACAGGTGAAAACACGAGGATTGTTTGGAGCAATAGCTGGG
>A_/_H6gb|CY139870|A/mallard/Minnesota/355780/2000**gb
ACTAGCAACTGGTCTGAGGAATGTCCCACAGGTGAAAACACGAGGATTGTTTGGAGCAATAGCTGGG
>A_/_H6gb|CY140884|A/mallard/Minnesota/AI09-3819/2009**gb
GCTTGCAACTGGACTAAGAAATGTTCCACAGATTGAAACTAGAGGACTTTTCGGAGCCATCGCAGGT
>A_/_H6gb|CY140943|A/mallard/Minnesota/AI09-4324/2009**gb
GCTTGCAACTGGACTAAGAAATGTTCCACAGATTGAAACTAGAGGACTTTTCGGAGCCATCGCAGGT
>A_/_H6gb|CY140437|A/mallard/Minnesota/Sg-00860/2008**gb
GCTTGCAACTGGACTGAGAAATGTTCCACAGATTGAGACTAGAGGACTCTTTGGAGCTATCGCAGGA
>A_/_H6gb|CY139629|A/mallard/Minnesota/Sg-00944/2008**gb
GCTTGCAACTGGACTGAGAAATGTTCCACAGATTGAGACTAGAGGACTCTTTGGAGCTATCGCAGGA
>A_/_H6Nmixed|KY013678|A/mallard/Minnesota/UGAI14-2257/2014**gb
GCTTGCAACTGGACTGAGAAATGTTCCACAGATTGAGACCAGAGGACTCTTTGGGGCTATCGCGGGA
>A_/_H6N5|CY095624|A/mallard/Ohio/1491/2006**gb
GCTTGCAACTGGACTAAGAAATGTTCCACAGATTGAAACTAGAGGACTTTTCGGAGCCATCGCAGGT
>A_/_H6Nmixed|KY678675|A/mallard/Ohio/15OS5921/2015**gb
GCTTGCAACTGGATTGAGAAATGTTCCACAGATTGAGACTAGAGGACTCTTTGGGGCTATCGCGGGA
>A_/_H6gb|CY081250|A/mallard/Ohio/662/2002**gb
ACTAGCAACTGGTCTGAGGAATGTCCCACAGGTGAAAACACGAGGATTGTTTGGAGCAATAGCTGGG
>A_/_H6gb|CY096746|A/mallard/Ohio/669/2002**gb
ACTAGCAACTGGTCTGAGGAATGTCCCACAGGTGAAAACACGAGGATTGTTTGGAGCAATAGCTGGG
>A_/_H6gb|CY021607|A/mallard/Ohio/81/1986**gb
ACTAGCAACTGGTCTGAGAAATGTTCCACAGGCACAAACAAGAGGATTGTTTGGAGCAATAGCTGGG
>A_/_H6N2|CY095315|A/mallard/Ontario/15914/2005**gb
GCTTGCAACTGGACTAAGAAATGTTCCACAGATTGAAACTAGAGGACTTTTCGGAGCCATCGCAGGT
>A_/_H6gb|MN253650|A/Mallard/Pennsylvania/AH0119501S.4.B/2017**gb
GCTTGCAACTGGACTGAGAAATGTTCCACAGGTTGAGACTAGAGGACTCTTTGGGGCTATCGCGGGA
>A_/_H6N2|CY180612|A/mallard/Saskatchewan/36/1981**gb
GCTGGCAACTGGTCTGAGAAATGTCCCACAGGCAGAGACAAGGGGATTGTTCGGGGCCATAGCTGGT
>A_/_H6N8|CY181377|A/mallard/Saskatchewan/83/1981**gb
ACTAGCAACTGGTTTAAGGAATGTCCCACAGGCAGAAACAAGAGGATTGTTTGGAGCAATAGCTGGG
>A_/_H6gb|CY164804|A/mallard/Sweden/51984/2006**gb
GCTTGCAACTGGACTAAGAAATGTCCCACAGACTGAAACTAGAGGACTTTTCGGAGCTATCGCAGGT
>A_/_H6gb|CY164993|A/mallard/Sweden/52593/2006**gb
GCTTGCAACTGGACTAAGAAATGTCCCACAGATTGAAACTAGAGGACTTTTCGGAGCTATCGCAGGT
>A_/_H6N8|CY181249|A/mallard/Wisconsin/13/1974**gb
GCTGGCAACTGGTCTGAGAAATGTCCCACAGGCAGAGACAAGGGGATTGTTCGGGGCCATAGCTGGT
>A_/_H6N2|CY181225|A/mallard/Wisconsin/15/1974**gb
GCTGGCAACTGGTCTGAGAAATGTCCCGCAGGCAGAGACAAGGGGATTGTTCGGGGCCATAGCTGGT
>A_/_H6N1|CY180820|A/mallard/Wisconsin/16/1980**gb
GCTGGCAACTGGTTTGAGAAATGTCCCACAGGCAGAGACAAGAGGATTGTTCGGGGCCATAGCTGGG
>A_/_H6N2|CY181117|A/mallard/Wisconsin/18/1974**gb
ACTGGCAACTGGTCTGAGGAATGTCCCACAGGCAGAAACAAGAGGATTGTTTGGAGCAATAGCTGGG
>A_/_H6N8|CY178895|A/mallard/Wisconsin/1918/1983**gb
GCTGGCAACTGGTCTGAGAAATGTCCCACAGGCAGAGACAAGGGGATTGTTCGGGGCCATAGCTGGC
>A_/_H6N2|CY178142|A/mallard/Wisconsin/2077/1984**gb
ACTAGCAACTGGTCTGAGAAATGTTCCACAGGCAGAAACAAGAGGATTGTTTGGAGCAATAGCTGGG
>A_/_H6N2|CY181329|A/mallard/Wisconsin/23/1974**gb
GCTGGCAACTGGTCTGAGAAATGTCCCACAGGCAGAGACAAGGGGATTGTTCGGGGCCATAGCTGGT
>A_/_H6N1|CY180812|A/mallard/Wisconsin/3/1980**gb
GCTGGCAACTGGTTTGAGAAATGTCCCACAGGCAGAGACAAGAGGGTTGTTCGGGGCCATAGCTGGG
>A_/_H6N2|CY179795|A/mallard/Wisconsin/331/1975**gb
GCTGGCAACTGGTCTGAGAAATGTCCCACAGGCAGAGACAAGGGGATTGTTCGGGGCCATAGCTGGT
>A_/_H6Nx|CY177510|A/mallard/Wisconsin/36/1975**gb
GCTGGCAACTGGTCTGAGAAATGTCCCACAGGCAGAGACAAGGGGATTGTTCGGGGCCATAGCTGGT
>A_/_H6N1|CY179011|A/mallard/Wisconsin/541/1979**gb
GCTGGCAACTGGTCTGAGAAATGTCCCACAGGCAGAGACAAGGGGATTGTTCGGGGCCATAGCTGGT
>A_/_H6N1|CY180588|A/mallard/Wisconsin/557/1976**gb
GCTGGCAACTGGTCTGAGAAATGTCCCACAGGCAGAGACAAGAGGATTATTCGGGGCTATAGCTGGG
>A_/_H6N4|CY178831|A/mallard/Wisconsin/770/1982**gb
GCTGGCAACTGGTCTGAGAAATGTCCCACAGGCAGAGACAAGGGGATTGTTCGGGGCCATAGCTGGT
>A_/_H6N4|CY178134|A/mallard/Wisconsin/772/1982**gb
GCTGGCAACTGGTCTGAGAAATGTCCCACAGGCAGAGACAAGGGGATTGTTCGGGGCCATAGCTGGT
>A_/_H6N4|CY179435|A/mallard/Wisconsin/773/1982**gb
GCTGGCAACTGGTCTGAGAAATGTCCCACAGGCAGAGACAAGGGGATTGTTCGGGGCCATAGCTGGT
>A_/_H6N4|CY179443|A/mallard/Wisconsin/778/1982**gb
GCTGGCAACTGGTCTGAGAAATGTCCCACAGGCAGAGACAAGGGGATTGTTCGGGGCCATAGCTGGT
>A_/_H6N8|CY177830|A/mallard/Wisconsin/857/1982**gb
ACTGGCAACTGGTCTGAGGAATGTCCCACAGGCAGAAACAAGAGGATTGTTTGGAGCGATAGCTGGA
>A_/_H6N1|MN253642|A/Mottled_Duck/Texas/AH0071351S.4.A/2015**gb
GCTTGCAACTGGACTGAGAAATGTTCCACAGATTGAGACTAGAGGACTCTTTGGGGCTATCGCGGGA
>A_/_H6Nmixed|KP714454|A/mule_duck/Bulgaria/181/2010**gb
GCTTGCAACTGGACTAAGAAATGTTCCACAGATTGAAACTAGAGGACTTTTCGGAGCTATCGCAGGT
>A_/_H6Nmixed|KP714427|A/mule_duck/Bulgaria/9/2008**gb
GCTTGCAACTGGGCTGAGAAATGTCCCACAGATTGAGACTAGAGGACTCTTCGGGGCTATTGCAGGG
>A_/_H6N6|MK964957|A/muscovy_duck/Viet_Nam/HN-1424/2014**gb
ACTTGCAACTGGACTAAGGAATGTTCCACAAATAGAAACTAGAGGTCTTTTTGGAGCCATTGCAGGC
>A_/_H6N6|MK964965|A/muscovy_duck/Viet_Nam/HN-1427/2014**gb
ACTTGCAACTGGACTAAGGAATGTTCCACAAATAGAAACTAGAGGTCTTTTTGGAGCCATTGCAGGC
>A_/_H6N6|MK943129|A/muscovy_duck/Viet_Nam/HN-2636/2016**gb
ACTTGCAACTGGACTAAGGAATGTTCCACAAATAGAAACTAGAGGACTTTTTGGAGCCATTGCAGGC
>A_/_H6N6|MK943446|A/muscovy_duck/Viet_Nam/HN-2665/2016**gb
ACTTGCAACTGGACTAAGGAATGTTCCACAAATAGAAACTAGAGGACTTTTTGGAGCCATTGCAGGC
>A_/_H6N6|MK965037|A/muscovy_duck/Viet_Nam/QN-1716/2014**gb
ACTTGCAACTGGACTAAGGAATGTTCCACAAATAGAAACTAGAGGACTTTTTGGAGCCATTGCAGGC
>A_/_H6N6|MK965061|A/muscovy_duck/Viet_Nam/QN-1722/2014**gb
ACTTGCAACTGGACTAAGGAATGTTCCACAAATAGAAACTAGAGGACTTTTTGGAGCCATTGCAGGC
>A_/_H6N6|MK943470|A/muscovy_duck/Viet_Nam/QN-2531/2015**gb
ACTTGCAACTGGACTAAGGAATGTTCCACAAATAGAAACTAGAGGACTTTTTGGAGCCATTGCAGGC
>A_/_H6N6|KY131064|A/northern_pintail/Alaska/490/2013**gb
GCTTGCAACTGGACTGAGAAATGTTCCACAGACTGAGACCAGAGGACTTTTTGGAGCTATAGCAGGG
>A_/_H6N1|KY131305|A/northern_pintail/Alaska/UGAI15-6978/2015**gb
GCTTGCAACTGGACTGAGAAACGTTCCACAGATTGAGACCAGAGGACTCTTTGGGGCTATCGCGGGA
>A_/_H6N1|KY131313|A/northern_pintail/Alaska/UGAI15-6985/2015**gb
GCTTGCAACTGGACTGAGAAACGTTCCACAGATTGAGACCAGAGGACTCTTTGGGGCTATCGCGGGA
>A_/_H6N1|KY131321|A/northern_pintail/Alaska/UGAI15-6993/2015**gb
GCTTGCAACTGGACTGAGAAACGTTCCACAGATTGAGACCAGAGGACTCTTTGGGGCTATCGCGGGA
>A_/_H6N1|KY131329|A/northern_pintail/Alaska/UGAI15-6994/2015**gb
GCTTGCAACTGGACTGAGAAACGTTCCACAGATTGAGACCAGAGGACTCTTTGGGGCTATCGCGGGA
>A_/_H6gb|CY127903|A/northern_pintail/Alberta/3/2009**gb
GCTTGCAACTGGACTAAGAAATGTTCCACAGATTGAAACTAGAGGACTTTTCGGAGCCATCGCAGGT
>A_/_H6gb|CY167037|A/northern_pintail/Illinois/11OS4764/2011**gb
GCTTGCAACTGGACTGAGAAATGTTCCACAGATTGAGACTAGAGGACTCTTTGGAGCTATCGCAGGA
>A_/_H6N1|MN253640|A/Northern_Pintail/South_Dakota/AH0014832S.4.A/2015**gb
GCTTGCAACTGGACTGAGAAATGTTCCACAGATTGAGACTAGAGGACTCTTTGGGGCTATCGCGGGA
>A_/_H6gb|CY139904|A/northern_pintail/Texas/828190/2002**gb
GCTTGCAACTGGACTGAGAAATGTTCCACAGATTGAAACCAGAGGACTCTTCGGAGCCATTGCAGGT
>A_/_H6gb|CY187085|A/northern_pintail/Wisconsin/12OS3076/2012**gb
GCTTGCAACTGGACTGAGGAATGTTCCACAGATTGAGACTAGAGGACTCTTTGGAGCTATCGCAGGA
>A_/_H6N2|CY177029|A/northern_shoveler/California/3769/2012**gb
GCTTGCAACTGGGCTGAGAAATGTTCCACAGATTGAGACCAGAGGACTTTTTGGAGCTATCGCAGGG
>A_/_H6N8|GQ404697|A/ostrich/South_Africa/AI1447/2007**gb
GCTTGCAACTGGACTGAGAAATGTTCCTCAGATTGAGACTAGAGGACTCTTCGGGGCTATTGCAGGA
>A_/_H6N1|CY094863|A/Pacific_black_duck/Western_Australia/2741/1979**gb
ACTGGCAACTGGTYTGAGAAATGTCCCACAGGCAGAGACGAGAGGATTGTTCGGGGCCATAGCTGGG
>A_/_H6N2|CY126404|A/pintail/Alberta/480/1986**gb
ACTAGCAACTGGTCTGAGAAATGTTCCACAGGCACAAACAAGAGGATTGTTTGGAGCAATAGCTGGG
>A_/_H6gb|CY181134|A/pintail/Wisconsin/284/1978**gb
GCTGGCAACTGGTTTGAGAAATGTCCCGCAAGCAGAAACAAGAGGGTTGTTCGGGGCCATAGCTGGT
>A_/_H6N2|CY178839|A/pintail/Wisconsin/381/1983**gb
ACTGGCAACTGGTCTGAGGAATGTCCCACAGGCAGAAACAAGAGGATTGTTTGGAGCAATAGCTGGA
>A_/_H6N5|CY180011|A/pintail/Wisconsin/447/1979**gb
ACTAGCAACTGGTCTGAGGAATGTCCCACAGGCAGAAACAAGAGGATTGTTTGGAGCAATAGCTGGG
>A_/_H6N8|CY178222|A/pintail/Wisconsin/606/1983**gb
ACTGGCAACTGGTCTGAGGAATGTCCCACAGGCAGAAACAAGAGGATTGTTTGGAGCAATAGCTGGA
>A_/_H6N8|CY178238|A/pintail/Wisconsin/627/1983**gb
ACTGGCAACTGGTCTGAGGAATGTCCCACAGGCAGAAACAAGAGGATTGTTTGGGGCAATAGCTGGA
>A_/_H6N8|MN253646|A/Ross's_Goose/Arkansas/AH0085779S.4.A/2016**gb
GCTTGCAACTGGATTGAGAAATGTTCCGCAGATTGAGACTAGAGGACTCTTTGGAGCTATCGCGGGA
>A_/_H6N2|MK071372|A/rosy-billed_pochard/Argentina/CIP051-272/2007**gb
GCTTGCAACTGGGCTGAGAAATGTCCCACAGATTGAAACTAGAGGACTCTTCGGTGCTATCGCAGGC
>A_/_H6gb|CY127774|A/ruddy_turnstone/Delaware_Bay/118/2007**gb
GCTTGCAACTGGACTGAGAAATGTTCCACAGATTGGGACTAGAGGACTCTTTGGAGCAATCGCAGGA
>A_/_H6gb|CY126493|A/ruddy_turnstone/Delaware_Bay/125/1998**gb
GCTTGCAACTGGACTAAGAAATGTCCCTAAGGTAGAGACTAGAGGACTTTTCGGAGCCATTGCAGGT
>A_/_H6N8|MF046498|A/ruddy_turnstone/Delaware_Bay/139/2016**gb
GCTTGCAACTGGATTGAGAAATGTTCCACAGATTGAGACTAGAGGACTCTTTGGGGCTATCGCGGGA
>A_/_H6gb|CY126546|A/ruddy_turnstone/Delaware_Bay/190/2002**gb
ACTCGCAACTGGACTGAGAAATGTTCCACAGATTGAAACTAGAGGACTTTTCGGAGCTATCGCAGGT
>A_/_H6N2|MH733789|A/ruddy_turnstone/Delaware_Bay/192/2014**gb
GCTTGCAACTGGACTGAGAAATGTTCCACAGATTGAGACTAAAGGACTCTTTGGAGCTATCGCGGGG
>A_/_H6gb|CY101211|A/ruddy_turnstone/Delaware_Bay/215/1996**gb
GCTTGCAACTGGGCTAAGAAATGTCCCAAAGGTTGAGACCAGAGGACTTTTCGGAGCCATCGCAGGT
>A_/_H6N8|MH733732|A/ruddy_turnstone/Delaware_Bay/261/2014**gb
GCTTGCAACTGGATTGAGAAATGTTCCACAGGTTGAGACTAAAGGACTCTTTGGAGCTATCGCGGGA
>A_/_H6N8|MH733746|A/ruddy_turnstone/Delaware_Bay/476/2013**gb
GCTTGCAACTGGACTGAGAAATGTTCCACAGATTGGGACTAGAGGGCTCTTTGGAGCTATCGCGGGA
>A_/_H6N1|MH733708|A/ruddy_turnstone/Delaware_Bay/555/2014**gb
GCTTGCAACTGGACTGAGAAATGTTCCACAGATTGAGACTAAAGGACTCTTTGGAGCTATCGCGGGA
>A_/_H6gb|CY136420|A/ruddy_turnstone/Delaware_Bay/79/1994**gb
GCTTGCAACTGGACTAAGAAATGTCCCAAAGGTTGAGACCAGAGGACTTTTCGGAGCCATCGCAGGT
>A_/_H6gb|CY144227|A/ruddy_turnstone/Delaware/421731/2001**gb
GCTTGCAACTGGGCTAAGAAATGTCCCAAAGGTTGATACCAGAGGACTTTTCGGAGCCATAGCAGGT
>A_/_H6gb|CY144341|A/ruddy_turnstone/New_Jersey/650677/2002**gb
ACTCGCAACTGGACTGAGAAATGTTCCACAGATTGAAACTAGAGGACTTTTCGGAGCTATCGCAGGT
>A_/_H6gb|CY145866|A/ruddy_turnstone/New_Jersey/AI09-071/2009**gb
GCTTGCAACTGGACTAAGAAATGTTCCACAGATTGAAACTAGAGGACTTTTCGGAGCCATCGCAGGT
>A_/_H6gb|MH502042|A/ruddy_turnstone/New_Jersey/AI13-2116/2013**gb
GCTTGCAACTGGACTGAGAAATGTTCCACAGATTGAGACTAAAGGACTCTTTGGAGCTATCGCGGGA
>A_/_H6N1|MH502632|A/ruddy_turnstone/New_Jersey/UGAI14-1322/2014**gb
GCTTGCAACTGGACTGAGAAATGTTCCACAGATTGAGACTAAAGGACTCTTTGGAGCTATCGCGGGA
>A_/_H6N1|MH502656|A/ruddy_turnstone/New_Jersey/UGAI14-1399/2014**gb
GCTTGCAACTGGACTGAGAAATGTTCCACAGATTGAGACTAAAGGACTCTTTGGAGCTATCGCGGGA
>A_/_H6N1|MH502672|A/ruddy_turnstone/New_Jersey/UGAI14-1478/2014**gb
GCTTGCAACTGGACTGAGAAATGTTCCACAGATTGAGACTAAAGGACTCTTTGGAGCTATCGCGGGA
>A_/_H6gb|MH502696|A/ruddy_turnstone/New_Jersey/UGAI14-1637/2014**gb
GCTTGCAACTGGACTGAGAAATGTTCCACAGATTGAGACTAAAGGACTCTTTGGAGCTATCGCGGGG
>A_/_H6N1|MH502770|A/ruddy_turnstone/New_Jersey/UGAI14-1857/2014**gb
GCTTGCAACTGGACTGAGAAATGTTCCACAGATTGGGACTAAAGGACTCTTTGGAGCTATCGCGGGA
>A_/_H6gb|CY240803|A/ruddy_turnstone/New_Jersey/UGAI16-1516/2016**gb
GCTTGCAACTGGATTGAGAAATGTTCCACAGATTGAGACTAGAGGACTCTTTGGGGCTATCGCGGGA
>A_/_H6N1|MH598286|A/sanderling/New_Jersey/1523473/2006**gb
GCTTGCAACTGGACTGAGAAATGTTCCACAGATTGGGACTAGAGGACTCTTTGGAGCTATCGCAGGA
>A_/_H6N1|MH598294|A/sanderling/New_Jersey/1523495/2006**gb
GCTTGCAACTGGACTGAGAAATGTTCCACAGATTGGGACTAGAGGACTCTTTGGAGCTATCGCAGGA
>A_/_H6N1|MH598302|A/sanderling/New_Jersey/1523498/2006**gb
GCTTGCAACTGGACTGAGAAATGTTCCACAGATTGGGACTAGAGGACTCTTTGGAGCTATCGCAGGA
>A_/_H6N5|CY077641|A/shearwater/Australia/1/1972**gb
ACTTGCAACTGGATTAAGAAATGTTCCGCAAATTGAAACTAGAGGACTTTTCGGAGCTATAGCAGGA
>A_/_H6gb|CY126529|A/shorebird/Delaware_Bay/196/1999**gb
GCTTGCAACTGGGCTAAGAAATGTCCCAAAGATTGAGACCAGAGGGCTTTTCGGAGCCATCGCAGGT
>A_/_H6gb|CY136441|A/shorebird/Delaware_Bay/215/1994**gb
GCTTGCAACTGGACTAAGAAATGTCCCAAAGGTTGAGACCAGAGGACTTTTCGGAGCCATCGCAGGT
>A_/_H6gb|CY127152|A/shorebird/Delaware_Bay/26/1995**gb
GCTTGCAACTGGACTAAGAAATGTCCCAAAGGTTGAGACCAGAGGACTTTTCGGAGCCATCGCAGGT
>A_/_H6gb|CY127577|A/shorebird/Delaware_Bay/288/1999**gb
GCTTGCAACTGGGCTAAGAAATGTCCCAAAGATTGAGGCCAGAGGGCTTTTCGGAGCCATCGCAGGT
>A_/_H6gb|CY126504|A/shorebird/Delaware_Bay/91/1999**gb
GCTTGCAACTGGGCTAAGAAATGTCCCAAAGGTTGAGACTAGAGGGCTTTTCGGAGCCATCGCAGGT
>A_/_H6N8|CY181201|A/shoveler/Wisconsin/207/1978**gb
GCTGGCAACTGGTTTGAGAAATGTCCCGCAAGCAGCAACAAGAGGGTTGTTCGGGGCCATAGCTGGG
>A_/_H6N8|KM244068|A/turkey/Minnesota/42782-1/2013**gb
GCTTGCAACTGGACTGAGAAATGTTCCACAGATTGAGACTAGAGGACTCTTTGGGGCTATCGCGGGA
>A_/_H6N8|MH158636|A/upland_goose/Chile/C10986/2016**gb
GCTTGCAACTGGACTGAGAAATGTTCCACAGATTGAAACTAGAGGACTCTTCGGCGCTATCGCAGGT
>A_/_H6N2|KX761369|A/waterfowl/Korea/S245/2016**gb
ACTTGCAACTGGACTAAGGAATGTTCCACAAATAGAAACTAGAGGACTTTTTGGAGCTATTGCAGGC
>A_/_H6N2|MN530432|A/white_peckin_duck/South_Korea/N07-0399/2007**gb
GCTCGCAACTGGACTGAGAAATGTTCCACAGATTGAAACTAGAGGACTTTTTGGAGCTATTGCAGGT
>A_/_H6N1|MN530458|A/white_peckin_duck/South_Korea/N08-0436/2008**gb
GCTTGCAACTGGACTGAGAAATGTTCCACAGATTGAGACCAGAGGACTTTTTGGAGCTATCGCAGGG
>A_/_H6N2|MN530472|A/white_peckin_duck/South_Korea/P09-237/2009**gb
GCTCGCAACTGGACTGAGAAATGTCCCACAGATTGAAACTAGAGGGCTTTTTGGAGCTATTGCAGGT
>A_/_H6N1|CY178631|A/widgeon/Wisconsin/140/1980**gb
GCTGGCAACTGGTTTGAGAAATGTCCCACAGGCAGAGACAAGAGGATTGTTCGGGGCCATAGCTGGG
>A_/_H6N6|CY180892|A/widgeon/Wisconsin/15/1980**gb
ACTAGCAACTGGTTTGAGGAATGTCCCACAGGCAGAAACAAGAGGATTGTTTGGAGCAATAGCTGGG
>A_/_H6N1|CY180828|A/widgeon/Wisconsin/20/1980**gb
GCTGGCAACTGGTTTGAGAAATGTCCCACAGGCAGAGACAAGAGGATTGTTCGGGGCCATAGCTGGG
>A_/_H6gb|CY181168|A/widgeon/Wisconsin/208/1978**gb
GCTGGCAACTGGTTTGAGAAATGTCCCGCAGGCAGAAACAAGAGGGTTGTTCGGGGCCATAGCTGGG
>A_/_H6N8|CY181297|A/widgeon/Wisconsin/265/1978**gb
GCTGGCAACTGGTTTGAGAAATGTCCCGCAAGCAGAAACAAGAGGGTTGTTCGGGGCCATAGCTGGG
>A_/_H6N8|CY181313|A/widgeon/Wisconsin/27/1978**gb
GCTGGCAACTGGTTTGAGAAATGTCCCGCAAGCAGAAACAAGAGGGTTGTTCGGGGCCATAGCTGGG
>A_/_H6N8|CY179211|A/widgeon/Wisconsin/308/1977**gb
GCTGGCAACTGGTCTGAGAAATGTCCCACAGGCAGAGACAAGGGGATTGTTCGGGGCCATAGCTGGT
>A_/_H6N8|CY181217|A/widgeon/Wisconsin/42/1978**gb
GCTGGCAACTGGTTTGAGAAATGTCCCGCAAGCAGAAACAAGAGGGTTGTTCGGGGCCATAGCTGGG
>A_/_H6N8|CY178655|A/widgeon/Wisconsin/616/1983**gb
ACTGGCAACTGGTCTGAGGAATGTCCCACAGGCAGAAACAAGAGGATTGTTTGGGGCAATAGCTGGA
>A_/_H6N1|CY181193|A/widgeon/Wisconsin/69/1978**gb
GCTGGCAACTGGTTTGAGAAATGTCCCGCAGGCAGAAACAAGAGGGTTGTTCGGGGCCATAGCTGGG
>A_/_H6N8|CY181160|A/widgeon/Wisconsin/86/1978**gb
GCTGGCAACTGGTTTGAGAAATGTCCCGCAAGCAGAAACAAGAGGGTTGTTCGGGGCCATAGCTGGG
>A_/_H6N8|CY181109|A/widgeon/Wisconsin/88/1978**gb
GCTGGCAACTGGTTTGAGAAATGTCCCGCAAGCAGAAACAAGAGGGTTGTTCGGGGCCATAGCTGGG
