# Supplementary material for: In Silico Analyses of the Role of Codon Usage at the Hemagglutinin Cleavage Site in Highly Pathogenic Avian Influenza Genesis
Source: Viruses. 2022 Jun 21;14(7):1352. doi: 10.3390/v14071352 (PMC9316147; doi:10.3390/v14071352)
Supplement: Supplementary file 1 [file viruses-14-01352-s001.zip › Supplementary File 4/dataset/avian_h7_unique_CSregion.fasta]

>A_/_H8N1|MF146573|A/mallard_duck/Netherlands/45/2011
GGCAACAGGAATGAAAAATGTTCCCGAACTCCCAAAGGGAAAAGGCCTGTTTGGTGCTATAGCGGGT
>A_/_H7N2|CY033161|A/duck/Tasmania/277/2007
GGCAACAGGGATGAAGAATGTTCCTGGAGTCCCAAGAAAAAGAGGTTTATTCGGCGCCATAGCTGGG
>A_/_H7N1|AF149295|A/African_starling/England-Q/983/1979
GGCAACAGGGATGAAGAACGTTCCCGAAATTCCAAAAGGAAGAGGCCTATTTGGTGCCATAGCGGGT
>A_/_H7gb|MK414695|A/Mallard/Netherlands/16/2011**gb
GGCAACAGGAATGAAAAATGTTCCCGAAATCCCAAAAGGAAGAGGCCTGTTTGGTGCTATAGCAGGT
>A_/_H7N5|MW132316|A/mallard/California/UCD101390mdck/2016
ggctacagggatgagaaacgtcccagagaaccccaagaccagaggcctttttggagcgattgctgga
>A_/_H7N2|MT379534|A/chicken/NJ/294598-MA-7H9(1)/2004
ggctacaggaatgagaaatgttccagagaaaccaaagaaaagaggcctttttggagcaattgctgga
>A_/_H7N9|KP414186|A/chicken/Dongguan/4119/2013
AGCAACAGGGATGAAGAATGTTCCTGAGATTCCAAAGGGAAGAGGCCTACTTGGTGCTATAGCAGGT
>A_/_H7N2|FJ767721|A/wild_bird_feces/Hadoree/8/2003**gb
AGCAACAGGGATGAAGAATGTTCCCGAGATTCCAAAGGGAAGAGGCCTATTTGGTGNTATAGCGGGT
>A_/_H9N2|MW106000|A/chicken/Jiangxi/3.14_NCDZT79U1-O/2016
GGCAACAGGGATGAAGAATGTTCCTGAGATTCCAAAGGGAAGAGGCCTATTTGGTGCTATAGCGGGT
>A_/_H9N2|MW105496|A/chicken/Jiangxi/1.12_NCDZT81G2-OC/2017
GGCAACAGGGATGAAGAATGTTCCTGAGATTCCAAAGGGAAGAGGCCTATTTGGTGCTATAGCGGGT
>A_/_H9N2|MW105448|A/chicken/Jiangxi/1.12_NCDZT35G2-OC/2017
GGCAACAGGGATGAAGAATGTTCCTGAGATTCCAAAGGGAAGAGGCCTATTTGGTGCTATAGCGGGT
>A_/_H9N2|MW105424|A/chicken/Jiangxi/1.11_NCNP12E2-OC/2017
GGCAACAGGGATGAAGAATGTTCCTGAGATTCCAAAGGGAAGAGGCCTATTTGGTGCTATAGCGGGT
>A_/_H7N3|CY099313|A/laughing_gull/Delaware/22/2002
GGCTACAGGAATGAGAAATGTCCCAGAGAATCCCAAGACCAGGGGTCTCTTTGGAGCAATTGCTGGA
>A_/_H7N6|AB538461|A/quail/Aichi/6/2009
GGCAACAGGGATGAAGAATGTCCCTGAACAACCGAAAAGAAGAGGCTTGTTTGGTGCTATAGCAGGC
>A_/_H7N6|AB538460|A/quail/Aichi/5/2009
GGCAACAGGGATGAAGAATGTCCCTGAACAACCGAAAAGAAGAGGCTTGTTTGGTGCTATAGCAGGC
>A_/_H7N6|AB538459|A/quail/Aichi/4/2009
GGCAACAGGAATGAAGAATGTTCCTGAACTACCAAAAAGAAGAGGCTTATTTGGTGCTATAGCAGGC
>A_/_H7N6|AB538458|A/quail/Aichi/3/2009
GGCAACAGGGATGAAGAATGTCCCTGAACAACCAAAAAGAAGAGGCTTGTTTGGTGCTATAGCAGGC
>A_/_H7N6|AB538456|A/quail/Aichi/1/2009
GGCAACAGGGATGAAGAATGTCCCTGAAATACCAAAAAGAAGAGGCTTATTTGGTGCTATAGCAGGC
>A_/_H7N7|CY061618|A/mallard/New_Zealand/1365-355/2005
GGCAACGGGGATGAAAAATGTCCCTGAAGGTCCAAAAGAAAGAGGTCTGTTTGGTGCTATAGCAGGT
>A_/_H7N7|U20465|A/duck/Heinersdorf/S495/6/86
GGCAACAGGAATGAAGAACGTTCCTGAAATTCCAAAAGGAAGAGGCCTATTTGGTGCCATAGCGGGT
>A_/_H7N2|AY240924|A/Quail/PA/20304/97
GGCCACAGGAATGAGAAATGTCCCAGAGAAACCAAAGACCAGAGGCCTTTTTGGAGCTATTGCCGGA
>A_/_H7N3|GU051738|A/ruddy_turnstone/Delaware/890/2006
GGCTACAGGAATGAGAAACGTCCCAGAGAACCCCAAGACCAGGGGCCTTTTTGGAGCGATTGCTGGA
>A_/_H7N7|AB516422|A/northern_pintail/Aomori/372/2008
AGCAACAGGGATGAAGAATGTTCCTGAGACTCCAAAGGGAAGAGGTCTATTTGGTGCTATAGCGGGT
>A_/_H7N7|U20469|A/chicken/Jena/1816/87
GGCAACAGGAATGAAGAACGTTCCTGAAATTCCAAAAGGAAGAGGCCTATTTGGTGCCATAGCGGGT
>A_/_H7N7|AY999977|A/Mallard/Sweden/56/02
GGCAACAGGGATGAAGAACGTTCCTGAAATTCCAAAAGGAAGAGGCTTATTTGGTGCCATAGCGGGT
>A_/_H7N2|AF202248|A/gull/Italy/692-2/93
GGCAACAGGGATGAAGAACGTTCCTGAAATTCCAAAAGGAAGAGGCCTATTTGGTGCCATAGCGGGT
>A_/_H7N2|AF202242|A/psittacine/Italy/1/91
GGCAACAGGGATGAAGAACGTTCCTGAAATTCCAAAAGGAAGAGGCCTATTTGGTGCCATAGCGGGT
>A_/_H7N7|CY184504|A/mallard/Sweden/885/2002
GGCAACAGGGATGAAGAACGTTCCTGAAATTCCAAAAGGAAGAGGCTTATTTGGTGCCATAGCGGGT
>A_/_H7N9|CY186010|A/ruddy_turnstone/Delaware/AI00-1538/2000
AGCTACCGGAATGAGAAATGTCCCAGAGAATCCCAAGACCAGAGGTCTCTTTGGAGCAATTGCAGGA
>A_/_H7N7|KF259055|A/silkie_chicken/Wenzhou/788/2013
AGCAACAGGGATGAAGAATGTTCCTGAGATTCCAAAGGGAAGAGGCCTATTTGGTGCTATAGCGGGT
>A_/_H7N7|KF259050|A/silkie_chicken/Wenzhou/800/2013
AGCAACAGGGATGAAGAATGTTCCTGAGATTCCAAAGGGAAGAGGCCTATTTGGTGCTATAGCGGGT
>A_/_H7N7|KF259047|A/silkie_chicken/Wenzhou/798/2013
AGCAACAGGGATGAAGAATGTTCCTGAGATTCCAAAGGGAAGAGGCCTATTTGGTGCTATAGCGGGT
>A_/_H7N7|KF259046|A/silkie_chicken/Wenzhou/806/2013
AGCAACAGGGATGAAGAATGTTCCTGAGATTCCAAAGGGAAGAGGCCTATTTGGTGCTATAGCGGGT
>A_/_H7N7|KF259038|A/chicken/Wenzhou/299/2013
AGCAACAGGGATGAAGAATGTTCCTGAGATTCCAAAGGGAAGAGGCCTATTTGGTGCTATAGCGGGT
>A_/_H7N7|KF259037|A/chicken/Wenzhou/278/2013
AGCAACAGGGATGAAGAATGTTCCTGAGATTCCAAAGGGAAGAGGCCTATTTGGTGCTATAGCGGGT
>A_/_H7N7|KF259033|A/chicken/Wenzhou/690/2013
AGCAACAGGGATGAAGAATGTTCCTGAGATTCCAAAGGGAAGAGGCCTATTTGGTGCTATAGCGGGT
>A_/_H7N7|KF259031|A/chicken/Wenzhou/678/2013
AGCAACAGGGATGAAGAATGTTCCTGAGATTCCAAAGGGAAGAGGCCTATTTGGTGCTATAGCGGGT
>A_/_H7N7|KF259030|A/chicken/Wenzhou/666/2013
AGCAACAGGGATGAAGAATGTTCCTGAGATTCCAAAGGGAAGAGGCCTATTTGGTGCTATAGCGGGT
>A_/_H7N7|KF259029|A/chicken/Wenzhou/662/2013
AGCAACAGGGATGAAGAATGTTCCTGAGATTCCAAAGGGAAGAGGCCTATTTGGTGCTATAGCGGGT
>A_/_H7N7|KF259028|A/chicken/Wenzhou/658/2013
AGCAACAGGGATGAAGAATGTTCCTGAGATTCCAAAGGGAAGAGGCCTATTTGGTGCTATAGCGGGT
>A_/_H7N7|KF259027|A/chicken/Wenzhou/645/2013
AGCAACAGGGATGAAGAATGTTCCTGAGATTCCAAAGGGAAGAGGCCTATTTGGTGCTATAGCGGGT
>A_/_H7N7|KF259025|A/chicken/Wenzhou/634/2013
AGCAACAGGGATGAAGAATGTTCCTGAGATTCCAAAGGGAAGAGGCCTATTTGGTGCTATAGCGGGT
>A_/_H7N7|KF259024|A/chicken/Wenzhou/624/2013
AGCAACAGGGATGAAGAATGTTCCTGAGATTCCAAAGGGAAGAGGCCTATTTGGTGCTATAGCGGGT
>A_/_H7N7|KF259023|A/chicken/Wenzhou/602/2013
AGCAACAGGGATGAAGAATGTTCCTGAGATTCCAAAGGGAAGAGGCCTATTTGGTGCTATAGCGGGT
>A_/_H7N7|KF259021|A/chicken/Wenzhou/331/2013
AGCAACAGGGATGAAGAATGTTCCTGAGATTCCAAAGGGAAGAGGCCTATTTGGTGCTATAGCGGGT
>A_/_H7N7|KF259018|A/chicken/Wenzhou/279/2013
AGCAACAGGGATGAAGAATGTTCCTGAGATTCCAAAGGGAAGAGGCCTATTTGGTGCTATAGCGGGT
>A_/_H7N7|KF259016|A/chicken/Wenzhou/269/2013
AGCAACAGGGATGAAGAATGTTCCTGAGATTCCAAAGGGAAGAGGCCTATTTGGTGCTATAGCGGGT
>A_/_H7N7|KF259015|A/silkie_chicken/Wenzhou/793/2013
AGCAACAGGGATGAAGAATGTTCCTGAGATTCCAAAGGGAAGAGGCCTATTTGGTGCTATAGCGGGT
>A_/_H7N7|KF259013|A/chicken/Wenzhou/610/2013
AGCAACAGGGATGAAGAATGTTCCTGAGATTCCAAAGGGAAGAGGCCTATTTGGTGCTATAGCGGGT
>A_/_H7N7|KF259011|A/chicken/Wenzhou/189/2013
AGCAACAGGGATGAAGAATGTTCCTGAGATTCCAAAGGGAAGAGGCCTATTTGGTGCTATAGCGGGT
>A_/_H7N7|KF259010|A/chicken/Wenzhou/89/2013
AGCAACAGGGATGAAGAATGTTCCTGAGATTCCAAAGGGAAGAGGCCTATTTGGTGCTATAGCGGGT
>A_/_H7N7|KF258979|A/chicken/Jiangxi/2369/2010
AGCAACAGGGATGAAGAATGTTCCTGAGATTCCAAAGGGAAGAGGTCTATTTGGTGCTATAGCAGGT
>A_/_H7N6|KF258977|A/duck/Jiangxi/25134/2009
AGCAACAGGGATGAAGAATGTTCCTGAGATTCCAAAGGGAAGAGGTCTATTTGGTGCTATAGCAGGT
>A_/_H7N7|KF258976|A/duck/Jiangxi/23008/2009
AGCAACAGGGATGAAGAATGTTCCTGAGATTCCAAAGGGAAGAGGTCTATTTGGTGCTATAGCAGGT
>A_/_H7N3|KF258975|A/duck/Jiangxi/23005/2009
AGCAACAGGGATGAAGAATGTTCCTGAGATTCCAAAGGGAAGAGGTCTATTTGGTGCTATAGCAGGT
>A_/_H7N7|KF258974|A/duck/Jiangxi/21669/2009
AGCAACAGGGATGAAGAATGTTCCTGAGATTCCAAAGGGAAGAGGTCTATTTGGTGCTATAGCAGGT
>A_/_H7N7|KF258973|A/wild_duck/Jiangxi/19831/2009
AGCAACAGGGATGAAGAATGTTCCTGAGATTCCAAAGGGAAGAGGTCTATTTGGTGCTATAGCAGGT
>A_/_H7N8|KF258972|A/wild_duck/Jiangxi/19615/2009
AGCAACAGGGATGAAGAATGTTCCTGAGATTCCAAAGGGAAGAGGTCTATTTGGTGCTATAGCAGGT
>A_/_H7N7|KF297291|A/silkie_chicken/Wenzhou/796b/2013
AGCAACAGGGATGAAGAATGTTCCTGAGATTCCAAAGGGAAGAGGCCTATTTGGTGCTATAGCGGGT
>A_/_H7N3|CY144405|A/ruddy_turnstone/Delaware/650635/2002
GGCTACAGGAATGAGAAATGTCCCAGAGAATCCCAAGACCAGGGGTCTCTTTGGAGCAATTGCTGGA
>A_/_H7N7|KF259053|A/chicken/Wenzhou/688/2013
AGCAACAGGGATGAAGAATGTTCCTGAGATTCCAAAGGGAAGAGGCCTATTTGGTGCTATAGCGGGT
>A_/_H7N7|KF259052|A/chicken/Wenzhou/632/2013
AGCAACAGGGATGAAGAATGTTCCTGAGATTCCAAAGGGAAGAGGCCTATTTGGTGCTATAGCGGGT
>A_/_H7N7|KF259048|A/chicken/Wenzhou/592/2013
AGCAACAGGGATGAAGAATGTTCCTGAGATTCCAAAGGGAAGAGGCCTATTTGGTGCTATAGCGGGT
>A_/_H7N3|MN988375|A/mallard/Minnesota/MN18-WB2-169B/2018
AGCTACAGGGATGAGAAACGTCCCAGAAAACCCCAAGACCAGAGGTCTTTTTGGAGCGATTGCTGGA
>A_/_H7N9|MH597600|A/ruddy_turnstone/Delaware/AI00-629/2000
AGCTACCGGAATGAGAAATGTCCCAGAGAATCCCAAGACCAGAGGTCTCTTTGGAGCAATTGCAGGA
>A_/_H7N7|MH276987|A/Mallard_duck/New_Zealand/15.880.121/2015
GGCAACAGGAATGAAAAATGTCCCTGAAGGCCCAAAAGAAAGAGGTCTGTTTGGTGCTATAGCAGGT
>A_/_H7N7|MH276960|A/Mallard_duck/New_Zealand/15.880.80/2015
GGCAACAGGAATGAAAAATGTCCCTGAAGGCCCAAAAGAAAGAGGTCTGTTTGGTGCTATAGCAGGT
>A_/_H7N9|MF630493|A/duck/Jiangsu/S1700/2016
GGCAACAGGGATGAAGAATGTCCCTGAGATTCCCAAGGGAAGAGGCCTATTTGGTGCTATAGCGGGT
>A_/_H7N9|MF630357|A/chicken/Zhejiang/S1074/2016
GGCAACAGGGATGAAGAATGTTCCTGAGATTCCAAAGGGAAGAGGCCTATTTGGTGCTATAGCGGGT
>A_/_H7N9|MF630269|A/chicken/Jiangsu/S4519/2015
GGCAACAGGGATGAAGAATGTTCCTGAGATTCCAAAGGGAAGAGGCCTATTTGGTGCTATAGCGGGT
>A_/_H7N9|MF630261|A/chicken/Jiangsu/S1460/2016
GGCAACAGGGATGAAGAATGTTCCTGAGATTCCAAAGGGAAGAGGCCTATTTGGTGCTATAGCGGGT
>A_/_H7N9|MF629989|A/chicken/Fujian/SD005/2015
GGCAACAGGGATGAAGAATGTTCCTGAGATTCCAAAGGGAAGAGGCCTATTTGGTGCTATAGCGGGT
>A_/_H7N7|AB558256|A/duck/Shimane/18/2006
AGCAACAGGGATGAAGAATGTTCCTGAGATTCCAAAGGGAAGAGGTCTATTTGGTGCTATAGCAGGT
>A_/_H7N2|AY240910|A/Turkey/NC/11165/02
GGCTACAGGAATGAGAAATGTTCCAGAGAAACCAAAGCCCAGAGGCCTTTTTGGAGCAATTGCTGGA
>A_/_H7N2|AY831670|A/chicken/MD/MINH_MA/2004
GGCTACAGGAATGAGAAATGTTCCAGAGAAACCAAAGCCCAGAGGCCTTTTTGGAGCAATTGCTGGA
>A_/_H7N2|AY831669|A/chicken/DE/VIVA/2004
GGCTACAGGAATGAGAAATGTTCCAGAGAAACCAAAGCCCAGAGGCCTTTTTGGAGCAATTGCTGGA
>A_/_H7N2|AY831668|A/chicken/DE/HOBO/2004
GGCTACAGGAATGAGAAATGTTCCAGAGAAACCAAAGCCCAGAGGCCTTTTTGGAGCAATTGCTGGA
>A_/_H7N2|CY024826|A/chicken/New_York/11678-5/2005
GGCTACAGGAATGAGAAATGTTCCAGAGAAACCAAAGCCCAGAGGCCTTTTTGGAGCAATTGCTGGA
>A_/_H7N2|CY047003|A/chicken/New_York/19495-5/2006
GGCTACAGGAATGAGAAATGTTCCAGAGAAACCAAAGCCAAGAGGCCTTTTTGGAGCAATTGCTGGA
>A_/_H7N2|CY039263|A/chicken/New_York/23165-9/2005
GGCTACAGGAATGAGAAATGTTCCAGAAAAACCAAAGCCCAGAGGCCTTTTTGGAGCTATTGCTGGA
>A_/_H7N2|CY037095|A/chicken/New_York/87493-2/2005
GGCTACAGGAATGAGAAATGTTCCAGAGAAACCAAAGCCCAGAGGCCTTTTTGGAGCAATTGCTGGA
>A_/_H7N2|CY037063|A/Guinea_fowl/New_York/98616-3/2005
GGCTACAGGAATGAGAAATGTTCCAGAGAAACCAAAGAAAAGAGGCCTTTTTGGAGCAATTGCTGGA
>A_/_H7N2|CY037055|A/chicken/New_York/88291-15/2005
GGCTACAGGAATGAGAAATGTTCCAGAGAAACCAAAGCCAAGAGGCCTTTTTGGAGCAATTGCTGGA
>A_/_H7N2|CY037015|A/chicken/New_York/63806-11/2005
GGCTACAGGAATGAGAAATGTTCCAGAGAAACCAAAGCCAAGAGGCCTTTTTGGAGCAATTGCTGGA
>A_/_H7N2|CY036010|A/chicken/New_York/19499-1/2006
GGCTACAGGAATGAGAAATGTTCCAGAGAAACCAAAGCCAAGAGGCCTTTTTGGAGCAATTGCTGGA
>A_/_H7N2|CY036002|A/Muscovy_duck/New_York/19495-7/2006
GGCTACAGGAATGAGAAATGTTCCAGAGAAACCAAAGCCAAGAGGCCTTTTTGGAGCAATTGCTGGA
>A_/_H7N2|CY035994|A/Guinea_fowl/New_York/19495-6/2006
GGCTACAGGAATGAGAAATGTTCCAGAGAAACCAAAGCCAAGAGGCCTTTTTGGAGCAATTGCTGGA
>A_/_H7N2|CY035986|A/chicken/New_York/19495-4/2006
GGCTACAGGAATGAGAAATGTTCCAGAGAAACCAAAGCCAAGAGGCCTTTTTGGAGCAATTGCTGGA
>A_/_H7N2|CY035978|A/chicken/New_York/122501-1/2005
GGCTACGGGAATGAGAAATGTTCCAGAGAAACCAAAGCCCAGAGGCCTTTTTGGAGCAATTGCTGGA
>A_/_H7N2|CY035954|A/Guinea_fowl/New_York/11646-3/2005
GGCTACAGGAATGAGAAATGTTCCAGAGAAACCAAAGCCCAGAGGCCTTTTTGGAGCAATTGCTGGA
>A_/_H7N2|CY035946|A/chicken/New_York/11646-2/2005
GGCTACAGGAATGAGAAATGTTCCAGAGAAACCAAAGCCCAGAGGCCTTTTTGGAGCAATTGCTGGA
>A_/_H7N2|CY034894|A/turkey/New_York/122501-2/2005
GGCTACGGGAATGAGAAATGTTCCAGAGAAACCAAAGCCCAGAGGCCTTTTTGGAGCAATTGCTGGA
>A_/_H7N2|CY034846|A/Muscovy_duck/New_York/11646-4/2005
GGCTACAGGAATGAGAAATGTTCCAGAGAAACCAAAGCCCAGAGGCCTTTTTGGAGCAATTGCTGGA
>A_/_H7N2|CY034838|A/chicken/New_York/10508/2005
GGCTACAGGAATGAGAAATGTTCCAGAGAAACCAAAGCCAAGAGGCCTTTTTGGAGCAATTGCTGGA
>A_/_H7N2|CY034830|A/Guinea_fowl/New_York/101276-1/2005
GGCTACAGGAATGAGAAATGTTCCAGAGAAACCAAAGAAAAGAGGCCTTTTTGGAGCAATTGCTGGA
>A_/_H7N2|CY034814|A/duck/New_York/98616-5/2005
GGCTACAGGAATGAGAAATGTTCCAGAGAAACCAAAGAAAAGAGGCCTTTTTGGAGCAATTGCTGGA
>A_/_H7N2|CY034806|A/duck/New_York/98616-4/2005
GGCAACAGGAATGAGAAATGTTCCAGAGAAACCAAAGAAAAGAGGCCTTTTTGGAGCAATTGCTGGA
>A_/_H7N2|CY034790|A/Muscovy_duck/New_York/87493-3/2005
GGCTACAGGAATGAGAAATGTTCCAGAGAAACCAAAGCCCAGAGGCCTTTTTGGAGCAATTGCTGGA
>A_/_H7N2|CY033313|A/quail/New_York/63806-13/2005
GGCTACAGGAATGAGAAATGTTCCAGAGAAACCAAAGCCAAGAGGCCTTTTTGGAGCAATTGCTGGA
>A_/_H7N2|CY034390|A/quail/New_York/89641/2005
GGCTACAGGAATGAGAAATGTTCCAGAAAAACCAAAGCCCAGAGGCCTTTTTGGAGCAATTGCTGGA
>A_/_H7N2|CY034374|A/duck/New_York/88291-13/2005
GGCTACAGGAATGAGAAATGTTCCAGAGAAACCAAAGCCAAGAGGCCTTTTTGGAGCAATTGCTGGA
>A_/_H7N2|CY034302|A/chicken/New_York/23165-10/2005
GGCTACAGGAATGAGAAATGTTCCAGAAAAACCAAAGCCCAGAGGCCTTTTTGGAGCAATTGCTGGA
>A_/_H7N2|CY034286|A/duck/New_York/22067-11/2005
GGCTACAGGAATGAGAAATGTTCCAGAGAAACCAAAGAAAAGAGGCCTTTTTGGAGCAATTGCTGGA
>A_/_H7N2|CY034270|A/chicken/New_York/10196-5/2005
GGCTACAGGAATGAGAAATGTTCCAGAGAAACCAAAGAAAAGAGGCCTTTTTGGAGCAATTGCTGGA
>A_/_H7N2|CY034238|A/guinea_fowl/New_York/32084/2006
GGCTACAGGAATGAGAAATGTTCCAGAGAAACCAAAGCCAAGAGGCCTTTTTGGAGCAATTGCTGGA
>A_/_H7N2|CY034190|A/chicken/New_York/143646-2/2005
GGCTACAGGAATGAGAAATGTTCCAGAGAAACCAAAGCCAAGAGGCCTTTTTGGAGCAATTGCTGGA
>A_/_H7N2|EU743261|A/turkey/VA/158512/2002
GGCTACAGGAATGAGAAATGTTCCAGAGAAACCAAAGCCCAGAGGCCTTTTTGGAGCAATTGCTGGA
>A_/_H7N2|EU742912|A/guinea_fowl/NJ/119063-8/2001
GGCTACAGGAATGAGAAATGTTCCAGAGAAACCAAAGCCAAGAGGCCTTTTTGGAGCAATTGCTGGA
>A_/_H7N2|EU742961|A/chicken/PA/19241/1997
GGCTACAGGAATGAGAAATGTTCCAGAGAATCCAAAGCCCAGAGGCCTTTTTGGAGCAATTGCTGGA
>A_/_H7N2|EU742995|A/chicken/CT/260413-2/2003
GGCTACAGGAATGAGAAATGTTCCAGAGAAACCAAAGCCCAGAGGCCTTTTTGGAGCAATTGCTGGA
>A_/_H7N2|EU743253|A/chicken/NJ/294508-12/2004
GGCTACAGGAATGAGAAATGTTCCAGAGAAACCAAAGAAAAGAGGCCTTTTTGGAGCAATTGCTGGA
>A_/_H7N2|EU742978|A/Chicken/NJ/16224-6/99
GGCTACAGGAATGAGAAATGTTCCAGAGAAACCAAAGCCCAGAGGCCTTTTTGGAGCAATTGCTGGA
>A_/_H7N2|CY033305|A/chicken/New_York/63806-8/2005
GGCTACAGGAATGAGAAATGTTCCAGAGAAACCAAAGCCAAGAGGCCTTTTTGGAGCAATTGCTGGA
>A_/_H7N2|CY033297|A/chicken/New_York/37982-4/2005
GGCTACAGGAATGAGAAATGTTCCAGAGAAACCAAAGAAAAGAGGCCTTTTTGGAGCAATTGCTGGA
>A_/_H7N2|CY033281|A/guinea_fowl/New_York/31621-8/2005
GGCTACAGGAATGAGAAATGTTCCAGAGAAACCAAAGCCCAGAGGCCTTTTTGGAGCAATTGCTGGA
>A_/_H7N2|CY033265|A/muscovy_duck/New_York/30732-13/2005
GGCTACAGGAATGAGAAATGTTCCAGAAAAACCAAAGCCCAGAGGCCTTTTTGGAGCAATTGCTGGA
>A_/_H7N2|CY033257|A/chicken/New_York/30732-11/2005
GGCTACAGGAATGAGAAATGTTCCAGAAAAACCAAAGCCCAGAGGCCTTTTTGGAGCAATTGCTGGA
>A_/_H7N2|CY033233|A/chicken/New_York/30732-8/2005
GGCTACAGGAATGAGAAATGTTCCAGAAAAACCAAAGCCCAGAGGCCTTTTTGGAGCAATTGCTGGA
>A_/_H7N2|CY031771|A/chicken/New_York/42217/2005
GGCTACAGGAATGAGAAATGTTCCAGAGAAACCAAAGAAAAGAGGCCTTTTTGGAGCAATTGCTGGA
>A_/_H7N2|CY031747|A/chicken/New_York/31621-9/2005
GGCTACAGGAATGAGAAATGTTCCAGAGAAACCAAAGCCCAGAGGCCTTTTTGGAGCAATTGCTGGA
>A_/_H7N2|CY031715|A/turkey/New_York/23164-11/2005
GGCTACAGGAATGAGAAATGTTCCAGAGAAACCAAAGCCAAGAGGCCTTTTTGGAGCAATTGCTGGA
>A_/_H7N2|CY031707|A/muscovy_duck/New_York/23164-10/2005
GGCTACAGGAATGAGAAATGTTCCAGAGAAACCAAAGCCAAGAGGCCTTTTTGGAGCAATTGCTGGA
>A_/_H7N2|CY031699|A/chicken/New_York/23164-9/2005
GGCTACAGGAATGAGAAATGTTCCAGAGAAACCAAAGCCAAGAGGCCTTTTTGGAGCAATTGCTGGA
>A_/_H7N2|CY031691|A/chicken/New_York/23164-7/2005
GGCTACAGGAATGAGAAATGTTCCAGAGAAACCAAAGCCAAGAGGCCTTTTTGGAGCAATTGCTGGA
>A_/_H7N2|CY031683|A/chicken/New_York/23164-5/2005
GGCTACAGGAATGAGAAATGTTCCAGAGAAACCAAAGCCAAGAGGCCTTTTTGGAGCAATTGCTGGA
>A_/_H7N2|CY031675|A/guinea_fowl/New_York/23164-3-05/2005
GGCTACAGGAATGAGAAATGTTCCAGAGAAACCAAAGCCAAGAGGCCTTTTTGGAGCAATTGCTGGA
>A_/_H7N2|CY031651|A/guinea_fowl/New_York/22071/2005
GGCTACAGGAATGAGAAATGTTCCAGAGAAACCAAAGCCCAGAGGCCTTTTTGGAGCAATTGCTGGA
>A_/_H7N2|CY031244|A/chicken/New_York/23165-7/2005
GGCTACAGGAATGAGAAATGTTCCAGAAAAACCAAAGCCCAGAGGCCTTTTTGGAGCAATTGCTGGA
>A_/_H7N2|CY031228|A/chicken/New_York/23164-6/2005
GGCTACAGGAATGAGAAATGTTCCAGAGAAACCAAAGCCAAGAGGCCTTTTTGGAGCAATTGCTGGA
>A_/_H7N2|CY031188|A/chicken/New_York/46545-2/2006
GGCTACAGGAATGAGAAATGTTCCAGAGAAACCAAAGCCAAGAGGCCTTTTTGGAGCAATTGCTGGA
>A_/_H7N2|CY031076|A/chicken/New_York/23165-6/2005
GGCTACAGGAATGAGAAATGTTCCAGAAAAACCAAAGCCCAGAGGCCTTTTTGGAGCAATTGCTGGA
>A_/_H7N2|DQ907528|A/guineafowl/NY/4649-18/2006
GGCTACAGGAATGAGAAATGTTCCAGAGAAACCAAAGAAAAGAGGCCTTTTTGGAGCAATTGCTGGA
>A_/_H7N2|DQ873807|A/chicken/New_York/3181-5/2006
GGCTACAGGAATGAGAAATGTTCCAGAGAAACCAAAGCCAAGAGGCCTTTTTGGAGCAATTGCTGGA
>A_/_H7N2|CY028628|A/chicken/New_York/29047-4/2006
GGCTACAGGAATGAGAAATGTTCCAGAGAAACCAAAGCCAAGAGGCCTTTTTGGAGCAATTGCTGGA
>A_/_H7N2|CY028596|A/guinea_fowl/New_York/19501-4/2006
GGCTACAGGAATGAGAAATGTTCCAGAGAAACCAAAGCCAAGAGGCCTTTTTGGAGCAATTGCTGGA
>A_/_H7N2|CY028580|A/chicken/New_York/8391-2/2006
GGCTACAGGAATGAGAAATGTTCCAGAGAAACCAAAGCCAAGAGGCCTTTTTGGAGCAATTGCTGGA
>A_/_H7N2|CY028572|A/guinea_fowl/New_York/8391-1/2006
GGCTACAGGAATGAGAAATGTTCCAGAGAAACCAAAGCCAAGAGGCCTTTTTGGAGCAATTGCTGGA
>A_/_H7N2|CY028540|A/chicken/New_York/3181-5/2006
GGCTACAGGAATGAGAAATGTTCCAGAGAAACCAAAGCCAAGAGGCCTTTTTGGAGCAATTGCTGGA
>A_/_H7N2|CY028523|A/duck/New_York/143646-5/2005
GGCTACAGGAATGAGAAATGTTCCAGAGAAACCAAAGCCAAGAGGCCTTTTTGGAGCAATTGCTGGA
>A_/_H7N2|CY024842|A/chukar/New_York/21211-7/2005
GGCTACAGGAATGAGAAATGTTCCAGAGAAACCAAAGAAAAGAGGCCTTTTTGGAGCAATTGCTGGA
>A_/_H7N2|CY024834|A/chicken/New_York/21211-1/2005
GGCTACAGGAATGAGAAATGTTCCAGAGAAACCAAAGAAAAGAGGCCTTTTTGGAGCAATTGCTGGA
>A_/_H7N2|CY022845|A/duck/New_York/21211-6/2005
GGCTACAGGAATGAGAAATGTTCCAGAGAAACCAAAGAAAAGAGGCCTTTTTGGAGCAATTGCTGGA
>A_/_H7N2|CY022821|A/chicken/New_York/16330/2005
GGCTACAGGAATGAGAAATGTTCCAGAGAAACCAAAGCCAAGAGGCCTTTTTGGAGCAATTGCTGGA
>A_/_H7N2|CY014896|A/chicken/Pennsylvania/143586/2002
GGCTACAGGAATGAGAAATGTTCCAGAGAAACCAAAGCCCAGAGGCCTTTTTGGAGCAATTGCTGGA
>A_/_H7N2|AY240925|A/avian/NY/73063-6/00
GGCTACAGGAATGAGAAATGTTCCAGAGAAACCAAAGCCCAGAGGCCTTTTTGGAGCAATTGCTGGA
>A_/_H7N2|AY240922|A/Goose/New_Jersey/8600-3/98
GGCTACAGGAATGAGAAATGTTCCAGAGAAACCAAAGCCCAGAGGCCTTTTTGGAGCGATTGCTGGA
>A_/_H7N2|AY240920|A/chicken/NY/34173-3/99
GGCTACAGGAATGAGAAATGTTCCAGAGAAACCAAAGCCCAGAGGCCTTTTTGGAGCAATTGCTGGA
>A_/_H7N2|AY240919|A/chicken/NY/1398-6/99
GGCTACAGGAATGAGAAATGTTCCAGAGAAACCAAAGCCCAGAGGCCTTTTTGGAGCAATTGCTGGA
>A_/_H7N2|AY240917|A/chicken/NY/3572/98
GGCTACAGGAATGAGAAATGTTCCAGAGAATCCAAAGCCCAGAGGCCTTTTTGGAGCAATTGCTGGA
>A_/_H7N2|AY240916|A/Chicken/New_Jersey/20621/99
GGCTACAGGAATGAGAAATGTTCCAGAGAAACCAAAGCCCAGAGGCCTTTTTGGAGCAATTGCTGGA
>A_/_H7N2|AY240915|A/chicken/NJ/17206/99
GGCTACAGGAATGAGAAATGTTCCAGAGAAACCAAAGCCCAGAGGCCTTTTTGGAGCGATTGCTGGA
>A_/_H7N2|AY240914|A/turkey/VA/67/02
GGCTACAGGAATGAGAAATGTTCCAGAGAAACCAAAGCCCAGAGGCCTTTTTGGAGCAATTGCTGGA
>A_/_H7N2|AY240913|A/turkey/VA/66/02
GGCTACAGGAATGAGAAATGTTCCAGAGAAACCAAAGCCCAGAGGCCTTTTTGGAGCAATTGCTGGA
>A_/_H7N2|AY240912|A/turkey/VA/55/02
GGCTACAGGAATGAGAAATGTTCCAGAGAAACCAAAGCCCAGAGGCCTTTTTGGAGCAATTGCTGGA
>A_/_H7N2|AY240909|A/guineafowl/NJ/13246-9/98
GGCTACAGGAATGAGAAATGTTCCAGAGAATCCAAAGCCCAGAGGCCTTTTTGGAGCAATTGCTGGA
>A_/_H7N2|AY240908|A/guineafowl/MA/148081-11/02
GGCTACAGGAATGAGAAATGTTCCAGAGAAACCAAAGAAAAGAGGCCTTTTTGGAGCAATTGCTGGA
>A_/_H7N2|AY240907|A/Chicken/NY/14858-12/99
GGCTACAGGAATGAGAAATGTTCCAGAGAAACCAAAGCCCAGAGGCCTTTTTGGAGCAATTGCTGGA
>A_/_H7N2|AY240906|A/chicken/VA/32/02
GGCTACAGGAATGAGAAATGTTCCAGAGAAACCAAAGCCCAGAGGCCTTTTTGGAGCAATTGCTGGA
>A_/_H7N2|AY240900|A/chicken/PA/149092-1/02
GGCTACAGGAATGAGAAATGTTCCAGAGAATCCAAAGCCCAGAGGCCTTTTTGGAGCAATTGCTGGA
>A_/_H7N2|AY240897|A/chicken/NY/30749-3/00
GGCTACAGGAATGAGAAATGTTCCAGAGAAACCAAAGCCCAGAGGCCTTTTTGGAGCAATTGCTGGA
>A_/_H7N2|AY240896|A/chicken/NY/22409-4/99
GGCTACAGGAATGAGAAATGTTCCAGAGAAACCAAAGCCCAGAGGCCTTTTTGGAGCAATTGCTGGA
>A_/_H7N2|AY240895|A/chicken/NY/21586-8/99
GGCTACAGGAATGAGAAATGTTCCAGAGAAACCAAAGCCCAGAGGCCTTTTTGGAGCAATTGCTGGA
>A_/_H7N2|AY240893|A/chicken/NY/1387-8/98
GGCTACAGGAATGAGAAATGTTCCAGAGAATCCAAAGCCCAGAGGCCTTTTTGGAGCAATTGCTGGA
>A_/_H7N2|AY240891|A/chicken/NY/119256-7/01
GGCTACAGGAATGAGAAATGTTCCAGAGAAACCAAAGCCCAGAGGCCTTTTTGGAGCAATTGCTGGA
>A_/_H7N2|AY240890|A/chicken/NY/119055-7/01
GGCTACAGGAATGAGAAATGTTCCAGAGAAACCAAAGCCCAGAGGCCTTTTTGGAGCAATTGCTGGA
>A_/_H7N2|AY240888|A/chicken/NJ/608/02
GGCTACAGGAATGAGAAATGTTCCAGAGAAACCAAAGCCCAGAGGCCTTTTTGGAGCAATTGCTGGA
>A_/_H7N2|AY240887|A/chicken/NJ/15814-9/99
GGCTACAGGAATGAGAAATGTTCCAGAGAAACCAAAGCCCAGAGGCCTTTTTGGAGCAATTGCTGGA
>A_/_H7N2|AY240886|A/chicken/NJ/151244-18/02
GGCTACAGGAATGAGAAATGTTCCAGAGAAACCAAAGAAAAGAGGCCTTTTTGGAGCAATTGCTGGA
>A_/_H7N2|AY240885|A/chicken/NJ/150383-7/02
GGCTACAGGAATGAGAAATGTTCCAGAGAAACCAAAGAAAAGAGGCCTTTTTGGAGCAATTGCTGGA
>A_/_H7N2|AY240884|A/chicken/NJ/118878-5/01
GGCTACAGGAATGAGAAATGTTCCAGAGAAACCAAAGCCAAGAGGCCTTTTTGGAGCAATTGCTGGA
>A_/_H7N2|AY240883|A/chicken/FL/90348-4/01
GGCTACAGGAATGAGAAATGTTCCAGAGAAACCAAAGCCCAGAGGCCTTTTTGGAGCAATTGCTGGA
>A_/_H7N2|AY240882|A/avian/NY/7729-6/00
GGCTACAGGAATGAGAAATGTTCCAGAGAAACCAAAGCCCAGAGGCCTTTTTGGAGCAATTGCTGGA
>A_/_H7N2|AY240881|A/avian/NY/81746-5/00
GGCTACAGGAATGAGAAATGTTCCAGAGAAACCAAAGCCCAGAGGCCTTTTTGGAGCAATTGCTGGA
>A_/_H7N2|AY240880|A/avian/NY/76247-3/00
GGCTACAGGAATGAGAAATGTTCCAGAGAAACCAAAGCCAAGAGGCCTTTTTGGAGCAATTGCTGGA
>A_/_H7N2|AY240879|A/avian/NY/74211-2/00
GGCTACAGGAATGAGAAGTGTTCCAGAGAAACCAAAGCCCAGAGGCCTTTTTGGAGCAATTGCTGGA
>A_/_H7N2|AY240878|A/avian/NY/70411-12/00
GGCTACAGGAATGAGAAATGTTCCAGAGAAACCAAAGCCCAGAGGCCTTTTTGGAGCAATTGCTGGA
>A_/_H7N2|AY240877|A/avian/NY/118353-1/2001
GGCTACAGGAATGAGAAATGTTCCAGAGAAACCAAAGCCAAGAGGCCTTTTTGGAGCAATTGCTGGA
>A_/_H7N2|AF072398|A/Chicken/Pennsylvania/13552-1/98
GGCTACAGGAATGAGAAATGTTCCAGAGAATCCAAAGCCCAGAGGCCTTTTTGGAGCAATTGCTGGA
>A_/_H7N2|AF072397|A/Turkey/Pennsylvania/7975/97
GGCTACAGGAATGAGAAATGTTCCAGAGAATCCAAAGCCCAGAGGCCTTTTTGGAGCAATTGCTGGA
>A_/_H7N2|AF072396|A/Chicken/New_York/6777-3/97
GGCTACAGGAATGAGAAATGTTCCAGAGAATCCAAAGCCCAGAGGCCTTTTTGGAGCAATTGCTGGA
>A_/_H7N2|AF072395|A/Chicken/Pennsylvania/11767-1/97
GGCTACAGGAATGAGAAATGTTCCAGAGAATCCAAAGCCCAGAGGCCTTTTTGGAGCAATTGCTGGA
>A_/_H7N2|CY094951|A/chicken/New_York/16326-3/2005
GGCTACAGGAATGAGAAATGTTCCAGAGAAACCAAAGCCAAGAGGCCTTTTTGGAGCAATTGCTGGA
>A_/_H7N2|CY095036|A/chicken/New_York/31621-6/2005
GGCTACAGGAATGAGAAATGTTCCAGAGAAACCAAAGCCCAGAGGCCTTTTTGGAGCAATTGCTGGA
>A_/_H7N2|CY095108|A/chicken/New_York/79672/2005
GGCTACAGGAATGAGAAATGTTCCAGAGAAACCAAAGAAAAGAGGCCTTTTTGGAGCAATTGCTGGA
>A_/_H7N2|AB558260|A/chicken/NY/119055-7/2001
GGCTACAGGAATGAGAAATGTTCCAGAGAAACCAAAGCCCAGAGGCCTTTTTGGAGCAATTGCTGGA
>A_/_H7N2|MN400391|A/chicken/Moscow/NJ294598-12/2017
GGCTACAGGAATGAGAAATGTTCCAGAGAAACCAAAGAAAAGAGGCCTTTTTGGAGCAATTGCTGGA
>A_/_H7N2|MT379539|A/chicken/NJ/294598-MA-9G12(18A)/2004
GGCTACAGGAATGAGAAATGTTCCAGAGAAACCAAAGACAAGAGGCCTTTTTGGAGCAATTGCTGGA
>A_/_H7N2|MT379538|A/chicken/NJ/294598-MA-9E11(11)/2004
GGCTACAGGAATGAGAAATGTTCCAGAGAAACCAAAGACAAGAGGCCTTTTTGGAGCAATTGCTGGA
>A_/_H7N2|MT379537|A/chicken/NJ/294598-MA-9E11(10)/2004
GGCTACAGGAATGAGAAATGTTCCAGAGAAACCAAAGACAAGAGGCCTTTTTGGAGCAATTGCTGGA
>A_/_H7N2|MT379536|A/chicken/NJ/294598-MA-9E11(8)/2004
GGCTACAGGAATGAGAAATGTTCCAGAGAAACCAAAGACAAGAGGCCTTTTTGGAGCAATTGCTGGA
>A_/_H7N2|MT379535|A/chicken/NJ/294598-MA-7H9(1A)/2004
GGCTACAGGAATGAGAAATGTTCCAGAGAAACCACAGAAAAGAGGCCTTTTTGGAGCAATTGCTGGA
>A_/_H7N2|MT379533|A/chicken/NJ/294598-MA-7D11(2-6)/2004
GGCTACAGGAATGAGAAATGTTCCAGAGAAACCAAAGACAAGAGGCCTTTTTGGAGCAATTGCTGGA
>A_/_H7N2|MT379532|A/chicken/NJ/294598-MA-7D11(2-1)/2004
GGCTACAGGAATGAGAAATGTTCCAGAGAAACCAAAGACAAGAGGCCTTTTTGGAGCAATTGCTGGA
>A_/_H7N2|MT379530|A/chicken/NJ/294598-MA/2004
GGCTACAGGAATGAGAAATGTTCCAGAGAAACCAAAGACAAGAGGCCTTTTTGGAGCAATTGCTGGA
>A_/_H7N2|MF988323|A/chicken/New_York/22409-4/1999
GGCTACAGGAATGAGAAATGTTCCAGAGAAACCAAAGCCCAGAGGCCTTTTCGGAGCAATTGCTGGA
>A_/_H7N3|CY136003|A/mallard/Interior_Alaska/10BM06909R0/2010
GGCTACAGGGATGAGAAACGTCCCAGAGAACCCCAAGACCAGAGGCCTTTTTGGAGCGATTGCTGGA
>A_/_H7N3|CY135963|A/mallard/Interior_Alaska/10BM06838R0/2010
GGCTACAGGGATGAGAAACGTCCCAGAGAACCCCAAGACCAGAGGCCTTTTTGGAGCGATTGCTGGA
>A_/_H7N3|CY135819|A/mallard/Interior_Alaska/10BM05860R0/2010
GGCTACAGGGATGAGAAACGTCCCAGAGAACCCCAAGACCAGAGGCCTTTTTGGAGCGATTGCTGGA
>A_/_H7N3|CY135851|A/northern_pintail/Interior_Alaska/10BM06303R0/2010
GGCTACAGGGATGAGAAACGTCCCAGAGAACCCCAAGACCAGAGGCCTTTTTGGAGCGATTGCTGGA
>A_/_H7N7|CY138834|A/green-winged_teal/New_Brunswick/00392/2010
GGCTACAGGGATGAGAAACGTCCCAGAGAACCCCAAGACCAGAGGCCTTTTTGGAGCGATTGCTGGA
>A_/_H7N7|CY138801|A/mallard/Nova_Scotia/00372/2010
GGCTACAGGGATGAGAAACGTCCCAGAGAACCCCAAGACCAGAGGCCTTTTTGGAGCGATTGCTGGA
>A_/_H7N3|CY135591|A/mallard/Interior_Alaska/10BM04564R1/2010
GGCTACAGGGATGAGAAACGTCCCAGAGAACCCCAAGACCAGAGGCCTTTTTGGAGCGATTGCTGGA
>A_/_H7N4|CY133777|A/mallard/Missouri/10MO053/2010
GGCTACAGGGATGAGAAACGTTCCAGAGAACCCCAAGACCAGAGGCCTTTTTGGAGCGATTGCTGGA
>A_/_H7N3|CY133729|A/northern_shoveler/Mississippi/11OS289/2011
GGCTACAGGGATGAGAAACGTCCCAGAGAACCCCAAGACCAGAGGCCTTTTTGGAGCGATTGCTGGA
>A_/_H7N7|CY133721|A/northern_shoveler/Mississippi/11OS202/2011
GGCTACAGGGATGAGAAACGTCCCAGAGAACCCCAAGACCAGAGGCCTTTTTGGAGCGATTGCTGGA
>A_/_H7N7|CY133677|A/American_green-winged_teal/Mississippi/11OS255/2011
GGCTACAGGGATGAGAAACGTCCCAGAGAACCCCAAGACCAGAGGCCTTTTTGGAGCGATTGCTGGA
>A_/_H7N3|CY133669|A/American_green-winged_teal/Mississippi/11OS250/2011
GGCTACAGGGATGAGAAACGTCCCAGAGAACCCCAAGACCAGAGGCCTTTTTGGAGCGATTGCTGGA
>A_/_H7N9|CY133649|A/northern_shoverl/Mississippi/11OS145/2011
GGCTACAGGGATGAGAAACGTCCCAGAGAACCCCAAGACCAGAGGCCTTTTTGGAGCGATTGCTGGA
>A_/_H7N3|CY133416|A/northern_shoveler/Missouri/10OS4750/2010
GGCTACAGGGATGAGAAACGTCCCAGAGAACCCCAAGACCAGAGGCCTTTTTGGAGCGATTGCTGGA
>A_/_H7N3|CY133408|A/gadwall/Missouri/10OS4731/2010
GGCTACAGGGATGAGAAACGTCCCAGAGAACCCCAAGACCAGAGGCCTTTTTGGAGCGATTGCTGGA
>A_/_H7N7|CY133365|A/northern_shoveler/Missouri/10OS4632/2010
GGCTACAGGGATGAGAAACGTCCCAGAGAGCCCCAAGGCCAGAGGCCTTTTTGGAGCGATTGCTGGA
>A_/_H7N3|CY133314|A/mallard/Wisconsin/10OS3171/2010
GGCTACAGGGATGAAAAACGTTCCGGAGAACCCCAAGACCAGAGGCCTTTTTGGAGCAATTGCTGGA
>A_/_H7N8|CY133274|A/American_black_duck/Wisconsin/10OS3949/2010
GGCTACAGGGATGAGAAACGTCCCAGAGAACCCCAAGACCAGAGGCCTTTTTGGAGCGATTGCTGGA
>A_/_H7N3|CY133177|A/northern_shoveler/Wisconsin/10OS3226/2010
GGCTACAGGGATGAAAAACGTTCCGGAGAACCCCAAGACCAGAGGCCTTTTTGGAGCAATTGCTGGA
>A_/_H7N6|CY133129|A/common_goldeneye/Wisconsin/10OS4202/2010
GGCTACAGGGATGAGAAACGTCCCAGAGAACCCCAAGACCAGAGGCCTTTTTGGAGCGATTGCTGGA
>A_/_H7N3|CY133037|A/American_green-winged_teal/Illinois/10OS4014/2010
GGCTACAGGGATGAGAAATGTCCCAGAGAACCCCAAGACCAGAGGCCTTTTTGGAGCGATTGCTGGA
>A_/_H7N7|CY132997|A/American_green-winged_teal/Illinois/10OS3368/2010
GGCTACAGGGATGAGAAACGTCCCAGAGAACCCCAAGACCAGAGGCCTTTTTGGAGCGATTGCTGGA
>A_/_H7N3|CY132877|A/northern_pintail/Illinois/10OS3959/2010
GGCCACAGGGATGAGAAACGTCCCAGAGAACCCCAAGACCAGAGGCCTTTTTGGAGCGATTGCTGGA
>A_/_H7N3|CY130388|A/northern_pintail/Interior_Alaska/10BM02539R0/2010
GGCTACAGGGATGAGAAACGTCCCAGAGAACCCCAAGACCAGAGGCCTTTTTGGAGCGATTGCTGGA
>A_/_H7N8|CY132509|A/mallard/Ohio/11OS2010/2011
GGCCACAGGGATGAAAAACGTTCCGGAGAACCCCAAGACCAGAGGCCTTTTTGGAGCAATTGCTGGA
>A_/_H7N7|CY132141|A/mallard/Missouri/10MO0551/2010
GGCTACAGGGATGAGAAACGTCCCAGAGAACCCCAAGACCAGAGGCCTTTTTGGAGCGATTGCTGGA
>A_/_H7N6|CY129418|A/black_scoter/New_Brunswick/00003/2009
GGCTACAGGAATGAAAAACGTCCCAGAAAACCCCAAGACCAGAGGCCTTTTTGGAGCAATTGCCGGA
>A_/_H7N3|CY129334|A/American_black_duck/New_Brunswick/02490/2007
GGCTACAGGAATGAGAAACGTCCCAGAGAACCCCAAGACCAGAGGCCTTTTTGGAGCGATTGCTGGA
>A_/_H7N3|CY129326|A/American_black_duck/New_Brunswick/04388/2007
GGCTACAGGAATGAGAAACGTCCCAGAGAACCCCAAGACCAGAGGCCTTTTTGGAGCGATTGCTGGA
>A_/_H7N4|CY128860|A/mallard/Nova_Scotia/02286/2007
GGCTACAGGAATGAGAAACGTCCCAGAGAACCCCAAGACCAGAGGCCTTTTTGGAGCGATTGCTGGA
>A_/_H7N3|CY128714|A/American_black_duck/New_Brunswick/02493/2007
GGCTACAGGAATGAGAAACGTCCCAGAGAACCCCAAGACCAGAGGCCTTTTTGGAGCGATTGCTGGA
>A_/_H7N9|CY127253|A/ruddy_turnstone/Delaware_Bay/220/1995
GGCTACAGGAATGAAAAATGTCCCAGAGAATCCCAAGACCAGAGGCCTTTTTGGAGCAATTGCTGGA
>A_/_H7N9|JX899803|A/guinea_fowl/Nebraska/17096-1/2011
GGCTACAGGGATGAGAAACGTCCCAGAGAACCCCAAGACCAGAGGCCTTTTTGGAGCGATTGCTGGA
>A_/_H7N7|JN244245|A/duck/Korea/A76/10
AGCAACAGGGATGAAGAATGTTCCTGAGATTCCAAAGGGAAGGGGTCTATTTGGTGCTATAGCAGGT
>A_/_H7N7|JN244243|A/duck/Korea/A79/10
AGCAACAGGGATGAAGAATGTTCCTGAGATTCCAAAGGGAAGGGGTCTATTTGGTGCTATAGCAGGT
>A_/_H7N7|JN244241|A/duck/Korea/JSM/10
AGCAACAGGGATGAAGAATGTTCCTGAGATTCCAAGAGGAAGAGGTCTATTTGGTGCTATAGCAGGT
>A_/_H7N7|JN244240|A/duck/Korea/LSY/10
AGCAACAGGGATGAAGAATGTTCCTGAGATTCCAAGAGGAAGAGGTCTATTTGGTGCTATAGCAGGT
>A_/_H7N6|JN244238|A/duck/Korea/A117/10
AGCAACAGGGATGAAGAATGTTCCTGAGATTCCAAGAGGAAGAGGTCTATTTGGTGCTATAGCAGGT
>A_/_H7N7|JN244227|A/wild_bird/Korea/A330/09
AGCAACAGGGATGAAGAATGTTCCTGAGATTCCAAAGGGAAGAGGTCTATTTGGTGCTATAGCAGGT
>A_/_H7N6|CY125373|A/black_scoter/New_Brunswick/00014/2009
GGCTACAGGAATGAAAAACGTCCCAGAAAACCCCAAGACCAGAGGCCTTTTTGGAGCAATTGCCGGA
>A_/_H7N1|JQ973643|A/Baer's_pochard/HuNan/414/2010(H7N1)
GGCAACAGGAATGAAAAATGTTCCCGAACTCCCAAAGGGAAGAGGCCTATTTGGTGCTATAGCGGGT
>A_/_H7N5|CY120555|A/mallard/California/1390/2010
GGCTACAGGGATGAGAAACGTCCCAGAGAACCCCAAGACCAGAGGCCTTTTTGGAGCGATTGCTGGA
>A_/_H7N3|JQ906576|A/duck/Zhejiang/12/2011
AGCAACAGGGATGAAGAATGTTCCTGAGACTCCAAAGGGAAGAGGCCTATTTGGTGCTATAGCAGGT
>A_/_H7N3|JQ906574|A/duck/Zhejiang/10/2011
AGCAACAGGGATGAAGAATGTTCCTGAGACTCCAAAGGGAAGAGGCCTATTTGGTGCTATAGCAGGT
>A_/_H7N3|JQ906573|A/duck/Zhejiang/2/2011
AGCAACAGGGATGAAGAATGTTCCTGAGACTCCAAAGGGAAGAGGCCTATTTGGTGCTATAGCAGGT
>A_/_H7N1|AB702678|A/duck/Iwate/0303001/2012
GGCAACAGGGATGAAAAATGTCCCCGAACTCCCAAAGGGAAGAGGCCTATTTGGTGCTATAGCGGGT
>A_/_H7N1|AB698075|A/duck/Iwate/301012/2012
GGCAACAGGGATGAAAAATGTCCCCGAACTCCCAAAGGGAAGAGGCCTATTTGGTGCTATAGCGGGT
>A_/_H7N1|AB698074|A/duck/Iwate/301007/2012
GGCAACAGGGATGAAAAATGTCCCCGAACTCCCAAAGGGAAGAGGCCTATTTGGTGCTATAGCGGGT
>A_/_H7N7|AB698073|A/duck/Hokkaido/W63/2011
GGCAACAGGGATGAAAAATGTTCCCGAACTCCCCAAGGGAAGAGGCCTATTTGGTGCTATAGCGGGT
>A_/_H7N7|AB698072|A/duck/Hokkaido/W62/2011
GGCAACAGGGATGAAAAATGTTCCCGAACTCCCAAAGGGAAGAGGCCTATTTGGTGCTATAGCGGGT
>A_/_H7N7|CY107860|A/tern/Potsdam/343/1979
GGCAACAGGGATGAAGAACGTTCCTGAAATTCCAAAAGGGAGAGGACTATTTGGTGCCATAGCGGGT
>A_/_H7N7|CY107857|A/turkey/Ireland/PV8/1995
GGCAACAGGGATGAAGAACGTTCCTGAGATTCCAAAAGGAAGAGGCCTATTTGGTGCCATAGCGGGT
>A_/_H7N7|CY107856|A/turkey/Germany/R11/2001
GGCAACAGGAATGAAGAATGTTCCCGAAATCCCAAAGGGAAGAGGCCTATTTGGTGCTATAGCGGGT
>A_/_H7N1|CY107853|A/mallard/Germany/NVP41/2004
GGCAACAGGAATGAAGAATGTTCCCGAAGTCCCAAAGGGAAGAGGCCTATTTGGTGCTATAGCGGGT
>A_/_H7N7|CY107850|A/duck/Potsdam/15/1980
GGCAACAGGGATGAAGAACGTTCCTGAAATTCCAAAAGGGAGAGGACTATTTGGTGCCATAGCGGGT
>A_/_H7N5|CY102108|A/shorebird/Delaware_Bay/274/1994
AGCCACGGGAATGAGGAATGTCCCAGAGAATCCAAAGACTAGAGGACTTTTTGGAGCAATTGCTGGA
>A_/_H7N3|CY102196|A/ruddy_turnstone/Delaware_Bay/135/1996
GGCTACAGGAATGAGAAATGTCCCAGAGAATCCCAAGACCAGAGGCCTTTTTGGAGCGATTGCTGGA
>A_/_H7N3|CY102704|A/shorebird/Delaware_Bay/53/2002
GGCTACAGGAATGAGAAATGTCCCAGAGAATCCCAAGACCAGGGGTCTCTTTGGAGCAATTGCTGGA
>A_/_H7N3|CY102967|A/laughing_gull/Delaware_Bay/42/2006
GGCTACAGGAATGAGAAACGTCCCAGAGAACCCCAAGACCAGGGGCCTTTTTGGAGCGATTGCTGGA
>A_/_H7N3|CY102975|A/ruddy_turnstone/Delaware_Bay/281/2006
GGCTACAGGAATGAGAAACGTCCCAGAGAACCCCAAGACCAGGGGCCTTTTTGGAGCGATTGCTGGA
>A_/_H7N3|CY102991|A/shorebird/Delaware_Bay/332/2006
GGCTACAGGAATGAGAAACGTCCCAGAGAACCCCAAGACCAGGGGCCTTTTTGGAGCGATTGCTGGA
>A_/_H7N3|CY103007|A/shorebird/Delaware_Bay/513/2006
GGCTACAGGAATGAGAAACGTCCCAGAGAACCCCAAGACCAGGGGCCTTTTTGGAGCGATTGCTGGA
>A_/_H7N3|CY103110|A/mallard/Alberta/243/2006
GGCTACAGGAATGAGAAACGTCCCAGAGAACCCCAAGACCAGAGGCCTTTTTGGAGCGATTGCCGGA
>A_/_H7N3|CY103178|A/ruddy_turnstone/Delaware_Bay/124/2007
GGCTACAGGAATGAGAAACGTCCCAGAAAACCCCAAGACCAGAGGCCTTTTTGGAGCGATTGCCGGA
>A_/_H7N7|JN966905|A/swan/Czech_Republic/5416/2011
GGCAACAGGAATGAAAAATGTTCCCGAGATCCCAAAGGGTAGAGGCCTATTTGGTGCTATAGCGGGT
>A_/_H7N3|CY094461|A/green-winged_teal/California/11275/2008
GGCTACAGGAATGAGAAACGTCCCGGAGAACCCCAAAACCAGAGGCCTTTTTGGAGCAATTGCTGGA
>A_/_H7N3|CY094573|A/green-winged_teal/California/1841/2009
GGCTACAGGAATGAGAAACGTCCCGGAGAACCCCAAAACCAGAGGCCTTTTTGGAGCAATTGCTGGA
>A_/_H7N7|CY095600|A/shoveler/Italy/2698-27/2006
GGCAACAGGAATGAAGAATGTTCCCGAAATTCCAAAGGGAAGAGGCCTATTTGGTGCTATAGCGGGT
>A_/_H7N7|AB622425|A/duck/Hokkaido/1/2010
AGCAACAGGGATGAAGAATGTTCCTGAGATTCCAAAGGGAAGAGGTCTATTTGGTGCTATAGCAGGT
>A_/_H7N3|CY076856|A/cinnamon_teal/California/JN1310/2007
GGCTACAGGAATGAGAAACGTCCCAGAGAACCCCAAGACCAGAGGCCTTTTTGGAGCGATTGCCGGA
>A_/_H7N3|CY076816|A/cinnamon_teal/California/JN611/2006
GGCTACAGGAATGAGAAACGTCCCAGAGAACCCCAAGACCAGAGGCCTTTTTGGAGCGATTGCTGGA
>A_/_H7N7|AB558265|A/duck/Chiba/20/2009
AGCAACAGGGATGAAGAATGTTCCTGAGATTCCAAAGGGAAGAGGTCTATTTGGTGCTATAGCAGGT
>A_/_H7N7|AB558264|A/duck/Tsukuba/922/2008
AGCAACAGGGATGAAGAATGTTCCTGAGACTCCAAAGGGAAGAGGTCTATTTGGTGCTATAGCGGGT
>A_/_H7N7|AB558263|A/duck/Tsukuba/700/2007
AGCAACAGGGATGAAGAATGTTCCCGAGATTCCAAAGGGAAGAGGCCTATTTGGTGCTATAGCAGGT
>A_/_H7N7|AB558261|A/duck/Tsukuba/30/2007
AGCAACAGGGATGAAGAATGTTCCTGAGACTCCAAAGGGAAGAGGTCTATTTGGTGCTATAGCGGGT
>A_/_H7N7|AB558257|A/duck/Shiga/B149/2007
AGCAACAGGGATGAAGAATGTTCCTGAGATTCCAAAGGGAAGAGGTCTATTTGGTGCTATAGCAGGT
>A_/_H7N3|AB558255|A/duck/Shimane/137/2006
AGCAACAGGAATGAAGAATGTTCCTGAAATTCCAAAGGGAAGAGGTCTATTTGGTGCTATAGCGGGT
>A_/_H7N3|AB558254|A/duck/Shimane/83/2006
AGCAACAGGAATGAAGAATGTTCCTGAGATTCCAAAGGGAAGAGGTCTATTTGGTGCTATAGCGGGT
>A_/_H7N3|AB558259|A/chicken/NJ/15086-3/1994
GGCTACAGGAATGAGAAATGTCCCAGAGAATCCAAAGACCAGAGGCCTTTTTGGAGCAATTGCTGGA
>A_/_H7N3|GQ921322|A/chicken/British_Columbia/NS-01827-4/2004
GGCTACAGGAATGAGAAACGTTCCAGAGAACCCCAAGACCAGAGGCCTTTTTGGAGCGATTGCTGGA
>A_/_H7N7|HQ283357|A/swan/Slovenia/53/2009
GGCAACAGGAATGAAAAATGTTCCCGAACTCCCAAAGGGAAGAGGCCTATTTGGTGCTATAGCGGGT
>A_/_H7N9|HQ244407|A/Anas_crecca/Spain/1460/2008
GGCAACAGGAATGAAAAATGTTCCTGAAATCCCAAAGGGAAGAGGCCTATTTGGTGCTATAGCGGGT
>A_/_H7N3|HM849003|A/tufted_duck/PT/13771/2006
GGCAACAGGAATGAAGAATGTTCCCGAAATCCCAAAGGGAAGAGGCCTATTTGGTGCTATAGCGGGT
>A_/_H7N1|GQ401157|A/duck/Denmark/53-147-8/2008
GGCAACAGGAATGAAGAATGTTCCCGAAATCCCAAAGGGAAGAGGCCTATTTGGCGCTATAGCGGGT
>A_/_H7N9|CY067678|A/blue-winged_teal/Guatemala/CIP049-02/2008
GGCTACAGGAATGAGAAACGTCCCAGAGAACCCCAAAACCAGAGGCCTCTTTGGAGCGATTGCTGGA
>A_/_H7N9|CY067670|A/blue-winged_teal/Guatemala/CIP049-01/2008
GGCTACAGGAATGAGAAACGTCCCAGAGAACCCCAAAACCAGAGGCCTCTTTGGAGCGATTGCTGGA
>A_/_H7N3|HM346485|A/chicken/Chakwal/NARC-35/2001
GGCAACAGGGATGAAGAACGTTCCTGAAATTCCAAAAGGAAGAGGCCTATTTGGTGCCATAGCGGGT
>A_/_H7N6|CY061610|A/duck/Victoria/512/2007
GGCAACAGGGATGAAGAATGTTCCTGAAATCCCAAGAAAAAGAGGTTTATTCGGCGCCATAGCTGGG
>A_/_H7N7|CY061602|A/duck/Victoria/1976
GGCAACAGGGATGAAGAATGTTCCTGAAATTCCGAAGAAGAGAGGTTTATTTGGCGCCATAGCTGGG
>A_/_H7N3|FJ750852|A/duck/Korea/BC10/2007
AGCAACAGGGATGAAGAATGTTCCTGAGACTCCAAAGGGAAGAGGTCTATTTGGTGCTATAGCGGGT
>A_/_H7N7|FJ750862|A/mallard/Korea/GG2/2007
AGCAACAGGGATGAAGAATGTTCCTGAGACTCCAAAGGGAAGAGGTCTATTTGGTGCTATAGCGGGT
>A_/_H7N3|AB269693|A/turkey/Oregon/71
GGCTACAGGAATGAGAAATGTCCCGGAAAATCCAAAGACTAGAGGACTCTTCGGGGCAATTGCTGGA
>A_/_H7N3|M31689|A/turkey/Oregon/1971
GGCTACAGGAATGAGAAATGTCCCGGAAAATCCAAAGACTAGAGGACTCTTCGGGGCAATTGCTGGA
>A_/_H7N2|AF202235|A/turkey/Israel/Ramon/79
GGCAACAGGGATGAAGAACGTTCCTGAAATTCCAAAAGGAAGAGGCCTATTTGGTGCCATAGCGGGT
>A_/_H7N0|GU052914|A/pintail/Alberta/21/1979
GGCTACAGGAATGAGAAATGTCCCAGAGAATCCAAAGACCAGAGGACTTTTTGGAGCAATTGCTGGA
>A_/_H7N0|GU052907|A/duck/Alberta/49/1976
GGCTACAGGAATGAGAAATGTCCCAGAAAATCCAAAGACCAGAGGACTTTTTGGAGCAATTGCTGGA
>A_/_H7N1|GQ221699|A/duck/Taiwan
GGCAACAGGGATGAAGAACGTTCCTGAAATTCCAAAAGGAAGAGGCCTATTTGGTGCCATAGCGGGT
>A_/_H7N3|GU186610|A/turkey/MN/24552/1982
GGCTACAGGAATGAGAAATGTCCCAGAGAACCCAAAGACCAGAGGACTTTTTGGAGCAATTGCTGGA
>A_/_H7N1|GU052954|A/ostrich/South_Africa/1991
GGCTACAGGGATGAAGAACGTTCCTGAAATTCCAAAAGGAAGAGGCCTATTTGGCGCCATAGCGGGT
>A_/_H7N1|GU052961|A/softbill/California/33445-136/1992
GGCAACAGGGATGAAGAACGTTCCTGAAACTCCAAAAGGAAGAGGCCTATTTGGTGCCATAGCGGGT
>A_/_H7N1|GU186594|A/softbill/CA/33445-158/1992
GGCAACAGGGATGAAGAACGTTCCTGAAACTCCAAAAGGAAGAGGCCTATTTGGTGCCATAGCGGGT
>A_/_H7N3|AB450437|A/duck/Alaska/3111/1993
GGCTACAGGAATGAGAAATGTCCCAGAGAATCCCAAGACCAGAGGCCTTTTTGGAGCAATTGCTGGA
>A_/_H7N1|GU052999|A/turkey/Italy/977/1999
GGCAACAGGGATGAAGAATGTTCCCGAAATTCCAAAGGGAAGAGGCCTATTTGGTGCTATAGCGGGT
>A_/_H7N1|GU052984|A/turkey/Italy/4482/1999
GGCAACAGGGATGAAGAATGTTCCCGAAATTCCAAAGGGAAGAGGCCTATTTGGTGCTATAGCGGGT
>A_/_H7N1|GU052992|A/turkey/Italy/4426/1999
GGCAACAGGGATGAAGAATGTTCCCGAAATTCCAAAGGGAAGAGGCCTATTTGGTGCTATAGCGGGT
>A_/_H7N1|GU053015|A/turkey/Italy/3675/1999
GGCAACAGGGATGAAGAATGTTCCCGAAATTCCAAAGGGAAGAGGCCTATTTGGTGCTATAGCGGGT
>A_/_H7N1|GU052976|A/turkey/Italy/3283/1999
GGCAACAGGGATGAAGAATGTTCCCGAAATTCCAAAGGGAAGAGGCCTATTTGGTGCTATAGCGGGT
>A_/_H7N1|GU052969|A/turkey/Italy/2732/1999
GGCAACAGGGATGAAGAATGTTCCCGAAATTCCAAAGGGAAGAGGCCTATTTGGTGCTATAGCGGGT
>A_/_H7N3|GU051495|A/pintail/Minnesota/423/1999
GGCTACAGGAATGAGAAATGTCCCAGAGAATCCCAAGACCAGGGGCCTCTTTGGAGCGATTGCTGGA
>A_/_H7N1|GU052938|A/chicken/Italy/1067/1999
GGCAACAGGGATGAAGAATGTTCCCGAAATTCCAAAGGGAAGAGGCCTATTTGGTGCTATAGCGGGT
>A_/_H7N1|GU053007|A/turkey/Italy/2379/2000
GGCAACAGGGATGAAGAATGTTCCCGAAATTCCAAAGGGAAGAGGCCTATTTGGTGCTATAGCGGGT
>A_/_H7N3|GU053030|A/mallard/Netherlands/12/2000
GGCAACAGGAATGAAGAATGTTCCCGAAATCCCAAAGGGAAGAGGCCTATTTGGTGCTATAGCGGGT
>A_/_H7N3|GU053270|A/mallard/Maryland/423/2001
GGCTACAGGAATGAGAAATGTCCCAGAGAATCCCAAGACCAGGGGCCTCTTTGGAGCAATTGCTGGA
>A_/_H7N3|GU053263|A/American_black_duck/Maryland/415/2001
GGCTACAGGAATGAGAAATGTCCCAGAGAATCCCAAGACCAGGGGCCTCTTTGGAGCAATTGCTGGA
>A_/_H7N7|GU053135|A/mallard/Sweden/85/2002
GGCAACAGGAATGAAGAATGTTCCCGAAATCCCAAAGGGAAGAGGCCTATTTGGTGCTATAGCGGGT
>A_/_H7N7|GU053143|A/mallard/Sweden/105/2002
GGCAACAGGAATGAAGAATGTTCCTGAAATCCCGAAGGGAAGAGGCCTGTTTGGTGCTATAGCGGGT
>A_/_H7N3|GU053291|A/blue-winged_teal/Ohio/658/2004
GGCTACAGGAATGAGAAACGTCCCAGAGAACCCCAAGGCCAGAGGCCTTTTTGGAGCGATTGCTGGA
>A_/_H7N3|GU053284|A/green-winged_teal/Ohio/648/2004
GGCTACAGGAATGAGAAACGTCCCAGAGAACCCCAAGGCCAGAGGCCTTTTTGGAGCGATTGCTGGA
>A_/_H7N3|AY650270|A/GSC_chicken/British_Columbia/04
GGCTACAGGAATGAGAAACGTCCCAGAGAACCCCAAGACCAGAGGCCTTTTTGGAGCGATTGCTGGA
>A_/_H7N3|GU051847|A/northern_shoveler/North_Carolina/674-516/2005
GGCTACAGGAATGAGAAACGTCCCAGAGAACCCCAAGACCAGAGGCCTTTTTGGAGCGATTGCTGGA
>A_/_H7N3|GU051840|A/northern_shoveler/North_Carolina/6412-050/2005
GGCTACAGGAATGAGAAACGTCCCAGAGAACCCCAAGACCAGAGGCCTTTTTGGAGCGATTGCTGGA
>A_/_H7N6|GU186474|A/Northern_shoveler/NC/6412-052/2005
GGCTACAGGAATGAAAAACGTCCCAGAGAACCCCAAGACCAGAGGCCTTTTTGGAGCGATTGCTGGA
>A_/_H7N3|GU051710|A/sanderling/New_Jersey/369/2006
GGCTACAGGAATGAGAAACGTCCCAGAGAACCCCAAGACCAGGGGCCTTTTTGGAGCGATTGCTGGA
>A_/_H7N3|GU051703|A/sanderling/New_Jersey/355/2006
GGCTACAGGAATGAGAAACGTCCCAGAGAACCCCAAGACCAGGGGCCTTTTTGGAGCGATTGCTGGA
>A_/_H7N3|GU051586|A/sanderling/New_Jersey/148/2006
GGCTACAGGAATGAGAAACGTCCCAGAGAACCCCAAGACCAGGGGCCTTTTTGGAGCGATTGCTGGA
>A_/_H7N3|GU051826|A/ruddy_turnstone/New_Jersey/622/2006
GGCTACAGGAATGAGAAACGTCCCAGAGAACCCCAAGACCAGGGGCCTTTTTGGAGCGATTGCTGGA
>A_/_H7N3|GU051682|A/ruddy_turnstone/New_Jersey/612/2006
GGCTACAGGAATGAGAAACGTCCCAGAGAACCCCAAGACCAGGGGCCTTTTTGGAGCGATTGCTGGA
>A_/_H7N4|GU051854|A/ruddy_turnstone/New_Jersey/604/2006
GGCTACAGGAATGAGAAACGTCCCAGAGAACCCCAAGACCAGGGGCCTTTTTGGAGCGATTGCTGGA
>A_/_H7N3|GU051812|A/ruddy_turnstone/New_Jersey/594/2006
GGCTACAGGAATGAGAAACGTCCCAGAGAACCCCAAGACCAGGGGCCTTTTTGGAGCGATTGCTGGA
>A_/_H7N3|GU051785|A/ruddy_turnstone/New_Jersey/589/2006
GGCTACAGGAATGAGAAACGTCCCAGAGAACCCCAAGACCAGGGGCCTTTTTGGAGCGATTGCTGGA
>A_/_H7N3|GU051696|A/ruddy_turnstone/New_Jersey/577/2006
GGCTACAGGAATGAGAAACGTCCCAGAGAACCCCAAGACCAGGGGCCTTTTTGGAGCGATTGCTGGA
>A_/_H7N3|GU051778|A/ruddy_turnstone/New_Jersey/576/2006
GGCTACAGGAATGAGAAACGTCCCAGAGAACCCCAAGACCAGGGGCCTTTTTGGAGCGATTGCTGGA
>A_/_H7N3|GU051799|A/ruddy_turnstone/New_Jersey/569/2006
GGCTACAGGAATGAGAAACGTCCCAGAGAACCCCAAGACCAGGGGCCTTTTTGGAGCGATTGCTGGA
>A_/_H7N3|GU051819|A/ruddy_turnstone/New_Jersey/565/2006
GGCTACAGGAATGAGAAACGTCCCAGAGAACCCCAAGACCAGGGGCCTTTTTGGAGCGATTGCTGGA
>A_/_H7N3|GU051792|A/ruddy_turnstone/New_Jersey/562/2006
GGCTACAGGAATGAGAAACGTCCCAGAGAACCCCAAGACCAGGGGCCTTTTTGGAGCGATTGCTGGA
>A_/_H7N3|GU051689|A/ruddy_turnstone/New_Jersey/549/2006
GGCTACAGGAATGAGAAACGTCCCAGAGAACCCCAAGACCAGGGGCCTTTTTGGAGCGATTGCTGGA
>A_/_H7N3|GU051675|A/ruddy_turnstone/New_Jersey/518/2006
GGCTACAGGAATGAGAAACGTCCCAGAGAACCCCAAGACCAGGGGCCTTTTTGGAGCGATTGCTGGA
>A_/_H7N3|GU051600|A/ruddy_turnstone/New_Jersey/490/2006
GGCTACAGGAATGAGAAACGTCCCAGAGAACCCCAAGACCAGGGGCCTTTTTGGAGCGATTGCTGGA
>A_/_H7N3|GU051607|A/ruddy_turnstone/New_Jersey/215/2006
GGCTACAGGAATGAGAAACGTCCCAGAGAACCCCAAGACCAGGGGCCTTTTTGGAGCGATTGCTGGA
>A_/_H7N3|GU051656|A/ruddy_turnstone/New_Jersey/204/2006
GGCTACAGGAATGAGAAACGTCCCAGAGAACCCCAAGACCAGGGGCCTTTTTGGAGCGATTGCTGGA
>A_/_H7N3|GU051628|A/ruddy_turnstone/New_Jersey/199/2006
GGCTACAGGAATGAGAAACGTCCCAGAGAACCCCAAGACCAGGGGCCTTTTTGGAGCGATTGCTGGA
>A_/_H7N3|GU051669|A/ruddy_turnstone/New_Jersey/175/2006
GGCTACAGGAATGAGAAACGTCCCAGAGAACCCCAAGACCAGGGGCCTTTTTGGAGCGATTGCTGGA
>A_/_H7N3|GU051833|A/ruddy_turnstone/Delaware/880/2006
GGCTACAGGAATGAGAAACGTCCCAGAGAACCCCAAGACCAGGGGCCTTTTTGGAGCGATTGCTGGA
>A_/_H7N3|GU051805|A/ruddy_turnstone/Delaware/789/2006
GGCTACAGGAATGAGAAACGTCCCAGAGAACCCCAAGACCAGGGGCCTTTTTGGAGCGATTGCTGGA
>A_/_H7N3|GU051745|A/ruddy_turnstone/Delaware/779/2006
GGCTACAGGAATGAGAAATGTCCCAGAGAACCCCAAGACCAGGGGCCTTTTTGGAGCGATTGCTGGA
>A_/_H7N3|GU051759|A/ruddy_turnstone/Delaware/769/2006
GGCTACAGGAATGAGAAACGTCCCAGAGAACCCCAAGACCAGGGGCCTTTTTGGAGCGATTGCTGGA
>A_/_H7N8|GU228596|A/teal/Crimea/2027/2008
GGCAACAGGAATGAAAAATGTTCCTGAAATCCCAAAGGGAAGAGGCCTATTTGGTGCTATAGCGGGT
>A_/_H7N3|CY045375|A/American_green-winged_teal/California/44287-713/2007
GGCTACAGGAATGAGAAACGTCCCAGAGAACCCCAAGACCAGAGGCCTTTTTGGAGCGATTGCTGGA
>A_/_H7N7|AB517632|A/northern_pintail/Aomori/1001/2008
AGCAACAGGGATGAAGAATGTTCCTGAGACTCCAAAGGGAAGAGGTCTATTCGGTGCTATAGCGGGT
>A_/_H7N7|AB517641|A/northern_pintail/Akita/1370/2008
AGCAACAGGGATGAAGAATGTTCCTGAGACTCCAAAGGGAAGAGGTCTATTTGGTGCTATAGCGGGT
>A_/_H7N7|AB517639|A/northern_pintail/Akita/1369/2008
AGCAACAGGGATGAAGAATGTTCCTGAGACTCCAAAGGGAAGAGGTCTATTTGGTGCTATAGCGGGT
>A_/_H7N7|AB517637|A/northern_pintail/Akita/1368/2008
AGCAACAGGGATGAAGAATGTTCCTGAGACTCCAAAGGGAAGAGGTCTATTTGGTGCTATAGCGGGT
>A_/_H7N3|CY039540|A/green_winged_teal/California/AKS1370/2008
GGCTACAGGAATGAGAAACGTCCCAGAAAACCCCAAGACCAGAGGCCTTTTTGGAGCAATTGCTGGA
>A_/_H7N9|GU060482|A/goose/Czech_Republic/1848/2009
GGCAACAGGAATGAAAAATGTTCCCGAACTCCCAAAGGGAAGAGGCCTATTTGGTGCTATAGCGGGT
>A_/_H7N1|CY043840|A/mallard/Netherlands/22/2007
GGCAACAGGAATGAAGAATGTTCCCGAAATCCCAAAGGGAAGAGGCCTATTTGGTGCTATTGCGGGT
>A_/_H7N2|CY043832|A/mallard/Netherlands/29/2006
GGCAACAGGAATGAAGAATGTTCCCGAAATCCCAAAGGGAAGAGGCCTATTTGGTGCTATAGCGGGT
>A_/_H7N3|CY041839|A/turkey/Minnesota/1138/1980
GGCTACAGGAATGAGAAATGTCCCAGAGAATCCAAAGACCAGAGGACTTTTTGGAGCAATTGCTGGA
>A_/_H7N7|GQ240813|A/mute_swan/Hungary/5973/2007
GGCAACAGGAATGAAGAATGTTCCCGAAATCCCAAAGGGAAGAGGCCTATTTGGTGCTATAGCGGGT
>A_/_H7N2|GQ257381|A/ruddy_turnstone/New_Jersey/563/2006
GGCTACAGGAATGAGAAACGTCCCAGAGAACCCCAAGACCAGGGGCCTTTTTGGAGCGATTGCTGGA
>A_/_H7N8|CY041410|A/mallard/Netherlands/33/2006
GGCAACAGGAATGAAGAATGTTCCCGAAATCCCAAAGGGAAGAGGCCTATTTGGTGCTATAGCGGGT
>A_/_H7N3|CY039596|A/northern_shoveler/California/HKWF2031/2008
GGCTACAGGAATGAGAAACGTCCCAGAAAACCCCAAGACCAGAGGCCTTTTTGGAGCAATTGCTGGA
>A_/_H7N3|CY039580|A/northern_shoveler/California/HKWF1026/2007
GGCTACAGGAATGAGAAACGTCCCAGAGAACCCCAAAACCAGAGGCCTTTTTGGAGCGATTGCTGGA
>A_/_H7N3|CY035831|A/chicken/Pakistan/34668/1995
GGCAACAGGGATGAAGAACGTTCCTGAAATTCCAAAAGGAAGAGGCCTATTTGGTGCCATAGCGGGT
>A_/_H7N7|EU684262|A/ruddy_turnstone/DE/892/2006
GGCTACAGGAATGAGAAACGTCCCAGAGAACCCCAAGACCAGGGGCCTTTTTGGAGCGATTGCTGGA
>A_/_H7N9|EU684261|A/ruddy_turnstone/DE/1538/00
AGCTACCGGAATGAGAAATGTCCCAGAGAATCCCAAGACCAGAGGTCTCTTTGGAGCAATTGCAGGA
>A_/_H7N9|AB481212|A/duck/Mongolia/119/2008
AGCAACAGGGATGAAGAATGTTCCTGAGATTCCAAAGGGAAGAGGTCTATTTGGTGCTATAGCAGGT
>A_/_H7N3|CY037079|A/laughing_gull/Delaware_Bay/6/2006
GGCTACAGGAATGAGAAACGTCCCAGAGAACCCCAAGACCAGGGGCCTTTTTGGAGCGATTGCTGGA
>A_/_H7N1|FJ610056|A/Rhea/North_Carolina/39482/93
AGCTACAGGGATGAGGAATGTCCCAGAGAATCCAAAGACTAGGGGACTTTTTGGAGCAATTGCTGGA
>A_/_H7N3|CY036775|A/ruddy_turnstone/Delaware_Bay/108/2007
GGCTACAGGAATGAGAAACGTCCCAGAAAACCCCAAGACCAGAGGCCTTTTTGGAGCGATTGCCGGA
>A_/_H7N1|AB473543|A/duck/Mongolia/867/2002
AGCAACAGGGATGAAGAATGTTCCCGAGATTCCAAAGGGAAGAGGCCTATTTGGTGCTATAGCGGGT
>A_/_H7N3|EU500852|A/American_black_duck/NB/2538/2007
GGCTACAGGAATGAGAAACGTCCCAGAGAACCCCAAGACCAGAGGCCTTTTTGGAGCGATTGCTGGA
>A_/_H7N3|EU500844|A/Canada_goose/BC/3752/2007
GGCTACAGGAATGAGAAACGTCCCAGAGAATCCCAAGACCAGAGGCCTTTTTGGAGCGATTGCTGGA
>A_/_H7N2|EU980454|A/emu/TX/25414/1995
GGCTACAGGAATGAGAAATGTCCCAGAGAATCCCAAGACCAGAGGTCTTTTTGGAGCAATTGCTGGA
>A_/_H7N1|AB269694|A/duck/Hokkaido/143/03
AGCAACAGGGATGAAGAATGTCCCTGAGATTCCAAAGGGAAGAGGCCTATTTGGTGCTATAGCGGGT
>A_/_H7N6|AB450448|A/duck/Mongolia/720/2007
GGCAACAGGAATGAAGAATGTTCCCGAAATCCCAAAGGGAAGAGGCCTATTTGGTGCTATAGCGGGT
>A_/_H7N7|AB269695|A/duck/Taiwan/4201/99
AGCAACAGGGATGAAGAATGTCCCTGAGATTCCAAAGGGAAGAGGCCTATTTGGTGCTATAGCGGGT
>A_/_H7N7|CY033380|A/mallard/California/HKWF1971/2007
GGCTACAGGAATGAGAAACGTCCCAGAGAACCCCAAGACCAGAGGCCTTTTTGGAGCTATTGCTGGA
>A_/_H7N3|EU743008|A/Duck/PA/143585/01
GGCTACAGGAATGAGAAACGTCCCAGAGAACCCCAAGACCAGAGGCCTTTTTGGAGCGATTGCCGGA
>A_/_H7N3|CY031611|A/turkey/Italy/9739/2002
GGCAACAGGAATGAAGAATGTTCCCGAAATCCCAAAGGGAAGAGGCCTATTTGGTGCTATAGCGGGT
>A_/_H7N2|CY031028|A/duck/Italy/4609/2003
GGCAACAGGAATGAAGAATGTTCCCGAAATCCCAAAGGGAAGAGGCCTATTTGGTGCTATAGCGGGT
>A_/_H7N3|CY029913|A/turkey/Italy/4130/2004
GGCAACAGGAATGAAAAATGTTCCCGAAATCCCAAAGGGAAGAGGCCTATTTGGTGCTATTGCGGGT
>A_/_H7N3|CY029905|A/turkey/Italy/8535/02
GGCAACAGGAATGAAGAATGTTCCCGAAATCCCAAAGGGAAGAGGCCTATTTGGTGCTATAGCGGGT
>A_/_H7N2|U20461|A/duck/Hong_Kong/293/78
GGCAACAGGGATGAAGAACGTTCCTGAAATTCCAAAAGGAAGAGGCTTATTTGGTGCCATAGCGGGT
>A_/_H7N3|EU158110|A/Guinea_fowl/Italy/266184/02
GGCAACAGGAATGAAGAATGTTCCCGAAATCCCAAAGGGAAGAGGCCTATTTGGTGCTATAGCGGGT
>A_/_H7N3|EU158109|A/mallard/Italy/199/01
GGCAACAGGAATGAAGAATGTTCCCGAAATCCCAAAGGGAAGAGGCCTATTTGGTGCTATAGCGGGT
>A_/_H7N0|EF576989|A/duck/AB/AFLBs8734c16/2007
GGCTACAGGAATGAGAAACGTCCCAGAGAACCCCAAGACCAGAGGCCTTTTTGGAGCGATTGCTGGA
>A_/_H7N1|EF470586|A/Rhea/North_Carolina/39482/93
AGCTACAGGGATGAGGAATGTCCCAGAGAATCCAAAGACTAGGGGACTTTTTGGAGCAATTGCTGGA
>A_/_H7N3|EF470585|A/turkey/Utah/24721-10/1995
GGCTACAGGAATGAGAAATGTCCCAGAGAATCCCAAGACCAGAGGTCTTTTTGGAGCAATTGCTGGA
>A_/_H7N3|EF467826|A/chicken/England/4054/2006
GGCAACAGGAATGAAGAATGTTCCCGAAATCCCAAAGGGAAGAGGCCTATTTGGTGCTATAGCGGGT
>A_/_H7N3|EF467825|A/chicken/England/4266/2006
GGCAACAGGAATGAAGAATGTTCCCGAAATCCCAAAGGGAAGAGGCCTATTTGGTGCTATAGCGGGT
>A_/_H7N3|DQ525411|A/cinnamon_teal/Bolivia/4537/2001
GGCAACAGGGATGAGGAATGTTCCAGAAAAACCAAAGACAAGGGGGCTCTTTGGGGCAATTGCTGGT
>A_/_H7N1|CY006037|A/turkey/Italy/4169/99
GGCAACAGGGATGAAGAATGTTCCCGAAGTTCCAAAGGGAAGAGGCCTATTTGGTGCTATAGCGGGT
>A_/_H7N2|CY006029|A/duck/Hong_Kong/293/1978
GGCAACAGGGATGAAGAACGTTCCTGAAATTCCAAAAGGAAGAGGCTTATTTGGTGCCATAGCGGGT
>A_/_H7N1|CY005983|A/mallard/Alberta/34/2001
GGCTACAGGAATGAGAAACGTCCCAGAGAACCCCAAGACCAGAGGCCTTTTTGGAGCGATTGCTGGG
>A_/_H7N7|CY005981|A/red_knot/NJ/325/1989
GGCTACAGGAATGAGGAATGTCCCAGAGAATCCAAAGACCAGAGGACTTTTTGGAGCAATTGCCGGA
>A_/_H7N7|CY005980|A/ruddy_turnstone/DE/2378/1988
GGCTACAGGAATGAGAAATGTCCCAGAGAATCCAAAGACCAGAGGACTTTTTGGAGCAATTGCTGGA
>A_/_H7N3|CY005978|A/green-winged_teal/ALB/228/1985
GGCTACAGGAATGAGAAATGTCCCAGAGAATCCAAAGACCAGAGGACTTTTTGGAGCAATTGCTGGA
>A_/_H7N3|CY005976|A/mallard_duck/ALB/279/1977
GGCTACAGGAATGAGAAATGTCCCAGAAAATCCAAAGACCAGAGGACTTTTTGGAGCAATTGCTGGA
>A_/_H7N3|CY005975|A/widgeon/Alberta/284/1977
GGCTACAGGAATGAGAAATGTCCCAGAAAATCCAAAGACCAGAGGACTTTTTGGAGCAATTGCTGGA
>A_/_H7N5|CY005973|A/mallard_duck/ALB/224/1977
GGCTACAGGAATGAGAAATGTCCCAGAAAATCCAAAGACCAGAGGACTTTTTGGAGCAATTGCTGGA
>A_/_H7N3|CY005928|A/ruddy_turnstone/NJ/65/1985
GGCTACAGGGATGAGGAATGTCCCAGAGAAACCAAAGACCAGAGGACTTTTCGGAGCAATTGCTGGA
>A_/_H7N3|DQ017513|A/mallard/Alberta/24/01
GGCTACAGGAATGAGAAACGTCCCAGAGAACCCCAAGACCAGAGGCCTTTTTGGGGCGATTGCTGGG
>A_/_H7N3|DQ017504|A/mallard/Alberta/24/01
GGCTACAGGAATGAGAAACGTCCCAGAGAACCCCAAGACCAGAGGCCTTTTTGGGGCGATTGCTGGG
>A_/_H7N1|DQ003216|A/duck/Hongkong/301/72
GGCAACAGGGATGAAGAACGCTCCTGAAATTCCAAAAGGAAGAGGCTTATTTGGTGCCATAGCGGGT
>A_/_H7N3|CY028676|A/turkey/Italy/3829/2004
GGCAACAGGAATGAAGAATGTTCCCGAAATCCCAAAGGGAAGAGGCCTATTTGGTGCTATTGCGGGT
>A_/_H7N3|CY028668|A/turkey/Italy/2685/2003
GGCAACAGGAATGAAGAATGTTCCCGAAATCCCAAAGGGAAGAGGCCTATTTGGTGCTATAGCGGGT
>A_/_H7N1|CY025189|A/turkey/Italy/1265/99
GGCAACAGGGATGAAGAATGTTCCCGAAATTCCAAAGGGAAGAGGCCTATTTGGTGCTATAGCGGGT
>A_/_H7N1|CY025173|A/turkey/Italy/2715/99
GGCAACAGGGATGAAGAATGTTCCCGAAATTCCAAAGGGAAGAGGCCTATTTGGTGCTATAGCGGGT
>A_/_H7N1|CY025165|A/turkey/Italy/3560/99
GGCAACAGGGATGAAGAATGTTCCCGAAATTCCAAAGGGAAGAGGCCTATTTGGTGCTATAGCGGGT
>A_/_H7N1|CY025157|A/turkey/Italy/3489/99
GGCAACAGGGATGAAGAATGTTCCCGAAATTCCAAAGGGAAGAGGCCTATTTGGTGCTATAGCGGGT
>A_/_H7N1|CY025149|A/turkey/Italy/4301/1999
GGCAACAGGGATGAAGAATGTTCCCGAAATTCCAAAGGGAAGAGGCCTATTTGGTGCTATAGCGGGT
>A_/_H7N1|CY025133|A/turkey/Italy/4294/99
GGCAACAGGGATGAAGAATGTTCCCGAAATTCCAAAGGGAAGAGGCCTATTTGGTGCTATAGCGGGT
>A_/_H7N1|CY025109|A/turkey/Italy/4644/99
GGCAACAGGGATGAAGAATGTTCCCGAAATTCCAAAGGGAAGAGGCCTATTTGGTGCTATAGCGGGT
>A_/_H7N1|CY024890|A/turkey/Italy/3488/1999
GGCAACAGGGATGAAGAATGTTCCCGAAATTCCAAAGGGAAGAGGCCTATTTGGTGCTATAGCGGGT
>A_/_H7N1|CY024874|A/turkey/Italy/4295/1999
GGCAACAGGGATGAAGAATGTTCCCGAAATTCCAAAGGGAAGAGGCCTATTTGGTGCTATAGCGGGT
>A_/_H7N9|CY024818|A/blue-winged_teal/Ohio/566/2006
GGCTACAGGAATGAGAAACGTCCCAGAGAACCCCAAGACCAGAGGCCTTTTTGGAGCGATTGCTGGA
>A_/_H7N3|CY024738|A/turkey/Italy/8000/2002
GGCAACAGGAATGAAGAATGTTCCCGAAATCCCAAAGGGAAGAGGCCTATTTGGTGCTATAGCGGGT
>A_/_H7N1|CY022677|A/chicken/Italy/1082/1999
GGCAACAGGGATGAAGAATGTTCCCGAAATTCCAAAGGGAAGAGGCCTATTTGGTGCTATAGCGGGT
>A_/_H7N3|CY022613|A/turkey/Italy/2043/2003
GGCAACAGGAATGAAGAATGTTCCCGAAATCCCAAAGGGAAGAGGCCTATTTGGTGCTATAGCGGGT
>A_/_H7N3|CY021637|A/mallard/Delaware/418/2005
GGCTACAGGAATGAGAAACGTCCCAGAGAACCCCAAGACCAGAGGCCTTTTTGGAGCGATTGCTGGA
>A_/_H7N8|CY021621|A/mallard/Ohio/421/1987
GGCTACAGGAATGAGGAATGTCCCAGAGAGCCCAAAGACCAGAGGACTTTTTGGAGCAATTGCTGGA
>A_/_H7N1|CY021549|A/chicken/Italy/322/2001
GGCAACAGGGATGAAGAATGTTCCTGAAATTCCAAAGGGAAGAGGCCTATTTGGTGCTATAGCGGGT
>A_/_H7N1|CY021541|A/turkey/Italy/4426/2000
GGCAACAGGGATGAAGAATGTTCCCGAAATTCCAAAGGGAAGAGGCCTATTTGGTGCTATAGCGGGT
>A_/_H7N2|CY021509|A/quail/Italy/4610/2003
GGCAACAGGAATGAAGAATGTTCCCGAAATCCCAAAGGGAAGAGGCCTATTTGGTGCTATAGCGGGT
>A_/_H7N3|CY021501|A/turkey/Italy/3337/2004
GGCAACAGGAATGAAAAATGTTCCCGAAATCCCAAAGGGAAGAGGCCTATTTGGTGCTATTGCGGGT
>A_/_H7N3|CY021493|A/turkey/Italy/2987/2003
GGCAACAGGAATGAAGAATGTTCCCGAAATCCCAAAGGGAAGAGGCCTATTTGGTGCTATAGCGGGT
>A_/_H7N1|CY021421|A/turkey/Italy/1351/2001
GGCAACAGGGATGAAGAATGTTCCTGAAATTCCAAAGGGAAGAGGCCTATTTGGTGCTATAGCGGGT
>A_/_H7N3|CY021365|A/turkey/Italy/1010/2003
GGCAACAGGAATGAAGAATGTTCCCGAAATCCCAAAGGGAAGAGGCCTATTTGGTGCTATAGCGGGT
>A_/_H7N3|CY021357|A/turkey/Italy/3620/2003
GGCAACAGGAATGAAGAATGTTCCCGAAATCCCAAAKGGAAGAGGCCTATTTGGTGCTATAGCGGGT
>A_/_H7N3|CY020613|A/quail/Italy/3347/2004
GGCAACAGGAATGAAAAATGTTCCCGAAATCCCAAAGGGAAGAGGCCTATTTGGTGCTATTGCGGGT
>A_/_H7N3|CY020605|A/turkey/Italy/8912/2002
GGCAACAGGAATGAAGAATGTTCCCGAAATCCCAAAGGGAAGAGGCCTATTTGGTGCTATAGCGGGT
>A_/_H7N3|CY020589|A/turkey/Italy/251/2003
GGCAACAGGAATGAAGAATGTTCCCGAAATCCCAAAGGGAAGAGGCCTATTTGGTGCTATAGCGGGT
>A_/_H7N3|CY020581|A/turkey/Italy/4479/2004
GGCAACAGGAATGAAAAATGTTCCCGAAATCCCAAAGGGAAGAGGCCTATTTGGTGCTATTGCGGGT
>A_/_H7N3|CY018901|A/blue-winged_teal/Ohio/658/2004
GGCTACAGGAATGAGAAACGTCCCAGAGAACCCCAAGGCCAGAGGCCTTTTTGGAGCGATTGCTGGA
>A_/_H7N3|CY016188|A/mallard/Ohio/322/1998
GGCTACAGGAATGAGAAATGTCCCAGAGAATCCCAAGACCAGAGGTCTTTTTGGGGCAATTGCTGGA
>A_/_H7N9|CY014786|A/turkey/Minnesota/1/1988
GGCTACTGGAATGAGGAATGTCCCAGAGAATCCAAAGACCAGAGGACTTTTTGGAGCAATTGCCGGA
>A_/_H7N3|CY014778|A/turkey/Minnesota/1200/1980
GGCTACAGGAATGAGAAATGTCCCAGAGAACCCAAAGACCAGAGGACTTTTTGGAGCAATTGCTGGA
>A_/_H7N3|CY014721|A/pheasant/Minnesota/917/1980
GGCTACAGGAATGAGAAATGTCCCAGAGAATCCAAAGACCAGAGGACTTTTTGGAGCAATTGCTGGA
>A_/_H7N1|CY014612|A/duck/Nanchang/1904/1992
GGCAACAGGGATGAAAAACGTTCCTGAAATTCCAAAAGAAAGGGGCCTATTTGGTGCCATAGCGGGT
>A_/_H7N3|CY014587|A/mallard_duck/Alberta/435/1985
GGCTACAGGAATGAAGAATGTCCCAGAGAAACCAAAGACCAGAGGACTTTTCGGAGCAATTGCTGGA
>A_/_H7N7|AY999991|A/Mallard/Sweden/107/02
GGCAACAGGAATGAAGAATGTTCCCGAAATCCCAAAGGGAAGAGGCCTATTTGGTGCTATAGCGGGT
>A_/_H7N7|AY999990|A/Mallard/Sweden/106/02
GGCAACAGGAATGAAGAATGTTCCCGAAATCCCAAAGGGAAGAGGCCTATTTGGTGCTATAGCGGGT
>A_/_H7N7|AY999988|A/Mallard/Sweden/104/02
GGCAACAGGAATGAAGAATGTTCCCGAAATCCCAAAGGGAAAAGGCCTATTTGGTGCTATAGCGGGT
>A_/_H7N7|AY999987|A/Mallard/Sweden/103/02
GGCAACAGGAATGAAGAATGTTCCCGAAATCCCAAAGGGAAAAGGCCTATTTGGTGCTATAGCGGGT
>A_/_H7N7|AY999986|A/Mallard/Sweden/102/02
GGCAACAGGAATGAAGAATGTTCCCGAAATCCCAAAGGGAAAAGGCCTATTTGGTGCTATAGCGGGT
>A_/_H7N7|AY999985|A/Mallard/Sweden/100/02
GGCAACAGGAATGAAGAATGTTCCCGAAATCCCAAAGGGAAGAGGCCTATTTGGTGCTATAGCGGGT
>A_/_H7N7|AY999984|A/Mallard/Sweden/94/02
GGCAACAGGAATGAAGAATGTTCCCGAAATCCCAAAGGGAAGAGGCCTATTTGGTGCTATAGCGGGT
>A_/_H7N7|AY999983|A/Mallard/Sweden/93/02
GGCAACAGGAATGAAGAATGTTCCCGAAATCCCAAAGGGAAGAGGCCTATTTGGTGCTATAGCGGGT
>A_/_H7N7|AY999982|A/Mallard/Sweden/92/02
GGCAACAGGAATGAAGAATGTTCCCGAAATCCCAAAGGGAAGAGGCCTATTTGGTGCTATAGCGGGT
>A_/_H7N9|AY999981|A/Mallard/Sweden/91/02
GGCAACAGGAATGAAGAATGTTCCCGAAATCCCAAAGGGAAGAGGACTATTTGGTGCTATAGCGGGT
>A_/_H7N7|AY999980|A/Mallard/Sweden/87/02
GGCAACAGGAATGAAGAATGTTCCCGAAGTCCCAAAGGGAAGAGGCCTATTTGGTGCTATAGCGGGT
>A_/_H7N7|AY999979|A/Mallard/Sweden/85/02
GGCAACAGGAATGAAGAATGTTCCCGAAATCCCAAAGGGAAGAGGCCTATTTGGTGCTATAGCGGGT
>A_/_H7N7|AY999978|A/Mallard/Sweden/82/02
GGCAACAGGAATGAAGAATGTTCCCGAAATCCCAAAGGGAAGAGGCCTATTTGGTGCTATAGCGGGT
>A_/_H7N2|AY724257|A/chicken/Hebei/1/2002
GGCAACAGGGATGAAGAACGTTCCCGAAATTCCAAAAGGAAGAGGCCTATTTGGTGCCATAGCGGGT
>A_/_H7N3|AY586411|A/mallard/Italy/33/01
GGCAACAGGAATGAAGAATGTTCCCGAAATCCCAAAGGGAAGAGGCCTATTTGGTGCTATAGCGGGT
>A_/_H7N3|AY303630|A/chicken/Chile/176822/02
GGCAACAGGGATGAGGAATGTTCCAGAAAAACCAAAGACAAGAGGGCTCTTTGGGGCAATTGCTGGT
>A_/_H7N2|AY240923|A/quail/NY/11430/99
GGCTACAGGAATGAGAAATGTTCCAGAGAATCCAAAGCCCAGAGGCCTTTTTGGGGCAATTGCTGGA
>A_/_H7N3|AY240921|A/Chicken/NY/14714-2/1999
GGCTACAGGAATGAGAAATGTCCCAGAGAATCCCAAGACCAGAGGTCTTTTTGGGGCAATTGCTGGA
>A_/_H7N3|AY240894|A/chicken/New_York/14714-9/1999
GGCTACAGGAATGAGAAATGTCCCAGAGAATCCCAAGACCAGAGGTCTTTTTGGGGCAATTGCTGGA
>A_/_H7N3|AY240892|A/chicken/New_York/12273-11/1999
GGCTACAGGAATGAGAAATGTCCCAGAGAATCCCAAGACCAGAGGTCTTTTTGGAGCAATTGCTGGA
>A_/_H7N1|AJ584647|A/chicken/Italy/1067/99
GGCAACAGGGATGAAGAATGTTCCCGAAATTCCAAAGGGAAGAGGCCTATTTGGTGCTATAGCGGGT
>A_/_H7N1|AJ493472|A/turkey/Italy/3775/99
GGCAACAGGGATGAAGAATGTTCCCGAAGTTCCAAAGGGAAGAGGCCTATTTGGTGCTATAGCGGGT
>A_/_H7N1|AJ493471|A/turkey/Italy/4603/1999
GGCAACAGGGATGAAGAATGTTCCCGAAGTTCCAAAGGGAAGAGGCCTATTTGGTGCTATAGCGGGT
>A_/_H7N1|AJ493470|A/turkey/Italy/4602/99
GGCAACAGGGATGAAGAATGTTCCCGAAGTTCCAAAGGGAAGAGGCCTATTTGGTGCTATAGCGGGT
>A_/_H7N1|AJ493469|A/chicken/Italy/4575/99
GGCAACAGGGATGAAGAATGTTCCCGAAGTTCCAAAGGGAAGAGGCCTATTTGGTGCTATAGCGGGT
>A_/_H7N1|AJ493468|A/turkey/Italy/4169/99
GGCAACAGGGATGAAGAATGTTCCCGAAGTTCCAAAGGGAAGAGGCCTATTTGGTGCTATAGCGGGT
>A_/_H7N1|AJ493466|A/turkey/Italy/3889/99
GGCAACAGGGATGAAGAATGTTCCCGAAGTTCCAAAGGGAAGAGGCCTATTTGGTGCTATAGCGGGT
>A_/_H7N7|AF202253|A/ostrich/South_Africa/M320/96
GGCAACAGGAATGAAGAACGTTCCTGAAATTCCAAAGGGAAGAGGCCTATTTGGCGCCATAGCGGGT
>A_/_H7N1|AF202252|A/parrot/Northern_Ireland/VF-73-67/73
GGCAACAGGGATGAAGAACGTTCCTGAAATTCCAAAAGGAAGAGGCCTATTTGGTGCCATAGCGGGT
>A_/_H7N1|AF202251|A/parakeet/Netherlands/267497/94
GGCAACAGGGATGAAAAACGTTCCTGAAATTCCAAAAGGAAGGGGACTATTTGGTGCCATAGCGGGT
>A_/_H7N7|AF202250|A/macaw/England/626/80
GGCAACAGGGATGAAGAACGTTCCTGAAATTCCAAAAGGGAGAGGCCTATTTGGTGCCATAGCGGGT
>A_/_H7N1|AF202249|A/conure/England/766/94
GGCAACAGGGATGAAAAACGTTCCTGAAATTCCAAAAGGAAGGGGCCTATTTGGTGCCATAGCGGGT
>A_/_H7N7|AF202247|A/turkey/England/647/77
GGCAACAGGGATGAAGAACGTTCCTGAAATTCCAAAAGGGAGAGGCCTATTTGGTGCCATAGCGGGT
>A_/_H7N7|AF202246|A/turkey/Northern_Ireland/VF-1545_C5/98
GGCAACAGGGATGAAGAACGTTCCTGAGATTCCAAAAGGAAGAGGCCTATTTGGTGCCATAGCGGGT
>A_/_H7N3|AF202245|A/turkey/England/192-328/79
GGCAACAGGGATGAAGAACGTTCCTGAAATTCCAAAAGGGAGAGGACTATTTGGTGCCATAGCGGGT
>A_/_H7N1|AF202244|A/ostrich/South_Africa/1069/91
GGCTACAGGGATGAAGAACGTTCCTGAAATTCCAAAAGGAAGAGGCCTATTTGGCGCCATAGCGGGT
>A_/_H7N1|AF202243|A/parrot/England/1174/94
AGCAACAGGGATGAAAAACGTTCCTGAAATTCCAAAAGGAAGGGGCCTATTTGGTGCCATAGCGGGT
>A_/_H7N1|AF202241|A/conure/England/1234/94
AGCAACAGGGATGAAAAACGTTCCTGAAACTCCAAAAGGAAGGGGCCTATTTGGTGCCATAGCGGGT
>A_/_H7N7|AF202240|A/non-psittacine/England-Q/1985/89
GGCAACAGGGATGAAAAATGTTCCTGAAACTCCAAAAGGAAGAGGACTATTTGGTGCCATAGCGGGT
>A_/_H7N1|AF202234|A/ostrich/Zimbabwe/222/96
GGCTACAGGGATGAAGAACGTTCCTGAAATTCCAAAAGGAAGAGGCCTATTTGGCGCCATAGCGGGT
>A_/_H7N1|AF202232|A/African_starling/England-Q/983/1979
GGCAACAGGGATGAAGAACGTTCCCGAAATTCCAAAAGGAAGAGGCCTATTTGGTGCCATAGCGGGT
>A_/_H7N1|AF202229|A/fairy_bluebird/Singapore/F92/94
GGCAACAGGAATGAAAAACGTTCCTGAAATTCCAAAAGGAAGGGGCCTATTTGGTGCCATAGCGGGT
>A_/_H7N1|AF202228|A/common_iora_/Singapore/F89/95
GGCAACAGGGATGAAAAACGTTCCTGAAATTCCAAAAGGAAGGGGCCTATTTGGTGCCATAGCGGGT
>A_/_H7N2|AF072399|A/Quail/New_York/13989-51/98
GGCTACAGGAATGAGAAATGTTCCAGAGAATCCAAAGCCCAGAGGCCTTTTTGGGGCAATTGCTGGA
>A_/_H7N2|AF072393|A/Chicken/New_York/8030-2/96
GGCTACAGGAATGAGAAATGTTCCAGAGAATCCAAAGCCCAGAGGCCTTTTTGGGGCAATTGCTGGA
>A_/_H7N2|AF072388|A/Chicken/New_York/13833-7/95
GGCTACAGGAATGAGAAATGTTCCAGAGAATCCAAAGCCCAGAGGCCTTTTTGGAGCAATTGCTGGA
>A_/_H7N2|AF072386|A/Turkey/New_York/4450-5/94
GGCTACAGGAATGAGAAATGTCCCAGAGAATCCAAAGACCAGAGGCCTTTTTGGAGCAATTGCTGGA
>A_/_H7N2|AF072384|A/Chicken/New_York/13142-5/94
GGCTACAGGAATGAGAAATGTCCCAGAGAATCCAAAGACCAGAGGCCTTTTTGGAGCAATTGCTGGA
>A_/_H7N7|AF028021|A/turkey/Ireland/PV74/1995
GGCAACAGGGATGAAGAACGTTCCTGAGATTCCAAAAGGAAGAGGCCTATTTGGTGCCATAGCGGGT
>A_/_H7N2|AB302789|A/duck/Hong_Kong/301/1978
GGCAACAGGGATGAAGAACGTTCCTGAAATTCCAAAAGGAAGAGGCTTATTTGGTGCCATAGCGGGT
>A_/_H7N8|AB269872|A/swan/Shimane/42/1999
GGCAACAGGGATGAAGAATGTTCCCGAGGTTCCAAAGGGAAGAGGCCTATTTGGTGCCATAGCGGGT
>A_/_H7N3|AB269692|A/turkey/Tennessee/1/79
GGCTACAGGAATGAGAAATGTCCCAGAAAATCCAAAAACCAGAGGACTTTTTGGAGCAATTGCTGGA
>A_/_H7N1|AB268557|A/duck/Mongolia/47/01
GGCAACAGGAATGAAGAATGTTCCCGAAATCCCAAAGGGAAGAGGCCTATTTGGTGCTATAGCGGGT
>A_/_H7N7|AB243420|A/duck/Hokkaido/Vac-2/04
AGCAACAGGGATGAAGAATGTTCCCGAGATTCCAAAGGGAAGAGGCCTATTTGGTGCTATAGCGGGT
>A_/_H7N7|AB755793|A/duck/Mongolia/47/2012
GGCAACAGGGATGAAAAATGTTCCCGAACTCCCAAAGGGAAGAGGCCTATTTGGTGCTATAGCGGGT
>A_/_H7N9|JX899805|A/goose/Nebraska/17097-4/2011
GGCTACAGGGATGAGAAACGTCCCAGAGAACCCCAAGACCAGAGGCCTTTTTGGAGCGATTGCTGGA
>A_/_H7N3|JX515663|A/turkey/Italy/2962/2003
GGCAACAGGAATGAAGAATGTTCCCGAAATCCCAAAGGGAAGAGGCCTATTTGGTGCTATAGCGGGT
>A_/_H7N4|JX307258|A/duck/Thailand/CU-10512C/2011
GGCAACAGGGATGAAAAATGTTCCCGAACTCCCAAAGGGAAGAGGCCTATTTGGTGCTATAGCGGGT
>A_/_H7N6|JX307255|A/duck/Thailand/CU-LM7288T/2010
AGCAACAGGGATGAAGAATGTTCCTGAGATTCCAAAGGGGAGAGGTCTATTTGGTGCTATAGCAGGT
>A_/_H7N6|JX307245|A/duck/Thailand/CU-LM7288C/2010
AGCAACAGGGATGAAGAATGTTCCTGAGATTCCAAAGGGGAGAGGTCTATTTGGTGCTATAGCAGGT
>A_/_H7N6|JX307228|A/duck/Thailand/CU-LM7297T/2010
AGCAACAGGGATGAAGAATGTTCCTGAGATTCCAAAGGGGAGAGGTCTATTTGGTGCTATAGCAGGT
>A_/_H7N6|JX307216|A/duck/Thailand/CU-LM7302T/2010
AGCAACAGGGATGAAGAATGTTCCTGAGATTCCAAAGGGGAGAGGTCTATTTGGTGCTATAGCAGGT
>A_/_H7N4|JX307213|A/duck/Thailand/CU-9744C_/2010
GGCAACAGGGATGAAAAATGTTCCCGAACTCCCAAAGGGAAGAGGCCTATTTGGTGCTATAGCTGGT
>A_/_H7N4|JX307204|A/duck/Thailand/CU-10531T/2011
GGCAACAGGGATGAAAAATGTTCCCGAACTCCCAAAGGGAAGAGGCCTATTTGGTGCTATAGCGGGT
>A_/_H7N4|JX307194|A/duck/Thailand/CU-10524C/2011
GGCAACAGGGATGAAAAATGTTCCCGAACTCCCAAAGGGAAGAGGCCTATTTGGTGCTATAGCGGGT
>A_/_H7N4|JX307167|A/duck/Thailand/CU-9754C/2010
GGCAACAGGGATGAAAAATGTTCCCGAACTCCCAAAGGGAAGAGGCCTATTTGGTGCTATAGCTGGT
>A_/_H7N4|JX307127|A/duck/Thailand/CU-10507T/2011
GGCAACAGGGATGAAAAATGTTCCCGAACTCCCAAAGGGAAGAGGCCTATTTGGTGCTATAGCGGGT
>A_/_H7N3|JQ988864|A/duck/Guangdong/1/1996
GGCTACAGGAATGAGAAATGTCCCAGAGAATCCCAAGACTAGAGGCCTTTTTGGAGCGATTGCTGGA
>A_/_H7N3|CY101611|A/mallard/Alberta/195/1989
GGCTACAGGAATGAGGAATGTCCCAGAGAATCCAAAGACCAGAGGGCTTTTTGGAGCAATTGCCGGA
>A_/_H7N7|JN674638|A/mallard/Sweden/7206/2004
GGCAACAGGAATGAAGAATGTTCCCGAAATCCCAAAGGGAAGAGGCCTATTTGGTGCTATAGCGGGT
>A_/_H7N3|CY097622|A/mallard/Missouri/220/2009
GGCTACAGGGATGAGAAACGTTCCAGAGAACCCCAAGACCAGAGGCCTTTTTGGAGCGATTGCTGGA
>A_/_H7N3|CY094373|A/northern_shoveler/California/HKWF1372C/2007
AGCTACAGGAATGAGAAACGTCCCAGAGAACCCCAAGACCAGAGGCCTTTTTGGAGCGATTGCTGGA
>A_/_H7N1|CY095514|A/chicken/Italy/1391/1999
GGCAACAGGGATGAAGAATGTTCCCGAAATTCCAAAGGGAAGAGGCCTATTTGGTGCTATAGCGGGT
>A_/_H7N3|CY095522|A/chicken/Italy/4616/2003
GGCAACAGGAATGAAGAATGTTCCCGAAATCCCAAAGGGAAGAGGCCTATTTGGTGCTATAGCGGGT
>A_/_H7N3|CY095530|A/turkey/Italy/8534/2002
GGCAACAGGAATGAAGAATGTTCCCGAAATCCCAAAGGGAAGAGGCCTATTTGGTGCTATAGCGGGT
>A_/_H7N8|EU559270|A/duck/Hubei/126/1985
GGCAACAGGGATGAAGAACGTTCCTGAAATTCCAAAAGGAAGAGGCTTATTTGGTGCCATAGCTGGT
>A_/_H7N3|CY080207|A/northern_pintail/Interior_Alaska/8MP0262R2/2008
GGCTACAGGGATGAGAAACGTCCCAGAGAACCCCAAGACCAGAGGCCTTTTTGGAGCGATTGCTGGA
>A_/_H7N3|CY079484|A/mallard/Wisconsin/08OS2844/2008
GGCTACAGGAATGAGAAACGTCCCAGAGAACCCCAAAACCAGAGGCCTCTTTGGAGCGATTGCCGGA
>A_/_H7N7|CY079412|A/northern_shoveler/Mississippi/09OS643/2009
GGCTACAGGGATGAGAAACGTCCCAGAGAACCCCAAGACCAGAGGCCTTTTTGGAGCGATTGCTGGA
>A_/_H7N7|CY079308|A/American_green-winged_teal/Mississippi/09OS046/2009
GGCTACAGGGATGAGAAACGTCCCAGAGAACCCCAAGACCAGAGGCCTTTTTGGAGCGATTGCTGGA
>A_/_H7N3|CY078883|A/mallard/Interior_Alaska/6MP0984/2006
GGCTACAGGAATGAGAAACGTCCCAGAGAACCCCAAGACCAGAGGCCTTTTTGGAGCGATTGCTGGA
>A_/_H7N7|CY077016|A/mallard/Sweden/95/2005
GGCAACAGGAATGAAGAATGTTCCCGAAATTCCAAAGGGAAGAGGCCTATTTGGTGCTATAGCGGGT
>A_/_H7N7|CY077008|A/mallard/Netherlands/9/2005
GGCAACAGGAATGAAGAATGTTCCCGAAATCCCAAAGAGAAGAGGCCTATTTGGTGCTATAGCGGGT
>A_/_H7N2|CY076872|A/northern_shoveler/California/JN1447/2007
GGCTACAGGAATGAGAAACGTCCCAGAGAACCCCAAGACCAGAGGCCTTTTTGGGGCGATTGCTGGA
>A_/_H7N3|CY076429|A/northern_shoveler/California/44287-364/2007
GGCTACAGGAATGAGAAACGTCCCAGAGAACCCCAAGACCAGAGGCCTTTTTGGAGCGATTGCTGGA
>A_/_H7N3|CY076421|A/northern_shoveler/California/28327/2007
GGCTACAGGAATGAAAAACGTCCCAGAGAACCCCAAGACCAGAGGCCTTTTTGGAGCGATTGCTGGA
>A_/_H7N6|CY076413|A/American_green-winged_teal/California/44287-305/2007
GGCTACAGGAATGAGAAACGTCCCAGAGAACCCCAAGACCAGAGGCCTTTTTGGAGCGATTGCTGGA
>A_/_H7N6|CY076397|A/northern_shoveler/California/44287-179/2007
GGCTACAGGAATGAGAAACGTCCCAGAGAACCCCAAGACCAGAGGCCTTTTTGGAGCGATTGCTGGA
>A_/_H7N6|CY076389|A/northern_shoveler/California/27985/2007
GGCTACAGGAATGAGAAACGTCCCAGAGAACCCCAAGACCAGAGGCCTTTTTGGAGCGATTGCTGGA
>A_/_H7N7|CY076381|A/northern_shoveler/California/44287-164/2007
GGCTACAGGAATGAGAAACGTCCCAGAGAACCCCAAGACCAGAGGCCTTTTTGGAGCGATTGCTGGA
>A_/_H7N3|CY076357|A/American_green-winged_teal/California/44287-084/2007
GGCTACAGGAATGAGAAACGTCCCAGAGAACCCCAAGACCAGAGGCCTTTTTGGAGCGATTGCTGGA
>A_/_H7N3|CY076301|A/northern_shoveler/Washington/44249-752/2006
GGCTACAGGAATGAGAAACGTTCCAGAGAACCCCAAGACCAGAGGCCTTTTTGGGGCGATTGCTGGA
>A_/_H7N3|CY076261|A/northern_shoveler/Washington/44249-664/2006
GGCTACAGGAATGAGAAACGTCCCAGAGAACCCCAAGACCAGAGGCCTTTTTGGAGCGATTGCTGGA
>A_/_H7N3|CY076229|A/American_green-winged_teal/California/44242-906/2007
GGCTACAGGAATGAGAAACGTCCCAGAGAACCCCAAGACCAGAGGCCTTTTTGGAGCGATTGCTGGA
>A_/_H7N6|CY076005|A/American_green-winged_teal/California/28228/2007
GGCTACAGGAATGAGAAACGTCCCAGAGAACCCCAAGACCAGAGGCCTTTTTGGAGCGATTGCTGGA
>A_/_H7N9|HQ244415|A/goose/Czech_Republic/1848-T14/2009
GGCAACAGGAATGAAAAATGTTCCCGAACTCCCAAAGGGAAGAGGCCTATTTGGTGCTATAGCGGGT
>A_/_H7N7|FJ803190|A/Mallard/Sweden/S90735/2003
GGCAACAGGAATGAAGAATGTTCCCGAAATCCCAAAGGGAAGAGGCCTATTTGGTGCTATAGCGGGT
>A_/_H7N3|KU290071|A/mallard/Nebraska/A00709657/2009
GGCTACAGGGATGAGAAACGTCCCAGAGAACCCCAAGACCAGAGGCCTTTTTGGAGCGATTGCTGGA
>A_/_H7N3|KU290063|A/mallard/Montana/A00750842/2009
GGCTACAGGAATGAGAAACGTCCCGGAGAACCCCAAAACCAGAGGCCTTTTTGGAGCGATTGCTGGA
>A_/_H7N3|KU290055|A/mallard/Michigan/A00869519/2009
GGCTACAGGGATGAGAAACGTTCCAGAGAACCCCAAGACCAGAGGCCTTTTTGGAGCGATTGCTGGA
>A_/_H7N3|KU290047|A/mallard/Kansas/A00523306/2008
GGCCACAGGAATGAGAAACGTCCCAGAGAACCCCAAAACCAGAGGCCTTTTTGGAGCGATTGCTGGA
>A_/_H7N3|KU290039|A/mallard/Iowa/A00558620/2008
GGCTACAGGGATGAGAAACGTCCCAGAGAACCCCAAGACCAGAGGCCTTTTTGGAGCGATTGCTGGA
>A_/_H7N3|KU290031|A/mallard/Indiana/A00142205/2008
GGCTACAGGAATGAGAAACGTCCCGGAGAACCCCAAAACCAGAGGCCTTTTTGGAGCGATTGCTGGA
>A_/_H7N3|KU290023|A/mallard/Illinois/A00755320/2009
GGCTACAGGGATGAGAAACGTTCCAGAGAACCCCAAGACCAGAGGCCTTTTTGGAGCGATTGCTGGA
>A_/_H7N3|KU290015|A/mallard/Illinois/A00325439/2009
GGCTACAGGGATGAGAAACGTTCCAGAGAACCCCAAGACCAGAGGCCTTTTTGGAGCGATTGCTGGA
>A_/_H7N7|KU289999|A/gadwall/Arizona/A00663934/2009
GGCTACAGGAATGAGAAACGTCCCAGAGAACCCCAAGACCAGAGGCCTTTTTGGAGCTATTGCTGGA
>A_/_H7N3|KU290007|A/mallard/Delaware/A00456271/2009
GGCTACAGGAATGAGAAACGTCCCGGAGAACCCCAAAACCAGAGGCCTTTTTGGAGCGATTGCTGGA
>A_/_H7N3|KU289991|A/domestic_duck/West_Virginia/A00140915/2008
GGCTACAGGAATGAGAAACGTCCCAGAGAACCCCAAAACCAGAGGCCTTTTTGGAGCGATTGCTGGA
>A_/_H7N3|KU289959|A/blue_winged_teal/Texas/A00676566/2009
GGCTACAGGGATGAGAAACGTCCCAGAGAACCCCAAGACCAGAGGCCTTTTTGGAGCGATTGCTGGA
>A_/_H7N3|KU289983|A/domestic_duck/West_Virginia/A00140913/2008
GGCTACAGGAATGAGAAACGTCCCAGAGAACCCCAAAACCAGAGGCCTTTTTGGAGCGATTGCTGGA
>A_/_H7N3|KU289975|A/domestic_duck/West_Virginia/A00140912/2008
GGCTACAGGAATGAGAAACGTCCCAGAGAACCCCAAAACCAGAGGCCTTTTTGGAGCGATTGCTGGA
>A_/_H7N2|KU289967|A/bufflehead/Virginia/A00120022/2008
GGCTACAGGGATGAGAAACGTCCCAGAGAACCCCAAGACCAGAGGCCTTTTTGGAGCGATTGCTGGA
>A_/_H7N3|KU289951|A/blue_winged_teal/Texas/A00605473/2009
GGCTACAGGGATGAGAAACGTCCCAGAGAACCCCAAGACCAGAGGCCTTTTTGGAGCGATTGCTGGA
>A_/_H7N3|KU289943|A/blue_winged_teal/Texas/A00463679/2010
GGCTACAGGAATGAGAAACGTCCCAGAAAACCCCAAGACCAGAGGCCTTTTTGGAGCGATTGCCGGA
>A_/_H7N3|KU289927|A/blue_winged_teal/Missouri/A00624484/2008
GGCTACAGGAATGAGAAACGTCCCGGAGAATCCTAAAACCAGAGGCCTTTTTGGAGCGATTGCTGGA
>A_/_H7N7|KU289935|A/blue_winged_teal/South_Dakota/A00772794/2009
GGCTACAGGGATGAGAAACGTCCCAGAGAACCCCAAGACCAGAGGTCTTTTTGGAGCGATTGCTGGA
>A_/_H7N3|KU289911|A/blue_winged_teal/Minnesota/A00137660/2009
GGCTACAGGGATGAGAAACGTCCCAGAGAACCCCAAGACCAGAGGCCTTTTTGGAGCGATTGCTGGA
>A_/_H7N3|KU289903|A/blue_winged_teal/Louisiana/A00637297/2009
GGCTACAGGAATGAGAAACGTCCCGGAGAACCCCAAAACCAGAGGCCTTTTTGGAGCGATTGCTGGA
>A_/_H7N7|KU289895|A/blue_winged_teal/Louisiana/A00557206/2009
GGCTACAGGGATGAGAAACGTCCCAGAGAACCCCAAGACCAGAGGCCTTTTTGGAGCGATTGCTGGA
>A_/_H7N3|KU289887|A/American_green_winged_teal/Wyoming/A00230796/2008
GGCTACAGGAATGAGAAACGTCCCGGAGAACCCCAAAACCAGAGGCCTTTTTGGAGCGATTGCTGGA
>A_/_H7N3|KU289879|A/American_green_winged_teal/Utah/A00833077/2009
GGCTACAGGAATGAGAAACGTCCCGGAGAACCCCAAAACCAGAGGCCTTTTTGGAGCGATTGCTGGA
>A_/_H7N3|KU289871|A/American_green_winged_teal/Utah/A00831743/2009
GGCTACAGGAATGAGAAACGTCCCGGAGAACCCCAAAACCAGAGGCCTTTTTGGAGCGATTGCTGGA
>A_/_H7N3|KU289866|A/American_green_winged_teal/Utah/A00654391/2009
GGCTACAGGAATGAGAAACGTCCCGGAGAACCCCAAAACCAGAGGCCTTTTTGGAGCGATTGCTGGA
>A_/_H7N1|KU289834|A/American_green_winged_teal/Utah/A00461135/2009
GGCTACAGGAATGAGAAACGTCCCGGAGAACCCCAAAACCAGAGGCCTTTTTGGAGCGATTGCTGGA
>A_/_H7N3|KU289858|A/American_green_winged_teal/Utah/A00614935/2009
GGCTACAGGAATGAGAAACGTCCCGGAGAACCCCAAAACCAGAGGCCTTTTTGGAGCGATTGCTGGA
>A_/_H7N7|KU289850|A/American_green_winged_teal/Utah/A00468772/2009
GGCTACAGGAATGAGAAACGTCCCGGAGAACCCCAAAACCAGAGGCCTTTTTGGAGCGATTGCTGGA
>A_/_H7N3|KU289810|A/American_green_winged_teal/Texas/A00604029/2009
GGCTACAGGGATGAGAAACGTCCCAGAGAACCCCAAGACCAGAGGCCTTTTTGGAGCGATTGCTGGA
>A_/_H7N3|KU289794|A/American_green_winged_teal/Texas/A00586649/2009
GGCTACAGGGATGAGAAACGTCCCAGAGAACCCCAAAACCAGAGGCCTTTTTGGAGCGATTGCTGGA
>A_/_H7N7|KU289778|A/American_green_winged_teal/Mississippi/A00468514/2009
GGCTACAGGGATGAGAAACGTCCCAGAGAACCCCAAGACCAGAGGCCTTTTTGGAGCGATTGCTGGA
>A_/_H7N3|KU289770|A/American_green_winged_teal/Colorado/A00660616/2008
GGCTACAGGAATGAGAAACGTCCCAGAAAACCCCAAGACCAGAGGCCTTTTTGGAGCGATTGCCGGA
>A_/_H7N3|KU289762|A/American_green_winged_teal/Colorado/A00551331/2007
GGCTACAGGAATGAGAAACGTCCCAGAGAAACCCAAGACCAGAGGCCTTTTTGGAGCGATTGCCGGA
>A_/_H7N3|KU289754|A/American_green_winged_teal/Arizona/A00115995/2009
GGCTACAGGAATGAGAAACGTCCCGGAGAACCCCAAAACCAGAGGCCTTTTTGGAGCGATTGCTGGA
>A_/_H7N3|KU289746|A/American_green_winged_teal/Arizona/A00115994/2009
GGCTACAGGAATGAGAAACGTCCCGGAGAACCCCAAAACCAGAGGCCTGTTTGGAGCGATTGCTGGA
>A_/_H7N3|KU289738|A/American_black_duck/Delaware/A00870108/2010
GGCTACAGGAATGAGAAACGTCCCAGAGAACCCCAAAACCAGAGGCCTCTTTGGAGCGATTGCCGGA
>A_/_H7N9|KU143284|A/chicken/Wenzhou/WZTSLG02/2015
GGCAACAGGGATGAAGAATGTTCCTGAGATTCCAAAGGGGAGAGGCCTATTTGGTGCTATAGCGGGT
>A_/_H7N9|KU143283|A/chicken/Wenzhou/HATSLG01/2015
GGCAACAGGGATGAAGAATGTTCCTGAGATTCCAAAGGGAAGAGGCCTATTTGGTGCTATAGCGGGT
>A_/_H7N9|KU143282|A/duck/Wenzhou/YJYF24/2015
GGCAACAGGGATGAAGAATGTTCCTGAGATTCCAAAGGGAAGAGGCCTATTTGGTGCTATAGCGGGT
>A_/_H7N9|KU143281|A/chicken/Taizhou/TZJF02/2015
AGCAACAGGGATGAAGAATGTTCCTGAGATTCCAAAGGGAAGAGGCCTATTTGGTGCTATAGCGGGT
>A_/_H7N9|KU143280|A/duck/Wenzhou/RAQL10/2015
AGCAACAGGGATGAAGAATGTTCCTGAGATTCCAAAGGGAAGAGGCCTATTTGGTGCTATAGCGGGT
>A_/_H7N9|KU143279|A/chicken/Wenzhou/RAQL18/2015
GGCAACAGGGATGAAGAATGTTCCTGAGATTCCAAAGGGAAGAGGCCTATTTGGTGCTATAGCGGGT
>A_/_H7N7|KM922677|A/lesser_white-fronted_goose/HuNan/412-3Y/2010
AGCAACAGGGATGAAGAATGTTCCTGAGATTCCAAAGGGAAGAGGTCTATTTGGTGCTATAGCAGGT
>A_/_H7N1|KT777909|A/ostrich/South_Africa/OUD/2012
GGCAACAGGAATGAAAAATGTTCCCGAACTCCCAAAGGGAAGAGGCCTGTTTGGTGCTATAGCGGGT
>A_/_H7N1|KT777901|A/ostrich/South_Africa/ORD/2012
GGCAACAGGAATGAAAAATGTTCCCGAACTCCCAAAGGGAAGAGGCCTGTTTGGTGCTATAGCGGGT
>A_/_H7N1|KT777892|A/ostrich/South_Africa/MKT/2012
GGCAACAGGAATGAAAAATGTTCCCGAACTCCCAAAGGGAAGAGGCCTGTTTGGTGCTATAGCGGGT
>A_/_H7N1|KT777878|A/ostrich/South_Africa/KVL/2012
GGCAACAGGAATGAAAAATGTTCCCGAACTCCCAAAGGGAAGAGGCCTGTTTGGTGCTATAGCGGGT
>A_/_H7N7|KT777870|A/ostrich/South_Africa/KRB/2013
GGCAACAGGAATGAAAAATGTTCCCGAACTCCCGAAGGGAAGAGGCCTGTTTGGTGCTATAGCGGGT
>A_/_H7N7|KT777860|A/ostrich/South_Africa/IMP/2013
GGCAACAGGAATGAAAAATGTTCCCGAACTCCCGAAGGGAAGAGGCCTGTTTGGTGCTATAGCGGGT
>A_/_H7N1|KT777846|A/ostrich/South_Africa/FWS/2012
GGCAACAGGAATGAAAAATGTTCCCGAACTCCCAAAGGGAAGAGGCCTGTTTGGTGCTATAGCGGGT
>A_/_H7N8|KT777834|A/shellduck/South_Africa/DLH/2012
GGCAACAGGAATGAAAAATGTTCCCGAACTCCCAAAGGGAAGAGGCCTGTTTGGTGCTATAGCGGGT
>A_/_H7N7|KT777825|A/ostrich/South_Africa/BDR/2013
GGCAACAGGAATGAAAAATGTTCCCGAACTCCCGAAGGGAAGAGGCCTGTTTGGTGCTATAGCGGGT
>A_/_H7N1|KT777802|A/sacred_ibis/South_Africa/120701/2012
GGCAACAGGAATGAAAAATGTTCCCGAACTCCCAAAGGGAAGAGGCCTGTTTGGTGCTATAGCGGGT
>A_/_H7N9|KT779569|A/pigeon/Wuxi/0405007/2013
AGCAACAGGGATGAAGAATGTTCCTGAGATTCCAAAGGGAAGAGGCCTATTTGGTGCTATAGCGGGT
>A_/_H7N9|KT779573|A/duck/Wuxi/0405006/2013
AGCAACAGGGATGAAGAATGTTCCTGAGATTCCAAAGGGAAGAGGCCTATTTGGTGCTATAGCGGGT
>A_/_H7N9|KT779570|A/chicken/Wuxi/0405005/2013
AGCAACAGGGATGAAGAATGTTCCTGAGATTCCAAAGGGAAGAGGCCTATTTGGTGCTATAGCGGGT
>A_/_H7N9|KT779567|A/chicken/Suzhou/04020102/2013
AGCAACAGGGATGAAAAATGTTCCTGAGATTCCAAAGGGAAGAGGCCTATTTGGTGCTATAGCGGGT
>A_/_H7N9|KT779566|A/chicken/Wuxi/04030201/2013
AGCAACAGGGATGAAGAATGTTCCTGAGATTCCAAAGGGAAGAGGCCTATTTGGTGCTATAGCGGGT
>A_/_H7N3|KJ568345|A/blue-winged_teal/Iowa/13OS2316/2013
GGCTACAGGGATGAGAAACGTCCCAGAGAACCCCAAGACCAGAGGCCTTTTTGGAGCGATTGCTGGA
>A_/_H7N2|KJ527622|A/American_green-winged_teal/Ohio/13OS1769/2013
GGCTACAGGGATGAGAAACGTCCCAGAGAACCCCAAGACCAGAGGCCTTTTTGGAGCGATTGCTGGA
>A_/_H7N9|KP412424|A/chicken/Hangzhou/174/2013
AGCAACAGGGATGAAGAATGTTCCTGAGATTCCAAAGGGAAGAGGCCTATTTGGTGCTATAGCGGGT
>A_/_H7N7|CY183344|A/mallard/Sweden/1997/2003
GGCAACAGGAATGAAGAATGTTCCCGAAATCCCAAAGGGAAGAGGCCTATTTGGTGCTATAGCGGGT
>A_/_H7N7|CY183376|A/mallard/Sweden/3329/2003
GGCAACAGGAATGAAGAATGTTCCCGAAATCCCAAAGGGAAGAGGCCTATTTGGTGCTATAGCGGGT
>A_/_H7N7|CY183360|A/mallard/Sweden/2003/2003
GGCAACAGGAATGAAGAATGTTCCCGAAATCCCAAAGGGAAGAGGCCTATTTGGTGCTATAGCGGGT
>A_/_H7N7|CY183417|A/mallard/Sweden/7206/2004
GGCAACAGGAATGAAGAATGTTCCCGAAATCCCAAAGGGAAGAGGCCTATTTGGTGCTATAGCGGGT
>A_/_H7N7|CY183409|A/mallard/Sweden/5994/2005
GGCAACAGGAATGAAGAATGTTCCCGAAATCCCAAAGGGAAGAGGCCTATTTGGTGCTATAGCGGGT
>A_/_H7N7|CY183433|A/mallard/Sweden/124987/2010
GGCAACAGGAATGAAGAATGTTCCCGAAATCCCAAAGGGAAGAGGCCTATTTGGTGCTATAGCGGGT
>A_/_H7N7|CY184576|A/mallard/Sweden/3269/2003
GGCAACAGGAATGAAGAATGTTCCCGAAATCCCAAAGGGAAGAGGCCTATTTGGTGCTATAGCGGGT
>A_/_H7N7|CY184568|A/mallard/Sweden/2051/2003
GGCAACAGGAATGAAGAATGTTCCCGAAATCCCAAAGGGAAGAGGCCTATTTGGTGCTATAGCGGGT
>A_/_H7N7|CY184560|A/mallard/Sweden/2027/2003
GGCAACAGGAATGAAGAATGTTCCCGAAATCCCAAAGGGAAGAGGCCTATTTGGTGCTATAGCGGGT
>A_/_H7N3|CY185433|A/mallard/Republic_of_Georgia/3/2010
GGCAACAGGAATGAAAAATGTTCCCGAACTCCCAAAGGGAAGAGGCCTATTTGGTGCTATAGCGGGT
>A_/_H7N7|CY185425|A/mallard/Republic_of_Georgia/2/2010
GGCAACAGGAATGAAAAATGTTCCCGAAATCCCAAAGGGAAGAGGCCTATTTGGTGCTATAGCGGGT
>A_/_H7N9|CY186292|A/mallard/Sweden/1621/2002
GGCAACAGGAATGAAGAATGTTCCCGAAATCCCAAAGGGAAGAGGACTATTTGGTGCTATAGCGGGT
>A_/_H7N7|CY186316|A/mallard/Sweden/1678/2002
GGCAACAGGAATGAAGAATGTTCCCGAAATCCCAAAGGGAAAAGGCCTATTTGGTGCTATAGCGGGT
>A_/_H7N7|CY186300|A/mallard/Sweden/1628/2002
GGCAACAGGAATGAAGAATGTTCCCGAAATCCCAAAGGGAAGAGGCCTATTTGGTGCTATAGCGGGT
>A_/_H7N3|CY185745|A/mallard/Alberta/93/1996
GGCTACAGGAATGAGAAATGTCCCAGAGAATCCCAAGACCAGAGGTCTTTTTGGAGCAATTGCTGGA
>A_/_H7N3|CY185777|A/mallard/Alberta/192/2010
GGCCACAGGGATGAGAAACGTCCCAGAGAACCCCAAGACCAGAGGCCTTTTTGGAGCGATTGCTGGA
>A_/_H7N3|CY185721|A/mallard/Alberta/699/1981
GGCTACAGGAATGAGAAATGTCCCAGAGAATCCAAAGACCAGAGGACTTTTTGGAGCAATTGCTGGA
>A_/_H7N3|CY185845|A/ruddy_turnstone/Delaware_Bay/126/1996
GGCTACAGGAATGAGAAATGTCCCAGAGAATCCCAAGACTAGAGGCCTTTTTGGAGCGATTGCTGGA
>A_/_H7N3|CY185837|A/shorebird/Delaware_Bay/2696/1988
GGCTACAGGAATGAGGAATGTCCCAGAGAATCCAAAGACCAGAGGACTTTTTGGAGCAATTGCCGGA
>A_/_H7N7|CY185821|A/shorebird/Delaware_Bay/285/1994
AGCCACGGGAATGAGGAATGTCCCAGAGAATCCAAAGACTAGAGGACTTTTTGGAGCAATTGCTGGA
>A_/_H7N7|CY185895|A/red_knot/Delaware_Bay/242/1994
AGCCACGGGAATGAGGAATGTCCCAGAGAATCCAAAGACTAGAGGACTTTTTGGAGCAATTGCTGGA
>A_/_H7N8|CY185805|A/mallard/Alberta/590/2010
GGCTACAGGGATGAGAAACGTCCCAGAGAACCCCAAGACCAGAGGCCTTTTTGGAGCGATTGCTGGA
>A_/_H7N3|CY185945|A/blue-winged_teal/Louisiana/AI11-2911/2011
GGCTACAGGGATGAGAAACGTCCCAGAGAACCCCAAGACCAGAGGCCTTTTTGGAGCGATTGCTGGA
>A_/_H7N7|CY185994|A/ruddy_turnstone/New_Jersey/AI11-1678/2011
GGCTACAGGAATGAGAAACGTCCCAGAGAAACCCAAAACCAGAGGCCTCTTTGGAGCGATTGCCGGA
>A_/_H7N3|CY185937|A/blue-winged_teal/North_Dakota/AI09-3760/2009
GGCTACAGGGATGAGAAACGTCCCAGAGAACCCCAAGACCAGAGGCCTTTTTGGAGCGATTGCTGGA
>A_/_H7N3|CY185929|A/mallard/Minnesota/AI08-5469/2008
GGCTACAGGAATGAGAAACGTCCCAGAGAACCCCAAGACCAGAGGCCTTTTTGGAGCGATTGCCGGA
>A_/_H7N7|CY185986|A/mallard/Minnesota/19033/1999
GGCTACAGGAATGAGAAATGTTCCAGAGAATCCCAAGACCAGAGGTCTCTTTGGAGCAATTGCTGGA
>A_/_H7N3|CY185921|A/mallard/Minnesota/AI07-3433/2007
GGCTACAGGAATGAGAAACGTCCCAGAAAACCCCAAGACCAGAGGCCTTTTTGGAGCGATTGCCGGA
>A_/_H7N1|CY185969|A/blue-winged_teal/Texas/578588/2002
GGCTACAGGAATGAGAAACGTCCCAGAGAATCCCAAGACCAGAGGCCTTTTTGGAGCGATTGCTGGA
>A_/_H7N3|CY185961|A/ruddy_turnstone/New_Jersey/AI11-2098/2011
GGCTACAGGAATGAGAAACGTCCCAGAGAAACCCAAAACCAGAGGCCTCTTTGGAGCAATTGCCGGA
>A_/_H7N1|CY185903|A/blue-winged_teal/Texas/AI12-909/2012
GGCTACAGGGATGAGAAACGTCCCAGAGAACCCCAAGACCAGAGGCCTTTTTGGAGCGATTGCTGGA
>A_/_H7N3|CY185953|A/laughing_gull/New_York/AI00-2455/2000
GGCTACAGGAATGAGAAATGTCCCAGAGAATCCCAAGACCAGAGGCCTTTTTGGGGCAATTGCTGGA
>A_/_H7N9|CY186002|A/mallard/Minnesota/AI09-3770/2009
GGCTACAGGTATGAGAAACGTCCCAGAGAACCCCAAGACCAGAGGCCTTTTTGGAGCGATTGCTGGC
>A_/_H7N3|CY186748|A/northern_shoveler/Illinois/12OS4951/2012
GGCTACAGGGATGAGAAACGTCCCAGAGAACCCCAAGACCAGAGGCCTTTTTGGAGCGATTGCTGGA
>A_/_H7N3|CY187037|A/northern_shoveler/Ohio/12OS5539/2012
AGCTACAGGGATGAGAAACGTCCCAGAGAACCCCAAGACCAGAGGCCTTTTTGGAGCGATTGCTGGA
>A_/_H7N3|CY187029|A/American_green-winged_teal/Ohio/12OS5538/2012
AGCTACAGGGATGAGAAACGTCCCAGAGAACCCCAAGACCAGAGGCCTTTTTGGAGCGATTGCTGGA
>A_/_H7N6|KP285581|A/duck/Jiangxi/5453/2014
AGCAACAGGGATGAAGAATGTCCCTGAGACTCCAAAGGGAAGAGGCCTATTTGGTGCTATAGCAGGT
>A_/_H7N6|KP285509|A/duck/Jiangxi/32213/2013
AGCAACAGGGATGAAGAATGTCCCTGAGACTCCAAAGGGAAGAGGCCTATTTGGTGCTATAGCAGGT
>A_/_H7N3|KF445404|A/mallard/MN/AI07-4315/2007
GGCTACAGGAATGAGAAATGTCCCAGAGAACCCCAAAACCAGAGGCCTCTTTGGAGCGATTGCTGGA
>A_/_H7N8|KF445403|A/mallard/MN/AI07-3302/2007
GGCTACAGGAATGAGAAATGTCCCAGAGAACCCCAAAACCAGAGGCCTCTTTGGAGCGATTGCTGGA
>A_/_H7N3|KF445402|A/mallard/MN/AI07-3022/2007
GGCTACAGGAATGAGAAACGTCCCAGAAAACCCCAAGACCAGAGGCCTTTTTGGAGCGATTGCCGGA
>A_/_H7N0|KF445401|A/American_wigeon/MN/AI07-5102/2007
GGCTACAGGAATGAGAAACGTCCCAGAAAACCCCAAGACCAGAGGCCTTTTTGGAGCGATTGCCGGA
>A_/_H7N3|KF445399|A/mallard/MN/AI07-5159/2007
GGCTACAGGAATGAGAAACGTCCCAGAAAACCCCAAGACCAGAGGCCTTTTTGGAGCGATTGCCGGA
>A_/_H7N9|KP416394|A/chicken/Dongguan/1433/2014
AGCAACAGGGATGAAGAATGTTCCTGAGATTCCAAAGGGAAGAGGCCTATTTGGTGCTATAGCAGGT
>A_/_H7N9|KP416386|A/chicken/Dongguan/1421/2014
AGCAACAGGGATGAAGAATGTTCCTGAGATTCCAAAGGGAAGAGGCCTATTTGGTGCTATAGCGGGT
>A_/_H7N9|KP416365|A/chicken/Dongguan/1401/2014
AGCAACAGGGATGAAGAATGTTCCTGAGATTCCAAAGGGAAGAGGCCTATTTGGTGCTATAGCGGGT
>A_/_H7N9|KP416349|A/chicken/Dongguan/1382/2014
AGCAACAGGGATGAAGAATGTTCCTGAGATTCCAAAGGGAAGAGGCCTATTTGGTGCTATAGCAGGT
>A_/_H7N9|KP416320|A/chicken/Dongguan/1318/2014
AGCAACAGGGATGAAGAATGTTCCTGAGATTCCAAAGGGAAGAGGCCTATTTGGTGCTATAGCAGGT
>A_/_H7N9|KP416312|A/chicken/Dongguan/1314/2014
AGCAACAGGGATGAAGAATGTTCCTGAGATTCCAAAGGGAAGAGGCCTATTTGGTGCTATAGCGGGT
>A_/_H7N9|KP416296|A/chicken/Dongguan/1303/2014
AGCAACAGGGATGAAGAATGTTCCTGAGATTCCAAAGGGAAGAGGCCTATTTGGTGCTATAGCGGGT
>A_/_H7N9|KP416271|A/chicken/Dongguan/1230/2014
AGCAACAGGGATGAAGAATGTTCCTGAGATTCCAAAGGGAAGAGGCCTATTTGGTGCTATAGCGGGT
>A_/_H7N9|KP416230|A/chicken/Dongguan/1009/2014
AGCAACAGGGATGAAGAATGTTCCTGAGACTCCAAAGGGAAGAGGCCTATTTGGTGCTATAGCGGGT
>A_/_H7N9|KP416197|A/silkie_chicken/Dongguan/979/2014
AGCAACAGGGATGAAGAATGTTCCTGAGATTCCAAAGGGAAGAGGCCTATTTGGTGCTATAGCGGGT
>A_/_H7N9|KP416189|A/silkie_chicken/Dongguan/969/2014
AGCAACAGGGATGAAGAATGTTCCTGAGATTCCAAAGGGAAGAGGCCTATTTGGTGCTATAGCGGGT
>A_/_H7N9|KP416169|A/silkie_chicken/Dongguan/967/2014
AGCAACAGGGATGAAGAATGTTCCTGAGATTCCAAAGGGAAGAGGCCTATTTGGTGCTATAGCGGGT
>A_/_H7N9|KP416152|A/chicken/Dongguan/934/2014
AGCAACAGGGATGAAGAATGTTCCTGAGATTCCAAAGGGAAGAGGCCTATTTGGTGCTATAGCGGGT
>A_/_H7N9|KP416144|A/chicken/Dongguan/899/2014
AGCAACAGGGATGAAGAATGTTCCTGAGATTCCAAAGGGAAGAGGCCTATTTGGTGCTATAGCGGGT
>A_/_H7N9|KP416136|A/chicken/Dongguan/874/2014
AGCAACAGGGATGAAGAATGTTCCTGAGATTCCAAAGGGAAGAGGCCTATTTGGTGCTATAGCGGGT
>A_/_H7N9|KP416120|A/chicken/Dongguan/851/2014
AGCAACAGGGATGAAGAATGTTCCTGAGATTCCAAAGGGAAGAGGCCTATTTGGTGCTATAGCGGGT
>A_/_H7N9|KP416112|A/chicken/Dongguan/850/2014
AGCAACAGGGATGAAGAATGTTCCTGAGATTCCAAAGGGAAGAGGCCTATTTGGTGCTATAGCAGGT
>A_/_H7N9|KP416104|A/chicken/Dongguan/843/2014
AGCAACAGGGATGAAGAATGTTCCTGAGATTCCAAAGGGAAGAGGCCTATTTGGTGCTATAGCAGGT
>A_/_H7N9|KP416096|A/chicken/Dongguan/836/2014
AGCAACAGGGATGAAGAATGTTCCTGAGATTCCAAAGGGAAGAGGCCTATTTGGTGCTATAGCAGGT
>A_/_H7N9|KP416088|A/chicken/Dongguan/835/2014
AGCAACAGGGATGAAGAATGTTCCTGAGATTCCAAAGGGAAGAGGCCTATTTGGTGCTATAGCGGGT
>A_/_H7N9|KP416080|A/chicken/Dongguan/815/2014
AGCAACAGGGATGAAGAATGTTCCTGAGATTCCAAAGGGAAGAGGCCTATTTGGTGCTATAGCGGGT
>A_/_H7N9|KP416039|A/chicken/Dongguan/749/2014
AGCAACAGGGATGAAGAATGTTCCTGAGATTCCAAAGGGAAGAGGCCTATTTGGTGCTATAGCGGGT
>A_/_H7N9|KP415972|A/chicken/Dongguan/262/2014
AGCAACAGGGATGAAGAATGTTCCTGAGATTCCAAAGGGAAGAGGCCTATTTGGTGCTATAGCGGGT
>A_/_H7N9|KP415956|A/chicken/Dongguan/237/2014
AGCAACAGGGATGAAGAATGTTCCTGAGATTCCAAAGGGAAGAGGCCTATTTGGTGCTATAGCGGGT
>A_/_H7N9|KP415932|A/chicken/Dongguan/191/2014
AGCAACAGGGATGAAGAATGTTCCTGAGATTCCAAAGGGAAGAGGCCTATTTGGTGCTATAGCGGGT
>A_/_H7N9|KP415916|A/chicken/Dongguan/1108/2014
AGCAACAGGGATGAAGAATGTTCCTGAGATTCCAAAGGGAAGAGGCCTATTTGGTGCTATAGCGGGT
>A_/_H7N9|KP415900|A/chicken/Dongguan/1673/2014
AGCAACAGGGATGAAGAATGTTCCTGAGATTCCAAAGGGAAGAGGCCTATTTGGTGCTATAGCGGGT
>A_/_H7N9|KP415883|A/chicken/Dongguan/1666/2014
AGCAACAGGGATGAAGAATGTTCCTGAGATTCCAAAGGGAAGAGGCCTATTTGGTGCTATAGCGGGT
>A_/_H7N9|KP415858|A/chicken/Dongguan/1526/2014
AGCAACAGGGATGAAGAATGTTCCTGAGATTCCAAAGGGAAGAGGCCTATTTGGTGCTATAGCGGGT
>A_/_H7N9|KP415816|A/silkie_chicken/Dongguan/1516/2014
AGCAACAGGGATGAAGAATGTTCCTGAGATTCCAAAGGGAAGAGGCCTATTTGGTGCTATAGCAGGT
>A_/_H7N9|KP415808|A/chicken/Dongguan/1506/2014
AGCAACAGGGATGAAGAATGTTCCTGAGATTCCAAAGGGAAGAGGCCTATTTGGTGCTATAGCGGGT
>A_/_H7N9|KP415800|A/chicken/Dongguan/1505/2014
AGCAACAGGGATGAAGAATGTTCCTGAGATTCCAAAGGGAAGAGGCCTATTTGGTGCTATAGCGGGT
>A_/_H7N9|KP415792|A/chicken/Dongguan/1494/2014
AGCAACAGGGATGAAGAATGTTCCTGAGACTCCAAAGGGAAGAGGCCTATTTGGTGCTATAGCGGGT
>A_/_H7N9|KP415774|A/chicken/Dongguan/1459/2014
AGCAACAGGGATGAAGAATGTTCCTGAGATTCCAAAGGGAAGAGGCCTATTTGGTGCTATAGCGGGT
>A_/_H7N9|KP415766|A/chicken/Dongguan/1456/2014
AGCAACAGGGATGAAGAATGTTCCTGAGATTCCAAAGGGAAGAGGCCTATTTGGTGCTATAGCGGGT
>A_/_H7N9|KP415758|A/silkie_chicken/Dongguan/1451/2014
AGCAACAGGGATGAAGAATGTTCCTGAGATTCCAAAGGGAAGAGGCCTATTTGGTGCTATAGCGGGT
>A_/_H7N9|KP415750|A/silkie_chicken/Dongguan/1450/2014
AGCAACAGGGATGAAGAATGTTCCTGAGATTCCAAAGGGAAGAGGCCTATTTGGTGCTATAGCGGGT
>A_/_H7N9|KP415698|A/chicken/Dongguan/1374/2014
AGCAACAGGGATGAAGAATGTTCCTGAGATTCCAAAGGGAAGAGGCCTATTTGGTGCTATAGCGGGT
>A_/_H7N9|KP415690|A/chicken/Dongguan/1312/2014
AGCAACAGGGATGAAGAATGTTCCTGAGATTCCAAAGGGAAGAGGCCTATTTGGTGCTATAGCGGGT
>A_/_H7N9|KP415674|A/silkie_chicken/Dongguan/1274/2014
AGCAACAGGGATGAAGAATGTTCCTGAGATTCCAAAGGGAAGAGGCCTATTTGGTGCTATAGCAGGT
>A_/_H7N9|KP415666|A/silkie_chicken/Dongguan/1268/2014
AGCAACAGGGATGAAGAATGTTCCTGAGATTCCAAAGGGAAGAGGCCTATTTGGTGCTATAGCAGGT
>A_/_H7N9|KP415658|A/silkie_chicken/Dongguan/1264/2014
AGCAACAGGGATGAAGAATGTTCCTGAGATTCCAAAGGGAAGAGGCCTATTTGGTGCTATAGCGGGT
>A_/_H7N9|KP415642|A/chicken/Dongguan/1143/2014
AGCAACAGGGATGAAGAATGTTCCTGAGATTCCAAAGGGAAGAGGCCTATTTGGTGCTATAGCGGGT
>A_/_H7N9|KP415634|A/chicken/Dongguan/1075/2014
AGCAACAGGGATGAAGAATGTTCCTGAGATTCCAAAGGGAAGAGGCCTATTTGGTGCTATAGCGGGT
>A_/_H7N9|KP415626|A/chicken/Dongguan/1057/2014
AGCAACAGGGATGAAGAATGTTCCTGAGATTCCAAAGGGAAGAGGCCTATTTGGTGCTATAGCGGGT
>A_/_H7N9|KP415618|A/chicken/Dongguan/1051/2014
AGCAACAGGGATGAAGAATGTTCCTGAGATTCCAAAGGGAAGAGGCCTATTTGGTGCTATAGCRGGT
>A_/_H7N9|KP415610|A/silkie_chicken/Dongguan/991/2014
AGCAACAGGGATGAAGAATGTTCCTGAGATTCCAAAGGGAAGAGGCCTATTTGGTGCTATAGCGGGT
>A_/_H7N9|KP415602|A/silkie_chicken/Dongguan/988/2014
AGCAACAGGGATGAAGAATGTTCCTGAGATTCCAAAGGGAAGAGGCCTATTTGGTGCTATAGCGGGT
>A_/_H7N9|KP415510|A/silkie_chicken/Dongguan/656/2014
AGCAACAGGGATGAAGAATGTTCCTGAGATTCCAAAGGGAAGAGGCCTATTTGGTGCTATAGCGGGT
>A_/_H7N9|KP415478|A/chicken/Dongguan/536/2014
AGCAACAGGGATGAAGAATGTTCCTGAGATTCCAAAGGGAAGAGGCCTATTTGGTGCTATAGCGGGT
>A_/_H7N9|KP415444|A/chicken/Dongguan/189/2014
AGCAACAGGGATGAAGAATGTTCCTGAGATTCCAAAGGGAAGAGGCCTATTTGGTGCTATAGCGGGT
>A_/_H7N9|KP415428|A/chicken/Dongguan/169/2014
AGCAACAGGGATGAAGAATGTTCCTGAGATTCCAAAGGGAAGAGGCCTATTTGGTGCTATAGCGGGT
>A_/_H7N9|KP415420|A/silkie_chicken/Dongguan/157/2014
AGCAACAGGGATGAAGAATGTTCCTGAGATTCCAAAGGGAAGAGGCCTATTTGGTGCTATAGCGGGT
>A_/_H7N9|KP415155|A/chicken/Jiangxi/10965/2014
AGCAACAGGGATGAAGAATGTTCCTGAGATTCCAAAGGGAAGAGGCCTATTTGGTGCTATAGCAGGT
>A_/_H7N9|KP415147|A/chicken/Jiangxi/10964/2014
AGCAACAGGGATGAAGAATGTTCCTGAGATTCCAAAGGGAAGAGGCCTATTTGGTGCTATAGCAGGT
>A_/_H7N9|KP414939|A/chicken/Jiangxi/10875/2014
AGCAACAGGGATGAAGAATGTTCCTGAGATTCCAAAGGGAAGAGGCCTATTTGGTGCTATAGCAGGT
>A_/_H7N9|KP418559|A/chicken/Zhangzhou/8829/2014
AGCAACAGGGATGAAGAATGTTCCTGAGATTCCCAAGGGAAGAGGCCTATTTGGTGCTATAGCGGGT
>A_/_H7N9|KP418551|A/chicken/Zhangzhou/8585/2014
AGCAACAGGGATGAAGAATGTTCCTGAGATTCCCAAGGGAAGAGGCCTATTTGGTGCTATAGCGGGT
>A_/_H7N9|KP418444|A/chicken/Jiangxi/18515/2014
GGCAACAGGGATGAAGAATGTTCCTGAGATTCCAAAGGGAAGAGGCCTATTTGGTGCTATAGCGGGT
>A_/_H7N9|KP418436|A/chicken/Jiangxi/18513/2014
GGCAACAGGGATGAAGAATGTTCCTGAGATTCCAAAGGGAAGAGGCCTATTTGGTGCTATAGCGGGT
>A_/_H7N9|KP418386|A/chicken/Jiangxi/18487/2014
GGCAACAGGGATGAAGAATGTTCCTGAGATTCCAAAGGGAAGAGGCCTATTTGGTGCTATAGCGGGT
>A_/_H7N9|KP418354|A/chicken/Jiangxi/18482/2014
GGCAACAGGGATGAAGAATGTTCCTGAGATTCCAAAGGGAAGAGGCCTATTTGGTGCTATAGCGGGT
>A_/_H7N9|KP418281|A/chicken/Jiangxi/18449/2014
GGCAACAGGGATGAAGAATGTTCCTGAGATTCCAAAGGGAAGAGGCCTATTTGGTGCTATAGCGGGT
>A_/_H7N9|KP418254|A/chicken/Jiangxi/18008/2014
GGCAACAGGGATGAAGAATGTTCCTGAGATTCCAAAGGGAAGAGGCCTATTTGGTGCTATAGCGGGT
>A_/_H7N9|KP418224|A/chicken/Shantou/4833/2014
AGCAACAGGGATGAAGAATGTTCCTGAGGTTCCAAAGGGAAGAGGCCTATTTGGTGCTATAGCGGGT
>A_/_H7N9|KP418208|A/chicken/Shantou/4824/2014
AGCAACAGGGATGAAGAATGTTCCTGAGATTCCAAAGGGAAGAGGCCTATTTGGTGCTATAGCAGGT
>A_/_H7N9|KP418200|A/chicken/Shantou/4816/2014
AGCAACAGGGATGAAGAATGTTCCTGAGATTCCAAAGGGAAGAGGCCTATTTGGTGCTATAGCAGGT
>A_/_H7N9|KP418183|A/chicken/Shantou/4325/2014
AGCAACAGGGATGAAGAATGTTCCTGAGGTTCCAAAGGGAAGAGGCCTATTTGGTGCTATAGCGGGT
>A_/_H7N9|KP418175|A/chicken/Shantou/3057/2014
AGCAACAGGGATGAAGAATGTTCCTGAGGTTCCAAAGGGAAGAGGCCTATTTGGTGCTATAGCGGGT
>A_/_H7N9|KP418167|A/silkie_chicken/Shantou/2056/2014
AGCAACAGGGATGAAGAATGTTCCTGAGGTTCCAAAGGGAAGAGGCCTATTTGGTGCTATAGCGGGT
>A_/_H7N9|KP418133|A/chicken/Jiangxi/15524/2014
GGCAACAGGGATGAAGAATGTTCCTGAGATTCCAAAGGGAAGAGGCCTATTTGGTGCTATAGCGGGT
>A_/_H7N9|KP418094|A/duck/Jiangxi/15044/2014
GGCAACAGGGATGAAGAATGTTCCTGAGATTCCAAAGGGAAGAGGCCTATTTGGTGCTATAGCGGGT
>A_/_H7N9|KP418086|A/chicken/Shantou/2562/2014
AGCAACAGGGATGAAGAATGTTCCTGAGATTCCAAAGGGAAGAGGCCTATTTGGTGCTATAGCGGGT
>A_/_H7N9|KP418078|A/chicken/Shantou/2556/2014
AGCAACAGGAATGAAGAATGTTCCTGAGATTCCAAAGGGAAGAGGCCTATTTGGTGCTATAGCGGGT
>A_/_H7N9|KP418070|A/chicken/Shantou/2550/2014
AGCAACAGGGATGAAGAATGTTCCTGAGATTCCAAAGGGAAGAGGCCTATTTGGTGCTATAGCGGGT
>A_/_H7N9|KP418054|A/chicken/Shantou/2539/2014
AGCAACAGGGATGAAGAATGTTCCTGAGGTTCCAAAGGGAAGAGGCCTATTTGGTGCTATAGCGGGT
>A_/_H7N9|KP418030|A/chicken/Jiangxi/14554/2014
AGCAACAGGGATGAAGAATGTTCCTGAGATTCCCAAGGGAAGAGGCCTATTTGGTGCTATAGCGGGT
>A_/_H7N6|KP418022|A/chicken/Jiangxi/14535/2014
AGCAACAGGGATGAAGAATGTTCCTGAGATTCCCAAGGGAAGAGGCCTATTTGGTGCTATAGCGGGT
>A_/_H7N9|KP418014|A/chicken/Jiangxi/14530/2014
GGCAACAGGGATGAAGAATGTTCCTGAGATTCCAAAGGGAAGAGGCCTATTTGGTGCTATAGCGGGT
>A_/_H7N9|KP418006|A/chicken/Jiangxi/14518/2014
GGCAACAGGGATGAAGAATGTTCCTGAGATTCCAAAGGGAAGAGGCCTATTTGGTGCTATAGCGGGT
>A_/_H7N9|KP417998|A/chicken/Jiangxi/14517/2014
AGCAACAGGGATGAAGAATGTTCCTGAGATTCCCAAGGGAAGAGGCCTATTTGGTGCTATAGCGGGT
>A_/_H7N9|KP417990|A/chicken/Jiangxi/14515/2014
AGCAACAGGGATGAAGAATGTTCCTGAGATTCCAAAGGGAAGAGGCCTATTTGGTGCTATAGCGGGT
>A_/_H7N9|KP417982|A/chicken/Jiangxi/14513/2014
GGCAACAGGGATGAAGAATGTTCCTGAGATTCCAAAGGGAAGAGGCCTATTTGGTGCTATAGCGGGT
>A_/_H7N9|KP417921|A/chicken/Jiangxi/14023/2014
GGCAACAGGGATGAAGAATGTTCCTGAGATTCCAAAGGGAAGAGGCCTATTTGGTGCTATAGCGGGT
>A_/_H7N9|KP417905|A/chicken/Jiangxi/13556/2014
AGCAACAGGGATGAAGAATGTTCCTGAGATTCCAAAGGGAAGAGGCCTATTTGGTGCTATAGCGGGT
>A_/_H7N9|KP417878|A/chicken/Jiangxi/13548/2014
GGCAACAGGGATGAAGAATGTTCCTGAGATTCCAAAGGGAAGAGGCCTATTTGGTGCTATAGCGGGT
>A_/_H7N9|KP417862|A/chicken/Jiangxi/13543/2014
GGCAACAGGGATGAAGAATGTTCCTGAGATTCCAAAGGGAAGAGGCCTATTTGGTGCTATAGCGGGT
>A_/_H7N9|KP417845|A/chicken/Jiangxi/13537/2014
AGCAACAGGGATGAAGAATGTTCCTGAGATTCCAAAGGGAAGAGGCCTATTTGGTGCTATAGCGGGT
>A_/_H7N9|KP417829|A/chicken/Jiangxi/13530/2014
AGCAACAGGGATGAAGAATGTTCCTGAGATTCCAAAGGGAAGAGGCCTATTTGGTGCTATAGCGGGT
>A_/_H7N9|KP417792|A/chicken/Jiangxi/13524/2014
GGCAACAGGGATGAAGAATGTTCCTGAGATTCCAAAGGGAAGAGGCCTATTTGGTGCTATAGCGGGT
>A_/_H7N9|KP417784|A/chicken/Jiangxi/13521/2014
GGCAACAGGGATGAAGAATGTTCCTGAGATTCCAAAGGGAAGAGGCCTATTTGGTGCTATAGCGGGT
>A_/_H7N9|KP417714|A/chicken/Jiangxi/13252/2014
AGCAACAGGGATGAAGAATGTTCCTGAGATTCCCAAGGGAAGAGGCCTATTTGGTGCTATAGCGGGT
>A_/_H7N9|KP417706|A/chicken/Jiangxi/13210/2014
AGCAACAGGGATGAAGAATGTTCCTGAGATTCCCAAGGGAAGAGGCCTATTTGGTGCTATAGCGGGT
>A_/_H7N9|KP417698|A/chicken/Jiangxi/12273/2014
AGCAACAGGGATGAAGAATGTTCCTGAGATTCCAAAGGGAAGAGGCCTATTTGGTGCTATAGCGGGT
>A_/_H7N9|KP417666|A/chicken/Jiangxi/12256/2014
AGCAACAGGGATGAAGAATGTTCCTGAGATTCCAAAGGGAAGAGGCCTATTTGGTGCTATAGCGGGT
>A_/_H7N9|KP417578|A/chicken/Jiangxi/12201/2014
AGCAACAGGGATGAAGAATGTTCCTGAGATTCCAAAGGGAAGAGGCCTATTTGGTGCTATAGCGGGT
>A_/_H7N9|KP417570|A/chicken/Jiangxi/9530/2014
AGCAACAGGGATGAAGAATGTTCCTGAGATTCCAAAGGGAAGAGGCCTATTTGGTGCTATAGCAGGT
>A_/_H7N9|KP417502|A/chicken/Jiangxi/13519/2014
AGCAACAGGGATGAAGAATGTTCCTGAGATTCCAAAGGGAAGAGGCCTATTTGGTGCTATAGCGGGT
>A_/_H7N9|KP417486|A/chicken/Jiangxi/13513/2014
GGCAACAGGGATGAAGAATGTTCCTGAGATTCCAAAGGGAAGAGGCCTATTTGGTGCTATAGCGGGT
>A_/_H7N9|KP417470|A/chicken/Jiangxi/13502/2014
AGCAACAGGGATGAAGAATGTTCCTGAGATTCCAAAGGGAAGAGGCCTATTTGGTGCTATAGCGGGT
>A_/_H7N9|KP417462|A/chicken/Jiangxi/13496/2014
AGCAACAGGGATGAAGAATGTTCCTGAGATTCCMAAGGGAAGAGGCCTATTTGGTGCTATAGCGGGT
>A_/_H7N9|KP417454|A/chicken/Jiangxi/13491/2014
AGCAACAGGGATGAAGAATGTTCCTGAGATTCCAAAGGGAAGAGGCCTATTTGGTGCTATAGCGGGT
>A_/_H7N9|KP417414|A/chicken/Jiangxi/9513/2014
AGCAACAGGGATGAAGAATGTTCCTGAGATTCCAAAGGGAAGAGGCCTATTTGGTGCTATAGCAGGT
>A_/_H7N9|KP417269|A/chicken/Jiangxi/12223/2014
AGCAACAGGGATGAAGAATGTTCCTGAGATTCCAAAGGGAAGAGGCCTATTTGGTGCTATAGCGGGT
>A_/_H7N7|KP417119|A/wild_bird/Jiangxi/35982/2013
GGCAACAGGGATGAAAAATGTTCCCGAACTCCCAAAGGGAAGAGGCCTATTTGGTGCTATAGCAGGT
>A_/_H7N7|KP417111|A/wild_bird/Jiangxi/34503/2013
GGCAACAGGGATGAAAAATGTTCCCGAACTCCCAAAGGGAAGAGGCCTATTTGGTGCTATAGCAGGT
>A_/_H7N3|KP417086|A/duck/Jiangxi/34884/2013
AGCAACAGGGATGAAGAATGTCCCTGAGACTCCAAAGGGAAGAGGCCTATTTGGTGCTATAGCAGGT
>A_/_H7N3|KP417078|A/duck/Jiangxi/26175/2013
AGCAACAGGGATGAAGAATGTCCCTGAGACTCCAAAGGGAAGAGGCCTATTTGGTGCTATAGCAGGT
>A_/_H7N3|KP417058|A/duck/Jiangxi/23510/2013
AGCAACAGGGATGAAGAATGTCCCTGAGACTCCAAAGGGAAGAGGCCTATTTGGTGCTATAGCAGGT
>A_/_H7N9|KP417041|A/chicken/Jiangxi/12564/2013
AGCAACAGGGATGAAGAATGTTCCTGAGATTCCAAAGGGAAGAGGCCTATTTGGTGCTATAGCGGGT
>A_/_H7N3|KP417033|A/duck/Jiangxi/5467/2014
AGCAACAGGGATGAAGAATGTCCCTGAGACTCCAAAGGGAAGAGGCCTATTTGGTGCTATAGCAGGT
>A_/_H7N3|KP417025|A/duck/Jiangxi/5465/2014
AGCAACAGGGATGAAGAATGTCCCTGAGACTCCAAAGGGAAGAGGCCTATTTGGTGCTATAGCAGGT
>A_/_H7N3|KP417017|A/duck/Jiangxi/5461/2014
AGCAACAGGGATGAAGAATGTCCCTGAGACTCCAAAGGGAAGAGGCCTATTTGGTGCTATAGCAGGT
>A_/_H7N3|KP416998|A/duck/Jiangxi/5444/2014
AGCAACAGGGATGAAGAATGTCCCTGAGACTCCAAAGGGAAGAGGCCTATTTGGTGCTATAGCAGGT
>A_/_H7N3|KP416935|A/duck/Jiangxi/34775/2013
AGCAACAGGGATGAAGAATGTCCCTGAGACTCCAAAGGGAAGAGGCCTATTTGGTGCTATAGCAGGT
>A_/_H7N3|KP416927|A/duck/Jiangxi/31045/2013
AGCAACAGGGATGAAGAATGTCCCTGAGACTCCAAAGGGAAGAGGCCTATTTGGTGCTATAGCAGGT
>A_/_H7N3|KP416919|A/duck/Jiangxi/31028/2013
AGCAACAGGGATGAAGAATGTCCCTGAGACTCCAAAGGGAAGAGGCCTATTTGGTGCTATAGCAGGT
>A_/_H7N3|KP416911|A/duck/Jiangxi/29344/2013
AGCAACAGGGATGAAGAATGTCCCTGAGACTCCAAAGGGAAGAGGCCTATTTGGTGCTATAGCAGGT
>A_/_H7N3|KP416855|A/duck/Jiangxi/22998/2013
AGCAACAGGGATGAAGAATGTCCCTGAGACTCCAAAGGGAAGAGGCCTATTTGGTGCTATAGCAGGT
>A_/_H7N3|KP416847|A/duck/Jiangxi/22710/2013
AGCAACAGGGATGAAGAATGTCCCTGAGACTCCAAAGGGAAGAGGCCTATTTGGTGCTATAGCAGGT
>A_/_H7N3|KP416839|A/duck/Jiangxi/22693/2013
AGCAACAGGGATGAAGAATGTCCCTGAGACTCCAAAGGGAAGAGGCCTATTTGGTGCTATAGCAGGT
>A_/_H7N3|KP416815|A/duck/Jiangxi/22215/2013
AGCAACAGGGATGAAGAATGTCCCTGAGACTCCAAAGGGAAGAGGCCTATTTGGTGCTATAGCAGGT
>A_/_H7N3|KP416790|A/duck/Jiangxi/21694/2013
AGCAACAGGGATGAAGAATGTCCCTGAGACTCCAAAGGGAAGAGGCCTATTTGGTGCTATAGCAGGT
>A_/_H7N3|KP416782|A/duck/Jiangxi/21224/2013
AGCAACAGGGATGAAGAATGTCCCTGAGACTCCAAAGGGAAGAGGCCTATTTGGTGCTATAGCAGGT
>A_/_H7N3|KP416774|A/duck/Jiangxi/21213/2013
AGCAACAGGGATGAAGAATGTCCCTGAGACTCCAAAGGGAAGAGGCCTATTTGGTGCTATAGCAGGT
>A_/_H7N3|KP416740|A/duck/Jiangxi/20674/2013
AGCAACAGGGATGAAGAATGTCCCTGAGACTCCAAAGGGAAGAGGCCTATTTGGTGCTATAGCAGGT
>A_/_H7N3|KP416732|A/duck/Jiangxi/20189/2013
AGCAACAGGGATGAAGAATGTCCCTGAGACTCCAAAGGGAAGAGGCCTATTTGGTGCTATAGCAGGT
>A_/_H7N3|KP416724|A/duck/Jiangxi/20161/2013
AGCAACAGGGATGAAGAATGTCCCTGAGACTCCAAAGGGAAGAGGCCTATTTGGTGCTATAGCAGGT
>A_/_H7N3|KP416716|A/duck/Jiangxi/20151/2013
AGCAACAGGGATGAAGAATGTCCCTGAGACTCCAAAGGGAAGAGGCCTATTTGGTGCTATAGCAGGT
>A_/_H7N3|KP416708|A/duck/Jiangxi/18666/2013
AGCAACAGGGATGAAGAATGTCCCTGAGACTCCAAAGGGAAGAGGCCTATTTGGTGCTATAGCAGGT
>A_/_H7N3|KP416700|A/duck/Jiangxi/18644/2013
AGCAACAGGGATGAAGAATGTCCCTGAGACTCCAAAGGGAAGAGGCCTATTTGGTGCTATAGCAGGT
>A_/_H7N2|LC018985|A/duck/Hokkaido/WZ77/2013
GGCAACAGGGATGAAAAATGTCCCCGAACTCCCAAAGGGAAGAGGCCTATTTGGTGCTATAGCGGGT
>A_/_H7N2|LC018982|A/duck/Hokkaido/W20/2013
GGCAACAGGGATGAAAAATGTCCCCGAACTCCCAAAGGGAAGAGGCCTATTTGGTGCTATAGCGGGT
>A_/_H7N2|LC018981|A/duck/Hokkaido/W19/2013
GGCAACAGGGATGAAAAATGTCCCCGAACTCCCAAAGGGAAGAGGCCTATTTGGTGCTATAGCGGGT
>A_/_H7N7|LC018980|A/duck/Hokkaido/50/2010
AGCAACAGGGATGAAGAATGTTCCTGAGATTCCAAAGGGAAGAGGTCTATTTGGTGCTATAGCAGGT
>A_/_H7N3|KR150893|A/turkey/California/8199/2015
GGCTACAGGGATGAGAAACGTTCCAGAGAACCCCAAGACCAGAGGCCTTTTTGGAGCGATTGCTGGA
>A_/_H7N3|KR077940|A/redhead/Ohio/13OS0406/2013
GGCTACAGGGATGAGAAACGTCCCAGAGAACCCCAAGACCAGAGGCCTTTTTGGAGCGATTGCTGGA
>A_/_H7N7|KP414899|A/chicken/Jiangxi/10784/2014
GGCAACAGGGATGAAAAATGTTCCCGAACTCCCAAAGGGAAGAGGCCTATTTGGTGCTATAGCAGGT
>A_/_H7N9|KP414891|A/chicken/Jiangxi/10573/2014
AGCAACAGGGATGAAGAATGTTCCTGAGATTCCAAAGGGAAGAGGCCTATTTGGTGCTATAGCAGGT
>A_/_H7N9|KP414875|A/chicken/Jiangxi/9558/2014
AGCAACAGGGATGAAGAATGTTCCTGAGATTCCAAAGGGAAGAGGCCTATTTGGTGCTATAGCAGGT
>A_/_H7N9|KP414219|A/chicken/Dongguan/4040/2013
AGCAACAGGGATGAAGAATGTTCCTGAGATTCCAAAGGGAAGAGGCCTATTTGGTGCTATAGCAGGT
>A_/_H7N9|KP414211|A/chicken/Dongguan/4064/2013
AGCAACAGGGATGAAGAATGTTCCTGAGATTCCAAAGGGAAGAGGCCTATTTGGTGCTATAGCAGGT
>A_/_H7N9|KP414194|A/chicken/Shenzhen/801/2013
AGCAACAGGGATGAAGAATGTTCCTGAGATTCCAAAGGGAAGAGGCCTATTTGGTGCTATAGCGGGT
>A_/_H7N3|KP414056|A/duck/Shaoxing/5516/2013
AGCAACAGGGATGAAGAATGTTCCTGAGACTCCAAAGGGAAGAGGCCTATTTGGTGCTATAGCAGGT
>A_/_H7N9|KP414048|A/chicken/Shaoxing/5479/2013
AGCAACAGGGATGAAGAATGTTCCTGAGATTCCAAAGGGAAGAGGCCTATTTGGTGCTATAGCGGGT
>A_/_H7N9|KP414022|A/chicken/Shaoxing/5227/2013
AGCAACAGGGATGAAGAATGTTCCTGAGATTCCAAAGGGAAGAGGCCTATTTGGTGCTATAGCGGGT
>A_/_H7N9|KP414006|A/chicken/Shaoxing/5201/2013
AGCAACAGGGATGAAGAATGTTCCTGAGATTCCAAAGGGAAGAGGCCTATTTGGTGCTATAGCGGGT
>A_/_H7N9|KP413998|A/chicken/Shaoxing/5186/2013
AGCAACAGGGATGAAGAATGTTCCTGAGATTCCAAAGGGAAGAGGCCTATTTGGTGCTATAGCGGGT
>A_/_H7N9|KP413990|A/chicken/Shaoxing/5146/2013
AGCAACAGGGATGAAGAATGTTCCTGAGATTCCAAAGGGAAGAGGCCTATTTGGTGCTATAGCGGGT
>A_/_H7N9|KP413982|A/chicken/Shaoxing/5136/2013
AGCAACAGGGATGAAGAATGTTCCTGAGATTCCAAAGGGAAGAGGCCTATTTGGTGCTATAGCGGGT
>A_/_H7N9|KP413940|A/chicken/Jiaxing/4490/2013
AGCAACAGGGATGAAGAATGTTCCTGAGATTCCAAAGGGAAGAGGCCTATTTGGTGCTATAGCGGGT
>A_/_H7N7|KP413932|A/duck/Huzhou/4268/2013
AGCAACAGGGATGAAGAATGTTCCTGAGACTCCAAAAGGAAGAGGCCTATTTGGTGCTATAGCAGGT
>A_/_H7N7|KP413915|A/duck/Huzhou/4227/2013
AGCAACAGGGATGAAGAATGTTCCTGAGACTCCAAAGGGAAGAGGCCTATTTGGTGCTATAGCAGGT
>A_/_H7N9|KP413907|A/silkie_chicken/Huzhou/4213/2013
AGCAACAGGGATGAAGAATGTTCCTGAGATTCCAAAGGGAAGAGGCCTATTTGGTGCTATAGCGGGT
>A_/_H7N9|KP413880|A/chicken/Huzhou/4169/2013
AGCAACAGGGATGAAGAATGTTCCTGAGATTCCAAAGGGAAGAGGCCTATTTGGTGCTATAGCGGGT
>A_/_H7N9|KP413864|A/chicken/Huzhou/4083/2013
AGCAACAGGGATGAAGAATGTTCCTGAGATTCCAAAGGGAAGAGGCCTATTTGGTGCTATAGCGGGT
>A_/_H7N9|KP413837|A/chicken/Huzhou/4076/2013
AGCAACAGGGATGAAGAATGTTCCTGAGATTCCAAAGGGAAGAGGCCTATTTGGTGCTATAGCGGGT
>A_/_H7N9|KP413811|A/chicken/Huzhou/4073/2013
AGCAACAGGGATGAAGAATGTTCCTGAGATTCCAAAGGGAAGAGGCCTATTTGGTGCTATAGCGGGT
>A_/_H7N9|KP413794|A/chicken/Huzhou/4067/2013
AGCAACAGGGATGAAGAATGTTCCTGAGATTCCAAAGGGAAGAGGCCTATTTGGTGCTATAGCGGGT
>A_/_H7N9|KP413786|A/chicken/Huzhou/4045/2013
AGCAACAGGGATGAAGAATGTTCCTGAGATTCCAAAGGGAAGAGGCCTATTTGGTGCTATAGCGGGT
>A_/_H7N3|KP413758|A/chicken/Huzhou/3916/2013
AGCAACAGGGATGAAGAATGTTCCCGAGACTCCAAAGGGAAGAGGCCTATTTGGTGCTATAGCAGGT
>A_/_H7N9|KP413742|A/chicken/Huzhou/3791/2013
AGCAACAGGGATGAAGAATGTTCCTGAGATTCCAAAGGGAAGAGGCCTATTTGGTGCTATAGCGGGT
>A_/_H7N9|KP413708|A/chicken/Dongguan/4251/2013
AGCAACAGGGATGAAGAATGTTCCTGAGATTCCAAAGGGAAGAGGCCTATTTGGTGCTATAGCGGGT
>A_/_H7N9|KP413700|A/chicken/Dongguan/4195/2013
AGCAACAGGGATGAAGAATGTTCCTGAGATTCCAAAAGGAAGAGGCCTATTTGGTGCTATAGCGGGT
>A_/_H7N9|KP413692|A/silkie_chicken/Dongguan/4129/2013
AGCAACAGGGATGAAGAATGTTCCTGAGATTCCAAAGGGAAGAGGCCTATTTGGTGCTATAGCAGGT
>A_/_H7N9|KP413675|A/silkie_chicken/Dongguan/4127/2013
AGCAACAGGGATGAAGAATGTTCCTGAGATTCCAAAGGGAAGAGGCCTATTTGGTGCTATAGCAGGT
>A_/_H7N9|KP413667|A/silkie_chicken/Dongguan/4126/2013
AGCAACAGGGATGAAGAATGTTCCTGAGATTCCAAAGGGAAGAGGCCTATTTGGTGCTATAGCAGGT
>A_/_H7N9|KP413619|A/chicken/Dongguan/4037/2013
AGCAACAGGGATGAAGAATGTTCCTGAGATTCCAAAGGGAAGAGGCCTATTTGGTGCTATAGCAGGT
>A_/_H7N9|KP413611|A/silkie_chicken/Dongguan/3990/2013
AGCAACAGGGATGAAGAATGTTCCTGAGATTCCAAAGGGAAGAGGCCTATTTGGTGCTATAGCGGGT
>A_/_H7N9|KP413603|A/silkie_chicken/Dongguan/3980/2013
AGCAACAGGGATGAAGAATGTTCCTGAGATTCCAAAGGGAAGAGGCCTATTTGGTGCTATAGCGGGT
>A_/_H7N9|KP413555|A/silkie_chicken/Shenzhen/3782/2013
AGCAACAGGAATGAAGAATGTTCCTGAGATTCCAAAGGGAAGAGGCCTATTTGGTGCTATAGCGGGT
>A_/_H7N9|KP413547|A/silkie_chicken/Shenzhen/3781/2013
AGCAACAGGGATGAAGAATGTTCCTGAGATTCCAAAGGGAAGAGGCCTATTTGGTGCTATAGCGGGT
>A_/_H7N9|KP413539|A/chicken/Shenzhen/3780/2013
AGCAACAGGGATGAAGAATGTTCCTGAGATTCCAAAGGGAAGAGGCCTATTTGGTGCTATAGCGGGT
>A_/_H7N9|KP413531|A/chicken/Shenzhen/3734/2013
AGCAACAGGAATGAAGAATGTTCCTGAGATTCCAAAGGGAAGAGGCCTATTTGGTGCTATAGCGGGT
>A_/_H7N9|KP413523|A/chicken/Shenzhen/3733/2013
AGCAACAGGGATGAAGAATGTTCCTGAGATTCCAAAGGGAAGAGGCCTATTTGGTGCTATAGCGGGT
>A_/_H7N9|KP413515|A/silkie_chicken/Dongguan/3606/2013
AGCAACAGGGATGAAGAATGTTCCTGAGATTCCAAAGGGAAGAGGCCTATTTGGTGCTATAGCGGGT
>A_/_H7N9|KP413499|A/chicken/Dongguan/3582/2013
AGCAACAGGGATGAAGAATGTTCCTGAGATTCCAAAGGGAAGAGGCCTATTTGGTGCTATAGCGGGT
>A_/_H7N9|KP413475|A/silkie_chicken/Dongguan/3528/2013
AGCAACAGGGATGAAGAATGTTCCTGAGATTCCAAAGGGAAGAGGCCTATTTGGTGCTATAGCGGGT
>A_/_H7N9|KP413467|A/silkie_chicken/Dongguan/3526/2013
AGCAACAGGGATGAAGAATGTTCCTGAGATTCCAAAGGGAAGAGGCCTATTTGGTGCTATAGCGGGT
>A_/_H7N9|KP413451|A/silkie_chicken/Dongguan/3522/2013
AGCAACAGGGATGAAGAATGTTCCTGAGATTCCAAAGGGAAGAGGCCTATTTGGTGCTATAGCGGGT
>A_/_H7N9|KP413443|A/silkie_chicken/Dongguan/3520/2013
AGCAACAGGGATGAAGAATGTTCCTGAGATTCCAAAGGGAAGAGGCCTATTTGGTGCTATAGCGGGT
>A_/_H7N9|KP413435|A/chicken/Dongguan/3491/2013
AGCAACAGGGATGAAGAATGTTCCTGAGATTCCAAAGGGAAGAGGCCTATTTGGTGCTATAGCGGGT
>A_/_H7N9|KP413411|A/chicken/Dongguan/3464/2013
AGCAACAGGGATGAAGAATGTTCCTGAGATTCCAAAGGGAAGAGGCCTATTTGGTGCTATAGCGGGT
>A_/_H7N9|KP413387|A/silkie_chicken/Dongguan/3284/2013
AGCAACAGGGATGAAGAATGTTCCTGAGATTCCAAAGGGAAGAGGCCTATTTGGTGCTATAGCGGGT
>A_/_H7N9|KP413379|A/silkie_chicken/Dongguan/3281/2013
AGCAACAGGGATGAAGAATGTTCCTGAGATTCCAAAGGGAAGAGGCCTATTTGGTGCTATAGCAGGT
>A_/_H7N9|KP413305|A/chicken/Dongguan/3112/2013
AGCAACAGGGATGAAGAATGTTCCTGAGATTCCAAAGGGAAGAGGCCTATTTGGTGCTATAGCGGGT
>A_/_H7N9|KP413297|A/silkie_chicken/Dongguan/3049/2013
AGCAACAGGGATGAAGAATGTTCCTGAGATTCCAAAGGGAAGAGGCCTATTTGGTGCTATAGCGGGT
>A_/_H7N9|KP413265|A/silkie_chicken/Shenzhen/2139/2013
AGCAACAGGGATGAAGAATGTTCCTGAGATTCCAAAGGGAAGAGGCCTATTTGGTGCTATAGCGGGT
>A_/_H7N9|KP416475|A/chicken/Dongguan/1697/2014
AGCAACAGGGATGAAGAATGTTCCTGAGATTCCAAAGGGAAGAGGCCTATTTGGTGCTATAGCGGGT
>A_/_H7N9|KP416454|A/chicken/Dongguan/1690/2014
AGCAACAGGGATGAAGAATGTTCCTGAGATTCCAAAGGGAAGAGGCCTATTTGGTGCTATAGCGGGT
>A_/_H7N9|KP416430|A/chicken/Dongguan/1548/2014
AGCAACAGGGATGAAGAATGTTCCTGAGATTCCAAAGGGAAGAGGCCTATTTGGTGCTATAGCGGGT
>A_/_H7N9|KP416590|A/silkie_chicken/Dongguan/1519/2014
AGCAACAGGGATGAAGAATGTTCCTGAGATTCCAAAGGGAAGAGGCCTATTTGGTGCTATAGCGGGT
>A_/_H7N9|KP416582|A/chicken/Dongguan/1100/2014
AGCAACAGGGATGAAGAATGTTCCTGAGATTCCAAAGGGAAGAGGCCTATTTGGTGCTATAGCAGGT
>A_/_H7N9|KP416574|A/silkie_chicken/Dongguan/997/2014
AGCAACAGGGATGAAGAATGTTCCTGAGATTCCAAAGGGAAGAGGCCTATTTGGTGCTATAGCGGGT
>A_/_H7N9|KP416550|A/chicken/Shantou/1556/2014
AGCAACAGGGATGAAGAATGTTCCTGAGATTCCAAAGGGAAGAGGCCTATTTGGTGCTATAGCGGGT
>A_/_H7N9|KP413240|A/chicken/Shenzhen/2110/2013
AGCAACAGGGATGAAGAATGTTCCTGAGATTCCAAAGGGAAGAGGCCTATTTGGTGCTATAGCGGGT
>A_/_H7N9|KP413214|A/silkie_chicken/Shenzhen/919/2013
AGCAACAGGGATGAAGAATGTTCCTGAGATTCCAAAGGGAAGAGGCCTATTTGGTGCTATAGCGGGT
>A_/_H7N9|KP413198|A/chicken/Shenzhen/898/2013
AGCAACAGGGATGAAGAATGTTCCTGAGATTCCAAAGGGAAGAGGCCTATTTGGTGCTATAGCGGGT
>A_/_H7N9|KP413190|A/chicken/Shenzhen/749/2013
AGCAACAGGGATGAAGAATGTTCCTGAGATTCCAAAGGGAAGAGGCCTATTTGGTGCTATAGCGGGT
>A_/_H7N9|KP413166|A/chicken/Shenzhen/727/2013
AGCAACAGGGATGAAGAATGTTCCTGAGATTCCAAAGGGAAGAGGCCTATTTGGTGCTATAGCGGGT
>A_/_H7N9|KJ395950|A/chicken/Guangdong/SD1/2013
AGCAACAGGGATGAAGAATGTTCCTGAGATTCCAAAGGGAAGAGGCCTATTTGGTGCTATAGCGGGT
>A_/_H7N9|KJ395949|A/chicken/Guangdong/G3/2013
AGCAACAGGGATGAAGAATGTTCCTGAGATTCCAAAAGGAAGAGGCCTATTTGGTGCTATAGCGGGT
>A_/_H7N9|KJ395947|A/chicken/Guangdong/G1/2013
AGCAACAGGGATGAAGAATGTTCCTGAGATTCCAAAGGGAAGAGGCCTATTTGGTGCTATAGCGGGT
>A_/_H7N9|KJ395946|A/chicken/Guangdong/3640/2013
AGCAACAGGGATGAAGAATGTTCCTGAGATTCCAAAGGGAAGAGGCCTATTTGGTGCTATAGCGGGT
>A_/_H7N2|KP636486|A/Anas_platyrhynchos/Spain/1877/2009
GGCAACAGGAATGAAGAATGTTCCCGAAATCCCAAAGGGAAGAGGCCTATTTGGTGCTATAGCGGGT
>A_/_H7N9|KP455978|A/goose/Jiangsu/1027/2013
AGCAACAGGGATGAAGAATGTTCCTGAGATTCCAAAGGGAAGAGGCCTATTTGGTGCTATAGCGGGT
>A_/_H7N7|KJ889439|A/turkey/England/647/1977
GGCAACAGGGATGAAGAACGTTCCTGAAATTCCAAAAGGGAGAGGCCTATTTGGTGCCATAGCGGGT
>A_/_H7N3|KP055069|A/chicken/BC/CN-006/2004
GGCTACAGGAATGAGAAACGTCCCAGAGAACCCCAAGACCAGAGGCCTTTTTGGAGCGATTGCTGGA
>A_/_H7N2|KM054796|A/chicken/Jilin/SD020/2014
AGCAACAGGGATGAAGAATGTTCCTGAGATTCCAAAGGGAAGAGGCCTATTTGGTGCTATAGCAGGT
>A_/_H7N3|KF183621|A/teal/Finland/9201/2010
GGCAACAGGAATGAAAAATGTTCCTGAAATCCCAAAGGGAAGAGGCCTATTTGGTGCTATAGCGGGT
>A_/_H7N9|KF042102|A/pigeon/Zhejiang/P2/2013
AGCAACAGGGATGAAGAATGTTCCTGAGATTCCAAAGGGAAGAGGCCTATTTGGTGCTATAGCGGGT
>A_/_H7N3|KJ568393|A/American_green-winged_teal/Wisconsin/13OS3468/2013
GGCTACAGGGATGAGAAACGTCCCAGAGAACCCCAAGACCAGAGGCCTTTTTGGAGCGATTGCTGGA
>A_/_H7N1|KJ567945|A/blue-winged_teal/Ohio/13OS2037/2013
GGCTACAGGGATGAGAAACGTCCCAGAGAACCCCAAGACCAGAGGCCTTTTTGGAGCGATTGCTGGA
>A_/_H7N1|CY167143|A/northern_shoveler/Arkansas/12OS158/2012
GGCTACAGGGATGAGAAACGTCCCAGAGAACCCCAAGACCAGAGGCCTTTTTGGAGCGATTGCTGGA
>A_/_H7N7|CY167232|A/American_green-winged_teal/Mississippi/12OS397/2012
GGCTACAGGGATGAGAAACGTCCCAGAGAACCCCAAGACCAGAGGCCTTTTTGGAGCGATTGCTGGA
>A_/_H7N7|CY167224|A/northern_shoveler/Mississippi/12OS362/2012
GGCTACAGGGATGAGAAACGTCCCAGAGAACCCCAAGGCCAGAGGCCTTTTTGGAGCGATTGCTGGA
>A_/_H7N7|CY167208|A/northern_shoveler/Mississippi/12OS347/2012
GGCTACAGGGATGAGAAACGTCCCAGAGAACCCCAAGACCAGAGGCCTTTTTGGAGCGATTGCTGGA
>A_/_H7N9|KJ508890|A/tree_sparrow/Shanghai/01/2013
AGCAACAGGGATGAAGAATGTTCCTGAGATTCCAAAGGGAAGAGGCCTATTTGGTGCTATAGCGGGT
>A_/_H7N9|KC609783|A/wild_duck/Korea/CSM42-34/2011
GGCAACAGGGATGAAAAATGTTCCCGAACTCCCAAAGGGAAGAGGCCTATTTGGTGCTATAGCGGGT
>A_/_H7N7|KC609781|A/wild_duck/Korea/SH41-33/2011
GGCAACAGGGATGAAAAATGTTCCCGAACTCCCAAAGGGAAGAGGCCTATTTGGTGCTATAGCGGGT
>A_/_H7N9|KC609779|A/wild_duck/Korea/MHC39-13/2011(H7N9)
GGCGACAGGGATGAAAAATGTTCCCGAACCCCCAAAGGGAAGAGGCCTATTTGGTGCTATAGCGGGT
>A_/_H7N7|KC609776|A/wild_duck/Korea/MHC40-28/2010
AGCAACAGGGATGAAGAATGTTCCTGAGATTCCAAAGGGAAGAGGTCTATTTGGTGCTATAGCAGGT
>A_/_H7N9|KC609778|A/wild_duck/Korea/MHC35-25/2011
GGCAACAGGGATGAAAAATGTTCCCGAACCCCCAAAGGGAAGAGGCCTATTTGGTGCTATAGCGGGT
>A_/_H7N9|KC609772|A/wild_duck/Korea/SH19-50/2010
GGCAACAGGGATGAAAAATGTTCCCGAACTCCCAAAGGGAAGAGGCCTATTTGGTGCTATAGCGGGT
>A_/_H7N7|KC609771|A/common_teal/Korea/MHC5-8/2009
AGCAACAGGGATGAAGAATGTTCCTGAGATTCCAAAGGGAAGAGGTCTATTTGGTGCTATAGCAGGT
>A_/_H7N6|KC609770|A/wild_duck/Korea/CSM27-12/2009
AGCAACAGGGATGAAGAATGTTCCCGAGATTCCAAAGAGAAGAGGTCTATTTGGTGCTATAGCAGGT
>A_/_H7N3|KC609768|A/bean_goose/Korea/SH20-17/2008
AGCAACAGGGATGAAGAATGTTCCCGAGATTCCAAAGAGAAGAGGTCTATTTGGTGCTATAGCAGGT
>A_/_H7N7|KC609767|A/mallard/Korea/NHG187/2008
AGCAACAGGGATGAAGAATGTTCCCGAGATTCCAAAGGGAAGAGGTCTATTTGGTGCTATAGCAGGT
>A_/_H7N2|KC609766|A/mallard/Korea/GJ62/2007
AGCAACAGGGATGAAGAATGTTCCTGAGATTCCAAAGGGAAGAGGTCTATTTGGTGCTATAGCAGGT
>A_/_H7N8|KC609765|A/mallard/Korea/GJ63/2007
AGCAACAGGGATGAAGAATGTTCCTGAGATTCCAAAGGGAAGAGGTCTATTTGGTGCTATAGCAGGT
>A_/_H7N9|KF609527|A/tree_sparrow/Shanghai/01/2013
AGCAACAGGGATGAAGAATGTTCCTGAGATTCCAAAGGGAAGAGGCCTATTTGGTGCTATAGCGGGT
>A_/_H7N1|KJ162064|A/softbill/California/13907-21/1994
GGCAACAGGGATGAAAAACGTTCCTGAAATTCCAAAAGGAAGGGGCCTATTTGGTGCCATAGCGGGT
>A_/_H7N1|KF493470|A/turkey/Italy/5662/2000
GGCAACAGGGATGAAGAATGTTCCCGAAATTCCAAAGGGAAGAGGCCTATTTGGTGCTATAGCGGGT
>A_/_H7N9|KF715106|A/guinea_fowl/Nebraska/17096/2011
GGCTACAGGGATGAGAAACGTCCCAGAGAACCCCAAGACCAGAGGCCTTTTTGGAGCGATTGCTGGA
>A_/_H7N9|KF542877|A/chicken/Shanghai/019/2013
AGCAACAGGGATGAAGAATGTTCCTGAGATTCCAAAGGGAAGAGGCCTATTTGGTGCTATAGCGGGT
>A_/_H7N9|KF542876|A/chicken/Shanghai/017/2013
AGCAACAGGGATGAAGAATGTTCCTGAGATTCCAAAGGGAAGAGGCCTATTTGGTGCTATAGCGGGT
>A_/_H7N9|KF259045|A/chicken/Rizhao/875/2013
AGCAACAGGGATGAAGAATGTTCCTGAGATTCCAAAGGGAAGAGGCCTATTTGGTGCTATAGCGGGT
>A_/_H7N9|KF259042|A/chicken/Rizhao/515/2013
AGCAACAGGGATGAAGAATGTTCCTGAGATTCCAAAGGGAAGAGGCCTATTTGGTGCTATAGCGGGT
>A_/_H7N7|KF259041|A/pigeon/Wenzhou/559/2013
AGCAACAGGGATGAAGAATGTTCCTGAGATTCCAAAGGGAAGAGGCCTATTTGGTGCTATAGCGGGT
>A_/_H7N7|KF259040|A/duck/Wenzhou/47/2013
AGCAACAGGGATGAAGAATGTTCCTGAGATTCCAAAGGGAAGAGGCCTATTTGGTGCTATAGCGGGT
>A_/_H7N2|KF259039|A/duck/Wenzhou/775/2013
AGCAACAGGGATGAAGAATGTTCCTGAGATTCCAAAGGGAAGAGGCCTATTTGGTGCTATAGCGGGT
>A_/_H7N6|KF259008|A/wild_waterfowl/Hong_Kong/MPM3375/2011
AGCAACAGGAATGAAGAATGTTCCTGAGATTCCAAAGGGAAGAGGTCTATTTGGTGCTATAGCAGGT
>A_/_H7N7|KF259007|A/wild_waterfowl/Hong_Kong/MPL1006/2011
AGCAACAGGAATGAAGAATGTTCCTGAGATTCCAAAGGGAAGAGGTCTATTTGGTGCTATAGCAGGT
>A_/_H7N7|KF259006|A/wild_waterfowl/Hong_Kong/MPM2121/2011
AGCAACAGGAATGAAGAATGTTCCTGAGATTCCAAAGGGAAGAGGTCTATTTGGTGCTATAGCAGGT
>A_/_H7N7|KF259005|A/wild_waterfowl/Hong_Kong/MPL705/2011
AGCAACAGGAATGAAGAATGTTCCTGAGATTCCAAAGGGAAGAGGTCTATTTGGTGCTATAGCAGGT
>A_/_H7N7|KF259004|A/common_teal/Hong_Kong/MPM1740/2011
AGCAACAGGAATGAAGAATGTTCCTGAGATTCCAAAGGGAAGAGGTCTATTTGGTGCTATAGCAGGT
>A_/_H7N7|KF259003|A/common_teal/Hong_Kong/MPL634/2011
AGCAACAGGAATGAAGAATGTTCCTGAGATTCCAAAGGGAAGAGGTCTATTTGGTGCTATAGCAGGT
>A_/_H7N7|KF259002|A/common_teal/Hong_Kong/MPM1670/2011
AGCAACAGGAATGAAGAATGTTCCTGAGATTCCAAAGGGAAGAGGTCTATTTGGTGCTATAGCAGGT
>A_/_H7N3|KF259000|A/wild_duck/Jiangxi/10179/2005
AGCAACAGGGATGAAGAATGTTCCTGAGATTCCAAAGGGAAGAGGTCTATTTGGTGCTATAGCGGGT
>A_/_H7N8|KF258999|A/wild_duck/Jiangxi/9157/2005
AGCAACAGGGATGAAGAATGTTCCTGAGATTCCAAAGGGAAGAGGTCTATTTGGTGCTATAGCGGGT
>A_/_H7N7|KF258996|A/duck/Jiangxi/1717/2003
AGCAACAGGGATGAAGAATGTTCCTGAGATTCCAAAGGGAAGAGGCCTATTTGGTGCTATAGCGGGT
>A_/_H7N3|KF258995|A/duck/Fujian/6390/2010
AGCAACAGGGATGAAGAATGTTCCTGAGATTCCAAAGGGAAGAGGCCTATTTGGTGCTATAGCGGGT
>A_/_H7N3|KF258994|A/duck/Fujian/6326/2010
AGCAACAGGGATGAAGAATGTTCCTGAGATTCCAAAGGGAAGAGGCCTATTTGGTGCTATAGCGGGT
>A_/_H7N7|KF258993|A/duck/Fujian/5448/2008
GGCGACAGGAATGAAGAATGTTCCTGAAATCCCAAAGGGAAGAGGCCTGTTTGGTGCTATAGCGGGT
>A_/_H7N9|KF258992|A/duck/Jiangxi/3292/2009
AGCAACAGGGATGAAGAATGTTCCCGAGATTCCAAAGGGAAGAGGTCTATTTGGTGCTATAGCAGGT
>A_/_H7N6|KF258991|A/duck/Yunnan/87/2007
GGCAACAGGAATGAAGAATGTTCCTGAAATCCCAAAGGGAAGAGGCCTGTTTGGTGCTATAGCGGGC
>A_/_H7N8|KF258990|A/duck/Jiangxi/9631/2009
AGCAACAGGGATGAAGAATGTTCCCGAGATTCCAAAGGGAAGAGGTCTATTTGGTGCTATAGCAGGT
>A_/_H7N3|KF258989|A/duck/Jiangxi/16285/2010
AGCAACAGGGATGAAGAATGTTCCCGAGATTCCAAAGGGAAGAGGTCTATTTGGTGCTATAGCAGGT
>A_/_H7N9|KF258988|A/duck/Jiangxi/3257/2009
AGCAACAGGGATGAAGAATGTTCCCGAGATTCCAAAGGGAAGAGGTCTATTTGGTGCTATAGCAGGT
>A_/_H7N3|KF258986|A/duck/Jiangxi/22330/2009
AGCAACAGGGATGAAGAATGTTCCCGAGATTCCAAAGGGAAGAGGTCTATTTGGTGCTATAGCAGGT
>A_/_H7N7|KF258984|A/duck/Jiangxi/21980/2010
AGCAACAGGGATGAAGAATGTTCCCGAGATTCCAAAGGGAAGAGGTCTATTTGGTGCTATAGCAGGT
>A_/_H7N7|KF258983|A/duck/Jiangxi/16769/2010
AGCAACAGGGATGAAGAATGTTCCCGAGATTCCAAAGGGAAGAGGTCTATTTGGTGCTATAGCAGGT
>A_/_H7N6|KF258978|A/duck/Jiangxi/25186/2009
AGCAACAGGGATGAAGAATGTTCCCGAGATTCCAAAGGGAAGAGGTCTATTTGGTGCTATAGCAGGT
>A_/_H7N3|KF258971|A/duck/Jiangxi/19521/2009
AGCAACAGGGATGAAGAATGTTCCCGAGATTCCAAAGGGARGAGGTCTATTTGGTGCTATAGCAGGT
>A_/_H7N3|KF258970|A/duck/Jiangxi/13291/2009
AGCAACAGGGATGAAGAATGTTCCCGAGATTCCAAAGGGAAGAGGTCTATTTGGTGCTATAGCAGGT
>A_/_H7N3|KF258969|A/duck/Jiangxi/9742/2009
AGCAACAGGGATGAAGAATGTTCCCGAGATTCCAAAGGGAAGAGGTCTATTTGGTGCTATAGCAGGT
>A_/_H7N3|KF258967|A/duck/Jiangxi/8032/2009
AGCAACAGGAATGAAGAATGTTCCCGAGATTCCAAAGGGAAGAGGTCTATTTGGTGCTATAGCAGGT
>A_/_H7N3|KF258966|A/duck/Jiangxi/8028/2009
AGCAACAGGAATGAAGAATGTTCCCGAGATTCCAAAGGGAAGAGGTCTATTTGGTGCTATAGCAGGT
>A_/_H7N7|KF258958|A/goose/Guangdong/7472/2012
AGCAACAGGGATGAAGAATGTTCCTGAGAGTCCAAAGGGAAGAGGCCTATTTGGTGCTATAGCGGGT
>A_/_H7N1|KF298401|A/mallard/Minnesota/AI09-1714/2009
GGCTACAGGGATGAGAAACGTCCCAGAAAACCCCAAGACCAGAGGCCTTTTTGGAGCGATTGCTGGA
>A_/_H7N9|AB828686|A/duck/Mongolia/129/2010
GGCAACAGGAATGAAAAATGTTCCCGAACTCCCAAAGGGAAGAGGCCTGTTTGGTGCTATAGCGGGT
>A_/_H7N9|AB828685|A/duck/Mongolia/147/2008
AGCAACAGGGATGAAGAATGTTCCTGAGATTCCAAAGGGAAGAGGTCTATTTGGTGCTATAGCAGGT
>A_/_H7N3|CY144308|A/red_knot/Delaware/650665/2002
GGCTACAGGAATGAGAAATGTCCCAGAGAATCCCAAGACCAGGGGCCTCTTTGGAGCAATTGCTGGA
>A_/_H7N3|CY143853|A/mallard/Interior_Alaska/10BM10829R0/2010
GGCTACAGGGATGAGAAACGTCCCAGAGAACCCCAAGACCAGAGGCCTTTTTGGAGCGATTGCTGGA
>A_/_H7N3|CY141982|A/mallard/Interior_Alaska/10BM12534R0/2010
GGCTACAGGGATGAGAAACGTCCCAGAGAACCCCAAGACCAGAGGCCTTTTTGGAGCGATTGCTGGA
>A_/_H7N3|CY141974|A/northern_pintail/Interior_Alaska/10BM11038R0/2010
GGCTACAGGGATGAGAAACGTCCCAGAGAACCCCAAGACCAGAGGCCTTTTTGGAGCGATTGCTGGA
>A_/_H7N6|CY141966|A/northern_pintail/Interior_Alaska/10BM09015R0/2010
GGCTACAGGGATGAGAAACGTCCCAGAGAACCCCAAGACCAGAGGCCTTTTTGGAGCGATTGCTGGA
>A_/_H7N3|CY141950|A/mallard/Interior_Alaska/10BM11434R0/2010
GGCTACAGGGATGAGAAACGTCCCAGAGAACCCCAAGACCAGAGGCCTTTTTGGAGCGATTGCTGGA
>A_/_H7N3|CY141934|A/northern_pintail/Interior_Alaska/10BM11208R0/2010
GGCTACAGGGATGAGAAACGTCCCAGAGAACCCCAAGACCAGAGGCCTTTTTGGAGCGATTGCTGGA
>A_/_H7N3|CY141926|A/northern_pintail/Interior_Alaska/10BM10906R0/2010
GGCTACAGGGATGAGAAACGTCCCAGAGAACCCCAAGACCAGAGGCCTTTTTGGAGCGATTGCTGGA
>A_/_H7N3|CY141830|A/northern_pintail/Interior_Alaska/10BM10476R0/2010
GGCTACAGGGATGAGAAACGTCCCAGAGAACCCCAAGACCAGAGGCCTTTTTGGAGCGATTGCTGGA
>A_/_H7N3|CY141814|A/northern_pintail/Interior_Alaska/10BM10166R0/2010
GGCTACAGGGATGAGAAACGTCCCAGAGAACCCCAAGACCAGAGGCCTTTTTGGAGCGATTGCTGGA
>A_/_H7N3|CY141782|A/mallard/Interior_Alaska/10CH00016R0/2010
GGCCACAGGGATGAGAAACGTCCCAGAGAACCCCAAGACCAGAGGCCTTTTTGGAGCGATTGCTGGA
>A_/_H7N3|CY141774|A/mallard/Interior_Alaska/10BM09563R0/2010
GGCTACAGGGATGAGAAACGTCCCAGAGAACCCCAAGACCAGAGGCCTTTTTGGAGCGATTGCTGGA
>A_/_H7N3|CY141766|A/mallard/Interior_Alaska/10BM09548R0/2010
GGCTACAGGGATGAGAAACGTCCCAGAGAACCCCAAGACCAGAGGCCTTTTTGGAGCGATTGCTGGA
>A_/_H7N3|CY141718|A/mallard/Interior_Alaska/10BM08884R0/2010
GGCTACAGGGATGAGAAACGTCCCAGAGAACCCCAAGACCAGAGGCCTTTTTGGAGCGATTGCTGGA
>A_/_H7N3|CY141694|A/northern_pintail/Interior_Alaska/10BM08705R0/2010
GGCTACAGGGATGAGAAACGTCCCAGAGAACCCCAAGACCAGAGGCCTTTTTGGAGCGATTGCTGGA
>A_/_H7N3|CY141678|A/northern_pintail/Interior_Alaska/10BM08400R0/2010
GGCTACAGGGATGAGAAACGTCCCAGAGAACCCCAAGACCAGAGGCCTTTTTGGAGCGATTGCTGGA
>A_/_H7N3|CY141670|A/mallard/Interior_Alaska/10BM08120R0/2010
GGCTACAGGGATGAGAAACGTCCCAGAGAACCCCAAGACCAGAGGCCTTTTTGGAGCGATTGCTGGA
>A_/_H7N3|CY141636|A/northern_pintail/Interior_Alaska/10BM07737R0/2010
GGCTACAGGGATGAGAAACGTCCCAGAGAACCCCAAGACCAGAGGCCTTTTTGGAGCGATTGCTGGA
>A_/_H7N3|CY141628|A/mallard/Interior_Alaska/10BM07575R0/2010
GGCTACAGGGATGAGAAACGTCCCAGAGAACCCCAAGACCAGAGGCCTTTTTGGAGCGATTGCTGGA
>A_/_H7N3|CY141604|A/northern_pintail/Interior_Alaska/10BM07458R0/2010
GGCTACAGGGATGAGAAACGTCCCAGAGAACCCCAAGACCAGAGGCCTTTTTGGAGCGATTGCTGGA
>A_/_H7N3|CY141579|A/northern_pintail/Interior_Alaska/10BM07120R0/2010
GGCTACAGGGATGAGAAACGTCCCAGAGAACCCCAAGACCAGAGGCCTTTTTGGAGCGATTGCTGGA
>A_/_H7N3|CY141547|A/mallard/Interior_Alaska/10BM07085R0/2010
GGCTACAGGGATGAGAAACGTCCCAGAGAACCCCAAGACCAGAGGCCTTTTTGGAGCGATTGCTGGA
>A_/_H7N3|CY141539|A/mallard/Interior_Alaska/10BM07072R0/2010
GGCTACAGGGATGAGAAACGTCCCAGAGAACCCCAAGACCAGAGGCCTTTTTGGAGCGATTGCTGGA
>A_/_H7N3|CY141334|A/northern_pintail/Interior_Alaska/10BM07399R0/2010
GGCTACAGGGATGAGAAACGTCCCAGAGAACCCCAAGACCAGAGGCCTTTTTGGAGCGATTGCTGGA
>A_/_H7N3|KC961629|A/duck/Zhejiang/DK16/2013
AGCAACAGGGATGAAGAATGTTCCTGAGATTCCAAAGGGAAGAGGCCTATTTGGTGCTATAGCAGGT
>A_/_H7N3|CY139921|A/blue-winged_teal/Texas/578585/2002
GGCTACAGGAATGAGAAACGTCCCAGAAAACCCCAAGACCAGAGGCCTTTTTGGAGCGATTGCTGGA
>A_/_H7N3|CY139697|A/mallard/Minnesota/182761/1998
GGCTACAGGAATGAGAAACGTCCCAGAGAATCCCAAGACCAGAGGCCTTTTTGGAGCAATTGCTGGA
>A_/_H7N7|AB818922|A/duck/Fukui/1/2004
AGCAACAGGGATGAAGAATGTTCCTGAGATTCCAAAGGGGAGAGGCCTATTTGGTGCTATAGCGGGT
>A_/_H7N7|KC876683|A/wild_goose/Dongting/PC0360/2012
GGCAACAGGGATGAAAAATGTTCCCGAACTCCCAAAGGGAAGAGGCCTATTTGGTGCTATAGCGGGT
>A_/_H7N3|KC669389|A/cinnamon_teal/Mexico/2817/2006
GGCTACAGGAATGAGAAACGTTCCAGAGAACCCTAAGACCAGAGGCCTTTTTGGAGCGATTGCTGGA
>A_/_H7N3|KJ522761|A/duck/Zhejiang/1208/2009
AGCAACAGGGATGAAGAATGTTCCTGAGATTCCAAAGGGAAGAGGCCTATTTGGTGCTATAGCGGGT
>A_/_H7N7|KT777933|A/ostrich/South_Africa/SVT/2013
GGCAACAGGAATGAAAAATGTTCCCGAACTCCCGAAGGGAAGAGGCCTGTTTGGTGCTATAGCGGGT
>A_/_H7N9|KR351260|A/chicken/Quzhou/2/2015
GGCAACAGGGATGAAGAATGTTCCTGAGATTCCAAAGGGAAGAGGCCTATTTGGTGCTATAGCGGGT
>A_/_H7N9|KR905380|A/duck/Wuxi/04030204GH/2013
AGCAACAGGGATGAAGAATGTTCCTGAGATTCCAAAGGGAAGAGGCCTATTTGGTGCTATAGCGGGT
>A_/_H7N9|KM879322|A/chicken/Zhejiang/DTID-ZJU06/2013
AGCAACAGGGATGAAGAATGTTCCTGAGATTCCAAAAGGAAGAGGCCTATTTGGTGCTATAGCGGGT
>A_/_H7N9|KJ549786|A/chicken/Shanghai/PD-CN-02/2014
AGCAACAGGGATGAAGAATGTTCCTGAGATTCCAAAGGGAAGAGGCCTATTTGGTGCTATAGCGGGT
>A_/_H7N9|KP657909|A/duck/Zhejiang/LS02/2014
GGCAACAGGGATGAAGAATGTTCCCGAAGTTCCAAAGGGAAGAGGCCTATTTGGTGCTATAGCGGGT
>A_/_H7N9|KF042104|A/chicken/Zhejiang/C483/2013
AGCAACAGGGATGAAGAATGTTCCTGAGATTCCAAAGGGAAGAGGCCTATTTGGTGCTATAGCGGGT
>A_/_H7N9|KJ415825|A/chicken/Guangzhou/1/2013
AGCAACAGGGATGAAGAATGTTCCTGAGATCCCAAAGGGAAGAGGCCTATTTGGTGCTATAGCGGGT
>A_/_H7N1|KF493478|A/turkey/Italy/284/2001
GGCAACAGGGATGAAGAATGTTCCTGAAATTCCAAAGGGAAGAGGCCTATTTGGTGCTATAGCGGGT
>A_/_H7N1|KF493477|A/turkey/Italy/223/2001
GGCAACAGGGATGAAGAATGTTCCTGAAATTCCAAAGGGAAGAGGCCTATTTGGTGCTATAGCGGGT
>A_/_H7N1|KF493476|A/turkey/Italy/138/2001
GGCAACAGGGATGAAGAATGTTCCTGAAATTCCAAAGGGAAGAGGCCTATTTGGTGCTATAGCGGGT
>A_/_H7N1|KF493475|A/turkey/Italy/133/2001
GGCAACAGGGATGAAGAATGTTCCTGAAATTCCAAAGGGAAGAGGCCTATTTGGTGCTATAGCGGGT
>A_/_H7N1|KF493474|A/turkey/Italy/32/2001
GGCAACAGGGATGAAGAATGTTCCTGAAATTCCAAAGGGAAGAGGCCTATTTGGTGCTATAGCGGGT
>A_/_H7N1|KF493472|A/turkey/Italy/7001/2000
GGCAACAGGGATGAAGAATGTTCCTGAAATTCCAAAGGGAAGAGGCCTATTTGGTGCTATAGCGGGT
>A_/_H7N1|KF493471|A/turkey/Italy/6960/2000
GGCAACAGGGATGAAGAATGTTCCTGAAATTCCAAAGGGAAGAGGCCTATTTGGTGCTATAGCGGGT
>A_/_H7N1|KF493468|A/turkey/Italy/5222/2000
AGCAACAGGGATGAAGAATGTTCCCGAAATTCCAAAGGGAAGAGGCCTATTTGGTGCTATAGCGGGT
>A_/_H7N1|KF493467|A/turkey/Italy/5011/2000
GGCAACAGGGATGAAGAATGTTCCCGAAATTCCAAAGGGAAGAGGCCTATTTGGTGCTATAGCGGGT
>A_/_H7N1|KF493465|A/turkey/Italy/4455/2000
GGCAACAGGGATGAAGAATGTTCCCGAAATTCCAAAGGGAAGAGGCCTATTTGGTGCTATAGCGGGT
>A_/_H7N1|KF493464|A/turkey/Italy/4430/2000
GGCAACAGGGATGAAGAATGTTCCCGAAATTCCAAAGGGAAGAGGCCTATTTGGTGCTATAGCGGGT
>A_/_H7N1|KF493133|A/turkey/Italy/117/2000
GGCAACAGGGATGAAGAATGTTCCCGAAATTCCAAAGGGAAGAGGCCTATTTGGTGCTATAGCGGGT
>A_/_H7N1|KF493041|A/turkey/Italy/12rs206-22/1999
GGCAACAGGGATGAAGAATGTTCCCGAAATTCCAAAGGGAAGAGGCCTATTTGGTGCTATAGCGGGT
>A_/_H7N1|KF493037|A/turkey/Italy/12rs206-14/1999
GGCAACAGGGATGAAGAATGTTCCCGAAGTTCCAAAGGGAAGAGGCCTATTTGGTGCTATAGCGGGT
>A_/_H7N1|KF493033|A/turkey/Italy/12rs206-13/1999
GGCAACAGGGATGAAGAATGTTCCCGAAATTCCAAAGGGAAGAGGCCTATTTGGTGCTATAGCGGGT
>A_/_H7N1|KF493032|A/turkey/Italy/12rs206-11/1999
GGCAACAGGGATGAAGAATGTTCCCGAAATTCCAAAGGGAAGAGGCCTATTTGGTGCTATAGCGGGT
>A_/_H7N1|KF493031|A/turkey/Italy/12rs206-6/1999
GGCAACAGGGATGAAGAATGTTCCCGAAATTCCAAAGGGAAGAGGCCTATTTGGTGCTATAGCGGGT
>A_/_H7N1|KF493029|A/chicken/Italy/12rs206-5/1999
GGCAACAGGGATGAAGAATGTTCCCGAAATTCCAAAGGGAAGAGGCCTATTTGGTGCTATAGCGGGT
>A_/_H7N1|KF493028|A/turkey/Italy/12rs206-12/1999
GGCAACAGGGATGAAGAATGTTCCCGAAATTCCAAAGGGAAGAGGCCTATTTGGTGCTATAGCGGGT
>A_/_H7N1|KF493027|A/chicken/Italy/12rs206-4/1999
GGCAACAGGGATGAAGAATGTTCCCGAAATTCCAAAGGGAAGAGGCCTATTTGGTGCTATAGCGGGT
>A_/_H7N1|KF492994|A/turkey/Italy12rs206-2/1999
GGCAACAGGGATGAAGAATGTTCCCGAAATTCCAAAGGGAAGAGGCCTATTTGGTGCTATAGCGGGT
>A_/_H7N1|KF492993|A/chicken/Italy/12rs206-3/1999
GGCAACAGGGATGAAGAATGTTCCCGAAATTCCAAAGGGAAGAGGCCTATTTGGTGCTATAGCGGGT
>A_/_H7N1|KF492991|A/turkey/Italy/12rs206-1/1999
GGCAACAGGGATGAAGAATGTTCCCGAAATTCCAAAGGGAAGAGGCCTATTTGGTGCTATAGCGGGT
>A_/_H7N9|KF771213|A/turkey/Minnesota/20400/2009
GGCTACAGGGATGAGAAACGTTCCAGAGAAACCCAAGACCAGAGGCCTTTTTGGAGCGATTGCTGGA
>A_/_H7N9|KF771197|A/turkey/Minnesota/15591/2009
GGCTACAGGGATGAGAAACGTTCCAGAGAAACCCAAGACCAGAGGCCTTTTTGGAGCGATTGCTGGA
>A_/_H7N9|KF771189|A/turkey/Minnesota/14659/2009
GGCTACAGGGATGAGAAACGTTCCAGAGAAACCCAAGACCAGAGGCCTTTTTGGGGCGATTGCTGGA
>A_/_H7N9|KF715098|A/turkey/Minnesota/32710/2011
GGCTACAGGGATGAGAAACGTCCCAGAGAACCCCAAGACCAGAGGCCTTTTTGGAGCGATTGCTGGA
>A_/_H7N9|KF715090|A/turkey/Minnesota/31900/2011
GGCTACAGGGATGAGAAACGTCCCAGAGAACCCCAAGACCAGAGGCCTTTTTGGAGCGATTGCTGGA
>A_/_H7N9|KF715084|A/turkey/Minnesota/31676/2009
GGCTACAGGGATGAGAAACGTTCCAGAGAAACCCAAGACCAGAGGCCTTTTTGGAGCGATTGCTGGA
>A_/_H7N6|KF591860|A/duck/Thailand/CU-LM7289C/2010
AGCAACAGGGATGAAGAATGTTCCTGAGATTCCAAAGGGGAGAGGTCTATTTGGTGCTATAGCAGGT
>A_/_H7N9|KF297293|A/chicken/Rizhao/719b/2013
AGCAACAGGGATGAAGAATGTTCCTGAGATTCCAAAGGGAAGAGGCCTATTTGGTGCTATAGCGGGT
>A_/_H7N7|AB813068|A/duck/Fukui/160104/2012
GGCAACAGGGATGAAAAATGTTCCCGAACTCCCAAAGGGAAGAGGCCTATTTGGTGCTATAGCGGGT
>A_/_H7N7|AB813067|A/duck/Fukui/161101/2011
GGCAACAGGGATGAAAAATGTTCCCGAACTCCCAAAGGGAAGAGGCCTATTTGGTGCTATAGCGGGT
>A_/_H7N1|AB813064|A/duck/Gunma/11-610-118/2012
GGCAACAGGGATGAAAAATGTTCCCGAACTCCCAAAGGGAAGAGGCCTATTTGGTGCTATAGCGGGT
>A_/_H7N1|AB813060|A/duck/Chiba/25-51-14/2013
GGCAACAGGAATGAAAAATGTCCCCGAACTCCCAAAGGGAAGAGGCCTATTTGGTGCTATAGCGGGT
>A_/_H7N1|AB813059|A/duck/Tochigi/090206/2013
GGCAACAGGAATGAAAAATGTCCCCGAACTCCCAAAGGGAAGAGGCCTATTTGGTGCTATAGCGGGT
>A_/_H7N9|AB813056|A/duck/Gunma/466/2011
GGCAACAGGGATGAAAAATGTTCCCGAACTCCCAAAGGGAAGAGGCCTATTTGGTGCTATAGCGGGT
>A_/_H7N9|KC899669|A/chicken/Zhejiang/DTID-ZJU01/2013
AGCAACAGGGATGAAGAATGTTCCTGAGATTCCAAAGGGAAGAGGCCTATTTGGTGCTATAGCGGGT
>A_/_H7N7|MN648373|A/cloacal_swab_ECE1/Belgium/25576/2012
GGCAACAGGAATGAAAAATGTTCCCGAGATCCCAAAGGGAAGAGGCCTATTTGGTGCTATAGCGGGT
>A_/_H7N7|MN648372|A/cloacal_swab_ECE1/Belgium/23852/2012
GGCAACAGGAATGAAAAATGTTCCCGAGATCCCAAAGGGAAGAGGCCTATTTGGTGCTATAGCGGGT
>A_/_H7N7|MN483237|A/White-fronted_Goose/South_Korea/KNU18-119/2018
GGCAACAGGAATGAAAAATGTTCCTGAACTCCCAAAGGGAAGAGGCCTATTTGGTGCTATAGCGGGT
>A_/_H7N1|MN431086|A/Mallard/Ohio/18OS1280/2018
AGCTACAGGGATGAGAAACGTCCCAGAGAACTCCAAGACCAGAGGTCTTTTTGGAGCGATTGCTGGA
>A_/_H7N3|MN430762|A/Common_Goldeneye/Wisconsin/18OS3389/2018
GGCCACAGGGATGAGAAACGTTCCAGAGAATCCCAAGACCAGAGGCCTTTTTGGAGCGATTGCTGGA
>A_/_H7N6|MN209363|A/duck/Bangladesh/36227/2018
GGCAACAGGAATGAAAAATGTTCCTGAACCCCCAAAGGGAAGAGGCTTATTTGGTGCTATAGCGGGT
>A_/_H7N3|MN208054|A/northern_shoveler/Egypt/MB-D-695C/2016
GGCAACAGGAATGAAAAATGTTCCTGAGCTTCCAAAGGGAAGAGGCCTATTTGGTGCTATAGCGGGC
>A_/_H7N9|MN208044|A/teal/Egypt/MB-D-621C/2016
GGCAACAGGAATGAAAAATGTTCCTGAGCTTCCAAAGGGAAGAGGCCTATTTGGTGCTATAGCGGGC
>A_/_H7N3|MN208035|A/northern_shoveler/Egypt/MB-D-690C/2016
GGCAACAGGAATGAAAAATGTTCCTGAGCTTCCAAAGGGAAGAGGCCTATTTGGTGCTATAGCGGGC
>A_/_H7N3|MN208022|A/teal/Egypt/MB-D-125OP/2015
GGCAACAGGAATGAAAAATGTTCCTGAGCTCCCAAAGGGAAGAGGCCTATTTGGTGCTATAGCGGGC
>A_/_H7N3|MN208012|A/teal/Egypt/MB-D-487OP/2016
GGCAACAGGAATGAAAAATGTTCCTGAGCTTCCAAAGGGAAGAGGCCTATTTGGTGCTATAGCGGGC
>A_/_H7N3|MN208003|A/northern_shoveler/Egypt/MB-D-690OP/2016
GGCAACAGGAATGAAAAATGTTCCTGAGCTTCCAAAGGGAAGAGGCCTATTTGGTGCTATAGCGGGC
>A_/_H7N3|MN207990|A/northern_shoveler/Egypt/MB-D-686OP/2016
GGCAACAGGAATGAAAAATGTTCCTGAGCTTCCAAAGGGAAGAGGCCTATTTGGTGCTATAGCGGGC
>A_/_H7N3|MH932456|A/mallard/Alberta/529/2017
GGCCACAGGGATGAGAAACGTCCCAGAGAATCCCAAGACCAGAGGCCTTTTTGGAGCGATTGCTGGA
>A_/_H7N6|MK045495|A/turkey/Chile/17-002745-2/2017
GGCAACTGGGATGAGGAACGTTCCAGAAAAACCAAGGACGAGAGGGCTATTCGGGGCGATTGCTGGG
>A_/_H7N6|MK045490|A/turkey/Chile/17-002742-3/2017
GGCAACTGGGATGAGGAACGTTCCAGAAAAACCAAGGACGAGAGGGCTATTCGGGGCGATTGCTGGG
>A_/_H7N6|MK045473|A/turkey/Chile/17-002742-8/2017
GGCAACTGGGATGAGGAACGTTCCAGAAAAACCAAGGACGAGAGGGCTATTCGGGGCGATTGCTGGG
>A_/_H7N9|MH209279|A/chicken/Yunnan/SD193/2017
GGCAACAGGGATGAAGAATGTTCCTGAGATTCCAAAGGGAAGAGGCCTATTTGGTGCTATAGCGGGT
>A_/_H7N9|MH209278|A/chicken/Xinjiang/SD192/2017
TGCAACAGGGATGAAGAATGTTCCTGAGATTCCAAAGGGAAGAGGCCTATTTGGTGCTATAGCGGGT
>A_/_H7N9|MH209277|A/chicken/Liaoning/SD207/2017
TGCAACAGGGATGAAGAATGTTCCTGAGATTCCAAAGGGAAGAGGCCTATTTGGTGCTATAGCGGGT
>A_/_H7N9|MH209276|A/chicken/Hunan/S31330/2017
TGCAACAGGGATGAAGAATGTTCCTGAGATTCCAAAGGGAAGAGGCCTATTTGGTGCTATAGCGGGT
>A_/_H7N9|MH209275|A/duck/Jiangsu/S12863/2017
TGCAACAGGGATGAAGAATGTTCCTGAGATTCCAAAGGGAAGAGGCCTCTTTGGTGCTATAGCGGGT
>A_/_H7N9|MH209274|A/duck/Hunan/S2760/2017
GGCAACAGGGATGAAGAATGTTCCTGAGATTCCAAAGGGAAGAGGCCTATTTGGTGCTATAGCTGGT
>A_/_H7N9|MH209273|A/duck/Fujian/S10998/2017
TGCAACAGGGATGAAGAATGTTCCTGAGATTCCAAAGGGAAGAGGCCTATTTGGTGCTATAGCGGGT
>A_/_H7N9|MH209272|A/chicken/Hebei/SD167/2017
GGCAACAGGGATGAAGAATGTTCCTGAGATTCCAAAGGGAAGAGGCCTATTTGGTGCTATAGCGGGT
>A_/_H7N9|MH209271|A/chicken/Fujian/SD180/2017
GGCAACAGGGATGAAGAATGTTCCTGAGATTCCAAAGGGAAGAGGCCTATTTGGTGCTATAGCGGGT
>A_/_H7N9|MH209270|A/chicken/Zhejiang/SD036/2017
GGCAACAGGGATGAAGAATGTTCCTGAGATTCCAAAGGGAAGAGGCCTATTTGGTGCTATAGCGGGT
>A_/_H7N9|MH209269|A/chicken/Tibet/SD143/2017
GGCAACAGGGATGAAGAATGTACCTGAGATTCCAAAGGGAAGAGGCCTATTTGGTGCTATAGCGGGT
>A_/_H7N9|MH209268|A/chicken/Shanxi/SD179/2017
TGCAACAGGGATGAAGAATGTTCCTGAGATTCCAAAGGGAAGAGGCCTATTTGGTGCTATAGCAGGT
>A_/_H7N9|MH209267|A/chicken/Shandong/S1174/2017
TGCAACAGGGATGAAGAATGTTCCTGAGATTCCAAAGGGGAGAGGCCTATTTGGTGCTATAGCGGGT
>A_/_H7N9|MH209266|A/chicken/Sichuan/S1267/2017
TGCAACAGGGATGAAGAATGTTCCTGAGATTCCAAAGGGAAGAGGCCTATTTGGTGCTATAGCGGGT
>A_/_H7N9|MH209265|A/chicken/Ningxia/S1215/2017
GGCAACAGGGATGAAGAATGTACCTGAGATTCCAAAGGGAAGAGGCCTATTTGGTGCTATAGCGGGT
>A_/_H7N9|MH209264|A/chicken/Jiangsu/S10428/2017
TGCAACAGGGATGAAGAATGTTCCTGAGATTCCAAAGGGAAGAGGCCTATTTGGTGCTATAGCGGGT
>A_/_H7N9|MH209263|A/chicken/Hubei/SD095/2017
GGCAACAGGGATGAAGAATGTTCCTGAGATTCCAAAGGGAAGAGGCCTATTTGGTGCTATAGCTGGT
>A_/_H7N9|MH209262|A/chicken/Henan/SD181/2017
TGCAACAGGGATGAAGAATGTTCCTGAGATTCCAAAGGGAAGAGGCCTATTTGGTGCTATAGCGGGT
>A_/_H7N9|MH209261|A/chicken/Guizhou/SD106/2017
TGCAACAGGGATGAAGAATGTTCCTGAGATTCCAAAGGGAAGAGGCCTATTTGGTGCTATAGCGGGT
>A_/_H7N9|MH209260|A/chicken/Gansu/SD162/2017
TGCAACAGGGATGAAGAATGTTCCTGAGATTCCAAAGGGAAGAGGCCTATTTGGTGCTATAGCGGGT
>A_/_H7N9|MH209259|A/chicken/Guangdong/SD004/2017
GGCAACAGGGATGAAGAATGTTCCTGAGATTCCAAAGGGAAGAGGCCTATTTGGTGCTATAGCTGGT
>A_/_H7N9|MH209258|A/chicken/Chongqing/SD057/2017
TGCAACAGGGATGAAGAATGTTCCTGAGATTCCAAAGGGAAGAGGCCTATTTGGTGCTATAGCGGGT
>A_/_H7N9|MH209257|A/chicken/Beijing/SD147/2017
TGCAACAGGGATGAAGAATGTTCCTGAGATTCCAAAGGGAAGAGGCCTATTTGGTGCTATAGCGGGT
>A_/_H7N9|MH209256|A/chicken/Anhui/S2351/2017
GGCAACAGGGATGAAGAATGTTCCTGAGATTCCAAAGGGAAGAGGCCTATTTGGTGCTATAGCTGGT
>A_/_H7N6|MK163954|A/yellow-billed_teal/Chile/C25814/2017
GGCAACGGGAATGAGGAACGTTCCAGAAAAACCAAAGACAAGAGGGCTATTCGGGGCAATTGCTGGG
>A_/_H7N6|MK163947|A/yellow-billed_teal/Chile/C25813/2017
GGCAACGGGAATGAGGAACGTTCCAGAAAAACCAAAGACAAGAGGGCTATTCGGGGCAATTGCTGGG
>A_/_H7N7|MK414724|A/Eurasian_Wigeon/Netherlands/5/2007
GGCAACAGGAATGAAAAATGTTCCCGAAATCCCAAAAGGAAGAGGCCTGTTTGGTGCTATAGCAGGT
>A_/_H7N3|MK237762|A/American_black_duck/Maryland/16OS2661/2017
GGCTACAGGGATGAGAAACGTCCCAGAGAATCCCAAGACCAGAGGTCTTTTTGGAGCGATCGCTGGA
>A_/_H7N3|MK237419|A/mallard/Missouri/17OS4733/2017
AGCTACAGGGATGAGAAACGTCCCAGAGAACCCCAAGACCAGAGGTCTTTTTGGAGCGATTGCTGGA
>A_/_H7N8|KY684335|A/turkey/Indiana/16-001574-2/2016
GGCTACAGGGATGAGGAACGTCCCAGAGAACCCCAAGACCAGAGGTCTTTTTGGAGCGATTGCTGGA
>A_/_H7N8|KY684327|A/turkey/Indiana/16-001573-3/2016
GGCTACAGGGATGAGGAACGTCCCAGAGAACCCCAAGACCAGAGGTCTTTTTGGAGCGATTGCTGGA
>A_/_H7N6|MG279937|A/scoter/Maryland/16OS2531/2016
GGCTACAGGGATGAGAAACGTCCCAGAGGACCCCAAGACCAGAGGTCTTTTTGGAGCGATTGCTGGA
>A_/_H7N9|MF357852|A/guinea_fowl/Alabama/17-008646-1/2017
GGCTACAGGGATGAGAAACGTTCCAGAGAACCCCAAGACCAGAGGTCTTTTTGGAGCGATTGCTGGA
>A_/_H7N9|MF357844|A/guinea_fowl/Alabama/17-008645-2/2017
GGCTACAGGGATGAGAAACGTTCCAGAGAACCCCAAGACCAGAGGTCTTTTTGGAGCGATTGCTGGA
>A_/_H7N3|MF046487|A/shorebird/Delaware_Bay/15/2015
GGCCACAGGGATGAGAAACGTCCCAGAGAATCCCAAGACCAGAGGCCTTTTTGGAGCGATTGCTGGA
>A_/_H7N1|MF044014|A/ostrich/Zimbabwe/222-P9/1996
GGCTACAGGGATGAAGAACGTTCCTGAAATTCCAAAAGGAAGAGGCCTATTTGGCGCCATAGCGGGT
>A_/_H7N1|KY947516|A/ostrich/Zimbabwe/222-DF1/1996
GGCTACAGGGATGAAGAACGTTCCTGAAATTCCAAAAGGAAGAGGCCTATTTGGCGCCATAGCGGGT
>A_/_H7N9|KY550833|A/northern_shoveler/California/AH0076755/2016
GGCTACAGGGATGAGAAACGTCCCAGAGAACCCCAAGACCAGAGGCCTTTTTGGAGCGATTGCTGGG
>A_/_H7N9|KY550810|A/nothern_shoveler/California/AH0079371/2016
GGCCACAGGGATGAGAAACGTCCCAGAGAATCCCAAGACCAGAGGCCTTTTTGGAGCGATTGCTGGA
>A_/_H7N5|KY635587|A/black-tailed_godwit/Bangladesh/24734/2015
GGCAACAGGGATGAAAAATGTTCCCGAACTCCCAAAGGGAAGAGGCCTATTTGGTGCTATAGCGGGT
>A_/_H7N7|KY575228|A/northern_pintail/California/AH0011948/2015
GGCTACAGGGATGAGAAACGTCCCAGAGAACCCCAAGACCAGAGGCCTTTTTGGAGCGATTGCTGGA
>A_/_H7N9|KY550802|A/cinnamon_teal/California/AH0079011/2016
GGCTACAGGGATGAGAAACGTCCCAGAGAACCCCAAAACCAGAGGTCTTTTTGGAGCGATTGCTGGA
>A_/_H7N3|KY551483|A/mallard/Utah/AH0013275/2016
GGCCACAGGGATGAGAAACGTCCCAGAGAATCCCAAGACCAGAGGCCTTTTTGGAGCGATTGCTGGA
>A_/_H7N3|KY551475|A/mallard/Utah/AH0075937/2016
GGCCACAGGGATGCGAAACGTCCCAGAGAATCCCAAGACCAGAGGCCTTTTTGGAGCGATTGCTGGA
>A_/_H7N3|KY551467|A/mallard/Utah/AH0075906/2016
GGCCACAGGGATGAGAAACGTCCCAGAGAATCCCAAGACCAGAGGCCTTTTTGGAGCGATTGCTGGA
>A_/_H7N3|KY551459|A/American_green-winged_teal/Utah/AH0075891/2016
GGCCACAGGGATGAGAAACGTCCCAGAGAATCCCAAGACCAGAGGCCTTTTTGGAGCGATTGCTGGA
>A_/_H7N3|KY551451|A/mallard/Utah/AH0075862/2016
GGCCACAGGGATGAGAAACGTCCCAGAGAATCCCAAGACCAGAGGCCTTTTTGGAGCGATTGCTGGA
>A_/_H7N3|KY551419|A/mallard/Utah/AH0075849/2016
GGCCACAGGGATGAGAAACGTCCCAGAGAATCCCAAGACCAGAGGCCTTTTTGGAGCGATTGCTGGA
>A_/_H7N3|KY551387|A/mallard/Utah/AH0066981/2016
GGCCACAGGGATGAGAAACGTCCCAGAGAATCCCAAGACCAGAGGCCTTTTTGGAGCGATTGCTGGA
>A_/_H7N2|KY551379|A/mallard/Utah/AH0020535/2015
GGCCACAGGGATGAGAAACGTCCCAGAGAATCCCAAGACCAGAGGCCTTTTTGGAGCGATTGCTGGA
>A_/_H7N4|KY551371|A/mallard/Utah/AH0020452/2015
GGCCACAGGGATGAGAAACGTCCCAGAGAATCCCAAGACCAGAGGCCTTTTTGGAGCGATTGCTGGA
>A_/_H7N7|KY551363|A/cinnamon_teal/Utah/AH0067154/2015
GGCTACAGGGATGAGAAACGTCCCAGAGAACCCCAAGACCAGAGGTCTTTTTGGAGCGATTGCTGGA
>A_/_H7N7|KY551355|A/American_wigeon/Utah/AH0067123/2015
GGCCACAGGGATGAGAAACGTCCCAGAGAATCCCAAGACCAGAGGCCTTTTTGGAGCGATTGCTGGA
>A_/_H7N7|KY551316|A/mallard/Idaho/AH0011522/2015
GGCCACAGGGATGAGAAACGTCCCAGAGAATCCCAAGACCAGAGGCCTTTTTGGAGCGATTGCTGGA
>A_/_H7N3|KY551308|A/American_green-winged_teal/Utah/AH0021680/2015
GGCTACAGGGATGAGAAACGTCCCAGAGAACCCCAAGACCAGAGGCCTTTTTGGAGCGATTGCTGGA
>A_/_H7N9|KY551300|A/American_green-winged_teal/Idaho/AH0006121/2015
GGCTACAGGGATGAGAAACGTCCCAGAGAACCCTAAGACCAGAGGCCTTTTTGGAGCGATTGCTGGA
>A_/_H7N4|KY551292|A/mallard/Idaho/AH0008589/2015
GGCTACAGGGATGAGAAACGTCCCAGAGAACCCCAAGACCAGAGGCCTTTTTGGAGCGATTGCTGGA
>A_/_H7N3|KY551284|A/American_green-winged_teal/AH0003731/2015
GGCTACAGGGATGAGAAACGTCCCAGAGAACCCCAAGACCAGAGGCCTTTTTGGAGCGATTGCTGGA
>A_/_H7N3|KY551276|A/Northern_shoveler/Utah/AH0007941/2014
GGCTACAGGGATGAGAAACGTCCCAGAGAACCCCAAGACCAGAGGCCTTTTTGGAGCGATTGCTGGA
>A_/_H7N3|KY551268|A/mallard/New_York/AH0049315/2016
GGCTACAGGGATGAGAAACGTCCCAGAGAACCCCAAGACCAGAGGTCTTTTTGGAGCAATCGCTGGA
>A_/_H7N3|KY551260|A/American_green-winged_teal/Louisiana/AH0077927/2016
GGCTACAGGGATGAGAAATGTCCCAGAGAACCCCAAGACCAGAGGCCTTTTTGGAGCGATTGCTGGA
>A_/_H7N3|KY551253|A/American_green-winged_teal/Louisiana/AH0036368/2016
GGCTACAGGGATGAGAAACGTCCCAGAGAACCCCAAGACCAGAGGTCTTTTTGGAGCGATTGCTGGA
>A_/_H7N3|KY551237|A/northern_shoveler/Louisiana/AH0036364/2016
GGCTACAGGGATGAGAAACGTCCCAGAGAACCCCAAGACCAGAGGTCTTTTTGGAGCGATTGCTGGA
>A_/_H7N3|KY551221|A/mallard/Minnesota/AH0065348/2015
GGCCACAGGGATGAGAAATGTCCCAGAGAATCCCAAGACCAGAGGCCTTTTTGGAGCGATTGCTGGA
>A_/_H7N3|KY551207|A/blue_winged_teal/Texas/UGAI15-4927/2015
GGCTACAGGGATGAGAAACGTCCCAGAGAACCCCAAGACCAGAGGTCTTTTTGGAGCGATTGCTGGA
>A_/_H7N3|KY551199|A/ruddy_turnstone/New_Jersey/UGAI15-4237/2015
GGCCACAGGGATGAGAAACGTCCCAGAGAATCCCAAGACCAGAGGCCTTTTTGGAGCGATTGCTGGA
>A_/_H7N3|KY551191|A/ruddy_turnstone/New_Jersey/UGAI15-4215/2015
GGCCACAGGGATGAGAAACGTCCCAGAGAATCCCAAGACCAGAGGCCTTTTTGGAGCGATTGCTGGA
>A_/_H7N3|KY551183|A/ruddy_turnstone/New_Jersey/UGAI15-3933/2015
GGCCACAGGGATGAGAAACGTCCCAGAGAATCCCAAGACCAGAGGCCTTTTTGGAGCGATTGCTGGA
>A_/_H7N3|KY551175|A/ruddy_turnstone/New_Jersey/UGAI15-2958/2015
GGCCACAGGGATGAGAAACGTCCCAGAGAATCCCAAGACCAGAGGCCTTTTTGGAGCGATTGCTGGA
>A_/_H7N7|KY551159|A/mallard/Pennsylvania/AH0038929/2015
GGCTACAGGGATGAGAAACGTCCCAGAGAACCCCAAGACCAGAGGCCTTTTTGGAGCGATTGCTGGA
>A_/_H7N3|KY551143|A/duck/New_Jersey/10-001022-21/2010
GGCTACAGGGATGAGAAACGTCCCAGAGAACCCCAAGACCAGAGGCCTTTTTGGAGCGATTGCTGGA
>A_/_H7N3|KY551135|A/mallard/Louisiana/15-004158-3/2014
GGCTACAGGGATGAGAAACGTCCCAGAGAACCCCAAAACCAGAGGCCTTTTTGGAGCGATTGCTGGA
>A_/_H7N3|KY551127|A/American_green-winged_teal/Texas/AH0057336/2016
GGCTACAGGGATGAGAAATGTCCCAGAGAACCCCAAGACTAGAGGCCTTTTTGGAGCGATTGCTGGA
>A_/_H7N2|KY551119|A/American_green-winged_teal/Texas/AH0057366/2016
GGCCACAGGGATGAGAAACGTCCCAGAGAACCCCAAGACCAGAGGCCTTTTTGGAGCGATTGCTGGA
>A_/_H7N2|KY551111|A/American_green-winged_teal/Texas/AH0058651/2016
GGCCACAGGGATGAGAAACGTCCCAGAGAACCCCAAGACCAGAGGCCTTTTTGGAGCGATTGCTGGA
>A_/_H7N7|KY551167|A/duck/Pennsylvania/15-030188-1/2015
GGCCACAGGGATGAGAAACGTCCCAGAGAATCCCAAGACCAGAGGCCTTTTTGGAGCGATTGCTGGA
>A_/_H7N3|KY551103|A/American_green-winged_teal/Texas/AH0058646/2016
GGCCACAGGGATGAGAAACGTCCCAGAGAATCCCAAGACCAGAGGCCTTTTTGGAGCGATTGCTGGA
>A_/_H7N3|KY551095|A/American_green-winged_teal/Texas/AH0040242/2016
GGCCACAGGGATGAGAAACGTCCCAGAGAATCCCAAGACCAGAGGCCTTTTTGGAGCGATTGCTGGA
>A_/_H7N3|KY551087|A/American_green-winged_teal/Texas/AH0040565/2016
GGCCACAGGGATGAGAAACGTCCCAGAGAATCCCAAGACCAGAGGCCTTTTTGGAGCGATTGCTGGA
>A_/_H7N3|KY551079|A/mallard/Kansas/AH0044134/2016
GGCTACAGGGATGAGAAATGTCCCAGAGAACCCCAAGACCAGAGGCCTTTTTGGAGCGATTGCTGGA
>A_/_H7N3|KY551071|A/American_green-winged_teal/Texas/AH0041269/2016
GGCTACAGGGATGAGAAATGTCCCAGAGAACCCCAAGACTAGAGGCCTTTTTGGAGCGATTGCTGGA
>A_/_H7N3|KY551063|A/northern_shoveler/Texas/AH0056519/2016
GGCTACAGGGATGAGAAATGTCCCAGAGAACCCCAAGACCAGAGGCCTTTTTGGAGCGATTGCTGGA
>A_/_H7N7|KY551055|A/mallard/South_Dakota/AH0037340/2016
GGCTACAGGGATGAGAAACGTCCCAGAGAACCCCAAGACCAGAGGTCTTTTTGGAGCGATTGCTGGG
>A_/_H7N7|KY551047|A/mallard/South_Dakota/AH0038067/2016
GGCTACAGGGATGAGAAACGTCCCAGAGAACCCCAAGACCAGAGGTCTTTTTGGAGCAATTGCTGGA
>A_/_H7N7|KY551039|A/mallard/South_Dakota/AH0038061/2016
GGCTACAGGGATGAGAAACGTCCCAGAGAACCCCAAGACCAGAGGTCTTTTTGGAGCGATTGCTGGA
>A_/_H7N7|KY551031|A/mallard/South_Dakota/AH0038060/2016
GGCTACAGGGATGAGAAACGTCCCAGAGAACCCCAAGACCAGAGGTCTTTTTGGAGCGATTGCTGGA
>A_/_H7N3|KY551023|A/American_green-winged_teal/Kansas/AH0068556/2015
GGCCACAGGGATGAGAAACGTCCCAGAGAATCCCAAGACCAGAGGCCTTTTTGGAGCGATTGCTGGA
>A_/_H7N7|KY550983|A/mallard/Kentucky/AH0069753/2016
GGCTACAGGGATGAGAAATGTCCCAGAGAACCCCAAGACCAGAGGCCTTTTTGGAGCGATTGCTGGA
>A_/_H7N3|KY550975|A/mallard/Kentucky/AH00729354/2016
GGCCACAGGGATGAGAAACGTCCCAGAGAATCCCAAGACCAGAGGCCTTTTTGGAGCGATTGCTGGA
>A_/_H7N2|KY550967|A/mallard/Kentucky/AH00729344/2016
GGCTACAGGGATGAGAAATGTCCCAGAGAACCCCAAGACCAGAGGCCTTTTTGGAGCGATTGCTGGA
>A_/_H7N4|KY550959|A/northern_shoveler/Tennessee/AH0039609/2016
GGCCACAGGGATGAGAAACGTCCCAGAGAATCCCAAGACCAGGGGCCTTTTTGGAGCGATTGCTGGA
>A_/_H7N3|KY550952|A/mallard/Kentucky/AH0051811/2016
GGCTACAGGGATGAGAAACGTCCCAGAGAACCCCAAGACCAGAGGTCTTTTTGGAGCGATTGCTGGA
>A_/_H7N3|KY550936|A/mallard/Kentucky/AH0051797/2016
GGCTACAGGGATGAGAAACGTCCCAGAGAACCCCAAGACCAGAGGTCTTTTTGGAGCGATTGCTGGA
>A_/_H7N3|KY550928|A/mallard/Kentucky/AH0051787/2016
GGCCACAGGGATGAGAAACGTCCCAGAGAATCCCAAGACCAGAGGCCTTTTTGGAGCGATTGCTGGG
>A_/_H7N3|KY550920|A/mallard/Kentucky/AH0051748/2016
GGCCACAGGGATGAGAAACGTCCCAGAGAATCCCAAGACCAGAGGCCTTTTTGGAGCGATTGCTGGA
>A_/_H7N1|KY550912|A/mallard/Tennessee/AH0039713/2016
GGCTACAGGGATGAGAAACGTCCCAGAGAACCCCAAGACCAGAGGTCTTTTTGGAGCGATTGCTGGA
>A_/_H7N3|KY550904|A/American_green-winged_teal/Mississippi/AH0076465/2016
GGCCACAGGGATGAGAAACGTCCCAGAGAATCCCAAGACCAGAGGCCTTTTTGGAGCGATTGCTGGA
>A_/_H7N8|KY550896|A/lesser_scaup/Kentucky/AH0012935/2015
GGCTACAGGGATGAGAAACGTCCCAGAGAACCCCAAGACCAGAGGTCTTTTTGGAGCGATTGCTGGA
>A_/_H7N3|KY550888|A/American_green-winged_teal/Indiana/AH0029607/2015
GGCTACAGGGATGAGAAACGTTCCAGAGAACCCCAAGACCAGAGGTCTTTTTGGAGCGATTGCTGGA
>A_/_H7N1|KY550880|A/mallard_x_black_duck/Massachusetts/AH0011261/2015
GGCTACAGGGATGAGAAACGTCCCAGAGAACCCCAAGACCAGAGGCCTTTTTGGAGCGATTGCTGGA
>A_/_H7N7|KY550872|A/mallard/New_York/AH0081570/2016
GGCCACAGGGATGAGAAACGTCCCAGAGAATCCCAAGACCAGAGGCCTTTTTGGAGCGATTGCTGGA
>A_/_H7N7|KY550864|A/mallard/New_York/AH0081558/2016
GGCTACAGGGATGAGAAACGTCCCAGAGAACCCCAAGACCAGAGGTCTTTTTGGAGCAATCGCTGGA
>A_/_H7N7|KY550857|A/mallard/West_Virginia/AH0077733/2016
GGCCACAGGGATGAGAAACGTCCCAGAGAATCCCAAGACCAGAGGCCTTTTTGGAGCGATTGCTGGA
>A_/_H7N3|KY550794|A/northern_shoveler/California/AH0076719/2016
GGCCACAGGGATGAGAAACGTCCCAGAGAATCCTAAGACCAGAGGCCTTTTTGGAGCGATTGCTGGA
>A_/_H7N3|KY550786|A/American_wigeon/Arizona/AH0073657/2015
GGCTACAGGGATGAGAAACGTCCCAGAGAACCCCAAGACCAGAGGCCTTTTTGGAGCGATTGCTGGA
>A_/_H7N3|KY550771|A/American_green-winged_teal/California/AH0010595/2015
GGCTACAGGGATGAGAAACGTCCCAGAGAACCCCAAGACCAGAGGCCTTTTTGGAGCGATTGCTGGA
>A_/_H7N3|KY550755|A/American_green-winged_teal/California/AH0011959/2015
GGCTACAGGGATGAGAAACGTCCCAGAGAACCCCAAGACCAGAGGCCTTTTTGGAGCGATTGCTGGA
>A_/_H7N8|KY550747|A/northern_shoveler/Nevada/AH0009328/2015
GGCTACAGGGATGAGAAACGTCCCAGAGAACCCCAAGACCAGAGGCCTTTTTGGAGCGATTGCTGGA
>A_/_H7N3|KY550739|A/northern_shoveler/California/AH0007019/2014
GGCTACAGGGATGAGAAACGTCCCAGAGAACCCCAAGACCAGAGGCCTTTTTGGAGCGATTGCTGGA
>A_/_H7N3|KY511709|A/shorebird/Delaware_Bay/492/2015
GGCCACAGGGATGAGAAACGTCCCAGAGAATCCCAAGACCAGAGGCCTTTTTGGAGCGATTGCTGGA
>A_/_H7N3|KY488127|A/shorebird/Delaware_Bay/344/2015
GGCCACAGGGATGAGAAACGTCCCAGAGAATCCCAAGACCAGAGGCCTTTTTGGAGCGATTGCTGGA
>A_/_H7N3|KY488084|A/shorebird/Delaware_Bay/485/2015
GGCCACAGGGATGAGAAACGTCCCAGAGAATCCCAAGACCAGAGGCCTTTTTGGAGCGATTGCTGGA
>A_/_H7N1|KU663405|A/common_pochard/XiangHai/420/2010
GGCAACAGGAATGAAAAATGTTCCCGAACTCCCAAAGGGAAGAGGCCTATTTGGTGCTATAGCGGGT
>A_/_H7N1|KX978000|A/bewicks_swan/Netherlands/7/2008
GGCAACAGGAATGAAGAATGTTCCCGAAATCCCAAAGGGAAGAGGCCTATTTGGTGCTATAGCGGGT
>A_/_H7N3|KX297740|A/aquatic_bird/Korea/w44/2005
AGCAACAGGGATGAAGAATGTTCCTGAGATTCCAAAGGGAAGAGGTCTATTTGGTGCTATAGCGGGT
>A_/_H7N3|CY207237|A/yellow-billed_teal/Chile/12/2014
GGCAACGGGGATGAGGAACGTTCCAGAAAAACCAAAGACAAGAGGGCTATTCGGGGCGATTGCTGGG
>A_/_H7N3|CY207229|A/yellow-billed_pintail/Chile/11/2014
GGCAACGGGGATGAGGAACGTTCCAGAAAAACCAAAGACAAGAGGGCTATTCGGGGCGATTGCTGGG
>A_/_H7N3|CY207221|A/yellow-billed_pintail/Chile/10/2014
GGCAACGGGGATGAGGAACGTTCCAGAAAAACCAAAGACAAGAGGGCTATTCGGGGCGATTGCTGGG
>A_/_H7N7|KT887418|A/blue-winged_teal/Louisiana/UGAI14-845/2014
GGCTACAGGGATGAGAAACGTCCCAGAGAACCCCAAGACCAGAGGTCTTTTTGGAGCGATTGCTGGA
>A_/_H7N3|KT887410|A/blue-winged_teal/Louisiana/UGAI14-842/2014
GGCCACAGGGATGAGAAACGTCCCAGAGAACCCCAAGACCAGAGGCCTTTTTGGAGCGATTGCTGGA
>A_/_H7N3|KT887394|A/blue-winged_teal/Louisiana/UGAI14-816/2014
GGCTACAGGGATGAGAAACGTCCCAGAGAACCCCAAGACCAGAGGCCTTTTTGGAGCGATTGCTGGA
>A_/_H7N3|KT887386|A/blue-winged_teal/Louisiana/UGAI14-523/2014
GGCTACAGGGATGAGAAACGTCCCAGAGAACCCCAAGACCAGAGGCCTTTTTGGAGCGATTGCTGGA
>A_/_H7N3|KT887307|A/ruddy_turnstone/New_Jersey/UGAI14-1907/2014
GGCTACAGGGATGAAAAACGTCCCAGAGAACCCCAAGACCAGAGGCCTTTTTGGAGCGATTGCTGGA
>A_/_H7N3|KT887291|A/ruddy_turnstone/New_Jersey/UGAI14-1719/2014
GGCTACAGGGATGAAAAACGTCCCAGAGAACCCCAAGACCAGAGGCCTTTTTGGAGCGATTGCTGGA
>A_/_H7N3|KT887283|A/ruddy_turnstone/New_Jersey/UGAI14-1343/2014
GGCTACAGGGATGAAAAACGTCCCAGAGAACCCCAAGACCAGAGGCCTTTTTGGAGCGATTGCTGGA
>A_/_H7N1|KT887259|A/blue-winged_teal/Louisiana/UGAI14-106/2014
GGCTACAGGGATGAGAAACGTCCCAGAGAACCCCAAGACCAGAGGCCTTTTTGGAGCGATTGCTGGA
>A_/_H7N7|KT887275|A/blue-winged_teal/Texas/UGAI14-1210TX/2014
GGCTACAGGGATGAGAAACGTCCCAGAGAACCCCAAGACCAGAGGCCTTTTTGGAGCGATTGCTGGA
>A_/_H7N3|KX254929|A/yellow-billed_pintail/Chile/11/2014
GGCAACGGGGATGAGGAACGTTCCAGAAAAACCAAAGACAAGAGGGCTATTCGGGGCGATTGCTGGG
>A_/_H7N3|KX254925|A/yellow-billed_pintail/Chile/10/2014
GGCAACGGGGATGAGGAACGTTCCAGAAAAACCAAAGACAAGAGGGCTATTCGGGGCGATTGCTGGG
>A_/_H7N3|KX101199|A/yellow-billed_teal/Chile/12/2014
GGCAACGGGGATGAGGAACGTTCCAGAAAAACCAAAGACAAGAGGGCTATTCGGGGCGATTGCTGGG
>A_/_H7N6|CY207030|A/yellow-billed_teal/Chile/9/2013
GGCAACGGGGATGAGGAATGTTCCAGAAAAACCAAAGACAAGAGGGCTATTCGGGGCGATTGCTGGG
>A_/_H7N3|CY206846|A/mallard/Southcentral_Alaska/15ML00267/2015
GGCTACAGGGATGAGAAACGTCCCGGAGAACCCCAAGACCAGAGGCCTTTTTGGAGCGATTGCTGGA
>A_/_H7N3|CY206838|A/mallard/Southcentral_Alaska/15ML00249/2015
GGCTACAGGGATGAGAAACGTCCCGGAGAACCCCAAGACCAGAGGCCTTTTTGGAGCGATTGCTGGA
>A_/_H7N7|KU684462|A/mallard/Askania-Nova/39-15-02/2011
GGCAACAGGAATGAAAAATGTTCCCGAAATCCCAAAAGGAAGAGGCCTGTTTGGTGCTATAGCAGGT
>A_/_H7N7|KU684461|A/mallard/Nizhnegorsk/3-06-10/2010
GGCAACAGGAATGAAAAATGTTCCCGAAATCCCAAAAGGAAGAGGCCTGTTTGGTGCTATAGCAGGT
>A_/_H7N7|KU684460|A/mallard/Novomyhalivka/10-23-12/2010
GGCAACAGGAATGAAAAATGTTCCCGAAATCCCAAAAGGAAGAGGCCTGTTTGGTGCTATAGCAGGT
>A_/_H7N3|CY205187|A/mallard/Maryland/12OS3630/2013
GGCTACAGGGATGAGAAACGTCCCAGAGAACCCCAAGACCAGAGGCCTTTTTGGAGCGATTGCTGGA
>A_/_H7N3|CY204931|A/mallard/Maryland/09OS1174/2009
GGCTACAGGGATGAGAAACGTCCCAGAGAACCCCAAGACCAGAGGCCTTTTTGGAGCGATTGCTGGA
>A_/_H7N3|CY204898|A/mallard/Maryland/09OS1152/2009
GGCTACAGGGATGAGAAACGTCCCAGAGAACCCCAAGACCAGAGGCCTTTTTGGAGCGATTGCTGGA
>A_/_H7N3|CY204890|A/mallard/Maryland/09OS1151/2009
GGCTACAGGGATGAGAAACGTCCCAGAGAACCCCAAGACCAGAGGCCTTTTTGGAGCGATTGCTGGA
>A_/_H7N3|CY204674|A/mallard/Maryland/14OS2911/2015
GGCTACAGGGATGAGAAACGTCCCTGAGAACCCCAAAACCAGAGGCCTTTTTGGAGCGATTGCTGGA
>A_/_H7N3|CY203999|A/mallard/Maryland/09OS1148/2009
GGCTACAGGGATGAGAAACGTCCCAGAGAACCCCAAGACCAGAGGCCTTTTTGGAGCGATTGCTGGA
>A_/_H7N3|CY203982|A/mallard/Maryland/09OS1145/2009
GGCTACAGGGATGAGAAACGTCCCAGAGAACCCCAAGACCAGAGGCCTTTTTGGAGCGATTGCTGGA
>A_/_H7N3|CY203974|A/mallard/Maryland/09OS1143/2009
GGCTACAGGGATGAGAAACGTCCCAGAGAACCCCAAGACCAGAGGCCTTTTTGGAGCGATTGCTGGA
>A_/_H7N3|CY203942|A/mallard/Maryland/09OS1135/2009
GGCTACAGGGATGAGAAACGTCCCAGAGAACCCCAAGACCAGAGGCCTTTTTGGAGCGATTGCTGGA
>A_/_H7N3|CY203926|A/mallard/Maryland/09OS1133/2009
GGCTACAGGGATGAGAAACGTCCCAGAGAACCCCAAGACCAGAGGCCTTTTTGGAGCGATTGCTGGA
>A_/_H7N4|CY203621|A/mallard/Maryland/06OS101/2006
GGCTACAGGAATGAGAAACGTCCCAGAGAACCCCAAGACCAGAGGCCTTTTTGGAGCGATTGCTGGA
>A_/_H7N3|CY196651|A/mallard/Interior_Alaska/11ML00058/2011
GGCTACAGGGATGAGAAACGTCCCAGAGAACCCCAAGACCAGGGGCCTTTTTGGAGCGATTGCTGGA
>A_/_H7N3|CY196186|A/mallard/Interior_Alaska/11BM03577/2011
GGCTACAGGGATGAGAAACGTCCCAGAGAACCCCAAGACCAGGGGCCTTTTTGGAGCGATTGCTGGA
>A_/_H7N9|KP185947|A/chicken/Henan/99/2013
AGCAACAGGGATGAAGAATGTTCCTGAGATTCCAAAGGGAAGAGGCCTATTTGGTGCTATAGCGGGT
>A_/_H7N9|KP185940|A/chicken/Henan/117/2013
AGCAACAGGGATGAAGAATGTTCCTGAGATTCCAAAGGGAAGAGGCCTATTTGGTGCTATAGCGGGT
>A_/_H7N9|KP185939|A/chicken/Henan/115/2013
AGCAACAGGGATGAAGAATGTTCCTGAGATTCCAAAGGGAAGAGGCCTATTTGGTGCTATAGCGGGT
>A_/_H7N9|KP185938|A/chicken/Henan/114/2013
AGCAACAGGGATGAAGAATGTTCCTGAGATTCCAAAGGGAAGAGGCCTATTTGGTGCTATAGCGGGT
>A_/_H7N1|KU290324|A/ring-necked_duck/Texas/A00766403/2009
GGCTACAGGAATGAGGAACGTCCCAGAGAACCCCAAGACCAGAGGCCTTTTTGGAGCGATTGCTGGA
>A_/_H7N3|KU290316|A/northern_shoveler/Utah/A00831758/2009
GGCTACAGGAATGAGAAACGTCCCGGAGAACCCCAAAACCAGAGGCCTTTTTGGAGCGATTGCTGGA
>A_/_H7N3|KU290308|A/northern_shoveler/Utah/A00468766/2009
GGCTACAGGAATGAGAAACGTCCCGGAGAACCCCAAAACCAGAGGCCTTTTTGGAGCGATTGCTGGA
>A_/_H7N3|KU290301|A/northern_shoveler/Utah/A00468752/2009
GGCTACAGGAATGAGAAACGTCCCGGAGAACCCCAAAACCAGAGGCCTTTTTGGAGCGATTGCTGGA
>A_/_H7N6|KU290294|A/northern_shoveler/Utah/A00468715/2009
GGCTACAGGAATGAGAAACGTCCCGGAGAACCCCAAAACCAGAGGCCTTTTTGGAGCGATTGCTGGA
>A_/_H7N4|KU290288|A/northern_shoveler/Utah/A00461133/2009
GGCTACAGGAATGAGAAACGTCCCGGAGAACCCCAAAACCAGAGGCCTTTTTGGAGCGATTGCTGGA
>A_/_H7N3|KU290283|A/northern_shoveler/Utah/A00374996/2007
GGCTACAGGAATGAGAAACGTCCCAGAAAACCCCAAGACCAGAGGCCTTTTTGGAGCGATTGCTGGA
>A_/_H7N3|KU290275|A/northern_shoveler/Oregon/A00654616/2008
GGCTACAGGAATGAGAAACGTCCCAGAGAACCCCAAAACCAGAGGCCTTTTTGGAGCGATTGCTGGA
>A_/_H7N3|KU290267|A/northern_shoveler/Oklahoma/A00744384/2009
GGCTACAGGGATGAGAAACGTTCCAGAGAACCCCAAGACCAGAGGCCTCTTTGGAGCGATTGCTGGA
>A_/_H7N6|KU290259|A/northern_shoveler/Nevada/A00505416/2008
GGCTACAGGAATGAGAAACGTCCCGGAGAACCCCAAAACCAGAGGCCTTTTTGGAGCGATTGCTGGA
>A_/_H7N7|KU290251|A/northern_shoveler/Mississippi/A00682947/2008
GGCTACAGGGATGAGAAACGTCCCAGAGAACCCCAAGACCAGAGGCCTTTTTGGAGCGATTGCTGGA
>A_/_H7N6|KU290244|A/northern_shoveler/Mississippi/A00630207/2009
GGCTACAGGGATGAGAAACGTCCCAGAGAACCCCAAAACCAGAGGCCTTTTTGGAGCGATTGCTGGA
>A_/_H7N3|KU290228|A/northern_pintail/Texas/A00466052/2009
GGCTACAGGGATGAGAAACGTCCCAGAGAACCCCAAGACCAGAGGCCTTTTTGGAGCGATTGCTGGA
>A_/_H7N3|KU290212|A/mute_swan/Rhode_Island/A00325129/2008
GGCTACAGGGATGAGAAACGTTCCAGAGAACCCCAAAACCAGAGGCCTCTTTGGAGCGATTGCTGGA
>A_/_H7N3|KU290188|A/mute_swan/Rhode_Island/A00325115/2008
GGCTACAGGGATGAGAAACGTTCCAGAGAACCCCAAAACCAGAGGCCTCTTTGGAGCGATTGCTGGA
>A_/_H7N3|KU290164|A/mute_swan/Rhode_Island/A00325108/2008
GGCTACAGGGATGAGAAACGTTCCAGAGAACCCCAAAACCAGAGGCCTCTTTGGAGCGATTGCTGGA
>A_/_H7N3|KU290204|A/mute_swan/Rhode_Island/A00325125/2008
GGCTACAGGGATGAGAAACGTTCCAGAGAACCCCAAAACCAGAGGCCTCTTTGGAGCGATTGCTGGA
>A_/_H7N3|KU290172|A/mute_swan/Rhode_Island/A00325112/2008
GGCTACAGGGATGAGAAACGTTCCAGAGAACCCCAAAACCAGAGGCCTCTTTGGAGCGATTGCTGGA
>A_/_H7N3|KU290148|A/mallard/Wisconsin/A00465618/2008
GGCTACAGGAATGAGAAACGTCCCGGAGAACCCCAAAACCAGAGGCCTTTTTGGAGCGATTGCTGGA
>A_/_H7N3|KU290124|A/mallard/Oklahoma/A00744383/2009
GGCTACAGGGATGAGAAACGTTCCAGAGAACCCCAAGACCAGAGGCCTCTTTGGAGCGATTGCTGGA
>A_/_H7N3|KU290116|A/mallard/Oklahoma/A00449455/2009
GGCTACAGGGATGAGAAACGTCCCAGAGAACCCCAAGACCAGAGGCCTTTTTGGAGCGATTGCTGGA
>A_/_H7N3|KU290140|A/mallard/South_Dakota/A00649542/2008
GGCTACAGGAATGAGAAACGTCCCAGAAAACCCCAAGACCAGAGGCCTTTTTGGAGCGATTGCCGGA
>A_/_H7N3|KU290132|A/mallard/Oklahoma/A00749161/2009
GGCTACAGGGATGAGAAACGTTCCAGAGAACCCCAAGACCAGAGGCCTCTTTGGAGCGATTGCTGGA
>A_/_H7N3|KU290108|A/mallard/Oklahoma/A00449368/2009
GGCTACAGGGATGAGAAACGTCCCAGAGAACCCCAAAACCAGAGGCCTTTTTGGAGCGATTGCTGGA
>A_/_H7N4|KU290100|A/mallard/New_York/A00723400/2009
GGCTACAGGAATGAGAAACGTCCCAGAAAACCCCAAGACCAGAGGCCTTTTTGGAGCGATTGCCGGA
>A_/_H7N3|KU290092|A/mallard/New_York/A00723392/2009
GGCTACAGGAATGAGAAACGTCCCAGAGAACCCCAAAACCAGAGGCCTCTTTGGAGCGATTGCCGGA
>A_/_H7N3|KU290087|A/mallard/New_Jersey/A00926089/2010
AGCTACAGGGATGAGAAACGTCCCAGAGAACCCCAAGACCAGAGGCCTTTTTGGAGCGATTGCTGGA
>A_/_H7N8|KU290079|A/mallard/New_Jersey/A00122457/2008
GGCTACAGGGATGAGAAACGTCCCAGAGAACCCCAAGACCAGAGGCCTTTTTGGAGCGATTGCTGGA
>A_/_H7N1|MT090474|A/duck/Bangladesh/37203/2019
GGCAACAGGGATGAAAAATGTTCCTGAACCCCCAAAGGGAAGGGGCCTATTTGGTGCTATAGCGGGT
>A_/_H7N7|MT020198|A/duck/Mongolia/6/2019
GGCAACAGGAATGAAAAATGTTCCTGAAATCCCAAAGGGAAGAGGCCTATTTGGTGCTATAGCGGGT
>A_/_H7N7|LC496344|A/mallard/Tottori/31C/2019
GGCAACAGGAATGAAAAATGTTCCTGAACTCCCAAAGGGAAGAGGCCTATTTGGTGCTATAGCGGGT
>A_/_H7N3|MT444403|A/turkey/South_Carolina/20-010561-005/2020
AGCTACAGGGATGAGAAACGTCCCAGAAAACCCCAAGACCAGAGGTCTTTTTGGAGCGATTGCTGGA
>A_/_H7N3|MT444395|A/turkey/South_Carolina/20-010561-004/2020
AGCTACAGGGATGAGAAACGTCCCAGAAAACCCCAAGACCAGAGGTCTTTTTGGAGCGATTGCTGGA
>A_/_H7N3|MT444371|A/turkey/South_Carolina/20-008394-001/2020
AGCTACAGGGATGAGAAACGTCCCAGAAAACCCCAAGACCAGAGGTCTTTTTGGAGCGATTGCTGGA
>A_/_H7N3|MT444363|A/turkey/North_Carolina/20-008395-003/2020
AGCTACAGGGATGAGAAACGTCCCAGAAAAACCCAAGACCAGAGGTCTTTTTGGAGCGATTGCTGGA
>A_/_H7N3|MT444346|A/turkey/North_Carolina/20-010036-005/2020
AGCTACAGGGATGAGAAACGTACCAGAAAACCCCAAGACCAGAGGTCTTTTTGGAGCGATTGCTGGA
>A_/_H7N3|MT444338|A/turkey/North_Carolina/20-010036-004/2020
AGCTACAGGGATGAGAAACGTACCAGAAAACCCCAAGACCAGAGGTCTTTTTGGAGCGATTGCAGGA
>A_/_H7N3|MT444306|A/turkey/North_Carolina/20-009000-001/2020
AGCTACAGGGATGAGAAACGTCCCAGAAAACCCCAGGACCAGAGGTCTTTTTGGAGCGATTGCTGGA
>A_/_H7N3|MT444298|A/turkey/North_Carolina/20-008734-001/2020
AGCTACAGGGATGAGAAACGTCCCAGAAAACCCCAAGACCAGAGGTCTTTTTGGAGCGATTGCTGGA
>A_/_H7N3|MT444290|A/turkey/North_Carolina/20-008425-001/2020
AGCTACAGGGATGAGAAACGTCCCAGAAAACCCCAAGACCAGAGGTCTTTTTGGAGCGATTGCTGGA
>A_/_H7N3|MT444282|A/turkey/North_Carolina/20-008423-002/2020
AGCTACAGGGATGAGAAACGTCCCAGAAAACCCCAAGACCAGAGGTCTTTTTGGAGCGATTGCTGGA
>A_/_H7N3|MT444250|A/turkey/North_Carolina/20-008257-002/2020
AGCTACAGGGATGAGAAACGTCCCAGAAAAACCCAAGACCAGAGGTCTTTTTGGAGCGATTGCTGGA
>A_/_H7N3|MT444242|A/turkey/North_Carolina/20-008257-001/2020
AGCTACAGGGATGAGAAACGTCCCAGAAAAACCCAAGACCAGAGGTCTTTTTGGAGCGATTGCTGGA
>A_/_H7N3|MT444226|A/turkey/North_Carolina/20-008256-001/2020
AGCTACAGGGATGAGAAACGTCCCAGAAAACCCCAAGACCAGAGGTCTTTTTGGAGCGATTGCTGGA
>A_/_H7N3|MT407025|A/Anas_platyrhynchos/Belgium/724/2019
GGCAACAGGAATGAAAAATGTTCCTGAAATCCCAAAAGGAAGAGGCCTGTTTGGTGCTATAGCAGGT
>A_/_H7N5|MT407017|A/Anas_platyrhynchos/Belgium/467_H191864/2017
AGCAACCGGAATGAAAAACGTTCCTGAAATCCCAAAGGGAAGAGGCCTATTTGGTGCTATAGCAGGA
>A_/_H7N7|MT406913|A/Anas_platyrhynchos/Belgium/11242/2016
GGCAACAGGAATGAAAAATGTTCCCGAAATCCCAAAAGGAAGAGGCCTGTTTGGTGCTATAGCAGGT
>A_/_H7N3|MN988182|A/mallard/Minnesota/MN18-WB1-009A/2018
AGCTACAGGGATGAGAAACGTCCCAGAAAACCCCAAGACCAGAGGTCTTTTTGGAGCGATTGCTGGA
>A_/_H7N1|MT658134|A/chicken/Missouri/18-008648-001/2018
AGCTACAGGGATGAGAAACGTCCCAGAGAACCCCAAGACCAGAGGTCTTTTTGGAGCGATTGCTGGA
>A_/_H7N1|MT658190|A/turkey/Missouri/18-008108-011/2018
AGCTACAGGGATGAGAAACGTCCCAGAGAACCCCAAGACCAGAGGTCTTTTTGGAGCGATTGCTGGA
>A_/_H7N1|MT658182|A/chicken/Texas/18-007912-010/2018
AGCTACAGGGATGAGAAACGTCCCAGAGAACCCCAAGACCAGAGGTCTTTTTGGAGCGATTGCTGGA
>A_/_H7N1|MT658174|A/chicken/Texas/18-007912-009/2018
AGCTACAGGGATGAGAAACGTCCCAGAGAACCCCAAGACCAGAGGTCTTTTTGGAGCGATTGCTGGA
>A_/_H7N1|MT658150|A/chicken/Texas/18-007912-005/2018
AGCTACAGGGATGAGAAACGTCCCAGAGAACCCCAAGACCAGAGGTCTTTTTGGAGCGATTGCTGGA
>A_/_H7N3|MN703077|A/duck/Cambodia/b0120501/2017
GGCAACAGGGATGAAGAATGTTCCCGAACCCCCAAAGGGAAGAGGCTTATTTGGCGCTATAGCAGGT
>A_/_H7N3|MN703069|A/duck/Cambodia/b0116502/2017
GGCAACAGGGATGAAGAATGTTCCCGAACCCCCAAAGGGAAGAGGCTTATTTGGCGCTATAGCAGGT
>A_/_H7N7|MN703061|A/chicken/Cambodia/Z437W28M3/2015
GGCAACAGGGATGAAAAATGTTCCCGAACTCCCAAAGGGAAGAGGCCTATTTGGTGCTATAGCAGGT
>A_/_H7N7|MN703021|A/duck/Cambodia/3T-24-1-D18/2017
GGCAACAGGGATGAAAAATGTTCCCGAACCCCCAAAGGGAAGAGGCCTATTTGGTGCTATAGCAGGT
>A_/_H7N7|MN703013|A/duck/Cambodia/3T-24-1-D14/2017
GGCAACAGGGATGAAAAATGTTCCCGAACCCCCAAAGGGAAGAGGCCTATTTGGTGCTATAGCAGGT
>A_/_H7N4|MN703005|A/duck/Cambodia/C50W8M1/2018
GGCAACAGGGATGAAAAATGTTCCCGAACTCCCAAAGGGAAGAGGCCTATTCGGCGCTATAGCAGGT
>A_/_H7N4|MN702998|A/duck/Cambodia/12T-24-1-D17/2018
GGCAACAGGGATGAAAAATGTTCCCGAACTCCCAAAGGGAAGAGGCCTATTCGGCGCTATAGCAGGT
>A_/_H7N3|MN695038|A/mallard/Ukraine/AN-4-10-10/2014
GGCAACAGGAATGAAAAATGTTCCCGAGCTCCCAAAGGGGAGAGGCCTGTTCGGTGCTATAGCGGGC
>A_/_H7N3|MN694917|A/mallard/Ukraine/AN-42-15-02/2011
GGCAACAGGAATGAAAAATGTTCCCGAAATCCCAAAAGGAAGAGGCCTGTTTGGTGCTATAGCAGGT
>A_/_H7N3|MN638844|A/mallard/Ukraine/AN-23-15-02/2011
GGCAACAGGAATGAAAAATGTTCCCGAAATCCCAAAAGGAAGAGGCCTGTTTGGTGCTATAGCAGGT
>A_/_H7N3|MH598262|A/ruddy_turnstone/New_Jersey/AI07-371/2007
GGCTACAGGAATGAGAAACGTCCCAGAGAACCCCAAGACCAGAGGCCTTTTTGGAGCGATTGCTGGA
>A_/_H7N1|MH546323|A/blue-winged_teal/South_Carolina/16-042570-1/2016
AGCTACAGGGATGAGAAATGTCCCAGAGAACCCCAAGACCAGAGGTCTTTTTGGAGCGATTGCTGGA
>A_/_H7N3|MH503061|A/ruddy_turnstone/New_Jersey/UGAI15-4229/2015
GGCCACAGGGATGAGAAACGTCCCAGAGAATCCCAAGACCAGAGGCCTTTTTGGAGCGATTGCTGGA
>A_/_H7N3|MH503037|A/ruddy_turnstone/New_Jersey/UGAI15-4132/2015
GGCCACAGGGATGAGAAACGTCCCAGAGAATCCCAAGACCAGAGGCCTTTTTGGAGCGATTGCTGGA
>A_/_H7N3|MH502852|A/ruddy_turnstone/New_Jersey/UGAI15-3254/2015
GGCCACAGGGATGAGAAACGTCCCAGAGAATCCCAAGACCAGAGGCCTTTTTGGAGCGATTGCTGGA
>A_/_H7N3|MH502844|A/ruddy_turnstone/New_Jersey/UGAI15-3154/2015
GGCCACAGGGATGAGAAACGTCCCAGAGAATCCCAAGACCAGAGGCCTTTTTGGAGCGATTGCTGGA
>A_/_H7N3|MH501881|A/ruddy_turnstone/New_Jersey/AI12-2981/2012
GGCTACAGGGATGAGAAATGTCCCAGAGAACCCCAAGACCAGAGGCCTTTTTGGAGCAATTGCTGGA
>A_/_H7N7|MH501841|A/ruddy_turnstone/New_Jersey/AI12-2864/2012
GGCTACAGGGATGAGAAATGTCCCAGAGAACCCCAAGACCAGAGGCCTTTTTGGAGCAATTGCTGGA
>A_/_H7N3|MH501593|A/ruddy_turnstone/New_Jersey/AI11-1968/2011
GGCTACAGGAATGAGAAACGTCCCAGAGAAACCCAAAACCAGAGGCCTCTTTGGAGCAATTGCCGGA
>A_/_H7N2|MH186147|A/pigeon/Zhejiang/DTID-ZJU1-1/2013
AGCAACAGGGATGAAGAATGTTCCTGAGATTCCAAAGGGAAGAGGCCTATTTGGTGCTATAGCGGGT
>A_/_H7N9|MK453331|A/chicken/Hubei/153/2017
TGCAACAGGGATGAAGAATGTTCGTGAGATTCCAAAGGGAAGAGGCCTATTTGGTGCTATAGCGGGT
>A_/_H7N6|MK424176|A/Meleagris_gallopavo/Valparaiso/22/2017
GGCAACTGGGATGAGGAACGTTCCAGAAAAACCAAGGACGAGAGGGCTATTCGGGGCGATTGCTGGG
>A_/_H7N6|MK424175|A/Meleagris_gallopavo/Valparaiso/13_4_12/2017
GGCAACTGGGATGAGGAACGTTCCAGAAAAACCAAGGACGAGAGGGCTATTCGGGGCGATTGCTGGG
>A_/_H7N6|MK424172|A/Meleagris_gallopavo/Valparaiso/10_2_10/2017
GGCAACTGGGATGAGGAACGTTCCAGAAAAACCAAGGACGAGAGGGCTATTCGGGGCGATTGCTGGG
>A_/_H7N9|MH719014|A/chicken/China/TM24/2013
AGCAACAGGGATGAAGAATGTTCCTGAGATTCCAAAGGGAAGAGGCCTATTTGGTGCTATAGCGGGT
>A_/_H7N9|MH719013|A/chicken/China/TZ22/2016
GGCAACAGGGATGAAGAATGTTCCTGAGATTCCAAAGGGAAGAGGCCTATTTGGTGCTATAGCGGGT
>A_/_H7N2|MH569327|A/emperor_goose/Alaska/UGAI16-1569/2016
GGCTACAGGGATGAGAAATGTCCCAGAGAACCCCAAGACCAGAGGCCTTTTTGGAGCGATTGCTGGA
>A_/_H7N9|LC374920|A/duck/Japan/AQ-HE28-3/2016
GGCAACAGGGATGAAGAATGTTCCTGAGATTCCAAAGGGAAGAGGCCTATTTGGTGCTATAGCGGGT
>A_/_H7N7|MK071404|A/silver_teal/Argentina/CIP051-188/2011
GGCAATGGGGATGAGGAATGTTCCAGAAAAACCAAAGACAAGAGGGCTATTCGGGGCGATTGCTGGG
>A_/_H7N9|MK071348|A/cinnamon_teal/Argentina/CIP051-1588/2009
GGCAACAGGGATGAGGAATGTTCCAGAAAAACCAAAGACAAGAGGGCTCTTCGGGGCAATTGCTGGG
>A_/_H7N3|MK038757|A/turkey/California/B1801739-3.4/2018
GGCCACAGGGATGAGAAACGTCCCAGAGAATCCCAAGACCAGAGGCCTTTTTGGAGCGATTGCTGGA
>A_/_H7N7|MK327782|A/blue-winged_teal/Guatemala/CIP049-H121-14/2014
GGCTACAGGGATGAGAAACGTCCCAGAGAACCCCAAGACCAGAGGTCTTTTTGGAGCGATTGCTGGA
>A_/_H7N9|MG575579|A/chicken/Jiangsu/YZLH37/2017
GGCAACAGGGATGAAGAATGTACCTGAGATTCCAAAGGGAAGAGGCCTATTTGGTGCTATAGCGGGT
>A_/_H7N9|MG575578|A/chicken/Jiangsu/JS/02/71/2017
GGCAACAGGGATGAAGAATGTACCTGAGATTCCAAAGGGAAGAGGCCTATTTGGTGCTATAGCGGGT
>A_/_H7N9|MG575577|A/chicken/Jiangsu/TM261/2017
TGCAACAGGGATGAAGAATGTTCCTGAGATTCCAAAGGGAAGAGGCCTATTTGGTGCTATAGCGGGT
>A_/_H7N9|MG575576|A/chicken/Anhui/AH395/2017
GGCAACAGGGATGAAGAATGTACCTGAGATTCCAAAGGGAAGAGGCCTATTTGGTGCTATAGCGGGT
>A_/_H7N9|MG575575|A/chicken/Anhui/AH388/2017
GGCAACAGGGATGAAGAATGTTCCTGAGATTCCAAAGGGAAGAGGCCTATTTGGTGCTATAGCTGGT
>A_/_H7N9|MG575574|A/chicken/Heilongjiang/LJS15/2017
TGCAACAGGGATGAAGAATGTTCCTGAGATTCCAAAGGGAAGAGGCCTATTTGGTGCTATAGCGGGT
>A_/_H7N8|MK928212|A/Mallard/Utah/D1615280/2016
GGCTACAGGGATGAGGAACGTCCCAGAGAACCCCAAGACCAGAGGTCTTTTTGGAGCGATTGCTGGG
>A_/_H7N3|MK995728|A/Cinnamon_Teal/California/D1800496/2018
GGCTACAGGGATGAGAAACGTCCCAGAGAACCCCAAGACCAGAGGCCTTTTTGGAGCGATTGCTGGA
>A_/_H7N3|MN179383|A/chicken/California/B1801923/2018
GGCCACAGGGATGAGAAACGTCCCAGAGAATCCCAAGACCAGAGGCCTTTTTGGAGCGATTGCTGGA
>A_/_H7N3|MN179375|A/Turkey/California/B1801968/2018
AGCCACAGGGATGAGAAACGTCCCAGAGAATCCCAAGACCAGAGGCCTTTTTGGAGCGATTGCTGGA
>A_/_H7N3|MN179367|A/Turkey/California/B1801783/2018
GGCCACAGGGATGAGAAACGTCCCAGAGAATCCCAAGACCAGAGGCCTTTTTGGAGCGATTGCTGGA
>A_/_H7N9|MH553140|A/chicken/China/ZSM/2017
GGCAACAGGGATGAAGAATGTTCCTGAGGTTCCAAAGGGAAGAGGCCTATTTGGTGCTATAGCGGGT
>A_/_H7N3|MK637340|A/ruddy_turnstone/Delaware_Bay/257/2015
GGCCACAGGGATGAGAAACGTCCCAGAGAATCCCAAGACCAGAGGCCTTTTTGGAGCGATTGCTGGA
>A_/_H7N3|MK637333|A/dunlin/Delaware_Bay/278/2015
GGCCACAGGGATGAGAAACGTCCCAGAGAATCCCAAGACCAGAGGCCTTTTTGGAGCGATTGCTGGA
>A_/_H7N7|MK629228|A/duck/Viet_Nam/HU10-64/2018
GGCAACAGGGATGAAAAATGTTCCCGAACCTCCAAAGGGAAGAGGCCTATTTGGTGCTATAGCAGGT
>A_/_H7N7|MK629012|A/duck/Viet_Nam/HU10-48/2018
GGCAACAGGGATGAAAAATGTTCCCGAACCTCCAAAGGGAAGAGGCCTATTTGGTGCTATAGCAGGT
>A_/_H7N7|MK592525|A/duck/Hokkaido/W106/2004
AGCAACAGGGATGAAGAATGTTCCTGAGATTCCAAAGGGAAGAGGCCTATTTGGTGCTATAGCGGGT
>A_/_H7N7|MK592501|A/duck/Hokkaido/59/2007
GGCAACAGGAATGAAGAATGTTCCCGAAATCCCAAAGGGAAGAGGCCTATTTGGTGCTATAGCGGGT
>A_/_H7N1|MK592477|A/duck/Hokkaido/119/2003
AGCAACAGGGATGAAGAATGTCCCTGAGATTCCAAAGGGAAGAGGCCTATTTGGTGCTATAGCGGGT
>A_/_H7N3|MH251213|A/northern_pintail_duck/California/UCD37/2017
GGCTACAGGGATGAGGAACGTCCCAGAGAACCCCAAGGCCAGAGGTCTTTTTGGAGCGATTGCTGGG
>A_/_H7N3|MH251202|A/northern_pintail_duck/California/UCD1582/2016
GGCTACAGGGATGAGGAACGTCCCAGAGAACCCCAAGACCAGAGGTCTTTTTGGAGCGATTGCTGGG
>A_/_H7N7|MF575189|A/mallard_duck/Netherlands/3/2009
GGCAACAGGAATGAAAAATGTTCCCGAACTCCCAAAGGGAAGAGGCCTATTTGGTGCTATAGCGGGT
>A_/_H7N1|MF575269|A/mallard_duck/Netherlands/78/2008
GGCAACAGGAATGAAGAATGTTCCCGAAATCCCAAAGGGAAGAGGCCTATTTGGTGCTATAGCGGGT
>A_/_H7N1|MF575254|A/mallard_duck/Netherlands/61/2008
GGCAACAGGAATGAAGAATGTTCCCGAAATCCCAAAGGGAAGAGGCCTATTTGGTGCTATAGCGGGT
>A_/_H7N7|MF575038|A/mallard_duck/Netherlands/6/2009
GGCAACAGGAATGAAAAATGTTCCCGAACTCCCAAAGGGAAGAGGCCTATTTGGTGCTATAGCGGGT
>A_/_H7N1|MF575270|A/mallard_duck/Netherlands/86/2008
GGCAACAGGAATGAAGAATGTTCCCGAAATCCCAAAGGGAAGAGGCCTATTTGGCGCTATAGCGGGT
>A_/_H7N3|MF682833|A/mallard_duck/Netherlands/5/2010
GGCAACAGGAATGAAGAATGTTCCCGAAATCCCAAAGGGAAGAGGCCTATTTGGTGCTATAGCGGGT
>A_/_H7N7|MF682643|A/mallard_duck/Netherlands/11/2013
GGCAACAGGAATGAAAAATGTTCCCGAAATCCCAAAAGGAAGAGGCCTGTTTGGTGCTATAGCAGGT
>A_/_H7N7|MF694244|A/mallard_duck/Georgia/10/2016
GGCGACAGGAATGAAAAATGTTCCTGAACCCCCAAAGGGAAGAGGCCTATTTGGTGCTATAGCGGGT
>A_/_H7N7|MF694112|A/mallard_duck/Georgia/2/2016
GGCAACAGGAATGAAAAATGTTCCCGAACTCCCAAAGGGGAGAGGCCTGTTCGGTGCTATAGCGGGC
>A_/_H7N7|MF694131|A/mallard_duck/Netherlands/18/2015
AGCAACCGGAATGAAAAACGTTCCTGAAATCCCAAAGGGAAGAGGCCTATTTGGTGCTATAGCGGGA
>A_/_H7N8|MH458922|A/Duck/Hubei/HF5/2017
GGCAACAGGAATGAAAAATGTTCCTGAGCTCCCAAAGGGAAGAGGCCTATTTGGTGCTATAGCAGGT
>A_/_H7N1|MH341790|A/ruddy_turnstone/New_Jersey/UGAI15-3172/2015
GGCCACAGGGATGAGAAACGTCCCAGAGAATCCCAAGACCAGAGGCCTTTTTGGAGCGATTGCTGGA
>A_/_H7N1|MH341822|A/ruddy_turnstone/New_Jersey/UGAI15-3980/2015
GGCCACAGGGATGAGAAACGTCCCAGAGAATCCCAAGACCAGAGGCCTTTTTGGAGCGATTGCTGGA
>A_/_H7N1|MH341814|A/ruddy_turnstone/New_Jersey/UGAI15-3685/2015
GGCCACAGGGATGAGAAACGTCCCAGAGAATCCCAAGACCAGAGGCCTTTTTGGAGCGATTGCTGGA
>A_/_H7N3|MH412249|A/mallard/Alberta/70/2017
GGCCACAGGGATGAGAAACGTCCCAGAGAATCCCAAGACCAGAGGCCTTTTTGGAGCGATTGCTGGA
>A_/_H7N3|MH628026|A/Duck/Mongolia/652/2017
GGCAACAGGAATGAAAAATGTTCCTGAACTTCCAAAAGGAAGAGGCCTATTTGGTGCTATAGCAGGT
>A_/_H7N1|MH558688|A/avian/Canada/IM-1474/1994
GGCAACAGGGATGAAAAACGTTCCTGAAATTCCAAAAGGAAGGGGCCTATTTGGTGCCATAGCGGGT
>A_/_H7N6|MH488110|A/yellow-billed_teal/Chile/C26947/2017
GGCAACGGGAATGAGGAACGTTCCAGAAAAACCAAAGACAAGAGGGCTATTCGGGGCAATTGCTGGG
>A_/_H7N6|MH488109|A/yellow-billed_teal/Chile/C8687/2016
GGCAACGGGGATGAGGAACGTCCCAGAAAAACCAAAGACAAGAGGGCTATTCGGGGCAATAGCTGGG
>A_/_H7N3|MH579204|A/sanderling/Delaware_Bay/572/2006
GGCTACAGGAATGAGAAACGTCCCAGAGAACCCCAAGACCAGGGGCCTTTTTGGAGCGATTGCTGGA
>A_/_H7N3|MH579249|A/sanderling/Delaware_Bay/294/2006
GGCTACAGGAATGAGAAACGTCCCAGAGAACCCCAAGACCAGGGGCCTTTTTGGAGCGATTGCTGGA
>A_/_H7N3|MH579326|A/ruddy_turnstone/Delaware_Bay/566/2006
GGCTACAGGAATGAGAAACGTCCCAGAGAACCCCAAGACCAGGGGCCTTTTTGGAGCGATTGCTGGA
>A_/_H7N3|MH134779|A/yellow-billed_pintail/Chile/C14719/2016
GGCAACAGGGATGAGGAACGTTCCAGAAAAACCAAAGACAAGAGGGCTATTCGGGGCAATTGCTGGG
>A_/_H7N9|KY221845|A/chicken/Zhejiang/S01/2014
AGCAACAGGGATGAAGAATGTTCCTGAGATTCCAAAGGGAAGAGGCCTATTTGGTGCTATAGCGGGT
>A_/_H7N9|KY221844|A/chicken/Guangdong/MCX/2014
AGCAACAGGGATGAAGAATGTTCCTGAGATTCCAAAGGGAAGAGGCCTATTTGGTGCTATAGCAGGT
>A_/_H7N9|KY221843|A/chicken/Guangdong/GSB/2014
AGCAACAGGGATGAAGAATGTTCCTGAGATTCCAAAGGGAAGAGGCCTATTTGGTGCTATAGCGGGT
>A_/_H7N9|KY221842|A/chicken/Guangdong/38/2014
AGCAACAGGGATGAAGAATGTTCCTGAGATTCCAAAGGGAAGAGGCCTATTTGGTGCTATAGCGGGT
>A_/_H7N9|KY221841|A/chicken/Guangdong/53/2014
AGCAACAGGGATGAAGAATGTTCCTGAGATTCCAAAGGGAAGAGGCCTATTTGGTGCTATAGCGGGT
>A_/_H7N9|MG739458|A/chicken/Jiangsu/W1-8/2015
GGCAACAGGGATGAAGAATGTTCCTGAGATTCCAAAGGGAAGAGGCCTATTTGGTGCTATAGCGGGT
>A_/_H7N8|KY684319|A/turkey/Indiana/16-001571-8/2016
GGCTACAGGGATGAGGAACGTCCCAGAGAACCCCAAGACCAGAGGTCTTTTTGGAGCGATTGCTGGA
>A_/_H7N9|MF950911|A/chicken/Anhui/HN6/2017
GGCAACAGGGATGAAGAATGTTCCTGAGATTCCAAAGGGAAGAGGCCTATTTGGTGCTATAGCTGGT
>A_/_H7N9|MF950910|A/chicken/Anhui/HN4/2017
GGCAACAGGGATGAAGAATGTACCTGAGATTCCAAAGGGAAGAGGCCTATTTGGTGCTATAGCGGGT
>A_/_H7N4|MG280542|A/long-tailed_duck/Wisconsin/16OS4707/2016
GGCTACAGGGATGAGAAATGTCCCAGAGAACCCCAAGACCAGAGGCCTTTTTGGAGCGATTGCTGGA
>A_/_H7N3|MG280521|A/Northern_shoveler/Mississippi/16OS6112/2016
AGCTACAGGGATGAGAAACGTCCCAGAGAACCCCAAGACCAGAGGTCTTTTTGGAGCGATTGCTGGA
>A_/_H7N4|MG280473|A/long-tailed_duck/Wisconsin/16OS5291/2016
GGCTACAGGGATGAGAAATGTCCCAGAGAACCCCAAGACCAGAGGCCTTTTTGGAGCGATTGCTGGA
>A_/_H7N3|MG280281|A/mallard_duck/Maryland/17OS0114/2017
GGCTACAGGGATGAGAAACGTCCCAGAGAACCCCAAGACCAGAGGTCTTTTTGGAGCGATTGCTGGA
>A_/_H7N2|MG280251|A/Northern_shoveler/Mississippi/16OS6138/2016
AGCTACAGGGATGAGAAACGTCCCAGAGAACCCCAAGACCAGAGGTCTTTTTGGAGCGATTGCTGGA
>A_/_H7N3|MG280245|A/Northern_shoveler/Mississippi/16OS6165/2016
AGCTACAGGGATGAGAAACGTCCCAGAGAACCCCAAGACCAGAGGTCTTTTTGGAGCGATTGCTGGA
>A_/_H7N3|MG280233|A/Northern_shoveler/Mississippi/16OS6067/2016
GGCTACAGGGATGAGGAACGTCCCAGAGAACCCCAAGACCAGAGGTCTTTTTGGAGCGATTGCTGGG
>A_/_H7N3|MG280102|A/Northern_shoveler/Mississippi/16OS6158/2016
AGCTACAGGGATGAGAAACGTCCCAGAGAACCCCAAGACCAGAGGTCTTTTTGGAGCGATTGCTGGA
>A_/_H7N1|MG280059|A/green-winged_teal/Illinois/17OS1208/2017
GGCCACAGGGATGAGAAACGTCCCAGAGAACCCCAAGACCAGAGGTCTTTTTGGAGCGATTGCTGGA
>A_/_H7N3|MG279885|A/green-winged_teal/Illinois/17OS1400/2017
GGCTACAGGGATGAGAAACGTCCCAGAGAACCCCAAGACCAGAGGCCTTTTTGGAGCGATTGCTGGA
>A_/_H7N3|MG279859|A/mallard_duck/Illinois/16OS4580/2016
GGCTACAGGGATGAGAAACGTCCCAGAGAACCCCAAGACCAGAGGCCTTTTTGGAGCGATTGCTGGA
>A_/_H7N3|MG279763|A/mallard_duck/Ohio/16OS0869/2016
GGCTACAGGGATGAGAAACGTCCCAGAGAAACCCAAGACCAGAGGTCTTTTTGGAGCGATTGCTGGA
>A_/_H7N3|MG279756|A/mallard_duck/Maryland/17OS0122/2017
GGCTACAGGGATGAGAAACGTCCCAGAGAACCCCAAGACCAGAGGTCTTTTTGGAGCGATTGCTGGA
>A_/_H7N3|MG279744|A/lesser_scaup/Illinois/17OS1577/2017
GGCCACAGGGATGAGAAACGTCCCAGAGAACCCCAAGACCAGAGGTCTTTTTGGAGCGATTGCTGGA
>A_/_H7N9|MF630533|A/duck/Zhejiang/S4489/2014
AGCAACAGGGATGAAGAATGTCCCAGAGATTCCAAAGGGAAGAGGCCTATTTGGTGCCATAGCAGGT
>A_/_H7N9|MF630525|A/duck/Zhejiang/S4488/2014
AGCAACAGGGATGAAGAATGTCCCAGAGATTCCAAAGGGAAGAGGCCTATTTGGTGCCATAGCAGGT
>A_/_H7N9|MF630517|A/duck/Zhejiang/S1375/2016
GGCAACAGGGATGAAGAATGTTCCTGAGATTCCAAAGGGAAGAGGCCTATTTGGTGCTATAGCGGGT
>A_/_H7N9|MF630509|A/duck/Shanghai/SD016/2015
AGCAACAGGGATGAAGAATGTTCCTGAGACTCCAAAGGGAAGAGGCCTATTTGGTGCTATAGCAGGT
>A_/_H7N9|MF630501|A/duck/Shanghai/SD015/2015
AGCAACAGGGATGAAGAATGTTCCTGAGGTTCCAAAAGGAAGAGGCCTATTTGGTGCTATAGCGGGT
>A_/_H7N9|MF630485|A/duck/Jiangsu/S1220/2016
GGCAACAGGGATGAAGAATGTTCCTGAGATTCCAAAGGGAAGAGGCCTATTTGGTGCTATAGCGGGT
>A_/_H7N9|MF630469|A/duck/Hunan/S40685/2015
GGCAACAGGGATGAAGAATGTTCCTGAGATTCCAAAGGGGAGAGGCCTATTTGGTGCTATAGCGGGT
>A_/_H7N9|MF630461|A/duck/Hunan/S40506/2015
GGCAACAGGGATGAAGAATGTTCCTGAGATTCCAAAGGGGAGAGGCCTATTTGGTGCTATAGCGGGT
>A_/_H7N9|MF630453|A/duck/Hunan/S11682/2015
GGCAACAGGGATGAAAAATGTTCCCGAACTCCCAAAGGGAAGAGGCCTATTTGGTGCTATAGCAGGT
>A_/_H7N9|MF630445|A/duck/Guangxi/SDY129/2014
GGCAACAGGGATGAAAAATGTTCCCGAACTCCCAAAGGGAAGAGGCCTATTTGGTGCTATAGCAGGT
>A_/_H7N9|MF630437|A/duck/Fujian/S4170/2014
GGCAACAGGGATGAAAAATGTTCCCGAACTCCCAAAGGGAAGAGGCCTATTTGGTGCTATAGCAGGT
>A_/_H7N9|MF630429|A/chicken/Zhejiang/SD001/2016
GGCAACAGGGATGAAGAATGTTCCTGAGATTCCAAAGGGAAGAGGCCTATTTGGTGCTATAGCGGGT
>A_/_H7N9|MF630421|A/chicken/Zhejiang/S4168/2013
AGCAACAGGGATGAAGAATGTTCCTGAGATTCCAAAAGGAAGAGGCCTATTCGGTGCTATAGCGGGT
>A_/_H7N9|MF630413|A/chicken/Zhejiang/S4135/2013
AGCAACAGGGATGAAGAATGTTCCTGAGATTCCAAAGGGAAGAGGCCTATTTGGTGCTATAGCGGGT
>A_/_H7N9|MF630405|A/chicken/Zhejiang/S4079/2013
AGCAACAGGGATGAAGAATGTTCCTGAGATTCCAAAAGGAAGAGGCCTATTCGGTGCTATAGCGGGT
>A_/_H7N9|MF630397|A/chicken/Zhejiang/S4071/2013
AGCAACAGGGATGAAGAATGTTCCTGAGATTCCAAAAGGAAGAGGCCTATTCGGTGCTATAGCGGGT
>A_/_H7N9|MF630389|A/chicken/Zhejiang/S4060/2014
GGCAACAGGGATGAAGAATGTTCCTGAGATTCCAAAGGGAAGAGGCCTATTTGGTGCTATTGCGGGT
>A_/_H7N9|MF630373|A/chicken/Zhejiang/S4008/2013
AGCAACAGGGATGAAGAATGTTCCTGAGATTCCAAAGGGAAGAGGCCTATTTGGTGCTATAGCGGGT
>A_/_H7N9|MF630365|A/chicken/Zhejiang/S1190/2015
GGCAACAGGGATGAAGAATGTTCCTGAGATTCCAAAGGGAAGAGGCCTATTTGGTGCTATAGCGGGT
>A_/_H7N9|MF630349|A/chicken/Xinjiang/SD036/2014
GGCAACAGGGATGAAGAATGTTCCTGAGATTCCGAAGGGAAGAGGCCTATTTGGTGCTATAGCGGGT
>A_/_H7N9|MF630341|A/chicken/Xinjiang/SD033/2014
GGCAACAGGGATGAAGAATGTTCCTGAGATTCCGAAGGGAAGAGGCCTATTTGGTGCTATAGCGGGT
>A_/_H7N9|MF630333|A/chicken/Shanghai/S4100/2015
GGCAACAGGGATGAAGAATGTTCCTGAGATTCCAAAGGGAAGAGGCCTATTTGGTGCTATAGCGGGT
>A_/_H7N9|MF630325|A/chicken/Ningxia/S1152/2014
AGCAACAGGGATGAAGAATGTTCCTGAGATTCCAAAGGGAAGAGGCCTATTTGGTGCTATAGCGGGT
>A_/_H7N9|MF630317|A/chicken/Jilin/SD009/2016
GGCAACAGGGATGAAGAATGTTCCTGAGATTCCAAAGGGAAGAGGCCTATTTGGTGCTATAGCGGGT
>A_/_H7N9|MF630309|A/chicken/Jiangxi/S40993/2015
GGCAACAGGGATGAAGAATGTTCCTGAGATTCCAAAGGGAAGAGGCCTATTTGGTGCTATAGCGGGT
>A_/_H7N9|MF630301|A/chicken/Jiangxi/S11228/2015
GGCAACAGGGATGAAGAATGTTCCTGAGATTCCAAAGGGAAGAGGCCTATTTGGTGCTATAGCGGGT
>A_/_H7N9|MF630293|A/chicken/Jiangxi/S10844/2015
GGCAACAGGGATGAAGAATGTTCCTGAGATTCCAAAGGGAAGAGGCCTATTTGGTGCTATAGCGGGT
>A_/_H7N9|MF630285|A/chicken/Jiangxi/S10017/2015
GGCAACAGGGATGAAGAATGTTCCTGAGATTCCAAAGGGAAGAGGCCTATTTGGTGCTATAGCGGGT
>A_/_H7N9|MF630277|A/chicken/Jiangsu/SD012/2015
GGCAACAGGGATGAAGAATGTTCCTGAGATTCCAAAGGGAAGAGGCCTATTTGGTGCTATAGCGGGT
>A_/_H7N9|MF630253|A/chicken/Jiangsu/S1441/2016
GGCAACAGGGATGAAGAATGTTCCTGAGATTCCAAAGGGAAGAGGCCTATTTGGTGCTATAGCGGGT
>A_/_H7N9|MF630245|A/chicken/Jiangsu/S1361/2015
GGCAACAGGGATGAAGAATGTTCCTGAGATTCCAAAGGGGAGAGGCCTATTTGGTGCTATAGCGGGT
>A_/_H7N9|MF630237|A/chicken/Jiangsu/S1045/2016
GGCAACAGGGATGAAGAATGTTCCTGAGATTCCAAAGGGAAGGGGCCTATTTGGTGCTATAGCGGGT
>A_/_H7N9|MF630229|A/chicken/Hunan/SD019/2014
AGCAACAGGGATGAAGAATGTTCCTGAGATTCCAAAGGGAAGAGGCCTATTTGGTGCTATAGCGGGT
>A_/_H7N9|MF630221|A/chicken/Hunan/SD017/2014
AGCAACAGGGATGAAGAATGTTCCTGAGATTCCAAAGGGAAGAGGCCTATTTGGTGCTATAGCGGGT
>A_/_H7N9|MF630213|A/chicken/Hunan/SD010/2014
AGCAACAGGGATGAAGAATGTTCCTGAGATTCCAAAGGGAAGAGGCCTATTTGGTGCTATAGCGGGT
>A_/_H7N9|MF630205|A/chicken/Hunan/S12753/2016
GGCAACAGGGATGAAGAATGTACCTGAGATTCCAAAGGGAAGAGGCCTATTTGGTGCTATAGCGGGT
>A_/_H7N9|MF630197|A/chicken/Henan/S1425/2014
GGCAACAGGGATGAAGAATGTTCCTGAGATTCCAAAGGGAAGAGGCCTATTTGGTGCTATAGCGGGT
>A_/_H7N9|MF630189|A/chicken/Hebei/S1257/2016
GGCAACAGGGATGAAGAATGTACCTGAGATTCCAAAGGGAAGAGGCCTATTTGGTGCTATAGCGGGT
>A_/_H7N9|MF630181|A/chicken/Guangxi/SD006/2014
AGCAACAGGGATGAAGAATGTTCCTGAGATTCCAAAGGGAAGAGGCCTATTTGGTGCTATAGCGGGT
>A_/_H7N9|MF630173|A/chicken/Guangxi/SD005/2014
AGCAACAGGGATGAAGAATGTTCCTGAGATTCCAAAGGGAAGAGGCCTATTTGGTGCTATAGCGGGT
>A_/_H7N9|MF630165|A/chicken/Guangxi/SD004/2014
AGCAACAGGGATGAAGAATGTTCCTGAGATTCCAAAGGGAAGAGGCCTATTTGGTGCTATAGCGGGT
>A_/_H7N9|MF630157|A/chicken/Guangdong/SD1433/2016
GGCAACAGGGATGAAGAATGTTCCAGAGATTCCAAAGGGAAGAGGCCTATTTGGTGCTATAGCAGGT
>A_/_H7N9|MF630125|A/chicken/Guangdong/SD029/2014
AGCAACAGGGATGAAGAATGTTCCTGAGATTCCAAAGGGAAGAGGCCTATTTGGTGCTATAGCGGGT
>A_/_H7N9|MF630101|A/chicken/Guangdong/SD027/2015
GGCAACAGGGATGAAGAATGTTCCTGAGATTCCAAAGGGAAGAGGCCTATTTGGTGCTATAGCGGGT
>A_/_H7N9|MF630093|A/chicken/Guangdong/SD025/2014
AGCAACAGGGATGAAGAATGTTCCTGAGATTCCAAAGGGAAGAGGCCTATTTGGTGCTATAGCGGGT
>A_/_H7N9|MF630085|A/chicken/Guangdong/SD023/2014
AGCAACAGGGATGAAGAATGTTCCTGAGATTCCAAAGGGAAGAGGCCTATTTGGTGCTATAGCGGGT
>A_/_H7N9|MF630069|A/chicken/Guangdong/SD018/2015
AGCAACAGGGATGAAGAATGTTCCTGAGATTCCAAAGGGAAGAGGCCTATTTGGTGCTATAGCGGGT
>A_/_H7N9|MF630061|A/chicken/Guangdong/SD015/2013
AGCAACAGGGATGAAGAATGTTCCTGAGATTCCAAAGGGAAGAGGCCTATTTGGTGCTATAGCGGGT
>A_/_H7N9|MF630053|A/chicken/Guangdong/SD014/2014
AGCAACAGGGATGAAGAATGTTCCTGAGATTCCAAAGGGAAGAGGCCTATTTGGTGCTATAGCGGGT
>A_/_H7N9|MF630029|A/chicken/Guangdong/SD007/2015
GGCAACAGGGATGAAGAATGTTCCTGAGATTCCAAAGGGAAGAGGCCTATTTGGTGCTATAGCGGGT
>A_/_H7N9|MF630021|A/chicken/Guangdong/SD002/2014
AGCAACAGGGATGAAGAATGTTCCTGAGATTCCAAAGGGAAGAGGCCTATTTGGTGCTATAGCGGGT
>A_/_H7N9|MF630013|A/chicken/Guangdong/SC092/2013
AGCAACAGGGATGAAGAATGTTCCTGAGATTCCAAAGGGAAGAGGCCTATTTGGTGCTATAGCGGGT
>A_/_H7N9|MF629997|A/chicken/Guangdong/S1200/2015
AGCAACAGGGATGAAGAATGTTCCTGAGATTCCAAAGGGAAGAGGCCTATTTGGTGCTATAGCGGGT
>A_/_H7N9|MF629981|A/chicken/Fujian/S4518/2015
GGCAACAGGGATGAAGAATGTTCCTGAGATTCCAAAGGGAAGAGGCCTATTTGGTGCTATAGCGGGT
>A_/_H7N9|MF629973|A/chicken/Fujian/S4248/2014
GGCAACAGGGATGAAGAATGTTCCTGAGATTCCAAAGGGAAGAGGCCTATTTGGTGCTATAGCGGGT
>A_/_H7N9|MF629965|A/chicken/Fujian/S4219/2014
GGCAACAGGGATGAAGAATGTTCCTGAGATTCCAAAGGGAAGAGGCCTATTTGGTGCTATAGCGGGT
>A_/_H7N9|MF629957|A/chicken/Fujian/S4215/2014
GGCAACAGGGATGAAGAATGTTCCTGAGATTCCAAAGGGAAGAGGCCTATTTGGTGCTATAGCGGGT
>A_/_H7N9|MF629949|A/chicken/Fujian/S1322/2014
AGCAACAGGGATGAAGAATGTTCCTGAGATTCCAAAGGGAAGAGGCCTATTTGGTGCTATAGCGGGT
>A_/_H7N9|MF629941|A/chicken/Fujian/S1096/2015
GGCAACAGGGATGAAGAATGTTCCTGAGATTCCAAAGGGAAGAGGACTATTTGGTGCTATAGCGGGT
>A_/_H7N9|MF629933|A/chicken/Fujian/S1085/2014
AGCAACAGGGATGAAGAATGTTCCTGAGATTCCAAAGGGAAGAGGCCTATTTGGTGCTATAGCGGGT
>A_/_H7N9|MF357836|A/duck/Alabama/17-008643-2/2017
GGCTACAGGGATGAGAAACGTTCCAGAGAACCCCAAGACCAGAGGTCTTTTTGGAGCGATTGCTGGA
>A_/_H7N9|MF357796|A/chicken/Tennessee/17-007429-7/2017
GGCTACAGGGATGAGAAACGTTCCAGAGAACCCCAAGACCAGAGGTCTTTTTGGAGCGATTGCTGGA
>A_/_H7N9|MF357788|A/chicken/Tennessee/17-007429-3/2017
GGCTACAGGGATGAGAAACGTTCCAGAGAACCCCAAGACCAGAGGTCTTTTTGGAGCGATTGCTGGA
>A_/_H7N9|MF357732|A/chicken/Alabama/17-008901-1/2017
GGCTACAGGGATGAGAAACGCTCCAGAGAACCCCAAGACCAGAGGTCTTTTTGGAGCGATTGCTGGA
>A_/_H7N9|MF357724|A/chicken/Alabama/17-008899-11/2017
GGCTACAGGGATGAGAAACGTTCCAGAGAACCCCAAGACCAGAGGTCTTTTTGGAGCGATTGCTGGA
>A_/_H7N9|MF357716|A/chicken/Alabama/17-008899-10/2017
GGCTACAGGGATGAGAAACGTTCCAGAGAACCCCAAGACCAGAGGTCTTTTTGGAGCGATTGCTGGA
>A_/_H7N3|MF147813|A/mallard_duck/Netherlands/24/2014
GGCAACAGGAATGAAAAATGTTCCCGAAATCCCAAAAGGAAGAGGCCTGTTTGGTGCTATAGCAGGT
>A_/_H7N1|MF147535|A/mallard_duck/Netherlands/48/2011
GGCAACAGGAATGAAAAATGTTCCCGAACTCCCAAAGGGAAAAGGCCTGTTTGGTGCTATAGCGGGT
>A_/_H7N3|MF147461|A/mallard_duck/Georgia/3/2012
GGCAACAGGGATGAAAAATGTACCCGAAATCCCAAAGGGGAGAGGCCTATTTGGTGCTATAGCGGGT
>A_/_H7N3|MF146898|A/mallard_duck/Netherlands/4/2010
GGCAACAGGAATGAAGAATGTTCCCGAAATCCCAAAGGGAAGAGGCCTATTTGGTGCTATAGCGGGT
>A_/_H7N1|MF146091|A/mallard_duck/Netherlands/40/2011
GGCAACAGGAATGAAAAATGTTCCCGAACTCCCAAAGGGAAAAGGCCTGTTTGGTGCTATAGCGGGT
>A_/_H7N3|MF145837|A/mallard_duck/Netherlands/23/2013
AGCAACCGGAATGAAAAATGTTCCTGAAATCCCAAAGAGAAGAGGCCTATTTGGTGCTATAGCGGGT
>A_/_H7N5|MF145769|A/mallard_duck/Netherlands/8/2014
GGCAACAGGAATGAAAAATGTTCCCGAAATCCCAAAAGGAAGAGGCCTGTTTGGTGCTATAGCAGGT
>A_/_H7N7|KY063976|A/blue-winged_teal/Lousiana/UGAI14-0817/2014
GGCCACAGGGATGAGAAACGTCCCAGAGAACCCCAAGACCAGAGGCCTTTTTGGAGCGATTGCTGGA
>A_/_H7N7|KY063876|A/blue-winged_teal/Lousiana/UGAI14-0373/2014
GGCTACAGGGATGAGAAACGTCCCAGAGAACCCCAAGACCAGAGGTCTTTTTGGAGCGATTGCTGGA
>A_/_H7N7|KY063836|A/blue-winged_teal/Lousiana/UGAI14-0224/2014
GGCTACAGGGATGAGAAACGTCCCAGAGAACCCCAAGACCAGAGGTCTTTTTGGAGCGATTGCTGGA
>A_/_H7N3|KY014068|A/mallard/Minnesota/UGAI15-7196/2015
GGCTACAGGGATGAGAAACGTCCCAGAGAACCCCAAGACCAGAGGTCTTTTTGGAGCGATCGCTGGA
>A_/_H7N3|KY014052|A/mallard/Minnesota/UGAI15-7190/2015
GGCTACAGGGATGAGAAACGTCCCAGAGAACCCCAAGACCAGAGGTCTTTTTGGAGCGATCGCTGGA
>A_/_H7N3|KY013976|A/blue-winged_teal/Louisiana/UGAI15-6204/2015
GGCTACAGGGATGAGAAACGTCCCAGAGAACCCCAAGACCAGAGGTCTTTTTGGAGCGATTGCTGGA
>A_/_H7N3|KY013857|A/blue-winged_teal/Louisiana/UGAI15-4814/2015
GGCCACAGGGATGAGAAACGTCCCAGAGAATCCCAAGACCAGAGGCCTTTTTGGAGCGATTGCTGGA
>A_/_H7N3|KY013818|A/mallard/Pennsylvania/UGAI15-2877/2015
GGCTACAGGGATGAGAAACGTCCCAGAGAACCCCAAAACCAGAGGCCTTTTTGGAGCGATTGCTGGA
>A_/_H7N3|KY013810|A/blue-winged_teal/Louisiana/UGAI15-2510/2015
GGCCACAGGGATGAGAAACGTCCCAGAGAATCCCAAGACCAGAGGCCTTTTTGGAGCGATTGCTGGA
>A_/_H7N3|KY013802|A/blue-winged_teal/Louisiana/UGAI15-2471/2015
GGCCACAGGGATGAGAAACGTCCCAGAGAATTCCAAGACCAGAGGCCTTTTTGGGGCGATTGCTGGA
>A_/_H7N3|KY013788|A/blue-winged_teal/Texas/UGAI15-2338/2015
GGCCACAGGGATGAGAAACGTCCCAGAGAATCCCAAGACCAGAGGCCTTTTTGGAGCGATTGCTGGA
>A_/_H7N9|KY013772|A/blue-winged_teal/Louisiana/UGAI15-1692/2015
GGCCACAGGGATGAGAAACGTCCCAGAGAATCCCAAGACCAGAGGCCTTTTTGGAGCGATTGCTGGA
>A_/_H7N9|KY013764|A/blue-winged_teal/Louisiana/UGAI15-1367/2015
GGCCACAGGGATGAGAAACGTCCCAGAGAATCCCAAGACCAGAGGCCTTTTTGGAGCGATTGCTGGA
>A_/_H7N3|KY013756|A/blue-winged_teal/Louisiana/UGAI15-1321/2015
GGCCACAGGGATGAGAAACGTCCCAGAGAATCCCAAGACCAGAGGCCTTTTTGGAGCGATTGCTGGA
>A_/_H7N3|KY013740|A/mallard/Louisiana/UGAI15-0711/2015
GGCTACAGGGATGAGAAACGTCCCAGAGAACCCCAAAACCAGAGGCCTTTTTGGAGCGATTGCTGGA
>A_/_H7N3|KY013732|A/blue-winged_teal/Texas/UGAI15-0701/2015
GGCCACAGGGATGAGAAACGTCCCAGAGAATCCCAAGACCAGAGGCCTTTTTGGAGCAATTGCTGGA
>A_/_H7N3|KY131096|A/northern_pintail/Alaska/568/2013
GGCTACAGGAATGAGAAACGTCCCAGAGAACCCCAAAACTAGAGGCCTTTTTGGAGCGATTGCTGGA
>A_/_H7N3|KY644296|A/northern_shoveler/Guatemala/CIP049H107-88/2012
GGCTACAGGGATGAGAAACGTCCCAGAGAACCCCAAGACCAGAGGCCTTTTTGGAGCAATTGCTGGA
>A_/_H7N9|KY635780|A/duck/Bangladesh/26992/2015
GGCAACAGGAATGAAAAATGTTCCTGAGCTCCCAAAGGGAAGAGGCCTATTTGGTGCTATAGCGGGT
>A_/_H7N9|KY635734|A/duck/Bangladesh/26980/2015
GGCAACAGGAATGAAAAATGTTCCTGAGCTCCCAAAGGGAAGAGGCCTATTTGGTGCTATAGCGGGT
>A_/_H7N7|KY561329|A/mallard_duck/Ohio/15OS7675/2015
GGCCACAGGGATGAGAAACGTCCCAGAGAATCCCAAGACCAGAGGCCTTTTTGGAGCGATTGCTGGA
>A_/_H7N3|KY561077|A/mallard/Arkansas/15OS7607/2015
GGCTACAGGGATGAGAAACGTCCCAGAGAACCCCAAGACCAGAGGTCTTTTTGGAGCGATTGCTGGA
>A_/_H7N3|KY488123|A/mallard/Alberta/747/2015
GGCTACAGGGATGAGAAACGTCCCAGAGAACCCCAAGACCAGAGGCCTTTTTGGAGCGATTGCTGGA
>A_/_H7N3|KY488100|A/sanderling/Delaware_Bay/280/2015
GGCCACAGGGATGAGAAACGTCCCAGAGAATCCCAAGACCAGAGGCCTTTTTGGAGCGATTGCTGGA
>A_/_H7N3|KY486852|A/American_green-winged_teal/Mississippi/14OS3758/2015
GGCCACAGGGATGAGAAACGTCCCAGAGAATCCCAAGACCAGAGGCCTTTTTGGAGCGATTGCTGGA
>A_/_H7N3|KY465626|A/mallard/Ohio/14OS0834/2014
GGCTACAGGGATGAGAAACGTCCCAGAGAACCCCAAGACCAGAGGCCTTTTTGGAGCGATTGCTGGA
>A_/_H7N3|KY463937|A/mallard/Ohio/14OS840/2014
GGCTACAGGGATGAGAAACGTCCCAGAGAACCCCAAGACCAGAGGCCTTTTTGGAGCGATTGCTGGA
>A_/_H7N3|KY463813|A/northern_shoveler/Mississippi/14OS3712/2015
GGCTACAGGGATGAGAAACGTCCCAGAGAACCCCAAAACCAGAGGCCTTTTTGGAGCGATTGCTGGA
>A_/_H7N3|KY463789|A/mallard/Ohio/14OS842/2014
GGCTACAGGGATGAGAAACGTCCCAGAGAACCCCAAGACCAGAGGCCTTTTTGGAGCGATTGCTGGA
>A_/_H7N3|KY463779|A/northern_shoveler/Mississippi/14OS3733/2015
GGCCACAGGGATGAGAAACGTCCCAGAGAATCCCAAGACCAGAGGCCTTTTTGGAGCGATTGCTGGA
>A_/_H7N6|KY056290|A/chicken/Zhejiang/233/2016
GGCAACAGGGATGAAGAATGTTCCTGAGATTCCAAAGGGAAGAGGCCTATTTGGTGCTATAGCGGGT
>A_/_H7N9|KY415641|A/chicken/Ganzhou/GZ79/2016
AGCAACAGGGATGAAGAATGTTCCTGAGATTCCAAAGGGAAGAGGCCTATTTGGTGCTATAGCGGGT
>A_/_H7N9|KY415630|A/chicken/Longquan/LQ78/2016
AGCAACAGGGATGAAGAATGTTCCTGAGATTCCAAAGGGAAGAGGCCTATTTGGTGCTATAGCGGGT
>A_/_H7N3|KY284444|A/northern_shoveler/Mississippi/15OS8011/2015
GGCTACAGGGATGAGAAATGTCCCAGAGAACCCCAAGACCAGAGGCCTTTTTGGAGCGATTGCTGGA
>A_/_H7N3|KY284396|A/American_black_duck/Ohio/16OS0658/2016
GGCCACAGGGATGAGAAACGTCCCAGAGAATCCCAAGACCAGAGGCCTTTTTGGAGCGATTGCTGGG
>A_/_H7N6|KY284361|A/American_green-winged_teal/Illinois/15OS6133/2016
GGCCACAGGGATGAGAAACGTCCCAGAGAATCCCAAGACCAGAGGCCTTTTTGGAGCGATTGCTGGA
>A_/_H7N1|KX979368|A/bean_goose/Netherlands/1/2009
GGCAACAGGAATGAAGAATGTTCCCGAAATCCCAAAGGGAAGAGGCCTATTTGGTGCTATAGCGGGT
>A_/_H7N7|KX979315|A/mallard_duck/Netherlands/82/2008
GGCAACAGGAATGAAAAATGTTCCCGAACTTCCAAAGGGAAGAGGCCTATTTGGTGCTATAGCGGGT
>A_/_H7N7|KX979185|A/mallard_duck/Netherlands/2/2015
GGCAACAGGAATGAAAAATGTTCCCGAAATCCCCAAAGGAAGAGGCCTGTTTGGTGCTATAGCAGGT
>A_/_H7N7|KX978524|A/mallard_duck/Netherlands/1/2013
GGCAACAGGAATGAAAAATGTTCCCGAAATCCCAAAAGGAAGAGGCCTGTTTGGTGCTATAGCAGGT
>A_/_H7N7|KX978114|A/mallard_duck/Netherlands/2/2009
GGCAACAGGAATGAAAAATGTTCCCGAACTCCCAAAGGGAAGAGGCCTATTTGGTGCTATAGCGGGT
>A_/_H7N7|KX977692|A/mallard_duck/Netherlands/7/2009
GGCAACAGGAATGAAAAATGTTCCCGAACTCCCAAAGGGAAGAGGCCTATTTGGTGCTATAGCGGGT
>A_/_H7N9|KX827377|A/mallard/Alberta/177/2004
GGCTACAGGAATGAGAAACGTCCCAGAGAACCCCAAGACCAGAGGCCTTTTTGGAGCGATTGCTGGA
>A_/_H7N7|KX061816|A/duck/Zhejiang/S4235/2011
AGCAACAGGGATGAAGAATGTTCCTGAGACTCCAAAGGGAAGAGGCCTATTTGGTGCTATAGCAGGT
>A_/_H7N7|KX061808|A/duck/Zhejiang/S3158/2012
AGCAACAGGGATGAAGAATGTTCCTGAGACTCCAAAGGGAAGAGGCCTATTTGGTGCTATAGCAGGT
>A_/_H7N7|KX061800|A/duck/Jiangxi/S4770/2013
AGCAACAGGGATGAAGAATGTCCCTGAGACTCCAAAGGGAAGAGGCCTATTTGGTGCTATAGCAGGT
>A_/_H7N7|KM593186|A/chicken/Jiangxi/C25/2014
GGCAACAGGGATGAAAAATGTTCCCGAACTCCCAAAGGGAAGAGGCCTATTTGGTGCTATAGCAGGT
>A_/_H7N3|KX351757|A/northern_shoveler/California/LDC366/2015
GGCTACAGGGATGAGAAACGTCCCAGAGAACCCCAAGACCAGAGGCCTTTTTGGAGCGATTGCTGGA
>A_/_H7N3|KX351595|A/mallard/California/LDC331/2015
GGCTACAGGGATGAGAAACGTCCCAGAGAACCCCAAGACCAGAGGCCTTTTTGGAGCGATTGCTGGA
>A_/_H7N3|KU740204|A/pheasant/New_Jersey/26996-2/2014
GGCTACAGGGATGAGAAACGTCCCAGAGAAACCCAAGACCAGAGGCCTTTTTGGAGCGATTGCTGGA
>A_/_H7N4|KT338505|A/northern_pintail/Alaska/619/2014
GGCTACAGGGATGAGAAACGTCCCGGAGAACCCCAAGACCAGAGGCCTTTTTGGAGCAATTGCTGGA
>A_/_H7N7|KU646968|A/Anas_platyrhynchos/Belgium/23852cls33/2012
GGCAACAGGAATGAAAAATGTTCCCGAGATCCCAAAGGGAAGAGGCCTATTTGGTGCTATAGCGGGT
>A_/_H7N1|KU646960|A/Tadorna_tadorna/Belgium/3441-P3/2009
GGCAACAGGAATGAAGAATGTTCCCGAAATCCCAAAGGGAAGAGGCCTATTTGGTGCTATAGCGGGT
>A_/_H7N8|KU585916|A/turkey/Indiana/16-001574-7/2016
GGCTACAGGGATGAGGAACGTCCCAGAGAACCCCAAGACCAGAGGTCTTTTTGGAGCGATTGCTGGA
>A_/_H7N8|KU585908|A/turkey/Indiana/16-001573-2/2016
GGCTACAGGGATGAGGAACGTCCCAGAGAACCCCAAGACCAGAGGTCTTTTTGGAGCGATTGCTGGA
>A_/_H7N9|KU318989|A/chicken/China/028/2014
GGCAACAGGGATGAAGAATGTTCCTGAGATTCCAAAGGGAAGAGGCCTATTTGGTGCTATAGCGGGT
>A_/_H7N9|KP864451|A/chicken/Huai'an/053/2014
AGCAACAGGGATGAAGAATGTTCCTGAGATTCCAAAGGGAAGAGGCCTATTTGGTGCTATAGCGGGT
>A_/_H7N9|KP864450|A/chicken/Huai'an/041/2014
AGCAACAGGGATGAAGAATGTTCCTGAGATTCCAAAGGGAAGAGGCCTATTTGGTGCTATAGCGGGT
>A_/_H7N9|KP864448|A/chicken/Huai'an/007/2014
AGCAACAGGGATGAAGAATGTTCCTGAGATTCCAAAGGGAAGAGGCCTATTTGGTGCTATAGCGGGT
>A_/_H7N9|KP864442|A/chicken/Huai'an/003/2015
GGCAACAGGGATGAAGAATGTTCCTGAGATTCCAAAGGGAAGAGGCCTATTTGGTGCTATAGCGGGT
>A_/_H7N9|KP185949|A/chicken/Henan/F248/2013
AGCAACAGGGATGAAGAATGTTCCTGAGATTCCAAAGGGAAGAGGCCTATTTGGTGCTATAGCGGGT
>A_/_H7N9|KP185946|A/chicken/Henan/97/2013
AGCAACAGGGATGAAGAATGTTCCTGAGATTCCAAAGGGAAGAGGCCTATTTGGTGCTATAGCGGGT
>A_/_H7N9|KP185942|A/chicken/Henan/141/2013
AGCAACAGGGATGAAGAATGTTCCTGAGATTCCAAAGGGAAGAGGCCTATTTGGTGCTATAGCGGGT
>A_/_H7N9|KP185936|A/chicken/Henan/109/2013
AGCAACAGGGATGAAGAATGTTCCTGAGATTCCAAAGGGAAGAGGCCTATTTGGTGCTATAGCGGGT
>A_/_H7N9|KP185935|A/chicken/Henan/107/2013
AGCAACAGGGATGAAGAATGTTCCTGAGATTCCAAAGGGAAGAGGCCTATTTGGTGCTATAGCGGGT
>A_/_H7N9|KP185931|A/chicken/Henan/100/2013
AGCAACAGGGATGAAGAATGTTCCTGAGATTCCAAAGGGAAGAGGCCTATTTGGTGCTATAGCGGGT
>A_/_H7N9|MW110360|A/pigeon/Jiangxi/3.14_NCDZT34U-O/2016
GGCAACAGGGATGAAGAATGTTCCTGAGATTCCAAAGGGAAGAGGCCTATTTGGTGCTATAGCGGGT
>A_/_H7N9|MW110352|A/pigeon/Jiangxi/1.11_NCDZT54F2-OC/2017
GGCAACAGGGATGAAGAATGTTCCTGAGATTCCAAAGGGAAGAGGCCTATTTGGTGCTATAGCGGGT
>A_/_H7N9|MW108568|A/duck/Jiangxi/1.11_NCDZT41F2-OC/2017
TGCAACAGGGATGAAGAATGTTCCTGAGATTCCAAAGGGAAGAGGCCTATTTGGTGCTATAGCAGGT
>A_/_H7N7|MW108560|A/duck/Jiangxi/1.07_NCDZT35N-C/2016
GGCAACAGGAATGAAAAATGTTCCTGAGCTCCCAAAGGGAAGAGGCCTATTTGGTGCTATAGCGGGT
>A_/_H7N9|MW108424|A/duck/Hunan/5.24_YYGK93P2-OC/2017
GGCAACAGGGATGAAGAATGTACCTGAGATTCCAAAGGGAAGAGGCCTATTTGGTGCTATAGCGGGT
>A_/_H7N9|MW108416|A/duck/Hunan/5.24_YYGK87P2-OC/2017
GGCAACAGGGATGAAGAATGTACCTGAGATTCCAAAGGGAAGAGGCCTATTTGGTGCTATAGCGGGT
>A_/_H7N9|MW107520|A/duck/Fujian/3.16_FZHX0301-C/2017
GGCAACAGGGATGAAGAATGTTCCTGAGATTCCAAAGGGAAGAGGCCTATTTGGTGCTATAGCGGGT
>A_/_H7N3|MT825072|A/Common_Goldeneye/Wisconsin/18OS3395/2018
GGCCACAGGGATGAGAAACGTTCCAGAGAATCCCAAGACCAGAGGCCTTTTTGGAGCGATTGCTGGA
>A_/_H7N3|MT824904|A/Mallard/Missouri/17OS4665/2017
AGCTACAGGGATGAGAAACGTCCCAGAGAACCCCAAGACCAGAGGTCTTTTTGGAGCGATTGCTGGA
>A_/_H7N1|MT824755|A/Common_Goldeneye/Wisconsin/18OS2951/2018
GGCCACAGGGATGAGAAACGTTCCAGAGAATCCCAAGACCAGAGGCCTTTTTGGAGCGATTGCTGGA
>A_/_H7N9|MW106216|A/chicken/Jiangxi/5.24_NCDZT7X-O/2016
GGCAACAGGGATGAAGAATGTTCCTGAGATTCCAAAGGGAAGAGGCCTATTTGGTGCTATAGCGGGT
>A_/_H7N9|MW105944|A/chicken/Jiangxi/2.16_SRGFYK080-C/2017
GGCAACAGGGATGAAGAATGTTCCTGAGATTCCAAAGGGAAGAGGCCTATTTGGTGCTATAGCGGGT
>A_/_H7N9|MW105488|A/chicken/Jiangxi/1.12_NCDZT72G2-OC/2017
GGCAACAGGGATGAAGAATGTTCCTGAGATTCCAAAGGGAAGAGGCCTATTTGGTGCTATAGCGGGT
>A_/_H7N9|MW105408|A/chicken/Jiangxi/1.11_NCJD5G2-OC/2017
TGCAACAGGGATGAAGAATGTTCCTGAGATTCCAAAGGGAAGAGGCCTATTTGGTGCTATAGCAGGT
>A_/_H7N9|MW105400|A/chicken/Jiangxi/1.11_NCJD1G2-OC/2017
TGCAACAGGGATGAAGAATGTTCCTGAGATTCCAAAGGGAAGAGGCCTATTTGGTGCTATAGCAGGT
>A_/_H7N9|MW105248|A/chicken/Jiangxi/01.11_NCNP13E2-OC/2017
GGCAACAGGGATGAAGAATGTTCCTGAGATTCCAAAGGGAAGAGGCCTATTTGGTGCTATAGCGGGT
>A_/_H7N9|MW105152|A/chicken/Hunan/5.24_YYGK66P2-OC/2017
GGCAACAGGGATGAAGAATGTACCTGAGATTCCAAAGGGAAGAGGCCTATTTGGTGCTATAGCGGGT
>A_/_H7N9|MW105128|A/chicken/Hunan/5.24_YYGK33P2-OC/2017
GGCAACAGGGATGAAGAATGTACCTGAGATTCCAAAGGGAAGAGGCCTATTTGGTGCTATAGCGGGT
>A_/_H7N9|MW104912|A/chicken/Hunan/1.17_YYGKK200-OC/2017
GGCAACAGGGATGAAGAATGTACCTGAGATTCCAAAGGGAAGAGGCCTATTTGGTGCTATAGCGGGT
>A_/_H7N9|MW103680|A/chicken/Guangdong/12.29_SZBJ004-O/2016
GGCAACAGGGATGAAGAATGTTCCTGAGATTCCAAAGGGAAGAGGCCTATTTGGTGCTATAGCGGGT
>A_/_H7N9|MW103192|A/chicken/Fujian/6.22_FZHX0630-O/2017
TGCAACAGGGATGAAGAATGTTCCTGAGATTCCAAAGGGAAGAGGCCTATTTGGTGCTATAGCGGGT
>A_/_H7N9|MW102960|A/chicken/Fujian/3.16_FZHX0308-O/2017
TGCAACAGGGATGAAGAATGTTCCTGAGATTCCAAAGGGGAGAGGCCTATTTGGTGCTATAGCGGGT
>A_/_H7N9|MW102952|A/chicken/Fujian/3.16_FZHX0307-O/2017
GGCAACAGGGATGAAGAATGTTCCTGAGATTCCAAAGGGAAGAGGCCTATTTGGTGCTATAGCGGGT
>A_/_H7N9|MW102944|A/chicken/Fujian/3.16_FZHX0301-O/2017
TGCAACAGGGATGAAGAATGTTCCTGAGATTCCAAAGGGGAGAGGCCTATTTGGTGCTATAGCGGGT
>A_/_H7N9|MW102840|A/chicken/Fujian/1.17_FZHX0119-O/2017
GGCAACAGGGATGAAGAATGTTCCTGAGATTCCAAAGGGAAGAGGCCTATTTGGTGCTATAGCGGGT
>A_/_H7N9|MW102816|A/chicken/Fujian/1.17_FZHX0116-C/2017
GGCAACAGGAATGAAGAATGTTCCTGAGATTCCAAAGGGAAGAGGCCTATTTGGTGCTATAGCGGGT
>A_/_H7N9|MW097844|A/chicken/Jiangxi/2.22_NCNP63K2-O/2017
GGCAACAGGGATGAAGAATGTTCCTGAGATTCCAAAGGGAAGAGGCCTATTTGGTGCTATAGCGGGT
>A_/_H7N9|MW097842|A/duck/Jiangxi/12.22_NCDZT54I2-C/2016
GGCAACAGGGATGAAGAATGTTCCTGAGATTCCAAAGGGAAGAGGCCTATTTGGTGCTATAGCGGGT
>A_/_H7N9|MW097841|A/duck/Jiangxi/1.11_NCDZT44F2-OC/2017
GGCAACAGGGATGAAGAATGTTCCTGAGATTCCAAAGGGAAGAGGCCTATTTGGTGCTATAGCGGGT
>A_/_H7N9|MW097840|A/duck/Jiangxi/1.11_NCDZT42F2-OC/2017
GGCAACAGGGATGAAGAATGTTCCTGAGATTCCAAAGGGAAGAGGCCTATTTGGTGCTATAGCGGGT
>A_/_H7N9|MW097835|A/chicken/Jiangxi/12.22_NCDZT33I2-O/2016
TGCAACAGGGATGAAGAATGTTCCTGAGATTCCAAAGGGAAGAGGCCTATTTGGTGCTATAGCAGGT
>A_/_H7N9|MW097833|A/duck/Jiangxi/1.11_NCNP32E2-OC/2017
TGCAACAGGGATGAAGAATGTTCCTGAGATTCCAAAGGGAAGAGGCCTGTTTGGTGCTATAGCAGGT
>A_/_H7N9|MW097825|A/chicken/Jiangxi/1.11_NCNP11E2-OC/2017
GGCAACAGGGATGAAGAATGTTCCTGAGATTCCAAAGGGAAGAGGCCTATTTGGTGCTATAGCGGGT
>A_/_H7N9|MW097763|A/chicken/Guangdong/1.18_SZBJ012-O/2017
GGCAACAGGGATGAAGAATGTTCCTGAGATTCCAAAGGGAAGAGGCCTATTTGGTGCTATAGCGGGT
>A_/_H7N2|MW097704|A/duck/Fujian/5.25_FZHX0665-O/2017
TGCAACAGGGATGAAGAATGTTCCTGAGATTCCAAAGGGAAGAGGCCTATTTGGTGCTATAGCGGGT
>A_/_H7N9|MW097415|A/chicken/Jiangxi/2.16_SRGFPS003-O/2017
GGCAACAGGGATGAAGAATGTTCCTGAGATTCCAAAGGGAAGAGGCCTATTTGGTGCTATAGCGGGT
>A_/_H7N9|MW097228|A/chicken/Hunan/3.24_YYGK81M2-O/2017
TGCAACAGGGATGAAGAATGTTCCTGAGATTCCAAAGGGAAGAGGCCTATTTGGTGCTATAGCGGGT
>A_/_H7N9|MW097089|A/chicken/Hunan/5.24_YYGK49P2-OC/2017
GGCAACAGGGATGAAGAATGTACCTGAGATTCCAAAGGGAAGAGGCCTATTTGGTGCTATAGCGGGT
>A_/_H7N1|MN794962|A/common_goldeneye/Wisconsin/18OS2955/2018
GGCCACAGGGATGAGAAACGTTCCAGAGAATCCCAAGACCAGAGGCCTTTTTGGAGCGATTGCTGGA
>A_/_H7N3|MT090530|A/duck/Bangladesh/37529/2019
GGCAACAGGGATGAAAAATGTTCCTGAACCCCCAAAGGGAAGGGGCCTATTTGGTGCTATAGCGGGT
>A_/_H7N3|CY076317|A/northern_shoveler/Washington/44249-783/2006**gb
GGCTACAGGAATGAGAAACGTTCCAGAGAACCCCAAGACCAGAGGCCTTTTTGGGGCGATTGCTGGA
>A_/_H7N3|CY166995|A/northern_shoveler/Illinois/11OS4404/2011**gb
GGCTACAGGGATGAGAAACGTCCCAGAGAACCCCAAGACCAGAGGCCTTTTTGGAGCGATTGCTGGA
>A_/_H7gb|CY128598|A/American_black_duck/New_Brunswick/02566/2007**gb
GGCTACAGGAATGAGAAACGTCCCAGAGAACCCCAAGACCAGAGGCCTTTTTGGAGCGATTGCTGGA
>A_/_H7N3|KY550825|A/American_green-winged_teal/California/AH0079678/2016**gb
GGCTACAGGGATGAGAAACGTCCCAGAGAACCCCAAGACCAGAGGTCTTTTTGGAGCGATTGCTGGA
>A_/_H7N3|KY550849|A/American_green-winged_teal/Colorado/AH0026688/2015**gb
GGCTACAGGGATGAGAAACGTCCCAGAGAACCCCAAGACCAGAGGCCTTTTTGGAGCGATTGCTGGA
>A_/_H7gb|CY133657|A/American_green-winged_teal/Mississippi/11OS247/2011**gb
GGCTACAGGGATGAGAAACGTCCCAGAGAACCCCAAGACCAGAGGCCTTTTTGGAGCGATTGCTGGA
>A_/_H7gb|CY133860|A/American_wigeon/Missouri/10MO0530/2010**gb
GGCTACGGGGATGAGAAACGTCCCAGAGAACCCCAAGACCAGAGGCCTTTTTGGAGCGATTGCTGGA
>A_/_H7N3|KY067452|A/aquatic_bird/Korea/MA-44/2011**gb
AGCAACAGGGATGAAGAATGTTCCTGAGATTCCAAAGGGAAGAGGTCTGTTTGGTGCTATAGCGGGT
>A_/_H7N1|MF987893|A/aquatic_bird/South_Korea/sw001/2015**gb
GGCAACAGGAATGAAAAATGTTCCCGAGCTCCCAAAGGGAAGAGGCCTGTTCGGTGCTATAGCGGGC
>A_/_H7N1|MH574749|A/blue_&_white_flycatcher/California/14875-1/1994**gb
GGCAACAGGGATGAAAAACGTTCCTGAAATTCCAAAAGGAAGGGGCCTATTTGGTGCCATAGCGGGT
>A_/_H7gb|MH936477|A/blue-winged_teal/Alberta/460/2017**gb
GGCCACAGGGATGAGAAACGTCCCAGAGAATCCCAAGACCAGAGGCCTTTTTGGAGCGATTGCTGGA
>A_/_H7gb|KT887378|A/blue-winged_teal/Louisiana/UGAI14-514/2014**gb
GGCTACAGGGATGAGAAACGTCCCAGAGAACCCCAAGACCAGAGGCCTTTTTGGAGCGATTGCTGGA
>A_/_H7N7|KF573725|A/blue-winged_teal/TX_565/2007**gb
GGCTACAGGGATGAGAAACGTCCCAGAGAACCCCAAGACCAGAGGCCTTTTTGGAGCGATTGCTGGA
>A_/_H7N7|KF573728|A/blue-winged_teal/TX/1081/2007**gb
GGCTACAGGAATGAGAAACGTCCCAGAGAACCCCAAGACCAGAGGCCTTTTTGGAGCGATTGCTGGA
>A_/_H7N4|KF573729|A/blue-winged_teal/TX/1199/2007**gb
GGCTACAGGAATGAGAAACGTCCCAGAGAACCCCAAGACCAGAGGCCTTTTTGGAGCGATTGCTGGA
>A_/_H7N7|KF573731|A/blue-winged_teal/TX/1251/2007**gb
GGCTACAGGAATGAGAAACGTCCCAGAGAACCCCAAGACCAGAGGCCTTTTTGGAGCGATTGCTGGA
>A_/_H7N3|KF573734|A/blue-winged_teal/TX/2301/2008**gb
GGCTACAGGAATGAGAAACGTCCCAGAGAACCCCAAAACCAGAGGCCTTTTTGGAGCGATTGCTGGA
>A_/_H7N1|KF573724|A/blue-winged_teal/TX/470/2007**gb
GGCTACAGGAATGAGAAACGTCCCAGAGAACCCCAAAACCAGAGGCCTTTTTGGAGCGATTGCTGGA
>A_/_H7gb|KF573727|A/blue-winged_teal/TX/980/2007**gb
GGCTACAGGAATGAGAAACGTCCCAGAGAACCCCAAGACCAAAGGCCTTTTTGGAGCGATTGCTGGA
>A_/_H7N9|MG266064|A/blue-winged_teal/Wyoming/AH0099021/2016**gb
GGCTACAGGGATGAGAAACGTTCCAGAGAACCCCAAGACCAGAGGTCTTTTTGGAGCGATTGCTGGA
>A_/_H7N9|KY751038|A/chicken/Anhui/AH271/2015**gb
GGCAACAGGGATGAAGAATGTTCCTGAGATTCCAAAGGGGAGAGGCCTATTTGGTGCTATAGCGGGT
>A_/_H7N9|KY751039|A/chicken/Anhui/AH272/2015**gb
GGCAACAGGGATGAAGAATGTTCCTGAGATTCCAAAGGGAAGAGGCCTATTTGGTGCTATAGCGGGT
>A_/_H7N9|KY751040|A/chicken/Anhui/AH275/2015**gb
GGCAACAGGGATGAAGAATGTTCCTGAGATTCCAAAGGGGAGAGGCCTATTTGGTGCTATAGCGGGT
>A_/_H7N9|KY751044|A/chicken/Anhui/AH284/2015**gb
GGCAACAGGGATGAAGAATGTTCCTGAGATTCCAAAGGGAAGAGGCCTATTTGGTGCTATAGCGGGT
>A_/_H7N7|KM244100|A/chicken/Delaware/10851/2014**gb
GGCTACAGGAATGAGAAATGTCCCAGAGAACCCCAAAACCAGAGGCCTTTTTGGAGCAATTGCTGGA
>A_/_H7gb|KP416329|A/chicken/Dongguan/1348/2014**gb
AGCAACAGGGATGAAGAATGTTCCTGAGATTCCAAAGGGAAGAGGCCTATTTGGTGCTATAGCRGGT
>A_/_H7gb|KP416338|A/chicken/Dongguan/1373/2014**gb
AGCAACAGGGATGAAGAATGTTCCTGAGATTCCAAAGGGAAGAGGCCTATTTGGTGCTATAGCGGGT
>A_/_H7gb|KP415720|A/chicken/Dongguan/1424/2014**gb
AGCAACAGGGATGAAGAATGTTCCTGAGATTCCAAAGGGAAGAGGCCTATTTGGTGCTATAGCGGGT
>A_/_H7gb|KP416403|A/chicken/Dongguan/1445/2014**gb
AGCAACAGGGATGAAGAATGTTCCTGAGATTCCAAAGGGAAGAGGCCTATTTGGTGCTATAGCGGGT
>A_/_H7gb|KP415834|A/chicken/Dongguan/1523/2014**gb
AGCAACAGGGATGAAGAATGTTCCTGAGATTCCAAAGGGAAGAGGCCTATTTGGTGCTATAGCGGGT
>A_/_H7gb|KP415846|A/chicken/Dongguan/1525/2014**gb
AGCAACAGGGATGAAGAATGTTCCTGAGATTCCAAAGGGAAGAGGCCTATTTGGTGCTATAGCAGGT
>A_/_H7gb|KP416463|A/chicken/Dongguan/1693/2014**gb
AGCAACAGGGATGAAGAATGTTCCTGAGATTCCAAAGGGAAGAGGCCTATTTGGTGCTATAGCGGGT
>A_/_H7gb|KP413361|A/chicken/Dongguan/3235/2013**gb
AGCAACAGGGATGAAGAATGTTCCTGAGATTCCAAAGGGAAGAGGCCTATTTGGTGCTATAGCAGGT
>A_/_H7gb|KP413716|A/chicken/Dongguan/4262/2013**gb
AGCAACAGGGATGAAGAATGTTCCTGAGATTCCAAAGGGAAGAGGCCTATTTGGTGCTATAGCGGGT
>A_/_H7gb|KP415519|A/chicken/Dongguan/670/2014**gb
AGCAACAGGGATGAAGAATGTTCCTGAGATTCCAAAGGGAAGAGGCCTATTTGGTGCTATAGCGGGT
>A_/_H7gb|KP416047|A/chicken/Dongguan/765/2014**gb
AGCAACAGGGATGAAGAATGTTCCTGAGATTCCAAAGGGAAGAGGCCTATTTGGTGCTATAGCGGGT
>A_/_H7gb|KP416060|A/chicken/Dongguan/795/2014**gb
AGCAACAGGGATGAAGAATGTTCCTGAGATTCCAAAGGGAAGAGGCCTATTTGGTGCTATAGCRGGT
>A_/_H7gb|KP415547|A/chicken/Dongguan/891/2014**gb
AGCAACAGGGATGAAGAATGTTCCTGAGATTCCAAAGGGAAGAGGCCTATTTGGTGCTATAGCAGGT
>A_/_H7N9|KY751056|A/chicken/Hebei/HB13/2016**gb
GGCAACAGGGATGAAGAATGTTCCTGAGATTCCAAAGGGAAGAGGCCTATTTGGTGCTATAGCGGGT
>A_/_H7gb|KP413845|A/chicken/Huzhou/4079/2013**gb
AGCAACAGGGATGAAGAATGTTCCTGAGATTCCAAAGGGAAGAGGCCTATTTGGTGCTATAGCGGGT
>A_/_H7N1|CY099597|A/chicken/Italy/1279/1999**gb
GGCAACAGGGATGAAGAATGTTCCCGAAATTCCAAAGGGAAGAGGCCTATTTGGTGCTATAGCGGGT
>A_/_H7N9|KY751062|A/chicken/Jiangsu/0116/2017**gb
TGCAACAGGGATGAAGAATGTTCCTGAGATTCCAAAGGGAAGAGGCCTATTTGGTGCTATAGCAGGT
>A_/_H7N9|KY751050|A/chicken/Jiangsu/JS11/2016**gb
GGCAACAGGGATGAAGAATGTTCCTGAGATTCCAAAGGGAAGAGGCCTATTTGGTGCTATAGCGGGT
>A_/_H7N9|KY751034|A/chicken/Jiangsu/JT114/2015**gb
GGCAACAGGGATGAAGAATGTTCCTGAGATTCCAAAGGGAAGAGGCCTATTTGGTGCTATAGCGGGT
>A_/_H7N9|KY751035|A/chicken/Jiangsu/JT115/2015**gb
GGCAACAGGGATGAAGAATGTTCCTGAGATTCCAAAGGGAAGAGGCCTATTTGGTGCTATAGCGGGT
>A_/_H7N9|KY751036|A/chicken/Jiangsu/JT119/2015**gb
GGCAACAGGGATGAAGAATGTTCCTGAGATTCCAAAGGGAAGAGGCCTATTTGGTGCTATAGCGGGT
>A_/_H7N9|KY751037|A/chicken/Jiangsu/JT123/2015**gb
GGCAACAGGGATGAAGAATGTTCCTGAGATTCCAAAGGGAAGAGGCCTATTTGGTGCTATAGCGGGT
>A_/_H7N9|KY751052|A/chicken/Jiangsu/JT156/2016**gb
TGCAACAGGGATGAAGAATGTTCCTGAGATTCCAAAGGGAAGAGGCCTATTTGGTGCTATAGCGGGT
>A_/_H7N9|KY751053|A/chicken/Jiangsu/JT164/2017**gb
TGCAACAGGGATGAAGAATGTTCCTGAGATTCCAAAGGGAAGAGGCCTATTTGGTGCTATAGCGGGT
>A_/_H7N9|KY751063|A/chicken/Jiangsu/JT186/2017**gb
TGCAACAGGGATGAAGAATGTTCCTGAGATTCCAAAGGGAAGAGGCCTATTTGGTGCTATAGCGGGT
>A_/_H7N9|KY751061|A/chicken/Jiangsu/LY246/2017**gb
TGCAACAGGGATGAAGAATGTTCCTGAGATTCCAAAGGGAAGAGGCCTATTTGGTGCTATAGCGGGT
>A_/_H7N9|KY751047|A/chicken/Jiangsu/LY79/2015**gb
GGCAACAGGGATGAAGAATGTTCCTGAGATTCCAAAGGGAAGAGGCCTATTTGGTGCTATAGCGGGT
>A_/_H7N9|KY751048|A/chicken/Jiangsu/RG126/2015**gb
GGCAACAGGGATGAAGAATGTTCCTGAGATTCCAAAGGGAAGAGGCCTATTTGGTGCTATAGCGGGT
>A_/_H7N9|KY751041|A/chicken/Jiangsu/XZ250/2015**gb
GGCAACAGGGATGAAGAATGTTCCTGAGATTCCAAAGGGGAGAGGCCTATTTGGTGCTATAGCGGGT
>A_/_H7N9|KY751045|A/chicken/Jiangsu/XZ252/2015**gb
GGCAACAGGGATGAAGAATGTTCCTGAGATTCCAAAGGGGAGAGGCCTATTTGGTGCTATAGCGGGT
>A_/_H7N9|KY751042|A/chicken/Jiangsu/XZ256/2015**gb
GGCAACAGGGATGAAGAATGTTCCTGAGATTCCAAAGGGGAGAGGCCTATTTGGTGCTATAGCGGGT
>A_/_H7N9|KY751054|A/chicken/Jiangsu/YZ30/2017**gb
TGCAACAGGGATGAAGAATGTTCCTGAGATTCCAAAGGGAAGAGGCCTATTTGGTGCTATAGCGGGT
>A_/_H7gb|KP287562|A/chicken/Jiangxi/13228/2014**gb
AGCAACAGGGATGAAGAATGTTCCTGAGATTCCAAAGGGAAGAGGCCTATTTGGTGCTATAGCGGGT
>A_/_H7gb|KP287281|A/chicken/Jiangxi/13257/2014**gb
AGCAACAGGGATGAAGAATGTTCCTGAGATTCCAAAGGGAAGAGGCCTATTTGGTGCTATAGCGGGT
>A_/_H7gb|KP417765|A/chicken/Jiangxi/13515/2014**gb
AGCAACAGGGATGAAGAATGTTCCTGAGATTCCAAAGGGAAGAGGCCTATTTGGTGCTATAGCGGGT
>A_/_H7gb|KP417774|A/chicken/Jiangxi/13520/2014**gb
AGCAACAGGGATGAAGAATGTTCCTGAGATTCCCAAGGGAAGAGGCCTATTTGGTGCTATAGCGGGT
>A_/_H7gb|KP417820|A/chicken/Jiangxi/13527/2014**gb
AGCAACAGGGATGAAGAATGTTCCTGAGATTCCAAAGGGAAGAGGCCTATTTGGTGCTATAGCGGGT
>A_/_H7gb|KP418102|A/chicken/Jiangxi/15492/2014**gb
GGCAACAGGGATGAAGAATGTTCCTGAGATTCCAAAGGGAAGAGGCCTATTTGGTGCTATAGCGGGT
>A_/_H7gb|KP418122|A/chicken/Jiangxi/15520/2014**gb
AGCAACAGGGATGAAGAATGTTCCTGAGATTCCAAAGGGAAGAGGCCTATTTGGTGCTATAGCGGGT
>A_/_H7gb|KP418141|A/chicken/Jiangxi/15526/2014**gb
RGCAACAGGGATGAAGAATGTTCCTGAGATTCCMAAGGGAAGAGGCCTATTTGGTGCTATAGCGGGT
>A_/_H7gb|KP418244|A/chicken/Jiangxi/17989/2014**gb
GGCAACAGGGATGAAGAATGTTCCTGAGATTCCAAAGGGAAGAGGCCTATTTGGTGCTATAGCGGGT
>A_/_H7gb|KP418262|A/chicken/Jiangxi/18012/2014**gb
GGCAACAGGGATGAAGAATGTTCCTGAGATTCCAAAGGGAAGAGGCCTATTTGGTGCTATAGCGGGT
>A_/_H7gb|KP418271|A/chicken/Jiangxi/18035/2014**gb
GGCAACAGGGATGAAGAATGTTCCTGAGATTCCAAAGGGAAGAGGCCTATTTGGTGCTATAGCGGGT
>A_/_H7gb|KP418413|A/chicken/Jiangxi/18500/2014**gb
GGCAACAGGGATGAAGAATGTTCCTGAGATTCCAAAGGGAAGAGGCCTATTTGGTGCTATAGCGGGT
>A_/_H7gb|KP418524|A/chicken/Jiangxi/19426/2014**gb
GGCAACAGGGATGAAGAATGTTCCTGAGATTCCAAAGGGAAGAGGCCTATTTGGTGCTATAGCGGGT
>A_/_H7gb|KP418537|A/chicken/Jiangxi/19463/2014**gb
GGCAACAGGGATGAAGAATGTTCCTGAGATTCCAAAGGGAAGAGGCCTATTTGGTGCTATAGCGGGT
>A_/_H7N9|KY751055|A/chicken/Liaoning/LN1/2016**gb
GGCAACAGGGATGAAGAATGTTCCTGAGATTCCAAAGGGAAGAGGCCTATTTGGTGCTATAGCGGGT
>A_/_H7N2|MN400383|A/chicken/Moscow/NJ294598-12-Cl/2018**gb
GGCTACAGGAATGAGAAATGTTCCAGAGAAACCAAAGACAAGAGGCCTTTTTGGAGCAATTGCTGGA
>A_/_H7N7|HE802065|A/chicken/Netherlands/06022003/2006**gb
GGCAACAGGAATGAAGAATGTTCCCGAAATCCCAAAGGGAAGAGGCCTATTTGGTGCTATAGCGGGT
>A_/_H7N2|CY095044|A/chicken/New_York/31621-7/2005**gb
GGCTACAGGAATGAGAAATGTTCCAGAGAAACCAAAGCCCAGAGGCCTTTTTGGAGCAATTGCTGGA
>A_/_H7N2|CY095100|A/chicken/New_York/63806-7/2005**gb
GGCTACAGGAATGAGAAATGTTCCAGAGAAACCAAAGCCAAGAGGCCTTTTTGGAGCAATTGCTGGA
>A_/_H7N2|CY095116|A/chicken/New_York/87493-1/2005**gb
GGCTACRGGAATGAGAAATGTTCCAGAGAAACCAAAGCCCAGAGGCCTTTTTGGAGCAATTGCTGGA
>A_/_H7N9|KY751049|A/chicken/Shandong/SD183/2016**gb
GGCAACAGGGATGAAGAATGTTCCTGAGATTCCAAAGGGAAGAGGCCTATTTGGTGCTATAGCGGGT
>A_/_H7N9|KY751046|A/chicken/Shandong/SD69/2015**gb
GGCAACAGGGATGAAGAATGTTCCTGAGATTCCAAAGGGGAGAGGCCTATTTGGTGCTATAGCGGGT
>A_/_H7gb|KP418191|A/chicken/Shantou/4329/2014**gb
AGCAACAGGGATGAAGAATGTTCCTGAGGTTCCAAAGGGAAGAGGCCTATTTGGTGCTATAGCGGGT
>A_/_H7gb|KP418234|A/chicken/Shantou/4844/2014**gb
AGCAACAGGGATGAAGAATGTTCCTGAGATTCCAAAGGGAAGAGGCCTATTTGGTGCTATAGCAGGT
>A_/_H7gb|KP413222|A/chicken/Shenzhen/1660/2013**gb
AGCAACAGGGATGAAGAATGTTCCTGAGATTCCAAAGGGAAGAGGCCTATTTGGTGCTATAGCGGGT
>A_/_H7gb|KP286547|A/chicken/Shenzhen/2072/2013**gb
AGCAACAGGGATGAAGAATGTTCCTGAGATTCCAAAGGGAAGAGGCCTATTTGGTGCTATAGCGGGT
>A_/_H7gb|KP286537|A/chicken/Shenzhen/712/2013**gb
AGCAACAGGGATGAAGAATGTTCCTGAGATTCCAAAGGGAAGAGGCCTATTTGGTGCTATAGCGGGT
>A_/_H7N9|KY818819|A/chicken/Tennessee/17-007431-3/2017**gb
GGCTACAGGGATGAGAAACGTTCCAGAGAACCCCAAGACCAGAGGTCTTTTTGGAGCGATTGCTGGA
>A_/_H7N9|KY751066|A/chicken/Zhejiang/JH16/2017**gb
GGCAACAGGGATGAAGAATGTCCCTGAGATTCCAAAGGGAAGAGGCCTATTTGGTGCTATAGCGGGT
>A_/_H7N9|KY751043|A/chicken/Zhejiang/JX158/2015**gb
GGCAACAGGGATGAAGAATGTTCCTGAGATTCCAAAGGGAAGAGGCCTATTTGGTGCTATAGCGGGT
>A_/_H7N9|KY751057|A/chicken/Zhejiang/ZJ14/2017**gb
GGCAACAGGGATGAAGAATGTTCCTGAGATTCCAAAGGGAAGAGGCCTATTTGGTGCTATAGCGGGT
>A_/_H7N9|KY751059|A/chicken/Zhejiang/ZJ19/2017**gb
GGCAACAGGGATGAAGAATGTTCCTGAGATTCCAAAGGGAAGAGGCCTATTTGGTGCTATAGCGGGT
>A_/_H7N3|KY550841|A/cinnamon_teal/New_Mexico/AH0013653/2015**gb
GGCTACAGGGATGAAAAACGTCCCAGAGAACCCCAAGACCAGAGGCCTTTTTGGAGCGATTGCTGGA
>A_/_H7N3|LC431460|A/duck/Alaska/3111/1993**gb
GGCTACAGGAATGAGAAATGTCCCAGAGAATCCCAAGACCAGAGGCCTTTTTGGAGCAATTGCTGGA
>A_/_H7N7|KX061792|A/duck/Hunan/S1161/2010**gb
AGCAACAGGGATGAAGAATGTTCCTGAGATTCCAAAGGGAAGGGGTCTATTTGGTGCTATAGCAGGT
>A_/_H7gb|KP413923|A/duck/Huzhou/4233/2013**gb
AGCAACAGGGATGAAGAATGTTCCCGAGACTCCAAAGGGAAGAGGCCTATTTGGTGCTATAGCAGGT
>A_/_H7Nx|CY095570|A/duck/Italy/4692-9/2004**gb
GGCAACAGGAATGAAGAATGTTCCCGAAATCCCAAAGGGAAGAGGCCTATTTGGTGCTATAGCGGGT
>A_/_H7gb|KP286847|A/duck/Jiangxi/17142/2013**gb
AGCAACAGGGATGAAGAATGTCCCTGAGACTCCAAAGGGAAGAGGCCTATTTGGTGCTATAGCAGGT
>A_/_H7gb|KP416757|A/duck/Jiangxi/20718/2013**gb
AGCAACAGGGATGAAGAATGTCCCTGAGACTCCAAAGGGAAGAGGCCTATTTGGTGCTATAGCAGGT
>A_/_H7gb|KP416798|A/duck/Jiangxi/21706/2013**gb
AGCAACAGGGATGAAGAATGTCCCTGAGACTCCAAAGGGAAGAGGCCTATTTGGTGCTATAGCAGGT
>A_/_H7gb|KP417068|A/duck/Jiangxi/23970/2013**gb
AGCAACAGGGATGAAGAATGTCCCTGAAACTCCAAAGGGAAGAGGCCTATTTGGTGCTATAGCAGGT
>A_/_H7gb|KP416863|A/duck/Jiangxi/23995/2013**gb
AGCAACAGGGATGAAGAATGTCCCTGAGACTCCAAAGGGAAGAGGCCTATTTGGTGCTATAGCAGGT
>A_/_H7gb|KP416873|A/duck/Jiangxi/26180/2013**gb
AGCAACAGGGATGAAGAATGTCCCTGAGACTCCAAAGGGAAGAGGCCTATTTGGTGCTATAGCAGGT
>A_/_H7gb|KP286875|A/duck/Jiangxi/27793/2013**gb
AGCAACAGGGATGAAGAATGTCCCTGAGACTCCAAAGGGAAGAGGCCTATTTGGTGCTATAGCAGGT
>A_/_H7gb|KP416884|A/duck/Jiangxi/27810/2013**gb
AGCAACAGGGATGAAGAATGTCCCTGAGACTCCAAAGGGAAGAGGCCTATTTGGTGCTATAGCAGGT
>A_/_H7gb|KP286913|A/duck/Jiangxi/29297/2013**gb
AGCAACAGGGATGAAGAATGTCCCTGAGACTCCAAAGGGAAGAGGCCTATTTGGTGCTATAGCAGGT
>A_/_H7gb|KP286926|A/duck/Jiangxi/29301/2013**gb
AGCAACAGGGATGAAGAATGTCCCTGAGACTCCAAAGGGAAGAGGCCTATTTGGTGCTATAGCAGGT
>A_/_H7gb|KP286941|A/duck/Jiangxi/32180/2013**gb
AGCAACAGGGATGAAGAATGTTCCTGAGACTCCAAAGGGAAGAGGCCTATTTGGTGCTATAGCAGGT
>A_/_H7gb|KP416944|A/duck/Jiangxi/34854/2013**gb
AGCAACAGGGATGAAGAATGTCCCTGAGACTCCAAAGGGAAGAGGCCTATTTGGTGCTATAGCAGGT
>A_/_H7gb|KP416969|A/duck/Jiangxi/5416/2014**gb
AGCAACAGGGATGAAGAATGTCCCTGAGACTCCAAAGGGAAGAGGCCTATTTGGTGCTATAGCAGGT
>A_/_H7gb|KP416979|A/duck/Jiangxi/5418/2014**gb
AGCAACAGGGATGAAGAATGTCCCTGAGACTCCAAAGGGAAGAGGCCTATTTGGTGCTATAGCAGGT
>A_/_H7gb|KP416989|A/duck/Jiangxi/5437/2014**gb
AGCAACAGGGATGAAGAATGTCCCTGAGACTCCAAAGGGAAGAGGCCTATTTGGTGCTATAGCAGGT
>A_/_H7gb|KP417008|A/duck/Jiangxi/5450/2014**gb
AGCAACAGGGATGAAGAATGTCCCTGAGACTCCAAAGGGAAGAGGCCTATTTGGTGCTATAGCAGGT
>A_/_H7gb|KP414810|A/duck/Shaoxing/5240/2013**gb
AGCAACAGGGATGAAGAATGTTCCTGAGATTCCAAAGGGAAGAGGCCTATTTGGTGCTATAGCGGGT
>A_/_H7N7|LC498512|A/duck/Taiwan/4201/99**gb
GGCAACAGGGATGAAGAATGTTCCTGAGATTCCAAAGGGAAGAGGCCTATTCGGCGCCATAGCGGGT
>A_/_H7N7|CY178911|A/duck/Wisconsin/3034/1986**gb
GGCTACAGGGATGAGGAATGTTCCAGAGAAACCAAAGACCAGAGGACTCTTCGGAGCAATTGCTGGA
>A_/_H7gb|MK995744|A/Green-Winged_Teal/California/D1716657/2017**gb
GGCCACAGGGATGAGAAACGTCCCAGAGAATCCCAAGACCAGAGGCCTTTTTGGAGCGATTGCTGGA
>A_/_H7gb|KY644279|A/green-winged_teal/Guatemala/CIP049H114-76/2013**gb
GGCTACAGGGATGAGAAACGTCCCAGAGAACCCCAAGACCAGAGGCCTTTTTGGAGCGATTGCTGGA
>A_/_H7gb|KF573730|A/green-winged_teal/TX/1215/2007**gb
GGCTACAGGAATGAGAAACGTCCCAGAGAACCCCAAGACCAGAGGCCTTTTTGGAGCGATTGCTGGA
>A_/_H7N3|KF573723|A/green-winged_teal/TX/1254/2007**gb
GGCTACAGGAATGAGAAACGTCCCAGAGAACCCCAAGACCAGAGGCCTTTTTGGAGCGATTGCTGGA
>A_/_H7N3|KF573733|A/green-winged_teal/TX/2265/2008**gb
GGCTACAGGAATGAGAAACGTCCCAGAGAACCCCAAAACCAGAGGCCTTTTTGGAGCGATTGCTGGA
>A_/_H7N2|KX130809|A/ground_jay/Maduo/01/2006**gb
GGCAACAGGGATGAAGAACGTTCCTGAAATTCCAAAAGGAAGAGGCTTATTTGGTGCCATAGCGGGT
>A_/_H7N3|CY095648|A/laughing_gull/Delaware_Bay/50/2006**gb
GGCTACAGGAATGAGAAACGTCCCAGAGAACCCCAAGACCAGGGGCCTTTTTGGAGCGATTGCTGGA
>A_/_H7N2|KX130807|A/long-billed_calandra/Gonghe/01/2006**gb
GGCAACAGGGATGAAGAACGTTCCTGAAATTCCAAAAGGAAGAGGCTTATTTGGTGCCATAGCGGGT
>A_/_H7N8|MH574757|A/magpie_robin/California/28709-5/1993**gb
GGCAACAGGGATGAAAAACGTTCCTGAAATTCCAAAAGAAAGGGGCCTATTTGGTGCCATAGCGGGT
>A_/_H7N8|MH574765|A/magpie_robin/California/28710-14/1993**gb
GGCAACAGGGATGAAAAACGTTCCTGAAATTCCAAAAGAAAGGGGCCTATTTGGTGCTATAGCGGGT
>A_/_H7gb|MN552466|A/Mallard_Duck/Illinois/17OS1283/2017**gb
GGCTACAGGGATGAGAAACGTTCCAGAGAACCCCAAGACCAGAGGTCTTTTTGGAGCGATTGCTGGA
>A_/_H7N7|KX979524|A/mallard_duck/Netherlands/1/2011**gb
GGCAACAGGAATGAAAAATGTTCCCGAGATCCCAAAGGGAAGAGGCCTATTCGGTGCTATAGCGGGT
>A_/_H7gb|MF694082|A/mallard_duck/Netherlands/11/2015**gb
GGCAACAGGAATGAAAAATGTTCCCGAAATCCCAAAAGGAAGAGGCCTGTTTGGTGCTATAGCAGGT
>A_/_H7Nmixed|KX949548|A/mallard/Alaska/UGAI15-7301/2015**gb
GGCTACAGGGATGAGAAATGTCCCAGAGAACCCCAAGACCAGAGGCCTTTTTGGAGCGATTGCTGGA
>A_/_H7gb|CY185794|A/mallard/Alberta/26/2001**gb
GGCTACAGGAATGAGAAACGTCCCAGAGAACCCCAAGACCAGAGGCCTTTTTGGAGCGATTGCTGGG
>A_/_H7N3|CY177045|A/mallard/California/3956/2012**gb
GGCTACAGGGATGAGAAACGTCCCAGAGAACCCCAAGACCAGAGGCCTTTTTGGAGCGATTGCTGGA
>A_/_H7gb|CY204906|A/mallard/Maryland/09OS1167/2009**gb
GGCTACAGGGATGAGAAACGTCCCAGAGAACCCCAAGACCAGAGGCCTTTTTGGAGCGATTGCTGGA
>A_/_H7gb|CY189938|A/mallard/Maryland/13OS3019/2014**gb
GGCTACAGGGATGAAAAACGTCCCAGAGAACCCCAAGACCAGAGGCCTTTTTGGAGCGATTGCTGGA
>A_/_H7gb|MK192354|A/mallard/Netherlands/22/2015**gb
AGCAACCGGAATGAAAAACGTTCCTGAAATCCCAAAGGGAAGAGGCCTATTTGGTGCTATAGCGGGA
>A_/_H7Nmixed|KY465632|A/mallard/Ohio/14OS0821/2014**gb
GGCTACAGGGATGAGAAACGTCCCAGAGAACCCCAAGACCAGAGGCCTTTTTGGAGCGATTGCTGGA
>A_/_H7gb|CY204080|A/mallard/Ohio/14OS3244/2014**gb
GGCTACAGGGATGAGAAACGTCCCAGAAAACCCCAAGACCAGGGGCCTTTTCGGAGCAATTGCTGGA
>A_/_H7gb|CY133323|A/mallard/Wisconsin/10OS3232/2010**gb
GGCTACAGGGATGAAAAACGTTCCGGAGAACCCCAAGACCAGAGGCCTTTTTGGAGCAATTGCTGGA
>A_/_H7N4|CY178855|A/mallard/Wisconsin/1111/1982**gb
GGCTACAGGAATGAGAAATGTCCCAGAGAATCCAAAGACTAGAGGGCTTTTTGGGGCAATTGCTGGA
>A_/_H7N3|CY177480|A/mallard/Wisconsin/1132/1982**gb
GGCTACAGGAATGAGAAATGTCCCAGAGAACCCAAAGACCAGAGGACTTTTTGGAGCAATTGCTGGA
>A_/_H7N3|CY179507|A/mallard/Wisconsin/1279/1983**gb
GGCTACAGGAATGAGAAATGTCCCAGAGAATCCAAAGACTAGAGGGCTTTTTGGGGCAATTGCTGGA
>A_/_H7N4|CY179523|A/mallard/Wisconsin/1360/1983**gb
GGCTACAGGAATGAGAAATGTCCCAGAGAATCCAAAGACTAGAGGGCTTTTTGGGGCAATTGCTGGA
>A_/_H7N3|CY178486|A/mallard/Wisconsin/143/1981**gb
GGCTACAGGAATGAGAAATGTCCCAGAGAACCCAAAGACCAGAGGACTTTTTGGAGCAATTGCTGGA
>A_/_H7N3|CY180644|A/mallard/Wisconsin/223/1979**gb
GGCTACAGGAATGAGAAATGTCCCAGAGAATCCAAAGACCAGAGGACTTTTTGGAGCAATTGCTGGA
>A_/_H7gb|CY097317|A/mallard/Wisconsin/4236/2009**gb
GGCTACAGGGATGAGAAACGTTCCAGAGAACCCCAAGACCAGAGGCCTTTTTGGAGCAATTGCTGGA
>A_/_H7N3|CY180652|A/mallard/Wisconsin/438/1979**gb
GGCTACAGGAATGAGAAATGTCCCAGAGAATCCAAAGACCAGAGGACTTTTTGGAGCAATTGCTGGA
>A_/_H7gb|CY141644|A/northern_pintail/Interior_Alaska/10BM07821R0/2010(mixed)**gb
GGCTACAGGGATGAGAAACGTCCCAGAGAACCCCAAGACCAGAGGCCTTTTTGGAGCGATTGCTGGA
>A_/_H7gb|CY132800|A/northern_shoveler/Arkansas/11OS171/2011**gb
GGCTACAGGGATGAGAAACGTCCCAGAGAACCCCAAGACCAGAGGCCTTTTTGGAGCGATTGCTGGA
>A_/_H7gb|CY132811|A/northern_shoveler/Arkansas/11OS333/2011**gb
GGCTACAGGGATGAGAAACGTCCCAGAGAACCCCAAGACCAGAGGCCTTTTTGGAGCGATTGCTGGA
>A_/_H7N7|KY550817|A/northern_shoveler/California/AH0079568/2016**gb
GGCCACAGGGATGAGAAACGTCCCAGAGAATCCCAAGACCAGAGGCCTTTTTGGAGCGATTGCTGGA
>A_/_H7gb|MK995849|A/Northern_Shoveler/California/D1800031/2018**gb
GGCCACAGGGATGAGAAACGTCCCAGAGAATCCCAAGACCAGAGGCCTTTTTGGAGCGATTGCTGGA
>A_/_H7N3|KX351630|A/northern_shoveler/California/LDC351/2015**gb
GGCTACAGGGATGAGAAACGTCCCAGAGAACCCCAAGACCAGAGGCCTTTTTGGAGCGATTGCTGGA
>A_/_H7gb|CY167183|A/northern_shoveler/Mississippi/12OS231/2012**gb
GGCTACAGGGATGAGAAACGTCCCAGAGAACCCCAAGACCAGAGGGCTTTTTGGAGCGATTGCTGGA
>A_/_H7Nmixed|KU290239|A/northern_shoveler/Mississippi/A00602284/2009**gb
GGCTACAGGGATGAGAAACGTCCCAGAGAACCCCAAGACCAGAGGCCTTTTTGGAGCGATTGCTGGA
>A_/_H7gb|CY133389|A/northern_shoveler/Missouri/10OS4700/2010**gb
GGCTACAGGGATGAGAAACGTCCCAGAGAACCCCAAGACCAGAGGCCTTTTTGGAGCGATTGCTGGA
>A_/_H7N2|KF573735|A/northern_shoveler/TX/281/2008**gb
GGCTACAGGGATGAGAAACGTCCCAGAGAACCCCAAGACCAGAGGCCTTTTTGGAGCGATTGCTGGA
>A_/_H7N2|CY094996|A/quail/New_York/23164-12/2005**gb
GGCTACAGGAATGAGAAATGTTCCAGAGAAACCAAAGCCAAGAGGCCTTTTTGGAGCAATTGCTGGA
>A_/_H7Nmixed|KY488125|A/ruddy_turnstone/Delaware_Bay/335/2015**gb
GGCCACAGGGATGAGAAACGTCCCAGAGAATCCCAAGACCAGAGGCCTTTTTGGAGCGATTGCTGGA
>A_/_H7gb|CY185911|A/ruddy_turnstone/New_Jersey/AI11-891/2011**gb
GGCTACAGGAATGAGAAACGTCCCAGAGAAACCCAAAACCAGAGGCCTCTTTGGAGCGATTGCCGGA
>A_/_H7N7|CY095592|A/shoveler/Italy/2698-3/2006**gb
GGCAACAGGAATGAAAAATGTTCCCGAAATCCCAAAGGGAAGAGGCCTATTTGGTGCTATAGCGGGT
>A_/_H7gb|KP416484|A/silkie_chicken/Dongguan/1002/2014**gb
AGCAACAGGGATGAAGAATGTTCCTGAGATTCCAAAGGGAAGAGGCCTATTTGGTGCTATAGCGGGT
>A_/_H7gb|KP415742|A/silkie_chicken/Dongguan/1449/2014**gb
AGCAACAGGGATGAAGAATGTTCCTGAGATTCCAAAGGGAAGAGGCCTATTTGGTGCTATAGCRGGT
>A_/_H7gb|KP415825|A/silkie_chicken/Dongguan/1517/2014**gb
AGCAACAGGGATGAAGAATGTTCCTGAGATTCCAAAGGGAAGAGGCCTATTTGGTGCTATAGCAGGT
>A_/_H7gb|KP414203|A/silkie_chicken/Dongguan/3529/2013**gb
AGCAACAGGGATGAAGAATGTTCCTGAGATTCCAAAGGGAAGAGGCCTATTTGGTGCTATAGCGGGT
>A_/_H7gb|KP416161|A/silkie_chicken/Dongguan/966/2014**gb
AGCAACAGGGATGAAGAATGTTCCTGAGATTCCAAAGGGAAGAGGCCTATTTGGTGCTATAGCGGGT
>A_/_H7gb|KP416178|A/silkie_chicken/Dongguan/968/2014**gb
AGCAACAGGGATGAAGAATGTTCCTGAGATTCCAAAGGGAAGAGGCCTATTTGGTGCTATAGCAGGT
>A_/_H7N2|KX130803|A/tree_sparrow/Gangcha/02/2006**gb
GGCAACAGGGATGAAGAACGTTCCTGAAATTCCAAAAGGAAGAGGCTTATTTGGTGCCATAGCGGGT
>A_/_H7N1|CY095506|A/turkey/Italy/1067/99**gb
GGCAACAGGGATGAAGAATGTTCCCGAAATTCCAAAGGGAAGAGGCCTATTTGGTGCTATAGCGGGT
>A_/_H7N3|CY095554|A/turkey/Italy/2684/2003**gb
GGCAACAGGAATGAAGAATGTTCCCGAAATCCCAAAGGGAAGAGGCCTATTTGGTGCTATAGCGGGT
>A_/_H7N1|CY099605|A/turkey/Italy/3466/1999**gb
GGCAACAGGGATGAAGAATGTTCCCGAAATTCCAAAGGGAAGAGGCCTATTTGGTGCTATAGCGGGT
>A_/_H7N1|CY099613|A/turkey/Italy/4042/1999**gb
GGCAACAGGGATGAAGAATGTTCCCGAAATTCCAAAGGGAAGAGGCCTATTTGGTGCTATAGCGGGT
>A_/_H7N3|CY095538|A/turkey/Italy/4372/2004**gb
GGCAACAGGAATGAAAAATGTTCCCGAAATCCCAAAGGGAAGAGGCCTATTTGGTGCTATTGCGGGT
>A_/_H7N3|CY095546|A/turkey/Italy/9737/2002**gb
GGCAACAGGAATGAAGAATGTTCCCGAAATCCCAAAGGGAAGAGGCCTATTTGGTGCTATAGCGGGT
>A_/_H7N2|CY095012|A/turkey/New_York/23165-8/2005**gb
GGCTACAGGAATGAGAAATGTTCCAGAAAAACCAAAGCCCAGAGGCCTTTTTGGAGCWATTGCTGGA
>A_/_H7N2|CY095124|A/turkey/New_York/88291-7/2005**gb
GGCTACAGGAATGAGAAATGTTCCAGAGAAACCAAAGCCAAGAGGCCTTTTTGGAGCAATTGCTGGA
>A_/_H7gb|CY087768|A/turkey/Oregon/1/1971**gb
GGCTACAGGAATGAGAAATGTCCCGGAAAATCCAAAGACTAGAGGACTCTTCGGGGCAATTGCTGGA
>A_/_H7N2|KX130801|A/twite/Gangcha/01/2006**gb
GGCAACAGGGATGAAGAACGTTCCTGAAATTCCAAAAGGAAGAGGCTTATTTGGTGCCATAGCGGGT
>A_/_H7N7|MH169357|A/waterfowl/Korea/S017/2016**gb
GGCAACAGGAATGAAAAATGTTCCTGAGCTCCCAAAGGGAAGAGGCCTATTTGGTGCTATAGCGGGT
>A_/_H7N2|FJ750874|A/wild_bird_feces/Korea/HDR16/2003**gb
AGCAACAGGGATGAAGAATGTTCCCGAGATTCCAAAGGGAAGAGGCCTATTTGGTGCTATAGCGGGT
>A_/_H7N7|MN483245|A/wild_duck/South_Korea/KNU18-104/2018**gb
GGCAACAGGGATGAAAAATGTTCCCGAACTCCCAAAGGGAAGAGGCCTATTCGGCGCTATAGCAGGT
>A_/_H7N7|MN483211|A/wild_duck/South_Korea/KNU18-106/2018**gb
GGCAACAGGGATGAAAAATGTTCCCGAACTCCCAAAGGGAAGAGGCCTATTCGGCGCTATAGCAGGT
>A_/_H7N7|MN483253|A/wild_duck/South_Korea/KNU18-107/2018**gb
GGCAACAGGGATGAAAAATGTTCCCGAACTCCCAAAGGGAAGAGGCCTATTCGGCGCTATAGCAGGT
>A_/_H7N7|MN483223|A/wild_duck/South_Korea/KNU18-109/2018**gb
GGCAACAGGGATGAAAAATGTTCCCGAACTCCCAAAGGGAAGAGGCCTATTCGGCGCTATAGCAGGT
>A_/_H7N7|MN483228|A/wild_duck/South_Korea/KNU18-110/2018**gb
GGCAACAGGGATGAAAAATGTTCCCGAACTCCCAAAGGGAAGAGGCCTATTCGGCGCTATAGCAGGT
>A_/_H7N7|MN483232|A/wild_duck/South_Korea/KNU18-114/2018**gb
GGCAACAGGAATGAAAAATGTTCCTGAACTCCCAAAGGGAAGAGGCCTATTTGGTGCTATAGCGGGT
>A_/_H7N1|MN480525|A/wild_duck/South_Korea/KNU2018-113/2018**gb
GGCAACAGGAATGAAAAATGTTCCTGAACTCCCAAAGGGAAGAGGCCTATTTGGTGCTATAGCGGGT
