# Supplementary material for: In Silico Analyses of the Role of Codon Usage at the Hemagglutinin Cleavage Site in Highly Pathogenic Avian Influenza Genesis
Source: Viruses. 2022 Jun 21;14(7):1352. doi: 10.3390/v14071352 (PMC9316147; doi:10.3390/v14071352)
Supplement: Supplementary file 1 [file viruses-14-01352-s001.zip › Supplementary File 4/dataset/avian_h9_unique_CSregion.fasta]

>A_/_H9N2|EU573939|A/chicken/Shandong/B1/2000
ATTGGCAGTTGGTCTGAGGAATGTGCCTGCTAGATCAAGTAGAGGACTATTTGGAGCCATAGCTGGA
>A_/_H9N2|MN530411|A/white_peckin_duck/South_Korea/N06-1354/2006**gb
ATTGGCAGTTGGTCTAAGAAATGTGCCTGCTGCATCAGGTAGAGGGCTATTTGGTGCCATAGCTGGA
>A_/_H9N2|MG280665|A/chicken/Jiangsu/YZ752/2012
acttgcagtcggtctgaggaatgtgccttctagatctagtagaggactattcggggccatagcagga
>A_/_H9N2|KU762377|A/chicken/Anhui/1222/2012
gcttgcagttggtctgagaaatgtgccttctagatctagtagaggactattcggggccatagcagga
>A_/_H9N2|KU762379|A/chicken/Anhui/1224/2013
acttgcagttggtctgaggaatgtgccttctagatctagtagaggactattcggggccatagcagga
>A_/_H9N2|KF746762|A/chicken/Hebei/274/2009
attggcagttggtctgaggaatgtgcctgctagatcaagtagaggactatttggagccatagctgga
>A_/_H9N2|KF259128|A/chicken/Hong_Kong/YU158/2011
acttgcagttggtctgaggaatgtgccttctagatctagtagaggactattcggggccatagcagga
>A_/_H9N2|KX598441|A/chicken/Fujian/SIC9/2013
acttgcagttggtctgaggaatgtgccttctagatctagtagaggactattcggggccatagcagga
>A_/_H9N2|JF715009|A/chicken/Zhejiang/SJL/2009
acttgcagttggtctgaggaatgtgccttctagatctagtagaggactattcggggccatagcagga
>A_/_H9N2|CY038466|A/chicken/Pakistan/UDL-02/2008**gb
ACTGGCAATCGGTCTGAGAAACGTGCCTGCTAAGTCAAGTAGAGGGCTATTTGGAGCCATAGCTGGA
>A_/_H9N2|KX759097|A/coot/Sanghar/NARC-05N-753/2005
gctggcaatcggtctgagaaacgtgcctgctaagtcaagtagaggactatttggggccatagctgga
>A_/_H9N2|KY910835|A/Egypt/ZU73/2016
actggcagttggtctaagaaatgtgcctgctacatcaggtagagggttatttggtgccatatctgga
>A_/_H9N2|FJ434587|A/chicken/Zhejiang/ZG1/2007
acttgcagttggtctgaggaatgttccttctagatctagtagaggactattcggggccatagctgga
>A_/_H9N2|FJ434586|A/chicken/Zhejiang/ZC28/2007
acttgcagttggtctgaggaatgtgccttctagatctagtagaggactattcggggccatagcagga
>A_/_H9N2|AF461531|A/Chicken/Hebei/2/00
attggcagttggtctgaggaatgtgcctgctagatcaagtagaggactatttggagccatagctgga
>A_/_H9N0|AY949989|A/chicken/Shandong/2/02
attggcagttggtctgaggaatgtgcctgctagatcaagtagaggactatttggagccatagctgga
>A_/_H9N2|JF795110|A/chicken/Shandong/LY-1/2008
attggcagttggtctgaggaatgtgcctgctagatcaagtagaggactatttggagccatagccgga
>A_/_H9N2|FJ231865|A/chicken/Shandong/lx06/2007
actggcagttggtctaaggaatgtgcctgctagatcaagtagaggactatttggggccatagctgga
>A_/_H9N2|GU471875|A/chicken/Guangdong/E8/2009
acttgcagttggtccgaggaatgtgccttctagatctagtagaggactatttggggccatagctgga
>A_/_H9N2|EU573941|A/chicken/Hebei/L1/2006
attggcagttggtctgaggaatgtgcctgctagatcaagtagaggactatttggagccatagctgga
>A_/_H9N2|KF313564|A/chicken/Henan/5/2002
attggcagttggtctgaggaatgtgcctgctagatcaagtagaggactatttggagccatagctgga
>A_/_H9N2|MH360730|A/chicken/Karaj/GHA/2017
actggcaatcggtctgagaaacgtacctgctagatcaagtagaggactatttggagccatagctgga
>A_/_H9N2|KF313561|A/chicken/Hunan/10/2008
attggcagttggtctgaggaatgtgcctgctagatcaagtagaggactatttggagccatagctgga
>A_/_H9N2|KF142481|A/duck/Jiangsu/1/2008
actggcagttggtctaagaaatgtgcctgctagatcaagtagaggactatttggggctatagctggt
>A_/_H9N2|MG720814|A/chicken/Pakistan/660BYP/2015
gctggcaatcggtctgagaaacgtgcctgctaagtcaagcagagggctatttggagccatagctgga
>A_/_H5N6|MW108936|A/duck/Jiangxi/6.21_NCNP83S3-OC/2018
ACTTGCAGTTGGTCTGAGGAATGTGCCTTCTAGATCTAGTAGAGGACTATTCGGGGCYATAGCAGGG
>A_/_H5N6|MW108656|A/duck/Jiangxi/12.17_NCNP71D4-O/2018
ACTTGCAGTTGGTCTGAGGAATGTGCCTTCTAGATCTAGTAGAGGACTATTCGGGGCTATAGCAGGG
>A_/_H5N6|MW107984|A/duck/Hunan/06.22_YYGK90T3-OC/2018
ACTTGCAGTTGGTCTGAGGAATGTGCCTTCTAGATCTAGTAGAGGACTATTCGGGGCCATAGCAGGG
>A_/_H5N6|MW107832|A/duck/Henan/01.01_LYGL003-O/2017
ACTTGCAGTTGGTCTGAGGAATGTGCCTTCTAGATCTAGTAGAGGACTATTCGGGGCCATAGCAGGG
>A_/_H5N0|MW107080|A/chicken/Yunnan/11.22_DQWGH005-O/2018
ACTTGCAGTTGGTCTGAGGAATGTGCCTTCTAGATCTAGTAGAGGACTATTCGGGGCAATAGCAGGG
>A_/_H5N6|MW106784|A/chicken/Shandong/12.26_TAWL015-O/2018
ACTTGCAGTTGGTCTGAGGAATGTGCCTTCTAGATCTAGTAGAGGACTATTCGGGGCCATAGCAGGG
>A_/_H5N2|MW106728|A/chicken/Shandong/01.26_TAWL022-O/2019
ACTTGCAGTTGGTCTGAGGAATGTGCCTTCTAGATCTAGTAGAGGACTATTCGGGGCCATAGCAGGG
>A_/_H5N6|MW106656|A/chicken/Shandong/01.26_TAWL003-O/2019
ACTTGCAGTTGGTCTGAGGAATGTGCCTTCTAGATCTAGTAGAGGACTATTCGGGGCCATAGCAGGG
>A_/_H5N0|MW106464|A/chicken/Jiangxi/5.28_NCDZT44N3-OC/2018
ACTTGCAGTTGGTCTGAGGAATGTGCCTTCTAGATCTAGTAGAGGACTATTCGGGGCTATAGCAGGG
>A_/_H5N6|MW106016|A/chicken/Jiangxi/4.25_NCDZT53Q3-OC/2018
ACTTGCAGTTGGTCTGAGGAATGTGCCTTCTAGATCTAGTAGAGGACTATTCGGGGCTATAGCAGGG
>A_/_H5N6|MW105208|A/chicken/Hunan/7.26_YYGK56V3-OC/2018
ACTTGCAGTTGGTCTGAGGAATGTGCCTTCTAGATCTAGTAGAGGACTATTCGGGGCCATAGCAGGG
>A_/_H5N6|MW105024|A/chicken/Hunan/3.07_YYGK81L3-OC/2018
ACTTGCAGTTGGTCTGAGGAATGTGCCTTCTAGATCTAGTAGAGGACTATTTGGGGCCATAGCAGGG
>A_/_H5N6|MW104504|A/chicken/Guizhou/8.26_ZYLJJ014-O/2018
ACTTGCAGTTGGTCTGAGGAATGTGCCTTCTAAATCTAGTAGAGGACTATTCGGGGCCATAGCAGGG
>A_/_H5N0|MW104248|A/chicken/Guangxi/8.25_NNXH008-O/2018
ACTTGCAGTTGGTCTGAGGAATGTGCCYTCTAGATCTAGTAGAGGACTATTTGGGGCCATAGCAGGG
>A_/_H5N6|MW103352|A/chicken/Fujian/9.24_FZHX0088-C/2018
ACTTGCAGTCGGTCTGAGGAATGTGCCTTCTAGATCTAGTAGAGGACTATTCGGGGCAATAGCAGGG
>A_/_H5N0|MW103336|A/chicken/Fujian/9.24_FZHX0076-O/2018
ACTTGCAGTCGGTCTGAGGAATGTGCCTTCTAGATCTAGTAGAGGACTATTCGGGGCAATAGCAGGG
>A_/_H5N6|MW102552|A/chicken/Anhui/9.29_YHZGS014-O/2018
ACTTGCAGTTGGTCTGAGGAATGTGCCTTCTAGATCTAGTAGAGGACTATTCGGGGCCATAGCAGGG
>A_/_H5N2|MW102512|A/chicken/Anhui/2.22_YHZGS007-O/2019
ACTTGCAGTTGGTCTGAGGAATGTGCCTTCTAGATCTAGTAGAGGACTATTCGGGGCCATAGCAGGA
>A_/_H5N6|MW102504|A/chicken/Anhui/2.22_YHZGS003-O/2019
ACTTGCAGTTGGTCTGAGGAATGTGCCTTCTAGATCTAGTAGAGGACTATTCGGGGCCATAGCAGGA
>A_/_H5N0|MW098293|A/duck/Jiangxi/05.28_NCNP30N3-OC/2018
ACTTGCAGTTGGTCTGAGGAATGTGCCTTCTAGATCTAGTAGAGGACTATTCGGGGCCATAGCAGGR
>A_/_H5N0|MW098287|A/duck/Jiangxi/5.28_NCNP34N3-OC/2018
ACTTGCAGTTGGTCTGAGGAATGTGCCTTCTAGATCTAGTAGAGGACTATTCGGGGCYATAGCAGGR
>A_/_H5N0|MW098087|A/duck/Zhejiang/12.28_HZBX012-O/2018
ACTTGCAGTTGGTCTGAGGAATGTKCCTTCTAGATCTAGTAGAGGACTATTCGGGGCCATAGCAGGA
>A_/_H5N0|MW098081|A/duck/Zhejiang/11.09_HZBX009-C/2018
ACTTGCAGTTGGTCTKAGGAATGTGCCTTCTAGATCYAGYAGAGGACTATTYGGGGCCATAGCAGGR
>A_/_H7N9|MW105960|A/chicken/Jiangxi/2.22_NCNP63K2-O/2017
GCTTGCAGTTGGTCTGAGGAATGTACCTTCTAGATCTAGTAGAGGACTATTCGGGGCCATAGCAGGA
>A_/_H7N9|MW105920|A/chicken/Jiangxi/12.22_NCDZT33I2-O/2016
ACTTGCAGTTGGTCTGAGAAATGTGCCTTCTAGATCTAGTAGAGGACTATTCGGGGCCATAGCAGGG
>A_/_H7N9|MW105416|A/chicken/Jiangxi/1.11_NCNP11E2-OC/2017
GCTTGCAGTTGGTCTGAGGAATGTACCTTCTAGATCTAGTAGAGGACTATTCGGGGCCATAGCAGGA
>A_/_H7N9|MW105352|A/chicken/Jiangxi/1.11_NCDZT25G2-OC/2017
ACTTGCAGTTGGTCTGAGGAATGTACCTTCTAGATCTAGTAGAGGACTATTCGGGGCCATAGCAGGA
>A_/_H7N9|MW103536|A/chicken/Guangdong/1.18_SZBJ012-O/2017
ACTTGCAGTTGGTCTGAGGAATGTGCCTTCTAGATCTAGTAGAGGACTATTCGGGGCAATAGCAGGG
>A_/_H7N9|MW108592|A/duck/Jiangxi/1.11_NCNP32E2-OC/2017
ACTTGCAGTTGGTCTGAGGAATGTGCCTTCTAGATCTAGTAGAGGACTATTCGGGGCCATAGCAGGA
>A_/_H7N9|MW108584|A/duck/Jiangxi/1.11_NCDZT44F2-OC/2017
ACTTGCAGTTGGTCTGAGGAATGTACCTTCTAGATCTAGTAGAGGACTATTCGGGGCCATAGCAGGA
>A_/_H7N9|MW108576|A/duck/Jiangxi/1.11_NCDZT42F2-OC/2017
ACTTGCAGTTGGTCTGAGGAATGTGCCTTCTAGATCTAGTAGAGGACTATTCGGGGCCATAGCAGGA
>A_/_H9N2|KT023048|A/chicken/Hubei/PSF02/2014**gb
ACTTGCAGTTGGTCAGAGGAATGTGCCTTCTAGATCTAGTAGAGGACTATTCGGGGCCAAAGCAGGA
>A_/_H9N2|MK106168|A/chicken/Jiangsu/S01/2013
ACTTGCAGTTAGTATGAGGAATGTGCGTTCTAGATATAGTAGAGGACTATTGGGGGCCATAGCAGGA
>A_/_H9N2|MK553648|A/Pigeon/Jiangxi/X2390/2018
ACTTGCAGTTGGTCTGAGAAATATGCATTCTAGATATAGTAGAGGTCTATTCGGGGGTATAGCAAGG
>A_/_H9N2|MK553646|A/Pigeon/Jiangxi/X2386/2018
ACTTGCAGTTGGTCTGAGGAATGTGCATTGTAGATATAGTAGAGGACTATTCGGGGGTATAGCAGGG
>A_/_H9N2|MK553644|A/Pigeon/Jiangxi/X2384/2018
ACTTGCAGTTGGTCTGAGGAATGTGCATTGTAGATCTAGTAGAGGACTATTCGGGGGTATAGCAGGG
>A_/_H9N2|MK553040|A/Pigeon/Guangdong/G2367/2018
ACTTGCAGTTGGTCTGAGGAATGTGCGTTCTAGATATAGTAGAGGACTATGTGGGGCCATAGCAGGG
>A_/_H9N2|MK552994|A/Pigeon/Guangdong/G2170/2018
ACTTGCAGTTGGTCTGAGGAATGTGCCTTCTAGATCTAGTAGAGGAATATTCGGGGCCATAGCAGGG
>A_/_H9N2|MK554451|A/chicken/Xizang/XZ2183/2017
ACTTGCAGTTGGTCTGAGGAATGTGCCTTCTAGATATAGTAGAGGAGTATTCGGGGCCATAGCAGGG
>A_/_H9N2|MK554449|A/chicken/Xizang/XZ2173/2017
ACTTGCAGTTGGTCTGAGGAATGTGCCTTCTAGATCTAGTAGAGGACTATGCGGGGCAATAGCAGGG
>A_/_H9N2|MK554438|A/chicken/Xizang/XZ2139/2017
ACTTGCAGTTGGTCTGAGGAAGGTGCGTTGTCGATATATTAGAGGAGTATTCGGGGCAGTAGCAGGG
>A_/_H9N2|MK554424|A/chicken/Xizang/XZ2062/2017
ACTTGCAGTTGGTCTGAGGAATGTGCGTTGTAGATATAGTAGAGGAGTATTCGGGGCCATAGCAGGG
>A_/_H9N2|MK554405|A/chicken/Jiangxi/X2420/2017
ACTTGCAGTTGGTATGAGGAATGTGCGTTCTAGATTTAGTAGAGGACTATTCGAGGCCATAGCAGGG
>A_/_H9N2|MK554393|A/Duck/Jiangxi/X2348/2017
ACTTGCAGTTGGTTTGAGGAATATGCCTTCTAGATCTAGTAGAGGACTATTCGGGGGCATAGCAGGG
>A_/_H9N2|MK554388|A/chicken/Jiangxi/X2324/2017
ACTTGCAGTTGGTCTGAGGAATGTGCCTTCTAGATCTAGTAAAGGACTATTCGGGGCCATACCAGGG
>A_/_H9N2|MK554370|A/chicken/Jiangxi/X2283/2017
ACTTGCAGTTGGTCTGAGGAATGTGCCTTCTAGATCTAGTAAAAGACTATTCGGGGCCATAGCAGGG
>A_/_H9N2|MK554366|A/chicken/Jiangxi/X2278/2017
ACTTGCAGTTGGTCTGAAGAATGTGCCTTCTAAATCTAATAAAAGACTATTCGGGGTCAAAACGGGG
>A_/_H9N2|MK554359|A/chicken/Jiangxi/X2266/2017
ACTTGCAGTTGGTCTGAGGAATGTGCCTTCTAGATCTAGTAGAGTACTATTCGGGGCCATAGCAGGG
>A_/_H9N2|MW105752|A/chicken/Jiangxi/10.31_NCDZT007-C/2018
ACTTGCAGTTGGTCTGAGGAATGTGCCTTCTAGATCTAGTAGAGGACTATTCGGGGCAAAAGCAGGG
>A_/_H9N2|MW104168|A/chicken/Guangdong/9.12_SZBJ015-O/2018
ACTTGCAGTTGGTCTGAGGAATGTGCCTTCTAGATCTAGTAGAGGACTATTCGGGGCAAAAGCAGGG
>A_/_H9N6|MW098183|A/duck/Fujian/11.26_FZHX0197-C/2018
ACTTGCAGTTGGTCTGAGGAACGTGCCTTCTAGGTCYAGTAGAGGACTATTCGGGSCMATAGCAGGG
>A_/_H9N2|MW098152|A/chicken/Yunnan/09.20_DQBHZ002-C/2018
ACTTGCAGTTGGTCTRAGGAATGTGCCTTCTAGATCTAGTAGAGGRCTATTCGGGGCMAWAGCAGGG
>A_/_H9N2|MW097963|A/chicken/Anhui/9.29_YHZGS025-O/2018
ACTTGCAGTTGGTCTGAGGAATGTGCCTTCTAGATCTAGYAGAGGACTATTNGGGGCCATAGCAGGA
>A_/_H9N2|MW097654|A/chicken/Fujian/4.23_FZHX0601-O/2017
AGTTGGAGTTGGTGTGAGGAATGTGGGTTGTAGATGTAGTAGAGGAGTATTGGGGGCCATAGCAGGG
>A_/_H9N2|MW097464|A/duck/Fujian/6.22_FZHX0689-C/2017
ACTTGCAGTTGGTCTGAGGAATGTGCCTTCTAGATCTAGTAGAGGACTATTCGGAGCAAAAGCAGGG
>A_/_H9N2|MW097331|A/chicken/Guangdong/9.12_SZBJ004-O/2018
ACTTGCAGTTGGTCTGAGGAATGTGCCTTCTAGATCTAGTAGAGGACTATTCGGGGCAAAAGCAGGG
>A_/_H9N2|MT090438|A/quail/Bangladesh/40420/2019
ACTAGCAATAGGTCTGAGGAATGTACCTGCTAAATCAAAAAGAGGACTATTTGGAGCCGTAGCTGGA
>A_/_H9N2|KT216637|A/chicken/Anhui/HF1012/2010**gb
ACTCGCAGTTGGTCTGAGGAATGTGCCTTCTAGATCTAGTAGAGGACTATTCGGGGCCATGGCAGGA
>A_/_H9N2|KP865935|A/chicken/Shanghai/340/2009**gb
ACTTGCAGTTGGTTTGAGGAATGTGCCTTCTATATCTAGTAGAGGAATATTCGGGGCCATAGCAGGA
>A_/_H9N2|KP865937|A/chicken/Shanghai/510/2009**gb
ACTTGCAGTTGGTTTGAGGAATGTGCCTTCTAGATCTAGTAGAGGAATATTCGGGGCCATAGCAGGA
>A_/_H9N2|GU071983|A/chicken/Iran/THLBM867/2007
ACTGGCAATCGGTCTGAGAAACGTGCCCGCTAGATCAAATAGAAGACTATTTGGAGCCATAGCTGGA
>A_/_H9N2|JF917103|A/Korean_native_chicken/Korea/K040110/2010
ACTGGCAGTTGGTCTAAGAAATGTGCCTGCTACATCAGGTAGAGGGTTATTTGGTGCCATATCTGGA
>A_/_H9N2|GU071984|A/chicken/Iran/THLBM868/2007
ACTGGCAATCGGTCTGAGAAACGTGCCTGCTAGATCAAATAAAAGACTATTTGGAGCCATAGCTGGA
>A_/_H9N2|FJ434566|A/chicken/Hunan/HB29/2007
ACTTGCAGTTGGTCTGAGGAATGTGCCTTCTAGATCTAGTAGAGGATTATTTGTGGCCATAGCTGGA
>A_/_H9N2|FJ190138|A/chicken/Shandong/lx316/2008
ACTTGCAGTTGGTCTGAGGAATGTGCCTTCTAGATCTAGTAGAGGACTATTTGGGGCCATATCAGGA
>A_/_H9N2|FJ190130|A/chicken/Heilongjiang/2/2002
ACTGGCAGTTGGTCTAAGGAATGTGCCTGCTAGATCAAGTAGAGGACTATTTGGGGCCATGGCTGGA
>A_/_H9N2|CY006025|A/duck/Nanchang/4-361/2001
ATTGGCAGTTGGTCTGAGGAATGTGCCTGCTAGATCAAGCAGAGGAATATTCGGGGCCATAGCTGGA
>A_/_H9N1|CY005919|A/mallard_duck/ALB/396/1983
ACTGGCAGTCGGTTTAAGGAATGTACCTGCTGTATCAGATAGAGGGCTGCTTGGTGCTATAGCTGGA
>A_/_H9N2|JX448765|A/chicken/Fujian/SN2/2012
ACTTGCAGTGGGTCTGAGGAATGTGCCTTCTAGATCTAGTAGAGGATTATTTGTGGCCATAGCTGGA
>A_/_H9N2|JF795144|A/chicken/Shandong/01/2009
ACTTGCAGTTGGTCTGAGAAATGTGCCTTCGAGATCTAGTAGAGGAATATTCGGGGCCATAGCAGGA
>A_/_H9N2|JF795054|A/chicken/Shandong/02/2009
ACTTGCAGTTGGTCTGAGAAATGTGCCTTCGAGATCTAGTAGAGGAATATTCGGGGCCATAGCAGGA
>A_/_H9N2|JF795038|A/chicken/Shandong/01/2010
ACTAGCAGTTGGTCTGAGAAATGTGCCTTCGAGATCTAGTAGAGGAATATTCGGGGCCATAGCAGGA
>A_/_H9N2|JN804001|A/chicken/Shandong/TH9/2010
ACTTGCAGTTGGTCTGAGAAATGTGCCTTCGAGATCTAGTAGAGGAATATTCGGGGCCATAGCAGGA
>A_/_H9N2|CY087824|A/turkey/Wisconsin/1/1966
ATTGGCAGTTGGTTTAAGGAATGTGCCTGCTGTATCTAGTAGAGGACTGTTCGGAGCAAAAGCAGGG
>A_/_H9N2|KM609587|A/chicken/Liaoning/0704/2012
ACTTGCAGTTGGTCTGAGGAATGTGCCTTCTAGATCTAGTAGAGGAATATTCGGGGCCATAGCAGGA
>A_/_H9N2|KM609560|A/chicken/Shanxi/0703/2012
ACTTGCCGTTGGTCTGAGGAATGTGCCTTCTAGATCTAGTAGAGGAATATTCGGGGCCATAGCAGGA
>A_/_H9N2|KJ426331|A/chicken/Jiangsu/YZLH3/2013
ACTTGCAGTTGGTCTGAGGAATGTGCCTTCTAGATCTAGTAGAGGTCTATTCGCGGCCATAGCAGGG
>A_/_H9N2|KJ426325|A/chicken/Shandong/ZL1/2013
ACTTGCAGTTGGTCTGAGGAATGTGCCTTCTAGATTTAGTAGAGGACTATTCTGGGCCATAGCAGGG
>A_/_H9N2|KF881378|A/chicken/Egypt/F7297B/2013
ATTGGCAATCGGTCTGAGAAATGTGCCTGCCAAATCAAGTAGAGCGCTATTTGGAGCCATAGCTGGA
>A_/_H9N2|KM609583|A/chicken/Shandong/lc0830/2012
ACTTGCAGTTGGTCTGAGGAATGTGCCTTCTAGATCTAGTAGAGGAATATTCGGGGCCATAGCAGGA
>A_/_H9N2|KM609561|A/chicken/Shandong/zc0606/2012
ACTTGCAGTTGGTCTGAGGAATGTGCCTTCTAGATCTAGTAGAGGAATATTCGGGGCCATAGCAGGA
>A_/_H9N2|KJ426483|A/chicken/Jiangsu/07/2009
ACTTGCAGTTGGTTTGAGGAATGTGCCTTCTAGATCTAGTAGAGGAATATTCGGGGCCATAGCAGGA
>A_/_H9N2|KJ768985|A/chicken/Guangdong/H36/2012
ATTGGCAGTCGGTCTGAGGAATGTGCCTGCTAGATCAAGTAGAGGAATATTTGGAGCCATAGCTGGT
>A_/_H9N2|KJ419953|A/chicken/Shandong/YT15/2011
ACTAGCAGTTGGTCTGAGAAATGTGCCTTCGAGATCTAGTAGAGGAATATTCGGGGCCATAGCAGGA
>A_/_H9N2|KJ419948|A/chicken/Shandong/YT1/2010
ACTAGCAGTTGGTCTGAGAAATGTGCCTTCGAGATCTAGTAGAGGAATATTCGGGGCCATAGCAGGA
>A_/_H9N2|KJ419946|A/chicken/Shandong/YT2/2010
ACTTGCAGTTGGTCTGAGAAATGTGCCTTCGAGATCTAGTAGAGGAATATTCGGGGCCATAGCAGGA
>A_/_H9N2|KJ419945|A/chicken/Shandong/YT2/2011
ACTTGCAGTTGGTCTGAGAAATGTGCCTTCGAGATCTAGTAGAGGAATATTCGGGGCCATAGCAGGA
>A_/_H9N2|KJ419944|A/chicken/Shandong/YT3/2011
ACTTGCAGTTGGTCTGAGAAATGTGCCTTCGAGATCTAGTAGAGGAATATTCGGGGCCATAGCAGGA
>A_/_H9N2|KJ419943|A/chicken/Shandong/YT4/2010
ACTAGCAGTTGGTCTGAGAAATGTGCCTTCGAGATCTAGTAGAGGAATATTCGGGGCCATAGCAGGA
>A_/_H9N2|KJ419942|A/chicken/Shandong/YT4/2011
ACTTGCAGTTGGTCTGAGAAATGCGCCTTCGAGATCTGGTAGAGGAATATTCGGGGCCATAGCAGGA
>A_/_H9N2|KJ419939|A/chicken/Shandong/YT21/2011
ACTTGCAGTTGGTCTGAGAAATGTGCCTTCGAGATCTAGTAGAGGAATATTCGGGGCCATAGCAGGA
>A_/_H9N2|KF188280|A/turkey/Texas/1/1981
ACTGGCAGTCGGTTTAAGGAATGTACCTGCTGTATCGGATAGAGGGCTGCTTGGTGCTATAGCTGGA
>A_/_H9N2|KF188274|A/turkey/Texas/2/1981
ACTGGCAGTCGGTTTAAGGAATGTACCTGCTGTATCGGATAGAGGGCTGTTGGGTGCTATAGCTGGA
>A_/_H9N0|KP766897|A/chicken/Jiangsu/J3385/2014
ACTTGCAGTTGGTCTGAGGAATGTGCCTTCTAGATCTAGTAGAGGAGTATTCGGGGCCATAGCAGGG
>A_/_H9N0|KP766881|A/chicken/Jiangsu/J3278/2014
ACTTGCAGTTGGTCTGAGGAATGTGCTTTCTAGATCTAGTAGAGGACTATTGGGGGCCATAGCAGGG
>A_/_H9N0|KP766934|A/chicken/Jiangsu/J3520/2014
ACTTGCAGTTGGTCTGAAGAATGTGCCTGGTAGATCTAGTAGAGGAGTATTCGGGGCCATAGCAGGG
>A_/_H9N0|KP766933|A/chicken/Jiangsu/J3519/2014
ACTTGCAGTTGGTCTGAAGAGTGTGCCTGGTAGATCTAGTAGAGGAGTATTCGGGGCCATAGCAGGG
>A_/_H9N0|KP766931|A/chicken/Jiangsu/J3517/2014
ACTCGCAGTTGGTCTGAGGAATGTGCCTTCTAGATCTAGTAGAGGAGTATTCGGGGCCATAGCAGGG
>A_/_H9N0|KP766929|A/chicken/Jiangsu/J3515/2014
ACTCGCAGTTGGTCTGAGGAATGTGCCTTCTAGATCTAGTAGAGGAGTATTCGGGGCCATAGCAGGG
>A_/_H9N0|KP767133|A/chicken/Shanghai/S3276/2014
ACTTGCAGTTGGTCTGAGGAATGTGCCTTCTAGATCTAGTAGAGGACTACTCGGGGCCATAGCAGGG
>A_/_H9N2|MH489491|A/chicken/Jiangsu/TM315/2017
ACTTGCAGTTGGTCTGAGGAATGTGCCTTCTAGATCCAGTAGAGGACTATTCGGGGCCATACCAGGA
>A_/_H9N1|MH578657|A/ruddy_turnstone/Delaware_Bay/68/2003
ACTGGCAATCGGTCTGAGGAATGTGCCTGCTGCATCAGATAGGGGAATATTTGGTGCCATAGCTGGA
>A_/_H9N1|MH579286|A/ruddy_turnstone/Delaware_Bay/65/2003
ACTGGCAATCGGTCTGAGGAATGTGCCTGCTGCATCAGATAGGGGAATATTTGGTGCCATAGCTGGA
>A_/_H9N2|LC364297|A/chicken/Vietnam/HU8-1599/2017
GCTTGCAGTTGGTCTGAGGAATGTGCCTTCTAGATCTAGTAGAGGAATATTCGGGGCCATAGCAGGA
>A_/_H9N2|MK600940|A/chicken/Jiangxi/X1384/2015
ACTTGCAGGTGGTCTGAAGAATATGAGTTCTAGATGTAGTAGAGGCATATTCGAGGGCATAGCAAGG
>A_/_H9N2|MK600939|A/chicken/Jiangxi/X1381/2015
ACTTGCAGTTGGTATGAGGAATGTGCGTTCTAGATGTAGTAGAGGCATATTCGAGGCCATAGCAGGG
>A_/_H9N2|MK600933|A/chicken/Jiangxi/X1367/2015
ACTTGCAGTTGGTCTGAGGAATGTGCGTTCTAGATGTAGTAGAGGACTATTCGGGACCATAGCAGGA
>A_/_H9N2|MK600870|A/chicken/Jiangxi/X1151/2015
ACTTGCAGTTGGTATGAGGAATGTGCCTTCTAGATCTAGTAGAGGCATATTCGATACCATAGCAGGG
>A_/_H9N2|MK600765|A/chicken/Shanghai/S1018/2015
ACTTGCAGTTGGTCTGAGGAATGTGCGTTGTAGATCAAGTAGAGGAGTATTCGGGGCCATAGCAGGG
>A_/_H9N2|MK600752|A/chicken/Qinghai/Q1349/2015
ACTTGCAGTTGGTCTGAGGAATGTGCCTTCTAGATCTAGTAGAGGGCTATTGGGGGCCATAGCAAGG
>A_/_H9N2|MK600742|A/chicken/Qinghai/Q1338/2015
ACTTGCAGTTGGTTCGAGGAATGTGCCTTCTAGATCTAGTAGAGGACTATTGGGGGCCATCGCAGGA
>A_/_H9N2|MK600688|A/chicken/Qinghai/Q1035/2015
ACTTGCAGTTGGTCTGAGGAATGTGCTTTCTAGATATAGTAGAGGGCTATTGGGGGCCATAGCAGGG
>A_/_H9N2|MK600684|A/chicken/Qinghai/Q1015/2015
ACGTGCAGTTGGTTCGAGGAATGATCTGTCTAGATCTAGTAGAGGGCTATTGGGGGCCATAGCAGGG
>A_/_H9N2|MK600634|A/chicken/Jiangsu/J210/2015
ACTTGCAGTTGGTCTGAGGAATGTGCGTTGTAGATATAGTAGAGGAGTATTCGGGGGCATAGCAGGG
>A_/_H9N2|MK600621|A/chicken/Jiangsu/J179/2015
ACGTGCAGTTGGTCTGAGGAATGTGCCTTGTAGATATAGTAGAGGAGTATTCGGGGCCATAGCAGGG
>A_/_H9N2|MK600618|A/chicken/Jiangsu/J171/2015
ACTTGCAGTTGGTCTGAGGAATGTGCCTTGTAGATATAGTAGAGGAGTATTCGGGGCCATAGCAGGG
>A_/_H9N2|MK600583|A/chicken/Guangdong/G369/2015
ACTCGCAGTTGATCTGAGGAATGTGCGTGGTAGATATAGTAGAGGGGTATTCGGGGGTATAGCAGGG
>A_/_H9N2|MK600581|A/chicken/Guangdong/G364/2015
ACTCGCAGTTGGTCTGAGGAATGTGCGTTCTAGATATAGTAGAGGAGTATGCGGGGCCATAGCAGGA
>A_/_H9N2|MK553122|A/chicken/Guangdxi/GX2393/2018
ACTTGCTGTTGGTCTGAGGAATGTGCCTTCTAGATCTAGTAGAGGACTATGTGGGGCCATAGCAGGG
>A_/_H9N2|MK553066|A/chicken/Guangdong/G2466/2018
ACTTGCAGTTGGTCTGAGGAATGTGCCTTCTAGATCTAGTAGAGGAGTATTTGGGGCCATAGCAGGG
>A_/_H9N2|MK552906|A/Duck/Jiangxi/X1353/2018
ACTTGCAGTTGGTCTGAGGAATGTGCCTTCTAGATCTAGTAGAGGAGTATTCGGGGCCATAGCAGGA
>A_/_H9N2|MK552831|A/chicken/Jiangxi/X1072/2018
GCTTGCAGTTGGTCTGAGGAATGTGCGTTCTAGATATAGTAGAGGAGTATTCGGGGCCATAGCAGGA
>A_/_H9N2|MK552820|A/chicken/Jiangxi/X1046/2018
GCTTGCCGTTAGTCTGAGGAATGTACCTTCTAAATCAAGTAGAAGACTATCCGGGGCCATAGCAGGT
>A_/_H9N2|MK552790|A/chicken/Shanghai/S1179/2018
ACTTGCAGTTGGTCTGAGGAATGTGCCTTCTAGATCCAGTAGAGGATTATTCGAGGCCATAGCAGGG
>A_/_H9N2|MK552631|A/chicken/Guizhou/Q1093/2018
AATTGCAGTTGGTTTGAGGAAAGTGCCTTTTAGATTTAGTAGAGGAATATTTGGGGCCATAGCCGGA
>A_/_H9N2|MK552604|A/chicken/Guizhou/Q1037/2018
ACTTGCAGTTGGTCTGAAGAATGTGCCTTCTAGATCTAGTAGAGGACTATTCGAGGCCATAGCAGGA
>A_/_H9N2|MK552574|A/Duck/Ningxia/NX1204/2018
ACTTGCAGTTGGTCTGAGGAATGTGCCTTCTAGATCTAGTAGAGGACTATTCGAGGCAATAGCAGGG
>A_/_H9N2|MN176639|A/chicken/Viet_Nam/1NH8/2017
ACTTGCAGTTGGTCTGAGGAATGTGCCTTCTAGATCTAGTAGAGGAATATTCGGGGCCATAGCAGGG
>A_/_H9N2|MK601618|A/chicken/Jiangsu/JS2010/2016
ACTTGCAGTTGGTCTGAGAAATGTGCGCTCTAGATATAGTAGAGGAGTATTCGGGGCCATAGCAGGG
>A_/_H9N2|MK554323|A/chicken/Jiangxi/X2170/2017
ACTTGCAGTTGGTCTGAGGAATGTGCGTTGTAGATATAGTAGAGGAGTATTCGGGGCCATAGCAGGG
>A_/_H9N2|MK554217|A/chicken/Guizhou/Q2461/2017
ACTTGCAATTGGTCTGAAAAATGTGCCCTCTAGATCTAGTACAGGACTATTCCGGGCCAAACCAGGG
>A_/_H9N2|MK554167|A/chicken/Guizhou/Q2263/2017
ACTTGCAGTTGGTCTGAGGAATGTGCCTTCTAGATCTAGTAAAAGACTATTCGGGGCAATAGCAGGG
>A_/_H9N2|MK554160|A/chicken/Guizhou/Q2250/2017
ACTTGCAGTTGGTCTGAGGAATGTGCCTTCTAGATCTAGTAGAGGAATATTCGGGGCAATAGCAGGG
>A_/_H9N2|MK554142|A/chicken/Guizhou/Q2197/2017
ACTTGCAGTTGGTCTGAGGAATGTACCTTCTAGATCTAGTAAAGGACTATTCGGGGCCATACCAGGG
>A_/_H9N2|MK554112|A/chicken/Ningxia/NX2204/2017
ACTTGCAGTTGGTCTGAGGAATGTGCCTTCTAGATCTAGTAGAGGACTATTCGAGGCAATAGCAGGG
>A_/_H9N2|MK554105|A/chicken/Ningxia/NX2186/2017
ACTTGCAGTTGGTCTGAGGAATGTGCCTTCTAGATCTAGTAGAGGACTATTCGAGGCAATAGCAGGG
>A_/_H9N2|MK554046|A/chicken/Jiangsu/J2445/2017
GGTCGCAGTTGGTCTGAAGAATGTGCCTGGTAGATATATTAGAGGAGTATTCGGGGCCATAGCAGGG
>A_/_H9N2|MK554021|A/chicken/Jiangsu/J2322/2017
ACTTGCAGTTGGTCTGAGGAATGTGCCTGGTAGATATAGTAGAGGAGTATTCGGGGCCATAGCAGGG
>A_/_H9N2|MK554020|A/chicken/Jiangsu/J2317/2017
ACTTGCAGTTGGTCTGAGGAATGTGCGTTGTAGATATAGTAGAGGAGTATTCGGGGCCATAGCAGGG
>A_/_H9N2|MK554009|A/chicken/Jiangsu/J2279/2017
ACTTGCAGTTGGTCTGAGGAATATCCGTTCTAGATATAGTAGAGGAGTATTCGGGGCCATAGCAGGG
>A_/_H9N2|MK554007|A/chicken/Jiangsu/J2267/2017
ACTTGCAGTTGGTCTGAGGAATGTGCCTTCCAGATATAGTAGAGGACTATTCGGGTCCATAGCAGGG
>A_/_H9N2|MK553938|A/chicken/Hubei/H2253/2017
ACTTGCAATTGGTCTGAGGAATGTGCCTTCTAGGTCTAGTAAAAGACTATTCGGGGCCATAGCAGGG
>A_/_H9N2|MK553655|A/Duck/Jiangxi/X2437/2018
ACTTGCAGTTGGTCTGAGGAATGTGCCTTCTAGATCTAGTAGAGGACTATTCGTGGCTATAGCAGGG
>A_/_H9N2|MK553650|A/chicken/Jiangxi/X2401/2018
ACTCGCAGTTGGTCTGAGGAATGTGCGTTCTAGATATAGTAGAGGACTCTTCGGGGGTATAGCAGGG
>A_/_H9N2|MK553625|A/chicken/Jiangxi/X2355/2018
ACTTGCAGTTGGTCTGAGGAATGCGCCTTCTAGATCTAGTAGAGTACTATTCGGGGCTATAGCAGGG
>A_/_H9N2|MK553606|A/chicken/Jiangxi/X2295/2018
ACTTGCAGTTTGTCTGAGGAATGTGCCTTCTATATATAGAAGAGGAATATTCGGGGCCATAGCAGGT
>A_/_H9N2|MK553531|A/chicken/Jiangxi/X2088/2018
ACTTGCAGTTGGTCTGAGGAATGTGCCTTCTAGATCCAATAGAGGACTATTCGGGTCCATAGCAGGG
>A_/_H9N2|MK553455|A/chicken/Guizhou/Q2379/2018
ACTTGCAGTTGGTCTGAGGAATGTGCCTTCTAGATCTAGTAGAGGATTATTTGGGGCCATACCAGGG
>A_/_H9N2|MK553451|A/chicken/Guizhou/Q2374/2018
ACTTGCAGTTGGTCTGAGGAATGTGCCTTCTAGATATAGTAGAGGATTATGTGGGGCCATAGCAGGG
>A_/_H9N2|MK553360|A/Duck/Guizhou/Q2107/2018
ACTTGCAGTTGGTCTGAGGAATGTGCCTTCTAGATCTAGTAGAGGATCATTTGGGGCCATAGCAGGG
>A_/_H9N2|MK553359|A/chicken/Guizhou/Q2104/2018
ACTTGCAGTTGGTCTGAGGAATGTGCCTTCTAGATCTAGTAGAGGATTATGTGGGGCCATAGCAGGG
>A_/_H9N2|MK553356|A/Duck/Guizhou/Q2098/2018
ACTTGCAGTTGGTCTGAGGAATGTGCCTTCTAGATCTAGTAGAGGACTATTGGGGGCCATAGCAGGG
>A_/_H9N2|MK553355|A/Duck/Guizhou/Q2096/2018
ACTTGCAGTTGGTCTGAGGAATGTGCCTTCTAGATCTAGTAGAGGACTATTGGGGGCCATAGCAGGG
>A_/_H9N2|MK553354|A/chicken/Guizhou/Q2095/2018
ACTTGCAGTTGGTCTGAGGAATGTGCCTTCTAGATCTAGTAGAGGAGTATTTGGGGCCATAGCAGGG
>A_/_H9N2|MK553347|A/chicken/Guizhou/Q2084/2018
ACTTGCAGTTGGTCTGAGGAATGTGCGTTCTAGATATAGTAGAGGAGTATGTGGGGCCATAGCAGGG
>A_/_H9N2|MK553345|A/Duck/Guizhou/Q2071/2018
ACTTGCAGTTGGTCTGAGGAATGTGCCTTCTAGATCTAGTAGAGGCATGTTTGGTAGCATAGCAAGG
>A_/_H9N2|MK553332|A/chicken/Guizhou/Q2044/2018
ACTTGCAGTTGGTCTGAGGAATGTGCCTTCTAGATCTAGTAGAGGATCATTTGGGGCCATAGCAGGG
>A_/_H9N2|MK553330|A/chicken/Guizhou/Q2041/2018
ACTTGCAGTTGGTCTGAGGAATGTGCCTTCTAGATCTAGTAGAGGATTATTTGGGTCCATAGCAGGG
>A_/_H9N2|MK553324|A/chicken/Guizhou/Q2024/2018
ACTTGCAGTTGGTCTGAGGAATGTGCCTTCTAGATATAGTAGAGGATTATTTGGGTGCATAGCAGGG
>A_/_H9N2|MK553243|A/chicken/Jiangsu/J2283/2018
ACTTGCAGTTGGTCTGAGGAATGTGCGTTGTAGATATAGTAGAGGAGTATTCGGGGCCATAGCAGGA
>A_/_H9N2|LC500454|A/chicken/Vietnam/HU10-1947/2018
GCTTGCAGTTGGTCTGAGGAATGTGCCTTCTAGATCTAGTAGAGGAATATTCGGGGCCATAGCAGGA
>A_/_H9N2|LC497233|A/chicken/Vietnam/HU10-1125/2018
GCTTGCAGTTGGTCTGAGGAATGTGCCTTCTAGATCTAGTAGAGGAATATTCGGGGCCATAGCAGGA
>A_/_H9N1|CY102720|A/laughing_gull/Delaware_Bay/5/2003
ACTGGCAATCGGTCTGAGGAATGTGCCTGCTGCATCAGATAGGGGAATATTTGGTGCCATAGCTGGA
>A_/_H9N1|CY004420|A/laughing_gull/DE/5/2003
ACTGGCAATCGGTCTGAGGAATGTGCCTGCTGCATCAGATAGGGGAATATTTGGTGCCATAGCTGGA
>A_/_H9N2|DQ064374|A/duck/Nanjing/2/97
ACTGGCAGTTGGTCTAAGGAATGTGCCTGCTAGATCAAGTAGAGGACTATTTGGGGCCATAACTGGA
>A_/_H9N2|MK554353|A/chicken/Jiangxi/X2255/2017
ACTTGCAGTTGGTCTGAGGAAGGTGCGTTGTAGATATAGTAGAGGAGTATTCGGGGCCATAGCAGGG
>A_/_H9N2|MK554335|A/chicken/Jiangxi/X2187/2017
GCTTGCAGCTGGTCTGAAGAATGTGCCTTCTAGATATAGTAGAGGACTATTCGGGTGCATAGGTGGG
>A_/_H9N2|MK600720|A/chicken/Qinghai/Q1187/2015
ACTTGCAGTTGGTTCGAGGAAGGTGCCGTGTAGATCTAGTAGAGGACTATTGGGAGCCATAGCAGGA
>A_/_H9N2|MK600707|A/chicken/Qinghai/Q1167/2015
ACTTGCAGGTTGTTCGAGGAATGTTCCTTCTAGATCTAGTAGAAGACTAATCGGAGCCATAGCAGGA
>A_/_H9N2|MK600698|A/chicken/Qinghai/Q1084/2015
ACTTGCAGTTGGTTCGAGGAATGTTCCTTGTAGATCTAGTAGAGGACTATTGGGAGCCATAGCAGGA
>A_/_H9N2|MK600749|A/chicken/Qinghai/Q1346/2015
ACGTGCAGTTGGTTCGAGGAATGTGCCTTCTAGATCAAGTAGAGGGCTATTCGGGGCCATAGCAGGG
>A_/_H9N2|MK600691|A/chicken/Qinghai/Q1045/2015
ACTTGCAGTTGGTTTGAGGAATGTTCTTTCTAGATTTAGTAGAGGACTATTCGGAGCCATAGCAGGA
>A_/_H9N2|MK601622|A/chicken/Jiangsu/JS2082/2016
ACTTGCATTGGGTGTGAGAAATGTGCGTTTTAGATATAGTAGAGGACTATTCGGGGCCATAGCAGGG
>A_/_H9N2|MN242745|A/chicken/Kenya/A69-1402/2017
ACTGGCAGTCGGTCTGAGAAACGTGCATGCTAGATCAAGTAGAGGACTATTCGGAGCAATAGCTGGA
>A_/_H9N0|MW049331|A/chicken/Saudi_Arabia/ASH-100.1-2/2020
ACTGGCAATTGGCATGAGAAATGTACATGCTAGGTCAAGTAGAGGACTATTCGGAGCGATAGCAGGA
>A_/_H9N0|MW049330|A/chicken/Saudi_Arabia/ASH-98.3/2020
ACTGGCAATTGGCATGAGAAATGTACATGCTAGGTCAAGTAGAGGACTATTCGGAGCGATAGCAGGA
>A_/_H9N2|MW205196|A/chicken/Uganda/MUWRP-782/2017
ACTGGCAGTCGGTCTGAGAAACGTGCATGCTAGATCAAGTAGAGGACTATTCGGAGCAATAGCTGGA
>A_/_H9N2|MW205184|A/chicken/Uganda/MUWRP-718/2017
ACTGGCAGTCGGTCTGAGAAACGTGCATGCTAGATCAAGTAGAGGACTATTCGGAGCAATAGCTGGA
>A_/_H9N2|MW205177|A/chicken/Uganda/MUWRP-805/2017
ACTGGCAGTCGGTCTGAGAAACGTGCATGCTAGATCAAGTAGAGGACTATTCGGAGCAATAGCTGGA
>A_/_H9N2|MW205173|A/chicken/Uganda/MUWRP-822/2018
ACTGGCAGTCGGTCTGAGAAACGTGCATGCTAGATCAAGTAGAGGACTATTCGGAGCAATAGCTGGA
>A_/_H9N2|MW205165|A/chicken/Uganda/MUWRP-716/2017
ACTGGCAGTCGGTCTGAGAAACGTGCATGCTAGATCAAGTAGAGGACTATTCGGAGCAATAGCTGGA
>A_/_H9N2|MW205152|A/chicken/Uganda/MUWRP-789/2017
ACTGGCAGTCGGTCTGAGAAACGTGCATGCTAGATCAAGTAGAGGACTATTCGGAGCAATAGCTGGA
>A_/_H9N2|MW205143|A/chicken/Uganda/MUWRP-737/2017
ACTGGCAGTCGGTCTGAGAAACGTGCATGCTAGATCAAGTAGAGGACTATTCGGAGCAATAGCTGGA
>A_/_H9N2|MW205140|A/chicken/Uganda/MUWRP-714/2017
ACTGGCAGTCGGTCTGAGAAACGTGCATGCTAGATCAAGTAGAGGACTATTCGGAGCAATAGCTGGA
>A_/_H9N2|MW205128|A/chicken/Uganda/MUWRP-765/2017
ACTGGCAGTCGGTCTGAGAAACGTGCATGCTAGATCAAGTAGAGGACTATTCGGAGCAATAGCTGGA
>A_/_H9N2|MW205122|A/chicken/Uganda/MUWRP-751/2017
ACTGGCAGTCGGTCTGAGAAACGTGCATGCTAGATCAAGTAGAGGACTATTCGGAGCAATAGCTGGA
>A_/_H9N2|MW205113|A/chicken/Uganda/MUWRP-814/2018
ACTGGCAGTCGGTCTGAGAAACGTGCGTGCTAGATCAAGTAGAGGACTATTCGGAGCAATAGCTGGA
>A_/_H9N2|MW205109|A/chicken/Uganda/MUWRP-791/2017
ACTGGCAGTCGGTCTGAGAAACGTGCATGCTAGATCAAGTAGAGGACTATTCGGAGCAATAGCTGGA
>A_/_H9N2|MW205096|A/chicken/Uganda/MUWRP-712/2017
ACTGGCAGTCGGTCTGAGAAACGTGCATGCTAGATCAAGTAGGGGGCTATTCGGAGCAATAGCTGGA
>A_/_H9N2|MW205087|A/chicken/Uganda/MUWRP-739/2017
ACTGGCAGTCGGTCTGAGAAACGTGCATGCTAGATCAAGTAGAGGACTATTCGGAGCAATAGCTGGA
>A_/_H9N2|MW205082|A/chicken/Uganda/MUWRP-742/2017
ACTGGCAGTCGGTCTGAGAAACGTGCATGCTAGATCAAGTAGAGGACTATTCGGAGCAATAGCTGGA
>A_/_H9N2|MW205075|A/chicken/Uganda/MUWRP-811/2017
ACTGGCAGTCGGTCTGAGAAACGTGCATGCTAGATCAAGTAGAGGACTATTCGGAGCAATAGCTGGA
>A_/_H9N2|MW205065|A/chicken/Uganda/MUWRP-815/2018
ACTGGCAGTCGGTCTGAGAAACGTGCGTGCTAGATCAAGTAGAGGACTATTCGGAGCAATAGCTGGA
>A_/_H9N2|MW205051|A/chicken/Uganda/MUWRP-796/2017
ACTGGCAGTCGGTCTGAGAAACGTGCGTGCTAGATCAAGTAGAGGACTATTCGGAGCAATAGCTGGA
>A_/_H9N2|MW205050|A/chicken/Uganda/MUWRP-790/2017
ACTGGCAGTCGGTCTGAGAAACGTGCATGCTAGATCAAGTAGAGGACTATTCGGAGCAATAGCTGGA
>A_/_H9N2|MW205031|A/chicken/Uganda/MUWRP-756/2017
ACTGGCAGTCGGTCTGAGAAACGTGCATGCTAGATCAAGTAGAGGACTATTCGGAGCAATAGCTGGA
>A_/_H9N2|MW205025|A/chicken/Uganda/MUWRP-767/2017
ACTGGCAGTCGGTCTGAGAAACGTGCATGCTAGATCAAGTAGAGGACTATTCGGAGCAATAGCTGGA
>A_/_H9N2|MW205011|A/chicken/Uganda/MUWRP-773/2017
ACTGGCAGTCGGTCTGAGAAACGTGCATGCTAGATCAAGTAGAGGACTATTCGGAGCAATAGCTGGA
>A_/_H9N2|MW165152|A/chicken/Morocco/AS13/2018
ACTGGCAATTGGCCTTAGAAACGTACATGCTAGGTCAAGTAGAGGACTATTCGGAGCAATAGCTGGA
>A_/_H9N2|MW165143|A/chicken/Morocco/SF1/2016
ACTGGCAATTGGCCTTAGAAACGTACATGCTAGGTCAAGTAGAGGACTATTCGGAGCGATAGCTGGA
>A_/_H9N2|MW165137|A/chicken/Morocco/AS71/2019
ACTGGCAATTGGACTTAGAAACGTACATGCTAGGTCAAGTAGAGGACTATTCGGAGCGATAGCTGGA
>A_/_H9N2|MW165128|A/chicken/Togo/EC-122/2019
ACTGGCAATTGGCCTTAGAAACGTACATGCTAGATCAAGTAGAGGACTATTCGGAGCAATAGCTGGA
>A_/_H9N2|MW165120|A/chicken/Morocco/AS29/2018
ACTGGCAATTGGCCTTAGAAACGTACATGCTAGGTCAAGTAGAGGACTATTCGGAGCAATAGCTGGA
>A_/_H9N2|MW165111|A/chicken/Morocco/AS76/2019
ACTGGCAATTGGACTTAGAAACGTACATGCTAGGTCAAGTAGAGGACTATTCGGAGCGATAGCTGGA
>A_/_H9N2|MW165105|A/chicken/Morocco/AS77/2019
ACTGGCAATTGGACTTAGAAACGTACATGCTAGGTCAAGTAGAGGACTATTCGGAGCGATAGCTGGA
>A_/_H9N2|MW165097|A/chicken/Morocco/M5/2017
ACTGGCAATTGGCCTTAGAAACGTACATGCTAGGTCAAGTAGAGGACTATTCGGAGCGATAGCTGGA
>A_/_H9N2|MW165090|A/chicken/Morocco/AS32/2019
ACTGGCAATTGGACTTAGAAACGTACATGCTAGGTCAAGTAGAGGACTATTCGGAGCGATAGCTGGA
>A_/_H9N2|MW165084|A/chicken/Morocco/AS14/2018
ACTGGCAATTGGCCTTAGAAACGTACAAGCTAGGTCAAGTAGAGGACTATTCGGAGCAATAGCTGGA
>A_/_H9N2|MW159339|A/chicken/Benin/19-A-01-141-E/2019
ACTTGCAATTGGCCTTAGGAACGTGCATGCTAAGTCAAGTAGAGGACTATTCGGAGCAATAGCTGGA
>A_/_H9N2|MW159313|A/chicken/Benin/19-A-01-146-E/2019
ACTTGCAATTGGCCTTAGGAACGTGCATGCTAAGTCAAGTAGAGGACTATTCGGAGCAATAGCTGGA
>A_/_H9N2|MW159166|A/chicken/Togo/EC-171/2019
ACTGGCAATTGGCCTTAGAAACGTACATGCTAGATCAAGTAGAGGACTATTCGGAGCAATAGCTGGA
>A_/_H9N2|MW159149|A/chicken/Togo/EC-54/2019
ACTGGCAATTGGCCTTAGAAACGTACATGCTAGATCAAGTAGAGGACTATTCGGGGCAATAGCTGGA
>A_/_H9N2|KP865962|A/chicken/Anhui/B278/2011**gb
ACTTGCAGTTGGTCTGAGGAATGTGCATTCTAGATCTAGTAGAGGACTATTCGGGGCCATAGCAGGG
>A_/_H9N2|MK552783|A/chicken/Shanghai/S1171/2018**gb
ACTTGCAGTTGGTCTGAGGAAAGTGCTTTCTAGATCCAGTAGAGGATTATTCGGGGCCATAGCAGGG
>A_/_H9N2|EU644484|A/chicken/Yunnan/chuxiong07/07
ACTTGCAGTTGGCCTGAGGAATGTGCTTTCTAGATCTAGTAGAGGACTATTCGGGGCCATAGCTGGA
>A_/_H9N2|JX912997|A/chicken/Egypt/D4692A/2012
ACTGGCAATCGGTCTGAGAAATGTGCATGCCAGGTCAAGTAGAGGGCTATTTGGAGCCATAGCTGGA
>A_/_H9N2|D90305|A/Turkey/Wisconsin/66
ATTGCCGGTTGGTTTAAGGAATGTGCCTGCTGTATCTAGTAGAGGACTGTTCGGAGCAATAGCTGGG
>A_/_H9N0|JX273562|A/chicken/United_Arab_Emirates/F1P7/2011
ACTGGCAATCGGTCTGAGAAACGTGCATGCTAGGTCAAGTAGAGGACTATTCGGAGCAATAGCTGGA
>A_/_H9N0|JX273561|A/chicken/Saudi_Arabia/H29TR/2011
ACTGGCAATCGGTCTGAGAAACGTGCATGCCAGGTCAAGTAGAGGACTATTTGGTGCAATAGCTGGA
>A_/_H9N2|JX273558|A/chicken/Saudi_Arabia/D-36363/2010
ACTGGCAATCGGTCTGAGAAACGTGCATGCTAGGTCAAGTAGAGGACTATTCGGAGCAATAGCTGGA
>A_/_H9N2|JX273557|A/chicken/Saudi_Arabia/C-36362/2010
ACTGGCAATCGGTCTGAGAAACGTGCATGCTAGGTCAAGTAGAGGACTATTCGGAGCAATAGCTGGA
>A_/_H9N2|KF881370|A/chicken/Egypt/D7663C/2013
ACTGGCAATCGGTCTGAGAAATGTGCATGCCAGGTCAAGTAGAGGGCTATTTGGAGCCATAGCTGGA
>A_/_H9N2|KF259137|A/chicken/Hong_Kong/CSW445W/2011
ATTGGCAGTCGGTCTGAGGAATGTGCATGCTAGATCAAGTAGAGGACTATTTGGAGCCATAGCTGGT
>A_/_H9N2|KC555081|A/white_bellied_bustard/United_Arab_Emirates/D1520/2011
ACTGGCAATCGGCCTGAGAAACGTGCATGCTAGGTCAAGTAGAGGACTATTCGGAGCAATAGCTGGA
>A_/_H9N2|KT023038|A/chicken/Guangdong/PWH01/2014
GCTTGCAGTTGGTCTGAGGAATGTGCTTTCTAGATCTAGTAGAGGACTATTCGGGGCCATAGCAGGA
>A_/_H9N2|KJ781214|A/turkey/Egypt/1341V/2013
ACTGGCAATCGGTCTGAGAAATGTGCATGCCAGGTCAAGTAGAGGGCTATTTGGAGCCATAGCTGGA
>A_/_H9N2|KJ781212|A/chicken/Egypt/123245V/2012
ACTGGCAATCGGTCTGAGAAATGTGCATGCCAGGTCAAGTAGAGGGCTATTTGGAGCCATAGCTGGA
>A_/_H9N2|KJ781211|A/chicken/Egypt/123243V/2012
ACTGGCAATCGGTCTGAGAAATGTGCATGCCAGGTCAAGTAGGGGGCTATTTGGAGCCATAGCTGGA
>A_/_H9N2|KJ781210|A/chicken/Egypt/123140V/2012
ACTGGCAATCGGTCTGAGAAATGTGCATGCCAGGTCAAGTAGAGGGCTATTTGGAGCCATAGCTGGA
>A_/_H9N2|KJ781208|A/chicken/Egypt/1256S/2012
ACTGGCAATCGGTCTGAGAAATGTGCATGCCAGGTCAAGTAGAGGGCTATTTGGAGCCATAGCTGGA
>A_/_H9N2|KC555105|A/pheasant/United_Arab_Emirates/D1307.B/2011
ACTGGCAATCGGCCTGAGAAACGTGCATGCTAGGTCAAGTAGAGGACTATTCGGAGCAATAGCTGGA
>A_/_H9N2|KC555089|A/pheasant/United_Arab_Emirates/D1521/2011
ACTGGCAATCGGCCTGAGAAACGTGCATGCTAGGTCAAGTAGAGGACTATTCGGAGCAATAGCTGGA
>A_/_H9N0|KP766547|A/chicken/Shanghai/S2358/2014
ACTTGCAGTTGGTCTGAGGAATGTGCATTCTAGATCTAGTAGAGGACTATTCGGGGCCATAGCAGGA
>A_/_H9N0|KP766512|A/chicken/Shanghai/S2208/2014
ACTTGCAGTTGGTCTGAGGAATGTGCATTCTAGATCTAGTAGAGGACTATTCGGGGCCATAGCAGGA
>A_/_H9N0|KP767039|A/chicken/Shanghai/S3066/2014
ACTTGCAGTTGGTCTGAGGAATGTGCATTCTAGATCTAGTAGAGGACTATTCGGGGCCATAGCAGGG
>A_/_H9N0|KP767038|A/chicken/Shanghai/S3062/2014
ACTTGCAGTTGGTCTGAGGAATGTGCATTCTAGATCTAGTAGAGGACTATTCGGGGCCATAGCAGGG
>A_/_H9N0|KP767177|A/chicken/Shanghai/S3366/2014
GGTTGCAGTTGGTCTGAGGAATGTGCCTTCTAGATCTAGTAGAGGGCTATTCGGGGCCATAGCAGGG
>A_/_H9N0|KP767172|A/chicken/Shanghai/S3349/2014
ACGTCCAGTTGGTCTGAGGAATGTCCCTTGTAGATCTAGTAGAGGACTATTCGGGGCCATAGCGGGA
>A_/_H9N0|KP186954|A/chicken/Guizhou/G154/2012
ATTGGCGGTCGGTCTGAGGAATGTACGTGCTAGATCAAGTAGAGGACTATTTGGAGCCATAGCTGGT
>A_/_H9N0|KP186953|A/chicken/Guizhou/G152/2012
ATTGGCGGTCGGTCTGAGGAATGTGCGTGCTAGATCAAGTAGAGGACTATTTGGAGCCATAGCTGGT
>A_/_H9N0|KP186947|A/chicken/Anhui/A62/2012
ATTGGCAGTCGGTCTGAGGAATGTGCGTGCTAGATCAAGTAGAGGACTATTTGGAGCCATAGCTGGT
>A_/_H9N2|KU042572|A/chicken/Zhejiang/3C37/2014
ACTTGCAGTTGGTCTGAGGAATGTGCGTTCTAGATCTAGTAGAGGACTATTCGGGGCCATAGCAGGG
>A_/_H9N2|MG831955|A/broiler_chicken/Casablanca/16VIR9564-1/2016
ACTGGCAATTGGCCTTAGAAACGTACATGCTAGGTCAAGTAGAGGACTATTCGGAGCGATAGCTGGA
>A_/_H9N2|KX000865|A/quail/Egypt/D10106/2014
ATTGGCAATCGGTCTAAGAAATGTGCATGCCAGGTCAAGTAGAGGGCTATTTGGAGCCATAGCTGGA
>A_/_H9N2|KX000790|A/quail/Egypt/D10093/2014
ATTGGCAATCGGTCTAAGAAATGTGCATGCCAGGTCAAGTAGAGGGCTATTTGGAGCCATAGCTGGA
>A_/_H9N2|KX000710|A/quail/Egypt/D10105/2014
ATTGGCAATCGGTCTAAGAAATGTGCATGCCAGGTCAAGTAGAGGGCTATTTGGAGCCATAGCTGGA
>A_/_H9N2|MK600548|A/chicken/Anhui/A43/2015
ACTTGCAGATGGTCTGAGGAACGTGCGTTCTAGATATAGTAGAGGACTATTCGGGGCCATAGCAGGG
>A_/_H9N2|MK600545|A/chicken/Anhui/A356/2015
ACTTGCAGTTGGTCTGAGGAATGTGCGTTGTAGATCAAGTAGAGGACTATTCGGGGCCATAGCAGGG
>A_/_H9N2|MK287784|A/chicken/Brong-Ahafo/18VIR1513-5/2017
ACTGGCAATTGGCCTTAGGAACGTACATGCTAGGTCAAGTAGGGGACTATTCGGAGCAATAGCTGGA
>A_/_H9N2|MK287783|A/chicken/Brong-Ahafo/18VIR1513-11/2017
ACTGGCAATTGGCCTTAGGAACGTACATGCTAGGTCAAGTAGGGGACTATTCGGAGCAATAGCTGGA
>A_/_H9N2|MK287782|A/chicken/Brong-Ahafo/18VIR1513-13/2017
ACTGGCAATTGGCCTTAGGAACGTACATGCTAGGTCAAGTAGGGGACTATTCGGAGCAATAGCTGGA
>A_/_H9N2|MH558949|A/chicken/Israel/280662/2017
GCTGGCAATCGGCCTGAGAAACGTGCATGCTAGGTCAAATAGAGGACTATTCGGAGCAATAGCTGGA
>A_/_H9N2|MH558948|A/chicken/Israel/292334/2017
GCTGGCAATCGGCCTGAGAAACGTGCATGCTAGGTCAAATAGAGGACTATTCGGAGCAATAGCTGGA
>A_/_H9N2|MH558947|A/chicken/Israel/292435/2017
GCTGGCAATCGGCCTGAGAAACGTGCATACTAGGTCAAGTAGAGGACTATTCGGAGCAATAGCTGGA
>A_/_H9N2|MH558946|A/chicken/Israel/292124/2017
GCTGGCAATCGGCCTGAGAAACGTGCATGCTAGGTCAAGTAGAGGACTATTCGGAGCAATAGCTGGA
>A_/_H9N2|MH558944|A/chicken/Israel/291417/2017
GCTGGCAATCGGCCTGAGAAACGTGCATGCTAGGTCAAATAGAGGACTATTCGGAGCAATAGCTGGA
>A_/_H9N2|MH558943|A/chicken/Israel/291337/2017
GCTGGCAATCGGCCTGAGAAACGTGCATGCTAGGTCAAGTAGAGGACTATTCGGAGCAATAGCTGGA
>A_/_H9N2|MH558942|A/chicken/Israel/290474/2017
GCTGGCAATCGGCCTGAGAAACGTGCATGCTAGGTCAAGTAGAGGACTATTCGGAGCAATAGCTGGA
>A_/_H9N2|MH558940|A/chicken/Israel/289078/2017
GCTGGCAATCGGCCTTAGAAACGTGCATGCTAGGTCAAGTAGAGGACTATTCGGAGCAATAGCTGGA
>A_/_H9N2|MH107186|A/chicken/kenitra/IAPP16S-04P_16w/2016
ACTGGCAATTGGCCTTAGAAACGTACATGCTAGGTCAAGTAGAGGACTATTCGGAGCGATAGCTGGA
>A_/_H9N2|MH107178|A/chicken/Fes/Pmc1_23/2016
ACTGGCAATTGGCCTTAGAAACGTACATGCTAGGTCAAGTAGAGGGCTATTCGGAGCGATAGCTGGA
>A_/_H9N2|MH107170|A/chiken/Nador/FCS1_29/2016
ACTGGCAATTGGCCTTAGAAACGTACATGCTAGGTCAAGTAGAGGACTATTCGGAGCGATAGCTGGA
>A_/_H9N2|MG881999|A/chicken/Uganda/MUWRP-201245/2017
ACTGGCAGTCGGTCTGAGAAACGTGCATGCTAGATCAAGTAGAGGACTATTCGGAGCAATAGCTGGA
>A_/_H9N2|MG881998|A/chicken/Uganda/MUWRP-200190/2017
ACTGGCAGTCGGTCTGAGAAACGTGCATGCTAGATCAAGTAGAGGACTATTCGGAGCAATAGCTGGA
>A_/_H9N2|MG881997|A/chicken/Uganda/MUWRP-200162/2017
ACTAGCAGTCGGTCTGAGAAACGTGCATGCTAGATCAAGTAGAGGACTATTCGGAGCAATAGCTGGA
>A_/_H9N2|MG881996|A/chicken/Uganda/MUWRP-201192/2017
ACTGGCAGTCGGTCTGAGAAACGTGCATGCTAGATCAAGTAGAGGACTATTCGGAGCAATAGCTGGA
>A_/_H9N2|MG881995|A/chicken/Uganda/MUWRP-201223/2017
ACTGGCCGTCGGTCTGAGAAACGTGCATGCTAGATCAAGTAGAGGACTATTCGGAGCAATAGCTGGA
>A_/_H9N2|MG881990|A/chicken/Uganda/MUWRP-201204/2017
ACTGGCAGTCGGTCTGAGAAACGTGCATGCTAGATCAAGTAGAGGACTATTCGGAGCAATAGCTGGA
>A_/_H9N2|MG881979|A/chicken/Uganda/MUWRP-200182/2017
ACTGGCAGTCGGTCTGAGAAACGTGCATGCTAAATCAAGTAGAGGACTATTCGGAGCAATAGCTGGA
>A_/_H9N2|MG881978|A/chicken/Uganda/MUWRP-200207/2017
ACTGGCAGTCGGTCTGAGAAACGTGCATGCTAGATCAAGTAGAGGACTATTCGGAGCAATAGCTGGA
>A_/_H9N2|MG881977|A/chicken/Uganda/MUWRP-200189/2017
ACTGGCAGTCGGTCTGAGAAACGTGCATGCTAGATCAAGTAGAGGACTATTCGGAGCAATAGCTGGA
>A_/_H9N2|MG881972|A/chicken/Uganda/MUWRP-201205/2017
ACTGGCAGTAGGTCTGAGAAACGTGCATGCTAGATCAAGTAGAGGACTATTCGGAGCAATAGCTGGA
>A_/_H9N2|MG881971|A/chicken/Uganda/MUWRP-201236/2017
ACTGGCAGTCGGCCTGAGAAACGTGCATGCTAGATCAAGTAGAGGACTATTCGGAGCAATAGCTGGA
>A_/_H9N2|MG881969|A/chicken/Uganda/MUWRP-201240/2017
ACTGGCAGTCGGTCTGAGAAACGTGCATGCTAGATCAAGTAGAGGACTATTCGGAGCAATAGCTGGA
>A_/_H9N2|MG881963|A/chicken/Uganda/MUWRP-200156/2017
ACTGGCAGTCGGTCTGAGAAACGTGCATGCTAGATCAAGTAGAGGACTATTCGGAGCAATAGCTGGA
>A_/_H9N2|MG881957|A/chicken/Uganda/MUWRP-200192/2017
ACTGGCAGTCGGTCTGAGAAACGTGCATGCTAGATCAAGTAGAGGACTATTCGGAGCAATAGCTGGA
>A_/_H9N2|MG881954|A/chicken/Uganda/MUWRP-201201/2017
ACTAGCAGTCGGTCTGAGAAACGTGCATGCTAGATCAAGTAGAGGACTATTCGGAGCAATAGCTGGA
>A_/_H9N2|MG881953|A/chicken/Uganda/MUWRP-200171/2017
ACTGGCAGTCGGTCTGAGAAACGTGCATGCTAGATCAAGTAGAGGACTATTCGGAGCAATAGCTGGA
>A_/_H9N2|MG881950|A/chicken/Uganda/MUWRP-200161/2017
ACTGGCAGTCGGTCTGAGAAACGTGCATGCTAGATCAAGTAGAGGACTATTCGGAGCAATAGCTGGA
>A_/_H9N2|MG881949|A/chicken/Uganda/MUWRP-201249/2017
ACTGGCCGTCGGTCTGAGAAACGTGCATGCTAGATCAAGTAGAGGACTATTCGGAGCAATAGCTGGA
>A_/_H9N2|MG881947|A/chicken/Uganda/MUWRP-201203/2017
ACTGGCAGTAGGTCTGAGAAACGTGCATGCTAGATCAAGTAGAGGACTATTCGGAGCAATAGCTGGA
>A_/_H9N2|MG881938|A/chicken/Uganda/MUWRP-200200/2017
ACTGGCAGTCGGTCTGAGAAACGTGCATGCTAGATCAAGTAGAGGACTATTCGGAGCAATAGCTGGA
>A_/_H9N2|MG881932|A/chicken/Uganda/MUWRP-201231/2017
ACTGGCAGTCGGCCTGAGAAACGTGCATGCTAGATCAAGTAGAGGACTATTCGGAGCAATAGCTGGA
>A_/_H9N2|MG881931|A/chicken/Uganda/MUWRP-200166/2017
ACTAGCAGTCGGTCTGAGAAACGTGCATGCTAGATCAAGTAGAGGACTATTCGGAGCAATAGCTGGA
>A_/_H9N2|MG881930|A/chicken/Uganda/MUWRP-201193/2017
ACTGGCAGTCGGTCTGAGAAACGTGCATGCTAGATCAAGTAGAGGACTATTCGGAGCAATAGCTGGA
>A_/_H9N2|MG881929|A/chicken/Uganda/MUWRP-201208/2017
ACTGGCAGTAGGTCTGAGAAACGTGCATGCTAGATCAAGTAGAGGACTATTCGGAGCAATAGCTGGA
>A_/_H9N2|MG881920|A/chicken/Uganda/MUWRP-200157/2017
ACTGGCAGTCGGTCTGAGAAACGTGCATGCTAGATCAAGTAGAGGACTATTCGGAGCAATAGCTGGA
>A_/_H9N2|MF510852|A/chicken/Burkina_Faso/17RS93-19/2017
ACTGGCAATTGGCCTTAGAAACGTACATGCTAGGTCAAGTAGAGGACTATTCGGAGCAATAGCTGGA
>A_/_H9N2|KX351198|A/chicken/Dubai/D2506.A/2015
ACTGGCAATTGGCCTGAGAAACGTACATGCTAGGTCAAGTAGAGGACTATTCGGAGCGATAGCTGGA
>A_/_H9N2|MK601389|A/chicken/Huibei/H2452/2016
AATTGCAGTTGGTTTGAGGAATGTGCCTTCTAAATCTAGTAGAGGACTATTCGGGGCCATAGCAGGA
>A_/_H9N2|MK601374|A/chicken/Huibei/H2461/2016
AATTGCAGTTGGTCTGAGGAATGTGCCTTCTAAATCTAGTAGAGGACTATTCGGGGCCATAGCAGGA
>A_/_H9N2|MK601367|A/chicken/Huibei/H2480/2016
AATTGCAGTTGGTTTGAGGAATGTGCCTTCTAAATCTAGTAGAGGACTATTCGGGGCCATAGCAGGA
>A_/_H9N2|MK600948|A/chicken/Jiangxi/X1398/2015
ACTTGCAGTTGGTCTGAGGAATGTGCGTTCTAGATCTAGTAGAGGACTATTCGGGGCCATAGCAGGT
>A_/_H9N2|MK600923|A/chicken/Jiangxi/X1355/2015
ACTTGCAGTTGGTCTGAGGAATGTGCGTTCTAGATATAGTAGAGGACTATTCGGGGCCATAGCAGGG
>A_/_H9N2|MK600919|A/chicken/Jiangxi/X1351/2015
ACTTGCAGTTGGTATGAGGAATGTGCGTTCTAGATGTAGTAGAGGCCTATTCGGGGCCATAGCAGGA
>A_/_H9N2|MK600918|A/chicken/Jiangxi/X1349/2015
ACTTGCAGTTGGTCTGAGGAATGTGCGTTCTAGATCTAGTAGAGGACTATTCGGGGCCATAGCAGGG
>A_/_H9N2|MK600909|A/chicken/Jiangxi/X1337/2015
ACTTGCAGTTGGTCTGAGGAATGTGCGTTGTAGATATAGTAGAGGACTATTCGGGGCCATAGCAGGG
>A_/_H9N2|MK600905|A/chicken/Jiangxi/X1331/2015
ACTTGCAGTTGGTCTGAGGAATGTGCATTCTAGATCTAGTAGAGGACTATTCGGGGCCATAGCAGGG
>A_/_H9N2|MK600904|A/Duck/Jiangxi/X1292/2015
ACTTGCAGTTGGTATGAGGAATGTGCGTTCTAGATGTAGTAGAGGACTATTCGGGGCCATAGCAAGT
>A_/_H9N2|MK600899|A/chicken/Jiangxi/X1265/2015
ACTTGCAGTTGGTCTGAGGAATGTGCATTCTAGATCTAGTAGAGGACTATTCGGGGCCATAGCAGGT
>A_/_H9N2|MK600889|A/chicken/Jiangxi/X1194/2015
ACTTGCAGTTGGTCTGAGGAATGTGCGTTCTAGATATAGTAGAGGACTATTCGGGGCCATAGCAGGA
>A_/_H9N2|MK600867|A/chicken/Jiangxi/X1132/2015
ACTTGCAGTTGGTCTGAGGAATGTGCGTTCTAGATATAGTAGAGGACTATTCGGGGCCATAGCAGGG
>A_/_H9N2|MK600865|A/chicken/Jiangxi/X1126/2015
ACTTGCAGTTGGTCTGAGGAATGTGCGTTCTAGATCTAGTAGAGGACTATTCGGGGCCATAGCAGGG
>A_/_H9N2|MK600861|A/chicken/Shanghai/S1430/2015
ACTTGCAGTTGGTCTGAGGAATGTGCGTTCTAGATATAGTAGAGGGCTATTCGGGGCCATTGCAGGG
>A_/_H9N2|MK600860|A/chicken/Shanghai/S1416/2015
ACTTGCAGTTGGTCTGAGGAATGTGCGTTCTAGATATAGTAGAGGGCTATTCGGGGCCATTGCAGGG
>A_/_H9N2|MK600858|A/chicken/Shanghai/S1397/2015
ACTTGCAGTTGGTCTGAGGAATGTGCGTTGTAGATCAAGTAGAGGACTATTCGGGGCCATAGCAGGG
>A_/_H9N2|MK600856|A/chicken/Shanghai/S1368/2015
ACGTGCAGTTGGTCTGAGGAATGTGCCTTCTAGATATATTAGAGGACTATTCGGGGCCATAGCAGGG
>A_/_H9N2|MK600855|A/chicken/Shanghai/S1354/2015
ACTTGCAGTTGGTCTGAGAAATGTGCGTTGTAGATCAAGTAGAGGACTATTCGGGGCCATAGCAGGG
>A_/_H9N2|MK600854|A/chicken/Shanghai/S1351/2015
ACTTGCAGTTGGTCTGAGAAATGTGCGTTGTAGATCAAGTAGAGGACTATTCGGGGCCATAGCAGGG
>A_/_H9N2|MK600852|A/chicken/Shanghai/S1295/2015
ACGTGCAGTTGGTCTGAGGAATGTGCGTTCTAGATATAGTAGAGGACTATTCGGGGCCATAGCAGGG
>A_/_H9N2|MK600851|A/chicken/Shanghai/S1286/2015
ACTTGCAGTTGGTCTGAGGAATGTGCGTAGTAGATCAAGTAGAGGACTATTCGGGGCCATAGCAGGG
>A_/_H9N2|MK600850|A/chicken/Shanghai/S1243/2015
ACTTGCAGTTGGTCTGAGGAATGTGCGTTGTAGATCAAGTAGAGGACTATTCGGGGCCATAGCAGGG
>A_/_H9N2|MK600844|A/chicken/Shanghai/S1203/2015
ACTTGCAGTTGGTCTGAGGAATGTGCGTTGTAGATCAAGTAGAGGACTATTCGGGGCCATAGCAGGG
>A_/_H9N2|MK600842|A/chicken/Shanghai/S1201/2015
ACTTGCAGTTGGTCTGAGAAATGTGCGTTCTAGATCAAGTAGAGGACTATTCGGGGCCATAGCAGGG
>A_/_H9N2|MK600841|A/chicken/Shanghai/S1199/2015
ACTTGCAGTTGGTCTGAGAAGTGTGCGTTGTAGATCAAGTAGAGGACTATTCGGGGCCATAGCAGGG
>A_/_H9N2|MK600840|A/chicken/Shanghai/S1197/2015
ACTTGCAGTTGGTCTGAGAAATGTGCGTTGTAGATCAAGTAGAGGACTATTCGGGGCCATAGCAGGG
>A_/_H9N2|MK600839|A/chicken/Shanghai/S1196/2015
ACTTGCAGTTGGTCTGAGGAATGTGCGTAGTAGATCAAGTAGAGGACTATTCGGGGCCATAGCAGGG
>A_/_H9N2|MK600838|A/chicken/Shanghai/S1194/2015
ACTTGCAGTTGGTCTGAGGAATGTGCGTTGTAGATCAAGTAGAGGACTATTCGGGGCCATAGCAGGG
>A_/_H9N2|MK600837|A/chicken/Shanghai/S1192/2015
ACTTGCAGTTGGTCTGAGAAATGTGCGTTGTAGATCAAGTAGAGGACTATTCGGGGCCATAGCAGGG
>A_/_H9N2|MK600836|A/chicken/Shanghai/S1190/2015
ACTTGCAGTTGGTCTGAGAAATGTGCGTTGTAGATCAAGTAGAGGACTATTCGGGGCCATAGCAGGG
>A_/_H9N2|MK600835|A/chicken/Shanghai/S1189/2015
ACTTGCAGTTGGTCTGAGAAATGTGCGTTGTAGATCAAGTAGAGGACTATTCGGGGCCATAGCAGGG
>A_/_H9N2|MK600833|A/chicken/Shanghai/S1187/2015
ACTTGCAGTTGGTCTGAGAAATGTGCGTTGTAGATCAAGTAGAGGACTATTCGGGGCCATAGCAGGG
>A_/_H9N2|MK600831|A/chicken/Shanghai/S1184/2015
ACTTGCAGTTGGTCTGAGGAATGTGCGTTGTAGATCAAGTAGAGGACTATTCGGGGCCATAGCAGGG
>A_/_H9N2|MK600830|A/chicken/Shanghai/S1182/2015
ACTTGCAGTTGGTCTGAGAAATGTGCGTTGTAGATCAAGTAGAGGACTATTCGGGGCCATAGCAGGG
>A_/_H9N2|MK600829|A/chicken/Shanghai/S1181/2015
ACTTGCAGTTGGTCTGAGGAATGTGCGTTGTAGATCAAGTAGAGGACTATTCGGGGCCATAGCAGGG
>A_/_H9N2|MK600828|A/chicken/Shanghai/S1162/2015
ACTTGCAGTTGGTCTGAGGAATGTGCGTTGTAGATATAGTAGAGGACTATTCGGGGCCATAGCAGGG
>A_/_H9N2|MK600827|A/chicken/Shanghai/S1158/2015
ACTTGCAGTTGGTCTGAGGAATGTGCGTTCTAGATATAGTAGAGGACTATTCGGGGCCATAGCAGGG
>A_/_H9N2|MK600826|A/chicken/Shanghai/S1130/2015
ACTTGCAGTTGGTCTGAGAAATGTGCGTTGTAGATCAAGTAGAGGACTATTCGGGGCCATAGCAGGG
>A_/_H9N2|MK600825|A/chicken/Shanghai/S1125/2015
ACTTGCAGTTGGTCTGAGGAATGTGCGTTGTAGATCAAGTAGAGGACTATTCGGGGCCATAGCAGGG
>A_/_H9N2|MK600822|A/chicken/Shanghai/S1118/2015
ACTTGCAGTTGGTCTGAGGAATGTGCGTTGTAGATCAAGTAGAGGACTATTCGGGGCCATAGCAGGG
>A_/_H9N2|MK600820|A/chicken/Shanghai/S1114/2015
ACTTGCAGTTGGTCTGAGGAATGTGCGTTGTAGATCAAGTAGAGGACTATTCGGGGCCATAGCAGGG
>A_/_H9N2|MK600819|A/chicken/Shanghai/S1112/2015
ACTTGCAGTTGGTCTGAGAAATGTGCGTTGTAGATCAAGTAGAGGACTATTCGGGGCCATAGCAGGG
>A_/_H9N2|MK600818|A/chicken/Shanghai/S1110/2015
ACTTGCAGTTGGTCTGAGGAATGTGCGTTCTAGATATAGTAGAGGGCTATTCGGGGCCATAGCAGGG
>A_/_H9N2|MK600816|A/chicken/Shanghai/S1107/2015
ACTTGCAGTTGGTCTGAGAAATGTGCGTTCTAGATCTAGTAGAGGCCTATTCGGGGCCATAGCAGGG
>A_/_H9N2|MK600815|A/chicken/Shanghai/S1104/2015
ACTTGCAGTTGGTCTGAGGAATGTGCGTTCTAGATATAGTAGAGGACTATTCGGGGCCATAGCAGGG
>A_/_H9N2|MK600811|A/chicken/Shanghai/S1099/2015
ACTTGCAGTTGGTCTGAGGAATGTGCAGTCTAGATATAGTAGAGGGCTATTCGGGGCCATAGCAGGG
>A_/_H9N2|MK600810|A/chicken/Shanghai/S1097/2015
ACGTGCAGTTGGTCTGAGGAATGTGCAGTGTAGATCTAGTAGAGGACTATTCGGGGCCATAGCAGGG
>A_/_H9N2|MK600809|A/chicken/Shanghai/S1096/2015
ACTTGCAGTTGGTCTGAGGAATGTGCGTTGTAGATCAAGTAGAGGACTATTCGGGGCCATAGCAGGG
>A_/_H9N2|MK600808|A/chicken/Shanghai/S1095/2015
ACTTGCAGTTGGTCTGAGGAATGTGCGTTGTAGATCAAGTAGAGGACTATTCGGGGCCATAGCAGGG
>A_/_H9N2|MK600807|A/chicken/Shanghai/S1092/2015
ACTTGCAGTTGGTCTGAGGAATGTGCGTTCTAGATCAAGTAGAGGACTATTCGGGGCCATAGCAGGG
>A_/_H9N2|MK600806|A/chicken/Shanghai/S1089/2015
ACTTGCAGTTGGTCTGAGGAATGTGCGTTGTAGATCAAGTAGAGGACTATTCGGGGCCATAGCAGGG
>A_/_H9N2|MK600805|A/chicken/Shanghai/S1088/2015
ACTTGCAGTTGGTCTGAGGAATGTGCGTTGTAGATCAAGTAGAGGACTATTCGGGGCCATAGCAGGG
>A_/_H9N2|MK600804|A/chicken/Shanghai/S1087/2015
ACTTGCAGTTGGTCTGAGGAATGTGCGTTGTAGATCAAGTAGAGGACTATTCGGGGCCATAGCAGGG
>A_/_H9N2|MK600801|A/chicken/Shanghai/S1084/2015
ACTTGCAGTTGGTCTGAGGAATGTGCGTTGTAGATCAAGTAGAGGACTATTCGGGGCCATAGCAGGG
>A_/_H9N2|MK600799|A/chicken/Shanghai/S1082/2015
ACTTGCAGTTGGTCTGAGGAATGTGCGTTGTAGATTTAGTAGAGGACTATTCGGGGCCATAGCAGGG
>A_/_H9N2|MK600797|A/chicken/Shanghai/S1079/2015
ACTTGCAGTTGGTCTGAGGAATGTGCGTTGTAGATCAAGTAGAGGACTATTCGGGGCCATAGCAGGG
>A_/_H9N2|MK600795|A/chicken/Shanghai/S1076/2015
GGTTGCAGTTGGTCTGAGGAATGTGCGTTGTAGATCAAGTAGAGGACTATTCGGGGCCATAGCAGGG
>A_/_H9N2|MK600794|A/chicken/Shanghai/S1075/2015
ACTTGCAGTTGGTCTGAGGAATGTGCGTTGTAGATCAAGTAGAGGACTATTCGGGGCCATAGCAGGG
>A_/_H9N2|MK600791|A/chicken/Shanghai/S1072/2015
ACTTGCAGTTGGTCTGAGGAATGTGCGTTGTAGATCAAGTAGAGGACTATTCGGGGCCATAGCAGGG
>A_/_H9N2|MK600790|A/chicken/Shanghai/S1071/2015
ACTTGCAGTTGGTCTGAGGAATGTGCGTTGTAGATCAAGTAGAGGACTATTCGGGGCCATAGCAGGG
>A_/_H9N2|MK600789|A/chicken/Shanghai/S1070/2015
ACTTGCAGTTGGTCTGAGGAATGTGCGTTCTAGATCAAGTAGAGGACTATTCGGGGCCATAGCAGGG
>A_/_H9N2|MK600787|A/chicken/Shanghai/S1066/2015
ACTTGCAGTTGGTCTGAGGAATGTGCGTTGTAGATCAAGTAGAGGACTATTCGGGGCCATAGCAGGG
>A_/_H9N2|MK600783|A/chicken/Shanghai/S1061/2015
ACTTGCAGTTGGTCTGAGGAATGTGCGTTGTAGATCAAGTAGAGGACTATTCGGGGCCATAGCAGGG
>A_/_H9N2|MK600781|A/chicken/Shanghai/S1059/2015
ACTTGCAGTTGGTCTGAGGAATGTGCGTAGTAGATCAAGTAGAGGACTATTCGGGGCCATAGCAGGG
>A_/_H9N2|MK600780|A/chicken/Shanghai/S1058/2015
GGTTGCAGTTGGTCTGAGGAATGTGCGTAGTAGATCAAGTAGAGGACTATTCGGGGCCATAGCAGGG
>A_/_H9N2|MK600779|A/chicken/Shanghai/S1057/2015
ACTTGCAGTTGGTCTGAGGAATGTGCGTTGTAGATCAAGTAGAGGACTATTCGGGGCCATAGCAGGG
>A_/_H9N2|MK600775|A/chicken/Shanghai/S1049/2015
AGGTGCAGTTGGTCTGAGGAATGTGCGTTCTAGATATAGTAGAGGACTATTCGGGGCCATAGCAGGG
>A_/_H9N2|MK600772|A/chicken/Shanghai/S1041/2015
ACTTGCAGTTGGTCTGAGGAATGTGCGTTGTAGATCAAGTAGAGGACTATTCGGGGCCATAGCAGGG
>A_/_H9N2|MK600768|A/chicken/Shanghai/S1031/2015
ACTTGCAGTTGGTCTGAGGAATGTGCGTTCTAGATCAAGTAGAGGGCTATTCGGGGCCATAGCAGGG
>A_/_H9N2|MK600761|A/chicken/Shanghai/S1010/2015
ACTTGCAGTTGGTCTGAGAAATGTGCGTTGTAGATCAAGTAGAGGACTATTCGGGGCCATAGCAGGG
>A_/_H9N2|MK600756|A/chicken/Shanghai/S1005/2015
ACTTGCAGTTGGTCTGAGAAATGTGCGTTGTAGATCAAGTAGAGGACTATTCGGGGCCATAGCAGGG
>A_/_H9N2|MK600753|A/chicken/Shanghai/S1001/2015
ACTTGCAGTTGGTCTGAGAAATGTGCGTTGTAGATCAAGTAGAGGACTATTCGGGGCCATAGCAGGG
>A_/_H9N2|MK600746|A/chicken/Qinghai/Q1343/2015
AGGTGCAGTTGGTTCGAGGAATGATCTGTCTAGATCAAGTAGAGGGCTATTCGGGGCCATAGCAGGG
>A_/_H9N2|MK600738|A/chicken/Qinghai/Q1238/2015
ACTTGCAGTTGGTTCGAGGAATGTGCTTTCTAGATCTAGTAGAGGACTATTCGGGGCCATAGCAGGA
>A_/_H9N2|MK600737|A/chicken/Qinghai/Q1237/2015
ACTTGCAGGTGGTCTGAGGAATGTGCTTTGTAGATCTAGTAGAGGACTATTCGGAGCCATAGCAGGA
>A_/_H9N2|MK600726|A/chicken/Qinghai/Q1214/2015
ACTTGCAGTTGGTCTGAGGAATGTGCTGTGTAGATATAGTAGAGGGCTATTCGGGGCCATAGCAGGG
>A_/_H9N2|MK600675|A/chicken/Jiangsu/J881/2015
ACTTGCAGTTGGTCTGAGGAATGTGCGTTCTAGATATAGTAGAGGACTATTCGGGGCCATAGCAGGG
>A_/_H9N2|MK600671|A/chicken/Jiangsu/J820/2015
ACTTGCAGTTGGTCTGAGGAATGTGCGTTCTAGATATAGTAGAGGACTATTCGGGGCCATAGCAGGG
>A_/_H9N2|MK600667|A/chicken/Jiangsu/J750/2015
ACTCGCAGTTGGTCTGAGGAATGTGCGTTGTAGATATAGTAGAGGACTATTCGGGGCCATAGCAGGG
>A_/_H9N2|MK600665|A/chicken/Jiangsu/J742/2015
ACTTGCAGTTGGTCTGAGGAATGTGCGTTCTAGATATAGTAGAGGACTATTCGGGGCCATAGCAGGG
>A_/_H9N2|MK600661|A/chicken/Jiangsu/J721/2015
ACTCGCAGTTGGTCTGAGGAATGTGCGTTGTAGATATAGTAGAGGACTATTCGGGGCCATAGCAGGG
>A_/_H9N2|MK600659|A/chicken/Jiangsu/J657/2015
ACTTGCAGTTGGTCTGAGGAGTGTGCGTTGTAGATATAGTAGAGGACTATTCGGGGCCATAGCAGGG
>A_/_H9N2|MK600657|A/chicken/Jiangsu/J640/2015
ACTTGCAGTTGGTCTGAGGAATGTGCGTTGTAGATATAGTAGAGGGCTATTCGGGGCCATAGCAGGG
>A_/_H9N2|MK600656|A/chicken/Jiangsu/J586/2015
ACTTGCAGTTGGTCTGAGGAATGTGCGTTCTAGATATAGTAGAGGACTATTCGGGGCCATAGCAGGG
>A_/_H9N2|MK600648|A/chicken/Jiangsu/J541/2015
ACTTGCAGTTGGTCTGAGGAATGTGCGTTCTAGATATAGTAGAGGACTATTCGGGGCCATAGCAGGG
>A_/_H9N2|MK600641|A/chicken/Jiangsu/J521/2015
ACTTGCAGTTGGTCTGAGGAATGTGCGTTGTAGATATAGTAGAGGACTATTCGGGGCCATAGCAGGG
>A_/_H9N2|MK600638|A/chicken/Jiangsu/J513/2015
ACTTGCAGTTGGTCTGAGGAATGTGCGTTCTAGATATAGTAGAGGACTATTCGGGGCCATAGCAGGG
>A_/_H9N2|MK600636|A/chicken/Jiangsu/J313/2015
ACTTGCAGTTGGTCTGAGGAATGTGCGTTCAAGATATAGTAGAGGGCTATTCGGGGCCATTGCAGGG
>A_/_H9N2|MK600630|A/chicken/Jiangsu/J198/2015
ACTTGCAGTTGGTCTGAGGAATGTGCGTAGTAGATATAGTAGAGGACTATTCGGGGCCATAGCAGGG
>A_/_H9N2|MK600627|A/chicken/Jiangsu/J193/2015
ACTTGCAGTTGGTCTGAGGAATGTGCGTTCTAGATATAGTAGAGGACTATTCGGGGCCATAGCAGGG
>A_/_H9N2|MK600624|A/chicken/Jiangsu/J188/2015
ACTTGCAGTTGGTCTGAGGAATGTGCGTTGTAGATATAGTAGAGGACTATTCGGGGCCATAGCAGGG
>A_/_H9N2|MK600620|A/chicken/Jiangsu/J177/2015
ACTTGCAGTTGGTCTGAGGAATGTGCGTTGTAGATATAGTAGAGGACTATTCGGGGCCATAGCAGGG
>A_/_H9N2|MK600616|A/chicken/Jiangsu/J163/2015
ACTTGCAGTTGGTCTGAGGAATGTGCGTTCTAGATATAGTAGAGGACTATTCGGGGCCATAGCAGGG
>A_/_H9N2|MK600614|A/chicken/Jiangsu/J154/2015
ACTTGCAGTTGGTCTGAGGAATGTGCGTTCTAGATATAGTAGAGGGCTATTCGGGGCCATAGCAGGG
>A_/_H9N2|MK600613|A/chicken/Jiangsu/J1152/2015
ACTTGCAGTTGGTCTGAGGAATGTGCGTTCTAGATATAGTAGAGGACTATTCGGGGCCATAGCAGGG
>A_/_H9N2|MK600607|A/chicken/Jiangsu/J1093/2015
ACTTGCAGTTGGTCTGAGGAATGTGCGTTCTAGATATAGTAGAGGACTATTCGGGGCCATAGCAGGG
>A_/_H9N2|MK600605|A/chicken/Jiangsu/J1089/2015
ACTTGCAGTTGGTCTGAGGAATGTGCGTTCTAGATATAGTAGAGGACTATTCGGGGCCATAGCAGGG
>A_/_H9N2|MK600604|A/chicken/Jiangsu/J1085/2015
AGTTGCAGTTCGTCTGAGGAATGTGCCTTCTAGATATAGTAGAGGACTATTCGGGGCCATAGCAGGG
>A_/_H9N2|MK600603|A/chicken/Jiangsu/J1081/2015
ACTTGCAGTTGGTCTGAGGAATGTGCGTTCTAGATATAGTAGAGGACTATTCGGGGCCATAGCAGGG
>A_/_H9N2|MK600600|A/chicken/Jiangsu/J1074/2015
ACTTGCAGTTGGTCTGAGGAATGTGCGTTCTAGATATAGTAGAGGACTATTCGGGGCCATAGCAGGG
>A_/_H9N2|MK600594|A/chicken/Guangdong/G731/2015
ACTTGCAGTTGGTCTGAGGAATGTGCGTTCTAGGTTTAGTAGAGGACTATTCGGGGCCATAGCAGGA
>A_/_H9N2|MK600593|A/chicken/Guangdong/G727/2015
ACTTGCAGTTGGTCTGAGGAACGTGCGTTCTAGGTATAGCAGAGGACTATTCGGGGCCATAGCAGGA
>A_/_H9N2|MK600591|A/chicken/Guangdong/G700/2015
ACTTGCAGTTGGTTTGAGGAATGTGCGTTCTAGATATAGTAGAGGACTATTCGGGGCCATAGCAGGG
>A_/_H9N2|MK600588|A/chicken/Guangdong/G410/2015
ACTCGCAGTTGGTCTGAGGAATGTGCGTTGTAGGTATAGTAGAGGACTATTCGGGGCCATAGCAGGA
>A_/_H9N2|MK600585|A/chicken/Guangdong/G371/2015
ACTTGCAGTTGGTCTGAGGAATGTGCGTTCTAGGTATAGTAGAGGACTATTCGGGGCCATAGCAGGA
>A_/_H9N2|MK600577|A/chicken/Guangdong/G334/2015
ACTTGCAGTTGGTCTGAGGAATGTGCAGTCTAGATATAGTAGAGGGCTATTCGGGGCCATAGCAGGG
>A_/_H9N2|MK600574|A/goose/Guangdong/G324/2015
ACTTGCAGTTGGTCTGAGGAATGTGCGTTCTAGATCTAGTAGAGGGCTATTCGGGGCCATAGCAGGG
>A_/_H9N2|MK600570|A/Duck/Guangdong/G311/2015
ACTTGCAGTTGGTTTGAGGAATGTACATTTTAGATATAGTAGAGGACTATTCGGGGCCATAGCAGGA
>A_/_H9N2|MK553159|A/chicken/Jiangsu/J2083/2018
ACTTGCAGTTGGTCTGAGGAATGTGCGTTCTAGATATAGTAGAGGACTATTCGGGGCCATAGCAGGA
>A_/_H9N2|MK553156|A/chicken/Jiangsu/J2061/2018
ACTTGCAGTTGGTCTGAGGAATGTGCGTTGTAGATATAGTAGAGGACTATTCGGGGCCATAGCAGGA
>A_/_H9N2|MK553143|A/chicken/Jiangsu/J2014/2018
ACTTGCAGTTGGTCTGAGGAATGTGCGTTGTAGATATAGTAGAGGACTATTCGGGGCCATAGCAGGA
>A_/_H9N2|MK553110|A/chicken/Guangdxi/GX2301/2018
ACTTGCAGTTGGTCTGAGGAATGTGCGTTCTAGATATAGTAGAGGACTATTTGGGGCCATAGCAGGG
>A_/_H9N2|MK553103|A/chicken/Guangdxi/GX2200/2018
ACTTGCAGTTGGTCTGAGGAATGTGCGTTCTAGATATAGTAGAGGACTATTTGGGGCCATAGCAGGG
>A_/_H9N2|MK553102|A/chicken/Guangdxi/GX2197/2018
ACTCGCAGTTGGTTTGAGGAATGTGCGTTGTAGATATATTAGAGGACTATTTGGGGCCATAGCAGGG
>A_/_H9N2|MK553090|A/Duck/Guangdxi/GX2088/2018
ACTTGCAGTTGGTCTGAGGAATGTGCTTTCTAGATCTAGTAGAGGACTATTTGGGGCCATAGCAGGG
>A_/_H9N2|MK552970|A/Duck/Yunnan/YN1478/2018
ACTTGCAGTTGGTCTGAGGAATGTGCGTTCTAGATATAGTAGAGGACTATTTGGGGCCATAGCAGGG
>A_/_H9N2|MK552952|A/chicken/Jiangxi/X1451/2018
ACTTGCAGTTGGTCTGAGGAATGTGCTTTCTAGATCTAGTAGAGGACTATTTGGGGCCATAGCAGGA
>A_/_H9N2|MK552899|A/chicken/Jiangxi/X1333/2018
AATTGCAGTTGGTTTGAGGAATGTGCCTTCTAGATTTAGTAGAGGACTATTTGGGGCCATAGCAGGA
>A_/_H9N2|MK552882|A/chicken/Jiangxi/X1300/2018
ACTTGCAGTTGGTCTGAGGAATGTGCGTTCTAGATATAGTAGAGGACTATTCGGGGCCATAGCAGGG
>A_/_H9N2|MK552833|A/chicken/Jiangxi/X1074/2018
ACTTGCAGTTGGTCTGAGGAATGTGCGTTCTAGATCTAGTAGAGGACTATTCGGGGCCATAGCAGGA
>A_/_H9N2|MK552818|A/chicken/Jiangxi/X1042/2018
ACTTGCAGTTGGTCTGAGGAATGTGCGTTCTAGATCTAGTAGAGGACTATTTGGGGCCATAGCAGGA
>A_/_H9N2|MK552817|A/chicken/Jiangxi/X1041/2018
ACTTGCAGTTGGTCTGAGGAATGTGCGTTCTAGATCCAGTAGAGGACTATTCGGGGCCATAGCAGGA
>A_/_H9N2|MK552795|A/chicken/Shanghai/S1244/2018
ACTTGCAGTTGGTCTGAGGAATGTGCGTTCTAGATCCAGTAGAGGATTATTCGGGGCCATAGCAGGG
>A_/_H9N2|MK552794|A/chicken/Shanghai/S1199/2018
ACTTGCAGTTGGTCTGAGGAATGTGCGTTCTAGATCCAGTAGAGGATTATTCGGGGCCATAGCAGGG
>A_/_H9N2|MK552789|A/chicken/Shanghai/S1178/2018
AGTTGCAGTTGGTCTGAGGAATGTGCGTTGTAGATCCAGTAGAGGATTATTCGGGGCCATAGCAGGG
>A_/_H9N2|MK552785|A/chicken/Shanghai/S1173/2018
ACTTGCAGTTGGTCTGAGGAATGTGCGTTCTAGATCCAGTAGAGGATTATTCGGGGCCATAGCAGGG
>A_/_H9N2|MK552782|A/chicken/Shanghai/S1162/2018
ACTTGCAGTTGGTCTGAGGAATGTGCGTTCTAGATCCAGTAGAGGATTATTCGGGGCCATAGCAGGG
>A_/_H9N2|MK552780|A/chicken/Shanghai/S1155/2018
ACTTGCAGTTGGTCTGAGGAATGTGCGTTGTAGATCCAGTAGAGGATTATTCGGGGCCATAGCAGGG
>A_/_H9N2|MK552777|A/chicken/Shanghai/S1151/2018
ACTTGCAGTTGGTCTGAGGAATGTGCGTTCTAGATACAGTAGAGGATTATTCGGGGCCATAGCAGGG
>A_/_H9N2|MK552776|A/chicken/Shanghai/S1148/2018
ACTTGCAGTTGGTCTGAGGAATGTGCGTTCTAGATCCAGTAGAGGACTATTCGGGGCCATAGCAGGG
>A_/_H9N2|MK552772|A/chicken/Shanghai/S1075/2018
ACTTGCAGCTGGTCTGAGGAATGTTCGTTCTAGATATAGTAGAGGACTATTCGGGGCCATAGCAGGA
>A_/_H9N2|MK552627|A/chicken/Guizhou/Q1083/2018
AATTGCAGTTGGTTTGAGGAATGTGCCTTCTAGATTTAGTAGAGGACTATTTGGGGCCATAGCAGGA
>A_/_H9N2|MK552625|A/chicken/Guizhou/Q1079/2018
AATTGCAGTTGGTTTGAGGAATGTGCCTTTTAGATTTAGTAGAGGACTATTTGGGGCCATAGCAGGA
>A_/_H9N2|MK552615|A/chicken/Guizhou/Q1061/2018
AATTGCAGTTGGTTTGAGGAATGTGCCTTCTAGATCTAGTAGAGGACTATTCGGGGCCATAGCAGGA
>A_/_H9N2|MK552607|A/chicken/Guizhou/Q1048/2018
AATTGCAGTTGGTTTGAGGAATGTGCCTTTTAGATTTAGTAGAGGACTATTCGGGGCCATAGCAGGA
>A_/_H9N2|MK552560|A/chicken/Ningxia/NX1146/2018
ACTTGCAGTTGGTCTGAGGAATGTGCGTTCTAGATCTAGTAGAGGACTATTCGGGGCCATAGCAGGG
>A_/_H9N2|MK552441|A/chicken/Hubei/H1353/2018
ACTCGCAGTTGGTCTGAGGAATGTGCGTTCTAGATATAGTAGAGGACTATTCGGGGCCATAGCAGGG
>A_/_H9N2|MK552434|A/chicken/Guangxi/GX1274/2018
ACTTGCAGTTGGTCTGAGCAATGTGCGTTCTAGATCTAGTAGAGGACTATTCGGGGCCATAGCAGGG
>A_/_H9N2|MK552431|A/chicken/Guangxi/GX1258/2018
ACTTGCAGTTGGTTTGAGAAATGTGCGTTCTAGATATAGTAGAGGACTATTCGGGGCCATAGCAGGG
>A_/_H9N2|MK544418|A/chicken/Anhui/A2115/2015
ACTTGCAGTTGGTCTGAGAAATGTGCTTTCTAGATCTAGTAGAGGACTATTCGGGGCCATAGCAGGG
>A_/_H9N2|MK544415|A/chicken/Anhui/A2095/2015
ACTTGCAGTTGGTCTGAGAAATGTGCATTCTAGATCTAGTAGAGGACTATTCGGGGCCATAGCAGGG
>A_/_H9N2|MK942496|A/chicken/Israel/314256/2018
GCTGGCAATCGGCCTGAGAAACGTGCATGCTAGGTCAAATAGAGGACTATTCGGAGCAATAGCCGGA
>A_/_H9N2|MK942488|A/chicken/Israel/313919/2018
GCTGGCAATCGGCCTGAGAAACGTGCATGCTAGGTCAAATAGAGGACTATTCGGAGCAATAGCTGGA
>A_/_H9N2|MK942486|A/chicken/Israel/313509/2018
GCTGGCAATCGGCCTGAGAAACGTGCATGCTAGGTCAAATAGAGGACTATTCGGAGCAATAGCTGGA
>A_/_H9N2|MK942483|A/chicken/Israel/310076/2018
GCTGGCAATCGGCCTGAGAAACGTGCATGCTAGGTCAAATAGAGGACTATTCGGAGCAATAGCTGGA
>A_/_H9N2|MK942482|A/chicken/Israel/308917/2018
GCTGGCAATCGGCCTGAGAAACGTGCATGCTAGGTCAAATAGAGGACTATTCGGAGCAATAGCTGGA
>A_/_H9N2|MK942481|A/chicken/Israel/308727/2018
GCTGGCAATCGGCCTGAGAAACGTGCATGCTAGGTCAAATAGAGGACTATTCGGAGCAATAGCTGGA
>A_/_H9N2|MK942479|A/chicken/Israel/308025/2018
GCTGGCAATCGGCCTGAGAAACGTGCATGCTAGGTCAAATAGAGGACTATTCGGAGCAATAGCTGGA
>A_/_H9N2|MK942478|A/chicken/Israel/305500/2018
GCTGGCAATCGGCCTGAGAAATGTGCATGCTAGGTCAAATAGAGGACTATTCGGAGCAATAGCTGGA
>A_/_H9N2|MK942475|A/chicken/Israel/303214/2018
GCTGGCAATCGGCCTGAGAAACGTGCATGCTAGGTCAAATAGAGGACTATTCGGAGCAATAGCTGGA
>A_/_H9N2|MK942472|A/chicken/Israel/302282/2018
GCTGGCAATCGGCCTGAGAAACGTGCATGCTAGGTCAAATAGAGGACTATTCGGAGCAATAGCTGGA
>A_/_H9N2|MK942470|A/chicken/Israel/302005/2018
GCTGGCAATCGGCCTGAGAAACGTGCATGCTAGGTCAAATAGAGGACTATTCGGAGCAATAGCTGGA
>A_/_H9N2|MK942467|A/chicken/Israel/299994/2018
GCTGGCAATCGGCCTGAGAAACGTGCATGCTAGGTCAAATAGAGGACTATTCGGAGCAATAGCTGGA
>A_/_H9N2|MK942465|A/chicken/Israel/299202/2018
ACTGGCAATCGGCCTGAGAAACGTGCATGCTAGGTCAAATAGAGGACTATTCGGAGCAATAGCTGGA
>A_/_H9N2|MK942463|A/chicken/Israel/297563/2018
GCTGGCAATCGGCCTGAGAAACGTGCATGCTAGGTCAAATAGAGGGCTATTCGGAGCAATAGCTGGA
>A_/_H9N2|MK942450|A/chicken/Israel/293830/2018
GCTGGCAATCGGCCTGAGAAACGTGCATGCTAGGTCAAATAGAGGACTATTCGGAGCAATAGCTGGA
>A_/_H9N2|MK942449|A/chicken/Israel/293697/2018
GCTGGCAATCGGCCTGAGAAACGTGCATGCTAGGTCAAATAGAGGACTATTCGGAGCAATAGCTGGA
>A_/_H9N2|MK942447|A/chicken/Israel/293542/2018
GCTGGCAATCGGCCTGAGAAACGTGCATGCTAGGTCAAATAGAGGACTATTCGGAGCAATAGCTGGA
>A_/_H9N2|MK942446|A/chicken/Israel/293087/2018
GCTGGCAATCGGCCTGAGAAACGTGCATACTAGGTCAAGTAGAGGACTATTCGGAGCAATAGCTGGA
>A_/_H9N2|MK942445|A/chicken/Israel/292894/2018
GCTGGCAATCGGCGTGAGAAACGTGCATGCTAGGTCAAATAGAGGACTATTCGGAGCAATAGCTGGA
>A_/_H9N2|MK942444|A/chicken/Israel/292871/2018
GCTGGCAATCGGCCTGAGAAACGTGCATGCTAGGTCAAATAGAGGACTATTCGGAGCAATAGCTGGA
>A_/_H9N2|MK942442|A/chicken/Israel/292862/2018
GCTGGCAATCGGCCTGAGAAACGTGCATGCTAGGTCAAATAGAGGACTATTCGGAGCAATAGCTGGA
>A_/_H9N2|MK942441|A/chicken/Israel/297119/2018
GTTGGCAATCGGCCTGAGAAACGTGCATGCTAGGTCAAATAGAGGACTATTCGGAGCAATAGCTGGA
>A_/_H9N2|MK942440|A/chicken/Israel/292611/2018
GCTGGCAATCGGCCTGAGAAACGTGCATGCTAGGTCAAATAGAGGACTATTCGGAGCAATAGCTGGA
>A_/_H9N2|MK554354|A/Duck/Jiangxi/X2256/2017
ACTTGCAGCTGGTCTGAGGAATGTGCGTTCTAGATATAGTAGAGGACTATTCGGGGCCATAGCAGGG
>A_/_H9N2|MK554348|A/chicken/Jiangxi/X2249/2017
ACTTGCAGCTGGTCTGAGGAATGTGCGTTCTAGATATAGTAGAGGACTATTCGGGGCCATAGCAGGG
>A_/_H9N2|MK554347|A/chicken/Jiangxi/X2248/2017
ACTTGCAGCTGGTCTGAGGAATGTGCGTTGTACATATAGTAGAGGACTATTCGGGGCCATAGCAGGG
>A_/_H9N2|MK554346|A/chicken/Jiangxi/X2247/2017
ACTTGCAGTTGGTCTGAGGAATGTGCGTTCTAGATATAGTAGAGGACTATTCGGGGCCATAGCAGGG
>A_/_H9N2|MK554340|A/chicken/Jiangxi/X2208/2017
ACTTGCAGTTGGTTTGAGGAATGTGCATTCTAGATCTAGTAGAGGACTATTCGGGGCCATAGCAGGG
>A_/_H9N2|MK554324|A/chicken/Jiangxi/X2171/2017
ACTTGCAGTTGGTCTGAGGAATGTGCGTTCTAGATCTAGTAGAGGACTATTCGGGGCCATAGCAGGG
>A_/_H9N2|MK554313|A/chicken/Jiangxi/X2153/2017
ACTTGCAGTTGGTCTGAGGAATGTGCGTTCTAGATCTAGTAGAGGACTATTCGGGGCCATAGCAGGG
>A_/_H9N2|MK554277|A/chicken/Jiangxi/X2058/2017
ACTTGCAGTTGGTCTGAGGAATGTGCGTTCTAGATCTAGTAGAGGACTATTCGGGGCCATAGCAGGG
>A_/_H9N2|MK554234|A/chicken/Shanghai/S2089/2017
ACTTGCAGTTGGCCTGAGGAATGTACGTTCTAGATCTAGTAGGGGACTATTCGGGGCCATAGCAGGG
>A_/_H9N2|MK554192|A/chicken/Guizhou/Q2337/2017
ACTTGCAGTTGGTCTGAGGAATGTGCGTTCTAGATCTAGTAGAGGACTATTCGGGGCCATAGCAGGG
>A_/_H9N2|MK554150|A/Duck/Guizhou/Q2222/2017
ACTCTCAGTTGGTCTGAGGAATGTACGTTGTCGATATAGTAGAGGACTATTCGGGGCCATAGCAGGG
>A_/_H9N2|MK554097|A/chicken/Ningxia/NX2146/2017
AACTGCAGTTGGTCTGAGGAATGTGCCTTCTAGATCTAGTAGAGGACTATTCGGGGCAATAGCAGGG
>A_/_H9N2|MK554087|A/Duck/Ningxia/NX2112/2017
ACTCGCAGTTGGTCTGAGGAATGTGCGTTCTAGATATAGTAGAGGACTATTCGGGGCCATAGCAGGG
>A_/_H9N2|MK554061|A/Duck/Jiangsu/J2468/2017
ACTTGCAGTTGGTCTGAGGAATGTGCGTTCTAGATCTAGTAGAGGACTATTCGGGGCCATAGCAGGA
>A_/_H9N2|MK554057|A/chicken/Jiangsu/J2462/2017
ACTTGCAGTTGGTCTGAGGAATGTGCGTTCTAGATCTAGTAGAGGACTATTCGGGGCCATAGCAGGG
>A_/_H9N2|MK554053|A/chicken/Jiangsu/J2456/2017
AATTGCAGTTGGTCTGAGGAATGTGCCTTCTAGATCTAGTAGAGGACTATTCGGGGCCATAGCAGGG
>A_/_H9N2|MK554052|A/chicken/Jiangsu/J2455/2017
AATTGCAGTTGGTCTGAGGAATGTGCCTTCTAGATCTAGTAGAGGACTATTCGGGGCCATAGCAGGG
>A_/_H9N2|MK554051|A/chicken/Jiangsu/J2454/2017
AATTGCAGTTGGTCTGAGGAATGTGCCTTCTAGATCTAGTAGAGGACTATTCGGGGCCATAGCAGGA
>A_/_H9N2|MK554040|A/chicken/Jiangsu/J2393/2017
ACTTGCAGTTGGTTTGAGGAATGTGCGTTGTAGATATAGTAGAGGACTATTTGGGGCCATAGCAGGG
>A_/_H9N2|MK554028|A/chicken/Jiangsu/J2330/2017
ACTTGCAGTTGGTCTGAGGAATGTGCGTTCTAGATATAGTAGAGGACTATTCGGGGCCATAGCAGGG
>A_/_H9N2|MK553991|A/chicken/Jiangsu/J2166/2017
ACTTGCAGTTGGTCTGAGGAATGTACGTTCTAGATATAGTAGAGGACTATTCGGGGCCATAGCAGGG
>A_/_H9N2|MK553989|A/chicken/Jiangsu/J2164/2017
ACTTGCAGTTGGTCTGAGGAATGTGCGTTCTAGATCCAGTAGAGGACTATTCGGGGCCATAGCAGGA
>A_/_H9N2|MK553987|A/chicken/Jiangsu/J2162/2017
ACTTGCAGTTGGTCTGAGGAATGTGCGTTGTAGATCTAGTAGAGGACTATTCGGGGCCATAGCAGGA
>A_/_H9N2|MK553885|A/chicken/Guangdong/G2326/2017
ACTTGCAGTTGGTCTTAGGAATGTGCGTTCTAGATCTAGTAGAGGACTATTCGGGGCCATAGCAGGG
>A_/_H9N2|MK553884|A/chicken/Guangdong/G2325/2017
ACTTGCAGTTGGTCTTAGGAATGTGCGTTGTAGATATAGTAGAGGACTATTCGGGGCCATAGCAGGG
>A_/_H9N2|MK553878|A/chicken/Guangdong/G2268/2017
ACTTGCAGTTGGTCTTAGGAATATGCGTTCTAGATCTAGTAGAGGACTATTCGGGGCCATAGCAGGG
>A_/_H9N2|MK553874|A/chicken/Guangdong/G2250/2017
ACTTGCAGTTGGTCTGAGGAATGTGCGTTCTAGATATAGTAGAGGACTATTCGGGGCCATAGCAGGA
>A_/_H9N2|MK553870|A/chicken/Guangdong/G2228/2017
ACTTGCAGTTGGTTTGAGGAATGTGCTTTCTAGATTTAGTAGAGGTCTATTCGGGGCCATAGCAGGG
>A_/_H9N2|MK553867|A/chicken/Guangdong/G2218/2017
ACTTGCAGTTGGTCTGAGGAATGTGCGTTCTAGATCTAGTAGAGGGCTATTCGGGGCCATAGCAGGG
>A_/_H9N2|MK553859|A/Duck/Guangdong/G2140/2017
AGGTGCAGTTGGTCTGAGGAATGTGCTGTGTAGATCTAGTAGAGGGCTATTCGGGGCCATAGCAGGG
>A_/_H9N2|MK553842|A/chicken/Guangdong/G2105/2017
ACTTGCAGCTGGTCTGAGGAATGTGCGTTCTAGATATAGTAGAGGACTATTCGGGGCCATAGCAGGG
>A_/_H9N2|MK553838|A/chicken/Guangdong/G2101/2017
ACTTGCAGTTGGTCTGAGGAATGTGCGTTCTAGATATAGTAGAGGACTATTCGGGGCCATAGCAGGG
>A_/_H9N2|MK553836|A/chicken/Guangdong/G2099/2017
ACTTGCAGTTGGTCTGAGGAATGTGCGTTCTAGATCTAGTAGAGGACTATTCGGGGCCATAGCAGGG
>A_/_H9N2|MK553826|A/chicken/Guangdong/G2066/2017
ACTTGCAGTTGGTCTGAGGAATGTGCGTTCTAGATATAGTAGAGGGCTATTCGGGGCCATAGCAGGA
>A_/_H9N2|MK553825|A/chicken/Guangdong/G2061/2017
ACTTGCAGTTGGTCTGAGGAATGTGCGTTCTAGATATAGTAGAGGGCTATTCGGGGCCATAGCAGGA
>A_/_H9N2|MK553824|A/Duck/Guangdong/G2041/2017
ACTTGCAGTTGGTCTGAGGAATGTGCGTTCTAGATATAGTAGAGGACTATTCGGGGCCATAGCAGGG
>A_/_H9N2|MK553658|A/Duck/Jiangxi/X2446/2018
ACTTGCAGTTGGTCTGAGGAATGTGCGTTCTAGATCTAGTAGAGGACTATTCGGGGCTATAGCAGGG
>A_/_H9N2|MK553657|A/chicken/Jiangxi/X2444/2018
ACTTGCAGTTGGTCTGAGGAATGTGCGTTCTAGATATAGTAGAGGACTATTCGGGGCTATAGCAGGG
>A_/_H9N2|MK553656|A/chicken/Jiangxi/X2442/2018
ACTTGCAGTTGGTCTGAGGAATGTGCGTTCTAGATCTAGTAGAGGACTATTCGGGGCTATAGCAGGG
>A_/_H9N2|MK553641|A/chicken/Jiangxi/X2379/2018
ACTTGCAGTTGGTCTGAGGAATGTGCATTGTAGATATAGTAGAGGACTATTCGGGGCTATAGCAGGG
>A_/_H9N2|MK553639|A/chicken/Jiangxi/X2376/2018
ACTTGCAGTTGGTCTGAGGAATGTGCAGTGTAGATCTAGTAGAGGACTATTCGGGGCTATAGCAGGG
>A_/_H9N2|MK553638|A/chicken/Jiangxi/X2375/2018
ACTTGCAGTTGGTCTGAGGAATGTGCAGTGTAGATATAGTAGAGGACTATTCGGGGCTATAGCAGGG
>A_/_H9N2|MK553636|A/chicken/Jiangxi/X2373/2018
ACTTGCAGTTGGTCTGAGGAATGTGCAGTGTAGATCTAGTAGAGGACTATTCGGGGCTATAGCAGGG
>A_/_H9N2|MK553617|A/chicken/Jiangxi/X2331/2018
ACTTGCAGTTGGTCTGAGGAATGTGCGTTCTAGATCTAGTAGAGGACTATTCGGGGCCATAGCAGGG
>A_/_H9N2|MK553583|A/chicken/Jiangxi/X2176/2018
ACTTGCAGTTGGTCTGAGGAATGTGCTTTCTAGATCCACTAGAGGACTATTCGGGGCCATAGCAGGG
>A_/_H9N2|MK553577|A/chicken/Jiangxi/X2170/2018
ACTTGCAGTTGGTCTGAGGAATGTGCGTTCTAGATCCAATAGAGGACTATTCGGGGCCATAGCAGGG
>A_/_H9N2|MK553559|A/chicken/Jiangxi/X2152/2018
ACTTGCAGTTGGTCTGAGGAATGTGCGTTCTAGATCCACTAGAGGACTATTCGGGGCCATAGCAGGG
>A_/_H9N2|MK553557|A/chicken/Jiangxi/X2149/2018
ACTTGCAGTTGGTCTGAGGAATGTGCTTTCTAGATCCAATAGAGGACTATTCGGGGCCATAGCAGGG
>A_/_H9N2|MK553550|A/chicken/Jiangxi/X2141/2018
ACTTGCAGTTGGTCTGAGGAATGTGCGTTCTAGATACAATAGAGGACTATTCGGGGCCATAGCAGGG
>A_/_H9N2|MK553513|A/chicken/Jiangxi/X2032/2018
ACTTGCAGTTGGTCTGAGGAATGTGCGTTCTAGATCCAATAGAGGACTATTCGGGGCCATAGCAGGG
>A_/_H9N2|MK553502|A/chicken/Jiangxi/X2011/2018
ACTTGCAGTTGGTCTGAGGAATGTGCTTTCTAGATCCAATAGAGGACTATTCGGGGCCATAGCAGGG
>A_/_H9N2|MK553471|A/chicken/Shanghai/S2068/2018
ACTCGCAGTAGGTCTGAGGAAGGTGCGTGGTAGATCCAGTAGAGGACTATTCGGGGCCATAGCAGGG
>A_/_H9N2|MK553464|A/chicken/Guizhou/Q2394/2018
ACTTGCAGTTGGTCTGAGGAATGTGCGTTCTAAATATAGTAGAGGATTATTTGGGGCCATAGCAGGG
>A_/_H9N2|MK553461|A/chicken/Guizhou/Q2389/2018
ACTTGCAGTTGGTCTGAGGAATGTGCGTTCTAAATATAGTAGAGGATTATTTGGGGCCATAGCAGGG
>A_/_H9N2|MK553448|A/chicken/Guizhou/Q2371/2018
ACTTGCAGTTGGTCTGAGGAATGTGCGTTCTAGATCTAGTAGAGGATTATTTGGGGCCATAGCAGGG
>A_/_H9N2|MK553435|A/chicken/Guizhou/Q2292/2018
ACTTGCAGTTGGTCTGAGGAATGTGCTTTCTAGATCTAGTAGAGGACTGTTTGGGGCCATAGCAGGG
>A_/_H9N2|MK553421|A/chicken/Guizhou/Q2270/2018
ACTTGCAGTTGGTCTAAGGAATGTGCATTCTAGATCTAGTAGAGGGCTATTCGGGGCAATAGCAGGG
>A_/_H9N2|MK553418|A/chicken/Guizhou/Q2266/2018
ACTTGCAGTTGGTCTGAGGAATGTGCTTTCTAGATCTAGTAGAGGACTATTTGGGGCCATAGCAGGG
>A_/_H9N2|MK553411|A/chicken/Guizhou/Q2257/2018
ACTTGCAGTTGGTCTGAGGAATGTGCTTTCTAGATCTAGTAGAGGACTGTTTGGGGCCATAGCAGGG
>A_/_H9N2|MK553404|A/Duck/Guizhou/Q2237/2018
ACTTGCAGTTGGTCTGAGGAATGTGCGTTCTAGATCTAGTAGAGGACTATTTGGGGCCATAGCAGGG
>A_/_H9N2|MK553403|A/chicken/Guizhou/Q2230/2018
ACTTGCAGTTGGTCTGAGGAATGTGCGTTCTAGATCTAGTAGAGGACTATTTGGGGCCATAGCAGGG
>A_/_H9N2|MK553339|A/chicken/Guizhou/Q2061/2018
ACTTGCAGTTGGTCTGAGGAATGTGCGTTCTAGATCTAGTAGAGGACTGTTTGGGGCCATAGCAGGG
>A_/_H9N2|MK553331|A/chicken/Guizhou/Q2043/2018
ACTTGCAGTTGATCTGAGGAATGTGCGTTCTAGATATAGTAGAGGATTATTTGGGGCCATAGCAGGG
>A_/_H9N2|MK553329|A/chicken/Guizhou/Q2040/2018
ACTTGCAGTTGGTCTGAGGAATGTGCGTTCTAGATATAGTAGAGGATTATTTGGGGCCATAGCAGGG
>A_/_H9N2|MK553328|A/chicken/Guizhou/Q2039/2018
ACTTGCAGTTGGTCTGAGGAATGTGCGTTCTACATATAGTAGAGGATTATTTGGGGCCATAGCAGGG
>A_/_H9N2|MK553327|A/chicken/Guizhou/Q2037/2018
ACTTGCAGTTGGTCTGAGGAATGTGCGTTCTAGATATAGTAGAGGATTATTTGGGGCCATAGCAGGG
>A_/_H9N2|MK553315|A/chicken/Guizhou/Q2010/2018
ACTTGCAGTTGGTCTGAGGAATGTGCTTTCTAGATCTAGTAGAGGATTATTTGGGGCCATAGCAGGG
>A_/_H9N2|MK553279|A/Duck/Jiangsu/J2372/2018
ACTTGCAGTTGGTCTGAGGAATGTGCGTTCTAGATCTAGTAGAGGACTATTCGGGGCCATAGCAGGA
>A_/_H9N2|MK553259|A/chicken/Jiangsu/J2323/2018
ACTTGCAGTTGGTCTGAGGAATGTGCGTTCTAGATATAGTAGAGGACTATTCGGGGCCATAGCAGGA
>A_/_H9N2|MK553257|A/chicken/Jiangsu/J2320/2018
ACTTGCAGTTGGTCTGAGGAATGTGCGTTCTAGATATAGTAGAGGACTATTCGGGGCCATAGCAGGA
>A_/_H9N2|MK553246|A/chicken/Jiangsu/J2303/2018
ACTTGCAGTTGGTCTGAGGAATGTGCGTTGTAGATATAGTAGAGGACTATTCGGGGCCATAGCAGGA
>A_/_H9N2|MK553241|A/Duck/Jiangsu/J2276/2018
ACTTGCAGTTGGTCTGAGGAATGTGCGTTCTAGATATAGTAGAGGACTATTCGGGGCCATAGCAGGA
>A_/_H9N2|MK553240|A/chicken/Jiangsu/J2274/2018
ACTTGCAGTTGGTCTGAGGAATGTGCGTTCTAGATATAGTAGAGGACTATTCGGGGCCATAGCAGGA
>A_/_H9N2|MN242766|A/chicken/Kenya/A71-1404/2017
ACTGGCAGTCGGTCTGAGAAACGTGCATGCTAGATCAAGTAGAGGACTATTCGGAGCAATAGCTGGA
>A_/_H9N2|MK240300|A/chicken/Algeria/225/2017
ACTGGCAATTGGCCTTAGAAACGTACATGCTAGGTCAAGTAGAGGACTATTCGGAGCGATAGCTGGA
>A_/_H9N2|MK240296|A/chicken/Algeria/227/2017
ACTGGCAATTGGCCTTAGAAACGTACATGCTAGGTCAAGTAGAGGACTATTCGGAGCGATAGCTGGA
>A_/_H9N2|MK240278|A/chicken/Algeria/216/2017
ACTGGCAATTGGCCTTAGAAACGTACATGCTAGGTCAAGTAGAGGACTATTCGGAGCGATAGCTGGA
>A_/_H9N2|MK240266|A/chicken/Algeria/211/2017
ACTGGCAATTGGCCTTAGAAACGTACATGCTAGGTCAAGTAGAGGACTATTCGGAGCGATAGCTGGR
>A_/_H9N2|MK240260|A/chicken/Algeria/203/2017
ACTGGCAATTGGCCTTAGAAACGTACATGCTAGGTCAAGTAGAGGACTATTCGGAGCGATAGCTGGA
>A_/_H9N2|MK240259|A/chicken/Algeria/229/2017
ACTGGCAATTGGCCTTAGAAACGTACATGCTAGGTCAAGTAGAGGACTATTCGGAGCGATAGCTGGA
>A_/_H9N2|MK240257|A/chicken/Algeria/205/2017
ACTGGCAATTGGCCTTAGAAACGTACATGCTAGGTCAAGTAGAGGACTATTCGGAGCGATAGCTGGA
>A_/_H9N2|MK240256|A/chicken/Algeria/212/2017
ACTGGCAATTGGCCTTAGAAACGTACATGCTAGGTCAAGTAGAGGACTATTCGGAGCGATAGCTGGA
>A_/_H9N2|MK240247|A/chicken/Algeria/215/2017
ACTGGCAATTGGCCTTAGAAACGTACATGCTAGGTCAAGTAGAGGACTATTCGGAGCGATAGCTGGA
>A_/_H9N2|MK240240|A/chicken/Algeria/210/2017
ACTGGCAATTGGCCTTAGAAACGTACATGCTAGGTCAAGTAGAGGACTATTCGGAGCGATAGCTGGA
>A_/_H9N2|MK553645|A/Pigeon/Jiangxi/X2385/2018
ACTTGCAGTTGGTCTGAGGAATGTGCATTGTAGATCTAGTAGAGGACTATTCGGGGCTATAGCAGGG
>A_/_H9N2|MK553643|A/Pigeon/Jiangxi/X2383/2018
ACTTGCAGTTGGTCTGAGGAATGTGCATGGTAGATCTAGTAGAGGACTATTCGGGGCTATAGCAGGG
>A_/_H9N2|MK553597|A/Pigeon/Jiangxi/X2195/2018
ACTTGCAGTTGGTCTGAGGAATGTGCGTTCTAGATCCAATAGAGGACTATTCGGGGCCATAGCAGGG
>A_/_H9N2|MK553591|A/Pigeon/Jiangxi/X2187/2018
ACTTGCAGTTGGTCTGAGGAATGTGCGTTCTAGATCCAATAGAGGACTATTCGGGGCCATAGCAGGG
>A_/_H9N2|MK553431|A/chicken/Guizhou/Q2284/2018
ACTTGCAGTTGGTCTGAGGAATGTGCTTTCTAGATCTAGTAGAGGACTGTTTGGGGCCATAGCAGGG
>A_/_H9N2|MK553043|A/Pigeon/Guangdong/G2370/2018
ACTTGCAGTTGGTATGAGGAATGTGCGTTCTAGATTTAGTAGAGGACTATTTGGGGCCATAGCAGGG
>A_/_H9N2|MK553041|A/Pigeon/Guangdong/G2368/2018
ACTCGCAGTTGGTCTGAGGAATGTGCGTTCTAGATATAGTAGAGGACTATTTGGGGCCATAGCAGGG
>A_/_H9N2|MK600853|A/Pigeon/Shanghai/S1319/2015
ACTTGCAGTTGGTCTGAGGAATGTGCGTAGTAGATCAAGTAGAGGACTATTCGGGGCCATAGCAGGG
>A_/_H9N2|MK554477|A/chicken/Xizang/XZ2279/2017
ACTTGCAGTTGGTCTGAGGAATGTGCGTTCTAGATATAGTAGAGGACTATTCGGGGCAATAGCAGGG
>A_/_H9N2|MK554447|A/chicken/Xizang/XZ2155/2017
ACTTGCAGCTGGTCTGAGGAATGTGCGTTCTAGATATAGTAGAGGACTATTCGGGGCAATAGCAGGG
>A_/_H9N2|MK554434|A/chicken/Xizang/XZ2132/2017
ACTTTCAGTTGGTCTGAGGAATGTGCGTTGTAGATATAGTAGAGGACTATTCGGGGCAATAGCAGGG
>A_/_H9N2|MK554429|A/chicken/Xizang/XZ2085/2017
ACTTGCAGCTGGTCTGAGGAATGTGCGTTGTAGATATAGTAGAGGACTATTCGGGGCAATAGCAGGG
>A_/_H9N2|MK554428|A/chicken/Xizang/XZ2083/2017
ACTCGCAGTTGGTCTGAGGAATGTGCGTTCTAGATATATTAGAGGACTATTCGGGGCAATAGCAGGG
>A_/_H9N2|MK554426|A/chicken/Xizang/XZ2068/2017
ACTCGCAGCTGGTCTGAGGAATGTGCGTTGTAGATATAGTAGAGGACTATTCGGGGCCATAGCAGGG
>A_/_H9N2|MK554425|A/chicken/Xizang/XZ2065/2017
ACTTGCAGTTGGTCTGAGGAATGTGCGTTCTAGATATAGTAGAGGACTATTCGGGGCCATAGCAGGG
>A_/_H9N2|MK554422|A/Duck/Xizang/XZ2050/2017
ACTTGCAGTTCGTCTGAGGAATGTGCGTTCTAGATATAGTAGAGGACTATTCGGGGCCATAGCAGGG
>A_/_H9N2|MK554420|A/chicken/Xizang/XZ2025/2017
ACTTGCAGTTGGTCTGAGGAATGTGCGTTCTAGATATAGTAGAGGACTATTCGGGGCAATAGCAGGG
>A_/_H9N2|MK554364|A/chicken/Jiangxi/X2276/2017
ACTTGCAGTTGGTCTGAGGAATGTGCGTTCTAGATCTAGTAGAGGACTATTCGGGGCCATAGCGGGG
>A_/_H9N2|MK554362|A/chicken/Jiangxi/X2269/2017
ACTTGCAGCTGGTCTGAGGAATGTGCGTTCTAGATATAGTAGAGGACTATTCGGTGCTATAGCAGGG
>A_/_H6N0|MW098141|A/goose/Xinjiang/12.24_WLMQXL003-O/2018
ACTTGCAGTTGGTCTGAGGAATGTKCCTTCTAGATCTARTAGAGGACTATTCGGGGCAAWAGCAGGG
>A_/_H6N0|MW098061|A/duck/Zhejiang/10.26_HZBX008-O/2018
ACTTGCAGTYGGTCTGAGGAATGTGCCTTCTAGATCTAGTAGAGGACTATTCGGRGCMAWAGCAGGN
>A_/_H6N0|MW108968|A/duck/Jiangxi/9.22_NCDZT101Z3-OC/2018
ACTTGCAGTTGGTCTGAGGAATGTGCCTTCTAGATCTAGTAGAGGACTATTCGGGGCTATAGCAGGG
>A_/_H6N0|MW108928|A/duck/Jiangxi/6.21_NCDZT2S3-OC/2018
ACTTGCAGTTGGTCTGAGGAATGTGCCTTCTAGATCTAGTAGAGGACTATTCGGGGCTATAGCAGGG
>A_/_H6N0|MW108888|A/duck/Jiangxi/5.28_NCNP17N3-OC/2018
ACTTGCAGTTGGTCTGAGGAATGTGCCTTCTAGATCTAGTAGAGGACTATTCGGGGCYATAGCAGGG
>A_/_H6N0|MW108600|A/duck/Jiangxi/10.19_NCNP86A4-OC/2018
ACTTGCAGTTGGTCTGAGGAATGTGCCTTCTAGATCTAGTAGAGGACTATTCGGGGCTATAGCAGGG
>A_/_H6N0|MW108512|A/duck/Jiangxi/09.22_NCDZT55Z3-OC/2018
ACTTGCAGTTGGTCTGAGGAATGTGCCTTCTAGATCTAGTAGAGGACTATTCGGGGCTATAGCAGGG
>A_/_H6N6|MW108056|A/duck/Hunan/1.17_YYGKK90-OC/2017
ACTTGCAGTTGGTCTGAGGAATGTGCCTTCTAGATCTAGTAGAGGACTATTCGGGGCCATAGCAGGG
>A_/_H6N6|MW106976|A/chicken/Xinjiang/12.24_WLMQXL024-O/2018
ACTTGCAGTTGGTTTGAGGAATGTGCCTTCTAGATCTAGTAGAGGGCTATTCGGCGCCATAGCAGGG
>A_/_H6N0|MW106584|A/chicken/Jiangxi/9.22_NCDZT31Z3-OC/2018
ACTTGCAGTTGGTCTGAGGAATGTGCCTTCTAGATCTAGTAGAGGACTATTCGGGGCCATAGCAGGG
>A_/_H6N6|MW106560|A/chicken/Jiangxi/7.25_NCNP58U3-OC/2018
ACTTGCAGTTGGTCTTAGGAATGTGCCTTCTAGATCTAGTAGAGGACTATTCGGGGCTATAGCAGGG
>A_/_H6N6|MW106552|A/chicken/Jiangxi/7.25_NCNP55U3-OC/2018
ACTTGCAGTTGGTCTGAGGAATGTGCCTTCTAGATCTAGTAGAGGACTATTCGGGGCTATAGCAGGG
>A_/_H6N0|MW105880|A/chicken/Jiangxi/11.27_NCDZT29C4-OC/2018
ACTTGCAGTTGGTCTGAGGAATGTGCCTTCTAGATCTAGTAGAGGACTATTCGGGGCTATAGCAGGG
>A_/_H6N0|MW105872|A/chicken/Jiangxi/11.27_NCDZT28C4-OC/2018
ACTTGCAGTTGGTCTGAGGAATGTGCCTTCTAGATCTAGTAGAGGACTATTCGGGGCTATAGCAGGG
>A_/_H6N0|MW105520|A/chicken/Jiangxi/10.19_NCDZT40A4-OC/2018
ACTTGCAGTTGGTCTRAGGAATGTGCCTTCTAGATCTAGTAGAGGACTATTCGGGGCTATAGCAGGG
>A_/_H6N8|MW104536|A/chicken/Henan/01.01_LYGL003-C/2017
ACTTGCAGTTGGTCTGAGGAATGTGCCTTCTAGATCTAGTAGAGGACTATTCGGGGCCATAGCAGGG
>A_/_H6N0|MW098381|A/duck/Hunan/5.29_YYGK80P3-OC/2018
ACTTGCAGTTGGTCTKAGGAATGTGCCTTCTAGATCYAGTAGAGGACTATTYGGGGCCATAGCAGGR
>A_/_H6N0|MW098377|A/duck/Hunan/5.29_YYGK71P3-OC/2018
ACTTGCAGTTGGTCTGAGGAATGTGCCTTCTAGATCTAGTAGAGGACTATTCGGGGCCATAGCAGGR
>A_/_H6N0|MW098349|A/duck/Hunan/4.26_YYGK85R3-OC/2018
ACTTGCAGTTGGTCTGAGGAATGTGCCTTCTAGATCTAGTAGAGGACTATTCGGGGCYATAGCAGGG
>A_/_H6N0|MW098341|A/chicken/Hunan/4.26_YYGK59R3-OC/2018
ACTTGCAGTTGGTCTGAGGAATGTGCCTTCTAGATCTAGCAGAGGACTATTCGGGGCCATAGCAGGA
>A_/_H6N0|MW098323|A/duck/Jiangxi/9.22_NCDZT93Z3-OC/2018
ACTTGCAGTTGGTCTGAGGAATGTGCCTTCTAGATCTAGTAGAGGACTATTCGGGGCTATAGCAGGG
>A_/_H6N0|MW098306|A/chicken/Jiangxi/6.21_NCDZT7S3-OC/2018
ACTTGCAGTTGGTCTGAGGAATGTGCCTTCTAGATCTAGTAGAGGACTATTCGGGGCTATAGCAGGG
>A_/_H6N0|MW098289|A/duck/Jiangxi/5.28_NCNP32N3-OC/2018
ACTTGCAGTTGGTCTGAGGAATGTGCCTTCTAGATCTAGTAGAGGACTATTCGGGGCTATAGCAGGG
>A_/_H6N0|MW098285|A/chicken/Jiangxi/5.28_NCDZT69N3-OC/2018
ACTTGCAGTTGGTCTGAGGAATGTGCCTTCTAGATCTAGTAGAGGACTATTCGGGGCCATAGCAGGR
>A_/_H6N0|MW098174|A/duck/Fujian/11.26_FZHX0163-O/2018
ACTTGCAGTYGGTCTGAGGAAYGTGCCTTCTAGRTCYAGTAGAGGACTATTCGGGGCMATAGCAGGG
>A_/_H6N0|MW098137|A/goose/Xinjiang/12.24_WLMQXL002-O/2018
ACTTGCAGTTGGTYTGAGGAATGTGCCTTCTAGATCTAGTAGAGGACTATTCGGSGCCATAGCAGGG
>A_/_H6N0|MW098131|A/chicken/Xinjiang/12.24_WLMQXL006-O/2018
ACTTGCAGTTGGTYTGAGGAATGTKCCTTCTAGATCTAGTAGAGGRCTATTCGGSGCCATAGCAGGG
>A_/_H6N0|MW098126|A/goose/Jiangsu/1.11_LYSZW002-O/2018
ACTTGCAGTTGGTCTGAGGAATGTTCCTTCTAGATCTAGTAGAGGACTATTCGGGGCCATAGCAGGR
>A_/_H6N0|MW098123|A/chicken/Yunnan/3.21_DQRT008-C/2018
ACTTGCAGTTGGTCTGAGGAATGTGCCTTCTAGATCTAGTAGAGGACTATTCGGGGCAATAGCAGGG
>A_/_H9N2|FJ190120|A/chicken/Shandong/lx929/2007
ACTGGCAGTTGGTCTAAGGAATGTGCCTGCTAGATCAAGTAGAGGACTATTTGGGGCCATAGCTGGA
>A_/_H9N2|KR002651|A/chicken/Shandong/196/2011
ACTTGCCGTTGGTCTGAGGAATGTGCCTTCTAAATCTAGTAGAGGACTATTCGGGGCCATAGCAGGA
>A_/_H9N2|GU071979|A/chicken/Iran/THLBM863/2007
ACTGGCAATCGGTCTGAGAAACGTGCCTGCTAGATCAAGTAGAGGACTATTTGGAGCCATAGCTGGA
>A_/_H9N2|MK554316|A/chicken/Jiangxi/X2160/2017
ACTTGCAGTTGGTCTGAGGAATGTGCCTTCTAGATCTAGTAGAGGACTATTCGGGGCCATAGCAGGA
>A_/_H9N2|MK554360|A/chicken/Jiangxi/X2267/2017
ACTTGCAGTTGGTCTGAGGAATGTGCCTTCTAGATATAGTAGAGGACTATTCGGGGCCATAGCAGGA
>A_/_H9N2|MT407105|A/Anas_platyrhynchos/Belgium/9313/2016
ACTGGCAGTCGGCTTGAGAAACGTGCCTGCTGCATCAAATAGAGGATTGTTTGGTGCCATAGCTGGA
>A_/_H9N2|MT407089|A/Anas_platyrhynchos/Belgium/9074/2016
ACTGGCAGTCGGCTTGAGAAACGTGCCTGCTGCATCAAATAGAGGATTGTTTGGTGCCATAGCTGGA
>A_/_H9N2|GU086233|A/duck/Korea/A174/2009
ACTGGCAGTTGGTCTAAGAAATGTGCCTGCTACATCAGGTAGAGGGTTATTTGGTGCCATAGCTGGA
>A_/_H9N2|KC817011|A/chicken/Henan/XC1/2010
ACTGGCAGTTGGTCTGAGGAATGTGCCTGCCAGATTAAGTAGAGGACTATTTGGGGCCATAGCTGGA
>A_/_H9N0|KP766759|A/chicken/Guangdong/G3485/2014
ACTTGCAGTTGGTCTGAGGAATGTGCCTTCTAGATCTAGTAGAGGACTATTCGGGGCCATAGCAGGG
>A_/_H9N2|MK600750|A/chicken/Qinghai/Q1347/2015
ACTTGCAGTTGGTTCGAGGAATGTGCCTTCTAGATCTAGTAGAGGGCTATTCGGGGCCATAGCAGGG
>A_/_H9N2|MK600744|A/chicken/Qinghai/Q1340/2015
ACTTGCAGTTGGTCTGAGGAATGTACCTTCTAGATCCAGTAGAGGACTATTCGGGGCCATAGCAGGA
>A_/_H9N2|MK600739|A/chicken/Qinghai/Q1275/2015
ACTTGCAGTTGGTTTGAGGAATGTGCCTTCTAGATCTAGTAGAGGACTATTCGGAGCCATAGCAGGA
>A_/_H9N2|MK600724|A/chicken/Qinghai/Q1195/2015
ACTTGCAGTTGGTTTGAGGAAGGATCCTTGTAGATCTAGTAGAGGACTATTCGGAGCCATAGCAGGA
>A_/_H9N2|MK600723|A/chicken/Qinghai/Q1194/2015
ACTTGCAGTTGGTTTGAGGAATGTGCCTTCTAGATCTAGTAGAGGACTATTCGGAGCCATAGCAGGA
>A_/_H9N2|MK600722|A/chicken/Qinghai/Q1189/2015
ACTTGCAGTTGGTTTGAGGAATGTGCCGTGTAGAATTAGTAGAGGACTATTCGGAGCCATAGCAGGA
>A_/_H9N2|MK600721|A/chicken/Qinghai/Q1188/2015
ACTTGCAGTTGGTTTGAGGAATGTGCCTTCTAGATTTAGTAGAGGACTATTCGGAGCCATAGCAGGA
>A_/_H9N2|MK600719|A/chicken/Qinghai/Q1186/2015
ACTTGCAGTTGGTTTGAGGAATGTGCCTTCTAGATCTAGTAGAGGACTATTCGGAGCCATAGCAGGA
>A_/_H9N2|MK600716|A/chicken/Qinghai/Q1181/2015
ACTTGCAGTTGGTTTGAGGAAGGTGCCTTGTAGATCTAGTAGAGGACTATTCGGAGCCATAGCAGGA
>A_/_H9N2|MK600715|A/chicken/Qinghai/Q1179/2015
ACTTGCAGTTGGTATGAGGAATGTGCCTTGTAGATCTAGTAGAGGACTATTCGGAGCCATAGCAGGA
>A_/_H9N2|MK600714|A/chicken/Qinghai/Q1178/2015
ACTTGCAGTTGGTTTGAGGAATGTGCCTTGTAGATCTAGTAGAGGACTATTCGGAGCCATAGCAGGA
>A_/_H9N2|MK600712|A/chicken/Qinghai/Q1175/2015
ACTTGCAGTTGGTTTGAGGAATGTGCCTTCTAGATCTAGTAGAGGACTATTCGGAGCCATAGCAGGA
>A_/_H9N2|MK600711|A/chicken/Qinghai/Q1174/2015
ACTTGCAGTTGGTTTGAGGAATGTGCCTTCTAGATCTAGTAGAGGACTATTCGGAGCCATAGCAGGA
>A_/_H9N2|MK600710|A/chicken/Qinghai/Q1173/2015
ACTTGCAGTTGGTCTGAGGAATGTGCCTTCTAGATCTAGTAGAGGACTATTCGGAGCCATAGCAGGA
>A_/_H9N2|MK600709|A/chicken/Qinghai/Q1169/2015
ACTTGCAGTTGGTTTGAGGAATGTGCCTTGTAGATCTAGTAGAGGACTATTCGGAGCCATAGCAGGA
>A_/_H9N2|MK600708|A/chicken/Qinghai/Q1168/2015
ACTTGCAGTTGGTTTGAGGAATGTGCCTTGTAGATTTAGTAGAGGACTATTCGGAGCCATAGCAGGA
>A_/_H9N2|MK600705|A/chicken/Qinghai/Q1159/2015
ACTTGCAGATGCTTTGAGGAAGGTGCCTTGTAGATCTAGTAGAGGACTATTCGGAGCCATAGCAGGA
>A_/_H9N2|MK600704|A/chicken/Qinghai/Q1158/2015
ACTTGCAGTTGGTCTGAGGAATGTGCCTTGTAGATCTAGTAGAGGACTATTCGGAGCCATAGCAGAA
>A_/_H9N2|MK600703|A/chicken/Qinghai/Q1157/2015
ACTTGCAGTTGGTCTGAGGAAGGATCCTTGTAGATCTAGTAGAGGACTATTCGGAGCCATAGCAGGA
>A_/_H9N2|MK600702|A/chicken/Qinghai/Q1156/2015
ACTTGCAGTTGGTTTGAGGAATGTGCCTTGTAGATCTAGTAGAGGACTATTCGGAGCCATAGCAGGA
>A_/_H9N2|MK600694|A/chicken/Qinghai/Q1053/2015
ACTTGCAGTTGGTTTGAGGAATGTGCCTTCTAGATCTAGTAGAGGACTATTCGGAGCCATAGCAGGA
>A_/_H9N2|MK600692|A/chicken/Qinghai/Q1047/2015
ACTTGCAGTTGGTTTGAGGAATGTGCCTTCTAGATCTAGTAGAGGACTATTCGGAGCCATAGCAGGA
>A_/_H9N2|MK600690|A/chicken/Qinghai/Q1044/2015
ACTTGCAGTTGGTTTGAGGAATGTGCCTTCTAGATCTAGTAGAGGACTATTCGGAGCCATAGCAGGA
>A_/_H9N2|MK553337|A/chicken/Guizhou/Q2049/2018
ACTTGCAGTTGGTCTGAGGAATGTGCCTTCGGGATCTAGTAGAGGACTATTCGGGGCCATAGCAGAG
>A_/_H9N2|HM008895|A/chicken/Yunnan/Honghe/2007
ATTGGCAGTCGGTCTGAGGAATGTACCTGCTAGATCAAGTAGAGGACTATTTGGAGCCATAGCTGGT
>A_/_H9N2|EU216088|A/chicken/Yunnan/Simao1/2006
ATTGGCAGTCGGTCTGAGGAATGTACCTGCTAGATCAAGTAGAGGACTATTTGGAGCCATAGCTGGT
>A_/_H9N2|EU216084|A/chicken/Yunnan/Dehong1/2007
ATTGGCAGTCGGTCTGAGGAATGTACCTGCTAGATCAAGTAGAGGACTATTTGGAGCCATAGCTGGT
>A_/_H9N2|EU216083|A/chicken/Yunnan/Chuxiong3/2007
ATTGGCAGTCGGTCTGAGGAATGTGCCTGCTAGATCAAGTAGAGGACTATTTGGAGCCATAGCTGGT
>A_/_H9N2|EU216082|A/chicken/Yunnan/Chuxiong2/2007
ATTGGCAGTCGGTCTGAGGAATGTACCTGCTAGATCAAGTAGAGGACTATTTGGAGCCATAGCTGGT
>A_/_H9N2|EU216081|A/chicken/Yunnan/Chuxiong1/2007
ATTGGCAGTCGGTCTGGGGAATGTACCTGCTAGATCAAGTAGAGGACTATTTGGAGCCATAGCTGGT
>A_/_H9N2|EU216080|A/chicken/Yunnan/BaoShan3/2007
ATTGGCAGTCGGTCTGAGGAATGTACCTGCTAGATCAAGTAGAGGACTATTTGGAGCCATAGCTGGT
>A_/_H9N2|EU216079|A/chicken/Yunnan/Baoshan2/2007
ATTGGCAGTCGGTCTGAGGAATGTACCTGCTAGATCAAGTAGAGGACTATTTGGAGCCATAGCTGGT
>A_/_H9N2|MW133971|A/White-fronted_Goose/Ukraine/Novomikhalivka_-4-23-12/2010
ACTGGCAGTTGGCTTGAGGAATGTGCCTGCTGCATCAGGTAGAGGATTGTTTGGTGCCATAGCTGGA
>A_/_H9N2|CY006018|A/Quail/Nanchang/2-0460/2000
ACTGGCAGTTGGTCTGAGGAATGTACCTGCTAGATCAAGTAGAGGACTATTTGGGGCCATAGCTGGA
>A_/_H9N2|KP415252|A/chicken/Juxian/3412/2013
ACTTGCAGTTGGCCTGAGGAATGTGCCTTCTAGATCTAGTAGAGGACTATTCGGGGCCATAGCAGGA
>A_/_H9N2|AB841272|A/muscovy_duck/Vietnam/LBM417/2013
ACTGGCAGTCGGTCTAAGGAATGTGCCTGCTAGATCAAATAGAGGACTATTTGGAGCCATAGCTGGT
>A_/_H9N2|AB836739|A/chicken/Quanh_Ninh/26/2013
ACTGGCAGTCGGTCTAAGGAATGTGCCTGCTAGATCAAGTAGAGGACTATTTGGAGCCATAGCTGGT
>A_/_H9N2|KP006641|A/duck/Shandong/TA01/2012
ACTTGCAGTTGGTCTGAGGAATGTGCCCTCTAGATCTAGTAGAGGACTATTCGGGGCCATAGCAGGA
>A_/_H9N2|MK600595|A/chicken/Guangdong/G733/2015
ACTTGCAGTTGGTCTGAGGAATGTGCCTTCTAGGTCTAGTAGGGGACTATTCGGGGCCATAGCAGGA
>A_/_H9N2|MN103697|A/chicken/China/F949/2015
ACTTGCAATTGGTCTGAGGAATGTGCCTTCTAGATCTAGTAGAGGACTATTCGGGGCCATAGCAGGA
>A_/_H9N2|MK964307|A/chicken/Viet_Nam/LS-0162/2013
ACTGGCAGTCGGTCTAAGGAATGTGCCTGCTAGATCAAGTAGAGGACTATTTGGAGCCATAGCTGGT
>A_/_H9N2|MK963772|A/chicken/Viet_Nam/QN-0205/2013
ACTGGCAGTCGGTCTAAGGAATGTGCCTGCTAGATCAAGTAGAGGACTATTTGGAGCCATAGCTGGT
>A_/_H9N2|AY206678|A/duck/Hong_Kong/644/79
ACTGGCAGTCGGTCTGAGGAATGTACCTGCTGTATCAGATAGAGGACTATTTGGTGCTATAGCTGGA
>A_/_H9N2|KM285397|A/chicken/Shandong/818/2012
ACTTGCAGTTGGTCTGAGGAATGTGCCTTCTAGATCCAGTAGAGGACTATTCGGGGCCATAGCAGGA
>A_/_H9N2|LC208500|A/duck/Japan/AQ-HE5/2015
ACTTGCAGTTGGTCTGAGGAATGTGCCTTCTAGATCTAGTAGAGGACTATTCGGGGCCATAGCAGGG
>A_/_H9N2|MK326631|A/chicken/China/G1921HA_16GD/2016
ACTTGCAGTTGGTCTGAGGAATGTGCCTTCTAGATCTAGTAGAGGACTATTCGGGGCAATAGCAGGG
>A_/_H9N2|MW106632|A/chicken/Ningxia/12.01_XXYN012-O/2016
ACTTGCAGTTGGTCTGAGGAATGTGCCTTCTAGATCTAGTAGAGGACTATTCGGGGCCATAGCAGGG
>A_/_H9N2|MW098428|A/chicken/Shandong/1.26_TAWL025-C/2019
ACTTGCAGTTGGTCTGAGGAATGTGCCTTCTAGATCTAGTAGAGGACTATTYGGGGCCATAGCAGGR
>A_/_H9N0|MW098389|A/chicken/Hunan/12.24_YYGK43E4-O/2018
ACTTGCAGTTGGTCTGAGGAATGTGCCTTCTAGATCTAGYAGAGGACTATTCGGGGCCATAGCAGGR
>A_/_H9N0|MW098290|A/duck/Jiangxi/05.28_NCNP31N3-OC/2018
ACTTGCAGTTGGTCTGAGGAATGTGCCTTCTAGATCTAGTAGAGGACTATTCGGGGCCATAGCAGGR
>A_/_H9N2|MW098255|A/chicken/Jiangxi/4.25_NCDZT51Q3-OC/2018
ACTTGCAGTTGGTCTGAGGAATGTGCCTTCTAGATCTAGTAGAGGACTATTCGGGGCNATAGCAGGR
>A_/_H9N0|MW098175|A/duck/Fujian/11.26_FZHX0180-O/2018
ACTTGCAGTCGGTCTGAGGAATGTGCCTTCTAGATCTAGTAGAGGACTATTCGGRGCAATAGCAGGG
>A_/_H9N0|MW098124|A/goose/Jiangsu/1.11_LYSZW001-O/2018
ACTTGCAGTTGGTCTGAGGAATGTTCCTTCTAGATCTAGTAGAGGACTATTCGGGGCCATAGCAGGA
>A_/_H9N0|MW098071|A/duck/Zhejiang/10.26_HZBX012-C/2018
ACTTGCAGTTGGTCTKAGGAATGTGCCTTCTAGATCYAGTAGAGGACTATTYGGGGCYATAGCAGGR
>A_/_H9N0|MW098068|A/duck/Zhejiang/10.26_HZBX004-C/2018
ACTTGCAGTTGGTCTKAGGAATGTGCCTTCTAGATCYAGYAGAGGACTATTYGGGGCYATAGCAGGR
>A_/_H9N2|JQ905259|A/chicken/Pakistan/CP/2010
ACTGGCAATCGGTCTGAGAAACGTGCCTGCTAAGTCAAGTAGAGGGCTATTTGGAGCCATAGCTGGA
>A_/_H9N2|CY093096|A/quail/Lebanon/273/2010
ACTGGCAATCGGTCTGAGAAACGTGCCTGCTAGGTCAAGTAGAGGACTATTTGGAGCCATAGCTGGA
>A_/_H9N2|CY093088|A/quail/Lebanon/272/2010
ACTGGCAATCGGTCTGAGAAACGTGCCTGCTAGGTCAAGTAGAGGACTATTTGGAGCCATAGCTGGA
>A_/_H9N2|HM008888|A/chicken/Yunnan/honghe10/2007
ACTTGCAGTTGGCCTGAGGAATGTGCCTTCTAGATCTAGTAGAGGACTATTCGGGGCCATAGCTGGA
>A_/_H9N2|EU216085|A/chicken/Yunnan/Diqing/2006
ATTGGCAGTCGGTCTGAGGAATGTGCCTGCTAGATCAAGTAGAGGACTATTTGGAGCCATAGCTGGT
>A_/_H9N2|FJ581431|A/chicken/Zhejiang/HJ/2007
ACTTGCAGTTGGTCTAAGGAATGTGCCTTCTAAATCAAGTAGAGGACTATTCGGAGCCATAGCTGGA
>A_/_H9N2|EU216092|A/chicken/Yunnan/Zhaotong/2007
ACTTGCAGTTGGCCTGAGGAATGTGCCTTCTAGATCTAGTAGAGGACTATTCGGGGCCATAGCTGGA
>A_/_H9N2|EU216090|A/chicken/Yunnan/Wenshan/2007
ACTTGCAGTTGGTCTGAGGAATGTGCCTTCTAGATCTAGTAGAGGACTATTCGGGGCCATTGCTGGA
>A_/_H9N2|EU216087|A/chicken/Yunnan/Kunming/2007
ACTTGCAGTTGGCCTGAGGAATGTGCCTTCTAGATCTAGTAGAGGACTATTCGGGGCCATAGCTGGA
>A_/_H9N2|CY038474|A/chicken/Pakistan/UDL-03/2008
ACTGGCAATCGGTCTGAGAAACGTGCCTGCTAAGTCAAGTAGAGGGCTATTTGGAGCCATAGCTGGA
>A_/_H9N4|AB455035|A/duck/Hokkaido/HY57/2005
ATTGGCAGTCGGCTTGAGGAATGTGCCTGCTGCGTCAGATAGAGGGTTGTTTGGTGCTATAGCTGGA
>A_/_H9N2|EU477249|A/Chicken/Iran/TH80/2000
ACTGGCAGTCGGTTTGAGGAACGTGCCTGCTAGATCAAGTAGAGGACTATTTGGAGCCATAGCTGGA
>A_/_H9N2|EU477248|A/Chicken/Iran/TH79/2000
ACTGGCAGTCGGTTTGAGGAACGTGCCTGCTAGATCAAGTAGAGGACTATTCGGAGCCATAGCTGGA
>A_/_H9N2|EU477247|A/chicken/Iran/TH78/1999
ACTGGCAGTCGGTTTGAGGAACGTGCCTGCTAGATCAAGTAGAGGACTATTCGGAGCCATAGCTGGA
>A_/_H9N2|EU216091|A/chicken/Yunnan/Yuxi2/2007
ACTTGCAGTTGGCCTGAGGAATGTGCCTTCTAGATCTAGTAGAGGACTATTCGGGGCCATAGCTGGA
>A_/_H9N2|EU216089|A/chicken/Yunnan/Simao3/2007
ACTTGCAGTTGGCCTGAGGAATGTGCCTTCTAGATCTAGTAGAGGACTATTCGGGGCCATAGCTGGA
>A_/_H9N2|DQ227352|A/chicken/Yunnan/Xie-1/1999
ACTGGCAGTTGGTCTGAGGAATGTGCCTGCTAGATCAAGTAGAGGACTATTTGGGGCCATAGCTGGA
>A_/_H9N2|JN540074|A/chicken/Attock/NARC-14994/2009
ACTGGCAATCGGTCTGAGAAACGTGCCTGCTAAGTCAAGTAGAGGGCTATTTGGAGCCATAGCTGGA
>A_/_H9N2|JX273551|A/chicken/Nepal/5430/2011
ACTGGCAATTGGCCTTAGAAACGTGCCTGCTAAGTCAAGTAGAGGACTATTTGGAGCTATAGCTGGT
>A_/_H9N0|JX273550|A/chicken/Nepal/2493/2009
ACTAGCAATCGGACTGAGAAACGTGCCTGCTAGGTCAAGTAGAGGGCTATTTGGAGCCATAGCTGGA
>A_/_H9N0|JX273548|A/chicken/Nepal/6cl/2010
ACTGGCAATTGGCCTTAGAAACGTGCCTGCTAAGTCAAGTAGAGGACTATTTGGAGCTATAGCTGGT
>A_/_H9N0|JX273547|A/chicken/Nepal/5cl/2010
ACTGGCAATTGGCCTTAGAAACGTGCCTGCTAAGTCAAGTAGAGGACTATTTGGAGCTATAGCTGGT
>A_/_H9N2|KF258190|A/chicken/Egypt/D7099/2013
ACTGGCAATCGGTCTGAGAAATGTGCCTGCCAGGTCAAGTAGAGGGCTATTTGGAGCCATAGCTGGA
>A_/_H9N2|KF259187|A/silkie_chicken/Wenzhou/796/2013
ACTTGCAGTTGGTCTGAGGAATGTGCCTTCTAGATCTAGTAGAGGACTATTCGGGGCCATAGCAGGG
>A_/_H9N2|KF259164|A/silkie_chicken/Wenzhou/812/2013
ACTTGCAGTTGGTCTGAGGAATGTGCCTTCTAGATCTAGTAGAGGACTATTCGGGGCCATAGCAGGG
>A_/_H9N2|KF297301|A/silkie_chicken/Wenzhou/788b/2013
ACTTGCAGTTGGTCTGAGGAATGTGCCTTCTAGATCTAGTAGAGGACTATTCGGGGCCATAGCAGGG
>A_/_H9N2|CY146660|A/duck/Hunan/S4111/2011
ACTTGCAGTTGGTCTGAGGAATGTGCCTTCTAGATCTAGTAGAGGACTATTCGGGGCCATAGCAGGA
>A_/_H9N2|KJ696534|A/chicken/Iran/Markazi/2014
ACTGGCAATCGGTCTGAGAAATGTACCTGCTAAGTCAAGTAGAGGGCTATTTGGAGCCATAGCTGGA
>A_/_H9N2|AB874675|A/duck/Chiba/1/2007
ATTGGCAGTCGGCTTGAGGAATGTGCCTGCTGCATCAGATAGAGGATTGTTTGGTGCCATAGCTGGA
>A_/_H9N2|KU042918|A/pigeon/Pakistan/25A/2015
GCTGGCAATCGGCCTGAGAAACGTGCCTGCTAAGTCAAGCAGAGGGCTATTTGGAGCCATAGCTGGA
>A_/_H9N0|KP766635|A/chicken/Anhui/A3176/2014
ATTGGCAGTCGGTCTGAGGAATGTGCCTGCTAGATCAAGTAGAGGACTATTTGGAGCCATAGCTGGT
>A_/_H9N0|KP766810|A/chicken/Guangdong/G3635/2014
ACTTGCAGTTGGTCTGAGGAATGTGCCTTCTAGATCTAGTAGAGGACTATTCGGGGCCATAGCAGGG
>A_/_H9N0|KP767004|A/chicken/Jiangsu/J3842/2014
ACTTGCAGTTGGTCTGAGGAATGTGCCTTCTAGATCTAGTAGAGGACTATTCGGGGCCATAGCAGGG
>A_/_H9N0|KP767126|A/chicken/Shanghai/S3266/2014
ACTTGCAGTTGGTCTGAGGAATGTGCCTTCTAGATCTAGTAGAGGACTATTCGGGGCCATAGCAGGG
>A_/_H9N0|KP767207|A/chicken/Shanghai/S3416/2014
ACTTGCAGTTGGTCTGAGGAATGTGCCTTCTAGATCTAGTAGAGGACTATTCGGGGCCATAGCAGGA
>A_/_H9N2|KU042910|A/chicken/Pakistan/10A/2015
GCTGGCAATCGGTCTGAGAAACGTGCCTGCTAAGTCAAGCAGAGGGCTATTTGGAGCCATAGCTGGA
>A_/_H9N2|MG720816|A/partridge/Pakistan/260/2015
GCTGGCAATCGGCCTGAGAAACGTGCCTGCTAAGTCAAGCAGAGGGCTATTTGGAGCCATAGCTGGA
>A_/_H9N0|MK774727|A/chicken/Pakistan/UVAS26/2019
GCTGGCAATCGGCCTAAGAAACGTGCCTGCTAAGTCAAGCAGAGGGCTATTTGGAGCTATAGCTGGA
>A_/_H9N0|MK766232|A/chicken/Pakistan/UVAS26/2019
GCTGGCAATCGGTCTGAGAAACGTGCCTGCTAAGTCAAGCAGAGGGCTATTTGGAGCCATAGCTGGA
>A_/_H9N2|MH180424|A/Avian/Pakistan/403/2015
GCTGGCAATCGGCCTGAGAAACGTGCCTGCTAAGTCAAGCAGAGGGCTATTTGGAGCCATAGCTGGA
>A_/_H9N2|MH180423|A/Avian/Pakistan/828/2016
GCTGGCAATCGGTCTGAGAAACGTGCCTGCTAAGTCAAACAGAGGGCTATTTGGAGCCATAGCTGGA
>A_/_H9N2|MH180422|A/Avian/Pakistan/826/2016
GCTGGCAATCGGTCTGAGAAACGTGCCTGCTAAGTCAAACAGAGGGCTATTTGGAGCCATAGCTGGA
>A_/_H9N2|MH180419|A/Avian/Pakistan/976/2015
GCTGGCAATCGGTCTGAGAAACGTGCCTGCTAAGTCAAACAGAGGGCTATTTGGAGCCATAGCTGGA
>A_/_H9N2|MH180418|A/Avian/Pakistan/951/2016
GCTGGCAATCGGTCTGAGAAACGTGCCTGCTAAGTCAAGCAGAGGGCTATTTGGAGCCATAGCTGGA
>A_/_H9N2|MH180417|A/Avian/Pakistan/827/2016
GCTGGCAATCGGTCTGAGAAACGTGCCTGCTAAGTCAAACAGAGGGCTATTTGGAGCCATAGCTGGA
>A_/_H9N2|MH180416|A/Avian/Pakistan/30/2015
GCTGGCAATCGGTCTGAGAAACGTGCCTGCTAAGTCAAGCAGAGGGCTATTTGGAGCCATAGCTGGA
>A_/_H9N2|MH180415|A/Avian/Pakistan/974/2015
GCTGGCAATCGGTCTGAGAAACGTGCCTGCTAAGTCAAGCAGAGGGCTATTTGGAGCCATAGCTGGA
>A_/_H9N2|MH180414|A/Avian/Pakistan/973/2015
GCTGGCAATCGGTCTGAGAAACGTGCCTGCTAAGTCAAGCAGAGGGCTATTTGGAGCCATAGCTGGA
>A_/_H9N2|MH180413|A/Avian/Pakistan/971/2015
GCTGGCAATCGGTCTGAGAAACGTGCCTGCTAAGTCAAGCAGAGGGCTATTTGGAGCCATAGCTGGA
>A_/_H9N2|MH180412|A/Avian/Pakistan/997/2015
GCTGGCAATCGGTCTGAGAAACGTGCCTGCTAAGTCAAGCAGAGGGCTATTTGGAGCCATAGCTGGA
>A_/_H9N2|MH180411|A/Avian/Pakistan/66/2015
GCTGGCAATCGGTCTGAGAAACGTGCCTGCTAAGTCAAGCAGAGGGCTATTTGGAGCCATAGCTGGA
>A_/_H9N2|MH180410|A/Avian/Pakistan/189/2015
GCTGGCAATCGGTCTGAGAAACGTGCCTGCTAAGTCAAGCAGAGGGCTATTTGGAGCCATAGCTGGA
>A_/_H9N2|MH180408|A/Avian/Pakistan/37/2015
GCTGGCAATCGGTCTGAGAAACGTGCCTGCTAAGTCAAGCAGAGGGCTATTTGGAGCCATAGCTGGA
>A_/_H9N2|MH180407|A/Avian/Pakistan/975/2016
GCTGGCAATCGGCCTGAGAAACGTGCCTGCTAAGTCAAGCAGAGGGCTATTTGGAGCCATAGCTGGA
>A_/_H9N2|MH180406|A/Avian/Pakistan/994/2015
GCTGGCAATCGGTCTGAGAAACGTGCCTGCTAAGTCAAGCAGAGGGCTATTTGGAGCCATAGCTGGA
>A_/_H9N2|MH180405|A/Avian/Pakistan/40/2015
GCTGGCAATCGGTCTGAGAAACGTGCCTGCTAAGTCAAGCAGAGGGCTATTTGGAGCCATAGCTGGA
>A_/_H9N2|MH180404|A/Avian/Pakistan/19/2015
GCTGGCAATCGGCCTGAGAAACGTGCCTGCTAAGTCAAGCAGAGGGCTATTTGGAGCCATAGCTGGA
>A_/_H9N2|MH180402|A/Avian/Pakistan/405/2015
ACTGGCAATCGGTCTGAGAAACGTGCCTGCTAAGTCAAGTAGAGGGCTTTTTGGAGCCATAGCTGGA
>A_/_H9N2|MH180401|A/Avian/Pakistan/411/2015
GCTGGCAATCGGTCTGAGAAACGTGCCTGCTAAGTCAAGCAGAGGGCTATTTGGAGCCATAGCTGGA
>A_/_H9N2|MH180400|A/Avian/Pakistan/980/2016
ACTGGCAATCGGTCTGAGAAACGTGCCTGCTAAGTCAAGCAGAGGGCTATTTGGAGCCATAGCTGGA
>A_/_H9N2|MH180399|A/Avian/Pakistan/979/2015
GCTGGCAATCGGTCTGAGAAACGTGCCTGCTAAGTCAAGCAGAGGGCTATTTGGAGCCATAGCTGGA
>A_/_H9N2|MH180398|A/Avian/Pakistan/978/2015
GCTGGCAATCGGTCTGAGAAACGTGCCTGCTAAGTCAAGCAGAGGGCTATTTGGAGCCATAGCTGGA
>A_/_H9N2|MH180397|A/Avian/Pakistan/982/2016
GCTGGCAATCGGCCTGAGAAACGTGCCTGCTAAGTCAAGCAGAGGGCTATTTGGAGCCATAGCTGGA
>A_/_H9N2|MH180396|A/Avian/Pakistan/977/2015
GCTGGCAATCGGTCTGAGAAACGTGCCTGCTAAGTCAAGCAGAGGGCTATTTGGAGCCATAGCTGGA
>A_/_H9N2|MH180395|A/Avian/Pakistan/409/2015
GCTGGCAATCGGCCTGAGAAACGTGCCTGCTAAGTCAAGCAGAGGGCTATTTGGAGCCATAGCTGGA
>A_/_H9N2|MH180394|A/Avian/Pakistan/805/2015
GCTGGCAATCGGTCTGAGAAACGTGCCTGCTAAGTCAAGCAGAGGGCTATTTGGAGCCATAGCTGGA
>A_/_H9N2|MH180391|A/Avian/Pakistan/202/2015
GCTGGCAATCGGCCTGAGAAACGTGCCTGCTAAGTCAAGCAGAGGGCTATTTGGAGCCATAGCTGGA
>A_/_H9N2|MH180390|A/Avian/Pakistan/151/2015
GCTGGCAATCGGTCTGAGAAACGTGCCTGCTAAGTCAAGCAGAGGGCTATTTGGAGCCATAGCTGGA
>A_/_H9N2|MH180389|A/Avian/Pakistan/34/2015
GCTGGCAATCGGCCTGAGAAACGTGCCTGCTAAGTCAAGCAGAGGGCTATTTGGAGCCATAGCTGGA
>A_/_H9N2|MH180388|A/Avian/Pakistan/22/2014
ACTGGCAATCGGTCTGAGAAACGTGCCTGCTAAGTCAAGCAGAGGGCTATTTGGAGCCATAGCTGGA
>A_/_H9N2|MH180387|A/Avian/Pakistan/851/2016
GCTGGCAATCGGTCTGAGAAACGTGCCTGCTAAGTCAAGCAGAGGGCTATTTGGAGCCATAGCTGGA
>A_/_H9N2|MH180385|A/Avian/Pakistan/441/2015
GCTGGCAATCGGTCTGAGAAACGTGCCTGCTAAGTCAAGCAGAGGGCTATTTGGAGCCATAGCTGGA
>A_/_H9N2|MH180439|A/Avian/Pakistan/998/2015
GCTGGCAATCGGTCTGAGAAACGTGCCTGCTAAGTCAAGCAGAGGGCTATTTGGAGCCATAGCTGGA
>A_/_H9N2|MH180438|A/Avian/Pakistan/996/2015
GCTGGCAATCGGTCTGAGAAACGTGCCTGCTAAGTCAAGCAGAGGGCTATTTGGAGCCATAGCTGGA
>A_/_H9N2|MH180436|A/Avian/Pakistan/412/2015
ACTGGCAATCGGTCTGAGAAACGTGCCTGCTAAGTCAAGTAGAGGGCTTTTTGGAGCCATAGCTGGA
>A_/_H9N2|MH180435|A/Avian/Pakistan/981/2015
GCTGGCAATCGGTCTGAGAAACGTGCCTGCTAAGTCAAGCAGAGGGCTATTTGGAGCCATAGCTGGA
>A_/_H9N2|MH180434|A/Avian/Pakistan/987/2016
GCTGGCAATCGGTCTGAGAAACGTGCCTGCTAAGTCAAGCAGAGGGCTATTTGGAGCCATAGCTGGA
>A_/_H9N2|MH180432|A/Avian/Pakistan/986/2015
GCTGGCAATCGGTCTGAGAAACGTGCCTGCTAAGTCAAACAGAGGGCTATTTGGAGCCATAGCTGGA
>A_/_H9N2|MH180431|A/Avian/Pakistan/984/2015
GCTGGCAATCGGTCTGAGAAACGTGCCTGCTAAGTCAAGCAGAGGGCTATTTGGAGCCATAGCTGGA
>A_/_H9N2|MH180430|A/Avian/Pakistan/908/2016
GCTGGCAATCGGTCTGAGAAACGTGCCTGCTAAGTCAAGCAGAGGGCTATTTGGAGCCATAGCTGGA
>A_/_H9N2|MH180429|A/Avian/Pakistan/845/2016
GCTGGCAATCGGTCTGAGAAACGTGCCTGCTAAGTCAAGTAGAGGGCTATTTGGAGCCATAGCTGGA
>A_/_H9N2|MH180426|A/Avian/Pakistan/632/2015
GCTGGCAATCGGTATGAGAAACGTGCCTGCTAAGTCAAGCAGAGGGCTATTTGGAGCCATAGCTGGA
>A_/_H9N0|MG966504|A/chicken/Egypt/48Ob-NRC-CU/2014
ACTGGCAATCGGTCTGAGAAATGTGCCTGCCAGGTCAAGTAGAGGGCTATTTGGAGCCATAGCTGGA
>A_/_H9N2|MG042387|A/chicken/Bangladesh/29588/2016
ACTAGCAATAGGTCTGAGAAACGTGCCTGCCAAGTCAAAGAGAGGACTATTTGGAGCCATAGCTGGA
>A_/_H9N2|MK603216|A/chicken/Kasoor/SI36/2017
GCTGGCAATCGGTCTGAGAAACGTGCCTGCTAAGTCAAGCAGAGGGCTATTTGGAGCCATAGCTGGA
>A_/_H9N2|MK979352|A/chicken/China/SY03/2012
ACTTGCAGTTGGTCTGAGGAATGTGCCATCTAGATCTAGTAGAGGACTATTCGGGGCCATAGCAGGA
>A_/_H9N2|MK979304|A/chicken/China/CY09/2014
ACTTGCAGTTGGTCTGAGGAATGTGCCTTCTAGATCTAGTAGAGGACTATTCGGGGCCATAGCAGGA
>A_/_H9N2|MN103741|A/chicken/China/H491/2017
ACTTGCAGTTGGTCTGAGGAATGTGCCTTCTAGATCTAGTAGAGGACTATTCGGGGCCATAGCAGGG
>A_/_H9N2|MH879799|A/chicken/Iraq/4/2016
ACTGGCAATCGGTCTGAGAAATGTGCCTGCCAAGTCAAGCAGAGGGCTATTTGGAGCCATAGCTGGA
>A_/_H9N2|MH105306|A/chicken/Pakistan/304/2018
GCTGGCAATCGGTCTGAGAAACGTGCCTGCTAAGTCAAGCAGAGGGCTATTTGGAGCCATAGCTGGA
>A_/_H9N2|MH105305|A/chicken/Pakistan/303/2018
GTTGGCAATCGGCCTGAGGAACGTGCCTGCTAAGTCAAGCAGAGGGCTATTTGGAGCTATAGCTGGA
>A_/_H9N2|MH105304|A/chicken/Pakistan/302/2018
GTTGGCAATCGGCCTTAGGAACGTGCCTGCTAAGTCAAGCAGAGGGCTATTTGGAGCTATAGCTGGA
>A_/_H9N2|MH105303|A/chicken/Pakistan/301/2018
GTTGGCAATCGGCCTTAGGAACGTGCCTGCTAAGTCAAGCAGAGGGCTATTTGGAGCTATAGCTGGA
>A_/_H9N2|MH105302|A/chicken/Pakistan/238/2017
GTTGGCAATCGGCCTTAGGAACGTGCCTGCTAAGTCAAGCAGAGGGCTATTTGGAGCTATAGCTGGA
>A_/_H9N2|MH105301|A/chicken/Pakistan/237/2017
GCTGGCAATCGGCCTGAGGAACGTGCCTGCTAAGTCAAGCAGAGGGCTATTTGGAGCTATAGCTGGA
>A_/_H9N2|MH105300|A/chicken/Pakistan/201/2017
GTTGGCAATCGGCCTGAGGAACGTGCCTGCTAAGTCAAGCAGAGGGCTATTTGGAGCTATAGCTGGA
>A_/_H9N2|MH930830|A/chicken/Pakistan/1108CF/2016
GCTGGCAATCGGCCTGAGAAACGTGCCTGCTAAGTCAAGCAGAGGGCTATTTGGAGCCATAGCTGGA
>A_/_H9N2|MH930828|A/chicken/Pakistan/740CF/2015
GCTGGCAATCGGTCTGAGAAACGTGCCTGCTAAGTCAAGCAGAGGGCTATTTGGGGCCATAGCTGGA
>A_/_H9N2|MH930827|A/chicken/Pakistan/540CF/2015
ACTGGCAATCGGTCTGAGAAACGTGCCTGCTAAGTCAAGTAGAGGGCTTTTTGGAGCCATAGCTGGA
>A_/_H9N2|MK159013|A/chicken/Iran/UT-Barin/2017
GCTGGCAATCGGTCTGAGAAACGTGCCTGCTAAGTCAAGCAGAGGGCTATTTGGAGCCATAGCTGGA
>A_/_H9N2|MG210367|A/chicken/Pakistan/104/2016
GCTGGCAATCGGTCTGAGAAACGTGCCTGCTAAGTCAAGCAGAGGGCTATTTGGAGCCATAGCTGGA
>A_/_H9N2|MG210366|A/chicken/Pakistan/103/2016
GTTGGCAATCGGCCTGAGGAACGTGCCTGCTAAGTCAAGCAGAGGGCTATTTGGAGCTATAGCTGGA
>A_/_H9N2|MG210365|A/chicken/Pakistan/101/2016
GTTGGCAATCGGCCTGAGGAACGTGCCTGCTAAGTCAAGCAGAGGGCTATTTGGAGCTATAGCTGGA
>A_/_H9N2|MG882009|A/chicken/Lebanon/61/2017
ACTGGCAATCGGTCTGAGAAACGTGCCCGCTAGGTCAAGTAGGGGACTATTCGGAGCCATAGCTGGA
>A_/_H9N2|MG882008|A/chicken/Lebanon/182/2017
ACTGGCAATCGGTCTGAGAAACGTGCCCGCTAGGTCAAGTAGGGGACTATTCGGAGCCATAGCTGGA
>A_/_H9N2|MG882007|A/chicken/Lebanon/503/2017
ATTGGCAATCGGTTTGAGAAACGTACCAGCTAGGTCAAGTAGGGGACTATTCGGAGCCATAGCTGGA
>A_/_H9N2|AB753217|A/African_Stonechat/Vietnam/8/2009
ACTTGCAGTTGGTCTGAGAAATGTGCCTTCTAGATCTAGTAGAGGACTATTCGGGGCCATAGCAGGA
>A_/_H9N2|AB753177|A/Chinese_Hwamei/Vietnam/38/2006
ACTGGCAATCGGTCTGAGAAACGTGCCTGCTAGATCAAGTAGAGGACTATTTGGGGCTATCGCTGGT
>A_/_H9N2|AB753213|A/Japanese_Quail/Vietnam/7/2009
ACTTGCAGTAGGTCTGAGGAATGTGCCTTCTAGATCTAGTAGAGGACTATTCGGGGCCATAGCTGGA
>A_/_H9N2|KC768041|A/duck/Shanghai/C164/2009
ACTTGCAGTTGGTCTGAGGAATGTGCCTTCTAGATCTAGTAGAGGGCTATTCGGAGCCATAGCAGGG
>A_/_H9N2|KC768040|A/duck/Shanghai/C163/2009
ACTTGCAATTGGTCTGAGAAATGTGCCTTCTAGATCTAGTAGAGGGCTATTCGGAGCCATAGCAGGG
>A_/_H9N2|KC768039|A/duck/Shanghai/C60/2007
ACTTGCAGTTGGTCTGAGAAATGTGCCTTCTAGATCTAGTAGAGGACTATTCGGGGCCATAGCAGGA
>A_/_H9N2|KC693645|A/white-fronted_goose/Korea/20-36/2007
ATTGGCAGTCGGTTTGAGGAATGTACCTGCCGCATCAGATAGAGGGCTGTTTGGTGCGATAGCTGGA
>A_/_H9N2|KC464598|A/brambling/Beijing/16/2012
ACTTGCAGTTGGTCTGAGGAATGTGCCTTCTAGATCTAGTAGAGGACTATTCGGGGCCATAGCAGGA
>A_/_H9N2|CY133633|A/northern_shoveler/Arkansas/11OS386/2011
ATTAGCAGTCGGTCTGAGAAATGTACCTGCCGTATCAGATAGAGGGCTATTTGGTGCTATAGCTGGA
>A_/_H9N2|CY133373|A/mallard/Missouri/10OS4670/2010
ACTAGCAGTCGGTCTGAGAAATGTACCTGCTGTATCAGATAGAGGACTATTTGGTGCTATAGCTGGA
>A_/_H9N2|CY130453|A/mallard/Interior_Alaska/10BM02980R0/2010
ATTAGCGGTCGGTCTGAGAAATGTACCTGCCGTATCAGATAGAGGACTATTTGGTGCTATAGCTGGA
>A_/_H9N2|KC209500|A/wild_bird/Korea/8G39/2005
ATTGGCAGTTGGTTTGAGGAATGTACCTGCTGCATCAGATAGAGGGCTGTTTGGTGCTATAGCTGGA
>A_/_H9N2|KC162234|A/baikal_teal/Xianghai/421/2011
ACTGGCAGTCGGCTTGAGGAATGTGCCTGCTGCATCAGATAGAGGATTGTTTGGTGCCATAGCTGGA
>A_/_H9N2|CY116620|A/mallard/Portugal/99006/2009
ACTGGCAGTCGGCTTGAGGAATGTGCCTGCTGCATCGGATAGAGGATTGTTTGGTGCCATAGCTGGA
>A_/_H9N2|CY116618|A/mallard/Portugal/99005/2009
ACTGGCAGTCGGCTTGAGGRATGTGCCTGCTGCATCGGATAGAGGATTGTTTGGTGCCATAGCTGGA
>A_/_H9N2|CY116616|A/mallard/Portugal/99002/2009
ACTGGCAGTCGGCTTGAGGAATGTGCCTGCTGCATCGGATAGAGGATTGTTTGGTGCCATAGCTGGA
>A_/_H9N2|CY116614|A/mallard/Portugal/83660/2009
ACTGGCAGTCGGCTTGAGGAATGTGCCTGCTGCATCGGATAGAGGATTGTTTGGTGCCATAGCTGGA
>A_/_H9N2|JX912985|A/chicken/Egypt/D4905B/2012
ACTGGCAATCGGTCTGAGAAATGTGCCTGCCAGGTCAAGTAGAGGACTATTTGGAGCCATAGCTGGA
>A_/_H9N2|JX912984|A/chicken/Egypt/D4907A/2012
ACTGGCAATCGGTCTGAGAAATGTGCCTGCCAGGTCAAGTAGAGGACTATTTGGAGCCATAGCTGGA
>A_/_H9N2|JX294923|A/chicken/Iran/AGH-B4/2012
ACTGGCAATCGGTTTGAGAAACGTGCCTGCTAAGTCAAGCAGAGGGCTATTTGGGGCCATAGCTGGA
>A_/_H9N2|JX294922|A/chicken/Iran/AGH-B3/2012
ACTGGCAATCGGTTTGAGAAACGTGCCTGCTAAGTCAAGCAGAGGGCTATTTGGGGCCATAGCTGGA
>A_/_H9N2|JX294921|A/chicken/Iran/AGH-B2/2012
ACTGGCAATCGGTTTGAGAAACGTGCCTGCTAAGTCAAGCAGAGGGCTATTTGGGGCCATAGCTGGA
>A_/_H9N2|JX294920|A/chicken/Iran/AGH-B1/2012
ACTGGCAATCGGTTTGAGAAACGTGCCTGCTAAGTCAAGCAGAGGGCTATTTGGGGCCATAGCTGGA
>A_/_H9N2|CY125758|A/northern_shoveler/Interior_Alaska/10BM16764R0/2010
ATTAGCGGTCGGTCTGAGAAATGTACCTGCCGTATCAGATAGAGGACTATTTGGTGCTATAGCTGGA
>A_/_H9N2|CY125750|A/northern_pintail/Interior_Alaska/10BM14807R2/2010
ATTAGCGGTCGGTCTGAGAAATGTACCTGCCGTATCAGATAGAGGACTATTTGGTGCTATAGCTGGA
>A_/_H9N2|JX456179|A/chicken/Iran/SS5/2009
ACTGGCAATCGGTCTGAGAAACGTGCCTGCTAGATCAAGTAGAGGACTATTTGGAGCCATAGCTGGA
>A_/_H9N2|JX456182|A/chicken/Iran/SS8/2011
ACTGGCAATCGGTTTGAGAAACGTGCCTGCTAAATCAAGTAGAGGACTATTTGGGGCCATAGCTGGA
>A_/_H9N2|JX456181|A/chicken/Iran/SS7/2011
ACTGGCAATCGGTTTGAGAAACGTGCCTGCTAAGTCAAGTAGAGGACTATTTGGGGCCATAGCTGGA
>A_/_H9N2|JX456180|A/chicken/Iran/SS6/2010
ACTGGCAATCGGTTTGAGAAACGTGCCTGCTAGGTCAAGTAGAGGACTATTTGGGGCCATAGCTGGA
>A_/_H9N2|JX456178|A/chicken/Iran/SS4/2009
ACTGGCAATCGGTCTGAGAAACGTGCCTGCTAGATCAAGTAGAGGACTATTTGGAGCCATAGCTGGA
>A_/_H9N2|JX456177|A/chicken/Iran/SS3/2008
ACTGGCAATCGGTCTGAGAAACGTGCCTGCTAGATCAAGTAGAGGACTATTTGGAGCCATAGCTGGA
>A_/_H9N2|JX437685|A/egret/Hunan/1/2012
ATTGGCAGTCGGTTTGAGGAATGTACCTGCCGCATCAGATAGAGGGCTGTTTGGTGCTATAGCTGGA
>A_/_H9N1|JX273568|A/teal/Northern_Ireland/14567-10-5257/2007
ACTGGCAGTCGGCTTGAGGAATGTGCCTGCTGCATCAGATAGAGGATTATTTGGTGCCATAGCTGGA
>A_/_H9N2|JX273567|A/mallard/Finland/Li13384/2010
ACTGGCAGTCGGCTTGAGGAATGTGCCTGCTGCATCAGATAGAGGATTGTTTGGTGCCATAGCTGGA
>A_/_H9N2|JX273566|A/mallard/England/7798-6499/2006
ATTGGCGGTCGGTTTGAGGAATGTGCCTGCTGCATCAGATAGGGGACTGTTTGGTGCTATAGCTGGA
>A_/_H9N9|JX273565|A/knot/England/497/2002
ACTGGCGGTCGGTCTGAGGAATGTGCCTGCTGCATCAGATAGAGGGCTGTTTGGTGCTATAGCTGGA
>A_/_H9N2|JX273570|A/turkey/Netherlands/11015452/2011
ACTGGCAGTCGGCTTGAGGAATGTGCCTGCTGCATCAAATAGAGGATTGTTTGGTGCCATAGCTGGA
>A_/_H9N2|JN828570|A/quail/Egypt/113413v/2011
ATTGGCAATCGGTCTGAGAAATGTGCCTGCCAGGTCAAGTAGAGGGCTATTTGGAGCCATAGCTGGA
>A_/_H9N2|JF916721|A/duck/Fujian/MH/2003
ACTGGCAGTTGGTCTAAGGAATGTGCCTGCTAGATCAAGTAGAGGACTATTTGGGGCCATAGCTGGA
>A_/_H9N2|JF916713|A/Muscovy_duck/Fujian/CL/1997
ACTGGCAGTTGGTCTAAGGAATGTGCCTGCTAGATCAAGTAGAGGACTATTTGGGGCCATAGCTGGA
>A_/_H9N2|JQ970437|A/chicken/Iran/N102/2011
ACTGGCAATCGGTTTGAGAAACGTGCCTGCTAAGTCAAGTAGAGGACTATTTGGGGCCATAGCTGGA
>A_/_H9N2|JQ970436|A/chicken/Iran/N101/2011
ACTGGCAATCGGTTTGAGAAACGTGCCTGCTAAGTCAAGTAGAGGACTATTTGGGGCCATAGCTGGA
>A_/_H9N2|JQ906551|A/chicken/Egypt/12186F-9/2012
ATTGGCAATCGGTCTGAGAAATGTGCCTGCCAGATCAAGTAGAGGGCTATTTGGAGCCATAGCTGGA
>A_/_H9N2|JQ906555|A/chicken/Egypt/115636V/2011
ATTGGCAATCGGTCTGAGAAATGTGCCTGCCAGGTCAAGTAGAGGGCTATTTGGAGCCATAGCTGGA
>A_/_H9N2|JQ906554|A/chicken/Egypt/115617V/2011
ACTGGCAATCGGTCTGAGAAATGTGCCTGCCAGATCAAGTAGAGGGCTATTTGGAGCCATAGCTGGA
>A_/_H9N2|JQ906552|A/chicken/Egypt/114915V/2011
ACTGGCAATCGGTCTGAGAAATGTGCCTGCCAGATCAAGTAGAGGGCTATTTGGAGCCATAGCTGGA
>A_/_H9N2|JQ770143|A/chicken/Zhejiang/XBF12/2011
ACTTGCAGTTGGTCTGAGGAATGTGCCTTCTAGATCTAGTAGAGGACTATTCGGGGCCATAGCAGGA
>A_/_H9N2|JQ770142|A/chicken/Zhejiang/ZGPL12/2011
ACTTGCAGTTGGTCTGAGGAATGTGCCTTCTAGATCTAGTAGAGGACTATTCGGGGCCATAGCAGGA
>A_/_H9N2|JQ770141|A/chicken/Guangdong/SQL10/2011
ATTGGCAGTCGGTCTGAGGAATGTGCCTGCTAGATCAAGTAGAGGACTATTTGGAGCCATAGCTGGT
>A_/_H9N2|JQ770140|A/chicken/Guangdong/LYH12/2011
ATTGGCAGTCGGTCTGAGGAATGTGCCTGCTAAATCAAGTAGAGGACTATTTGGAGCCATAGCTGGT
>A_/_H9N2|JQ770139|A/chicken/Zhejiang/DJR12/2011
ACTTGCAGTTGGTCTGAGGAATGTGCCTTCTAGATCTAGTAGAGGACTATTCGGGGCCATAGCAGGA
>A_/_H9N2|JQ770138|A/chicken/Zhejiang/SYP12/2011
ACTTGCAGTTGGACTGAGGAATGTGCCTTCTAGATCTAGTAGAGGACTATTCGGGGCCATAGCAGGA
>A_/_H9N2|JQ770137|A/chicken/Guangdong/CYH12/2011
ACTGGCAGTCGGTCTGAGGAATGTGCCTGCTAGATCAAGTAGAGGACTATTTGGAGCCATAGCTGGT
>A_/_H9N2|JQ770136|A/chicken/Guangdong/LFQ12/2011
ATTGGCAGTCGGTCTGAGGAATGTGCCTGCTAGATCAAGTAGAGGACTATTTGGAGCCATAGCTGGT
>A_/_H9N2|JQ770135|A/chicken/Guangdong/SJS12/2011
ATTGGCAGTCGGTCTGAGGAATGTGCCTGCTAGATCAAGTAGAGGACTATTTGGAGCCATAGCTGGT
>A_/_H9N2|JQ770134|A/chicken/Guangdong/LWZ11/2011
ATTGGCAGTCGGTCTGAGGAATGTGCCTGCTAGATCAAGTAGAGGACTATTTGGAGCCATAGCTGGT
>A_/_H9N2|JQ770133|A/chicken/Guangdong/LJT12/2011
ATTGGCAGTCGGTCTGAGGAATGTGCCTGCTAGATCAAGTAGAGGACTATTTGGAGCCATAGCTGGT
>A_/_H9N2|JQ770132|A/chicken/Guangdong/SYX12/2011
ATTGGCAGTCGGTCTGAGGAATGTGCCTGCTAGATCACGTAGAGGACTATTTGGAGCCATAGCTGGT
>A_/_H9N2|JQ770131|A/chicken/Guangdong/ZW12/2011
ATTGGCAGTCGGTCTGAGGAATGTGCCTGCTAGATCAAGTAGAGGACTATTTGGAGCCATAGCTGGT
>A_/_H9N2|JQ770130|A/chicken/Guangxi/LYY12/2011
ATTGGCAGTCGGTCTGAGGAATGTGCCTGCTAGATCAAGTAGAGGACTATTTGGAGCCATAGCTGGT
>A_/_H9N2|JQ770129|A/chicken/Hunan/JYZ11/2011
ACTTGCAGTTGGTCTGAGGAATGTGCCTTCTAGATCTAGTAGAGGACTATTCGGGGCCATAGCAGGA
>A_/_H9N2|JQ770128|A/chicken/Zhejiang/FXK12/2011
ACTTGCAGTTGGTCTGAGGAATGTGCCTTCTAGATCTAGTAGAGGATTATTCGGGGCCATAGCAGGA
>A_/_H9N2|JQ770127|A/chicken/Zhejiang/FYQ12/2011
ACTTGCAGTTGGTCTGAGGAATGTGCCTTCTAGATCTAGTAGAGGACTATTCGGGGCCATAGCAGGA
>A_/_H9N2|JQ770126|A/chicken/Zhejiang/HGH12/2011
ACTTGCAGTTGGTCTGAGGAATGTGCCTTCTAGATCTAGTAGAGGACTGTTCGGAGCCATAGCAGGA
>A_/_H9N2|JQ770125|A/chicken/Zhejiang/KHZ12/2011
ACTTGCAGTTGGTCTGAGGAATGTGCCTTCTAGATCTAGTAGAGGACTATTCGGGGCCATAGCAGGA
>A_/_H9N2|JQ770124|A/chicken/Zhejiang/WXQ12/2011
ACTTGCAGTTGGTCTGAGAAATGTGCCTTCTAGATCTAGTAGAGGACTATTCGGAGCCATAGCAGGA
>A_/_H9N2|CY111590|A/rosy-billed_pochard/Argentina/CIP051-559/2007
GTTAGCAGTTGGTTTGAGGAATGTACCTGCTGCATCGAATAGAGGATTATTCGGTGCTATAGCCGGA
>A_/_H9N2|JQ710463|A/chicken/Shandong/YB06/2006
ACTGGCAGTTGGTCTGAGGAATGTGCCTGCTAGATCAAGTAGAGGACTATTCGGGGCCATAGCTGGA
>A_/_H9N2|JQ710462|A/chicken/Shandong/BZ02/2002
ACTGGCAGTTGGTCTGAGGAATGTGCCTGCTAGATCAAGTAGAGGACTATTTGGGGCCATAGCTGGA
>A_/_H9N2|CY110928|A/chicken/Egypt/S4456B/2011
ATTGGCAATCGGTCTGAGAAATGTGCCTGCCAAATCAAGTAGAGGGCTATTTGGAGCCATAGCTGGA
>A_/_H9N2|CY110927|A/chicken/Egypt/S4454E/2011
ATTGGCAATCGGTCTGAGAAATGTGCCTGCCAAATCAAGTAGAGGGCTATTTGGAGCCATAGCTGGA
>A_/_H9N2|CY110925|A/chicken/Egypt/S4454B/2011
ATTGGCAATCGGTCTGAGAAATGTGCCTGCCAAATCAAGTAGAGGGCTATTTGGAGCCATAGCTGGA
>A_/_H9N1|JQ609664|A/chicken/England/1415-51184/2010
ATTAGCAGTCGGTCTGAGGAATGTGCCTGCTGCATCAGATAAGGGACTGTTTGGTGCCATAGCTGGA
>A_/_H9N2|JQ440373|A/chicken/Egypt/114940v/2011
ATTGGCAATCGGTCTGAGAAATGTGCCTGCCAGATCAAGTAGAGGGCTATTTGGAGCCATAGCTGGA
>A_/_H9N2|JQ356874|A/chicken/Zhejiang/611/2011
ACTCGCAGTTGGTCTGAGGAATGTGCCTTCTAGATCTAGTAGAGGACTATTCGGGGCCATAGCAGGA
>A_/_H9N2|JQ356873|A/chicken/Zhejiang/607/2011
ACTTGCAGTTGGTCTGAGGAATGTGCCTTCTAGATCTAGTAGAGGACTATTCGGAGCCATAGCAGGA
>A_/_H9N2|JQ356872|A/chicken/Zhejiang/329/2011
ACTTGCAGTTGGTCTGAGGAATGTGCCTTCTAGATCTAGTAGAGGACTATTCGGGGCCATAGCAGGA
>A_/_H9N2|JQ344328|A/duck/Malaysia/91/1997
ACTAGCAGTCGGTCTGAGGAACGTACCTGCTATATCAAATAGAGGACTATTTGGTGCTATAGCTGGA
>A_/_H9N2|JQ344326|A/duck/Malaysia/20/1998
ACTAGCAGTCGGCCTGAGGAACGTACCTGCTATATCAAATAGAGGACTATTTGGTGCCATAGCTGGA
>A_/_H9N9|CY101224|A/shorebird/Delaware_Bay/260/1996
ATTAGCAGTCGGTTTGAGGAATGTGCCTGCTGCATCGAATAGGGGATTATTTGGCGCTATAGCCGGA
>A_/_H9N2|CY101323|A/shorebird/Delaware_Bay/73/2003
ACTGGCAATCGGTCTGAGGAATGTGCCTGCTGCATCAGATAGGGGACTATTTGGTGCCATAGCTGGA
>A_/_H9N5|CY101390|A/laughing_gull/Delaware_Bay/2718/1987
ACTGGCAGTCGGTTTAAGGAATGTACCTGCTGTATCAGATAGAGGGCTGTTTGGTGCTATAGCTGGA
>A_/_H9N5|CY101398|A/ruddy_turnstone/Delaware_Bay/2774/1987
ACTGGCAGTCGGTTTAAGGAATGTACCTGCTGTATCAGATAGAGGGCTGTTTGGTGCTATAGCTGGA
>A_/_H9N5|CY101406|A/ruddy_turnstone/Delaware_Bay/2795/1987
ACTGGCAGTCGGTTTAAGGAATGTACCTGCTGTATCAGATAGAGGGCTGTTTGGTGCTATAGCTGGA
>A_/_H9N5|CY101414|A/ruddy_turnstone/Delaware_Bay/2830/1987
ACTGGCAGTCGGTTTAAGGAATGTACCTGCTGTATCAGATAGAGGGCTGTTTGGTGCTATAGCTGGA
>A_/_H9N9|CY101507|A/ruddy_turnstone/Virginia/2297/1988
ACTGGCAGTCGGTTTAAGGAATATACCTGCTGTATCAGATAGGGGGCTGTTTGGTGCTATAGCTGGA
>A_/_H9N9|CY101539|A/laughing_gull/Delaware/2971/1988
ACTGGCAGTCGGTTTAAGGAATATACCTGCTGTATCAGATAGAGGGCTGTTTGGTGCTATAGCTGGA
>A_/_H9N7|CY102188|A/shorebird/Delaware_Bay/31/1996
ATTAGCAGTCGGTTTGAGGAATGTGCCTGCTGCATCGAATAGGGGATTATTTGGCGCTATAGCCGGA
>A_/_H9N7|CY102532|A/ruddy_turnstone/Delaware_Bay/261/1999
ATTGGCAGTCGGCCTTAGGAATGTGCCTGCTGCATCAGATAGAGGGCTGTTTGGTGCCATAGCTGGA
>A_/_H9N7|CY102633|A/shorebird/Delaware_Bay/277/2000
ATTGGCAGTCGGTCTGAGGAATGTACCTGCTGCATCAAATAGAGGACTGTTTGGTGCTATAGCTGGA
>A_/_H9N2|CY102728|A/shorebird/Delaware_Bay/127/2003
ACTGGCAATCGGTCTGAGGAATGTGCCTGCTGCATCAGATAGGGGACTATTTGGTGCCATAGCTGGA
>A_/_H9N5|CY102736|A/shorebird/Delaware_Bay/246/2003
ACTGGCAATCGGTCTGAGGAATGTGCCTGCTGCATCAGATAGGGGACTATTTGGTGCCATAGCTGGA
>A_/_H9N1|CY102744|A/shorebird/Delaware_Bay/283/2003
ACTGGCAATCGGTCTGAGGAATGTGCCTGCTGCATCAGATAGGGGACTATTTGGTGCCATAGCTGGA
>A_/_H9N2|CY102999|A/sanderling/Delaware_Bay/449/2006
ACTGGCAATCGGTCTGAGAAATGTGCCTGCTGCATCAGATAGGGGACTATTTGGTGCCATAGCTGGA
>A_/_H9N2|GU121382|A/black-billed_magpie/Guangxi/29/2005
ACTGGCAGTTGGTCTGAGGAATGTGCCTGCCAGAGCAAGTAGAGGACTATTTGGGGCCATAGCTGGA
>A_/_H9N2|HM590762|A/black-billed_magpie/Guangxi/30/2005
ACTGGCAGTTGGTCTGAGGAATGTGCCTGCCAGAGCAAGTAGAGGACTATTTGGGGCCATAGCTGGA
>A_/_H9N2|HM590770|A/black-billed_magpie/Guangxi/31/2005
ACTGGCAGTTGGTCTGAGGAATGTGCCTGCCAGAGCAAGTAGAGGACTATTTGGGGCCATAGCTGGA
>A_/_H9N2|JN646748|A/chicken/Iran/EBGV-88/2010
ACTGGCAATCGGTTTGAGAAACGTTCCTGCTAAGTCAAGTAGAGGACTATTTGGGGCCATAGCTGGA
>A_/_H9N2|JN381626|A/chicken/Henan/A3/1998
ATTGGCAGTTGGTCTGAGGAATGTGCCTGCTAGATCAAGTAGAGGACTATTTGGAGCCATAGCTGGA
>A_/_H9N2|JF715008|A/chicken/Fujian/G9/2009
ACTTGCGGTTGGTCTGAGGAATGTGCCTTCTAGATCTAGTAGAGGACTATTTGGGGCCATAGCTGGA
>A_/_H9N2|JF715007|A/chicken/Zhejiang/Q1D4/2010
ACTTGCAGTTGGTCTGAGGAATGTGCCTTCTAGATCTAGTAGGGGACTATTCGGGGCCATAGCAGGA
>A_/_H9N2|JF715006|A/chicken/Jiangsu/Q3/2010
ACTCGCAGTTGGTCTGAGGAATGTGCCTTCTAGATCTAGTAGAGGACTATTCGGGGCCATAGCAGGA
>A_/_H9N2|JF745931|A/mallard/PT/27972-B139/2007
ACTGGCAGTCGGCTTGAGGAATGTGCCTGCTGCATCAGATAGAGGATTGTTTGGTGCCATAGCTGGG
>A_/_H9N1|AB569567|A/pelican/Zambia/13/2009
ACTGGCAGTCGGCTTGAGGAATGTGCCTGCTGTATCAGATAGAGGATTGTTTGGTGCCATAGCTGGA
>A_/_H9N2|FN600118|A/mallard/Iran/T370/2007
ACTGGCAGTTGGCTTGAGGAATGTGCCTGCTGCATCAGATAGAGGATTGTTTGGTGCCATAGCTGGA
>A_/_H9N2|FN600117|A/mallard/Iran/T366/2007
ACTGGCAGTTGGCTTGAGGAATGTGCCTGCTGCATCAGATAGAGGATTGTTTGGTGCCATAGCTGGA
>A_/_H9N2|FN600115|A/garganey/Iran/K8/2003
ACTGGCAGTAGGGTTGAGGAACGTGCCTGCTAGATCAAGTAGAGGACTATTCGGAGCCATAGCTGGA
>A_/_H9N1|CY077174|A/shorebird/Delaware/554/2007
ACTGGCAATCGGTCTGAGAAATGTGCCTGCTGCATCAGATAGGGGACTATTTGGTGCCATAGCTGGA
>A_/_H9N2|HQ326722|A/chicken/Shandong/1/2008
ACTGGCAGTTGGTCTGAGGAATGTGCCTGCTAGATCAAGTAGAGGACTATTTGGGGCCATAGCTGGA
>A_/_H9N2|HQ117886|A/chicken/Guangxi/KMIII/1999
ACTGGCAGTGGGTCTGAGGAATGTGCCTGCTAGATCAAGTAGAGGACTATTTGGGGCCATAGCTGGA
>A_/_H9N2|HM136574|A/Eurasian_wigeon/Netherlands/4/2005
ATTGGCGGTCGGTTTGAGGAATGTGCCTGCTGCATCAGATAGGGGACTGTTTGGTGCTATAGCTGGA
>A_/_H9N2|CY068643|A/chicken/Chandigarh/2048/2003
ACTGGCAATCGGTCTGAGAAACGTGCCTGCTAGGTCAAGTAGAGGACTATTTGGAGCCATAGCTGGA
>A_/_H9N2|HM773441|A/chicken/Yangzhou/YZ/2000
ATTGGCAGTTGGTCTGAGGAATGTGCCTGCTAGATCAAGTAGAGGACTATTTGGAGCCATAGCCGGA
>A_/_H9N2|HM773440|A/chicken/Shandong/S2/2005
ACTTGCAGTTGGTCTGAGGAATGTTCCTTCTAGATCTAGTAGAGGACTATTCGGGGCCATAGCTGGA
>A_/_H9N2|HM773439|A/chicken/Shandong/LY/2008
ATTGGCAGTTGGTCTGAGGAATGTGCCTGCTAGATCAAGTAGAGGACTATTTGGAGCCATAGCTGGA
>A_/_H9N2|HM773438|A/chicken/Shandong/LW/1999
ATTGGCAGTTGGTCTGAGGAATGTGCCTGCTAGATCAAGTAGAGGACTATTTGGAGCCATAGCTGGA
>A_/_H9N2|HM773437|A/chicken/Shandong/JN/1999
ACTTGCAGTTGGTCTGAGGAATGTGCCTTCTAGATCTAGTAGAGGACTATTCGGGGCCATAGCAGGA
>A_/_H9N2|HM773436|A/chicken/Shandong/JN5/2005
ACTGGCAGTTGGTTTGAAGAATGTGCCTGCTAGATCAAGTAGAGGACTATTTGGGGCCATAGCTGGA
>A_/_H9N2|HM773435|A/chicken/Shandong/JN4/2005
ACTGGCAGTTGGTCTGAGGAATGTGCCTGCTAGATCAAGTAGAGGACTATTTGGGGCCATAGCTGGA
>A_/_H9N2|HM773434|A/chicken/Shandong/BD/2009
ATTGGCAGTTGGTCTGAGGAATGTGCCTGCTAGATCAAGTAGAGGACTATTTGGAGCCATAGCTGGA
>A_/_H9N2|HM773433|A/chicken/Guangzhou/GZ/2005
ATTGGCAGTTGGTCTGAGGAATGTGCCTGCTAGATCAAGTAGAGGACTATTTGGAGCCATAGCCGGA
>A_/_H9N2|GU086235|A/chicken/Korea/A170/2009
ACTGGCAGTTGGTCTAAGAAATGTGCCTGCTACATCAGGTAGAGGGTTATTTGGTGCCATAGCTGGA
>A_/_H9N2|GU086234|A/chicken/Korea/A146/2009
ACTGGCAGTTGGTCTAAGAAATGTGCCTGCTACATCAGGTAGAGGGTTATTTGGTGCCATAGCTGGA
>A_/_H9N2|HM751194|A/chicken/Shandong/SG2/2009
ACTTGCAGTCGGTCTGAGAAATGTACCTTCTAGATCTAGTAGAGGGCTATTCGGGGCCATAGCAGGA
>A_/_H9N2|HM751186|A/chicken/Shandong/SG1/2009
ACTTGCAGTTGGTCTGAGAAATGTGCCTTCTAGATCTAGTARAGGACTATTCGGGGCCATAGCAGGA
>A_/_H9N2|HM751154|A/chicken/Shandong/PD/2009
ACTTGCAGTTGGTCTGAGAAATGTGCCTTCTAGATCTAGTAGAGGACTATTCGGGGCCATAGCAGGA
>A_/_H9N2|GQ202036|A/chicken/Hebei/Y2/2009
ATTGGCAGTTGGGCTGAGGAATGTGCCTGCTAGATCAAGTAGAGGACTATTTGGGGCTATAGCTGGA
>A_/_H9N2|GQ202056|A/chicken/Hebei/A/2007
ATTGGCAGTTGGGCTGAGGAATGTGCCTGCTAGATCAAGTAGAGGACTATTTGGGGCTATAGCTGGA
>A_/_H9N2|FJ534538|A/chicken/Henan/1.2/2008
ATTGGCAGTTGGGCTGAGGAATGTGCCTGCTAGATCAAGTAGAGGACTATTTGGGGCTATAGCTGGA
>A_/_H9N2|FJ534546|A/chicken/Hebei/7/2008
ATTGGCAGTTGGGCTGAGGAATGTGCCTGCTAGATCAAGTAGAGGACTATTTGGGGCTATAGCTGGA
>A_/_H9N6|AB569975|A/duck/Vietnam/OIE-2334/2010
ACTGGCAGTCGGTCTGAGGAATGTGCCTGCTGTGTCAGGTAGAGGGCTATTTGGTGCCATAGCTGGA
>A_/_H9N2|HM008894|A/chicken/Shandong/lx1129/2007
ATTGGCAGTCGGTCTGAGGAATGTGCCTGCTAGATCAAGTAGAGGACTATTTGGAGCCATAGCGGGT
>A_/_H9N2|HM008893|A/chicken/Shandong/cy1127/2007
ATTGGCAGTCGGTCTGAGGAATGTGCCTGCTAGATCAAGTAGAGGACTATTTGGAGCCATAGCGGGT
>A_/_H9N2|HM008885|A/chicken/Yunnan/YC12/2007
ACTTGCAGTTGGCCTGAGGAATGTGCCTTCTAGATCTAGTAGAGGACTATTCGGGGCCATAGCTGGA
>A_/_H9N2|HM008900|A/chicken/Sandong/Li/2008
ACTTGCAGTTGGTCTGAGGAATGTGCCTTCTAAATCAAGTAGAGGACTATTCGGAGCCATAGCTGGA
>A_/_H9N2|HM008899|A/chicken/Guangdong/16/2003
ACTGGCAGTTGGTCTAAGGAATGTGCCTGCTAGATCAAGTAGAGGACTATTTGGGGCCATAGCTGGA
>A_/_H9N2|HM008898|A/chicken/Nanjing/13/2003
ACTGGCAGTTGGTCTAAGGAATGTGCCTGCTAGATCAAGTAGAGGACTATTTGGGGCCATAGCTGGA
>A_/_H9N2|HM008897|A/chicken/Heibei/8/2003
ATTGGCAGTTGGTCTGAGGAATGTGCCTGCTAGATCAAGTAGAGGACTATTTGGAGCCATAGCTGGA
>A_/_H9N2|HM008896|A/chicken/Beijing/19/2003
ATTGGCAGTTGGTCTGAGGAATGTGCCTGCTAGATCAAGTAGAGGACTATTTGGAGCCATAGCTGGA
>A_/_H9N2|HM008887|A/chicken/Fujian/11/2007
ACTTGCAGTTGGTCTGAGGAATGTGCCTTCTAGATCTAGTAGAGGACTATTCGGGGCCATAGCTGGA
>A_/_H9N2|HM036348|A/chicken/Jiande/01/2009
ACTTGCAGTTGGTCTGAGGAATGTGCCTTCTCGATCTAGTAGAGGACTATTCGGGGCCATAGCAGGA
>A_/_H9N2|FJ499463|A/chicken/Hebei/4/2008
ATTGGCAGTTGGGCTGAGGAATGTGCCTGCTAGATCAAGTAGAGGACTATTTGGGGCTATAGCTGGA
>A_/_H9N2|GU722369|A/sparrow/Guangxi/121/2007
ACTGGCAGTTGGTCTGAGGAATGTGCCTGCCAGAGCAAGTAGAGGACTATTTGGGGCCATAGCTGGA
>A_/_H9N2|GU722368|A/sparrow/Guangxi/93/2006
ACTGGCAGTTGGTCTGAGGAATGTGCCTGCCAGAGCAAGTAGAGGACTATTTGGGGCCATAGCTGGA
>A_/_H9N2|GU722367|A/sparrow/Guangxi/47/2006
ACTTGCAGTTGGTCTGAGGAATGTGCCTTCTAGATCTAGTAGAGGACTATTCGGGGCCATAGCTGGA
>A_/_H9N2|GU722366|A/sparrow/Guangxi/31/2006
ACTTGCAGTTGGTCTGAGGAATGTGCCTTCTAGATCTAGTAGAGGACTATTCGGGGCCATAGCTGGA
>A_/_H9N2|GU722365|A/sparrow/Guangxi/11/2005
ACTTGCAGTTGGTCTGAGGAATGTGCCTTCTAGATCTAGTAGAGGACTATTCGGGGCCATAGCTGGA
>A_/_H9N2|GU722364|A/sparrow/Guangxi/09/2005
ACTGGCAGTTGGTCTGAGGAATGTGCCTGCCAGAGCAAGTAGAGGACTATTTGGGGCCATAGCTGGA
>A_/_H9N2|GU722363|A/chicken/Guangxi/101/2006
ACTGGCAGTTGGTCTGAGGAATGTGCCTGCCAGAGCAAGTAGAGGACTATTTGGGGCCATAGCTGGA
>A_/_H9N2|GU722362|A/chicken/Guangxi/44/2006
ACTTGCAGTTGGTCTGAGGAATGTGCCTTCTAGATCTAGTAGAGGACTATTCGGGGCCATAGCTGGA
>A_/_H9N2|GU722361|A/chicken/Guangxi/39/2007
ACTGGCAGTTGGTCTGAGGAATGTGCCTGCCAGAGCAAGTAGAGGACTATTTGGGGCCATAGCTGGA
>A_/_H9N2|GU722360|A/chicken/Guangxi/21/2006
ACTTGCAGTTGGTCTGAGGAATGTGCCTTCTAGATCTAGTAGAGGACTATTCGGGGCCATAGCTGGA
>A_/_H9N2|GU722359|A/chicken/Guangxi/17/2007
ACTGGCAGTTGGTCTGAGGAATGTGCCTGCCAGAGCAAGTAGAGGACTATTTGGGGCCATAGCTGGA
>A_/_H9N2|AB545591|A/duck/Vietnam/OIE-2327/2009
ACTGGCAGTCGGTTTGAGAAATGTGCCTGCTGTGTCAGGTAGAGGGTTATTTGGTGCCATAGCTGGG
>A_/_H9N2|AB545593|A/duck/Vietnam/OIE-2313/2009
ACTGGCAGTCGGTTTGAGAAATGTGCCTGCTGTGTCAGGTAGAGGGTTATTTGGTGCCATAGCTGGG
>A_/_H9N2|DQ067444|A/turkey/Wisconsin/66
ATTGGCAGTTGGTTTAAGGAATGTGCCTGCTGTATCTAGTAGAGGACTGTTCGGAGCAATAGCTGGG
>A_/_H9N2|CY014663|A/turkey/Wisconsin/1/1966
ATTGGCAGTTGGTTTAAGGAATGTGCCTGCTGTATCTAGTAGAGGACTGTTCGGAGCAATAGCTGGG
>A_/_H9N2|AB295601|A/turkey/Wisconsin/1/1966
ATTGGCAGTTGGTTTAAGGAATGTGCCTGCTGTATCTAGTAGAGGACTGTTCGGAGCAATAGCTGGG
>A_/_H9N2|CY031275|A/duck/Hong_Kong/702/1979-quail_adapted
ACTGGCAGTCGGCCTGAGAAATGTACCTGCTGTATCAAATAGAGGGCTATTTGGTGCCATAGCTGGG
>A_/_H9N2|CY031283|A/duck/Hong_Kong/702/1979-quail_adapted
ACTGGCAGTCGGCCTGAGAAATGTACCTGCTGTATCAAATAGAGGGCTATTTGGTGCCATAGCTGGG
>A_/_H9N2|CY031267|A/duck/Hong_Kong/702/1979-chicken_adapted
ACTGGCAGTCGGCCTGAGAAATGTACCTGCTGTATCAACTAGAGGGCTATTTGGTGCCATAGCTGGG
>A_/_H9N2|AY603067|A/duck/China
ATTGGCAGTTGGTCTGAGGAATGTGCCTGCTAGATCAAGTAGAGGACTATTTGGAGCCATAGCTGGA
>A_/_H9N2|DQ003335|A/chicken/Hubei
ATTGGCAGTTGGTCTGAGGAATGTGCCTGCTAGATCAAGTAGAGGACTATTTGGAGCCATAGCTGGA
>A_/_H9N2|GU471874|A/chicken/Zhejiang/E5/2009
ACTTGCAGTTGGTCTGAGGAATGTGCCTTCTAGATCTAGTAGAGGACTATTCGGGGCCATAGCAGGA
>A_/_H9N2|GU471873|A/chicken/Zhejiang/HE6/2009
ACTTGCAGTTGGTCTGAGGAATGTGCCTTCTAGATCTAGTAGAGGACTATTCGGGGCCATAGCAGGA
>A_/_H9N2|GU471872|A/chicken/Zhejiang/HE2/2009
ACTTGCAGTTGGTCTGAGGAATGTGCCTTCTAGATCTAGTAGAGGACTATTCGGGGCCATAGCAGGA
>A_/_H9N2|GU471871|A/chicken/Zhejiang/HF4/2009
ACTTGCAGTTGGTCTGAGGAATGTGCCTTCTAGATCTAGTAGAGGACTATTCGGGGCTATAGCAGGA
>A_/_H9N2|GU471870|A/chicken/Zhejiang/HE1/2009
ACTTGCAGTAGGTCTGAGGAATGTGCCTTCTAGATCTAGTAGAGGACTATTCGGGGCCATAGCTGGA
>A_/_H9N2|GU471869|A/chicken/Zhejiang/HF5/2009
ACTTGCAGTTGGTCTGAGGAATGTGCCTTCTAGATCTAGTAGAGGACTATTCGGGGCCATAGCAGGA
>A_/_H9N2|GU471868|A/chicken/Zhejiang/HE7/2009
ACTTGCAGTTGGTCTGAGGAATGTGCCTTCTAGATCTAGTAGAGGACTATTCGGGGCCATAGCAGGA
>A_/_H9N2|GU471867|A/chicken/Zhejiang/HE3/2009
ACTTGCAGTTGGTCTGAGGAATGTGCCTTCTAGATCTAGTAGAGGACTATTCGGGGCCATAGCAGGA
>A_/_H9N2|GU471866|A/chicken/Zhejiang/HF2/2009
ACTTGCAGTTGGTCTGAGGAATGTGCCTTCTAGATCTAGTAGAGGACTATTCGGGGCCATAGCAGGA
>A_/_H9N2|GU471865|A/chicken/Zhejiang/HF3/2009
ACTTGCAGTTGGTCTGAGGAATGTGCCTTCTAGATCTAGTAGAGGACTATTCGGGGCCATAGCAGGA
>A_/_H9N2|GU471897|A/chicken/Guangdong/G7/2009
ACTTGCAGTTGGTCTGAGGAATGTGCCTTCTAGATCAAGTAGAGGACTATTCGGGGCCATAGCTGGA
>A_/_H9N2|GU471896|A/chicken/Guangdong/A4/2003
ACTTGCAGTTGGTCTGAGGAATGTGCCTTCTGGATCTAGTAGAGGACTATTCGGGGCCATAGCAGGA
>A_/_H9N2|GU471895|A/chicken/Guangdong/B2/2006
ACTTGCAGTTGGTCTGAGGAATGTGCCTTCTAGATCTAGTAGAGGACTATTCGGGGCCATAGCAGGA
>A_/_H9N2|GU471894|A/chicken/Guangdong/A10/2007
ACTTGCAGTTGGTCTGAGGAATGTGCCTTCTAGATCTAGTAGAGGACTATTCGGGGCCATAGCAGGA
>A_/_H9N2|GU471893|A/chicken/Guangdong/A5/2003
ACTTGCAGTTGGTCTGAGGAATGTGCCTTCTAGATCTAGTAGAGGACTATTCGGGGCCATAGCAGGA
>A_/_H9N2|GU471892|A/chicken/Guangdong/A3/2003
ACTTGCAGTTGGTCTGAGGAATGTGCCTTCTAGATCAAGTAGAGGACTATTCGGGGCCATAGCTGGA
>A_/_H9N2|GU471891|A/chicken/Guangdong/HE12/2008
ACTTGCAGTAGGTCTGAGGAATGTGCCTTCTAGATCTAGTAGAGGACTGTTCGGGGCCATAGCTGGA
>A_/_H9N2|GU471890|A/chicken/Guangdong/HE20/2008
ACTTGCAGTAGGTCTGAGGAATGTGCCTTCTAGATCTAGTAGAGGACTATTCGGGGCCATAGCTGGA
>A_/_H9N2|GU471889|A/chicken/Guangdong/B6/2005
ATTGGCAGTCGGTCTGAGGAATGTGCCTGCTAGATCAAGTAGAGGACTATTTGGAGCCATAGCTGGT
>A_/_H9N2|GU471888|A/chicken/Guangdong/A6/2003
ACTTGCAGTTGGTCTGAGGAATGTGCCTTCTAGATCTAGTAGAGGACTATTTGGGGCCATAGCTGGA
>A_/_H9N2|GU471887|A/duck/Guangdong/810/2009
ACTTGCAGTTGGTCTGAGGAATGTGCCTTCTAGATCTAGTAGAGGACTATTTGGGGCCATAGCTGGA
>A_/_H9N2|GU471886|A/chicken/Guangdong/B7/2003
ACTTGCAGTAGGTCTGAGGAATGTGCCTTCTAGATCTAGTAGAGGACTATTCGGGGCCATAGCTGGA
>A_/_H9N2|GU471885|A/chicken/Guangdong/B5/2002
ACTTGCAGTTGGTCTGAGGAATGTGCCTTCTAGATCAAGTAGAGGACTATTCGGGGCCATAGCTGGA
>A_/_H9N2|GU471884|A/chicken/Guangdong/B9/2002
ATTGGCAGTTGGTCTGAGGAATGTACCTGCTAGATCAAGTAGAGGACTATTTGGAGCCATAGCTGGA
>A_/_H9N2|GU471883|A/chicken/Guangdong/B4/2006
ACTTGCAGTAGGTCTGAGGAATGTGCCTTCTAGATCTAGTAGAGGACTATTCGGGGCCATAGCTGGA
>A_/_H9N2|GU471882|A/chicken/Guangdong/A7/2002
ACTTGCAGTTGGTCCGAGGAATGTGCCTTCTAGATCTAGTAGAGGACTATTTGGGGCCATAGCTGGA
>A_/_H9N2|GU471881|A/chicken/Guangdong/HE22/2008
ACTTGCAGTAGGTCTGAGGAATGTGCCTTCTAGATCTAGTAGAGGACTATTCGGGGCCATAGCTGGA
>A_/_H9N2|GU471880|A/chicken/Guangdong/HE21/2008
ACTTGCAGTTGGTCTGAGGAATGTGCCTTCTAGATCTAGTAGAGGACTATTTGGGGCCATAGCTGGA
>A_/_H9N2|GU471879|A/chicken/Guangdong/HE10/2009
ACTTGCAGTAGGTCTGAGGAATGTGCCTTCTAGATCTAGTAGAGGACTATTCGGGGCCATAGCTGGA
>A_/_H9N2|GU471878|A/chicken/Guangdong/E25/2008
ACTTGCAGTAGGTCTGAGGAATGTGCCTTCTAGATCTAGTAGAGGACTATTCGGGGCCATAGCTGGA
>A_/_H9N2|GU471877|A/chicken/Guangdong/E24/2008
ACTTGCAGTTGGTCTGAGGAATGTGCCTTCTAGATCTAGTAGAGGACTATTTGGGGCCATAGCTGGA
>A_/_H9N2|GU471876|A/chicken/Guangdong/E23/2008
ACTTGCAGTTGGTCTGAGGAATGTGCCTTCTAGATCTAGTAGAGGACTATTTGGGGCCATAGCTGGA
>A_/_H9N2|GU471805|A/chicken/Guangxi/G8/2009
ACTTGCAGTTGGTCTGAGGAATGTGCCTTCTAGATCTAGTAGAGGACTATTCGGGGCCATAGCAGGA
>A_/_H9N2|GU471804|A/chicken/Sichuan/G6/2009
ACTTGCAGTTGGTCTGAGGAATGTGCCTTCTAGATCTAGTAGAGGACTATTCGGGGCCATAGCAGGA
>A_/_H9N2|GU471803|A/chicken/Sichuan/G5/2009
ACTTGCAGTTGGTCTGAGGAATGTGCCTTCTAGATCAAGTAGAGGACTATTCGGGGCCATAGCTGGA
>A_/_H9N2|GU471802|A/chicken/Sichuan/G4/2009
ACTTGCAGTTGGTCTGAGGAATGTGCCTTCTAGATCTAGTAGAGGACTATTCGGTGCCATAGCAGGA
>A_/_H9N2|GU471801|A/chicken/Sichuan/G3/2009
ACTGGCAGTTGGTCTGAGGAATGTGCCTTCTAGATCAAGTAGAGGACTATTCGGGGCCATAGCTGGA
>A_/_H9N2|GU471800|A/chicken/Sichuan/G2/2009
ACTTGCAGTTGGTCTGAGGAATGTGCCTTCTAGATCTAGTAGAGGACTATTCGGGGCCATAGCAGGA
>A_/_H9N2|GU471799|A/chicken/Sichuan/B1/2007
ACTTGCAGTTGGTCTGAGGAATGTGCCTTCTAGATCTAGTAGAGGACTATTCGGGGCCATAGCAGGA
>A_/_H9N2|GU471798|A/duck/Fujian/T14/2007
ACTGGCAGTTGGTCTGAGGAATGTGCCTGCTAGATCAAGTAGAGGATTATTTGGAGCCATAGCTGGA
>A_/_H9N2|GU471797|A/duck/Fujian/T7/2007
ACTGGCAGTTGGTCTGAGGAATGTGCCTGCTAGATCAAGTAGAGGATTATTTGGAGCCATAGCTGGA
>A_/_H9N2|GU471796|A/chicken/Hubei/HE27/2008
ACTTGCAGTTGGTCTGAGGAATGTGCCTTCTAGATCTAGTAGAGGACTATTCGGGGCCATAGCAGGA
>A_/_H9N2|GU471795|A/chicken/Jiangsu/E26/2007
ACTTGCAGTTGGTCTGAGGAATGTGCCTTCTAGATCTAGTAGAGGACTATTCGGGGCCATAGCAGGA
>A_/_H9N2|GU471794|A/chicken/Hubei/E13/2008
ACTTGCAGTTGGTCTGAGGAATGTGCCTTCTAGATCTAGTAGAGGACTATTCGGGGCCATAGCTGGA
>A_/_H9N2|AF384557|A/Chicken/Guangdong/SS/94
ACTGGCAGTTGGTCTGAGGAATGTGCCTGCTGGATCAAGTAGAGGACTATTTGGGGCCATAGCTGGA
>A_/_H9N2|GU053186|A/chicken/Korea/MS96-CE6/1996
ACTGGCAGTTGGTCTAAGGAATGTTCCTGCTGCATCATATAGAGGGCTCTTCGGTGCCATAGCTGGA
>A_/_H9N2|GU053194|A/chicken/Korea/AI-96004/1996
ACTGGCAGTTGGTCTAAGGAATGTTCCTGCTGCATCATATAGAGGGCTCTTCGGTGCCATAGCTGGA
>A_/_H9N2|AY743216|A/Chicken/Shanghai/F/98
ACTGGCAGTTGGTCTAAGAAATGTGCCTGCTAGATCAAGTAGAGGACTATTTGGGGCTATAGCTGGT
>A_/_H9N2|AF461532|A/Chicken/Shanghai/F/98
ACTGGCAGTTGGTCTAAGAAATGTGCCTGCTAGATCAAGTAGAGGACTATTTGGGGCTATAGCTGGT
>A_/_H9N2|FJ190113|A/chicken/Heilongjiang/u/1998
ATTGGCAGTTGGTTTAAGGAATGTGCCTGCTGTATCTAGTAGAGGACTGTTCGGAGCAATAGCTGGG
>A_/_H9N2|AY036880|A/Chicken/Guangxi/KMI/99
ACTGGCAGTGGGTCTGAGGAATGTGCCTGCTAGATCAAGTAGAGGACTATTTGGGGCCATAGCTGGA
>A_/_H9N2|FJ190148|A/chicken/Shenzhen/u/1999
ACTGGCAGTTGGTCTGAGGAATGTGCCTGCTAGATCAAGTAGAGGACTATTTGGGGCCATAGCTGGA
>A_/_H9N2|GU053201|A/chicken/Middle_East/ED-1/1999
ACTGGCAGTCGGTCTGAGGAACGTGCCTGCTAGATCAAGTAGAGGACTATTTGGAGCCATAGCTGGA
>A_/_H9N2|GQ497123|A/chicken/Iran/233/2001
ACTGGCAGTCGGTTTGAGGAACGTGCCTGCTAGATCAAGTAGAGGACTATTTGGAGCCATAGCTGGA
>A_/_H9N2|CY043856|A/Eurasian_wigeon/Netherlands/3/2005
ATTGGCGGTCGGTTTGAGGAATGTGCCTGCTGCATCAGATAGGGGACTGTTTGGTGCTATAGCTGGA
>A_/_H9N2|FJ464730|A/turkey/Israel/1608/2006
ACTGGCAATCGGTCTGAGAAACGTGCCTGCCAGGTCAAGTAGAGGACTATTTGGAGCCATAGCTGGA
>A_/_H9N2|FJ464714|A/chicken/Israel/1638/2006
ACTGGCAATCGGTCTGAGAAACGTGCCTGCCAGGTCAAGTAGAGGACTATTTGGAGCCATAGCTGGA
>A_/_H9N2|FJ464729|A/chicken/Israel/1548/2006
ACTGGCAATCGGTCTGAGAAACGTGCCTGCCAGGTCAAGTAGAGGACTATTTGGAGCCATAGCTGGA
>A_/_H9N2|FJ464728|A/chicken/Israel/1525/2006
ACTGGCAATCGGTCTGAGAAACGTGCCTGCCAGGTCAAGTAGAGGACTATTTGGAGCCATAGCTGGA
>A_/_H9N2|FJ464725|A/turkey/Israel/900/2007
ACTGGCAATCGGTCTGAGAAACGTGCCTGCTAGGTCAAGTAGAGGACTATTTGGAGCCATAGCTGGA
>A_/_H9N2|GU194479|A/teal/Switzerland/WV1070694/2007
ACTGGCAGTCGGCTTGAGGAATGTGCCTGCTGCATCAGATAGAGGATTGTTTGGTGCCATAGCTGGA
>A_/_H9N2|GU194486|A/mallard/Switzerland/WV3080008/2007
ACTGGCAGTCGGCTTGAGGAATGTGCCTGCTGCATCAGATAGAGGGTTGTTTGGTGCCATAGCTGGA
>A_/_H9N2|GU194481|A/mallard/Switzerland/WV1070805/2007
ACTGGCAGTCGGCTTGAGGAATGTGCCTGCTGCATCAGATAGAGGATTGTTTGGTGCCATAGCTGGA
>A_/_H9N2|GU194480|A/mallard/Switzerland/WV1070800/2007
ACTGGCAGTCGGCTTGAGGAATGTGCCTGCTGCATCAGATAGAGGGTTGTTTGGTGCCATAGCTGGA
>A_/_H9N2|GU194485|A/mallard/Austria/WV1090234/2007
ACTGGCAGTCGGCTTGAGGAATGTGCCTGCTGCATCAGATAGAGGATTGTTTGGTGCCATAGCTGGA
>A_/_H9N2|FJ434576|A/chicken/Liaoning/41/17/2007
ACTTGCAGTTGGCCTGAGGAATGTGCCTTCTAGATCTAGTAGAGGACTATTCGGGGCCATAGCTGGA
>A_/_H9N2|FJ434577|A/chicken/Liaoning/21/7/2007
ACTTGCAGTTGGCCTGAGGAATGTGCCTTCTAGATCTAGTAGAGGACTATTCGGGGCCATAGCTGGA
>A_/_H9N2|FJ464726|A/chicken/Israel/933/2007
ACTGGCAGTCGGTCTGAGAAACGTGCCTGCTAGGTCAAGTAGAGGACTATTTGGAGCCATAGCTGGA
>A_/_H9N2|FJ464724|A/chicken/Israel/728/2007
ACTGGCAATCGGTCTGAGAAACGTGCCTGCCAGGTCAAGTAGAGGACTATTTGGAGCCATAGCTGGA
>A_/_H9N2|FJ464722|A/chicken/Israel/449/2007
ACTGGCAATCGGTCTGAGAAACGTGCCTGCCAGGTCAAGTAGAGGACTATTTGGAGCCATAGCTGGA
>A_/_H9N2|FJ464721|A/chicken/Israel/402/2007
ACTGGCAATCGGTCTGAGAAACGTGCCTGCCAGGTCAAGTAGAGGACTATTTGGAGCCATAGCTGGA
>A_/_H9N2|FJ464720|A/chicken/Israel/386/2007
ACTGGCAATCGGTCTGAGAAACGTGCCTGCCAGGTCAAGTAGAGGACTATTTGGAGCCATAGCTGGA
>A_/_H9N2|FJ464716|A/chicken/Israel/215/2007
ACTGGCAATCGGTCTGAGAAACGTGCCTGCCAGGTCAAGTAGAGGACTATTTGGAGCCATAGCTGGA
>A_/_H9N2|FJ464715|A/chicken/Israel/114/2007
ACTGGCAGTCGGTCTGAGGAATGTGCCTGCTAGATCAAGTAGAGGACTATTTGGAGCCATAGCTGGG
>A_/_H9N2|FJ464727|A/chicken/Israel/1033/2007
ACTGGCAATCGGTCTGAGAAACGTGCCTGCTAGGTCAAGTAGAGGACTATTTGGAGCCATAGCTGGA
>A_/_H9N2|GU071982|A/chicken/Iran/THLBM866/2007
ACTGGCAATCGGTCTGAGAAACGTGCCTGCTAGATCAAGTAGAGGACTATTTGGAGCCATAGCTGGA
>A_/_H9N2|GU071981|A/chicken/Iran/THLBM865/2007
ACTGGCAATCGGTCTGAGAAACGTGCCTGCTAGATCAAGTAGAGGACTATTTGGAGCCATAGCTGGA
>A_/_H9N2|GU071980|A/chicken/Iran/THLBM864/2007
ACTGGCAATCGGTCTGAGAAACGTGCCTGCTAGATCAAGTAGAGGACTATTCGGAGCCATAGCTGGA
>A_/_H9N2|GU071978|A/chicken/Iran/THLBM862/2007
ACTGGCAATCGGTCTGAGAAACGTGCCTGCTAGATCAAGTAGAGGACTATTTGGAGCCATAGCTGGA
>A_/_H9N2|GU071977|A/chicken/Iran/THLBM861/2007
ACTGGCAATCGGTCTGAGAAACGTGCCTGCTAGATCAAGTAGAGGACTATTTGGAGCCATAGCTGGA
>A_/_H9N2|GU194487|A/mallard/Switzerland/WV3080036/2008
ACTGGCAGTCGGCTTGAGGAATGTGCCTGCTGCATCAGATAGAGGATTGTTTGGTGCCATAGCTGGA
>A_/_H9N2|GU194484|A/mallard/Switzerland/WV1080881/2008
ACTGGCAGTCGGCTTAAGGAATGTGCCTGCTGCATCAGATAGAGGATTGTTTGGTGCCATAGCTGGA
>A_/_H9N2|FJ464723|A/chicken/Israel/524/2008
ACTGGCAATCGGTCTGAGAAACGTGCCTGCTAGGTCAAGTAGAGGACTATTTGGAGCCATAGCTGGA
>A_/_H9N2|FJ464717|A/chicken/Israel/292/2008
ACTGGCAATCGGTCTGAGAAACGTGCCTGCTAGGTCAAGTAGAGGACTATTTGGAGCCATAGCTGGA
>A_/_H9N2|GU071968|A/chicken/Iran/RZ53/2008
ACTGGCAATCGGTCTGAGAAACGTGCCTGCTAGATCAAGTAGAGGACTATTTGGAGCCATAGCTGGA
>A_/_H9N2|GU071967|A/chicken/Iran/RZ42/2008
ACTGGCAATCGGTCTGAGAAACGTGCCTGCTAGATCAAGTAGAGGACTATTTGGAGCCATAGCGGGA
>A_/_H9N2|GU071966|A/chicken/Iran/RZ37/2008
ACTGGCAATCGGTCTGAGAAACGTGCCTGCTAGATCAAGTAGAGGACTATTTGGAGCCATAGCGGGA
>A_/_H9N2|GU071965|A/chicken/Iran/RZ36/2008
ACTGGCAATCGGTCTGAGAAACGTGCCTGCTAGATCAAGTAGAGGACTATTTGGAGCCATAGCGGGA
>A_/_H9N2|GU071964|A/chicken/Iran/RZ28/2008
ACTGGCAATCGGTCTGAGAAACGTGCCTGCTAGATCAAGTAGAGGACTATTTGGAGCCATAGCGGGA
>A_/_H9N2|FJ464719|A/avian/Israel/314/2008
ACTGGCAATCGGTCTGAGAAACGTGCCTGCTAGGTCAAGTAGAGGACTATTTGGAGCCATAGCTGGA
>A_/_H9N2|FJ464718|A/avian/Israel/313/2008
ACTGGCAATCGGTCTGAGAAACGTGCCTGCTAGGTCAAGTAGAGGACTATTTGGAGCCATAGCTGGA
>A_/_H9N2|CY043864|A/gadwall/Netherlands/1/2006
ACTGGCAGTCGGCTTGAGGAATGTGCCTGCTGCATCAGATAGAGGATTGTTTGGTGCCATAGCTGGA
>A_/_H9N2|CY041274|A/Bewick's_swan/Netherlands/5/2007
ATTGGCGGTCGGTTTGAGGAATGTGCCTGCTGCATCAGATAGGGGACTGTTTGGTGCTATAGCTGGA
>A_/_H9N2|CY041434|A/sanderling/Delaware/482/2006
ACTGGCAATCGGTCTGAGAAATGTGCCTGCTGCATCAGATAGGGGACTATTTGGTGCCATAGCTGGA
>A_/_H9N2|CY041426|A/laughing_gull/Delaware/12/2006
ACTGGCAATCGGTCTGAGAAATGTGCCTGCTGCATCAGATAGGGGACTATTTGGTGCCATAGCTGGA
>A_/_H9N2|CY041266|A/pink-footed_goose/Netherlands/1/2006
ATTGGCGATCGGTTTGAGGAATGTGCCTGCTGCATCAGATAGGGGACTGTTTGGTGCTATAGCTGGA
>A_/_H9N2|GQ120561|A/chicken/Israel/1040/2007
ACTGGCAATCGGTCTGAGAAACGTGCCTGCTAGGTCAAGTAGAGGACTATTTGGAGCCATAGCTGGA
>A_/_H9N2|GQ120559|A/chicken/Israel/951/2007
ACTGGCAATCGGTCTGAGAAACGTGCCTGCTAGGTCAAGTAGAGGACTATTTGGAGCCATAGCTGGA
>A_/_H9N2|GQ120558|A/chicken/Israel/883/2008
GCTGGCAATTGGTCTGAGAAACGTGCCTGCTAGGTCAAGTAGAGGACTATTTGGAGCCATAGCTGGA
>A_/_H9N2|GQ120556|A/chicken/Israel/702/2008
ACTGGCAATCGGTCTGAGAAACGTGCCTGCTAGGTCAAATAGAGGGCTATTTGGAGCCATAGCTGGA
>A_/_H9N2|GQ120555|A/chicken/Israel/694/2008
ACTGGCAATCGGTCTGAGAAACGTGCCTGCTAGGTCAAGTAGAGGACTATTTGGAGCCATAGCTGGA
>A_/_H9N2|GQ120554|A/turkey/Israel/689/2008
ACTGGCAATCGGTCTGAGAAACGTGCCTGCTAGGTCAAGTAGAGGACTATTTGGAGCCATAGCTGGA
>A_/_H9N2|GQ120553|A/chicken/Israel/375/2007
ACTGGCAGTCGGTTTGAGGAATGTGCCTGCTAGATCAAGTAGAGGACTATTTGGAGCCATAGCTGGA
>A_/_H9N2|GQ120552|A/chicken/Israel/330/2008
ACTGGCAATCGGTCTGAGAAACGTGCCTGCTAGGTCAAGTAGAGGACTATTTGGAGCCATAGCTGGT
>A_/_H9N2|GQ120551|A/chicken/Israel/310/2008
ACTGGCAATCGGTCTGAGAAACGTGCCTGCTAGGTCAAGTAGAGGACTATTTGGAGCCATAGCTGGA
>A_/_H9N2|GQ120550|A/chicken/Israel/184/2009
ACTGGCAATTGGTCTGAGAAACGTGCCTGCTAGGTCAAGCAGAGGACTATTTGGAGCCATAGCTGGA
>A_/_H9N2|GQ120549|A/chicken/Israel/182/2008
ACTGGCAATCGGTCTGAGAAACGTGCCGGCCAGGTCAAGTAGAGGACTATTTGGAGCCATAGCTGGA
>A_/_H9N2|GQ120548|A/chicken/Israel/54/2008
ACTGGCAATCGGTCTGAGAAACGTGCCGGCCAGGTCAAGTAGAGGACTATTTGGAGCCATAGCTGGA
>A_/_H9N2|EU253561|A/chicken/Korea/01310/2001
ACTGGCAGTTGGTCTAAGGAATGTGCCTGCTACATCAGGTAGAGGGCTTTTCGGTGCCATAGCTGGA
>A_/_H9N2|FJ384759|A/chicken/Jiangsu/7/2002
ACTGGCAGTTGGTCTAAGAAATGTGCCTGCTAGATCAAGTAGAGGACTATTTGGGGCTATAGCTGGT
>A_/_H9N2|FJ384751|A/chicken/Jiangsu/7/2002
ACTGGCAGTTGGTCTAAGAAATGTGCCTGCTAGATCAAGTAGAGGACTATTTGGGGCTATAGCTGGT
>A_/_H9N2|CY038482|A/chicken/Pakistan/UDL-04/2007
ACTGGCAATCGGTCTGAGAAACGTACCTGCTAGGTCAAGTAGAGGACTATTTGGAGCAATAGCTGGA
>A_/_H9N2|CY038458|A/chicken/Pakistan/UDL-01/2008
GCTGGCAATCGGTCTGAGAAACGTGCCTGCTAAGTCAAGTAGAGGACTATTTGGGGCCATAGCTGGA
>A_/_H9N2|CY038434|A/chicken/Pakistan/UDL-02/2006
ACTGGCAATCGGTCTGAGAAACGTACCTGCTAGGTCAAGTAGAGGACTATTTGGAGCAATAGCTGGA
>A_/_H9N2|CY038426|A/chicken/Pakistan/UDL-01/2006
ACTGGCAATCGGTCTGAGAAACGTGCCTGATAGGTCAAGTAGAGGACTATTTGGAGCCATAGCTGGA
>A_/_H9N2|CY038418|A/chicken/Pakistan/UDL-02/2005
ACTGGCAATCGGTCTGAGAAACGTGCCTGCTAGGTCAAGTAGAGGACTCTTTGGAGCCATAGCTGGG
>A_/_H9N2|CY038410|A/chicken/Pakistan/UDL-01/2005
ACTGGCAATCGGTCTAAGAAACGTGCCTGCTAGGTCAAGTAGAGGACTATTTGGAGCCATAGCTGGA
>A_/_H9N2|CY038402|A/chicken/Pakistan/UDL-04/2006
ACTGGCAATCGGTCTGAGAAACGTGCCTGCTAGGTCAAGTAGAGGACTATTTGGAGCCATAGCTGGA
>A_/_H9N2|CY038394|A/chicken/Pakistan/UDL-01/2007
ACTGGCAATTGGTCTGAGAAACGTGCCTGCTAGGTCAAGTAGAGGACTATTTGGAGCCATAGCTGGA
>A_/_H9N2|AB432938|A/duck/Hong_Kong/W213/1997
ACTGGCAGTTGGTTTGAGAAATGTGCCTGCTAGATCAAGTAGAGGACTATTTGGGGCCATAGCTGGA
>A_/_H9N2|FJ794818|A/chicken/Iran/SS2/2008
ACTGGCAATCGGTCTGAGAAACGTGCCTGCTAGATCAAGTAGAGGACTATTTGGAGCCATAGCTGGA
>A_/_H9N2|FJ794817|A/chicken/Iran/SS1/1998
ACTGGCAGTCGGTCTGAGGAACGTGCCTGCTAGATCAAGTAGAGGACTATTCGGAGCCATAGCTGGA
>A_/_H9N2|EU477539|A/chicken/Iran/TH486-masoumi/2007
ACTGGCAATCGGTCTGAGAAACGTGCCTGCTAGATCAAATAGAGGACTATTTGGAGCCATAGCTGGA
>A_/_H9N2|FJ434585|A/chicken/Hunan/HE5/2007
ACTTGCAGTTGGTCTGAGGAATGTGCCTTCTAGATCTAGTAGAGGACTATTCGGGGCCATAGCTGGA
>A_/_H9N2|FJ434584|A/chicken/Hunan/HB5/2007
ACTTGCAGTTGGTCTGAGGAATGTGCCTTCTAGATCTAGTAGAGGATTATTTGGGGCCATAGCTGGA
>A_/_H9N2|FJ434583|A/chicken/Anhui/AK25/2008
ACTTGCAGTTGGTCTGAGGAATGTGCCTTCTAGATCTAGTAGAGGATTATTTGGGGCCATAGCTGGA
>A_/_H9N2|FJ434582|A/chicken/Anhui/AK13/2008
ACTTGCAGTTGGTCTGAGGAATGTGCCTTCTAGATCTAGTAGAGGACTATTCGGGGCCATAGCCGGA
>A_/_H9N2|FJ434581|A/chicken/Anhui/AI16/2008
ACTTGCAGTTGGTCTGAGGAATGTGCCTTCTAGATCTAGTAGAGGATTATTTGGGGCCATAGCTGGA
>A_/_H9N2|FJ434580|A/chicken/Anhui/AH23/2008
ACTTGCAGTTGGTCTGAGGAATGTGCCTTCTAGATCTAGTAGAGGACTATTCGGGGCCATAGCCGGA
>A_/_H9N2|FJ434579|A/chicken/Anhui/AH16/2008
ACTTGCAGTTGGTCTGAGGAATGTGCCTTCTAGATCTAGTAGAGGATTATTTGGGGCCATAGCTGGA
>A_/_H9N2|FJ434578|A/chicken/Liaoning/3/2007
ACTTGCAGTTGGTCTGAGGAATGTGCCTTCTAAATCAAGTAGAGGACTATTCGGAGCCATAGCTGGA
>A_/_H9N2|FJ434574|A/chicken/Fujian/FB21/2007
ACTTGCAGTTGGTCTGAGGAATGTGCCTTCTAGATCTAGTAGAGGACTATTCGGGGCCATAGCTGGA
>A_/_H9N2|FJ434573|A/chicken/Fujian/FB22/2007
ACTTGCAGTTGGTCTGAGGAATGTGCCTTCTAGATCTAGTAGAGGACTATTCGGGGCCATAGCTGGA
>A_/_H9N2|FJ434572|A/chicken/Fujian/FG13/2007
ACTTGCGGTTGGTCTGAGGAATGTGCCTTCTAGATCTAGTAGAGGACTATTCGGGGCCATAGCTGGA
>A_/_H9N2|FJ434571|A/chicken/Fujian/FG14/2007
ACTTGCAGTTGGTCTGAGGAATGTGCCTTCTAGATCTAGTAGAGGACTATTCGGGGCCATAGCTGGA
>A_/_H9N2|FJ434570|A/chicken/Fujian/FH7/2007
ACTTGCAGTTGGTCTGAGGAATGTGCCTTCTAGATCTAGTAGAGGACTATTCGGGGCCATAGCTGGA
>A_/_H9N2|FJ434569|A/chicken/Fujian/FH14/2007
ACTTGCAGTTGGTCTGAGGAATGTGCCTTCTAGATCTAGTAGAGGACTATTCGGGGCCATAGCTGGA
>A_/_H9N2|FJ434568|A/chicken/Hunan/HA17/2007
ACTTGCAGTTGGTCTGAGGAATGTGCCTTCTAGATCTAGTAGAGGATTATTTGGGGCCATAGCTGGA
>A_/_H9N2|FJ434567|A/chicken/Hunan/HB25/2007
ACTTGCAGTTGGTCTGAGGAATGTGCCTTCTAGATCTAGTAGAGGATTATTTGGGGCCATAGCTGGA
>A_/_H9N2|FJ434565|A/chicken/Hunan/HG29/2007
ACTTGCAGTTGGCCTGAGGAATGTGCCTTCTAGATCTAGTAGAGGACTATTCGGGGCCATAGCTGGA
>A_/_H9N2|FJ434564|A/chicken/Xinjiang/XJ75/2007
ACTTGCCGTTGGTCTGAGAAATGTGCCTTCTAGGTCTAGTAGAGGACTATTTGGGGCCATAGCTGGA
>A_/_H9N2|FJ434563|A/chicken/Xinjiang/XJ154/2007
ACTTGCCGTTGGTCTGAGAAATGTGCCTTCTAGGTCTAGTAGAGGACTATTTGGGGCCATAGCTGGA
>A_/_H9N2|FJ434562|A/chicken/Yunnan/YA114/2007
ACTTGCAGTTGGTCTGAGGAATGTGCCTTCTAAATCAAGTAGAGGACTATTCGGAGCCATAGCTGGA
>A_/_H9N2|AB485600|A/duck/Hokkaido/238/2008
ACTGGCAGTCGGCTTGAGGAATGTGCCTGCTGCATCAGGTAGAGGATTGTTTGGTGCCATAGCTGGA
>A_/_H9N2|EU662947|A/chicken/Korea/S21/04
GCTGGCAGTTGGTCTAAGAAATGTGCCTGCTGCATCAGGTAGAGGGCTATTTGGTGCCATAGCTGGA
>A_/_H9N2|EU662946|A/chicken/Korea/S21/04
GCTGGCAGTTGGTCTAAGAAATGTGCCTGCTGCATCAGGTAGAGGGCTATTTGGTGCCATAGCTGGA
>A_/_H9N2|EU665423|A/chicken/Gujarat/3724/2004
ACTGGCAATAGGTCTGAGAAACGTGCCTGCTAGGTCAAGTAGAGGACTATTTGGAGCCATAGCTGGA
>A_/_H9N2|EU665422|A/chicken/Uttar_Pradesh/2543/2004
ACTGGCAATCGGTCTGAGAAACGTGCCTGCTAGGTCAAGTAGAGGACTATTTGGAGCCATAGCTGGA
>A_/_H9N2|EU665421|A/chicken/Punjab/2063/2003
ACTGGCAATCGGGCTGAGAAACGTGCCTGCTAGGTCAAGTAGAGGACTATTTGGAGCCATAGCTGGA
>A_/_H9N2|EU665420|A/chicken/Haryana/2051/2003
ACTGGCAATAGGTCTGAGAAACGTGCCTGCTAGGTCAAGTAGAGGACTATTTGGAGCCATAGCTGGA
>A_/_H9N2|EU753346|A/chicken/Shanghai/2/2002
ATTGGCAGTTGGTCTGAGGAATGTGCCTGCTAGATCAAGCAGAGGACTATTCGGGGCCATAGCTGGA
>A_/_H9N2|EU753338|A/chicken/Shanghai/1/2002
ATTGGCAGTTGGTCTGAGGAATGTGCCTGCTAGATCAAGCAGAGGACTATTCGGGGCCATAGCTGGA
>A_/_H9N2|EU753330|A/chicken/Shanghai/16/2001
ACTGGCAGTTGGTCTGAGGAATGTGCCTGCTAGATCAAGCAGAGGACTATTTGGGGCCATAGCTGGA
>A_/_H9N2|EU753322|A/chicken/Shanghai/14/2001
ACTGGCAGTTGGTCTAAGAAATGTGCCTGCTAGATCAAGTAGAGGACTATTTGGGGCTATAGCTGGT
>A_/_H9N2|EU753314|A/chicken/Shanghai/12/2001
ACTGGCAGTTGGTCTGAGGAATGTGCCTGCTAGATCAAGCAGAGGACTATTTGGGGCCATAGCTGGA
>A_/_H9N2|EU753306|A/chicken/Shanghai/7/2001
ACTGGCAGTTGGTCTGAGGAATGTGCCTGCTAGATCAAGCAGAGGACTATTTGGGGCCATAGCTGGA
>A_/_H9N2|EU753298|A/chicken/Shanghai/2/2001
ACTGGCAGTTGGTCTGAGGAATGTGCCTGCTAGATCAAGCAGAGGACTATTTGGGGCCATAGCTGGA
>A_/_H9N2|EU753290|A/chicken/Shanghai/1/2001
ACTGGCAGTTGGTCTGAGGAATGTGCCTGCTAGATCAAGCAGAGGACTATTTGGGGCCATAGCTGGA
>A_/_H9N2|EU753282|A/chicken/Shanghai/3/2000
ACTGGCAGTTGGTCTGAGGAATGTGCCTGCTAGATCAAGCAGAGGACTATTTGGGGCCATAGCTGGA
>A_/_H9N2|EU753274|A/chicken/Shanghai/2/1999
ACTGGCAGTTGGTCTAAGAAATGTGCCTGCTAGATCAAGTAGAGGACTATTTGGGGCTATAGCTGGT
>A_/_H9N2|FJ231868|A/chicken/Shandong/wd01/2007
ACTGGCAGTTGGTCTGAGGAATGTGCCTGCTAGATCAAGTAGAGGACTATTCGGGGCCATAGCTGGA
>A_/_H9N2|FJ231866|A/chicken/Shandong/qd04/2007
ACTTGCAGTTGGTCTGAGGAATGTGCCTTCTAAATCAAGTAGAGGACTATTCGGAGCCATAGCTGGA
>A_/_H9N2|FJ231864|A/chicken/Henan/01/2007
ACTGGCAGTTGGTCTGAGGAATGTGCCTGCCAGATTAAGTAGAGGACTATTTGGGGCCATAGCTGGA
>A_/_H9N2|FJ231863|A/chicken/Guangdong/02/2007
ACTTGCAGTTGGTCTGAGGAGTGTGCCTTCTAGATCAAGTAGAGGACTATTCGGGGCCATAGCTGGA
>A_/_H9N2|FJ190151|A/chicken/Jilin/dh1024/2007
ATTGGCAGTTGGTCTGAGGAATGTGCCTGCTAGATCAAGCAGAGGACTATTTGGGGCTATAGCTGGA
>A_/_H9N2|FJ190150|A/chicken/Sichuan/xc10/2001
ATTGGCAGTTGGTCTGAGGAATGTGCCTGCTAGATCAAGCAGAGGACTATTTGGGGCTATAGCTGGA
>A_/_H9N2|FJ190149|A/chicken/Sichuan/bs1210/2007
ATTGGCAGTCGGTCTGAGGAATGTGCCTGCTAGATCAAGTAGAGGACTATTTGGAGCCATAGCGGGT
>A_/_H9N2|FJ190147|A/chicken/Shandong/yt1105/2007
ATTGGCAGTCGGTCTGAGGAATGTGCCTGCTAGATCAAGTAGAGGACTATTTGGAGCCATAGCGGGT
>A_/_H9N2|FJ190146|A/chicken/Shandong/mp1224/2007
ACTTGCAGTTGGTCTGAGGAATGTGCCTTCTAAATCAAGTAGAGGACTATTCGGAGCCATAGCTGGA
>A_/_H9N2|FJ190144|A/chicken/Shandong/lx1029/2007
ATTGGCAGTTGGTCTGAGGAATGTGCCTGCTAGATCAAGCAGAGGACTATTTGGGGCTATAGCTGGA
>A_/_H9N2|FJ190143|A/chicken/Shandong/lx1027/2007
ATTGGCAGTCGGTCTGAGGAATGTGCCTGCTAGATCAAGTAGAGGACTATTTGGAGCCATAGCGGGT
>A_/_H9N2|FJ190142|A/chicken/Shandong/lx1023/2007
ATTAGCAGTCGGTCTGAGGAATGTGCCTGCTAGATCAAGTAGAGGACTATTTGGAGCCATAGCGGGT
>A_/_H9N2|FJ190141|A/chicken/Shandong/lx414/2007
ATTGGCAGTTGGTCTGAGGAATGTGCCTGCTAGATCAAGCAGAGGACTATTTGGGGCTATAGCTGGA
>A_/_H9N2|FJ190140|A/chicken/Shandong/lx331/2007
ATTGGCAGTTGGTCTGAGGAATGTGCCTGCTAGATCAAGCAGAGGACTATTTGGGGCTATAGCTGGA
>A_/_H9N2|FJ190139|A/chicken/Shandong/lx327/2007
ATTGGCAGTTGGTCTGAGGAATGTGCCTGCTAGATCAAGCAGAGGACTATTTGGGGCTATAGCTGGA
>A_/_H9N2|FJ190137|A/chicken/Shandong/lc1124/2007
GCTTGCAGTTGGTCTGAGGAATGTGCCTTCTAGATCTAGTAGAGGACTATTCGGGGCCATAGCAGGA
>A_/_H9N2|FJ190135|A/chicken/Shandong/zc820/2006
ATTGGCAGTCGGTCTGAGGAATGTGCCTGCTAGATCAAGTAGAGGACTATTTGGAGCCATAGCGGGT
>A_/_H9N2|FJ190134|A/chicken/Shandong/jn408/2007
ATTGGCAGTTGGTCTGAGGAATGTGCCTGCTAGATCAAGCAGAGGACTATTTGGGGCTATAGCTGGA
>A_/_H9N2|FJ190133|A/chicken/Liaoning/hld1024/2007
ATTGGCAGTTGGTCTGAGGAATGTGCCTGCTAGATCAAGCAGAGGACTATTTGGGGCTATAGCTGGA
>A_/_H9N2|FJ190132|A/chicken/Jiangsu/nj15/2001
ACTGGCAGTTGGTCTAAGGAATGTGCCTGCTAGATCAAGTAGAGGACTATTTGGGGCCATAGCTGGA
>A_/_H9N2|FJ190131|A/chicken/Jiangsu/nj13/2001
ACTGGCAGTTGGTCTAAGGAATGTGCCTGCTAGATCAAGTAGAGGACTATTTGGGGCCATAGCTGGA
>A_/_H9N2|FJ190129|A/chicken/Hebei/sjz2/2001
ACTGGCAGTTGGTCTAAGGAATGTGCCTGCTAGATCAAGTAGAGGACTATTTGGGGCCATAGCTGGA
>A_/_H9N2|FJ190128|A/chicken/Hebei/2/2002
ATTGGCAGTTGGTCTGGGGAATGTGCCTGCTAGATCAAGTAGAGGACTATTTGGAGCCATAGCTGGA
>A_/_H9N2|FJ190127|A/chicken/Guangdong/22/2001
ACTGGCAGTTGGTCTGAGGAATGTGCCTGCTAGATCAAGTAGAGGACTATTCGGGGCCATAGCTGGA
>A_/_H9N2|FJ190126|A/chicken/Guangdong/16/1999
ACTGGCAGTTGGTCTAAGGAATGTGCCTGCTAGATCAAGTAGAGGACTATTTGGGGCCATAGCTGGA
>A_/_H9N2|FJ190125|A/chicken/Guangdong/10/2001
ACTGGCAGTGGGTCTGAGGAATGTGCCTGCTAGATCAAGTAGAGGACTATTTGGGGCCATAGCTGGA
>A_/_H9N2|FJ190124|A/chicken/Guangdong/2/2000
ACTGGCAGTTGGTCTGAGGAATGTGCCTGCTAGATCAAGTAGAGGACTATTTGGGGCCATAGCTGGA
>A_/_H9N2|FJ190123|A/chicken/Guangdong/1/2002
ACTTGCAGTTGGTCTGAGGAATGTGCCTGCTAGATCAAGTAGAGGACTATTCGGGGCCATAGCTGGA
>A_/_H9N2|FJ190122|A/chicken/Fujian/2/2002
ACTAGCAGTTGGTCTGAGGAATGTGCCTGCTAGATCAGGTAGGGGACTATTTGGGGCCATAGCTGGT
>A_/_H9N2|FJ190121|A/chicken/Shandong/lx827/2007
ATTGGCAGTCGGTCTGAGGAATGTGCCTGCTAGATCAAGTAGAGGACTATTTGGAGCCATAGCGGGT
>A_/_H9N2|FJ190119|A/chicken/Shandong/lx316/2007
ATTGGCAGTTGGTCTGAGGAATGTGCCTGCTAGATCAAGCAGAGGACTATTTGGGGCTATAGCTGGA
>A_/_H9N2|FJ190118|A/chicken/Shandong/ly421/2007
ATTGGCAGTTGGGCTGAGGAATGTGCCTGCTAGATCAAGCAGAGGTCTATTTGGGGCTATAGCTGGA
>A_/_H9N2|FJ190117|A/chicken/Shandong/2/2003
ACTGGCAGTTGGTCTAAGGAATGTGCCTGCTAGATCAAGTAGAGGACTATTTGGGGCCATAGCTGGA
>A_/_H9N2|FJ190116|A/chicken/Henan/622/2006
ACTTGCAGTTGGTCTGAGGAATGTGCCTTCTAAATCAAGTAGAGGACTATTCGGAGCCATAGCTGGA
>A_/_H9N2|FJ190115|A/chicken/Henan/5/2001
ATTGGCAGTTGGTCTGAGGAATGTGCCTGCTAGATCAAGTAGAGGACTATTTGGAGCCATAGCTGGA
>A_/_H9N2|FJ190114|A/chicken/Henan/1/2001
ATTGGCAGTTGGTCTGAGGAATGTGCCTGCTAGATCAAGCAGAGGACTATTCGGGGCCATAGCTGGA
>A_/_H9N2|FJ190112|A/chicken/Guangdong/11/1999
ATTGGCAGTTGGTCTGAGGAATGTGCCTGCTAGATCAAGTAGAGGACTATTTGGAGCCATAGCTGGA
>A_/_H9N2|FJ190111|A/chicken/Beijing/3/2001
ACTGGCAGTTGGTCTAAGGAATGTGCCTGCTAGATCAAGTAGAGGACTATTTGGGGCCATAGCTGGA
>A_/_H9N2|EU982316|A/turkey/TX/4-1-81/1981
ACTGGCAGTCGGTTTAAGGAATGTACCTGCTGTATCGGATAGAGGGCTGTTTGGTGCTATAGCTGGA
>A_/_H9N2|EU982308|A/turkey/TX/10-49-89/1989
ACTGGCAGTCGGTTTAAGGAATGTACCTGCAGTATCAGGTAGAGGGCTGTTTGGTGCTATAGCTGGA
>A_/_H9N2|EU926628|A/duck/Guangdong/GZ01/2001
ATTGGCAGTTGGTCTGAGGAATGTGCCTGCTAGATCAAGTAGAGGACTATTTGGAGCCATAGCTGGA
>A_/_H9N2|EU926627|A/chicken/Guangdong/GZ02/2008
ATTGGCAGTTGGTCTGAGGAATGTGCCTGCTAGATCAAGTAGAGGACTATTTGGAGCCATAGCTGGA
>A_/_H9N2|EU926625|A/chicken/Guangdong/GZ01/1998
ATTGGCAGTTGGTCTGAGGAATGTGCCTGCTAGATCAAGTAGAGGACTATTTGGAGCCATAGCTGGA
>A_/_H9N2|EF492243|A/chicken/Israel/1966/2004
ACTGGCAGTCGGTCTGAGGAATGTGCCAGCTAGATCAAGTAGAGGACTATTCGGAGCTATAGCCGGA
>A_/_H9N2|EF492242|A/chicken/Ein_Habsor/1808/04
ACTGGCAGTCGGTCTGAGGAATGTGCCTGCTAGATCAAGTAGAGGACTATTTGGAGCCATAGCTGGA
>A_/_H9N2|EF492241|A/turkey/Shadmot_Dvorah/1567/04
ACTGGCAGTCGGTCTGAGGAATGTGCCTGCTAGATCAAGTAGAGGACTATTTGGGGCYATAGCTGGA
>A_/_H9N2|EF492240|A/chicken/Pardes-Hana-Carcur/1475/03
ACTGGCAGTCGGTCTGAGGAATGTGCCTACTAGATCAAGTAGAGGACTATTTGGAGCCATAGCTGGA
>A_/_H9N2|EF492239|A/chicken/Iarah/1376/03
ACTGGCAGTCGGTCTGAGGAATGTGCCTGCTAGATCAAGTAGAGGACTATTTGGAGCCATAGCTGGA
>A_/_H9N2|EF492238|A/turkey/Israel/1209/2003
ACTGGCAGTCGGTCTGAGGAATGTGCCTGCTAGATCAAAGAGAGGACTATTTGGAGCYATAGCTGGA
>A_/_H9N2|EF492237|A/turkey/Naharia/1013/02
ACTGGCAGTCGGTCTGAGGAATGTGCCTGCTAGATCAAAGAGAGGACTATTTGGAGCCATAGCCGGA
>A_/_H9N2|EF492236|A/chicken/Israel/909/2005
ACTGGCAGTCGGTCTGAGGAATGTACCTGCTAGATCAAGTAGAGGACTATTTGGAGCCATAGCTGGA
>A_/_H9N2|EF492235|A/turkey/Israel/884/2005
ACTGGCAGTCGGTCTGAGGAATGTGCCTGCTAGATCAAGTAGAGGACTATTCGGAGCCATAGCTGGA
>A_/_H9N2|EF492234|A/chicken/Israel/853/2005
ACTGGCAGTCGGTCTGAGGAATGTGCCTGCTAGATCAAGTAGAGGACTATTTGGAGCCATAGCTGGA
>A_/_H9N2|EF492233|A/turkey/Israel/810/2001
ACTGGCAGTCGGTCTGAGGAACGTGCCTGCTAGATCAAAGAGAGGACTATTTGGAGCCATAGCTGGA
>A_/_H9N2|EF492232|A/chicken/Israel/793/2005
ACTGGCAGTCGGTCTGAGGAATGTGCCTGCTAGATCAAGTAGAGGACTATTTGGAGCCATAGCTGGA
>A_/_H9N2|EF492231|A/chicken/Tel_Adashim/786/01
ACTGGCAGTCGGTCTGAGGAACGTGCCTGCTAGATCAAATAGAGGACTATTTGGAGCCATAGCTGGA
>A_/_H9N2|EF492230|A/turkey/Israel/747/2005
ACTGGCAGTCGGTCTGAGGAATGTGCCTGCTAGATCAGGTAGAGGACTATTCGGAGCCATAGCTGGA
>A_/_H9N2|EF492229|A/turkey/Mishmar_Hasharon/619/02
ACTGGCAGTCGGTCTGAGGAACGTGCCTGCTAGATCAAAGAGAGGACTATTTGGAGCCATAGCTGGA
>A_/_H9N2|EF492228|A/avian/Israel/584/2005
ACTGGCAGTCGGTCTGAGGAATGTGCCTGCTAGATCAAGTAGAGGACTATTTGGAGCTATAGCTGGA
>A_/_H9N2|EF492227|A/chicken/Israel/554/2005
ACTGGCAGTCGGTCTGAGGAATGTGCCTGCTAGATCAAGTAGAGGACTATTTGGAGCYATAGCTGGA
>A_/_H9N2|EF492226|A/turkey/Israel/425/2005
ACTGGCAGTCGGTCTGAGGAATGTGCCTGCTAGATCAAGTAGAGGACTATTTGGGGCCATAGCTGGA
>A_/_H9N2|EF492225|A/chicken/Israel/282/2005
ACTGGCAGTCGGTCTGAGGAATGTACCTGCTAGATCAAGTAGAGGACTATTTGGAGCCATAGCTGGA
>A_/_H9N2|EF492224|A/chicken/Israel/178/2006
ACTGGCAGTCGGTCTGAGGAATGTGCCTGCTAGATCAAGTAGAGGACTATTTGGAGCTATAGCTGGA
>A_/_H9N2|EF492223|A/turkey/Bezat/89/05
ACTGGCAGTCGGTCTGAGGAATGTGCCTGCTAGATCAAGTAGAGGACTATTTGGAGCCATAGCTGGA
>A_/_H9N2|EF492222|A/chicken/Beit-Aran/29/05
ACTGGCAGTCGGTCTGAGGAATGTGCCAGCTAGATCAAGTAGAGGACTATTCGGAGCCATAGCTGGA
>A_/_H9N2|EF492221|A/chicken/Maale_HaHamisha/90658/00
ACTGGCAGTCGGTCTGAGGAACGTGCCTGCTAGATCAAGTAGAGGACTATTTGGAGCCATAGCTGGA
>A_/_H9N2|CY031259|A/Duck/Hong_Kong/702/79
ACTGGCAGTCGGCCTGAGAAATGTACCTGCTGTATCAAATAGAGGGCTATTTGGTGCCATAGCTGGG
>A_/_H9N2|EU573940|A/chicken/Beijing/L1/2005
ATTGGCAGTTGGTCTGAGGAATGTGCCTGCTAGATCAAGTAGAGGACTATTTGGAGCCATAGCTGGA
>A_/_H9N2|EU573938|A/chicken/Hebei/B1/2001
ATTGGCAGTTGGTCTGAGGAATGTGCCTGCTAGATCAAGTAGAGGACTATTTGGAGCCATAGCTGGA
>A_/_H9N2|EU477246|A/Chicken/Iran/TH81/2002
ACTGGCAGTCGGCCTTAGGAACGTACCTGCTAGATCAAGTAGAGGGCTATTCGGAGCCATAGCTGGA
>A_/_H9N2|EU477245|A/Chicken/Iran/TH186/2007
ACTGGCAATCGGTCTGAGAAACGTGCCTGCTAGATCAAGTAGAGGACTATTTGGAGCCATAGCTGGA
>A_/_H9N2|EU477244|A/Chicken/Iran/TH386/2007
ACTGGCAATCGGTCTGAGAAACGTGCCTGCTAGATCAAATAGAGGACTATTTGGAGCCATAGCTGGA
>A_/_H9N2|EU477243|A/Chicken/Iran/TH286/2007
ACTGGCAATCGGTCTGAGAAACGTGCCTGCTAGATCAAGTAGAGGACTATTTGGAGCCATAGCTGGA
>A_/_H9N2|EU477242|A/chicken/Iran/TH85/2007
ATTGGCAATCGGTCTGAGAAACGTGCCTACTAGATCAAGTAGAGGACTATTTGGAGCCATAGCTGGA
>A_/_H9N2|EU477241|A/Chicken/Iran/TH77/1998
ACTAGCAGTCGGTATGAGGAACGTGCCTGCTAGATCAAGTAGAGGACTATTCGGAGCCATAGCTGGA
>A_/_H9N2|EU365371|A/chicken/Hubei/C1/2007
ACTGGCAGTTGGTCTAAGAAATGTGCCTGCTAGATCAAGTAGAGGACTATTTGGGGCTATAGCTGGT
>A_/_H9N2|EU086303|A/bird/Guangxi/H1/2006
ACTGGCAGTTGGTCTGAGGAATGTGCCTGCCAGAGCAAGTAGAGGACTATTTGGGGCCATAGCTGGA
>A_/_H9N2|EU086284|A/bird/Guangxi/A1/2006
ATTGGCAGTTGGTCTGAGGAATGTGCCTGCTAGATCAAGTAGAGGACTATTTGGAGCCATAGCTGGA
>A_/_H9N2|EU086283|A/quail/Guangxi/B1/2006
ACTGGCAGTTGGTCTGAGGAATGTGCCTGCCAGAGCAAGTAGAGGACTATTTGGGGCCATAGCTGGA
>A_/_H9N2|EU086266|A/bird/Guangxi/83/2005
ACTGGCAGTTGGTCTGAGGAATGTGCCTGCCAGAGCAAGTAGAGGACTATTTGGGGCCATAGCTGGA
>A_/_H9N2|EU086265|A/bird/Guangxi/82/2005
ACTGGCAGTTGGTCTGAGGAATGTGCCTGCCAGAGCAAGTAGAGGACTATTTGGGGCCATAGCTGGA
>A_/_H9N2|EU086264|A/bird/Guangxi/63/2005
ACTGGCAGTTGGTCTGAGGAATGTGCCTGCCAGAGCAAGTAGAGGACTATTTGGGGCCATAGCTGGA
>A_/_H9N2|EU086245|A/chicken/Guangxi/55/2005
ACTTGCAGTTGGTCTGAGGAATGTGCCTTCTAGATCTAGTAGAGGACTATTCGGGGCCATAGCTGGA
>A_/_H9N2|EU086237|A/chicken/Guangxi/6/2000
ATTGGCAGTTGGTCTGAGGAATGTGCCTGCTAGATCAAGTAGAGGACTATTTGGAGCCATAGCTGGA
>A_/_H9N2|EU086234|A/duck/Guangxi/51/2005
ACTGGCAGTTGGTCTGAGGAATGTGCCTGCCAGAGCAAGTAGAGGACTATTTGGGGCCATAGCTGGA
>A_/_H9N2|EU086226|A/chicken/Guangxi/37/2005
ACTGGCAGTTGGTCTGAGGAATGTGCCTGCCAGAGCAAGTAGAGGACTATTTGGGGCCATAGCTGGA
>A_/_H9N2|EU081864|A/chicken/Guangxi/4/1999
ATTGGCAGTTGGTCTGAGGAATGTGCCTGCTAGATCAAGTAGAGGACTATTTGGAGCCATAGCTGGA
>A_/_H9N2|EF501983|A/chicken/Israel/1953/2004
ACTGGCAGTCGGTCTGAGGAATGTGCCTGCTAGATCAAGTAGAGGACTATTTGGGGCTATAGCTGGA
>A_/_H9N2|EF070733|A/chicken/Gansu/2/99
ATTGGCAGTTGGTCTGAGGAATGTGCCTGCTAGATCAAGTAGAGGACTATTTGGAGCCATAGCTGGA
>A_/_H9N2|EF063735|A/chicken/Iran/B326/2005
ACTGGCAATCGGTCTGAGAAACGTACCTGCTAGATCAAGTAGAGGACTATTTGGAGCCATAGCTGGA
>A_/_H9N2|EF063734|A/chicken/Iran/B11A/2005
ACTGGCAATCGGTCTGAGAAACGTACCTGCTAGATCAAGTAGAGGACTATTTGGAGCCATAGCTGGA
>A_/_H9N2|EF063733|A/chicken/Iran/B102/2005
ACTGGCAATCGGTCTGAGAAACGTGCCTGCTAGATCAAGTAGAGGACTATTTGGAGCCATAGCTGGA
>A_/_H9N2|EF063732|A/chicken/Iran/B99/2005
ACTGGCAATCGGTCTGAGAAACGTACCTGCTAGATCAAGTAGAGGACTATTTGGAGCCATAGCTGGA
>A_/_H9N2|EF063731|A/chicken/Iran/B76/2004
ACTGGCAATCGGTCTGAGAAACGTRCCTGCTAGATCAAGTAGAGGACTATTTGGAGCCATAGCTGGA
>A_/_H9N2|EF063730|A/chicken/Iran/B322/2004
ACTGGCAGTAGGGTTGAGGAACGTGCCTGCTAGATCAAGTAGAGGACTATTCGGAGCCATAGCTGGA
>A_/_H9N2|EF063729|A/chicken/Iran/B308B/2004
ACTGGCAATCGGTCTGAGAAACGTRCCTGCTAGATCAAGTAGAGGACTATTTGGAGCCATAGCTGGA
>A_/_H9N2|EF063728|A/chicken/Iran/B308A/2004
ATTGGCAGTCGGTTTGAGGAACGTGCCTGCTAGGTCAAGTAGAGGACTATTTGGAGCCATAGCTGGA
>A_/_H9N2|EF063727|A/chicken/Iran/B314/2003
ACTGGCAGTAGGGTTGAGGAACGTGCCTGCTAGATCAAGTAGAGGACTATTCGGAGCCATAGCTGGA
>A_/_H9N2|EF063726|A/chicken/Iran/B263/2003
ATTGGCAGTCGGTTTGAGGAACGTGCCTGCTAGGTCAAGTAGAGGACTATTTGGAGCCATAGCTGGA
>A_/_H9N2|EF063725|A/chicken/Iran/L252/2003
ACTGGCAGTCGGTCTTAGGAACGTACCTGCTAGATCAAGTAGAGGACTATTCGGAGCCATAGCTGGG
>A_/_H9N2|EF063514|A/chicken/Dubai/339/2001
ACTGGCAATCGGTCTGAGGAACGTGCCTGCTAGATCAAGTAGAGGACTATTTGGAGCCATTGCTGGA
>A_/_H9N2|EF063513|A/chicken/Dubai/338/2001
ACTGGCAATCGGTCTGAGGAACGTGCCTGCTAGATCAAGTAGAGGACTATTTGGAGCCATTGCTGGA
>A_/_H9N2|EF063512|A/quail/Dubai/303/2000
ACTGGCAATTGGTCTGAGGAACGTGCCTGCTAGATCAAGTAGAGGACTATTTGGAGCCATTGCTGGA
>A_/_H9N2|EF063511|A/quail/Dubai/302/2000
ACTGGCAATTGGTCTGAGGAACGTGCCTGCTAGATCAAGTAGAGGACTATTTGGAGCCATTGCTGGA
>A_/_H9N2|EF063510|A/quail/Dubai/301/2000
ACTGGCAATTGGTCTGAGGAACGTGCCTGCTAGATCAAGTAGAGGACTATTTGGAGCCATTGCTGGA
>A_/_H9N2|DQ922904|A/chicken/Iran/L248/03
ACTGGCAATCGGTCTGAGAAACGTACCTGCTAGATCAAGTAGAGGACTATTTGGAGCCATAGCTGGA
>A_/_H9N2|DQ787802|A/teal/Primorie/3631/02
ACTGGCAGTTGGCTTGAGGAATGTGCCTGCTGCATCAGGTAGAGGGTTGTTTGGTGCCATAGCTGGA
>A_/_H9N2|DQ787797|A/teal/Primorie/3628/02
ACTGGCAGTTGGCTTGAGGAATGTGCCTGCTGCATCAGGTAGAGGGTTGTTTGGTGCCATAGCTGGA
>A_/_H9N2|DQ681216|A/duck/Xuzhou/05/2001
ACTGGCAGTTGGTCTAAGAAATGTGCCTGCTAGATCAAGTAGAGGACTATTTGGGGCTATAGCTGGT
>A_/_H9N2|DQ681207|A/duck/Zhejiang/03/2001
ACTGGCAGTTGGTCTAAGAAATGTGCCTGCTAGATCAAGTAGAGGACTATTTGGGGCTATAGCTGGT
>A_/_H9N2|DQ681203|A/duck/Xuzhou/07/2003
ACTGGCAGTTGGTCTAAGAAATGTGCCTGCTAGATCAAGTAGAGGACTATTTGGGGCTATAGCTGGT
>A_/_H9N2|DQ485224|A/chicken/China/Guangxi17/2000
ATTGGCAGTTGGTCTGAGGAATGTGCCTGCTAGATCAAGCAGAGGACTGTTCGGGGCCATAGCTGGA
>A_/_H9N2|DQ485208|A/chicken/China/Guangxi1/2000
ATTGGCAGTTGGTCTGAGGAATGTGCCTGCTAGATCAAGTAGAGGACTATTTGGAGCCATAGCTGGA
>A_/_H9N2|DQ465400|A/duck/Hubei/W1/2004
ATTGGCAGTTGGTCTGAGGAATGTGCCTGCTAGATCAAGTAGAGGACTATTTGGAGCCATAGCTGGA
>A_/_H9N2|DQ464352|A/chicken/Cheongju/ADL0401/2004
ACTGGCAGTTGGTCTACGAAATGTGCCGGCTGCATCAGATAGAGGGCTATTTGGTGCCATAGCTGGA
>A_/_H9N2|CY006042|A/goose/MN/5733-1/1980
ACTGGCAGTCGGTTTAAGGAATGTACCTGCTGTATCAGATAGAGGGCTGTTTGGTGCTATAGCTGGA
>A_/_H9N2|CY006023|A/Chicken/Nanchang/4-301/2001
ATTGGCAGTTGGTCTGAGGAATGTGCCTGCTAGATCAAGCAGAGGACTATTCGGGGCCATAGCTGGA
>A_/_H9N2|CY006021|A/Wild_Duck/Nanchang/2-0480/2000
ATTGGCAGTTGGTCTGAGGAATGTGCCTGCTAGATCAAGTAGAGGACTATTCGGGGCCATAGCTGGA
>A_/_H9N5|CY005992|A/shorebird/DE/261/2003
ACTGGCAATCGGTCTGAGGAATGTGCCTGCTGCATCAGATAGGGGACTATTTGGTGCCATAGCTGGA
>A_/_H9N2|CY005991|A/mallard/ALB/17/1991
ACTGGCAGTCGGTCTAAGGAATGTACCTGCAATATCAGGTAGAGGGCTGTTTGGTGCTATAGCTGGA
>A_/_H9N2|CY005990|A/mallard/Alberta/11/1991
ACTGGCAGTCGGTCTAAGGAATGTACCTGCAGTATCAGGTAGAGGGCTGTTTGGTGCTATAGCTGGA
>A_/_H9N2|CY005989|A/mallard_duck/ALB/321/1988
ACTGGCAGTCGGTTTAAGGAATGTACCTGCAGTATCAGGTAGAGGGCTGTTTGGTGCTATAGCTGGA
>A_/_H9N6|CY005988|A/ruddy_turnstone/DE/510/1988
ATTGGCAGTCGGTTTAAGGAATATACCTGCTGTATCAGATAGAGGGCTGTTTGGTGCTATAGCTGGA
>A_/_H9N1|CY005987|A/ruddy_turnstone/DE/2731/1987
ACTGGCAGTCGGTTTAAGGAATGTACCTGCTGTATCAGATAGAGGGCTGTTTGGTGCTATAGCTGGA
>A_/_H9N5|CY005985|A/ruddy_turnstone/DE/2576/1987
ACTGGCAGTCGGTTTAAGGAATGTACCTGCTGTATCAGATAGAGGGCTGTTTGGTGCTATAGCTGGA
>A_/_H9N1|CY005984|A/mallard_duck/ALB/743/1983
ACTGGCAGTCGGTTTAAGGAATGTACCTGCTGTATCAGATAGAGGGCTGTTTGGTGCTATAGCTGGA
>A_/_H9N6|CY005934|A/ruddy_turnstone/DE/773/1988
ACTGGCAGTCGGTTTAAGGAATATACCTGCTGTATCAGATAGAGGGCTGTTTGGTGCTATAGCTGGA
>A_/_H9N5|CY005929|A/knot/DE/2552/1987
ACTGGCAGTCGGTTTAAGGAATGTACCTGCTGTATCAGATAGAGGGCTGTTTGGTGCTATAGCTGGA
>A_/_H9N1|CY005746|A/duck/NZL/76/1984
ACTGGCAGTCGGTCTGAGGAATGTGCCTGCTGCATCAAATAGAGGGCTATTTGGTGCCATAGCTGGA
>A_/_H9N6|CY005639|A/duck/Hong_Kong/147/77
ACTGGCAGTCGGCCTGAGGAATGTACCTGCTGCATCAAATAGAGGGCTATTTGGTGCCATAGCTGGC
>A_/_H9N2|CY005632|A/duck/Hong_Kong/784/1979
ACTGGCAGTCGGTCTGAGGAATGTACCTGCTGCATCAGATAGAGGACTATTTGGTGCTATAGCTGGA
>A_/_H9N1|CY004642|A/mallard_duck/ALB/506/1983
ACTGGCAGTCGGTTTAAGGAATGTACCTGCTGTATCAGATAGAGGGCTGTTTGGTGCTATAGCTGGA
>A_/_H9N2|DQ064380|A/Chicken/Shenzhen/9/97
ACTGGCAGTTGGTCTGAGGAATGTGCCTGCTAGATCAAGTAGAGGACTATTTGGGGCCATAGCTGGA
>A_/_H9N2|DQ064379|A/chicken/Shijiazhuang/2/98
ACTAGCAGTTGGTCTGAGGAATGTGCCTGCTAGATCAAGTAGAGGACTATTTGGGGCCATAGCTGGT
>A_/_H9N2|DQ064378|A/chicken/Shanghai/10/01
ACTGGCAGTTGGTCTGAGGAATGTGCCTGCTAGATCAAGCAGAGGACTATTTGGGGCCATAGCTGGA
>A_/_H9N2|DQ064377|A/chicken/Shandong/7/96
ACTGGCAGTTGGTCTAAGGAATGTGCCTGCTAGATCAAGTAGAGGACTATTTGGGGCCATAGCTGGA
>A_/_H9N2|DQ064376|A/Chicken/Shandong/6/96
ACTGGCAGTTGGTCTAAGGAATGTGCCTGCTAGATCAAGTAGAGGACTATTTGGGGCCATAGCTGGA
>A_/_H9N2|DQ064375|A/chicken/Ningxia/4/99
ATTGGCAGTTGGTCTGAGGAATGTGCCTGCTAGATCAAGTAGAGGACTATTTGGAGCCATAGCTGGA
>A_/_H9N2|DQ064373|A/Duck/Nanjing/1/97
ACTGGCAGTTGGTCTAAGGAATGTGCCTGCTAGATCAAGTAGAGGACTATTTGGGGCCATAGCTGGA
>A_/_H9N2|DQ064372|A/chicken/Jiangsu/1/00
ACTGGCAGTTGGTCTGAGGAATGTGCCTGCTAGATCAAGTAGAGGACTATTCGGGGCCATAGCTGGA
>A_/_H9N2|DQ064371|A/chicken/Jilin/53/01
ACTGGCAGTTGGTCTGAGGAATGTGCCTGCTAGATCAAGTAGAGGACTATTTGGAGCCATAGCTGGA
>A_/_H9N2|DQ064370|A/chicken/Henan/5/98
ATTGGCAGTTGGTCTGAGGAATGTGCCTGCTAGATCAAGTAGAGGACTATTTGGAGCCATAGCTGGA
>A_/_H9N2|DQ064369|A/chicken/Henan/43/02
ATTAGCAGTTGGTTTGAGGAATGTGCCTGCTAGATCAAGTAGAGGACTATTTGGAGCCATAGCTGGA
>A_/_H9N2|DQ064368|A/chicken/Henan/26/00
ATTGGCAGTTGGTCTGAGGAATGTGCCTGCTAGATCAAGCAGAGGACTATTCGGGGCCATAGCTGGA
>A_/_H9N2|DQ064367|A/chicken/Heilongjiang/48/01
ATTAGCAGTTGGTTTGAGGAATGTGCCTGCTAGATCAAGTAGAGGACTATTTGGAGCCATAGCTGGA
>A_/_H9N2|DQ064366|A/chicken/Heilongjiang/35/00
ATTGGCAGTTGGTTTAAGGAATGTGCCTGCTGTATCTAGTAGAGGACTGTTCGGAGCAATAGCTGGG
>A_/_H9N2|DQ064365|A/chicken/Hebei/31/00
ATTGGCAGTTGGTCTGAGGAATGTGCCTGCTAGATCAAGTAGAGGACTATTTGGAGCCATAGCTGGA
>A_/_H9N2|DQ064364|A/chicken/Guangxi/9/99
ACTGGCAGTGGGTCTGAGGAATGTGCCTGCTAGATCAAGTAGAGGACTATTTGGGGCCATAGCTGGA
>A_/_H9N2|DQ064363|A/chicken/Guangxi/10/99
ACTGGCAGTGGGTCTGAGGAATGTGCCTGCTAGATCAAGTAGAGGACTATTTGGGGCCATAGCTGGA
>A_/_H9N2|DQ064362|A/chicken/Guangdong/6/97
ACTGGCAGTTGGTCTGAGGAATGTGCCTGCTAGATCAAGTAGAGGACTATTTGGGGCCATAGCTGGA
>A_/_H9N2|DQ064361|A/chicken/Guangdong/56/01
ACTGGCAGTTGGTCTGAGGAATGTGCCTGCCAGATTAAGTAGAGGACTATTTGGGGCCATAGCTGGA
>A_/_H9N2|DQ064360|A/chicken/Guangdong/5/97
ACTGGCAGTTGGTCTGAGGAATGTGCCTGCTAGATCAAGTAGAGGACTATTTGGGGCCATAGCTGGA
>A_/_H9N2|DQ064359|A/chicken/Guangdong/47/01
ACTGGCAGTTGGTCTGAGGAATGTGCCTGCTAGATCAAGTAGAGGACTATTCGGGGCCATAGCTGGA
>A_/_H9N2|DQ064358|A/chicken/Guangdong/4/00
ATTGGCAGTTGGTCTGAGGAATGTGCCTGCTAGATCAAGTAGAGGACTATTTGGAGCCATAGCTGGA
>A_/_H9N2|DQ064357|A/chicken/Guangdong/21/02
ACTTGCAGTTGGTCTGAGGAATGTGCCTGCTAGATCAAGTAGAGGACTATTCGGGGCCATAGCTGGA
>A_/_H9N2|DQ064356|A/Chicken/Guangdong/10/00
ACTGGCAGTTGGTCTGAGGAATGTGCCTGCTAGATCAAGTAGAGGACTATTTGGGGCCATAGCTGGA
>A_/_H9N2|DQ064355|A/chicken/Fujian/25/00
ACTAGCAGTTGGTCTGAGGAATGTGCCTGCTAGATCAAGTAGGGGACTATTTGGGGCCATAGCTGGT
>A_/_H9N2|CY014613|A/Pigeon/Nanchang/2-0461/2000
ATTGGCAGTTGGTCTGAGGAATGTGCCTGCTAGATCAAGTAGAGGACTATTCGGGGCCATAGCTGGA
>A_/_H9N2|AY862606|A/chicken/Korea/S18/03
ACTGGCAGTGGGCCTAAGGAATGTGCCTGCTACATCAGGTAGAGGGCTTTTCGGTGCCATAGCTGGA
>A_/_H9N2|AY862599|A/chicken/Korea/S4/03
ACTGGCAGTGGGCCTAAGGAATGTGCCTGCTACATCAGGTAGAGGGCTTTTCGGTGCCATAGCTGGA
>A_/_H9N2|AY790313|A/chicken/Korea/S1/2003
ACTGGCAGTTGGTCTAAGAAATGTGCCTGCTGCATCAGGTAGAGGGCTATTTGGTGCCATAGCTGGA
>A_/_H9N2|AY738456|A/ostrich/Eshkol/1436/03
ACTGGCAGTCGGTCTGAGGAATGTGCCTGCTAGATCAAAGAGAGGACTATTTGGAGCCATAGCTGGA
>A_/_H9N2|AY738455|A/chicken/Talmei_Elazar/1304/03
ACTGGCAGTCGGTCTGAGGAATGTGCCTGCTAGATCAAGTAGAGGACTATTTGGAGCCATAGCTGGA
>A_/_H9N2|AY738453|A/turkey/Beit_HaLevi/1562/04
ACTGGCAGTCGGTCTGAGGAATGTGCCTGCTAGATCAAGTAGAGGACTATTTGGAGCCATAGCTGGA
>A_/_H9N2|AY738452|A/turkey/Givat_Haim/965/02
ACTGGCAGTCGGTCTGAGGAACGTACCTGCTAGATCAAAGAGAGGACTATTTGGAGCCATAGCTGGA
>A_/_H9N2|AY738451|A/turkey/Neve_Ilan/90710/00
ACTGGCAGTCGGTCTGAGGAACGTGCCTGCTAGATCAAGTAGAGGACTATTTGGAGCCATAGCTGGA
>A_/_H9N2|AY664675|A/chicken/HongKong/WF120/03
ATTGGCAGTTGGTCTGAGGAATGTGCCTGCTAGATCAAGTAGAGGACTATTCGGGGCCATAGCTGGA
>A_/_H9N2|AY664674|A/guineafowl/HongKong/NT184/03
ACTGGCAGTTGGTATGAGGAATGTACCTGCTAGATCAAGTAGAGGACTATTTGGGGCCATAGCTGGA
>A_/_H9N2|AY664673|A/pheasant/HongKong/WF54/03
ATTGGCAGTTGGTCTGAGGAATGTGCCTGCTAGATCAAGTAGAGGACTATTTGGAGCCATAGCTGGA
>A_/_H9N2|AY664671|A/chicken/HongKong/WF126/03
ACTGGCAGTTGGTCTGAGGAATGTGCCTGCTAGATCAAGTAGAGGATTATTTGGAGCCATAGCTGGA
>A_/_H9N2|AY664670|A/chicken/HongKong/TP38/03
ACTTGCAGTTGGTCTGAGGAATGTGCCTTCTAGATCAAGTAGAGGACTATTCGGGGCCATAGCTGGT
>A_/_H9N2|AY664669|A/chicken/HongKong/SSP101/03
ATTGGCAGTTGGTCTGAGGAATGTGCCTGCTAGATCAAGTAGAGGACTATTTGGAGCCATAGCTGGA
>A_/_H9N2|AY664668|A/chicken/HongKong/SF1/03
ACTGGCAGTTGGTCTGAGGAATGTGCCTGCTAGATCAAGTAGAGGATTATTTGGAGCCATAGCTGGA
>A_/_H9N2|AY664667|A/chicken/HongKong/NT142/03
ATTGGCAGTTGGTCTGAGGAATGTGCCTGCTAGATCAAGTAGAGGACTATTCGGGGCCATAGCTGGA
>A_/_H9N2|AY664666|A/guineafowl/HongKong/NT101/03
ATTGGCAGTTGGTCTGAGGAATGTGCCTGCTAGATCAAGTAGAGGACTATTTGGAGCCATAGCTGGT
>A_/_H9N2|AY664665|A/chicken/HongKong/FY23/03
ACTGGCAGTTGGTCTGAGGAATGTGCCTGCTAGATCAAGTAGAGGATTATTTGGAGCCATAGCTGGA
>A_/_H9N2|AY664664|A/chicken/HongKong/CSW304/03
ATTGGCAGTTGGTCTGAGGAATGTGCCTGCTAGATCAAGTAGAGGACTATTTGGAGCCATAGCTGGA
>A_/_H9N2|AY664663|A/chicken/HongKong/CSW291/03
ATTGGCAGTTGGTCTGAGGAATGTGCCTGCTAGATCAAGTAGAGGACTATTTGGAGCCATAGCTGGA
>A_/_H9N2|AY664662|A/chicken/HongKong/BD90/03
ATTGGCAGTTGGTCTGAGGAATGTGCCTGCTAGATCAAGTAGAGGACTATTTGGAGCCATAGCTGGA
>A_/_H9N2|AY664661|A/chicken/HongKong/AP45/03
ATTGGCAGTTGGTCTGAGGAATGTGCCTGCTAGATCAAGTAGAGGACTATTTGGAGCCATAGCTGGT
>A_/_H9N2|AY664660|A/chicken/HongKong/CSW153/03
ATTGGCAGTTGGTCTGAGGAATGTGCCTGCTAGATCAAGTAGAGGACTATTTGGAGCCATAGCTGGA
>A_/_H9N2|AY513715|A/chicken/Mudanjiang/0823/2000
ACTGGCAGTTGGTCTGAGGAATGTGCCTGCTAGATCAAGTAGAGGACTATTTGGGGCCATAGCTGGA
>A_/_H9N2|AY364228|A/chicken/Jiangsu/JS-1/2002
ACTGGCAGTTGGTCTAAGAAATGTGCCTGCTAGATCAAGTAGAGGACTATTTGGGGCTATAGCTGGT
>A_/_H9N2|AY206680|A/Duck/Hong_Kong/610/79
ACTGGCAGTCGGCCCGAGGAATGTACCCGCTGTATCAAATAGAGGGCTATTTGGTGCCATAGCTGGG
>A_/_H9N2|AY206679|A/Duck/Hong_Kong/552/79
ACTGGCAGTCGGCCTGAGGAATGTACCTGCTGTATCAAATAGAGGGCTATTTGGTGCCATAGCTGGG
>A_/_H9N2|AY206677|A/chicken/Hong_Kong/WF2/99
ATTGGCAGTTGGTCTGAGGAATGTACCTGCTAGATCAAGTAGAGGACTATTCGGGGCCATAGCTGGA
>A_/_H9N2|AY206676|A/guinea_fowl/Hong_Kong/WF10/99
GCTGGCAGTCGGTCTGAGGAACGTGCCTGCTAGATCAAGTAGAGGACTATTTGGAGCCATAGCTGGA
>A_/_H9N2|AY206675|A/quail/Hong_Kong/A28945/88
ACTGGCAGTCGGTCCGAGGAATGTACCAGCTAAATCAAGTAGAGGACTATTTGGTGCCATAGCTGGA
>A_/_H9N2|AY206674|A/Duck/Hong_Kong/366/78
ACTGGCAGTCGGTTTGAGGAATGTACCTGCTGCATTAGATAGAGGACTATTTGGTGCTATAGCTGGA
>A_/_H9N2|AY206673|A/Duck/Hong_Kong/448/78
ACTGGCAGTCGGTCTGAGGAATGTACCTGCTGTATCAGATAGAGGACTATTTGGTGCTATAGCTGGA
>A_/_H9N6|AY206671|A/duck/Hong_Kong/147/77
ACTGGCAGTCGGCCTGAGGAATGTACCTGCTGCATCAAATAGAGGGCTATTTGGTGCCATAGCTGGC
>A_/_H9N2|AY083841|A/Chicken/Shanghai/4/01
ACTGGCAGTTGGTCTGAGGAGTGTGCCTGCTAGATCAAGCAGAGGACTATTTGGGGCCATAGCTGGA
>A_/_H9N2|AY083840|A/Chicken/Shanghai/3/01
ACTGGCAGTTGGTCTGAGGAATGTGCCTGCTAGATCAAGCAGAGGACTATTTGGGGCCATAGCTGGA
>A_/_H9N2|AF461530|A/Chicken/Beijing/1/97
ATTGGCAGTTGGTCTGAGGAATGTGCCTGCTAGATCAAGTAGAGGACTATTTGGAGCCATAGCTGGA
>A_/_H9N2|AF461529|A/Chicken/Yunnan/2/00
ACTTGCAGTGGGTCTGAGGAATGTGCCTGCTAGATCAAGTAGAGGACTATTTGGGGCCATAGCTGGA
>A_/_H9N2|AF461528|A/Chicken/Yunnan/1/99
ACTTGCAGTGGGTCTGAGGAATGTGCCTGCTAGATCAAGTAGAGGACTATTTGGGGCCATAGCTGGA
>A_/_H9N2|AF461527|A/Chicken/Tianjing/2/96
ACTGGCAGTTGGTCTAAGGAATGTGCCTGCTAGATCAAGTAGAGGACTATTTGGGGCCATAGCTGGA
>A_/_H9N2|AF461526|A/Chicken/Tianjing/1/96
ATTGGCAGTTGGTCTGAGGAATGTGCCTGCTAGATCAAGCAGAGGACTATTCGGGGCCATAGCTGGA
>A_/_H9N2|AF461525|A/Chicken/Shanghai/4-2/01
ACTGGCAGTTGGTCTGAGGAATGTGCCTGCTAGATCAAGCAGAGGACTATTTGGGGCCATAGCTGGA
>A_/_H9N2|AF461523|A/Chicken/Shanghai/3/00
ACTGGCAGTTGGTCTGAGGAATGTGCCTGCTAGATCAAGCAGAGGACTATTTGGGGCCATAGCTGGA
>A_/_H9N2|AF461521|A/Chicken/Shandong/2/99
ATTGGCAGTTGGTCTGAGGAATGTGCCTGCTAGATCAAGTAGAGGACTATTTGGAGCCATAGCTGGA
>A_/_H9N2|AF461520|A/Chicken/Shandong/1/98
ATTGGCAGTTGGTCTGAGGAATGTGCCTGCTAGATCAAGTAGAGGACTATTTGGAGCCATAGCTGGA
>A_/_H9N2|AF461519|A/Chicken/Liaoning/2/00
ATTGGCAGTTGGTCTGAGGAATGTGCCTGCTAGATCAAGCAGAGGACTATTCGGGGCCATAGCTGGA
>A_/_H9N2|AF461518|A/Chicken/Liaoning/1/00
ATTGGCAGTTGGTCTGAGGAATGTGCCTGCTAGATCAAGCAGAGGACTATTCGGGGCCATAGCTGGA
>A_/_H9N2|AF461517|A/Chicken/Henan/2/98
ACTAGCAGTTGGTCTGAGGAATGTGCCTGCTAGATCAAGTAGAGGACTATTTGGGGCCATAGCTGGT
>A_/_H9N2|AF461516|A/Chicken/Gansu/1/99
ATTGGCAGTTGGTCTGAGGAATGTGCCTGCTAGATCAAGTAGAGGACTATTTGGAGCCATAGCTGGA
>A_/_H9N2|AF461515|A/Chicken/Hebei/1/00
ACTAGCAGTTGGTCTGAGGAATGTGCCTGCTAGATCAAGTAGAGGACTATTTGGGGCCATAGCTGGT
>A_/_H9N2|AF461513|A/Chicken/Gangxi/1/00
ATTGGCAGTTGGTCTGAGGAATGTGCCTGCTAGATCAAGTAGAGGACTATTTGGAGCCATAGCTGGA
>A_/_H9N2|AF461512|A/Chicken/Gansu/1/99
ATTGGCAGTTGGTCTGAGGAATGTGCCTGCTAGATCAAGTAGAGGACTATTTGGAGCCATAGCTGGA
>A_/_H9N2|AF461511|A/Chicken/Anhui/1/98
ACTAGCAGTTGGTCTAAGAAATGTGCCTGCTAGATCAAGTAGAGGACTATTTGGGGCTATAGCTGGT
>A_/_H9N2|AF461510|A/Chicken/Jiangsu/2/98
ACTGGCAGTTGGTCTGAGGAATGTGCCTGCTAAATCAAGTAGAGGATTATTTGGGGCCATAGCTGGA
>A_/_H9N2|AF461509|A/Chicken/Jiangsu/1/99
ACTAGCAGTTGGTCTGAGGAATGTGCCTACTAGATCAAGTAGAGGACTATTTGGGGCCATAGCTGGT
>A_/_H9N2|AF203008|A/Chicken/Korea/MS96/96
ACTGGCAGTTGGTCTAAGGAATGTTCCTGCTGCATCATATAGAGGGCTCTTCGGTGCCATAGCTGGA
>A_/_H9N3|AB303077|A/mallard/Ireland/PV46B/1993
ACTTGCAGTCGGTCTGAGGAATGTGCCTGCTGCATCAGATAGAGGGCTGTTTGGTGCCATAGCTGGA
>A_/_H9N2|AB276111|A/duck/Hokkaido/13/00
ACTGGCAGTAGGCTTGAGGAATGTGCCTGCTGCATCAGATAGAGGGTTGTTTGGTGCCATAGCTGGA
>A_/_H9N2|AB262463|A/duck/Hokkaido/9/99
ACTGGCAGTTGGCTTGAGGAATGTGCCTGCTGCATCAGATAGAGGGTTGTTTGGTGCCATAGCTGGA
>A_/_H9N2|AB256746|A/chicken/Yokohama/aq144/2001
ACTAGCAGTTGGTCTGAGGAATGTGCCTGCTAGATCAAGTAGAGGACTATTTGGAGCCATAGCTGGA
>A_/_H9N2|AB256738|A/chicken/Osaka/aq19/2001
ATTGGCAGTTGGTCTGAGGAATGTGCCTGCTAGATCAAGTAGAGGACTATTTGGAGCCATAGCTGGA
>A_/_H9N2|AB256730|A/chicken/Yokohama/aq120/2001
ACTGGCAGTTGGTCTGAGGAATGTGCCTGCTAGATCAAGTAGAGGACTATTTGGAGCCATAGCTGGA
>A_/_H9N2|AB256722|A/chicken/Yokohama/aq135/2001
ATTGGCAGTTGGTCTGAGGAATGTGCCTGCTAGATCAAGTAGAGGACTATTTGGAGCCATAGCTGGA
>A_/_H9N2|AB256714|A/chicken/Yokohama/aq134/2002
ACTGGCAGTTGGTCTGAGGAATGTGCCTGCTAGATCAAGTAGGGGATTATTTGGGGCCATAGCTGGA
>A_/_H9N2|AB256706|A/chicken/Yokohama/aq45/2002
ACTGGCAGTTGGTCTGAGGAATGTGCCTGCTAGATCAAGTAGAGGACTATTTGGGGCCATAGCTGGA
>A_/_H9N2|AB256698|A/chicken/Osaka/aq69/2001
ACTGGCAGTTGGTCTGAGGAATGTGCCTGCTAGATCAAGCAGAGGACTATTTGGGGCCATAGCTGGA
>A_/_H9N2|AB256690|A/chicken/Osaka/aq58/2001
ATTGGCAGTTGGTCTGAGGAATGTGCCTGCTAGATCAAGCAGAGGACTATTCGGGGCCATAGCTGGA
>A_/_H9N2|AB256682|A/chicken/Kobe/aq26/2001
ACTGGCAGTTGGTCTGAGGAATGTGCCTGCTAGATCAAGTAGAGGATTATTTGGGGCCATAGCTGGA
>A_/_H9N2|AB256674|A/chicken/Yokohama/aq55/2001
ATTGGCAGTTGGTCTGAGGAATGTGCCTGCTAGATCAAGTAGAGGACTATTTGGAGCCATAGCTGGA
>A_/_H9N2|AB256666|A/chicken/Osaka/aq48/97
ACTGGCAGTTGGTCTGAGGAATGTGCCTGCTAGATCAAGTAGAGGACTATTTGGGGCCATAGCTGGT
>A_/_H9N2|AB125928|A/duck/Hokkaido/49/98
ACTGGCAGTCGGCCTGAGGAATGTGCCTGCTGCATCAGATAGAGGGCTGTTTGGTGCCATAGCTGGA
>A_/_H9N2|AB049160|A/parakeet/Narita/92A/98
ACTGGCAGTCGGTCTGAGGAACGTGCCTGCTAGATCAAGTAGAGGACTATTTGGAGCCATAGCTGGA
>A_/_H9N2|AB049159|A/parakeet/Chiba/1/97
ACTGGCAGTCGGTATGAGGAACGTGCCTGCTAGATCAAGTAGAGGACTATTTGGAGCCATAGCTGGA
>A_/_H9N2|JX448766|A/chicken/Zhejiang/HQD/2012
ACTTGCAGTTGGTCTGAGAAATGTGCCTTCTAGATCTAGTAGAGGTCTATTCGGAGCCATAGCAGGA
>A_/_H9N2|JX448763|A/chicken/Tianjin/DCWD/2011
ACTCGCAGTTGGTCTGAGGAATGTGCCTTCTAGATCTAGTAGAGGACTATTCGGGGCCATAGCAGGA
>A_/_H9N2|JX448762|A/chicken/Shenyang/W3/2011
ATTGGCAGTCGGTCTGAGGAATGTGCCTGCTAGATCAAGTAGAGGACTATTTGGAGCCATAGCTGGT
>A_/_H9N2|JX448761|A/chicken/Shenyang/W2/2011
ATTGGCAGTCGGTCTGAGGAATGTGCCTGCTAGATCAAGTAGAGGACTATTTGGAGCCATAGCTGGT
>A_/_H9N2|JX448760|A/chicken/Shandong/P4/2011
GCTTGCAGTTGGTCTGAGAAATGTGCCTTCTAGATCTAGTAGAGGACTATTCGGGGCCATAGCAGGA
>A_/_H9N2|JX448759|A/chicken/Shandong/M6/2011
ACTTGCAGTTGGTCTGAGGAATGTGCCTTCTAGATCTAGTAGAGGACTATTCGGGGCCATAGCAGGA
>A_/_H9N2|JX448758|A/chicken/Shandong/M4/2011
ACTTGCAGTTGGTCTGAGGAATGTGCCTTCTAGATCTAGTAGAGGACTATTCGGGGCCATAGCAGGA
>A_/_H9N2|JX448757|A/chicken/Shandong/M1/2011
ACTTGCAGTTGGTCTGAGAAATGTGCCTTCTAGATCTAGTAGAGGACTATTCGGGGCCATAGCAGGA
>A_/_H9N2|JX448756|A/chicken/Jilin/XJJZ/2010
ACTTGCAGTTGGTCTGAGGAATGTGCCTTCTAAATCTAGTAGAGGACTATTTGGGGCCATAGCTGGA
>A_/_H9N2|JX448755|A/chicken/Jilin/CBS/2010
ACTTGCAATTGGTCTGAGGAATGTGCCTTCTAAATCTAGTAGAGGACTATTTGGGGCCATAGCTGGA
>A_/_H9N2|JX448754|A/chicken/Jilin/BHZ/2010
ACTTGCAGTTGGTCTGAGGAATGTGCCTTCTAAATCTAGTAGAGGACTATTTGGGGCCATAGCTGGA
>A_/_H9N2|JX448753|A/chicken/Jilin/BHJ/2010
ACTTGCAGTTGGTCTGAGGAATGTGCCTTCTAAATCTAGTAGAGGACTATTTGGGGCCATAGCTGGA
>A_/_H9N2|JX448752|A/chicken/Hubei/TS3/2011
ACTCGCAGTTGGTCTGAGGAATGTGCCTTCTAGATCTAGTAGAGGACTATTCGGGGCCATAGCAGGA
>A_/_H9N2|JX448751|A/chicken/Hubei/TS1/2011
ACTCGCAGTTGGTCTGAGGAATGTGCCTTCTAGATCTAGTAGAGGACTATTCGGGGCCATAGCAGGA
>A_/_H9N2|JX448750|A/chicken/Hubei/HC/2010
ATTGGCAGTCGGTCTGAGGAATGTGCCTGCTAGATCAAGTAGAGGACTATTTGGAGCCATAGCTGGT
>A_/_H9N2|JX448748|A/chicken/Guangdong/BL/2010
ACTTGCAGTTGGTCTGAGGAATGTGCCTTCTAGATCTAGTAGAGGACTATTTGGGGCCATAGCTGGG
>A_/_H9N2|JX448747|A/chicken/Fujian/WS/2010
ACTTGCGGTTGGTCTGAGGAATGTGCCTTCTAGATCTAGTAGAGGACTATTCGGGGCCATAGCTGGA
>A_/_H9N2|JX448746|A/chicken/Fujian/SN1/2011
ACTTGCAGTGGGTCTGAGGAATGTGCCTTCTAGATCTAGTAGAGGATTATTTGGGGCCATAGCTGGA
>A_/_H9N2|KC920697|A/chicken/Shandong/171965W6F104/2012
ACTTGCAGTTGGTCTGAGGAATGTGCCTTCTAGATCTAGTAGAGGACTATTCGGGGCCATAGCAGGA
>A_/_H9N2|KC920691|A/chicken/Shandong/P614832F101/2012
ACTTGCAGTTGGTCTGAGGAATGTGCCTTCTAGATCTAGTAGAGGACTATTCGGGGCCATAGCAGGA
>A_/_H9N2|KC920690|A/chicken/Shandong/P214535F101/2012
ACTTGCAGTTGGTCTGAGGAATGTGCCTTCTAGATCTAGTAGAGGACTATTCGGGGCCATAGCAGGA
>A_/_H9N2|KC879302|A/chicken/Shandong/YS/2012
GCTTGCAGTTGGTCTGAGAAATGTGCCTTCTAGATCTAGTAGAGGACTATTCGGGGCCATAGCAGGA
>A_/_H9N2|KC879301|A/chicken/Guangdong/ZW/2012
ACTTGCAGTTGGTCTGAGGAATGTGCCTTCTAGATCTAGTAGAGGACTATTCGGGGCCATAGCAGGA
>A_/_H9N2|KC879300|A/chicken/Shanxi/YC/2012
ACTTGCAGTTGGTCTGAGGAATGTGCCTTCTAGATCTAGTAGAGGACTATTCGGGGCCATCGCAGGA
>A_/_H9N2|KC879299|A/chicken/Jiangsu/HA/2012
ACTTGCAGTTGGTCTGAGGAATGTGCCTTCTAGATCTAGTAGAGGACTATTCGGGGCCATCGCAGGA
>A_/_H9N2|KC879298|A/chicken/Henan/HF/2012
ACTTGCAGTTGGTCTGAGGAATGTGCCTTCTAGATCTAGTAGAGGACTATTCGGGGCCATAGCAGGG
>A_/_H9N2|KC920698|A/chicken/Shandong/FXWH13A/2012
ACTTGCAGTTGGTCTGAGGAATGTGCCTTCTAGATCTAGTAGAGGGCTATTCGGAGCCATAGCAGGA
>A_/_H9N2|KC920696|A/chicken/Liaoning/PJXM15/2012
ACTTGCAGTTGGTCTGAGGAATGTGCCTTCTAGATCTAGTAGAGGACTATTTGGGGCCATAGCAGGA
>A_/_H9N2|KC920695|A/chicken/GuangXi/GLLY/2012
ACTTGCAGTGGGTCTGAGGAATGTGCCTTCTAGATCTAGTAGAGGATTATTTGGGGCCATAGCTGGA
>A_/_H9N2|KC920694|A/chicken/Jiangsu/QF/2011
ACTTGCAGTTGGTCTGAGGAATGTGCCTTCTAGATCTAGTAGAGGACTATTTGGAGCCATAGCAGGA
>A_/_H9N2|KC920693|A/chicken/Hebei/QHDzd/2012
ACTTGCAGTTGGTCTGAGGAATGTGCCTTCTAGATCTAGTAGAGGACTATTCGGGGCCATAGCAGGA
>A_/_H9N2|KC920692|A/chicken/ShanXi/WSDX/2012
ACTTGCAGTTGGTCTGAGGAATGTGCCTTCTAGATCTAGTAGAGGACTATTCGGGGCCATAGCAGGA
>A_/_H9N2|KC817014|A/chicken/Henan/ZK2/2012
ACTTGCAGTTTGTCTGAGGAATGTGCCTTCTAGATCTAGTAGAGGACTATTCGGGGCCATAGCAGGA
>A_/_H9N2|KC817013|A/chicken/Henan/ZK1/2011
ACTGGCAGTTGGTCTGAGGAATGTGCCTGCCAGATTAAGTAGAGGACTATTTGGGGCCATAGCTGGA
>A_/_H9N2|KC817012|A/chicken/Henan/XC2/2010
ACTGGCAGTTGGTCTGAGGAATGTGCCTGCCAGATTAAGTAGAGGACTATTTGGGGCCATAGCTGGA
>A_/_H9N2|KC817010|A/chicken/Henan/XY2/2011
ACTGGCAGTTGGTCTGAGGAATGTGCCTGCCAGATTAAGTAGAGGACTATTTGGGGCCATAGCTGGA
>A_/_H9N2|KC817009|A/chicken/Henan/XY1/2011
ACTGGCAGTTGGTCTGAGGAATGTGCCTGCCAGATTAAGTAGAGGACTATTTGGGGCCATAGCTGGA
>A_/_H9N2|KC817008|A/chicken/Henan/SQ/2011
ACTGGCAGTTGGTCTGAGGAATGTGCCTGCCAGATTAAGTAGAGGACTATTTGGGGCCATAGCTGGA
>A_/_H9N2|KC817007|A/chicken/Shandong/SD/2011
ATTGGCAGTTGGTCTGAGGAATGTGCCTGCTAAATCAAGCAGAGGACTATTCGGGGCCATAGCTGGA
>A_/_H9N2|KC817006|A/chicken/Henan/LH/2012
ACTTGCAGTTGGTCTGAGGAATGTGCCTTCTAAATCTAGTAGAGGACTATTTGGGGCCATAGCGGGA
>A_/_H9N2|KC817005|A/chicken/Henan/KF/2011
ACTTGCAGTTGGTCTGAGGAATGTGCCTTCTAGATCTAGTAGAGGACTATTCGGGGCCATAGCAGGA
>A_/_H9N2|KC817004|A/chicken/Henan/JZ/2011
ACTTGCAGTTGGTCTGAGGAATGTGCCTTCTAAATCTAGTAGAGGACTATTTGGGGCCATAGCTGGA
>A_/_H9N2|KC871564|A/chicken/Anhui/1/2010
ACTCGCAGTTGGTCTGAGGAATGTGCCTTCTAGATCTAGTAGAGGACTATTCGGGGCCATAGCAGGA
>A_/_H9N2|KC767259|A/chicken/Shaanxi/11/2012
ACTTGCAGTTGGTCTGAGGAATGTGCCTTCTAGATCTAGTAGAGGATTATTTGGGGCCATAGCTGGA
>A_/_H9N2|JF795136|A/chicken/Shandong/WF/1998
ACTGGCAGTTGGTCTAAGGAATGTGCCTGCTAGATCAAGTAGAGGACTATTTGGGGCCATAGCTGGA
>A_/_H9N2|JF795094|A/chicken/Shandong/H/2009
ACTTGCAGTTGGTCTGAGGAATGTGCCTTCTAGATCTAGTAGAGGACTATTCGGGGCCATAGCAGGA
>A_/_H9N2|JF795086|A/chicken/Shandong/BD/2010
ACTTGCAGTTGGTCTGAGGAATGTGCCTTCTAGATCTAGTAGAGGACTATTCGGGGCCATAGCAGGA
>A_/_H9N2|JF795078|A/chicken/Shandong/BD/2008
ATTGGCAGTTGGGCTGAGGAATGTGCCTGCTAGGTCAAGCAGAGGACTATTTGGGGCTATAGCTGGA
>A_/_H9N2|JF795070|A/chicken/Shandong/03/2010
ACTTGCAGTTGGTCTGAGGAATGTGCCTTCTAGATCCAGTAGAGGACTATTCGGGGCCATAGCAGGA
>A_/_H9N2|JF795062|A/chicken/Shandong/02/2010
ATTGGCAGTTGGGCTGAGGAATGTGCCTGCTAGGTCAAGCAGAGGACTATTTGGGGCTATAGCTGGA
>A_/_H9N2|JF795046|A/chicken/Shandong/02/2008
ACTTGCAGTTGGTCTGAGGAATGTGCCTTCTAGATCTAGTAGAGGACTATTCGGGGCCATAGCAGGA
>A_/_H9N2|KC417048|A/chicken/Shanghai/C3/2012
ACTTGCAGTTGGTCTGAGGAATGTGCCTTCTAGATCTAGTAGAGGACTATTCGGGGCCATAGCAGGA
>A_/_H9N2|KC417047|A/chicken/Shanghai/C2/2012
ACTTGCAGTTGGTCTGAGGAATGTGCCTTCTAGATCTAGTAGAGGACTATTCGGGGCCATAGCAGGA
>A_/_H9N2|KC417046|A/chicken/Shanghai/C1/2012
ACTTGCAGTTGGTCTGAGGAATGTGCCTTCTAGATCTAGTAGAGGACTATTCGGGGCCATAGCAGGA
>A_/_H9N0|KC296446|A/Hebei/218/2010
ATTGGCAGTTGGTCTGAGGAATGTGCCTGCTAGATCAAGTAGAGGACTATTTGGAGCCATAGCTGGA
>A_/_H9N2|CY130054|A/turkey/Wisconsin/1/1966
ATTGGCAGTTGGTTTAAGGAATGTGCCTGCTGTATCTAGTAGAGGACTGTTCGGAGCAATAGCTGGG
>A_/_H9N2|JN540066|A/chicken/Sihala/NARC-12103/2008
GCTGGCAATCGGTCTGAGAAACGTGCCTGCTAAGTCAAGTAGAGGACTATTTGGGGCCATAGCTGGA
>A_/_H9N2|JN540058|A/chicken/Sawabi/NARC-2434/2006
ACTGGCAATCGGTCTGAGAAACGTGCCTGCTAGGTCAAGTAGAGGACTATTTGGAGCCATAGCTGGA
>A_/_H9N2|JQ254954|A/chicken/Israel/1302/2010
ACTTGCAATCGGTCTGAGAAACGTGCCTGCCAGGTCAAGTAGAGGACTATTTGGAGCCATAGCTGGA
>A_/_H9N2|JQ254952|A/chicken/Israel/1293/2010
ATTGGCAATCGGTCTGAGAAACGTGCCAGCTAGGTCAAGTAGAGGACTATTCGGAGCCATAGCTGGA
>A_/_H9N2|JQ254948|A/chicken/Israel/1184/2010
ATTGGCAATCGGTCTGAGAAACGTGCCCGCTAGGTCAAGTAGAGGACTATTCGGAGCCATAGCTGGA
>A_/_H9N2|JQ254945|A/chicken/Israel/1167/2010
ATTGGCAATCGGTCTGAGAAACGTGCCAGCTAGGTCAAGTAGAGGACTATTCGGAGCCATAGCTGGA
>A_/_H9N2|JQ254942|A/chicken/Israel/1067/2010
ACTGGCAATCGGTCTGAGAAACGTGCCTGCCAGGTCAAGTAGAGGACTATTTGGAGCCATAGCTGGA
>A_/_H9N2|JQ254940|A/turkey/Israel/311/2009
ACTGGCAATCGGTCTGAGAAATGTGCCTGCCAGGTCAAGTAGAGGGCTATTTGGAGCCATAGCTGGA
>A_/_H9N2|JQ254937|A/chicken/Israel/32/2009
ACTGGCAATCGGTCTGAGAAACGTGCCTGCTAGGTCAAGTAGAGGACTATTTGGAGCCATAGCTGGA
>A_/_H9N2|JN571286|A/chicken/Fujian/FZ11/2011
ACTTGCGGTTGGTCTGAGGAATGTGCCTTCTAGATCTAGTAGAGGACTATTCGGGGCCATAGCTGGA
>A_/_H9N2|JN571285|A/chicken/Fujian/FZ04/2011
ACTTGCGGTTGGTCTGAGGAATGTGCCTTCTAGATCTAGTAGAGGACTATTCGGGGCCATAGCTGGA
>A_/_H9N2|KC017474|A/chicken/Egypt/A2-D/2011
ACTGGCAATCGGTCTGAGAAATGTGCCTGCCAGGTCAAGTAGAGGGCTATTTGGAGCCATAGCTGGA
>A_/_H9N2|JX912990|A/chicken/Egypt/S5018B/2012
ACTGGCAATCGGTCTGAGAAATGTGCCTGCCAGGTCAAGTAGAGGACTATTTGGAGCCATAGCTGGA
>A_/_H9N2|CY126232|A/chicken/El_Fayoum/CAI25/2011
ACTGGCAATCGGTCTGAGAAATGTGCCTGCCAGGTCAAGTAGAGGGCTATTTGGAGCCATAGCTGGA
>A_/_H9N2|JX310067|A/chicken/India/WB-NIV1057231/2010
ACTAGCAATTGGACTGAGAAACGTGCCTGCTAGGTCAAGTAGAGGACTATTTGGAGCCATAGCTGGA
>A_/_H9N2|JX310066|A/chicken/India/WB-NIV1057183/2010
ACTAGCAATCGGACTGAGAAACGTGCCTGCTAGATCAAGTAGAGGACTATTTGGAGCCATAGCTGGA
>A_/_H9N2|JX310065|A/chicken/India/WB-NIV1057169/2010
ACTAGCAATTGGACTGAGAAACGTGCCTGCTAGGTCAAGTAGAGGACTATTTGGAGCCATAGCTGGG
>A_/_H9N2|JX094859|A/chicken/Korea/01310_CE20/2001
ACTGGCAGTTGGTCTAAGGAATGTGCCTGCTACATCAGGTAGAGGGCTTTTCGGTGCCATAGCTGGA
>A_/_H9N2|JX312542|A/chicken/Anhui/HF/2010
ACTCGCAGTTGGTCTGAGGAATGTGCCTTCTAGATCTAGTAGAGGACTATTCGGGGCCATAGCAGGG
>A_/_H9N2|JX273569|A/turkey/Germany/EK224/1995
ACTGGCAGTCGGTCTGAGGAATGTGCCTGCTGCATCAGCTAGAGGGCTGTTTGGTGCCATAGCTGGA
>A_/_H9N8|JX273564|A/duck/Italy/260/2004
ACTGGCGGTCGGTTTGAGAAATGTGCCTGCTGCATCAGATAGGGGACTGTTTGGTGCTATAGCTGGA
>A_/_H9N2|JX273563|A/duck/Hunan/1/2006
ACTTGCAGTTGGTCTGAGGAATGTGCCTTCTAGATCAAGTAGAGGACTATTCGGGGCCATAGCTGGA
>A_/_H9N2|JX273560|A/chicken/Saudi_Arabia/F-36365/2006
ACTGGCAATCGGTCTGAGAAATGTGCCTGCTAGGTCAAGTAGAGGACTATTTGGAGCCATAGCTGGA
>A_/_H9N2|JX273559|A/chicken/Saudi_Arabia/E-36364/2006
ACTGGCAATCGGTCTAAGAAATGTGCCTGCTAGGTCAAGTAGAGGACTATTTGGAGCCATAGCTGGA
>A_/_H9N2|JX273556|A/chicken/Saudi_Arabia/582/2005
ACTGGCAATCGGTCTGAGAAATGTGCCTGCTAGGTCAAGTAGAGGACTATTTGGAGCCATAGCTGGA
>A_/_H9N2|JX273555|A/chicken/Saudi_Arabia/2BL09/2006
ACTGGCAATCGGTCTGAGAAATGTGCCTGCTAGGTCAAGTAGAGGACTATTTGGAGCCATAGCTGGA
>A_/_H9N2|JX273553|A/chicken/G-Karachi/2003
ACTTGCAATCGGTCTGAGAAACGTGCCTGCTAGGTCAAGTAGAGGACTATTTGGAGCCATAGCTGGA
>A_/_H9N0|JX273552|A/chicken/Pakistan/47/2003
ACTGGCAATCGGTCTGAGAAACGTGCCTGCTAGGTCAAGTAGAGGACTATTTGGAGCCATAGCTGGA
>A_/_H9N2|JX273546|A/chicken/Lebanon/1080/2004
ACTGGCAGTCGGTCTGAGGAATGTGCCTGCTAGATCAAGTAGAGGACTATTCGGAGCCATAGCTGGA
>A_/_H9N2|JX273545|A/chicken/Kuwait/9/2004
ACTGGCAATCGGTCTGAGAAACGTGCCTGCCAAGTCAAGTAGAGGACTATTTGGAGCCATAGCTGGA
>A_/_H9N2|JX273544|A/chicken/Israel/421201/2004
ACTGGCAGTCGGTCTGAGGAATGTGCCTGCTAGATCAAGTAGAGGACTATTTGGAGCCATAGCTGGA
>A_/_H9N2|JX273543|A/chicken/Iraq/EKI_14/2008
ATTGGCAATCGGTCTGAGAAACGTACCTGCTAGATCAAGTAGAGGACTATTTGGAGCCATAGCTGGT
>A_/_H9N2|JX273542|A/chicken/India/3/2003
ACTGGCAATCGGTCTGAGAAACGTGCCTGCTAGGTCAAGTAGAGGACTATTTGGAGCCATAGCTGGA
>A_/_H9N2|JX273541|A/chicken/Hungary/11-459/2001
ACTGGCAGTCGGCTTGAGGAATGTACCTGCTATATCAGATAGAGGACTATTTGGTGCAATAGCTGGA
>A_/_H9N2|JX273540|A/chicken/Bangladesh/FDIL(M)112/2007
ATTGGCAATCGGTCTGAGAAACGTGCCTGCTAGGTCAAGTAGAGGACTATTTGGGGCCATAGCTGGA
>A_/_H9N2|JX273539|A/chicken/Bangladesh/627/2007
ACTGGCAATCGGTCTGAGAAACGTGCCTGCCAAGTCAAGTAGAGGACTATTTGGAGCCATAGCTGGA
>A_/_H9N2|JX273538|A/avian/Libya/RV35D/2006
ACTGGCAATCGGTCTGAGAAACGTGCCTGCTAGGTCAAGTAGAGGACTATTTGGAGCAATAGCTGGA
>A_/_H9N2|JX273537|A/avian/Jordan/7-Y1/2004
ACTGGCAGTCGGTCTGAGGAATGTGCCTTCTAGATCAAGTAGAGGACTATTTGGAGCCATAGCTGGA
>A_/_H9N2|JX122438|A/chicken/Guangdong/SLX10/2011
ATTGGCAGTCGGTCTGAGGAATGTGCCTGCTAGATCAAGTAGAGGACTATTTGGAGCCATAGCTGGT
>A_/_H9N2|JX122437|A/chicken/Guangdong/XXW11/2011
ATTGGCAGTCGGTCTGAGGAATGTGCCTGCTAGATCAAGTAGAGGACTATTTGGAGCCATAGCTGGT
>A_/_H9N2|JX122436|A/chicken/Guangdong/LJC/2011
ATTGGCAGTCGGTCTGAGGAATGTGCCTGCTAGATCAAGTAGAGGACTATTTGGAGCCATAGCTGGT
>A_/_H9N2|JX122435|A/chicken/Guangdong/WZD11/2011
ACTTGCAGTTGGCCTGAGGAATGTGCCTTCTAGATCTAGTAGAGGACTATTCGGGGCCATAGCAGGA
>A_/_H9N2|JX122434|A/chicken/Guangxi/LWF12/2011
ACTTGCAGTTGGTCTGAGGAATGTGCCTTCTAGATCTAGTAGAGGACTATTCGGGGCCATAGCAGGA
>A_/_H9N2|JX122433|A/chicken/Guangxi/ZFS05/2011
ATTGGCAGTCGGTCTGAGGAATGTGCCTGCTAGATCAAGTAGAGGACTATTTGGAGCCATAGCTGGT
>A_/_H9N2|JX122431|A/chicken/Guangxi/YZT10/2011
ACTTGCGGTTGGTCTGAGGAATGTGCCTTCTAGATCTAGTAGAGGACTATTCGGGGCCATAGCTGGA
>A_/_H9N2|JX122430|A/chicken/Guangxi/QDX04/2011
ACTTGCGGTTGGTCTGAGGAATGTGCCTTCTAGATCTAGTAGAGGACTATTCGGGGCCATAGCTGGA
>A_/_H9N2|JX122429|A/chicken/Guangxi/TJY04/2011
ACTTGCGGTTGGTCTGAGGAATGTGCCTTCTAGATCTAGTAGAGGACTATTCGGGGCCATAGCTGGA
>A_/_H9N2|JX122428|A/chicken/Guangdong/YXL12/2011
ATTGGCAGTCGGTCTGAGGAATGTGCCTGCTAGATCAAGTAGAGGACTATTTGGAGCCATAGCTGGT
>A_/_H9N2|JX122427|A/chicken/Guangdong/HMZ10/2011
ACTGGCAGTCGGTCTGAGGGATGTGCCTGCTAGATCAAGTAGAGGGCTATTTGGAGCCATAGCTGGT
>A_/_H9N2|JX122426|A/chicken/Guangdong/SYN10/2011
ATTGGCAGTCGGTCTGAGGAATGTGCCTGCTAGATCAAGTAGAGGACTATTTGGAGCCATAGCTGGT
>A_/_H9N2|JQ639786|A/chicken/Guangdong/V/2008
ATTGGCAGTTGGTCTGAGGAATGTACCTGCTAGATCAAGTAGAGGACTATTTGGAGCCATAGCTGGA
>A_/_H9N2|JQ639778|A/chicken/Guangdong/TS/2004
ACTGGCAGTTGGTCTGAGGAATGTGCCTGCTAGATCAAGTAGAGGACTATTTGGGGCCATAGCTGGA
>A_/_H9N2|JN986883|A/chicken/Guangdong/LJJ03/2011
ATTGGCAGTCGGTCTGAGGAATGTGCCTGCTAGATCAAGTAGAGGACTATTTGGAGCCATAGCTGGT
>A_/_H9N2|JN986884|A/chicken/Guangdong/DJN03/2011
ACTTGCAGTTGGTCTGAGGAATGTGCCTTCTAGATCTAGTAGGGGACTATTTGGTGCCATAGCTGGA
>A_/_H9N2|JN986885|A/chicken/Jiangsu/FQD03/2011
ACTCGCAGTTGGTCTGAGGAATGTGCCTTCTAGATCTAGTAGAGGACTATTCGGGGCCATAGCAGGA
>A_/_H9N2|JN986886|A/chicken/Hubei/LLM03/2011
ACTTGCAGTGGGTCTGAGGAATGTGCCTTCTAGATCTAGTAGAGGATTATTTGGGGCCATAGCTGGA
>A_/_H9N2|JN986887|A/chicken/Guizhou/XK04/2011
ACTTGCAGCTGGTCTGAGGAATGTGCCTTCTAGATCTAATAGAGGACTATTCGGGGCCATAGCAGGA
>A_/_H9N2|JN986888|A/chicken/Guangxi/LRW04/2011
ACTTGCAGTTGGTCTGAGGAATGTGCCTTCTAGATCTAGTAGAGGACTATTCGGGGCTATAGCAGGA
>A_/_H9N2|JN986889|A/chicken/Fujian/HJF04/2011
ACTTGCGATTGGTCTGAGGAATGTGCCTTCTAGGTCTAGTAGAGGACTATTCGGGGCCATAGCTGGA
>A_/_H9N2|JN986890|A/chicken/Anhui/ZYX05/2011
ACTCGCAGTTGGTCTGAGGAATGTGCCTTCTAGATCTAGTAGAGGGCTATTCGGGGCCATAGCAGGA
>A_/_H9N2|JN986891|A/chicken/Guangdong/FJC07/2011
ATTGGCAGTCGGTCTGAGGAATGTGCCTGCTAGATCAAGTAGAGGACTATTTGGAGCCATAGCTGGT
>A_/_H9N2|JN986892|A/chicken/Guizhou/LCY09/2011
ATTGGCAGTCGGTCTGAGGAATGTGCCTGCTAGATCAAGCAGAGGACTATTTGGAGCCATAGCTGGT
>A_/_H9N2|JN986893|A/chicken/Guizhou/HCF09/2011
ATTGGCAGTCGGTCTGAGGAATGTGCCTGCTAGATCAAGCAGAGGACTATTTGGAGCCATAGCTGGT
>A_/_H9N2|JN986894|A/chicken/Guangxi/QCR10/2011
ATTGGCAGTCGGTCTGAGGAATGTGCCTGCTAGATCAAGTAGAGGACTATTTGGAGCCATAGCTGGT
>A_/_H9N2|JN986895|A/chicken/Guangdong/SQL11/2011
ATTGGCAGTCGGTCTGAGGAATGTGCCTGCTAGATCAAGTAGAGGACTATTTGGAGCCATAGCTGGT
>A_/_H9N2|JN852787|A/chicken/Korea/KNUGJ09/2009
ACTGGCAGTTGGTCTAAGAAATGTGCCTGCTACATCAGGTAGAGGGTTATTTGGTGCCATAGCTGGA
>A_/_H9N2|JN852779|A/duck/Korea/KNUDPJ09/2009
ACTGGCAGTTGGTCTAAGAAATGTGCCTGCTACATCAGGTAGAGGGTTATTTGGTGCCATAGCTGGA
>A_/_H9N2|JN869546|A/chicken/Guangdong/ZCY/2011
ATTGGCAGTCGGTCTGAGGAATGTGCCTGCTAGATCAAGTAGAGGACTATTTGGAGCCATAGCTGGT
>A_/_H9N2|JN869538|A/chicken/Guangdong/ZHJ/2011
ATTGGCAGTCGGTCTGAGGAATGTGCCTGCTAGATCAAGTAGAGGACTATTTGGAGCCATAGCTGGT
>A_/_H9N2|JN803947|A/chicken/Anhui/B2/2010
ACTCGCAGTTGGTCTGAGGAATGTGCCTTCTAGATCTAGTAGAGGACTATTCGGGGCCATAGCAGGA
>A_/_H9N2|JN803949|A/chicken/Anhui/B7/2010
ACTTGCAGTTGGTCTGAGGAATGTGCCTTCTAGATCTAGTAGAGGACTATTCGGGGCAATAGCAGGA
>A_/_H9N2|JN803950|A/chicken/Anhui/B11/2010
ACTTGCAGTTGGTCTGAGGAATGTGCCTTCTAGATCTAGTAGAGGACTATTCGGGGCAATAGCAGGA
>A_/_H9N2|JN803951|A/chicken/Anhui/B12/2010
ACTTGCAGTTGGTCTGAGGAATGTGCCTTCTAGATCTAGTAGAGGACTATTCGGGGCAATAGCAGGA
>A_/_H9N2|JN803952|A/chicken/Anhui/B18/2010
ACTTGCAGTTGGTCTGAGGAATGTGCCTTCTAGATCTAGTAGAGGACTATTCGGGGCAATAGCAGGA
>A_/_H9N2|JN803953|A/chicken/Anhui/B20/2010
ACTTGCAGTTGGTCTGAGGAATGTGCCTTCTAGATCTAGTAGAGGACTATTCGGGGCAATAGCAGGA
>A_/_H9N2|JN803955|A/duck/Anhui/B24/2010
ACTTGCAGTTGGTCTGAGGAATGTGCCTTCTAGATCTAGTAGAGGACTATTCGGGGCAATAGCAGGA
>A_/_H9N2|JN803957|A/chicken/Anhui/G10/2010
ACTCGCAGTTGGTCTGAGGAATGTGCCTTCTAGATCTAGTAGAGGACTATTCGGGGCCATAGCAGGA
>A_/_H9N2|JN803959|A/chicken/Anhui/G12/2010
ACTTGCAGTTGGTCTGAGGAATGTGCCTTCTAGATCTAGTAGAGGACTATTCGGGGCAATAGCAGGA
>A_/_H9N2|JN803960|A/chicken/Anhui/G14/2010
ACTTGCAGTTGGTCTGAGGAATGTGCCTTCTAGATCTAGTAGAGGACTATTCGGGGCAATAGCAGGA
>A_/_H9N2|JN803961|A/chicken/Anhui/G15/2010
ACTCGCAGTTGGTCTGAGGAATGTGCCTTCTAGATCTAGTAGAGGACTATTCGGGGCCATAGCAGGA
>A_/_H9N2|JN803964|A/chicken/Anhui/G18/2010
ACTCGCAGTTGGTCTGAGGAATGTGCCTTCTAGATCTAGTAGAGGACTATTCGGGGCCATAGCAGGA
>A_/_H9N2|JN803968|A/duck/Anhui/G27/2010
ACTTGCAGTTGGTCTGAGGAATGTGCCTTCTAGATCTAGTAGAGGACTATTCGGGGCAATAGCAGGA
>A_/_H9N2|JN803969|A/chicken/Henan/B8/2010
ACTTGCAGTTGGTCTGAGGAATGTGCCTTCTAGATCTAGTAGAGGACTATTCGGGGCAATAGCAGGA
>A_/_H9N2|JN803970|A/chicken/Henan/E1/2010
ACTTGCAGTTGGTCTGAGGAATGTGCCTTCTAAATCTAGTAGAGGACTATTTGGGGCCATAGCTGGA
>A_/_H9N2|JN803971|A/chicken/Henan/E2/2010
ACTTGCAGTTGGTCTGAGGAATGTGCCTTCTAAATCTAGTAGAGGACTATTTGGGGCCATAGCTGGA
>A_/_H9N2|JN803972|A/chicken/Henan/F8/2010
ACTTGCAGTTGGTCTGAGGAATGTGCCTTCTAGATCTAGTAGAGGACTATTCGGGGCAATAGCAGGA
>A_/_H9N2|JN803973|A/chicken/Henan/F14/2010
ACTTGCAGTTGGTCTGAGGAATGTGCCTTCTAAATCTAGTAGAGGACTATTTGGGGCCATAGCTGGA
>A_/_H9N2|JN803974|A/chicken/Henan/F17/2010
ACTTGCAGTTGGTCTGAGGAATGTGCCTTCTAAATCTAGTAGAGGACTATTTGGGGCCATAGCTGGA
>A_/_H9N2|JN803975|A/chicken/Henan/F18/2010
ACTTGCAGTTGGTCTGAGGAATGTGCCTTCTAAATCTAGTAGAGGACTATTTGGGGCCATAGCTGGA
>A_/_H9N2|JN803976|A/chicken/Henan/F20/2010
ACTTGCAGTTGGTCTGAGGAATGTGCCTTCTAAATCTAGTAGAGGACTATTTGGGGCCATAGCTGGA
>A_/_H9N2|JN803977|A/chicken/Henan/F21/2010
ACTTGCAGTTGGTCTGAGGAATGTGCCTTCTAAATCTAGTAGAGGACTATTTGGGGCCATAGCTGGA
>A_/_H9N2|JN803978|A/chicken/Henan/G1/2010
ACTTGCAGTTGGTCTGAGGAATGTGCCTTCTAGATCTAGTAGAGGACTATTCGGGGCAATAGCAGGA
>A_/_H9N2|JN803979|A/chicken/Henan/G4/2010
ACTTGCAGTTGGTCTGAGGAATGTGCCTTCTAGATCTAGTAGAGGACTATTCGGGGCAATAGCAGGA
>A_/_H9N2|JN803984|A/chicken/Henan/G11/2010
ACTTGCAGTTGGTCTGAGGAATGTGCCTTCTAGATCTAGTAGAGGACTATTCGGGGCAATAGCAGGA
>A_/_H9N2|JN803986|A/chicken/Henan/G15/2010
ACTTGCAGTTGGTCTGAGGAATGTGCCTTCTAGATCTAGTAGAGGACTATTCGGGGCAATAGCAGGA
>A_/_H9N2|JN803988|A/chicken/Henan/G19/2010
ACTCGCAGTTGGTCTGAGGAATGTGCCTTCTAGATCTAGTAGAGGACTATTCGGGGCCATAGCAGGA
>A_/_H9N2|JN803991|A/chicken/Jiangsu/G12/2010
ACTCGCAGTTGGTCTGAGGAATGTGCCTTCTAGATCTAGTAGAGGACTATTCGGGGCCATAGCAGGA
>A_/_H9N2|JN803993|A/duck/Guangdong/G17/2010
ACTTGCAGTTGGTCTGAGGAATGTGCCTTCTAGATCTAGTAGAGGTCTATTCGGGGCCATAGCAGGA
>A_/_H9N2|JN803994|A/duck/Guangdong/G19/2010
ACTTGCAGTTGGTCTGAGGAATGTGCCTTCTAGATCTAGTAGAGGTCTATTCGGGGCCATAGCAGGA
>A_/_H9N2|JN803998|A/duck/Guangdong/G23/2010
ACTTGCAGTTGGTCTGAGGAATGTGCCTTCTAGATCTAGTAGAGGTCTATTCGGGGCCATAGCAGGA
>A_/_H9N2|JN803999|A/duck/Guangdong/G24/2010
ACTTGCAGTTGGTCTGAGGAATGTGCCTTCTAGATCTAGTAGAGGTCTATTCGGGGCCATAGCAGGA
>A_/_H9N2|JN683642|A/chicken/Shandong/B/2009
ACTTGCAGTTGGTCTGAGGAATATGCCTTCTAGATCTAGCAGAGGACTATTCGGGGCCATAGCAGGA
>A_/_H9N2|JN683643|A/chicken/Shandong/E/2010
ACTAGCAGTTGGTCTGAGGAATGTGCCTTCTAGATCTAGCAGAGGACTATTCGGGGCCATAGCAGGA
>A_/_H9N2|JN683644|A/chicken/Shandong/K/2010
ACTTGCAGTTGGTCTGAGAAATGTGCCTTCTGGATCTAGTAGAGGACTATTCGGGGCCATAGCAGGA
>A_/_H9N2|JN683645|A/chicken/Shandong/L/2010
ACTTGCAGTTGGTCTGAGAAATGTGCCTTCTAGATCTAGTAGAGGACTATTCGGGGCCATAGCAGGA
>A_/_H9N2|JN683646|A/chicken/Shandong/M/2010
ACTTGCAGTTGGTCTGAGGAATGTGCCTTCTAAATCTAGTAGAGGATTATTTGGGGCCATAGCTGGA
>A_/_H9N2|JN683647|A/chicken/Shandong/N/2010
ACTTGCAGTTGGTCTGAGGAATGTGCCTTCTAGATCTAGTAGAGGACTATTCGGGGCCATAGCAGGA
>A_/_H9N2|CY077084|A/chicken/Hubei/01/1999
ATTGGCAGTTGGTCTGAGGAATGTGCCTGCTAGATCAAGTAGAGGACTATTTGGAGCCATAGCTGGA
>A_/_H9N2|CY073800|A/duck/Malaysia/2001
ACTAGCAGTCGGCCTGAGGAACGTACCTGCTATATCAAATAGAGGACTATTTGGTGCCATAGCTGGA
>A_/_H9N2|CY097630|A/northern_shoveler/Missouri/298/2009
ATTGGCAGTTGGTTTGAGGAACGTACCTGCTGCATCAGATAGAGGGCTGTTTGGTGCTATAGCTGGA
>A_/_H9N2|JN381627|A/chicken/Henan/N3/2002
ACTGGCAGTTGGTCTGAGGAATGTGCCTGCCAGATTAAGTAGAGGACTATTTGGGGCCATAGCTGGA
>A_/_H9N2|JN381628|A/chicken/Jiangsu/A11/2007
ACTGGCAGTTGGTCTGAGGAATGTGCCTGCTAGATCAAGTAGAGGACTATTTGGGGCCATAGCTGGA
>A_/_H9N2|JN381629|A/chicken/Henan/N12/2009
ACTGGCAGTTGGTCTGAGGAATGTGCCTGCCAGATTAAGTAGAGGACTATTTGGGGCCATAGCTGGA
>A_/_H9N2|AB634251|A/chicken/Jiangsu/01/2003
ACTGGCAGTTGGTCTGAGGAATGTGCCTGCTAGATCAAGCAGAGGACTATTTGGGGCCATAGCTGGA
>A_/_H9N2|AB634252|A/chicken/Jiangsu/48/2001
ACTGGCAGTTGGTCTGAGGAATGTGCCTGCTAGATCAAGCAGAGGACTATTTGGGGCCATAGCTGGA
>A_/_H9N2|JF906206|A/chicken/China/AH-10-01/2010
ACTCGCAGTTGGTCTGAGGAATGTGCCTTCTAGATCTAGTAGAGGACTATTCGGGGCCATAGCAGGA
>A_/_H9N2|JF715053|A/chicken/Anhui/XMS/2011
ACTTGCAGTTGGTCTGAGGAATGTGCCTTCTAGATCTAGTAGAGGACTATTCGGGGCCATAGCAGGA
>A_/_H9N2|JF715052|A/chicken/Fujian/SL6/2011
ATTGGCAGTCGGTCTGAGGAATGTGCCTGCTAGATCAAGTAGAGGACTATTTGGAGCCATAGCTGGT
>A_/_H9N2|JF715051|A/chicken/Guangdong/HBQ/2011
ATTGGCAGTCGGTCTGAGGAATGTGCCTGCTAGATCAAGTAGAGGACTATTTGGAGCCATAGCTGGT
>A_/_H9N2|JF715050|A/chicken/Guangdong/HXK/2011
ATTGGCAGTCGGTCTGAGGAATGTGCCTGCTAGATCAAGTAGAGGACTATTTGGAGCCATAGCTGGT
>A_/_H9N2|JF715049|A/chicken/Guangdong/LZQ/2011
ATTGGCAGTCGGTCTGAGGAATGTGCCTGCTAGATCAAGTAGAGGACTATTTGGAGCCATAGCTGGT
>A_/_H9N2|JF715048|A/chicken/Guangdong/FLS/2011
ATTGGCAGTCGGTCTGAGGAATGTGCCTGCTAGATCAAGTAGAGGACTATTTGGAGCCATAGCTGGT
>A_/_H9N2|JF715047|A/chicken/Guangdong/HYF/2011
ATTGGCAGTCGGTCTGAGGAATGTGCCTGCTAGATCAAGTAGAGGACTATTTGGAGCCATAGCTGGT
>A_/_H9N2|JF715046|A/chicken/Guangdong/LJH/2011
ATTGGCAGTCGGTCTGAGGAATGTGCCTGCTAGATCAAGTAGAGGACTATTTGGAGCCATAGCTGGT
>A_/_H9N2|JF715045|A/chicken/Guangxi/MFX/2011
ACTTGCAGTTGGTCTGAGGAATGTGCCTTCTAGATCTAGTAGAGGACTATTCGGGGCTATAGCAGGA
>A_/_H9N2|JF715044|A/chicken/Guangxi/WSL/2011
ATTGGCAGTCGGTCTGAGGAATGTGCCTGCTAGATCAAGTAGAGGACTATTTGGAGCCATAGCTGGT
>A_/_H9N2|JF715043|A/chicken/Jiangsu/LWC/2011
ACTCGCAGTTGGTCTGAGGAATGTGCCTTCTAGATCTAGTAGAGGACTATTCGGGGCCATAGCAGGA
>A_/_H9N2|JF715042|A/chicken/Guangdong/LJD/2011
ATTGGCAGTCGGTCTGAGGAATGTGCCTGCTAGATCAAGTAGAGGACTATTTGGAGCCATAGCTGGT
>A_/_H9N2|JF715041|A/chicken/Zhejiang/LAC/2011
ACTTGCAGTTGGTCTGAGGAATGTGCCTTCTAGATCTAGTAGAGGACTATTCGGGGCCATAGCAGGA
>A_/_H9N2|JF715040|A/chicken/Zhejiang/ZLB/2011
ACTTGCAGTTGGTCTGAGGAATGTGCCTTCTAGATCTAGTAGAGGACTATTCGGGGCCATAGCAGGA
>A_/_H9N2|JF715039|A/chicken/Anhui/WBQ/2011
ACTTGCAGTTGGTCTGAGGAATGTGCCTTCTAGATCTAGTAGAGGACTATTCGGGGCCATAGCAGGA
>A_/_H9N2|JF715038|A/chicken/Guangdong/CJZ/2011
ATTGGCAGTCGGTCTGAGGAATGTGCCTGCTAGATCAAGTAGAGGACTATTTGGAGCCATAGCTGGT
>A_/_H9N2|JF715037|A/chicken/Jiangsu/WXY/2011
ACTTGCCGTTGGTCTGAGGAATGTGCCTTCTAGATCTAGTAGAGGACTATTCGGGGCCATAGCAGGA
>A_/_H9N2|JF715036|A/chicken/Fujian/SL4/2011
ACTTGCAGTGGGTCTGAGGAATGTGCCTTCTAGATCTAGTAGAGGATTATTTGGGGCCATAGCTGGA
>A_/_H9N2|JF715035|A/chicken/Guangdong/MYS/2011
ATTGGCAGTCGGTCTGAGGAATGTGCCTGCTAGATCAAGTAGAGGACTATTTGGAGCCATAGCTGGT
>A_/_H9N2|JF715034|A/chicken/Guangdong/YJX/2011
ATTGGCAGTCGGTCTGAGGAATGTGCCTGCTAGATCAAGTAGAGGACTATTTGGAGCCATAGCTGGT
>A_/_H9N2|JF715033|A/chicken/Hubei/HWC/2011
ACTTGCAGTGGGTCTGAGGAATGTGCCTTCTAGATCTAGTAGAGGATTATTTGGGGCCATAGCTGGA
>A_/_H9N2|JF715032|A/chicken/Hubei/ZWC/2011
ACTTGCAGTGGGTCTGAGGAATGTGCCTTCTAGATCTAGTAGAGGATTATTTGGGGCCATAGCTGGA
>A_/_H9N2|JF715031|A/chicken/Guangdong/ZPY/2011
ATTGGCAGTCGGTCTGAGGAATGTGCCTGCTAGATCAAGTAGAGGACTATTTGGAGCCATAGCTGGT
>A_/_H9N2|JF715030|A/chicken/Jiangsu/ZHM/2011
ACTTGCCGTTGGTCTGAGGAATGTGCCTTCTAGATCTAGTAGAGGACTATTCGGGGCCATAGCAGGA
>A_/_H9N2|JF715029|A/chicken/Zhejiang/FSQ/2011
ACTTGCAGTTGGTCTGAGGAATGTGCCTTCTAGATCTAGTAGAGGACTATTCGGGGCCATAGCAGGA
>A_/_H9N2|JF715028|A/chicken/Guangdong/LYQ/2011
ATTGGCAGTCGGTCTGAGGAATGTGCCTGCTAGATCAAGTAGAGGACTATTTGGAGCCATAGCTGGT
>A_/_H9N2|JF715027|A/chicken/Guangdong/LMQ/2011
ATTGGCAGTCGGTCTGAGGAATGTGCCTGCTAGATCAAGTAGAGGACTATTTGGAGCCATAGCTGGT
>A_/_H9N2|JF715026|A/chicken/Hubei/GYC/2011
ACTTGCAGTGGGTCTGAGGAATGTGCCTTCTAGATCTAGTAGAGGATTATTTGGGGCCATAGCTGGA
>A_/_H9N2|JF715025|A/chicken/Guangdong/LYL/2011
ATTAGCAGTCGGTCTGAGGAATGTGCCTGCTAGATCAAGTAGAGGACTATTTGGAGCCATAGCTGGT
>A_/_H9N2|JF715024|A/chicken/Guangdong/FZH/2011
ATTGGCAGTCGGTCTGAGGAATGTGCCTGCTAAATCAAGTAGAGGACTATTTGGAGCCATAGCTGGT
>A_/_H9N2|JF715023|A/chicken/Guangdong/WGH/2011
ATTGGCAGTCGGTCTGAGGAATGTGCCTGCTAGATCAAGTAGAGGACTATTTGGAGCCATAGCTGGT
>A_/_H9N2|JF715022|A/chicken/Guangdong/QZL/2011
ATTGGCAGTCGGTCTGAGGAATGTGCCTGCTAGATCAAGTAGAGGACTATTTGGAGCCATAGCTGGT
>A_/_H9N2|JF715021|A/chicken/Guangdong/LHY/2011
ATTGGCAGTCGGTCTGAGGAATGTGCCTGCTAGATCAAGTAGAGGACTATTTGGAGCCATAGCTGGT
>A_/_H9N2|JF715020|A/chicken/Guangdong/LSD/2011
ATTGGCAGTCGGTCTGAGGAATGTGCCTGCTAGATCAAGTAGAGGACTATTTGGAGCCATAGCTGGT
>A_/_H9N2|JF715019|A/chicken/Guangdong/SK/2011
ATTGGCAGTCGGTCTGAGGAATGTGCCTGCTAGATCAAGTAGAGGACTATTTGGAGCCATAGCTGGT
>A_/_H9N2|JF715018|A/chicken/Anhui/ZTL/2011
ACTCGCAGTTGGTCTGAGGAATGTGCCTTCTAGATCTAGTAGAGGACTATTCGGGGCCATAGCAGGA
>A_/_H9N2|JF715017|A/chicken/Anhui/GQY/2011
ACTTGCAGTTGGTCTGAGGAATGTGCCTTCTAGATCTAGTAGAGGACTATTCGGGGCCATAGCAGGA
>A_/_H9N2|JF715016|A/chicken/Guangdong/ZDR/2010
ATTGGCAGTCGGTCTGAGGAATGTGCCTGCTAGATCAAGTAGAGGACTATTTGGAGCCATAGCTGGT
>A_/_H9N2|JF715014|A/chicken/Zhejiang/SYX/2010
ACTTGCAGTTGGTCTGAGGAATGTGCCTTCTAGATCTAGTAGAGGACTATTCGGGGCCATAGCAGGA
>A_/_H9N2|JF715013|A/chicken/Anhui/WANG/2010
ACTTGCAGTTGGTCTGAGGAATGTGCCTTCTAGATCTAGTAGAGGACTATTCGGGGCCATAGCAGGA
>A_/_H9N2|JF714999|A/chicken/Guangdong/U4/2010
ATTGGCAGTCGGTCTGAGGAATGTGCCTGCTAGATCAAGTAGAGGACTATTTGGAGCCATAGCTGGT
>A_/_H9N2|JF714998|A/chicken/Guangdong/U5/2010
ATTGGCAGTCGGTCTGAGGAATGTGCCTGCTAGATCAAGTAGAGGACTATTTGGAGCCATAGCTGGT
>A_/_H9N2|JF714997|A/chicken/Hunan/U6/2010
ACTTGCTGTTGGTCTGAGGAATGTGCCTTCTAAATCTAGTAGAGGACTATTTGGGGCCATAGCCGGA
>A_/_H9N2|JF715005|A/chicken/Hainan/Q4/2010
ACTTGCAGTTGGTCTGAGGAATGTGCCTTCTAGATCTAGTAGGGGACTATTCGGGGCTATAGCAGGA
>A_/_H9N2|JF715004|A/chicken/Guangdong/Q6/2010
ACTTGCAGTAGGTCTGAGGAATGTGCCTTCTAGATCTAGTAGAGGACTATTCGGGGCCATAGCTGGA
>A_/_H9N2|JF715003|A/chicken/Jiangsu/Q7/2010
ACTCGCAGTTGGTCTGAGGAATGTGCCTTCTAGATCTAGTAGAGGACTATTCGGGGCCATAGCAGGA
>A_/_H9N2|JF715002|A/chicken/Jiangsu/U1/2010
ACTTGCAGTTGGTCTGAGGAATGTGCCTTCTAGATCTAGTAGAGGACTATTCGGGGCCATAGCAGGA
>A_/_H9N2|JF715001|A/chicken/Jiangsu/U2/2010
GCTTGCAGTTGGTCTGAGAAATGTGCCTTCTAGATCTAGTAGAGGACTATTCGGGGCCATAGCAGGA
>A_/_H9N2|JF715000|A/chicken/Jiangsu/U3/2010
ACTCGCAGTTGGTCTGAGGAATGTGCCTTCTAGATCTAGTAGAGGACTATTCGGGGCCATAGCAGGA
>A_/_H9N2|CY087187|A/duck/Tibet/S2/2009
ACTTGCAGTTGGTCTGAGAAATGTGCCTTCTAGATCTAGTAGAGGACTGTTCGGGGCCATAGCAGGG
>A_/_H9N2|CY087179|A/chicken/Tibet/S4/2009
ACTTGCAGTTGGTCTGAGAAATGTGCCTTCTAGATCTAGTAGAGGACTGTTCGGGGCCATAGCAGGG
>A_/_H9N2|CY087171|A/chicken/Tibet/S1/2009
ACTTGCAGTTGGTCTGAGAAATGTGCCTTCTAGATCTAGTAGAGGACTGTTCGGGGCCATAGCAGGG
>A_/_H9N2|HQ871933|A/chicken/Korea/GH2/2007
ACTGGCAGTTGGTCTAAGGAATGTTCCTGCTGCATCATATAGAGGGCTCTTCGGTGCCATAGCTGGA
>A_/_H9N2|CY079646|A/northern_shoveler/Interior_Alaska/8BM3470/2008
ATTGGCAGTCGGTTTGAGGAATGTACCTGCCGCATCAGATAGAGGGCTGTTTGGTGCGATAGCTGGA
>A_/_H9N2|CY076723|A/chicken/Emirates/R66/2002
ACTGGCAATCGGTCTGAGGAACGTGCCTGCTAGATCAAGTAGAGGACTATTTGGAGCCATTGCTGGA
>A_/_H9N2|HQ425334|A/duck/Fujian/FQ107/2007
ATTGGCAGTCGGTCTGAGGAATGTGCCTGCTAGATCAAGTAGAGGACTATTTGGAGCCATAGCTGGC
>A_/_H9N2|HQ398361|A/chicken/Shandong/SD0014/2008
ACTGGCAGTTGGTCTGAGGAATGTGCCTGCTAGATCAAGTAGAGGACTATTTGGGGCCATAGCTGGA
>A_/_H9N5|CY075925|A/common_murre/Oregon/19497-004/2005
ACTGGCAGTCGGTCTGAGGAATGTGCCTGCTGCATCAGATAGGGGTTTATTTGGTGCCATAGCTGGA
>A_/_H9N2|HQ378727|A/chicken/Shandong/C/2009
ACTTGCAGTTGGTCTGAGGAATGTGCCTTCTAGATCTAGTAGAGGACTATTCGGGGCCATAGCAGGA
>A_/_H9N2|GU050554|A/chicken/Saudi_Arabia/EPD-22-01/2002
ACTGGCGGTCGGTCTGAGAAACGTGCCTGCTAGATCAAGTAGAGGACTGTTTGGAGCCATAGCTGGA
>A_/_H9N2|GU050295|A/avian/Saudi_Arabia/910136/2006
ACTGGCAATAGGTCTGAGAAATGTGCCTGCTAGGTCAAGTAGAGGACTATTTGGGGCCATAGCTGGA
>A_/_H9N2|GU050287|A/avian/Saudi_Arabia/910135/2006
ATTGGCAATCGGTCTGAGAAACGTGCCTGCTAGGTCAAGTAGAGGACTATTTGGAGCCATAGCTGGA
>A_/_H9N2|GU050279|A/avian/Saudi_Arabia/910134/2006
ACTGGCAATAGGTCTGAGAAATGTGCCTGCTAGGTCAAGTAGAGGACTATTTGGGGCCATAGCTGGA
>A_/_H9N2|HQ225839|A/chicken/Shandong/A1/2009
ACTAGCAGTTGGTCTGAGGAATGTGCCTTCTAGATCTAGCAGAGGACTATTCGGGGCCATAGCAGGA
>A_/_H9N2|KU042247|A/quail/Zhejiang/A2/2013
ACTTGCAGTTGGTCTGAGGAATGTGCCTTCTAGATCTAGTAGAGGATTATTCGGGGCCATAGCAGGG
>A_/_H9N2|KU042246|A/quail/Zhejiang/A1/2013
ACTTGCAGTTGGTCTGAGGAATGTGCCTTCTAGATCTAGTAGAGGATTATTCGGGGCCATAGCAGGG
>A_/_H9N5|KT962925|A/common_redshank/Singapore/F83-2/2015
ATTAGCAGTCGGTCTAAGGAATGTGCCTGCTGCATCAGATAAGGGACTGTTTGGTGCTATAGCTGGA
>A_/_H9N5|KT962924|A/common_redshank/Singapore/F83-1/2015
ATTAGCAGTCGGTCTAAGGAATGTGCCTGCTGCATCAGATAAGGGACTGTTTGGTGCTATAGCTGGA
>A_/_H9N2|KT449591|A/chicken/Qingdao/020/2014
ACTTGCAGTTGGTCTGAGGAATGTGCCTTCTAGATCTAGTAGAGGGCTATTCGGGGCCATAGCAGGG
>A_/_H9N2|KT449590|A/chicken/Qingdao/019/2014
ACTTGCAGTTGGTCTGAGGAATGTGCCTTCTAGATCTAGTAGAGGGCTATTCGGGGCCATAGCAGGG
>A_/_H9N2|KT449589|A/chicken/Qingdao/018/2014
ACTTGCAGTTGGTCTGAGGAATGTGCCTTCTAGATCTAGTAGAGGGCTATTCGGGGCCATAGCAGGG
>A_/_H9N2|KT449588|A/chicken/Qingdao/017/2014
ACTTGCAGTTGGTCTGAGGAATGTGCCTTCTAGATCTAGTAGAGGACTATTCGGGGCCATAGCAGGA
>A_/_H9N2|KT449587|A/duck/Qingdao/016/2014
ACTTGCAGTTGGTCTGAGGAATGTGCCTTCTAGATCTAGTAGAGGACTATTCGGGGCCATAGCAGGG
>A_/_H9N2|KT449586|A/chicken/Qingdao/015/2014
ACTTGCAGTTGGTCTGAGGAATGTGCCTTCTAGATCTAGTAGAGGGCTATTCGGGGCCATAGCAGGG
>A_/_H9N2|KT449585|A/chicken/Qingdao/014/2014
ACTTGCAGTTGGTCTGAGGAATGTGCCTTCTAGATCTAGTAGAGGGCTATTCGGGGCCATAGCAGGG
>A_/_H9N2|KT449584|A/chicken/Qingdao/013/2014
ACTTGCAGTTGGTCTGAGGAATGTGCCTTCTAGATCTAGTAGAGGGCTATTCGGGGCCATAGCAGGG
>A_/_H9N2|KT449583|A/chicken/Qingdao/012/2014
ACTTGCAGTTGGTCTGAGGAATGTGCCTTCTAGATCTAGTAGAGGGCTATTCGGGGCCATAGCAGGG
>A_/_H9N2|KT449582|A/chicken/Qingdao/011/2014
ACTTGCAGTTGGTCTGAGGAATGTGCCTTCTAGATCTAGTAGAGGGCTATTCGGGGCCATAGCAGGG
>A_/_H9N2|KT449579|A/chicken/Qingdao/008/2014
ACTTGCAGTTGGTCTGAGGAATGTGCCTTCTAGATCTAGTAGAGGGCTATTCGGGGCCATAGCAGGG
>A_/_H9N2|KT449578|A/chicken/Qingdao/007/2014
ACTTGCAGTTGGTCTGAGGAATGTGCCTTCTAGATCTAGTAGAGGGCTATTCGGGGCCATAGCAGGG
>A_/_H9N2|KT449577|A/chicken/Qingdao/006/2014
ACTTGCAGTTGGTCTGAGGAATGTGCCTTCTAGATCTAGTAGAGGGCTATTCGGGGCCATAGCAGGG
>A_/_H9N2|KT449576|A/chicken/Qingdao/005/2014
ACTTGCAGTTGGTCTGAGGAATGTGCCTTCTAGATCTAGTAGAGGACTATTCGGGGCCATAGCAGGG
>A_/_H9N2|KT449575|A/chicken/Qingdao/004/2014
ACTTGCAGTTGGTCTGAGGAATGTGCCTTCTAGATCTAGTAGAGGGCTATTCGGGGCCATAGCAGGG
>A_/_H9N2|KT449573|A/chicken/Qingdao/002/2014
ACTTGCAGTTGGTCTGAGGAATGTGCCTTCTAGATCTAGTAGAGGACTATTCGGGGCCATAGCAGGG
>A_/_H9N2|KT449572|A/chicken/Qingdao/001/2014
ACTTGCAGTTGGTCTGAGGAATGTGCCTTCTAGATCTAGTAGAGGACTATTCGGGGCCATAGCAGGG
>A_/_H9N2|KM519973|A/chicken/India/82565/2008
ACTGGCAATCGGTCTGAGAAACGTACCTGCTAGGTCAAGTAGAGGACTATTTGGAGCCATAGCTGGA
>A_/_H9N2|KM519965|A/chicken/India/80998/2008
ACTGGCAATCGGTCTGAGAAACGTACCTGCTAGGTCAAGTAGAGGACTATTTGGAGCCATAGCTGGA
>A_/_H9N2|LC069928|A/duck/Vietnam/HU1-225/2014
ACTTGCAGTTGGTCTGAGGAATGTGCCTTCTAGATCTAGTAGAGGACTATTCGGGGCCATAGCAGGA
>A_/_H9N2|LC069926|A/chicken/Vietnam/HU1-1286/2014
ACTTGCAGTTGGTCTGAGGAATGTGCCTTCTAGATCTAGTAGAGGACTATTCGGGGCCATAGCAGGA
>A_/_H9N2|LC069925|A/chicken/Vietnam/HU1-381/2014
ACTTGCAGTTGGTCTGAGGAATGTGCCTTCTAGATCTAGTAGAGGACTATTCGGGGCCATAGCAGGA
>A_/_H9N2|LC069915|A/duck/Vietnam/HU1-675/2014
ACTTGCAGTTGGTCTGAGGAATGTGCCTTCTAGATCTAGTAGAGGACTATTCGGGGCCATAGCAGGA
>A_/_H9N2|KJ568313|A/mallard/Ohio/13OS3856/2013
ATTGGCAGTTGGTTTGAGGAACGTACCTGCTGCATCAGATAGAGGGCTGTTTGGTGCTATAGCTGGT
>A_/_H9N2|KT338300|A/chicken/Shandong/1167/2015
ACTTGCAGTTGGTCTGAGGAATGTGCCTTCTAGATCTAGTAGAGGACTATTCGGGGCCATAGCAGGG
>A_/_H9N2|KP412432|A/sparrow/Shanghai/09/2013
ATTGGCAGTCGGTCTGAGAAATGTGCCTGCTAGATCAAGTAGAGGACTATTTGGAGCCATAGCTGGT
>A_/_H9N2|KM245331|A/Anthropoides_virgo/Baicheng/219/2013
ACTTGCAGTTGGTCTGAGGAATGTGCCTTCTAGATCTAGTAGAGGACTATTCGGGGCCATAGCAGGA
>A_/_H9N2|KM977625|A/chicken/Shandong/sx01/2008
ACTGGCAGTTGGTCTGAGGAATGTGCCTGCTAGATCAAGTAGAGGACTATTTGGGGCCATAGCTGGT
>A_/_H9N2|CY184173|A/mallard/Sweden/99668/2009
ACTAGCGGTCGGCTTGAGGAATGTGCCTGCTGCATCAGATAGAGGATTGTTTGGTGCCATAGCTGGA
>A_/_H9N2|CY184165|A/mallard/Portugal/83695/2009
ACTGGCAGTCGGCTTGAGGAATGTGCCTGCTGCATCGGATAGAGGATTGTTTGGTGCCATAGCTGGA
>A_/_H9N2|CY184149|A/mallard/Sweden/67860/2007
ATTGGCGGTCGGTTTGAGGAATGTGCCTGCTGCGTCAGATAGGGGACTGTTTGGTGCTATAGCTGGG
>A_/_H9N2|CY184125|A/mallard/Sweden/7146/2004
ATTGGCGGTCGGTTTGAGGAATGTGCCTGCTGCATCAGATAGGGGACTGTTTGGTGCTATAGCTGGA
>A_/_H9N2|CY184117|A/mallard/Sweden/4932/2004
ACTGGCAGTCGGCTTGAGGAATGTGCCTGCTGCATCAGATAGAGGATTGTTTGGTGCCATAGCTGGA
>A_/_H9N2|CY184181|A/mallard/Sweden/99785/2009
ACTAGCGGTCGGCTTGAGGAATGTGCCTGCTGCATCAGATAGAGGATTGTTTGGTGCCATAGCTGGA
>A_/_H9N3|CY185561|A/Mediterranean_gull/Republic_of_Georgia/1/2011
ATTAGCAGTCGGTCTGAGGAATGTGCCTGCTGCATCAGATAAGGGACTGTTTGGTGCCATAGCTGGA
>A_/_H9N1|CY185521|A/black-headed_gull/Republic_of_Georgia/2/2011
ATTAGCAGTCGGTCTGAGGAATGTGCCTGCTGCATCAGATAAGGGACTGTTTGGTGCCATAGCTGGA
>A_/_H9N3|CY185545|A/black-headed_gull/Republic_of_Georgia/8/2011
ATTAGCAATCGGTCTGAGGAATGTGCCTGCTGCATCAGATAAGGGACTGTTTGGTGCCATAGCTGGA
>A_/_H9N3|CY185317|A/black-headed_gull/Republic_of_Georgia/5/2011
ATTAGCAGTCGGTCTGAGGAATGTGCCTGCTGCATCAGATAAGGGACTGTTTGGTGCCATAGCTGGA
>A_/_H9N2|KF768203|A/Chinese_francolin/Guangxi/B7/2010
ACTGGCAATTGGTCTGAGGAATGTGCCTGCTAGATCAAATAGAGGACTATTTGGGGCTATCGCTGGT
>A_/_H9N2|KP286245|A/duck/Jiangxi/36487/2013
ACTTGCAGTTGGTCTGAGGAATGTGCCTTCTAGATCTAGTAGAGGACTATTCGGAGCCATAGCAGGG
>A_/_H9N2|KP286237|A/duck/Jiangxi/36485/2013
ACTTGCAGTTGGTCTGAGGAATGTGCCTTCTAGATCTAGTAGAGGACTATTCGGGGCCATAGCAGGG
>A_/_H9N2|KP286261|A/duck/Jiangxi/36501/2013
ACTTGCAGTTGGTCTGAGGAATGTGCCTTCTAGATCTAGTAGAGGACTATTCGGGGCCATAGCAGGG
>A_/_H9N2|KP285877|A/chicken/Jiangxi/9696/2013
ACTTGCAGTTGGTCTGAGGAATGTGCCTTCTAGATCTAGTAGAGGACTATTTGGGGCCATAGCAGGA
>A_/_H9N2|KP285869|A/chicken/Jiangxi/8281/2013
ACTTGCAGTTGGTCTGAGGAATGTGCCTTCTAGATCTAGTAGAGGACTATTCGGGGCCATAGCAGGA
>A_/_H9N2|KP285861|A/chicken/Jiangxi/6719/2013
ACTTGCAGTTGGTCTGAGGAATGTGCCTTCTAGATCTAGTAGAGGACTATTCGGGGCCATAGCTGGA
>A_/_H9N2|KP285853|A/chicken/Jiangxi/506/2013
ACTTGCAGTTGGTCTGAGGAATGTGCCTTCTAGATCTAGTAGAGGACTATTCGGGGCCATAGCAGGA
>A_/_H9N2|KP285837|A/chicken/Jiangxi/21978/2013
ACTTGCAGTTGGTCTGAGGAATGTGCCTTCTAGATCTAGTAGAGGACTATTCGGGGCCATAGCAGGG
>A_/_H9N2|KP285829|A/chicken/Jiangxi/21468/2013
ACTTGCAGTTGGTCTGAGGAATGTGCCTTCTAGATCTAGTAGAGGACTATTCGGGGCCATAGCAGGA
>A_/_H9N2|KP285813|A/chicken/Jiangxi/19898/2013
ACTTGCAGTTGGTCTGAGGAATGTGCCTTCTAGATCTAGTAGAGGACTATTCGGGGCCATAGCAGGA
>A_/_H9N2|KP285805|A/chicken/Jiangxi/19407/2013
ACTTGCAGTTGGTCTGAGGAATGTGCCTTCTAGATCTAGTAGAGGACTATTCGGGGCCATAGCAGGA
>A_/_H9N2|KP285797|A/chicken/Jiangxi/18901/2013
ACTTGCAGTTGGTCTGAGGAATGTGCCTTCTAGATCTAGTAGAGGACTATTCGGGGCCATAGCAGGA
>A_/_H9N2|KP285781|A/chicken/Jiangxi/17913/2013
ACTTGCAGTTGGTCTGAGGAATGTGCCTTCTAGATCTAGTAGAGGACTATTCGGGGCCATAGCAGGA
>A_/_H9N2|KP285773|A/chicken/Jiangxi/17403/2013
ACTTGCAGTTGGTCTGAGGAATGTGCCTTCTAGATCTAGTAGAGGACTATTCGGGGCCATAGCAGGA
>A_/_H9N2|KP285765|A/chicken/Jiangxi/12562/2013
ACTTGCAGTTGGTCTGAGGAATGTGCCTTCTAGATCTAGTAGAGGACTATTTGGGGCCATAGCAGGA
>A_/_H9N2|KP285757|A/chicken/Jiangxi/10269/2013
ACTTGCAGTTGGTCTGAGGAATGTGCCTTCTAGATCTAGTAGAGGACTATTCGGGGCCATAGCAGGA
>A_/_H9N2|KP285749|A/duck/Jiangxi/8358/2013
ACTTGCAGTTGGTCTGAGGAATGTGCCTTCTAGATCTAGTAGAGGACTATTCGGGGCCATAGCAGGA
>A_/_H9N2|KP285461|A/chicken/Jiangxi/34682/2013
ACTTGCAGTTGGTCTGAGGAATGTGCCTTCTAGATCTAGTAGAGGACTATTCGGGGCCATAGCAGGA
>A_/_H9N2|KP285445|A/chicken/Jiangxi/33542/2013
ACTTGCAGTTGGTCTGAGGAATGTGCCTTCTAGATCTAGTAGAGGGCTATTCGGGGCCATAGCAGGG
>A_/_H9N2|KP285437|A/chicken/Jiangxi/31872/2013
ACTTGCAGTTGGTCTGAGGAATGTGCCTTCTAGATCTAGTAGAGGACTATTCGGGGCCATAGCAGGG
>A_/_H9N2|KP285421|A/chicken/Jiangxi/30772/2013
ACTTGCAGTTGGTCTGAGGAATGTGCCTTCTAGATCTAGTAGAGGACTATTCGGGGCCATAGCAGGG
>A_/_H9N2|KP285413|A/chicken/Jiangxi/28563/2013
ACTTGCAGTTGGTCTGAGGAATGTGCCTTCTAGATCTAGTAGAGGACTATTCGGGGCCATAGCAGGA
>A_/_H9N2|KP285349|A/chicken/Jiangxi/1202/2014
ACTTGCAGTTGGTCTGAGGAATGTGCCTTCTAGATCTAGTAGAGGACTATTCGGGGCCATAGCAGGG
>A_/_H9N2|KP285341|A/chicken/Jiangxi/11708/2013
ACTTGCAGTTGGTCTGAGGAATGTGCCTTCTAGATCTAGTAGAGGACTATTCGGGGCCATAGCAGGA
>A_/_H9N2|KP285301|A/chicken/Jiangxi/29117/2013
ACTTGCAGTTGGTCTGAGGAATGTGCCTTCTAGATCTAGTAGAGGACTATTCGGGGCCATAGCAGGG
>A_/_H9N2|KP285293|A/chicken/Jiangxi/29099/2013
ACTTGCAGTTGGTCTGAGGAATGTGCCTTCTAGATCTAGTAGAGGACTATTCGGGGCCATAGCAGGG
>A_/_H9N2|KP285285|A/chicken/Jiangxi/29086/2013
ACTTGCAGTTGGTCTGAGGAATGTGCCTTCTAGATCTAGTAGAGGACTATTCGGGGCCATAGCAGGG
>A_/_H9N2|KP285261|A/chicken/Jiangxi/25970/2013
ACTTGCAGTTGGTCTGAGGAATGTGCCTTCTAGATCTAGTAGAGGACTATTCGGGGCCATAGCAGGG
>A_/_H9N2|KP285253|A/chicken/Jiangxi/23797/2013
ACTTGCAGTTGGTCTGAGGAATGTGCCTTCTAGATCTAGTAGAGGACTATTCGGGGCCATAGCAGGA
>A_/_H9N2|KP285245|A/chicken/Jiangxi/23773/2013
ACTTGCAGTTGGTCTGAGGAATGTGCCTTCTAGATCTAGTAGAGGACTATTCGGGGCCATAGCAGGG
>A_/_H9N2|KP285237|A/chicken/Jiangxi/21984/2013
ACTTGCAGTTGGTCTGAGGAATGTGCCTTCTAGATCTAGTAGAGGACTATTCGGGGCCATAGCAGGA
>A_/_H9N2|KP285221|A/chicken/Jiangxi/20976/2013
ACTTGCAGTTGGTCTGAGGAATGTGCCTTCTAGATCTAGTAGAGGACTATTCGGGGCCATAGCAGGA
>A_/_H9N2|KP285181|A/chicken/Jiangxi/20478/2013
ACTTGCAGTTGGTCTGAGGAATGTGCCTTCTAGATCTAGTAGAGGACTATTCGGGGCCATAGCAGGA
>A_/_H9N2|KP285173|A/chicken/Jiangxi/20457/2013
ACTTGCAGTTGGTCTGAGGAATGTGCCTTCTAGATCTAGTAGAGGACTATTCGGGGCCATAGCAGGA
>A_/_H9N2|KP285165|A/chicken/Jiangxi/20446/2013
ACTTGCAGTTGGTCTGAGGAATGTGCCTTCTAGATCTAGTAGAGGACTATTCGGGGCCATAGCAGGA
>A_/_H9N2|KP285149|A/chicken/Jiangxi/19981/2013
ACTTGCAGTTGGTCTGAGGAATGTGCCTTCTAGATCTAGTAGAGGACTATTCGGGGCCATAGCAGGA
>A_/_H9N2|KP285141|A/chicken/Jiangxi/19934/2013
ACTTGCAGTTGGTCTGAGGAATGTGCCTTCTAGATCTAGTAGAGGACTATTCGGGGCCATAGCAGGA
>A_/_H9N2|KP285133|A/chicken/Jiangxi/19448/2013
ACTTGCAGTTGGTCTGAGGAATGTGCCTTCTAGATCTAGTAGAGGACTATTCGGGGCCATAGCAGGA
>A_/_H9N2|KP285125|A/chicken/Jiangxi/19436/2013
ACTTGCAGTTGGTCTGAGGAATGTGCCTTCTAGATCTAGTAGAGGACTATTCGGGGCCATAGCAGGA
>A_/_H9N2|KP285117|A/chicken/Jiangxi/18980/2013
ACTTGCAGTTGGTCTGAGGAATGTGCCTTCTAGATCTAGTAGAGGACTATTCGGGGCCATAGCAGGA
>A_/_H9N2|KP285093|A/chicken/Jiangxi/18946/2013
ACTTGCAGTTGGTCTGAGGAATGTGCCTTCTAGATCTAGTAGAGGACTATTCGGGGCCATAGCAGGA
>A_/_H9N2|KP285069|A/chicken/Jiangxi/8209/2013
ACTTGCAGTTGGTCTGAGGAATGTGCCTTCTAGATCTAGTAGAGGACTATTCGGGGCCATAGCAGGA
>A_/_H9N2|KP285061|A/duck/Jiangxi/36505/2013
ACTTGCAGTTGGTCTGAGGAATGTGCCTTCTAGATCTAGTAGAGGACTATTCGGGGCCATAGCAGGG
>A_/_H9N2|KP055061|A/chicken/Beijing/3/1999
ACTAGCAGTTGGTCTAAGGAATGTGCCTGCTAGATCAAGTAGAGGACTATTTGGGGCCATAGCTGGA
>A_/_H9N2|KP415390|A/chicken/Huzhou/3861/2013
ACTTGCAGTTGGTCTGAGGAATGTGCCTTCTAGATCTAGTAGAGGACTATTCGGGGCCATAGCAGGG
>A_/_H9N2|KP415382|A/chicken/Huzhou/3801/2013
ACTTGCAGTTGGTCTGAGGAATGTGCCTTCTAGATCTAGTAGAGGACTATTCGGGGCCATAGCAGGG
>A_/_H9N2|KP415374|A/chicken/Wenzhou/3330/2013
ACTTGCAGTTGGTCTGAGGAATGTGCCTTCTAGATCTAGTAGAGGACTATTCGGGGCCATAGCAGGA
>A_/_H9N2|KP415366|A/chicken/Wenzhou/3293/2013
ACTTGCAGTTGGTCTGAGGAATGTGCCTTCTAGATCTAGTAGAGGACTATTCGGGGCCATAGCAGGG
>A_/_H9N2|KP415349|A/chicken/Ningbo/2929/2013
ACTTGCAGTTGGTCTTAGGAATGTGCCTTCTAGATCTAGTAGAGGACTATTCGGGGCCATAGCAGGG
>A_/_H9N2|KP415341|A/chicken/Ningbo/2727/2013
ACTTGCAGTTGGTCTGAGGAATTTGCCTTCTAGATCTAGTAGAGGACTATTCGGGGCCATAGCAGGG
>A_/_H9N2|KP415313|A/silkie_chicken/Shaoxing/2471/2013
ACTTGCAGTTGGTCTGAGGAATGTGCCTTCTAGATCTAGTAGAGGACTATTCGGGGCCATAGCAGGG
>A_/_H9N2|LC028355|A/muscovy_duck/Quang_Ninh/11/2013
ACTTGCAGTTGGCTTGAGAAATGTGCCTTCTAGATCTAGTAGAGGACTATTCGGGGCCATAGCAGGA
>A_/_H9N2|LC028176|A/muscovy_duck/Vietnam/LBM719/2014
ACTTGCAGTTGGTCTGAGGAATGTGCCTTCTAGATCTAGTAGAGGACTATTCGGGGCCATAGCAGGA
>A_/_H9N2|KP415292|A/chicken/Shaoxing/2154/2013
ACTTGCAGTTGGTCTGAGGAATGTGCCTTCTAGATCTAGTAGAGGACTATTCGGGGCCATAGCAGGG
>A_/_H9N2|KP415284|A/chicken/Jinan/4261/2013
ACTTGCAGTTGGTCTGAGGAATGTGCCTTCTAGATCTAGTAGAGGACTATTCGGGGCCATAGCAGGG
>A_/_H9N2|KP415276|A/chicken/Jinan/4225/2013
ACTTGCAGTTGGTCTGAGGAATGTGCCCTCTAGATCTAATAGAGGACTATTCGGGGCCATAGCAGGG
>A_/_H9N2|KP415268|A/chicken/Jinan/3952/2013
ACTTGCAGTTGGTCTGAGGAATGTGCCTTCTAGATCTAGTAGAGGACTATTCGGGGCCATAGCAGGG
>A_/_H9N2|KP415260|A/chicken/Jinan/3925/2013
ACTTGCAGTTGGTCTGAGGAATGTGCCTTCTAGATCTAGTAGAGGACTATTCGGGGCCATAGCAGGG
>A_/_H9N2|KP415227|A/chicken/Rizhao/2670/2013
ACTTGCAGTTGGTCTGAGGAATGTGCCTTCTAGATCTAGTAGAGGACTATTCGGGGCCATAGCAGGA
>A_/_H9N2|KP415219|A/chicken/Rizhao/2658/2013
ACTTGCAGTTGGTCTGAGGAATGTGCCTTCTAGATCTAGTAGAGGACTATTCGGGGCCATAGCAGGA
>A_/_H9N2|KP415195|A/chicken/Yantai/2484/2013
ACTTGCAGTTGGTCTGAGGAATGTGCCTTCTAGATCTAGTAGAGGACTATTCGGAGCCATAGCAGGA
>A_/_H9N2|KP415187|A/chicken/Yantai/2303/2013
ACTTGCAGTTGGTCTGAGGAATGTGCCTTCTAGATCTAGTAGAGGACTATTCGGGGCCATAGCAGGA
>A_/_H9N2|KP415171|A/chicken/Qingdao/2144/2013
ACTTGCAGTTGGCCTGAGGAATGTGCCTTCTAGATCTAGTAGAGGACTATTCGGGGCCATAGCAGGG
>A_/_H9N2|KP415163|A/chicken/Qingdao/2044/2013
ACTTGCAGTTGGTCTGAGGAATGTGCCTTCTAGATCTAGTAGAGGACTATTCGGGGCCATAGCAGGA
>A_/_H9N2|KP417554|A/chicken/Shenzhen/2130/2013
RCTTGCAGTTGGTCTGAGGAATGTGCCTTCTAGATCTAGTAGAGGACTATTCGGGGCCATAGCAGGR
>A_/_H9N2|KP417229|A/chicken/Shaoxing/5493/2013
ACTTGCAGTTGGTCTGAGGAATGTGCCTTCTAGATCTAGTAGAGGACTATTCGGGGCCATAGCAGGG
>A_/_H9N2|KP417221|A/chicken/Shaoxing/5453/2013
ACTTGCAGTTGGTCTGAGGAATGTGCCTTCTAGATCTAGTAGAGGACTATTCGGGGCCATAGCAGGG
>A_/_H9N2|KP417213|A/silkie_chicken/Shaoxing/5371/2013
GCTTGCGGTTGGTCTGAGGAATGTGCCTTCTAGATCTAGTAGAGGACTATTCGGGGCCATAGCAGGG
>A_/_H9N2|KP417194|A/chicken/Shaoxing/5088/2013
ACTTGCAGTTGGTCTGAGGAATGTGCCTTCTAGATCTAGTAGAGGACTATTCGGGGCCATAGCAGGG
>A_/_H9N2|KP417167|A/chicken/Jiaxing/4725/2013
ACTTGCAGTTGGTCTGAGGAATTTGCCTTCTAGATCTAGTAGAGGACTATTCGGGGCCATAGCAGGG
>A_/_H9N2|KP417159|A/chicken/Jiaxing/4713/2013
ACTTGCAGTTGGTCTGAGGAATGTGCCTTCTAGATCTAGTAGAGGGCTATTCGGGGCCATAGCAGGG
>A_/_H9N2|KP417151|A/chicken/Jiaxing/4640/2013
ACTTGCAGTTGGTCTGAGGAATGTGCCTTCTAGATCTAGTAGAGGACTATTCGGGGCCATAGCAGGG
>A_/_H9N2|KP417143|A/chicken/Jiaxing/4376/2013
ACTTGCAGTTGGTCTGAGGAATGTGCCTTCTAGATCTAGTAGAGGACTATTCGGGGCCATAGCAGGA
>A_/_H9N2|KP417135|A/silkie_chicken/Huzhou/4218/2013
ACTTGCAGTTGGTCTGAGGAATGTGCCTTCTAGATCTAGTAGAGGACTATTCGGGGCCATAGCAGGG
>A_/_H9N2|KP417127|A/chicken/Huzhou/3892/2013
ACTTGCAGTTGGTCTGAGGAATGTGCCTTCTAGATCTAGTAGAGGACTATTYGGGGCCATAGCAGGG
>A_/_H9N2|LC042043|A/duck/Hokkaido/K04/2014
ACTGGCAGTCGGCTTGAGGAATGTACCTGCTGCATCAGATAGAGGATTGTTTGGTGCCATAGCTGGA
>A_/_H9N2|LC041346|A/duck/Vietnam/1512/2014
ACTTGCAGTTGGTCTGAGGAATGTGCCTTCTAGATCTAGTAGAGGACTATTCGGGGCCATAGCAGGA
>A_/_H9N2|LC041350|A/chicken/Vietnam/3/2014
ACTTGCAGTTGGTCTGAGGAATGTGCCTTCTAGATCTAGTAGAGGACTATTCGGGGCCATAGCAGGA
>A_/_H9N2|KP414827|A/chicken/Shenzhen/2121/2013
ACTTGCAGTTGGTCTGAGGAATGTGCCTTCTAGATCTAGTAGAGGACTATTCGGGGCCATAGCAGGG
>A_/_H9N2|KP414819|A/chicken/Shenzhen/1664/2013
ACTTGCAGTTGGTCTGAGGAATGTGCCTTCTAGATCTAGTAGAGGACTATTCGGGGCCATAGCAGGG
>A_/_H9N2|KP414798|A/chicken/Jiaxing/4742/2013
ACTTGCAGTTGGTCTGAGGAATGTGCCTTCTAGATCTAGTAGAGGACTATTCGGGGCCATAGCAGGG
>A_/_H9N2|KP414782|A/chicken/Suzhou/4965/2013
ACTTGCAGTTGGTCTGAGGAATGTGCCTTCTAGATCTAGTAGAGGACTATTCGGGGCCATAGCAGGG
>A_/_H9N2|KP414774|A/chicken/Suzhou/4960/2013
ACTTGCAGTTGGTCTGAGGAATGTGCCTTCTAGATCTAGTAGAGGACTATTCGGGGCCATAGCAGGR
>A_/_H9N2|KP414766|A/chicken/Suzhou/4957/2013
ACTTGCAGTTGGTCTGAGAAATGTGCCTTCTAGATCTAGTAGAGGACTATTCGGGGCCATAGCAGGG
>A_/_H9N2|KP414758|A/chicken/Suzhou/4954/2013
ACTTGCAGTTGGTCTGAGGAATGTGCCTTCTAGATCTAGTAGAGGACTATTCGGGGCCATAGCAGGG
>A_/_H9N2|KP414742|A/chicken/Suzhou/4822/2013
ACTTGCAGTTGGTCTGAGGAATGTGCCTTCTAGATCTAGTAGAGGACTATTCGGGGCCATAGCAGGG
>A_/_H9N2|KP414734|A/chicken/Shaoxing/5498/2013
ACTTGCAGTTGGTCTGAGGAATGTGCCTTCTAGATCTAGTAGAGGACTATTCGGGGCCATAGCAGGG
>A_/_H9N2|KP414694|A/chicken/Dongguan/3250/2013
GCTTGCAGTTGGTCTGAGGAATGTGCCTTCTAGATCTAGTAGAGGACTATTCGGGGCCATAGCAGGA
>A_/_H9N2|KP414677|A/chicken/Dongguan/4231/2013
ACTTGCAGTTGGTCTGAGGAATGTGCCTTCTAGATCTAGTAGAGGACTATTCGGGGCCATAGCAGGG
>A_/_H9N2|KP414669|A/chicken/Dongguan/4189/2013
GCTTGCAGTTGGTCTGAGGAATGTGCCTTCTAGATCTAGTAGAGGACTATTCGGAGCCATAGCAGGA
>A_/_H9N2|KP414661|A/silkie_chicken/Dongguan/4184/2013
ACTTGCAGTTGGTCTGAGGAATGTGCCTTCTAGATCTAGTAGAGGACTATTCGGGGCCATAGCAGGG
>A_/_H9N2|KP414645|A/chicken/Dongguan/3964/2013
GCTAGCAGTTGGTCTGAGGAATGTGCCTTCTAGATCTAGTAGAGGACTATTCGGGGCCATAGCAGGA
>A_/_H9N2|KP414637|A/chicken/Dongguan/3839/2013
ACTTGCAGTTGGTCTGAGGAATGTGCCTTCTAGATCTAGTAGAGGACTATTCGGGGCCATAGCAGGG
>A_/_H9N2|KP414629|A/chicken/Shenzhen/3745/2013
ACTTGCAGTTGGTCTGAGGAATGTGCCTTCTAGATCTAGTAGAGGACTATTCGGGGCCATAGCAGGA
>A_/_H9N2|KP414621|A/chicken/Dongguan/3562/2013
ACTTGCAGTTGGTCTGAGGAATGTGCCTTCTAGATCTAGTAGAGGACTATTCGGGGCCATAGCAGGG
>A_/_H9N2|KP414613|A/chicken/Dongguan/3550/2013
ACTTGCAGTTGGTCTGAGGAATGTGCCTTCTAGATCTAGTAGAGGACTATTCGGGGCCATAGCAGGA
>A_/_H9N2|KP414605|A/chicken/Dongguan/3409/2013
ACTTGCAATTGGTCTGAGGAATGTGCCTTCTAGATCTAGTAGAGGACTATTCGGGGCCATAGCAGGG
>A_/_H9N2|KP414597|A/chicken/Dongguan/3355/2013
ACTTGCAGTTGGTCTGAGGAATGTGCCTTCTAGATCTAGTAGAGGACTATTCGGGGCCATAGCAGGR
>A_/_H9N2|KP414589|A/chicken/Dongguan/3315/2013
GCTTGCAGTTGGTCTGAGGAATGTGCCTTCTAGATCTAGTAGAGGACTATTCGGGGCCATAGCAGGA
>A_/_H9N2|KP414581|A/chicken/Dongguan/3186/2013
ACTTGCAGTTGGTCTGAGGAATGTGCCTTCTAGATCTAGTAGAGGACTATTCGGGGCCATAGCAGGG
>A_/_H9N2|KP414573|A/chicken/Dongguan/3073/2013
ACTTGCAGTTGGTCTGAGGAATGTGCCTTCTAGATCTAGTAGAGGACTATTCGGGGCCATAGCAGGG
>A_/_H9N2|KP414565|A/chicken/Dongguan/3056/2013
ACTTGCAGTTGGTCTGAGGAATGTGCCTTCTAGATCTAGTAGAGGACTATTCGGGGCCATAGCAGGA
>A_/_H9N2|KP414557|A/chicken/Dongguan/2977/2013
ACTTGCAGTTGGTCTGAGGAATGTGCCTTCTAGATCTAGTAGAGGACTATTCGGGGCCATAGCAGGG
>A_/_H9N2|KP414549|A/chicken/Dongguan/2900/2013
ACTTGCAGTTGGTCTGAGGAATGTGCCTTCTAGATCTAGTAGAGGACTATTCGGGGCCATAGCAGGG
>A_/_H9N2|KP414541|A/chicken/Shenzhen/1770/2013
ACTTGCAGTTGGTCTGAGGAATGTGCCTTCTAGATCTAGTAGAGGACTATTTGGGGCCATAGCAGGG
>A_/_H9N2|KP414533|A/chicken/Dongguan/2827/2013
ACTTGCAGTTGGTCTGAGGAATGTGCCTTCTAGATCTAGTAGAGGACTATTCGGGGCCATAGCAGGA
>A_/_H9N2|KP414525|A/chicken/Dongguan/2754/2013
ACTTGCAGTTGGTCTGAGGAATGTGCCTTCTAGATCTAGTAGAGGACTATTCGGGGCCATAGCAGGG
>A_/_H9N2|KP414517|A/chicken/Dongguan/2701/2013
ACTTGCAGTTGGACTGAGGAATGTGCCTTCTAGATCTAGTAGAGGACTATTCGGGGCCATAGCAGGA
>A_/_H9N2|KP414509|A/chicken/Shenzhen/2636/2013
GCTAGCGGTTGGTCTGAGGAATGTGCCTTCTAGATCTAGTAGAGGACTATTCGGGGCCATAGCAGGA
>A_/_H9N2|KP414485|A/chicken/Shenzhen/2403/2013
ACTTGCAGTTGGTCTGAGGAATGTGCCTTCTAGATCTAGTAGAGGACTATTCGGGGCCATAGCAGGA
>A_/_H9N2|KP414477|A/chicken/Dongguan/2309/2013
ACTTGCAATTGGTCTGAGGAATGTGCCTTCTAGATCTAGTAGAGGACTATTCGGGGCCATAGCAGGG
>A_/_H9N2|KP414469|A/chicken/Shenzhen/2172/2013
ACTTGCAGTTGGTCTGAGGAATGTGCCTTCTAGATCTAGTAGAGGACTATTCGGGGCCATAGCAGGG
>A_/_H9N2|KP414461|A/chicken/Shenzhen/2066/2013
ACTTGCAGTTGGTCTGAGGAATGTGCCTTCTAGATCTAGTAGAGGACTATTCGGGGCCATAGCAGGG
>A_/_H9N2|KP414445|A/chicken/Shenzhen/1949/2013
ACTTGCAGTTGGTCTGAGGAATGTGCCTTCTAGATCTAGTAGAGGACTATTYGGGGCCATAGCAGGG
>A_/_H9N2|KP414437|A/chicken/Shenzhen/1882/2013
ACTTGCAGTTGGTCTGAGGAATGTGCCTTCTAGATCTAGTAGAGGACTATTYGGGGCCATAGCAGGR
>A_/_H9N2|KP414429|A/chicken/Shenzhen/1799/2013
ACTTGCAGTTGGTCTGAGGAATGTGCCTTCTAGATCTAGTAGAGGACTATTCGGGGCCATAGCAGGA
>A_/_H9N2|KP414421|A/chicken/Shenzhen/1737/2013
ACTTGCAGTTGGTCTGAGGAATGTGCCTTCTAGATCTAGTAGAGGACTATTCGGGGCCATAGCAGGG
>A_/_H9N2|KP414413|A/chicken/Shenzhen/1657/2013
ACTTGCAGTTGGTCTGAGGAATGTGCCTTCTAGATCTAGTAGAGGACTATTCGGGGCCATAGCAGGG
>A_/_H9N2|KP414405|A/chicken/Shenzhen/1638/2013
ACTTGCAGTTGGTCTGAGGAATGTGCCTTCTAGATCTAGTAGAGGACTATTCGGGGCCATAGCAGGR
>A_/_H9N2|KP414397|A/chicken/Shenzhen/1591/2013
ACTTGCAGTTGGTCTGAGGAATGTGCCTTCTAGATCTAGTAGAGGACTATTCGGGGCCATAGCAGGG
>A_/_H9N2|KP414389|A/chicken/Shenzhen/1544/2013
ACTTGCAGTTGGTCTGAGGAATGTGCCTTCTAGATCTAGTAGAGGACTATTCGGGGCCATAGCAGGG
>A_/_H9N2|KP414381|A/chicken/Shenzhen/1488/2013
ACTTGCAGTTGGTCTGAGGAATGTGCCTTCTAGATCTAGTAGAGGACTATTCGGGGCCATAGCAGGG
>A_/_H9N2|KP414373|A/chicken/Shenzhen/1426/2013
ACTTGCAGTTGGTCTGAGGAATGTGCCTTCTAGATCTAGTAGAGGACTATTCGGGGCCATAGCAGGR
>A_/_H9N2|KP414365|A/chicken/Shenzhen/1377/2013
ACTTGCAGTTGGTCTGAGGAATGTGCCTTCTAAATCTAGTAGGGGACTATTCGGGGCCATAGCAGGG
>A_/_H9N2|KP414339|A/chicken/Shenzhen/1098/2013
ACTTGCAGTTGGTCTGAGGAATGTGCCTTCTAGATCTAGTAGAGGACTATTCGGGGCCATAGCAGGA
>A_/_H9N2|KP414331|A/chicken/Shenzhen/1047/2013
ACTTGCAGTTGGTCTGAGGAATGTGCCTTCTAGATCTAGTAGAGGACTATTCGGGGCCATAGCAGGG
>A_/_H9N2|KP414286|A/chicken/Shenzhen/844/2013
ACTTGCAGTTGGTCTGAGGAATGTGCCTTCTAGATCTAGTAGAGGACTATTCGGGGCCATAGCAGGG
>A_/_H9N2|KP414260|A/chicken/Shenzhen/515/2013
ACTTGCAGTTGGTCTGAGGAATGTGCCTTCTAGATCTAGTAGAGGACTATTCGGGGCCATAGCAGGG
>A_/_H9N2|KP414243|A/chicken/Shenzhen/1519/2013
ACTTGCAGTTGGTCTGAGGAATGTGCCTTCTAGATCTAGTAGAGGACTATTCGGGGCCATAGCAGGG
>A_/_H9N2|KP414235|A/chicken/Shenzhen/354/2013
ACTTGCAGTTGGTCTGAGGAATGTGCCTTCTAGATCTAGTAGAGGACTATTCGGGGCCATAGCAGGG
>A_/_H9N2|KP414227|A/chicken/Shenzhen/317/2013
ACTTGCAGTTGGTCTGAGGAATGTGCCTTCTAGATCTAGTAGAGGACTATTCGGGGCCATAGCAGGG
>A_/_H9N2|KP413353|A/chicken/Dongguan/3225/2013
ACTTGCAGTTGGTCTGAGGAATGTGCCTTCTAGATCTAGTAGAGGACTATTCGGGGCCATAGCAGGR
>A_/_H9N2|KP336387|A/emperor_goose/Alaska/2011-0713/2011
ATTGGCAGTCGGTTTGAGGAATGTACCTGCCGCATCAGATAGAGGGCTGTTTGGTGCTATAGCTGGA
>A_/_H9N2|KP336379|A/northern_pintail/Alaska/2011-0703/2011
ATTGGCAGTCGGTTTGAGGAATGTACCTGCCGCATCAGATAGAGGGCTGTTTGGTGCTATAGCTGGA
>A_/_H9N2|KP416446|A/chicken/Dongguan/1674/2014
ACTTGCAGTTGGTCTGAGGAATGTGCCTTCTAGATCTAGTAGAGGACTATTCGGGGCCATAGCAGGG
>A_/_H9N2|KP657979|A/chicken/Jiangsu/NTTZ/2013
ACTTGCAGTTGGTCTGAGGAATGTGCCTTCTAGATCTAGTAGAGGACTATTCGGGGCCATAGCAGGG
>A_/_H9N2|KP657978|A/chicken/Jiangsu/YZ4/2012
ACTGGCAGTTGGTCTAAGAAATGTGCCTGCTAGATCAAGTAGAGGACTATTTGGGGCTATAGCTGGT
>A_/_H9N2|KP657977|A/quail/Jiangsu/WX3/2013
ATTGGCTGTCGGTCTGAGGAACGTGCCTGCTAGATCAAGTAGAGGGCTATTTGGGGCTATCGCGGGG
>A_/_H9N2|KP404000|A/chicken/Shanghai/015/2014
ACTTGCAGTTGGTCTGAGGAATGTGCCTTCTAGATCTAGTAGAGGGCTATTCGGGGCCATAGCAGGG
>A_/_H9N2|KP403999|A/chicken/Shanghai/014/2014
ACTTGCAGTTGGTCTGAGGAATGTGCCTTCTAGATCTAGTAGAGGGCTATTCGGGGCCATAGCAGGG
>A_/_H9N2|KM609599|A/chicken/Beijing/0309/2013
ACTTGCAGTTGGTCTGAGGAATGTGCCTTCTAGATCTAGTAGAGGACTATTCGGGGCCATAGCAGGG
>A_/_H9N2|KM609598|A/chicken/Beijing/0311/2013
ACTTGCAGTTGGTCTGAGGAATGTGCCTTCTAGATCTAGTAGAGGACTATTCGGGGCCATAGCAGGA
>A_/_H9N2|KM609596|A/chicken/Beijing/0512/2013
ACTTGCAGTTGGTCTGAGGAATGTGCCTTCTAGATCTAGTAGAGGACTATTCGGGGCCATAGCAGGA
>A_/_H9N2|KM609595|A/chicken/Beijing/1115/2013
ACTTGCAGTTGGTCTGAGGAATGTGCCTTCTAGATCTAGTAGAGGACTATTCGGGGCCATAGCAGGA
>A_/_H9N2|KM609593|A/chicken/Hebei/0109/2013
ACTTGCAGTTGGTCTGAGGAATGTGCCTTCTAGATCTAGTAGAGGACTATTCGGGGCCATAGCAGGA
>A_/_H9N2|KM609592|A/chicken/Hebei/0721/2013
ACTTGCAGTTGGTCTGAGGAATGTGCCTTCTAGATCTAGTAGAGGACTATTCGGGGCCATAGCAGGG
>A_/_H9N2|KM609591|A/chicken/Hebei/1024/2012
ACTTGCAGTTGGTCTGAGGAATGTGCCTTCTAGATCTAGTAGAGGACTATTCGGGGCCATAGCAGGA
>A_/_H9N2|KM609590|A/chicken/Jilin/0519/2012
ATTGGCAGTCGGTCTGAGGAATGTGCCTGCTAGATCAAGTAGAGGACTATTTGGAGCCATAGCTGGT
>A_/_H9N2|KM609589|A/chicken/Jilin/1031/2012
ACTTGCAGTTGGTCTGAGGAATGTGCCTTCTAGATCTAGTAGAGGACTATTCGGGGCCATAGCAGGA
>A_/_H9N2|KM609588|A/chicken/Liaoning/0517/2013
ACTTGCAGTTGGTCTGAGGAATGTGCCTTCTAGATCTAGTAGAGGACTATTCGGGGCCATAGCAGGA
>A_/_H9N2|KM609586|A/chicken/Liaoning/1116/2012
ACTTGCAGTTGGTCTGAGGAATGTGCCTTCTAGATCTAGTAGAGGACTATTCGGGGCCATAGCAGGA
>A_/_H9N2|KM609585|A/chicken/Shaanxi/xa0414/2013
ACTTGCAGTTGGTCTGAGGAATGTGCCTTCTAGATCTAGTAGGGGACTATTCGGGGCCATAGCAGGA
>A_/_H9N2|KM609580|A/chicken/Shandong/qd01417/2013
ACTTGCAGTTGGTCTGAGGAATGTGCCTTCTAGATCTAGTAGAGGACTATTCGGGGCCATAGCAGGG
>A_/_H9N2|KM609575|A/chicken/Shandong/qd0516/2012
ACTTGCAGTTGGTCTGAGGAATGTGCCTTCTAGATCTAGTAGAGGACTATTCGGAGCCATAGCAGGA
>A_/_H9N2|KM609572|A/chicken/Shandong/qd0920/2012
ACTTGCAGTTGGTCTGAGGAATGTGCCTTCTAGATCTAGTAGAGGACTATTCGGAGCCATAGCAGGA
>A_/_H9N2|KM609570|A/chicken/Shandong/qd1115/2012
ACTTGCAGTTGGTCTGAGGAATGTGCCTTCTAGATCTAGTAGAGGACTATTCGGGGCCATAGCAGGA
>A_/_H9N2|KM609569|A/chicken/Shandong/qd1224/2012
ACTTGCAGTTGGTCTGAGGAATGTGCCTTCTAGATCTAGTAGAGGACTATTCGGGGCCATAGCAGGA
>A_/_H9N2|KM609568|A/chicken/Shandong/wf0202/2012
ACTTGCAGTTGGTCTGAGGAATGTGCCTTCTAGATCTAGTAGAGGACTATTCGGAGCCATAGCAGGA
>A_/_H9N2|KM609567|A/chicken/Shandong/wf0514/2013
ACTTGCAGTTGGTCTGAGGAATGTGCCTTCTAGATCTAGTAGAGGACTATTCGGGGCCATAGCAGGG
>A_/_H9N2|KM609566|A/chicken/Shandong/wf0712/2013
ACTTGCAGTTGGTCTGAGGAATGTGCCTTCTAGATCTAGTAGAGGACTATTCGGGGCCATAGCAGGG
>A_/_H9N2|KM609565|A/chicken/Shandong/wf12010/2012
ACTTGCAGTTGGTCTGAGGAATGTGCCTTCTAGATCTAGTAGAGGACTATTCGGGGCCATAGCAGGA
>A_/_H9N2|KM609563|A/chicken/Shandong/yt0106/2012
ACTTGCAGTTGGTCTGAGGAATGTGCCTTCTAGATCTAGTAGAGGGCTATTCGGGGCCATAGCAGGA
>A_/_H9N2|KJ426492|A/chicken/Jiangsu/01/2007
ACTGGCAGTTGGTCTAAGGAATGTACCTTCTAGATCAAGCAGAGGACTATTTGGGGCCATAGCTGGA
>A_/_H9N2|KJ426491|A/chicken/Henan/Z01/2007
ACTTGCAGTAGGTCTGAGGAATGTGCCTTCTAGATCTAGTAGAGGACTATTCGGGGCCATAGCTGGA
>A_/_H9N2|KJ426490|A/chicken/Jiangsu/03/2007
ACTTGCAGTTGGTCTGAGGAATGTGCCTTCTAGATCTAGTAGAGGACTATTCGGGGCCATAGCTGGA
>A_/_H9N2|KJ426489|A/chicken/Henan/12/2008
ACTTGCAGTTGGTCTGAGGAATGTGCCTTCTAGATCAAGTAGAGGACTATTCGGGGCCATAGCTGGA
>A_/_H9N2|KJ426488|A/chicken/Jiangsu/02/2008
ACTTGCAGTTGGTCTGAGGAATGTGCCTTCTAGATCTAGTAGAGGACTATTCGGGGCCATAGCAGGA
>A_/_H9N2|KJ426487|A/chicken/Guangdong/01/2008
ACTTGCAGTTGGTCTGAGGAATGTGCCTTCTAAATCAAGTAGAGGACTATTCGGAGCCATAGCTGGA
>A_/_H9N2|KJ426486|A/chicken/Shandong/03/2008
ACTTGCAGTTGGTCTGAGGAATGTGCCTTCTAAAGCTAGTAGAGGACTATTTGGGGCCATAGCTGGA
>A_/_H9N2|KJ426485|A/chicken/Anhui/02/2008
ATTGGCAGTTGGGCTGAGGAATGTGCCTGCTAGATCAAGCAGAGGACTATTTGGGGCTATAGCTGGA
>A_/_H9N2|KJ426484|A/chicken/Henan/01/2009
ACTTGCAGTTGGTCTGAGAAATGTGCCTTCTAGATCTAGTAGAGGACTATTCGGGGCCATAGCAGGG
>A_/_H9N2|KJ426405|A/chicken/Hebei/B5/2010
ACTTGCCGTTGGTCTGAGGAATGTGCCTTCTAGATCTAGTAGAGGACTATTCGGGGCCATAGCAGGA
>A_/_H9N2|KJ426404|A/chicken/Beijing/B7/2010
ACTTGCAGTTGGTCTGAGGAATGTGCCTTCTAGATCTAGTAGAGGACTATTCGGGGCCATAGCAGGA
>A_/_H9N2|KJ426403|A/chicken/Shandong/B1/2010
GCTTGCAGTTGGTCTGAGAAATGTGCCTTCTAGATCTAGTAGAGGACTATTCGGGGCCATAGCAGGA
>A_/_H9N2|KJ426402|A/chicken/Jiangsu/JT34/2011
ACTTGCAGTTGGTCTGAGGAATGTGCCTTCTAGATCTAGTAGAGGACTATTCGGGGCCATAGCAGGA
>A_/_H9N2|KJ426401|A/chicken/Jiangsu/YZ4/2011
ACTTGCAGTTGGTCTGAGGAATGTGCCTTCTAGATCTAGTAGAGGACTATTCGGGGCCATAGCAGGA
>A_/_H9N2|KJ426400|A/chicken/Jiangsu/B20/2011
ACTTGCAGTTGGTCTGAGGAATGTGCCTTCTAGATCTAGTAGAGGACTATTCGGGGCCATAGCAGGA
>A_/_H9N2|KJ426399|A/chicken/Jiangsu/SQ79/2011
ACTTGCAGTTGGTCTGAGGAATGTGCCTTCTAAATCTAGTAGAGGACTATTCGGGGCCATAGCAGGA
>A_/_H9N2|KJ426398|A/chicken/Shandong/B2/2011
ACTTGCAGTTGGTCTGAGGAATGTGCCTTCTAGATCTAGTAGAGGACTATTCGGGGCCATAGCAGGA
>A_/_H9N2|KJ426397|A/chicken/Jiangsu/WJ58/2012
ACTAGCAGTTGGTCTGAGGAATGTGCCTTCTAGATCTAGTAGAGGACTATTCGGGGCCATAGCAGGA
>A_/_H9N2|KJ426396|A/chicken/Jiangsu/XZ57/2012
ACTTGCAGTTGGTCTGAGGAATGTGCCTTCTAGATCTAGTAGAGGACTATTCGGGGCCATAGCAGGA
>A_/_H9N2|KJ426395|A/chicken/Zhejiang/JX42/2012
ACTTGCAGTTGGTCTGAGGAATGTGCCTTCTAGATCTAGTAGAGGATTATTCGGGGCCATAGCAGGA
>A_/_H9N2|KJ426330|A/chicken/Jiangsu/YZ0657/2012
ACTTGCAGTTGGTCTGAGGAATGTGCCTTCTAGATCTAGTAGAGGACTATTCGGGGCCATAGCAGGA
>A_/_H9N2|KJ426329|A/chicken/Jiangsu/XZ0616/2012
ACTTGCAGTTGGTCTGAGGAATGTGCCTTCTAGATCTAGTAGAGGACTATTCGGGGCCATAGCAGGA
>A_/_H9N2|KJ426328|A/chicken/Jiangsu/DD6/2013
ACTTGCAGTTGGTCTGAGGAATGTGCCTTATAGATCTAGTAGAGGACTATTCGGGGCCATAGCAGGA
>A_/_H9N2|KJ426327|A/chicken/Jiangsu/TM55/2013
ACTTGCAGTTGGTCTGAGGAATGTGCCTTCTAGATCTAGTAGAGGACTATTCGGGGCCATAGCAGGG
>A_/_H9N2|KJ426326|A/chicken/Jiangsu/TM38/2013
ACTTGCAGTTGGTCTGAGGAATGTGCCTTCTAGATCTAGTAGAGGACTATTCGGGGCCATAGCAGGG
>A_/_H9N2|KJ426324|A/chicken/Shandong/WF0513/2012
ACTTGCAGTTGGTCTGAGGAATGTGCCTTCTAGATCTAGTAGAGGACTATTCGGGGCCATAGCAGGA
>A_/_H9N2|KF059281|A/chicken/Beijing/11/2013
ACTTGCAGTTGGTCTGAGGAATGTGCCTTCTAGATCTAGTAGAGGACTATTCGGGGCCATAGCAGGA
>A_/_H9N2|KF059279|A/chicken/Beijing/F1/2012
ACTTGCAGTTGGTCTGAGGAATGTGCCTTCTAGATCTAGTAGAGGACTATTCGGGGCCATAGCAGGA
>A_/_H9N2|KF059278|A/chicken/Tianjin/120/2013
ACTTGCAGTTGGTCTGAGGAATGTGCCTTCTAGATCTAGTAGAGGACTATTCGGGGCCATAGCAGGA
>A_/_H9N2|KF059276|A/chicken/Tianjin/61/2012
ACTTGCAGTTGGTCTGAGGAATGTGCCTTCTAGATCTAGTAGAGGACTATTCGGGGCCATAGCAGGG
>A_/_H9N2|KF059274|A/chicken/Beijing/HD06/2012
ACTTGCAGTTGGTCTGAGGAATGTGCCTTCTAGATCTAGTAGAGGACTATTCGGGGCCATAGCAGGG
>A_/_H9N2|KP081533|A/chicken/Anhui/1/2008
ACTTGCAGTTGGTCTGAGGAATGTGCCTTCTAGATCTAGTAGAGGACTATTCGGGGCAATAGCAGGA
>A_/_H9N2|KM076704|A/Anser_fabalis/China/HuBS428/2014
ACTTGCAGTTGGTCTGAGGAATGTGCCTTCTAGATCTAGTAGAGGACTATTCGGGGCCATAGCAGGA
>A_/_H9N2|KF357853|A/duck/Zhejiang/D485/2013
ACTTGCAGTTGGTCTGAGGAATGTGCCTTCTAGATCTAGTAGAGGACTATTCGGGGCCATAGCAGGA
>A_/_H9N2|KF357852|A/duck/Zhejiang/D484/2013
ACTTGCAGTTGGTCTGAGGAATGTGCCTTCTAGATCTAGTAGAGGACTATTCGGGGCCATAGCAGGA
>A_/_H9N2|KF357850|A/duck/Zhejiang/D486/2013
ACTTGCAGTTGGTCTGAGGAATGTGCCTTCTAGATCTAGTAGAGGACTATTCGGGGCCATAGCAGGA
>A_/_H9N2|KF357851|A/duck/Zhejiang/D488/2013
ACTTGCAGTTGGTCTGAGGAATGTGCCTTCTAGATCTAGTAGAGGACTATTCGGGGCCATAGCAGGA
>A_/_H9N2|KM054788|A/chicken/Jilin/SD001/2014
ACTTGCAGTTGGTCTGAGGAATGTGCCTTCTAGGTCTAGTAGAGGACTATTCGGGGCCATAGCAGGG
>A_/_H9N9|KJ938650|A/chicken/Changzhou/C08/2013
ACTTGCAGTTGGTCTGAGGAATGTGCCTTCTAGATCTAGTAGAGGACTATTCGGGGCAATAGCAGGG
>A_/_H9N2|LC000596|A/muscovy_duck/Vietnam/LBM694/2014
ACTTGCAGTTGGTCTGAGGAATGTGCCTTCTAGATCTAGTAGAGGACTATTCGGGGCCATAGCAGGA
>A_/_H9N2|KM070510|A/chicken/Guangxi/LS/2013
ACTTGCAGTTGGTCTGAGGAATGTACCTTCTAGATCTAGTAGAGGACTATTCGGGGCCATAGCAGGA
>A_/_H9N2|KF183634|A/mallard/Finland/13977/2010
ACTGGCAGTCGGCTTGAGGAATGTGCCTGCTGCATCAGATAGAGGATTGTTTGGTGCCATAGCTGGA
>A_/_H9N2|KF183630|A/mallard/Finland/13353/2010
ACTGGCAGTCGGCTTGAGGAATGTGCCTGCTGCATCAGATAGAGGATTGTTTGGTGCCATAGCTGGA
>A_/_H9N2|KF183628|A/teal/Finland/10529/2010
ACTGGCAGTCGGCTTGAGGAATGTGCCTGCTGCATCAAATAGAGGATTGTTTGGTGCCATAGCTGGA
>A_/_H9N9|KF042127|A/chicken/Zhejiang/C11/2013
ACTTGCAGTTGGTCTGAGGAATGTGCCTTCTAGATCTAGTAGAGGACTATTCGGGGCCATAGCAGGG
>A_/_H9N2|KJ781209|A/quail/Egypt/122313V/2012
ACTGGCAATCGGTCTGAGAAATGTGCCTGCCAGATCAAGTAGAGGGCTATTTGGAGCCATAGCTGGA
>A_/_H9N2|KJ725012|A/turtledove/Guangxi/49B6/2013
ACTTGCAGTTGGTCTGAGGAATGTGCCTTCTAGATCTAGTAGAGGACTATTCGGGGCCATAGCAGGA
>A_/_H9N2|KJ726694|A/wild_chicken/Shanghai/C1/2014
ACTTGCAGTTGGTCTGAGGAATGTGCCTTCTAGATCTAGTAGAGGGCTATTCGGGGCCATAGCAGGG
>A_/_H9N2|KJ726693|A/chicken/Shanghai/1107/2013
ACTTGCAGTTGGTCTGAGGAATGTGCCTTCTAGATCTAGTAGAGGACTATTCGGGGCAATAGCAGGG
>A_/_H9N2|KJ726692|A/chicken/Shanghai/D/2011
ACTCGCAGTTGGTCTGAGGAATGTGCCTTCTAGATCTAGTAGAGGACTATTCGGGGCCATAGCAGGG
>A_/_H9N2|KJ726691|A/chicken/Shanghai/C/2011
ACTTGCCGTTGGTCTGAGGAATGTGCCTTCTAGATCTAGTAGAGGACTATTCGGGGCCATAGCAGGA
>A_/_H9N2|KJ726690|A/chicken/Shanghai/B/2010
ATTGGCAGTCGGTCTGAGGAATGTGCCTGCTAGATCAAGTAGAGGACTATTTGGAGCCATAGCTGGT
>A_/_H9N2|KJ726689|A/chicken/Shanghai/A/2010
ACTTGCAGTTGGTCTGAGGAATGTGCCTTCTAGATCTAGTAGAGGACTATTCGGGGCCATAGCAGGA
>A_/_H9N2|KJ643856|A/chicken/Bangladesh/18276/2012
ACTAGCAATAGGTCTGAGAAACGTGCCTGCCAAGTCAAAGAGAGGACTATTTGGAGCCATAGCTGGA
>A_/_H9N2|KJ643808|A/chicken/Bangladesh/18857/2013
GCTAGCAATAGGTCTGAGAAACGTGCCTGCCAAGTCAAAGAGAGGACTATTTGGAGCCATAGCTGGA
>A_/_H9N2|KJ643792|A/quail/Bangladesh/18514/2012
ACTAGCAATAGGTCTGAGAAATGTGCCTGCCAAGTCAAAGAGAGGACTATTTGGAGCCATAGCTGGA
>A_/_H9N2|KJ643784|A/chicken/Bangladesh/18408/2012
ACTAGCAATAGGTCTGAGAAACGTGCCTGCCAAGTCAAAGAGAGGACTATTTGGAGCCATAGCTGGA
>A_/_H9N2|KJ643726|A/quail/Bangladesh/21483/2013
ACTAGCAATAGGTCTGAGAAATGTGCCTGCCAAGTCAAAGAGAGGACTATTTGGAGCCATAGCTGGA
>A_/_H9N2|KJ643713|A/quail/Bangladesh/21247/2013
ACTAGCGATAGGTCTGAGAAACGTGCCTGCCAAATCAAAGAGAGGACTATTTGGAGCCATAGCTGGG
>A_/_H9N2|KJ643739|A/chicken/Bangladesh/19565/2013
ACTAGCAATAGGTCTGAGAAACGTGCCTGCCAAGTCAAAGAGAGGACTATTTGGAGCCATAGCTGGA
>A_/_H9N2|KJ643692|A/quail/Bangladesh/20177/2013
ACTAGCAATAGGTCTGAGGAATGTGCCTGCCAAGTCAAAGAGAGGACTATTTGGAGCCATAGCTGGA
>A_/_H9N2|KJ643667|A/chicken/Bangladesh/19495/2013
ATTAGCAATAGGTCTGAGAAACGTGCCTGCCAAGTCAAAGAGAGGACTATTTGGAGCCATAGCTGGA
>A_/_H9N2|KJ643643|A/quail/Bangladesh/18521/2012
ACTAGCAATAGGTCTGAGAAATGTGCCTGCCAAGTCAAAGAGAGGACTATTTGGAGCCATAGCTGGA
>A_/_H9N2|KJ643620|A/chicken/Bangladesh/18549/2012
ACTAGCAATAGGTCTGAGAAATGTGCCTGCCAAGTCAAAGAGAGGACTATTTGGAGCCATAGCTGGA
>A_/_H9N2|KJ643597|A/chicken/Bangladesh/19870/2013
ACTAGCAATAGGTCTGAGAAACGTGCCTGCCAAGTCAAAGAGAGGACTATTTGGAGCCATAGCTGGA
>A_/_H9N2|KJ128362|A/pigeon/Shanghai/JC1/2013
ACTTGCAGTTGGTCTGAGGAATGTGCCTTCTAGATCTAGTAGAGGACTATTCGGGGCCATAGCAGGG
>A_/_H9N2|KF998213|A/chicken/Egypt/BSU-FA-M28/2012_(H9N2)
ACTGGCAATCGGTCTGAGAAATGTGCCTGCCAGGTCAAGTAGAGGGCTATTTGGAGCTATAGCAGGA
>A_/_H9N2|KF972117|A/wild_waterfowl/Dongting/PC2574/2012
ATTGGCAGTCGGTTTGAGGAATGTACCTGCCGCATCAGATAGAGGGCTGTTTGGTGCTATAGCTGGA
>A_/_H9N2|KF972109|A/wild_waterfowl/Dongting/PC2562/2012
ATTGGCAGTCGGTTTGAGGAATGTACCTGCCGCATCAGATAGAGGGCTGTTTGGTGCTATAGCTGGA
>A_/_H9N2|KF972093|A/wild_waterfowl/Dongting/PC2559/2012
ATTGGCAGTCGGTTTGAGGAATGTACCTGCCGCATCAGATAGAGGGCTGTTTGGTGCTATAGCTGGA
>A_/_H9N2|KF972085|A/wild_waterfowl/Dongting/PC2553/2012
ATTGGCAGTCGGTTTGAGGAATGTACCTGCCGCATCAGATAGAGGGCTGTTTGGTGCTATAGCTGGA
>A_/_H9N2|KF972077|A/wild_waterfowl/Dongting/PC2540/2012
ATTGGCAGTCGGTTTGAGGAATGTACCTGCCGCATCAGATAGAGGGCTGTTTGGTGCTATAGCTGGA
>A_/_H9N2|KF972069|A/wild_waterfowl/Dongting/PC2539/2012
ATTGGCAGTCGGTTTGAGGAATGTACCTGCCGCATCAGATAGAGGGCTGTTTGGTGCTATAGCTGGA
>A_/_H9N2|KF972061|A/wild_waterfowl/Dongting/C4430/2012
ATTGGCAGTCGGTTTGAGGAATGTACCTGCCGCATCAGATAGAGGGCTGTTTGGTGCTATAGCTGGA
>A_/_H9N2|KF972053|A/wild_waterfowl/Dongting/C4429/2012
ATTGGCAGTCGGTTTGAGGAATGTACCTGCCGCATCAGATAGAGGGCTGTTTGGTGCTATAGCTGGA
>A_/_H9N2|KF971997|A/wild_waterfowl/Dongting/C3109_/2011
ATTGGCAGTCGGTTTGAGGAATGTACCTGCCGCATCAGATAGAGGGCTGTTTGGTGCTATAGCTGGA
>A_/_H9N2|KF971989|A/wild_waterfowl/Dongting/C2203/2011
ATTGGCAGTCGGTTTGAGGAATGTACCTGCCGCATCAGATAGAGGGCTGTTTGGTGCTATAGCTGGA
>A_/_H9N2|KF971981|A/wild_waterfowl/Dongting/C2150/2011
ATTGGCAGTCGGTTTGAGGAATGTACCTGCCGCATCAGATAGAGGGCTGTTTGGTGCTATAGCTGGA
>A_/_H9N2|KF971973|A/wild_waterfowl/Dongting/C2149/2011
ATTGGCAGTCGGTTTGAGGAATGTACCTGCCGCATCAGATAGAGGGCTGTTTGGTGCTATAGCTGGA
>A_/_H9N2|KF971949|A/wild_waterfowl/Dongting/C2032/2011
ATTGGCAGTCGGTTTGAGGAATGTACCTGCCGCATCAGATAGAGGGCTGTTTGGTGCTATAGCTGGA
>A_/_H9N2|KF971965|A/wild_waterfowl/Dongting/C2148/2011
ATTGGCAGTCGGTTTGAGGAATGTACCTGCCGCATCAGATAGAGGGCTGTTTGGTGCTATAGCTGGA
>A_/_H9N2|KF258191|A/chicken/Egypt/S7018B/2013
ACTGGCAATCGGTCTGAGAAATGTGCCTGCCAGGTCAAGTAGAGGGCTATTTGGAGCCATAGCTGGA
>A_/_H9N2|KF258184|A/chicken/Egypt/D7100/2013
ACTGGCAATCGGTCTGAGAAATGTGCCTGCCAGGTCAAGTAGAGGGCTATTTGGAGCCATAGCTGGA
>A_/_H9N2|KF258183|A/chicken/Egypt/D7108E/2013
ACTGGCAATCGGTCTGAGAAATGTGCCTGCCAGGTCAAGTAGAGGGCTATTTGGAGCCATAGCTGGA
>A_/_H9N2|KF258174|A/chicken/Egypt/S5018A/2012
ACTGGCAATCGGTCTGAGAAATGTGCCTGCCAGGTCAAGTAGAGGACTATTTGGAGCCATAGCTGGA
>A_/_H9N2|KF881640|A/chicken/Egypt/S7022D/2013
ACTGGCAATCGGTCTGAGAAATGTGCCTGCCAGGTCAAGTAGAGGGCTATTTGGAGCCATAGCTGGA
>A_/_H9N2|KF881574|A/chicken/Egypt/S5442C/2012
ACTGGCAATCGGTCTGAGAAATGTGCCTGCCAGGTCAAGTAGAGGGCTATTTGGAGCCATAGCTGGA
>A_/_H9N2|KF881553|A/chicken/Egypt/D7436C/2013
ACTGGCAATCGGTCTGAGAAATGTGCCTGCCAGGTCAAGTAGAGGGCTATTTGGAGCCATAGCTGGA
>A_/_H9N2|KF881475|A/chicken/Egypt/S5440E/2012
ACTGGCAATCGGTCTGAGAAATGTGCCTGCCAGGTCAAGTAGAGGGCTATTTGGAGCCATAGCTGGA
>A_/_H9N2|KF881459|A/chicken/Egypt/S7404/2013
ATTGGCAATCGGTCTGAGAAATGTGCCTGCCAGATCAAGTAGAGGGCTATTTGGAGCCATAGCTGGA
>A_/_H9N2|KF881394|A/chicken/Egypt/S5018D/2012
ACTGGCAATCGGTCTGAGAAATGTGCCTGCCAGGTCAAGTAGAGGACTATTTGGAGCCATAGCTGGA
>A_/_H9N2|KF881386|A/chicken/Egypt/S7025E/2013
ACTGGCAATCGGTCTGAGAAATGTGCCTGCCAGGTCAAGTAGAGGGCTATTTGGAGCCATAGCTGGA
>A_/_H9N2|KF881341|A/chicken/Egypt/D5490B/2012
ACTGGCAATCGGTCTGAGAAATGTGCCTGCCAGGTCAAGTAGAGGGCTATTTGGAGCCATAGCTGGA
>A_/_H9N2|KF715244|A/chicken/Gansu/419/2012
ACTTGCAGTTGGTCTGAGGAATGTGCCTTCTAGATCTAGTAGAGGACTATTCGGGGCCATAGCAGGA
>A_/_H9N2|KF715236|A/chicken/Shandong/317/2007
ATTGGCAGTTGGTCTGAGGAATGTGCCTGCTAGATCAAGCAGAGGACTATTTGGGGCTATAGCTGGA
>A_/_H9N2|KF715228|A/chicken/Shandong/363/2009
ACTTGCAGTTGGTCTGAGAAATGTGCCTTCTAGATCTAGTAGAGGACTATTCGGGGCCATAGCAGGA
>A_/_H9N2|KF746876|A/chicken/Beijing/243/2010
ATTGGCAGTTGGTCTGAGGAATGTGCCTGCTAGATCAAGTAGAGGACTATTTGGAGCCATAGCTGGA
>A_/_H9N2|KF746867|A/chicken/Henan/321/2008
ATTGGCAGTTGGTCTGAGGAATGTGCCTGCTAGATCAAGCAGAGGACTATTCGGGGCCATAGCTGGA
>A_/_H9N2|KF746859|A/chicken/Shandong/237/2007
ATTGGCAGTTGGTCTGAGGAATGTGCCTGCTAGATCAAGCAGAGGACTATTTGGGGCTATAGCTGGA
>A_/_H9N2|KF746851|A/chicken/Shandong/397/2010
ACTTGCAGTTGGTCTGAGGAATGTGCCTTCTAGATCTAGTAGAGGACTATTCGGGGCCATAGCAGGA
>A_/_H9N2|KF746843|A/chicken/Henan/323/2009
ATTGGCAGTTGGTCTGAGGAATGTGCCTGCTAGATCAAGCAGAGGACTATTTGGGGCTATAGCTGGA
>A_/_H9N2|KF746835|A/chicken/Hebei/274/2004
ATTGGCAGTTGGTCTGAGGAATGTGCCTGCTAGATCAAGTAGAGGACTATTTGGAGCCATAGCTGGA
>A_/_H9N2|KF746827|A/chicken/Shandong/241/2001
ATTGGCAGTTGGTCTGAGGAATGTGCCTGCTAGATCAAGTAGAGGACTATTTGGAGCCATAGCTGGA
>A_/_H9N2|KF746819|A/chicken/Shandong/377/2009
ACTTGCAGTTGGTCTGAGAAATGTGCCTTCTAGATCTAGTAGAGGACTATTCGGGGCCATAGCAGGA
>A_/_H9N2|KF746802|A/chicken/Shandong/513/2011
ACTTGCAGTTGGTCTGAGGAATGTGCCTTCTAGATCTAGTAGAGGACTATTCGGGGCCATAGCAGGA
>A_/_H9N2|KF746795|A/chicken/Shandong/251/2007
ATTGGCAGTTGGGCTGAGGAATGTGCCTGCTAGATCAAGCAGAGGTCTATTTGGGGCTATAGCTGGA
>A_/_H9N2|KF746785|A/chicken/Jiangsu/245/2004
ACTGGCAGTTGGTCTGAGGAATGTGCCTGCTAGATCAAGCAGAGGACTATTTGGGGCCATAGCTGGA
>A_/_H9N2|KF746769|A/chicken/Shandong/382/2009
ACTTGCAGTTGGTCTGAGAAATGTGCCTTCTAGATCTAGTAGAGGACTATTCGGGGCCATAGCAGGA
>A_/_H9N2|KF746756|A/chicken/Beijing/243/2005
ATTGGCAGTTGGTCTGAGGAATGTGCCTGCTAGATCAAGTAGAGGACTATTTGGAGCCATAGCTGGA
>A_/_H9N2|KF746748|A/chicken/Shandong/384/2011
ACTTGCAGTTGGTCTGAGAAATGTGCCTTCTAGATCTAGTAGAGGACTATTCGGGGCCATAGCAGGA
>A_/_H9N2|CY157025|A/northern_pintail/California/1865/2009
ATTAGCAGTCGGTCTGAGGAATGTACCTGCTGCATCAGATAGAGGACTATTTGGTGCTATAGCTGGA
>A_/_H9N2|KF714783|A/chicken/Hunan/12/2011
ACTTGCAGTTGGTCTGAGGAATGTACCTTCTAGATCTAGTAGAGGACTATTCGGGGCCATAGCAGGA
>A_/_H9N2|KF714775|A/chicken/Hunan/1/2012
ACTTGCAGTTGGTCTGAGGAATGTGCCTTCTAGATCTAGTAGAGGACTATTCGGGGCCATAGCAGGA
>A_/_H9N7|KF591855|A/duck/Thailand/CU-8319T/2010
ACTGGCAGTCGGCTTGAGGAATGTGCCTGCTGCATCAGATAGAGGATTGTTTGGTGCCATAGCTGGA
>A_/_H9N2|JX465626|A/chicken/Iran/ZMT-101/1998
ACTAGCAGTCGGTCTGAGGAACGTGCCTGCTAGATCAAGTAGAGGACTATTCGGAGCCATAGCTGGA
>A_/_H9N2|KF188238|A/dove/United_Arab_Emirates/466/2006
ACTGGCAATCGGTCTGAGAAACGTGCCTGCTAGGTCAAGCAGAGGACTATTTGGAGCCATAGCTGGA
>A_/_H9N2|KF188236|A/white_bellied_bustard/United_Arab_Emirates/1036/2005
ACTGGCAATCGGTCTGAGAAACGTGCCTGCTAGGTCAAGCAGAGGACTATTTGGAGCCATAGCTGGA
>A_/_H9N2|KF188249|A/quail/Bangladesh/907/2009
ACTGGCAATCGGTCTGAGAAACGTGCCTGCCAAGTCAAGTAGAGGACTATTTGGAGCCATAGCTGGA
>A_/_H9N2|KF188270|A/shorebird/Delaware_Bay/277/1999
ATTGGCAGTCGGCCTTAGGAATGTGCCTGCTGCATCAGATAGAGGGCTGTTTGGTGCCATAGCTGGA
>A_/_H9N2|KF188260|A/white_bellied_bustard/United_Arab_Emirates/997/2005
ACTGGCAATCGGTCTGAGAAACGTGCCTGCTAGGTCAAGCAGAGGACTATTTGGAGCCATAGCTGGA
>A_/_H9N2|KF188258|A/white_bellied_bustard/United_Arab_Emirates/1019/2005
ACTGGCAATCGGTCTGAGAAACGTGCCTGCTAGGTCAAGCAGAGGACTATTTGGAGCCATAGCTGGA
>A_/_H9N2|KF188256|A/shorebird/Delaware_Bay/163/2003
ACTGGCAATCGGTCTGAGGAATGTGCCTGCTGCATCAGATAGGGGACTATTTGGTGCCATAGCTGGA
>A_/_H9N2|KF188337|A/stone_curlew/United_Arab_Emirates/1147/2005
ACTGGCAATCGGTCTGAGAAACGTGCCTGCTAGGTCAAGCAGAGGACTATTTGGAGCCATAGCTGGA
>A_/_H9N2|KF188333|A/shorebird/Delaware_Bay/293/2003
ACTGGCAATCGGTCTGAGGAATGTGCCTGCTGCATCAGATAGGGGACTATTTGGTGCCATAGCTGGA
>A_/_H9N2|KF188311|A/poultry/United_Arab_Emirates/1831/2005
ACTGGCAATCGGTCTGAGAAACGTACCTGCGAGGTCAAGTAGAGGACTGTTTGGAGCCATAGCTGGA
>A_/_H9N2|KF188373|A/shorebird/Delaware_Bay/276/1999
ATTGGCAGTCGGCCTTAGGAATGTGCCTGCTGCATCAGATAGAGGGCTGTTTGGTGCCATAGCTGGA
>A_/_H9N2|KF188375|A/quail/United_Arab_Emirates/1819/2006
ATTGGCAATCGGTCTGAGAAACGTGCCTGCTAGGTCAAGTAGAGGACTATTTGGGGCCATAGCTGGA
>A_/_H9N2|KF188382|A/guinea_fowl/Hong_Kong/NT101/2003
ATTGGCAGTTGGTCTGAGGAATGTGCCTGCTAGATCAAGTAGAGGACTATTTGGAGCCATAGCTGGT
>A_/_H9N2|KF259188|A/silkie_chicken/Wenzhou/804/2013
ACTTGCAGTTGGTCTGAGGAATGTGCCTTCTAGATCTAGTAGAGGATTATTCGGGGCCATAGCAGGG
>A_/_H9N2|KF259186|A/silkie_chicken/Wenzhou/786/2013
ACTTGCAATTGGTCTGAGGAATGTGCCTTCTAGATCTAGTAGAGGATTATTCGGGGCCATAGCAGGG
>A_/_H9N2|KF259185|A/silkie_chicken/Wenzhou/778/2013
ACTTGCAATTGGTCTGAGGAATGTGCCTTCTAGATCTAGTAGAGGATTATTCGGGGCCATAGCAGGG
>A_/_H9N2|KF259178|A/silkie_chicken/Wenzhou/814/2013
ACTTGCAGTTGGTCTGAGGAATGTGCCTTCTAGATCTAGTAGAGGAYTATTCGGGGCCATAGCAGGG
>A_/_H9N2|KF259177|A/chicken/Rizhao/1436/2013
ACTTGCAGTTGGTCTGAGGAATGTGCCTTCTAGATCTAGTAGAGGACTATTCGGGGCCATAGCAGGG
>A_/_H9N2|KF259175|A/chicken/Rizhao/1339/2013
ACTTGCAGTTGGTCTGAGGAATGTGCCTTCTAGATCTAGTAGAGGACTATTCGGGGCCATAGCAGGG
>A_/_H9N2|KF259172|A/chicken/Rizhao/811/2013
ACTTGCAGTTGGTCTGAGGAATGTGCCTTCTAGATCTAGTAGAGGACTATTCGGGGCCATAGCAGGA
>A_/_H9N2|KF259171|A/chicken/Rizhao/723/2013
ACTTGCAGTTGGTCTGAGGAATGTGCCTTCTAGATCTAGTAGAGGACTATTCGGGGCCATAGCAGGA
>A_/_H9N2|KF259170|A/chicken/Rizhao/651/2013
ACTTGCAGTTGGTCTGAGGAATGTGCCTTCTAGATCTAGTAGAGGACTATTCGGGGCCATAGCAGGA
>A_/_H9N2|KF259169|A/chicken/Rizhao/437/2013
ACTTGCAGTTGGTCTGAGGAATGTGCCTTCTAGATCTAGTAGAGGACTATTCGGGGCCATAGCAGGA
>A_/_H9N2|KF259168|A/chicken/Rizhao/249/2013
ACTTGCAGTTGGTCTGAGGAATGTGCCTTCTAGATCTAGTAGAGGACTATTCGGGGCCATAGCAGGA
>A_/_H9N2|KF259167|A/chicken/Rizhao/85/2013
ACTTGCAGTTGGTCTGAGGAATGTGCCTTCTAGATCTAGTAGAGGACTATTCGGGGCCATAGCAGGA
>A_/_H9N2|KF259166|A/chicken/Rizhao/55/2013
ACTTGCAGTTGGTCTGAGGAATGTGCCTTCTAGATCTAGTAGAGGACTATTCGGGGCCATAGCAGGG
>A_/_H9N2|KF259165|A/chicken/Rizhao/15/2013
ACTTGCAGTTGGTCTGAGGAATGTGCCTTCTAGATCTAGTAGAGGACTATTCGGGGCCATAGCAGGA
>A_/_H9N2|KF259163|A/chicken/Wenzhou/642/2013
ACTTGCAGTTGGTCTGAGGAATGTGCCTTCTAGATCTAGTAGAGGATTATTCGGGGCCATAGCAGGG
>A_/_H9N2|KF259162|A/chicken/Wenzhou/614/2013
ACTTGCAGTTGGTCTGAGGAATGTGCCTTCTAGATCTAGTAGAGGATTATTCGGGGCCATAGCAGGG
>A_/_H9N2|KF259161|A/chicken/Wenzhou/606/2013
ACTTGCAGTTGGTCTGAGGAATGTGCCTTCTAGATCTAGTAGAGGATTATTCGGGGCCATAGCAGGG
>A_/_H9N2|KF259160|A/chicken/Wenzhou/253/2013
ACTTGCAGTTGGTCTGAGGAATGTGCCTTCTAGATCTAGTAGAGGATTATTCGGGGCCATAGCAGGG
>A_/_H9N2|KF259158|A/chicken/Hong_Kong/JV231W/2012
ATTGGCAGTCGGTCTGAGGAATGTGCCTGCTAGATCAAGTAGAGGACTATTTGGAGCCATAGCTGGT
>A_/_H9N2|KF259157|A/chicken/Hong_Kong/NT266/2012
ATTGGCAGTCGGTCTGAGGAATGTGCCTGCTAGATCAAGTAGAGGATTATTTGGAGCCATAGCTGGT
>A_/_H9N2|KF259156|A/chicken/Hong_Kong/YO117W/2012
ATTGGCAGTCGGTCTAAGGAATGTGCCTGCTAGATCAAGTAGAGGACTATTTGGAGCCATAGCTGGT
>A_/_H9N2|KF259155|A/chicken/Hong_Kong/FY105W/2012
ATTGGCAGTCGGTCTGAGGAATGTGCCTGCTAGATCAAGTAGAGGACTATTTGGAGCCATAGCTGGT
>A_/_H9N2|KF259154|A/chicken/Hong_Kong/YU344/2012
ATTGGCAGTCGGTCTGAGGAATGTGCCTGCTAGATCAAGTAGAGGACTATTTGGAGCCATAGCTGGT
>A_/_H9N2|KF259153|A/chicken/Hong_Kong/YU262W/2012
ATTGGCAGTCGGTCTGAGGAATGTGCCTGCTAGATCAAGTAGAGGACTATTTGGAGCCATAGCTGGT
>A_/_H9N2|KF259152|A/chicken/Hong_Kong/HH117/2012
ATTGGCAGTCGGTCTGAGGAATGTGCCTGCTAGATCAAGTAGAGGACTATTTGGAGCCATAGCTGGT
>A_/_H9N2|KF259151|A/chicken/Hong_Kong/YU150W/2012
ATTGGCAGTCGGTCTGAGGAATGTGCCTGCTAGATCAAGTAGAGGACTATTTGGAGCCATAGCTGGT
>A_/_H9N2|KF259150|A/chicken/Hong_Kong/YU148/2012
ATTGGCAGTCGGTCTGAGGAATGTGCCTGCTAGATCAAGTAGAGGACTATTTGGAGCCATAGCTGGT
>A_/_H9N2|KF259149|A/chicken/Hong_Kong/JV17/2012
ATTGGCAGTCGGTCTGAGGAATGTGCCTGCTAGATCAAGTAGAGGACTATTTGGAGCCATAGCTGGT
>A_/_H9N2|KF259148|A/chicken/Hong_Kong/YO12W/2012
ATTGGCAGTCGGTCTGAGGAATGTGCCTGCTAGATCAAGTAGAGGACTATTTGGAGCCATAGCTGGT
>A_/_H9N2|KF259147|A/chicken/Hong_Kong/WF1W/2012
ATTGGCAGTCGGTCTGAGGAATGTACCTGCTAGATCAAGTAGAGGACTATTTGGAGCCATAGCTGGT
>A_/_H9N2|KF259146|A/chicken/Hong_Kong/WF3/2012
ATTGGCAGTCGGTCTGAGGAATGTACCTGCTAGATCAAGTAGAGGACTATTTGGAGCCATAGCTGGT
>A_/_H9N2|KF259145|A/chicken/Hong_Kong/YO6/2012
ATTGGCAGTCGGTCTGAGGAATGTACCTGCTAGATCAAGTAGAGGACTATTTGGAGCCATAGCTGGT
>A_/_H9N2|KF259144|A/chicken/Hong_Kong/FY6W/2012
ATTGGCAGTCGGTCTGAGGAATGTACCTGCTAGATCAAGTAGAGGACTATTTGGAGCCATAGCTGGT
>A_/_H9N2|KF259143|A/chicken/Hong_Kong/TC8/2012
ATTGGCAGTCGGTCTGAGGAATATGCCTGCTAGATCAAGTAGAGGACTATTTGGAGCCATAGCTGGT
>A_/_H9N2|KF259142|A/chicken/Hong_Kong/CSW533/2011
ATTGGCAGTCGGTCTGAGGAATGTGCCTGCTAGATCAAGTAGAGGACTATTTGGAGCCATAGCTGGT
>A_/_H9N2|KF259140|A/chicken/Hong_Kong/YO173W/2011
ATTGGCAGTCGGTCTGAGGAATGTGCCTGCTAGATCACGTAGAGGACTATTTGGAGCCATAGCTGGT
>A_/_H9N2|KF259138|A/chicken/Hong_Kong/YU551W/2011
ATTGGCAGTCGGTCTGAGGAATGTGCCTGCTAGATCAAGTAGAGGACTATTTGGAGCCATAGCTGGT
>A_/_H9N2|KF259136|A/chicken/Hong_Kong/NT305W/2011
ACTGGCGATTGGTCTGAGGAATGTGCCTGCTAGATCAAATAGAGGACTATTTGGGGCTATCGCTGGT
>A_/_H9N2|KF259135|A/chicken/Hong_Kong/YO151W/2011
ACTGGCAATTGGTCTGAGGAATGTGCCTGCTAGATCAAATAGAGGACTATTTGGGGCTATCGCTGGT
>A_/_H9N2|KF259134|A/chicken/Hong_Kong/TSTB32W/2011
ATTGGCAGTCGGTCTGAGGAATGTGCCTGCTAGATCAAGTAGAGGACTATTTGGAGCCATAGCTGGT
>A_/_H9N2|KF259133|A/chicken/Hong_Kong/NT180W/2011
ACTGGCAATTGGTCTGAGGAATGTGCCTGCTAGATCAAATAGAGGACTATTTGGGGCTATCGCTGGT
>A_/_H9N2|KF259132|A/chicken/Hong_Kong/YU250W/2011
ACTGGCAATTGGTCTGAGGAATGTGCCTGCTAGATCAAATAGAGGACTATTTGGGGCTATCGCTGGT
>A_/_H9N2|KF259131|A/chicken/Hong_Kong/NT149W/2011
ACTGGCAATTGGTCTGAGGAATGTGCCTGCTAGATCAAATAGAGGACTATTTGGGGCTATCGCTGGT
>A_/_H9N2|KF259127|A/chicken/Hong_Kong/YO28/2011
ATTGGCAGTCGGTCTGAGGAATGTGCCTGCTAGATCAAGTAGAGGACTATTTGGAGCCATAGCTGGT
>A_/_H9N2|KF259126|A/chicken/Hong_Kong/TC18/2011
ATTGGCAGTCGGTCTGAGGAATGTGCCTGCTAGATCAAGTAGAGGACTATTTGGAGCCATAGCTGGT
>A_/_H9N2|KF259125|A/chicken/Hong_Kong/NT10/2011
ACTGGCAATTGGTCTGAGGAATGTGCCTGCTAGATCAAATAGAGGACTATTTGGGGCTATCGCTGGT
>A_/_H9N2|KF259124|A/chicken/Hong_Kong/CRA45W/2010
ATTGGCAGTCGGTCTGAGGAATGTGCCTGCTAGATCAAGTAGAGGACTATTTGGAGCCATAGCTGGT
>A_/_H9N2|KF259123|A/chicken/Hong_Kong/CRA45/2010
ATTGGCAGTCGGTCTGAGGAATGTGCCTGCTAGATCAAGTAGAGGACTATTTGGAGCCATAGCTGGT
>A_/_H9N2|KF259122|A/chicken/Hong_Kong/TSTB28W/2010
ATTGGCAGTCGGTCTGAGGAATGTACCTGCTAGATCAACTAGAGGGCTATTTGGAGCCATAGCTGGT
>A_/_H9N2|KF259121|A/chicken/Hong_Kong/TSTB25W/2010
ATTGGCAGTCGGTCTGAGGAATGTACCTGCTAGATCAACTAGAGGGCTATTTGGAGCCATAGCTGGT
>A_/_H9N2|KF259099|A/chicken/Hong_Kong/YU341/2008
ACTTGCAGTAGGTCTGAGGAATGTGCCTTCTAGATCTAGTAGAGGACTATTCGGGGCCATAGCTGGA
>A_/_H9N2|KF259098|A/chicken/Hong_Kong/YSC82/2008
ACTTGCAGTTGGTCTGAGGAATGTGCCTTCTAGATCAAGTAGAGGACTATTCGGAGCCATAGCTGGA
>A_/_H9N2|KF259094|A/chicken/Hong_Kong/NT155/2008
ATTGGCAGTCGGTCTGAGGAATGTGCCTGCTAGATCAAGTAGAGGGCTATTTGGAGCCATAGCTGGT
>A_/_H9N2|KF259091|A/silkie_chicken/Hong_Kong/NT382/2007
ATTGGCAGTCGGTCTGAGGAATGTGCCTGCTAGATCAAGTAGAGGGCTATTTGGAGCCATAGCTGGT
>A_/_H9N2|KF259089|A/pheasant/Hong_Kong/WF288W/2007
ATTGGCAGTCGGCCTGAGGAATGTGCCTGCTAGATCAAGTAGAGGGCTATTTGGAGCCATAGCTGGT
>A_/_H9N2|KF259086|A/pigeon/Hong_Kong/WF255/2007
ACTTGCAGTAGGTCTGAGGAATGTGCCTTCTAGATCTAGTAGAGGACTATTCGGGGCCATAGCTGGA
>A_/_H9N2|KF259085|A/chicken/Hong_Kong/YU797/2007
ATTGGCAGTCGGTCTGAGGAATGTGCCTGCTAGATCAAGTAGAGGGCTATTTGGAGCCATAGCTGGT
>A_/_H9N2|KF259080|A/chicken/Hong_Kong/NT286/2007
ATTGGCAGTCGGTCTGAGGAATGTGCCTGCTAGATCAAGTAGAGGGCTATTTGGAGCCATAGCTGGT
>A_/_H9N2|KF500977|A/chicken/Shanghai/020/2013
ACTTGCAGTTGGTCTGAGGAATGTGCCTTCTAGATCTAGTAGAGGACTATTCGGGGCCATAGCAGGG
>A_/_H9N2|KC555097|A/quail/United_Arab_Emirates/D1556/2011
ACTGGCAATCGGTCTAAGAAACGTGCCTGCTAGGTCAAGAAGAGGACTATTTGGAGCCATAGCTGGA
>A_/_H9N2|KC758106|A/chicken/Bangladesh/11309/2011
ACTAGCAATAGGTCTGAGAAACGTGCCTGCCAAGTCAAAGAGAGGACTATTTGGAGCCATAGCTGGA
>A_/_H9N2|KC758060|A/chicken/Bangladesh/8413/2010
ACTGGCAATCGGTCTGAGAAACGTGCCTGCCAAGTCAAGTAGAGGACTATTTGGAGCCATAGCTGGA
>A_/_H9N2|KC758030|A/chicken/Bangladesh/8725/2010
ACTAGCAATAGGTCTGAGAAACGTGCCTGCCAAGTCAAAGAGAGGACTATTTGGAGCCATAGCTGGA
>A_/_H9N2|KC758015|A/chicken/Bangladesh/10897/2011
ACTAGCAATAGGTCTGAGAAACGTGCCAGCCAAGTCAAAGAGAGGACTATTTGGAGCCATAGCTGGA
>A_/_H9N2|KC757999|A/chicken/Bangladesh/5209/2009
ACTGGCAATCGGTCTGAGAAACGTGCCTGCCAAGTCAAGTAGAGGACTATTTGGAGCCATAGCTGGA
>A_/_H9N2|KC757991|A/chicken/Bangladesh/8996/2010
ACTAGCAATAGGTCTGAGAAACGTGCCTGCCAAGTCAAAGAGAGGACTATTTGGAGCCATAGCTGGA
>A_/_H9N2|KC757975|A/pigeon/Bangladesh/4303/2009
GCTGGCAATCGGTCTGAGAAACGTGCCTGCCAAAGCAAGTAGAGGACTATTTGGAGCCATAGCTGGA
>A_/_H9N2|KC757967|A/chicken/Bangladesh/2075/2009
ACTGGCAATCGGTCTGAGAAACGTGCCTGCCAAGTCAAGTAGAGGACTATTTGGAGCCATAGCTGGA
>A_/_H9N2|KC757951|A/chicken/Bangladesh/9029/2010
ACTAGCAATCGGTCTGAGAAACGTGCCTGCCAAATCAAGTAGAGGACTATTTGGAGCCATAGCTGGA
>A_/_H9N2|KC757893|A/chicken/Bangladesh/11154/2011
ACTAGCAATAGGTCTGAGAAACGTGCCTGCCAAGTCAAAGAGAGGACTATTTGGAGCCATAGCTGGA
>A_/_H9N2|KC757855|A/chicken/Bangladesh/9334/2010
ACTAGCAATAGGTCTGAGAAACGTGCCTGCCAAGTCAAAGAGAGGACTATTTGGAGCCATAGCTGGA
>A_/_H9N2|KC757840|A/chicken/Bangladesh/10450/2011
ACTAGCAATAGGTCTGAGAAACGTGCCTGCCAAGTCAAAGAGAGGACTATTTGGAGCCATAGCTGGA
>A_/_H9N2|KC757832|A/chicken/Bangladesh/8411/2010
ACTAGCAATAGGTCTGAGAAACGTGCCTGCCAAGTCAAAGAGAGGACTATTTGGAGCCATAGCTGGA
>A_/_H9N2|KC757824|A/chicken/Bangladesh/13916/2011
ACTGGCAATCGGTCTGAGAAACGTACCTGCCAAATCAAGTAGAGGACTCTTTGGAGCTATAGCCGGA
>A_/_H9N2|CY146513|A/mallard/Arkansas/AI09-5649/2009
ATTAGCAGTCGGTCTGAGAAATGTACCTGCCGTATCAGATAGAGGACTATTTGGTGCTATAGCTGGA
>A_/_H9N1|CY144763|A/ruddy_turnstone/New_Jersey/AI07-72/2007
ACTGGCAATCGGTCTGAGAAATGTGCCTGCTGCATCAGATAGGGGACTATTTGGTGCCATAGCTGGA
>A_/_H9N2|CY144699|A/ruddy_turnstone/New_Jersey/AI06-539/2006
ACTGGCAATCGGTCTGAGAAATGTGCCTGCTGCATCAGATAGGGGACTATTTGGTGCCATAGCTGGA
>A_/_H9N9|CY144563|A/ruddy_turnstone/Delaware/AI03-180/2003
ACTGGCAATCGGTCTGAGGAATGTGCCTGCTGCATCAGATAGGGGACTATTTGGTGCCATAGCTGGA
>A_/_H9N8|CY144555|A/ruddy_turnstone/Delaware/AI03-200/2003
ACTGGCAATCGGTCTGAGGAATGTGCCTGCTGCATCAGATAGGGGACTATTTGGTGCCATAGCTGGA
>A_/_H9N8|CY144547|A/ruddy_turnstone/Delaware/AI03-163/2003
ACTGGCAATCGGTCTGAGGAATGTGCCTGCTGCATCAGATAGGGGACTATTTGGTGCCATAGCTGGA
>A_/_H9N7|CY144539|A/ruddy_turnstone/New_Jersey/AI03-128/2003
ACTGGCAATCGGTCTGAGGAATGTGCCTGCTGCATCAGATAGGGGACTATTTGGTGCCATAGCTGGA
>A_/_H9N9|CY144523|A/ruddy_turnstone/Delaware/AI03-224/2003
ACTGGCAATCGGTCTGAGGAATGTGCCTGCTGCATCAGATAGGGGACTATTTGGTGCCATAGCTGGA
>A_/_H9N9|CY144515|A/ruddy_turnstone/New_Jersey/AI03-444/2003
ACTGGCAATCGGTCTGAGGAATGTGCCTGCTGCATCAGATAGGGGACTATTTGGTGCCATAGCTGGA
>A_/_H9N2|CY144483|A/ruddy_turnstone/Delaware/AI03-114/2003
ACTGGCAATCGGTCTGAGGAATGTGCCTGCTGCATCAGATAGGGGACTATTTGGTGCCATAGCTGGA
>A_/_H9N5|CY144456|A/ruddy_turnstone/Delaware/AI03-165/2003
ACTGGCAATCGGTCTGAGGAATGTGCCTGCTACATCAGATAGGGGACTATTTGGTGCCATAGCTGGA
>A_/_H9N9|CY144397|A/ruddy_turnstone/Delaware/650633/2002
ATTGGCAGTCGGTCTGAGGAATGTACCTGCTGCATCAGATAGAGGACTATTTGGTGCTATAGCAGGA
>A_/_H9N9|CY144389|A/ruddy_turnstone/New_Jersey/650599/2002
ATTGGCAGTCGGTCTGAGGAATGTACCTGCTGCATCAGATAGAGGACTATTTGGTGCTATAGCAGGA
>A_/_H9N5|CY144373|A/ruddy_turnstone/Delaware/AI03-193/2003
ACTGGCAATCGGTCTGAGGAATGTGCCTGCTGCATCAGATAGGGGACTATTTGGTGCCATAGCTGGA
>A_/_H9N2|KC986294|A/chicken/Bangladesh/VP01/2006
ACTGGCAATCGGTCTGAGAAACGTGCCTGCCAAGTCAAGTAGAGGACTATTTGGAGCCATAGCTGGA
>A_/_H9N2|KM411634|A/chicken/Shandong/Li-3/2010
ACTTGCAGTTGGTCTGAGGAATGTGCCTTCTAGATCTAGTAGAGGACTATTCGGGGCCATAGCAGGA
>A_/_H9N2|KM411633|A/chicken/Jilin/Hu-3/2006
ATTGGCAGTTGGTCTGAGGAATGTGCCTGCTAGATCAAGTAGAGGACTATTTGGAGCCATAGCTGGA
>A_/_H9N2|KM411628|A/chicken/Shandong/Li-2/2010
ACTTGCAGTTGGTCTGAGGAATGTGCCTTCTAGATCTAGTAGAGGACTATTCGGGGCCATAGCAGGA
>A_/_H9N2|KM922684|A/chicken/India/82588/2008
ACTGGCAATCGGTCTGAGAAACGTACCTGCTAGGTCAAGTAGAGGACTATTTGGAGCCATAGCTGGA
>A_/_H9N2|KT164851|A/chicken/Hubei/2014
ACTTGCAGTTGGTCTGAGGAATGTGCCTTCTAGATCTAGTAGAGGACTATTCGGGGCCATAGCAGGG
>A_/_H9N2|KT157805|A/chicken/Korea/KU178/2008
ACTGGCAATAGGTCTAAGAAATGTGCCTGCTGCATCAGGTAGAGGGCTATTTGGTGCCATAGCCGGA
>A_/_H9N2|KT157800|A/duck/Korea/KU1705/2007
ACTGGCAATAGGTCTAAGAAATGTGCCTGCTGCATCAGGTAGAGGGCTATTTGGTGCCATAGCCGGA
>A_/_H9N2|KT157799|A/chicken/Korea/KU438/2008
ACTGGCAGTTGGTCTAAGAAATGTGCCTGCTACATCAGGTAGAGGGTTATTTGGTGCCATAGCTGGA
>A_/_H9N2|KT157796|A/chicken/Korea/KU1627/2007
ACTGGCAGTTGGTCTAAGAAATGTGCCTGCTACATCAGGTAGAGGATTATTTGGTGCCATAGCTGGA
>A_/_H9N2|KT157792|A/chicken/Korea/KU618/2007
ACTGGCAGTTGGTCTAAGAAATGTGCCTGCTACATCAGGTAGAGGGTTATTTGGTGCCATAGCTGGA
>A_/_H9N2|KT023065|A/chicken/Henan/SH01/2015
ACTTGCAGTTGGTCTGAGGAATGTGCCTTCTAGATCTAGTAGAGGACTATTCGGGGCCATAGCAGGG
>A_/_H9N2|KT023064|A/chicken/Guangxi/GX01/2015
ACTTGCAGTCGGTCTGAGGAATGTGCCTTCTAGATCTAGTAGAGGACTATTCGGGGCCATAGCAGGG
>A_/_H9N2|KT023063|A/chicken/Guangdong/KPS01/2015
ACTTGCAGTTGGTCTGAGGAATGTGCCTTCTAGATCTAGTAGAGGACTATTCGGGGCCATAGCAGGG
>A_/_H9N2|KT023062|A/chicken/Guangdong/KPL01/2015
ACTTGCAGTTGGTCTGAGGAATGTGCCTTCTAGATCTAGTAGAGGACTATTCGGAGCCATAGCAGGG
>A_/_H9N2|KT023061|A/chicken/Guangdong/KPH01/2015
ACTTGCAGTTGGTCTGAGGAATGTGCCTTCTAGATCTAGTAGAGGACTATTCGGGGCCATAGCAGGG
>A_/_H9N2|KT023060|A/chicken/Guangxi/QQX10/2014
ACTTGCAGTTGGTCTGAGGAATGTGCCTTCTAGATCTAGTAGAGGACTATTCGGGGCCATAGCAGGG
>A_/_H9N2|KT023059|A/chicken/Zhejiang/ZJP04/2014
ACTTGCAATTGGTCTGAGGAATGTGCCTTCTAGATCTAGTAGAGGACTATTCGGGGCCATAGCAGGA
>A_/_H9N2|KT023058|A/chicken/Zhejiang/NJQ04/2014
ACTTGCAATTGGTCTGAGGAATGTGCCTTCTAGATCTAGTAGAGGACTATTCGGGGCCATAGCAGGA
>A_/_H9N2|KT023057|A/chicken/Guizhou/ZLH04/2014
ACTTGCAGTTGGTCTGAGGAATGTGCCTTCTAGATCTAGTAGAGGACTATTCGGGGCCATAGCAGGA
>A_/_H9N2|KT023056|A/chicken/Jiangsu/FHB03/2014
ACTTGCAGTTGGTCTGAGGAATGTGCCTTCTAGATCTAGTAGAGGACTATTCGGGGCCATAGCAGGG
>A_/_H9N2|KT023055|A/chicken/Jiangsu/FGF03/2014
ACTTGCAGTTGGTCTGAGGAATGTGCCTTCTAGATCTAGTAGAGGACTATTCGGGGCCATAGCAGGG
>A_/_H9N2|KT023054|A/chicken/Guangdong/LMG03/2014
ACTTGCAGTTGGTCTGAGGAATGTGCCTTCTAGATCTAGTAGAGGACTATTCGGGGCCATAGCAGGA
>A_/_H9N2|KT023053|A/chicken/Guangdong/LGQ03/2014
ACTTGCAGTTGGTCTGAGGAATGTGCCTTCTAGATCTAGTAGAGGACTATTCGGGGCCATAGCAGGA
>A_/_H9N2|KT023052|A/chicken/Zhejiang/ZRQ02/2014
ACTTGCAGTTGGTCTGAGGAATGTGCCTTCTAGATCTAGTAGAGGACTATTCGGGGCCATAGCAGGG
>A_/_H9N2|KT023051|A/chicken/Zhejiang/SJM02/2014
ACTTGCAGTTGGTCTGAGGAATGTGCCTTCTAGATCTAGTAGGGGACTATTCGGGGCCATAGCAGGG
>A_/_H9N2|KT023050|A/chicken/Jiangsu/YYL02/2014
ACTTGCAGTTGGTCTGAGGAATGTGCCTTCTAGATCTAGTAGAGGACTATTCGGGGCCATAGCAGGG
>A_/_H9N2|KT023049|A/chicken/Jiangsu/JZG02/2014
ACTTGCAGTTGGTCTGAGGAATGTGCCTTCTAGATCTAGTAGAGGACTATTCGGGGCCATAGCAGGG
>A_/_H9N2|KT023047|A/chicken/Guangxi/LDJ02/2014
ACTTGCAGTTGGTCTGAGGAATGTGCCTTCTAGATCTAGTAGAGGACTATTCGGGGCCATAGCAGGG
>A_/_H9N2|KT023046|A/chicken/Guangxi/CLB02/2014
ACTTGCAGTTGGTCTGAGGAATGTGCCTTCTAGATCTAGTAGAGGACTATTCGGGGCCATAGCAGGA
>A_/_H9N2|KT023045|A/chicken/Guangdong/LGS02/2014
ACTTGCAGTTGGTCTGAGGAATGTTCCTTCTAGATCTAGTAGAGGACTATTCGGGGCCATAGCAGGG
>A_/_H9N2|KT023044|A/chicken/Guangdong/LGQ02/2014
ACTTGCAGTTGGTCTGAGGAATGTGCCTTCTAGATCTAGTAGAGGACTATTCGGGGCCATAGCAGGG
>A_/_H9N2|KT023043|A/chicken/Hubei/YYX01/2014
ACTTGCAGTTGGTCTGAGGAATGTGCCTTCTAGATCTAGTAGAGGACTATTCGGGGCCATAGCGGGA
>A_/_H9N2|KT023042|A/chicken/Guangxi/QGS01/2014
ACTTGCAGTTGGTCTGAGGAATGTGCCTTCTAGATCTAGTAGAGGACTATTCGGGGCCATAGCAGGA
>A_/_H9N2|KT023041|A/chicken/Guangxi/LMN01/2014
ACTTGCAGTTGGTCTGAGGAATGTGCCTTCTAGATCTAGTAGAGGACTATTCGGGGCCATAGCAGGA
>A_/_H9N2|KT023040|A/chicken/Guangxi/LLZ01/2014
ACTTGCAGTTGGTCTGAGGAATGTGCCTTCTAGATCTAGTAGAGGACTATTCGGGGCCATAGCAGGG
>A_/_H9N2|KT023039|A/chicken/Guangdong/ZSQ01/2014
ACTTGCAGTTGGTCTGAGGAATGTGCCTTCTAGATCTAGTAGAGGACTATTCGGGGCCATAGCAGGA
>A_/_H9N2|KT023037|A/chicken/Zhejiang/TJM12/2013
ACTTGCAGTTGGTCTGAGGAATGTGCCTTCTAGATCTAGTAGAGGACTATTCGGGGCCATAGCAGGG
>A_/_H9N2|KT023036|A/chicken/Hunan/YLH12/2013
ACTTGCAGTTGGTCTGAGGAATGTGCCTTCTAGATCTAGTAGAGGACTATTCGGGGCCATAGCAGGA
>A_/_H9N2|KT023035|A/chicken/Guizhou/YD12/2013
ACTTGCAGTTGGTCTGAGGAATGTGCCTTCTAGATCTAGTAGAGGACTATTCGGTGCCATAGCAGGA
>A_/_H9N2|KT023034|A/chicken/Guizhou/XY12/2013
ACTTGCAGTTGGTCTGAGGAATGTGCCTTCTAGATCTAGTAGAGGACTATTCGGTGCCATAGCAGGA
>A_/_H9N2|KT023033|A/chicken/Guizhou/XRJ12/2013
ACTTGCAGTTGGTCTGAGGAATGTGCCTTCTAGATCTAGTAGAGGACTATTCGGGGCCATAGCAGGA
>A_/_H9N2|KT023032|A/chicken/Guizhou/SMX12/2013
ACTTGCAGTTGGTCTGAGGAATGTGCCTTCTAGATCTAGTAGAGGACTATTCGGGGCCATAGCAGGA
>A_/_H9N2|KT023031|A/chicken/Guizhou/LYX12/2013
ACTTGCAGTTGGTCTGAGGAATGTGCCTTCTAGATCTAGTAGAGGACTATTCGGGGCCATAGCAGGA
>A_/_H9N2|KT023030|A/chicken/Guangxi/ZWP12/2013
ACTTGCAGTTGGTCTGAGGAATGTGCCTTCTAGATCTAGTAGAGGACTATTCGGGGCCATAGCAGGA
>A_/_H9N2|KT023029|A/chicken/Guangxi/ZH12/2013
ACTTGCAGTTGGTCTGAGGAATGTGCCTTCTAGATCTAGTAGAGGACTATTCGGGGCCATAGCAGGA
>A_/_H9N2|KT023028|A/chicken/Guangxi/WSX12/2013
ACTTGCAGTTGGTCTGAGGAATGTGCCTTCTAGATCTAGTAGAGGCCTATTCGGGGCCATAGCAGGA
>A_/_H9N2|KT023027|A/chicken/Guangdong/ZLR12/2013
ACTTGCAGTTGGTCTGAGGAATGTGCCTTCTAGATCTAGTAGAGGACTATTCGGGGCCATAGCAGGA
>A_/_H9N2|KT023026|A/chicken/Guangdong/Y112/2013
ACTTGCAGTTGGTCTGAGGAATGTGCCTTCTAGATCTAGTAGAGGACTATTCGGGGCCATAGCAGGA
>A_/_H9N2|KT023025|A/chicken/Guangdong/WZP12/2013
ACTTGCAGTTGGTCTGAGGAATGTGCCTTCTAGATCTAGTAGAGGACTATTCGGGGCCATAGCAGGA
>A_/_H9N2|KT023024|A/chicken/Guangxi/WLJ11/2013
ACTTGCAGTTGGTCTGAGGAATGTGCCTTCTAGATCTAGTAGAGGACTATTCGGGGCCATAGCAGGA
>A_/_H9N2|KT023023|A/chicken/Guangxi/NGP11/2013
ACTTGCAGTTGGTCTGAGGAATGTGCCTTCTAGATCTAGTAGAGGACTATTCGGGGCCATAGCAGGA
>A_/_H9N2|KT023022|A/chicken/Guangxi/LJF11/2013
ACTTGCAGTTGGTCTGAGGAATGTGCCTTCTAGATCTAGTAGAGGACTATTCGGAGCCATAGCAGGA
>A_/_H9N2|KT023021|A/chicken/Guangxi/LBJ11/2013
ACTTGCAGTTGGTCTGAGGAATGTGCCTTCTAGATCTAGTAGAGGACTATTCGGGGCCATAGCAGGA
>A_/_H9N2|KT023020|A/chicken/Guangxi/CYY11/2013
ACTTGCAGTTGGTCTGAGGAATGTGCCTTCTAGATCTAGTAGAGGACTATTCGGGGCCATAGCAGGA
>A_/_H9N2|KT023019|A/chicken/Guangdong/GCH11/2013
ACTTGCAGTTGGTCTGAGGAATGTGCCTTCTAGATCTAGTAGAGGGCTATTCGGGGCCATAGCAGGG
>A_/_H9N2|KT023018|A/chicken/Guangdong/CHL11/2013
ACTTGCAGTTGGTCTGAGGAATGTGCCTTCTAGATCTAGTAGAGGACTATTCGGGGCCATAGCAGGG
>A_/_H9N2|KT023017|A/chicken/Hunan/DZL10/2013
ACTTGCAGTTGGTCTGAGGAATGTACCTTCTAGATCTAGTAGAGGACTATTCGGGGCCATAGCAGGA
>A_/_H9N2|KT023016|A/chicken/Guangxi/DX10/2013
ACTTGCAGTTGGTCTGAGGAATGTGCCTTCTAGATCTAGTAGAGGACTATTCGGGGCCATAGCAGGA
>A_/_H9N2|KT023015|A/chicken/Guangdong/WYM10/2013
ACTTGCAGTTGGTCTGAGGAATGTGCCTTCTAGATCTAGTAGAGGACTATTCGGGGCCATAGCAGGG
>A_/_H9N2|KT023014|A/chicken/Guangdong/FJZ10/2013
ACTTGCAGTTGGTCTGAGGAATGTGCCTTCTAGATCTAGTAGAGGACTATTCGGGGCCATAGCAGGA
>A_/_H9N2|KF768226|A/chicken/Guangxi/067C4/2010
ACTTGCAGTTGGTCTGAGGAATGTGCCTTCTAGATCTAGTAGAGGACTATTCGGGGCCATAGCAGGA
>A_/_H9N2|KJ801488|A/chicken/Fujian/FZ02/2011
ACTTGCGGTTGGTCTGAGGAATGTGCCTTCTAGATCTAGTAGAGGACTATTCGGGGCCATAGCTGGA
>A_/_H9N2|KF768251|A/chicken/Guangxi/LF/2007
ACTTGCAGTTGGTCTGAGGAATGTGCCTTCTAGATCTAGTAGAGGACTATTCGGGGCCATAGCTGGA
>A_/_H9N2|KF768240|A/duck/Guangxi/NN/2005
ATTGGCAGTTGGTCTGAGGAATGTGCCTGCTAGATCAAGTAGAGGACTATTCGGGGCCATAGCTGGA
>A_/_H9N2|KF768236|A/duck/Guangxi/RX/2009
ATTAGCAGTTGGTCTGAGGAATGTGCCTGCTAGATCAAGTAGAGGACTATTTGGAGCCATAGCTGGA
>A_/_H9N2|KF768215|A/duck/Guangxi/NN/2006
ACTTGCAGTTGGTCTGAGGAATGTGCCTTCTAGATCTAGTAGAGGACTATTCGGGGCCATAGCTGGA
>A_/_H9N8|KF768214|A/duck/Guangxi/LAD9/2009
ACTGGCAGTCGGTCTGAGGAACGTGCCTGCTAGAGCAAGTAGAGGACTATTTGGAGCCATCGCTGGG
>A_/_H9N2|KF768192|A/chicken/Guangxi/DX/2008
ACTTGCAGTTGGTCTGAGGAATGTGCCTTCTAGATCAAGTAGAGGACTATTCGGAGCCATAGCTGGA
>A_/_H9N2|KF768187|A/chicken/Guangxi/066C10/2010
ACTTGCAGTTGGTCTGAGGAATGTGCCTTCTAGATCTAGTAGAGGACTATTCGGGGCTATAGCAGGA
>A_/_H9N2|KP997232|A/chicken/Henan/LY/2013
ACTGGCAGTTGGTCTGAGGAATGTGCCTGCCAGATTAAGTAGAGGACTATTTGGGGCCATAGCTGGA
>A_/_H9N2|KP693812|A/chicken/Yangzhou/738/2013
ACTTGCAGTTGGTCTGAGAAATGTGCCTTCTAGATCTAGTAGAGGACTATTCGGAGCCATAGCAGGA
>A_/_H9N2|KP693811|A/chicken/Yangzhou/737/2013
ACTTGCAGTTGGTCTGAGAAATGTGCCTTCTAGATCTAGTAGAGGACTATTCGGAGCCATAGCAGGA
>A_/_H9N2|KP693810|A/chicken/Yangzhou/727/2013
ACTTGCAGTTGGTCTGAGGAATGTGCCTTCTAGATCTAGTAGAGGGCTATTCGGGGCCATAGCAGGA
>A_/_H9N2|KP693809|A/chicken/Nantong/713/2013
ACTTGCAGTTGGTCTGAGGAATGTGCCTTCTAGATCTAGTAGAGGACTATTCGGGGCCATAGCAGGA
>A_/_H9N2|KP693808|A/chicken/Yangzhou/709/2013
ACTTGCAGTTGGTCTGAGGAATGTGCCTTCTAGATCTAGTAGAGGACTATTCGGGGCCATAGCAGGG
>A_/_H9N2|KP693807|A/chicken/Yangzhou/708/2013
ACTTGCAGTTGGTCTGAGGAATGTGCCTTCTAGATCTAGTAGAGGACTATTCGGGGCCATAGCAGGG
>A_/_H9N2|KP693806|A/chicken/Yangzhou/707/2013
ACTTGCAGTTGGTCTGAGGAATGTGCCTTCTAGATCTAGTAGAGGACTATTCGGGGCCATAGCAGGG
>A_/_H9N2|KP693803|A/chicken/Yancheng/680/2013
ACTGGCAGTTGGTCTAAGAAATGTGCCTGCTAGATCAAGTAGAGGACTATTTGGGGCTATAGCTGGT
>A_/_H9N2|KP693802|A/chicken/Yangzhou/667/2013
ACTTGCCGTTGGTCTGAGGAATGTTCCTTCTAAATCTAGTAGAGGACTATTCGGGGCCATAGCAGGA
>A_/_H9N2|KP693801|A/chicken/Yangzhou/642/2013
ACTTGCAGTTGGTCTGAGGAATGTGCCTTCTAGATCTAGTAGAGGACTATTCGGGGCCATAGCAGGA
>A_/_H9N2|KP693800|A/chicken/Yangzhou/640/2013
ACTTGCAGTTGGTCTGAGGAATGTGCCTTCTAGATCTAGTAGAGGACTATTCGGGGCCATAGCAGGA
>A_/_H9N2|KP693799|A/chicken/Yangzhou/636/2013
ACTTGCAGTTGGTCTGAGGAATGTGCCTTCTAGATCTAGTAGAGGGCTATTCGGGGCCATAGCAGGA
>A_/_H9N2|KP693798|A/chicken/Zhenjiang/626/2013
ACTTGCAGTTGGTCTGAGGAATGTGCCTTCTAGATCTAGTAGAGGACTATTCGGGGCCATAGCAGGA
>A_/_H9N2|KP693797|A/chicken/Zhenjiang/624/2013
ACTTGCAGTTGGTCTGAGGAATGTGCCTTCTAGATCTAGTAGAGGACTATTCGGGGCCATAGCAGGA
>A_/_H9N2|KP693796|A/chicken/Zhenjiang/618/2013
ACTTGCAGTTGGTCTGAGGAATGTGCCTTCTAGATCTAGTAGAGGACTATTCGGGGCCATAGCAGGA
>A_/_H9N2|KP693795|A/chicken/Yangzhou/587/2013
ACTTGCTGTTGGTCTGAGGAATGTGCCTTCTAAATCTAGTAGAGGACTATTCGGGGCCATAGCAGGA
>A_/_H9N2|KP693794|A/chicken/Yangzhou/562/2013
ACTTGCAGTTGGTCTGAGGAATGTGCCTTCTAGATCTAGTAGAGGACTATTCGGGGCCATAGCAGGA
>A_/_H9N2|KP693790|A/chicken/Yangzhou/754/2014
ACTTGCGGTTGGTCTGAGGAATGTGCCTTCTAAATCTAGTAGAGGACTATTCGGGGCCATAGCTGGA
>A_/_H9N2|KP693789|A/chicken/Yangzhou/753/2014
ACTTGCAGTCGGTCTGAGGAATGTGCCTTCTAGATCTAGTAGAGGACTATTCGGGGCCATAGCAGGA
>A_/_H9N2|KP693788|A/chicken/Jiangsu/458/2013
ACTGGCAGTTGGTCTAAGAAATGTGCCTGCTAGATCAAGTAGAGGACTATTTGGGGCTATAGCTGGT
>A_/_H9N2|KP693787|A/chicken/Jiangsu/454/2013
ACTGGCAGTTGGTCTAAGAAATGTGCCTGCTAGATCAAGTAGAGGACTATTTGGGGCTATAGCTGGT
>A_/_H9N2|KP693785|A/chicken/Yangzhou/315/2013
ACTGGCAGTTGGTCTAAGAAATGTGCCTGCTAGATCAAGTAGAGGACTATTTGGGGCTATAGCTGGT
>A_/_H9N2|KP693784|A/chicken/Zhenjiang/298/2013
ACTCGCAGTTGGTCTGAGGAATGTGCCTTCTAGATCTAGTAGAGGACTATTCGGGGCCATAGCAGGA
>A_/_H9N2|KP693782|A/chicken/Yangzhou/253/2013
ACTTGCAGTTGGTCTGAGGAATGTGCCTTCTAGATCTAGTAGAGGACTATTCGGGGCCATAGCAGGA
>A_/_H9N2|KP693781|A/chicken/Yangzhou/229/2013
ACTGGCAGTTGGTCTAAGAAATGTGCCTGCTAGATCAAGTAGAGGACTATTTGGGGCTATAGCTGGT
>A_/_H9N2|KP693780|A/chicken/Jiangsu/177/2013
ACTTGCAGTTGGTCTGAGGAATGTGCCTTCTAGATCTAGTAGAGGACTATTCGGGGCCATAGCAGGA
>A_/_H9N2|KP693778|A/chicken/Jiangsu/13/2013
ACTGGCAGTTGGTCTAAGAAATGTGCCTGCTAGATCAAGTAGAGGACTATTTGGGGCTATAGCTGGT
>A_/_H9N2|KP693777|A/chicken/Yangzhou/2/2012
ACTCGCAGTTGGTCTGAGGAATGTGCCTTCTAGATCTAGTAGAGGACTATTCGGGGCCATAGCAGGA
>A_/_H9N2|KP403995|A/chicken/Shanghai/HY005/2014
ACTTGCAGTTGGTCTGAGGAATGTGCCTTCTAGATCTAGTAGAGGACTATTCGGGGCCATAGCAGGG
>A_/_H9N2|KP403994|A/chicken/Shanghai/HY004/2014
ACTTGCAGTTGGTCTGAGGAATGTGCCTTCTAGATCTAGTAGAGGACTATTCGGGGCCATAGCAGGG
>A_/_H9N2|KP403993|A/chicken/Shanghai/HY003/2014
ACTTGCAGTTGGTCTGAGGAATGTGCCTTCTAGATCTAGTAGAGGACTATTCGGGGCCATAGCAGGG
>A_/_H9N2|KM609594|A/chicken/Beijing/16/2013
ACTTGCAGTTGGTCTGAGGAATGTGCCTTCTAGATCTAGTAGAGGACTATTCGGGGCCATAGCAGGA
>A_/_H9N2|KM609584|A/chicken/Shandong/lc0523/2013
ACTTGCAGTTGGTCTGAGGAATGTGCCTTCTAGATCTAGTAGAGGACTATTCGGGGCCATAGCAGGA
>A_/_H9N2|KM609582|A/chicken/Shandong/lc0903/2013
ACTTGCAGTTGGTCTGAGGAATGTGCCTTCTAGATCTAGTAGAGGACTATTCGGGGCCATAGCAGGA
>A_/_H9N2|KM609581|A/chicken/Shandong/qd0107/2013
ACTTGCAGTTGGTCTGAGGAATGTGCCTTCTAGATCTAGTAGAGGACTATTCGGGGCCATAGCAGGA
>A_/_H9N2|KM609578|A/chicken/Shandong/qd0307/2013
ACTTGCAGTTGGTCTGAGGAATGTGCCTTCTAGATCTAGTAGAGGACTATTCGGGGCCATAGCAGGA
>A_/_H9N2|KM609576|A/chicken/Shandong/qd0427/2012
ACTTGCAGTTGGTCTGAGGAATGTGCCTTCTAGATCTAGTAGAGGACTATTCGGGGCCATAGCAGGA
>A_/_H9N2|KM609574|A/chicken/Shandong/qd0808/2013
ACTTGCAGTTGGTCTGAGGAATGTGCCTTCTAGATCTAGTAGAGGACTATTCGGGGCCATAGCAGGA
>A_/_H9N2|KM609573|A/chicken/Shandong/qd0917/2013
ACTTGCAGTTGGTCTGAGGAATGTGCCTTCTAGATCTAGTAGGGGACTATTCGGGGCCATAGCAGGA
>A_/_H9N2|KM609562|A/chicken/Shandong/yt0711/2013
ACTTGCAGTTGGTCTGAGGAATGTGCCTTCTAGATCTAGTAGAGGACTATTCGGGGCCATAGCAGGG
>A_/_H9N2|KF059275|A/chicken/Shandong/zc4/2012
ACTCGCAGTTGGTCTGAGGAATGTGCCTTCTAGATCTAGTAGAGGACTATTCGGGGCCATAGCAGGA
>A_/_H9N2|KP006642|A/goose/Hebei/XT01/2013
ACTTGCAGTTGGTCTGAGGAATGTGCCTTCTAGATCTAGTAGAGGACTATTCGGGGCCATAGCAGGA
>A_/_H9N2|KP006640|A/duck/Shandong/RZ01/2013
ACTTGCAGTTGGTCTGAGGAATGTGCCTTCTAGATCTAGTAGAGGACTATTCGGGGCCATAGCAGGA
>A_/_H9N2|KP006639|A/duck/Shandong/QB01/2011
ACTCGCAGTTGGTCTGAGGAATGTGCCTTCTAGATCTAGTAGAGGACTATTCGGGGCCATAGCAGGA
>A_/_H9N2|KP006638|A/duck/Shandong/LQ02/2011
ACTTGCAGTTGGTCTGAGGAATGTGCCTTCTAGATCTAGTAGAGGACTATTCGGGGCCATAGCAGGA
>A_/_H9N2|KP006637|A/duck/Shandong/LQ01/2011
ACTCGCAGTTGGTCTGAGGAATGTGCCTTCTAGATCTAGTAGAGGACTATTCGGGGCCATAGCAGGA
>A_/_H9N2|KP006636|A/duck/Shandong/LC02/2011
ACTCGCAGTTGGTCTGAGGAATGTGCCTTCTAGATCTAGTAGAGGACTATTCGGGGCCATAGCAGGA
>A_/_H9N2|KP006635|A/duck/Shandong/LC01/2013
ACTTGCAGTTGGTCTGAGGAATGTGCCTTCTAGATCTAGTAGAGGACTATTCGGGGCCATAGCAGGA
>A_/_H9N2|KP006634|A/duck/Shandong/LC01/2011
ACTTGCAGTTGGTCTGAGGAATGTGCCTTCTAGATCTAGTAGAGGACTATTCGGGGCCATAGCAGGA
>A_/_H9N2|KP006633|A/duck/Shandong/GT01/2011
ACTTGCAGTTGGTCTGAGGAATGTGCCTTCTAGATCTAGTAGAGGACTATTCGGGGCCATAGCAGGA
>A_/_H9N2|KP006632|A/chicken/Shandong/YT08/2013
ACTTGCAGTTGGTCTGAGGAATGTGCCTTCTAGATCTAGTAGAGGACTATTCGGGGCCATAGCAGGA
>A_/_H9N2|KP006631|A/chicken/Shandong/YT06/2013
ACTTGCAGTTGGTCTGAGGAATGTGCCTTCTAGATCTAGTAGAGGACTATTCGGGGCCATAGCAGGA
>A_/_H9N2|KP006630|A/chicken/Shandong/YT05/2013
ACTTGCAGTTGGTCTGAGGAATGTGCCTTCTAGATCTAGTAGAGGACTATTCGGGGCCATAGCAGGA
>A_/_H9N2|KP006629|A/chicken/Shandong/YT04/2013
ACTTGCAGTTGGTCTGAGGAATGTGCCTTCTAGATCTAGTAGAGGACTATTCGGGGCCATAGCAGGG
>A_/_H9N2|KP006627|A/chicken/Shandong/YT01/2013
ACTTGCAGTTGGTCTGAGGAATGTGCCTTCTAGATCTAGTAGAGGACTATTCGGGGCCATAGCAGGG
>A_/_H9N2|KP006626|A/chicken/Shandong/TA04/2013
ACTTGCAGTTGGTCTGAGGAATGTGCCTTCTAGATCTAGTAGAGGACTATTCGGGGCCATAGCAGGA
>A_/_H9N2|KP006625|A/chicken/Shandong/TA02/2013
ACTTGCAGTTGGTCTGAGGAATGTGCCTTCTAGATCTAGTAGAGGACTATTCGGGGCCATAGCAGGA
>A_/_H9N2|KP006624|A/chicken/Shandong/TA02/2012
ACTCGCAGTTGGTCTGAGGAATGTGCCTTCTAGACCTAGTAGAGGACTATTCGGGGCCATAGCAGGA
>A_/_H9N2|KP006623|A/chicken/Shandong/TA01/2013
ACTTGCAGTTGGTCTGAGGAATGTGCCTTCTAGATCTAGTAGAGGACTATTCGGGGCCATAGCAGGA
>A_/_H9N2|KP006622|A/chicken/Shandong/TA01/2012
ACTTGCAGTTGGTCTGAGGAATGTGCCCTCTAGATCTAGTAGGGGACTATTCGGGGCCATAGCAGGA
>A_/_H9N2|KP006621|A/chicken/Shandong/QB02/2011
ACTCGCAGTTGGTCTGAGGAATGTGCCTTCTAGATCTAGTAGAGGACTATTCGGGGCCATAGCAGGA
>A_/_H9N2|KP006619|A/chicken/Shandong/QB01/2011
ACTCGCAGTTGGTCTGAGGAATGTGCCTTCTAGATCTAGTAGAGGACTATTCGGGGCCATAGCAGGA
>A_/_H9N2|KP006618|A/chicken/Shandong/MY01/2011
ACTGGCAGTTGGTCTAGAGGATGTGCCTGCTAGATCAAGTAGAGGACTATTTGGGGCTATAGCTGGT
>A_/_H9N2|KP006617|A/chicken/Shandong/LC01/2012
ACTTGCAGTTGGTTTGAGGAATGTGCCTTCTAGATCTAGTAGAGGGCTATTCGGGGCCATAGCAGGG
>A_/_H9N2|KP006616|A/chicken/Shandong/JN04/2011
ACTCGCAGTTGGTCTGAGGAATGTGCCTTCTAGATCTAGTAGAGGACTATTCGGGGCCATAGCAGGA
>A_/_H9N2|KP006615|A/chicken/Shandong/JN03/2011
ACTCGCAGTTGGTCTGAGGAATGTGCCTTCTAGATCTAGTAGAGGACTATTCGGGGCCATAGCAGGA
>A_/_H9N2|KP006614|A/chicken/Shandong/JN02/2011
ACTTGCAGTTGGTCTGAGGAATGTGCCTTCTAGATCTAGTAGAGGACTATTCGGGGCCATAGCAGGA
>A_/_H9N2|KP006613|A/chicken/Shandong/JN01/2011
ACTTGCAGTTGGTCTGAGGAATGTGCCTTCTAGATCTAGTAGAGGACTATTCGGGGCCATAGCAGGA
>A_/_H9N2|KP006612|A/chicken/Shandong/DY01/2010
ACTCGCAGTTGGTCTGAGGAATGTGCCTTCTAGATCTAGTAGAGGACTATTCGGGGCCATAGCAGGA
>A_/_H9N2|KP006611|A/chicken/Shandong/BZ01/2010
ACTCGCAGTTGGTCTGAGGAATGTGCCTTCTAGATCTAGTAGAGGACTATTCGGGGCCATAGCAGGA
>A_/_H9N2|KP006610|A/duck/Shandong/WF01/2013
ACTTGCAGTTGGTCTGAGGAATGTGCCTTCTAGATCTAGTAGAGGACTATTCGGGGCCATAGCAGGA
>A_/_H9N2|KP006608|A/duck/Shandong/AQ01/2010
ACTCGCAGTTGGTCTGAGGAATGTGCCTTCTAGATCTAGTAGAGGACTATTCGGGGCCATAGCAGGA
>A_/_H9N2|KP006606|A/chicken/Shandong/TY03/2013
ACTTGCAGTTGGTCTGAGGAATGTGCCTTCTAGATCTAGTAGAGGACTATTCGGGGCCATAGCAGGA
>A_/_H9N2|KP006605|A/chicken/Shandong/TA05/2013
ACTTGCAGTTGGTCTGAGGAATGTGCCTTCTAGATCTAGTAGAGGACTATTCGGGGCCATAGCAGGA
>A_/_H9N2|KP006604|A/chicken/Shandong/TA03/2013
ACTTGCAGTTGGTCTGAGGAATGTGCCTTCTAGATCTAGTAGAGGACTATTCGGGGCCATAGCAGGA
>A_/_H9N2|KP006603|A/chicken/Shandong/LC02/2012
ACTCGCAGTTGGTCTGAGGAATGTGCCTTCTAGATCTAGTAGAGGACTATTCGGGGCCATAGCAGGA
>A_/_H9N2|KP100808|A/chicken/Guangdong/GD03/2008
ATTGGCAGTTGGTCTGAGGAATGTACCTGCTAGATCAAGTAGAGGACTATTTGGAGCCATAGCTGGA
>A_/_H9N2|KP100807|A/chicken/Guangdong/GD01/2008
ATTGGCAGTTGGTCTGAGGAATGTACCTGCTAGATCAAGTAGAGGACTATTTGGAGCCATAGCTGGA
>A_/_H9N2|KF844249|A/chicken/Shandong/YH01/2011
ACTTGCAGTTGGTCTGAGGAATGTGCCTTCTAAATCTAGTAGAGGATTATTTGGGGCCATAGCTGGA
>A_/_H9N2|KF844248|A/chicken/Nanjing/02/2001
ACTGGCAGTTGGTCTAAGGAATGTGCCTGCTAGATCAAGTAGAGGACTATTTGGGGCCATAGCTGGA
>A_/_H9N2|KF042126|A/chicken/Zhejiang/C497/2013
ACTTGCAGTTGGTCTGAGGAATGTGCCTTCTAGATCTAGTAGAGGACTATTCGGGGCCATAGCAGGG
>A_/_H9N2|KF042124|A/chicken/Zhejiang/C487/2013
ACTTGCAGTTGGTCTGAGGAATGTGCCTTCTAGATCTAGTAGAGGACTATTCGGGGCCATAGCAGGG
>A_/_H9N2|KJ781216|A/chicken/Egypt/1373Vd/2013
ACTGGCAATCGGTCTGAGAAATGTGCCTGCCAGGTCAAGTAGAGGGCTATTTGGAGCCATAGCTGGA
>A_/_H9N2|KJ781213|A/chicken/Egypt/1339V/2013
ATTGGCAATCGGTCTGAGAAATGTGCCTGCTAGGTCAAGTAGAGGGCTATTTGGAGCCATAGCTGGA
>A_/_H9N2|KJ781207|A/chicken/Egypt/1225VL/2012
ATTGGCAATCGGTCTGAGAAATGTGCCTGTCAGATCAAGTAGAGGGCTATTTGGAGCCATAGCTGGA
>A_/_H9N2|KJ769002|A/chicken/Guangdong/CGC03/2013
ACTTGCTGTTGGTCTGAGGAATGTCCCTTCTAGATCTAGTAGAGGACTATTCGGGGCCATAGCAGGA
>A_/_H9N2|KJ769001|A/chicken/Guangdong/LRZ01/2012
ATTGGCAGTCGGTCTTAGGAATGTGCCTGCTAGATCAAGTAGAGGACTATTTGGAGCCATAGCTGGT
>A_/_H9N2|KJ769000|A/chicken/Guangdong/LZL01/2012
ACTTGCAGTTGGTCTGAGGAATGTGCCTTCTAGATCTAGTAGAGGACTATTCGGGGCCATAGCAGGA
>A_/_H9N2|KJ768999|A/chicken/Guangdong/SJR01/2012
ATTGGCAGTCGGTCTGAGGAATGTGCCTGCTAGATCAAGTAGAGGACTATTTGGAGCCATAGCTGGT
>A_/_H9N2|KJ768998|A/chicken/Guangdong/SSF03/2013
ACTTGCAGTTGGTCTGAGGAATGTGCCTTCTAGATCTAGTAGAGGACTATTCGGGGCCATAGCAGGA
>A_/_H9N2|KJ768997|A/chicken/Guangdong/WBQ02/2012
ACTGGCAGTCGGTCTGAGGAATGTGCCTGCTAGATCAAGTAGAGGACTATTTGGAGCCATAGCTGGT
>A_/_H9N2|KJ768996|A/chicken/Guangdong/WSR03/2013
ACTTGCTGTTGGTCTGAGGAATGTCCCTTCTAGATCCAGTAGAGGACTATTCGGGGCCATAGCAGGA
>A_/_H9N2|KJ768995|A/chicken/Guangdong/YYS01/2012
ATTGGCAGTTGGTCTGAGGAATGTGCCTGCTAGATCAAGTAGAGGACTATTTGGAGCCATAGCTGGT
>A_/_H9N2|KJ768994|A/chicken/Guangdong/ZMJ12/2012
ACTTGCTGTTGGTCTGAGGAATGTCCCTTCTAGATCTAGTAGAGGACTATTCGGGGCCATAGCAGGA
>A_/_H9N2|KJ768993|A/chicken/Guangdong/CGH01/2012
ATTGGCAGTCGGTCTGAGGAATGTGCCTGCTAGATCACGTAGAGGACTATTTGGAGCCATAGCGGGT
>A_/_H9N2|KJ768992|A/chicken/Guangdong/CGQ03/2013
ACTTGCTGTTGGTCTGAGGAATGTCCCTTCTAGATCTAGTAGAGGACTATTCGGGGCCATAGCAGGA
>A_/_H9N2|KJ768991|A/chicken/Guangdong/CJD02/2012
ACTTGCAGTTGGCCTGAGGAATGTGCCTTCTAGATCTAGTAGAGGACTATTCGGGGCCATAGCAGGA
>A_/_H9N2|KJ768990|A/chicken/Guangdong/CJS01/2013
ACTTGCTGTTGGTCTGAGGAATGTCCCTTCTAGATCTAGTAGAGGACTATTCGGGGCCATAGCAGGA
>A_/_H9N2|KJ768989|A/chicken/Guangdong/DSF02/2012
ACTTGCAGTTGGCCTGAGGAATGTGCCTTCTAGATCTAGTAGAGGACTATTCGGGGCCATAGCAGGA
>A_/_H9N2|KJ768988|A/chicken/Guangdong/DXX03/2013
GCTTGCAGTTGGTCTGAGGAATGTGCCTTCTAGATCTAGTAGAGGACTATTCGGGGCCATAGCAGGA
>A_/_H9N2|KJ768987|A/chicken/Guangdong/H07/2013
ACTTGCATTTGGTCTGAGGAATGTGCCTTCTAGATCTAGTAGAGGACTATTCGGGGCCATAGCAGGG
>A_/_H9N2|KJ768986|A/chicken/Guangdong/H19/2012
ATTGGCAGTCGGTCTGAGGAATGTGCCTGCTAGATCAAGTAGAGGACTATTTGGAGCCATAGCTGGT
>A_/_H9N2|KJ768984|A/chicken/Guangdong/JJM02/2012
ACTTGCAGTTGGTCTGAGGAATGTGCCTTCTAGATCTAGTAGAGGACTATTCGGGGCCATAGCAGGA
>A_/_H9N2|KJ696533|A/chicken/Iran/Markazi/2013
ACTGGCAATCGGTTTGAGAAACGTGCCTGCTAAGTCAAGCAGAGGGCTATTTGGAGCCATAGCTGGA
>A_/_H9N2|KJ643776|A/duck/Bangladesh/21126/2013
ACTAGCAATAGGTTTGAGAAACGTGCCTGCCAAGTCAAAGAGAGGACTATTTGGAGCCATAGCTGGG
>A_/_H9N2|KJ643731|A/chicken/Bangladesh/20205/2013
ACTAGCAATAGGTCTGAGAAATGTGCCTGCCAAGTCAAAGAGAGGACTATTTGGAGCCATAGCTGGA
>A_/_H9N2|KJ643684|A/chicken/Bangladesh/21554/2013
ACTAGCAATAGGTCTGAGAAACGTGCCTGCCAAGTCAAAGAGAGGACTATTTGGAGCCATAGCTGGA
>A_/_H9N2|KJ419954|A/chicken/Shandong/BD1/2011
ACTTGCAGTTGGTCTGAGGAATGTGCCTTCTAGATCCAGTAGAGGACTATTCGGGGCCATAGCAGGA
>A_/_H9N2|KJ419952|A/chicken/Shandong/HK1/2013
ACTTGCAGTTGGTCTGAGGAATGTGCCTTCTAGATCTAGTAGAGGACTATTCGGGGCCATAGCAGGG
>A_/_H9N2|KJ419951|A/chicken/Shandong/LC1/2013
ACTTGCAGTTGGTTTGAGGAATGTGCCTTCTAGATATAGTAGAGGACTATTCGGGGCCATCGCAGGA
>A_/_H9N2|KJ419950|A/chicken/Shandong/LC2/2013
ACTTGCAGCTGGTCTGAGGAATGTGCCTTCTAGATCTAGTAGAGGACTATTCGGGGCCATAGCAGGA
>A_/_H9N2|KJ419949|A/chicken/Shandong/LC3/2013
ACTTGCAGTTGGTCTGAGGAATGTGCCTTCTAGATCTAGTAGAGGACTATTCGGGGCCATAGCAGGG
>A_/_H9N2|KJ419947|A/chicken/Shandong/YT1/2011
ACTTGCAGTTGGTCTGAGGAATGTGCCTTCTAGATCTAGTAGAGGACTATTCGGGGCCATAGCAGGA
>A_/_H9N2|KJ419941|A/chicken/Shandong/YT5/2010
ATTGGCAGTTGGGCTGAGGAATGTGCCTGCTAGGTCAAGCAGAGGACTATTTGGGGCTATAGCTGGA
>A_/_H9N2|KJ419940|A/chicken/Shandong/YT7/2010
ACTTGCAGTTGGTCTGAGGAATGTGCCTTCTAGATCCAGTAGAGGACTATTCGGGGCCATAGCAGGA
>A_/_H9N2|KF998218|A/chicken/Egypt/BSU-GZ-M44/2012
ACTGGCAATCGGTCTGAGAAATGTGCCTGCCAGGTCAAGTAGAGGGCTATTTGGAGCCATAGCTGGA
>A_/_H9N2|KF998217|A/chicken/Egypt/BSU-FA-M40/2012
ATTGGCAATCGGTCTGAGAAATGTGCCTGCCAGATCAAGTAGAGGGCTATTTGGAGCCATAGCTGGA
>A_/_H9N2|KF998216|A/chicken/Egypt/BSU-BS-M35/2012
ACTGGCAATCGGTCTGAGAAATGTGCCTGCCAGGTCAAGTAGAGGGCTATTTGGAGCCATAGCTGGA
>A_/_H9N2|KF998215|A/chicken/Egypt/BSU-BS-M33/2012
ACTGGCAATCGGTCTGAGAAATGTGCCTGCCAGGTCAAGTAGAGGGCTATTTGGAGCCATAGCTGGA
>A_/_H9N2|KF998214|A/chicken/Egypt/BSU-FA-K9/2012
ACTGGCAATCGGTCTGAGAAATGTGCCTGCCAGGTCAAGTAGAGGGCTATTTGGAGCCATAGCTGGA
>A_/_H9N2|KF998209|A/chicken/Egypt/BSU-FA-K3/2012
ACTGGCAATCGGTCTGAGAAATGTGCCTGCCAGGTCAAGTAGAGGGCTATTTGGAGCCATAGCTGGA
>A_/_H9N2|KF998208|A/chicken/Egypt/BSU-FA-K2/2012
ACTGGCAATCGGTCTGAGAAATGTGCCTGCCAGGTCAAGTAGAGGGCTATTTGGAGCCATAGCTGGA
>A_/_H9N2|KF258187|A/chicken/Egypt/D4905A/2012
ACTGGCAATCGGTCTGAGAAATGTGCCTGCCAGGTCAAGTAGAGGACTATTTGGAGCCATAGCTGGA
>A_/_H9N2|KF258177|A/chicken/Egypt/Q4698A/2012
ACTGGCAATCGGTCTGAGAAATGTGCCTGCCAGGTCAAGTAGAGGGCTATTTGGAGCCATAGCTGGA
>A_/_H9N2|KF881732|A/chicken/Egypt/S5442E/2012
ACTGGCAATCGGTCTGAGAAATGTGCCTGCCAGGTCAAGTAGAGGGCTATTTGGAGCCATAGCTGGA
>A_/_H9N2|KF800947|A/chicken/Iran/av1221/1998
ACTAGCAGTCGGTCTGAGGAACGTGCCTGCTAGATCAAGTAGAGGACTATTCGGAGCCATAGCTGGA
>A_/_H9N2|KF800941|A/chicken/Iran/191/2011
ACTGGCAATCGGTTTGAGAAACGTTCCTGCTAAGTCAAGTAGAGGACTATTTGGGGCCATAGCTGGA
>A_/_H9N2|KF800940|A/chicken/Iran/189/2011
ACTGGCAATCGGTCTAAGAAACGTGCCTGCTAAGTCAAGTAGAGGGCTATTTGGAGCCATAGCTGGA
>A_/_H9N2|KF800938|A/chicken/Iran/186/2011
ACTGGCAATCGGTTTGAGAAACGTGCCTGCTAAGTCAAGTAGAGGACTATTTGGGGCCATAGCTGGT
>A_/_H9N2|KF746777|A/chicken/Henan/323/2008
ATTGGCAGTTGGTCTGAGGAATGTGCCTGCTAGATCAAGCAGAGGACTATTCGGGGCCATAGCTGGA
>A_/_H9N2|KF688983|A/chicken/Jiangsu/x1/2004
ACTGGCAGTTGGTCTAAGGAATGTGCCTGCTAGATCAAGTAGAGGACTATTTGGGGCCATAGCTGGA
>A_/_H9N2|KF638575|A/chicken/Shanxi/xy1/2012
ACTTGCAGTTGGTCTGAGGAATGTGCCTTCTAGATCTAGTAGAGGACTATTCGGGGCCATAGCAGGA
>A_/_H9N2|KF638574|A/chicken/Henan/LY-36/2013
ACTCGCAGTTGGTCTGAGAAATGTGCCTTCTAGATCTAGTAGAGGACTATTCGGGGCCATAGCAGGA
>A_/_H9N2|KF188240|A/falcon/United_Arab_Emirates/897/2007
ACTGGCAATCGGTCTGAGAAACGTGCCTGCTAGGTCAAGCAGAGGACTATTTGGAGCCATAGCTGGA
>A_/_H9N2|KF188299|A/chicken/Pakistan/2/1999
ACTGGCAATCGGTTTGAGGAACGTGCCTGCTAGGTCAAGTAGAGGACTATTTGGAGCCATAGCTGGA
>A_/_H9N2|KF188294|A/chicken/Beijing/1/1994
ACTGGCAGTTGGTCTGAGGAATTTGCCTGCTAGATCAAGTAGAGGACTATTTGGGGCCATAGCTGGA
>A_/_H9N2|KF188287|A/turkey/Pavia/141/1983
ACTGGCTGTCGGCTTGAGGAATGTACCTGCTACATCAGGTAGAGGGCTATTTGGTGCCATAGCTGGA
>A_/_H9N2|KF188285|A/turkey/California/1/1988
ACTGGCAGTCGGTCCAAGGAATGTACCTGCTGTATCAGATAGAGGGCTGTTTGGTGCTATAGCTGGA
>A_/_H9N2|KF188265|A/duck/Hong_Kong/Y439/1997
ACTGGCAGTCGGCTTGAGGAATGTGCCTGCTGCTTCAAATAGAGGGCTGTTTGGTGCCATAGCTGGA
>A_/_H9N2|KF188347|A/chicken/Pakistan/NARC-1624/2005
ACTGGCAATCGGTCTGAGAAACGTACCTGCTAGGTCAAGTAGAGGACTATTTGGAGCAATAGCTGGA
>A_/_H9N2|KF188345|A/chicken/Korea/25232-MS96CE6/1996
ACTGGCAGTTGGTCTAAGGAATGTTCCTGCTGCATCATATAGAGGGCTCTTCGGTGCCATAGCTGGA
>A_/_H9N2|KF188341|A/turkey/California/1054C/1985
ACTGGCAGTCGGTCTAAGGAATGTACCTGCTGTATCAGATAGAGGGCTGTTTGGTGCTATAGCTGGA
>A_/_H9N2|KF188339|A/goose/Minnesota/5733-1243/1980
ACTGGCAGTCGGTTTAAGGAATGTACCTGCTGTATCAGATAGAGGGCTGTTTGGTGCTATAGCTGGA
>A_/_H9N2|KF188325|A/chicken/Pakistan/NARC-1617/2005
ACTGGCAATCGGTCTAAGAAACGTGCCTGCTAGGTCAAGTAGAGGACTATTTGGAGCCATAGCTGGA
>A_/_H9N2|KF188323|A/chicken/Shantou/22116/2005
ACTGGCAGTCGGTCTGAGGAACGTGCCTGCTAGATCAAGTAGAGGACTATTTGGAGCTATCGCTGGG
>A_/_H9N2|KF188321|A/turkey/Minnesota/511/1978
ACTGGCAGTCGGTTTAAGGAATGTACCTGCTGCATCAGATAGAGGGCTGTTTGGTGCTATAGCTGGA
>A_/_H9N2|KF188309|A/chicken/Korea/S23/2004
GCTGGCAGTTGGTCTAAGAAATGTGCCTGCTGCATCAGGTAGAGGGCTATTTGGTGCCATAGCTGGA
>A_/_H9N2|KF188304|A/chicken/Hong_Kong/TP38/2003
ACTTGCAGTTGGTCTGAGGAATGTGCCTTCTAGATCAAGTAGAGGACTATTCGGGGCCATAGCTGGA
>A_/_H9N2|KF188366|A/chicken/Hong_Kong/G9/1997
ACTGGCAGTTGGTCTGAGGAATGTGCCTGCTAGATCAAGTAGAGGACTATTTGGGGCCATAGCTGGA
>A_/_H9N2|KF188361|A/chicken/Hong_Kong/CRA45/2010
ACTTGCAGTAGGTCTGAGGAATGTGCCTTCTAGATCTAGTAGAGGACTATTCGGGGCCATAGCTGGA
>A_/_H9N2|KF188359|A/chicken/Pakistan/NARC-1541/2005
ACTGGCAATCGGTCTAAGAAACGTGCCTGCTAGGTCAAGTAGAGGACTATTTGGAGCCATAGCTGGA
>A_/_H9N2|KF188401|A/chicken/Hong_Kong/YU158/2008
ACTTGCAGTTGGTCTGAGGAATGTGCCTTCTAGATCTAGTAGAGGACTATTCGGGGCCATAGCAGGA
>A_/_H9N2|KF188399|A/chicken/Faisalabad/NARC-805/2004
ACTGGCAATCGGTCTGAGAAACGTGCCTGCTAGGTCAAGTAGAGGACTATTTGGAGCCATAGCTGGA
>A_/_H9N2|KF188397|A/chicken/Hong_Kong/YU341/2008
ATTGGCAGTCGGTCTGAGGAATGTGCCTGCTAGATCAAGTAGAGGGCTATTTGGAGCCATAGCTGGT
>A_/_H9N2|KF188393|A/duck/Hong_Kong/91/1976
ACTGGCAGTCGGTCTGAGGAATGTACCTGCTGCATCAGGTAGAGGGCTATTTGGTGCTATAGCTGGA
>A_/_H9N2|KF188387|A/chicken/Korea/25232-96006/1996
ACTGGCAGTTGGTCTAAGGAATGTTCCTGCTGCATCATATAGAGGGCTCTTCGGTGCCATAGCTGGA
>A_/_H9N2|KF259184|A/chicken/Wenzhou/630/2013
ACTTGCAGTTGGTCTGAGGAATGTGCCTTCTAGATCTAGTAGAGGACTATTCGGGGCCATAGCAGGG
>A_/_H9N2|KF259181|A/chicken/Wenzhou/594/2013
ACTTGCAGTTGGTCTGAGGAATGTGCCTTCTAGATCTAGTAGAGGATTATTCGGGGCCATAGCAGGG
>A_/_H9N2|KF259179|A/chicken/Wenzhou/648/2013
ACTTGCAGTTGGTCTGAGGAATGTGCCTTCTAGATCTAGTAGAGGATTATTCGGGGCCATAGCAGGG
>A_/_H9N2|KF259174|A/chicken/Rizhao/1313/2013
ACTTGCAGTTGGTCTGAGGAATGTGCCTTCTAGATCTAGTAGAGGACTATTCGGGGCCATAGCAGGA
>A_/_H9N2|KF297299|A/chicken/Wenzhou/688b/2013
ACTTGCAGTTGGTCTGAGGAATGTGCCTTCTAGATCTAGTAGAGGATTATTCGGGGCCATAGCAGGG
>A_/_H9N2|KF297298|A/chicken/Wenzhou/632b/2013
ACTTGCAGTTGGTCTGAGGAATGTGCCTTCTAGATCTAGTAGAGGATTATTCGGGGCCATAGCAGGG
>A_/_H9N2|KF297296|A/chicken/Wenzhou/692b/2013
ACTTGCAGTTGGTCTGAGGAATGTGCCTTCTAGATCTAGTAGAGGATTATTCGGGGCCATAGCAGGG
>A_/_H9N2|KF514116|A/chicken/Guangdong/69/2009
ACTTGCAGTTGGTCTGAGGAATGTGCCTTCTAGATCTAGTAGAGGACTATTCGGGGCCATAGCAGGA
>A_/_H9N2|KF313568|A/chicken/Henan/HB/98
ACTGGCAGTAGGTCTGAGGAATGTGCCTGCTAGATCAAGTAGAGGACTATTTGGGGCCATAGCTGGA
>A_/_H9N2|KF313567|A/chicken/Hebei/2/2000
ACTGGCAGTAGGTCTGAGGAATGTGCCTGCTAGATCAAGTAGAGGACTATTTGGGGCCATAGCTGGA
>A_/_H9N2|KF313566|A/chicken/Shandong/3/2001
ACTGGCAGTAGGTCTGAGGAATGTGCCTGCTAGATCAAGTAGAGGACTATTTGGGGCCATAGCTGGA
>A_/_H9N2|KF313565|A/duck/Anhui/4/2002
ATTGGCAGTTGGTCTGAGGAATGTGCCTGCTAGATCAAGTAGAGGACTATTTGGAGCCATAGCTGGA
>A_/_H9N2|KF313563|A/chicken/Liaoning/8/2005
ATTGGCAGTTGGTCTGAGGAATGTGCCTGCTAGATCAAGTAGAGGACTATTTGGAGCCATAGCTGGA
>A_/_H9N2|KF313562|A/goose/Hebei/9/2007
ATTGGCAGTTGGTCTGAGGAATGTGCCTGCTAGATCAAGTAGAGGACTATTTGGAGCCATAGCTGGA
>A_/_H9N2|KF313560|A/chicken/Henan/6/2003
ATTGGCAGTTGGTCTGAGGAATGTGCCTGCTAGATCAAGTAGAGGACTATTTGGAGCCATAGCTGGA
>A_/_H9N2|KF313559|A/chicken/Heilongjiang/7/2004
ATTGGCAGTTGGTCTGAGGAATGTGCCTGCTAGATCAAGTAGAGGACTATTTGGAGCCATAGCTGGA
>A_/_H9N2|KC758037|A/chicken/Bangladesh/13962/2011
ACTAGCAATAGGTCTGAGAAACGTGCCTGCCAAGTCAAAGAGAGGACTATTTGGAGCCATAGCTGGA
>A_/_H9N2|KC757788|A/duck/Bangladesh/1231/2009
ACTGGCAATCGGTCTGAGAAACGTGCCTGCCAAGTCAAGTAGAGGACTATTTGGAGCCATAGCTGGA
>A_/_H9N2|KC951122|A/chicken/Guangdong/LG1/2013
ACTTGCAGTTGGTCTGAGGAATGTGCCTTCTAGATCTAGTAGAGGACTATTCGGGGCAATAGCAGGA
>A_/_H9N2|JX846585|A/chicken/Henan/YX/2012
ACTTGCAGTTGGTCTGAGGAATGTGCCTTCTAGATCTAGTAGAGGACTATTCGGGGCCATAGCAGGA
>A_/_H9N0|KP767402|A/pigeon/Shanghai/S3867/2014
ACTTGCAGTTGGTCTGAGGAATGTGCCTTCTAGATCTAGTAGAGGACTATTCGGGGCCATAGCAGGG
>A_/_H9N0|KP767403|A/pigeon/Shanghai/S3870/2014
ACTTGCAGTTGGTCTGAGGAATGTGCCTTCTAGATCTAGTAGAGGACTATTCGGGGCCATAGCAGGG
>A_/_H9N0|KP185972|A/pigeon/Anhui/A202/2013
ACTTGCAGTTGGTCTGAGGAATGTGCCTTCTAGATCTAGTAGAGGACTATTTGGGGCCATTGCAGGA
>A_/_H9N0|KP185971|A/pigeon/Anhui/A20/2013
ACTTGCAGTTGGTCTGAGGAATGTGCCTTCTAGATCTAGTAGAGGACTATTTGGGGCCATTGCAGGA
>A_/_H9N0|KP185970|A/pigeon/Anhui/A124/2013
ACTTGCAGTTGGTCTGAGGAATGTGCCTTCTAGATCTAGTAGAGGACTATTTGGGGCCATAGCAGGA
>A_/_H9N2|KP186005|A/quail/Jiangsu/K121/2013
ATTGGCTGTCGGTCTGAGGAACGTGCCTGCTAGATCAAGTAGAGGGCTATTTGGGGCTATCGCGGGG
>A_/_H9N2|KP186004|A/quail/Hainan/250/2012
ATTGGCGGTCGGTCTGAGGAATGTGCCTGCTAGATCAAGTAGAGGACTATTTGGAGCCATAGCTGGT
>A_/_H9N2|KP186003|A/pigeon/Yunnan/1191/2013
ATTGGCAGTCGGTCTGAGGAATGTGCCTGCTAGATCAAGTAGAGGACTATTTGGAGCCATAGCTGGT
>A_/_H9N2|KP186002|A/pigeon/Yunnan/1045/2013
ATTGGCAGTCGGTCTGAGGAATGTGCCTGCTAGATCAAGTAGAGGACTATTTGGAGCCATAGCTGGT
>A_/_H9N2|KP185992|A/pigeon/Jiangsu/K77/2013
ACTTGCAGTTGGTGTGAGGAATGTGCCTTCTAGATCTAGTAGAGGACTATTCGGGGCCATAGCAGGG
>A_/_H9N2|KP185989|A/pigeon/Jiangsu/K161/2013
ATTGGCTGTCGGTCTGAGGAACGTGCCTGCTAGATCAAGTAGAGGGCTATTTGGGGCTATCGCGGGG
>A_/_H9N2|KP185987|A/pigeon/Jiangsu/K113/2013
ACTTGCAGTTGGTCTGAGGAATGTGCCTTCTAGATCTAGTAGAGGACTATTCGGGGCCATAGCAGGG
>A_/_H9N2|KP185986|A/pigeon/Jiangsu/F145/2013
ACTTGCAGTTGGTCTGAGGAATGTGCCTTCTAGATCTAGTAGAGGACTATTCGGGGCCATAGCAGGA
>A_/_H9N2|KP185985|A/pigeon/Jiangsu/F102/2013
ACTTGCAGTTGGTCTGAGGAATGTGCCTTCTAGATCTAGTAGAGGACTATTTGGGGCCATAGCAGGA
>A_/_H9N2|KP185980|A/pigeon/Henan/H145/2013
ACTTGCAGTTGGTCTGAGGAATGTGCCTTCTAGATCTAGTAGAGGACTATTCGGGGCCATAGCAGGA
>A_/_H9N2|KP185979|A/pigeon/Guizhou/29/2012
ATTGGCGGTCGGTCTGAGGAATGTGCCTGCTAGATCAAGTAGAGGACTATTTGGAGCCATAGCTGGT
>A_/_H9N2|KP185973|A/pigeon/Guangdong/Y118/2013
ACTTGCAGTTGGTCTGAGGAATGTGCCTTCTAGATCTAGTAGAGGACTATTCGGGGCCATAGCAGGA
>A_/_H9N2|KT216664|A/chicken/Egypt/S10490/2015
ACTGGCAATCGGTCTGAGAAATGTGCCTGCCAGGTCAAGTAGAGGGCTATTTGGAGCCATAGCTGGA
>A_/_H9N2|KU143290|A/duck/Wuhan/WHYF14/2014
ACTTGCAGTTGGTCTGAGGAATGTGCCTTCTAGATCTAGTAGAGGACTATTCGGGGCCATAGCAGGG
>A_/_H9N2|KU143289|A/duck/Wuhan/WHYF05/2014
ACTGGCAGTCGGCTTGAGGAATGTACCTGCTGCATCAAATAGAGGATTGTTTGGTGCCATAGCTGGA
>A_/_H9N2|KU143288|A/chicken/Wuhan/JXQL01/2015
ACTTGCAGTTGGTCTGAGGAATGTGCCTTCTAGATCTAGTAGAGGACTATTCGGGGCCATAGCAGGG
>A_/_H9N2|KU143287|A/chicken/Taizhou/TZJF05/2015
ACTTGCAGTTGGTCTGAGGAATGTGCCTTCTAGATCTAGTAGAGGACTATTCGGGGCCATAGCAGGG
>A_/_H9N2|KU143286|A/duck/Wenzhou/YHQL64/2014
ACTTGCAGTTGGTCTGAGGAATGTGCCTTCTAGATCTAGTAGAGGACTATTCGGGGCCATAGCAGGG
>A_/_H9N2|KU143285|A/chicken/Wenzhou/YHQL04/2014
ACTTGCAGTTGGTCTGAGGAATGTGCCTTCTAGATCTAGTAGAGGGCTATTCGGGGCCATTGCAGGG
>A_/_H9N0|KP186952|A/pigeon/Guizhou/G149/2012
ATTGGCGGTCGGTCTGAGGAATGTGCCTGCTAGATCAAGTAGAGGACTATTTGGAGCCATAGCTGGT
>A_/_H9N2|KU042567|A/pigeon/Zhejiang/727044/2014
ACTTGCAGTTGGTCTGAGGAATGTGCCTTCTAGATCTAGTAGAGGACTATTCGGGGCCATAGCAGGG
>A_/_H9N2|KU042566|A/pigeon/Zhejiang/77037/2014
ACTTGCAGTTGGTCTGAGGAATGTGCCTTCTAGATCTAGTAGAGGACTATTCGGGGCCATAGCAGGG
>A_/_H9N2|KU042261|A/pigeon/Zhejiang/2P5/2013
ACTTGCAGTTGGTCTGAGGAATGTGCCTTCTAGATCTAGTAGAGGACTATTCGGGGCCATAGCAGGG
>A_/_H9N2|KU042260|A/pigeon/Zhejiang/2P4/2013
ACTTGCAGTTGGTCTGAGGAATGTGCCTTCTAGATCTAGTAGAGGACTATTCGGGGCCATAGCAGGG
>A_/_H9N2|KU042259|A/pigeon/Zhejiang/P5/2013
ACTTGCAGTTGGTCTGAGGAATGTGCCTTCTAGATCTAGTAGAGGACTATTCGGGGCCATAGCAGGG
>A_/_H9N2|KU042258|A/pigeon/Zhejiang/P4/2013
ACTTGCAGTTGGTCTGAGGAATGTGCCTTCTAGATCTAGTAGAGGACTATTCGGGGCCATAGCAGGG
>A_/_H9N2|KU042256|A/quail/Zhejiang/2A6/2013
ACTTGCAGTTGGTCTGAGGAATGTGCCTTCTAGATCTAGTAGAGGACTATTCGGGGCCATAGCAGGG
>A_/_H9N2|KU042255|A/quail/Zhejiang/2A5/2013
ACTTGCAGTTGGTCTGAGGAATGTGCCTTCTAGATCTAGTAGAGGACTATTCGGGGCCATAGCAGGA
>A_/_H9N2|KU042251|A/quail/Zhejiang/2A1-6/2013
ACTTGCAGTTGGTCTGAGGAATGTGCCTTCTAGATCTAGTAGAGGACTATTCGGGGCCATAGCAGGG
>A_/_H9N2|KU042250|A/quail/Zhejiang/2A1-5/2013
ACTTGCAGTTGGTCTGAGGAATGTGCCTTCTAGATCTAGTAGAGGACTATTCGGGGCCATAGCAGGG
>A_/_H9N2|KU042249|A/quail/Zhejiang/2A1-4/2013
ACTTGCAGTTGGTCTGAGGAATGTGCCTTCTAGATCTAGTAGAGGACTATTCGGGGCCATAGCAGGG
>A_/_H9N0|KP766388|A/chicken/Guangdong/G2510/2014
ACTTGCAGTTGGTCTGAGGAATGTGCCTTCTAGATCTAGTAGAGGACTATTCGGGGCCATAGCAGGG
>A_/_H9N0|KP766387|A/chicken/Guangdong/G2509/2014
ACTTGCAGTTGGTCTGAGGAATGTGCCTTCTAGATCTAGTAGAGGACTATTCGGGGCCATAGCAGGG
>A_/_H9N0|KP766386|A/chicken/Guangdong/G2507/2014
ACTTGCAGTTGGTCTGAGGAATGTGCCTTCTAGATCTAGTAGAGGACTATTCGGGGCCATAGCAGGG
>A_/_H9N0|KP766385|A/chicken/Guangdong/G2506/2014
ACTTGCAGTTGGTCTGAGGAATGTGCCTTCTAGATCTAGTAGAGGACTATTCGGGGCCATAGCAGGG
>A_/_H9N0|KP766383|A/chicken/Guangdong/G2504/2014
ACTTGCAGTTGGTCTGAGGAATGTGCCTTCTAGATCTAGTAGAGGACTATTCGGGGCCATAGCAGGG
>A_/_H9N0|KP766382|A/chicken/Guangdong/G2503/2014
ACTTGCAGTTGGTCTGAGGAATGTGCCTTCTAGATCTAGTAGAGGACTATTCGGGGCCATAGCAGGG
>A_/_H9N0|KP766380|A/chicken/Guangdong/G2501/2014
ACTTGCAGTTGGTCTGAGGAATGTGCCTTCTAGATCTAGTAGAGGACTATTCGGGGCCATAGCAGGG
>A_/_H9N0|KP766379|A/chicken/Guangdong/G2500/2014
ACTTGCAGTTGGTCTGAGGAATGTGCCTTCTAGATCTAGTAGAGGACTATTCGGGGCCATAGCAGGG
>A_/_H9N0|KP766378|A/chicken/Guangdong/G2499/2014
ACTTGCAGTTGGTCTGAGGAATGTGCCTTCTAGATCTAGTAGAGGACTATTCGGGGCCATAGCAGGG
>A_/_H9N0|KP766376|A/chicken/Guangdong/G2496/2014
ACTTGCAGTTGGTCTGAGGAATGTGCCTTCTAGATCTAGTAGAGGACTATTCGGGGCCATAGCAGGG
>A_/_H9N0|KP766373|A/chicken/Guangdong/G2492/2014
ACTTGCAGTTGGTCTGAGGAATGTGCCTTCTAGATCTAGTAGAGGACTATTCGGGGCCATAGCAGGG
>A_/_H9N0|KP766370|A/chicken/Guangdong/G2488/2014
ACTTGCAGTTGGTCTGAGGAATGTGCCTTCTAGATCTAGTAGAGGACTATTTGGGGCCATAGCAGGG
>A_/_H9N0|KP766367|A/chicken/Guangdong/G2484/2014
ACTTGCAGTTGGTCTGAGGAATGTGCCTTCTAGATCTAGTAGAGGACTATTCGGGGCCATAGCAGGG
>A_/_H9N0|KP766365|A/chicken/Guangdong/G2482/2014
ACTTGCAGTTGGTCTGAGGAATGTGCCTTCTAGATCTAGTAGAGGACTATTCGGGGCCATAGCAGGG
>A_/_H9N0|KP766364|A/chicken/Guangdong/G2481/2014
ACTTGCAGTTGGTCTGAGGAATGTGCCTTCTAGATCTAGTAGAGGACTATTCGGGGCCATAGCAGGG
>A_/_H9N0|KP766363|A/chicken/Guangdong/G2480/2014
ACTTGCAGTTGGTCTGAGGAATGTGCCTTCTAGATCTAGTAGAGGACTATTCGGGGCCATAGCAGGG
>A_/_H9N0|KP766362|A/chicken/Guangdong/G2477/2014
ACTTGCAGTTGGTCTGAGGAATGTGCCTTCTAGATCTAGTAGAGGACTATTCGGGGCCATAGCAGGG
>A_/_H9N0|KP766360|A/chicken/Guangdong/G2475/2014
ACTTGCAGTTGGTCTGAGGAATGTGCCTTCTAGATCTAGTAGAGGACTATTCGGGGCCATAGCAGGG
>A_/_H9N0|KP766358|A/chicken/Guangdong/G2469/2014
ACTTGCAGTTGGTCTGAGGAATGTGCCTTCTAGATCTAGTAGAGGACTATTCGGGGCCATAGCAGGG
>A_/_H9N0|KP766357|A/chicken/Guangdong/G2468/2014
ACTTGCAGTTGGTCTGAGGAATGTGCCTTCTAGATCTAGTAGAGGACTATTCGGGGCCATAGCAGGG
>A_/_H9N0|KP766355|A/chicken/Guangdong/G2463/2014
ACTTGCAGTTGGTCTGAGGAATGTGCCTTCTAGATCTAGTAGAGGACTATTCGGGGCCATAGCAGGG
>A_/_H9N0|KP766353|A/chicken/Guangdong/G2461/2014
ACTTGCAGTTGGTCTGAGGAATGTGCCTTCTAGATCTAGTAGAGGACTATTCGGGGCCATAGCAGGG
>A_/_H9N0|KP766350|A/chicken/Guangdong/G2458/2014
ACTTGCAGTTGGTCTGAGGAATGTGCCTTCTAGATCTAGTAGAGGACTATTCGGGGCCATAGCAGGG
>A_/_H9N0|KP766449|A/chicken/Jiangsu/J2720/2014
ACTTGCAGTTGGTCTGAGGAATGTGCCTTCTAGATCTAGTAGAGGACTATTCGGGGCCATAGCAGGG
>A_/_H9N0|KP766447|A/chicken/Jiangsu/J2718/2014
ACTTGCAGTTGGTCTGAGGAATGTGCCTTCTAGATCTAGTAGAGGACTATTCGGGGCCATAGCAGGG
>A_/_H9N0|KP766445|A/chicken/Jiangsu/J2712/2014
ACTTGCAGTTGGTCTGAGGAATGTGCCTTCTAGATCTAGTAGAGGACTATTCGGGGCCATAGCAGGG
>A_/_H9N0|KP766444|A/chicken/Jiangsu/J2708/2014
ACTTGCAGTTGGTCTGAGGAATGTGCCTTCTAGATCTAGTAGAGGACTATTCGGGGCCATAGCTGGA
>A_/_H9N0|KP766442|A/chicken/Jiangsu/J2705/2014
ACTTGCAGTTGGTCTGAGGAATGTGCCTTCTAGATCTAGTAGAGGACTATTCGGGGCCATAGCAGGG
>A_/_H9N0|KP766441|A/chicken/Jiangsu/J2699/2014
ACTTGCAGTTGGTCTGAGGAATGTGCCTTCTAGATCTAGTAGAGGACTATTCGGGGCCATAGCAGGG
>A_/_H9N0|KP766440|A/chicken/Jiangsu/J2698/2014
ACTTGCAGTTGGTCTGAGGAATGTGCCTTCTAGATCTAGTAGAGGACTATTCGGGGCCATAGCTGGG
>A_/_H9N0|KP766439|A/chicken/Jiangsu/J2693/2014
ACTTGCAGTTGGTCTGAGGAATGTGCCTTCTAGATCTAGTAGAGGACTATTCGGGGCCATAGCTGGG
>A_/_H9N0|KP766436|A/chicken/Jiangsu/J2629/2014
ACTTGCAGTTGGTCTGAGGAATGTGCCTTCTAGATCTAGTAGAGGACTATTCGGGGCCATAGCAGGG
>A_/_H9N0|KP766435|A/chicken/Jiangsu/J2575/2014
ACTTGCAGTTGGTCTGAGGAATGTGCCTTCTAGATCTAGTAGAGGACTATTCGGGGCCATAGCTGGG
>A_/_H9N0|KP766430|A/chicken/Guangdong/G2927/2014
ACTTGCAGTTGGTCTGAGGAATGTGCCTTCTAGATCTAGTAGAGGACTATTCGGGGCCATAGCAGGG
>A_/_H9N0|KP766429|A/chicken/Guangdong/G2923/2014
ACTTGCAGTTGGTCTGAGGAATGTGCCTTCTAGATCTAGTAGAGGACTATTCGGGGCCATAGCAGGA
>A_/_H9N0|KP766428|A/chicken/Guangdong/G2900/2014
ACTTGCAGTTGGTCTGAGGAATGTGCCTTCTAGATCTAGTAGAGGACTATTCGGGGCCATAGCAGGG
>A_/_H9N0|KP766426|A/chicken/Guangdong/G2891/2014
ACTTGCAGTTGGTCTGAGGAATGTGCCTTCTAGATCTAGTAGAGGACTATTCGGGGCCATAGCAGGA
>A_/_H9N0|KP766425|A/chicken/Guangdong/G2887/2014
ACTTGCAGTTGGTCTGAGGAATGTGCCTTCTAGATCTAGTAGAGGACTATTCGGGGCCATAGCAGGG
>A_/_H9N0|KP766424|A/chicken/Guangdong/G2880/2014
ACTTGCAGTTGGTCTGAGGAATGTGCCTTCTAGATCTAGTAGAGGACTATTCGGGGCCATAGCAGGG
>A_/_H9N0|KP766423|A/chicken/Guangdong/G2876/2014
ACTTGCAGTTGGTCTGAGGAATGTGCCTTCTAGATCTAGTAGAGGACTATTCGGGGCCATAGCAGGG
>A_/_H9N0|KP766419|A/chicken/Guangdong/G2750/2014
ACTTGCAGTTGGTCTGAGGAATGTGCCTTCTAGATCTAGTAGAGGACTATTCGGGGCCATAGCAGGG
>A_/_H9N0|KP766418|A/chicken/Guangdong/G2746/2014
ACTTGCAGTTGGTCTAAGGAATGTACCTTCTAGATCTAGTAGAGGACTATTCGGGGCCATAGCAGGA
>A_/_H9N0|KP766417|A/chicken/Guangdong/G2743/2014
ACTTGCAGTTGGTCTGAGGAATGTGCCTTCTAGATCTAGTAGAGGACTATTCGGGGCCATAGCAGGA
>A_/_H9N0|KP766415|A/chicken/Guangdong/G2737/2014
ACTTGCAGTTGGTCTGAGGAATGTGCCTTCTAGATCTAGTAGAGGACTATTCGGGGCCATAGCAGGA
>A_/_H9N0|KP766411|A/chicken/Guangdong/G2728/2014
ACTTGCAGTTGGTCTGAGGAATGTGCCTTCTAGATCTAGTAGAGGACTATTCGGGGCCATAGCAGGA
>A_/_H9N0|KP766410|A/chicken/Guangdong/G2725/2014
ACTTGCAGTTGGTCTAAGGAATGTACCTTCTAGATCTAGTAGAGGACTATTCGGGGCCATAGCAGGA
>A_/_H9N0|KP766409|A/chicken/Guangdong/G2724/2014
ACTTGCAGTTGGTCTGAGGAATGTGCCTTCTAGATCTAGTAGAGGACTATTCGGGGCCATAGCAGGA
>A_/_H9N0|KP766408|A/chicken/Guangdong/G2569/2014
ACTTGCAGTTGGTCTGAGGAATGTGCCTTCTAAATCTAGTAGAGGACTATTCGGGGCCATAGCAGGG
>A_/_H9N0|KP766407|A/chicken/Guangdong/G2568/2014
ACTTGCAGTTGGTCTGAGGAATGTGCCTTCTAGATCTAGTAGAGGGCTATTCGGGGCCATAGCAGGG
>A_/_H9N0|KP766406|A/chicken/Guangdong/G2567/2014
ACTTGCAGTTGGTCTGAGGAATGTGCCTTCTAGATCTAGTAGAGGGCTATTCGGGGCCATAGCAGGG
>A_/_H9N0|KP766402|A/chicken/Guangdong/G2559/2014
ACTTGCAGTTGGTCTGAGGAATGTGCCTTCTAGATCTAGTAGAGGACTATTCGGGGCCATAGCAGGG
>A_/_H9N0|KP766400|A/chicken/Guangdong/G2555/2014
ACTTGCAGTTGGTCTGAGGAATGTGCCTTCTAGATCTAGTAGAGGACTATTCGGGGCCATAGCAGGG
>A_/_H9N0|KP766499|A/chicken/Shanghai/S2171/2014
ACTTGCAGTTGGTCTGAGGAATGTGCCTTCTAGATCTAGTAGAGGACTATTCGGGGCCATAGCAGGG
>A_/_H9N0|KP766498|A/chicken/Shanghai/S2170/2014
ACTTGCAGTTGGTCTGAGGAATGTGCCTTCTAGATCTAGTAGAGGACTATTCGGGGCCATAGCAGGG
>A_/_H9N0|KP766497|A/chicken/Shanghai/S2168/2014
ACTTGCAGTTGGTCTGAGGAATGTGCCTTCTAGATCTAGTAGAGGACTATTCGGGGCCATAGCAGGG
>A_/_H9N0|KP766496|A/chicken/Shanghai/S2089/2014
ACTTGCAGTTGGTCTGAGGAATGTGCCTTCTAGATCTAGTAGAGGACTATTCGGGGCCATAGCAGGA
>A_/_H9N0|KP766494|A/chicken/Shanghai/S2070/2014
ACTTGCAGTTGGTCTGAGGAATGTGCCTTCTAGATCTAGTAGAGGACTATTCGGGGCCATAGCAGGA
>A_/_H9N0|KP766493|A/chicken/Shanghai/S2063/2014
ACTTGCAGTTGGTCTGAGGAATGTGCCTTCTAGATCTAGTAGAGGACTATTCGGGGCCATAGCAGGA
>A_/_H9N0|KP766492|A/chicken/Shanghai/S2062/2014
ACTTGCAGTTGGTCTGAGGAATGTGCCTTCTAGATCTAGTAGAGGACTATTCGGGGCCATAGCAGGA
>A_/_H9N0|KP766491|A/chicken/Shanghai/S2061/2014
ACTTGCAGTTGGTCTGAGGAATGTGCCTTCTAGATCTAGTAGAGGACTATTCGGGGCCATAGCAGGA
>A_/_H9N0|KP766490|A/chicken/Shanghai/S2060/2014
ACTTGCAGTTGGTCTGAGGAATGTGCCTTCTAGATCTAGTAGAGGACTATTCGGGGCCATAGCAGGG
>A_/_H9N0|KP766489|A/chicken/Shanghai/S2057/2014
ACTTGCAGTTGGTCTGAGGAATGTGCCTTCTAGATCTAGTAGAGGACTATTCGGGGCCATAGCAGGG
>A_/_H9N0|KP766488|A/chicken/Shanghai/S2051/2014
ACTTGCAGTTGGTCTGAGGAATGTGCCTTCTAGATCTAGTAGAGGACTATTCGGGGCCATAGCAGGG
>A_/_H9N0|KP766487|A/chicken/Shanghai/S2050/2014
ACTTGCAGTTGGTCTGAGGAATGTGCCTTCTAGATCTAGTAGAGGACTATTCGGGGCCATAGCAGGG
>A_/_H9N0|KP766485|A/chicken/Jiangsu/J2924/2014
ACTTGCAGTTGGTCTGAGGAATGTGCCTTCTAGATCTAGTAGAGGACTATTCGGGGCCATAGCAGGG
>A_/_H9N0|KP766483|A/chicken/Jiangsu/J2916/2014
ACTTGCAGTTGGTCTGAGGAATGTGCCTTCTAGATCTAGTAGAGGACTATTCGGGGCCATAGCAGGG
>A_/_H9N0|KP766481|A/chicken/Jiangsu/J2906/2014
ACTTGCAGTTGGTCTGAGGAATGTGCCTTCTAGATCTAGTAGAGGACTATTCGGGGCCATAGCAGGG
>A_/_H9N0|KP766480|A/chicken/Jiangsu/J2810/2014
ACTTGCAGTTGGTCTGAGGAATGTGCCTTCTAGATCTAGTAGAGGACTATTCGGGGCCATAGCAGGG
>A_/_H9N0|KP766478|A/chicken/Jiangsu/J2808/2014
ACTTGCAGTTGGTCTGAGGAATGTGCCTTCTAGATCTAGTAGAGGACTATTCGGGGCCATAGCAGGG
>A_/_H9N0|KP766477|A/chicken/Jiangsu/J2807/2014
ACTTGCAGTTGGTCTGAGGAATGTGCCTTCTAGATCTAGTAGAGGACTATTCGGGGCCATAGCAGGG
>A_/_H9N0|KP766476|A/chicken/Jiangsu/J2806/2014
ACTTGCAGTTGGTCTGAGGAATGTGCCTTCTAGATCTAGTAGAGGACTATTCGGGGCCATAGCAGGG
>A_/_H9N0|KP766474|A/chicken/Jiangsu/J2803/2014
ACTTGCAGTTGGTCTGAGGAATGTGCCTTCTAGATCTAGTAGAGGACTATTCGGGGCCATAGCAGGG
>A_/_H9N0|KP766472|A/chicken/Jiangsu/J2801/2014
ACTTGCAGTTGGTCTGAGGAATGTGCCTTCTAGATCTAGTAGAGGACTATTCGGGGCCATAGCAGGG
>A_/_H9N0|KP766470|A/chicken/Jiangsu/J2799/2014
ACTTGCAGTTGGTCTGAGGAATGTGCCTTCTAGATCTAGTAGAGGACTATTCGGGGCCATAGCAGGG
>A_/_H9N0|KP766467|A/chicken/Jiangsu/J2796/2014
ACTTGCAGTTGGTCTGAGGAATGTGCCTTCTAGATCTAGTAGAGGACTATTCGGGGCCATAGCAGGG
>A_/_H9N0|KP766465|A/chicken/Jiangsu/J2794/2014
ACTTGCAGTTGGTCTGAGGAATGTGCCTTCTAGATCTAGTAGAGGACTATTCGGGGCCATAGCAGGG
>A_/_H9N0|KP766463|A/chicken/Jiangsu/J2792/2014
ACTTGCAGTTGGTCTGAGGAATGTGCCTTCTAGATCTAGTAGAGGACTATTCGGGGCCATAGCAGGG
>A_/_H9N0|KP766461|A/chicken/Jiangsu/J2790/2014
ACTTGCAGTTGGTCTGAGGAATGTGCCTTCTAGATCTAGTAGAGGACTATTCGGGGCCATAGCAGGG
>A_/_H9N0|KP766457|A/chicken/Jiangsu/J2786/2014
ACTTGCAGTTGGTCTGAGGAATGTGCCTTCTAGATCTAGTAGAGGACTATTCGGGGCCATAGCAGGG
>A_/_H9N0|KP766453|A/chicken/Jiangsu/J2779/2014
ACTTGCAGTTGGTCTGAGGAATGTGCCTTCTAGATCTAGTAGAGGACTATTCGGGGCCATAGCAGGG
>A_/_H9N0|KP766451|A/chicken/Jiangsu/J2774/2014
ACTTGCAGTTGGTCTGAGGAATGTGCCTTCTAGATCTAGTAGAGGACTATTCGGGGCCATAGCAGGG
>A_/_H9N0|KP766450|A/chicken/Jiangsu/J2767/2014
ACTTGCAGTTGGTCTGAGGAATGTGCCTTCTAGATCTAGTAGAGGACTATTCGGGGCCATAGCAGGG
>A_/_H9N0|KP766549|A/chicken/Shanghai/S2360/2014
ACTTGCAGTTGGTCTGAGGAATGTGCCTTCTAGATCTAGTAGAGGACTATTCGGGGCCATAGCAGGA
>A_/_H9N0|KP766548|A/chicken/Shanghai/S2359/2014
ACTTGCAGTTGGTCTGAGGAATGTGCCTTCTAGATCTAGTAGAGGACTATTCGGGGCCATAGCAGGA
>A_/_H9N0|KP766545|A/chicken/Shanghai/S2353/2014
ACTTGCAGTTGGTCTGAGGAATGTGCCTTCTAGATCTAGTAGAGGACTATTCGGGGCCATAGCAGGA
>A_/_H9N0|KP766544|A/chicken/Shanghai/S2349/2014
ACTTGCAGTTGGTCTGAGGAATGTGCCTTCTAGATCTAGTAGAGGACTATTCGGGGCCATAGCAGGA
>A_/_H9N0|KP766543|A/chicken/Shanghai/S2348/2014
ACTTGCAGTTGGTCTGAGGAATGTGCCTTCTAGATCTAGTAGAGGACTATTCGGGGCCATAGCAGGA
>A_/_H9N0|KP766540|A/chicken/Shanghai/S2345/2014
ACTTGCAGTTGGTCTGAGGAATGTGCCTTCTAGATCTAGTAGAGGACTATTCGGGGCCATAGCAGGA
>A_/_H9N0|KP766534|A/chicken/Shanghai/S2331/2014
ACTTGCAGTTGGTCTGAGGAATGTGCCTTCTAGATCTAGTAGAGGACTATTCGGGGCCATAGCAGGA
>A_/_H9N0|KP766533|A/chicken/Shanghai/S2330/2014
ACTTGCAGTTGGTCTGAGGAATGTGCCTTCTAGATCTAGTAGAGGACTATTCGGGGCCATAGCAGGG
>A_/_H9N0|KP766532|A/chicken/Shanghai/S2312/2014
ACTTGCAGTTGGTCTGAGGAATGTGCCTTCTAGATCTAGTAGAGGACTATTCGGGGCCATAGCAGGG
>A_/_H9N0|KP766524|A/chicken/Shanghai/S2270/2014
ACTTGCAGTTGGTCTGAGGAATGTGCCTTCTAGATCTAGTAGAGGACTATTCGGGGCCATAGCAGGG
>A_/_H9N0|KP766523|A/chicken/Shanghai/S2268/2014
ACTTGCAGTTGGTCTGAGGAATGTGCCTTCTAGATCTAGTAGAGGACTATTCGGGGCCATAGCAGGG
>A_/_H9N0|KP766520|A/chicken/Shanghai/S2255/2014
ACTTGCAGTTGGTCTGAGGAATGTGCCTTCTAGATCTAGTAGAGGACTATTCGGGGCCATAGCAGGG
>A_/_H9N0|KP766519|A/chicken/Shanghai/S2244/2014
ACTTGCAGTTGGTCTGAGGAATGTGCCTTCTAGATCTAGTAGAGGACTATTCGGGGCCATAGCAGGA
>A_/_H9N0|KP766510|A/chicken/Shanghai/S2206/2014
ACTTGCAGTTGGTCTGAGGAATGTGCCTTCTAGATCTAGTAGAGGACTATTCGGGGCCATAGCAGGA
>A_/_H9N0|KP766506|A/chicken/Shanghai/S2201/2014
ACTTGCAGTTGGTCTGAGGAATGTGCCTTCTAGATCTAGTAGAGGACTATTCGGGGCCATAGCAGGG
>A_/_H9N0|KP766599|A/chicken/Shanghai/S2705/2014
ACTTGCAGTTGGTCTGAGGAATGTGCCTTCTAGATCTAGTAGAGGACTATTCGGGGCCATAGCAGGG
>A_/_H9N0|KP766598|A/chicken/Shanghai/S2704/2014
ACTTGCAGTTGGTCTGAGGAATGTGCCTTCTAGATCTAGTAGAGGACTATTCGGGGCCATAGCAGGG
>A_/_H9N0|KP766591|A/chicken/Shanghai/S2625/2014
ACTTGCAGTTGGTCTGAGGAATGTGCCTTCTAGATCTAGTAGAGGACTATTCGGGGCCATAGCAGGG
>A_/_H9N0|KP766575|A/chicken/Shanghai/S2465/2014
ACTTGCAGTTGGTCTGAGGAATGTGCCTTCTAGATCTAGTAGAGGACTATTCGGGGCCATAGCAGGG
>A_/_H9N0|KP766562|A/chicken/Shanghai/S2415/2014
ACTTGCAGTTGGTCTGAGGAATGTGCCTTCTAGATCTAGTAGAGGACTATTCGGGGCCATAGCAGGA
>A_/_H9N0|KP766561|A/chicken/Shanghai/S2414/2014
ACTTGCAGTTGGTCTGAGGAATGTGCCTTCTAGATCTAGTAGAGGACTATTCGGGGCCATAGCAGGG
>A_/_H9N0|KP766559|A/chicken/Shanghai/S2411/2014
ACTTGCAGTTGGTCTGAGGAATGTGCCTTCTAGATCTAGTAGAGGACTATTCGGGGCCATAGCAGGA
>A_/_H9N0|KP766554|A/chicken/Shanghai/S2406/2014
ACTTGCAGTTGGTCTGAGGAATGTGCCTTCTAGATCTAGTAGAGGACTATTCGGGGCCATAGCAGGG
>A_/_H9N0|KP766552|A/chicken/Shanghai/S2402/2014
ACTTGCAGTTGGTCTGAGGAATGTGCCTTCTAGATCTAGTAGAGGACTATTCGGGGCCATAGCAGGG
>A_/_H9N0|KP766647|A/chicken/Anhui/A3513/2014
ACTTGCAGTTGGTCTGAGGAATGTGCCTTCTAGATCTAGTAGAGGACTATTCGGGGCCATAGCAGGG
>A_/_H9N0|KP766646|A/chicken/Anhui/A3512/2014
ACTTGCAGTTGGTCTGAGGAATGTGCCTTCTAGATCTAGTAGAGGACTATTCGGGGCCATAGCAGGG
>A_/_H9N0|KP766642|A/chicken/Anhui/A3338/2014
ACTTGCAGTTGGTCTGAGGAATGTGCCTTCTAGATCTAGTAGAGGACTATTCGGGGCCATAGCAGGG
>A_/_H9N0|KP766640|A/chicken/Anhui/A3336/2014
ATTGGCAGTCGGTCTGAGGAATGTGCCTGCTAGATCAAGTAGAGGACTATTTGGAGCCATAGCTGGT
>A_/_H9N0|KP766639|A/chicken/Anhui/A3329/2014
ATTGGCAGTCGGTCTGAGGAATGTGCCTGCTAGATCAAGTAGAGGACTATTTGGAGCCATAGCTGGT
>A_/_H9N0|KP766638|A/chicken/Anhui/A3308/2014
ACTCGCAGTTGGTCTGAGGAATGTGCCTTCTAGATCTAGTAGAGGACTATTCGGGGCCATAGCAGGA
>A_/_H9N0|KP766637|A/chicken/Anhui/A3307/2014
ACTTGCAGTTGGTCTGAGGAATGTGCCTTCTAGATCTAGTAGAGGACTATTCGGGGCCATAGCTGGA
>A_/_H9N0|KP766634|A/chicken/Anhui/A3170/2014
ACTGGCAGTTGGTCTGAGGAATGTGCCTGCTAGATCAAGTAGAGGACTATTTGGGGCCATAGCTGGA
>A_/_H9N0|KP766633|A/chicken/Anhui/A3169/2014
ACTGGCAGTTGGTCTGAGGAATGTGCCTGCCAGATCAAGTAGAGGACTATTTGGGGCCATAGCTGGA
>A_/_H9N0|KP766628|A/chicken/Anhui/A3089/2014
ACTGGCAGTTGGTCTAAGAAATGTGCCTGCTAGATCAAGTAGAGGACTATTTGGGGCTATAGCTGGT
>A_/_H9N0|KP766626|A/chicken/Anhui/A3086/2014
ACTGGCAGTCGGCTTGAGGAATGTGCCTGCTGCTTCAAATAGAGGGCTGTTTGGAGCCATAGCTGGA
>A_/_H9N0|KP766622|A/chicken/Anhui/A3027/2014
ACTGGCAGTCGGCTTGAGGAATGTGCCTGCTGCTTCAAATAGAGGGCTGTTTGGTGCCATAGCTGGA
>A_/_H9N0|KP766621|A/chicken/Anhui/A3017/2014
ACTGGCAGTCGGCTTGAGGAATGTGCCTGCTGCTTCAAATAGAGGGCTGTTTGGTGCTATAGCTGGA
>A_/_H9N0|KP766620|A/chicken/Anhui/A3016/2014
ACTGGCAGTCGGCTTGAGGAATGTGCCTGCTGCTTCAAATAGAGGGCTGTTTGGTGCTATAGCTGGA
>A_/_H9N0|KP766618|A/chicken/Anhui/A3007/2014
ACTGGCAGTCGGCTTGAGGAATGTGCCTGCTGCTTCAAATAGAGGGCTGTTTGGTGCCATAGCTGGA
>A_/_H9N0|KP766617|A/goose/Anhui/A2956/2014
ACTTGCAGTTGGTCTGAGGAATGTGCCTTCTAGATCTAGTAGAGGACTATTCGGGGCCATAGCAGGG
>A_/_H9N0|KP766616|A/goose/Anhui/A2923/2014
ACTTGCAGTTGGTCTGAGGAATGTGCCTTCTAGATCTAGTAGAGGACTATTCGGGGCCATAGCAGGG
>A_/_H9N0|KP766615|A/goose/Anhui/A2510/2014
ACTTGCAGTTGGTCTGAGGAATGTGCCTTCTAGATCTAGTAGAGGACTATTCGGGGCCATAGCAGGG
>A_/_H9N0|KP766612|A/duck/Guangdong/G2259/2014
ACTTGCAGTTGGTCTGAGGAATGTGCCTTCTAGATCTAGTAGAGGGCTATTCGGGGCCATAGCAGGG
>A_/_H9N0|KP766609|A/chicken/Shanghai/S2893/2014
ACTTGCAGTTGGTCTGAGGAATGTGCCTTCTAGATCTAGTAGAGGACTATTCGGGGCCATAGCAGGG
>A_/_H9N0|KP766608|A/chicken/Shanghai/S2797/2014
ACTTGCAGTTGGTCTGAGGAATGTGCCTTCTAGATCTAGTAGAGGACTATTCGGGGCCATAGCAGGG
>A_/_H9N0|KP766606|A/chicken/Shanghai/S2787/2014
ACTTGCAGTTGGTCTGAGGAATGTGCCTTCTAGATCTAGTAGAGGACTATTTGGGGCCATAGCAGGG
>A_/_H9N0|KP766699|A/chicken/Guangdong/G3290/2014
ACTTGCAGTTGGTCTGAGGAATGTGCCTTCTAGATCTAGTAGAGGACTATTCGGGGCCATAGCAGGG
>A_/_H9N0|KP766698|A/chicken/Guangdong/G3289/2014
ACTTGCAGTTGGTCTGAGGAATGTGCCTTCTAGATCTAGTAGAGGACTATTCGGGGCCATAGCAGGG
>A_/_H9N0|KP766697|A/chicken/Guangdong/G3288/2014
ACTTGCAGTTGGTCTGAGGAATGTGCCTTCTAGATCTAGTAGAGGACTATTCGGGGCCATAGCAGGG
>A_/_H9N0|KP766696|A/chicken/Guangdong/G3287/2014
ACTTGCAGTTGGTCTGAGGAATGTGCCTTCTAGATCTAGTAGAGGACTATTCGGGGCCATAGCAGGG
>A_/_H9N0|KP766694|A/chicken/Guangdong/G3284/2014
ACTTGCAGTTGGTCTGAGGAATGTGCCTTCTAGATCTAGTAGAGGACTATTCGGGGCCATAGCAGGG
>A_/_H9N0|KP766693|A/chicken/Guangdong/G3283/2014
ACTTGCAGTTGGTCTGAGGAATGTGCCTTCTAGATCTAGTAGAGGACTATTCGGGGCCATAGCAGGG
>A_/_H9N0|KP766692|A/chicken/Guangdong/G3281/2014
ACTTGCAGTTGGTCTGAGGAATGTGCCTTCTAGATCTAGTAGAGGACTATTCGGGGCCATAGCAGGG
>A_/_H9N0|KP766689|A/chicken/Guangdong/G3276/2014
ACTTGCAGTTGGTCTGAGGAATGTGCCTTCTAGATCTAGTAGAGGACTATTCGGGGCCATAGCAGGG
>A_/_H9N0|KP766688|A/chicken/Guangdong/G3275/2014
ACTTGCAGTTGGTCTGAGGAATGTGCCTTCTAGATCTAGTAGAGGACTATTCGGGGCCATAGCAGGG
>A_/_H9N0|KP766687|A/chicken/Guangdong/G3274/2014
ACTTGCAGTTGGTCTGAGGAATGTGCCTTCTAGATCTAGTAGAGGACTATTCGGGGCCATAGCAGGG
>A_/_H9N0|KP766686|A/chicken/Guangdong/G3273/2014
ACTTGCAGTTGGTCTGAGGAATGTGCCTTCTAGATCTAGTAGAGGACTATTCGGGGCCATAGCAGGG
>A_/_H9N0|KP766685|A/chicken/Guangdong/G3272/2014
ACTTGCAGTTGGTCTGAGGAATGTGCCTTCTAGATCTAGTAGAGGACTATTCGGGGCCATAGCAGGG
>A_/_H9N0|KP766684|A/chicken/Guangdong/G3271/2014
ACTTGCAGTTGGTCTGAGGAATGTGCCTTCTAGATCTAGTAGAGGACTATTCGGGGCCATAGCAGGG
>A_/_H9N0|KP766683|A/chicken/Guangdong/G3266/2014
ACTTGCAGTTGGTCTGAGGAATGTGCCTTCTAGATCTAGTAGAGGACTATTCGGGGCCATAGCAGGG
>A_/_H9N0|KP766682|A/chicken/Guangdong/G3265/2014
ACTTGCAGTTGGTCTGAGGAATGTGCCTTCTAGATCTAGTAGAGGACTATTCGGGGCCATAGCAGGG
>A_/_H9N0|KP766681|A/chicken/Guangdong/G3260/2014
ACTTGCAGTTGGTCTGAGGAATGTGCCTTCTAGATCTAGTAGAGGACTATTCGGGGCCATAGCAGGG
>A_/_H9N0|KP766679|A/chicken/Anhui/A3900/2014
ACTTGCAGTTGGTCTGAGGAATGTGCCTTCTAGATCTAGTAGAGGACTATTCGGGGCCATAGCAGGG
>A_/_H9N0|KP766677|A/chicken/Anhui/A3894/2014
ACTTGCAGTTGGTCTGAGGAATGTGCCTTCTAGATCTAGTAGAGGACTATTCGGGGCCATAGCAGGG
>A_/_H9N0|KP766676|A/chicken/Anhui/A3876/2014
ACTTGCAGTTGGTCTGAGGAATGTGCCTTCTAGATCTAGTAGAGGACTATTCGGGGCCATAGCAGGG
>A_/_H9N0|KP766675|A/chicken/Anhui/A3875/2014
ACTTGCAGTTGGTCTGAGGAATGTGCCTTCTAGATCTAGTAGAGGACTATTCGGGGCCATAGCAGGG
>A_/_H9N0|KP766673|A/chicken/Anhui/A3872/2014
ACTTGCAGTTGGTCTGAGGAATGTGCCTTCTAGATCTAGTAGAGGACTATTCGGGGCCATAGCAGGG
>A_/_H9N0|KP766672|A/chicken/Anhui/A3829/2014
ACTTGCAGTTGGTCTGAGGAATGTGCCTTCTAGATCTAGTAGAGGACTATTCGGGGCCATAGCAGGG
>A_/_H9N0|KP766671|A/chicken/Anhui/A3828/2014
ACTTGCAGTTGGTCTGAGGAATGTGCCTTCTAGATCTAGTAGAGGACTATTCGGGGCCATAGCAGGG
>A_/_H9N0|KP766664|A/chicken/Anhui/A3725/2014
ACTTGCAGTTGGTCTGAGGAATGTGCCTTCTAGATCTAGTAGAGGACTATTCGGGGCCATAGCAGGG
>A_/_H9N0|KP766663|A/chicken/Anhui/A3724/2014
ACTTGCAGTTGGTCTGAGGAATGTGCCTTCTAGATCTAGTAGAGGACTATTCGGGGCCATAGCAGGG
>A_/_H9N0|KP766662|A/chicken/Anhui/A3722/2014
ACTTGCAGTTGGTCTGAGGAATGTGCCTTCTAGATCTAGTAGAGGACTATTCGGGGCCATAGCAGGG
>A_/_H9N0|KP766658|A/chicken/Anhui/A3702/2014
ACTTGCAGTTGGTCTGAGGAATGTGCCTTCTAGATCTAGTAGAGGACTATTCGGGGCCATAGCAGGG
>A_/_H9N0|KP766654|A/chicken/Anhui/A3696/2014
ACTTGCAGTTGGTCTGAGGAATGTGCCTTCTAGATCTAGTAGAGGACTATTCGGGGCCATAGCAGGG
>A_/_H9N0|KP766651|A/chicken/Anhui/A3693/2014
ACTTGCAGTTGGTTTGAGGAATGTGCCTTCTAGATCTAGTAGAGGACTATTCGGGGCCATAGCAGGG
>A_/_H9N0|KP766650|A/chicken/Anhui/A3575/2014
ACTTGCAGTTGGTCTGAGGAATGTGCCTTCTAGATCTAGTAGAGGACTATTCGGGGCCATAGCAGGG
>A_/_H9N0|KP766749|A/chicken/Guangdong/G3429/2014
ACTTGCAGTTGGTCTGAGGAATGTGCCTTCTAGATCTAGTAGAGGACTATTCGGGGCCATAGCAGGG
>A_/_H9N0|KP766748|A/chicken/Guangdong/G3428/2014
ACTTGCAGTTGGTCTGAGGAATGTGCCTTCTAGATCTAGTAGAGGACTATTCGGGGCCATAGCAGGG
>A_/_H9N0|KP766747|A/chicken/Guangdong/G3427/2014
ACTTGCAGTTGGTCTGAGGAATGTGCCTTCTAGATCTAGTAGAGGACTATTCGGGGCCATAGCAGGG
>A_/_H9N0|KP766746|A/chicken/Guangdong/G3426/2014
ACTTGCAGTTGGTCTGAGGAATGTGCCTTCTAGATCTAGTAGAGGACTATTCGGGGCCATAGCAGGG
>A_/_H9N0|KP766745|A/chicken/Guangdong/G3424/2014
ACTTGCAGTTGGTCTGAGGAATGTGCCTTCTAGATCTAGTAGAGGACTATTCGGGGCCATAGCAGGG
>A_/_H9N0|KP766744|A/chicken/Guangdong/G3421/2014
ACTTGCAGTTGGTCTGAGGAATGTGCCTTCTAGATCTAGTAGAGGACTATTCGGGGCCATAGCAGGG
>A_/_H9N0|KP766743|A/chicken/Guangdong/G3419/2014
ACTTGCAGTTGGTCTGAGGAATGTGCCTTCTAGATCTAGTAGAGGACTATTCGGGGCCATAGCAGGG
>A_/_H9N0|KP766742|A/chicken/Guangdong/G3418/2014
ACTTGCAGTTGGTCTGAGGAATGTGCCTTCTAGATCTAGTAGAGGACTATTCGGGGCCATAGCAGGG
>A_/_H9N0|KP766739|A/chicken/Guangdong/G3407/2014
ACTTGCAGTTGGTCTGAGGAATGTGCCTTCTAGATCTAGTAGAGGACTATTCGGGGCCATAGCAGGG
>A_/_H9N0|KP766734|A/chicken/Guangdong/G3397/2014
ACTTGCAGTTGGTCTGAGGAATGTGCCTTCTAGATCTAGTAAAGGACTATTCGGGGCCATAGCAGGG
>A_/_H9N0|KP766733|A/chicken/Guangdong/G3396/2014
ACTTGCAGTTGGTCTGAGGAATGTGCCTTCTAGATCTAGTAGAGGACTATTCGGGGCCATAGCAGGG
>A_/_H9N0|KP766732|A/chicken/Guangdong/G3359/2014
ACTTGCAGTTGGTCTGAGGAATGTGCCTTCTAGATCTAGTAGAGGACTATTCGGGGCCATAGCAGGG
>A_/_H9N0|KP766729|A/chicken/Guangdong/G3351/2014
ACTTGCAGTTGGTCTGAGGAATGTGCCTTCTAGATCTAGTAGAGGACTATTCGGGGCCATAGCAGGG
>A_/_H9N0|KP766728|A/chicken/Guangdong/G3350/2014
ACTTGCAGTTGGTCTGAGGAATGTGCCTTCTAGATCTAGTAGAGGACTATTCGGGGCCATAGCAGGG
>A_/_H9N0|KP766727|A/chicken/Guangdong/G3349/2014
ACTTGCAGTTGGTCTGAGGAATGTGCCTTCTAGATCTAGTAGAGGGCTATTCGGGGCCATAGCAGGG
>A_/_H9N0|KP766726|A/chicken/Guangdong/G3348/2014
ACTTGCAGTTGGTCTGAGGAATGTGCCTTCTAGATCTAGTAGAGGGCTATTCGGGGCCATAGCAGGG
>A_/_H9N0|KP766725|A/chicken/Guangdong/G3346/2014
ACTTGCAGTTGGTCTGAGGAATGTGCCTTCTAGATCTAGTAGAGGGCTATTCGGGGCCATAGCAGGG
>A_/_H9N0|KP766724|A/chicken/Guangdong/G3345/2014
ACTTGCAGTTGGTCTGAGGAATGTGCCTTCTAGATCTAGTAGAGGACTATTCGGGGCCATAGCAGGG
>A_/_H9N0|KP766723|A/chicken/Guangdong/G3344/2014
ACTTGCAGTTGGTCTGAGGAATGTGCCTTCTAGATCTAGTAAAGGGCTATTCGGGGCCATAGCAGGG
>A_/_H9N0|KP766720|A/chicken/Guangdong/G3341/2014
ACTTGCAGTTGGTCTGAGGAATGTGCCTTCTAGATCTAGTAGAGGGCTATTCGGGGCCATAGCAGGG
>A_/_H9N0|KP766718|A/chicken/Guangdong/G3339/2014
ACTTGCAGTTGGTCTGAGGAATGTGCCTTCTAGATCTAGTAGAGGGCTATTCGGGGCCATAGCAGGG
>A_/_H9N0|KP766715|A/chicken/Guangdong/G3336/2014
ACTTGCAGTTGGTCTGAGGAATGTGCCTTCTAGATCTAGTAGAGGGCTATTCGGGGCCATAGCAGGG
>A_/_H9N0|KP766712|A/chicken/Guangdong/G3333/2014
ACTTGCAGTTGGTCTGAGGAATGTGCCTTCTAGATCTAGTAGAGGGCTATTCGGGGCCATAGCAGGG
>A_/_H9N0|KP766710|A/chicken/Guangdong/G3331/2014
ACTTGCAGTTGGTCTGAGGAATGTGCCTTCTAGATCTAGTAGAGGACTATTCGGGGCCATAGCAGGG
>A_/_H9N0|KP766709|A/chicken/Guangdong/G3300/2014
ACTTGCAGTTGGTCTGAGGAATGTGCCTTCTAGATCTAGTAGAGGGCTATTCGGGGCCATAGCAGGG
>A_/_H9N0|KP766708|A/chicken/Guangdong/G3299/2014
ACTTGCAGTTGGTCTGAGGAATGTGCCTTCTAGATCTAGTAGAGGACTATTCGGGGCCATAGCAGGG
>A_/_H9N0|KP766707|A/chicken/Guangdong/G3298/2014
ACTTGCAGTTGGTCTGAGGAATGTGCCTTCTAGATCTAGTAGAGGGCTATTCGGGGCCATAGCAGGG
>A_/_H9N0|KP766706|A/chicken/Guangdong/G3297/2014
ACTTGCAGTTGGTCTGAGGAATGTGCCTTCTAGATCTAGTAGAGGACTATTCGGGGCCATAGCAGGG
>A_/_H9N0|KP766705|A/chicken/Guangdong/G3296/2014
ACTTGCAGTTGGTCTGAGGAATGTGCCTTCTAGATCTAGTAGAGGGCTATTCGGGGCCATAGCAGGG
>A_/_H9N0|KP766704|A/chicken/Guangdong/G3295/2014
ACTTGCAGTTGGTCTGAGGAATGTGCCTTCTAGATCTAGTAGAGGACTATTCGGGGCCATAGCAGGG
>A_/_H9N0|KP766703|A/chicken/Guangdong/G3294/2014
ACTTGCAGTTGGTCTGAGGAATGTGCCTTCTAGATCTAGTAGAGGACTATTCGGGGCCATAGCAGGG
>A_/_H9N0|KP766702|A/chicken/Guangdong/G3293/2014
ACTTGCAGTTGGTCTGAGGAATGTGCCTTCTAGATCTAGTAGAGGACTATTCGGGGCCATAGCAGGG
>A_/_H9N0|KP766799|A/chicken/Guangdong/G3607/2014
ACTTGCAGTTGGTCTGAGGAATGTGCCTTCTAGATCTAGTAGAGGACTATTCGGGGCCATAGCAGGG
>A_/_H9N0|KP766797|A/chicken/Guangdong/G3598/2014
ACTTGCAGTTGGTCTGAGGAATGTGCCTTCTAGATCTAGTAGAGGACTATTCGGGGCCATAGCAGGG
>A_/_H9N0|KP766793|A/chicken/Guangdong/G3588/2014
ACTTGCAGTTGGTCTGAGGAATGTGCCTTCTAGATCTAGTAGAGGACTATTCGGGGCCATAGCAGGG
>A_/_H9N0|KP766792|A/chicken/Guangdong/G3587/2014
ACTTGCAGTTGGTCTGAGGAATGTGCCTTCTAGATCTAGTAGAGGACTATTCGGGGCCATAGCAGGG
>A_/_H9N0|KP766789|A/chicken/Guangdong/G3578/2014
ACTTGCAGTTGGTCTGAGGAATGTGCCTTCTAGATCTAGTAGAGGACTATTCGGGGCCATAGCAGGG
>A_/_H9N0|KP766788|A/chicken/Guangdong/G3577/2014
ACTTGCAGTTGGTCTGAGGAATGTGCCTTCTAGATCTAGTAGAGGACTATTCGGGGCCATAGCAGGG
>A_/_H9N0|KP766787|A/chicken/Guangdong/G3576/2014
ACTTGCAGTTGGTCTGAGGAATGTGCCTTCTAGATCTAGTAGAGGACTATTCGGGGCCATAGCAGGG
>A_/_H9N0|KP766786|A/chicken/Guangdong/G3540/2014
ACTTGCAGTTGGTCTGAGGAATGTGCCTTCTAGATCTAGTAGAGGACTATTCGGGGCCATAGCAGGG
>A_/_H9N0|KP766785|A/chicken/Guangdong/G3539/2014
ACTTGCAGTTGGTCTGAGGAATGTGCCTTCTAGATCTAGTAGAGGACTATTCGGGGCCATAGCAGGG
>A_/_H9N0|KP766784|A/chicken/Guangdong/G3538/2014
ACTTGCAGTTGGTCTGAGGAATGTGCCTTCTAGATCTAGTAGAGGACTATTCGGGGCCATAGCAGGG
>A_/_H9N0|KP766783|A/chicken/Guangdong/G3536/2014
ACTTGCAGTTGGTCTGAGGAATGTGCCTTCTACATCTAGTAGAGGACTATTCGGGGCCATAGCAGGG
>A_/_H9N0|KP766782|A/chicken/Guangdong/G3535/2014
ACTTGCAGTTGGTCTGAGGAATGTGCCTTCTAGATCTAGTAGAGGACTATTCGGGGCCATAGCAGGG
>A_/_H9N0|KP766780|A/chicken/Guangdong/G3533/2014
ACTTGCAGTTGGTCTGAGGAATGTGCCTTCTAGATCTAGTAGAGGACTATTCGGGGCCATAGCAGGG
>A_/_H9N0|KP766778|A/chicken/Guangdong/G3531/2014
ACTTGCAGTTGGTCTGAGGAATGTGCCTTCTAGATCTAGTAGAGGACTATTCGGGGCCATAGCAGGA
>A_/_H9N0|KP766777|A/chicken/Guangdong/G3530/2014
ACTTGCAGTTGGTCTGAGGAATGTGCCTTCTAGATCTAGTAGAGGACTATTCGGGGCCATAGCAGGG
>A_/_H9N0|KP766776|A/chicken/Guangdong/G3529/2014
ACTTGCAGTTGGTCTGAGGAATGTGCCTTCTAGATCTAGCAGAGGACTATTCGGGGCCATAGCAGGG
>A_/_H9N0|KP766775|A/chicken/Guangdong/G3525/2014
ACTTGCAGTTGGTCTGAGGAATGTGCCTTCTAGATCTAGTAGAGGACTATTCGGGGCCATAGCAGGG
>A_/_H9N0|KP766774|A/chicken/Guangdong/G3524/2014
ACTTGCAGTTGGTCTGAGGAATGTGCCTTCTAGATCTAGTAGAGGACTATTCGGGGCCATAGCAGGT
>A_/_H9N0|KP766773|A/chicken/Guangdong/G3523/2014
ACTTGCAGTTGGTCTGAGGAATGTGCCTTCTAGATCTAGTAGAGGACTATTCGGGGCCATAGCAGGG
>A_/_H9N0|KP766772|A/chicken/Guangdong/G3522/2014
ACTTGCAGTTGGTCTGAGGAATGTGCCTTCTAGATCTAGCAGAGGACTATTCGGGGCCATAGCAGGG
>A_/_H9N0|KP766771|A/chicken/Guangdong/G3519/2014
ACTTGCAGTTGGTCTGAGGAATGTGCCTTCTAGATCTAGTAGAGGGCTATTCGGGGCCATAGCAGGG
>A_/_H9N0|KP766770|A/chicken/Guangdong/G3508/2014
ACTTGCAGTTGGTCTGAGGAATGTGCCTTCTAGATCTAGTAGAGGACTATTCGGGGCCATAGCAGGG
>A_/_H9N0|KP766769|A/chicken/Guangdong/G3507/2014
ACTTGCAGTTGGTCTGAGGAATGTGCCTTCTAGATCTAGTAGAGGACTATTCGGGGCCATAGCAGGG
>A_/_H9N0|KP766767|A/chicken/Guangdong/G3504/2014
ACTTGCAGTTGGTCTGAGGAATGTGCCTTCTAGATCTAGTAGAGGACTATTCGGGGCCATAGCAGGG
>A_/_H9N0|KP766764|A/chicken/Guangdong/G3498/2014
ACTTGCAGTTGGTCTGAGGAATGTGCCTTCTAGATCTAGTAGAGGACTATTCGGGGCCATAGCAGGG
>A_/_H9N0|KP766763|A/chicken/Guangdong/G3497/2014
ACTTGCAGTTGGTCTGAGAAATGTGCCTTCTAGATCTAGTAGAGGACTATTCGGGGCCATAGCAGGT
>A_/_H9N0|KP766762|A/chicken/Guangdong/G3491/2014
ACTTGCAGTTGGTCTGAGGAATGTGCCTTCTAGATCTAGTAGAGGACTATTCGGGGCCATAGCAGGT
>A_/_H9N0|KP766760|A/chicken/Guangdong/G3486/2014
ACTTGCAGTTGGTCTGAGAAATGTGCCTTCTAGATCTAGTAGAGGACTATTCGGGGCCATAGCAGGT
>A_/_H9N0|KP766758|A/chicken/Guangdong/G3482/2014
ACTTGCAGTTGGTCTGAGGAATGTGCCTTCTAGATCTAGTAGAGGACTATTCGGGGCCATAGCAGGG
>A_/_H9N0|KP766757|A/chicken/Guangdong/G3446/2014
ACTTGCAGTTGGTCTGAGGAATGTGCCTTCTAGATCTAGTAGAGGACTATTCGGGGCCATAGCAGGG
>A_/_H9N0|KP766755|A/chicken/Guangdong/G3438/2014
ACTTGCAGTTGGTCTGAGGAATGTGCCTTCTACATCTAGTAGAGGACTATTCGGGGCCATAGCAGGG
>A_/_H9N0|KP766754|A/chicken/Guangdong/G3437/2014
ACTTGCAGTTGGTCTGAGAAATGTGCCTTCTAGATCTAGTAGAGGACTATTCGGGGCCATAGCAGGT
>A_/_H9N0|KP766751|A/chicken/Guangdong/G3431/2014
ACTTGCAGTTGGTCTGAGGAATGTGCCTTCTAGATCTAGTAGAGGACTATTCGGGGCCATAGCAGGG
>A_/_H9N0|KP766849|A/chicken/Guangdong/G3873/2014
ACTTGCAGTTGGTCTGAGGAATGTGCCTTCTAGATCTAGTAGAGGACTATTCGGGGCCATAGCAGGG
>A_/_H9N0|KP766842|A/chicken/Guangdong/G3860/2014
ACTTGCAGTTGGTCTGAGGAATGTGCCTTCTAGATCTAGTAGAGGACTATTCGGGGCCATAGCAGGG
>A_/_H9N0|KP766841|A/chicken/Guangdong/G3859/2014
ACTTGCAGTTGGTCTGAGGAATGTGCCTTCTAGATCTAGTAGAGGACTATTCGGGGCCATAGCAGGG
>A_/_H9N0|KP766839|A/chicken/Guangdong/G3855/2014
ACTTGCAGTTGGTCTGAGGAATGTGCCTTGTAGATCTAGTAGAGGACTATTCGGGGCCATAGCAGGG
>A_/_H9N0|KP766838|A/chicken/Guangdong/G3853/2014
ACTTGCAGTTGGTCTGAGGAATGTGCCTTCTAGATCTAGTAGAGGACTATTCGGGGCCATAGCAGGG
>A_/_H9N0|KP766837|A/chicken/Guangdong/G3848/2014
ACTTGCAGTTGGTCTGAGGAATGTGCCTTCTAGATCTAGTAGAGGACTATTCGGGGCCATAGCAGGG
>A_/_H9N0|KP766836|A/chicken/Guangdong/G3838/2014
ACTTGCAGTTGGTCTGAGGAATGTGCCTTCTAGATCTAGTAGAGGACTATTCGGGGCCATAGCAGGG
>A_/_H9N0|KP766835|A/chicken/Guangdong/G3836/2014
ACTTGCAGTTGGTCTGAGGAATGTGCCTTCTAGATCTAGTAGAGGACTATTCGGGGCCATAGCAGGG
>A_/_H9N0|KP766834|A/chicken/Guangdong/G3835/2014
ACTTGCAGTTGGTCTGAGGAATGTGCCTTCTAGATCTAGTAGAGGACTATTCGGGGCCATAGCAGGG
>A_/_H9N0|KP766833|A/chicken/Guangdong/G3832/2014
ACTTGCAGTTGGTCTGAGGAATGTGCCTTCTAGATCTAGTAGAGGACTATTCGGGGCCATAGCAGGG
>A_/_H9N0|KP766831|A/chicken/Guangdong/G3830/2014
ACTTGCAGTTGGTCTGAGGAATGTGCCTTCTAGATCTAGTAGAGGACTATTCGGGGCCATAGCAGGG
>A_/_H9N0|KP766830|A/chicken/Guangdong/G3829/2014
ACTTGCAGTTGGTCTGAGGAATGTGCCTTCTAGATCTAGTAGAGGACTATTCGGGGCCATAGCAGGG
>A_/_H9N0|KP766828|A/chicken/Guangdong/G3826/2014
ACTTGCAGTTGGTCTGAGGAATGTGCCTTCTAGATCTAGTAGAGGACTATTCGGGGCCATAGCAGGG
>A_/_H9N0|KP766826|A/chicken/Guangdong/G3823/2014
ACTTGCAGTTGGTCTGAGGAATGTGCCTTCTAGATCTAGTAGAGGACTATTCGGGGCCATAGCAGGG
>A_/_H9N0|KP766824|A/chicken/Guangdong/G3820/2014
ACTTGCAGTTGGTCTGAGGAATGTGCCTTCTAGATCTAGTAGAGGACTATTCGGGGCCATAGCAGGG
>A_/_H9N0|KP766823|A/chicken/Guangdong/G3818/2014
ACTTGCAGTTGGTCTGAGGAATGTGCCTTCTAGATCTAGTAGAGGACTATTCGGGGCCATAGCAGGG
>A_/_H9N0|KP766822|A/chicken/Guangdong/G3817/2014
ACTTGCAGTTGGTCTGAGGAATGTGCCTTCTAGATCTAGTAGAGGACTATTCGGGGCCATAGCAGGG
>A_/_H9N0|KP766821|A/chicken/Guangdong/G3815/2014
ACTTGCAGTTGGTCTGAGGAATGTGCCTTCTAGATCTAGTAGAGGACTATTCGGGGCCATAGCAGGG
>A_/_H9N0|KP766820|A/chicken/Guangdong/G3814/2014
ACTTGCAGTTGGTCTGAGGAATGTGCCTTCTAGATCTAGTAGAGGACTATTCGGGGCCATAGCAGGG
>A_/_H9N0|KP766819|A/chicken/Guangdong/G3812/2014
ACTTGCAGTTGGTCTGAGGAATGTGCCTTCTAGATCTAGTAGAGGACTATTCGGGGCCATAGCAGGG
>A_/_H9N0|KP766818|A/chicken/Guangdong/G3811/2014
ACTTGCAGTTGGTCTGAGGAATGTGCCTTCTAGATCTAGTAGAGGACTATTCGGGGCCATAGCAGGG
>A_/_H9N0|KP766815|A/chicken/Guangdong/G3647/2014
ACTTGCAGTTGGTCTGAGGAATGTGCCTTCTAGATCTAGTAGAGGACTATTCGGGGCCATAGCAGGG
>A_/_H9N0|KP766814|A/chicken/Guangdong/G3644/2014
ACTTGCAGTTGGTCTGAGGAATGTGCCTTCTAGATCTAGTAGAGGACTATTCGGGGCCATAGCAGGG
>A_/_H9N0|KP766813|A/chicken/Guangdong/G3642/2014
ACTTGCAGTTGGTCTGAGGAATGTGCCTTCTAGATCTAGTAGAGGACTATTCGGGGCCATAGCAGGG
>A_/_H9N0|KP766812|A/chicken/Guangdong/G3640/2014
ACTTGCAGTTGGTCTGAGGAATGTGCCTTCTAGATCTAGTAGAGGACTATTCGGGGCCATAGCAGGG
>A_/_H9N0|KP766809|A/chicken/Guangdong/G3634/2014
ACTTGCAGTTGGTCTGAGGAATGTGCCTTCTAGATCTAGTAGAGGACTATTCGGGGCCATAGCAGGG
>A_/_H9N0|KP766808|A/chicken/Guangdong/G3632/2014
ACTTGCAGTTGGTCTGAGGAATGTGCCTTCTAGATCTAGTAGAGGACTATTCGGGGCCATAGCAGGG
>A_/_H9N0|KP766807|A/chicken/Guangdong/G3630/2014
ACTTGCAGTTGGTCTGAGGAATGTGCCTTCTAGATCTAGTAGAGGACTATTCGGGGCCATAGCAGGG
>A_/_H9N0|KP766805|A/chicken/Guangdong/G3626/2014
ACTTGCAGTTGGTCTGAGGAATGTGCCTTCTAGATCTAGTAGAGGACTATTCGGGGCCATAGCAGGG
>A_/_H9N0|KP766800|A/chicken/Guangdong/G3608/2014
ACTTGCAGTTGGTCTGAGGAATGTGCCTTCTAGATCTAGTAGAGGACTATTCGGGGCCATAGCAGGG
>A_/_H9N0|KP766899|A/chicken/Jiangsu/J3388/2014
ACTTGCAGTTGGTCTGAGGAATGTGCCTTCTAGATCTAGTAGAGGACTATTCGGGGCCATAGCAGGG
>A_/_H9N0|KP766896|A/chicken/Jiangsu/J3383/2014
ACTTGCAGTTGGTCTGAGGAATGTGCCTTCTAGATCTAGTAGAGGACTATTCGGGGCCATAGCAGGG
>A_/_H9N0|KP766895|A/chicken/Jiangsu/J3373/2014
ACTTGCAGTTGGTCTGAGGAATGTGCCTTCTAGATCTAGTAGAGGACTATTCGGGGCCATAGCAGGG
>A_/_H9N0|KP766894|A/chicken/Jiangsu/J3370/2014
ACTTGCAGTTGGTCTGAGGAATGTGCCTTCTAGATCTAGTAGAGGACTATTCGGGGCCATAGCAGGG
>A_/_H9N0|KP766893|A/chicken/Jiangsu/J3369/2014
ACTTGCAGTTGGTCTGAGGAATGTGCCTTCTAGATCTAGTAGAGGACTATTCGGGGCCATAGCAGGG
>A_/_H9N0|KP766892|A/chicken/Jiangsu/J3366/2014
ACTTGCAGTTGGTCTGAGGAATGTGCCTTCTAGATCTAGTAGAGGGCTATTCGGGGCCATTGCAGGG
>A_/_H9N0|KP766891|A/chicken/Jiangsu/J3364/2014
ACTTGCAGTTGGTCTGAGGAATGTGCCTTCTAGATCTAGTAGAGGACTATTCGGGGCCATAGCAGGG
>A_/_H9N0|KP766890|A/chicken/Jiangsu/J3363/2014
ACTTGCAGTTGGTCTGAGGAATGTGCCTTCTAGATCTAGTAGAGGGCTATTCGGGGCCATTGCAGGG
>A_/_H9N0|KP766889|A/chicken/Jiangsu/J3299/2014
ACTTGCAGTTGGTCTGAGGAATGTGCCTTCTAGATCTAGTAGAGGACTATTCGGGGCCATAGCAGGG
>A_/_H9N0|KP766888|A/chicken/Jiangsu/J3298/2014
ACTTGCAGTTGGTCTGAGGAATGTGCCTTCTAGATCTAGTAGAGGACTATTCGGGGCCATAGCAGGG
>A_/_H9N0|KP766887|A/chicken/Jiangsu/J3297/2014
ACTTGCAGTTGGTCTGAGGAATGTGCCTTCTAGATCTAGTAGAGGACTATTCGGGGCCATAGCAGGG
>A_/_H9N0|KP766886|A/chicken/Jiangsu/J3294/2014
ACTTGCAGTTGGTCTGAGGAATGTGCCTTCTAGATCTAGTAGAGGACTATTCGGGGCCATAGCAGGG
>A_/_H9N0|KP766885|A/chicken/Jiangsu/J3291/2014
ACTTGCAGTTGGTCTGAGGAATGTGCCTTCTAGATCTAGTAGAGGACTATTCGGGGCCATAGCAGGG
>A_/_H9N0|KP766882|A/chicken/Jiangsu/J3285/2014
ACTTGCAGTTGGTCTGAGGAATGTGCCTTCTAGATCTAGTAGAGGACTATTCGGGGCCATAGCAGGG
>A_/_H9N0|KP766880|A/chicken/Jiangsu/J3179/2014
ACTTGCAGTTGGTCTGAGGAATGTGCCTTCTAGATCTAGTAGAGGACTATTCGGGGCCATAGCAGGG
>A_/_H9N0|KP766879|A/chicken/Jiangsu/J3177/2014
ACTTGCAGTTGGTCTGAGGAATGTGCCTTCTAGATCTAGTAGAGGACTATTCGGGGCCATAGCAGGG
>A_/_H9N0|KP766878|A/chicken/Jiangsu/J3175/2014
ACTTGCAGTTGGTCTGAGGAATGTGCCTTCTAGATCTAGTAGAGGACTATTCGGGGCCATAGCAGGG
>A_/_H9N0|KP766877|A/chicken/Jiangsu/J3167/2014
ACTTGCAGTTGGTCTGAGGAATGTGCCTTCTAGATCTAGTAGAGGACTATTCGGGGCCATAGCAGGG
>A_/_H9N0|KP766876|A/chicken/Jiangsu/J3156/2014
ACTTGCAGTTGGTCTGAGGAATGTGCCTTCTAGATCTAGTAGAGGACTATTCGGGGCCATAGCAGGG
>A_/_H9N0|KP766874|A/chicken/Jiangsu/J3153/2014
ACTTGCAGTTGGTCTGAGGAATGTGCCTTCTAGATCTAGTAGAGGACTATTCGGGGCCATAGCAGGG
>A_/_H9N0|KP766872|A/chicken/Jiangsu/J3007/2014
ACTTGCAGTTGGTCTGAGGAATGTGCCTTCTAGATCTAGTAGAGGACTATTCGGGGCCATAGCAGGG
>A_/_H9N0|KP766870|A/chicken/Guangdong/G3899/2014
ACTTGCAGTTGGTCTGAGGAATGTGCCTTCTAGATCTAGTAGAGGACTATTCGGGGCCATAGCAGGG
>A_/_H9N0|KP766865|A/chicken/Guangdong/G3893/2014
ACTTGCAGTTGGTCTGAGGAATGTGCCTTCTAGATCTAGTAGAGGACTATTCGGGGCCATAGCAGGG
>A_/_H9N0|KP766860|A/chicken/Guangdong/G3885/2014
ACTTGCAGTTGGTCTGAGGAATGTGCCTTCTAGATCTAGTAGAGGACTATTCGGGGCCATAGCAGGG
>A_/_H9N0|KP766857|A/chicken/Guangdong/G3881/2014
ACTTGCAGTTGGTCTGAGGAATGTGCCTTCTAGATCTAGTAGAGGACTATTCGGGGCCATAGCAGGG
>A_/_H9N0|KP766850|A/chicken/Guangdong/G3874/2014
ACTTGCAGTTGGTCTGAGGAATGTGCCTTCTAGATCTAGTAGAGGACTATTCGGGGCCATAGCAGGG
>A_/_H9N0|KP766947|A/chicken/Jiangsu/J3537/2014
ACTTGCAGTTGGTCTGAGGAATGTGCCTTCTAGATCTAGTAGAGGACTATTCGGGGCCATAGCAGGG
>A_/_H9N0|KP766946|A/chicken/Jiangsu/J3536/2014
ACTTGCAATTGGTCTGAGGAATGTGCCTTCTAGATCTAGTAGAGGACTATTCGGGGCCATAGCAGGG
>A_/_H9N0|KP766945|A/chicken/Jiangsu/J3534/2014
ACTTGCAGTTGGTCTGAGGAATGTGCCTTCTAGATCTAGTAGAGGACTATTCGGGGCCATAGCAGGG
>A_/_H9N0|KP766943|A/chicken/Jiangsu/J3532/2014
ACTTGCAGTTGGTCTGAGGAATGTGCCTTCTAGATCTAGTAGAGGACTATTCGGGGCCATAGCAGGG
>A_/_H9N0|KP766942|A/chicken/Jiangsu/J3530/2014
ACTTGCAGTTGGTCTGAGGAATGTGCCTTCTAGATCTAGTAGAGGACTATTCGGGGCCATAGCAGGG
>A_/_H9N0|KP766941|A/chicken/Jiangsu/J3529/2014
ACTTGCAGTTGGTCTGAGGAATGTGCCTTCTAGATCTAGTAGAGGACTATTCGGGGCCATAGCAGGG
>A_/_H9N0|KP766940|A/chicken/Jiangsu/J3528/2014
ACTTGCAGTTGGTCTGAGGAATGTGCCTTCTAGATCTAGTAGAGGACTATTCGGGGCCATAGCAGGG
>A_/_H9N0|KP766939|A/chicken/Jiangsu/J3527/2014
ACTTGCAGTTGGTCTGAGGAATGTGCCTTCTAGATCTAGTAGAGGACTATTCGGGGCCATAGCAGGG
>A_/_H9N0|KP766938|A/chicken/Jiangsu/J3526/2014
ACTTGCAGTTGGTCTGAGGAATGTGCCTTCTAGATCTAGTAGAGGACTATTCGGGGCCATAGCAGGG
>A_/_H9N0|KP766937|A/chicken/Jiangsu/J3525/2014
ACTTGCAGTTGGTCTGAGGAATGTGCCTTCTAGATCTAGTAGAGGACTATTCGGGGCCATAGCAGGG
>A_/_H9N0|KP766932|A/chicken/Jiangsu/J3518/2014
ACTTGCAGTTGGTCTGAGGAATGTGCCTTCTAGATCTAGTAGAGGACTATTCGGGGCCATAGCAGGG
>A_/_H9N0|KP766930|A/chicken/Jiangsu/J3516/2014
ACTCGCAGTTGGTCTGAAGAATGTGCCTTCTAGATCTAGTAGAGGACTATTCGGGGCCATAGCAGGG
>A_/_H9N0|KP766928|A/chicken/Jiangsu/J3514/2014
ACTCGCAGTTGGTCTGAGGAATGTGCCTTCTAGATCTAGTAGAGGACTATTCGGGGCCATAGCAGGG
>A_/_H9N0|KP766922|A/chicken/Jiangsu/J3503/2014
ACTCGCAGTTGGTCTGAGGAATGTGCCTTCTAGATCTAGTAGAGGACTATTCGGGGCCATAGCAGGG
>A_/_H9N0|KP766918|A/chicken/Jiangsu/J3496/2014
ACTTGCAATTGGTCTGAGGAATGTCCCTTCTAGATCTAGTAGAGGGCTATTCGGGGCCATAGCAGGA
>A_/_H9N0|KP766917|A/chicken/Jiangsu/J3493/2014
ACTTGCAGTTGGTCTGAGGAATGTGCCTTCTAGATCTAGTAGAGGACTATTCGGGGCCATAGCAGGG
>A_/_H9N0|KP766916|A/chicken/Jiangsu/J3486/2014
ACTTGCAGTTGGTCTGAGGAATGTGCCTTCTAGATCTAGTAGAGGACTATTCGGGGCCATAGCAGGG
>A_/_H9N0|KP766915|A/chicken/Jiangsu/J3420/2014
ACTTGCAATTGGTCTGAGGAATGTGCCTTCTAGATCTAGTAGAGGACTATTCGGGGCCATAGCAGGA
>A_/_H9N0|KP766914|A/chicken/Jiangsu/J3419/2014
ACTTGCAGTTGGTCTGAGGAATGTGCCTTCTAGATCTAGTAGAGGACTATTCGGGGCCATAGCAGGG
>A_/_H9N0|KP766913|A/chicken/Jiangsu/J3418/2014
ACTTGCAGTTGGTCTGAGGAATGTGCCTTCTAGATCTAGTAGAGGACTATTCGGGGCCATAGCAGGG
>A_/_H9N0|KP766911|A/chicken/Jiangsu/J3416/2014
ACTTGCAGTTGGTCTGAGGAATGTGCCTTCTAGATCTAGTAGAGGGCTATTCGGGGCCATAGCAGGG
>A_/_H9N0|KP766910|A/chicken/Jiangsu/J3415/2014
ACTTGCAGTTGGTCTGAGGAATGTGCCTTCTAGATCTAGTAGAGGACTATTCGGGGCCATAGCAGGG
>A_/_H9N0|KP766909|A/chicken/Jiangsu/J3413/2014
ACTTGCAATTGGTCTGAGGAATGTGCCTTCTAGATCTAGTAGAGGACTATTCGGGGCCATAGCAGGA
>A_/_H9N0|KP766908|A/chicken/Jiangsu/J3412/2014
ACTTGCAGTTGGTCTGAGGAATGTGCCTTCTAGATCTAGTAGAGGACTATTCGGGGCCATAGCAGGG
>A_/_H9N0|KP766907|A/chicken/Jiangsu/J3411/2014
ACTTGCAGTTGGTCTGAGGAATGTGCCTTCTAGATCTAGTAGAGGACTATTCGGGGCCATAGCAGGG
>A_/_H9N0|KP766906|A/chicken/Jiangsu/J3410/2014
ACTTGCAGTTGGTCTGAGGAATGTGCCTTCTAGATCTAGTAGAGGACTATTCGGGGCCATAGCAGGA
>A_/_H9N0|KP766905|A/chicken/Jiangsu/J3408/2014
ACTTGCAGTTGGTCTGAGGAATGTGCCTTCTAGATCTAGTAGAGGACTATTCGGGGCCATAGCAGGG
>A_/_H9N0|KP766904|A/chicken/Jiangsu/J3407/2014
ACTTGCAATTGGTCTGAGGAATGTGCCTTCTAGATCTAGTAGAGGACTATTCGGGGCCATAGCAGGG
>A_/_H9N0|KP766902|A/chicken/Jiangsu/J3405/2014
ACTTGCAGTTGGTCTGAGGAATGTGCCTTCTAGATCTAGTAGAGGACTATTCGGGGCCATAGCAGGG
>A_/_H9N0|KP766999|A/chicken/Jiangsu/J3837/2014
ACTTGCAGTTGGTCTGAGGAATGTGCCTTCTAGATCTAGTAGAGGACTATTCGGGGCCATAGCAGGG
>A_/_H9N0|KP766998|A/chicken/Jiangsu/J3836/2014
ACTTGCAGTTGGTCTGAGGAATGTGCCTTCTAGATCTAGTAGAGGACTATTCGGGGCCATAGCAGGG
>A_/_H9N0|KP766997|A/chicken/Jiangsu/J3834/2014
ACTTGCAGTTGGTCTGAGGAATGTGCCTTCTAGATCTAGTAGAGGACTATTCGGGGCCATAGCAGGG
>A_/_H9N0|KP766995|A/chicken/Jiangsu/J3831/2014
ACTTGCAGTTGGTCTGAGGAATGTGCCTTCTAGATCTAGTAGAGGACTATTCGGGGCCATAGCAGGG
>A_/_H9N0|KP766994|A/chicken/Jiangsu/J3830/2014
ACTTGCAGTTGGTCTGAGGAATGTGCCTTCTAGATCTAGTAGAGGGCTATTCGGGGCCATTGCAGGG
>A_/_H9N0|KP766993|A/chicken/Jiangsu/J3829/2014
ACTTGCAGTTGGTCTGAGGAATGTGCCTTCTAGATCTAGTAGAGGGCTATTCGGGGCCATTGCAGGG
>A_/_H9N0|KP766992|A/chicken/Jiangsu/J3827/2014
ACTTGCAGTTGGTCTGAGGAATGTGCCTTCTAGATCTAGTAGAGGACTATTCGGGGCCATAGCAGGG
>A_/_H9N0|KP766991|A/chicken/Jiangsu/J3825/2014
ACTTGCAGTTGGTCTAAGGAATGTGCCTTCTAGATCTAGTAGAGGGCTATTCGGGGCCATTGCAGGG
>A_/_H9N0|KP766990|A/chicken/Jiangsu/J3824/2014
ACTTGCAGTTGGTCTGAGGAATGTGCCTTCTAGATCTAGTAGAGGGCTATTCGGGGCCATTGCAGGG
>A_/_H9N0|KP766988|A/chicken/Jiangsu/J3822/2014
ACTTGCAGTTGGTCTAAGGAATGTGCCTTCTAGATCTAGTAGAGGGCTATTCGGGGCCATTGCAGGG
>A_/_H9N0|KP766987|A/chicken/Jiangsu/J3821/2014
ACTTGCAGTTGGTCTGAGGAATGTGCCTTCTAGATCTAGTAGAGGACTATTCGGGGCCATAGCAGGG
>A_/_H9N0|KP766986|A/chicken/Jiangsu/J3820/2014
ACTTGCAGTTGGTCTGAGGAATGTGCCTTCTAGATCTAGTAGAGGACTATTCGGGGCCATAGCAGGG
>A_/_H9N0|KP766979|A/chicken/Jiangsu/J3727/2014
ACTTGCAGTTGGTCTAAGGAATGTGCCTTCTAGATCTAGTAGAGGGCTATTCGGGGCCATAGCAGGG
>A_/_H9N0|KP766977|A/chicken/Jiangsu/J3599/2014
ACTTGCAGTTGGTCTGAGGAATGTGCCTTCTAGATCTAGTAGAGGACTATTCGGGGCCATAGCTGGG
>A_/_H9N0|KP766974|A/chicken/Jiangsu/J3596/2014
ACTTGCAGTTGGTCTAAGGAATGTGCCTTCTAGATCTAGTAGAGGGCTATTCGGGGCCATTGCAGGG
>A_/_H9N0|KP766970|A/chicken/Jiangsu/J3592/2014
ACTTGCAGTTGGTCTAAGGAATGTGCCTTCTAGATCTAGTAGAGGGCTATTCGGGGCCATTGCAGGG
>A_/_H9N0|KP766968|A/chicken/Jiangsu/J3590/2014
ACTTGCAGTTGGTCTGAGGAATGTGCCTTCTAGATCTAGTAGAGGGCTATTCGGGGCCATTGCAGGG
>A_/_H9N0|KP766966|A/chicken/Jiangsu/J3588/2014
ACTTGCAGTTGGTCTGAGGAATGTGCCTTCTAGATCTAGTAGAGGACTATTTGGGGCCATAGCAGGG
>A_/_H9N0|KP766965|A/chicken/Jiangsu/J3587/2014
ACTTGCAGTTGGTCTGAGGAATGTGCCTTCTAGATCTAGTAGAGGACTATTTGGGGCCATAGCAGGG
>A_/_H9N0|KP766963|A/chicken/Jiangsu/J3584/2014
ACTTGCAGTTGGTCTGAGGAATGTGCCTTCTAGATCTGGTAGAGGACTATTTGGGGCCATAGCAGGG
>A_/_H9N0|KP766961|A/chicken/Jiangsu/J3582/2014
ACTTGCAGTTGGTCTGAGGAATGTGCCTTCTAGATCTAGTAGAGGACTATTCGGGGCCATAGCAGGG
>A_/_H9N0|KP766959|A/chicken/Jiangsu/J3580/2014
ACTTGCAATTGGTCTGAGGAATGTGCCTTCTAGATCTAGTAGAGGACTATTCGGGGCCATAGCAGGG
>A_/_H9N0|KP766958|A/chicken/Jiangsu/J3579/2014
ACTTGCAGTTGGTCTGAGGAATGTGCCTTCTAGATCTAGTAGAGGACTATTCGGGGCCATAGCAGGG
>A_/_H9N0|KP766957|A/chicken/Jiangsu/J3578/2014
ACTTGCAGTTGGTCTGAGGAATGTGCCTTCTAGATCTAGTAGAGGACTATTCGGGGCCATAGCAGGG
>A_/_H9N0|KP766956|A/chicken/Jiangsu/J3577/2014
ACTTGCAGTTGGTCTGAGGAATGTGCCTTCTAGATCTAGTAGAGGACTATTCGGGGCCATAGCAGGA
>A_/_H9N0|KP766954|A/chicken/Jiangsu/J3574/2014
ACTTGCAGTTGGTCTGAGGAATGTGCCTTCTAGATCTAGTAGAGGACTATTCGGGGCCATAGCAGGG
>A_/_H9N0|KP766953|A/chicken/Jiangsu/J3573/2014
ACTTGCAGTTGGTCTGAGGAATGTGCCTTCTAGATCTAGTAGAGGACTATTCGGGGCCATAGCAGGG
>A_/_H9N0|KP767049|A/chicken/Shanghai/S3083/2014
ACTTGCAGTTGGTCTGAGGAATGTGCCTTCTAGATCTAGTAGAGGACTATTCGGGGCCATAGCAGGG
>A_/_H9N0|KP767048|A/chicken/Shanghai/S3081/2014
ACTTGCAGTTGGTCTGAGGAATGTGCCTTCTAGATCTAGTAGAGGACTATTCGGGGCCATAGCAGGG
>A_/_H9N0|KP767047|A/chicken/Shanghai/S3080/2014
ACTTGCAGTTGGTCTAAGGAATGTGCCTTCTAGATCTAGTAGAGGGCTATTCGGGGCCATTGCAGGG
>A_/_H9N0|KP767046|A/chicken/Shanghai/S3079/2014
ACTTGCAGTTGGTCTAAGGAATGTGCCTTCTAGATCTAGTAGAGGGCTATTCGGGGCCATAGCAGGG
>A_/_H9N0|KP767045|A/chicken/Shanghai/S3077/2014
ACTTGCAGTTGGTCTGAGGAATGTGCCTTCTAGATCTAGTAGAGGACTATTCGGGGCCATAGCAGGG
>A_/_H9N0|KP767044|A/chicken/Shanghai/S3076/2014
ACTTGCAGTTGGTCTGAGGAATGTGCCTTCTAGATCTAGTAGAGGACTATTCGGGGCCATAGCAGGA
>A_/_H9N0|KP767043|A/chicken/Shanghai/S3074/2014
ACTTGCAGTTGGTCTGAGGAATGTGCCTTCTAGATCTAGTAGAGGACTATTCGGGGCCATAGCAGGG
>A_/_H9N0|KP767041|A/chicken/Shanghai/S3070/2014
ACTTGCAGTTGGTCTGAGGAATGTGCCTTCTAGATCTAGTAGAGGACTATTCGGGGCCATAGCAGGG
>A_/_H9N0|KP767040|A/chicken/Shanghai/S3068/2014
ACTTGCAGTTGGTCTGAGGAATGTGCCTTCTAGATCTAGTAGAGGACTATTCGGGGCCATAGCAGGG
>A_/_H9N0|KP767036|A/chicken/Shanghai/S3056/2014
ACTTGCAGTTGGTCTGAGGAATGTGCCTTCTAGATCTAGTAGAGGACTATTCGGGGCCATAGCAGGG
>A_/_H9N0|KP767032|A/chicken/Shanghai/S3050/2014
ACTTGCAGTTGGTCTGAGGAATGTGCCTTCTAGATCTAGTAGAGGACTATTCGGGGCCATAGCAGGG
>A_/_H9N0|KP767031|A/chicken/Shanghai/S3049/2014
ACTTGCAGTTGGTCTGAGGAATGTGCCTTCTAGATCTAGTAGAGGACTATTCGGGGCCATAGCAGGG
>A_/_H9N0|KP767028|A/chicken/Shanghai/S3044/2014
ACTTGCAGTTGGTCTGAGGAATGTGCCTTCTAGATCTAGTAGAGGACTATTCGGGGCCATAGCAGGG
>A_/_H9N0|KP767027|A/chicken/Shanghai/S3043/2014
ACTTGCAGTTGGTCTGAGGAATGTGCCTTCTAGATCTAGTAGAGGACTATTCGGGGCCATAGCAGGG
>A_/_H9N0|KP767025|A/chicken/Shanghai/S3041/2014
ACTTGCAGTTGGTCTGAGGAATGTGCCTTCTAGATCTAGTAGAGGACTATTCGGGGCCATAGCAGGG
>A_/_H9N0|KP767024|A/chicken/Shanghai/S3040/2014
ACTTGCAGTTGGTCTGAGGAATGTGCCCTCTAGATCTAGTAGAGGACTATTCGGGGCCATAGCAGGA
>A_/_H9N0|KP767015|A/chicken/Jiangsu/J3895/2014
ACTTGCAGTTGGTCTGAGGAATGTGCCTTCTAGATCTAGTAGAGGACTATTCGGGGCCATAGCAGGG
>A_/_H9N0|KP767014|A/chicken/Jiangsu/J3894/2014
ACTTGCAGTTGGTCTGAGGAATGTGCCTTCTAGATCTAGTAGAGGACTATTCGGGGCCATAGCAGGG
>A_/_H9N0|KP767013|A/chicken/Jiangsu/J3892/2014
ACTTGCAGTTGGTCTGAGGAATGTGCCTTCTAGATCTAGTAGAGGACTATTCGGGGCCATAGCAGGG
>A_/_H9N0|KP767012|A/chicken/Jiangsu/J3869/2014
ACTTGCAGTTGGTCTGAGGAATGTGCCTTCTAGATCTAGTAGAGGACTATTCGGGGCCATAGCAGGG
>A_/_H9N0|KP767011|A/chicken/Jiangsu/J3868/2014
ACTTGCAGTTGGTCTGAGGAATGTGCCTTCTAGATCTAGTAGAGGACTATTCGGGGCCATAGCAGGG
>A_/_H9N0|KP767010|A/chicken/Jiangsu/J3861/2014
ACTTGCAGTTGGTCTGAGGAATGTGCCTTCTAGATCTAGTAGAGGACTATTCGGGGCCATAGCAGGG
>A_/_H9N0|KP767008|A/chicken/Jiangsu/J3848/2014
ACTTGCAGTTGGTCTGAGGAATGTGCCTTCTAGATCTAGTAGAGGACTATTCGGGGCCATAGCAGGG
>A_/_H9N0|KP767007|A/chicken/Jiangsu/J3847/2014
ACTTGCAGTTGGTCTGAGGAATGTGCCTTCTAGATCTAGTAGAGGACTATTCGGGGCCATAGCAGGG
>A_/_H9N0|KP767006|A/chicken/Jiangsu/J3844/2014
ACTTGCAGTTGGTCTGAGGAATGTGCCTTCTAGATCTAGTAGAGGACTATTCGGGGCCATAGCAGGG
>A_/_H9N0|KP767076|A/chicken/Shanghai/S3199/2014
ACTTGCAGTTGGTCTGAGGAATGTGCCTTCTAGATCTAGTAGAGGGCTATTCGGGGCCATTGCAGGG
>A_/_H9N0|KP767075|A/chicken/Shanghai/S3198/2014
ACTTGCAGTTGGTCTGAGGAATGTGCCTTCTAGATCTAGTAGAGGGCTATTCGGGGCCATTGCAGGG
>A_/_H9N0|KP767073|A/chicken/Shanghai/S3196/2014
ACTTGCAGTTGGTCTGAGGAATGTGCCTTCTAGATCTATTAGAGGGCTATTCGGGGCCATAGCAGGG
>A_/_H9N0|KP767072|A/chicken/Shanghai/S3195/2014
ACTTGCAGTTGGTCTGAGGAATGTGCCTTCTAGATCTAGTAGAGGGCTATTCGGGGCCATTGCAGGG
>A_/_H9N0|KP767071|A/chicken/Shanghai/S3193/2014
ACTTGCAGTTGGTCTGAGGAATGTGCCTTCTAGATCTAGTAGAGGGCTATTCGGGGCCATTGCAGGG
>A_/_H9N0|KP767070|A/chicken/Shanghai/S3191/2014
ACTTGCAGTTGGTCTGAGGAATGTGCCTTCTAGATCTAGTAGAGGGCTATTCGGGGCCATTGCAGGG
>A_/_H9N0|KP767069|A/chicken/Shanghai/S3190/2014
ACTTGCAGTTGGTCTGAGGAATGTGCCTTCTAGATCTAGTAGAGGGCTATTCGGGGCCATTGCAGGG
>A_/_H9N0|KP767068|A/chicken/Shanghai/S3188/2014
ACTTGCAGTTGGTCTGAGGAATGTGCCTTCTAGATCTAGTAGAGGGCTATTCGGGGCCATTGCAGGG
>A_/_H9N0|KP767067|A/chicken/Shanghai/S3183/2014
ACTTGCAGTTGGTCTGAGGAATGTGCCTTCTAGATCTAGTAGAGGGCTATTCGGGGCCATTGCAGGG
>A_/_H9N0|KP767065|A/chicken/Shanghai/S3162/2014
ACTTGCAGTTGGTCTGAGGAATGTGCCTTCTAGATCTAGTAGAGGACTATTCGGGGCCATAGCAGGG
>A_/_H9N0|KP767064|A/chicken/Shanghai/S3157/2014
ACTTGCAGTTGGTCTGAGGAATGTGCCTTCTAGATCTAGTAGAGGGCTATTCGGGGCCATAGCAGGG
>A_/_H9N0|KP767063|A/chicken/Shanghai/S3156/2014
ACTTGCAGTTGGTCTGAAGAGTGTGCCTTCTAGATCTAGTAGAGGGCTATTCGGGGCCATTGCAGGG
>A_/_H9N0|KP767062|A/chicken/Shanghai/S3154/2014
ACTTGCAGTTGGTCTGAGGAATGTGCCTTCTAGATCTAGTAGAGGGCTATTCGGGGCCATTGCAGGG
>A_/_H9N0|KP767060|A/chicken/Shanghai/S3147/2014
ACTTGCAGTTGGTCTGAGGAATGTGCCTTCTAGATCTAGTAGAGGGCTATTCGGGGCCATTGCAGGG
>A_/_H9N0|KP767059|A/chicken/Shanghai/S3145/2014
ACTTGCAGTTGGTCTGAGGAATGTGCCTTCTAGATCTAGTAGAGGGCTATTCGGGGCCATTGCAGGG
>A_/_H9N0|KP767058|A/chicken/Shanghai/S3144/2014
ACTTGCAGTTGGTCTGAGGAATGTGCCTTCTAGATCTAGTAGAGGACTATTCGGGGCCATAGCAGGG
>A_/_H9N0|KP767057|A/chicken/Shanghai/S3137/2014
ACTTGCAGTTGGTCTGAGGAATGTGCCTTCTAGATCTAGTAGAGGACTATTCGGGGCCATAGCAGGG
>A_/_H9N0|KP767053|A/chicken/Shanghai/S3125/2014
ACTTGCAGTTGGTCTGAGGAATGTGCCTTCTAGATCTAGTAGAGGGCTATTCGGGGCCATTGCAGGG
>A_/_H9N0|KP767052|A/chicken/Shanghai/S3121/2014
ACTTGCAGTTGGTCTGAGGAATGTGCCTTCTAGATCTAGTAGAGGACTATTCGGGGCCATAGCAGGG
>A_/_H9N0|KP767051|A/chicken/Shanghai/S3117/2014
ACTTGCAGTTGGTCTGAGGAATGTGCCTTCTAGATCTAGTAGAGGACTATTCGGGGCCATAGCAGGG
>A_/_H9N0|KP767050|A/chicken/Shanghai/S3109/2014
ACTTGCAGTTGGTCTGAGGAATGTGCCTTCTAGATCTAGTAGAGGACTATTCGGGGCCATAGCAGGG
>A_/_H9N0|KP767149|A/chicken/Shanghai/S3298/2014
ACTTGCAGTTGGTCTGAGGAATGTGCCTTCTAGATCTAGTAGAGGACTATTCGGGGCCATAGCAGGG
>A_/_H9N0|KP767148|A/chicken/Shanghai/S3297/2014
ACTTGCAGTTGGTCTGAGGAATGTGCCTTCTAGATCTAGTAGAGGGCTATTCGGGGCCATTGCAGGG
>A_/_H9N0|KP767147|A/chicken/Shanghai/S3296/2014
ACTTGCAGTTGGTCTGAGGAATGTGCCTTCTAGATCTAGTAGAGGACTATTCGGGGCCATAGCAGGG
>A_/_H9N0|KP767146|A/chicken/Shanghai/S3295/2014
ACTTGCAGTTGGTCTGAGGAATGTGCCTTCTAGATCTAGTAGAGGACTATTCGGGGCCATAGCAGGG
>A_/_H9N0|KP767145|A/chicken/Shanghai/S3294/2014
ACTTGCAGTTGGTCTGAGGAATGTGCCTTCTAGATCTAGTAGAGGACTATTCGGGGCCATAGCAGGG
>A_/_H9N0|KP767144|A/chicken/Shanghai/S3293/2014
ACTTGCAGTTGGTCTGAGGAATGTGCCTTCTAGATCTAGTAGAGGACTATTCGGGGCCATAGCAGGG
>A_/_H9N0|KP767143|A/chicken/Shanghai/S3292/2014
ACTTGCAGTTGGTCTGAGGAATGTGCCTTCTAGATCTAGTAGAGGACTATTCGGGGCCATAGCAGGG
>A_/_H9N0|KP767142|A/chicken/Shanghai/S3291/2014
ACTTGCAGTTGGTCTGAGGAATGTGCCTTCTAGATCTAGTAGAGGACTATTCGGGGCCATAGCAGGG
>A_/_H9N0|KP767141|A/chicken/Shanghai/S3290/2014
ACTTGCAGTTGGTCTGAGGAATGTGCCTTCTAGATCTAGTAGAGGACTATTCGGGGCCATAGCAGGG
>A_/_H9N0|KP767140|A/chicken/Shanghai/S3286/2014
ACTTGCAGTTGGTCTGAGGAATGTGCCTTCTAGATCTAGTAGAGGACTATTCGGGGCCATAGCAGGG
>A_/_H9N0|KP767138|A/chicken/Shanghai/S3282/2014
ACTTGCAGTTGGTCTGAGGAATGTGCCTTCTAGATCTAGTAGAGGACTATTCGGGGCCATAGCAGGG
>A_/_H9N0|KP767137|A/chicken/Shanghai/S3281/2014
ACTTGCAGTTGGTCTGAGGAATGTGCCTTCTAGATCTAGTAGAGGGCTATTCGGGGCCATTGCAGGG
>A_/_H9N0|KP767135|A/chicken/Shanghai/S3278/2014
ACTTGCAGTTGGTCTGAGGAATGTGCCTTCTAGATCTAGTAGAGGGCTATTCGGGGCCATTGCAGGG
>A_/_H9N0|KP767134|A/chicken/Shanghai/S3277/2014
ACTTGCAGTTGGTCTGAGGAATGTGCCTTCTAGATCTAGTAGAGGGCTATTCGGGGCCATTGCAGGG
>A_/_H9N0|KP767132|A/chicken/Shanghai/S3275/2014
ACTTGCAGTTGGTCTGAGGAATGTGCCTTCTAGATCTAGTAGAGGACTATTCGGGGCCATAGCAGGG
>A_/_H9N0|KP767131|A/chicken/Shanghai/S3274/2014
ACTTGCAGTTGGTCTGAGGAATGTGCCTTCTAGATCTAGTAGAGGACTATTCGGGGCCATAGCAGGG
>A_/_H9N0|KP767127|A/chicken/Shanghai/S3267/2014
ACTTGCAGTTGGTCTGAGGAATGTGCCTTCTAGATCTAGTAGAGGACTATTCGGGGCCATAGCAGGG
>A_/_H9N0|KP767123|A/chicken/Shanghai/S3261/2014
ACTTGCAGTTGGTCTGAGGAATGTGCCTTCTAGATCTAGTAGAGGACTATTCGGGGCCATAGCAGGG
>A_/_H9N0|KP767199|A/chicken/Shanghai/S3403/2014
ACTTGCAGTTGGTCTGAGGAATGTGCCTTCTAGATCTAGTAGAGGACTATTCGGGGCCATAGCAGGA
>A_/_H9N0|KP767198|A/chicken/Shanghai/S3398/2014
ACTTGCAGTTGGTCTGAGGAATGTGCCTTCTAGATCTAGTAGAGGACTATTCGGGGCCATAGCAGGA
>A_/_H9N0|KP767197|A/chicken/Shanghai/S3397/2014
ACTTGCAGTTGGTCTGAGGAATGTGCCTTCTAGATCTAGTAGAGGACTATTCGGGGCCATAGCAGGA
>A_/_H9N0|KP767187|A/chicken/Shanghai/S3381/2014
ACTTGCAGTTGGTCTGAGGAATGTGCCTTCTAGATCTAGTAGAGGACTATTCGGGGCCATAGCAGGG
>A_/_H9N0|KP767186|A/chicken/Shanghai/S3380/2014
ACTTGCAGTTGGTCTGAGGAATGTGCCTTCTAGATCTAGTAGAGGGCTATTCGGGGCCATTGCAGGG
>A_/_H9N0|KP767184|A/chicken/Shanghai/S3376/2014
ACTTGCAATTGGTCTGAGGAATGTGCCTTCTAGATCTAGTAGAGGACTATTCGGGGCCATAGCAGGG
>A_/_H9N0|KP767180|A/chicken/Shanghai/S3369/2014
ACTTGCAGTTGGTCTGAGGAATGTGCCTTCTAGATCTAGTAGAGGGCTATTCGGGGCCATTGCAGGG
>A_/_H9N0|KP767179|A/chicken/Shanghai/S3368/2014
ACTTGCAGTTGGTCTGAGGAATGTGCCTTCTAGATCTAGTAGAGGGCTATTCGGGGCCATTGCAGGG
>A_/_H9N0|KP767178|A/chicken/Shanghai/S3367/2014
ACTTGCAGTTGGTCTGAGGAATGTGCCTTCTAGATCTAGTAGAGGGCTATTCGGGGCCATTGCAGGG
>A_/_H9N0|KP767176|A/chicken/Shanghai/S3364/2014
ACTTGCAGTTGGTCTGAGGAATGTGCCTTCTAGATCTAGTAGAGGACTATTCGGGGCCATAGCAGGA
>A_/_H9N0|KP767174|A/chicken/Shanghai/S3361/2014
ACTTGCAGTTGGTCTGAGGAAGGTGCCTTGTAGATCTAGTAGAGGACTATTCGGGGCCATAGCAGGA
>A_/_H9N0|KP767173|A/chicken/Shanghai/S3350/2014
ACTTGCAGTTGGTCTGAGGAATGTGCCTTCTAGATCTAGTAGAGGGCTATTCGGGGCCATAGCAGGG
>A_/_H9N0|KP767171|A/chicken/Shanghai/S3346/2014
ACTTGCAGTTGGTCTGAGGAATGTGCCTTCTAGATCTAGTAGAGGACTATTCGGGGCCATAGCAGGA
>A_/_H9N0|KP767170|A/chicken/Shanghai/S3344/2014
ACTTGCAGTTGGTCTGAGGAATGTGCCTTCTAGATCTAGTAGAGGACTATTCGGGGCCATAGCAGGA
>A_/_H9N0|KP767169|A/chicken/Shanghai/S3338/2014
ACTTGCAGTTGGTCTGAGGAATGTGCCTTCTAGATCTAGTAGAGGACTATTCGGGGCCATAGCAGGA
>A_/_H9N0|KP767162|A/chicken/Shanghai/S3320/2014
ACTTGCAGTTGGTCTGAGGAATGTGCCTTCTAGATCTAGTAGAGGACTATTCGGGGCCATAGCAGGG
>A_/_H9N0|KP767161|A/chicken/Shanghai/S3319/2014
ACTTGCAGTTGGTCTGAGGAATGTGCCTTCTAGATCTAGTAGAGGGCTATTCGGGGCCATTGCAGGG
>A_/_H9N0|KP767246|A/chicken/Shanghai/S3650/2014
ACTTGCAATTGGTCTGAGGAATGTGCCTTCTAGATCTAGTAGAGGACTATTCGGGGCCATAGCAGGG
>A_/_H9N0|KP767245|A/chicken/Shanghai/S3648/2014
ACTTGCAGTTGGTCTGAGGAATGTGCCTTCTAGATCTAGTAGAGGACTATTCGGGGCCATAGCAGGG
>A_/_H9N0|KP767244|A/chicken/Shanghai/S3647/2014
ACTTGCAGTTGGCCTGAGGAATGTGCCTTCTAGATCTAGTAGAGGACTATTCGGGGCCATAGCAGGG
>A_/_H9N0|KP767243|A/chicken/Shanghai/S3644/2014
ACTTGCAGTTGGTCTGAGGAATGTGCCTTCTAGATCTAGTAGAGGGCTATTCGGGGCCATTGCAGGG
>A_/_H9N0|KP767242|A/chicken/Shanghai/S3637/2014
ACTTGCAGTTGGTCTGAGGAATGTGCCTTCTAGATCTAGTAGAGGACTATTCGGGGCCATAGCAGGA
>A_/_H9N0|KP767241|A/chicken/Shanghai/S3633/2014
ACTTGCAGTTGGTCTGAGGAATGTGCCTTCTAGATCTAGTAGAGGGCTATTCGGGGCCATTGCAGGG
>A_/_H9N0|KP767240|A/chicken/Shanghai/S3621/2014
ACTTGCAGTTGGTCTGAGGAATGTGCCTTCTAGATCTAGTAGAGGGCTATTCGGGGCCATAGCAGGG
>A_/_H9N0|KP767239|A/chicken/Shanghai/S3620/2014
ACTTGCAGTTGGTCTGAGGAATGTGCCTTCTAGATCTAGTAGAGGGCTATTCGGAGCCATTGCAGGG
>A_/_H9N0|KP767238|A/chicken/Shanghai/S3612/2014
ACTTGCAATTGGTCTGAGGAATGTGCCTTCTAGATCTAGTAGAGGACTATTCGGGGCCATAGCAGGA
>A_/_H9N0|KP767237|A/chicken/Shanghai/S3608/2014
ACTTGCAGTTGGTCTGAGGAATGTGCCTTCTAGATCTAGTAGAGGGCTATTCGGGGCCATTGCAGGG
>A_/_H9N0|KP767236|A/chicken/Shanghai/S3607/2014
ACTTGCAGTTGGTCTGAGGAATGTGCCTTCTAGATCTAGTAGAGGGCTATTCGGGGCCATTGCAGGG
>A_/_H9N0|KP767235|A/chicken/Shanghai/S3605/2014
ACTTGCAGTTGGTCTGAGGAATGTGCCTTCTAGATCTAGTAGAGGGCTATTCGGGGCCATTGCAGGG
>A_/_H9N0|KP767233|A/chicken/Shanghai/S3586/2014
ACTTGCAGTTGGTCTGAGGAATGTGCCTTCTAGATCTAGTAGAGGACTATTCGGGGCCATAGCAGGA
>A_/_H9N0|KP767231|A/chicken/Shanghai/S3580/2014
ACTTGCAGTTGGTCTGAGGAATGTGCCTTCTAGATCTAGTAGAGGACTATTCGGGGCCATAGCAGGA
>A_/_H9N0|KP767230|A/chicken/Shanghai/S3570/2014
ACTTGCAGTTGGTCTGAGGAATGTGCCTTCTAGATCTAGTAGAGGACTATTCGGGGCCATAGCAGGA
>A_/_H9N0|KP767215|A/chicken/Shanghai/S3434/2014
ACTTGCAGTTGGTCTGAGGAATGTGCCTTCTAGATCTAGTAGAGGACTATTCGGGGCCATAGCAGGG
>A_/_H9N0|KP767214|A/chicken/Shanghai/S3432/2014
ACTTGCAGTTGGTCTGAGGAATGTGCCTTCTAGATCTAGTAGAGGACTATTCGGGGCCATAGCAGGA
>A_/_H9N0|KP767213|A/chicken/Shanghai/S3430/2014
ACTTGCAGTTGGTCTGAGGAATGTGCCTTCTAGATCTAGTAGAGGGCTATTCGGGGCCATTGCAGGG
>A_/_H9N0|KP767211|A/chicken/Shanghai/S3424/2014
ACTTGCAGTTGGTCTGAGGAATGTGCCTTCTAGATCTAGTAGAGGGCTATTCGGGGCCATTGCAGGG
>A_/_H9N0|KP767209|A/chicken/Shanghai/S3420/2014
ACTTGCAGTTGGTCTGAGGAATGTGCCTTCTAGATCTAGTAGAGGACTATTCGGGGCCATAGCAGGA
>A_/_H9N0|KP767206|A/chicken/Shanghai/S3415/2014
ACTTGCAGTTGGTCTGAGGAATGTGCCTTCTAGATCTAGTAGAGGACTATTCGGGGCCATAGCAGGG
>A_/_H9N0|KP767205|A/chicken/Shanghai/S3413/2014
ACTTGCAGTTGGTATGAAGAATGTGCCTTCTAGATCTAGTAGAGGACTATTCGGGGCCATAGCAGGG
>A_/_H9N0|KP767204|A/chicken/Shanghai/S3411/2014
ACTTGCAGTTGGTCTGAGGAATGTGCCTTCTAGATCTAGTAGAGGACTATTCGGGGCCATAGCAGGG
>A_/_H9N0|KP767203|A/chicken/Shanghai/S3410/2014
ACTTGCAGTTGGTCTGAGGAATGTGCCTTCTAGATCTAGTAGAGGACTATTCGGGGCCATAGCAGGG
>A_/_H9N0|KP767202|A/chicken/Shanghai/S3409/2014
ACTTGCAGTTGGTCTGAGGAATGTGCCTTCTAGATCTAGTAGAGGACTATTCGGGGCCATAGCAGGG
>A_/_H9N0|KP767201|A/chicken/Shanghai/S3408/2014
ACTTGCAGTTGGTCTGAGGAATGTGCCTTCTAGATCTAGTAGAGGACTATTCGGGGCCATAGCAGGG
>A_/_H9N0|KP767200|A/chicken/Shanghai/S3404/2014
ACTTGCAGTTGGTCTGAGGAATGTGCCTTCTAGATCTAGTAGAGGACTATTCGGGGCCATAGCAGGA
>A_/_H9N0|KP767296|A/chicken/Shanghai/S3714/2014
ACTTGCAGTTGGTCTGAGGAATGTGCCTTCTAGATCTAGTAGAGGACTATTCGGGGCCATAGCAGGG
>A_/_H9N0|KP767295|A/chicken/Shanghai/S3712/2014
ACTTGCAGTTGGTCTGAGGAATGTGCCTTCTAGATCTAGTAGAGGACTATTCGGGGCCATAGCAGGG
>A_/_H9N0|KP767294|A/chicken/Shanghai/S3710/2014
ACTTGCAGTTGGTCTGAGGAATGTGCCTTCTAGATCTAGTAGAGGACTATTCGGGGCCATAGCAGGG
>A_/_H9N0|KP767293|A/chicken/Shanghai/S3709/2014
ACTTGCAGTTGGTCTGAGGAATGTGCCTTCTAGATCTAGTAGAGGACTATTCGGGGCCATAGCAGGG
>A_/_H9N0|KP767292|A/chicken/Shanghai/S3708/2014
ACTTGCAGTTGGTCTGAGGAATGTGCCTTCTAGATCTAGTAGAGGACTATTCGGGGCCATAGCAGGG
>A_/_H9N0|KP767291|A/chicken/Shanghai/S3707/2014
ACTTGCAGTTGGTCTGAGGAATGTGCCTTCTAGATCTAGTAGAGGACTATTCGGGGCCATAGCAGGG
>A_/_H9N0|KP767290|A/chicken/Shanghai/S3706/2014
ACTTGCAGTTGGTCTGAGGAATGTGCCTTCTAGATCTAGTAGAGGACTATTCGGGGCCATAGCAGGG
>A_/_H9N0|KP767287|A/chicken/Shanghai/S3701/2014
ACTTGCAGTTGGTCTGAGGAATGTGCCTTCTAGATCTAGTAGAGGACTATTCGGGGCCATAGCAGGG
>A_/_H9N0|KP767276|A/chicken/Shanghai/S3690/2014
ACTTGCAGTTGGTCTGAGGAATGTGCCTTCTAGATCTAGTAGAGGACTATTCGGGGCCATAGCAGGG
>A_/_H9N0|KP767266|A/chicken/Shanghai/S3680/2014
ACTTGCAGTTGGTCTGAGGAATGTGCCTTCTAGATCTAGTAGAGGACTATTCGGGGCCATAGCAGGG
>A_/_H9N0|KP767265|A/chicken/Shanghai/S3679/2014
ACTTGCAGTTGGTCTGAGGAATGTGCCTTCTAGATCTAGTAGAGGACTATTCGGGGCCATAGCAGGG
>A_/_H9N0|KP767263|A/chicken/Shanghai/S3677/2014
ACTTGCAGTTGGTCTGAGGAATGTGCCTTCTAGATCTAGTAGAGGACTATTCGGGGCCATAGCAGGG
>A_/_H9N0|KP767262|A/chicken/Shanghai/S3676/2014
ACTTGCAGTTGGTCTGAGGAATGTGCCTTCTAGATCTAGTAGAGGGCTATTCGGGGCCATAGCAGGG
>A_/_H9N0|KP767261|A/chicken/Shanghai/S3675/2014
ACTTGCAGTTGGTCTGAGGAATGTGCCTTCTAGATCTAGTAGAGGACTATTCGGGGCCATAGCAGGG
>A_/_H9N0|KP767260|A/chicken/Shanghai/S3674/2014
ACTTGCAGTTGGTCTGAGGAATGTGCCTTCTAGATCTAGTAGAGGACTATTCGGGGCCATAGCAGGG
>A_/_H9N0|KP767259|A/chicken/Shanghai/S3673/2014
ACTTGCAGTTGGTCTGAGGAATGTGCCTTCTAGATCTAGTAGAGGACTATTCGGGGCCATAGCAGGG
>A_/_H9N0|KP767258|A/chicken/Shanghai/S3672/2014
ACTTGCAATTGGTCTGAGGAATGTGCCTTCTAGATCTAGTAGAGGACTATTCGGGGCCATAGCAGGA
>A_/_H9N0|KP767257|A/chicken/Shanghai/S3671/2014
ACTTGCAGTTGGTCTGAGGAATGTGCCTTCTAGATCTAGTAGAGGACTATTCGGGGCCATAGCAGGG
>A_/_H9N0|KP767255|A/chicken/Shanghai/S3668/2014
ACTTGCAGTTGGTCTGAGGAATGTGCCTTCTAGATCTAGTAGAGGACTATTCGGGGCCATAGCAGGA
>A_/_H9N0|KP767254|A/chicken/Shanghai/S3667/2014
ACTTGCAGTTGGTCTGAGGAATGTGCCTTCTAGATCTAGTAGAGGACTATTCGGGGCCATAGCAGGG
>A_/_H9N0|KP767252|A/chicken/Shanghai/S3665/2014
ACTTGCAGTTGGTCTGAGGAATGTGCCTTCTAGATCTAGTAGAGGACTATTCGGGGCCATAGCAGGG
>A_/_H9N0|KP767349|A/duck/Guangdong/G3401/2014
ACTTGCAGTTGGTCTGAGGAATGTGCCTTCTAGATCTAGTAGAGGACTATTCGGGGCCATAGCAGGG
>A_/_H9N0|KP767348|A/duck/Guangdong/G3394/2014
ACTTGCAGTTGGTCTGAGGAATGTGCCTTCTAGATCTAGTAGAGGGCTATTCGGGGCCATAGCAGGG
>A_/_H9N0|KP767311|A/chicken/Shanghai/S3759/2014
ACTTGCAGTTGGTCTGAGGAATGTGCCTTCTAGATCTAGTAGAGGACTATTCGGGGCCATAGCAGGG
>A_/_H9N0|KP767310|A/chicken/Shanghai/S3750/2014
ACTTGCAGTTGGTCTGAGGAATGTGCCTTCTAGATCTAGTAGAGGACTATTCGGGGCCATAGCAGGG
>A_/_H9N0|KP767305|A/chicken/Shanghai/S3728/2014
ACTTGCAGTTGGTCTGAGGAATGTGCCTTCTAGATCTAGTAGAGGACTATTCGGGGCCATAGCAGGG
>A_/_H9N0|KP767303|A/chicken/Shanghai/S3724/2014
ACTTGCAGTTGGTCTGAGGAATGTGCCTTCTAGATCTAGTAGAGGACTATTCGGGGCCATAGCAGGG
>A_/_H9N0|KP767399|A/goose/Jiangsu/J3872/2014
ACTTGCAGTTGGTCTGAGGAATGTGCCTTCTAGATCTAGTAGAGGACTATTCGGGGCCATAGCAGGG
>A_/_H9N0|KP767398|A/goose/Jiangsu/J3215/2014
ACTCGCAGTTGGTCTGAGGAATGTGCCTTCTAGATCTAGTAGAGGACTATTCGGGGCCATAGCAGGG
>A_/_H9N0|KP767397|A/goose/Guangdong/G3183/2014
ACTTGCAGTTGGTCTGAGGAATGTGCCTTCTAGATCTAGTAGAGGACTATTCGGGGCCATAGCAGGG
>A_/_H9N0|KP767396|A/goose/Guangdong/G3052/2014
ACTTGCAGTTGGTCTGAGGAATGTGCCTTCTAGATCTAGTAGAGGACTATTCGGGGCCATAGCAGGG
>A_/_H9N0|KP767393|A/goose/Anhui/A3711/2014
ACTTGCAGTTGGTCTGAGGAATGTGCCTTCTAGATCTAGTAGAGGACTATTCGGGGCCATAGCAGGG
>A_/_H9N0|KP767392|A/goose/Anhui/A3387/2014
ACTTGCAGTTGGTCTAAGGAATGTGCCTTCTAGATCTAGTAGAGGGCTATTCGGGGCCATTGCAGGG
>A_/_H9N0|KP767388|A/duck/Jiangsu/J3857/2014
ACTTGCAGTTGGTCTGAGGAATGTGCCTTCTAGATCTAGTAGAGGACTATTCGGGGCCATAGCAGGG
>A_/_H9N0|KP767387|A/duck/Jiangsu/J3855/2014
ACTTGCAGTTGGTCTGAGGAATGTGCCTTCTAGATCTAGTAGAGGACTATTCGGGGCCATAGCAGGG
>A_/_H9N0|KP767386|A/duck/Jiangsu/J3854/2014
ACTTGCAGTTGGTCTGAGGAATGTGCCTTCTAGATCTAGTAGAGGACTATTCGGGGCCATAGCAGGG
>A_/_H9N0|KP767385|A/duck/Jiangsu/J3853/2014
ACTTGCAGTTGGTCTGAGGAATGTGCCTTCTAGATCTAGTAGAGGACTATTCGGGGCCATAGCAGGG
>A_/_H9N0|KP767384|A/duck/Jiangsu/J3721/2014
ACTTGCAGTTGGTCTGAGGAATGTGCCTTCTAGATCTAGTAGAGGACTATTCGGGGCCATAGCAGGG
>A_/_H9N0|KP767383|A/duck/Jiangsu/J3472/2014
ACTTGCAGTTGGTCTGAGGAATGTGCCTTCTAGATCTAGTAGAGGACTATTCGGGGCCATAGCAGGG
>A_/_H9N0|KP767382|A/duck/Jiangsu/J3470/2014
ACTTGCAGTTGGTCTGAGGAATGTGCCTTCTAGATCTAGTAGAGGACTATTCGGGGCCATAGCAGGG
>A_/_H9N0|KP767381|A/duck/Jiangsu/J3403/2014
ACTTGCAGTTGGTCTGAGGAATGTGCCTTCTAGATCTAGTAGAGGACTATTCGGGGCCATAGCAGGG
>A_/_H9N0|KP767380|A/duck/Jiangsu/J3401/2014
ACTTGCAGTTGGTCTGAGGAATGTGCCTTCTAGATCTAGTAGAGGACTATTCGGGGCCATAGCAGGG
>A_/_H9N0|KP767379|A/duck/Jiangsu/J3396/2014
ACTTGCAGTTGGTCTGAGGAATGTGCCTTCTAGATCTAGTAGAGGACTATTCGGGGCCATAGCAGGG
>A_/_H9N0|KP767377|A/duck/Guangdong/G3621/2014
ACTTGCAGTTGGTCTGAGGAATGTGCCTTCTAGATCTAGTAGAGGACTATTCGGGGCCATAGCAGGG
>A_/_H9N0|KP767376|A/duck/Guangdong/G3615/2014
ACTTGCAGTTGGTCTGAGGAATGTGCCTTCTAGATCTAGTAGAGGACTATTCGGGGCCATAGCAGGG
>A_/_H9N0|KP767375|A/duck/Guangdong/G3613/2014
ACTTGCAGTTGGTCTGAGGAATGTGCCTTCTAGATCTAGTAGAGGACTATTCGGGGCCATAGCAGGG
>A_/_H9N0|KP767372|A/duck/Guangdong/G3602/2014
ACTTGCAGTTGGTCTGAGGAATGTGCCTTCTAGATCTAGTAGAGGACTATTCGGGGCCATAGCAGGG
>A_/_H9N0|KP767371|A/duck/Guangdong/G3601/2014
ACTTGCAGTTGGTCTGAGGAATGTGCCTTCTAGATCTAGTAGAGGACTATTCGGGGCCATAGCAGGG
>A_/_H9N0|KP767370|A/duck/Guangdong/G3595/2014
ACTTGCAGTTGGTCTGAGGAATGTGCCTTCTAGATCTAGTAGAGGACTATTCGGGGCCATAGCAGGG
>A_/_H9N0|KP767369|A/duck/Guangdong/G3594/2014
ACTTGCAGTTGGTCTGAGGAATGTGCCTTCTAGATCTAGTAGAGGACTATTCGGGGCCATAGCAGGT
>A_/_H9N0|KP767368|A/duck/Guangdong/G3593/2014
ACTTGCAGTTGGTCTGAGGAATGTGCCTTCTAGATCTAGTAGAGGACTATTCGGGGCCATAGCAGGG
>A_/_H9N0|KP767366|A/duck/Guangdong/G3591/2014
ACTTGCAGTTGGTCTGAGGAATGTGCCTTCTAGATCTAGTAGAGGACTATTCGGGGCCATAGCAGGG
>A_/_H9N0|KP767365|A/duck/Guangdong/G3584/2014
ACTTGCAGTTGGTCTGAGGAATGTGCCTTCTAGATCTAGTAGAGGACTATTCGGGGCCATAGCAGGG
>A_/_H9N0|KP767362|A/duck/Guangdong/G3581/2014
ACTTGCAGTTGGTCTGAGGAATGTGCCTTCTAGATCTAGTAGAGGACTATTCGGGGCCATAGCAGGG
>A_/_H9N0|KP767361|A/duck/Guangdong/G3575/2014
ACTTGCAGTTGGTCTGAGGAATGTGCCTTCTAGATCTAGTAGAGGACTATTCGGGGCCATAGCAGGG
>A_/_H9N0|KP767359|A/duck/Guangdong/G3527/2014
ACTTGCAGTTGGTCTGAGGAATGTGCCTTCTAGATCTAGTAGAGGACTATTCGGGGCCATAGCAGGG
>A_/_H9N0|KP767358|A/duck/Guangdong/G3526/2014
ACTTGCAGTTGGTCTGAGGAATGTGCCTTCTAGATCTAGTAGAGGACTATTCGGGGCCATAGCAGGG
>A_/_H9N0|KP767357|A/duck/Guangdong/G3513/2014
ACTTGCAGTTGGTCTGAGGAATGTGCCTTCTAGATCTAGTAGAGGACTATTCGGGGCCATAGCAGGG
>A_/_H9N0|KP767356|A/duck/Guangdong/G3512/2014
ACTTGCAGTTGGTCTGAGAAATGTGCCTTCTAGATCTAGTAGAGGACTATTCGGGGCCATAGCAGGT
>A_/_H9N0|KP767355|A/duck/Guangdong/G3444/2014
ACTTGCAGTTGGTCTGAGGAATGTGCCTTCTAGATCTAGTAGAGGACTATTCGGGGCCATAGCAGGT
>A_/_H9N0|KP767352|A/duck/Guangdong/G3404/2014
ACTTGCAGTTGGTCTGAGGAATGTGCCTTCTAGATCTAGTAGAGGACTATTCGGGGCCATAGCAGGG
>A_/_H9N0|KP767351|A/duck/Guangdong/G3403/2014
ACTTGCAGTTGGTCTGAGGAATGTGCCTTCTAGATCTAGTAGAGGACTATTCGGGGCCATAGCAGGG
>A_/_H9N0|KP767350|A/duck/Guangdong/G3402/2014
ACTTGCAGTTGGTCTGAGGAATGTGCCTTCTAGATCTAGTAGAGGACTATTCGGGGCCATAGCAGGG
>A_/_H9N2|KU366360|A/duck/Jiangxi/7554/2007
ACTGGCAGTCGGCTTGAGGAATGTGCCTGCTGCATCAGATAGAGGATTGTTTGGTGCCATAGCTGGA
>A_/_H9N1|CY195817|A/gull/Massachusetts/13JR00943/2013
ATTGGCAGTTGGTCTGAGAAATGTACCTGCTGTATCAGATAGAGGACTATTTGGTGCTATCGCTGGA
>A_/_H9N2|KP186010|A/Chicken/Tianjin/2009
ACTTGCAGTTGGTCTGAGGAATGTGCCTTCTAGATCTAGTAGAGGACTATTCGGGGCCATAGCAGGA
>A_/_H9N2|KP185969|A/duck/Sichuan/183/2013
ACTGGCAGTCGGCTTGAGGAATGTGCCTGCTGCATCAGATAGAGGATTGTTTGGTGCCATAGCTGGA
>A_/_H9N2|KP185968|A/ck/Guizhou/6/2011
ATTGGCAGTCGGTCTGAGGAATGTGCCTGCTAGATCAAGCAGAGGACTATTTGGAGCCATAGCTGGT
>A_/_H9N2|KP185965|A/chicken/Sichuan/267/2012
ACTCGCAGTTGGTCTGAGGAATGTGCCTTCTAGATCTAGTAGAGGACTATTCGGGGCCATAGCAGGA
>A_/_H9N2|KP185964|A/chicken/Shandong/160/2012
ACTTGCAGTTGGTCTGAGGAATGTGCCTTCTAGATCTAGTAGAGGACTATTCGGGGCCATAGCAGGA
>A_/_H9N2|KP185962|A/chicken/Jiangsu/JS86/2013
ACTTGCAGTTGGTCTGAGGAATGTGCCTTCTAGATCTAGTAGGGGACTATTCGGGGCCATAGCAGGA
>A_/_H9N2|KP185961|A/chicken/Jiangsu/JS110/2013
ACTTGCAGTTGGTCTGAGGAATGTGCCTTCTAGATCTAGTAGAGGACTATTCGGGGCCATAGCAGGG
>A_/_H9N2|KP185959|A/chicken/Hubei/79/2011
ACTTGCAGTTGGTCTGAGGAATGTGCCTTCTAGATCTAGTAGAGGACTATTCGGGGCCATAGCAGGA
>A_/_H9N2|KP185957|A/chicken/Henan/52/2011
ACTCGCAGTTGGTCTGAGGAATGTGCCTTCTAGATCTAGTAGAGGACTATTCGGGGCCATAGCAGGA
>A_/_H9N2|KP185953|A/chicken/Guangdong/34/2011
ACTGGCAGTCGGTCTGAGGAATGTGCCTGCTAGATCAAGTAGAGGACTATTTGGAGCCATAGCTGGT
>A_/_H9N2|KP185952|A/chicken/Anhui/w107/2011
ACTTGCAGTTGGTCTGAGGAATGTGCCTTCTAGATCTAGTAGAGGACTATTCGGGGCCATAGCAGGA
>A_/_H9N2|KP185950|A/chicken/Anhui/230/2012
ATTGGCAGTCGGTCTGAGGAATGTGCCTGCTAGATCAAGTAGAGGACTATTTGGAGCCATAGCTGGT
>A_/_H9N2|KT216663|A/chicken/Egypt/D10802E/2015
ACTGGCAATCGGTCTGAGAAATGTGCCTGCCAGGTCAAGTAGAGGGCTATTTGGAGCCATAGCTGGA
>A_/_H9N0|KP186969|A/chicken/Jiangsu/KS56/2012
ACTTGCAGTTGGTCTGAGGAATGTGCCCTCTAGATCTAGTAGAGGACTATTCGGGGCCATAGCAGGA
>A_/_H9N0|KP186968|A/chicken/Jiangsu/K387/2012
ACTTGCAGTTGGTCTGAGGAATGTGCCTTCTATATCTAGTAGAGGACTATTCGGGGCCATAGCAGGA
>A_/_H9N0|KP186967|A/chicken/Jiangsu/K386/2012
ACTTGCAGTTGGTCTGAGGAATGTGCCTTCTATATCTAGTAGAGGACTATTCGGGGCCATAGCAGGA
>A_/_H9N0|KP186966|A/chicken/Jiangsu/K384/2012
ACTCGCAGTTGGTCTAAGGAATGTGCCTTCTAGATCTAGTAGAGGACTATTCGGGGCCATAGCAGGA
>A_/_H9N0|KP186965|A/chicken/Jiangsu/K382/2012
ACTTGCAGTTGGTCTGAGGAATGTGCCTTCTATATCTAGTAGAGGACTATTCGGGGCCATAGCAGGA
>A_/_H9N0|KP186964|A/chicken/Jiangsu/K351/2012
ACTCGCAGTTGGTCTGAGGAATGTGCCTTCTAGATCTAGTAGAGGACTATTCGGGGCCATAGCAGGA
>A_/_H9N0|KP186963|A/chicken/Jiangsu/K347/2012
ACTTGCAGTTGGTCTGAGGAATGTGCCTTCTAGATCTAGTAGAGGACTATTCGGGGCCATAGCAGGG
>A_/_H9N0|KP186962|A/goose/Jiangsu/K330/2012
ACTTGCAGTTGGTCTGAGGAATGTGCCTTCTATATCTAGTAGAGGACTATTCGGGGCCATAGCAGGA
>A_/_H9N0|KP186961|A/chicken/Guizhou/G89/2012
ATTGGCGGTCGGTCTGAGGAATGTGCCTGCTAGATCAAGTAGAGGACTATTTGGAGCCATAGCTGGT
>A_/_H9N0|KP186960|A/chicken/Guizhou/G80/2012
ATTGGCGGTCGGTCTGAGGAATGTGCCTGCTAGATCAAGTAGAGGACTATTTGGAGCCATAGCTGGT
>A_/_H9N0|KP186959|A/chicken/Guizhou/G179/2012
ATTGGCGGTCGGTCTGAGGAATGTGCCTGCTAGATCAAGTAGAGGACTATTTGGAGCCATAGCTGGT
>A_/_H9N0|KP186958|A/chicken/Guizhou/G178/2012
ATTGGCGGTCGGTCTGAGGAATGTGCCTGCTAGATCAAGTAGAGGACTATTTGGAGCCATAGCTGGT
>A_/_H9N0|KP186957|A/chicken/Guizhou/G17/2012
ATTGGCGGTCGGTCTGAGGAATGTGCCTGCTAGATCAAGTAGAGGACTATTTGGAGCCATAGCTGGT
>A_/_H9N0|KP186956|A/duck/Guizhou/G164/2012
ATTGGCGGTCGGTCTGAGGAATGTGCCTGCTAGATCAAGTAGAGGACTATTTGGAGCCATAGCTGGT
>A_/_H9N0|KP186955|A/duck/Guizhou/G156/2012
ATTGGCGGTCGGTCTGAGGAATGTGCCTGCTAGATCAAGTAGAGGACTATTTGGAGCCATAGCTGGT
>A_/_H9N0|KP186951|A/chicken/Guizhou/G144/2012
ATTGGCGGTCGGTCTGAGGAATGTGCCTGCTAGATCAAGTAGAGGACTATTTGGAGCCATAGCTGGT
>A_/_H9N0|KP186950|A/chicken/Guizhou/G143/2012
ATTGGCGGTCGGTCTGAGGAATGTGCCTGCTAGATCAAGTAGAGGACTATTTGGAGCCATAGCTGGT
>A_/_H9N0|KP186949|A/chicken/Guizhou/G142/2012
ATTGGCGGTCGGTCTGAGGAATGTGCCTGCTAGATCAAGTAGAGGACTATTTGGAGCCATAGCTGGT
>A_/_H9N0|KP186948|A/chicken/Guizhou/G125/2012
ATTGGCGGTCGGTCTGAGGAATGTGCCTGCTAGATCAAGTAGAGGACTATTTGGAGCCATAGCTGGT
>A_/_H9N0|KP186946|A/chicken/Anhui/A32/2012
ACTTGCAGTTGGTCTGAGGAATGTGCCTTCTAGATCTAGTAGAGGACTATTCGGAGCCATAGCAGGA
>A_/_H9N0|KP186945|A/chicken/Anhui/A195/2012
ACTTGCAGTTGGTCTGAGGAATGTGCCTTCTAGATCTAGTAGAGGACTATTCGGGGCCATAGCAGGA
>A_/_H9N0|KP186944|A/chicken/Anhui/A171/2012
ACTTGCAGTTGGTCTGAGGAATGTGCCTTCTAGATCTAGTAGAGGACTATTCGGGGCCATAGCAGGA
>A_/_H9N0|KP186943|A/chicken/Anhui/A169/2012
ATTGGCAGTCGGTCTGAGGAATGTGCCTGCTAGATCAAGTAGAGGACTATTTGGAGCCATAGCTGGT
>A_/_H9N0|KP186999|A/chicken/Yunnan/V214/2012
ATTGGCAGTCGGTCTGAGGAATGTACCTGCTAGATCAAGTAGAGGACTATTTGGAGCCATAGCTGGT
>A_/_H9N0|KP186998|A/chicken/Yunnan/V213/2012
ATTGGCAGTCGGTCTGAGGAATGTACCTGCTAGATCAAGTAGAGGACTATTTGGAGCCATAGCTGGT
>A_/_H9N0|KP186996|A/chicken/Chongqing/T68/2012
ACTTGCAGTTGGTCTGAGGAATGTGCCTTCTAGATCTAGTAGAGGACTATTCGGGGCCATAGCAGGA
>A_/_H9N0|KP186995|A/chicken/Shanxi/S99/2012
ACTTGCAGTTGGTCTGAGGAATGTGCCTTCTAGATCTAGTAGAGGACTATTCGGGGCCATAGCAGGA
>A_/_H9N0|KP186994|A/chicken/Shanxi/S98/2012
ACTTGCAGTTGGTCTGAGGAATGTGCCTTCTAGATCTAGTAGAGGACTATTCGGGGCCATAGCAGGA
>A_/_H9N0|KP186993|A/chicken/Shanxi/S210/2012
ACTCGCAGTTGGTCTGAGGAATGTGCCTTCTAGATTTAGTAGAGGACTATTCGGGGCCATAGCAGGA
>A_/_H9N0|KP186992|A/chicken/Shanxi/S100/2012
ACTCGCAGTTGGTTTGAGGAATGTGCCTTCTAGATCTAGTAGAGGACTATTCGGGGCCATAGCAGGA
>A_/_H9N0|KP186991|A/chicken/Hainan/Q30/2012
ATTGGCAGTCGGTCTGAGGAATGTGCCTGCTAGATCAAGTAGAGGACTATTTGGAGCCATAGCTGGT
>A_/_H9N0|KP186990|A/chicken/Hainan/Q28/2012
ATTGGCAGTCGGTCTGAGGAATGTGCCTGCTAGATCAAGTAGAGGACTATTTGGAGCCATAGCTGGT
>A_/_H9N0|KP186987|A/chicken/Hainan/Q22/2012
ATTGGCAGTCGGTCTGAGGAATGTGCCTGCTAGATCAAGTAGAGGACTATTTGGAGCCATAGCTGGT
>A_/_H9N0|KP186986|A/chicken/Hainan/Q20/2012
ATTGGCAGTCGGTCTGAGGAATGTGCCTGCTAGATCAAGTAGAGGACTATTTGGAGCCATAGCTGGT
>A_/_H9N0|KP186985|A/chicken/Sichuan/P360/2012
ACTCGCAGTTGGTCTGAGGAATGTGCCTTCCAGATCTAGTAGAGGACTATTCGGGGCCATAGCAGGG
>A_/_H9N0|KP186984|A/chicken/Sichuan/P359/2012
ACTCGCAGTTGGTCTGAGGAATGTGCCTTCCAGATCTAGTAGAGGACTATTCGGGGCCATAGCAGGG
>A_/_H9N0|KP186981|A/chicken/Sichuan/P341/2012
ACTCGCAGTTGGTCTGAGGAATGTGCCTTCCAGATCTAGTAGAGGACTATTCGGGGCCATAGCAGGG
>A_/_H9N0|KP186979|A/chicken/Sichuan/P319/2012
ACTCGCAGTTGGTCTGAGGAATGTGCCTTCTAGATCTAGTAGAGGACTATTCGGGGCCATAGCAGGA
>A_/_H9N0|KP186977|A/chicken/Sichuan/P312/2012
ACTTGCAGTCGGTCTGAGGAATGTGCCTTCTAGATCTAGTAGAGGGCTATTCGGGGCCATAGCAGGA
>A_/_H9N0|KP186976|A/chicken/Sichuan/P303/2012
ACTTGCAGTCGGTCTGAGGAATGTGCCTTCTAGATCTAGTAGAGGGCTATTCGGGGCCATAGCAGGA
>A_/_H9N0|KP186975|A/chicken/Sichuan/P302/2012
ACTCGCAGTTGGTCTGAGGAATGTGCCTTCTAGATCTAGTAGAGGACTATTCGGGGCCATAGCAGGA
>A_/_H9N0|KP186974|A/chicken/Sichuan/P266/2012
ACTCGCAGTTGGTCTGAGGAATGTGCCTTCTAGATCTAGTAGAGGACTATTCGGGGCCATAGCAGGA
>A_/_H9N0|KP186973|A/chicken/Sichuan/P262/2012
ACTCGCAGTTGGTCTGAGGAATGTGCCTTCTAGATCTAGTAGAGGACTATTCGGGGCCATAGCAGGA
>A_/_H9N0|KP186972|A/chicken/Sichuan/P261/2012
ACTCGCAGTTGGTCTGAGGAATGTGCCTTCTAGATCTAGTAGAGGACTATTCGGGGCCATAGCAGGA
>A_/_H9N0|KP186971|A/chicken/Sichuan/P251/2012
ACTCGCAGTTGGTCTGAGGAATGTGCCTTCTAGATCTAGTAGAGGACTATTCGGGGCCATAGCAGGA
>A_/_H9N0|KP187037|A/chicken/Zhejiang/Z7/2012
ACTTGCAGTTGGTCTGAGGAATGTGCCTTCTAGATCTAGTAGAGGACTATTCGGAGCCATAGCAGGA
>A_/_H9N0|KP187036|A/chicken/Zhejiang/Z5/2012
ACTTGCAGTTGGTCTGAGGAATGTGCCTTCTAGATCTAGTAGAGGACTATTCGGAGCCATAGCAGGA
>A_/_H9N0|KP187035|A/duck/Zhejiang/Z42/2012
ACTTGCAGTTGGTCTGAGGAATGTGCCTTCTAGATCTAGTAGAGGACTATTCGGAGCCATAGCAGGA
>A_/_H9N0|KP187033|A/chicken/Zhejiang/Z30/2012
ACTTGCAGTTGGTCTGAGGAATGTGCCTTCTAGATCTAGTAGAGGACTATTCGGAGCCATAGCAGGA
>A_/_H9N0|KP187032|A/chicken/Zhejiang/Z3/2012
ACTTGCAGTTGGTCTGAGGAATGTGCCTTCTAGATCTAGTAGAGGACTATTCGGAGCCATAGCAGGA
>A_/_H9N0|KP187031|A/chicken/Zhejiang/Z2/2012
ACTTGCAGTTGGTCTGAGGAATGTGCCTTCTAGATCTAGTAGAGGACTATTCGGAGCCATAGCAGGA
>A_/_H9N0|KP187028|A/chicken/Guangdong/YS318/2012
ACTTGCAGTTGGTCTGAGGAATGTGCCTTCTAGATCTAGTAGAGGACTATTCGGGGCCATAGCAGGA
>A_/_H9N0|KP187027|A/chicken/Guangdong/Y202/2012
ACTTGCAGTTGGTCTGAGGAATGTGCCTTCTAGATCTAGTAGAGGACTATTCGGGGCCATAGCAGGA
>A_/_H9N0|KP187026|A/chicken/Guangdong/Y185/2012
ACTTGCAGTTGGTCTGAGGAATGTGCCTTCTAGATCTAGTAGAGGACTATTCGGGGCCATAGCAGGA
>A_/_H9N0|KP187025|A/chicken/Hunan/X39/2012
ACTTGCAGTTGGTCTGAGGAATGTGCCTTCTAGATCTAGTAGAGGACTATTCGGGGCCATAGCAGGA
>A_/_H9N0|KP187024|A/chicken/Hunan/X38/2012
ACTTGCAGTTGGTCTGAGGAATGTGCCTTCTAGATCTAGTAGAGGACTATTCGGGGCCATAGCAGGA
>A_/_H9N0|KP187023|A/chicken/Hunan/X211/2012
ACTTGCAGTTGGTCTGAGGAATGTGCCTTCTAGATCTAGTAGAGGACTATTCGGGGCCATAGCAGGG
>A_/_H9N0|KP187022|A/chicken/Hunan/X205/2012
ACTTGCAGTTGGTCTGAGGAATGTGCCTTCTAGATCTAGTAGAGGACTATTCGGGGCCATAGCAGGG
>A_/_H9N0|KP187021|A/chicken/Hunan/X200/2012
ACTTGCAGTTGGTCTGAGGAATGTGCCTTCTAGATCTAGTAGAGGACTATTCGGGGCCATAGCAGGG
>A_/_H9N0|KP187020|A/chicken/Hunan/X150/2012
ACTTGCAGTTGGTCTGAGGAATGTGCCTTCTAGATCTAGTAGAGGACTATTCGGGGCCATAGCAGGA
>A_/_H9N0|KP187019|A/chicken/Hunan/X148/2012
ACTTGCAGTTGGTCTGAGGAATGTGCCTTCTAGATCTAGTAGAGGACTATTCGGGGCCATAGCAGGA
>A_/_H9N0|KP187018|A/chicken/Hunan/X126/2012
ACTTGCAGTTGGTCTGAGGAATGTGCCTTCTAGATCTAGTAGAGGACTATTCGGGGCCATAGCAGGG
>A_/_H9N0|KP187017|A/chicken/Hunan/X123/2012
ACTTGCAGTTGGTCTGAGGAATGTGCCTTCTAGATCTAGTAGAGGACTATTCGGGGCCATAGCAGGA
>A_/_H9N0|KP187016|A/chicken/Yunnan/V409/2012
ATTGGCAGTCGGTCTGAGGAATGTACCTGCTAGATCAAGTAGAGGACTATTTGGAGCCATAGCTGGT
>A_/_H9N0|KP187015|A/chicken/Yunnan/V386/2012
ATTGGCAGTCGGTTTGAGGAATGTACCTGCTAGATCAAGTAGAGGACTATTTGGAGCCATAGCTGGT
>A_/_H9N0|KP187011|A/chicken/Yunnan/V365/2012
ATTGGCAGTCGGTCTGAGGAATGTACCTGCTAGATCAAGTAGAGGACTATTTGGAGCCATAGCTGGT
>A_/_H9N0|KP187010|A/chicken/Yunnan/V350/2012
ATTGGCAGTCGGTCTGAGGAATGTACCTGCTAGATCAAGTAGAGGACTATTTGGAGCCATAGCTGGT
>A_/_H9N0|KP187009|A/chicken/Yunnan/V345/2012
ATTGGCAGTCGGTCTGAGGAATGTACCTGCTAGATCAAGTAGAGGACTATTTGGAGCCATAGCTGGT
>A_/_H9N0|KP187008|A/chicken/Yunnan/V344/2012
ATTGGCAGTCGGTCTGAGGAATGTACCTGCTAGATCAAGTAGAGGACTATTTGGAGCCATAGCTGGT
>A_/_H9N0|KP187007|A/chicken/Yunnan/V336/2012
ATTGGCAGTCGGTCTGAGGAATGTACCTGCTAGATCAAGTAGAGGACTATTTGGAGCCATAGCTGGT
>A_/_H9N0|KP187006|A/chicken/Yunnan/V327/2012
ATTAGCAGTCGGTCTGAGGAATGTACCTGCTAGATCAAGTAGAGGACTATTTGGAGCCATAGCTGGT
>A_/_H9N0|KP187005|A/chicken/Yunnan/V326/2012
ATTGGCAGTCGGTCTGAGGAATGTACCTGCTAGATCAAGTAGAGGACTATTTGGAGCCATAGCTGGT
>A_/_H9N0|KP187004|A/chicken/Yunnan/V324/2012
ATTGGCAGTCGGTCTGAGGAATGTACCTGCTAGATCAAGTAGAGGACTATTTGGAGCCATAGCTGGT
>A_/_H9N0|KP187003|A/chicken/Yunnan/V321/2012
ACTTGCGGTTGGTCTGAGGAATGTGCCTTCTAGATCCAGTAGAGGACTATTCGGGGCCATAGCTGGA
>A_/_H9N0|KP187002|A/chicken/Yunnan/V221/2012
ATTGGCAGTCGGTCTGAGGAATGTACCTGCTAGATCAAGTAGAGGACTATTTGGAGCCATAGCTGGT
>A_/_H9N0|KP187001|A/chicken/Yunnan/V219/2012
ATTGGCAGTCGGTCTGAGGAATGTACCTGCTAGATCAAGTAGAGGACTATTTGGAGCCATAGCTGGT
>A_/_H9N0|KP187099|A/chicken/Anhui/A214/2012
ACTTGCAGTTGGTCTGAGGAATGTGCCTTCTAGATCTAGTAGAGGACTATTCGGGGCCATAGCAGGA
>A_/_H9N0|KP187098|A/chicken/Anhui/A212/2012
ACTTGCAGTTGGTCTGAGGAATGTGCCTTCTAGATCTAGTAGAGGACTATTCGGGGCCATAGCAGGA
>A_/_H9N0|KP187129|A/chicken/Anhui/A347/2012
ACTTGCAGTTGGTCTGAGGAATGTGCCTTCTAGATCTAGTAGAGGACTATTCGGGGCCATAGCAGGG
>A_/_H9N0|KP187128|A/chicken/Anhui/A344/2012
ACTTGCAGTTGGTCTGAGGAATGTGCCTTCTAGATCTAGTAGAGGACTATTCGGGGCCATAGCAGGG
>A_/_H9N0|KP187126|A/duck/Anhui/A336/2012
ACTTGCAGTTGGTCTGAGGAATGTGCCTTCTAGATCTAGTAGAGGACTATTCGGGGCCATAGCAGGG
>A_/_H9N0|KP187125|A/chicken/Anhui/A334/2012
ACTTGCAGTTGGTCTGAGGAATGTGCCTTCTAGATCTAGTAGAGGACTATTCGGGGCCATAGCAGGG
>A_/_H9N0|KP187124|A/chicken/Anhui/A332/2012
ACTTGCAGTTGGTCTGAGGAATGTGCCTTCTAGATCTAGTAGAGGACTATTCGGGGCCATAGCAGGA
>A_/_H9N0|KP187123|A/chicken/Anhui/A325/2012
ACTTGCAGTTGGTCTGAGGAATGTGCCTTCTAGATATAGTAGAGGACTATTCGGGGCCATAGCAGGA
>A_/_H9N0|KP187121|A/chicken/Anhui/A321/2012
ACTTGCAGTTGGTCTGAGGAATGTGCCTTCTAGATATAGTAGAGGACTATTCGGGGCCATAGCAGGA
>A_/_H9N0|KP187120|A/chicken/Anhui/A313/2012
ACTTGCAGTTGGTCTGAGGAATGTGCCTTCTAGATCTAGTAGAGGACTATTCGGGGCCATAGCAGGA
>A_/_H9N0|KP187118|A/chicken/Anhui/A301/2012
ACTTGCAGTTGGTCTGAGGAATGTGCCTTCTAGATCTAGTAGAGGACTATTCGGGGCCATAGCAGGA
>A_/_H9N0|KP187117|A/chicken/Anhui/A294/2012
ACTTGCAGTTGGTCTGAGGAATGTGCCTTCTAGATCTAGTAGAGGACTATTCGGGGCCATAGCAGGA
>A_/_H9N0|KP187115|A/chicken/Anhui/A284/2012
ACTTGCAGTTGGTCTGAGGAATGTGCCTTCTAGATCTAGTAGAGGACTATTCGGGGCCATAGCAGGA
>A_/_H9N0|KP187114|A/chicken/Anhui/A283/2012
ACTTGCAGTTGGTCTGAGGAATGTGCCTTCTAGATCTAGTAGAGGACTATTCGGGGCCATAGCAGGA
>A_/_H9N0|KP187112|A/chicken/Anhui/A273/2012
ACTTGCAGTTGGTCTGAGGAATGTGCCTTCTAGATCTAGTAGAGGACTATTCGGGGCCATAGCAGGA
>A_/_H9N0|KP187110|A/goose/Anhui/A262/2012
ACTTGCAGTTGGTCTGAGGAATGTGCCTTCTAGATCTAGTAGAGGACTATTCGGGGCCATAGCAGGA
>A_/_H9N0|KP187109|A/goose/Anhui/A257/2012
ACTTGCAGTTGGTCTGAGGAATGTGCCTTCTAGATCTAGTAGAGGACTATTCGGGGCCATAGCAGGA
>A_/_H9N0|KP187103|A/chicken/Anhui/A227/2012
ACTTGCAGTTGGTCTGAGGAATGTGCCTTCTAGATCTAGTAGAGGACTATTCGGGGCCATAGCAGGA
>A_/_H9N0|KP187101|A/chicken/Anhui/A225/2012
ACTTGCAGTTGGTCTGAGGAATGTGCCTTCTAGATCTAGTAGAGGACTATTCGGGGCCATAGCAGGG
>A_/_H9N0|KP187160|A/duck/Guizhou/G225/2012
ACTTGCAGTTGGTCTGAGGAATGTTCCTTCTAGATCTAGTAGAGGACTATTCGGGGCCATAGCAGGA
>A_/_H9N0|KP187157|A/chicken/Guizhou/G220/2012
ACTTGCAGTTGGTCTGAGGAATGTTCCTTCTAGATCTAGTAGAGGACTATTCGGGGCCATAGCAGGA
>A_/_H9N0|KP187156|A/chicken/Guizhou/G216/2012
ACTTGCAGTTGGTCTGAGGAATGTTCCTTCTAGATCTAGTAGAGGACTATTCGGGGCCATAGCAGGA
>A_/_H9N0|KP187155|A/chicken/Guizhou/G213/2012
ACTTGCAGTTGGTCTGAGGAATGTGCCTTCTAGATCTAGTAGAGGACTATTCGGGGCCATAGCAGGA
>A_/_H9N0|KP187131|A/duck/Anhui/A358/2012
ACTTGCAGTTGGTCTGAGGAATGTGCCTTCTAGATCTAGTAGAGGACTATTCGGGGCCATAGCAGGA
>A_/_H9N0|KP187171|A/chicken/Guizhou/G405/2012
ACTTGCAGTTGGTCTGAGGAATGTTCCTTCTAGATCTAGTAGAGGACTATTCGGGGCCATAGCAGGA
>A_/_H9N0|KP187290|A/duck/Hainan/Q229/2012
ATTGGCAGTCGGTCTGAGGAATGTGCCTGCTAGATCAAGTAGAGGACTATTTGGAGCCATAGCTGGT
>A_/_H9N0|KP187329|A/chicken/Hubei/R276/2012
GCTTGCAGTTGGTATGAGGAATGTGCCTTCTAGATCTAGTAGAGGACTATTCGGGGCCATAGCAGGA
>A_/_H9N0|KP187319|A/chicken/Hubei/R237/2012
ACTTGCAGTTGGTCTGAGGAATGTGCCTTCTAGATCTAGTAGAGGACTATTCGGGGCCATAGCAGGA
>A_/_H9N0|KP187364|A/chicken/Hubei/R386/2012
ACTTGCAGTTGGTCTGAGGAATGTGCCTTCTAGATCTAGTAGAGGACTATTCGGGGCCATAGCAGGA
>A_/_H9N0|KP187357|A/duck/Hubei/R355/2012
GCTTGCAGTTGGTCTGAGGAATGTGCCTTCTAGATCTAGTAGAGGACTATTCGGGGCCATAGCAGGA
>A_/_H9N0|KP187451|A/duck/Guangdong/Y398/2012
ACTTGCAGTTGGCCTGAGGAATGTGCCTTCTAGATCTAGTAGAGGACTATTCGGGGCCATAGCAGGA
>A_/_H9N0|KP187450|A/duck/Guangdong/Y397/2012
ACTTGCAGTTGGCCTGAGGAATGTGCCTTCTAGATCTAGTAGAGGACTATTCGGGGCCATAGCAGGA
>A_/_H9N0|KP187436|A/chicken/Guangdong/Y297/2012
ACTTGCAGTTGGTCTGAGGAATGTGCCTTCTAGATCTAGTAGAGGACTATTCGGGGCCATAGCAGGA
>A_/_H9N2|KU042582|A/chicken/Zhejiang/925159/2014
ACTTGCAGTTGGTCTGAGGAATGTGCCTTCTAGATCTAGTAGAGGACTATTCGGGGCCATAGCAGGG
>A_/_H9N2|KU042581|A/chicken/Zhejiang/925134/2014
ACTTGCAGTTGGTCTGAGGAATGTGCCTTCTAGATCTAGTAGAGGACTATTCGGGGCCATAGCAGGG
>A_/_H9N2|KU042579|A/chicken/Zhejiang/925117/2014
ACTTGCAGTTGGTCTGAGGAATGTGCCTTCTAGATCTAGTAGAGGACTATTCGGGGCCATAGCAGGG
>A_/_H9N2|KU042578|A/chicken/Zhejiang/925060/2014
ACTTGCAGTTGGTCTGAGGAATGTGCCTTCTAGATCTAGTAGAGGACTATTCGGGGCCATAGCAGGG
>A_/_H9N2|KU042577|A/chicken/Zhejiang/925018/2014
ACTTGCAGTTGGTCTGAGGAATGTGCCTTCTAGATCTAGTAGAGGACTATTCGGGGCCATAGCAGGG
>A_/_H9N2|KU042576|A/chicken/Zhejiang/727198/2014
ACTTGCAGTTGGTCTGAGGAATGTGCCTTCTAGATCTAGTAGAGGACTATTCGGGGCCATAGCAGGA
>A_/_H9N2|KU042575|A/chicken/Zhejiang/727192/2014
ACTTGCAGTTGGTCTGAGGAATGTGCCTTCTAGATCTAGTAGAGGACTATTCGGGGCCATAGCAGGG
>A_/_H9N2|KU042574|A/chicken/Zhejiang/727063/2014
ACTTGCAGTTGGTCTGAGGAATGTGCCTTCTAGATCTAGTAGAGGACTATTCGGGGCCATAGCAGGG
>A_/_H9N2|KU042573|A/chicken/Zhejiang/77082/2014
ACTTGCAGTTGGTCTGAGGAATGTGCCTTCTAGATCTAGTAGAGGACTATTCGGGGCCATAGCAGGG
>A_/_H9N2|KU042571|A/chicken/Zhejiang/3C34/2014
ACTTGCAGTTGGTCTGAGGAATGTGCCTTCTAGATCTAGTAGAGGACTATTCGGGGCCATAGCAGGG
>A_/_H9N2|KU042570|A/chicken/Zhejiang/3C28/2014
ACTTGCAATTGGTCTGAGGAATGTGCCTTCTAGATCTAGTAGAGGGCTATTCGGGGCCATAGCAGGG
>A_/_H9N2|KU042569|A/chicken/Zhejiang/3C14/2014
ACTTGCAATTGGTCTGAGGAATGTGCCTTCTAGATCTAGTAGAGGGCTATTCGGGGCCATAGCAGGG
>A_/_H9N2|KU042565|A/duck/Zhejiang/727036/2014
ACTTGCAGTTGGTCTGAGGAATGTGCCTTCTAGATCTAGTAGAGGACTATTCGGGGCCATAGCAGGG
>A_/_H9N2|KU042298|A/chicken/Zhejiang/4C105/2013
ACTTGCAGTTGGTCTGAGGAATGTGCCTTCTAGATCTAGTAGAGGACTATTCGGGGCCATAGCAGGG
>A_/_H9N2|KU042297|A/chicken/Zhejiang/4C91/2013
ACTTGCAGTTGGTCTGAGGAATGTGCCTTCTAGATCTAGTAGAGGACTATTCGGGGCCATAGCAGGG
>A_/_H9N2|KU042296|A/chicken/Zhejiang/3C31/2013
ACTTGCAGTTGGTCTGAGGAATGTGCCTTCTAGATCTAGTAGAGGACTATTCGGGGCCATAGCAGGG
>A_/_H9N2|KU042295|A/chicken/Zhejiang/3C22/2013
ACTTGCAGTTGGTCTGAGGAATGTGCCTTCTAGATCTAGTAGGGGACTATTCGGGGCCATAGCAGGG
>A_/_H9N2|KU042294|A/chicken/Zhejiang/3C19/2013
ACTTGCAGTTGGTCTGAGGAATGTGCCTTCTAGATCTAGTAGAGGACTATTCGGGGCCATAGCAGGG
>A_/_H9N2|KU042293|A/chicken/Zhejiang/3C7/2013
ACTTGCAGTTGGTCTGAGGAATGTGCCTTCTAGATCTAGTAGAGGACTATTCGGGGCCATAGCAGGG
>A_/_H9N2|KU042291|A/chicken/Zhejiang/W41/2013
ACTTGCAGTTGGTCTGAGGAATGTGCCTTCTAGATCTAGTAGAGGACTATTCGGGGCCATAGCAGGG
>A_/_H9N2|KU042290|A/chicken/Zhejiang/C2-5/2013
ACTTGCAGTTGGTCTGAGGAATGTGCCTTCTAGATCTAGTAGAGGACTATTCGGGGCCATAGCAGGG
>A_/_H9N2|KU042289|A/chicken/Zhejiang/C58/2013
ACTTGCAGTTGGTCTGAGGAATGTGCCTTCTAGATCTAGTAGGGGACTATTCGGGGCCATAGCAGGG
>A_/_H9N2|KU042288|A/chicken/Zhejiang/C55/2013
ACTTGCAGTTGGTCTGAGGAATGTGCCTTCTAGATCTAGTAGAGGACTATTCGGGGCCATAGCAGGG
>A_/_H9N2|KU042287|A/chicken/Zhejiang/C54/2013
ACTTGCAGTTGGTCTGAGGAATGTGCCTTCTAGATCTAGTAGAGGACTATTCGGGGCCATAGCAGGG
>A_/_H9N2|KU042286|A/chicken/Zhejiang/C52/2013
ACTTGCAGTTGGTCTGAGGAATGTGCCTTCTAGATCTAGTAGAGGACTATTCGGGGCCATAGCAGGG
>A_/_H9N2|KU042285|A/chicken/Zhejiang/C50/2013
ACTTGCAGTTGGTCTGAGGAATGTGCCTTCTAGGTCTAGTAGAGGACTATTCGGGGCCATAGCAGGG
>A_/_H9N2|KU042284|A/chicken/Zhejiang/C47/2013
ACTTGCAGTTGGTCTGAGGAATGTGCCTTCTAGATCTAGTAGAGGACTATTCGGGGCCATAGCAGGG
>A_/_H9N2|KU042280|A/chicken/Zhejiang/C31/2013
ACTTGCAGTTGGTCTGAGGAATGTGCCTTCTAGATCTAGTAGAGGACTATTCGGGGCCATAGCAGGG
>A_/_H9N2|KU042279|A/chicken/Zhejiang/C19/2013
ACTTGCAGTTGGTCTGAGGAATGTGCCTTCTAGATCTAGTAGAGGACTATTCGGGGCCATAGCAGGA
>A_/_H9N2|KU042278|A/chicken/Zhejiang/C16/2013
ACTTGCAGTTGGTCTGAGGAATGTGCCTTCTAAATCTAGTAGAGGACTATTCGGGGCCATAGCAGGG
>A_/_H9N2|KU042277|A/chicken/Zhejiang/C3/2013
ACTTGCAGTTGGTCTGAGGAATGTGCCTTCTAGATCTAGTAGAGGACTATTCGGGGCCATAGCAGGG
>A_/_H9N2|KU042276|A/chicken/Zhejiang/C2/2013
ACTTGCAGTTGGTCTGAGGAATGTGCCTTCTAGATCTAGTAGAGGACTATTCGGGGCCATAGCAGGG
>A_/_H9N2|KU042275|A/chicken/Zhejiang/C1/2013
ACTTGCAGTTGGTCTGAGGAATGTGCCTTCTAGATCTAGTAGAGGACTATTCGGGGCCATAGCAGGA
>A_/_H9N2|KU042274|A/chicken/Zhejiang/C71926/2013
ACTTGCAGTTGGTCTGAGGAATGTGCCTTCTAGATCTAGTAGAGGACTATTCGGGGCCATAGCAGGG
>A_/_H9N2|KU042273|A/chicken/Zhejiang/C71921/2013
ACTTGCAGTTGGTCTGAGGAATGTGCCTTCTAGATCTAGTAGAGGACTATTCGGGGCCATAGCAGGG
>A_/_H9N2|KU042272|A/chicken/Zhejiang/C71916/2013
ACTTGCAGTTGGTCTGAGGAATGTGCCTTCTAGATCTAGTAGAGGACTATTCGGGGCCATAGCAGGG
>A_/_H9N2|KU042270|A/chicken/Zhejiang/C7199/2013
ACTTGCAGTTGGTCTGAGGAATGTGCCTTCTAGATCTAGTAGAGGACTATTCGGGGCCATAGCAGGG
>A_/_H9N2|KU042265|A/chicken/Zhejiang/C489/2013
ACTTGCAGTTGGTCTGAGGAATGTGCCTTCTAGATCTAGTAGAGGACTATTCGGGGCCATAGCAGGG
>A_/_H9N2|MH068663|A/ruddy_turnstone/New_Jersey/UGAI17-3019/2017
GTTGGCAGTTGGTTTGAGGAACGTACCTGCTGCATCAGATAGAGGACTGTTTGGTGCTATAGCTGGT
>A_/_H9N7|MH068527|A/ruddy_turnstone/New_Jersey/UGAI17-2775/2017
GTTGGCAGTTGGTTTGAGGAACGTACCTGCTGCATCAGATAGAGGACTGTTTGGTGCTATAGCTGGT
>A_/_H9N2|MH068463|A/ruddy_turnstone/New_Jersey/UGAI17-2707/2017
GTTGGCAGTTGGTTTGAGGAACGTACCTGCTGCATCAGATAGAGGACTGTTTGGTGCTATAGCTGGT
>A_/_H9N2|MH068431|A/ruddy_turnstone/New_Jersey/UGAI17-2081/2017
GTTGGCAGTTGGTTTGAGGAACGTACCTGCTGCATCAGATAGAGGACTGTTTGGTGCTATAGCTGGT
>A_/_H9N2|MH068383|A/ruddy_turnstone/New_Jersey/UGAI17-1978/2017
GTTGGCAGTTGGTTTGAGGAACGTACCTGCTGCATCAGATAGAGGATTGTTTGGTGCTATAGCTGGT
>A_/_H9N2|MG957512|A/quail/Bangladesh/32525/2017
ACTAGCAATAGGTCTGAGAAACGTGCCTGCCAAGTCAAAGAGAGGACTATTTGGAGCCATAGCTGGA
>A_/_H9N2|MG957620|A/quail/Bangladesh/32020/2017
ACTAGCAATAGGTCTGAGAAACGTGCCTGCCAAATCAAAGAGAGGATTATTTGGAGCCATAGCTGGA
>A_/_H9N2|MG599737|A/Duck/Bangladesh/VP06/2016
ACTAGCAATAGGTCTGAGAAACGTGCCTGCCAAGTCAAAGAGAGGACTATTTGGAGCCATAGCTGGA
>A_/_H9N2|MG599736|A/Layer_chicken/Bangladesh/VP05/2016
ACTAGCAATAGGTCTGAAAAACGTGCCTGCCAAGTCAAAGAGAGGATTATTTGGAGCCATAGCTGGA
>A_/_H9N2|MG599735|A/Layer_chicken/Bangladesh/VP04/2016
ACTGGCAATAGGTCTGAGAAATGTGCCTGCCAAGTCAAAGAGAGGACTATTTGGAGCCATAGCTGGA
>A_/_H9N2|MG599734|A/Layer_chicken/Bangladesh/VP03/2016
ACTGGCAATAGGTCTGAGAAATGTGCCTGCCAAGTCAAAGAGAGGACTATTTGGAGCCATAGCTGGA
>A_/_H9N2|KX759095|A/crow/Tarbela/NARC-05N-696/2005
ACTGGCAATCGGTCTGAGAAACGTACCTGCTAGGTCAAGTAGAGGACTATTTGGAGCAATAGCTGGA
>A_/_H9N2|KX759093|A/egret/Tarbela/NARC-05N-694/2005
ACTGGCAATCGGTCTGAGAAACGTACCTGCGAGATCAAGTAGAGGACTGTTTGGAGCCATAGCTGGA
>A_/_H9N2|MG042129|A/quail/Bangladesh/31244/2016
ACTAGCAATAGGTCTGAGAAACGTGCCTGCCAAATCAAAGAGAGGATTATTTGGAGCCATAGCTGGA
>A_/_H9N2|MG042242|A/quail/Bangladesh/31043/2016
ACTAGCAATAGGTCTGAGAAACGTGCCTGCCAAATCAAAGAGAGGATTATTTGGAGCCATAGCTGGA
>A_/_H9N2|MG042217|A/quail/Bangladesh/29564/2016
ACTAGCAATAGGTCTGAGAAACGTGCCTGCCAAATCAAAGAGAGGATTATTTGGAGCCATAGCTGGA
>A_/_H9N2|MG042323|A/quail/Bangladesh/30637/2016
ACTAGCAATAGGTCTGAGAAACGTGCCTGCCAAATCAAAGAGAGGATTATTTGGAGCCATAGCTGGA
>A_/_H9N2|MG042305|A/quail/Bangladesh/29997/2016
ACTAGCAATAGGTCTGAGAAACTTGCCTGCCAAATCAAAGAGAGGATTATTTGGAGCCATAGCTGGA
>A_/_H9N2|MG042386|A/quail/Bangladesh/30835/2016
ACTAGCAATAGGTCTGAGAAACGTGCCTGCCAAATCAAAGAGAGGATTATTTGGAGCCATAGCTGGA
>A_/_H9N2|MF465800|A/dove/Guangxi/96B8/2014
ACTGGCAATTGGTCTGAGGAATGTGCCTGCTAGATCAAATAGAGGACTATTTGGGGCTATCGCTGGT
>A_/_H9N2|MF425645|A/quail/Guangxi/198Q39/2015
ACTTGCAGTTGGTCTGAGGAATGTGCCTTCTAGATCTAGTAGAGGACTATTCGGGGCCATAGCAGGG
>A_/_H9N2|KY575196|A/American_wigeon/Mexico-Sonora/769/2008
ATTAGCAGTCGGTCTGAGGAATGTACCTGCTGCATCAGATAGAGGACTATTTGGTGCTATAGCTGGA
>A_/_H9N2|MF146038|A/mallard_duck/Netherlands/19/2005
ATTGGCGGTCGGTTTGAGGAATGTGCCTGCTGCATCAGATAGGGGACTGTTTGGTGCTATAGCTGGA
>A_/_H9N2|KY785896|A/quail/Hong_Kong/G1/1997
ACTGGCAGTCGGTCTGAGGAACGTGCCTGCTAGATCAAGTAGAGGACTATTTGGAGCCATAGCTGGA
>A_/_H9N2|KY777705|A/wild_waterfowl/Korea/25/2008
ACTGGCAGTTGGTCTAAGGAATGTTCCTGCTGCATCATATAGAGGGCTCTTCGGTGCCATAGCTGGA
>A_/_H9N2|KY635749|A/quail/Bangladesh/25992/2015
ATTAGCAATAGGTCTGAGAAATGTGCCTGCCAAGTCAAAGAGAGGACTATTTGGAGCCATAGCTGGA
>A_/_H9N2|KY635615|A/quail/Bangladesh/24225/2015
ACTAGCAATAGGTCTGAGAAACGTGCCTGCCAAGTCAAAGAGAGGACTATTTGGAGCCATAGCTGGA
>A_/_H9N2|KY635605|A/quail/Bangladesh/24922/2015
ACTAGCAATAGGTCTGAGAAACGTGCCTGCCAAATCAAAGAGAGGATTATTTGGAGCCATAGCTGGA
>A_/_H9N2|KY635529|A/quail/Bangladesh/28122/2016
ACTAGCAATAGGTCTGAGAAACGTGCCTGCCAAATCAAAGAGAGGATTATTTGGAGCCATAGCTGGA
>A_/_H9N2|KY635498|A/quail/Bangladesh/27835/2015
ACTAGCAATAGGTCTGAGAAACGTGCCTGCCAAATCAAAGAGAGGATTATTTGGAGCCATAGCTGGA
>A_/_H9N2|KY616775|A/quail/Bangladesh/24007/2014
ACTAGCAATAGGTCTGAGAAACGTGCCTGCCAAATCAAAGAGAGGATTATTTGGAGCCATAGCTGGA
>A_/_H9N2|KY616750|A/quail/Bangladesh/24008/2014
ACTAGCAATAGGTCTGAGAAACGTGCCTGCCAAATCAAAGAGAGGATTATTTGGAGCCATAGCTGGA
>A_/_H9N2|LC208508|A/duck/Japan/AQ-HE28/2015
ACTTGCAGTTGGTCTGAGGAATGTGCCTTCTAGATCTAGTAGAGGACTATTCGGGGCCATAGCAGGA
>A_/_H9N2|LC208476|A/chicken/Japan/AQ-HE61/2015
ACTTGCAGTTGGTCTGAGGAATGTGCCTTCTAGATCTAGTAGAGGACTATTCGGGGCCATAGCAGGG
>A_/_H9N2|LC208468|A/chicken/Japan/AQ-HE14/2015
ACTTGCAGTTGGTCTGAGGAATGTGCCTTCTAGATCTAGTAGAGGACTATTCGGGGCCATAGCAGGA
>A_/_H9N2|KX977700|A/bewicks_swan/Netherlands/4/2006
ATTGGCGGTCGGTTTGAGGAATGTGCCTGCTGCATCAGATAGGGGACTGTTTGGTGCTATAGCTGGA
>A_/_H9N2|KX859408|A/guineafowl/Hong_Kong/WF10_CIP046_RGAO031/1999
GCTGGCAGTCGGTCTGAGGAACGTGCCTGCTAGATCAAGTAGAGGACTATTTGGAGCCATAGCTGGA
>A_/_H9N1|KX859405|A/guineafowl/Hong_Kong/WF10_CIP046_RGAO032/1999
GCTGGCAGTCGGTCTGAGGAACGTGCCTGCTAGATCAAGTAGAGGACTATTTGGAGCCATAGCTGGA
>A_/_H9N2|KX377330|A/greater_white-fronted_goose/Alaska/81081/2008
ATTGGCAGTCGGTTTGAGGAATGTACCTGCCGCATCAGATAGAGGGCTGTTTGGTGCGATAGCTGGA
>A_/_H9N2|KX000857|A/quail/Egypt/D9842/2014
ACTGGCAATCGGTCTGAGAAATGTGCCTGCCAGGTCAAGTAGAGGGCTATTTGGAGCCATAGCTGGA
>A_/_H9N2|KX000789|A/pigeon/Egypt/S10408B/2014
ACTGGCAATCGGTCTGAGAAATGTGCCTGCCAGGTCAAGTAGAGGGCTATTTGGAGCCATAGCTGGA
>A_/_H9N2|KX000715|A/pigeon/Egypt/S10409A/2014
ACTGGCAATCGGTCTGAGAAATGTGCCTGCCAGGTCAAGTAGAGGGCTATTTGGAGCCATAGCTGGA
>A_/_H9N2|KR073662|A/chicken/XinjiangBaicheng/1/2014
ACTTGCAGTTGGTCTGAGGAATGTGCCTTCTAGATCTAGTAGAGGACTATTCGGGGCCATAGCAGGA
>A_/_H9N7|KX185918|A/gray_plover/Chile/C1313/2015
ATTGGCAGTTGGTTTGAGGAATGTACCTGCTGCATCGGGTAGGGGATTATTTGGCGCTATAGCTGGA
>A_/_H9N2|KX185901|A/American_oystercatcher/Chile/C1307/2015
ATTGGCAGTTGGTTTGAGGAATGTACCTGCTGCATCGGGTAGGGGATTATTTGGCGCTATAGCTGGA
>A_/_H9N2|KJ000698|A/chicken/Fujian/01/2009
ACTTGCAGTTGGTCTGAGGAATGTTCCTTCTAGATCTAGTAGAGGACTATTTGGGGCCATAGCTGGA
>A_/_H9N2|CY206765|A/mallard/Southcentral_Alaska/12ML01015/2014
ATTGGCGGTTGGTTTGAGAAACGTACCTGCTGCATCAGATAGAGGGCTGTTTGGTGCTATAGCTGGT
>A_/_H9N2|CY206685|A/mallard/Southcentral_Alaska/12ML00951/2014
ATTGGCGGTTGGTTTGAGAAACGTACCTGCTGCATCAGATAGAGGGCTGTTTGGTGCTATAGCTGGT
>A_/_H9N1|CY206603|A/blue-winged_teal/Louisiana/UGAI14-2494/2014
GTTGGCAGTTGGTTTGAGGAACGTACCTGCAGCATCAGATAGAGGACTGTTTGGTGCTATAGCTGGT
>A_/_H9N2|KU310455|A/cackling_goose/Alaska/UGAI15-3075/2015
ATTGGCGGTTGGTTTGAGGAACGTACCTGCTGCATCAGATAAAGGGCTGTTTGGTGCTATAGCTGGT
>A_/_H9N2|CY205203|A/mallard/Maryland/13OS0755/2013
ATTAGCAGTCGGTCTGAGAAATGTACCTGCTGTATCAAATAGAGGACTATTTGGTGCTATAGCTGGA
>A_/_H9N1|CY203717|A/mallard/Maryland/07OS832/2007
ATTAGCAGTCGGTCTGAGAAATGTACCTGCTGCATCAGATAGAGGACTATTTGGTGCTATAGCTGGA
>A_/_H9N2|MK600554|A/chicken/Anhui/A776/2015
ACTTGCAGTTGGTCTGAGGAACGTGCCTTCTAGATATAGTAGAGGACTATTCGGGGCCATAGCAGGG
>A_/_H9N2|MK600553|A/chicken/Anhui/A774/2015
ACTTGCAGTTGGTCTGAGGAACGTGCCTTCTAGATATAGTAGAGGACTATTCGGGGCCATAGCAGGG
>A_/_H9N2|MK600552|A/chicken/Anhui/A551/2015
ACTTGCAGTTGGTCTGAGGAATGTGCCTTCTAGATCTAGTAGAGGACTATTCGGGGCCATAGCAGGG
>A_/_H9N2|MK600551|A/chicken/Anhui/A545/2015
ACTTGCAGTTGGTCTGAGGAACGTGCCTTCTAGATCTAGTAGAGGACTATTCGGGGCCATAGCAGGG
>A_/_H9N2|MK600550|A/chicken/Anhui/A534/2015
ACTTGCAGTTGGTCTGAGGAACGTGCCTTCTAGATCTAGTAGAGGACTATTCGGGGCCATAGCAGGG
>A_/_H9N2|MK600549|A/chicken/Anhui/A511/2015
ACTTGCAGTTGGTCTGAGGAACGTGCCTTCTAGATCTAGTAGAGGACTATTCGGGGCCATAGCAGGG
>A_/_H9N2|MK600547|A/chicken/Anhui/A41/2015
ACTTGCAGTTGGTCTGAGGAACGTGCCTTCTAGATATAGTAGAGGACTATTCGGGGCCATAGCAGGG
>A_/_H9N2|MK600546|A/chicken/Anhui/A413/2015
ACTTGCAGTTGGTCTGAGGAACGTGCCTTCTAGATCTAGTAGAGGACTATTCGGGGCCATAGCAGGG
>A_/_H9N2|MK600544|A/chicken/Anhui/A354/2015
ACTTGCAGTTGGTCTGAGGAACGTGCCTTCTAGATATAGTAGAGGACTATTCGGGGCCATAGCAGGG
>A_/_H9N2|MK600543|A/chicken/Anhui/A220/2015
ACTTGCAGTTGGTCTGAGGAACGTGCCTTCTAGATATAGTAGAGGACTATTCGGGGCCATAGCAGGG
>A_/_H9N2|MK600542|A/chicken/Anhui/A215/2015
ACTTGCAGTTGGTCTGAGGAACGTGCCTTCTAGATCTAGTAGAGGACTATTCGGGGCCATAGCAGGG
>A_/_H9N2|MN049510|A/Gallus_gallus/China/SichuanGY/2016
ACTTGCAGTTGGTCTGAGGAATGTGCCTTCTAAATCTAGTAGAGGACTATTCGGGGCCATTGCAGGG
>A_/_H9N2|MN049509|A/Gallus_gallus/China/ShandongWF/2016
ACTTGCAGTTGGTCTGAGGAATGTGCCTTCTAGATCTAGTAGAGGACTATTCGGGGCCATAGCAGGA
>A_/_H9N2|MN049508|A/Gallus_gallus/China/ShandongLW/2015
ACTTGCAGTTGGTCTGAGGAATGTGCCTTCTAGATCTAGTAGAGGACTATTCGGGGCCATAGCAGGG
>A_/_H9N2|MN049506|A/Gallus_gallus/China/JiangsuXZ/2014
ACTTGCAGTTGGTCTGAGAAATGTGCCTTCTAGATCTAGTAGAGGACTATTTGGGGCCATAGCAGGG
>A_/_H9N2|MN049505|A/Gallus_gallus/China/FujianLY/2014
GCTTGCAGTTGGTCTGAGGAATGTGCCTTCTAGATCTAGTAGAGGACTATTCGGGGCCATAGCAGGA
>A_/_H9N2|MK981185|A/duck/Indonesia/04161291-OP/2016
ACTTGCAGTTGGTCTGAGGAATGTGCCTTCTAGATCTAGTAGAGGACTATTCGGGGCTATAGCAGGA
>A_/_H9N2|MK979248|A/chicken/Viet_Nam/HU1-1592/2014
ACTTGCAGTTGGTCTGAGGAATGTGCCTTCTAGATCTAGTAGAGGACTATTCGGGGCCATAGCAGGA
>A_/_H9N2|MK367688|A/chicken/ShangDong/1642/2018
ACTTGCAGTTGGTCTGAGGAATGTGCCTTCTAGATCTAGTAGAGGACTATTCGGGGCCATAGCAGGG
>A_/_H9N2|MK367679|A/chicken/ShangDong/1635/2018
ACTTGCAGTTGGTCTGAGGAATTTGCCTTCTAGATCTAGTAGAGGACTATTCGGGGCCATAGCAGGA
>A_/_H9N2|MK367670|A/chicken/ShangDong/1647/2018
GCTTGCAGTAGGTCTGAGGAATGTACCTTCTAGATCTAGTAGAGGACTATTCGGGGCCATAGCAGGA
>A_/_H9N2|MK367662|A/chicken/ShangDong/1646/2018
ACTTGCAGTTGGTCTGAGGAATGTGCCTTCTAGATCTAGTAGAGGACTATTCGGGGCCATAGCAGGG
>A_/_H9N2|MK367654|A/chicken/ShangDong/16587/2018
ACTTGCAGTTGGTCTGAGGAATGTGCCTTCTAGATCTAGTAGAGGACTATTCGGGGCCATAGCAGGG
>A_/_H9N2|MH135345|A/chicken/Bangladesh/32958/2017
ACTGGCAATAGGTCTGAGAAACGTGCCTGCCAAATCAAAGAGAGGACTATTTGGAGCCATAGCTGGA
>A_/_H9N2|MH135335|A/chicken/Bangladesh/33649/2017
ACTAGCAATAGGTCTGAGAAACGTGCCTTCCAAGTCTAAGAGAGGACTATTTGGAGCCATAGCTGGA
>A_/_H9N2|MH135401|A/chicken/Bangladesh/33386/2017
ACTAGCAATAGGTCTGAGAAACGTGCCTGCCAAGTCAAAAAGAGGACTATTTGGAGCCATAGCTGGA
>A_/_H9N2|MH135418|A/duck/Bangladesh/33351/2017
ACTAGCAATAGGTCTGAGGAACGTGCCTGCCAAGTCAAAGAGAGGACTATTTGGAGCCATAGCTGGA
>A_/_H9N2|MH135505|A/duck/Bangladesh/33135/2017
ACTAGCAATAGGTCTGAGAAACGTGCCTGCCAAGTCAAAGAGAGGACTATTTGGAGCCATAGCTGGA
>A_/_H9N2|MH135556|A/chicken/Bangladesh/33648/2017
ACTAGCAATAGGTCTGAGAAACGTGCCTGCCAAGTCAAAGAGAGGACTATTTGGAGCCATAGCTGGA
>A_/_H9N2|MH135645|A/chicken/Bangladesh/32754/2017
ACTAGCAATAGGTCTGAGAAATGTGCCTGCCAAGTCAAAGAGAGGACTATTTGGAGCCATAGCTGGA
>A_/_H9N2|MH135630|A/chicken/Bangladesh/32957/2017
ACTGGCAATAGGTCTGAGAAACGTGCCTGCCAAATCAAAGAGAGGACTATTTGGAGCCATAGCTGGA
>A_/_H9N2|MH135620|A/chicken/Bangladesh/33338/2017
ACTAGCAATAGGTCTGAGGAACGTACCTGCCAAGTCAAAGAGAGGACTATTCGGAGCAATAGCTGGA
>A_/_H9N2|MH135762|A/ruddy_turnstone/Delaware_Bay/527/2017
GTTGGCAGTTGGTTTGAGGAACGTACCTGCTGCATCAGATAGAGGACTGTTTGGTGCTATAGCTGGT
>A_/_H9N2|KX185883|A/chicken/Guangxi/C1228/2015
ACTTGCAGTTGGTCTGAGGAATGTACCTTCTAGATCCAGTAGAGGACTATTCGGGGCCATAGCAGGA
>A_/_H9N2|KX130841|A/chicken/Guangxi/C227/2015
ACTTGCAGTTGGTCTGAGGAATGTGCCTTCTAGATCTAGTAGAGGACTATTCGGGGCCATAGCAGGG
>A_/_H9N2|MF682648|A/mallard_duck/Netherlands/1/2005
ATTGGCGGTCGGTTTGAGGAATGTGCCTGCTGCATCAGATAGGGGACTGTTTGGTGCCATAGCTGGA
>A_/_H9N2|MH558945|A/chicken/Israel/291906/2017
ACTGGCAATCGGTCTGAGAAATGTGCCTGCCAGGTCAAGTAGAGGGCTATTCGGAGCTATAGCTGGA
>A_/_H9N2|MH558941|A/chicken/Israel/290349/2017
ACTGGCAATCGGTTTAAGAAATGTGCCTGCCAGGTCAAGTAGAGGGCTATTTGGAGCCATAGCTGGA
>A_/_H9N2|MH271637|A/chicken/China/333/2017
ACTTGCAGTTGGTCTGAGGAATGTGCCTTCTAGATCTAGTAGAGGACTATTCGGGGCCATAGCAGGG
>A_/_H9N2|MH489507|A/chicken/Anhui/AH480/2017
ACTTGCAGTTGGTCTGAGGAATGTGCCTTCTAGATCTAGTAGAGGACTATTCGGGGCCATAGCAGGA
>A_/_H9N2|MH489499|A/chicken/Anhui/AH475/2017
ACTTGCAGTTGGTCTGAGGAATGTGCCTTCTAGATCTAGTAGAGGACTATTCGGGGCCATAGCAGGA
>A_/_H9N2|MH489443|A/chicken/Anhui/LH66/2017
ACTTGCAGTTGGTCTGAGAAATGTGCCTTCTAGATCTAGTAGAGGACTATTCGGGGCCATAGCAGGG
>A_/_H9N2|MH489435|A/chicken/Anhui/AH450/2017
ACTTGCAGTTGGTCTGAGGAATGTGCCTTCTAGATCTAGTAGAGGACTATTCGGGGCCATAGCAGGG
>A_/_H9N2|MH489483|A/chicken/Jiangsu/TM314/2017
ACTTGCAGTTGGTCTGAGGAATGTACCTTCTAGATCTAGTAGAGGACTATTCGGGGCCATAGCAGGG
>A_/_H9N2|MH489475|A/chicken/Shandong/WF75/2017
ACTTGCAGTTGGTCTGAGGAATGTGCCTTCTAGATCTAGTAGAGGACTATTCGGGGCCATAGCAGGG
>A_/_H9N2|MH489467|A/chicken/Jiangsu/LY2/2017
ACTTGCAGTTGGTCTGAGGAATGTGCCTTCTAGATCTAGTAGAGGACTATTCGGGGCCATAGCAGGA
>A_/_H9N2|MH489459|A/chicken/Jiangsu/TM306/2017
ACTTGCAGTTGGTCTGAGGAATGTGCCTTCTAGATCTAGTAGAGGACTATTCGGGGCCATAGCAGGG
>A_/_H9N2|MH489451|A/chicken/Anhui/LH99/2017
ACTTGCAGTTGGTCTGAGGAATGTGCCTTCTAGATCTAGTAGAGGACTATTCGGGGCCATAGCAGGA
>A_/_H9N2|MH560075|A/chicken/Vietnam/NCVD-15A53/2015
ACTTGCAGTTGGTCTGAGGAATGTGCCTTCTAGATCTAGTAGAGGACTATTCGGGGCCATAGCAGGA
>A_/_H9N2|MH560073|A/chicken/Vietnam/H7F-LC4-371/2014
ACTTGCAGTTGGTCTGAGGAATGTGCCTTCTAGATCTAGTAGAGGACTATTCGGGGCCATAGCAGGA
>A_/_H9N2|MH560072|A/chicken/Vietnam/H7F-LC4-51/2014
ACTTGCAGTTGGTCTGAGGAATGTGCCTTCTAGATCTAGTAGAGGACTATTCGGGGCCATAGCAGGA
>A_/_H9N2|MH560071|A/chicken/Vietnam/H7F-LC4-26/2014
ACTTGCAGTTGGTCTGAGGAATGTGCCTTCTAGATCTAGTAGAGGACTATTCGGGGCCATAGCAGGA
>A_/_H9N2|MH560070|A/chicken/Vietnam/H7F-CB4-35/2014
ACTTGCAGTTGGTCTGAGGAATGTGCCTTCTAGATCTAGTAGAGGACTATTCGGGGCCATAGCAGGA
>A_/_H9N2|MH560069|A/chicken/Vietnam/H7F-14-BN4-339/2014
ACTTGCAGTTGGTCTGAGGAATGTGCCTTCTAGATCTAGTAGAGGACTATTCGGGGCCATAGCAGGG
>A_/_H9N2|MH560068|A/chicken/Vietnam/H7F-14-BN4-315/2014
ACTTGCAGTTGGTCTGAGGAATGTGCCTTCTAGATCTAGTAGAGGACTATTCGGGGCCATAGCAGGG
>A_/_H9N2|MH560067|A/chicken/Vietnam/NCVD-15A13/2015
ACTTGCAGTTGGTCTGAGGAATGTGCCTTCTAGATCTAGTAGAGGACTATTCGGGGCCATAGCAGGA
>A_/_H9N2|MH560066|A/chicken/Vietnam/H7F-14-HG4-480/2014
ACTTGCAATTGGTCTGAGGAATGTGCCTTCTAGATCTAGTAGAGGACTATTCGGGGCCATAGCAGGA
>A_/_H9N2|MH560065|A/chicken/Vietnam/H7F-14-HG4-413/2014
ACTTGCAGTTGGTCTGAGGAATGTGCCTTCTAGATCTAGTAGAGGACTATTCGGGGCCATAGCAGGA
>A_/_H9N2|MH560064|A/chicken/Vietnam/H7F-14-BN4-437/2014
ACTTGCAGTTGGTCTGAGGAATGTGCCTTCTAGATCTAGTAGAGGACTATTCGGGGCCATAGCAGGG
>A_/_H9N2|MH560063|A/chicken/Vietnam/H7F-14-BN4-423/2014
ACTTGCAGTTGGTCTGAGGAATGTGCCTTCTAGATCTAGTAGAGGACTATTCGGGGCCATAGCAGGA
>A_/_H9N2|MH560062|A/chicken/Vietnam/H7F-14-BN4-342/2014
ACTTGCAGTTGGTCTGAGGAATGTGCCTTCTAGATCTAGTAGAGGACTATTCGGGGCCATAGCAGGG
>A_/_H9N2|MH560061|A/chicken/Vietnam/H7F-14-HN4-564/2014
ACTTGCAGTTGGTCTGAGAAATGTGCCTTCTAGATCTAGTAGAGGACTATTCGGGGCCATAGCAGGA
>A_/_H9N5|MH578686|A/ruddy_turnstone/Delaware_Bay/174/2003
ACTGGCAATCGGTCTGAGGAATGTGCCTGCTGCATCAGATAGGGGACTATTTGGTGCCATAGCTGGA
>A_/_H9N1|MH578753|A/ruddy_turnstone/Delaware_Bay/231/2003
ACTGGCAATCGGTCTGAGGAATGTGCCTGCTGCATCAGATAGGGGACTATTTGGTGCCATAGCTGGA
>A_/_H9N1|MH578773|A/ruddy_turnstone/Delaware_Bay/95/2003
ACTGGCAATCGGTCTGAGGAATGTGCCTGCTGCATCAGATAGGGGACTATTTGGTGCCATAGCTGGA
>A_/_H9N5|MH578815|A/ruddy_turnstone/Delaware_Bay/253/2003
ACTGGCAATCGGTCTGAGGAATGTGCCTGCTGCATCAGATAGGGGACTATTTGGTGCCATAGCTGGA
>A_/_H9N2|MH579064|A/ruddy_turnstone/Delaware_Bay/66/2003
ACTGGCAATCGGTCTGAGGAATGTGCCTGCTGCATCAGATAGGGGACTATTTGGTGCCATAGCTGGA
>A_/_H9N2|MH579145|A/ruddy_turnstone/Delaware_Bay/173/2003
ACTGGCAATCGGTCTGAGGAATGTGCCTGCTGCATCAGATAGGGGACTATTTGGTGCCATAGCTGGA
>A_/_H9N2|MH134602|A/mallard/Chile/C14590/2016
ATTGGCAGTCGGTCTGAGGAATGTACCTGCTGCATCGAGTAGGGGACTATTTGGCGCTATAGCCGGA
>A_/_H9N2|MH134786|A/mallard/Chile/C14592/2016
ATTGGCAGTCGGTCTGAGGAATGTACCTGCTGCATCGAGTAGGGGACTATTTGGCGCTATAGCCGGA
>A_/_H9N2|MH375876|A/chicken/JinShui/JS1002/2018
GCTTGCAGTTGGTCTGAGGAATGTGCCTTCTAGATCTAGTAGAGGACTATTCGGGGCCATAGCAGGA
>A_/_H9N2|MH018677|A/chicken/Shandong/LY1/2017
ACTGGCAGTTGGTCTAAGAAATGTGCCTGCTAGATCAAGTAGAGGACTATTTGGGGCTATAGCTGGT
>A_/_H9N2|MG957602|A/chicken/Bangladesh/32287/2017
ACTAGCAATAGGTCTGAGAAACGTGCCTGCCAAGTCAAAGAGAGGACTATTTGGAGCCATAGCTGGA
>A_/_H9N2|MG957582|A/chicken/Bangladesh/32390/2017
ACTAGCAATAGGTCTGAGGAACGTGCCTGCTAAATCAAAGAGAGGACTATTTGGAGCCATAGCTGGA
>A_/_H9N2|KY794627|A/goose/Guangdong/A11/2016
ACTTGCAGTTGGTCTGAGGAATGTACCTTCTAGATCTAGTAGAGGACTATTCGGGGCCATAGCAGGA
>A_/_H9N2|KY794619|A/duck/Guangdong/222/2015
ATTGGCAGTCGGTCTGAGGAATGTGCCTGCTAGATCAAGTAGAGGACTATTTGGAGCCATAGCTGGT
>A_/_H9N2|KY794611|A/chicken/Guangdong/835/2016
ACTTGCAGTTGGTCTGAGGAATGTACCTTCTAGATCTAGTAGAGGACTATTCGGGGCCATAGCAGGA
>A_/_H9N2|KY794635|A/duck/Guangdong/A9/2016
ATTGGCAGTCGGTCTGAGGAATGTGCCTGCTAGATCAAGTAGAGGACTATTTGGAGCCATAGCTGGT
>A_/_H9N2|MF673383|A/chicken/Jordan/11/2003
ACTGGCAGTCGGTCTGAGGAATGTGCCTGCTAGATCAAGTAGAGGACTATTTGGAGCCATAGCTGGA
>A_/_H9N2|MF673375|A/chicken/Jordan/47/2003
ACTGGCAGTCGGTCTGAGGAATGTGCCTGCTAGATCAAGTAGAGGACTATTTGGAGCCATAGCTGGA
>A_/_H9N2|MF673367|A/chicken/Jordan/10/2003
ACTGGCAGTCGGTCTGAGGAATGTGCCTGCTAGATCAAGTAGAGGACTATTTGGAGCCATAGCTGGA
>A_/_H9N2|MF673359|A/chicken/Jordan/14/2003
ACTGGCAGTCGGTCTGAGGAATGTGCCTGCTAGATCAAGTAGAGGACTATTTGGAGCCATAGCTGGA
>A_/_H9N2|MF673351|A/chicken/Jordan/56/2003
ACTGGCAGTCGGTCTGAGGAATGTGCCTGCTAGATCAAGTAGAGGACTATTTGGAGCCATAGCTGGA
>A_/_H9N2|MF673343|A/chicken/Jordan/12/2003
ACTGGCAGTCGGTCTGAGGAATGTGCCTGCTAGATCAAGTAGAGGACTATTTGGAGCCATAGCTGGA
>A_/_H9N2|MF673335|A/chicken/Jordan/88/2005
ACTGGCAGTCGGTCTGAGGAATGTGCCTGCTAGATCAAGTAGAGGACTATTTGGAGCCATAGCTGGA
>A_/_H9N2|MF673327|A/chicken/Jordan/45/2004
ACTGGCAGTCGGTCTGAGGAATGTGCCTGCTAGATCAAGTAGAGGACTATTTGGAGCCATAGCTGGA
>A_/_H9N2|MF673319|A/chicken/Jordan/13/2003
ACTGGCAGTCGGTCTGAGGAATGTGCCTGCTAGATCAAGTAGAGGACTATTTGGAGCCATAGCTGGA
>A_/_H9N2|MF673311|A/chicken/Jordan/70/2004
ACTGGCAGTCGGTCTGAGGAATGTGCCTGCTAGATCAAGTAGAGGACTATTTGGAGCCATAGCTGGA
>A_/_H9N2|MF673303|A/chicken/Jordan/55/2004
ACTGGCAGTCGGTCTGAGGAATGTGCCTGCTAGATCAAGTAGAGGACTATTTGGAGCCATAGCTGGA
>A_/_H9N2|MG984010|A/chicken/China/a6/2017
ACTTGCAGTTGGTCTGAGGAATGTGCCTTCTAGATCTAGTAGAGGACTATTCGGGGCCATAGCAGGG
>A_/_H9N2|MG984009|A/chicken/China/a5/2017
ACTTGCAGTTGGTCTGAGGAATGTGCCTTCTAGATCTAGTAGAGGACTATTCGGGGCCATAGCAGGG
>A_/_H9N2|MG984008|A/chicken/China/a4/2017
ACTTGCAGTTGGTCTGAGGAATGTACCTTCTAGATCTAGTAGAGGACTATTCGGGGCAATAGCAGGG
>A_/_H9N2|MG984007|A/chicken/China/a3/2017
ACTTGCAGTTGGTCTGAGGAATGTACCTTCTAGATCTAGTAGAGGACTATTCGGGGCAATAGCAGGG
>A_/_H9N2|MG984006|A/chicken/China/a2/2017
ACTTGCAGTTGGTCTGAGGAATGTGCCTTCTAGATCTAGTAGAGGACTATTCGGGGCCATAGCTGGA
>A_/_H9N2|MG984005|A/chicken/China/a1/2017
ACTTGCAGTTGGTCTGAGGAATGTGCCTTCTAGATCCAGTAGAGGACTATTCGGGGCCATAGCAGGA
>A_/_H9N2|LC364020|A/chicken/Vietnam/HU7-15/2017
ACTTGCAGTTGGTCTGAGGAATGTTCCCTCTAGATCTAGCAGAGGACTATTCGGGGCCATAGCAGGG
>A_/_H9N2|LC364321|A/chicken/Vietnam/HU8-1699/2017
ACTTGCAGTTGGTCTGAGGAATGTGCCTTCTAAATCTAGTAGAGGACTATTCGGGGCCATAGCAGGA
>A_/_H9N2|KX759091|A/chicken/Abbottabad/NARC-04N-233/2004
GCTGGCAATCGGTCTGAGAAACGTGCCTGCTAGGTCAAGTAGAGGACTATTTGGAGCCATAGCTGGA
>A_/_H9N2|KX759089|A/chicken/Sihala/NARC-04N-087/2004
ACTGGCAATCGGTCTGAGAAACGTGCCTGCTAGGTCAAGTAGAGGACTATTTGGAGCCATAGCTGGA
>A_/_H9N2|MG280709|A/chicken/Jiangsu/MH17/2014
ACTTGCAGTTGGTCTGAGGAATGTGCCTTCCAGATCTAGTAGAGGACTATTCGGGGCCATAGCAGGA
>A_/_H9N2|MG280708|A/chicken/FuJian/SN02/2014
ACTTGCAGTTGGTCTGAGGAATGTGCCTTCTAGATCTAGTAGAGGACTATTCGGGGCCATAGCAGGA
>A_/_H9N2|MG280703|A/chicken/Anhui/WB/2014
ACTTGCAGTTGGTCTGAGGAATGTGCCTTCTAGATCTAGTAGAGGACTATTCGGGGCCATAGCAGGA
>A_/_H9N2|MG280695|A/chicken/Jiangsu/TM71/2014
ACTTGCAGTTGGTCTGAGGAATGTGCCTTCTAGATCTAGTAGAGGACTATTCGGGGCCATAGCAGGG
>A_/_H9N2|MG280679|A/chicken/Jiangsu/TM58/2013
ACTTGCAGTTGGTCTGAGGAATGTGCCTTCTAGATCTAGTAGAGGACTATTCGGGGCCATAGCAGGG
>A_/_H9N2|MG280675|A/chicken/Jiangsu/YZ186/2013
ACTTGCAGTTGGTCTGAGGAATGTGCCTTCTAGATCTAGTAGAGGACTATTCGGGGCCATAGCAGGA
>A_/_H9N2|MG280674|A/chicken/FuJian/SN01/2013
ACTTGCAGTGGGTCTGAGGAATGTGCCTTCTAGATCTAGTAGAGGATTATTTGGGGCCATAGCTGGA
>A_/_H9N2|MG280669|A/chicken/Jiangsu/TM59/2013
ACTTGCAGTTGGTCTGAGGAATGTGCCTTCTAGATCTAGTAGAGGACTATTCGGGGCCATAGCAGGG
>A_/_H9N2|MG280664|A/chicken/Jiangsu/YZ737/2012
ACTTGCAGTTGGTCTGAGAAATGTGCCTTCTAGATCTAGTAGAGGACTATTCGGAGCCATAGCAGGA
>A_/_H9N2|MG280640|A/chicken/Jiangsu/WJ37/2011
ACTTGCAGTTGGTCTGAGGAATGTGCCTTCTAGATCTAGTAGAGGACTATTCGGGGCCATAGCAGGA
>A_/_H9N2|MG280634|A/chicken/Shandong/C9YT/2011
GCTTGCAGTTGGTCTGAGAAATGTGCCTTCTAGATCTAGTAGAGGACTATTCGGGGCCATAGCAGGA
>A_/_H9N2|MG280630|A/chicken/Heilongjiang/DLH/2011
ACTTGCAGTTGGTCTGAGGAATGTGCCTTCTAGATCTAGTAGAGGACTATTCGGGGCCATAGCAGGA
>A_/_H9N2|MG280625|A/chicken/Shandong/C9QH/2011
ACTTGCAGTTGGTCTGAGGAATGTGCCTTCTAGATCTAGTAGAGGACTATTCGGGGCCATAGCAGGA
>A_/_H9N2|MG280621|A/chicken/HeBei/BD/2011
ACTTGCAGTTGGTCTGAGGAATGTGCCTTCTAAATCTAGTAGAGGACTATTCGGGGCCATAGCAGGA
>A_/_H9N2|MG280616|A/chicken/Jiangsu/JT12/2011
ACTTGCAGTTGGTTTGAGGAATGTGCCTTCTAAATCTAGTAGAGGACTATTCGGGGCCATAGCAGGA
>A_/_H9N2|MG280612|A/chicken/FuJian/PT/2011
ACTTGCGGTTGGTCTGAGGAATGTGCCTTCTAGATCTAGTAGAGGACTATTCGGGGCCATAGCTGGA
>A_/_H9N2|MG280611|A/chicken/Heiilongjiang/DD/2011
ACTTGCAATTGGTCTGAGGAATGTGCCTTCTAAATCTAGTAGAGGACTATTTGGGGCCATAGCTGGA
>A_/_H9N3|MG280584|A/mallard_duck/Ohio/16OS0875/2016
GTTGGCAGTTGGTTTGAGGAACGTACCTGCTGCATCAGATAGAGGACTGTTTGGTGCTATAGCTGGT
>A_/_H9N2|MG495074|A/chicken/Shandong/SDT1/2016
ACTTGCAGTTGGTCTGAGGAATGTGCCTTCTAGATCTAGTAGAGGGCTATTCGGGGCCATAGCAGGG
>A_/_H9N2|MF620130|A/chicken/Egypt/Elfeil-26/2016
ACTGGCAATCGGTCTGAGAAATGTGCCTGCCAGATCAAGTAGAGGGCTATTTGGAGCCATAGCTGGA
>A_/_H9N2|MG204044|A/chicken/Xiamen/10/2015
ACTTGCAGTTGGTCTGAGGAATGTGCCTTCTAGATCTAGCAGAGGACTATTCGGGGCCATAGCAGGG
>A_/_H9N2|MG204043|A/chicken/Xiamen/09/2015
ACTTGCAGTTGGTCTGAGGAATGTGCCTTCTAGATCTAGCAGAGGACTATTCGGGGCCATAGCAGGG
>A_/_H9N2|MG042122|A/chicken/Bangladesh/30861/2016
ACTAGCAATAGGTCTGAGAAACGTGCCTGCCAAGTCAAAGAGAGGACTATTTGGAGCCATAGCTGGA
>A_/_H9N2|MG042175|A/chicken/Bangladesh/31066/2016
ACTAGCAATAGGTCTGAGAAACGTGCCTGCCAAGTCAAAGAGAGGACTATTTGGAGCCATAGCTGGA
>A_/_H9N2|MG042288|A/chicken/Bangladesh/31624/2016
ACTAGCAATAGGTCTAAGAAACGTGCCTGCCAAGTCAAAGAGAGGACTATTTGGAGCCATAGCTGGA
>A_/_H9N2|MG042274|A/chicken/Bangladesh/30030/2016
ACTAGCGATAGGTCTGAGAAACGTGCCTGCCAAATCAAAAAGAGGATTATTTGGAGCCATAGCTGGG
>A_/_H9N2|MG042384|A/chicken/Bangladesh/30457/2016
ACTAGCGATAGGTCTGAGAAACGTGCCTGCCAAATCAAAAAGAGGATTATTTGGAGCCATAGCTGGG
>A_/_H9N2|MG042407|A/chicken/Bangladesh/30461/2016
ACTAGCAATAGGTCTGAGAAACGTGCCTGCCAAGTCAAAGAGAGGGCTATTTGGAGCCATAGCTGGA
>A_/_H9N2|MG192150|A/chicken/Fujian/S1XA35/2017
ACTTGCAGTTGGTCTGAGGAATGTGCCTTCTAGATCTAGTAGAGGACTATTCGGGGCCATAGCAGGG
>A_/_H9N2|MG192149|A/chicken/Fujian/SD070/2017
ACTTGCAGTTGGTCTGAGGAATGTGCCTTCTAGATCTAGTAGGGGACTATTCGGGGCAATAGCAGGG
>A_/_H9N2|MG192148|A/chicken/Fujian/SD037/2017
ACTTGCAGTTGGTCTGAGGAATGTGCCTTCTAGATCTAGTAGGGGACTATTCGGGGCAATAGCAGGG
>A_/_H9N2|MG192147|A/chicken/Fujian/SD056/2017
ACTTGCAGTTGGTCTGAGGAATGTGCCTTCTAGATCTAGTAGGGGACTATTCGGGGCAATAGCAGGG
>A_/_H9N2|MG063451|A/chicken/Guangdong/GD1601/2016
ACTTGCAGTTGGTCTGAGGAATGTACCTTCTAGATCTAGTAGAGGACTATTCGGGGCCATAGCAGGA
>A_/_H9N2|MG063450|A/chicken/Suqian/SQ1602/2016
ACTTGCAGTTGGTCTGAGGAATGTGCCTTCTAGATCTAGTAGAGGACTATTCGGGGCCATAGCAGGG
>A_/_H9N2|MG063449|A/chicken/Xuzhou/XZ270/2016
ACTTGCAGTCGGTCTGAGGAATGTGCCTTCTAGATCTAGTAGAGGACTATTCGGGGCCATAGCAGGA
>A_/_H9N2|MG063448|A/chicken/Anhui/AH329/2016
ACTTGCAGTTGGTCTGAGGAATGTGCCTTCTAGATCTAGTAGAGGACTATTCGGGGCCATCGCAGGG
>A_/_H9N2|MG063447|A/chicken/Huaian/HA9/2016
ACTTGCAGTTGGTCTGAGGAATGTGCCTTCTAGATCTAGTCGAGGACTATTCGGGGCCATAGCAGGG
>A_/_H9N2|LC331895|A/chicken/Vietnam/HU4-2/2015
ACTTGCAGTTGGTCTGAGGAATGTGCCTTCTAGATCTAGTAGAGGACTATTCGGGGCCATAGCAGGA
>A_/_H9N2|MG051186|A/chicken/Anhui/AH326/2016
ACTTGCAGTTGGTCTGAGGAATGTGCCTTCTAGATCTAGTAGAGGACTATTCGGGGCCATAGCAGGG
>A_/_H9N2|MF794999|A/chicken/Daye/DY0602/2017
ACTTGCAGTTGGTCTGAGGAATGTGCCTTCTAGATCTAGTAGAGGACTATTCGGGGCCATAGCAGGG
>A_/_H9N2|MF794991|A/chicken/Jingmen/JM0305/2017
ACTTGCAGTTGGTCTGAGGAATGTGCCTTCTAGATCTAGTAGAGGACTATTCGGGGCCATAGCAGGG
>A_/_H9N2|MF568511|A/chicken/Hubei/01/2015
ACTTGCAGTTGGTTTGAGGAATGTGCCTTCTAGATCTAGTAGAGGACTATTCGGGGCCATAGCAGGG
>A_/_H9N2|MF355415|A/goose/Shandong/DP01/2014
ACTCGCAGTTGGTCTGAGGAATGTGCCTTCTAGATCTAGTAGAGGACTATTCGGGGCCATAGCAGGA
>A_/_H9N2|MF164417|A/chicken/Zhejiang/TL27/2014
ACTTGCAATTGGTCTGAGGAATGTGCCTTCTAGATCTAGTAGAGGACTATTCGGGGCCATAGCAGGA
>A_/_H9N2|MF164416|A/chicken/Zhejiang/HZ26/2014
ACTTGCAATTGGTCTGAGGAATGTGCCTTCTAGATCTAGTAGAGGACTATTCGGGGCCATAGCAGGA
>A_/_H9N2|MF164415|A/duck/Anhui/AQ14/2014
ACTTGCAATTGGTCTGAGGAATGTGCCTTCTAGATCTAGTAGAGGACTATTCGGGGCCATAGCAGGA
>A_/_H9N2|MF164414|A/chicken/Zhejiang/HZ05/2014
ACTTGCAATTGGTCTGAGGAATGTGCCTTCTAGATCTAGTAGAGGACTATTCGGGGCCATAGCAGGA
>A_/_H9N2|MF164412|A/chicken/Shanghai/PT02/2015
ACTTGCAATTGGTCTGAGGAATGTGCCTTCTAGATCTAGTAGAGGACTATTCGGGGCCATAGCAGGA
>A_/_H9N2|KY983229|A/northern_pintail/California/HS050A/2015
GTTGGCAGTTGGTTTAAGGAACGTACCTGCTGCATCAGATAGAGGACTGTTTGGTGCTATAGCTGGT
>A_/_H9N2|KY785869|A/duck/Korea/D26/2009
ACTGGCAGTTGGTCTAAGAAATGTGCCTGCTACATCAGGTAGAGGGTTATTTGGTGCCATAGCTGGA
>A_/_H9N2|KY785822|A/chicken/Korea/C40/2009
ACTGGCAGTTGGTCTAAGAAATGTGCCTGCTACATCAGGTAGAGGGTTATTTGGTGCCATAGCTGGA
>A_/_H9N2|KY785737|A/chicken/Korea/SL-4P/2002
ACTGGCAGTTGGTCTAAGGAATGTGCCTGCTACATCAGGTAGAGGGCTTTTCGGTGCCATAGCTGGA
>A_/_H9N2|KY785729|A/chicken/Korea/GS-3P/2005
ACTGGCAGTTGGCCCAAGGAATGTGCCTGCTACATCAGGTAGAGGGCTTTTCGGTGCCATAGCTGGA
>A_/_H9N2|KY910836|A/Egypt/ZU80/2016
ACTGGCAATCGGTCTGAGAAATGTGCCTGCCAGGTCAAGTAGAGGGCTATTTGGAGCCATAGCTGGA
>A_/_H9N2|KY910834|A/Egypt/ZU68/2016
ACTGGCAATCGGTCTGAGAAATGTGCCTGCCAGGTCAAGTAGAGGGCTATTTGGAGCCATAGCTGGA
>A_/_H9N2|KY635751|A/chicken/Bangladesh/24249/2015
ACTAGCAATAGGTCTGAGAAACGTGCCTGCCAAGTCAAAGAGAGGACTATTTGGAGCCATAGCTGGA
>A_/_H9N2|KY635737|A/chicken/Bangladesh/25946/2015
ACTAGCGATAGGTCTGAGAAACGTGCCTGCCAAATCAAAAAGAGGATTATTTGGAGCCATAGCTGGG
>A_/_H9N2|KY635684|A/chicken/Bangladesh/28182/2016
ACTAGCAATAGGTCTAAGAAACGTGCCTGCCAAGTCAAAGAGAGGACTATTTGGAGCCATAGCTGGA
>A_/_H9N2|KY635534|A/chicken/Bangladesh/26223/2015
GCTAGCAATAGGTCTGAGAAATGTGCCTGCCAAGTCGAAGAGAGGGCTATTTGGAGCCATAGCTGGA
>A_/_H9N2|KY635514|A/chicken/Bangladesh/25945/2015
ACTAGCGATAGGTCTGAGAAACGTGCCTGCCAAATCAAAAAGAGGATTATTTGGAGCCATAGCTGGG
>A_/_H9N2|KY635480|A/chicken/Bangladesh/27871/2015
ACTAGCAATAGGTCTGAGAAACGTGCCTGCCAAGTCAAAGAGAGGACTATTTGGAGCCATAGCTGGA
>A_/_H9N2|KY635479|A/chicken/Bangladesh/24947/2015
ACTAGCGATAGGTCTGAGAAACGTGCCTGCCAAATCAAAAAGAGGATTATTTGGAGCCATAGCTGGG
>A_/_H9N2|KY635461|A/chicken/Bangladesh/26120/2015
ACTAGCAATAGGTCTGAGAAATGTGCCTGCCAAGTCAAAGAGAGGACTATTTGGAGCCATAGCTGGA
>A_/_H9N2|KY635445|A/chicken/Bangladesh/26102/2015
ACTAGCAATAGGTCTGAGAAATGTGCCTGCCAAGTCAAAGAGAGGACTATTTGGAGCCATAGCTGGA
>A_/_H9N2|KY635439|A/chicken/Bangladesh/26115/2015
ACTAGCAATAGGTCTGAGAAATGTGCCTGCCAAGTCAAAGAGAGGACTATTTGGAGCCATAGCTGGA
>A_/_H9N2|KY616779|A/chicken/Bangladesh/23727/2014
ACTAGCAATAGGTCTGAGAAATGTGCCTGCCAAGTCAAAGAGAGGACTATTTGGAGCCATAGCTGGA
>A_/_H9N2|KY616760|A/chicken/Bangladesh/23740/2014
ACTAGCAATAGGTCTGAGAAATGTGCCTGCCAAGTCAAAGAGAGGACTATTTGGAGCCATAGCTGGA
>A_/_H9N2|KY608247|A/goose/Jiangsu/JD564/2012
ACTGGCAGTTGGTCTAAGAAATGTGCCTGCTAGATCAAGTAGAGGACTATTTGGGGCTATAGCTGGT
>A_/_H9N2|KY608239|A/goose/Jiangsu/SQ119/2012
ACTTGCAGTTGGTCTGAGGAATGTGCCTTCTAGATCTAGTAGAGGACTATTCGGGGCCATAGCAGGA
>A_/_H9N2|KY608231|A/goose/Jiangsu/YZ527/2011
ACTAGCAGTTGGTCTAAGAAATGTGCCTGCTAGATCAAGTAGAGGACTATTTGGGGCTATAGCTGGT
>A_/_H9N2|KY558868|A/chicken/Egypt/F12168D/2016
ACTGGCAATCGGTCTGAGAAATGTGCCTGCCAGGTCAAGTAGAGGGCTATTTGGAGCCATAGCTGGA
>A_/_H9N2|KY558867|A/chicken/Egypt/F12170A/2016
ACTGGCAATCGGTCTGAGAAATGTGCCTGCCAGGTCAAGTAGAGGGCTATTTGGAGCCATAGCTGGA
>A_/_H9N2|KY558857|A/chicken/Egypt/S12568C/2016
ACTGGCAATCGGTCTAAGAAATGTGCCTGCCAGGTCAAGTAGAGGGCTATTTGGAGCCATAGCTGGA
>A_/_H9N2|KY558846|A/chicken/Egypt/F12054D/2016
ACTGGCAATCGGTCTGAGAAATGTGCCTGCCAGGTCAAGTAGAGGGCTATTTGGAGCCATAGCTGGA
>A_/_H9N2|KY441006|A/chicken/Shandong/e7/2015
ACTTGCAATTGGTCTGAGGAATGTGCCTTCTAGATCTAGTAGAGGACTATTCGGGGCCATAGCAGGA
>A_/_H9N2|KY441004|A/chicken/Hebei/e13/2015
ACTTGCAGTTGGTCTGAGGAATGTGCCTTCTAGATCTAGTAGAGGACTATTCGGGGCCATAGCAGGG
>A_/_H9N2|KY441003|A/chicken/Hubei/e11/2015
ACTTGCAGTCGGTCTGAGGAATGTGCCTTCTAGATCTAGTAGAGGACTATTCGGGGCCATAGCAGGG
>A_/_H9N2|KY441002|A/chicken/Henan/e6/2015
ACTTGCAGTTGGTCTGAGGAATGTGCCTTCTAGATCTAGTCGAGGACTATTCGGGGCCATAGCAGGG
>A_/_H9N2|KY441001|A/chicken/Anhui/e8/2014
ACTTGCAGTTGGTCTGAGGAATGTGCCTTCTAGATCTAGTAGAGGACTATTCGGGGCCATAGCAGGG
>A_/_H9N2|KY441000|A/chicken/Shandong/e5/2014
ACTTGCAGTTGGTCTGAGGAATGTGCCTTCTAGATCTAGTAGAGGACTATTCGGGGCCATAGCAGGG
>A_/_H9N2|KY440999|A/chicken/Shandong/e2/2014
ACTTGCAGTTGGTCTGAGGAATGTGCCTTCTAGATCTAGTCGAGGACTATTCGGGGCCATAGCAGGG
>A_/_H9N2|KY440998|A/chicken/Shandong/e10/2014
ACTTGCAGTTGGTCTGAGAAATATGCCTTCTAGATCTAGTAGAGGACTATTTGGGGCCATAGCAGGG
>A_/_H9N2|KY440997|A/chicken/Shandong/e13/2014
ACTTGCAGTTGGTCTGAGGAATGTGCCTTCTAGATCTAGTAGAGGACTATTCGGGGCCATAGCAGGA
>A_/_H9N2|KY440996|A/chicken/Shanxi/e12/2014
ACTTGCAGTTGGCCTGAGGAATGTGCCTTCTAGATCTAGTAGAGGATTATTCGGGGCCATAGCAGGA
>A_/_H9N2|KY440995|A/chicken/Shandong/e15/2014
ACTTGCAGTTGGTCTGAGGAATGTGCCTTCTAGATCTAGTAGAGGACTATTCGGGGCCATAGCAGGA
>A_/_H9N2|KY440994|A/chicken/Shandong/e9/2012
ACTTGCAGTTGGTCTGAGGAATGTGCCTTCTAGATCTAGTAGAGGACTATTCGGGGCCATAGCAGGA
>A_/_H9N2|KY440993|A/chicken/Shandong/e8/2012
ACTTGCAGTTGGTCTGAGGAATGTGCCTTCTAGATCTAGTAGAGGACTATTCGGGGCCATAGCAGGA
>A_/_H9N2|KY440992|A/chicken/Shandong/e6/2012
ACTTGCAGTTGGTCTGAGGAATGTGCCTTCTAGATCTAGTAGAGGACTATTCGGGGCCATAGCAGGA
>A_/_H9N2|KY440991|A/chicken/Shandong/e5/2012
ACTTGCAGTTGGTCTGAGGAATGTGCCTTCTAGATCTAGTAGAGGACTATTCGGGGCCATAGCAGGA
>A_/_H9N2|KY440988|A/chicken/Guizhou/e9/2011
ACTTGCAGTTGGTCTGAGGAATGTGCCTTCTAGATCTAGTAGAGGACTATTCGGGGCCATAGCAGGA
>A_/_H9N2|KY440987|A/chicken/Guangdong/e12/2011
ACTCGCAGTTGGTCTGAGGAATGTGCCTTCTAGATCTAGTAGAGGACTATTCGGGGCCATAGCAGGA
>A_/_H9N2|KY440986|A/chicken/Shandong/e8/2011
ACTTGCAGTTGGTCTGAGGAATGTGCCTTCTAGATCTAGTAGAGGACTATTCGGGGCCATAGCAGGA
>A_/_H9N2|KY440982|A/chicken/Anhui/e12/2010
ACTTGCAGTTGGTCTGAGGAATGTGCCTTCTAGATCTAGTAGAGGACTATTCGGGGCCATAGCAGGA
>A_/_H9N2|KY440979|A/chicken/Shandong/e10/2010
ACTCGCAGTTGGTCTGAGGAATGTGCCTTCTAGATCTAGTAGAGGACTATTCGGGGCCATAGCAGGA
>A_/_H9N2|KY440978|A/chicken/Beijing/e3/2010
ACTTGCAGTTGGTCTGAGGAATGTGCCTTCTAGATCCAGTAGAGGACTATTCGGGGCCATAGCAGGA
>A_/_H9N2|KY056291|A/chicken/Zhejiang/221/2016
ACTTGCAGTTGGTCTGAGGAATGTGCCTTCTAGATCTAGTAGAGGACTATTCGGGGCCATAGCAGGG
>A_/_H9N2|KX768862|A/chicken/Sichuan/ZYL/2016
ACTTGCAGTTGGTCTGAGGAATGTGCCTTCTAGATCTAGTAGAGGACTATTCGGGGCCATAGCAGGG
>A_/_H9N2|KX768861|A/chicken/Sichuan/LMC/2016
ACTTGCAGTTGGTCTGAGGAATGTGCCTTCTAGATCTAGTAGAGGACTATTCGGGGCCATAGCAGGG
>A_/_H9N2|KX768860|A/chicken/Sichuan/LFY/2016
ACTTGCAGTTGGTCTGAGGAATGTGCCTTCTAGATCTAGTAGAGGACTATTCGGGGCCATAGCAGGG
>A_/_H9N2|KX768859|A/chicken/Chongqing/CQ/2016
ACTTGCAGTTGGTCTGAGGAATGTGCCTTCTAGATCTAGTAGAGGACTATTCGGGGCCATAGCAGGG
>A_/_H9N2|KX768858|A/chicken/Yunnan/YNKM/2015
ACTTGCAGTTGGTCTGAGGAATGTGCCTTCTAGATCTAGTAGAGGACTATTCGGGGCCATAGCAGGG
>A_/_H9N2|KX768857|A/chicken/Yunnan/A615/2015
ACTTGCAGTTGGTCTGAGGAATGTGCCTTCTAGATCTAGTAGAGGACTATTCGGGGCCATAGCAGGG
>A_/_H9N2|KX768856|A/chicken/Sichuan/SZQ60/2015
ACTTGCAGTTGGTCTGAGGAATGTGCCTTCTAGATCTAGTAGAGGACTATTCGGGGCCATAGCAGGG
>A_/_H9N2|KX768855|A/chicken/Guizhou/QZ/2015
ACTTGCAGTTGGTCTGAGGAATGTGCCTTCTAGATCTAGTAGAGGACTATTCGGGGCCATAGCAGGG
>A_/_H9N2|KX768854|A/chicken/Chongqing/LP/2015
ACTTGCAGTTGGTCTGAGGAATGTGCCTTCTAGATCTAGTAGAGGACTATTCGGGGCCATAGCAGGG
>A_/_H9N2|KX768853|A/chicken/Sichuan/YX/2014
ACTTGCAGTTGGTCTGAGGAATGTGCCTTCTAGATCTAGTAGAGGGCTATTCGGGGCCATAGCAGGG
>A_/_H9N2|KX768852|A/chicken/Sichuan/XJ/2014
ACTTGCAGTTGGTCTGAGGAATGTGCCTTCTAGATCTAGTAGAGGACTATTCGGGGCCATAGCAGGG
>A_/_H9N2|KX768851|A/chicken/Sichuan/LB/2013
ACTTGCAGTTGGTCTGAGGAATGTGCCTTCTAGATCTAGTAGAGGACTATTCGGGGCCATAGCAGGG
>A_/_H9N2|KY415643|A/chicken/Ganzhou/GZ126/2016
ACTTGCAGTTGGTCTGAGGAATGTGCCTTCTAGATCTAGTAGAGGACTATTCGGGGCCATAGCAGGG
>A_/_H9N2|KY415642|A/chicken/Ganzhou/GZ140/2016
ACTTGCAGTTGGTCTGAGGAATGTGCCTTCTAGATCTAGTAGAGGACTATTCGGGGCAATAGCAGGA
>A_/_H9N2|KY415640|A/duck/Ganzhou/GZ188/2016
ACTTGCAGTTGGTCTGAGGAATGTGCCTTCTAGATCTAGTAGAGGACTATTCGGGGCCATAGCAGGA
>A_/_H9N2|KY415639|A/chicken/Ganzhou/GZ86/2016
ACTTGCAGTTGGTCTGAGGAATGTGCCTTCTAGATCTAGTAGAGGACTATTCGGGGCCATAGCAGGA
>A_/_H9N2|KY415629|A/chicken/Yuhuan/YH15/2016
ACTTGCAGTTGGTCTGAGGAATGTGCCTTCTAGATCTAGTAGAGGACTATTCGGGGCCATAGCAGGA
>A_/_H9N2|KY415616|A/chicken/Hubei/ZYSJF15/2016
GCTTGCAGTTGGTCTGAGGAATGTGCCTTCTAGATCTAGTAGAGGACTATTCGGGGCCATAGCAGGA
>A_/_H9N2|KY212947|A/duck/ShanDong/JN1/2015
ACTTGCAGTTGGTCTGAGGAATGTGCCTTCTAGATCTAGTAGAGGACTATTCGGGGCCATAGCAGGG
>A_/_H9N2|KY115383|A/chicken/Myanmar/NK-5/2015
ACTTGCAGTTGGTCTGAGGAATGTGCCTTCTAGATCTAGTAGAGGACTATTCGGGGCCATAGCAGGG
>A_/_H9N2|KX978145|A/gadwall_duck/Netherlands/2/2006
ACTGGCAGTCGGCTTGAGGAATGTGCCTGCTGCATCAGATAGAGGATTGTTTGGTGCCATAGCTGGA
>A_/_H9N2|KX867841|A/chicken/Jiangsu/JS4539/2014
ACTTGCAGTTGGTCTGAGGAATGTGCCTTCTAGATCTAGTAGAGGACTATTCGGGGCCATAGCAGGG
>A_/_H9N2|KX867833|A/chicken/Anhui/AH120/2015
ACTTGCAGTTGGTCTGAGGAATGTGCCTTCTAGATCTAGTAGAGGGCTATTCGGGGCCATTGCAGGG
>A_/_H9N2|KX900506|A/chicken/Shandong/903/2013
ACTTGCAGTTGGTCTGAGGAATTTGCCTTCTAGATCTAGTAGAGGACTATTCGGGGCCATAGCAGGA
>A_/_H9N2|KX598471|A/chicken/Jiangsu/SIC42/2015
ACTTGCAGTTGGTCTGAGGAATGTGCCTTCTAGATCTAGTAGAGGACTATTCGGGGCCATAGCAGGG
>A_/_H9N2|KX598470|A/chicken/Hainan/SIC33/2014
GCTAGCAGTTGGTCTGAGGAATGTGCCTTCTAGGTCTAGTAGAGGGCTATTCGGGGCCATAGCAGGA
>A_/_H9N2|KX598469|A/chicken/Jiangsu/SIC11/2013
ACTTGCAGTTGGTCTGAGGAATGTGCCTTCTAGATCTAGTAGAGGACTATTCGGGGCCATAGCAGGG
>A_/_H9N2|KX598468|A/chicken/Zhejiang/SIC40/2015
ACTTGCAGTTGGTCTGAGGAATGTGCCTTCTAGATCTAGTAGAGGACTATTCGGGGCCATAGCAGGG
>A_/_H9N2|KX598467|A/chicken/Guangdong/SIC41/2015
ACTTGCAGTTGGTCTGAGGAATGTGCCTTCTAGATCTAGTAGAGGACTATTCGGGGCCATAGCAGGG
>A_/_H9N2|KX598466|A/chicken/Guangdong/SIC29/2014
ACTTGCAGTTGGTCTGAGGAATGTGCCTTCTAGATCTAGTAGAGGACTATTCGGGGCCATAGCAGGG
>A_/_H9N2|KX598465|A/chicken/Guangdong/SIC37/2015
ACTTGCAGTTGGTCTGAGGAATGTGCCTTCTAGATCTAGTAGAGGACTATTCGGAGCCATAGCAGGG
>A_/_H9N2|KX598464|A/chicken/Guangdong/SIC23/2014
ACTTGCAGTTGGTCTGAGGAATGTGCCTTCTAGATCTAGTAGAGGACTATTCGGGGCTATAGCAGGA
>A_/_H9N2|KX598463|A/chicken/Guangdong/SIC28/2014
ACTTGCAGTTGGTCTAAGGAATGTGCCTTCTAGATCTAGTAGAGGACTATTCGGGGCCATAGCAGGG
>A_/_H9N2|KX598462|A/chicken/Guangdong/SIC27/2014
ACTTGCAGTTGGTCTGAGGAATGTGCCTTCTAGATCTAGTAGAGGACTATTCGGGGCCATAGCAGGG
>A_/_H9N2|KX598461|A/chicken/Guangdong/SIC38/2015
ACTTGCAGTTGGTCTGAGGAATGTGCCTTCTAGATCTAGTAGAGGACTATTCGGGGCCATAGCAGGG
>A_/_H9N2|KX598460|A/chicken/Shandong/SIC26/2014
ACTTGCAGTTGGTCTGAGGAATGTGCCTTCTAGATCTAGTAGAGGACTATTCGGGGCCATAGCAGGA
>A_/_H9N2|KX598459|A/chicken/Shandong/SIC35/2014
ACTTGCAGTTGGTCTGAGGAATGTGCCTTCTAGATCTAGTAGAGGACTATTCGGCGCCATAGCAGGG
>A_/_H9N2|KX598458|A/chicken/Shandong/SIC39/2015
ACTTGCAGTTGGTCTGAGGAATGTGCCTTCTAGATCTAGTAGAGGACTATTCGGGGCCATAGCAGGA
>A_/_H9N2|KX598457|A/chicken/Shandong/SIC34/2014
ACTTGCAGTTGGTCTGAGGAATGTGCCTTCTAGATCTAGTAGAGGACTATTCGGGGCCATAGCAGGG
>A_/_H9N2|KX598456|A/chicken/Sichuan/SIC36/2014
ACTTGCAGTTGGTCTGAGGAATGTGCCTTCTAGATCTAGTAGAGGACTATTCGGGGCCATAGCAGGG
>A_/_H9N2|KX598455|A/chicken/Shandong/SIC25/2014
ACTTGCAGTTGGTCTGAGGAATGTGCCTTCTAGATCTAGTAGAGGACTATTCGGGGCCATAGCAGGA
>A_/_H9N2|KX598454|A/chicken/Shandong/SIC24/2014
ACTTGCAGTTGGTCTGAGGAATGTGCCTTCTAGATCTAGTAGAGGACTATTCGGGGCCATAGCAGGA
>A_/_H9N2|KX598453|A/chicken/Fujian/SN/2015
ACTTGCAGTTGGTCTGAGGAATGTGCCTTCTAGATCTAGTAGAGGACTATTCGGGGCCATAGCAGGG
>A_/_H9N2|KX598452|A/chicken/Guangxi/SIC6/2013
ACTTGCAGTTGGTCTGAGGAATGTGCCTTCTAGATCTAGTAGAGGACTATTCGGGGCCATAGCAGGA
>A_/_H9N2|KX598451|A/chicken/Jiangsu/SIC12/2013
ACTTGCAGTTGGTCTGAGGAATTTGCCTTCTAGATCTAGTAGAGGACTATTCGGGGCCATAGCAGGG
>A_/_H9N2|KX598450|A/chicken/Fujian/SIC4/2013
ACTTGCAGTGGGTCTGAGGAATGTGCCTTCTAGATCTAGTAGAGGATTATTTGGGGCCATAGCTGGA
>A_/_H9N2|KX598449|A/chicken/Fujian/SIC16/2014
ACTTGCAGTTGGTCTGAGGAATGTGCCTTCTAGATCTAGTAGAGGACTATTCGGGGCCATAGCAGGA
>A_/_H9N2|KX598448|A/chicken/Guangdong/SIC10/2013
ATTGGCAGTCGGTCTGAGGAATGTGCCTGCTAGATCAAGTAGAGGACTATTTGGAGCCATAGCTGGT
>A_/_H9N2|KX598447|A/chicken/Shandong/SIC21/2014
ACTTGCAGTTGGTCTGAGGAATGTGCCTTCTAGATCTAGTAGAGGACTATTCGGGGCCATAGCAGGA
>A_/_H9N2|KX598446|A/chicken/Fujian/SIC13/2013
ACTTGCATTTGGTCTGAGGAATGTGCCTTCTAGATCTAGTAGAGGACTATTCGGGGCCATAGCAGGG
>A_/_H9N2|KX598445|A/chicken/Guangxi/SIC22/2014
ACTTGCAGTTGGTCTGAGGAATGTGCCTTCTAGATCTAGTAGAGGACTATTCGGGGCCATAGCAGGA
>A_/_H9N2|KX598444|A/chicken/Guangxi/SIC15/2013
ACTTGCAGTTGGTCTGAGGAATGTGCCTTCTAGATCTAGTAGAGGACTATTCGGGGCCATAGCAGGA
>A_/_H9N2|KX598443|A/chicken/Fujian/SIC5/2013
ACTTGCGGTTGGTCTGAGGAATGTGCCTTCTAGATCTAGTAGAGGACTATTCGGGGCCATAGCTGGA
>A_/_H9N2|KX598442|A/chicken/Guangdong/SIC2/2012
ACTTGCTGTTGGTCTGAGGAATGTCCCTTCTAGATCTAGTAGAGGACTATTCGGGGCCATAGCAGGA
>A_/_H9N2|KX598440|A/chicken/Zhejiang/SIC32/2014
ACTTGCAATTGGTCTGAGGAATGTGCCTTCTAGATCTAGTAGAGGACTATTCGGGGCCATAGCAGGA
>A_/_H9N2|KX598439|A/chicken/Guangdong/SIC1/2012
ACTTGCAGTTGGTCTGAGGAATGTGCCTTCTAGATCTAGTAGAGGACTATTCGGGGCCATAGCAGGG
>A_/_H9N2|KX598438|A/chicken/Guangxi/SIC19/2014
ACTTGCAGTTGGTCTGAGGAATGTACCTTCTAGATCTAGTAGAGGACTATTCGGGGCCATAGCAGGA
>A_/_H9N2|KX598437|A/chicken/Guangxi/SIC20/2014
ACTTGCAGTTGGTCTGAGGAATGTGCCTTCTAGATCTAGTAGAGGACTATTCGGGGCCATAGCAGGG
>A_/_H9N2|KX598436|A/chicken/Guangdong/SIC17/2014
ACTTGCAGTTGGTCTGAGGAATGTGCCTTCTAGATCTAGTAGAGGACTATTCGGGGCCATAGCAGGG
>A_/_H9N2|KX598435|A/chicken/Guangdong/SIC18/2014
ACTTGCAGTTGGTCTGAGGAATGTGCCTTCTAGATCTAGTAGAGGACTATTCGGGGCCATAGCAGGG
>A_/_H9N2|KX598434|A/chicken/Zhejiang/SIC30/2014
ACTTGCAATTGGTCTGAGGAATGTGCCTTCTAGATCTAGTAGAGGACTATTCGGGGCCATAGCAGGA
>A_/_H9N2|KX598433|A/chicken/Guangdong/SIC14/2013
ACTTGCAGTTGGTCTGAGGAATGTGCCTTCTAGATCTAGTAGAGGACTATTCGGGGCCATAGCAGGA
>A_/_H9N2|KX598432|A/chicken/Guangdong/SIC31/2014
ACTTGCGGTTGGTCTGAGGAATGTGCCTTCTAGATCTAGTAGAGGACTATTCGGGGCCATAGCAGGG
>A_/_H9N2|KX598431|A/chicken/Sichuan/SIC8/2013
ACTTGCAATTGGTCTGAGGAATGTACCTTCTAGATCTAGTAGAGGACTATTCGGGGCCATAGCAGGA
>A_/_H9N2|KX598430|A/chicken/Hubei/SIC3/2012
ACTTGCAGTTGGTCTGAGGAATGTGCCTTCTAGATCTAGTAGAGGGCTATTCGGGGCCATAGCAGGA
>A_/_H9N2|KX598429|A/chicken/Hubei/SIC7/2013
ACTTGCAGTGGGTCTGAGGAATGTGCCTTCTAGATCTAGTAGAGGATTATTTGGGGCCATAGCTGGA
>A_/_H9N2|KX470450|A/turkey/Poland/09/2014
ACTGGCAGTCGGCTTGAGGAATGTGCCTGCTGCATCAAAGAGAGGATTGTTTGGTGCCATAGCTGGA
>A_/_H9N2|KX470442|A/turkey/Poland/08/2014
ACTGGCAGTCGGCTTGAGGAATGTGCCTGCTGCATCAAAGAGAGGATTGTTTGGTGCCATAGCTGGA
>A_/_H9N2|KX000878|A/chicken/Egypt/D10566B/2015
ACTGGCAATCGGTCTGAGAAATGTGCCTGCCAGATCAAGTAGAGGGCTATTTGGAGCCATAGCTGGA
>A_/_H9N2|KX000871|A/chicken/Egypt/D9817E/2014
ACTGGCAATCGGTCTGAGAAATGTGCCTGCCAGGTCAAGTAGAGGGCTATTTGGAGCCATAGCTGGA
>A_/_H9N2|KX000864|A/chicken/Egypt/C9742/2014
ACTGGCAATCGGTCTGAGAAATGTGCCTGCCAGGTCAAGTAGAGGGCTATTTGGAGCCATAGCTGGA
>A_/_H9N2|KX000863|A/chicken/Egypt/D10549D/2015
ACTGGCAATCGGTCTGAGAAATGTGCCTGCCAGATCAAGTAGAGGGCTATTTGGAGCCATAGCTGGA
>A_/_H9N2|KX000861|A/chicken/Egypt/D10705/2015
ACTGGCAATCGGTCTGAGAAATGTGCCTGCCAGGTCAAGTAGAGGGCTATTTGGAGCCATAGCTGGA
>A_/_H9N2|KX000860|A/chicken/Egypt/F9883C/2014
ACTGGCAATCGGTCTGAGAAATGTGCCTGCCAGGTCAAGTAGAGGGCTATTTGGAGCCATAGCTGGA
>A_/_H9N2|KX000853|A/chicken/Egypt/S10916B/2015
ACTGGCAATCGGTCTGAGAAATGTGCCTGCCAGGTCAAGTAGAGGGCTATTTGGAGCCATAGCTGGA
>A_/_H9N2|KX000845|A/chicken/Egypt/D9377/2014
ACTGGCAATCGGTCTGAGAAATGTGCCTGCCAGGTCAAGTAGAGGGCTATTTGGAGCAATAGCTGGA
>A_/_H9N2|KX000838|A/chicken/Egypt/N10963/2015
ACTGGCAATCGGTCTGAGAAATGTGCCTGCCAGGTCAAGTAGAGGGCTATTTGGAGCCATAGCTGGA
>A_/_H9N2|KX000830|A/chicken/Egypt/Q10429E/2014
ACTGGCAATCGGTCTGAGAAATGTGCCTGCCAGGTCAAGTAGAGGGCTATTTGGAGCCATAGCTGGA
>A_/_H9N2|KX000823|A/chicken/Egypt/S9652E/2014
ACTGGCAATCGGTCTGAGAAATGTGCCTGCCAGGTCAAGTAGAGGGCTATTTGGAGCCATAGCTGGA
>A_/_H9N2|KX000822|A/chicken/Egypt/D10564/2015
ACTGGCAATCGGTCTGAGAAATGTGCCTGCCAGATCAAGTAGAGGGCTATTTGGAGCCATAGCTGGA
>A_/_H9N2|KX000817|A/chicken/Egypt/D9570B/2014
ACTGGCAATCGGTCTGAGAAATGTGCCTGCCAGGTCAAGTAGAGGGCTATTTGGAGCCATAGCTGGA
>A_/_H9N2|KX000801|A/chicken/Egypt/F10528A/2015
ACTGGCAATCGGTCTGAGAAATGTGCCTGCCAGGTCAAGTAGAGGGCTATTTGGAGCCATAGCTGGA
>A_/_H9N2|KX000797|A/chicken/Egypt/D9326C/2013
ACTGGCAATCGGTCTGAGAAATGTGCCTGCCAGGTCAAGTAGAGGGCTATTTGGAGCAATAGCTGGA
>A_/_H9N2|KX000794|A/chicken/Egypt/S10489C/2015
ACTGGCAATCGGTCTGAGAAATGTGCCTGCCAGGTCAAGTAGAGGGCTATTTGGAGCCATAGCTGGA
>A_/_H9N2|KX000793|A/chicken/Egypt/D10945E/2015
ACTGGCAATCGGTCTGAGAAATGTGCCTGCCAGGTCAAGTAGAGGGCTATTTGGAGCCATAGCTGGA
>A_/_H9N2|KX000791|A/chicken/Egypt/F10993B/2015
ACTGGCAATCGGTCTGAGAAATGTGCCTGCCAGGTCAAGTAGAGGGCTATTTGGAGCCATAGCTGGA
>A_/_H9N2|KX000781|A/chicken/Egypt/N10957A/2015
ACTGGCAATCGGTCTGAGAAATGTGCCTGCCAGGTCAAGTAGAGGGCTATTTGGAGCCATAGCTGGA
>A_/_H9N2|KX000775|A/chicken/Egypt/Q10660B/2015
ACTGGCAATCGGTCTGAGAAATGTGCCTGCCAGGTCAAGTAGAGGGCTATTTGGAGCCATAGCTGGA
>A_/_H9N2|KX000763|A/chicken/Egypt/F10534C/2015
ACTGGCAATCGGTCTGAGAAATGTGCCTGCCAGGTCAAGTAGAGGGCTATTTGGAGCCATAGCTGGA
>A_/_H9N2|KX000760|A/chicken/Egypt/S10312C/2014
ACTGGCAATCGGTCTGAGAAATGTGCCTGCCAGGTCAAGTAGAGGGCTATTTGGAGCCATAGCTGGA
>A_/_H9N2|KX000758|A/chicken/Egypt/S9645/2014
ACTGGCAATCGGTCTGAGAAATGTGCCTGCCAGGTCAAGTAGAGGGCTATTTGGAGCCATAGCTGGA
>A_/_H9N2|KX000754|A/chicken/Egypt/S9668D/2014
ACTGGCAATCGGTCTGAGAAATGTGCCTGCCAGGTCAAGTAGAGGGCTATTTGGAGCCATAGCTGGA
>A_/_H9N2|KX000751|A/duck/Egypt/C9787/2014
ACTGGCAATCGGTCTGAGAAATGTGCCTGCCAGGTCAAGTAGAGGGCTATTTGGAGCCATAGCTGGA
>A_/_H9N2|KX000750|A/chicken/Egypt/S10939E/2015
ACTGGCAATCGGTCTGAGAAATGTGCCTGCCAGGTCAAGTAGAGGGCTATTTGGAGCCATAGCTGGA
>A_/_H9N2|KX000748|A/chicken/Egypt/S9348B/2014
ACTGGCAATCGGTCTGAGAAATGTGCCTGCCAGGTCAAGTAGAGGGCTATTTGGAGCAATAGCTGGA
>A_/_H9N2|KX000735|A/chicken/Egypt/Q9394E/2014
ACTGGCAATCGGTCTGAGAAATGTGCCTGCCAGGTCAAGTAGAGGGCTATTTGGAGCAATAGCTGGA
>A_/_H9N2|KX000718|A/chicken/Egypt/F9516B/2014
ACTGGCAATCGGTCTGAGAAATGTGCCTGCCAGGTCAAGTAGAGGGCTATTTGGAGCCATAGCTGGA
>A_/_H9N2|KX000713|A/chicken/Egypt/F10285D/2014
ACTGGCAATCGGTCTGAGAAATGTACCTGCCAGGTCAAGTAGAGGGCTATTTGGAGCCATAGCTGGA
>A_/_H9N2|KX000708|A/chicken/Egypt/S10597A/2015
ACTGGCAATCGGTCTGAGAAATGTGCCTGCCAGGTCAAGTAGAGGGCTATTTGGAGCCATAGCTGGA
>A_/_H9N2|KX349955|A/duck/Nanjing/06/2003
ACTGGCAGTTGGTCTAAGAAATGTGCCTGCTAGATCAAGTAGAGGACTATTTGGGGCTATAGCTGGT
>A_/_H9N2|KU311624|A/chicken/HoChiMinh/0201/2014
ACTTGCAGTTGGTCTGAGGAATGTGCCTTCTAGATCAAGCAGAGGACTATTTGGAGCCATAGCTGGA
>A_/_H9N2|KU311616|A/chicken/TayNinh/0200/2014
ACTTGCAGTTGGTCTGAGGAATGTGCCTTCTAGATCAAGCAGAGGACTATTTGGAGCCATAGCTGGA
>A_/_H9N2|KU311608|A/chicken/HoChiMinh/0196/2014
ACTTGCAGTTGGTCTGAGGAATGTGCCTTCTAGATCAAGCAGAGGACTATTTGGAGCCATAGCTGGA
>A_/_H9N2|KU311600|A/chicken/HoChiMinh/0190/2014
ACTTGCAGTTGGTCTGAGGAATGTGCCTTCTAGATCAAGCAGAGGACTATTTGGAGCCATAGCTGGA
>A_/_H9N2|KU311592|A/chicken/VungTau/0189/2014
ACTTGCAGTTGGTCTGAGGAATGTGCCTTCTAGATCAAGCAGAGGACTATTTGGAGCCATAGCTGGA
>A_/_H9N2|KU311586|A/chicken/HoChiMinh/0187/2014
ACTTGCAGTTGGTCTGAGGAATGTGCCTTCTAGATCGAGCAGAGGACTATTTGGAGCCATAGCTGGA
>A_/_H9N2|KU311581|A/chicken/HoChiMinh/0181/2013
ACTTGCAGTTGGTCTGAGGAATTTGCCTTCTAGATCAAGCAGAGGACTATTTGGAGCCATAGCTGGA
>A_/_H9N2|KU762388|A/goose/Anhui/1221/2012
ACTTGCCGTTGGTCTGAGGAATGTGCCTTCTAAATCTAGTAGAGGACTATTCGGGGCCATAGCAGGA
>A_/_H9N2|KU762387|A/goose/Anhui/526/2014
ACTTGCAGTTGGTCTGAGGAATGTGCCTTCTAGATCTAGTAGAGGACTATTCGGGGCCATAGCAGGA
>A_/_H9N2|KU762386|A/duck/Anhui/419/2013
ACTTGCAGTTGGTCTGAGGAATGTGCCTTCTAGATCTAGTAGAGGACTATTCGGGGCCATAGCAGGA
>A_/_H9N2|KU762385|A/chicken/Anhui/AJ3/2015
ACTTGCAGTTGGTCTGAGGAATGTGCCTTCTAGATCTAGTAGAGGACTATTCGGGGCCATAGCAGGG
>A_/_H9N2|KU762384|A/chicken/Anhui/20150823/2015
ACTTGCAGTTGGTCTGAGGAATGTGCCTTCTAGATCTAGTAGAGGACTATTCGGGGCCATAGCAGGG
>A_/_H9N2|KU762383|A/chicken/Anhui/20150822/2015
ACTTGCAGTTGGTCTGAGGAATGTGCCTTCTAGATCTAGTAGAGGACTATTCGGGGCCATAGCAGGG
>A_/_H9N2|KU762382|A/chicken/Anhui/2015416/2015
ACTTGCAGTTGGTCTGAGGAATGTGCCTTCTAGATCTAGTAGAGGACTATTCGGGGCCATAGCAGGG
>A_/_H9N2|KU762381|A/chicken/Anhui/1227/2013
ACTTGCAGTTGGTCTGAGGAATGTGCCTTCTAGATCTAGTAGAGGACTATTCGGGGCCATAGCAGGA
>A_/_H9N2|KU762380|A/chicken/Anhui/1227/2012
ACTTGCCGTTGGTCTGAGGAATGTGCCTTCTAAATCTAGTAGAGGACTATTCGGGGCCATAGCAGGA
>A_/_H9N2|KU762376|A/chicken/Anhui/1220/2012
ACTTGCAGTTGGTATGAGGAATGTGCCTTCTAGATATAGTAGAGGACTATTCGGGGCCATAGCAGGA
>A_/_H9N2|KU762375|A/chicken/Anhui/528/2014
ACTCGCAGTTGGTCTGAGGAATGTGCCTTCTAGATCTAGTAGAGGACTATTCGGGGCCATAGCAGGA
>A_/_H9N2|KU762374|A/chicken/Anhui/527/2014
ACTTGCAGTTGGTCTGAGGAATGTGCCTTCTAGATCTAGTAGAGGACTATTCGGGGCCATAGCAGGA
>A_/_H9N2|KU762373|A/chicken/Anhui/525/2014
ACTTGCAGTTGGTCTGAGGAATGTGCCTTCTAGATCTAGCAGAGGACTATTCGGGGCCATAGCAGGG
>A_/_H9N2|KU762372|A/chicken/Anhui/524/2014
ATTGGCAGTCGGTCTGAGGAATGTGCCTGCTAGATCAAGTAGAGGACTATTTGGAGCCATAGCGGGT
>A_/_H9N2|KU762371|A/chicken/Anhui/418/2013
ACTTGCAGTTGGTCTGAGGAATGTGCCTTCTAGATCTAGCAGAGGACTATTCGGGGCCATAGCAGGG
>A_/_H9N2|KU762370|A/chicken/Anhui/417/2013
ACTTGCAGTTGGTCTGAGGAATGTGCCTTCTAGATCTAGTAGAGGACTATTCGGGGCCATAGCAGGA
>A_/_H9N2|KU762369|A/chicken/Anhui/0305/2015
GCTTGCAGTTGGTTTGAGGAATGTGCCTTCTAGATCTAGTAGAGGACTATTCGGGGCCATAGCAGGA
>A_/_H9N2|KU762368|A/chicken/Anhui/0301/2015
ACTTGCAGTTGGTCTGAGGAATGTGCCTTCTAGATCTAGTAGAGGACTATTCGGGGCCATAGCAGGA
>A_/_H9N2|KU762367|A/chicken/Anhui/101/2014
ACTTGCAGTTGGTCTGAGGAATGTGCCTTCTAGATCTAGTAGAGGACTATTCGGGGCCATAGCAGGG
>A_/_H9N2|KU762365|A/chicken/Anhui/36/2014
ACTTGCAGTTGGTCTGAGGAATGTGCCTTCTAGATCTAGTAGAGGGCTATTCGGGGCCATTGCAGGG
>A_/_H9N2|KU762364|A/chicken/Anhui/1/2014
ACTTGCAGTTGGTCTGAGGAATGTGCCTTCTAGATCTAGTAGAGGACTATTCGGGGCCATAGCAGGA
>A_/_H9N2|KT699056|A/Anser_fabalis/Anhui/L139/2014
ACTTGCAGTTGGTCTGAGGAATGTGCCTTCTAGATCTAGTAGAGGACTATTCGGGGCCATAGCAGGG
>A_/_H9N2|KU720441|A/chicken/Shanghai/15/2015
ACTTGCAGTTGGTCTGAGGAATGTGCCTTCTAGATCTAGTAGAGGACTATTCGGGGCCATAGCAGGG
>A_/_H9N2|KU720440|A/chicken/Shanghai/06/2015
ACTTGCAGTTGGTCTGAGGAATGTGCCTTCTAGATCTAGTAGAGGACTATTCGGGGCCATAGCAGGG
>A_/_H9N2|KU720439|A/chicken/Shanghai/02/2015
ACTTGCAGTTGGTCTGAGGAATGTGCCTTCTAGATCTAGTAGAGGGCTATTCGGGGCCATTGCAGGG
>A_/_H9N2|KU646984|A/Anas_platyrhynchos/Belgium/24311pcs5/2012
ACTGGCAGTCGGCTTGAGGAATGTGCCTGCTGCATCAAATAGAGGATTGTTTGGTGCCATAGCTGGA
>A_/_H9N0|KP766196|A/chicken/Anhui/A2060/2014
ACTTGCAGTTGGTCTGAGGAATGTGCCTTCTAGATCTAGTAGAGGACTATTCGGGGCCATAGCAGGG
>A_/_H9N0|KP766195|A/chicken/Anhui/A2057/2014
ACTTGCAGTTGGTCTGAGGAATGTGCCTTCTAGATCTAGTAGAGGACTATTCGGGGCCATAGCAGGG
>A_/_H9N0|KP766193|A/chicken/Anhui/A2052/2014
ACTTGCAGTTGGTCTGAGGAATGTGCCTTCTAGATCTAGTAGAGGACTATTCGGGGCCATAGCAGGG
>A_/_H9N0|KP766191|A/chicken/Anhui/A2048/2014
ACTTGCAGTTGGTCTGAGGAATGTGCCTTCTAGATCTAGTAGAGGACTATTCGGGGCCATAGCAGGG
>A_/_H9N0|KP766190|A/chicken/Anhui/A2039/2014
ACTTGCAGTTGGTCTGAGGAATGTGCCTTCTAGATCTAGTAGAGGACTATTCGGGGCTATAGCAGGG
>A_/_H9N0|KP766189|A/chicken/Anhui/A2035/2014
ACTTGCAGTTGGTCTGAGGAATGTGCCTTCTAGATCTAGTAGAGGACTATTCGGGGCCATAGCAGGG
>A_/_H9N0|KP766185|A/chicken/Anhui/A2025/2014
ACTTGCAGTTGGTCTGAGGAATGTGCCTTCTAGATCTAGTAGAGGACTATTCGGGGCCATAGCAGGG
>A_/_H9N0|KP766182|A/chicken/Anhui/A2022/2014
ACTTGCAGTTGGTCTGAGGAATGTGCCTTCTAGATCTAGTAGAGGACTATTCGGGGCCATAGCAGGG
>A_/_H9N0|KP766177|A/chicken/Anhui/A2014/2014
ACTTGCAGTTGGTCTGAGGAATGTGCCTTCTAGATCTAGTAGAGGACTATTCGGGGCCATAGCAGGG
>A_/_H9N0|KP766171|A/chicken/Anhui/A2004/2014
ACTTGCAGTTGGTCTGAGGAATGTGCCTTCTAGATCTAGTAGAGGACTATTCGGGGCCATAGCAGGG
>A_/_H9N0|KP766249|A/chicken/Anhui/A2564/2014
ACTTGCAGTTGGTCTGAGGAATGTGCCTTCTAGATCTAGTAGAGGACTATTCGGGGCCATAGCAGGG
>A_/_H9N0|KP766245|A/chicken/Anhui/A2559/2014
ACTTGCAGTTGGTCTGAGGAATGTGCCTTCTAGATCTAGTAGAGGACTATTCGGGGCCATAGCTGGG
>A_/_H9N0|KP766242|A/chicken/Anhui/A2553/2014
ACTTGCAGTTGGTCTGAGGAATGTGCCTTCTAGATCTAGTAGAGGACTATTCGGGGCCATAGCAGGG
>A_/_H9N0|KP766238|A/chicken/Anhui/A2450/2014
ACTTGCAGTTGGTCTGAGGAATGTGCCTTCTAGATCTAGTAGAGGACTATTCGGGGCCATAGCAGGG
>A_/_H9N0|KP766237|A/chicken/Anhui/A2449/2014
ACTTGCAGTTGGTCTGAGGAATGTGCCTTCTAGATCTAGTAGAGGACTATTCGGGGCCATAGCAGGG
>A_/_H9N0|KP766235|A/chicken/Anhui/A2446/2014
ACTTGCAGTTGGTCTGAGGAATGTGCCTTCTAGATCTAGTAGAGGACTATTCGGGGCCATAGCAGGG
>A_/_H9N0|KP766232|A/chicken/Anhui/A2442/2014
ACTTGCAGTTGGTCTGAGGAATGTGCCTTCTAGATCTAGTAGAGGACTATTCGGGGCCATAGCAGGG
>A_/_H9N0|KP766227|A/chicken/Anhui/A2430/2014
ACTTGCAGTTGGTCTGAGGAATGTGCCTTCTAGATCTAGTAGAGGACTATTCGGGGCCATAGCAGGG
>A_/_H9N0|KP766226|A/chicken/Anhui/A2429/2014
ACTTGCAGTTGGTCTGAGGAATGTGCCTTCTAGATCTAGTAGAGGACTATTCGGGGCCATAGCAGGG
>A_/_H9N0|KP766221|A/chicken/Anhui/A2420/2014
ACTTGCAGTTGGTCTGAGGAATGTGCCTTCTAGATCTAGTAGAGGACTATTCGGGGCCATAGCAGGG
>A_/_H9N0|KP766220|A/chicken/Anhui/A2419/2014
ACTTGCAGTTGGTCTGAGGAATGTGCCTTCTAGATCTAGTAGAGGACTATTCGGGGCCATAGCAGGG
>A_/_H9N0|KP766215|A/chicken/Anhui/A2399/2014
ACTTGCAGTTGGTCTGAGGAATGTGCCTTCTAGATCTAGTAGAGGACTATTCGGGGCCATAGCAGGG
>A_/_H9N0|KP766214|A/chicken/Anhui/A2397/2014
ACTTGCAGTTGGTCTGAGGAATGTGCCTTCTAGATCTAGTAGAGGACTATTCGGGGCCATAGCAGGG
>A_/_H9N0|KP766210|A/chicken/Anhui/A2239/2014
ACTTGCAGTTGGTCTGAGGAATGTGCCTTCTAGATCTAGTAGAGGACTATTCGGGGCCATAGCAGGG
>A_/_H9N0|KP766296|A/chicken/Guangdong/G2052/2014
ACTTGCAGTTGGTCTGAGGAATGTGCCTTCTAGATCTAGTAGAGGACTATTCGGGGCCATAGCAGGG
>A_/_H9N0|KP766293|A/chicken/Guangdong/G2048/2014
ACTTGCAGTTGGTCTGAGGAATGTGCCTTCTAGATCTAGTAGAGGACTATTCGGGGCCATAGCAGGG
>A_/_H9N0|KP766291|A/chicken/Guangdong/G2046/2014
ACTTGCAGTTGGTCTGAGGAATGTGCCTTCTAGATCTAGTAGAGGACTATTCGGGGCCATAGCAGGG
>A_/_H9N0|KP766287|A/chicken/Guangdong/G2033/2014
ACTTGCAGTTGGTCTGAGGAATGTGCCTTCTAGATCTAGTAGAGGACTATTCGGGGCCATAGCAGGG
>A_/_H9N0|KP766284|A/chicken/Anhui/A2839/2014
ACTTGCAGTTGGTCTGAGGAATGTGCCTTCTAGATCTAGTAGAGGACTATTCGGGGCCATAGCAGGG
>A_/_H9N0|KP766282|A/chicken/Anhui/A2836/2014
ACTTGCAGTTGGTCTGAGGAATGTGCCTTCTAGATCTAGTAGAGGACTATTCGGGGCCATAGCAGGG
>A_/_H9N0|KP766279|A/chicken/Anhui/A2831/2014
ACTTGCAGTTGGTCTGAGGAATGTGCCTTCTAGATCTAGTAGAGGACTATTCGGGGCCATAGCAGGG
>A_/_H9N0|KP766270|A/chicken/Anhui/A2806/2014
ACTTGCAGTTGGTCTGAGGAATGTGCCTTCTAGATCTAGTAGAGGACTATTCGGGGCCATAGCAGGG
>A_/_H9N0|KP766251|A/chicken/Anhui/A2567/2014
ACTTGCAGTTGGTCTGAGGAATGTGCCTTCTAGATCTAGTAGAGGACTATTCGGGGCCATAGCAGGG
>A_/_H9N0|KP766346|A/chicken/Guangdong/G2444/2014
ACTTGCAGTTGGTCTGAGGAATGTGCCTTCTAGATCTAGTAGAGGGCTATTCGGGGCCATAGCAGGG
>A_/_H9N0|KP766345|A/chicken/Guangdong/G2437/2014
ACTTGCAGTTGGTCTGAGGAATGTGCCTTCTAGATCTAGTAGAGGGCTATTCGGGGCCATAGCAGGG
>A_/_H9N0|KP766344|A/chicken/Guangdong/G2431/2014
ACTTGCAGTTGGTCTGAGGAATGTGCCTTCTAGATCTAGTAGAGGGCTATTCGGGGCCATAGCAGGG
>A_/_H9N0|KP766343|A/chicken/Guangdong/G2390/2014
ACTTGCAGTTGGTCTGAGGAATGTGCCTTCTAGATCTAGTAAAGGACTCTTCGGGGCCATAGCAGGG
>A_/_H9N0|KP766342|A/chicken/Guangdong/G2389/2014
ACTTGCAGTTGGTCTGAGGAATGTGCCTTCTAGATCTAGTAGAGGACTCTTCGGGGCCATAGCAGGG
>A_/_H9N0|KP766341|A/chicken/Guangdong/G2388/2014
ACTTGCAGTTGGTCTGAGGAATGTGCCTTCTAGATCTAGTAGAGGACTCTTCGGGGCCATAGCAGGG
>A_/_H9N0|KP766340|A/chicken/Guangdong/G2387/2014
ACTTGCAGTTGGTCTGAGGAATGTGCCTTCTAGATCTAGTAGAGGACTATTCGGGGCCATAGCAGGA
>A_/_H9N0|KP766338|A/chicken/Guangdong/G2385/2014
ACTTGCAGTTGGTCTGAGGAATGTGCCTTCTAGATCTAGTAGAGGACTATTCGGGGCCATAGCAGGA
>A_/_H9N0|KP766337|A/chicken/Guangdong/G2384/2014
ACTTGCAGTTGGTCTGAGGAATGTGCCTTCTAGATCTAGTAGAGGACTCTTCGGGGCCATAGCAGGG
>A_/_H9N0|KP766336|A/chicken/Guangdong/G2383/2014
ACTTGCAGTTGGTTTGAGGAATGTGCCTTCTAGATCTAGTAGAGGACTATTCGGGGCCATAGCAGGG
>A_/_H9N0|KP766334|A/chicken/Guangdong/G2381/2014
GCTAGCAGTTGGTCTGAGGAATGTGCCTTCTAGATCTAGTAGAGGACTATTCGGGGCCATAGCAGGA
>A_/_H9N0|KP766333|A/chicken/Guangdong/G2374/2014
ACTTGCAGTTGGTCTGAGGAATGTGCCTTCTAGATCTAGTAGAGGACTCTTCGGGGCCATAGCAGGG
>A_/_H9N0|KP766332|A/chicken/Guangdong/G2299/2014
ACTTGCAGTTGGTCTGAGGAATGTGCCTTCTAGATCTAGTAGAGGACTATTCGGGGCCATAGCAGGG
>A_/_H9N0|KP766321|A/chicken/Guangdong/G2190/2014
ACTTGCAGTTGGTCTGAGGAATGTGCCTTCTAGATCTAGTAGAGGACTATTCGGGGCCATAGCAGGG
>A_/_H9N0|KP766320|A/chicken/Guangdong/G2150/2014
ACTTGCAGTTGGTCTGAGGAATGTGCCTTCTAGATCTAGTAGAGGGCTATTCGGGGCCATAGCAGGG
>A_/_H9N0|KP766318|A/chicken/Guangdong/G2148/2014
ACTTGCAGTTGGTCTGAGGAATGTGCCTTCTAGATCTAGTAGAGGACTATTCGGGGCCATAGCAGGG
>A_/_H9N0|KP766306|A/chicken/Guangdong/G2124/2014
ACTTGCAGTTGGTCTGAGGAATGTGCCTTCTAGATCTAGTAGAGGACTATTCGGGGCCATAGCAGGG
>A_/_H9N0|KP766305|A/chicken/Guangdong/G2123/2014
ACTTGCAGTTGGTCTGAGGAATGTGCCTTCTAGATCTAGTAGAGGACTATTCGGGGCCATAGCAGGG
>A_/_H9N0|KP766399|A/chicken/Guangdong/G2553/2014
ACTTGCAGTTGGTCTGAGGAATGTGCCTTCTAGATCTAGTAGAGGGCTATTCGGGGCCATAGCAGGG
>A_/_H9N0|KP766398|A/chicken/Guangdong/G2551/2014
ACTTGCAGTTGGTCTGAGGAATGTGCCTTCTAGATCTAGTAGAGGGCTATTCGGGGCCATAGCAGGG
>A_/_H9N0|KP766396|A/chicken/Guangdong/G2549/2014
ACTTGCAGTTGGTCTGAGGAATGTGCCTTCTAGATCTAGTAGAGGACTATTCGGGGCCATAGCAGGG
>A_/_H9N0|KP766392|A/chicken/Guangdong/G2545/2014
ACTTGCAGTTGGTCTGAGGAATGTGCCTTCTAGATCTAGTAGAGGGCTATTCGGGGCCATAGCAGGG
>A_/_H9N0|KP766391|A/chicken/Guangdong/G2544/2014
ACTTGCAGTTGGTCTGAGGAATGTGCCTTCTAGATCTAGTAGAGGGCTATTCGGGGCCATAGCAGGG
>A_/_H9N0|KP766390|A/chicken/Guangdong/G2543/2014
ACTTGCAGTTGGTCTGAGGAATGTGCCTTCTAGATCTAGTAGAGGACTATTCGGGGCCATAGCAGGG
>A_/_H9N2|MK601597|A/chicken/Shanghai/S2429/2016
ACTTGCAGTTGGTCTGAGGAATGTGCCTTCTAGATCTAGTAGAGGACTATTCGGGGCCATAGCAGGG
>A_/_H9N2|MK601596|A/chicken/Shanghai/S2426/2016
ACTTGCAGTTGGTCTGAGGAATGTGCCTTCTAGCTCTAGTAGAGGACTATTCGGGGCCATAGCAGGG
>A_/_H9N2|MK601595|A/chicken/Shanghai/S2414/2016
ACTTGCAGTTGGTCTGAGGAATGTGCCTTCTAGATCCAGTAGAGGACTATTCGGGGCCATAGCAGGG
>A_/_H9N2|MK601593|A/chicken/Shanghai/S2409/2016
ACTTGCAGTTGGTCTGAGGAATGTGCCTTCTAGATCTAGTAGAGGACTATTCGGGGCCATAGCAGGA
>A_/_H9N2|MK601592|A/chicken/Shanghai/S2404/2016
ACTTGCAGTTGGTTTGAGGAATGTGCCTTCTAGATCTAGTAGAGGACTATTCGGGGCCATAGCAGGG
>A_/_H9N2|MK601590|A/chicken/Shanghai/S2387/2016
ACTTGCAGTTGGTCTGAGGAATGTGCCTTCTAGATCTAGTAGAGGACTATTCGGGGCCATAGCAGGA
>A_/_H9N2|MK601588|A/chicken/Shanghai/S2110/2016
ACTTGCAGTTGGTCTGAGGAATGTGCCTTCTAGATCTAGTAGAGGACTATTCGGGGCCATAGCAGGA
>A_/_H9N2|MK601587|A/chicken/Shanghai/S2108/2016
ACTTGCAGTTGGTCTGAGGAATGTGCCTTCTAGATCTAGTAGAGGACTATTCGGGGCCATAGCAGGA
>A_/_H9N2|MK601586|A/chicken/Shanghai/S2085/2016
ACTTGCAGTTGGTCTGAGGAATGTGCCTTCTAGATCTAGTAGAGGACTATTCGGGGCCATAGCAGGG
>A_/_H9N2|MK601585|A/chicken/Shanghai/S2083/2016
ACTTGCAGTTGGTCTGAGGAATGTGCCTTCTAGATCTAGTAGAGGACTATTCGGGGCCATAGCAGGG
>A_/_H9N2|MK601584|A/chicken/Shanghai/S2079/2016
ACTTGCAGTTGGTCTGAGGAATGTGCCTTCTAGATCTAGTAGAGGACTATTCGGGGCCATAGCAGGG
>A_/_H9N2|MK601581|A/chicken/Shanghai/S2054/2016
ACTTGCAGTTGGTCTGAGGAATGTGCCTTCTAGATCTAGTAGAGGACTATTCGGGGCCATAGCAGGG
>A_/_H9N2|MK601580|A/chicken/Shanghai/S2048/2016
ACTTGCAGTTGGTCTGAGGAATGTGCCTTCTAGATCTAGTAGAGGACTATTCGGGGCCATAGCAGGG
>A_/_H9N2|MK601578|A/chicken/Shanghai/S2038/2016
ACTTGCAGTTGGTCTGAGGAATGTGCCTTCTAGATCTAGTAGAGGACTATTCGGGGCCATAGCAGGG
>A_/_H9N2|MK601577|A/chicken/Shanghai/S2037/2016
ACTTGCAGTTGGTCTGAGGAATGTGCCTTCTAGATCTAGTAGAGGACTATTCGGGGCCATAGCAGGG
>A_/_H9N2|MK601576|A/chicken/Shanghai/S2030/2016
ACTTGCAGTTGGTTTGAGGAATGTGCCTTCTAGATCTAGTAGAGGACTATTCGGGGCCATAGCAGGG
>A_/_H9N2|MK601575|A/chicken/Shanghai/S2029/2016
ACTTGCAGTTGGTTTGAGGAATGTGCCTTCTAGATCTAGTAGAGGACTATTCGGGGCCATAGCAGGG
>A_/_H9N2|MK601573|A/chicken/Shanghai/S2023/2016
ACTTGCAGTTGGTCTGAGGAATGTGCCTTCTAGATCTAGTAGAGGACTATTCGGGGCCATAGCAGGG
>A_/_H9N2|MK601572|A/chicken/Shanghai/S2022/2016
ACTTGCAGTTGGTCTGAGGAATGTGCCTTCTAGATCTAGTAGAGGACTATTCGGGGCCATAGCAGGG
>A_/_H9N2|MK601571|A/chicken/Shanghai/S2021/2016
ACTTGCAGTTGGTCTGAGGAATGTGCCTTCTAGATCTAGTAGAGGACTATTCGGGGCCATAGCAGGG
>A_/_H9N2|MK601568|A/chicken/Shanghai/S2016/2016
ACTTGCAGTTGGTCTGAGGAATGTGCCTTCTAGATCTAGTAGAGGACTATTCGGGGCCATAGCAGGG
>A_/_H9N2|MK601567|A/chicken/Guangxi/GX2480/2016
ACTTGCAGTTGGTCTGAGGAATGTGCCTTCTAGATCTAGTAGAGGACTATTCGGGGCAATAGCAGGG
>A_/_H9N2|MK601565|A/chicken/Guangxi/GX2476/2016
ACTTGCAGTTGGTCTGAGGAATGTGCCTTCTAGATCTAGTAGAGGACTATTCGGGGCAATAGCAGGG
>A_/_H9N2|MK601563|A/chicken/Guangxi/GX2474/2016
ACTTGCAGTTGTTCTGAGGAATGTGCCTTCTAGATCTAGTAGAGGACTATTCGGGGCAATAGCAGGG
>A_/_H9N2|MK601562|A/chicken/Guangxi/GX2473/2016
ACTTGCAGTTGGTCTGAGGAATGTGCCTTCTAGATCTAGTAGAGGTCTATTTGGGGCCATAGCAGGG
>A_/_H9N2|MK601561|A/chicken/Guangxi/GX2455/2016
ACTTGCAGTTGGTCTGAGGAATGTGCCTTCTAGATCTAGTAGAGGACTATTCGGGGCCATAGCGGGG
>A_/_H9N2|MK601559|A/chicken/Guangxi/GX2453/2016
ACTTGCAGTTGGTCTGAGGAATGTGCCTTCTAGATCTAGTAGAGGTCTATTTGGGGCCATAGCAGGG
>A_/_H9N2|MK601558|A/chicken/Guangxi/GX2451/2016
ACTTGCAGTTGGTCTGAGGAATGTGCCTTCTAGATCTAGTAGAGGACTATTCGGGGCAATAGCAGGG
>A_/_H9N2|MK601557|A/chicken/Guangxi/GX2436/2016
ACTTGCAGTTGGTCTGAGGAATGTGCCTTCTAGATCTAGTAGAGGACTATTCGGGGCAATAGCAGGG
>A_/_H9N2|MK601556|A/chicken/Guangxi/GX2435/2016
ACTTGCAGTTGGTCTGAGGAATGTGCCTTCTAGATCTAGTAGAGGACTATTCGGGGCAATAGCAGGG
>A_/_H9N2|MK601554|A/chicken/Guangxi/GX2433/2016
ACTTGCAGTTGGTCTGAGGAATGTGCCTTCTAGATCTAGTAGAGGACTATTCGGGGCAATAGCAGGG
>A_/_H9N2|MK601553|A/chicken/Guangxi/GX2422/2016
ACTTGCAGTTGGTCTGAGGAATGTTCCTTCTAGATCTAGTAGAGGACTATTCGGGGCAATAGCAGGG
>A_/_H9N2|MK601552|A/chicken/Guangxi/GX2412/2016
ACTTGCAGTTGGTCTGAGGAATGTGCCTTCTAGATCTAGTAGAGGACTATTCGGGGCCATAGCGGGG
>A_/_H9N2|MK601551|A/chicken/Guangxi/GX2324/2016
ACTTGCAGTTGGTCTGAGGAATGTGCCTTCTAGATCTAGTAGAGGACTATTCGGGGCAATAGCAGGG
>A_/_H9N2|MK601550|A/Duck/Guangxi/GX2357/2016
ACTTGCAGTTGGTCTGAGGAATGTGCCTTCTAGATCTAGTAGAGGTCTATTTGGGGCCATAGCAGGG
>A_/_H9N2|MK601549|A/chicken/Guangxi/GX2315/2016
ACTTGCAGTTGGTCTGAGGAATGTGCCTTCTAGATCTAGTAGAGGACTATTCGGGGCCATAGCGGGG
>A_/_H9N2|MK601548|A/chicken/Guangxi/GX2303/2016
ACTTGCAGTTGGTCTGAGGAATGTGCCTTCTAGATCTAGTAGAGGACTATTCGGGGCCATAGCGGGG
>A_/_H9N2|MK601547|A/chicken/Guangxi/GX2302/2016
ACTTGCAGTTGGTCTGAGGAATGTGCCTTCTAGATCTAGTAGAGGACTATTCGGGGCCATAGCGGGG
>A_/_H9N2|MK601546|A/Duck/Guangxi/GX2296/2016
ACTTGCAGTTGGTCTGAGGAATGTGCCTTCTAGATCTAGTAGAGGACTATTCGGGGCCATAGCGGGG
>A_/_H9N2|MK601545|A/chicken/Guangxi/GX2292/2016
ACTTGCAGTTGGTCTGAGGAATGTGCCTTCTAGATCTAGTAGAGGACTATTCGGGGCAATAGCAGGG
>A_/_H9N2|MK601544|A/Duck/Guangxi/GX2268/2016
ACTTGCAGTCGGTCTGAGGAATGTGCCCTCTAGATCTAGTAGAGGACTATTCGGGGCAATAGCAGGG
>A_/_H9N2|MK601542|A/chicken/Guangxi/GX2265/2016
ACTTGCAGTTGGTCTGAGGAATGTGCCTTCTAGATCTAGTAGAGGACTATTCGGGGCAATAGCAGGG
>A_/_H9N2|MK601541|A/chicken/Guangxi/GX2264/2016
ACTTGCAGTTGGTCTGAGGAATGTGCCTTCTAGATCTAGTAGAGGACTATTCGGGGCAATAGCAGGG
>A_/_H9N2|MK601540|A/Duck/Guangxi/GX2260/2016
ACTTGCAGTTGGTCTGAGGAATGTGCCTTCTAGATCTAGTAGAGGACTATTCGGGGCCATAGCGGGG
>A_/_H9N2|MK601539|A/Duck/Guangxi/GX2259/2016
ACTTGCAGTTGGTCTGAGGAATGTGCCTTCTAGATCTAGTAGAGGACTATTCGGGGCCATAGCGGGG
>A_/_H9N2|MK601538|A/chicken/Guangxi/GX2255/2016
ACTTGCAGTTGGTCTGAGGAATGTGCCTTCTAGATCTAGTAGAGGACTATTCGGGGCCATAGCGGGG
>A_/_H9N2|MK601537|A/chicken/Guangxi/GX2254/2016
ACTTGCAGTTGGTCTGAGGAATGTGCCTTCTAGATCTAGTAGAGGACTATTCGGGGCCATAGCGGGG
>A_/_H9N2|MK601536|A/chicken/Guangxi/GX2252/2016
ACTTGCAGTTGGTCTGAGGAATGTGCCTTCTAGATCTAGTAGAGGACTATTCGGGGCCATAGCGGGG
>A_/_H9N2|MK601535|A/chicken/Guangxi/GX2245/2016
ACTTGCAGTTGGTCTGAGGAATGTGCCTTCTAGATCTAGTAGAGGACTATTCGGGGCAATAGCAGGG
>A_/_H9N2|MK601534|A/chicken/Guangxi/GX2244/2016
ACTTGCAGTTGGTCTGAGGAATGTGCCTTCTAGATCTAGTAGAGGACTATTCGGGGCAATAGCAGGG
>A_/_H9N2|MK601533|A/chicken/Guangxi/GX2241/2016
ACTTGCAGTTGGTCTGAGGAATGTGCCTTCTAGATCTAGTAGAGGACTATTCGGGGCAATAGCAGGG
>A_/_H9N2|MK601532|A/chicken/Guangxi/GX2121/2016
ACTTGCAGTTGGTCTGAGGAATGTGCCTTCTAGATCTAGTAGAGGACTATTCGGGGCAATAGCAGGG
>A_/_H9N2|MK601531|A/chicken/Guangxi/GX2064/2016
ACTTGCAGTTGGTTTGAGGAATGTGCCTTCTAGATCTAGTAGAGGACTATTCGGGGCCATAGCAGGG
>A_/_H9N2|MK601530|A/chicken/Guangxi/GX2050/2016
ACTTGCAGTTGGTCTGAGGAATGTGCCTTCTAAATCTAGTAGAGGACTATTCGGGGCCATAGCAGGG
>A_/_H9N2|MK601529|A/chicken/Guizhou/Q2255/2016
ACTTGCAGTTGGTCTGAGGAATGTGCCTTCTAGATCTAGTAGAGGACTATTCGGGGCCATAGCAGGG
>A_/_H9N2|MK601528|A/chicken/Guizhou/Q2262/2016
ACTTGCAGTTGGTCTGAGGAATGTGCCCTCTAGATCTAGTAGAGGACTATTCGGGGCCATAGCAGGG
>A_/_H9N2|MK601527|A/chicken/Guizhou/Q2355/2016
ACTTGCAGTTGGTTTGAGGAATGTGCCTTCTAGATCTAGTAGAGGACTATTCGGGGCCATAGCAGGA
>A_/_H9N2|MK601526|A/chicken/Guizhou/Q2264/2016
ACTTGCAGTTGGTCTGAGGAATGTGCCCTCTAGATCTAGTAGAGGACTATTCGGGGCCATAGCAGGG
>A_/_H9N2|MK601523|A/chicken/Guizhou/Q2280/2016
ACTTGCAGTTGGTCTGAGGAATGTGCCTTCTAGATCTAGTAGAGGACTATTCGGGGCAATAGCAGGG
>A_/_H9N2|MK601522|A/chicken/Guizhou/Q2286/2016
ACTTGCAGTTGGTCTGAGGAATGTGCCTTCTAGATCTAGTAGAGGACTATTCGGGGCAATAGCAGGG
>A_/_H9N2|MK601519|A/chicken/Guizhou/Q2305/2016
ACTTGCAGTTGGTCTGAGGAATGTGCCCTCTAGATCTAGTAGAGGACTATTCGGGGCCATAGCAGGG
>A_/_H9N2|MK601518|A/chicken/Guizhou/Q2307/2016
ACTTGCAGTTGGTCTGAGGAATGTGCCTTCTAGATCTAGTAGAGGACTATTCGGGGCAATAGCAGGG
>A_/_H9N2|MK601517|A/chicken/Guizhou/Q2315/2016
ACTTGCAGTTGGTCTGAGGAATGTGCCTTCTAGATCTAGTAGAGGACTATTCGGGGCAATAGCAGGG
>A_/_H9N2|MK601516|A/chicken/Guizhou/Q2319/2016
ACTTGCAGTTGGTCTGAGGAATGTGCCTTCTAGATCTAGTAGAGGACTATTCGGGGCAATAGCAGGG
>A_/_H9N2|MK601515|A/chicken/Guizhou/Q2380/2016
[truncated: 399,962 more chars]
