# Supplementary material for: In Silico Analyses of the Role of Codon Usage at the Hemagglutinin Cleavage Site in Highly Pathogenic Avian Influenza Genesis
Source: Viruses. 2022 Jun 21;14(7):1352. doi: 10.3390/v14071352 (PMC9316147; doi:10.3390/v14071352)
Supplement: Supplementary file 1 [file viruses-14-01352-s001.zip › Supplementary File 4/dataset/by_region-species/america-ans_cha/america-ans_cha_h12_unique_CSregion.fasta]

>A_/_H12Nx|CY005920|A/pintail/Alberta/49/2003
ATTGGCGATAGGGCTCAGGAATGTTCCACAAATTCAAAACCGGGGACTCTTTGGAGCAATTGCAGGC
>A_/_H12N6|CY089645|A/duck/Wisconsin/480/1979
ATTGGCAATAGGACTAAGGAATGTCCCACAAGTTCAAAATCGGGGGCTCTTTGGAGCAAAAGCAGGT
>A_/_H12N5|CY079075|A/northern_pintail/Interior_Alaska/8BM2974/2008
ATTGGCAATAGGACTCAGAAATGTCCCACAAGCTCAAGATCGAGGCCTCTTTGGAGCAAAAGCAGGC
>A_/_H12N5|CY077198|A/mallard/Interior_Alaska/7MP0167/2007
ATTGGCGATAGGGCTCAGAAATGTTCCACAAGTTCAGAACAGAGGACTATTTGGAGCAAAAGCAGGT
>A_/_H12N5|CY077166|A/mallard/Alberta/224/2006
ATTGGCAATAGGGCTCAGGAATGTTCCACAAGTTCAAAACCGGGGACTCTTTGGAGCAAAAGCAGGT
>A_/_H12N5|CY077182|A/mallard/Alberta/162/2007**gb
ATTGGCAATAGGGCTCAGGAATGTTCCACAAGTTCAAAACCGGGGACTCTTTGGAGCAAAAGCAGGT
>A_/_H12gb|CY081396|A/mallard/Maryland/1143/2005**gb
ATTGGCAATAGGGCACAGGAATGTTCCACAAGTTCAAAACCGGGGACTCTTTGGAGCAAAAGCAGGT
>A_/_H12N4|MH500846|A/ruddy_turnstone/Delaware/Sg-00540/2008
ATTGGCAATAGGACTCAGAAATGTCCCACAAGCTCAAAATCGGGGGCTCTTTGGAGCAATTGCAGGC
>A_/_H12N5|MN431108|A/Mallard/Ohio/18OS1435/2018
ATTGGCAATAGGGCTTAGAAATGTTCCACAAGTTCAAAACCGGGGACTCTTTGGAGCAATTGCAGGT
>A_/_H12N5|MK237743|A/common_goldeneye/Wisconsin/17OS5299/2017
ATTGGCAATAGGACTCAGAAACGTCCCACAAGCTCAAGATCGGGGACTCTTTGGAGCAATTGCAGGC
>A_/_H12N5|MK236981|A/mallard/Wisconsin/17OS3929/2017
ATTGGCAATAGGGCTTAGAAATGTTCCACAAGTTCAAAACCGGGGACTCTTTGGAGCAATTGCAGGT
>A_/_H12N5|MK236746|A/common_goldeneye/Wisconsin/17OS5794/2017
ATTGGCAATAGGGCTTAGAAATGTTCCACAAGTTCAAAACCGGGGACTCTTCGGAGCAATTGCAGGT
>A_/_H12N8|MK345872|A/ruddy_turnstone/Delaware_Bay/372/2018
ATTGGCAATAGGACTCAGAAACGTCCCGCAAGCTCAAAGTCGGGGGCTATTTGGGGCAATTGCAGGC
>A_/_H12N8|MK345867|A/ruddy_turnstone/Delaware_Bay/268/2018
ATTGGCAATAGGACTCAGAAACGTCCCGCAAGCTCAAAGTCGGGGGCTATTTGGGGCAATTGCAGGC
>A_/_H12N1|MK345791|A/ruddy_turnstone/Delaware_Bay/375/2018
ATTGGCAATAGGACTCAGAAACGTCCCGCAAGCTCAAAGCCGGGGGCTATTTGGGGCAATTGCAGGC
>A_/_H12N5|MK345765|A/ruddy_turnstone/Delaware_Bay/328/2018
ATTGGCAATAGGACTCAGAAACGTCCCGCAAGCTCAAAGTCGGGGGCTATTTGGGGCAATTGCAGGC
>A_/_H12N5|MK345750|A/ruddy_turnstone/Delaware_Bay/551/2018
ATTGGCAATAGGACTCAGAAACGTCCCGCAAGCTCAAAGTCGGGGGCTATTTGGGGCAATTGCAGGC
>A_/_H12N5|MK345715|A/laughing_gull/Delaware_Bay/138/2018
ATTGGCAATAGGACTCAGAAACGTCCCGCAAGCTCAAAATCGGGGGCTATTTGGGGCAATTGCAGGC
>A_/_H12N5|MK345702|A/mallard/Alberta/38/2018
ATTGGCAATAGGACTCAGAAACGTCCCGCAAGCTCAAGGTCGGGGGCTATTTGGGGCAATTGCAGGC
>A_/_H12N1|MK345681|A/ruddy_turnstone/Delaware_Bay/134/2018
ATTGGCAATAGGACTCAGAAACGTCCCGCAAGCTCAAAGCCGGGGGCTATTTGGGGCAATTGCAGGC
>A_/_H12N5|MK345626|A/ruddy_turnstone/Delaware_Bay/559/2018
ATTGGCAATAGGACTCAGAAACGTCCCGCAAGCTCAAAGTCGGGGGCTATTTGGGGCAATTGCAGGC
>A_/_H12N8|MK345615|A/ruddy_turnstone/Delaware_Bay/370/2018
ATTGGCAATAGGACTCAGAAACGTCCCGCAAGCTCAAAGTCGGGGGCTATTTGGGGCAATTGCAGGC
>A_/_H12N5|MK345606|A/ruddy_turnstone/Delaware_Bay/592/2018
ATTGGCAATAGGACTCAGAAACGTCCCGCAAGCTCAAAGTCGGGGGCTATTTGGGGCAATTGCAGGC
>A_/_H12N8|MK345584|A/ruddy_turnstone/Delaware_Bay/177/2018
ATTGGCAATAGGACTCAGAAACGTCCCGCAAGCTCAAAGTCGGGGGCTATTTGGGGCAATTGCAGGC
>A_/_H12N5|MK627932|A/ruddy_turnstone/Delaware_Bay/603/2008
ATTGGCAATAGGACTCAGAAATGTCCCACAAGCTCAAAATCGGGGGCTCTTTGGAGCAATTGCAGGC
>A_/_H12N5|MK627905|A/ruddy_turnstone/Delaware_Bay/508/2008
ATTGGCAATAGGACTCAGAAATGTCCCACAAGCTCAAAATCGGGGGCTCTTTGGAGCAATTGCAGGC
>A_/_H12N3|MK627638|A/ruddy_turnstone/Delaware_Bay/545/2012
ATTGGCAATAGGACTCAGAAATGTCCCACAAGCTCAAGATCGGGGGCTCTTTGGAGCAATTGCAGGC
>A_/_H12N3|MK627623|A/ruddy_turnstone/Delaware_Bay/535/2012
ATTGGCAATAGGACTCAGAAATGTCCCACAAGCTCAAGATCGGGGGCTCTTTGGAGCAATTGCAGGC
>A_/_H12N3|MK627613|A/ruddy_turnstone/Delaware_Bay/546/2012
ATTGGCAATAGGACTCAGAAATGTCCCACAAGCTCAAGATCGGGGGCTCTTTGGAGCAATTGCAGGC
>A_/_H12N4|MK724063|A/ruddy_turnstone/Delaware_Bay/537/2014
ATTGGCAATAGGACTCAGAAACGTCCCACAAGCTCAAGATCGGGGGCTCTTTGGAGCAATTGCAGGC
>A_/_H12N4|MK724042|A/ruddy_turnstone/Delaware_Bay/551/2014
ATTGGCAATAGGACTCAGAAACGTCCCACAAGCTCAAGATCGGGGGCTCTTTGGAGCAATTGCAGGC
>A_/_H12N4|MF613876|A/red_knot/Delaware_Bay/155/2016
ATTGGCAATAGGACTCAGAAACGTCCCACAAGCTCAAGGTCGGGGGCTATTTGGGGCAATTGCAGGC
>A_/_H12N5|KY644155|A/yellow-billed_teal/Chile/C5750/2016
ATTGGCAATAGGACTCAGAAACGTTCCACAGATTCAAAACCGAGGACTCTTTGGAGCAATTGCAGGC
>A_/_H12N5|CY205011|A/mallard/Maryland/11OS925/2011
ATTGGCAATAGGACTCAGAAACGTCCCACAAGCTCAAGGTCGGGGGCTATTTGGAGCAATTGCAGGC
>A_/_H12N5|CY205003|A/mallard/Maryland/11OS906/2011
ATTGGCAATAGGACTCAGAAACGTCCCACAAGCTCAAGGTCGGGGGCTATTTGGAGCAATTGCAGGC
>A_/_H12N5|CY204923|A/mallard/Maryland/09OS1171/2009
ATTGGCAATAGGGCTCAGAAATGTTCCACAAGTTCAAAACCGGGGACTCTTTGGAGCAATTGCAGGG
>A_/_H12N5|CY203877|A/mallard/Maryland/09OS1110/2009
ATTGGCAATAGGGCTCAGAAATGTTCCACAAGTTCAAAACCGGGGACTCTTTGGAGCAATTGCAGGG
>A_/_H12N5|CY203869|A/mallard/Maryland/09OS1090/2009
ATTGGCAATAGGGCTCAGAAATGTTCCACAAGTTCAAAACCGGGGACTCTTTGGAGCAATTGCAGGG
>A_/_H12N5|CY203885|A/mallard/Maryland/09OS1119/2009
ATTGGCAATAGGGCTCAGAAATGTTCCACAAGTTCAAAACCGGGGACTCTTTGGAGCAATTGCAGGG
>A_/_H12N5|CY203861|A/mallard/Maryland/09OS1083/2009
ATTGGCAATAGGGCTCAGAAATGTTCCACAAGTTCAAAACCGGGGACTCTTTGGAGCAATTGCAGGG
>A_/_H12N8|CY203661|A/mallard/Maryland/06OS480/2006
ACTGGCGATAGGGCTCAGGAATGTTCCACAAGTTCAGAACCGGGGACTCTTTGGAGCAATTGCAGGT
>A_/_H12N8|CY203637|A/mallard/Maryland/06OS444/2006
ACTGGCGATAGGGCTCAGGAATGTTCCACAAGTTCAGAACCGGGGACTCTTTGGAGCAATTGCAGGT
>A_/_H12N5|CY203301|A/mallard/Maryland/10OS1104/2010
ATTGGCAATAGGGCTCAGAAATGTTCCACAAGTTCAAAACCGAGGACTCTTTGGAGCAATTGCAGGG
>A_/_H12N5|CY203293|A/mallard/Maryland/10OS1103/2010
ATTGGCAATAGGGCTCAGAAATGTTCCACAAGTTCAAAACCGAGGACTCTTTGGAGCAATTGCAGGG
>A_/_H12N5|CY203277|A/mallard/Maryland/10OS1092/2010
ATTGGCAATAGGGCTCAGAAATGTTCCACAAGTTCAAAACCGAGGACTCTTTGGAGCAATTGCAGGG
>A_/_H12N5|CY203253|A/mallard/Maryland/10OS1079/2010
ATTGGCAATAGGGCTCAGAAATGTTCCACAAGTTCAAAACCGAGGACTCTTTGGAGCAATTGCAGGG
>A_/_H12N5|CY203269|A/mallard/Maryland/10OS1090/2010
ATTGGCAATAGGGCTCAGAAATGTTCCACAAGTTCAAAACCGAGGACTCTTTGGAGCAATTGCAGGG
>A_/_H12N5|CY203245|A/mallard/Maryland/10OS1075/2010
ATTGGCAATAGGGCTCAGAAATGTTCCACAAGTTCAAAACCGAGGACTCTTTGGAGCAATTGCAGGG
>A_/_H12N5|CY203237|A/mallard/Maryland/10OS1067/2010
ATTGGCAATAGGGCTCAGAAATGTTCCACAAGTTCAAAACCGAGGACTCTTTGGAGCAATTGCAGGG
>A_/_H12N5|CY203221|A/mallard/Maryland/10OS1059/2010
ATTGGCAATAGGGCTCAGAAATGTTCCACAAGTTCAAAACCGAGGACTCTTTGGAGCAATTGCAGGG
>A_/_H12N5|CY203229|A/mallard/Maryland/10OS1065/2010
ACTGGCAATAGGGCTCAGAAATGTTCCACAAGTTCAAAACCGAGGACTCTTTGGAGCAATTGCAGGG
>A_/_H12N9|CY202988|A/mallard/Maryland/07OS1544/2007
ATTGGCAATAGGGCTCAGAAATGTTCCACAAGTTCAAAACCGGGGACTCTTTGGAGCAATTGCAGGT
>A_/_H12N5|CY196033|A/mallard/Interior_Alaska/11BM01009/2011
ATTGGCAATAGGACTCAGAAACGTCCCACAAGCTCAAGATCGGGGGCTCTTTGGAGCAATTGCAGGC
>A_/_H12N5|CY196001|A/northern_pintail/Interior_Alaska/10BM15017/2010
ATTGGCAATAGGGCTCAGAAATGTTCCACAAGTTCAAAACCGGGGACTCTTTGGAGCAATTGCAGGT
>A_/_H12N5|CY195993|A/northern_pintail/Interior_Alaska/10BM13543/2010
ATTGGCAATAGGGCTCAGAAATGTTCCACAAGTTCAAAACCGGGGACTCTTTGGAGCAATTGCAGGT
>A_/_H12N5|CY195985|A/mallard/Interior_Alaska/10BM13335/2010
ATTGGCAATAGGGCTCAGAAATGTTCCACAAGTTCAAAACCGGGGACTCTTTGGAGCAATTGCAGGT
>A_/_H12N5|CY195977|A/mallard/Interior_Alaska/10BM13225/2010
ATTGGCAATAGGGCTCAGAAATGTTCCACAAGTTCAAAACCGGGGACTCTTTGGAGCAATTGCAGGT
>A_/_H12N5|CY195961|A/mallard/Interior_Alaska/10BM12027/2010
ATTGGCAATAGGGCTCAGAAATGTTCCACAAGTTCAAAACCGGGGACTCTTTGGAGCAATTGCAGGT
>A_/_H12N5|CY195969|A/northern_pintail/Interior_Alaska/10BM12537/2010
ATTGGCAATAGGGCTCAGAAATGTTCCACAAGTTCAAAACCGGGGACTCTTTGGAGCAATTGCAGGT
>A_/_H12N5|CY186871|A/blue-winged_teal/Ohio/12OS2140/2012
ATTGGCAATAGGGCTTAGAAATGTTCCACAAGTTCAAAACCGGGGACTCTTTGGAGCAATTGCAGGT
>A_/_H12N5|CY186959|A/northern_shoveler/Ohio/12OS3173/2012
ATTGGCAATAGGACTCAGAAACGTCCCACAAGCTCAAGATCGGGGACTATTTGGAGCAATTGCAGGC
>A_/_H12N5|CY190323|A/mallard/Maryland/06OS2334/2006
ATTGGCAATAGGGCTCAGGAATGTTCCACAAGTTCAAAACCGGGGACTCTTTGGAGCAATTGCAGGT
>A_/_H12N2|CY190019|A/blue-winged_teal/Maryland/06MD462/2006
ATTGGCAATAGGACTCAGAAATGTCCCACAAGCTCAAAATCGGGGGCTCTTTGGAGCAATTGCAGGC
>A_/_H12N2|CY166226|A/American_green-winged_teal/Wisconsin/11OS3580/2011
ATTGGCAATAGGGCTCAGAAATGTTCCACAAGTTCAAAACCGAGGACTCTTTGGAGCAATTGCAGGG
>A_/_H12N5|CY166629|A/American_green-winged_teal/Wisconsin/11OS3425/2011
ATTGGCAATAGGACTCAGAAATGTCCCACAAGCTCAAGACCGGGGGCTCTTTGGAGCAATTGCAGGC
>A_/_H12N4|CY166939|A/blue-winged_teal/Missouri/11OS2563/2011
ATTGGCAATAGGACTCAGAAATGTCCCACAAGCTCAAGATCGGGGGCTCTTTGGAGCAATTGCAGGC
>A_/_H12N5|CY149620|A/thick-billed_murre/Canada/1813/2011
ATTGGCAATAGGACTCAGAAATGTCCCACAAGTTCAAGATCGAGGTCTCTTTGGAGCAATTGCAGGC
>A_/_H12N5|CY149612|A/common_eider/Maine/505/2011
ATTGGCAATAGGACTCAGAAATGTCCCACAAGCTCAAGATCGGGGGCTCTTTGGAGCAATTGCAGGC
>A_/_H12N5|CY145557|A/ruddy_turnstone/New_Jersey/Sg-00495/2008
ATTGGCAATAGGACTCAGAAATGTCCCACAAGCTCAAAATCGGGGGCTCTTTGGAGCAATTGCAGGC
>A_/_H12N5|CY145549|A/ruddy_turnstone/New_Jersey/Sg-00484/2008
ATTGGCAATAGGACTCAGAAATGTCCCACAAGCTCAAAATCGGGGGCTCTTTGGAGCAATTGCAGGC
>A_/_H12N5|CY145541|A/red_knot/New_Jersey/Sg-00483/2008
ATTGGCAATAGGACTCAGAAATGTCCCACAAGCTCAAAATCGGGGGCTCTTTGGAGCAATTGCAGGC
>A_/_H12N5|CY145533|A/ruddy_turnstone/New_Jersey/Sg-00481/2008
ATTGGCAATAGGACTCAGAAATGTCCCACAAGCTCAAAATCGGGGGCTCTTTGGAGCAATTGCAGGC
>A_/_H12N5|CY145461|A/ruddy_turnstone/New_Jersey/Sg-00560/2008
ATTGGCAATAGGACTCAGAAATGTCCCACAAGCTCAAAATCGGGGGCTCTTTGGAGCAATTGCAGGC
>A_/_H12N5|CY145265|A/ruddy_turnstone/New_Jersey/Sg-00530/2008
ATTGGCAATAGGACTCAGAAATGTCCCACAAGCTCAAAATCGGGGGCTCTTTGGAGCAATTGCAGGC
>A_/_H12N5|CY145120|A/ruddy_turnstone/New_Jersey/Sg-00509/2008
ATTGGCAATAGGACTCAGAAATGTCCCACAAGCTCAAAATCGGGGGCTCTTTGGAGCAATTGCAGGC
>A_/_H12N5|CY145078|A/ruddy_turnstone/New_Jersey/Sg-00501/2008
ATTGGCAATAGGACTCAGAAATGTCCCACAAGCTCAAAATCGGGGGCTCTTTGGAGCAATTGCAGGC
>A_/_H12N5|CY145070|A/ruddy_turnstone/New_Jersey/Sg-00497/2008
ATTGGCAATAGGACTCAGAAATGTCCCACAAGCTCAAAATCGGGGGCTCTTTGGAGCAATTGCAGGC
>A_/_H12N5|CY145005|A/ruddy_turnstone/New_Jersey/Sg-00488/2008
ATTGGCAATAGGACTCAGAAATGTCCCACAAGCTCAAAATCGGGGGCTCTTTGGAGCAATTGCAGGC
>A_/_H12N7|CY144836|A/sanderling/New_Jersey/471580/2001
ACTGGCAATAGGACTCAGAAATGTCCCACAAGCTCAAGATCGAGGACTCTTTGGAGCAATTGCAGGC
>A_/_H12N5|CY144731|A/ruddy_turnstone/New_Jersey/AI07-803/2007
ATTGGCAATAGGACTCAGAAATGTCCCACAAGCTCAAAATCGGGGGCTATTTGGAGCAATTGCAGGC
>A_/_H12N5|CY144723|A/ruddy_turnstone/New_Jersey/AI07-796/2007
ATTGGCAATAGGACTCAGAAATGTCCCACAAGCTCAAAATCGGGGGCTATTTGGAGCAATTGCAGGC
>A_/_H12N5|CY144715|A/ruddy_turnstone/New_Jersey/AI07-697/2007
ATTGGCAATAGGACTCAGAAATGTCCCACAAGCTCAAAATCGGGGGCTATTTGGAGCAATTGCAGGC
>A_/_H12N1|CY144707|A/ruddy_turnstone/New_Jersey/AI07-839/2007
ATTGGCAATAGGACTCAGAAATGTCCCACAAGCTCAAAATCGGGGGCTATTTGGAGCAATTGCAGGC
>A_/_H12N5|CY144531|A/ruddy_turnstone/Delaware/AI03-118/2003
ATTGGCAATAGGACTCAGAAATGTCCCACAAGCTCAAGATCGGGGGCTCTTTGGAGCAATTGCAGGC
>A_/_H12N4|CY144381|A/ruddy_turnstone/Delaware/AI03-378/2003
ATTGGCAATAGGACTCAGAAATGTCCCACAAGCTCAAGATCGGGGGCTCTTTGGAGCAATTGCAGGC
>A_/_H12N5|CY144324|A/ruddy_turnstone/Delaware/650644/2002
ATTGGCGATAGGGCTCAGGAATGTTCCACAAGTTCAAAACCGGGGACTCTTTGGAGCAATTGCAGGT
>A_/_H12N7|CY144260|A/ruddy_turnstone/Delaware/471599/2001
ACTGGCAATAGGACTCAGAAATGTCCCACAAGCTCAAGATCGAGGACTCTTTGGAGCAATTGCAGGC
>A_/_H12N7|CY144252|A/ruddy_turnstone/Delaware/828199/2001
ACTGGCAATAGGACTCAGAAATGTCCCACAAGCTCAAGATCGAGGACTCTTTGGAGCAATTGCAGGC
>A_/_H12N4|CY144194|A/ruddy_turnstone/New_Jersey/AI00-1385/2000
ACTGGCAATAGGACTCAGAAATGTCCCACAAGCTCAAGATCGGGGACTCTTTGGAGCAATTGCAGGC
>A_/_H12N5|CY144186|A/ruddy_turnstone/New_Jersey/AI00-2132/2000
ACTGGCAATAGGACTCAGAAATGTCCCACAAGCTCAAGATCGAGGACTCTTTGGAGCAATTGCAGGC
>A_/_H12N8|CY142554|A/mallard/Interior_Alaska/9BM10393R0/2009
ATTGGCAATAGGACTCAGAAATGTCCCACAAGCTCAAGATCGGGGGCTCTTTGGAGCAATTGCAGGC
>A_/_H12N5|CY142170|A/northern_pintail/Interior_Alaska/9BM11409R0/2009
ATTGGCGATAGGGCTCAGAAATGTTCCACAAGTTCAGAACAGGGGACTATTTGGAGCAATTGCAGGT
>A_/_H12N5|CY141097|A/mallard/Minnesota/AI10-2217/2010
ATTGGCAATAGGACTCAGAAACGTCCCACAAGCTCAAGATCGGGGGCTCTTTGGAGCAATTGCAGGC
>A_/_H12N5|CY140780|A/mallard/Minnesota/AI09-3066/2009
ATTGGCAATAGGGCTCAGAAATGTTCCACAAGTTCAAAACCGGGGACTCTTTGGAGCAATTGCAGGG
>A_/_H12N8|CY140615|A/ring-necked_duck/Minnesota/Sg-01066/2008
ATTGGCAATAGGGCTCAGAAATGTTCCACAAATTCAAAACCGGGGACTCTTTGGAGCAATTGCAGGG
>A_/_H12N5|CY139681|A/mallard/Minnesota/355788/2000
ATTGGCTATAGGACTCAGAAATGTTCCACAGGTTCAAAACCGGGGACTCTTTGGAGCAATTGCAGGT
>A_/_H12N4|CY140104|A/mallard/North_Dakota/Sg-00703/2008
ATTGGCAATAGGGCTCAGGAATGTTCCACAAGTTCAAAACCGGGGACTCTTTGGAGCAATTGCAGGG
>A_/_H12N6|CY139550|A/American_black_duck/New_Brunswick/00998/2010
ATTGGCAATAGGGCTCAGAAATGTTCCACAAATTCAAAACCGGGGACTCTTTGGAGCAATTGCAGGG
>A_/_H12N5|CY134287|A/mallard/California/2595V/2011
ATTGGCAATAGGGCTCAGAAATGTTCCACAAGTTCAAAACCGGGGGCTCTTTGGAGCAATTGCAGGT
>A_/_H12N4|CY133357|A/American_green-winged_teal/Missouri/10OS4622/2010
ATTGGCAATAGGACTCAGAAACGTCCCACAAGCTCAAGATCGGGGGCTCTTTGGAGCAATTGCAGGC
>A_/_H12N5|CY133109|A/bufflehead/Wisconsin/10OS3204/2010
ATTGGCAATAGGGCTCAGAAATGTTCCACAAGTTCAAAACCGGGGACTCTTTGGAGCAATTGCAGGG
>A_/_H12N5|CY130372|A/mallard/Interior_Alaska/10BM02111R0/2010
ATTGGCAATAGGGCTCAGAAATGTTCCACAAGTTCAAAACCGGGGACTCTTTGGAGCAATTGCAGGT
>A_/_H12N0|CY120667|A/northern_shoveler/California/3483/2010
ATTGGCAATAGGACTCAGAAACGTCCCGCAAGCTCAAGATCGGGGGCTCTTTGGAGCAATTGCAGGC
>A_/_H12N0|CY103070|A/mallard/Alberta/221/2006
ATTGGCAATAGGGCTCAGGAATGTTCCACAAGTTCAAAACCGGGGACTCTTTGGAGCAATTGCAGGT
>A_/_H12N5|CY093798|A/American_wigeon/California/6610/2008
ATTGGCAATAGGACTCAGAAATGTCCCACAAGCTCAAGATCGGGGGCTCTTTGGAGCAATTGCAGGC
>A_/_H12N5|CY094381|A/American_wigeon/California/8352/2008
ATTGGCAATAGGGCTCAGAAATGTTCCACAAGTTCAGAACAGGGGACTCTTTGGAGCAATTGCAGGT
>A_/_H12N0|GU052216|A/duck/Alberta/60/1976
ATTGGCAATAGGGCTCAGGAATGTCCCACAAGTTCAAGATCGGGGGCTCTTTGGAGCAATTGCAGGT
>A_/_H12N5|GU051122|A/ruddy_turnstone/New_Jersey/748/2000
ACTGGCAATAGGACTCAGAAATGTCCCACAAGCTCAAGATCGAGGACTCTTTGGAGCAATTGCAGGC
>A_/_H12N5|CY038354|A/northern_shoveler/Interior_Alaska/1/2007
ATTGGCAATAGGACTCAGAAATGTCCCACAAGCTCAAGATCGAGGCCTCTTTGGAGCAATTGCAGGC
>A_/_H12N5|EU557490|A/northern_pintail/Alaska/44191-193/2006
ATTGGCAATAGGACTCAGAAATGTCCCCCAAGCTCAAGATCGAGGCCTCTTTGGAGCAATTGCAGGC
>A_/_H12N5|EU557489|A/northern_pintail/Alaska/44160-060/2006
ATTGGCAATAGGACTCAGAAATGTCCCACAAGCTCAAGATCGAGGCCTCTTTGGAGCAATTGCAGGC
>A_/_H12N5|EU557491|A/northern_pintail/Alaska/44182-123/2006
ATTGGCAATAGGACTCAGAAATGTCCCACAAGCTCAAGATCGAGGCCTCTTTGGAGCAATTGCAGGC
>A_/_H12N5|EU743480|A/ruddy_turnstone/NJ/581/2000
ACTGGCAATAGGACTCAGAAATGTCCCACAAGCTCAAGATCGAGGACTCTTTGGAGCAATTGCAGGC
>A_/_H12N5|EU743488|A/ruddy_turnstone/DE/1444/00
ACTGGCAATAGGACTCAGAAATGTCCCACAAGCTCAAGATCGGGGACTCTTTGGAGCAATTGCAGGC
>A_/_H12N5|CY006008|A/ruddy_turnstone/DE/97/2000
ACTGGCAATAGGACTCAGAAATGTCCCACAAGCTCAAGATCGAGGACTCTTTGGAGCAATTGCAGGC
>A_/_H12N5|CY006007|A/green-winged_teal/ALB/199/1991
ATTGGCAATAGGACTCAGAAATGTCCCACAAGTTCAAGATCGGGGACTCTTTGGAGCAATTGCAGGC
>A_/_H12N1|CY006006|A/mallard_duck/Alberta/342/1983
ACTGGCAATTGGGCTAAGAAACGTCCCACAAGTTCAAAATCGGGGGCTCTTTGGAGCAATTGCAGGT
>A_/_H12N5|CY005925|A/mallard/Alberta/52/1997
ATTGGCAATAGGACTCAGAAATGTCCCACAAGCTCAAGATCGGGGACTCTTTGGAGCAATTGCAGGC
>A_/_H12N5|D90307|A/duck/Alberta/60/1976
ATTGGCAATAGGGCTCAGGAATGTCCCACAAGTTCAAGATCGGGGGCTCTTTGGAGCAATTGCAGGT
>A_/_H12N5|CY021877|A/mallard/Maryland/1131/2005
ATTGGCAATAGGGCTCAGGAATGTTCCACAAGTTCAAAACCGGGGACTCTTTGGAGCAATTGCAGGT
>A_/_H12N5|CY021301|A/mallard/Maryland/1153/2005
ATTGGCAATAGGGCTCAGGAATGTTCCACAAGTTCAGAACCGGGGACTCTTTGGAGCAATTGCAGGT
>A_/_H12N5|CY021293|A/mallard/Maryland/1135/2005
ATTGGCAATAGGGCTCAGGAATGTTCCACAAGTTCAAAACCGGGGACTCTTTGGAGCAATTGCAGGT
>A_/_H12N5|CY017853|A/mallard/Ohio/407/1987
ACTGGCAATTGGGCTAAGAAACGTCCCACAAGTTCAAGATCGGGGGCTCTTTGGAGCAATTGCAGGT
>A_/_H12N5|CY017733|A/pintail/Alaska/102/2005
ATTGGCAATAGGACTCAGAAATGTCCCACAAGCTCAAGATCGGGGCCTCTTTGGAGCAATTGCAGGC
>A_/_H12N5|CY016419|A/mallard/Ohio/409/1988
ACTGGCAATTGGGCTAAGAAACGTCCCACAAGTTCAAAATCGGGGGCTCTTTGGAGCAATTGCAGGT
>A_/_H12N4|CY014598|A/laughing_gull/Delaware/94/2000
ACTGGCAATAGGACTCAGAAATGTCCCACAAGCTCAAAATCGGGGACTCTTTGGAGCAATTGCAGGC
>A_/_H12N0|CY012840|A/pintail/Alaska/20/2005
ATTGGCAATAGGACCCAGAAATGTCCCACAAGCTCAAGATCGGGGCCTCTTTGGAGCAATTGCAGGC
>A_/_H12N5|MT818624|A/Mallard/Alaska/AH0029066I.4.A/2016
ATTGGCAATAGGACTCAGAAACGTCCCGCAAGCTCAAGGTCGGGGGCTATTTGGGGCAATTGCAGGC
>A_/_H12N1|MN938118|A/ruddy_turnstone/South_Carolina/UGAI18-896/2018
ATTGGCAATAGGACTCAGAAACGTCCCGCAAGCTCAAAGTCGGGGGCTATTTGGGGCAATTGCAGGC
>A_/_H12N5|MN938094|A/ruddy_turnstone/South_Carolina/UGAI18-1449/2018
ATTGGCAATAGGACTCAGAAACGTCCCGCAAGCTCAAAGTCGGGGGCTATTTGGGGCAATTGCAGGC
>A_/_H12N1|MN938086|A/ruddy_turnstone/South_Carolina/UGAI18-1447/2018
ATTGGCAATAGGACTCAGAAACGTCCCGCAAGCTCAAAGTCGGGGGCTATTTGGGGCAATTGCAGGC
>A_/_H12N5|MN938078|A/ruddy_turnstone/South_Carolina/UGAI18-1316/2018
ATTGGCAATAGGACTCAGAAACGTCCCGCAAACTCAAAGTCGGGGGCTATTTGGGGCAATTGCAGGC
>A_/_H12N5|MN938014|A/ruddy_turnstone/Georgia/UGAI18-793/2018
ATTGGCAATAGGACTCAGAAACGTCCCGCAAGCTCAAAGTCGGGGGCTATTTGGGGCAATTGCAGGC
>A_/_H12N5|MN938006|A/ruddy_turnstone/Georgia/UGAI18-790/2018
ATTGGCAATAGGACTCAGAAACGTCCCGCAAGCTCAAAGTCGGGGGCTATTTGGGGCAATTGCAGGC
>A_/_H12N5|MN937974|A/ruddy_turnstone/Georgia/UGAI18-756/2018
ATTGGCAATAGGACTCAGAAACGTCCCGCAAGCTCAAAGTCGGGGGCTATTTGGGGCAATTGCAGGC
>A_/_H12N5|MN937966|A/ruddy_turnstone/Georgia/UGAI18-750/2018
ATTGGCAATAGGACTCAGAAACGTCCCGCAAGCTCAAAGTCGGGGGCTATTTGGGGCAATTGCAGGC
>A_/_H12N5|MN937958|A/ruddy_turnstone/Georgia/UGAI18-740/2018
ATTGGCAATAGGACTCAGAAACGTCCCGCAAGCTCAAAGTCGGGGGCTATTTGGGGCAATTGCAGGC
>A_/_H12N5|MN937902|A/ruddy_turnstone/Georgia/UGAI18-644/2018
ATTGGCAATAGGACTCAGAAACGTCCCGCAAGCTCAAAGTCGGGGGCTATTTGGGGCAATTGCAGGC
>A_/_H12N5|MN937886|A/ruddy_turnstone/Georgia/UGAI18-641/2018
ATTGGCAATAGGACTCAGAAACGTCCCGCAAGCTCAAAGTCGGGGGCTATTTGGGGCAATTGCAGGC
>A_/_H12N9|MN937695|A/ruddy_turnstone/Georgia/UGAI18-639/2018
ATTGGCAATAGGACTCAGAAACGTCCCGCAAGCTCAAAGTCGGGGGCTATTTGGGGCAATTGCAGGC
>A_/_H12N5|MK913487|A/mallard_duck/California/UCD415/2018
ATTGGCAATAGGACTCAGAAACGTCCCACAAGCTCAAGGTCGGGGACTATTTGGAGCAATTGCAGGA
>A_/_H12N5|MK913467|A/mallard_duck/California/UCD443/2018
ATTGGCAATAGGACTCAGAAACGTCCCACAAGCTCAAGGTCGGGGACTATTTGGAGCAATTGCAGGA
>A_/_H12N5|MK913459|A/mallard_duck/California/UCD395/2018
ATTGGCAATAGGACTCAGAAACGTCCCACAAGCTCAAGGTCGGGGACTATTTGGAGCAATTGCAGGA
>A_/_H12N5|MK913454|A/mallard_duck/California/UCD444/2018
ATTGGCAATAGGACTCAGAAACGTCCCACAAGCTCAAGGTCGGGGACTATTTGGAGCAATTGCAGGA
>A_/_H12N5|MK913444|A/mallard_duck/California/UCD441/2018
ATTGGCAATAGGACTCAGAAACGTCCCACAAGCTCAAGGTCGGGGACTATTTGGAGCAATTGCAGGA
>A_/_H12N5|MT624356|A/Mallard_duck/Alberta/59/2019
GTTGGCAATAGGACTCAGAAACGTCCCGCAAGCTCAAGGTCGGGGGCTATTTGGGGCAATTGCAGGC
>A_/_H12N5|MH598270|A/ruddy_turnstone/New_Jersey/AI07-677/2007
ATTGGCAATAGGACTCAGAAATGTCCCACAAGCTCAAAATCGGGGGCTATTTGGAGCAATTGCAGGC
>A_/_H12N5|MH598238|A/ruddy_turnstone/New_Jersey/AI00-679/2000
ACTGGCAATAGGACTCAGAAATGTCCCACAAGCTCAAGATCGAGGACTCTTTGGAGCAATTGCAGGC
>A_/_H12N4|MH598230|A/ruddy_turnstone/New_Jersey/AI00-672/2000
ACTGGCAATAGGACTCAGAAATGTCCCACAAGCTCAAGATCGGGGACTCTTTGGAGCAATTGCAGGC
>A_/_H12N5|MH598222|A/ruddy_turnstone/New_Jersey/AI00-581/2000
ACTGGCAATAGGACTCAGAAATGTCCCACAAGCTCAAGATCGAGGACTCTTTGGAGCAATTGCAGGC
>A_/_H12N5|MH598214|A/ruddy_turnstone/New_Jersey/AI00-2311/2000
ACTGGCAATAGGACTCAGAAATGTCCCACAAGCTCAAGATCGAGGACTCTTTGGAGCAATTGCAGGC
>A_/_H12N5|MH598206|A/ruddy_turnstone/New_Jersey/AI00-2296/2000
ACTGGCAATAGGACTCAGAAATGTCCCACAAGCTCAAGATCGAGGACTCTTTGGAGCAATTGCAGGC
>A_/_H12N5|MH598157|A/ruddy_turnstone/New_Jersey/AI00-1091/2000
ACTGGCAATAGGACTCAGAAATGTCCCACAAGCTCAAGATCGAGGACTCTTTGGAGCAATTGCAGGC
>A_/_H12N4|MH597592|A/ruddy_turnstone/Delaware/AI00-1794/2000
ACTGGCAATAGGACTCAGAAATGTCCCACAAGCTCAAGATCGGGGACTCTTTGGAGCAATTGCAGGC
>A_/_H12N4|MH597584|A/ruddy_turnstone/Delaware/AI00-1602/2000
ACTGGCAATAGGACTCAGAAATGTCCCACAAGCTCAAGATCGGGGACTCTTTGGAGCAATTGCAGGC
>A_/_H12N5|MH597429|A/ruddy_turnstone/Delaware/650644/2002
ATTGGCGATAGGGCTCAGGAATGTTCCACAAGTTCAAAACCGGGGACTCTTTGGAGCAATTGCAGGT
>A_/_H12N7|MH597308|A/ruddy_turnstone/Delaware/421732/2001
ACTGGCAATAGGACTCAGAAATGTCCCACAAGCTCAAGATCGAGGACTCTTTGGAGCAATTGCAGGC
>A_/_H12N4|MH597228|A/ruddy_turnstone/Delaware/1016425/2003
ATTGGCAATAGGACTCAGAAATGTCCCACAAGCTCAAGATCGGGGGCTCTTTGGAGCAATTGCAGGC
>A_/_H12N4|MH502802|A/ruddy_turnstone/New_Jersey/UGAI14-1995/2014
ATTGGCAATAGGACTCAGAAACGTCCCACAAGCTCAAGATCGGGGGCTCTTTGGAGCAATTGCAGGC
>A_/_H12N4|MH502794|A/ruddy_turnstone/New_Jersey/UGAI14-1941/2014
ATTGGCAATAGGACTCAGAAACGTCCCACAAGCTCAAGATCGGGGGCTCTTTGGAGCAATTGCAGGC
>A_/_H12N4|MH502786|A/ruddy_turnstone/New_Jersey/UGAI14-1895/2014
ATTGGCAATAGGACTCAGAAACGTCCCACAAGCTCAAGATCGGGGGCTCTTTGGAGCAATTGCAGGC
>A_/_H12N4|MH502722|A/ruddy_turnstone/New_Jersey/UGAI14-1657/2014
ATTGGCAATAGGACTCAGAAACGTCCCACAAGCTCAAGATCGGGGGCTCTTTGGAGCAATTGCAGGC
>A_/_H12N4|MH502706|A/ruddy_turnstone/New_Jersey/UGAI14-1639/2014
ATTGGCAATAGGACTCAGAAACGTCCCACAAGCTCAAGATCGGGGGCTCTTTGGAGCAATTGCAGGC
>A_/_H12N4|MH502680|A/ruddy_turnstone/New_Jersey/UGAI14-1537/2014
ATTGGCAATAGGACTCAGAAACGTCCCACAAGCTCAAGATCGGGGGCTCTTTGGAGCAATTGCAGGC
>A_/_H12N4|MH502648|A/ruddy_turnstone/New_Jersey/UGAI14-1347/2014
ATTGGCAATAGGACTCAGAAACGTCCCACAAGCTCAAGATCGGGGGCTCTTTGGAGCAATTGCAGGC
>A_/_H12N4|MH502640|A/ruddy_turnstone/New_Jersey/UGAI14-1339/2014
ATTGGCAATAGGACTCAGAAACGTCCCACAAGCTCAAGATCGGGGGCTCTTTGGAGCAATTGCAGGC
>A_/_H12N4|MH502624|A/ruddy_turnstone/New_Jersey/UGAI14-1172/2014
ATTGGCAATAGGACTCAGAAACGTCCCACAAGCTCAAGATCGGGGGCTCTTTGGAGCAATTGCAGGC
>A_/_H12N3|MH501889|A/ruddy_turnstone/New_Jersey/AI12-3081/2012
ATTGGCAATAGGACTCAGAAATGTCCCACAAGCTCAAGATCGGGGGCTCTTTGGAGCAATTGCAGGC
>A_/_H12N3|MH501873|A/ruddy_turnstone/New_Jersey/AI12-2979/2012
ATTGGCAATAGGACTCAGAAATGTCCCACAAGCTCAAGATCGGGGGCTCTTTGGAGCAATTGCAGGC
>A_/_H12N3|MH501865|A/ruddy_turnstone/New_Jersey/AI12-2951/2012
ATTGGCAATAGGACTCAGAAATGTCCCACAAGCTCAAGATCGGGGGCTCTTTGGAGCAATTGCAGGC
>A_/_H12N1|MH501857|A/ruddy_turnstone/New_Jersey/AI12-2884/2012
ATTGGCAATAGGACTCAGAAACGTCCCACAAGCTCAAGATCGAGGGCTCTTTGGAGCAATTGCAGGC
>A_/_H12N1|MH501849|A/ruddy_turnstone/New_Jersey/AI12-2873/2012
ATTGGCAATAGGACTCAGAAACGTCCCACAAGCTCAAGATCGGGGGCTCTTTGGAGCAATTGCAGGC
>A_/_H12N8|MH501833|A/ruddy_turnstone/New_Jersey/AI12-2549/2012
ATTGGCAATAGGACTCAGAAACGTCCCACAAGCTCAAGATCGGGGGCTCTTTGGAGCAATTGCAGGC
>A_/_H12N1|MH501817|A/ruddy_turnstone/New_Jersey/AI12-2543/2012
ATTGGCAATAGGACTCAGAAACGTCCCACAAGCTCAAGATCGGGGGCTCTTTGGAGCAATTGCAGGC
>A_/_H12N3|MH501809|A/ruddy_turnstone/New_Jersey/AI12-2413/2012
ATTGGCAATAGGACTCAGAAATGTCCCACAAGCTCAAGATCGGGGGCTCTTTGGAGCAATTGCAGGC
>A_/_H12N3|MH501705|A/ruddy_turnstone/New_Jersey/AI12-1986/2012
ATTGGCAATAGGACTCAGAAATGTCCCACAAGCTCAAGATCGGGGGCTCTTTGGAGCAATTGCAGGC
>A_/_H12N3|MH501689|A/ruddy_turnstone/New_Jersey/AI12-1929/2012
ATTGGCAATAGGACTCAGAAATGTCCCACAAGCTCAAGATCGGGGGCTCTTTGGAGCAATTGCAGGC
>A_/_H12N1|MH501641|A/ruddy_turnstone/New_Jersey/AI12-1494/2012
ATTGGCAATAGGACTCAGAAACGTCCCACAAGCTCAAGATCGGGGGCTCTTTGGAGCAATTGCAGGC
>A_/_H12N5|MH501305|A/ruddy_turnstone/New_Jersey/AI07-866/2007
ATTGGCAATAGGACTCAGAAATGTCCCACAAGCTCAAAATCGGGGGCTATTTGGAGCAATTGCAGGC
>A_/_H12N5|MH501297|A/ruddy_turnstone/New_Jersey/AI07-835/2007
ATTGGCAATAGGACTCAGAAATGTCCCACAAGCTCAAAATCGGGGGCTATTTGGAGCAATTGCAGGC
>A_/_H12N5|MH501289|A/ruddy_turnstone/New_Jersey/AI07-816/2007
ATTGGCAATAGGACTCAGAAATGTCCCACAAGCTCAAAATCGGGGGCTATTTGGAGCAATTGCAGGC
>A_/_H12N4|MH500929|A/ruddy_turnstone/New_Jersey/UGAI14-1614/2014
ATTGGCAATAGGACTCAGAAACGTCCCACAAGCTCAAGATCGGGGGCTCTTTGGAGCAATTGCAGGC
>A_/_H12N4|MH500873|A/ruddy_turnstone/New_Jersey/UGAI14-1700/2014
ATTGGCAATAGGACTCAGAAACGTCCCACAAGCTCAAGATCGGGGGCTCTTTGGAGCAATTGCAGGC
>A_/_H12N4|MH502616|A/ruddy_turnstone/New_Jersey/UGAI14-1147/2014
ATTGGCAATAGGACTCAGAAACGTCCCACAAGCTCAAGATCGGGGGCTCTTTGGAGCAATTGCAGGC
>A_/_H12N4|MH733730|A/slaty-backed_gull/Delaware_Bay/101/2014
ATTGGCAATAGGACTCAGAAACGTCCCACAAGCTCAAGATCGGGGGCTCTTTGGAGCAATTGCAGGC
>A_/_H12N4|MK327774|A/blue-winged_teal/Guatemala/CIP049-I_H120-33/2014
ATTGGCAATAGGACTCAGAAACGTCCCACAAGCTCAAGATCGGGGGCTCTTTGGAGCAATTGCAGGC
>A_/_H12N4|MK326845|A/blue-winged_teal/Guatemala/CIP049-S_H120-33/2014
ATTGGCAATAGGACTCAGAAACGTCCCACAAGCTCAAGATCGGGGGCTCTTTGGAGCAATTGCAGGC
>A_/_H12N4|MK326713|A/blue-winged_teal/Guatemala/CIP049-H119-16/2014
ATTGGCAATAGGACTCAGAAACGTCCCACAAGCTCAAGATCGGGGGCTCTTTGGAGCAATTGCAGGC
>A_/_H12N7|MK326697|A/blue-winged_teal/Guatemala/CIP049-H121-01/2014
ATTGGCAATAGGACTCAGAAACGTCCCACAAGCTCAAGATCGGGGGCTCTTTGGAGCAATTGCAGGC
>A_/_H12N3|MK326689|A/blue-winged_teal/Guatemala/CIP049-H119-01/2014
ATTGGCAATAGGACTCAGAAACGTCCCACAAGCTCAAGATCGGGGGCTCTTTGGAGCAATTGCAGGC
>A_/_H12N2|MK928236|A/Northern_Shoveler/Nevada/D1516557/2015
ATTGGCAATAGGACTCAGAAACGTCCCACAAGCTCAAGATCGGGGGCTCTTTGGAGCAATTGCAGGC
>A_/_H12N2|MK995825|A/Northern_Pintail/Arizona/D1800538/2018
ATTGGCAATAGGACTCAGAAACGTCCCACAAGCTCAAGATCGGGGGCTCTTTGGAGCAATTGCAGGC
>A_/_H12N5|MK995801|A/Mallard/California/D1713638/2017
ATTGGCAATAGGACTCAGAAATGTCCCGCAAGCTCAAGGTCGAGGGCTATTTGGGGCAATTGCGGGC
>A_/_H12N4|MK637358|A/ruddy_turnstone/Delaware_Bay/437/2014
ATTGGCAATAGGACTCAGAAACGTCCCACAAGCTCAAGATCGGGGGCTCTTTGGAGCAATTGCAGGC
>A_/_H12N4|MK637314|A/ruddy_turnstone/Delaware_Bay/516/2014
ATTGGCAATAGGACTCAGAAACGTCCCACAAGCTCAAGATCGGGGGCTCTTTGGAGCAATTGCAGGC
>A_/_H12N4|MK637304|A/ruddy_turnstone/Delaware_Bay/525/2014
ATTGGCAATAGGACTCAGAAACGTCCCACAAGCTCAAGATCGGGGGCTCTTTGGAGCAATTGCAGGC
>A_/_H12N4|MK637260|A/ruddy_turnstone/Delaware_Bay/600/2014
ATTGGCAATAGGACTCAGAAACGTCCCACAAGCTCAAGATCGGGGGCTCTTTGGAGCAATTGCAGGC
>A_/_H12N4|MK637207|A/ruddy_turnstone/Delaware_Bay/235/2014
ATTGGCAATAGGACTCAGAAACGTCCCACAAGCTCAAGATCGGGGGCTCTTTGGAGCAATTGCAGGC
>A_/_H12N4|MK637172|A/ruddy_turnstone/Delaware_Bay/582/2014
ATTGGCAATAGGACTCAGAAACGTCCCACAAGCTCAAGATCGGGGGCTCTTTGGAGCAATTGCAGGC
>A_/_H12N4|MK637159|A/ruddy_turnstone/Delaware_Bay/151/2014
ATTGGCAATAGGACTCAGAAACGTCCCACAAGCTCAAGATCGGGGGCTCTTTGGAGCAATTGCAGGC
>A_/_H12N4|MK637145|A/ruddy_turnstone/Delaware_Bay/147/2014
ATTGGCAATAGGACTCAGAAACGTCCCACAAGCTCAAGATCGGGGGCTCTTTGGAGCAATTGCAGGC
>A_/_H12N4|MK637096|A/semipalmated_sandpiper/Delaware_Bay/202/2014
ATTGGCAATAGGACTCAGAAACGTCCCACAAGCTCAAGATCGGGGGCTCTTTGGAGCAATTGCAGGC
>A_/_H12N4|MK637090|A/ruddy_turnstone/Delaware_Bay/163/2014
ATTGGCAATAGGACTCAGAAACGTCCCACAAGCTCAAGATCGGGGGCTCTTTGGAGCAATTGCAGGC
>A_/_H12N5|MH578708|A/ruddy_turnstone/Delaware_Bay/380/2008
ATTGGCAATAGGACTCAGAAATGTCCCACAAGCTCAAAATCGGGGGCTCTTTGGAGCAATTGCAGGC
>A_/_H12N5|MH578673|A/ruddy_turnstone/Delaware_Bay/360/2007
ATTGGCAATAGGACTCAGAAATGTCCCACAAGCTCAAAATCGGGGGCTATTTGGAGCAATTGCAGGC
>A_/_H12N5|MH578723|A/ruddy_turnstone/Delaware_Bay/119/2007
ATTGGCAATAGGACTCAGAAATGTCCCACAAGCTCAAAATCGGGGGCTATTTGGAGCAATTGCAGGC
>A_/_H12N1|MH578722|A/ruddy_turnstone/Delaware_Bay/106/2007
ATTGGCAATAGGACTCAGAAATGTCCCACAAGCTCAAAATCGGGGGCTATTTGGAGCAATTGCAGGC
>A_/_H12N5|MH578812|A/ruddy_turnstone/Delaware_Bay/341/2008
ATTGGCAATAGGACTCAGAAATGTCCCACAAGCTCAAAATCGGGGGCTCTTTGGAGCAATTGCAGGC
>A_/_H12N5|MH578772|A/ruddy_turnstone/Delaware_Bay/368/2007
ATTGGCAATAGGACTCAGAAATGTCCCACAAGCTCAAAATCGGGGGCTATTTGGAGCAATTGCAGGC
>A_/_H12N5|MH578858|A/ruddy_turnstone/Delaware_Bay/347/2008
ATTGGCAATAGGACTCAGAAATGTCCCACAAGCTCAAAATCGGGGGCTCTTTGGAGCAATTGCAGGC
>A_/_H12N5|MH578844|A/ruddy_turnstone/Delaware_Bay/43/2007
ATTGGCAATAGGACTCAGAAATGTCCCACAAGCTCAAAATCGGGGGCTATTTGGAGCAATTGCAGGC
>A_/_H12N5|MH578829|A/ruddy_turnstone/Delaware_Bay/387/2008
ATTGGCAATAGGACTCAGAAATGTCCCACAAGCTCAAAATCGGGGGCTCTTTGGAGCAATTGCAGGC
>A_/_H12N1|MH578819|A/ruddy_turnstone/Delaware_Bay/364/2007
ATTGGCAATAGGACTCAGAAATGTCCCACAAGCTCAAAATCGGGGGCTATTTGGAGCAATTGCAGGC
>A_/_H12N5|MH578876|A/ruddy_turnstone/Delaware_Bay/380/2007
ATTGGCAATAGGACTCAGAAATGTCCCACAAGCTCAAAATCGGGGGCTATTTGGAGCAATTGCAGGC
>A_/_H12N5|MH578868|A/red_knot/Delaware_Bay/429/2007
ATTGGCAATAGGACTCAGAAATGTCCCACAAGCTCAAAATCGGGGGCTATTTGGAGCAATTGCAGGC
>A_/_H12N5|MH578925|A/ruddy_turnstone/Delaware_Bay/488/2008
ATTGGCAATAGGACTCAGAAATGTCCCACAAGCTCAAAATCGGGGGCTCTTTGGAGCAATTGCAGGC
>A_/_H12N5|MH579048|A/ruddy_turnstone/Delaware_Bay/543/2007
ATTGGCAATAGGACTCAGAAATGTCCCACAAGCTCAAAATCGGGGGCTATTTGGAGCAATTGCAGGC
>A_/_H12N1|MH579096|A/ruddy_turnstone/Delaware_Bay/128/2007
ATTGGCAATAGGACTCAGAAATGTCCCACAAGCTCAAAATCGGGGGCTATTTGGAGCAATTGCAGGC
>A_/_H12N4|MH579094|A/ruddy_turnstone/Delaware_Bay/284/2006
ATTGGCAATAGGACTCAGAAATGTCCCACAAGCTCAAGATCGGGGGCTCTTTGGAGCAATTGCAGGC
>A_/_H12N5|MH579130|A/ruddy_turnstone/Delaware_Bay/353/2007
ATTGGCAATAGGACTCAGAAATGTCCCACAAGCTCAAAATCGGGGGCTATTTGGAGCAATTGCAGGC
>A_/_H12N5|MH579189|A/red_knot/Delaware_Bay/404/2007
ATTGGCAATAGGACTCAGAAATGTCCCACAAGCTCAAAATCGGGGGCTATTTGGAGCAATTGCAGGC
>A_/_H12N5|MH579188|A/ruddy_turnstone/Delaware_Bay/442/2007
ATTGGCAATAGGACTCAGAAATGTCCCACAAGCTCAAAATCGGGGGCTATTTGGAGCAATTGCAGGC
>A_/_H12N5|MH579173|A/ruddy_turnstone/Delaware_Bay/271/2008
ATTGGCAATAGGACTCAGAAATGTCCCACAAGCTCAAAATCGGGGGCTCTTTGGAGCAATTGCAGGC
>A_/_H12N5|MH579165|A/ruddy_turnstone/Delaware_Bay/530/2007
ATTGGCAATAGGACTCAGAAATGTCCCACAAGCTCAAAATCGGGGGCTATTTGGAGCAATTGCAGGC
>A_/_H12N5|MH579254|A/ruddy_turnstone/Delaware_Bay/104/2007
ATTGGCAATAGGACTCAGAAATGTCCCACAAGCTCAAAATCGGGGGCTATTTGGAGCAATTGCAGGC
>A_/_H12N5|MH579247|A/ruddy_turnstone/Delaware_Bay/389/2007
ATTGGCAATAGGACTCAGAAATGTCCCACAAGCTCAAAATCGGGGGCTATTTGGAGCAATTGCAGGC
>A_/_H12N5|MH579309|A/ruddy_turnstone/Delaware_Bay/279/2008
ATTGGCAATAGGACTCAGAAATGTCCCACAAGCTCAAAATCGGGGGCTCTTTGGAGCAATTGCAGGC
>A_/_H12N5|MH579292|A/ruddy_turnstone/Delaware_Bay/430/2007
ATTGGCAATAGGACTCAGAAATGTCCCACAAGCTCAAAATCGGGGGCTATTTGGAGCAATTGCAGGC
>A_/_H12N5|MH134690|A/yellow-billed_pintail/Chile/C14830/2016
ATTGGCAATAGGACTCAGAAACGTTCCACAGATTCAAAACCGAGGACTCTTTGGAGCAATTGCAGGC
>A_/_H12N5|MH134842|A/yellow-billed_pintail/Chile/C14831/2016
ATTGGCAATAGGACTCAGAAACGTTCCACAGATTCAAAACCGAGGACTCTTTGGAGCAATTGCAGGC
>A_/_H12N4|MG280394|A/mallard_duck/Ohio/16OS0921/2016
ATTGGCAATAGGGCTTAGAAATGTTCCACAAGTTCAAAACCGGGGACTCTTTGGAGCAATTGCAGGT
>A_/_H12N5|MG279802|A/mallard_duck/Maryland/16OS2559/2016
ATTGGCAATAGGACTTAGAAATGTTCCACAAGTTCAAAACCGGGGACTCTTTGGAGCAATTGCAGGT
>A_/_H12N5|KY990769|A/mallard_duck/California/UCD539/2016
ATTGGCAATAGGACTCAGAAACGTTCCACAAGCTCAAGGTCGGGGGCTATTTGGGGCAATTGCAGGC
>A_/_H12N5|KY990790|A/mallard_duck/California/UCD567/2016
ATTGGCAATAGGACTCAGAAACGTTCCACAAGCTCAAGGTCGGGGGCTATTTGGGGCAATTGCAGGC
>A_/_H12N5|KY990741|A/mallard_duck/California/UCD470/2016
ATTGGCAATAGGACTCAGAAACGTTCCACAAGCTCAAGGTCGGGGGCTATTTGGGGCAATTGCAGGC
>A_/_H12N5|KY983122|A/American_wigeon/California/HS010/2015
ATTGGCAATAGGACTCAGAAACGTTCCACAAGCTCAAGGTCGGGGGCTATTTGGGGCAATTGCAGGC
>A_/_H12N5|KY750577|A/mallard/Interior_Alaska/12ML00678/2013
ATTGGCAATAGGGCTTAGAAATGTTCCACAAGTTCAAAACCGGGGACTCTTTGGAGCAATTGCAGGT
>A_/_H12N5|KY130640|A/northern_pintail/Alaska/325/2011
ATTGGCGATAGGGCTCAGAAATGTTCCACAAGTTCAGAACAGAGGACTATTTGGAGCAATTGCAGGT
>A_/_H12N5|KY644355|A/blue-winged_teal/Guatemala/CIP049H104-99/2011
ATTGGCAATAGGGCTTAGAAATGTTCCACAAGTTCAAAACCGGGGACTCTTTGGAGCAATTGCAGGT
>A_/_H12N5|KY563737|A/green-winged_teal/Missouri/15OS6705/2015
ATTGGCAATAGGACTCAGAAACGTCCCACAAGCTCAAGATCGAGGGCTCTTTGGAGCAATTGCAGGC
>A_/_H12N5|KY284499|A/American_green-winged_teal/Missouri/15OS4865/2015
ATTGGCAATAGGGCTTAGAAATGTTCCACAAGTTCAAAACCGGGGACTCTTTGGAGCAATTGCAGGT
>A_/_H12N0|KX101133|A/Muscovy_duck/Chile/3/2013
ATTGGCAATAGGACTCAGGAACGTTCCACAGATCCAAAACCGAGGACTCTTTGGAGCAATTGCAGGC
>A_/_H12N5|CY103078|A/mallard/Alberta/224/2006
ATTGGCAATAGGGCTCAGGAATGTTCCACAAGTTCAAAACCGGGGACTCTTTGGAGCAATTGCAGGT
>A_/_H12N5|CY103332|A/mallard/Alberta/234/2007
ATTGGCAATAGGGCTCAGGAATGTTCCACAAGTTCAAAACCGGGGACTCTTTGGAGCAATTGCAGGT
>A_/_H12N5|CY097269|A/mallard/Wisconsin/4218/2009
ATTGGCAATAGGGCTCAGAAATGTTCCACAAGTTCAAAACCGGGGACTCTTTGGAGCAATTGCAGGG
>A_/_H12N5|CY097638|A/northern_pintail/Missouri/319/2009
ATTGGCAATAGGACTCAGAAATGTCCCACAAGCTCAAAATCGGGGGCTCTTTGGAGCAATTGCAGGC
>A_/_H12N5|CY097646|A/mallard/Ohio/1688/2009
ATTGGCAATAGGGCTCAGAAATGTTCCACAAGTTCAAAACCGGGGACTCTTTGGAGCAATTGCAGGT
>A_/_H12N5|CY094101|A/mallard/California/6490/2008
ATTGGCAATAGGGCTCAGGAATGTTCCACAAGTTCAAAACCGGGGACTCTTTGGAGCAATTGCAGGT
>A_/_H12N5|CY094117|A/mallard/California/6524/2008
ATTGGCAATAGGACTCAGAAATGTCCCACAAGCTCAAGATCGGGGGCTCTTTGGAGCAATTGCAGGC
>A_/_H12N0|CY079894|A/mallard/Interior_Alaska/9BM1907R1/2009
ATTGGCGATAGGGCTCAGAAATGTTCCACAAGTTCAGAACAGGGGACTATTTGGAGCAATTGCAGGT
>A_/_H12N5|CY080047|A/mallard/Interior_Alaska/8BM3519/2008
ATTGGCAATAGGACTCAGAAATGTCCCACAAGCTCAAGATCGAGGCCTCTTTGGAGCAATTGCAGGC
>A_/_H12N5|CY080003|A/mallard/Interior_Alaska/8BM3092/2008
ATTGGCAATAGGACTCAGAAATGTCCCACAAGCTCAAGATCGAGGCCTCTTTGGAGCAATTGCAGGC
>A_/_H12N5|CY079778|A/mallard/Interior_Alaska/9BM1799/2009
ATTGGCGATAGGGCTCAGAAATGTTCCACAAGTTCAGAACAGGGGACTATTTGGAGCAATTGCAGGT
>A_/_H12N5|CY079614|A/northern_pintail/Interior_Alaska/8BM1995R1/2008
ATTGGCAATAGGACTCAGAAATGTCCCACAAGCTCAAGATCGAGGCCTCTTTGGAGCAATTGCAGGC
>A_/_H12N5|CY079388|A/northern_shoveler/Mississippi/09OS025/2009
ATTGGCAATAGGACCCAGAAATGTCCCACAAGTTCAAGATCGGGGGCTCTTTGGAGCAATTGCAGGC
>A_/_H12N5|CY079187|A/mallard/Interior_Alaska/8MP0792R1/2008
ATTGGCAATAGGACTCAGAAATGTCCCACAAGCTCAAGATCGAGGCCTCTTTGGAGCAATTGCAGGC
>A_/_H12N5|CY079179|A/northern_pintail/Interior_Alaska/8BM3736/2008
ATTGGCAATAGGACTCAGAAATGTCCCACAAGCTCAAGATCGGGGGCTCTTTGGAGCAATTGCAGGC
>A_/_H12N5|CY079067|A/mallard/Interior_Alaska/8BM2967/2008
ATTGGCAATAGGACTCAGAAATGTCCCACAAGCTCAAGATCGAGGCCTCTTTGGAGCAATTGCAGGC
>A_/_H12N5|CY077190|A/mallard/Alberta/234/2007
ATTGGCAATAGGGCTCAGGAATGTTCCACAAGTTCAAAACCGGGGACTCTTTGGAGCAATTGCAGGT
>A_/_H12N5|CY076061|A/mallard/Washington/44338-195/2007
ATTGGCAATAGGGCTCAGGAATGTTCCACAAGTTCAAAACCGGGGACTCTTTGGAGCAATTGCAGGT
>A_/_H12gb|MK995712|A/Cinnamon_Teal/California/D1715700/2017**gb
ATTGGCAATAGGACTCAGAAACGTCCCACAAGCTCAGGGTCGGGGGCTATTTGGGGCAATTGCAGGC
>A_/_H12N5|CY178350|A/duck/Wisconsin/2676/1985**gb
ATTGGCAATAGGACTCAGAAATGTCCCACAAGTTCAAGATCGGGGGCTCTTTGGAGCAATTGCAGGC
>A_/_H12N5|CY178358|A/duck/Wisconsin/2680/1985**gb
ACTGGCAATTGGACTAAGAAACGTCCCACAAGTTCAAAATCGGGGGCTCTTTGGAGCAATTGCAGGT
>A_/_H12N5|CY178366|A/duck/Wisconsin/2687/1985**gb
ATTGGCAATAGGACTCAGAAATGTCCCACAAGTTCAAGATCGGGGGCTCTTTGGAGCAATTGCAGGC
>A_/_H12N5|CY178374|A/duck/Wisconsin/2692/1985**gb
ATTGGCAATAGGACTCAGAAATGTCCCACAAGTTCAAGATCGGGGGCTCTTTGGAGCAATTGCAGGC
>A_/_H12N5|CY177758|A/duck/Wisconsin/2697/1985**gb
ACTGGCAATTGGACTAAGAAACGTCCCACAAGTTCAAAATCGGGGGCTCTTTGGAGCAATTGCAGGT
>A_/_H12N5|CY179267|A/duck/Wisconsin/2713/1985**gb
ATTGGCAATAGGACTCAGAAATGTCCCACAAGTTCAAGATCGGGGGCTCTTTGGAGCAATTGCAGGC
>A_/_H12N5|CY179859|A/gadwall/Wisconsin/13/1975**gb
ATTGGCAATAGGACTAAGGAATGTCCCACAAGTTCAAAATCGGGGGCTCTTTGGAGCAATTGCAGGT
>A_/_H12gb|CY081258|A/mallard/Alaska/312/2005**gb
ATTGGCAATAGGACTCAGAAATGTCCCACAAGCTCAAGATCGGGGCCTCTTTGGAGCAATTGCAGGC
>A_/_H12gb|CY132850|A/mallard/Illinois/10OS3248/2010**gb
ATTGGCAATAGGGCTCAGAAATGTTCCACAAGTTCAAAACCGGGGACTCTTTGGAGCAATTGCAGGT
>A_/_H12gb|CY203901|A/mallard/Maryland/09OS1127/2009**gb
ATTGGCAATAGGGCTCAGAAATGTTCCACAAGTTCAAAACCGGGGACTCTTTGGAGCAATTGCAGGG
>A_/_H12gb|CY202601|A/mallard/Maryland/10OS1097/2010**gb
ATTGGCAATAGGGCTCAGAAATGTTCCACAAGTTCAAAACCGAGGACTCTTTGGAGCAATTGCAGGG
>A_/_H12N5|CY064065|A/mallard/Minnesota/Sg-00055/2007**gb
ATTGGCAATAGGGCTCAGAAATGTTCCACAAGTTCAAAACCGGGGACTCTTTGGAGCAATTGCAGGT
>A_/_H12N5|MN253689|A/Mallard/South_Dakota/AH0037474S.4.A/2015**gb
ATTGGCAATAGGGCTTAGAAATGTTCCACAAGTTCAAAACCGGGGACTCTTTGGAGCAATTGCAGGT
>A_/_H12N5|CY178342|A/mallard/Wisconsin/1834/1983**gb
ATTGGCAATAGGACTCAGAAACGTCCCACAAATTCAAGATCGGGGGCTCTTTGGAGCAATTGCAGGT
>A_/_H12N5|CY177630|A/mallard/Wisconsin/1873/1983**gb
ATTGGCAATAGGACTCAGAAATGTCCCACAAGTTCAAGATCGGGGGCTATTTGGAGCAATTGCAGGC
>A_/_H12N2|CY181385|A/mallard/Wisconsin/214/1977**gb
ATTGGCAATAGGACTAAGGAATGTCCCACAAATTCAAAATAGAGGACTCTTTGGAGCAATCGCAGGT
>A_/_H12N5|CY180147|A/mallard/Wisconsin/275/1976**gb
ATTGGCAATAGGACTAAGGAATGTCCCACAAGTTCAAAATCGGGGGCTCTTTGGAGCAATTGCAGGT
>A_/_H12N5|CY178334|A/mallard/Wisconsin/317/1981**gb
ATTGGCAATAGGACTAAGGAATGTCCCACAAGTTCAAAATAGAGGGCTCTTTGGAGCAATTGCAGGT
>A_/_H12N5|CY180668|A/mallard/Wisconsin/321/1976**gb
ATTGGCAATAGGACTAAGGAATGTCCCACAAGTTCAAAATCGGGGGCTCTTTGGAGCAATTGCAGGT
>A_/_H12N5|CY180676|A/mallard/Wisconsin/384/1976**gb
ATTGGCAATAGGACTAAGGAATGTCCCACAAGTTCAAAATCGGGGGCTCTTTGGAGCAATTGCAGGT
>A_/_H12N6|CY178959|A/mallard/Wisconsin/480/1979**gb
ATTGGCAATAGGACTAAGGAATGTCCCACAAGTTCAAAATCGGGGGCTCTTTGGAGCAATTGCAGGT
>A_/_H12N6|CY180692|A/mallard/Wisconsin/503/1976**gb
ATTGGCAATAGGACTAAGGAATGTCCCACAAATTCAAAATAGAGGACTCTTTGGAGCAATCGCAGGT
>A_/_H12N5|CY177750|A/mallard/Wisconsin/986/1982**gb
ACTGGCAATTGGGCTAAGAAACGTCCCACAAGTTCAAAATCGGGGGCTCTTTGGAGCAATTGCAGGT
>A_/_H12N5|CY130224|A/northern_pintail/Interior_Alaska/10BM02561R0/2010**gb
ATTGGCAATAGGGCTCAGAAATGTTCCACAAGTTCAAAACCGGGGACTCTTTGGAGCAATTGCAGGT
>A_/_H12gb|CY096950|A/northern_shoveler/Illinois/3767/2009**gb
ATTGGCAATAGGACTCAGAAATGTCCCACAAGCTCAAAATCGGGGGCTCTTTGGAGCAATTGCAGGC
>A_/_H12N5|CY005920|A/pintail_duck/Alberta/49/2003**gb
ATTGGCGATAGGGCTCAGGAATGTTCCACAAATTCAAAACCGGGGACTCTTTGGAGCAATTGCAGGC
>A_/_H12N5|MH597059|A/red_knot/Delaware/AI00-1905/2000**gb
ACTGGCAATAGGACTCAGAAATGTCCCACAAGCTCAAGATCGGGGACTCTTTGGAGCAATTGCAGGC
>A_/_H12gb|CY127775|A/ruddy_turnstone/Delaware_Bay/118/2007**gb
ATTGGCAATAGGACTCAGAAATGTCCCACAAGCTCAAAATCGGGGGCTATTTGGAGCAATTGCAGGC
>A_/_H12gb|CY136770|A/ruddy_turnstone/Delaware_Bay/124/1994**gb
ATTGGCAATAGGACTCAGAAATGTTCCGCAAGTCCAAAATCGGGGACTCTTTGGAGCAATTGCAGGG
>A_/_H12gb|MH597107|A/ruddy_turnstone/Delaware/1016389/2003**gb
ATTGGCAATAGGACTCAGAAATGTCCCACAAGCTCAAGATCGGGGGCTCTTTGGAGCAATTGCAGGC
>A_/_H12gb|MH598105|A/ruddy_turnstone/New_Jersey/828212/2001**gb
ACTGGCAATAGGACTCAGAAATGTCCCACAAGCTCAAGATCGAGGACTCTTTGGAGCAATTGCAGGC
>A_/_H12N7|MH598310|A/sanderling/New_Jersey/471580/2001**gb
ACTGGCAATAGGACTCAGAAATGTCCCACAAGCTCAAGATCGAGGACTCTTTGGAGCAATTGCAGGC
