# Supplementary material for: In Silico Analyses of the Role of Codon Usage at the Hemagglutinin Cleavage Site in Highly Pathogenic Avian Influenza Genesis
Source: Viruses. 2022 Jun 21;14(7):1352. doi: 10.3390/v14071352 (PMC9316147; doi:10.3390/v14071352)
Supplement: Supplementary file 1 [file viruses-14-01352-s001.zip › Supplementary File 4/dataset/by_region-species/america-ans_cha/america-ans_cha_h13_unique_CSregion.fasta]

>A_/_H13N8|MH764010|A/ring-billed_gull/Minnesota/CLMNAI0821/2017**gb
NNNNNNNNNNNGACTTAGGAATGTGCCTGCCATATCAAACAGAGGATTGTTTGGGGCTATTGCAGGC
>A_/_H13N6|CY195825|A/gull/Massachusetts/13JR03320/2013
gttggcaaccgggcttaagaatgtacctgctatatcaaacagaggattatttggagcaattgcaggg
>A_/_H13N9|KF612945|A/gull/MD/3027/1978
GTTGGCTACTGGGCTTAGGAATGTACTTGCCACATCAAACAGAGGACTGTTTGGAGCGATTGCAGGG
>A_/_H13N6|KF612944|A/gull/MN/1352/1981
GTTGGCTACTGGGCTTAGGAATGTACTTGCCACATCAAACAGAGGACTGTTTGGAGCGATTGCAGGG
>A_/_H13N6|KF612943|A/gull/MA/18/1980
GTTGGCTACTGGGCTTAGGAATGTACTTGCCACATCAAACAGAGGACTGTTTGGAGCGATTGCAGGG
>A_/_H13N3|KF612942|A/gull/MD/4985/1979
GTTGGCTACTGGGCTTAGGAATGTACTTGCCACATCAAACAGAGGACTGTTTGGAGCGATTGCAGGG
>A_/_H13N6|KF612941|A/gull/MD/5049/1980
GTTGGCTACTGGGCTTAGGAATGTACTTGCCACATCAAACAGAGGACTGTTTGGAGCGATTGCAGGG
>A_/_H13N6|KF612933|A/gull/MD/1815/1978
GTTGGCTACTGGGCTTAGGAATGTACTTGCCACATCAAACAGAGGACTGTTTGGAGCGATTGCAGGG
>A_/_H13N2|MH499037|A/brown-hooded_gull/Chile/C10246/2016**gb
GTTGGCAACCGGACTTAGGAATGTACCAGCCATATCTAACAGAGGGCTATTTGGAGCGAAAGCAGGG
>A_/_H13N2|MF099262|A/gull/Arica/71/2016**gb
GTTGGCAACCGGACTTAGGAATGTACCAGCCATATCTAACAGAGGGCTATTTGGAGCGAAAGCAGGG
>A_/_H13N6|MK376985|A/laughing_gull/Delaware_Bay/458/2018
GTTGGCAACAGGGCTCAAAAATATACCTGCTATATCAAACAGAGGATTATTTGGAGCAAAAGCAGGG
>A_/_H13N6|MK345840|A/laughing_gull/Delaware_Bay/451/2018
GTTGGCAACAGGGCTCAAAAATGTACCTGCTATATCAAACAGAGGATTATTTGGAGCAAAAGCAGGG
>A_/_H13N0|CY125309|A/hooded_merganser/New_Brunswick/03750/2009
GTTGGCAACCGGGCTTAAGAATGTACCTGCTATATCAAACAGAGGATTATTTGGAGCAAAAGCAGGG
>A_/_H13N0|CY014694|A/gull/Maryland/704/1977
GCTAGCCACTGGACTCAGAAATGTGCCAGCTATATCGAATAGAGGATTTTTCGGAGCAATTGCAGGG
>A_/_H13N6|MK637365|A/laughing_gull/Delaware_Bay/351/2014
GTTGGCAACCGGGCTTAAGAATGTACCTGCTATATCAAACAGAGGATTATTTGGAGCAAAAGCAGGG
>A_/_H13N6|MK637221|A/laughing_gull/Delaware_Bay/30/2014
GTTGGCAACCGGGCTTAAGAATGTACCTGCTATATCAAACAGAGGATTATTTGGAGCAAAAGCAGGG
>A_/_H13N2|MH499244|A/kelp_gull/Chile/C8599/2016
GTTGGCAACCGGACTTAGGAATGTACCAGCCATATCTAACAGAGGGCTATTTGGAGCGAAAGCAGGG
>A_/_H13N2|MH499186|A/kelp_gull/Chile/C8594/2016
GTTGGCAACCGGACTTAGGAATGTACCAGCCATATCTAACAGAGGGCTATTTGGAGCGAAAGCAGGG
>A_/_H13N8|MH499142|A/kelp_gull/Chile/C27733/2017
GTTGGCAACCGGACTTAGGAATGTACCAGCCATATCTAACAGAGGGCTATTTGGAGCAAAAGCAGGG
>A_/_H13N2|MH498919|A/kelp_gull/Chile/C8595/2016
GTTGGCAACCGGACTTAGGAATGTACCAGCCATATCTAACAGAGGGCTATTTGGAGCGAAAGCAGGG
>A_/_H13N2|MH498698|A/kelp_gull/Chile/C8939/2016
GTTGGCAACCGGACTTAGGAATGTACCAGCCATATCTAACAGAGGGCTATTTGGAGCGAAAGCAGGG
>A_/_H13N6|MK637080|A/herring_gull/Delaware_Bay/22/2014
GTTGGCAACCGGGCTTAAGAATGTACCTGCTATATCAAACAGAGGATTATTTGGAGCAATTGCAGGG
>A_/_H13N6|MK696134|A/dunlin/Delaware_Bay/391/2012
GTTGGCAACCGGGCTTAAGAATGTACCTGCTATATCAAACAGAGGACTATTTGGAGCAATTGCAGGG
>A_/_H13N6|MK376976|A/laughing_gull/Delaware_Bay/433/2018
GTTGGCAACAGGGCTCAAAAATATACCTGCTATATCAAACAGAGGATTATTTGGAGCAATTGCAGGG
>A_/_H13N6|MK627734|A/red_knot/Delaware_Bay/489/2010
GTTGGCAACCGGGCTTAAGAATGTACCTGCTATATCAAACAGAGGATTATTTGGAGCAATTGCAGGG
>A_/_H13N6|MH068367|A/laughing_gull/New_Jersey/UGAI17-2856/2017
GTTGGCAACAGGGCTCAAAAATGTACCTGCTATATCAAACAGAGGATTATTTGGAGCAATTGCAGGG
>A_/_H13N6|MH068359|A/laughing_gull/New_Jersey/UGAI17-2850/2017
GTTGGCAACAGGGCTCAAAAATGTACCTGCTATATCAAACAGAGGATTATTTGGAGCAATTGCAGGG
>A_/_H13N2|CY239408|A/herring_gull/Massachusetts/A00080255/2006
GTTGGCAACCGGACTTAAGAATGTACCTGCTATATCAAACAGAGGACTATTTGGAGCGATTGCAGGG
>A_/_H13N6|CY213687|A/glaucous-winged_gull/Southcentral_Alaska/15MB01776/2015
GTTGGCAACCGGACTTAGGAATGTACCAGCCATATCAAACAGAGGGCTATTTGGAGCGATTGCAGGG
>A_/_H13N6|CY213636|A/glaucous-winged_gull/Southcentral_Alaska/15MB01632/2015
GTTGGCAACCGGACTTAGGAATGTACCAGCCATATCAAACAGAGGGCTATTTGGAGCGATTGCAGGG
>A_/_H13N6|CY213620|A/glaucous-winged_gull/Southcentral_Alaska/15MB01557/2015
GTTGGCAACCGGACTTAGGAATGTACCAGCCATATCAAACAGAGGGCTATTTGGAGCGATTGCAGGG
>A_/_H13N6|CY213535|A/glaucous-winged_gull/Southcentral_Alaska/15MB01645/2015
GTTGGCAACCGGACTTAGGAATGTACCAGCCATATCAAACAGAGGGCTATTTGGAGCGATTGCAGGG
>A_/_H13N6|CY196611|A/glaucous-winged_gull/Southcentral_Alaska/11JR02474/2011
GCTAGCCACTGGACTCAGAAATGTGCCAGCCATATCGAATAGAGGACTGTTTGGAGCAATTGCAGGA
>A_/_H13N6|CY195647|A/ring-billed_gull/Massachusetts/12DC00060/2012
GTTGGCAACCGGGCTTAAGAATGTACCTGCTATATCAAACAGAGGATTATTTGGAGCAATTGCAGGG
>A_/_H13N2|CY185813|A/laughing_gull/Delaware_Bay/2838/1987
GTTGGCAACTGGGCTTAGGAATGTACCTTCCACATCAAACAGAGGACTGTTTGGGGCGATTGCAGGG
>A_/_H13N2|KF612930|A/herring_gull/DE/2591/1987
GTTGGCAACTGGGCTTAGGAATGTACCTGCCACATCAAACAGAGGACTGTTTGGAGCGATTGCAGGG
>A_/_H13N6|KF612931|A/laughing_gull/DE/246/1993
GTTGGCAACYGGGCTTAGGAATGTACCTGCCACATCAAACAGAGGACTGTTTGGGGCGATTGCAGGG
>A_/_H13N3|KF612926|A/laughing_gull/DE/554/1988
GTTGGCAACTGGGCTTAGGAATGTACCTGCCACATCAAACAGAGGACTGTTTGGGGCGATTGCAGGG
>A_/_H13N2|KF612927|A/ruddy_turnstone/DE/2584/1987
GTTGGCAACTGGGCTTAGGAATGTACCTGCCACATCAAACAGAGGACTGTTTGGGGCGATTGCAGGG
>A_/_H13N6|KF612925|A/knot/DE/530/1988
GTTGGCAACTGGGCTTAGGAATGTACCTGCCACATCAAACAGAGGACTGTTTGGGGCGATTGCAGGG
>A_/_H13N2|KF612924|A/herring_gull/DE/2337/1988
GTTGGCAACTGGGCTTAGGAATGTACCTTCCACATCAAACAGAGGACTGTTTGGGGCGATTGCAGGG
>A_/_H13N2|KF612923|A/laughing_gull/DE/1370/1986
GTTGGCAACTGGGCTTAGGAATGTACCTTCCACATCAAACAGAGGACTGTTTGGGGCGATTGCAGGG
>A_/_H13N2|KP003921|A/seagull/Chile/SAG14259/2007
GTTGGCAACCGGACTTAAGAATGTACCTGCTATATCAAACAGAGGACTATTTGGAGCGATTGCAGGG
>A_/_H13N6|CY145939|A/ruddy_turnstone/New_Jersey/AI09-294/2009
GTTGGCAACCGGGCTTAAGAATGTACCTGCTATATCAAACAGAGGATTATTTGGAGCAATTGCAGGG
>A_/_H13N6|CY144202|A/ring-billed_gull/Georgia/AI00-2658/2000
GTTGGCAACTGGGCTTAGGAATGTACCTGCCATATCAAACAGAGGGCTATTCGGAGCGATTGCTGGG
>A_/_H13N6|CY130340|A/glaucous-winged_gull/Southeastern_Alaska/9JR0822R0/2009
GCTAGCCACTGGACTCAGAAATGTGCCAGCCATATCGAATAGAGGACTGTTTGGAGCAATTGCAGGA
>A_/_H13N6|CY128958|A/mallard-black_duck_hybrid/New_Brunswick/03736/2009
GTTGGCAACCGGGCTTAAGAATGTACCTGCTATATCAAACAGAGGATTATTTGGAGCAATTGCAGGG
>A_/_H13N9|CY126288|A/ruddy_turnstone/Delaware_Bay/520/1988
GTTGGCAACTGGGCTTAGGAATGTACCTGCCACATCAAACAGAGGACTGTTTGGGGCGATTGCAGGG
>A_/_H13N0|CY125301|A/black-legged_kittiwake/Quebec/02838-1/2009
GTTGGCAACCGGGCTTAAGAATGTACCTGCTATATCAAACAGAGGATTATTTGGAGCAATTGCAGGG
>A_/_H13N6|CY070882|A/glaucous-winged_gull/Southcentral_Alaska/9JR0781R1/2009
GCTAGCCACTGGACTCAGAAATGTGCCAGCCATATCAAATAGAGGACTGTTTGGAGCAATTGCAGGA
>A_/_H13N6|CY070874|A/glaucous-winged_gull/Southcentral_Alaska/9JR0769R1/2009
GCTAGCCACTGGACTCAGAAATGTGCCAGCCATATCAAATAGAGGACTGTTTGGAGCAATTGCAGGA
>A_/_H13N6|CY070866|A/glaucous-winged_gull/Southcentral_Alaska/9JR0747R1/2009
GCTAGCCACTGGACTCAGAAATGTGCCAGCCATATCAAATAGAGGACTGTTTGGAGCAATTGCAGGA
>A_/_H13N6|M26090|A/ring-billed_gull/Maryland/704/1977
GCTAGCCACTGGACTCAGAAATGTGCCAGCTATATCGAATAGAGGATTGTTCGGAGCAATTGCAGGG
>A_/_H13N2|CY005932|A/herring_gull/NJ/782/1986
GTTGGCAACTGGGCTTAGGAATGTACCTGCCACATCAAACAGAGGACTGTTTGGGGCGATTGCAGGG
>A_/_H13N2|CY005914|A/herring_gull/DE/475/1986
GTTGGCAACTGGGCTTAGGAATGTACCTGCCACATCAAACAGAGGACTGTTTGGGGCGATTGCAGGG
>A_/_H13N0|D90308|A/gull/Maryland/704/1977
GCTAGCCACTGGACTCAGAAATGTGCCAGCTATATCGAATAGAGGATTGTTCGGAGCAATTGCAGGG
>A_/_H13N6|CY014720|A/gull/Minnesota/945/1980
GTTGGCTACTGGGCTTAGGAATGTACCTGCCACATCAAACAGAGGACTGTTTGGAGCGATTGCAGGG
>A_/_H13N6|CY014603|A/herring_gull/Delaware/660/1988
GTTGGCAACTGGGCTTAGGAATGTACCTGCCACATCAAACAGAGGACTGTTTGGGGCGATTGCAGGG
>A_/_H13N0|AB292664|A/gull/Maryland/704/1977
GCTAGCCACTGGACTCAGAAATGTGCCAGCTATATCGAATAGAGGATTGTTCGGAGCAATTGCAGGG
>A_/_H13N9|MH596995|A/herring_gull/New_Jersey/AI07-418/2007
GTTGGCAACCGGGCTTAAGAATGTACCTGCTATCTCAAACAGAGGATTATTTGGAGCAATTGCAGGG
>A_/_H13N6|MH502664|A/ruddy_turnstone/New_Jersey/UGAI14-1436/2014
GTTGGCAACCGGGCTTAAGAATGTACCTGCTATATCAAACAGAGGATTATTTGGAGCAATTGCAGGG
>A_/_H13N6|MH501657|A/ruddy_turnstone/New_Jersey/AI12-1737/2012
GTTGGCAACCGGGCTTAAGAATGTACCTGCTATATCAAACAGAGGATTATTTGGAGCAATTGCAGGG
>A_/_H13N6|MN210139|A/Glaucous_Gull/Northern_Alaska/18AR00289/2018
GCTAGCCACTGGGCTCAGAAATGTGCCAGCCATATCGAATAGAGGGCTGTTTGGGGCAATTGCAGGA
>A_/_H13N6|MK637376|A/laughing_gull/Delaware_Bay/328/2014
GTTGGCAACCGGGCTTAAGAATGTACCTGCTATATCAAACAGAGGATTATTTGGAGCAATTGCAGGG
>A_/_H13N6|MK637116|A/laughing_gull/Delaware_Bay/39/2014
GTTGGCAACCGGGCTTAAGAATGTACCTGCTATATCAAACAGAGGATTATTTGGAGCAATTGCAGGG
>A_/_H13N6|MK637038|A/laughing_gull/Delaware_Bay/350/2014
GTTGGCAACCGGGCTTAAGAATGTACCTGCTATATCAAACAGAGGATTATTTGGAGCAATTGCAGGG
>A_/_H13N6|MH501046|A/gull/New_Jersey/UGAI15-3728/2015
GCTGGCAACCGGACTTAAGAATGTACCTGCTATATCAAACAGAGGATTATTTGGAGCAATTGCAGGG
>A_/_H13N6|MH501030|A/gull/New_Jersey/UGAI15-3416/2015
GCTGGCAACCGGACTTAAGAATGTACCTGCTATATCAAACAGAGGATTATTTGGAGCAATTGCAGGG
>A_/_H13N9|MH499241|A/black_skimmer/Chile/C20100/2016
ATTGGCCACTGGACTTAGGAATGTACCTGCCATATCAAACAGAGGATTGTTTGGGGCTATTGCAGGC
>A_/_H13N8|MH498778|A/black_skimmer/Chile/C20057/2016
GTTGGCAACCGGACTTAGGAATGTACCAGCCATATCTAACAGAGGGCTATTTGGAGCGATTGCAGGG
>A_/_H13N9|MH499011|A/elegant_tern/Chile/C20085/2016
ATTGGCCACTGGACTTAGGAATGTACCTGCCATATCAAACAGAGGATTGTTTGGGGCTATTGCAGGC
>A_/_H13N2|MH498888|A/kelp_gull/Chile/C8609/2016
GTTGGCAACCGGACTTAGGAATGTACCAGCCATATCTAACAGAGGGCTATTTGGAGCGATTGCAGGG
>A_/_H13N2|MH498862|A/kelp_gull/Chile/C8602/2016
GTTGGCAACCGGACTTAGGAATGTACCAGCCATATCTAACAGAGGGCTATTTGGAGCGATTGCAGGG
>A_/_H13N9|MH578653|A/semipalmated_sandpiper/Delaware_Bay/68/2004
GTTAGCCACTGGACTTAGAAATGTACCTGCTATAGCGAGCAGAGGATTATTTGGGGCTATTGCAGGA
>A_/_H13N9|MH579147|A/kelp_gull/Delaware_Bay/304/2007
GTTGGCAACCGGACTTAAGAATGTACCTGCTATATCAAACAGAGGACTATTTGGAGCGATTGCAGGG
>A_/_H13N9|MH579205|A/ruddy_turnstone/Delaware_Bay/131/2004
GTTAGCCACTGGACTTAGAAATGTACCTGCTATAGCGAGCAGAGGATTATTTGGGGCTATTGCAGGA
>A_/_H13N9|MH579323|A/semipalmated_sandpiper/Delaware_Bay/142/2007
GTTGGCAACCGGGCTTAAGAATGTACCTGCTATCTCAAACAGAGGATTATTTGGAGCAATTGCAGGG
>A_/_H13N2|MH134650|A/kelp_gull/Chile/C12508/2016
GTTGGCAACCGGACTTAGGAATGTACCAGCCATATCTAACAGAGGGCTATTTGGAGCGATTGCAGGG
>A_/_H13N2|MH134676|A/whimbrel/Chile/C12523/2016
GTTGGCAACCGGACTTAGGAATGTACCAGCCATATCTAACAGAGGGCTATTTGGAGCGATTGCAGGG
>A_/_H13N2|MH134739|A/whimbrel/Chile/C10834/2016
GTTGGCAACCGGACTTAGGAATGTACCAGCCATATCTAACAGAGGGCTATTTGGAGCGATTGCAGGG
>A_/_H13N2|KY131040|A/glaucous-winged_gull/Alaska/414/2013
ATTAGCCACTGGACTCAGGAATGTACCTGCCATATCAACCAGAGGGTTGTTTGGAGCCATTGCTGGT
>A_/_H13N6|CY195663|A/gull/Massachusetts/12JR00671/2012
GTTGGCAACCGGGCTTAAGAATGTACCTGCTATATCAAACAGAGGATTATTTGGAGCAATTGCAGGG
>A_/_H13N6|KF612960|A/gull/ND/44036/1992
GCTAGCCACTGGACTCAGAAATGTGCCAGCTATATCAAATAGAGGACTGTTTGGAGCAATTGCGGGA
>A_/_H13N6|KF612959|A/gull/MD/704/1977
GCTAGCCACTGGACTCAGAAATGTGCCAGCTATATCGAATAGAGGATTGTTCGGAGCAATTGCAGGG
>A_/_H13N2|KF612946|A/gull/ME/16/1985
GTTGGCTACTGGGCTTAGGAATGTACCTGCCATATCAAACAGAGGACTGTTTGGAGCGATTGCAGGG
>A_/_H13N8|CY213703|A/glaucous-winged_gull/Southcentral_Alaska/15MB02018/2015
ATTGGCCACTGGACTTAGGAATGTACCTGCCATATCAAACAGAGGATTGTTTGGGGCTATTGCAGGC
>A_/_H13N8|CY195809|A/ring-billed_gull/Massachusetts/13DC30736-2/2013
ATTGGCCACTGGACTTAGGAATGTACCTGCCATATCAAACAGAGGATTGTTTGGAGCTATTGCAGGC
>A_/_H13N9|KF612958|A/laughing_gull/AI08-1460/NJ/2008
GTTAGCCACTGGACTTAGAAATGTACCTACTATAGCAAGCAGAGGATTATTTGGGGCTATTGCAGGA
>A_/_H13N9|KF612957|A/laughing_gull/AI08-1388/NJ/2008
GTTAGCCACTGGACTTAGAAATGTACCTACTATAGCAAGCAGAGGATTATTTGGGGCTATTGCAGGA
>A_/_H13N9|KF612956|A/laughing_gull/AI08-0714/NJ/2008
GTTAGCCACTGGACTTAGAAATGTACCTACTATAGCAAGCAGAGGATTATTTGGGGCTATTGCAGGA
>A_/_H13N9|KF772956|A/seagull/Chile/5775/2009
GTTAGCCACTGGACTTAGAAATGTACCTACTATAGCAAGCAGAGGATTATTTGGGGCTATTGCAGGA
>A_/_H13N9|CY140253|A/laughing_gull/New_Jersey/Sg-00568/2008
GTTAGCCACTGGACTTAGAAATGTACCTACTATAGCAAGCAGAGGATTATTTGGGGCTATTGCAGGA
>A_/_H13N9|EU523136|A/kelp_gull/Argentina/LDC4/2006
GCTAGCCACTGGACTCAGAAATGTGCCAGCTATATCGAATAGAGGTCTGTTTGGAGCAATTGCTGGA
>A_/_H13N9|MH498671|A/white-backed_stilt/Chile/C20090/2016
ATTGGCCACTGGACTTAGGAATGTACCTGCCATATCAAACAGAGGATTGTTTGGGGCTATTGCAGGC
>A_/_H13N3|MH501054|A/gull/New_Jersey/UGAI15-3767/2015
ATTGGCCACAGGACTTAGGAATGTACCTGCCATATCAAACAGAGGATTGTTTGGGGCTATTGCAGGC
>A_/_H13N9|MH499127|A/black_skimmer/Chile/C20077/2016
ATTGGCCACTGGACTTAGGAATGTACCTGCCATATCAAACAGAGGATTGTTTGGGGCTATTGCAGGC
>A_/_H13N9|MH498752|A/black_skimmer/Chile/C20084/2016
ATTGGCCACTGGACTTAGGAATGTACCTGCCATATCAAACAGAGGATTGTTTGGGGCTATTGCAGGC
>A_/_H13N9|MH499225|A/black_skimmer/Chile/C20142/2016
ATTGGCCACTGGACTTAGGAATGTACCTGCCATATCAAACAGAGGATTGTTTGGGGCTATTGCAGGC
>A_/_H13N9|MH499144|A/black_skimmer/Chile/C20108/2016
ATTGGCCACTGGACTTAGGAATGTACCTGCCATATCAAACAGAGGATTGTTTGGGGCTATTGCAGGC
>A_/_H13N9|MH499102|A/black_skimmer/Chile/C20140/2016
ATTGGCCACTGGACTTAGGAATGTACCTGCCATATCAAACAGAGGATTGTTTGGGGCTATTGCAGGC
>A_/_H13N9|MH499019|A/black_skimmer/Chile/C20123/2016
ATTGGCCACTGGACTTAGGAATGTACCTGCCATATCAAACAGAGGATTGTTTGGGGCTATTGCAGGC
>A_/_H13N9|MH498871|A/black_skimmer/Chile/C20124/2016
ATTGGCCACTGGACTTAGGAATGTACCTGCCATATCAAACAGAGGATTGTTTGGGGCTATTGCAGGC
>A_/_H13N9|MH498668|A/whimbrel/Chile/C20075/2016
ATTGGCCACTGGACTTAGGAATGTACCTGCCATATCAAACAGAGGATTGTTTGGGGCTATTGCAGGC
>A_/_H13N9|MH498656|A/whimbrel/Chile/C20106/2016
ATTGGCCACTGGACTTAGGAATGTACCTGCCATATCAAACAGAGGATTGTTTGGGGCTATTGCAGGC
>A_/_H13N9|MH499009|A/whimbrel/Chile/C20144/2016
ATTGGCCACTGGACTTAGGAATGTACCTGCCATATCAAACAGAGGATTGTTTGGGGCTATTGCAGGC
>A_/_H13N2|KY131144|A/glaucous-winged_gull/Alaska/695/2013
ATTAGCCACTGGACTCAGGAATGTACCTGCCATATCAACCAGAGGGTTGTTTGGAGCCATTGCTGGT
>A_/_H13N2|KY131136|A/glaucous-winged_gull/Alaska/667/2013
ATTAGCCACTGGACTCAGGAATGTACCTGCCATATCAACCAGAGGGTTGTTTGGAGCCATTGCTGGT
>A_/_H13N2|KY131128|A/glaucous-winged_gull/Alaska/664/2013
ATTAGCCACTGGACTCAGGAATGTACCTGCCATATCAACCAGAGGGTTGTTTGGAGCCATTGCTGGT
>A_/_H13N2|KY131080|A/glaucous-winged_gull/Alaska/545/2013
ATTAGCCACTGGACTCAGGAATGTACCTGCCATATCAACCAGAGGGTTGTTTGGAGCCATTGCTGGT
>A_/_H13N2|KY131072|A/glaucous-winged_gull/Alaska/544/2013
ATTAGCCACTGGACTCAGGAATGTACCTGCCATATCAACCAGAGGGTTGTTTGGAGCCATTGCTGGT
>A_/_H13N2|KY131056|A/glaucous-winged_gull/Alaska/458/2013
ATTAGCCACTGGACTCAGGAATGTACCTGCCATATCAACCAGAGGGTTGTTTGGAGCCATTGCTGGT
>A_/_H13N2|KY131017|A/glaucous-winged_gull/Alaska/387/2013
ATTAGCCACTGGACTCAGGAATGTACCTGCCATATCAACCAGAGGGTTGTTTGGAGCCATTGCTGGT
>A_/_H13N9|MH499091|A/American_oystercatcher/Chile/C20102/2016**gb
ATTGGCCACTGGACTTAGGAATGTACCTGCCATATCAAACAGAGGATTGTTTGGGGCTATTGCAGGC
>A_/_H13N9|MH498730|A/blackish_oystercatcher/Chile/C20062/2016**gb
ATTGGCCACTGGACTTAGGAATGTACCTGCCATATCAAACAGAGGATTGTTTGGGGCTATTGCAGGC
>A_/_H13N2|MH134649|A/brown-hooded_gull/Chile/C10256/2016**gb
GTTGGCAACCGGACTTAGGAATGTACCAGCCATATCTAACAGAGGGCTATTTGGAGCGATTGCAGGG
>A_/_H13N2|MH134823|A/brown-hooded_gull/Chile/C10765/2016**gb
GTTGGCAACCGGACTTAGGAATGTACCAGCCATATCTAACAGAGGGCTATTTGGAGCGATTGCAGGG
>A_/_H13N9|MH498978|A/Franklin's_gull/Chile/C17421/2016**gb
ATTGGCCACTGGACTTAGGAATGTACCTGCCATATCAAACAGAGGATTGTTTGGGGCTATTGCAGGC
>A_/_H13N9|MH498793|A/Franklin's_gull/Chile/C20069/2016**gb
ATTGGCCACTGGACTTAGGAATGTACCTGCCATATCAAACAGAGGATTGTTTGGGGCTATTGCAGGC
>A_/_H13N9|MH498930|A/Franklin's_gull/Chile/C20070/2016**gb
ATTGGCCACTGGACTTAGGAATGTACCTGCCATATCAAACAGAGGATTGTTTGGGGCTATTGCAGGC
>A_/_H13N9|MH499107|A/Franklin's_gull/Chile/C20086/2016**gb
ATTGGCCACTGGACTTAGGAATGTACCTGCCATATCAAACAGAGGATTGTTTGGGGCTATTGCAGGC
>A_/_H13N9|MH499041|A/Franklin's_gull/Chile/C20094/2016**gb
ATTGGCCACTGGACTTAGGAATGTACCTGCCATATCAAACAGAGGATTGTTTGGGGCTATTGCAGGC
>A_/_H13N9|MH499155|A/Franklin's_gull/Chile/C20110/2016**gb
ATTGGCCACTGGGCTTAGGAATGTACCTGCCATATCAAACAGAGGATTGTTTGGGGCTATTGCAGGC
>A_/_H13N9|MH499132|A/Franklin's_gull/Chile/C20118/2016**gb
ATTGGCCACTGGACTTAGGAATGTACCTGCCATATCAAACAGAGGATTGTTTGGGGCTATTGCAGGC
>A_/_H13N9|MH499078|A/Franklin's_gull/Chile/C20149/2016**gb
ATTGGCCACTGGACTTAGGAATGTACCTGCCATATCAAACAGAGGATTGTTTGGGGCTATTGCAGGC
>A_/_H13N9|MH499160|A/Franklin's_gull/Chile/C20373/2016**gb
ATTGGCCACTGGACTTAGGAATGTACCTGCCATATCAAACAGAGGATTGTTTGGGGCTATTGCAGGC
>A_/_H13gb|KY131033|A/glaucous-winged_gull/Alaska/410/2013**gb
ATTAGCCACTGGACTCAGGAATGTACCTGCCATATCAACCAGAGGGTTGTTTGGAGCCATTGCTGGT
>A_/_H13gb|KY131286|A/glaucous-winged_gull/Alaska/UGAI15-6732/2015**gb
ATTGGCCACTGGACTTAGGAATGTACCTGCCATATCAAACAGAGGATTGTTTGGGGCTATTGCAGGC
>A_/_H13gb|CY195628|A/glaucous-winged_gull/Southcentral_Alaska/11JR02182/2011**gb
GCTAGCCACTGGACTCAGAAATGTGCCAGCCATATCGAATAGAGGACTGTTTGGAGCAATTGCAGGA
>A_/_H13N2|MN210163|A/Glaucous-Winged_Gull/Southcentral_Alaska/17MB03606/2017**gb
GCTAGCCACTGGGCTCAGAAATGTGCCAGCCATATCGAATAGAGGGCTGTTTGGGGCAATTGCAGGA
>A_/_H13N2|MN210171|A/Glaucous-Winged_Gull/Southcentral_Alaska/17MB03625/2017**gb
GCTAGCCACTGGGCTCAGAAATGTGCCAGCCATATCGAATAGAGGGCTGTTTGGGGCAATTGCAGGA
>A_/_H13N2|MN210179|A/Glaucous-Winged_Gull/Southcentral_Alaska/17MB03638/2017**gb
GCTAGCCACTGGGCTCAGAAATGTGCCAGCCATATCGAATAGAGGGCTGTTTGGGGCAATTGCAGGA
>A_/_H13N6|MN210195|A/Glaucous-Winged_Gull/Southcentral_Alaska/18MB00667/2018**gb
GCTAGCCACTGGGCTCAGAAATGTGCCAGCCATATCGAATAGAGGGCTGTTTGGGGCAATTGCAGGA
>A_/_H13N6|MN210236|A/Glaucous-Winged_Gull/Southcentral_Alaska/18MB00705/2018**gb
GCTAGCCACTGGGCTCAGAAATGTGCCAGCCATATCGAATAGAGGGCTGTTTGGGGCAATTGCAGGA
>A_/_H13N6|MN210252|A/Glaucous-Winged_Gull/Southcentral_Alaska/18MB03351/2018**gb
GCTAGCCACTGGGCTCAGAAATGTGCCAGCCATATCGAATAGAGGGCTGTTTGGGGCAATTGCAGGA
>A_/_H13gb|CY145987|A/gull/Delaware/AI09-435/2009**gb
GTTGGCAACCGGGCTTAAGAATGTACCTGCTATATCAAACAGAGGATTATTTGGAGCAATTGCAGGG
>A_/_H13N2|KP033522|A/gull/Maryland/16/1985**gb
GTTGGCTACTGGGCTTAGGAATGTACCTGCCATATCAAACAGAGGACTGTTTGGAGCGATTGCAGGG
>A_/_H13N2|MN210268|A/Herring_Gull/Massachusetts/A00648685/2008**gb
GTTGGCAACCGGGCTTAAGAATGTACCTGCTATATCAAACAGAGGATTATTTGGAGCAATTGCAGGG
>A_/_H13N2|MN210276|A/Herring_Gull/Massachusetts/A00648696/2008**gb
GTTGGCAACCGGGCTTAAGAATGTACCTGCTATATCAAACAGAGGATTATTTGGAGCAATTGCAGGG
>A_/_H13Nmixed|KF612929|A/herring_gull/NJ/163/1990**gb
GTTGGCAACCGGGCTTAGGAATGTACCTGCCACATCAAACAGAGGACTGTTTGGGGCGATTGCAGGG
>A_/_H13N6|MN783529|A/Red_Knot/Delaware_Bay/3/2019**gb
GTTGGCAACAGGGCTCAAAAATGTACCTGCTATATCAAATAGAGGATTATTTGGAGCAATTGCAGGG
>A_/_H13N8|MH764096|A/ring-billed_gull/Minnesota/CLMNAI0790/2017**gb
GTTGGCCACCGGACTTAGGAATGTGCCTGCCATATCAAACAGAGGATTGTTTGGGGCTATTGCAGGC
>A_/_H13N8|MH764112|A/ring-billed_gull/Minnesota/CLMNAI0806/2017**gb
GTTGGCCACCGGACTTAGGAATGTGCCTGCCATATCAAACAGAGGATTGTTTGGGGCTATTGCAGGC
>A_/_H13N8|MH764120|A/ring-billed_gull/Minnesota/CLMNAI0808/2017**gb
GTTGGCCACCGGACTTAGGAATGTGCCTGCCATATCAAACAGAGGATTGTTTGGGGCTATTGCAGGC
>A_/_H13N8|MH763973|A/ring-billed_gull/Minnesota/CLMNAI0809/2017**gb
GTTGGCCACCGGACTTAGGAATGTGCCTGCCATATCAAACAGAGGATTGTTTGGGGCTATTGCAGGC
>A_/_H13N8|MH764152|A/ring-billed_gull/Minnesota/CLMNAI0833/2017**gb
GTTGGCCACCGGACTTAGGAATGTGCCTGCCATATCAAACAGAGGATTGTTTGGGGCTATTGCAGGC
>A_/_H13N6|MH763994|A/ring-billed_gull/Minnesota/CLMNAI0891/2017**gb
GTTGGCAACAGGGCTCAAAAATGTACCTGCTATATCAAACAGAGGATTATTTGGAGCAATTGCAGGG
>A_/_H13N6|MH763914|A/ring-billed_gull/Minnesota/CLMNAI0926/2017**gb
GTTGGCAACAGGGCTCAAAAATGTACCTGCTATATCAAACAGAGGATTATTTGGAGCAATTGCAGGG
>A_/_H13N6|MH764160|A/ring-billed_gull/Minnesota/CLMNAI0939/2017**gb
GTTAGCAACAGGGCTCAAAAATGTACCTGCTATATCAAACAGAGGATTATTTGGGGCAATTGCAGGG
>A_/_H13N8|MH764176|A/ring-billed_gull/Minnesota/CLMNAI0955/2017**gb
GTTGGCCACCGGACTTAGGAATGTGCCTGCCATATCAAACAGAGGATTGTTTGGGGCTATTGCAGGC
>A_/_H13gb|MH764200|A/ring-billed_gull/Minnesota/CLMNAI1197/2017**gb
ATTGGCAACAGGGCTCAAAAATGTACCTGCTATATCAAACAGAGGATTATTTGGAGCAATTGCAGGG
>A_/_H13N2|MH764213|A/ring-billed_gull/Minnesota/CLMNAI1283/2017**gb
GTTGGCAACCGGACTTAGGAATGTACCAGCCATATCTAACAGAGGGCTATTTGGAGCGATTGCAGGG
>A_/_H13N2|MH764221|A/ring-billed_gull/Minnesota/CLMNAI1301/2017**gb
GTTGGCAACCGGACTTAGGAATGTACCAGCCATATCTAACAGAGGGCTATTTGGAGCGATTGCAGGG
>A_/_H13N8|MH763867|A/ring-billed_gull/Minnesota/CLMNAI1320/2017**gb
GTTGGCCACCGGACTTAGGAATGTGCCTGCCATATCAAACAGAGGATTGTTTGGGGCTATTGCAGGC
>A_/_H13N6|MH764229|A/ring-billed_gull/Minnesota/CLMNAI1420/2017**gb
GTTGGCAACAGGGCTCAAGAATGTACCTGCTATATCAAACAGAGGATTATTTGGAGCAATTGCAGGG
>A_/_H13N2|MH764237|A/ring-billed_gull/Minnesota/CLMNAI1501/2017**gb
GTTGGCAACCGGACTTAGGAATGTACCAGCCATATCTAACAGAGGGCTATTTGGAGCGATTGCAGGG
>A_/_H13N6|MH764245|A/ring-billed_gull/Minnesota/CLMNAI1529/2017**gb
GTTGGCAACAGGACTCAAAAATGTACCTGCTATATCAAACAGAGGATTATTTGGAGCAATTGCAGGT
>A_/_H13N6|MH764253|A/ring-billed_gull/Minnesota/CLMNAI1539/2017**gb
GTTGGCAACAGGGCTCAAAAATGTACCTGCTATATCAAACAGAGGATTATTTGGAGCAATTGCAGGG
>A_/_H13N8|MH764042|A/ring-billed_gull/Minnesota/OPMNAI0817/2017**gb
GTTGGCCACCGGACTTAGGAATGTGCCTGCCATATCAAACAGAGGATTGTTTGGGGCTATTGCAGGC
>A_/_H13N6|CY125212|A/ring-billed_gull/Quebec/02434-1/2009**gb
GTTGGCAACCGGGCTTAAGAATGTACCTGCTATATCAAACAGAGGATTATTTGGAGCAATTGCAGGG
>A_/_H13gb|CY125317|A/ring-billed_gull/Quebec/02622-1/2009**gb
GTTGGCAACCGGGCTTAAGAATGTACCTGCTATATCAAACAGAGGATTATTTGGAGCAATTGCAGGG
>A_/_H13gb|MH597108|A/ruddy_turnstone/Delaware/1016389/2003**gb
GTTGGCAACCGGACTTAAGAATGTACCTGCTATATCAAACAGAGGACTATTTGGAGCGATTGCAGGG
