# Supplementary material for: In Silico Analyses of the Role of Codon Usage at the Hemagglutinin Cleavage Site in Highly Pathogenic Avian Influenza Genesis
Source: Viruses. 2022 Jun 21;14(7):1352. doi: 10.3390/v14071352 (PMC9316147; doi:10.3390/v14071352)
Supplement: Supplementary file 1 [file viruses-14-01352-s001.zip › Supplementary File 4/dataset/by_region-species/america-ans_cha/america-ans_cha_h16_unique_CSregion.fasta]

>A_/_H16Nmixed|KF612962|A/herring_gull/NJ/163/1990**gb
ACTTGCAACTGGACTGAGAAATGTTCCATCTATTGGTGAAAGGGGTTTGTTTGGTGCTATTGCAGGC
>A_/_H16N3|CY195687|A/glaucous-winged_gull/Southcentral_Alaska/12MB01618/2012
acttgctactggcctgagaaatgtcccatccattaatgaaagaggtctgtttggtgcaattgcagga
>A_/_H16N3|CY195671|A/glaucous-winged_gull/Southcentral_Alaska/12MB01573/2012
acttgctactggcctgagaaatgtcccatccattaatgaaagaggtctgtttggtgcaattgcaggg
>A_/_H16N3|CY144178|A/herring_gull/New_York/AI00-532/2000
GCTTGCAACTGGACTGAGAAATGTTCCATCTATTAGTGAGAGGGGTTTGTTTGGTGCTATTGCAGGC
>A_/_H16N3|CY136729|A/herring_gull/Delaware_Bay/712/1988
GCTTGCAACTGGACTGAGAAATGTTCCATCTATTGGTGAAAGGGGTCTATTTGGTGCTATTGCAGGC
>A_/_H16N3|CY136630|A/laughing_gull/Delaware_Bay/2839/1987
GCTTGCAACTGGACTGAGAAATGTTCCATCTATTGGTGAAAGAGGTCTATTTGGTGCGATTGCAGGC
>A_/_H16N3|CY136590|A/herring_gull/New_Jersey/780/1986
GCTTGCAACTGGACTGAGAAATGTTCCATCTATCGGTGAAAGAGGTCTATTTGGTGCGATTGCAGGC
>A_/_H16N3|CY130517|A/glaucous-winged_gull/Southeastern_Alaska/10JR01811R0/2010
GCTTGCAACTGGACTGAGAAATGTCCCATCTATTAGTGAGAGGGGTTTGTTTGGTGCTATTGCAGGT
>A_/_H16N3|CY130501|A/glaucous-winged_gull/Southeastern_Alaska/10JR01681R0/2010
GCTTGCAACTGGGCTGAGAAATGTCCCATCTATTAGTGAAAGGGGTTTGTTTGGTGCTATCGCAGGT
>A_/_H16N3|CY130493|A/glaucous-winged_gull/Southeastern_Alaska/10JR01572R0/2010
GCTTGCAACTGGACTGAGAAATGTCCCATCTATTAGTGAGAGGGGTTTGTTTGGTGCTATTGCAGGT
>A_/_H16N3|CY127445|A/laughing_gull/Delaware_Bay/296/1998
GCTTGCAACTGGACTGAGAAATGTTCCATCCATTGGTGAAAGGGGTTTGTTTGGTGCTATTGCAGGC
>A_/_H16N3|CY070890|A/glaucous-winged_gull/Southcentral_Alaska/9JR0783R1/2009
GCTTGCAACTGGGCTGAGAAATGTCCCATCTATTAGTGAGAGGGGTTTGTTTGGTGCTATTGCAGGG
>A_/_H16N3|HM059998|A/glaucous_gull/Alaska/44198-027/2006
ACTTGCAACTGGACTGAGAAATGTTCCCTCTATTAGTGAGAGGGGTTTGTTTGGTGCTATTGCAGGT
>A_/_H16N3|CY005933|A/herring_gull/Delaware/712/1988
GCTTGCAACTGGACTGAGAAATGTTCCATCTATTGGTGAAAGGGGTCTATTTGGTGCTATTGCAGGC
>A_/_H16N3|MH733644|A/sanderling/Delaware_Bay/402/2012
ACTTGCTACTGGCCTGAGAAATGTCCCATCCATTAATGAAAGAGGTCTGTTTGGTGCAATTGCAGGA
>A_/_H16N3|CY130485|A/gull/Southeastern_Alaska/10JR01527R0/2010
GCTTGCAACTGGACTGAGAAATGTCCCATCTATTAGTGAGAGGGGTTTGTTTGGTGCTATTGCAGGT
>A_/_H16N3|CY213679|A/glaucous-winged_gull/Southcentral_Alaska/15MB01758/2015
ACTTGCTACTGGCTTGAGAAATGTCCCATCCATTAATGAAAGAGGTCTGTTTGGTGCAATTGCAGGA
>A_/_H16N3|CY213671|A/glaucous-winged_gull/Southcentral_Alaska/15MB01747/2015
ACTTGCTACTGGCTTGAGAAATGTCCCATCCATTAATGAAAGAGGTCTGTTTGGTGCAATTGCAGGA
>A_/_H16N3|CY213655|A/glaucous-winged_gull/Southcentral_Alaska/15MB01680/2015
ACTTGCTACTGGCTTGAGAAATGTCCCATCCATTAATGAAAGAGGTCTGTTTGGTGCAATTGCAGGA
>A_/_H16N3|CY213551|A/glaucous-winged_gull/Southcentral_Alaska/15MB01735/2015
ACTTGCTACTGGCTTGAGAAATGTCCCATCCATTAATGAAAGAGGTCTGTTTGGTGCAATTGCAGGA
>A_/_H16N0|CY125606|A/mallard/Quebec/02916-1/2009
ACTTGCTACGGGCCTGAGAAATGTTCCATCCATTAATGAAAGAGGCCTGTTTGGTGCAATTGCAGGA
>A_/_H16N3|CY015160|A/black-legged_kittywake/Alaska/295/1975
GCTTGCAACTGGACTGAGAAATGTCCCATCTATTGGTGAAAGAGGTCTGTTTGGTGCAATTGCAGGC
>A_/_H16N3|MH733668|A/kelp_gull/Delaware_Bay/559/2008
ACTTGCTACCGGCCTGAGAAATGTTCCATCCATTAATGAAAGAGGCCTGTTTGGTGCAATTGCAGGA
>A_/_H16N3|MH579153|A/great_black-backed_gull/Delaware_Bay/49/2007
ACTTGCCACTGGATTGAGAAATGTCCCATCCATCAATGAGAGAGGTCTGTTTGGTGCAATTGCAGGG
>A_/_H16N0|MK345967|A/laughing_gull/Delaware_Bay/436/2018
ACTTGCTACTGGCCTAAGAAATGTCCCATCCATTAATGAAAGAGGTCTATTTGGTGCAATTGCAGGA
>A_/_H16N3|MK345859|A/laughing_gull/Delaware_Bay/464/2018
ACTTGCTACTGGCCTAAGAAATGTCCCATCCATTAATGAAAGAGGTCTATTTGGTGCAATTGCAGGA
>A_/_H16N3|MK627644|A/dunlin/Delaware_Bay/347/2012
ACTTGCTACTGGCCTGAGAAATGTCCCATCCATTAATGAAAGAGGTCTGTTTGGTGCAATTGCAGGA
>A_/_H16N3|CY239384|A/glaucous-winged_gull/Southcentral_Alaska/16MB03089/2016
ACTTGCTACTGGTTTGAGAAATGTCCCATCCATTAATGAAAGAGGTCTGTTTGGTGCAATTGCAGGA
>A_/_H16N3|CY239368|A/glaucous-winged_gull/Southcentral_Alaska/16MB03046/2016
ACTTGCTACTGGTTTGAGAAATGTCCCATCCATTAATGAAAGAGGTCTGTTTGGTGCAATTGCAGGA
>A_/_H16N3|CY239352|A/glaucous-winged_gull/Southcentral_Alaska/16MB03027/2016
ACTTGCTACTGGTTTGAGAAATGTCCCATCCATTAATGAAAGAGGTCTGTTTGGTGCAATTGCAGGA
>A_/_H16N3|CY239392|A/glaucous-winged_gull/Southcentral_Alaska/16MB03160/2016
ACTTGCTACTGGTTTGAGAAATGTCCCATCCATTAATGAAAGAGGTCTGTTTGGTGCAATTGCAGGA
>A_/_H16N3|CY239376|A/glaucous-winged_gull/Southcentral_Alaska/16MB00031/2016
ACTTGCTACTGGTTTGAGAAATGTCCCATCCATTAATGAAAGAGGTCTGTTTGGTGCAATTGCAGGA
>A_/_H16N3|CY239360|A/glaucous-winged_gull/Southcentral_Alaska/16MB03039/2016
ACTTGCTACTGGTTTGAGAAATGTCCCATCCATTAATGAAAGAGGTCTGTTTGGTGCAATTGCAGGA
>A_/_H16N3|CY239344|A/glaucous-winged_gull/Southcentral_Alaska/16MB02960/2016
ACTTGCTACTGGTTTGAGAAATGTCCCATCCATTAATGAAAGAGGTCTGTTTGGTGCAATTGCAGGA
>A_/_H16N3|CY239304|A/glaucous-winged_gull/Southcentral_Alaska/14MB01444/2014
ACTTGCTACTGGTTTGAGAAATGTCCCATCCATTAATGAAAGAGGTCTGTTTGGTGCAATTGCAGGA
>A_/_H16N3|CY239296|A/glaucous-winged_gull/Southcentral_Alaska/13MB02410/2013
ACTTGCTACTGGTTTGAGAAATGTCCCATCCATTAATGAAAGAGGTTTGTTTGGTGCAATTGCAGGA
>A_/_H16N3|CY239312|A/glaucous-winged_gull/Southcentral_Alaska/14MB02094/2014
ACTTGCTACTGGTTTGAGAAATGTCCCATCCATTAATGAAAGAGGTCTGTTTGGTGCAATTGCAGGA
>A_/_H16N3|CY239269|A/glaucous-winged_gull/Southcentral_Alaska/16MB00033/2016
ACTTGCTACTGGTTTGAGAAATGTCCCATCCATTAATGAAAGAGGTCTGTTTGGTGCAATTGCAGGA
>A_/_H16N3|CY213767|A/glaucous-winged_gull/Southcentral_Alaska/13MB02599/2013
ACTTGCTACTGGTTTGAGAAATGTCCCATCCATTAATGAAAGAGGTTTGTTTGGTGCAATTGCAGGA
>A_/_H16N3|CY213727|A/glaucous-winged_gull/Southcentral_Alaska/13MB02558/2013
ACTTGCTACTGGTTTGAGAAATGTCCCATCCATTAATGAAAGAGGTTTGTTTGGTGCAATTGCAGGA
>A_/_H16N3|CY213711|A/glaucous-winged_gull/Southcentral_Alaska/13MB02526/2013
ACTTGCTACTGGTTTGAGAAATGTCCCATCCATTAATGAAAGAGGTTTGTTTGGTGCAATTGCAGGA
>A_/_H16N3|CY207014|A/glaucous-winged_gull/Southcentral_Alaska/14MB02081/2014
ACTTGCTACTGGTTTGAGAAATGTCCCATCCATTAATGAAAGAGGTCTGTTTGGTGCAATTGCAGGA
>A_/_H16N3|CY206950|A/glaucous-winged_gull/Southcentral_Alaska/14MB01770/2014
ACTTGCTACTGGTTTGAGAAATGTCCCATCCATTAATGAAAGAGGTCTGTTTGGTGCAATTGCAGGA
>A_/_H16N3|CY206974|A/glaucous-winged_gull/Southcentral_Alaska/14MB01886/2014
ACTTGCTACTGGTTTGAGAAATGTCCCATCCATTAATGAAAGAGGTCTGTTTGGTGCAATTGCAGGA
>A_/_H16N3|CY206998|A/glaucous-winged_gull/Southcentral_Alaska/14MB01959/2014
ACTTGCTACTGGTTTGAGAAATGTCCCATCCATTAATGAAAGAGGTCTGTTTGGTGCAATTGCAGGA
>A_/_H16N3|CY206966|A/glaucous-winged_gull/Southcentral_Alaska/14MB01884/2014
ACTTGCTACTGGTTTGAGAAATGTCCCATCCATTAATGAAAGAGGTCTGTTTGGTGCAATTGCAGGA
>A_/_H16N3|CY206958|A/glaucous-winged_gull/Southcentral_Alaska/14MB01819/2014
ACTTGCTACTGGTTTGAGAAATGTCCCATCCATTAATGAAAGAGGTCTGTTTGGTGCAATTGCAGGA
>A_/_H16N3|CY206990|A/glaucous-winged_gull/Southcentral_Alaska/14MB01926/2014
ACTTGCTACTGGTTTGAGAAATGTCCCATCCATTAATGAAAGAGGTCTGTTTGGTGCAATTGCAGGA
>A_/_H16N3|CY206942|A/glaucous-winged_gull/Southcentral_Alaska/14MB01705/2014
ACTTGCTACTGGTTTGAGAAATGTCCCATCCATTAATGAAAGAGGTCTGTTTGGTGCAATTGCAGGA
>A_/_H16N3|CY206918|A/glaucous-winged_gull/Southcentral_Alaska/14MB01422/2014
ACTTGCTACTGGTTTGAGAAATGTCCCATCCATTAATGAAAGAGGTCTGTTTGGTGCAATTGCAGGA
>A_/_H16N3|CY206910|A/glaucous-winged_gull/Southcentral_Alaska/14MB01418/2014
ACTTGCTACTGGTTTGAGAAATGTCCCATCCATTAATGAAAGAGGTCTGTTTGGTGCAATTGCAGGA
>A_/_H16N3|CY206934|A/glaucous-winged_gull/Southcentral_Alaska/14MB01615/2014
ACTTGCTACTGGTTTGAGAAATGTCCCATCCATTAATGAAAGAGGTCTGTTTGGTGCAATTGCAGGA
>A_/_H16N3|CY206886|A/glaucous-winged_gull/Southcentral_Alaska/14MB01383/2014
ACTTGCTACTGGTTTGAGAAATGTCCCATCCATTAATGAAAGAGGTCTGTTTGGTGCAATTGCAGGA
>A_/_H16N3|CY206878|A/glaucous-winged_gull/Southcentral_Alaska/14MB01318/2014
ACTTGCTACTGGTTTGAGAAATGTCCCATCCATTAATGAAAGAGGTCTGTTTGGTGCAATTGCAGGA
>A_/_H16N3|CY206677|A/glaucous-winged_gull/Southcentral_Alaska/14MB01336/2014
ACTTGCTACTGGTTTGAGAAATGTCCCATCCATTAATGAAAGAGGTCTGTTTGGTGCAATTGCAGGA
>A_/_H16N3|CY196812|A/glaucous-winged_gull/Southcentral_Alaska/12NH01679/2008
ACTTGCTACTGGCCTGAGAAACGTCCCATCCATTAATGAAAGAGGTCTGTTTGGTGCAATTGCAGGA
>A_/_H16N3|CY196804|A/glaucous-winged_gull/Southcentral_Alaska/12NH01647/2008
ACTTGCTACTGGCCTGAGAAATGTCCCATCCATTAATGAAAGAGGTCTGTTTGGTGCAATTGCAGGA
>A_/_H16N3|CY196796|A/glaucous-winged_gull/Southcentral_Alaska/12NH01600/2008
ACTTGCTACTGGCCTGAGAAATGTCCCATCCATTAATGAAAGAGGTCTGTTTGGTGCAATTGCAGGA
>A_/_H16N3|CY196788|A/glaucous-winged_gull/Southcentral_Alaska/12NH01593/2008
ACTTGCTACTGGCCTGAGAAATGTCCCATCCATTAATGAAAGAGGTCTGTTTGGTGCAATTGCAGGA
>A_/_H16N3|CY196780|A/glaucous-winged_gull/Southcentral_Alaska/12NH01540/2008
ACTTGCTACTGGCCTGAGAAATGTCCCATCCATTAATGAAAGAGGTCTGTTTGGTGCAATTGCAGGA
>A_/_H16N3|CY196756|A/glaucous-winged_gull/Southcentral_Alaska/12NH01285/2008
ACTTGCTACTGGCCTGAGAAATGTCCCATCCATTAATGAAAGAGGTCTGTTTGGTGCAATTGCAGGG
>A_/_H16N3|CY196748|A/glaucous-winged_gull/Southcentral_Alaska/12NH01265/2008
ACTTGCTACTGGCCTGAGAAATGTCCCATCCATTAATGAAAGAGGTCTGTTTGGTGCAATTGCAGGG
>A_/_H16N3|CY196603|A/glaucous-winged_gull/Southcentral_Alaska/11JR02272/2011
ACTTGCTACTGGCCTGAGAAATGTCCCATCCATTAATGAAAGAGGTCTGTTTGGTGCAATTGCAGGG
>A_/_H16N3|CY196595|A/glaucous-winged_gull/Southcentral_Alaska/11JR02017/2011
ACTTGCTACTGGCCTGAGAAATGTCCCATCCATTAATGAAAGAGGTCTGTTTGGTGCAATTGCAGGG
>A_/_H16N3|CY196587|A/glaucous-winged_gull/Southcentral_Alaska/11JR01908/2011
ACTTGCTACTGGCCTGAGAAATGTCCCATCCATTAATGAAAGAGGTCTGTTTGGTGCAATTGCAGGG
>A_/_H16N3|CY196555|A/glaucous-winged_gull/Southcentral_Alaska/11JR01859/2011
ACTTGCTACTGGCCTGAGAAATGTCCCATCCATTAATGAAAGAGGTCTGTTTGGTGCAATTGCAGGG
>A_/_H16N3|CY196547|A/glaucous-winged_gull/Southcentral_Alaska/11JR01852/2011
ACTTGCTACTGGCCTGAGAAATGTCCCATCCATTAATGAAAGAGGTCTGTTTGGTGCAATTGCAGGG
>A_/_H16N3|CY196539|A/glaucous-winged_gull/Southcentral_Alaska/11JR01785/2011
ACTTGCTACTGGCCTGAGAAATGTCCCATCCATTAATGAAAGAGGTCTGTTTGGTGCAATTGCAGGG
>A_/_H16N3|CY196403|A/glaucous-winged_gull/Southcentral_Alaska/11JR00366/2011
ACTTGCTACTGGCCTGAGAAATGTCCCATCCATTAATGAAAGAGGTCTGTTTGGTGCAATTGCAGGA
>A_/_H16N3|CY196009|A/glaucous-winged_gull/Southcentral_Alaska/10JR01814/2010
ACTTGCTACTGGCCTGAGAAATGTCCCATCCATTAATGAAAGAGGTCTGTTTGGTGCAATTGCAGGG
>A_/_H16N3|CY195793|A/glaucous-winged_gull/Southcentral_Alaska/12NH01632/2012
ACTTGCTACTGGCCTGAGAAATGTCCCATCCATTAATGAAAGAGGTCTGTTTGGTGCAATTGCAGGA
>A_/_H16N3|CY195711|A/glaucous-winged_gull/Southcentral_Alaska/12MB01823/2012
ACTTGCTACTGGCCTAAGAAATGTCCCATCCATTAATGAAAGAGGTCTGTTTGGTGCAATTGCAGGG
>A_/_H16N3|CY195703|A/glaucous-winged_gull/Southcentral_Alaska/12MB01812/2012
ACTTGCTACGGGCCTGAGAAATGTCCCATCCATTAATGAAAGAGGTCTGTTTGGTGCAATTGCAGGA
>A_/_H16N3|KC845043|A/herring_gull/Newfoundland/GR032/2010
ACTTGCTACTGGCCTGAGAAATGTCCCATCCATTAATGAAAGAGGTCTGTTTGGTGCAATTGCAGGA
>A_/_H16N3|CY136614|A/laughing_gull/Delaware_Bay/2623/1987
GCTTGCGACAGGATTGAGAAATGTTCCATCTATTGGTGAAAGAGGCTTATTTGGTGCAATTGCAGGC
>A_/_H16N3|CY136606|A/herring_gull/Delaware_Bay/2617/1987
GCTTGCGACAGGATTGAGAAATGTTCCATCTATTGGTGAAAGAGGCTTATTTGGTGCAATTGCAGGC
>A_/_H16N3|MN911226|A/Laughing_Gull/Delaware/589/2019
ACTTGCTACTGGCCTAAGAAATGTCCCATCCATTAATGAAAGAGGTCTATTTGGTGCAATTGCAGGA
>A_/_H16N3|MN911206|A/Herring_Gull/Delaware/597/2019
ACTTGCTACTGGCCTAAGAAATGTCCCATCCATTAATGAAAGAGGTCTATTTGGTGCAATTGCAGGA
>A_/_H16N3|MH502494|A/ruddy_turnstone/New_Jersey/AI13-2872/2013
ACTTGCTACTGGCCTGAGAAATGTCCCATCCATTAATGAAAGAGGTCTGTTTGGTGCAATTGCAGGA
>A_/_H16N3|MK637241|A/ruddy_turnstone/Delaware_Bay/486/2014
ACTTGCTACTGGCCTGAGAAATGTCCCATCCATTAATGAAAGAGGTCTGTTTGGTGCAATTGCAGGA
>A_/_H16N3|MH501038|A/gull/New_Jersey/UGAI15-3459/2015
ACTTGCTACTGGCCTGAGAAATGTCCCATCCATTAATGAAAGAGGTCTGTTTGGTGCAATTGCAGGA
>A_/_H16N3|MH501022|A/gull/New_Jersey/UGAI15-3414/2015
ACTTGCTACTGGCCTGAGAAATGTCCCATCCATTAATGAAAGAGGTCTGTTTGGTGCAATTGCAGGA
>A_/_H16N3|MH134615|A/kelp_gull/Chile/C10826/2016
GCTTGCCACTGGCCTGAGAAATGTTCCATCCATTAATGAAAGAGGTTTGTTTGGTGCAATTGCAGGA
>A_/_H16N3|MH134596|A/kelp_gull/Chile/C10791/2016
GCTTGCCACTGGCCTGAGAAATGTTCCATCCATTAATGAAAGAGGTTTGTTTGGTGCAATTGCAGGA
>A_/_H16N3|MH134728|A/kelp_gull/Chile/C10579/2016
GCTTGCCACTGGCCTGAGAAATGTTCCATCCATTAATGAAAGAGGTTTGTTTGGTGCAATTGCAGGA
>A_/_H16N3|KY131088|A/glaucous-winged_gull/Alaska/567/2013
ACTTGCTACTGGTTTGAGAAATGTCCCATCCATTAATGAAAGAGGTCTGTTTGGTGCAATTGCAGGA
>A_/_H16N3|KT338609|A/glaucous-winged_gull/Alaska/915/2014
ACTTGCTACTGGTTTGAGAAATGTCCCATCCATTAATGAAAGAGGTCTGTTTGGTGCAATTGCAGGA
>A_/_H16N3|CY195841|A/gull/Massachusetts/13WP00539/2013
ACTTGCTACTGGCCTGAGAAATGTCCCATCCATTAATGAAAGAGGTCTGTTTGGTGCAATTGCAGGA
>A_/_H16N3|CY195655|A/gull/Massachusetts/12JR00662/2012
ACTTGCTACTGGCCTGAGAAATGTCCCATCCATTAATGAAAGAGGTCTGTTTGGTGCAATTGCAGGA
>A_/_H16N3|MH498904|A/brown-hooded_gull/Chile/C8851/2016**gb
GCTTGCCACTGGCCTGAGAAATGTTCCATCCATTAATGAAAGAGGTTTGTTTGGTGCAATTGCAGGA
>A_/_H16N3|CY177441|A/California_gull/California/1196P/2013**gb
ACTTGCTACTGGCCTGAGAAATGTCCCATCCATTAATGGAAGAGGTCTGTTTGGTGCAATTGCAGGA
>A_/_H16gb|CY195629|A/glaucous-winged_gull/Southcentral_Alaska/11JR02182/2011**gb
ACTTGCTACTGGCCTGAGAAATGTCCCATCCATTAATGAAAGAGGTCTGTTTGGTGCAATTGCAGGG
>A_/_H16N3|MN210187|A/Glaucous-Winged_Gull/Southcentral_Alaska/17MB03725/2017**gb
ACTTGCTACTGGTCTAAGAAATGTCCCATCCATTAATGAAAGAGGTCTGTTTGGTGCAATTGCAGGA
>A_/_H16N3|MN210244|A/Glaucous-Winged_Gull/Southcentral_Alaska/18MB02150/2018**gb
ACTTGCTACTGGTTTAAGAAATGTCCCATCCATTAATGAAAGAGGTCTGTTTGGTGCAATTGCAGGA
>A_/_H16gb|KF612964|A/gull/MD/4985/1979**gb
GCTTGCAACTGGACTGAGAAATGTTCCATCTATTGGTGAAAGAGGTCTGTTTGGTGCAATTGCAGGC
>A_/_H16gb|KF612961|A/gull/NJ/48/1992**gb
GCTTGCAACTGGACTGAGAAATGTTCCATCTATTGGGGAAAGGGGTCTATTTGGTGCTATTGCAGGC
>A_/_H16N3|MH501070|A/laughing_gull/New_Jersey/AI13-1937/2013**gb
ACTTGCTACTGGCCTGAGAAATGTCCCATCCATTAATGAAAGAGGTCTGTTTGGTGCAATTGCAGGA
>A_/_H16N3|MN210308|A/Mew_Gull/Southcentral_Alaska/18MB01898/2018**gb
ACTTGCTACTGGTCTAAGAAATGTCCCATCCATTAATGAAAGAGGTCTGTTTGGTGCAATTGCAGGA
>A_/_H16gb|CY213504|A/sandpiper/Southcentral_Alaska/16MB01145/2016**gb
ACTTGCTACTGGTTTGAGAAATGTCCCATCCATTAATGAAAGAGGTTTGTTTGGTGCAATTGCAGGA
