# Supplementary material for: In Silico Analyses of the Role of Codon Usage at the Hemagglutinin Cleavage Site in Highly Pathogenic Avian Influenza Genesis
Source: Viruses. 2022 Jun 21;14(7):1352. doi: 10.3390/v14071352 (PMC9316147; doi:10.3390/v14071352)
Supplement: Supplementary file 1 [file viruses-14-01352-s001.zip › Supplementary File 4/dataset/by_region-species/america-ans_cha/america-ans_cha_h1_unique_CSregion.fasta]

>A_/_H1N1|MW132354|A/mallard/California/UCD103134mdck/2016
aatggcaacaggactaagaaatgtcccatccattcaatccagaggactatttggagcaattgccgga
>A_/_Mixed/H3|KT338496|A/northern_pintail/Alaska/597/2014**gb
AATGGCAACAGGACTAAGAAATGTCCCATCCATTCAATCCAGAGGACTATTTGGAGCAATTGCCGGA
>A_/_H1N1|MK237956|A/American_green-winged_teal/Wisconsin/17OS3916/2017
AATGGTAACAGGACTAAGAAATGTCCCATCCATTCAATCCAGAGGACTATTTGGAGCAATTGCAGGA
>A_/_H1N1|CY206741|A/mallard/Southcentral_Alaska/12ML01009/2014
AATAGCAACAGGACTAAGAAATGTCCCATCCATTCAATCCAGAGGGCTGTTTGGAGCAATTGCCGGA
>A_/_H1N1|CY190955|A/mallard/Maryland/09OS2221/2009
AATGGCAACAGGACTAAGAAATGTCCAATCCATTCAATCCAGAGGACTATTTGGAGCAATTGCTGGA
>A_/_H1N6|MH501281|A/ruddy_turnstone/Delaware/Sg-00549/2008
AATGGCAACAGGGCTAAGAAATGTCCCATCCGTACAATCCAGAGGACTATTTGGAGCAATTGCCGGA
>A_/_H1N3|MN431168|A/American_Green-winged_Teal/Mississippi/18OS3718/2018
AATGGCAACAGGACTAAGAAACGTCCCATCCATTCAATCCAGAGGACTATTTGGGGCAATTGCTGGA
>A_/_H1N1|MN430851|A/Mallard/Ohio/18OS2700/2018
AATGGCAACAGGACTAAGAAATGTCCCATCCATTCAATCCAGAGGACTATTTGGAGCAATTGCCGGA
>A_/_H1N1|MH932529|A/mallard/Alberta/581/2017
AATGGCAACAGGACTAAGAAATGTCCCATCCATTCAATCCAGAGGACTCTTTGGAGCAATTGCCGGA
>A_/_H1N1|MH932395|A/mallard/Alberta/512/2017
AATGGCAACAGGGCTAAGAAACGTCCCATCCATTCAGTCCAGAGGACTATTTGGGGCAATTGCTGGA
>A_/_H1N8|MK724043|A/ruddy_turnstone/Delaware_Bay/262/2009
AATGGCAACAGGGCTAAGAAATGTCCCATCCATTCAATCCAGAGGACTATTTGGAGCAATTGCCGGA
>A_/_H1N8|MK724039|A/ruddy_turnstone/Delaware_Bay/605/2012
AATGGCAACAGGACTAAGAAATGTCCCATCCATTCAATCCAGAGGACTATTTGGAGCAATTGCCGGA
>A_/_H1N7|MK696135|A/ruddy_turnstone/Delaware_Bay/112/2009
AATGGCAACAGGGCTAAGAAATGTCCCATCCATTCAATCCAGAGGACTATTTGGAGCAATTGCCGGA
>A_/_H1N1|MK237818|A/American_green-winged_teal/Ohio/17OS2959/2017
AATGGCAACAGGACTAAGAAATGTCCCATCCATTCAATCCAGAGGACTATTTGGAGCAATTGCTGGG
>A_/_H1N1|MK237801|A/blue-winged_teal/Ohio/17OS2935/2017
AATGGCAACAGGACTAAGAAATGTCCCATCCATTCAATCCAGAGGACTATTTGGAGCAATTGCTGGG
>A_/_H1N8|MK237795|A/mallard/Ohio/17OS1751/2017
AATGGCAACAGGACTAAGAAATGTCCCATCCATTCAATCCAGAGGACTATTTGGAGCAATTGCCGGA
>A_/_H1N1|MK237717|A/American_green-winged_teal/Ohio/17OS2958/2017
AATGGCAACAGGACTAAGAAATGTCCCATCCATTCAATCCAGAGGACTATTTGGAGCAATTGCTGGG
>A_/_H1N8|MK237692|A/mallard/Ohio/17OS1743/2017
AATGGCAACAGGACTAAGAAATGTCCCATCCATTCAATCCAGAGGACTATTTGGAGCAATTGCCGGA
>A_/_H1N8|MK237602|A/mallard/Ohio/17OS1800/2017
AATGGCAACAGGACTAAGAAATGTCCCATCCATTCAATCCAGAGGACTATTTGGAGCAATTGCCGGA
>A_/_H1N1|MK237598|A/bufflehead/Wisconsin/17OS4051/2017
AATGGCAACAGGACTAAGAAATGTCCCATCCATTCAATCCAGAGGACTATTTGGAGCAATTGCAGGA
>A_/_H1N1|MK237545|A/mallard/Ohio/17OS1813/2017
AATGGCAACAGGACTAAGAAATGTCCCATCCATTCAATCCAGAGGACTATTTGGAGCAATTGCCGGA
>A_/_H1N1|MK237466|A/mallard/Ohio/17OS1910/2017
AATGGCAACAGGACTAAGAAATGTCCCATCCATTCAATCCAGAGGACTATTTGGAGCAATTGCCGGA
>A_/_H1N1|MK237437|A/American_green-winged_teal/Wisconsin/17OS3992/2017
AATGGCAACAGGACTAAGAAACGTCCCATCCATTCAATCCAGAGGACTATTTGGGGCAATTGCTGGA
>A_/_H1N5|MK237407|A/northern_shoveler/Wisconsin/17OS4166/2017
AATGGCAACAGGACTAAGAAATGTACCATCCATTCAATCCAGAGGACTATTTGGAGCAATTGCCGGT
>A_/_H1N1|MK237402|A/American_green-winged_teal/Wisconsin/17OS4008/2017
AATGGCAACAGGACTAAGAAATGTCCCATCCATTCAATCCAGAGGACTATTTGGAGCAATTGCAGGA
>A_/_H1N8|MK237211|A/mallard/Ohio/17OS1763/2017
AATGGCAACAGGACTAAGAAATGTCCCATCCATTCAATCCAGAGGACTATTTGGAGCAATTGCCGGA
>A_/_H1N8|MK237067|A/mallard/Ohio/17OS1907/2017
AATGGCAACAGGACTAAGAAATGTCCCATCCATTCAATCCAGAGGACTATTTGGAGCAATTGCCGGA
>A_/_H1N1|MK237009|A/mallard/Ohio/17OS1911/2017
AATGGCAACAGGACTAAGAAATGTCCCATCCATTCAATCCAGAGGACTATTTGGAGCAATTGCCGGA
>A_/_H1N1|MK236939|A/northern_shoveler/Missouri/17OS4846/2017
AATGGCAACAGGACTAAGAAATGTCCCATCCATTCAATCCAGAGGACTATTTGGAGCAATTGCCGGA
>A_/_H1N1|MK236808|A/northern_pintail/Maryland/17OS4496/2017
AATGGCAACAGGACTAAGAAATGTCCCATCCATTCAATCCAGAGGACTATTTGGAGCAATTGCTGGA
>A_/_H1N1|MK236804|A/mallard/Ohio/17OS1912/2017
AATGGCAACAGGACTAAGAAATGTCCCATCCATTCAATCCAGAGGACTATTTGGAGCAATTGCCGGA
>A_/_H1N1|MK236646|A/blue-winged_teal/Wisconsin/17OS3983/2017
AATGGCAACAGGACTAAGAAATGTCCCATCCATTCAATCCAGAGGACTATTTGGAGCAATTGCTGGA
>A_/_H1N1|MK236627|A/mallard/Wisconsin/17OS4163/2017
AATGGCAACAGGACTAAGAAATGTCCCATCCATTCAATCCAGAGGACTATTTGGAGCAATTGCAGGA
>A_/_H1N1|MF613674|A/mallard/Alberta/67/2015
AATGGCAACAGGACTAAGAAATGTCCCATCCATTCAATCCAGAGGACTATTTGGAGCAATTGCCGGG
>A_/_H1N1|MF613661|A/mallard/Alberta/260/2016
AATGGCAACAGGACTAAGAAATGTCCCATCCATTCAATCCAGAGGACTATTTGGAGCAATTGCCGGA
>A_/_H1N1|MF613817|A/American_black_duck/Alberta/238/2016
GATGGCAACAGGACTAAGAAATGTCCCATCCATTCAATCCAGAGGACTATTTGGAGCAATTGCCGGA
>A_/_H1N1|CY235323|A/mallard/Idaho/UGAI16-1971/2016
GATGGCAACAGGGCTAAGAAATGTCCCATCCATTCAATCCAGAGGACTATTTGGAGCAATTGCCGGA
>A_/_H1N1|KY644189|A/yellow-billed_teal/Chile/C4131/2015
GATGGCAACAGGACTAAGGAACGTTCCATCTATTCAAGCCAGAGGGCTATTTGGAGCAATTGCTGGG
>A_/_H1N1|KX101195|A/yellow-billed_pintail/Chile/1/2012
GATGGCAACAGGGCTAAGAAACGTTCCATCCATTCAAACCAGAGGGCTATTTGGAGCAATTGCTGGG
>A_/_H1N1|CY207197|A/yellow-billed_pintail/Chile/1/2012
GATGGCAACAGGGCTAAGAAACGTTCCATCCATTCAAACCAGAGGGCTATTTGGAGCAATTGCTGGG
>A_/_H1N1|CY206806|A/mallard/Southcentral_Alaska/12ML01443/2014
GATGGCAACAGGACTAAGAAATGTCCCATCCATTCAATCCAGAGGGCTGTTTGGAGCAATTGCCGGA
>A_/_H1N1|CY206789|A/mallard/Southcentral_Alaska/12ML01055/2014
AATGGCAACAGGACTAAGAAATGTCCCATCCATTCAATCCAGAGGGCTGTTTGGAGCAATTGCCGGA
>A_/_H1N1|CY206781|A/mallard/Southcentral_Alaska/12ML01045/2014
AATGGCAACAGGACTAAGAAATGTCCCATCCATTCAATCCAGAGGGCTGTTTGGAGCAATTGCCGGA
>A_/_H1N1|CY206733|A/mallard/Southcentral_Alaska/12ML00995/2014
AATGGCAACAGGACTAAGAAATGTCCCATCCATTCAATCCAGAGGGCTGTTTGGAGCAATTGCCGGA
>A_/_H1N1|CY206693|A/mallard/Southcentral_Alaska/12ML00957/2014
AATGGCAACAGGACTAAGAAATGTCCCATCCATTCAATCCAGAGGGCTGTTTGGAGCAATTGCCGGA
>A_/_H1N1|CY204971|A/mallard/Maryland/09OS2012/2009
AATGGCAACAGGGCTAAGAAATGTCCCATCCATACAATCCAGAGGACTATTTGGAGCAATTGCCGGA
>A_/_H1N3|CY203853|A/mallard/Maryland/08OS1424/2008
AATGGCAACAGGGCTAAGAAATGTTCCATCCATACAATCCAGAGGACTATTTGGAGCAATTGCCGGA
>A_/_H1N1|CY203845|A/mallard/Maryland/08OS1416/2008
AATGGCAACAGGGCTAAGAAATGTCCCATCCATACAATCCAGAGGACTATTTGGAGCAATTGCCGGA
>A_/_H1N1|CY203821|A/mallard/Maryland/08OS1399/2008
AATGGCAACAGGGCTAAGAAATGTCCCATCCATACAATCCAGAGGACTATTTGGAGCAATTGCCGGA
>A_/_H1N1|CY203805|A/mallard/Maryland/08OS638/2008
AATGGCAACAGGACTAAGAAATGTCCCATCCATTCAATCCAGAGGACTATTTGGAGCAATTGCCGGA
>A_/_H1N1|CY203605|A/mallard/Maryland/05OS1244/2005
AATGGCAACAGGACTAAGAAATGTCCCATCCATTCAATCCAGAGGACTGTTTGGAGCAATTGCCGGA
>A_/_H1N1|CY203156|A/mallard/Maryland/08OS1378/2008
AATGGCAACAGGGCTAAGAAATGTCCCATCCATACAATCCAGAGGACTATTTGGAGCAATTGCCGGA
>A_/_H1N1|CY203140|A/mallard/Maryland/08OS1368/2008
AATGGCAACAGGGCTAAGAAATGTCCCATCCATACAATCCAGAGGACTATTTGGAGCAATTGCCGGA
>A_/_H1N1|CY203108|A/mallard/Maryland/08OS1355/2008
AATGGCAACAGGGCTAAGAAATGTCCCATCCATACAATCCAGAGGACTATTTGGAGCAATTGCCGGA
>A_/_H1N1|CY203068|A/mallard/Maryland/08OS1342/2008
AATGGCAACAGGGCTAAGAAATGTCCCATCCATACAATCCAGAGGACTATTTGGAGCAATTGCCGGA
>A_/_H1N1|CY203052|A/mallard/Maryland/08OS1339/2008
AATGGCAACAGGGCTAAGAAATGTCCCATCCATACAATCCAGAGGACTATTTGGAGCAATTGCCGGA
>A_/_H1N1|CY203044|A/mallard/Maryland/08OS1338/2008
AATGGCAACAGGGCTAAGAAATGTCCCATCCATACAATCCAGAGGACTATTTGGAGCAATTGCCGGA
>A_/_H1N1|CY202954|A/mallard/Maryland/12OS631/2012
AATGGCAACAGGACTAAGAAATGTCCCATCCATTCAATCCAGAGGACTGTTTGGAGCAATTGCCGGA
>A_/_H1N1|CY202946|A/mallard/Maryland/12OS619/2012
AATGGCAACAGGACTAAGAAATGTCCCATCCATTCAATCCAGAGGACTGTTTGGAGCAATTGCCGGA
>A_/_H1N1|CY202938|A/mallard/Maryland/12OS615/2012
AATGGCAACAGGACTAAGAAATGTCCCATCCATTCAATCCAGAGGACTGTTTGGAGCAATTGCCGGA
>A_/_H1N1|CY202922|A/mallard/Maryland/12OS608/2012
AATGGCAACAGGACTAAGAAATGTCCCATCCATTCAATCCAGAGGACTGTTTGGAGCAATTGCCGGA
>A_/_H1N1|CY202930|A/mallard/Maryland/12OS611/2012
AATGGCAACAGGACTAAGAAATGTCCCATCCATTCAATCCAGAGGACTGTTTGGAGCAATTGCCGGA
>A_/_H1N1|CY202914|A/mallard/Maryland/12OS606/2012
AATGGCAACAGGACTAAGAAATGTCCCATCCATTCAATCCAGAGGACTGTTTGGAGCAATTGCCGGA
>A_/_H1N1|CY202777|A/snow_goose/Delaware/12OS3767/2012
AATGGCAACAGGACTAAGAAATGTTCCATCCATTCAATCCAGAGGACTATTTGGAGCAATTGCCGGA
>A_/_H1N1|CY202769|A/snow_goose/Delaware/12OS3766/2012
AATGGCAACAGGACTAAGAAATGTTCCATCCATTCAATCCAGAGGACTATTTGGAGCAATTGCCGGA
>A_/_H1N8|CY202593|A/mallard/Maryland/07OS742/2007
AATGGCAACAGGACTAAGAAATGTCCCATCCATCCAATCCAGAGGACTATTTGGAGCAATTGCCGGA
>A_/_H1N8|KJ567953|A/mallard/Ohio/13OS1966/2013
AATGGCAACAGGACTAAGAAATGTCCCATCCATTCAATCCAGAGGACTGTTTGGAGCAATTGCCGGA
>A_/_H1N1|CY186648|A/blue-winged_teal/Illinois/12OS4788/2012
AATGGCAACAGGACTAAGAAATGTCCCATCCATTCAATCCAGAGGACTATTTGGAGCAATTGCCGGA
>A_/_H1N1|CY186422|A/mallard/Illinois/12OS5130/2012
AATGGCAACAGGACTAAGAAATGTCCCATCCATTCAGTCCAGAGGACTATTTGGAGCAATTGCCGGA
>A_/_H1N1|CY186691|A/northern_shoveler/Illinois/12OS5138/2012
AATGGCAACAGGACTAAGAAATGTCCCATCCATTCAGTCCAGAGGACTATTTGGAGCAATTGCCGGA
>A_/_H1N8|CY187069|A/lesser_scaup/Wisconsin/12OS4408/2012
GATGGCAACAGGACTAAGAAATGTCCCATCCATTCAATCCAGAGGACTATTTGGAGCAATTGCCGGA
>A_/_H1N1|CY187152|A/American_green-winged_teal/Wisconsin/12OS2994/2012
AATGGCAACAGGGCTAAGAAATGTCCCATCCATTCAATCCAGAGGACTATTTGGAGCAATTGCCGGG
>A_/_H1N1|CY191307|A/mallard/Maryland/08OS1330/2008
AATGGCAACAGGGCTAAGAAATGTCCCATCCATACAATCCAGAGGACTATTTGGAGCAATTGCCGGA
>A_/_H1N1|CY191299|A/mallard/Maryland/13OS3036/2014
AATGGCAACAGGACTAAGAAATGTCCCATCCATTCAATCCAGAGGACTGTTTGGAGCAATTGCCGGA
>A_/_H1N1|CY190971|A/mallard/Maryland/09OS254/2009
AATGGCAACAGGACTAAGAAATGTCCCATCCATTCAATCCAGAGGACTATTTGGAGCAATTGCTGGA
>A_/_H1N8|CY190579|A/snow_goose/Delaware/07OS206/2007
AATGGCAACAGGACTAAGAAATGTCCCATCCATCCAATCCAGAGGACTATTTGGAGCAATTGCCGGA
>A_/_H1N8|CY190571|A/snow_goose/Delaware/07OS203/2007
AATGGCAACAGGACTAAGAAATGTCCCATCCATCCAATCCAGAGGACTATTTGGAGCAATTGCCGGA
>A_/_H1N8|CY190563|A/snow_goose/Delaware/07OS201/2007
AATGGCAACAGGACTAAGAAATGTCCCATCCATCCAATCCAGAGGACTATTTGGAGCAATTGCCGGA
>A_/_H1N1|CY190259|A/mallard/Maryland/08OS1374/2008
AATGGCAACAGGGCTAAGAAATGTCCCATCCATACAATCCAGAGGACTATTTGGAGCAATTGCTGGA
>A_/_H1N1|CY190107|A/mallard/Maryland/08OS1369/2008
AATGGCAACAGGGCTAAGAAATGTCCCATCCATACAATCCAGAGGACTATTTGGAGCAATTGCCGGA
>A_/_H1N1|CY190091|A/mallard/Maryland/08OS1366/2008
AATGGCAACAGGGCTAAGAAATGTCCCATCCATACAATCCAGAGGACTATTTGGAGCAATTGCTGGA
>A_/_H1N1|CY190043|A/mallard/Maryland/08OS1348/2008
AATGGCAACAGGGCTAAGAAATGTCCCATCCATACAATCCAGAGGACTATTTGGAGCAATTGCCGGA
>A_/_H1N2|CY166242|A/mallard/Wisconsin/11OS4104/2011
AATGGCAACAGGACTAAGAAATGTCCCATCCATACAATCCAAAGGACTATTTGGAGCAATTGCCGGA
>A_/_H1N8|CY166282|A/mallard/Illinois/11OS5564/2011
AATGGCAACAGGACTAAGAAATGTCCCATCCATTCAATCCAGAGGACTATTTGGAGCAATTGCCGGA
>A_/_H1N1|CY166306|A/mallard/Illinois/11OS5582/2011
AATGGCAACAGGACTAAGAAATGTCCCATCCATTCAATCCAGAGGACTATTTGGAGCAATTGCCGGA
>A_/_H1N1|CY166533|A/American_green-winged_teal/Wisconsin/11OS3376/2011
AATGGCAACAGGACTAAGAAATGTCCCATCCATACAATCCAGAGGACTATTTGGAGCAATTGCCGGA
>A_/_H1N1|CY166573|A/blue-winged_teal/Wisconsin/11OS3020/2011
AATGGCAACAGGACTAAGAAATGTCCCATCCATACAGTCCAGAGGACTATTTGGAGCAATTGCCGGA
>A_/_H1N1|CY166565|A/American_black_duck/Wisconsin/11OS3016/2011
AATGGCAACAGGACTAAGAAATGTCCCATCCATACAATCCAGAGGTCTATTTGGAGCAATTGCCGGA
>A_/_H1N3|CY167086|A/mallard/Wisconsin/11OS4493/2011
AATGGCAACAGGACTAAGAAATGTCCCATCCATACAATCCAGAGGACTATTTGGAGCAATTGCCGGA
>A_/_H1N9|CY167118|A/mallard/Arkansas/12OS061/2012
AATGGCAACAGGACTAAGAAATGTCCCATCCATTCAATCCAGAGGACTATTTGGAGCAATTGCCGGA
>A_/_H1N1|CY167159|A/mallard/Arkansas/12OS179/2012
AATGGCAACAGGACTAAGAAATGTCCCATCCATTCAATCCAGAGGACTATTTGGAGCAATTGCCGGA
>A_/_H1N1|CY149628|A/thick-billed_murre/Canada/1871/2011
AATGGCAACAGGACTAAGAAATGTCCCATCCTTTCAATCCAGAGGACTATTTGGAGCAATTGCTGGA
>A_/_H1N1|CY149564|A/common_eider/Maine/270/2011
AATGGCAACAGGACTAAGAAATGTCCCATCCTTTCAATCCAGAGGACTATTTGGAGCAATTGCTGGA
>A_/_H1N1|CY149548|A/bufflehead/Maine/161/2011
AATGGCAACAGGACTAAGAAATGTCCCATCCTTTCAATCCAGAGGACTATTTGGAGCAATTGCTGGA
>A_/_H1N1|KF424258|A/mallard/Minnesota/AI07-3140/2007
AATGGCAACAGGGCTAAGAAATGTCCCATCCATTCAATCCAGAGGACTATTTGGAGCAATTGCCGGA
>A_/_H1N1|KF424250|A/northern_shoveler/Minnesota/Sg-00655/2008
AATGGCAACAGGACTAAGAAATGTCCCATCCATTCAAACCAGAGGACTATTTGGAGCAATTGCCGGA
>A_/_H1N1|KF424242|A/mallard_duck/Minnesota/Sg-00121/2007
AATGGCAACAGGGCTAAGAAATGTCCCATCCATTCAATCCAGAGGACTATTTGGAGCAATTGCCGGA
>A_/_H1N1|KF424234|A/blue_winged_teal/Alberta/212/1984
AATGGCAACAGGACTAAGAAATGTCCCATCCATTCAATCCAGAGGACTATTTGGAGCAATTGCTGGA
>A_/_H1N1|KF424218|A/pintail/Alberta/68/2005
AATGGCAACAGGACTAAGAAATGTCCCATCCATTCAATCCAGAGGACTATTTGGAGCAATTGCCGGA
>A_/_H1N1|KF424210|A/mallard/Minnesota/AI07-3127/2007
AATGGCAACAGGGCTAAGAAATGTCCCATCCATTCAATCCAGAGGACTATTTGGAGCAATTGCCGGA
>A_/_H1N8|KF382703|A/duck/Pennsylvania/4844-6/2013
GATGGCAACAGGACTAAGAAATGTCCCATCCATTCAATCCAGAGGACTATTTGGAGCAATTGCCGGA
>A_/_H1N1|KF424050|A/mallard/Alberta/201/1998
AATGGCAACAGGATTGAGAAATGTCCCATCCATTCAATCCAGAGGGCTATTTGGGGCAATTGCTGGA
>A_/_H1N1|KF424042|A/mallard/Alberta/88/2004
AATGGCAACAGGACTAAGAAATGTCCCATCCATTCAATCCAGAGGATTATTTGGAGCAATTGCCGGA
>A_/_H1N1|KF424034|A/northern_shoveler/Minnesota/Sg-00651/2008
AATGGCAACAGGACTAAGAAATGTCCCATCCATTCAAACCAGAGGACTATTTGGAGCAATTGCCGGA
>A_/_H1N1|KF424018|A/mallard/Minnesota/AI07-3100/2007
AATGGCAACAGGACTAAGAAATGTCCCATCCATTCAATCCAGAGGACTATTTGGAGCAATTGCCGGA
>A_/_H1N1|KF424058|A/mallard/Minnesota/Sg-00627/2008
AATGGCAACAGGACTAAGAAATGTCCCATCCATTCAAACCAGAGGACTATTTGGAGCAATTGCCGGA
>A_/_H1N1|KF424026|A/gull/Delaware/428/2009
AATGGCAACAGGGCTAAGAAATGTCCCATCCATTCAATCCAGAGGACTATTTGGAGCAATTGCCGGA
>A_/_H1N1|KF424090|A/green_winged_teal/Louisiana/Sg-00090/2007
AATGGCAACAGGACTAAGAAATGTCCCATCCATTCAATCCAGAGGACTATTTGGAGCAATTGCTGGA
>A_/_H1N1|KF424098|A/mallard/Alberta/267/1996
AATGGCAACAGGACTAAGAAATGTCCCATCCATTCAATCCAGAGGACTATTTGGAGCAATTGCCGGA
>A_/_H1N1|KF424146|A/mallard/Tennessee/11464/1985
AATGGCAACAGGACTAAGAAATGTCCCATCCATTCAATCCAGAGGACTATTTGGAGCAATTGCTGGA
>A_/_H1N1|KF424138|A/mallard/Minnesota/Sg-00628/2008
AATGGCAACAGGACTAAGAAATGTCCCATCCATTCAAACCAGAGGACTATTTGGAGCAATTGCCGGA
>A_/_H1N1|KF424122|A/mallard/Missouri/466554-14/2007
AATGGCAACAGGGCTAAGAAATGTCCCATCCATTCAATCCAGAGGACTATTTGGAGCAATTGCCGGA
>A_/_H1N1|KF424114|A/pintail/Alberta/210/2002
AATGGCAACAGGATTGAGAAATGTCCCATCTATTCAATCCAGAGGGCTATTTGGGGCAATTGCTGGA
>A_/_H1N1|KF424106|A/pintail/Alberta/69/2005
AATGGCAACAGGACTAAGAAATGTCCCATCCATTCAATCCAGAGGACTATTTGGAGCAATTGCCGGA
>A_/_H1N1|KF424194|A/red_headed_duck/Minnesota/Sg-00123/2007
AATGGCAACAGGGCTAAGAAATGTCCCATCCATTCAATCCAGAGGACTATTTGGAGCAATTGCCGGA
>A_/_H1N1|KF424178|A/mallard/Alberta/119/1998
AATGGCAACAGGACTAAGAAATGTCCCATCTATTCAATCCAGAGGACTATTTGGAGCAATTGCCGGA
>A_/_H1N1|KF424186|A/blue_winged_teal/Louisiana/B228/1986
AATGGCAACAGGACTAAGAAATGTCCCATCCATTCAATCCAGAGGACTATTTGGAGCAATTGCCGGA
>A_/_H1N1|KF424162|A/canvasback/Alberta/276/2005
AATGGCAACAGGACTAAGAAATGTCCCATCCATTCAATCCAGAGGACTATTTGGAGCAATTGCCGGA
>A_/_H1N1|KF424154|A/mallard/Ohio/4809-9/2008
AATGGCAACAGGACTAAGAAATGTCCCATCCATTCAATCCAGAGGACTATTTGGAGCAATTGCTGGA
>A_/_H1N9|CY146424|A/ruddy_turnstone/New_Jersey/AI09-1381/2009
AATGGCAACAGGGCTAAGAAATGTCCCATCAATTCAATCTAGAGGACTATTTGGAGCAATTGCCGGA
>A_/_H1N1|CY146376|A/ruddy_turnstone/New_Jersey/AI09-1292/2009
AATGGCAACAGGGCTAAGAAATGTCCCATCCATTCAATCCAGAGGACTATTTGGAGCAATTGCCGGA
>A_/_H1N7|CY146335|A/ruddy_turnstone/New_Jersey/AI09-1233/2009
AATGGCAACAGGGCTAAGAAATGTCCCATCCATTCAATCCAGAGGACTATTTGGAGCAATTGCCGGA
>A_/_H1N8|CY146246|A/gull/New_Jersey/AI09-964/2009
AATGGCAACAGGGCTAAGAAATGTCCCATCCATTCAATCCAGAGGACTATTTGGAGCAATTGCCGGA
>A_/_H1N7|CY146230|A/ruddy_turnstone/Delaware/AI09-960/2009
AATGGCAACAGGGCTAAGAAATGTCCCATCCATTCAATCCAGAGGACTATTTGGAGCAATTGCCGGA
>A_/_H1N1|CY146173|A/ruddy_turnstone/New_Jersey/AI09-846/2009
AATGGCAACAGGGCTAAGAAATGTCCCATCCATTCAATCCAGAGGACTATTTGGAGCAATTGCCGGA
>A_/_H1N1|CY146165|A/ruddy_turnstone/New_Jersey/AI09-841/2009
AATGGCAACAGGGCTAAGAAATGTCCCATCCATTCAATCCAGAGGACTATTTGGAGCAATTGCCGGA
>A_/_H1N9|CY146157|A/ruddy_turnstone/New_Jersey/AI09-837/2009
AATGGCAACAGGGCTAAGAAATGTCCCATCCATTCAATCCAGAGGACTATTTGGAGCAATTGCCGGA
>A_/_H1N1|CY146141|A/ruddy_turnstone/New_Jersey/AI09-775/2009
AATGGCAACAGGGCTAAGAAATGTCCCATCCATTCAATCCAGAGGACTATTTGGAGCAATTGCCGGA
>A_/_H1N9|CY146085|A/ruddy_turnstone/New_Jersey/AI09-618/2009
AATGGCAACAGGGCTAAGAAATGTCCCATCAATTCAATCTAGAGGACTATTTGGAGCAATTGCCGGA
>A_/_H1N7|CY146036|A/ruddy_turnstone/New_Jersey/AI09-525/2009
AATGGCAACAGGGCTAAGAAATGTCCCATCCATTCAATCCAGAGGACTATTTGGAGCAATTGCCGGA
>A_/_H1N7|CY146012|A/ruddy_turnstone/New_Jersey/AI09-464/2009
AATGGCAACAGGGCTAAGAAATGTCCCATCCATTCAATCCAGAGGACTATTTGGAGCAATTGCCGGA
>A_/_H1N1|CY146004|A/gull/Delaware/AI09-453/2009
AATGGCAACAGGGCTAAGAAATGTCCCATCCATTCAATCCAGAGGACTATTTGGAGCAATTGCCGGA
>A_/_H1N8|CY145875|A/ruddy_turnstone/New_Jersey/AI09-119/2009
AATGGCAACAGGGCTAAGAAATGTCCCATCCATTCAATCCAGAGGACTATTTGGAGCAATTGCCGGA
>A_/_H1N5|CY145639|A/ruddy_turnstone/New_Jersey/Sg-00532/2008
AATGGCAACAGGGCTAAGAAATGTCCCATCCATACAATCCAGAGGACTATTTGGAGCAATTGCCGGA
>A_/_H1N5|CY145361|A/ruddy_turnstone/New_Jersey/Sg-00544/2008
AATGGCAACAGGGCTAAGAAATGTCCCATCCATACAATCCAGAGGGCTATTTGGAGCAATTGCCGGA
>A_/_H1N9|CY144437|A/ruddy_turnstone/Delaware/650657/2002
AATGGCAACAGGACTAAGAAATGTCCCATCCATTCAATCCAGAGGACTGTTTGGAGCAATTGCCGGA
>A_/_H1N1|CY144300|A/ruddy_turnstone/Delaware/650656/2002
AATGGCAACAGGACTAAGAAATGTCCCATCCATTCAATCCAGAGGACTGTTTGGAGCAATTGCCGGA
>A_/_H1N1|CY140647|A/mallard/Minnesota/AI09-1684/2009
AATGGCAACAGGACTAAGAAATGTCCCATCCATTCAATCCAGAGGACTATTTGGAGCAATTGCCGGA
>A_/_H1N1|CY140358|A/blue-winged_teal/North_Dakota/Sg-00735/2008
AATGGCAACAGGACTAAGAAATGTCCCATCCATTCAATCCAGAGGACTATTTGGAGCAATTGCCGGA
>A_/_H1N5|CY140350|A/blue-winged_teal/North_Dakota/Sg-00733/2008
AATGGCAACAGGACTAAGAAATGTCCCATCCATTCAATCCAGAGGACTATTTGGAGCAATTGCCGGA
>A_/_H1N1|CY139649|A/northern_pintail/Texas/421716/2001
AATGGCAACAGGACTAAGAAATGTCCCATCCATTCAATCCAGAGGACTATTTGGAGCAATTGCCGGA
>A_/_H1N1|CY140045|A/mallard/Minnesota/Sg-00620/2008
AATGGCAACAGGACTAAGAAATGTCCCATCCATTCAAACCAGAGGACTATTTGGAGCAATTGCCGGA
>A_/_H1N1|CY137530|A/mallard/Alberta/130/2003
AATGGCAACAGGATTGAGAAATGTCCCATCCATTCAATCCAGAGGGCTGTTTGGGGCGATTGCTGGA
>A_/_H1N1|CY137522|A/mallard/Alberta/277/2002
AATGGCAACAGGATTGAGAAATGTCCCATCTATTCAATCCAGAGGGCTATTTGGGGCAATTGCTGGA
>A_/_H1N1|CY137514|A/mallard/Alberta/276/2002
AATGGCAACAGGATTGAGAAATGTCCCATCTATTCAATCCAGAGGGCTATTTGGGGCAATTGCTGGA
>A_/_H1N1|CY137506|A/mallard/Alberta/219/2002
AATGGCAACAGGATTGAGAAATGTCCCATCTATTCAATCCAGAGGGCTATTTGGGGCAATTGCTGGA
>A_/_H1N1|CY137498|A/mallard/Alberta/215/2002
AATGGCAACAGGATTGAGAAATGTCCCATCTATTCAATCCAGAGGGCTATTTGGGGCAATTGCTGGA
>A_/_H1N1|CY137474|A/mallard/Alberta/151/2002
AATGGCAACAGGACTAAGAAATGTCCCATCCATTCAATCCAGAGGACTGTTTGGAGCAATTGCCGGA
>A_/_H1N9|CY137413|A/ruddy_turnstone/Delaware_Bay/115/2002
AATGGCAACAGGACTAAGAAATGTCCCATCCATTCAATCCAGAGGACTGTTTGGAGCAATTGCCGGA
>A_/_H1N9|CY137405|A/ruddy_turnstone/Delaware_Bay/96/2002
AATGGCAACAGGACTAAGAAATGTCCCATCCATTCAATCCAGAGGACTGTTTGGAGCAATTGCCGGA
>A_/_H1N9|CY137381|A/laughing_gull/Delaware_Bay/79/2002
AATGGCAACAGGACTAAGAAATGTCCCATCCATTCAATCCAGAGGACTGTTTGGAGCAATTGCCGGA
>A_/_H1N9|CY137362|A/laughing_gull/Delaware_Bay/61/2002
AATGGCAACAGGACTAAGAAATGTCCCATCCATTCAATCCAGAGGACTGTTTGGAGCAATTGCCGGA
>A_/_H1N1|CY137040|A/pintail/Alberta/207/2000
AATGGCAACAGGACTAAGAAATGTCCCATCCATCCAATCCAGAGGACTATTTGGAGCAATTGCCGGA
>A_/_H1N1|CY136973|A/mallard/Alberta/119/1998
AATGGCAACAGGACTAAGAAATGTCCCATCTATTCAATCCAGAGGACTATTTGGAGCAATTGCCGGA
>A_/_H1N1|CY136936|A/pintail/Alberta/140/1996
AATGGCAACAGGACTAAGAAATGTCCCATCCATTCAATCCAGAGGACTATTTGGAGCAATTGCCGGA
>A_/_H1N1|CY136848|A/red_knot/Delaware_Bay/221/1994
AATGGCAACAGGACTAAGAAATGTCCCATCCATTCAATCCAGAGGACTATTTGGAGCAATTGCCGGA
>A_/_H1N2|CY136832|A/ruddy_turnstone/Delaware_Bay/181/1994
AATGGCAACAGGACTAAGAAATGTCCCATCCATTCAATCCAGAGGACTATTTGGAGCAATTGCCGGA
>A_/_H1N4|CY136824|A/ruddy_turnstone/Delaware_Bay/172/1994
AATGGCAACAGGACTAAGAAATGTCCCATCCATTCAATCCAGAGGACTATTTGGAGCAATTGCCGGA
>A_/_H1N8|CY136856|A/red_knot/Delaware_Bay/240/1994
AATGGCAACAGGACTAAGAAATGTCCCATCCATTCAAACCAGAGGACTATTTGGAGCAATTGCCGGA
>A_/_H1N2|CY136806|A/ruddy_turnstone/Delaware_Bay/154/1994
AATGGCAACAGGACTAAGAAATGTCCCATCCATTCAATCCAGAGGACTATTTGGAGCAATTGCCGGA
>A_/_H1N1|CY136745|A/ruddy_turnstone/New_Jersey/147/1990
AATGGCAACAGGACTAAGAAATGTCCCATCCATTCAATCCAGAGGACTATTTGGAGCAATTGCTGGA
>A_/_H1N1|CY136638|A/blue-winged_teal/Alberta/69/1987
AATGGCAACAGGACTAAGAAATGTCCCATCCATTCAATCCAGAGGGCTATTTGGAGCAATTGCCGGA
>A_/_H1N0|CY136454|A/red_knot/Delaware_Bay/247/1994
AATGGCAACAGGACTAAGAAATGTCCCATCCATTCAAACCAGAGGACTATTTGGAGCAATTGCCGGA
>A_/_H1N9|CY137990|A/mallard/Alberta/155/2009
AATGGCAACAGGACTAAGAAATGTCCCATCCATCCAATCCAGAGGACTATTTGGAGCAATTGCTGGA
>A_/_H1N1|CY137754|A/mallard/Alberta/569/2008
AATGGCAACAGGACTAAGAAATGTCCCATCCATTCAATCCAGAGGACTATTTGGAGCAATTGCCGGA
>A_/_H1N1|CY137746|A/mallard/Alberta/496/2008
AATGGCAACAGGACTAAGAAATGTCCCATCCATTCAATCCAGAGGATTATTTGGGGCAATTGCCGGA
>A_/_H1N5|CY137690|A/mallard/Alberta/91/2007
AATGGCAACAGGACTAAGAAATGTCCCATCCATTCAATCCAGAGGACTATTTGGAGCAATTGCCGGA
>A_/_H1N1|CY137682|A/mallard/Alberta/66/2007
AATGGCAACAGGACTAAGAAATGTCCCATCCATTCAGTCCAGAGGACTATTTGGAGCAATTGCTGGA
>A_/_H1N1|CY137674|A/mallard/Alberta/166/2006
AATGGCAACAGGACTAAGAAATGTCCCATCCATTCAATCCAGAGGACTATTTGGAGCAATTGCCGGA
>A_/_H1N3|CY137666|A/mallard/Alberta/152/2006
AATGGCGACAGGACTAAGAAATGTCCCATCCATCCAATCCAGAGGACTATTTGGGGCAATTGCCGGA
>A_/_H1N1|CY137658|A/mallard/Alberta/128/2006
AATGGCAACAGGGCTAAGAAATGTCCCATCCATTCAATCCAGAGGACTATTTGGAGCAATTGCCGGA
>A_/_H1N3|CY137650|A/mallard/Alberta/80/2006
GATGGCAACAGGACTAAGAAATGTCCCATCCGTTCAATCCAGGGGACTATTTGGAGCAATTGCCGGA
>A_/_H1N1|CY137626|A/mallard/Alberta/257/2005
AATGGCAACAGGATTGAGAAATGTCCCATCTATTCAGTCCAGAGGGCTGTTTGGGGCAATTGCTGGA
>A_/_H1N1|CY138842|A/American_black_duck/New_Brunswick/00410/2010
AATGGCAACAGGACTAAGAAATGTCCCATCCATTCAATCCAGAGGACTATTTGGAGCAATTGCCGGA
>A_/_H1N1|CY138817|A/American_black_duck/New_Brunswick/00385/2010
AATGGCAACAGGACTAAGAAATGTCCCATCCATTCAATCCAGAGGACTATTTGGAGCAATTGCCGGA
>A_/_H1N1|CY138785|A/mallard/New_Brunswick/00349/2010
AATGGCAACAGGACTAAGAAATGTCCCATCCATTCAATCCAGAGGACTATTTGGAGCAATTGCCGGA
>A_/_H1N1|CY138753|A/mallard/New_Brunswick/00340/2010
AATGGCAACAGGACTAAGAAATGTCCCATCCATTCAATCCAGAGGACTATTTGGAGCAATTGCCGGA
>A_/_H1N1|CY138745|A/mallard/New_Brunswick/00339/2010
AATGGCAACAGGACTAAGAAATGTCCCATCCATTCAATCCAGAGGACTATTTGGAGCAATTGCCGGA
>A_/_H1N1|CY138680|A/mallard/New_Brunswick/00329/2010
AATGGCAACAGGACTAAGAAATGTCCCATCCATTCAATCCAGAGGACTATTTGGAGCAATTGCCGGA
>A_/_H1N1|CY138672|A/American_black_duck/New_Brunswick/00328/2010
AATGGCAACAGGACTAAGAAATGTCCCATCCATTCAATCCAGAGGACTATTTGGAGCAATTGCCGGA
>A_/_H1N1|CY138664|A/American_black_duck/New_Brunswick/00326/2010
AATGGCAACAGGACTAAGAAATGTCCCATCCATTCAATCCAGAGGACTATTTGGAGCAATTGCCGGA
>A_/_H1N1|CY138608|A/American_black_duck/Nova_Scotia/00094/2010
AATGGCAACAGGACTAAGAAATGTCCCATCCATTCAATCCAGAGGACTATTTGGAGCAATTGCCGGA
>A_/_H1N1|CY138560|A/mallard/Nova_Scotia/00088/2010
AATGGCAACAGGACTAAGAAATGTCCCATCCATTCAATCCAGAGGACTATTTGGAGCAATCGCCGGA
>A_/_H1N1|CY138528|A/American_black_duck/Nova_Scotia/00083/2010
AATGGCAACAGGACTAAGAAATGTCCCATCCATTCAATCCAGAGGACTATTTGGAGCAATTGCCGGA
>A_/_H1N3|CY138105|A/ring-billed_gull/Quebec/G066/2010
AATGGCAACAGGGCTAAGAAATGTCCCATCCATTCAATCCAGAGGACTATTTGGAGCAATTGCCGGA
>A_/_H1N3|CY138121|A/ring-billed_gull/Quebec/G139/2010
AATGGCAACAGGGCTAAGAAATGTCCCATCCATTCAATCCAGAGGACTATTTGGAGCAATTGCCGGA
>A_/_H1N3|CY138113|A/ring-billed_gull/Quebec/G068/2010
AATGGCAACAGGGCTAAGAAATGTCCCATCCATTCAATCCAGAGGACTATTTGGAGCAATTGCCGGA
>A_/_H1N3|CY134399|A/mallard/California/3569/2010
AATGGCAACAGGACTAAGAAATGTCCCATCCATTCAATCCAGAGGACTATTTGGAGCGATTGCCGGA
>A_/_H1N1|CY134367|A/northern_pintail/California/183/2012
AATGGCAACAGGACTAAGAAATGTCCCATCCATTCAATCCAGAGGACTATTTGGAGCAATTGCCGGA
>A_/_H1N1|CY134359|A/northern_shoveler/California/138/2012
AATGGCAACAGGACTAAGAAATGTCCCATCCATTCAATCCAGAGGACTATTTGGAGCAATTGCCGGA
>A_/_H1N1|CY134351|A/green-winged_teal/California/123/2012
AATGGCAACAGGACTAAGAAACGTCCCATCCATTCAATCCAGAGGACTATTTGGAGCAATTGCCGGA
>A_/_H1N1|CY134343|A/green-winged_teal/California/96/2012
AATGGCAACAGGACTAAGAAATGTCCCATCCATTCAATCCAGAGGACTATTTGGAGCAATTGCAGGA
>A_/_H1N1|CY134319|A/green-winged_teal/California/2940/2011
AATGGCAACAGGACTAAGAAATGTCCCATCCATTCAATCCAGAGGACTATTTGGAGCAATTGCCGGA
>A_/_H1N2|CY133801|A/mallard/Missouri/10MO0253/2010
AATGGCAACAGGACTAAGAAATGTCCCATCCATCCAATCCAGAGGACTATTTGGAGCAATTGCCGGA
>A_/_H1N3|CY133713|A/mallard/Mississippi/11OS34/2011
AATGGCAACAGGACTAAGAAATGTCCCATCCATTCAATCCAGAGGACTATTTGGAGCAATTGCCGGA
>A_/_H1N1|CY133685|A/American_green-winged_teal/Mississippi/11OS256/2011
AATGGCAACAGGACTAAGAAATGTTCCATCCATTCAATCCAGAGGACTATTTGGAGCAATTGCCGGA
>A_/_H1N1|CY133298|A/mallard/Mississippi/10OS4494/2010
AATGGCAACAGGACTAAGAAATGTCCCATCCATTCAATCCAGAGGACTATTTGGAGCAATTGCCGGA
>A_/_H1N2|CY133290|A/mallard/Mississippi/10OS4593/2010
AATGGCAACAGGACTAAGAAATGTCCCATCCATTCAATCCAGAGGACTATTTGGAGCAATTGCCGGA
>A_/_H1N1|CY133085|A/American_green-winged_teal/Wisconsin/10OS2847/2010
AATGGCAACAGGACTAAGAAATGTCCCATCCATTCAATCCAGAGGACTATTTGGAGCAATTGCTGGA
>A_/_H1N1|CY132557|A/mallard/Ohio/11OS2120/2011
AATGGCAACAGGACTAAGAAATGTCCCATCCATACAATCCAGAGGACTATTTGGAGCAATTGCCGGA
>A_/_H1N1|CY132525|A/mallard/Ohio/11OS2001/2011
AATGGCAACAGGACTAAGAAATGTCCCATCCATACAATCCAGAGGACTATTTGGAGCAATTGCCGGA
>A_/_H1N2|CY132269|A/mallard/Ohio/11OS2073/2011
AATGGCAACAGGACTAAGAAATGTCCCATCCATACAATCCAGAGGACTATTTGGAGCAATTGCCGGA
>A_/_H1N1|CY132261|A/mallard/Ohio/11OS2224/2011
AATGGCAACAGGACTAAGAAATGTCCCATCCATACAATCCAGAGGACTATTTGGAGCAATTGCCGGA
>A_/_H1N1|CY132253|A/mallard/Ohio/11OS2016/2011
AATGGCAACAGGACTAAGAAATGTCCCATCCATACAATCCAGAGGACTATTTGGAGCAATTGCCGGA
>A_/_H1N1|CY132245|A/mallard/Ohio/11OS1991/2011
AATGGCAACAGGACTAAGAAATGTCCCATCCATACAATCCAGAGGACTATTTGGAGCAATTGCCGGA
>A_/_H1N1|CY132229|A/mallard/Ohio/11OS2078/2011
AATGGCAACAGGACTAAGAAATGTCCCATCCATACAATCCAGAGGACTATTTGGAGCAATTGCCGGA
>A_/_H1N1|CY132221|A/mallard/Ohio/11OS1998/2011
AATGGCAACAGGACTAAGAAATGTCCCATCCATACAATCCAGAGGACTATTTGGAGCAATTGCCGGA
>A_/_H1N1|CY132213|A/mallard/Ohio/11OS2128/2011
AATGGCAACAGGACTAAGAAATGTCCCATCCATACAATCCAGAGGACTATTTGGAGCAATTGCCGGA
>A_/_H1N1|CY132197|A/mallard/Ohio/11OS2221/2011
AATGGCAACAGGACTAAGAAATGTCCCATCCATACAATCCAGAGGACTATTTGGAGCAATTGCCGGA
>A_/_H1N1|CY132189|A/mallard/Ohio/11OS2048/2011
AATGGCAACAGGACTAAGAAATGTCCCATCCATACAATCCAAAGGACTATTTGGAGCAATTGCCGGA
>A_/_H1N1|CY129374|A/American_black_duck/New_Brunswick/01989/2007
AATGGCAACAGGGCTAAGAAATGTCCCATCCATTCAGTCCAGAGGACTATTTGGAGCAATTGCCGGA
>A_/_H1N1|CY128942|A/mallard/Nova_Scotia/02151/2007
AATGGCAACAGGGCTAAGAAATGTCCCATCCATTCAGTCCAGAGGACTATTTGGAGCAATTGCCGGA
>A_/_H1N3|CY120659|A/northern_pintail/California/3466/2010
AATGGCAACAGGACTAAGAAATGTCCCATCCATTCAATCCAGAGGACTATTTGGAGCAATTGCCGGA
>A_/_H1N1|CY120651|A/northern_pintail/California/3452/2010
AATGGCAACAGGACTAAGAAATGTCCCATCCATTCAATCCAGAGGACTATTTGGAGCAATTGCCGGA
>A_/_H1N1|CY120611|A/mallard/California/3134/2010
AATGGCAACAGGACTAAGAAATGTCCCATCCATTCAATCCAGAGGACTATTTGGAGCAATTGCCGGA
>A_/_H1N1|CY101934|A/ruddy_turnstone/Delaware_Bay/123/1994
AATGGCAACAGGACTAAGAAATGTCCCATCCATTCAATCCAGAGGACTATTTGGAGCAATTGCCGGA
>A_/_H1N2|CY097195|A/American_green-winged_teal/Illinois/3054/2009
AATGGCAACAGGACTAAGAAATGTCCCATCCATTCAATCCAGAGGACTATTTGGAGCAATTGCTGGA
>A_/_H1N2|CY097438|A/blue-winged_teal/Wisconsin/2509/2009
AATGGCAACAGGACTAAGAAATGTCCCATCCATTCAATCCAGAGGACTATTTGGAGCGATTGCCGGA
>A_/_H1N1|CY097502|A/American_green-winged_teal/Wisconsin/2743/2009
AATGGCAACAGGACTAAGAAATGTCCCATCCATTCAATCCAGAGGACTATTTGGAGCAATTGCTGGA
>A_/_H1N2|CY094445|A/green-winged_teal/California/8326/2008
AATGGCAACAGGACTAAGAAATGTCCCATCCATTCAATCTAGAGGACTATTTGGAGCAATTGCTGGA
>A_/_H1N9|HM059985|A/thick-billed_murre/Alaska/44085-108/2006
AATGGCAACAGGACTAAGAAATGTACCATCCATTCAATCCAGAGGACTATTTGGAGCAATTGCTGGA
>A_/_H1N1|GU186632|A/duck/Alberta/35/1976
AATGGCAACAGGACTAAGAAATGTCCCATCCATTCAGTCCAGAGGACTATTTGGAGCAATTGCTGGA
>A_/_H1N1|GU050711|A/green-winged_teal/Louisiana/213GW/1987
AATGGCAACAGGACTAAGAAATGTCCCATCCATTCAATCCAGAGGACTATTTGGAGCAATTGCCGGA
>A_/_H1N9|CY053797|A/northern_shoveler/California/K168/2005
AATGGCGACAGGACTGAGAAATGTCCCATCCATTCAATCCAGAGGACTATTTGGAGCAATTGCCGGA
>A_/_H1N3|CY053813|A/green-winged_teal/California/K481/2006
AATGGCAACAGGACTAAGAAATGTCCCATCAATTCAATCCAGAGGATTATTTGGAGCAATTGCCGGA
>A_/_H1N1|CY045391|A/pintail/Alberta/21/2006
AATGGCAACAGGATTGAGAAATGTCCCATCTATTCAGTCCAGAGGGCTATTTGGAGCAATTGCTGGA
>A_/_H1N1|GQ411892|A/dunlin/Alaska/44421-660/2008
AATGGCAACAGGACTAAGAAATGTCCCATCCATTCAACCTAGAGGATTATTTGGAGCAATTGCTGGA
>A_/_H1N1|CY039747|A/northern_pintail/Interior_Alaska/1/2007
AATGGCGACAGGACTAAGAAATGTCCCATCCATTCAATCCAGAGGACTATTTGGGGCAATTGCCGGA
>A_/_H1N1|GQ257448|A/mallard/Maryland/13/2003
AATGGCAACAGGACTAAGAAATGTCCCATCCATTCAATCCAGAGGACTATTTGGAGCAATCGCCGGA
>A_/_H1N2|FJ520082|A/northern_pintail/California/44221-608/2006
AATGGCGACAGGACTAAGAAATGTCCCATCCATTCAATCCAGAGGACTATTTGGGGCAATTGCCGGA
>A_/_H1N3|FJ357037|A/blue_winged_teal/TX/34/2002
AATGGCAACAGGACTAAGAAATGTCCCATCCATTCAATCCAGAGGACTGTTTGGAGCAATTGCCGGA
>A_/_H1N3|FJ357045|A/blue_winged_teal/TX/75/2002
AATGGCAACAGGACTAAGAAATGTCCCATCCATTCAATCCAGAGGACTGTTTGGAGCAATTGCCGGA
>A_/_H1N1|FJ357053|A/blue_winged_teal/TX/27/2002
AATGGCAACAGGACTAAGAAATGTCCCATCCATTCAATCCAGAGGACTGTTTGGAGCAATTGCCGGA
>A_/_H1N1|FJ357061|A/blue_winged_teal/TX/43/2002
AATGGCAACAGGACTAAGAAATGTCCCATCCATTCAATCCAGAGGACTGTTTGGAGCAATTGCCGGA
>A_/_H1N1|FJ357112|A/mallard/MD/26/2003
AATGGCAACAGGACTAAGAAATGTCCCATCCATTCAATCCAGAGGACTATTTGGAGCAATCGCCGGA
>A_/_H1N1|FJ357120|A/mallard/MD/41/2003
AATGGCAACAGGACTAAGAAATGTCCCATCCATTCAATCCAGAGGACTATTTGGAGCAATCGCCGGA
>A_/_H1N1|FJ357128|A/mallard/MD/42/2003
AATGGCAACAGGACTAAGAAATGTCCCATCCATTCAATCCAGAGGACTATTTGGAGCAATCGCCGGA
>A_/_H1N1|EU980516|A/mallard/MD/199/2003
AATGGCAACAGGACTAAGAAATGTCCCATCCATTCAATCCAGAGGACTATTTGGAGCAATCGCCGGA
>A_/_H1N1|EU743568|A/mallard/MD/02-181/2002
AATGGCAACAGGACTAAGAAATGTCCCATCCATTCAATCCAGAGGACTATTTGGAGCGATTGCCGGA
>A_/_H1N1|EU743576|A/mallard/MD/02-184/2002
AATGGCAACAGGACTAAGAAATGTCCCATCCATTCAATCCAGAGGACTATTTGGAGCGATTGCCGGA
>A_/_H1N1|EU743584|A/mallard/MD/02-359/2002
AATGGCAACAGGACTAAGAAATGTCCCATCCATTCAATCCAGAGGACTATTTGGAGCGATTGCCGGA
>A_/_H1N1|EU743592|A/mallard/MD/02-375/2002
AATGGCAACAGGACTAAGAAATGTCCCATCCATTCAATCCAGAGGACTATTTGGAGCGATTGCCGGA
>A_/_H1N1|CY032205|A/mallard/MD/350/2002
AATGGCAACAGGACTAAGAAATGTCCCATCCATTCAATCCAGAGGACTATTTGGAGCGATTGCCGGA
>A_/_H1N1|L25072|A/duck/WI/259/80
AATGGCAACAGGACTAAGAAATGTTCCATCCATTCAATCCAGAGGACTATTTGGAGCAATTGCTGGA
>A_/_H1N1|L25071|A/duck/WI/1938/80
AATGGCAACAGGACTAAGAAATGTCCCATCCATTCAGTCCAGAGGACTATTTGGAGCAATTGCTGGA
>A_/_H1N1|EU182325|A/mallard/MD/02-358/2002
AATGGCAACAGGACTAAGAAATGTCCCATCCATTCAATCCAGAGGACTATTTGGAGCGATTGCCGGA
>A_/_H1N1|EU026110|A/duck/NJ/7717-70/1995
AATGGCAACAGGACTAAGGAATGTCCCATCCATTCAATCCAGAGGACTATTTGGAGCAATTGCCGGA
>A_/_H1N1|EU026102|A/duck/NY/13152-13/1994
AATGGCAACAGGACTAAGAAATGTCCCATCCATTCAATCCAGAGGACTATTTGGAGCAATTGCCGGA
>A_/_H1N1|EU026090|A/mallard/MD/406/2002
AATGGCAACAGGACTAAGAAATGTCCCATCCATTCAATCCAGAGGACTATTTGGAGCGATTGCCGGA
>A_/_H1N1|EU026082|A/mallard/MD/403/2002
AATGGCAACAGGACTAAGAAATGTCCCATCCATTCAATCCAGAGGACTATTTGGAGCGATTGCCGGA
>A_/_H1N1|EU026074|A/mallard/MD/390/2002
AATGGCAACAGGACTAAGAAATGTCCCATCCATTCAATCCAGAGGACTATTTGGAGCGATTGCCGGA
>A_/_H1N1|EU026037|A/mallard/MD/170/2002
AATGGCAACAGGACTAAGAAATGTCCCATCCATTCAATCCAGAGGACTATTTGGAGCGATTGCCGGA
>A_/_H1N1|EU026029|A/mallard/MD/168/2002
AATGGCAACAGGACTAAGAAATGTCCCATCCATTCAATCCAGAGGACTATTTGGAGCGATTGCCGGA
>A_/_H1N1|EU026022|A/mallard/MD/163/2002
AATGGCAACAGGACTAAGAAATGTCCCATCCATTCAATCCAGAGGACTATTTGGAGCGATTGCCGGA
>A_/_H1N1|EU026014|A/mallard/MD/161/2002
AATGGCAACAGGACTAAGAAATGTCCCATCCATTCAATCCAGAGGACTATTTGGAGCGATTGCCGGA
>A_/_H1N1|CY004592|A/mallard_duck/ALB/127/1977
AATGGCAACAGGACTAAGAAATGTCCCATCCATTCAATCCAGAGGACTATTTGGAGCAATTGCTGGA
>A_/_H1N1|CY004539|A/blue-winged_teal/Alberta/141/1992
AATGGCAACAGGACTAAGAAATGTCCCATCCATTCAATCCAGAGGACTATTTGGAGCAATTGCCGGA
>A_/_H1N1|CY004531|A/mallard_duck/ALB/322/1988
AATGGCAACAGGACTAAGAAATGTCCCATCCATTCAATCCAGAGGGCTATTTGGAGCAATTGCCGGA
>A_/_H1N5|CY004498|A/pintail_duck/ALB/631/1981
AATGGCAACAGGGCTAAGAAACGTCCCATCCATTCAATCCAGAGGACTATTTGGAGCAATCGCTGGA
>A_/_H1N1|CY004490|A/mallard_duck/ALB/965/1979
AATGGCAACAGGACTAAGAAATGTCCCATCCATTCAATCCAGAGGACTATTTGGAGCAATTGCTGGA
>A_/_H1N1|CY004482|A/pintail_duck/ALB/238/1979
AATGGCAACAGGACTAAGAAATGTCCCATCCATTCAATCCAGAGGACTATTTGGAGCAATTGCTGGA
>A_/_H1N1|CY004474|A/pintail_duck/ALB/219/1977
AATGGCAACAGGACTAAGAAATGTCCCATCCATTCAATCCAGAGGACTATTTGGAGCAATTGCTGGA
>A_/_H1N1|CY004466|A/mallard_duck/ALB/46/1977
AATGGCAACAGGACTAAGAAATGTCCCATCCATTCAATCCAGAGGACTATTTGGAGCAATTGCTGGA
>A_/_H1N6|CY004458|A/mallard_duck/ALB/42/1977
AATGGCAACAGGACTAAGAAATGTCCCATCCATTCAATCCAGAGGACTATTTGGAGCAATTGCTGGA
>A_/_H1N1|D10477|A/mallard/Alberta/35/1976
AATGGCAACAGGACTAAGAAATGTCCCATCCATTCAGTCCAGAGGACTATTTGGAGCAATTGCTGGA
>A_/_H1N6|CY020861|A/blue-winged_teal/Ohio/907/2002
GATGGCAACAGGACTAAGAAATGTCCCATCCATTCAATCCAGAGGACTATTTGGAGCAATCGCCGGA
>A_/_H1N1|CY018885|A/mallard/Ohio/118/1993
AATGGCAACAGGACTAAGAAATGTCCCATCCATTCAATCCAGAGGACTATTTGGAGCAATTGCCGGA
>A_/_H1N1|CY017725|A/pintail/Ohio/25/1999
AATGGCAACAGGACTAAGAAATGTCCCATCTATTCAGTCCAGAGGACTATTTGGAGCAATTGCCGGA
>A_/_H1N9|CY017275|A/mallard/Ohio/265/1987
AATGGCAACAGGACTAAGAAATGTCCCATCCATTCAATCCAGAGGACTATTTGGAGCAATTGCTGGA
>A_/_H1N1|CY015443|A/black_duck/Ohio/95/1993
AATGGCAACAGGACTAAGAAATGTCCCATCCATTCAATCCAGAGGACTATTTGGAGCAATTGCCGGA
>A_/_H1N2|CY015167|A/murre/Alaska/175/1976
AATGGCAACAGGACTAAGAAACGTCCCATCCATTCAATCCCGAGGACTGTTCGGGGCAATTGCTGGA
>A_/_H1N6|CY015163|A/murre/Alaska/305/1976
AATGGCAACAGGACTAAGAAACGTCCCATCCATTCAATCCCGAGGACTGTTCGGGGCAATTGCTGGA
>A_/_H1N5|CY014968|A/mallard_duck/New_York/6861/1978
AATGGCAACAGGACTAAGAAATGTCCCATCCATTCAATCCAGAGGACTATTTGGAGCAATTGCTGGG
>A_/_H1N2|CY014901|A/mallard_duck/New_York/170/1982
AATGGCAACAGGACTAAGAAATGTCCCATCCGTTCAATCCAGAGGACTATTTGGAGCAATTGCTGGA
>A_/_H1N1|CY014733|A/duck/Minnesota/1375/1981
AATGGCAACAGGACTAAGAAATGTCCCATCCATTCAATCCAGAGGGCTATTTGGAGCAATTGCTGGA
>A_/_H1N1|CY012800|A/mallard/Ohio/171/1990
AATGGCAACAGGACTAAGAAATGTCCCATCCATTCAATCCAGAGGACTATTTGGAGCAATTGCCGGA
>A_/_H1N1|AY633212|A/mallard/Alberta/211/98
AATGGCTACAGGACTAAGAAATGTCCCATCCATTCAATCCAGAGGACTATTTGGAGCAATTGCCGGA
>A_/_H1N2|AY233393|A/duck/NC/91347/01
AATGGCCACAGGATTAAGAAATATCCCGTCTATTCAATCAAGAGGCCTATTTGGGGCCATTGCTGGC
>A_/_H1N1|AF091311|A/mallard/Tennessee/11464/85
AATGGCAACAGGACTAAGAAATGTCCCATCCATTCAATCCAGAGGACTATTTGGAGCAATTGCTGGA
>A_/_H1N1|AF091309|A/duck/Alberta/35/76
AATGGCAACAGGACTAAGAAATGTCCCATCCATTCAGTCCAGAGGGCTATTTGGAGCAATTGCTGGA
>A_/_H1N2|MN795032|A/mallard/Ohio/18OS2738/2018
AATGGCAACAGGACTAAGAAATGTCCCATCCATTCAATCCAGAGGACTATTTGGAGCAATTGCTGGA
>A_/_H1N1|MN937774|A/mallard/Minnesota/UGAI18-1867/2018
AATGGCAACAGGACTAAGAAATGTCCCATCCATTCAATCCAGAGGACTATTTGGAGCAATTGCCGGA
>A_/_H1N1|MT311133|A/Blue-winged_teal/Mexico/HA_UIFMVZ322/2016
AATGGCCACTGGATTAAGGAATATCCCGTCTATTCAATCTAGAGGCCTGTTTGGGGCCATTGCTGGC
>A_/_H1N1|MT197142|A/Mallard/Ohio/19OS0176/2019
AATGGCAACAGGACTAAGAAATGTCCCATCCATTCAATCCAGAGGACTATTTGGAGCAATTGCCGGA
>A_/_H1N2|MT421723|A/mallard/Maryland/UGAI16-5526/2016
AATGGCAACAGGACTAAGAAATGTCCCATCCATTCAATCCAGAGGGCTATTTGGAGCAATTGCCGGA
>A_/_H1N1|MT421208|A/American_black_duck/Maryland/UGAI16-5589/2016
AATGGCAACAGGACTAAGAAATGTCCCATCCATTCAATCCAGAGGGCTATTTGGAGCAATTGCCGGA
>A_/_H1N1|MT421200|A/American_black_duck/Maryland/UGAI16-5588/2016
AATGGCAACAGGACTAAGAAATGTCCCATCCATTCAATTCAGAGGACTATTTGGAGCAATTGCCGGA
>A_/_H1N1|MT421176|A/American_black_duck/Maryland/UGAI15-7883/2015
AATGGCAACAGGACTAAGAAATGTCCCATCCATTCAATCCAGAGGACTATTTGGAGCAATTGCCGGA
>A_/_H1N1|MT624548|A/Mallard_duck/Alberta/428/2019
AATGGCAACAGGACTAAGAAACGTCCCATCCATTCAATCCAGAGGACTATTTGGGGCAATTGCTGGA
>A_/_H1N1|MT624491|A/Mallard_duck/Alberta/368/2019
AATGGCAACAGGACTAAGAAATGTCCCATCCATTCAATCCAGAGGACTATTTGGAGCAATTGCCGGA
>A_/_H1N1|MT624432|A/Mallard_duck/Alberta/486/2019
AATGGCAACAGGACTAAGAAATGTCCCATCCATTCAATCCAGAGGACTCTTTGGAGCAATTGCCGGA
>A_/_H1N1|MT566280|A/Mallard/Ohio/17OS1747/2017
AATGGCAACAGGACTAAGAAATGTCCCATCCATTCAATCCAGAGGACTATTTGGAGCAATTGCCGGA
>A_/_H1N8|MT566168|A/Mallard/Ohio/17OS1909/2017
AATGGCAACAGGACTAAGAAATGTCCCATCCATTCAATCCAGAGGACTATTTGGAGCAATTGCCGGA
>A_/_H1N8|MT565738|A/Mallard/Ohio/17OS1809/2017
AATGGCAACAGGACTAAGAAATGTCCCATCCATTCAATCCAGAGGACTATTTGGAGCAATTGCCGGA
>A_/_H1N9|MH598038|A/ruddy_turnstone/New_Jersey/650627/2002
AATGGCAACAGGACTAAGAAATGTCCCATCCATTCAATCCAGAGGACTGTTTGGAGCAATTGCCGGA
>A_/_H1N1|MH597471|A/ruddy_turnstone/Delaware/650664/2002
AATGGCAACAGGACTAAGAAATGTCCCATCCATTCAATCCAGAGGACTGTTTGGAGCAATTGCCGGA
>A_/_H1N1|MH597357|A/ruddy_turnstone/Delaware/650607/2002
AATGGCAACAGGACTAAGAAATGTCCCATCCATTCAATCCAGAGGACTGTTTGGAGCAATTGCCGGA
>A_/_H1N5|MH597332|A/ruddy_turnstone/Delaware/650593/2002
AATGGCAACAGGACTAAGAAATGTCCCATCCATTCAATCCAGAGGACTGTTTGGAGCAATTGCCGGA
>A_/_H1N9|MH596884|A/ruddy_turnstone/New_Jersey/650609/2002
AATGGCAACAGGACTAAGAAATGTCCCATCCATTCAATCCAGAGGACTGTTTGGAGCAATTGCCGGA
>A_/_H1N1|MH546747|A/mallard/Utah/15-037258-1/2015
AATGGCAACAGGACTAAGAAACGTCCCATCCATTCAATCCAGAGGACTATTTGGGGCAATTGCTGGG
>A_/_H1N1|MH546619|A/mallard/Minnesota/15-037267-1/2015
AATGGCAACAGGACTAAGAAATGTCCCATCCATTCAATCCAGAGGACTATTTGGAGCAATTGCCGGA
>A_/_H1N3|MH503069|A/ruddy_turnstone/New_Jersey/UGAI15-4248/2015
AATGGCAACAGGACTAAGAAATGTCCCATCCATTCAATCCAGAGGACTATTTGGAGCAATTGCCGGA
>A_/_H1N3|MH503053|A/ruddy_turnstone/New_Jersey/UGAI15-4214/2015
AATGGCAACAGGACTAAGAAATGTCCCATCCATTCAATCCAGAGGACTATTTGGAGCAATTGCCGGA
>A_/_H1N1|MH503045|A/ruddy_turnstone/New_Jersey/UGAI15-4203/2015
AATGGCAACAGGACTAAGAAATGTCCCATCCATTCAATCCAGAGGACTATTTGGAGCAATTGCCGGA
>A_/_H1N3|MH503029|A/ruddy_turnstone/New_Jersey/UGAI15-4129/2015
AATGGCAACAGGACTAAGAAATGTCCCATCCATTCAATCCAGAGGACTATTTGGAGCAATTGCCGGA
>A_/_H1N3|MH503013|A/ruddy_turnstone/New_Jersey/UGAI15-4091/2015
AATGGCAACAGGACTAAGAAATGTCCCATCCATTCAATCCAGAGGACTATTTGGAGCAATTGCCGGA
>A_/_H1N1|MH502997|A/ruddy_turnstone/New_Jersey/UGAI15-4069/2015
AATGGCAACAGGACTAAGAAATGTCCCATCCATTCAATCCAGAGGACTATTTGGAGCAATTGCCGGA
>A_/_H1N3|MH502989|A/ruddy_turnstone/New_Jersey/UGAI15-4009/2015
AATGGCAACAGGACTAAGAAATGTCCCATCCATTCAATCCAGAGGACTATTTGGAGCAATTGCCGGA
>A_/_H1N3|MH502981|A/ruddy_turnstone/New_Jersey/UGAI15-4006/2015
AATGGCAACAGGACTAAGAAATGTCCCATCCATTCAATCCAGAGGACTATTTGGAGCAATTGCCGGA
>A_/_H1N3|MH502965|A/ruddy_turnstone/New_Jersey/UGAI15-3995/2015
AATGGCAACAGGACTAAGAAATGTCCCATCCATTCAATCCAGAGGACTATTTGGAGCAATTGCCGGA
>A_/_H1N1|MH502957|A/ruddy_turnstone/New_Jersey/UGAI15-3938/2015
AATGGCAACAGGACTAAGAAATGTCCCATCCATTCAATCCAGAGGACTATTTGGAGCAATTGCCGGA
>A_/_H1N1|MH502916|A/ruddy_turnstone/New_Jersey/UGAI15-3824/2015
AATGGCAACAGGACTAAGAAATGTCCCATCCATTCAATCCAGAGGACTATTTGGAGCAATTGCCGGA
>A_/_H1N3|MH502900|A/ruddy_turnstone/New_Jersey/UGAI15-3700/2015
AATGGCAACAGGACTAAGAAATGTCCCATCCATTCAATCCAGAGGACTATTTGGAGCAATTGCCGGA
>A_/_H1N3|MH502892|A/ruddy_turnstone/New_Jersey/UGAI15-3501/2015
AATGGCAACAGGACTAAGAAATGTCCCATCCATTCAATCCAGAGGACTATTTGGAGCAATTGCCGGA
>A_/_H1N8|MH502876|A/ruddy_turnstone/New_Jersey/UGAI15-3362/2015
AATGGCAACAGGACTAAGAAATGTCCCATCCATTCAATCCAGAGGACTATTTGGAGCAATTGCCGGA
>A_/_H1N1|MH502868|A/ruddy_turnstone/New_Jersey/UGAI15-3341/2015
AATGGCAACAGGACTAAGAAATGTCCCATCCATTCAATCCAGAGGACTATTTGGAGCAATTGCCGGA
>A_/_H1N3|MH502826|A/ruddy_turnstone/New_Jersey/UGAI15-3086/2015
AATGGCAACAGGACTAAGAAATGTCCCATCCATTCAATCCAGAGGACTATTTGGAGCAATTGCCGGA
>A_/_H1N1|MH502818|A/ruddy_turnstone/New_Jersey/UGAI15-2970/2015
AATGGCAACAGGACTAAGAAATGTCCCATCCATTCAATCCAGAGGACTATTTGGAGCAATTGCCGGA
>A_/_H1N1|MH501897|A/ruddy_turnstone/New_Jersey/AI12-3095/2012
AATGGCAACAGGACTAAGAAATGTCCCATCCATTCAATCCAGAGGACTATTTGGAGCAATTGCCGGA
>A_/_H1N1|MH501801|A/ruddy_turnstone/New_Jersey/AI12-2398/2012
AATGGCAACAGGACTAAGAAATGTCCCATCCATTCAATCCAGAGGACTATTTGGAGCAATTGCCGGA
>A_/_H1N8|MH501793|A/ruddy_turnstone/New_Jersey/AI12-2391/2012
AATGGCAACAGGACTAAGAAATGTCCCATCCATTCAATCCAGAGGACTATTTGGAGCAATTGCCGGA
>A_/_H1N8|MH501785|A/ruddy_turnstone/New_Jersey/AI12-2387/2012
AATGGCAACAGGACTAAGAAATGTCCCATCCATTCAATCCAGAGGACTATTTGGAGCAATTGCCGGA
>A_/_H1N1|MH501769|A/ruddy_turnstone/New_Jersey/AI12-2370/2012
AATGGCAACAGGACTAAGAAATGTCCCATCCATTCAATCCAGAGGACTATTTGGAGCAATTGCCGGA
>A_/_H1N1|MH501745|A/ruddy_turnstone/New_Jersey/AI12-2099/2012
AATGGCAACAGGACTAAGAAATGTCCCATCCATTCAATCCAGAGGACTATTTGGAGCAATTGCCGGA
>A_/_H1N8|MH501729|A/ruddy_turnstone/New_Jersey/AI12-2043/2012
AATGGCAACAGGACTAAGAAATGTCCCATCCATTCAATCCAGAGGACTATTTGGAGCAATTGCCGGA
>A_/_H1N1|MH501721|A/ruddy_turnstone/New_Jersey/AI12-2016/2012
AATGGCAACAGGACTAAGAAATGTCCCATCCATTCAATCCAGAGGACTATTTGGAGCAATTGCCGGA
>A_/_H1N1|MH501697|A/ruddy_turnstone/New_Jersey/AI12-1963/2012
AATGGCAACAGGACTAAGAAATGTCCCATCCATTCAATCCAGAGGACTATTTGGAGCAATTGCCGGA
>A_/_H1N1|MH501681|A/ruddy_turnstone/New_Jersey/AI12-1928/2012
AATGGCAACAGGACTAAGAAATGTCCCATCCATTCAATCCAGAGGACTATTTGGAGCAATTGCCGGA
>A_/_H1N1|MH501425|A/ruddy_turnstone/New_Jersey/AI09-782/2009
AATGGCAACAGGGCTAAGAAATGTCCCATCCATTCAATCCAGAGGACTATTTGGAGCAATTGCCGGA
>A_/_H1N1|MH501337|A/ruddy_turnstone/New_Jersey/AI09-1229/2009
AATGGCAACAGGGCTAAGAAATGTCCCATCCATTCAATCCAGAGGACTATTTGGAGCAATTGCCGGA
>A_/_H1N3|MH500937|A/ruddy_turnstone/New_Jersey/UGAI15-3620/2015
AATGGCAACAGGACTAAGAAATGTCCCATCCATTCAATCCAGAGGACTATTTGGAGCAATTGCCGGA
>A_/_H1N1|MN210300|A/Mallard/Maine/A00198555/2007
AATGGCAACAGGGCTAAGAAATGTCCCATCCATTCAATCCAGAGGACTATTTGGAGCAATTGCCGGA
>A_/_H1N1|MH613304|A/northern_pintail/Alberta/743/1979
AATGGCAACAGGACTAAGAAATGTCCCATCCATTCAATCCAGAGGACTATTTGGAGCAATTGCTGGA
>A_/_H1N1|MH879773|A/mallard/Wisconsin/A00751454/2009
AATGGCAACAGGGCTAAGAAATGTCCCATCCATACAATCCAGAGGATTATTTGGAGCAATTGCCGGA
>A_/_H1N1|MK071356|A/cinnamon_teal/Argentina/CIP051-432/2011
GATGGCAACAGGACTAAGAAATGTTCCATCCATTCAAGCCAGAGGGCTATTTGGAGCAATTGCTGGA
>A_/_H1N8|MH733806|A/red_knot/Delaware_Bay/225/2012
AATGGCAACAGGACTAAGAAATGTCCCATCCATTCAATCCAGAGGACTATTTGGAGCAATTGCCGGA
>A_/_H1N3|MK327710|A/blue-winged_teal/Guatemala/CIP049-H117-125/2013
AATGGCAACAGGACTAAGAAATGTCCCATCCATCCAATCCAGAGGACTATTTGGAGCAATTGCCGGA
>A_/_H1N2|MK535141|A/green-winged_teal/Ohio/06OS2054/2006
AATGGCAACAGGACTAAGAAATGTCCCATCCATCCAATCCAGAGGACTATTTGGAGCAATTGCCGGA
>A_/_H1N1|MK905364|A/Green-Winged_Teal/California/D1615825/2016
AATGGCAACAGGACTAAGAAATGTCCCATCCATTCAATCCAGAGGACTATTTGGAGCAATTGCCGGA
>A_/_H1N1|MK995841|A/Northern_Shoveler/California/D1716623/2017
AATGGCAACAGGACTAAGAAATGTCCCATCCATTCAATCCAGAGGATTATTTGGAGCAATTGCCGGA
>A_/_H1N1|MK637274|A/sanderling/Delaware_Bay/307/2015
AATGGCAACAGGACTAAGAAATGTCCCATCCATTCAATCCAGAGGACTATTTGGAGCAATTGCCGGA
>A_/_H1N1|MK637227|A/ruddy_turnstone/Delaware_Bay/282/2015
AATGGCAACAGGACTAAGAAATGTCCCATCCATTCAATCCAGAGGACTATTTGGAGCAATTGCCGGA
>A_/_H1N1|MK637168|A/sanderling/Delaware_Bay/523/2015
AATGGCAACAGGACTAAGAAATGTCCCATCCATTCAATCCAGAGGACTATTTGGAGCAATTGCCGGA
>A_/_H1N3|MK637135|A/red_knot/Delaware_Bay/253/2015
AATGGCAACAGGACTAAGAAATGTCCCATCCATTCAATCCAGAGGACTATTTGGAGCAATTGCCGGA
>A_/_H1N1|MK787452|A/mallard_duck/Alberta/282/1977
AATGGCAACAGGACTAAGAAATGTCCCATCCATTCAATCCAGAGGACTATTTGGAGCAATTGCTGGA
>A_/_H1N1|MK787451|A/pintail_duck/Alberta/97/1977
AATGGCAACAGGACTAAGAAATGTCCCATCCATTCAATCCAGAGGACTATTTGGAGCAATTGCTGGA
>A_/_H1N1|MK787450|A/mallard_duck/Alberta/10/1977
AATGGCAACAGGACTAAGAAATGTCCCATCCATTCAATCCAGAGGACTATTTGGAGCAATTGCTGGA
>A_/_H1N1|MK787449|A/mallard_duck/Alberta/73/1981
AATGGCAACAGGACTAAGAAATGTCCCATCCATTCAATCCAGAGGGCTATTTGGAGCAATTGCTGGA
>A_/_H1N1|MK787448|A/mallard_duck/Alberta/10/1976
AATGGCAACAGGACTAAGAAATGTCCCATCCATTCAGTCCAGAGGACTATTTGGAGCAATTGCTGGA
>A_/_H1N1|MK787447|A/mallard_duck/Alberta/109/1977
AATGGCAACAGGACTAAGAAATGTCCCATCCATTCAATCCAGAGGACTATTTGGAGCAATTGCTGGA
>A_/_H1N1|MK787446|A/mallard_duck/Alberta/740/1980
AATGGCAACAGGACTAAGAAATGTCCCATCCATTCAATCCAGAGGACTATTTGGAGCAATTGCTGGA
>A_/_H1N1|MK787445|A/pintail_duck/Alberta/219/1977
AATGGCAACAGGACTAAGAAATGTCCCATCCATTCAATCCAGAGGACTATTTGGAGCAATTGCTGGA
>A_/_H1N1|MK787444|A/mallard_duck/Alberta/714/1978
AATGGCAACAGGACTAAGAAATGTCCCATCCATTCAATCCAGAGGACTATTTGGAGCAATTGCTGGA
>A_/_H1N1|MK787442|A/mallard_duck/Alberta/19/1976
AATGGCAACAGGACTAAGAAATGTCCCATCCATCCAATCCAGAGGACTATTTGGAGCAATTGCTGGA
>A_/_H1N1|MK787441|A/pintail_duck/Alberta/355/1980
AATGGCAACAGGGCTAAGAAATGTCCCATCCATTCAATCCAGAGGACTATTTGGAGCAATTGCTGGA
>A_/_H1N1|MH502860|A/ruddy_turnstone/New_Jersey/UGAI15-3256/2015
AATGGCAACAGGACTAAGAAATGTCCCATCCATTCAATCCAGAGGACTATTTGGAGCAATTGCCGGA
>A_/_H1N1|MH341902|A/emperor_goose/Alaska/UGAI15-8456/2015
AATGGCAACAGGACTAAGAAATGTCCCATCCATTCAATCCAGAGGACTATTTGGAGCAATTGCCGGA
>A_/_H1N1|MH341894|A/blue-winged_teal/Texas/UGAI15-6706/2015
AATGGCAACAGGACTAAGAAATGTCCCATCCATTCAATCCAGAGGACTATTTGGAGCAATTGCCGGA
>A_/_H1N1|MH341862|A/blue-winged_teal/Texas/UGAI15-5632/2015
AATGGCAACAGGACTAAGAAATGTCCCATCCATTCAATCCAGAGGACTATTTGGAGCAATTGCCGGA
>A_/_H1N1|MH341742|A/blue-winged_teal/Louisiana/UGAI14-282/2014
AATGGCAACAGGACTAAGAAATGTCCCATCCATTCAATCCAGAGGGCTATTTGGAGCAATTGCCGGA
>A_/_H1N1|MH341886|A/mallard/Minnesota/UGAI15-6540/2015
AATGGCAACAGGACTAAGGAATGTCCCATCCATTCAATCCAGAGGGCTATTTGGAGCAATTGCCGGA
>A_/_H1N1|MH341878|A/mallard/Minnesota/UGAI15-6522/2015
AATGGCAACAGGACTAAGAAATGTCCCATCCATTCAATCCAGAGGGCTATTTGGAGCAATTGCTGGA
>A_/_H1N1|MH341870|A/mallard/Minnesota/UGAI15-6021/2015
AATGGCAACAGGACTAAGAAACGTCCCATCCATTCAATCCAGAGGACTATTTGGAGCAATTGCTGGA
>A_/_H1N1|MH341854|A/mallard/Pennsylvania/UGAI15-4892/2015
AATGGCAACAGGACTAAGAAATGTCCCATCCATTCAATCCAGAGGACTATTTGGGGCAATTGCCGGA
>A_/_H1N1|MH341838|A/ruddy_turnstone/New_Jersey/UGAI15-4243/2015
AATGGCAACAGGACTAAGAAATGTCCCATCCATTCAATCCAGAGGACTATTTGGAGCAATTGCCGGA
>A_/_H1N1|MH341830|A/ruddy_turnstone/New_Jersey/UGAI15-4065/2015
AATGGCAACAGGACTAAGAAATGTCCCATCCATTCAATCCAGAGGACTATTTGGAGCAATTGCCGGA
>A_/_H1N1|MH341806|A/ruddy_turnstone/New_Jersey/UGAI15-3295/2015
AATGGCAACAGGACTAAGAAATGTCCCATCCATTCAATCCAGAGGACTATTTGGAGCAATTGCCGGA
>A_/_H1N1|MH546979|A/swan/Wyoming/16-026450-2/2016
AATGGCAACAGGACTAAGAAATGTCCCTTCCATTCAATCCAGAGGACTATTTGGAGCAATTGCCGGA
>A_/_H1N3|MH411859|A/mallard/Alberta/58/2017
AATGGCAACAGGACTAAGAAATGTCCCATCCATTCAATCCAGAGGACTATTTGGAGCAATTGCCGGA
>A_/_H1N1|MH412265|A/northern_Pintail/Alberta/96/2017
AATGGCAACAGGACTAAGAAATGTCCCATCCATTCAATCCAGAGGACTCTTTGGAGCAATTGCCGGA
>A_/_H1N1|MH499074|A/whimbrel/Chile/C9351/2016
GATGGCAACAGGACTAAGGAACGTTCCATCTATTCAAGCCAGAGGGCTATTTGGAGCAATTGCTGGG
>A_/_H1N9|MH498857|A/yellow-billed_pintail/Chile/C26936/2017
GATGGCAACAGGACTAAGGAACGTTCCATCTATTCAAGCCAGAGGGCTATTTGGGGCAATTGCTGGG
>A_/_H1N9|MH499022|A/yellow-billed_teal/Chile/C26822/2017
GATGGCAACAGGACTAAGGAACGTTCCATCTATTCAAGCCAGAGGGCTATTTGGGGCAATTGCTGGG
>A_/_H1N1|MH637256|A/mallard/Alberta/313/2017
AATGGCAACAGGGCTAAGAAACGTCCCATCCATTCAGTCCAGAGGACTATTTGGGGCAATTGCTGGA
>A_/_H1N1|MH134723|A/yellow-billed_pintail/Chile/C13198/2016
GATGGCAACAGGACTAAGGAACGTTCCATCTATTCAAGCCAGAGGGCTATTTGGAGCAATTGCTGGG
>A_/_H1N8|MG995035|A/mallard/Ohio/13OS1351/2013
AATGGCAACAGGACTAAGAAATGTCCCATCCATTCAATCCAGAGGACTGTTTGGAGCAATTGCCGGA
>A_/_H1N2|MG280591|A/green-winged_teal/Ohio/16OS2015/2016
AATGGCAACAGGACTAAGAAATGTCCCATCCATTCAATCCAGAGGACTATTTGGAGCAATTGCCGGA
>A_/_H1N1|MG280434|A/lesser_scaup/Illinois/17OS1579/2017
AATGGCAACAGGACTAAGAAATGTCCCATCCATTCAATCCAGAGGACTATTTGGAGCAATTGCCGGA
>A_/_H1N1|MG280340|A/green-winged_teal/Mississippi/16OS6075/2016
AATGGCAACAGGACTAAGAAATGTCCCATCCATTCAATCCAGAGGACTATTTGGAGCAATTGCCGGA
>A_/_H1N1|MG280263|A/mallard_duck/Maryland/16OS2508/2016
AATGGCAACAGGATTAAGAAATGTCCCATCCATTCAATCCAGAGGACTATTTGGAGCAATTGCCGGA
>A_/_H1N3|MG280247|A/mallard_duck/Tennessee/17OS0370/2017
AATGGCAACAGGACTAAGAAATGTCCCATCCATTCAATCCAGAGGACTATTTGGAGCAATTGCCGGA
>A_/_H1N1|MG280176|A/green-winged_teal/Tennessee/17OS0732/2017
AATGGCAACAGGACTAAGAAATGTCCCATCCATTCAATCCAGAGGACTATTTGGAGCAATTGCCGGA
>A_/_H1N3|MG280158|A/common_goldeneye/Wisconsin/16OS4242/2016
AATGGCAACAGGACTAAGAAATGTCCCATCCATTCAATCCAGAGGACTATTTGGAGCAATTGCCGGA
>A_/_H1N1|MG280104|A/mallard_duck/Illinois/16OS4499/2016
AATGGCAACAGGACTAAGAAATGTCCCATCCATTCAATCCAGAGGACTATTTGGAGCAATTGCCGGA
>A_/_H1N1|MG279996|A/mallard_duck/Maryland/16OS2484/2016
AATGGCAACAGGACTAAGAAATGTCCCATCCATTCAATCCAGAGGACTATTTGGAGCAATTGCCGGA
>A_/_H1N7|MG279884|A/mallard_duck/Wisconsin/16OS4004/2016
AATGGCAACAGGACTAAGAAATGTCCCATCCATTCGATCCAGAGGACTATTTGGAGCAATTGCCGGA
>A_/_H1N1|MG279856|A/black_duck/Deleware/16OS4338/2016
AATGGCAACAGGACTAAGAAATGTCCCATCCATTCAATTCAGAGGACTATTTGGAGCAATTGCCGGA
>A_/_H1N1|MG279832|A/mallard_duck/Maryland/16OS2571/2016
AATGGCAACAGGACTAAGAAATGTCCCATCCATTCAATCCAGAGGACTATTTGGAGCAATTGCCGGA
>A_/_H1N9|MG279762|A/mallard_duck/Maryland/16OS2621/2016
AATGGCAACAGGACTAAGAAATGTCCCATCCATTCAATCCAGAGGACTATTTGGAGCAATTGCCGGA
>A_/_H1N1|MF768935|A/sanderling/Delaware_Bay/307/2015
AATGGCAACAGGACTAAGAAATGTCCCATCCATTCAATCCAGAGGACTATTTGGAGCAATTGCCGGA
>A_/_H1N1|MF359888|A/mallard/Alberta/678/2015
AATGGCAACAGGACTAAGAAATGTCCCATCCATTCAATCCAGAGGACTATTTGGAGCAATTGCCGGG
>A_/_H1N1|MF359879|A/mallard/Alberta/616/2015
AATGGCAACAGGACTAAGAAATGTCCCATCCATTCAATCCAGAGGACTATTTGGAGCAATTGCCGGG
>A_/_H1N1|MF359860|A/mallard/Alberta/21/2014
AATGGCAACAGGACTAAGAAATGTCCCATCCATTCAATCCAGAGGACTATTTGGAGCGATTGCCGGA
>A_/_H1N1|MF359825|A/mallard/Alberta/759/2015
AATGGCAACAGGACTAAGAAATGTCCCATCCATTCAATCCAGAGGACTATTTGGAGCAATTGCCGGG
>A_/_H1N1|KY828831|A/mallard/California/UCD314/2014
AATGGCAACAGGACTAAGAAATGTCCCATCCATTCAATCCAGAGGACTATTTGGAGCAATTGCCGGA
>A_/_H1N1|KY828813|A/mallard/California/UCD312/2014
AATGGCAACAGGACTAAGAAATGTCCCATCCATTCAATCCAGAGGACTATTTGGAGCAATTGCCGGA
>A_/_H1N1|KY828746|A/mallard/California/UCD313/2014
AATGGCAACAGGACTAAGAAATGTCCCATCCATTCAATCCAGAGGACTATTTGGAGCAATTGCCGGA
>A_/_H1N1|KY828644|A/mallard/California/UCD343/2014
AATGGCAACAGGACTAAGAAATGTCCCATCCATTCAATCCAGAGGGCTGTTTGGAGCAATTGCCGGA
>A_/_H1N1|KY828621|A/mallard/California/UCD318/2014
AATGGCAACAGGACTAAGAAATGTCCCATCCATTCAATCCAGAGGACTATTTGGAGCAATTGCCGGA
>A_/_H1N1|KY828617|A/mallard/California/UCD926/2015
AATGGCAACAGGACTAAGAAATGTCCCATCCATTCAATCCAGAGGGCTGTTCGGAGCAATTGCAGGA
>A_/_H1N1|KY063952|A/blue-winged_teal/Lousiana/UGAI14-0690/2014
AATGGCAACAGGACTAAGAAATGTCCCATCCATTCAATCCAGAGGGCTATTTGGAGCAATTGCCGGA
>A_/_H1N3|KY644368|A/blue-winged_teal/Guatemala/CIP049H105-01/2011
AATGGCTACAGGACTAAGAAATGTCCCATCCATTCAATCCAGAGGACTATTTGGAGCAATTGCTGGA
>A_/_H1N3|KY644361|A/blue-winged_teal/Guatemala/CIP049H104-38/2011
AATGGCTACAGGACTAAGAAATGTCCCATCCATTCAATCCAGAGGACTATTTGGAGCAATTGCTGGA
>A_/_H1N3|KY644203|A/northern_shoveler/Guatemala/CIP049H103-05/2011
AATGGCAACAGGACTAAGAAATGTCCCATCCATTCAATCCAGAGGACTATTTGGAGCAATTGCCGGA
>A_/_H1N1|KY584042|A/mallard/Ohio/15OS4022/2015
AATGGCAACAGGACTAAGAAATGTCCCATCCATTCAATCCAGAGGACTATTTGGGGCAATTGCCGGA
>A_/_H1N1|KY583910|A/mallard/Ohio/15OS4367/2015
AATGGCAACAGGACTAAGAAATGTCCCATCCATTCAATCCAGAGGACTATTTGGGGCAATTGCCGGA
>A_/_H1N1|KY583859|A/American_green-winged_teal/Ohio/15OS3630/2015
AATGGCAACAGGACTAAGAAATGTCCCATCCATTCAATCCAGAGGACTATTTGGAGCAATTGCCGGA
>A_/_H1N1|KY583750|A/mallard/Ohio/15OS3598/2015
AATGGCAACAGGACTAAGAAATGTCCCATTCATTCAATCCAGAGGACTATTTGGAGCAATTGCCGGA
>A_/_H1N1|KY561277|A/mallard_duck/Ohio/15OS5305/2015
AATGGCAACAGGACTAAGAAATGTCCCATCCATTCAATCCAGAGGACTATTTGGAGCAATTGCCGGA
>A_/_H1N1|KY561271|A/mallard_duck/Wisconsin/15OS6906/2015
AATGGCAACAGGACTAAGAAATGTCCCATCCATTCAATCCAGAGGACTATTTGGAGCAATTGCCGGA
>A_/_H1N1|KY561169|A/blue-winged_teal/Missouri/15OS6536/2015
GATGGCAACAGGACTAAGAAATGTCCCATCCATTCAATCCAGAGGACTATTTGGAGCAATTGCCGGA
>A_/_H1N1|KY561116|A/mallard_duck/Ohio/15OS4357/2015
AATGGCAACAGGACTAAGAAATGTCCCATCCATTCAAACCAGAGGACTATTTGGAGCAATTGCCGGA
>A_/_H1N1|KY284523|A/mallard/Ohio/15OS4000/2015
AATGGCAACAGGACTAAGAAATGTCCCATCCATTCAATCCAGAGGACTATTTGGAGCAATTGCCGGA
>A_/_H1N1|KY284471|A/American_green-winged_teal/Ohio/15OS5188/2015
AATGGCAACAGGACTAAGAAATGTCCCATCCATTCAATCCAGAGGACTATTTGGAGCAATTGCCGGA
>A_/_H1N1|KY284346|A/mallard/Ohio/15OS4012/2015
AATGGCAACAGGACTAAGAAATGTCCCATCCATTCAATCCAGAGGACTATTTGGAGCAATTGCCGGA
>A_/_H1N3|KX960476|A/blue-winged_teal/Guatemala/CIP049H102-18/2011
AATGGCAACAGGACTAAGAAATGTCCCATCCATACAATCCAGAGGACTATTTGGAGCAATTGCCGGA
>A_/_H1N3|KX960467|A/blue-winged_teal/Guatemala/CIP049H105-32/2011
AATGGCAACAGGACTAAGAAATGTCCCATCCATTCAATCCAGAGGACTATTTGGAGCAATTGCCGGA
>A_/_H1N1|KT338529|A/glaucous-winged_gull/Alaska/800/2014
AATGGCAACAGGATTAAGAAATGTCCCATCCATTCAATCCAGAGGACTATTTGGAGCAATTGCCGGA
>A_/_H1N1|KT338468|A/northern_pintail/Alaska/576/2014
AATGGCAACAGGATTAAGAAATGTCCCGTCCATTCAATTCAGAGGACTATTTGGAGCAATTGCCGGA
>A_/_H1N1|KT338428|A/mallard/Alaska/494/2014
AATGGCAACAGGATTAAGAAATGTCCCATCCATTCAATCCAGAGGACTATTTGGAGCAATTGCCGGA
>A_/_H1N1|KT338357|A/American_green-winged_teal/Alaska/386/2014
AATGGCAACAGGATTAAGAAATGTCCCATCCATTCAATCCAGAGGACTATTTGGAGCAATTGCCGGA
>A_/_H1N1|KT338329|A/mallard/Alaska/138/2014
AATGGCAACAGGATTAAGAAATGTCCCATCCATTCAATCCAGAGGACTATTTGGAGCAATTGCCGGA
>A_/_H1N2|JX080740|A/brant/Alaska/44339-481/2007
GATGGCAACAGGACTAAGAAATGTCCCATCCGTTCAATCCAGAGGACTATTTGGAGCAATTGCCGGA
>A_/_H1N2|JX080739|A/brant/Alaska/44339-464/2007
GATGGCAACAGGACTAAGAAATGTCCCATCCGTTCAATCCAGAGGACTATTTGGAGCAATTGCCGGA
>A_/_H1N1|CY097002|A/mallard/Wisconsin/2755/2009
AATGGCAACAGGACTAAGAAATGTCCCATCCATTCAATCCAGAGGACTATTTGGAGCAATTGCTGGA
>A_/_H1N1|CY097382|A/mallard/Wisconsin/3165/2009
AATGGCAACAGGACTAAGAAATGTCCCATCCATTCAATCCAGAGGACTATTTGGAGCGATTGCCGGA
>A_/_H1N1|CY097390|A/mallard/Wisconsin/4194/2009
AATGGCAACAGGACTAAGAAATGTTCCATCCATTCAATCCAGAGGACTATTTGGAGCGATTGCCGGA
>A_/_H1N1|CY097406|A/mallard/Wisconsin/4197/2009
AATGGCAACAGGACTAAGAAATGTCCCATCCATTCAATCCAGAGGACTATTTGGAGCGATTGCCGGA
>A_/_H1N3|CY097734|A/northern_shoveler/Mississippi/397/2010
AATGGCAACAGGACTAAGAAATGTCCCATCCATTCAATCCAGAGGACTATTTGGAGCAATTGCTGGA
>A_/_H1N1|CY097762|A/mallard/Mississippi/413/2010
AATGGCAACAGGACTAAGAAATGTCCCATCCATTCAATCCAGAGGACTATTTGGAGCAATTGCCGGA
>A_/_H1N1|CY097770|A/mallard/Mississippi/442/2010
AATGGCAACAGGACTAAGAAATGTCCCATCCATTCAATCCAGAGGACTATTTGGAGCAATTGCCGGA
>A_/_H1N1|CY093655|A/mallard/California/8843/2008
AATGGCAACAGGACTAAGAAATGTCCCATCCATTCAATCCAGAGGATTATTTGGAGCAATTGCTGGA
>A_/_H1N9|CY093758|A/northern_shoveler/California/9140/2008
AATGGCAACAGGACTAAGAAATGTCCCATCCATTCAATCCAGAGGATTATTTGGAGCAATTGCTGGA
>A_/_H1N6|CY094237|A/mallard/California/10064/2008
GATGGCAACAGGACTAAGAAATGTCCCATCCGTTCAGTCCAGAGGGCTATTTGGAGCAATTGCCGGA
>A_/_H1N3|CY094333|A/northern_shoveler/California/9781/2008
AATGGCGACAGGACTAAGAAATGTCCCATCCATCCAATCCAGAGGACTATTTGGGGCAATTGCCGGA
>A_/_H1N1|CY094549|A/mallard/California/6768/2009
AATGGCAACAGGATTGAGAAATGTCCCATCTATTCAGTCCAGAGGGCTGTTCGGGGCAATTGCTGGA
>A_/_H1N1|CY094701|A/mallard/California/5351/2009
AATGGCAACAGGACTAAGAAATGTCCCATCCATTCAATCCAGAGGACTATTTGGAGCAATTGCTGGA
>A_/_H1N1|CY080115|A/mallard/Interior_Alaska/8BM2102/2008
AATGGCAACAGGACTAAGAAATGTCCCATCCATTCAATCCAGAGGACTATTTGGAGCAATTGCTGGA
>A_/_H1N1|CY078987|A/duck/Interior_Alaska/7MP1582/2007
AATGGCAACAGGACTAAGAAATGTCCCATCCATTCAATCCAGAGGACTATTTGGAGCAATTGCTGGA
>A_/_H1N1|CY078955|A/mallard/Interior_Alaska/7MP0747/2007
AATGGCGACAGGACTAAGAAATGTCCCATCCATTCAATCCAGAGGACTATTTGGGGCAATTGCCGGA
>A_/_H1N1|CY078931|A/mallard/Interior_Alaska/7MP0172/2007
AATGGCAACAGGACTAAGAAATGTCCCATCCATTCAATCCAGAGGACTATTTGGAGCAATTGCTGGA
>A_/_H1N1|CY078225|A/mallard/Minnesota/Sg-00217/2007
AATGGCAACAGGGCTAAGAAATGTCCCATCCATTCAATCCAGAGGACTATTTGGAGCAATTGCCGGA
>A_/_H1N1|CY078218|A/northern_pintail/Minnesota/Sg-00216/2007
AATGGCAACAGGGCTAAGAAATGTCCCATCCATTCAATCCAGAGGACTATTTGGAGCAATTGCCGGA
>A_/_H1N1|CY077412|A/northern_pintail/Interior_Alaska/7MP0692/2007
AATGGCGACAGGACTAAGAAATGTCCCATCCATTCAATCCAGAGGACTATTTGGGGCAATTGCCGGA
>A_/_H1N1|CY077310|A/northern_pintail/Interior_Alaska/7MP0278/2007
AATGGCGACAGGACTAAGAAATGTCCCATCCATTCAATCCAGAGGACTATTTGGGGCAATTGCCGGA
>A_/_H1N1|CY077294|A/northern_shoveler/Interior_Alaska/7MP1077/2007
AATGGCAACAGGACTAAGAAATGTCCCATCCATTCAATCCAGAGGACTATTTGGAGCAATTGCTGGA
>A_/_H1N1|CY077246|A/mallard/Interior_Alaska/7MP1772/2007
AATGGCAACAGGACTAAGAAATGTCCCATCCATTCAATCCAGAGGACTATTTGGAGCAATTGCTGGA
>A_/_H1N1|CY077222|A/northern_shoveler/Interior_Alaska/7MP1081/2007
AATGGCGACAGGACTAAGAAATGTCCCATCCATTCAATCCAGAGGACTATTTGGGGCAATTGCCGGA
>A_/_H1N3|CY077150|A/mallard/Alberta/76/2006
GATGGCAACAGGACTAAGAAATGTCCCATCCGTTCAATCCAGGGGACTATTTGGAGCAATTGCCGGA
>A_/_H1N1|CY076637|A/mallard/Washington/44338-218/2007
AATGGCAACAGGACTAAGAAATGTCCCATCCATTCAATCCAGAGGACTATTTGGAGCAATTGCCGGA
>A_/_H1N1|CY076133|A/mallard/California/20385-004/2007
GATGGCAACAGGACTAAGAAATGTCCCATCCGTTCAATCCAGAGGACTATTTGGAGCAATTGCCGGA
>A_/_H1N1|CY076125|A/mallard/California/20385-002/2007
GATGGCAACAGGACTAAGAAATGTCCCATCCGTTCAATCCAGAGGACTATTTGGAGCAATTGCCGGA
>A_/_H1N1|HM193552|A/mallard/Alaska/44354-615/2007
GATGGCAACAGGACTAAGAAATGTCCCATCCGTTCAATCCAGAGGACTATTTGGAGCAATTGCCGGA
>A_/_H1N1|HM193551|A/mallard/Alaska/44430-088/2008
AATGGCAACAGGACTAAGAAATGTCCCATCCATTCAATCCAGAGGACTATTTGGAGCAATTGCCGGA
>A_/_H1N1|GU050679|A/mallard/Maryland/178/2002
AATGGCAACAGGACTAAGAAATGTCCCATCCATTCAATCCAGAGGACTATTTGGAGCGATTGCCGGA
>A_/_H1N1|MF046523|A/American_black_duck/Alberta/238/2016**gb
AATGGCAACAGGGCTAAGAAACGTCCCATCCATTCAGTCCAGAGGACTATTTGGGGCAATTGCTGGA
>A_/_H1gb|CY129174|A/American_black_duck/New_Brunswick/02715/2007**gb
AATGGCAACAGGGCTAAGAAATGTCCCATCCATACAATCCAGAGGACTATTTGGAGCAATTGCCGGA
>A_/_H1gb|CY128574|A/American_black_duck/New_Brunswick/02718/2007**gb
AATGGCAACAGGGCTAAGAAATGTCCCATCCATACAATCCAGAGGACTATTTGGAGCAATTGCCGGA
>A_/_H1N1|KX714426|A/American_green-winged_teal/Alaska/137884/2009**gb
AATGGCAACAGGACTAAGAAATGTCCCATCCGTTCAATCCAGAGGATTATTTGGAGCAATTGCTGGA
>A_/_H1N1|KX714458|A/American_green-winged_teal/Alaska/137930/2009**gb
AATGGCAACAGGACTAAGAAATGTCCCATCCGTTCAATCCAGAGGATTATTTGGAGCAATTGCTGGA
>A_/_H1N1|KX714466|A/American_green-winged_teal/Alaska/137946/2009**gb
AATGGCAACAGGACTAAGAAATGTCCCATCCGTTCAATCCAGAGGATTATTTGGAGCAATTGCTGGA
>A_/_H1N1|KX714474|A/American_green-winged_teal/Alaska/137962/2009**gb
AATGGCAACAGGACTAAGAAATGTCCCATCCGTTCAATCCAGAGGATTATTTGGAGCAATTGCTGGA
>A_/_H1N8|KX714354|A/American_green-winged_teal/Alaska/88857/2008**gb
AATGGCAACAGGATTAAGAAATGTCCCATCCATTCAATCCAGAGGATTATTTGGAGCAATTGCTGGA
>A_/_H1N1|MN253553|A/American_Green-winged_Teal/Texas/AH0057321S.4.A/2016**gb
AATGGCAACAGGACTAAGAAATGTCCCATCCATTCAATCCAGAGGACTATTTGGAGCAATTGCCGGA
>A_/_H1N1|MN253555|A/American_Green-winged_Teal/Virginia/AH0102539S.4.A/2016**gb
AATGGCAACAGGACTAAGAAATGTCCCATCCATTCAATTCAGAGGACTATTTGGAGCAATTGCCGGA
>A_/_H1N1|MN253556|A/American_Green-winged_Teal/Virginia/AH0102543S.4.A/2016**gb
AATGGCAACAGGACTAAGAAATGTCCCATCCATTCAATCCAGAGGACTATTTGGAGCAATTGCCGGA
>A_/_H1N1|MN253551|A/Blue-winged_Teal/Texas/AH0040390S.4.A/2015**gb
AATGGCAACAGGACTAAGAAATGTCCCATCCATTCAATCCAGAGGACTATTTGGGGCAATTGCCGGA
>A_/_H1N1|CY206300|A/blue-winged_teal/Texas/AI12-4549/2012**gb
AATGGCAACAGGACTAAGAAATGTCCCATCCATTCAATCCAGAGGACTGTTTGGAGCAATTGCCGGA
>A_/_H1N1|CY178994|A/blue-winged_teal/Wisconsin/336/1976**gb
AATGGCAACAGGACTAAGAAATGTCCCATCCATTCAATCCAGAGGACTGTTTGGAGCAATTGCTGGA
>A_/_H1N1|CY011040|A/green-winged_teal/Ohio/430/1987**gb
AATGGCAACAGGACTAAGAAATGTCCCATCCATTCAATCCAGAGGACTATTTGGAGCAATTGCCGGA
>A_/_H1N1|CY180788|A/green-winged_teal/Wisconsin/535/1976**gb
AATGGCAACAGGACTAAGAAATGTCCCATCCATTCAATCCAGAGGACTATTTGGAGCAATTGCTGGA
>A_/_H1N1|CY181369|A/green-winged_teal/Wisconsin/585/1983**gb
AATGGCTACAGGACTAAGAAATATCCCATCAATTCAATCTAGAGGTCTGTTTGGAGCCATTGCTGGC
>A_/_H1N1|KP896491|A/harlequin_duck/Alaska/46/2014**gb
AATGGCAACAGGACTAAGAAATGTCCCATCCATTCAATCCAGAGGACTATTTGGAGCAATTGCCGGG
>A_/_H1N1|MN253554|A/Lesser_Snow_Goose/Arkansas/AH0085499S.4.A/2016**gb
AATGGCAACAGGACTAAGAAATGTCCCATCCATTCAATCCAGAGGACTATTTGGAGCAATTGCCGGA
>A_/_H1N1|CY095276|A/mallard/Alberta/11393/2005**gb
AATGGCAACAGGACTAAGAAATGTCCCATCCATTCAATCCAGAGGACTATTTGGAGCAATTGCCGGA
>A_/_H1gb|CY103245|A/mallard/Alberta/115/2007**gb
AATGGCAACAGGACTAAGAAATGTCCCATCCATTCAATCCAGAGGACTATTTGGAGCAATTGCCGGA
>A_/_H1gb|CY055161|A/mallard/Alberta/11513/2005**gb
AATGGCAACAGGACTAAGAAATGTCCCATCCATTCAATCCAGAGGACTATTTGGAGCAATTGCCGGA
>A_/_H1N1|MF046276|A/mallard/Alberta/260/2016**gb
AATGGCAACAGGACTAAGAAATGTCCCATCCATTCAATCCAGAGGACTATTTGGAGCAATTGCCGGA
>A_/_H1N1|MF046481|A/mallard/Alberta/603/2015**gb
AATGGCAACAGGACTAAGAAATGTCCCATCCATTCAATCCAGAGGACTATTTGGAGCAATTGCCGGG
>A_/_H1N1|CY177037|A/mallard/California/3937/2012**gb
AATGGCAACAGGACTAAGAAATGTCCCATCCATTCAATCCAGAGGACTATTTGGAGCAATTGCCGGA
>A_/_H1gb|KY828809|A/mallard/California/UCD1000/2015**gb
AATGGCAACAGGACTAAGAAATGTCCCATCCATTCAATCCAGAGGGCTGTTCGGAGCAATTGCAGGA
>A_/_H1gb|MN253550|A/Mallard/Idaho/AH0007609S.4.B/2015**gb
AATGGCAACAGGACTAAGAAACGTCCCATCCATTCAATCCAGAGGACTATTTGGAGCAATTGCCGGA
>A_/_H1gb|CY235218|A/mallard/Idaho/UGAI16-1933/2016**gb
AATGGCAACAGGACTAAGAAATGTCCCTTCCATTCAATCCAGAGGACTATTTGGAGCAATTGCCGGA
>A_/_H1gb|CY097075|A/mallard/Iowa/3195/2009**gb
AATGGCAACAGGACTAAGAAATGTCCCATCCATTCAATCCAGAGGACTATTTGGAGCGATTGCCGGA
>A_/_H1gb|CY202962|A/mallard/Maryland/12OS637/2012**gb
AATGGCAACAGGACTAAGAAATGTCCCATCCATTCAATCCAGAGGACTGTTTGGGGCAATTGCCGGA
>A_/_H1gb|KY013793|A/mallard/Minnesota/UGAI14-2369/2014**gb
AATGGCAACAGGACTAAGAAATGTCCCATCCATTCAATCCAGAGGGCTATTTGGAGCAATTGCCGGA
>A_/_H1gb|CY138825|A/mallard/New_Brunswick/00388/2010**gb
AATGGCAACAGGACTAAGAAATGTCCCATCCATTCAATCCAGAGGACTATTTGGAGCAATTGCCGGA
>A_/_H1gb|MN253552|A/Mallard/North_Dakota/AH0050138S.4.A/2015**gb
AATGGCAACAGGACTAAGAAATGTCCCATCCATTCAATCCAGAGGACTATTTGGAGCAATTGCCGGA
>A_/_H1gb|CY132001|A/mallard/Ohio/11OS2045/2011**gb
AATGGCAACAGGACTAAGAAATGTCCCATCCATACAATCCAGAGGACTATTTGGAGCAATTGCCGGA
>A_/_H1gb|CY132338|A/mallard/Ohio/11OS2203/2011**gb
GATGGCAACAGGACTAAGAAATGTCCCATCCATTCAATCCAGAGGACTATTTGGAGCAATTGCCGGA
>A_/_H1gb|CY186572|A/mallard/Ohio/12OS5582/2012**gb
AATGGCAACAGGACTAAGAAATGTCCCATCCATTCAATCCAGAGGACTATTTGGAGCAATTGCCGGA
>A_/_H1gb|CY206797|A/mallard/Southcentral_Alaska/12ML01175/2014**gb
AATGGCAACAGGACTAAGAAATGTCCCATCCATTCAATCCAGAGGACTATTTGGAGCAATTGCCGGA
>A_/_H1gb|MN253557|A/Mallard/Virginia/AH0102563S.4.A/2016**gb
AATGGCAACAGGACTAAGAAATGTCCCATCCATTCAATTCAGAGGACTATTTGGAGCAATTGCCGGA
>A_/_H1N3|CY178743|A/mallard/Wisconsin/1092/1982**gb
AATGGCAACAGGACTAAGAAACGTCCCATCCATTCAATCCAGAGGACTATTTGGAGCAATTGCTGGA
>A_/_H1gb|CY178495|A/mallard/Wisconsin/1129/1982**gb
AATGGCAACAGGACTAAGAAACGTCCCATCCATTCAATCCAGAGGACTATTTGGAGCAATTGCTGGA
>A_/_H1N1|CY178943|A/mallard/Wisconsin/142/1976**gb
AATGGCAACAGGACTAAGAAATGTCCCATCCATTCAATCCAGAGGACTATTTGGAGCAATTGCTGGA
>A_/_H1N1|CY180003|A/mallard/Wisconsin/216/1979**gb
AATGGCAACAGGACTAAGAAATGTCCCATCCATTCAATCCAGAGGACTATTTGGAGCAATTGCTGGA
>A_/_H1N1|CY179203|A/mallard/Wisconsin/2315/1984**gb
AATGGCAACAGGACTAAGAAATGTCCCATCCATTCAATCCAGAGGACTATTTGGAGCAATTGCTGGA
>A_/_H1N2|CY179427|A/mallard/Wisconsin/393/1977**gb
AATGGCAACAGGACTAAGAAATGTCCCATCCATTCAATCCAGAGGACTATTTGGAGCAATTGCTGGA
>A_/_H1gb|CY097398|A/mallard/Wisconsin/4196/2009**gb
AATGGCAACAGGACTAAGAAATGTCCCATCCATTCAATCCAGAGGACTATTTGGAGCAATTGCTGGA
>A_/_H1N1|CY180027|A/mallard/Wisconsin/524/1979**gb
AATGGCAACAGGACTAAGAAATGTCCCATCCATTCAATCCAGAGGACTATTTGGAGCAATTGCTGGA
>A_/_H1N1|CY178823|A/mallard/Wisconsin/586/1983**gb
AATGGCAACAGGACTAAGAAACGTCCCATCCATTCAATCCAGAGGACTATTTGGAGCAATTGCTGGA
>A_/_H1N2|CY180604|A/mallard/Wisconsin/590/1979**gb
AATGGCAACAGGACTAAGAAATGTCCCATCCATTCAATCCAGAGGACTATTTGGAGCAATTGCTGGA
>A_/_H1N1|CY180035|A/mallard/Wisconsin/654/1979**gb
AATGGCAACAGGACTAAGAAATGTCCCATCCATTCAATCCAGAGGACTATTTGGAGCAATTGCTGGA
>A_/_H1N1|CY180796|A/mallard/Wisconsin/683/1976**gb
AATGGCAACAGGACTAAGAAATGTCCCATCCATTCAGTCCAGAGGACTATTTGGAGCAATTGCTGGA
>A_/_H1N1|CY179939|A/mallard/Wisconsin/73/1979**gb
AATGGCAACAGGACTAAGAAATGTCCCATCCATTCAATCCAGAGGACTATTTGGAGCAATTGCTGGA
>A_/_H1N1|CY180804|A/mallard/Wisconsin/795/1976**gb
AATGGCAACAGGACTAAGAAATGTCCCATCCATTCAGTCCAGAGGACTATTTGGAGCAATTGCTGGA
>A_/_H1N1|MH546267|A/Muscovy_duck/New_Jersey/16-002384-6/2016**gb
AATGGCAACAGGACTAAGAAATGTCCCATCCATTCAATCCAGAGGACTATTTGGAGCAATTGCCGGA
>A_/_H1gb|CY140153|A/northern_pintail/North_Dakota/Sg-00749/2008**gb
AATGGCAACAGGACTAAGAAATGTCCCATCCATTCAATTCAGAGGACTATTTGGAGCAATTGCTGGA
>A_/_H1gb|CY133480|A/northern_shoveler/Illinois/10OS4360/2010**gb
AATGGCAACAGGACTAAGAAATGTCCCATCCATTCAATCCAGAGGACTATTTGGAGCAATTGCCGGA
>A_/_H1gb|MF768925|A/red_knot/Delaware_Bay/242/2015**gb
AATGGCAACAGGACTAAGAAATGTCCCATCCATTCAATCCAGAGGACTATTTGGAGCAATTGCCGGA
>A_/_H1N1|MH597075|A/red_knot/New_Jersey/1523496/2006**gb
GATGGCAACAGGACTAAGAAATGTCCCATCCATTCAATCCAGAGGACTATTTGGAGCAATTGCCGGA
>A_/_H1gb|CY136368|A/red_knot/New_Jersey/327/1989**gb
AATGGCAACAGGGCTAAGAAATGTCCCATCCATTCAATCCAGAGGACTATTTGGAGCAATTGCCGGA
>A_/_H1gb|CY136431|A/ruddy_turnstone/Delaware_Bay/174/1994(mixed)**gb
AATGGCAACAGGACTAAGAAATGTCCCATCCATTCAATCCAGAGGACTATTTGGAGCAATTGCCGGA
>A_/_H1gb|CY102028|A/ruddy_turnstone/Delaware_Bay/185/1994**gb
AATGGCAACAGGACTAAGAAATGTCCCATCCATTCAATCCAGAGGACTATTTGGAGCAATTGCCGGA
>A_/_H1gb|MH597340|A/ruddy_turnstone/Delaware/650595/2002**gb
AATGGCAACAGGACTAAGAAATGTCCCATCCATTCAATCCAGAGGACTGTTTGGAGCAATTGCCGGA
>A_/_H1gb|CY145168|A/ruddy_turnstone/New_Jersey/Sg-00515/2008**gb
AATGGCAACAGGGCTAAGAAATGTCCCATCCATACAATCCAGAGGACTATTTGGAGCAATTGCCGGA
>A_/_H1gb|MH502834|A/ruddy_turnstone/New_Jersey/UGAI15-3101/2015**gb
AATGGCAACAGGACTAAGAAATGTCCCATCCATTCAATCCAGAGGACTATTTGGAGCAATTGCCGGA
>A_/_H1N1|MH598278|A/sanderling/Delaware/650623/2002**gb
AATGGCAACAGGACTAAGAAATGTCCCATCCATTCAATCCAGAGGACTGTTTGGAGCAATTGCCGGA
>A_/_H1gb|CY202793|A/snow_goose/Delaware/12OS3795/2012**gb
AATGGCAACAGGACTAAGAAATGTCCCATCCATCCAATCCAGAGGACTATTTGGAGCAATTGCCGGA
>A_/_H1N2|MF046402|A/spot-billed_duck/Alberta/266/2016**gb
AATGGCAACAGGACTAAGAAATGTCCCATCCATTCAATCCAGAGGACTATTTGGAGCAATTGCCGGA
>A_/_H1N9|CY177638|A/thick-billed_murre/Alaska/145/1976**gb
AATGGCAACAGGACTAAGAAACGTCCCATCCATTCAATCCCGAGGACTGTTCGGGGCAATTGCTGGA
>A_/_H1N6|CY177646|A/thick-billed_murre/Alaska/167/1976**gb
AATGGCAACAGGACTAAGAAACGTCCCATCCATTCAATCCCGAGGACTGTTCGGGGCAATTGCTGGA
>A_/_H1N6|CY179027|A/thick-billed_murre/Alaska/170/1976**gb
AATGGCAACAGGACTAAGAAACGTCCCATCCATTCAATCCCGAGGACTGTTCGGGGCAATTGCTGGA
>A_/_H1N6|CY179107|A/thick-billed_murre/Alaska/192/1976**gb
AATGGCAACAGGACTAAGAAACGTCCCATCCATTCAATCCCGAGGACTGTTCGGGGCAATTGCTGGA
>A_/_H1N6|CY179563|A/thick-billed_murre/Alaska/201/1976**gb
AATGGCAACAGGACTAAGAAACGTCCCATCCATTCAATCCCGAGGACTGTTCGGGGCAATTGCTGGA
>A_/_H1N6|CY179571|A/thick-billed_murre/Alaska/206/1976**gb
AATGGCAACAGGACTAAGAAACGTCCCATCCATTCAATCCCGAGGACTGTTCGGGGCAATTGCTGGA
>A_/_H1N6|CY179619|A/thick-billed_murre/Alaska/222/1976**gb
AATGGCAACAGGACTAAGAAACGTCCCATCCATTCAATCCCGAGGACTGTTCGGGGCAATTGCTGGA
>A_/_H1N2|CY178919|A/thick-billed_murre/Alaska/236/1976**gb
AATGGCAACAGGACTAAGAAACGTCCCATCCATTCAATCCCGAGGACTGTTCGGGGCAATTGCTGGA
>A_/_H1N6|CY179659|A/thick-billed_murre/Alaska/308/1976**gb
AATGGCAACAGGACTAAGAAACGTCCCATCCATTCAATCCCGAGGACTGTTCGGGGCAATTGCTGGA
>A_/_H1N9|CY179675|A/thick-billed_murre/Alaska/326/1976**gb
AATGGCAACAGGACTAAGAAACGTCCCATCCATTCAATCCCGAGGACTGTTCGGGGCAATTGCTGGA
>A_/_H1N9|CY179907|A/thick-billed_murre/Alaska/329/1976**gb
AATGGCAACAGGACTAAGAAACGTCCCATCCATTCAATCCCGAGGACTGTTCGGGGCAATTGCTGGA
>A_/_H1N6|CY179139|A/thick-billed_murre/Alaska/335/1976**gb
AATGGCAACAGGACTAAGAAACGTTCCATCCCTTCAATCCCGAGGATTGTTCGGGGCAATTGCTGGA
>A_/_H1N2|CY179147|A/thick-billed_murre/Alaska/378/1976**gb
AATGGCAACAGGACTAAGAAACGTCCCATCCATTCAATCCCGAGGACTGTTCGGGGCAATTGCTGGA
>A_/_H1N9|CY179155|A/thick-billed_murre/Alaska/390/1976**gb
AATGGCAACAGGACTAAGAAACGTCCCATCCATTCAATCCCGAGGACTGTTCGGGGCAATTGCTGGA
>A_/_H1N9|CY179187|A/thick-billed_murre/Alaska/509/1976**gb
AATGGCAACAGGACTAAGAAACGTCCCATCCATTCAATCCCGAGGACTGTTCGGGGCAATTGCTGGA
>A_/_H1N9|CY179195|A/thick-billed_murre/Alaska/512/1976**gb
AATGGCAACAGGACTAAGAAACGTCCCATCCATTCAATCCCGAGGACTGTTCGGGGCAATTGCTGGA
>A_/_H1N1|CY179395|A/widgeon/Wisconsin/505/1979**gb
AATGGCAACAGGACTAAGAAATGTCCCATCCATTCAATCCAGAGGACTATTTGGAGCAATTGCTGGA
