# Supplementary material for: In Silico Analyses of the Role of Codon Usage at the Hemagglutinin Cleavage Site in Highly Pathogenic Avian Influenza Genesis
Source: Viruses. 2022 Jun 21;14(7):1352. doi: 10.3390/v14071352 (PMC9316147; doi:10.3390/v14071352)
Supplement: Supplementary file 1 [file viruses-14-01352-s001.zip › Supplementary File 4/dataset/by_region-species/america-ans_cha/america-ans_cha_h2_unique_CSregion.fasta]

>A_/_H2N3|CY202866|A/mallard/Maryland/10OS121/2010
cttggcgacaggactaagaaatgtccctcagattgaatcaaggggattgtttggagcaatagctggg
>A_/_H2N9|MH981809|A/mallard/Alberta/493/2017**gb
CTTGGCAACAGGACTAAGAAATGTCCCTCAGATTGAGTCAAGGGGATTGTTTGGAGCAAAAGCAGGG
>A_/_H2N2|L11137|A/MALLARD/NEW_YORK/6750/78
TTTGGCAACAGGGCTAAGAAATGTCCCTCAGATTGAATCAAGAGGATTGTTTGGAGCAATAGCTGGT
>A_/_H2N3|CY141160|A/mallard/Minnesota/AI08-3437/2008
CTTGGCGACAGGACTAAGAAATGTTCCTCAGATTGAATCAAGGGGATTGTTTGGAGCAATAGCTGGA
>A_/_H2N3|CY140188|A/mallard/Minnesota/Sg-00782/2008
CTTGGCGACAGGACTAAGAAATGTTCCTCAGATTGAATCAAGGGGATTGTTTGGAGCAATAGCTGGA
>A_/_H2N9|CY116783|A/mallard/Alberta/297/2007
CTTGGCGACAGGACTAAGAAATGTTCCTCAGATTGAATCAAGGGGATTGTTTGGAGCAATAGCTGGG
>A_/_H2N9|CY079364|A/American_green-winged_teal/Wisconsin/08OS3469/2008
CTTGGCGACAGGACTAAGAAATGTTCCTCAGATTGAATCAAGGGGATTGTTTGGAGCAATAGCTGGG
>A_/_H2N3|CY079476|A/mallard/Wisconsin/08OS2841/2008
CTTGGCGACAGGACTAAGAAATGTTCCTCAGATTGAATCAAGGGGATTGTTTGGAGCAATAGCTGGG
>A_/_H2N3|KX879565|A/black_duck/New_Jersey/1580/1978
TTTGGCAATAGGGCTAAGAAATATCCCTCAGATTGAATCAAGAGGATTGTTTGGAGCAATAGCTGGT
>A_/_H2N3|CY139721|A/blue-winged_teal/Louisiana/42B/1987
TTTGGCAACAGGGCTAAGAAATGTCCCTCAGATTGAATCAAGGGGATTGTTTGGAGCAATAGCTGGT
>A_/_H2N7|CY117453|A/herring_gull/Delaware_Bay/433/1986
TTTGGCAACAGGGCTAAGAAATGTTCCTCAGATTGAATCAAGAGGATTGTTTGGAGCAATAGCTGGT
>A_/_H2N7|CY117437|A/sanderling/New_Jersey/766/1986
TTTGGCAACAGGGCTAAGAAACGTTCCTCAGATTGAATCAAGAGGATTGTTTGGAGCAATAGCTGGT
>A_/_H2N7|CY117429|A/sanderling/New_Jersey/756/1986
TTTGGCAACAGGGCTAAGAAATGTTCCTCAGATTGAATCAAGAGGATTGTTTGGAGCAATAGCTGGT
>A_/_H2N1|CY117381|A/mallard/Alberta/33/2001
TTTGGCGACAGGACTAAGAAATGTCCCTCAGATCGAGTCAAGGGGACTGTTTGGAGCAATAGCCGGG
>A_/_H2N3|CY117365|A/mallard/Alberta/356/1988
TTTGGCGACAGGGCTAAGAAATGTCCCTCAGATTGAATCAAGGGGATTGTTTGGAGCAATAGCCGGT
>A_/_H2N3|CY117349|A/mallard/Alberta/856/1984
TTTGGCAACAGGGCTAAGAAATGTCCCTCAGATTGAAACAAGGGGATTGTTTGGAGCAATAGCTGGT
>A_/_H2N3|CY117341|A/mallard/Alberta/720/1984
TTTGGCAACAGGGCTAAGAAATGTCCCTCAGATTGAGTCAAGGGGATTGTTTGGAGCAATAGCTGGT
>A_/_H2N6|CY117333|A/mallard/Pennsylvania/9001/1984
TTTGGCAACAGGGCTAAGAAATGTCCCTCAGATTGAATCAAGGGGATTGTTTGGAGCAATAGCTGGT
>A_/_H2N3|CY117325|A/mallard/Alberta/673/1980
TTTGGCAACAGGGCTAAGAAATGTCCCTCAGATTGAACCAAGAGGATTGTTTGGAGCAATAGCTGGT
>A_/_H2N3|CY117317|A/mallard/Alberta/558/1980
TTTGGCAACAGGGCTAAGAAATGTCCCTCAGATTGAACCAAGAGGATTGTTTGGAGCAATAGCTGGT
>A_/_H2N3|CY117309|A/mallard/Alberta/529/1980
TTTGGCAACAGGGCTAAGAAATGTCCCTCAGATTGAATCAAGAGGACTGTTTGGAGCAATAGCTGGT
>A_/_H2N3|CY117301|A/mallard/Alberta/501/1980
TTTGGCAACAGGGCTAAGAAATGTCCCTCAGATTGAATCAAGAGGACTGTTTGGAGCAATAGCTGGT
>A_/_H2N3|CY117293|A/pintail_duck/Alberta/211/1980
TTTGGCAACAGGGCTAAGAAATGTCCCTCAGATTGAACCAAGAGGATTGTTTGGAGCAATAGCTGGT
>A_/_H2N3|CY117285|A/mallard/Alberta/207/1980
TTTGGCAACAGGGCTAAGAAATGTCCCTCAGATTGAACCAAGAGGATTGTTTGGAGCAATAGCTGGT
>A_/_H2N3|CY117277|A/mallard/Alberta/202/1980
TTTGGCAACAGGGCTAAGAAATGTCCCTCAGATTGAACCAAGAGGATTGTTTGGAGCAATAGCTGGT
>A_/_H2N3|CY117259|A/mallard/Alberta/309/1979
TTTGGCAACAGGGCTAAGAAATGTCCCTCAGATTGAATCAAGAGGGCTGTTTGGAGCAATAGCTGGT
>A_/_H2N3|CY117251|A/mallard/New_York/66861/1978
TTTGGCAACAGGGCTAAGAAATGTCCCTCAGATTGAATCAAGAGGATTGTTTGGAGCAATAGCTGGT
>A_/_H2N3|CY117243|A/black_duck/New_Jersey/1580/1978
TTTGGCAACAGGGCTAAGAAATATCCCTCAGATTGAATCAAGAGGATTGTTTGGAGCAATAGCTGGT
>A_/_H2N3|CY117235|A/mallard/Ontario/56/1976
TTTGGCAACAGGACTAAGAAATGTCCCTCAGATTGAATCAAGAGGATTGTTTGGAGCAATAGCTGGT
>A_/_H2N7|CY117227|A/swan/Maryland/206/1986
TTTGGCAACAGGGCTAAGAAATGTTCCTCAGATTGAATCAAGAGGATTGTTTGGAGCAATAGCTGGT
>A_/_H2N2|CY116835|A/mallard/New_York/6750/1978
TTTGGCAACAGGGCTAAGAAATGTCCCTCAGATTGAATCAAGAGGATTGTTTGGAGCAATAGCTGGT
>A_/_H2N9|CY116775|A/pintail/Alberta/22/1997
TTTGGCGACAGGGCTAAGAAATGTCCCTCAGATTGAATCAAGGGGATTGTTTGGAGCAATAGCCGGG
>A_/_H2N9|CY102228|A/blue-winged_teal/Alberta/16/1997
TTTGGCGACAGGGCTAAGAAATGTCCCTCAGATTGAGCCAAGGGGATTGTTTGGAGCAATAGCCGGG
>A_/_H2N9|CY076840|A/bufflehead/California/JN1016/2006
CTTGGCTACAGGACTAAGAAATGTTCCTCAGATTGAATCAAGGGGATTGTTTGGAGCAATAGCTGGG
>A_/_H2N2|GU053521|A/mallard/Maryland/242/2001
TTTGGCGACAGGGCTAAGAAATGTCCCTCAGATTGAATCAAGGGGATTGTTTGGAGCAATAGCCGGG
>A_/_H2N3|FJ517267|A/mallard/MN/506/2000
TTTGGCGACAGGGCTAAGAAATGTCCCTCAGATTGAATCAAGGGGATTGTTTGGGGCAATAGCTGGG
>A_/_H2N3|FJ357085|A/mallard/MN/51/98
TTTGGCGACAGGGCTAAGAAATGTCCCTCAGATTGAATCAAGGGGATTGTTTGGAGCAATAGCTGGG
>A_/_H2N7|CY033340|A/northern_shoveler/California/HKWF1128/2007
CTTGGCGACAGGACTAAGAAATGTCCCTCAGATTGAATCAAGGGGATTGTTTGGAGCAATAGCTGGG
>A_/_H2N3|L11138|A/mallard/Ontario/56/76
TTTGGCAACAGGACTAAGAAATGTCCCTCAGATTGAATCAAGAGGATTGTTTGGAGCAATAGCTGGT
>A_/_H2N3|L11135|A/mallard/ALberta/353/88
TTTGGCGACAGGGCTAAGAAATGTCCCTCAGATTGAATCAAGGGGATTGTTTGGAGCAATAGCCGGT
>A_/_H2N1|CY005413|A/semi-palmated_sandpiper/Brazil/43/1990
TTTGGCAACAGGGCTAAGAAATGTCCCTCAGATTGAATCAAGGGGATTGTTTGGAGCAATAGCTGGT
>A_/_H2N3|CY003976|A/mallard/ALB/226/1998
TTTGGCGACAGGGCTAAGAAATGTCCCTCAGATTGAATCAAGGGGATTGTTTGGAGCAATAGCCGGG
>A_/_H2N3|CY003968|A/mallard/ALB/205/1998
TTTGGCGACAGGGCTAAGAAATGTCCCTCAGATTGAATCAAGGGGATTGTTTGGAGCAATAGCCGGG
>A_/_H2N5|CY003952|A/mallard/Alberta/202/1996
TTTGGCGACAGGGCTAAGAAATGTCCCTCAGATTGAATCAAGGGGATTGTTTGGAGCAATAGCCGGG
>A_/_H2N3|CY003944|A/mallard/ALB/201/1996
TTTGGCGACAGGGCTAAGAAATGTCCCTCAGATTGAATCAAGGGGATTGTTTGGAGCAATAGCCGGG
>A_/_H2N3|CY003936|A/mallard_duck/ALB/353/1988
TTTGGCGACAGGGCTAAGAAATGTCCCTCAGATTGAATCAAGGGGATTGTTTGGAGCAATAGCCGGT
>A_/_H2N7|CY003922|A/laughing_gull/NJ/798/1986
TTTGGCAACAGGGCTAAGAAATGTTCCTCAGATTGAATCAAGAGGATTGTTTGGAGCAATAGCTGGT
>A_/_H2N3|CY003879|A/mallard_duck/ALB/376/1985
TTTGGCAACAGGGCTAAGAAATGTCCCTCAGATTGAATCAAGGGGATTGTTTGGAGCAATAGCTGGT
>A_/_H2N5|CY003871|A/mallard_duck/ALB/884/1984
TTTGGCAACAGGGCTAAGAAATGTCCCTCAGATTGAGTCAAGGGGATTGTTTGGAGCAATAGCTGGT
>A_/_H2N9|CY003863|A/laughing_gull/NJ/75/1985
TTTGGCAACAGGGCTAAGAAATGTCCCTCAGACTGAATCAAGAGGATTGTTTGGAGCAATAGCTGGT
>A_/_H2N9|CY003855|A/pintail/Alberta/293/1977
TTTGGCAACAGGGCTAAGAAATGTCCCTCAGATTGAATCAAGAGGATTGTTTGGAGCAATAGCTGGT
>A_/_H2N1|CY021125|A/mallard/Ohio/37/1986
TTTGGCAACAGGGCTAAGAAATGTCCCTCAGATTGAATCAAGGGGATTGTTTGGAGCAATAGCTGGT
>A_/_H2N1|CY018877|A/green-winged_teal/Ohio/175/1986
TTTGGCAACAGGGCTAAGAAATGTCCCTCAGATTGAATCAAGGGGATTGTTTGGAGCAATAGCTGGT
>A_/_H2N1|CY017693|A/mallard/Ohio/30/1986
TTTGGCAACAGGGCTAAGAAATGTCCCTCAGATTGAATCAAGGGGATTGTTTGGAGCAATAGCTGGT
>A_/_H2N7|CY014601|A/herring_gull/Delaware/471/1986
TTTGGCAACAGGGCTAAGAAATGTTCCTCAGATTGAATCAAGAGGATTGTTTGGAGCAATAGCTGGT
>A_/_H2N1|CY014558|A/mallard_duck/Alberta/323/1988
TTTGGCAACAGGGCTAAGAAATGTCCCTCAGATTGAATCAAGGGGATTGTTTGGAGCAATAGCCGGT
>A_/_H2N1|CY101547|A/mallard/Alberta/323/1988
TTTGGCAACAGGGCTAAGAAATGTCCCTCAGATTGAATCAAGGGGATTGTTTGGAGCAATAGCCGGT
>A_/_H2N3|MN430727|A/Common_Goldeneye/Wisconsin/18OS3317/2018
CTTGGCGACAGGACTAAGAAATGTCCCTCAGATTGAGTCAAGGGGATTGTTTGGAGCAATAGCTGGG
>A_/_H2N3|MK237763|A/greater_scaup/Wisconsin/17OS5321/2017
TTTGGCGACCGGACTAAGAAATGTCCCTCAGATTGAATCGAGGGGACTGTTTGGAGCAATAGCTGGT
>A_/_H2N3|MK237637|A/greater_scaup/Wisconsin/17OS5642/2017
TTTGGCGACCGGACTAAGAAATGTCCCTCAGATTGAATCGAGGGGACTGTTTGGAGCAATAGCTGGT
>A_/_H2N3|MK237264|A/blue-winged_teal/Ohio/17OS1861/2017
TTTGGCGACAGGACTAAGAAATGTCCCTCAGATTGAATCGAGGGGACTGTTTGGAGCAATAGCTGGG
>A_/_H2N3|MK237244|A/greater_scaup/Wisconsin/17OS5322/2017
TTTGGCGACCGGACTAAGAAATGTCCCTCAGATTGAATCGAGGGGACTGTTTGGAGCAATAGCTGGT
>A_/_H2N3|MK236924|A/common_goldeneye/Wisconsin/17OS5750/2017
CTTGGCGACAGGACTAAGAAATGTCCCTCAGATTGAGTCAAGGGGATTGTTTGGTGCAATAGCTGGG
>A_/_H2N7|MK345972|A/ruddy_turnstone/Delaware_Bay/190/2018
CTTGGCAACAGGATTAAGAAATGTCCCTCAGATTGAATCAAGAGGATTGTTTGGGGCAATAGCTGGT
>A_/_H2N7|MK345942|A/ruddy_turnstone/Delaware_Bay/246/2018
CTTGGCAACAGGACCAAGAAATGTCCCTCAGATTGAATCAAGAGGATTGTTTGGGGCAATAGCTGGT
>A_/_H2N7|MK345894|A/ruddy_turnstone/Delaware_Bay/232/2018
CTTGGCAACAGGATTAAGAAATGTCCCTCAGATTGAATCAAGAGGATTGTTTGGGGCAATAGCTGGT
>A_/_H2N8|MK345879|A/semipalmated_sandpiper/Delaware_Bay/506/2018
CTTGGCAACAGGATTAAGAAATGTCCCTCAGATTGAATCAAGAGGATTGTTTGGGGCAATAGCTGGT
>A_/_H2N1|MK345848|A/ruddy_turnstone/Delaware_Bay/326/2018
CTTGGCAACAGGATTAAGAAATGTCCCTCAGATTGAATCAAGAGGATTGTTTGGGGCAATAGCTGGT
>A_/_H2N1|MK345820|A/ruddy_turnstone/Delaware_Bay/413/2018
CTTGGCAACAGGATTAAGAAATGTCCCTCAGATTGAATCAAGAGGATTGTTTGGGGCAATAGCTGGT
>A_/_H2N7|MK345805|A/ruddy_turnstone/Delaware_Bay/374/2018
CTTGGCAACAGGATTAAGAAATGTCCCTCAGATTGAATCAAGAGGATTGTTTGGGGCAATAGCTGGT
>A_/_H2N7|MK345746|A/ruddy_turnstone/Delaware_Bay/288/2018
CTTGGCAACAGGATTAAGAAATGTCCCTCAGATTGAATCAAGAGGATTGTTTGGGGCAATAGCTGGT
>A_/_H2N7|MK345721|A/ruddy_turnstone/Delaware_Bay/587/2018
CTTGGCAACAGGATTAAGAAATGTCCCTCAGATTGAATCAAGAGGATTGTTTGGGGCAATAGCTGGT
>A_/_H2N9|MK345655|A/mallard/Alberta/149/2018
CTTGGCAACAGGACTAAGAAATGTCCCTCAGATTGAGTCAAGGGGATTGTTTGGAGCAATAGCTGGG
>A_/_H2N2|KY644183|A/blackish_oystercatcher/Chile/C6534/2016
CTTGGCGACAGGACTAAGAAATGTCCCTCAGATTGAATCAAGGGGATTGTTTGGAGCAATAGCTGGG
>A_/_H2N1|CY206822|A/mallard/Southcentral_Alaska/12ML01615/2014
CCTGGCGACAGGGCTAAGAAATGTCCCTCAGATTGAGTCAAGGGGATTGTTTGGAGCAATAGCTGGG
>A_/_H2N3|CY206814|A/mallard/Southcentral_Alaska/12ML01535/2014
CCTGGCGACAGGGCTAAGAAATGTCCCTCAGATTGAGTCAAGGGGATTGTTTGGAGCAATAGCTGGG
>A_/_H2N9|CY206627|A/blue-winged_teal/Texas/UGAI14-3584/2014
CTTGGCGACAGGACTAAGAAATGTCCCTCAGATTGAGTCAAGGGGATTGTTTGGAGCAATAGCTGGG
>A_/_H2N3|CY206341|A/blue-winged_teal/Texas/AI13-3534/2013
CTTGGCGACAGGACTAAGAAATGTCCCTCAGATTGAATCAAGGGGATTGTTTGGAGCAATAGCTGGG
>A_/_H2N3|CY205355|A/mallard/Maryland/13OS0900/2013
CTTGGCAACAGGACTAAGAAATGTCCCTCAGATTGAATCGAGGGGATTGTTTGGAGCAATAGCTGGG
>A_/_H2N3|CY205347|A/mallard/Maryland/13OS0899/2013
CTTGGCAACAGGACTAAGAAATGTCCCTCAGATTGAATCAAGGGGATTGTTTGGAGCAATAGCTGGG
>A_/_H2N3|CY205331|A/mallard/Maryland/13OS0895/2013
CTTGGCAACAGGACTAAGAAATGTCCCTCAGATTGAATCAAGGGGATTGTTTGGAGCAATAGCTGGG
>A_/_H2N3|CY205339|A/mallard/Maryland/13OS0898/2013
CTTGGCAACAGGACTAAGAAATGTCCCTCAGATTGAATCAAGGGGATTGTTTGGAGCAATAGCTGGG
>A_/_H2N3|CY205323|A/mallard/Maryland/13OS0894/2013
CTTGGCAACAGGACTAAGAAATGTCCCTCAGATTGAATCAAGGGGATTGTTTGGAGCAATAGCTGGG
>A_/_H2N3|CY205315|A/mallard/Maryland/13OS0893/2013
CTTGGCAACAGGACTAAGAAATGTCCCTCAGATTGAATCAAGGGGATTGTTTGGAGCAATAGCTGGG
>A_/_H2N3|CY205283|A/mallard/Maryland/13OS0886/2013
CTTGGCAACAGGACTAAGAAATGTCCCTCAGATTGAATCAAGGGGATTGTTTGGAGCAATAGCTGGG
>A_/_H2N3|CY205275|A/mallard/Maryland/13OS0884/2013
CTTGGCAACAGGACTAAGAAATGTCCCTCAGATTGAATCAAGGGGATTGTTTGGAGCAATAGCTGGG
>A_/_H2N3|CY205299|A/mallard/Maryland/13OS0891/2013
CTTGGCAACAGGACTAAGAAATGTCCCTCAGATTGAATCAAGGGGATTGTTTGGAGCAATAGCTGGG
>A_/_H2N3|CY205075|A/mallard/Maryland/11OS1832/2011
CTTGGCGACAGGACTAAGAAATGTCCCTCAGATTGAATCAAGGGGATTGTTTGGAGCAATAGCTGGG
>A_/_H2N2|CY205027|A/mallard/Maryland/11OS3951/2011
CTTGGCGACAGGACTAAGAAATGTCCCTCAGATTGAATCAAGGGGATTGTTTGGAGCAATAGCTGGG
>A_/_H2N2|CY205019|A/mallard/Maryland/11OS3856/2011
CTTGGCGACAGGACTAAGAAATGTCCCTCAGATTGAATCAAGGGGATTGTTTGGAGCAATAGCTGGG
>A_/_H2N3|CY204987|A/mallard/Maryland/10OS064/2010
CTTGGCGACAGGACTAAGAAATGTCCCTCAGATTGAATCAAGGGGATTGTTTGGAGCAATAGCTGGG
>A_/_H2N3|CY204089|A/mallard/Ohio/14OS3363/2014
CTTGGCGACAGGACTAAGAAATGTCCCTCAGATTGAATCAAGGGGATTGTTTGGAGCAATAGCTGGG
>A_/_H2N3|CY202858|A/mallard/Maryland/10OS118/2010
CTTGGCGACAGGACTAAGAAATGTCCCTCAGATTGAATCAAGGGGATTGTTTGGAGCAATAGCTGGG
>A_/_H2N3|CY202834|A/mallard/Maryland/10OS108/2010
CTTGGCGACAGGACTAAGAAATGTCCCTCAGATTGAATCAAGGGGATTGTTTGGAGCAATAGCTGGG
>A_/_H2N3|CY202785|A/snow_goose/Delaware/12OS3778/2012
CTTGGCGACAGGACTAAGAAATGTCCCTCAGATTGAATCGAGGGGACTGTTTGGAGCAATAGCTGGG
>A_/_H2N3|CY196667|A/mallard/Interior_Alaska/11ML00069/2011
CTTGGCGACAGGACTAAGAAATGTCCCTCAGATTGAATCAAGGGGATTGTTTGGAGCAATAGCTGGG
>A_/_H2N9|CY196318|A/mallard/Interior_Alaska/11BM03913/2011
CTTGGCGACAGGACTAAGAAATGTCCCTCAGATTGAATCAAGGGGACTGTTTGGAGCAATAGCTGGG
>A_/_H2N9|CY196202|A/mallard/Interior_Alaska/11BM03593/2011
CCTGGCGACAGGACTAAGAAATGTCCCTCAGATTGAATCAAGGGGACTGTTTGGAGCAATAGCTGGG
>A_/_H2N9|CY196161|A/mallard/Interior_Alaska/11BM03436/2011
CTTGGCGACAGGACTAAGAAATGTCCCTCAGATTGAATCAAGGGGACTGTTTGGAGCAATAGCTGGG
>A_/_H2N9|CY196153|A/American_green-winged_teal/Interior_Alaska/11BM03166/2011
CTTGGCGACAGGACTAAGAAATGTCCCTCAGATTGAATCAAGGGGACTGTTTGGAGCAATAGCTGGG
>A_/_H2N9|CY196145|A/American_green-winged_teal/Interior_Alaska/11BM03165/2011
CTTGGCGACAGGACTAAGAAATGTCCCTCAGATTGAATCAAGGGGACTGTTTGGAGCAATAGCTGGG
>A_/_H2N6|CY196121|A/mallard/Interior_Alaska/11BM02987/2011
CTTGGCGACAGGACTAAGAAATGTCCCTCAGATTGAATCAAGGGGATTGTTTGGAGCAATAGCTGGG
>A_/_H2N4|CY195743|A/mallard/Interior_Alaska/12ML00064/2012
CTTGGCGACAGGACTAAGAAATGTCCCTCAGATTAAATCAAGGGGATTGTTCGGAGCAATAGCTGGG
>A_/_H2N0|KU160797|A/mallard/California/14-320/2014
ATTGGCGACAGGACTAAGAAATGTCCCTCAGATTGAATCAAGGGGATTGTTTGGAGCAATAGCTGGG
>A_/_H2N8|KJ568329|A/mallard/Ohio/13OS1972/2013
TTTGGCGACCGGACTAAGAAATGTCCCTCAGATTGAATCGAGGGGACTGTTTGGAGCAATAGCTGGG
>A_/_H2N3|KJ568185|A/blue-winged_teal/Ohio/13OS2104/2013
CTTGGCGACAGGACTAAGAAATGTCCCTCAGATTGAATCAAGGGGATTGTTCGGAGCAATAGCTGGG
>A_/_H2N3|CY186989|A/northern_shoveler/Ohio/12OS5647/2012
CTTGGCGACAGGACTAAGGAATGTCCCTCAGATTGAATCAAGGGGGTTGTTCGGAGCAATAGCTGGG
>A_/_H2N2|CY191259|A/mallard/Maryland/12OS565/2012
CTTGGCGACAGGACTAAGAAATGTCCCTCAGATTGAATCAAGGGGATTGTTTGGAGCAATAGCTGGG
>A_/_H2N1|CY191035|A/American_black_duck/Maryland/11OS3978/2012
CTTGGCGACAGGACTAAGAAATGTCCCTCAGATTGAATCAAGGGGATTGTTTGGAGCAATAGCTGGG
>A_/_H2N1|CY191019|A/mallard/Maryland/11OS3833/2012
CTTGGCGACAGGACTAAGAAATGTCCCTCAGATTGAATCAAGGGGATTGTTTGGAGCAATAGCTGGG
>A_/_H2N2|CY190339|A/mallard/Maryland/06OS2460/2006
TTTGGCGACAGGATTAAGAAATATCCCTCAGATTGAATCAAGAGGATTATTTGGAGCAATAGCAGGG
>A_/_H2N3|CY166672|A/mallard/Wisconsin/11OS3468/2011
CTTGGCGACAGGACTAAGAAATGTCCCTCAGATTGAATCAAGGGGATTGTTTGGAGCAATAGCTGGG
>A_/_H2N3|CY167003|A/mallard/Illinois/11OS4420/2011
CTTGGCGACAGGACTAAGAAATGTCCCTCAGATTGAATCAAGGGGATTGTTTGGGGCAATAGCTGGG
>A_/_H2N3|CY157470|A/mallard/California/3430/2012
CTTGGCGACAGGACTAAGAAATGTCCCTCAGATTGAATCAAGGGGATTGTTTGGAGCAATAGCTGGG
>A_/_H2N3|CY157446|A/mallard/California/3381/2012
CTTGGCGACAGGACTAAGAAATGTCCCTCAGATTGAATCAAGGGGATTGTTTGGAGCAATAGCTGGG
>A_/_H2N3|CY157430|A/mallard/California/3314/2012
CTTGGCGACAGGACTAAGAAATGTCCCTCAGATTGAATCAAGGGGATTGTTTGGAGCAATAGCTGGG
>A_/_H2N3|CY157422|A/mallard/California/3310/2012
CTTGGCGACAGGACTAAGAAATATCCCTCAAATTGAATCAAGGGGATTGTTTGGAGCAATAGCTGGG
>A_/_H2N3|CY157406|A/mallard/California/3223/2012
CTTGGCGACAGGACTAAGAAATGTCCCTCAGATTGAATCAAGGGGATTGTTTGGAGCAATAGCTGGG
>A_/_H2N7|CY157398|A/mallard/California/3200/2012
CTTGGCGACAGGACTAAGAAATGTCCCTCAGATTGAATCAAGGGGATTGTTTGGAGCAATAGCTGGG
>A_/_H2N3|CY157390|A/mallard/California/3174/2012
CTTGGCGACAGGACTAAGAAATGTCCCTCAGATTGAATCAAGGGGATTGTTTGGAGCAATAGCTGGG
>A_/_H2N3|CY157374|A/mallard/California/3171/2012
CTTGGCGACAGGACTAAGAAATGTCCCTCAGATTGAATCAAGGGGATTGTTTGGAGCAATAGCTGGG
>A_/_H2N3|CY157366|A/mallard/California/3167/2012
CTTGGCGACAGGACTAAGAAATGTCCCTCAGATTGAATCAAGGGGATTGTTTGGAGCAATAGCTGGG
>A_/_H2N3|CY157350|A/mallard/California/3153/2012
CTTGGCGACAGGACTAAGAAATGTCCCTCAGATTGAATCAAGGGGATTGTTTGGAGCAATAGCTGGG
>A_/_H2N3|CY157342|A/mallard/California/3152/2012
CTTGGCAACAGGACTAAGGAATGTCCCTCAGATTGAATCAAGGGGATTGTTCGGAGCAATAGCTGGG
>A_/_H2N3|CY157334|A/mallard/California/3148/2012
CTTGGCGACAGGACTAAGAAATGTCCCTCAGATTGAATCAAGGGGATTGTTTGGAGCAATAGCTGGG
>A_/_H2N7|CY157326|A/mallard/California/3135/2012
CTTGGCGACAGGACTAAGAAATGTCCCTCAGATTGAATCAAGGGGATTGTTTGGAGCAATAGCTGGG
>A_/_H2N3|CY157318|A/mallard/California/3118/2012
CCTGGCAACAGGACTAAGGAATGTCCCTCAGATTGAATCAAGGGGATTGTTCGGAGCAATAGCTGGG
>A_/_H2N3|CY157262|A/mallard/California/3032/2012
CTTGGCGACAGGACTAAGAAATGTCCCTCAGATTGAATCAAGGGGATTGTTTGGAGCAATAGCTGGG
>A_/_H2N3|CY157254|A/mallard/California/2999/2012
CTTGGCGACAGGACTAAGAAATGTCCCTCAGATTGAATCAAGGGGATTGTTTGGAGCAATAGCTGGG
>A_/_H2N3|CY157246|A/mallard/California/2997/2012
CTTGGCGACAGGACTAAGAAATGTCCCTCAGATTGAATCAAGGGGATTGTTTGGAGCAATAGCTGGG
>A_/_H2N3|CY157198|A/mallard/California/2885/2012
CTTGGCGACAGGACTAAGAAATGTCCCTCAGATTGAATCAAGGGGATTGTTTGGAGCAATAGCTGGG
>A_/_H2N3|CY157182|A/mallard/California/2841/2012
CTTGGCGACAGGACTAAGAAATGTCCCTCAGATTGAATCAAGGGGATTGTTTGGAGCAATAGCTGGG
>A_/_H2N3|CY157166|A/mallard/California/2839/2012
CTTGGCGACAGGACTAAGAAATGTCCCTCAGATTGAATCAAGGGGATTGTTTGGAGCAATAGCTGGG
>A_/_H2N3|CY157158|A/mallard/California/2838/2012
CTTGGCGACAGGACTAAGAAATGTCCCTCAGATTGAATCAAGGGGATTGTTTGGAGCAATAGCTGGG
>A_/_H2N3|CY157142|A/mallard/California/2833/2012
CTTGGCGACAGGACTAAGAAATGTCCCTCAGATTGAATCAAGGGGATTGTTTGGAGCAATAGCTGGG
>A_/_H2N7|CY157110|A/mallard/California/2805/2012
CTTGGCGACAGGACTAAGAAATGTCCCTCAGATTGAATCAAGGGGATTGTTTGGAGCAATAGCTGGG
>A_/_H2N3|CY157150|A/mallard/California/2837/2012
CTTGGCGACAGGACTAAGAAATGTCCCTCAGATTGAATCAAGGGGATTGTTTGGAGCAATAGCTGGG
>A_/_H2N3|CY157017|A/mallard/California/3435/2012
CTTGGCGACAGGACTAAGAAATGTCCCTCAGATTGAATCAAGGGGATTGTTTGGAGCAATAGCTGGG
>A_/_H2N3|CY157575|A/mallard/California/3078/2012
CTTGGCGACAGGACTAAGAAATGTCCCTCAGATTGAATCAAGGGGATTGTTTGGAGCAATAGCTGGG
>A_/_H2N7|CY157542|A/mallard/California/2858/2012
CTTGGCGACAGGACTAAGAAATGTCCCTCAGATTGAATCAAGGGGATTGTTTGGAGCAATAGCTGGG
>A_/_H2N5|CY149636|A/white-rumped_sandpiper/Canada/2541/2011
CTTGGCGACTGGGCTAAGAAATGTCCCTCAGATTGAGTCAAGAGGATTGTTTGGAGCAATAGCTGGG
>A_/_H2N2|CY141168|A/mallard/Minnesota/AI08-3881/2008
CTTGGCGACAGGACTAAGAAATGTCCCTCAGATTGAATCAAGGGGATTGTTTGGAGCAATAGCTGGG
>A_/_H2N3|CY141017|A/mallard/Arkansas/AI09-5761/2009
CTTGGCGACAGGACTAAGAAATGTTCCTCAGATTGAATCAAGGGGACTGTTTGGAGCAATAGCTGGG
>A_/_H2N9|CY140828|A/mallard/Minnesota/AI09-3353/2009
TTTGGCAACAGGACTAAGAAATGTCCCTCAGATTGAATCAAGGGGATTGTTTGGAGCAATAGCTGGG
>A_/_H2N3|CY140719|A/mallard/Minnesota/AI09-2518/2009
TTTGGCAACAGGACTAAGAAATGTCCCTCAGATTGAATCAAGGGGATTGTTTGGAGCAATAGCTGGG
>A_/_H2N3|CY140326|A/mallard/Minnesota/Sg-00692/2008
CTTGGCGACAGGACTAAGAAATGTCCCTCAGATTGAATCAAGGGGATTGTTTGGAGCAATAGCTGGG
>A_/_H2N3|CY139953|A/mallard/Minnesota/AI06-1029/2006
CTTGGCGACAGGACTAAGAAATGTCCCTCAGATTGAATCAAGGGGCTTGTTTGGAGCAATAGCTGGG
>A_/_H2N5|CY139945|A/mallard/Minnesota/AI06-1003/2006
CTTGGCGACAGGACTAAGAAATGTCCCTCAGATTGAATCAAGGGGATTGTTTGGAGCAATAGCTGGG
>A_/_H2N3|CY139737|A/mallard/Minnesota/182714/1998
TTTGGCGACAGGACTAAGGAATGTCCCTCAGATTGAATCAAGGGGATTGTTTGGAGCAATAGCTGGG
>A_/_H2N3|JX080765|A/lesser_snow_goose/Alaska/44301-116/2007
TTTGGCGACAGGACTAAGAAATGTCCCTCAGATTGAATCAAGGGGATTGTTTGGAGCAATAGCTGGG
>A_/_H2N1|JX080736|A/brant/Alaska/44063-007/2006
TTTGGCGACAGGACTAAGAAATGTCCCTCAGATTGAATCAAGGGGATTGTTTGGAGCAATAGCTGGG
>A_/_H2N3|CY134327|A/mallard/California/2961/2011
CTTGGCGACAGGACTAAGAAATGTCCCTCAGATTGAATCAAGGGGATTGTTTGGAGCAATAGCTGGG
>A_/_H2N2|CY133456|A/American_wigeon/Iowa/10OS2748/2010
CTTGGCAACAGGACTAAGAAATGTCCCTCAGATTGAGTCAAGGGGATTGTTTGGAGCAATAGCTGGG
>A_/_H2N3|CY132989|A/American_green-winged_teal/Illinois/10OS3343/2010
CTTGGCGACAGGACTAAGAAATGTCCCTCAGATTGAATCAAGGGGATTGTTTGGAGCAATAGCTGGG
>A_/_H2N3|CY132277|A/mallard/Ohio/11OS2149/2011
CTTGGCGACAGGACTAAGAAATGTCCCTCAGATTGAATCAAGGGGATTGTTTGGAGCAATAGCTGGG
>A_/_H2N3|CY120563|A/mallard/California/1438/2010
TTTGGCGACAGGACTAAGAAATGTCCCTCAGATTGAATCGAGGGGGTTGTTTGGAGCAATAGCTGGG
>A_/_H2N3|CY117509|A/ruddy_turnstone/Delaware_Bay/201/1994
CTTAGCAACAGGACTAAGAAACGTCCCTCAGATTGGGTCAAGAGGATTGTTTGGGGCAATAGCTGGT
>A_/_H2N3|CY117501|A/ruddy_turnstone/Delaware_Bay/129/1994
CTTAGCAACAGGACTAAGAAACGTCCCTCAGATTGGGTCAAGAGGATTGTTTGGGGCAATAGCTGGT
>A_/_H2N3|CY117493|A/laughing_gull/Delaware_Bay/34/1994
CTTAGCAACAGGACTAAGAAACGTCCCTCAGATTGGGTCAAGAGGATTGTTTGGGGCAATAGCTGGT
>A_/_H2N1|CY117485|A/ruddy_turnstone/Delaware_Bay/81/1993
CTTAGCAACAGGATTAAGAAACGTCCCTCAGATTGAGTCAAGAGGATTGTTTGGGGCAATAGCTGGT
>A_/_H2N1|CY117477|A/laughing_gull/Delaware_Bay/10/1990
CTTAGCAACAGGACTAAGAAACGTCCCTCAGATTGAGTCAAGGGGGTTGTTTGGGGCAATAGCTGGT
>A_/_H2N9|CY117469|A/gull/Maryland/18/1977
CTTGGCAACAGGACTCAGAAATGTCCCTCAAATTGAATCAAGAGGATTATTTGGAGCAATAGCTGGG
>A_/_H2N3|CY117421|A/mallard/Alberta/419/2009
CTTGGCGACAGGACTAAGAAATGTCCCTCAGATTGAATCAAGGGGATTGTTTGGAGCAATAGCTGGG
>A_/_H2N3|CY117413|A/mallard/Alberta/319/2009
CTTGGCGACAGGACTAAGAAATGTCCCTCAGATTGAATCAAGGGGATTGTTTGGAGCAATAGCTGGG
>A_/_H2N3|CY117405|A/mallard/Alberta/35/2009
CTTGGCGACAGGACTAAGAAATGTCCCTCAGATTGAATCAAGGGGATTGTTTGGAGCAATAGCTGGG
>A_/_H2N9|CY117397|A/mallard/Alberta/289/2009
CTTGGCGACAGGACTAAGAAATGTCCCTCAGATTGAATCAAGGGGATTGTTTGGAGCAATAGCTGGG
>A_/_H2N3|CY117389|A/mallard/Alberta/242/2004
TTTGGCGACAGGACTAAGAAATGTCCCTCAGATTGAATCAAGGGGATTGTTTGGAGCAATAGCTGGG
>A_/_H2N3|CY117357|A/mallard/Alberta/881/1984
TTTGGCAACAGGGCTAAGAAATGTCCCTCAGATTGAATCAAGGGGATTGTTTGGAGCAATAGCTGGT
>A_/_H2N3|CY117187|A/duck/Pennsylvania/9411697/1996
TTTGGCGACAGGACTAAGAAATGTCCCTCAGATTGAATCAAGGGGATTGTTTGGAGCAATAGCCGGG
>A_/_H2N3|CY116791|A/ruddy_turnstone/Delaware_Bay/157/1994
CTTAGCAACAGGACTAAGAAACGTCCCTCAGATTGGGTCAAGAGGATTGTTTGGGGCAATAGCTGGT
>A_/_H2N1|CY101474|A/ruddy_turnstone/Delaware/519/1988
CTTAGCAACAGGACCAAGAAACGTCCCTCAGATTGAGTCAAGGGGATTGTTTGGGGCAATAGCTGGT
>A_/_H2N8|CY102260|A/ruddy_turnstone/Delaware_Bay/142/1998
CCTAGCAACAGGACTAAGAAACGTCCCTCAGATTGAGTCAAGAGGATTGTTCGGGGCAATAGCTGGT
>A_/_H2N3|CY096994|A/blue-winged_teal/Wisconsin/2572/2009
CTTGGCGACAGGACTAAGAAATGTCCCTCAGATTGAATCAAGGGGACTGTTTGGAGCAATAGCTGGG
>A_/_H2N3|CY097203|A/American_green-winged_teal/Illinois/2479/2009
CTTGGCGACAGGACTAAGAAATGTCCCTCAGATTGAATCAAGGGGATTGTTTGGAGCAATAGCTGGG
>A_/_H2N3|CY039383|A/mallard/Alberta/12017/2005
TTTGGCGACAGGACTAAGAAATGTCCCTCAGATTGAATCAAGGGGATTGTTTGGAGCAATAGCTGGG
>A_/_H2N8|GU186622|A/herring_gull/DE/677/1988
CTTAGCAACAGGACTAAGAAACGTCCCTCAGATTGAGTCAAGGGGATTGTTTGGGGCAATAGCTGGT
>A_/_H2N3|GU053513|A/mallard/Maryland/324/2003
TTTGGCGACAGGACTAAGAAATGTCCCTCAGATTGAATCAAGGGGATTGTTTGGAGCAATAGCTGGG
>A_/_H2N3|CY045287|A/mallard/Quebec/11063/2006
TTTGGCGACAGGATTAAGAAATGTCCCTCAGATTGAATCAAGAGGATTATTTGGAGCAATAGCAGGG
>A_/_H2N3|CY045279|A/mallard/Quebec/10969/2006
TTTGGCGACAGGATTAAGAAATGTCCCTCAGATTGAATCAAGAGGATTATTTGGAGCAATAGCAGGG
>A_/_H2N2|CY042273|A/duck/New_Jersey/Sg-00266/1995
TTTGGCTACAGGGCTAAGAAATATCCCTCAGATCGAATCAAGAGGATTGTTTGGAGCAATAGCCGGT
>A_/_H2N3|GQ257503|A/mallard/Maryland/320/2003
TTTGGCGACAGGACTAAGAAATGTCCCTCAGATTGAATCAAGGGGATTGTTTGGAGCAATAGCTGGG
>A_/_H2N3|GQ257511|A/mallard/Maryland/333/2003
TTTGGCGACAGGACTAAGAAATGTCCCTCAGATTGAATCAAGGGGATTGTTTGGAGCAATAGCTGGG
>A_/_H2N3|GQ257519|A/mallard/Maryland/338/2003
TTTGGCAACAGGACTAAGAAATGTCCCTCAGATTGAATCAAGGGGATTGTTTGGAGCAATAGCTGGG
>A_/_H2N3|FJ686698|A/mallard/Maryland/301/2003
TTTGGCGACAGGACTAAGAAATGTCCCTCAGATTGAATCAAGGGGATTGTTTGGAGCAATAGCTGGG
>A_/_H2N3|FJ686706|A/mallard/Maryland/319/2003
TTTGGCAACAGGACTAAGAAATGTCCCTCAGATTGAATCAAGGGGATTGTTTGGAGCAATAGCTGGG
>A_/_H2N1|FJ686714|A/mallard/Ohio/362/2003
TTTGGCGACAGGACTAAGAAATGTCCCTCAGATTGAATCAAGGGGATTGTTTGGAGCAATAGCTGGG
>A_/_H2N1|FJ686722|A/mallard/Ohio/363/2003
TTTGGCGACAGGACTAAAAAATGTCCCTCAGATTGAATCAAGGGGATTGTTTGGAGCAATAGCTGGG
>A_/_H2N3|FJ686810|A/mallard/Maryland/316/2003
TTTGGCGACAGGACTAAGAAATGTCCCTCAGATTGAATCAAGGGGATTGTTTGGAGCAATAGCTGGG
>A_/_H2N3|EU557522|A/northern_pintail/Alaska/44183-123/2006
TTTGGCGACAGGACTAAGAAATGTCCCTCAGATTGAATCAAGGGGATTGTTTGGAGCAATAGCTGGT
>A_/_H2N9|EU742644|A/gull/Maryland/19/1977
CTTGGCAACAGGACTCAGAAATGTCCCTCAAATTGAATCAAGAGGATTATTTGGAGCAATAGCTGGG
>A_/_H2N8|L11132|A/herring_gull/DE/677/1988
CTTAGCAACAGGACTAAGAAACGTCCCTCAGATTGAGTCAAGGGGATTGTTTGGGGCAATAGCTGGT
>A_/_H2N8|L11130|A/gull/MD/19/77
CTTGGCAACAGGACTCAGAAATGTCCCTCAAATTGAATCAAGAGGATTATTTGGAGCAATAGCTGGG
>A_/_H2N8|CY004554|A/herring_gull/DE/692/1988
CTTAGCAACAGGACTAAGAAACGTCCCTCAGATTGAGTCAAGGGGATTGTTTGGGGCAATAGCTGGT
>A_/_H2N3|CY003992|A/mallard/Alberta/79/2003
TTTGGCAACAGGACTAAGAAATGTCCCTCAGATTGAATCAAGGGGATTGTTTGGAGCAATAGCTGGG
>A_/_H2N4|CY003984|A/mallard/Alberta/149/2002
TTTGGCGACAGGACTGAGAAATGTCCCTCAGATTGAATCAAGGGGATTGTTTGGAGCAATAGCTGGA
>A_/_H2N8|CY003914|A/herring_gull/DE/703/1988
CTTAGCAACAGGACCAAGAAACGTCCCTCAGATTGAGTCAAGGGGATTGTTTGGGGCAATAGCTGGT
>A_/_H2N1|CY003907|A/herring_gull/DE/698/1988
CTTAGCAACAGGACTAAGAAACGTCCCTCAGATTGAGTCAAGGGGATTGTTTGGGGCAATAGCTGGT
>A_/_H2N3|CY003847|A/mallard/Alberta/77/1977
TTTGGCAACAGGGCTAAGAAATGTCCCTCAGATTGAATCAAAAGGATTGTTTGGAGCAATCGCTGGG
>A_/_H2N9|CY014556|A/herring_gull/Delaware/670/1988
CTTAGCAACAGGACCAAGAAACGTCCCTCAGATTGAATCAAGGGGATTGTTTGGGGCAATAGCTGGT
>A_/_H2N5|MT824948|A/mallard/Maryland/16OS0188/2016
TTTGGCGACCGGACTAAGAAATGTCCCTCAGATTGAATCGAGGGGACTGTTTGGAGCAATAGCTGGG
>A_/_H2N1|MN795016|A/common_goldeneye/Michigan/18OS3858/2018
CTTGGCGACAGGACTAAGAAATGTTCCTCAGATTGAATCAAGGGGATTGTTTGGAGCAATAGCTGGT
>A_/_H2N3|MN937838|A/mallard/Pennsylvania/UGAI18-1520/2018
CTTGGCGACCGGACTAAGAAATGTCCCTCAGATTGAATCGAGGGGACTGTTTGGAGCAATAGCTGGG
>A_/_H2N2|MN998504|A/duck/Pennsylvania/14-030488-005/2014
CTTGGCAACAGGGCTAAGAAATGTTCCTCAGATTGAATCAAGGGGATTGTTTGGAGCAATAGCTGGG
>A_/_H2N7|MK913510|A/mallard_duck/California/UCD401/2018
CTTGGCAACAGGACTAAGAAATGTCCCTCAAATTGACTCAAGGGGATTGTTTGGAGCAATAGCTGGG
>A_/_H2N7|MK913502|A/mallard_duck/California/UCD405/2018
CTTGGCAACAGGACTAAGAAATGTCCCTCAAATTGACTCAAGGGGATTGTTTGGAGCAATAGCTGGG
>A_/_H2N7|MK913491|A/mallard_duck/California/UCD409/2018
CTTGGCAACAGGACTAAGAAATGTCCCTCAAATTGACTCAAGGGGATTGTTTGGAGCAATAGCTGGG
>A_/_H2N7|MK913476|A/mallard_duck/California/UCD432/2018
CTTGGCAACAGGACTAAGAAATGTCCCTCAAATTGACTCAAGGGGATTGTTTGGAGCAATAGCTGGG
>A_/_H2N9|MN988429|A/mallard/Minnesota/MN18-WB2-207B/2018
CTTGGCAACAGGACTAAGAAATGTCCCTCAGATTGAGTCAAGGGGATTGTTTGGAGCAATAGCTGGG
>A_/_H2N9|MN988421|A/mallard/Minnesota/MN18-WB2-207A/2018
CTTGGCAACAGGACYAAGAAATGTCCCTCAGATTGAGTCAAGGGGATTGTTTGGAGCAATAGCTGGG
>A_/_H2N3|MN988342|A/mallard/Minnesota/MN18-WB2-155A/2018
TTTGGCGACCGGACTAAGAAATATCCCTCAGATTGAATCGAGGGGACTGTTTGGAGCAATAGCCGGT
>A_/_H2N3|MN988334|A/mallard/Minnesota/MN18-WB2-130A/2018
TTTGGCGACCGGACTAAGAAATATCCCTCAGATTGAATCGAGGGGACTGTTTGGAGCAATAGCCGGT
>A_/_H2N3|MN988214|A/mallard/Minnesota/MN18-WB1-025A/2018
TTTGGCGACCGGACTAAGAAATGTCCCTCAGATTGAATCGAGGGGACTGTTTGGAGCAATAGCCGGT
>A_/_H2N3|MN988198|A/mallard/Minnesota/MN18-WB1-021A/2018
TTTGGCGACCGGACTAAGAAATATCCCTCAGATTGAATCGAGGGGACTGTTTGGAGCAATAGCCGGT
>A_/_H2N3|MT624542|A/Mallard_duck/Alberta/414/2019
TTTGGCGACAGGACTAAGAAATGTCCCTCAGATTGAGTCAAGGGGATTGTTTGGGGCAATAGCTGGG
>A_/_H2N3|MT624466|A/Mallard_duck/Alberta/452/2019
TTTGGCGACCGGACTAAGAAATGTCCCTCAGATTGAATCAAGGGGACTGTTTGGAGCAATAGCTGGG
>A_/_H2N5|MH503077|A/ruddy_turnstone/South_Carolina/UGAI17-4979/2017
CTTGGCAACAGGATTAAGAAATGTCCCTCAGATTGAATCAAGAGGATTGTTTGGGGCAATAGCTGGT
>A_/_H2N9|MH501497|A/ruddy_turnstone/New_Jersey/AI10-634/2010
CTTGGCGACAGGACTAAGAAATGTCCCTCAGATTGAGTCAAGGGGATTGTTTGGAGCAATAGCTGGG
>A_/_H2N3|MH501233|A/ruddy_turnstone/Delaware/AI10-1106/2010
CTTGGCGACAGGACTAAGAAATGTCCCTCAGATTGAGTCAAGGGGATTGTTTGGAGCAATAGCTGGG
>A_/_H2N2|MK327742|A/blue-winged_teal/Guatemala/CIP049-H117-130/2013
CTTGGCGACAGGACTAAGAAATGTCCCTCAGATTGAGTCAAGGGGATTGTTTGGAGCAATAGCTGGG
>A_/_H2N9|MK326705|A/blue-winged_teal/Guatemala/CIP049-H121-36/2014
CTTGGCGACAGGACTAAGAAATGTCCCTCAGATTGAGTCAAGGGGATTGTTTGGAGCAATAGCTGGG
>A_/_H2N3|MK928172|A/Mallard/California/D1516363/2015
CTTGGCGACAGGACTAAGAAATGTCCCTCAGATTGAGTCAAGGGGATTGTTTGGAGCAATAGCTGGG
>A_/_H2N9|MH412465|A/mallard/Alberta/278/2017
CTTGGCAACAGGACTAAGAAATGTCCCTCAGATTGAGTCAAGGGGATTGTTTGGAGCAATAGCTGGG
>A_/_H2N9|MH637149|A/green-winged_teal/Alberta/409/2017
CTTGGCAACAGGACTAAGAAATGTCCCTCAGATTGAGTCAAGGGGATTGTTTGGAGCAATAGCTGGG
>A_/_H2N9|MH637361|A/mallard/Alberta/417/2017
CTTGGCAACAGGACTAAGAAATGTCCCTCAGATTGAGTCAAGGGGATTGTTTGGAGCAATAGCTGGG
>A_/_H2N3|MG280408|A/mallard_duck/Ohio/16OS0827/2016
TTTGGCGACCGGACTAAGAAATGTCCCTCAGATTGAATCGAGGGGACTGTTTGGAGCAATAGCTGGG
>A_/_H2N3|MG280380|A/mallard_duck/Ohio/16OS0953/2016
TTTGGCGACCGGACTAAGAAATGTCCCTCAGATTGAATCGAGGGGATTGTTTGGAGCAATAGCTGGG
>A_/_H2N3|MG279938|A/mallard_duck/Ohio/16OS5056/2016
TTTGGCGACCGGACTAAGAAATGTCCCTCAAATTGAATCGAGGGGACTGTTTGGAGCAATAGCTGGG
>A_/_H2N6|KY828666|A/mallard/California/UCD353/2014
CTTGGCGACAGGACTAAGAAATGTCCCTCAGATTGAATCAAGGGGATTGTTTGGAGCAATAGCTGGG
>A_/_H2N9|KY130715|A/northern_pintail/Alaska/655/2011
CTTGGCGACAGGAMTAAGAAATGTCCCTCAGATTGAATCAAGGGGACTGTTTGGAGCAATAGCTGGG
>A_/_H2N3|KY130656|A/northern_pintail/Alaska/366/2011
CTTGGCGACAGGACTAAGAAATGTCCCTCAGATTGAATCAAGGGGACTGTTTGGAGCAATAGCTGGG
>A_/_H2N3|KY130600|A/green-winged_teal/Alaska/227/2011
CTTGGCGACAGGACTAAGAAATGTCCCTCAGATTGAATCAAGGGGACTGTTTGGAGCAATAGCTGGG
>A_/_H2N9|KY583944|A/mallard/Ohio/15OS4177/2015
CTTGGCGACAGGACTAAGAAATGTCCCTCAGATTGAATCAAGGGGATTGTTCGGAGCAATAGCTGGG
>A_/_H2N9|KY583849|A/blue-winged_teal/Missouri/15OS5111/2015
TTTGGCGACAGGACTAAGAAATGTCCCTCAGATTGAATCAAGGGGATTGTTTGGAGCAATAGCTGGG
>A_/_H2N9|KY561126|A/northern_pintail_duck/Ohio/15OS5942/2015
CTTGGCGACAGGACTAAGAAATGTCCCTCAGATTGAATCAAGGGGATTGTTTGGAGCAATAGCTGGG
>A_/_H2N3|KX960477|A/blue-winged_teal/Guatemala/CIP049H111-98/2012
CTTGGCGACAGGACTAAGGAATGTCCCTCAGATTGAATCAAGGGGGTTGTTCGGAGCAATAGCTGGG
>A_/_H2N3|CY196716|A/duck/Interior_Alaska/11PG00459/2011
CTTGGCGACAGGACTAAGAAATGTCCCTCAGATTGAATCAAGGGGATTGTTCGGGGCAATAGCTGGG
>A_/_H2N5|JX080750|A/emperor_goose/Alaska/44064-075/2006
CTTGGCAACAGGATTAAGAAACGTCCCTCAGATTGAATCAAGAGGATTGTTTGGGGCAATAGCTGGT
>A_/_H2N1|JX080749|A/emperor_goose/Alaska/44063-145/2006
TTTGGCGACAGGACTAAGAAATGTCCCTCAGATTGAATCAAGGGGATTGTTTGGAGCAATAGCTGGG
>A_/_H2N5|JX080748|A/emperor_goose/Alaska/44063-075/2006
CTTGGCAACAGGATTAAGAAACGTCCCTCAGATTGAATCAAGAGGATTGTTTGGGGCAATAGCTGGT
>A_/_H2N5|JX080747|A/emperor_goose/Alaska/44063-066/2006
CTTGGCAACAGGATTAAGAAACGTCCCTCAGATTGAATCAAGAGGATTGTTTGGGGCAATAGCTGGT
>A_/_H2N1|JX080744|A/emperor_goose/Alaska/44063-029/2006
TTTGGCGACAGGACTAAGAAATGTCCCTCAGATTGAATCAAGGGGATTGTTTGGAGCAATAGCTGGG
>A_/_H2N3|CY103519|A/mallard/Alberta/417/2009
CTTGGCGACAGGACTAAGAAATGTCCCTCAGATTGAATCAAGGGGATTGTTTGGAGCAATAGCTGGG
>A_/_H2N3|CY097334|A/mallard/Wisconsin/2560/2009
CTTAGCGACAGGACTAAGAAATGTCCCTCAGATTGAATCAAGGGGACTGTTTGGAGCAATAGCTGGG
>A_/_H2N3|CY097374|A/mallard/Wisconsin/2785/2009
CTTGGCGACAGGACTAAGAAATGTCCCTCAGATTGAATCAAGGGGACTGTTTGGAGCAATAGCTGGG
>A_/_H2N3|CY097598|A/mallard/Missouri/132/2009
CTTGGCGACAGGACTAAGAAACGTCCCTCAGATTGAATCAAGGGGGCTGTTTGGAGCAATAGCTGGG
>A_/_H2N3|JF327327|A/duck/OH/492493/2007
CTTGGCGACAGGACTAAGAAATGTCCCTCAGATTGAATCAAGGGGATTGTTTGGAGCAATAGCTGGG
>A_/_H2N3|CY078691|A/mallard/Interior_Alaska/6MP0038BR2/2006
TTTGGCGACAGGACTAAGAAATGTCCCTCAGATTGAATCAAGGGGATTGTTTGGAGCAATAGCTGGT
>A_/_H2N3|CY078579|A/northern_pintail/Interior_Alaska/6MP0792/2006
TTTGGCGACAGGACTAAGAAATGTCCCTCAGATTGAATCAAGGGGATTGTTTGGAGCAATAGCTGGT
>A_/_H2N9|CY076800|A/northern_shoveler/California/JN586/2006
CTTGGCGACAGGACTTAGAAATGTCCCTCAGATTGAATCAAGGGGATTGTTTGGAGCAATAGCTGGG
>A_/_H2N3|HM193553|A/mallard/Alaska/44183-124/2006
TTTGGCGACAGGACTAAGAAATGTCCCTCAGATTGAATCAAGGGGATTGTTTGGAGCAATAGCTGGT
>A_/_H2N5|MN253558|A/American_Wigeon/Nebraska/AH0033109S.4.A/2015**gb
TTTGGCGACCGGACTAAGAAATGTCCCTCAGATTGAATCGAGGGGACTGTTTGGAGCAATAGCTGGG
>A_/_H2N3|CY120777|A/blue-winged_teal/Alberta/604/1978**gb
TTTGGCAACAGGGCTAAGAAATGTCCCTCAGATTGAATCAAGAGGATTGTTTGGAGCAATAGCTGGT
>A_/_H2N1|MN552480|A/Blue-winged_Teal/Ohio/16OS1039/2016**gb
TTTGGCGACCGGACTAAGAAATGTCCCTCAGATTGAATCGAGGGGACTGTTTGGAGCAATAGCTGGG
>A_/_H2gb|CY205472|A/blue-winged_teal/Texas/AI12-4454/2012**gb
CTTGGCGACAGGACTAAGGAATGTCCCTCAGATTGAATCAAGGGGATTGTTCGGAGCAATAGCTGGA
>A_/_H2N3|LC042003|A/duck/Alaska/5111/1994**gb
TTTGGCGACAGGGCTAAGAAATGTCCCTCAGATTGAATCAAGGGGATTGTTTGGAGCAATAGCCGGG
>A_/_H2N3|LC431476|A/duck/Alaska/5111/1994**gb
TTTGGCGACAGGGCTAAGAAATGTCCCTCAGATTGAATCAAGGGGATTGTTTGGAGCAATAGCCGGG
>A_/_H2gb|CY116899|A/duck/New_Jersey/7872-27/1995(mixed)**gb
TTTGGCTACAGGGCTAAGAAATATCCCTCAGATCGAATCAAGAGGATTGTTTGGAGCAATAGCCGGT
>A_/_H2N3|CY095180|A/duck/New_York/53294-6/2005**gb
TTTGGCGACAGGGCTAAGAAATGTCCCTCAGATTGAATCAAGGGGATTGTTTGGAGCAATAGCTGGG
>A_/_H2N3|CY178511|A/duck/Wisconsin/2409/1985**gb
TTTGGCAACAGGGCTAAGAAATGTCCCTCAGATTGAATCAAGGGGATTGTTTGGAGCAATAGCTGGT
>A_/_H2N1|CY178519|A/duck/Wisconsin/2420/1985**gb
TTTGGCAACAGGGCTAAGAAATGTCCCTCAGATTGAATCAAGGGGATTGTTTGGAGCAATAGCTGGT
>A_/_H2N3|MN552537|A/Mallard_Duck/Ohio/16OS0899/2016**gb
TTTGGCGACCGGACTAAGAAATGTCCCTCAGATTGAATCGAGGGGACTGTTTGGAGCAATAGCTGGG
>A_/_H2gb|CY136945|A/mallard/Alberta/267/1996**gb
TTTGGCGACAGGGCTAAGAAATGTCCCTCAGATTGAATCAAGGGGATTGTTTGGAGCAATAGCCGGG
>A_/_H2gb|CY117268|A/mallard/Alberta/838/1979**gb
TTTGGCAACAGGGCTAAGAAATGTCCCTCAGATTGAATCAAGAGGATTGTTTGGAGCAATAGCTGGT
>A_/_H2gb|CY186699|A/mallard/Illinois/12OS4466/2012**gb
TTTGGCGACAGGACTAAGAAATGTCCCTCAGATTGAATCAAGGGGATTGTTTGGAGCAATAGCTGGG
>A_/_H2gb|CY097084|A/mallard/Iowa/3205/2009**gb
CTTGGCGACAGGACTAAGAAATGTCCCTCAGATTGAATCAAGGGGACTGTTTGGAGCAATAGCTGGG
>A_/_H2gb|CY139574|A/mallard/Nova_Scotia/01017/2010**gb
CTTGGCGACAGGACTAAGAAATGTCCCTCAGATTGAATCAAAGGGACTGTTTGGAGCAATAGCTGGG
>A_/_H2gb|CY132051|A/mallard/Ohio/11OS2237/2011**gb
CTTGGCGACAGGACTAAGAAATGTCCCTCAGATTGAATCAAGGGGATTGTTTGGAGCAATAGCTGGG
>A_/_H2gb|CY081242|A/mallard/Ohio/353/1986**gb
TTTGGCAACAGGGCTAAGAAATGTCCCTCAGATTGAATCAAGGGGATTGTTTGGAGCAATAGCTGGT
>A_/_H2Nmixed|KY013921|A/mallard/Pennsylvania/UGAI15-5566/2015**gb
CTTGGCGACAGGACTAAGAAATGTTCCTCAGATTGAATCAAGGGGATTGTTTGGAGCAATAGCTGGT
>A_/_H2N3|CY047664|A/mallard/Quebec/11281/2006**gb
TTTGGCGACAGGATTAAGAAATGTCCCTCAGATTGAATCAAGAGGATTATTTGGAGCAATAGCAGGG
>A_/_H2N3|CY079492|A/mallard/Wisconsin/08OS2844/2008**gb
CTTGGCGACAGGACTAAGAAATGTCCCTCAGATTGAATCAAGGGGACTGTTTGGAGCAATAGCTGGG
>A_/_H2N3|CY178470|A/mallard/Wisconsin/1120/1982**gb
TTTGGCAACAGGACTAAGAAATGTCCCTCAGGTTGAATCAAGAGGATTGTTTGGAGCAATAGCTGGT
>A_/_H2gb|CY178494|A/mallard/Wisconsin/1129/1982**gb
TTTGGCAACAGGACTAAGAAATGTCCCTCAGGTTGAATCAAGAGGATTGTTTGGAGCAATAGCTGGT
>A_/_H2N3|CY178478|A/mallard/Wisconsin/1135/1982**gb
TTTGGCAACAGGACTAAGAAATGTCCCTCAGGTTGAATCAAGAGGATTGTTTGGAGCAATAGCTGGT
>A_/_H2N3|CY178615|A/mallard/Wisconsin/222/1982**gb
TTTGGCAACAGGGCTAAGAAATGTCCCTCAGATTGAACCAAGGGGATTGTTTGGAGCAATAGCTGGT
>A_/_H2N3|CY178735|A/mallard/Wisconsin/515/1981**gb
TTTGGCAACAGGGCTAAGAAATGTCCCTCAGATTGAATCAAGGGGATTGTTTGGAGCAATAGCTGGT
>A_/_H2N1|CY178246|A/mallard/Wisconsin/647/1983**gb
TTTGGCAACAGGGCTAAGAAATGTCCCTCAGATTGAATCAAGAGGATTGTTTGGAGCAATAGCTGGT
>A_/_H2N3|CY180508|A/mallard/Wisconsin/793/1976**gb
TTTGGCAACAGGACTAAGAAATGTCCCTCAGATTGAATCAAGAGGATTGTTTGGAGCAATAGCTGGT
>A_/_H2N5|CY186683|A/northern_shoveler/Illinois/12OS5128/2012**gb
CTTGGCAACAGGACTAAGGAATGTTCCTCAGATTGAATCAAGGGGATTGTTTGGAGCAATAGCTGGT
>A_/_H2gb|MK345926|A/ruddy_turnstone/Delaware_Bay/184/2018**gb
CTTGGCAACAGGATTAAGAAATGTCCCTCAGATTGAATCAAGAGGATTGTTTGGGGCAATAGCTGGT
>A_/_H2gb|CY202794|A/snow_goose/Delaware/12OS3795/2012**gb
CTTGGCGACAGGACTAAGAAATGTCCCTCAGATTGAATCGAGGGGACTGTTTGGAGCAATAGCTGGG
