# Supplementary material for: In Silico Analyses of the Role of Codon Usage at the Hemagglutinin Cleavage Site in Highly Pathogenic Avian Influenza Genesis
Source: Viruses. 2022 Jun 21;14(7):1352. doi: 10.3390/v14071352 (PMC9316147; doi:10.3390/v14071352)
Supplement: Supplementary file 1 [file viruses-14-01352-s001.zip › Supplementary File 4/dataset/by_region-species/america-ans_cha/america-ans_cha_h3_unique_CSregion.fasta]

>A_/_H3Nx|CY017757|A/pintail/Alaska/779/2005
ACTGGCAACAGGAATGAGGAACGTACCTGAGAAACAAACCAGGGGTCTGTTCGGTGCAATAGCAGGA
>A_/_H3Nx|CY016180|A/pintail/Alaska/211/2005
ACTAGCAACAGGGATGAGGAACGTGCCTGAGAAACAAACCAGGGGTCTGTTCGGTGCAATAGCAGGA
>A_/_H3Nx|CY064025|A/mallard/Minnesota/Sg-00049/2007
ACTGGCAACAGGAATGAGGAACGTGCCTGAGAAACAAACCAGGGGTCTGTTCGGCGCAATAGCAGGA
>A_/_H3N8|MG976698|A/ruddy_turnstone/Delaware_Bay/296/2017
attggcaactggaatgcggaatatacctgagaaacagaccagaggtctgttcggtgcaatagcagga
>A_/_H3N8|MN253563|A/Mallard/North_Dakota/AH0004210S.4.A/2015**gb
ACTGGCAACTGGGATGCGGAATGTACCTGAGAAACAAACCAGGGGTCTGTTCAGTGCAATAGCAGGG
>A_/_H3N8|MG891879|A/ruddy_turnstone/Delaware_Bay/141/2017**gb
ATTGGCAACTGGAATGCGGAATATACCTGAGAAACAGACCAGAGGTCTGTTCGGTGCAAAAGCAGGA
>A_/_H3N2|MG925518|A/ruddy_turnstone/Delaware_Bay/205/2017**gb
ATTGGCAACTGGAATGCGGAATATACCTGAGAAACAGACCAGAGGTCTGTTCGGTGCAAAAGCAGGA
>A_/_H3N6|CY101126|A/ruddy_turnstone/New_Jersey/260/1990**gb
GTTGGCAACAGGAATGCGGAATATACCAGAGAAACAACCCAGAGGCTTATTCGGTGCAAAAGCAGGG
>A_/_H3N8|MF613660|A/sanderling/Delaware_Bay/426/2016
ACTGGCAACAGGAATGAGGAACGTGCCTGAAAAACAAACCAGGGGTCTGTTCGGTGCAAAAGCAGGA
>A_/_H3N0|KY644480|A/blue-winged_teal/Guatemala/CIP049H112-60/2012
ATTAGCAACAGGAATGCGGAACGTGCCAGAGAAACAAACTCGAGGCATATTTGGTGCTATAGCAGGA
>A_/_H3N8|KY550763|A/ruddy_duck/Nevada/AH0006859/2015
ATTAGCAACAGGAATGCGGAACGTGCCAGAGAAACAAACCCGAGGCATATTTGGTGCTATAGCAGGG
>A_/_H3N6|KJ526080|A/blue-winged_teal/Ohio/13OS1410/2013
ATTGGCAACTGGAATGCGGAATGTACCTGAGAAACAGACCAGGGGTCTGTTCGGTGCGAAAGCAGGA
>A_/_H3N2|KJ567969|A/blue-winged_teal/Ohio/13OS1831/2013
ATTGGCAACTGGAATGCGGAATGTACCTGAGAAACAGACCAGGGGTCTGTTCGGTGCAAAAGCAGGA
>A_/_H3N8|MH637181|A/mallard/Alberta/362/2017
ACTGGCAACAGGAATGAGGAATGTACCTGAGAAACAAACCAGGGGTCTGTTCGGTGCAAAAGCAGGA
>A_/_H3N8|MF046306|A/ruddy_turnstone/Delaware_Bay/425/2016
ACTGGCAACAGGAATGAGGAACGTGCCTGAAAAACAAACCAGGGGTCTGTTCGGTGCAAAAGCAGGA
>A_/_H3N2|KY063992|A/blue-winged_teal/Lousiana/UGAI14-1081/2014
ATTAGCAACAGGAATGCGGAACGTGCCAGAGAAACAAACTCGAGGCATATTTGGTGCTATAGCAGGA
>A_/_H3N2|KY063936|A/blue-winged_teal/Lousiana/UGAI14-0553/2014
ATTAGCAACAGGAATGCGGAACGTGCCAGAGAAACAAACTCGAGGCATATTTGGTGCTATAGCAGGA
>A_/_H3N2|KY063928|A/blue-winged_teal/Lousiana/UGAI14-0511/2014
ATTAGCAACAGGAATGCGGAACGTGCCAGAGAAACAAACTCGAGGCATATTTGGTGCTATAGCAGGA
>A_/_H3N2|KY063900|A/blue-winged_teal/Lousiana/UGAI14-0462/2014
ATTAGCAACAGGAATGCGGAACGTGCCAGAGAAACAAACTCGAGGCATATTTGGTGCTATAGCAGGA
>A_/_H3N2|KY063884|A/blue-winged_teal/Lousiana/UGAI14-0420/2014
ATTAGCAACAGGAATGCGGAACGTGCCAGAGAAACAAACTCGAGGCATATTTGGTGCTATAGCAGGA
>A_/_H3N8|KY063860|A/blue-winged_teal/Lousiana/UGAI14-0342/2014
ATTAGCAACAGGAATGCGGAACGTGCCAGAGAAACAAACTCGAGGCATATTTGGTGCTATAGCAGGA
>A_/_H3N8|KY013748|A/blue-winged_teal/Louisiana/UGAI15-0714/2015
ATTAGCAACAGGAATGCGGAACGTGCCAGAGAAACAAACTCGAGGCATATTTGGTGCTATAGCAGGG
>A_/_H3N8|KY130953|A/northern_pintail/Alaska/887/2012
GTTGGCAACAGGAATGCGAAATGTACCTGAGAAACAGACCAGAGGCCTATTCGGTGCAAWAGCAGGG
>A_/_H3N8|KY130819|A/northern_pintail/Alaska/483/2012
GTTGGCAACAGGAATGCGGAATGTACCTGAGAAACAAACCAGAGGCCTATTCGGTGCAAWAGCAGGT
>A_/_H3N8|KY130811|A/glaucous-winged_gull/Alaska/473/2012
GTTGGCAACAGGAATGCGGAATGTACCTGAGAAACAAACCAGAGGCCTATTCGGTGCAAWAGCAGGT
>A_/_H3N8|KY130787|A/emperor_goose/Alaska/279/2012
GTTGGCAACAGGAATGCGAAATGTACCTGAGAAACAGACCAGAGGCCTATTCGGTGCAAWAGCAGGG
>A_/_H3N8|KY130763|A/northern_pintail/Alaska/993/2011
GTTGGCAACAGGAATGCGGAATGTACCTGAGAAACAAACCAGAGGCCTATTCGGTGCAAWAGCAGGG
>A_/_H3N8|KX960459|A/Northern_shoveler/Guatemala/CIP049HT114-14/2013
ATTGGCAACAGGAATGCGGAACGTGCCAGAGAAACAAACTCGAGGCATATTTGGTGCTATAGCAGGA
>A_/_H3N8|KT338561|A/northern_pintail/Alaska/861/2014
GTTGGCAACAGGAATGCGGAATGTACCTGAGAAACAAACCAGAGGCCTATTCGGTGCAAWAGCAGGT
>A_/_H3N8|KT338483|A/northern_pintail/Alaska/580/2014
GTTAGCAACAGGAATGCGGAATGTGCCTGAGAAACAAACCAGAGGCCTATTCGGTGCAAWAGCAGGC
>A_/_H3N8|KT338444|A/northern_pintail/Alaska/523/2014
GTTAGCAACAGGAATGCGAAATGTACCTGAGAAACAGACCAGAGGCCTATTCGGTGCAAWAGCAGGA
>A_/_H3N8|MT912521|A/Mallard_duck/Alberta/147/2019
ACTGGCAACAGGGATGAGAAATGTTCCTGAGAAACAAACCAGGGGTCTGTTCGGTGCAAAAGCAGGA
>A_/_H3N6|MT912517|A/Mallard_duck/Alberta/504/2019
ACTGGCAACAGGGATGAGAAATGTTCCTGAGAAACAAACCAGGGGTCTGTTCGGTGCAAAAGCAGGA
>A_/_H3N2|MT320091|A/Blue-winged_teal/Mexico/HA_UIFMVZ478/2017
ACTGGCAACAGGGATGCGGAATGTACCAGAGAAACAAACTAGAGGCATATTCGGCGCAATCGCAGGT
>A_/_H3N8|MT624508|A/Mallard_duck/Alberta/343/2019
ACTGGCAACAGGGATGAGAAATGTTCCTGAGAAACAAACCAGGGGTCTGTTCGGTGCAAAAGCAGGA
>A_/_H3N8|MT624472|A/Mallard_duck/Alberta/471/2019
ACTGGCAACTGGAATGAGGAACGTGCCTGAGAAACAAACCAGGGGTCTGTTTGGTGCAAAAGCAGGG
>A_/_H3N8|MT624455|A/Mallard_duck/Alberta/339/2019
ACTGGCAACAGGGATGAGAAATGTTCCTGAGAAACAAACCAGGGGTCTGTTCGGTGCAAAAGCAGGA
>A_/_H3N8|MT624398|A/Mallard_duck/Alberta/319/2019
ACTGGCAACAGGGATGAGAAATGTTCCTGAGAAACAAACCAGGGGTCTGTTCGGTGCAAAAGCAGGA
>A_/_H3N8|KX714370|A/American_green-winged_teal/Alaska/103773/2008**gb
GTTAGCAACAGGAATGCGAAATGTACCTGAGAAACAGACCAGAGGCCTATTCGGTGCAAWAGCAGGG
>A_/_H3N8|KX714410|A/American_green-winged_teal/Alaska/133766/2009**gb
GTTGGCAACAGGAATGCGGAATGTACCTGAGAAACAAACTAGAGGCCTATTCGGTGCAAWAGCAGGT
>A_/_H3N8|KX714434|A/American_green-winged_teal/Alaska/137886/2009**gb
ACTGGCAACAGGAATGAGGAACGTACCTGAGAAACAAACCAGGGGTCTGTTCGGTGCAAWAGCAGGA
>A_/_H3N8|KJ568249|A/American_green-winged_teal/Ohio/13OS1844/2013**gb
ACTGGCAACCGGGATGCGGAATGTGCCTGAGAAACAAACCAGGGGTCTGTTCGGTGCAAAAGCAGGG
>A_/_H3N8|MH412105|A/blue-winged_teal/Alberta/164/2017**gb
GTTGGCGACAGGGATGCGGAATGTACCTGAGAAACAAACCAGAGGCCTATTTGGCGCAAAAGCAGGG
>A_/_H3N8|MH411995|A/blue-winged_teal/Alberta/3/2017**gb
ACTGGCAACAGGAATGAGGAATGTACCTGAGAAACAAACCAGGGGTCTGTTCGGTGCAAAAGCAGGA
>A_/_H3N8|MH411906|A/blue-winged_teal/Alberta/90/2017**gb
ACTGGCAACAGGAATGAGGAATGTACCTGAGAAACAAACCAGGGGTCTGTTCGGTGCAAAAGCAGGA
>A_/_H3N8|MH412003|A/blue-winged_teal/Alberta/98/2017**gb
ACTGGCAACAGGAATGAGGAATGTACCTGAGAAACAAACCAGGGGTCTGTTCGGTGCAAAAGCAGGA
>A_/_H3Nmixed|KY131263|A/green-winged_teal/Alaska/UGAI15-6393/2015**gb
GTTAGCAACAGGAATGCGAAATGTACCTGAGAAACAGACCAGAGGCCTATTCGGTGCAAWAGCAGGA
>A_/_H3N8|MH637126|A/mallard/Alberta/182/2017**gb
ACTGGCAACAGGAATGAGGAATGTACCTGAGAAACAAACCAGGGGTCTGTTCGGTGCAAAAGCAGGA
>A_/_H3N8|MH932171|A/mallard/Alberta/246/2017**gb
ACTGGCAACAGGAATGAGGAATGTACCTGAGAAACAAACCAGGGGTCTGTTCGGTGCAAAAGCAGGA
>A_/_H3N8|MH932155|A/mallard/Alberta/292/2017**gb
ACTGGCAACAGGAATGAGGAATGTACCTGAGAAACAAACCAGGGGTCTGTTCGGTGCAAAAGCAGGA
>A_/_H3N8|MH932322|A/mallard/Alberta/30/2017**gb
ATTGGCAACTGGAATGCGGAATATACCTGAGAAACAGACCAGAGGTCTGTTCGGTGCAAAAGCAGGA
>A_/_H3N8|MH637104|A/mallard/Alberta/398/2017**gb
GTTAGCAACAGGAATGCGGAATGTACCTGAGAAACAGACCAGAGGCCTATTCGGTGCAAAAGCAGGG
>A_/_H3N8|MH932513|A/mallard/Alberta/482/2017**gb
GTTGGCGACAGGGATGCGGAATGTACCTGAGAAACAAACCAGAGGCCTATTTGGCGCAAAAGCAGGG
>A_/_H3N8|MF046173|A/mallard/Alberta/515/2015**gb
ACTGGCAACTGGAATGAGGAACGTGCCTGAGAAACAAACCAGGGGTCTGTTCGGTGCAAWAGCAGGA
>A_/_H3N8|MH411960|A/mallard/Alberta/56/2017**gb
GTTGGCGACAGGGATGCGGAATGTACCTGAGAAACAAACCAGAGGCCTATTTGGCGCAAAAGCAGGG
>A_/_H3N8|MH932471|A/mallard/Alberta/595/2017**gb
GTTGGCGACAGGGATGCGGAATGTACCTGAGAAACAAACCAGAGGCCTATTTGGCGCAAAAGCAGGG
>A_/_H3N8|MH411828|A/mallard/Alberta/71/2017**gb
ACTGGCAACAGGAATGAGGAATGTACCTGAGAAACAAACCAGGGGTCTGTTCGGTGCAAAAGCAGGA
>A_/_H3N6|KY131415|A/northern_pintail/Alaska/UGAI15-7417/2015
GTTGGCAACAGGAATGCGGAATGTACCTGAGAAACAAACCAGAGGCCTATTCGGTGCAAWAGCAGGT
>A_/_H3N8|CY142722|A/mallard/Interior_Alaska/9BM10047R0/2009
ACTGGCAACAGGAATGAGGAACGTACCTGAGAAACAAACCAGGGGTCTGTTCAGTGCAATAGCAGGG
>A_/_H3N8|CY138729|A/green-winged_teal/New_Brunswick/00336/2010
ACTGGCAACAGGGATGAGGAACGTGCCTGAAAAACAAACCAGGGGTCTGCTCGGTGCAATAGCCGGA
>A_/_H3N8|CY132611|A/mallard/California/2540V/2011
GTTGGCAACTGGGATGCGGAATGTACCTGAGAAACAGACCAGGGGTCTGTTCGGTGCAAAAGCAGGA
>A_/_H3N8|CY097678|A/American_green-winged_teal/Mississippi/285/2010
ATTAGCAACAGGAATGCGGAACGTGCCAGAGAAACAAACTCGAGGCATATTTGGTGCTATAGCAGGA
>A_/_H3N8|CY077206|A/American_widgeon/Interior_Alaska/7MP1768/2007
ACTGGCAACAGGAATGAGGAACGTACCTGAGAAACAAACCAGGGGTCTGTTCGGTGCAAAAGCAGGA
>A_/_H3N8|CY076013|A/cinnamon_teal/California/44287-325/2007
ATTAGCAACAGGAATGCGGAACGTGCCAGAGAAACAAACCCGAGGCATATTTGGTGCTATAGCAGGA
>A_/_H3N8|CY064009|A/mallard/Minnesota/Sg-00047/2007
ACTGGCAACAGGAATGAGGAACGTGCCTGAGAAACAAACCAGGGGTCTGTTCGGCGCAAAAGCAGGA
>A_/_H3N8|CY064217|A/blue-winged_teal/Texas/Sg-00078/2007
GTTGGCAACTGGGATGCGGAATGTGCCTGAGAAACAGACCAGGGGTCTGTTCGGTGCAAAAGCAGGG
>A_/_H3N8|EU871828|A/duck/LA/17G/1987
ATTGGCAACAGGGATGCGAAACGTGCCAGAGAAACAAACCCGAGGAATATTTGGTGCTATAGCAGGA
>A_/_H3N8|CY032720|A/northern_pintail/California/HKWF792/2007
ATTAGCAACAGGAATGCGGAACGTGCCAGAGAAACAAACCCGAGGCATATTTGGTGCTATAGCAGGA
>A_/_H3N8|M73772|A/duck/Memohis/928/1974
ACTGGCAACAGGGATGAGGAACGTGCCTGAGAAAAAGACCAGGGGTCTGTTCGTGGCAATAGCAGGA
>A_/_H3N8|CY097702|A/mallard/Mississippi/354/2010
ATTAGCAACAGGAATGCGGAACGTGCCAGAGAAACAAACTCGAGGCATATTTGGTGCTATAGCAGGA
>A_/_H3N8|CY097710|A/mallard/Mississippi/360/2010
ATTAGCAACAGGAATGCGGAACGTGCCAGAGAAACAAACTCGAGGCATATTTGGTGCTATAGCAGGA
>A_/_H3N8|CY097718|A/mallard/Mississippi/386/2010
ATTAGCAACAGGAATGCGGAACGTGCCAGAGAAACAAACTCGAGGCATATTTGGTGCTATAGCAGGA
>A_/_H3N8|CY081308|A/mallard/Maryland/1127/2005
ATTGGCAACTGGAATGCGGAATGTACCTGAGAAACAGACCAGGGGTCTGTTCGGTGCAAAAGCAGGA
>A_/_H3N8|CY078875|A/mallard/Interior_Alaska/6MP0124/2006
GTTAGCAACAGGAATGCGAAATGTACCTGAGAAACAGACCAGAGGCCTATTCGGTGCAAAAGCAGGG
>A_/_H3N8|CY077286|A/mallard/Interior_Alaska/7MP1056/2007
GTTAGCAACAGGAATGCGAAATGTACCTGAGAAACAGACCAGAGGCTTATTCGGTGCAAAAGCAGGG
>A_/_H3N1|MK345760|A/ruddy_turnstone/Delaware_Bay/321/2018
ATTGGCAACTGGAATGCGGAATATACCTGAGAAACAGACCAGAGGTCTGTTCGGTGCAAAAGCAGGA
>A_/_H3N8|KC492247|A/American_black_duck/St._John's/732/2008
ACTGGCAACAGGGATGAGAAACGTGCGTGAGAAACAAACCAGGGGTCTGTTCGGTGCAATAGCCGGA
>A_/_H3N8|CY101739|A/pintail/Alberta/105/1991
GTTGGCAACCGGGATGCGGAATGTACCTGAGAAACAGACCAGGGGTCTGTTCGGTGCAATAGCAGGG
>A_/_H3N8|CY014571|A/blue-winged_teal/Alberta/120/1991
GTTGGCAACCGGGATGCGGAATGTACCTGAAAAACAGACCAGGGGTCTGTTCGGTGCAATAGCAGGG
>A_/_H3N8|CY205678|A/blue-winged_teal/Texas/AI10-3848/2010
ATTGGCAACTGGAATGCGGAATGTACCTGAGAAACAGACCAGGGGTCTGTTCGGTGCAATAGCAGGA
>A_/_H3N8|MH578792|A/ruddy_turnstone/Delaware_Bay/324/2005
ACTGGCAACAGGGATGAGGAATGTGCCTGAGAAACAAACCAAGGGTCTGTTCGGTGCAATAGCCGGA
>A_/_H3N8|MH579340|A/ruddy_turnstone/Delaware_Bay/451/2005
ACTGGCAACAGGGATGAGGAACGTGCCTGAGAAACAAACCAAGGGTCTGTTCGGTGCAATAGCCGGA
>A_/_H3N8|KY644162|A/yellow-billed_pintail/Chile/C2014/2015
ATTGGCCACTGGAATGAGGAACGTACCAGAGAAGCAAACTAGGGGACTCTTTGGGGCAATAGCAGGG
>A_/_H3N8|MH499154|A/cinnamon_teal/Chile/C19368/2016
ATTGGCCACTGGAATGAGGAACGTACCAGAAAAGCAAACCAGGGGACTTTTTGGGGCAATCGCAGGG
>A_/_H3N6|MH579200|A/ruddy_turnstone/Delaware_Bay/160/2005
ACTGGCAACAGGGATGAGGAATGTGCCTGAGAAACAAACCAAGGGTCTGTTCGGTGCAATAGCCGGA
>A_/_H3N8|MK164010|A/yellow-billed_pintail/Chile/C34473/2017
ACTGGCCACTGGAATGAGGAACGTACCAGAAAAGCAAACCAGGGGACTTTTTGGGGCAATCGCAGGG
>A_/_H3N8|MK163999|A/yellow-billed_pintail/Chile/C30974/2017
ATTGGCCACTGGAATGAGGAACGTACCAGAAAAGCAAACCAGGGGACTTTTTGGGGCAATCGCAGGG
>A_/_H3N8|CY053829|A/mallard/Ohio/651/2002
ATTGGCAACTGGAATGCGGAATGTACCTGAGAAACAGACCAGGGGTCTGTTCGGTGCAATAGCAGGG
>A_/_H3N6|KY131407|A/northern_pintail/Alaska/UGAI15-7415/2015
GTTGGCAACAGGAATGCGGAATGTACCTGAGAAACAAACCAGAGGCCTATTCGGTGCAATAGCAGGT
>A_/_H3N8|KY130827|A/northern_pintail/Alaska/496/2012
GTTGGCAACAGGAATGCGGAATGTACCTGAGAAACAAACCAGAGGCCTATTCGGTGCAATAGCAGGG
>A_/_H3N8|MT818676|A/Mallard/Minnesota/AH0031699I.4.A/2015
ACTGGCAACAGGGATGAGGAACGTGCCTGAGAAACAAACCAGGGGTCTGTTCGGTGCAATAGCCGGA
>A_/_H3N8|MT818670|A/Mallard/North_Dakota/AH0050110I.4.A/2015
ACTGGCAACAGGGATGAGGAACGTGCCTGAGAAACAAATCAGGGGTCTATTCGGTGCAATAGCCGGA
>A_/_H3N8|MT818668|A/Mallard/North_Dakota/AH0050112I.4.A/2015
ACTGGCAACAGGGATGAGGAACGTGCCTGAGAAACAAATCAGGGGTCTATTCGGTGCAATAGCCGGA
>A_/_H3N8|MT818667|A/Mallard/North_Dakota/AH0050148I.4.A/2015
ACTGGCAACAGGGATGAGGAACGTGCCTGAGAAACAAATCAGGGGTCTATTCGGTGCAATAGCCGGA
>A_/_H3N7|MH569311|A/emperor_goose/Alaska/UGAI15-8463/2015
ATTGGCAACAGGGATGCGGAATGTACCTGAGAAACAAACCAGAGGCCTATTCGGTGCAATAGCAGGT
>A_/_H3N7|MH569303|A/emperor_goose/Alaska/UGAI15-8461/2015
ATTGGCAACAGGGATGCGGAATGTACCTGAGAAACAAACCAGAGGCCTATTCGGTGCAATAGCAGGT
>A_/_H3N3|MH569279|A/emperor_goose/Alaska/UGAI15-8448/2015
ATTGGCAACAGGGATGCGGAATGTACCTGAGAAACAAACCAGAGGCCTATTCGGTGCAATAGCAGGT
>A_/_H3N3|MH569271|A/emperor_goose/Alaska/UGAI15-8446/2015
ATTGGCAACAGGGATGCGGAATGTACCTGAGAAACAAACCAGAGGCCTATTCGGTGCAATAGCAGGT
>A_/_H3N7|MH569239|A/emperor_goose/Alaska/UGAI15-8436/2015
ATTGGCAACAGGGATGCGGAATGTACCTGAGAAACAAACCAGAGGCCTATTCGGTGCAATAGCAGGT
>A_/_H3N7|MH569231|A/emperor_goose/Alaska/UGAI15-8435/2015
ATTGGCAACAGGGATGCGGAATGTACCTGAGAAACAAACCAGAGGCCTATTCGGTGCAATAGCAGGT
>A_/_H3N8|CY143170|A/American_green-winged_teal/Interior_Alaska/9BM12318R0/2009
ACTGGCAACAGGAATGAGGAACGTACCTGAGAAACAAACCAGGGGTCTGTTCGGTGCAATAGCAGGA
>A_/_H3N8|CY143154|A/northern_shoveler/Interior_Alaska/9BM12298R0/2009
GTTGGCAACTGGGATGCGGAATGTACCTGAGAAACAGACCAGGGGTCTGTTCGGTGCAATAGCAGGG
>A_/_H3N8|CY143146|A/mallard/Interior_Alaska/9BM12285R0/2009
GTTGGCAACTGGGATGCGGAATGTACCTGAGAAACAGACCAGGGGTCTGTTCGGTGCAATAGCAGGG
>A_/_H3N8|CY143138|A/northern_pintail/Interior_Alaska/9BM12210R0/2009
ACTGGCAACAGGAATGAGGAACGTACCTGAGAAACAAACCAGGGGTCTGTTCGGTGCAATAGCAGGG
>A_/_H3N8|CY143098|A/northern_pintail/Interior_Alaska/9BM12180R0/2009
ACTGGCAACAGGAATGAGGAACGTACCTGAGAAACAAACCAGGGGTCTGTTCGGTGCAATAGCAGGA
>A_/_H3N8|CY143082|A/mallard/Interior_Alaska/9BM10851R0/2009
ACTGGCAACAGGAATGAGGAACGTACCTGAGAAACAAACCAGGGGTCTGTTCGGTGCAATAGCAGGG
>A_/_H3N8|CY143066|A/northern_pintail/Interior_Alaska/9BM10819R0/2009
GTTGGCAACTGGGATGCGGAATGTACCTGAGAAACAGACCAGGGGTCTGTTCGGTGCAATAGCAGGG
>A_/_H3N8|CY143042|A/mallard/Interior_Alaska/9BM10717R0/2009
ACTGGCAACAGGAATGAGGAACGTACCTGAGAAACAAACCAGGGGTCTGTTCGGTGCAATAGCAGGG
>A_/_H3N8|CY143026|A/northern_pintail/Interior_Alaska/9BM8907R0/2009
ACTGGCAACAGGAATGAGGAACGTACCTGAGAAACAAACCAGGGGTCTGTTCGGTGCAATAGCAGGA
>A_/_H3N8|CY142994|A/northern_pintail/Interior_Alaska/9BM8553R0/2009
ACTGGCAACAGGAATGAGGAACGTACCTGAGAAACAAACCAGGGGTCTGTTCGGTGCAATAGCAGGG
>A_/_H3N8|CY142938|A/northern_pintail/Interior_Alaska/9BM7836R0/2009
GTTGGCAACTGGGATGCGGAATGTACCTGAGAAACAGACCAGGGGTCTGTTCGGTGCAATAGCAGGG
>A_/_H3N8|CY142906|A/northern_pintail/Interior_Alaska/9BM7368R0/2009
ACTGGCAACAGGAATGAGGAACGTACCTGAGAAACAAACCAGGGGTCTGTTCGGTGCAATAGCAGGA
>A_/_H3N8|CY142898|A/northern_pintail/Interior_Alaska/9BM7052R0/2009
ACTGGCAACAGGAATGAGGAACGTACCTGAGAAACAAACCAGGGGTCTGTTCGGTGCAATAGCAGGG
>A_/_H3N8|CY142890|A/northern_pintail/Interior_Alaska/9BM12066R1/2009
ACTGGCAACAGGAATGAGGAACGTACCTGAGAAACAAACCAGGGGTCTGTTCGGTGCAATAGCAGGG
>A_/_H3N8|CY142866|A/northern_pintail/Interior_Alaska/9BM11911R0/2009
ACTGGCAACAGGAATGAGGAACGTACCTGAGAAACAAACCAGGGGTCTGTTCGGTGCAATAGCAGGG
>A_/_H3N8|CY142858|A/mallard/Interior_Alaska/9BM11867R0/2009
ACTGGCAACAGGAATGAGGAACGTCCCTGAGAAACAAACCAGGGGTCTGTTCGGTGCAATAGCAGGA
>A_/_H3N8|CY142850|A/northern_pintail/Interior_Alaska/9BM11789R0/2009
ACTGGCAACAGGGATGAGGAATGTGCCTGAAAAACAAACCAGGGGTCTATTCGGTGCAATAGCTGGA
>A_/_H3N8|CY142842|A/northern_pintail/Interior_Alaska/9BM11757R0/2009
ACTGGCAACAGGAATGAGGAACGTACCTGAGAAACAAACCAGGGGTCTGTTCGGTGCAATAGCAGGA
>A_/_H3N8|CY142810|A/northern_pintail/Interior_Alaska/9BM11487R0/2009
GTTGGCAACTGGGATGCGGAATGTACCTGAGAAACAGACCAGGGGTCTGTTCGGTGCAATAGCAGGG
>A_/_H3N8|CY142802|A/mallard/Interior_Alaska/9BM11381R0/2009
ACTGGCAACAGGAATGAGGAACGTACCTGAGAAACAAACCAGGGGTCTGTTCGGTGCAATAGCAGGG
>A_/_H3N8|CY142754|A/mallard/Interior_Alaska/9BM10111R0/2009
ACTGGCAACAGGAATGAGGAACGTACCTGAGAAACAAACCAGGGGTCTGTTCGGTGCAATAGCAGGG
>A_/_H3N8|CY142738|A/mallard/Interior_Alaska/9BM10055R0/2009
ACTGGCAACAGGAATGAGGAACGTACCTGAGAAACAAACCAGGGGTCTGTTCGGTGCAATAGCAGGG
>A_/_H3N8|CY142706|A/northern_pintail/Interior_Alaska/9BM7258R0/2009
ACTGGCAACAGGAATGAGGAACGTACCTGAGAAACAAACCAGGGGTCTGTTTGGTGCAATAGCAGGA
>A_/_H3N8|CY142698|A/northern_pintail/Interior_Alaska/9BM7254R0/2009
ACTGGCAACAGGGATGAGGAATGTGCCTGAAAAACAAACCAGGGGTCTATTCGGTGCAATAGCTGGA
>A_/_H3N8|CY142666|A/northern_pintail/Interior_Alaska/9BM7050R0/2009
ACTGGCAACAGGAATGAGGAACGTACCTGAGAAACAAACCAGGGGTCTGTTCGGTGCAATAGCAGGG
>A_/_H3N8|CY142650|A/northern_pintail/Interior_Alaska/9BM6902R0/2009
ACTGGCAACAGGAATGAGGAACGTACCTGAGAAACAAACCAGGGGTCTGTTCGGTGCAATAGCAGGA
>A_/_H3N8|CY142626|A/American_green-winged_teal/Interior_Alaska/9BM6410R0/2009
GTTGGCAACTGGGATGCGGAATGTACCTGAGAAACAGACCAGGGGTCTGTTCGGTGCAATAGCAGGG
>A_/_H3N8|CY142618|A/northern_pintail/Interior_Alaska/9BM6290R0/2009
ACTGGCAACAGGAATGAGGAACGTACCTGAGAAACAAACCAGGGGTCTGTTCGGTGCAATAGCAGGA
>A_/_H3N8|CY142402|A/mallard/Interior_Alaska/9BM11382R0/2009
ACTGGCAACAGGAATGAGGAACGTACCTGAGAAACAAACTAGGGGTCTGTTCGGTGCAATAGCAGGG
>A_/_H3N8|CY141515|A/mallard/Interior_Alaska/10BM12582R0/2010
ACTGGCAACAGGAATGAGGAACGTACCTGAGAAACAAACCAGGGGTCTGTTCGGTGCAATAGCAGGA
>A_/_H3N8|CY141507|A/mallard/Interior_Alaska/10BM12362R0/2010
ACTGGCAACAGGAATGAGGAACGTACCTGAGAAACAAACCAGGGGTCTGTTCGGTGCAATAGCAGGA
>A_/_H3N7|CY141441|A/northern_pintail/Interior_Alaska/9BM11787R0/2009
ACTGGCAACAGGAATGAGGAACGTACCTGAGAAACAAACCAGGGGTCTGTTCGGTGCAATAGCAGGG
>A_/_H3N8|CY141025|A/mallard/Arkansas/AI09-5900/2009
GTTGGCAACTGGGATGCGGAATGTACCTGAGAAACAGACCAGGGGTCTGTTCGGTGCAATAGCAGGG
>A_/_H3N8|CY140977|A/blue-winged_teal/Louisiana/AI09-5159/2009
GTTGGCAACTGGGATGCGGAATGTACCTGAGAAACAGACCAGGGGTCTGTTCGGTGCAATAGCAGGG
>A_/_H3N6|CY140961|A/blue-winged_teal/Texas/AI09-4405/2009
GTTGGCAACTGGAATGCGGAATGTACCTGAGAAACAGACCAGGGGTCTGTTCGGTGCAATAGCAGGG
>A_/_H3N8|CY140935|A/northern_pintail/Minnesota/AI09-4322/2009
ATTGGCAACTGGAATGCGGAATGTACCTGAGAAACAGACCAGGGGTCTGTTCGGTGCAATAGCAGGA
>A_/_H3N6|CY140919|A/blue-winged_Teal/North_Dakota/AI09-4039/2009
GTTGGCAACCGGGATGCGGAATGTACCTGAGAAACAGACCAGGGGTCTGTTCGGGGCAATAGCAGGG
>A_/_H3N2|CY140911|A/mallard/Minnesota/AI09-4022/2009
ATTGGCAACTGGAATGCGGAATGTACCTGAGAAACAGACAAGGGGTCTGTTCGGTGCAATAGCAGGA
>A_/_H3N1|CY140860|A/blue-winged_Teal/North_Dakota/AI09-3642/2009
GTTGGCAACTGGAATGCGGAATGTACCTGAGAAACAGACCAGGGGTCTGTTCGGTGCAATAGCAGGG
>A_/_H3N1|CY140804|A/mallard/Minnesota/AI09-3228/2009
ATTGGCAACTGGAATGCGGAATGTACCTGAGAAACAGACCAGGGGTCTGTTCGGTGCAATAGCAGGA
>A_/_H3N8|CY140735|A/mallard/Minnesota/AI09-2571/2009
GCTGGCAACCGGGATGCGGAATGTACCTGAGAAACAGACCAGAGGTCTGTTCGGTGCAATAGCAGGG
>A_/_H3N6|CY140727|A/mallard/Minnesota/AI09-2519/2009
GTTGGCAACTGGAATGCGGAATGTACCTGAGAAACAGACCAGGGGTCTGTTCGGTGCAATAGCAGGG
>A_/_H3N8|CY140703|A/mallard/Minnesota/AI09-2434/2009
ACTGGCAACAGGGATGAGGAACGTGCCTGAGAAACAAACCAGGGGTCTGTTCGGTGCAATAGCCGGA
>A_/_H3N3|CY140687|A/mallard/Minnesota/AI09-1870/2009
ATTGGCAACTGGGATGCGGAATGTACCTGAGAAACAGACCAGGGGTCTGTTCGGTGCAATAGCAGGG
>A_/_H3N8|CY140655|A/mallard/Minnesota/AI09-1829/2009
GTTGGCAACTGGGATGCGGAATGTACCTGAGAAACAGACCAGGGGTCTGTTCGGTGCAATAGCAGGG
>A_/_H3N8|CY140623|A/American_wigeon/Minnesota/Sg-01067/2008
ACTGGCAACAGGAATGAGGAACGTACCTGAGAAACAAACCAGGGGTCTGTTCGGTGCAATAGCAGGA
>A_/_H3N2|CY140583|A/mallard/Minnesota/Sg-01040/2008
GCTGGCAACCGGGATGCGGAATGTACCTGAGAAACAGACCAGGGGTCTGTTCGGTGCAATAGCAGGG
>A_/_H3N8|CY140567|A/mallard/Minnesota/Sg-01035/2008
ACTGGCAACAGGGATGAGAAACGTACCTGAGAAACAAACCAGGGGTCTGTTCGGTGCAATAGCCGGA
>A_/_H3N6|CY140499|A/green-winged_teal/Minnesota/Sg-01000/2008
GCTGGCAACCGGGATGCGGAATGTACCTGAGAAACAGACCAGGGGTCTGTTCGGTGCAATAGCAGGG
>A_/_H3N8|CY140491|A/green-winged_teal/Minnesota/Sg-00991/2008
ACTGGCAACAGGGATGAGGAACGTGCCTGAGAAACAAACCAGGGGTCTGTTCGGTGCAATAGCCGGA
>A_/_H3N2|CY140483|A/mallard/Minnesota/Sg-00949/2008
ATTGGCAACTGGAATGCGGAATGTACCTGAGAAACAGACCAGGGGTCTGTTCGGTGCAATAGCAGGA
>A_/_H3N8|CY140449|A/mallard/Minnesota/Sg-00868/2008
GCTGGCAACCGGGATGCGGAATGTACCTGAGAAACAGACCAGGGGTCTGTTCGGTGCAATAGCAGGG
>A_/_H3N8|CY140392|A/mallard/Minnesota/Sg-00831/2008
GCTGGCAACCGGGATGCGGAATGTACCTGAGAAACAGACCAGGGGTCTGTTCGGTGCAATAGCAGGG
>A_/_H3N6|CY140366|A/blue-winged_teal/North_Dakota/Sg-00759/2008
ATTGGCAACTGGAATGCGGAATGTACCTGAGAAACAGACCAGGGGTCTGTTCGGTGCAATAGCAGGA
>A_/_H3N8|CY140310|A/mallard/Minnesota/Sg-00674/2008
GCTGGCAATCGGGATGCGGAATGTACCTGAGAAACAGACCAGGGGTCTGTTCGGTGCAATAGCAGGG
>A_/_H3N8|CY140302|A/mallard/Minnesota/Sg-00672/2008
GCTGGCAATCGGGATGCGGAATGTACCTGAGAAACAGACCAGGGGTCTGTTCGGTGCAATAGCAGGG
>A_/_H3N8|CY140261|A/blue-winged_teal/Minnesota/Sg-00613/2008
GCTGGCAACCGGGATGCGGAATGTACCTGAGAAACAGACCAGGGGTCTGTTCGGTGCAATAGCAGGG
>A_/_H3N8|CY140237|A/mallard/Minnesota/SG-00929/2008
GCTGGCAACCGGGATGCGGAATGTACCTGAGAAACAGACCAGGGGTCTGTTCGGTGCAATAGCAGGG
>A_/_H3N8|CY140212|A/mallard/Minnesota/Sg-00804/2008
ATTGGCAACTGGAATGCGGAATGTACCTGAGAAACAGACCAGGGGTCTGTTCGGTGCAATAGCAGGA
>A_/_H3N8|CY140029|A/mallard/Minnesota/Sg-00591/2008
GCTGGCAACCGGGATGCGGAATGTACCTGAGAAACAGACCAGGGGTCTGTTCGGTGCAATAGCAGGG
>A_/_H3N8|CY140005|A/gadwall_duck/Minnesota/Sg-00575/2008
GCTGGCAACCGGGATGCGGAATGTACCTGAGAAACAGACCAGGGGTCTGTTCGGTGCAATAGCAGGG
>A_/_H3N8|CY139657|A/mallard/Minnesota/199106/1999
ACTGGCAACAGGGATGAGGAACGTGCCTGAGAAACAAACCAGGGGTCTGTTCGGTGCAATAGCCGGA
>A_/_H3N8|CY140144|A/blue-winged_teal/North_Dakota/Sg-00740/2008
GCTGGCAACCGGGATGCGGAATGTACCTGAGAAACAGACCAGGGGTCTGTTCGGTGCAATAGCAGGG
>A_/_H3N8|CY140120|A/blue-winged_teal/North_Dakota/Sg-00719/2008
ACTGGCAACAGGAATGAGGAACGTACCTGAGAAACAAACCAGGGGTCTGTTCGGTGCAATAGCAGGA
>A_/_H3N8|CY140053|A/northern_shoveler/Minnesota/Sg-00645/2008
GCTGGCAACCGGGATGCGGAATGTACCTGAGAAACAGACCAGGGGTCTGTTCGGTGCAATAGCAGGG
>A_/_H3N8|CY140037|A/mallard/Minnesota/Sg-00605/2008
GCTGGCAACCGGGATGCGGAATGTACCTGAGAAACAGACCAGGGGTCTGTTCGGTGCAATAGCAGGG
>A_/_H3N2|CY139977|A/mallard/Minnesota/199036/1999
ACTGGCAACAGGGATGAGGAACGTGCCTGAGAAACAAACCAGGGGTCTGTTCGGTGCAATAGCAGGA
>A_/_H3N6|CY139879|A/mallard/Minnesota/346242/2000
ATTGGCAACTGGAATGCGGAATGTACCTGAGAAACAGACCAGGGGTCTGTTCGGTGCAATAGCAGGG
>A_/_H3N9|CY139753|A/mallard/Minnesota/182749/1998
GTTGGCAACTGGGATGCGGAATGTACCTGAGAAACAGACCAGGGGTCTGTTCGGTGCAATAGCAGGG
>A_/_H3N8|CY141057|A/American_green-winged_teal/Texas/AI09-6046/2009
ACTGGCAACAGGAATGAGGAACGTGCCTGAGAAACAAACCAGGGGTCTGTTCGGTGCAATAGCAGGA
>A_/_H3N8|JX080781|A/spectacled_eider/Alaska/44173-055/2006
GTTAGCAACAGGAATGCGAAATGTACCTGAGAAACAGACCAGAGGCCTATTCGGTGCAATAGCAGGG
>A_/_H3N6|CY136333|A/mallard/Interior_Alaska/10BM09893R0/2010
ACTGGCAACAGGAATGAGGAACGTACCTGAGAAACAAACCAGGGGTCTGTTCGGTGCAATAGCAGGA
>A_/_H3N1|CY136317|A/mallard/Interior_Alaska/9BM8524R0/2009
ACTGGCAACAGGAATGAGGAACGTACCTGAGAAACAAACCAGGGGTCTGTTCGGTGCAATAGCAGGA
>A_/_H3N8|CY136147|A/mallard/Interior_Alaska/9BM8387R0/2009
ACTGGCAACAGGAATGAGGAACGTACCTGAGAAACAAACCAGGGGTCTGTTCGGTGCAATAGCAGGA
>A_/_H3N1|CY136102|A/northern_pintail/Interior_Alaska/9BM11431R0/2009
ACTGGCAACAGGAATGAGGAACGTACCTGAGAAACAAACCAGGGGTCTGTTCGGTGCAATAGCAGGA
>A_/_H3N8|CY136027|A/northern_pintail/Interior_Alaska/10BM06704R0/2010
ACTGGCAACAGGAATGAGGAACGTACCTGAGAAACAAACCAGGGGTCTGTTCGGTGCAATAGCAGGA
>A_/_H3N8|CY135947|A/mallard/Interior_Alaska/10BM06828R0/2010
ACTGGCAACAGGAATGAGGAACGTACCTGAGAAACAAACCAGGGGTCTGTTCGGTGCAATAGCAGGA
>A_/_H3N8|CY135971|A/northern_pintail/Interior_Alaska/10BM06872R0/2010
ACTGGCAACAGGAATGAGGAACGTACCTGAGAAACAAACCAGGGGTCTGTTCGGTGCAATAGCAGGA
>A_/_H3N8|CY135843|A/mallard/Interior_Alaska/10BM05970R0/2010
ACTGGCAACAGGAATGAGGAACGTACCTGAGAAACAAACCAGGGGTCTGTTCGGTGCAATAGCAGGA
>A_/_H3N8|CY135835|A/mallard/Interior_Alaska/10BM05968R0/2010
ACTGGCAACAGGAATGAGGAACGTACCTGAGAAACAAACCAGGGGTCTGTTCGGTGCAATAGCAGGA
>A_/_H3N8|CY135827|A/mallard/Interior_Alaska/10BM05900R0/2010
ACTGGCAACAGGAATGAGGAACGTACCTGAGAAACAAACCAGGGGTCTGTTCGGTGCAATAGCAGGA
>A_/_H3N8|CY135811|A/mallard/Interior_Alaska/10BM05797R0/2010
ACTGGCAACAGGAATGAGGAACGTACCTGAGAAACAAACCAGGGGTCTGTTCGGTGCAATAGCAGGA
>A_/_H3N8|CY135771|A/northern_shoveler/Interior_Alaska/10BM05491R0/2010
ACTGGCAACAGGAATGAGGAACGTACCTGAGAAACAAACCAGGGGTCTGTTCGGTGCAATAGCAGGA
>A_/_H3N8|CY135729|A/American_green-winged_teal/Interior_Alaska/10BM05376R0/2010
ACTGGCAACAGGAATGAGGAACGTACCTGAGAAACAAACCAGGGGTCTGTTCGGTGCAATAGCAGGA
>A_/_H3N8|CY139566|A/mallard/Nova_Scotia/01016/2010
ACTGGCAACAGGGATGAGGAACGTGCCTGAAAAACAAACCAGGGGTCTGTTCGGTGCAATAGCCGGA
>A_/_H3N8|CY139459|A/American_black_duck/New_Brunswick/00953/2010
ACTGGCAACAGGGATGAGGAACGTGCCTGAAAAACAAACCAGGGGTCTGTTCGGTGCAATAGCCGGA
>A_/_H3N8|CY139311|A/green-winged_teal/Prince_Edward_Island/00841/2010
ACTGGCAACAGGGATGAGGAACGTGCCTGAAAAACAAACCAGGGGTCTGTTCGGTGCAATAGCCGGA
>A_/_H3N8|CY139279|A/American_black_duck/Prince_Edward_Island/00788/2010
ACTGGCAACAGGGATGAGGAACGTGCCTGAAAAACAAACCAGGGGTCTGTTCGGTGCAATAGCCGGA
>A_/_H3N8|CY139247|A/wood_duck/Nova_Scotia/00738/2010
ACTGGCAACAGGGATGAGGAACGTGCCTGAAAAACAAACCAGGGGTCTGTTCGGTGCAATAGCCGGA
>A_/_H3N6|CY139215|A/American_black_duck/New_Brunswick/00624/2010
ACTGGCAACAGGGATGAGGAACGTGCCTGAAAAACAAACCAGGGGTCTGTTCGGTGCAATAGCCGGA
>A_/_H3N6|CY139199|A/American_black_duck/New_Brunswick/00622/2010
ACTGGCAACAGGGATGAGGAACGTGCCTGAAAAACAAACCAGGGGTCTGTTCGGTGCAATAGCCGGA
>A_/_H3N8|CY139148|A/American_black_duck/New_Brunswick/00616/2010
ACTGGCAACAGGGATGAGGAACGTGCCTGAAAAACAAACCAGGGGTCTGTTCGGTGCAATAGCCGGA
>A_/_H3N8|CY139132|A/American_black_duck/New_Brunswick/00614/2010
ACTGGCAACAGGGATGAGGAACGTGCCTGAAAAACAAACCAGGGGTCTGTTCGGTGCAATAGCCGGA
>A_/_H3N8|CY139107|A/American_black_duck/New_Brunswick/00608/2010
ACTGGCAACAGGGATGAGGAACGTGCCTGAAAAACAAACCAGGGGTCTGTTCGGTGCAATAGCCGGA
>A_/_H3N7|CY139099|A/mallard/New_Brunswick/00593/2010
ACTGGCAACAGGGATGAGGAACGTGCCTGAAAAACAAACCAGGGGTCTGTTCGGTGCAATAGCCGGA
>A_/_H3N8|CY139083|A/American_black_duck/New_Brunswick/00558/2010
ACTGGCAACAGGGATGAGGAACGTGCCTGAAAAACAAACCAGGGGTCTGTTCGGTGCAATAGCCGGA
>A_/_H3N8|CY139067|A/American_black_duck/New_Brunswick/00522/2010
ACTGGCAACAGGGATGAGGAACGTGCCTGAAAAACAAACCAGGGGTCTGTTCGGTGCAATAGCCGGA
>A_/_H3N8|CY139040|A/American_black_duck/New_Brunswick/00500/2010
ACTGGCAACAGGGATGAGGAACGTGCCTGAAAAACAAACCAGGGGTCTGTTCGGTGCAATAGCCGGA
>A_/_H3N8|CY138957|A/American_black_duck/New_Brunswick/00484/2010
ACTGGCAACAGGGATGAGGAACGTGCCTGAAAAACAAACCAGGGGTCTGTTCGGTGCAATAGCCGGA
>A_/_H3N8|CY138858|A/American_black_duck/New_Brunswick/00425/2010
ACTGGCAACAGGGATGAGGAACGTGCCTGAAAAACAAACCAGGGGTCTGTTCGGTGCAATAGCCGGA
>A_/_H3N8|CY138793|A/green-winged_teal/Nova_Scotia/00354/2010
ACTGGCAACAGGGATGAGGAACGTGCCTGAAAAACAAACCAGGGGTCTGTTCGGTGCAATAGCCGGA
>A_/_H3N8|CY138761|A/mallard/New_Brunswick/00341/2010
ACTGGCAACAGGGATGAGGAACGTGCCTGAAAAACAAACCAGGGGTCTGTTCGGTGCAATAGCCGGA
>A_/_H3N8|CY138721|A/green-winged_teal/New_Brunswick/00335/2010
ACTGGCAACAGGGATGAGGAACGTGCCTGAAAAACAAACCAGGGGTCTGTTCGGTGCAATAGCCGGA
>A_/_H3N8|CY138648|A/American_black_duck/New_Brunswick/00322/2010
ACTGGCAACAGGGATGAGGAACGTGCCTGAAAAACAAACCAGGGGTCTGTTCGGTGCAATAGCCGGA
>A_/_H3N8|CY138520|A/blue-winged_teal/Nova_Scotia/01027/2010
ACTGGCAACAGGGATGAGGAACGTGCCTGAAAAACAAACCAGGGGTCTGTTCGGTGCAATAGCCGGA
>A_/_H3N8|CY138488|A/blue-winged_teal/Nova_Scotia/01002/2010
ATTGGCAACTGGAATGCGGAATGTACCTGAGAAACAGACCAGGGGTCTGTTCGGTGCAATAGCAGGA
>A_/_H3N7|CY138464|A/blue-winged_teal/Prince_Edward_Island/00831/2010
ACTGGCAACAGGGATGAGGAACGTGCCTGAAAAACAAACCAGGGGTCTGTTCGGTGCAATAGCCGGA
>A_/_H3N8|CY138448|A/blue-winged_teal/New_Brunswick/00775/2010
ACTGGCAACAGGGATGAGGAACGTGCCTGAAAAACAAACCAGGGGTCTGTTCGGTGCGATAGCCGGA
>A_/_H3N8|CY138432|A/blue-winged_teal/New_Brunswick/00772/2010
ACTGGCAACAGGGATGAGGAACGTGCCTGAAAAACAAACCAGGGGTCTGTTCGGTGCGATAGCCGGA
>A_/_H3N8|CY138400|A/blue-winged_teal/New_Brunswick/00767/2010
ACTGGCAACAGGGATGAGGAACGTGCCTGAAAAACAAACCAGGGGTCTGTTCGGTGCGATAGCCGGA
>A_/_H3N7|CY138360|A/blue-winged_teal/New_Brunswick/00598/2010
ACTGGCAACAGGGATGAGGAACGTGCCTGAAAAACAAACCAGGGGTCTGTTCGGTGCAATAGCCGGA
>A_/_H3N7|CY138352|A/blue-winged_teal/New_Brunswick/00597/2010
ACTGGCAACAGGGATGAGGAACGTGCCTGAAAAACAAACCAGGGGTCTGTTCGGTGCAATAGCCGGA
>A_/_H3N8|CY138328|A/blue-winged_teal/New_Brunswick/00291/2010
GTTGGCAACCGGGATGCGGAATGTACCTGAGAAACAGACCAGGGGTCTGTTCGGGGCAATAGCAGGG
>A_/_H3N8|CY138172|A/blue-winged_teal/Nova_Scotia/00069/2010
ACTGGCAACAGGGATGAGGAACGTGCCTGAAAAACAAACCAGGGGTCTGTTCGGTGCAATAGCCGGA
>A_/_H3N8|CY138153|A/snow_goose/Nunavet/03438/2010
ACTGGCAACAGGGATGAGGAACGTGCCTGAAAAACAAACCAGGGGTCTGTTCGGTGCAATAGCCGGA
>A_/_H3N8|CY134206|A/mallard/California/2578P/2011
GTTGGCAACTGGGATGCGGAATGTACCTGAGAAACAGACCAGGGGTCTGTTCGGTGCAATAGCAGGA
>A_/_H3N8|CY134165|A/mallard/California/2569V/2011
GTTGGCAACTGGGATGCGGAATGTACCTGAGAAACAGACCAGGGGTCTGTTCGGTGCAATAGCAGGA
>A_/_H3N8|CY133761|A/blue-winged_teal/Missouri/10MO021/2010
ATTGGCAACTGGAATGCGGAATGTACCTGAGAAACAGACCAGGGGTCTGTTCGGTGCAATAGCAGGA
>A_/_H3N1|CY133753|A/blue-winged_teal/Missouri/10MO013/2010
ACTGGCAACAGGGATGAGAAACGTGCCTGAGAAACAAACCAGGGGTCTGTTCGGTGCAATAGCAGGA
>A_/_H3N6|CY133745|A/blue-winged_teal/Missouri/10MO0011/2010
ATTGGCAACTGGGATGCGGAATGTACCTGAGAAACAGACCAGGGGTCTGTTCGGTGCAATAGCAGGG
>A_/_H3N6|CY133617|A/blue-winged_teal/Iowa/10OS2649/2010
ACTGGCAACCGGGATGCGGAATGTACCTGAGAAACAGACCAGGGGTCTGTTCGGTGCAATAGCAGGG
>A_/_H3N8|CY133609|A/blue-winged_teal/Iowa/10OS2639/2010
ATTGGCAACTGGAATGCGGAATGTACCTGAGAAACAGACCAGGGGTCTGTTCGGTGCAATAGCAGGA
>A_/_H3N2|CY133601|A/blue-winged_teal/Iowa/10OS2624/2010
ATTGGCAACTGGAATGCGGAATATACCTGAGAAACAGACCAGAGGTCTGTTCGGTGCAATAGCAGGA
>A_/_H3N6|CY133593|A/mallard/Iowa/10OS2492/2010
GTTGGCAACTGGAATGCGGAATGTACCTGAGAAACAGACCAGGGGTCTGTTCGGTGCAATAGCAGGG
>A_/_H3N8|CY133585|A/mallard/Iowa/10OS2426/2010
ACTGGCAACCGGGATGCGGAATGTACCTGAGAAACAGACCAGGGGTCTGTTCGGTGCAATAGCAGGG
>A_/_H3N8|CY133569|A/blue-winged_teal/Iowa/10OS2411/2010
ATTGGCAACTGGAATGCGGAATATACCTGAGAAACAGACCAGAGGTCTGTTCGGTGCAATAGCAGGA
>A_/_H3N6|CY133545|A/long-tailed_duck/Wisconsin/10OS3915/2010
ACTGGCAACAGGGATGAGGAACGTGCCTGAGAAACAAACCAGGGGTCTGTTCGGTGCAATAGCCGGA
>A_/_H3N8|CY133537|A/mallard/Illinois/10OS3676/2010
ACTGGCAACAGGGATGAGGAACGTGCCTGAGAAACAAACCAGGGGTCTGTTCGGTGCAATAGCAGGA
>A_/_H3N8|CY133472|A/gadwall/Iowa/10OS2753/2010
ATTGGCAACTGGAATGCGGAATGTACCTGAGAAACAGACCAGGGGTCTGTTCGGTGCAATAGCAGGA
>A_/_H3N6|CY133340|A/mallard/Wisconsin/10OS3866/2010
ACTAGCAACCGGGATGCGGAATGTACCTGAGAAACAGACCAGGGGTCTGTTCGGTGCAATAGCAGGG
>A_/_H3N8|CY133201|A/mallard/Wisconsin/10OS2909/2010
GTTGGCAACTGGAATGCGGAATGTACCTGAGAAACAGACCAGGGGCCTGTTCGGTGCAATAGCAGGG
>A_/_H3N2|CY133193|A/mallard/Wisconsin/10OS2900/2010
ATTGGCAACTGGAATGCGGAATATACCTGAGAAACAGACCAGAGGTCTGTTCGGTGCAATAGCAGGA
>A_/_H3N6|CY133145|A/blue-winged_teal/Wisconsin/10OS3092/2010
ATTGGCAACTGGAATGCGGAATATACCTGAGAAACAGACCAGAGGTCTGTTCGGTGCAATAGCAGGA
>A_/_H3N8|CY133137|A/mallard/Wisconsin/10OS3084/2010
ATTGGCAACAGGGATGAGAAACGTGCCTGAGAAACAAACCAGGGGTCTGTTCGGTGCAATAGCCGGA
>A_/_H3N2|CY133101|A/blue-winged_teal/Wisconsin/10OS2862/2010
ACTGGCAACCGGGATGCGGAATGTACCTGAGAAACAGACCAGGGGTCTGTTCGGTGCAATAGCAGGG
>A_/_H3N8|CY132957|A/wood_duck/Wisconsin/10OS2778/2010
ACTGGCAACCGGGATGCGGAATGTACCTGAGAAACAGACCAGGGGTCTGTTCGGTGCAATAGCAGGG
>A_/_H3N2|CY132933|A/mallard/Wisconsin/10OS2538/2010
GTTGGCAACTGGAATGCGGAATGTACCTGAGAAACAGACCAGGGGCCTGTTCGGTGCAATAGCAGGG
>A_/_H3N8|CY132713|A/ruddy_duck/Wisconsin/10OS3191/2010
ACTGGCAACAGGGATGAGGAACGTGCCTGAGAAACAAACCAGAGGTCTGTTCGGTGCAATAGCAGGA
>A_/_H3N2|CY132697|A/mallard/Illinois/10OS2677/2010
ATTGGCAACTGGAATGCGGAATATACCTGAGAAACAGACCAGAGGTCTGTTCGGTGCAATAGCAGGA
>A_/_H3N6|CY132657|A/blue-winged_teal/Illinois/10OS1546/2010
ATTGGCAACTGGGATGCGGAATGTACCTGAGAAACAGACCAGGGGTCTGTTCGGTGCAATAGCAGGG
>A_/_H3N8|CY132349|A/mallard/Ohio/11OS1992/2011
ACTGGCAACCGGGATGCGGAATGTACCTGAGAAACAGACCAGGGGTCTGTTTGGTGCAATAGCAGGG
>A_/_H3N8|CY132330|A/mallard/Ohio/11OS2153/2011
ATTGGCAACCGGGATGCGGAATGTACCTGAGAAACAGACCAGGGGTCTGTTCGGTGCAATAGCAGGG
>A_/_H3N6|CY132322|A/mallard/Ohio/11OS2049/2011
ATTGGCAACCGGGATGCGGAATGTACCTGAGAAACAGACCAGGGGTCTGTTCGGTGCAATAGCAGGG
>A_/_H3N2|CY132301|A/mallard/Ohio/11OS2141/2011
GTTGGCAACCGGGATGCGGAATGTACCTGAGAAACAGACCAGGGGTCTGTTCGGGGCAATAGCAGGG
>A_/_H3N1|CY132285|A/mallard/Ohio/11OS2142/2011
ATTGGCAACCGGGATGCGGAATGTACCTGAGAAACAGACCAGGGGTCTGTTCGGTGCAATAGCAGGG
>A_/_H3N2|CY132125|A/mallard/Michigan/10OS1497/2010
ATTGGCAACCGGGATGCGGAATGTACCTGAGAAACAGACCAGGGGTCTGTTCGGTGCAATAGCAGGG
>A_/_H3N2|CY132109|A/mallard/Ohio/10OS1470/2010
ATTGGCAACCGGGATGCGGAATGTACCTGAGAAACAGACCAGGGGTCTGTTCGGTGCAATAGCAGGG
>A_/_H3N2|CY132093|A/mallard/Ohio/10OS1467/2010
ATTGGCAACCGGGATGCGGAATGTACCTGAGAAACAGACCAGGGGTCTGTTCGGTGCAATAGCAGGG
>A_/_H3N8|CY129390|A/mallard-black_duck_hybrid/New_Brunswick/02642/2007
ATTGGCAACAGGGATGAGAAACGTGCCTGAGAAACAAACCAGGGGTCTGTTCGGTGCAATAGCCGGG
>A_/_H3N8|CY129382|A/mallard-black_duck_hybrid/New_Brunswick/02657/2007
GTTGGCAACTGGGATGCGGAATGTACCTGAGAAACAGACCAGGGGTCTGTTCGGTGCAATAGCAGGG
>A_/_H3N8|CY129358|A/American_black_duck/New_Brunswick/02525/2007
ATTGGCAACTGGAATGCGGAATGTACCTGAGAAACAGACCAGGGGTCTGTTCGGTGCAATAGCAGGA
>A_/_H3N8|CY129342|A/American_black_duck/New_Brunswick/02749/2007
GTTGGCAACTGGAATGCGGAATGTACCTGAGAAACAGACCAGGGGTCTGTTCGGTGCAATAGCAGGG
>A_/_H3N8|CY129310|A/American_black_duck/New_Brunswick/02496/2007
GTTGGCAACTGGGATGCGGAATGTACCTGAGAAACAGACCAGGGGTCTGTTCGGTGCAATAGCAGGG
>A_/_H3N8|CY129278|A/American_black_duck/New_Brunswick/04484/2007
GTTGGCAACTGGAATGCGGAATATACCTGAGAAACAGACCAGGGGTCTGTTCGGTGCAATAGCAGGG
>A_/_H3N2|CY129213|A/American_black_duck/New_Brunswick/02651/2007
ATTGGCAACTGGAATGCGGAATGTACCTGAGAAACAGACCAGGGGTCTGTTCGGTGCAATAGCAGGA
>A_/_H3N8|CY129187|A/American_black_duck/New_Brunswick/02656/2007
ATTGGCAACAGGGATGAGGAACGTGCCTGAGAAACAGACCAGGGGTCTTTTCGGAGCAATAGCAGGA
>A_/_H3N8|CY129150|A/American_black_duck/New_Brunswick/02491/2007
GTTGGCAACTGGGATGCGGAATGTACCTGAGAAACAGACCAGGGGTCTGTTCGGTGCAATAGCAGGG
>A_/_H3N6|CY129094|A/American_black_duck/New_Brunswick/02649/2007
GTTGGCAACTGGGATGCGGAATGTACCTGAGAAACAGACCAGGGGTCTGTTCGGTGCAATAGCAGGG
>A_/_H3N8|CY129054|A/American_black_duck/New_Brunswick/02725/2007
ATTGGCAACCGGGATGCGGAATGTACCTGAGAAACAGACCAGAGGTCTGTTCGGTGCAATAGCAGGG
>A_/_H3N8|CY129046|A/American_black_duck/New_Brunswick/02629/2007
ATTGGCAACTGGAATGCGGAATGTACCTGAGAAACAGACCAGGGGTCTGTTCGGTGCAATAGCAGGA
>A_/_H3N8|CY129038|A/mallard/New_Brunswick/03396/2009
ACTGGCAACAGGGATGAGAAACGTGCCTGAGAAACAAACCAGGGGTCTGTTCGGTGCAATAGCCGGA
>A_/_H3N8|CY129030|A/American_black_duck/New_Brunswick/03495/2009
GTTGGCAACTGGGATGCGGAACGTACCTGAGAAACAGACCAGGGGTCTGTTCGGTGCAATAGCAGGG
>A_/_H3N8|CY129022|A/American_black_duck/New_Brunswick/03509/2009
ACTGGCAACAGGGATGAGAAACGTGCCTGAGAAACAAACCAGGGGTCTGTTCGGTGCAATAGCCGGA
>A_/_H3N9|CY128950|A/American_black_duck/New_Brunswick/03451/2009
ATTGGCAACAGGGATGAGGAACGTGCCTGAGAAACAGACCAGGGGTCTTTTCGGAGCAATAGCAGGA
>A_/_H3N8|CY128878|A/American_black_duck/Nova_Scotia/02213/2007
GTTGGCAACTGGGATGCGGAATGTACCTGAGAAACAGACCAGGGGTCTGTTCGGTGCAATAGCAGGG
>A_/_H3N8|CY128556|A/mallard/New_Brunswick/03482/2009
ACTGGCAACAGGGATGAGAAACGTGCCTGAGAAACAAACCAGGGGTCTGTTCGGTGCAATAGCCGGA
>A_/_H3N8|CY125622|A/American_black_duck/Nova_Scotia/03273/2009
ACTGGCAACAGGGATGAGAAACGTGCCTGAGAAACAAACCAGGGGTCTGTTCGGTGCAATAGCCGGA
>A_/_H3N8|CY125614|A/mallard/Nova_Scotia/03271/2009
ACTGGCAACAGGGATGAGAAACGTGCCTGAGAAACAAACCAGGGGTCTGTTCGGTGCAATAGCCGGA
>A_/_H3N6|CY125598|A/blue-winged_teal/New_Brunswick/03757/2009
ATTGGCAACTGGAATGCGGAATGTACCTGAGAAACAGACCAGGGGTCTGTTCGGTGCAATAGCAGGA
>A_/_H3N8|CY125565|A/blue-winged_teal/Prince_Edward_Island/03912/2009
ACTGGCAACAGGGATGAGAAACGTGCCTGAGAAACAAACCAGGGGTCTGTTCGGTGCAATAGCCGGA
>A_/_H3N8|CY125541|A/American_wigeon/New_Brunswick/04491/2007
GTTGGCAACTGGAATGCGGAATGTACCTGAGAAACAGACCAGGGGTCTGTTCGGTGCAATAGCAGGG
>A_/_H3N8|CY125525|A/American_wigeon/New_Brunswick/04497/2007
GTTGGCAACTGGAATGCGGAATGTACCTGAGAAACAGACCAGGGGTCTGTTCGGTGCAATAGCAGGG
>A_/_H3N8|CY125357|A/northern_pintail/New_Brunswick/03547/2009
ACTGGCAACAGGGATGAGAAACGTGCCTGAGAAACAAACCAGGGGTCTGTTCGGTGCAATAGCCGGA
>A_/_H3N8|CY125285|A/blue-winged_teal/Prince_Edward_Island/03927/2009
ATTGGCAACAGGGATGAGGAACGTGCCTGAGAAACAGACCAGGGGTCTTTTCGGAGCAATAGCAGGA
>A_/_H3N8|CY125266|A/blue-winged_teal/Nova_Scotia/03971/2009
ACTGGCAACAGGGATGAGGAATGTGCCTGAGAAACAAACCAGGGGTCTGTTCGGTGCAATAGCCGGA
>A_/_H3N6|CY101081|A/blue-winged_teal/Alberta/134/1989
ACTGGCAACAGGGATGAGGAACGTGCCTGAGAAACAAACCAGGGGTCTGTTCGGTGCAATAGCAGGA
>A_/_H3N6|CY101105|A/ruddy_turnstone/New_Jersey/138/1990
GTTGGCAACAGGAATGCGGAATATACCAGAGAAACAACCCAGAGGCTTATTCGGTGCAATAGCAGGG
>A_/_H3N8|CY101246|A/sanderling/Delaware_Bay/70/1999
ACTGGCAACAGGGATGAGAAACGTGCCTGAGAAACAAACCAGGGGTCTGTTCGGTGCAATAGCAGGA
>A_/_H3N2|CY101258|A/ruddy_turnstone/Delaware_Bay/136/1999
ACTGGCAACAGGGATGAGGAACGTGCCTGAGAGACAAACCAGGGGTCTGTTCGGTGCAATAGCAGGA
>A_/_H3N6|CY101363|A/blue-winged_teal/Alberta/376/2007
ATTGGCAACTGGGATGCGGAATGTACCTGAGAAACAGACCAGGGGTCTGTTCGGTGCAATAGCAGGG
>A_/_H3N8|CY101438|A/pintail/Alberta/128/1987
ATTGGCAACAGGGATGAGGAACGTGCCTGAGAAACAGACCAGGGGTCTGTTCGGTGCAATAGCAGGA
>A_/_H3N8|CY101446|A/blue-winged_teal/Alberta/130/1987
ACTGGCAACAGGGATGAGGAATGTGCCTGAGAAACAAACCAGAGGTCTGTTCGGTGCAATAGCAGGA
>A_/_H3N6|CY101635|A/semi-palmated_sandpiper/New_Jersey/253/1990
GTTGGCAACAGGAATGCGGAATATACCAGAGAAACAACCCAGAGGCTTATTCGGTGCAATAGCAGGG
>A_/_H3N8|CY101731|A/pintail/Alberta/81/1991
ACTGGCAACAGGGATGAGGAACGTGCCTGAGAAACAGACCAGGGGTCTGTTCGGTGCAATAGCAGGA
>A_/_H3N8|CY101763|A/pintail/Alberta/118/1991
ACTGGCAACAGGGATGAGGAACGTGCCTGAGAAACAAACCAGGGGTCTGTTCGGTGCAATAGCAGGA
>A_/_H3N8|CY101798|A/American_wigeon/Alberta/215/1992
ACTGGCAACAGGGATGAGGAACATGCCTGAGAAACAAACCAGGGGTCTGTTCGGTGCAATAGCAGGA
>A_/_H3N8|CY101806|A/pintail/Alberta/232/1992
ACTGGCAACAGGGATGAGGAACGTGCCTGAGAAACAAACCAGGGGTCTGTTCGGTGCAATAGCAGGA
>A_/_H3N2|CY101890|A/ruddy_turnstone/Delaware_Bay/81/1994
ACTGGCAACAGGGATGAGGAACGTGCCTGAGAAACAAACCAGGGGTCTGTTCGGTGCAATAGCAGGA
>A_/_H3N8|CY101898|A/ruddy_turnstone/Delaware_Bay/86/1994
ACTGGCAACAGGGATGAGGAACGTGCCTGAGAAACAAACCAGGGGTCTGTTCGGTGCAATAGCAGGA
>A_/_H3N8|CY101926|A/ruddy_turnstone/Delaware_Bay/118/1994
ACTGGCAACAGGGATGAGGAACGTGCCTGAGAAACAAACCAGGGGTCTGTTCGGTGCAATAGCAGGA
>A_/_H3N8|CY101942|A/ruddy_turnstone/Delaware_Bay/125/1994
ACTGGCAACAGGGATGAGGAACGTGCCTGAGAAACAAACCAGGGGTCTGTTCGGTGCAATAGCAGGA
>A_/_H3N8|CY101981|A/ruddy_turnstone/Delaware_Bay/167/1994
ACTGGCAACAGGGATGAGGAACGTGCCTGAGAAACAAACCAGGGGTCTGTTCGGTGCAATAGCAGGA
>A_/_H3N8|CY102019|A/ruddy_turnstone/Delaware_Bay/180/1994
ACTGGCAACAGGGATGAGGAACGTGCCCGAGAAACAAACCAGGGGTCTGTTCGGTGCAATAGCAGGA
>A_/_H3N3|CY102048|A/ruddy_turnstone/Delaware_Bay/203/1994
ACTGGCAACAGGGATGAGGAACGTGCCTGAGAAACAAACCAGGGGTCTGTTCGGTGCAATAGCAGGA
>A_/_H3N8|CY102092|A/red_knot/Delaware_Bay/236/1994
ACTGGCAACAGGGATGAGGAACGTGCCTGAGAAACAAACCAGGGGTCTGTTCGGTGCAATAGCAGGA
>A_/_H3N2|CY102100|A/red_knot/Delaware_Bay/252/1994
ACTGGCAACAGGGATGAGGAACGTGCCTGAGAAACAAACCAGGGGTCTGTTCGGTGCAATAGCAGGA
>A_/_H3N8|CY102156|A/mallard/Alberta/193/1994
ACTGGCAACAGGGATGAGGAACGTGCCTGAGAAACAGACCAGGGGTCTGTTCGGTGCAATAGCAGGA
>A_/_H3N8|CY102172|A/pintail/Alberta/114/1995
ACTGGCAACAGGGATGAGGAACGTGCCTGAGAAACAAACCAGGGGTCTGTTCGGTGCAATAGCAGGA
>A_/_H3N8|CY102180|A/lesser_scaup/Alberta/206/1995
ACTGGCAACAGGGATGAGGAATGTGCCTGAGAAACAAACCAGGGGTCTGTTCGGTGCAATAGCAGGA
>A_/_H3N8|CY102300|A/ruddy_turnstone/Delaware_Bay/250/1998
ACTGGCAACAGGGATGAGGAACGTGCCTGAGAGACAAACCAGGGGTCTGTTCGGTGCAATAGCAGGA
>A_/_H3N8|CY102308|A/ruddy_turnstone/Delaware_Bay/267/1998
GTTGGCAACTGGAATGCGGAATGTACCTGAGAAACAGACCAGGGGTCTGTTCGGTGCAATAGCAGGG
>A_/_H3N8|CY102600|A/pintail/Alberta/37/1999
GTTGGCAACTGGAATGCGGAATGTACCTGAGAAACAGACCAGGGGTCTGTTCGGTGCAATAGCAGGG
>A_/_H3N6|CY102712|A/redhead/Alberta/192/2002
ACTGGCAACAGGGATGAGGAACGTGCCTGAGAAACAAACCAGGGGTCTGTTCGGTGCAATAGCAGGA
>A_/_H3N6|CY102752|A/pintail/Alberta/166/2003
ACTGGCAACTGGGATGAGGAACGTGCCTGAGAAACAAACCAGGGGTCTGTTCGGTGCAATAGCAGGA
>A_/_H3N8|CY102959|A/blue-winged_teal/Alberta/222/2005
GTTGGCAACTGGGATGCGGAATGTACCTGAGAAACAGACCAGGGGTCTGTTCGGTGCAATAGCAGGG
>A_/_H3N8|CY103434|A/blue-winged_teal/Alberta/387/2007
ATTAGCAACAGGGATGAGGAACGTGCCTGAGAAGCAAACAAGGGGTCTGTTCGGTGCCATAGCAGGA
>A_/_H3N8|CY103443|A/bufflehead/Alberta/400/2007
ATTGGCAACTGGGATGCGGAATGTACCTGAGAAACAGACCAGGGGTCTGTTCGGTGCAATAGCAGGG
>A_/_H3N8|CY103451|A/redhead/Alberta/458/2007
GTTGGCAACTGGGATGCGGAATGTACCTGAGAAACAGACTAGGGGTCTGTTCGGTGCAATAGCAGGG
>A_/_H3N8|CY097058|A/ruddy_duck/Illinois/3471/2009
GTTGGCAACCGGGATGCGGAATGTACCTGAGAGACAGACCAGGGGTCTGTTCGGGGCAATAGCAGGG
>A_/_H3N2|CY097211|A/blue-winged_teal/Wisconsin/3060/2009
ATTGGCAACCGGGATGCGGAATGTACCTGAGAAACAGACCAGGGGTCTATTCGGTGCAATAGCAGGA
>A_/_H3N8|CY097358|A/American_green-winged_teal/Wisconsin/2690/2009
ACTGGCAACAGGGATGAGAAACGTGCCTGAGAAACAAACCAGGGGTCTGTTCGGTGCAATAGCCGGA
>A_/_H3N2|CY097486|A/blue-winged_teal/Wisconsin/2720/2009
ATTGGCAACTGGGATGCGGAATGTACCTGAGAAACAGACCAGGGGTCTGTTCGGTGCAATAGCAGGA
>A_/_H3N8|CY096656|A/blue-winged_teal/Guatemala/CIP049-05/2010
GTTGGCAACTGGGATGCGGAATGTACCTGAGAAACAGACCAGGGGTCTGTTCGGTGCAATAGCAGGG
>A_/_H3N2|CY095331|A/ring-necked_duck/Ontario/15530/2005
ACTGGCAACTGGAATGCGGAATGTACCTGAGAAACAGACCAGGGGTCTGTTCGGTGCAATAGCAGGA
>A_/_H3N8|CY095640|A/blue-winged_teal/Ohio/1858/2006
ATTGGCAACTGGAATGCGGAATGTACCTGAGAAACAGACCAGGGGTCTGTTCGGTGCAATAGCAGGA
>A_/_H3N6|CY081316|A/blue-winged_teal/Ohio/1714/2005
ATTGGCAACTGGAATGCGGAATGTACCTGAGAAACAGACCAGGGGTCTGTTCGGTGCAATAGCAGGA
>A_/_H3N6|CY079716|A/northern_shoveler/Interior_Alaska/6MP1283/2006
ACTGGCAACAGGAATGAGGAACGTACCTGAGAAACAAACCAGGGGTCTGTTCGGTGCAATAGCAGGA
>A_/_H3N2|CY079428|A/American_green-winged_teal/Wisconsin/08OS2291/2008
ATTGGCAACTGGAATGCGGAATGTACCTGAGAAACAGACCAGGGGTCTGTTCGGTGCAATAGCAGGA
>A_/_H3N8|CY079420|A/American_green-winged_teal/Wisconsin/08OS2270/2008
ATTGGCAACTGGAATGCGGAATGTACCTGAGAAACAGACCAGGGGTCTGTTCGGTGCAATAGCAGGA
>A_/_H3N8|CY078915|A/American_wigeon/Interior_Alaska/7MP1726/2007
GTTAGCAACAGGAATGCGAAATGTACCTGAGAAACAGACCAGAGGCTTATTCGGTGCAATAGCAGGG
>A_/_H3N6|CY078146|A/blue-winged_teal/Louisiana/Sg-00189/2007
GTTGGCAACTGGGATGCGGAATGTGCCTGAGAAACAGACCAGGGGTCTGTTCGGTGCAATAGCAGGG
>A_/_H3N8|CY078353|A/blue-winged_teal/Louisiana/Sg-00224/2007
GTTGGCAACTGGGATGCGGAATGTGCCTGAGAAACAGACCAGGGGTCTGTTCGGTGCAATAGCAGGG
>A_/_H3N8|CY077963|A/blue-winged_teal/Texas/Sg-00084/2007
GTTGGCAACTGGGATGCGGAATGTGCCTGAGAAACAGACCAGGGGTCTGTTCGGTGCAATAGCAGGG
>A_/_H3N6|CY077955|A/blue-winged_teal/Texas/Sg-00083/2007
GTTGGCAACTGGGATGCGGAATGTGCCTGAGAAACAGACCAGGGGTCTGTTCGGTGCAATAGCAGGG
>A_/_H3N8|CY077947|A/blue-winged_teal/Texas/Sg-00082/2007
GTTGGCAACTGGGATGCGGAATGTGCCTGAGAAACAGACCAGGGGTCTGTTCGGTGCAATAGCAGGG
>A_/_H3N8|CY077380|A/American_green-winged_teal/Interior_Alaska/7MP1049/2007
ACTGGCAACAGGAATGAGGAACGTACCTGAGAAACGAACCAGGGGTCTGTTCGGTGCAATAGCAGGA
>A_/_H3N8|CY077356|A/American_widgeon/Interior_Alaska/7MP1707/2007
ATTAGCAACAGGAATGAGGAACGTGCCTGAGAAGCAAACAAGGGGTCTGTTCGGTGCCATAGCAGGA
>A_/_H3N8|CY077238|A/American_green-winged_teal/Interior_Alaska/7MP1651/2007
GTTAGCAACAGGAATGCGAAATGTACCTGAGAAACAGACCAGAGGCCTATTCGGTGCAATAGCAGGG
>A_/_H3N8|CY076477|A/American_green-winged_teal/Oregon/44336-183/2007
ACTGGCAACAGGAATGAGGAATGTACCTGAGAAACAAACCAGGGGTCTGTTCGGTGCAATAGCAGGA
>A_/_H3N8|CY076037|A/American_green-winged_teal/Oregon/44336-124/2007
ACTGGCAACAGGGATGAGGAACGTACCTGAGAAACAAACCAGGGGTCTGTTCGGTGCAATAGCAGGA
>A_/_H3N8|HM060000|A/glaucous_gull/Alaska/44201-161/2006
ACTGGCAACAGGGATGAGGAATGTGCCTGAGAAACAAACCAGGGGTCTGTTCGGTGCAATAGCAGGG
>A_/_H3N8|CY064177|A/ring-necked_duck/Minnesota/Sg-00069/2007
ACTGGCAACAGGAATGAGGAACGTGCCTGAGAAACAAACCAGGGGTCTGTTCGGCGCAATAGCAGGA
>A_/_H3N8|CY064153|A/ring-necked_duck/Minnesota/Sg-00066/2007
ACTGGCAACAGGAATGAGGAACGTGCCTGAGAAACAAACCAGGGGTCTGTTCGGCGCAATAGCAGGA
>A_/_H3N8|CY064137|A/mallard/Minnesota/Sg-00064/2007
ACTGGCAACAGGAATGAGGAACGTGCCTGAGAAACAAACCAGGGGTCTGTTCGGCGCAATAGCAGGA
>A_/_H3N8|CY063985|A/gadwall/Minnesota/Sg-00044/2007
ACTGGCAACAGGAATGAGGAACGTGCCTGAGAAACAAACCAGGGGTCTGTTCGGCGCAATAGCAGGA
>A_/_H3N8|CY064225|A/blue-winged_teal/Texas/Sg-00079/2007
ATTGGCAACCGGGATGCGGAATGTACCTGAGAAACAGACCAGGGGTCTGTTCGGTGCAATAGCAGGG
>A_/_H3N8|GU052299|A/American_black_duck/Washington/699/1978
GTTGGCAACAGGGATGCGAAACGTACCAGAGAAACAAACCAGAGGCCTATTCGGTGCAATAGCAGGT
>A_/_H3N8|GU052291|A/duck/Washington/4954/1983
GTTGGCAACAGGGATGCGAAACGTACCAGAGAAACAAACCAGAGGCCTATTCGGTGCAATAGCAGGT
>A_/_H3N8|EU735834|A/duck/NY/13822/1995
ATTGGCAACGGGGATGCGGAATGTACCTGAGAAACAGACCAGAGGTCTATTTGGTGCAATAGCAGGA
>A_/_H3N8|FJ517289|A/mallard/Minnesota/283/1999
ACTGGCAACAGGGATGAGGAACGTGCCTGAGAAACAAACCAGGGGTCTGTTCGGTGCAATAGCAGGA
>A_/_H3N8|FJ517282|A/mallard/Minnesota/190/1999
ATTGGCAACTGGAATGCGGAATGTACCTGAGAAACAGACCAGGGGTCTGTTCGGTGCAATAGCAGGG
>A_/_H3N8|GU051147|A/mallard/Minnesota/448/2000
ATTGGCAACTGGAATGCGGAATGTACCTGAGAAACAGACCAGGGGTCTGTTCGGTGCAATAGCAGGG
>A_/_H3N1|GU051128|A/mallard/Minnesota/417/2000
ATTGGCAACTGGAATGCGGAATGTACCTGAGAAACAGACCAGGGGTCTGTTCGGTGCAATAGCAGGG
>A_/_H3N2|GU051140|A/mallard/Minnesota/282/2000
GTTGGCAACTGGGATGCGGAATGTACCTGAGAAACAGACCAGGGGTCTGTTCGGTGCAATAGCAGGG
>A_/_H3N6|CY053861|A/mallard/Ohio/1506/2006
ATTGGCAACCGGGATGCGGAATGTACCTGAGAAACAGACCAGGGGTCTGTTCGGTGCAATAGCAGGG
>A_/_H3N8|CY053837|A/green-winged_teal/Ohio/960/2002
ATTGGCAACTGGAATGCGGAATGTGCCTGAGAAACAGACCAGGGGTCTGTTCGGTGCAATAGCAGGG
>A_/_H3N2|GU051135|A/American_black_duck/North_Carolina/675-075/2004
ATTGGCGACTGGAATGCGGAATGTACCTGAGAAACAGACCAGGGGTCTGTTCGGTGCAATAGCAGGA
>A_/_H3N8|CY047528|A/northern_pintail/Alberta/11701/2005
ATTAGCAACAGGGATGAGGAACGTGCCTGAGAAACAAACAAGGGGTCTGTTCGGTGCCATAGCAGGA
>A_/_H3N3|CY045271|A/mallard/Quebec/16485/2005
ATTGGCAACTGGAATGCGGAATGTACCTGAGAAACAGATCAGAGGTCTGTTCGGTGCAATAGCAGGA
>A_/_H3N2|CY024810|A/mallard.Maryland/708/2005
GTTGGCAACTGGGATGCGGAATGTACCTGAGAAACAGACCAGAGGTCTGTTCGGTGCAATAGCAGGG
>A_/_H3N8|CY047488|A/mallard/British_Columbia/07706/2005
GTTGGCAACTGGGATGCGGAATGTACCTGAGAAACAGACCAGGGGTCTGTTCGGTGCAATAGCAGGG
>A_/_H3N8|CY047504|A/mallard/British_Columbia/07569/2005
GTTGGCAACTGGAATGCGGAATGTACCTGAGAAACAGACCAGGGGCCTGTTCGGTGCAATAGCAGGA
>A_/_H3N8|CY047512|A/mallard/Alberta/11527/2005
ACTGGCAACAGGAATGAGGAATGTGCCTGAGAAACAAACCAGGGGTCTATTCGGTGCAATAGCAGGA
>A_/_H3N8|GU186466|A/laughing_gull/NJ/768/2005
ACTGGCAACAGGGATGAGGAACGTGCCTGAGAAACAAACCAAGGGTCTGTTCGGTGCAATAGCCGGA
>A_/_H3N8|CY047520|A/blue-winged_teal/Alberta/11646/2005
GTTGGCAACTGGGATGCGGAATGTACCTGAGAAACAGACCAGGGGTCTGTTCGGTGCAATAGCAGGG
>A_/_H3N8|CY045367|A/mallard/Washington/20010-002/2006
GTTGGCAACCGGGATGCGGAATGTACCTGAGAAACAAACAAGGGGTCTGTTCGGTGCAATAGCAGGG
>A_/_H3N2|CY047656|A/mallard/Quebec/11247/2006
ATTGGCAACTGGAATGCGGAATATACCTGAGAAACAGACCAGAGGTCTGTTCGGTGCAATAGCAGGA
>A_/_H3N2|CY047672|A/mallard/Quebec/11194/2006
ATTGGCAACTGGAATGCGGAATATACCTGAGAAACAGACCAGAGGTCTGTTCGGTGCAATAGCAGGA
>A_/_H3N2|CY047632|A/mallard/Quebec/11121/2006
ATTGGCAACTGGAATGCGGAATATACCTGAGAAACAGACCAGAGGTCTGTTCGGTGCAATAGCAGGA
>A_/_H3N8|CY047608|A/mallard/Quebec/11082/2006
GTTGGCAACTGGAATGCGGAATGTACCTGAGAAACAGACCAGGGGTCTGTTCGGTGCAATAGCAGGG
>A_/_H3N2|CY047600|A/mallard/Quebec/11045/2006
ATTGGCAACTGGAATGCGGAATATACCTGAGAAACAGACCAGAGGTCTGTTCGGTGCAATAGCAGGA
>A_/_H3N8|FJ877137|A/mallard/AB/431/2006
GTTGGCAACTGGGATGCGGAATGTACCTGAGAAACAGACCAGGGGTCTGTTCGGTGCAATAGCAGGG
>A_/_H3N8|CY039778|A/northern_pintail/Interior_Alaska/1/2007
GTTAGCAACAGGAATGCGAAATGTACCTGAGAAACAGACCAGAGGCCTATTCGGTGCAATAGCAGGG
>A_/_H3N8|CY035815|A/northern_shoveler/Interior_Alaska/1/2007
ACTGGCAACAGGAATGAGGAACGTACCTGAGAAACAAACCAGGGGTCTGTTCGGTGCAATAGCAGGA
>A_/_H3N8|CY045439|A/northern_shoveler/Alaska/7MP1708/2007
GTTAGCAACAGGAATGCGAAATGTACCTGAGAAACAAACCAGAGGCCTATTCGGTGCAATAGCAGGG
>A_/_H3N2|CY045319|A/northern_pintail/Saskatchewan/22910/2007
GTTGGCAACTGGGATGCGGAATGTACCTGAGAAACAGACCAGGGGTCTGTTCGGTGCAATAGCAGGG
>A_/_H3N8|CY045407|A/northern_pintail/Interior_Alaska/7MP0343/2007
ACTGGCAACAGGAATGAGGAACGTACCTGAGAAACAAACCAGGGGTCTGTTCGGTGCAATAGCAGGA
>A_/_H3N8|CY045447|A/northern_pintail/Alaska/7MP0508/2007
ACTGGCAACAGGAATGAGGAACGTACCTGAGAAACAAACCAGGGGTCTGTTCGGTGCAATAGCAGGA
>A_/_H3N8|CY047035|A/mallard/Interior_Alaska/7MP1757/2007
ACTGGCAACAGGAATGAGGAACGTACCTGAGAAACAAACCAGGGGTCTGTTCGGTGCAATAGCAGGA
>A_/_H3N8|CY045431|A/mallard/Interior_Alaska/7MP0709/2007
GTTAGCAACAGGAATGCGAAATGTACCTGAGAAACAGACCAGAGGCCTATTCGGTGCAATAGCAGGG
>A_/_H3N8|CY039755|A/mallard/Interior_Alaska/6/2007
ACTGGCAACAGGAATGAGGAACGTGCCTGAGAAACAAACCAGGGGTCTGTTCGGTGCGATAGCAGGA
>A_/_H3N8|CY039818|A/mallard/Interior_Alaska/5/2007
ACTGGCAACAGGAATGAGGAACGTACCTGAGAAACAAACCAGGGGTCTGTTCGGTGCAATAGCAGGA
>A_/_H3N8|CY038378|A/mallard/Interior_Alaska/4/2007
ACTGGCAACAGGAATGAGGAACGTACCTGAGAAACAAACCAGGGGTCTGTTCGGTGCAATAGCAGGA
>A_/_H3N8|CY035799|A/mallard/Interior_Alaska/2/2007
ATTAGCAACAGGAATGAGGAACGTGCCTGAGAAGCAAACAAGGGGTCTGTTCGGTGCCATAGCAGGA
>A_/_H3N8|CY035807|A/American_widgeon/Interior_Alaska/1/2007
GTTAGCAACAGGAATGCGAAATGTACCTGAGAAACAGACCAGAGGCTTATTCGGTGCAATAGCAGGG
>A_/_H3N8|CY047027|A/American_green-winged_teal/Interior_Alaska/7MP2225/2007
ACTGGCAACAGGAATGAGGAACGTGCCTGAGAAACAAACCAGGGGTCTGTTCGGTGCAATAGCAGGA
>A_/_H3N8|CY039802|A/American_green-winged_teal/Interior_Alaska/4/2007
GTTAGCAACAGGAATGCGAAATGTACCTGAGAAACAGACCAGAGGCCTATTCGGTGCAATAGCAGGG
>A_/_H3N8|CY038386|A/American_green-winged_teal/Interior_Alaska/3/2007
ACTGGCAACAGGAATGAGGAATGTACCTGAGAAACAAACCAGGGGTCTGTTCGGTGCAATAGCGGGA
>A_/_H3N6|CY047696|A/American_black_duck/New_Brunswick/25182/2007
ATTGGCAACTGGAATGCGGAATGTACCTGAGAAACAGACCAGGGGTCTGTTCGGTGCAATAGCAGGA
>A_/_H3N8|CY044024|A/northern_shoveler/Alaska/7MP1668/2007
ACTGGCAACAGGAATGAGGAACGTACCTGAGAAACAAACCAGGGGTCTGTTCGGTGCAATAGCAGGA
>A_/_H3N8|CY044008|A/northern_shoveler/Alaska/7MP1606/2007
GTTAGCAACAGGAATGCGAAATGTACCTGAGAAACAAACCAGAGGCCTATTTGGTGCAATAGCAGGG
>A_/_H3N8|CY043976|A/American_widgeon/Alaska/7MP1061/2007
ACTGGCAACAGGAATGAGGAACGTACCTGAGAAACAAACCAGGGGTCTGTTCGGTGCAATAGCAGGA
>A_/_H3N8|CY043960|A/northern_shoveler/Alaska/7MP1026/2007
ACTGGCAACAGGAATGAGGAACGTACCTGAGAAACAAACCAGGGGTCTGTTCGGTGCAATAGCAGGA
>A_/_H3N8|CY043944|A/northern_pintail/Alaska/7MP0608/2007
ACTGGCAACAGGAATGAGGAACGTACCTGAGAAACAAACCAGGGGTCTGTTCGGTGCAATAGCAGGA
>A_/_H3N2|CY041887|A/green-winged_teal/Minnesota/Sg-00131/2007
ATTGGCAACCGGGATGCGGAATGTACCTGAGAAACAGACCAGGGGTCTGTTCGGTGCAATAGCAGGG
>A_/_H3N1|CY039620|A/northern_shoveler/California/HKWF569/2007
GTTGGCAACTGGGATGCGGAATGTACCTGAGAAACAAACCAGGGGTCTATTTGGTGCAATAGCAGGG
>A_/_H3N8|CY039873|A/mallard/Interior_Alaska/8/2007
ACTGGCAACAGGAATGAGGAACGTACCTGAGAAACAAACCAGGGGTCTGTTCGGTGCAATAGCAGGA
>A_/_H3N8|CY039850|A/mallard/Interior_Alaska/7/2007
ACTGGCAACAGGAATGAGGAATGTACCTGAGAAACAAACCAGGGGTCTGTTCGGTGCAATAGCAGGA
>A_/_H3N8|CY039826|A/northern_shoveler/Interior_Alaska/4/2007
ACTGGCAACAGGAATGAGGAATGTACCTGAGAAACAAACCAGGGGTCTGTTCGGTGCAATAGCAGGA
>A_/_H3N8|CY037007|A/blue-winged_teal/Manitoba/13436/2005
ATTGGCAACTGGGATGCGGAATGTACCTGAGAAACAGACCAGGGGTCTGTTCGGTGCAATAGCAGGA
>A_/_H3N8|CY036659|A/green-winged_teal/Interior_Alaska/1/2007
ACTGGCAACAGGAATGAGGAACGTACCTGAGAAACAAACCAGGGGTCTGTTCGGTGCAATAGCAGGA
>A_/_H3N7|CY034186|A/northern_shoveler/California/HKWF848/2007
ATTGGCAACTGGGATGCGGAATGTACCTGAGAAACAGACCAGGGGTCTGTTCGGTGCAATAGCAGGG
>A_/_H3N7|CY033372|A/northern_shoveler/California/HKWF1367/2007
ATTGGCAACTGGGATGCGGAATATACCTGAGAAACAGACCAGGGGTCTGTTCGGTGCAATAGCAGGG
>A_/_H3N5|CY033364|A/northern_shoveler/California/HKWF1199/2007
ATTGGCAACTGGGATGCGGAATGTACCTGAGAAACAGACCAGGGGTCTGTTCGGTGCAATAGCAGGG
>A_/_H3N5|CY033348|A/northern_shoveler/California/HKWF1131/2007
ATTGGCAACTGGGATGCGGAATGTACCTGAGAAACAGACCAGGGGTCTGTTCGGTGCAATAGCAGGG
>A_/_H3N5|CY033332|A/northern_shoveler/California/HKWF1046/2007
ATTGGCAACTGGGATGCGGAATGTACCTGAGAAACAGACCAGGGGTCTGTTCGGTGCAATAGCAGGG
>A_/_H3N6|EU871844|A/ruddy_turnstone/NJ/335/2005
ACTGGCAACAGGGATGAGGAATGTGCCTGAGAAACAAACCAAGGGTCTGTTCGGTGCAATAGCCGGA
>A_/_H3N6|EU871852|A/ruddy_turnstone/NJ/357/2005
ACTGGCAACAGGGATGAGGAATGTGCCTGAGAAACAAACCAAGGGTCTGTTCGGTGCAATAGCCGGA
>A_/_H3N6|EU871860|A/sanderling/NJ/1042/2005
ACTGGCAACAGGGATGAGGAATGTGCCTGAGAAACAAACCAAGGGTCTGTTCGGTGCAATAGCCGGA
>A_/_H3N9|EU871868|A/mallard/MN/158/2000
ATTGGCAACTGGAATGCGGAATGTACCTGAGAAACAGACCAGGGGTCTGTTCGGTGCAATAGCAGGG
>A_/_H3N2|EU743508|A/mallard/MN/380/1999
ACTGGCAACAGGGATGAGGAACGTGCCTGAGAAACAAACCAGGGGTCTGTTCGGTGCAATAGCAGGA
>A_/_H3N1|EU743516|A/mallard/MN/330/1999
ACTGGCAACAGGGATGAGGAACGTGCCTGAGAAACAAACCAGGGGTCTGTTCGGTGCAATAGCAGGA
>A_/_H3N6|EU743536|A/mallard/MN/259/1999
GTTGGCAACTGGGATGCGGAATGTACCTGAGAAACAGACCAGGGGTCTGTTCGGTGCAATAGCAGGG
>A_/_H3N6|EU743544|A/mallard/MN/99/2000
ATTGGCAACTGGAATGCGGAATGTACCTGAGAAACAGACCAGGGGTCTGTTCGGTGCAATAGCAGGG
>A_/_H3N6|EU743560|A/pintail/MN/479/99
ATTGGCAACTGGAATGCGGAATGTACCTGAGAAACAGACCAGGGGTCTGTTCGGTGCAATAGCAGGG
>A_/_H3N2|EU743501|A/mallard/MN/290/99
ACTGGCAACAGGGATGAGGAACGTGCCTGAGAAACAAACCAGGGGTCTGTTCGGTGCAATAGCAGGA
>A_/_H3N5|EU743530|A/mallard/MN/280/99
ACTGGCAACAGGGATGAGGAACGTGCCTGAGAAACAAACCAGGGGTCTGTTCGGTGCAATAGCAGGA
>A_/_H3N2|EU742652|A/duck/NY/6874/1978
GTTGGCAACGGGGATGCGGAATGTACCTGAGAAACAAACCAGGGGTCTGTTCGGTGCAATAGCAGGG
>A_/_H3N8|EF655846|A/pintail/Barrow/155/2005
ACTGGCAACAGGAATGAGGAACGTGCCTGAGAAACAAACCAGGGGTCTGTTCGGTGCAATAGCAGGA
>A_/_H3N3|CY032728|A/northern_shoveler/California/HKWF979/2007
ATTGGCAACTGGGATGCGGAATGTACCTGAGAAACAGACCAGGGGTCTGTTCGGTGCAATAGCAGGG
>A_/_H3N5|CY032672|A/northern_shoveler/California/HKWF1201/2007
ATTGGCAACTGGGATGCGGAATATACCTGAGAAACAGACCAGGGGTCTGTTCGGTGCAATAGCAGGG
>A_/_H3N2|M73776|A/mallard/New_York/6874/1978
GTTGGCAACAGGGATGCGGAATGTACCTGAGAAACAAACCAGGGGTCTGTTTGGTGCAATAGCAGGG
>A_/_H3N2|M73771|A/duck/Alberta/78/1976
ATTGGCAACAGGAATGAGGAACGTGCCTGAGAAACAGACTAGGGGTCTGTTCGGTGCAATAGCAGGA
>A_/_H3N8|CY005977|A/pintail_duck/ALB/169/1980
ACTGGCAACAGGGATGAGGAACGTGCCTGAGAAACAGACCAGGGGTCTGTTCGGTGCAATAGCAGGA
>A_/_H3N1|CY005943|A/mallard_duck/ALB/26/1976
ATTGGCAACAGGAATGCGGAACGTGCCTGAGAAACAGACCAGGGGTCTCTTTGGTGCAATAGCGGGA
>A_/_H3N3|CY005942|A/mallard/ALB/394/1988
ACTGGCAACAGGGATGAGGAACGTGCCTGAGAAACAAACCAGGGGTCTGTTCGGTGCAATAGCAGGA
>A_/_H3N5|CY005941|A/mallard_duck/ALB/635/1983
ACTGGCAACAGGGATGAGAAACGTGCCTGAGAAACAAACCAGGGGTCTGTTCGGTGCAATAGCAGGA
>A_/_H3N1|CY005940|A/blue-winged_teal/ALB/452/1983
ACTGGCAACAGGGATGAGGAACGTGCCAGAGAGACAAACCAGGGGTCTGTTCGGTGCAATAGCAGGA
>A_/_H3N2|CY005939|A/pintail_duck/ALB/627/1979
ACTGGCAACAGGGATGAGGAACGTGCCTGAGAAACAGACCAGGGGTCTGTTCGGTGCAATAGCAGGA
>A_/_H3N6|CY005938|A/pintail_duck/ALB/462/1979
ATTGGCAACAGGGATGAGGAACGTACCTGAGAAACAGACCAGAGGTCTGTTTGGTGCAATAGCAGGA
>A_/_H3N8|CY005937|A/green-winged_teal/ALB/438/1979
ACTGGCAACAGGGATGAGGAACGTGCCAGAGAAACAGACCAGGGGTCTGTTCGGTGCAATAGCAGGA
>A_/_H3N3|CY005936|A/mallard_duck/ALB/712/1978
ACTGGCAACAGGGATGAGGAACGTGCCTGAGAAACAAACCAGGGGTCTGTTCGGTGCAATAGCAGGA
>A_/_H3N2|CY005935|A/pintail_duck/ALB/86/1976
ATTGGCAACAGGAATGAGGAACGTGCCTGAGAAACAGACCAGGGGTCTGTTCGGTGCAATAGCAGGA
>A_/_H3N8|CY005917|A/mallard_duck/ALB/31/1976
ACTGGCAACAGGGATGAGGAACGTGCCTGAGAAACAGACCAGGGGTCTGTTCGGTGCAATAGCAGGA
>A_/_H3N6|CY005916|A/mallard_duck/ALB/676/1979
ACTGGCAACAGGGATGAGGAACGTGCCTGAGAAACAGACCAGGGGTCTGTTCGGTGCAATAGCAGGA
>A_/_H3N8|CY005915|A/mallard_duck/ALB/564/1979
ACTGGCAACAGGGATGAGGAACGTGCCAGAGAAACAGACCAGGGGTCTGTTCGGTGCAATAGCAGGA
>A_/_H3N8|CY004702|A/mallard/Alberta/156/2001
ATTAGCAACAGGGATGAGGAACGTGCCTGAGAAACAAACAAGGGGTCTGTTCGGTGCAATAGCAGGA
>A_/_H3N5|CY004692|A/mallard/ALB/118/1995
ACTGGCAACAGGGATGAGGAATGTGCCTGAGAAACAAACCAGGGGTCTGTTCGGTGCAATAGCAGGA
>A_/_H3N8|CY004670|A/blue-winged_teal/ALB/569/1985
ACTGGCAACAGGGATGAGGAACGTGCCTGAGAAACAAACCAGGGGTCTGTTCGGTGCAATAGCAGGA
>A_/_H3N8|CY004662|A/mallard_duck/ALB/525/1985
ACTGGCAACAGGGATGAGGAACGTGCCTGAGAAACAAACCAGGGGTCTGTTCGGTGCAATAGCAGGA
>A_/_H3N4|CY004657|A/mallard_duck/Alberta/438/1985
ACTGGCAACAGGGATGAGGAACGTGCCTGAGAAACAAACCAGGGGTCTGTTCGGTGCAATAGCAGGA
>A_/_H3N6|CY028692|A/mallard/Maryland/1235/2006
ATTGGCAACTGGAATGCGGAATGTGCCTGAGAAACAGACCAGGGGTCTGTTCGGTGCAATAGCAGGA
>A_/_H3N2|CY022741|A/mallard/Maryland/712/2005
GTTGGCAACTGGGATGCGGAATGTACCTGAGAAACAGACCAGAGGTCTGTTCGGTGCAATAGCAGGG
>A_/_H3N6|CY022717|A/mallard/Ohio/1717/2005
ATTGGCAACTGGAATGCGGAATGTACCTGAGAAACAGACCAGGGGTCTGTTCGGTGCAATAGCAGGA
>A_/_H3N8|CY021565|A/mallard/Ohio/184/1986
ATTGGCAACAGGAATGCGGAATGTGCCTGAGAAACAGACCAGGGGTCTCTTTGGTGCAATAGCGGGA
>A_/_H3N2|CY021461|A/mallard/Maryland/710/2005
GTTGGCAACTGGGATGCGGAATGTACCTGAGAAACAGACCAGAGGTCTGTTCGGTGCAATAGCAGGG
>A_/_H3N2|CY021453|A/mallard/Maryland/615/2005
GTTGGCAACTGGGATGCGGAATGTACCTGAGAAACAGACCAGAGGTCTGTTCGGTGCAATAGCAGGG
>A_/_H3N1|CY021429|A/mallard/Ohio/181/1986
ATTGGCAACAGGAATGCGGAATGTGCCTGAGAAACAGACCAGGGGTCTCTTTGGTGCAATAGCGGGA
>A_/_H3N8|CY021341|A/mallard/Ohio/1801/2005
ATTGGCAACTGGAATGCGGAATGTACCTGAGAAACAGACCAGGGGTCTGTTCGGTGCAATAGCAGGA
>A_/_H3N8|CY021317|A/green-winged_teal/Ohio/1289/2005
ACTGGCAACAGGGATGAGGAACGTGCCTGAGAAACAAACCAGGGGTCTGTTCGGTGCAATAGCCGGA
>A_/_H3N2|CY021277|A/mallard/Maryland/631/2005
GTTGGCAACTGGGATGCGGAATGTACCCGAGAAACAGACCAGAGGTCTGTTCGGTGCAATAGCAGGG
>A_/_H3N2|CY021269|A/mallard/Maryland/691/2005
GTTGGCAACTGGGATGCGGAATGTACCTGAGAAACAGACCAGAGGTCTGTTCGGTGCAATAGCAGGG
>A_/_H3N2|CY021261|A/mallard/Maryland/681/2005
GTTGGCAACTGGGATGCGGAATGTACCTGAGAAACAGACCAGAGGTCTGTTCGGTGCAATAGCAGGG
>A_/_H3N8|CY020933|A/northern_shoveler/Ohio/35/1986
GTTGGCAACTGGGATGCGGAATGTACCTGAGAAACAGACCAGGGGTCTGTTCGGTGCAATAGCAGGA
>A_/_H3N8|CY020877|A/pintail/Alaska/49/2005
ACTGGCAACAGGGATGAGGAACGTGCCTGAGAAGCAAACCAGGGGTCTGTTCGGTGCAATAGCAGGG
>A_/_H3N2|CY020717|A/mallard/Ohio/48/1986
GTTGGCAACTGGGATGCGGAATGTACCTGAGAAACAGACCAGGGGTCTGTTCGGTGCAATAGCAGGG
>A_/_H3N8|CY019197|A/pintail/Ohio/339/1987
ACTGGCAACAGGGATGAGGAACGTACCTGAGAAACAAACCAGGGGTCTGTTCGGTGCAATAGCAGGA
>A_/_H3N2|CY017999|A/blue-winged_teal/Ohio/31/1999
GTTGGCAACTGGGATGAGAAATGTACCTGAGAAACAGACCAGGGGTCTGTTCGGTGCAATAGCAGGG
>A_/_H3N8|CY017861|A/northern_shoveler/Ohio/454/1987
ATTGGCAACAGGAATGCGGAATGTGCCTGAGAAACAGACCAGGGGTCTCTTTGGTGCAATAGCGGGA
>A_/_H3N8|CY017837|A/green-winged_teal/Ohio/466/1987
ATTGGCAACAGGAATGCGGAATGTGCCTGAGAAACAGACCAGGGGTCTCTTTGGTGCAATAGCGGGA
>A_/_H3N8|CY017773|A/longtail_duck/Maryland/291/2005
GTTGGCAACTGGAATGCGGAATGTACCTGAGAAACAGACCAGGGGCCTGTTCGGTGCAATAGCAGGG
>A_/_H3N6|CY017709|A/mallard/Ohio/156/1990
GTTGGCAACTGGGATGCGGAATGTACCTGAGAAACAGACCAGGGGTCTGTTCGGTGCAATAGCAGGG
>A_/_H3N2|CY017411|A/mallard/Ohio/424/1988
GTTGGCAACTGGGATGCGGAATGTACCTGAAAAACAGACCAGGGGTTTGTTCGGTGCAATAGCAGGG
>A_/_H3N8|CY016411|A/mallard/Alaska/715/2005
ACTGGCAACAGGGATGAGGAACGTGCCTGAGAAACAAACCAGGGGTCTGTTCGGTGCAATAGCAGGA
>A_/_H3N8|CY016395|A/mallard/Ohio/264/1986
GTTGGCAACTGGGATGCGGAATGTACCTGAGAAACAGACCAGGGGTCTGTTCGGTGCAATAGCAGGG
>A_/_H3N8|CY016140|A/pintail/Ohio/454/1987
ATTGGCAACAGGAATGCGGAATGTGCCTGAGAAACAGACCAGGGGTCTCTTTGGTGCAATAGCGGGA
>A_/_H3N8|CY015500|A/pintail/Alaska/279/2005
ACTGGCAACAGGAATGAGGAACGTGCCTGAGAAACAAACCAGGGGTCTGTTCGGTGCAATAGCAGGA
>A_/_H3N8|CY015492|A/mallard/Alaska/256/2005
ACTGGCAACAGGGATGAGGAACGTGCCTGAGAAGCAAACCAGGGGTCTGTTCGGTGCAATAGCAGGG
>A_/_H3N8|CY014961|A/mallard_duck/New_York/174/1982
GTTAGCAACTGGGATGCGGAATGTACCTGAGAAACAGACCAGGGGTCTGTTCGGTGCAATAGCAGGG
>A_/_H3N6|CY014865|A/mallard_duck/New_York/157/1986
GTTGGCAACTGGGATGCGGAATGTACCTGAGAAACAGACCAGGGGTCTGTTCGGTGCAATAGCAGGG
>A_/_H3N6|CY014548|A/mallard_duck/Alberta/331/1985
ACTGGCAACAGGAATGAGGAACGTGCCTGAGAAACAGACCAGGGGTCTGTTCGGTGCAATAGCAGGG
>A_/_H3N6|CY013263|A/pintail/Alaska/53/2005
ACTGGCAACAGGGATGAGGAACGTGCCTGAGAAACAAACCAGGGGTCTGTTCGGTGCAATAGCAGGA
>A_/_H3N2|CY011048|A/blue-winged_teal/Ohio/908/2002
ATTGGCAACTGGAATGCGGAATGTACCTGAGAAACAGACCAGGGGTCTGTTCGGTGCAATAGCAGGA
>A_/_H3N8|CY011028|A/blue-winged_teal/Ohio/926/2002
ATTGGCAACTGGAATGCGGAATGTACCTGAGAAACAGACCAGGGGTCTGTTCGGTGCAATAGCAGGG
>A_/_H3N8|AY633340|A/pintail/Alberta/156/97
ACTGGCAACAGGGATGAGGAATGTACCTGAGAAACAGACCAGGGGTCTATTCGGTGCAATAGCAGGG
>A_/_H3N8|AY633252|A/mallard/Alberta/279/98
ACTGGCAACAGGGATGAGGAACGTGCCTGAGAAACAAACCAGGGGTCTGTTCGGTGCAATAGCAGGA
>A_/_H3N8|AY633244|A/mallard/Alberta/242/98
ACTGGCAACAGGGATGAGAAACGTGCCTGAGAAACAAACCAGGGGTCTGTTCGGTGCAATAGCAGGA
>A_/_H3N6|AY633172|A/mallard/Alberta/199/99
GTTGGCAACTGGAATGCGGAATGTACCTGAGAAACAGACCAGGGGTCTGTTCGGTGCAATAGCAGGG
>A_/_H3N8|AY633148|A/mallard/Alberta/127/00
ACTGGCAACAGGGATGAGGAACGTGCCTGAGAAACAAACCAGGGGTCTGTTCGGTGCAATAGCAGGA
>A_/_H3N8|AY633132|A/mallard/Alberta/117/97
ACTGGCAACAGGGATGAGGAATGTGCCTGAGAAACAAACCAGGGGTCTATTCGGTGCAATAGCAGGA
>A_/_H3N2|JX080755|A/greater_white-fronted_goose/Alaska/44064-108/2006
ATTAGCAACAGGGATGAGGAACGTGCCTGAGAAACAAACAAGGGGTCTGTTCGGTGCCATAGCAGGA
>A_/_H3N8|JX080735|A/American_green-winged_teal/Alaska/44493-588/2009
GTTGGCGACAGGAATGCGGAATGTACCTGAGAAACAAACTAGAGGCCTATTCGGTGCAATAGCAGGT
>A_/_H3N8|JX080734|A/American_green-winged_teal/Alaska/44493-579/2009
GTTGGCGACAGGAATGCGGAATGTACCTGAGAAACAAACTAGAGGCCTATTCGGTGCAATAGCAGGT
>A_/_H3N8|JX080733|A/American_green-winged_teal/Alaska/44493-527/2009
ACTGGCAACAGGAATGAGGAATGTACCTGAGAAACAAACCAGGGGTCTGTTCGGTGCAATAGCAGGA
>A_/_H3N6|JX080729|A/American_green-winged_teal/Alaska/44419-233/2008
GTTGGCGACAGGAATGCGGAATGTACCTGAGAAACAAACTAGAGGCCTATTCGGTGCAATAGCAGGT
>A_/_H3N8|JX080722|A/American_green-winged_teal/Alaska/44155-169/2006
ACTGGCAACAGGAATGAGGAACGTGCCTGAGAAACAAACCAGGGGTCTGTTCGGTGCAATAGCAGGA
>A_/_H3N0|JX297592|A/Anas_discors/New_Mexico/A00327689/2007
ACTAGCAACAGGGATGAGGAACGTGCCTGAGAAACAAACCAGGGGTCTGTTCGGTGCAATAGCAGGA
>A_/_H3N6|CY101194|A/mallard/Alberta/72/1994
ACTGGCAACAGGGATGAGGAACGTGCCTGAGAAACAGACCAGGGGTCTGTTCGGTGCAATAGCAGGA
>A_/_H3N8|CY101430|A/mallard/Alberta/16/1987
ACTGGCAACAGGGATGAGGAATGTGCCTGAGAAACAAACCAGGGGTCTGTTCGGTGCAATAGCAGGA
>A_/_H3N8|CY101454|A/mallard/Alberta/140/1987
ACTGGCAACAGGGATGAGGAACGTGCCTGAGAAACAAACCAGAGGTCTGTTCGGTGCAATAGCAGGA
>A_/_H3N8|CY101563|A/mallard/Alberta/378/1988
ACTGGCAACAGGGATGAGGAACGTGCCTGAGAAACAAACCAGGGGTCTATTCGGTGCAATAGCAGGA
>A_/_H3N8|CY101587|A/mallard/Alberta/772/1986
ACTGGCAACAGGGATGAGGAACGTGCCTGAGAAACAAACCAGGGGTCTGTTCGGTGCAATAGCAGGA
>A_/_H3N8|CY101595|A/mallard/Alberta/782/1986
ACTGGCAACAGGAATGAGGAACGTGCCTGAGAAACAGACCAGGGGTCTGTTCGGTGCAATAGCAGGA
>A_/_H3N8|CY101603|A/mallard/Alberta/20/1989
ACTGGCAACAGGGATGAGGAACGTGCCTGAGAAACAAACCAGGGGCCTGTTCGGTGCAATAGCAGGA
>A_/_H3N8|CY101651|A/mallard/Alberta/220/1990
ACTGGCAACAGGGATGAGGAACGTGCCTGAGAAACAGACCAGGGGTCTGTTCGGTGCAATAGCAGGA
>A_/_H3N8|CY101683|A/mallard/Alberta/32/1991
ACTGGCAACAGGGATGAGAAATGTGCCTGAGAAACAAACCAGGGGTCTGTTCGGTGCAATAGCAGGA
>A_/_H3N8|CY101691|A/mallard/Alberta/54/1991
ACTGGCAACAGGGATGAGGAACGTGCCTGAGAAACAGACCAGGGGTCTGTTCGGTGCAATAGCAGGA
>A_/_H3N8|CY101707|A/mallard/Alberta/61/1991
GTTGGCAACTGGGATGCGGAATGTACCCGAGAAACAGACCAGGGGTCTGTTCGGTGCAATAGCAGGG
>A_/_H3N8|CY101747|A/mallard/Alberta/109/1991
ACTGGCAACAGGGATGAGGAACGTGCCTGAGAAACAAACCAGGGGTCTGTTCGGTGCAATAGCAGGA
>A_/_H3N6|CY101771|A/mallard/Alberta/129/1991
ACTGGCAACAGGGATGAGGAACGTGCCTGAGAAACAGACCAGGGGTCTGTTCGGTGCAATAGCAGGA
>A_/_H3N6|CY101779|A/mallard/Alberta/35/1992
ACTGGCAACAGGGATGAGGAACGTGCCTGAGAAACAAACCAGGGGTCTGTTCGGTGCAATAGCAGGA
>A_/_H3N9|CY101824|A/mallard/Alberta/54/1993
ACTGGCAACAGGGATGAGGAATGTGCCTGAGAAACAAACCAGGGGTCTGTTCGGTGCAATAGCAGGA
>A_/_H3N8|CY101832|A/mallard/Alberta/72/1993
GCTGGCAACAGGGATGAGGAACGTGCCTGAGAAACAAACCAGGGGTCTGTTCGGTGCAATAGCAGGA
>A_/_H3N8|CY101848|A/mallard/Alberta/192/1993
ACTGGCAACAGGGATGAGGAACGTGCCTGAGAAACAGACCAGGGGTCTGTTCGGTGCAATAGCAGGA
>A_/_H3N8|CY102132|A/mallard/Alberta/31/1994
ACTGGCAACAGGGATGAGGAACGTGCCTGAGAAACAAACCAGGGGTCTGTTCGGTGCAATAGCAGGA
>A_/_H3N8|CY102140|A/mallard/Alberta/85/1994
ACTGGCAACAGGGATGAGGAACGTGCCTGAGAAACAGACCAGGGGTCTGTTCGGTGCAATAGCAGGA
>A_/_H3N6|CY102148|A/mallard/Alberta/142/1994
ACTGGCAACAGGGATGAGGAACGTGCCTGAGAAACAGACCAGGGGTCTGTTCGGTGCAATAGCAGGA
>A_/_H3N8|CY102236|A/mallard/Alberta/114/1997
ACTGGCAACAGGGATGAGGAATGTGCCTGAGAAACAAACCAGGGGTCTATTCGGTGCAATAGCAGGA
>A_/_H3N8|CY102316|A/mallard/Alberta/167/1998
ACTGGCAACAGGGATGAGGAACGTGCCTGAGAAACAAACCAGGGGTCTGTTCGGTGCAATAGCAGGA
>A_/_H3N8|CY102688|A/mallard/Alberta/160/2001
ATTAGCAACAGGGATGAGGAACGTGCCTGAGAAACAAACAAGGGGTCTGTTCGGTGCAATAGCAGGA
>A_/_H3N1|CY102784|A/mallard/Alberta/192/2004
GTTGGCAACCGGGATGCGGAATGTACCTGAGAAACAGACCAGGGGTCTGTTCGGTGCAATAGCAGGG
>A_/_H3N8|CY102800|A/mallard/Alberta/241/2004
ATTAGCAACAGGGATGAGGAACGTGCCTGAGAAACAAACAAGGGGTCTGTTCGGTGCCATAGCAGGA
>A_/_H3N8|CY103036|A/mallard/Alberta/212/2006
GTTGGCAACTGGGATGCGGAATGTACCTGAGAAACAGACCAGGGGTCTGTTCGGTGCAATAGCAGGG
>A_/_H3N8|CY103044|A/mallard/Alberta/214/2006
GTTGGCAACTGGGATGCGGAATGTACCTGAGAAACAGACCAGGGGTCTGTTCGGTGCAATAGCAGGG
>A_/_H3N8|CY103052|A/mallard/Alberta/219/2006
GTTGGCAACTGGGATGCGGAATGTACCTGAGAAACAGACCAGGGGTCTGTTCGGTGCAATAGCAGGG
>A_/_H3N8|CY103086|A/mallard/Alberta/225/2006
GTTGGCAACTGGGATGCGGAATGTACCTGAGAAACAGACCAGGGGTCTGTTCGGTGCAATAGCAGGG
>A_/_H3N8|CY103162|A/mallard/Alberta/279/2006
ATTAGCAACAGGGATGAGGAACGTGCCTGAGAAACAAACAAGGGGCCTGTTCGGTGCCATAGCAGGA
>A_/_H3N8|CY103186|A/mallard/Alberta/27/2007
ATTAGCAACAGGGATGAGGAACGTGCCTGAGAAGCAAACAAGGGGTCTGTTCGGTGCCATAGCAGGG
>A_/_H3N8|CY103194|A/mallard/Alberta/28/2007
ATTAGCAACAGGGATGAGGAACGTGCCTGAGAAGCAAACAAGGGGTCTGTTCGGTGCCATAGCAGGG
>A_/_H3N8|CY103219|A/mallard/Alberta/107/2007
ACTGGCAACTGGGATGAGGAATGTACCTGAGAAACAGACCAGGGGTCTGTTCGGTGCAATAGCAGGA
>A_/_H3N8|CY103298|A/mallard/Alberta/137/2007
ACTGGCAACAGGAATGAGGAACGTGCCTGAGAAACAAACCAGGGGTCTGTTCGGTGCAATAGCAGGG
>A_/_H3N8|CY103368|A/mallard/Alberta/318/2007
ACTGGCAACAGGGATGAGGAACGTGCCTGAGAAACAAACCAGGGGTCTGTTCGGTGCAATAGCAGGA
>A_/_H3N8|CY103483|A/mallard/Alberta/507/2008
ACTGGCAACTGGGATGAGGAATGTGCCTGAGAAACAAGCCAGGGGTCTGTTCGGTGCAATAGCAGGA
>A_/_H3N8|CY103491|A/mallard/Alberta/527/2008
ATTGGCAACTGGAATGCGGAATGTACCTGAGAAACAGACCAGGGGTCTGTTCGGTGCAATAGCAGGA
>A_/_H3N8|CY103511|A/northern_pintail/Alberta/8/2009
ACTGGCAACTGGGATGAGGAATGTGCCTGAGAAACAAGCCAGGGGTCTGTTCGGTGCAATAGCAGGA
>A_/_H3N8|CY103535|A/mallard/Alberta/551/2009
ACTGGCAACTGGAATGAGGAACGTGCCTGAGAAACAAACCAGGGGTCTGTTCGGTGCAATAGCAGGA
>A_/_H3N3|CY102776|A/mallard/Alberta/254/2003
ACTGGCGACAGGGATGAGGAACGTGCCTGAGAAACAAACCAGGGGTCTGTTCGGTGCAATAGCAGGA
>A_/_H3N2|CY096986|A/mallard/Wisconsin/2543/2009
ATTGGCAACTGGGATGCGGAATGTACCTGAGAAACAGACCAGGGGTCTGTTCGGTGCAATAGCAGGA
>A_/_H3N6|CY097034|A/mallard/Wisconsin/2712/2009
ATTGGCAACCGGGATGCGGAATGTACCTGAGAAACAGACCAGGGGTCTGTTCGGTGCAATAGCAGGG
>A_/_H3N2|CY097326|A/mallard/Wisconsin/2549/2009
ATTGGCAACTGGAATGCGGAATGTACCTGAGAAACAGACAAGGGGTCTGTTCGGTGCAATAGCAGGA
>A_/_H3N2|CY097342|A/mallard/Wisconsin/2575/2009
ATTGGCAACTGGAATGCGGAATGTACCTGAGAAACAGACAAGGGGTCTGTTCGGTGCAATAGCAGGA
>A_/_H3N2|CY097494|A/northern_pintail/Wisconsin/2737/2009
ATTGGCAACTGGAATGCGGAATGTACCTGAGAAACAGACAAGGGGTCTGTTCGGTGCAATAGCAGGA
>A_/_H3N8|CY093599|A/mallard/California/6471/2008
GTTGGCAACTGGGATGCGGAATGTACCTGAGAAACAGACCAGGGGTCTGTTCGGTGCAATAGCAGGG
>A_/_H3N8|CY093687|A/mallard/California/10985/2008
GTTGGCAACTGGGATGCGGAATGTACCTGAGAAACAGACCAGGGGTCTGTTCGGTGCAATAGCAGGG
>A_/_H3N8|CY094685|A/mallard/California/5255/2009
GTTGGCAACTGGGATGCGGAATGTACCTGAGAAACAGACCAGGGGTCTGTTCGGTGCAATAGCAGGG
>A_/_H3N2|CY095394|A/mallard/Quebec/11093/2006
ATTGGCAACTGGAATGCGGAATATACCTGAGAAACAGACCAGAGGTCTGTTCGGTGCAATAGCAGGA
>A_/_H3N8|CY089523|A/mallard/Maryland/807/2007
ATTGGCAACCGGGATGCGGAATGTACCTGAGAAACAGACCAGAGGTCTGTTCGGTGCAATAGCAGGG
>A_/_H3N8|CY079654|A/mallard/Interior_Alaska/8BM3596/2008
ACTGGCAACAGGAATGAGGAACGTACCTGAGAAACAAACCAGGGGTCTGTTCGGTGCAATAGCAGGA
>A_/_H3N0|CY079701|A/northern_pintail/Interior_Alaska/6MP0846/2006
ACTGGCAACAGGAATGAGGAACGTACCTGAGAAACAAACCAGGGGTCTGTTCGGTGCAATAGCAGGA
>A_/_H3N8|CY080199|A/northern_shoveler/Interior_Alaska/7MP1766/2007
ACTGGCAACAGGAATGAGGAACGTACCTGAGAAACAAACCAGGGGTCTGTTCGGTGCAATAGCAGGA
>A_/_H3N8|CY080161|A/mallard/Interior_Alaska/8BM2312/2008
ACTGGCAACAGGAATGAGGAACGTACCTGAGAAACAAACCAGGGGTCTGTTCGGTGCAATAGCAGGA
>A_/_H3N8|CY080092|A/northern_pintail/Interior_Alaska/8BM3696/2008
ACTGGCAACAGGAATGAGGAACGTACCTGAGAAACAAACCAGGGGTCTGTTCGGTGCAATAGCAGGA
>A_/_H3N8|CY079908|A/northern_shoveler/Interior_Alaska/7MP1667/2007
ACTGGCAACAGGAATGAGGAACGTACCTGAGAAACAAACCAGGGGTCTGTTCGGTGCAATAGCAGGA
>A_/_H3N8|CY079756|A/mallard/Interior_Alaska/6MP1107R1/2006
ACTGGCAACAGGAATGAGGAACGTACCTGAGAAACAAACCAGGGGTCTGTTCGGTGCAATAGCAGGA
>A_/_H3N8|CY079740|A/mallard/Interior_Alaska/6MP0983R1/2006
ACTGGCAACAGGAATGAGGAACGTACCTGAGAAACAAACCAGGGGTCTGTTCGGTGCAATAGCAGGA
>A_/_H3N8|CY079732|A/green-winged_teal/Interior_Alaska/6MP1140/2006
ACTGGCAACAGGAATGAGGAACGTACCTGAGAAACAAACCAGGGGTCTGTTCGGTGCAATAGCAGGA
>A_/_H3N8|CY078907|A/northern_pintail/Interior_Alaska/7MP0509/2007
ATTAGCAACAGGAATGAGGAACGTGCCTGAGAAGCAAACAAGGGGTCTGTTCGGTGCCATAGCAGGA
>A_/_H3N8|CY079171|A/northern_pintail/Interior_Alaska/8BM3731/2008
ACTGGCAACAGGAATGAGGAACGTACCTGAGAAACAAACCAGGGGTCTGTTCGGTGCAATAGCAGGA
>A_/_H3N8|CY079155|A/northern_pintail/Interior_Alaska/8BM3700/2008
ACTGGCAACAGGGATGAGGAACGTGCCTGAAAAGCAAACCAGGGGTCTTTTCGGTGCAATAGCAGGA
>A_/_H3N8|CY079131|A/mallard/Interior_Alaska/8BM3614/2008
ACTGGCAACAGGAATGAGGAACGTACCTGAGAAACAAACCAGGGGTCTGTTTGGTGCAATAGCAGGA
>A_/_H3N8|CY079115|A/northern_pintail/Interior_Alaska/8BM3582/2008
ACTGGCAACAGGAATGAGGAACGTACCTGAGAAACAAACCAGGGGTCTGTTCGGTGCAATAGCAGGA
>A_/_H3N8|CY079059|A/northern_pintail/Interior_Alaska/8BM2528R1/2008
ACTGGCAACAGGAATGAGGAATGTACCTGAGAAACAAACCAGGGGTCTGTTCGGTGCAATAGCAGGA
>A_/_H3N8|CY079019|A/northern_pintail/Interior_Alaska/7MP2228/2007
ATTAGCAACAGGAATGAGGAACGTGCCTGAGAAGCAAACAAGGGGTCTGTTCGGTGCCATAGCAGGA
>A_/_H3N8|CY079003|A/northern_pintail/Interior_Alaska/7MP1822/2007
ATTAGCAACAGGAATGAGGAACGTGCCTGAGAAGCAAACAAGGGGTCTGTTCGGTGCCATAGCAGGA
>A_/_H3N8|CY078939|A/northern_pintail/Interior_Alaska/7MP0408/2007
GTTAGCAACAGGAATGCGAAATGTACCTGAGAAACAGACCAGAGGCCTATTCGGTGCAATAGCAGGG
>A_/_H3N8|CY078699|A/mallard/Interior_Alaska/6MP0163AR2/2006
ACTGGCAACAGGAATGAGGAACGTACCTGAGAAACAAACCAGGGGTCTGTTCGGTGCAATAGCAGGA
>A_/_H3N8|CY078683|A/northern_pintail/Interior_Alaska/6MP1080R1/2006
ACTGGCAACAGGAATGAGGAACGTACCTGAGAAACAAACCAGGGGTCTGTTCGGTGCAATAGCAGGA
>A_/_H3N8|CY078675|A/mallard/Interior_Alaska/6MP0160AR1/2006
GTTAGCAACAGGAATGCGAAATGTACCTGAGAAACAGACCAGAGGCCTATTCGGTGCAATAGCAGGG
>A_/_H3N8|CY078667|A/mallard/Interior_Alaska/6MP0972R1/2006
ACTGGCAACAGGGATGAGGAACGTGCCTGAGAAGCAAACCAGGGGTCTTTTCGGTGCAATAGCAGGA
>A_/_H3N8|CY078651|A/green-winged_teal/Interior_Alaska/6MP0936R1/2006
ACTGGCAACAGGAATGAGGAACGTACCTGAGAAACAAACCAGGGGTCTGTTCGGTGCAATAGCAGGA
>A_/_H3N8|CY078635|A/northern_pintail/Interior_Alaska/6MP0964/2006
ACTGGCAACAGGAATGAGGAACGTACCTGAGAAACAAACCAGGGGTCTGTTCGGTGCAATAGCAGGA
>A_/_H3N6|CY078627|A/mallard/Interior_Alaska/6MP1142/2006
ACTGGCAACAGGAATGAGGAACGTACCTGAGAAACAAACCAGGGGTCTGTTCGGTGCAATAGCAGGA
>A_/_H3N6|CY078611|A/mallard/Interior_Alaska/6MP0952/2006
GTTAGCAACAGGAATGCGAAATGTACCTGAGAAACAGACCAGAGGCCTATTCGGTGCAATAGCAGGG
>A_/_H3N8|CY078603|A/mallard/Interior_Alaska/6MP0951/2006
ACTGGCAACAGGGATGAGGAACGTGCCTGAGAAGCAAACCAGGGGTCTTTTCGGTGCAATAGCAGGA
>A_/_H3N8|CY078587|A/mallard/Interior_Alaska/6MP0878/2006
ACTGGCAACAGGAATGAGGAACGTACCTGAGAAACAAACCAGGGGTCTGTTCGGTGCAATAGCAGGA
>A_/_H3N8|CY078563|A/mallard/Interior_Alaska/6MP0050R1/2006
ACTGGCAACAGGAATGAGGAACGTACCTGAGAAACAAACCAGGGGTCTGTTCGGTGCAATAGCAGGA
>A_/_H3N8|CY078555|A/northern_shoveler/Interior_Alaska/6MP1339/2006
GTTAGCAACAGGAATGCGAAATGTACCTGAGAAACAGACCAGAGGACTATTCGGTGCAATAGCAGGG
>A_/_H3N8|CY078523|A/green-winged_teal/Interior_Alaska/6MP1312/2006
ACTGGCAACAGGAATGAGGAACGTACCTGAGAAACAAACCAGGGGTCTGTTCGGTGCAATAGCAGGA
>A_/_H3N8|CY078515|A/northern_shoveler/Interior_Alaska/6MP1287/2006
ACTGGCAACAGGAATGAGGAACGTACCTGAGAAACAAACCAGGGGTCTGTTCGGTGCAATAGCAGGA
>A_/_H3N8|CY078491|A/mallard/Interior_Alaska/6MP0975/2006
ACTGGCAACAGGAATGAGGAACGTACCTGAGAAACAAACCAGGGGTCTGTTCGGTGCAATAGCAGGA
>A_/_H3N8|CY078483|A/mallard/Interior_Alaska/6MP0915/2006
ACTGGCAACAGGAATGAGGAATGTACCTGAGAAACAAACCAGGGGTCTGTTCGGTGCAATAGCAGGA
>A_/_H3N8|CY078475|A/green-winged_teal/Interior_Alaska/6MP0909/2006
GTTAGCAACAGGAATGCGAAATGTACCTGAGAAACAGACCAGAGGCCTATTCGGTGCAATAGCAGGG
>A_/_H3N8|CY078435|A/green-winged_teal/Interior_Alaska/6MP0736/2006
ACTGGCAACAGGGATGAGGAACGTGCCTGAGAAGCAAACCAGGGGTCTTTTCGGTGCAATAGCAGGA
>A_/_H3N8|CY078265|A/green-winged_teal/Louisiana/Sg-00092/2007
GTTGGCAACTGGGATGCGGAATGTGCCTGAGAAACAGACCAGGGGTCTGTTCGGTGCAATAGCAGGG
>A_/_H3N8|CY078162|A/mallard/Minnesota/Sg-00200/2007
GTTGGCAACTGGGATGCGGAATGTGCCTGAGAAACAGACCAGGGGTCTGTTCGGTGCAATAGCAGGG
>A_/_H3N8|CY078106|A/mallard/Minnesota/Sg-00164/2007
ATTGGCAACCGGGATGCGGAATGTACCTGAGAAACAGACCAGAGGTCTGTTCGGTGCAATAGCAGGG
>A_/_H3N8|CY078090|A/mallard/Minnesota/Sg-00161/2007
ACTGGCAACAGGAATGAGGAACGTGCCTGAGAAACAAACCAGAGGTCTGTTCGGCGCAATAGCAGGA
>A_/_H3N8|CY078026|A/mallard/Minnesota/Sg-00103/2007
ATTGGCAACTGGAATGCGGAATGTACCTGAGAAACAGACCAGGGGTCTGTTCGGTGCAATAGCAGGA
>A_/_H3N8|CY077396|A/mallard/Interior_Alaska/7MP1094/2007
ACTGGCAACAGGAATGAGGAATGTACCTGAGAAACAAACCAGGGGTCTGTTCGGTGCAATAGCAGGA
>A_/_H3N8|CY077388|A/northern_shoveler/Interior_Alaska/7MP1033/2007
ACTGGCAACAGGAATGAGGAACGTACCTGAGAAACAAACCAGGGGTCTGTTCGGTGCAATAGCAGGA
>A_/_H3N8|CY077372|A/mallard/Interior_Alaska/7MP1700/2007
GTTAGCAACAGGAATGCGAAATGTACCTGAGAAACAGACCAGAGGCTTATTCGGTGCAATAGCAGGG
>A_/_H3N8|CY077341|A/northern_shoveler/Alaska/7MP1669B/2007
ACTGGCAACAGGAATGAGGAACGTACCTGAGAAACAAACCAGGGGTCTGTTCGGTGCAATAGCAGGA
>A_/_H3N8|CY077333|A/northern_shoveler/Interior_Alaska/7MP1649/2007
ACTGGCAACAGGAATGAGGAATGTACCTGAGAAACAAACCAGGGGTCTGTTCGGTGCAATAGCAGGA
>A_/_H3N8|CY077302|A/northern_shoveler/Interior_Alaska/7MP1080/2007
ACTGGCAACAGGAATGAGGAACGTACCTGAGAAACAAACCAGGGGTCTGTTCGGTGCAATAGCAGGA
>A_/_H3N1|CY076613|A/mallard/Washington/44338-052/2007
GTTGGCAACTGGGATGCGGAATGTACCTGAGAAACAGACCAGGGGTCTGTTCGGTGCAATAGCAGGG
>A_/_H3N8|CY076045|A/teal/Oregon/44336-130/2007
GTTGGCAACCGGGATGCGGAATGTACCTGAGAAACAAACAAGGGGTCTGTTCGGTGCAATAGCAGGG
>A_/_H3N8|CY076029|A/teal/Oregon/44336-122/2007
ATTGGCAACTGGGATGCGGAATGTACCTGAGAAACAGACCAGGGGTCTGTTCGGTGCAATAGCAGGG
>A_/_H3N8|CY076237|A/northern_pintail/Oregon/44249-559/2006
GTTGGCAACTGGGATGCGGAATGTACCTGAGAAACAAACCAGGGGTCTATTCGGTGCAATAGCAGGG
>A_/_H3N6|CY076173|A/mallard/Oregon/44221-105/2006
GTTAGCAACAGGAATGCGAAATGTACCTGAGAAACAGACCAGAGGCCTATTCGGTGCAATAGCAGGG
>A_/_H3N2|CY076181|A/mallard/Washington/44242-124/2006
GTTGGCAACCGGGATGCGGAATGTACCTGAGAAACAAACAAGGGGTCTGTTCGGTGCAATAGCAGGG
>A_/_H3N6|HM193566|A/mallard/Alaska/44421-148/2008
ACTGGCAACAGGAATGAGGAACGTACCTGAGAAACAAACCAGGGGTCTGTTCGGTGCAATAGCAGGA
>A_/_H3N2|HM193564|A/mallard/Alaska/44185-044/2006
ATTAGCAACAGGGATGAGGAACGTGCCTGAGAAACAAACAAGGGGTCTGTTCGGTGCCATAGCAGGA
>A_/_H3N8|HM193562|A/mallard/Alaska/44430-026/2008
ACTGGCAACAGGAATGAGGAATGTACCTGAGAAACAAACCAGGGGTCTGTTCGGTGCAATAGCAGGA
>A_/_H3N2|HM193558|A/mallard/Alaska/44187-043/2006
ATTAGCAACAGGGATGAGGAACGTGCCTGAGAAACAAACAAGGGGTCTGTTCGGTGCCATAGCAGGA
>A_/_H3N8|HM193556|A/mallard/Alaska/44244-097/2006
ACTGGCAACAGGAATGAGGAATGTACCTGAGAAACAAACCAGGGGTCTGTTCGGTGCAATAGCAGGA
>A_/_H3N6|HM193555|A/mallard/Alaska/44430-283/2008
ACTGGCAACAGGAATGAGGAACGTACCTGAGAAACAAACCAGGGGTCTGTTCGGTGCAATAGCAGGA
>A_/_H3N8|HM193554|A/mallard/Alaska/44244-050/2006
ACTGGCAACAGGGATGAGGAATGTACCTGAGAAACAAACCAGGGGTCTGTTCGGTGCAATAGCAGGA
>A_/_H3N8|MK236653|A/American_Green-winged_Teal/Ohio/17OS2904/2017
ACTGGCAACCGGGATGCGGAATGTACCCGAGAAACAGACCAGGGGTCTGTTCGGTGCAATAGCAGGG
>A_/_H3N8|MK391487|A/mallard/Alberta/363/2018
ACTGGCAACAGGGATGAGAAATGTTCCTGAGAAACAAACCAGGGGTCTGTTCGGTGCAATAGCAGGA
>A_/_H3N1|MK376994|A/ruddy_turnstone/Delaware_Bay/429/2018
ATTGGCAACTGGAATGCGGAATATACCTGAGAAACAGACCAGAGGTCTGTTCGGTGCAATAGCAGGA
>A_/_H3N8|MK376967|A/ruddy_turnstone/Delaware_Bay/347/2018
ATTGGCAACTGGAATGCGGAATATACCTGAGAAACAGACCAGAGGTCTGTTCGGTGCAATAGCAGGA
>A_/_H3N8|MK345960|A/ruddy_turnstone/Delaware_Bay/265/2018
ATTGGCAACTGGAATGCGGAATATACCTGAGAAACAGACCAGAGGTCTGTTCGGTGCAATAGCAGGA
>A_/_H3N1|MK345951|A/ruddy_turnstone/Delaware_Bay/240/2018
ATTGGCAACTGGAATGCGGAATATACCTGAGAAACAGACCAGAGGTCTGTTCGGTGCAATAGCAGGA
>A_/_H3N1|MK345915|A/semipalmated_sandpiper/Delaware_Bay/497/2018
ATTGGCAACTGGAATGCGGAATATACCTGAGAAACAGACCAGAGGTCTGTTCGGTGCAATAGCAGGA
>A_/_H3N1|MK345784|A/ruddy_turnstone/Delaware_Bay/286/2018
ATTGGCAACTGGAATGCGGAATATACCTGAGAAACAGACCAGAGGTCTGTTCGGTGCAATAGCAGGA
>A_/_H3N1|MK345687|A/semipalmated_sandpiper/Delaware_Bay/572/2018
ATTGGCAACTGGAATGCGGAATATACCTGAGAAACAGACCAGAGGTCTGTTCGGTGCAATAGCAGGA
>A_/_H3N1|MK345635|A/ruddy_turnstone/Delaware_Bay/298/2018
ATTGGCAACTGGAATGCGGAATATACCTGAGAAACAGACCAGAGGTCTGTTCGGTGCAATAGCAGGA
>A_/_H3N7|MH068647|A/ruddy_turnstone/New_Jersey/UGAI17-2983/2017
ATTGGCAACTGGAATGCGGAATATACCTGAGAAACAGACCAGAGGTCTGTTCGGTGCAATAGCAGGA
>A_/_H3N2|MH068607|A/ruddy_turnstone/New_Jersey/UGAI17-2912/2017
ATTGGCAACTGGAATGCGGAATATACCTGAGAAACAGACCAGAGGTCTGTTCGGTGCAATAGCAGGA
>A_/_H3N2|MH068591|A/ruddy_turnstone/New_Jersey/UGAI17-2901/2017
ATTGGCAACTGGAATGCGGAATATACCTGAGAAACAGACCAGAGGTCTGTTCGGTGCAATAGCAGGA
>A_/_H3N8|MH068575|A/ruddy_turnstone/New_Jersey/UGAI17-2787/2017
ATTGGCAACTGGAATGCGGAATATACCTGAGAAACAGACCAGAGGTCTGTTCGGTGCAATAGCAGGA
>A_/_H3N8|MH068559|A/ruddy_turnstone/New_Jersey/UGAI17-2784/2017
ATTGGCAACTGGAATGCGGAATATACCTGAGAAACAGACCAGAGGTCTGTTCGGTGCAATAGCAGGA
>A_/_H3N2|MH068535|A/ruddy_turnstone/New_Jersey/UGAI17-2777/2017
ATTGGCAACTGGAATGCGGAATATACCTGAGAAACAGACCAGAGGTCTGTTCGGTGCAATAGCAGGA
>A_/_H3N8|MH068439|A/ruddy_turnstone/New_Jersey/UGAI17-2624/2017
ATTGGCAACTGGAATGCGGAATATACCTGAGAAACAGACCAGAGGTCTGTTCGGTGCAATAGCAGGA
>A_/_H3N8|MH068351|A/laughing_gull/New_Jersey/UGAI17-2848/2017
ATTGGCAACTGGAATGCGGAATATACCTGAGAAACAGACCAGAGGTCTGTTCGGTGCAATAGCAGGA
>A_/_H3N2|MG280530|A/gadwall_duck/Wisconsin/16OS4758/2016
ACTGGCAACCGGAATGCGGAATGTACCTGAGAAACAAACCAGGGGTCTGTTCGGTGCAATAGCAGGG
>A_/_H3N8|MG280221|A/American_wigeon/Ohio/16OS3665/2016
ACTGGCAACTGGGATGCGGAATGTACCTGAGAAACAAACCAGGGGTCTGTTCGGTGCAATAGCAGGG
>A_/_H3N8|MF613669|A/mallard/Alberta/131/2015
GTTGGCGACAGGGATGCGGAATGTACCTGAGAAACAAACCAGAGGCCTATTTGGCGCAATAGCAGGG
>A_/_H3N4|MF613845|A/mallard/Alberta/203/2015
GTTAGCAACAGGAATGCGGAATGTACCTGAGAAACAGACCAGAGGCCTATTCGGTGCAATAGCAGGG
>A_/_H3N4|MF613922|A/ruddy_turnstone/Delaware_Bay/368/2016
GTTGGCGACAGGGATGCGGAATGTACCTGAGAAACAAACCAGAGGCCTATTTGGCGCAATAGCAGGG
>A_/_H3N8|CY241161|A/ruddy_turnstone/New_Jersey/UGAI16-1244/2016
ACTGGCAACAGGAATGAGGAACGTGCCTGAAAAACAAACCAGGGGTCTGTTCGGTGCAATAGCAGGA
>A_/_H3N5|CY241289|A/ruddy_turnstone/New_Jersey/UGAI16-1296/2016
ACTGGCAACAGGAATGAGGAACGTGCCTGAAAAACAAACCAGGGGTCTGTTCGGTGCAATAGCAGGA
>A_/_H3N8|CY241265|A/ruddy_turnstone/New_Jersey/UGAI16-1289/2016
ACTGGCAACAGGAATGAGGAACGTGCCTGAAAAACAAACCAGGGGTCTGTTCGGTGCAATAGCAGGA
>A_/_H3N8|CY235289|A/mallard/Idaho/UGAI16-1953/2016
GTTGGCAACTGGGATGCGGAATGTACCTGAGAAACAGACCAGAGGTCTGTTCGGTGCAATAGCAGGA
>A_/_H3N8|CY235273|A/mallard/Idaho/UGAI16-1948/2016
GTTGGCAACTGGGATGCGGAATGTACCTGAGAAACAGACCAGAGGTCTGTTCGGTGCAATAGCAGGA
>A_/_H3N8|CY235210|A/mallard/Idaho/UGAI16-1931/2016
GTTGGCAACCGGAATGCGGAATGTACCTGAGAAACAAACCAGGGGTCTGTTCGGGGCAATAGCAGGG
>A_/_H3N8|CY235178|A/cinnamon_teal/Idaho/UGAI16-1905/2016
GTTGGCAACTGGAATGCGGAATGTACCTGAGAAACAAACCAGGGGTCTGTTCGGGGCAATAGCAGGG
>A_/_H3N8|CY235154|A/green-winged_teal/Idaho/UGAI16-1900/2016
GTTGGCAACCGGAATGCGGAATGTACCTGAGAAACAAACCAGGGGTCTGTTCGGGGCAATAGCAGGG
>A_/_H3N8|CY235106|A/cinnamon_teal/Idaho/UGAI16-1864/2016
GTTGGCAACCGGAATGCGGAATGTACCTGAGAAACAAACCAGGGGTCTGTTCGGGGCAATAGCAGGG
>A_/_H3N8|CY235074|A/cinnamon_teal/Idaho/UGAI16-1850/2016
GTTGGCAACTGGAATGCGGAATGTACCTGAGAAACAAACCAGGGGTCTGTTCGGGGCAATAGCAGGG
>A_/_H3N8|KY644426|A/blue-winged_teal/Guatemala/CIP049H102-32/2011
GTTGGCAACTGGGATGCGGAATGTACCTGAGAAACAGACCAGGGGTCTGTTCGGTGCAATAGCAGGG
>A_/_H3N1|KY584002|A/blue-winged_teal/Illinois/15OS6152/2015
GTTGGCAACTGGGATGCGGAATGTACCTGAGAAACAGACCAGGGGTCTGTTCGGTGCAATAGCAGGG
>A_/_H3N8|KY551523|A/mallard/New_Jersey/AH0005885/2014
ACTGGCAACAGGGATGAGGAACGTGCCTGAGAAACAAACCCGGGGTCTGTTCGGTGCAATAGCCGGA
>A_/_H3N8|KY551515|A/mallard/New_Jersey/AH0005870/2014
ACTGGCAACAGGAATGAGGAACGTGCCTGAAAAACAAACCAGAGGTCTATTCGGTGCAATAGCCGGA
>A_/_H3N8|KY551499|A/mallard/Oregon/AH0038721/2015
GTTGGCAACCGGAATGCGGAATGTACCTGAGAAACAGACCAGGGGTCTGTTCGGAGCAATAGCAGGA
>A_/_H3N8|KY551339|A/mallard/Idaho/AH0011459/2015
ACTGGCAACAGGAATGAGGAACGTGCCAGAGAAACAAACCAGGGGTCTGTTCGGTGCAATAGCAGGA
>A_/_H3N8|KY551229|A/blue-winged_teal/Louisiana/AH054274/2015
ACTGGCAACCGGGATGCGGAATGTACCTGAGAAACAAACCAGGGGTCTGTTCGGTGCAATAGCAGGG
>A_/_H3N8|KY551213|A/mallard/Minnesota/AH0059608/2015
ACTGGCAACCGGGATGCGGAATGTACCTGAGAAACAAACCAGGGGTCTGTTCGGTGCAATAGCAGGG
>A_/_H3N8|KY551015|A/mallard/North_Dakota/AH0050030/2015
ACTGGCAACCGGGATGCGGAATGTACCCGAGAAACAGACCAGAGGTCTGTTCGGTGCAATAGCAGGG
>A_/_H3N8|KY551007|A/mallard/South_Dakota/AH0014945/2015
ACTGGCAACCGGGATGCGGAATGTACCCGAGAAACAGACCAGGGGTCTGTTCGGTGCAATAGCAGGG
>A_/_H3N8|KY550999|A/mallard/South_Dakota/AH0014937/2015
ACTGGCAACCGGGATGCGGAATGTACCCGAGAAACAGACCAGGGGTCTGTTCGGTGCAATAGCAGGG
>A_/_H3N8|KY550991|A/mallard/South_Dakota/AH0014958/2015
ACTGGCAACCGGGATGCGGAATGTACCCGAGAAACAGACCAGGGGTCTGTTCGGTGCAATAGCAGGG
>A_/_H3N8|KY550779|A/northern_pintail/Nevada/AH0033473/2015
ACTGGCAACTGGAATGAGGAACGTGCCTGAGAAACAAACCAGGGGTCTGTTCGGTGCAATAGCAGGA
>A_/_H3N8|CY206757|A/mallard/Southcentral_Alaska/12ML01012/2014
GTTAGCAACAGGAATGCGAAATGTACCTGAGAAACAGACCAGAGGCCTATTCGGTGCAATAGCAGGA
>A_/_H3N8|CY206579|A/blue-winged_teal/Texas/AI13-4289/2013
ACTGGCAACCGGGATGCGGAATGTACCTGAGAAACAGACCAGAGGTCTGTTCGGTGCAATAGCAGGA
>A_/_H3N8|CY206544|A/blue-winged_teal/Texas/AI13-4087/2013
ACTGGCAACCGGGATGCGGAATGTACCTGAGAAACAGACCAGAGGTCTGTTCGGTGCAATAGCAGGA
>A_/_H3N8|CY206512|A/blue-winged_teal/Texas/AI13-4012/2013
ACTGGCAACCGGGATGCGGAATGTACCTGAGAAACAGACCAGAGGTCTGTTCGGTGCAATAGCAGGA
>A_/_H3N8|CY206488|A/blue-winged_teal/Texas/AI13-3971/2013
ACTGGCAACCGGGATGCGGAATGTACCTGAGAAACAGACCAGAGGTCTGTTCGGTGCAATAGCAGGA
>A_/_H3N8|CY206430|A/blue-winged_teal/Texas/AI13-3629/2013
ACTGGCAACCGGGATGCGGAATGTACCTGAGAAACAGACCAGAGGTCTGTTCGGTGCAATAGCAGGA
>A_/_H3N8|CY206333|A/blue-winged_teal/Louisiana/AI13-3483/2013
ACTGGCAACTGGAATGAGGAATGTGCCTGAGAAACAAACCAGGGGTCTGTTCGGTGCAATAGCAGGG
>A_/_H3N6|CY206284|A/blue-winged_teal/Texas/AI12-4448/2012
GTTGGCAACTGGGATGCGGAATGTACCTGAGAAACAGACCAGGGGTCTTTTCGGTGCAATAGCAGGG
>A_/_H3N8|CY206268|A/blue-winged_teal/Texas/AI12-4394/2012
ACTGGCAACAGGGATGAGGAACGTTCCTGAGAAACAAACCCGGGGTCTGTTCGGTGCAATAGCCGGA
>A_/_H3N8|CY206219|A/blue-winged_teal/Texas/AI12-3655/2012
GTTGGCAACTGGGATGCGGAATGTACCTGAGAAACAGACCAGGGGTCTGTTCGGTGCAATAGCAGGG
>A_/_H3N6|CY206252|A/blue-winged_teal/Texas/AI12-3834/2012
GTTAGCAACTGGGATGCGGAATGTACCTGAGAAACAGACCAGGGGTCTGTTCGGTGCAATAGCAGGG
>A_/_H3N8|CY206211|A/blue-winged_teal/Texas/AI12-3622/2012
ACTGGCAACAGGGATGCGGAATGTACCTGAGAAACAGACCAGGGGTCTGTTCGGTGCAATAGCAGGG
>A_/_H3N6|CY206163|A/blue-winged_teal/Texas/AI11-4865/2011
ACTTGCGACTGGAATGAGGAACGTGCCTGAGAAACAAACCAGGGGTCTGTTCGGTGCAATAGCAGGA
>A_/_H3N8|CY206123|A/blue-winged_teal/Texas/AI11-4830/2011
ACTGGCAACCGGGATGCGGAATGTACCTGAGAAACAGACCAGGGGTCTGTTCGGTGCAATAGCAGGG
>A_/_H3N8|CY206091|A/blue-winged_teal/Texas/AI11-4014/2011
GTTGGCAACTGGGATGCGGAATGTACCTGAGAAACGGACCAGGGGTCTGTTCGGTGCAATAGCAGGG
>A_/_H3N6|CY206075|A/green-winged_teal/Texas/AI11-3781/2011
ACTGGCAACCGGAATGCGGAATGTACCTGAGAAACAGACCAGGGGTCTGTTCGGTGCAATAGCAGGG
>A_/_H3N8|CY206051|A/blue-winged_teal/Texas/AI11-3764/2011
ACTGGCGACAGGGATGAGGAACGTGCCTGAGAAGCAAACCAGGGGTCTTTTCGGTGCAATAGCAGGA
>A_/_H3N6|CY205963|A/blue-winged_teal/Texas/AI11-3387/2011
ACTGGCAACCGGGATGCGGAATGTACCTGAGAAACAGACCAGGGGTCTGTTTGGTGCAATAGCAGGG
>A_/_H3N8|CY205937|A/blue-winged_teal/Texas/AI11-3375/2011
ATTGGCAACTGGAATGCGGAATGTACCTGAGAAACAGACCAGGGGTCTGTTCGGTGCAATAGCAGGA
>A_/_H3N8|CY205903|A/blue-winged_teal/Texas/AI11-3223/2011
ACTGGCAACCGGGATGCGGAATGTACCTGAGAAACAGACCAGGGGTCTGTTCGGTGCAATAGCAGGG
>A_/_H3N6|CY205816|A/blue-winged_teal/Texas/AI11-3100/2011
GTTGGCAACTGGGATGCGGAATGTACCTGAGAAACGGACCAGGGGTCTGTTCGGTGCAATAGCAGGG
>A_/_H3N8|CY205784|A/blue-winged_teal/Texas/AI10-4595/2010
ACTGGCGACAGGGATGAGGAACGTGCCTGAGAAGCAAACCAGGGGTCTTTTCGGTGCAATAGCAGGA
>A_/_H3N8|CY205710|A/blue-winged_teal/Texas/AI10-4203/2010
ATTGGCAACTGGAATGCGGAATGTACCTGAGAAACAGACCAGGGGTCTGTTCGGTGCAATAGCAGGA
>A_/_H3N8|CY205686|A/blue-winged_teal/Louisiana/AI10-4005/2010
ATTGGCAACTGGAATGCGGAATGTACCTGAGAAACAGACCAGGGGTCTGTTCGGTGCAATAGCAGGA
>A_/_H3N8|CY205630|A/blue-winged_teal/Texas/AI10-3744/2010
GTTGGCAACTGGGATGCGGAATGTACCTGAGAAACAGACCAGGGGTCTGTTCGGTGCAATAGCAGGG
>A_/_H3N8|CY205581|A/blue-winged_teal/Louisiana/AI10-3483/2010
ATTGGCAACTGGAATGCGGAATGTACCTGAGAAACAGACCAGGGGTCTGTTCGGTGCAATAGCAGGA
>A_/_H3N8|CY205573|A/blue-winged_teal/Louisiana/AI10-3481/2010
ATTGGCAACTGGAATGCGGAATGTACCTGAGAAACAGACCAGGGGTCTGTTCGGTGCAATAGCAGGA
>A_/_H3N8|CY205557|A/blue-winged_teal/Texas/AI10-3376/2010
ATTGGCAACTGGAATGCGGAATGTACCTGAGAAACAGACCAGGGGTCTGTTCGGTGCAATAGCAGGA
>A_/_H3N8|CY205533|A/blue-winged_teal/Texas/AI10-3317/2010
ATTGGCAACTGGAATGCGGAATGTACCTGAGAAACAGACCAGGGGTCTGTTCGGTGCAATAGCAGGA
>A_/_H3N6|CY205424|A/green-winged_teal/Texas/AI11-4019/2011
ACTGGCAACTGGAATGAGGAACGTGCCTGAGAAACAAACCAGGGGTCTATTCGGTGCAATAGCAGGA
>A_/_H3N8|CY205379|A/mallard/Maryland/09OS1403/2009
ATTGGCAACCGGGATGCGGAATGTACCTGAGAAACAGACCAGAGGTCTGTTCGGTGCAATAGCAGGG
>A_/_H3N6|CY205131|A/mallard/Maryland/12OS1526/2012
ATTGGCAACTGGAATGCGGAATGTACCTGAGAAAGAGACCAGGGGTCTGTTCGGTGCAATAGCAGGA
>A_/_H3N6|CY205139|A/mallard/Maryland/12OS1536/2012
ATTGGCAACTGGAATGCGGAATGTACCTGAGAAAGAGACCAGGGGTCTGTTCGGTGCAATAGCAGGA
>A_/_H3N6|CY205115|A/mallard/Maryland/12OS1518/2012
ATTGGCAACTGGAATGCGGAATGTACCTGAGAAAGAGACCAGGGGTCTGTTCGGTGCAATAGCAGGA
>A_/_H3N9|CY204626|A/mallard/Maryland/14OS1447/2014
ACTGGCAACCGGGATGCGGAATGTACCTGAGAAACAGACCAGAGGTCTGTTCGGTGCAATAGCAGGA
>A_/_H3N9|CY204618|A/mallard/Maryland/14OS1446/2014
ACTGGCAACCGGGATGCGGAATGTACCTGAGAAACAGACCAGAGGTCTGTTCGGTGCAATAGCAGGA
>A_/_H3N9|CY204594|A/mallard/Maryland/14OS1430/2014
ACTGGCAACCGGGATGCGGAATGTACCTGAGAAACAGACCAGAGGTCTGTTCGGTGCAATAGCAGGA
>A_/_H3N2|CY204314|A/mallard/Ohio/14OS0999/2014
ACTGGCAACCGGGATGCGGAATGTACCTGAGAAACAAACCAGGGGTCTGTTCGGTGCAATAGCAGGG
>A_/_H3N2|CY204297|A/mallard/Ohio/14OS0986/2014
ACTGGCAACCGGGATGCGGAATGTACCTGAGAAACAAACCAGGGGTCTGTTCGGTGCAATAGCAGGG
>A_/_H3N8|CY204289|A/mallard/Ohio/14OS0985/2014
ACTGGCAACCGGGATGCGGAATGTACCTGAGAAACAAACCAGGGGTCTGTTCGGTGCAATAGCAGGG
>A_/_H3N2|CY204215|A/mallard/Ohio/14OS0589/2014
ACTGGCAACCGGGATGCGGAATGTACCTGAGAAACAAACCAGGGGTCTGTTCGGTGCAATAGCAGGG
>A_/_H3N2|CY204177|A/mallard/Ohio/14OS0569/2014
ACTGGCAACCGGGATGCGGAATGTACCTGAGAAACAAACCAGGGGTCTGTTCGGTGCAATAGCAGGG
>A_/_H3N2|CY204121|A/mallard/Ohio/14OS0470/2014
ACTGGCAACCGGGATGCGGAATGTACCTGAGAAACAAACCAGGGGTCTGTTCGGTGCAATAGCAGGG
>A_/_H3N2|CY204129|A/mallard/Ohio/14OS0550/2014
ATTGGCAACTGGAATGCGGAATGTACCTGAGAAACAGACCAGGGGTCTGTTCGGTGCGATAGCAGGA
>A_/_H3N6|CY204072|A/mallard/Ohio/14OS0770/2014
ACTGGCAACCGGAATGCGGAATGTACCTGAGAAACAGACCAGAGGTCTGTTCGGTGCAATAGCAGGA
>A_/_H3N2|CY204064|A/blue-winged_teal/Ohio/14OS1080/2014
ATTGGCAACTGGAATGCGGAATGTACCTGAGAAACAGACCAGGGGTCTGTTCGGTGCGATAGCAGGA
>A_/_H3N2|CY204024|A/green-winged_teal/Ohio/14OS1964/2014
ACTGGCAACCGGGATGCGGAATGTACCTGAGAAACAAACCAGGGGTCTGTTCGGTGCAATAGCAGGG
>A_/_H3N6|CY203741|A/mallard/Maryland/07OS882/2007
ATTGGCAACTGGAATGCGGAATGTACCTGAGAAACAGACCAGGGGTCTGTTCGGTGCAATAGCAGGA
>A_/_H3N6|CY203701|A/mallard/Maryland/06OS1207/2006
ATTGGCAACTGGAATGCGGAATGTGCCTGAGAAACAGACCAGGGGTCTGTTCGGTGCAATAGCAGGA
>A_/_H3N6|CY203653|A/mallard/Maryland/06OS479/2006
ATTGGCAACTGGAATGCGGAATGTACCTGAGAAACAGACCAGGGGTCTGTTCGGTGCAATAGCAGGA
>A_/_H3N8|CY203613|A/mallard/Maryland/05OS1508/2005
ATTGGCAACTGGAATGCGGAATGTACCTGAGAAACAGACCAGGGGTCTGTTCGGTGCAATAGCAGGA
>A_/_H3N2|CY203589|A/mallard/Maryland/05OS702/2005
GTTGGCAACTGGGATGCGGAATGTACCTGAGAAACAGACCAGAGGTCTGTTCGGTGCAATAGCAGGG
>A_/_H3N2|CY203565|A/mallard/Maryland/05OS677/2005
GTTGGCAACTGGGATGCGGAATGTACCTGAGAAACAGACCAGAGGTCTGTTCGGTGCAATAGCAGGG
>A_/_H3N2|CY203341|A/mallard/Maryland/10OS1953/2010
ATTGGCAACTGGGATGCGGAATGTACCTGAGAAACAGACCAGGGGTCTGTTCGGTGCAATAGCAGGG
>A_/_H3N2|CY203325|A/mallard/Maryland/10OS1934/2010
ATTGGCAACTGGGATGCGGAATGTACCTGAGAAACAGACCAGGGGTCTGTTCGGTGCAATAGCAGGG
>A_/_H3N6|CY203309|A/mallard/Maryland/10OS1907/2010
ATTGGCAACTGGGATGCGGAATGTACCTGAGAAACAGACCAGGGGTCTGTTCGGTGCAATAGCAGGG
>A_/_H3N2|CY203285|A/mallard/Maryland/10OS1094/2010
ATTGGCAACTGGGATGCGGAATGTACCTGAGAAACAGACCAGGGGTCTGTTCGGTGCAATAGCAGGG
>A_/_H3N2|CY203172|A/mallard/Maryland/09OS1351/2009
ATTGGCAACTGGAATGCGGAATGTACCTGAGAAACAGACCAGGGGTCTGTTCGGTGCAATAGCAGGA
>A_/_H3N2|CY203164|A/mallard/Maryland/09OS1350/2009
ATTGGCAACTGGAATGCGGAATGTACCTGAGAAACAGACCAGGGGTCTGTTCGGTGCAATAGCAGGA
>A_/_H3N6|CY196659|A/northern_pintail/Interior_Alaska/11ML00065/2011
ACTGGCAACAGGAATGAGGAACGTACCTGAGAAACAAACCAGGGGTCTGTTCGGTGCAATAGCAGGA
>A_/_H3N8|CY196643|A/American_green-winged_teal/Interior_Alaska/11ML00038/2011
ACTGGCAACAGGAATGAGGAACGTACCTGAGAAACAAACCAGGGGTCTGTTCGGTGCAATAGCAGGA
>A_/_H3N8|CY196379|A/American_green-winged_teal/Interior_Alaska/11CH00044/2011
ACTGGCAACAGGAATGAGGAACGTACCTGAGAAACAAACCAGGGGTCTGTTCGGTGCAATAGCAGGA
>A_/_H3N8|CY196310|A/mallard/Interior_Alaska/11BM03911/2011
ACTGGCAACAGGAATGAGGAACGTACCTGAGAAACAAACCAGGGGTCTGTTCGGTGCAATAGCAGGA
>A_/_H3N8|CY196294|A/American_green-winged_teal/Interior_Alaska/11BM03899/2011
ACTGGCAACAGGAATGAGGAACGTACCTGAGAAACAAACCAGGGGTCTGTTCGGTGCAATAGCAGGA
>A_/_H3N8|CY196286|A/American_green-winged_teal/Interior_Alaska/11BM03897/2011
ACTGGCAACTGGAATGAGGAACGTGCCTGAGAAACAAACCAGGGGTCTGTTCGGTGCAATAGCAGGA
>A_/_H3N8|CY196278|A/northern_shoveler/Interior_Alaska/11BM03889/2011
ACTGGCAACAGGAATGAGGAACGTACCTGAGAAACAAACCAGGGGTCTGTTCGGTGCAATAGCAGGA
>A_/_H3N8|CY196270|A/northern_shoveler/Interior_Alaska/11BM03861/2011
ACTGGCAACAGGAATGAGGAACGTACCTGAGAAACAAACCAGGGGTCTGTTCGGTGCAATAGCAGGA
>A_/_H3N8|CY196242|A/mallard/Interior_Alaska/11BM03819/2011
ACTGGCAACAGGAATGAGGAACGTACCTGAGAAACAAACCAGGGGTCTGTTCGGTGCAATAGCAGGA
>A_/_H3N8|CY196226|A/American_green-winged_teal/Interior_Alaska/11BM03661/2011
ACTGGCAACAGGAATGAGGAACGTACCTGAGAAACAAACCAGGGGTCTGTTCGGTGCAATAGCAGGA
>A_/_H3N8|CY196218|A/American_green-winged_teal/Interior_Alaska/11BM03657/2011
ACTGGCAACTGGAATGAGGAACGTGCCTGAGAAACAGACCAGGGGTCTGTTCGGTGCAATAGCAGGA
>A_/_H3N8|CY196113|A/mallard/Interior_Alaska/11BM02923/2011
ACTGGCAACAGGAATGAGGAATGTACCTGAGAAACAAACCAGGGGTCTGTTCGGTGCGATAGCAGGA
>A_/_H3N8|CY195769|A/mallard/Interior_Alaska/12ML00098/2012
ACTGGCAACTGGAATGAGGAACGTGCCTGAGAAACAAACCAGGGGTCTGTTCGGTGCAATAGCAGGA
>A_/_H3N8|CY195719|A/mallard/Interior_Alaska/12ML00034/2012
ACTGGCAACAGGAATGAGGAACGTACCTGAGAAACAAACCAGGGGTCTGTTCGGTGCAATAGCAGGA
>A_/_H3N8|KJ568089|A/blue-winged_teal/Iowa/13OS2340/2013
ACTGGCAACAGGGATGAGGAACGTGCCTGAGAAACAAACCCGGGGTCTGTTCGGTGCAATAGCCGGA
>A_/_H3N2|KJ567865|A/blue-winged_teal/Wisconsin/13OS3463/2013
ACTGGCAACCGGGATGCGGAATGTACCTGAGAAACAGACCAGGGGTCTGTTCGGTGCAATAGCAGGG
>A_/_H3N8|CY185705|A/blue-winged_teal/Alberta/221/1978
ACTGGCAACAGGGATGAGGAACGTGCCTGAGAAACAAACCAGGGGTCTGTTCGGTGCAATAGCAGGA
>A_/_H3N8|CY186675|A/American_green-winged_teal/Illinois/12OS5103/2012
ACTGGCAACAGGGATGAGGAACGTGCCTGAGAAACAAACCAGGGGTCTGTTCGGTGCAATAGCCGGA
>A_/_H3N8|CY186732|A/blue-winged_teal/Illinois/12OS2929/2012
ACTGGCAACCGGGATGCGGAATGTACCTGAGAAACAAACCAGGGGTCTGTTCGGTGCAATAGCAGGG
>A_/_H3N6|CY186814|A/mallard/Ohio/12OS2351/2012
ATTGGCAACTGGAATGCGGAATGTACCTGAGAAACAGACCAGGGGTCTGTTCGGTGCAATAGCAGGA
>A_/_H3N2|CY186549|A/blue-winged_teal/Ohio/12OS2123/2012
ATTGGCAACTGGAATGCGGAATGTACCTGAGAAACAGACCAGGGGTCTGTTCGGTGCGATAGCAGGA
>A_/_H3N6|CY186879|A/blue-winged_teal/Ohio/12OS2229/2012
GTTGGCAACTGGGATGCGGAATGTACCTGAGAAACAGACCAGGGGTCTGTTCGGTGCAATAGCAGGG
>A_/_H3N2|CY186911|A/blue-winged_teal/Ohio/12OS2154/2012
ATTGGCAACTGGAATGCGGAATGTACCTGAGAAACAGACCAGGGGTCTGTTCGGTGCGATAGCAGGA
>A_/_H3N8|CY187021|A/American_black_duck/Ohio/12OS5510/2012
ACTGGCAACCGGGATGCGGAATGTACCTGAGAAACAGACCAGGGGTCTGTTCGGTGCAATAGCAGGG
>A_/_H3N8|CY187119|A/mallard/Wisconsin/12OS4331/2012
GTTGGCAACTGGGATGCGGAATGTACCTGAGAAACAGACAAGGGGTCTGTTCGGTGCAATAGCAGGG
>A_/_H3N2|CY187111|A/blue_winged-teal/Wisconsin/12OS2603/2012
ACTGGCAACCGGGATGCGGAATGTACCTGAGAAACAAACCAGGGGTCTGTTCGGTGCAATAGCAGGG
>A_/_H3N2|CY187176|A/blue_winged-teal/Wisconsin/12OS4239/2012
ACTGGCAACCGGGATGCGGAATGTACCTGAGAAACAAACCAGGGGTCTGTTCGGTGCAATAGCAGGG
>A_/_H3N8|CY190659|A/mallard/Maryland/07OS97/2007
ACTGGCAACAGGGATGAGGAACGTGCCTGAGAAACAAACCAGGGGTCTGTTCGGTGCAATAGCCGGA
>A_/_H3N8|KR077988|A/redhead/Ohio/13OS363/2013
ACTGGCAACCGGGATGCGGAATGTACCTGAGAAACAGACCAGGGGTCTGTTCGGTGCAATAGCAGGG
>A_/_H3N6|KR077980|A/redhead/Ohio/13OS0373/2013
ACTGGCAACCGGGATGCGGAATGTACCTGAGAAACAGACCAGGGGTCTGTTCGGTGCAATAGCAGGG
>A_/_H3N6|KR077972|A/redhead/Ohio/13OS0399/2013
ACTGGCAACCGGGATGCGGAATGTACCTGAGAAACAGACCAGGGGTCTGTTCGGTGCAATAGCAGGG
>A_/_H3N8|KP636478|A/American_black_duck/Maine/44411/532/2008
ACTGGCAACAGGAATGAGGAACGTGCCTGAGAAACAAACCAGGGGTCTGTTCGGTGCAATAGCCGGA
>A_/_H3N8|KM374034|A/blue-winged_teal/Kansas/ND0006685/2013
ACTGGCAACAGGAATGAGGAATGTGCCTGAGAAACAAACCAGGGGTCTGTTCGGTGCAATAGCAGGA
>A_/_H3N8|KM374026|A/mallard/Alaska/ND0006301/2013
GTTAGCAACAGGAATGCGAAATGTACCTGAGAAACAGACCAGAGGCCTATTCGGTGCAATAGCAGGA
>A_/_H3N8|KM373970|A/mallard/Idaho/ND0002644/2013
GTTGGCAACCGGAATGCGGAATGTACCTGAGAAACAGACCAGGGGTCTGTTCGGAGCAATAGCAGGA
>A_/_H3N8|KJ568361|A/American_green-winged_teal/Ohio/13OS2108/2013
ACTGGCAACAGGGATGAGGAACGTGCCTGAGAAGCAAACCAGGGGTCTGTTCGGTGCAATAGCCGGA
>A_/_H3N8|KJ568273|A/blue-winged_teal/Iowa/13OS2345/2013
ACTGGCAACCGGGATGCGGAATGTACCTGAGAAACAGACCAGAGGTCTGTTCGGTGCAATAGCAGGA
>A_/_H3N8|KJ568161|A/American_green-winged_teal/Ohio/13OS1861/2013
ACTGGCAACAGGGATGAGGAACGTGCCTGAGAAACAAACCCGGGGTCTGTTCGGTGCAATAGCCGGA
>A_/_H3N2|KJ568065|A/American_green-winged_teal/Ohio/13OS2056/2013
ATTGGCAACTGGAATGCGGAATGTACCTGAGAAACAGACCAGGGGTCTGTTCGGTGCAATAGCAGGA
>A_/_H3N8|KJ568033|A/American_green-winged_teal/Wisconsin/13OS3462/2013
ACTGGCAACAGGAATGAGGAATGTGCCTGAGAAACAAACCAGGGGTCTGTTCGGTGCAATAGCAGGA
>A_/_H3N8|KJ567961|A/mallard/Wisconsin/13OS2767/2013
ACTGGCAACCGGGATGCGGAATGTACCTGAGAGACAAACCAGGGGTCTGTTCGGTGCAATAGCAGGG
>A_/_H3N8|CY166234|A/mallard/Wisconsin/11OS4081/2011
GTTGGCAACTGGGATGCGGAATGTACCTGAGAAACAAACCAGGGGTCTGTTCGGTGCAATAGCAGGG
>A_/_H3N8|CY166290|A/mallard/Illinois/11OS5570/2011
ACTGGCGACAGGGATGAGGAACGTGCCTGAGAAGCAAACCAGGGGTCTTTTCGGTGCAATAGCAGGG
>A_/_H3N2|CY166274|A/blue-winged_teal/Iowa/44555-551/2011
ATTGGCAACTGGAATGCGGAATATACCTGAGAAACAGACCAGAGGTCTGTTCGGTGCAATAGCAGGA
>A_/_H3N2|CY166338|A/mallard/Wisconsin/11OS3092/2011
GTTGGCAACTGGGATGCGGAATGTACCTGAGAAACAGACCAGGGGTCTGTTCGGTGCAATAGCAGGG
>A_/_H3N2|CY166330|A/mallard/Wisconsin/11OS3079/2011
GTTGGCAACTGGGATGCGGAATGTACCTGAGAAACAGACCAGGGGTCTGTTCGGTGCAATAGCAGGG
>A_/_H3N2|CY166314|A/blue-winged_teal/Wisconsin/11OS3052/2011
GTTGGCAACTGGGATGCGGAATGTACCTGAGAAACAGACCAGGGGTCTGTTCGGTGCAATAGCAGGG
>A_/_H3N8|CY166386|A/American_green-winged_teal/Illinois/11OS4814/2011
ACTTGCAACTGGAATGAGGAACGTGCCTGAGAAACAAACCAGGGGTCTGTTCGGTGCAATAGCAGGA
>A_/_H3N2|CY166354|A/mallard/Wisconsin/11OS3106/2011
GTTGGCAACTGGGATGCGGAATGTACCTGAGAAACAGACCAGGGGTCTGTTCGGTGCAATAGCAGGG
>A_/_H3N2|CY166435|A/mallard/Wisconsin/11OS3482/2011
ACTGGCAACCGGGATGCGGAATGTACCTGAGAAACAGACCAGGGGTCTGTTCGGTGCAATAGCAGGG
>A_/_H3N2|CY166419|A/mallard/Wisconsin/11OS4238/2011
ACTGGCAACCGGGATGCGGAATGTACCTGAGAAACAGACCAGGGGTCTGTTCGGTGCAATAGCAGGG
>A_/_H3N2|CY166460|A/mallard/Wisconsin/11OS3493/2011
ACTGGCAACCGGGATGCGGAATGTACCTGAGAAACAGACCAGGGGTCTGTTTGGTGCAATAGCAGGG
>A_/_H3N8|CY166541|A/northern_shoveler/Wisconsin/11OS3008/2011
ACTGGCAACTGGAATGAGGAACGTGCCTGAGAAACAAACCAGGGGTCTGTTCGGTGCAATAGCAGGG
>A_/_H3N2|CY166517|A/mallard/Wisconsin/11OS3305/2011
ATTGGCAACTGGAATGCGGAATATACCTGAGAAACAGACCAGAGGTCTGTTCGGTGCAATAGCAGGA
>A_/_H3N2|CY166597|A/mallard/Wisconsin/11OS3408/2011
ACTGGCAACCGGGATGCGGAATGTACCTGAGAAACAGACCAGGGGTCTGTTCGGTGCAATAGCAGGG
>A_/_H3N8|CY166728|A/mallard/Wisconsin/11OS4383/2011
ACTGGCAACAGGGATGAGGAACGTGCCTGAGAAACAAACCCGGGGTCTGTTCGGTGCAATAGCCGGA
>A_/_H3N2|CY166848|A/mallard/Wisconsin/11OS3158/2011
ACTGGCAACCGGGATGCGGAATGTACCTGAGAAACAGACCAGGGGTCTGTTCGGTGCAATAGCAGGG
>A_/_H3N2|CY166840|A/mallard/Wisconsin/11OS3157/2011
ACTGGCAACCGGGATGCGGAATGTACCTGAGAAACAGACCAGGGGTCTGTTCGGTGCAATAGCAGGG
>A_/_H3N2|CY166880|A/mallard/Wisconsin/11OS3171/2011
ATTGGCAACCGGGATGCGGAATGTACCTGAGAAACAGACCAGGGGTCTGTTCGGTGCAATAGCAGGG
>A_/_H3N2|CY166905|A/mallard/Wisconsin/11OS3192/2011
ACTGGCAACCGGGATGCGGAATGTACCTGAGAAACAGACCAGGGGTCTGTTTGGTGCAATAGCAGGG
>A_/_H3N2|CY167062|A/black_scoter/Wisconsin/11OS4260/2011
GTTGGCAACTGGGATGCGGAATGTACCTGAGAAACAGACCAGGGGTCTGTTCGGTGCAATAGCAGGG
>A_/_H3N8|CY167054|A/long-tailed_duck/Wisconsin/11OS4248/2011
ACTGGCAACAGGGATGAGGAACGTGCCTGAGAAACAAACCAGGGGTCTGTTCGGTGCAATAGCCGGA
>A_/_H3N6|CY167110|A/wood_duck/Wisconsin/11OS2912/2011
ACTGGCAACCGGGATGCGGAATGTACCTGAGAAACAGACCAGGGGTCTGTTCGGTGCAATAGCAGGG
>A_/_H3N2|CY167102|A/blue-winged_teal/Wisconsin/11OS2873/2011
ATTGGCAACTGGAATGCGGAATATACCTGAGAAACAGACCAGAGGTCTGTTCGGTGCAATAGCAGGA
>A_/_H3N8|CY157414|A/mallard/California/3304/2012
GTTGGCAACAGGGATGCGGAATGTACCTGAGAAACAGACCAGGGGTCTGTTTGGTGCAATAGCAGGA
>A_/_H3N8|CY157302|A/mallard/California/3083/2012
GTTGGCAACAGGGATGCGGAATGTACCTGAGAAACAGACCAGGGGTCTGTTCGGTGCAATAGCGGGA
>A_/_H3N8|CY157294|A/mallard/California/3072/2012
GTTGGCAACAGGGATGCGGAATGTACCTGAGAAACAGACCAGGGGTCTGTTCGGTGCAATAGCAGGA
>A_/_H3N8|CY157270|A/mallard/California/3036/2012
GTTGGCAACAGGGATGCGGAATGTACCTGAGAAACAGACCAGGGGTCTGTTCGGTGCAATAGCAGGA
>A_/_H3N8|CY157206|A/mallard/California/2904/2012
GTTGGCAACAGGGATGCGGAATGTACCTGAGAAACAGACCAGGGGTCTGTTCGGTGCAATAGCAGGA
>A_/_H3N8|CY157214|A/mallard/California/2945/2012
GTTGGCAACAGGGATGCGGAATGTACCTGAGAAACAGACCAGGGGTCTGTTCGGTGCAATAGCAGGA
>A_/_H3N8|CY157126|A/mallard/California/2823/2012
GTTGGCAACAGGGATGCGGAATGTACCTGAGAAACAGACCAGGGGTCTGTTCGGTGCAATAGCAGGA
>A_/_H3N8|CY157094|A/mallard/California/2783/2012
GTTGGCAACAGGGATGCGGAATGTACCTGAGAAACAGACCAGGGGTCTGTTCGGTGCAATAGCAGGA
>A_/_H3N8|CY157086|A/mallard/California/2762/2012
GTTGGCAACAGGGATGCGGAATGTACCTGAGAAACAGACCAGGGGTCTGTTCGGTGCAATAGCAGGA
>A_/_H3N8|CY157070|A/mallard/California/2752/2012
GTTGGCAACAGGGATGCGGAATGTACCTGAGAAACAGACCAGGGGTCTGTTCGGTGCAATAGCAGGA
>A_/_H3N8|CY157054|A/mallard/California/2744/2012
GTTGGCAACAGGGATGCGGAATGTACCTGAGAAACAGACCAGGGGTCTGTTCGGTGCAATAGCAGGA
>A_/_H3N0|CY157010|A/mallard/California/3113/2012
GTTGGCAACAGGGATGCGGAATGTACCTGAGAAACAGACCAGGGGTCTGTTCGGTGCAATAGCGGGA
>A_/_H3N8|CY157567|A/mallard/California/2924/2012
GTTGGCAACAGGGATGCGGAATGTACCTGAGAAACAGACCAGGGGTCTGTTCGGTGCAATAGCGGGA
>A_/_H3N8|CY149740|A/blue-winged_teal/Canada/3289/2011
ACTGGCAACAGGAATGAGGAACGTGCCTGAAAAACAAACCAGAGGTCTATTCGGTGCAATAGCCGGA
>A_/_H3N8|CY149732|A/blue-winged_teal/Canada/3288/2011
GTTGGCAACCGGGATGCGGAATGTACCTGAGAAACAGACCAGGGGTCTGTTCGGGGCAATAGCAGGG
>A_/_H3N8|CY149716|A/blue-winged_teal/Canada/3286/2011
GTTGGCAACCGGGATGCGGAATGTACCTGAGAAACAGACCAGGGGTCTGTTCGGGGCAATAGCAGGG
>A_/_H3N8|CY149660|A/blue-winged_teal/Canada/3233/2011
ACTGGCAACAGGAATGAGGAACGTGCCTGAAAAACAAACCAGAGGTCTATTCGGTGCAATAGCCGGA
>A_/_H3N8|CY149700|A/blue-winged_teal/Canada/3264/2011
ACTGGCAACAGGAATGAGGAACGTGCCTGAAAAACAAACCAGAGGTCTATTCGGTGCAATAGCCGGA
>A_/_H3N5|CY149644|A/ruddy_turnstone/Canada/02937/2011
ACTGGCAACAGGGATGAGGAACGTGCCTGAGAAACAGACCAGGGGTCTGTTCGGTGCAATAGCCGGA
>A_/_H3N8|CY149588|A/long-tailed_duck/Maine/295/2011
ATTGGCAACTGGGATGCGGAATGTACCTGAGAAACAGACCAGAGGTCTGTTCGGTGCAATAGCAGGG
>A_/_H3N8|CY146473|A/mallard/New_Jersey/AI09-5121/2009
ACTGGCAACAGGGATGAGAAACGTGCCTGAGAAACAAACCAGGGGTCTGTTCGGTGCAATAGCCGGA
>A_/_H3N8|CY145775|A/mallard/New_Jersey/Sg-00895/2008
ACTGGCAACAGGGATGAGAAACGTGCCTGAGAAACAAACCAGGGGTCTGTTCGGTGCAATAGCCGGA
>A_/_H3N2|CY145767|A/mallard/New_Jersey/Sg-00893/2008
ATTGGCAACTGGAATGCGGAATGTACCTGAGAAACAGACCAGGGGTCTGTTCGGTGCAATAGCAGGG
>A_/_H3N8|CY145759|A/mallard/New_Jersey/Sg-00892/2008
ACTGGCAACAGGGATGAGAAACGTGCCTGAGAAACAAACCAGGGGTCTGTTCGGTGCAATAGCCGGA
>A_/_H3N2|CY145671|A/ruddy_turnstone/New_Jersey/Sg-00555/2008
ACTGGCAACAGGGATGAGAAACGTGCCTGAGAAACAAACCAGGGGTCTGTTCGGTGCAATAGCCGGG
>A_/_H3N8|CY145631|A/ruddy_turnstone/New_Jersey/Sg-00525/2008
ACTGGCAACAGGAATGAGAAATGTGCCTGAGAAACAAACCAGGGGCCTGTTCGGTGCAATAGCCGGA
>A_/_H3N2|CY145217|A/ruddy_turnstone/New_Jersey/Sg-00523/2008
ACTGGCAACAGGGATGAGAAACGTGCCTGAGAAACAAACCAGGGGTCTGTTCGGTGCAATAGCCGGG
>A_/_H3N2|CY145185|A/ruddy_turnstone/New_Jersey/Sg-00519/2008
ACTGGCAACAGGGATGAGAAACGTGCCTGAGAAACAAACCAGGGGTCTGTTCGGTGCAATAGCCGGG
>A_/_H3N2|CY145152|A/ruddy_turnstone/New_Jersey/Sg-00513/2008
ACTGGCAACAGGGATGAGAAACGTGCCTGAGAAACAAACCAGGGGTCTGTTCGGTGCAATAGCCGGG
>A_/_H3N8|CY144651|A/ruddy_turnstone/New_Jersey/1321430/2005
ACTGGCAACAGGGATGAGGAACGTGCCTGAGAAACAAACCAAGGGTCTGTTCGGTGCAATAGCCGGA
>A_/_H3N6|CY144635|A/ruddy_turnstone/New_Jersey/1321394/2005
ACTGGCAACAGGGATGAGGAACGTGCCTGAGAAACAAACCAAGGGTCTGTTCGGTGCAATAGCCGGA
>A_/_H3N6|CY144627|A/ruddy_turnstone/New_Jersey/AI05-1094/2005
ACTGGCAACAGGGATGAGGAACGTGCCTGAGAAACAAACCAAGGGTCTGTTCGGTGCAATAGCCGGA
>A_/_H3N8|CY144119|A/northern_pintail/Interior_Alaska/10BM12603R0/2010
GTTGGCGACAGGAATGCGGAATGTACCTGAGAAACAAACTAGAGGCCTATTTGGTGCAATAGCAGGT
>A_/_H3N8|CY144111|A/northern_pintail/Interior_Alaska/10BM12552R0/2010
ACTGGCAACAGGAATGAGGAACGTACCTGAGAAACAAACCAGGGGTCTGTTCGGTGCAATAGCAGGA
>A_/_H3N8|CY144095|A/mallard/Interior_Alaska/10BM12049R0/2010
ACTGGCAACAGGAATGAGGAACGTACCTGAGAAACAAACCAGGGGTCTGTTCGGTGCAATAGCAGGA
>A_/_H3N8|CY144087|A/northern_pintail/Interior_Alaska/10BM11989R0/2010
ACTGGCAACAGGAATGAGGAACGTACCTGAGAAACAAACCAGGGGTCTGTTCGGTGCAATAGCAGGA
>A_/_H3N8|CY144039|A/mallard/Interior_Alaska/10BM12351R0/2010
ACTGGCAACAGGAATGAGGAACGTACCTGAGAAACAAACCAGGGGTCTGTTCGGTGCAATAGCAGGA
>A_/_H3N8|CY144023|A/mallard/Interior_Alaska/10BM12311R0/2010
ACTGGCAACAGGAATGAGGAACGTACCTGAGAAACAAACCAGGGGTCTGTTCGGTGCAATAGCAGGA
>A_/_H3N8|CY143991|A/mallard/Interior_Alaska/10BM12177R0/2010
ACTGGCAACAGGAATGAGGAACGTACCTGAGAAACAAACCAGGGGTCTGTTCGGTGCAATAGCAGGA
>A_/_H3N8|CY143967|A/northern_pintail/Interior_Alaska/10BM11694R0/2010
ACTGGCAACAGGAATGAGGAACGTACCTGAGAAACAAACCAGGGGTCTGTTCGGTGCAATAGCAGGA
>A_/_H3N8|CY143959|A/northern_pintail/Interior_Alaska/10BM11672R0/2010
ACTGGCAACAGGAATGAGGAACGTACCTGAGAAACAAACCAGGGGTCTGTTCGGTGCAATAGCAGGA
>A_/_H3N6|CY143951|A/mallard/Interior_Alaska/10BM11497R0/2010
ACTGGCAACAGGAATGAGGAACGTACCTGAGAAACAAACCAGGGGTCTGTTCGGTGCAATAGCAGGA
>A_/_H3N8|CY143933|A/mallard/Interior_Alaska/10BM11421R0/2010
ACTGGCAACAGGAATGAGGAACGTACCTGAGAAACAAGCCAGGGGTCTGTTCGGTGCAATAGCAGGA
>A_/_H3N8|CY143893|A/mallard/Interior_Alaska/10BM11415R0/2010
ACTGGCAACAGGAATGAGGAACGTACCTGAGAAACAAACCAGGGGTCTGTTCGGTGCAATAGCAGGA
>A_/_H3N8|CY143877|A/mallard/Interior_Alaska/10BM11311R0/2010
ACTGGCAACAGGAATGAGGAACGTACCTGAGAAACAAACCAGGGGTCTGTTCGGTGCAATAGCAGGA
>A_/_H3N8|CY143828|A/northern_pintail/Interior_Alaska/10BM10298R0/2010
ACTGGCAACAGGAATGAGGAACGTACCTGAGAAACAAACCAGGGGTCTGTTCGGTGCAATAGCAGGA
>A_/_H3N8|CY143804|A/mallard/Interior_Alaska/10BM10000R0/2010
ACTGGCAACAGGAATGAGGAACGTACCTGAGAAACAAACCAGGGGTCTGTTCGGTGCAATAGCAGGA
>A_/_H3N8|CY143796|A/northern_pintail/Interior_Alaska/10BM09105R0/2010
ACTGGCAACAGGAATGAGGAACGTACCTGAGAAACAAACCAGGGGTCTGTTCGGTGCAATAGCAGGA
>A_/_H3N8|CY143764|A/mallard/Interior_Alaska/10CH00035R0/2010
ACTGGCAACAGGAATGAGGAACGTACCTGAGAAACAAACCAGGGGTCTGTTCGGTGCAATAGCAGGA
>A_/_H3N8|CY143724|A/mallard/Interior_Alaska/10BM09561R0/2010
ACTGGCAACAGGAATGAGGAACGTACCTGAGAAACAAACCAGGGGTCTGTTCGGTGCAATAGCAGGA
>A_/_H3N8|CY143716|A/mallard/Interior_Alaska/10BM09164R0/2010
ACTGGCAACAGGAATGAGGAACGTACCTGAGAAACAAACCAGGGGTCTGTTCGGTGCAATAGCAGGA
>A_/_H3N8|CY143700|A/mallard/Interior_Alaska/10BM09159R0/2010
ACTGGCAACAGGAATGAGGAACGTACCTGAGAAACAAACCAGGGGTCTGTTCGGTGCAATAGCAGGA
>A_/_H3N8|CY143684|A/northern_pintail/Interior_Alaska/10BM08920R0/2010
ACTGGCAACAGGAATGAGGAACGTACCTGAGAAACAAACCAGGGGTCTGTTCGGTGCAATAGCAGGA
>A_/_H3N8|CY143636|A/northern_pintail/Interior_Alaska/10BM08587R0/2010
ACTGGCAACAGGAATGAGGAACGTACCTGAGAAACAAACCAGGGGTCTGTTCGGTGCAATAGCAGGA
>A_/_H3N8|CY143580|A/American_green-winged_teal/Interior_Alaska/10BM08422R0/2010
ACTGGCAACAGGAATGAGGAACGTACCTGAGAAACAAACCAGGGGTCTGTTCGGTGCAATAGCAGGA
>A_/_H3N8|CY143556|A/American_green-winged_teal/Interior_Alaska/10BM08222R0/2010
GTTGGCGACAGGAATGCGGAATGTACCTGAGAAACAAACTAGAGGCCTATTTGGTGCAATAGCAGGT
>A_/_H3N8|CY143548|A/American_green-winged_teal/Interior_Alaska/10BM08134R0/2010
ACTGGCAACAGGAATGAGGAACGTACCTGAGAAACAAACCAGGGGTCTGTTCGGTGCAATAGCGGGA
>A_/_H3N8|CY143524|A/American_green-winged_teal/Interior_Alaska/10BM07917R0/2010
ACTGGCAACAGGAATGAGGAACGTACCTGAGAAACAAACCAGGGGTCTGTTCGGTGCAATAGCAGGA
>A_/_H3N8|CY143500|A/American_green-winged_teal/Interior_Alaska/10BM07649R0/2010
ACTGGCAACAGGAATGAGGAACGTACCTGAGAAACAAACCAGGGGTCTGTTCGGTGCAATAGCAGGA
>A_/_H3N8|CY143492|A/northern_pintail/Interior_Alaska/10BM07597R0/2010
ACTGGCAACAGGAATGAGGAACGTACCTGAGAAACAAACCAGGGGTCTGTTCGGTGCAATAGCAGGA
>A_/_H3N8|CY143484|A/American_green-winged_teal/Interior_Alaska/10BM07573R0/2010
ACTGGCAACAGGAATGAGGAACGTACCTGAGAAACAAACCAGGGGTCTGTTCGGTGCAATAGCAGGA
>A_/_H3N8|CY143444|A/American_green-winged_teal/Interior_Alaska/9BM12714R1/2009
GTTAGCAACAGGAATGCGAAATGTACCTGAGAAACAAACCAGAGGCCTATTCGGTGCAATAGCAGGG
>A_/_H3N8|CY143348|A/northern_pintail/Interior_Alaska/9BM8657R1/2009
ACTGGCAACAGGAATGAGGAACGTACCTGAGAAACAAACCAGGGGTCTGTTCGGTGCAATAGCAGGA
>A_/_H3N8|CY143340|A/northern_pintail/Interior_Alaska/9BM12700R0/2009
ACTGGCAACAGGAATGAGGAACGTACCTGAGAAACAAACCAGGGGTCTGTTCGGTGCAATAGCAGGG
>A_/_H3N8|CY143322|A/northern_pintail/Interior_Alaska/9BM12647R0/2009
GTTGGCAACTGGGATGCGGAATGTACCTGAGAAACAGACCAGGGGTCTGTTCGGTGCAATAGCAGGG
>A_/_H3N8|CY143314|A/mallard/Interior_Alaska/9BM12627R0/2009
ACTGGCAACAGGAATGAGGAACGTACCTGAGAAACAAACCAGGGGTCTGTTCGGTGCAATAGCAGGA
>A_/_H3N8|CY143306|A/mallard/Interior_Alaska/9BM12567R0/2009
GTTGGCAACTGGGATGCGGAATGTACCTGAGAAACAGACCAGGGGTCTGTTCGGTGCAATAGCAGGG
>A_/_H3N8|CY143242|A/northern_pintail/Interior_Alaska/9BM9447R0/2009
ACTGGCAACAGGGATGAGGAATGTGCCTGAAAAACAAACCAGGGGTCTATTCGGTGCAATAGCTGGA
>A_/_H3N8|CY143234|A/mallard/Interior_Alaska/9BM12523R0/2009
ACTGGCAACAGGAATGAGGAACGTACCTGAGAAACAAACCAGGGGTCTGTTTGGTGCAATAGCAGGA
>A_/_H3N8|CY143218|A/northern_pintail/Interior_Alaska/9BM12464R0/2009
ACTGGCAACAGGAATGAGGAACGTACCTGAGAAACAAACCAGGGGTCTGTTCGGTGCAATAGCAGGA
>A_/_H3N8|CY143210|A/mallard/Interior_Alaska/9BM12390R0/2009
ACTGGCAACAGGAATGAGGAACGTACCTGAGAAACAAACCAGGGGTCTGTTCGGTGCAATAGCAGGG
>A_/_H3N8|CY143202|A/mallard/Interior_Alaska/9BM12388R0/2009
ACTGGCAACAGGAATGAGGAACGTACCTGAGAAACAAACCAGGGGTCTGTTCGGTGCAATAGCAGGG
>A_/_H3N8|CY143194|A/American_green-winged_teal/Interior_Alaska/9BM12356R0/2009
ACTGGCAACAGGAATGAGGAACGTACCTGAGAAACAAACCAGGGGTCTGTTCGGTGCAATAGCAGGG
>A_/_H3N8|CY143186|A/northern_shoveler/Interior_Alaska/9BM12332R0/2009
ACTGGCAACAGGAATGAGGAACGTACCTGAGAAACAAACCAGGGGTCTGTTCGGTGCAATAGCAGGG
>A_/_H3N8|CY143178|A/mallard/Interior_Alaska/9BM12326R0/2009
ACTGGCAACAGGAATGAGGAACGTACCTGAGAAACAAACCAGGGGTCTGTTCGGTGCAATAGCAGGA
>A_/_H3N8|MH251176|A/mallard/California/UCD1322/2017
GTTGGCAACCGGAATGCGGAATGTGCCTGAGAAACAAACCAGGGGTCTGTTCGGGGCAATAGCAGGC
>A_/_H3N8|MH251165|A/mallard/California/UCD1357/2017
GTTGGCAACCGGAATGCGGAATGTACCTGAGAAACAAACCAGGGGTCTGTTCGGGGCAATAGCAGGC
>A_/_H3N8|MH251164|A/mallard/California/UCD1145/2017
GTTGGCAACCGGAATGCGGAATGTACCTGAGAAACAAACCAGGGGTCTGTTCGGGGCAATAGCAGGC
>A_/_H3N1|MH341846|A/mallard/Pennsylvania/UGAI15-4737/2015
ACTGGCAACCGGGATGCGGAATGTACCTGAGAAACAGACCAGAGGTCTTTTCGGTGCAATAGCAGGA
>A_/_H3N8|MH411757|A/blue-winged_teal/Alberta/162/2017
GTTGGCGACAGGGATGCGGAATGTACCTGAGAAACAAACCAGAGGCCTATTTGGCGCAATAGCAGGG
>A_/_H3N8|MH412165|A/mallard/Alberta/81/2017
ACTGGCAACAGGAATGAGGAATGTACCTGAGAAACAAACCAGGGGTCTGTTCGGTGCAATAGCAGGA
>A_/_H3N8|MH412547|A/mallard/Alberta/47/2017
GTTGGCGACAGGGATGCGGAATGTACCTGAGAAACAAACCAGAGGCCTATTTGGCGCAATAGCAGGG
>A_/_H3N8|MH637043|A/green-winged_teal/Alberta/427/2017
GTTGGCGACAGGGATGCGGAATGTACCTGAGAAACAAACCAGAGGCCTATTTGGCGCAATAGCAGGG
>A_/_H3N8|MH637029|A/green-winged_teal/Alberta/432/2017
GTTGGCGACAGGGATGCGGAATGTACCTGAGAAACAAACCAGAGGCCTATTTGGCGCAATAGCAGGG
>A_/_H3N8|MH637084|A/blue-winged_teal/Alberta/458/2017
ACTGGCAACAGGAATGAGGAATGTACCTGAGAAACAAACCAGGGGTCTGTTCGGTGCAATAGCAGGA
>A_/_H3N8|MH637321|A/blue-winged_teal/Alberta/456/2017
ACTGGCAACAGGAATGAGGAACGTGCCTGAGAAGCAAACCAGGGGTCTGTTCGGTGCAATAGCAGGA
>A_/_H3N8|MH637395|A/mallard/Alberta/328/2017
GTTGGCGACAGGGATGCGGAATGTACCTGAGAAACAAACCAGAGGCCTATTTGGCGCAATAGCAGGG
>A_/_H3N8|MG982896|A/ruddy_turnstone/Delaware_Bay/393/2017
ATTGGCAACTGGAATGCGGAATATACCTGAGAAACAGACCAGAGGTCTGTTCGGTGCAATAGCAGGA
>A_/_H3N2|MG280512|A/mallard_duck/Ohio/16OS4983/2016
ACTGGCAACCGGAATGCGGAATATACCTGAGAAACAAACCAGGGGTCTGTTCGGTGCAATAGCAGGG
>A_/_H3N9|MG280509|A/green-winged_teal/Ohio/16OS1016/2016
ACTGGCAACCGGGATGCGGAATGTACCCGAGAAACAGACCAGGGGTCTGTTCGGTGCAATAGCAGGG
>A_/_H3N8|MG280372|A/pintail_duck/Ohio/16OS5000/2016
GCTGGCAACAGGAATGAGGAACGTGCCTGAGAAACAAACCAGGGGTCTGTTCGGTGCAATAGCAGGA
>A_/_H3N8|MG280356|A/mallard_duck/Ohio/16OS0843/2016
ACTGGCAACCGGGATGCGGAATGTACCCGAGAAACAGACCAGGGGTCTGTTCGGTGCAATAGCAGGG
>A_/_H3N8|MG280318|A/long-tailed_duck/Wisconsin/16OS4632/2016
GTTGGCAACAGGAATGCGGAATGTACCTGAGAAACAAACCAGAGGCCTATTCGGTGCAATAGCAGGT
>A_/_H3N8|MG280171|A/mallard_duck/Ohio/16OS0859/2016
ACTGGCAACCGGGATGCGGAATGTACCCGAGAAACAGACCAGGGGTCTGTTCGGTGCAATAGCAGGG
>A_/_H3N8|MG280117|A/mallard_duck/Ohio/16OS0862/2016
ACTGGCAACCGGGATGCGGAATGTACCCGAGAAACAGACCAGGGGTCTGTTCGGTGCAATAGCAGGG
>A_/_H3N8|MG279999|A/blue-winged_teal/Illinois/16OS1724/2016
ACTGGCAACCGGGATGCGGAATGTACCCGAGAAACAGACCAGGGGTCTGTTCGGTGCAATAGCAGGG
>A_/_H3N2|MG279908|A/blue-winged_teal/Ohio/16OS1061/2016
ACTGGCAACCGGAATGCGGAATATACCTGAGAAACAAACCAGGGGTCTGTTCGGTGCAATAGCAGGG
>A_/_H3N6|MG279838|A/green-winged_teal/Ohio/16OS1008/2016
ACTGGCAACCGGGATGCGGAATGTACCCGAGAAACAGACCAGGGGTCTGTTCGGTGCAATAGCAGGG
>A_/_H3N6|MG279751|A/blue-winged_teal/Ohio/16OS1027/2016
ACTGGCAACCGGGATGCGGAATGTACCCGAGAAACAGACCAGGGGTCTGTTCGGTGCAATAGCAGGG
>A_/_H3N8|KY990812|A/mallard_duck/California/UCD703/2016
GTTGGCAACCGGAATGCGGAATGTACCTGAGAAACAAACCAGGGGTCTGTTCGGGGCAATAGCAGGC
>A_/_H3N8|KY990752|A/mallard_duck/California/UCD558/2016
GTTGGCAACCGGAATGCGGAATGTACCTGAGAAACAAACCAGGGGTCTGTTCGGGGCAATAGCAGGC
>A_/_H3N8|KY828834|A/mallard/California/UCD977/2015
ACTGGCAACAGGAATGAGGAACGTGCCAGAGAAACAAACCAGGGGTCTGTTCGGTGCAATAGCAGGA
>A_/_H3N8|KY828741|A/mallard/California/UCD916/2015
GTTGGCAACCGGAATGCGGAATGTACCTGAGAAACATACCAGGGGTCTGTTCGGAGCAATAGCAGGA
>A_/_H3N8|KY828650|A/mallard/California/UCD880/2015
ACTGGCAACAGGAATGAGGAACGTGCCAGAGAAACAAACCAGGGGTCTGTTCGGTGCAATAGCAGGA
>A_/_H3N8|KY014060|A/mallard/Minnesota/UGAI15-7193/2015
ACTGGCAACCGGGATGCGGAATGTACCCGAGAAACAGACCAGGGGTCTGTTCGGTGCAATAGCAGGG
>A_/_H3N8|KY014044|A/mallard/Minnesota/UGAI15-7137/2015
GTTGGCAACTGGGATGCGGAATGTACCTGAGAAACAGACCAGGGGTCTATTCGGTGCAATAGCAGGG
>A_/_H3N8|KY013992|A/blue-winged_teal/Texas/UGAI15-6626/2015
GTTGGCAACTGGGATGCGGAATGTACCTGAGAAACAGACCAGGGGTCTGTTTGGTGCAATAGCAGGG
>A_/_H3N8|KY013960|A/mallard/Minnesota/UGAI15-6157/2015
GTTGGCAACTGGGATGCGGAATGTACCTGAGAAACAGACCAGGGGTCTATTCGGTGCAATAGCAGGG
>A_/_H3N8|KY013936|A/blue-winged_teal/Texas/UGAI15-5934/2015
ACTGGCAACAGGAATGAGGAACGTGCCTGAGAAACAAACCAGGGGTCTGTTCGGTGCAATAGCAGGA
>A_/_H3N8|KY013928|A/blue-winged_teal/Texas/UGAI15-5684/2015
ACTGGCAACTGGAATGAGGAACGTGCCTGAGAAACAAACCAGGGGTCTGTTTGGTGCAATAGCAGGG
>A_/_H3N8|KY013913|A/mallard/Minnesota/UGAI15-5252/2015
ACTGGCAACCGGGATGCGGAATGTACCCGAGAAACAGACCAGGGGTCTGTTCGGTGCAATAGCAGGG
>A_/_H3N8|KY013889|A/mallard/Minnesota/UGAI15-5029/2015
ACTGGCAACCGGGATGCGGAATGTACCCGAGAAACAGACCAGGGGTCTGTTCGGTGCAATAGCAGGG
>A_/_H3N8|KY013881|A/mallard/Pennsylvania/UGAI15-5019/2015
ACTGGCAACCGGGATGCGGAATGTACCCGAGAAACAGACCAGGGGTCTGTTCGGTGCAATAGCAGGG
>A_/_H3N8|KY013841|A/blue-winged_teal/Texas/UGAI15-4643/2015
ACTGGCAACTGGAATGAGGAACGTGCCTGAGAAACAAACCAGGGGTCTGTTTGGTGCAATAGCAGGG
>A_/_H3N8|KY013833|A/blue-winged_teal/Minnesota/UGAI15-4636/2015
ACTGGCAACAGGGATGAGGAATGTGCCTGAGAAACAAACCAGGGGTCTGTTCGGTGCAATAGCCGGA
>A_/_H3N8|KX949532|A/northern_pintail/Alaska/UGAI15-7408/2015
ACTGGCAACAGGAATGAGGAATGTACCTGAGAAACAAACTAGGGGTCTGTTCGGTGCAATAGCAGGA
>A_/_H3N8|KX949524|A/northern_pintail/Alaska/UGAI15-7403/2015
ACTGGCAACAGGAATGAGGAATGTACCTGAGAAACAAACTAGGGGTCTGTTCGGTGCAATAGCAGGA
>A_/_H3N8|KX949516|A/northern_shoveler/Alaska/UGAI15-7320/2015
ACTGGCAACAGGAATGAGGAATGTACCTGAGAAACAAACTAGGGGTCTGTTCGGTGCAATAGCAGGA
>A_/_H3N8|KX949508|A/northern_pintail/Alaska/UGAI15-7291/2015
GTTAGCAACAGGAATGCGAAATGTACCTGAGAAACAGACCAGAGGCCTATTCGGTGCAATAGCAGGA
>A_/_H3N8|KX949484|A/green-winged_teal/Alaska/UGAI15-7286/2015
GTTAGCAACAGGAATGCGAAATGTACCTGAGAAACAGACCAGAGGCCTATTCGGTGCAATAGCAGGA
>A_/_H3N8|KX949476|A/emperor_goose/Alaska/UGAI15-6759/2015
GTTAGCAACAGGAATGCGGAATGTGCCTGAGAAACAAACCAGAGGCCTATTCGGTGCAATAGCAGGC
>A_/_H3N8|KX949452|A/northern_pintail/Alaska/UGAI15-6407/2015
GTTAGCAACAGGAATGCGAAATGTACCTGAGAAACAGACCAGAGGCCTATTCGGTGCAATAGCAGGA
>A_/_H3N8|KX949444|A/green-winged_teal/Alaska/UGAI15-6402/2015
GTTAGCAACAGGAATGCGAAACGTACCTGAGAAACAGACCAGAGGCCTATTCGGTGCAATAGCAGGA
>A_/_H3N8|KX949436|A/green-winged_teal/Alaska/UGAI15-6400/2015
GTTAGCAACAGGAATGCGAAATGTACCTGAGAAACAGACCARAGGCCTATTCGGTGCAATAGCAGGA
>A_/_H3N6|KY678665|A/mallard/Ohio/15OS4288/2015
ACTGGCAACCGGAATGCGGAATGTACCTGAGAAACAAACCAGGGGTCTGTTCGGTGCAATAGCAGGG
>A_/_H3N8|KY131179|A/northern_pintail/Alaska/911/2013
ACTGGCAACTGGAATGAGGAACGTACCTGAGAAACAAACCAGGGGTCTGTTCGGTGCAATAGCAGGA
>A_/_H3N8|KY131104|A/northern_pintail/Alaska/619/2013
GTTAGCAACAGGAATGCGAAATGTACCTGAGAAACAGACCAGAGGCCTATTCGGTGCAATAGCAGGG
>A_/_H3N8|KY131025|A/northern_pintail/Alaska/404/2013
GTTAGCAACAGGAATGCGAAATGTACCTGAGAAACAGACCAGAGGCCTATTCGGTGCAATAGCAGGG
>A_/_H3N8|KY131001|A/northern_pintail/Alaska/362/2013
GTTAGCAACAGGAATGCGAAATGTACCTGAGAAACAGACCAGAGGCCTATTCGGTGCAATAGCAGGG
>A_/_H3N6|KY131392|A/northern_pintail/Alaska/UGAI15-7399/2015
GTTAGCAACAGGAATGCGAAATGTACCTGAGAAACAGACCAGAGGCCTATTCGGTGCAATAGCAGGA
>A_/_H3N8|KY130977|A/green-winged_teal/Alaska/239/2013
GTTAGCAACAGGAATGCGAAATGTACCTGAGAAACAGACCAGAGGCCTATTCGGTGCAATAGCAGGG
>A_/_H3N8|KY130961|A/northern_pintail/Alaska/956/2012
GTTAGCAACAGGAATGCGAAATGTACCTGAGAAACAGACCAGAGGCCTATTCGGTGCAATAGCAGGG
>A_/_H3N8|KY130939|A/northern_pintail/Alaska/795/2012
GTTGGCGACAGGAATGCGGAATGTACCTGAGAAACAAACTAGAGGCCTATTTGGTGCAATAGCAGGT
>A_/_H3N8|KY130931|A/green-winged_teal/Alaska/794/2012
GTTGGCGACAGGAATGCGGAATGTACCTGAGAAACAAACTAGAGGCCTATTTGGTGCAATAGCAGGT
>A_/_H3N8|KY130923|A/northern_pintail/Alaska/782/2012
GTTAGCAACAGGAATGCGGAATGTACCTGAGAAACAAACCAGAGGCCTATTCGGTGCAATAGCAGGC
>A_/_H3N8|KY130907|A/northern_pintail/Alaska/779/2012
GTTAGCAACAGGAATGCGAAATGTACCTGAGAAACAGACCAGAGGCCTATTCGGTGCAATAGCAGGG
>A_/_H3N8|KY130899|A/northern_pintail/Alaska/778/2012
GTTAGCAACAGGAATGCGAAATGTACCTGAGAAACAGACCAGAGGCCTATTCGGTGCAATAGCAGGA
>A_/_H3N8|KY130875|A/northern_pintail/Alaska/687/2012
GTTAGCAACAGGAATGCGAAATGTACCTGAGAAACAGACCAGAGGCCTATTCGGTGCAATAGCAGGA
>A_/_H3N8|KY130867|A/northern_pintail/Alaska/679/2012
GTTAGCAACAGGAATGCGAAATGTACCTGAGAAACAGACCAGAGGCCTATTCGGTGCAATAGCAGGG
>A_/_H3N8|KY130851|A/northern_pintail/Alaska/605/2012
GTTAGCAACAGGAATGCGAAATGTACCTGAGAAACAGACCAGAGGCCTATTCGGTGCAATAGCAGGG
>A_/_H3N8|KY130835|A/northern_pintail/Alaska/500/2012
GTTAGCAACAGGAATGCGAAATGTACCTGAGAAACAGACCAGAGGCCTATTCGGTGCAATAGCAGGA
>A_/_H3N8|KY130803|A/northern_pintail/Alaska/337/2012
GTTAGCAACAGGAATGCGAAATGTGCCTGAGAAACAGACCAGAGGCCTATTCGGTGCAATAGCAGGC
>A_/_H3N8|KY130779|A/northern_pintail/Alaska/78/2012
GTTGGCAACAGGAATGCGGAATGTACCTGAGAAACAAACCAGAGGCCTATTCGGTGCAATAGCGGGT
>A_/_H3N8|KY130771|A/emperor_goose/Alaska/18/2012
GTTGGCAACAGGAATGCGAAATGTACCTGAGAAACAGACCAGAGGCCTATTCGGTGCAATAGCAGGG
>A_/_H3N8|KY130747|A/northern_pintail/Alaska/933/2011
GTTAGCAACAGGAATGCGGAATGTGCCTGAGAAACAAACCAGAGGCCTATTCGGTGCAATAGCAGGC
>A_/_H3N8|KY130739|A/green-winged_teal/Alaska/816/2011
GTTAGCAACAGGAATGCGGAATGTGCCTGAGAAACAAACCAGAGGCCTATTCGGTGCAATAGCAGGC
>A_/_H3N8|KY130723|A/northern_pintail/Alaska/750/2011
GTTAGCAACAGGAATGCGGAATGTGCCTGAGAAACAAACCAGAGGCCTATTCGGTGCAATAGCAGGC
>A_/_H3N8|KY130707|A/northern_pintail/Alaska/649/2011
GTTAGCAACAGGAATGCGGAATGTGCCTGAGAAACAAACCAGAGGCCTATTCGGTGCAATAGCAGGC
>A_/_H3N8|KY130675|A/northern_pintail/Alaska/531/2011
GTTAGCAACAGGAATGCGGAATGTGCCTGAGAAACAAACCAGAGGCCTATTCGGTGCAATAGCAGGC
>A_/_H3N8|KY130648|A/northern_pintail/Alaska/351/2011
GTTAGCAACAGGAATGCGGAATGTGCCTGAGAAACAAACCAGAGGCCTATTCGGTGCAATAGCAGGC
>A_/_H3N8|KY130632|A/northern_pintail/Alaska/323/2011
GTTAGCAACAGGAATGCGGAATGTGCCTGAGAAACAAACCAGAGGCCTATTCGGTGCAATAGCAGGC
>A_/_H3N8|KY130616|A/green-winged_teal/Alaska/292/2011
GTTAGCAACAGGAATGCGAAATGTACCTGAGAAACAGACCAGAGGCCTATTCGGTGCAATAGCAGGG
>A_/_H3N8|KY130608|A/northern_pintail/Alaska/232/2011
GTTAGCAACAGGAATGCGGAATGTGCCTGAGAAACAAACCAGAGGCCTATTCGGTGCAATAGCAGGC
>A_/_H3N6|KY130536|A/northern_pintail/Alaska/52/2011
GTTAGCAACAGGAATGCGGAATGTGCCTGAGAAACAAACCAGAGGCCTATTCGGTGCAATAGCGGGC
>A_/_H3N8|KY130528|A/northern_pintail/Alaska/40/2011
GTTAGCAACAGGAATGCGGAATGTGCCTGAGAAACAAACCAGAGGCCTATTCGGTGCAATAGCAGGC
>A_/_H3N3|KY673159|A/blue-winged_teal/Guatemala/CIP049H105-08/2011
GTTGGCTACTGGGATGCGGAATGTACCTGAGAAACAAACCAGGGGTCTGTTCGGTGCAATAGCAGGG
>A_/_H3N3|KY644487|A/blue-winged_teal/Guatemala/CIP049H109-14/2012
GTTGGCAACTGGGATGCGGAATGTACCTGAGAAACAGACCAGGGGTCTGTTCGGTGCAATAGCAGGG
>A_/_H3N2|KY644419|A/blue-winged_teal/Guatemala/CIP049H108-45/2012
GTTGGCAACTGGGATGCGGAATGTACCTGAGAAACAGACAAGGGGTCTGTTCGGTGCAATAGCAGGG
>A_/_H3N8|KY644363|A/blue-winged_teal/Guatemala/CIP049H109-38/2012
GTTGGCAACTGGGATGCGGAATGTACCTGAGAAACAGACCAGGGGTCTGTTCGGTGCAATAGCAGGG
>A_/_H3N2|KY644346|A/blue-winged_teal/Guatemala/CIP049H109-15/2012
GTTGGCAACTGGGATGCGGAATGTACCTGAGAAACAAACCAGGGGTCTGTTCGGTGCAATAGCAGGG
>A_/_H3N2|KY644289|A/blue-winged_teal/Guatemala/CIP049H103-20/2011
GTTGGCAACTGGGATGCGGAATGTACCTGAGAGACAGACCAGGGGTCTGTTCGGTGCAATAGCAGGG
>A_/_H3N3|KY644283|A/blue-winged_teal/Guatemala/CIP049H104-93/2011
GTTGGCAACTGGGATGCGGAATGTACCTGAGAAACAAACCAGGGGTCTGTTCGGTGCAATAGCAGGG
>A_/_H3N8|KY644257|A/blue-winged_teal/Guatemala/CIP049H101-24/2011
GTTGGCAACTGGGATGCGGAATGTACCTGAGAAACAGACCAGGGGTCTGTTTGGTGCAATAGCAGGG
>A_/_H3N2|KY644240|A/blue-winged_teal/Guatemala/CIP049H102-09/2011
GTTGGCAACTGGGATGCGGAATGTACCTGAGAAACAGACCAGGGGTCTGTTCGGTGCAATAGCAGGG
>A_/_H3N8|KY593274|A/mallard/Ohio/15OS4262/2015
ACTGGCAACCGGGATGCGGAATGTACCCGAGAAACAGACCAGGGGTCTGTTCGGTGCAATAGCAGGG
>A_/_H3N2|KY583991|A/mallard/Ohio/15OS3986/2015
ACTGGCAACCGGAATGCGGAATGTACCTGAGAAACAAACCAGGGGTCTGTTCGGTGCAATAGCAGGG
>A_/_H3N8|KY583986|A/mallard/Ohio/15OS4259/2015
ACTGGCAACCGGGATGCGGAATGTACCCGAGAAACAGACCAGGGGTCTGTTCGGTGCAATAGCAGGG
>A_/_H3N8|KY583945|A/blue-winged_teal/Ohio/15OS5135/2015
ACTGGCAACTGGAATGAGGAACGTGCCTGAGAAACAAACCAGGGGTCTGTTTGGTGCAATAGCAGGG
>A_/_H3N2|KY583932|A/mallard/Ohio/15OS4278/2015
ACTGGCAACCGGAATGCGGAATGTACCTGAGAAACAAACCAGGGGTCTGTTCGGTGCAATAGCAGGG
>A_/_H3N1|KY583927|A/mallard/Ohio/15OS3988/2015
ACTGGCAACCGGGATGCGGAATGTACCCGAGAAACAGACCAGGGGTCTGTTCGGTGCAATAGCAGGG
>A_/_H3N1|KY583920|A/American_green-winged_teal/Ohio/15OS3625/2015
ACTGGCAACCGGGATGCGGAATGTACCTGAGAAACAAACCAGGGGTCTGTTCGGTGCAATAGCAGGG
>A_/_H3N8|KY583874|A/American_green-winged_teal/Missouri/15OS4838/2015
ACTGGCAACAGGAATGAGGAACGTGCCTGAGAAACAAACCAGGGGTCTGTTTGGTGCAATAGCAGGA
>A_/_H3N6|KY583850|A/mallard/Ohio/15OS4266/2015
ACTGGCAACCGGGATGCGGAATGTACCCGAGAAACAGACCAGGGGTCTGTTCGGTGCAATAGCAGGG
>A_/_H3N8|KY583845|A/blue-winged_teal/Missouri/15OS4836/2015
ACTGGCAACAGGAATGAGGAACGTGCCTGAGAAACAAACCAGGGGTCTGTTTGGTGCAATAGCAGGA
>A_/_H3N8|KY583832|A/mallard/Ohio/15OS4231/2015
ACTGGCAACAGGAATGAGGAACGTGCCTGAGAAACAAACCAGGGGCCTGTTCGGTGCAATAGCAGGA
>A_/_H3N8|KY583804|A/mallard/Ohio/15OS3606/2015
ACTGGCAACCGGGATGCGGAATGTACCCGAGAAACAGACCAGGGGTCTGTTCGGTGCAATAGCAGGG
>A_/_H3N8|KY583801|A/mallard/Ohio/15OS4229/2015
ACTGGCAACCGGGATGCGGAATGTACCCGAGAAACAGACCAGGGGTCTGTTCGGTGCAATAGCAGGA
>A_/_H3N8|KY583785|A/blue-winged_teal/Missouri/15OS4817/2015
GTTGGCAACTGGGATGCGGAATGTACCTGAGAAACAGACCAGGGGTCTGTTCGGTGCAATAGCAGGA
>A_/_H3N6|KY583770|A/mallard/Ohio/15OS3612/2015
ACTGGCAACCGGGATGCGGAATGTACCCGAGAAACAGACCAGGGGTCTGTTCGGTGCAATAGCAGGG
>A_/_H3N8|KY583753|A/mallard/Ohio/15OS4201/2015
ACTGGCAACCGGGATGCGGAATGTACCCGAGAAACAGACCAGGGGTCTGTTCGGTGCAATAGCAGGA
>A_/_H3N8|KY561282|A/American_green-winged_teal/Mississippi/15OS7984/2015
GTTGGCAACTGGGATGCGGAATGTACCTGAGAAACAGACCAGGGGTCTGTTCGGTGCAATAGCAGGA
>A_/_H3N8|KY561160|A/mallard_duck/Ohio/15OS4285/2015
ACTGGCAACCGGGATGCGGAATGTACCCGAGAAACAGACCAGGGGTCTGTTCGGTGCAATAGCAGGG
>A_/_H3N2|KY561045|A/green-winged_teal/Ohio/15OS5438/2015
ACTGGCAACCGGGATGCGGAATGTACCCGAGAAACAGACCAGGGGTCTGTTCGGTGCAATAGCAGGA
>A_/_H3N8|KY284485|A/mallard/Ohio/15OS4242/2015
ACTGGCAACCGGGATGCGGAATGTACCCGAGAAACAGACCAGGGGTCTGTTCGGTGCAATAGCAGGG
>A_/_H3N2|KY284452|A/blue-winged_teal/Missouri/15OS4769/2015
ACTGGCAACCGGAATGCGGAATGTACCTGAGAAACAAACCAGGGGTCTGTTCGGTGCAATAGCAGGG
>A_/_H3N8|KY284446|A/blue-winged_teal/Missouri/15OS4859/2015
ACTGGCAACCGGAATGCGGAATGTACCTGAGAAACAGACCAGGGGTCTGTTCGGTGCAATAGCAGGG
>A_/_H3N8|KY284379|A/blue-winged_teal/Missouri/15OS4826/2015
ACTGGCAACCGGGATGCGGAATGTACCCGAGAAACAGACCAGGGGTCTGTTCGGTGCAATAGCAGGG
>A_/_H3N2|KX960493|A/blue-winged_teal/Guatemala/CIP049H102-29/2011
GTTGGCAACTGGGATGCGGAATGTACCTGAGAAACAGACCAGGGGTCTGTTCGGCGCAATAGCAGGG
>A_/_H3N2|KX960461|A/blue-winged_teal/Guatemala/CIP049H102-25/2011
GTTGGCAACTGGGATGCGGAATGTACCTGAGAAACAGACCAGGGGTCTGTTCGGTGCAATAGCAGGG
>A_/_H3N2|KX960450|A/blue-winged_teal/Guatemala/CIP049H108-67/2012
GTTGGCAACTGGGATGCGGAATGTACCTGAGAAACAGACCAGGGGTCTGTTCGGTGCAATAGCAGGG
>A_/_H3N2|KX960436|A/blue-winged_teal/Guatemala/CIP049H109-28/2012
GTTGGCAACTGGGATGCGGAATGTACCTGAGAAACAAACCAGGGGTCTGTTCGGTGCAATAGCAGGG
>A_/_H3N8|KX351746|A/mallard/California/UCD736/2015
ACTGGCAACAGGAATGAGGAACGTGCCAGAGAAACAAACCAGGGGTCTGTTCGGTGCAATAGCAGGA
>A_/_H3N8|KX351699|A/mallard/California/UCD840/2015
ACTGGCAACAGGAATGAGGAACGTGCCAGAGAAACAAACCAGGGGTCTGTTCGGTGCAATAGCAGGA
>A_/_H3N8|KT338577|A/northern_pintail/Alaska/870/2014
GTTGGCAACAGGAATGCGGAATGTACCTGAGAAACAAACCAGAGGCCTATTCGGTGCAATAGCAGGT
>A_/_H3N6|KT338553|A/northern_pintail/Alaska/830/2014
GTTGGCAACAGGAATGCGGAATGTACCTGAGAAACAAACCAGAGGCCTATTCGGTGCAATAGCAGGT
>A_/_H3N8|KT338452|A/American_green-winged_teal/Alaska/524/2014
GTTAGCAACAGGAATGCGAAATGTACCTGAGAAACAGACCAGAGGCCTATTCGGTGCAATAGCAGGA
>A_/_H3N1|KT338420|A/American_green-winged_teal/Alaska/478/2014
GTTAGCAACAGGAATGCGAAATGTACCTGAGAAACAGACCAGAGGCCTATTCGGTGCAATAGCAGGA
>A_/_H3N3|KT338349|A/American_green-winged_teal/Alaska/306/2014
GTTAGCAACAGGAATGCGAAATGTACCTGAGAAACAGACCAGAGGCCTATTCGGTGCAATAGCAGGA
>A_/_H3N8|CY196740|A/goose/Interior_Alaska/11PG00987/2011
ACTGGCAACAGGAATGAGGAACGTACCTGAGAAACAAACCAGGGGTCTGTTCGGTGCAATAGCAGGA
>A_/_H3N8|KF487543|A/Anas_discors/New_Mexico/A00704709/2008
ACTGGCAACAGGAATGAGAAACGTACCTGAGAAACAAACCAGGGGTCTGTTCGGTGCAATAGCAGGA
>A_/_H3N8|KF511796|A/Anas_discors/New_Mexico/A00327700/2007
GTTGGCAACCGGGATGCGGAATGTACCTGAGAAACAGACCAGAGGTCTGTTCGGGGCAATAGCAGGG
>A_/_H3N8|MN431078|A/Mallard/Ohio/18OS1219/2018
ACTGGCAACCGGGATGCGGAATGTACCCGAGAAACAGACCAGAGGTCTGTTCGGTGCAATAGCAGGG
>A_/_H3N8|MN430999|A/Blue-winged_Teal/Ohio/18OS1705/2018
ACTGGCAACAGGAATGAGGAACGTGCCTGAGAAACAAACCAGGGGTCTGTTCGGTGCAATAGCAGGA
>A_/_H3N2|MN430961|A/Mallard/Ohio/18OS1844/2018
ACTGGCAACCGGGATGCGGAATGTACCCGAGAAACAGACCAGAGGTCTGTTCGGTGCAATAGCAGGG
>A_/_H3N8|MH932521|A/mallard/Alberta/586/2017
GTTGGCGACAGGGATGCGGAATGTACCTGAGAAACAAACCAGAGGCCTATTTGGCGCAATAGCAGGG
>A_/_H3N8|MK237947|A/blue-winged_teal/Ohio/17OS2004/2017
ACTGGCAACAGGAATGAGGAACGTGCCTGAGAAACAAACCAGGGGTCTGTTCGGTGCAATAGCAGGA
>A_/_H3N8|MK237862|A/blue-winged_teal/Missouri/17OS3222/2017
ACTGGCAACCGGGATGCGGAATGTACCCGAGAAACAGACCAGGGGTCTGTTCGGTGCAATAGCAGGG
>A_/_H3N2|MK237792|A/mallard/Ohio/17OS1964/2017
ACTGGCAACCGGGATGCGGAATGTACCCGAGAAACAGACCAGAGGTCTGTTCGGTGCAATAGCAGGG
>A_/_H3N8|MK237778|A/mallard/Ohio/17OS1973/2017
ACTGGCAACCGGGATGCGGAATGTACCCGAGAAACAGACCAGGGGTCTGTTCGGTGCAATAGCAGGG
>A_/_H3N1|MK237585|A/mallard/Ohio/17OS5967/2017
ACTGGCAACCGGGATGCGAAATGTACCCGAGAAACAGGCCAGGGGTCTGTTCGGTGCAATAGCAGGG
>A_/_H3N1|MK237553|A/blue-winged_teal/Missouri/17OS3211/2017
ACTGGCAACCGGGATGCGGAATGTACCTGAGAAACAAACCAGGGGTCTGTTCGGTGCAATAGCAGGG
>A_/_H3N8|MK237480|A/blue-winged_teal/Missouri/17OS3227/2017
ACTAGCAACCGGGATGCGGAATGTACCTGAGAAACAGACCAGGGGTCTGTTCGGTGCAATAGCAGGG
>A_/_H3N8|MK237455|A/mallard/Ohio/17OS1938/2017
ACTGGCAACCGGGATGCGGAATGTACCCGAGAAACAGACCAGGGGTCTGTTCGGTGCAATAGCAGGG
>A_/_H3N8|MK237441|A/American_green-winged_teal/Missouri/17OS3188/2017
ACTGGCAACAGGAATGAGGAACGTGCCTGAGAAACAAACCAGGGGTCTGTTTGGTGCAATAGCAGGA
>A_/_H3N8|MK237422|A/mallard/Ohio/17OS1762/2017
ACTGGCAACCGGGATGCGGAATGTACCCGAGAAACAGACCAGGGGTCTGTTCGGTGCAATAGCAGGT
>A_/_H3N2|MK237415|A/mallard/Ohio/17OS1804/2017
ACTGGCAACCGGGATGCGGAATGTACCCGAGAAACAGACCAGGGGTCTGTTCGGTGCAATAGCAGGG
>A_/_H3N8|MK237413|A/mallard/Ohio/17OS1775/2017
ACTGGCAACCGGGATGCGGAATGTACCCGAGAAACAGACCAGGGGTCTGTTCGGTGCAATAGCAGGG
>A_/_H3N8|MK237409|A/mallard/Ohio/17OS1786/2017
ACTGGCAACCGGGATGCGGAATGTACCCGAGAAACAGACCAGGGGTCTGTTCGGTGCAATAGCAGGG
>A_/_H3N8|MK237388|A/mallard/Ohio/17OS1955/2017
ACTGGCAACCGGGATGCGGAATGTACCCGAGAAACAGACCAGGGGTCTGTTCGGTGCAATAGCAGGG
>A_/_H3N3|MK237240|A/blue-winged_teal/Illinois/17OS2625/2017
ACTGGCAACCGGGATGCGGAATGTACCCGAGAAACAGACCAGGGGTCTGTTCGGTGCAATAGCAGGG
>A_/_H3N2|MK237227|A/mallard/Wisconsin/17OS3655/2017
ACTGGCAACCGGGATGCGGAATGTACCCGAGAAACAGACCAGGGGTCTGTTCGGTGCAATAGCAGGG
>A_/_H3N8|MK237142|A/mallard/Ohio/17OS1740/2017
ACTGGCAACCGGGATGCGGAATGTACCCGAGAAACAGACCAGGGGTCTGTTCGGTGCAATAGCAGGG
>A_/_H3N9|MK237133|A/blue-winged_teal/Missouri/17OS3234/2017
ACTGGCAACCGGGATGCGGAATGTACCCGAGAAACAGACCAGGGGTCTGTTCGGTGCAATAGCAGGG
>A_/_H3N8|MK237128|A/American_green-winged_teal/Ohio/17OS2919/2017
ACTGGCAACCGGGATGCGGAATGTACCCGAGAAACAGACCAGGGGTCTGTTCGGTGCAATAGCAGGG
>A_/_H3N8|MK237028|A/blue-winged_teal/Missouri/17OS3143/2017
ACTGGCAACCGGGATGCGGAATGTACCCGAGAAACAGACCAGGGGTCTGTTCGGTGCAATAGCAGGG
>A_/_H3N8|MK236993|A/blue-winged_teal/Ohio/17OS2925/2017
ACTGGCAACCGGGATGCGGAATGTACCCGAGAAACAGACCAGGGGTCTGTTCGGTGCAATAGCAGGG
>A_/_H3N8|MK236942|A/mallard/Ohio/17OS1816/2017
ACTGGCAACCGGGATGCGGAATGTACCCGAGAAACAGACCAGGGGTCTGTTCGGTGCAATAGCAGGG
>A_/_H3N8|MK236921|A/blue-winged_teal/Missouri/17OS3164/2017
ACTGGCAACCGGGATGCGGAATGTACCTGAGAAACAGACCAGGGGTCTGTTCGGTGCAATAGCAGGG
>A_/_H3N8|MK236906|A/mallard/Ohio/17OS1752/2017
ACTGGCAACCGGGATGCGGAATGTACCCGAGAAACAGACCAGGGGTCTGTTCGGTGCAATAGCAGGG
>A_/_H3N8|MK236844|A/blue-winged_teal/Illinois/17OS2629/2017
ACTGGCAACCGGGATGCGGAATGTACCCGAGAAACAGGCCAGGGGTCTGTTCGGTGCAATAGCAGGG
>A_/_H3N8|MK236829|A/mallard/Ohio/17OS1772/2017
ACTGGCAACCGGGATGCGGAATGTACCCGAGAAACAGACCAGGGGTCTGTTCGGTGCAATAGCAGGG
>A_/_H3N8|MK236771|A/American_green-winged_teal/Missouri/17OS3212/2017
ACTGGCAACAGGAATGAGGAACGTGCCTGAGAAACAAACCAGGGGTCTGTTCGGTGCAATAGCAGGA
>A_/_H3N8|MK236718|A/mallard/Ohio/17OS1746/2017
ACTGGCAACCGGGATGCGGAATGTACCCGAGAAACAGACCAGGGGTCTGTTCGGTGCAATAGCAGGG
>A_/_H3N8|MK236707|A/blue-winged_teal/Wisconsin/17OS3618/2017
ACTGGCAACCGGAATGCGGAATGTACCCGAGAAACAGACCAGGGGTCTGTTCGGTGCAATAGCAGGG
>A_/_H3N8|MK236690|A/mallard/Ohio/17OS1739/2017
ACTGGCAACCGGGATGCGGAATGTACCCGAGAAACAGACCAGGGGTCTGTTCGGTGCAATAGCAGGG
>A_/_H3N8|MT825019|A/American_Black_Duck/Ohio/17OS1914/2017
ACTGGCAACCGGGATGCGGAATGTACCCGAGAAACAGACCAGGGGTCTGTTCGGTGCAATAGCAGGG
>A_/_H3N6|MT824881|A/American_Green-winged_Teal/17OS4133/2017
ACTGGCAACAGGAATGAGGAACGTGCCTGAGAAACAAACCAGGGGTCTGTTCGGTGCAATAGCAGGA
>A_/_H3N8|MT824857|A/American_Green-winged_Teal/Missouri/17OS3221/2017
ACTGGCAACCGGGATGCGGAATGTACCCGAGAAACAGACCAGGGGTCTGTTCGGTGCAATAGCAGGG
>A_/_H3N8|MT824645|A/Blue-winged_Teal/Missouri/17OS3072/2017
ACTGGCAACAGGAATGAGGAACGTGCCTGAGAAGCAAACCAGGGGTCTGTTCGGTGCAATAGCAGGA
>A_/_H3N8|MT818673|A/Mallard/South_Dakota/AH0015002I.4.A/2015
ACTGGCAACTGGAATGAGGAACGTGCCTGAGAAACAAACCAGGGGTCTGTTTGGTGCAATAGCAGGG
>A_/_H3N8|MT818672|A/Blue-winged_Teal/Minnesota/AH0031755I.4.A/2015
ACTGGCAACAGGAATGAGGAACGTGCCTGAGAAACAAACCAGGGGTCTGTTCGGTGCAATAGCAGGA
>A_/_H3N8|MT818671|A/Mallard/North_Dakota/AH0050033I.4.A/2015
ACTGGCAACAGGAATGAGGAACGTGCCTGAGAAACAAACCAGGGGTCTGTTCGGTGCAATAGCAGGA
>A_/_H3N8|MT818666|A/Blue-winged_Teal/Texas/AH0040170I.4.A/2015
GTTGGCAACTGGGATGCGGAATGTACCTGAGAAACAGACCAGGGGTCTGTTCGGTGCAATAGCAGGG
>A_/_H3N2|MT818665|A/Blue-winged_Teal/Wisconsin/AH0099825I.4.A/2016
ACTGGCAACCGGAATGCGGAATATACCTGAGAAACAAACCAGGGGTCTGTTCGGTGCAATAGCAGGG
>A_/_H3N8|MT818664|A/Mallard/Pennsylvania/AH0119434I.4.A/2017
ACTGGCAACCGGAATGCGGAATGTACCCGAGAAACAGACCAGGGGTCTGTTCGGTGCAATAGCAGGG
>A_/_H3N8|MT818660|A/Mallard/Minnesota/AH0031714I.4.A/2015
ACTGGCAACCGGGATGCGGAATGTACCTGAGAAACAAACCAGGGGTCTGTTCGGTGCAATAGCAGGG
>A_/_H3N8|MT818659|A/Mallard/Minnesota/AH0031699I.4.B/2015
ACTGGCAACCGGGATGCGGAATGTACCCGAGAAACAGACCAGGGGTCTGTTCGGTGCAATAGCAGGG
>A_/_H3N8|MT818657|A/Mallard/North_Dakota/AH0004210I.4.A/2015
ACTGGCAACTGGGATGCGGAATGTACCTGAGAAACAAACCAGGGGTCTGTTCGGTGCAATAGCAGGG
>A_/_H3N8|MT818654|A/Mallard/Pennsylvania/AH0119431I.4.A/2017
ACTGGCAACCGGAATGCGGAATGTACCCGAGAAACAGACCAGGGGTCTGTTCGGTGCAATAGCAGGG
>A_/_H3N8|MW132220|A/mallard/California/UCD101475mdck/2016
GTTGGCAACTGGGATGCGGAATGTACCTGAGAAACAGACCAGGGGTCTGTTCGGTGCAATAGCAGGG
>A_/_H3N1|MN795042|A/long-tailed_duck/Wisconsin/18OS3416/2018
ACTGGCAACAGGAATGAGGAACGTGCCTGAGAAACAAACCAGGGGTCTGTTCGGTGCAATAGCAGGA
>A_/_H3N6|MN795013|A/long-tailed_duck/Wisconsin/18OS3407/2018
ACTGGCAACCGGGATGCGGAATGTACCCGAGAAACAGACCAGGGGTCTGTTCGGTGCAATAGCAGGG
>A_/_H3N1|MN794969|A/long-tailed_duck/Wisconsin/18OS2993/2018
ACTGGCAACAGGAATGAGGAACGTGCCTGAGAAACAAACCAGGGGTCTGTTCGGTGCAATAGCAGGA
>A_/_H3N8|MN938110|A/ruddy_turnstone/South_Carolina/UGAI18-895/2018
ATTGGCAACTGGAATGCGGAATATACCTGAGAAACAGACCAGAGGTCTGTTCGGTGCAATAGCAGGA
>A_/_H3N1|MN938062|A/ruddy_turnstone/South_Carolina/UGAI18-1224/2018
ATTGGCAACTGGAATGCGGAATATACCTGAGAAACAGACCAGAGGTCTGTTCGGTGCAATAGCAGGA
>A_/_H3N8|MN937910|A/ruddy_turnstone/Georgia/UGAI18-646/2018
ATTGGCAACTGGAATGCGGAATATACCTGAGAAACAGACCAGAGGTCTGTTCGGTGCAATAGCAGGA
>A_/_H3N8|MN937742|A/blue-winged_teal/Texas/UGAI18-1914/2018
ACTGGCAACTGGAATGAGGAATGTTCCTGAGAAACAAACCAGGGGTCTGTTTGGTGCAATAGCAGGG
>A_/_H3N6|MT421763|A/mallard/Maryland/UGAI16-5545/2016
ACTGGCAACTGGGATGCGGAATGTACCCGAGAAACAGACCAGGGGTCTGTTCGGTGCAATAGCAGGG
>A_/_H3N6|MT421755|A/mallard/Maryland/UGAI16-5544/2016
ACTGGCAACTGGGATGCGGAATGTACCCGAGAAACAGACCAGGGGTCTGTTCGGTGCAATAGCAGGG
>A_/_H3N6|MT421747|A/mallard/Maryland/UGAI16-5540/2016
ACTGGCAACTGGGATGCGGAATGTACCCGAGAAACAGACCAGGGGTCTGTTCGGTGCAATAGCAGGG
>A_/_H3N6|MT421731|A/mallard/Maryland/UGAI16-5536/2016
ACTGGCAACTGGGATGCGGAATGTACCCGAGAAACAGACCAGGGGTCTGTTCGGTGCAATAGCAGGG
>A_/_H3N1|MT421707|A/mallard/Maryland/UGAI15-8423/2015
ACTGGCAACAGGGATGAGGAATGTGCCTGAGAAACAAGCCAGGGGTCTGTTCGGTGCAATAGCCGGA
>A_/_H3N8|MT421611|A/mallard/Maine/UGAI16-5445/2016
ACTGGCAACAGGGATGAGGAACGTGCCTGAGAAACAAACCCGGGGTTTGTTCGGTGCAATAGCCGGA
>A_/_H3N8|MT421547|A/mallard/Maine/UGAI16-5418/2016
ACTGGCAACCGGGATGCGGAATGTACCCGAAAAACAGACCAGGGGTCTGTTCGGTGCAATAGCAGGG
>A_/_H3N8|MT421531|A/mallard/Maine/UGAI16-5406/2016
ACTGGCAACCGGGATGCGGAATGTACCCGAGAAACAGACCAGGGGTCTKTTCGGTGCAATAGCAGGG
>A_/_H3N2|MT421523|A/mallard/Maine/UGAI16-5404/2016
ACTGGCAACCGGGATGCGGAATGTACCCGAGAAACAGACCAGGGGTCTGTTCGGTGCAATAGCAGGA
>A_/_H3N2|MT421515|A/mallard/Maine/UGAI15-7790/2015
ACTGGCAACAGGGATGAGGAACGTACCTGAAAAGCAAACCCGGGGTCTGTTCGGTGCAATAGCCGGA
>A_/_H3N2|MT421499|A/mallard/Maine/UGAI15-7692/2015
ACTGGCAACAGGGATGAGAAACGTGCCTGAGAAACAAACCCGGGGTCTGTTCGGTGCAATAGCCGGA
>A_/_H3N2|MT421491|A/mallard/Maine/UGAI15-7690/2015
ACTGGCAACAGGGATGAGAAACGTGCCTGAGAAACAAACCCGGGGTCTGTTCGGTGCAATAGCCGGA
>A_/_H3N2|MT421483|A/mallard/Maine/UGAI15-7689/2015
ACTGGCAACAGGGATGAGAAACGTGCCTGAGAAACAAACCCGGGGTCTGTTCGGTGCAATAGCCGGA
>A_/_H3N2|MT421475|A/mallard/Maine/UGAI15-7688/2015
ACTGGCAACAGGGATGAGAAACGTGCCTGAGAAACAAACCCGGGGTCTGTTCGGTGCAATAGCCGGA
>A_/_H3N2|MT421467|A/mallard/Maine/UGAI15-7687/2015
ACTGGCAACAGGGATGAGAAACGTGCCTGAGAAACAAACCCGGGGTCTGTTCGGTGCAATAGCCGGA
>A_/_H3N8|MT421459|A/mallard/Maine/UGAI15-7670/2015
ACTGGCAACAGGGATGAGGAACGTGCCTGAGAAACAAACCCGGGGTTTGTTCGGTGCAATAGCCGGA
>A_/_H3N8|MT421451|A/mallard/Maine/UGAI15-7667/2015
ACTGGCAACAGGGATGAGGAACGTGCCTGAGAAACAAACCCGGGGTTTGTTCGGTGCAATAGCCGGA
>A_/_H3N8|MT421443|A/mallard/Maine/UGAI15-7648/2015
ACTGGCAACAGGGATGAGGAACGTGCCTGAGAAACAAACCCGGGGTTTGTTCGGTGCAATAGCCGGA
>A_/_H3N2|MT421419|A/mallard/Maine/ME-Y17-243/2017
ACTGGCAACTGGGATGCGGAATGTACCCGAGAAACAGACCAGGGGTCTGTTCGGTGCAATAGCAGGG
>A_/_H3N8|MT421379|A/mallard/Maine/ME-Y17-166/2017
ACTGGCAACCGGGATGCGGAATGTACCCGAGAAACAGACCAGGGGTCTGTTCGGTGCAATAGCAGGA
>A_/_H3N8|MT421371|A/mallard/Maine/ME-Y17-165/2017
ACTGGCAACCGGGATGCGGAATGTACCCGAGAAACAGACCAGGGGTCTGTTCGGTGCAATAGCAGGA
>A_/_H3N8|MT421363|A/mallard/Maine/ME-Y17-157/2017
ACTGGCAACCGGGATGCGGAATGTACCCGAGAAACAGACCAGGGGTCTGTTCGGTGCAATAGCAGGA
>A_/_H3N6|MT421355|A/mallard/Maine/ME-Y17-144/2017
ACTGGCAACCGGGATGCGGAATGTACCCGAGAAACAGACCAGGGGTCTGTTCGGTGCAATAGCAGGG
>A_/_H3N6|MT421312|A/mallard/Maine/ME-Y17-102/2017
ACTGGCAACCGGGATGCGGAATGTACCCGAGAAACAGACCAGGGGTCTGTTCGGTGCAATAGCAGGG
>A_/_H3N8|MT421296|A/mallard/Maine/ME-Y17-066/2017
ACTGGCAACTGGGATGCGGAATGTACCCGAGAAACAGACCAGGGGTCTGTTCGGTGCAATAGCAGGG
>A_/_H3N8|MT421083|A/American_black_duck/Maine/UGAI16-5433/2016
ACTGGCAACCGGGATGCGGAATGTACCCGAGAAACAGACCAGGGGTCTGTTCGGTGCAATAGCAGGG
>A_/_H3N8|MT421067|A/American_black_duck/Maine/UGAI16-5397/2016
ACTGGCAACAGGAATGAGGAACGTGCCTGAGAAACAAACCCGGGGTTTGTTCGGTGCAATAGCCGGA
>A_/_H3N2|MT421059|A/American_black_duck/Maine/UGAI15-7795/2015
ACTGGCAACAGGGATGAGGAACGTGCCTGAGAAGCAAACCCGGGGTCTGTTCGGTGCAATAGCCGGA
>A_/_H3N2|MT421051|A/American_black_duck/Maine/UGAI15-7694/2015
ACTGGCAACAGGGATGAGAAACGTGCCTGAGAAACAAACCCGGGGTCTGTTCGGTGCAATAGCCGGA
>A_/_H3N8|MT421011|A/American_black_duck/Maine/ME-Y17-170/2017
ACTGGCAACCGGGATGCGGAATGTACCCGAGAAACAGACCAGGGGTCTGTTCGGTGCAATAGCAGGA
>A_/_H3N6|MN988453|A/northern_pintail/Alaska/AK18-WB1-098A/2018
ACTGGCAACAGGAATGAGGAATGTACCTGAGAAACAAACCAGGGGTCTGTTCGGTGCAATAGCAGGA
>A_/_H3N8|MN988413|A/mallard/Minnesota/MN18-WB2-204A/2018
ACTGGCAACAGGAATGAGGAATGTGCCTGAGAAACAAACCAGGGGTCTGTTCGGTGCAATAGCAGGG
>A_/_H3N8|MN988350|A/mallard/Minnesota/MN18-WB2-162A/2018
ACTGGCAACAGGAATGAGGAACGTGCCTGAGAAACAAACCAGGGGTCTGTTCGGTGCAATAGCAGGG
>A_/_H3N8|MN988310|A/mallard/Minnesota/MN18-WB2-127A/2018
ACTGGCAACAGGAATGAGGAACGTGCCTGAAAAACAAACCAGGGGTCTGTTCGGTGCAATAGCAGGA
>A_/_H3N8|MN988302|A/mallard/Minnesota/MN18-WB1-105A/2018
ACTGGCAACCGGGATGCGGAATGTACCCGAAAAACAGGCCAGGGGTCTGTTCGGTGCAATAGCAGGG
>A_/_H3N8|MN988294|A/mallard/Minnesota/MN18-WB1-103A/2018
ACTGGCAACCGGGATGCGGAATGTACCCGAAAAACAGGCCAGGGGTCTGTTCGGTGCAATAGCAGGG
>A_/_H3N8|MN988278|A/mallard/Minnesota/MN18-WB1-095A/2018
ACTGGCAACAGGAATGAGGAACGTGCCTGAGAAACAAACCAGGGGTCTGTTCGGTGCAATAGCAGGG
>A_/_H3N8|MN988270|A/mallard/Minnesota/MN18-WB1-087B/2018
ACTGGCAACCGGGATGCGGAATGTACCCGAAAAACAGGCCAGGGGTCTGTTCGGTGCAATAGCAGGG
>A_/_H3N6|MN988246|A/mallard/Minnesota/MN18-WB1-075B/2018
ACTGGCAACAGGAATGAGGAACGTGCCTGAGAAACAAACCAGGGGTCTGTTCGGTGCAATAGCAGGG
>A_/_H3N6|MN988238|A/mallard/Minnesota/MN18-WB1-075A/2018
ACTGGCAACAGGAATGAGGAACGTGCCTGAGAAACAAACCAGGGGTCTGTTCGGTGCAATAGCAGGG
>A_/_H3N8|MN988230|A/mallard/Minnesota/MN18-WB1-065A/2018
ACTGGCAACCGGGATGCGGAATGTACCTGAGAAACAGACCAGAGGTCTGTTCGGTGCAATAGCAGGG
>A_/_H3N8|MN988126|A/mallard/Alaska/AK18-WB1-048B/2018
ATTGGCAACAGGAATGCGGAATGTACCTGAGAAACAAACCAGAGGCCTGTTCGGTGCAATAGCAGGG
>A_/_H3N8|MN988118|A/mallard/Alaska/AK18-WB1-048A/2018
ATTGGCAACAGGAATGCGGAATGTACCTGAGAAACAAACCAGAGGCCTGTTCGGTGCAATAGCAGGG
>A_/_H3N8|MN988110|A/green-winged_teal/Alaska/AK18-WB2-203A/2018
ATTGGCAACAGGAATGCGGAATGTACCTGAGAAACAGACCAGAGGCCTGTTCGGTGCAATAGCAGGG
>A_/_H3N8|MN988102|A/green-winged_teal/Alaska/AK18-WB2-171B/2018
ACTGGCAACAGGAATGAGGAATGTACCTGAGAAACAAACCAGGGGTCTGTTCGGTGCAATAGCAGGA
>A_/_H3N6|MN988094|A/green-winged_teal/Alaska/AK18-WB1-066A/2018
GTTAGCAACAGGAATGCGGAATGTGCCTGAGAAACAAACCAGAGGCTTATTCGGTGCAATAGCAGGC
>A_/_H3N8|MN988087|A/green-winged_teal/Alaska/AK18-WB1-037A/2018
ACTGGCAACAGGAATGAGGAATGTACCTGAGAAACAAACCAGGGGTCTGTTCGGTGCAATAGCAGGA
>A_/_H3N8|MN988078|A/green-winged_teal/Alaska/AK18-WB1-033A/2018
ATTGGCAACAGGAATGCGGAATGTACCTGAGAAACAAACCAGAGGCCTGTTCGGTGCAATAGCAGGG
>A_/_H3N8|MN987961|A/mallard/Alaska/AK18-WB2-185A/2018
ATTGGCAACAGGAATGCGGAATGTACCTGAGAAACAAACCAGAGGCCTGTTCGGTGCAATAGCAGGG
>A_/_H3N8|MN987948|A/northern_pintail/Alaska/AK18-WB1-023A/2018
ACTGGCAAYAGGAATGAGGAATGTACCTGAGAAACAAACCAGGGGTCTGTTCGGTGCAATAGCAGGA
>A_/_H3N8|MT624534|A/Mallard_duck/Alberta/358/2019
GTTGGCGACAGGGATGCGGAATGTGCCTGAGAAACAAACCAGAGGCCTATTTGGCGCAATAGCAGGG
>A_/_H3N8|MT566451|A/Mallard/Ohio/18OS4675/2018
ACTGGCAACCGGGATGCGGAATGTACCCGAGAAACAGACCAGGGGTCTGTTCGGTGCAATAGCAGGG
>A_/_H3N8|MT566376|A/Mallard/Ohio/17OS1931/2017
ACTGGCAACCGGGATGCGGAATGTACCCGAGAAACAGACCAGGGGTCTGTTCGGTGCAATAGCAGGG
>A_/_H3N8|MT566340|A/Mallard/Ohio/17OS1932/2017
ACTGGCAACCGGGATGCGGAATGTACCCGAGAAACAGACCAGGGGTCTGTTCGGTGCAATAGCAGGG
>A_/_H3N8|MT566305|A/Mallard/Ohio/17OS1691/2017
ACTGGCAACCGGGATGCGGAATGTACCCGAGAAACAGACCAGGGGTCTGTTCGGTGCAATAGCAGGT
>A_/_H3N8|MT566283|A/Mallard/Ohio/17OS1941/2017
ACTGGCAACCGGGATGCGGAATGTACCCGAGAAACAGACCAGGGGTCTGTTCGGTGCAATAGCAGGG
>A_/_H3N8|MT566243|A/Mallard/Ohio/17OS1759/2017
ACTGGCAACCGGGATGCGGAATGTACCCGAGAAACAGACCAGGGGTCTGTTCGGTGCAATAGCAGGG
>A_/_H3N8|MT566217|A/Mallard/Ohio/17OS1716/2017
ACTGGCAACCGGGATGCGGAATGTACCCGAGAAACAGACCAGGGGTCTGTTCGGTGCAATAGCAGGG
>A_/_H3N8|MT565715|A/Mallard/Ohio/17OS1785/2017
ACTGGCAACCGGGATGCGGAATGTACCCGAGAAACAGACCAGGGGTCTGTTCGGTGCAATAGCAGGG
>A_/_H3N2|MT565707|A/Mallard/Ohio/17OS1798/2017
ACTGGCAACCGGGATGCGGAATGTACCCGAGAAACAGACCAGGGGTCTGTTCGGTGCAATAGCAGGG
>A_/_H3N8|MT565674|A/Mallard/Ohio/17OS1781/2017
ACTGGCAACCGGGATGCGGAATGTACCCGAGAAACAGACCAGGGGTCTGTTCGGTGCAATAGCAGGG
>A_/_H3N8|MT565650|A/Mallard/Ohio/17OS1924/2017
ACTGGCAACCGGGATGCGGAATGTACCCGAGAAACAGACCAGGGGTCTGTTCGGTGCAATAGCAGGG
>A_/_H3N6|MH597832|A/ruddy_turnstone/New_Jersey/1321421/2005
ACTGGCAACAGGGATGAGGAACGTGCCTGAGAAACAAACCAAGGGTCTGTTCGGTGCAATAGCCGGA
>A_/_H3N8|MH597824|A/ruddy_turnstone/New_Jersey/1321420/2005
ACTGGCAACAGGGATGAGGAACGTGCCTGAGAAACAAACCAAGGGTCTGTTCGGTGCAATAGCCGGA
>A_/_H3N6|MH597764|A/ruddy_turnstone/New_Jersey/1321403/2005
ACTGGCAACAGGGATGAGGAATGTGCCTGAGAAACAAACCAAGGGTCTGTTCGGTGCAATAGCCGGA
>A_/_H3N6|MH597756|A/ruddy_turnstone/New_Jersey/1321402/2005
ACTGGCAACAGGGATGAGGAACGTGCCTGAGAAACAAACCAAGGGTCTGTTCGGTGCAATAGCCGGA
>A_/_H3N8|MH597739|A/ruddy_turnstone/New_Jersey/1321399/2005
ACTGGCAACAGGGATGAGGAATGTGCCTGAGAAACAAACCAAGGGTCTGTTCGGTGCAATAGCCGGA
>A_/_H3N6|MH597731|A/ruddy_turnstone/New_Jersey/1321398/2005
ACTGGCAACAGGGATGAGGAACGTGCCTGAGAAACAAACCAAGGGTCTGTTCGGTGCAATAGCCGGA
>A_/_H3N4|MH502778|A/ruddy_turnstone/New_Jersey/UGAI14-1868/2014
ATTGGCAACTGGAATGCGGAATATACCTGAGAAACAGACCAGAGGTCTGTTCGGTGCAATAGCAGGA
>A_/_H3N6|MH502762|A/ruddy_turnstone/New_Jersey/UGAI14-1840/2014
ATTGGCAACTGGAATGCGGAATATACCTGAGAAACAGACCAGAGGTCTGTTCGGTGCAATAGCAGGA
>A_/_H3N6|MH502754|A/ruddy_turnstone/New_Jersey/UGAI14-1837/2014
ATTGGCAACTGGAATGCGGAATATACCTGAGAAACAGACCAGAGGTCTGTTCGGTGCAATAGCAGGA
>A_/_H3N6|MH502746|A/ruddy_turnstone/New_Jersey/UGAI14-1758/2014
ATTGGCAACTGGAATGCGGAATATACCTGAGAAACAGACCAGAGGTCTGTTCGGTGCAATAGCAGGA
>A_/_H3N6|MH502738|A/ruddy_turnstone/New_Jersey/UGAI14-1748/2014
ATTGGCAACTGGAATGCGGAATATACCTGAGAAACAGACCAGAGGTCTGTTCGGTGCAATAGCAGGA
>A_/_H3N8|MH501553|A/ruddy_turnstone/New_Jersey/AI10-790/2010
GTTGGCAACTGGAATGCGGAATGTACCTGAGAAACAGACCAGGGGTCTGTTCGGTGCAATAGCAGGG
>A_/_H3N8|MH501193|A/ruddy_turnstone/Delaware/AI10-1028/2010
GTTGGCAACTGGAATGCGGAATGTACCTGAGAAACAGACCAGGGGTCTGTTCGGTGCAATAGCAGGG
>A_/_H3N2|MN210123|A/American_Black_Duck/Maine/A00090256/2007
ATTGGCAACTGGAATGCGGAATGTACCTGAGAAACAGACCAGGGGTCTGTTCGGTGCAATAGCAGGA
>A_/_H3N2|MN210083|A/Sandpiper/Southcentral_Alaska/17MB02139/2017
ATTGGCAACTGGAATGCGGAATGTACCTGAGAAACAGACCAGGGGTCTGTTCGGTGCAATAGCAGGA
>A_/_H3N8|LC431386|A/duck/Alaska/429/1991
ACTGGCAACAGGGATGAGGAACGTGCCTGAGAAACAAACCAGGGGTCTGTTCGGTGCAATAGCAGGA
>A_/_H3N8|LC431378|A/duck/Alberta/16/1976
ACTGGCAACAGGGATGAGGAACGTGCCTGAGAAACAGACCAGGGGTCTGTTCGGTGCAATAGCAGGA
>A_/_H3N2|MK327633|A/blue-winged_teal/Guatemala/CIP049-I_H116-17/2013
GTTGGCAACTGGGATGCGGAATGTACCTGAGAAACAGACCAGGGGTCTGTTCGGTGCAATAGCAGGG
>A_/_H3N8|MK327625|A/blue-winged_teal/Guatemala/CIP049-I_H116-16/2013
GTTGGCAACTGGGATGCGGAATGTACCTGAGAAACAGACCAGGGGTCTGTTCGGTGCAATAGCAGGG
>A_/_H3N3|MK327617|A/blue-winged_teal/Guatemala/CIP049-I_H115-29/2013
GTTGGCAACTGGGATGCGGAATGTACCTGAGAAACAGACCAGGGGTCTGTTCGGTGCAATAGCAGGG
>A_/_H3N2|MK326798|A/blue-winged_teal/Guatemala/CIP049-S_H116-76/2013
GTTGGCAACTGGGATGCGGAATGTACCTGAGAAACAGACCAGGGGTCTGTTCGGTGCAATAGCAGGG
>A_/_H3N8|MK928188|A/Mallard/Nevada/D1511740/2015
GTTGGCAACCGGAATGCGGAATGTACCTGAGAAACACACCAGGGGTCTGTTCGGAGCAATAGCAGGA
>A_/_H3N2|MK928140|A/American_Wigeon/Utah/D1615126/2016
GTTAGCAACAGGAATGCGGAATGTACCTGAGAAACAGACCAGAGGCCTATTCGGTGCAATAGCAGGG
>A_/_H3gb|CY138922|A/American_black_duck/New_Brunswick/00476/2010**gb
ACTGGCAACAGGGATGAGGAACGTGCCTGAAAAACAAACCAGGGGTCTGTTCGGTGCAATAGCCGGA
>A_/_H3gb|CY139156|A/American_black_duck/New_Brunswick/00617/2010**gb
ACTGGCAACAGGGATGAGGAACGTGCCTGAAAAACAAACCAGGGGTCTGTTCGGTGCAATAGCCGGA
>A_/_H3gb|CY129195|A/American_black_duck/New_Brunswick/02481/2007**gb
ATTGGCAACTGGAATGCGGAATGTACCTGAGAAACAGACCAGGGGTCTGTTCGGTGCAATAGCAGGA
>A_/_H3gb|CY128584|A/American_black_duck/New_Brunswick/02482/2007**gb
ATTGGCAACTGGAATGCGGAATGTACCTGAGAAACAGACCAGGGGTCTGTTCGGTGCAATAGCAGGA
>A_/_H3gb|CY129269|A/American_black_duck/New_Brunswick/02518/2007**gb
ATTGGCAACTGGAATGCGGAATGTACCTGAGAAACAGACCAGGGGTCTGTTCGGTGCAATAGCAGGA
>A_/_H3gb|CY128597|A/American_black_duck/New_Brunswick/02566/2007**gb
GTTGGCAACTGGGATGCGGAATGTACCTGAGAAACAGACCAGGGGTCTGTTCGGTGCAATAGCAGGG
>A_/_H3gb|CY128629|A/American_black_duck/New_Brunswick/02643/2007(mixed)**gb
GTTGGCAACTGGGATGCGGAATGTACCTGAGAAACAGACCAGGGGTCTGTTCGGTGCAATAGCAGGG
>A_/_H3gb|CY128639|A/American_black_duck/New_Brunswick/02658/2007**gb
ATTGGCAACAGGGATGAGGAACGTGCCTGAGAAACAGACCAGGGGTCTTTTCGGAGCAATAGCAGGA
>A_/_H3gb|CY128730|A/American_black_duck/New_Brunswick/02742/2007**gb
GTTGGCAACTGGAATGCGGAATGTACCTGAGAAACAGACCAGGGGTCTGTTCGGTGCAATAGCAGGG
>A_/_H3N8|CY095418|A/American_black_duck/New_Brunswick/19350/2006**gb
GTTGGCAACTGGAATGCGGAATGTACCTGAGAAACAGACCAGGGGTCTGTTCGGTGCAATAGCAGGG
>A_/_H3N8|CY095450|A/American_black_duck/Prince_Edward_Island/14228/2006**gb
GTTGGCAACTGGAATGCGGAATGTACCTGAGAAACAGACCAGGGGTCTGTTCGGTGCAATAGCAGGG
>A_/_H3N8|CY095458|A/American_black_duck/Prince_Edward_Island/14230/2006**gb
GTTGGCAACTGGAATGCGGAATGTACCTGAGAAACAGACCAGGGGTCTGTTCGGTGCAATAGCAGGG
>A_/_H3gb|MN253586|A/American_Black_Duck/Virginia/AH0070616S.4.A/2016**gb
ACTGGCAACAGGGATGAGGAACGTGCCTGAGAAACAAACCCGGGGTCTGTTCGGTGCAATAGCCGGA
>A_/_H3N6|KX714386|A/American_green-winged_teal/Alaska/103781/2008**gb
ACTGGCAACAGGAATGAGGAACGTACCTGAGAAACAAACCAGGGGTCTGTTCGGTGCAATAGCAGGA
>A_/_H3N8|KX714402|A/American_green-winged_teal/Alaska/133672/2009**gb
GTTGGCAACAGGAATGCGGAATGTGCCTGAGAAACAAACTAGAGGCCTATTCGGTGCAATAGCAGGT
>A_/_H3N8|KX714442|A/American_green-winged_teal/Alaska/137896/2009**gb
GTTAGCAACAGGAATGCGGAATGTGCCTGAGAAACAAACCAGAGGCCTATTCGGTGCAATAGCAGGC
>A_/_H3N8|KX714450|A/American_green-winged_teal/Alaska/137916/2009**gb
GTTAGCAACAGGAATGCGGAATGTGCCTGAGAAACAAACCAGAGGCCTATTCGGTGCAATAGCAGGC
>A_/_H3N6|KX714322|A/American_green-winged_teal/Alaska/14164/2006**gb
ACTGGCAACAGGAATGAGGAACGTGCCTGAGAAACAAACCAGGGGTCTGTTCGGTGCAATAGCAGGA
>A_/_H3N8|KX714346|A/American_green-winged_teal/Alaska/45497/2007**gb
ACTGGCAACAGGAATGAGGAACGTGCCTGAGAAACGAACCAGGGGTCTGTTCGGTGCAATAGCAGGA
>A_/_H3N8|KX714362|A/American_green-winged_teal/Alaska/98313/2008**gb
GTTAGCAACAGGAATGCGAAATGTACCTGAGAAACAAACCAGAGGCCTATTCGGTGCAATAGCAGGG
>A_/_H3gb|CY135197|A/American_green-winged_teal/Interior_Alaska/10BM05434R0/2010**gb
ACTGGCAACAGGAATGAGGAACGTACCTGAGAAACAAACCAGGGGTCTGTTCGGTGCAATAGCAGGA
>A_/_H3gb|CY135753|A/American_green-winged_teal/Interior_Alaska/10BM05436R0/2010**gb
ACTGGCAACAGGAATGAGGAACGTACCTGAGAAACAAACCAGGGGTCTGTTCGGTGCAATAGCAGGA
>A_/_H3gb|CY135216|A/American_green-winged_teal/Interior_Alaska/10BM05439R0/2010**gb
ACTGGCAACAGGAATGAGGAACGTACCTGAGAAACAAACCAGGGGTCTGTTCGGTGCAATAGCAGGA
>A_/_H3gb|CY135226|A/American_green-winged_teal/Interior_Alaska/10BM05441R0/2010**gb
ACTGGCAACAGGAATGAGGAACGTACCTGAGAAACAAACCAGGGGTCTGTTCGGTGCAATAGCAGGA
>A_/_H3N8|MN253561|A/American_Green-winged_Teal/North_Dakota/AH0003568S.4.A/2015**gb
ACTGGCAACTGGAATGAGGAACGTGCCTGAGAAACAAACCAGGGGTCTGTTTGGTGCAATAGCAGGG
>A_/_H3N2|KJ568257|A/American_green-winged_teal/Ohio/13OS1778/2013**gb
ATTGGCAACTGGAATGCGGAATGTACCTGAGAAACAGACCAGGGGTCTGTTCGGTGCGATAGCAGGA
>A_/_H3N2|KJ568281|A/American_green-winged_teal/Ohio/13OS1867/2013**gb
ATTGGCAACTGGAATGCGGAATGTACCTGAGAAACAGACCAGGGGTCTGTTCGGTGCGATAGCAGGA
>A_/_H3N8|MH499035|A/American_oystercatcher/Chile/C17359/2016**gb
ACTGGCAACAGGAATGAGGAACGTGCCTGAGAAACAAACCAGGGGTCTGTTCGGTGCAATAGCAGGA
>A_/_H3gb|CY135703|A/American_wigeon/Interior_Alaska/10BM05310R0/2010**gb
ACTGGCAACAGGAATGAGGAACGTACCTGAGAAACAAACCAGGGGTCTGTTCGGTGCAATAGCAGGA
>A_/_H3N8|CY130332|A/American_wigeon/Interior_Alaska/9BM2501R1/2009**gb
ACTGGCAACAGGAATGAGGAACGTACCTGAGAAACAAACCAGGGGTCTGTTCGGTGCAATAGCAGGA
>A_/_H3gb|MH411947|A/blue-winged_teal/Alberta/15/2017**gb
GTTGGCGACAGGGATGCGGAATGTACCTGAGAAACAAACCAGAGGCCTATTTGGCGCAATAGCAGGG
>A_/_H3gb|KY243292|A/blue-winged_teal/Guatemala/CIP049H102-11/2011**gb
ATTGGCAACTGGGATGCGGAATGTACCTGAGAAACGGACCAGGGGTCTGTTCGGTGCAATAGCAGGG
>A_/_H3gb|KY644209|A/blue-winged_teal/Guatemala/CIP049H102-23/2011**gb
GTTGGCAACTGGGATGCGGAATGTACCTGAGAAACAAACCAGGGGTCTGTTCGGTGCAATAGCAGGG
>A_/_H3gb|KY243281|A/blue-winged_teal/Guatemala/CIP049H103-27/2011**gb
ACTGGCAACCGGGATGCGGAATGTACCTGAGAAACAGACCAGGGGTCTGTTCGGTGCAATAGCAGGG
>A_/_H3gb|CY206316|A/blue-winged_teal/Louisiana/AI12-4628/2012**gb
GTTGGCAACTGGGATGCGGAATGTACCTGAGAAACAGACCAGGGGTCTGTTCGGTGCAATAGCAGGG
>A_/_H3N6|MN552526|A/Blue-winged_Teal/Missouri/16OS2187/2016**gb
ACTGGCAACAGGAATGAGGAACGTGCCTGAGAAACAAACCAGGGGTCTGTTCGGTGCAATAGCAGGA
>A_/_H3gb|CY138161|A/blue-winged_teal/Nova_Scotia/00067/2010**gb
ACTGGCAACCGGGATGCGGAATGTACCTGAGAAACAGACCAGGGGTCTGTTCGGTGCAATAGCAGGG
>A_/_H3N8|CY178543|A/blue-winged_teal/Saskatchewan/75/1982**gb
ACTGGCAACAGGGATGAGGAACGTGCCTGAGAAACAAACCAGGGGTCTGTTCGGTGCAATAGCAGGA
>A_/_H3N8|MN253579|A/Blue-winged_Teal/Texas/AH0040170S.4.B/2015**gb
ACTGGCAACTGGAATGAGAAACGTGCCTGAGAAACAAACCAGGGGTCTGTTCGGTGCAATAGCAGGG
>A_/_H3N8|MN253580|A/Blue-winged_Teal/Texas/AH0041113S.4.A/2015**gb
ACTGGCAACAGGGATGAGGAACGTGCCTGAGAAACAAACCAGGGGTCTGTTCGGTGCAATAGCCGGA
>A_/_H3gb|CY205524|A/blue-winged_teal/Texas/AI10-3302/2010**gb
ATTGGCAACTGGAATGCGGAATGTACCTGAGAAACAGACCAGGGGTCTGTTCGGTGCAATAGCAGGA
>A_/_H3gb|CY205726|A/blue-winged_teal/Texas/AI10-4227/2010**gb
ATTGGCAACTGGAATGCGGAATGTACCTGAGAAACAGACCAGGGGTCTGTTCGGTGCAATAGCAGGA
>A_/_H3gb|CY205396|A/blue-winged_teal/Texas/AI11-3080/2011**gb
ACTGGCAACCGGGATGCGGAATGTACCTGAGAAACAGACCAGGGGTCTGTTCGGTGCAATAGCAGGG
>A_/_H3gb|CY205851|A/blue-winged_teal/Texas/AI11-3139/2011**gb
ACTGGCAACCGGGATGCGGAATGTACCTGAGAAACAGACCAGGGGCCTGTTCGGTGCAATAGCAGGG
>A_/_H3gb|CY205405|A/blue-winged_teal/Texas/AI11-3403/2011**gb
ACTGGCAACTGGAATGAGGAACGTGCCTGAGAAACAAACCAGGGGTCTATTCGGTGCAATAGCAGGA
>A_/_H3gb|CY206014|A/blue-winged_teal/Texas/AI11-3655/2011**gb
GTTGGCAACTGGGATGCGGAATGTACCTGAGAAACGGACCAGGGGTCTGTTCGGTGCAATAGCAGGG
>A_/_H3gb|CY205463|A/blue-winged_teal/Texas/AI12-3702/2012**gb
GTTGGCAACTGGGATGCGGAATGTACCTGAGAAACAGACCAGGGGTCTGTTCGGTGCAATAGCAGGG
>A_/_H3gb|CY206381|A/blue-winged_teal/Texas/AI13-3611/2013**gb
ACTGGCAACCGGGATGCGGAATGTACCTGAGAAACAGACCAGAGGTCTGTTCGGTGCAATAGCAGGA
>A_/_H3gb|CY206561|A/blue-winged_teal/Texas/AI13-4121/2013**gb
ACTTGCAACTGGAATGAGGAACGTGCCTGAGAAGCAAACCAGGGGTCTGTTCGGTGCAATAGCAGGA
>A_/_H3gb|CY205498|A/blue-winged_teal/Texas/UGAI14-3653/2014**gb
ACTGGCAACAGGAATGAGAAACGTGCCTGAGAAACAAACCAGGGGTCTGTTCGGTGCAATAGCAGGG
>A_/_H3Nmixed|KY013952|A/blue-winged_teal/Texas/UGAI15-6042/2015**gb
GTTGGCAACTGGGATGCGGAATGTACCTGAGAAACAGACCAGGGGTCTGTTCGGTGCAATAGCAGGG
>A_/_H3N2|CY178382|A/blue-winged_teal/Wisconsin/109/1980**gb
GTTGGCAACTGGGATGCGGAATGTACCTGAGAAACAGACCAGGGGTCTGTTCGGCGCAATAGCAGGG
>A_/_H3gb|CY132732|A/blue-winged_teal/Wisconsin/10OS3108/2010**gb
GTTGGCAACTGGAATGCGGAATGTACCTGAGAAACAGACCAGGGGTCTGTTCGGTGCAATAGCAGGG
>A_/_H3N6|CY181257|A/blue-winged_teal/Wisconsin/123/1978**gb
GTTGGCAACGGGGATGCGGAATGTACCTGAGAAACAGACCAGAGGTCTGTTCGGTGCAATAGCAGGG
>A_/_H3N8|CY180868|A/blue-winged_teal/Wisconsin/124/1980**gb
GTTGGCAACTGGGATGCGGAATGTACCTGAGAAACAGACCAGGGGTCTGTTCGGTGCAATAGCAGGG
>A_/_H3N2|CY180908|A/blue-winged_teal/Wisconsin/156/1980**gb
GTTGGCAACTGGGATGCGGAATGTACCTGAGAAACAGACCAGGGGTCTGTTCGGTGCAATAGCAGGG
>A_/_H3N2|CY181281|A/blue-winged_teal/Wisconsin/172/1978**gb
GTTGGCAACGGGGATGCGGAATGTACCTGAGAAACAGACCAGAGGTCTGTTCGGTGCAATAGCAGGG
>A_/_H3gb|CY177601|A/blue-winged_teal/Wisconsin/2/1974**gb
ACTGGCAACAGGGATGAGGAACGTGCCTGAGAAACAGACCAGGGGTCTGTTCGGTGCAATAGCAGGA
>A_/_H3N8|CY179739|A/blue-winged_teal/Wisconsin/279/1975**gb
ACTGGCAACAGGGATGAGAAACGTGCCTGAGAAACAGACCAGGGGTCTGTTCGGTGCAATAGCAGGA
>A_/_H3gb|CY097510|A/blue-winged_teal/Wisconsin/2818/2009**gb
ATTGGCAACTGGAATGCGGAATGTACCTGAGAAACAGACAAGGGGTCTGTTCGGTGCAATAGCAGGA
>A_/_H3N2|CY180171|A/blue-winged_teal/Wisconsin/314/1976**gb
GTTGGCAACGGGGATGCGGAATGTACCTGAGAAACAGTCCAGGGGTCTGTTCGGTGCAATAGCGGGG
>A_/_H3N2|CY178663|A/blue-winged_teal/Wisconsin/331/1981**gb
GTTGGCAACTGGGATGCGGAATGTACCTGAGAAACAGACCAGGGGTCTGTTCGGTGCAATAGCAGGA
>A_/_H3gb|CY180291|A/blue-winged_teal/Wisconsin/548/1979**gb
ACTGGCAACAGGAATGCGAAACGTGCCTGAGAAACAGACCAGAGGTCTGTTCGGTGCAATAGCAGGA
>A_/_H3N2|CY180324|A/blue-winged_teal/Wisconsin/634/1983**gb
GTTGGCAACTGGGATGCGGAATGTACCTGAGAAACAGACCAGGGGTCTGTTCGGTGCAATAGCAGGG
>A_/_H3N2|CY180259|A/blue-winged_teal/Wisconsin/89/1979**gb
GTTGGCAACTGGGATGCGGAATGTACCTGAGAAACAGACCAGGGGTCTGTTCGGTGCAATAGCAGGG
>A_/_H3N8|CY180780|A/duck/Minnesota/12/1975**gb
GTTGGCAACGGGGATGCGGAATGTACCTGAGAAACAGTCCAGGGGTCTGTTCGGTGCAATAGCAGGG
>A_/_H3N8|CY180748|A/duck/Minnesota/34/1976**gb
ATTGGCAACAGGAATGCGGAACGTGCCTGAGAAACAGACCAGGGGTCTCTTTGGTGCAATAGCGGGA
>A_/_H3N2|CY177574|A/duck/Minnesota/36/1975**gb
GTTGGCAACGGGGATGCGGAATGTACCTGAGAAACAGTCCAGGGGTCTGTTCGGTGCAATAGCGGGG
>A_/_H3N8|CY180724|A/duck/Minnesota/53/1974**gb
GTTGGCAACGGGGATGCGGAATGTACCTGAGAAACAGTCCAGGGGTCTGTTCGGTGCAATAGCAGGG
>A_/_H3N8|CY180732|A/duck/Minnesota/54/1974**gb
GTTGGCAACGGGGATGCGGAATGTACCTGAGAAACAGTCCAGGGGTCTGTTCGGTGCAATAGCAGGG
>A_/_H3N2|CY180924|A/duck/Wisconsin/1143/1978**gb
GTTGGCAACGGGGATGCGGAATGTACCTGAGAAACAGACCAGGGGTCTGTTCGGTGCAATAGCAGGG
>A_/_H3N2|CY180940|A/duck/Wisconsin/1150/1978**gb
GTTGGCAACGGGGATGCGGAATGTACCTGAGAAACAGACCAGGGGTCTGTTCGGTGCAATAGCAGGG
>A_/_H3N2|CY180956|A/duck/Wisconsin/1152/1978**gb
GTTGGCAACGGGGATGCGGAATGTACCTGAGAAACAGACCAGGGGTCTGTTCGGTGCAATAGCAGGG
>A_/_H3N2|CY180972|A/duck/Wisconsin/1156/1978**gb
GTTGGCAACGGGGATGCGGAATGTACCTGAGAAACAGACCAGGGGTCTGTTCGGTGCAATAGCAGGG
>A_/_H3N2|CY180980|A/duck/Wisconsin/1159/1978**gb
GTTGGCAACTGGGATGCGGAATGTACCTGAGAAACAGACCAGGGGTCTGTTCGGTGCAATAGCAGGG
>A_/_H3N2|CY180996|A/duck/Wisconsin/1164/1978**gb
GTTGGCAACGGGGATGCGGAATGTACCTGAGAAACAGACCAGGGGTCTGTTCGGTGCAATAGCAGGG
>A_/_H3N2|CY181004|A/duck/Wisconsin/1168/1978**gb
GTTGGCAACGGGGATGCGGAATGTACCTGAGAAACAGACCAGGGGTCTGTTCGGTGCAATAGCAGGG
>A_/_H3gb|CY177590|A/duck/Wisconsin/1177/1978**gb
GTTGGCAACGGGGATGCGGAATGTACCTGAGAAACAGACCAGGGGTCTGTTCGGTGCAATAGCAGGG
>A_/_H3N6|CY178454|A/duck/Wisconsin/2791/1985**gb
GTTGGCAACTGGGATGCGGAATGTACCTGAGAAACAGACCAGGGGTCTGTTCGGTGCAATAGCAGGG
>A_/_H3N6|CY178462|A/duck/Wisconsin/2810/1985**gb
GTTGGCAACTGGGATGCGGAATGTACCTGAGAAACAGACCAGGGGTCTGTTCGGTGCAATAGCAGGG
>A_/_H3N6|CY179315|A/duck/Wisconsin/2843/1985**gb
GTTGGCAACTGGGATGCGGAATGTACCTGAGAAACAGACCAGGGGTCTGTTCGGTGCAATAGCAGGG
>A_/_H3Nmixed|KY130694|A/emperor_goose/Alaska/616/2011**gb
GTTAGCAACAGGAATGCGGAATGTGCCTGAGAAACAAACCAGAGGCCTATTCGGTGCAATAGCAGGC
>A_/_H3gb|MH569215|A/emperor_goose/Alaska/UGAI15-8443/2015**gb
ATTGGCAACAGGGATGCGGAATGTACCTGAGAAACAAACCAGAGGCCTATTCGGTGCAATAGCAGGT
>A_/_H3gb|CY195615|A/glaucous-winged_gull/Southcentral_Alaska/11JR01722/2011**gb
ACTGGCAACAGGAATGAGGAATGTACCTGAGAAACAAACCAGGGGTCTGTTCGGTGCGATAGCAGGA
>A_/_H3N2|MN210155|A/Glaucous-Winged_Gull/Southcentral_Alaska/17MB02917/2017**gb
ATTGGCAACTGGAATGCGGAATGTACCTGAGAAACAGACCAGGGGTCTGTTCGGTGCAATAGCAGGA
>A_/_H3N2|MN210090|A/Glaucous-Winged_Gull/Southcentral_Alaska/17MB03437/2017**gb
ATTGGCAACTGGAATGCGGAATGTACCTGAGAAACAGACCAGGGGTCTGTTCGGTGCAATAGCAGGA
>A_/_H3Nmixed|KU310486|A/greater_white-fronted_goose/Alaska/UGAI15-4167/2015**gb
GTTAGCAACAGGAATGCGGAATGTGCCTGAGAAACAAACCAGAGGCTTATTCGGTGCAATAGCAGGC
>A_/_H3gb|KY130691|A/green-winged_teal/Alaska/568/2011**gb
GTTAGCAACAGGAATGCGGAATGTGCCTGAGAAACAAACCAGAGGCCTATTCGGTGCAATAGCAGGC
>A_/_H3gb|KY130946|A/green-winged_teal/Alaska/845/2012**gb
GTTAGCAACAGGAATGCGAAATGTACCTGAGAAACAGACCAGAGGCCTATTCGGTGCAATAGCAGGG
>A_/_H3gb|CY235037|A/green-winged_teal/Idaho/UGAI16-1889/2016**gb
GTTGGCAACCGGAATGCGGAATGTACCTGAGAAACAAACCAGGGGTCTGTTCGGGGCAATAGCAGGG
>A_/_H3gb|CY125253|A/green-winged_teal/New_Brunswick/02526/2007**gb
ATTGGCAACAGGGATGAGGAACGTGCCTGAGAAACAGACCAGGGGTCTTTTCGGAGCAATAGCAGGA
>A_/_H3N8|CY181209|A/green-winged_teal/Wisconsin/282/1978**gb
GTTGGCAACGGGGATGCGGAATGTACCTGAGAAACAGACCAGGGGTCTGTTCGGTGCAATAGCAGGG
>A_/_H3N8|CY177910|A/green-winged_teal/Wisconsin/496/1983**gb
GTTGGCAACTGGGATGCGGAATGTACCTGAGAAACAGGCCAGGGGTCTGTTCGGTGCAATAGCAGGG
>A_/_H3N1|CY180219|A/green-winged_teal/Wisconsin/539/1976**gb
ACTGGCAACAGGGATGAGGAACGTGCCTGAGAAACAGACCAGGGGTCTGTTCGGTGCAATAGCAGGA
>A_/_H3N2|CY181037|A/green-winged_teal/Wisconsin/7/1974**gb
GTTGGCAACGGGGATGCGGAATGTACCTGAGAAACAGTCCAGGGGTCTGTTCGGTGCAATAGCAGGG
>A_/_H3gb|MN253587|A/Lesser_Snow_Goose/Arkansas/AH0075383S.4.A/2016**gb
ACTGGCAACCGGGATGCGGAATGTACCCGAGAAACAGACCAGGGGTCTGTTCGGTGCAATAGCAGGG
>A_/_H3Nmixed|KT338376|A/mallard/Alaska/441/2014**gb
GTTGGCAACAGGAATGCGGAATGTACCTGAGAAACAAACCAGAGGCCTATTCGGTGCAATAGCAGGT
>A_/_H3gb|CY103211|A/mallard/Alberta/106/2007**gb
ACTGGCAACTGGGATGAGGAATGTACCTGAGAAACAAACCAGGGGTCTGTTCGGTGCAATAGCAGGA
>A_/_H3gb|CY101814|A/mallard/Alberta/12/1993(mixed)**gb
ACTGGCAACAGGGATGAGGAACGTGCCTGAGAAACAAACCAGGGGTCTGTTCGGTGCAATAGCAGGA
>A_/_H3gb|CY103023|A/mallard/Alberta/190/2006**gb
ACTGGCAACAGGGATGAGGAACGTGCCTGAGAAACAAACCAGGGGTCTGTTCGGTGCAATAGCAGGA
>A_/_H3gb|CY101787|A/mallard/Alberta/196/1992**gb
ACTGGCAACAGGGATGAGGAACGTGCCTGAGAAACAAACTAGGGGTCTGTTCGGTGCAATAGCAGGA
>A_/_H3gb|CY185785|A/mallard/Alberta/224/1977**gb
ACTGGCAACAGGGATGAGGAACGTGCCTGAGAAACAGACCAGGGGTCTGTTCGGTGCAATAGCAGGA
>A_/_H3gb|CY103348|A/mallard/Alberta/284/2007**gb
ACTGGCAACAGGGATGAGGAACGTGCCTGAGAAACAAACCAGGGGTCTGTTCGGTGCAATAGCAGGA
>A_/_H3gb|CY136718|A/mallard/Alberta/294/1987**gb
ACTGGCAACAGGGATGAGGAACGTGCCTGAGAAACAAACCAGGGGTCTGTTCGGTGCAATAGCAGGA
>A_/_H3N8|MF046187|A/mallard/Alberta/365/2015**gb
GTTGGCGACAGGGATGCGGAATGTACCTGAGAAACAAACCAGAGGCCTATTTGGCGCAATAGCAGGG
>A_/_H3N8|MF046387|A/mallard/Alberta/66/2016**gb
GTTAGCAACAGGAATGCGGAATGTACCTGAGAAACAGACCAGAGGCCTATTCGGTGCAATAGCAGGG
>A_/_H3N8|MF046425|A/mallard/Alberta/67/2015**gb
GTTGGCGACAGGGATGCGGAATGTACCTGAGAAACAAACCAGAGGCCTATTTGGCGCAATAGCAGGG
>A_/_H3gb|CY136387|A/mallard/Alberta/670/1986**gb
ACTGGCAACAGGGATGAGGAACGTGCCTGAAAAACAAACCAGGGGTCTGTTCGGTGCAATAGCAGGA
>A_/_H3gb|CY117267|A/mallard/Alberta/838/1979**gb
ATTGGCAACAGGGATGAGGAACGTGCCTGAGAAACAGACCAGGGGTCTGTTCGGTGCAATAGCAGGA
>A_/_H3gb|CY134181|A/mallard/California/2571V/2011**gb
GTTGGCAACTGGGATGCGGAATGTACCTGAGAAACAGACCAGGGGTCTGTTCGGTGCAATAGCAGGA
>A_/_H3gb|CY094621|A/mallard/California/5282/2009**gb
GTTGGCAACTGGGATGCGGAATGTACCTGAGAAACAGACCAGGGGTCTGTTCGGTGCAATAGCAGGG
>A_/_H3gb|MN253567|A/Mallard/Idaho/AH0007609S.4.A/2015**gb
ACTGGCAACCGGAATGCGGAATGTACCTGAGAAACAGACCAGGGGTCTGTTCGGTGCAATAGCAGGA
>A_/_H3gb|CY132841|A/mallard/Illinois/10OS3243/2010**gb
ACTGGCAACCGGGATGCGGAATGTCCCTGAGAAACAGACCAGGGGTCTGTTCGGTGCAATAGCAGGG
>A_/_H3gb|CY097167|A/mallard/Illinois/2956/2009(mixed)**gb
GTTGGCAACCGGGATGCGGAATGTACCTGAGAGACAGACCAGGGGTCTGTTCGGGGCAATAGCAGGG
>A_/_H3gb|CY135262|A/mallard/Interior_Alaska/10BM06447R0/2010**gb
ACTGGCAACAGGAATGAGGAACGTACCTGAGAAACAAACCAGGGGTCTGTTCGGTGCAATAGCAGGA
>A_/_H3gb|CY196326|A/mallard/Interior_Alaska/11CH00001/2011**gb
ACTGGCAACAGGAATGAGGAACGTACCTGAGAAACAAACCAGGGGTCTGTTCGGTGCAATAGCAGGA
>A_/_H3gb|CY196352|A/mallard/Interior_Alaska/11CH00017/2011**gb
ACTGGCAACAGGAATGAGGAACGTACCTGAGAAACAAACCAGGGGTCTGTTCGGTGCAATAGCAGGA
>A_/_H3gb|CY195759|A/mallard/Interior_Alaska/12ML00086/2012**gb
ACTGGCAACAGGAATGAGGAACGTACCTGAGAAACAAACCAGGGGTCTGTTCGGTGCAATAGCAGGA
>A_/_H3gb|CY078971|A/mallard/Interior_Alaska/7MP0956/2007**gb
ACTGGCAACAGGAATGAGGAACGTACCTGAGAAACAAACCAGGGGTCTGTTCGGTGCAATAGCAGGA
>A_/_H3gb|CY097074|A/mallard/Iowa/3195/2009**gb
ACTGGCAACTGGGATGAGGAATGTGCCTGAGAAACAAGCCAGGGGTCTGTTCGGTGCAATAGCAGGA
>A_/_H3gb|CY202610|A/mallard/Maryland/06OS456/2006**gb
ATTGGCAACTGGAATGCGGAATGTACCTGAGAAACAGACCAGGGGTCTGTTCGGTGCAATAGCAGGA
>A_/_H3NMixed|CY202734|A/mallard/Maryland/09OS2002/2009**gb
ATTGGCAACCGGGATGCGGAATGTACCTGAGAAACAGACCAGAGGTCTGTTCGGTGCAATAGCAGGG
>A_/_H3Nmixed|CY202744|A/mallard/Maryland/11OS3949/2011**gb
GTTGGCAACCGGGATGCGGAATGTACCTGAGAAACAGACCAGGGGTCTGTTCGGGGCAATAGCAGGG
>A_/_H3gb|CY081388|A/mallard/Maryland/715/2005**gb
GTTGGCAACTGGGATGCGGAATGTACCTGAGAAACAGACCAGAGGTCTGTTCGGTGCAATAGCAGGG
>A_/_H3gb|CY139777|A/mallard/Minnesota/182738/1998**gb
ACTGGCAACAGGGATGAGGAACGTGCCTGAGAAACAGACCAGGGGTCTGTTCGGTGCAATAGCAGGA
>A_/_H3gb|CY139993|A/mallard/Minnesota/Sg-00571/2008**gb
GCTGGCAATCGGGATGCGGAATGTACCTGAGAAACAGACCAGGGGTCTGTTCGGTGCAATAGCAGGG
>A_/_H3gb|CY140382|A/mallard/Minnesota/Sg-00824/2008**gb
GCTGGCAACCGGGATGCGGAATGTACCTGAGAAACAGACCAGAGGTCTGTTCGGTGCAATAGCAGGG
>A_/_H3gb|CY140400|A/mallard/Minnesota/Sg-00836/2008**gb
GCTGGCAACCGGGATGCGGAATGTACCTGAGAAACAGACCAGGGGTCTGTTCGGTGCAATAGCAGGG
>A_/_H3gb|CY140427|A/mallard/Minnesota/Sg-00847/2008**gb
ATTGGCAACCGGGATGCGGAATGTACCTGAGAAACAGACCAGGGGTCTGTTCGGTGCAATAGCAGGA
>A_/_H3gb|CY140438|A/mallard/Minnesota/Sg-00860/2008**gb
GCTGGCAACCGGGATGCGGAATGTACCTGAGAAACAGACCAGGGGTCTGTTCGGTGCAATAGCAGGG
>A_/_H3gb|CY140228|A/mallard/Minnesota/Sg-00928/2008**gb
GCTGGCAACCGGGATGCGGAATGTACCTGAGAAACAGACCAGGGGTCTGTTCGGTGCAATAGCAGGG
>A_/_H3gb|CY140507|A/mallard/Minnesota/Sg-01002/2008**gb
GCTGGCAACCGGGATGCGGAATGTACCTGAGAAACAGACCAGGGGTCTGTTCGGTGCAATAGCAGGG
>A_/_H3Nmixed|KY013794|A/mallard/Minnesota/UGAI14-2369/2014**gb
ACTGGCAACAGGAATGAGGAACGTGCCTGAGAAACAAACCAGGGGCCTGTTCGGTGCAATAGCAGGA
>A_/_H3gb|CY138689|A/mallard/New_Brunswick/00330/2010**gb
ACTGGCAACAGGGATGAGGAACGTGCCTGAAAAACAAACCAGGGGTCTGTTCGGTGCAATAGCCGGA
>A_/_H3gb|CY139401|A/mallard/New_Brunswick/00913/2010**gb
GTTGGCAACCGGAATGCGGAATGTACCTGAGAAACAGACCAGGGGTCTGTTCGGGGCAATAGCAGGG
>A_/_H3N8|CY128741|A/mallard/New_Brunswick/04392/2007**gb
GTTGGCAACTGGAATGCGGAATGTACCTGAGAAACAGACCAGGGGTCTGTTCGGTGCAATAGCAGGG
>A_/_H3gb|CY145808|A/mallard/New_Jersey/Sg-00942/2008**gb
GTTGGCAACTGGAATGCGGAATGTACCTGAGAAACAGACCAGGGGTCTGTTCGGTGCAATAGCAGGG
>A_/_H3gb|MN253564|A/Mallard/North_Dakota/AH0004266S.4.A/2015**gb
ACTGGCAACAGGAATGAGGAACGTGCCTGAGAAACAAACCAGGGGTCTGTTCGGTGCAATAGCAGGA
>A_/_H3gb|MN253565|A/Mallard/North_Dakota/AH0004266S.4.B/2015**gb
GTTGGCAACTGGGATGCGGAATATACCTGAGAAACAGACCAGGGGTCTGTTCGGTGCAATAGCAGGG
>A_/_H3N8|MN253566|A/Mallard/North_Dakota/AH0004268S.4.A/2015**gb
ACTGGCAACTGGAATGAGGAACGTGCCTGAGAAACAAACCAGGGGTCTGTTTGGTGCAATAGCAGGG
>A_/_H3N8|MN253577|A/Mallard/North_Dakota/AH0037693S.4.A/2015**gb
GTTGGCAACTGGGATGCGGAATGTACCTGAGAAACAGACCAGGGGTCTGTTCGGTGCAATAGCAGGG
>A_/_H3N8|CY095346|A/mallard/Nova_Scotia/14728/2005**gb
GTTGGCAACTGGAATGCGGAATGTACCTGAGAAACAGACCAGGGGTCTGTTCGGTGCAATAGCAGGG
>A_/_H3gb|CY132012|A/mallard/Ohio/11OS2138/2011**gb
ATTGGCAACCGGGATGCGGAATGTACCTGAGAAACAGACCAGGGGTCTGTTCGGTGCAATAGCAGGG
>A_/_H3gb|CY204305|A/mallard/Ohio/14OS0992/2014**gb
ACTGGCAACCGGGATGCGGAATGTACCTGAGAAACAAACCAGGGGTCTGTTCGGTGCAATAGCAGGG
>A_/_H3gb|MN253596|A/Mallard/Pennsylvania/AH0119443S.4.A/2017**gb
ACTGGCAACCGGGATGCGGAATGTACCCGAGAAACAGACCAGGGGTCTGTTCGGTGCAATAGCAGGG
>A_/_H3N8|MN253597|A/Mallard/Pennsylvania/AH0119445S.4.A/2017**gb
ACTGGCAACCGGAATGCGGAATGTACCCGAGAAACAGACCAGGGGTCTGTTCGGTGCAATAGCAGGG
>A_/_H3gb|MN253604|A/Mallard/Pennsylvania/AH0119499S.4.B/2017**gb
ACTGGCAACCGGGATGCGGAATGTACCCGAGAAACAGACCAGGGGTCTGTTCGGTGCAATAGCAGGG
>A_/_H3gb|MN253605|A/Mallard/Pennsylvania/AH0119501S.4.A/2017**gb
ACTGGCAACCGGGATGCGGAATGTACCCGAGAAACAGACCAGGGGTCTGTTCGGTGCAATAGCAGGG
>A_/_H3N8|CY181053|A/mallard/Saskatchewan/1/1982**gb
ACTGGCAACAGGGATGAGGAACGTGCCCGAGAAACAGACCAGGGGCCTGTTCGGTGCAATAGCAGGA
>A_/_H3N8|CY181085|A/mallard/Saskatchewan/14/1982**gb
GTTGGCAACTGGGATGCGGAATGTGCCTGAGAAACAGACCAAGGGTCTGTTCGGTGCAATAGCAGGA
>A_/_H3N8|MN253570|A/Mallard/South_Dakota/AH0015035S.4.A/2015**gb
ACTGGCAACCGGGATGCGGAATGTACCCGAGAAACAGACCAGGGGTCTGTTCGGTGCAATAGCAGGG
>A_/_H3gb|CY132749|A/mallard/Wisconsin/10OS3166/2010**gb
ACTGGCGACAGGGATGAGGAACGTGCCTGAGAAGCAAACCAGGGGTCTTTTCGGTGCAATAGCAGGA
>A_/_H3gb|CY133322|A/mallard/Wisconsin/10OS3232/2010**gb
GTTGGCAACCGGAATGCGGAATGTACCTGAGAAACAGACCAGGGGTCTGTTCGGGGCAATAGCAGGG
>A_/_H3gb|CY132769|A/mallard/Wisconsin/10OS3868/2010**gb
ATTGGCAACTGGAATGCGGAATATACCTGAGAAACAGACCAGAGGTCTGTTCGGTGCAATAGCAGGA
>A_/_H3gb|CY166888|A/mallard/Wisconsin/11OS3177/2011**gb
GTTGGCAACCGGGATGCGGAATGTACCTGAGAAACAGACCAGGGGTCTGTTCGGTGCAATAGCAGGG
>A_/_H3gb|CY166468|A/mallard/Wisconsin/11OS3545/2011**gb
ACTGGCAACCGGGATGCGGAATGTACCTGAGAAACAGACCAGGGGTCTGTTTGGTGCAATAGCAGGG
>A_/_H3gb|CY166104|A/mallard/Wisconsin/11OS4085/2011**gb
ATTGGCAACTGGAATGCGGAATATACCTGAGAAACAGACCAGAGGTCTGTTCGGTGCAATAGCAGGA
>A_/_H3N8|CY180267|A/mallard/Wisconsin/144/1979**gb
GTTGGCAACTGGGATGCGGAATGTACCTGAGAAACAGACCAGGGGTCTGTTCGGTGCAATAGCAGGG
>A_/_H3N2|CY179547|A/mallard/Wisconsin/162/1977**gb
ATTGGCAACGGGGATGCGGAATGTACCTGAGAAACAAGTCAGAGGTCTATTCGGTGCAATAGCAGGA
>A_/_H3N8|CY179283|A/mallard/Wisconsin/1636/1983**gb
ACTGGCAACAGGGATGAGGAACGTGCCTGAGAAACAAACCAGGGGTCTGTTCGGTGCAATAGCGGGA
>A_/_H3N8|CY180275|A/mallard/Wisconsin/168/1979**gb
GTTGGCAACTGGGATGCGGAATGTACCTGAGAAACAGACCAGGGGTCTGTTCGGTGCAATAGCAGGG
>A_/_H3N5|CY179867|A/mallard/Wisconsin/17/1975**gb
GTTGGCAACGGGGATGCGGAATGTACCTGAGAAACAGACCAGGGGTCTGTTCGGTGCAATAGCAGGG
>A_/_H3N6|CY179307|A/mallard/Wisconsin/1727/1983**gb
GTTGGCAACTGGAATGCGGAATGTACCTGAGAAACAGACCAGGGGTCTGTTCGGTGCAATAGCAGGG
>A_/_H3N2|CY177926|A/mallard/Wisconsin/1746/1983**gb
GTTGGCAACTGGGATGCGGAATGTACCTGAGAAACAGACCAGGGGTCTGTTCGGTGCAATAGCAGGG
>A_/_H3N2|CY178406|A/mallard/Wisconsin/1781/1983**gb
GTTGGCAACTGGGATGCGGAATGTACCTGAGAAACAGACCAGGGGTCTGTTCGGTGCAATAGCAGGG
>A_/_H3N2|CY178422|A/mallard/Wisconsin/1793/1983**gb
GTTGGCAACTGGGATGCGGAATGTACCTGAGAAACAGACCAGGGGTCTGTTCGGTGCAATAGCAGGG
>A_/_H3N6|CY179715|A/mallard/Wisconsin/18/1977**gb
GTTGGCAACGGGGATGCGGAATGTACCTGAGAAACAGACCAGGGGTCTGTTCGGTGCAATAGCAGGG
>A_/_H3N8|CY177934|A/mallard/Wisconsin/2083/1984**gb
GTTGGCAACTGGGATGCGGAATGTACCTGAGAAACAGACCAGGGGTCTGTTCGGTGCAATAGCAGGG
>A_/_H3N8|CY177958|A/mallard/Wisconsin/2090/1984**gb
GTTGGCAACTGGGATGCGGAATGTACCTGAGAAACAGACCAGGGGTCTGTTCGGTGCAATAGCAGGG
>A_/_H3N8|CY177974|A/mallard/Wisconsin/2117/1984**gb
GTTGGCAACTGGGATGCGGAATGTACCTGAGAAACAGACCAGGGGTCTGTTCGGTGCAATAGCAGGG
>A_/_H3N8|CY180283|A/mallard/Wisconsin/213/1979**gb
GTTGGCAACTGGGATGCGGAATGTACCTGAGAAACAGACCAGGGGTCTGTTCGGTGCAATAGCAGGG
>A_/_H3N2|CY177990|A/mallard/Wisconsin/2163/1984**gb
GTTGGCAACTGGGATGCGGAATGTACCTGAGAAACAGACCAGGGGTCTGTTCGGTGCAATAGCAGGG
>A_/_H3N5|CY181045|A/mallard/Wisconsin/22/1974**gb
ATTGGCAACAGGAATGCGGAACGTGCCTGAGAAACAGACCAGGGGTCTTTTTGGTGCAATAGCGGGA
>A_/_H3N8|CY178006|A/mallard/Wisconsin/2211/1984**gb
GTTGGCAACTGGAATGCGGAATGTACCTGAGAAACAGACCAGAGGTCTGTTCGGTGCAATAGCAGGG
>A_/_H3N2|CY178014|A/mallard/Wisconsin/2215/1984**gb
GTTGGCAACTGGGATGCGGAATGTACCTGAGAAACAGACCAGGGGTCTGTTCGGTGCAATAGCAGGG
>A_/_H3N8|CY178022|A/mallard/Wisconsin/2221/1984**gb
GTTGGCAACTGGAATGCGGAATGTACCTGAGAAACAGACCAGAGGTCTGTTCGGTGCAATAGCAGGG
>A_/_H3N2|CY178390|A/mallard/Wisconsin/260/1980**gb
GTTGGCAACGGGGATGCGGAATATACCTGAGAAACAGACCAGGGGTCTGTTCGGTGCAATAGCAGGG
>A_/_H3N8|CY180155|A/mallard/Wisconsin/283/1976**gb
ACTGGCAACAGGGATGAGGAACGTGCCTGAGAAACAGACCAGGGGTCTGTTCGGTGCAATAGCAGGA
>A_/_H3N8|CY180235|A/mallard/Wisconsin/29/1979**gb
GTTGGCAACTGGGATGCGGAATGTACCTGAGAAACAGACCAGGGGCCTGTTCGGTGCAATAGCAGGG
>A_/_H3gb|CY179002|A/mallard/Wisconsin/299/1976**gb
ACTGGCAACAGGGATGAGGAACGTGCCTGAGAAACAGACCAGGGGTCTGTTCGGTGCAATAGCAGGA
>A_/_H3N2|CY179771|A/mallard/Wisconsin/31/1975**gb
GTTGGCAACGGGGATGCGGAATGTACCTGAGAAACAGCCCAGGGGTCTGTTCGGTGCAATAGCGGGG
>A_/_H3N8|CY180243|A/mallard/Wisconsin/31/1979**gb
GTTGGCAACTGGGATGCGGAATGTACCTGAGAAACAGACCAGGGGCCTGTTCGGTGCAATAGCAGGG
>A_/_H3N2|CY179747|A/mallard/Wisconsin/316/1975**gb
GTTGGCAACGGGGATGCGGAATGTACCTGAGAAACAGACCAGGGGTCTGTTCGGTGCAATAGCAGGG
>A_/_H3N8|CY180179|A/mallard/Wisconsin/316/1976**gb
ACTGGCAACAGGGATGAGGAACGTGCCTGAGAAACAGACCAGGGGTCTGTTCGGTGCAATAGCAGGA
>A_/_H3N8|CY180115|A/mallard/Wisconsin/34/1976**gb
ATTGGCAACAGGAATGCGGAATGTGCCTGAGAAACAGACCAGGGGTCTCTTCGGTGCAATAGCGGGA
>A_/_H3N8|CY180195|A/mallard/Wisconsin/383/1976**gb
GTTGGCAACGGGGATGCGGAATGTACCCGAGAAACAAACCAGGGGTCTGTTCGGTGCAATAGCAGGG
>A_/_H3N6|CY177902|A/mallard/Wisconsin/408/1983**gb
GTTGGCAACTGGGATGCGGAATGTACCTGAGAAACAGACCAGGGGTCTGTTCGGTGCAATAGCAGGG
>A_/_H3N8|CY178767|A/mallard/Wisconsin/409/1981**gb
GTTGGCAACTGGGATGCGGAACGTACCTGAGAAACAGACCAGGGGTCTGTTCGGTGCAATAGCAGGG
>A_/_H3N2|CY179379|A/mallard/Wisconsin/411/1977**gb
GTTGGCAACGGGGATGCGGAATGTACCTGAGAAACAGACCAGGGGTCTGTTCGGTGCAATAGCAGGG
>A_/_H3N2|CY178775|A/mallard/Wisconsin/414/1981**gb
GTTGGCAACTGGGATGCGGAACGTACCTGAGAAACAGACCAGGGGTCTGTTCGGTGCAATAGCAGGG
>A_/_H3N8|CY177766|A/mallard/Wisconsin/415/1981**gb
GTTGGCAACTGGGATGCGGAACGTACCTGAGAAACAGACCAGGGGTCTGTTCGGTGCAATAGCAGGG
>A_/_H3N6|CY180420|A/mallard/Wisconsin/418/1976**gb
GTTGGCAACGGGGATGCGGAATGTACCTGAGAAACAGACCAGGGGTCTGTTCGGTGCAATAGCAGGG
>A_/_H3N8|CY177782|A/mallard/Wisconsin/421/1981**gb
GTTGGCAACTGGGATGCGGAACGTACCTGAGAAACAGACCAGGGGTCTGTTCGGTGCAATAGCAGGG
>A_/_H3N2|CY180203|A/mallard/Wisconsin/426/1976**gb
GTTGGCAACGGGAATGCGGAATGTACCTGAGAAACAGACCAGGGGTCTGTTCGGTGCAATAGCAGGG
>A_/_H3N8|CY180211|A/mallard/Wisconsin/471/1976**gb
ACTGGCAACAGGGATGAGGAACGTGCCTGAGAAACAGACCAGGGGTCTGTTCGGTGCAATAGCAGGA
>A_/_H3N8|CY178583|A/mallard/Wisconsin/483/1983**gb
GTTGGCAACTGGGATGCGGAATGTACCTGAGAAACAGACCAGGGGTCTGTTCGGTGCAATAGCAGGG
>A_/_H3N8|CY179275|A/mallard/Wisconsin/487/1981**gb
ACTGGCAACAGGGATGAGGAACGTGCCTGAGAAACAGACCAGGGGTCTGTTCGGAGCAATAGCAGGA
>A_/_H3N8|CY180308|A/mallard/Wisconsin/603/1983**gb
ATTGGCAACAGGAATGCGGAATGTGCCTGAGAAACAGACCAGGGGTCTCTTTGGTGCAATAGCGGGA
>A_/_H3gb|CY177517|A/mallard/Wisconsin/685/1976**gb
ATTGGCAACAGGAATGCGGAACGTGCCTGAGAAACAGACCAGGGGTCTCTTCGGTGCAATAGCGGGA
>A_/_H3N8|CY180251|A/mallard/Wisconsin/72/1979**gb
GTTGGCAACTGGGATGCGGAATGTACCTGAGAAACAGACCAGGGGTCTGTTCGGTGCAATAGCAGGG
>A_/_H3N8|CY180123|A/mallard/Wisconsin/73/1976**gb
ACTGGCAACAGGGATGAGGAACGTGCCTGAGAAACAGACCAGGGGTCTGTTCGGTGCAATAGCAGGA
>A_/_H3gb|CY178967|A/mallard/Wisconsin/81/1976**gb
GTTGGCAACGGGAATGCGGAATGTACCCGAGAAACAAACCAGGGGTCTGTTCGGTGCAATAGCAGGG
>A_/_H3N2|CY178978|A/mallard/Wisconsin/82/1976**gb
GTTGGCAACGGGGATGCGGAATGTACCTGAGAAACAGACCAGGGGTCTGTTCGGTGCAATAGCAGGG
>A_/_H3N8|CY177790|A/mallard/Wisconsin/827/1982**gb
GTTGGCAACTGGGATGCGGAATGTGCCTGAGAAACAGACCAGGGGTCTGTTCGGTGCAATAGCAGGG
>A_/_H3N8|CY177806|A/mallard/Wisconsin/834/1982**gb
GTTGGCAACTGGGATGCGGAATGTGCCTGAGAAACAGACCAGGGGTCTGTTCGGTGCAATAGCAGGG
>A_/_H3N8|CY179539|A/mallard/Wisconsin/85/1977**gb
GTTGGCAACGGGGATGCGGAATGTACCCGAGAAACAAACCAGGGGTCTGTTCGGTGCAATAGCAGGG
>A_/_H3N5|CY178783|A/mallard/Wisconsin/856/1982**gb
GTTGGCAACTGGGATGCGGAATGTGCCTGAGAAACAGACCAGGGGTCTGTTCGGTGCAATAGCAGGG
>A_/_H3N8|CY177838|A/mallard/Wisconsin/865/1982**gb
GTTGGCAACTGGGATGCGGAATGTGCCTGAGAAACAGACCAGGGGTCTGTTCGGTGCAATAGCAGGG
>A_/_H3N8|CY177862|A/mallard/Wisconsin/890/1982**gb
GTTGGCAACTGGGATGCGGAATGTGCCTGAGAAACAGACCAGGGGTCTGTTCGGTGCAATAGCAGGG
>A_/_H3N8|CY177878|A/mallard/Wisconsin/908/1982**gb
GTTGGCAACTGGGATGCGGAATGTGCCTGAGAAACAGACCAGGGGTCTGTTCGGTGCAATAGCAGGG
>A_/_H3gb|KY130585|A/northern_pintail/Alaska/189/2011**gb
GTTAGCAACAGGAATGCGGAATGTGCCTGAGAAACAAACCAGAGGCCTATTCGGTGCAATAGCAGGC
>A_/_H3gb|KY130520|A/northern_pintail/Alaska/28/2011**gb
GTTAGCAACAGGAATGCGGAATGTGCCTGAGAAACAAACCAGAGGCCTATTCGGTGCAATAGCAGGC
>A_/_H3gb|KY130670|A/northern_pintail/Alaska/397/2011**gb
GTTAGCAACAGGGATGCGAAATGTACCTGAGAAACAAACCAGAGGCCTATTCGGTGCAATAGCAGGA
>A_/_H3Nmixed|KT338370|A/northern_pintail/Alaska/422/2014**gb
GTTGGCAACAGGAATGCGGAATGTACCTGAGAAACAAACCAGAGGCCTATTCGGTGCAATAGCAGGT
>A_/_H3Nmixed|KT338388|A/northern_pintail/Alaska/466/2014**gb
GTTAGCAACAGGAATGCGAAATGTACCTGAGAAACAGACCAGAGGCCTATTCGGTGCAATAGCAGGA
>A_/_H3Nmixed|KT338497|A/northern_pintail/Alaska/597/2014**gb
GTTGGCAACAGGAATGCGGAATGTACCTGAGAAACAAACCAGAGGCCTATTCGGTGCAATAGCAGGT
>A_/_H3Nmixed|KX949552|A/northern_pintail/Alaska/UGAI15-7580/2015**gb
GTTGGCAACAGGAATGCGGAATGTACCTGAGAAACAAACCAGAGGCCTATTCGGTGCAATAGCAGGT
>A_/_H3gb|CY167029|A/northern_pintail/Illinois/11OS4756/2011**gb
ACTGGCAACCGGGATGCGGAATGTACCTGAGAAACAGACCAGGGGTCTGTTCGGTGCAATAGCAGGG
>A_/_H3N8|CY130413|A/northern_pintail/Interior_Alaska/10BM00303R0/2010**gb
ACTGGCAACAGGAATGAGGAACGTACCTGAGAAACAAACCAGGGGTCTGTTCGGTGCAATAGCAGGG
>A_/_H3gb|CY078467|A/northern_pintail/Interior_Alaska/6MP0817/2006**gb
ACTAGCAACAGGGATGAGGAATGTGCCTGAGAAACAAACCAGGGGTCTGTTCGGTGCAATAGCAGGG
>A_/_H3gb|CY079558|A/northern_pintail/Interior_Alaska/7MP2248/2007**gb
GTTAGCAACAGGAATGCGAAATGTACCTGAGAAACAGACCAGAGGCCTATTCGGTGCAATAGCAGGG
>A_/_H3gb|CY136110|A/northern_pintail/Interior_Alaska/9BM11661R0/2009**gb
ACTGGCAACAGGGATGAGGAATGTGCCTGAAAAACAAACCAGGGGTCTATTCGGTGCAATAGCTGGA
>A_/_H3gb|CY136171|A/northern_pintail/Interior_Alaska/9BM8583R0/2009**gb
GTTGGCAACTGGGATGCGGAATGTACCTGAGAAACAGACCAGGGGTCTGTTCGGTGCAATAGCAGGA
>A_/_H3gb|CY186967|A/northern_pintail/Ohio/12OS3183/2012**gb
ATTGGCAACCGGGATGCGAAATGTACCTGAGAAACAGACCAGGGGTCTGTTCGGTGCAATAGCAGGG
>A_/_H3gb|CY080279|A/northern_shoveler/Interior_Alaska/8BM3575/2008**gb
ACTGGCAACAGGAATGAGGAACGTACCTGAGAAACAAACCAGGGGTCTGTTCGGTGCAATAGCAGGA
>A_/_H3N8|MN253560|A/Northern_shoveler/North_Dakota/AH0003550S.4.A/2015**gb
ACTGGCAACAGGAATGAGGAACGTGCCTGAGAAACAAACCAGGGGTCTGTTCGGTGCAATAGCAGGA
>A_/_H3N8|MN253562|A/Northern_shoveler/North_Dakota/AH0004192S.4.A/2015**gb
ACTGGCAACTGGAATGAGGAACGTGCCTGAGAAACAAACCAGGGGTCTGTTTGGTGCAATAGCAGGG
>A_/_H3N8|MN253576|A/Northern_shoveler/North_Dakota/AH0037519S.4.A/2015**gb
ACTGGCAACCGGGATGCGGAATGTACCTGAGAAACAAACCAGGGGTCTGTTCGGTGCAATAGCAGGG
>A_/_H3N8|CY016180|A/pintail/Alaska/211/2005**gb
ACTAGCAACAGGGATGAGGAACGTGCCTGAGAAACAAACCAGGGGTCTGTTCGGTGCAATAGCAGGA
>A_/_H3N8|CY089548|A/pintail/Alaska/315/2005**gb
ACTGGCAACAGGGATGAGGAACGTGCCTGAGAAACAAACCAGGGGTCTATTCGGTGCGATAGCAGGA
>A_/_H3N2|CY180564|A/pintail/Wisconsin/424/1976**gb
GTTGGCAACGGGGATGCGGAATGTACCTGAGAAACAGACCAGGGGTCTGTTCGGTGCAATAGCAGGG
>A_/_H3N8|CY177529|A/pintail/Wisconsin/579/1983**gb
GTTGGCAACTGGGATGCGGAATGTACCTGAGAAACAGACCAGGGGTCTGTTCGGTGCAATAGCAGGG
>A_/_H3gb|CY102072|A/ruddy_turnstone/Delaware_Bay/209/1994**gb
ACTGGCAACAGGGATGAGGAACGTGCCTGAGAAACAAACCAGGGGTCTGTTCGGTGCAATAGCAGGA
>A_/_H3N8|MF046359|A/ruddy_turnstone/Delaware_Bay/331/2016**gb
ACTGGCAACAGGAATGAGGAACGTGCCTGAAAAACAAACCAGGGGTCTGTTCGGTGCAATAGCAGGA
>A_/_H3N8|MF046338|A/ruddy_turnstone/Delaware_Bay/450/2016**gb
ACTGGCAACAGGAATGAGGAACGTGCCTGAAAAACAAACCAGGGGTCTGTTCGGTGCAATAGCAGGA
>A_/_H3gb|MH597722|A/ruddy_turnstone/New_Jersey/1321395/2005**gb
ACTGGCAACAGGGATGAGGAACGTGCCTGAGAAACAAACCAAGGGTCTGTTCGGTGCAATAGCCGGA
>A_/_H3gb|MH597747|A/ruddy_turnstone/New_Jersey/1321400/2005**gb
ACTGGCAACAGGGATGAGGAACGTGCCTGAAAAACAAACCAAGGGTCTGTTCGGTGCAATAGCCGGA
>A_/_H3gb|MH596909|A/ruddy_turnstone/New_Jersey/1321401/2005**gb
ACTGGCAACAGGGATGAGGAATGTGCCTGAGAAACAAACCAAGGGTCTGTTCGGTGCAATAGCCGGA
>A_/_H3gb|MH597772|A/ruddy_turnstone/New_Jersey/1321408/2005**gb
ACTGGCAACAGGGATGAGGAACGTGCCTGAGAAACAAACCAAGGGTCTGTTCGGTGCAATAGCCGGA
>A_/_H3gb|MH597783|A/ruddy_turnstone/New_Jersey/1321408B/2005**gb
ACTGGCAACAGGGATGAGGAACGTGCCTGAGAAACAAACCAAGGGTCTGTTCGGTGCAATAGCCGGA
>A_/_H3N8|CY181061|A/shoveler/Saskatchewan/3/1982**gb
ACTGGCAACAGGGATGAGGAACGTGCCTGAGGAACAAACCAGGGGTCTGTTCGGTGCAATAGCAGGA
>A_/_H3N8|CY181069|A/widgeon/Saskatchewan/10/1982**gb
GTTGGCAACTGGGATGCGGAATGTACCTGAGAAACAGACCAGGGGTCTGTTCGGTGCAATAGCAGGG
>A_/_H3N8|CY180227|A/widgeon/Wisconsin/541/1976**gb
ACTGGCAACAGGGATGAGGAACGTGCCTGAGAAACAGACCAGGGGTCTGTTCGGTGCAATAGCAGGA
>A_/_H3N8|CY180332|A/widgeon/Wisconsin/638/1983**gb
ATTGGCAACAGGAATGCGGAATGTGCCTGAGAAACAGACCAGGGGTCTCTTTGGTGCAATAGCGGGA
