# Supplementary material for: In Silico Analyses of the Role of Codon Usage at the Hemagglutinin Cleavage Site in Highly Pathogenic Avian Influenza Genesis
Source: Viruses. 2022 Jun 21;14(7):1352. doi: 10.3390/v14071352 (PMC9316147; doi:10.3390/v14071352)
Supplement: Supplementary file 1 [file viruses-14-01352-s001.zip › Supplementary File 4/dataset/by_region-species/america-ans_cha/america-ans_cha_h6_unique_CSregion.fasta]

>A_/_H6gb|CY096775|A/common_scoter/Maryland/299/2005**gb
ACTAGCAACTGGTCTGAGAAATGTTCCACAGGCACAAACAAGAGGATTGTTTGGAGCAATAGCTGGA
>A_/_H6N2|MK071428|A/silver_teal/Argentina/CIP051-52/2011
GCTTGGAACTGGACTGAGAAATGTTCCACAGATTGAGACTAGAGGACTCTTTGGAGCTATCGCAGGA
>A_/_H6N1|CY018917|A/snow_goose/Maryland/364/2005
GCTTGCAACTGGACTAAGAAATGTTCCACAGATTGAAACTAGAGGACTTTTCGGAGCCATCGCAGGT
>A_/_H6N2|MN052792|A/herring_gull/Delaware_Bay/27/2014
GCTTGCAACTGGACTGAGAAATGTTCCACAGATTGAGACTAAAGGACTCTTTGGAGCTATCGCGGGG
>A_/_H6N8|MK627999|A/ruddy_turnstone/Delaware_Bay/539/2013
GCTTGCAACTGGACTGAGAAATGTTCCACAGATTGAGACTAAAGGACTCTTTGGAGCTATCGCGGGA
>A_/_H6N8|MK627747|A/ruddy_turnstone/Delaware_Bay/333/2010
GCTTGCAACTGGACTGAGAAATGTTCCACAGATTGAGACTAGAGGACTCTTTGGAGCTATCGCGGGA
>A_/_H6N5|KY575212|A/green_winged_teal/Mexico-Sonora/829/2009
GCTTGCAACTGGACTGAGAAATGTTCCACAGATTGAGACTAGAGGACTCTTTGGAGCTATCGCAGGA
>A_/_H6N1|KY575188|A/northern_shoveler/Mexico-Sonora/738/2008
GCTTGCAACTGGACTGAGAAATGTTCCACAGATTGAGACTAGAGGACTCTTTGGAGCTATCGCAGGA
>A_/_H6N1|KY575172|A/green_winged_teal/Mexico-Sonora/266/2008
GCTTGCAACTGGACTGAGAAACGTTCCACAGATTGAGACTAGAGGACTCTTTGGAGCTATCGCAGGA
>A_/_H6N2|MH578770|A/ruddy_turnstone/Delaware_Bay/293/2006
GCTTGCAACTGGACTGAGAAATGTTCCACAGATTGGGACTAGAGGACTCTTTGGAGCTATCGCAGGA
>A_/_H6N8|MH579217|A/ruddy_turnstone/Delaware_Bay/12/2004
GCTTGCAACTGGACTGAGAAATGTTCCACAGATTGAGACTAGAGGACTCTTTGGAGCTATCGCAGGA
>A_/_H6N8|CY127429|A/ruddy_turnstone/Delaware_Bay/127/1998
GCTTGCAACTGGACTAAGAAATGTCCCTAAGGTAGAGACTAGAGGACTTTTCGGAGCCATTGCAGGT
>A_/_H6N8|CY127413|A/ruddy_turnstone/Delaware_Bay/69/1998
GCTTGCAACTGGACTAAGAAATGTCCCTAAGGTAGAGACTAGAGGACTTTTCGGAGCCATTGCAGGT
>A_/_H6N8|CY127405|A/ruddy_turnstone/Delaware_Bay/46/1998
GCTTGCAACTGGGCTAAGAAATGTCCCAAAGGTTGAGACCAGAGGGCTTTTCGGAGCCATCGCAGGT
>A_/_H6N2|CY127389|A/ruddy_turnstone/Delaware_Bay/203/1996
GCTTGCAACTGGATTAAGAAATGTCCCAAAAGTTGAGACAAGAGGACTTTTCGGAGCCATCGCAGGT
>A_/_H6N8|CY127128|A/redhead/Alberta/291/1994
ACTAGCAACTGGTCTGAGAAATGTTCCACAGGCAGAAACAAGAGGATTGTTTGGAGCAATAGCTGGG
>A_/_H6N8|CY127120|A/mallard/Alberta/232/1994
ACTAGCAACTGGTCTGAGAAATGTTCCACAGGCAGAAACAAGAGGATTGTTTGGAGCAATAGCTGGG
>A_/_H6N8|CY127112|A/mallard/Alberta/76/1994
ACTAGCAACTGGTCTGAGAAATGTTCCACAGGCAGAAACAAGAGGATTGTTTGGAGCAATAGCTGGG
>A_/_H6N8|CY127096|A/mallard/Alberta/32/1994
ACTAGCAACTGGTCTGAGAAATGTTCCACAGGCAGAAACAAGAGGATTGTTTGGAGCAATAGCTGGG
>A_/_H6N8|CY127080|A/mallard/Alberta/6/1994
ACTAGCAACTGGTCTGAGAAATGTTCCACAGGCAGAAACAAGAGGATTGTTTGGAGCAATAGCTGGG
>A_/_H6N3|CY127064|A/laughing_gull/Delaware_Bay/208/1994
GCTTGCAACTGGACTAAGAAATGTCCCAAAGGTTGAGACCAGAGGACTTTTCGGAGCCATCGCAGGT
>A_/_H6N2|CY127056|A/ruddy_turnstone/Delaware_Bay/162/1994
GCTTGCAACTGGACTAAGAAATGTCCCAAAGGTTGAGACCAGAGGACTTTTCGGAGCCATCGCAGGT
>A_/_H6N8|CY127048|A/herring_gull/Delaware_Bay/77/1994
GCTTGCAACTGGACTAAGAAATGTCCCAAAGGTTGAGACCAGAGGACTTTTCGGAGCCATCGCAGGT
>A_/_H6N8|CY127024|A/pintail/Alberta/87/1993
GCTTGCAACTGGACTAAGAAATGTTCCACAGATTGAAACTAGAGGACTTTTCGGAGCTATCGCAGGT
>A_/_H6N8|CY127008|A/ruddy_turnstone/Delaware_Bay/37/1993
GCTTGCAACTGGACTAAGAAATGTCCCAAAGGTTGAGACCAGAGGACTTTTCGGAGCCATCGCAGGT
>A_/_H6N5|CY126992|A/mallard/Alberta/203/1992
GCTTGCAACTGGACTGAGAAATGTTCCACAGGTTGAAACCAGAGGACTTTTTGGGGCCATCGCAGGC
>A_/_H6N8|CY126984|A/mallard/Alberta/152/1992
ACTAGCAACTGGTCTGAGAAATGTTCCACAGGCAGAAACAAGAGGATTGTTTGGAGCAATAGCTGGG
>A_/_H6N8|CY126976|A/mallard/Alberta/148/1992
ACTAGCAACTGGTCTGAGAAATGTTCCACAGGCAGAAACAAGAGGATTGTTTGGAGCAATAGCTGGG
>A_/_H6N8|CY126960|A/green-winged_teal/Alberta/107/1992
ACTAGCAACTGGTCTGAGAAATGTTCCACAGGCAGAAACAAGAGGATTGTTTGGAGCAATAGCTGGG
>A_/_H6N8|CY126928|A/laughing_gull/Delaware_Bay/261/1991
GCTTGCAACTGGACTAAGAAATGTCCCAAAGGTTGAGACTAGAGGACTTTTCGGAGCCATCGCAGGT
>A_/_H6N2|CY126920|A/ruddy_turnstone/Delaware_Bay/255/1991
GCTTGCAACTGGACTAAGAAATGTCCCAAAGGTTGAGACTAGAGGACTTTTCGGAGCCATCGCAGGT
>A_/_H6N3|CY126912|A/mallard/Alberta/257/1990
ACTAGCAACTGGTCTGAGAAATGTTCCACAGGCACAAACAAGAGGATTGTTTGGAGCAATAGCTGGG
>A_/_H6N3|CY126904|A/mallard/Alberta/250/1990
ACTAGCAACTGGTCTGAGAAATGTTCCACAGGCACAAACAAGAGGATTGTTTGGAGCAATAGCTGGG
>A_/_H6N8|CY126864|A/mallard/Alberta/199/1989
ACTAGCAACTGGTCTGAGAAATGTTCCACAGGCAGAAACAAGAGGATTGTTTGGAGCAATAGCTGGG
>A_/_H6N8|CY126840|A/mallard/Alberta/174/1989
ACTAGCAACTGGTCTGAGAAATGTTCCACAGGCAGAAACAAGAGGATTGTTTGGAGCAATAGCTGGG
>A_/_H6N3|CY126896|A/mallard/Alberta/207/1990
ACTAGCAACTGGTCTGAGAAATGTTCCACAGGCACAAACAAGAGGATTGTTTGGAGCAATAGCTGGG
>A_/_H6N8|CY126888|A/laughing_gull/New_Jersey/194/1990
GCTTGCAACTGGACTAAGAAATGTTCCAAAGGTTGAGACTAGAGGACTTTTCGGAGCCATCGCAGGT
>A_/_H6N8|CY126872|A/laughing_gull/Delaware_Bay/4/1990
GCTTGCAACTGGACTAAGAAATGTTCCAAAGGTTGAGACTAGAGGACTTTTCGGAGCCATCGCAGGT
>A_/_H6N8|CY126832|A/mallard/Alberta/172/1989
ACTAGCAACTGGTCTGAGAAATGTTCCACAGGCAGAAACAAGAGGATTGTTTGGAGCAATAGCTGGG
>A_/_H6N2|CY126768|A/mallard/Alberta/270/1986
ACTAGCAACTGGTCTGAGAAATGTTCCACAGGCACAAACAAGAGGATTGTTTGGAGCAATAGCTGGG
>A_/_H6N2|CY126800|A/blue-winged_teal/Alberta/599/1986
ACTAGCAACTGGTCTGAGAAATGTTCCACAGGCACAAACAAGAGGATTGTTTGGAGCAATAGCTGGG
>A_/_H6N3|CY126760|A/herring_gull/New_Jersey/413/1989
GCTTGCAACTGGGTTGAGAAATGTTCCACAGATTGAAACTAGAGGACTCTTCGGAGCTATCGCAGGC
>A_/_H6N8|CY126728|A/laughing_gull/New_Jersey/276/1989
GCTTGCAACTGGGTTGAGAAATGTTCCACAGATTGAAACTAGAGGACTTTTCGGAGCTATAGCGGGC
>A_/_H6N8|CY126459|A/mallard/Alberta/57/1994
ACTAGCAACTGGTCTGAGAAATGTTCCACAGGCAGAAACAAGAGGATTGTTTGGAGCAATAGCTGGG
>A_/_H6N2|CY126361|A/mallard/Alberta/311/1986
ACTAGCAACTGGTCTGAGAAATGTTCCACAGGCACAAACAAGAGGATTGTTTGGAGCAATAGCTGGG
>A_/_H6N8|CY126303|A/knot/Delaware_Bay/526/1988
GCTTGCAACTGGGTTGAGAAATGTTCCACAGATTGAAACTAGAGGACTTTTCGGAGCTATCGCAGGC
>A_/_H6N2|CY126376|A/pintail/Alberta/314/1986
ACTAGCAACTGGTCTGAGAAATGTTCCACAGGCACAAACAAGAGGATTGTTTGGAGCAATAGCTGGG
>A_/_H6N8|CY120643|A/mallard/California/3188/2010
GCTTGCAACTGGACTGAGAAATGTTCCACAGATTGAGACTAGAGGACTCTTTGGAGCTATCGCAGGA
>A_/_H6N1|CY120595|A/mallard/California/2444/2010
GCTTGCAACTGGACTGAGGAATGTTCCACAGATTGAGACTAGAGGACTCTTTGGAGCTATCGCAGGG
>A_/_H6N4|CY120571|A/mallard/California/1492/2010
GCTTGCAACTGGACTGAGAAATGTTCCACAGATTGAGACCAGAGGACTTTTTGGAGCTATCGCAGGG
>A_/_H6N1|CY116633|A/ruddy_turnstone/Delaware/892/2002
ACTCGCAACTGGACTGAGAAATGTTCCACAGATTGAAACTAGAGGACTTTTCGGAGCTATCGCAGGT
>A_/_H6N2|CY097454|A/American_green-winged_teal/Wisconsin/2530/2009
GCTTGCAACTGGACTGAGAAATGTTCCACAGATTGAGACTAGAGGACTCTTTGGAGCTATCGCAGGA
>A_/_H6N1|CY097462|A/blue-winged_teal/Wisconsin/2649/2009
GCTTGCAACTGGGCTGAGAAATGTTCCACAGATTGAGACTAGAGGGCTCTTCGGAGCTATCGCAGGA
>A_/_H6N2|CY096053|A/rosy-billed_pochard/Argentina/CIP051-1977/2010
GCTTGCAACTGGACTGAGAAATGTTCCACAGATTGAGACTAGAGGACTATTTGGAGCTATCGCAGGA
>A_/_H6N8|CY096061|A/rosy-billed_pochard/Argentina/CIP051-269/2007
GCTTGCAACTGGACTGAGAAATGTCCCACAGATTGAAACTAGAGGACTCTTCGGCGCTATCGCAGGC
>A_/_H6N1|CY093790|A/American_wigeon/California/6588/2008
GCTTGCAACTGGACTGAGGAATGTTCCACAGATTGAGACTAGAGGACTATTTGGAGCTATCGCAGGA
>A_/_H6N1|CY093806|A/American_wigeon/California/8121/2008
GCTTGCAACTGGACTGAGGAATGTTCCACAGATTGAGACTAGAGGACTATTTGGAGCTATCGCAGGA
>A_/_H6N1|CY093814|A/American_wigeon/California/8141/2008
GCTTGCAACTGGACTGAGGAATGTTCCACAGATTGAGACTAGAGGACTATTTGGAGCTATCGCAGGA
>A_/_H6N1|CY093822|A/American_wigeon/California/8529/2008
GCTTGCAACTGGACTGAGGAATGTTCCACAGATTGAGACTAGAGGACTCTTTGGAGCTATCGCAGGA
>A_/_H6N1|CY093830|A/American_wigeon/California/8547/2008
GCTTGCAACTGGACTGAGGAATGTTCCACAGATTGAGACTAGAGGACTCTTTGGAGCTATCGCAGGA
>A_/_H6N1|CY093846|A/American_wigeon/California/8763/2008
GCTTGCAACTGGACTGAGGAATGTTCCACAGATTGAGACTAGAGGACTCTTTGGAGCTATCGCAGGA
>A_/_H6N1|CY093854|A/American_wigeon/California/HKWF296C/2007
GCTTGCAACTGGACTGAGAAATGTTCCACAGATTGAGACTAGAGGGCTCTTTGGAGCTATCGCAGGA
>A_/_H6N1|CY093870|A/green-winged_teal/California/6990/2008
GCTTGCAACTGGACTGAGGAATGTTCCACAGATTGAGACTAGAGGACTCTTTGGAGCTATCGCAGGA
>A_/_H6N2|CY093878|A/green-winged_teal/California/7972/2008
GCTTGCAACTGGACTTAGAAATGTTCCACAGATTGAGACTAGAGGGCTCTTTGGAGCTATCGCAGGA
>A_/_H6N1|CY093957|A/greater_white-fronted_goose/California/6461/2008
GCTTGCAACTGGACTGAGGAATGTTCCACAGATTGAGACTAGAGGACTATTTGGAGCTATCGCAGGA
>A_/_H6N1|CY093965|A/greater_white-fronted_goose/California/6548/2008
GCTTGCAACTGGACTGAGGAATGTTCCACAGATTGAGACTAGAGGACTCTTTGGAGCTATCGCAGGA
>A_/_H6N1|CY094389|A/American_wigeon/California/8363/2008
GCTTGCAACTGGACTGAGGAATGTTCCACAGATTGAGACTAGAGGACTCTTTGGAGCTATCGCAGGA
>A_/_H6N1|CY094405|A/American_wigeon/California/8910/2008
GCTTGCAACTGGACTGAGGAATGTTCCACAGATTGAGACTAGAGGACTCTTTGGAGCTATCGCAGGA
>A_/_H6N1|CY094413|A/American_wigeon/California/9044/2008
GCTTGCAACTGGACTGAGGAATGTTCCACAGATTGAGACTAGAGGACTCTTTGGAGCTATAGCAGGA
>A_/_H6N1|CY094421|A/American_wigeon/California/HKWF041C/2007
GCTTGCAACTGGACTGAGAAATGTTCCACAGATTGAGACTAGAGGGCTCTTTGGAGCTATCGCAGGA
>A_/_H6N5|CY094429|A/American_wigeon/California/HKWF541C/2007
GCTTGCAACTGGACTGAGAAATGTTCCACAGATTGAGACTAGAGGACTCTTTGGAGCTATCGCAGGA
>A_/_H6N1|CY094453|A/green-winged_teal/California/8612/2008
GCTTGCAACTGGACTGAGGAATGTTCCACAGATTGAGACTAGAGGACTCTTTGGAGCTATCGCAGGA
>A_/_H6N1|CY094493|A/greater_white-fronted_goose/California/6365/2008
GCTTGCAACTGGACTGAGGAATGTTCCACAGATTGAGACTAGAGGACTCTTTGGAGCTATCGCAGGA
>A_/_H6N1|CY095354|A/green-winged_teal/Nova_Scotia/14917/2005
GCTTGCAACTGGACTAAGAAATGTTCCACAGATTGAAACTAGAGGACTTTTCGGAGCCATCGCAGGT
>A_/_H6N5|CY095616|A/blue-winged_teal/Ohio/1918/2006
GCTTGCAACTGGACTAAGAAATGTTCCACAGATTGAAACTAGAGGACTTTTCGGAGCCATCGCAGGT
>A_/_H6N2|CY081380|A/blue-winged_teal/Ohio/1386/2005
GCTTGCAACTGGACTAAGAAATGTTCCACAGATTGAAACTAGAGGACTTTTCGGAGCCATCGCAGGT
>A_/_H6N1|CY076669|A/greater_white-fronted_goose/California/44358-112/2007
GCTTGCAACTGGACTGAGAAATGTTCCACAGATTGAGACTAGAGGACTCTTTGGAGCTATCGCAGGA
>A_/_H6N1|CY076661|A/greater_white-fronted_goose/California/44358-095/2007
GCTTGCAACTGGACTGAGAAATGTTCCACAGATTGAGACTAGAGGACTCTTTGGAGCTATTGCAGGA
>A_/_H6N1|CY076653|A/greater_white-fronted_goose/California/44358-089/2007
GCTTGCAACTGGACTGAGAAATGTTCCACAGATTGAGACTAGAGGACTCTTTGGAGCTATTGCAGGA
>A_/_H6N1|CY076077|A/greater_white-fronted_goose/California/44358-077/2007
GCTTGCAACTGGACTGAGAAATGTTCCACAGATTGAGACTAGAGGGCTCTTTGGAGCTATCGCAGGA
>A_/_H6N2|CY067710|A/rosy-billed_pochard/Argentina/CIP051-925/2008
GCTTGCAACTGGACTGAGAAATGTCCCACAGATTGAAACTAGAGGACTCTTCGGCGCTATCGCAGGC
>A_/_H6N8|CY067702|A/rosy-billed_pochard/Argentina/CIP051-575/2007
GCTTGCAACTGGACTGAGAAATGTCCCACAGATTGAAACTAGAGGACTCTTCGGCGCTATCGCAGGC
>A_/_H6N2|CY067694|A/rosy-billed_pochard/Argentina/CIP051-557/2007
GCTTGCAACTGGGCTGAGAAATGTCCCACAGATTGAAACTAGAGGACTCTTCGGTGCTATCGCAGGC
>A_/_H6N2|CY020989|A/mallard/Ohio/81/1986
ACTAGCAACTGGTCTGAGAAATGTTCCACAGGCACAAACAAGAGGATTGTTTGGAGCAATAGCTGGG
>A_/_H6N4|GQ117282|A/ring-billed_gull/GA/421733/2001
GCTTGCAACTGGGCTAAGAAATGTCCCAAAGGTTGATACCAGAGGGCTTTTCGGAGCCATAGCAGGT
>A_/_H6N4|GU051393|A/northern_pintail/Texas/184/2002
GCTTGCTACTGGACTAAGAAATGTTCCACAGATTGAAACCAGAGGGCTTTTCGGAGCTATCGCAGGT
>A_/_H6N8|CY043808|A/ring-necked_duck/California/K90/2005
GCTTGCAACTGGACTGAGAAATGTTCCACAGATTGAGACTAGAGGACTCTTTGGAGCTATCGCAGGA
>A_/_H6N2|CY045343|A/northern_shoveler/California/K138/2005
GCTTGCAACTGGACTGAGAAATGTTCCACAGATTGAGACTAGAGGACTTTTTGGAGCTATCGCGGGG
>A_/_H6N1|CY047019|A/ruddy_turnstone/Delaware/291/2006
GCTTGCAACTGGACTGAGAAATGTTCCACAGATTGGGACTAGAGGACTCTTTGGAGCTATCGCAGGA
>A_/_H6N1|CY032924|A/ring-necked_duck/California/HKWF662/2007
GCTTGCAACTGGACTGAGAAATGTTCCACAGATTGAGACTAGAGGACTCTTTGGAGCTATTGCAGGA
>A_/_H6N1|CY033428|A/ring_necked_duck/California/HKWF515/2007
GCTTGCAACTGGACTGAGAAATGTTCCACAGATTGAGACTAGAGGACTCTTTGGAGCTATTGCAGGA
>A_/_H6N1|CY033404|A/ring_necked_duck/California/HKWF402/2007
GCTTGCAACTGGACTGAGAAATGTTCCACAGATTGAGACTAGAGGACTCTTTGGAGCTATTGCAGGA
>A_/_H6N5|CY033436|A/American_wigeon/California/HKWF541/2007
GCTTGCAACTGGACTGAGAAATGTTCCACAGATTGAGACTAGAGGACTCTTTGGAGCTATCGCAGGA
>A_/_H6N1|CY033420|A/American_wigeon/California/HKWF42/2007
GCTTGCAACTGGACTGAGAAATGTTCCACAGATTGAGACTAGAGGACTCTTTGGAGCTATCGCAGGA
>A_/_H6N5|CY032704|A/American_wigeon/California/HKWF371/2007
GCTTGCAACTGGACTGAGAAATGTTCCACAGATTGAGACTAGAGGACTCTTTGGAGCTATCGCAGGA
>A_/_H6N1|CY033396|A/American_wigeon/California/HKWF353/2007
GCTTGCAACTGGACTGAGAAATGTTCCACAGATTGAGACTAGAGGGCTCTTTGGAGCTATCGCAGGA
>A_/_H6N5|CY032900|A/American_wigeon/California/HKWF295/2007
GCTTGCAACTGGGCTGAGAAATGTTCCACAGATTGAAACTAGAGGGCTCTTTGGAGCTATCGCAGGA
>A_/_H6N1|CY033356|A/American_wigeon/California/HKWF1174/2007
GCTTGCAACTGGACTGAGAAATGTTCCACAGATTGAGACTAGAGGACTCTTTGGAGCTATCGCAGGA
>A_/_H6N1|CY039612|A/northern_pintail/California/HKWF440/2007
GCTTGCAACTGGACTGAGAAATGTTCCACAGATTGAGACTAGAGGGCTCTTTGGAGCTATCGCAGGA
>A_/_H6N1|CY039564|A/greater_white-fronted_goose/California/AKS617/2007
GCTTGCAACTGGACTGAGAAATGTTCCACAGATTGAGACTAGAGGACTCTTTGGAGCTATTGCAGGA
>A_/_H6N1|CY039556|A/gadwall/California/AKS514/2007
GCTTGCAACTGGACTGAGAAATGTTCCACAGATTGAGACTAGAGGTCTCTTTGGAGCTATTGCAGGA
>A_/_H6N1|CY035857|A/northern_shoveler/California/HKWF216/2007
GCTTGCAACTGGACTGAGAAATGTTCCACAGATTGAGACTAGAGGGCTCTTTGGAGCTATCGCAGGA
>A_/_H6N1|CY035849|A/northern_pintail/California/HKWF151/2007
GCTTGCAACTGGAATGAGAAATGTTCCACAGATTGAGACTAGAGGACTCTTTGGAGCTATTGCAGGA
>A_/_H6N1|EU743286|A/duck/PA/486/1969
GCTGGCAACTGGTCTGAGAAATGTCCCACAGGCAGAGACAAGAGGATTGTTCGGGGCCATAGCTGGG
>A_/_H6N1|EF655836|A/dunlin/Barrow/65/2005
GCTTGCAACTGGACTGAGAAATGTTCCACAGACTGAAACTAGAGGACTTTTTGGAGCTATCGCAGGG
>A_/_H6N1|CY032884|A/northern_shoveler/California/HKWF115/2007
GCTTGCAACTGGACTGAGAAATGTTCCACAGATTGAGACTAGAGGACTCTTTGGAGCTATCGCAGGA
>A_/_H6N1|CY032712|A/northern_shoveler/California/HKWF383/2007
GCTTGCAACTGGACTGAGAAATGTTCCACAGATTGAGACTAGAGGGCTCTTTGGAGCTATCGCAGGA
>A_/_H6N2|CY032696|A/northern_shoveler/California/HKWF268/2007
GCTTGCAACTGGACTGAGAAATGTTCCACAGATTGAGACTAGAGGACTCTTTGGAGCTATCGCAGGA
>A_/_H6N1|CY032664|A/gadwall/California/HKWF100/2007
GCTTGCAACTGGACTGAGAAATGTTCCACAGATTGAGACTAGAGGGCTCTTTGGAGCTATCGCAGGA
>A_/_H6N1|EU026007|A/mallard/Maryland/887/2002
ACTAGCAACTGGTCTGAGGAATGTCCCACAGGTGAAAACACGAGGATTGTTTGGAGCAATAGCTGGG
>A_/_H6N6|CY005881|A/blue-winged_teal/MN/993/1980
ACTAGCAACTGGTTTGAGGAATGTCCCACAGGCAGAAACAAGAGGATTGTTTGGAGCAATAGCTGGG
>A_/_H6N2|CY005106|A/mallard_duck/ALB/98/1985
ACTAGCAACTGGTCTGAGAAATGTTCCACAGGCAGAAACAAGAGGATTGTTTGGAGCAATAGCTGGG
>A_/_H6N2|CY004523|A/mallard_duck/ALB/294/1987
ACTAGCAACTGGTCTGAGAAATGTTCCACAGGCACAAACAAGAGGATTGTTTGGAGCAATAGCTGGG
>A_/_H6N5|CY004274|A/mallard/Alberta/154/2003
GCTTGCAACTGGATTGAGAAATGTTCCACAGATTGAAACCAGAGGACTTTTCGGAGCCATTGCAGGT
>A_/_H6N8|CY004266|A/mallard/ALB/206/1996
GCTTGCAACTGGACTGAGAAATGTTCCACAGATTGAAACTAGAGGACTTTTCGGAGCCATCGCAGGC
>A_/_H6N1|CY004258|A/pintail/ALB/179/1993
GCTTGCAACTGGACTAAGAAATGTTCCACAGATTGAAACTAGAGGACTTTTCGGAGCTATCGCAGGT
>A_/_H6N2|CY004218|A/shoveler/ALB/114/1985
ACTAGCAACTGGTCTGAGAAATGTTCCACAGGCAGAAACAAGAGGATTGTTTGGAGCAATAGCTGGG
>A_/_H6N2|CY004210|A/pintail_duck/ALB/111/1985
ACTAGCAACTGGTCTGAGAAATGTTCCACAGGCAGAAACAAGAGGATTGTTTGGAGCAATAGCTGGG
>A_/_H6N3|CY004202|A/mallard_duck/ALB/76/1985
ACTAGCAACTGGTCTGAGAAATGTTCCACAGGCAGAAACAAGAGGATTGTTTGGAGCAATAGCTGGG
>A_/_H6N2|CY004186|A/mallard_duck/ALB/10/1985
ACTAGCAACTGGTCTGAGAAATGTTCCACAGGCAGAAACAAGAGGATTGTTTGGAGCAATAGCTGGG
>A_/_H6N4|CY004178|A/blue-winged_teal/ALB/685/1982
ACTAGCAACTGGTTTAAGGAATGTCCCACAGGCAGAAACAAGAGGATTGTTTGGAGCAATAGCTGGG
>A_/_H6N6|CY004170|A/mallard_duck/ALB/289/1982
ACTAGCAACTGGTTTAAGGAATGTCCCACAGGCAGAAACAAGAGGATTGTTTGGAGCAATAGCTGGG
>A_/_H6N6|CY004146|A/pintail_duck/ALB/189/1982
ACTAGCAACTGGTTTAAGGAATGTCCCACAGGCAGAAACAAGAGGATTGTTTGGAGCAATAGCTGGG
>A_/_H6N1|CY004142|A/mallard_duck/ALB/730/1981
GCTGGCAACTGGTTTGAGAAATGTCCCACAGGCAGAGACAAGAGGATTGTTCGGGGCCATAGCTGGG
>A_/_H6N9|CY004137|A/pintail_duck/ALB/1298/1979
ACTAGCAACTGGTCTGAGGAATGTCCCACAGGCAGAAACAAGAGGATTGTTTGGAGCAATAGCTGGG
>A_/_H6N9|CY004129|A/mallard_duck/ALB/1151/1979
ACTAGCAACTGGTCTGAGGAATGTCCCACAGGCAGAAACAAGAGGATTGTTTGGAGCAATAGCTGGG
>A_/_H6N2|CY004066|A/mallard_duck/Alberta/205/1978
ACTGGCAACTGGTCTGAGGAATGTCCCACAGGCAGAAACAAGAGGATTGTTTGGAGCAATAGCTGGG
>A_/_H6N8|CY004054|A/mallard_duck/ALB/761/1978
GCTGGCAACTGGTCTGAGAAATGTCCCACAGGCAGAGACAAGAGGGTTGTTCGGGGCCATAGCTGGG
>A_/_H6N2|CY004043|A/pintail_duck/ALB/367/1978
ACTGGCAACTGGTCTGAGGAATGTCCCACAGGCAGAAACAAGAGGATTGTTTGGAGCAATAGCTGGG
>A_/_H6N2|CY004037|A/mallard_duck/ALB/280/1978
ACTGGCAACTGGTCTGAGGAATGTCCCACAGGCAGAAACAAGAGGATTGTTTGGAGCAATAGCTGGG
>A_/_H6N5|CY004036|A/blue-winged_teal/ALB/48/1978
GCTGGCAACTGGTCTGAGAAATGTCCCACAGGCAGAGACAAGGGGATTGTTCGGGGCCATAGCTGGT
>A_/_H6N8|CY024794|A/mallard/Maryland/1983/2005
GCTTGCTACTGGACTAAGAAATGTACCACAGATTGAAACCAGAGGGCTTTTCGGAGCTATCGCAGGT
>A_/_H6N2|CY021861|A/blue-winged_teal/Ohio/1387/2005
GCTTGCAACTGGACTAAGAAATGTTCCACAGATTGAAACTAGAGGACTTTTCGGAGCCATCGCAGGT
>A_/_H6N8|CY021677|A/canada_goose/Ohio/127/1989
ACTAGCAACTGGTCTGAGAAATGTTCCACAGGCACAAACAAGAGGATTGTTTGGAGCAATAGCTGGG
>A_/_H6N6|CY021589|A/mallard/Maryland/899/2002
ACTAGCAACTGGTCTGAGGAATGTCCCACAGGTGAAAACACGAGGATTGTTTGGAGCAATAGCTGGG
>A_/_H6N8|CY021477|A/mallard/Maryland/2022/2005
GCTTGCTACTGGACTAAGAAATGTACCACAGATTGAAACCAGAGGGCTTTTCGGAGCTATCGCAGGT
>A_/_H6N8|CY021197|A/green-winged_teal/Ohio/80/1993
ACTAGCAACTGGTCTGAGAAATGTTCCACAGGCAGAAACAAGAGGATTGTTTGGAGCAATAGCTGGG
>A_/_H6N8|CY020973|A/mallard/Ohio/115/1989
ACTAGCAACTGGTCTGAGAAATGTTCCACAGGCACAAACAAGAGGATTGTTTGGAGCAATAGCTGGG
>A_/_H6N8|CY020957|A/mallard/Ohio/242/1998
ACTAGCAACTGGTCTGAGGAATGTCCCACAGGTGAAAACACGAGGATTGTTTGGAGCAATAGCTGGG
>A_/_H6N8|CY020869|A/mallard/Ohio/217/1998
ACTAGCAACTGGTCTGAGGAATGTCCCACAGGTGAAAACACGAGGATTGTTTGGAGCAATAGCTGGG
>A_/_H6N6|CY020853|A/mallard/Ohio/664/2002
ACTAGCAACTGGTCTGAGGAATGTCCCACAGGTGAAAACACGAGGATTGTTTGGAGCAATAGCTGGG
>A_/_H6N2|CY020845|A/pintail/Ohio/73/1989
ACTAGCAACTGGTCTGAGAAATGTTCCACAGGCACAAACAAGAGGATTGTTTGGAGCAATAGCTGGG
>A_/_H6N2|CY020837|A/mallard/Ohio/653/2002
ACTAGCAACTGGTCTGAGGAATGTCCCACAGGTGAAAACACGAGGATTGTTTGGAGCAATAGCTGGG
>A_/_H6N2|CY020829|A/mallard/Ohio/648/2002
ACTAGCAACTGGTCTGAGGAATGTCCCACAGGTGAAAACACGAGGATTGTTTGGAGCAATAGCTGGG
>A_/_H6N2|CY020821|A/mallard/Maryland/172/2002
ACTAGCAACTGGTCTGAGGAATGTCCCACAGGTGAAAACACGAGGATTGTTTGGAGCAATAGCTGGG
>A_/_H6N2|CY020813|A/mallard/Maryland/470/2002
ACTAGCAACTGGTCTGAGGAATGTCCCACAGGTGAAAACACGAGGATTGTTTGGAGCAATAGCTGGG
>A_/_H6N2|CY020781|A/mallard/Ohio/666/2002
ACTAGCAACTGGTCTGAGGAATGTCCCACAGGTGAAAACACGAGGATTGTTTGGAGCAATAGCTGGG
>A_/_H6N1|CY018909|A/snow_goose/Maryland/353/2005
GCTTGCAACTGGACTAAGAAATGTTCCACAGATTGAAACTAGAGGACTTTTCGGAGCCATCGCAGGT
>A_/_H6N2|CY018893|A/black_duck/Ohio/101/1986
ACTAGCAACTGGTCTGAGAAATGTTCCACAGGCACAAACAAGAGGATTGTTTGGAGCAATAGCTGGG
>A_/_H6N2|CY018007|A/green-winged_teal/Ohio/203/1998
GCTTGCAACTGGACTAAGAAATGTTCCACAGATTGAAACCAGAGGACTTTTCGGAGCTATCGCAGGT
>A_/_H6N1|CY017789|A/snow_goose/Maryland/410/2005
GCTTGCAACTGGACTAAGAAATGTTCCACAGATTGAAACTAGAGGACTTTTCGGAGCCATCGCAGGT
>A_/_H6N8|CY016619|A/mallard/Ohio/64/1989
ACTAGCAACTGGTCTGAGAAATGTTCCACAGGCACAAACAAGAGGATTGTTTGGAGCAATAGCTGGG
>A_/_H6N8|CY016172|A/green-winged_teal/Ohio/59/1989
ACTAGCAACTGGTCTGAGAAATGTTCCACAGGCACAAACAAGAGGATTGTTTGGAGCAATAGCTGGG
>A_/_H6N2|CY016164|A/green-winged_teal/Ohio/86/1986
ACTAGCAACTGGTCTGAGAAATGTTCCACAGGCACAAACAAGAGGATTGTTTGGAGCAATAGCTGGG
>A_/_H6N2|CY016156|A/gadwall/Ohio/37/1999
GCTTGCAACTGGACTAAGAAATGTTCCACAGATTGAAACCAGAGGACTTTTCGGAGCTATCGCAGGT
>A_/_H6N2|CY016132|A/pintail/Ohio/351/1987
ACTAGCAACTGGTCTGAGAAATGTTCCACAGGCACAAACAAGAGGATTGTTTGGAGCAATAGCTGGG
>A_/_H6N2|CY016124|A/black_duck/Ohio/307/1987
ACTAGCAACTGGTCTGAGAAATGTTCCACAGGCACAAACAAGAGGATTGTTTGGAGCAATAGCTGGG
>A_/_H6N5|CY015484|A/mallard/Ohio/170/1999
ACTAGCAACTGGTCTGAGGAATGTCCCACAGGTGAAAACACGAGGATTGTTTGGAGCAATAGCTGGG
>A_/_H6N1|CY015476|A/mallard/Ohio/249/1998
GCTTGCAACTGGACTAAGAAATGTTCCACAGATTGAAACCAGAGGACTTTTCGGAGCTATCGCAGGT
>A_/_H6N2|CY015451|A/mallard/Ohio/344/1987
ACTAGCAACTGGTCTGAGAAATGTTCCACAGGCACAAACAAGAGGATTGTTTGGAGCAATAGCTGGA
>A_/_H6N8|CY015127|A/ruddy_turnstone/Delaware/105/1998
GCTTGCAACTGGACTAAGAAATGTCCCTAAGGTAGAGACTAGAGGACTTTTCGGAGCCATTGCAGGT
>A_/_H6N8|CY014953|A/mallard_duck/New_York/90/1982
ACTGGCAACTGGTCTGAGGAATGTCCCACAGGCAGAAACAAGAGGATTGTTTGGAGCGATAGCTGGA
>A_/_H6N2|CY014888|A/duck/New_York/16873/1999
ACTAGCAACTGGTCTGAGAAATGTTCCACAGGCAAAACCAAGAGGATTGTTTGGAGCAATAGCTGGA
>A_/_H6N6|CY014607|A/sanderling/Delaware/1258/1986
GCTGGCAACTGGTTTGAGAAATGTCCCACAGGCAGAGACAAGAGGATTGTTCGGGGCCATAGCTGGG
>A_/_H6N2|CY014561|A/pintail_duck/Alberta/1360/1979
ACTGGCAACTGGTCTGAGAAATGTCCCACAAGCAGAGACAAGAGGGTTGTTCGGGGCCATAGCTGGG
>A_/_H6N2|CY013863|A/green-winged_teal/Ohio/178/1999
ACTCGCAACTGGACTGAGAAATGTTCCACAGATTGAAACTAGAGGACTTTTCGGAGCTATCGCAGGT
>A_/_H6N2|CY013255|A/pintail/Ohio/226/1998
ACTAGCAACTGGTCTGAGGAATGTCCCACAGGTGAAAACACGAGGATTGTTTGGAGCAATAGCTGGG
>A_/_H6N2|CY012832|A/pintail/Ohio/294/1988
ACTAGCAACTGGTCTGAGAAATGTTCCACAGGCACAAACAAGAGGATTGTTTGGAGCAATAGCTGGG
>A_/_H6N2|CY011112|A/mallard/Maryland/881/2002
ACTAGCAACTGGTCTGAGGAATGTCCCACAGGTGAAAACACGAGGATTGTTTGGAGCAATAGCTGGG
>A_/_H6N8|AY633324|A/pintail/Alberta/155/94
ACTAGCAACTGGTCTGAGAAATGTTCCACGGGCAGAAACAAGAGGATTGTTTGGAGCAATAGCTGGG
>A_/_H6N8|AY633220|A/mallard/Alberta/215/99
GCTTGCAACTGGACTGAGAAATGTTCCACAGATTGAAACCAGAGGACTTTTCGGAGCCATTGCAGGG
>A_/_H6N1|CY127614|A/gull/Delaware_Bay/18/2000
GCTTGCAACTGGGCTAAGAAATGTCCCAAAGGTTGATACCAGAGGACTTTTCGGAGCCATAGCAGGT
>A_/_H6N1|CY122055|A/Anas_americana/New_Mexico/A00757078/2009
GCTTGCAACCGGACTGAGGAATGTTCCACAGATTGAGACTAGAGGACTCTTTGGAGCTATCGCAGGA
>A_/_H6N8|CY101659|A/ruddy_turnstone/Delaware_Bay/231/1991
GCTTGCAACTGGACTAAGAAATGTCCCAAAGGTTGAGACTAGAGGACTTTTCGGAGCCATCGCAGGT
>A_/_H6N9|CY097101|A/mallard/Ohio/1686/2009
GCTTGCAACTGGACTAAGAAATGTTCCACAGATTGAAACTAGAGGACTTTTCGGAGCCATCGCAGGT
>A_/_H6N1|CY097109|A/mallard/Ohio/1690/2009
GCTTGCAACTGGACTAAGAAATGTTCCACAGATTGAAACTAGAGGACTTTTCGGAGCCATCGCAGGT
>A_/_H6N1|CY097135|A/mallard/Ohio/2043/2009
GCTTGCAACTGGACTAAGAAATGTTCCACAGATTGAAACTAGAGGACTTTTCGGAGCCATCGCAGGT
>A_/_H6N1|CY097229|A/mallard/Illinois/3747/2009
GCTTGCAACTGGACTGAGAAATGTTCCACAGATTGAGACTAGAGGACTCTTTGGAGCTATCGCGGGA
>A_/_H6N8|CY097277|A/mallard/Wisconsin/1534/2009
GCTTGCAACTGGACTAAGAAATGTTCCACAGATTGAAACTAGAGGACTTTTCGGAGCCATCGCAGGT
>A_/_H6N1|CY097518|A/gadwall/Illinois/3860/2009
GCTTGCAACTGGACTGAGGAATGTTCCACAGATTGAGACTAGAGGACTCTTTGGAGCTATCGCAGGA
>A_/_H6N1|CY097574|A/mallard/Illinois/4180/2009
GCTTGCAACTGGACTGAGGAATGTTCCACAGATTGAGACTAGAGGACTCTTTGGAGCCATCGCAGGA
>A_/_H6N2|CY097590|A/mallard/Missouri/129/2009
GCTTGCAACTGGACTAAGAAATGTTCCACAGATTGAAACTAGAGGGCTTTTCGGAGCCATCGCAGGT
>A_/_H6N2|CY093591|A/mallard/California/6469/2008
GCTTGCAACTGGACTTAGAAATGTTCCACAGATTGAGACTAGAGGGCTCTTTGGAGCTATCGCAGGA
>A_/_H6N1|CY093623|A/mallard/California/8399/2008
GCTTGCAACTGGACTGAGGAATGTTCCACAGATTGAGACTAGAGGACTCTTTGGAGCTATCGCAGGA
>A_/_H6N2|CY093631|A/mallard/California/8457/2008
GCTTGCAACTGGACTTAGAAATGTTCCACAGATTGAGACTAGAGGGCTCTTTGGAGCTATCGCAGGA
>A_/_H6N1|CY093647|A/mallard/California/8519/2008
GCTTGCAACTGGACTGAGGAATGTTCCACAGATTGAGACTAGAGGACTATTTGGAGCTATCGCAGGA
>A_/_H6N1|CY093726|A/northern_shoveler/California/8355/2008
GCTTGCAACTGGACTGAGGAATGTTCCACAGATTGAGACTAGAGGACTCTTTGGAGCTATCGCAGGA
>A_/_H6N1|CY093734|A/northern_shoveler/California/8673/2008
GCTTGCAACTGGACTGAGGAATGTTCCACAGATTGAGACTAGAGGACTATTTGGAGCTATCGCAGGA
>A_/_H6N2|CY093774|A/northern_shoveler/California/9680/2008
GCTTGCAACTGGACTGAGGAATGTTCCACAGATTGAGACTAGAGGACTCTTTGGAGCTATCGCAGGA
>A_/_H6N1|CY093926|A/gadwall/California/8504/2008
GCTTGCAACTGGACTGAGGAATGTTCCACAGATTGAGACTAGAGGACTATTTGGAGCTATCGCAGGA
>A_/_H6N1|CY093941|A/gadwall/California/9155/2008
GCTTGCAACTGGACTGAGGAATGTTCCACAGATTGAGACTAGAGGACTATTTGGAGCTATCGCAGGA
>A_/_H6N1|CY093981|A/northern_pintail/California/6495/2008
GCTTGCAACTGGACTGAGGAATGTTCCACAGATTGAGACTAGAGGACTCTTTGGAGCTATCGCAGGA
>A_/_H6N1|CY093989|A/northern_pintail/California/6763/2008
GCTTGCAACTGGACTGAGGAATGTTCCACAGATTGAGACTAGAGGACTCTTTGGAGCTATCGCAGGA
>A_/_H6N2|CY094093|A/mallard/California/6420/2008
GCTTGCAACTGGACTTAGAAATGTTCCACAGATTGAGACTAGAGGGCTCTTTGGAGCTATCGCAGGA
>A_/_H6N1|CY094165|A/mallard/California/8212/2008
GCTTGCAACTGGACTGAGAAATGTTCCACAGATTGAGACTAGAGGACTCTTTGGAGCTATCGCAGGA
>A_/_H6N1|CY094173|A/mallard/California/8293/2008
GCTTGCAACTGGACTGAGGAATGTTCCACAGATTGAGACTAGAGGACTCTTTGGAGCTATCGCAGGA
>A_/_H6N1|CY094189|A/mallard/California/8416/2008
GCTTGCAACTGGACTGAGGAATGTTCCACAGATTGAGACTAGAGGACTCTTTGGAGCTATCGCAGGA
>A_/_H6N1|CY094197|A/mallard/California/8427/2008
GCTTGCAACTGGACTGAGGAATGTTCCACAGATTGAGACTAGAGGACTCTTTGGAGCTATCGCAGGA
>A_/_H6N1|CY094205|A/mallard/California/8429/2008
GCTTGCAACTGGACTGAGGAATGTTCCACAGATTGAGACTAGAGGACTCTTTGGAGCTATCGCAGGA
>A_/_H6N1|CY094213|A/mallard/California/8432/2008
GCTTGCAACTGGACTGAGGAATGTTCCACAGATTGAGACTAGAGGACTATTTGGAGCTATCGCAGGA
>A_/_H6N1|CY094221|A/mallard/California/8518/2008
GCTTGCAACTGGACTGAGGAATGTTCCACAGATTGAGACTAGAGGACTCTTTGGAGCTATCGCAGGA
>A_/_H6N1|CY094269|A/northern_shoveler/California/8528/2008
GCTTGCAACTGGACTGAGGAATGTTCCACAGATTGAGACTAGAGGACTCTTTGGAGCTATCGCAGGA
>A_/_H6N1|CY094277|A/northern_shoveler/California/8536/2008
GCTTGCAACTGGACTGAGGAATGTTCCACAGATTGAGACTAGAGGACTATTTGGAGCTATCGCAGGA
>A_/_H6N1|CY094285|A/northern_shoveler/California/8629/2008
GCTTGCAACTGGACTGAGGAATGTTCCACAGATTGAGACTAGAGGACTATTTGGAGCTATCGCAGGA
>A_/_H6N2|CY094309|A/northern_shoveler/California/9187/2008
GCTTGCAACTGGACTGAGAAATGTTCCACAGATTGAGACTAGAGGACTCTTTGGAGCTATCGCAGGA
>A_/_H6N1|CY094477|A/gadwall/California/8535/2008
GCTTGCAACTGGACTGAGGAATGTTCCACAGATTGAGACTAGAGGACTCTTTGGAGCTATCGCAGGA
>A_/_H6N1|CY094485|A/gadwall/California/8708/2008
GCTTGCAACTGGACTGAGGAATGTTCCACAGATTGAGACTAGAGGACTATTTGGAGCTATCGCAGGA
>A_/_H6N1|CY094517|A/northern_pintail/California/8152/2008
GCTTGCAACTGGACTGAGGAATGTTCCACAGATTGAAACTAGAGGACTCTTTGGAGCTATCGCAGGA
>A_/_H6N1|CY094533|A/northern_pintail/California/8764/2008
GCTTGCAACTGGACTGAGGAATGTTCCACAGATTGAGACTAGAGGACTCTTTGGAGCTATCGCAGGA
>A_/_H6N1|CY094541|A/mallard/California/6744/2009
GCTTGCAACTGGACTAAGAAATGTTCCACAGATTGAAACTAGAGGACTTTTCGGAGCCATCGCAGGT
>A_/_H6N1|CY094565|A/mallard/California/6695/2009
GCTTGCAACTGGACTGAGGAATGTTCCACAGATTGAGACTAGAGGACTCTTTGGAGCTATCGCAGGA
>A_/_H6N5|CY095323|A/mallard/Ontario/15915/2005
GCTTGCAACTGGACTAAGAAATGTTCCACAGATTGAAACTAGAGGACTTTTCGGAGCCATCGCAGGT
>A_/_H6N2|CY079436|A/gadwall/Wisconsin/08OS2296/2008
GCTTGCAACTGGACTAAGAAATGTTCCACAGATTGAAACTAGAGGACTTTTCGGAGCCATCGCAGGT
>A_/_H6N2|CY078345|A/green-winged_teal/Minnesota/Sg-00222/2007
GCTTGCAACTGGACTAAGAAATGTTCCACAGATTGAAACTAGAGGACTTTTCGGAGCCATCGCAGGT
>A_/_H6N1|CY078337|A/mallard/Minnesota/Sg-00220/2007
GCTTGCAACTGGACTAAGAAATGTTCCACAGATTGAAACTAGAGGACTTTTCGGAGCCATCGCAGGT
>A_/_H6N2|CY078313|A/green-winged_teal/Minnesota/Sg-00199/2007
GCTTGCAACTGGACTAAGAAATGTTCCACAGATTGAAACTAGAGGACTTTTCGGAGCCATCGCAGGT
>A_/_H6N2|CY078297|A/green-winged_teal/Minnesota/Sg-00180/2007
GCTTGCAACTGGACTAAGAAATGTTCCACAGATTGAAACTAGAGGACTTTTCGGAGCCATCGCAGGT
>A_/_H6N2|CY078289|A/mallard/Minnesota/Sg-00166/2007
GCTTGCAACTGGACTAAGAAATGTTCCACAGATTGAAACTAGAGGACTTTTCGGAGCCATCGCAGGT
>A_/_H6N2|CY078273|A/mallard/Minnesota/Sg-00106/2007
GCTTGCAACTGGACTAAGAAATGTTCCACAGATTGAAACTAGAGGACTTTTCGGAGCCATCGCAGGT
>A_/_H6N1|CY078249|A/mallard/Minnesota/Sg-00223/2007
GCTTGCAACTGGACTAAGAAATGTTCCACAGATTGAAACTAGAGGACTTTTCGGAGCCATCGCAGGT
>A_/_H6N1|CY078114|A/mallard/Minnesota/Sg-00167/2007
GCTTGCAACTGGACTAAGAAATGTTCCACAGATTGAAACTAGAGGACTTTTCGGAGCCATCGCAGGT
>A_/_H6N1|CY078034|A/mallard/Minnesota/Sg-00104/2007
GCTTGCAACTGGACTAAGAAATGTTCCACAGATTGAAACTAGAGGACTTTTCGGAGCCATCGCAGGT
>A_/_H6N2|CY077126|A/ruddy_turnstone/Delaware/293/2006
GCTTGCAACTGGACTGAGAAATGTTCCACAGATTGGGACTAGAGGACTCTTTGGAGCTATCGCAGGA
>A_/_H6N2|CY076629|A/mallard/Washington/44338-120/2007
GCTTGCAACTGGGCTGAGAAATGTTCCACAGATTGAGAATAGAGGGCTCTTTGGAGCTATCGCAGGA
>A_/_H6N2|CY076621|A/mallard/Washington/44338-112/2007
GCTTGCAACTGGGCTGAGAAATGTTCCACAGATTGAGAATAGAGGGCTCTTTGGAGCTATCGCAGGA
>A_/_H6N1|CY076605|A/mallard/Washington/44338-049/2007
GCTTGCAACTGGACTGAGAAATGTTCCACAGATTGAGACTAGAGGACTCTTTGGAGCTATCGCAGGA
>A_/_H6N1|CY076589|A/mallard/Washington/44338-045/2007
GCTTGCAACTGGACTGAGAAATGTTCCACAGATTGAGACTAGAGGACTCTTTGGAGCTATCGCAGGA
>A_/_H6N1|CY076549|A/mallard/Washington/44338-019/2007
GCTTGCAACTGGACTGAGAAATGTTCCACAGATTGAGACTAGAGGACTCTTTGGAGCTATCGCAGGA
>A_/_H6N1|CY076485|A/mallard/Washington/44338-009/2007
GCTTGCAACTGGACTGAGAAATGTTCCACAGATTGAGACTAGAGGACTCTTTGGAGCTATCGCAGGA
>A_/_H6N1|CY076245|A/northern_shoveler/Washington/44249-603/2006
GCTTGCAACTGGACTGAGAAATGTTCCACAGATTGAGACTAGAGGACTCTTTGGGGCAATCGCAGGA
>A_/_H6N8|CY075933|A/mallard/California/19524-001/2005
GCTTGCAACTGGACTGAGAAATGTTCCACAGATTGAGACTAGAGGACTTTTTGGAGCTATCGCGGGG
>A_/_H6N1|MK237295|A/American_wigeon/Missouri/17OS4780/2017
GCTTGCAACTGGACTGAGAAATGTTCCACAGATTGAGACTAGAGGACTCTTTGGAGCTATCGCGGGA
>A_/_H6N1|MK236677|A/American_wigeon/Missouri/17OS4599/2017
GCTTGCAACTGGATTGAGAAATGTTCCGCAGATTGAGACTAGAGGACTCTTTGGAGCTATCGCGGGA
>A_/_H6N1|MK237966|A/blue-winged_teal/Illinois/17OS2553/2017
GCTTGCAACTGGATTGAGAAATGTTCCGCAGATTGAGACTAGAGGACTCTTTGGAGCTATCGCGGGA
>A_/_H6N1|MK237854|A/mallard/Ohio/17OS5361/2017
GCTTGCAACTGGACTGAGAAATGTTCCACAGATTGAGACTAGAGGACTCTTTGGAGCTATCGCGGGA
>A_/_H6N1|MK237784|A/northern_shoveler/Missouri/17OS4821/2017
GCTTGCAACTGGACTGAGAAATGTTCCACAGATTGAGACTAGAGGACTCTTTGGAGCTATCGCGGGA
>A_/_H6N1|MK237390|A/greater_scaup/Wisconsin/17OS4533/2017
GCTTGCAACTGGACTGAGAAATGTTCCACAGATTGAGACTAGAGGACTCTTTGGAGCTATCGCGGGA
>A_/_H6N2|MK237271|A/northern_shoveler/Missouri/17OS4858/2017
GCTTGCTACTGGACTGAGAAATGTTCCACAGATTGGGACCAGAGGACTTTTTGGAGCTATCGCAGGG
>A_/_H6N1|MK236883|A/American_green-winged_teal/Missouri/17OS3048/2017
GCTTGCAACTGGATTGAGAAATGTTCCGCAGATTGAGACTAGAGGACTCTTTGGAGCTATCGCGGGA
>A_/_H6N1|MK236855|A/lesser_scaup/Wisconsin/17OS5811/2017
GCTTGCAACTGGACTGAGAAATGTTCCACAGATTGAGACTAGAGGACTCTTTGGAGCTATCGCGGGA
>A_/_H6N1|MK345982|A/ruddy_turnstone/Delaware_Bay/259/2018
GCTTGCAACTGGATTGAGAAATGTTCCGCAGATTGAGACTAGAGGACTCTTTGGAGCTATCGCGGGA
>A_/_H6N5|MK345888|A/ruddy_turnstone/Delaware_Bay/498/2018
GCTTGCAACTGGATTGAGAAATGTTCCGCAGATTGAGACTAGAGGACTCTTTGGAGCTATCGCGGGA
>A_/_H6N1|MK345830|A/ruddy_turnstone/Delaware_Bay/369/2018
GCTTGCAACTGGATTGAGAAATGTTCCGCAGATTGAGACTAGAGGACTCTTTGGAGCTATCGCGGGA
>A_/_H6N1|MK345698|A/ruddy_turnstone/Delaware_Bay/122/2018
GCTTGCAACTGGATTGAGAAATGTTCCGCAGATTGAGACTAGAGGACTCTTTGGAGCTATCGCGGGA
>A_/_H6N7|MK345676|A/ruddy_turnstone/Delaware_Bay/292/2018
GCTTGCAACTGGATTAAGAAATGTTCCGCAGACTGAGACTAGAGGACTCTTTGGAGCTATCGCGGGA
>A_/_H6N1|MK345643|A/laughing_gull/Delaware_Bay/42/2018
GCTTGCAACTGGATTGAGAAATGTTCCGCAGATTGAGACTAGAGGACTCTTTGGAGCTATCGCGGGA
>A_/_H6N1|MK345592|A/ruddy_turnstone/Delaware_Bay/47/2018
GCTTGCAACTGGATTGAGAAATGTTCCGCAGATTGAGACTAGAGGACTCTTTGGAGCTATTGCGGGA
>A_/_H6N1|MG280417|A/gadwall_duck/Missouri/16OS3397/2016
GCTTGCTACTGGACTGAGAAATGTTCCACAGATTGAGACCAGAGGACTTTTTGGAGCTATCGCAGGG
>A_/_H6N8|MG280342|A/American_wigeon/Maryland/16OS5139/2016
GCTTGCAACTGGACTGAGAAATGTTCCACAGATTGAGACTAGAGGACTCTTTGGGGCTATCGCGGGA
>A_/_H6N8|CY241658|A/ruddy_turnstone/New_Jersey/UGAI16-2120/2016
GCTTGCAACTGGATTGAGAAATGTTCCACAGATTGAGACTAGAGGACTCTTTGGGGCTATCGCGGGA
>A_/_H6N5|CY241682|A/ruddy_turnstone/New_Jersey/UGAI16-2139/2016
GCTTGCAACTGGACTGAGAAATGTTCCACAGACTGAGACTAGAGGACTCTTCGGAGCTATTGCGGGA
>A_/_H6N1|CY206659|A/mallard/Minnesota/AI09-4345/2009
GCTTGCAACTGGGCTGAGAAATGTTCCACAGATTGAGACTAGAGGGCTCTTCGGAGCTATCGCAGGA
>A_/_H6N1|KU310463|A/cackling_goose/Alaska/UGAI15-3902/2015
GCTTGCAACTGGACTGAGAAATGTTCCACAGGTTGAAACTAGAGGACTCTTTGGAGCTATCGCGGGA
>A_/_H6N1|CY204322|A/mallard/Maryland/14OS1154/2014
GCTTGCAACTGGACTGAGAAATGTTCCACAGATTGAGACTAAAGGACTCTTTGGAGCTATCGCGGGA
>A_/_H6N9|CY204056|A/green-winged_teal/Ohio/14OS1103/2014
GCTTGCAACTGGACTGAGAAATGTTCCACAGATTGAGACTAGAGGACTCTTTGGAGCTATCGCAGGA
>A_/_H6N2|CY204032|A/green-winged_teal/Ohio/14OS2001/2014
GCTTGCAACTGGACTAAGAAATGTTCCACAGATTGAAACTAGAGGACTTTTCGGAGCCATCGCAGGT
>A_/_H6N2|CY203813|A/mallard/Maryland/08OS1390/2008
GCTTGCAACTGGACTAAGAAATGTTCCACAGATTGAAACTAGAGGACTTTTCGGAGCCATCGCAGGT
>A_/_H6N5|CY203685|A/mallard/Maryland/06OS501/2006
GCTTGCAACTGGACTGAGAAATGTTCCACAGATTGAGACTAGAGGGCTCTTTGGAGCTATCGCAGGA
>A_/_H6N8|CY203629|A/mallard/Maryland/06OS120/2006
GCTTGCTACTGGACTAAGAAATGTACCACAGATTGAAACCAGAGGGCTTTTCGGAGCTATCGCAGGT
>A_/_H6N1|CY203333|A/mallard/Maryland/10OS1947/2010
GCTTGCAACTGGACTAAGAAATGTTCCACAGATTGAAACTAGAGGGCTTTTCGGAGCCATCGCAGGT
>A_/_H6N1|CY203317|A/mallard/Maryland/10OS1918/2010
GCTTGCAACTGGACTAAGAAATGTTCCACAGATTGAAACTAGAGGGCTTTTCGGAGCCATCGCAGGT
>A_/_H6N8|CY202826|A/mallard/Maryland/09OS1025/2009
GCTTGCAACTGGACTAAGAAATGTTCCACAGATTGAAACTAGAGGACTTTTCGGAGCCATCGCAGGT
>A_/_H6N8|CY202818|A/mallard/Maryland/09OS1002/2009
GCTTGCAACTGGACTAAGAAATGTTCCACAGATTGAAACTAGAGGACTTTTCGGAGCCATCGCAGGT
>A_/_H6N2|CY202636|A/mallard/Maryland/08OS1392/2008
GCTTGCAACTGGACTAAGAAATGTTCCACAGATTGAAACTAGAGGACTTTTCGGAGCCATCGCAGGT
>A_/_H6N7|KJ568377|A/American_green-winged_teal/Ohio/13OS2070/2013
GCTTGCAACTGGACTGAGAAATGTTCCACAGATTGAGACTAGAGGACTCTTTGGAGCTATCGCGGGA
>A_/_H6N2|KJ568145|A/American_green-winged_teal/Ohio/13OS2090/2013
GCTTGCAACTGGACTGAGAAATGTTCCACAGATTGAGACTAGAGGACTCTTTGGAGCTATCGCGGGA
>A_/_H6N8|KJ568121|A/American_green-winged_teal/Wisconsin/13OS3465/2013
GCTTGCAACTGGACTGAGAAATGTTCCACAGATTGAGACTAGAGGACTCTTTGGAGCTATCGCAGGA
>A_/_H6N2|KJ568049|A/blue-winged_teal/Ohio/13OS2082/2013
GCTTGCAACTGGACTGAGAAATGTTCCACAGATTGAGACTAGAGGACTCTTTGGAGCTATCGCGGGA
>A_/_H6N2|KJ567937|A/northern_pintail/Wisconsin/13OS2778/2013
GCTTGCAACTGGACTGAGAAATGTTCCACAGATTGAGACTAGAGGACTCTTTGGAGCTATCGCGGGA
>A_/_H6N8|KJ567913|A/American_green-winged_teal/Ohio/13OS1840/2013
GCTTGCAACTGGACTAAGAAATGTTCCACAGATTGAAACTAGAGGACTTTTCGGAGCCATCGCAGGT
>A_/_H6N5|CY186847|A/American_green-winged_teal/Ohio/12OS2128/2012
GCTTGCAACTGGACTGAGGAATGTTCCACAGATTGAGACTAGAGGACTCTTTGGAGCTATCGCAGGA
>A_/_H6N1|CY186997|A/mallard/Ohio/12OS2174/2012
GCTTGCAACTGGACTGAGGAACGTTCCACAGATTGAGACTAGAGGACTCTTTGGAGCTATCGCAGGA
>A_/_H6N2|CY187053|A/redhead/Ohio/13OS0428/2013
GCTTGCAACTGGACTGAGAAATGTTCCACAGATTGAGACTAGAGGACTCTTTGGAGCTATCGCAGGA
>A_/_H6N1|CY186615|A/mallard/Wisconsin/12OS2425/2012
GCTTGCAACTGGACTGAGGAATGTTCCACAGATTGAGACTAGAGGACTCTTTGGAGCTATCGCAGGA
>A_/_H6N8|CY190027|A/American_green-winged_teal/Maryland/06MD700/2006
GCTTGCAACTGGACTAAGAAATGTTCCACAGATTGAAACTAGAGGACTTTTCGGAGCCATCGCAGGT
>A_/_H6N8|CY191283|A/mallard/Maryland/13OS3020/2014
GCTTGCAACTGGACTAAGAAATGTTCCACAGATTGAAACTAGAGGACTTTTCGGAGCCATCGCAGGC
>A_/_H6N1|CY190995|A/mallard/Maryland/11OS3701/2011
GCTTGCAACTGGACTGAGAAATGTTCCACAGATTGAGACTAGAGGACTCTTTGGAGCTATCGCGGGA
>A_/_H6N2|CY190979|A/mallard/Maryland/10OS2170/2010
GCTTGCAACTGGACTAAGAAATGTTCCACAGATTAAAACTAGAGGGCTTTTCGGAGCCATCGCAGGT
>A_/_H6N8|CY190787|A/mallard/Maryland/09OS1226/2009
GCTTGCAACTGGACTAAGAAATGTTCCACAGATTGAAACTAGAGGACTTTTCGGAGCCATCGCAGGT
>A_/_H6N8|CY190587|A/American_black_duck/Maryland/07OS2482/2007
GCTTGCAACTGGACTGAGAAATGTTCCACAGATTGAGACTAGAGGGCTCTTTGGAGCTATCGCAGGA
>A_/_H6N2|CY190307|A/mallard/Maryland/06OS196/2006
GCTTGCAACTGGACTAAGAAATGTTCCACAGATTGAAACTAGAGGACTTTTCGGAGCCATCGCAGGT
>A_/_H6N8|KJ568321|A/American_green-winged_teal/Ohio/13OS2094/2013
GCTTGCAACTGGACTAAGAAATGTTCCACAGATTGAAACTAGAGGACTTTTCGGAGCCATCGCAGGT
>A_/_H6N8|KJ568305|A/American_green-winged_teal/Ohio/13OS2086/2013
GCTTGCAACTGGACTGAGAAATGTTCCACAGATTGAGACTAGAGGACTCTTTGGAGCTATCGCGGGA
>A_/_H6N8|KJ568217|A/American_green-winged_teal/Ohio/13OS1781/2013
GCTTGCAACTGGACTAAGAAATGTTCCACAGATTGAAACTAGAGGACTTTTCGGAGCCATCGCAGGT
>A_/_H6N1|KJ568137|A/American_green-winged_teal/Ohio/13OS1794/2013
GCTTGCAACTGGACTGAGAAATGTTCCACAGATTGAGACTAGAGGACTCTTTGGAGCTATCGCGGGA
>A_/_H6N8|KJ568081|A/American_green-winged_teal/Ohio/13OS2060/2013
GCTTGCAACTGGACTAAGAAATGTTCCACAGATTGAAACTAGAGGACTTTTCGGAGCCATCGCAGGT
>A_/_H6N8|KJ567857|A/American_green-winged_teal/Ohio/13OS2097/2013
GCTTGCAACTGGACTGAGAAATGTTCCACAGATTGAGACTAGAGGACTCTTTGGAGCTATCGCGGGA
>A_/_H6N2|CY166194|A/american_green-winged_teal/Wisconsin/11OS3551/2011
GCTTGCAACTGGACTGAGAAATGTTCCACAGATTGAGAATAGAGGACTCTTTGGAGCTATCGCGGGA
>A_/_H6N5|CY166210|A/mallard/Wisconsin/11OS3577/2011
GCTTGCAACTGGACTGAGAAATGTTCCACAGATTGAGACTAGAGGACTCTTTGGAGCTATCGCGGGA
>A_/_H6N2|CY166258|A/northern_pintail/Wisconsin/11OS4111/2011
GCTTGCAACTGGACTGAGAAATGTTCCACAGATTGAGACTAGAGGACTCTTTGGAGCTATCGCAGGA
>A_/_H6N1|CY166346|A/mallard/Wisconsin/11OS3098/2011
GCTTGCAACTGGACTGAGGAATGTTCCACAGATTGAGACTAGAGGACTCTTTGGAGCTATCGCAGGA
>A_/_H6N1|CY166322|A/American_green-winged_teal/Wisconsin/11OS3053/2011
GCTTGCAACTGGACTGAGAAATGTTCCACAGATTGAGACTAGAGGACTCTTTGGAGCTATCGCGGGA
>A_/_H6N2|CY166362|A/mallard/Illinois/11OS4121/2011
GCTTGCAACTGGACTGAGGAATGTTCCACAGATTGAGACTAGGGGACTCTTTGGAGCTATCGCAGGA
>A_/_H6N2|CY166792|A/American_widgeon/Mississippi/11OS6073/2011
GCTTGCAACTGGACTGAGGAATGTTCCACAGATTGAGACTAGGGGACTCTTTGGAGCTATCGCAGGA
>A_/_H6N1|CY166816|A/gadwall/Mississippi/11OS6085/2011
GCTTGCAACTGGACTGAGGAATGTTCCACAGATTGAGACTAGAGGACTCTTTGGAGCTATCGCAGGA
>A_/_H6N1|CY166897|A/American_black_duck/Wisconsin/11OS3191/2011
GCTTGCAACTGGACTGAGGAATGTTCCACAGATTGAGACTAGAGGACTCTTTGGAGCTATCGCAGGA
>A_/_H6N1|CY166872|A/mallard/Wisconsin/11OS3170/2011
GCTTGCAACTGGACTGAGGAATGTTCCACAGATTGAGACTAGAGGACTCTTTGGAGCTATCGCAGGA
>A_/_H6N2|CY166931|A/mallard/Missouri/11OS6301/2011
GCTTGCAACTGGACTGAGGAATGTTCCACAGATTGAGACTAGGGGACTCTTTGGAGCTATCGCAGGA
>A_/_H6N1|CY167078|A/long-tailed_duck/Wisconsin/11OS4567/2011
GCTTGCAACTGGATTGAGAAATGTTCCACAGATTGAGACTAGAGGACTCTTTGGAGCTATCGCGGGA
>A_/_H6N9|CY167070|A/long-tailed_duck/Wisconsin/11OS4520/2011
GCTTGCAACTGGATTGAGAAATGTTCCACAGGTTGAGACTAGAGGACTCTTTGGAGCAATCGCGGGA
>A_/_H6N8|CY149604|A/bufflehead/Maine/340/2011
GCTTGCAACTGGACTAAGAAATGTTCCACAGATTGAAACTAGAGGACTTTTCGGAGCCATCGCAGGT
>A_/_H6N8|KF298409|A/mallard/Minnesota/AI09-2749/2009
GCTTGCAACTGGGCTGAGAAATGTTCCACAGATTGAGACTAGAGGGCTCTTCGGAGCTATCGCAGGA
>A_/_H6N2|CY146529|A/mallard/New_Jersey/AI09-6434/2009
GCTTGCAACTGGACTAAGAAATGTTCCACAGATTGAAACTAGAGGGCTTTTCGGAGCCATCGCAGGT
>A_/_H6N2|CY146505|A/mallard/New_Jersey/AI09-5405/2009
GCTTGCAACTGGACTAAGAAATGTTCCACAGATTGAAACTAGAGGGCTTTTCGGAGCCATCGCAGGT
>A_/_H6N1|CY146214|A/ruddy_turnstone/New_Jersey/AI09-937/2009
GCTTGCAACTGGACTAAGAAATGTTCCACAGATTGAAACTAGAGGACTTTTCGGAGCCATCGCAGGT
>A_/_H6N1|CY146109|A/ruddy_turnstone/Delaware/AI09-666/2009
GCTTGCAACTGGACTAAGAAATGTTCCACAGATTGAAACTAGAGGACTTTTCGGAGCCATCGCAGGT
>A_/_H6N1|CY145979|A/ruddy_turnstone/New_Jersey/AI09-377/2009
GCTTGCAACTGGACTAAGAAATGTTCCACAGATTGAAACTAGAGGACTTTTCGGAGCCATCGCAGGT
>A_/_H6N1|CY145971|A/ruddy_turnstone/New_Jersey/AI09-372/2009
ACTTGCAACTGGACTAAGAAATGTTCCACAGATTGAAACTAGAGGACTTTTCGGAGCCATCGCAGGT
>A_/_H6N6|CY145663|A/ruddy_turnstone/New_Jersey/Sg-00551/2008
GCTTGCAACTGGACTGAGAAATGTCCCACAGACTGAGAATAGAGGACTCTTTGGAGCTATCGCAGGA
>A_/_H6N8|CY145501|A/ruddy_turnstone/New_Jersey/Sg-00471/2008
GCTTGCAACTGGACTGAGAAATGTCCCACAGACTGAGAATAGAGGACTCTTTGGAGCTATCGCAGGA
>A_/_H6N8|CY144973|A/ruddy_turnstone/New_Jersey/Sg-00482/2008
GCTTGCAACTGGACTGAGAAATGTCCCACAGACTGAGAATAGAGGACTCTTTGGAGCTATCGCAGGA
>A_/_H6N1|CY144755|A/ruddy_turnstone/New_Jersey/AI07-296/2007
GCTTGCAACTGGACTGAGAAATGTTCCACAGATTGGGACTAGAGGACTCTTTGGAGCTATCGCAGGA
>A_/_H6N7|CY144667|A/ruddy_turnstone/New_Jersey/AI06-582/2006
GCTTGCAACTGGACTGAGAAATGTTCCACAGATTGGGACTAGAGGACTCTTTGGAGCTATCGCAGGA
>A_/_H6N8|CY144499|A/ruddy_turnstone/Delaware/AI03-629/2003
ACTTGCAACTGGACTGAGAAATGTTCCACAGATTGAAACCAGAGGACTTTTCGGAGCCATTGCAGGT
>A_/_H6N8|CY144491|A/ruddy_turnstone/New_Jersey/AI03-650/2003
ACTTGCAACTGGACTGAGAAATGTTCCACAGATTGAAACCAGAGGACTTTTCGGAGCCATTGCAGGT
>A_/_H6N8|CY144421|A/ruddy_turnstone/Delaware/650679/2002
ACTCGCAACTGGACTGAGAAATGTTCCACAGATTGAAACTAGAGGACTTTTCGGAGCTATCGCAGGT
>A_/_H6N1|CY144413|A/ruddy_turnstone/Delaware/650625/2002
ACTCGCAACTGGACTGAGAAATGTTCCACAGATTGAAACTAGAGGACTTTTCGGAGCTATCGCAGGT
>A_/_H6N5|CY144365|A/red_knot/New_Jersey/828235/2001
GCTTGCCACTGGACTAAGAAATATTCCACAGATTGAAACCAGAGGACTTTTCGGAGCTATCGCAGGT
>A_/_H6N1|CY144162|A/laughing_gull/New_York/AI00-470/2000
GCTTGCAACTGGGCTAAGAAATGTCCCAAAGGTTGATACCAGAGGACTTTTCGGAGCCATAGCAGGT
>A_/_H6N8|CY140985|A/lesser_scaup/Louisiana/AI09-5204/2009
ACTTGCAACTGGGCTGAGGAATGTTCCACAGATTGATACTAGAGGACTTTTCGGAGCCATCGCAGGC
>A_/_H6N2|CY140812|A/northern_pintail/Minnesota/AI09-3254/2009
GCTTGCAACTGGACTAAGAAATGTTCCACAGATTGAAACTAGAGGACTTTTCGGAGCCATCGCAGGT
>A_/_H6N3|CY140788|A/mallard/Minnesota/AI09-3100/2009
GCTTGCAACTGGGCTGAGAAATGTTCCACAGATTGAGACTAGAGGGCTCTTCGGAGCTATCGCAGGA
>A_/_H6N1|CY140753|A/blue-winged_Teal/North_Dakota/AI09-2912/2009
GCTTGCAACTGGACTAAGAAATGTTCCACAGATTGAAACTAGAGGACTTTTCGGAGCCATCGCAGGT
>A_/_H6N1|CY140711|A/mallard/Minnesota/AI09-2509/2009
GCTTGCAACTGGACTAAGAAATGTTCCACAGATTGAAACTAGAGGACTTTTCGGAGCCATCGCAGGT
>A_/_H6N2|CY140631|A/green-winged_teal/Minnesota/Sg-01073/2008
GCTTGCAACTGGACTAAGAAATGTTCCACAGATTGAAACTAGAGGACTTTTCGGAGCTATCGCAGGT
>A_/_H6N2|CY140607|A/green-winged_teal/Minnesota/Sg-01065/2008
GCTTGCAACTGGACTGAGGAATGTTCCACAGATTGAGACTAGAGGACTCTTTGGAGCTATCGCAGGA
>A_/_H6N1|CY140599|A/mallard/Minnesota/Sg-01047/2008
GCTTGCAACTGGACTGAGGAATGTTCCACAGATTGAGACTAGAGGACTCTTTGGAGCTATCGCAGGA
>A_/_H6N8|CY140591|A/mallard/Minnesota/Sg-01042/2008
GCTTGCAACTGGACTGAGGAATGTTCCACAGATTGAGACTAGAGGACTCTTTGGAGCTATCGCAGGA
>A_/_H6N2|CY140543|A/American_wigeon/Louisiana/Sg-01032/2008
GCTTGCAACTGGACTAAGAAATGTTCCACAGATTGAAACTAGAGGACTTTTCGGAGCCATCGCAGGT
>A_/_H6N2|CY140519|A/mallard/Minnesota/Sg-01018/2008
GCTTGCAACTGGACTGAGGAATGTTCCACAGATTGAGACTAGAGGACTCTTTGGAGCTATCGCAGGA
>A_/_H6N1|CY140410|A/mallard/Minnesota/Sg-00837/2008
GCTTGCAACTGGACTGAGAAATGTTCCACAGATTGAGACTAGAGGACTCTTTGGAGCTATCGCAGGA
>A_/_H6N1|CY140245|A/mallard/Minnesota/SG-00932/2008
GCTTGCAACTGGACTGAGGAATGTTCCACAGATTGAGACTAGAGGACTCTTTGGAGCTATCGCAGGA
>A_/_H6N1|CY140220|A/mallard/Minnesota/SG-00927/2008
GCTTGCAACTGGACTGAGAAATGTTCCACAGATTGAGACTAGAGGACTCTTTGGAGCTATCGCAGGA
>A_/_H6N2|CY140180|A/mallard/Minnesota/Sg-00768/2008
GCTTGCAACTGGACTGAGGAATGTTCCACAGATTGAGACTAGAGGACTCTTTGGAGCTATCGCAGGA
>A_/_H6N8|CY140136|A/mallard/North_Dakota/Sg-00737/2008
GCTTGCAACTGGACTGAGAAATGTTCCACAGATTGAGGCTAGAGGGCTTTTTGGAGCTATCGCAGGA
>A_/_H6N1|CY139896|A/northern_pintail/Texas/828189/2002
GCTTGCTACTGGACTAAGAAATGTTCCACAGATTGAAACCAGAGGGCTTTTCGGAGCTATCGCAGGT
>A_/_H6N2|CY139853|A/mallard/Minnesota/355777/2000
ACTAGCAACTGGTCTGAGGAATGTCCCACAGGTGAAAACACGAGGATTGTTTGGAGCAATAGCTGGG
>A_/_H6N7|CY139845|A/mallard/Minnesota/346268/2000
ACTAGCAACTGGTCTGAGGAATGTCCCACAGGTGAAAACACGAGGATTGTTTGGAGCAATAGCTGGG
>A_/_H6N3|CY139805|A/mallard/Minnesota/182750/1998
ACTAGCAACTGGTCTGAGGAATGTCCCACAGGTGAAAACACGAGGATTGTTTGGAGCAATAGCTGGG
>A_/_H6N5|CY139788|A/mallard/Minnesota/182729/1998
GCTTGCAACTGGACTAAGAAATGTTCCACAGATTGAAACCAGAGGACTTTTCGGAGCTATCGCAGGT
>A_/_H6N6|CY139769|A/mallard/Minnesota/182751/1998
ACTAGCAACTGGTCTGAGGAATGTCCCACAGGTGAAAACACGAGGATTGTTTGGAGCAATAGCTGGG
>A_/_H6N2|CY141065|A/blue-winged_teal/Texas/AI09-6182/2009
GCTTGCAACTGGACTGAGAAATGTTCCACAGATTGAGACTAGAGGACTCTTTGGAGCTATCGCGGGA
>A_/_H6N1|CY141073|A/white-fronted_goose/Texas/AI09-6225/2009
GCTTGCAACTGGACTAAGAAATGTTCCACAGATTGAAACTAGAGGACTTTTCGGAGCCATCGCAGGT
>A_/_H6N1|CY136782|A/ruddy_turnstone/Delaware_Bay/126/1994
GCTTGCAACTGGACTAAGAAATGTCCCAAAGGTTGAGACCAGAGGACTTTTCGGAGCCATCGCAGGT
>A_/_H6N3|CY136753|A/pintail/Alberta/145/1990
ACTAGCAACTGGTCTGAGAAATGTTCCACAGGCACAAACAAGAGGATTGTTTGGAGCAATAGCTGGG
>A_/_H6N2|CY136710|A/pintail/Alberta/267/1987
ACTAGCAACTGGTCTGAGAAATGTTCCACAGGCACAAACAAGAGGATTGTTTGGAGCAATAGCTGGG
>A_/_H6N2|CY136702|A/mallard/Alberta/260/1987
ACTAGCAACTGGTCTGAGAAATGTTCCACAGGCACAAACAAGAGGATTGTTTGGAGCAATAGCTGGG
>A_/_H6N2|CY136694|A/mallard/Alberta/238/1987
ACTAGCAACTGGTCTGAGAAATGTTCCACAGGCACAAACAAGAGGATTGTTTGGAGCAATAGCTGGG
>A_/_H6N2|CY136686|A/mallard/Alberta/230/1987
ACTAGCAACTGGTCTGAGAAATGTTCCACAGGCACAAACAAGAGGATTGTTTGGAGCAATAGCTGGG
>A_/_H6N2|CY136678|A/mallard/Alberta/197/1987
ACTAGCAACTGGTCTGAGAAATGTTCCACAGGCACAAACAAGAGGATTGTTTGGAGCAATAGCTGGG
>A_/_H6N2|CY136654|A/mallard/Alberta/186/1987
ACTAGCAACTGGTCTGAGAAATGTTCCACAGGCACAAACAAGAGGATTGTTTGGAGCAATAGCTGGG
>A_/_H6N1|CY139558|A/mallard/Nova_Scotia/01013/2010
GCTTGCAACTGGACTGAGGAATGTTCCACAGATTGAGACTAGAGGACTCTTTGGAGCTATCGCAGGA
>A_/_H6N1|CY138496|A/blue-winged_teal/Nova_Scotia/01003/2010
GCTTGCAACTGGACTGAGGAATGTTCCACAGATTGAGACTAGAGGACTCTTTGGAGCTATCGCAGGA
>A_/_H6N1|CY134383|A/mallard/California/2529/2010
GCTTGCAACTGGACTGAGGAATGTTCCACAGATTGAGACTAGAGGACTCTTTGGAGCTATCGCAGGG
>A_/_H6N1|CY133885|A/American_wigeon/California/2997/2010
GCTTGCAACTGGACTGAGGAATGTTCCACAGATTGAGACTAGAGGACTCTTTGGAGCTATCGCAGGA
>A_/_H6N1|CY133877|A/American_wigeon/California/2423/2010
GCTTGCAACTGGACTGAGGAATGTTCCACAGATTGAGACTAGAGGACTCTTTGGAGCTATCGCAGGG
>A_/_H6N1|CY133793|A/gadwall/Missouri/10MO095/2010
GCTTGCAACTGGACTGAGGAATGTTCCACAGATTGAGACTAGAGGACTCTTTGGAGCTATCGCAGGA
>A_/_H6N1|CY133424|A/American_wigeon/Missouri/10OS4752/2010
GCTTGCAACTGGACTGAGGAATGTTCCACAGATTGAAACTAGAGGACTCTTTGGGGCTATCGCAGGA
>A_/_H6N2|CY133306|A/northern_shoveler/Mississippi/10OS4526/2010
GCTTGCAACTGGACTGAGGAATGTTCCACAGATTGAGACTAGAGGACTCTTTGGAGCTATCGCAGGA
>A_/_H6N2|CY133282|A/gadwall/Mississippi/10OS4531/2010
GCTTGCAACTGGACTGAGGAATGTTCCACAGATTGAGACTAGAGGACTCTTTGGAGCTATCGCAGGA
>A_/_H6N2|CY133250|A/mallard/Wisconsin/10OS3066/2010
GCTTGCAACTGGACTGAGAAATGTTCCACAGATTGAGACTAGAGGACTCTTTGGAGCTATCGCGGGG
>A_/_H6N1|CY133161|A/mallard/Wisconsin/10OS3144/2010
GCTTGCAACTGGACTGAGGAATGTTCCACAGATTGAGACTAGAGGACTCTTTGGAGCTATCGCAGGA
>A_/_H6N1|CY133021|A/mallard/Illinois/10OS3599/2010
GCTTGCAACTGGACTGAGGAATGTTCCACAGATTGAGACTAGAGGACTCTTTGGAGCTATCGCAGGA
>A_/_H6N2|CY133013|A/American_green-winged_teal/Illinois/10OS3589/2010
GCTTGCAACTGGACTGAGAAATGTTCCACAGATTGAGACTAGAGGACTCTTTGGAGCTATCGCGGGA
>A_/_H6N1|CY132981|A/gadwall/Illinois/10OS3342/2010
GCTTGCAACTGGACTGAGGAATGTTCCACAGATTGAGACTAGAGGACTCTTTGGAGCTATCGCAGGA
>A_/_H6N8|CY132941|A/American_green-winged_teal/Wisconsin/10OS2767/2010
GCTTGCAACTGGACTGAGAAATGTTCCACAGATTGAGACTAGAGGACTCTTTGGAGCTATCGCGGGA
>A_/_H6N8|CY132705|A/mallard/Wisconsin/10OS2880/2010
GCTTGCAACTGGACTGAGAAATGTTCCACAGATTGAGACTAGAGGACTCTTTGGAGCTATCGCGGGA
>A_/_H6N1|CY132493|A/mallard/Ohio/11OS2240/2011
GCTTGCAACTGGACTGAGGAATGTTCCACAGATTGAGACTAGAGGACTCTTTGGAGCTATCGCAGGA
>A_/_H6N1|CY127913|A/Canada_goose/Delaware_Bay/34/2010
GCTTGCAACTGGACTGAGAAATGTTCCACAGATTGAGACTAGAGGACTCTTTGGAGCTATCGCGGGA
>A_/_H6N2|CY127791|A/ruddy_turnstone/Delaware_Bay/173/2007
GCTTGCAACTGGACTGAGAAATATTCCACAGACTGAGACTAGAGGACTCTTTGGGGCTATCGCAGGA
>A_/_H6N1|CY127783|A/ruddy_turnstone/Delaware_Bay/136/2007
GCTTGCAACTGGACTGAGAAATGTTCCACAGATTGGGACTAGAGGACTCTTTGGAGCTATCGCAGGA
>A_/_H6N5|MK535125|A/American_black_duck/Ohio/06OS2051/2006
GCTTGCAACTGGACTAAGAAATGTTCCACAGATTGAAACTAGAGGACTTTTCGGAGCCATCGCAGGT
>A_/_H6N2|MK071436|A/yellow-billed_pintail/Argentina/CIP112-1174A/2016
GCTTGCAACTGGACTGAGAAATGTTCCACAGATTGAAACTAGAGGACTTTTTGGCGCTATCGCAGGT
>A_/_H6N2|MK071364|A/comb_duck/Argentina/CIP051-49/2011
GCTTGCAACTGGACTGAGAAATGTTCCACAGATTGAGACTAGAGGACTCTTTGGAGCTATAGCAGGA
>A_/_H6N1|MH733631|A/willet/Delaware_Bay/338/2014
GCTTGCAACTGGACTGAGAAATGTTCCACAGATTGAGACTAAAGGACTCTTTGGAGCTATCGCGGGA
>A_/_H6N1|MH733704|A/laughing_gull/Delaware_Bay/398/2014
GCTTGCGACTGGACTGAGAAATGTTCCACAGATTGAGACTAAAGGACTCTTTGGAGCTATCGCGGGA
>A_/_H6N1|MH733669|A/laughing_gull/Delaware_Bay/417/2014
GCTTGCGACTGGACTGAGAAATGTTCCACAGATTGAGACTAAAGGACTCTTTGGAGCTATCGCGGGA
>A_/_H6N8|MH733663|A/laughing_gull/Delaware_Bay/286/2014
GCTTGCAACTGGACTGAGAAATGTTCCACAGATTGAGACTAAAGGACTCTTTGGAGCTATCGCGGGA
>A_/_H6N2|MK327650|A/blue-winged_teal/Guatemala/CIP049-I_H116-84/2013
GCTTGCTACTGGACTGAGAAATGTTCCACAGATTGAGACCAGAGGACTTTTTGGAGCTATCGCAGGG
>A_/_H6N2|MK326806|A/blue-winged_teal/Guatemala/CIP049-S_H116-84/2013
GCTTGCTACTGGACTGAGAAATGTTCCACAGATTGAGACCAGAGGACTTTTTGGAGCTATCGCAGGG
>A_/_H6N1|MK535157|A/northern_pintail/Ohio/06-2166/2006
GCTTGCAACTGGACTAAGAAATGTTCCACAGATTGAAACTAGAGGACTTTTCGGAGCCATCGCAGGT
>A_/_H6N5|MK535149|A/mallard/Ohio/06OS2050/2006
GCTTGCAACTGGACTAAGAAATGTTCCACAGATTGAAACTAGAGGACTTTTCGGAGCCATCGCAGGT
>A_/_H6N1|MH251201|A/American_wigeon/California/LDC523/2016
GCTTGCAACTGGACTGAGAAATGTTCCACAGATTGAGACTAGAGGACTCTTTGGAGCTATCGCGGGA
>A_/_H6N5|MK928132|A/American_Wigeon/California/D1516363/2015
GCTTGCAACTGGACTGAGAAATGTTCCACAGGTTGAAACTAGAGGACTCTTTGGAGCAATCGCGGGA
>A_/_H6N2|MK995702|A/Cinnamon_Teal/California/D1714969/2017
GCTTGCAACTGGACTGAGAAACGTTCCACAGATTGAGACCAGAGGACTCTTTGGGGCTATCGCGGGA
>A_/_H6N1|MK995694|A/American_Wigeon/California/D1717063/2017
GCTTGCAACTGGACTGAGAAACGTTCCACAGATTGAGACCAGAGGACTCTTTGGGGCTATCGCGGGA
>A_/_H6N1|MK637381|A/laughing_gull/Delaware_Bay/359/2014
GCTTGCAACTGGACTGAGAAATGTTCCACAGATTGAGACTAAAGGACTCTTTGGAGCTATCGCGGGA
>A_/_H6N2|KP179322|A/pekin_duck/Mexico/CPA-5009/2007
GCTTGCGACTGGACTGAGAAATGTTCCACAGATTGAGACTAGAGGACTCTTTGGAGCTATCGCAGGA
>A_/_H6N1|MH341750|A/ruddy_turnstone_/New_Jersey/UGAI14-1322/2014
GCTTGCAACTGGACTGAGAAATGTTCCACAGATTGAGACTAAAGGACTCTTTGGAGCTATCGCGGGA
>A_/_H6N1|MH341774|A/ruddy_turnstone_/New_Jersey/UGAI14-1857/2014
GCTTGCAACTGGACTGAGAAATGTTCCACAGATTGGGACTAAAGGACTCTTTGGAGCTATCGCGGGA
>A_/_H6N1|MH341766|A/ruddy_turnstone_/New_Jersey/UGAI14-1478/2014
GCTTGCAACTGGACTGAGAAATGTTCCACAGATTGAGACTAAAGGACTCTTTGGAGCTATCGCGGGA
>A_/_H6N1|MH341758|A/ruddy_turnstone_/New_Jersey/UGAI14-1399/2014
GCTTGCAACTGGACTGAGAAATGTTCCACAGATTGAGACTAAAGGACTCTTTGGAGCTATCGCGGGA
>A_/_H6N8|MH498818|A/kelp_gull/Chile/C27585/2017
GCTTGCAACTGGACTGAGAAATGTTCCACAGATTGAAACTAGAGGACTCTTCGGCGCTATCGCAGGT
>A_/_H6N2|MH134729|A/kelp_gull/Chile/C12396/2016
GCTTGCAACTGGACTGAGAAATGTTCCACAGATTGAAACTAGAGGACTCTTCGGCGCTATCGCAGGT
>A_/_H6N8|MH134855|A/mallard/Chile/C9763/2016
GCTTGCAACTGGACTGAGAAATGTTCCACAGATTGAAACTAGAGGACTCTTCGGCGCTATCGCAGGT
>A_/_H6N2|MH134908|A/kelp_gull/Chile/C12395/2016
GCTTGCAACTGGACTGAGAAATGTTCCACAGATTGAAACTAGAGGACTCTTCGGCGCTATCGCAGGT
>A_/_H6N1|MG280598|A/green-winged_teal/Tennessee/17OS0651/2017
GCTTGCAACTGGATTGAGAAATGTTCCGCAGATTAAGACTAGAGGACTCTTTGGAGCTATCGCGGGA
>A_/_H6N1|MG280551|A/Northern_shoveler/Illinois/16OS1664/2016
GCTTGCTACTGGACTGAGAAATGTTCCACAGATTGAGACCAGAGGACTTTTTGGAGCTATCGCAGGG
>A_/_H6N1|MG280541|A/green-winged_teal/Ohio/16OS0556/2016
GCTTGCAACTGGACTGAGAAATGTTCCACAGGTTGAGACTAGAGGACTCTTTGGGGCTATCGCGGGA
>A_/_H6N4|MG280506|A/mallard_duck/Ohio/16OS0826/2016
GCTTGCAACTGGACTGAGAAATGTTCCACAGGTTGAGACTAGAGGACTCTTTGGGGCTATCGCGGGA
>A_/_H6N1|MG280431|A/blue-winged_teal/Wisconsin/16OS3226/2016
GCTTGCAACTGGACTGAGAAATGTTCCACAGGTTGAGACTAGAGGACTCTTTGGGGCTATCGCGGGA
>A_/_H6N2|MG280425|A/mallard_duck/Ohio/16OS3743/2016
GCTTGCAACTGGATTGAGAAATGTTCCACAGATTGAGACTAGAGGACTCTTTGGGGCTATCGCGGGA
>A_/_H6N1|MG280260|A/pintail_duck/Illinois/16OS1650/2016
GCTTGCAACTGGACTGAGAAACGTTCCACAGGTTGAGACCAGAGGACTCTTTGGGGCTATCGCGGGA
>A_/_H6N1|MG280227|A/mallard_duck/Ohio/16OS2064/2016
GCTTGCAACTGGACTGAGAAATGTTCCACAGGTTGAGACTAGAGGACTCTTTGGGGCTATCGCGGGA
>A_/_H6N1|MG280169|A/common_goldeneye/Wisconsin/16OS4246/2016
ACTTGCTACTGGACTAAGAAATGTTCCACAGATTGAAACTAGAGGACTTTTCGGAGCCATCGCAGGT
>A_/_H6N1|MG279772|A/Northern_shoveler/Mississippi/16OS5984/2016
GCTTGCGACTGGGTTGAGAAATGTTCCGCAGATTGAGACTAGAGGACTCTTTGGAGCTATCGCGGGA
>A_/_H6N2|KY983205|A/American_wigeon/California/HS078/2015
GCTTGCAACTGGACTGAGAAATGTTCCACAGATTGAGACCAGAGGACTCTTTGGAGCTATCGCGGGA
>A_/_H6N5|KY983201|A/American_wigeon/California/HS007B/2015
GCTTGCAACTGGACTGAGAAACGTTCCACAGATTGAGACCAGAGGACTCTTTGGGGCTATCGCGGGA
>A_/_H6N5|KY983193|A/American_wigeon/California/HS005B/2015
GCTTGCAACTGGACTGAGAAATGTTCCGCAGATTGAGACTAGAGGACTCTTTGGAGCTATCGCGGGA
>A_/_H6N5|KY983185|A/northern_pintail/California/HS052A/2015
GCTTGCAACTGGACTGAGAAATGTTCCGCAGATTGAGACTAGAGGACTCTTTGGAGCTATCGCGGGA
>A_/_H6N5|KY983173|A/American_wigeon/California/HS007A/2015
GCTTGCAACTGGACTGAGAAACGTTCCACAGATTGAGACCAGAGGACTCTTTGGGGCTATCGCGGGA
>A_/_H6N5|KY983150|A/northern_pintail/California/HS064/2015
GCTTGCAACTGGACTGAGAAATGTTCCGCAGATTGAGACTAGAGGACTCTTTGGAGCTATCGCGGGA
>A_/_H6N2|KY983121|A/northern_pintail/California/HS023/2015
GCTTGCAACTGGACTGAGAAATGTTCCACAGATTGAGACCAGAGGACTCTTTGGAGCTATCGCGGGA
>A_/_H6N2|KY983114|A/American_wigeon/California/HS025/2015
GCTTGCAACTGGACTGAGAAACGTTCCACAGATTGAGACCAGAGGACTCTTTGGAGCTATCGCGGGA
>A_/_H6N2|KY983104|A/American_wigeon/California/HS001/2015
GCTTGCAACTGGACTGAGAAATGTTCCACAGATTGAGACCAGAGGACTCTTTGGAGCTATCGCGGGA
>A_/_H6N8|KY013664|A/ruddy_turnstone/New_Jersey/UGAI14-1314/2014
GCTTGCAACTGGACTGAGAAATGTTCCACAGATTGAGACTAAAGGACTCTTTGGAGCTATCGCGGGA
>A_/_H6N8|KX949428|A/mallard/Alaska/UGAI15-6397/2015
GCTTGCAACTGGACTGAGAAACGTTCCACAGATTGAGACCAGAGGACTCTTTGGGGCTATCGCGGGA
>A_/_H6N8|KY561228|A/green-winged_teal/Missouri/15OS6475/2015
GCTTGCAACTGGACTGAGAAATGTTCCACAGATTGAGACTAGAGGACTCTTTGGGGCTATCGCGGGA
>A_/_H6N5|KY561171|A/green-winged_teal/Ohio/15OS5495/2015
GCTTGCAACAGGACTGAGAAATGTTCCACAGATTGAGACTAGAGGACTCTTTGGAGCTATCGCGGGA
>A_/_H6N8|KY131155|A/northern_pintail/Alaska/792/2013
GCTTGCAACTGGACTGAGAAATGTTCCACAGACTGAGACCAGAGGACTTTTTGGAGCTATAGCAGGG
>A_/_H6N8|KY131187|A/northern_pintail/Alaska/916/2013
GCTTGCAACTGGACTGAGAAATGTTCCACAGACTGAGACCAGAGGACTTTTTGGAGCTATAGCAGGG
>A_/_H6N2|KY131431|A/northern_pintail/Alaska/UGAI15-7567/2015
GCTTGCAACTGGACTGAGAAACGTTCCACAGATTGAGACCAGAGGACTCTTTGGGGCTATCGCGGGA
>A_/_H6N1|KY131360|A/northern_pintail/Alaska/UGAI15-7300/2015
GCTTGCAACTGGACTGAGAAACGTTCCACAGATTGAGACCAGAGGACTCTTTGGGGCTATCGCGGGA
>A_/_H6N2|KY130731|A/northern_pintail/Alaska/769/2011
GCTTGCAACTGGACTGAGAAATGTTCCACAGATTGAGACCAGAGGACTTTTTGGAGCTATCGCAGGG
>A_/_H6N2|KY130592|A/northern_pintail/Alaska/224/2011
GCTTGCAACTGGACTGAGAAATGTTCCGCAGATTGAGACCAGAGGACTTTTTGGAGCTATCGCAGGG
>A_/_H6N2|KY583929|A/mallard/Ohio/15OS3999/2015
GCTTGCAACTGGATTGAGAAATGTTCCACAGATTGAGACTAGAGGACTCTTTGGGGCTATCGCGGGA
>A_/_H6N2|KY583808|A/mallard/Ohio/15OS4225/2015
GCTTGCAACTGGATTGAGAAATGTTCCACAGATTGAGACTAGAGGACTCTTTGGGGCTATCGCGGGA
>A_/_H6N2|KY583742|A/mallard/Ohio/15OS3992/2015
GCTTGCAACTGGATTGAGAAATGTTCCACAGATTGAGACTAGAGGACTCTTTGGGGCTATCGCGGGA
>A_/_H6N2|KY561300|A/mallard_duck/Ohio/15OS5882/2015
GCTTGCAACTGGACTGAGAAATGTTCCACAGATTGAGACTAGAGGACTCTTTGGAGCTATCGCAGGA
>A_/_H6N1|KY561265|A/American_green-winged_teal/Missouri/15OS6486/2015
GCTTGCTACTGGACTGAGAAATGTTCCACAGATTGAGACCAGAGGACTTTTTGGAGCTATCGCAGGG
>A_/_H6N2|KY561170|A/American_green-winged_teal/Illinois/15OS5977/2015
GCTTGCAACTGGACTGAGAAATGTTCCACAGATTGAGACTAGAGGACTCTTTGGGGCTATCGCGGGA
>A_/_H6N2|KY284505|A/mallard/Ohio/15OS4208/2015
GCTTGCAACTGGATTGAGAAATGTTCCACAGATTGAGACTAGAGGACTCTTTGGGGCTATCGCGGGA
>A_/_H6N1|KX827310|A/white-rumped_sandpiper/Lagoa_do_Peixe/RS1151/2012
GCTTGCAACTGGGCTGAGAAATGTTCCACAGGTTGAGACTAGAGGACTCTTTGGAGCTATCGCAGGA
>A_/_H6N1|KX620132|A/white-rumped_sandpiper/Lagoa_do_Peixe/RS1177/2012
GCTTGCAACTGGGCTGAGAAATGTTCCACAGGTTGAGACTAGAGGACTCTTTGGAGCTATCGCAGGA
>A_/_H6N1|KX620067|A/white-rumped_sandpiper/Lagoa_do_Peixe/RS1196/2012
GCTTGCAACTGGGCTGAGAAATGTTCCACAGGTTGAGACTAGAGGACTCTTTGGAGCTATCGCAGGA
>A_/_H6N1|KX620066|A/ruddy_turnstone/Delaware_Bay/536/2012
GCTTGCAACTGGACTGAGAAATGTTCCACAGATTGAGACTAAAGGACTCTTTGGAGCTATCGCGGGA
>A_/_H6N8|KX351750|A/northern_shoveler/California/1628V/2013
GCTTGCAACTGGACTGAGAAATGTTCCACAGATTGAGACTAGAGGACTCTTTGGAGCTATCGCAGGA
>A_/_H6N1|KX351700|A/gadwall/California/1711V/2013
GCTTGCAACTGGACTGAGAAATGTTCCACAGATTGAGACTAGAGGACTCTTTGGAGCTATCGCAGGA
>A_/_H6N1|KX351631|A/gadwall/California/COL039/2014
GCTTGCAACTGGACTGAGAAATGTTCCACAGATTGAGACTAGAGGACTCTTTGGAGCTATCGCAGGA
>A_/_H6N1|KX351591|A/mallard/California/1606V/2013
GCTTGCAACTGGACTGAGAAATGTTCCACAGATTGAGACTAGAGGACTCTTTGGAGCTATCGCAGGA
>A_/_H6N2|KU310479|A/greater_white-fronted_goose/Alaska/UGAI15-3913/2015
GCTTGCAACTGGACTGAGAAATGTTCCACAGGTTGAAACTAGAGGACTCTTTGGAGCTATCGCGGGA
>A_/_H6N1|KU310471|A/greater_white-fronted_goose/Alaska/UGAI15-3903/2015
GCTTGCAACTGGACTGAGAAATGTTCCACAGGTTGAAACTAGAGGACTCTTTGGAGCTATCGCGGGA
>A_/_H6N1|CY196692|A/goose/Interior_Alaska/11PG00149/2011
GCTTGCAACTGGACTGAGGAATGTTCCACAGATTGAGACTCGAGGACTCTTTGGAGCTATCGCAGGG
>A_/_H6N1|KF636135|A/Anas_discors/New_Mexico/A00629390/2008
GCTTGCAACTGGACTGAGAAATGTTCCACAGATTGAGACTAGAGGACTCTTTGGAGCTATCGCAGGA
>A_/_H6N1|KF569944|A/Anas_discors/New_Mexico/A00706363/2008
GCTTGCAACTGGACTGAGAAATGTTCCACAGATTGAGACTAGAGGACTCTTTGGAGCTATCGCAGGA
>A_/_H6N8|MH597487|A/ruddy_turnstone/Delaware/650679/2002
ACTCGCAACTGGACTGAGAAATGTTCCACAGATTGAAACTAGAGGACTTTTCGGAGCTATCGCAGGT
>A_/_H6N1|MN431206|A/American_Wigeon/Ohio/18OS1967/2018
GCTTGCAACTGGACTGAGAAATGTTCCACAGATTGAGACTAGAGGACTCTTTGGAGCTATCGCGGGA
>A_/_H6N1|MN431116|A/Mallard/Ohio/18OS4664/2018
GCTTGCAACTGGATTGAGAAATGTTCCGCAGATTGAGACTAGAGGACTCTTTGGAGCTATCGCGGGA
>A_/_H6N8|MN431031|A/Mallard/Ohio/18OS0552/2018
GCTTGCAACTGGATTGAGAAATGTTCCGCAGATTGAGACTAGAGGACTCTTTGGAGCTATCGCGGGA
>A_/_H6N1|MN430905|A/American_Green-winged_Teal/Ohio/18OS2656/2018
GCTTGCAACTGGACTGAGAAATGTTCCACAGATTGAGACTAGAGGACTCTTTGGAGCTATCGCGGGA
>A_/_H6N1|MN430776|A/Mallard/Wisconsin/18OS3206/2018
GCTTGCAACTGGATTGAGAAATGTCCCGCAGATTGAAACTAGAGGACTCTTTGGAGCTATCGCGGGA
>A_/_H6N8|MT818685|A/Mallard/Washington/AH0042125I.4.A/2015
GCTTGCAACTGGACTGAGAAATGTTCCACAGATTGAGACTAGAGGACTCTTTGGAGCTATCGCGGGA
>A_/_H6N1|MT818645|A/Mallard/Idaho/AH0053992I.4.A/2015
GCTTGCAACTGGACTGAGAAACGTTCCACAGATTGAGACCAGAGGACTCTTTGGGGCTATCGCGGGA
>A_/_H6N1|MT818642|A/Northern_Pintail/South_Dakota/AH0014832I.4.A/2015
GCTTGCAACTGGACTGAGGAATGTTCCACAGACTGAGACTAGAGGACTCTTTGGGGCAATCGCGGGA
>A_/_H6N4|MT818629|A/Mallard/Minnesota/AH0059549I.4.A/2016
GCTTGCAACTGGATTGAGAAATGTTCCACAGATTGAGACTAGAGGACTCTTTGGGGCTATCGCGGGA
>A_/_H6N6|MN794942|A/American_green-winged_teal/Ohio/18OS1767/2018
GCTTGCAACTGGATTGAGAAATGTTCCGCAGATTGAGACTAGAGGACTCTTTGGAGCTATCGCGGGA
>A_/_H6N2|MT421691|A/mallard/Maryland/UGAI15-7965/2015
GCTTGCAACTGGACTGAGAAATGTTCCACAGATTGAGACTAGAGGACTCTTTGGAGCTATCGCAGGA
>A_/_H6N2|MT421675|A/mallard/Maryland/UGAI15-7902/2015
GCTTGCAACTGGACTGAGAAATGTTCCACAGATTGAGACTAGAGGACTCTTTGGAGCTATCGCAGGA
>A_/_H6N5|MT420715|A/northern_pintail/Alaska/UGAI17-4733/2017
GCTTGCAACTGGATTGAGAAATGTTCCGCAGATTGAGACTAGAGGGCTCTTTGGAGCTATTGCGGGA
>A_/_H6N9|MN988445|A/mallard/Minnesota/MN18-WB2-223A/2018
GCTTGCTACTGGACTGAGAAATGTTCCACAGATTGGGACCAGAGGACTTTTTGGAGCTATCGCAGGG
>A_/_H6N5|MT624504|A/Mallard_duck/Alberta/520/2019
GCTTGCTACTGGACTGAGAAATGTTCCACAGATTGGGACCAGAGGACTTTTTGGAGCTATCGCAGGG
>A_/_H6N5|MT624387|A/Mallard_duck/Alberta/4/2019
GCTTGCTACTGGACTGAGAAATGTTCCACAGATTGGGACCAGAGGACTTTTTGGAGCTATCGCAGGG
>A_/_H6N5|MT624366|A/Mallard_duck/Alberta/588/2019
GCTTGCTACTGGACTGAGAAATGTTCCACAGATTGGGACCAGAGGACTTTTTGGAGCTATCGCAGGG
>A_/_H6N5|MT624332|A/Mallard_duck/Alberta/585/2019
GCTTGCTACTGGACTGAGAAATGTTCCACAGATTGGGACCAGAGGACTTTTTGGAGCTATCGCAGGG
>A_/_H6N5|MT624323|A/Mallard_duck/Alberta/216/2019
GCTTGCTACTGGACTGAGAAATGTTCCACAGATTGGGACCAGAGGACTTTTTGGAGCTATCGCAGGG
>A_/_H6N8|MH597706|A/ruddy_turnstone/New_Jersey/1148678/2004
GCTTGCAACTGGACTGAGAAATGTTCCACAGATTGAGACTAGAGGACTCTTTGGAGCTATCGCAGGA
>A_/_H6N8|MH597649|A/ruddy_turnstone/New_Jersey/1148661/2004
GCTTGCAACTGGACTGAGAAATGTTCCACAGATTGAGACTAGAGGACTCTTTGGAGCTATCGCAGGA
>A_/_H6N8|MH597268|A/ruddy_turnstone/Delaware/1148677/2004
GCTTGCAACTGGACTGAGAAATGTTCCACAGATTGAGACTAGAGGACTCTTTGGAGCTATCGCAGGA
>A_/_H6N8|MH597244|A/ruddy_turnstone/Delaware/1016444/2003
ACTTGCAACTGGACTGAGAAATGTTCCACAGATTGAAACCAGAGGACTTTTCGGAGCCATTGCAGGT
>A_/_H6N8|MH596927|A/ruddy_turnstone/Delaware/1148681/2004
GCTTGCAACTGGACTGAGAAATGTTCCACAGATTGAGACTAGAGGACTCTTTGGAGCTATCGCAGGA
>A_/_H6N8|MH596918|A/ruddy_turnstone/New_Jersey/1148660/2004
GCTTGCAACTGGACTGAGAAATGTTCCACAGATTGAGACTAGAGGACTCTTTGGAGCTATCGCAGGA
>A_/_H6N8|MH596876|A/ruddy_turnstone/Delaware/1148673/2004
GCTTGCAACTGGACTGAGAAATGTTCCACAGATTGAGACTAGAGGACTCTTTGGAGCTATCGCAGGA
>A_/_H6N1|MH546691|A/mallard/New_Jersey/16-000670-2/2015
GCTTGCAACTGGACTGAGAAATGTTCCACAGATTGAGACTAGAGGACTCTTTGGAGCTATCGCGGGA
>A_/_H6N2|MH502730|A/ruddy_turnstone/New_Jersey/UGAI14-1746/2014
GCTTGCAACTGGACTGAGAAATGTTCCACAGATTGAGACTAAAGGACTCTTTGGAGCTATCGCGGGA
>A_/_H6N2|MH502714|A/ruddy_turnstone/New_Jersey/UGAI14-1656/2014
GCTTGCAACTGGACTGAGAAATGTTCCACAGATTGAGACTAAAGGACTCTTTGGAGCTATCGCGGGA
>A_/_H6N2|MH502688|A/ruddy_turnstone/New_Jersey/UGAI14-1632/2014
GCTTGCAACTGGACTGAGAAATGTTCCACAGATTGAGACTAAAGGACTCTTTGGAGCTATCGCGGGG
>A_/_H6N1|MH501577|A/ruddy_turnstone/New_Jersey/AI10-960/2010
GCTTGCAACTGGACTGAGAAATGTTCCACAGATTGAGACTAGAGGACTCTTTGGAGCTATCGCGGGA
>A_/_H6N1|MH501569|A/ruddy_turnstone/New_Jersey/AI10-901/2010
GCTTGCAACTGGACTGAGAAATGTTCCACAGATTGAGACTAGAGGACTCTTTGGAGCTATCGCGGGA
>A_/_H6N1|MH501561|A/ruddy_turnstone/New_Jersey/AI10-798/2010
GCTTGCAACTGGACTGAGAAATGTTCCACAGATTGAGACTAGAGGACTCTTTGGAGCTATCGCGGGA
>A_/_H6N1|MH501545|A/ruddy_turnstone/New_Jersey/AI10-695/2010
GCTTGCAACTGGACTGAGAAATGTTCCACAGATTGAGACTAGAGGACTCTTTGGAGCTATCGCGGGA
>A_/_H6N1|MH501537|A/ruddy_turnstone/New_Jersey/AI10-669/2010
GCTTGCAACTGGACTGAGAAATGTTCCACAGATTGAGACTAGAGGACTCTTTGGAGCTATCGCGGGA
>A_/_H6N1|MH501521|A/ruddy_turnstone/New_Jersey/AI10-652/2010
GCTTGCAACTGGACTGAGAAATGTTCCACAGATTGAGACTAGAGGACTCTTTGGAGCTATCGCGGGA
>A_/_H6N1|MH501513|A/ruddy_turnstone/New_Jersey/AI10-650/2010
GCTTGCAACTGGACTGAGAAATGTTCCACAGATTGAGACTAGAGGACTCTTTGGAGCTATCGCGGGA
>A_/_H6N1|MH501481|A/ruddy_turnstone/New_Jersey/AI10-616/2010
GCTTGCAACTGGACTGAGAAATGTTCCACAGATTGAGACTAGAGGACTCTTTGGAGCTATCGCGGGA
>A_/_H6N8|MH501457|A/ruddy_turnstone/New_Jersey/AI10-535/2010
GCTTGCAACTGGACTGAGAAATGTTCCACAGATTGAGACTAGAGGACTCTTTGGAGCTATCGCGGGA
>A_/_H6N1|MH501225|A/ruddy_turnstone/Delaware/AI10-1069/2010
GCTTGCAACTGGACTGAGAAATGTTCCACAGATTGAGACTAGAGGACTCTTTGGAGCTATCGCGGGA
>A_/_H6N1|MH501201|A/ruddy_turnstone/Delaware/AI10-1030/2010
GCTTGCAACTGGACTGAGAAATGTTCCACAGATTGAGACTAGAGGACTCTTTGGAGCTATCGCGGGA
>A_/_H6N1|MH501161|A/ruddy_turnstone/Delaware/AI09-666/2009
GCTTGCAACTGGACTAAGAAATGTTCCACAGATTGAAACTAGAGGACTTTTCGGAGCCATCGCAGGT
>A_/_H6N1|MN253641|A/American_Green-winged_Teal/North_Dakota/AH0003567S.4.A/2015**gb
GCTTGCAACTGGACTGAGAAATGTTCCACAGATTGAGACTAGAGGACTCTTTGGGGCTATCGCGGGA
>A_/_H6gb|CY186804|A/American_green-winged_teal/Ohio/12OS2334/2012**gb
GCTTGCAACTGGACTGAGAAATGTTCCACAGATTGAGACTAAAGGACTCTTTGGAGCTATCGCGGGA
>A_/_H6N6|MN253636|A/American_Green-winged_Teal/Texas/AH0071375S.4.A/2015**gb
GCTTGCAACTGGACTGAGAAACGTTCCACAGATTGAGACCAGAGGACTCTTTGGGGCTATCGCGGGA
>A_/_H6N8|MN253639|A/American_Green-winged_Teal/Virginia/AH0102541S.4.A/2016**gb
GCTTGCAACTGGATTGAGAAATGTTCCACAGATTGAGACTAGAGGACTCTTTGGGGCTATCGCAGGA
>A_/_H6gb|CY120619|A/American_wigeon/California/3179/2010(mixed)**gb
GCTTGCAACTGGACTGAGGAATGTTCCACAGATTGAGACTAGAGGACTCTTTGGAGCTATCGCAGGG
>A_/_H6N1|CY177021|A/American_wigeon/California/3741/2012**gb
GCTTGCAACTGGACTGAGGAATGTTCCACAGATTGAGACTAGGGGACTCTTTGGAGCTATCGCAGGA
>A_/_H6gb|CY094557|A/American_wigeon/California/6712/2009**gb
GCTTGCAACTGGACTAAGAAATGTTCCACAGATTGAAACTAGAGGACTTTTCGGAGCCATCGCAGGT
>A_/_H6N1|CY093838|A/American_wigeon/California/8670/2008**gb
GCTTGCAACTGGACTGAGGAATGTTCCACAGATTGAGACTAGAGGACTATTTGGAGCTATCGCAGGA
>A_/_H6gb|MN253645|A/American_Wigeon/Oregon/AH0038893S.4.A/2015**gb
GCTTGCAACTGGACTGAGAAATGTTCCACAGATTGAGACTAGAGGACTCTTTGGAGCTATCGCGGGA
>A_/_H6N2|CY179811|A/black_duck/Alabama/748/1975**gb
GCTGGCAACTGGTCTGAGAAATGTCCCACAGGCAGAGACAAGAGGATTGTTCGGGGCCATAGCTGGA
>A_/_H6N2|MN552486|A/Black_Duck/Deleware/16OS4547/2016**gb
GCTTGCTACTGGACTAAGAAATGTTCCACAGATTGAAACTAGAGGACTTTTCGGAGCCATCGCAGGT
>A_/_H6gb|MN253647|A/Blue-winged_Teal/Florida/AH0108339S.4.A/2016**gb
GCTTGCAACTGGATTGAGAAATGTTCCGCAGATTGAGACTAGAGGACTCTTTGGAGCTATCGCGGGA
>A_/_H6gb|MN253637|A/Blue-winged_Teal/Florida/AH0108339S.4.B/2016**gb
GCTTGCAACTGGATTGAGAAATGTTCCACAGATTGAGACTAGAGGACTCTTTGGGGCTATCGCGGGA
>A_/_H6gb|MK327667|A/blue-winged_teal/Guatemala/CIP049-H116-05_H6/2013**gb
GCTTGCAACTGGACTGAGAAATGTTCCACAGATTGAGACTAGAGGACTCTTTGGGGCTATCGCGGGA
>A_/_H6gb|MK326773|A/blue-winged_teal/Guatemala/CIP049-S_H116-48/2013**gb
GCTTGCAACTGGACTGAGAAATGTTCCACAGATTGAGACTAGAGGACTCTTTGGGGCTATCGCGGGA
>A_/_H6N1|CY180876|A/blue-winged_teal/Wisconsin/134/1980**gb
GCTGGCAACTGGTTTGAGAAATGTCCCACAGGCAGAGACAAGAGGGTTGTTCGGGGCCATAGCTGGG
>A_/_H6N1|CY180844|A/blue-winged_teal/Wisconsin/142/1980**gb
GCTGGCAACTGGTTTGAGAAATGTCCCACAGGCAGAGACAAGAGGATTGTTCGGGGCCATAGCTGGG
>A_/_H6N8|CY177495|A/blue-winged_teal/Wisconsin/15/1977**gb
GCTGGCAACTGGTCTGAGAAATGTCCCACAGGCAGAGACAAGGGGATTGTTCGGGGCCATAGCTGGT
>A_/_H6N6|CY178671|A/blue-winged_teal/Wisconsin/333/1981**gb
ACTAGCAACTGGTTTGAGGAATGTCCCACAGGCAGAAACAAGAGGATTGTTTGGAGCAATAGCTGGG
>A_/_H6N1|CY180404|A/blue-winged_teal/Wisconsin/340/1976**gb
GCTGGCAACTGGTCTGAGAAATGTCCCACAGGCAGAGACAAGAGGATTATTCGGGGCTATAGCTGGG
>A_/_H6N1|CY178527|A/blue-winged_teal/Wisconsin/377/1982**gb
ACTGGCAACTGGTCTGAGGAATGTCCCACAGGCAGAAACAAGAGGATTGTTTGGAGCGATAGCTGGA
>A_/_H6N1|CY179827|A/Canada_goose/Alabama/726/1975**gb
GCTGGCAACTGGTCTGAGAAATGTCCCACAGGCAGAAACAAGGGGATTGTTCGGGGCCATAGCTGGT
>A_/_H6gb|MK995711|A/Cinnamon_Teal/California/D1715700/2017**gb
GCTTGCAACTGGACTGAGAAACGTTCCACAGATTGAGACCAGAGGACTCTTTGGGGCTATCGCGGGA
>A_/_H6N1|MN552512|A/Common_Goldeneye/Wisconsin/16OS3988/2016**gb
ACTTGCTACTGGACTAAGAAATGTTCCACAGATTGAAACTAGAGGACTTTTCGGAGCCATCGCAGGT
>A_/_H6N9|CY180516|A/duck/Minnesota/1/1975**gb
ACTGGCAACTGGTCTGAGGAATGTCCCACAGGCAGAAACAAGAGGATTGTTTGGAGCAATAGCTGGG
>A_/_H6N1|CY180620|A/duck/Minnesota/2/1975**gb
ACTGGCAACTGGTCTGAGGAATGTCCCACAGGCAGAAACAAGAGGATTGTTTGGAGCAATAGCTGGG
>A_/_H6N2|CY180484|A/duck/Minnesota/25/1975**gb
ACTGGCAACTGGTCTGAGGAATGTCCCACAGGCAGAAACAAGAGGATTGTTTGGAGCAATAGCTGGG
>A_/_H6N5|CY180628|A/duck/Minnesota/33/1975**gb
ACTGGCAACTGGTCTGAGGAATGTCCCACAGGCAGAAACAAGAGGATTGTTTGGAGCAATAGCTGGG
>A_/_H6N2|CY177565|A/duck/Minnesota/51/1975**gb
ACTGGCAACTGGTCTGAGGAATGTCCCACAGGCAGAAACAAGAGGATTGTTTGGAGCAATAGCTGGG
>A_/_H6N1|CY180636|A/duck/Minnesota/56/1975**gb
ACTGGCAACTGGTCTGAGGAATGTCCCACAGGCAGAAACAAGAGGATTGTTTGGAGCAATAGCTGGG
>A_/_H6N2|CY177556|A/duck/Minnesota/7/1975**gb
ACTGGCAACTGGTCTGAGGAATGTCCCACAGGCAGAAACAAGAGGATTGTTTGGAGCAATAGCTGGG
>A_/_H6N2|CY178150|A/duck/Wisconsin/2711/1985**gb
ACTAGCAACTGGTCTGAGAAATGTTCCACAGGCAGAAACAAGAGGATTGTTTGGAGCAATAGCTGGG
>A_/_H6N2|CY178166|A/duck/Wisconsin/2722/1985**gb
ACTAGCAACTGGTCTGAGAAATGTTCCACAGGCAGAAACAAGAGGATTGTTTGGAGCAATAGCTGGG
>A_/_H6N2|CY178174|A/duck/Wisconsin/2728/1985**gb
ACTAGCAACTGGTCTGAGAAATGTTCCACAGGCAGAAACAAGAGGATTGTTTGGAGCAATAGCTGGG
>A_/_H6N8|CY178182|A/duck/Wisconsin/2790/1985**gb
ACTAGCAACTGGTCTGAGAAATGTTCCACAGGCAGAAACAAGAGGATTGTTTGGAGCAATAGCTGGG
>A_/_H6N2|CY179451|A/duck/Wisconsin/3070/1986**gb
ACTAGCAACTGGTCTGAGAAATGTTCCACAGGCAGAAACAAGAGGATTGTTTGGAGCAATAGCTGGG
>A_/_H6N2|CY179483|A/duck/Wisconsin/3083/1986**gb
ACTAGCAACTGGTCTGAGAAATGTTCCACAGGCAGAAACAAGAGGATTGTTTGGAGCAATAGCTGGG
>A_/_H6N2|CY179491|A/duck/Wisconsin/3086/1986**gb
ACTAGCAACTGGTCTGAGAAATGTTCCACAGGCAGAAACAAGAGGATTGTTTGGAGCAATAGCTGGG
>A_/_H6N2|MH499098|A/Franklin's_gull/Chile/C10242/2016**gb
GCTTGCAACTGGACTGAGAAATGTTCCACAGATTGAAACTAGAGGACTCTTCGGCGCTATCGCAGGT
>A_/_H6gb|CY094469|A/gadwall/California/8203/2008**gb
GCTTGCAACTGGACTGAGGAATGTTCCACAGATTGAGACTAGAGGACTATTTGGAGCTATCGCAGGA
>A_/_H6N1|CY093934|A/gadwall/California/8648/2008**gb
GCTTGCAACTGGACTGAGGAATGTTCCACAGATTGAGACTAGAGGACTATTTGGAGCTATCGCAGGA
>A_/_H6N1|MN431218|A/Gadwall/Ohio/18OS2668/2018**gb
GCTTGCAACTGGACTGAGAAATGTTCCACAGATTGAGACTAGAGGACTCTTTGGAGCTATCGCGGGA
>A_/_H6N1|CY181152|A/gadwall/Wisconsin/80/1978**gb
ACTGGCAACTGGTCTGAGGAATGTCCCACAGGCAGAAACAAGAGGATTGTTTGGAGCAATAGCTGGA
>A_/_H6gb|CY132629|A/greater_white-fronted_goose/California/3778/2010**gb
GCTTGCAACTGGACTGAGAAATGTTCCACAGATTGAAACTAGAGGACTCTTTGGAGCTATCGCAGGA
>A_/_H6N2|CY179851|A/green-winged_teal/Alabama/446/1975**gb
GCTGGCAACTGGTCTGAGAAATGTCCCACAGGCAGAGACAAGAGGATTGTTCGGGGCCATAGCTGGA
>A_/_H6N2|CY179843|A/green-winged_teal/Alabama/563/1975**gb
GCTGGCAACTGGTCTGAGAAATGTCCCACAGGCAGAGACAAGAGGATTGTTCGGGGCCATAGCTGGA
>A_/_H6N2|CY179819|A/green-winged_teal/Alabama/741/1975**gb
GCTGGCAACTGGTCTGAGAAATGTCCCACAGGCAGAGACAAGAGGATTGTTCGGGGCCATAGCTGGA
>A_/_H6N2|CY177013|A/green-winged_teal/California/3722/2012**gb
GCTTGCAACTGGACTGAGAAATGTTCCACAGACTGAGACCAGAGGACTTTTTGGAGCTATCGCAGGG
>A_/_H6gb|CY140418|A/green-winged_teal/Minnesota/Sg-00841/2008**gb
GCTTGCAACTGGACTGAGGAATGTTCCACAGATTGAGACTAGAGGACTCTTTGGAGCTATCGCAGGA
>A_/_H6gb|CY081364|A/green-winged_teal/Ohio/196/1999**gb
ACTCGCAACTGGACTGAGAAATGTTCCACAGATTGAAACTAGAGGACTTTTCGGAGCTATCGCAGGT
>A_/_H6N5|CY179963|A/green-winged_teal/Wisconsin/109/1979**gb
ACTAGCAACTGGTCTGAGGAATGTCCCACAGGCAGAAACAAGAGGATTGTTTGGAGCAATAGCTGGG
>A_/_H6N5|CY179787|A/green-winged_teal/Wisconsin/112/1975**gb
ACTGGCAACTGGTCTGAGGAATGTCCCACAGGCAGAAACAAGAGGATTGTTTGGAGCAATAGCTGGG
>A_/_H6N5|CY179987|A/green-winged_teal/Wisconsin/116/1979**gb
ACTAGCAACTGGTCTGAGGAATGTCCCACAGGCAGAAACAAGAGGATTGTTTGGAGCAATAGCTGGG
>A_/_H6N6|CY180860|A/green-winged_teal/Wisconsin/121/1980**gb
ACTAGCAACTGGTTTGAGGAATGTCCCACAGGCAGAAACAAGAGGATTGTTTGGAGCAATAGCTGGG
>A_/_H6N1|CY180836|A/green-winged_teal/Wisconsin/131/1980**gb
GCTGGCAACTGGTTTGAGAAATGTCCCACAGGCAGAGACAAGAGGATTGTTCGGGGCAATAGCTGGG
>A_/_H6N2|CY181321|A/green-winged_teal/Wisconsin/16/1974**gb
ACTGGCAACTGGTCTGAGGAATGTCCCACAGGCAGAAACAAGAGGATTGTTTGGAGCAATAGCTGGG
>A_/_H6N8|CY177622|A/green-winged_teal/Wisconsin/20/1974**gb
GCTGGCAACTGGTCTGAGAAATGTCCCACAGGCAGAGACAAGAGGGTTGTTCGGGGCCATAGCTGGG
>A_/_H6N8|CY179419|A/green-winged_teal/Wisconsin/328/1977**gb
GCTGGCAACTGGTCTGAGAAATGTCCCACAGGCAGAGACAAGGGGATTGTTCGGGGCCATAGCTGGT
>A_/_H6N2|CY179803|A/green-winged_teal/Wisconsin/367/1975**gb
GCTGGCAACTGGTCTGAGAAATGTCCCACAGGCAGAGACAAGAGGATTGTTCGGGGCCATAGCTGGA
>A_/_H6N2|CY180572|A/green-winged_teal/Wisconsin/432/1976**gb
GCTGGCAACTGGTCTGAGAAATGTCCCACAGGCAGAGACAAGAGGATTGTTCGGGGCCATAGCTGGA
>A_/_H6N8|CY178847|A/green-winged_teal/Wisconsin/440/1983**gb
GCTGGCAACTGGTCTGAGAAATGTCCCACAGGCAGAGACAAGGGGATTGTTCGGGGCCATAGCTGGC
>A_/_H6N2|CY180580|A/green-winged_teal/Wisconsin/453/1976**gb
GCTGGCAACTGGTCTGAGAAATGTCCCACAGGCAGAGACAAGAGGATTGTTCGGGGCCATAGCTGGA
>A_/_H6N6|CY181177|A/green-winged_teal/Wisconsin/478/1981**gb
ACTAGCAACTGGTTTGAGGAATGTCCCACAGGCAGAAACAAGAGGATTGTTTGGAGCAATAGCTGGG
>A_/_H6N2|CY179835|A/mallard/Alabama/627/1975**gb
GTTGGCAACTGGTCTGAGAAATGTCCCACAGGCAGAGACAAGAGGATTATTCGGGGCCATAGCTGGA
>A_/_H6gb|MN253648|A/Mallard/Alaska/AH0029096S.4.A/2015**gb
GCTTGCAACTGGACTGAGAAATGTTCCACAGGTTGAAACTAGAGGACTCTTTGGAGCTATCGCGGGA
>A_/_H6gb|MN253634|A/Mallard/Alaska/AH0029096S.4.B/2015**gb
GCTTGCAACTGGACTGAGAAACGTTCCACAGATTGAGACCAGAGGACTCTTTGGGGCTATCGCGGGA
>A_/_H6gb|CY136406|A/mallard/Alberta/110/1990**gb
ACTAGCAACTGGTCTGAGAAATGTTCCACAGGCACAAACAAGAGGATTATTTGGAGCAATAGCTGGG
>A_/_H6gb|CY127604|A/mallard/Alberta/215/1999**gb
GCTTGCAACTGGACTGAGAAATGTTCCACAGATTGAAACCAGAGGACTTTTCGGAGCCATTGCAGGG
>A_/_H6N2|CY126393|A/mallard/Alberta/372/1986**gb
ACTAGCAACTGGTCTGAGAAATGTTCCACAGGCACAAACAAGAGGATTGTTTGGAGCAATAGCTGGG
>A_/_H6gb|CY126555|A/mallard/Alberta/413/2009**gb
GCTTGCAACTGGACTAAGAAATGTTCCACAGATTGAAACTAGAGGACTTTTCGGAGCCATCGCAGGT
>A_/_H6N4|CY126441|A/mallard/Alberta/58/1989**gb
GCTTGCAACTGGGCTGAGAAACGTTCCACAGATTGAAACTAGAGGGCTTTTCGGAGCTATCGCAGGC
>A_/_H6N8|CY203541|A/mallard/Maryland/05OS606/2005**gb
GCTTGCAACTGGACTGAGAAATGTTCCACAGATTGAGACTAGAGGACTCTTTGGAGCTATCGCAGGA
>A_/_H6gb|CY189937|A/mallard/Maryland/13OS3019/2014**gb
GCTTGCAACTGGACTAAGAAATGTTCCACAGATTGAAACTAGAGGACTTTTCGGAGCCATCGCAGGT
>A_/_H6gb|CY081404|A/mallard/Maryland/504/2006**gb
GCTTGCAACTGGACTGAGAAATGTTCCACAGATTGAGACTAGAGGGCTCTTTGGAGCTATCGCAGGA
>A_/_H6gb|CY141151|A/mallard/Minnesota/182717/1998(mixed)**gb
ACTAGCAACTGGTCTGAGGAATGTCCCACAGGTGAAAACACGAGGATTGTTTGGAGCAATAGCTGGG
>A_/_H6gb|CY139796|A/mallard/Minnesota/182748/1998**gb
ACTAGCAACTGGTCTGAGGAATGTCCCACAGGTGAAAACACGAGGATTGTTTGGAGCAATAGCTGGG
>A_/_H6gb|CY139870|A/mallard/Minnesota/355780/2000**gb
ACTAGCAACTGGTCTGAGGAATGTCCCACAGGTGAAAACACGAGGATTGTTTGGAGCAATAGCTGGG
>A_/_H6gb|CY140884|A/mallard/Minnesota/AI09-3819/2009**gb
GCTTGCAACTGGACTAAGAAATGTTCCACAGATTGAAACTAGAGGACTTTTCGGAGCCATCGCAGGT
>A_/_H6gb|CY140943|A/mallard/Minnesota/AI09-4324/2009**gb
GCTTGCAACTGGACTAAGAAATGTTCCACAGATTGAAACTAGAGGACTTTTCGGAGCCATCGCAGGT
>A_/_H6gb|CY140437|A/mallard/Minnesota/Sg-00860/2008**gb
GCTTGCAACTGGACTGAGAAATGTTCCACAGATTGAGACTAGAGGACTCTTTGGAGCTATCGCAGGA
>A_/_H6gb|CY139629|A/mallard/Minnesota/Sg-00944/2008**gb
GCTTGCAACTGGACTGAGAAATGTTCCACAGATTGAGACTAGAGGACTCTTTGGAGCTATCGCAGGA
>A_/_H6Nmixed|KY013678|A/mallard/Minnesota/UGAI14-2257/2014**gb
GCTTGCAACTGGACTGAGAAATGTTCCACAGATTGAGACCAGAGGACTCTTTGGGGCTATCGCGGGA
>A_/_H6N5|CY095624|A/mallard/Ohio/1491/2006**gb
GCTTGCAACTGGACTAAGAAATGTTCCACAGATTGAAACTAGAGGACTTTTCGGAGCCATCGCAGGT
>A_/_H6Nmixed|KY678675|A/mallard/Ohio/15OS5921/2015**gb
GCTTGCAACTGGATTGAGAAATGTTCCACAGATTGAGACTAGAGGACTCTTTGGGGCTATCGCGGGA
>A_/_H6gb|CY081250|A/mallard/Ohio/662/2002**gb
ACTAGCAACTGGTCTGAGGAATGTCCCACAGGTGAAAACACGAGGATTGTTTGGAGCAATAGCTGGG
>A_/_H6gb|CY096746|A/mallard/Ohio/669/2002**gb
ACTAGCAACTGGTCTGAGGAATGTCCCACAGGTGAAAACACGAGGATTGTTTGGAGCAATAGCTGGG
>A_/_H6gb|CY021607|A/mallard/Ohio/81/1986**gb
ACTAGCAACTGGTCTGAGAAATGTTCCACAGGCACAAACAAGAGGATTGTTTGGAGCAATAGCTGGG
>A_/_H6N2|CY095315|A/mallard/Ontario/15914/2005**gb
GCTTGCAACTGGACTAAGAAATGTTCCACAGATTGAAACTAGAGGACTTTTCGGAGCCATCGCAGGT
>A_/_H6gb|MN253650|A/Mallard/Pennsylvania/AH0119501S.4.B/2017**gb
GCTTGCAACTGGACTGAGAAATGTTCCACAGGTTGAGACTAGAGGACTCTTTGGGGCTATCGCGGGA
>A_/_H6N2|CY180612|A/mallard/Saskatchewan/36/1981**gb
GCTGGCAACTGGTCTGAGAAATGTCCCACAGGCAGAGACAAGGGGATTGTTCGGGGCCATAGCTGGT
>A_/_H6N8|CY181377|A/mallard/Saskatchewan/83/1981**gb
ACTAGCAACTGGTTTAAGGAATGTCCCACAGGCAGAAACAAGAGGATTGTTTGGAGCAATAGCTGGG
>A_/_H6N8|CY181249|A/mallard/Wisconsin/13/1974**gb
GCTGGCAACTGGTCTGAGAAATGTCCCACAGGCAGAGACAAGGGGATTGTTCGGGGCCATAGCTGGT
>A_/_H6N2|CY181225|A/mallard/Wisconsin/15/1974**gb
GCTGGCAACTGGTCTGAGAAATGTCCCGCAGGCAGAGACAAGGGGATTGTTCGGGGCCATAGCTGGT
>A_/_H6N1|CY180820|A/mallard/Wisconsin/16/1980**gb
GCTGGCAACTGGTTTGAGAAATGTCCCACAGGCAGAGACAAGAGGATTGTTCGGGGCCATAGCTGGG
>A_/_H6N2|CY181117|A/mallard/Wisconsin/18/1974**gb
ACTGGCAACTGGTCTGAGGAATGTCCCACAGGCAGAAACAAGAGGATTGTTTGGAGCAATAGCTGGG
>A_/_H6N8|CY178895|A/mallard/Wisconsin/1918/1983**gb
GCTGGCAACTGGTCTGAGAAATGTCCCACAGGCAGAGACAAGGGGATTGTTCGGGGCCATAGCTGGC
>A_/_H6N2|CY178142|A/mallard/Wisconsin/2077/1984**gb
ACTAGCAACTGGTCTGAGAAATGTTCCACAGGCAGAAACAAGAGGATTGTTTGGAGCAATAGCTGGG
>A_/_H6N2|CY181329|A/mallard/Wisconsin/23/1974**gb
GCTGGCAACTGGTCTGAGAAATGTCCCACAGGCAGAGACAAGGGGATTGTTCGGGGCCATAGCTGGT
>A_/_H6N1|CY180812|A/mallard/Wisconsin/3/1980**gb
GCTGGCAACTGGTTTGAGAAATGTCCCACAGGCAGAGACAAGAGGGTTGTTCGGGGCCATAGCTGGG
>A_/_H6N2|CY179795|A/mallard/Wisconsin/331/1975**gb
GCTGGCAACTGGTCTGAGAAATGTCCCACAGGCAGAGACAAGGGGATTGTTCGGGGCCATAGCTGGT
>A_/_H6Nx|CY177510|A/mallard/Wisconsin/36/1975**gb
GCTGGCAACTGGTCTGAGAAATGTCCCACAGGCAGAGACAAGGGGATTGTTCGGGGCCATAGCTGGT
>A_/_H6N1|CY179011|A/mallard/Wisconsin/541/1979**gb
GCTGGCAACTGGTCTGAGAAATGTCCCACAGGCAGAGACAAGGGGATTGTTCGGGGCCATAGCTGGT
>A_/_H6N1|CY180588|A/mallard/Wisconsin/557/1976**gb
GCTGGCAACTGGTCTGAGAAATGTCCCACAGGCAGAGACAAGAGGATTATTCGGGGCTATAGCTGGG
>A_/_H6N4|CY178831|A/mallard/Wisconsin/770/1982**gb
GCTGGCAACTGGTCTGAGAAATGTCCCACAGGCAGAGACAAGGGGATTGTTCGGGGCCATAGCTGGT
>A_/_H6N4|CY178134|A/mallard/Wisconsin/772/1982**gb
GCTGGCAACTGGTCTGAGAAATGTCCCACAGGCAGAGACAAGGGGATTGTTCGGGGCCATAGCTGGT
>A_/_H6N4|CY179435|A/mallard/Wisconsin/773/1982**gb
GCTGGCAACTGGTCTGAGAAATGTCCCACAGGCAGAGACAAGGGGATTGTTCGGGGCCATAGCTGGT
>A_/_H6N4|CY179443|A/mallard/Wisconsin/778/1982**gb
GCTGGCAACTGGTCTGAGAAATGTCCCACAGGCAGAGACAAGGGGATTGTTCGGGGCCATAGCTGGT
>A_/_H6N8|CY177830|A/mallard/Wisconsin/857/1982**gb
ACTGGCAACTGGTCTGAGGAATGTCCCACAGGCAGAAACAAGAGGATTGTTTGGAGCGATAGCTGGA
>A_/_H6N1|MN253642|A/Mottled_Duck/Texas/AH0071351S.4.A/2015**gb
GCTTGCAACTGGACTGAGAAATGTTCCACAGATTGAGACTAGAGGACTCTTTGGGGCTATCGCGGGA
>A_/_H6N6|KY131064|A/northern_pintail/Alaska/490/2013**gb
GCTTGCAACTGGACTGAGAAATGTTCCACAGACTGAGACCAGAGGACTTTTTGGAGCTATAGCAGGG
>A_/_H6N1|KY131305|A/northern_pintail/Alaska/UGAI15-6978/2015**gb
GCTTGCAACTGGACTGAGAAACGTTCCACAGATTGAGACCAGAGGACTCTTTGGGGCTATCGCGGGA
>A_/_H6N1|KY131313|A/northern_pintail/Alaska/UGAI15-6985/2015**gb
GCTTGCAACTGGACTGAGAAACGTTCCACAGATTGAGACCAGAGGACTCTTTGGGGCTATCGCGGGA
>A_/_H6N1|KY131321|A/northern_pintail/Alaska/UGAI15-6993/2015**gb
GCTTGCAACTGGACTGAGAAACGTTCCACAGATTGAGACCAGAGGACTCTTTGGGGCTATCGCGGGA
>A_/_H6N1|KY131329|A/northern_pintail/Alaska/UGAI15-6994/2015**gb
GCTTGCAACTGGACTGAGAAACGTTCCACAGATTGAGACCAGAGGACTCTTTGGGGCTATCGCGGGA
>A_/_H6gb|CY127903|A/northern_pintail/Alberta/3/2009**gb
GCTTGCAACTGGACTAAGAAATGTTCCACAGATTGAAACTAGAGGACTTTTCGGAGCCATCGCAGGT
>A_/_H6gb|CY167037|A/northern_pintail/Illinois/11OS4764/2011**gb
GCTTGCAACTGGACTGAGAAATGTTCCACAGATTGAGACTAGAGGACTCTTTGGAGCTATCGCAGGA
>A_/_H6N1|MN253640|A/Northern_Pintail/South_Dakota/AH0014832S.4.A/2015**gb
GCTTGCAACTGGACTGAGAAATGTTCCACAGATTGAGACTAGAGGACTCTTTGGGGCTATCGCGGGA
>A_/_H6gb|CY139904|A/northern_pintail/Texas/828190/2002**gb
GCTTGCAACTGGACTGAGAAATGTTCCACAGATTGAAACCAGAGGACTCTTCGGAGCCATTGCAGGT
>A_/_H6gb|CY187085|A/northern_pintail/Wisconsin/12OS3076/2012**gb
GCTTGCAACTGGACTGAGGAATGTTCCACAGATTGAGACTAGAGGACTCTTTGGAGCTATCGCAGGA
>A_/_H6N2|CY177029|A/northern_shoveler/California/3769/2012**gb
GCTTGCAACTGGGCTGAGAAATGTTCCACAGATTGAGACCAGAGGACTTTTTGGAGCTATCGCAGGG
>A_/_H6N2|CY126404|A/pintail/Alberta/480/1986**gb
ACTAGCAACTGGTCTGAGAAATGTTCCACAGGCACAAACAAGAGGATTGTTTGGAGCAATAGCTGGG
>A_/_H6gb|CY181134|A/pintail/Wisconsin/284/1978**gb
GCTGGCAACTGGTTTGAGAAATGTCCCGCAAGCAGAAACAAGAGGGTTGTTCGGGGCCATAGCTGGT
>A_/_H6N2|CY178839|A/pintail/Wisconsin/381/1983**gb
ACTGGCAACTGGTCTGAGGAATGTCCCACAGGCAGAAACAAGAGGATTGTTTGGAGCAATAGCTGGA
>A_/_H6N5|CY180011|A/pintail/Wisconsin/447/1979**gb
ACTAGCAACTGGTCTGAGGAATGTCCCACAGGCAGAAACAAGAGGATTGTTTGGAGCAATAGCTGGG
>A_/_H6N8|CY178222|A/pintail/Wisconsin/606/1983**gb
ACTGGCAACTGGTCTGAGGAATGTCCCACAGGCAGAAACAAGAGGATTGTTTGGAGCAATAGCTGGA
>A_/_H6N8|CY178238|A/pintail/Wisconsin/627/1983**gb
ACTGGCAACTGGTCTGAGGAATGTCCCACAGGCAGAAACAAGAGGATTGTTTGGGGCAATAGCTGGA
>A_/_H6N8|MN253646|A/Ross's_Goose/Arkansas/AH0085779S.4.A/2016**gb
GCTTGCAACTGGATTGAGAAATGTTCCGCAGATTGAGACTAGAGGACTCTTTGGAGCTATCGCGGGA
>A_/_H6N2|MK071372|A/rosy-billed_pochard/Argentina/CIP051-272/2007**gb
GCTTGCAACTGGGCTGAGAAATGTCCCACAGATTGAAACTAGAGGACTCTTCGGTGCTATCGCAGGC
>A_/_H6gb|CY127774|A/ruddy_turnstone/Delaware_Bay/118/2007**gb
GCTTGCAACTGGACTGAGAAATGTTCCACAGATTGGGACTAGAGGACTCTTTGGAGCAATCGCAGGA
>A_/_H6gb|CY126493|A/ruddy_turnstone/Delaware_Bay/125/1998**gb
GCTTGCAACTGGACTAAGAAATGTCCCTAAGGTAGAGACTAGAGGACTTTTCGGAGCCATTGCAGGT
>A_/_H6N8|MF046498|A/ruddy_turnstone/Delaware_Bay/139/2016**gb
GCTTGCAACTGGATTGAGAAATGTTCCACAGATTGAGACTAGAGGACTCTTTGGGGCTATCGCGGGA
>A_/_H6gb|CY126546|A/ruddy_turnstone/Delaware_Bay/190/2002**gb
ACTCGCAACTGGACTGAGAAATGTTCCACAGATTGAAACTAGAGGACTTTTCGGAGCTATCGCAGGT
>A_/_H6N2|MH733789|A/ruddy_turnstone/Delaware_Bay/192/2014**gb
GCTTGCAACTGGACTGAGAAATGTTCCACAGATTGAGACTAAAGGACTCTTTGGAGCTATCGCGGGG
>A_/_H6gb|CY101211|A/ruddy_turnstone/Delaware_Bay/215/1996**gb
GCTTGCAACTGGGCTAAGAAATGTCCCAAAGGTTGAGACCAGAGGACTTTTCGGAGCCATCGCAGGT
>A_/_H6N8|MH733732|A/ruddy_turnstone/Delaware_Bay/261/2014**gb
GCTTGCAACTGGATTGAGAAATGTTCCACAGGTTGAGACTAAAGGACTCTTTGGAGCTATCGCGGGA
>A_/_H6N8|MH733746|A/ruddy_turnstone/Delaware_Bay/476/2013**gb
GCTTGCAACTGGACTGAGAAATGTTCCACAGATTGGGACTAGAGGGCTCTTTGGAGCTATCGCGGGA
>A_/_H6N1|MH733708|A/ruddy_turnstone/Delaware_Bay/555/2014**gb
GCTTGCAACTGGACTGAGAAATGTTCCACAGATTGAGACTAAAGGACTCTTTGGAGCTATCGCGGGA
>A_/_H6gb|CY136420|A/ruddy_turnstone/Delaware_Bay/79/1994**gb
GCTTGCAACTGGACTAAGAAATGTCCCAAAGGTTGAGACCAGAGGACTTTTCGGAGCCATCGCAGGT
>A_/_H6gb|CY144227|A/ruddy_turnstone/Delaware/421731/2001**gb
GCTTGCAACTGGGCTAAGAAATGTCCCAAAGGTTGATACCAGAGGACTTTTCGGAGCCATAGCAGGT
>A_/_H6gb|CY144341|A/ruddy_turnstone/New_Jersey/650677/2002**gb
ACTCGCAACTGGACTGAGAAATGTTCCACAGATTGAAACTAGAGGACTTTTCGGAGCTATCGCAGGT
>A_/_H6gb|CY145866|A/ruddy_turnstone/New_Jersey/AI09-071/2009**gb
GCTTGCAACTGGACTAAGAAATGTTCCACAGATTGAAACTAGAGGACTTTTCGGAGCCATCGCAGGT
>A_/_H6gb|MH502042|A/ruddy_turnstone/New_Jersey/AI13-2116/2013**gb
GCTTGCAACTGGACTGAGAAATGTTCCACAGATTGAGACTAAAGGACTCTTTGGAGCTATCGCGGGA
>A_/_H6N1|MH502632|A/ruddy_turnstone/New_Jersey/UGAI14-1322/2014**gb
GCTTGCAACTGGACTGAGAAATGTTCCACAGATTGAGACTAAAGGACTCTTTGGAGCTATCGCGGGA
>A_/_H6N1|MH502656|A/ruddy_turnstone/New_Jersey/UGAI14-1399/2014**gb
GCTTGCAACTGGACTGAGAAATGTTCCACAGATTGAGACTAAAGGACTCTTTGGAGCTATCGCGGGA
>A_/_H6N1|MH502672|A/ruddy_turnstone/New_Jersey/UGAI14-1478/2014**gb
GCTTGCAACTGGACTGAGAAATGTTCCACAGATTGAGACTAAAGGACTCTTTGGAGCTATCGCGGGA
>A_/_H6gb|MH502696|A/ruddy_turnstone/New_Jersey/UGAI14-1637/2014**gb
GCTTGCAACTGGACTGAGAAATGTTCCACAGATTGAGACTAAAGGACTCTTTGGAGCTATCGCGGGG
>A_/_H6N1|MH502770|A/ruddy_turnstone/New_Jersey/UGAI14-1857/2014**gb
GCTTGCAACTGGACTGAGAAATGTTCCACAGATTGGGACTAAAGGACTCTTTGGAGCTATCGCGGGA
>A_/_H6gb|CY240803|A/ruddy_turnstone/New_Jersey/UGAI16-1516/2016**gb
GCTTGCAACTGGATTGAGAAATGTTCCACAGATTGAGACTAGAGGACTCTTTGGGGCTATCGCGGGA
>A_/_H6N1|MH598286|A/sanderling/New_Jersey/1523473/2006**gb
GCTTGCAACTGGACTGAGAAATGTTCCACAGATTGGGACTAGAGGACTCTTTGGAGCTATCGCAGGA
>A_/_H6N1|MH598294|A/sanderling/New_Jersey/1523495/2006**gb
GCTTGCAACTGGACTGAGAAATGTTCCACAGATTGGGACTAGAGGACTCTTTGGAGCTATCGCAGGA
>A_/_H6N1|MH598302|A/sanderling/New_Jersey/1523498/2006**gb
GCTTGCAACTGGACTGAGAAATGTTCCACAGATTGGGACTAGAGGACTCTTTGGAGCTATCGCAGGA
>A_/_H6N8|CY181201|A/shoveler/Wisconsin/207/1978**gb
GCTGGCAACTGGTTTGAGAAATGTCCCGCAAGCAGCAACAAGAGGGTTGTTCGGGGCCATAGCTGGG
>A_/_H6N8|MH158636|A/upland_goose/Chile/C10986/2016**gb
GCTTGCAACTGGACTGAGAAATGTTCCACAGATTGAAACTAGAGGACTCTTCGGCGCTATCGCAGGT
>A_/_H6N1|CY178631|A/widgeon/Wisconsin/140/1980**gb
GCTGGCAACTGGTTTGAGAAATGTCCCACAGGCAGAGACAAGAGGATTGTTCGGGGCCATAGCTGGG
>A_/_H6N6|CY180892|A/widgeon/Wisconsin/15/1980**gb
ACTAGCAACTGGTTTGAGGAATGTCCCACAGGCAGAAACAAGAGGATTGTTTGGAGCAATAGCTGGG
>A_/_H6N1|CY180828|A/widgeon/Wisconsin/20/1980**gb
GCTGGCAACTGGTTTGAGAAATGTCCCACAGGCAGAGACAAGAGGATTGTTCGGGGCCATAGCTGGG
>A_/_H6gb|CY181168|A/widgeon/Wisconsin/208/1978**gb
GCTGGCAACTGGTTTGAGAAATGTCCCGCAGGCAGAAACAAGAGGGTTGTTCGGGGCCATAGCTGGG
>A_/_H6N8|CY181297|A/widgeon/Wisconsin/265/1978**gb
GCTGGCAACTGGTTTGAGAAATGTCCCGCAAGCAGAAACAAGAGGGTTGTTCGGGGCCATAGCTGGG
>A_/_H6N8|CY181313|A/widgeon/Wisconsin/27/1978**gb
GCTGGCAACTGGTTTGAGAAATGTCCCGCAAGCAGAAACAAGAGGGTTGTTCGGGGCCATAGCTGGG
>A_/_H6N8|CY179211|A/widgeon/Wisconsin/308/1977**gb
GCTGGCAACTGGTCTGAGAAATGTCCCACAGGCAGAGACAAGGGGATTGTTCGGGGCCATAGCTGGT
>A_/_H6N8|CY181217|A/widgeon/Wisconsin/42/1978**gb
GCTGGCAACTGGTTTGAGAAATGTCCCGCAAGCAGAAACAAGAGGGTTGTTCGGGGCCATAGCTGGG
>A_/_H6N8|CY178655|A/widgeon/Wisconsin/616/1983**gb
ACTGGCAACTGGTCTGAGGAATGTCCCACAGGCAGAAACAAGAGGATTGTTTGGGGCAATAGCTGGA
>A_/_H6N1|CY181193|A/widgeon/Wisconsin/69/1978**gb
GCTGGCAACTGGTTTGAGAAATGTCCCGCAGGCAGAAACAAGAGGGTTGTTCGGGGCCATAGCTGGG
>A_/_H6N8|CY181160|A/widgeon/Wisconsin/86/1978**gb
GCTGGCAACTGGTTTGAGAAATGTCCCGCAAGCAGAAACAAGAGGGTTGTTCGGGGCCATAGCTGGG
>A_/_H6N8|CY181109|A/widgeon/Wisconsin/88/1978**gb
GCTGGCAACTGGTTTGAGAAATGTCCCGCAAGCAGAAACAAGAGGGTTGTTCGGGGCCATAGCTGGG
