# Supplementary material for: In Silico Analyses of the Role of Codon Usage at the Hemagglutinin Cleavage Site in Highly Pathogenic Avian Influenza Genesis
Source: Viruses. 2022 Jun 21;14(7):1352. doi: 10.3390/v14071352 (PMC9316147; doi:10.3390/v14071352)
Supplement: Supplementary file 1 [file viruses-14-01352-s001.zip › Supplementary File 4/dataset/by_region-species/america-ans_cha/america-ans_cha_h7_unique_CSregion.fasta]

>A_/_H7N5|MW132316|A/mallard/California/UCD101390mdck/2016
ggctacagggatgagaaacgtcccagagaaccccaagaccagaggcctttttggagcgattgctgga
>A_/_H7N3|CY099313|A/laughing_gull/Delaware/22/2002
GGCTACAGGAATGAGAAATGTCCCAGAGAATCCCAAGACCAGGGGTCTCTTTGGAGCAATTGCTGGA
>A_/_H7N3|GU051738|A/ruddy_turnstone/Delaware/890/2006
GGCTACAGGAATGAGAAACGTCCCAGAGAACCCCAAGACCAGGGGCCTTTTTGGAGCGATTGCTGGA
>A_/_H7N9|CY186010|A/ruddy_turnstone/Delaware/AI00-1538/2000
AGCTACCGGAATGAGAAATGTCCCAGAGAATCCCAAGACCAGAGGTCTCTTTGGAGCAATTGCAGGA
>A_/_H7N3|CY144405|A/ruddy_turnstone/Delaware/650635/2002
GGCTACAGGAATGAGAAATGTCCCAGAGAATCCCAAGACCAGGGGTCTCTTTGGAGCAATTGCTGGA
>A_/_H7N3|MN988375|A/mallard/Minnesota/MN18-WB2-169B/2018
AGCTACAGGGATGAGAAACGTCCCAGAAAACCCCAAGACCAGAGGTCTTTTTGGAGCGATTGCTGGA
>A_/_H7N9|MH597600|A/ruddy_turnstone/Delaware/AI00-629/2000
AGCTACCGGAATGAGAAATGTCCCAGAGAATCCCAAGACCAGAGGTCTCTTTGGAGCAATTGCAGGA
>A_/_H7N2|CY036002|A/Muscovy_duck/New_York/19495-7/2006
GGCTACAGGAATGAGAAATGTTCCAGAGAAACCAAAGCCAAGAGGCCTTTTTGGAGCAATTGCTGGA
>A_/_H7N2|CY034846|A/Muscovy_duck/New_York/11646-4/2005
GGCTACAGGAATGAGAAATGTTCCAGAGAAACCAAAGCCCAGAGGCCTTTTTGGAGCAATTGCTGGA
>A_/_H7N2|CY034814|A/duck/New_York/98616-5/2005
GGCTACAGGAATGAGAAATGTTCCAGAGAAACCAAAGAAAAGAGGCCTTTTTGGAGCAATTGCTGGA
>A_/_H7N2|CY034806|A/duck/New_York/98616-4/2005
GGCAACAGGAATGAGAAATGTTCCAGAGAAACCAAAGAAAAGAGGCCTTTTTGGAGCAATTGCTGGA
>A_/_H7N2|CY034790|A/Muscovy_duck/New_York/87493-3/2005
GGCTACAGGAATGAGAAATGTTCCAGAGAAACCAAAGCCCAGAGGCCTTTTTGGAGCAATTGCTGGA
>A_/_H7N2|CY034374|A/duck/New_York/88291-13/2005
GGCTACAGGAATGAGAAATGTTCCAGAGAAACCAAAGCCAAGAGGCCTTTTTGGAGCAATTGCTGGA
>A_/_H7N2|CY034286|A/duck/New_York/22067-11/2005
GGCTACAGGAATGAGAAATGTTCCAGAGAAACCAAAGAAAAGAGGCCTTTTTGGAGCAATTGCTGGA
>A_/_H7N2|CY033265|A/muscovy_duck/New_York/30732-13/2005
GGCTACAGGAATGAGAAATGTTCCAGAAAAACCAAAGCCCAGAGGCCTTTTTGGAGCAATTGCTGGA
>A_/_H7N2|CY031707|A/muscovy_duck/New_York/23164-10/2005
GGCTACAGGAATGAGAAATGTTCCAGAGAAACCAAAGCCAAGAGGCCTTTTTGGAGCAATTGCTGGA
>A_/_H7N2|CY028523|A/duck/New_York/143646-5/2005
GGCTACAGGAATGAGAAATGTTCCAGAGAAACCAAAGCCAAGAGGCCTTTTTGGAGCAATTGCTGGA
>A_/_H7N2|CY022845|A/duck/New_York/21211-6/2005
GGCTACAGGAATGAGAAATGTTCCAGAGAAACCAAAGAAAAGAGGCCTTTTTGGAGCAATTGCTGGA
>A_/_H7N2|AY240922|A/Goose/New_Jersey/8600-3/98
GGCTACAGGAATGAGAAATGTTCCAGAGAAACCAAAGCCCAGAGGCCTTTTTGGAGCGATTGCTGGA
>A_/_H7N3|CY136003|A/mallard/Interior_Alaska/10BM06909R0/2010
GGCTACAGGGATGAGAAACGTCCCAGAGAACCCCAAGACCAGAGGCCTTTTTGGAGCGATTGCTGGA
>A_/_H7N3|CY135963|A/mallard/Interior_Alaska/10BM06838R0/2010
GGCTACAGGGATGAGAAACGTCCCAGAGAACCCCAAGACCAGAGGCCTTTTTGGAGCGATTGCTGGA
>A_/_H7N3|CY135819|A/mallard/Interior_Alaska/10BM05860R0/2010
GGCTACAGGGATGAGAAACGTCCCAGAGAACCCCAAGACCAGAGGCCTTTTTGGAGCGATTGCTGGA
>A_/_H7N3|CY135851|A/northern_pintail/Interior_Alaska/10BM06303R0/2010
GGCTACAGGGATGAGAAACGTCCCAGAGAACCCCAAGACCAGAGGCCTTTTTGGAGCGATTGCTGGA
>A_/_H7N7|CY138834|A/green-winged_teal/New_Brunswick/00392/2010
GGCTACAGGGATGAGAAACGTCCCAGAGAACCCCAAGACCAGAGGCCTTTTTGGAGCGATTGCTGGA
>A_/_H7N7|CY138801|A/mallard/Nova_Scotia/00372/2010
GGCTACAGGGATGAGAAACGTCCCAGAGAACCCCAAGACCAGAGGCCTTTTTGGAGCGATTGCTGGA
>A_/_H7N3|CY135591|A/mallard/Interior_Alaska/10BM04564R1/2010
GGCTACAGGGATGAGAAACGTCCCAGAGAACCCCAAGACCAGAGGCCTTTTTGGAGCGATTGCTGGA
>A_/_H7N4|CY133777|A/mallard/Missouri/10MO053/2010
GGCTACAGGGATGAGAAACGTTCCAGAGAACCCCAAGACCAGAGGCCTTTTTGGAGCGATTGCTGGA
>A_/_H7N3|CY133729|A/northern_shoveler/Mississippi/11OS289/2011
GGCTACAGGGATGAGAAACGTCCCAGAGAACCCCAAGACCAGAGGCCTTTTTGGAGCGATTGCTGGA
>A_/_H7N7|CY133721|A/northern_shoveler/Mississippi/11OS202/2011
GGCTACAGGGATGAGAAACGTCCCAGAGAACCCCAAGACCAGAGGCCTTTTTGGAGCGATTGCTGGA
>A_/_H7N7|CY133677|A/American_green-winged_teal/Mississippi/11OS255/2011
GGCTACAGGGATGAGAAACGTCCCAGAGAACCCCAAGACCAGAGGCCTTTTTGGAGCGATTGCTGGA
>A_/_H7N3|CY133669|A/American_green-winged_teal/Mississippi/11OS250/2011
GGCTACAGGGATGAGAAACGTCCCAGAGAACCCCAAGACCAGAGGCCTTTTTGGAGCGATTGCTGGA
>A_/_H7N9|CY133649|A/northern_shoverl/Mississippi/11OS145/2011
GGCTACAGGGATGAGAAACGTCCCAGAGAACCCCAAGACCAGAGGCCTTTTTGGAGCGATTGCTGGA
>A_/_H7N3|CY133416|A/northern_shoveler/Missouri/10OS4750/2010
GGCTACAGGGATGAGAAACGTCCCAGAGAACCCCAAGACCAGAGGCCTTTTTGGAGCGATTGCTGGA
>A_/_H7N3|CY133408|A/gadwall/Missouri/10OS4731/2010
GGCTACAGGGATGAGAAACGTCCCAGAGAACCCCAAGACCAGAGGCCTTTTTGGAGCGATTGCTGGA
>A_/_H7N7|CY133365|A/northern_shoveler/Missouri/10OS4632/2010
GGCTACAGGGATGAGAAACGTCCCAGAGAGCCCCAAGGCCAGAGGCCTTTTTGGAGCGATTGCTGGA
>A_/_H7N3|CY133314|A/mallard/Wisconsin/10OS3171/2010
GGCTACAGGGATGAAAAACGTTCCGGAGAACCCCAAGACCAGAGGCCTTTTTGGAGCAATTGCTGGA
>A_/_H7N8|CY133274|A/American_black_duck/Wisconsin/10OS3949/2010
GGCTACAGGGATGAGAAACGTCCCAGAGAACCCCAAGACCAGAGGCCTTTTTGGAGCGATTGCTGGA
>A_/_H7N3|CY133177|A/northern_shoveler/Wisconsin/10OS3226/2010
GGCTACAGGGATGAAAAACGTTCCGGAGAACCCCAAGACCAGAGGCCTTTTTGGAGCAATTGCTGGA
>A_/_H7N6|CY133129|A/common_goldeneye/Wisconsin/10OS4202/2010
GGCTACAGGGATGAGAAACGTCCCAGAGAACCCCAAGACCAGAGGCCTTTTTGGAGCGATTGCTGGA
>A_/_H7N3|CY133037|A/American_green-winged_teal/Illinois/10OS4014/2010
GGCTACAGGGATGAGAAATGTCCCAGAGAACCCCAAGACCAGAGGCCTTTTTGGAGCGATTGCTGGA
>A_/_H7N7|CY132997|A/American_green-winged_teal/Illinois/10OS3368/2010
GGCTACAGGGATGAGAAACGTCCCAGAGAACCCCAAGACCAGAGGCCTTTTTGGAGCGATTGCTGGA
>A_/_H7N3|CY132877|A/northern_pintail/Illinois/10OS3959/2010
GGCCACAGGGATGAGAAACGTCCCAGAGAACCCCAAGACCAGAGGCCTTTTTGGAGCGATTGCTGGA
>A_/_H7N3|CY130388|A/northern_pintail/Interior_Alaska/10BM02539R0/2010
GGCTACAGGGATGAGAAACGTCCCAGAGAACCCCAAGACCAGAGGCCTTTTTGGAGCGATTGCTGGA
>A_/_H7N8|CY132509|A/mallard/Ohio/11OS2010/2011
GGCCACAGGGATGAAAAACGTTCCGGAGAACCCCAAGACCAGAGGCCTTTTTGGAGCAATTGCTGGA
>A_/_H7N7|CY132141|A/mallard/Missouri/10MO0551/2010
GGCTACAGGGATGAGAAACGTCCCAGAGAACCCCAAGACCAGAGGCCTTTTTGGAGCGATTGCTGGA
>A_/_H7N6|CY129418|A/black_scoter/New_Brunswick/00003/2009
GGCTACAGGAATGAAAAACGTCCCAGAAAACCCCAAGACCAGAGGCCTTTTTGGAGCAATTGCCGGA
>A_/_H7N3|CY129334|A/American_black_duck/New_Brunswick/02490/2007
GGCTACAGGAATGAGAAACGTCCCAGAGAACCCCAAGACCAGAGGCCTTTTTGGAGCGATTGCTGGA
>A_/_H7N3|CY129326|A/American_black_duck/New_Brunswick/04388/2007
GGCTACAGGAATGAGAAACGTCCCAGAGAACCCCAAGACCAGAGGCCTTTTTGGAGCGATTGCTGGA
>A_/_H7N4|CY128860|A/mallard/Nova_Scotia/02286/2007
GGCTACAGGAATGAGAAACGTCCCAGAGAACCCCAAGACCAGAGGCCTTTTTGGAGCGATTGCTGGA
>A_/_H7N3|CY128714|A/American_black_duck/New_Brunswick/02493/2007
GGCTACAGGAATGAGAAACGTCCCAGAGAACCCCAAGACCAGAGGCCTTTTTGGAGCGATTGCTGGA
>A_/_H7N9|CY127253|A/ruddy_turnstone/Delaware_Bay/220/1995
GGCTACAGGAATGAAAAATGTCCCAGAGAATCCCAAGACCAGAGGCCTTTTTGGAGCAATTGCTGGA
>A_/_H7N6|CY125373|A/black_scoter/New_Brunswick/00014/2009
GGCTACAGGAATGAAAAACGTCCCAGAAAACCCCAAGACCAGAGGCCTTTTTGGAGCAATTGCCGGA
>A_/_H7N5|CY120555|A/mallard/California/1390/2010
GGCTACAGGGATGAGAAACGTCCCAGAGAACCCCAAGACCAGAGGCCTTTTTGGAGCGATTGCTGGA
>A_/_H7N3|CY102196|A/ruddy_turnstone/Delaware_Bay/135/1996
GGCTACAGGAATGAGAAATGTCCCAGAGAATCCCAAGACCAGAGGCCTTTTTGGAGCGATTGCTGGA
>A_/_H7N3|CY102967|A/laughing_gull/Delaware_Bay/42/2006
GGCTACAGGAATGAGAAACGTCCCAGAGAACCCCAAGACCAGGGGCCTTTTTGGAGCGATTGCTGGA
>A_/_H7N3|CY102975|A/ruddy_turnstone/Delaware_Bay/281/2006
GGCTACAGGAATGAGAAACGTCCCAGAGAACCCCAAGACCAGGGGCCTTTTTGGAGCGATTGCTGGA
>A_/_H7N3|CY103110|A/mallard/Alberta/243/2006
GGCTACAGGAATGAGAAACGTCCCAGAGAACCCCAAGACCAGAGGCCTTTTTGGAGCGATTGCCGGA
>A_/_H7N3|CY103178|A/ruddy_turnstone/Delaware_Bay/124/2007
GGCTACAGGAATGAGAAACGTCCCAGAAAACCCCAAGACCAGAGGCCTTTTTGGAGCGATTGCCGGA
>A_/_H7N3|CY094461|A/green-winged_teal/California/11275/2008
GGCTACAGGAATGAGAAACGTCCCGGAGAACCCCAAAACCAGAGGCCTTTTTGGAGCAATTGCTGGA
>A_/_H7N3|CY094573|A/green-winged_teal/California/1841/2009
GGCTACAGGAATGAGAAACGTCCCGGAGAACCCCAAAACCAGAGGCCTTTTTGGAGCAATTGCTGGA
>A_/_H7N3|CY076856|A/cinnamon_teal/California/JN1310/2007
GGCTACAGGAATGAGAAACGTCCCAGAGAACCCCAAGACCAGAGGCCTTTTTGGAGCGATTGCCGGA
>A_/_H7N3|CY076816|A/cinnamon_teal/California/JN611/2006
GGCTACAGGAATGAGAAACGTCCCAGAGAACCCCAAGACCAGAGGCCTTTTTGGAGCGATTGCTGGA
>A_/_H7N9|CY067678|A/blue-winged_teal/Guatemala/CIP049-02/2008
GGCTACAGGAATGAGAAACGTCCCAGAGAACCCCAAAACCAGAGGCCTCTTTGGAGCGATTGCTGGA
>A_/_H7N9|CY067670|A/blue-winged_teal/Guatemala/CIP049-01/2008
GGCTACAGGAATGAGAAACGTCCCAGAGAACCCCAAAACCAGAGGCCTCTTTGGAGCGATTGCTGGA
>A_/_H7N0|GU052914|A/pintail/Alberta/21/1979
GGCTACAGGAATGAGAAATGTCCCAGAGAATCCAAAGACCAGAGGACTTTTTGGAGCAATTGCTGGA
>A_/_H7N0|GU052907|A/duck/Alberta/49/1976
GGCTACAGGAATGAGAAATGTCCCAGAAAATCCAAAGACCAGAGGACTTTTTGGAGCAATTGCTGGA
>A_/_H7N3|AB450437|A/duck/Alaska/3111/1993
GGCTACAGGAATGAGAAATGTCCCAGAGAATCCCAAGACCAGAGGCCTTTTTGGAGCAATTGCTGGA
>A_/_H7N3|GU051495|A/pintail/Minnesota/423/1999
GGCTACAGGAATGAGAAATGTCCCAGAGAATCCCAAGACCAGGGGCCTCTTTGGAGCGATTGCTGGA
>A_/_H7N3|GU053270|A/mallard/Maryland/423/2001
GGCTACAGGAATGAGAAATGTCCCAGAGAATCCCAAGACCAGGGGCCTCTTTGGAGCAATTGCTGGA
>A_/_H7N3|GU053263|A/American_black_duck/Maryland/415/2001
GGCTACAGGAATGAGAAATGTCCCAGAGAATCCCAAGACCAGGGGCCTCTTTGGAGCAATTGCTGGA
>A_/_H7N3|GU053291|A/blue-winged_teal/Ohio/658/2004
GGCTACAGGAATGAGAAACGTCCCAGAGAACCCCAAGGCCAGAGGCCTTTTTGGAGCGATTGCTGGA
>A_/_H7N3|GU053284|A/green-winged_teal/Ohio/648/2004
GGCTACAGGAATGAGAAACGTCCCAGAGAACCCCAAGGCCAGAGGCCTTTTTGGAGCGATTGCTGGA
>A_/_H7N3|GU051847|A/northern_shoveler/North_Carolina/674-516/2005
GGCTACAGGAATGAGAAACGTCCCAGAGAACCCCAAGACCAGAGGCCTTTTTGGAGCGATTGCTGGA
>A_/_H7N3|GU051840|A/northern_shoveler/North_Carolina/6412-050/2005
GGCTACAGGAATGAGAAACGTCCCAGAGAACCCCAAGACCAGAGGCCTTTTTGGAGCGATTGCTGGA
>A_/_H7N6|GU186474|A/Northern_shoveler/NC/6412-052/2005
GGCTACAGGAATGAAAAACGTCCCAGAGAACCCCAAGACCAGAGGCCTTTTTGGAGCGATTGCTGGA
>A_/_H7N3|GU051710|A/sanderling/New_Jersey/369/2006
GGCTACAGGAATGAGAAACGTCCCAGAGAACCCCAAGACCAGGGGCCTTTTTGGAGCGATTGCTGGA
>A_/_H7N3|GU051703|A/sanderling/New_Jersey/355/2006
GGCTACAGGAATGAGAAACGTCCCAGAGAACCCCAAGACCAGGGGCCTTTTTGGAGCGATTGCTGGA
>A_/_H7N3|GU051586|A/sanderling/New_Jersey/148/2006
GGCTACAGGAATGAGAAACGTCCCAGAGAACCCCAAGACCAGGGGCCTTTTTGGAGCGATTGCTGGA
>A_/_H7N3|GU051826|A/ruddy_turnstone/New_Jersey/622/2006
GGCTACAGGAATGAGAAACGTCCCAGAGAACCCCAAGACCAGGGGCCTTTTTGGAGCGATTGCTGGA
>A_/_H7N3|GU051682|A/ruddy_turnstone/New_Jersey/612/2006
GGCTACAGGAATGAGAAACGTCCCAGAGAACCCCAAGACCAGGGGCCTTTTTGGAGCGATTGCTGGA
>A_/_H7N4|GU051854|A/ruddy_turnstone/New_Jersey/604/2006
GGCTACAGGAATGAGAAACGTCCCAGAGAACCCCAAGACCAGGGGCCTTTTTGGAGCGATTGCTGGA
>A_/_H7N3|GU051812|A/ruddy_turnstone/New_Jersey/594/2006
GGCTACAGGAATGAGAAACGTCCCAGAGAACCCCAAGACCAGGGGCCTTTTTGGAGCGATTGCTGGA
>A_/_H7N3|GU051785|A/ruddy_turnstone/New_Jersey/589/2006
GGCTACAGGAATGAGAAACGTCCCAGAGAACCCCAAGACCAGGGGCCTTTTTGGAGCGATTGCTGGA
>A_/_H7N3|GU051696|A/ruddy_turnstone/New_Jersey/577/2006
GGCTACAGGAATGAGAAACGTCCCAGAGAACCCCAAGACCAGGGGCCTTTTTGGAGCGATTGCTGGA
>A_/_H7N3|GU051778|A/ruddy_turnstone/New_Jersey/576/2006
GGCTACAGGAATGAGAAACGTCCCAGAGAACCCCAAGACCAGGGGCCTTTTTGGAGCGATTGCTGGA
>A_/_H7N3|GU051799|A/ruddy_turnstone/New_Jersey/569/2006
GGCTACAGGAATGAGAAACGTCCCAGAGAACCCCAAGACCAGGGGCCTTTTTGGAGCGATTGCTGGA
>A_/_H7N3|GU051819|A/ruddy_turnstone/New_Jersey/565/2006
GGCTACAGGAATGAGAAACGTCCCAGAGAACCCCAAGACCAGGGGCCTTTTTGGAGCGATTGCTGGA
>A_/_H7N3|GU051792|A/ruddy_turnstone/New_Jersey/562/2006
GGCTACAGGAATGAGAAACGTCCCAGAGAACCCCAAGACCAGGGGCCTTTTTGGAGCGATTGCTGGA
>A_/_H7N3|GU051689|A/ruddy_turnstone/New_Jersey/549/2006
GGCTACAGGAATGAGAAACGTCCCAGAGAACCCCAAGACCAGGGGCCTTTTTGGAGCGATTGCTGGA
>A_/_H7N3|GU051675|A/ruddy_turnstone/New_Jersey/518/2006
GGCTACAGGAATGAGAAACGTCCCAGAGAACCCCAAGACCAGGGGCCTTTTTGGAGCGATTGCTGGA
>A_/_H7N3|GU051600|A/ruddy_turnstone/New_Jersey/490/2006
GGCTACAGGAATGAGAAACGTCCCAGAGAACCCCAAGACCAGGGGCCTTTTTGGAGCGATTGCTGGA
>A_/_H7N3|GU051607|A/ruddy_turnstone/New_Jersey/215/2006
GGCTACAGGAATGAGAAACGTCCCAGAGAACCCCAAGACCAGGGGCCTTTTTGGAGCGATTGCTGGA
>A_/_H7N3|GU051656|A/ruddy_turnstone/New_Jersey/204/2006
GGCTACAGGAATGAGAAACGTCCCAGAGAACCCCAAGACCAGGGGCCTTTTTGGAGCGATTGCTGGA
>A_/_H7N3|GU051628|A/ruddy_turnstone/New_Jersey/199/2006
GGCTACAGGAATGAGAAACGTCCCAGAGAACCCCAAGACCAGGGGCCTTTTTGGAGCGATTGCTGGA
>A_/_H7N3|GU051669|A/ruddy_turnstone/New_Jersey/175/2006
GGCTACAGGAATGAGAAACGTCCCAGAGAACCCCAAGACCAGGGGCCTTTTTGGAGCGATTGCTGGA
>A_/_H7N3|GU051833|A/ruddy_turnstone/Delaware/880/2006
GGCTACAGGAATGAGAAACGTCCCAGAGAACCCCAAGACCAGGGGCCTTTTTGGAGCGATTGCTGGA
>A_/_H7N3|GU051805|A/ruddy_turnstone/Delaware/789/2006
GGCTACAGGAATGAGAAACGTCCCAGAGAACCCCAAGACCAGGGGCCTTTTTGGAGCGATTGCTGGA
>A_/_H7N3|GU051745|A/ruddy_turnstone/Delaware/779/2006
GGCTACAGGAATGAGAAATGTCCCAGAGAACCCCAAGACCAGGGGCCTTTTTGGAGCGATTGCTGGA
>A_/_H7N3|GU051759|A/ruddy_turnstone/Delaware/769/2006
GGCTACAGGAATGAGAAACGTCCCAGAGAACCCCAAGACCAGGGGCCTTTTTGGAGCGATTGCTGGA
>A_/_H7N3|CY045375|A/American_green-winged_teal/California/44287-713/2007
GGCTACAGGAATGAGAAACGTCCCAGAGAACCCCAAGACCAGAGGCCTTTTTGGAGCGATTGCTGGA
>A_/_H7N3|CY039540|A/green_winged_teal/California/AKS1370/2008
GGCTACAGGAATGAGAAACGTCCCAGAAAACCCCAAGACCAGAGGCCTTTTTGGAGCAATTGCTGGA
>A_/_H7N2|GQ257381|A/ruddy_turnstone/New_Jersey/563/2006
GGCTACAGGAATGAGAAACGTCCCAGAGAACCCCAAGACCAGGGGCCTTTTTGGAGCGATTGCTGGA
>A_/_H7N3|CY039596|A/northern_shoveler/California/HKWF2031/2008
GGCTACAGGAATGAGAAACGTCCCAGAAAACCCCAAGACCAGAGGCCTTTTTGGAGCAATTGCTGGA
>A_/_H7N3|CY039580|A/northern_shoveler/California/HKWF1026/2007
GGCTACAGGAATGAGAAACGTCCCAGAGAACCCCAAAACCAGAGGCCTTTTTGGAGCGATTGCTGGA
>A_/_H7N7|EU684262|A/ruddy_turnstone/DE/892/2006
GGCTACAGGAATGAGAAACGTCCCAGAGAACCCCAAGACCAGGGGCCTTTTTGGAGCGATTGCTGGA
>A_/_H7N9|EU684261|A/ruddy_turnstone/DE/1538/00
AGCTACCGGAATGAGAAATGTCCCAGAGAATCCCAAGACCAGAGGTCTCTTTGGAGCAATTGCAGGA
>A_/_H7N3|CY037079|A/laughing_gull/Delaware_Bay/6/2006
GGCTACAGGAATGAGAAACGTCCCAGAGAACCCCAAGACCAGGGGCCTTTTTGGAGCGATTGCTGGA
>A_/_H7N3|CY036775|A/ruddy_turnstone/Delaware_Bay/108/2007
GGCTACAGGAATGAGAAACGTCCCAGAAAACCCCAAGACCAGAGGCCTTTTTGGAGCGATTGCCGGA
>A_/_H7N3|EU500852|A/American_black_duck/NB/2538/2007
GGCTACAGGAATGAGAAACGTCCCAGAGAACCCCAAGACCAGAGGCCTTTTTGGAGCGATTGCTGGA
>A_/_H7N3|EU500844|A/Canada_goose/BC/3752/2007
GGCTACAGGAATGAGAAACGTCCCAGAGAATCCCAAGACCAGAGGCCTTTTTGGAGCGATTGCTGGA
>A_/_H7N7|CY033380|A/mallard/California/HKWF1971/2007
GGCTACAGGAATGAGAAACGTCCCAGAGAACCCCAAGACCAGAGGCCTTTTTGGAGCTATTGCTGGA
>A_/_H7N3|EU743008|A/Duck/PA/143585/01
GGCTACAGGAATGAGAAACGTCCCAGAGAACCCCAAGACCAGAGGCCTTTTTGGAGCGATTGCCGGA
>A_/_H7N0|EF576989|A/duck/AB/AFLBs8734c16/2007
GGCTACAGGAATGAGAAACGTCCCAGAGAACCCCAAGACCAGAGGCCTTTTTGGAGCGATTGCTGGA
>A_/_H7N3|DQ525411|A/cinnamon_teal/Bolivia/4537/2001
GGCAACAGGGATGAGGAATGTTCCAGAAAAACCAAAGACAAGGGGGCTCTTTGGGGCAATTGCTGGT
>A_/_H7N1|CY005983|A/mallard/Alberta/34/2001
GGCTACAGGAATGAGAAACGTCCCAGAGAACCCCAAGACCAGAGGCCTTTTTGGAGCGATTGCTGGG
>A_/_H7N7|CY005981|A/red_knot/NJ/325/1989
GGCTACAGGAATGAGGAATGTCCCAGAGAATCCAAAGACCAGAGGACTTTTTGGAGCAATTGCCGGA
>A_/_H7N7|CY005980|A/ruddy_turnstone/DE/2378/1988
GGCTACAGGAATGAGAAATGTCCCAGAGAATCCAAAGACCAGAGGACTTTTTGGAGCAATTGCTGGA
>A_/_H7N3|CY005978|A/green-winged_teal/ALB/228/1985
GGCTACAGGAATGAGAAATGTCCCAGAGAATCCAAAGACCAGAGGACTTTTTGGAGCAATTGCTGGA
>A_/_H7N3|CY005976|A/mallard_duck/ALB/279/1977
GGCTACAGGAATGAGAAATGTCCCAGAAAATCCAAAGACCAGAGGACTTTTTGGAGCAATTGCTGGA
>A_/_H7N3|CY005975|A/widgeon/Alberta/284/1977
GGCTACAGGAATGAGAAATGTCCCAGAAAATCCAAAGACCAGAGGACTTTTTGGAGCAATTGCTGGA
>A_/_H7N5|CY005973|A/mallard_duck/ALB/224/1977
GGCTACAGGAATGAGAAATGTCCCAGAAAATCCAAAGACCAGAGGACTTTTTGGAGCAATTGCTGGA
>A_/_H7N3|CY005928|A/ruddy_turnstone/NJ/65/1985
GGCTACAGGGATGAGGAATGTCCCAGAGAAACCAAAGACCAGAGGACTTTTCGGAGCAATTGCTGGA
>A_/_H7N3|DQ017513|A/mallard/Alberta/24/01
GGCTACAGGAATGAGAAACGTCCCAGAGAACCCCAAGACCAGAGGCCTTTTTGGGGCGATTGCTGGG
>A_/_H7N3|DQ017504|A/mallard/Alberta/24/01
GGCTACAGGAATGAGAAACGTCCCAGAGAACCCCAAGACCAGAGGCCTTTTTGGGGCGATTGCTGGG
>A_/_H7N9|CY024818|A/blue-winged_teal/Ohio/566/2006
GGCTACAGGAATGAGAAACGTCCCAGAGAACCCCAAGACCAGAGGCCTTTTTGGAGCGATTGCTGGA
>A_/_H7N3|CY021637|A/mallard/Delaware/418/2005
GGCTACAGGAATGAGAAACGTCCCAGAGAACCCCAAGACCAGAGGCCTTTTTGGAGCGATTGCTGGA
>A_/_H7N8|CY021621|A/mallard/Ohio/421/1987
GGCTACAGGAATGAGGAATGTCCCAGAGAGCCCAAAGACCAGAGGACTTTTTGGAGCAATTGCTGGA
>A_/_H7N3|CY018901|A/blue-winged_teal/Ohio/658/2004
GGCTACAGGAATGAGAAACGTCCCAGAGAACCCCAAGGCCAGAGGCCTTTTTGGAGCGATTGCTGGA
>A_/_H7N3|CY016188|A/mallard/Ohio/322/1998
GGCTACAGGAATGAGAAATGTCCCAGAGAATCCCAAGACCAGAGGTCTTTTTGGGGCAATTGCTGGA
>A_/_H7N3|CY014587|A/mallard_duck/Alberta/435/1985
GGCTACAGGAATGAAGAATGTCCCAGAGAAACCAAAGACCAGAGGACTTTTCGGAGCAATTGCTGGA
>A_/_H7N9|JX899805|A/goose/Nebraska/17097-4/2011
GGCTACAGGGATGAGAAACGTCCCAGAGAACCCCAAGACCAGAGGCCTTTTTGGAGCGATTGCTGGA
>A_/_H7N3|CY101611|A/mallard/Alberta/195/1989
GGCTACAGGAATGAGGAATGTCCCAGAGAATCCAAAGACCAGAGGGCTTTTTGGAGCAATTGCCGGA
>A_/_H7N3|CY097622|A/mallard/Missouri/220/2009
GGCTACAGGGATGAGAAACGTTCCAGAGAACCCCAAGACCAGAGGCCTTTTTGGAGCGATTGCTGGA
>A_/_H7N3|CY094373|A/northern_shoveler/California/HKWF1372C/2007
AGCTACAGGAATGAGAAACGTCCCAGAGAACCCCAAGACCAGAGGCCTTTTTGGAGCGATTGCTGGA
>A_/_H7N3|CY080207|A/northern_pintail/Interior_Alaska/8MP0262R2/2008
GGCTACAGGGATGAGAAACGTCCCAGAGAACCCCAAGACCAGAGGCCTTTTTGGAGCGATTGCTGGA
>A_/_H7N3|CY079484|A/mallard/Wisconsin/08OS2844/2008
GGCTACAGGAATGAGAAACGTCCCAGAGAACCCCAAAACCAGAGGCCTCTTTGGAGCGATTGCCGGA
>A_/_H7N7|CY079412|A/northern_shoveler/Mississippi/09OS643/2009
GGCTACAGGGATGAGAAACGTCCCAGAGAACCCCAAGACCAGAGGCCTTTTTGGAGCGATTGCTGGA
>A_/_H7N7|CY079308|A/American_green-winged_teal/Mississippi/09OS046/2009
GGCTACAGGGATGAGAAACGTCCCAGAGAACCCCAAGACCAGAGGCCTTTTTGGAGCGATTGCTGGA
>A_/_H7N3|CY078883|A/mallard/Interior_Alaska/6MP0984/2006
GGCTACAGGAATGAGAAACGTCCCAGAGAACCCCAAGACCAGAGGCCTTTTTGGAGCGATTGCTGGA
>A_/_H7N2|CY076872|A/northern_shoveler/California/JN1447/2007
GGCTACAGGAATGAGAAACGTCCCAGAGAACCCCAAGACCAGAGGCCTTTTTGGGGCGATTGCTGGA
>A_/_H7N3|CY076429|A/northern_shoveler/California/44287-364/2007
GGCTACAGGAATGAGAAACGTCCCAGAGAACCCCAAGACCAGAGGCCTTTTTGGAGCGATTGCTGGA
>A_/_H7N3|CY076421|A/northern_shoveler/California/28327/2007
GGCTACAGGAATGAAAAACGTCCCAGAGAACCCCAAGACCAGAGGCCTTTTTGGAGCGATTGCTGGA
>A_/_H7N6|CY076413|A/American_green-winged_teal/California/44287-305/2007
GGCTACAGGAATGAGAAACGTCCCAGAGAACCCCAAGACCAGAGGCCTTTTTGGAGCGATTGCTGGA
>A_/_H7N6|CY076397|A/northern_shoveler/California/44287-179/2007
GGCTACAGGAATGAGAAACGTCCCAGAGAACCCCAAGACCAGAGGCCTTTTTGGAGCGATTGCTGGA
>A_/_H7N6|CY076389|A/northern_shoveler/California/27985/2007
GGCTACAGGAATGAGAAACGTCCCAGAGAACCCCAAGACCAGAGGCCTTTTTGGAGCGATTGCTGGA
>A_/_H7N7|CY076381|A/northern_shoveler/California/44287-164/2007
GGCTACAGGAATGAGAAACGTCCCAGAGAACCCCAAGACCAGAGGCCTTTTTGGAGCGATTGCTGGA
>A_/_H7N3|CY076357|A/American_green-winged_teal/California/44287-084/2007
GGCTACAGGAATGAGAAACGTCCCAGAGAACCCCAAGACCAGAGGCCTTTTTGGAGCGATTGCTGGA
>A_/_H7N3|CY076301|A/northern_shoveler/Washington/44249-752/2006
GGCTACAGGAATGAGAAACGTTCCAGAGAACCCCAAGACCAGAGGCCTTTTTGGGGCGATTGCTGGA
>A_/_H7N3|CY076261|A/northern_shoveler/Washington/44249-664/2006
GGCTACAGGAATGAGAAACGTCCCAGAGAACCCCAAGACCAGAGGCCTTTTTGGAGCGATTGCTGGA
>A_/_H7N3|CY076229|A/American_green-winged_teal/California/44242-906/2007
GGCTACAGGAATGAGAAACGTCCCAGAGAACCCCAAGACCAGAGGCCTTTTTGGAGCGATTGCTGGA
>A_/_H7N6|CY076005|A/American_green-winged_teal/California/28228/2007
GGCTACAGGAATGAGAAACGTCCCAGAGAACCCCAAGACCAGAGGCCTTTTTGGAGCGATTGCTGGA
>A_/_H7N3|KU290071|A/mallard/Nebraska/A00709657/2009
GGCTACAGGGATGAGAAACGTCCCAGAGAACCCCAAGACCAGAGGCCTTTTTGGAGCGATTGCTGGA
>A_/_H7N3|KU290063|A/mallard/Montana/A00750842/2009
GGCTACAGGAATGAGAAACGTCCCGGAGAACCCCAAAACCAGAGGCCTTTTTGGAGCGATTGCTGGA
>A_/_H7N3|KU290055|A/mallard/Michigan/A00869519/2009
GGCTACAGGGATGAGAAACGTTCCAGAGAACCCCAAGACCAGAGGCCTTTTTGGAGCGATTGCTGGA
>A_/_H7N3|KU290047|A/mallard/Kansas/A00523306/2008
GGCCACAGGAATGAGAAACGTCCCAGAGAACCCCAAAACCAGAGGCCTTTTTGGAGCGATTGCTGGA
>A_/_H7N3|KU290039|A/mallard/Iowa/A00558620/2008
GGCTACAGGGATGAGAAACGTCCCAGAGAACCCCAAGACCAGAGGCCTTTTTGGAGCGATTGCTGGA
>A_/_H7N3|KU290031|A/mallard/Indiana/A00142205/2008
GGCTACAGGAATGAGAAACGTCCCGGAGAACCCCAAAACCAGAGGCCTTTTTGGAGCGATTGCTGGA
>A_/_H7N3|KU290023|A/mallard/Illinois/A00755320/2009
GGCTACAGGGATGAGAAACGTTCCAGAGAACCCCAAGACCAGAGGCCTTTTTGGAGCGATTGCTGGA
>A_/_H7N3|KU290015|A/mallard/Illinois/A00325439/2009
GGCTACAGGGATGAGAAACGTTCCAGAGAACCCCAAGACCAGAGGCCTTTTTGGAGCGATTGCTGGA
>A_/_H7N7|KU289999|A/gadwall/Arizona/A00663934/2009
GGCTACAGGAATGAGAAACGTCCCAGAGAACCCCAAGACCAGAGGCCTTTTTGGAGCTATTGCTGGA
>A_/_H7N3|KU290007|A/mallard/Delaware/A00456271/2009
GGCTACAGGAATGAGAAACGTCCCGGAGAACCCCAAAACCAGAGGCCTTTTTGGAGCGATTGCTGGA
>A_/_H7N3|KU289991|A/domestic_duck/West_Virginia/A00140915/2008
GGCTACAGGAATGAGAAACGTCCCAGAGAACCCCAAAACCAGAGGCCTTTTTGGAGCGATTGCTGGA
>A_/_H7N3|KU289959|A/blue_winged_teal/Texas/A00676566/2009
GGCTACAGGGATGAGAAACGTCCCAGAGAACCCCAAGACCAGAGGCCTTTTTGGAGCGATTGCTGGA
>A_/_H7N3|KU289983|A/domestic_duck/West_Virginia/A00140913/2008
GGCTACAGGAATGAGAAACGTCCCAGAGAACCCCAAAACCAGAGGCCTTTTTGGAGCGATTGCTGGA
>A_/_H7N3|KU289975|A/domestic_duck/West_Virginia/A00140912/2008
GGCTACAGGAATGAGAAACGTCCCAGAGAACCCCAAAACCAGAGGCCTTTTTGGAGCGATTGCTGGA
>A_/_H7N2|KU289967|A/bufflehead/Virginia/A00120022/2008
GGCTACAGGGATGAGAAACGTCCCAGAGAACCCCAAGACCAGAGGCCTTTTTGGAGCGATTGCTGGA
>A_/_H7N3|KU289951|A/blue_winged_teal/Texas/A00605473/2009
GGCTACAGGGATGAGAAACGTCCCAGAGAACCCCAAGACCAGAGGCCTTTTTGGAGCGATTGCTGGA
>A_/_H7N3|KU289943|A/blue_winged_teal/Texas/A00463679/2010
GGCTACAGGAATGAGAAACGTCCCAGAAAACCCCAAGACCAGAGGCCTTTTTGGAGCGATTGCCGGA
>A_/_H7N3|KU289927|A/blue_winged_teal/Missouri/A00624484/2008
GGCTACAGGAATGAGAAACGTCCCGGAGAATCCTAAAACCAGAGGCCTTTTTGGAGCGATTGCTGGA
>A_/_H7N7|KU289935|A/blue_winged_teal/South_Dakota/A00772794/2009
GGCTACAGGGATGAGAAACGTCCCAGAGAACCCCAAGACCAGAGGTCTTTTTGGAGCGATTGCTGGA
>A_/_H7N3|KU289911|A/blue_winged_teal/Minnesota/A00137660/2009
GGCTACAGGGATGAGAAACGTCCCAGAGAACCCCAAGACCAGAGGCCTTTTTGGAGCGATTGCTGGA
>A_/_H7N3|KU289903|A/blue_winged_teal/Louisiana/A00637297/2009
GGCTACAGGAATGAGAAACGTCCCGGAGAACCCCAAAACCAGAGGCCTTTTTGGAGCGATTGCTGGA
>A_/_H7N7|KU289895|A/blue_winged_teal/Louisiana/A00557206/2009
GGCTACAGGGATGAGAAACGTCCCAGAGAACCCCAAGACCAGAGGCCTTTTTGGAGCGATTGCTGGA
>A_/_H7N3|KU289887|A/American_green_winged_teal/Wyoming/A00230796/2008
GGCTACAGGAATGAGAAACGTCCCGGAGAACCCCAAAACCAGAGGCCTTTTTGGAGCGATTGCTGGA
>A_/_H7N3|KU289879|A/American_green_winged_teal/Utah/A00833077/2009
GGCTACAGGAATGAGAAACGTCCCGGAGAACCCCAAAACCAGAGGCCTTTTTGGAGCGATTGCTGGA
>A_/_H7N3|KU289871|A/American_green_winged_teal/Utah/A00831743/2009
GGCTACAGGAATGAGAAACGTCCCGGAGAACCCCAAAACCAGAGGCCTTTTTGGAGCGATTGCTGGA
>A_/_H7N3|KU289866|A/American_green_winged_teal/Utah/A00654391/2009
GGCTACAGGAATGAGAAACGTCCCGGAGAACCCCAAAACCAGAGGCCTTTTTGGAGCGATTGCTGGA
>A_/_H7N1|KU289834|A/American_green_winged_teal/Utah/A00461135/2009
GGCTACAGGAATGAGAAACGTCCCGGAGAACCCCAAAACCAGAGGCCTTTTTGGAGCGATTGCTGGA
>A_/_H7N3|KU289858|A/American_green_winged_teal/Utah/A00614935/2009
GGCTACAGGAATGAGAAACGTCCCGGAGAACCCCAAAACCAGAGGCCTTTTTGGAGCGATTGCTGGA
>A_/_H7N7|KU289850|A/American_green_winged_teal/Utah/A00468772/2009
GGCTACAGGAATGAGAAACGTCCCGGAGAACCCCAAAACCAGAGGCCTTTTTGGAGCGATTGCTGGA
>A_/_H7N3|KU289810|A/American_green_winged_teal/Texas/A00604029/2009
GGCTACAGGGATGAGAAACGTCCCAGAGAACCCCAAGACCAGAGGCCTTTTTGGAGCGATTGCTGGA
>A_/_H7N3|KU289794|A/American_green_winged_teal/Texas/A00586649/2009
GGCTACAGGGATGAGAAACGTCCCAGAGAACCCCAAAACCAGAGGCCTTTTTGGAGCGATTGCTGGA
>A_/_H7N7|KU289778|A/American_green_winged_teal/Mississippi/A00468514/2009
GGCTACAGGGATGAGAAACGTCCCAGAGAACCCCAAGACCAGAGGCCTTTTTGGAGCGATTGCTGGA
>A_/_H7N3|KU289770|A/American_green_winged_teal/Colorado/A00660616/2008
GGCTACAGGAATGAGAAACGTCCCAGAAAACCCCAAGACCAGAGGCCTTTTTGGAGCGATTGCCGGA
>A_/_H7N3|KU289762|A/American_green_winged_teal/Colorado/A00551331/2007
GGCTACAGGAATGAGAAACGTCCCAGAGAAACCCAAGACCAGAGGCCTTTTTGGAGCGATTGCCGGA
>A_/_H7N3|KU289754|A/American_green_winged_teal/Arizona/A00115995/2009
GGCTACAGGAATGAGAAACGTCCCGGAGAACCCCAAAACCAGAGGCCTTTTTGGAGCGATTGCTGGA
>A_/_H7N3|KU289746|A/American_green_winged_teal/Arizona/A00115994/2009
GGCTACAGGAATGAGAAACGTCCCGGAGAACCCCAAAACCAGAGGCCTGTTTGGAGCGATTGCTGGA
>A_/_H7N3|KU289738|A/American_black_duck/Delaware/A00870108/2010
GGCTACAGGAATGAGAAACGTCCCAGAGAACCCCAAAACCAGAGGCCTCTTTGGAGCGATTGCCGGA
>A_/_H7N3|KJ568345|A/blue-winged_teal/Iowa/13OS2316/2013
GGCTACAGGGATGAGAAACGTCCCAGAGAACCCCAAGACCAGAGGCCTTTTTGGAGCGATTGCTGGA
>A_/_H7N2|KJ527622|A/American_green-winged_teal/Ohio/13OS1769/2013
GGCTACAGGGATGAGAAACGTCCCAGAGAACCCCAAGACCAGAGGCCTTTTTGGAGCGATTGCTGGA
>A_/_H7N3|CY185745|A/mallard/Alberta/93/1996
GGCTACAGGAATGAGAAATGTCCCAGAGAATCCCAAGACCAGAGGTCTTTTTGGAGCAATTGCTGGA
>A_/_H7N3|CY185777|A/mallard/Alberta/192/2010
GGCCACAGGGATGAGAAACGTCCCAGAGAACCCCAAGACCAGAGGCCTTTTTGGAGCGATTGCTGGA
>A_/_H7N3|CY185721|A/mallard/Alberta/699/1981
GGCTACAGGAATGAGAAATGTCCCAGAGAATCCAAAGACCAGAGGACTTTTTGGAGCAATTGCTGGA
>A_/_H7N3|CY185845|A/ruddy_turnstone/Delaware_Bay/126/1996
GGCTACAGGAATGAGAAATGTCCCAGAGAATCCCAAGACTAGAGGCCTTTTTGGAGCGATTGCTGGA
>A_/_H7N7|CY185895|A/red_knot/Delaware_Bay/242/1994
AGCCACGGGAATGAGGAATGTCCCAGAGAATCCAAAGACTAGAGGACTTTTTGGAGCAATTGCTGGA
>A_/_H7N8|CY185805|A/mallard/Alberta/590/2010
GGCTACAGGGATGAGAAACGTCCCAGAGAACCCCAAGACCAGAGGCCTTTTTGGAGCGATTGCTGGA
>A_/_H7N3|CY185945|A/blue-winged_teal/Louisiana/AI11-2911/2011
GGCTACAGGGATGAGAAACGTCCCAGAGAACCCCAAGACCAGAGGCCTTTTTGGAGCGATTGCTGGA
>A_/_H7N7|CY185994|A/ruddy_turnstone/New_Jersey/AI11-1678/2011
GGCTACAGGAATGAGAAACGTCCCAGAGAAACCCAAAACCAGAGGCCTCTTTGGAGCGATTGCCGGA
>A_/_H7N3|CY185937|A/blue-winged_teal/North_Dakota/AI09-3760/2009
GGCTACAGGGATGAGAAACGTCCCAGAGAACCCCAAGACCAGAGGCCTTTTTGGAGCGATTGCTGGA
>A_/_H7N3|CY185929|A/mallard/Minnesota/AI08-5469/2008
GGCTACAGGAATGAGAAACGTCCCAGAGAACCCCAAGACCAGAGGCCTTTTTGGAGCGATTGCCGGA
>A_/_H7N7|CY185986|A/mallard/Minnesota/19033/1999
GGCTACAGGAATGAGAAATGTTCCAGAGAATCCCAAGACCAGAGGTCTCTTTGGAGCAATTGCTGGA
>A_/_H7N3|CY185921|A/mallard/Minnesota/AI07-3433/2007
GGCTACAGGAATGAGAAACGTCCCAGAAAACCCCAAGACCAGAGGCCTTTTTGGAGCGATTGCCGGA
>A_/_H7N1|CY185969|A/blue-winged_teal/Texas/578588/2002
GGCTACAGGAATGAGAAACGTCCCAGAGAATCCCAAGACCAGAGGCCTTTTTGGAGCGATTGCTGGA
>A_/_H7N3|CY185961|A/ruddy_turnstone/New_Jersey/AI11-2098/2011
GGCTACAGGAATGAGAAACGTCCCAGAGAAACCCAAAACCAGAGGCCTCTTTGGAGCAATTGCCGGA
>A_/_H7N1|CY185903|A/blue-winged_teal/Texas/AI12-909/2012
GGCTACAGGGATGAGAAACGTCCCAGAGAACCCCAAGACCAGAGGCCTTTTTGGAGCGATTGCTGGA
>A_/_H7N3|CY185953|A/laughing_gull/New_York/AI00-2455/2000
GGCTACAGGAATGAGAAATGTCCCAGAGAATCCCAAGACCAGAGGCCTTTTTGGGGCAATTGCTGGA
>A_/_H7N9|CY186002|A/mallard/Minnesota/AI09-3770/2009
GGCTACAGGTATGAGAAACGTCCCAGAGAACCCCAAGACCAGAGGCCTTTTTGGAGCGATTGCTGGC
>A_/_H7N3|CY186748|A/northern_shoveler/Illinois/12OS4951/2012
GGCTACAGGGATGAGAAACGTCCCAGAGAACCCCAAGACCAGAGGCCTTTTTGGAGCGATTGCTGGA
>A_/_H7N3|CY187037|A/northern_shoveler/Ohio/12OS5539/2012
AGCTACAGGGATGAGAAACGTCCCAGAGAACCCCAAGACCAGAGGCCTTTTTGGAGCGATTGCTGGA
>A_/_H7N3|CY187029|A/American_green-winged_teal/Ohio/12OS5538/2012
AGCTACAGGGATGAGAAACGTCCCAGAGAACCCCAAGACCAGAGGCCTTTTTGGAGCGATTGCTGGA
>A_/_H7N3|KF445404|A/mallard/MN/AI07-4315/2007
GGCTACAGGAATGAGAAATGTCCCAGAGAACCCCAAAACCAGAGGCCTCTTTGGAGCGATTGCTGGA
>A_/_H7N8|KF445403|A/mallard/MN/AI07-3302/2007
GGCTACAGGAATGAGAAATGTCCCAGAGAACCCCAAAACCAGAGGCCTCTTTGGAGCGATTGCTGGA
>A_/_H7N3|KF445402|A/mallard/MN/AI07-3022/2007
GGCTACAGGAATGAGAAACGTCCCAGAAAACCCCAAGACCAGAGGCCTTTTTGGAGCGATTGCCGGA
>A_/_H7N0|KF445401|A/American_wigeon/MN/AI07-5102/2007
GGCTACAGGAATGAGAAACGTCCCAGAAAACCCCAAGACCAGAGGCCTTTTTGGAGCGATTGCCGGA
>A_/_H7N3|KF445399|A/mallard/MN/AI07-5159/2007
GGCTACAGGAATGAGAAACGTCCCAGAAAACCCCAAGACCAGAGGCCTTTTTGGAGCGATTGCCGGA
>A_/_H7N3|KR077940|A/redhead/Ohio/13OS0406/2013
GGCTACAGGGATGAGAAACGTCCCAGAGAACCCCAAGACCAGAGGCCTTTTTGGAGCGATTGCTGGA
>A_/_H7N3|KJ568393|A/American_green-winged_teal/Wisconsin/13OS3468/2013
GGCTACAGGGATGAGAAACGTCCCAGAGAACCCCAAGACCAGAGGCCTTTTTGGAGCGATTGCTGGA
>A_/_H7N1|KJ567945|A/blue-winged_teal/Ohio/13OS2037/2013
GGCTACAGGGATGAGAAACGTCCCAGAGAACCCCAAGACCAGAGGCCTTTTTGGAGCGATTGCTGGA
>A_/_H7N1|CY167143|A/northern_shoveler/Arkansas/12OS158/2012
GGCTACAGGGATGAGAAACGTCCCAGAGAACCCCAAGACCAGAGGCCTTTTTGGAGCGATTGCTGGA
>A_/_H7N7|CY167232|A/American_green-winged_teal/Mississippi/12OS397/2012
GGCTACAGGGATGAGAAACGTCCCAGAGAACCCCAAGACCAGAGGCCTTTTTGGAGCGATTGCTGGA
>A_/_H7N7|CY167224|A/northern_shoveler/Mississippi/12OS362/2012
GGCTACAGGGATGAGAAACGTCCCAGAGAACCCCAAGGCCAGAGGCCTTTTTGGAGCGATTGCTGGA
>A_/_H7N7|CY167208|A/northern_shoveler/Mississippi/12OS347/2012
GGCTACAGGGATGAGAAACGTCCCAGAGAACCCCAAGACCAGAGGCCTTTTTGGAGCGATTGCTGGA
>A_/_H7N1|KF298401|A/mallard/Minnesota/AI09-1714/2009
GGCTACAGGGATGAGAAACGTCCCAGAAAACCCCAAGACCAGAGGCCTTTTTGGAGCGATTGCTGGA
>A_/_H7N3|CY144308|A/red_knot/Delaware/650665/2002
GGCTACAGGAATGAGAAATGTCCCAGAGAATCCCAAGACCAGGGGCCTCTTTGGAGCAATTGCTGGA
>A_/_H7N3|CY143853|A/mallard/Interior_Alaska/10BM10829R0/2010
GGCTACAGGGATGAGAAACGTCCCAGAGAACCCCAAGACCAGAGGCCTTTTTGGAGCGATTGCTGGA
>A_/_H7N3|CY141982|A/mallard/Interior_Alaska/10BM12534R0/2010
GGCTACAGGGATGAGAAACGTCCCAGAGAACCCCAAGACCAGAGGCCTTTTTGGAGCGATTGCTGGA
>A_/_H7N3|CY141974|A/northern_pintail/Interior_Alaska/10BM11038R0/2010
GGCTACAGGGATGAGAAACGTCCCAGAGAACCCCAAGACCAGAGGCCTTTTTGGAGCGATTGCTGGA
>A_/_H7N6|CY141966|A/northern_pintail/Interior_Alaska/10BM09015R0/2010
GGCTACAGGGATGAGAAACGTCCCAGAGAACCCCAAGACCAGAGGCCTTTTTGGAGCGATTGCTGGA
>A_/_H7N3|CY141950|A/mallard/Interior_Alaska/10BM11434R0/2010
GGCTACAGGGATGAGAAACGTCCCAGAGAACCCCAAGACCAGAGGCCTTTTTGGAGCGATTGCTGGA
>A_/_H7N3|CY141934|A/northern_pintail/Interior_Alaska/10BM11208R0/2010
GGCTACAGGGATGAGAAACGTCCCAGAGAACCCCAAGACCAGAGGCCTTTTTGGAGCGATTGCTGGA
>A_/_H7N3|CY141926|A/northern_pintail/Interior_Alaska/10BM10906R0/2010
GGCTACAGGGATGAGAAACGTCCCAGAGAACCCCAAGACCAGAGGCCTTTTTGGAGCGATTGCTGGA
>A_/_H7N3|CY141830|A/northern_pintail/Interior_Alaska/10BM10476R0/2010
GGCTACAGGGATGAGAAACGTCCCAGAGAACCCCAAGACCAGAGGCCTTTTTGGAGCGATTGCTGGA
>A_/_H7N3|CY141814|A/northern_pintail/Interior_Alaska/10BM10166R0/2010
GGCTACAGGGATGAGAAACGTCCCAGAGAACCCCAAGACCAGAGGCCTTTTTGGAGCGATTGCTGGA
>A_/_H7N3|CY141782|A/mallard/Interior_Alaska/10CH00016R0/2010
GGCCACAGGGATGAGAAACGTCCCAGAGAACCCCAAGACCAGAGGCCTTTTTGGAGCGATTGCTGGA
>A_/_H7N3|CY141774|A/mallard/Interior_Alaska/10BM09563R0/2010
GGCTACAGGGATGAGAAACGTCCCAGAGAACCCCAAGACCAGAGGCCTTTTTGGAGCGATTGCTGGA
>A_/_H7N3|CY141766|A/mallard/Interior_Alaska/10BM09548R0/2010
GGCTACAGGGATGAGAAACGTCCCAGAGAACCCCAAGACCAGAGGCCTTTTTGGAGCGATTGCTGGA
>A_/_H7N3|CY141718|A/mallard/Interior_Alaska/10BM08884R0/2010
GGCTACAGGGATGAGAAACGTCCCAGAGAACCCCAAGACCAGAGGCCTTTTTGGAGCGATTGCTGGA
>A_/_H7N3|CY141694|A/northern_pintail/Interior_Alaska/10BM08705R0/2010
GGCTACAGGGATGAGAAACGTCCCAGAGAACCCCAAGACCAGAGGCCTTTTTGGAGCGATTGCTGGA
>A_/_H7N3|CY141678|A/northern_pintail/Interior_Alaska/10BM08400R0/2010
GGCTACAGGGATGAGAAACGTCCCAGAGAACCCCAAGACCAGAGGCCTTTTTGGAGCGATTGCTGGA
>A_/_H7N3|CY141670|A/mallard/Interior_Alaska/10BM08120R0/2010
GGCTACAGGGATGAGAAACGTCCCAGAGAACCCCAAGACCAGAGGCCTTTTTGGAGCGATTGCTGGA
>A_/_H7N3|CY141636|A/northern_pintail/Interior_Alaska/10BM07737R0/2010
GGCTACAGGGATGAGAAACGTCCCAGAGAACCCCAAGACCAGAGGCCTTTTTGGAGCGATTGCTGGA
>A_/_H7N3|CY141628|A/mallard/Interior_Alaska/10BM07575R0/2010
GGCTACAGGGATGAGAAACGTCCCAGAGAACCCCAAGACCAGAGGCCTTTTTGGAGCGATTGCTGGA
>A_/_H7N3|CY141604|A/northern_pintail/Interior_Alaska/10BM07458R0/2010
GGCTACAGGGATGAGAAACGTCCCAGAGAACCCCAAGACCAGAGGCCTTTTTGGAGCGATTGCTGGA
>A_/_H7N3|CY141579|A/northern_pintail/Interior_Alaska/10BM07120R0/2010
GGCTACAGGGATGAGAAACGTCCCAGAGAACCCCAAGACCAGAGGCCTTTTTGGAGCGATTGCTGGA
>A_/_H7N3|CY141547|A/mallard/Interior_Alaska/10BM07085R0/2010
GGCTACAGGGATGAGAAACGTCCCAGAGAACCCCAAGACCAGAGGCCTTTTTGGAGCGATTGCTGGA
>A_/_H7N3|CY141539|A/mallard/Interior_Alaska/10BM07072R0/2010
GGCTACAGGGATGAGAAACGTCCCAGAGAACCCCAAGACCAGAGGCCTTTTTGGAGCGATTGCTGGA
>A_/_H7N3|CY141334|A/northern_pintail/Interior_Alaska/10BM07399R0/2010
GGCTACAGGGATGAGAAACGTCCCAGAGAACCCCAAGACCAGAGGCCTTTTTGGAGCGATTGCTGGA
>A_/_H7N3|CY139921|A/blue-winged_teal/Texas/578585/2002
GGCTACAGGAATGAGAAACGTCCCAGAAAACCCCAAGACCAGAGGCCTTTTTGGAGCGATTGCTGGA
>A_/_H7N3|CY139697|A/mallard/Minnesota/182761/1998
GGCTACAGGAATGAGAAACGTCCCAGAGAATCCCAAGACCAGAGGCCTTTTTGGAGCAATTGCTGGA
>A_/_H7N3|KC669389|A/cinnamon_teal/Mexico/2817/2006
GGCTACAGGAATGAGAAACGTTCCAGAGAACCCTAAGACCAGAGGCCTTTTTGGAGCGATTGCTGGA
>A_/_H7N1|MN431086|A/Mallard/Ohio/18OS1280/2018
AGCTACAGGGATGAGAAACGTCCCAGAGAACTCCAAGACCAGAGGTCTTTTTGGAGCGATTGCTGGA
>A_/_H7N3|MN430762|A/Common_Goldeneye/Wisconsin/18OS3389/2018
GGCCACAGGGATGAGAAACGTTCCAGAGAATCCCAAGACCAGAGGCCTTTTTGGAGCGATTGCTGGA
>A_/_H7N3|MH932456|A/mallard/Alberta/529/2017
GGCCACAGGGATGAGAAACGTCCCAGAGAATCCCAAGACCAGAGGCCTTTTTGGAGCGATTGCTGGA
>A_/_H7N6|MK163954|A/yellow-billed_teal/Chile/C25814/2017
GGCAACGGGAATGAGGAACGTTCCAGAAAAACCAAAGACAAGAGGGCTATTCGGGGCAATTGCTGGG
>A_/_H7N6|MK163947|A/yellow-billed_teal/Chile/C25813/2017
GGCAACGGGAATGAGGAACGTTCCAGAAAAACCAAAGACAAGAGGGCTATTCGGGGCAATTGCTGGG
>A_/_H7N3|MK237762|A/American_black_duck/Maryland/16OS2661/2017
GGCTACAGGGATGAGAAACGTCCCAGAGAATCCCAAGACCAGAGGTCTTTTTGGAGCGATCGCTGGA
>A_/_H7N3|MK237419|A/mallard/Missouri/17OS4733/2017
AGCTACAGGGATGAGAAACGTCCCAGAGAACCCCAAGACCAGAGGTCTTTTTGGAGCGATTGCTGGA
>A_/_H7N6|MG279937|A/scoter/Maryland/16OS2531/2016
GGCTACAGGGATGAGAAACGTCCCAGAGGACCCCAAGACCAGAGGTCTTTTTGGAGCGATTGCTGGA
>A_/_H7N9|KY550833|A/northern_shoveler/California/AH0076755/2016
GGCTACAGGGATGAGAAACGTCCCAGAGAACCCCAAGACCAGAGGCCTTTTTGGAGCGATTGCTGGG
>A_/_H7N9|KY550810|A/nothern_shoveler/California/AH0079371/2016
GGCCACAGGGATGAGAAACGTCCCAGAGAATCCCAAGACCAGAGGCCTTTTTGGAGCGATTGCTGGA
>A_/_H7N7|KY575228|A/northern_pintail/California/AH0011948/2015
GGCTACAGGGATGAGAAACGTCCCAGAGAACCCCAAGACCAGAGGCCTTTTTGGAGCGATTGCTGGA
>A_/_H7N9|KY550802|A/cinnamon_teal/California/AH0079011/2016
GGCTACAGGGATGAGAAACGTCCCAGAGAACCCCAAAACCAGAGGTCTTTTTGGAGCGATTGCTGGA
>A_/_H7N3|KY551483|A/mallard/Utah/AH0013275/2016
GGCCACAGGGATGAGAAACGTCCCAGAGAATCCCAAGACCAGAGGCCTTTTTGGAGCGATTGCTGGA
>A_/_H7N3|KY551475|A/mallard/Utah/AH0075937/2016
GGCCACAGGGATGCGAAACGTCCCAGAGAATCCCAAGACCAGAGGCCTTTTTGGAGCGATTGCTGGA
>A_/_H7N3|KY551467|A/mallard/Utah/AH0075906/2016
GGCCACAGGGATGAGAAACGTCCCAGAGAATCCCAAGACCAGAGGCCTTTTTGGAGCGATTGCTGGA
>A_/_H7N3|KY551459|A/American_green-winged_teal/Utah/AH0075891/2016
GGCCACAGGGATGAGAAACGTCCCAGAGAATCCCAAGACCAGAGGCCTTTTTGGAGCGATTGCTGGA
>A_/_H7N3|KY551451|A/mallard/Utah/AH0075862/2016
GGCCACAGGGATGAGAAACGTCCCAGAGAATCCCAAGACCAGAGGCCTTTTTGGAGCGATTGCTGGA
>A_/_H7N3|KY551419|A/mallard/Utah/AH0075849/2016
GGCCACAGGGATGAGAAACGTCCCAGAGAATCCCAAGACCAGAGGCCTTTTTGGAGCGATTGCTGGA
>A_/_H7N3|KY551387|A/mallard/Utah/AH0066981/2016
GGCCACAGGGATGAGAAACGTCCCAGAGAATCCCAAGACCAGAGGCCTTTTTGGAGCGATTGCTGGA
>A_/_H7N2|KY551379|A/mallard/Utah/AH0020535/2015
GGCCACAGGGATGAGAAACGTCCCAGAGAATCCCAAGACCAGAGGCCTTTTTGGAGCGATTGCTGGA
>A_/_H7N4|KY551371|A/mallard/Utah/AH0020452/2015
GGCCACAGGGATGAGAAACGTCCCAGAGAATCCCAAGACCAGAGGCCTTTTTGGAGCGATTGCTGGA
>A_/_H7N7|KY551363|A/cinnamon_teal/Utah/AH0067154/2015
GGCTACAGGGATGAGAAACGTCCCAGAGAACCCCAAGACCAGAGGTCTTTTTGGAGCGATTGCTGGA
>A_/_H7N7|KY551355|A/American_wigeon/Utah/AH0067123/2015
GGCCACAGGGATGAGAAACGTCCCAGAGAATCCCAAGACCAGAGGCCTTTTTGGAGCGATTGCTGGA
>A_/_H7N7|KY551316|A/mallard/Idaho/AH0011522/2015
GGCCACAGGGATGAGAAACGTCCCAGAGAATCCCAAGACCAGAGGCCTTTTTGGAGCGATTGCTGGA
>A_/_H7N3|KY551308|A/American_green-winged_teal/Utah/AH0021680/2015
GGCTACAGGGATGAGAAACGTCCCAGAGAACCCCAAGACCAGAGGCCTTTTTGGAGCGATTGCTGGA
>A_/_H7N9|KY551300|A/American_green-winged_teal/Idaho/AH0006121/2015
GGCTACAGGGATGAGAAACGTCCCAGAGAACCCTAAGACCAGAGGCCTTTTTGGAGCGATTGCTGGA
>A_/_H7N4|KY551292|A/mallard/Idaho/AH0008589/2015
GGCTACAGGGATGAGAAACGTCCCAGAGAACCCCAAGACCAGAGGCCTTTTTGGAGCGATTGCTGGA
>A_/_H7N3|KY551284|A/American_green-winged_teal/AH0003731/2015
GGCTACAGGGATGAGAAACGTCCCAGAGAACCCCAAGACCAGAGGCCTTTTTGGAGCGATTGCTGGA
>A_/_H7N3|KY551276|A/Northern_shoveler/Utah/AH0007941/2014
GGCTACAGGGATGAGAAACGTCCCAGAGAACCCCAAGACCAGAGGCCTTTTTGGAGCGATTGCTGGA
>A_/_H7N3|KY551268|A/mallard/New_York/AH0049315/2016
GGCTACAGGGATGAGAAACGTCCCAGAGAACCCCAAGACCAGAGGTCTTTTTGGAGCAATCGCTGGA
>A_/_H7N3|KY551260|A/American_green-winged_teal/Louisiana/AH0077927/2016
GGCTACAGGGATGAGAAATGTCCCAGAGAACCCCAAGACCAGAGGCCTTTTTGGAGCGATTGCTGGA
>A_/_H7N3|KY551253|A/American_green-winged_teal/Louisiana/AH0036368/2016
GGCTACAGGGATGAGAAACGTCCCAGAGAACCCCAAGACCAGAGGTCTTTTTGGAGCGATTGCTGGA
>A_/_H7N3|KY551237|A/northern_shoveler/Louisiana/AH0036364/2016
GGCTACAGGGATGAGAAACGTCCCAGAGAACCCCAAGACCAGAGGTCTTTTTGGAGCGATTGCTGGA
>A_/_H7N3|KY551221|A/mallard/Minnesota/AH0065348/2015
GGCCACAGGGATGAGAAATGTCCCAGAGAATCCCAAGACCAGAGGCCTTTTTGGAGCGATTGCTGGA
>A_/_H7N3|KY551207|A/blue_winged_teal/Texas/UGAI15-4927/2015
GGCTACAGGGATGAGAAACGTCCCAGAGAACCCCAAGACCAGAGGTCTTTTTGGAGCGATTGCTGGA
>A_/_H7N3|KY551199|A/ruddy_turnstone/New_Jersey/UGAI15-4237/2015
GGCCACAGGGATGAGAAACGTCCCAGAGAATCCCAAGACCAGAGGCCTTTTTGGAGCGATTGCTGGA
>A_/_H7N3|KY551191|A/ruddy_turnstone/New_Jersey/UGAI15-4215/2015
GGCCACAGGGATGAGAAACGTCCCAGAGAATCCCAAGACCAGAGGCCTTTTTGGAGCGATTGCTGGA
>A_/_H7N3|KY551183|A/ruddy_turnstone/New_Jersey/UGAI15-3933/2015
GGCCACAGGGATGAGAAACGTCCCAGAGAATCCCAAGACCAGAGGCCTTTTTGGAGCGATTGCTGGA
>A_/_H7N3|KY551175|A/ruddy_turnstone/New_Jersey/UGAI15-2958/2015
GGCCACAGGGATGAGAAACGTCCCAGAGAATCCCAAGACCAGAGGCCTTTTTGGAGCGATTGCTGGA
>A_/_H7N7|KY551159|A/mallard/Pennsylvania/AH0038929/2015
GGCTACAGGGATGAGAAACGTCCCAGAGAACCCCAAGACCAGAGGCCTTTTTGGAGCGATTGCTGGA
>A_/_H7N3|KY551143|A/duck/New_Jersey/10-001022-21/2010
GGCTACAGGGATGAGAAACGTCCCAGAGAACCCCAAGACCAGAGGCCTTTTTGGAGCGATTGCTGGA
>A_/_H7N3|KY551135|A/mallard/Louisiana/15-004158-3/2014
GGCTACAGGGATGAGAAACGTCCCAGAGAACCCCAAAACCAGAGGCCTTTTTGGAGCGATTGCTGGA
>A_/_H7N3|KY551127|A/American_green-winged_teal/Texas/AH0057336/2016
GGCTACAGGGATGAGAAATGTCCCAGAGAACCCCAAGACTAGAGGCCTTTTTGGAGCGATTGCTGGA
>A_/_H7N2|KY551119|A/American_green-winged_teal/Texas/AH0057366/2016
GGCCACAGGGATGAGAAACGTCCCAGAGAACCCCAAGACCAGAGGCCTTTTTGGAGCGATTGCTGGA
>A_/_H7N2|KY551111|A/American_green-winged_teal/Texas/AH0058651/2016
GGCCACAGGGATGAGAAACGTCCCAGAGAACCCCAAGACCAGAGGCCTTTTTGGAGCGATTGCTGGA
>A_/_H7N7|KY551167|A/duck/Pennsylvania/15-030188-1/2015
GGCCACAGGGATGAGAAACGTCCCAGAGAATCCCAAGACCAGAGGCCTTTTTGGAGCGATTGCTGGA
>A_/_H7N3|KY551103|A/American_green-winged_teal/Texas/AH0058646/2016
GGCCACAGGGATGAGAAACGTCCCAGAGAATCCCAAGACCAGAGGCCTTTTTGGAGCGATTGCTGGA
>A_/_H7N3|KY551095|A/American_green-winged_teal/Texas/AH0040242/2016
GGCCACAGGGATGAGAAACGTCCCAGAGAATCCCAAGACCAGAGGCCTTTTTGGAGCGATTGCTGGA
>A_/_H7N3|KY551087|A/American_green-winged_teal/Texas/AH0040565/2016
GGCCACAGGGATGAGAAACGTCCCAGAGAATCCCAAGACCAGAGGCCTTTTTGGAGCGATTGCTGGA
>A_/_H7N3|KY551079|A/mallard/Kansas/AH0044134/2016
GGCTACAGGGATGAGAAATGTCCCAGAGAACCCCAAGACCAGAGGCCTTTTTGGAGCGATTGCTGGA
>A_/_H7N3|KY551071|A/American_green-winged_teal/Texas/AH0041269/2016
GGCTACAGGGATGAGAAATGTCCCAGAGAACCCCAAGACTAGAGGCCTTTTTGGAGCGATTGCTGGA
>A_/_H7N3|KY551063|A/northern_shoveler/Texas/AH0056519/2016
GGCTACAGGGATGAGAAATGTCCCAGAGAACCCCAAGACCAGAGGCCTTTTTGGAGCGATTGCTGGA
>A_/_H7N7|KY551055|A/mallard/South_Dakota/AH0037340/2016
GGCTACAGGGATGAGAAACGTCCCAGAGAACCCCAAGACCAGAGGTCTTTTTGGAGCGATTGCTGGG
>A_/_H7N7|KY551047|A/mallard/South_Dakota/AH0038067/2016
GGCTACAGGGATGAGAAACGTCCCAGAGAACCCCAAGACCAGAGGTCTTTTTGGAGCAATTGCTGGA
>A_/_H7N7|KY551039|A/mallard/South_Dakota/AH0038061/2016
GGCTACAGGGATGAGAAACGTCCCAGAGAACCCCAAGACCAGAGGTCTTTTTGGAGCGATTGCTGGA
>A_/_H7N7|KY551031|A/mallard/South_Dakota/AH0038060/2016
GGCTACAGGGATGAGAAACGTCCCAGAGAACCCCAAGACCAGAGGTCTTTTTGGAGCGATTGCTGGA
>A_/_H7N3|KY551023|A/American_green-winged_teal/Kansas/AH0068556/2015
GGCCACAGGGATGAGAAACGTCCCAGAGAATCCCAAGACCAGAGGCCTTTTTGGAGCGATTGCTGGA
>A_/_H7N7|KY550983|A/mallard/Kentucky/AH0069753/2016
GGCTACAGGGATGAGAAATGTCCCAGAGAACCCCAAGACCAGAGGCCTTTTTGGAGCGATTGCTGGA
>A_/_H7N3|KY550975|A/mallard/Kentucky/AH00729354/2016
GGCCACAGGGATGAGAAACGTCCCAGAGAATCCCAAGACCAGAGGCCTTTTTGGAGCGATTGCTGGA
>A_/_H7N2|KY550967|A/mallard/Kentucky/AH00729344/2016
GGCTACAGGGATGAGAAATGTCCCAGAGAACCCCAAGACCAGAGGCCTTTTTGGAGCGATTGCTGGA
>A_/_H7N4|KY550959|A/northern_shoveler/Tennessee/AH0039609/2016
GGCCACAGGGATGAGAAACGTCCCAGAGAATCCCAAGACCAGGGGCCTTTTTGGAGCGATTGCTGGA
>A_/_H7N3|KY550952|A/mallard/Kentucky/AH0051811/2016
GGCTACAGGGATGAGAAACGTCCCAGAGAACCCCAAGACCAGAGGTCTTTTTGGAGCGATTGCTGGA
>A_/_H7N3|KY550936|A/mallard/Kentucky/AH0051797/2016
GGCTACAGGGATGAGAAACGTCCCAGAGAACCCCAAGACCAGAGGTCTTTTTGGAGCGATTGCTGGA
>A_/_H7N3|KY550928|A/mallard/Kentucky/AH0051787/2016
GGCCACAGGGATGAGAAACGTCCCAGAGAATCCCAAGACCAGAGGCCTTTTTGGAGCGATTGCTGGG
>A_/_H7N3|KY550920|A/mallard/Kentucky/AH0051748/2016
GGCCACAGGGATGAGAAACGTCCCAGAGAATCCCAAGACCAGAGGCCTTTTTGGAGCGATTGCTGGA
>A_/_H7N1|KY550912|A/mallard/Tennessee/AH0039713/2016
GGCTACAGGGATGAGAAACGTCCCAGAGAACCCCAAGACCAGAGGTCTTTTTGGAGCGATTGCTGGA
>A_/_H7N3|KY550904|A/American_green-winged_teal/Mississippi/AH0076465/2016
GGCCACAGGGATGAGAAACGTCCCAGAGAATCCCAAGACCAGAGGCCTTTTTGGAGCGATTGCTGGA
>A_/_H7N8|KY550896|A/lesser_scaup/Kentucky/AH0012935/2015
GGCTACAGGGATGAGAAACGTCCCAGAGAACCCCAAGACCAGAGGTCTTTTTGGAGCGATTGCTGGA
>A_/_H7N3|KY550888|A/American_green-winged_teal/Indiana/AH0029607/2015
GGCTACAGGGATGAGAAACGTTCCAGAGAACCCCAAGACCAGAGGTCTTTTTGGAGCGATTGCTGGA
>A_/_H7N1|KY550880|A/mallard_x_black_duck/Massachusetts/AH0011261/2015
GGCTACAGGGATGAGAAACGTCCCAGAGAACCCCAAGACCAGAGGCCTTTTTGGAGCGATTGCTGGA
>A_/_H7N7|KY550872|A/mallard/New_York/AH0081570/2016
GGCCACAGGGATGAGAAACGTCCCAGAGAATCCCAAGACCAGAGGCCTTTTTGGAGCGATTGCTGGA
>A_/_H7N7|KY550864|A/mallard/New_York/AH0081558/2016
GGCTACAGGGATGAGAAACGTCCCAGAGAACCCCAAGACCAGAGGTCTTTTTGGAGCAATCGCTGGA
>A_/_H7N7|KY550857|A/mallard/West_Virginia/AH0077733/2016
GGCCACAGGGATGAGAAACGTCCCAGAGAATCCCAAGACCAGAGGCCTTTTTGGAGCGATTGCTGGA
>A_/_H7N3|KY550794|A/northern_shoveler/California/AH0076719/2016
GGCCACAGGGATGAGAAACGTCCCAGAGAATCCTAAGACCAGAGGCCTTTTTGGAGCGATTGCTGGA
>A_/_H7N3|KY550786|A/American_wigeon/Arizona/AH0073657/2015
GGCTACAGGGATGAGAAACGTCCCAGAGAACCCCAAGACCAGAGGCCTTTTTGGAGCGATTGCTGGA
>A_/_H7N3|KY550771|A/American_green-winged_teal/California/AH0010595/2015
GGCTACAGGGATGAGAAACGTCCCAGAGAACCCCAAGACCAGAGGCCTTTTTGGAGCGATTGCTGGA
>A_/_H7N3|KY550755|A/American_green-winged_teal/California/AH0011959/2015
GGCTACAGGGATGAGAAACGTCCCAGAGAACCCCAAGACCAGAGGCCTTTTTGGAGCGATTGCTGGA
>A_/_H7N8|KY550747|A/northern_shoveler/Nevada/AH0009328/2015
GGCTACAGGGATGAGAAACGTCCCAGAGAACCCCAAGACCAGAGGCCTTTTTGGAGCGATTGCTGGA
>A_/_H7N3|KY550739|A/northern_shoveler/California/AH0007019/2014
GGCTACAGGGATGAGAAACGTCCCAGAGAACCCCAAGACCAGAGGCCTTTTTGGAGCGATTGCTGGA
>A_/_H7N3|CY207237|A/yellow-billed_teal/Chile/12/2014
GGCAACGGGGATGAGGAACGTTCCAGAAAAACCAAAGACAAGAGGGCTATTCGGGGCGATTGCTGGG
>A_/_H7N3|CY207229|A/yellow-billed_pintail/Chile/11/2014
GGCAACGGGGATGAGGAACGTTCCAGAAAAACCAAAGACAAGAGGGCTATTCGGGGCGATTGCTGGG
>A_/_H7N3|CY207221|A/yellow-billed_pintail/Chile/10/2014
GGCAACGGGGATGAGGAACGTTCCAGAAAAACCAAAGACAAGAGGGCTATTCGGGGCGATTGCTGGG
>A_/_H7N7|KT887418|A/blue-winged_teal/Louisiana/UGAI14-845/2014
GGCTACAGGGATGAGAAACGTCCCAGAGAACCCCAAGACCAGAGGTCTTTTTGGAGCGATTGCTGGA
>A_/_H7N3|KT887410|A/blue-winged_teal/Louisiana/UGAI14-842/2014
GGCCACAGGGATGAGAAACGTCCCAGAGAACCCCAAGACCAGAGGCCTTTTTGGAGCGATTGCTGGA
>A_/_H7N3|KT887394|A/blue-winged_teal/Louisiana/UGAI14-816/2014
GGCTACAGGGATGAGAAACGTCCCAGAGAACCCCAAGACCAGAGGCCTTTTTGGAGCGATTGCTGGA
>A_/_H7N3|KT887386|A/blue-winged_teal/Louisiana/UGAI14-523/2014
GGCTACAGGGATGAGAAACGTCCCAGAGAACCCCAAGACCAGAGGCCTTTTTGGAGCGATTGCTGGA
>A_/_H7N3|KT887307|A/ruddy_turnstone/New_Jersey/UGAI14-1907/2014
GGCTACAGGGATGAAAAACGTCCCAGAGAACCCCAAGACCAGAGGCCTTTTTGGAGCGATTGCTGGA
>A_/_H7N3|KT887291|A/ruddy_turnstone/New_Jersey/UGAI14-1719/2014
GGCTACAGGGATGAAAAACGTCCCAGAGAACCCCAAGACCAGAGGCCTTTTTGGAGCGATTGCTGGA
>A_/_H7N3|KT887283|A/ruddy_turnstone/New_Jersey/UGAI14-1343/2014
GGCTACAGGGATGAAAAACGTCCCAGAGAACCCCAAGACCAGAGGCCTTTTTGGAGCGATTGCTGGA
>A_/_H7N1|KT887259|A/blue-winged_teal/Louisiana/UGAI14-106/2014
GGCTACAGGGATGAGAAACGTCCCAGAGAACCCCAAGACCAGAGGCCTTTTTGGAGCGATTGCTGGA
>A_/_H7N7|KT887275|A/blue-winged_teal/Texas/UGAI14-1210TX/2014
GGCTACAGGGATGAGAAACGTCCCAGAGAACCCCAAGACCAGAGGCCTTTTTGGAGCGATTGCTGGA
>A_/_H7N3|KX254929|A/yellow-billed_pintail/Chile/11/2014
GGCAACGGGGATGAGGAACGTTCCAGAAAAACCAAAGACAAGAGGGCTATTCGGGGCGATTGCTGGG
>A_/_H7N3|KX254925|A/yellow-billed_pintail/Chile/10/2014
GGCAACGGGGATGAGGAACGTTCCAGAAAAACCAAAGACAAGAGGGCTATTCGGGGCGATTGCTGGG
>A_/_H7N3|KX101199|A/yellow-billed_teal/Chile/12/2014
GGCAACGGGGATGAGGAACGTTCCAGAAAAACCAAAGACAAGAGGGCTATTCGGGGCGATTGCTGGG
>A_/_H7N6|CY207030|A/yellow-billed_teal/Chile/9/2013
GGCAACGGGGATGAGGAATGTTCCAGAAAAACCAAAGACAAGAGGGCTATTCGGGGCGATTGCTGGG
>A_/_H7N3|CY206846|A/mallard/Southcentral_Alaska/15ML00267/2015
GGCTACAGGGATGAGAAACGTCCCGGAGAACCCCAAGACCAGAGGCCTTTTTGGAGCGATTGCTGGA
>A_/_H7N3|CY206838|A/mallard/Southcentral_Alaska/15ML00249/2015
GGCTACAGGGATGAGAAACGTCCCGGAGAACCCCAAGACCAGAGGCCTTTTTGGAGCGATTGCTGGA
>A_/_H7N3|CY205187|A/mallard/Maryland/12OS3630/2013
GGCTACAGGGATGAGAAACGTCCCAGAGAACCCCAAGACCAGAGGCCTTTTTGGAGCGATTGCTGGA
>A_/_H7N3|CY204931|A/mallard/Maryland/09OS1174/2009
GGCTACAGGGATGAGAAACGTCCCAGAGAACCCCAAGACCAGAGGCCTTTTTGGAGCGATTGCTGGA
>A_/_H7N3|CY204898|A/mallard/Maryland/09OS1152/2009
GGCTACAGGGATGAGAAACGTCCCAGAGAACCCCAAGACCAGAGGCCTTTTTGGAGCGATTGCTGGA
>A_/_H7N3|CY204890|A/mallard/Maryland/09OS1151/2009
GGCTACAGGGATGAGAAACGTCCCAGAGAACCCCAAGACCAGAGGCCTTTTTGGAGCGATTGCTGGA
>A_/_H7N3|CY204674|A/mallard/Maryland/14OS2911/2015
GGCTACAGGGATGAGAAACGTCCCTGAGAACCCCAAAACCAGAGGCCTTTTTGGAGCGATTGCTGGA
>A_/_H7N3|CY203999|A/mallard/Maryland/09OS1148/2009
GGCTACAGGGATGAGAAACGTCCCAGAGAACCCCAAGACCAGAGGCCTTTTTGGAGCGATTGCTGGA
>A_/_H7N3|CY203982|A/mallard/Maryland/09OS1145/2009
GGCTACAGGGATGAGAAACGTCCCAGAGAACCCCAAGACCAGAGGCCTTTTTGGAGCGATTGCTGGA
>A_/_H7N3|CY203974|A/mallard/Maryland/09OS1143/2009
GGCTACAGGGATGAGAAACGTCCCAGAGAACCCCAAGACCAGAGGCCTTTTTGGAGCGATTGCTGGA
>A_/_H7N3|CY203942|A/mallard/Maryland/09OS1135/2009
GGCTACAGGGATGAGAAACGTCCCAGAGAACCCCAAGACCAGAGGCCTTTTTGGAGCGATTGCTGGA
>A_/_H7N3|CY203926|A/mallard/Maryland/09OS1133/2009
GGCTACAGGGATGAGAAACGTCCCAGAGAACCCCAAGACCAGAGGCCTTTTTGGAGCGATTGCTGGA
>A_/_H7N4|CY203621|A/mallard/Maryland/06OS101/2006
GGCTACAGGAATGAGAAACGTCCCAGAGAACCCCAAGACCAGAGGCCTTTTTGGAGCGATTGCTGGA
>A_/_H7N3|CY196651|A/mallard/Interior_Alaska/11ML00058/2011
GGCTACAGGGATGAGAAACGTCCCAGAGAACCCCAAGACCAGGGGCCTTTTTGGAGCGATTGCTGGA
>A_/_H7N3|CY196186|A/mallard/Interior_Alaska/11BM03577/2011
GGCTACAGGGATGAGAAACGTCCCAGAGAACCCCAAGACCAGGGGCCTTTTTGGAGCGATTGCTGGA
>A_/_H7N1|KU290324|A/ring-necked_duck/Texas/A00766403/2009
GGCTACAGGAATGAGGAACGTCCCAGAGAACCCCAAGACCAGAGGCCTTTTTGGAGCGATTGCTGGA
>A_/_H7N3|KU290316|A/northern_shoveler/Utah/A00831758/2009
GGCTACAGGAATGAGAAACGTCCCGGAGAACCCCAAAACCAGAGGCCTTTTTGGAGCGATTGCTGGA
>A_/_H7N3|KU290308|A/northern_shoveler/Utah/A00468766/2009
GGCTACAGGAATGAGAAACGTCCCGGAGAACCCCAAAACCAGAGGCCTTTTTGGAGCGATTGCTGGA
>A_/_H7N3|KU290301|A/northern_shoveler/Utah/A00468752/2009
GGCTACAGGAATGAGAAACGTCCCGGAGAACCCCAAAACCAGAGGCCTTTTTGGAGCGATTGCTGGA
>A_/_H7N6|KU290294|A/northern_shoveler/Utah/A00468715/2009
GGCTACAGGAATGAGAAACGTCCCGGAGAACCCCAAAACCAGAGGCCTTTTTGGAGCGATTGCTGGA
>A_/_H7N4|KU290288|A/northern_shoveler/Utah/A00461133/2009
GGCTACAGGAATGAGAAACGTCCCGGAGAACCCCAAAACCAGAGGCCTTTTTGGAGCGATTGCTGGA
>A_/_H7N3|KU290283|A/northern_shoveler/Utah/A00374996/2007
GGCTACAGGAATGAGAAACGTCCCAGAAAACCCCAAGACCAGAGGCCTTTTTGGAGCGATTGCTGGA
>A_/_H7N3|KU290275|A/northern_shoveler/Oregon/A00654616/2008
GGCTACAGGAATGAGAAACGTCCCAGAGAACCCCAAAACCAGAGGCCTTTTTGGAGCGATTGCTGGA
>A_/_H7N3|KU290267|A/northern_shoveler/Oklahoma/A00744384/2009
GGCTACAGGGATGAGAAACGTTCCAGAGAACCCCAAGACCAGAGGCCTCTTTGGAGCGATTGCTGGA
>A_/_H7N6|KU290259|A/northern_shoveler/Nevada/A00505416/2008
GGCTACAGGAATGAGAAACGTCCCGGAGAACCCCAAAACCAGAGGCCTTTTTGGAGCGATTGCTGGA
>A_/_H7N7|KU290251|A/northern_shoveler/Mississippi/A00682947/2008
GGCTACAGGGATGAGAAACGTCCCAGAGAACCCCAAGACCAGAGGCCTTTTTGGAGCGATTGCTGGA
>A_/_H7N6|KU290244|A/northern_shoveler/Mississippi/A00630207/2009
GGCTACAGGGATGAGAAACGTCCCAGAGAACCCCAAAACCAGAGGCCTTTTTGGAGCGATTGCTGGA
>A_/_H7N3|KU290228|A/northern_pintail/Texas/A00466052/2009
GGCTACAGGGATGAGAAACGTCCCAGAGAACCCCAAGACCAGAGGCCTTTTTGGAGCGATTGCTGGA
>A_/_H7N3|KU290212|A/mute_swan/Rhode_Island/A00325129/2008
GGCTACAGGGATGAGAAACGTTCCAGAGAACCCCAAAACCAGAGGCCTCTTTGGAGCGATTGCTGGA
>A_/_H7N3|KU290188|A/mute_swan/Rhode_Island/A00325115/2008
GGCTACAGGGATGAGAAACGTTCCAGAGAACCCCAAAACCAGAGGCCTCTTTGGAGCGATTGCTGGA
>A_/_H7N3|KU290164|A/mute_swan/Rhode_Island/A00325108/2008
GGCTACAGGGATGAGAAACGTTCCAGAGAACCCCAAAACCAGAGGCCTCTTTGGAGCGATTGCTGGA
>A_/_H7N3|KU290204|A/mute_swan/Rhode_Island/A00325125/2008
GGCTACAGGGATGAGAAACGTTCCAGAGAACCCCAAAACCAGAGGCCTCTTTGGAGCGATTGCTGGA
>A_/_H7N3|KU290172|A/mute_swan/Rhode_Island/A00325112/2008
GGCTACAGGGATGAGAAACGTTCCAGAGAACCCCAAAACCAGAGGCCTCTTTGGAGCGATTGCTGGA
>A_/_H7N3|KU290148|A/mallard/Wisconsin/A00465618/2008
GGCTACAGGAATGAGAAACGTCCCGGAGAACCCCAAAACCAGAGGCCTTTTTGGAGCGATTGCTGGA
>A_/_H7N3|KU290124|A/mallard/Oklahoma/A00744383/2009
GGCTACAGGGATGAGAAACGTTCCAGAGAACCCCAAGACCAGAGGCCTCTTTGGAGCGATTGCTGGA
>A_/_H7N3|KU290116|A/mallard/Oklahoma/A00449455/2009
GGCTACAGGGATGAGAAACGTCCCAGAGAACCCCAAGACCAGAGGCCTTTTTGGAGCGATTGCTGGA
>A_/_H7N3|KU290140|A/mallard/South_Dakota/A00649542/2008
GGCTACAGGAATGAGAAACGTCCCAGAAAACCCCAAGACCAGAGGCCTTTTTGGAGCGATTGCCGGA
>A_/_H7N3|KU290132|A/mallard/Oklahoma/A00749161/2009
GGCTACAGGGATGAGAAACGTTCCAGAGAACCCCAAGACCAGAGGCCTCTTTGGAGCGATTGCTGGA
>A_/_H7N3|KU290108|A/mallard/Oklahoma/A00449368/2009
GGCTACAGGGATGAGAAACGTCCCAGAGAACCCCAAAACCAGAGGCCTTTTTGGAGCGATTGCTGGA
>A_/_H7N4|KU290100|A/mallard/New_York/A00723400/2009
GGCTACAGGAATGAGAAACGTCCCAGAAAACCCCAAGACCAGAGGCCTTTTTGGAGCGATTGCCGGA
>A_/_H7N3|KU290092|A/mallard/New_York/A00723392/2009
GGCTACAGGAATGAGAAACGTCCCAGAGAACCCCAAAACCAGAGGCCTCTTTGGAGCGATTGCCGGA
>A_/_H7N3|KU290087|A/mallard/New_Jersey/A00926089/2010
AGCTACAGGGATGAGAAACGTCCCAGAGAACCCCAAGACCAGAGGCCTTTTTGGAGCGATTGCTGGA
>A_/_H7N8|KU290079|A/mallard/New_Jersey/A00122457/2008
GGCTACAGGGATGAGAAACGTCCCAGAGAACCCCAAGACCAGAGGCCTTTTTGGAGCGATTGCTGGA
>A_/_H7N3|MN988182|A/mallard/Minnesota/MN18-WB1-009A/2018
AGCTACAGGGATGAGAAACGTCCCAGAAAACCCCAAGACCAGAGGTCTTTTTGGAGCGATTGCTGGA
>A_/_H7N3|MH598262|A/ruddy_turnstone/New_Jersey/AI07-371/2007
GGCTACAGGAATGAGAAACGTCCCAGAGAACCCCAAGACCAGAGGCCTTTTTGGAGCGATTGCTGGA
>A_/_H7N1|MH546323|A/blue-winged_teal/South_Carolina/16-042570-1/2016
AGCTACAGGGATGAGAAATGTCCCAGAGAACCCCAAGACCAGAGGTCTTTTTGGAGCGATTGCTGGA
>A_/_H7N3|MH503061|A/ruddy_turnstone/New_Jersey/UGAI15-4229/2015
GGCCACAGGGATGAGAAACGTCCCAGAGAATCCCAAGACCAGAGGCCTTTTTGGAGCGATTGCTGGA
>A_/_H7N3|MH503037|A/ruddy_turnstone/New_Jersey/UGAI15-4132/2015
GGCCACAGGGATGAGAAACGTCCCAGAGAATCCCAAGACCAGAGGCCTTTTTGGAGCGATTGCTGGA
>A_/_H7N3|MH502852|A/ruddy_turnstone/New_Jersey/UGAI15-3254/2015
GGCCACAGGGATGAGAAACGTCCCAGAGAATCCCAAGACCAGAGGCCTTTTTGGAGCGATTGCTGGA
>A_/_H7N3|MH502844|A/ruddy_turnstone/New_Jersey/UGAI15-3154/2015
GGCCACAGGGATGAGAAACGTCCCAGAGAATCCCAAGACCAGAGGCCTTTTTGGAGCGATTGCTGGA
>A_/_H7N3|MH501881|A/ruddy_turnstone/New_Jersey/AI12-2981/2012
GGCTACAGGGATGAGAAATGTCCCAGAGAACCCCAAGACCAGAGGCCTTTTTGGAGCAATTGCTGGA
>A_/_H7N7|MH501841|A/ruddy_turnstone/New_Jersey/AI12-2864/2012
GGCTACAGGGATGAGAAATGTCCCAGAGAACCCCAAGACCAGAGGCCTTTTTGGAGCAATTGCTGGA
>A_/_H7N3|MH501593|A/ruddy_turnstone/New_Jersey/AI11-1968/2011
GGCTACAGGAATGAGAAACGTCCCAGAGAAACCCAAAACCAGAGGCCTCTTTGGAGCAATTGCCGGA
>A_/_H7N2|MH569327|A/emperor_goose/Alaska/UGAI16-1569/2016
GGCTACAGGGATGAGAAATGTCCCAGAGAACCCCAAGACCAGAGGCCTTTTTGGAGCGATTGCTGGA
>A_/_H7N7|MK071404|A/silver_teal/Argentina/CIP051-188/2011
GGCAATGGGGATGAGGAATGTTCCAGAAAAACCAAAGACAAGAGGGCTATTCGGGGCGATTGCTGGG
>A_/_H7N9|MK071348|A/cinnamon_teal/Argentina/CIP051-1588/2009
GGCAACAGGGATGAGGAATGTTCCAGAAAAACCAAAGACAAGAGGGCTCTTCGGGGCAATTGCTGGG
>A_/_H7N7|MK327782|A/blue-winged_teal/Guatemala/CIP049-H121-14/2014
GGCTACAGGGATGAGAAACGTCCCAGAGAACCCCAAGACCAGAGGTCTTTTTGGAGCGATTGCTGGA
>A_/_H7N8|MK928212|A/Mallard/Utah/D1615280/2016
GGCTACAGGGATGAGGAACGTCCCAGAGAACCCCAAGACCAGAGGTCTTTTTGGAGCGATTGCTGGG
>A_/_H7N3|MK995728|A/Cinnamon_Teal/California/D1800496/2018
GGCTACAGGGATGAGAAACGTCCCAGAGAACCCCAAGACCAGAGGCCTTTTTGGAGCGATTGCTGGA
>A_/_H7N3|MK637340|A/ruddy_turnstone/Delaware_Bay/257/2015
GGCCACAGGGATGAGAAACGTCCCAGAGAATCCCAAGACCAGAGGCCTTTTTGGAGCGATTGCTGGA
>A_/_H7N3|MK637333|A/dunlin/Delaware_Bay/278/2015
GGCCACAGGGATGAGAAACGTCCCAGAGAATCCCAAGACCAGAGGCCTTTTTGGAGCGATTGCTGGA
>A_/_H7N3|MH251213|A/northern_pintail_duck/California/UCD37/2017
GGCTACAGGGATGAGGAACGTCCCAGAGAACCCCAAGGCCAGAGGTCTTTTTGGAGCGATTGCTGGG
>A_/_H7N3|MH251202|A/northern_pintail_duck/California/UCD1582/2016
GGCTACAGGGATGAGGAACGTCCCAGAGAACCCCAAGACCAGAGGTCTTTTTGGAGCGATTGCTGGG
>A_/_H7N1|MH341790|A/ruddy_turnstone/New_Jersey/UGAI15-3172/2015
GGCCACAGGGATGAGAAACGTCCCAGAGAATCCCAAGACCAGAGGCCTTTTTGGAGCGATTGCTGGA
>A_/_H7N1|MH341822|A/ruddy_turnstone/New_Jersey/UGAI15-3980/2015
GGCCACAGGGATGAGAAACGTCCCAGAGAATCCCAAGACCAGAGGCCTTTTTGGAGCGATTGCTGGA
>A_/_H7N1|MH341814|A/ruddy_turnstone/New_Jersey/UGAI15-3685/2015
GGCCACAGGGATGAGAAACGTCCCAGAGAATCCCAAGACCAGAGGCCTTTTTGGAGCGATTGCTGGA
>A_/_H7N3|MH412249|A/mallard/Alberta/70/2017
GGCCACAGGGATGAGAAACGTCCCAGAGAATCCCAAGACCAGAGGCCTTTTTGGAGCGATTGCTGGA
>A_/_H7N6|MH488110|A/yellow-billed_teal/Chile/C26947/2017
GGCAACGGGAATGAGGAACGTTCCAGAAAAACCAAAGACAAGAGGGCTATTCGGGGCAATTGCTGGG
>A_/_H7N6|MH488109|A/yellow-billed_teal/Chile/C8687/2016
GGCAACGGGGATGAGGAACGTCCCAGAAAAACCAAAGACAAGAGGGCTATTCGGGGCAATAGCTGGG
>A_/_H7N3|MH579204|A/sanderling/Delaware_Bay/572/2006
GGCTACAGGAATGAGAAACGTCCCAGAGAACCCCAAGACCAGGGGCCTTTTTGGAGCGATTGCTGGA
>A_/_H7N3|MH579249|A/sanderling/Delaware_Bay/294/2006
GGCTACAGGAATGAGAAACGTCCCAGAGAACCCCAAGACCAGGGGCCTTTTTGGAGCGATTGCTGGA
>A_/_H7N3|MH579326|A/ruddy_turnstone/Delaware_Bay/566/2006
GGCTACAGGAATGAGAAACGTCCCAGAGAACCCCAAGACCAGGGGCCTTTTTGGAGCGATTGCTGGA
>A_/_H7N3|MH134779|A/yellow-billed_pintail/Chile/C14719/2016
GGCAACAGGGATGAGGAACGTTCCAGAAAAACCAAAGACAAGAGGGCTATTCGGGGCAATTGCTGGG
>A_/_H7N4|MG280542|A/long-tailed_duck/Wisconsin/16OS4707/2016
GGCTACAGGGATGAGAAATGTCCCAGAGAACCCCAAGACCAGAGGCCTTTTTGGAGCGATTGCTGGA
>A_/_H7N3|MG280521|A/Northern_shoveler/Mississippi/16OS6112/2016
AGCTACAGGGATGAGAAACGTCCCAGAGAACCCCAAGACCAGAGGTCTTTTTGGAGCGATTGCTGGA
>A_/_H7N4|MG280473|A/long-tailed_duck/Wisconsin/16OS5291/2016
GGCTACAGGGATGAGAAATGTCCCAGAGAACCCCAAGACCAGAGGCCTTTTTGGAGCGATTGCTGGA
>A_/_H7N3|MG280281|A/mallard_duck/Maryland/17OS0114/2017
GGCTACAGGGATGAGAAACGTCCCAGAGAACCCCAAGACCAGAGGTCTTTTTGGAGCGATTGCTGGA
>A_/_H7N2|MG280251|A/Northern_shoveler/Mississippi/16OS6138/2016
AGCTACAGGGATGAGAAACGTCCCAGAGAACCCCAAGACCAGAGGTCTTTTTGGAGCGATTGCTGGA
>A_/_H7N3|MG280245|A/Northern_shoveler/Mississippi/16OS6165/2016
AGCTACAGGGATGAGAAACGTCCCAGAGAACCCCAAGACCAGAGGTCTTTTTGGAGCGATTGCTGGA
>A_/_H7N3|MG280233|A/Northern_shoveler/Mississippi/16OS6067/2016
GGCTACAGGGATGAGGAACGTCCCAGAGAACCCCAAGACCAGAGGTCTTTTTGGAGCGATTGCTGGG
>A_/_H7N3|MG280102|A/Northern_shoveler/Mississippi/16OS6158/2016
AGCTACAGGGATGAGAAACGTCCCAGAGAACCCCAAGACCAGAGGTCTTTTTGGAGCGATTGCTGGA
>A_/_H7N1|MG280059|A/green-winged_teal/Illinois/17OS1208/2017
GGCCACAGGGATGAGAAACGTCCCAGAGAACCCCAAGACCAGAGGTCTTTTTGGAGCGATTGCTGGA
>A_/_H7N3|MG279885|A/green-winged_teal/Illinois/17OS1400/2017
GGCTACAGGGATGAGAAACGTCCCAGAGAACCCCAAGACCAGAGGCCTTTTTGGAGCGATTGCTGGA
>A_/_H7N3|MG279859|A/mallard_duck/Illinois/16OS4580/2016
GGCTACAGGGATGAGAAACGTCCCAGAGAACCCCAAGACCAGAGGCCTTTTTGGAGCGATTGCTGGA
>A_/_H7N3|MG279763|A/mallard_duck/Ohio/16OS0869/2016
GGCTACAGGGATGAGAAACGTCCCAGAGAAACCCAAGACCAGAGGTCTTTTTGGAGCGATTGCTGGA
>A_/_H7N3|MG279756|A/mallard_duck/Maryland/17OS0122/2017
GGCTACAGGGATGAGAAACGTCCCAGAGAACCCCAAGACCAGAGGTCTTTTTGGAGCGATTGCTGGA
>A_/_H7N3|MG279744|A/lesser_scaup/Illinois/17OS1577/2017
GGCCACAGGGATGAGAAACGTCCCAGAGAACCCCAAGACCAGAGGTCTTTTTGGAGCGATTGCTGGA
>A_/_H7N9|MF357836|A/duck/Alabama/17-008643-2/2017
GGCTACAGGGATGAGAAACGTTCCAGAGAACCCCAAGACCAGAGGTCTTTTTGGAGCGATTGCTGGA
>A_/_H7N7|KY063976|A/blue-winged_teal/Lousiana/UGAI14-0817/2014
GGCCACAGGGATGAGAAACGTCCCAGAGAACCCCAAGACCAGAGGCCTTTTTGGAGCGATTGCTGGA
>A_/_H7N7|KY063876|A/blue-winged_teal/Lousiana/UGAI14-0373/2014
GGCTACAGGGATGAGAAACGTCCCAGAGAACCCCAAGACCAGAGGTCTTTTTGGAGCGATTGCTGGA
>A_/_H7N7|KY063836|A/blue-winged_teal/Lousiana/UGAI14-0224/2014
GGCTACAGGGATGAGAAACGTCCCAGAGAACCCCAAGACCAGAGGTCTTTTTGGAGCGATTGCTGGA
>A_/_H7N3|KY014068|A/mallard/Minnesota/UGAI15-7196/2015
GGCTACAGGGATGAGAAACGTCCCAGAGAACCCCAAGACCAGAGGTCTTTTTGGAGCGATCGCTGGA
>A_/_H7N3|KY014052|A/mallard/Minnesota/UGAI15-7190/2015
GGCTACAGGGATGAGAAACGTCCCAGAGAACCCCAAGACCAGAGGTCTTTTTGGAGCGATCGCTGGA
>A_/_H7N3|KY013976|A/blue-winged_teal/Louisiana/UGAI15-6204/2015
GGCTACAGGGATGAGAAACGTCCCAGAGAACCCCAAGACCAGAGGTCTTTTTGGAGCGATTGCTGGA
>A_/_H7N3|KY013857|A/blue-winged_teal/Louisiana/UGAI15-4814/2015
GGCCACAGGGATGAGAAACGTCCCAGAGAATCCCAAGACCAGAGGCCTTTTTGGAGCGATTGCTGGA
>A_/_H7N3|KY013818|A/mallard/Pennsylvania/UGAI15-2877/2015
GGCTACAGGGATGAGAAACGTCCCAGAGAACCCCAAAACCAGAGGCCTTTTTGGAGCGATTGCTGGA
>A_/_H7N3|KY013810|A/blue-winged_teal/Louisiana/UGAI15-2510/2015
GGCCACAGGGATGAGAAACGTCCCAGAGAATCCCAAGACCAGAGGCCTTTTTGGAGCGATTGCTGGA
>A_/_H7N3|KY013802|A/blue-winged_teal/Louisiana/UGAI15-2471/2015
GGCCACAGGGATGAGAAACGTCCCAGAGAATTCCAAGACCAGAGGCCTTTTTGGGGCGATTGCTGGA
>A_/_H7N3|KY013788|A/blue-winged_teal/Texas/UGAI15-2338/2015
GGCCACAGGGATGAGAAACGTCCCAGAGAATCCCAAGACCAGAGGCCTTTTTGGAGCGATTGCTGGA
>A_/_H7N9|KY013772|A/blue-winged_teal/Louisiana/UGAI15-1692/2015
GGCCACAGGGATGAGAAACGTCCCAGAGAATCCCAAGACCAGAGGCCTTTTTGGAGCGATTGCTGGA
>A_/_H7N9|KY013764|A/blue-winged_teal/Louisiana/UGAI15-1367/2015
GGCCACAGGGATGAGAAACGTCCCAGAGAATCCCAAGACCAGAGGCCTTTTTGGAGCGATTGCTGGA
>A_/_H7N3|KY013756|A/blue-winged_teal/Louisiana/UGAI15-1321/2015
GGCCACAGGGATGAGAAACGTCCCAGAGAATCCCAAGACCAGAGGCCTTTTTGGAGCGATTGCTGGA
>A_/_H7N3|KY013740|A/mallard/Louisiana/UGAI15-0711/2015
GGCTACAGGGATGAGAAACGTCCCAGAGAACCCCAAAACCAGAGGCCTTTTTGGAGCGATTGCTGGA
>A_/_H7N3|KY013732|A/blue-winged_teal/Texas/UGAI15-0701/2015
GGCCACAGGGATGAGAAACGTCCCAGAGAATCCCAAGACCAGAGGCCTTTTTGGAGCAATTGCTGGA
>A_/_H7N3|KY131096|A/northern_pintail/Alaska/568/2013
GGCTACAGGAATGAGAAACGTCCCAGAGAACCCCAAAACTAGAGGCCTTTTTGGAGCGATTGCTGGA
>A_/_H7N3|KY644296|A/northern_shoveler/Guatemala/CIP049H107-88/2012
GGCTACAGGGATGAGAAACGTCCCAGAGAACCCCAAGACCAGAGGCCTTTTTGGAGCAATTGCTGGA
>A_/_H7N7|KY561329|A/mallard_duck/Ohio/15OS7675/2015
GGCCACAGGGATGAGAAACGTCCCAGAGAATCCCAAGACCAGAGGCCTTTTTGGAGCGATTGCTGGA
>A_/_H7N3|KY561077|A/mallard/Arkansas/15OS7607/2015
GGCTACAGGGATGAGAAACGTCCCAGAGAACCCCAAGACCAGAGGTCTTTTTGGAGCGATTGCTGGA
>A_/_H7N3|KY488123|A/mallard/Alberta/747/2015
GGCTACAGGGATGAGAAACGTCCCAGAGAACCCCAAGACCAGAGGCCTTTTTGGAGCGATTGCTGGA
>A_/_H7N3|KY488100|A/sanderling/Delaware_Bay/280/2015
GGCCACAGGGATGAGAAACGTCCCAGAGAATCCCAAGACCAGAGGCCTTTTTGGAGCGATTGCTGGA
>A_/_H7N3|KY486852|A/American_green-winged_teal/Mississippi/14OS3758/2015
GGCCACAGGGATGAGAAACGTCCCAGAGAATCCCAAGACCAGAGGCCTTTTTGGAGCGATTGCTGGA
>A_/_H7N3|KY465626|A/mallard/Ohio/14OS0834/2014
GGCTACAGGGATGAGAAACGTCCCAGAGAACCCCAAGACCAGAGGCCTTTTTGGAGCGATTGCTGGA
>A_/_H7N3|KY463937|A/mallard/Ohio/14OS840/2014
GGCTACAGGGATGAGAAACGTCCCAGAGAACCCCAAGACCAGAGGCCTTTTTGGAGCGATTGCTGGA
>A_/_H7N3|KY463813|A/northern_shoveler/Mississippi/14OS3712/2015
GGCTACAGGGATGAGAAACGTCCCAGAGAACCCCAAAACCAGAGGCCTTTTTGGAGCGATTGCTGGA
>A_/_H7N3|KY463789|A/mallard/Ohio/14OS842/2014
GGCTACAGGGATGAGAAACGTCCCAGAGAACCCCAAGACCAGAGGCCTTTTTGGAGCGATTGCTGGA
>A_/_H7N3|KY463779|A/northern_shoveler/Mississippi/14OS3733/2015
GGCCACAGGGATGAGAAACGTCCCAGAGAATCCCAAGACCAGAGGCCTTTTTGGAGCGATTGCTGGA
>A_/_H7N3|KY284444|A/northern_shoveler/Mississippi/15OS8011/2015
GGCTACAGGGATGAGAAATGTCCCAGAGAACCCCAAGACCAGAGGCCTTTTTGGAGCGATTGCTGGA
>A_/_H7N3|KY284396|A/American_black_duck/Ohio/16OS0658/2016
GGCCACAGGGATGAGAAACGTCCCAGAGAATCCCAAGACCAGAGGCCTTTTTGGAGCGATTGCTGGG
>A_/_H7N6|KY284361|A/American_green-winged_teal/Illinois/15OS6133/2016
GGCCACAGGGATGAGAAACGTCCCAGAGAATCCCAAGACCAGAGGCCTTTTTGGAGCGATTGCTGGA
>A_/_H7N9|KX827377|A/mallard/Alberta/177/2004
GGCTACAGGAATGAGAAACGTCCCAGAGAACCCCAAGACCAGAGGCCTTTTTGGAGCGATTGCTGGA
>A_/_H7N3|KX351757|A/northern_shoveler/California/LDC366/2015
GGCTACAGGGATGAGAAACGTCCCAGAGAACCCCAAGACCAGAGGCCTTTTTGGAGCGATTGCTGGA
>A_/_H7N3|KX351595|A/mallard/California/LDC331/2015
GGCTACAGGGATGAGAAACGTCCCAGAGAACCCCAAGACCAGAGGCCTTTTTGGAGCGATTGCTGGA
>A_/_H7N4|KT338505|A/northern_pintail/Alaska/619/2014
GGCTACAGGGATGAGAAACGTCCCGGAGAACCCCAAGACCAGAGGCCTTTTTGGAGCAATTGCTGGA
>A_/_H7N3|MT825072|A/Common_Goldeneye/Wisconsin/18OS3395/2018
GGCCACAGGGATGAGAAACGTTCCAGAGAATCCCAAGACCAGAGGCCTTTTTGGAGCGATTGCTGGA
>A_/_H7N3|MT824904|A/Mallard/Missouri/17OS4665/2017
AGCTACAGGGATGAGAAACGTCCCAGAGAACCCCAAGACCAGAGGTCTTTTTGGAGCGATTGCTGGA
>A_/_H7N1|MT824755|A/Common_Goldeneye/Wisconsin/18OS2951/2018
GGCCACAGGGATGAGAAACGTTCCAGAGAATCCCAAGACCAGAGGCCTTTTTGGAGCGATTGCTGGA
>A_/_H7N1|MN794962|A/common_goldeneye/Wisconsin/18OS2955/2018
GGCCACAGGGATGAGAAACGTTCCAGAGAATCCCAAGACCAGAGGCCTTTTTGGAGCGATTGCTGGA
>A_/_H7N3|CY076317|A/northern_shoveler/Washington/44249-783/2006**gb
GGCTACAGGAATGAGAAACGTTCCAGAGAACCCCAAGACCAGAGGCCTTTTTGGGGCGATTGCTGGA
>A_/_H7N3|CY166995|A/northern_shoveler/Illinois/11OS4404/2011**gb
GGCTACAGGGATGAGAAACGTCCCAGAGAACCCCAAGACCAGAGGCCTTTTTGGAGCGATTGCTGGA
>A_/_H7gb|CY128598|A/American_black_duck/New_Brunswick/02566/2007**gb
GGCTACAGGAATGAGAAACGTCCCAGAGAACCCCAAGACCAGAGGCCTTTTTGGAGCGATTGCTGGA
>A_/_H7N3|KY550825|A/American_green-winged_teal/California/AH0079678/2016**gb
GGCTACAGGGATGAGAAACGTCCCAGAGAACCCCAAGACCAGAGGTCTTTTTGGAGCGATTGCTGGA
>A_/_H7N3|KY550849|A/American_green-winged_teal/Colorado/AH0026688/2015**gb
GGCTACAGGGATGAGAAACGTCCCAGAGAACCCCAAGACCAGAGGCCTTTTTGGAGCGATTGCTGGA
>A_/_H7gb|CY133657|A/American_green-winged_teal/Mississippi/11OS247/2011**gb
GGCTACAGGGATGAGAAACGTCCCAGAGAACCCCAAGACCAGAGGCCTTTTTGGAGCGATTGCTGGA
>A_/_H7gb|CY133860|A/American_wigeon/Missouri/10MO0530/2010**gb
GGCTACGGGGATGAGAAACGTCCCAGAGAACCCCAAGACCAGAGGCCTTTTTGGAGCGATTGCTGGA
>A_/_H7gb|MH936477|A/blue-winged_teal/Alberta/460/2017**gb
GGCCACAGGGATGAGAAACGTCCCAGAGAATCCCAAGACCAGAGGCCTTTTTGGAGCGATTGCTGGA
>A_/_H7gb|KT887378|A/blue-winged_teal/Louisiana/UGAI14-514/2014**gb
GGCTACAGGGATGAGAAACGTCCCAGAGAACCCCAAGACCAGAGGCCTTTTTGGAGCGATTGCTGGA
>A_/_H7N7|KF573725|A/blue-winged_teal/TX_565/2007**gb
GGCTACAGGGATGAGAAACGTCCCAGAGAACCCCAAGACCAGAGGCCTTTTTGGAGCGATTGCTGGA
>A_/_H7N7|KF573728|A/blue-winged_teal/TX/1081/2007**gb
GGCTACAGGAATGAGAAACGTCCCAGAGAACCCCAAGACCAGAGGCCTTTTTGGAGCGATTGCTGGA
>A_/_H7N4|KF573729|A/blue-winged_teal/TX/1199/2007**gb
GGCTACAGGAATGAGAAACGTCCCAGAGAACCCCAAGACCAGAGGCCTTTTTGGAGCGATTGCTGGA
>A_/_H7N7|KF573731|A/blue-winged_teal/TX/1251/2007**gb
GGCTACAGGAATGAGAAACGTCCCAGAGAACCCCAAGACCAGAGGCCTTTTTGGAGCGATTGCTGGA
>A_/_H7N3|KF573734|A/blue-winged_teal/TX/2301/2008**gb
GGCTACAGGAATGAGAAACGTCCCAGAGAACCCCAAAACCAGAGGCCTTTTTGGAGCGATTGCTGGA
>A_/_H7N1|KF573724|A/blue-winged_teal/TX/470/2007**gb
GGCTACAGGAATGAGAAACGTCCCAGAGAACCCCAAAACCAGAGGCCTTTTTGGAGCGATTGCTGGA
>A_/_H7gb|KF573727|A/blue-winged_teal/TX/980/2007**gb
GGCTACAGGAATGAGAAACGTCCCAGAGAACCCCAAGACCAAAGGCCTTTTTGGAGCGATTGCTGGA
>A_/_H7N9|MG266064|A/blue-winged_teal/Wyoming/AH0099021/2016**gb
GGCTACAGGGATGAGAAACGTTCCAGAGAACCCCAAGACCAGAGGTCTTTTTGGAGCGATTGCTGGA
>A_/_H7N3|KY550841|A/cinnamon_teal/New_Mexico/AH0013653/2015**gb
GGCTACAGGGATGAAAAACGTCCCAGAGAACCCCAAGACCAGAGGCCTTTTTGGAGCGATTGCTGGA
>A_/_H7N3|LC431460|A/duck/Alaska/3111/1993**gb
GGCTACAGGAATGAGAAATGTCCCAGAGAATCCCAAGACCAGAGGCCTTTTTGGAGCAATTGCTGGA
>A_/_H7N7|CY178911|A/duck/Wisconsin/3034/1986**gb
GGCTACAGGGATGAGGAATGTTCCAGAGAAACCAAAGACCAGAGGACTCTTCGGAGCAATTGCTGGA
>A_/_H7gb|MK995744|A/Green-Winged_Teal/California/D1716657/2017**gb
GGCCACAGGGATGAGAAACGTCCCAGAGAATCCCAAGACCAGAGGCCTTTTTGGAGCGATTGCTGGA
>A_/_H7gb|KY644279|A/green-winged_teal/Guatemala/CIP049H114-76/2013**gb
GGCTACAGGGATGAGAAACGTCCCAGAGAACCCCAAGACCAGAGGCCTTTTTGGAGCGATTGCTGGA
>A_/_H7gb|KF573730|A/green-winged_teal/TX/1215/2007**gb
GGCTACAGGAATGAGAAACGTCCCAGAGAACCCCAAGACCAGAGGCCTTTTTGGAGCGATTGCTGGA
>A_/_H7N3|KF573723|A/green-winged_teal/TX/1254/2007**gb
GGCTACAGGAATGAGAAACGTCCCAGAGAACCCCAAGACCAGAGGCCTTTTTGGAGCGATTGCTGGA
>A_/_H7N3|KF573733|A/green-winged_teal/TX/2265/2008**gb
GGCTACAGGAATGAGAAACGTCCCAGAGAACCCCAAAACCAGAGGCCTTTTTGGAGCGATTGCTGGA
>A_/_H7N3|CY095648|A/laughing_gull/Delaware_Bay/50/2006**gb
GGCTACAGGAATGAGAAACGTCCCAGAGAACCCCAAGACCAGGGGCCTTTTTGGAGCGATTGCTGGA
>A_/_H7gb|MN552466|A/Mallard_Duck/Illinois/17OS1283/2017**gb
GGCTACAGGGATGAGAAACGTTCCAGAGAACCCCAAGACCAGAGGTCTTTTTGGAGCGATTGCTGGA
>A_/_H7Nmixed|KX949548|A/mallard/Alaska/UGAI15-7301/2015**gb
GGCTACAGGGATGAGAAATGTCCCAGAGAACCCCAAGACCAGAGGCCTTTTTGGAGCGATTGCTGGA
>A_/_H7gb|CY185794|A/mallard/Alberta/26/2001**gb
GGCTACAGGAATGAGAAACGTCCCAGAGAACCCCAAGACCAGAGGCCTTTTTGGAGCGATTGCTGGG
>A_/_H7N3|CY177045|A/mallard/California/3956/2012**gb
GGCTACAGGGATGAGAAACGTCCCAGAGAACCCCAAGACCAGAGGCCTTTTTGGAGCGATTGCTGGA
>A_/_H7gb|CY204906|A/mallard/Maryland/09OS1167/2009**gb
GGCTACAGGGATGAGAAACGTCCCAGAGAACCCCAAGACCAGAGGCCTTTTTGGAGCGATTGCTGGA
>A_/_H7gb|CY189938|A/mallard/Maryland/13OS3019/2014**gb
GGCTACAGGGATGAAAAACGTCCCAGAGAACCCCAAGACCAGAGGCCTTTTTGGAGCGATTGCTGGA
>A_/_H7Nmixed|KY465632|A/mallard/Ohio/14OS0821/2014**gb
GGCTACAGGGATGAGAAACGTCCCAGAGAACCCCAAGACCAGAGGCCTTTTTGGAGCGATTGCTGGA
>A_/_H7gb|CY204080|A/mallard/Ohio/14OS3244/2014**gb
GGCTACAGGGATGAGAAACGTCCCAGAAAACCCCAAGACCAGGGGCCTTTTCGGAGCAATTGCTGGA
>A_/_H7gb|CY133323|A/mallard/Wisconsin/10OS3232/2010**gb
GGCTACAGGGATGAAAAACGTTCCGGAGAACCCCAAGACCAGAGGCCTTTTTGGAGCAATTGCTGGA
>A_/_H7N4|CY178855|A/mallard/Wisconsin/1111/1982**gb
GGCTACAGGAATGAGAAATGTCCCAGAGAATCCAAAGACTAGAGGGCTTTTTGGGGCAATTGCTGGA
>A_/_H7N3|CY177480|A/mallard/Wisconsin/1132/1982**gb
GGCTACAGGAATGAGAAATGTCCCAGAGAACCCAAAGACCAGAGGACTTTTTGGAGCAATTGCTGGA
>A_/_H7N3|CY179507|A/mallard/Wisconsin/1279/1983**gb
GGCTACAGGAATGAGAAATGTCCCAGAGAATCCAAAGACTAGAGGGCTTTTTGGGGCAATTGCTGGA
>A_/_H7N4|CY179523|A/mallard/Wisconsin/1360/1983**gb
GGCTACAGGAATGAGAAATGTCCCAGAGAATCCAAAGACTAGAGGGCTTTTTGGGGCAATTGCTGGA
>A_/_H7N3|CY178486|A/mallard/Wisconsin/143/1981**gb
GGCTACAGGAATGAGAAATGTCCCAGAGAACCCAAAGACCAGAGGACTTTTTGGAGCAATTGCTGGA
>A_/_H7N3|CY180644|A/mallard/Wisconsin/223/1979**gb
GGCTACAGGAATGAGAAATGTCCCAGAGAATCCAAAGACCAGAGGACTTTTTGGAGCAATTGCTGGA
>A_/_H7gb|CY097317|A/mallard/Wisconsin/4236/2009**gb
GGCTACAGGGATGAGAAACGTTCCAGAGAACCCCAAGACCAGAGGCCTTTTTGGAGCAATTGCTGGA
>A_/_H7N3|CY180652|A/mallard/Wisconsin/438/1979**gb
GGCTACAGGAATGAGAAATGTCCCAGAGAATCCAAAGACCAGAGGACTTTTTGGAGCAATTGCTGGA
>A_/_H7gb|CY141644|A/northern_pintail/Interior_Alaska/10BM07821R0/2010(mixed)**gb
GGCTACAGGGATGAGAAACGTCCCAGAGAACCCCAAGACCAGAGGCCTTTTTGGAGCGATTGCTGGA
>A_/_H7gb|CY132800|A/northern_shoveler/Arkansas/11OS171/2011**gb
GGCTACAGGGATGAGAAACGTCCCAGAGAACCCCAAGACCAGAGGCCTTTTTGGAGCGATTGCTGGA
>A_/_H7gb|CY132811|A/northern_shoveler/Arkansas/11OS333/2011**gb
GGCTACAGGGATGAGAAACGTCCCAGAGAACCCCAAGACCAGAGGCCTTTTTGGAGCGATTGCTGGA
>A_/_H7N7|KY550817|A/northern_shoveler/California/AH0079568/2016**gb
GGCCACAGGGATGAGAAACGTCCCAGAGAATCCCAAGACCAGAGGCCTTTTTGGAGCGATTGCTGGA
>A_/_H7gb|MK995849|A/Northern_Shoveler/California/D1800031/2018**gb
GGCCACAGGGATGAGAAACGTCCCAGAGAATCCCAAGACCAGAGGCCTTTTTGGAGCGATTGCTGGA
>A_/_H7N3|KX351630|A/northern_shoveler/California/LDC351/2015**gb
GGCTACAGGGATGAGAAACGTCCCAGAGAACCCCAAGACCAGAGGCCTTTTTGGAGCGATTGCTGGA
>A_/_H7gb|CY167183|A/northern_shoveler/Mississippi/12OS231/2012**gb
GGCTACAGGGATGAGAAACGTCCCAGAGAACCCCAAGACCAGAGGGCTTTTTGGAGCGATTGCTGGA
>A_/_H7Nmixed|KU290239|A/northern_shoveler/Mississippi/A00602284/2009**gb
GGCTACAGGGATGAGAAACGTCCCAGAGAACCCCAAGACCAGAGGCCTTTTTGGAGCGATTGCTGGA
>A_/_H7gb|CY133389|A/northern_shoveler/Missouri/10OS4700/2010**gb
GGCTACAGGGATGAGAAACGTCCCAGAGAACCCCAAGACCAGAGGCCTTTTTGGAGCGATTGCTGGA
>A_/_H7N2|KF573735|A/northern_shoveler/TX/281/2008**gb
GGCTACAGGGATGAGAAACGTCCCAGAGAACCCCAAGACCAGAGGCCTTTTTGGAGCGATTGCTGGA
>A_/_H7Nmixed|KY488125|A/ruddy_turnstone/Delaware_Bay/335/2015**gb
GGCCACAGGGATGAGAAACGTCCCAGAGAATCCCAAGACCAGAGGCCTTTTTGGAGCGATTGCTGGA
>A_/_H7gb|CY185911|A/ruddy_turnstone/New_Jersey/AI11-891/2011**gb
GGCTACAGGAATGAGAAACGTCCCAGAGAAACCCAAAACCAGAGGCCTCTTTGGAGCGATTGCCGGA
