# Supplementary material for: In Silico Analyses of the Role of Codon Usage at the Hemagglutinin Cleavage Site in Highly Pathogenic Avian Influenza Genesis
Source: Viruses. 2022 Jun 21;14(7):1352. doi: 10.3390/v14071352 (PMC9316147; doi:10.3390/v14071352)
Supplement: Supplementary file 1 [file viruses-14-01352-s001.zip › Supplementary File 4/dataset/by_region-species/america-ans_cha/america-ans_cha_h8_unique_CSregion.fasta]

>A_/_H8N4|GU186458|A/duck/LA/B174/1986
ACTTGCGGTTGGGCTTAGAAATACACCTTCTGTTGAACCCAAAGGACTATTCGGGGCCATTGCTGGT
>A_/_H8N4|CY076437|A/American_green-winged_teal/California/44287-373/2007
ACTTGCATTGGGACTTAGAAACACACCCTCTATTGAGCCCAGGGGGCTATTTGGAGCCATTGCTGGT
>A_/_H8N4|MN431074|A/Mallard/Ohio/18OS1248/2018
GCTTGCAGTGGGTCTTAGAAATACACCTTCTATTGAGCCCAAAGGACTATTTGGAGCCATTGCTGGT
>A_/_H8N4|MH932448|A/mallard/Alberta/532/2017
GCTTGCAGTGGGTCTTAGAAATACACCTTCTATTGAGCCCAAAGGACTATTTGGAGCCATTGCTGGT
>A_/_H8N4|MK627795|A/ruddy_turnstone/Delaware_Bay/311/2009
ACTTGCAGTGGGTCTTAGAAATACACCTTCTATTGAACCCAAAGGGCTATTCGGAGCCATTGCCGGG
>A_/_H8N4|CY195777|A/mallard/Interior_Alaska/12ML00120/2012
ACTTGCGGTAGGACTTAGAAACACACCCTCCATTGAACCCAAAGGGCTATTCGGGGCCATTGCTGGT
>A_/_H8N4|CY195751|A/mallard/Interior_Alaska/12ML00076/2012
ACTTGCGGTAGGACTTAGAAACACACCCTCCATTGAACCCAAAGGGCTATTCGGGGCCATTGCTGGT
>A_/_H8N4|CY195727|A/mallard/Interior_Alaska/12ML00058/2012
ACTTGCGGTAGGACTTAGAAACACACCCTCCATTGAACCCAAAGGGCTATTCGGGGCCATTGCTGGT
>A_/_H8N4|CY190683|A/American_black_duck/Maryland/08OS1725/2008
ACTTGCAGTGGGTCTTAGAAATACACCTTCTATTGAACCCAAAGGGCTATTCGGAGCCATTGCCGGT
>A_/_H8N1|CY166784|A/northern_shoveler/Mississippi/11OS5900/2011
ACTTGCAGTGGGTCTTAGAAATACGCCTTCTATTGAACCCAAAGGGCTATTTGGAGCCATTGCCGGT
>A_/_H8N4|CY142578|A/northern_pintail/Interior_Alaska/10BM12413R0/2010
ACTTGCAGTGGGCCTTAGAAATACGCCTTCTATTGAACCCAAAGGGCTATTTGGAGCCATTGCCGGC
>A_/_H8N4|CY142338|A/northern_pintail/Interior_Alaska/9BM12068R0/2009
ACTCGCAGTGGGTCTTAGAAATACACCTTCTATTGAACCCAAAGGGCTATTCGGAGCCATTGCCGGT
>A_/_H8N4|CY142306|A/mallard/Interior_Alaska/9BM8389R0/2009
ACTCGCAGTGGGTCTTAGAAATACACCTTCTATTGAGCCCAAAGGGCTATTCGGAGCCATTGCCGGT
>A_/_H8N4|CY142290|A/northern_pintail/Interior_Alaska/9BM8237R0/2009
ACTCGCAGTGGGTCTTAGAAATACACCTTCTATTGAACCCAAAGGGCTATTCGGAGCCATTGCCGGT
>A_/_H8N4|CY142282|A/northern_pintail/Interior_Alaska/9BM7882R0/2009
ACTCGCAGTGGGTCTTAGAAATACACCTTCTATTGAGCCCAAAGGGCTATTCGGAGCCATTGCCGGT
>A_/_H8N4|CY142218|A/northern_pintail/Interior_Alaska/9BM11917R0/2009
ACTCGCAGTGGGTCTTAGAAATACACCTTCTATTGAACCCAAAGGGCTATTCGGAGCCATTGCCGGT
>A_/_H8N4|CY142194|A/northern_pintail/Interior_Alaska/9BM11643R0/2009
ACTCGCAGTGGGTCTTAGAAATACACCTTCTATTGAGCCCAAAGGGCTATTCGGAGCCATTGCCGGT
>A_/_H8N4|CY142178|A/northern_pintail/Interior_Alaska/9BM11556R0/2009
ACTCGCAGTGGGTCTTAGAAATACACCTTCTATTGAACCCAAAGGGCTATTCGGAGCCATTGCCGGT
>A_/_H8N4|CY142122|A/mallard/Interior_Alaska/9BM11053R0/2009
ACTCGCAGTGGGTCTTAGAAATACACCTTCTATTGAACCCAAAGGGCTATTCGGAGCCATTGCCGGT
>A_/_H8N4|CY142105|A/mallard/Interior_Alaska/9BM11023R0/2009
ACTCGCAGTGGGTCTTAGAAATACACCTTCTATTGAACCCAAAGGGCTATTCGGAGCCATTGCCGGT
>A_/_H8N4|CY142089|A/northern_pintail/Interior_Alaska/9BM7240R0/2009
ACTCGCAGTGGGTCTTAGAAATACACCTTCTATTGAACCCAAAGGGCTATTCGGAGCCATTGCCGGT
>A_/_H8N4|CY142073|A/mallard/Interior_Alaska/9BM7216R0/2009
ACTCGCAGTGGGTCTTAGAAATACACCTTCTATTGAACCCAAAGGGCTATTCGGAGCCATTGCCGGT
>A_/_H8N4|CY142057|A/mallard/Interior_Alaska/9BM7162R0/2009
ACTCGCAGTGGGTCTTAGAAATACACCTTCTATTGAACCCAAAGGGCTATTCGGAGCCATTGCCGGT
>A_/_H8N4|CY142049|A/northern_pintail/Interior_Alaska/9BM7152R2/2009
ACTCGCAGTGGGTCTTAGAAATACACCTTCTATTGAGCCCAAAGGGCTATTCGGAGCCATTGCCGGT
>A_/_H8N4|CY142033|A/northern_pintail/Interior_Alaska/9BM6510R0/2009
ACTCGCAGTGGGTCTTAGAAATACACCTTCTATTGAGCCCAAAGGGCTATTCGGAGCCATTGCCGGT
>A_/_H8N4|CY140679|A/mallard/Minnesota/AI09-1867/2009
ACTTGCAGTGGGTCTTAGAAATACACCTTCTATTGAACCCAAAGGGCTATTCGGAGCCATTGCCGGT
>A_/_H8N4|CY140671|A/mallard/Minnesota/AI09-1854/2009
ACTTGCAGTGGGTCTTAGAAATACACCTTCTATTGAACCCAAAGGGCTATTCGGAGCCATTGCCGGT
>A_/_H8N4|CY140663|A/mallard/Minnesota/AI09-1833/2009
ACTTGCAGTGGGTCTTAGAAATACACCTTCTATTGAACCCAAAGGGCTATTCGGAGCCATTGCCGGT
>A_/_H8N4|CY140342|A/mallard/Minnesota/Sg-00701/2008
ACTCGCAGTGGGTCTTAGAAATACACCTTCTATTGAACCCAAAGGGCTATTCGGAGCCATTGCCGGT
>A_/_H8N4|CY140318|A/mallard/Minnesota/Sg-00682/2008
ACTCGCAGTGGGTCTTAGAAATACACCTTCTATTGAACCCAAAGGGCTATTCGGAGCCATTGCCGGT
>A_/_H8N4|CY140285|A/northern_shoveler/Minnesota/Sg-00648/2008
ACTCGCAGTGGGTCTTAGAAATACACCTTCTATTGAACCCAAAGGGCTATTCGGAGCCATTGCCGGT
>A_/_H8N4|CY140096|A/mallard/Minnesota/Sg-00686/2008
ACTCGCAGTGGGTCTTAGAAATACACCTTCTATTGAACCCAAAGGGCTATTCGGAGCCATTGCCGGT
>A_/_H8N4|CY140088|A/mallard/Minnesota/SG-00684/2008
ACTCGCAGTGGGTCTTAGAAATACACCTTCTATTGAACCCAAAGGGCTATTCGGAGCCATTGCCGGT
>A_/_H8N4|CY139985|A/mallard/Minnesota/Sg-00570/2008
ACTCGCAGTGGGTCTTAGAAATACACCTTCTATTGAACCCAAAGGGCTATTCGGAGCCATTGCCGGT
>A_/_H8N4|CY136189|A/northern_pintail/Interior_Alaska/9BM8967R0/2009
ACTCGCAGTGGGTCTTAGAAATACACCTTCTATTGAGCCCAAAGGGCTATTCGGAGCCATTGCCGGT
>A_/_H8N4|CY136131|A/northern_pintail/Interior_Alaska/9BM8109R0/2009
ACTCGCAGTGGGTCTTAGAAATACACCTTCTATTGAGCCCAAAGGGCTATTCGGAGCCATTGCCGGT
>A_/_H8N4|CY136078|A/mallard/Interior_Alaska/9BM10537R0/2009
ACTCGCAGTGGGTCTTAGAAATACACCTTCTATTGAGCCCAAAGGGCTATTCGGAGCCATTGCCGGT
>A_/_H8N4|CY135535|A/American_green-winged_teal/Interior_Alaska/9BM5045R0/2009
ACTCGCAGTGGGTCTTAGAAATACACCTTCTATTGAGCCCAAAGGGCTATTCGGAGCCATTGCCGGT
>A_/_H8N4|CY135495|A/northern_shoveler/Interior_Alaska/9BM4787R0/2009
ACTCGCAGTGGGTCTTAGAAATACACCTTCTATTGAACCCAAAGGGCTATTCGGAGCCATTGCCGGT
>A_/_H8N4|CY135319|A/northern_shoveler/Interior_Alaska/9BM2925R0/2009
ACTCGCAGTGGGTCTTAGAAATACACCTTCTATTGAACCCAAAGGGCTATTCGGAGCCATTGCCGGT
>A_/_H8N2|CY134295|A/northern_shoveler/California/3676/2010
ACTTGCAGTGGGCCTTAGAAATACGCCTTCTATTGAACCCAAAGGGCTATTTGGAGCCATTGCCGGT
>A_/_H8N4|CY130324|A/northern_shoveler/Interior_Alaska/9BM1447R2/2009
ACTCGCAGTGGGTCTTAGAAATACACCTTCTATTGAACCCAAAGGGCTATTCGGAGCCATTGCCGGT
>A_/_H8N4|CY128894|A/American_black_duck/Nova_Scotia/02043/2007
ACTTGCAGTGGGTCTTAGAAATACACCTTCTATTGAACCCAAAGGGCTATTCGGAGCCATTGCCGGT
>A_/_H8N4|CY097534|A/American_black_duck/Illinois/4119/2009
ACTTGCAGTGGGTCTTAGAAATACACCTTCTATTGAACCCAAAGGGCTATTCGGAGCCATTGCCGGT
>A_/_H8N4|CY096648|A/blue-winged_teal/Guatemala/CIP049-04/2010
ACTTGCAGTGGGTCTTAGAAATACGCCTTCTATTGAACCCAAAGGGCTATTTGGAGCCATTGCCGGT
>A_/_H8N4|CY096664|A/blue-winged_teal/Guatemala/CIP049-06/2010
ACTTGCAGTGGGTCTTAGAAATACGCCTTCTATTGAACCCAAAGGGCTATTTGGAGCCATTGCCGGT
>A_/_H8N4|CY096688|A/blue-winged_teal/Guatemala/CIP049-14/2010
ACTTGCAGTGGGTCTTAGAAATACGCCTTCTATTGAACCCAAAGGGCTATTTGGAGCCATTGCCGGT
>A_/_H8N4|CY096696|A/blue-winged_teal/Guatemala/CIP049-07/2010
ACTTGCAGTGGGTCTTAGAAATACGCCTTCTATTGAACCCAAAGGGCTATTTGGAGCCATTGCCGGT
>A_/_H8N4|CY096712|A/blue-winged_teal/Guatemala/CIP049-15/2010
ACTTGCAGTGGGTCTTAGAAATACGCCTTCTATTGAACCCAAAGGGCTATTTGGAGCCATTGCCGGT
>A_/_H8N4|CY079963|A/mallard/Interior_Alaska/8MP0457R1/2008
ACTTGCAGTGGGACTTAGAAACACACCTTCTATTGAACCCAAAGGGCTATTTGGAGCCATTGCTGGT
>A_/_H8N4|CY064121|A/mallard/Minnesota/Sg-00062/2007
ACTTGCAGTGGGTCTTAGAAATACACCTTCTATTGAACCCAAAGGGCTATTCGGGGCCATTGCTGGT
>A_/_H8N7|AB450435|A/duck/Alaska/702/1991
ACTTGCAGTGGGGCTTAGAAATACACCTTCTGTTGAACCCAAAGGGCTATTCGGAGCCATTGCTGGT
>A_/_H8N2|CY015173|A/duck/Alaska/702/1991
ACTTGCAGTGGGGCTTAGAAATACACCTTCTGTTGAACCCAAAGGGCTATTCGGAGCCATTGCTGGT
>A_/_H8N4|CY034151|A/northern_shoveler/California/HKWF1203/2007
ACTTGCAGTGGGTCTTAGAAATACACCTTCTATTGAACCCAAAGGGCTATTCGGAGCCATTGCCGGT
>A_/_H8N4|CY039588|A/northern_shoveler/California/HKWF1204/2007
ACTTGCAGTGGGTCTTAGAAATACACCTTCTATTGAACCCAAAGGGCTATTCGGAGCCATTGCCGGT
>A_/_H8N4|CY039548|A/northern_shoveler/California/AKS273/2007
ACTTGCAGTGGGACTTAGAAACACACCTTCTATTGAACCCAAAGGGCTATTTGGAGCCATTGCTGGT
>A_/_H8N4|EU557521|A/northern_pintail/Alaska/44204-073/2006
ACTTGCAGTGGGACTTAGAAACACACCTTCTATTGAACCCAAAGGGCTATTCGGAGCCATTGCTGGT
>A_/_H8N4|CY034159|A/northern_shoveler/California/HKWF1325/2007
ACTCGCAGTGGGTCTTAGAAATACACCTTCTATTGAACCCAAAGGGCTATTCGGAGCCATTGCCGGT
>A_/_H8N4|EF655844|A/pintail/Barrow/140/2005
ACTTGCAGTGGGACTTAGAAACACACCTTCTATTGACCCCAAAGGGCTATTCGGAGCCATTGCTGGT
>A_/_H8N4|EF655828|A/pintail/Barrow/38/2005
ACTTGCAGTGGGACTTAGAAACACACCTTCTATTGACCCCAAAGGGCTATTCGGAGCCATTGCTGGT
>A_/_H8N4|CY005972|A/mallard/Alberta/194/1992
ACTTGCAGTGGGGCTTAGAAATACACCTTCTGTTGAACCCAAAGGGCTATTCGGAGCCATTGCTGGT
>A_/_H8N4|CY005971|A/pintail_duck/Alberta/114/1979
ACTTGCAGTTGGGCTTAGAAATACACCATCTGTTGAACCCAGAGGGCTGTTCGGAGCCATTGCTGGT
>A_/_H8N4|CY005970|A/mallard/Alberta/283/1977
ACTTGCAGTTGGGCTTAGGAATACGCCTTCTGTTGAACCCAAAGGACTGTTCGGAGCCATTGCTGGT
>A_/_H8N4|CY017749|A/mallard/Alaska/708/2005
ACTTGCAGTGGGACTTAGAAACACACCTTCTATTGAACCCAAAGGGCTATTCGGAGCCATTGCTGGT
>A_/_H8N4|CY014583|A/mallard_duck/Alberta/7/1987
ACTTGCAGTGGGGCTTAGAAATACACCTTCTGTTGAACCCAAAGGGCTATTCGGAGCCATTGCTGGT
>A_/_H8N4|MT421411|A/mallard/Maine/ME-Y17-181/2017
ACTTGCAGTGGGTCTTAGAAATACACCTTCTATTGAGCCCAAAGGACTATTTGGAGCCATTGCTGGT
>A_/_H8N4|MT421339|A/mallard/Maine/ME-Y17-135/2017
GCTTGCAGTGGGTCTTAGAAATACACCTTCTATTGAGCCCAAAGGACTATTTGGAGCCATTGCTGGT
>A_/_H8N4|MN988070|A/green-winged_teal/Alaska/AK18-WB1-015A/2018
ACTCGCAGTGGGTCTTAGAAATACACCTTCCATTGAACCAAAAGGGCTATTCGGAGCCATTGCCGGT
>A_/_H8N4|MH501249|A/ruddy_turnstone/Delaware/AI10-1166/2010
ACTTGCAGTGGGTCTTAGAAATACACCTTCTATTGAACCCAAAGGGCTATTCGGAGCCATTGCCGGT
>A_/_H8N4|MH501217|A/ruddy_turnstone/Delaware/AI10-1042/2010
ACTTGCAGTGGGTCTTAGAAATACACCTTCTATTGAACCCAAAGGGCTATTCGGAGCCATTGCCGGT
>A_/_H8N4|MH501209|A/ruddy_turnstone/Delaware/AI10-1037/2010
ACTTGCAGTGGGTCTTAGAAATACACCTTCTATTGAACCCAAAGGGCTATTCGGAGCCATTGCCGGT
>A_/_H8N4|MK327766|A/blue-winged_teal/Guatemala/CIP049-I_H118-64/2014
ACTTGCAGTGGGTCTTAGAAATACGCCTTCTATTGAACCCAAAGGGCTATTTGGAGCCATTGCCGGT
>A_/_H8N4|MK326834|A/blue-winged_teal/Guatemala/CIP049-S_H118-64/2014
ACTTGCAGTGGGTCTTAGAAATACGCCTTCTATTGAACCCAAAGGGCTATTTGGAGCCATTGCCGGT
>A_/_H8N4|MK326681|A/blue-winged_teal/Guatemala/CIP049-H118-81/2014
ACTTGCAGTGGGTCTTAGAAATACGCCCTCTATTGAACCCAAAGGGCTATTTGGAGCCATTGCCGGT
>A_/_H8N4|MK928220|A/Northern_Shoveler/California/D1614933/2016
ACTCGCAGTGGGTCTTAGAAACACACCTTCCATTGAACCAAAAGGGCTATTTGGTGCCATTGCCGGT
>A_/_H8N4|MK995833|A/Northern_Shoveler/California/D1715961/2017
GCTTGCAGTGGGTCTTAGAAATACACCTTCTATTGAACCCAAAGGACTATTTGGAGCCATTGCTGGT
>A_/_H8N4|MH251158|A/northern_shoveler/California/LDC762/2016
ACTTGCAGTGGGTCTTAGAAATACGCCTTCTATTGAACCCAAAGGGCTATTTGGAGCCATTGCCGGT
>A_/_H8N4|MG976692|A/northern_pintail/Alaska/UGAI16-3997/2016
GCTGGCAGTTGGACTTAGAAACACTCCTTCTATTGAACCCAAAGGACTGTTTGGAGCCATTGCTGGT
>A_/_H8N4|MH412114|A/mallard/Alberta/48/2017
GCTTGCAGTGGGTCTTAGAAATACACCTTCTATTGAGCCCAAAGGACTATTTGGAGCCATTGCTGGT
>A_/_H8N4|MG280398|A/mallard_duck/Ohio/16OS0841/2016
GCTTGCAGTGGGTCTTAGGAATACACCTTCTATTGAGCCCAAAGGGCTATTTGGAGCCATTGCTGGT
>A_/_H8N4|MG280005|A/mallard_duck/Ohio/16OS0672/2016
ACTCGCAGTGGGTCTTAGAAATACACCTTCCATTGAACCAAAAGGGCTATTCGGAGCCATTGCCGGT
>A_/_H8N4|MG279973|A/mallard_duck/Ohio/16OS0828/2016
GCTTGCAGTGGGTCTTAGGAATACACCTTCTATTGAGCCCAAAGGGCTATTTGGAGCCATTGCTGGT
>A_/_H8N4|KY983172|A/northern_shoveler/California/HS206/2015
GCTTGCAGTGGGTCTTAGAAATACACCTTCTATTGAGCCCAAAGGACTATTTGGAGCCATTGCTGGT
>A_/_H8N4|KY828688|A/northern_shoveler/California/LDC185/2014
ACTCGCAGTGGGTCTTAGAAATACACCTTCCATTGAACCAAAAGGGCTATTCGGAGCCATTGCCGGT
>A_/_H8N4|KY131250|A/green-winged_teal/Alaska/UGAI15-6067/2015
ACTCGCAGTGGGTCTTAGAAATACACCTTCCATTGAACCAAAAGGGCTATTCGGAGCCATTGCCGGT
>A_/_H8N4|KY130568|A/northern_pintail/Alaska/136/2011
ACTTGCGGTGGGACTTAGAAACACACCCTCCATTGAACCCAAAGGGCTATTTGGAGCCATTGCTGGT
>A_/_H8N8|KY130560|A/northern_pintail/Alaska/104/2011
ACTTGCGGTGGGACTTAGAAACACACCCTCCATTGAACCCAAAGGGCTATTCGGAGCCATTGCTGGT
>A_/_H8N4|CY080130|A/northern_pintail/Interior_Alaska/8MP0213R2/2008
ACTTGCAGTGGGACTTAGAAACACACCTTCTATTGAACCCAAAGGGCTATTTGGAGCCATTGCTGGT
>A_/_H8N4|CY079971|A/mallard/Interior_Alaska/8BM1966R1/2008
ACTCGCAGTGGGTCTTAGAAATACACCTTCTATTGAACCCAAAGGGCTATTCGGAGCCATTGCCGGT
>A_/_H8N4|CY079677|A/mallard/Interior_Alaska/8BM3584R1/2008
ACTTGCAGTGGGACTTAGAAACACACCTTCTATTGAACCCAAAGGGCTATTTGGAGCCATTGCTGGT
>A_/_H8N4|CY079638|A/northern_pintail/Interior_Alaska/8BM3137/2008
ACTTGCAGTGGGACTTAGAAACACACCTTCTATTGAACCCAAAGGGCTATTTGGAGCCATTGCTGGT
>A_/_H8N4|CY079630|A/northern_pintail/Interior_Alaska/8BM3091/2008
ACTTGCAGTGGGACTTAGAAACACACCTTCTATTGAACCCAAAGGGCTATTTGGAGCCATTGCTGGT
>A_/_H8N4|CY079622|A/northern_pintail/Interior_Alaska/8BM2621R1/2008
ACTTGCAGTGGGACTTAGAAACACACCTTCTATTGAACCCAAAGGGCTATTTGGAGCCATTGCTGGT
>A_/_H8N4|CY079380|A/northern_pintail/Interior_Alaska/8BM2046R1/2008
ACTCGCAGTGGGTCTTAGAAATACACCTTCTATTGAACCCAAAGGGCTATTCGGAGCCATTGCCGGT
>A_/_H8N4|CY079372|A/mallard/Interior_Alaska/8MP0547/2008
ACTCGCAGTGGGTCTTAGAAATACACCTTCTATTGAACCCAAAGGGCTATTCGGAGCCATTGCCGGT
>A_/_H8N4|CY079107|A/northern_pintail/Interior_Alaska/8BM3088/2008
ACTTGCAGTGGGACTTAGAAACACACCTTCTATTGAACCCAAAGGGCTATTTGGAGCCATTGCTGGT
>A_/_H8N4|CY079099|A/mallard/Interior_Alaska/8BM3061/2008
ACTTGCAGTGGGACTTAGAAACACACCTTCTATTGAACCCAAAGGGCTATTTGGAGCCATTGCTGGT
>A_/_H8N4|CY079091|A/northern_pintail/Interior_Alaska/8BM3041/2008
ACTTGCAGTGGGACTTAGAAACACACCTTCTATTGAACCCAAAGGGCTATTTGGAGCCATTGCTGGT
>A_/_H8N4|CY079051|A/northern_pintail/Interior_Alaska/8MP0689/2008
ACTTGCAGTGGGACTTAGAAACACACCTTCTATTGAACCCAAAGGGCTATTTGGAGCCATTGCTGGT
>A_/_H8gb|MK326672|A/blue-winged_teal/Guatemala/CIP049-H118-23/2014**gb
ACTTGCAGTGGGTCTTAGAAATACGCCTTCTATTGAACCCAAAGGGCTATTTGGAGCCATTGCCGGT
>A_/_H8gb|KY130575|A/green-winged_teal/Alaska/143/2011**gb
ACTTGCGGTGGGACTTAGAAACACACCCTCCATTGAACCCAAAGGGCTATTCGGAGCCATTGCTGGT
>A_/_H8N4|MF046340|A/mallard/Alberta/203/2015**gb
ACTCGCAGTGGGTCTTAGAAATACACCTTCCATTGAACCAAAAGGGCTATTCGGAGCCATTGCCGGT
>A_/_H8N4|CY130232|A/mallard/Interior_Alaska/9BM2351R0/2009**gb
ACTCGCAGTGGGTCTTAGAAATACACCTTCTATTGAACCCAAAGGGCTATTCGGAGCCATTGCCGGT
>A_/_H8N4|CY130201|A/mallard/Interior_Alaska/9BM2388R0/2009**gb
ACTCGCAGTGGGTCTTAGAAATACACCTTCTATTGAACCCAAAGGGCTATTCGGAGCCATTGCCGGT
>A_/_H8N4|CY130280|A/mallard/Interior_Alaska/9BM2705R0/2009**gb
ACTCGCAGTGGGTCTTAGAAATACACCTTCTATTGAACCCAAAGGGCTATTCGGAGCCATTGCCGGT
>A_/_H8gb|CY139994|A/mallard/Minnesota/Sg-00571/2008**gb
ACTCGCAGTGGGTCTTAGAAATACACCTTCTATTGAACCCAAAGGGCTATTCGGAGCCATTGCCGGT
>A_/_H8gb|CY140079|A/mallard/Minnesota/Sg-00680/2008**gb
ACTCGCAGTGGGTCTTAGAAATACACCTTCTATTGAACCCAAAGGGCTATTCGGAGCCATTGCCGGT
>A_/_H8N4|CY178863|A/mallard/Wisconsin/2080/1984**gb
ACTTGCAGTTGGACTTAGAAATACACCTTCTGTTGAACCCAGAGGACTATTCGGAGCCATTGCTGGT
>A_/_H8N4|CY178214|A/mallard/Wisconsin/2086/1984**gb
ACTTGCAGTTGGACTTAGAAATACACCTTCTGTTGAACCCAGAGGACTATTCGGAGCCATTGCTGGT
>A_/_H8N4|CY180660|A/mallard/Wisconsin/426/1979**gb
ACTTGCAGTTGGGCTTAGAAATACGCCGTCTGTGGAACCCAGAGGACTGTTCGGAGCCATTGCTGGC
>A_/_H8N4|CY080107|A/northern_pintail/Interior_Alaska/8BM2082/2008**gb
ACTTGCAGTGGGACTTAGAAACACACCTTCTATTGAACCCAAAGGGCTATTTGGAGCCATTGCTGGT
>A_/_H8gb|CY132780|A/northern_shoveler/Illinois/10OS3632/2010**gb
ACTTGCAGTGGGTCTTAGAAATACGCCTTCTATTGAACCCAAAGGGCTATTTGGAGCCATTGCCGGT
>A_/_H8gb|CY096764|A/pintail/Alaska/246/2005**gb
ACTTGCAGTGGGACTTAGAAACACACCTTCTATTGAACCCAAAGGGCTATTCGGAGCCATTGCTGGT
