# Supplementary material for: In Silico Analyses of the Role of Codon Usage at the Hemagglutinin Cleavage Site in Highly Pathogenic Avian Influenza Genesis
Source: Viruses. 2022 Jun 21;14(7):1352. doi: 10.3390/v14071352 (PMC9316147; doi:10.3390/v14071352)
Supplement: Supplementary file 1 [file viruses-14-01352-s001.zip › Supplementary File 4/dataset/by_region-species/america-ans_cha/america-ans_cha_h9_unique_CSregion.fasta]

>A_/_H9N1|CY005919|A/mallard_duck/ALB/396/1983
ACTGGCAGTCGGTTTAAGGAATGTACCTGCTGTATCAGATAGAGGGCTGCTTGGTGCTATAGCTGGA
>A_/_H9N1|MH578657|A/ruddy_turnstone/Delaware_Bay/68/2003
ACTGGCAATCGGTCTGAGGAATGTGCCTGCTGCATCAGATAGGGGAATATTTGGTGCCATAGCTGGA
>A_/_H9N1|MH579286|A/ruddy_turnstone/Delaware_Bay/65/2003
ACTGGCAATCGGTCTGAGGAATGTGCCTGCTGCATCAGATAGGGGAATATTTGGTGCCATAGCTGGA
>A_/_H9N1|CY102720|A/laughing_gull/Delaware_Bay/5/2003
ACTGGCAATCGGTCTGAGGAATGTGCCTGCTGCATCAGATAGGGGAATATTTGGTGCCATAGCTGGA
>A_/_H9N1|CY004420|A/laughing_gull/DE/5/2003
ACTGGCAATCGGTCTGAGGAATGTGCCTGCTGCATCAGATAGGGGAATATTTGGTGCCATAGCTGGA
>A_/_H9N2|CY133633|A/northern_shoveler/Arkansas/11OS386/2011
ATTAGCAGTCGGTCTGAGAAATGTACCTGCCGTATCAGATAGAGGGCTATTTGGTGCTATAGCTGGA
>A_/_H9N2|CY133373|A/mallard/Missouri/10OS4670/2010
ACTAGCAGTCGGTCTGAGAAATGTACCTGCTGTATCAGATAGAGGACTATTTGGTGCTATAGCTGGA
>A_/_H9N2|CY130453|A/mallard/Interior_Alaska/10BM02980R0/2010
ATTAGCGGTCGGTCTGAGAAATGTACCTGCCGTATCAGATAGAGGACTATTTGGTGCTATAGCTGGA
>A_/_H9N2|CY125758|A/northern_shoveler/Interior_Alaska/10BM16764R0/2010
ATTAGCGGTCGGTCTGAGAAATGTACCTGCCGTATCAGATAGAGGACTATTTGGTGCTATAGCTGGA
>A_/_H9N2|CY125750|A/northern_pintail/Interior_Alaska/10BM14807R2/2010
ATTAGCGGTCGGTCTGAGAAATGTACCTGCCGTATCAGATAGAGGACTATTTGGTGCTATAGCTGGA
>A_/_H9N2|CY111590|A/rosy-billed_pochard/Argentina/CIP051-559/2007
GTTAGCAGTTGGTTTGAGGAATGTACCTGCTGCATCGAATAGAGGATTATTCGGTGCTATAGCCGGA
>A_/_H9N5|CY101390|A/laughing_gull/Delaware_Bay/2718/1987
ACTGGCAGTCGGTTTAAGGAATGTACCTGCTGTATCAGATAGAGGGCTGTTTGGTGCTATAGCTGGA
>A_/_H9N5|CY101398|A/ruddy_turnstone/Delaware_Bay/2774/1987
ACTGGCAGTCGGTTTAAGGAATGTACCTGCTGTATCAGATAGAGGGCTGTTTGGTGCTATAGCTGGA
>A_/_H9N5|CY101406|A/ruddy_turnstone/Delaware_Bay/2795/1987
ACTGGCAGTCGGTTTAAGGAATGTACCTGCTGTATCAGATAGAGGGCTGTTTGGTGCTATAGCTGGA
>A_/_H9N5|CY101414|A/ruddy_turnstone/Delaware_Bay/2830/1987
ACTGGCAGTCGGTTTAAGGAATGTACCTGCTGTATCAGATAGAGGGCTGTTTGGTGCTATAGCTGGA
>A_/_H9N9|CY101507|A/ruddy_turnstone/Virginia/2297/1988
ACTGGCAGTCGGTTTAAGGAATATACCTGCTGTATCAGATAGGGGGCTGTTTGGTGCTATAGCTGGA
>A_/_H9N9|CY101539|A/laughing_gull/Delaware/2971/1988
ACTGGCAGTCGGTTTAAGGAATATACCTGCTGTATCAGATAGAGGGCTGTTTGGTGCTATAGCTGGA
>A_/_H9N7|CY102532|A/ruddy_turnstone/Delaware_Bay/261/1999
ATTGGCAGTCGGCCTTAGGAATGTGCCTGCTGCATCAGATAGAGGGCTGTTTGGTGCCATAGCTGGA
>A_/_H9N2|CY102999|A/sanderling/Delaware_Bay/449/2006
ACTGGCAATCGGTCTGAGAAATGTGCCTGCTGCATCAGATAGGGGACTATTTGGTGCCATAGCTGGA
>A_/_H9N2|CY041434|A/sanderling/Delaware/482/2006
ACTGGCAATCGGTCTGAGAAATGTGCCTGCTGCATCAGATAGGGGACTATTTGGTGCCATAGCTGGA
>A_/_H9N2|CY041426|A/laughing_gull/Delaware/12/2006
ACTGGCAATCGGTCTGAGAAATGTGCCTGCTGCATCAGATAGGGGACTATTTGGTGCCATAGCTGGA
>A_/_H9N2|CY006042|A/goose/MN/5733-1/1980
ACTGGCAGTCGGTTTAAGGAATGTACCTGCTGTATCAGATAGAGGGCTGTTTGGTGCTATAGCTGGA
>A_/_H9N2|CY005991|A/mallard/ALB/17/1991
ACTGGCAGTCGGTCTAAGGAATGTACCTGCAATATCAGGTAGAGGGCTGTTTGGTGCTATAGCTGGA
>A_/_H9N2|CY005990|A/mallard/Alberta/11/1991
ACTGGCAGTCGGTCTAAGGAATGTACCTGCAGTATCAGGTAGAGGGCTGTTTGGTGCTATAGCTGGA
>A_/_H9N2|CY005989|A/mallard_duck/ALB/321/1988
ACTGGCAGTCGGTTTAAGGAATGTACCTGCAGTATCAGGTAGAGGGCTGTTTGGTGCTATAGCTGGA
>A_/_H9N6|CY005988|A/ruddy_turnstone/DE/510/1988
ATTGGCAGTCGGTTTAAGGAATATACCTGCTGTATCAGATAGAGGGCTGTTTGGTGCTATAGCTGGA
>A_/_H9N1|CY005987|A/ruddy_turnstone/DE/2731/1987
ACTGGCAGTCGGTTTAAGGAATGTACCTGCTGTATCAGATAGAGGGCTGTTTGGTGCTATAGCTGGA
>A_/_H9N5|CY005985|A/ruddy_turnstone/DE/2576/1987
ACTGGCAGTCGGTTTAAGGAATGTACCTGCTGTATCAGATAGAGGGCTGTTTGGTGCTATAGCTGGA
>A_/_H9N1|CY005984|A/mallard_duck/ALB/743/1983
ACTGGCAGTCGGTTTAAGGAATGTACCTGCTGTATCAGATAGAGGGCTGTTTGGTGCTATAGCTGGA
>A_/_H9N6|CY005934|A/ruddy_turnstone/DE/773/1988
ACTGGCAGTCGGTTTAAGGAATATACCTGCTGTATCAGATAGAGGGCTGTTTGGTGCTATAGCTGGA
>A_/_H9N5|CY005929|A/knot/DE/2552/1987
ACTGGCAGTCGGTTTAAGGAATGTACCTGCTGTATCAGATAGAGGGCTGTTTGGTGCTATAGCTGGA
>A_/_H9N1|CY004642|A/mallard_duck/ALB/506/1983
ACTGGCAGTCGGTTTAAGGAATGTACCTGCTGTATCAGATAGAGGGCTGTTTGGTGCTATAGCTGGA
>A_/_H9N2|CY097630|A/northern_shoveler/Missouri/298/2009
ATTGGCAGTTGGTTTGAGGAACGTACCTGCTGCATCAGATAGAGGGCTGTTTGGTGCTATAGCTGGA
>A_/_H9N2|CY079646|A/northern_shoveler/Interior_Alaska/8BM3470/2008
ATTGGCAGTCGGTTTGAGGAATGTACCTGCCGCATCAGATAGAGGGCTGTTTGGTGCGATAGCTGGA
>A_/_H9N2|KJ568313|A/mallard/Ohio/13OS3856/2013
ATTGGCAGTTGGTTTGAGGAACGTACCTGCTGCATCAGATAGAGGGCTGTTTGGTGCTATAGCTGGT
>A_/_H9N2|KP336387|A/emperor_goose/Alaska/2011-0713/2011
ATTGGCAGTCGGTTTGAGGAATGTACCTGCCGCATCAGATAGAGGGCTGTTTGGTGCTATAGCTGGA
>A_/_H9N2|KP336379|A/northern_pintail/Alaska/2011-0703/2011
ATTGGCAGTCGGTTTGAGGAATGTACCTGCCGCATCAGATAGAGGGCTGTTTGGTGCTATAGCTGGA
>A_/_H9N2|CY157025|A/northern_pintail/California/1865/2009
ATTAGCAGTCGGTCTGAGGAATGTACCTGCTGCATCAGATAGAGGACTATTTGGTGCTATAGCTGGA
>A_/_H9N2|CY146513|A/mallard/Arkansas/AI09-5649/2009
ATTAGCAGTCGGTCTGAGAAATGTACCTGCCGTATCAGATAGAGGACTATTTGGTGCTATAGCTGGA
>A_/_H9N1|CY144763|A/ruddy_turnstone/New_Jersey/AI07-72/2007
ACTGGCAATCGGTCTGAGAAATGTGCCTGCTGCATCAGATAGGGGACTATTTGGTGCCATAGCTGGA
>A_/_H9N2|CY144699|A/ruddy_turnstone/New_Jersey/AI06-539/2006
ACTGGCAATCGGTCTGAGAAATGTGCCTGCTGCATCAGATAGGGGACTATTTGGTGCCATAGCTGGA
>A_/_H9N9|CY144563|A/ruddy_turnstone/Delaware/AI03-180/2003
ACTGGCAATCGGTCTGAGGAATGTGCCTGCTGCATCAGATAGGGGACTATTTGGTGCCATAGCTGGA
>A_/_H9N8|CY144555|A/ruddy_turnstone/Delaware/AI03-200/2003
ACTGGCAATCGGTCTGAGGAATGTGCCTGCTGCATCAGATAGGGGACTATTTGGTGCCATAGCTGGA
>A_/_H9N8|CY144547|A/ruddy_turnstone/Delaware/AI03-163/2003
ACTGGCAATCGGTCTGAGGAATGTGCCTGCTGCATCAGATAGGGGACTATTTGGTGCCATAGCTGGA
>A_/_H9N7|CY144539|A/ruddy_turnstone/New_Jersey/AI03-128/2003
ACTGGCAATCGGTCTGAGGAATGTGCCTGCTGCATCAGATAGGGGACTATTTGGTGCCATAGCTGGA
>A_/_H9N9|CY144523|A/ruddy_turnstone/Delaware/AI03-224/2003
ACTGGCAATCGGTCTGAGGAATGTGCCTGCTGCATCAGATAGGGGACTATTTGGTGCCATAGCTGGA
>A_/_H9N9|CY144515|A/ruddy_turnstone/New_Jersey/AI03-444/2003
ACTGGCAATCGGTCTGAGGAATGTGCCTGCTGCATCAGATAGGGGACTATTTGGTGCCATAGCTGGA
>A_/_H9N2|CY144483|A/ruddy_turnstone/Delaware/AI03-114/2003
ACTGGCAATCGGTCTGAGGAATGTGCCTGCTGCATCAGATAGGGGACTATTTGGTGCCATAGCTGGA
>A_/_H9N5|CY144456|A/ruddy_turnstone/Delaware/AI03-165/2003
ACTGGCAATCGGTCTGAGGAATGTGCCTGCTACATCAGATAGGGGACTATTTGGTGCCATAGCTGGA
>A_/_H9N9|CY144397|A/ruddy_turnstone/Delaware/650633/2002
ATTGGCAGTCGGTCTGAGGAATGTACCTGCTGCATCAGATAGAGGACTATTTGGTGCTATAGCAGGA
>A_/_H9N9|CY144389|A/ruddy_turnstone/New_Jersey/650599/2002
ATTGGCAGTCGGTCTGAGGAATGTACCTGCTGCATCAGATAGAGGACTATTTGGTGCTATAGCAGGA
>A_/_H9N5|CY144373|A/ruddy_turnstone/Delaware/AI03-193/2003
ACTGGCAATCGGTCTGAGGAATGTGCCTGCTGCATCAGATAGGGGACTATTTGGTGCCATAGCTGGA
>A_/_H9N2|KF188339|A/goose/Minnesota/5733-1243/1980
ACTGGCAGTCGGTTTAAGGAATGTACCTGCTGTATCAGATAGAGGGCTGTTTGGTGCTATAGCTGGA
>A_/_H9N1|CY195817|A/gull/Massachusetts/13JR00943/2013
ATTGGCAGTTGGTCTGAGAAATGTACCTGCTGTATCAGATAGAGGACTATTTGGTGCTATCGCTGGA
>A_/_H9N2|MH068663|A/ruddy_turnstone/New_Jersey/UGAI17-3019/2017
GTTGGCAGTTGGTTTGAGGAACGTACCTGCTGCATCAGATAGAGGACTGTTTGGTGCTATAGCTGGT
>A_/_H9N7|MH068527|A/ruddy_turnstone/New_Jersey/UGAI17-2775/2017
GTTGGCAGTTGGTTTGAGGAACGTACCTGCTGCATCAGATAGAGGACTGTTTGGTGCTATAGCTGGT
>A_/_H9N2|MH068463|A/ruddy_turnstone/New_Jersey/UGAI17-2707/2017
GTTGGCAGTTGGTTTGAGGAACGTACCTGCTGCATCAGATAGAGGACTGTTTGGTGCTATAGCTGGT
>A_/_H9N2|MH068431|A/ruddy_turnstone/New_Jersey/UGAI17-2081/2017
GTTGGCAGTTGGTTTGAGGAACGTACCTGCTGCATCAGATAGAGGACTGTTTGGTGCTATAGCTGGT
>A_/_H9N2|MH068383|A/ruddy_turnstone/New_Jersey/UGAI17-1978/2017
GTTGGCAGTTGGTTTGAGGAACGTACCTGCTGCATCAGATAGAGGATTGTTTGGTGCTATAGCTGGT
>A_/_H9N2|KY575196|A/American_wigeon/Mexico-Sonora/769/2008
ATTAGCAGTCGGTCTGAGGAATGTACCTGCTGCATCAGATAGAGGACTATTTGGTGCTATAGCTGGA
>A_/_H9N2|KX377330|A/greater_white-fronted_goose/Alaska/81081/2008
ATTGGCAGTCGGTTTGAGGAATGTACCTGCCGCATCAGATAGAGGGCTGTTTGGTGCGATAGCTGGA
>A_/_H9N7|KX185918|A/gray_plover/Chile/C1313/2015
ATTGGCAGTTGGTTTGAGGAATGTACCTGCTGCATCGGGTAGGGGATTATTTGGCGCTATAGCTGGA
>A_/_H9N2|KX185901|A/American_oystercatcher/Chile/C1307/2015
ATTGGCAGTTGGTTTGAGGAATGTACCTGCTGCATCGGGTAGGGGATTATTTGGCGCTATAGCTGGA
>A_/_H9N2|CY206765|A/mallard/Southcentral_Alaska/12ML01015/2014
ATTGGCGGTTGGTTTGAGAAACGTACCTGCTGCATCAGATAGAGGGCTGTTTGGTGCTATAGCTGGT
>A_/_H9N2|CY206685|A/mallard/Southcentral_Alaska/12ML00951/2014
ATTGGCGGTTGGTTTGAGAAACGTACCTGCTGCATCAGATAGAGGGCTGTTTGGTGCTATAGCTGGT
>A_/_H9N1|CY206603|A/blue-winged_teal/Louisiana/UGAI14-2494/2014
GTTGGCAGTTGGTTTGAGGAACGTACCTGCAGCATCAGATAGAGGACTGTTTGGTGCTATAGCTGGT
>A_/_H9N2|KU310455|A/cackling_goose/Alaska/UGAI15-3075/2015
ATTGGCGGTTGGTTTGAGGAACGTACCTGCTGCATCAGATAAAGGGCTGTTTGGTGCTATAGCTGGT
>A_/_H9N2|CY205203|A/mallard/Maryland/13OS0755/2013
ATTAGCAGTCGGTCTGAGAAATGTACCTGCTGTATCAAATAGAGGACTATTTGGTGCTATAGCTGGA
>A_/_H9N1|CY203717|A/mallard/Maryland/07OS832/2007
ATTAGCAGTCGGTCTGAGAAATGTACCTGCTGCATCAGATAGAGGACTATTTGGTGCTATAGCTGGA
>A_/_H9N2|MH135762|A/ruddy_turnstone/Delaware_Bay/527/2017
GTTGGCAGTTGGTTTGAGGAACGTACCTGCTGCATCAGATAGAGGACTGTTTGGTGCTATAGCTGGT
>A_/_H9N5|MH578686|A/ruddy_turnstone/Delaware_Bay/174/2003
ACTGGCAATCGGTCTGAGGAATGTGCCTGCTGCATCAGATAGGGGACTATTTGGTGCCATAGCTGGA
>A_/_H9N1|MH578753|A/ruddy_turnstone/Delaware_Bay/231/2003
ACTGGCAATCGGTCTGAGGAATGTGCCTGCTGCATCAGATAGGGGACTATTTGGTGCCATAGCTGGA
>A_/_H9N1|MH578773|A/ruddy_turnstone/Delaware_Bay/95/2003
ACTGGCAATCGGTCTGAGGAATGTGCCTGCTGCATCAGATAGGGGACTATTTGGTGCCATAGCTGGA
>A_/_H9N5|MH578815|A/ruddy_turnstone/Delaware_Bay/253/2003
ACTGGCAATCGGTCTGAGGAATGTGCCTGCTGCATCAGATAGGGGACTATTTGGTGCCATAGCTGGA
>A_/_H9N2|MH579064|A/ruddy_turnstone/Delaware_Bay/66/2003
ACTGGCAATCGGTCTGAGGAATGTGCCTGCTGCATCAGATAGGGGACTATTTGGTGCCATAGCTGGA
>A_/_H9N2|MH579145|A/ruddy_turnstone/Delaware_Bay/173/2003
ACTGGCAATCGGTCTGAGGAATGTGCCTGCTGCATCAGATAGGGGACTATTTGGTGCCATAGCTGGA
>A_/_H9N2|MH134602|A/mallard/Chile/C14590/2016
ATTGGCAGTCGGTCTGAGGAATGTACCTGCTGCATCGAGTAGGGGACTATTTGGCGCTATAGCCGGA
>A_/_H9N2|MH134786|A/mallard/Chile/C14592/2016
ATTGGCAGTCGGTCTGAGGAATGTACCTGCTGCATCGAGTAGGGGACTATTTGGCGCTATAGCCGGA
>A_/_H9N3|MG280584|A/mallard_duck/Ohio/16OS0875/2016
GTTGGCAGTTGGTTTGAGGAACGTACCTGCTGCATCAGATAGAGGACTGTTTGGTGCTATAGCTGGT
>A_/_H9N2|KY983229|A/northern_pintail/California/HS050A/2015
GTTGGCAGTTGGTTTAAGGAACGTACCTGCTGCATCAGATAGAGGACTGTTTGGTGCTATAGCTGGT
>A_/_H9N2|MK627664|A/ruddy_turnstone/Delaware_Bay/464/2011
ATTGGCAGTTGGTTTGAGGAACATACCTGCTGCATCAGATAGAGGGCTGTTTGGTGCTATAGCTGGT
>A_/_H9N2|MT421427|A/mallard/Maine/ME-Y17-347/2017
GTTGGCAGTTGGTTTGAGGAACGTACCTGCTGCATCAGATAGAGGACTGTTTGGTGCTATAGCTGGT
>A_/_H9N9|MT421123|A/American_black_duck/Maine/UGAI16-5487/2016
ATTGGCGGTTGGTTTGAGGAACGTACCTGCTGCATCAGATAGAGGACTGTTTGGTGCTATAGCTGGT
>A_/_H9N9|MT421107|A/American_black_duck/Maine/UGAI16-5466/2016
ATTGGCGGTTGGTTTGAGGAACGTACCTGCTGCATCAGATAGAGGACTGTTTGGTGCTATAGCTGGT
>A_/_H9N2|MT421035|A/American_black_duck/Maine/ME-Y17-331/2017
GTTGGCAGTTGGTTTGAGGAACGTACCTGCTGCATCAGATAGAGGACTGTTTGGTGCTATAGCTGGT
>A_/_H9N2|MT421027|A/American_black_duck/Maine/ME-Y17-326/2017
GTTGGCAGTTGGTTTGAGGAACGTACCTGCTGCATCAGATAGAGGACTGTTTGGTGCTATAGCTGGT
>A_/_H9N9|MH597993|A/ruddy_turnstone/New_Jersey/650577/2002
ATTGGCAGTCGGTCTGAGGAATGTACCTGCTGCATCAGATAGAGGACTATTTGGTGCTATAGCAGGA
>A_/_H9N5|MH597633|A/ruddy_turnstone/New_Jersey/1016441/2003
ACTGGCAATCGGTCTGAGGAATGTGCCTGCTGCATCAGATAGGGGACTATTTGGTGCCATAGCTGGA
>A_/_H9N5|MH597625|A/ruddy_turnstone/New_Jersey/1016440/2003
ACTGGCAATCGGTCTGAGGAATGTGCCTGCTGCATCAGATAGGGGACTATTTGGTGCCATAGCTGGA
>A_/_H9N5|MH597236|A/ruddy_turnstone/Delaware/1016443/2003
ACTGGCAATCGGTCTGAGGAATGTGCCTGCTGCATCAGATAGGGGACTATTTGGTGCCATAGCTGGA
>A_/_H9N2|MH597155|A/ruddy_turnstone/Delaware/1016398/2003
ACTGGCAATCGGTCTGAGGAATGTGCCTGCTGCATCAGATAGGGGATTATTTGGTGCCATAGCTGGA
>A_/_H9N9|MH597128|A/ruddy_turnstone/Delaware/1016392/2003
ACTGGCAATCGGTCTGAGGAATGTGCCTGCTGCATCAGATAGGGGACTATTTGGTGCCATAGCTGGA
>A_/_H9N1|MH501825|A/ruddy_turnstone/New_Jersey/AI12-2544/2012
ATTGGCAGTCGGTCTGAGAAATGTACCTGCTGTATCAGATAGAGGACTATTTGGTGCTATCGCTGGA
>A_/_H9N2|MK928196|A/Mallard/Nevada/D1514013/2015
GTTGGCAGTTGGTTTGAGGAACGTACCTGCTGCATCAGATAGAGGACTGTTTGGTGCTATAGCTGGT
>A_/_H9N2|MK995793|A/Mallard/California/D1713634/2017
GTTGGCAGTTGGTTTGAGGAATGTACCTGCTGCATCAGACAGAGGACTGTTTGGTGCTATAGCTGGT
>A_/_H9N2|MK995777|A/Green-Winged_Teal/California/D1800952/2018
GTTGGCAGTTGGTTTGAGGAATGTACCTGCTGCATCAGACAGAGGACTGTTTGGTGCTATAGCTGGT
>A_/_H9N2|MK995683|A/Northern_Shoveler/California/D1714883/2017
GTTGGCAGTTGGTTTGAGGAACGTACCTGCTGCATCAGACAGAGGACTGTTTGGTGCTATAGCTGGT
>A_/_H9N2|MT818686|A/Mallard/Alaska/AH0029098I.4.A/2015
ATTGGCGGTTGGTTTGAGAAACGTACCTGCTGCATCAGATAGAGGGCTGTTTGGTGCTATAGCTGGT
>A_/_H9N2|MT818682|A/Mallard/Colorado/AH0026151I.4.A/2015
GTTGGCAGTTGGTTTGAGGAACGTACCTGCTGCATCAGATAGAGGACTGTTTGGTGCTATAGCTGGT
>A_/_H9N2|MT818680|A/Mallard/Alaska/AH0029330I.4.A/2015
ATTGGCGGTTGGTTTGAGAAACGTACCTGCTGCATCAGATAGAGGGCTGTTTGGTGCTATAGCTGGT
>A_/_H9N2|MT818678|A/Northern_Pintail/Washington/AH0042510I.4.A/2015
ATTGGCGGTTGGTTTGAGGAACGTACCTGCTGCATCAGATAGAGGGCTGTTTGGTGCTATAGCTGGT
>A_/_H9N5|MN814798|A/Red_Knot/Delaware/140/2019
ATTAGCAGTCGGTCTAAGGAATGTGCCTGCTGCATCAGATAAGGGACTGTTTGGTGCTATAGCTGGA
>A_/_H9gb|CY125733|A/American_green-winged_teal/Interior_Alaska/10BM16586R0/2010**gb
ATTAGCGGTCGGTCTGAGAAATGTACCTGCCGTATCAGATAGAGGACTATTTGGTGCTATAGCTGGA
>A_/_H9gb|MN253652|A/American_Green-winged_Teal/North_Carolina/AH0118843S.4.A/2017**gb
GTTGGCAGTTGGTTTAAGGAACGTACCTGCTGCATCAGATAGAGGACTGTTTGGTGCTATAGCTGGT
>A_/_H9N4|MG383442|A/blue-winged_teal/Ohio/16OS1068/2016**gb
GTTGGCAGTTGGTTTGAGGAACGTACCTGCTGCATCAGATAGAGGACTGTTTGGTGCTATAGCTGGT
>A_/_H9N1|MN253663|A/Blue-winged_Teal/South_Dakota/AH0037501S.4.A/2015**gb
GTTGGCAGTTGGTTTGAGGAACGTACCTGCTGCATCAGATAGAGGACTGTTTGGTGCTATAGCTGGT
>A_/_H9gb|CY206227|A/blue-winged_teal/Texas/AI12-3658/2012**gb
ATTAGCAGTCGGTCCGAGAAATGTACCTGCCGTATCAGATAGAGGACTATTTGGTGCTATAGCTGGG
>A_/_H9N7|MH134689|A/brown-hooded_gull/Chile/C15103/2016**gb
ATTGGCAGTTGGTTTGAGGAATGTACCTGCTGCATCGGGTAGAGGATTATTTGGCGCTATAGCTGGA
>A_/_H9N2|CY157510|A/green_winged_teal/California/6588/2009**gb
ATTAGCAGTCGGTCTGAGGAATGTACCTGCTGCATCAGATAGAGGACTATTTGGTGCTATAGCTGGA
>A_/_H9gb|MK995761|A/Green-Winged_Teal/California/D1800177/2018**gb
GTTGGCAGTTGGTTTGAGGAATGTACCCGCTGCATCAGACAGAGGACTGTTTGGTGCTATAGCTGGT
>A_/_H9N2|CY180139|A/green-winged_teal/Wisconsin/228/1976**gb
GTTGGCAGTTGGTTTAAGGAACGTACCTGCTGCATCAGGTAGAGGACTATTCGGTGCTATAGCTGGG
>A_/_H9N1|CY180708|A/green-winged_teal/Wisconsin/562/1979**gb
ACTGGCAGTCGGTTTAAGGAATGTACCTGCTGTATCAGATAGAGGGCTGTTTGGTGCTATAGCTGGA
>A_/_H9N2|MN253655|A/Lesser_Snow_Goose/Arkansas/AH0085586S.4.A/2016**gb
ATTGGCGGTTGGTTTGAGAAACGTACCTGCTGCATCAGATAGAGGGCTGTTTGGTGCTATAGCTGGT
>A_/_H9N2|CY157534|A/mallard/California/3370/2012**gb
ATTAGCAGTTGGTCTGAGAAATGTACCTGCTGTATCAGATAGAGGACTATTTGGTGCTATAGCTGGA
>A_/_H9N2|MN253662|A/Mallard/Pennsylvania/AH0119559S.4.A/2017**gb
GTTGGCAGTTGGTTTGAGGAACGTACCTGCTGCATCAGATAGAGGACTGTTTGGTGCTATAGCTGGT
>A_/_H9gb|CY194165|A/mallard/Southcentral_Alaska/12ML01469/2014**gb
ATTGGCGGTTGGTTTGAGAAACGTACCTGCTGCATCAGATAGAGGGCTGTTTGGTGCTATAGCTGGT
>A_/_H9N1|CY181337|A/mallard/Wisconsin/24/1974**gb
ATTGGCAGTTGGTTTAAGGAACGTACCTGCTACATCAGGTAGAGGACTATTCGGTGCTATAGCTGGG
>A_/_H9N2|CY157518|A/northern_pintail/California/2789/2011**gb
ATTAGCAGTCGGTCTGAGAAATGTACCTGCTGTATCAGATAGAGGACTATTTGGTGCTATAGCTGGA
>A_/_H9N2|CY157526|A/northern_pintail/California/3100/2011**gb
ATTAGCAGTCGGTCTGAGAAATGTACCTGCTGTATCAGATAGAGGACTATTTGGTGCTATAGCTGGA
>A_/_H9N2|MN253653|A/Northern_Pintail/Nebraska/AH0030093S.4.A/2016**gb
GTTGGCGGTTGGTTTGAGGAACGTACCTGCTGCATCAGATAGAGGACTGTTTGGTGCTATAGCTGGT
>A_/_H9N2|CY157502|A/northern_shoveler/California/6535/2009**gb
ATTAGCAGTCGGTCTGAGGAATGTACCTGCTGCATCAGATAGAGGACTATTTGGTGCTATAGCTGGA
>A_/_H9N5|MN253658|A/Northern_shoveler/Texas/AH0041184S.4.A/2016**gb
ATTAGCAGTCGGTCTGAGAAATGTCCCTGCCGTATCAGATAGAGGACTATTTGGTGCTATAGCTGGA
>A_/_H9N5|MN783521|A/ruddy_turnstone/Delaware_Bay/115/2019**gb
ATTAGCAGTCGGTCTGAGGAATGTGCCTGCTGCATCAGATAAGGGACTGTTTGGTGCCATAGCTGGA
>A_/_H9N9|MN783547|A/ruddy_turnstone/Delaware_Bay/117/2019**gb
ATTAGCAGTCGGTCTGAGGAATGTGCCTGCTGCATCAGATAAGGGACTGTTTGGTGCCATAGCTGGA
>A_/_H9gb|CY126483|A/ruddy_turnstone/Delaware_Bay/201/1996**gb
ATTAGCAGTCGGTTTGAGGAATGTGCCTGCTGCATCGAATAGGGGATTATTTGGCGCTATAGCCGGA
>A_/_H9N5|MN783487|A/ruddy_turnstone/Delaware_Bay/24/2019**gb
ATTAGCAGTCGGTCTAAGGAATGTGCCTGCTGCATCAGATAAGGGACTGTTTGGTGCCATAGCTGGA
>A_/_H9N7|MH733655|A/ruddy_turnstone/Delaware_Bay/253/2011**gb
ATTGGCAGTTGGTTTGAGGAACATACCTGCTGCATCAGATAGAGGGCTGTTTGGTGCTATAGCTGGT
>A_/_H9N6|MH733765|A/ruddy_turnstone/Delaware_Bay/268/2011**gb
ATTGGCAGTTGGTTTGAGGAACATACCTGCTGCATCAGATAGAGGGCTGTTTGGTGCTATAGCTGGT
>A_/_H9gb|CY136358|A/ruddy_turnstone/Delaware_Bay/2813/1987**gb
ACTGGCAGTCGGTTTAAGGAATGTACCTGCTGTATCAGATAGAGGGCTGTTTGGTGCTATAGCTGGA
>A_/_H9N1|MH733659|A/ruddy_turnstone/Delaware_Bay/294/2003**gb
ACTGGCAATCGGTCTGAGGAATGTGCCTGCTGCATCAGATAGGGGACTATTTGGTGCCATAGCTGGA
>A_/_H9N5|MN783465|A/ruddy_turnstone/Delaware_Bay/55/2019**gb
ATTAGCAGTCGGTCTAAGGAATGTGCCTGCTGCATCAGATAAGGGACTGTTTGGTGCCATAGCTGGA
>A_/_H9gb|MH597117|A/ruddy_turnstone/Delaware/1016391/2003**gb
ACTGGCAATCGGTCTGAGGAATGTGCCTGCTGCATCAGATAGGGGACTATTTGGTGCCATAGCTGGA
>A_/_H9gb|MH597136|A/ruddy_turnstone/Delaware/1016393/2003**gb
ACTGGCAATCGGTCTGAGGAATGTGCCTGCTGCATCAGATAGGGGACTATTTGGTGCCATAGCTGGA
>A_/_H9gb|MH597146|A/ruddy_turnstone/Delaware/1016397/2003**gb
ACTGGCAATCGGTCTGAGGAATGTGCCTGCTGCATCAGATAGGGGACTATTTGGTGCCATAGCTGGA
>A_/_H9gb|MH596945|A/ruddy_turnstone/Delaware/1016399/2003**gb
ACTGGCAATCGGTCTGAGGAATGTGCCTGCTGCATCAGATAGGGGACTATTTGGTGCAATAGCTGGA
>A_/_H9gb|MH597203|A/ruddy_turnstone/Delaware/1016417/2003**gb
ACTGGCAATCGGTCTGAGGAATGTGCCTGCTGCATCAGATAGGGGACTATTTGGTGCCATAGCTGGA
>A_/_H9N5|MN814810|A/Ruddy_Turnstone/Delaware/121/2019**gb
ATTAGCAGTCGGTCTGAGGAATGTGCCTGCTGCATCAGATAAGGGACTGTTTGGTGCCATAGCTGGA
>A_/_H9N5|MN814763|A/Ruddy_Turnstone/Delaware/134/2019**gb
ATTAGCAGTCGGTCTAAGGAATGTGCCTGCTGCATCAGATAAGGGACTGTTTGGTGCCATAGCTGGA
>A_/_H9N1|MN814739|A/Ruddy_Turnstone/Delaware/136/2019**gb
ATTAGCAGTCGGTCTAAGGAACGTGCCTGCTGCATCAGATAAGGGACTGTTTGGTGCCATAGCTGGA
>A_/_H9N5|MN836615|A/Ruddy_Turnstone/Delaware/154/2019**gb
ATTAGCAGTCGGTCTGAGGAATGTGCCTGCTGCATCAGATAAGGGACTGTTTGGTGCCATAGCTGGA
>A_/_H9N9|MN836653|A/Ruddy_Turnstone/Delaware/195/2019**gb
ATTAGCAGTCGGTCTAAGGAATGTGCCTGCTGCATCAGATAAGGGACTGTTTGGTGCTATAGCTGGA
>A_/_H9N5|MN836605|A/Ruddy_Turnstone/Delaware/207/2019**gb
ATTAGCAGTCGGTCTAAGGAATGTGCCTGCTGCATCAGATAAGGGACTGTTTGGTGCCATAGCTGGA
>A_/_H9N5|MN836623|A/Ruddy_Turnstone/Delaware/317/2019**gb
ATTAGCAGTCGGTCTAAGGAATGTGCCTGCTGCATCAGATAAGGGACTGTTTGGTGCCATAGCTGGA
>A_/_H9gb|CY144473|A/ruddy_turnstone/Delaware/AI03-123/2003**gb
ACTGGCAATCGGTCTGAGGAATGTGCCTGCTGCATCAGATAGGGGACTATTTGGTGCCATAGCTGGA
>A_/_H9gb|CY144464|A/ruddy_turnstone/Delaware/AI03-162/2003**gb
ACTGGCAATCGGTCTGAGGAATGTGCCTGCTGCATCAGATAGGGGACTATTTGGTGCCATAGCTGGA
