# Supplementary material for: In Silico Analyses of the Role of Codon Usage at the Hemagglutinin Cleavage Site in Highly Pathogenic Avian Influenza Genesis
Source: Viruses. 2022 Jun 21;14(7):1352. doi: 10.3390/v14071352 (PMC9316147; doi:10.3390/v14071352)
Supplement: Supplementary file 1 [file viruses-14-01352-s001.zip › Supplementary File 4/dataset/by_region-species/america-poultry/america-poultry_h10_unique_CSregion.fasta]

>A_/_H10N7|GU186624|A/turkey/MN/3/1979
TGCAACCGGAATGAGGAATGTTCCAGAGGTTGTCCAAGGGAGAGGTCTGTTTGGGGCGATAGCTGGA
>A_/_H10N7|GU186501|A/turkey/VA/31409/1991
TGCAACCGGAATGAGGAATGTTCCAGAGATTGTCCAAGAGAGAGGCCTGTTTGGGGCGATAGCTGGA
>A_/_H10N7|GU186493|A/quail/NJ/25254-22/1995
TGCAACAGGAATGAGAAATGTTCCAGAGATTGTTCAAGGGAGAGGTCTGTTTGGGGCAATAGCTGGA
>A_/_H10N7|EU747331|A/quail/California/1022/1999
TGCAACAGGAATGAGAAATGTTCCGGAGATTGTTCAAGGAAGAGGTCTATTTGGGGCGATAGCTGGA
>A_/_H10N7|EU747329|A/emu/California/2092/1996
TGCAACCGGAATGAGGAATGTTCCAGAGATCGTCCAAGGAAGAGGCCTGTTTGGGGCAATAGCTGGA
>A_/_H10N7|MF613654|A/turkey/Minnesota/5/1979
TGCAACCGGAATGAGGAATGTTCCAGAGGTTGTCCAAGGGAGAGGTCTGTTTGGGGCGATAGCTGGA
