# Supplementary material for: In Silico Analyses of the Role of Codon Usage at the Hemagglutinin Cleavage Site in Highly Pathogenic Avian Influenza Genesis
Source: Viruses. 2022 Jun 21;14(7):1352. doi: 10.3390/v14071352 (PMC9316147; doi:10.3390/v14071352)
Supplement: Supplementary file 1 [file viruses-14-01352-s001.zip › Supplementary File 4/dataset/by_region-species/america-poultry/america-poultry_h11_unique_CSregion.fasta]

>A_/_H11N2|CY207173|A/helmeted_guineafowl/Colombia/2/2015
GCTTGCTACCGGGCTCAGAAATGTTCCTGCGATAGCTACGAGAGGCCTGTTTGGTGCAATAGCTGGT
>A_/_H11N9|DQ435285|A/GF/NY/26410-17/1995
GCTTGCTACCGGGCTCAGAAATGTCCCTGCGATTGCTACAAGAGGCCTGTTTGGTGCAATAGCTGGT
>A_/_H11N2|DQ435284|A/GF/NJ/8848-17/1998
GCTTGCTACCGGGCTCAGAAATGTCCCTGCGATTGCTACAAGAGGCTTGTTTGGTGCAATAGCTGGT
>A_/_H11N2|DQ435282|A/chicken/NJ/14172-14/1994
GCTTGCTACCGGGCTCAGAAATGTCCCTGCGATTGCTAAAAGAGGCCTGTTTGGTGCAATAGCTGGT
>A_/_H11N3|DQ435281|A/chicken/NJ/4236-18/1993
GCTTGCTACCGGGCTCAGAAATGTCCCTGCGATTGCTACAAGAGGCCTGTTTGGTGCAATAGCTGGT
>A_/_H11N1|DQ424858|A/chicken/NJ/15906-9/1996
GCTTGCTACCGGGCTCAGAAATGTCCCTGCGATTGCTACAAGAGGCCTGTTTGGTGCAATAGCTGGT
