# Supplementary material for: In Silico Analyses of the Role of Codon Usage at the Hemagglutinin Cleavage Site in Highly Pathogenic Avian Influenza Genesis
Source: Viruses. 2022 Jun 21;14(7):1352. doi: 10.3390/v14071352 (PMC9316147; doi:10.3390/v14071352)
Supplement: Supplementary file 1 [file viruses-14-01352-s001.zip › Supplementary File 4/dataset/by_region-species/america-poultry/america-poultry_h13_unique_CSregion.fasta]

>A_/_H13N2|KF612932|A/turkey/MN/1012/1991
GTTGGCAACTGGTCTTAGGAATGTACCTGCCATATCAAACAGAGGACTGTTTGGGGCGATTGCAGGG
