# Supplementary material for: In Silico Analyses of the Role of Codon Usage at the Hemagglutinin Cleavage Site in Highly Pathogenic Avian Influenza Genesis
Source: Viruses. 2022 Jun 21;14(7):1352. doi: 10.3390/v14071352 (PMC9316147; doi:10.3390/v14071352)
Supplement: Supplementary file 1 [file viruses-14-01352-s001.zip › Supplementary File 4/dataset/by_region-species/america-poultry/america-poultry_h1_unique_CSregion.fasta]

>A_/_H1N1|EU743143|A/turkey/MO/21939/1987
AATGGTAACAGGACTAAGAAATGTCCCATCCATTCAATCCAGAGGACTATTTGGAGCAATTGCTGGA
>A_/_H1N1|EU743182|A/chicken/AR/30402/1999
GATGGTTACAGGACTAAGAAACATCCCATCTATCCAGTCTAGAGGTCTGTTTGGAGCCATTGCCGGT
>A_/_H1N1|HM370960|A/turkey/Ontario/FAV110/2009
ACTGGCCACAGGATTGAGGAATGTCCCGTCTATTCAATCTAGAGGCCTATTTGGGGCCATTGCCGGT
>A_/_H1N1|HM370967|A/turkey/Ontario/FAV110-4/2009
ACTGGCCACAGGATTGAGGAATGTCCCGTCTATTCAATCTAGAGGCCTATTTGGGGCCATTGCCGGT
>A_/_H1N1|HM370975|A/turkey/Ontario/FAV114-17/2009
ACTGGCCACAGGATTGAGGAATGTCCCGTCTATTCAATCTAGAGGCCTATTTGGGGCCATTGCCGGT
>A_/_H1N1|HM450134|A/turkey/Ontario/FAV117-1C/2009
ACTGGCCACAGGATTGAGGAATGTCCCGTCTATTCAATCTAGAGGCCTATTTGGGGCCATTGCCGGT
>A_/_H1N1|EU735786|A/turkey/NC/19762/1988
AATGGCTACAGGACTAAGGAATATCCCGTCTATTCAATCTAGAGGTCTGTTTGGAGCCATTGCTGGC
>A_/_H1N1|EU735794|A/chicken/PA/35154/1991
AATGGCTACAGGACTAAGGAATATCCCGTCTATTCAATCTAGAGGTCTGTTTGGAGCCATTGCTGGT
>A_/_H1N1|EU735802|A/quail/IN/38685/1993
AATGGCAACAGGACTAAGAAATGTCCCATCCATTCAATCCAGAGGACTATTTGGAGCAATTGCCGGA
>A_/_H1N1|FJ357104|A/turkey/NC/17026/1988
AATGGCTACAGGACTAAGGAATATCCCGTCTATTCAATCTAGAGGTCTGTTTGGAGCCATTGCTGGC
>A_/_H1N1|EU743159|A/turkey/IA/21089-3/1992
AATGGCTACAGGATTAAGGAATATCCCGTCTATTCAATCTAGAGGCCTGTTTGGAGCCATAGCTGGT
>A_/_H1N1|EU743167|A/turkey/SD/7034/1986
AATGGCAACAGGACTAAGAAATGTCCCATCCATTCAATCCAGAGGACTATTTGGAGCAATTGCCGGA
>A_/_H1N1|EU742636|A/turkey/KS/4880/1980
AATGGCTACAGGACTAAGGAATATCCCGTCTATTCGATCTAGAGGTCTGTTTGGAGCCATTGCTGGT
>A_/_H1N1|CY005866|A/pigeon/MN/1407/1981
AATGGCAACAGGACTAAGAAATGTCCCATCCATTCAATCCAGAGGGCTATTTGGAGCAATTGCTGGA
>A_/_H1N2|AY038014|A/Turkey/MO/24093/99
AATGGCTACAGGATTAAGGAATGTCCCGTCTATTCAATCTAGAGGCCTGTTTGGGGCCATTGCCGGC
>A_/_H1N1|AF091310|A/turkey/Minnesota/1661/81
AATGGCAACAGGACTAAGAAATGTCCCATCCATTCAATCCAGAGGACTATTTGGGGCAATTGCTGGA
>A_/_H1N1|MH546347|A/chicken/Pennsylvania/16-002590-1/2016
AATGGCAACAGGACTAAGAAATGTCCCATCCATTCAATCCAGAGGACTATTTGGAGCAATTGCCGGA
>A_/_H1N1|MH546995|A/turkey/Missouri/16-009707-1/2016
ACTGGCCACAGGATTGAGGAATGTCCCGTCTATTCAATCTAGAGGCCTATTCGGGGCCATTGCCGGC
>A_/_H1N1|MH546987|A/turkey/Minnesota/16-009265-3/2016
ACTGGCCACAGGATTGAGGAATGTCCCGTCTATTCAATCTAGAGGCCTATTCGGGGCCATTGCCGGC
>A_/_H1N1|KX232509|A/turkey/Manitoba/FAV-0009-3/2016
ACTGGCCACAGGATTGAGGAATGTCCCGTCTATTCAATCTAGAGGCCTATTCGGGGCCATTGCCGGC
>A_/_H1N1|KX232493|A/turkey/Ontario/FAV-006-10/2016
ACTGGCCACAGGATTGAGGAATGTCCCGTCTATTCAATCTAGAGGCCTATTCGGGGCCATTGCCGGC
>A_/_H1N1|KX232477|A/turkey/Ontario/FAV-005-2/2016
ACTGGCCACAGGATTGAGGAATGTCCCGTCTATTCAATCTAGAGGCCTATTCGGGGCCATTGCCGGC
>A_/_H1N2|CY076149|A/rock_dove/Oregon/20547-004/2007
AATGGCAACAGGACTAAGAAATGTCCCATCCATTCAATCCAGAGGACTATTTGGAGCAATTGCCGGA
>A_/_H1N2|CY076141|A/rock_dove/Oregon/20547-003/2007
AATGGCAACAGGACTAAGAAATGTCCCATCCATTCAATCCAGAGGACTATTTGGAGCAATTGCCGGA
>A_/_H1N1|KM244076|A/turkey/Virginia/4135/2014**gb
ACTGGCCACAGGATTAAGGAATGTCCCGTCTATTCAATCTAGAGGCCTATTCGGGGCCATTGCCGGC
