# Supplementary material for: In Silico Analyses of the Role of Codon Usage at the Hemagglutinin Cleavage Site in Highly Pathogenic Avian Influenza Genesis
Source: Viruses. 2022 Jun 21;14(7):1352. doi: 10.3390/v14071352 (PMC9316147; doi:10.3390/v14071352)
Supplement: Supplementary file 1 [file viruses-14-01352-s001.zip › Supplementary File 4/dataset/by_region-species/america-poultry/america-poultry_h2_unique_CSregion.fasta]

>A_/_H2N2|L11131|A/guinea/NJ/3070/91
TTTGGCTACAGGGCTAAGAAATGTCCCTCAGATTGAATCAAGAGGATTGTTTGGAGCAATAGCCGGT
>A_/_H2N3|CY117219|A/silkie_chicken/Pennsylvania/9600897/1996
CTTGGCGACAGGGCTAAGAAATATCCCTCAGATTGAATCAAGGGGATTATTTGGAGCAATAGCCGGG
>A_/_H2N2|CY116979|A/chicken/New_Jersey/5404-1/1995
TTTGGCTACAGGGCTAAGAAATGTCCCTCAGATTGAATCAAGAGGATTGTTCGGAGCAATAGCCGGT
>A_/_H2N2|CY116971|A/chicken/New_York/4438-3/1995
TTTGGCTATAGGGCTAAGAAATGTCCCTCAGATTGAATCAAGAGGATTGTTCGGAGCAATAGCCGGT
>A_/_H2N2|CY116947|A/guinea_fowl/New_Jersey/30701/1991
TTTGGCTACAGGGCTAAGAAATGTCCCTCAGATTGAATCAAGAGGATTGTTTGGAGCAATAGCCGGT
>A_/_H2N2|CY116939|A/chicken/New_York/29878/1991
TTTGGCTACAGGGCTAAGAAATGTCCCTCAGATTGAATCAAGAGGATTGTTTGGAGCAATAGCCGGT
>A_/_H2N2|CY116931|A/chicken/Pennsylvania/24825/1991
TTTGGCTACAGGGCTAAGAAATGTCCCTCAGATTGAATCAAGAGGATTGTTTGGAGCAATAGCCGGT
>A_/_H2N2|CY116923|A/guinea_fowl/New_Jersey/26146/1990
TTTGGCTACAGGGCTAAGAAATGTCCCTCAGATTGAATCAAGGGGATTGTTTGGAGCAATAGCCGGT
>A_/_H2N2|CY116907|A/chicken/Connecticut/13657/1990
TTTGGCTACAGGGCTAAGAAATGTCCCTCAGATTGAATCAAGGGGATTGTTTGGAGCAATAGCCGGT
>A_/_H2N2|CY014829|A/guinea_fowl/New_York/20221-11/1995
TTTGGCTACAGGGCTAAGAAATATCCCTCAGATCGAATCAAGAGGATTGTTTGGAGCAATAGCCGGT
>A_/_H2N2|CY014821|A/chicken/New_York/13828-3/1995
TTTGGCTACAGGGCTAAGAAATGTCCCTCAGATTGAATCAAGAGGATTGTTCGGAGCAATAGCCGGT
>A_/_H2N2|KY272982|A/quail/Connecticut/16-016726-1/2016
CTTGGCAACAGGGCTAAGAAATGTTCCTCAGATTGAATCAAGGGGATTGTTTGGAGCAATAGCTGGG
>A_/_H2N2|KY272859|A/quail/Rhode_Island/16-018622-1/2016
CTTGGCAACAGGGCTAAGAAATGTTCCTCAGATTGAATCAAGGGGATTGTTTGGAGCAATAGCTGGG
>A_/_H2N2|CY117051|A/chicken/New_Jersey/13839-17/1995
TTTGGCTACAGGGCTAAGAAATATCCCTCAGATCGAATCAAGAGGATTGTTTGGAGCAATAGCCGGT
>A_/_H2N2|CY117043|A/guinea_fowl/New_York/13824/1995
TTTGGCTACAGGGCTAAGAAATATCCCTCAGATCGAATCAAGAGGATTGTTTGGAGCAATAGCCGGT
>A_/_H2N2|CY117035|A/chicken/New_Jersey/10977-2/1994
TTTGGCTACAGGGCTAAGAAATATCCCTCAGATCGAATCAAGAGGATTGTTTGGAGCAATAGCCGGT
>A_/_H2N2|CY117027|A/chicken/New_Jersey/8695-5/1994
TTTGGCTACAGGGCTAAGAAATATCCCTCAGATTGAATCAAGAGGATTGTTTGGAGCAATAGCCGGT
>A_/_H2N2|CY117019|A/guinea_fowl/New_Jersey/7290-19/1994
TTTGGCTACAGGGCTAAGAAATATCCCTCAGATCGAATCAAGAGGATTGTTTGGAGCAATAGCCGGT
>A_/_H2N2|CY117011|A/guinea_fowl/New_York/4449-12/1994
TTTGGCTACAGGGCTAAGAAATATCCCTCAGATCGAATCAAGAGGATTGTTTGGAGCAATAGCCGGT
>A_/_H2N2|CY117003|A/chicken/New_Jersey/16264-16/1995
TTTGGCTACAGGGCTAAGAAATATCCCTCAGATCGAATCAAGAGGATTGTTTGGAGCAATAGCCGGT
>A_/_H2N2|CY116995|A/guinea_fowl/New_Jersey/14600-21/1995
TTTGGCTACAGGGCCAAGAAATATCCCTCAGATCGAATCAAGAGGATTGTTTGGAGCAATAGCCGGT
>A_/_H2N2|EU735810|A/chicken/PA/298101-4/2004
CCTGGCAACAGGGTTAAGAAATGTCCCTCAGATTGAATCAAGGGGACTGTTTGGAGCAATAGCTGGC
>A_/_H2N2|CY042294|A/chicken/New_York/Sg-00303/1997
TTTGGCTACAGGGCTAAGAAATGTCCCTCAGATTGAATCAAGAGGATTGTTCGGAGCAATAGCCGGT
>A_/_H2N2|CY042292|A/guinea_fowl/New_York/Sg-00302/1997
TTTGGCTACAGGGCTAAGAAATGTCCCTCAGATTGAATCAAGAGGATTGTTCGGAGCAATAGCCGGT
>A_/_H2N2|CY042290|A/chicken/New_York/Sg-00300/1997
TTTGGCTACAGGGCTAAGAAATGTCCCTCAGATTGAATCAAGAGGATTGTTCGGAGCAATAGCCGGT
>A_/_H2N2|CY042286|A/guinea_fowl/New_York/Sg-00278/1995
TTTGGCTACAGGGCTAAGAAATATCCCTCAGATCGAATCAAGAGGATTGTTTGGAGCAATAGCCGGT
>A_/_H2N2|CY042285|A/chicken/New_Jersey/Sg-00276/1995
TTTGGCTACAGGGCTAAGAAATATCCCTCAGATCGAATCAAGAGGATTGTTTGGAGCAATAGCCGGT
>A_/_H2N2|CY042279|A/guinea_fowl/New_York/Sg-00272/1995
TTTGGCTACAGGGCTAAGAAATATCCCTCAGATCGAATCAAGAGGATTGTTTGGAGCAATAGCCGGT
>A_/_H2N2|CY042271|A/guinea_fowl/New_Jersey/Sg-00265/1995
TTTGGCTACAGGGCTAAGAAATATCCCTCAGATCGAATCAAGAGGATTGTTTGGAGCAATAGCCGGT
>A_/_H2N2|CY042270|A/chicken/New_Jersey/Sg-00264/1995
TTTGGCTACAGGGCTAAGAAATGTCCCTCAGATTGAATCAAGAGGATTGTTCGGAGCAATAGCCGGT
>A_/_H2N2|CY042266|A/guinea_fowl/New_York/Sg-00262/1995
TTTGGCTACAGGGCTAAGAAATATCCCTCAGATCGAATCAAGAGGATTGTTTGGAGCAATAGCCGGT
>A_/_H2N2|CY042265|A/chicken/New_York/Sg-00260/1995
TTTGGCTATAGGGCTAAGAAATGTCCCTCAGATTGAATCAAGAGGATTGTTCGGAGCAATAGCCGGT
>A_/_H2N2|CY042257|A/chicken/New_York/Sg-00256/1994
TTTGGCTACAGGGCTAAGAAATGTCCCTCAGATTGAATCAAGAGGATTGTTCGGAGCAATAGCCGGT
>A_/_H2N2|CY036580|A/chicken/Pennsylvania/Sg-00427/2004
CCTGGCAACAGGGTTAAGAAATGTCCCTCAGATTGAATCAAGGGGACTGTTTGGAGCAATAGCTGGC
>A_/_H2N2|CY036576|A/chicken/Pennsylvania/Sg-00426/2004
CCTGGCAACAGGGTTAAGAAATGTCCCTCAGATTGAATCAAGGGGACTGTTTGGAGCAATAGCTGGC
>A_/_H2N2|KY272974|A/turkey/Connecticut/15-009905-1/2015
CTTGGCAACAGGGCTAAGAAATGTTCCTCAGATTGAATCAAGGGGATTGTTTGGAGCAATAGCTGGG
>A_/_H2N3|JF327335|A/chicken/OH/494832/2007
CTTGGCGACAGGACTAAGAAATGTTCCTCAGATTGAATCAAGGGGATTGTTTGGAGCAATAGCTGGG
>A_/_H2N8|HM589205|A/turkey/CA/1797/2008
CTTGGCGACAGGACCAAGAAATGTCCCTCAGATTGAATCAAGGGGATTGTTTGGTGCAATAGCTGGG
>A_/_H2N3|CY095188|A/turkey/New_York/53294-7/2005**gb
TTTGGCGACAGGGCTAAGAAATGTCCCTCAGATTGAATCAAGGGGATTGTTTGGAGCAATAGCTGGG
