# Supplementary material for: In Silico Analyses of the Role of Codon Usage at the Hemagglutinin Cleavage Site in Highly Pathogenic Avian Influenza Genesis
Source: Viruses. 2022 Jun 21;14(7):1352. doi: 10.3390/v14071352 (PMC9316147; doi:10.3390/v14071352)
Supplement: Supplementary file 1 [file viruses-14-01352-s001.zip › Supplementary File 4/dataset/by_region-species/america-poultry/america-poultry_h3_unique_CSregion.fasta]

>A_/_H3N2|KX859444|A/turkey/OH/313053_CIP046_RGJS70/2004
ATTGGCAACAGGGATGCGGAATGTACCAGAGAAACAAACTAGAGGCATATTCGGCGCAATCGCAGGT
>A_/_H3N2|KX859435|A/turkey/OH/313053_CIP046_RGJS54/2004
ATTGGCAACAGGGATGCGGAATGTACCAGAGAAACAAACTAGAGGCATATTCGGCGCAATCGCAGGT
>A_/_H3N2|KX859403|A/turkey/OH/313053_CIP046_RGJS49/2004
ATTGGCAACAGGGATGCGGAATGTACCAGAGAAACAAACTAGAGGCATATTCGGCGCAATCGCAGGT
>A_/_H3N2|KX859365|A/turkey/OH/313053_CIP046_RGJS71/2004
ATTGGCAACAGGGATGCGGAATGTACCAGAGAAACAAACTAGAGGCATATTCGGCGCAATCGCAGGT
>A_/_H3N2|KX859391|A/turkey/OH/313053_CIP046_RGJS72/2004
ATTGGCAACAGGGATGCGGAATGTACCAGAGAAACAAACTAGAGGCATATTCGGCGCAATCGCAGGT
>A_/_H3N2|KX859344|A/turkey/OH/313053_CIP046_RGJS44/2004
ATTGGCAACAGGGATGCGGAATGTACCAGAGAAACAAACTAGAGGCATATTCGGCGCAATCGCAGGT
>A_/_H3N2|JN683637|A/turkey/Ontario/FAV-3/2011
ATTGGCAACAGGAATGCGGAATGTACCAGATAAACAAACTAGAGGCATATTTGGCGCAATCGCAGGT
>A_/_H3N2|JN683629|A/turkey/Ontario/FAV-9/2011
ATTGGCAACAGGAATGCGGAATGTACCAGAGGAACAAACCAGAGGCATATTTGGCGCAATCGCAGGT
>A_/_H3N2|JN706700|A/turkey/Ontario/FAV-10/2011
ATTGGCAACAGGAATGCGGAATGTACCAGAGAAACAAACSAGAGGCATATTTGGCGCAATCGCAGGT
>A_/_H3N2|HQ825174|A/quail/QC/FAV-10/2008
ATTGGCAACAGGAATGCGGAATGTACCAGAGAAACAAACTAGAGGCATATTCGGCGCAATCGCAGGT
>A_/_H3N2|EU735818|A/turkey/OH/313053/2004
ATTGGCAACAGGGATGCGGAATGTACCAGAGAAACAAACTAGAGGCATATTCGGCGCAATCGCAGGT
>A_/_H3N2|EF551045|A/turkey/Illinois/2004
ATTGGCAACAGGGATGCGGAATGTACCAGAGAAACAAACTAGAGGCATATTCGGCGCAATCGCAGGT
>A_/_H3N2|EU735826|A/turkey/NC/353568/2005
ATTGGCAACAGGGATGCGGAATGTACCAGAGAAACAAACTAGAGGCATATTCGGCGCAATCGCAGGT
>A_/_H3N2|EU697209|A/turkey/North_Carolina/353568/2005
ATTGGCAACAGGGATGCGGAATGTACCAGAGAAACAAACTAGAGGCATATTCGGCGCAATCGCAGGT
>A_/_H3N2|EU697204|A/turkey/Minnesota/366767/2005
ATTGGCAACAGGAATGCGGAATGTACCAGAGAAACAAACTAGAGGAATATTCGGCGCAATCGCAGGT
>A_/_H3N2|EU743210|A/turkey/MN/366767/2005
ATTGGCAACAGGAATGCGGAATGTACCAGAGAAACAAACTAGAGGAATATTCGGCGCAATCGCAGGT
>A_/_H3N2|DQ470002|A/turkey/Ontario/31232/2005
ATTGGCAACAGGAATGCGGAATGTACCAGAGAAACAAACTAGAGGCATATTTGGCGCAATCGCAGGT
>A_/_H3N2|DQ335771|A/turkey/Ohio/313053/04
ATTGGCAACAGGGATGCGGAATGTACCAGAGAAACAAACTAGAGGCATATTCGGCGCAATCGCAGGT
>A_/_H3N2|AY779254|A/turkey/_Minnesota/764-2/03
ATTGGCAACAGGGATGCGGAATGTACCAGAGAAACAAACTAGAGGCATATTCGGCGCAATAGCAGGT
>A_/_H3N2|AY779253|A/turkey/North_Carolina/12344/03
ATTGGCAACAGGGATGCGGAATGTACCAGAGAAACAAACTAGAGGCATATTCGGCGCAATAGCAGGT
>A_/_H3N2|HQ825166|A/turkey/BC/1529-3/2005
ATTGGCAACAGGAATGCGGAATGTACCAGAGAAACAAACTAGAGGCATATTCGGCGCAATCGCAGGT
>A_/_H3N2|EU743195|A/chicken/NY/11602-12/1998
GTTGGCAACTGGAATGCGGAATGTACCTGAGAAACAGACCAGGGGTCTGTTCGGTGCAATAGCAGGG
>A_/_H3N2|GU186484|A/guinea_fowl/NJ/8848-18/1998
GTTGGCAACTGGGATGCGGAATGTACCTGAGAAACAGACCAGGGGTCTGTTCGGTGCAATAGCAGGA
