# Supplementary material for: In Silico Analyses of the Role of Codon Usage at the Hemagglutinin Cleavage Site in Highly Pathogenic Avian Influenza Genesis
Source: Viruses. 2022 Jun 21;14(7):1352. doi: 10.3390/v14071352 (PMC9316147; doi:10.3390/v14071352)
Supplement: Supplementary file 1 [file viruses-14-01352-s001.zip › Supplementary File 4/dataset/by_region-species/america-poultry/america-poultry_h4_unique_CSregion.fasta]

>A_/_H4N2|CY014751|A/turkey/Minnesota/833/1980
ACTTGCTACGGGAATGAGGAACATCCCTGAGAAGGCAACCAGAGGTCTATTTGGTGCAATTGCTGGA
>A_/_H4N8|M25288|A/chicken/Alabama/1/1975
ACTAGCTACAGGAATGAGGAACATCCCTGAGAAGGCAACCAGAGGTCTATTTGGTGCAATTGCTGGC
>A_/_H4N8|AB450429|A/chicken/Alabama/1/1975
ACTAGCTACAGGAATGAGGAACATCCCTGAGAAGGCAACCAGAGGTCTATTTGGTGCAATTGCTGGC
>A_/_H4N2|M25290|A/turkey/Minnesota/833/80
ACTTGCTACGGGAATGAGGAACATCCCTGAGAAGGCAACCAGAGGTCTATTTGGTGCAATTGCTGGC
>A_/_H4N8|EU880820|A/turkey/CA/358533/2005
ACTAGCTACAGGAATGAGGAACATCCCTGAGAAAGCAACCAGAGGTCTGTTTGGTGCAATTGCTGGC
>A_/_H4N2|KM244114|A/turkey/Minnesota/16423-3/2014**gb
ACTTGCCACAGGAATGAGAAACATCCCAGAAAAAACAACAAGGGGCCTATTTGGAGCGATTGCGGGC
