# Supplementary material for: In Silico Analyses of the Role of Codon Usage at the Hemagglutinin Cleavage Site in Highly Pathogenic Avian Influenza Genesis
Source: Viruses. 2022 Jun 21;14(7):1352. doi: 10.3390/v14071352 (PMC9316147; doi:10.3390/v14071352)
Supplement: Supplementary file 1 [file viruses-14-01352-s001.zip › Supplementary File 4/dataset/by_region-species/america-poultry/america-poultry_h5_unique_CSregion.fasta]

>A_/_H5N2|KM455951|A/chicken/Coahuila/1433-3/2005**gb
CCTTGCAACAGGACTAAAAAATGTGCCTCAAAAAGAAATAAGAGGCTTATTTGGAGCAATAGCCGGA
>A_/_H5N2|KJ729343|A/chicken/Mexico/07/2007
CCTTGCAACAGGACTAAGAAATGTGCCTCAAAGAGAAAYAAGAGGCTTATTTGGAGCGATAGCCGGA
>A_/_H5N2|GQ923549|A/quail/New_York/501360/2007
CCTTGCAACAGGACTAAGAAACGTACCCCAAAGAGAAAAAAGAGGCCTATTTGGTGCAATAGCAGGA
>A_/_H5N3|CY034683|A/chicken/Texas/167280-4/2002
CCTTGCAACTGGACCAAGAAACGTACCCCAAAGAGAAAAAAGAGGCCTATTTGGAGCAATAGCAGGA
>A_/_H5N2|AB558457|A/turkey/Minnesota/3689-1551/1981
ccttgcaacaggaccgaggaacgtgccccagagagaaacaagaggtctgtttggagcaatagcagga
>A_/_H5gb|CY087808|A/turkey/Ontario/6213/1966**gb
CCTTGCAACAGGACCGAGGAACGTGCCTCAAAGAGAAACAAGAGGTCTGTTTGGAGCAAAAGCAGGA
>A_/_H5N2|GQ117161|A/turkey/New_York/465977/2006
CCTTGCAACAGGACCAAGAAACGTACCCCAAAGAGAAACAAGAGGCCTATTTGGTGCAATAGCAGGA
>A_/_H5N2|GQ117129|A/chicken/New_York/439235/2006
CCTTGCAACAGGACTAAGAAACATACCCCAAAGAGAAACAAGAGGCCTATTTGGTGCAATCGCAGGA
>A_/_H5N1|GU051957|A/turkey/Virginia/505477-17/2007
CCTTGCAACAGGACCAAGAAACGTACCCCAAAGAGAAACAAGAGGCCTATTTGGTGCAATAGCAGGA
>A_/_H5N1|GU186509|A/turkey/VA/505477-18/2007
CCTTGCAACAGGACCAAGAAACGTACCCCAAAGAGAAACAAGAGGCCTATTTGGTGCAATAGCAGGA
>A_/_H5N1|EU871820|A/turkey/Ontario/84/1983
CCTTGCAACAGGACCGAGGAACGTGCCCCAAAGAGAAACAAGAGGTCTGTTTGGAGCAATAGCAGGA
>A_/_H5N2|JX570819|A/turkey/MB/FAV11/2010
CCTTGCAACAGGACCAAGAAACGTACCCCAAAGAGAAACAAGAGGCCTATTTGGTGCAATAGCAGGA
>A_/_H5N2|JX570811|A/turkey/MB/FAV10/2010
CCTTGCAACAGGACTAAGAAACGTACCCCAAAGAGAAACAAGAGGCCTATTTGGTGCAATAGCAGGA
>A_/_H5N1|KY063740|A/turkey/Missouri/16-014037-7/2016
CCTTGCAACGGGACCAAGAAACATACCCCAAAGAGAAACAAGAGGCCTATTTGGTGCAATAGCAGGA
>A_/_H5N2|MH546515|A/guinea_fowl/New_York/08-000238-001/2008
CCTTGCAACAGGAATAAGAAACGTACCCCAAAGAGAAACAAGAGGCCTATTTGGTGCAATAGCGGGA
>A_/_H5N2|MH546507|A/guinea_fowl/New_York/08-000170-003/2008
CCTTGCAACAGGACTAAGAAACGTACCCCAAAGAGAAACAAGAGGCCTATTTGGTGCAATAGCGGGA
>A_/_H5N2|MH546499|A/guinea_fowl/New_Jersey/08-000841-001/2008
CCTTGCAACAGGACCAAGAAACGTACCCCAAAGAGAAACAAGAGGCCTATTTGGTGCAATAGCGGGA
>A_/_H5N2|MH546491|A/guinea_fowl/New_Jersey/08-000640-008/2008
CCTTGCAACAGGACCAAGAAACGTACCCCAAAGAGAAACAAGAGGCCTATTTGGTGCAATAGCGGGA
>A_/_H5N2|MH546483|A/guinea_fowl/New_Jersey/07-002030-001/2007
CCTTGCAACAGGACTAAGAAACGTACCCCAAAGAGAAACAAGAGGCCTATTTGGTGCGATAGCAGGA
>A_/_H5N2|MH546339|A/chicken/New_Jersey/08-000640-006/2008
CCTTGCAACAGGACCAAGAAACGTACCCCAAAGAGAAACAAGAGGCCTATTTGGTGCAATAGCGGGA
>A_/_H5N2|MH546955|A/pheasant/New_York/08-000170-002/2008
CCTTGCAACAGGACTAAGAAACGTACCCCAAAGAGAAACAAGAGGCCTATTTGGTGCAATAGCGGGA
>A_/_H5N2|MH547027|A/turkey/Wisconsin/17-007981-6/2017
CCTTGCAACAGGACCAAGAAACATACCCCAAAGAGAAACAAGAGGCCTATTTGGTGCAATAGCAGGA
>A_/_H5N2|MH547019|A/turkey/Wisconsin/17-007319-3/2017
CCTTGCAACAGGACTAAGAAACATACCCCAAAGAGAAACAAGAGGCCTATTTGGTGCAATAGCAGGA
>A_/_H5N2|MH547003|A/turkey/Wisconsin/17-007146-1/2017
CCTTGCAACAGGACCAAGAAACAGACCCCAAAGAGAAACAAGAGGCCTATTTGGTGCAATAGCAGGA
>A_/_H5N2|EU743071|A/turkey/MN/40550/1987
CCTTGCAACAGGACCAAGAAACGTACCCCAAAGAGAAACAAGAGGACTGTTTGGAGCAATAGCAGGA
>A_/_H5N2|AY296073|A/chukkar/NY/51375/00
CCTTGCAACAGGACTAAGGAACGTACCCCAGAGAGAAACAAGAGGCCTATTTGGAGCAATAGCAGGA
>A_/_H5N2|FJ610108|A/chicken/Jalisco/14589-660/1994
CCTTGCAACAGGGCTAAGAAACGTGCCCCAAAGAGAAACAAGAGGCCTATTTGGAGCAATAGCCGGA
>A_/_H5N2|CY034681|A/chicken/Pennsylvania/3609/1993
CCTTGCAACAGGACCAAGAAACGTACCCCAAAGAAAAACAAGAGGCCTATTTGGAGCAATAGCAGGA
>A_/_H5N2|EU743019|A/chicken/NJ/17169/1993
CCTTGCAACAGGACCAAGAAACGTACCCCAAAGAAAAACAAGAGGCCTATTTGGAGCAATAGCAGGA
>A_/_H5N2|EU743600|A/turkey/TX/1-40-82/1982
CCTTGCAACAGGACCAAGAAACGTACCCCAAAGAGAAACAAGAGGTCTGTTTGGAGCAATAGCAGGA
>A_/_H5N2|EU743027|A/chicken/NY/14009/1993
CCTTGCAACAGGACCAAGAAACGTACCCCAAAGAAAAACAAGAGGCCTATTTGGAGCAATAGCAGGA
>A_/_H5N2|EU743041|A/chicken/NJ/7207-4/2000
CCTTGCAACAGGACCGAGGAACGTGCCCCAGAGAGAAACAAGAGGTCTGTTTGGAGCAATAGCAGGA
>A_/_H5N2|EU743106|A/rhea/TX/39923/1993
CCTTGCAACAGGACCAAGAAACGTACCCCAAAGAAAAACAAGAGGCCTATTTGGAGCAATAGCAGGA
>A_/_H5N3|EU743301|A/turkey/CA/6878/79
CCTTGCAACAGGACCGAGGAATGTGCCCCAAAGAGAAACAAGAGGTCTGTTTGGAGCAATAGCAGGA
>A_/_H5N9|EU743135|A/emu/NY/12716/1994
CCTTGCGACTGGACTCAGGAATGTCCCTCAAAGAGAAACAAGAGGACTATTTGGGGCTATAGCGGGA
>A_/_H5N2|EU743035|A/emu/TX/39924/1993
CCTTGCAACAGGACCAAGAAACGTACCCCAAAGAAAAACAAGAGGCCTATTTGGAGCAATAGCAGGA
>A_/_H5N2|EU182309|A/turkey/MN/3397-3/1992
CCTTGCAACAGGACTGAGGAACGTACCCCAAAGAGAAACAAGAGGTCTGTTTGGAGCAATAGCAGGA
>A_/_H5N2|CY006040|A/chicken/Hidalgo/28159-232/1994
CCTTGCAACAGGGCTAAGAAACGTACCCCAAAGAGAAACAAGAGGCCTATTTGGAGCAATAGCCGGA
>A_/_H5N2|CY014717|A/chicken/Chiapas/15224/97
CCTTGCAACAGGGCTAAGAAACGTACCCCAAAGAGAAACAAGAGGCCTATTTGGAGCAATAGCCGGA
>A_/_H5N2|AY296064|A/chukar/MN/14591-7/1998
CCTTGCAACAGGACCAAGAAACGTACCCCAAAGAGAAACAAGAGGCCTATTTGGAGCAATAGCAGGA
>A_/_H5N0|EU099401|A/chicken/Guatemala/270475-4/2003
CCTTGCAACCGGGCTAAGAAATGTACCTCAAAGAGAAACAAGAGGTCTATTTGGAGCAATAGCCGGA
>A_/_H5N2|GU186482|A/turkey/CO/118899/1972
CCTTGCAACAGGACCGAGGAACGTGCCTCAGAGAGAAACAAGAGGTCTGTTTGGAGCAATAGCAGGA
>A_/_H5N2|GU186483|A/chicken/FL/25717/1993
CCTTGCAACAGGACCAAGAAACGTACCCCAAAGAAAAACAAGAGGCCTATTTGGAGCAATAGCAGGA
>A_/_H5N2|GU052659|A/chicken/Mexico/31381-991/1994
CCTTGCAACAGGGCTAAGAAACGTACCCCAAAGAGAAACAAGAGGCCTATTTGGAGCAATAGCCGGA
>A_/_H5N2|GU186573|A/chicken/Mexico/31381-7/1994
CCTTGCAACGGGGCTAAGAAACGTACCCCAAAGAGAAACAAGAGGCCTATTTGGAGCAATAGCCGGA
>A_/_H5N2|GU186565|A/chicken/Mexico/31381-3/1994
CCTTGCAACAGGGCTAAGAAACGTACCCCAAAGAGAAACAAGAGGCCTATTTGGAGCAATAGCCGGA
>A_/_H5N2|GU052675|A/chicken/Puebla/28159-474/1995
CCTTGCAACAGGGCTAAGAAACGTACCCCAAAGAGAAACAAGAGGCCTATTTGGAGCAATAGCCGGA
>A_/_H5N2|GU052690|A/chicken/Mexico/28159-541/1995
CCTTGCAACGGGGCTCAGAAACGTACCCCAAAGAGAAACAAGAGGCCTATTTGGAGCAATAGCCGGA
>A_/_H5N2|GU052651|A/chicken/Guanajuato/28159-546/1995
CCTTGCAACAGGGCTAAGAAATGTACCCCAAAGAGAAACAAGAGGCCTATTTGGAGCAATAGCCGGA
>A_/_H5N2|GU052588|A/chicken/Mexico/37821-771/1996
GCTTGCAACAGGGCTAAGAAATGTACCCCAAAGAGAAACAAGAGGCCTATTTGGGGCAATAGCCGGA
>A_/_H5N2|GU052795|A/chicken/Guatemala/45511-5/2000
CCTTGCAACAGGACTAAGAAATGTACCTCAAAGAGAAACAAGAGGCTTATTTGGAGCAATAGCCGGA
>A_/_H5N2|GU186557|A/chicken/Guatemala/194573/2002
CCTTGCAACAGGACTAAGAAATGTACCTCAAAGAGAAACAAGAGGCTTATTTGGAGCAATAGCCGGA
>A_/_H5N0|EU099400|A/chicken/Guatemala/270475-1/2003
CCTTGCAACCGGGCTAAGAAATGTACCTCAAAGAGAAACAAGAGGTCTATTTGGAGCAATAGCCGGA
>A_/_H5N2|FJ864690|A/chicken/Mexico/435/2005
CCTTGCAACAGGATTAAGAAATGTACCCCAAAAAGAAACAAGAGGCTTATTTGGAGCAATAGCTGGA
>A_/_H5N2|GQ923133|A/Guinea_fowl/Oregon/459674-5/2006
CCTCGCAACAGGACTAAGAAACGTACCCCAAAGAGAAACAAGAGGCCTATTTGGAGCAATAGCAGGA
>A_/_H5N3|AB558462|A/turkey/California/21860/1984
CCTTGCAATAGGACCAAGAAACGTACCCCAAAGAGAAACAAGAGGTCTGTTTGGAGCAATAGCAGGA
>A_/_H5N9|CY080507|A/turkey/Wisconsin/1/1968
CCTTGCAACAGGACTGAGGAACGTGCCTCAGAGAGAAACAAGAGGTCTGTTTGGAGCAATAGCAGGA
>A_/_H5N8|KP101004|A/quail/California/K1400794/2014
TCTTGCAACAGGACCAAGAAACGTTCCCCAAAGAGAAACAAGAGGCCTATTTGGAGCAATAGCAGGA
>A_/_H5N2|KM657867|A/chicken/Coahuila/IA05/2009
TCTTGCAACAGGACTAAGAAATGTACCCCAAAGAAAGACAAGAGGCTTATTTGGAGCAATAGCCGGA
>A_/_H5N2|KM657859|A/chicken/Aguascalientes/IA13/2010
CCTTGCAACTGGACTCAGAAATGTACCCCAAAGAAAAACAAGAGGCCTGTTTGGAGCAATAGCCGGA
>A_/_H5N2|KP674447|A/chicken/Pennsylvania/7659/1985
CCTTGCAACAGGACCGAGGAACGTGCCCCAGAGAGAAACAAGAGGTCTGTTTGGAGCAATAGCAGGA
>A_/_H5N2|KM368308|A/chicken/Durango/2880-06/2006
CCTTGCAACAGGACTAAAAAATGTGCCTCAAAAAGAAACAAGAGGCTTATTTGGAGCAATAGCCGGA
>A_/_H5N2|KM368307|A/chicken/Durango/2393-06/2006
CCTTGCAACTGGACTAAAAAATGTGCCTCAAAAAGAAACAAGAGGCTTATTTGGAGCAATAGCCGGA
>A_/_H5N2|KM368306|A/chicken/Durango/2238-06/2006
CCTTGCAACTGGACTAAAAAATGTGCCTCAAAAAGAAACAAGAGGCTTATTTGGAGCAATAGCCGGA
>A_/_H5N2|KM368305|A/chicken/Durango/1348-06/2006
CCTTGCAACAGGACTAAAAAATGTGCCTCAAAAAGAAACAAGGGGCTTATTTGGAGCAATAGCCGGA
>A_/_H5N2|KM368304|A/chicken/Durango/0085-06/2006
CCTTGCAACAGGCCTAAGAAATGTACCTCAAAGAGAAACAAGAGGCTTATTTGGAGCAATAGCCGGA
>A_/_H5N2|KM368303|A/chicken/Aguascalientes/4244-06/2006
CCTTGCAACTGGACTCAGGAATGTACCCCAAAGAAAAACAAGAGGCTTATTTGGAGCAATAGCCGGA
>A_/_H5N2|KM368302|A/chicken/Michoacan/4240-06/2006
TCTTGCAACAGGACTACGAAATGTACCCAAAAGAAAAACAAGAGGCTTATTTGGAGCAATAGCCGGA
>A_/_H5N2|KM368301|A/chicken/Michoacan/2960-06/2006
CCTTGCAACAGGACTAAGAAATGTACCTCAAAGAAAAACAAGAGGATTATTTGGAGCAATAGCCGGA
>A_/_H5N2|KM368300|A/chicken/Coahuila/2936-06/2006
CCTTGCAACAGGACTAAAAAATGTGCCTCAAAAAGAAACAAGAGGCTTATTTGGAGCAATAGCCGGA
>A_/_H5N2|KM368299|A/turkey/Veracruz/2579-06/2006
CCTTGCAACAGGACTAAGAAATGTACCCCAAAAAGAAACAAGGGGCTTATTTGGAGCAATAGCCGGA
>A_/_H5N2|KM368298|A/chicken/Mexico/876-06/2006
CCTTGCAACTGGACTAAGAAATGTACCCCAAAGAGAAACAAGAGGCTTATTTGGAGCAATAGCCGGG
>A_/_H5N2|KM368297|A/chicken/Mexico/831-06/2006
CCTTGCAACTGGACTAAAAAATGTGCCTCAAAAAGAAACAAGAGGCTTATTTGGAGCAATAGCCGGA
>A_/_H5N2|KM368296|A/chicken/Chiapas/0681-06/2006
TCTTGCAACAGGGCTAAGAAACGTACCCCAAAGAAAAACAAGAGGCTTATTTGGAGCAATAGCCGGG
>A_/_H5N2|KM368295|A/chicken/Durango/0590-06/2006
CCTTGCAACTGGACTAAAAAATGTGCCTCAAAAAGAAACAAGAGGCTTATTTGGAGCAATAGCCGGA
>A_/_H5N2|KM368294|A/chicken/Queretaro/0092-06/2006
CCTTGCAACAGGCCTAAGAAATGTACCTCAAAGAGAAACAAGAGGCTTATTTGGAGCAATAGCCGGA
>A_/_H5N2|KM368293|A/chicken/Coahuila/1792-06/2006
CCTTGCAACAGGACTAAAAAATGTGCCTCAAAAAGAAACAAGAGGCTTATTTGGAGCAATAGCCGGA
>A_/_H5N2|KM368292|A/chicken/Durango/1555-06/2006
CCTTGCAACAGGACTAAAAAATGTGCCTCAAAAAGAAACAAGAGGCTTATTTGGAGCAATAGCCGGA
>A_/_H5N2|KM368291|A/chicken/Hidalgo/1336-06/2006
TCTTGCAACAGGACTAAGAAATGTACCCCAAAGAAAAACAAGAGGCTTATTTGGAGCAATAGCCGGA
>A_/_H5N2|KM368290|A/chicken/Mexico/0867-06/2006
CCTTGCAACTGGACTAAAAAATGTGCCTCAAAAAGAAACAAGAGGCTTATTTGGAGCAATAGCCGGA
>A_/_H5N2|KM368289|A/chicken/Veracruz/0835-06/2006
TCTTGCAACAGGACTAAGAAATGTACCCCAAAGAAAAACAAGAGGCTTATTTGGAGCAATAGCCGGA
>A_/_H5N2|KM368288|A/chicken/Mexico/681-06/2006
TCTTGCAACAGGACTAAGAAATGTACCCCAAAGAAAAACAAGAGGCTTATTTGGAGCAATAGCCGGG
>A_/_H5N2|KM368287|A/chicken/Mexico/590-06/2006
TCTTGCAACAGGACTAAGAAATGTACCCCAAAGAAAAACAAGAGGCTTATTTGGAGCAATAGCCGGG
>A_/_H5N2|KM368285|A/chicken/Hidalgo/7637-05/2005
TCTTGCAACAGGACTACGAAATGTACCCAAAAGAAAAACAAGAGGCTTATTTGGAGCAATAGCCGGA
>A_/_H5N2|KM368284|A/chicken/Durango/7035-05/2005
TCTTGCAACAGGACTACGAAATGTACCCAAAAGAAAAACAAGAGGCTTATTTGGAGCAATAGCCGGA
>A_/_H5N2|KM368283|A/chicken/Durango/6973-05/2005
CCTTGCAACTGGACTAAAAAATGTGCCTCAAAAAGAAACAAGAGGCTTATTTGGAGCAATAGCCGGA
>A_/_H5N2|KM368282|A/chicken/Queretaro/6794-05/2005
CCTTGCAACAGGACTAAGAAATGTACCTCAAAGAGAAACAAGAGGCTTATTTGGAGCAATAGCCGGA
>A_/_H5N2|KM368281|A/chicken/Queretaro/6535-05/2005
CCTTGCAACAGGACTAAGAAATGTACCCCAAAGAGAAACAAGAGGCTTATTTGGAGCAATAGCCGGA
>A_/_H5N2|KM368280|A/chicken/Mexico/6531-05/2005
TCTTGCAACAGGACTACGAAATGTACCCAAAAGAAAAACAAGAGGCTTATTTGGAGCAATAGCCGGA
>A_/_H5N2|KM368279|A/chicken/Mexico/4188-05/2005
CCTTGCAACAGGCCTAAGAAATGTACCCCAACGAGAAACAAGAGGCTTATTTGGAGCAATAGCCGGA
>A_/_H5N2|KM368278|A/chicken/Coahuila/3739-05/2005
CCTTGCAACAGGACTAAAAAATGTGCCTCAAAAAGAAACAAGAGGCTTATTTGGAGCAATAGCCGGA
>A_/_H5N2|KM368277|A/chicken/Durango/3717-05/2005
CCTTGCAACAGGACTAAAAAATGTGCCTCAAAAAGAAACAAGAGGCTTATTTGGAGCAATAGCCGGA
>A_/_H5N2|KM368276|A/chicken/Durango/2678-05/2005
CCTTGCAACAGGACTAAAAAATGTGCCTCAAAAAGAAACAAGAGGCTTATTTGGAGCAATAGCCGGA
>A_/_H5N2|KM368275|A/chicken/Coahuila/2675-05/2005
CCTTGCAACAGGACTAAGAAATGTGCCTCAAAAAGAAACAAGAGGCTTATTTGGAGCAATAGCCGGA
>A_/_H5N2|KM368274|A/chicken/Queretaro/1939-05/2005
CCTTGCAACAGGACTAAGAAATGTGCCTCAAAGAAGAACAAGAGGCTTATTTGGAGCAATAGCCGGA
>A_/_H5N1|KY063732|A/chicken/New_Jersey/15-002659-2/2015
CCTTGCAACAGGACCAAGAAACATACCCCAAAGAGAAACAAGAGGCCTATTTGGTGCAATAGCAGGA
>A_/_H5N0|MF280172|A/chicken/Mexico/P-14/2016
CCTTGCAACCGGACTCAGGAATGTACCCCAAAGAAAAACAAGAGGATTGTTTGGAGCAATAGCCGGA
>A_/_H5N8|MH546947|A/pheasant/Idaho/08-002590-63/2008
CCTTGCAACAGGACTAAGAAACGTACCCCAAAGAGAAACGAGAGGCCTATTTGGAGCAATAGCCGGA
>A_/_H5N2|MH158232|A/chicken/Guanajuato/CPA-20966-15-VS/2015
TCTTGCAACAGGACTAAGAAATGTCCCCCAAAGGGAAACACGAGGTTTATTTGGAGCAATAGCCGGA
>A_/_H5N2|KM455945|A/chicken/Coahuila/1433-15/2006**gb
CCTTGCAACAGGACTAAAAAATGTGCCTCAAAAAGAAACAAGAGGCTTATTTGGAGCAATAGCCGGA
>A_/_H5N2|KM455929|A/chicken/Durango/1433-10/2006**gb
TCTTGCAACAGGACTAAGAAATGTACCCCAAAGAAAAACAAGAGGCTTATTTGGAGCAATAGCCGGG
>A_/_H5N2|KM455954|A/chicken/Durango/1433-14/2006**gb
CCTTGCAACAGGACTAAAAAATGTGCCTCAAAAAGAAACAAGAGGCTTATTTGGAGCAATAGCCGGA
>A_/_H5N2|KM455950|A/chicken/Durango/1433-2/2005**gb
CCTTGCAACAGGACTAAAAAATGTGCCTCAAAAAGAAACAAGAGGCTTATTTGGAGCAATAGCCGGA
>A_/_H5N2|KM455889|A/chicken/Durango/1433-4/2005**gb
CCTTGCAACAGGACTAAAAAATGTGCCTCAAAAAGAAACAAGAGGCTTATTTGGAGCTATAGCCGGA
>A_/_H5N2|KM455952|A/chicken/Durango/1433-7/2005**gb
CCTTGCAACAGGACTAAGAAATGTACCTCAAAGAGAAACAAGAGGCTTATTTGGAGCAATAGCCGGA
>A_/_H5N2|KM455913|A/chicken/Durango/1433-8/2005**gb
CCTTGCAACTGGACTAAAAAATGTGCCTCAAAAAGAAACAAGAGGCTTATTTGGAGCAATAGCCGGA
>A_/_H5N2|KM455921|A/chicken/Durango/1433-9/2006**gb
CCTTGCAACAGGCCTAAGAAATGTACCTCAAAGAGAAACAAGAGGCTTATTTGGAGCAATAGCCGGA
>A_/_H5N2|KM455937|A/chicken/Mexico/1433-13/2006**gb
TCTTGCAACAGGACTAAGAAATGTACCCCAAAGAAAAACAAGAGGCTTATTTGGAGCAATAGCCGGG
>A_/_H5N2|KM455897|A/chicken/Mexico/1433-5/2005**gb
TCTTGCAACAGGACTACGAAATGTACCCAAAAGAAAAACAAGAGGCTTATTTGGAGCAATAGCCGGA
>A_/_H5N2|KM455881|A/chicken/Veracruz/1433-1/2006**gb
CCTTGCAACAGGACTAAGAAATGTACCCCAAAAAGAAACAAGGGGCTTATTTGGAGCAATAGCCGGA
>A_/_H5N2|KM455953|A/chicken/Veracruz/1433-12/2006**gb
CCTTGCAACAGGACTAAGAAATGTGCCTCAAAGAGAAACAAGAGGCTTATTTGGAGCGATAGCCGGA
>A_/_H5N9|HE802064|A/turkey/Wisconsin/1968**gb
CCTTGCAACAGGACTGAGGAACGTGCCTCAGAGAGAAACAAGAGGTCTGTTTGGAGCAATAGCAGGA
