# Supplementary material for: In Silico Analyses of the Role of Codon Usage at the Hemagglutinin Cleavage Site in Highly Pathogenic Avian Influenza Genesis
Source: Viruses. 2022 Jun 21;14(7):1352. doi: 10.3390/v14071352 (PMC9316147; doi:10.3390/v14071352)
Supplement: Supplementary file 1 [file viruses-14-01352-s001.zip › Supplementary File 4/dataset/by_region-species/america-poultry/america-poultry_h6_unique_CSregion.fasta]

>A_/_H6N2|AB296072|A/turkey/Massachusetts/3740/1965
actggcaactggtctgaggaatgtcccacaggcagaaacaagaggattgtttggagccatagctggg
>A_/_H6N2|CY087752|A/turkey/Massachusetts/3740/1965**gb
ACTGGCAACTGGTCTGAGGAATGTCCCACAGGCAGAAACAAGAGGATTGTTTGGAGCAAAAGCAGGG
>A_/_H6N2|EU182265|A/Japanese_quail/CA/K0401010/2004
ACTCGCAACCGGAATGAGAAATGTTCCACAGATTGCAACTAGAGGACTTTTCGGAGCTATCGCAGGT
>A_/_H6N2|AY968676|A/turkey/Canada/63
ACTGGCAACTGGTCTGAGAAATGTCCCACAGGCAGAGACAAGAGGATTGTTCGGGGCCATAGCTGGG
>A_/_H6N8|GU052876|A/turkey/Canada/1963
ACTGGCAACTGGTCTGAGAAATGTCCCACAGGCAGAGACAAGAGGATTGTTCGGGGCCATAGCTGGG
>A_/_H6N2|EU182273|A/chicken/CA/S0403106/2004
ACTCGCAACCGGACTAAGAAATATTCCACAGATTAAAACTAGAGGACTTTTCGGAGCTATCGCTGGT
>A_/_H6N2|EU182253|A/chicken/CA/431/2000
ACTCGCAACCGGACTGAGAAATGTTCCACAGATTGAAACTAGAGGACTTTTCGGAGCTATCGCAGGT
>A_/_H6N3|CY014909|A/chicken/New_York/28263/1989
ACTAGCAACTGGTCTGAGAAATGTTCCACAGGCAGAAACAAGAGGATTGTTTGGAGCAATAGCTGGG
>A_/_H6N2|CY014880|A/chicken/New_York/14677-13/1998
ACTAGCAAMTGGTCTGAGAAATGTTCCACAGGTAAAAACAAGAGGATTGTTTGGAGCAATAGCTGGA
>A_/_H6N6|CY014764|A/turkey/Minnesota/957/80
ACTAGCAACTGGTTTGAGGAATGTCCCACAGGCAGAAACAAGAGGATTGTTTGGAGCAATAGCTGGG
>A_/_H6N2|AF474035|A/Chicken/California/6643/2001
ACTCGCAACCGGACTGAGAAATGTTCCACAGATTGCAACTAGAGGACTTTTCGGAGCTATCGCAGGT
>A_/_H6N2|AF474029|A/chicken/California/431/00
ACTCGCAACCGGACTGAGAAATGTTCCACAGATTGAAACTAGAGGACTTTTCGGAGCTATCGCAGGT
>A_/_H6N2|AF457715|A/chicken/California/1002a/00
ACTCGCAACCGGACTGAGAAATGTTCCACAGATTGAAACTAGAGGACTTTTCGGAGCTATCGCAGGT
>A_/_H6N2|AF457696|A/chicken/California/465/00
ACTCGCAACCGGACTGAGAAATGTTCCACAGATTGAAACTAGAGGACTTTTCGGAGCTATCGCAGGT
>A_/_H6N2|KM244108|A/chicken/Florida/14810-2/2014**gb
GCTTGCAACTGGACTGAGAAATGTTCCACAGGTTGAGACTAGAGGACTCTTTGGAGCTATCGCGGGA
>A_/_H6N2|KM244052|A/chicken/Texas/473-2/2010**gb
GCTTGCAACTGGACTGAGAAATGTTCCACAGATTGAGACTAGAGGACTCTTTGGAGCTATCGCGGGA
>A_/_H6N5|KM244092|A/chicken/Texas/9686-3/2014**gb
GCTTGCAACTGGACTGAGAAATGTTCCACAGATTGAGACTAGAGGACTCTTTGGGGCTATCGCGGGA
>A_/_H6N8|KM244068|A/turkey/Minnesota/42782-1/2013**gb
GCTTGCAACTGGACTGAGAAATGTTCCACAGATTGAGACTAGAGGACTCTTTGGGGCTATCGCGGGA
