# Supplementary material for: In Silico Analyses of the Role of Codon Usage at the Hemagglutinin Cleavage Site in Highly Pathogenic Avian Influenza Genesis
Source: Viruses. 2022 Jun 21;14(7):1352. doi: 10.3390/v14071352 (PMC9316147; doi:10.3390/v14071352)
Supplement: Supplementary file 1 [file viruses-14-01352-s001.zip › Supplementary File 4/dataset/by_region-species/america-poultry/america-poultry_h7_unique_CSregion.fasta]

>A_/_H7N2|MT379534|A/chicken/NJ/294598-MA-7H9(1)/2004
ggctacaggaatgagaaatgttccagagaaaccaaagaaaagaggcctttttggagcaattgctgga
>A_/_H7N2|AY240924|A/Quail/PA/20304/97
GGCCACAGGAATGAGAAATGTCCCAGAGAAACCAAAGACCAGAGGCCTTTTTGGAGCTATTGCCGGA
>A_/_H7N2|AY240910|A/Turkey/NC/11165/02
GGCTACAGGAATGAGAAATGTTCCAGAGAAACCAAAGCCCAGAGGCCTTTTTGGAGCAATTGCTGGA
>A_/_H7N2|AY831670|A/chicken/MD/MINH_MA/2004
GGCTACAGGAATGAGAAATGTTCCAGAGAAACCAAAGCCCAGAGGCCTTTTTGGAGCAATTGCTGGA
>A_/_H7N2|AY831669|A/chicken/DE/VIVA/2004
GGCTACAGGAATGAGAAATGTTCCAGAGAAACCAAAGCCCAGAGGCCTTTTTGGAGCAATTGCTGGA
>A_/_H7N2|AY831668|A/chicken/DE/HOBO/2004
GGCTACAGGAATGAGAAATGTTCCAGAGAAACCAAAGCCCAGAGGCCTTTTTGGAGCAATTGCTGGA
>A_/_H7N2|CY024826|A/chicken/New_York/11678-5/2005
GGCTACAGGAATGAGAAATGTTCCAGAGAAACCAAAGCCCAGAGGCCTTTTTGGAGCAATTGCTGGA
>A_/_H7N2|CY047003|A/chicken/New_York/19495-5/2006
GGCTACAGGAATGAGAAATGTTCCAGAGAAACCAAAGCCAAGAGGCCTTTTTGGAGCAATTGCTGGA
>A_/_H7N2|CY039263|A/chicken/New_York/23165-9/2005
GGCTACAGGAATGAGAAATGTTCCAGAAAAACCAAAGCCCAGAGGCCTTTTTGGAGCTATTGCTGGA
>A_/_H7N2|CY037095|A/chicken/New_York/87493-2/2005
GGCTACAGGAATGAGAAATGTTCCAGAGAAACCAAAGCCCAGAGGCCTTTTTGGAGCAATTGCTGGA
>A_/_H7N2|CY037063|A/Guinea_fowl/New_York/98616-3/2005
GGCTACAGGAATGAGAAATGTTCCAGAGAAACCAAAGAAAAGAGGCCTTTTTGGAGCAATTGCTGGA
>A_/_H7N2|CY037055|A/chicken/New_York/88291-15/2005
GGCTACAGGAATGAGAAATGTTCCAGAGAAACCAAAGCCAAGAGGCCTTTTTGGAGCAATTGCTGGA
>A_/_H7N2|CY037015|A/chicken/New_York/63806-11/2005
GGCTACAGGAATGAGAAATGTTCCAGAGAAACCAAAGCCAAGAGGCCTTTTTGGAGCAATTGCTGGA
>A_/_H7N2|CY036010|A/chicken/New_York/19499-1/2006
GGCTACAGGAATGAGAAATGTTCCAGAGAAACCAAAGCCAAGAGGCCTTTTTGGAGCAATTGCTGGA
>A_/_H7N2|CY035994|A/Guinea_fowl/New_York/19495-6/2006
GGCTACAGGAATGAGAAATGTTCCAGAGAAACCAAAGCCAAGAGGCCTTTTTGGAGCAATTGCTGGA
>A_/_H7N2|CY035986|A/chicken/New_York/19495-4/2006
GGCTACAGGAATGAGAAATGTTCCAGAGAAACCAAAGCCAAGAGGCCTTTTTGGAGCAATTGCTGGA
>A_/_H7N2|CY035978|A/chicken/New_York/122501-1/2005
GGCTACGGGAATGAGAAATGTTCCAGAGAAACCAAAGCCCAGAGGCCTTTTTGGAGCAATTGCTGGA
>A_/_H7N2|CY035954|A/Guinea_fowl/New_York/11646-3/2005
GGCTACAGGAATGAGAAATGTTCCAGAGAAACCAAAGCCCAGAGGCCTTTTTGGAGCAATTGCTGGA
>A_/_H7N2|CY035946|A/chicken/New_York/11646-2/2005
GGCTACAGGAATGAGAAATGTTCCAGAGAAACCAAAGCCCAGAGGCCTTTTTGGAGCAATTGCTGGA
>A_/_H7N2|CY034894|A/turkey/New_York/122501-2/2005
GGCTACGGGAATGAGAAATGTTCCAGAGAAACCAAAGCCCAGAGGCCTTTTTGGAGCAATTGCTGGA
>A_/_H7N2|CY034838|A/chicken/New_York/10508/2005
GGCTACAGGAATGAGAAATGTTCCAGAGAAACCAAAGCCAAGAGGCCTTTTTGGAGCAATTGCTGGA
>A_/_H7N2|CY034830|A/Guinea_fowl/New_York/101276-1/2005
GGCTACAGGAATGAGAAATGTTCCAGAGAAACCAAAGAAAAGAGGCCTTTTTGGAGCAATTGCTGGA
>A_/_H7N2|CY033313|A/quail/New_York/63806-13/2005
GGCTACAGGAATGAGAAATGTTCCAGAGAAACCAAAGCCAAGAGGCCTTTTTGGAGCAATTGCTGGA
>A_/_H7N2|CY034390|A/quail/New_York/89641/2005
GGCTACAGGAATGAGAAATGTTCCAGAAAAACCAAAGCCCAGAGGCCTTTTTGGAGCAATTGCTGGA
>A_/_H7N2|CY034302|A/chicken/New_York/23165-10/2005
GGCTACAGGAATGAGAAATGTTCCAGAAAAACCAAAGCCCAGAGGCCTTTTTGGAGCAATTGCTGGA
>A_/_H7N2|CY034270|A/chicken/New_York/10196-5/2005
GGCTACAGGAATGAGAAATGTTCCAGAGAAACCAAAGAAAAGAGGCCTTTTTGGAGCAATTGCTGGA
>A_/_H7N2|CY034238|A/guinea_fowl/New_York/32084/2006
GGCTACAGGAATGAGAAATGTTCCAGAGAAACCAAAGCCAAGAGGCCTTTTTGGAGCAATTGCTGGA
>A_/_H7N2|CY034190|A/chicken/New_York/143646-2/2005
GGCTACAGGAATGAGAAATGTTCCAGAGAAACCAAAGCCAAGAGGCCTTTTTGGAGCAATTGCTGGA
>A_/_H7N2|EU743261|A/turkey/VA/158512/2002
GGCTACAGGAATGAGAAATGTTCCAGAGAAACCAAAGCCCAGAGGCCTTTTTGGAGCAATTGCTGGA
>A_/_H7N2|EU742912|A/guinea_fowl/NJ/119063-8/2001
GGCTACAGGAATGAGAAATGTTCCAGAGAAACCAAAGCCAAGAGGCCTTTTTGGAGCAATTGCTGGA
>A_/_H7N2|EU742961|A/chicken/PA/19241/1997
GGCTACAGGAATGAGAAATGTTCCAGAGAATCCAAAGCCCAGAGGCCTTTTTGGAGCAATTGCTGGA
>A_/_H7N2|EU742995|A/chicken/CT/260413-2/2003
GGCTACAGGAATGAGAAATGTTCCAGAGAAACCAAAGCCCAGAGGCCTTTTTGGAGCAATTGCTGGA
>A_/_H7N2|EU743253|A/chicken/NJ/294508-12/2004
GGCTACAGGAATGAGAAATGTTCCAGAGAAACCAAAGAAAAGAGGCCTTTTTGGAGCAATTGCTGGA
>A_/_H7N2|EU742978|A/Chicken/NJ/16224-6/99
GGCTACAGGAATGAGAAATGTTCCAGAGAAACCAAAGCCCAGAGGCCTTTTTGGAGCAATTGCTGGA
>A_/_H7N2|CY033305|A/chicken/New_York/63806-8/2005
GGCTACAGGAATGAGAAATGTTCCAGAGAAACCAAAGCCAAGAGGCCTTTTTGGAGCAATTGCTGGA
>A_/_H7N2|CY033297|A/chicken/New_York/37982-4/2005
GGCTACAGGAATGAGAAATGTTCCAGAGAAACCAAAGAAAAGAGGCCTTTTTGGAGCAATTGCTGGA
>A_/_H7N2|CY033281|A/guinea_fowl/New_York/31621-8/2005
GGCTACAGGAATGAGAAATGTTCCAGAGAAACCAAAGCCCAGAGGCCTTTTTGGAGCAATTGCTGGA
>A_/_H7N2|CY033257|A/chicken/New_York/30732-11/2005
GGCTACAGGAATGAGAAATGTTCCAGAAAAACCAAAGCCCAGAGGCCTTTTTGGAGCAATTGCTGGA
>A_/_H7N2|CY033233|A/chicken/New_York/30732-8/2005
GGCTACAGGAATGAGAAATGTTCCAGAAAAACCAAAGCCCAGAGGCCTTTTTGGAGCAATTGCTGGA
>A_/_H7N2|CY031771|A/chicken/New_York/42217/2005
GGCTACAGGAATGAGAAATGTTCCAGAGAAACCAAAGAAAAGAGGCCTTTTTGGAGCAATTGCTGGA
>A_/_H7N2|CY031747|A/chicken/New_York/31621-9/2005
GGCTACAGGAATGAGAAATGTTCCAGAGAAACCAAAGCCCAGAGGCCTTTTTGGAGCAATTGCTGGA
>A_/_H7N2|CY031715|A/turkey/New_York/23164-11/2005
GGCTACAGGAATGAGAAATGTTCCAGAGAAACCAAAGCCAAGAGGCCTTTTTGGAGCAATTGCTGGA
>A_/_H7N2|CY031699|A/chicken/New_York/23164-9/2005
GGCTACAGGAATGAGAAATGTTCCAGAGAAACCAAAGCCAAGAGGCCTTTTTGGAGCAATTGCTGGA
>A_/_H7N2|CY031691|A/chicken/New_York/23164-7/2005
GGCTACAGGAATGAGAAATGTTCCAGAGAAACCAAAGCCAAGAGGCCTTTTTGGAGCAATTGCTGGA
>A_/_H7N2|CY031683|A/chicken/New_York/23164-5/2005
GGCTACAGGAATGAGAAATGTTCCAGAGAAACCAAAGCCAAGAGGCCTTTTTGGAGCAATTGCTGGA
>A_/_H7N2|CY031675|A/guinea_fowl/New_York/23164-3-05/2005
GGCTACAGGAATGAGAAATGTTCCAGAGAAACCAAAGCCAAGAGGCCTTTTTGGAGCAATTGCTGGA
>A_/_H7N2|CY031651|A/guinea_fowl/New_York/22071/2005
GGCTACAGGAATGAGAAATGTTCCAGAGAAACCAAAGCCCAGAGGCCTTTTTGGAGCAATTGCTGGA
>A_/_H7N2|CY031244|A/chicken/New_York/23165-7/2005
GGCTACAGGAATGAGAAATGTTCCAGAAAAACCAAAGCCCAGAGGCCTTTTTGGAGCAATTGCTGGA
>A_/_H7N2|CY031228|A/chicken/New_York/23164-6/2005
GGCTACAGGAATGAGAAATGTTCCAGAGAAACCAAAGCCAAGAGGCCTTTTTGGAGCAATTGCTGGA
>A_/_H7N2|CY031188|A/chicken/New_York/46545-2/2006
GGCTACAGGAATGAGAAATGTTCCAGAGAAACCAAAGCCAAGAGGCCTTTTTGGAGCAATTGCTGGA
>A_/_H7N2|CY031076|A/chicken/New_York/23165-6/2005
GGCTACAGGAATGAGAAATGTTCCAGAAAAACCAAAGCCCAGAGGCCTTTTTGGAGCAATTGCTGGA
>A_/_H7N2|DQ907528|A/guineafowl/NY/4649-18/2006
GGCTACAGGAATGAGAAATGTTCCAGAGAAACCAAAGAAAAGAGGCCTTTTTGGAGCAATTGCTGGA
>A_/_H7N2|DQ873807|A/chicken/New_York/3181-5/2006
GGCTACAGGAATGAGAAATGTTCCAGAGAAACCAAAGCCAAGAGGCCTTTTTGGAGCAATTGCTGGA
>A_/_H7N2|CY028628|A/chicken/New_York/29047-4/2006
GGCTACAGGAATGAGAAATGTTCCAGAGAAACCAAAGCCAAGAGGCCTTTTTGGAGCAATTGCTGGA
>A_/_H7N2|CY028596|A/guinea_fowl/New_York/19501-4/2006
GGCTACAGGAATGAGAAATGTTCCAGAGAAACCAAAGCCAAGAGGCCTTTTTGGAGCAATTGCTGGA
>A_/_H7N2|CY028580|A/chicken/New_York/8391-2/2006
GGCTACAGGAATGAGAAATGTTCCAGAGAAACCAAAGCCAAGAGGCCTTTTTGGAGCAATTGCTGGA
>A_/_H7N2|CY028572|A/guinea_fowl/New_York/8391-1/2006
GGCTACAGGAATGAGAAATGTTCCAGAGAAACCAAAGCCAAGAGGCCTTTTTGGAGCAATTGCTGGA
>A_/_H7N2|CY028540|A/chicken/New_York/3181-5/2006
GGCTACAGGAATGAGAAATGTTCCAGAGAAACCAAAGCCAAGAGGCCTTTTTGGAGCAATTGCTGGA
>A_/_H7N2|CY024842|A/chukar/New_York/21211-7/2005
GGCTACAGGAATGAGAAATGTTCCAGAGAAACCAAAGAAAAGAGGCCTTTTTGGAGCAATTGCTGGA
>A_/_H7N2|CY024834|A/chicken/New_York/21211-1/2005
GGCTACAGGAATGAGAAATGTTCCAGAGAAACCAAAGAAAAGAGGCCTTTTTGGAGCAATTGCTGGA
>A_/_H7N2|CY022821|A/chicken/New_York/16330/2005
GGCTACAGGAATGAGAAATGTTCCAGAGAAACCAAAGCCAAGAGGCCTTTTTGGAGCAATTGCTGGA
>A_/_H7N2|CY014896|A/chicken/Pennsylvania/143586/2002
GGCTACAGGAATGAGAAATGTTCCAGAGAAACCAAAGCCCAGAGGCCTTTTTGGAGCAATTGCTGGA
>A_/_H7N2|AY240920|A/chicken/NY/34173-3/99
GGCTACAGGAATGAGAAATGTTCCAGAGAAACCAAAGCCCAGAGGCCTTTTTGGAGCAATTGCTGGA
>A_/_H7N2|AY240919|A/chicken/NY/1398-6/99
GGCTACAGGAATGAGAAATGTTCCAGAGAAACCAAAGCCCAGAGGCCTTTTTGGAGCAATTGCTGGA
>A_/_H7N2|AY240917|A/chicken/NY/3572/98
GGCTACAGGAATGAGAAATGTTCCAGAGAATCCAAAGCCCAGAGGCCTTTTTGGAGCAATTGCTGGA
>A_/_H7N2|AY240916|A/Chicken/New_Jersey/20621/99
GGCTACAGGAATGAGAAATGTTCCAGAGAAACCAAAGCCCAGAGGCCTTTTTGGAGCAATTGCTGGA
>A_/_H7N2|AY240915|A/chicken/NJ/17206/99
GGCTACAGGAATGAGAAATGTTCCAGAGAAACCAAAGCCCAGAGGCCTTTTTGGAGCGATTGCTGGA
>A_/_H7N2|AY240914|A/turkey/VA/67/02
GGCTACAGGAATGAGAAATGTTCCAGAGAAACCAAAGCCCAGAGGCCTTTTTGGAGCAATTGCTGGA
>A_/_H7N2|AY240913|A/turkey/VA/66/02
GGCTACAGGAATGAGAAATGTTCCAGAGAAACCAAAGCCCAGAGGCCTTTTTGGAGCAATTGCTGGA
>A_/_H7N2|AY240912|A/turkey/VA/55/02
GGCTACAGGAATGAGAAATGTTCCAGAGAAACCAAAGCCCAGAGGCCTTTTTGGAGCAATTGCTGGA
>A_/_H7N2|AY240909|A/guineafowl/NJ/13246-9/98
GGCTACAGGAATGAGAAATGTTCCAGAGAATCCAAAGCCCAGAGGCCTTTTTGGAGCAATTGCTGGA
>A_/_H7N2|AY240908|A/guineafowl/MA/148081-11/02
GGCTACAGGAATGAGAAATGTTCCAGAGAAACCAAAGAAAAGAGGCCTTTTTGGAGCAATTGCTGGA
>A_/_H7N2|AY240907|A/Chicken/NY/14858-12/99
GGCTACAGGAATGAGAAATGTTCCAGAGAAACCAAAGCCCAGAGGCCTTTTTGGAGCAATTGCTGGA
>A_/_H7N2|AY240906|A/chicken/VA/32/02
GGCTACAGGAATGAGAAATGTTCCAGAGAAACCAAAGCCCAGAGGCCTTTTTGGAGCAATTGCTGGA
>A_/_H7N2|AY240900|A/chicken/PA/149092-1/02
GGCTACAGGAATGAGAAATGTTCCAGAGAATCCAAAGCCCAGAGGCCTTTTTGGAGCAATTGCTGGA
>A_/_H7N2|AY240897|A/chicken/NY/30749-3/00
GGCTACAGGAATGAGAAATGTTCCAGAGAAACCAAAGCCCAGAGGCCTTTTTGGAGCAATTGCTGGA
>A_/_H7N2|AY240896|A/chicken/NY/22409-4/99
GGCTACAGGAATGAGAAATGTTCCAGAGAAACCAAAGCCCAGAGGCCTTTTTGGAGCAATTGCTGGA
>A_/_H7N2|AY240895|A/chicken/NY/21586-8/99
GGCTACAGGAATGAGAAATGTTCCAGAGAAACCAAAGCCCAGAGGCCTTTTTGGAGCAATTGCTGGA
>A_/_H7N2|AY240893|A/chicken/NY/1387-8/98
GGCTACAGGAATGAGAAATGTTCCAGAGAATCCAAAGCCCAGAGGCCTTTTTGGAGCAATTGCTGGA
>A_/_H7N2|AY240891|A/chicken/NY/119256-7/01
GGCTACAGGAATGAGAAATGTTCCAGAGAAACCAAAGCCCAGAGGCCTTTTTGGAGCAATTGCTGGA
>A_/_H7N2|AY240890|A/chicken/NY/119055-7/01
GGCTACAGGAATGAGAAATGTTCCAGAGAAACCAAAGCCCAGAGGCCTTTTTGGAGCAATTGCTGGA
>A_/_H7N2|AY240888|A/chicken/NJ/608/02
GGCTACAGGAATGAGAAATGTTCCAGAGAAACCAAAGCCCAGAGGCCTTTTTGGAGCAATTGCTGGA
>A_/_H7N2|AY240887|A/chicken/NJ/15814-9/99
GGCTACAGGAATGAGAAATGTTCCAGAGAAACCAAAGCCCAGAGGCCTTTTTGGAGCAATTGCTGGA
>A_/_H7N2|AY240886|A/chicken/NJ/151244-18/02
GGCTACAGGAATGAGAAATGTTCCAGAGAAACCAAAGAAAAGAGGCCTTTTTGGAGCAATTGCTGGA
>A_/_H7N2|AY240885|A/chicken/NJ/150383-7/02
GGCTACAGGAATGAGAAATGTTCCAGAGAAACCAAAGAAAAGAGGCCTTTTTGGAGCAATTGCTGGA
>A_/_H7N2|AY240884|A/chicken/NJ/118878-5/01
GGCTACAGGAATGAGAAATGTTCCAGAGAAACCAAAGCCAAGAGGCCTTTTTGGAGCAATTGCTGGA
>A_/_H7N2|AY240883|A/chicken/FL/90348-4/01
GGCTACAGGAATGAGAAATGTTCCAGAGAAACCAAAGCCCAGAGGCCTTTTTGGAGCAATTGCTGGA
>A_/_H7N2|AF072398|A/Chicken/Pennsylvania/13552-1/98
GGCTACAGGAATGAGAAATGTTCCAGAGAATCCAAAGCCCAGAGGCCTTTTTGGAGCAATTGCTGGA
>A_/_H7N2|AF072397|A/Turkey/Pennsylvania/7975/97
GGCTACAGGAATGAGAAATGTTCCAGAGAATCCAAAGCCCAGAGGCCTTTTTGGAGCAATTGCTGGA
>A_/_H7N2|AF072396|A/Chicken/New_York/6777-3/97
GGCTACAGGAATGAGAAATGTTCCAGAGAATCCAAAGCCCAGAGGCCTTTTTGGAGCAATTGCTGGA
>A_/_H7N2|AF072395|A/Chicken/Pennsylvania/11767-1/97
GGCTACAGGAATGAGAAATGTTCCAGAGAATCCAAAGCCCAGAGGCCTTTTTGGAGCAATTGCTGGA
>A_/_H7N2|CY094951|A/chicken/New_York/16326-3/2005
GGCTACAGGAATGAGAAATGTTCCAGAGAAACCAAAGCCAAGAGGCCTTTTTGGAGCAATTGCTGGA
>A_/_H7N2|CY095036|A/chicken/New_York/31621-6/2005
GGCTACAGGAATGAGAAATGTTCCAGAGAAACCAAAGCCCAGAGGCCTTTTTGGAGCAATTGCTGGA
>A_/_H7N2|CY095108|A/chicken/New_York/79672/2005
GGCTACAGGAATGAGAAATGTTCCAGAGAAACCAAAGAAAAGAGGCCTTTTTGGAGCAATTGCTGGA
>A_/_H7N2|AB558260|A/chicken/NY/119055-7/2001
GGCTACAGGAATGAGAAATGTTCCAGAGAAACCAAAGCCCAGAGGCCTTTTTGGAGCAATTGCTGGA
>A_/_H7N2|MT379539|A/chicken/NJ/294598-MA-9G12(18A)/2004
GGCTACAGGAATGAGAAATGTTCCAGAGAAACCAAAGACAAGAGGCCTTTTTGGAGCAATTGCTGGA
>A_/_H7N2|MT379538|A/chicken/NJ/294598-MA-9E11(11)/2004
GGCTACAGGAATGAGAAATGTTCCAGAGAAACCAAAGACAAGAGGCCTTTTTGGAGCAATTGCTGGA
>A_/_H7N2|MT379537|A/chicken/NJ/294598-MA-9E11(10)/2004
GGCTACAGGAATGAGAAATGTTCCAGAGAAACCAAAGACAAGAGGCCTTTTTGGAGCAATTGCTGGA
>A_/_H7N2|MT379536|A/chicken/NJ/294598-MA-9E11(8)/2004
GGCTACAGGAATGAGAAATGTTCCAGAGAAACCAAAGACAAGAGGCCTTTTTGGAGCAATTGCTGGA
>A_/_H7N2|MT379535|A/chicken/NJ/294598-MA-7H9(1A)/2004
GGCTACAGGAATGAGAAATGTTCCAGAGAAACCACAGAAAAGAGGCCTTTTTGGAGCAATTGCTGGA
>A_/_H7N2|MT379533|A/chicken/NJ/294598-MA-7D11(2-6)/2004
GGCTACAGGAATGAGAAATGTTCCAGAGAAACCAAAGACAAGAGGCCTTTTTGGAGCAATTGCTGGA
>A_/_H7N2|MT379532|A/chicken/NJ/294598-MA-7D11(2-1)/2004
GGCTACAGGAATGAGAAATGTTCCAGAGAAACCAAAGACAAGAGGCCTTTTTGGAGCAATTGCTGGA
>A_/_H7N2|MT379530|A/chicken/NJ/294598-MA/2004
GGCTACAGGAATGAGAAATGTTCCAGAGAAACCAAAGACAAGAGGCCTTTTTGGAGCAATTGCTGGA
>A_/_H7N2|MF988323|A/chicken/New_York/22409-4/1999
GGCTACAGGAATGAGAAATGTTCCAGAGAAACCAAAGCCCAGAGGCCTTTTCGGAGCAATTGCTGGA
>A_/_H7N9|JX899803|A/guinea_fowl/Nebraska/17096-1/2011
GGCTACAGGGATGAGAAACGTCCCAGAGAACCCCAAGACCAGAGGCCTTTTTGGAGCGATTGCTGGA
>A_/_H7N3|AB558259|A/chicken/NJ/15086-3/1994
GGCTACAGGAATGAGAAATGTCCCAGAGAATCCAAAGACCAGAGGCCTTTTTGGAGCAATTGCTGGA
>A_/_H7N3|GQ921322|A/chicken/British_Columbia/NS-01827-4/2004
GGCTACAGGAATGAGAAACGTTCCAGAGAACCCCAAGACCAGAGGCCTTTTTGGAGCGATTGCTGGA
>A_/_H7N3|AB269693|A/turkey/Oregon/71
GGCTACAGGAATGAGAAATGTCCCGGAAAATCCAAAGACTAGAGGACTCTTCGGGGCAATTGCTGGA
>A_/_H7N3|M31689|A/turkey/Oregon/1971
GGCTACAGGAATGAGAAATGTCCCGGAAAATCCAAAGACTAGAGGACTCTTCGGGGCAATTGCTGGA
>A_/_H7N3|GU186610|A/turkey/MN/24552/1982
GGCTACAGGAATGAGAAATGTCCCAGAGAACCCAAAGACCAGAGGACTTTTTGGAGCAATTGCTGGA
>A_/_H7N3|AY650270|A/GSC_chicken/British_Columbia/04
GGCTACAGGAATGAGAAACGTCCCAGAGAACCCCAAGACCAGAGGCCTTTTTGGAGCGATTGCTGGA
>A_/_H7N3|CY041839|A/turkey/Minnesota/1138/1980
GGCTACAGGAATGAGAAATGTCCCAGAGAATCCAAAGACCAGAGGACTTTTTGGAGCAATTGCTGGA
>A_/_H7N1|FJ610056|A/Rhea/North_Carolina/39482/93
AGCTACAGGGATGAGGAATGTCCCAGAGAATCCAAAGACTAGGGGACTTTTTGGAGCAATTGCTGGA
>A_/_H7N2|EU980454|A/emu/TX/25414/1995
GGCTACAGGAATGAGAAATGTCCCAGAGAATCCCAAGACCAGAGGTCTTTTTGGAGCAATTGCTGGA
>A_/_H7N1|EF470586|A/Rhea/North_Carolina/39482/93
AGCTACAGGGATGAGGAATGTCCCAGAGAATCCAAAGACTAGGGGACTTTTTGGAGCAATTGCTGGA
>A_/_H7N3|EF470585|A/turkey/Utah/24721-10/1995
GGCTACAGGAATGAGAAATGTCCCAGAGAATCCCAAGACCAGAGGTCTTTTTGGAGCAATTGCTGGA
>A_/_H7N9|CY014786|A/turkey/Minnesota/1/1988
GGCTACTGGAATGAGGAATGTCCCAGAGAATCCAAAGACCAGAGGACTTTTTGGAGCAATTGCCGGA
>A_/_H7N3|CY014778|A/turkey/Minnesota/1200/1980
GGCTACAGGAATGAGAAATGTCCCAGAGAACCCAAAGACCAGAGGACTTTTTGGAGCAATTGCTGGA
>A_/_H7N3|CY014721|A/pheasant/Minnesota/917/1980
GGCTACAGGAATGAGAAATGTCCCAGAGAATCCAAAGACCAGAGGACTTTTTGGAGCAATTGCTGGA
>A_/_H7N3|AY303630|A/chicken/Chile/176822/02
GGCAACAGGGATGAGGAATGTTCCAGAAAAACCAAAGACAAGAGGGCTCTTTGGGGCAATTGCTGGT
>A_/_H7N2|AY240923|A/quail/NY/11430/99
GGCTACAGGAATGAGAAATGTTCCAGAGAATCCAAAGCCCAGAGGCCTTTTTGGGGCAATTGCTGGA
>A_/_H7N3|AY240921|A/Chicken/NY/14714-2/1999
GGCTACAGGAATGAGAAATGTCCCAGAGAATCCCAAGACCAGAGGTCTTTTTGGGGCAATTGCTGGA
>A_/_H7N3|AY240894|A/chicken/New_York/14714-9/1999
GGCTACAGGAATGAGAAATGTCCCAGAGAATCCCAAGACCAGAGGTCTTTTTGGGGCAATTGCTGGA
>A_/_H7N3|AY240892|A/chicken/New_York/12273-11/1999
GGCTACAGGAATGAGAAATGTCCCAGAGAATCCCAAGACCAGAGGTCTTTTTGGAGCAATTGCTGGA
>A_/_H7N2|AF072399|A/Quail/New_York/13989-51/98
GGCTACAGGAATGAGAAATGTTCCAGAGAATCCAAAGCCCAGAGGCCTTTTTGGGGCAATTGCTGGA
>A_/_H7N2|AF072393|A/Chicken/New_York/8030-2/96
GGCTACAGGAATGAGAAATGTTCCAGAGAATCCAAAGCCCAGAGGCCTTTTTGGGGCAATTGCTGGA
>A_/_H7N2|AF072388|A/Chicken/New_York/13833-7/95
GGCTACAGGAATGAGAAATGTTCCAGAGAATCCAAAGCCCAGAGGCCTTTTTGGAGCAATTGCTGGA
>A_/_H7N2|AF072386|A/Turkey/New_York/4450-5/94
GGCTACAGGAATGAGAAATGTCCCAGAGAATCCAAAGACCAGAGGCCTTTTTGGAGCAATTGCTGGA
>A_/_H7N2|AF072384|A/Chicken/New_York/13142-5/94
GGCTACAGGAATGAGAAATGTCCCAGAGAATCCAAAGACCAGAGGCCTTTTTGGAGCAATTGCTGGA
>A_/_H7N3|AB269692|A/turkey/Tennessee/1/79
GGCTACAGGAATGAGAAATGTCCCAGAAAATCCAAAAACCAGAGGACTTTTTGGAGCAATTGCTGGA
>A_/_H7N3|KR150893|A/turkey/California/8199/2015
GGCTACAGGGATGAGAAACGTTCCAGAGAACCCCAAGACCAGAGGCCTTTTTGGAGCGATTGCTGGA
>A_/_H7N3|KP055069|A/chicken/BC/CN-006/2004
GGCTACAGGAATGAGAAACGTCCCAGAGAACCCCAAGACCAGAGGCCTTTTTGGAGCGATTGCTGGA
>A_/_H7N9|KF715106|A/guinea_fowl/Nebraska/17096/2011
GGCTACAGGGATGAGAAACGTCCCAGAGAACCCCAAGACCAGAGGCCTTTTTGGAGCGATTGCTGGA
>A_/_H7N9|KF771213|A/turkey/Minnesota/20400/2009
GGCTACAGGGATGAGAAACGTTCCAGAGAAACCCAAGACCAGAGGCCTTTTTGGAGCGATTGCTGGA
>A_/_H7N9|KF771197|A/turkey/Minnesota/15591/2009
GGCTACAGGGATGAGAAACGTTCCAGAGAAACCCAAGACCAGAGGCCTTTTTGGAGCGATTGCTGGA
>A_/_H7N9|KF771189|A/turkey/Minnesota/14659/2009
GGCTACAGGGATGAGAAACGTTCCAGAGAAACCCAAGACCAGAGGCCTTTTTGGGGCGATTGCTGGA
>A_/_H7N9|KF715098|A/turkey/Minnesota/32710/2011
GGCTACAGGGATGAGAAACGTCCCAGAGAACCCCAAGACCAGAGGCCTTTTTGGAGCGATTGCTGGA
>A_/_H7N9|KF715090|A/turkey/Minnesota/31900/2011
GGCTACAGGGATGAGAAACGTCCCAGAGAACCCCAAGACCAGAGGCCTTTTTGGAGCGATTGCTGGA
>A_/_H7N9|KF715084|A/turkey/Minnesota/31676/2009
GGCTACAGGGATGAGAAACGTTCCAGAGAAACCCAAGACCAGAGGCCTTTTTGGAGCGATTGCTGGA
>A_/_H7N6|MK045495|A/turkey/Chile/17-002745-2/2017
GGCAACTGGGATGAGGAACGTTCCAGAAAAACCAAGGACGAGAGGGCTATTCGGGGCGATTGCTGGG
>A_/_H7N6|MK045490|A/turkey/Chile/17-002742-3/2017
GGCAACTGGGATGAGGAACGTTCCAGAAAAACCAAGGACGAGAGGGCTATTCGGGGCGATTGCTGGG
>A_/_H7N6|MK045473|A/turkey/Chile/17-002742-8/2017
GGCAACTGGGATGAGGAACGTTCCAGAAAAACCAAGGACGAGAGGGCTATTCGGGGCGATTGCTGGG
>A_/_H7N8|KY684335|A/turkey/Indiana/16-001574-2/2016
GGCTACAGGGATGAGGAACGTCCCAGAGAACCCCAAGACCAGAGGTCTTTTTGGAGCGATTGCTGGA
>A_/_H7N8|KY684327|A/turkey/Indiana/16-001573-3/2016
GGCTACAGGGATGAGGAACGTCCCAGAGAACCCCAAGACCAGAGGTCTTTTTGGAGCGATTGCTGGA
>A_/_H7N9|MF357852|A/guinea_fowl/Alabama/17-008646-1/2017
GGCTACAGGGATGAGAAACGTTCCAGAGAACCCCAAGACCAGAGGTCTTTTTGGAGCGATTGCTGGA
>A_/_H7N9|MF357844|A/guinea_fowl/Alabama/17-008645-2/2017
GGCTACAGGGATGAGAAACGTTCCAGAGAACCCCAAGACCAGAGGTCTTTTTGGAGCGATTGCTGGA
>A_/_H7N3|MT444403|A/turkey/South_Carolina/20-010561-005/2020
AGCTACAGGGATGAGAAACGTCCCAGAAAACCCCAAGACCAGAGGTCTTTTTGGAGCGATTGCTGGA
>A_/_H7N3|MT444395|A/turkey/South_Carolina/20-010561-004/2020
AGCTACAGGGATGAGAAACGTCCCAGAAAACCCCAAGACCAGAGGTCTTTTTGGAGCGATTGCTGGA
>A_/_H7N3|MT444371|A/turkey/South_Carolina/20-008394-001/2020
AGCTACAGGGATGAGAAACGTCCCAGAAAACCCCAAGACCAGAGGTCTTTTTGGAGCGATTGCTGGA
>A_/_H7N3|MT444363|A/turkey/North_Carolina/20-008395-003/2020
AGCTACAGGGATGAGAAACGTCCCAGAAAAACCCAAGACCAGAGGTCTTTTTGGAGCGATTGCTGGA
>A_/_H7N3|MT444346|A/turkey/North_Carolina/20-010036-005/2020
AGCTACAGGGATGAGAAACGTACCAGAAAACCCCAAGACCAGAGGTCTTTTTGGAGCGATTGCTGGA
>A_/_H7N3|MT444338|A/turkey/North_Carolina/20-010036-004/2020
AGCTACAGGGATGAGAAACGTACCAGAAAACCCCAAGACCAGAGGTCTTTTTGGAGCGATTGCAGGA
>A_/_H7N3|MT444306|A/turkey/North_Carolina/20-009000-001/2020
AGCTACAGGGATGAGAAACGTCCCAGAAAACCCCAGGACCAGAGGTCTTTTTGGAGCGATTGCTGGA
>A_/_H7N3|MT444298|A/turkey/North_Carolina/20-008734-001/2020
AGCTACAGGGATGAGAAACGTCCCAGAAAACCCCAAGACCAGAGGTCTTTTTGGAGCGATTGCTGGA
>A_/_H7N3|MT444290|A/turkey/North_Carolina/20-008425-001/2020
AGCTACAGGGATGAGAAACGTCCCAGAAAACCCCAAGACCAGAGGTCTTTTTGGAGCGATTGCTGGA
>A_/_H7N3|MT444282|A/turkey/North_Carolina/20-008423-002/2020
AGCTACAGGGATGAGAAACGTCCCAGAAAACCCCAAGACCAGAGGTCTTTTTGGAGCGATTGCTGGA
>A_/_H7N3|MT444250|A/turkey/North_Carolina/20-008257-002/2020
AGCTACAGGGATGAGAAACGTCCCAGAAAAACCCAAGACCAGAGGTCTTTTTGGAGCGATTGCTGGA
>A_/_H7N3|MT444242|A/turkey/North_Carolina/20-008257-001/2020
AGCTACAGGGATGAGAAACGTCCCAGAAAAACCCAAGACCAGAGGTCTTTTTGGAGCGATTGCTGGA
>A_/_H7N3|MT444226|A/turkey/North_Carolina/20-008256-001/2020
AGCTACAGGGATGAGAAACGTCCCAGAAAACCCCAAGACCAGAGGTCTTTTTGGAGCGATTGCTGGA
>A_/_H7N1|MT658134|A/chicken/Missouri/18-008648-001/2018
AGCTACAGGGATGAGAAACGTCCCAGAGAACCCCAAGACCAGAGGTCTTTTTGGAGCGATTGCTGGA
>A_/_H7N1|MT658190|A/turkey/Missouri/18-008108-011/2018
AGCTACAGGGATGAGAAACGTCCCAGAGAACCCCAAGACCAGAGGTCTTTTTGGAGCGATTGCTGGA
>A_/_H7N1|MT658182|A/chicken/Texas/18-007912-010/2018
AGCTACAGGGATGAGAAACGTCCCAGAGAACCCCAAGACCAGAGGTCTTTTTGGAGCGATTGCTGGA
>A_/_H7N1|MT658174|A/chicken/Texas/18-007912-009/2018
AGCTACAGGGATGAGAAACGTCCCAGAGAACCCCAAGACCAGAGGTCTTTTTGGAGCGATTGCTGGA
>A_/_H7N1|MT658150|A/chicken/Texas/18-007912-005/2018
AGCTACAGGGATGAGAAACGTCCCAGAGAACCCCAAGACCAGAGGTCTTTTTGGAGCGATTGCTGGA
>A_/_H7N6|MK424176|A/Meleagris_gallopavo/Valparaiso/22/2017
GGCAACTGGGATGAGGAACGTTCCAGAAAAACCAAGGACGAGAGGGCTATTCGGGGCGATTGCTGGG
>A_/_H7N6|MK424175|A/Meleagris_gallopavo/Valparaiso/13_4_12/2017
GGCAACTGGGATGAGGAACGTTCCAGAAAAACCAAGGACGAGAGGGCTATTCGGGGCGATTGCTGGG
>A_/_H7N6|MK424172|A/Meleagris_gallopavo/Valparaiso/10_2_10/2017
GGCAACTGGGATGAGGAACGTTCCAGAAAAACCAAGGACGAGAGGGCTATTCGGGGCGATTGCTGGG
>A_/_H7N3|MK038757|A/turkey/California/B1801739-3.4/2018
GGCCACAGGGATGAGAAACGTCCCAGAGAATCCCAAGACCAGAGGCCTTTTTGGAGCGATTGCTGGA
>A_/_H7N3|MN179383|A/chicken/California/B1801923/2018
GGCCACAGGGATGAGAAACGTCCCAGAGAATCCCAAGACCAGAGGCCTTTTTGGAGCGATTGCTGGA
>A_/_H7N3|MN179375|A/Turkey/California/B1801968/2018
AGCCACAGGGATGAGAAACGTCCCAGAGAATCCCAAGACCAGAGGCCTTTTTGGAGCGATTGCTGGA
>A_/_H7N3|MN179367|A/Turkey/California/B1801783/2018
GGCCACAGGGATGAGAAACGTCCCAGAGAATCCCAAGACCAGAGGCCTTTTTGGAGCGATTGCTGGA
>A_/_H7N8|KY684319|A/turkey/Indiana/16-001571-8/2016
GGCTACAGGGATGAGGAACGTCCCAGAGAACCCCAAGACCAGAGGTCTTTTTGGAGCGATTGCTGGA
>A_/_H7N9|MF357796|A/chicken/Tennessee/17-007429-7/2017
GGCTACAGGGATGAGAAACGTTCCAGAGAACCCCAAGACCAGAGGTCTTTTTGGAGCGATTGCTGGA
>A_/_H7N9|MF357788|A/chicken/Tennessee/17-007429-3/2017
GGCTACAGGGATGAGAAACGTTCCAGAGAACCCCAAGACCAGAGGTCTTTTTGGAGCGATTGCTGGA
>A_/_H7N9|MF357732|A/chicken/Alabama/17-008901-1/2017
GGCTACAGGGATGAGAAACGCTCCAGAGAACCCCAAGACCAGAGGTCTTTTTGGAGCGATTGCTGGA
>A_/_H7N9|MF357724|A/chicken/Alabama/17-008899-11/2017
GGCTACAGGGATGAGAAACGTTCCAGAGAACCCCAAGACCAGAGGTCTTTTTGGAGCGATTGCTGGA
>A_/_H7N9|MF357716|A/chicken/Alabama/17-008899-10/2017
GGCTACAGGGATGAGAAACGTTCCAGAGAACCCCAAGACCAGAGGTCTTTTTGGAGCGATTGCTGGA
>A_/_H7N3|KU740204|A/pheasant/New_Jersey/26996-2/2014
GGCTACAGGGATGAGAAACGTCCCAGAGAAACCCAAGACCAGAGGCCTTTTTGGAGCGATTGCTGGA
>A_/_H7N8|KU585916|A/turkey/Indiana/16-001574-7/2016
GGCTACAGGGATGAGGAACGTCCCAGAGAACCCCAAGACCAGAGGTCTTTTTGGAGCGATTGCTGGA
>A_/_H7N8|KU585908|A/turkey/Indiana/16-001573-2/2016
GGCTACAGGGATGAGGAACGTCCCAGAGAACCCCAAGACCAGAGGTCTTTTTGGAGCGATTGCTGGA
>A_/_H7N7|KM244100|A/chicken/Delaware/10851/2014**gb
GGCTACAGGAATGAGAAATGTCCCAGAGAACCCCAAAACCAGAGGCCTTTTTGGAGCAATTGCTGGA
>A_/_H7N2|CY095044|A/chicken/New_York/31621-7/2005**gb
GGCTACAGGAATGAGAAATGTTCCAGAGAAACCAAAGCCCAGAGGCCTTTTTGGAGCAATTGCTGGA
>A_/_H7N2|CY095100|A/chicken/New_York/63806-7/2005**gb
GGCTACAGGAATGAGAAATGTTCCAGAGAAACCAAAGCCAAGAGGCCTTTTTGGAGCAATTGCTGGA
>A_/_H7N2|CY095116|A/chicken/New_York/87493-1/2005**gb
GGCTACRGGAATGAGAAATGTTCCAGAGAAACCAAAGCCCAGAGGCCTTTTTGGAGCAATTGCTGGA
>A_/_H7N9|KY818819|A/chicken/Tennessee/17-007431-3/2017**gb
GGCTACAGGGATGAGAAACGTTCCAGAGAACCCCAAGACCAGAGGTCTTTTTGGAGCGATTGCTGGA
>A_/_H7N2|CY094996|A/quail/New_York/23164-12/2005**gb
GGCTACAGGAATGAGAAATGTTCCAGAGAAACCAAAGCCAAGAGGCCTTTTTGGAGCAATTGCTGGA
>A_/_H7N2|CY095012|A/turkey/New_York/23165-8/2005**gb
GGCTACAGGAATGAGAAATGTTCCAGAAAAACCAAAGCCCAGAGGCCTTTTTGGAGCWATTGCTGGA
>A_/_H7N2|CY095124|A/turkey/New_York/88291-7/2005**gb
GGCTACAGGAATGAGAAATGTTCCAGAGAAACCAAAGCCAAGAGGCCTTTTTGGAGCAATTGCTGGA
>A_/_H7gb|CY087768|A/turkey/Oregon/1/1971**gb
GGCTACAGGAATGAGAAATGTCCCGGAAAATCCAAAGACTAGAGGACTCTTCGGGGCAATTGCTGGA
