# Supplementary material for: In Silico Analyses of the Role of Codon Usage at the Hemagglutinin Cleavage Site in Highly Pathogenic Avian Influenza Genesis
Source: Viruses. 2022 Jun 21;14(7):1352. doi: 10.3390/v14071352 (PMC9316147; doi:10.3390/v14071352)
Supplement: Supplementary file 1 [file viruses-14-01352-s001.zip › Supplementary File 4/dataset/by_region-species/america-poultry/america-poultry_h8_unique_CSregion.fasta]

>A_/_H8N4|D90304|A/Turkey/Ontario/6118/68
ACTTGCAGTTGGGCTTAGGAATACGCCTTCTGTTGAACCCAGAGGACTGTTTGGAGCCATTGCTGGT
>A_/_H8N4|AB289343|A/turkey/Ontario/6118/68
ACTTGCAGTTGGGCTTAGGAATACGCCTTCTGTTGAACCCAGAGGACTGTTTGGAGCCATTGCTGGT
>A_/_H8N4|CY014659|A/turkey/Ontario/6118/1968
ACTTGCAGTTGGGCTTAGGAATACGCCTTCTGTTGAACCCAGAGGACTGTTTGGAGCCATTGCTGGT
>A_/_H8N4|GU051909|A/turkey/Colorado/235497/2003
ACTTGCAGTGGGGCTTAGAAACACACCTTCTATTGAACCCAAAGGGCTATTCGGAGCCATTGCTGGT
>A_/_H8N4|CY087776|A/turkey/Ontario/6118/1968
ACTTGCAGTTGGGCTTAGGAATACGCCTTCTGTTGAACCCAGAGGACTGTTTGGAGCCATTGCTGGT
