# Supplementary material for: In Silico Analyses of the Role of Codon Usage at the Hemagglutinin Cleavage Site in Highly Pathogenic Avian Influenza Genesis
Source: Viruses. 2022 Jun 21;14(7):1352. doi: 10.3390/v14071352 (PMC9316147; doi:10.3390/v14071352)
Supplement: Supplementary file 1 [file viruses-14-01352-s001.zip › Supplementary File 4/dataset/by_region-species/america-poultry/america-poultry_h9_unique_CSregion.fasta]

>A_/_H9N2|CY087824|A/turkey/Wisconsin/1/1966
ATTGGCAGTTGGTTTAAGGAATGTGCCTGCTGTATCTAGTAGAGGACTGTTCGGAGCAAAAGCAGGG
>A_/_H9N2|KF188280|A/turkey/Texas/1/1981
ACTGGCAGTCGGTTTAAGGAATGTACCTGCTGTATCGGATAGAGGGCTGCTTGGTGCTATAGCTGGA
>A_/_H9N2|KF188274|A/turkey/Texas/2/1981
ACTGGCAGTCGGTTTAAGGAATGTACCTGCTGTATCGGATAGAGGGCTGTTGGGTGCTATAGCTGGA
>A_/_H9N2|D90305|A/Turkey/Wisconsin/66
ATTGCCGGTTGGTTTAAGGAATGTGCCTGCTGTATCTAGTAGAGGACTGTTCGGAGCAATAGCTGGG
>A_/_H9N2|DQ067444|A/turkey/Wisconsin/66
ATTGGCAGTTGGTTTAAGGAATGTGCCTGCTGTATCTAGTAGAGGACTGTTCGGAGCAATAGCTGGG
>A_/_H9N2|CY014663|A/turkey/Wisconsin/1/1966
ATTGGCAGTTGGTTTAAGGAATGTGCCTGCTGTATCTAGTAGAGGACTGTTCGGAGCAATAGCTGGG
>A_/_H9N2|AB295601|A/turkey/Wisconsin/1/1966
ATTGGCAGTTGGTTTAAGGAATGTGCCTGCTGTATCTAGTAGAGGACTGTTCGGAGCAATAGCTGGG
>A_/_H9N2|EU982316|A/turkey/TX/4-1-81/1981
ACTGGCAGTCGGTTTAAGGAATGTACCTGCTGTATCGGATAGAGGGCTGTTTGGTGCTATAGCTGGA
>A_/_H9N2|EU982308|A/turkey/TX/10-49-89/1989
ACTGGCAGTCGGTTTAAGGAATGTACCTGCAGTATCAGGTAGAGGGCTGTTTGGTGCTATAGCTGGA
>A_/_H9N2|CY130054|A/turkey/Wisconsin/1/1966
ATTGGCAGTTGGTTTAAGGAATGTGCCTGCTGTATCTAGTAGAGGACTGTTCGGAGCAATAGCTGGG
>A_/_H9N2|KF188285|A/turkey/California/1/1988
ACTGGCAGTCGGTCCAAGGAATGTACCTGCTGTATCAGATAGAGGGCTGTTTGGTGCTATAGCTGGA
>A_/_H9N2|KF188341|A/turkey/California/1054C/1985
ACTGGCAGTCGGTCTAAGGAATGTACCTGCTGTATCAGATAGAGGGCTGTTTGGTGCTATAGCTGGA
>A_/_H9N2|KF188321|A/turkey/Minnesota/511/1978
ACTGGCAGTCGGTTTAAGGAATGTACCTGCTGCATCAGATAGAGGGCTGTTTGGTGCTATAGCTGGA
>A_/_H9N2|LC431370|A/turkey/New_York/11275/1999
ATTGGCAGTCGGTTTGAGGAATGTACCTGCTGCATCAGATAGAGGGCTGTTTGGTGCTATAGCTGGA
>A_/_H9N2|LC431362|A/turkey/Minnesota/38391-6/1995
ATTAGCAGTCGGTTTGAGGAATGTGCCTGCTGCATCGAACAGAGGATTATTTGGCGCTATAGCCGGA
