# Supplementary material for: In Silico Analyses of the Role of Codon Usage at the Hemagglutinin Cleavage Site in Highly Pathogenic Avian Influenza Genesis
Source: Viruses. 2022 Jun 21;14(7):1352. doi: 10.3390/v14071352 (PMC9316147; doi:10.3390/v14071352)
Supplement: Supplementary file 1 [file viruses-14-01352-s001.zip › Supplementary File 4/dataset/by_region-species/eurasia-ans_cha/eurasia-ans_cha_h10_unique_CSregion.fasta]

>A_/_H10gb|MF682839|A/black-headed_gull/Netherlands/1/2007**gb
TGCAACAGGAATGAGAAACGTGCCTGAACTAATGCAAGGGAGAGGTCTATTTGGTGCAATAGCGGGG
>A_/_H10N1|CY183911|A/mallard/Sweden/105402/2009
TGCAACAGGAATGAGAAACGTGCCAGAACTAATGCAAGGGAGAGGTCTACTTGGTGCAATAGCGGGA
>A_/_H10N3|KP286133|A/duck/Jiangxi/33663/2013
TGCCACAGGAATGAGAAACGTACCGGAACTAATGCAAGGGAGAGGTCTATTTGGTGCAAWAGCGGGG
>A_/_H10N1|CY077048|A/Eurasian_wigeon/Netherlands/4/2007
TGCAACAGGAATGAGAAACGTGCCAGAAATAATGCAAGGGAGAGGTCTATTTGGTGCAAAAGCAGGA
>A_/_H10N7|CY076945|A/mallard/Netherlands/02/2000
TGCAACAGGAATGAGAAATGTGCCAGAAATGATGCAAGGGAGAGGTCTATTTGGTGCAAAAGCAGGA
>A_/_H10N3|MT090452|A/duck/Bangladesh/37631/2019
TGCAACAGGTATGAGAAATGTACCAGAACTAATGCAAGGGAGAGGTCTATTCGGCGCAAAAGCAGGG
>A_/_H10N8|LC367402|A/duck/Mongolia/50/2010
TGCAACAGGAATGAGAAACGTGCCAGAAATAATGCAAGGGAGAGGTCTATTTGGTGCAATAGCGGGG
>A_/_H10N8|LC367386|A/duck/Mongolia/493/2010
TGCAACAGGAATGAGAAACGTGCCAGAAATAATGCAAGGGAGAGGTCTATTTGGTGCAATAGCGGGG
>A_/_H10N9|LC339699|A/duck/Hokkaido/WZ16/2008
TGCAACAGGAATGAGAAATGTGCCAGAAATAATGCAAGGGAGAGGTCTATTTGGTGCAATAGCGGGA
>A_/_H10N5|MF613655|A/mandarin_duck/Singapore/805_F-72_7/1993
TGCAACAGGAATGAGGAATGTGCCAGAGATAATGCAAGGGAGAGGTCTATTTGGTGCAATAGCAGGA
>A_/_H10N7|LC121484|A/duck/Hokkaido/W90/2007
TGCAACAGGAATGAGAAATGTGCCAGAAATAATGCAAGGGAGAGGTCTCTTTGGTGCAATAGCGGGA
>A_/_H10N7|LC121444|A/duck/Mongolia/742/2015
TGCAACAGGGATGAGAAACGTACCAGAACTAATACAAGGGAGAGGTCTATTTGGTGCAATAGCAGGG
>A_/_H10N7|LC121436|A/duck/Mongolia/709/2015
TGCAACAGGGATGAGAAACGTACCAGAACTAATGCAAGGGAGAGGTCTATTTGGTGCAATAGCAGGG
>A_/_H10N3|LC121388|A/duck/Mongolia/518/2015
TGCAACAGGGATGAGAAACGTACCAGAACTAATGCAAGGGAGAGGTCTATTTGGTGCAATAGCAGGG
>A_/_H10N3|LC121356|A/duck/Mongolia/326/2015
TGCAACAGGGATGAGAAACGTACCAGAACTAATGCAAGGGAGAGGTCTATTTGGTGCAATAGCAGGG
>A_/_H10N5|LC121476|A/duck/Hong_Kong/934/1980
TGCAACCGGAATGAGGAATGTACCGGAAGTAGTGCAGGGAAGGGGTTTATTTGGTGCAATAGCAGGG
>A_/_H10N7|LC101366|A/duck/Mongolia/742/2015
TGCAACAGGGATGAGAAACGTACCAGAACTAATACAAGGGAGAGGTCTATTTGGTGCAATAGCAGGG
>A_/_H10N3|LC101363|A/duck/Mongolia/518/2015
TGCAACAGGGATGAGAAACGTACCAGAACTAATGCAAGGGAGAGGTCTATTTGGTGCAATAGCAGGG
>A_/_H10N2|LC101678|A/duck/Mongolia/66/2015
TGCAACAGGGATGAGAAACGTACCAGAACTAATGCAAGGGAGAGGTCTATTTGGTGCAATAGCAGGG
>A_/_H10N7|CY183401|A/mallard/Sweden/5932/2005
TGCAACAGGAATGAGAAACGTGCCAGAAGTAATGCAAGGGAGAGGTCTATTTGGTGCAATAGCGGGA
>A_/_H10N4|CY183669|A/mallard/Sweden/4411/2004
TGCAACAGGAATGAGAAACGTGCCAGAAATAATGCAAGGGAGAGGTCTATTTGGTGCAATAGCGGGA
>A_/_H10N6|CY183613|A/mallard/Sweden/770/2002
TGCAACAGGAATGAGAAACGTGCCAGAAATAATGCAAGGGAGAGGTCTGTTTGGTGCGATAGCAGGA
>A_/_H10N4|CY183661|A/mallard/Sweden/4401/2004
TGCAACAGGAATGAGAAACGTGCCAGAAATAATGCAAGGGAGAGGTCTATTTGGTGCAATAGCGGGA
>A_/_H10N4|CY183653|A/mallard/Sweden/4258/2004
TGCAACAGGAATGAGAAACGTGCCAGAAATAATGCAAGGGAGAGGTCTATTTGGTGCAATAGCGGGA
>A_/_H10N7|CY183645|A/mallard/Sweden/3151/2003
TGCAACGGGAATGAGAAACGTGCCAGAAATAATGCAAGGGAGAGGTCTATTTGGTGCAATAGCGGGA
>A_/_H10N7|CY183637|A/mallard/Sweden/1417/2002
TGCAACAGGAATGAGAAACGTGCCAGAAATAATGCAAGGGAGAGGTCTATTTGGTGCAATAGCGGGA
>A_/_H10N2|CY183588|A/mallard/Sweden/737/2002
TGCAACAGGAATGAGAAACGTGCCAGAAATAGTGCAAGGGAGAGGTCTATTTGGTGCAATAGCGGGA
>A_/_H10N9|CY183629|A/mallard/Sweden/948/2002
TGCAACAGGAATGAGAAACGTGCCAGAAATAATGCAAGGGAGAGGTCTATTTGGTGCAATAGCGGGA
>A_/_H10N2|CY183580|A/mallard/Sweden/223/2002
TGCAACAGGAATGAGAAACGTGCCAGAAATAATGCAAGGGAGAGGTCTATTTGGTGCAATAGCGGGA
>A_/_H10N9|CY183775|A/mallard/Sweden/52837/2006
TGCAACAGGAATGAGAAATGTGCCAGAAGTAATGCAAGGGAGAGGTCTATTTGGTGCAATAGCGGGA
>A_/_H10N4|CY183710|A/mallard/Sweden/8023/2005
TGCAACAGGAATGAGAAACGTGCCAGAAGTAATACAAGGGAGAGGTCTATTTGGTGCAATAGCGGGA
>A_/_H10N4|CY183750|A/mallard/Sweden/51726/2006
TGCAACAGGAATGAGAAATGTGCCAGAAGTAATGCAAGGGAGAGGTCTATTTGGTGCAATAGCGGGA
>A_/_H10N7|CY183702|A/mallard/Sweden/6148/2005
TGCAACAGGAATGAGAAACGTGCCAGAAGTAATGCAAGGGAGAGGTCTATTTGGTGCAATAGCGGGA
>A_/_H10N4|CY183742|A/mallard/Sweden/51645/2006
TGCAACAGGAATGAGAAACGTGCCAGAAGTAATGCAAGGGAGAGGTCTATTTGGTGCAATAGCGGGA
>A_/_H10N7|CY183685|A/mallard/Sweden/5824/2005
TGCAACAGGAATGAGAAACGTGCCAGAAGTAATGCAAGGGAGAGGTCTATTTGGTGCAATAGCGGGA
>A_/_H10N1|CY183871|A/mallard/Sweden/105254/2009
TGCAACAGGAATGAGAAACGTGCCAGAACTAATGCAAGGGAGAGGTCTATTTGGTGCAATAGCGGGG
>A_/_H10N6|CY183815|A/mallard/Sweden/69777/2007
TGCAACAGGAATGAGAAACGTGCCAGAAATAATGCAAGGGAGAGGTCTATTTGGTGCAATAGCAGGA
>A_/_H10N1|CY183855|A/mallard/Sweden/104746/2009
TGCAACAGGAATGAGAAACGTGCCAGAACTAATGCAAGGGAGAGGTCTATTTGGTGCAATAGCGGGG
>A_/_H10N5|CY183807|A/mallard/Sweden/69773/2007
TGCAACAGGAATGAGAAACGTGCCAGAAATAATGCAAGGGAGAGGTCTATTTGGTGCAATAGCAGGA
>A_/_H10N1|CY183847|A/mallard/Sweden/102260/2009
TGCAACAGGAATGAGAAACGTGCCAGAACTAATGCAAGGGAGAGGTCTATTTGGTGCAATAGCGGGG
>A_/_H10N4|CY183799|A/mallard/Sweden/64476/2007
TGCAACGGGAATGAGAAACGTGCCAGAAATAATGCAGGGGAGAGGGCTATTTGGTGCAATAGCGGGA
>A_/_H10N6|CY183831|A/mallard/Sweden/93475/2009
TGCAACGGGAATGAGAAACGTGCCAGAAATAATGCAGGGGAGAGGGCTATTTGGTGCAATAGCGGGA
>A_/_H10N7|CY183791|A/mallard/Sweden/59463/2007
TGCAACAGGAATGAGAAACGTGCCAGAAATAATGCAAGGGAGAGGTCTATTTGGTGCGATAGCAGGA
>A_/_H10N5|CY183823|A/mallard/Sweden/69792/2007
TGCAACAGGAATGAGAAACGTGCCAGAAATAATGCAAGGGAGAGGTCTATTTGGTGCAATAGCAGGA
>A_/_H10N9|CY183783|A/mallard/Sweden/52903/2006
TGCAACAGGAATGAGAAATGTGCCAGAAGTAATGCAAGGGAGAGGTCTATTTGGTGCAATAGCGGGA
>A_/_H10N1|CY183975|A/mallard/Sweden/105565/2009
TGCAACAGGAATGAGAAACGTGCCAGAACTAATGCAAGGGAGAGGTCTATTTGGTGCAATAGCGGGG
>A_/_H10N1|CY183967|A/mallard/Sweden/105536/2009
TGCAACAGGAATGAGAAACGTGCCAGAACTAATGCAAGGGAGAGGTCTATTTGGTGCAATAGCGGGG
>A_/_H10N1|CY183959|A/mallard/Sweden/105527/2009
TGCAACAGGAATGAGAAACGTGCCAGAAATGATGCAAGGGAGAGGTCTGTTTGGTGCAATAGCGGGG
>A_/_H10N1|CY183951|A/mallard/Sweden/105501/2009
TGCAACAGGAATGAGAAACGTGCCAGAACTAATGCAAGGGAGAGGTCTATTTGGTGCAATAGCGGGG
>A_/_H10N1|CY183927|A/mallard/Sweden/105465/2009
TGCAACAGGAATGAGAAACGTGCCAGAACTAATGCAAGGGAGAGGTCTATTTGGTGCAATAGCGGGG
>A_/_H10N1|CY183887|A/mallard/Sweden/105323/2009
TGCAACAGGAATGAGAAACGTGCCAGAACTAATGCAAGGGAGAGGTCTATTTGGTGCAATAGCGGGG
>A_/_H10N4|CY183991|A/mallard/Sweden/133546/2011
TGCAACAGGAATGAGAAACGTGCCAGAACTAATGCAAGGGAGAGGTCTATTTGGTGCAATAGCGGGG
>A_/_H10N4|CY184640|A/mallard/Sweden/6039/2005
TGCAACAGGAATGAGAAACGTGCCAGAAGTAATACAAGGGAGAGGTCTATTTGGTGCAATAGCGGGA
>A_/_H10N8|CY184632|A/mallard/Sweden/2823/2003
TGCAACAGGAATGAGAAACGTGCCAGAAATAATGCAAGGGAGAGGTCTATTTGGTGCAATAGCAGGA
>A_/_H10N7|CY185417|A/mallard/Republic_of_Georgia/1/2010
TGCAACAGGAATGAGAAACGTGCCAGAAATAATGCAAGGGAGAGGTCTGTTTGGTGCAATAGCGGGA
>A_/_H10N4|CY184616|A/mallard/Sweden/396/2002
TGCAACAGGGATGAGGAATGTGCCAGAAATAATGCATGGAAGAGGCCTATTTGGTGCAATAGCAGGA
>A_/_H10N8|CY184608|A/mallard/Sweden/233/2002
TGCAACAGGGATGAGGAATGTGCCAGAAATAATGCATGGGAGAGGTCTATTTGGTGCAATAGCAGGA
>A_/_H10N4|CY184657|A/mallard/Sweden/8004/2005
TGCAACAGGAATGAGAAACGTGCCAGAAGTAATACAAGGAAGAGGTCTATTTGGTGCAATAGCGGGA
>A_/_H10N4|CY185505|A/mallard/Republic_of_Georgia/12/2011
TGCAACAGGAATGAGAAACGTGCCAGAAATAATGCAAGGGAGAGGTCTGTTTGGTGCAATAGCGGGA
>A_/_H10N7|CY185457|A/domestic_duck/Republic_of_Georgia/2/2010
TGCAACAGGAATGAGAAACGTGCCAGAACTAATGCAAGGGAGAGGTCTATTTGGTGCAATAGCGGGG
>A_/_H10N7|CY185689|A/mallard/Republic_of_Georgia/14/2011
TGCGACAGGAATGAGAAACGTGCCAGAACTAATGCAAGGGAGAGGTCTATTTGGTGCAATAGCGGGG
>A_/_H10N3|KP286149|A/duck/Jiangxi/33695/2013
TGCCACAGGAATGAGAAACGTACCGGAACTAATGCAAGGGAGAGGTCTATTTGGTGCAATAGCGGGG
>A_/_H10N3|KP286141|A/duck/Jiangxi/33665/2013
TGCCACAGGAATGAGAAACGTACCGGAACTAATGCAAGGGAGAGGTCTATTTGGTGCAATAGCGGGG
>A_/_H10N3|KP286117|A/duck/Jiangxi/33637/2013
TGCCACAGGAATGAGAAACGTACCGGAACTAATGCAAGGGAAAGGTCTATTTGGTGCAATAGCGGGG
>A_/_H10N3|KP286173|A/duck/Jiangxi/33753/2013
TGCCACAGGAATGAGAAACGTACCGGAACTAATGCAAGGGAGAGGTCTATTTGGTGCAATAGCGGGG
>A_/_H10N3|KP286229|A/duck/Jiangxi/33777/2013
TGCCACAGGAATGAGAAACGTACCGGAACTAATGCAAGGGAGAGGTCTATTTGGTGCAATAGCGGGG
>A_/_H10N3|KP286213|A/duck/Jiangxi/33769/2013
TGCCACAGGAATGAGAAACGTACCGGAACTAATGCAAGGGAGAGGTCTATTTGGTGCAATAGCGGGG
>A_/_H10N7|KP287665|A/duck/Jiangxi/27314/2012
TGCAACAGGAATGAGAAACGTACCAGAACTAATGCAAGGGAGAGGTCTATTTGGTGCAATAGCAGGG
>A_/_H10N3|KP287830|A/duck/Jiangxi/13875/2005
TGCTACAGGAATGAGAAATGTGCCAGAAATAATGCAAGGGAGAGGTCTATTTGGTGCAATAGCAGGA
>A_/_H10N6|KP287822|A/migratory_duck/Jiangxi/10974/2005
TGCAACAGGAATGAGAAACGTGCCAGAAATAATGCAAGGGAGAGGTCTATTTGGTGCAATAGCGGGA
>A_/_H10N6|KP287814|A/migratory_duck/Jiangxi/9334/2005
TGCAACAGGAATGAGAAACGTGCCAGAAATAATGCAAGGGAGAGGTCTATTTGGTGCAATAGCGGGA
>A_/_H10N2|KP287806|A/migratory_duck/Jiangxi/10861/2005
TGCAACAGGAATGAGAAACGTGCCAGAAATAATGCAAGGGAGAGGTCTATTTGGTGCAATAGCGGGA
>A_/_H10N2|KP287998|A/migratory_duck/Jiangxi/10857/2005
TGCAACAGGAATGAGAAACGTGCCAGAAATAATGCAAGGGAGAGGTCTATTTGGTGCAATAGCGGGA
>A_/_H10N7|KP287990|A/duck/Jiangxi/26331/2009
TGCAACAGGAATGAGAAACGTGCCAGAAATAATGCAAGAGAGAGGTCTATTTGGTGCAATAGCGGGG
>A_/_H10N7|KP287982|A/duck/Jiangxi/26281/2009
TGCAACAGGAATGAGAAACGTGCCAGAAATAATGCAAGAGAGAGGTCTATTTGGTGCAATAGCGGGG
>A_/_H10N7|KP287974|A/duck/Jiangxi/26182/2009
TGCAACAGGAATGAGAAACGTGCCAGAAATAATGCAAGAGAGAGGTCTATTTGGTGCAATAGCGGGG
>A_/_H10N7|KP287966|A/duck/Jiangxi/26141/2009
TGCAACAGGAATGAGAAACGTGCCAGAAATAATGCAAGAGAGAGGTCTATTTGGTGCAATAGCGGGG
>A_/_H10N8|KP287958|A/migratory_duck/Jiangxi/21248/2009
TGCAACAGGAATGAGAAACGTGCCAGAAATAATGCAAGGGAGAGGTCTATTTGGTGCAATAGCGGGG
>A_/_H10N8|KP287950|A/duck/Jiangxi/4759/2009
TGCAACAGGAATGAGAAATGTGCCAGAAATAATGCAAGGGAGAGGTCTATTTGGTGCAATAGCAGGA
>A_/_H10N8|KP287942|A/duck/Jiangxi/22960/2008
TGCAACAGGAATGAGAAATGTGCCAGAAATAATGCAAGGGAGAGGTCTATTCGGTGCAATAGCAGGG
>A_/_H10N8|KP287934|A/migratory_duck/Jiangxi/593/2005
TGCAACAGGAATGAGAAACGTGCCAGAAATAATGCAAGGGAGAGGTCTATTTGGTGCAATAGCAGGA
>A_/_H10N8|KP287926|A/duck/Jiangxi/2039/2005
TGCAACAGGAATGAGAAACGTGCCAGAAATAATGCAAGGGAGAGGTCTATTTGGTGCAATAGCAGGA
>A_/_H10N3|KP287918|A/migratory_duck/Jiangxi/20960/2008
TGCAACAGGAATGAGAAATGTGCCAGAAATAATGCAAGGGAGAGGTCTATTTGGTGCAATAGCAGGG
>A_/_H10N7|KP287910|A/duck/Jiangxi/1591/2008
TGCAACAGGAATGAGAAATGTGCCAGAAATAGTACAAGGGAAGGGTCTATTTGGTGCAATAGCAGGG
>A_/_H10N7|KP287902|A/duck/Jiangxi/1454/2008
TGCAACAGGAATGAGAAATGTGCCAGAAATAGTACAAGGGAAGGGTCTATTTGGTGCAATAGCAGGG
>A_/_H10N3|KP287886|A/duck/Jiangxi/860/2006
TGCTACAGGAATGAGAAATGTGCCAGAAATAATGCAAGGGAGAGGTCTATTTGGTGCAATAGCAGGA
>A_/_H10N5|KP288014|A/migratory_duck/Jiangxi/6847/2003
TGCAACAGGAATGAGAAACGTGCCAGAAATAATGCAAGGGAGAGGTCTATTTGGTGCAATAGCGGGA
>A_/_H10N6|KP288006|A/migratory_duck/Jiangxi/9492/2005
TGCAACAGGAATGAGAAACGTGCCAGAAATAATGCAAGGGAGAGGTCTATTTGGTGCAATAGCGGGA
>A_/_H10N7|KP285925|A/migratory_duck/Jiangxi/33520/2013
TGCAACAGGAATGAGAAACGTACCAGAACTAATGCAAGGGAGAGGCCTATTTGGTGCAATAGCAGGG
>A_/_H10N7|KP285917|A/migratory_duck/Jiangxi/33238/2013
TGCAACAGGAATGAGAAACGTACCAGAACTAATGCAAGGGAGAGGCCTATTTGGTGCAATAGCAGGG
>A_/_H10N7|KP285901|A/migratory_duck/Jiangxi/33158/2013
TGCAACAGGAATGAGAAACGTACCAGAACTAATGCAAGGGAGAGGCCTATTTGGTGCAATAGCAGGG
>A_/_H10N5|KP285885|A/migratory_duck/Jiangxi/31577/2013
TGCAACAGGAATGAGAAACGTACCAGAACTAATGCAAGGGAGAGGTCTATTTGGTGCAATAGCAGGG
>A_/_H10N8|KP285733|A/duck/Jiangxi/6648/2013
TGCAACAGGGATGAGAAACGTACCAGAACTAATGCAAGGGAGAGGTCTATTTGGTGCAATAGCAGGG
>A_/_H10N8|KP285725|A/duck/Jiangxi/6645/2013
TGCAACAGGGATGAGAAACGTACCAGAACTAATGCAAGGGAGAGGTCTATTTGGTGCAATAGCAGGG
>A_/_H10N8|KP285717|A/duck/Jiangxi/6634/2013
TGCAACAGGGATGAGAAACGTACCAGAACTAATGCAAGGGAGAGGTCTATTTGGTGCAATAGCAGGG
>A_/_H10N8|KP285701|A/duck/Jiangxi/6602/2013
TGCAACAGGGATGAGAAACGTACCAGAACTAATGCAAGGGAGAGGTCTATTTGGTGCAATAGCAGGG
>A_/_H10N8|KP285677|A/duck/Jiangxi/6556/2013
TGCAACAGGGATGAGAAACGTACCAGAACTAATGCAAGGGAGAGGTCTATTTGGTGCAATAGCAGGG
>A_/_H10N8|KP285661|A/duck/Jiangxi/6544/2013
TGCAACAGGGATGAGAAACGTACCAGAACTAATGCAAGGGAGAGGTCTATTTGGTGCAATAGCAGGG
>A_/_H10N8|KP285645|A/duck/Jiangxi/6526/2013
TGCAACAGGGATGAGAAACGTACCAGAACTAATGCAAGGGAGAGGTCTATTTGGTGCAATAGCAGGG
>A_/_H10N8|KP285637|A/duck/Jiangxi/6515/2013
TGCAACAGGRATGAGAAACGTACCAGAACTAATGCAAGGGAGAGGTCTATTTGGTGCAATAGCAGGG
>A_/_H10N8|KP285629|A/duck/Jiangxi/6505/2013
TGCAACAGGGATGAGAAACGTACCAGAACTAATGCAAGGGAGAGGTCTATTTGGTGCAATAGCAGGG
>A_/_H10N8|KP285613|A/duck/Jiangxi/6487/2013
TGCAACAGGGATGAGAAACGTACCAGAACTAATGCAAGGGAGAGGTCTATTTGGTGCAATAGCAGGG
>A_/_H10N3|KP285565|A/duck/Jiangxi/33778/2013
TGCCACAGGAATGAGAAACGTACCGGAACTAATGCAAGGGAGAGGTCTATTTGGTGCAATAGCGGGG
>A_/_H10N3|KP285493|A/duck/Jiangxi/15867/2013
TGCAACAGGAATGAGAAACGTACCAGAACTAATGCAAGGGAGAGGTCTATTTGGTGCAATAGCAGGG
>A_/_H10N3|KP285485|A/duck/Jiangxi/15862/2013
TGCAACAGGAATGAGAAACGTACCAGAACTAATGCAAGGGAGAGGTCTATTTGGTGCAATAGCAGGG
>A_/_H10N8|KP862035|A/duck/Hunan/S4280/2009
TGCAACAGGAATGAGAAACGTGCCAGAAATAATGCAAGGGAGAGGTCTATTTGGTGCAATAGCGGGG
>A_/_H10N8|KP862027|A/duck/Hunan/S3137/2009
TGCAACAGGAATGAGAAACGTGCCAGAAATAATGCAAGGGAGAGGTCTATTTGGTGCAATAGCGGGG
>A_/_H10N8|KP862019|A/duck/Hunan/S1496/2011
GGCAACAGGAATGAGAAACGTGCCAGAAATAATGCAAGGGAGAGGTCTATTTGGTGCAATAGCGGGG
>A_/_H10N3|KP287878|A/duck/Jiangxi/501/2006
TGCTACAGGAATGAGAAATGTGCCAGAAATAATGCAAGGGAGAGGTCTATTTGGTGCAATAGCAGGA
>A_/_H10N3|KP287862|A/duck/Jiangxi/422/2006
TGCTACAGGAATGAGAAATGTGCCAGAAATAATGCAAGGGAGAGGTCTATTTGGTGCAATAGCAGGA
>A_/_H10N3|KP287838|A/duck/Jiangxi/13946/2005
TGCTACAGGAATGAGAAATGTGCCAGAAATAATGCAAGGGAGAGGTCTATTTGGTGCAATAGCAGGA
>A_/_H10N7|KF501093|A/ruddy_shelduck/Mongolia/974/2010
TGCAACAGGAATGAGAAACGTGCCAGAAATAATGCAAGGGAGAGGTCTATTTGGTGCAATAGCGGGA
>A_/_H10N8|KF501083|A/surf_scooter/Mongolia/878V/2009
TGCAACAGGAATGAGAAACGTGCCAGAAATAATGCAAGGGAGAGGTCTATTTGGTGCAATAGCGGGG
>A_/_H10N8|KF501079|A/ruddy_shelduck/Mongolia/1602/2010
TGCAACAGGAATGAGAAACGTGCCAGAAATAATGCAAGGGAGAGGTCTATTTGGTGCAATAGCGGGG
>A_/_H10N5|CY149484|A/black-headed_gull/Iceland/1298/2011
TGCTACCGGAATGAGGAATGTGCCGGAGATTGTCCAAGGAAGAGGCCTTTTTGGAGCAATAGCTGGA
>A_/_H10N9|KF259198|A/northern_shoveler/Hong_Kong/MPE2984/2008
TGCAACAGGAATGAGAAATGTGCCAGAAATAATGCAAGGGAGAGGTCTATTTGGTGCAATAGCGGGA
>A_/_H10N9|KF259197|A/common_teal/Hong_Kong/MPK630/2009
TGCAACAGGAATGAGAAACGTGCCAGAAATAATGCAAGGGAGAGGTCTATTTGGTGCAATAGCGGGG
>A_/_H10N9|KF259196|A/northern_shoveler/Hong_Kong/MPC657/2006
TGCTACAGGAATGAGAAATGTGCCAGAGATAATGCAAGGGAGAGGTCTATTTGGTGCAATAGCAGGA
>A_/_H10N9|KF259195|A/northern_shoveler/Hong_Kong/MPE2531/2008
TGCAACAGGAATGAGAAATGTGCCAGAAATAATGCAAGGGAGAGGTCTATTTGGTGCAATAGCGGGA
>A_/_H10N7|KF259194|A/goose/Guizhou/829/2012
GGCAACAGGAATGAGAAACGTGCCAGAAATAATGCAAGGGAGAGGTCTATTTGGTGCAATAGCGGGG
>A_/_H10N3|CY146564|A/duck/Hunan/S11205/2012
TGCAACAGGAATGAGAAACGTACCAGAACTAATGCAAGGGAGAGGTCTATTTGGTGCAATAGCGGGG
>A_/_H10N4|EU559263|A/duck/Hubei/137/1985
CGCAACAGGGATGAGGAATGTACCGGAAGTAGTGCAGGGAAGGGGTTTATTTGGTGCAATAGCAGGA
>A_/_H10N0|CY116612|A/mallard/Portugal/79940/2009
TGCAACAGGAATGAGAAACGTGCCAGAAATAACGCAAGGGAGAGGTCTGTTTGGTGCAATAGCGGGG
>A_/_H10N0|CY116608|A/mallard/Portugal/79906/2009
TGCAACAGGAATGAGAAACGTGCCAGAAATAACGCAAGGGAGAGGTCTGTTTGGTGCAATAGCGGGG
>A_/_H10N6|JN817576|A/mallard/Korea/1242/2010
TGCAACAGGAATGAGAAACGTGCCAGAAATGATGCAAGGGAGAGGTCTATTTGGTGCAATAGCGGGG
>A_/_H10N8|JN817572|A/mallard/Korea/1203/2010
GGCAACAGGAATGAGAAACGTGCCAGAAATAATGCAAGGGAGAGGTCTATTTGGTGCAATAGCGGGG
>A_/_H10N0|AB669138|A/duck/Tsukuba/574/2006(H10N1)
TGCTACAGGAATGAGAAATGTGCCAGAGATAATGCAAGGGAGAGGTCTATTTGGTGCAATAGCAGGA
>A_/_H10N7|CY077040|A/mute_swan/Netherlands/1/2006
TGCAACGGGAATGAGAAACGTGCCAGAAATAATGCAAGGGAGAGGTCTATTCGGTGCAATAGCAGGA
>A_/_H10N4|CY077032|A/herring_gull/Netherlands/4/2006
TGCAACAGGAATGAGAAACGTGCCAGAAATAAAGCAAGGAAGAGGTCTATTTGGTGCAATAGCGGGA
>A_/_H10N2|HM136575|A/mallard/Sweden/51/2002
TGCAACAGGAATGAGAAACGTGCCAGAAATAGTGCAAGGGAGAGGTCTATTTGGTGCAATAGCGGGA
>A_/_H10N7|FJ183474|A/mallard/Bavaria/3/2006
TGCAACAGGAATGAGAAACGTGCCAGAAATAATGCAAGGGAGAGGTCTATTTGGTGCAATAGCGGGA
>A_/_H10N5|AB450456|A/duck/Mongolia/149/03
TGCAACAGGAATGAGAAACGTGCCAGAAATAATGCAAGGGAGAGGTCTGTTTGGTGCAATAGCGGGA
>A_/_H10N5|AB450453|A/duck/Hokkaido/24/04
TGCGACAGGAATGAGAAACGTGCCAGAAATAATGCAAGGGAGAGGTCTGTTTGGTGCAATAGCAGGA
>A_/_H10N2|AB450443|A/duck/Hokkaido/W87/2007
TGCAACAGGAATGAGAAATGTGCCAGAAATAATGCAAGGGAGAGGTCTCTTTGGTGCAATAGCGGGA
>A_/_H10N0|EU124207|A/Duck/Indonesia/Jakarta_Utara1631-29/2006
TGCAACAGGAATGAGAAATGTGCCAGAAATAATACAGGGGAGGGGCCTATTTGGTGCAATAGCAGGA
>A_/_H10N9|CY014619|A/duck/Hong_Kong/562/1979
TGCAACAGGGATGAGGAATGTACCAGAAATAATGCAAGGGAGAGGTCTATTTGGTGCAATAGCAGGA
>A_/_H10N7|AB296078|A/duck/Shimane/45/1997
TGCAACAGGAATGAGAAATGTGCCAGAAATAATGCAAGGGAGAGGTCTATTTGGTGCAATAGCAGGA
>A_/_H10N9|AB292781|A/duck/Hong_Kong/562/1979
TGCAACAGGGATGAGGAATGTACCAGAAATAATGCAAGGGAGAGGTCTATTTGGTGCAATAGCAGGA
>A_/_H10N3|AB292412|A/duck/Hong_Kong/786/1979
TGCAACAGGGATGAGGAATGTACCAGAAATAATGCAAGGGAGAGGTCTATTTGGTGCAATAGCAGGA
>A_/_H10N6|AB289339|A/swan/Shimane/1331/1981
TGCAACAGGGATGAGAAATGTACCGGAAATAATGCAAGGGAGAGGTCTATTTGGTGCAATAGCAGGA
>A_/_H10N4|AB274041|A/duck/Hokkaido/18/00
TGCAACAGGAATGAGAAACGTGCCAGAAATAATGCAAGGGAGAGGTCTGTTTGGTGCAATAGCAGGA
>A_/_H10N1|AB271117|A/duck/Hong_Kong/938/80
TGCAACAGGGATGAGGAATGTACCGGAAGTAGTGCAGGGAAGGGGTTTATTTGGTGCAATAGCAGGG
>A_/_H10N6|MH071504|A/duck/Bangladesh/24268/2015
TGCAACAGGGATGAGAAACGTACCAGAACTAATGCAAGGGAGAGGTCTATTTGGTGCAATAGCAGGG
>A_/_H10N9|MH071490|A/duck/Bangladesh/8987/2010
TGCAACAGGAATGAGAAACGTGCCAGAAATAATGCAAGGAAGAGGTCTATTTGGTGCAATAGCAGGG
>A_/_H10N7|MH071479|A/duck/Bangladesh/822/2009
TGCAACAGGAATGAGAAACGTGCCAGAAATAATGCAAGGGAGAGGTCTATTTGGTGCAATAGCGGGG
>A_/_H10N7|MH071475|A/duck/Bangladesh/821/2009
TGCAACAGGAATGAGAAACGTGCCAGAAATAATGCAAGGGAGAGGTCTATTTGGTGCAATAGCGGGG
>A_/_H10N7|MF147327|A/mallard_duck/Netherlands/2/2014
TGCAACAGGAATGAGAAACGTGCCTGAACTAATGCAAGGGAGAGGTCTATTTGGTGCAATAGCGGGG
>A_/_H10N6|MF146856|A/mallard_duck/Netherlands/8/2006
TGCAACAGGAATGAGAAACGTGCCAGAAATAATGCAAGGGAGAGGCCTATTTGGTGCAATAGCAGGA
>A_/_H10N7|MF146604|A/mallard_duck/Netherlands/21/2010
TGCAACAGGAATGAGAAACGTGCCAGAAATAATGCAAGGGAGAGGTCTGTTTGGTGCAATAGCGGGA
>A_/_H10N6|MF145846|A/mallard_duck/Netherlands/7/2006
TGCAACAGGAATGAGAAACGTGCCAGAAATAATGCAAGGGAGAGGCCTATTTGGTGCAATAGCAGGA
>A_/_H10N1|KY616787|A/duck/Bangladesh/24035/2014
TGCAACAGGGATGAGAAACGTACCAGAACTAATGCAAGGGAGAGGTCTATTTGGTGCAATAGCAGGG
>A_/_H10N7|KU921402|A/duck/Shanxi/3180/2010
TGCAACAGGAATGAGAAACGTGCCAGAAATAATGCAAGGGAGAGGTCTATTTGGTGCAATAGCGGGG
>A_/_H10N3|KU921401|A/duck/Fujian/1761/2010
TGCAACGGGAATGAGGAACGTGCCAGAAATAATGCAGGGGAGAGGTCTATTTGGTGCAATAGCAGGA
>A_/_H10N8|KU921400|A/duck/Shanghai/602/2009
TGCAACAGGAATGAGAAACGTGCCAGAAATAATGCAAGGGAGAGGTCTATTTGGTGCAATAGCGGGG
>A_/_H10N7|KX979437|A/mallard_duck/Netherlands/67/2008
TGCAACAGGAATGAGAAACGTGCCAGAAATAATGCAAGGGAGAGGTCTGTTTGGTGCAATAGCGGGA
>A_/_H10N7|KX979240|A/mallard_duck/Netherlands/1/2012
TGCCACAGGAATGAGAAACGTGCCAGAACTAATGCAAGGGAGAGGTCTATTTGGTGCAATAGCGGGG
>A_/_H10N7|KX978964|A/mallard_duck/Netherlands/2/2008
TGCAACAGGAATGAGAAACGTGCCAGAAATAATGCAAGGGAGAGGTCTATTTGGTGCAATAGCAGGA
>A_/_H10N7|KX978848|A/mallard_duck/Netherlands/5/2012
TGCCACAGGAATGAGAAACATGCCAGAACTAATGCAAGGGAGAGGTCTATTTGGTGCAATAGCGGGG
>A_/_H10N7|KX978640|A/mallard_duck/Netherlands/47/2010
TGCAACAGGAATGAGAAACGTGCCAGAACTAATGCAAGGGAGAGGTCTATTTGGTGCAATAGCGGGG
>A_/_H10N7|KX978624|A/mallard_duck/Netherlands/2/2011
TGCAACAGGAATGAGAAACGTGCCAGAACTAATGCAGGGGAGAGGTCTATTTGGTGCAATAGCGGGG
>A_/_H10N7|KX978577|A/mallard_duck/Netherlands/6/2015
TGCAACAGGAATGAGAAACGTGCCTGAACTAATGCAAGGGAGAGGTCTATTTGGTGCAATAGCGGGG
>A_/_H10N7|KX978494|A/mallard_duck/Netherlands/2/2007
TGCAACAGGAATGAGAAACGTGCCAGAAATAATGCAAGGGAGAGGCCTATTTGGTGCAATAGCAGGA
>A_/_H10N7|KX978314|A/mallard_duck/Netherlands/33/2014
TGCAACAGGAATGAGAAACGTGCCTGAACTAATGCAAGGGAGAGGTCTATTTGGTGCAATAGCGGGG
>A_/_H10N7|KX978236|A/mallard_duck/Netherlands/16/2006
TGCAACAGGAATGAGAAACGTGCCAGAAATAATGCAAGGGAGAGGTCTATTCGGTGCAATAGCAGGA
>A_/_H10N7|KX978193|A/mallard_duck/Netherlands/31/2013
TGCAACAGGAATGAGAAACGTGCCTGAACTAGTGCAAGGGAGAGGTCTATTTGGTGCAATAGCGGGG
>A_/_H10N7|KX978192|A/mallard_duck/Netherlands/1/2007
TGCAACAGGAATGAGAAATGTGCCAGAAATAATGCAAGGGAGAGGTCTATTCGGTGCAATAGCAGGA
>A_/_H10N7|KX978006|A/mallard_duck/Netherlands/22/2010
TGCAACAGGAATGAGAAACGTGCCAGAAATAATGCAAGGGAGAGGTCTGTTTGGTGCAATAGCGGGA
>A_/_H10N7|KX977924|A/mallard_duck/Netherlands/32/2013
TGCAACAGGAATGAGAAACGTGCCTGAACTAGTGCAAGGGAGAGGTCTATTTGGTGCAATAGCGGGG
>A_/_H10N7|KX977889|A/mallard_duck/Netherlands/1/2009
TGCAACAGGAATGAGAAACGTGCCAGAAATAATGCAAGGGAGAGGTCTGTTTGGTGCAATAGCGGGA
>A_/_H10N2|KP063197|A/duck/Zhejiang/6D20/2013
TGCAACAGGGATGAGAAACGTGCCAGAGATAATGCAAGGGAGAGGTCTATTTGGTGCAATAGCGGGG
>A_/_H10N8|JQ924786|A/duck/Guangdong/E1/2012
TGCAACAGGAATGAGAAACGTGCCAGAAATAGTGCAGGAGAGAGGTCTGTTCGGTGCAATAGCGGGA
>A_/_H10N6|CY077064|A/mallard/Netherlands/4/2006
TGCAACAGGAATGAGAAACGTGCCAGAAATAATGCAAGGGAGAGGCCTATTTGGTGCAATAGCAGGA
>A_/_H10N4|GQ176128|A/Mallard/Gloucestershire/PD374/1985
TGCAACAGGAATGAGAAATGTACCAGAAATAATGCAAGGGAGAGGTCTATTTGGTGCAATAGCAGGA
>A_/_H10N7|MN207976|A/teal/Egypt/MB-D-148OP/2015
TGCAACAGGAATGAGAAACGTACCAGAACTGGTGCAGGGGAGAGGTCTATTTGGTGCAATAGCAGGG
>A_/_H10N7|KX898965|A/mallard/Beijing/27/2011
TGCAACAGGAATGAGAAACGTACCAGAACTAATGCAAGGGAGAGGTCTATTTGGTGCAATAGCGGGG
>A_/_H10N4|LC496316|A/duck/Shimane/321103/2010
TGCAACAGGGATGAGAAACGTGCCAGAAATGATGCAAGGGAGAGGTCTATTTGGTGCAATAGCGGGG
>A_/_H10N7|LC496300|A/duck/Shimane/s-35/2011
TGCAACAGGAATGAGAAACGTGCCAGAAATGATGCAAGGGAGAGGTCTATTTGGTGCAATAGCGGGG
>A_/_H10N7|LC496284|A/duck/Okayama/331111/2014
TGCAACAGGAATGAGAAACGTACCAGAACTAATGCAAGGGAGAGGTCTATTTGGTGCAATAGCAGGA
>A_/_H10N4|LC496276|A/duck/Kumamoto/430319/2009
TGCAACAGGAATGAGAAATGTGCCAGAAATAATGCAAGGGAGAGGTCTATTTGGTGCAATAGCGGGA
>A_/_H10N3|MT090402|A/duck/Bangladesh/37605/2019
TGCAACAGGTATGAGAAATGTACCAGAACTAATGCAAGGGAGAGGTCTATTCGGCGCAATAGCAGGG
>A_/_H10N3|MT090330|A/duck/Bangladesh/37607/2019
TGCAACAGGTATGAGAAATGTACCAGAACTAATGCAAGGGAGAGGTCTATTCGGCGCAATAGCAGGG
>A_/_H10N4|MT090221|A/duck/Bangladesh/37626/2019
TGCAACAGGTATGAGAAATGTACCAGAACTAATGCAAGGGAGAGGTCTATTCGGCGCAATAGCAGGG
>A_/_H10N4|MT090203|A/duck/Bangladesh/37630/2019
TGCAACAGGTATGAGAAATGTACCAGAACTAATGCAAGGGAGAGGTCTATTCGGCGCAATAGCAGGG
>A_/_H10N5|MT407001|A/Anas_platyrhynchos/Belgium/398_H189467/2017
TGCGACAGGAATGAGAAACGTGCCTGAATTAATGCAAGGAAGAGGTCTATTTGGTGCAATAGCGGGG
>A_/_H10N1|MT406945|A/Anas_platyrhynchos/Belgium/1837_H101620/2018
TGCAACAGGAATGAGAAACGTACCAGAACTGATGCAGGGGAGAGGTCTATTTGGTGCAATAGCTGGG
>A_/_H10N5|MT406929|A/Anas_platyrhynchos/Belgium/11798_H189445/2016
TGCGACAGGAATGAGAAACGTGCCTGAATTAATGCAAGGAAGAGGTCTATTTGGTGCAATAGCGGGG
>A_/_H10N5|MN306575|A/DUCK/China/S1254/2014
TGCAACAGGAATGAGAAACGTACCAGAACTAATGCAAGGGAGAGGTCTATTTGGTGCAATAGCAGGG
>A_/_H10N7|MK100312|A/glaucous_gull/Iceland/4552/2015
TGCAACAGGAATGAGAAACGTGCCCGAACTAATGCAAGGGAGAGGTCTATTTGGTGCAATAGCGGGG
>A_/_H10N7|MK100304|A/glaucous_gull/Iceland/4270/2015
TGCAACAGGAATGAGAAACGTGCCCGAACTAATGCAAGGGAGAGGTCTATTTGGTGCAATAGCGGGG
>A_/_H10N6|LC427499|A/duck/Vietnam/HU5-483/2016
TGCAACAGGGATGAGAAATGTACCAGAAATTATACAGGAGAGAGGTTTGTTTGGTGCAATAGCAGGG
>A_/_H10N1|MK033557|A/duck/Hunan/S10078/2015
TGCAACAGGGATGAGAAATGTGCCAGAAATAATACAGGAGAGAGGTTTGTTTGGTGCAATAGCAGGA
>A_/_H10N3|MK978936|A/duck/Mongolia/451/2013
TGCAACAGGAATGAGAAACGTACCAGAACTAATGCAAGGGAGAGGTCTATTTGGTGCAATAGCGGGG
>A_/_H10N8|MK978912|A/duck/Mongolia/123/2014
TGCAACAGGAATGAGAAACGTACCAGAACTAATGCAAGGGAGAGGTCTATTTGGTGCAATAGCAGGG
>A_/_H10N4|MK978864|A/duck/Hokkaido/18/2000
TGCAACAGGAATGAGAAACGTGCCAGAAATAATGCAAGGGAGAGGTCTGTTTGGTGCAATAGCAGGA
>A_/_H10N1|MF575235|A/Eurasian_wigeon/Netherlands/3/2007
TGCAACAGGAATGAGAAACGTGCCAGAAATAATGCAAGGGAGAGGTCTATTTGGTGCAATAGCAGGA
>A_/_H10N4|MF575293|A/ruddy_turnstone/Netherlands/1/2008
TGCAACGGGAATGAGAAACGTGCCAGAAATAATGCAGGGGAGAGGACTATTTGGTGCAATAGCGGGA
>A_/_H10N7|MF682903|A/mallard_duck/Georgia/1/2014
TGCAACAGGAATGAGAAATGTACCGGAGCTAATGCAAGGGAGAGGTCTATTTGGTGCAATCGCAGGG
>A_/_H10N7|MF682686|A/mallard_duck/Netherlands/50/2010
TGCAACAGGAATGAGAAACGTGCCAGAACTAATGCAAGGGAGAGGTCTATTTGGTGCAATAGCGGGG
>A_/_H10N4|MF682776|A/ruddy_turnstone/Netherlands/1/2009
TGCAACAGGAATGAGAAACGTGCCAGAAATAATGCAAGGGAGAGGTCTATTTGGTGCGATAGCGGGA
>A_/_H10N4|MF959967|A/ruddy_turnstone/Netherlands/2/2009
TGCAACAGGAATGAGAAACGTGCCAGAAATAATGCAAGGGAGAGGTCTATTTGGTGCGATAGCGGGA
>A_/_H10N4|MF959962|A/mallard_duck/Netherlands/30/2009
TGCAACAGGAATGAGAAACGTGCCAGAAATAATGCAAGGGAGAGGTCTATTTGGTGCGATAGCGGGA
>A_/_H10N7|LC337290|A/duck/Hokkaido/131/2008**gb
TGCAACAGGAATGAGAAATGTGCCAGAAATAATGCAAGGGAGAGGTCTATTTGGTGCAATAGCGGGA
>A_/_H10N2|MK978896|A/duck/Hokkaido/W87/2007**gb
TGCAACAGGAATGAGAAATGTGCCAGAAATAATGCAAGGGAGAGGTCTCTTTGGTGCAATAGCGGGA
>A_/_H10gb|KP413924|A/duck/Huzhou/4233/2013**gb
TGCAACAGGGATGAGAAACGTGCCAGAGATAATGCAAGGGAGAGGTCTATTTGGTGCAATAGCGGGG
>A_/_H10gb|KP287794|A/duck/Jiangxi/24570/2009**gb
TGCAACAGGAATGAGAAACGTGCCAGAAATAATGCAAGGGAGAGGTCTATTTGGTGCAATAGCGGGG
>A_/_H10gb|KP287728|A/duck/Jiangxi/3008/2009**gb
TGCAACAGGAATGAGAAATGTGCCAGAAATAATGCAAGGGAGAGGTCTATTTGGTGCAATAGCAGGA
>A_/_H10gb|KP287747|A/duck/Jiangxi/3078/2009**gb
TGCAACAGGAATGAGAAATGTGCCAGAAATAATGCAAGGGAGAGGTCTATTTGGTGCAATAGCAGGA
>A_/_H10gb|KP287772|A/duck/Jiangxi/3779/2009**gb
TGCAACAGGAATGAGAAATGTGCCAGAAATAATGCAAGGGAGAGGTCTATTTGGTGCAATAGCGGGA
>A_/_H10gb|KP287683|A/duck/Jiangxi/5879/2008**gb
TGCAACAGGAATGAGAAATGTGCCAGAAATAGTACAAGGGAAGGGTCTATTTGGTGCAATAGCAGGG
>A_/_H10gb|KP287710|A/duck/Jiangxi/5945/2008**gb
TGCAACAGGAATGAGAAATGTGCCAGAAATAGTACAAGGGAAGGGTCTATTTGGTGCAATAGCAGGG
>A_/_H10gb|KP287044|A/duck/Jiangxi/6613/2013**gb
TGCAACAGGGATGAGAAACGTACCAGAACTAATGCAAGGGAGAGGTCTATTTGGTGCAATAGCAGGG
>A_/_H10N7|LC339811|A/duck/Mongolia/121/2011**gb
TGCAACAGGAATGAGAAACGTGCCAGAAATAATGCAAGGGAAAGGTCTATTTGGTGCGATAGCGGGA
>A_/_H10N3|MK978928|A/duck/Mongolia/3/2001**gb
TGCAACAGGAATGAGAAACGTGCCAGAAACAATGCAAGGGAGAGGTCTATTTGGTGCAATAGCAGGA
>A_/_H10N6|LC337289|A/duck/Mongolia/97/2014**gb
TGCAACAGGGATGAGAAACGTACCAGAACTAATGCAAGGGAGAGGTCTATTTGGTGCAATAGCAGGG
>A_/_H10N6|MK979216|A/duck/Mongolia/97/2014**gb
TGCAACAGGGATGAGAAACGTACCAGAACTAATGCAAGGGAGAGGTCTATTTGGTGCAATAGCAGGG
>A_/_H10N7|LC496308|A/duck/Shimane/60/2010**gb
TGCAACAGGAATGAGAAACGTGCCAGAAATGATGCAAGGGAGAGGTCTATTTGGTGCAATAGCGGGG
>A_/_H10N7|AB728611|A/duck/Vietnam/OIE-0483/2012**gb
TGCAACAGGGATGAGAAATGTACCAGAAATAATACAGGGAAGAGGTTTGTTTGGTGCAATAGCAGGG
>A_/_H10N7|KY688101|A/mallard/Beijing/27-MA/2011**gb
TGCAACAGGAATGAGAAACGTACCAGAACTAATGCAAGGGAGAGGTCTATTTGGTGCAATAGCGGGG
>A_/_H10gb|CY184665|A/mallard/Sweden/60065/2007**gb
TGCAACAGGAATGAGAAACGTGCCAGAAATAATGCAAGGGAGAGGTCTATTTGGTGCAATAGCAGGA
>A_/_H10gb|CY184648|A/mallard/Sweden/6869/2004**gb
TGCAACAGGAATGAGAAACGTGCCAGAAATAATGCAAGGGAGAGGTCTATTTGGTGCAATAGCAGGA
>A_/_H10N5|KP284877|A/migratory_duck/Jiangxi/30246/2013**gb
TGCAACAGGAATGAGAAACGTACCAGAACTAATGCAAGGGAGAGGTCTATTTGGTGCAATAGCAGGG
>A_/_H10N7|GQ404728|A/Pekin_duck/South_Africa/AI1642/2009**gb
TGCAACAGGAATGAGAAACGTGCCAGAAATAATGCAAGGGAGAGGTTTATTTGGTGCAATAGCGGGA
>A_/_H10N8|KF501096|A/velvet_scoter/Mongolia/879V/2009**gb
TGCAACAGGAATGAGAAACGTGCCAGAAATAATGCAAGGGAGAGGTCTATTTGGTGCAATAGCGGGG
