# Supplementary material for: In Silico Analyses of the Role of Codon Usage at the Hemagglutinin Cleavage Site in Highly Pathogenic Avian Influenza Genesis
Source: Viruses. 2022 Jun 21;14(7):1352. doi: 10.3390/v14071352 (PMC9316147; doi:10.3390/v14071352)
Supplement: Supplementary file 1 [file viruses-14-01352-s001.zip › Supplementary File 4/dataset/by_region-species/eurasia-ans_cha/eurasia-ans_cha_h11_unique_CSregion.fasta]

>A_/_H11N5|CY186396|A/mallard/Sweden/80329/2008
gcttgccacgggactcagaaatgtcccagcaatagcatcaagaggcttgtttggagcaatagccgga
>A_/_H11N1|MF693986|A/common_teal/Netherlands/1/2015
GCTTGCCACGGGACTCAGAAATGTCCCAGCAATAACATCAAGAGGTTTGTTGGGAGCAATAGCCGGA
>A_/_H11N6|CY087840|A/duck/United_Kingdom/1/1956
GCTTGCAACAGGACCTAGAAATGTCCCAGCAATAGCATCGAGAGGCTTGTTTGGAGCAAAAGCAGGA
>A_/_H11N9|CY077576|A/mallard/New_Zealand/1440-365/2005
GCTTGCCACGGGACTCAGAAATGTCCCAGCAATAGCATCAAGAGGCTTGTTTGGAGCAAAAGCAGGA
>A_/_H11N2|LC339691|A/duck/Hokkaido/WZ1/2014
GCTTGCCACGGGACTCAGAAATGTCCCAGCAATAGCATCAAGAGGCTTGTTTGGAGCAATAGCCGGA
>A_/_H11N9|LC339651|A/duck/Hokkaido/W242/2006
ACTTGCCACGGGACTCAGAAATGTCCCAGCAATAGCATCAAGAGGCCTGTTTGGAGCAATAGCCGGA
>A_/_H11N6|LC339619|A/duck/Hokkaido/W165/2015
ACTTGCCACGGGACTCAGAAATGTCCCAGCAATAGCATCAAGAGGCTTATTTGGAGCAATAGCCGGG
>A_/_H11N2|KT777885|A/red-billed_teal/South_Africa/KZN002/2012
GCTTGCCACGGGACTCAGAAATGTCCCAGCAATAGCATCAAGAGGTTTGTTTGGAGCAATAGCCGGA
>A_/_H11N7|LC069924|A/duck/Vietnam/HU1-151/2014
GCTTGCCACAGGGCTTAGAAATGTCCCGGCAATAGCATCAAGAGGTCTGTTTGGAGCAATAGCTGGA
>A_/_H11N9|CY184071|A/mallard/Sweden/101111/2009
GCTTGCCACGGGACTCAGAAATGTCCCAGCAATAGCATCAAGAGGCTTGTTTGGAGCAATAGCCGGA
>A_/_H11N9|CY184015|A/mallard/Sweden/418/2002
ACTTGCCACGGGACTTAGAAATGTCCCAGCGATAGCATCAAGAGGCTTGTTTGGGGCAATAGCCGGA
>A_/_H11N9|CY184007|A/mallard/Sweden/366/2002
ACTTGCCACGGGACTTAGAAATGTCCCAGCAATAGCATCAAGAGGCTTGTTTGGAGCAATAGCCGGA
>A_/_H11N9|CY184133|A/mallard/Sweden/50980/2006
GCTTGCCACGGGACTCAGAAATGTCCCAGCAATAGCATCAAGAGGCTTGTTTGGAGCAATAGCCGGA
>A_/_H11N9|CY184269|A/mallard/Sweden/100832/2009
GCTTGCCACGGGACTCAGAAATGTCCCAGCAATAGCATCAAGAGGCTTGTTTGGAGCAATAGCCGGA
>A_/_H11N9|CY184261|A/mallard/Sweden/101011/2009
GCTTGCCACGGGACTCAGAAATGTCCCAGCAATAGCATCAAGAGGCTTGTTTGGAGCAATAGCCGGA
>A_/_H11N9|CY184213|A/mallard/Sweden/101589/2009
ACTTGCCACGGGACTCAGAAATGTCCCAGCAATAGCATCAAGAGGCTTGTTTGGAGCAATAGCCGGA
>A_/_H11N9|CY184245|A/mallard/Sweden/101082/2009
GCTTGCCACGGGACTCAGAAATGTCCCAGCAATAGCATCAAGAGGCTTGTTTGGAGCAATAGCCGGA
>A_/_H11N9|CY184205|A/mallard/Sweden/101574/2009
ACTTGCCACGGGACTCAGAAATGTCCCAGCAATAGCATCAAGAGGCTTGTTTGGAGCAATAGCCGGA
>A_/_H11N9|CY184237|A/mallard/Sweden/101163/2009
GCTTGCCACGGGACTCAGAAATGTCCCAGCAATAGCATCAAGAGGCTTGTTTGGAGCAATAGCCGGA
>A_/_H11N9|CY184189|A/mallard/Sweden/102103/2009
GCTTGCCACGGGACTCAGAAATGTCCCAGCAATAGCATCAAGAGGCTTGTTTGGAGCAATAGCCGGA
>A_/_H11N9|CY184229|A/mallard/Sweden/101435/2009
ACTTGCCACGGGACTCAGAAATGTCCCAGCAATAGCATCAAGAGGCTTGTTTGGAGCAATAGCCGGA
>A_/_H11N9|CY184221|A/mallard/Sweden/101490/2009
ACTTGCCACGGGACTCAGAAATGTCCCAGCAATAGCATCAAGAGGCTTGTTTGGAGCAATAGCCGGA
>A_/_H11N9|CY184373|A/mallard/Sweden/79369/2008
GCTTGCCACGGGACTCAGAAATGTCCCAGCAATAGCATCAAGAGGCTTGTTTGGAGCAATAGCCGGA
>A_/_H11N9|CY184365|A/mallard/Sweden/79984/2008
GCTTGCCACAGGACTCAGAAATGTCCCAGCAATAGCATCAAGAGGCTTGTTTGGAGCAATAGCCGGA
>A_/_H11N9|CY184357|A/mallard/Sweden/79983/2008
GCTTGCCACGGGACTCAGAAATGTCCCAGCAATAGCATCAAGAGGCTTGTTTGGAGCAATAGCCGGA
>A_/_H11N9|CY184349|A/mallard/Sweden/79436/2008
GCTTGCCACAGGACTCAGAAATGTCCCAGCAATAGCATCAAGAGGCTTGTTTGGAGCAATAGCCGGA
>A_/_H11N9|CY184341|A/mallard/Sweden/80011/2008
GCTTGCCACGGGACTCAGAAATGTCCCAGCAATAGCATCAAGAGGCTTGTTTGGAGCAATAGCCGGA
>A_/_H11N9|CY184333|A/mallard/Sweden/80079/2008
GCTTGCCACAGGACTCAGAAATGTCCCAGCAATAGCATCAAGAGGCTTGTTTGGAGCAATAGCCGGA
>A_/_H11N9|CY184325|A/mallard/Sweden/80253/2008
GCTTGCCACAGGACTCAGAAATGTCCCAGCAATAGCATCAAGAGGCTTGTTTGGAGCAATAGCCGGA
>A_/_H11N9|CY184293|A/mallard/Sweden/100760/2009
GCTTGCCACGGGACTCAGAAATGTCCCAGCAATAGCATCAAGAGGCTTGTTTGGAGCAATAGCCGGA
>A_/_H11N9|CY184277|A/mallard/Sweden/100878/2009
GCTTGCCACGGGACTCAGAAATGTCCCAGCAATAGCATCAAGAGGCTTGTTTGGAGCAATAGCCGGA
>A_/_H11N9|CY184301|A/mallard/Sweden/100791/2009
GCTTGCCACGGGACTCAGAAATGTCCCAGCAATAGCATCAAGAGGCTTGTTTGGAGCAATAGCCGGA
>A_/_H11N9|CY184463|A/mallard/Sweden/68621/2007
GCTTGCCACGGGACTCAGAAATGTCCCAGCAATAGCATCAAGAGGCTTGTTTGGAGCAATAGCCGGA
>A_/_H11N9|CY184455|A/mallard/Sweden/68745/2007
GCTTGCCACGGGACTCAGAAATGTCCCAGCAATAGCATCAAGAGGCTTGTTTGGAGCAATAGCCGGA
>A_/_H11N9|CY184447|A/mallard/Sweden/69639/2007
GCTTGCCACGGGACTCAGAAATGTCCCAGCAATAGCATCAAGAGGCTTGTTTGGAGCAATAGCCGGA
>A_/_H11N9|CY184439|A/mallard/Sweden/69912/2007
GCTTGCCACGGGACTCAGAAATGTCCCAGCAATAGCATCAAGAGGCTTGTTTGGAGCAATAGCCGGA
>A_/_H11N9|CY184431|A/mallard/Sweden/75334/2008
GCTTGCCACGGGACTCAGAAATGTCCCAGCAATAGCATCAAGAGGCTTGTTTGGAGCAATAGCCGGA
>A_/_H11N9|CY184397|A/mallard/Sweden/79330/2008
GCTTGCCACGGGACTCAGAAATGTCCCAGCAATAGCATCAAGAGGCTTGTTTGGAGCAATAGCCGGA
>A_/_H11N9|CY184423|A/mallard/Sweden/79123/2008
GCTTGCCACGGGACTCAGAAATGTCCCAGCAATAGCATCAAGAGGCTTGTTTGGAGCAATAGCCGGA
>A_/_H11N9|CY184389|A/mallard/Sweden/79416/2008
GCTTGCCACGGGACTCAGAAATGTCCCAGCAATAGCATCAAGAGGCTTGTTTGGAGCAATAGCCGGA
>A_/_H11N9|CY184381|A/mallard/Sweden/79390/2008
GCTTGCCACGGGACTCAGAAATGTCCCAGCAATAGCATCAAGAGGCTTGTTTGGAGCAATAGCCGGA
>A_/_H11N9|CY184405|A/mallard/Sweden/79256/2008
GCTTGCCACGGGACTCAGAAATGTCCCAGCAATAGCATCAAGAGGCTTGTTTGGAGCAATAGCCGGA
>A_/_H11N1|CY185409|A/black-headed_gull/Republic_of_Georgia/1/2010
GCTTGCTACTGGGCTCAGAAATGTTCCTGCAATTGCTACAAGGGGACTGTTTGGTGCAATAGCTGGT
>A_/_H11N9|CY185393|A/black-headed_gull/Netherlands/40/2009
GCTTGCTACTGGGCTCAGAAATGTTCCTGCAATTGCTACAAGGGGCCTGTTTGGTGCAATAGCTGGT
>A_/_H11N4|KF183623|A/mallard/Finland/12703/2010
GCTTGCCACGGGACTCAGAAATGTCCCAGCAATAGCATCAAGAGGCTTGTTTGGAGCAATAGCCGGA
>A_/_H11N9|KF259206|A/northern_pintail/Hong_Kong/MPJ851/2009
GCTTGCCACGGGACTCAGAAATGTCCCAGCAATAACATCAAGAGGCTTGTTTGGAGCAATAGCCGGG
>A_/_H11N9|KF259215|A/duck/Yunnan/2908/2009
GCTTGCCACGGGACTCAGAAATGTCCCAGCAATAGCATCAAAAGGCTTATTTGGAGCAATAGCCGGA
>A_/_H11N9|KF259214|A/duck/Yunnan/1282/2007
GCTTGCCACAGGACTCAGAAATGTCCCAGCAATAGCATCAAGAGGCTTGTTTGGGGCAATAGCCGGA
>A_/_H11N9|KF259213|A/eurasian_wigeon/Hong_Kong/MPK653/2009
GCTTGCCACGGGACTCAGAAATGTCCCAGCAATAACATCAAGAGGCTTGTTTGGAGCAATAGCCGGG
>A_/_H11N9|KF259212|A/northern_shoveler/Hong_Kong/MPK276/2009
GCTTGCCACGGGACTCAGAAATGTCCCAGCAATAGCATCAAGAGGCTTGTTTGGAGCAATAGCCGGG
>A_/_H11N9|KF259211|A/duck/Guangdong/4323/2007
GCTTGCAACAGGGCTCAGAAATGTCCCAGCAATAGCATCAAGAGGCTTGTTTGGAGCAATAGCCGGA
>A_/_H11N9|KF259210|A/northern_pintail/Hong_Kong/MPC2085/2007
GCTTGCCACGGGACTCAGAAATGTCCCAGCAATAGCATCAAGAGGCTTGTTTGGAGCAATAGCCGGA
>A_/_H11N9|KF259209|A/common_teal/Hong_Kong/MPD322/2007
GCTTGCCACGGGACTCAGAAATGTCCCAGCAATAGCATCAAGAGGCTTGTTTGGAGCAATAGCCGGA
>A_/_H11N9|KF259207|A/eurasian_wigeon/Hong_Kong/MPK655/2009
GCTTGCCACGGGACTCAGAAATGTCCCAGCAATAACATCAAGAGGCTTGTTTGGAGCAATAGCCRGG
>A_/_H11N9|KF259205|A/common_teal/Hong_Kong/MPL1075/2011
GCTTGCCACGGGACTCAGAAATGTCCCAGCAATAGCATCAAGAGGCTTGTTCGGAGCAATAGCCGGG
>A_/_H11N9|KF259204|A/duck/Jiangxi/22620/2012
GCTTGCCACGGGACTCAGAAATGTCCCAGCAATAGCATCAAGAGGCTTGTTTGGAGCAATAGCCGGG
>A_/_H11N9|KF259203|A/duck/Jiangxi/22597/2012
GCTTGCCACGGGACTCAGAAATGTCCCAGCAATAGCATCAAGAGGCTTGTTTGGAGCAATAGCCGGG
>A_/_H11N9|KF259202|A/duck/Jiangxi/22537/2012
GCTTGCCACGGGACTCAGAAATGTCCCAGCAATAGCATCAAGAGGCTTGTTTGGAGCAATAGCCGGG
>A_/_H11N9|KF259201|A/duck/Jiangxi/21714/2011
GCTTGCCACGGGACTCAGAAATGTCCCAGCAATAGCATCAAGAGGCTTGTTTGGAGCAATAGCCGGG
>A_/_H11N9|KF259200|A/duck/Jiangxi/11278/2009
GCTTGCCACGGGACTCAGAAATGTCCCAGCAATAGCATCAAGAGGCTTGTTTGGAGCAATAGCCGGG
>A_/_H11N9|KF259199|A/duck/Guizhou/1078/2011
GCTTGCCACGGGACTCAGAAATGTCCCAGCAATAGCATCAAGAGGGTTATTTGGAGCAATAGCCGGG
>A_/_H11N9|CY146724|A/duck/Hunan/S4474/2011
GCTTGCCACGGGACTCAGAAATGTCCCAGCAATAGCATCAAGAGGCTTGTTTGGAGCAATCGCCGGG
>A_/_H11N9|CY146716|A/duck/Hunan/S4443/2011
GCTTGCAACAGGGCTTAGAAATGTTCCGGCAATAGCATCAAGAGGTCTGTTCGGAGCAATAGCCGGG
>A_/_H11N9|CY146684|A/duck/Hunan/S4137/2011
GCTTGCCACGGGACTCAGAAATGTCCCAGCAATAGCATCAAGAGGCTTGTTTGGAGCAATCGCCGGG
>A_/_H11N9|CY146636|A/duck/Hunan/S4013/2011
GCTTGCCACGGGACTCAGAAATGTCCCAGCAATAGCATCAAGAGGCTTGTTTGGAGCAATCGCCGGG
>A_/_H11N9|CY146612|A/duck/Hunan/S1607/2012
GCTTGCCACGGGACTCAGAAATGTCCCAGCAATAGCATCAAGAGGCTTGTTTGGAGCAATCGCCGGG
>A_/_H11N2|CY138137|A/lesser_black-backed_gull/Iceland/145/2010
GCTTGCTACCGGGCTCAGAAATGTTCCCACGATCGCTACAAGAGGCCTGTTTGGTGCAATAGCTGGT
>A_/_H11N9|AB781661|A/duck/Vietnam/G17-1/2011
GCTTGCAACAGGACTTAGAAATGTCCCGGCTATAGCATCAAGAGGTTTATTTGGAGCAATAGCCGGG
>A_/_H11N3|AB769955|A/duck/Hokkaido/157/2012
ACTTGCCACGGGACTCAGAAATGTCCCAGCAATAGCATCAAGAGGCTTGTTTGGAGCAATAGCCGGG
>A_/_H11N0|CY116622|A/mallard/Portugal/99013/2009
GCTTGCCACGGGACTCAGAAATGTCCCAGCAATAGCATCGAGAGGCTTGTTTGGAGCAATAGCCGGG
>A_/_H11N0|AB669139|A/duck/Chiba/11/2007(H11N9)
GCTTGCCACGGGACTCAGAAATGTCCCAGCAATAGCATCAAGAGGCTTGTTTGGAGCAATAGCCGGG
>A_/_H11N9|AB593471|A/duck/Vietnam/G32/2008
GCTTGCCACGGGACTCAGAAATGTTCCAGCAATAGCATCAAGAGGCTTGTTTGGAGCAATAGCCGGG
>A_/_H11N9|AB593463|A/duck/Vietnam/G30/2008
GCTTGCCACGGGACTCAGAAATGTTCCAGCAATAGCATCAAGAGGCTTGTTTGGAGCAATAGCCGGG
>A_/_H11N9|JF682621|A/mallard/Czech_Republic/15902-18K/2009
GCTTGCCACGGGACTTAGAAATGTCCCAGCAATAGCATCAAGAGGCTTGTTTGGAGCAATAGCCGGA
>A_/_H11N9|AB569559|A/duck/Zambia/12/2009
GCTTGCCACGGGGCTCAGAAATGTCCCAGCAATAGCATCAAGAGGCTTGTTTGGAGCAATAGCCGGA
>A_/_H11N9|AB569551|A/duck/Zambia/11/2009
GCTTGCCACGGGGCTCAGAAATGTCCCAGCAATAGCATCAAGAGGCTTGTTTGGAGCAATAGCCGGA
>A_/_H11N9|AB569535|A/goose/Zambia/09/2009
GCTTGCCACGGGGCTCAGAAATGTCCCAGCAATAGCATCAAGAGGCTTGTTTGGAGCAATAGCCGGA
>A_/_H11N9|HM179248|A/mallard/Switzerland/WV1071028/2007
GCTTGCCACGGGACTCAGAAATGTCCCAGCAATAGCATCAAGAGGCTTGTTTGGAGCAATAGCCGGA
>A_/_H11N9|CY060417|A/northern_shoveler/Netherlands/18/1999
GCTTGCCACAGGACTTAGAAATGTTCCAGCAATAGCATCAAGAGGATTGTTTGGAGCAATAGCCGGA
>A_/_H11N1|CY060335|A/mallard/Sweden/58/2003
ACTTGCCACGGGACTTAGAAATGTCCCAGCGATAGCATCAAGAGGCTTGTTTGGAGCAATAGCCGGA
>A_/_H11N9|CY060294|A/mallard/Sweden/48/2002
ACTTGCCACGGGACTTAGAAATGTCCCAGCGATAGCATCAAGAGGCTTGTTTGGAGCAATAGCCGGA
>A_/_H11N8|CY060281|A/mallard/Sweden/45/2002
ACTTGCCACGGGACTTAGAAATGTCCCAGCGATAGCATCAAGAGGCTTGTTTGGAGCAATAGCCGGA
>A_/_H11N3|CY060254|A/mallard/Sweden/25/2002
ACTTGCCACGGGACTTAGAAATGTCCCAGCGATAGCATCAAGAGGCTTGTTTGGAGCAATAGCCGGA
>A_/_H11N7|CY060212|A/mallard/Sweden/110/2002
ACTTGCCACGGGACTTAGAAATGTCCCAGCGATAGCATCAAGAGGCTTGTTTGGAGCAATAGCCGGA
>A_/_H11N9|CY060227|A/mallard/Netherlands/15/1999
GCTTGCCACAGGACTTAGAAATGTTCCAGCAATAGCATCAAGAGGATTGTTTGGAGCAATAGCCGGA
>A_/_H11N9|CY060190|A/common_teal/Netherlands/9/2000
GCTTGCCACAGGACTTAGAAATGTTCCAGCAATATCATCAAGAGGCTTGTTTGGAGCAATAGCCGGA
>A_/_H11N9|AB545599|A/duck/Vietnam/OIE-2386/2009
GCTTGCCACAGGACTCAGAAACGTCCCGGCAATAGCATCAAGAGGTCTGTTTGGAGCAATAGCCGGG
>A_/_H11N3|AB545595|A/duck/Vietnam/OIE-2329/2009
GCTTGCAACAGGACTTAGAAATGTCCCGGCAATAGCATCAAGAGGTCTGTTTGGAGCAATAGCCGGG
>A_/_H11N6|CY014679|A/duck/England/1956
GCTTGCAACAGGACCTAGAAATGTCCCAGCAATAGCATCGAGAGGCTTGTTTGGAGCAATAGCTGGA
>A_/_H11N1|AB450451|A/duck/Miyagi/47/1977
ACTTGCAACAGGACTTAGAAACGTCCCAGCAATAGCATCGAGAGGCTTGTTTGGAGCAATAGCTGGG
>A_/_H11N6|D90306|A/Duck/England/56
GCTTGCAACAGGACCTAGAAATGTCCCAGCAATAGCATCGAGAGGCTTGTTTGGAGCAATAGCTGGA
>A_/_H11N6|AB288845|A/duck/England/1/56
GCTTGCAATAGGACCTAGAAATGTCCCAGCAATAGCATCGAGAGGCTTGTTTGGAGCAATAGCTGGA
>A_/_H11N1|GU046752|A/duck/Bavaria/49/2006
ACTTGCCACGGGACTTAGAAATGTCCCAGCGATAGCATCAAGAGGCTTGTTTGGAGCGATAGCCGGA
>A_/_H11N3|FN386462|A/Anas_plathyrhynchos/Spain/1197/2007
ACTTGCCACGGGACTTAGAAATGTCCCAGCAATAGCATCAAGAGGCTTGTTTGGAGCGATAGCCGGA
>A_/_H11N9|GQ184329|A/Baikal_Teal/Hongze/14/2005
ACTTGCCACGGGACTCAGAAATGTCCCAGCAATAACATCAAGAGGCTTGTTTGGAGCAATAGCCGGA
>A_/_H11N2|GQ184327|A/spotbill_duck/Xuyi/6/2005
GCTTGCCACGGGACTCAGAAATGTCCCAGCGATAGCATCAAGAGGCTTGTTTGGAGCAATAGCCGGA
>A_/_H11N2|CY041418|A/mallard/Netherlands/26/2005
ACTTGCCACGGGACTTAGAAATGTCCCAGCGATAGCATCAAGAGGCTTGTTTGGAGCAATAGCCGGA
>A_/_H11N9|CY029881|A/sharp-tailed_sandpiper/Australia/10/2004
GCTTGCCACGGGACTCAGAAATGTCCCAGCAATAGCATCAAGAGGCTTGTTTGGAGCAATAGCCGGA
>A_/_H11N0|DQ482667|A/mallard/Xuyi/8/2004
GCTTGCCACGGGACTCAGAAATGTCCCAGCGATAGCATCAAGAGGCTTGTTTGGAGCAATAGCCGGA
>A_/_H11N9|DQ327835|A/sharp-tailed_sandpiper/Australia/6/2004
GCTTGCCACGGGACTCAGAAATGTCCCAGCAATAGCATCAAGAGGCTTGTTTGGAGCAATAGCCGGA
>A_/_H11N2|DQ080993|A/duck/Yangzhou/906/2002
ACTTGCCACGGGACTTAGAAATGTCCCAGCAATAGCATCAAGAGGCTTGTTTGGAGCAATAGCCGGA
>A_/_H11N9|CY025197|A/sharp-tailed_sandpiper/Australia/6/2004
GCTTGCCACGGGACTCAGAAATGTCCCAGCAATAGCATCAAGAGGCTTGTTTGGAGCAATAGCCGGA
>A_/_H11N2|AY684895|A/mallard/Netherlands/7/99
GCTTGCCACAGGACTTAGAAATGTTCCAGCAATAGCATCAAGAGGATTGTTTGGAGCAATAGCCGGA
>A_/_H11N9|AB298283|A/duck/Hokkaido/W245/2004
GCTTGCCACGGGACTCAGAAATGTCCCAGCAATAGCATCAAGAGGCTTGTTTGGAGCAATAGCCGGA
>A_/_H11N3|AB296076|A/swan/Shimane/183/1985
GCTTGCTACCGGGCTCAGAAATGTCCCTGCGATTGCTGCAAGAGGCCTGTTTGGTGCAATAGCTGGT
>A_/_H11N9|AB292783|A/duck/Siberia/700/1996
ACTTGCCACGGGACTTAGAAATGTCCCAGCAATAGCATCAAGAGGCTTGTTTGGAGCAATAGCCGGA
>A_/_H11N2|AB277756|A/swan/Shimane/48/1997
ACTTGCCACGGGACTTAGAAATGTCCCAGCAATAGCATCAAGAGGCTTGTTTGGAGCAATAGCCGGA
>A_/_H11N2|MW116737|A/Anas_poecilorhyncha/South_Korea/JB32-81/2019
GCTTGCCACAGGGCTCAGAAATGTACCAGCAATAGCATCAAGAGGATTGTTTGGAGCAATAGCCGGA
>A_/_H11N9|MW116722|A/Anas_platyrhynchos/South_Korea/JB31-103/2019
GCTCGCCACAGGACTCAGAAATGTTCCAGCAATAGCATCAAGAGGCTTGTTTGGAGCAATAGCCGGT
>A_/_H11N9|MW116665|A/Anas_platyrhynchos/South_Korea/JB31-96/2019
GCTCGCCACAGGACTCAGAAATGTTCCAGCAATAGCATCAAGAGGCTTGTTTGGAGCAATAGCCGGT
>A_/_H11N6|MW186787|A/duck/Moscow/5712U/2019
GCTTGCCACGGGACTCAGAAATGTCCCAGCAATAGCATCAAGAGGTTTGTTTGGAGCAATAGCCGGG
>A_/_H11N2|MW132964|A/Mallard/Ukraine/AN-30-15-02/2011
GCTTGCCACGGGACTCAGAAATGTCCCAGCAATAGCATCAAGAGGCTTGTTTGGAGCAATAGCCGGA
>A_/_H11N2|MW126489|A/Anas_platyrhynchos/South_Korea/JB29-91-95/2019
GCTTGCCACAGGGCTCAGAAATGTACCAGCAATAGCATCAAGAGGATTGTTTGGAGCAATAGCCGGA
>A_/_H11N9|MW093748|A/Anas_platyrhynchos/South_Korea/JB31-69/2019
GCTCGCCACAGGACTCAGAAATGTTCCAGCAATAGCATCAAGAGGCTTGTTTGGAGCAATAGCCGGT
>A_/_H11N9|MN530438|A/mallard/South_Korea/N07-0616/2007
GCTTGCCACAGGACTCAGAAATGTCCCAGCAATAGCATCAAGAGGCTTGTTTGGAGCAATAGCCGGA
>A_/_H11N9|MN530437|A/mallard/South_Korea/N07-0613/2007
GCTTGCCACAGGACTCAGAAATGTCCCAGCAATAGCATCAAGAGGCTTGTTTGGAGCAATAGCCGGA
>A_/_H11N3|MT090555|A/duck/Bangladesh/38305/2019
GCTTGCCACGGGACTCAGAAATGTTCCAGCAATAGCATCAAGAGGCTTGTTTGGGGCAATAGCCGGT
>A_/_H11N3|MT090536|A/duck/Bangladesh/38827/2019
GCTTGCTACAGGGCTCAGAAATGTCCCAGCAATAGCATCAAGAGGATTGTTTGGAGCAATAGCCGGA
>A_/_H11N3|MT090436|A/duck/Bangladesh/38297/2019
GCTTGCCACGGGACTCAGAAATGTTCCAGCAATAGCATCAAGAGGCTTGTTTGGGGCAATAGCCGGT
>A_/_H11N3|MT090343|A/duck/Bangladesh/38285/2019
GCTTGCCACGGGACTCAGAAATGTTCCAGCAATAGCATCAAGAGGCTTGTTTGGAGCAATAGCCGGT
>A_/_H11N3|MT090211|A/duck/Bangladesh/38803/2019
GCTTGCTACAGGGCTCAGAAATGTCCCAGCAATAGCATCAAGAGGATTGTTTGGAGCAATAGCCGGA
>A_/_H11N7|MT406969|A/Anas_platyrhynchos/Belgium/2322/2015
GCTTGCCACGGGACTCAGAAATGTCCCAGCAATAGCATCAAGAGGTTTGTTTGGAGCAATAGCCGGA
>A_/_H11N9|MT406953|A/Anas_platyrhynchos/Belgium/195_7/2018
GCTTGCCACGGGACTCAGAAATGTCCCAGCAATAGCATCAAGAGGTTTGTTTGGAGCAATAGCCGGA
>A_/_H11N2|MT406889|A/Anas_platyrhynchos/Belgium/11089/2016
GCTTGCCACGGGACTCAGAAATGTCCCAGCAATAGCATCAAGAGGTTTGTTTGGAGCAATAGCCGGA
>A_/_H11N9|MT406857|A/Anas_platyrhynchos/Belgium/11026_11/2017
GCTTGCCACGGGACTCAGAAATGTCCCAGCAATAGCATCGAGAGGTTTGTTTGGAGCAATAGCCGGA
>A_/_H11N1|MT406849|A/Anas_platyrhynchos/Belgium/11025_44/2017
GCTTGCCACGGGACTCAGAAATGTCCCAGCAATAGCATCAAGAGGTTTGTTTGGAGCAATAGCCGGA
>A_/_H11N9|MG280797|A/mallard/Sanjiang/148/2006
GCTTGCCACGGGACTCAGAAATGTCCCAGCAATAGCATCAAGAGGCTTGTTTGGAGCAATAGCCGGG
>A_/_H11N8|MH547058|A/Anser_fabalis/China/664/2014
GCTTGCCACGGGACTCAGAAATGTCCCAGCAATAGCATCAAGAGGCTTGTTTGGAGCAATAGCCGGG
>A_/_H11N1|MF575034|A/black-headed_gull/Netherlands/21/2014
GCTTGCCACGGGACTCAGAAATGTCCCAGCAATAGCATCAAGAGGTTTGTTTGGAGCAATAGCTGGA
>A_/_H11N1|MF682765|A/lesser_black-backed_gull/Netherlands/1/2007
GCTTGCTACTGGGCTCAGAAATGTGCCTGCAATTGCTACAAGGGGCCTGTTTGGTGCAATAGCTGGT
>A_/_H11N3|MG214160|A/duck/Fujian/SD061/2017
GCTTGCCACAGGACTCAGAAATGTCCCAGCAATAGCATCAAGAGGCTTGTTTGGGGCAATAGCCGGG
>A_/_H11N9|MF147286|A/common_teal/Netherlands/7/2005
ACTTGCCACGGGACTTAGAAATGCCCCAGCAATAGCATCAAGAGGCTTGTTTGGAGCGATAGCCGGA
>A_/_H11N9|MF147221|A/European_herring_gull/Netherlands/1/2015
GCTTGCTACCGGGCTCAGAAATGTTCCTGCGATAGCTACGAGAGGCCTGTTTGGTGCTATAGCTGGT
>A_/_H11N3|MF146908|A/mallard_duck/Netherlands/24/2005
ACTTGCCACGGGACTTAGAAATGTCCCAGCGATAGCATCAAGAGGCTTGTTTGGAGCAATAGCCGGA
>A_/_H11N9|KX979452|A/mallard_duck/Netherlands/26/2011
GCTTGCCACGGGACTCAGAAATGTCCCAGCAATAGCATCAAGAGGCTTGTTTGGAGCAATAGCCGGA
>A_/_H11N9|KX978958|A/mallard_duck/Netherlands/12/2009
GCTTGCCACGGGACTCAGAAATGTCCCAGCAATAGCATCAAGAGGCTTGTTTGGAGCAATAGCCGGA
>A_/_H11N9|KX978267|A/mallard_duck/Netherlands/29/2008
GCTTGCCACGGGACTCAGAAATGTCCCAGCAATAGCATCAAGAGGCTTGTTTGGAGCAATAGCCGGA
>A_/_H11N9|KX978075|A/mallard_duck/Netherlands/36/2008
GCTTGCCACGGGACTCAGAAATGTCCCAGCAATAGCATCAAGAGGCTTGTTTGGAGCAATAGCCGGA
>A_/_H11N9|KX977778|A/mallard_duck/Netherlands/23/2012
GCTTGCCACGGGACTCAGAAATGTCCCAGCAATAGCGTCAAGAGGCTTGTTTGGAGCAATAGCCGGA
>A_/_H11N9|KX977705|A/mallard_duck/Netherlands/29/2009
GCTTGCCACGGGGCTCAGAAATGTCCCAGCAATAGCATCAAGAGGCTTGTTTGGAGCGATAGCCGGA
>A_/_H11N3|KX028822|A/duck/Zhejiang/727D26/2013
GCTTGCTACAGGACTCAGAAATGTCCCAGCAATAGCATCAAGAGGCTTGTTTGGAGCAATAGCCGGG
>A_/_H11N3|KX028821|A/duck/Zhejiang/727D25/2013
GCTTGCTACAGGACTCAGAAATGTCCCAGCAATAGCATCAAGAGGCTTGTTTGGAGCAATAGCCGGG
>A_/_H11N3|KX028820|A/duck/Zhejiang/727D22/2013
GCTTGCTACAGGACTCAGAAATGTCCCAGCAATAGCATCAAGAGGCTTGTTTGGAGCAATAGCCGGG
>A_/_H11N3|KX028819|A/duck/Zhejiang/727D9/2013
GCTTGCTACAGGACTCAGAAATGTCCCAGCAATAGCATCAAGAGGCTTGTTTGGAGCAATAGCCGGG
>A_/_H11N3|KX028818|A/duck/Zhejiang/727D7/2013
GCTTGCTACAGAACTCAGAAATGTCCCAGCAATAGCATCAAGAGGCTTGTTTGGAGCAATAGCCGGG
>A_/_H11N3|KX028817|A/duck/Zhejiang/727D2/2013
GCTTGCTACAGGACTCAGAAATGTCCCAGCAATAGCATCAAGAGGCTTGTTTGGAGCAATAGCCGGG
>A_/_H11N6|CY130062|A/duck/England/1956
GCTTGCAACAGGACCTAGAAATGTCCCAGCAATAGCATCGAGAGGCTTGTTTGGAGCAATAGCTGGA
>A_/_H11N3|CY125007|A/duck/Jiangsu/10-d4/2011
GCTTGCCACAGGACTCAGAAATGTCCCAGCAATAGCATCAAGAGGCTTGTTTGGGGCAATAGCCGGG
>A_/_H11N2|HM745398|A/duck/Jiangxi/k0701/2009
GCTTGCCACGGGACTCAGAAATGTCCCAGCAATAGCATCAAGAGGCTTGTTTGGAGCAATAGCCGGA
>A_/_H11N9|CY076960|A/mallard/Sweden/90/2005
ACTTGCCACGGGACTTAGAAATGTCCCAGCGATAGCATCAAGAGGCCTGTTTGGAGCGATAGCCGGA
>A_/_H11N9|CY077056|A/mallard/Netherlands/42/2006
ACTTGCCACGGGACTTAGAAATGTCCCAGCAATAGCATCAAGAGGCTTGTTTGGAGCGATAGCCGGA
>A_/_H11N3|CY076704|A/duck/Thailand/CU5388/2009
GCTTGCCACAGGACTTAGAAATGTCCCAGCAATAGCATCAAGAGGTCTGTTTGGAGCAATAGCCGGG
>A_/_H11N9|KX121188|A/bean_goose/Hubei/SZY200/2016**gb
GCTTGCTACCGGGCTCAGAAATGTTCCTGCGATAGCTACGAGAGGCCTGTTTGGTGCAATAGCTGGT
>A_/_H11N9|KJ525997|A/duck/Thailand/CU-12660T/2012**gb
ACTTGCCACAGGACTTAGAAATGTCCCGGCAATAGCATCAAGAGGTCTGTTTGGAGCAATAGCAGGG
>A_/_H11N9|KJ525975|A/duck/Thailand/CU-12943C/2013**gb
GCTTGCCACGGGACTCAGAAATGTCCCAGCAATAGCATCAAGAGGCTTGTTTGGAGCAATAGCCGGG
>A_/_H11N9|KR864829|A/duck/Zhejiang/71750/2013**gb
GCTTGCCACGGGACTCAGAAATGTCCCAGCAATAGCATCAAGAGGCTTGTTTGGAGCAATAGCCGGG
>A_/_H11gb|MF575153|A/mallard_duck/Netherlands/10/1999**gb
GCTTGCCACAGGACTTAGAAATGTTCCAGCAATAGCATCAAGAGGATTGTTTGGAGCAATAGCCGGA
>A_/_H11gb|KC209507|A/mallard/Netherlands/10-Nmkt/1999**gb
GCTTGCCACAGGACTTAGAAATGTTCCAGCAATAGCATCAAGAGGATTGTTTGGAGCAATAGCCGGA
>A_/_H11gb|MK192382|A/mallard/Netherlands/32/2014**gb
GCTTGCTACCGGGCTCAGAAATGTTCCTGCGATAGCTACGAGAGGCCTGTTTGGTGCTATAGCTGGT
>A_/_H11gb|CY184093|A/mallard/Sweden/101754/2009**gb
GCTTGCCACGGGACTCAGAAATGTCCCAGCAATAGCATCAAGAGGCTTGTTTGGAGCAATAGCCGGA
>A_/_H11gb|CY184106|A/mallard/Sweden/2321/2004**gb
GCTTGCCACGGGACTCAGAAATGTCCCAGCAATAGCATCAAGAGGCTTGTTTGGAGCAATAGCCGGA
>A_/_H11gb|CY183767|A/mallard/Sweden/52057/2006**gb
ACTTGCCACGGGACTTAGAAATGTCCCAGCGATAGCATCAAGAGGCTTGTTTGGAGCGATAGCCGGA
>A_/_H11N2|CY060323|A/mallard/Sweden/55/2002**gb
ACTTGCCACGGGACTTAGAAATGTCCCAGCGATAGCATCAAGAGGCTTGTTTGGAGCAATAGCCGGA
>A_/_H11gb|CY165302|A/mallard/Sweden/79186/2008**gb
GCTTGCCACGGGACTCAGAAATGTCCCAGCAATAGCATCAAGAGGCTTGTTTGGAGCAATAGCCGGA
>A_/_H11gb|CY165351|A/mallard/Sweden/79329/2008**gb
GCTTGCCACGGGACTCAGAAATGTCCCAGCAATAGCATCAAGAGGCTTGTTTGGAGCAATAGCCGGA
>A_/_H11N9|MN596424|A/Mandarin_duck/South_Korea/KNU18-12/2018**gb
GCTTGCCACAGGGCTCAGAAATGTCCCAGCAATAGCATCAAGAGGATTGTTTGGAGCAATAGCTGGA
>A_/_H11N2|CY116723|A/Peking_duck/Wagun/1827-6/1984**gb
GCTTGCAACAGGACCTAGAAACGTCCCAGCAATAGCATCAAGAGGCTTGTTTGGAGCAATAGCTGGA
>A_/_H11Nx|EF200063|A/shoveler/Netherland-18/99**gb
GCTTGCCACAGGACTTAGAAATGTTCCAGCAATAGCATCAAGAGGATTGTTTGGAGCAATAGCCGGA
