# Supplementary material for: In Silico Analyses of the Role of Codon Usage at the Hemagglutinin Cleavage Site in Highly Pathogenic Avian Influenza Genesis
Source: Viruses. 2022 Jun 21;14(7):1352. doi: 10.3390/v14071352 (PMC9316147; doi:10.3390/v14071352)
Supplement: Supplementary file 1 [file viruses-14-01352-s001.zip › Supplementary File 4/dataset/by_region-species/eurasia-ans_cha/eurasia-ans_cha_h12_unique_CSregion.fasta]

>A_/_H12N1|LC339667|A/duck/Hokkaido/W26/2012
ACTGGCGATAGGGCTCAGGAATGTTCCCCAGGCCCAAGACCGAGGGCTCTTTGGAGCAATCGCTGGA
>A_/_H12N5|LC339603|A/duck/Hokkaido/W132/2004
ATTGGCAATAGGACTCAGAAATGTCCCACAAGTTCAAGATCGGGGGCTATTTGGAGCAATTGCAGGC
>A_/_H12N1|MF146658|A/Bewick_swan/Netherlands/1/2014
GCTGGCGATAGGGCTCAGGAACGTTCCTCAGGCCCAAGACCGAGGGCTTTTTGGAGCAATCGCCGGA
>A_/_H12N5|CY184023|A/mallard/Sweden/2213/2003
GCTGGCGATAGGGCTCAGAAATGTTCCCCAGGCCCAAGACCGAGGGCTTTTTGGAGCAATCGCTGGA
>A_/_H12N5|CY184063|A/mallard/Sweden/69794/2007
GCTGGCGATAGGGCTCAGAAATGTTCCCCAGGCCCAAGACCGAGGGCTTTTTGGAGCAATCGCTGGA
>A_/_H12N5|CY184055|A/mallard/Sweden/68529/2007
GCTGGCGATAGGGCTCAGAAATGTTCCCCAGGCCCAAGACCGAGGGCTTTTTGGAGCAATCGCTGGA
>A_/_H12N5|CY183999|A/mallard/Sweden/343/2002
GCTGGCGATAGGGCTCAGAAATGTTCCCCAGGCCCAAGACCGAGGGCTTTTTGGAGCAATCGCTGGA
>A_/_H12N5|CY184047|A/mallard/Sweden/60069/2007
GCTGGCGATAGGGCTCAGAAATGTTCCCCAGGCCCAAGACCGAGGGCTTTTTGGAGCAATCGCTGGA
>A_/_H12N5|CY184039|A/mallard/Sweden/50968/2006
GCTGGCGATAGGGCTCAGAAATGTTCCCCAGGCCCAAGACCGAGGGCTTTTTGGAGCAATCGCTGGA
>A_/_H12N5|CY184031|A/mallard/Sweden/3328/2003
GCTGGCAATAGGGCTCAGGAATGTTCCCCAGGTCCAAGAACGAGGGCTCTTTGGAGCAATCGCTGGA
>A_/_H12N3|KM668063|A/green_winged_teal/Japan/9KS0643/2009
GTTAGCGATAGGACTCAGGAATGTTCCCCAGGTCCAAGACCGAGGGCTTTTTGGAGCAATTGCTGGA
>A_/_H12N5|KF183624|A/mallard/Finland/13016/2008
GCTGGCGATAGGGCTCAGAAATGTTCCCCAGGCCCAAGACCGAGGGCTTTTTGGAGCAATCGCTGGA
>A_/_H12N5|JX566037|A/mallard/Sweden/100127/2009
GCTGGCAATAGGGCTCAGAAATGTTCCCCAGGCCCAAGATCGAGGGCTTTTTGGAGCAATCGCTGGA
>A_/_H12N5|JX566034|A/mallard/Sweden/100103/2009
GCTGGCAATAGGGCTCAGAAATGTTCCCCAGGCCCAAGATCGAGGGCTTTTTGGAGCAATCGCTGGA
>A_/_H12N8|KC876691|A/wild_goose/Dongting/C1037/2011
ACTGGCAATAGGGCTCAGGAATGTTCCCCAGGCCCAAGACCGAGGGCTCTTTGGAGCAATCGCTGGA
>A_/_H12N0|AB669140|A/duck/Tsukuba/212/2006(H12N5)
GTTAGCGATAGGACTCAGGAATGTTCCCCAGGTCCAAGACCGAGGGCTTTTTGGAGCAATTGCTGGA
>A_/_H12N5|CY060390|A/mallard/Sweden/86/2003
GCTGGCGATAGGGCTCAGAAATGTTCCCCAGGCCCAAGACCGAGGGCTTTTTGGAGCAATCGCTGGA
>A_/_H12N3|GQ907350|A/whooper_swan/Mongolia/232/2005
GTTGGCGATAGGGCTCAGGAATGTTCCCCAGGTCCAAGACCGAGGGCTCTTTGGAGCAATTGCTGGA
>A_/_H12N3|GQ907342|A/ruddy_shelduck/Mongolia/P52/2005
GTTGGCGATAGGGCTCAGGAATGTTCCCCAGGTCCAAGACCGAGGGCTCTTTGGAGCAATTGCTGGA
>A_/_H12N3|GQ907334|A/ruddy_shelduck/Mongolia/37/2005
GTTGGCGATAGGGCTCAGGAATGTTCCCCAGGTCCAAGACCGAGGGCTCTTTGGAGCAATTGCTGGA
>A_/_H12N2|GQ415321|A/mallard/Switzerland/WV4060166/2006
GCTGGCAATAGGGCTCAGAAATGTTCCCCAGGCCCAAGACCGAGGGCTTTTTGGAGCAATCGCTGGA
>A_/_H12N2|FM179754|A/teal/Norway/10_1836/2006
GCTGGCAATAGGGCTCAGAAATGTTCCCCAGGCCCAAGACCGAGGGCTTTTTGGAGCAATCGCTGGG
>A_/_H12N9|CY029873|A/red-necked_stint/Western_Australia/5745/1982
GCTGGCGATAGGGCTCAGAAATGTTCCTCAGGCCCAAAACCGAGGGCTCTTTGGAGCAATTGCTGGA
>A_/_H12N5|AB288843|A/duck/Hokkaido/66/01
GTTAGCGATAGGACTCAGGAATGTTCCCCAGGTCCAAGACCGAGGGCTCTTTGGAGCAATTGCTGGA
>A_/_H12N5|MT407041|A/Anas_platyrhynchos/Belgium/7828/2018
ACTGGCGATAGGGCTCAGGAATGTTCCTCAGGTCCAAGATCGAGGGCTCTTTGGAGCAATCGCTGGA
>A_/_H12N2|MK592493|A/duck/Hokkaido/56/2017
ACTGGCGATAGGGCTCAGGAATGTTCCCCAGGCCCAAGGCCGAGGGCTCTTTGGAGCAATTGCTGGA
>A_/_H12N5|MK979051|A/duck/Mongolia/850/2018
ACTGGCGATAGGGCTCAGGAATGTTCCCCAGGCCCAAGACCGAGGGCTCTTTGGAGCAATTGCTGGA
>A_/_H12N5|MK978992|A/duck/Mongolia/703/2018
ACTGGCGATAGGGCTCAGGAATGTTCCCCAGGCCCAAGACCGAGGGCTCTTTGGAGCAATTGCTGGA
>A_/_H12N5|MK978984|A/duck/Mongolia/656/2018
ACTGGCGATAGGGCTCAGGAATGTTCCCCAGGCCCAAGACCGAGGGCTCTTTGGAGCAATTGCTGGA
>A_/_H12N5|MF575060|A/mallard_duck/Netherlands/83/2008
GTTGGCGATAGGGCTCAGAAATGTTCCCCAGGTCCAAGACCGAGGGCTTTTTGGAGCAATCGCTGGA
>A_/_H12N5|MF146224|A/mallard_duck/Netherlands/4/2011
GCTGGCAATAGGGCTCAGAAATGTTCCCCAGGCCCAAAATCGAGGGCTTTTTGGAGCAATCGCTGGA
>A_/_H12N5|MF146196|A/Eurasian_wigeon/Netherlands/2/2009
GCTGGCAATAGGGCTCAGAAACGTTCCCCAGGCCCAAGATCGAGGGCTTTTTGGAGCAATCGCTGGA
>A_/_H12N8|CY076968|A/mallard/Netherlands/20/2005
GCTGGCGATAGGGCTCAGAAATGTCCCCCAGGCCCAAGACCGAGGGCTTTTTGGAGCAATAGCTGGA
>A_/_H12N2|MK301259|A/Mareca_falcata/China/D29/2015**gb
ACTGGCGATAGGGCTCAGGAATGTTCCCCAGGCCCAAGACCGAGGGCTCTTTGGAGCAATCGCTGGA
