# Supplementary material for: In Silico Analyses of the Role of Codon Usage at the Hemagglutinin Cleavage Site in Highly Pathogenic Avian Influenza Genesis
Source: Viruses. 2022 Jun 21;14(7):1352. doi: 10.3390/v14071352 (PMC9316147; doi:10.3390/v14071352)
Supplement: Supplementary file 1 [file viruses-14-01352-s001.zip › Supplementary File 4/dataset/by_region-species/eurasia-ans_cha/eurasia-ans_cha_h13_unique_CSregion.fasta]

>A_/_H13N6|MF146090|A/black-headed_gull/Netherlands/30/2014
ATTGGCCACTGGACTTAGGAATGTACCTGCCATATCAAACAGAGGATTGTTTGGGGCTATTGCAGGC
>A_/_H13N6|MF146637|A/black-headed_gull/Netherlands/120/2012
ATTGGCCACTGGACTTAGGAATGTACCTGCCATATCAAACAGAGGATTGTTTGGGGCTATTGCAGGC
>A_/_H13gb|MF682695|A/black-headed_gull/Netherlands/10/2009**gb
ATTGGCCACTGGACTTAGGAATGTACCTGCCATATCAAACAGAGGATTGTTTGGGGCTATTGCAGGC
>A_/_H13gb|MK414717|A/Mallard/Netherlands/84/2006**gb
ATTGGCCACTGGACTTAGGAATGTACCTGCCATATCAAACAGAGGATTGTTTGGGGCTATTGCAGGC
>A_/_H13gb|MF682721|A/black-headed_gull/Netherlands/73/2008**gb
GTTGGCCACTGGCCTTAGGAATGTACCTGCCATATCAAACAGAAGATTGTTTGGGGCGATGGCAGGC
>A_/_H13N6|AB285094|A/duck/Siberia/272PF/1998
GCTAGCCACTGGACTCAGAAATGTGCCAGCTATATCGAATAGAGGACTGCTTGGAGCAATTGCAGGA
>A_/_H13N8|MF461188|A/black-tailed_gull/Weihai/17/2016
ATTAGCCACTGGACTTAGGAATGTACCTGCCATATCAAACAGAGGATTGTTTGGGGCTATTGCAGGC
>A_/_H13N2|MF461180|A/black-tailed_gull/Weihai/115/2016
GCTAGCCACTGGGCTCAGAAATGTGCCAGCCATATCTAAGAGAGGACTGTTTGGGGCAATTGCAGGA
>A_/_H13N6|LC339627|A/duck/Hokkaido/W189/2006
GCTAGCCACTGGACTCAGAAATGTGCCAGCCATATCGAATAGAGGACTGTTTGGAGCAATTGCAGGA
>A_/_H13N0|KX455110|A/herring_gull/Finland/9611/2007
GCTAGCCACTGGACTCAGAAATGTGCCAGCCATATCGAATAGAGGACTGTTTGGAGCAATTGCAGGA
>A_/_H13N0|KX455109|A/herring_gull/Finland/9330/2007
GCTAGCCACTGGACTCAGAAATGTGCCAGCCATATCGAATAGAGGACTGTTTGGAGCAATTGCAGGA
>A_/_H13N0|KX455108|A/herring_gull/Finland/9875/2005
GCTAGCCACTGGACTCAGAAATGTGCCAGCCATATCGAATAGAGGACTGTTTGGAGCAATTGCAGGA
>A_/_H13N6|KX979063|A/black-headed_gull/Netherlands/2/2007
GCTAGCCACTGGACTCAGAAATGTGCCAGCCATATCGAATAGAGGACTGTTTGGAGCAATTGCAGGA
>A_/_H13N3|KX978076|A/black-headed_gull/Netherlands/17/2009
GCTAGCCACTGGACTCAGAAATGTGCCAGCCATATCGAATAGAGGACTGTTTGGGGCAATTGCAGGA
>A_/_H13N2|KX978020|A/black-headed_gull/Netherlands/33/2009
GTTGGCCACTGGTCTTAGGAATGTACCTGCCATATCAAACAGAGGATTGTTTGGGGCTATTGCAGGC
>A_/_H13N2|KR087598|A/black-headed_gull/Netherlands/20/2009
GTTGGCCACTGGCCTTAGGAATGTACCTACCATATCAAACAGAGGATTGTTTGGGGCTATTGCAGGC
>A_/_H13N6|KR087577|A/great_black-backed_gull/Sweden/3936/2003
GCTAGCCACTGGACTCAGAAATGTGCCAGCCATATCGAATAGAGGACTGTTTGGAGCAATTGCAGGG
>A_/_H13N2|KR087564|A/black-headed_gull/Netherlands/7/2009
GCTAGCCACTGGACTCAGAAATGTGCCAGCCATATCGAATAGAGGACTGTTTGGAGCAATTGCAGGA
>A_/_H13N6|CY185497|A/yellow-legged_gull/Republic_of_Georgia/1/2011
GCTAGCCACTGGGCTCAGAAATGTGCCAGCCATATCGAATAGAGGACTGTTTGGGGCAATTGCAGGA
>A_/_H13N6|CY185489|A/black-headed_gull/Republic_of_Georgia/7/2011
GCTAGCCACTGGACTCAGGAATGTGCCAGCCATATCGAATAGAGGACTGTTTGGAGCAATTGCAGGA
>A_/_H13N6|CY185569|A/black-headed_gull/Republic_of_Georgia/2/2012
GCTAGCCACTGGGCTCAGAAATGTGCCAGCCATATCGAATAGAGGACTGTTTGGGGCAATTGCAGGA
>A_/_H13N6|CY185609|A/yellow-legged_gull/Republic_of_Georgia/3/2012
GCTAGCCACTGGGCTCAGAAATGTGCCAGCCATATCGAATAGAGGACTGTTTGGGGCGATTGCAGGA
>A_/_H13N6|CY185601|A/yellow-legged_gull/Republic_of_Georgia/2/2012
GCTAGCCACTGGACTCAGAAATGTTCCAGCCATATCGAATAGAGGACTGTTTGGAGCAATTGCAGGA
>A_/_H13N6|CY185665|A/yellow-legged_gull/Republic_of_Georgia/6/2012
GCTAGCCACTGGACTCAGAAATGTTCCAGCCATATCGAATAGAGGACTGTTTGGAGCAATTGCAGGA
>A_/_H13N2|AB812744|A/duck/Hokkaido/WZ68/2012
GCTAGCCACTGGACTCAGAAATGTGCCAGCCATATCGAATAGAGGGCTGTTTGGAGCAATTGCAGGA
>A_/_H13N6|GQ907318|A/Mongolian_gull/Mongolia/405/2007
GCTAGCCACTGGACTCAGAAATGTGCCAGCCATATCGAATAGAGGATTGTTTGGAGCAATTGCAGGA
>A_/_H13N6|GQ907310|A/Mongolian_gull/Mongolia/401/2007
GCTAGCCACTGGACTCAGAAATGTGCCAGCCATATCGAATAGAGGATTGTTTGGAGCAATTGCAGGA
>A_/_H13N6|EU564115|A/Larus_ichthyaetus/Astrakhan/44/1988
GCTAGCCACTGGACTCAGAAATGTGCCAGCTATATCAAATAGAGGACTGTTTGGAGCAATTGCGGGA
>A_/_H13N6|EU564106|A/Larus_ichthyaetus/Astrakhan/10/1988
GCTAGCCACTGGACTCAGAAATGTGCCAGCTATATCAAATAGAGGACTGTTTGGAGCAATTGCGGGA
>A_/_H13N6|FM179758|A/herring_gull/Norway/10_2336/2006
GCTAGCCACTGGACTCAGAAATGTGCCAGCCATATCGAATAGAGGACTGTTTGGAGCAATTGCAGGA
>A_/_H13N6|AB284988|A/duck/Siberia/272/1998
GCTAGCCACTGGACTCAGAAATGTGCCAGCTATATCGAATAGAGGACTGTTTGGAGCAATTGCAGGA
>A_/_H13N6|KR010435|A/Eurasian_curlew/Liaoning/ZH-186/2014
GCTAGCCACTGGGCTCAGAAATGTGCCAGCCATATCGAATAGAGGACTGTTTGGGGCAATTGCAGGA
>A_/_H13N8|MH894208|A/Duck/China/Weihai/2017
ATTAGCCACTGGACTTAGGAATGTACCTGCCATATCAAACAGAGGATTGTTTGGGGCTATTGCAGGC
>A_/_H13N6|KJ907711|A/mallard/Dalian/DZ-137/2013
GCTAGCCACTGGACTCAGGAATGTGCCAGCCATATCGAATAGAGGACTGTTTGGAGCAATTGCAGGA
>A_/_H13N8|MF575016|A/black-headed_gull/Netherlands/8/2008
GTTGGCCACTGGCCTTAGGAATGTACCTGCCATATCAAACAGAGGATTGTTTGGGGCTATTGCAGGC
>A_/_H13N6|MF575207|A/black-headed_gull/Netherlands/6/2007(H13N6)
GCTAGCCACTGGACTCAGAAATGTGCCAGCCATATCGAATAGAGGACTGTTTGGAGCAATTGCAGGA
>A_/_H13N2|MF682844|A/black-headed_gull/Netherlands/34/2009
GCTAGCCACTGGACTCAGAAATGTGCCAGCCATATCGAATAGAGGACTGTTTGGAGCAATTGCAGGA
>A_/_H13N8|MF682781|A/black-headed_gull/Netherlands/65/2008
GTTGGCCACTGGCCTTAGGAATGTACCTGCCATATCAAACAGAGGATTGTTTGGGGCTATTGCAGGC
>A_/_H13N2|MF694241|A/black-headed_gull/Netherlands/10/2016
ATTGGCCACTGGACTTAGGAATGTACCTGCCATATCAAACAGAGGATTGTTTGGGGCTATTGCAGGC
>A_/_H13N2|MF694057|A/black-headed_gull/Netherlands/11/2016
ATTGGCCACTGGACTTAGGAATGTACCTGCCATATCAAACAGAGGATTGTTTGGGGCTATTGCAGGC
>A_/_H13N2|MF694026|A/black-headed_gull/Netherlands/2/2016
ATTGGCCACTGGACTTAGGAATGTACCTGCCATATCAAACAGAGGATTGTTTGGGGCTATTGCAGGC
>A_/_H13N2|MF694207|A/black-headed_gull/Netherlands/7/2016
ATTGGCCACTGGACTTAGGAATGTACCTGCCATATCAAACAGAGGATTGTTTGGGGCTATTGCAGGC
>A_/_H13N2|MF959989|A/black-headed_gull/Netherlands/4/2009
GTTGGCCACTGGCCTTAGGAATGTACCTGCCATATCAAACAGAGGATTGTTTGGGGCTATTGCAGGC
>A_/_H13N2|MF148148|A/black-headed_gull/Netherlands/37/2014
ATTGGCCACTGGACTTAGGAATGTACCTGCCATATCAAACAGAGGATTGTTTGGGGCTATTGCAGGC
>A_/_H13N8|MF148122|A/black-headed_gull/Netherlands/13/2008
GTTGGCCACTGGCCTTAGGAATGTACCTGCCATATCAAACAGAGGATTGTTTGGGGCTATTGCAGGC
>A_/_H13N2|MF148103|A/black-headed_gull/Netherlands/38/2009
GTTGGCAACTGGCCTTAGGAATGTACCTGCCATATCAAACAGAGGATTGTTTGGGGCTATTGCAGGC
>A_/_H13N2|MF147945|A/black-headed_gull/Netherlands/6/2009
GTTGGCCACTGGCCTTAGGAATGTACCTGCCATATCAAACAGAGGATTGTTTGGGGCTATTGCAGGC
>A_/_H13N2|MF147869|A/black-headed_gull/Netherlands/8/2009
GCTAGCCACTGGACTCAGAAATGTGCCAGCCATATCGAATAGAGGACTGTTTGGAGCAATTGCAGGA
>A_/_H13N2|MF147797|A/black-headed_gull/Netherlands/2/2009
GTTGGCCACTGGCCTTAGGAATGTACCTGCCATATCAAACAGAGGATTGTTTGGGGCTATTGCAGGC
>A_/_H13N2|MF147594|A/black-headed_gull/Netherlands/36/2009
GTTGGCCACTGGCCTTAGGAATGTACCTGCCATATCAAACAGAGGATTGTTTGGGGCTATTGCAGGC
>A_/_H13N8|MF147491|A/black-headed_gull/Netherlands/64/2008
GTTGGCCACTGGCCTTAGGAATGTACCTGCCATATCAAACAGAGGATTGTTTGGGGCTATTGCAGGC
>A_/_H13N8|MF147363|A/black-headed_gull/Netherlands/88/2008
GTTGGCCACTGGCCTTAGGAATGTACCTGCCATATCAAACAGAGGATTGTTTGGGGCTATTGCAGGC
>A_/_H13N8|MF147255|A/black-headed_gull/Netherlands/24/2008
GTTGGCCACTGGCCTTAGGAATGTACCTGCCATATCAAACAGAGGATTGTTTGGGGCTATTGCAGGC
>A_/_H13N8|MF146670|A/black-headed_gull/Netherlands/67/2008
GTTGGCCACTGGCCTTAGGAATGTACCTGCCATATCAAACAGAGGATTGTTTGGGGCTATTGCAGGC
>A_/_H13N8|MF146202|A/black-headed_gull/Netherlands/44/2008
GTTGGCCACTGGCCTTAGGAATGTACCTGCCATATCAAACAGAGGATTGTTTGGGGCTATTGCAGGC
>A_/_H13N8|MF146174|A/black-headed_gull/Netherlands/30/2008
GTTGGCCACTGGCCTTAGGAATGTACCTGCCATATCAAACAGAGGATTGTTTGGGGCTATTGCAGGC
>A_/_H13N8|MF145996|A/black-headed_gull/Netherlands/87/2008
GTTGGCCACTGGCCTTAGGAATGTACCTGCCATATCAAACAGAGGATTGTTTGGGGCTATTGCAGGC
>A_/_H13N8|MF145978|A/black-headed_gull/Netherlands/68/2008
GTTGGCCACTGGCCTTAGGAATGTACCTGCCATATCAAACAGAGGATTGTTTGGGGCTATTGCAGGC
>A_/_H13N8|KX979576|A/black-headed_gull/Netherlands/83/2008
GTTGGCCACTGGCCTTAGGAATGTACCTGCCATATCAAACAGAGGATTGTTTGGGGCTATTGCAGGC
>A_/_H13N2|KX979380|A/black-headed_gull/Netherlands/31/2009
GCTAGCCACTGGACTCAGAAATGTGCCAGCCATATCGAATAGAGGACTGTTTGGGGCAATTGCAGGA
>A_/_H13N6|KX979208|A/black-headed_gull/Netherlands/39/2009
GCTAGCCACTGGACTCAGAAATGTGCCAGCCATATCGAATAGAGGACTGTTTGGGGCAATTGCAGGA
>A_/_H13N6|KX979019|A/black-headed_gull/Netherlands/11/2009
GTTGGCCACTGGCCTTAGGAATGTACCTGCCATATCAAACAGAGGATTGTTTGGGGCTATTGCAGGC
>A_/_H13N2|KX978980|A/black-headed_gull/Netherlands/18/2009
GCTAGCCACTGGACTCAGAAATGTGCCAGCCATATCGAATAGAGGACTGTTTGGAGCAATTGCAGGA
>A_/_H13N2|KX978913|A/black-headed_gull/Netherlands/12/2010
GCTAGCCACTGGACTCAGAAATGTGCCAGCCATATCGAATAGAGGACTGTTTGGAGCAATTGCAGGA
>A_/_H13N2|KX978876|A/black-headed_gull/Netherlands/27/2009
GCTAGCCACTGGACTCAGAAATGTGCCAGCCATATCGAATAGAGGACTGTTTGGAGCAATTGCAGGA
>A_/_H13N2|KX978293|A/black-headed_gull/Netherlands/9/2009
GTTGGCCACTGGCCTTAGGAATGTACCTGCCATATCAAACAGAGGATTGTTTGGGGCTATTGCAGGC
>A_/_H13N2|KX978043|A/black-headed_gull/Netherlands/37/2009
GTTGGCCACTGGCCTTAGGAATGTACCTGCCATATCAAACAGAGGATTGTTTGGGGCTATTGCAGGC
>A_/_H13N8|KX977721|A/black-headed_gull/Netherlands/10/2013
ATTGGCCACTGGACTTAGGAATGTACCTGCCATATCAAACAGAGGATTGTTTGGGGCTATTGCAGGC
>A_/_H13N2|LC336769|A/duck/Hokkaido/W345/2012
GTTAGCCACTGGACTTAGAAATGTACCTGCCATATCAAACAGAGGGCTGTTTGGAGCTATTGCTGGG
>A_/_H13N6|MF147925|A/Mediterranean_gull/Netherlands/1/2012
ATTGGCCACTGGACTTAGGAATGTACCTGCCATATCAAACAGAGGATTGTTTGGGGCTATTGCAGGC
>A_/_H13N3|MF147754|A/black-headed_gull/Netherlands/86/2012
ATTGGCCACTGGACTTAGAAATGTACCTGCCATATCAAACAGAGGATTGTTTGGGGCTATTGCAGGC
>A_/_H13N0|MF146200|A/yellow-legged_gull/Georgia/1/2011
ATTAGCCACTGGACTTAGGAATGTACCTGCCATATCAAACAGAGGGTTGTTTGGAGCCATTGCTGGT
>A_/_H13N6|KX978539|A/black-headed_gull/Netherlands/117/2012
ATTGGCCACTGGACTTAGGAATGTACCTGCCATATCAAACAGAGGATTGTTTGGGGCTATTGCAGGC
>A_/_H13N2|KU684463|A/slender-billed_gull/CHBZ/11/2009
ATTGGCCACTGGTCTCAGAAATGTACCTGCCATATCAAACAGAGGATTGTTTGGGGCTATTGCAGGT
>A_/_H13N8|CY184488|A/black-headed_gull/Sweden/74342/2008
ATTAGCCACTGGACTTAGGAATGTACCTGCCATATCAAACAGAGGGTTGTTTGGAGCTATTGCTGGT
>A_/_H13N8|CY185529|A/black-headed_gull/Republic_of_Georgia/3/2011
ATTGGCCACTGGACTTAGGAATGTACCTGCCATATCAAACAGAGGATTGTTTGGGGCTATTGCAGGC
>A_/_H13N8|CY185553|A/black-headed_gull/Republic_of_Georgia/6/2011
ATTGGCCACTGGACTTAGGAATGTACCTGCCATATCAAACAGAGGATTGTTTGGGGCTATTGCAGGC
>A_/_H13N8|CY185633|A/yellow-legged_gull/Republic_of_Georgia/2/2013
ATTGGCCACTGGACTTAGGAATGTACCTGCCATATCAAACAGAGGATTGTTTGGGGCTATTGCAGGC
>A_/_H13N8|CY185625|A/yellow-legged_gull/Republic_of_Georgia/1/2013
ATTGGCCACTGGACTTAGGAATGTACCTGCCATATCAAACAGAGGATTGTTTGGGGCTATTGCAGGC
>A_/_H13N8|CY185657|A/black-headed_gull/Republic_of_Georgia/9/2011
ATTGGCCACTGGACTTAGGAATGTACCTGCCATATCAAACAGAGGATTGTTTGGGGCTATTGCAGGC
>A_/_H13N0|JX030406|A/mallard/Korea/SH38-45/2010
GTTAGCCACTGGACTTAGAAATGTACCTGCCATATCAAACAGAGGGCTGTTTGGAGCTATTGCTGGG
>A_/_H13N8|JF775470|A/herring_gull/Mongolia/454/2008
GTTGGCCACTGGACTTAGGAATGTACCTGCCATATCAAACAGAGGATTGTTTGGGGCTATTGCAGGC
>A_/_H13N8|CY077000|A/black-headed_gull/Sweden/1/2005
GTTAGCCACTGGACTTAGGAATGTACCAGCCATATCAAACAGAGGGTTGTTTGGAGCTATTGCTGGT
>A_/_H13N2|EU293859|A/great_black-headed_gull/Astrakhan/1421/79
GTTGGCCACCGGACTTAGAAATGTGCCTGCCATATCAAACAGAGGATTATTTGGAGCTATTGCAGGC
>A_/_H13N6|GQ907302|A/black_headed_gull/Mongolia/1766/2006
GTTAGCCACTGGACTTAGGAATGTACCTGCCATATCAAACAGAGGGTTGTTTGGAGCTATTGCTGGT
>A_/_H13N6|EU835900|A/gull/Astrakhan/1818/1998
GTTAGCCACCGGACTTAGGAATGTACCTGCCATATCAAACAGAGGGTTGTTTGGAGCTATTGCAGGC
>A_/_H13N2|EU835899|A/gull/Astrakhan/176/1986
GTTAGCCACCGGACTTAGAAATGTACCTGCCATATCAAACAGAGGGTTGTTTGGGGCTATTGCAGGC
>A_/_H13N2|EU835898|A/gull/Astrakhan/1314/1979
GTTGGCCACCGGACTTAGAAATGTGCCTGCCATATCAAACAGAGGATTATTTGGAGCTATTGCAGGC
>A_/_H13N6|EU580577|A/black_headed_gull/Astrakhan/65/1983
GTTGGCCACCGGACTTAGAAATATACCTGCCATATCAAACAGAGGGTTATTTGGAGCTATTGCAGGC
>A_/_H13N6|EU580576|A/gull/Astrakhan/1846/1998
GTTAGCCACCGGACTTAGGAATGTACCTGCCATATCAAACAGAGGGTTGTTTGGAGCTATTGCAGGC
>A_/_H13N6|EU564108|A/Larus_minutus/Astrakhan/3357/2002
GTTAGCCACTGGACTTAGGAATGTACCTGCCATATCAAACAGAGGGTTGTTTGGGGCTATTGCAGGC
>A_/_H13N2|EU564107|A/Larus_ichthyaetus/Astrakhan/75/1983
GTTGGCCACCGGACTTAGAAATATACCTGCCATATCAAACAGAGGGTTATTTGGAGCTATTGCAGGC
>A_/_H13N6|M26089|A/black-headed_gull/Astrakhan/227/84
GTTGGCCACCGGACTTAGAAATGTACCTGCCATATCAAACAGAGGATTATTTGGAGCTATTGCAGGC
>A_/_H13N6|AY684887|A/black-headed_gull/Sweden/1/1999
GTTAGCCACCGGACTTAGGAATGTACCTGCCATATCAAACAGAGGGTTGTTCGGGGCTATTGCAGGC
>A_/_H13N8|AY684886|A/black-headed_gull/Netherlands/1/00
GTTAGCCACCGGACTTAGGAATGTACCTGCCATATCAAAAAGAGGGTTGTTTGGAGCTATTGCAGGC
>A_/_H13N8|KR010443|A/Eurasian_curlew/Liaoning/ZH-385/2014
ATTGGCCACTGGACTTAGGAATGTACCTGCCATATCAAACAGAGGATTGTTTGGGGCTATTGCAGGC
>A_/_H13N6|MF575309|A/black-headed_gull/Netherlands/34/2014
ATTGGCCACTGGACTTAGGAATGTACCTGCCATATCAAACAGAGGATTGTTTGGGGCTATTGCAGGC
>A_/_H13N8|MF575295|A/black-headed_gull/Netherlands/24/2011
ATTAGCCACTGGACTTAGGAATGTACCTGCCATATCAAACAGAGGATTGTTTGGAGCTATTGCTGGG
>A_/_H13N8|MF575221|A/black-headed_gull/Netherlands/23/2011
ATTAGCCACTGGACTTAGGAATGTACCTGCCATATCAAACAGAGGATTGTTTGGAGCTATTGCTGGG
>A_/_H13N6|MF575196|A/black-headed_gull/Netherlands/33/2014
ATTGGCCACTGGACTTAGGAATGTACCTGCCATATCAAACAGAGGATTGTTTGGGGCTATTGCAGGC
>A_/_H13N6|MF575089|A/black-headed_gull/Netherlands/31/2014
ATTGGCCACTGGACTTAGGAATGTACCTGCCATATCAAACAGAGGATTGTTTGGGGCTATTGCAGGC
>A_/_H13N2|MF575052|A/black-headed_gull/Netherlands/4/2014
ATTGGCCACTGGTCTCAGAAATGTACCTGCCATATCAAACAGAGGATTGTTTGGGGCCATTGCAGGT
>A_/_H13N3|MF575266|A/black-headed_gull/Netherlands/8/2011
ATTAGCCACTGGACTTAGGAATGTACCTGCCATATCAAACAGAGGATTGTTTGGAGCTATTGCTGGG
>A_/_H13N8|MF575201|A/black-headed_gull/Netherlands/5/2011
ATTAGCCACTGGACTTAGGAATGTACCTGCCATATCAAACAGAGGATTGTTTGGAGCTATTGCTGGG
>A_/_H13N6|MF575308|A/black-headed_gull/Netherlands/9/2012
ATTGGCCACTGGACTTAGGAATGTACCTGCCATATCAAACAGAGGATTGTTTGGGGCTATTGCAGGC
>A_/_H13N8|MF682786|A/black-headed_gull/Netherlands/10/2008
ATTAGCCACTGGACTTAGGAATGTACCTGCCATATCAAACAGAGGGTTGTTTGGAGCTATTGCTGGT
>A_/_H13N8|MF682817|A/black-headed_gull/Netherlands/35/2008
ATTAGCCACTGGACTTAGGAATGTACCTGCCATATCAAACAGAGGGTTGTTTGGAGCTATTGCTGGT
>A_/_H13N8|MF682688|A/black-headed_gull/Netherlands/48/2008
ATTAGCCACTGGACTTAGGAATGTACCTGCCATATCAAACAGAGGGTTGTTTGGAGCTATTGCTGGT
>A_/_H13N6|MF682816|A/black-headed_gull/Netherlands/94/2012
ATTGGCCACTGGACTTAGGAATGTACCTGCCATATCAAACAGAGGATTGTTTGGGGCTATTGCAGGC
>A_/_H13N8|MF682666|A/black-headed_gull/Netherlands/7/2010
ATTAGCCACTGGACTTAGGAATGTACCTGCCATATCAAACAGAGGGTTGTTTGGAGCCATTGCTGGT
>A_/_H13N6|MF148145|A/black-headed_gull/Netherlands/51/2012
ATTGGCCACTGGACTTAGGAATGTACCTGCCATATCAAACAGAGGATTGTTTGGGGCTATTGCAGGC
>A_/_H13N8|MF148068|A/black-headed_gull/Netherlands/95/2008
ATTAGCCACTGGACTTAGGAATGTACCTGCCATATCAAACAGAGGGTTGTTTGGAGCTATTGCTGGT
>A_/_H13N6|MF148049|A/black-headed_gull/Netherlands/11/2012
ATTGGCCACTGGACTTAGGAATGTACCTGCCATATCAAACAGAGGATTGTTTGGGGCTATTGCAGGC
>A_/_H13N6|MF147981|A/black-headed_gull/Netherlands/14/2014
ATTGGCCACTGGACTTAGGAATGTACCTGCCATATCAAACAGAGGATTGTTTGGGGCTATTGCAGGC
>A_/_H13N8|MF147953|A/black-headed_gull/Netherlands/25/2011
ATTAGCCACTGGACTTAGGAATGTACCTGCCATATCAAACAGAGGATTGTTTGGAGCTATTGCTGGG
>A_/_H13N6|MF147878|A/black-headed_gull/Netherlands/21/2012
ATTGGCCACTGGACTTAGGAATGTACCTGCCATATCAAACAGAGGATTGTTTGGGGCTATTGCAGGC
>A_/_H13N8|MF147858|A/black-headed_gull/Netherlands/8/2013
ATTGGCCACTGGACTTAGGAATGTACCTGCCATATCAAACAGAGGATTGTTTGGGGCTATTGCAGGC
>A_/_H13N8|MF147792|A/yellow-legged_gull/Georgia/4/2012
ATTGGCCACTGGACTTAGGAATGTACCTGCCATATCAAACAGAGGATTGTTTGGGGCTATTGCAGGC
>A_/_H13N6|MF147768|A/black-headed_gull/Netherlands/90/2012
ATTGGCCACTGGACTTAGGAATGTACCTGCCATATCAAACAGAGGATTGTTTGGGGCTATTGCAGGC
>A_/_H13N8|MF147735|A/black-headed_gull/Netherlands/39/2011
ATTAGCCACTGGACTTAGGAATGTACCTGCCATATCAACCAGAGGGTTGTTTGGAGCCATTGCTGGT
>A_/_H13N6|MF147705|A/black-headed_gull/Netherlands/28/2012
ATTGGCCACTGGACTTAGGAATGTACCTGCCATATCAAACAGAGGATTGTTTGGGGCTATTGCAGGC
>A_/_H13N6|MF147698|A/black-headed_gull/Netherlands/43/2012
ATTGGCCACTGGACTTAGGAATGTACCTGCCATATCAAACAGAGGATTGTTTGGGGCTATTGCAGGC
>A_/_H13N6|MF147689|A/black-headed_gull/Netherlands/10/2012
ATTGGCCACTGGACTTAGGAATGTACCTGCCATATCAAACAGAGGATTGTTTGGGGCTATTGCAGGC
>A_/_H13N8|MF147665|A/black-headed_gull/Netherlands/97/2008
ATTAGCCACTGGACTTAGGAATGTACCTGCCATATCAAACAGAGGGTTGTTTGGAGCTATTGCTGGT
>A_/_H13N6|MF147647|A/black-headed_gull/Netherlands/18/2012
ATTGGCCACTGGACTTAGGAATGTACCTGCCATATCAAACAGAGGATTGTTTGGGGCTATTGCAGGC
>A_/_H13N6|MF147573|A/black-headed_gull/Netherlands/96/2012
ATTGGCCACTGGACTTAGGAATGTACCTGCCATATCAAACAGAGGATTGTTTGGGGCTATTGCAGGC
>A_/_H13N6|MF147553|A/black-headed_gull/Netherlands/128/2012
ATTGGCCACTGGACTTAGGAATGTACCTGCCATATCAAACAGAGGATTGTTTGGGGCTATTGCAGGC
>A_/_H13N6|MF147493|A/black-headed_gull/Netherlands/7/2014
ATTGGCCACTGGACTTAGGAATGTACCTGCCATATCAAACAGAGGATTGTTTGGGGCTATTGCAGGC
>A_/_H13N8|MF147406|A/black-headed_gull/Netherlands/10/2011
ATTAGCCACTGGACTTAGGAATGTACCTGCCATATCAAACAGAGGATTGTTTGGAGCTATTGCTGGG
>A_/_H13N6|MF147375|A/black-headed_gull/Netherlands/79/2012
ATTGGCCACTGGACTTAGGAATGTACCTGCCATATCAAACAGAGGATTGTTTGGGGCTATTGCAGGC
>A_/_H13N6|MF147266|A/black-headed_gull/Netherlands/103/2012
ATTGGCCACTGGACTTAGGAATGTACCTGCCATATCAAACAGAGGATTGTTTGGGGCTATTGCAGGC
>A_/_H13N6|MF147189|A/black-headed_gull/Netherlands/17/2012
ATTGGCCACTGGACTTAGGAATGTACCTGCCATATCAAACAGAGGATTGTTTGGGGCTATTGCAGGC
>A_/_H13N8|MF147099|A/black-headed_gull/Netherlands/18/2008
ATTAGCCACTGGACTTAGGAATGTACCTGCCATATCAAACAGAGGGTTGTTTGGAGCTATTGCTGGT
>A_/_H13N6|MF147095|A/black-headed_gull/Netherlands/75/2012
ATTGGCCACTGGACTTAGGAATGTACCTGCCATATCAAACAGAGGATTGTTTGGGGCTATTGCAGGC
>A_/_H13N8|MF147079|A/black-headed_gull/Netherlands/49/2008
ATTAGCCACTGGACTTAGGAATGTACCTGCCATATCAAACAGAGGGTTGTTTGGAGCTATTGCTGGT
>A_/_H13N6|MF147078|A/black-headed_gull/Netherlands/80/2012
ATTGGCCACTGGACTTAGGAATGTACCTGCCATATCAAACAGAGGATTGTTTGGGGCTATTGCAGGC
>A_/_H13N8|MF147023|A/black-headed_gull/Netherlands/51/2008
ATTAGCCACTGGACTTAGGAATGTACCTGCCATATCAAACAGAGGGTTGTTTGGAGCTATTGCTGGT
>A_/_H13N6|MF147007|A/black-headed_gull/Netherlands/130/2012
ATTGGCCACTGGACTTAGGAATGTACCTGCCATATCAAACAGAGGATTGTTTGGGGCTATTGCAGGC
>A_/_H13N8|MF146968|A/black-headed_gull/Netherlands/1/2000
GTTAGCCACCGGACTTAGGAATGTACCTGCCATATCAAAAAGAGGGTTGTTTGGAGCTATTGCAGGC
>A_/_H13N8|MF146870|A/black-headed_gull/Netherlands/3/2008
ATTAGCCACTGGACTTAGGAATGTACCTGCCATATCAAACAGAGGGTTGTTTGGAGCTATTGCTGGT
>A_/_H13N8|MF146732|A/black-headed_gull/Netherlands/9/2011
ATTAGCCACTGGACTTAGGAATGTACCTGCCATATCAAACAGAGGATTGTTTGGAGCTATTGCTGGG
>A_/_H13N8|MF146676|A/black-headed_gull/Netherlands/86/2008
ATTAGCCACTGGACTTAGGAATGTACCTGCCATATCAAACAGAGGGTTGTTTGGAGCTATTGCTGGT
>A_/_H13N6|MF146534|A/black-headed_gull/Netherlands/123/2012
ATTGGCCATTGGACTTAGGAATGTACCTGCCATATCAAACAGAGGATTGTTTGGGGCTATTGCAGGC
>A_/_H13N6|MF146531|A/black-headed_gull/Netherlands/16/2014
ATTGGCCACTGGACTTAGGAATGTACCTGCCATATCAAACAGAGGATTGTTTGGGGCTATTGCAGGC
>A_/_H13N6|MF146506|A/black-headed_gull/Netherlands/29/2012
ATTGGCCACTGGACTTAGGAATGTACCTGCCATATCAAACAGAGGATTGTTTGGGGCTATTGCAGGC
>A_/_H13N6|MF146502|A/black-headed_gull/Netherlands/84/2012
ATTGGCCACTGGACTTAGGAATGTACCTGCCATATCAAACAGAGGATTGTTTGGGGCTATTGCAGGC
>A_/_H13N8|MF146482|A/black-headed_gull/Netherlands/38/2011
ATTAGCCACTGGACTTAGGAATGTACCTGCCATATCAAACAGAGGATTGTTTGGAGCTATTGCTGGG
>A_/_H13N6|MF146479|A/black-headed_gull/Netherlands/122/2012
ATTGGCCACTGGACTTAGGAATGTACCTGCCATATCAAACAGAGGATTGTTTGGGGCTATTGCAGGC
>A_/_H13N6|MF146435|A/black-headed_gull/Netherlands/125/2012
ATTGGCCACTGGACTTAGGAATGTACCTGCCATATCAAACAGAGGATTGTTTGGGGCTATTGCAGGC
>A_/_H13N2|MF146305|A/black-headed_gull/Netherlands/9/2014
ATTGGCCACTGGTCTCAGAAATGTACCTGCCATATCAAACAGAGGATTGTTTGGGGCCATTGCAGGT
>A_/_H13N8|MF146262|A/black-headed_gull/Netherlands/38/2008
ATTAGCCACTGGACTTAGGAATGTACCTGCCATATCAAACAGAGGGTTGTTTGGAGCTATTGCTGGT
>A_/_H13N8|MF146245|A/black-headed_gull/Netherlands/6/2013
ATTGGCCACTGGACTTAGGAATGTACCTGCCATATCAAACAGAGGATTGTTTGGGGCTATTGCAGGC
>A_/_H13N8|MF146180|A/black-headed_gull/Netherlands/12/2011
ATTAGCCACTGGACTTAGGAATGTACCTGCCATATCAAACAGAGGATTGTTTGGAGCTATTGCTGGG
>A_/_H13N6|MF146166|A/black-headed_gull/Netherlands/108/2012
ATTGGCCACTGGACTTAGGAATGTACCTGCCATATCAAACAGAGGATTGTTTGGGGCTATTGCAGGC
>A_/_H13N8|MF146117|A/black-headed_gull/Netherlands/19/2008
ATTAGCCACTGGACTTAGGAATGTACCTGCCATATCAAACAGAGGGTTGTTTGGAGCTATTGCTGGT
>A_/_H13N8|MF146087|A/black-headed_gull/Netherlands/2/2010
ATTAGCCACTGGACTTAGGAATGTACCTGCCATATCAAACAGAGGGTTGTTTGGAGCCATTGCTGGT
>A_/_H13N6|MF146063|A/black-headed_gull/Netherlands/20/2012
ATTGGCCACTGGACTTAGGAATGTACCTGCCATATCAAACAGAGGATTGTTTGGGGCTATTGCAGGC
>A_/_H13N6|MF145970|A/black-headed_gull/Netherlands/101/2012
ATTGGCCACTGGACTTAGGAATGTACCTGCCATATCAAACAGAGGATTGTTTGGGGCTATTGCAGGC
>A_/_H13N8|MF145955|A/black-headed_gull/Netherlands/5/2010
ATTAGCCACTGGACTTAGGAATGTACCTGCCATATCAAACAGAGGGTTGTTTGGAGCCATTGCTGGT
>A_/_H13N8|MF145940|A/black-headed_gull/Netherlands/52/2008
ATTAGCCACTGGACTTAGGAATGTACCTGCCATATCAAACAGAGGGTTGTTTGGAGCTATTGCTGGT
>A_/_H13N8|MF145892|A/black-headed_gull/Netherlands/22/2008
ATTAGCCACTGGACTTAGGAATGTACCTGCCATATCAAACAGAGGGTTGTTTGGAGCTATTGCTGGT
>A_/_H13N6|MF145799|A/black-headed_gull/Netherlands/22/2012
ATTGGCCACTGGACTTAGGAATGTACCTGCCATATCAAACAGAGGATTGTTTGGGGCTATTGCAGGC
>A_/_H13N6|KX979468|A/black-headed_gull/Netherlands/105/2012
ATTGGCCACTGGACTTAGGAATGTACCTGCCATATCAAACAGAGGATTGTTTGGGGCTATTGCAGGC
>A_/_H13N8|KX979286|A/black-headed_gull/Netherlands/25/2008
ATTAGCCACTGGACTTAGGAATGTACCTGCCATATCAAACAGAGGGTTGTTTGGAGCTATTGCTGGT
>A_/_H13N8|KX979279|A/black-headed_gull/Netherlands/6/2010
ATTAGCCACTGGACTTAGGAATGTACCTGCCATATCAAACAGAGGGTTGTTTGGAGCCATTGCTGGT
>A_/_H13N6|KX979165|A/black-headed_gull/Netherlands/28/2014
ATTGGCCACTGGACTTAGGAATGTACCTACCATATCAAACAGAGGATTGTTTGGGGCTATTGCAGGC
>A_/_H13N2|KX979026|A/black-headed_gull/Netherlands/8/2010
ATTAGCCACTGGACTTAGGAATGTACCTGCCATATCAAACAGAGGGTTGTTTGGAGCCATTGCTGGT
>A_/_H13N2|KX978817|A/black-headed_gull/Netherlands/1/2014
ATTGGCCACTGGTCTCAGAAATGTACCTGCCATATCAAACAGAGGATTGTTTGGGGCCATTGCAGGT
>A_/_H13N8|KX978810|A/black-headed_gull/Netherlands/21/2008
ATTAGCCACTGGACTTAGGAATGTACCTGCCATATCAAACAGAGGGTTGTTTGGAGCTATTGCTGGT
>A_/_H13N6|KX978735|A/black-headed_gull/Netherlands/35/2014
ATTGGCCACTGGACTTAGGAATGTACCTGCCATATCAAACAGAGGATTGTTTGGGGCTATTGCAGGC
>A_/_H13N6|KX978718|A/black-headed_gull/Netherlands/106/2012
ATTGGCCACTGGACTTAGGAATGTACCTGCCATATCAAACAGAGGATTGTTTGGGGCTATTGCAGGC
>A_/_H13N6|KX978686|A/black-headed_gull/Netherlands/15/2014
ATTGGCCACTGGACTTAGGAATGTACCTGCCATATCAAACAGAGGATTGTTTGGGGCTATTGCAGGC
>A_/_H13N8|KX978666|A/black-headed_gull/Netherlands/21/2011
ATTAGCCACTGGACTTAGGAATGTACCTGCCATATCAAACAGAGGATTGTTTGGAGCTATTGCTGGG
>A_/_H13N6|KX978369|A/black-headed_gull/Netherlands/5/2014
ATTGGCCACTGGACTTAGGAATGTACCTGCCATATCAAACAGAGGATTGTTTGGGGCTATTGCAGGC
>A_/_H13N8|KX978300|A/black-headed_gull/Netherlands/94/2008
ATTAGCCACTGGACTTAGGAATGTACCTGCCATATCAAACAGAGGGTTGTTTGGAGCTATTGCTGGT
>A_/_H13N6|KX978218|A/black-headed_gull/Netherlands/88/2012
ATTGGCCACTGGACTTAGGAATGTACCTGCCATATCAAACAGAGGATTGTTTGGGGCTATTGCAGGC
>A_/_H13N8|KX978155|A/black-headed_gull/Netherlands/10/2010
ATTAGCCACTGGACTTAGGAATGTACCTGCCATATCAAACAGAGGGTTGTTTGGAGCCATTGCTGGT
>A_/_H13N8|KX978137|A/black-headed_gull/Netherlands/35/2011
ATTAGCCACTGGACTTAGGAATGTACCAGCCATATCAAACAGAGGATTGTTTGGAGCTATTGCTGGG
>A_/_H13N6|KX977943|A/black-headed_gull/Netherlands/102/2012
ATTGGCCACTGGACTTAGGAATGTACCTGCCATATCAAACAGAGGATTGTTTGGGGCTATTGCAGGC
>A_/_H13N8|KX977868|A/black-headed_gull/Netherlands/7/2013
ATTGGCCACTGGACTTAGGAATGTACCTGCCATATCAAACAGAGGATTGTTTGGGGCTATTGCAGGC
>A_/_H13N6|KX977814|A/black-headed_gull/Netherlands/1/2010
ATTAGCCACTGGGCTTAGGAATGTACCTGCCATATCAAACAGAGGGTTGTTTGGAGCCATTGCTGGT
>A_/_H13N6|KX977772|A/black-headed_gull/Netherlands/2/2012
ATTGGCCACTGGACTTAGGAATGTACCTGCCATATCAAACAGAGGATTGTTTGGGGCTATTGCAGGC
>A_/_H13N8|KX977693|A/black-headed_gull/Netherlands/18/2011
ATTAGCCACTGGACTTAGGAATGTACCTGCCATATCAAACAGAGGATTGTTTGGAGCTATTGCTGGG
>A_/_H13N6|KX977618|A/black-headed_gull/Netherlands/83/2012
ATTGGCCACTGGACTTAGGAATGTACCTGCCATATCAAACAGAGGATTGTTTGGGGCTATTGCAGGC
>A_/_H13N2|KX979541|A/black-headed_gull/Netherlands/13/2010**gb
GCTAGCCACTGGACTCAGAAATGTGCCAGCCATATCGAATAGAGGACTGTTTGGAGCAATTGCAGGA
>A_/_H13gb|MF682757|A/black-headed_gull/Netherlands/31/2008**gb
GTTGGCCACTGGCCTTAGGAATGTACCTGCCATATCAAACAGAGGATTGTTTGGGGCTATTGCAGGC
>A_/_H13gb|MF682843|A/black-headed_gull/Netherlands/34/2008**gb
GTTGGCCACTGGCCTTAGGAATGTACCTGCCATATCAAACAGAGGATTGTTTGGGGCTATTGCAGGC
>A_/_H13gb|MF575228|A/black-headed_gull/Netherlands/58/2008**gb
GTTGGCCACTGGCCTTAGGAATGTACCTGCCATATCAAACAGAGGATTGTTTGGGGCTATTGCAGGC
>A_/_H13gb|MF682880|A/black-headed_gull/Netherlands/73/2008**gb
GTTGGCCACTGGCCTTAGGAATGTACCTGCCATATCAAACAGAGGATTGTTTGGGGCTATTGCAGGC
>A_/_H13gb|CY184471|A/black-headed_gull/Sweden/74331/2008**gb
ATTAGCCACTGGACTTAGGAATGTACCTGCCATATCAAACAGAGGGTTGTTTGGAGCTATTGCTGGT
>A_/_H13N2|MH201562|A/black-tailed_gull/Weihai/42/2016**gb
GCTAGCCACTGGGCTCAGAAATGTGCCAGCCATATCTAAGAGAGGACTGTTTGGGGCAATTGCAGGA
>A_/_H13N8|MH201570|A/black-tailed_gull/Weihai/6/2016**gb
ATTAGCCACTGGACTTAGGAATGTACCTGCCATATCAAACAGAGGATTGTTTGGGGCTATTGCAGGC
>A_/_H13N2|HE802715|A/common_gull/Norway/10_1313/2009**gb
GCTAGCCACTGGACTCAGAAATGTGCCAGCCATATCGAATAGAGGACTGTTTGGAGCAATTGCAGGA
>A_/_H13N6|EU835895|A/gull/Astrakhan/226/1984**gb
GCTAGCCACTGGACTCAGAAATGTGCCAGCTATATCGAATAGAGGACTGTTTGGAGCAATTGCAGGA
>A_/_H13N6|EU835897|A/gull/Astrakhan/3483/2002**gb
GCTAGCCACTGGGCTCAGAAATGTGCCAGCCATATCGAATAGAGGACTGTTTGGAGCAATTGCAGGA
>A_/_H13N6|EU835896|A/gull/Astrakhan/998/1990**gb
GCTAGCCACTGGACTCAGAAATGTGCCAGCTATATCAAATAGAGGACTGTTTGGAGCAATTGCGGGA
>A_/_H13gb|CY185371|A/yellow-legged_gull/Republic_of_Georgia/1/2012**gb
GCTAGCCACTGGACTCAGAAATGTTCCTGCCATATCGAATAGAGGACTGTTTGGAGCAATTGCAGGA
