# Supplementary material for: In Silico Analyses of the Role of Codon Usage at the Hemagglutinin Cleavage Site in Highly Pathogenic Avian Influenza Genesis
Source: Viruses. 2022 Jun 21;14(7):1352. doi: 10.3390/v14071352 (PMC9316147; doi:10.3390/v14071352)
Supplement: Supplementary file 1 [file viruses-14-01352-s001.zip › Supplementary File 4/dataset/by_region-species/eurasia-ans_cha/eurasia-ans_cha_h14_unique_CSregion.fasta]

>A_/_H14N5|CY130094|A/mallard/Astrakhan/263/1982
GTTAGCAACTGGAATGCGCAACATCCCTGGCAAACAGGCAAAGGGCTTATTTGGGGCAATTGCTGGA
>A_/_H14N5|M35997|A/mallard/Gurjev/263/1982
GTTAGCAACTGGAATGCGCAACATCCCTGGCAAACAGGCAAAGGGCTTATTTGGGGCAATTGCTGGA
>A_/_H14N5|AB289335|A/mallard/Astrakhan/263/1982
GTTAGCAACTGGAATGCGCAACATCCCTGGCAAACAGGCAAAGGGCTTATTTGGGGCAATTGCTGGA
>A_/_H14N3|KX602668|A/goose/Karachi/NARC-13N-969/2014
GTTGGCAACTGGAATGCGCAACATCCCTGACAAGCAGGCAAAGGGCTTATTTGGAGCAATTGCTGGT
