# Supplementary material for: In Silico Analyses of the Role of Codon Usage at the Hemagglutinin Cleavage Site in Highly Pathogenic Avian Influenza Genesis
Source: Viruses. 2022 Jun 21;14(7):1352. doi: 10.3390/v14071352 (PMC9316147; doi:10.3390/v14071352)
Supplement: Supplementary file 1 [file viruses-14-01352-s001.zip › Supplementary File 4/dataset/by_region-species/eurasia-ans_cha/eurasia-ans_cha_h16_unique_CSregion.fasta]

>A_/_H16N8|MF147250|A/black-headed_gull/Netherlands/43/2008
ACTTGCAACGGGATTGAGAAATGTTCCCTCCATTGTTGACAGAGGATTGTTTGGTGCAATTGCAGGA
>A_/_H16N3|KX977785|A/black-headed_gull/Netherlands/28/2009
ACTTGCAACAGGGTTGAGAAATGTTACCTCCATTGTTGAAAGAGGATTGTTTGGTGCAATTGCAGGA
>A_/_H16N3|KX978663|A/black-headed_gull/Netherlands/2/2015
GCTTGCTACTGGTCTGAGAAATGTTCCATCCATTAATGAGAGGGGTCTATTTGGTGCAATTGCAGGA
>A_/_H16N3|KX978525|A/black-headed_gull/Netherlands/4/2015
GCTTGCTACTGGTCTGAGAAATGTTCCATCCATTAATGAGAGGGGTCTATTTGGTGCAATTGCAGGA
>A_/_H16N3|KX978028|A/black-headed_gull/Netherlands/3/2015
GCTTGCTACTGGTCTGAGAAATGTTCCATCCATTAATGAGAGGGGTCTATTTGGTGCAATTGCAGGA
>A_/_H16N3|KX977739|A/black-headed_gull/Netherlands/5/2015
GCTTGCTACTGGTCTGAGAAATGTTCCATCCATTAATGAGAGGGGTCTATTTGGTGCAATTGCAGGA
>A_/_H16N3|AB937721|A/duck/Hokkaido/WZ82/2013
ACTTGCTACTGGCCTGAGAAATGTCCCATCCATTAATGAGAAAGGTCTGTTTGGTGCAATTGCAGGA
>A_/_H16N3|MK192316|A/black-headed_Gull/Netherlands/5/2017
ACTTGCAACAGGGTTGAGAAATGTTCCCTCCATTGTTGAGAGAGGGTTGTTTGGTGCAATTGCAGGG
>A_/_H16N3|MF103719|A/black-headed_gull/Netherlands/24/2009
ACTTGCAACAGGGTTGAGAAATGTTCCCTCCATTGTTGAAAGAGGATTGTTTGGTGCAATTGCAGGA
>A_/_H16N8|MF146541|A/black-headed_gull/Netherlands/72/2008
ACTTGCAACGGGATTGAGAAATGTTCCCTCCATTGTTGACAGAGGATTGTTTGGTGCAATTGCAGGA
>A_/_H16N0|KX455114|A/herring_gull/Finland/13022/2005
ACTTGCTACTGGCCTGAGAAATGTTCCATCCATTAATGAAAGAGGCCTGTTTGGTGCAATTGCAGGA
>A_/_H16N3|KX979094|A/black-headed_gull/Netherlands/35/2009
ACTTGCAACAGGATTGAGAAATGTTCCCTCCATTGTTGAAAGAGGATTGTTTGGTGCAATTGCAGGA
>A_/_H16N3|KX977766|A/black-headed_gull/Netherlands/14/2010
ACTTGCTACTGGCCTGAGAAATGTTCCATCCATTAATGAAAGAGGTCTGTTTGGTGCAATTGCAGGA
>A_/_H16N3|KR087604|A/little_tern/Sweden/8897/2005
ACTTGCTACTGGCCTGAGAAATGTCCCATCCATTAATGAAAGAGGCCTGTTTGGTGCAATTGCAGGA
>A_/_H16N3|KR087572|A/black-headed_gull/Netherlands/26/2009
ACTTGCTACTGGCCTGAGAAATGTTCCATCCATTAATGAAAGAGGTCTGTTTGGTGCAATTGCAGGA
>A_/_H16N3|CY185585|A/black-headed_gull/Republic_of_Georgia/4/2012
GCTTGCTACTGGTCTGAGAAATGTACCATCCATTAATGAAAGAGGTCTGTTTGGTGCAATTGCAGGA
>A_/_H16N3|GQ907294|A/black_headed_gull/Mongolia/1756/2006
ACTTGCTACTGGCCTGAGAAATGTTCCATCCATTAATGAAAGAGGCCTGTTTGGTGCAATTGCAGGA
>A_/_H16N3|EU148602|A/teal/Volga/671/86
GCTTGCAACTGGACTGAGAAATGTCCCATCCATTGGTGAAAGAGGTCTGTTTGGTGCAATTGCAGGC
>A_/_H16N3|FM179756|A/herring_gull/Norway/10_1623/2006
ACTTGCTACTGGCCTGAGAAATGTTCCATCCATTGATGAAAGAGGCCTGTTTGGTGCAATTGCAGGA
>A_/_H16N3|FM179755|A/common_gull/Norway/10_1617/2006
ACTTGCTACTGGCCTGAGAAATGTTCCATCCATTAATGAAAGAGGCCTGTTTGGTGCAATTGCAGGA
>A_/_H16N3|MF575026|A/black-headed_gull/Netherlands/22/2011
ACTTGCAACAGGGTTGAGAAATGTTCCCTCCATTGTTGAAAGAGGATTGTTTGGTGCAATTGCAGGA
>A_/_H16N3|MF575190|A/black-headed_gull/Netherlands/36/2014
ACTTGCAACAGGGTTGAGAAATGTTCCCTCCATTGTTGAAAGAGGATTGTTTGGTGCAATTGCAGGA
>A_/_H16N3|MF575109|A/black-headed_gull/Netherlands/7/2011
ACTTGCAACAGGGTTGAGAAATGTTCCCTCCATTGTTGAAAGAGGATTGTTTGGTGCAATTGCAGGA
>A_/_H16N3|MF682763|A/black-headed_gull/Netherlands/3/2007
ACTTGCAACAGGGTTGAGAAATGTTCCCTCCATTGTTGAAAGAGGATTGTTTGGTGCAATTGCAGGA
>A_/_H16N3|MF682709|A/black-headed_gull/Netherlands/61/2008
ACTTGCAACGGGATTGAGAAATGTTCCCTCCATTGTTGACAGAGGATTGTTTGGTGCAATTGCAGGA
>A_/_H16N3|MF694134|A/black-headed_gull/Netherlands/1/2016
ACTTGCCACAGGGTTGAGAAATGTTCCCTCCATTGTTGAGAGAGGGTTGTTTGGTGCAATTGCAGGA
>A_/_H16N3|MF694124|A/black-headed_gull/Netherlands/3/2016
ACTTGCCACAGGGTTGAGAAATGTTCCCTCCATTGTTGAGAGAGGGTTGTTTGGTGCAATTGCAGGA
>A_/_H16N3|MF148111|A/black-headed_gull/Netherlands/89/2008
ACTTGCAACGGGATTGAGAAATGTTCCCTCCATTGTTGACAGAGGATTGTTTGGTGCAATTGCAGGA
>A_/_H16N3|MF148040|A/black-headed_gull/Netherlands/33/2008
ACTTGCAACGGGATTGAGAAATGTTCCCTCCATTGTTGACAGAGGATTGTTTGGTGCAATTGCAGGA
>A_/_H16N3|MF147982|A/black-headed_gull/Netherlands/36/2008
ACTTGCAACGGGATTGAGAAATGTTCCCTCCATTGTTGACAGAGGATTGTTTGGTGCAATTGCAGGA
>A_/_H16N3|MF147927|A/black-headed_gull/Netherlands/12/2009
ACTTGCTACTGGCCTGAGAAATGTTCCATCCATTAATGAAAGAGGTCTGTTTGGTGCAATTGCAGGA
>A_/_H16N3|MF147650|A/black-headed_gull/Netherlands/1/2015
ACTTGCAACAGGGTTGAGAAATGTTCCCTCCATTGTTGAAAGAGGATTGTTTGGTGCAATTGCAGGA
>A_/_H16N3|MF147547|A/black-headed_gull/Netherlands/62/2008
ACTTGCAACGGGATTGAGAAATGTTCCCTCCATTGTTGACAGAGGATTGTTTGGTGCAATTGCAGGA
>A_/_H16N3|MF147513|A/black-headed_gull/Netherlands/11/2011
ACTTGCAACAGGGTTGAGAAATGTTCCCTCCATTGTTGAAAGAGGATTGTTTGGTGCAATTGCAGGA
>A_/_H16N3|MF147450|A/European_herring_gull/Netherlands/5/2006
ACTTGCTACTGGCCTGAGAAATGTCCCATCCATTGATGAGAGAGGCCTGTTTGGTGCAATTGCAGGA
>A_/_H16N3|MF147314|A/black-headed_gull/Netherlands/26/2008
ACTTGCAACGGGATTGAGAAATGTTCCCTCCATTGTTGACAGAGGATTGTTTGGTGCAATTGCAGGA
>A_/_H16N3|MF147192|A/black-headed_gull/Netherlands/75/2008
ACTTGCAACGGGATTGAGAAATGTTCCCTCCATTGTTGACAGAGGATTGTTTGGTGCAATTGCAGGA
>A_/_H16N3|MF147121|A/black-headed_gull/Netherlands/100/2008
ACTTGCAACAGGGTTGAGAAATGTTCCCTCCATTGTTGAAAGAGGATTGTTTGGTGCAATTGCAGGA
>A_/_H16N3|MF146816|A/black-headed_gull/Netherlands/46/2008
ACTTGCAACGGGATTGAGAAATGTTCCCTCCATTGTTGACAGAGGATTGTTTGGTGCAATTGCAGGA
>A_/_H16N3|MF146805|A/great_black-backed_gull/Netherlands/1/2008
GCTTGCTACTGGTCTGAGAAATGTTCCGTCCATTAATGAAAGAGGTCTGTTTGGTGCAATTGCAGGA
>A_/_H16N3|MF146714|A/black-headed_gull/Netherlands/37/2011
GCTTGCTACTGGTCTGAGAAATGTTCCATCCATTAATGAAAGAGGTCTGTTTGGTGCAATTGCAGGA
>A_/_H16N3|MF146675|A/black-headed_gull/Netherlands/27/2011
ACTTGCAACAGGGTTGAGAAATGTTCCCTCCATTGTTGAAAGAGGATTGTTTGGTGCAATTGCAGGA
>A_/_H16N3|MF146654|A/black-headed_gull/Netherlands/27/2008
ACTTGCAACGGGATTGAGAAATGTTCCCTCCATTGTTGACAGAGGATTGTTTGGTGCAATTGCAGGA
>A_/_H16N3|MF146410|A/black-headed_gull/Netherlands/15/2009
ACTTGCTACTGGCCTGAGAAATGTTCCATCCATTAATGAAAGAGGTCTGTTTGGTGCAATTGCAGGA
>A_/_H16N3|MF146397|A/black-headed_gull/Netherlands/26/2009
ACTTGCTACTGGCCTGAGAAATGTTCCATCCATTAATGAAAGAGGTCTGTTTGGTGCAATTGCAGGA
>A_/_H16N3|MF146268|A/black-headed_gull/Netherlands/23/2009
ACTTGCTACTGGCCTGAGAAATGTTCCATCCATTAATGAAAGAGGTCTGTTTGGTGCAATTGCAGGA
>A_/_H16N3|MF146238|A/black-headed_gull/Netherlands/28/2008
ACTTGCAACGGGATTGAGAAATGTTCCCTCCATTGTTGACAGAGGATTGTTTGGTGCAATTGCAGGA
>A_/_H16N3|MF146193|A/black-headed_gull/Netherlands/29/2008
ACTTGCAACGGGATTGAGAAATGTTCCCTCCATTGTTGACAGAGGATTGTTTGGTGCAATTGCAGGA
>A_/_H16N3|MF146148|A/black-headed_gull/Netherlands/19/2009
ACTTGCTACTGGCCTGAGAAATGTTCCATCCATTAATGAAAGAGGTCTGTTTGGTGCAATTGCAGGA
>A_/_H16N3|MF145725|A/black-headed_gull/Netherlands/69/2008
ACTTGCAACGGGATTGAGAAATGTTCCCTCCATTGTTGACAGAGGATTGTTTGGTGCAATTGCAGGA
>A_/_H16N3|KX979592|A/black-headed_gull/Netherlands/8/2007
ACTTGCAACAGGGTTGAGAAATGTTCCCTCCATTGTTGAAAGAGGATTGTTTGGTGCAATTGCAGGA
>A_/_H16N3|KX979603|A/black-headed_gull/Netherlands/32/2011
ACTTGCAACAGGGTTGAGAAATGTTCCCTCCATTGTTGAAAGAGGATTGTTTGGTGCAATTGCAGGA
>A_/_H16N3|KX979456|A/black-headed_gull/Netherlands/98/2008
ACTTGCAACAGGGTTGAGAAATGTTCCCTCCATTGTTGAAAGAGGATTGTTTGGTGCAATTGCAGGA
>A_/_H16N3|KX979453|A/black-headed_gull/Netherlands/63/2008
ACTTGCAACGGGATTGAGAAATGTTCCCTCCATTGTTGACAGAGGATTGTTTGGTGCAATTGCAGGA
>A_/_H16N3|KX979159|A/black-headed_gull/Netherlands/93/2012
ACTTGCAACAGGGTTGAGAAATGTTCCCTCCATTGTTGAAAGAGGATTGTTTGGTGCAATTGCAGGA
>A_/_H16N3|KX979151|A/black-headed_gull/Netherlands/4/2013
ACTTGCAACAGGGTTGAGAAATGTTCCCTCCATTGTTGAAAGAGGATTGTTTGGTGCAATTGCAGGA
>A_/_H16N3|KX978997|A/black-headed_gull/Netherlands/14/2009
ACTTGCTACTGGCCTGAGAAATGTTCCATCCATTAATGAAAGAGGTCTGTTTGGTGCAATTGCAGGA
>A_/_H16N3|KX978760|A/black-headed_gull/Netherlands/7/2007
ACTTGCAACAGGGTTGAGGAATGTTCCCTCCATTGTTGAAAGAGGATTGTTTGGTGCAATTGCAGGA
>A_/_H16N3|KX978749|A/black-headed_gull/Netherlands/107/2012
ACTTGCAACAGGGTTGAGAAATGTTCCCTCCATTGTTGAAAGAGGATTGTTTGGTGCAATTGCAGGA
>A_/_H16N3|KX978709|A/black-headed_gull/Netherlands/22/2009
GCTTGCTACTGGCCTGAGAAATGTTCCATCCATTAATGAAAGAGGTCTATTTGGTGCAATTGCAGGA
>A_/_H16N3|KX978693|A/black-headed_gull/Netherlands/5/2013
ACTTGCAACAGGGTTGAGAAATGTTCCCTCCATTGTTGAAAGAGGATTGTTTGGTGCAATTGCAGGA
>A_/_H16N3|KX978651|A/black-headed_gull/Netherlands/9/2010
ACTTGCTACTGGCCTGAGAAATGTTCCATCCATTAATGAAAGAGGTCTGTTTGGTGCAATTGCAGGA
>A_/_H16N3|KX978427|A/black-headed_gull/Netherlands/9/2007
ACTTGCAACAGGGTTGAGAAATGTTCCCTCCATTGTTGAAAGAGGATTGTTTGGTGCAATTGCAGGA
>A_/_H16N3|KX978398|A/black-headed_gull/Netherlands/13/2011
ACTTGCAACAGGGTTGAGAAATGTTCCCTCCATTGTTGAAAGAGGATTGTTTGGTGCAATTGCAGGA
>A_/_H16N3|KX978323|A/black-headed_gull/Netherlands/92/2008
ACTTGCAACGGGATTGAGAAATGTTCCCTCCATTGTTGACAGAGGATTGTTTGGTGCAATTGCAGGA
>A_/_H16N3|KX978252|A/black-headed_gull/Netherlands/101/2008
ACTTGCAACAGGGTTGAGAAATGTTCCCTCCATTGTTGAAAGAGGATTGTTTGGTGCAATTGCAGGA
>A_/_H16N3|KX978186|A/black-headed_gull/Netherlands/3/2013
ACTTGCAACAGGGTTGAGAAATGTTCCCTCCATTGTTGAAAGAGGATTGTTTGGTGCAATTGCAGGA
>A_/_H16N3|KX978083|A/black-headed_gull/Netherlands/16/2009
ACTTGCAACAGGATTGAGAAATGTTCCCTCCATTGTTGAAAGAGGATTGTTTGGTGCAATTGCAGGA
>A_/_H16N3|KX977836|A/black-headed_gull/Netherlands/2/2013
ACTTGCAACAGGGTTGAGAAATGTTCCCTCCATTGTTGAAAGAGGATTGTTTGGTGCAATTGCAGGA
>A_/_H16N3|KX977730|A/black-headed_gull/Netherlands/81/2008
ACTTGCAACGGGATTGAGAAATGTTCCCTCCATTGTTGACAGAGGATTGTTTGGTGCAATTGCAGGA
>A_/_H16N3|LC339707|A/duck/Hokkaido/WZ82/2013
GCTTGCAACTGGGCCGAGAAATGTCCCATCCGTTGGTGAAAGAGGTTTGTTTGGTGCAATTGCAGGC
>A_/_H16N3|CY149340|A/glaucous_gull-herring_gull_hybrid/Iceland/1108/2011
ACTTGCCACTGGCCTGAGAAATGTCCCATACATTAATGAAAGAGGTCTGTTTGGTGCAATTGCAGGA
>A_/_H16N3|CY138145|A/black-headed_gull/Iceland/713/2010
ACTTGCTACTGGCCTGAGAAATGTCCCATCCATTAATGAAAGAGGTTTGTTTGGTGCAATTGCAGGA
>A_/_H16N3|EU148601|A/little_tern/Gurjev/779/83
GCTTGCAACAGGACTAAGAAATGTCCCTTCCATTGTTGAAAGAGGCCTGTTTGGTGCAATTGCAGGG
>A_/_H16N3|AY684891|A/black-headed_gull/Sweden/5/99
GCTTGCAACTGGGCTGAGAAATGTCCCATCCGTTGGTGAAAGAGGTTTGTTTGGTGCAATTGCAGGC
>A_/_H16N3|AY684890|A/black-headed_gull/Sweden/4/99
GCTTGCAACAGGGCTGAGGAATGTCCCCTCCATTGTTGAAAGAGGATTGTTTGGTGCAATTGCAGGA
>A_/_H16N3|AY684888|A/black-headed_gull/Sweden/2/99
GCTTGCAACAGGGCTGAGGAATGTCCCCTCCATTGTTGAAAGAGGATTGTTTGGTGCAATTGCAGGA
>A_/_H16N3|MT407153|A/Larus_argentatus/Belgium/U1610336_H907447/2016
ACTTGCTACTGGTCTGAGAAATGTCCCATCCATTAATGAAAGAGGTCTGTTTGGTGCAATTGCAGGA
>A_/_H16N3|MF693968|A/European_herring_gull/Netherlands/3/2015
ACTTGCTACTGGCCTGAGGAATGTCCCATCCATTAATGAAAAGGGTCTGTTTGGTGCAATTGCAGGG
>A_/_H16N3|MF694110|A/lesser_black-backed_gull/Netherlands/1/2015
GCTTGCTACTGGTCTGAGAAATGTTCCATCCATTAATGAGAGAGGTCTGTTTGGTGCAATTGCAGGA
>A_/_H16N3|MF147061|A/European_herring_gull/Netherlands/2/2014
ACTTGCTACTGGTCTGAGAAATGTCCCATCCATTAATGAAAGAGGTCTGTTTGGTGCAATTGCAGGA
>A_/_H16N3|MF146608|A/black-headed_gull/Netherlands/18/2014
ACTTGCTACTGGTCTGAGAAATGTCCCATCCATTAATGAAAGAGGTCTGTTTGGTGCAATTGCAGGA
>A_/_H16N3|KX979488|A/European_herring_gull/Netherlands/1/2010
ACTTGCTACTGGCCTGAGAAATGTCCCATCCATTAATGAAAGGGGTCTGTTTGGTGCAATTGCAGGA
>A_/_H16N3|KX979111|A/black-headed_gull/Netherlands/32/2009
ACTTGCTACTGGCCTGAGAAATGTCCCATCCATTAATGAAAGAGGTCTGTTTGGTGCAATTGCAGGA
>A_/_H16N3|KX978612|A/black-headed_gull/Netherlands/3/2010
ACTTGCTACTGGCCTGAGAAATGTCCCATCCATTAATGAAAGGGGTCTGTTTGGTGCAATTGCAGGA
>A_/_H16N3|KX977650|A/black-headed_gull/Netherlands/11/2010
ACTTGCTACTGGCCTGAGAAATGTCCCATCCATTAATGAAAGGGGTCTGTTTGGTGCAATTGCAGGA
>A_/_H16gb|MF682898|A/black-headed_gull/Netherlands/1/2007**gb
ACTTGCAACAGGGTTGAGGAATGTTCCCTCCATTGTTGAAAGAGGATTGTTTGGTGCAATTGCAGGA
>A_/_H16gb|MF682838|A/black-headed_gull/Netherlands/34/2008**gb
ACTTGCAACGGGATTGAGAAATGTTCCCTCCATTGTTGACAGAGGATTGTTTGGTGCAATTGCAGGA
>A_/_H16N3|CY184480|A/black-headed_gull/Sweden/74340/2008**gb
ACTTGCAACAGGGTTGAGAAATGTTCCCTCCATTGTTGAAAGAGGATTGTTTGGTGCAATTGCAGGA
>A_/_H16N3|CY184496|A/black-headed_gull/Sweden/87533/2009**gb
ACTTGCAACAGGGTTGAGAAATGTTCCCTCCATTGTTGAAAGAGGATTGTTTGGTGCAATTGCAGGA
