# Supplementary material for: In Silico Analyses of the Role of Codon Usage at the Hemagglutinin Cleavage Site in Highly Pathogenic Avian Influenza Genesis
Source: Viruses. 2022 Jun 21;14(7):1352. doi: 10.3390/v14071352 (PMC9316147; doi:10.3390/v14071352)
Supplement: Supplementary file 1 [file viruses-14-01352-s001.zip › Supplementary File 4/dataset/by_region-species/eurasia-ans_cha/eurasia-ans_cha_h1_unique_CSregion.fasta]

>A_/_H1N1|GU046744|A/mallard/Bavaria/42/2006
GATGGCAACAGGTTTAAGAAATATCCCTTCCACTCAATCTAGAGGACTTATCGGAGCAATTGCTGGA
>A_/_H1N0|D00839|A/duck/HK/196/1977
AATAGCAACAGGACTAAGAAACGTCCCCTCTATTCAATCCAGAGGGCTTTTCGGAGCAATTGCTGGA
>A_/_H1N2|KY971117|A/duck/Zhejiang/D5/2013
GATTGCAACAGGTCTGAGAAACATTCCTTCCGTTCAATCCAGAGGACTCTTTGGAGCAATTGCTGGA
>A_/_H1N2|KY971116|A/duck/Zhejiang/D6/2013
GATTGCAACAGGTCTGAGAAACATTCCTTCCGTTCAATCCAGAGGACTCTTTGGAGCAATTGCTGGA
>A_/_H1N1|HQ897965|A/mallard/Korea/KNU_YP09/2009
GATAGCAACAGGCCTGAGAAACATTCCTTCCATTCAATCTAGAGGACTCTTCGGAGCAATTGCTGGG
>A_/_H1N2|MN435635|A/duck/Moscow/5586/2018
GATGGCAACAGGCCTGAGAAATATTCCTTCCATTCAATCGAGAGGACTCTTTGGAGCGATTGCTGGG
>A_/_H1N1|LC367498|A/duck/Mongolia/675/2010
GATGGCAACAGGCCTGAGAAACATTCCTTCCATTCAATCGAGAGGACTCTTCGGAGCAATTGCTGGG
>A_/_H1N2|LC278301|A/duck/Japan/AQ-HE103/2015(H1N2)
GATGGCAACAGGTCTGAGGAACATTCCCTCCGTTCAATCCAAAGGACTCTTTGGAGCAATTGCTGGA
>A_/_H1N1|KU881720|A/Anseriformes/Anhui/L259/2014
GATGGCAACAGGCCTGAGAAACATTCCTTCTATTCAATCTAGAGGACTCTTCGGAGCAATTGCCGGA
>A_/_H1N1|KU881712|A/Anseriformes/Anhui/L167/2014
GATGGCAACAGGCCTGAGAAACGTTCCTTCTATTCAATCTAGAGGACTCTTCGGAGCAATTGCCGGG
>A_/_H1N1|KU881704|A/Anseriformes/Anhui/L25/2014
GATGGCAACAGGCCTGAGAAACATTCCTTCTATTCAATCTAGAGGACTCTTCGGAGCAATTGCCGGA
>A_/_H1N2|KU881696|A/Anseriformes/Anhui/L6/2014
GATGGCAACAGGCCTGAGAAATATTCCATCCATTCAATCGAGAGGACTCTTCGGAGCAATTGCTGGG
>A_/_H1N1|KU881688|A/Anseriformes/Anhui/S107/2014
GATGGCAACAGGCCTGAGAAACATTCCTTCTATTCAATCTAGAGGACTCTTCGGAGCAATTGCCGGA
>A_/_H1N2|KU881679|A/Anseriformes/Anhui/S61/2014
GATGGCAACAGGCCTGAGAAACATTCCTTCTATTCAATCTAGAGGACTCTTCGGAGCAATTGCCGGG
>A_/_H1N1|KU881672|A/Anseriformes/Anhui/S3/2014
GATGGCAACAGGCTTGAGAAACATTCCTTCTATTCAATCTAGAGGACTCTTCGGAGCAATTGCCGGA
>A_/_H1N1|KX978574|A/bewicks_swan/Netherlands/6/2006
AATGGCAACAGGCCTGAGAAACATTCCTTCCATTCAATCTAGAGGGCTCTTCGGAGCAATTGCTGGG
>A_/_H1N1|KX978266|A/bewicks_swan/Netherlands/3/2006
AATGGCAACAGGCCTGAGAAACATTCCTTCCATTCAATCTAGAGGGCTCTTCGGAGCAATTGCTGGG
>A_/_H1N4|KF357776|A/duck/Zhejiang/476/2013
GATGGCAACAGGTCTGAGAAACATTCCTTCCGTTCAATCCAGAGGACTCTTTGGAGCAATTGCTGGA
>A_/_H1N4|KF357775|A/duck/Zhejiang/475/2013
GATGGCAACAGGTCTGAGAAACATTCCTTCCGTTCAATCCAGAGGACTCTTTGGAGCAATTGCTGGA
>A_/_H1N4|KF357774|A/duck/Zhejiang/473/2013
GATGGCAACAGGTCTGAGAAACATTCCTTCCGTTCAATCCAGAGGACTCTTTGGAGCAATTGCTGGA
>A_/_H1N1|LC148833|A/duck/Hokkaido/W9/2015
GATGGCAACAGGCCTGAGAAACATTCCTTCTATTCAATCTAGAGGACTCTTCGGAGCAATTGCCGGA
>A_/_H1N1|KU509989|A/shelduck/Yasnopolyanske/4-08-02/2011
GATGGCAACAGGCCTGAGAAATATCCCTTCCATTCAATCGAGAGGCCTCTTCGGAGCAATTGCTGGG
>A_/_H1N1|LC121396|A/duck/Mongolia/520/2015
GATGGCAACAGGCCTGAGAAACATTCCTTCTATTCAATCTAGAGGACTCTTCGGAGCAATTGCCGGG
>A_/_H1N4|KU143253|A/duck/Wenzhou/YJYF78/2015
GATGGCAACAGGTCTGAGGAACATTCCTTCCGTTCAATCCAGAGGACTCTTTGGGGCAATTGCTGGA
>A_/_H1N1|CY185441|A/mallard/Republic_of_Georgia/4/2010
GATGGCAACAGGCCTGAGAAACATTCCTTCCATTCAATCTAGAGGGCTCTTCGGAGCGATTGCTGGA
>A_/_H1N1|CY185593|A/mallard/Republic_of_Georgia/1/2012
GATGGCAACAGGCCTGAGAAATATTCCTTCCATTCAATCGAGAGGACTCTTCGGAGCAATTGCTGGG
>A_/_H1N1|CY185641|A/mallard/Republic_of_Georgia/4/2012
GATGGCAACAGGCCTGAGAAATATTCCTTCCATTCAATCGAGAGGACTCTTCGGAGCAATTGCTGGG
>A_/_H1N1|KJ889423|A/duck/Bavaria/2/1977
AATGGCAACAGGACTGAGGAACGTCCCCTCTATCCAATCCAGAGGACTTTTCGGAGCAATTGCTGGA
>A_/_H1N1|KJ889431|A/duck/Schleswig/21/1979
AATGGCAACAGGACTAAGGAACGTTCCCTCTATCCAATCCAGAGGACTTTTCGGAGCAATTGCTGGA
>A_/_H1N1|KF501071|A/common_goldeneye/Mongolia/1216/2010
GATGGCAACAGGCCTAAGAAATATTCCTTCCATTCAATCGAGAGGACTCTTCGGAGCAATTGCTGGG
>A_/_H1N1|KF501070|A/common_goldeneye/Mongolia/1238/2010
GATGGCAACAGGCCTAAGAAATATTCCTTCCATTCAATCGAGAGGACTCTTCGGAGCAATTGCTGGG
>A_/_H1N1|KF501056|A/tufted_duck/Mongolia/1409/2010
GATGGCAACAGGCCTAAGAAATATTCCTTCCATTCAATCGAGAGGACTCTTCGGAGCAATTGCTGGG
>A_/_H1N1|KF183609|A/mallard/Finland/14740/2008
AATGGCAACAGGCCTGAGAAATATTCCTTCCATTCAATCTAGAGGGCTCTTCGGAGCAATTGCTGGG
>A_/_H1N4|KF357777|A/duck/Zhejiang/477/2013
GATGGCAACAGGTCTGAGAAACATTCCTTCCGTTCAATCCAGAGGACTCTTTGGAGCAATTGCTGGA
>A_/_H1N1|JX566031|A/mallard/Sweden/99996/2009
AATGGCAACAGGCCTGAGAAACATTCCTTCCATTCAATCTAGAGGGCTCTTCGGAGCAATTGCTGGG
>A_/_H1N2|JX566015|A/mallard/Sweden/99859/2009
AATGGCAACAGGCCTGAGAAACATTCCTTCCATTCAATCTAGAGGGCTCTTCGGAGCAATTGCTGGG
>A_/_H1N1|JX565992|A/mallard/Sweden/99818/2009
AATGGCAACAGGCCTGAGAAACATTCCTTCCATTCAATCTAGAGGGCTCTTCGGAGCAATTGCTGGG
>A_/_H1N2|KF013942|A/Muscovy_duck/Guangxi/GXd-3/2012
AATGGCAACAGGCCTGAGAAACATTCCTTCCATTCAATCGAGAGGACTCTTCGGAGCAATTGCTGGG
>A_/_H1N1|KC209515|A/mallard/Netherlands/10-Cam/1999
AATGGCAACAGGCCTAAGGAACGTTCCTTCCATTCAATCTAGAGGACTCTTTGGAGCAATTGCTGGG
>A_/_H1N3|KC693623|A/duck/Taiwan/DC167/2010
AATGGCAACAGGCCTGAGAAACATTCCTTCCATTCAATCTAGAGGACTCTTCGGGGCAATTGCTGGG
>A_/_H1N1|AB670330|A/duck/Tsukuba/718/2005(H1N1)
GATGGCAACAGGCCTGAGAAACATTCCTTCCATTCAATCTAGAGGACTCTTCGGAGCAATTGCTGGG
>A_/_H1N3|AB546180|A/pintail/Aomori/1130/2008
GATGGCAACAGGCCTGAGAAACATTCCTTCCATTCAATCTAGAGGACTCTTCGGAGCAATTGCTGGG
>A_/_H1N2|AB546167|A/pintail/Akita/1353/2008
GATGGCAACAGGCCTGAGAAATATTCCTTCCATTCAATCTAGAGGACTCTTCGGAGCAATTGCTGGG
>A_/_H1N1|AB546157|A/pintail/Miyagi/1472/2008
GATGGCAACAGGCCTGAGAAACATTCCTTCCATTCAATCTAGAGGACTCTTCGGAGCAATTGCTGGG
>A_/_H1N1|AB546153|A/pintail/Aomori/794/2008
GATGGCAACAGGCCTGAGAAACATTCCTTCCATTCAATCTAGAGGACTCTTCGGAGCAATTGCTGGG
>A_/_H1N1|AB546149|A/pintail/Aomori/422/2007
AATGGCAACAGGCCTGAGAAACATTCCTTCCGTTCAATCTAGAGGACTCTTCGGAGCAATTGCTGGG
>A_/_H1N3|AB560965|A/duck/Hokkaido/327/2009
GATGGCAACAGGCCTGAGAAACATTCCTTCTATTCAATCTAGAGGACTCTTCGGAGCAATTGCTGGG
>A_/_H1N5|AB560963|A/duck/Hokkaido/111/2009
GATGGCAACAGGCCTGAGAAACATTCCTTCTATTCAATCTAGAGGACTCTTCGGAGCAATTGCTGGG
>A_/_H1N6|CY060410|A/mallard/Sweden/98/2002
GATGGCAACAGGCCTGAGAAACATTCCTTCCATTCAATCTAGAGGACTCTTCGGAGCAATTGCTGGG
>A_/_H1N1|CY060329|A/mallard/Sweden/57/2003
GATGGCAACAGGCCTGAGAAACATTCCTTCCATTCAATCTAGAGGACTCTTCGGAGCAATTGCTGGG
>A_/_H1N2|CY060268|A/mallard/Sweden/3/2002
GATGGCAACAGGCCTGAGAAACATTCCTTCCATTCAATCTAGAGGACTCTTCGGAGCAATTGCTGGG
>A_/_H1N8|CY060206|A/mallard/Netherlands/10/1999
AATGGCAACAGGCCTAAGGAACGTTCCTTCCATTCAATCTAGAGGACTCTTTGGAGCAATTGCTGGG
>A_/_H1N1|CY060178|A/common_teal/Netherlands/10/2000
GATGGCAACAGGCCTGAGAAACATTCCCTCCATTCAATCTAGAGGACTTTTCGGAGCAATTGCTGGG
>A_/_H1N1|GU066779|A/mallard/Marquenterre/Z237/1983
AATGGCAACAGGACTGAGGAATGTCCCCTCTATCCAATCCAGGGGCCTTTTCGGAGCAATTGCTGGG
>A_/_H1N1|AB271115|A/swan/Hokkaido/55/1996
GATGGCAACAGGTTTAAGAAATATCCCTTCCACTCAATCTAGAGGACTTTTCGGAGCAATTGCTGGA
>A_/_H1N1|FN386463|A/Anas_plathyrhynchos/Spain/1365/2007
GATGGCAACAGGCCTGAGAAACATTCCTTCCATTCAATCTAGAGGACTCTTCGGTGCAATTGCTGGG
>A_/_H1N2|FJ536843|A/duck/Hebei/843/2005
GATGGCAACAGGCCTGAGAAACATTCCTTCCATTCAATCTAGAGGACTCTTCGGAGCAATTGCTGGG
>A_/_H1N1|FN386465|A/Anas_crecca/Spain/1404/2007
GATGGCAACAGGCCTGAGAAACATTCCTTCCATTCAATCTAGAGGACTCTTCGGTGCAATTGCTGGG
>A_/_H1N1|FN386464|A/Anas_crecca/Spain/1384/2007
GATGGCAACAGGCCTGAGAAACATTCCTTCCATTCAATCTAGAGGACTCTTCGGTGCAATTGCTGGG
>A_/_H1N1|FJ432770|A/duck/Italy/281904/2006
GATGGCAACAGGCCTGAGAAACATTCCTTCCATTCAATCTAGAGGACTCTTCGGAGCAATTGCTGGG
>A_/_H1N3|CY005735|A/duck/NZL/160/1976
AATGGCAACAGGACTAAGAAATGTCCCTTCCATTCAATCCAGGGGACTTTTCGGAGCAATTGCCGGA
>A_/_H1N1|CY014627|A/duck/Australia/749/80
GATGGCAACAGGACTAAGAAATGTCCCCTCCATTCAATCTAGAGGACTTTTCGGAGCAATTGCTGGA
>A_/_H1N1|AF091313|A/duck/Bavaria/1/77
AATGGCAACAGGACTGAGGAACGTCCCCTCTATCCAATCCAGAGGACTTTTCGGAGCAATTGCTGGA
>A_/_H1N1|AF091312|A/duck/Australia/749/80
GATGGCAACAGGACTAAGAAATGTCCCCTCCATTCAATCTAGAGGACTTTTCGGAGCAATTGCTGGA
>A_/_H1N9|AB274304|A/pintail/Shimane/324/98
GATGGCAACAGGCCTAAGAAACATCCCTTCCATTCAATCTAGAGGACTCTTCGGAGCAATTGCTGGG
>A_/_H1N1|AB271113|A/duck/Miyagi/66/77
AATGGCAACAGGACTAAGGAACGTCCCCTCCATTCAATCTAGAGGACTTTTCGGAGCGATCGCTGGA
>A_/_H1N1|MW186804|A/duck/Moscow/5744/2019
GATGGCAACAGGCCTAAGGAATATTCCTTCCATTCAATCGAGAGGACTCTTCGGAGCAATTGCTGGA
>A_/_H1N1|MW186796|A/duck/Moscow/5743/2019
GATGGCAACAGGCCTAAGGAATATTCCTTCCATTCAATCGAGAGGACTCTTCGGAGCAATTGCTGGA
>A_/_H1N1|MW133710|A/Mallard/Ukraine/Krasnoperekopsk-12-10-10/2010
GATGGCAACAGGCCTGAGAAATATTCCTTCCATTCAATCAAGAGGCCTCTTCGGAGCAATTGCTGGG
>A_/_H1N1|MT439897|A/Anas_platyrhynchos/Belgium/10402_H195386/2017
GATGGCAACAGGCCTGAGAAATATTCCTTCCATTCAATCGAGAGGACTCTTCGGAGCAATTGCTGGG
>A_/_H1N1|MT407129|A/Anas_platyrhynchos/Belgium/9594H191828/2016
GATGGCAACAGGCCTAAGGAATATTCCTTCCATTCAATCGAGAGGACTCTTCGGAGCAATTGCTGGG
>A_/_H1N1|MT407121|A/Anas_platyrhynchos/Belgium/9594H191810/2016
GATGGCAACAGGCCTAAGGAATATTCCTTCCATTCAATCGAGAGGACTCTTCGGAGCAATTGCTGGG
>A_/_H1N6|MT406993|A/Anas_platyrhynchos/Belgium/3950/2015
GATGGCAACAGGCCTGAGAAATATTCCTTCCATTCAATCGAGAGGACTCTTCGGAGCAATTGCTGGG
>A_/_H1N1|MT406937|A/Anas_platyrhynchos/Belgium/11958/2018
GATGGCAACAGGCCTAAGGAATATTCCTTCCATTCAATCGAGAGGACTCTTCGGAGCAATTGCTGGG
>A_/_H1N1|MK463934|A/mallard/Balkhash/6304_HA/2014
GATGGCAACAGGCCTGAGAAATATTCCTTCCATTCAATCGAGAGGACTCTTCGGAGCAATTGCTGGG
>A_/_H1N1|MK979040|A/duck/Mongolia/837/2015
GATGGCAACAGGCCTGAGAAATATTCCTTCCATCCAATCGAGAGGACTCTTCGGAGCAATTGCTGGT
>A_/_H1N3|MF575161|A/black-headed_gull/Netherlands/1/2008
AATGGCAACAGGCCTGAGAAACATTCCTTCCATTCAATCTAGAGGGCTCTTTGGAGCAATTGCTGGA
>A_/_H1N1|MF575051|A/mallard_duck/Netherlands/23/2014
GATGGCAACAGGCCTGAGAAATATTCCTTCCATTCAATCGAGAGGACTCTTCGGAGCAATTGCTGGG
>A_/_H1N1|MF682808|A/mallard_duck/Netherlands/8/1999
AATGGCAACAGGCCTAAGGAACGTTCCTTCCATTCAATCTAGAGGACTCTTTGGAGCAATTGCTGGG
>A_/_H1N1|MF959957|A/mallard_duck/Netherlands/26/2009
GATGGCAACAGGCCTGAGAAACATTCCTTCCATTCAATCTAGAGGACTCTTCGGTGCAATTGCTGGA
>A_/_H1N2|MH667664|A/duck/Guangxi/293D21/2017
AATGGCAACAGGTCTGAGGAACATTCCCTCCGTTCAATCCAGAGGACTCTTTGGAGCAATTGCTGGA
>A_/_H1N3|KY971137|A/duck/Zhejiang/727D30/2013
GATGGCAACAGGTCTGAGGAACATTCCTTCCGTTCAATCCAGAGGACTCTTTGGAGCAATTGCTGGA
>A_/_H1N3|KY971136|A/duck/Zhejiang/727D13/2013
GATGGCAACAGGTCTGAGGAACATTCCTTCCGTTCAATCCAGAGGACTCTTTGGAGCAATTGCTGGA
>A_/_H1N3|KY971134|A/duck/Zhejiang/71745/2013
GATGGCAACAGGTCTGAGGAACATTCCTTCCGTTCAATCCAGAGGACTCTTTGGAGCAATTGCTGGA
>A_/_H1N3|KY971133|A/duck/Zhejiang/71742/2013
GATGGCAACAGGTCTGAGGAACATTCCTTCCGTTCAATCCAGAGGACTCTTTGGAGCAATTGCTGGA
>A_/_H1N3|KY971132|A/duck/Zhejiang/71738/2013
GATGGCAACAGGTCTGAGGAACATTCCTTCCGTTCAATCCAGAGGACTCTTTGGAGCAATTGCTGGA
>A_/_H1N3|KY971130|A/duck/Zhejiang/71731/2013
GATGGCAACAGGTCTGAGGAACATTCCTTCCGTTCAATCCAGAGGACTCTTTGGAGCAATTGCTGGA
>A_/_H1N3|KY971128|A/duck/Zhejiang/7734/2013
GATGGCAACAGGTCTGAGGAACATTCCTTCCGTTCAATCCAGAGGACTCTTTGGAGCAATTGCTGGA
>A_/_H1N3|KY971127|A/duck/Zhejiang/7731/2013
GATGGCAACAGGTCTGAGGAACATTCCTTCCGTTCAATCCAGAGGACTCTTTGGAGCAATTGCTGGA
>A_/_H1N2|KY971125|A/goose/Zhejiang/1120085/2014
GATGGCAACAGGCCTGAGAAACGTTCCTTCTATTCAATCTAGAGGACTCTTCGGAGCAATTGCCGGG
>A_/_H1N2|KY971118|A/duck/Zhejiang/D7/2013
GATGGCAACAGGTCTGAGAAACATTCCTTCCGTTCAATCCAGAGGACTCTTTGGAGCAATTGCTGGA
>A_/_H1N1|MF148086|A/mallard_duck/Netherlands/18/2014
GATGGCAACAGGCCTGAGAAATATTCCTTCCATTCAATCGAGAGGACTCTTCGGAGCAATTGCTGGG
>A_/_H1N1|MF147620|A/common_teal/Netherlands/3/2005
GATGGCAACAGGCCTGAGAAACATTCCTTCCATTCAATCTAGAGGACTCTTCGGAGCAATTGCTGGA
>A_/_H1N1|MF147354|A/mallard_duck/Netherlands/20/2012
GATGGCAACAGGCCTGAGAAACATTCCTTCCATCCAATCGAGAGGACTCTTCGGAGCAATTGCTGGA
>A_/_H1N1|MF147014|A/mallard_duck/Netherlands/12/2005
GATGGCAACAGGCCTGAGAAACATTCCTTCCATTCAATCTAGAGGACTCTTCGGAGCAATTGCTGGG
>A_/_H1N1|MF146869|A/mallard_duck/Netherlands/46/2006
AATGGCAACAGGCCTGAGAAACATTCCTTCCATTCAATCTAGAGGGCTCTTCGGAGCAATTGCTGGG
>A_/_H1N1|MF146844|A/mallard_duck/Netherlands/25/2009
GATGGCAACAGGCCTGAGAAACATTCCTTCCATTCAATCTAGAGGACTCTTCGGTGCAATTGCTGGA
>A_/_H1N1|MF146715|A/mallard_duck/Georgia/11/2011
GATGGCAACAGGCCTGAGAAATATTCCTTCCATTCAATCGAGAGGACTCTTCGGAGCAATTGCTGGG
>A_/_H1N1|MF145941|A/mallard_duck/Netherlands/6/2012
GATGGCAACAGGCCTGAGAAACATTCCTTCCATCCAATCGAGAGGACTCTTCGGAGCAATTGCTGGA
>A_/_H1N1|KY320432|A/Mallard/Sweden/816/2014
GATGGCAACAGGCCTGAGAAATATTCCTTCCATTCAAGCGAGAGGACTCTTCGGAGCAATTGCTGGG
>A_/_H1N2|KY415627|A/duck/Yuhuan/YH45/2016
GATGGCAACAGGTCTGAGGAACATTCCTTCCGTTCAATCCAGAGGACTCTTTGGAGCAATTGCTGGA
>A_/_H1N1|KX979589|A/barnacle_goose/Netherlands/1/2006
AATGGCAACAGGCCTGAGAAACATTCCTTCCATTCAATCTAGAGGGCTCTTCGGAGCAATTGCTGGG
>A_/_H1N1|KX979392|A/brent_goose/Netherlands/1/2006
GATGGCAACAGGCCTGAGAAACATTCCTTCCATTCAATCTAGAGGACTCTTCGGAGCAATTGCTGGG
>A_/_H1N1|KX979325|A/mallard_duck/Netherlands/23/2006
GATGGCAACAGGCCTGAGAAACATTCCTTCCATTCAATCTAGAGGACTCTTCGGAGCAATTGCTGGG
>A_/_H1N1|KX979268|A/mallard_duck/Netherlands/5/2013
GATGGCAACAGGCCTGAGAAACATTCCTTCCATCCAATCGAGAGGACTCTTCGGAGCAATTGCTGGA
>A_/_H1N1|KX979169|A/mallard_duck/Netherlands/8/2012
AATGGCAACAGGCCTGAGAAACATTCCCTCTATTCAATCGAGAGGACTCTTCGGAGCAATTGCTGGA
>A_/_H1N1|KX979129|A/Eurasian_wigeon/Netherlands/6/2007
GATGGCAACAGGCCTGAGAAACATTCCTTCCATTCAATCTAGAGGACTCTTCGGTGCAATTGCTGGG
>A_/_H1N1|KX978723|A/mallard_duck/Netherlands/51/2010
GATGGCAACAGGCCTGAGAAACATTCCTTCCATTCAATCGAGAGGACTCTTCGGAGCAATTGCTGGA
>A_/_H1N1|KX978591|A/greater_white-fronted_goose/Netherlands/4/2011
GATGGCAACAGGCCTGAGAAACATTCCTTCCGTCCAATCGAGAGGACTCTTCGGAGCAATTGCTGGA
>A_/_H1N1|KX978559|A/bean_goose/Netherlands/1/2007
AATGGCAACAGGCCTGAGAAACATTCCTTCCATTCAATCTAGAGGGCTCTTCGGAGCAATTGCTGGG
>A_/_H1N1|KX978558|A/greater_white-fronted_goose/Netherlands/1/2012
GATGGCAACAGGCCTGAGAAACATTCCTTCCATCCAATCGAGAGGACTCTTCGGAGCAATTGCTGGA
>A_/_H1N1|KX978552|A/mallard_duck/Netherlands/64/2006
AATGGCAACAGGCCTGAGAAACATTCCTTCCATTCAATCTAGAGGGCTCTTCGGAGCAATTGCTGGG
>A_/_H1N1|KX978381|A/Eurasian_wigeon/Netherlands/2/2007
GATGGCAACAGGCCTGAGAAACATTCCTTCCATTCAATCTAGAGGACTCTTCGGTGCAATTGCTGGG
>A_/_H1N1|KX978255|A/mallard_duck/Netherlands/53/2010
GATGGCAACAGGCCTGAGAAACATTCCTTCCATCCAATCGAGAGGACTCTTCGGAGCAATTGCTGGA
>A_/_H1N1|KX978081|A/mallard_duck/Netherlands/16/2009
GATGGCAACAGGCCTGAGAAACATTCCTTCTATTCAATCTAGAGGACTCTTCGGTGCAATTGCTGGG
>A_/_H1N1|KX978074|A/mallard_duck/Netherlands/7/2012
GATGGCAACAGGCCTGAGAAACATTCCTTCCACCCAATCGAGAGGACTCTTCGGAGCAATTGCTGGA
>A_/_H1N1|KX977882|A/mallard_duck/Netherlands/37/2011
GATGGCAACAGGCCTGAGAAACATTCCTTCCATCCAATCGAGAGGACTCTTCGGAGCAATTGCTGGA
>A_/_H1N1|KX977711|A/greater_white-fronted_goose/Netherlands/1/2007
AATGGCAACAGGCCTGAGAAACATTCCTTCCATTCAATCTAGAGGGCTCTTCGGAGCAATTGCTGGG
>A_/_H1N8|KP658040|A/duck/Fujian/83/2013
GATGGCAACAGGTCTGAGGAACATTCCTTCCGTTCAATCCAGAGGACTCTTTGGAGCAATTGCTGGA
>A_/_H1N8|KP658039|A/duck/Fujian/84/2013
GATGGCAACAGGTCTGAGGAACATTCCTTCCGTTCAATCCAGAGGACTCTTTGGAGCAATTGCTGGA
>A_/_H1N8|KP658038|A/duck/Fujian/13/2013
GATGGCAACAGGTCTGAGGAACATTCCTTCCGTTCAATCCAGAGGACTCTTTGGAGCAATTGCTGGA
>A_/_H1N8|KP658037|A/duck/Fujian/89/2013
GATGGCAACAGGTCTGAGGAACATTCCTTCCGTTCAATCCAGAGGACTCTTTGGAGCAATTGCTGGA
>A_/_H1N3|KP658036|A/duck/Anhui/FA258/2013
GATGGCAACAGGCCTGAGAAACATTCCTTCCATTCAATCGAGAGGACTCTTCGGAGCAATTGCTGGG
>A_/_H1N3|KP658035|A/duck/Fujian/FJ1239/2014
GATGGCAACAGGTCTGAGGAACATTCCTTCCGTTCAATCCAGAGGACTCTTTGGAGCAATTGCTGGA
>A_/_H1N3|KP658034|A/duck/Hunan/HN2101/2013
GATGGCAACAGGCCTGAGAAACATTCCTTCCATTCAATCTAGAGGACTCTTCGGAGCGATTGCTGGG
>A_/_H1N3|KP658033|A/duck/Hunan/HN2203/2013
AATGGCAACAGGCCTGAGAAACATTCCTTCCATTCAATCTAGAGGACTCTTTGGAGCGATTGCTGGG
>A_/_H1N2|KP658032|A/duck/Anhui/AB10/2011
GATGGCAACAGGCCTGAGAAACATTCCTTCCATTCAATCGAGAGGACTCTTCGGAGCAATTGCTGGG
>A_/_H1N2|KP658030|A/duck/Hainan/Q47/2012
GATGGCAACAGGCCTGAGAAACATTCCTTCCATTCAATCGAGAGGACTCTTCGGAGCAATTGCTGGG
>A_/_H1N2|KP658029|A/duck/Hainan/Q221/2012
AATGGCAACAGGCCTGAGAAACATTCCTTCCATTCAATCGAGAGGACTCTTCGGAGCAATTGCTGGG
>A_/_H1N2|KP658027|A/duck/Yunan/V286/2012
GATGGCAACAGGCCTGAGAAACATTCCTTCCATTCAATCGAGAGGACTCTTCGGAGCAATTGCTGGG
>A_/_H1N1|KP658026|A/duck/Fujian/JF47/2014
AATGGCAACAGGCCTGAGAAACATTCCTTCCATTCAATCGAGAGGACTCTTCGGAGCAATTGCTGGG
>A_/_H1N1|KT715448|A/duck/Bavaria/1/1977
AATGGCAACAGGACTGAGGAACGTCCCCTCTATCCAATCCAGAGGACTTTTCGGAGCAATTGCTGGA
>A_/_H1N2|KF013934|A/duck/Guangxi/GXd-2/2012
GATGGCAACAGGCCTGAGAAACATTCCTTCCATTCAATCGAGAGGACTCTTCGGAGCAATTGCTGGG
>A_/_H1N2|KF013926|A/duck/Guangxi/GXd-4/2011
GATGGCAACAGGCCTGAGAAACATTCCTTCCATTCAATCGAGAGGACTCTTCGGAGCAATTGCTGGG
>A_/_H1N2|KF013918|A/duck/Guangxi/GXd-1/2011
GATGGCAACAGGCCTGAGAAACATTCCTTCCATTCAATCGAGAGGACTCTTCGGAGCAATTGCTGGG
>A_/_H1N3|HQ336713|A/duck/Nanjing/19/2010
AATGGCAACAGGCCTGAGAAACATTCCTTCCATTCAATCTAGAGGACTCTTCGGGGCAATTGCTGGG
>A_/_H1N3|HQ336721|A/duck/Nanjing/20/2010
AATGGCAACAGGCCTGAGAAACATTCCTTCCATTCAATCTAGAGGACTCTTCGGGGCAATTGCTGGG
>A_/_H1N1|CY077076|A/mallard/Sanjiang/390/2007
GATGGCAACAGGCCTGAGAAACATTCCTTCCATTCAATCTAGAGGACTCTTCGGAGCAATTGCTGGG
>A_/_H1N3|JN716323|A/duck/Zhejiang/0611-24/2011
GATGGCAACAGGCCTGAGAAACATTCCTTCCGTTCAATCCAGAGGACTCTTTGGAGCAATTGCTGGA
>A_/_H1N3|JN716320|A/duck/Zhejiang/0611-15/2011
GATGGCAACAGGCCTGAGAAACATTCCTTCCGTTCAATCCAGAGGACTCTTTGGAGCAATTGCTGGA
>A_/_H1N3|JN605375|A/duck/Zhejiang/0611-17/2011
GATGGCAACAGGCCTGAGAAACATTCCTTCCGTTCAATCCAGAGGACTCTTTGGAGCAATTGCTGGA
>A_/_H1N3|JN605374|A/duck/Zhejiang/0611-8/2011
GATGGCAACAGGCCTGAGAAACATTCCTTCCATTCAATCCAGAGGACTCTTTGGAGCAATTGCTGGA
>A_/_H1N2|JN605373|A/duck/Zhejiang/0607-13/2011
GATGGCAACAGGCCTGAGAAACATTCCTTCCGTTCAATCCAGAGGACTCTTTGGAGCAATTGCTGGA
>A_/_H1N2|JN605372|A/duck/Zhejiang/0224-6/2011
GATGGCAACAGGCCTGAGAAACATTCCTTCCATTCAATCGAGAGGACTCTTCGGAGCAATTGCTGGG
>A_/_H1N1|CY091592|A/duck/Shimane/188/1999
GATGGCAACAGGCCTGAGAAACATTCCTTCCATTCAATCTAGAGGACTCTTCGGAGCAATTGCTGGG
>A_/_H1N1|CY077677|A/duck/Victoria/23/1981
AATGGCAACAGGACTAAGAAACGGTCCCTCAATTCAACCCAGAGGACTTTTCGGAGCAATTGCTGGG
>A_/_H1N5|CY076976|A/Bewicks_swan/Netherlands/1/2007
AATGGCAACAGGCCTGAGAAACATTCCTTCCATTCAATCTAGAGGGCTCTTCGGAGCAATTGCTGGG
>A_/_H1N4|CY076897|A/mallard/Netherlands/30/2006
GATGGCAACAGGCCTGAGAAACATTCCTTCCATTCAATCTAGAGGACTCTTCGGAGCAATTGCTGGG
>A_/_H1N1|HQ259232|A/mallard/Bavaria/185-26/2008
GATGGCAACAGGCCTGAGAAACATTCCTTCCATTCAATCTAGAGGACTCTTCGGTGCAATTGCTGGG
>A_/_H1N2|MT406777|A/Alopochen_aegyptiacus/Belgium/1570_B6613/2017**gb
GATGGCAACAGGCCTGAGAAATATTCCTTCCATTCAATCGAGAGGACTCTTCGGGGCAATTGCTGGT
>A_/_H1N2|MT406785|A/Alopochen_aegyptiacus/Belgium/3237_B6659/2017**gb
GATGGCAACAGGCCTGAGAAATATTCCTTCCATTCAATCGAGAGGACTCTTCGGGGCAATTGCTGGT
>A_/_H1N2|MT406793|A/Alopochen_aegyptiacus/Belgium/3237_B6663/2017**gb
GATGGCAACAGGCCTGAGAAATATTCCTTCCATTCAATCGAGAGGACTCTTCGGGGCAATTGCTGGT
>A_/_H1N2|MT406801|A/Alopochen_aegyptiacus/Belgium/3237_B6668/2017**gb
GATGGCAACAGGCCTGAGAAATATTCCTTCCATTCAATCGAGAGGACTCTTCGGGGCAATTGCTGGT
>A_/_H1N1|MF575199|A/Bewick_Swan/Netherlands/2/2006**gb
AATGGCAACAGGCCTGAGAAACATTCCTTCCATTCAATCTAGAGGGCTCTTCGGAGCAATTGCTGGG
>A_/_H1N1|LC339531|A/duck/Hokkaido/201/2014**gb
GATGGCAACAGGCCTGAAAAACATTCCTTCTATTCAATCTAGAGGACTCTTCGGAGCAATTGCCGGG
>A_/_H1N1|HF563054|A/duck/Italy/1447/2005**gb
GATGGCAACAGGCCTGAGAAACATTCCTTCCATTCAATCTAGAGGACTCTTCGGAGCAATTGCTGGG
>A_/_H1N1|KJ764732|A/duck/Korea/372/2009**gb
GATGGCAACAGGCCTGAGAAACATTCCTTCCATTCAATCGAGAGGACTCTTCGGAGCAATTGCTGGA
>A_/_H1N2|KJ764772|A/duck/Korea/U11-1/2007**gb
GATGGCAACAGGCCTGAGAAACATTCCTTCCATTCAATCTAGGGGACTCTTCGGAGCAATTGCTGGG
>A_/_H1N2|LC121276|A/duck/Mongolia/154/2015**gb
GATGGCAACAGGCCTGAGAAACATTCCTTCTATTCAATCTAGAGGACTCTTCGGAGCAATTGCCGGG
>A_/_H1N1|MF969258|A/duck/Moscow/4970/2013**gb
GATGGCAACAGGCCTGAGAAACATTCCTTCCATTCAATCGAGAGGACTCTTCGGAGCAATTGCTGGG
>A_/_H1N2|MN588294|A/duck/Moscow/5662/2018**gb
GATGGCAACAGGCCTGAGAAATATTCCTTCCATTCAATCGAGAGGACTCTTTGGAGCGATTGCTGGG
>A_/_H1N1|CY077669|A/duck/Victoria/2a/1980**gb
GATGGCAACAGGACTAAGAAATGTCCCCTCCATTCAATCTAGAGGACTTTTCGGAGCAATTGCTGGA
>A_/_H1N1|CY094927|A/duck/Victoria/2b/1980**gb
GATGGCAACAGGACTAAGAAATGTCCCCTCCATTCAATCTAGAGGACTTTTCGGAGCAATTGCTGGA
>A_/_H1N1|MN400375|A/Duck_mallard/Moscow/4970/2018**gb
GATGGCAACAGGCCTGAGAAACATTCCTTCCATTCAATCGAGAGGACTCTTCGGAGCAATTGCTGGG
>A_/_H1N8|GQ404705|A/Egyptian_goose/South_Africa/AI1448/2007**gb
GATGGCAACAGGCCTGAGAAACATTCCTTCCATTCAATCTAGAGGACTCTTCGGAGCAATTGCTGGG
>A_/_H1N1|MN584881|A/Greater_white-fronted_goose/South_Korea/KNU2018-64/2018**gb
GATGGCAACAGGTCTGAGAAACATTCCTTCCATTCAATCTAGAGGACTTTTCGGAGCAATTGCCGGG
>A_/_H1gb|MF575057|A/mallard_duck/Netherlands/10/1999**gb
AATGGCAACAGGCCTAAGGAACGTTCCTTCCATTCAATCTAGAGGACTCTTTGGAGCAATTGCTGGG
>A_/_H1gb|CY116741|A/mallard/Rugen/27-6/1980**gb
AATGGCAACAGGACTAAGGAACGTCCCCTCTATTCAATCCAGAGGACTTTTCGGAGCAATTGCTGGA
>A_/_H1Nx|CY116752|A/mallard/Stralsund/40-6/1981**gb
AATGGCAACAGGACTAAGGAACGTTCCCTCTATTCAATCCAGAGGACTTTTCGGAGCAATTGCTGGA
>A_/_H1gb|CY164649|A/mallard/Sweden/51588/2006**gb
AATGGCAACAGGCCTGAGAAACATTCCTTCCATTCAATCTAGAGGGCTCTTCGGAGCAATTGCTGGG
>A_/_H1gb|CY164144|A/mallard/Sweden/51880/2006**gb
AATGGCAACAGGCCTGAGAAACATTCCTTCCATTCAATCTAGAGGGCTCTTCGGAGCAATTGCTGGG
>A_/_H1gb|CY164872|A/mallard/Sweden/52209/2006**gb
AATGGCAACAGGCCTGAGAAACATTCCTTCCATTCAATCTAGAGGGCTCTTCGGAGCAATTGCTGGG
>A_/_H1N1|KJ764764|A/wild_duck/Korea/PSC30-20/2010**gb
AATGGCAACAGGCCTGAGAAACATTCCTTCCATTCAATCTAGAGGACTCTTCGGAGCAATTGCTGGG
