# Supplementary material for: In Silico Analyses of the Role of Codon Usage at the Hemagglutinin Cleavage Site in Highly Pathogenic Avian Influenza Genesis
Source: Viruses. 2022 Jun 21;14(7):1352. doi: 10.3390/v14071352 (PMC9316147; doi:10.3390/v14071352)
Supplement: Supplementary file 1 [file viruses-14-01352-s001.zip › Supplementary File 4/dataset/by_region-species/eurasia-ans_cha/eurasia-ans_cha_h2_unique_CSregion.fasta]

>A_/_H2gb|MF694030|A/black-headed_gull/Netherlands/4/2016**gb
CTTGGCCACAGGATTAAGAAATGTCCCTCAGATTGAATCAAGAGGATTGTTTGGGGCAATAGCTGGT
>A_/_H2N1|LC041995|A/duck/Hokkaido/162/2001
cttagcaacaggattaagaaatgtccctcaaattgaatcaagaggactgtttggggcaatagctggt
>A_/_H2N2|L11128|A/duck/Hong_Kong/273/78
CTTAGCAACAGGATTAAGGAATGCTCACAAAATGGAATCAAGAGGGTTGTTTGGGGCAATAGCTGGT
>A_/_H2N0|KP767620|A/duck/Jiangsu/JF360/2014
CTTGGTGACAGGATTGAGAAATGTTCCTCAGATTGAATCAAAAGGGTTGTTTGGGGCAATAGCTGGC
>A_/_H2N0|KP767619|A/duck/Jiangsu/JF359/2014
CTTGGTGACAGGATTGAGAAATGTTCCTCAGATTGAATCAAAAGGGTTGTTTGGGGCAATAGCTGGC
>A_/_H2N2|LC371842|A/duck/Hokkaido/95/2001
CTTAGCAACAGGGTTAAGAAATGTCCCTCAGATTGAATCAAGAGGATTGTTTGGGGCAATAGCTGGT
>A_/_H2N3|LC371810|A/duck/Hokkaido/17/2001
CTTAGCAACAGGGTTAAGAAATGTCCCTCAGATTGAATCAAGAGGATTGTTTGGGGCAATAGCTGGT
>A_/_H2N1|LC371786|A/duck/Hokkaido/162/2013
CTTAGCAACAGGATTAAGAAATGTCCCTCAAATTGAATCAAGAGGACTGTTTGGGGCAATAGCTGGT
>A_/_H2N5|LC339659|A/duck/Hokkaido/W259/2005
CTTGGCAACAGGATTAAGAAACGTCCCCCAGATTGAATCAAGAGGGTTGTTTGGGGCAATAGCTGGT
>A_/_H2N3|LC121428|A/duck/Mongolia/655/2015
CTTGGCAACAGGATTAAGAAATGTCCCTCAAATTGAGCCAAGAGGATTGTTTGGGGCAATAGCCGGT
>A_/_H2N3|LC121372|A/duck/Mongolia/482/2015
CTTGGCAACAGGATTAAGAAATGTCCCTCAAATTGAGCCAAGAGGATTGTTTGGGGCAATAGCCGGT
>A_/_H2N9|CY184253|A/mallard/Sweden/101120/2009
CTTGGCAACAGGATTAAGAAATGTCCCTCAAATTGAATCAAGAGGACTGTTTGGGGCAATAGCTGGT
>A_/_H2N9|CY184197|A/mallard/Sweden/101993/2009
CTTGGCAACAGGATTAAGAAATGTCCCTCAAATTGAATCAAGAGGACTGTTTGGGGCAATAGCTGGT
>A_/_H2N7|CY185649|A/black-headed_gull/Republic_of_Georgia/7/2012
CTTGGCAACAGGATTAAGAAATGTCCCTCAGATTGAATCAAGAGGATTGTTTGGGGCAATAGCTGGT
>A_/_H2N5|CY185617|A/black-headed_gull/Republic_of_Georgia/9/2012
CTTGGCAACAGGATTAAGAAATGTCCCTCAGATTGAATCAAGAGGATTGTTTGGGGCAATAGCTGGT
>A_/_H2N3|CY185340|A/tufted_duck/Republic_of_Georgia/1/2012
CTTGGCCACAGGATTAAGAAATGTCCCTCAGATTGAATCAAGAGGATTGTTTGGGGCAATAGCTGGT
>A_/_H2N7|CY185697|A/black-headed_gull/Republic_of_Georgia/8/2012
CTTGGCAACAGGATTAAGAAATGTCCCTCAGATTGAATCAAGAGGATTGTTTGGGGCAATAGCTGGT
>A_/_H2N3|CY185681|A/mallard/Republic_of_Georgia/2/2012
CTTGGCAACAGGATTAAGAAATGTCCCTCAGATTGAATCAAGAGGATTGTTTGGGGCAATAGCTGGT
>A_/_H2N3|KF501081|A/ruddy_shelduck/Mongolia/686C2/2008
CTTGGCAACAGGATTAAGAAATGTCCCTCAGATTGAACCAAGAGGACTGTTTGGGGCAATAGCTGGT
>A_/_H2N3|KF501069|A/mallard/Mongolia/651/2010
CTTGGCAACAGGATTAAGAAATGTCCCTCAAATTGAATCAAGAGGGCTGTTTGGGGCAATAGCTGGT
>A_/_H2N0|KF183611|A/mallard/Finland/11070/2008
CTTGGCAACAGGATTAAGAAATGTCCCTCAAATTGAATCAAGAGGACTGTTTGGGGCAATAGCTGGT
>A_/_H2N7|KF357792|A/duck/Zhejiang/465/2013
CTTGGCAACAGGATTGAGAAACGTCCCTCAGATTGAATCAAAAGGATTGTTTGGGGCAATAGCTGGC
>A_/_H2N3|KC899733|A/wild_duck/SH17-34/2008
CCTGGCAACAGGATTAAGAAATGTCCCTCAGATTGAATCAAGAGGATTGTTTGGGGCAATAGCTGGT
>A_/_H2N8|KC899739|A/wild_duck/SH38-64/2010
CTTGGCAACAGGATTAAGAAATGTCCCTCAAATTGAATCAAGAGGACTGTTTGGGGCAATAGCTGGT
>A_/_H2N8|KC899738|A/wild_duck/SH38-60/2010
CTTGGCAACAGGATTAAGAAATGTCCCTCAAATTGAATCAAGAGGACTGTTTGGGGCAATAGCTGGT
>A_/_H2N8|KC899737|A/wild_duck/SH38-56/2010
CTTGGCAACAGGATTAAGAAATGTCCCTCAAATTGAATCAAGAGGACTGTTTGGGGCAATAGCTGGT
>A_/_H2N8|KC899736|A/wild_duck/SH38-51/2010
CTTGGCAACAGGATTAAGAAATGTCCCTCAAATTGAATCAAGAGGACTGTTTGGGGCAATAGCTGGT
>A_/_H2N8|KC899735|A/wild_duck/SH38-28/2010
CTTGGCAACAGGATTAAGAAATGTCCCTCAAATTGAATCAAGAGGACTGTTTGGGGCAATAGCTGGT
>A_/_H2N8|KC899734|A/wild_duck/SH38-26/2010
CTTGGCAACAGGATTAAGAAATGTCCCTCAAATTGAATCAAGAGGACTGTTTGGGGCAATAGCTGGT
>A_/_H2N3|KC899732|A/wild_duck/SH17-1/2008
CCTGGCAACAGGATTAAGAAATGTCCCTCAGATTGAATCAAGAGGATTGTTTGGGGCAATAGCTGGT
>A_/_H2N5|KF695231|A/mallard/Sweden/9/2003
CCTGGCGACAGGGTTAAGAAATGTCCCTCAGATTGAATCAAGAGGACTGTTTGGAGCAATAGCTGGT
>A_/_H2N2|KF695193|A/whitefronted_goose/Netherlands/22/1999
CTTGGCAACAGGGTTAAGAAATGTCCCTCAGATTGAATCAAGAGGATTGTTTGGAGCAATAGCTGGT
>A_/_H2N5|CY149436|A/glaucous_gull/Iceland/1444/2011
CTTGGCGACTGGACTAAGAAATGTCCCTCAGATTGAGTCAAGAGGATTGTTTGGAGCAATAGCTGGG
>A_/_H2N5|CY149428|A/herring_gull/Iceland/1436/2011
CTTGGCGACTGGACTAAGAAATGTCCCTCAGATTGAGTCAAGAGGATTGTTTGGAGCAATAGCTGGG
>A_/_H2N5|CY149420|A/great_black-backed_gull/Iceland/1395/2011
CTTGGCGACTGGACTAAGAAATGTCCCTCAGATTGAGTCAAGAGGATTGTTTGGAGCAATAGCTGGG
>A_/_H2N5|CY149412|A/herring_gull/Iceland/1394/2011
CTTGGCGACTGGACTAAGAAATGTCCCTCAGATTGAGTCAAGAGGATTGTTTGGAGCAATAGCTGGG
>A_/_H2N5|CY149404|A/great_black-backed_gull/Iceland/1393/2011
CTTGGCGACTGGACTAAGAAATGTCCCTCAGATTGAGTCAAGAGGATTGTTTGGAGCAATAGCTGGG
>A_/_H2N5|CY149380|A/herring_gull/Iceland/1342/2011
CTTGGCGACTGGACTAAGAAATGTCCCTCAGATTGAGTCAAGAGGACTGTTTGGAGCAATAGCTGGG
>A_/_H2N5|CY149372|A/herring_gull/Iceland/1320/2011
CTTGGCGACTGGACTAAGAAATGTCCCTCAGATTGAGTCAAGAGGATTGTTTGGAGCAATAGCTGGG
>A_/_H2N9|KF258948|A/northern_shoveler/Hong_Kong/MPL133/2010
CTTGGCAACAGGATTAAGAAATGTCCCTCAAATTGAATCAAGAGGGCTGTTTGGGGCAATAGCTGGT
>A_/_H2N9|KF258947|A/northern_shoveler/Hong_Kong/MPL961/2011
CTTGGCAACAGGATTAAGAAATGTCCCTCAAATTGAATCAAGAGGGCTGTTTGGGGCAATAGCTGGT
>A_/_H2N9|KF258945|A/duck/Guangdong/707/2000
CTTGGCAACAGGATTAAGAAATGTCCCTCAGATTGAATCAAGAGGATTGTTTGGGGCAATAGCTGGT
>A_/_H2N3|CY122308|A/mallard/Netherlands/1/2010
CTTGGCAACAGGATTAAGAAATGTCCCTCAAATTGAACCAAGAGGACTGTTTGGGGCAATAGCTGGT
>A_/_H2N3|CY122300|A/mallard/Netherlands/12/2008
CTTGGCAACAGGATTAAGAAATGTCCCTCAAATTGAATCAAGAGGACTGTTTGGGGCAATAGCTGGT
>A_/_H2N3|CY122292|A/mallard/Netherlands/29/2010
CTTGGCAACAGGATTAAGAAATGTCCCTCAAATTGAATCAAGAGGACTATTTGGGGCAATAGCTGGT
>A_/_H2N3|CY122284|A/common_teal/Netherlands/2/2008
CTTGGCAACAGGATTAAGAAATGTCCCTCAAATTGAATCAAGAGGACTGTTTGGGGCAATAGCTGGT
>A_/_H2N3|CY122276|A/mallard/Netherlands/58/2008
CTTGGCAACAGGATTAAGAAATGTCCCTCAAATTGAATCAAGAGGACTGTTTGGGGCAATAGCTGGT
>A_/_H2N3|CY122268|A/mallard/Netherlands/37/2008
CTTGGCAACAGGATTAAGAAATGTCCCTCAAATTGAATCAAGAGGACTGTTTGGGGCAATAGCTGGT
>A_/_H2N9|CY122252|A/mallard/Netherlands/12/1999
CTTGGCAACAGGGTTAAGAAATGTCCCTCAGATTGAATCAAGAGGATTGTTTGGAGCAATAGCTGGT
>A_/_H2N9|CY122244|A/mallard/Netherlands/11/1999
CTTGGCAACAGGGTTAAGAAATGTCCCTCAGATTGAATCAAGAGGATTGTTTGGAGCAATAGCTGGT
>A_/_H2N3|CY122236|A/mallard/Sweden/5/2005
CCTGGCGACAGGGTTAAGAAATGTCCCTCAGATTGAATCAAGAGGACTGTTTGGAGCAATAGCTGGT
>A_/_H2N3|CY122228|A/mallard/Sweden/107/2005
CCTGGCGACAGGGTTAAGAAATGTCCCTCAGATTGAATCAAGAGGACTGTTTGGAGCAATAGCTGGT
>A_/_H2N9|CY122220|A/mallard/Sweden/103/2005
CTTGGCAACAGGATTAAGAAATATCCCTCAGATTGAATCAAGAGGACTGTTTGGAGCAATAGCTGGT
>A_/_H2N3|CY122212|A/mallard/Sweden/93/2005
CCTGGCGACAGGGTTAAGAAATGTCCCTCAGATTGAATCAAGAGGACTGTTTGGAGCAATAGCTGGT
>A_/_H2N9|CY122204|A/mallard/Sweden/91/2005
CCTGGCGACAGGGTTAAGAAATGTCCCTCAGATTGAATCAAGAGGACTGTTTGGAGCAATAGCTGGT
>A_/_H2N3|CY122196|A/mallard/Sweden/73/2005
CCTGGCGACAGGGTTAAGAAATGTCCCTCAGATTGAATCAAGAGGACTGTTTGGAGCAATAGCTGGT
>A_/_H2N9|CY122155|A/mallard/Sweden/43/2005
CCTGGCGACAGGGTTAAGAAATGTCCCTCAGATTGAATCAAGAGGACTGTTTGGAGCAATAGCTGGT
>A_/_H2N3|CY122147|A/mallard/Sweden/53/2003
CCTGGCGACAGGGTTAAGAAATGTCCCTCAGATTGAATCAAGAGGACTGTTTGGAGCAATAGCTGGT
>A_/_H2N7|CY122139|A/mallard/Sweden/9/2003
CCTGGCGACAGGGTTAAGAAATGTCCCTCAGATTGAATCAAGAGGACTGTTTGGAGCAATAGCTGGT
>A_/_H2N3|CY122131|A/mallard/Sweden/84/2003
CCTGGCGACAGGGTTAAGAAATGTCCCTCAGATTGAATCAAGAGGACTGTTTGGAGCAATAGCTGGT
>A_/_H2N3|CY122123|A/mallard/Sweden/81/2003
CCTGGCGACAGGGTTAAGAAATGTCCCTCAGATTGAATCAAGAGGACTGTTTGGAGCAATAGCTGGT
>A_/_H2N3|CY122115|A/mallard/Sweden/12/2003
CCTGGCGACAGGGTTAAGAAATGTCCCTCAGATTGAATCAAGAGGACTGTTTGGAGCAATAGCTGGT
>A_/_H2N3|CY122107|A/northern_pintail/Sweden/1/2003
CCTGGCGACAGGGTTAAGAAATGTCCCTCAGATTGAATCAAGAGGACTGTTTGGAGCAATAGCTGGT
>A_/_H2N3|CY122093|A/mallard/Sweden/70/2002
CTTAGCAACAGGATTAAGAAATGTCCCTCAGATTGAAGCAAGAGGATTGTTTGGAGCAATAGCTGGT
>A_/_H2N3|CY122091|A/mallard/Sweden/57/2002
CCTGGCGACAGGGTTAAGAAATGTCCCTCAGATTGAATCAAGAGGACTGTTTGGAGCAATAGCTGGT
>A_/_H2N3|CY122083|A/mallard/Sweden/33/2002
CTTGGCAACAGGGTTAAGAAATGTCCCTCAGATTGAATCAAGAGGACTGTTTGGAGCAATAGCTGGT
>A_/_H2N5|CY122067|A/mallard/Sweden/30/2002
CTTGGCAACAGGGTTAAGAAATGTCCCTCAGATTGAATCAAGAGGACTGTTTGGAGCAATAGCTGGT
>A_/_H2N1|CY122059|A/mallard/Sweden/113/2002
CTTAGCAACAGGATTAAGAAATGTCCCTCAGATTGAAGCAAGAGGATTGTTTGGAGCAATAGCTGGT
>A_/_H2N7|CY122047|A/mallard/Sweden/112/2002
CTTAGCAACAGGATTAAGAAATGTCCCTCAGATTGAAGCAAGAGGATTGTTTGGAGCAATAGCTGGT
>A_/_H2N7|CY122039|A/mallard/Sweden/111/2002
CTTAGCAACAGGATTAAGAAATGTCCCTCAGATTGAAGCAAGAGGATTGTTTGGAGCAATAGCTGGT
>A_/_H2N7|CY122031|A/mallard/Sweden/109/2002
CTTAGCAACAGGATTAAGAAATGTCCCTCAGATTGAAGCAAGAGGATTGTTTGGAGCAATAGCTGGT
>A_/_H2N3|CY122023|A/mallard/Sweden/99/2002
CCTGGCGACAGGGTTAAGAAATGTCCCTCAGATTGAATCAAGAGGACTGTTTGGAGCAATAGCTGGT
>A_/_H2N1|CY122015|A/mallard/Sweden/88/2002
CTTAGCAACAGGATTAAGAAATGTCCCTCAGATTGAAGCAAGAGGATTGTTTGGAGCAATAGCTGGT
>A_/_H2N3|CY122007|A/mallard/Sweden/6/2002
CTTGGCAACAGGGTTAAGAAATGTCCCTCAGATTGAATCAAGAGGACTGTTTGGAGCAATAGCTGGT
>A_/_H2N9|CY121999|A/mallard/Netherlands/13/2001
CTTAGCAACGGGATTAAGAAACGTCCCTCAGATTGAATCAAGAGGATTGTTTGGGGCGATAGCTGGT
>A_/_H2N3|CY121991|A/mallard/Netherlands/14/2001
CCTGGCAACAGGGTTAAGAAATGTCCCTCAAATTGAATCAAGAGGACTGTTTGGAGCAATAGCTGGT
>A_/_H2N3|CY121983|A/northern_shoveler/Georgia/1/2010
CTTGGCAACAGGATTAAGAAATGTCCCTCAGATTGAATCGAGAGGATTGTTTGGGGCAATAGCTGGT
>A_/_H2N2|CY121975|A/mallard/Netherlands/14/2007
CCTGGCGACAGGATTAAGAAATGTCCCTCAGATTGAGTCAAGAGGACTGTTTGGAGCAATAGCTGGT
>A_/_H2N2|CY121967|A/mallard/Netherlands/31/2006
CTTGGCAACAGGATTAAGAAATGTCCCTCAGATTGAAGCGAGAGGGTTGTTTGGGGCAATAGCTGGT
>A_/_H2N2|CY121951|A/mallard/Sweden/68597/2007
CCTGGCGACAGGGTTGAGAAATGTCCCTCAGATTGAATCAAGAGGACTGTTTGGAGCAATAGCTGGG
>A_/_H2N2|CY121935|A/mallard/Sweden/58451/2006
CTTGGCAACAGGATTAAGAAATGTCCCTCAGATTGAAGCGAGAGGGTTGTTTGGGGCAATAGCTGGT
>A_/_H2N2|CY121927|A/mallard/Sweden/58112/2006
CTTGGCAACAGGATTAAGAAATGTCCCTCAGATTGAAGCGAGAGGGTTGTTTGGGGCAATAGCTGGT
>A_/_H2N8|CY117373|A/wild_duck/Shantou/992/2000
CTTGGCAACAGGATTAAGAAATGTCCCTCAGATTGAATCAAGAGGATTGTTTGGGGCAATAGCTGGT
>A_/_H2N9|CY117211|A/duck/Nanchang/4-190/2000
CTTGGCAACAGGATTAAGAAATGTCCCTCAGATTGAATCAAGAGGATTGTTTGGGGCAATAGCTGGT
>A_/_H2N3|CY117179|A/Peking_duck/Heinersdorf/648-4/1986
CTTAGCAACAGGACTAAGAAACGTCCCTCAGATTGAATCAAGGGGATTGTTTGGGGCAATAGCTGGT
>A_/_H2N3|CY117171|A/Peking_duck/Heinersdorf/648-6/1985
CTTAGCAACAGGACTAAGAAACGTCCCTCAGATTGAATCAAGGGGATTGTTTGGGGCAATAGCTGGT
>A_/_H2N3|CY117163|A/Peking_duck/Wagun/1689-6/1985
CTTAGCAACAGGACTAAGAAACGTCCCTCAGATTGAGTCAAGGGGATTGTTTGGGGCAATAGCTGGT
>A_/_H2N3|CY117139|A/mallard/Stralsund/55-6/1981
CTTAGCAACAGGATTAAGAAACGTCCCTCAGATTGAATCAAGGGGATTGTTTGGGGCAATAGCTGGT
>A_/_H2N3|CY117123|A/duck/Rugen/88-6/1981
CTTAGCAACAGGATTAAGAAACGTCCCTCAGATTGAATCAAGGGGATTGTTTGGGGCAATAGCTGGT
>A_/_H2N3|CY117107|A/duck/Rugen/79-6/1981
CTTAGCAACAGGATTAAGAAACGTCCCTCAGATTGAATCAAGGGGATTGTTTGGGGCAATAGCTGGT
>A_/_H2N1|CY117099|A/mallard/Stralsund/41-4/1981
CCTAGCTACAGGATTAAGAAACGTCCCTCAGATTGAATCAAGGGGATTGTTTGGGGCAATAGCTGGT
>A_/_H2N1|CY117091|A/mallard/Stralsund/41-6/1981
CCTAGCTACAGGATTAAGAAACGTCCCTCAGATTGAATCAAGGGGATTGTTTGGGGCAATAGCTGGT
>A_/_H2N3|CY117083|A/mallard/Stralsund/45-6/1981
CTTAGCAACAGGATTAAGAAACGTCCCTCAGATTGAATCAAGGGGATTGTTTGGGGCAATAGCTGGT
>A_/_H2N3|CY117075|A/mallard/Stralsund/48-6/1981
CTTAGCAACAGGATTAAGAAACGTCCCTCAGATTGAATCAAGGGGATTGTTTGGGGCAATAGCTGGT
>A_/_H2N3|CY117067|A/mallard/Rugen/26-4/1980
CTTAGCAACAGGATTAAGAAACGTCCCTCAGATTGAATCAAGGGGATTGTTTGGGGCAATAGCTGGT
>A_/_H2N3|CY117059|A/mallard/Berlin/452-6/1980
CTTAGCAACAGGATTAAGAAACATCCCTCAGATTGAATCAAGGGGATTGTTTGGGGCAATAGCTGGT
>A_/_H2N2|CY116891|A/duck/Hong_Kong/273/1978
CTTAGCAACAGGATTAAGGAATGTCCCACAAATGGAATCAAGAGGGTTGTTTGGGGCAATAGCTGGT
>A_/_H2N2|CY116883|A/mallard/Potsdam/179/1983
CTTAGCAACAGGACTAAGAAACGTCCCTCAGATTGAATCAAGGGGATTGTTTGGGGCAATAGCTGGT
>A_/_H2N1|CY116859|A/mallard/Potsdam/177-4/1983
CTTAGCAACAGGACTAAGAAACGTCCCTCAGATTGAATCAAGGGGATTATTTGGGGCAATAGCTGGT
>A_/_H2N2|CY116851|A/mallard/Potsdam/176/1983
CTTAGCAACAGGACTAAGAAACGTCCCTCAGATTGAATCAAGGGGATTGTTTGGGGCAATAGCTGGT
>A_/_H2N2|CY116843|A/mallard/MT/Y61
CTTAGCAACAGGATTAAGAAACGTCCCTCAGATTGAATCAAGGGGATTGTTTGGGGCAATAGCTGGT
>A_/_H2N3|CY116759|A/duck/Rugen/78-6/1981
CTTAGCAACAGGATTAAGAAACGTCCCTCAGATTGAATCAAGGGGATTGTTTGGGGCAATAGCTGGT
>A_/_H2N2|AB669133|A/duck/Tsukuba/1/2006(H2N2)
CTTGGCAACAGGGTTAAGAAACGTCCCCCAGATTGAATCAAGAGGATTGTTTGGGGCAATAGCTGGT
>A_/_H2N2|CY077095|A/mallard/Potsdam/178-4/1983-quail-chicken-adapted
CTTAGCAACAGGACTAAGAAACGTCCCTCAGATTGAATCAAGGGGATTGTTTGGGGCAATAGCTGGT
>A_/_H2N2|CY067272|A/mallard/Postdam/178-CIP046-qa6rnd2/1983
CTTAGCAACAGGACTAAGAAACGTCCCTCAGATTGAATCAAGGGGATTGTTTGGGGCAATAGCTGGT
>A_/_H2N3|CY060424|A/northern_pintail/Sweden/1/2003
CCTGGCGACAGGGTTAAGAAATGTCCCTCAGATTGAATCAAGAGGACTGTTTGGAGCAATAGCTGGT
>A_/_H2N2|L11136|A/mallard/MT/Y61
CTTAGCAACAGGATTAAGAAACGTCCCTCAGATTGAATCAAGGGGATTGTTTGGGGCAATAGCTGGT
>A_/_H2N9|L11129|A/duck/GDR/72
CTTAGCAACAGGATTGAGAAACGTTCCTCAAATTGAATCAAGGGGATTGTTTGGAGCAATAGCTGGT
>A_/_H2N8|GQ415319|A/mallard/Switzerland/WV4060057/2006
CCTGGCAACAGGGTTAAGAAATGTCCCTCAGATTGAATCAAGAGGGCTTTTCGGAGCAATAGCTGGT
>A_/_H2N3|CY041330|A/mallard/Sweden/45/2005
CCTGGCGACAGGGTTAAGAAATGTCCCTCAGATTGAATCAAGAGGACTGTTTGGAGCAATAGCTGGT
>A_/_H2N2|CY041226|A/mallard/Netherlands/31/2006
CTTGGCAACAGGATTAAGAAATGTCCCTCAGATTGAAGCGAGAGGGTTGTTTGGGGCAATAGCTGGT
>A_/_H2N6|FM179753|A/wigeon/Norway/10_1783/2006
CCTGGCGACAGGGTTGAGAAATGTCCCTCAGATTGAATCAAGAGGACTGTTTGGAGCAATAGCTGGT
>A_/_H2N2|L11141|A/Pintail/Praimoric/625/76
CTTAGCAACAGGATTAAGGAATGTTCCACAAATGGAATCAAGAGGGTTGTTTGGGGCAATAGCTGGT
>A_/_H2N3|L11140|A/Peking_duck/Potsdam/1689-4/85
CTTAGCAACAGGACTAAGAAACGTCCCTCAGATTGAGTCAAGGGGATTGTTTGGGGCAATAGCTGGT
>A_/_H2N2|L11139|A/mallard/Potsdam/178-4/83
CTTAGCAACAGGACTAAGAAACGTCCCTCAGATTGAATCAAGGGGATTGTTTGGGGCAATAGCTGGT
>A_/_H2N9|CY005546|A/duck/Hong_Kong/278/1978
CTTAGCAGCAGGATTAAGGAATGTCCCACAAATGGAATCAAGAGGGTTGTTTGGGGCAATAGCTGGT
>A_/_H2N2|DQ017493|A/mallard/Postdam/178-4/83
CTTAGCAACAGGACTAAGAAACGTCCCTCAGATTGAATCAAGGGGATTGTTTGGGGCAATAGCTGGT
>A_/_H2N2|DQ017486|A/mallard/Postdam/178-4/83
CTTAGCAACAGGACTAAGAAACGTCCCTCAGATTGAATCAAGGGGATTGTTTGGGGCAATAGCTGGT
>A_/_H2N3|CY014710|A/duck/Germany/1215/1973
ATTAGCAACAGGATTAAGAAATGTCCCTCAAATTGAATCAAGGGGATTGTTTGGGGCAATAGCTGGT
>A_/_H2N9|CY014609|A/Duck/Nanchang/4-184/2000
CTTGGCAACAGGATTAAGAAATGTCCCTCAGATTGAATCAAGAGGATTGTTTGGGGCAATAGCTGGT
>A_/_H2N2|AB276115|A/duck/Hokkaido/95/01
CTTAGCAACAGGGTTAAGAAATGTCCCTCAGATTGAATCAAGAGGATTGTTTGGGGCAATAGCTGGT
>A_/_H2N3|MW133005|A/White-fronted_Goose/Ukraine/Kurganskoe-2-16-11/2011
CTTGGCAACAGGATTAAGAAATGTCCCTCAGATTGAGTCAAGAGGATTGTTTGGGGCAATAGCTGGT
>A_/_H2N3|MW132997|A/Mallard/Ukraine/Kurganskoe-7-16-11/2011
CTTGGCAACAGGATTAAGAAATGTCCCTCAGATTGAATCAAGAGGATTGTTTGGGGCAATAGCTGGT
>A_/_H2N3|MT406897|A/Anas_platyrhynchos/Belgium/11127/2016
CTTGGCAACAGGATTAAGAAATGTCCCTCAGATTGAATCAAGAGGATTGTTTGGGGCAATAGCTGGT
>A_/_H2N3|MT406833|A/Anas_platyrhynchos/Belgium/10409/2018
CTTGGCAACAGGATTAAGAAATGTCCCTCAGATTGAACCAAGAGGATTGTTTGGGGCAATAGCTGGT
>A_/_H2N3|MK979240|A/duck/Mongolia/975/2018
CTTGGCAACAGGATTAAGAAATGTCCCTCAAATTGAACCAAGAGGATTGTTTGGGGCAATAGCTGGT
>A_/_H2N3|MK979208|A/duck/Mongolia/953/2018
CTTGGCAACAGGATTAAGAAATGTCCCTCAAATTGAACCAAGAGGATTGTTTGGGGCAATAGCTGGT
>A_/_H2N3|MK979088|A/duck/Mongolia/909/2018
CTTGGCAACAGGATTAAGAAATGTCCCTCAAATTGAACCAAGAGGATTGTTTGGGGCAATAGCTGGT
>A_/_H2N9|MF148037|A/mallard_duck/Netherlands/14/2014
CTTGGCAACAGGATTAAGAAATGTCCCTCAGATTGAATCAAGAGGATTGTTTGGGGCAATAGCTGGT
>A_/_H2N3|MF147776|A/mallard_duck/Netherlands/24/2011
CTTGGCAACAGGATTAAGAAATGTCCCTCAAATTGAATCAAGAGGACTGTTTGGGGCAATAGCTGGT
>A_/_H2N9|MF147536|A/mallard_duck/Netherlands/16/2014
CTTGGCAACAGGATTAAGAAATGTCCCTCAGATTGAATCAAGAGGATTGTTTGGGGCAATAGCTGGT
>A_/_H2N2|MF147519|A/mallard_duck/Netherlands/33/2011
CTTGGCAACAGGATTGAGAAATGTCCCTCAAATAGAATCAAGAGGACTGTTTGGGGCAATAGCCGGT
>A_/_H2N3|MF146986|A/mallard_duck/Netherlands/25/2011
CTTGGCAACAGGATTAAGAAATGTCCCTCAAATTGAATCAAGAGGACTGTTTGGGGCAATAGCTGGT
>A_/_H2N3|MF145718|A/mallard_duck/Netherlands/22/2013
CTTGGCAACAGGATTAAGAAATGTCCCTCAGATTGAATCAAGAGGATTGTTTGGGGCAATAGCTGGT
>A_/_H2N8|KX394376|A/duck/Zhejiang/6D10/2013
CTTGGCAACAGGATTAAGAAATGTCCCTCAAATTGAATCAAGAGGACTGTTTGGGGCAATAGCTGGT
>A_/_H2N2|KM100132|A/duck/Wuxi/2/2013
CTTGGCAACAGGATTAAGAAATGTCCCTCAAATTAAATCGAGAGGACTATTTGGGGCAATAGCTGGT
>A_/_H2N3|LC042006|A/duck/Hokkaido/W163/2010**gb
CTTGGCAACAGGATTAAGAAATGTCCCTCAAATTGAATCAAGAGGACTGTTTGGGGCAATAGCTGGT
>A_/_H2N3|LC041993|A/duck/Mongolia/210/2003**gb
CTTAGCAACAGGATTAAGAAATGTCCCTCAGATTGAATCAAGAGGATTGTTCGGGGCAATAGCTGGT
>A_/_H2N7|KF357793|A/duck/Zhejiang/468/2013**gb
CTTGGCAACAGGATTGAGAAACGTCCCTCAGATTGAATCAAAAGGATTGTTTGGGGCAATAGCTGGC
>A_/_H2gb|CY116732|A/mallard/Berlin/453-4/1980**gb
CTTAGCAACAGGATTAAGAAACATCCCTCAGATTGAATCAAGGGGATTGTTTGGGGCAATAGCTGGT
>A_/_H2N3|CY077529|A/mallard/New_Zealand/449-81/2004**gb
CTTGGCAACAGGGTTAAGGAACATTCCCCAGATGGAATCAAGAGGATTGTTTGGAGCAATAGCTGGG
>A_/_H2gb|CY183473|A/mallard/Sweden/4737/2004**gb
CCTGGCGACAGGGTTAAGAAATGTCCCTCAGATTGAATCAAGAGGACTGTTTGGAGCAATAGCTGGT
>A_/_H2gb|CY121905|A/mallard/Sweden/58/2005**gb
CCTGGCGACAGGGTTAAGAAATGTCCCTCAGATTGAATCAAGAGGACTGTTTGGAGCAATAGCTGGT
>A_/_H2N3|CY121897|A/mallard/Sweden/6/2003**gb
CCTGGCGACAGGGTTAAGAAATGTCCCTCAGATTGAATCAAGAGGACTGTTTGGAGCAATAGCTGGT
>A_/_H2gb|CY121916|A/mallard/Sweden/88/2005**gb
CCTGGCGACAGGGTTAAGAAATGTCCCTCAGATTGAATCAAGAGGACTGTTTGGAGCAATAGCTGGT
>A_/_H2N3|LC042004|A/pintail/Shimane/1086/1981**gb
CTTAGCAACAGGATTAAGAAACGTCCCTCAGATTGAATCAAGGGGATTGTTTGGGGCAATAGCTGGT
>A_/_H2N7|KM213380|A/ruddy_turnstone/Iceland/1946/2012**gb
CTTGGCGACTGGACTAAGAAATGTCCCTCAGATTGAGTCAAGAGGATTGTTTGGAGCAATAGCTGGA
>A_/_H2N3|LC042005|A/swan/Shimane/221/1999**gb
CTTGGCAACAGGATTAAGAAATGTCCCTCAGATTGAATCAAGAGGATTGTTTGGGGCAATAGCTGGT
>A_/_H2N3|LC042007|A/whistling_swan/Shimane/1447/1982**gb
CTTAGCAACAGGATTAAGAAACGTCCCTCAGATTGAATCAAGGGGATTGTTTGGGGCAATAGCTGGT
>A_/_H2N9|MN511811|A/wild_duck/South_Korea/KNU18-102/2018**gb
CTTAGCAACAGGATTAAGAAATGTCCCTCAAATTGAGCCAAGAGGGTTGTTTGGGGCAATAGCTGGT
