# Supplementary material for: In Silico Analyses of the Role of Codon Usage at the Hemagglutinin Cleavage Site in Highly Pathogenic Avian Influenza Genesis
Source: Viruses. 2022 Jun 21;14(7):1352. doi: 10.3390/v14071352 (PMC9316147; doi:10.3390/v14071352)
Supplement: Supplementary file 1 [file viruses-14-01352-s001.zip › Supplementary File 4/dataset/by_region-species/eurasia-ans_cha/eurasia-ans_cha_h3_unique_CSregion.fasta]

>A_/_H3Nx|AB537459|A/duck/Chiba/7/2006
GTTGGCAACAGGAATGCGGAATGTACCTGAGAAACAAACCAGAGGCCTATTCGGTGCAATAGCAGGT
>A_/_H7N7|AB537476|A/duck/Chiba/13/2008
GTTGGCAACAGGAATGCGGAATGTACCTGAGAAACAAACCAGAGGCCTATTCGGTGCAATAGCAGGT
>A_/_H3Nmixed|KP714458|A/mule_duck/Bulgaria/87/2010**gb
GTTGGCAACAGGAATGCGGAATGTACCAGAAAAGCAAACCAGAGGCCTATTCGGTGCAAAAGCAGGG
>A_/_H3N2|MN530416|A/white_peckin_duck/South_Korea/N07-0078/2007**gb
ATTGGCAACAGGAATGCGGAATGTCCCTGAGAAGCAAACCAGAGGCTTGTTCGGCGCAAAAGCAGGT
>A_/_H3N6|MN530444|A/white_peckin_duck/South_Korea/N07-1621/2007**gb
ATTGGCAACAGGAATGCGGAATGTCCCTGAGAAACAAACCAGAGGCTTGTTCGSCGCAAAAGCAGGT
>A_/_H3N2|KP765926|A/duck/Anhui/A1832/2014
ATTGGCATCAGGAATGCGGAATGTACGTGAGAAACAAACCAGAGGTCTATTGGGTGCAATAGCAGGT
>A_/_H3N8|MN530443|A/mallard/South_Korea/N07-1622/2007
ATTGGCAACAGGAATGCGGAATGTCCCTGAGAGACAAACCAGAGGCTTGTTCGGCGCAAAAGCAGGT
>A_/_H3N2|KP714429|A/mule_duck/Bulgaria/248/2009
GTTGGCAACAGGAATGCGGAATGTACCAGAAAAGCAAACCAGAGGCCTATTCGGTGCAAAAGCAGGT
>A_/_H3N8|CY029897|A/red-necked_stint/Western_Australia/4915/1984
GTTGGCAACAGGAATGCGGAACGTACCAGAGAGACAGACTAGAGGCATATTCGGTGCAATAGCTGGT
>A_/_H3N8|CY028283|A/red-necked_stint/Western_Australia/4923/1983
GTTGGCAACAGGAATGCGGAACGTACCAGAGAGACAGACTAGAGGCATATTCGGTGCAATAGCTGGT
>A_/_H3N8|CY028275|A/red-necked_stint/Bunbury/4500/1980
GTTGGCAACAGGAATGCGGAACGTACCAGAGAGACAGACTAGAGGCATATTCGGTGCAATAGCTGGT
>A_/_H3N2|CY077537|A/mallard/New_Zealand/449-84/2004
GTTAGCGACCGGGATGCGGAATGTGCCGGAGAAGCAAGCCAGGGGCATATTCGGTGCAAAAGCAGGT
>A_/_H3N1|CY076905|A/mallard/Netherlands/28/2006
GTTGGCAACAGGAATGCGGAATGTACCAGAGAAGCAAACCAGAGGCCTATTCGGTGCAAAAGCAGGC
>A_/_H3N2|KP765946|A/duck/Anhui/A1887/2014
ATTGGCATCAGGAATGCGGAATGTGCGTGAGAAACAAACCAGAGGCCTATTCGGTGCAATAGCAGGT
>A_/_H3N2|KP765944|A/duck/Anhui/A1885/2014
ATTGGCATCAGGAATGCGGAATGTGCGTGAGAAACAAACCAGAGGCCTATTCGGTGCAATAGCAGGT
>A_/_H3N2|KP765937|A/duck/Anhui/A1862/2014
ATTGGCATCAGGAATGCGGAATGTGCGTGAGAAACAAACCAGAGGCCTATTCGGTGCAATAGCAGGT
>A_/_H3N2|KP765947|A/duck/Anhui/A1888/2014
ATTGGCATCAGGAATGCGGAATGTGCGTGAGAAACAAACCAGAGGCCTATTCGGTGCAATAGCAGGT
>A_/_H3N2|KP765935|A/duck/Anhui/A1860/2014
ATTGGCATCAGGAATGCGGAATGTGCGTGAGAAACAAACCAGAGGCCTATTCGGTGCAATAGCAGGT
>A_/_H3N2|KP765933|A/duck/Anhui/A1843/2014
ATTGGCATCAGGAATGCGGAATGTGCGTGAGAAACAAACCAGAGGCCTATTCGGTGCAATAGCAGGT
>A_/_H3N2|KP765940|A/duck/Anhui/A1876/2014
ATTGGCATCAGGAATGCGGAATGTGCGTGAGAAACAAACCAGAGGCCTATTCGGTGCAATAGCAGGT
>A_/_H3N2|KP765939|A/duck/Anhui/A1870/2014
ATTGGCATCAGGAATGCGGAATGTGCGTGAGAAACAAACCAGAGGCCTATTCGGTGCAATAGCAGGT
>A_/_H3N2|KP765930|A/duck/Anhui/A1838/2014
ATTGGCATCAGGAATGAGAAATGTACGTGAGAAACAAACCAGAGGTCTATTTGGTGCAATAGCAGGT
>A_/_H3N2|KP765936|A/duck/Anhui/A1861/2014
ATTGGCATCAGGAATGCGGAATGTGCGTGAGAAACAAACCAGAGGCCTATTCGGTGCAATAGCAGGT
>A_/_H3N2|KP765920|A/duck/Anhui/A1819/2014
ATTGGCATCAGGAATGAGGAATGTGCGTGAGAAACAAACCAGAGGCCTATTCGGTGCAATAGCAGGT
>A_/_H3N2|KP765929|A/duck/Anhui/A1836/2014
ATTGGCAACTGGAATGCGAAATGTACGTGAGAAACAAACCAGAGGTCTATTTGGTGCAATAGCAGGT
>A_/_H3N2|KP765924|A/duck/Anhui/A1830/2014
ATTGGCATCAGGAATGCGGAATGTGCGTGAGAAACAAACCAGAGGCCTATTCGGTGCAATAGCAGGT
>A_/_H3N2|KP765927|A/duck/Anhui/A1834/2014
ATTGGCATCTGGAATGCGAAATGTACGTGAGAAACAAACCAGAGGTCTATTTGGTGCAATAGCAGGT
>A_/_H3N2|KP765907|A/duck/Anhui/A1790/2014
ATTGGCATCAGGAATGCGGAATGTGCGAGAGAAACAAACCAGAGGCCTATTCGGTGCAATAGCAGGT
>A_/_H3N2|KP765912|A/duck/Anhui/A1803/2014
ATTGGCAACAGGAATGCGGAATGTGCGTGAGAAACAAACCAGAGGCCTATTCGGTGCAATAGCAGGT
>A_/_H3N2|KP765914|A/duck/Anhui/A1808/2014
ATTGGCATCAGGAATGCGGAATGTGCGTGAGAAACACACCAGAGGCCTATTCGGTGCAATAGCAGGT
>A_/_H3N2|KP765906|A/duck/Anhui/A1789/2014
ATTGGCATCAGGAATGCGGAATGTGCGTGAGAAACAAACCAGAGGCCTATTCGGTGCAATAGCAGGT
>A_/_H3N2|KP765915|A/duck/Anhui/A1809/2014
ATTGGCATCAGGAATGAGGAATGTGCGTGAGAAACAAACCAGAGGCCTATTCGGTGCAATAGCAGGT
>A_/_H3N2|KP765904|A/duck/Anhui/A1786/2014
ATTGGCAACAGGAATGCGGAATGTGCGTGAGAAACAAACCAGAGGCCTATTCGGTGCAATAGCAGGT
>A_/_H3N2|KP765901|A/duck/Anhui/A1710/2014
ATTGGCATCTGGAATGAGAAATGTACGTGAGAAACAAACCAGAGGTCTATTCGGTGCAATAGCAGGT
>A_/_H3N2|KP765892|A/duck/Anhui/A1472/2014
ATTGGCATCAGGAATGCGGAATGTACGTGAGAAACAAACCAGAGGCCTATTCGGTGCAATAGCAGGT
>A_/_H3N2|KP765891|A/duck/Anhui/A1467/2014
ATTGGCAACAGGAATGCGGAATGTGCGTGAGAAACAAACCAGAGGCCTATTCGGTGCAATAGCAGGT
>A_/_H3N2|KP765886|A/duck/Anhui/A1458/2014
ATTGGCATCTGGAATGCGAAATGTACGTGAGAAACAAACCAGAGGTCTATTTGGTGCAATAGCAGGT
>A_/_H3N2|KP765888|A/duck/Anhui/A1463/2014
ATTGGCATCAGGAATGCGGAATGTGCGTGAGAAACAAACCAGAGGCCTATTCGGTGCAATAGCAGGT
>A_/_H3N2|KP765882|A/duck/Anhui/A1454/2014
ATTGGCAACAGGAATGCGGAATGTGCGTGAGAAACAAACCAGAGGCCTATTCGGTGCAATAGCAGGT
>A_/_H3N0|KP765890|A/duck/Anhui/A1466/2014
ATTGGCATCAGGAATGCGGAATGTGCGAGAGAAACAAACCAGAGGCCTATTCGGTGCAATAGCAGGT
>A_/_H3N2|FJ802401|A/duck/Thailand/AY-354/2008
ATTGGCAACAGGAATGAGAAACGTGCCAGAGAAACAAACTAGAGGATTGTTCGGTGCAATAGCAGGT
>A_/_H3N8|AB537477|A/duck/Chiba/15/2008
GTTGGCAACAGGAATGCGGAATGTACCTGAGAAACAAACCAGAGGCCTATTCGGTGCAATAGCAGGT
>A_/_H3N8|AB537475|A/duck/Chiba/7/2008
GTTGGCAACAGGAATGCGGAATGTACCTGAGAAACAAACCAGAGGCCTATTCGGTGCAATAGCAGGT
>A_/_H3N8|AB537474|A/duck/Chiba/4/2008
GTTGGCAACAGGAATGCGGAATGTACCTGAGAAACAAACCAGAGGCCTATTCGGTGCAATAGCAGGT
>A_/_H3N8|AB537473|A/duck/Chiba/3/2008
GTTGGCAACAGGAATGCGGAATGTACCTGAGAAACAAACCAGAGGCCTATTCGGTGCAATAGCAGGT
>A_/_H3N8|AB537471|A/duck/Tsukuba/65/2008
GTTGGCAACAGGAATGCGGAATGTACCTGAGAAACAAACCAGAGGCCTATTCGGTGCAATAGCAGGT
>A_/_H3N8|AB537470|A/duck/Tsukuba/19/2008
GTTGGCAACAGGAATGCGGAATGTACCTGAGAAACAAACCAGAGGCCTATTCGGTGCAATAGCAGGT
>A_/_H3N8|AB537468|A/duck/Chiba/44/2006
GTTGGCAACAGGAATGCGGAATGTACCTGAGAAACAAACCAGAGGCCTATTTGGTGCAATAGCAGGT
>A_/_H3N8|AB537467|A/duck/Chiba/43/2006
GTTGGCAACAGGAATGCGGAATGTACCTGAGAAACAAACCAGAGGCCTATTCGGTGCAATAGCAGGT
>A_/_H3N8|AB537466|A/duck/Chiba/31/2006
GTTGGCAACAGGAATGCGGAATGTACCTGAGAAACAAACCAGAGGCCTATTTGGTGCAATAGCAGGT
>A_/_H3N8|AB537465|A/duck/Chiba/24/2006
GTTGGCAACAGGAATGCGGAATGTACCTGAGAAACAAACCAGAGGCCTATTCGGTGCAATAGCAGGT
>A_/_H3N8|AB537464|A/duck/Chiba/20/2006
GTTGGCAACAGGAATGCGGAATGTACCTGAGAAACAAACCAGAGGCCTATTCGGTGCAATAGCAGGT
>A_/_H3N8|AB537463|A/duck/Chiba/14/2006
GTTGGCAACAGGAATGCGGAATGTACCTGAGAAACAAACCAGAGGCCTATTCGGTGCAATAGCAGGT
>A_/_H3N8|AB537462|A/duck/Chiba/10/2006
GTTGGCAACAGGAATGCGGAATGTACCTGAGAAACAAACCAGAGGCCTATTCGGTGCAATAGCAGGT
>A_/_H3N8|AB537460|A/duck/Chiba/8/2006
GTTGGCAACAGGAATGCGGAATGTACCTGAGAAACAAACCAGAGGCCTATTCGGTGCAATAGCAGGT
>A_/_H3N8|AB537457|A/duck/Chiba/5/2006
GTTGGCAACAGGAATGCGGAATGTACCTGAGAAACAAACCAGAGGCCTATTCGGTGCAATAGCAGGT
>A_/_H3N8|AB537456|A/duck/Chiba/4/2006
GTTGGCAACAGGAATGCGGAATGTACCTGAGAAACAAACCAGAGGCCTATTCGGTGCAATAGCAGGT
>A_/_H3N8|AB537455|A/duck/Chiba/3/2006
GTTGGCAACAGGAATGCGGAATGTACCTGAGAAACAAACCAGAGGCCTATTCGGTGCAATAGCAGGT
>A_/_H3N8|AB537453|A/duck/Shiga/10413-24/2006
GTTGGCAACAGGAATGCGGAATGTACCTGAGAAACAAACCAGAGGCCTATTCGGTGCAATAGCAGGT
>A_/_H3N8|AB537452|A/duck/Tsukuba/38/2006
GTTGGCAACAGGAATGCGGAATGTACCTGAGAAACAAACCAGAGGCCTATTCGGTGCAATAGCAGGT
>A_/_H3N8|CY060308|A/mallard/Sweden/50/2002
GCTAGCAACAGGGATGCGGAATGTGCCAGAGAAACAAACCAGAGGCCTATTCGGTGCAATAGCAGGT
>A_/_H3N8|AB531448|A/duck/Saitama/4/2009
GTTGGCAACAGGAATGCGGAATGTGCCTGAGAAACAAACCAGAGGCCTATTCGGTGCAATAGCAGGT
>A_/_H3N8|AB531447|A/duck/Saitama/3/2009
GTTGGCAACAGGAATGCGGAATGTGCCTGAGAAACAAACCAGAGGCCTATTCGGTGCAATAGCAGGT
>A_/_H3N8|CY041242|A/mallard/Netherlands/3/2005
GTTGGCAACAGGGATGCGGAATGTACCAGAGAAACAAACCAGAGGCCTATTCGGTGCAATAGCAGGG
>A_/_H3N8|AJ841293|A/duck/Norway/1/03
GCTAGCAACGGGAATGCGGAATGTACCAGAGAAACAAACCAGAGGCCTATTCGGTGCAATAGCAGGG
>A_/_H3N8|LC339739|A/duck/Hokkaido/102/2014
GTTGGCAACAGGAATGCGGAATGTACCTGAGAAACAAACCAGAGGCCTATTCGGTGCAATAGCAGGG
>A_/_H3N6|LC339731|A/duck/Hokkaido/10/2015
GTTGGCAACAGGAATGCGGAATGTACCTGAGAAACAAACCAGAGGCCTATTCGGTGCAATAGCAGGG
>A_/_H3N8|LC339683|A/duck/Hokkaido/W4/2010
GTTGGCAACAGGAATGCGGAATGTACCTGAGAAACAAACCAGAGGCCTATTCGGTGCAATAGCAGGT
>A_/_H3N8|LC339579|A/duck/Hokkaido/91/2014
GTTGGCAACAGGAATGCGGAATGTACCTGAGAAACAAACCAGAGGCCTATTCGGTGCAATAGCAGGG
>A_/_H3N6|LC028363|A/duck/Quang_Ninh/14/2013
GTTGGCAACAGGAATGCGGAATGTACCTGAGAAACAAACCAGAGGTCTATTCGGTGCAATAGCAGGT
>A_/_H3N2|LC028160|A/duck/Vietnam/LBM559/2013
GTTGGCAACAGGAATGCGGAATATACCTGAGAAACAAACCAGAGGCCTATTCGGTGCAATAGCAGGT
>A_/_H3N8|LC028152|A/duck/Vietnam/LBM553/2013
GTTGGCAACAGGAATGCGGAATGTACCTGAGAAACAAACCAGAGGCCTATTCGGTGCAATAGCAGGT
>A_/_H3N2|LC053468|A/duck/Quang_Ninh/90c112/2013
GTTGGCAACAGGAATGCGGAATGTACCTGAGAAACAAACCAGAGGCCTATTCGGTGCAATAGCAGGT
>A_/_H3N6|CY149332|A/mallard/Iceland/1007/2011
GTTAGCAACAGGGATGCGGAATGTACCAGAGAAACGAACCAGAGGCCTATTCGGTGCAATAGCAGGG
>A_/_H3N2|MK978872|A/duck/Hokkaido/W150/2015
GTTGGCAACAGGAATGCGGAATGTACCTGAGAAACAAACCAGAGGCCTATTCGGTGCAATAGCAGGT
>A_/_H3N8|MF575174|A/ruddy_turnstone/Netherlands/6/2008
GTTGGCAACAGGAATGCGGAATGTACCAGAGAAGCAGACCAGAGGCCTATTCGGTGCAATAGCAGGC
>A_/_H3N8|KX978665|A/turnstone/Netherlands/3/2008
GTTGGCAACAGGAATGCGGAATGTACCAGAGAAGCAGACCAGAGGCCTATTCGGTGCAATAGCAGGC
>A_/_H3N8|KX978661|A/turnstone/Netherlands/4/2008
GTTGGCAACAGGAATGCGGAATGTACCAGAGAAGCAGACCAGAGGCCTATTCGGTGCAATAGCAGGC
>A_/_H3N2|MN530506|A/mallard/South_Korea/N13-011/2013
ACTGGCAACAGGAATGCGAAATATCCCTGAGAAACAAACCAGAGGCCTATTTGGTGCAATAGCAGGT
>A_/_H3N2|MN530504|A/mallard/South_Korea/N12-036/2012
ACTGGCAACAGGAATGCGAAATATCCCTGAGAAACAAACCAGAGGCCTATTTGGTGCAATAGCAGGT
>A_/_H3N8|KJ907543|A/baikal_teal/Shanghai/SH-90/2013
GTTGGCAACAGGAATGCGGAATGTACCTGAGAAACAAACCAGAGGCCTATTCGGTGCAATAGCAGGG
>A_/_H3N1|KJ907495|A/baikal_teal/Xianghai/XH-28C/2012
GTTGGCAACAGGAATGCGGAATGTACCTGAGAAACAAACCAGAGGCCTATTCGGTGCAATAGCAGGT
>A_/_H3N8|HM570058|A/Anas_platyrhynchos/Belgium/12827/2007
GTTGGCAACAGGAATGCGGAATGTACCAGAGAAGCAAACCAGAGGCCTATTCGGTGCAATAGCAGGC
>A_/_H3N6|AB812573|A/duck/Vietnam/LBM235/2012
GTTGGCAACAGGAATGCGGAATGTACCTGATAAACAAACCAGAGGCCTATTCGGTGCAATAGCAGGT
>A_/_H3N6|KC709823|A/domestic_green-winged_teal/Hunan/2036/2007
GTTGGCAACAGGAATGCGGAATGTACCTGAGAAACAAACCAGAGGTCTATTCGGTGCAATAGCAGGT
>A_/_H3N2|AB781669|A/muscovy_duck/Vietnam/LBM189/2012
GTTGGCAACAGGAATGCGGAATGTACCTGAGAAGCAAACCAGAGGTCTGTTCGGTGCAATAGCAGGT
>A_/_H3N2|AB746482|A/muscovy_duck/Vietnam/LBM14/2011_(H3N2)
GTTGGCAACAGGAATGCGGAATGTACCTGAGAAACAAACCAGAGGCCTATTCGGTGCAATAGCAGGT
>A_/_H3N6|JN244246|A/duck/Korea/A122/10
ATTGGCAACAGGAATGCGGAATATCCCTGAGAAACAAACCAGAGGCCTATTTGGTGCAATAGCAGGT
>A_/_H3N8|JQ737213|A/mallard/Czech_Republic/14333-1K/2011
GTTGGCAACAGGAATGCGGAATGTACCAGAGAAGCAAACCAGAGGCCTATTCGGTGCAATAGCAGGT
>A_/_H3N2|AB701298|A/duck/Mongolia/OIE-7799/2011
GTTGGCAACAGGAATGCGGAATGTACCTGAGAAACAAACCAGAGGCCTATTCGGTGCAATAGCAGGT
>A_/_H3N5|AB701296|A/duck/Mongolia/OIE-7457/2011
GTTGGCAACAGGAATGCGGAATGTACCTGAGAAACAAACCAGAGGCCTATTCGGTGCAATAGCAGGT
>A_/_H3N1|AB669134|A/duck/Tsukuba/41/2005(H3N1))
GTTGGCAACAGGAATGCGGAATGTACCTGAGAAACAAACCAGAGGCCTATTCGGTGCAATAGCAGGT
>A_/_H3N8|CY100443|A/mallard/Sanjiang/90/2006
GTTGGCAACAGGAATGCGGAATGTACCTGAGAAACAAACCAGAGGCCTATTCGGTGCAATAGCAGGT
>A_/_H3N8|AB593431|A/duck/Vietnam/G119/2006
GTTGGCAACAGGAATGCGGAATGTACCTGAGAAACAAACCAGAGGCCTATTCGGTGCAATAGCAGGT
>A_/_H3N8|JF682614|A/mallard/Czech_Republic/14516/2007
GTTGGCAACAGGAATGCGGAATGTGCCAGAGAAGCAAACCAGAGGCCTATTCGGTGCAATAGCAGGC
>A_/_H3N8|AB569511|A/goose/Zambia/06/2008
GTTAGCAACAGGAATGCGGAATGTACCAGAAAAGCAAACCAGAGGCCTATTCGGTGCAATAGCGGGC
>A_/_H3N8|AB569503|A/goose/Zambia/05/2008
GTTAGCAACAGGAATGCGGAATGTACCAGAAAAGCAAACCAGAGGCCTATTCGGTGCAATAGCGGGC
>A_/_H3N8|AB569495|A/duck/Zambia/04/2008
GTTAGCAACAGGAATGCGGAATGTACCAGAAAAGCAAACCAGAGGCCTATTCGGTGCAATAGCAGGC
>A_/_H3N8|AB537451|A/duck/Tsukuba/28/2006
GTTGGCAACAGGAATGCGGAATGTGCCTGAGAAACAAACCAGAGGCCTATTCGGTGCAATAGCAGGC
>A_/_H3N6|CY060343|A/mallard/Netherlands/5/2001
GTTGGCAACAGGAATGCGGAATGTACCAGAGAAGCAAACCAGAGGCCTATTCGGTGCAATAGCAGGG
>A_/_H3N5|CY060261|A/mallard/Netherlands/2/1999
GTTGGCAACAGGAATGCGGAATGTGCCAGAGAAACAAACTAGAGGATTATTCGGCGCAATAGCAGGT
>A_/_H3N3|CY060185|A/common_teal/Sweden/1/2003
GTTGGCAACAGGAATGCGGAATGTACCAGAGAAGCAAACCAGAGGCCTATTCGGTGCAATAGCAGGG
>A_/_H3N8|AB545601|A/duck/Vietnam/OIE-2403/2009
GTTGGCAACAGGGATGCGGAATGTACCTGAAAAACAAACCAGAGGCCTATTTGGTGCAATAGCAGGG
>A_/_H3N2|AB545597|A/duck/Vietnam/OIE-2382/2009
ACTGGCAACAGGGATGCGGAATGTGCCTGAGAAACAAACCAGGGGCCTATTCGGTGCAATAGCAGGT
>A_/_H3N8|CY028644|A/duck/Victoria/1992
GTTGGCAACAGGAATGCGAAACGTACCAGAGAAACAAACTAGAGGCCTATTCGGTGCAATAGCAGGG
>A_/_H3N8|AB450457|A/duck/Siberia/100/2001
GTTGGCAACAGGAATGCGGAATGTACCTGAGAAACAAACCAGAGGCCTATTCGGTGCAATAGCAGGT
>A_/_H3N8|AY531031|A/Mallard/65112/03
GTTGGCAACAGGAATGCGGAATGTACCAGAGAAGCAAACCAGAGGCCTATTCGGTGCGATAGCAGGC
>A_/_H3N8|EU492531|A/duck/Beijing/44/04
GTTGGCAACAGGAATGCGTAATGTACCTGAGAAACAAACCAGAGGCCTATTCGGTGCAATAGCAGGT
>A_/_H3N8|EU492530|A/duck/Beijing/40/04
GTTGGCAACAGGAATGCGGAATGTACCTGAGAAACAAACCAGAGGCCTATTCGGTGCAATAGCAGGT
>A_/_H3N8|EU492529|A/duck/Beijing/33/04
GTTGGCAACAGGAATGCGTAATGTACCTGAGAAACAAACCAGAGGCCTATTCGGTGCAATAGCAGGT
>A_/_H3N8|EU492533|A/duck/Beijing/59/05
GTTGGCAACAGGAATGCGGAATGTACCTGAGAAACAAACCAGAGGCCTATTCGGTGCAATAGCAGGT
>A_/_H3N8|EU492532|A/duck/Beijing/56/05
GTTGGCAACAGGAATGCGGAATGTACCTGAGAAACAAACCAGAGGCCTATTCGGTGCAATAGCAGGT
>A_/_H3N8|EU492534|A/duck/Beijing/61/05
GTTGGCAACAGGAATGCGGAATGTACCTGAGAAACAACCCAGAGGCCTATTCGGTGCAATAGCAGGT
>A_/_H3N6|GQ907326|A/red_crested_pochard/Mongolia/1915/2006
GTTGGCAACAGGAATGCGGAATGTACCTGAGAAACAAACCAGAGGCCTATTCGGTGCAATAGCAGGT
>A_/_H3N8|FN386461|A/Anas_plathyrhynchos/Spain/0454/2006
GTTGGCAACAGGAATGCGGAATGTACCAGAGAAGCAAACCAGAGGCCTATTCGGTGCAATAGCAGGC
>A_/_H3N6|CY049764|A/mallard/Altai/1208/2007
GTTGGCAACAGGAATGCGGAATGTACCTGAGAGACAAACCAGAGGCCTATTCGGTGCAATAGCAGGT
>A_/_H3N8|CY049804|A/gadwall/Altai/1326/2007
GTTGGCAACAGGAATGCGGAATGTACCTGAGAAACAAACCAGAGGCCTGTTCGGTGCAATAGCAGGG
>A_/_H3N2|CY043816|A/mallard/Netherlands/1/2007
GTTGGCAACAGGAATGCGGAATGTACCAGAGAAGCAAACCAGAGGCCTATTCGGTGCAATAGCAGGC
>A_/_H3N5|GQ415320|A/mallard/Switzerland/WV4060167/2006
GTTGGCAACAGGAATGCGGAATGTACCAGAGAAGCAAACCAGAGGCCTATTCGGTGCAATAGCAGGG
>A_/_H3N8|GQ240821|A/mallard/Hungary/19616/2007
ATTGGCAACAGGAATGCGGAATGTACCAGAGAAGCAAACCAGAGGCCTGTTCGGTGCAATAGCAGGC
>A_/_H3N8|CY041346|A/turnstone/Netherlands/1/2007
GTTAGCAACAGGAATGCGGAATGTACCAGAGAAGCAAACCAGAGGCCTATTCGGTGCAATAGCAGGT
>A_/_H3N8|CY041338|A/common_eider/Netherlands/1/2006
GTTGGCAACAGGGATGCGGAATGTACCAGAGAAGCAAACCAGAGGCCTATTCGGTGCAATAGCAGGC
>A_/_H3N8|EU493448|A/mallard/Finland/12072/06
GTTGGCAACAGGAATGCGGAATGTACCAGAGAAGCAAACCAGAGGCCTATTCGGTGCAATAGCAGGG
>A_/_H3N8|V01087|A/duck/Ukraine/1/1963
GTTGGCAACAGGGATGCGGAATGTACCAGAGAAACAAACCAGAGGCCTATTCGGTGCAATAGCAGGT
>A_/_H3N2|EU301240|A/duck/Korea/LPM92/2006
ATTGGCAACAGGAATGCGGAATGTCCCTGAGAAGCAAACCAGAGGCTTGTTCGGCGCAATAGCAGGT
>A_/_H3N2|EU301239|A/duck/Korea/LPM91/2006
ATTGGCAACAGGAATGCGGAATGTCCCTGAGAAGCAAACCAGAGGCTTGTTCGGCGCAATAGCAGGT
>A_/_H3N2|EU301237|A/duck/Korea/LPM86/2006
ATTGGCAACAGGAATGCGGAATGTCCCTGAGAAGCAAACCAGAGGCCTGTTCGGCGCAATAGCAGGT
>A_/_H3N2|EU301235|A/duck/Korea/LPM66/2006
ATTGGCAACAGGAATGCGAAATGTCCCTGAGAAGCAAACCAGAGGCTTGTTCGGCGCAATAGCAGGT
>A_/_H3N2|EU301233|A/duck/Korea/LPM56/2005
ATTGGCAACAGGAATGCGAAATGTCCCTGAGAAGCAAACCAGAGGCTTGTTCGGCGCAATAGCAGGT
>A_/_H3N2|EU301230|A/duck/Korea/LPM39/2005
ATTGGCAACAGGAATGCGGAATGTCCCTGAGAAGCAAACCAGAGGCTTGTTCGGCGCAATAGCAGGT
>A_/_H3N6|EU301228|A/duck/Korea/LPM36/2005
ATTGGCAACAGGAATGCTGAATGTCCCTGAGAAGCAAACCAGAGGTTTGTTCGGCGCAATAGCAGGT
>A_/_H3N2|EU301227|A/duck/Korea/LPM23/2005
ATTGGCAACAGGAATGCGGAATGTCCCTGAGAAGCAAACCAGAGGCCTGTTCGGTGCAATAGCAGGT
>A_/_H3N2|EU301226|A/duck/Korea/LPM22/2005
ATTGGCAACAGGAATGCGGAATGTCCCTGAGAAGCAAACCAGAGGCCTGTTCGGTGCAATAGCAGGT
>A_/_H3N2|EU301225|A/duck/Korea/LPM18/2004
ATTGGCAACAGGAATGCGGAATGTCCCTGAGAAGCAAACCAGAGGCCTGTTCGGTGCAATAGCAGGT
>A_/_H3N2|EU301223|A/duck/Korea/LPM09/2004
ATTGGCAACAGGAATGCGGAATGTCCCTGAGAAGCAAACCAGAGGCCTGTTCGGTGCAATAGCAGGT
>A_/_H3N2|EU301221|A/duck/Korea/LPM01/2004
ATTGGCAACAGGAATGCGGAATGTCCCTGAGAAGCAAACCAGAGGCCTGTTCGGTGCAATAGCAGGT
>A_/_H3N8|CY006038|A/duck/Ukraine/1/1963
GTTGGCAACAGGGATGCGGAATGTACCAGGGAAACAAACCAGAGGCCTATTCGGTGCAATAGCAGGT
>A_/_H3N8|CY006035|A/duck/New_Zealand/38/1984
GTTGGCAACAGGGATGAGGAATGTACCAGAGAAGCAGACCAGAGGTTTGTTCGGTGCAATAGCAGGG
>A_/_H3N8|CY006031|A/black_duck/AUS/751/1978
GTTGGCAACAGGGATGCGAAACGTACCAGAGAAACAAACCAGAGGCCTATTCGGTGCAATAGCAGGT
>A_/_H3N2|CY006026|A/duck/Hong_Kong/7/1975
GTTGGCAACAGGGATGCGGAATGTACCAGAGAAACAAACCAGAGGCCTATTCGGCGCAATAGCAGGT
>A_/_H3N8|CY006016|A/duck/Nanchang/1681/1992
GTTGGCAACAGGAATGCGGAATGTACCTGAGAAACAAACCAGAGGCCTATTCGGTGCAATAGCAGGT
>A_/_H3N6|CY006015|A/Duck/Nanchang/8-174/2000
GTTGGCAACAGGAATGCGAAATGTACCAGAGAAGCAAACCAGGGGCCTATTCGGTGCAATAGCAGGC
>A_/_H3N8|CY014702|A/duck/Chabarovsk/1610/1972
GTTGGCAACAGGGATGCGGAATGTACCAGAGAAGCAAACCAGAGGCCTATTCGGCGCAATAGCAGGG
>A_/_H3N6|AB292660|A/duck/Hong_Kong/22B/1976
GTTGGCAACAGGAATGCGGAATGTACCAGAGAAACAAACTAGAGGCCTATTCGGTGCAATAGCAGGT
>A_/_H3N3|AB292410|A/duck/Hong_Kong/22A/1976
GTTGGCAACAGGAATGCGGAATGTACCAGAGAAACAAACTAGAGGCCTATTCGGTGCAATAGCAGGT
>A_/_H3N1|AB292402|A/duck/Hong_Kong/836/1980
GTTGGCAACAGGAATGCGGAATGTACCAGAAAAACAAACTAGAGGCCTATTCGGTGCAATAGCAGGT
>A_/_H3N9|AB289341|A/swan/Shimane/227/01
GTTGGCAACAGGAATGCGGAATGTACCTGAGAAACAAACCAGAGGCCTATTCGGTGCAATAGCAGGT
>A_/_H3N8|AB276113|A/duck/Hokkaido/10/1985
GTTGGCAACAGGAATGCGGAATGTACCAGAGAAACAAACTAGGGGCCTATTCGGTGCAATAGCAGGT
>A_/_H3N8|AB275283|A/Duck/Hokkaido/8/80
GTTGGCAACAGGGATGCGGAATGTACCAGAGAAACAAGCCAGAGGCCTATTCGGCGCAATAGCAGGT
>A_/_H3N6|KC261677|A/duck/Jiangsu/4/2010
GTTGGCAACAGGAATGCGGAATGTACCTGAGAAACAAACCAGAGGCCTATTCGGTGCAATAGCAGGT
>A_/_H3N2|KC261669|A/duck/Jiangsu/26/2004
GTTGGCAACAGGAATGCGGAATGTACCTGAGAAACAAACCAGAGGCTTATTCGGTGCAATAGCAGGT
>A_/_H3N8|CY130014|A/duck/Ukraine/1963
GTTGGCAACAGGGATGCGGAATGTACCAGGGAAACAAACCAGAGGCCTATTCGGTGCAATAGCAGGT
>A_/_H3N2|JX308801|A/duck/Shanghai/C84/2009
ATTGGCAACAGGAATGCGGAATGTGCCTGAAAGACAAACCAGAGGTCTATTCGGTGCAATAGCAGGG
>A_/_H3N3|JX051229|A/duck/Zhejiang/5/2011
GTTGGCAACAGGAATGCGGAATGTACCTGAGAAGCAAACCAGAGGTCTGTTCGGTGCAATAGCAGGT
>A_/_H3N2|JX175253|A/duck/Guangdong/W12/2011
ATTGGCAACAGGAATGCGGAATGTGCCTGAAAAACAAACCAGAGGTCTATTCGGTGCAATAGCTGGG
>A_/_H3N8|CY100065|A/teal/Chany/736/2008
GTTGGCAACAGGAATGCGGAATGGTCCTGAAAAACAAACCAGAGGCCTGTTCGGTGCAATAGCAGGG
>A_/_H3N2|JN087096|A/duck/Korea/JS53/2004
ACTGGCAACAGGAATGCGGAATATCCCTGAGAAGCAAACCAGAGGCCTGTTCGGCGCAATAGCAGGT
>A_/_H3N8|JN087128|A/duck/Korea/U2-5/2007
ATTGGCAACAGGAATGCGGAATGTCCCTGAGAAACAAACCAGAGGCCTGTTCGGTGCAATAGCAGGT
>A_/_H3N8|JN087144|A/duck/Korea/U5-2/2007
GTTGGCGACAGGAATGCGGAATGTACCTGAGAAACAAACTAGAGGCCTATTCGGTGCAATAGCAGGT
>A_/_H3N6|JN087160|A/duck/Korea/U10-2/2007
ACTGGCAACAGGGATGCGGAATGTCCCTGAGAAGCAAACTAGAGGCCTGTTCGGCGCAATAGCAGGT
>A_/_H3N2|JN087168|A/duck/Korea/U12/2007
GTTGGCAACAGGGATGCGGAATGTCCCTGAGAAGCAAACCAGAGGCCTGTTCGGTGCGATAGCAGGT
>A_/_H3N2|JN087176|A/duck/Korea/U14-1/2007
ATTGGCAACAGGAATGCGAAATGTCCCTGAGAAGCAAACCAGAGGCTTGTTCGGTGCAATAGCAGGT
>A_/_H3N2|JN087184|A/duck/Korea/U14-2/2007
ACTGGCAACAGGGATGCGAAATGTTCCTGAGAAGCAAACCAGAGGCCTGTTCGGCGCAATAGCAGGT
>A_/_H3N6|JN087192|A/duck/Korea/HP68/2007
ACTGGCAACAGGAATGCGGAATGTCCCTGAGAAGCAAACTAGAGGCCTGTTCGGCGCAATAGCAGGT
>A_/_H3N6|JN087200|A/duck/Korea/HP69/2007
ACTGGCAACAGGAATGCGGAATGTCCCTGAGAAGCAAACTAGAGGCCTGTTCGGCGCAATAGCAGGT
>A_/_H3N2|JN003630|A/duck/GuangXi/N42/2009
GTTGGCAACTGGGATGCGGAATGTGCCTGAGAAACAAACCAGAGGCCTATTCGGTGCTATAGCAGGT
>A_/_H3N8|JF789610|A/mallard/Czech_Republic/13577-24K/2010
GTTGGCAACAGGAATGCGGAATGTACCAGAGAAGCAAACCAGAGGCCTGTTCGGTGCAATAGCAGGC
>A_/_H3N8|HQ647010|A/duck/Guangxi/69/2009
GTTGGCAACTGGGATGCGGAATGTGCCTGAGAAACAAACCAGAGGCCTATTCGGTGCTATAGCAGGT
>A_/_H3N2|MK192392|A/mallard/Netherlands/39/2008
GTTGGCAACAGGAATGCGGAATGTACCAGAGAAGCAAACCAGAGGCCTATTCGGTGCAATAGCAGGC
>A_/_H3N2|MK192351|A/mallard/Netherlands/21/2016
GTTGGCAACAGGAATGCGAAATGTACCAGAAAAGCAAACCAGAGGCCTATTCGGTGCAATAGCAGGC
>A_/_H3N8|MK192333|A/mallard/Netherlands/29/2013
GTTGGCAACAGGAATGCGGAATGTACCTGAGAAACAGACCAGAGGCCTGTTCGGTGCAATAGCAGGG
>A_/_H3N6|MK414750|A/Mallard/Netherlands/3/2013
GTTGGCAACAGGAATGCGGAATGTACCAGAGAAGCAAACCAGAGGCCTATTCGGTGCAATAGCAGGC
>A_/_H3N8|MK414733|A/Mallard/Netherlands/37/2015
GTTGGCAACAGGAATGCGAAATGTACCAGAAAAGCAAACCAGAGGCCTATTCGGTGCAATAGCAGGC
>A_/_H3N2|MK414722|A/Mallard/Netherlands/21/2013
GTTGGCAACAGGAATGCGAAATGTACCAGAGAAGCAAACCAGAGGCCTATTCGGTGCGATAGCAGGC
>A_/_H3N8|MK414697|A/Mallard/Netherlands/8/2013
ATTGGCAACAGGGATGCGGAATGTACCTGAGAAGCAAACCAGAGGCCTGTTCGGTGCAATAGCAGGG
>A_/_H3N6|LC371826|A/duck/Hokkaido/221/2008
GTTGGCAACAGGAATGCGGAATGTACCTGAGAAACAAACCAGAGGCCTGTTCGGTGCAATAGCAGGT
>A_/_H3N8|LC367546|A/duck/Mongolia/71/2011
GTTGGCAACAGGAATGCGGAATGTGCCTGAGAAACAAACCAGAGGCCTATTCGGTGCAATAGCAGGT
>A_/_H3N8|LC367530|A/duck/Mongolia/688/2010
GTTGGCAACAGGAATGCGGAATGTACCTGAGAAACAAACCAGAGGCCTATTCGGTGCAATAGCAGGT
>A_/_H3N8|LC367522|A/duck/Mongolia/685/2010
GTTGGCAACAGGAATGCGGAATGTACCTGAGAAACAAACCAGAGGCCTATTCGGTGCAATAGCAGGT
>A_/_H3N8|LC367490|A/duck/Mongolia/672/2010
GTTAGCAACAGGAATGCGGAATGTACCTGAGAAACAAACCAGAGGCCTATTCGGTGCAATAGCAGGT
>A_/_H3N6|LC367450|A/duck/Mongolia/621/2010
GTTGGCAACAGGAATGCGGAATGTACCTGAGAAACAAACCAGAGGCCTATTCGGTGCAATAGCAGGG
>A_/_H3N1|LC367442|A/duck/Mongolia/62/2013
GTTGGCGACAGGAATGCGGAATGTACCTGAGAAACAGACCAGAGGCCTATTCGGTGCAATAGCAGGT
>A_/_H3N8|LC367426|A/duck/Mongolia/569/2010
GTTGGCAACAGGAATGCGGAATGTACCTGAGAAACAAACCAGAGGCCTATTCGGTGCAATAGCAGGT
>A_/_H3N8|LC367410|A/duck/Mongolia/53/2011
GTTAGCAACAGGAATGCGGAATGTACCTGAGAAACAAACCAGAGGCCTATTCGGTGCAATAGCAGGT
>A_/_H3N3|LC367394|A/duck/Mongolia/496/2010
GTTGGCAACAGGAATGCGGAATGTACCTGAGAAACAAACCAGAGGCCTATTCGGTGCAATAGCAGGT
>A_/_H3N8|LC367378|A/duck/Mongolia/487/2011
GTTGGCAACAGGAATGCGGAATGTACCTGAGAAACAAATCAGAGGCCTATTCGGTGCAATAGCAGGT
>A_/_H3N8|LC367362|A/duck/Mongolia/444/2010
GTTGGCAACAGGAATGCGGAATGTACCTGAGAAACAAACCAGAGGCCTATTCGGTGCAATAGCAGGT
>A_/_H3N8|LC367354|A/duck/Mongolia/405/2011
ATTGGCAACAGGAATGCGGAATGTACCTGAGAAACAAACCAGAGGCCTATTCGGTGCAATAGCAGGT
>A_/_H3N8|LC339905|A/duck/Mongolia/181/2010
GTTGGCAACAGGAATGCGGAATGTACCTGAGAAACAAACCAGAGGCCTGTTCGGTGCAATAGCAGGT
>A_/_H3N6|LC339881|A/duck/Mongolia/146/2010
GTTGGCAACAGGAATGCGGAATGTACCTGAGAAACAAACCAGAGGCCTATTCGGTGCAATAGCAGGT
>A_/_H3N8|LC339763|A/duck/Mongolia/1047/2009
GTTGGCAACAGGAATGCGGAATGTACCTGAGAAACAAACCAGAGGCCTATTCGGTGCAATAGCAGGT
>A_/_H3N8|LC349383|A/duck/Mongolia/30/2011
GTTGGCAACAGGAATGCGGAATGTACCTGAGAAACAAATCAGAGGCCTATTCGGTGCAATAGCAGGT
>A_/_H3N8|LC349375|A/duck/Mongolia/29/2011
GTTGGCAACAGGAATGCGGAATGTACCTGAGAAACAAACCAGAGGCCTATTCGGTGCAATAGCAGGT
>A_/_H3N8|LC349327|A/duck/Mongolia/248/2010
GTTGGCAACAGGAATGCGGAATGTACCTGAGAAACAAACCAGAGGCCTATTCGGTGCAATAGCAGGT
>A_/_H3N8|LC349367|A/duck/Mongolia/279/2011
GTTGGCAACAGGAATGCGAAATGTACCTGAGAAACAAACCAGAGGCCTGTTCGGTGCAATAGCAGGT
>A_/_H3N8|LC349351|A/duck/Mongolia/27/2011
GTTGGCAACAGGAATGCGGAATGTACCTGAAAAACAAACCAGAGGCCTATTCGGTGCAATAGCAGGT
>A_/_H3N3|LC349311|A/duck/Mongolia/235/2014
GTTGGCAACAGGAATGCGGAATGTACCTGAGAAACAAACCAGAGGCCTATTCGGTGCAATAGCAGGT
>A_/_H3N8|LC332531|A/duck/Hokkaido/17/2015
GTTGGCAACAGGAATGCGGAATGTACCTGAGAAACAACCCAGAGGTCTATTCGGTGCAATAGCAGGT
>A_/_H3N8|LC332523|A/duck/Hokkaido/15/2015
GTTGGCAACAGGAATGCGGAATGTACCTGAGAAACAACCCAGAGGTCTATTCGGTGCAATAGCAGGT
>A_/_H3N6|MF146934|A/Bewick_swan/Netherlands/5/2007
GTTGGCAACAGGAATGCGGAATGTACCAGAGAAGCAGACCAGAGGCCTATTCGGTGCAATAGCAGGG
>A_/_H3N8|KX160095|A/mallard/Xuyi/14/2015
ATTGGCAACAGGAATGCGGAATGTGCCTGAGAAACAAACCAGAGGCCTATTCGGTGCAATAGCAGGT
>A_/_H3N2|KP765883|A/duck/Anhui/A1455/2014
ATTGGCAACAGGAATGCGGAATGTGCCTGAGAAACAAACCAGAGGCCTATTCGGTGCAATAGCAGGT
>A_/_H3N2|KP765945|A/duck/Anhui/A1886/2014
ATTGGCAACAGGAATGCGGAATGTGCCTGAGAAACAAACCAGAGGCCTATTCGGTGCAATAGCAGGT
>A_/_H3N2|KP765932|A/duck/Anhui/A1841/2014
ATTGGCATCAGGAATGCGGAATGTGCCTGAGAAACAAACCAGAGGCCTATTCGGTGCAATAGCAGGT
>A_/_H3N2|KP765923|A/duck/Anhui/A1827/2014
ATTGGCATCAGGAATGCGGAATGTGCCTGAGAAACAAACCAGAGGCCTATTCGGTGCAATAGCAGGT
>A_/_H3N2|KP765934|A/duck/Anhui/A1849/2014
ATTGGCAACAGGAATGCGGAATGTGCCTGAGAAACAAACCAGAGGCCTATTCGGTGCAATAGCAGGT
>A_/_H3N2|KP765921|A/duck/Anhui/A1820/2014
ATTGGCAACAGGAATGCGGAATGTGCCTGAGAAACAAACCAGAGGCCTATTCGGTGCAATAGCAGGT
>A_/_H3N2|KP765910|A/duck/Anhui/A1796/2014
ATTGGCAACAGGAATGCGGAATGTGCCTGAGAAACAAACCAGAGGCCTATTCGGTGCAATAGCAGGT
>A_/_H3N2|KP765903|A/duck/Anhui/A1785/2014
ATTGGCAACAGGAATGCGGAATGTGCCTGAGAAACAAACCAGAGGCCTATTCGGTGCAATAGCAGGT
>A_/_H3N2|KP765885|A/duck/Anhui/A1457/2014
ATTGGCAACAGGAATGCGGAATGTGCCTGAGAAACAAACCAGAGGCCTATTCGGTGCAATAGCAGGT
>A_/_H3N2|KP765884|A/duck/Anhui/A1456/2014
ATTGGCAACAGGAATGCGGAATGTACCTGAGAAACAAACCAGAGGCCTATTCGGTGCAATAGCAGGT
>A_/_H3N2|KP765951|A/duck/Jiangsu/J1438/2014
ATTGGCAACAGGAATGAGGAATGTGCCTGAGAAACAAACCAGAGGCCTATTCGGTGCAATAGCAGGT
>A_/_H3N2|KP765950|A/duck/Jiangsu/J1436/2014
ATTGGCAACAGGAATGAGGAATGTGCCTGAGAAACAAACCAGAGGCCTATTCGGTGCAATAGCAGGT
>A_/_H3N8|LC121468|A/duck/Mongolia/996/2015
GTTGGCAACAGGAATGCGAAATGTACCAGAAAAGCAAACCAGAGGCCTATTCGGTGCAATAGCAGGC
>A_/_H3N8|LC121460|A/duck/Mongolia/777/2015
GTTGGCAACAGGAATGCGAAATGTACCAGAAAAGCAAACCAGAGGCCTATTCGGTGCAATAGCAGGA
>A_/_H3N8|LC121404|A/duck/Mongolia/521/2015
GTTGGCAACAGGAATGCGAAATGTACCAGAAAAGCAAACCAGAGGCCTATTCGGTGCAATAGCAGGC
>A_/_H3N6|LC121364|A/duck/Mongolia/405/2015
GTTGGCAACAGGGATGCGGAATGTACCTGAGAAACAAACCAGAGGCCTATTCGGTGCAATAGCAGGT
>A_/_H3N8|LC121324|A/duck/Mongolia/200/2015
ATTGGCAACAGGAATGCGGAATGTACCTGAGAAACAAACCAGAGGCCTATTCGGTGCAATAGCAGGT
>A_/_H3N8|LC121316|A/duck/Mongolia/199/2015
GTTGGCAACAGGAATGCGAAATGTACCAGAAAAGCAAACCAGAGGCCTATTCGGTGCAATAGCAGGC
>A_/_H3N8|LC121308|A/duck/Mongolia/179/2015
GTTGGCAACAGGAATGCGGAATGTACCTGAGAAACAAACCAGAGGCCTGTTCGGTGCAATAGCAGGG
>A_/_H3N0|LC121252|A/duck/Mongolia/116/2015
GTTGGCAACAGGAATGCGGAATGTACCTGAGAAACAAACCAGAGGCCTATTCGGTGCAATAGCTGGT
>A_/_H3N8|LC121236|A/duck/Mongolia/30/2015
GTTGGCAACAGGAATGCGAAATGTACCAGAAAAGCAAACCAGAGGCCTATTCGGTGCAATAGCAGGC
>A_/_H3N8|CY185465|A/common_Teal/Republic_of_Georgia/1/2011
GTTGGCAACAGGAATGCGGAATGTACCAGAGAAACAAACCAGAGGCCTATTCGGTGCAATAGCAGGC
>A_/_H3N8|CY185473|A/mallard/Republic_of_Georgia/3/2011
GTTGGCAACAGGGATGCGGAATGTGCCAGAGAAGCAAACCAGAGGCCTATTCGGTGCAATAGCAGGC
>A_/_H3N8|CY186259|A/mallard/Sweden/1636/2002
GTTGGCAACAGGAATGCGGAATGTACCAGAGAAGCAAACCAGAGGCCTATTCGGTGCAATAGCAGGG
>A_/_H3N8|LC028184|A/muscovy_duck/Vietnam/LBM721/2014
ATTGGCAACAGGAATGCGAAATGTGCCTGAGAAACAAACCAGAGGCCTATTCGGTGCAATAGCAGGT
>A_/_H3N8|LC028128|A/muscovy_duck/Vietnam/LBM437/2013
GTTGGCAACAGGAATGCGGAATGTACCTGAGAAGCAAACCAGAGGTCTGTTCGGTGCAATAGCAGGT
>A_/_H3N8|LC028120|A/muscovy_duck/Vietnam/LBM348/2013
ATTGGCAACTGGAATGCGAAATGTGCCTGAGAAACAAACCAGAGGTCTATTCGGTGCAATAGCAGGT
>A_/_H3N2|LC028112|A/muscovy_duck/Vietnam/LBM201/2012
GTTGGCAACAGGAATGCGGAATGTACCTGAGAAGCAAACCAGAGGTCTGTTCGGTGCAATAGCAGGT
>A_/_H3N2|LC028104|A/muscovy_duck/Vietnam/LBM115/2012
GTTGGCAACAGGAATGCGGAATGTACCTGAGAAGCAAACCAGAGGTCTGTTCGGTGCAATAGCAGGT
>A_/_H3N2|LC053476|A/muscovy_duck/Vietnam/LBM728/2014
ATTGGCAACAGGAATGCGAAATGTGCCTGAGAAACAAACCAGAGGCCTATTCGGTGCAATAGCAGGT
>A_/_H3N6|LC053484|A/duck/Vietnam/LBM798/2014
ATTGGCAACTGGAATGCGAAATGTGCCTGAGAAACAAACCAGAGGTCTGTTCGGTGCAATAGCAGGT
>A_/_H3N2|LC053492|A/duck/Quang_Ninh/220/2014
ACTAGCAACAGGAATGCGGAATGTGCCTGAAAAGCAAACCAGAGGTCTATTCGGTGCAATAGCTGGA
>A_/_H3N8|LC050575|A/duck/Vietnam/LBM211/2012
GTTGGCAACAGGAATGCGGAATGTACCTGAGAAGCAAACCAGAGGTCTGTTCGGTGCAATAGCAGGT
>A_/_H3N2|LC041332|A/duck/Vietnam/1501/2014
ATTGGCAACTGGAATGCGAAATGTGCCTGAGAAACAAACCAGAGGTCTGTTCGGTGCAATAGCAGGT
>A_/_H3N2|LC028080|A/duck/Vietnam/LBM48/2011
GTTGGCAACAGGGATGCGAAATGTACCAGAAAAGCAAACCAGGGGCCTATTCGGTGCAATAGCTGGC
>A_/_H3N1|KF501090|A/red-crested_pochard/Mongolia/463V/2009
GTTGGCAACAGGAATGCGAAATGTACCAGAAAAGCAAACCAGAGGCCTATTCGGTGCAATAGCAGGC
>A_/_H3N8|KF501089|A/ruddy_shelduck/Mongolia/882V/2009
GTTGGCAACAGGAATGCGGAATGTACCTGAGAAACAAACCAGAGGCCTATTCGGTGCAATAGCAGGG
>A_/_H3N8|KF501086|A/ruddy_shelduck/Mongolia/961V/2009
GTTGGCAACAGGAATGCGGAATGTACCTGAGAAACAAACCAGAGGCCTGTTCGGTGCAATAGCAGGT
>A_/_H3N8|KF501084|A/ruddy_shelduck/Mongolia/881V/2009
GTTGGCAACAGGAATGCGGAATGTACCTGAGAAACAAACCAGAGGCCTATTCGGTGCAATAGCAGGG
>A_/_H3N8|KF501077|A/common_shelduck/Mongolia/2076/2011
GTTGGCAACAGGAATGCGAAATGTACCAGAAAAGCAAACCAGAGGCCTATTCGGTGCAATAGCAGGC
>A_/_H3N1|KF501074|A/mallard_/Mongolia/1551/2010
GTTGGCAACAGGAATGCGGAATGTACCTGAGAAACAAACCAGAGGCCTATTCGGTGCAATAGCAGGT
>A_/_H3N8|KF501072|A/common_shelduck/Mongolia/2106/2011
ATTGGCAACAGGAATGCGGAATGTACCTGAGAAACAAACCAGAGGCCTATTCGGTGCAATAGCAGGT
>A_/_H3N8|KF501068|A/ruddy_shelduck/Mongolia/963V/2009
GTTGGCAACAGGAATGCGGAATGTACCTGAGAAACAAACCAGAGGCCTGTTCGGCGCAATAGCAGGT
>A_/_H3N8|KF501054|A/northern_shoveler/_Mongolia/973/2009
GTTGGCAACAGGAATGCGGAATGTACCTGAGAAACAAACCAGAGGCCTGTTCGGTGCAATAGCAGGT
>A_/_H3N8|KF501067|A/mallard/Mongolia/1581/2010
GTTGGCAACAGGAATGCGGAATGTACCTGAGAAACAAACCAGAGGCCTATTCGGTGCAATAGCAGGT
>A_/_H3N6|KF501066|A/northern_shoveler/Mongolia/899V/2009
GTTGGCAACAGGAATGCGGAATGTACCTGAGAAACAAACCAGAGGCCTGTTCGGTGCAATAGCAGGT
>A_/_H3N8|KF501063|A/northern_shoveler/Mongolia/992V/2009
GTTGGCAACAGGAATGCGGAATGTACCTGAGAAACAAACCAGAGGCCTATTCGGTGCAATAGCAGGG
>A_/_H3N8|KF501059|A/northern_shoveler/Mongolia/977V/2009
GTTGGCAACAGGAATGCGGAATGTACCTGAGAAACAAACCAGAGGCCTGTTCGGTGCAATAGCAGGT
>A_/_H3N8|KF501058|A/common_teal/Mongolia/1906/2011
GTTGGCGACAGGAATGCGGAATGTACCTGAGAAACAAACCAGAGGCCTATTCGGTGCAATAGCAGGT
>A_/_H3N2|CY098262|A/mallard/Jiangxi/1-4/2010
ATTGGCAACAGGAATGCSGAATGTGCCCGAAAGACAAACCAGAGGTCTATTCGGTGCAATAGCAGGG
>A_/_H3N2|KM222572|A/duck/Shanghai/SH3/2013
ATTGGCAACAGGAATGAGGAATGTGCCTGAGAAACAAACCAGAGGCCTATTCGGTGCAATAGCAGGT
>A_/_H3N2|KM222564|A/duck/Shanghai/SH2/2013
ATTGGCAACAGGAATGCGGAATGTACCTGAAAAGCAAACCAGAGGTCTGTTCGGTGCAATAGCAGGT
>A_/_H3N8|KF183636|A/mallard/Finland/11237/2007
GTTGGCAACAGGAATGCGGAATGTACCAGAGAAGCAAACCAGAGGCCTATTCGGTGCAATAGCAGGG
>A_/_H3N6|AB916675|A/duck/Vietnam/LBM533/2013
GTTGGCAACAGGAATGCGGAATGTACCTGAGAAACAAACCAGAGGCCTCTTCGGTGCAATAGCAGGC
>A_/_H3N6|KJ161966|A/duck/Thailand/CU-11826C/2011
ATTGGCAACAGGAATGCGGAATGTACCTGAGAAACAAACCAGAGGCCTGTTCGGTGCAATAGCAGGG
>A_/_H3N8|KF695208|A/common_teal/Netherlands/7/2000
ATTGGCAACAGGAATGCGGAACGTACCAGAGAAACAAACTAGAGGCTTATTCGGCGCAATAGCAGGT
>A_/_H3N9|KF258949|A/duck/Guangdong/455/2000
GTTAGCAACAGGAATGCGGAATGTACCTGAGAAACAAACCAGAGGTCTATTCGGTGCAATAGCAGGG
>A_/_H3N8|CY146628|A/duck/Hunan/S1824/2012
GTTGGCAACAGGAATGCGGAATATACCTGAGAAGCACACCAGAGGTCTGTTCGGTGCAATAGCAGGT
>A_/_H3N8|CY146604|A/duck/Hunan/S1256/2012
GTTGGCAACAGGAATGCGGAATGTACCTGAGAAACAAACCAGAGGCCTGTTCGGTGCAATAGCAGGC
>A_/_H3N8|MH487492|A/duck/Jiangsu/AD/2016
ATTGGCAACTGGAATGCGAAATATACCTGAGAAACAAACCAGAGGTCTATTCGGTGCAATAGCAGGT
>A_/_H3N2|MK592549|A/duck/Hokkaido/W154/2017
ATTGGCAACAGGAATGCGGAATGTACCTGAGAAACAAACCAGAGGCCTGTTCGGTGCAATAGCAGGG
>A_/_H3N2|MK592541|A/duck/Hokkaido/W151/2017
ATTGGCAACAGGAATGCGGAATGTACCTGAGAAACAAACCAGAGGCCTGTTCGGTGCAATAGCAGGG
>A_/_H3N8|MK979232|A/duck/Mongolia/972/2018
GTTGGCAACAGGGATGCGAAATGTGCCAGAAAAGCAAACCAGAGGCCTATTCGGTGCAATAGCAGGC
>A_/_H3N8|MK979160|A/duck/Mongolia/921/2018
GTTGGCAACAGGGATGCGAAATGTACCAGAAAAGCAAACCAGAGGCCTATTCGGTGCAATAGCAGGC
>A_/_H3N8|MK979152|A/duck/Mongolia/920/2018
GTTGGCAACAGGGATGCGAAATGTACCAGAAAAGCAAACCAGAGGCCTATTCGGTGCAATAGCAGGC
>A_/_H3N8|MK979144|A/duck/Mongolia/919/2018
GTTGGCAACAGGGATGCGAAATGTACCAGAAAAGCAAACCAGAGGCCTATTCGGTGCAATAGCAGGC
>A_/_H3N8|MK979016|A/duck/Mongolia/734/2018
GTTAGCAACAGGAATGCGAAATGTACCTGAGAAACAAACCAGAGGCCTGTTCGGTGCAATAGCAGGT
>A_/_H3N8|MK979008|A/duck/Mongolia/726/2018
GTTGGCAACAGGGATGCGAAATGTACCAGAAAAGCAAACCAGAGGCCTATTCGGTGCAATAGCAGGC
>A_/_H3N8|MK978976|A/duck/Mongolia/620/2018
GTTGGCAACAGGGATGCGAAATGTACCAGAAAAGCAAACCAGAGGCCTATTCGGTGCAATAGCAGGC
>A_/_H3N1|MK978960|A/duck/Mongolia/575/2018
GTTGGCAACAGGAATGCGGAATGTACCTGAGAAACAAACCAGAGGCCTATTCGGTGCCATAGCAGGT
>A_/_H3N8|MK978952|A/duck/Mongolia/566/2018
GTTGGCAACAGGAATGCGAAATGTACCTGAGAAACAAACCAGAGGCCTGTTCGGTGCAATAGCAGGT
>A_/_H3N8|MK978944|A/duck/Mongolia/513/2018
GTTGGCAACAGGAATGCGAAATGTACCTGAGAAACAAACCAGAGGCCTGTTCGGTGCAATAGCAGGT
>A_/_H3N1|MK907683|A/duck/Buryatia/664-5465/1988
GTTGGCAACAGGAATGCGGAATGTACCAGAGAAACAAACTAGAGGCCTATTCGGTGCAATAGCAGGT
>A_/_H3N2|MH135332|A/duck/Bangladesh/33137/2017
GTTGGCAACAGGAATGCGGAATGTACCAGAAAAGCAAACCAGAGGCCTATTCGGTGCAATAGCAGGC
>A_/_H3N6|MF575091|A/mallard_duck/Netherlands/62/2008
GTTGGCAACAGGGATGCGGAATGTACCAGAGAAGCAAACCAGAGGCCTATTCGGTGCGATAGCAGGC
>A_/_H3N6|MF682840|A/mallard_duck/Netherlands/6/2008
GTTGGCAACAGGAATGCGGAATGTACCAGAGAAGCAAACCAGAGGCCTATTCGGTGCAATAGCAGGC
>A_/_H3N2|MF755243|A/mallard_duck/Netherlands/56/2015
GTTGGCAACAGGAATGCGGAATGTACCAGAGAAGCAAACCAGAGGCCTGTTCGGTGCAATAGCAGGT
>A_/_H3N6|MF959966|A/mallard_duck/Netherlands/3/2001
GTTGGCGACAGGAATGCGGAACGTACCAGAGAAACAAACTAGAGGATTATTCGGCGCAATAGCAGGT
>A_/_H3N2|MH560271|A/duck/France/161005/2016
GTTGGCAACAGGAATGCGAAATGTACCAGAAAAGCAGACCAGAGGCTTATTCGGCGCAATAGCGGGT
>A_/_H3N3|MG204059|A/duck/Fujian/SD063/2017
GTTGGCTACAGGAATGAGGAATGTGCCTGAGAAGCAAACCAGAGGTCTATTTGGTGCAATAGCAGGG
>A_/_H3N2|MG042127|A/duck/Bangladesh/31019/2016
ATTGGCGACAGGAATGCGGAATGTACCTGAGAAACAAACAAGAGGCCTATTTGGTGCTATAGCAGGT
>A_/_H3N8|MG042113|A/duck/Bangladesh/30827/2016
ATTGGCAACAGGAATGCGGAATGTCCCTGAGAAACAAACCAGAGGCCTATTTGGTGCTATAGCAGGT
>A_/_H3N8|MG042426|A/duck/Bangladesh/30828/2016
ATTGGCAACAGGAATGCGGAATGTCCCTGAGAAACAAACCAGAGGCCTATTTGGTGCTATAGCAGGT
>A_/_H3N2|MG021165|A/duck/Jiangshu/YZ916/2016
ATTGGCAACTGGAATGCGAAATGTGCCTGAGAAACAAACCAGAGGTCTATTCGGTGCAATAGCAGGT
>A_/_H3N8|MF147748|A/mallard_duck/Netherlands/60/2006
GTTGGCAACAGGAATGCGGAATGTACCAGAGAAGCAAACCAGAGGCCTATTCGGTGCAATAGCAGGC
>A_/_H3N8|MF146726|A/mallard_duck/Netherlands/2/2003
GTTGGCAACAGGAATGCGGAATGTACCAGAGAAGCAAACCAGAGGCCTATTCGGTGCAATAGCAGGG
>A_/_H3N8|MF146625|A/mallard_duck/Netherlands/08/2000
GTTGGCAACAGGAATGCGGAATGTGCCAGAGAGACAAACTAGAGGATTATTCGGCGCAATAGCAGGT
>A_/_H3N8|MF146299|A/mallard_duck/Netherlands/1/2004
GTTGGCAACAGGAATGCGGAATGTACCAGAGAAGCAAACCAGAGGCCTATTCGGTGCAATAGCAGGG
>A_/_H3N3|MF146130|A/mallard_duck/Netherlands/13/2009
GTTGGCAACAGGGATGCGGAATGTACCAGAGAAGCAAACCAGAGGCCTATTCGGTGCGATAGCAGGC
>A_/_H3N2|MF146106|A/mallard_duck/Netherlands/34/2010
GTTGGCAACAGGAATGCGAAATGTACCAGAAAAGCAAACCAGAGGCCTATTCGGTGCAATAGCAGGC
>A_/_H3N6|MF146036|A/barnacle_goose/Netherlands/2/2014
GTTGGCAACAGGAATGCGGAATGTACCAGAAAAGCAAGCCAGAGGCCTATTCGGTGCAATAGCAGGC
>A_/_H3N2|MF145754|A/mallard_duck/Netherlands/14/2011
GTTGGCAACAGGAATGCGGAATGTACCAGAGAAGCAAACCAGAGGCCTATTCGGTGCAATAGCAGGC
>A_/_H3N2|KT022309|A/goose/Guangxi/139G20/2013
GTTGGCAACTGGGATGCGGAATGTGCCTGAGAAACAAATCAGAGGTCTATTCGGTGCTATAGCAGGT
>A_/_H3N2|KT022301|A/duck/Guangxi/135D20/2013
GTTGGCAACTGGAATGCGGAATGTGCCTGAGAAACAAACCAGAGGCCTATTCGGTGCTATAGCAGGT
>A_/_H3N2|KT022269|A/duck/Guangxi/112D4/2012
GCTGGCAACAGGAATGCGGAATGTGCCTGAAAAACAAGCCAGAGGTCTATTCGGTGCAATAGCAGGA
>A_/_H3N2|KT022253|A/duck/Guangxi/057D6/2010
ATTGGCAACAGGAATGCGGAATGTGCCTGAAAAACAAACCAGAGGTCTATTCGGTGCAATAGCAGGA
>A_/_H3N2|KT022245|A/duck/Guangxi/015D2/2009
ATTGGCAACAGGAATGCGGAATGTGCCTGAAAAACAAACCAGAGGTCTATTCGGTGCAATAGCAGGG
>A_/_H3N6|KY635779|A/duck/Bangladesh/26920/2015
GTTGGCAACAGGAATGCGGAATGTACCAGAAAAGCAAACCAGAGGCCTATTCGGTGCAATAGCAGGC
>A_/_H3N6|KY635661|A/duck/Bangladesh/26948/2015
GTTGGCAACAGGAATGCGGAATGTACCAGAAAAGCAAACCAGAGGCCTATTCGGTGCAATAGCAGGC
>A_/_H3N6|KY415614|A/duck/Hubei/ZYSYF2/2015
GTTGGCTACAGGAATGAGGAATGTGCCTGAGAAGCAAACCAGAGGTCTATTCGGTGCGATAGCAGGG
>A_/_H3N6|KY415612|A/duck/Hubei/ZYSYF21/2015
GTTGGCTACAGGAATGAGGAATGTGCCTGAGAAACAAACCAGAGGTCTATTCGGTGCGATAGCAGGA
>A_/_H3N6|KY415605|A/duck/Hubei/ZYSYF18/2015
GCTGGCTACAGGAATGAGGAATGTGCCTGAGAAGCAAACCAGAGGTCTATTCGGTGCGATAGCAGGG
>A_/_H3N8|KX979458|A/Eurasian_teal/Netherlands/1/2011
GTTGGCAACAGGAATGCGGAATGTACCAGAGAAGCAAACTAGAGGCCTATTCGGTGCAATAGCAGGT
>A_/_H3N8|KX979335|A/mallard_duck/Netherlands/6/2013
GTTAGCAACAGGAATGCGTAATGTACCAGAGAAGCAAACCAGAGGCCTATTCGGTGCAATAGCAGGC
>A_/_H3N8|KX979366|A/dunlin/Netherlands/3/2007
GTTAGCAACAGGAATGCGGAATGTACCAGAGAAGCAAACCAGAGGCCTATTCGGTGCAATAGCAGGT
>A_/_H3N8|KX979215|A/mallard_duck/Netherlands/34/2006
GTTGGCAACAGGAATGCGGAATGTGCCAGAGAAACAAACTAGAGGATTATTCGGCGCAATAGCAGGT
>A_/_H3N8|KX979144|A/turnstone/Netherlands/2/2007
GTTAGCAACAGGAATGCGGAATGTACCAGAGAAGCAAACCAGAGGCCTATTCGGTGCAATAGCAGGT
>A_/_H3N8|KX979124|A/turnstone/Netherlands/1/2010
GTTGGCAACAGGAATGCGGAATGTACCAGAAAAGCAAACCAGAGGCCTATTCGGTGCAATAGCAGGT
>A_/_H3N8|KX978829|A/gadwall_duck/Netherlands/3/2006
GTTGGCAACAGGAATGCGGAATGTACCAGAGAAGCAAACCAGAGGCCTATTCGGTGCAATAGCAGGC
>A_/_H3N8|KX978132|A/mallard_duck/Netherlands/7/2008
GTTGGCAACAGGAATGCGGAATGTACCAGAGAAGCAAACCAGAGGCCTATTCGGTGCAATAGCAGGC
>A_/_H3N8|KX978097|A/mallard_duck/Netherlands/30/2010
GTTGGCAACAGGAATGCGGAATGTACCAGAGAAGCAAACCAGAGGCCTATTCGGTGCGATAGCAGGC
>A_/_H3N8|KX978036|A/mallard_duck/Netherlands/17/2011
GTTGGCAACAGGAATGCGGAATGTACCAGAGAAGCAAACCAGAGGCCTATTCGGTGCAATAGCAGGC
>A_/_H3N2|KU158894|A/duck/Shanghai/74-1/2009
GTTGGCAACAGGAATGCGGAATGTACCTGAGAAACAAACCAGAGGCCTGTTCGGTGCAATAGCAGGC
>A_/_H3N2|KU158893|A/duck/Hebei/B1647-1/2011
ATTGGCAACAGGGATGAGGAATGTACCAGAGAAACAAACTAGAGGATTATTCGGCGCAATAGCAGGG
>A_/_H3N2|KU158892|A/duck/Hebei/B1646-2/2011
ATTGGCAACAGGGATGAGGAATGTACCAGAGAAACAAACTAGAGGATTATTCGGCGCAATAGCAGGT
>A_/_H3N2|KU158891|A/duck/Hebei/B1645-2/2011
ATTGGCAACAGGGATGAGGAATGTGCCAGAGAAACAAACTAGAGGATTATTCGGCGCAATAGCAGGT
>A_/_H3N8|KU158889|A/duck/Nanjing/A1591-1/2010
ATTGGCAACAGGAATGCGGAATGTGCCTGAGAAACAAACTAGAGGCCTATTCGGTGCAATAGCAGGT
>A_/_H3N8|KU158888|A/duck/Shanghai/120-1/2009
GTTGGCAACAGGAATGAGGAATGTACCTGAGAAACAAACCAGAGGCCTATTCGGTGCAATAGCAGGT
>A_/_H3N6|KX121270|A/duck/Hunan/7/2015
GTTGGCTACAGGAATGAGGAATGTGCCTGAGAAGCAAACCAGAGGTCTATTCGGTGCAATAGCAGGA
>A_/_H3N6|KX121262|A/duck/Hunan/161/2015
GTTGGCTACAGGAATGAGGAATGTGCCTGAGAAGCAAACCAGAGGTCTATTCGGTGCAATAGCAGGG
>A_/_H3N6|KX121254|A/duck/Hunan/146/2014
ATTGGCAACTGGAATGCGAAATGTACCTGAGAAACAAACCAGAGGTCTATTCGGTGCAATAGCAGGT
>A_/_H3N8|KX121246|A/duck/Hunan/199/2014
ACTGGCAACAGGAATGCGGAATATACCTGAAAAGCAAACCAGAGGACTATTCGGTGCAATAGCAGGT
>A_/_H3N2|KT022355|A/duck/Anhui/D293/2014
GTTGGCAACAGGAATGCGGAATGTACCTGAGAAGCAAACCAGAGGCCTGTTCGGTGCAATAGCAGGT
>A_/_H3N0|KP765913|A/duck/Anhui/A1804/2014
ATTGGCAACAGGAATGCGGAATGTGCCTGAGAAACAAACCAGAGGCCTATTCGGTGCAATAGCAGGT
>A_/_H3N8|KP765900|A/duck/Anhui/A1651/2014
ATTGGCATCTGGAATGCGAAATGTACCTGAGAAACAAACCAGAGGTCTATTCGGTGCAATAGCAGGT
>A_/_H3N0|KP765899|A/duck/Anhui/A1650/2014
ATTGGCAACTGGAATGCGAAATGTACCTGAGAAACAAACCAGAGGTCTATTCGGTGCAATAGCAGGT
>A_/_H3N0|KP765897|A/duck/Anhui/A1611/2014
ATTGGCAACGGGAATGCGAAATGTGCCTGAGAAACAAACCAGAGGCCTATTCGGTGCAATAGCAGGT
>A_/_H3N0|KP767588|A/duck/Jiangsu/J2843/2014
ATTGGCAACTGGAATGCGAAATGTACCTGAGAAACAAACCAGAGGTCTATTTGGTGCAATAGCAGGT
>A_/_H3N0|KP767587|A/duck/Jiangsu/J2420/2014
ATTGGCAACTGGAATGCGAAATGTACCTGAGAAACAAACCAGAGGTCTATTTGGTGCAATAGCAGGT
>A_/_H3N0|KP767585|A/duck/Jiangsu/J2411/2014
ATTGGCAACTGGAATGCGAAATGTACCTGAGAAACAAACCAGAGGTCTATTTGGTGCAATAGCAGGT
>A_/_H3N0|KP767583|A/duck/Jiangsu/J2406/2014
ATTGGCAACTGGAATGCGAAATGTACCTGAGAAACAAACCAGAGGTCTATTTGGTGCAATAGCAGGT
>A_/_H3N0|KP767572|A/duck/Jiangsu/J2284/2014
ATTGGCAACTGGAATGCGAAATGTACCTGAGAAACAAACCAGAGGTCTATTTGGTGCAATAGCAGGT
>A_/_H3N0|KP767571|A/duck/Jiangsu/J2283/2014
ATTGGCGACTGGAATGCGAAATGTACCTGAGAAACAAACCAGAGGTCTATTCGGTGCAATAGCAGGT
>A_/_H3N0|KP767568|A/duck/Jiangsu/J2280/2014
ATTGGCAACTGGAATGCGAAATGTACCTGAGAAACAAACCAGAGGTCTATTTGGTGCAATAGCAGGT
>A_/_H3N0|KP767567|A/duck/Jiangsu/J2278/2014
ATTGGCGACTGGAATGCGAAATGTACCTGAGAAACAAACCAGAGGTCTATTTGGTGCAATAGCAGGT
>A_/_H3N0|KP767563|A/duck/Jiangsu/J2202/2014
ATTGGCGACTGGAATGCGAAATGTACCTGAGAAACAAACCAGAGGTCTATTTGGTGCAATAGCAGGT
>A_/_H3N0|KP767562|A/duck/Jiangsu/J2200/2014
ATTGGCGACTGGAATGCGAAATGTACCTGAGAAACAAACCAGAGGTCTATTCGGTGCAATAGCAGGT
>A_/_H3N0|KP767558|A/duck/Jiangsu/J2186/2014
ATTGGCAACTGGAATGCGAAATGTACCTGAGAAACAAACCAGAGGTCTATTTGGTGCAATAGCAGGT
>A_/_H3N0|KP767545|A/duck/Guangdong/G2001/2014
ACTAGCAACAGGAATGCGGAATGTGCCTGAAAAACAAACCAGAGGTCTATTCGGTGCAATAGCTGGG
>A_/_H3N0|KP767641|A/duck/Jiangsu/JF356/2014
ATTGGCAACAGGAATGAGGAATGTGCCTGAGAAACAAACCAGAGGCCTATTCGGTGCAATAGCAGGT
>A_/_H3N0|KP767637|A/duck/Jiangsu/J3784/2014
GTTGGCAACAGGAATGCGGAATGTACCTGAGAAACAAACCAGAGGCCTATTCGGTGCAATAGCAGGT
>A_/_H3N0|KP767636|A/duck/Jiangsu/J3781/2014
GTTGGCAACAGGAATGCGGAATGTACCTGAGAAACAAACCAGAGGCCTATTCGGTGCAATAGCAGGT
>A_/_H3N0|KP767635|A/duck/Jiangsu/J3741/2014
GTTGGCAACAGGAATGCGGAATGTACCAGAAAAACAAACCAGAGGCCTATTCGGTGCAATAGCAGGT
>A_/_H3N0|KP767634|A/duck/Jiangsu/J3722/2014
GTTGGCAACAGGAATGCGGAATGTACCAGAAAAACAAACCAGAGGCCTATTCGGTGCAATAGCAGGT
>A_/_H3N0|KP767633|A/duck/Jiangsu/J3602/2014
ATTGGCAACAGGAATGAGGAATGTACCTGAAAAACAAACCAGAGGCCTATTCGGTGCAATAGCAGGT
>A_/_H3N0|KP767632|A/duck/Jiangsu/J3246/2014
ATTGGCAACAGGAATGCGGAATATACCTGAGAAACAAACCAGAGGCCTATTCGGTGCAATAGCAGGT
>A_/_H3N0|KP767631|A/duck/Guangdong/G3604/2014
ATTGGCAACAGGAATGCGGAATGTACCTGAAAAACAAACCAGAGGCCTATTCGGTGCGATAGCAGGT
>A_/_H3N0|KP767630|A/duck/Guangdong/G3090/2014
ATTAGCAACAGGAATGCGGAATGTGCCTGAAAAACAAACCAGAGGCTTATTCGGTGCAATAGCAGGG
>A_/_H3N8|LC108112|A/duck/Mongolia/20/2015
ATTGGCAACAGGAATGCGGAATGTACCTGAGAAACAAACCAGAGGCCTATTCGGTGCAATAGCAGGT
>A_/_H3N6|KR919740|A/duck/Guangxi/175D12/2014
ATTGGCTACAGGAATGAGGAATGTGCCTGAGAAGCAAACCAGAGGTCTATTCGGTGCAATAGCAGGG
>A_/_H3N8|KR703241|A/duck/Shanghai/02/2014
ATTGGCAACAGGAATGAGGAATGTGCCTGAGAAACAAACCAGAGGCCTATTCGGTGCAATAGCAGGT
>A_/_H3N8|KJ439857|A/duck/Zhejiang/D1-6/2013
GTTGGCAACAGGAATGCGGAATGTACCTGAGAAGCAAACCAGAGGCCTGTTCGGTGCAATAGCAGGT
>A_/_H3N6|KJ439855|A/duck/Zhejiang/D1-2/2013
GTTGGCAACAGGAATGCGGAATGTACCTGAGAAGCAAACCAGAGGCCTGTTCGGTGCAATAGCAGGT
>A_/_H3N3|KJ439853|A/duck/Zhejiang/D18/2013
GTTGGCAACAGGAATGCGGAATGTACCTGAGAAACAAACCAGAGGCCTATTCGGTGCAATAGCAGGT
>A_/_H3N2|KJ439850|A/duck/Zhejiang/6D7/2013
ACTGGCAACAGGAATGCGAAATGTACCTGAGAAACAAACCAGAGGTCTGTTCGGTGCGATAGCAGGG
>A_/_H3N8|KJ764713|A/goose/Guangxi/020G/2009
GTTAGCAACAGGAATGCGGAATGTACCTGAAAAACAAACCAGAGGGCTATTCGGTGCAATAGCAGGT
>A_/_H3N8|MN209525|A/duck/Bangladesh/35669/2018
GTTGGCAACAGGAATGCGAAATGTACCAGAAAAGCAAACCAGAGGCCTATTCGGTGCAATAGCAGGC
>A_/_H3N8|MW188613|A/duck/Mongolia/398/2018
GTTGGCAACAGGAATGCGGAATGTACCTGAGAAACAAACCAGAGGCCTATTCGGTGCAATAGCAGGT
>A_/_H3N6|MW188589|A/duck/Mongolia/314/2018
GTTGGCAACAGGAATGAGGAATGTACCCGAGAAACAAACCAGAGGCCTGTTCGGTGCAATAGCAGGT
>A_/_H3N8|MW188581|A/duck/Mongolia/217/2018
GTTGGCAACAGGAATGCGAAATGTACCGGAAAAGCAAACCAGAGGCCTATTCGGTGCAATAGCAGGC
>A_/_H3N2|MN530430|A/mallard/South_Korea/N07-0397/2007
GTTGGCAACAGGGATGCGGAATATCCCTGAGAAGCAAACCAGAGGCTTGTTTGGTGCGATAGCAGGT
>A_/_H3N8|MN530425|A/mallard/South_Korea/N07-0347/2007
GTTGGCGACAGGAATGCGGAATGTACCTGAGAAACAAACTAGAGGCCTATTCGGTGCAATAGCAGGT
>A_/_H3N8|MN530420|A/mallard/South_Korea/N07-189/2007
ATTGGCAACAGGAATGCGGAATGTCCCTGAGAAACAAACCAGAGGCCTGTTCGGCGCAATAGCAGGT
>A_/_H3N2|MN530412|A/mallard/South_Korea/N06-1355/2006
GTTGGCAACAGGGATGCGGAATATCCCTGAGAAGCAAACCAGAGGCTTGTTCGGTGCAATAGCAGGT
>A_/_H3N8|MN945308|A/northern_shoveler/North-Kazakhstan/20/2018
GTTGGCAACAGGAATGCGGAATGTACCAGAAAAGCAAACCAGAGGCCTATTCGGTGCAATAGCAGGC
>A_/_H3N8|MN945304|A/greylag_goose/North-Kazakhstan/62/2019
GTTGGCAACAGGATTGCGGAATGTACCTGAGAAACAAACCAGAGGACTGTTCGGTGCAATAGCAGGG
>A_/_H3N8|MN759715|A/duck/Moscow/4661/2011
GTTGGCAACAGGAATGCGGAATGTACCAGAGAAGCAAACCAGAGGCCTATTCGGTGCAATAGCAGGC
>A_/_H3N8|MN759707|A/duck/Moscow/4681/2011
GTTGGCAACAGGAATGCGAAATGTACCAGAAAAGCAAACCAGAGGCCTATTCGGTGCAATAGCAGGC
>A_/_H3N8|MN759699|A/duck/Moscow/4494/2011
GTTGGCAACAGGAATGCGAAATGTACCAGAAAAGCAAACCAGAGGCCTATTCGGTGCAATAGCAGGC
>A_/_H3N8|MN700159|A/duck/Moscow/4298/2010
GTTGGCAACAGGAATGCGGAATGTGCCAGAGAAACAAACCAGAGGCCTATTCGGTGCAATAGCAGGC
>A_/_H3N8|MN700151|A/duck/Moscow/4242/2010
GTTGGCAACAGGAATGCGGAATGTACCAGAGAAACAAACCAGAGGCCTATTCGGTGCAATAGCAGGC
>A_/_H3N8|MN700135|A/duck/Moscow/4203/2010
GTTGGCAACAGGAATGCGGAATGTGCCAGAGAAACAAACCAGAGGCCTATTCGGTGCAATAGCAGGC
>A_/_H3N0|MN692269|A/duck/Moscow/3806/2009
GTTGGCAACAGGAATGCGGAATGTACCTGAGAAACAAACCAGAGGCCTGTTCGGTGCAATAGCAGGG
>A_/_H3N1|MN692228|A/duck/Moscow/3556/2008
GTTGGCAACAGGAATGCGGAATGTACCAGAGAAGCAAACCAGAGGCCTATTCGGAGCAATAGCAGGC
>A_/_H3N8|MT020278|A/duck/Mongolia/961/2019
GTTGGCAACAGGAATGCGAAATGTACCAGAAAAGCAAACCAGAGGCCTATTCGGTGCAATAGCAGGC
>A_/_H3N8|MT020270|A/duck/Mongolia/876/2019
GTTGGCAACAGGAATGCGAAATGTACCAGAAAAGCAAACCAGAGGCCTATTCGGTGCAATAGCAGGC
>A_/_H3N8|MT020230|A/duck/Mongolia/667/2019
GTTGGCAACAGGAATGCGGAATGTACCTGAGAAACAAACCAGAGGCCTATTCGGTGCAATAGCAGGT
>A_/_H3N6|MT020214|A/duck/Mongolia/637/2019
ATTGGCAACAGGAATGCGGAATGTACCTGAGAAACAAATCAGAGGCCTATTCGGTGCAATAGCAGGT
>A_/_H3N6|MT020206|A/duck/Mongolia/619/2019
ATTGGCAACAGGAATGCGGAATATACCTGAGAAACAAACCAGGGGCCTATTCGGTGCAATAGCAGGT
>A_/_H3N2|LC496328|A/duck/Hokkaido/OBF2/2018
ATTGGCAACAGGAATGCGGAATGTACCTGAGAAACAAACCAGAGGCCTGTTCGGTGCAATAGCAGGG
>A_/_H3N1|MT407065|A/Anas_platyrhynchos/Belgium/8295/2016
GTTGGCAACAGGAATGCGGAATGTACCAGAGAAGCAAACCAGAGGCCTATTCGGTGCAATAGCAGGT
>A_/_H3N8|MT407033|A/Anas_platyrhynchos/Belgium/7827/2018
GTTGGCAACAGGAATGCGAAATGTACCAGAAAAGCAAACCAGAGGCCTATTCGGTGCAATAGCAGGC
>A_/_H3N8|MT406985|A/Anas_platyrhynchos/Belgium/3950-8/2015
GTTGGCAACAGGAATGCGGAATGTACCAGAGAAGCAAACCAGAGGCCTGTTCGGTGCAATAGCAGGT
>A_/_H3N8|MT406865|A/Anas_platyrhynchos/Belgium/11027_19/2017
GTTGGCAACAGGAATGCGGAATGTCCCCGAGAAACAGACCAGAGGCCTGTTCGGTGCAATAGCAGGG
>A_/_H3N8|MN473210|A/mallard/Jiangxi/G98/2014
GTTGGCAACAGGAATGCGAAATGTACCAGAAAAGCAAACCAGAGGCCTATTCGGTGCAATAGCAGGC
>A_/_H3N3|LC496144|A/muscovy_duck/Vietnam/LBM946/2017
ATTGGCAACAGGAATGCGAAATGTACCAGAAAAACAAACCAGAGGCCTATTCGGTGCAATAGCAGGC
>A_/_H3N2|LC496136|A/duck/Vietnam/LBM907/2016
GTTGGCAACAGGAATGCGAAATGTACCAGAAAAACAAACCAGAGGCCTATTCGGTGCAATAGCAGGC
>A_/_H3N1|MK213331|A/Pink-eared_Duck/Victoria/PD001/2017
GTTAGCTACAGGAATGCGGAATGTGCCTGAGAAGCAAACCAGAGGCCTATTCGGTGCGATAGCGGGT
>A_/_H3N8|MK964659|A/duck/Viet_Nam/HN-1734/2014
GTTGGCAACAGGAATGCGAAATGTACCAGAAAAGCAAACCAGAGGCCTATTCGGTGCAATAGCAGGC
>A_/_H3N8|MK964651|A/duck/Viet_Nam/HN-1732/2014
GTTGGCAACAGGAATGCGAAATGTACCAGAAAAGCAAACCAGAGGCCTATTCGGTGCAATAGCAGGC
>A_/_H3N0|MK943067|A/duck/Viet_Nam/HN-2632/2016
ATTGGCAACAGGAATGCGGAATGTGCCTGAGAAACAAACCAGAGGCCTGTTCGGTGCAATAGCAGGC
>A_/_H3N2|LC427563|A/duck/Vietnam/HU8-1918/2017
GTTGGCAACAGGAATGCGGAATGTACCAGAAAAGCAAACCAGAGGCCTATTCGGTGCAATAGCAGGC
>A_/_H3N8|LC427491|A/duck/Vietnam/HU5-481/2016
ATTGGCAACTGGAATGCGAAATGTGCCCGAGAAACAAACCAAAGGTCTGTTCGGTGCAATAGCAGGT
>A_/_H3N1|MH791873|A/duck/Bangladesh/34193/2017
GTTGGCAACAGGAATGCGAAATGTACCGGAAAAGCAAACCAGAGGCCTATTCGGTGCAATAGCAGGC
>A_/_H3N1|MH791683|A/duck/Bangladesh/34186/2017
GTTGGCAACAGGAATGCGAAATGTACCGGAAAAGCAAACCAGAGGCCTATTCGGTGCAATAGCAGGC
>A_/_H3N2|KJ907727|A/baikal_teal/Shanghai/SH-104/2013
ATTGGCAACAGGAATGCGGAATGTGCCTGAGAAACAAACCAGAGGCCTATTCGGTGCAATAGCAGGT
>A_/_H3N8|KJ907551|A/baikal_teal/Xianghai/XH-15F/2012
GTTGGCAACAGGAATGCGGAATGTACCTGAGAAACAAACCAGAGGCCTGTTCGGTGCAATAGCAGGC
>A_/_H3N6|KJ907535|A/eurasian_curlew/Zhuanghe/ZH-65/2013
ATTGGCAACAGGAATGCGGAATGTACCTGAGAAACAAACCAGAGGCCTATTCGGTGCAATAGCAGGT
>A_/_H3N6|KJ907527|A/eurasian_curlew/Zhuanghe/ZH-64/2013
ATTGGCAACAGGAATGCGGAATGTACCTGAGAAACAAACCAGAGGCCTATTCGGTGCAATAGCAGGT
>A_/_H3N3|KJ907519|A/eurasian_curlew/Zhuanghe/ZH-47/2013
ATTGGCAACAGGAATGCGGAATGTACCTGAGAAACAAACCAGAGGCCTATTCGGTGCAATAGCAGGT
>A_/_H3N2|KJ907511|A/baikal_teal/Shanghai/SH-101/2013
ATTGGCAACAGGAATGCGGAATGTGCCTGAGAAACAAACCAGAGGCCTATTCGGTGCAATAGCAGGT
>A_/_H3N2|KJ907503|A/baikal_teal/Shanghai/SH-89/2013
ATTGGCAACAGGAATGCGGAATGTGCCTGAGAAACAAACCAGAGGCCTATTCGGTGCAATAGCAGGT
>A_/_H3N8|MT407145|A/Arenaria_interpres/Belgium/9365_2/2019**gb
GCTGGCAACAGGAATGCGGAATGTGCCAGAGAAGCAAACCAGAGGCCTATTCGGTGCAATAGCAGGT
>A_/_H3gb|MK414720|A/Black-headed_Gull/Netherlands/22/2014**gb
GTTAGCAACAGGAATGCGTAATGTGCCAGAGAAGCAAACCAGAGGCCTATTTGGTGCAATAGCAGGC
>A_/_H3N2|MK902667|A/Bucefala_clangula/Buryatia/652/1988**gb
GTTGGCAACAGGAATGCGGAATGTACCAGAGAAACAAACTAGAGGCCTATTCGGTGCAATAGCAGGT
>A_/_H3N2|CY094935|A/chestnut_teal/Victoria/1/2004**gb
ATTAGCAACAGGAATGCGGAATGTGCCTGAGAAGCAAACCAGAGGCCTATTCGGCGCAATAGCAGGT
>A_/_H3gb|MH791916|A/duck/Bangladesh/34027/2017**gb
GTTGGCAACAGGAATGCGAAATGTACCAGAAAAGCAAACCAGAGGCCTATTTGGTGCAATAGCAGGC
>A_/_H3gb|MH791620|A/duck/Bangladesh/34028/2017**gb
GTTGGCAACAGGAATGCGAAATGTACCAGAAAAGCAAACCAGAGGCCTATTTGGTGCAATAGCAGGC
>A_/_H3gb|MT090495|A/duck/Bangladesh/40835/2019**gb
GCTGGCAACAGGAATGCGAAATGTGCCAGAAAAGCAAAACAGAGGCCTATTTGGTGCAATAGCAGGC
>A_/_H3N2|AB277754|A/duck/Hokkaido/5/1977**gb
GTTGGCAACAGGAATGCGGAATGTACCAGAGAAACAAACTAGAGGCCTATTTGGTGCAATAGCAGGT
>A_/_H3N8|LC490208|A/duck/Hokkaido/W70/2005**gb
GTTGGCAACAGGAATGCGGAATGTACCTGAGAGACAAACCAGAGGCCTATTCGGTGCAATAGCAGGG
>A_/_H3N2|KX121214|A/duck/Hunan/121/2014**gb
GTTAGCAACAGGAATGCGGAATGTGCCTGAGAAACAAACCAGAGGTCTATTCGGTGCAATAGCAGGG
>A_/_H3N2|KX121222|A/duck/Hunan/122/2014**gb
ATTGGCGACAGGAATGAGGAATGTGCCTGAGAAACAAACCAGAGGTCTATTCGGTGCAATAGCAGGG
>A_/_H3N2|KX121230|A/duck/Hunan/139/2014**gb
ATTGGCAACAGGAATGCGGAATGTGCCTGAGAAACAAACCAGAGGCCTATTCGGTGCAATAGCAGGT
>A_/_H3gb|KP286846|A/duck/Jiangxi/17142/2013**gb
ACTGGCAACAGGAATGCGAAATGTACCTGAGAAACAAACCAGAGGTCTGTTCGGTGCGATAGCAGGG
>A_/_H3gb|KP416756|A/duck/Jiangxi/20718/2013**gb
ATTGGCAACAGGAATGCGAAATGTACCTGAGAAACAAACCAGAGGTCTGTTCGGTGCGATAGCAGGG
>A_/_H3gb|KP416765|A/duck/Jiangxi/21209/2013**gb
ATTGGCAACAGGAATGCGAAATGTACCTGAGAAACAAACCAGAGGTCTGTTCGGTGCGATAGCAGGG
>A_/_H3gb|KP286862|A/duck/Jiangxi/262/2013**gb
ATTGGCAACAGGAATGAGGAATGTGCCTGAGAAGCAAACCAGAGGTCTATTCGGTGCAATAGCAGGG
>A_/_H3gb|KP286873|A/duck/Jiangxi/27793/2013**gb
ATTGGCAACAGGAATGCGAAATGTACCTGAGAAACAAACCAGAGGTCTGTTCGGTGCGATAGCAGGG
>A_/_H3gb|KP286888|A/duck/Jiangxi/278/2013**gb
ATTGGCAACAGGAATGAGGAATGTGCCTGAGAAGCAAACCAGAGGTCTATTCGGTGCAATAGCAGGG
>A_/_H3gb|KP416881|A/duck/Jiangxi/27810/2013**gb
ACTAGCAACAGGAATGCGAAATGTACCCGAGAAACAAACCAGAGGTCTATTCGGTGCAATAGCAGGG
>A_/_H3gb|KP416882|A/duck/Jiangxi/27810/2013**gb
ATTGGCAACAGGAATGCGAAATGTACCTGAGAAACAAACCAGAGGTCTGTTCGGTGCGATAGCAGGG
>A_/_H3gb|KP286914|A/duck/Jiangxi/29297/2013**gb
ATTGGCAACAGGAATGCGAAATGTACCTGAGAAACAAACCAGAGGTCTGTTCGGTGCGATAGCAGGG
>A_/_H3gb|KP286925|A/duck/Jiangxi/29301/2013**gb
ACTAGCAACAGGAATGCGAAATGTACCCGAGAAACAAACCAGAGGTCTATTCGGTGCAATAGCAGGG
>A_/_H3gb|KP286965|A/duck/Jiangxi/34864/2013**gb
ATTGGCAACAGGAATGCGAAATGTACCTGAGAAACAAACTAGAGGTCTGTTCGGTGCGATAGCAGGG
>A_/_H3gb|KP287769|A/duck/Jiangxi/3779/2009**gb
GTTGGCAACAGGAATGCGGAATGTGCCTGAAAAGCAAACTAGAGGCCTATTCGGTGCAATAGCAGGT
>A_/_H3gb|KP286991|A/duck/Jiangxi/5423/2014**gb
ATTGGCAACAGGAATGCGAAATGTACCTGAGAAACAAACCAGAGGTCTGTTCGGTGCGATAGCAGGG
>A_/_H3gb|KP416988|A/duck/Jiangxi/5437/2014**gb
ATTGGCAACAGGAATGCGAAATGTACCTGAGAAACAAACCAGAGGTCTGTTCGGTGCGATAGCAGGG
>A_/_H3gb|KP417007|A/duck/Jiangxi/5450/2014**gb
ACTAGCAACAGGAATGCGAAATGTACCCGAGAAACAAACCAGAGGTCTATTCGGTGCAATAGCAGGG
>A_/_H3gb|KP287003|A/duck/Jiangxi/5460/2014**gb
ATTGGCAACAGGAATGCGAAATGTACCTGAGAAACAAACCAGAGGCCTGTTCGGTGCGATAGCAGGG
>A_/_H3gb|KP287012|A/duck/Jiangxi/5575/2013**gb
ATTGGCAACAGGAATGAGGAATGTGCCTGAGAAGCAAACCAGAGGTCTATTCGGTGCAATAGCAGGG
>A_/_H3gb|KP287023|A/duck/Jiangxi/5576/2013**gb
ATTGGCAACAGGAATGAGGAATGTGCCTGAGAAGCAAACCAGAGGTCTATTCGGTGCAATAGCAGGG
>A_/_H3gb|KP287032|A/duck/Jiangxi/5581/2013**gb
ATTGGCAACAGAAATGAGGAATGTGCCTGAGAAGCAAACCAGAGGTCTATTCGGTGCAATAGCAGGG
>A_/_H3N8|LC339795|A/duck/Mongolia/116/2011**gb
GTTGGCAACAGGAATGCGGAATGTACCTGAGAAACAAACCAGAGGCCTATTCGGTGCAATAGCAGGT
>A_/_H3N3|LC132904|A/duck/Mongolia/122/2015**gb
GTTGGCAACAGGAATGCGGAATGTACCTGAGAAACAGACCAGAGGCCTATTCGGTGCAATAGCAGGT
>A_/_H3N2|LC132912|A/duck/Mongolia/124/2015**gb
GTTGGCAACAGGAATGCGGAATGTACCTGAGAAACAAACCAGAGGCCTATTCGGTGCAATAGCTGGT
>A_/_H3N3|LC132920|A/duck/Mongolia/129/2015**gb
GTTGGCAACAGGAATGCGGAATGTACCTGAGAAACAGACCAGAGGCCTATTCGGTGCAATAGCAGGT
>A_/_H3N8|LC339857|A/duck/Mongolia/131/2010**gb
GTTGGCGACAGGAATGCGGAATGTACCTGAGAAACAAACCAGAGGCCTATTCGGTGCAATAGCAGGT
>A_/_H3N6|LC339865|A/duck/Mongolia/139/2010**gb
GTTGGCAACAGGAATGCGGAATGTACCTGAGAAACAAACCAGAGGCCTATTCGGTGCAATAGCAGGT
>A_/_H3N8|LC339873|A/duck/Mongolia/144/2005**gb
GTTGGCAACAGGAATGCGGAATGTGCCTGAAAAACAAACCAGAGGCCTATTCGGTGCAATAGCAGGT
>A_/_H3N8|LC132928|A/duck/Mongolia/572/2015**gb
GTTGGCAACAGGGATGCGGAATGTACCTGAGAAACAAACCAGAGGCCTATTCGGTGCAATAGCAGGT
>A_/_H3N8|LC132936|A/duck/Mongolia/675/2015**gb
ATTGGCAACAGGAATGCGGAATGTACCTGAGAAACAAACCAGAGGCCTATTCGGTGCAATAGCAGGG
>A_/_H3gb|MN692216|A/duck/Moscow/4524/2011**gb
GTTGGCAACAGGAATGCGAAATGTACCAGAAAAGCAAACCAGAGGCCTATTCGGTGCAATAGCAGGC
>A_/_H3N8|EF041487|A/duck/South_Africa/1108/2004**gb
GTTGGCAACAGGTATGCGGAATGTACCAGAGAAGCAAACCAGAGGCCTGTTCGGTGCAATAGCAGGT
>A_/_H3gb|MK943281|A/duck/Viet_Nam/HN-2525/2015**gb
ATTGGCAACTGGAATGCGAAATGTGCCCGAGAAACAAACCAGAGGTCTGTTCGGTGCAATAGCAGGT
>A_/_H3gb|MK943118|A/duck/Viet_Nam/HN-2633/2016**gb
ATTGGCAACAGGAATGCGAAATGTGCCTGAGAAACAAACCAGAGGCCTATTCGGTGCAATAGCAGGT
>A_/_H3gb|MK943009|A/duck/Viet_Nam/HN-2635/2016**gb
ATTGGCAACAGGAATGCGAAATATACCAGAAAAACAAACCAGAGGCCTATTCGGTGCAATAGCAGGC
>A_/_H3gb|MK943082|A/duck/Viet_Nam/HN-2671/2016**gb
GTTGGCAACAGGAATGCGGAATGTACCTGAGAAGCAAACCAGAGGTCTGTTCGGTGCAATAGCAGGT
>A_/_H3gb|MK942920|A/duck/Viet_Nam/HN-2676/2016**gb
ATTGGCAACTGGAATGCGAAATGTGCCTGAGAAACAAACCAGAGGTCTGTTCGGTGCAATAGCAGGT
>A_/_H3gb|MK963767|A/duck/Viet_Nam/QN-0211/2013**gb
GTTGGCAACAGGAATGCGGAATGTACCTGAGAAACAAACCAGAGGCCTATTCGGTGCAATAGCAGGT
>A_/_H3N8|MN945300|A/garganey/North-Kazakhstan/45/2018**gb
GTTGGCAACAGGAATGCGGAATGTACCTGAGAAACAAACCAGAGGACTGTTCGGTGCAATAGCAGGG
>A_/_H3N8|MN945305|A/grey_duck/North-Kazakhstan/5/2018**gb
GTTGGCAACAGGAATGCGAAATGTACCAGAAAAGCAAACCAGAGGCCTATTCGGTGCAATAGCAGGC
>A_/_H3N8|KX979517|A/mallard_duck/Netherlands/13/2012**gb
GTTGGCAACAGGAATGCGGAATGTACCAGAGAAGCAAACCAGAGGCTTATTCGGTGCAATAGCAGGT
>A_/_H3N8|HE802731|A/mallard/Norway/10_779/2009**gb
GTTGGCAACAGGAATGCGGAATGTGCCAGAGAAGCAAACCAGAGGCCTATTCGGTGCAATAGCAGGC
>A_/_H3gb|CY164745|A/mallard/Sweden/51869/2006**gb
GTTGGCAACAGGAATGCGGAATGTGCCAGAGAAGCGAACCAGAGGCCTATTCGGTGCAATAGCAGGC
>A_/_H3gb|CY183694|A/mallard/Sweden/5933/2005**gb
GTTGGCAACAGGAATGCGGAATGTACCAGAGAAGCAAACCAGAGGCCTATTCGGTGCAATAGCAGGG
>A_/_H3gb|CY165319|A/mallard/Sweden/79230/2008**gb
GTTGGCAACAGGAATGCGGAATGTACCAGAGAAGCAAACCAGAGGCCTATTCGGTGCAATAGCAGGC
>A_/_H3gb|CY186275|A/mallard/Sweden/79389/2008**gb
GTTGGCAACAGGAATGCGGAATGTACCAGAGAAACAGACTAGAGGCCTATTCGGTGCAATAGCAGGC
>A_/_H3N2|MK583613|A/Mandarin_duck/China/segment4-HA/2015**gb
GTTGGCAACTGGAATGCGAAATGTGCCTGAAAAACAAACCAGAGGTCTATTCGGTGCTATAGCAGGT
>A_/_H3Nmixed|KP714475|A/mule_duck/Bulgaria/61/2008**gb
GTTGGCAACAGGAATGCGGAATGTACCAGAAAAGCAAACCAGAGGCCTATTCGGTGCAATAGCAGGT
>A_/_H3gb|MK963715|A/muscovy_duck/Viet_Nam/HN-1735/2014**gb
GTTGGCAACAGGAATGCGAAATGTACCAGAAAAGCAAACCAGAGGCCTATTCGGTGCAATAGCAGGC
>A_/_H3N8|MK943454|A/muscovy_duck/Viet_Nam/QN-2479/2015**gb
GTTGGCAACAGGAATGCGAAATGTACCAGAAAAACAAACCAGAGGCCTATTCGGTGCAATAGCAGGC
>A_/_H3N2|MK943462|A/muscovy_duck/Viet_Nam/QN-2529/2015**gb
GTTGGCAACAGGAATGCGAAATGTACCAGAAAAACAAACCAGAGGCCTATTCGGTGCAATAGCAGGC
>A_/_H3N2|MK942905|A/muscovy_duck/Viet_Nam/QN-2614/2016**gb
GTTGGCAACAGGAATGCGAAATGTACCAGAAAAACAAACAAGAGGCCTATTCGGTGCAATAGCAGGC
>A_/_H3gb|MK943030|A/muscovy_duck/Viet_Nam/QN-2707/2016**gb
GTTGGCAACAGGAATGCGAAATGTACCAGAAAAACAAACCAGAGGCCTATTCGGTGCAATAGCAGGT
>A_/_H3N8|KF501095|A/northern_shoveler/Mongolia/957/2009**gb
GTTGGCAACAGGAATGCGGAATGTACCTGAGAAACAAACCAGAGGCCTGTTCGGTGCAATAGCAGGT
>A_/_H3N8|CY094887|A/Pacific_black_duck/Western_Australia/699/1978**gb
GTTGGCAACAGGGATGCGAAACGTACCAGAGAAACAAACCAGAGGCCTATTCGGTGCAATAGCAGGT
>A_/_H3gb|CY099618|A/sooty_tern/Western_Australia/7666/1984**gb
GTTGGCAACAGGGATGCGAAACGTACCAGAGAAACAAACCAGAGGCCTATTCGGTGCAATAGCAGGT
>A_/_H3N8|KF501088|A/velvet_scoter/Mongolia/969V/2009**gb
GTTGGCAACAGGAATGCGGAATGTACCTGAGAAACAAACCAGAGGCCTATTCGGTGCAATAGCAGGT
>A_/_H3N8|MN530417|A/white_peckin_duck/South_Korea/N07-0182/2007**gb
ATTGGCAACAGGAATGCGGAATGTCCCTGAGAAACAAACCAGAGGCCTGTTCGGCGCAATAGCAGGT
>A_/_H3N2|MN530435|A/white_peckin_duck/South_Korea/N07-0448/2007**gb
ATTGGCAACAGGAATGCGGAATGTCCCTGAGAAGCAAACCAGAGGCTTGTTCGGCGCAATAGCAGGT
>A_/_H3N2|MN530451|A/white_peckin_duck/South_Korea/N08-0183/2008**gb
ATTGGCAACAGGAATGCGGAATGTCCCTGAGAAACAAACCAGAGGCTTGTTCGGCGCAATAGCAGGT
>A_/_H3N2|MN530500|A/white_peckin_duck/South_Korea/N12-015/2012**gb
ACTGGCAACAGGAATGCGAAATATCCCTGAGAAACAAACCAGAGGCCTATTTGGTGCAATAGCAGGT
>A_/_H3N2|MN530478|A/white_peckin_duck/South_Korea/P09-368/2009**gb
ATTGGCAACAGGAATGCGGAATGTCCCTGAGAAACAAACCAGAGGCCTATTTGGTGCAATAGCAGGT
>A_/_H3N2|MN530481|A/white_peckin_duck/South_Korea/P09-373/2009**gb
ATTGGCAACAGGAATGCGGAATGTCCCTGAGAAACAAACCAGAGGCCTATTTGGTGCAATAGCAGGT
