# Supplementary material for: In Silico Analyses of the Role of Codon Usage at the Hemagglutinin Cleavage Site in Highly Pathogenic Avian Influenza Genesis
Source: Viruses. 2022 Jun 21;14(7):1352. doi: 10.3390/v14071352 (PMC9316147; doi:10.3390/v14071352)
Supplement: Supplementary file 1 [file viruses-14-01352-s001.zip › Supplementary File 4/dataset/by_region-species/eurasia-ans_cha/eurasia-ans_cha_h4_unique_CSregion.fasta]

>A_/_H4Nx|CY098246|A/mallard/Jiangxi/1-15/2010
ACTTGCAACTGGGATGAGAAATATCCCTGAAAAGGCATCAAGAGGGCTTTTTGGAGCAATAGCTGGG
>A_/_H4N8|GU066549|A/duck/Taiwan/wb29/1998
ACTTGCAACAGGAATGAGGAACATTCCTGAAAAGGCATCGAGAGGGCCCTTTGGAGCAATAGCTGGA
>A_/_H4N2|JX485426|A/duck/Shanghai/28-1/2009
ACTTGCAACTGGGATGGGAAATATCCCTGAAAAGGCATCAAGAGGGCCTTTTGGAGCAATAGCTGGG
>A_/_H4N6|JX454737|A/wild_duck/Korea/PSC6-1/2009
ACTTGCAACTGGGATGAGAAATATCCCTGAAAAGGCATCAAGAGGGCTTTTTGGAGCAATAGCTGGG
>A_/_H4N8|CY035890|A/red-necked_stint/Western_Australia/4094/1984
ACTTGCAACAGGAATGAGAAACATTCCTGAAAAGGCATCAAAAGGGCTTTTTGGAGCCATAGCTGGA
>A_/_H4N6|JX454745|A/wild_duck/Korea/SH5-26/2008
ACTTGCAACTGGGATGAGAAATATCCCTGAAAAGGCATCAAGAGGGCTTTTTGGAGCAATAGCTGGG
>A_/_H4N3|JX454706|A/duck/Korea/DY97/2007
ACTTGCAACAGGGATGAGGAACATTCCTGAAAAAGCATCGAGAGGACTCTTTGGAGCAATAGCTGGA
>A_/_H4N6|KX162620|A/duck/Shanghai/408-1/2009
GCTTGCAACTGGAATGAGAAATATCCCTGAAAAGGCATCAAGAGGGCTTTTTGGAGCAATAGCTGGG
>A_/_H4N6|CY164392|A/mallard/Sweden/3348/2003
ACTTGCAACTGGGATGAGAAATATCCCTGAAAAGGCATCAAGAGGGCTTTTTGGAGCAATAGCTGGG
>A_/_H4N6|CY164384|A/mallard/Sweden/3272/2003
ACTTGCAACTGGGATGAGAAATATCCCTGAAAAGGCATCAAGAGGGCTTTTTGGAGCAATAGCTGGA
>A_/_H4N6|CY164376|A/mallard/Sweden/3271/2003
ACTTGCAACTGGGATGAGAAATATCCCTGAAAAGGCATCAAGAGGGCTTTTTGGAGCAATAGCTGGA
>A_/_H4N6|CY164368|A/mallard/Sweden/3223/2003
ACTTGCAACTGGGATGAGAAATATCCCTGAAAGGGCATCAAGAGGGCTTTTTGGAGCAATAGCTGGA
>A_/_H4N6|CY164360|A/mallard/Sweden/3221/2003
ACTTGCAACTGGGATGAGAAATATCCCTGAAAGGGCATCAAGAGGGCTTTTTGGAGCAATAGCTGGA
>A_/_H4N6|CY164352|A/mallard/Sweden/2120/2003
ACTTGCAACTGGGATGAGAAATATCCCTGAAAAGGCGTCAAGAGGGCTTTTTGGAGCAATAGCTGGA
>A_/_H4N6|CY164448|A/mallard/Sweden/5714/2005
ACTTGCAACTGGGATGAGGAATATCCCTGAAAAGGCATCAAGAGGGCTTTTTGGGGCAATAGCTGGG
>A_/_H4N2|CY164440|A/mallard/Sweden/5709/2005
ACTTGCAACTGGGATGAGAAATATTCCTGAAAGGGCATCAAGAGGGCTTTTTGGAGCAATAGCTGGG
>A_/_H4N6|CY164432|A/mallard/Sweden/5640/2005
ACTTGCAACTGGGATGAGAAATATCCCTGAAAAGGCATCAAGAGGGCTTTTTGGAGCAATAGCTGGA
>A_/_H4N6|CY164424|A/mallard/Sweden/4514/2004
ACTTGCAACTGGGATGAGAAATATTCCTGAAAGGGCATCAAGAGGGCTTTTTGGAGCAATAGCCGGG
>A_/_H4N6|CY164416|A/mallard/Sweden/4508/2004
ACTTGCAACTGGGATGAGAAATATCCCTGAAAAGGCATCAAGAGGGCTTTTTGGAGCAATAGCCGGG
>A_/_H4N6|CY164408|A/mallard/Sweden/3715/2004
ACTTGCAACTGGGATGAGAAATATTCCTGAAAGGGCATCAAGAGGGCTTTTTGGAGCAATAGCTGGG
>A_/_H4N6|CY164400|A/mallard/Sweden/3374/2003
ACTTGCAACTGGGATGAGAAATATCCCTGAAAAGGCGTCAAGAGGGCTTTTTGGAGCAATAGCTGGA
>A_/_H4N6|CY164496|A/mallard/Sweden/5803/2005
ACTTGCAACTGGGATGAGAAATATTCCTGAAAGGGCACCAAGAGGGCTTTTTGGAGCAATAGCTGGG
>A_/_H4N6|CY164488|A/mallard/Sweden/5763/2005
ACTTGCAACTGGGATGAGAAATATTCCTGAAAGGGCACCAAGAGGGCTTTTTGGAGCAATAGCTGGG
>A_/_H4N6|CY164472|A/mallard/Sweden/5754/2005
ACTTGCAACTGGGATGAGAAATATTCCTGAAAGGGCACCAAGAGGGCTTTTTGGAGCAATAGCTGGG
>A_/_H4N6|CY164464|A/mallard/Sweden/5734/2005
ACTTGCAACTGGGATGAGAAATATCCCTGAAAAGGCATCAAGAGGGCTTTTTGGAGCAATAGCTGGG
>A_/_H4N2|CY164456|A/mallard/Sweden/5724/2005
ACTTGCAACTGGGATGAGGAATATCCCTGAAAAGGCATCAAGAGGGCTTTTTGGGGCAATAGCTGGG
>A_/_H4N6|CY164544|A/mallard/Sweden/7925/2005
ACTTGCAACTGGGATGAGAAATATTCCTGAAAGGGCATCAAGAGGGCTTTTTGGAGCAATAGCTGGG
>A_/_H4N6|CY164536|A/mallard/Sweden/7582/2003
ACTTGCAACTGGGATGAGAAATATTCCTGAAAGGGCATCAAGAGGGCTTTTTGGAGCAATAGCTGGG
>A_/_H4N6|CY164520|A/mallard/Sweden/6134/2005
ACTTGCAACTGGGATGAGAAATATTCCTGAAAGGGCATCAAGAGGGCTTTTTGGAGCAATAGCTGGG
>A_/_H4N6|CY164504|A/mallard/Sweden/5811/2005
ACTTGCAACTGGGATGAGGAATATCCCTGAAAAGGCATCAAGAGGGCTTTTTGGGGCAATAGCTGGG
>A_/_H4N6|CY164592|A/mallard/Sweden/51523/2006
ACTTGCAACTGGGATGAGAAATATTCCTGAAAAGGCATCAAGAGGGCTTTTTGGAGCAATAGCTGGG
>A_/_H4N6|CY164584|A/mallard/Sweden/51284/2006
ACTTGCAACTGGGATGAGAAATATTCCTGAAAAGGCATCAAGAGGGCTTTTTGGAGCAATAGCTGGG
>A_/_H4N5|CY164568|A/mallard/Sweden/50709/2006
ACTTGCAACTGGGATGAGAAATATTCCTGAAAAGGCATCAAGAGGGCTTTTTGGAGCAATAGCTGGG
>A_/_H4N6|CY164560|A/mallard/Sweden/50108/2006
ACTTGCAACTGGGATGAGAAATATTCCTGAAAGGGCATCAAGAGGGCTTTTTGGAGCAATAGCTGGG
>A_/_H4N6|CY164552|A/mallard/Sweden/50041/2006
ACTTGCAACTGGGATGAGAAATATTCCTGAAAAGGCATCAAGAGGGCTTTTTGGAGCAATAGCTGGA
>A_/_H4N6|CY164899|A/mallard/Sweden/52299/2006
ACTTGCAACTGGGATGAGAAATATCCCTGAAAAGGCATCAAGAGGGCTTTTTGGAGCAATAGCTGGG
>A_/_H4N6|CY164883|A/mallard/Sweden/52249/2006
ACTTGCAACTGGGATGAGAAATATCCCTGAAAAGGCATCAAGAGGGCTTTTTGGAGCAATAGCTGGG
>A_/_H4N1|CY164931|A/mallard/Sweden/52371/2006
ACTTGCAACTGGGATGAGAAATATTCCTGAAAAGGCATCAAGAGGGCTTTTTGGAGCAATAGCTGGG
>A_/_H4N6|CY164923|A/mallard/Sweden/52366/2006
ACTTGCAACTGGGATGAGAAATATTCCTGAAAAGGCATCAAGAGGGCTTTTTGGAGCAATAGCTGGG
>A_/_H4N6|CY164907|A/mallard/Sweden/52334/2006
ACTTGCAACTGGGATGAGAAATATCCCTGAAAAGGCATCAAGAGGGCTTTTTGGAGCAATAGCTGGG
>A_/_H4N6|CY164985|A/mallard/Sweden/52484/2006
ACTTGCAACTGGGATGAGAAATATTCCTGAAAAGGCATCAAGAGGGCTTTTTGGAGCAATAGCTGGG
>A_/_H4N6|CY164977|A/mallard/Sweden/52480/2006
ACTTGCAACTGGGATGAGAAATATTCCTGAAAAGGCATCAAGAGGGCTTTTTGGAGCAATAGCTGGG
>A_/_H4N6|CY164958|A/mallard/Sweden/52462/2006
ACTTGCAACTGGGATGAGAAATATTCCTGAAAAGGCATCAAGAGGGCTTTTTGGAGCAATAGCTGGG
>A_/_H4N6|CY165002|A/mallard/Sweden/52870/2006
ACTTGCAACTGGGATGAGAAATATCCCTGAAAAGGCATCAAGAGGGCTTTTTGGAGCAATAGCTGGG
>A_/_H4N2|CY165098|A/mallard/Sweden/68504/2007
ACTTGCAACTGGGATGAGGAATATCCCTGAAAAGGCATCAAGAGGGCTTTTTGGGGCAATAGCTGGG
>A_/_H4N6|CY165090|A/mallard/Sweden/60064/2007
ACTTGCAACTGGGATGAGGAATATCCCTGAAAAGGCATCAAGAGGGCTTTTTGGGGCAATAGCTGGG
>A_/_H4N6|CY165066|A/mallard/Sweden/59937/2007
ACTTGCAACTGGGATGAGAAATATTCCTGAAAAGGCATCAAGAGGGCTTTTTGGAGCAATAGCTGGG
>A_/_H4N6|CY165178|A/mallard/Sweden/68575/2007
GCTTGCAACTGGGATGAGAAATATTCCTGAAAGGGCATCAAGAGGGCTTTTTGGAGCAATAGCTGGG
>A_/_H4N6|CY165170|A/mallard/Sweden/68571/2007
ACTTGCAACTGGGATGAGGAATATCCCTGAAAAGGCATCAAGAGGGCTTTTTGGGGCAATAGCTGGG
>A_/_H4N2|CY165154|A/mallard/Sweden/68551/2007
ACTTGCAACTGGGATGAGGAATATCCCTGAAAAGGCATCAAGAGGGCTTTTTGGGGCAATAGCTGGG
>A_/_H4N2|CY165243|A/mallard/Sweden/68940/2007
ACTTGCAACTGGGATGAGGAATATCCCTGAAAAGGCATCAAGAGGGCTTTTTGGGGCAATAGCTGGG
>A_/_H4N6|CY165235|A/mallard/Sweden/68932/2007
ACTTGCAACTGGGATGAGGAATATCCCTGAAAAGGCATCAAGAGGGCTTTTTGGGGCAATAGCTGGG
>A_/_H4N6|CY165284|A/mallard/Sweden/75279/2008
ACTTGCAACTGGGATGAGAAATATTCCTGAAAAGGCATCAAGAGGGCTTTTTGGAGCAATAGCTGGA
>A_/_H4N6|CY165276|A/mallard/Sweden/69698/2007
ACTTGCAACTGGGATGAGGAATATCCCTGAAAAGGCATCAAGAGGGCTTTTTGGGGCAATAGCTGGG
>A_/_H4N6|CY165343|A/mallard/Sweden/79328/2008
ACTTGCGACTGGGATGAGAAATATTCCTGAAAAGGCATCAAGAGGGCTTTTCGGAGCAATAGCTGGA
>A_/_H4N2|CY165327|A/mallard/Sweden/79308/2008
ACTTGCGACTGGGATGAGAAATATTCCTGAAAAGGCATCAAGAGGGCTTTTCGGAGCAATAGCTGGA
>A_/_H4N2|CY165393|A/mallard/Sweden/79372/2008
ACTTGCGACTGGGATGAGAAATATTCCTGAAAAGGCATCAAGAGGGCTTTTCGGAGCAATAGCTGGA
>A_/_H4N6|CY165458|A/mallard/Sweden/79978/2008
ACTTGCAACTGGGATGAGAAATATCCCTGAAAAGGCACCAAGAGGGCTTTTTGGGGCAATAGCTGGG
>A_/_H4N3|CY165546|A/mallard/Sweden/80106/2008
ACTTGCGACTGGGATGAGAAATATTCCTGAAAAGGCATCAAGAGGGCTTTTCGGAGCAATAGCTGGA
>A_/_H4N6|CY165506|A/mallard/Sweden/80051/2008
ACTTGCGACTGGGATGAGAAATATTCCTGAAAAGGCATCAAGAGGGCTTTTCGGAGCAATAGCTGGA
>A_/_H4N6|CY165578|A/mallard/Sweden/80166/2008
ACTTGCGACTGGGATGAGAAATATTCCTGAAAAGGCATCAAGAGGGCTTTTCGGAGCAATAGCTGGA
>A_/_H4N6|CY165562|A/mallard/Sweden/80127/2008
ACTTGCGACTGGGATGAGAAATATTCCTGAAAAGGCATCAAGAGGGCTTTTCGGAGCAATAGCTGGA
>A_/_H4N6|CY165643|A/mallard/Sweden/80299/2008
ACTTGCGACTGGGATGAGAAATATTCCTGAAAAGGCATCAAGAGGGCTTTTCGGAGCAATAGCTGGA
>A_/_H4N2|CY165610|A/mallard/Sweden/80190/2008
ACTTGCGACTGGGATGAGAAATATTCCTGAAAAGGCATCAAGAGGGCTTTTCGGAGCAATAGCTGGA
>A_/_H4N6|CY165602|A/mallard/Sweden/80185/2008
ACTTGCGACTGGGATGAGAAATATTCCTGAAAAGGCATCAAGAGGGCTTTTCGGAGCAATAGCTGGA
>A_/_H4N6|CY165694|A/mallard/Sweden/93225/2009
ACTTGCAACTGGGATGAGAAATATTCCTGAAAAGGCATCAAGAGGGCTTTTTGGAGCAATAGCTGGG
>A_/_H4N6|CY165686|A/mallard/Sweden/93211/2009
ACTTGCAACTGGGATGAGAAATATTCCTGAAAAGGCATCAAGAGGGCTTTTTGGAGCAATAGCTGGG
>A_/_H4N6|CY165678|A/mallard/Sweden/81019/2008
ACTTGCGACTGGGATGAGAAATATTCCTGAAAAGGCATCAAGAGGGCTTTTCGGAGCAATAGCTGGA
>A_/_H4N6|CY165742|A/mallard/Sweden/101180/2009
ACTTGCAACTGGGATGAGAAATATTCCTGAAAAGGCATCAAGAGGGCTTTTTGGAGCAATAGCTGGG
>A_/_H4N6|CY165726|A/mallard/Sweden/101010/2009
ACTTGCAACTGGGATGAGAAATATTCCTGAAAAGGCATCAAGAGGGCTTTTTGGAGCAATAGCTGGG
>A_/_H4N6|CY165710|A/mallard/Sweden/100049/2009
ACTTGCAACTGGGATGAGAAATATTCCTGAAAAGGCATCAAGAGGGCTTTTTGGAGCAATAGCTGGG
>A_/_H4N6|CY165774|A/mallard/Sweden/101431/2009
ACTTGCAACTGGGATGAGAAATATTCCTGAAAAGGCATCAAGAGGGCTTTTTGGAGCAATAGCTGGG
>A_/_H4N6|CY165766|A/mallard/Sweden/101329/2009
ACTTGCAACTGGGATGAGAAATATTCCTGAAAAGGCATCAAGAGGGCTTTTTGGAGCAATAGCTGGG
>A_/_H4N9|CY165750|A/mallard/Sweden/101294/2009
ACTTGCAACTGGGATGAGAAATATTCCTGAAAAGGCATCAAGAGGGCTTTTTGGAGCAATAGCTGGG
>A_/_H4N6|CY165838|A/mallard/Sweden/101640/2009
ACTTGCAACTGGGATGAGAAATATTCCTGAAAAGGCATCAAGAGGGCTTTTTGGAGCAATAGCTGGG
>A_/_H4N6|CY165830|A/mallard/Sweden/101632/2009
ACTTGCAACTGGGATGAGAAATATTCCTGAAAAGGCATCAAGAGGGCTTTTTGGAGCAATAGCTGGG
>A_/_H4N6|CY165806|A/mallard/Sweden/101565/2009
ACTTGCAACTGGGATGAGAAATATTCCTGAAAAGGCATCAAGAGGGCTTTTTGGAGCAATAGCTGGG
>A_/_H4N6|CY165870|A/mallard/Sweden/101663/2009
ACTTGCAACTGGGATGAGAAATATTCCTGAAAAGGCATCAAGAGGGCTTTTTGGAGCAATAGCTGGG
>A_/_H4N6|CY165862|A/mallard/Sweden/101658/2009
ACTTGCAACTGGGATGAGAAATATTCCTGAAAAGGCATCAAGAGGGCTTTTTGGAGCAATAGCTGGG
>A_/_H4N6|CY165854|A/mallard/Sweden/101654/2009
ACTTGCAACTGGGATGAGAAATATTCCTGAAAAGGCATCAAGAGGGCTTTTTGGAGCAATAGCTGGG
>A_/_H4N6|CY165992|A/mallard/Sweden/104681/2009
ACTTGCAACTGGGATGAGAAATATTCCTGAAAAGGCATCAAGAGGGCTTTTTGGAGCAATAGCTGGG
>A_/_H4N6|CY165984|A/mallard/Sweden/102157/2009
ACTTGCAACTGGGATGAGAAATATTCCTGAAAAGGCATCAAGAGGGCTTTTTGGAGCAATAGCTGGG
>A_/_H4N6|CY166032|A/mallard/Sweden/104925/2009
ACTTGCAACTGGGATGAGAAATATTCCTGAAAAGGCATCAAGAGGGCTTTTTGGAGCAATAGCTGGG
>A_/_H4N6|CY166008|A/mallard/Sweden/104793/2009
ACTTGCAACTGGGATGAGAAATATTCCTGAAAAGGCATCAAGAGGGCTTTTTGGAGCAATAGCTGGG
>A_/_H4N6|CY166088|A/mallard/Sweden/124418/2010
ACTTGCAACTGGGATGAGGAATATCCCTGAAAAAGCATCAAGAGGGCTTTTTGGGGCAATAGCTGGG
>A_/_H4N6|CY166080|A/mallard/Sweden/124228/2010
ACTTGCAACTGGGATGAGGAATATCCCTGAAAAAGCATCAAGAGGGCTTTTTGGGGCAATAGCTGGG
>A_/_H4N6|CY166056|A/mallard/Sweden/105012/2009
ACTTGCAACTGGGATGAGAAATATTCCTGAAAAGGCATCAAGAGGGCTTTTTGGAGCAATAGCTGGG
>A_/_H4N9|KF258950|A/duck/Jiangxi/22041/2008
ACTTGCAACTGGGATGAGAAATATCCCTGAGAAGGCATCAAGAGGGCTTTTTGGAGCAATAGCTGGA
>A_/_H4N6|CY146596|A/duck/Hunan/S11893/2012
ACTTGCAACTGGGATGAGAAATATCCCTGAAAAGGCATCAAGAGGGCTTTTTGGGGCAATAGCTGGG
>A_/_H4N9|CY146588|A/duck/Hunan/S11643/2012
ACTTGCAACTGGGATGAGAAATATCCCTGAAAAGGCATCAAGAGGGCTTTTTGGAGCAATAGCTGGG
>A_/_H4N2|CY146572|A/duck/Hunan/S11313/2012
ACTTGCAACTGGGATGAGAAATATCCCTGAAAAGGCATCAAGAGGGCTTTTTGGGGCAATAGCTGGG
>A_/_H4N6|CY146556|A/duck/Hunan/S11200/2012
ACTTGCAACTGGGATGAGAAATATCCCTGAAAAGGCATCAAGAGGGCTTTTTGGAGCAATAGCTGGG
>A_/_H4N6|CY146548|A/duck/Hunan/S11090/2012
ACTTGCAACTGGGATGAGAAATATCCCTGAAAAGGCATCAAGAGGGCTTTTTGGAGCAATAGCTGGG
>A_/_H4N6|KC784987|A/duck/Taiwan/DC88/2009
ACTCGCAACAGGGATGAGGAATATTCCTGAAAAGGCATCAAGAGGGCTCTTTGGAGCAATAGCTGGA
>A_/_H4N8|KC683703|A/duck/Nanjing/1102/2010
ACTTGCAACTGGGATGAGAAATATCCCTGAAAAGGCATCAAGAGGGCTTTTTGGGGCAATAGCTGGG
>A_/_H4N8|AB780473|A/duck/Mongolia/OIE-241/2012
ACTTGCAACTGGGATGAGAAATATCCCTGAAAAGGAATCAAGAGGGCTTTTTGGGGCAATAGCTGGG
>A_/_H4N6|JX454753|A/wild_duck/Korea/SH5-60/2008
ACTTGCAACAGGGATGAGGAACATTCCTGAAAAGGCATCAAGAGGACTCTTTGGGGCAATAGCTGGA
>A_/_H4N6|JX454698|A/wild_duck/Korea/CSM20-5/2009
ACTTGCAACTGGGATGAGAAATATCCCTGAAAAGGCATCAAGAGGGCTTTTTGGAGCAATAGCTGGG
>A_/_H4N6|JX454690|A/wild_duck/Korea/CSM4-28/2010
ACTTGCAACTGGGATGAGAAATATCCCTGAAAAGGCATCAAGAGGGCTTTTTGGAGCAATAGCTGGG
>A_/_H4N6|AB746474|A/duck/Vietnam/LBM1/2011
ACTTGCAACTGGGATGAGGAATATCCCTGAAAAGACGTCAAGAGGGCTTTTTGGAGCAATAGCTGGG
>A_/_H4N6|AB701294|A/duck/Mongolia/OIE-7438/2011
ACTTGCAACTGGGATGAGAAATATCCCTGAAAAGGCATCAAGAGGGCTTTTTGGGGCAATAGCTGGG
>A_/_H4N3|AB669135|A/duck/Shimane/13/2006(H4N3)
ACTTGCAACAGGGATGAGGAACATTCCTGAAAAGGCATCAAGAGGACTCTTTGGAGCAATAGCTGGA
>A_/_H4N6|CY100067|A/teal/Chany/769/2008
ACTTGCAACTGGGATGAGAAATATCCCTGAAAAGGCATCAAGAGGGCTTTTTGGGGCAATAGCTGGG
>A_/_H4N8|CY089485|A/rufous-necked_stint/Japan/6KS0242/2006
ACTTGCAACAGGAATGAGGAACATCCCTGAAAAGGCATCAAAAGGCCTTTTTGGAGCAATAGCTGGA
>A_/_H4N8|CY089493|A/rufous-necked_stint/Japan/6KS0279/2006
ACTTGCAACAGGAATGAGGAACATCCCTGAAAAGGCATCAAAAGGCCTTTTTGGAGCAATAGCTGGA
>A_/_H4N8|CY089482|A/slaty-backed_gull/Japan/6KS0191/2006
ACTTGCAACAGGAATGAGGAACATCCCTGAAAAGGCATCAAAAGGCCTTTTTGGAGCAATAGCTGGA
>A_/_H4N8|CY089488|A/rufous-necked_stint/Japan/6KS0261/2006
ACTTGCAACAGGAATGAGGAACATCCCTGAAAAGGCATCAAAAGGCCTTTTTGGAGCAATAGCTGGA
>A_/_H4N6|AB569519|A/goose/Zambia/07/2008
ACTTGCAACTGGAATGAGAAATATTCCGGAAAAGGCACCAAGAGGGCTTTTTGGGGCAATAGCTGGG
>A_/_H4N8|CY080231|A/slaty-backed_gull/Japan/6KS0191/2006
ACTTGCAACAGGAATGAGGAACATCCCTGAAAAGGCATCAAAAGGCCTTTTTGGAGCAATAGCTGGA
>A_/_H4N8|CY080223|A/rufous-necked_stint/Japan/6KS0242/2006
ACTTGCAACAGGAATGAGGAACATCCCTGAAAAGGCATCAAAAGGCCTTTTTGGAGCAATAGCTGGA
>A_/_H4N5|CY076992|A/black-headed_gull/Netherlands/1/2006
ACTTGCAACTGGGATGAGAAATATTCCTGAAAGGGCATCAAGAGGGCTTTTTGGAGCAATAGCAGGG
>A_/_H4N6|CY076984|A/dunlin/Sweden/1/2005
ACTTGCAACTGGGATGAGAAATATTCCTGAAAGGGCATCAAGAGGGCTTTTTGGAGCAATAGCTGGG
>A_/_H4N8|CY076913|A/common_eider/Netherlands2/2006
ACTTGCAACTGGGATGAGAAATATTCCTGAAAGGGCATCAAGAGGGCTTTTTGGAGCGATAGCTGGG
>A_/_H4N2|HQ285886|A/duck/Hunan/8-19/2009
ACTTGCAACTGGGATGAGAAATATCCCTGAAAAGGCATCAAGAGGGCTTTTTGGAGCAATAGCTGGG
>A_/_H4N6|HQ244423|A/mallard/Czech_Republic/12652/2007
ACTTGCAACTGGGATGAGAAATATTCCTGAAAAGGCATCAAGAGGGCTTTTTGGAGCAATAGCTGGG
>A_/_H4N6|HM849017|A/mallard/PT/35910-2/2006
ACTCGCAACTGGGATGAGAAATATTCCTGAAAGGGCATCAAGAGGGCTTTTTGGAGCAATAGCTGGG
>A_/_H4N6|CY060350|A/mallard/Sweden/62/2003
ACTTGCAACTGGGATGAGAAATATCCCTGAAAGGGCATCAAGAGGGCTTTTTGGAGCAATAGCTGGA
>A_/_H4N3|CY060288|A/mallard/Sweden/46/2002
ACTTGCAACTGGGATGAGAAATATCCCTGAAAAGGCATCAAGAGGGCTTTTTGGAGCAATAGCCGGG
>A_/_H4N2|CY060220|A/mallard/Netherlands/12/2001
ACTTGCAACTGGAATGAGAAATATCCCTGAAAAGGCATCAAGAGGGCTTTTTGGAGCAATAGCTGGG
>A_/_H4N6|CY060234|A/mallard/Netherlands/1/2002
ACTTGCAACTGGGATGAGAAATATCCCTGAAAAGGCATCAAGAGGGCTTTTTGGAGCAATAGCTGGG
>A_/_H4N6|CY060241|A/mallard/Netherlands/1/1999
ACTTGCAACTGGGATGAGAAATATCCCTGAAAAGGCATCAAGAGGGCTTTTTGGAGCAATAGCTGGG
>A_/_H4N6|AB545603|A/duck/Vietnam/OIE-2454/2009
ACTTGCAACTGGGATGAGAAATATCCCTGAAAAGGCATCAAGAGGGCTTTTTGGAGCAATCGCTGGG
>A_/_H4N6|GU052381|A/duck/Czechoslovakia/1956
ACTTGCAACAGGGATGAGGAACATTCCTGAAAAGGCATCAAGAGGGCTTTTTGGAGCAATAGCTGGG
>A_/_H4N6|D90302|A/Duck/Czechoslovakia/56
ACTTGCAACAGGGATGAGGAACATTCCTGAAAAGGCATCAAGAGGGCTTTTTGGAGCAATAGCTGGG
>A_/_H4N4|CY045263|A/gray_teal/Western_Australia/1840/1979
ACTTGCAACAGGAATGAGAAACATTCCCGAAAAGGCATCAAGAGGGCTCTTTGGAGCCATAGCTGGA
>A_/_H4N6|AB295611|A/duck/Czech/1956
ACTTGCAACAGGGATGAGGAACATTCCTGAAAAGGCATCAAGAGGGCTTTTTGGAGCAATAGCTGGG
>A_/_H4N6|CY045327|A/duck/Czech_Republic/1/1956
ACTTGCAACAGGGATGAGGAACATTCCTGAAAAGGCATCAAGAGGGCTTTTTGGAGCAATAGCTGGG
>A_/_H4N2|CY045247|A/duck/Victoria/D23/1994
ACTTGCAACAGGGATGAGGAACATTCCTGAAAAGGCAGCAAGAGGGCTTTTTGGAGCAATAGCTGGA
>A_/_H4N6|GU066544|A/duck/Taiwan/wb9/1998
ACTTGCAACAGGGATGAGGAACATTCCTGAAAAGGCAGCAAGAGGGCTCTTTGGAGCAATAGCTGGA
>A_/_H4N7|GU066552|A/duck/Taiwan/wb45/1998
ACTTGCAACAGGAATGAGGAACATTCCTGAGAAAGCATCGAGAGGGCTCTTTGGAGCAATAGCTGGA
>A_/_H4N6|GU066551|A/duck/Taiwan/wb39/1998
ACTTGCAACAGGGATGAGGAACATTCCTGAAAAGGCAGCAAGAGGGCTCTTTGGAGCAATAGCTGGA
>A_/_H4N6|GU066546|A/duck/Taiwan/wb24/1998
ACTTGCAACAGGGATGAGGAACATTCCTGAAAAGGCAGCAAGAGGGCTCTTTGGAGCAATAGCTGGA
>A_/_H4N6|GU066545|A/duck/Taiwan/wb14/1998
ACTTGCAACAGGGATGAGGAACATTCCTGAAAAGGCAGCAAGAGGGCTCTTTGGAGCAATAGCTGGA
>A_/_H4N2|GU066542|A/duck/Taiwan/wb1/1998
ACTTGCAACAGGGATGAGAAACATTCCTGAAAAGGCATCGAGGGGGCTCTTTGGAGCAATAGCTGGA
>A_/_H4N6|GU066543|A/duck/Taiwan/wb7/1999
ACTTGCAACAGGAATGAGGAACATTCCTGAAAAGGCATCAAGAGGGCTCTTTGGAGCAATAGCTGGA
>A_/_H4N6|GU066553|A/duck/Taiwan/wb51/1999
ACTTGCAACAGGAATGAGGAACATTCCTGAGAAAGCATCGAGAGGGCTCTTTGGAGCAATAGCTGGA
>A_/_H4N6|GU066550|A/duck/Taiwan/wb30/1999
ACTTGCAACAGGAATGAGGAACATTCCTGAGAAAGCATCGAGAGGGCTCTTTGGAGCAATAGCTGGA
>A_/_H4N6|GU066547|A/duck/Taiwan/wb25/1999
ACTTGCAACAGGAATGAGGAACATTCCTGAAAAGGCATCAAGAGGGCTCTTTGGAGCAATAGCTGGA
>A_/_H4N6|GU052351|A/pochard/Buryatiya/1941/2000
ACTTGCAACAGGGATGAGGAACATTCCCGAAAAAGCACCAAGAGGGCTCTTTGGAGCAATAGCCGGG
>A_/_H4N6|GU052374|A/pochard/Buryatiya/1903/2000
ACTTGCAACAGGGATGAGGAACATTCCCGAAAAAGCACCAAGAGGGCTCTTTGGAGCAATAGCCGGG
>A_/_H4N6|GU066548|A/duck/Taiwan/wb28/2000
ACTTGCAACAGGAATGAGGAACATTCCTGAGAAAGCATCGAGAGGGCTCTTTGGAGCAATAGCTGGA
>A_/_H4N6|GU052367|A/shoveler/Buryatiya/1898/2001
ACTTGCAACAGGGATGAGGAACATTCCCGAAAAAGCACCAAGAGGGCTCTTTGGAGCAATAGCCGGG
>A_/_H4N6|GU066555|A/duck/Taiwan/wb147/2001
ACTTGCAACAGGGATGAGAAACATCCCTGAAAAGGCATCAAGAGGACTCTTTGGAGCAATAGCTGGA
>A_/_H4N8|GU066554|A/duck/Taiwan/wb131/2001
ACTTGCAACAGGGATGAGAAACATCCCTGAAAAGGCATCAAGAGGACTCTTTGGAGCAATAGCTGGA
>A_/_H4N6|AB295609|A/duck/Siberia/378/2001
ACTCGCAACAGGGATGAGGAATATTCCTGAAAAGGCATCAAGAGGGCTCTTTGGAGCAATAGCTGGA
>A_/_H4N6|GU066556|A/duck/Taiwan/wb281/2002
ACTTGCAACAGGGATGAGGAACATTCCTGAAAAAGCATCAAGAGGACTCTTTGGAGCAATAGCTGGA
>A_/_H4N6|M25283|A/duck/Czeckoslovakia/1956
ACTTGCTACAGGGATGAGGAACATTCCTGAAAAGGCATCAAGAGGGCTTTTTGGAGCAATAGCTGGG
>A_/_H4N6|AF290436|A/Duck/Czechoslovakia/56
ACTTGCAACAGGGATGAGGAACATTCCTGAAAAGGCATCAAGAGGGCTTTTTGGAGCAATAGCTGGG
>A_/_H4N6|GU066557|A/duck/Taiwan/wb471/2004
ACTTGCAACAGGGATGAGGAACGTTCCTGAAAAGGCATCAAGAGGACTCTTTGGAGCAATAGCTGGA
>A_/_H4N6|CY045359|A/mallard/New_Zealand/1615-17/2004
ACTTGCAACAGGAATGAGAAATATACCCGAAAAGGCATCGAGAGGGCTCTTCGGAGCCATAGCTGGT
>A_/_H4N6|EU880342|A/mallard/Yan_chen/2005
ACTTGCAACAGGGATGAGGAACATTCCTGAAAAGGCATCAAGAGGGCTCTTTGGAGCAATAGCTGGA
>A_/_H4N6|GU066562|A/duck/Taiwan/wb884/2005
ACTTGCAACAGGGATGAGGAACATTCCTGAAAAGGCATCAAGAGGACTCTTTGGAGCAATAGCTGGA
>A_/_H4N2|GU066561|A/duck/Taiwan/wb787/2005
ACTGGCCACAGGGATGAGGAACCTCCCTGAGAAGGCAACCAGAGGTCTATTCGGTGCGATTGCTGGA
>A_/_H4N6|GU066563|A/duck/Taiwan/wb917/2006
ACTTGCAACAGGGATGAGGAACATTCCTGAAAAGGCATCAAGAGGACTCTTTGGAGCAATAGCTGGA
>A_/_H4N6|GU066541|A/duck/Taiwan/wb1162/2006
ACTCGCAACAGGGATGAGGAATATTCCTGAAAAGGCATCAAGAGGACTCTTTGGAGCAATAGCTGGA
>A_/_H4N6|GU066568|A/duck/Taiwan/wb1158/2006
ACTTGCAACAGGGATGAGGAACATTCCTGAAAAGGCATCAAGAGGACTCTTTGGAGCAATAGCTGGA
>A_/_H4N6|GU066567|A/duck/Taiwan/wb1153/2006
ACTTGCAACAGGGATGAGGAACATTCCTGAAAAGGCATCAAGAGGACTCTTTGGAGCAATAGCTGGA
>A_/_H4N6|GU066566|A/duck/Taiwan/wb1111/2006
ACTTGCAACAGGGATGAGGAACATTCCTGAGAAGGCATCAAGAGGACTCTTTGGAGCGATAGCTGGA
>A_/_H4N6|GU066565|A/duck/Taiwan/wb1104/2006
ACTTGCAACAGGGATGAGGAACATTCCTGAAAAGGCATCAAGAGGACTCTTTGGAGCAATAGCTGGA
>A_/_H4N6|GU066564|A/duck/Taiwan/wb1101/2006
ACTTGCAACAGGGATGAGGAACATTCCTGAAAAGGCATCAAGAGGACTCTTTGGAGCAATAGCTGGA
>A_/_H4N6|GU144797|A/wild_duck/Korea/7-D19/2005
ACTAGCCACAGGGATGAGGAACATCCCTGAGAAGGCAACCAGAGGTCTATTCGGTGCGATTGCTGGA
>A_/_H4N2|CY041250|A/mallard/Netherlands/2/2005
ACTTGCAACTGGGATGAGAAATATCCCTGAAAAGGCATCAAGAGGGCTTTTTGGAGCAATAGCTGGT
>A_/_H4N8|CY039255|A/red-necked_stint/Australia/4/2004
ACTTGCAACAGGAATGAGGAACATCCCTGAGAAAGCATCAAAAGGCCTTTTTGGAGCAATAGCTGGA
>A_/_H4N6|FJ439566|A/duck/PoyangLake/FB13/2007
ACTTGCAACAGGAATGAGGAACATTCCTGAAAAGGCAGCAAGAGGGCTTTTTGGAGCAATAGCTGGA
>A_/_H4N6|FJ439565|A/mallard/PoyangLake/P17/2007
ACTTGCAACAGGGATGAGGAACATCCCTGAAAAGGCATCAAGAGGACTCTTTGGAGCAATAGCTGGA
>A_/_H4N6|FJ428583|A/mallard/Poyang_Lake/15/2007
ACTTGCAACAGGGATGAGGAACATCCCTGAAAAGGCATCAAGAGGACTCTTTGGAGCAATAGCTGGA
>A_/_H4N6|FJ434370|A/common_pochard/Aktau/1455/2006
ACTTGCAACTGGGATGAGAAATATCCCTGAAAAGGCATCAAGAGGGCTTTTTGGGGCAATAGCTGGG
>A_/_H4N6|FJ349247|A/mallard/ZhaLong/88/2004
ACTTGCAACAGGGATGAGGAACATTCCTGAAAAGGCATCAAGAGGACTCTTTGGAGCAATAGCTGGG
>A_/_H4N3|AB450446|A/duck/Mongolia/274/2007
ACTTGCAACTGGGATGAGAAATATCCCTGAGAAGGCATCAAGAGGGCTTTTTGGAGCAATAGCTGGG
>A_/_H4N6|AB450439|A/duck/Hokkaido/138/2007
ACTTGCAACAGGGATGAGGAACATTCCTGAAAAGGCATCAAGAGGACTCTTTGGAGCAATAGCTGGA
>A_/_H4N6|CY031156|A/gray_teal/Western_Australia/1855/1979
ACTTGCAACAGGAATGAGAAACATTCCCGAAAAGGCATCAAGAGGGCTCTTTGGAGCCATAGCTGGA
>A_/_H4N6|M25286|A/duck/New_Zealand/31/76
ACTTGCAACAGGGATGAGAAACATTCCCGAAAAGGCATCAAGAGGGCTCTTTGGAGCCATAGCTGGA
>A_/_H4N4|M25284|A/grey_teal/Australia/2/1979
ACTTGCAACAGGGATGAGGAACATTCCTGAAAAGGCATCAAGAGGGCTTTTTGGAGCAATAGCTGGG
>A_/_H4N2|CY006030|A/duck/Hong_Kong/24/1976
ACTTGCAACAGGAATGAGGAACATCCCTGAAAAGGCATCAAGAGGGCTCTTTGGAGCAATAGCTGGG
>A_/_H4N6|CY006027|A/duck/Hong_Kong/365/1978
ACTTGCAACAGGAATGAGGAACATTCCTGAAAAGGCATCAAGAGGGCTTTTTGGAGCAATAGCTGGA
>A_/_H4N6|CY006017|A/Duck/Nanchang/4-165/2000
ACTTGCAACAGGAATGAGGAACATTCCTGAGAAAGCATCGAGAGGGCTCTTTGGAGCAATAGCTGGA
>A_/_H4N6|CY005679|A/gray_teal/Australia/3/1979
ACTTGCAACAGGAATGAGAAACATTCCCGAAAAGGCATCAAGAGGGCTCTTTGGAGCCATAGCTGGA
>A_/_H4N4|CY005672|A/grey_teal/Australia/2/1979
ACTTGCAACAGGAATGAGAAACATTCCCGAAAAGGCATCAAGAGGGCTCTTTGGAGCCATAGCTGGA
>A_/_H4N8|CY028259|A/red-necked_stint/Australia/2/2004
ACTTGCAACAGGAATGAGGAACATCCCTGAGAAAGCATCAAAAGGCCTTTTTGGAGCAATAGCTGGA
>A_/_H4N8|CY028251|A/duck/Victoria/5384/2002
GCTTGCAACAGGGATGAGGAACATTCCTGAAAAGGCAACAAGAGGACTTTTTGGAGCAATAGCTGGA
>A_/_H4N8|CY014630|A/red-necked_stint/Australia/4189/1980
ACTTGCAACAGGAATGAGAAACATTCCTGAAAAGGCATCAAAAGGGCTTTTTGGAGCCATAGCTGGA
>A_/_H4N6|AB304147|A/duck/Shiga/8/2004
ACTTGCAACAGGAATGAGGAACATTCCTGAAAGGGCATCGAGAGGGCTCTTTGGAGCAATAGCTGGA
>A_/_H4N6|AB292662|A/duck/Siberia/701/1996
ACTTGCAACAGGGATGAGGAACATTCCTGAAAAGGCATCAAGAGGGCTCTTTGGAGCAATAGCTGGA
>A_/_H4N3|AB292408|A/duck/Hong_Kong/229/1977
ACTTGCAACAGGAATGAGGAACATCCCTGAAAAGGCATCAAGAGGGCTCTTTGGAGCAATAGCTGGG
>A_/_H4N1|AB292404|A/duck/Hong_Kong/951/1980
ACTTGCAACAGGAATGAGGAACATTCCTGAAAAGGCATCAAGAGGGCTTTTTGGAGCGATAGCTGGA
>A_/_H4N7|AB289333|A/duck/Mongolia/583/02
ACTCGCAACAGGGATGAGGAATATTCCTGAAAAGGCATCAAGAGGGCTCTTTGGAGCAATAGCTGGA
>A_/_H4N8|AB289331|A/duck/Hong_Kong/438/1977
ACTTGCGACAGGAATGAGGAACATTCCTGAAAAGGCATCAAGAGGACTCTTTGGAGCAATAGCTGGG
>A_/_H4N5|AB288842|A/duck/Hokkaido/1058/01
ACTTGCAACAGGGATGAGGAACATTCCTGAAAAGGCATTGAGAGGGCTCTTTGGAGCAATAGCTGGA
>A_/_H4N6|KJ161945|A/duck/Thailand/CU-11840T/2011
ACTTGCAACTGGGATGAGGAATATCCCTGAAAAGGCATCAAGAGGGCTTTTTGGAGCAATAGCTGGG
>A_/_H4N2|KC282879|A/duck/Jiangsu/1-15/2011
ACTTGCAACTGGGATGAGAAATATCCCTGAAAAGGCATCAAGAGGGCTTTTTGGAGCAATAGCTGGG
>A_/_H4N6|JN714468|A/Khaki_Campbell_duck/Karachi/NARC-23963/2010
ACTTGCAACCGGGATGAGAAACATCCCTGAAAAGGCATCAAGAGGGCTTTTTGGGGCAATAGCTGGG
>A_/_H4N6|JX454713|A/duck/Korea/DY104/2007
ACTTGCAACTGGGATGAGAAATATCCCTGAAAAGGCATCAAGAGGGCTTTTTGGGGCAATAGCTGGG
>A_/_H4N6|JX310059|A/duck/India/WB-NIV10736/2009
ACTTGCAACTGGGATGAGAAATATCCCTGAAAAGGCATCAAGAGGGCTTTTTGGGGCAATAGCTGGA
>A_/_H4N6|GU991378|A/duck/Moscow/3558/2008
ACTTGCAACTGGGATGAGAAATATCCCTGAAAAGGCATCAAGAGGGCTTTTTGGGGCAATAGCTGGG
>A_/_H4N6|CY092177|A/duck/Western_Australia/8346/1987
ACTTGCAACAGGAATGAGGAACATTCCTGAGAAGGCAGCAAGAGGGCTTTTTGGAGCAATAGCTGGG
>A_/_H4N6|JF789618|A/mallard/Czech_Republic/13579-84K/2010
ACTTGCAACTGGGATGAGAAATATTCCTGAAAAGGCATCAAGAGGGCTTTTTGGAGCAATAGCTGGG
>A_/_H4N2|CY076892|A/duck/Guangxi/912/2008
GCTTGCAACAGGGATGAGGAACATTCCTGAAAAGGCATCAAGAGGACTCTTTGGAGCAATAGCTGGA
>A_/_H4N8|CY077624|A/duck/Victoria/2853/2003
ACTTGCAACAGGGATGAGGAACATTCCTGAAAGGGCAACAAGAGGACTTTTTGGAGCAATAGCTGGA
>A_/_H4N2|CY076921|A/mallard/Netherlands/7/2007
ACTTGCAACTGGGATGAGAAATATTCCTGAAAAGGCATCAAGAGGGCTTTTTGGAGCAATAGCTGGG
>A_/_H4N6|MN209313|A/duck/Bangladesh/36391/2018
GCTTGCAACTGGGATGAGAAATATCCCTGAAAAGGCATCAAGAGGGCTTTTTGGAGCAATAGCTGGG
>A_/_H4N6|MN209301|A/duck/Bangladesh/36395/2018
GCTTGCAACTGGGATGAGAAATATCCCTGAAAAGGCATCAAGAGGGCTTTTTGGAGCAATAGCTGGG
>A_/_H4N6|MK028594|A/mallard/Beijing/21/2011
ACTTGCAACTGGGATGAGAAATATCCCTGAAAAGGCATCAAGAGGGCTTTTTGGGGCAATAGCTGGG
>A_/_H4N6|MK192399|A/mallard/Netherlands/27/2017
ACTTGCAACTGGGATGAGAAATATCCCTGAAAAGGCATCAAGAGGGCTTTTTGGGGCAATAGCTGGG
>A_/_H4N6|MK192369|A/mallard/Netherlands/89/2017
ACTTGCAACTGGGATGAGAAATATCCCTGAAAAGGCATCAAGAGGGCTTTTTGGGGCAATAGCTGGG
>A_/_H4N6|MK414761|A/Mallard/Netherlands/39/2015
ACTTGCAACTGGGATGAGGAATATCCCTGAAAAAGCATCAAGAGGGCTTTTTGGGGCAATAGCTGGG
>A_/_H4N3|MK414752|A/Mallard/Netherlands/31/2014
ACTTGCAACTGGGATGAGAAATATCCCAGAAAAGGCATCAAGAGGGCTTTTCGGGGCAATAGCTGGA
>A_/_H4N6|MK414698|A/Mallard/Netherlands/33/2015
ACTTGCAACTGGGATGAGGAATATCCCTGAAAAAGCATCAAGAGGGCTTTTTGGGGCAATAGCTGGG
>A_/_H4N2|LC371778|A/duck/Hokkaido/143/2004
ACTTGCAACTGGGATGAGAAATATCCCTGAAAAGTCATCAAGAGGGCTTTTTGGGGCAATAGCTGGT
>A_/_H4N6|LC367538|A/duck/Mongolia/689/2010
ACTCGCAACAGGGATGAGGAATATTCCTGAAAAGGCATCAAGAGGGCTCTTTGGAGCAATAGCTGGA
>A_/_H4N6|LC367514|A/duck/Mongolia/684/2010
ACTCGCAACAGGGATGAGGAATATTCCTGAAAAGGCATCAAGAGGGCTCTTTGGAGCAATAGCTGGA
>A_/_H4N6|LC367506|A/duck/Mongolia/68/2010
ACTTGCAACTGGGATGAGAAATATCCCTGAAAAAGCATCAAGAGGGCTTTTTGGAGCAATAGCTGGG
>A_/_H4N6|LC367458|A/duck/Mongolia/637/2010
ACTCGCAACAGGGATGAGGAATATTCCTGAAAAGGCATCAAGAGGGCTCTTTGGAGCAATAGCTGGA
>A_/_H4N6|LC339913|A/duck/Mongolia/183/2010
ACTCGCAACAGGGATGAGGAATATTCCTGAAAAGGCATCAAGAGGGCTCTTTGGAGCAATAGCTGGA
>A_/_H4N3|LC339897|A/duck/Mongolia/17/2011
GCTTGCCACAGGGATGAGAAATATTCCGGAGAAGGCATCAAGAGGGCTCTTTGGTGCAATAGCTGGA
>A_/_H4N6|LC339889|A/duck/Mongolia/160/2010
ACTCGCAACAGGGATGAGGAATATTCCTGAAAAGGCATCAAGAGGGCTCTTTGGAGCAATAGCTGGA
>A_/_H4N6|LC339779|A/duck/Mongolia/1099/2009
ACTCGCAACAGGGATGAGGAATATTCCTGAAAAGGCATCAAGAGGGCTCTTTGGAGCAATAGCTGGA
>A_/_H4N6|LC339771|A/duck/Mongolia/1065/2009
ACTTGCAACAGGAATGAGGAACATTCCTGAAAAGGCATCGAGAGGGCTCTTTGGAGCAATAGCTGGA
>A_/_H4N9|LC339643|A/duck/Hokkaido/W215/2006
ACTCGCAACAGGGATGAGGAATATTCCTGAAAAGGCATCAAGAGGGCTCTTTGGAGCAATAGCTGGA
>A_/_H4N6|LC339611|A/duck/Hokkaido/W150/2014
ACTTGCAACTGGGATGAGAAATATCCCTGAAAAGGCATCAAGAGGGCTTTTTGGAGCAATAGCTGGG
>A_/_H4N2|LC339571|A/duck/Hokkaido/491003/2014
ACTTGCAACTGGGATGAGAAATATCCCTGAAAAGGCATCAAGAGGGCTTTTTGGAGCAATAGCTGGG
>A_/_H4N6|LC349407|A/duck/Mongolia/372/2010
ACTCGCAACAGGGATGAGGAATATTCCTGAAAAGGCATCAAGAGGGCTCTTTGGAGCAATAGCTGGA
>A_/_H4N8|LC349391|A/duck/Mongolia/340/2011
ACTCGCAACAGGGATGAGGAATATTCCTGAAAAGGCATCAAGAGGGCTCTTTGGAGCAATAGCTGGA
>A_/_H4N6|LC349343|A/duck/Mongolia/262/2011
ACTTGCAACTGGGATGAGAAATATCCCTGAAAAGGCATCAAGAGGGCTTTTTGGGGCAATAGCTGGG
>A_/_H4N6|LC349319|A/duck/Mongolia/244/2010
ACTCGCAACAGGGATGAGGAATATTCCTGAAAAGGCATCAAGAGGGCTCTTTGGAGCAATAGCTGGA
>A_/_H4N1|LC349303|A/duck/Mongolia/202/2013
ACTTGCAACAGGAATGAGGAACATTCCTGAAAAGGCATCGAGAGGGCTCTTTGGAGCAATAGCTGGA
>A_/_H4N6|KX518714|A/duck/Moscow/4652/2011
ACTTGCAACTGGGATGAGAAATATCCCTGAAAAGGCATCAAGAGGGCTTTTTGGGGCAATAGCTGGG
>A_/_H4N6|KX978846|A/bewicks_swan/Netherlands/3/2007
ACTTGCAACTGGGATGAGAAATATTCCTGAAAAGGCATCAAGAGGGCTTTTTGGAGCAATAGCTGGG
>A_/_H4N6|KX978511|A/bewicks_swan/Netherlands/2/2007
ACTTGCAACTGGGATGAGAAATATTCCTGAAAAGGCATCAAGAGGGCTTTTTGGAGCAATAGCTGGG
>A_/_H4N6|LC121452|A/duck/Mongolia/769/2015
ACTTGCAACTGGGATGAGGAATATCCCTGAAAAGGCATCAAGAGGGCTTTTTGGGGCAATAGCTGGG
>A_/_H4N6|LC121412|A/duck/Mongolia/543/2015
ACTTGCAACTGGGATGAGAAATATCCCTGAAAAGGCATCAAGAGGGCTTTTTGGGGCAATAGCTGGG
>A_/_H4N6|LC121268|A/duck/Mongolia/127/2015
ACTTGCAACTGGGATGAGAAATATCCCTGAAAAGTCATCAAGAGGGCTTTTTGGGGCAATAGCTGGG
>A_/_H4N6|LC121260|A/duck/Mongolia/118/2015
GCTTGCCACAGGAATGAGAAATATTCCGGAGAAGGCATCAAGAGGGCTCTTTGGTGCAATAGCTGGA
>A_/_H4N8|KT777925|A/cape_shoveller/South_Africa/STR0982/2013
ACTTGCAACTGGAATGAGAAATATTCCAGAAAGGGCATCAAGAGGGCTTTTTGGGGCAATAGCTGGG
>A_/_H4N6|KJ525993|A/duck/Thailand/CU-12679C/2012
ACTTGCAACTGGGATGAGAAATATTCCTGAAAAGGCATCAAGAGGGCTTTTTGGGGCAATAGCTGGG
>A_/_H4N2|CY185481|A/garganey/Republic_of_Georgia/1/2011
ACTTGCAACTGGGATGAGGAATATCCCTGAAAAAGCATCAAGAGGGCTTTTTGGGGCAATAGCTGGG
>A_/_H4N2|KP714466|A/mule_duck/Bulgaria/596/2010
ACTTGCCACAGGAATGAGAAATATTCCGGAGAAGGCATCAAGAGGGCTCTTTGGTGCAATAGCTGGG
>A_/_H4N2|KP714450|A/mule_duck/Bulgaria/497/2010
ACTTGCAACTGGGATGAGAAATATCCCTGAAAAGGCATCAAGAGGGCTTTTTGGGGCAATAGCTGGG
>A_/_H4N2|KP714423|A/mule_duck/Bulgaria/188/2010
ACTTGCAACTGGGATGAGAAATATCCCTGAAAAGGCATCAAGAGGGCTTTTTGGGGCAATAGCTGGG
>A_/_H4N2|KP714411|A/mule_duck/Bulgaria/369/2009
ACTTGCCACAGGAATGAGAAATATTCCGGAGAAGGCATCAAGAGGGCTCTTTGGTGCAATAGCTGGG
>A_/_H4N6|KF501092|A/common_teal/Mongolia/2299/2011
ACTCGCAACAGGAATGAGGAATGTTCCTGAAAAGGCATCAAGAGGGCTCTTTGGAGCAATAGCTGGA
>A_/_H4N6|KF501091|A/common_teal/Mongolia/1920/2011
ACTCGCAACAGGGATGAGGAATATTCCTGAAAAGGCATCAAGAGGGCTCTTTGGAGCAATAGCTGGA
>A_/_H4N6|KF501087|A/common_shelduck/Mongolia/2026/2011
ACTTGCAACTGGGATGAGAAATATCCCTGAAAAGGCATCAAGAGGGCTTTTTGGGGCAATAGCTGGG
>A_/_H4N3|KF501085|A/ruddy_shelduck/Mongolia/894V/2009
ACTCGCAACAGGGATGAGGAATATTCCTGAAAAGGCATCAAGAGGGCTCTTTGGAGCAATAGCTGGA
>A_/_H4N6|KF501082|A/ruddy_shelduck/Mongolia/1682/2010
ACTCGCAACAGGGATGAGGAATATTCCTGAAAAGGCATCAAGAGGGCTCTTTGGAGCAATAGCTGGA
>A_/_H4N6|KF501075|A/eurasian_wigeon/Mongolia/340V/2009
ACTTGCAACTGGGATGAGAAATATCCCTGAAAAGGCATCAAGAGGGCTTTTTGGGGCAATAGCTGGG
>A_/_H4N6|KF501062|A/mallard/Mongolia/1402/2011
ACTTGCAACTGGGATGAGAAATATCCCTGAAAAGGAATCAAGAGGGCTTTTTGGGGCAATAGCTGGG
>A_/_H4N6|KF501060|A/ruddy_shelduck/Mongolia/1626/2010
ACTTGCAACTGGGATGAGAAATATCCCTGAAAAGGCATCAAGAGGGCTTTTTGGGGCAATAGCTGGG
>A_/_H4N6|KF501055|A/ruddy_shelduck/Mongolia/967/2009
ACTCGCAACAGGGATGAGGAATATTCCTGAAAAGGCATCAAGAGGGCTCTTTGGAGCAATAGCTGGA
>A_/_H4N6|LC000588|A/muscovy_duck/Vietnam/LBM687/2014
ACTTGCAACTGGGATGAGAAATATCCCTGAAAAGGCACCAAGAGGGCTTTTTGGAGCAATAGCTGGT
>A_/_H4N9|CY164248|A/mallard/Sweden/814/2002
ACTTGCAACTGGGATGAGAAATATCCCTGAAAAGGCATCAAGAGGGCTTTTTGGAGCAATAGCTGGG
>A_/_H4N6|CY164240|A/mallard/Sweden/622/2002
ACTTGCAATTGGGATGAGAAATATCCCTGAAAAGGCATCAAGAGGGCTTTTTGGAGCAATAGCTGGG
>A_/_H4N2|CY164216|A/mallard/Sweden/274/2002
ACTTGCAACTGGGATGAGAAATATCCCTGAAAAGGCATCAAGAGGGCTTTTTGGAGCAATAGCCGGG
>A_/_H4N6|CY164208|A/mallard/Sweden/146/2002
ACTTGCAACTGGGATGAGAAATATCCCTGAAAAGGCATCAAGAGGGCTTTTTGGAGCAATAGCTGGG
>A_/_H4N6|CY164200|A/mallard/Sweden/105093/2009
ACTTGCAACTGGGATGAGAAATATTCCTGAAAAGGCATCAAGAGGGCTTTTTGGAGCAATAGCTGGG
>A_/_H4N6|CY164296|A/mallard/Sweden/1656/2002
ACTTGCGACTGGGATGAGAAATATCCCTGAAAAGGCATCAAGAGGGCTTTTTGGAGCAATAGCTGGG
>A_/_H4N2|CY164272|A/mallard/Sweden/1195/2002
ACTTGCAACTGGGATGAGAAATATCCCTGGAAAGGCATCAAGAGGGCTTTTTGGAGCAATAGCCGGG
>A_/_H4N2|CY164256|A/mallard/Sweden/906/2002
ACTTGCAACTGGGATGAGAAATATCCCTGAAAAGGCATCAAGAGGGCTTTTTGGAGCAATAGCTGGG
>A_/_H4N3|CY164336|A/mallard/Sweden/1883/2003
ACTTGCAACTGGGATGAGAAATATCCCTGAAAGGGCATCAAGAGGGCTTTTTGGAGCAATAGCTGGA
>A_/_H4N6|CY164320|A/mallard/Sweden/1705/2002
ACTTGCGACTGGGATGAGAAATATCCCTGAAAAGGCATCAAGAGGGCTTTTTGGAGCAATAGCTGGG
>A_/_H4N7|MN530455|A/mallard/South_Korea/N08-0422/2008
ACTTGCAACAGGGATGAGGAACATTCCTGAAAAGGCATCAAGAGGACTCTTTGGAGCAATAGCTGGA
>A_/_H4N6|MN530452|A/mallard/South_Korea/N08-0188/2008
ACTTGCAACGGGGATGAGGAACATTCCTGAGAAGGCATCAAGAGGACTCTTTGGAGCAATAGCTGGA
>A_/_H4N6|MT090517|A/duck/Bangladesh/37528/2019
GCTTGCAACTGGGATGAGAAATATCCCTGAAAAGGCATCAAGAGGGCTTTTTGGAGCAATAGCTGGG
>A_/_H4N6|MT090407|A/duck/Bangladesh/37516/2019
GCTTGCAACTGGGATGAGAAATATCCCTGAAAAGGCATCAAGAGGGCTTTTTGGAGCAATAGCTGGG
>A_/_H4N6|MT020262|A/duck/Mongolia/826/2019
ACTCGCAACTGGGATGAGAAATATCCCTGAAAAGGCATCAAGAGGGCTTTTTGGAGCAATAGCTGGG
>A_/_H4N2|MT020254|A/duck/Mongolia/820/2019
ACTTGCAACTGGGATGAGAAATATCCCTGAAAAGGCATCAAGAGGGCTTTTTGGGGCAATAGCTGGG
>A_/_H4N6|MT020246|A/duck/Mongolia/729/2019
ACTTGCAACTGGGATGAGAAATATCCCTGAAAAGGCATCAAGAGGGCTTTTTGGGGCAATAGCTGGG
>A_/_H4N6|MT020190|A/duck/Mongolia/592/2019
ACTTGCAACTGGGATGAGAAATATCCCTGAAAAGGCATCAAGAGGGCTTTTTGGGGCAATAGCTGGG
>A_/_H4N6|MT020174|A/duck/Mongolia/380/2019
ACTCGCAACTGGGATGAGAAATATCCCTGAAAAGGCATCAAGAGGGCTTTTTGGAGCAATAGCTGGG
>A_/_H4N2|MT020166|A/duck/Mongolia/296/2019
ACTTGCAACTGGGATGAGAAATATCCCTGAAAAGGCATCAAGAGGGCTTTTTGGGGCAATAGCTGGG
>A_/_H4N9|LC496336|A/mallard/Kagoshima/KG1C/2017
ACTTGCAACTGGGATGAGAAATATCCCTGAAAAGGCATCAAGAGGACTTTTTGGAGCGATAGCTGGA
>A_/_H4N6|MT407073|A/Anas_platyrhynchos/Belgium/8535/2016
ACTTGCAACTGGGATGAGAAATATCCCTGAAAAGGCATCAAGAGGGCTTTTTGGGGCAATAGCTGGG
>A_/_H4N2|MT407057|A/Anas_platyrhynchos/Belgium/7976/2018
ACTTGCAACTGGGATGAGAAATATTCCAGAAAAGGCATCAAGAGGGCTTTTTGGGGCAATAGCTGGG
>A_/_H4N6|MT407049|A/Anas_platyrhynchos/Belgium/7921-H188508/2016
ACTTGCAACTGGGATGAGAAATATCCCTGAAAAGGCATCAAGAGGGCTTTTTGGGGCAATAGCTGGG
>A_/_H4N6|MT406825|A/Anas_platyrhynchos/Belgium/10399/2018
ACTTGCAACTGGGATGAGAAATATTCCAGAAAAGGCATCAAGAGGGCTTTTTGGGGCAATAGCTGGG
>A_/_H4N6|MF673551|A/mallard/Moscow/4843/2012
ACTTGCAACTGGGATGAGAAATATCCCTGAAAAGGCATCAAGAGGGCTTTTTGGGGCAATAGCTGGG
>A_/_H4N6|MF673543|A/mallard/Moscow/4771/2012
ACTTGCAACTGGGATGAGAAATATCCCTGAAAAGGCATCAAGAGGGCTTTTTGGGGCAATAGCTGGG
>A_/_H4N6|MF673535|A/mallard/Moscow/4528/2011
ACTTGCAACTGGGATGAGAAATATCCCTGAAAAGGCATCAAGAGGGCTTTTTGGGGCAATAGCTGGG
>A_/_H4N6|MF673527|A/mallard/Moscow/4518/2011
ACTTGCAACTGGGATGAGAAATATCCCTGAAAAGGCATCAAGAGGGCTTTTTGGGGCAATAGCTGGG
>A_/_H4N6|LC498519|A/duck/Hokkaido/W217/2015
ACTCGCAACAGGGATGAGGAATATTCCTGAAAAGGCATCAAGAGGGCTCTTTGGAGCAATAGCTGGA
>A_/_H4N6|LC498517|A/duck/Hokkaido/W195/2015
ACTCGCAACAGGGATGAGGAATATTCCTGAAAAGGCATCAAGAGGGCTCTTTGGAGCAATAGCTGGA
>A_/_H4N6|MH579405|A/mallard/Korea/CL45/2017
ACTTGCAACTGGGATGAGAAATATCCCTGAAAAGGCATCAAGAGGACTTTTTGGAGCAATAGCTGGG
>A_/_H4N6|MH579389|A/mallard/Korea/F94-16/2017
ACTTGCAACTGGGATGAGAAATATCCCTGAAAAGGCATCAAGAGGACTTTTTGGAGCAATAGCTGGG
>A_/_H4N6|LC427349|A/duck/Vietnam/HU3-1268/2015
ACTTGCAACTGGGATGAGGAATATCCCTGAAAAGGCATCAAGAGGGCTTTTTGGAGCAATAGCTGGG
>A_/_H4N8|KJ907591|A/greylag_goose/Changsha/CS-1983/2013
ACTCGCAACAGGGATGAGGAATATTCCTGAAAAGGCATCAAGAGGGCTCTTTGGGGCAATAGCTGGA
>A_/_H4N8|KJ907583|A/greylag_goose/Changsha/CS-538/2013
ACTCGCAACAGGGATGAGGAATATTCCTGAAAAGGCATCAAGAGGGCTCTTTGGGGCAATAGCTGGA
>A_/_H4N8|KJ907575|A/greylag_goose/Changsha/CS-510/2013
ACTCGCAACAGGGATGAGGAATATTCCTGAAAAGGCATCAAGAGGGCTCTTTGGGGCAATAGCTGGA
>A_/_H4N6|MH130186|A/mallard/Korea/M174/2014
ACTTGCAACTGGGATGAGAAATATCCCTGAAAAGGCATCAAGAGGGCTTTTTGGGGCAATAGCTGGG
>A_/_H4N6|KJ907567|A/duck/Yunnan/YN-E2/2011
ACTTGCAACTGGGATGAGAAATATCCCTGAAAAGGCATCAAGAGGGCTTTTTGGAGCAATAGCTGGG
>A_/_H4N6|KJ907559|A/duck/Yunnan/YN-1/2011
GCTTGCAACTGGGATGAGAAATATCCCTGAAAAGGCATCGAGAGGACTTTTTGGGGCAATAGCTGGG
>A_/_H4N6|MK592605|A/swan/Hokkaido/481109/2017
ACTTGCAACTGGGATGAGAAATATCCCTGAAAAGGCATCAAGAGGGCTTTTTGGGGCAATAGCTGGG
>A_/_H4N6|MK592597|A/swan/Hokkaido/481107/2017
ACTTGCAACTGGGATGAGAAATATCCCTGAAAAGGCATCAAGAGGGCTTTTTGGGGCAATAGCTGGG
>A_/_H4N7|LC467231|A/Calidris_ruficollis/Hokkaido/12EY0180/2012
GCTCGCAACAGGAATGAGGAACATTCCTGAAAAGGCATCAAGAGGACTCTTTGGAGCAATAGCTGGA
>A_/_H4N6|MH135352|A/duck/Bangladesh/33676/2017
GCTTGCAACTGGGATGAGAAATATCCCTGAAAAGGCATCAAGAGGGCTTTTTGGAGCAATAGCTGGG
>A_/_H4N2|MH135403|A/duck/Bangladesh/33638/2017
ACTTGCAACTGGGATGAGAAATATCCCTGAAAAGGCATCAAGAGGACTTTTTGGAGCGATAGCTGGA
>A_/_H4N6|MF682642|A/mallard_duck/Netherlands/49/2010
ACTTGCAACTGGGATGAGGAATATTCCTGAAAAGACATCAAGAGGGCTTTTTGGGGCAATAGCTGGG
>A_/_H4N6|MF682676|A/mallard_duck/Netherlands/70/2008
ACTTGCAACTGGGATGAGAAATATACCTGAAAAGGCATCAAGAGGGCTTTTTGGAGCAATAGCTGGG
>A_/_H4N6|MF694029|A/mallard_duck/Georgia/3/2016
ACTTGCAACTGGGATGAGAAATATCCCTGAAAAGGCATCAAGAGGGCTTTTTGGGGCAATAGCTGGG
>A_/_H4N6|MF694163|A/mallard_duck/Georgia/7/2016
ACTTGCAACTGGGATGAGAAATATCCCTGAAAAGGCATCAAGAGGGCTTTTTGGGGCAATAGCTGGG
>A_/_H4N6|MF694053|A/mallard_duck/Georgia/6/2016
ACTTGCAACTGGGATGAGAAATATCCCTGAAAAGGCATCAAGAGGGCTTTTTGGGGCAATAGCTGGG
>A_/_H4N6|MF694197|A/mallard_duck/Georgia/9/2016
ACTTGCAACTGGGATGAGAAATATCCCTGAAAAGGCATCAAGAGGGCTTTTTGGGGCAATAGCTGGG
>A_/_H4N6|MF693993|A/mallard_duck/Netherlands/35/2015
ACTTGCAACTGGGATGAGGAATATCCCTGAAAAAGCATCAAGAGGGCTTTTTGGGGCAATAGCTGGA
>A_/_H4N2|LC415034|A/duck/Miyazaki/CAD-1/2016
ACTTGCAACTGGGATGAGAAATATCCCTGAAAAGACATCAAGAGGGCTTTTTGGGGCAATAGCTGGG
>A_/_H4N8|KY785669|A/duck/Guangdong/DGQTSJ147P/2015
ACTCGCAACAGGGATGAGAAATATTCCTGAAAAGGCATCAAGAGGGCTCTTTGGGGCGATAGCTGGA
>A_/_H4N6|MF399057|A/duck/Guangxi/149D24/2013
ACTTGCAACTGGGATGAGAAATATCCCTGAAAAGGCATCAAGAGGGCTTTTTGGAGCAATAGCTGGG
>A_/_H4N6|KX509946|A/duck/Moscow/4643/2011
ACTTGCAACTGGGATGAGAAATATCCCTGAAAAGGCATCAAGAGGGCTTTTTGGGGCAATAGCTGGG
>A_/_H4N6|MF148085|A/Eurasian_wigeon/Netherlands/1/2005
ACTTGCAACTGGGATGAGAAATATCCCTGAAAAGGCATCAAGAGGGCTTTTTGGAGCAATAGCTGGG
>A_/_H4N2|MF148075|A/mallard_duck/Netherlands/53/2006
ACTTGCAACTGGGATGAGAAATATTCCTGAAAAGGCATCAAGAGGGCTTTTTGGAGCAATAGCTGGG
>A_/_H4N6|MF147980|A/mallard_duck/Netherlands/9/2001
ACTTGCAACTGGGATGAGAAATATCCCTGAAAAGGCATCAAGAGGGCTCTTTGGAGCAATAGCTGGG
>A_/_H4N6|MF147605|A/European_herring_gull/Netherlands/1/2006
ACTTGCAACTGGGATGAGAAATATTCCTGAAAGGGCATCAAGAGGGCTTTTTGGAGCAATAGCTGGG
>A_/_H4N6|MF147539|A/mallard_duck/Netherlands/3/2004
ACTTGCAACTGGGATGAGAAATATCCCTGAAAAGGCATCAAGAGGGCTTTTTGGAGCAATAGCTGGG
>A_/_H4N2|MF147413|A/mallard_duck/Netherlands/18/2012
ACTTGCAACTGGGATGAGGAATATCCCTGAAAAAGCATCAAGAGGGCTTTTTGGGGCAATAGCTGGG
>A_/_H4N6|MF147373|A/mallard_duck/Netherlands/10/2013
ACTTGCAACTGGGATGAGAAATATTCCTGAAAGGGCATCAAGAGGGCTTTTTGGGGCAATAGCTGGG
>A_/_H4N6|MF146892|A/mallard_duck/Netherlands/22/2011
ACTTGCAACTGGGATGAGAAATATCCCTGAAAAGGCATCAAGAGGGCTTTTTGGAGCAATAGCTGGG
>A_/_H4N6|MF146556|A/mallard_duck/Netherlands/21/2014
ACTTGCAACTGGGATGAGAAATATCCCTGAAAAGGCATCAAGAGGGCTTTTTGGGGCAATAGCTGGG
>A_/_H4N6|KY635619|A/duck/Bangladesh/25891/2015
GCTTGCCACTGGAATGAGAAATATTCCGGAGAAGGCATCAAGAGGGCTCTTTGGTGCAATAGCTGGA
>A_/_H4N6|KY415636|A/duck/Ganzhou/GZ5/2015
ACTTGCAACTGGGATGAGAAATATCCCTGAAAAGGCATCAAGAGGGCTTTTTGGGGCAATAGCTGGG
>A_/_H4N6|KX162622|A/duck/Shanghai/421-2/2009
ACTTGCAACAGGGATGAGGAACATTCCTGAAAAGGCATCAAGAGGACTCTTTGGAGCAATAGCTGGA
>A_/_H4N6|KX162621|A/duck/Shanghai/420-2/2009
GCTTGCAACTGGAATGAGAAATATCCCTGAAAAGGCATCAAGAGGGCTTTTTGGAGCAATAGCTGGG
>A_/_H4N6|KX162619|A/duck/Shanghai/67-2/2009
ACTTGCAACTGGGATGAGAAATATTCCTGAAAAGGCATCAAGAGGGCTTTTTGGAGCAATAGCTGGG
>A_/_H4N6|KX162618|A/duck/Shanghai/46-2/2009
ACTTGCAACTGGGATGAGAAATATTCCTGAAAAGGCATCAAGAGGGCTTTTTGGAGCAATAGCTGGG
>A_/_H4N6|KX162617|A/duck/Shanghai/44-2/2009
ACTTGCAACTGGGATGAGAAATATTCCTGAAAAGGCATCAAGAGGGCTTTTTGGAGCAATAGCTGGG
>A_/_H4N6|KX162616|A/duck/Shanghai/MH-2/2009
ACTTGCAACTGGGATGAGAAATATTCCTGAAAAGGCATCAAGAGGGCTTTTTGGAGCAATAGCTGGG
>A_/_H4N2|KX162615|A/duck/Shanghai/29-1/2009
ACTTGCAACTGGGATGAGAAATATCCCTGAAAAGGCATCAAGAGGGCTTTTTGGAGCAATAGCTGGG
>A_/_H4N6|KX979423|A/mallard_duck/Netherlands/26/2010
ACTTGCAACTGGGATGAGGAATATCCCTGAAAAAGCATCAAGAGGGCTTTTTGGGGCAATAGCTGGG
>A_/_H4N6|KX979234|A/mallard_duck/Netherlands/18/2007
ACTTGCAACTGGGATGAGAAATATTCCTGAAAAGGCATCAAGAGGGCTTTTTGGAGCAATAGCTGGG
>A_/_H4N6|KX979134|A/mallard_duck/Netherlands/19/2012
ACTTGCAACTGGGATGAGAAATATCCCTGAAAAGGCATCAAGAGGGCTTTTTGGGGCAATAGCTGGG
>A_/_H4N6|KX978886|A/mallard_duck/Netherlands/30/2014
ACTTGCAACTGGGATGAGAAATATCCCAGAAAAGGCATCAAGAGGGCTTTTCGGGGCAATAGCTGGA
>A_/_H4N6|KX978670|A/mallard_duck/Netherlands/7/2011
ACTTGCAACTGGGATGAGAAATATCCCTGAAAAGGCATCAAGAGGGCTTTTTGGGGCAATAGCTGGG
>A_/_H4N6|KX978385|A/mallard_duck/Netherlands/24/2013
ACTTGCAACTGGGATGAGGAATATCCCTGAAAAAGCATCAAGAGGGCTTTTTGGGGCAATAGCTGGG
>A_/_H4N6|KX978295|A/mallard_duck/Netherlands/27/2009
ACTTGCAACTGGGATGAGAAATATTCCTGAAAAGGCATCAAGAGGGCTTTTTGGAGCAATAGCTGGG
>A_/_H4N6|KX978110|A/mallard_duck/Netherlands/55/2008
ACTTGCAACTGGGATGAGAAATATACCTGAAAAGGCATCAAGAGGGCTTTTTGGAGCAATAGCTGGG
>A_/_H4N6|KX978073|A/mute_swan/Netherlands/2/2006
ACTTGCAACTGGGATGAGAAATATTCCTGAAAGGGCATCAAGAGGGCTTTTTGGAGCAATAGCTGGG
>A_/_H4N6|KX977958|A/mute_swan/Netherlands/3/2006
ACTTGCAACTGGGATGAGAAATATTCCTGAAAGGGCATCAAGAGGGCTTTTTGGAGCAATAGCTGGG
>A_/_H4N6|KX977697|A/mallard_duck/Netherlands/6/2006
ACTTGCAACTGGGATGAGAAATATTCCTGAAAGGGCATCAAGAGGGCTTTTTGGAGCAATAGCTGGG
>A_/_H4N9|KX721055|A/duck/Shan_Tou/461/2000
ACTTGCAACAGGGATGAGGAACATTCCTGAAAAAGCACCAAGAGGGCTCTTCGGGGCAATAGCCGGG
>A_/_H4N6|KU161083|A/goose/Jiangsu/S2433/2011
ACTTGCAACTGGGATGAGAAATATCCCTGAAAAGGAATCAAGAGGGCTTTTTGGGGCAATAGCTGGG
>A_/_H4N8|KU161075|A/goose/Hunan/S2466/2011
ACTCGCAACAGGGATGAGGAATATTCCTGAAAAGGCATCAAGAGGGCTCTTTGGAGCAATAGCTGGA
>A_/_H4N2|KU161067|A/goose/Guangdong/S1780/2012
ACTCGCAACAGGGATGAGGAATATTCCTGAAAGGGCATCAAGAGGGCTCTTTGGGGCAATAGCTGGA
>A_/_H4N6|KU161060|A/duck/Zhejiang/S2235/2012
ACTTGCAACAGGGATGAGAAATATCCCTGAAAAGGCATCGAGAGGGCTTTTTGGAGCAATAGCTGGA
>A_/_H4N6|KU161052|A/duck/Zhejiang/S2088/2011
ACTTGCAACTGGGATGAGGAATATCCCTGAAAAGGCATCAAGAGGGCTTTTTGGAGCAATAGCTGGG
>A_/_H4N2|KU161043|A/duck/Sichuan/S4202/2011
ACTTGCAACTGGGATGAGAAATATCCCTGAAAAGGCATCAAGAGGGCTTTTTGGGGCAATAGCTGGG
>A_/_H4N2|KU161035|A/duck/Jiangxi/S3261/2009
ACTCGCAACAGGGATGAGGAATATTCCTGAAAAGGCATCAAGAGGGCTCTTTGGGGCAATAGCTGGA
>A_/_H4N6|KU161027|A/duck/Jiangxi/S2443/2012
ACTTGCAACTGGGATGAGAAATATCCCTGAAAAGGCATCAAGAGGGCTTTTTGGGGCAATAGCTGGG
>A_/_H4N2|KU161019|A/duck/Jiangxi/S21055/2012
ACTTGCAACTGGGATGAGAAACATCCCTGAAAAGGCATCAAGAGGGCTTTTTGGAGCAATAGCCGGG
>A_/_H4N6|KU161003|A/duck/Jiangsu/S2447/2011
ACTTGCAACTGGGATGAGAAATATCCCTGAAAAGGAATCAAGAGGGCTTTTTGGGGCAATAGCTGGG
>A_/_H4N2|KU160994|A/duck/Hunan/S2046/2011
ACTTGCAACTGGGATGAGAAATATCCCTGAAAAGGCATCAAGAGGGCTTTTTGGAGCAATAGCTGGG
>A_/_H4N6|KU160987|A/duck/Hunan/S1166/2010
ACTTGCAACTGGGATGAGAAATATCCCTGAAAAGGCATCAAGAGGGCTTTTTGGAGCAATAGCTGGG
>A_/_H4N6|KU160979|A/duck/Hunan/S1012/2009
ACTCGCAACAGGGATGAGGAATATTCCTGAAAAGGCATCAAGAGGGCTCTTTGGAGCAATAGCTGGA
>A_/_H4N2|KU160971|A/duck/Hubei/S2227/2012
ACTTGCAACTGGGATGAGAAATATCCCTGAAAAGGCATCAAGAGGGCTTTTTGGAGCAATAGCTGGG
>A_/_H4N8|KU160955|A/duck/Hubei/S2114/2012
ACTTGCAACTGGGATGAGAAACATCCCTGAAAAGGCATCAAGAGGGCTTTTTGGAGCAATAGCCGGG
>A_/_H4N6|KU160947|A/duck/Henan/S4179/2009
ACTTGCAACTGGGATGAGAAATATCCCTGAAAAGGCATCAAGAGGGCTTTTTGGAGCAATAGCTGGG
>A_/_H4N6|KU160939|A/duck/Henan/S1091/2010
ACTTGCAACTGGGATGAGAAATATCCCTGAAAAGGCATCAAGAGGACTTTTTGGGGCAATAGCTGGG
>A_/_H4N6|KU160931|A/duck/Guizhou/S1167/2010
ACTTGCAACTGGGATGAGAAATATCCCTGAAAAGGCATCAAGAGGGCTTTTTGGAGCAATAGCTGGG
>A_/_H4N6|KU160923|A/duck/Guangxi/S4312/2011
ACTTGCAACTGGGATGAGAAATATCCCTGAAAAGGCATCAAGAGGGCTTTTTGGAGCAATAGCTGGG
>A_/_H4N6|KU160915|A/duck/Guangxi/S2090/2012
ACTTGCAACTGGGATGAGAAATATCCCTGAAAAGGCATCAAGAGGGCTTTTTGGAGCAATAGCTGGG
>A_/_H4N6|KU160907|A/duck/Guangxi/S1211/2010
ACTTGCAACTGGGATGAGAAATATCCCTGAAAAGGCATCAAGAGGGCTTTTTGGAGCAATAGCTGGG
>A_/_H4N6|KU160896|A/duck/Guangxi/S1107/2010
ACTTGCAACTGGGATGAGAAATATCCCTGAAAAGGCATCAAGAGGGCTTTTTGGAGCAATAGCTGGG
>A_/_H4N2|KU160891|A/duck/Guangdong/S4040/2011
ACTCGCAACAGGAATGAGGAATATTCCTGAAAAGGCATCAAGAGGGCTCTTTGGGGCAATAGCTGGA
>A_/_H4N2|KU160883|A/duck/Guangdong/S1469/2010
ACTCGCAACAGGGATGAGGAATATTCCTGAAAAGGCATCAAGAGGGCTCTTTGGGGCAATAGCTGGA
>A_/_H4N2|KU160876|A/duck/Guangdong/S1123/2012
ACTCGCAACAGGGATGAGGAATATTCCTGAAAGGGCATCAAGAGGGCTCTTTGGGGCAATAGCTGGA
>A_/_H4N6|KU160867|A/duck/Fujian/S2169/2012
ACTTGCAACTGGGATGAGAAATATCCCTGAAAAGGCATCAAGAGGGCTTTTTGGAGCAATAGCTGGG
>A_/_H4N3|KU160859|A/duck/Fujian/S1487/2009
ACTTGCAACAGGAATGAGGAACATTCCTGAAAAGACAGCAAGAGGGCTCTTTGGAGCAATAGCTGGA
>A_/_H4N8|KU160851|A/duck/Chongqing/S2086/2012
ACTTGCAACTGGGATGAGAAACATCCCTGAAAAGGCATCAAGAGGGCTTTTTGGAGCAATAGCCGGG
>A_/_H4N6|KU160843|A/duck/Anhui/S4155/2009
ACTTGCAACTGGGATGAGAAATATCCCTGAAAAGGCATCAAGAGGGCTTTTTGGAGCAATAGCTGGG
>A_/_H4N6|KU160835|A/duck/Anhui/S2193/2012
ACTTGCAACTGGGATGAGAAACATCCCTGAAAAGGCATCAAGAGGGCTTTTTGGAGCAATAGCCGGG
>A_/_H4N6|KT589229|A/duck/Zhejiang/D2-1/2013
ACTTGCAACTGGGATGAGAAATATCCCTGAAAAGGCATCAAGAGGGCTTTTTGGAGCAATAGCTGGG
>A_/_H4N6|KT589228|A/duck/Zhejiang/D15/2013
ACTTGCAACTGGGATGAGAAATATCCCTGAAAAGGCATCAAGAGGGCTTTTTGGGGCAATAGCTGGG
>A_/_H4N6|KT589227|A/duck/Zhejiang/D14/2013
ACTTGCAACTGGGATGAGAAATATCCCTGAAAAGGCATCAAGAGGGCTTTTTGGAGCAATAGCTGGG
>A_/_H4N6|KT589226|A/duck/Zhejiang/D9/2013
ACTTGCAACTGGGATGAGAAATATCCCTGAAAAGGCATCAAGAGGGCTTTTTGGGGCAATAGCTGGG
>A_/_H4N6|KT589225|A/duck/Zhejiang/422/2013
ACTTGCAACTGGGATGAGGAATATCCCTGAAAAGGCATCAAGAGGGCTTTTTGGAGCAATAGCTGGG
>A_/_H4N6|KT589223|A/duck/Zhejiang/414/2013
ACTTGCAACTGGGATGAGGAATATCCCTGAAAAGGCATCAAGAGGGCTTTTTGGAGCAATAGCTGGG
>A_/_H4N2|KT589220|A/duck/Zhejiang/925170/2014
ACTTGCAACTGGGATGAGAAATATCCCTGAAAAGGCATCAAGAGGGCTTTTTGGGGCAATAGCTGGG
>A_/_H4N2|KT589219|A/duck/Zhejiang/925168/2014
ACTTGCAACTGGGATGAGAAATATCCCTGAAAAGGCATCAAGAGGGCTTTTTGGGGCAATAGCTGGG
>A_/_H4N2|KT589216|A/duck/Zhejiang/925099/2014
ACTTGCGACTGGGATGAGAAACATCCCTGAAAAAGCATCAAGAGGGCTTTTTGGAGCAATAGCAGGA
>A_/_H4N2|KT589213|A/duck/Zhejiang/925088/2014
ACTTGCGACTGGGATGAGAAACATCCCTGAAAAAGCATCAAGAGGGCTTTTTGGAGCAATAGCAGGA
>A_/_H4N2|KT589212|A/duck/Zhejiang/925028/2014
ACTTGCGACTGGGATGAGAAACATCCCTGAAAAAGCATCAAGAGGGCTTTTTGGAGCAATAGCAGGA
>A_/_H4N2|KT589211|A/duck/Zhejiang/727145/2014
ACTTGCAACTGGGATGAGAAATATCCCTGAAAAGGCATCAAGAGGGCTTTTTGGGGCAATAGCTGGG
>A_/_H4N2|KT589210|A/duck/Zhejiang/77140/2014
ACTTGCAACCGGGATGAGAAATATCCCTGAAAAGGCATCAAGAGGACTTTTTGGAGCAATAGCTGGA
>A_/_H4N2|KT589209|A/duck/Zhejiang/77139/2014
ACTTGCAACCGGGATGAGAAATATCCCTGAAAAGGCATCAAGAGGACTTTTTGGAGCAATAGCTGGA
>A_/_H4N6|KJ690581|A/duck/China/J1/2012
ACTTGCAACTGGGATGAGAAATATCCCTGAAAAGGCATCAAGAGGGCTTTTTGGAGCAATAGCTGGG
>A_/_H4N6|KP993205|A/gull/Buryatiya/2408/2001
ACTTGCAACAGGGATGAGGAACATTCCCGAAAAAGCACCAAGAGGGCTCTTTGGAGCAATAGCCGGG
>A_/_H4N6|KP993204|A/gull/Buryatiya/2407/2001
ACTTGCAACAGGGATGAGGAACATTCCCGAAAAAGCACCAAGAGGGCTCTTTGGAGCAATAGCCGGG
>A_/_H4N2|KJ881013|A/duck/Guangxi/125D17/2012
ACTTGCAACTGGAATGAGAAACATCCCTGAAAAGGCATCAAGAGGGCTTTTTGGAGCAATAGCTGGG
>A_/_H4N0|KJ645720|A/duck/Taiwan/DV2358/2011
ACTTGCAACTGGGATGAGAAATATCCCTGAAAAGGCATCAAGAGGGCTTTTTGGAGCAATAGCTGGG
>A_/_H4N0|KJ645715|A/duck/Taiwan/DV2133/2011
ACTTGCAACTGGGATGAGAAATATCCCTGAAAAGGCATCAAGAGGGCTTTTTGGAGCAATAGCTGGG
>A_/_H4N0|KJ645712|A/duck/Taiwan/DV2135/2011
ACTTGCAACTGGGATGAGAAATATCCCTGAAAAGGCATCAAGAGGGCTTTTTGGAGCAATAGCTGGG
>A_/_H4N1|MW188637|A/duck/Mongolia/451/2018
ACTTGCAACTGGGATGAGAAATATCCCTGAAAAGGCATCAAGAGGGCTTTTTGGGGCAATAGCTGGG
>A_/_H4N6|MW188629|A/duck/Mongolia/447/2018
GCTTGCAACTGGGATGAGAAACATTCCTGAAAAGGTTTCAAGAGGGCTTTTTGGAGCAATAGCTGGG
>A_/_H4N6|MW188621|A/duck/Mongolia/401/2018
ACTTGCAACTGGGATGAGAAATATCCCTGAAAAGGCATCAAGAGGGCTTTTTGGGGCAATAGCTGGG
>A_/_H4N6|MW188597|A/duck/Mongolia/345/2018
GCTTGCAACTGGGATGAGAAACATTCCTGAAAAGGTTTCAAGAGGGCTTTTTGGAGCAATAGCTGGG
>A_/_H4N6|CY077433|A/duck/Victoria/2001**gb
GCTTGCAACAGGAATGAGGAACATTCCTGAAAGGGAATCAAGAGGACTTTTTGGAGCAATAGCTGGA
>A_/_H4N9|LC498518|A/duck/Hokkaido/W214/2006**gb
ACTCGCAACAGGGATGAGGAATATTCCTGAAAAGGCATCAAGAGGGCTCTTTGGAGCAATAGCTGGA
>A_/_H4N6|CY094919|A/duck/Victoria/3/1980**gb
ACTTGCAACAGGAATGAGGAACATTCCTGAAAAGGCATCAAGAGGGCTTTTTGGAGCAATAGCTGGA
>A_/_H4N6|CY092161|A/duck/Western_Australia/8108/1984**gb
ACTTGCAACAGGAATGAGGAACATTCCTGAAAAGGCAGCAAGAGGGCTTTTTGGAGCAATAGCTGGA
>A_/_H4N6|CY094895|A/duck/Western_Australia/8057/1984**gb
ACTTGCAACAGGAATGAGGAACATTCCTGAAAAGGCAGCAAGAGGGCTTTTTGGAGCAATAGCTGGA
>A_/_H4N8|CY092145|A/duck/Victoria/5385/2002**gb
ACTTGCAACAGGGATGAGGAACATTCCTGAAAGGGCAACAAGAGGACTTTTTGGAGCAATAGCTGGA
>A_/_H4N6|KM267818|A/duck/Bangladesh/14VIR1121-10/2013**gb
ACTTGCAACTGGGATGAGAAATATCCCTGAAAAGGCATCAAGAGGGCTTTTTGGGGCAATAGCTGGG
>A_/_H4Nmixed|KP714431|A/mule_duck/Bulgaria/127/2008**gb
ACTTGCCACAGGAATGAGAAATATTCCGGAGAAGGCATCAAGAGGGCTCTTTGGTGCAATAGCTGGG
>A_/_H4Nmixed|KP714407|A/mule_duck/Bulgaria/64/2010**gb
ACTTGCCACAGGAATGAGAAATATTCCGGAGAAGGCATCAAGAGGGCTCTTTGGTGCAATAGCTGGG
>A_/_H4Nmixed|KP714425|A/mule_duck/Bulgaria/191-2/2008**gb
ACTTGCAACTGGGATGAGAAATATCCCAGAAAAGGCATCAAGAGGGCTTTTTGGAGCAATAGCTGGA
>A_/_H4Nmixed|KP714401|A/mule_duck/Bulgaria/61/2010**gb
ACTTGCCACAGGAATGAGAAATATTCCGGAGAAGGCATCAAGAGGGCTCTTTGGTGCAATAGCTGGG
>A_/_H4gb|KP286887|A/duck/Jiangxi/278/2013**gb
ACTTGCAACTGGGATGAGGAATATCCCTGAAAAGGCATCAAGAGGGCTTTTTGGAGCAATAGCTGGG
>A_/_H4N6|KR010403|A/spot-billed_duck/Shanghai/SH148/2014**gb
ACTTGCAACTGGGATGAGAAATATCCCTGAAAAGGCATCAAGAGGGCTTTTTGGAGCAATAGCTGGG
>A_/_H4N6|KR010395|A/spot-billed_duck/Shanghai/SH12/2014**gb
ACTTGCAACTGGGATGAGAAATGTCCCTGAAAAGGCATCAAGAGGGCTTTTTGGGGCAATAGCTGGA
>A_/_H4gb|KP287770|A/duck/Jiangxi/3779/2009**gb
ACTTGCAACTGGGATGAGAAATATCCCTGAGAAGGCATCAAGAGGGCTTTTTGGAGCAATAGCTGGG
>A_/_H4gb|KP287013|A/duck/Jiangxi/5575/2013**gb
ACTTGCAACTGGGATGAGAAATATCCCTGAAAAGGCATCAAGAGGGCTTTTTGGAGCAATAGCTGGG
>A_/_H4gb|KP286964|A/duck/Jiangxi/34864/2013**gb
ACTTGCAACTGGGATGAGAAATATCCCTGAAAAGGCATCAAGAGGGCTTTTTGGAGCAATAGCTGGG
>A_/_H4gb|KP286915|A/duck/Jiangxi/29297/2013**gb
ACTTGCGACTGGGATGAGAAATATCCCTGAAAAGGCATCAAGAGGGCTTTTTGGAGCAATAGCTGGG
>A_/_H4gb|KP286940|A/duck/Jiangxi/32180/2013**gb
ACTTGCAACTGGGATGAGAAATATCCCTGAAAAGGCATCAAGAGGGCTTTTTGGAGCAATAGCTGGG
>A_/_H4gb|KP287745|A/duck/Jiangxi/3078/2009**gb
ACTTGCAACTGGGATGAGAAATATCCCTGAGAAGGCATCAAGAGGGCTTTTTGGAGCAATAGCTGGG
>A_/_H4gb|KP286927|A/duck/Jiangxi/29301/2013**gb
ACTTGCGACTGGGATGAGAAATATCCCTGAAAAGGCATCAAGAGGGCTTTTTGGAGCAATAGCTGGG
>A_/_H4gb|KP416883|A/duck/Jiangxi/27810/2013**gb
ACTTGCGACTGGGATGAGAAATATCCCTGAAAAGGCATCAAGAGGGCTTTTTGGAGCAATAGCTGGG
>A_/_H4N6|MF694052|A/domestic_duck/Georgia/4/2016**gb
ACTTGCAACTGGGATGAGAAATATCCCTGAAAAGGCATCAAGAGGGCTTTTTGGGGCAATAGCTGGG
>A_/_H4N6|MF694014|A/domestic_duck/Georgia/5/2016**gb
ACTTGCAACTGGGATGAGAAATATCCCTGAAAAGGCATCAAGAGGGCTTTTTGGGGCAATAGCTGGG
>A_/_H4N6|MF693981|A/domestic_duck/Georgia/6/2016**gb
ACTTGCAACTGGGATGAGAAATATCCCTGAAAAGGCATCAAGAGGGCTTTTTGGGGCAATAGCTGGG
>A_/_H4N6|MF693991|A/domestic_duck/Georgia/7/2016**gb
ACTTGCAACTGGGATGAGAAATATCCCTGAAAAGGCATCAAGAGGGCTTTTTGGGGCAATAGCTGGG
>A_/_H4N8|CY079283|A/rufous-necked_stint/Japan/6KS0279/2006**gb
ACTTGCAACAGGAATGAGGAACATCCCTGAAAAGGCATCAAAAGGCCTTTTTGGAGCAATAGCTGGA
>A_/_H4N6|LC339787|A/duck/Mongolia/1117/2009**gb
ACTCGCAACAGGGATGAGGAATATTCCTGAAAAGGCATCAAGAGGGCTCTTTGGAGCAATAGCTGGA
>A_/_H4N6|KF501094|A/velvet_scoter/Mongolia/883V/2009**gb
ACTCGCAACAGGGATGAGGAATATTCCTGAAAAGGCATCAAGAGGGCTCTTTGGAGCAATAGCTGGA
>A_/_H4gb|MK192330|A/mallard/Netherlands/25/2013**gb
ACTTGCAACTGGGATGAGAAATATCCCTGAAAAGGCATCAAGAGGGCTTTTTGGGGCAATAGCTGGG
>A_/_H4N6|CY077505|A/mallard/New_Zealand/449-66/2004**gb
ACTTGCAACAGGGATGAGAAATATACCCGAAAAGGCATCAAGAGGGCTCTTCGGAGCCATAGCTGGT
>A_/_H4N6|CY120774|A/duck/Moscow/3799/2009**gb
ACTTGCAACTGGGATGAGAAATATTCCTGAAAAGGCATCAAGAGGGCTTTTTGGAGCAATAGCTGGG
>A_/_H4N6|CY120772|A/duck/Moscow/3735/2009**gb
ACTTGCAACTGGGATGAGAAATATTCCTGAAAAGGCATCAAGAGGGCTTTTTGGAGCAATAGCTGGG
>A_/_H4N6|CY120773|A/duck/Moscow/3740/2009**gb
ACTTGCAACTGGGATGAGAAATATTCCTGAAAAGGCATCAAGAGGGCTTTTTGGAGCAATAGCTGGG
>A_/_H4N8|EF041495|A/duck/South_Africa/1233A/2004**gb
ACTTGCAACTGGGATGAGAAATATCCCTGAAAAGGCATCAAGAGGGCTTTTTGGGGCAATAGCTGGG
>A_/_H4N6|MN530454|A/white_peckin_duck/South_Korea/N08-0187/2008**gb
ACTTGCAACGGGGATGAGGAACATTCCTGAGAAGGCATCAAGAGGACTCTTTGGAGCAATAGCTGGA
>A_/_H4gb|CY165019|A/mallard/Sweden/58359/2006**gb
ACTTGCAACTGGGATGAGAAATATTCCTGAAAAGGCATCAAGAGGGCTTTTTGGAGCAATAGCTGGG
>A_/_H4gb|CY165669|A/mallard/Sweden/80415/2008**gb
ACTTGCGACTGGGATGAGAAATATTCCTGAAAAGGCATCAAGAGGGCTTTTCGGAGCAATAGCTGGA
>A_/_H4gb|CY165047|A/mallard/Sweden/58463/2006**gb
ACTTGCAACTGGGATGAGAAATATTCCTGAAAAGGCATCAAGAGGGCTTTTTGGAGCAATAGCTGGG
>A_/_H4gb|CY165651|A/mallard/Sweden/80348/2008**gb
ACTTGCAACTGGGATGAGAAATATCCCTGAAAAGGCATCAAGAGGGCTTTTTGGGGCAATCGCTGGG
>A_/_H4gb|CY164786|A/mallard/Sweden/51976/2006**gb
ACTTGCAACTGGGATGAGAAATATTCCTGAAAAGGCATCAAGAGGGCTTTTTGGAGCAATAGCTGGG
>A_/_H4gb|CY164155|A/mallard/Sweden/52405/2006**gb
ACTTGCAACTGGGATGAGGAATATCCCTGAAAAGGCATCAAGAGGGCTTTTTGGGGCAATAGCTGGG
>A_/_H4gb|CY165886|A/mallard/Sweden/101782/2009**gb
ACTTGCAACTGGAATGAGAAATATTCCTGAAAAGGCATCAAGAGGGCTTTTTGGAGCAATAGCTGGG
>A_/_H4gb|MK943187|A/duck/Viet_Nam/HN-2430/2015**gb
ACTTGCAACTGGAATGAGGAATATCCCTGAAAAGGCATCAAGAGGGCTTTTTGGAGCAATAGCTGGG
>A_/_H4gb|MK943119|A/duck/Viet_Nam/HN-2633/2016**gb
ACTTGCGACTGGGATGAGAAATATCCCTGAAAAGACATCAAGAGGGCTTTTTGGGGCAATAGCTGGG
