# Supplementary material for: In Silico Analyses of the Role of Codon Usage at the Hemagglutinin Cleavage Site in Highly Pathogenic Avian Influenza Genesis
Source: Viruses. 2022 Jun 21;14(7):1352. doi: 10.3390/v14071352 (PMC9316147; doi:10.3390/v14071352)
Supplement: Supplementary file 1 [file viruses-14-01352-s001.zip › Supplementary File 4/dataset/by_region-species/eurasia-ans_cha/eurasia-ans_cha_h5_unique_CSregion.fasta]

>A_/_H5N1|MH276986|A/Mallard_duck/New_Zealand/08.272.73/2008
TCTTGCAACAGGGCTAAGAAACGTACCTCAGAGAGAAGCGAGGGGTCTATTTGGAGCAATAGCAGGA
>A_/_H5N3|CY046166|A/Muscovy_duck/France/070090b/2007
CCTTGCGACTGGACTCAGGAATGTCCCTCAAAAAGAAGCAAGAGGACTATTTGGGGCTATAGCAGGC
>A_/_H5N2|MH276959|A/Mallard_duck/New_Zealand/11.214.174/2011
TCTTGCAACAGGGTTAAGAAACGTACCTCAGAGAGAAGCGAGGGGTCTATTTGGAGCAATAGCAGGA
>A_/_H5N8|MH244444|A/mallard_duck/New_Zealand/11.214.258/2011
TCTTGCAACAGGGTTAAGAAACGTACCTCAGAGAGAAGCGAGGGGTCTATTTGGAGCAATAGCAGGA
>A_/_H5N9|MH244443|A/mallard_duck/New_Zealand/11.214.33/2011
TCTTGCAACAGGGTTAAGAAACGTACCTCAGAGAGAAGCGAGGGGTCTATTTGGAGCAATAGCAGGA
>A_/_H5N2|MH244442|A/mallard_duck/New_Zealand/11.214.152/2011
TCTTGCAACAGGGTTAAGAAACGTACCTCAGAGAGAAGCGAGGGGTCTATTTGGAGCAATAGCAGGA
>A_/_H5N2|MH236437|A/mallard_duck/New_Zealand/77.229c/2013
TCTTGCAACAGGGCTAAGAAACGTACCTCAGAGAGAAGCGAGGGGTCTATTCGGAGCAATAGCAGGG
>A_/_H5N7|MH236436|A/mallard_duck/New_Zealand/07.106.17C/2007
TCTTGCAACAGGGCTAAGAAACGTACCTCAGAGAGAAGCGAGGGGTCTATTTGGAGCAATAGCAGGA
>A_/_H5N3|MN588197|A/duck/Moscow/4952/2013**gb
CCTTGCGACTGGACTCAGAAATGTTCCTCAAAGAGAAGCAAGAGGACTATTTGGGGCTATAGCAGGC
>A_/_H5N3|MT020150|A/duck/Mongolia/926/2019
CCTTGCGACTGGACTCAGGAATGTTCCTCAAAGGGAAATAAGAGGACTATTTGGGGCTATAGCAGGC
>A_/_H5N3|AB241618|A/swan/Hokkaido/67/1996
CCTTGCGACTGGACTCAGAAATGTCCCTCAAAGAGAAACAAGAGGACTACTTGGGGCTATAGCTGGC
>A_/_H5N2|MK592517|A/duck/Hokkaido/W105/2017
CCTTGCAACAGGACTAAGAAACGTCCCCCAAAGAGAAACAAGAGGCCTATTTGGAGCAATAGCAGGA
>A_/_H5N2|MK592509|A/duck/Hokkaido/W103/2017
CCTTGCAACAGGACTAAGAAACGTCCCCCAAAGAGAAACAAGAGGCCTATTTGGAGCAATAGCAGGA
>A_/_H5N2|GU351859|A/duck/Korea/GJ54/2004
CCTTGCAACGGGATTAAGGAATGTTCCTCAAAAGGAAACAAAAGGTCTATTTGGGGCTATAGCAGGG
>A_/_H5N2|CY110933|A/duck/Taiwan/DV30-2/2005
CCTTGCCACTGGCCTCAGAAACATTCCTCAGATAGAGACAAGGGGGCTGTTTGGGGCAATTGCAGGG
>A_/_H5N2|AB558466|A/duck/Tsukuba/168/2005
CCTTGCAACGGGATTAAGGAATGTTCCTCAAAAGGAAACAAAAGGTCTATTTGGGGCTATAGCAGGG
>A_/_H5N2|KJ162804|A/duck/Taiwan/11254/2013
CCTTGCCACTGGCCTCAGAAACATTCCTCAGATAGAGACAAGGGGACTTTTTGGGGCAATTGCAGGG
>A_/_H5N2|KJ162796|A/duck/Taiwan/11213/2013
CCTTGCCACTGGCCTCAGAAACGTTCCTCAGATAGAGACAAGGGGACTTTTTGGGGCAATTGCAGGG
>A_/_H5N2|KJ162788|A/duck/Taiwan/4380/2013
CCTTGCCACTGGCCTCAGAAACATTCCTCAGATAGAGACAAGGGGACTTTTTGGGGCAATTGCAGGG
>A_/_H5N2|KJ162780|A/duck/Taiwan/4379/2013
CCTTGCCACTGGCCTCAGAAACATTCCTCAGATAGAGACAAGGGGACTTTTTGGGGCAATTGCAGGG
>A_/_H5N2|KJ162772|A/duck/Taiwan/4376/2013
CCTTGCCACTGGCCTCAGAAACATTCCTCAGATAGAGACAAGGGGACTTTTTGGGGCAATTGCAGGG
>A_/_H5N2|KJ162764|A/duck/Taiwan/4374/2013
CCTTGCCACTGGCCTCAGAAACATTCCTCAGATAGAGACAAGGGGACTTTTTGGGGCAATTGCAGGG
>A_/_H5N2|KJ162756|A/duck/Taiwan/4372/2013
CCTTGCCACTGGCCTCAGAAACATTCCTCAGATAGAGACAAGGGGACTTTTTGGGGCAATTGCAGGG
>A_/_H5N2|KJ162748|A/duck/Taiwan/4360/2013
CCTTGCCACTGGCCTCAGAAACATTCCTCAGATAGAGACAAGGGGACTTTTTGGGGCAATTGCAGGG
>A_/_H5N2|KJ162740|A/duck/Taiwan/4355/2013
CCTTGCCACTGGCCTCAGAAACATTCCTCAGATAGAGACAAGGGGACTTTTTGGGGCAATTGCAGGG
>A_/_H5N2|KJ162732|A/duck/Taiwan/762/2013
CCTTGCCACTGGCCTCAGAAACATTCCTCAGATAGAGACAAGGGGACTTTTTGGGGCAATTGCAGGG
>A_/_H5N2|KJ162724|A/duck/Taiwan/758/2013
CCTTGCCACTGGCCTCAGAAACATTCCTCAGATAGAGACAAGGGGACTTTTTGGGGCAATTGCAGGG
>A_/_H5N2|CY146676|A/duck/Hunan/S4124/2011
CCTTGCAACGGGATTAAGGAATGTTCCTCAAAAGGAAACAAAAGGTCTATTTGGGGCTATAGCAGGG
>A_/_H5N2|CY146668|A/duck/Hunan/S4120/2011
CCTTGCAACGGGATTAAGGAATGTTCCTCAAAAGGAAACAAAAGGTCTATTTGGGGCTATAGCAGGG
>A_/_H5N2|CY146652|A/duck/Hunan/S4101/2011
CCTTGCAACGGGATTAAGGAATGTTCCTCAAAAGGAAACAAAAGGTCTATTTGGGGCTATAGCAGGG
>A_/_H5N2|AB753185|A/Eurasian_Woodcock/Vietnam/8/2007
CCTTGCAACGGGGTTAAGGAATGTTCCTCAAAAGGAAACAAAAGGTCTATTTGGGGCTATAGCAGGG
>A_/_H5N0|GU046737|A/mallard/Bavaria/37/2006
CCTTGCGACTGGACTCAGGAATGTCCCTCAAAGAGAAACAAGAGGACTATTTGGGGCTATAGCAGGC
>A_/_H5N2|FJ648285|A/mallard/Bavaria/1/2007
CCTTGCGACGGGGCTCAGGAATATCCCTCAAAGAGAAACAAGAGGACTATTTGGGGCTATAGCAGGC
>A_/_H5N3|EU564114|A/Anas_platyrhynchos/Altai/1285/1991
CCTTGCGACTGGACTCAGAAATGTCCCTCAAAGAGAAACAAGAGGACTATTTGGGGCTATAGCAGGC
>A_/_H5N1|FJ434373|A/mute_swan/Aktau/1460/2006
CCTTGCAACAGGGCTCAGGAATGTCCCTCAAAGAGAAACAAGAGGACTATTTGGGGCCATAGCAGGC
>A_/_H5N1|FJ436942|A/swan/Mangystau/3/2006
CCTTGCAACAGGGCTCAGGAATGTCCCTCAAAGAGAAACAAGAGGACTATTTGGGGCCATAGCAGGC
>A_/_H5N2|CY034758|A/mallard/Italy/4223-2/2006
CCTTGCGACTGGACTCAGGAATGTCCCTCAAAGAGAAACAAGAGGACTATTTGGGGCTATAGCAGGC
>A_/_H5N3|AB378682|A/duck/Hokkaido/167/2007
CCTTGCAACAGGGCTCAGAAATGTCCCTCAAAGAGAAACAAGAGGACTATTTGGGGCCATTGCAGGC
>A_/_H5N2|EF634332|A/garganey/SanJiang/160/2006
CCTTGCAACAGGGCTCAGAAATGTCCCTCAAAGAGAAACAAGAGGACTATTTGGGGCCATAGCAGGC
>A_/_H5N3|EF619972|A/duck/Singapore/3/1997
CCTTGCAACTGGACTCAGAAATGTCCCTCAAAGAGAAACAAGAGGACTATTTGGGGCTATAGCAGGC
>A_/_H5N3|EF597266|A/mallard/Italy/208/2000
CCTTGCGACTGGGCTCAGGAATGTCCCTCAAAGAGAAACAAGAGGACTATTTGGGGCTATAGCAGGT
>A_/_H5N2|EF597259|A/duck/Jiang_Xi/1850/2005
CCTTGCAACAGGGCTCAGGAATGTCCCTCAAAGAGAAACAAGAGGACTATTTGGGGCCATAGCAGGC
>A_/_H5N2|EF597258|A/duck/Jiang_Xi/1286/2005
CCTTGCAACAGGGCTCAGGAATGTCCCTCAAAGAGAAACAAGAGGACTATTTGGGGCCATAGCAGGC
>A_/_H5N2|DQ387854|A/mallard/Bavaria/1/2005
CCTTGCGACTGGACTCAGGAATGTCCCTCAAAGAGAAACAAGAGGACTATTTGGGGCTATAGCAGGC
>A_/_H5N2|DQ251447|A/duck/Denmark/65047/04
CCTTGCGACTGGACTCAGGAATGTCCCTCAAAAAGAAACAAGAGGACTATTTGGGGCTATAGCAGGC
>A_/_H5N2|DQ104701|A/duck/Malaysia/F118-08-04/2004
CCTTGCGAAGGGGCTCAGGAATGTCCCACAAAGAGAAACAAGAGGACTATTTGGGGCTATAGCAGGC
>A_/_H5N6|CY006036|A/duck/Potsdam/2216-4/1984
CCTTGCAACTGGGCTTAGGAATGTTCCTCAAAGAGAGACAAGAGGTCTATTTGGAGCAATAGCAGGC
>A_/_H5N3|CY006028|A/goose/Hong_Kong/23/1978
CCTTGCAACCGGACTCAGGAACGTCCCTCAAAGAGAGACAAGAGGTCTATTTGGAGCTATAGCAGGC
>A_/_H5N2|CY005575|A/duck/Hong_Kong/342/1978
CCTTGCAACCGGACTCAGGAACGTTCCTCAAAGAGAGACAAGAGGTCTATTTGGAGCTATAGCAGGC
>A_/_H5N3|CY024746|A/duck/Italy/775/2004
CCTTGCGACTGGACTCAGGAATGTCCCTCAAAGAGATACAAGAGGACTATTTGGGGCTATAGCAGGC
>A_/_H5N3|CY022645|A/teal/Italy/3812/2005
CCTTGCGACTGGACTCAGGAATGTCCCTCAAAGAGAAACAAGAGGACTATTTGGGGCTATAGCAGGC
>A_/_H5N2|CY022637|A/teal/Italy/3931-38/2005
CCTTGCGACTGGACTCAGGAATGTCCCTCAAAGAGAAACAAGAGGACTATTTGGGGCTATAGCAGGC
>A_/_H5N1|CY021397|A/mallard/Italy/3401/2005
TCTTGCGACTGGACTCAGGAATGTTCCTCAAAGAGAAACAAGAGGGCTATTTGGGGCTATAGCAGGC
>A_/_H5N2|CY014642|A/duck/Potsdam/1402-6/1986
CCTTGCGACTGGACTCAGGAACGTTCCTCAAAGAGAAACAAGAGGTCTATTTGGAGCTATAGCAGGC
>A_/_H5N2|CY014640|A/duck/New_Zealand/41/1984
TCTTGCAACAGGACTGAGGAATGTTCCTCAAAGAGACACAAGGGGCCTGTTTGGAGCAATAGCAGGA
>A_/_H5N3|CY014615|A/duck/Hong_Kong/205/77
CCTTGCAACTGGACTCAGGAACGTCCCTCAAAGAGAGACAAGAGGTCTATTTGGAGCTATAGCAGGC
>A_/_H5N9|AY995898|A/mallard/Sweden/80/02
CCTTGCAACGGGGCTCAGGAATATCCCTCAAAGAGAAACAAGAGGACTATTTGGAGCTATAGCAGGC
>A_/_H5N2|AY995896|A/mallard/Sweden/64/02
CCTTGCAACGGGGCTCAGGAATGTCCCTCAAAGAGAAACAAGAGGACTATTTGGGGCTATAGCAGGC
>A_/_H5N3|AY995895|A/mallard/Sweden/58/02
CCTTGCAACGGGGCTCAGGAATGTCCCTCAAAGAGAAACAAGAGGACTATTTGGGGCTATAGCAGGC
>A_/_H5N9|AY995894|A/mallard/Sweden/52/02
CCTTGCAACGGGGCTCAGGAATATCCCTCAAAGAGAAACAAGAGGACTATTTGGAGCTATAGCAGGC
>A_/_H5N9|AY995893|A/mallard/Sweden/49/02
CCTTGCAACGGGGCTCAGGAATATCCCTCAAAGAGAAACAAGAGGACTATTTGGAGCTATAGCAGGC
>A_/_H5N6|AY995892|A/mallard/Sweden/40/02
CCTTGCAACGGGGCTCAGGAATATCCCTCAAAGAGAAACAAGAGGACTATTTGGAGCTATAGCAGGC
>A_/_H5N3|AY995891|A/mallard/Sweden/39/02
CCTTGCGACTGGACTCAGGAATGTCCCTCAAAGAGAAACAAGAGGACTATTTGGGGCCATAGCAGGC
>A_/_H5N9|AY995890|A/mallard/Sweden/37/02
CCTTGCAACGGGGCTCAGGAATATCCCTCAAAGAGAAACAAGAGGACTATTTGGAGCTATAGCAGGC
>A_/_H5N2|AY995889|A/mallard/Sweden/31/02
CCTTGCGACGGGGCTCAGGAATGTCCCTCAAAGAGAAACAAGAGGACTATTTGGAGCTATAGCAGGC
>A_/_H5N9|AY995888|A/mallard/Sweden/28/02
CCTTGCAACGGGGCTCAGGAATATCCCTCAAAGAGAAACAAGAGGACTATTTGGAGCTATAGCAGGC
>A_/_H5N9|AY995887|A/mallard/Sweden/27/02
CCTTGCAACGGGGCTCAGGAATATCCCTCAAAGAGAAACAAGAGGACTATTTGGAGCTATAGCAGGC
>A_/_H5N9|AY995886|A/mallard/Sweden/22/02
CCTTGCAACGGGGCTCAGGAATATCCCTCAAAGAGAAACAAGAGGACTATTTGGAGCTATAGCAGGC
>A_/_H5N2|AY995885|A/mallard/Sweden/21/02
CCTTGCGACTGGGCTCAGGAATGTCCCTCAACGAGAAACAAGAGGACTATTTGGGGCTATAGCAGGT
>A_/_H5N2|AY995884|A/mallard/Sweden/7/02
CCTTGCGACTGGACTCAGGAATGTCCCTCAAAGAGAAACAAGAGGACTATTTGGGGCTATAGCAGGC
>A_/_H5N2|AY995883|A/mallard/Sweden/2/02
CCTTGCGACTGGACTCAGGAATGTCCCTCAAAGAGAAACAAGAGGACTATTTGGGGCTATAGCAGGC
>A_/_H5N2|AY684894|A/mallard/Netherlands/3/99
CCTTGCGACTGGACTCAGGAATGTCCCTCAAAGAGAAACAAGAGGACTATTTGGGGCTATAGCAGGC
>A_/_H5N1|AM408214|A/teal/Germany/WV632/2005
CCTTGCGACTGGACCCAGGAATGTCCCTCAAAAAGAAACAAGAGGACTATTTGGGGCTATAGCAGGC
>A_/_H5N1|AJ971297|A/duck/France/05066b/2005
TCTTGCGACTGGACTCAGGAATGTCCCTCAAAGAGAAACAAGAGGACTATTTGGGGCTATAGCAGGC
>A_/_H5N1|AB355929|A/duck/Hokkaido/Vac-3/2007
CCTTGCAACAGGGCTCAGGAATGTCCCTCAAAGAGAAACAAGAGGACTATTCGGGGCCATAGCAGGC
>A_/_H5N1|AB259712|A/duck/Hokkaido/Vac-1/04
CCTTGCAACAGGGCTCAGGAATGTCCCTCAAAGAGAAACAAGAGGACTATTTGGGGCCATAGCAGGC
>A_/_H5N3|AB241623|A/duck/Hokkaido/84/2002
TCTTGCAACAGGACTAAGGAATATACCCCAAAAAGAAACAAGAGGCCTATTTGGAGCAATAGCAGGA
>A_/_H5N2|AB241614|A/duck/Mongolia/54/01
CCTTGCAACAGGGCTCAGGAATGTCCCTCAAAGAGAAACAAGAGGACTATTTGGGGCCATAGCAGGC
>A_/_H5N3|HM849027|A/mallard/PT/28006/2007
CCTTGCGACTGGACTCAGGAATGTCCCTCAAAGAGAAACAAGAGGACTATTTGGGGCTATAGCAGGC
>A_/_H5N3|HM849026|A/mallard/PT/28003/2007
CCTTGCGACTGGACTCAGGAATGTCCCTCAAAGAGAAACAAGAGGACTATTTGGGGCTATAGCAGGC
>A_/_H5N2|HM849028|A/mallard/PT/29497-10/2006
CCTTGCGACGGGGCTCAGGAATATCCCTCAAAGAGAAACAAGAGGACTATTTGGGGCTATAGCAGGC
>A_/_H5N3|HM849029|A/mallard/PT/37369/2007
CCTTGCGACTGGACTCAGGAATGTCCCTCAAAGAGAAACAAGAGGACTATTTGGGGCTATAGCAGGC
>A_/_H5N3|HM849030|A/mallard/PT/4228/2007
CCTTGCGACGGGGCTCAGGAATATCCCTCAAAGAGAAACAAGAGGACTATTTGGGGCTATAGCAGGC
>A_/_H5N2|GU086231|A/duck/Korea/A93/2008
CCTTGCAACAGGGCTCAGGAATGTTCCTCAAAGAGAAACAAGAGGACTATTTGGGGCCATAGCAGGC
>A_/_H5N2|GU086230|A/duck/Korea/A14/2008
CCTTGCAACAGGGCTCAGGAATGTTCCTCAAAGAGAAACAAGAGGGCTATTTGGGGCCATAGCAGGC
>A_/_H5N1|CY061885|A/teal/Germany/Wv632/2005
CCTTGCGACTGGACCCAGGAATGTCCCTCAAAAAGAAACAAGAGGACTATTTGGGGCTATAGCAGGC
>A_/_H5N3|AB542809|A/duck/Hong_Kong/313-4/1978
CCTTGCAACCGGACCCAGGAACGTCCCTCAAAGAGAGACAAGAGGTCTATTTGGAGCTATAGCAGGC
>A_/_H5N2|FJ767720|A/mallard/Goseong/167/2007
CCTTGCAACAGGGCTCAGGAATGTCCCTCAAAGAGAAACAAGAGGACTATTTGGGGCCATAGCAGGC
>A_/_H5N2|DQ092869|A/Pekin_duck/Singapore/F59/04/98
CCTTGCAACTGGACTCAGAAATGTCCCTCAAAGAGAAACAAGAGGACTATTTGGGGCTATAGCAGGC
>A_/_H5N2|GU046782|A/swan/Bavaria/15/2007
CCTTGCGACTGGACTCAGGAATGTCCCTCAAAGAGAAACAAGAGGACTATTTGGGGCTATAGCAGGC
>A_/_H5N0|GU046743|A/mallard/Bavaria/41/2006
CCTTGCGACTGGACCCCGAAATGTTCCTAAAAGAGAAACAAGAGGACTATTTGGAGCTATAGCAGGT
>A_/_H5N0|GU046742|A/mallard/Bavaria/40/2006
CCTTGCGACTGGACTCAGGAATGTCCCTCAAAGAGAAACAAGAGGACTATTTGGGGCTATAGCAGGC
>A_/_H5N3|GU046740|A/mallard/Bavaria/39/2006
CCTTGCGACTGGACTCAGGAATGTCCCTCAAAGAGAAACAAGAGGACTATTTGGGGCTATAGCAGGC
>A_/_H5N3|GU046738|A/mallard/Bavaria/38/2006
CCTTGCGACTGGACTCAGGAATGTCCCTCAAAGAGAAACAAGAGGACTATTTGGGGCTATAGCAGGC
>A_/_H5N3|GU046735|A/mallard/Bavaria/36/2006
CCTTGCGACTGGACTCAGGAATGTCCCTCAAAGAGAAACAAGAGGACTATTTGGGGCTATAGCAGGC
>A_/_H5N0|GU046734|A/mallard/Bavaria/35/2006
CCTTGCGACTGGACTCAGGAATGTCCCTCAAAGAGAAACAAGAGGACTATTTGGGGCTATAGCAGGC
>A_/_H5N3|AB535131|A/whistling_swan/Shimane/580/02
CCTTGCAACAGGGCTCAGGAATGTCCCTCAAAGAGAAACAAGAGGACTATTTGGGGCTATAGCAGGC
>A_/_H5N3|AB535130|A/teal/Tottori/150/02
CCTTGCAACAGGGCTCAGGAATGTCCCTCAAAGAGAAACAAGAGGACTATTTGGGGCCATAGCAGGC
>A_/_H5N2|GU052572|A/mallard/Sweden/21/2002
CCTTGCGACTGGGCTCAGGAATGTCCCTCAACGAGAAACAAGAGGACTATTTGGGGCTATAGCAGGT
>A_/_H5N7|AY531029|A/mallard/Denmark/64650/03
CCTTGCGACTGGACTCAGGAATGTCCCTCAAAAAGAAACAAGAGGACTATTTGGGGCTATAGCAGGC
>A_/_H5N1|CY046182|A/duck/France/080036/2008
CCTTGCGACTGGACTCAGGAATGTTCCTCAAAAAGAAACAAGAGGACTATTTGGGGCTATAGCAGGC
>A_/_H5N2|CY046174|A/duck/France/080032/2008
CCTTGCGACTGGACTCAGGAATGTTCCTCAAAAAGAAACAAGAGGACTATTTGGGGCTATAGCAGGC
>A_/_H5N2|DQ122147|A/duck_broiler/Malaysia/F189/07/04
CCTTGCGAAGGGGCTCAGGAATGTACCACAAAGAGAAACAAGAGGACTATTTGGGGCTATAGCAGGC
>A_/_H5N1|DQ659326|A/Whooping_swan/Mongolia/244/2005
CCTTGCGACTGGGCTCAGAAATAGCCCTCAAATTGAAACTAGAGGATTATTTGGAGCTATAGCAGGT
>A_/_H5N1|DQ659327|A/Bar_headed_goose/Qinghai/1A/2005
CCTTGCGACTGGGCTCAGAAATAGCCCTCAAATTGAAACTAGAGGATTATTTGGAGCTATAGCAGGT
>A_/_H5N2|AJ972673|A/duck/France/05057b/2005
TCTTGCGACTGGACTCAGGAATGTCCCTCAAAGAGAAACAAGAGGACTATTTGGGGCTATAGCAGGC
>A_/_H5N2|AM040150|A/duck/France/05056a/2005
CCTTGCGACTGGACTCAGAAACGTCCCTCAAAAAGAAACAAGAGGGCTATTTGGGGCTATAGCAGGT
>A_/_H5N3|AJ971298|A/duck/France/05054a/2005
CCTTGCGACTGGACTCAGGAATGTCCCTCAAAGAGAAACAAGAGGACTATTTGGGGCTATAGCAGGC
>A_/_H5N2|AB490826|A/northern_pintail/Akita/714/2006
CCTTGCAACAGGGCTCAGAAATGTCCCTCAAAGAGAAACAAGAGGACTATTTGGGGCCATAGCAGGC
>A_/_H5N2|GU052580|A/mallard/Netherlands/2/2005
CCTTGCGACGGGGCTCAGGAACATCCCTCAAAGAAAAACAAGAGGACTATTTGGGGCCATAGCAGGC
>A_/_H5N2|GU228594|A/mallard/Crimea/245/2008
CCTTGCAACAGGACTCAGGAATGTCCCTCAAAGAGAAACAAGAGGGCTATTTGGGGCCATAGCAGGC
>A_/_H5N2|GU228593|A/mallard/Crimea/224/2008
CCTTGCAACAGGACTCAGGAATGTCCCTCAAAGAGAAACAAGAGGGCTATTTGGGGCCATAGCAGGC
>A_/_H5N2|GU194478|A/teal/Switzerland/WV1070779/2007
CCTTGCGACGGGGCTCAGGAATATCCCTCAAAGAGAAACAAGAGGACTATTTGGGGCTATAGCAGGC
>A_/_H5N2|AB516416|A/northern_pintail/Akita/1355/2007
CCTTGCAACAGGGCTCAGAAATGTCCCTCAAAGAGAAACAAGAGGACTATTTGGGGCCATAGCAGGC
>A_/_H5N2|AB516414|A/northern_pintail/Akita/1256/2007
CCTTGCAACAGGGCTCAGAAATGTCCCTCAAAGAGAAACAAGAGGACTATTTGGGGCCATAGCAGGC
>A_/_H5N2|GU194477|A/mallard/Switzerland/WV1070758/2007
CCTTGCGACGGGGCTCAGGAATATCCCTCAAAGAGAAACAAGAGGACTATTTGGGGCTATAGCAGGC
>A_/_H5N2|GU194476|A/mallard/Switzerland/WV1070754/2007
CCTTGCGACGGGGCTCAGGAATATCCCTCAAAGAGAAACAAGAGGACTATTTGGGGCTATAGCAGGC
>A_/_H5N2|GU194475|A/mallard/Switzerland/WV1070752/2007
CCTTGCGACGGGGCTCAGGAATATCCCTCAAAGAGAAACAAGAGGACTATTTGGGGCTATAGCAGGC
>A_/_H5N2|GU194474|A/mallard/Switzerland/WV1070749/2007
CCTTGCGACGGGGCTCAGGAATATCCCTCAAAGAGAAACAAGAGGACTATTTGGGGCTATAGCAGGC
>A_/_H5N2|GU194472|A/mallard/Switzerland/WV1070728/2007
CCTTGCGACGGGGCTCAGGAATATCCCTCAAAGAGAAACAAGAGGACTATTTGGGGCTATAGCAGGC
>A_/_H5N2|GU194471|A/mallard/Switzerland/WV1070724/2007
CCTTGCGACGGGGCTCAGGAATATCCCTCAAAGAGAAACAAGAGGACTATTTGGGGCTATAGCAGGC
>A_/_H5N2|CY049772|A/garganey/Altai/1213/2007
CCTTGCAACAGGACTCAGGAATGTCCCTCAAAGAGAAACAAGAGGGCTATTTGGGGCCATAGCAGGC
>A_/_H5N2|CY049756|A/gadwall/Altai/1202/2007
CCTTGCAACAGGACTCAGGAATGTCCCTCAAAGAGAAACAAGAGGGCTATTTGGGGCCATAGCAGGC
>A_/_H5N3|AB516418|A/northern_pintail/Aomori/385/2008
CCTTGCAACAGGGCTCAGAAATGTCCCTCAAAGAGAAACAAGAGGACTATTTGGGGCCATTGCAGGC
>A_/_H5N9|AB516420|A/northern_pintail/Aomori/1192/2008
CCTTGCAACAGGGCTCAGAAATGTCCCTCAAAGAGAAACAAGAGGACTATTTGGGGCCATTGCAGGC
>A_/_H5N1|AB530992|A/mallard/Hokkaido/24/2009
CCTTGCAACAGGACTCAGGAATATTCCTCAAAGAGAAACAAGAGGACTATTTGGGGCCATAGCAGGC
>A_/_H5N3|GQ227604|A/duck/Primorie/2633/01
CCTTGCAACAGGGCTCAGGAATGTCCCTCAAAGAGAAACAAGAGGACTATTTGGGGCTATAGCAGGC
>A_/_H5N3|GQ227551|A/duck/Altai/1285/1991
CCTTGCGACTGGACTCAGAAATGTCCCTCAAAGAGAAACAAGAGGACTATTTGGGGCTATAGCAGGC
>A_/_H5N2|GQ162786|A/duck/Primorie/2621/01
CCTTGCAACAGGGCTCAGGAATGTCCCTCAAAGAGAAACAAGAGGACTATTTGGGGCTATAGCAGGC
>A_/_H5N1|JX497776|A/wild_duck/Korea/SNU50-5/2009
CCTTGCAACAGGACCCAGGAATATTCCTCAAAGAGAAACAAGAGGACTATTTGGGGCCATAGCAGGC
>A_/_H5N1|JX497768|A/wild_duck/Korea/SNU50-5/2009
CCTTGCAACAGGACTCAGGAATATTCCTCAAAGAGAAACAAGAGGACTATTTGGGGCCATAGCAGGC
>A_/_H5N2|JX570863|A/green-winged_teal/Xianghai/430/2011
CCTTGCGACTGGACTCAGGAATGTCCCTCAAAGAGAAACAAGAGGACTATTTGGGGCTATAGCAGGC
>A_/_H5N2|JX570847|A/canvasback/Xianghai/428/2011
CCTTGCGACTGGGCTCAGGAATGTCCCTCAAAGAGAAACAAGAGGACTATTTGGGGCTATAGCAGGC
>A_/_H5N2|JX570839|A/spot-billed_duck/Xianghai/427/2011
CCTTGCGACTGGACTCAGGAATGTCCCTCAAAGAGAAACAAGAGGACTATTTGGGGCTATAGCAGGC
>A_/_H5N2|JX570831|A/baikal_teal/Xianghai/426/2011
CCTTGCGACTGGACTCAGGAATGTCCCTCAAAGAGAAACAAGAGGACTATTTGGGGCTATAGCAGGC
>A_/_H5N2|JQ737221|A/mallard/Czech_Republic/14602-37K/2011
CCTTGCGACTGGACTCAGGAATGTCCCTCAAAGAGAGACAAGAGGACTATTTGGGGCTATAGCAGGC
>A_/_H5N3|CY111533|A/duck/Victoria/0305-2/2012
CCTTGCTACTGGACTCAGAAATGTCCCTCAAAGAGCCACAAGAGGACTATTTGGGGCTATAGCAGGC
>A_/_H5N3|AB677936|A/duck/Mongolia/194/2011
CCTTGCGACTGGACTCAGGAATGTCCCTCAAAGAGAAACAAGAGGACTATTTGGAGCTATAGCAGGC
>A_/_H5N3|JF800144|A/spot-billed_duck/Korea/KNU_SYG06/2006
CCTTGCAACAGGGCTTAGGAATGTCCCTCAAAGAGAAACAAGAGGACTATTTGGGGCCATAGCAGGC
>A_/_H5N2|FR771825|A/spur-winged_goose/Nigeria/226/2008
TCTTGCGACTGGACTCAGGAATGTCCCTCAAAGAGAAACAAGAGGACTATTTGGGGCTATAGCAGGC
>A_/_H5N2|FR771823|A/spur-winged_goose/Nigeria/2/2008
CCTTGCGACTGGACTCAGGAATGTCCCTCAAAGAGAAACAAGAGGACTATTTGGGGCTATAGCAGGC
>A_/_H5N3|AB558459|A/mallard/Miyagi/53/1976
CCTTGCAACTGGACTTAGGAACGTCCCTCAAAGAGAGACAAGAGGTCTATTTGGAGCTATAGCAGGC
>A_/_H5N2|AB558479|A/duck/Tsukuba/189/2008
CCTTGCAACAGGGCTCAGGAATGTTCCTCAAAGAGAAACAAGAGGACTATTTGGGGCCATAGCAGGC
>A_/_H5N2|AB558478|A/duck/Niigata/554/2007
CCTTGCAACAGGGCTCAGAAATGTCCCTCAAAGAGAAACAAGAGGACTATTTGGGGCCATTGCAGGC
>A_/_H5N2|AB558477|A/duck/Niigata/536/2007
CCTTGCAACAGGGCTCAGAAATGTCCCTCAAAGAGAAACAAGAGGACTATTTGGGGCCATTGCAGGC
>A_/_H5N2|AB558476|A/duck/Niigata/477/2007
CCTTGCAACAGGGCTCAGAAATGTCCCTCAAAGAGAAACAAGAGGACTATTTGGGGCCATTGCAGGC
>A_/_H5N2|AB558472|A/duck/Shimane/02/2007
CCTTGCAACAGGGCTCAGAAATGTCCCTCAAAGAGAAACAAGAGGACTATTTGGGGCCATAGCAGGC
>A_/_H5N2|AB558471|A/duck/Shimane/19/2006
CCTTGCAACAGGGCTCAGAAATGTCCCTCAAAGAGAAACAAGAGGACTATTTGGGGCCATAGCAGGC
>A_/_H5N2|AB558470|A/duck/Tsukuba/541/2006
CCTTGCAACAGGGCTCAGAAATGTCCCTCAAAGAGAAACAAGAGGACTATTTGGGGCCATAGCAGGC
>A_/_H5N2|AB558469|A/duck/Tsukuba/536/2006
CCTTGCAACAGGGCTCAGAAATGTCCCTCAAAGAGAAACAAGAGGACTATTTGGGGCCATAGCAGGC
>A_/_H5N3|AB558468|A/duck/Niigata/514/2006
CCTTGCAACAGGGCTCAGGAATGTCCCTCAAAGAGAAACAAGAGGACTATTTGGGGCCATAGCAGGC
>A_/_H5N3|AB558467|A/duck/Chiba/1/2006
CCTTGCAACTGGACTAAGAAACGTACCCCAAAGAGAAACAAGAGGCCTATTTGGAGCAATAGCAGGA
>A_/_H5N2|AB558465|A/duck/Tsukuba/63/2005
CCTTGCAACAGGGCTCAGGAATGTCCCTCAAAGAGAAACAAGAGGACTATTCGGGGCCATAGCAGGC
>A_/_H5N2|AB558464|A/duck/Tsukuba/9/2005
CCTTGCAACAGGGCTCAGGAATGTCCCTCAAAGAGAAACAAGAGGACTATTCGGGGCCATAGCAGGC
>A_/_H5N3|AB558461|A/duck/Tsukuba/419/2005
CCTTGCAACAGGGCTCAGGAATGTCCCTCAAAGAGAAACAAGAGGACTATTCGGGGCCATAGCAGGC
>A_/_H5N3|AB558460|A/duck/Tsukuba/394/2005
CCTTGCAACAGGGCTCAGGAATGTCCCTCAAAGAGAAACAAGAGGACTATTCGGGGCCATAGCAGGC
>A_/_H5N3|AB558458|A/duck/Shizuoka/40/2002
TCTTGCAACAGGACTAAGGAATATACCCCAAAAAGAAACAAGAGGCCTATTTGGAGCAATAGCAGGA
>A_/_H5N2|JX673937|A/duck/Japan/9UO025/2009
CCTTGCAACAGGGCTCAGGAATGTTCCCCAAAGAGAAACAAGAGGACTATTTGGGGCCATAGCAGGC
>A_/_H5N2|JX673930|A/duck/Japan/9UO139/2009
CCTTGCAACAGGGCTCAGGAATGTTCCTCAAAAAGAAACAAGAGGACTATTTGGGGCCATAGCAGGC
>A_/_H5N2|JX673924|A/duck/Japan/9UO036/2009
CCTTGCAACAGGGCTCAGGAATGTTCCTCAAAGAGAAACAAGAGGACTATTTGGGGCCATAGCAGGC
>A_/_H5N2|CY077685|A/duck/Victoria/26/1981
CCTTGCAACTGGACTCAGAAATGTCCCCCAAAGGGAGACAAGAGGCCTATTTGGGGCTATAGCGGGG
>A_/_H5N3|CY076937|A/mallard/Netherlands/65/2006
CCTTGCGACTGGACTCAGGAATGTCCCTCAAAAAGAAACAAGAGGACTATTTGGGGCTATAGCAGGC
>A_/_H5N2|CY076929|A/mallard/Sweden/74/2003
CCTTGCGACTGGACTCAGGAATGTCCCTCAGAGAGAAACAAGAGGACTATTTGGGGCTATAGCAGGC
>A_/_H5N2|CY184141|A/mallard/Sweden/58705/2006
CCTTGCGACGGGGCTCAGGAATATCCCTCAAAGAGAAACAAGAGGACTATTTGGGGCTATAGCAGGC
>A_/_H5N2|KR265544|A/duck/Japan/11OG1032/2011
CCTTGCAACAGGGCTCAGGAATGTTCCTCAAAGAGAAACAAGAGGACTATTTGGGGCCATAGCAGGC
>A_/_H5N2|KR265592|A/duck/Japan/11UO0023/2011
CCTTGCAACAGGGCTCAGGAATGTTCCTCAAAGAGAAACAAGAGGACTATTTGGGGCCATAGCAGGC
>A_/_H5N2|KR265584|A/duck/Japan/11UO0012/2011
CCTTGCAACAGGGCTCAGGAATGTTCCTCAAAGAGAAACAAGAGGACTATTTGGGGCCATAGCAGGC
>A_/_H5N2|KR265576|A/duck/Japan/11UO0008/2011
CCTTGCAACAGGGCTCAGGAATGTTCCTCAAAGAGAAACAAGAGGACTATTTGGGGCCATAGCAGGC
>A_/_H5N2|KR265568|A/duck/Japan/11OG1084/2011
CCTTGCAACAGGGCTCAGGAATGTTCCTCAAAGAGAAACAAGAGGACTATTTGGGGCCATAGCAGGC
>A_/_H5N2|KR265560|A/duck/Japan/11OG1083/2011
CCTTGCAACAGGGCTCAGGAATGTTCCTCAAAGAGAAACAAGAGGACTATTTGGGGCCATAGCAGGC
>A_/_H5N2|KR265552|A/duck/Japan/11OG1038/2011
CCTTGCAACAGGGCTCAGGAATGTTCCTCAAAGAGAAACAAGAGGACTATTTGGGGCCATAGCAGGC
>A_/_H5N2|LC018986|A/duck/Hokkaido/WZ21/2008
CCTTGCAACAGGGCTCAGGAATGTTCCTCAAAGAGAAACAAGAGGACTATTTGGGGCCATAGCAGGC
>A_/_H5N2|LC018988|A/duck/Hokkaido/101/2010
CCTTGCAACAGGGCTCAGGAATGTTCCTCAAAGAGAAACAAGAGGACTATTTGGGGCCATAGCAGGC
>A_/_H5N2|LC018989|A/duck/Hokkaido/166/2014
CCTTGCGACTGGATTCAGGAATGTCCCTCAGAGGGAAACAAGAGGACTATTTGGGGCTATAGCAGGC
>A_/_H5N2|LC018987|A/duck/Hokkaido/W75/2009
CCTTGCAACAGGGCTCAGAAATGTCCCTCAAAGAGAAACAAGAGGACTATTTGGGGCCATTGCAGGC
>A_/_H5N3|LC018990|A/duck/Hokkaido/W240/2014
CCTTGCGACTGGACTCAGGAATGTCCCTCAGAGGGAAACAAGAGGACTATTTGGGGCTATAGCAGGC
>A_/_H5N3|LC018991|A/duck/Hokkaido/W280/2014
CCTTGCGACTGGACTCAGGAATGTCCCTCAGAGGGAAACAAGAGGACTATTTGGGGCTATAGCAGGC
>A_/_H5N2|LC042073|A/duck/Hokkaido/WZ20/2014
CCTTGCGACTGGACTCAGGAATGTCCCTCAGAGGGAAACAAGAGGACTATTTGGGGCTATAGCAGGC
>A_/_H5N3|LC042035|A/duck/Hong_Kong/821/1980
CCTTGCAACCGGACTCAGGAACGTCCCTCAAAGAGAAACAAGAGGTCTATTTGGAGCTATAGCAGGC
>A_/_H5N3|LC042027|A/duck/Hong_Kong/820/1980
CCTTGCAACCGGACTCAGGAACGTCCCTCAAAGAGAGACAAGAGGTCTATTTGGAGCTATAGCAGGC
>A_/_H5N3|LC042019|A/duck/Hong_Kong/819/1980
CCTTGCAACCGGACTCAGGAACGTCCCTCAAAGAGAGACAAGAGGTCTATTTGGAGCTATAGCAGGC
>A_/_H5N3|LC042011|A/duck/Hong_Kong/694/1979
CCTTGCAACTGGACTCAGGAACGTCCCTCAAAGAGAGACAAGAGGTCTATTTGGAGCTATAGCAGGT
>A_/_H5N8|KP714456|A/mule_duck/Bulgaria/328/2011
CCTTGCGACTGGACTCAGGAATGTCCCTCAAAGAGAGACAAGAGGACTATTTGGGGCTATAGCAGGC
>A_/_H5N3|LC011484|A/duck/Mongolia/334/2014
CCTTGCGACTGGACTCAGGAATGTCCCTCAGAGGGAAACAAGAGGACTATTTGGGGCTATAGCAGGC
>A_/_H5N2|LC011483|A/duck/Mongolia/256/2014
CCTTGCGACTGGACTCAGGAATGTTCCTCAAAGGGAAACAAGAGGACTATTTGGGGCTATAGCAGGC
>A_/_H5N7|LC011482|A/duck/Mongolia/211/2014
CCTTGCGACTGGACTCAGGAATGTTCCTCAAAGGGAAACAAGAGGACTATTTGGGGCTATAGCAGGC
>A_/_H5N7|LC011447|A/duck/Mongolia/107/2014
CCTTGCGACTGGACTCAGGAATGTTCCTCAAAGGGAAACAAGAGGACTATTTGGGGCTATAGCAGGC
>A_/_H5N3|KF501076|A/common_shelduck/Mongolia/2187/2011
CCTTGCAACTGGACTCAGGAATGTTCCTCAAAGAGAAACAAGAGGACTATTTGGGGCTATAGCAGGC
>A_/_H5N2|KF183616|A/mallard/Finland/13748/2007
CCTTGCGACTGGACTCAGGAATGTCCCTCAGAGAGAGACGAGAGGACTATTTGGGGCTATAGCAGGC
>A_/_H5N8|KJ161951|A/duck/Thailand/CU-12205C/2012
CCTTGCGACTGGGCTCAGGAATGTCCCTCAAAGAGAAACAAGAGGACTATTTGGGGCTATAGCAGGC
>A_/_H5N3|KF885675|A/duck/Moscow/4182/2010
CCTTGCGACTGGACTCAGGAATGTCCCTCAAAGAGAAACAAGAGGACTATTTGGGGCTATAGCAGGC
>A_/_H5N2|CY149348|A/great_black-backed_gull/Iceland/1110/2011
CCTTGCGACTGGACTCAGGAATGTTCCTCAAAGAGAAACAAGAGGACTATTTGGGGCTATAGCAGGC
>A_/_H5N1|KF462366|A/European_teal/Novosibirsk/261/2011
CCTTGCGACTGGACTCAGGAATGTCCCTCAAAGAGAAACAAGAGGACTATTTGGGGCTATAGCAGGC
>A_/_H5N1|KF462364|A/European_teal/Novosibirsk/239/2011
CCTTGCGACTGGACTCAGGAATGTCCCTCAAAGAGAAACAAGAGGACTATTTGGGGCTATAGCAGGC
>A_/_H5N1|KF462362|A/European_teal/Novosibirsk/203/2011
CCTTGCGACTGGACTCAGGAATGTCCCTCAAAGAGAAACAAGAGGACTATTTGGGGCTATAGCAGGC
>A_/_H5N2|AB830628|A/tundra_swan/Shimane/3211A001/2011
CCTTGCGACTGGACTCAGGAATGTCCCTCAAAGAGAAACAAGAGGACTATTTGGGGCTATAGCAGGC
>A_/_H5N3|JX566054|A/mallard/Sweden/101226/2009
CCTTGCGACTGGACTCAGGAATGTCCCTCAAAGAGAAACAAGAGGACTATTTGGGGCTATAGCAGGC
>A_/_H5N9|JX566053|A/mallard/Sweden/101224/2009
CCTTGCGACTGGACTCAGGAATGTCCCTCAAAGAGAAACAAGAGGACTATTTGGGGCTATAGCAGGC
>A_/_H5N2|KC785070|A/duck/Taiwan/DV1236/2009
CCTTGCAACAGGGCTCAGGAATGTCCCTCAAAGAGAAACAAGAGGACTATTTGGGGCCATAGCAGGC
>A_/_H5N2|KC785049|A/duck/Taiwan/DV1237/2009
CCTTGCAACAGGGCTCAGGAATGTCCCTCAAAGAGAAACAAGAGGACTATTTGGGGCCATAGCAGGC
>A_/_H5N2|KC785019|A/duck/Taiwan/DV1238/2009
CCTTGCAACAGGGCTCAGGAATGTCCCTCAAAGAGAAACAAGAGGACTATTTGGGGCCATAGCAGGC
>A_/_H5N2|KC785011|A/duck/Taiwan/DV1241/2009
CCTTGCAACAGGGCTCAGGAATGTCCCTCAAAGAGAAACAAGAGGACTATTTGGGGCCATAGCAGGC
>A_/_H5N2|KC784974|A/duck/Taiwan/DV1242/2009
CCTTGCAACAGGGCTCAGGAATGTCCCTCAAAGAGAAACAAGAGGACTATTTGGGGCCATAGCAGGC
>A_/_H5N3|LC145035|A/duck/Chiba/4-V463/2009
CCTTGCAACAGGGCTCAGGAATGTTCCTCAAAGAGAAACAAGAGGACTATTTGGGGCCATAGCAGGC
>A_/_H5N2|KU646952|A/Anas_platyrhynchos/Belgium/17330cls42/2013
CCTTGCAACTGGACTCAGAAATGTTCCTCAAAGAAAAACAAGAGGACTATTTGGGGCCATAGCAGGC
>A_/_H5N2|KX979015|A/bewicks_swan/Netherlands/5/2008
CCTTGCGACTGGACTCAGGAATGTTCCTCAAAGAGAAACAAGAGGACTATTTGGAGCTATAGCAGGC
>A_/_H5N2|KX979575|A/Eurasian_wigeon/Netherlands/1/2009
CCTTGCGACTGGACTCAGGAATGTCCCTCAAAGAGAAACAAGAGGACTATTTGGGGCTATAGCAGGC
>A_/_H5N2|KX979499|A/mallard_duck/Netherlands/52/2008
CCTTGCGACTGGACTCAGGAATGTCCCTCAAAGAGAAACAAGAGGACTATTTGGGGCTATAGCAGGC
>A_/_H5N2|KX979224|A/mallard_duck/Netherlands/28/2010
CCTTGCGACTGGACTCAGGAATGTTCCTCAAAGAGAAACAAGAGGACTATTTGGGGCTATAGCAGGC
>A_/_H5N2|KX979073|A/greater_white-fronted_goose/Netherlands/5/2008
CCTTGCGACTGGACTCAGGAATGTCCCTCAGAGAGAGACGAGAGGACTATTTGGGGCTATAGCAGGC
>A_/_H5N2|KX979009|A/mallard_duck/Netherlands/32/2011
CCTTGCGACTGGACTCAGGAATGTCCCTCAAAGAGAAACAAGAGGACTATTTGGAGCTATAGCAGGC
>A_/_H5N3|KX979003|A/mallard_duck/Netherlands/36/2006
CCTTGCGACTGGACTCAGGAATGTCCCTCAAAGAGAAACAAGAGGACTATTTGGGGCTATAGCAGGC
>A_/_H5N3|KX978877|A/mallard_duck/Netherlands/30/2008
CCTTGCGACTGGACTCAGGAATGTCCCTCAAAGAGAAACAAGAGGACTATTTGGGGCTATAGCAGGC
>A_/_H5N3|KX978851|A/greater_white-fronted_goose/Netherlands/5/2010
CCTTGCGACTGGACTCAGGAATGTTCCTCAAAGAGAAACAAGAGGACTATTTGGGGCTATAGCAGGC
>A_/_H5N2|KX978688|A/greater_white-fronted_goose/Netherlands/2/2010
CCTTGCGACTGGACTCAGGAATGTCCCTCAAAGAGAGACAAGAGGACTATTTGGGGCTATAGCAGGC
>A_/_H5N3|KX978388|A/mallard_duck/Netherlands/20/2009
CCTTGCGACTGGACTCAGGAATGTCCCTCAAAGAGAAACAAGAGGACTATTTGGGGCTATAGCAGGC
>A_/_H5N2|KX978329|A/greater_white-fronted_goose/Netherlands/6/2008
CCTTGCGACTGGACTCAGGAATGTCCCTCAGAGAGAGACGAGAGGACTATTTGGGGCTATAGCAGGC
>A_/_H5N2|KX978287|A/greater_white-fronted_goose/Netherlands/4/2009
CCTTGCGACTGGACTCAGGAATGTTCCTCAAAGAGAAACAAGAGGACTATTTGGGGCTATAGCAGGC
>A_/_H5N3|KX978032|A/mallard_duck/Netherlands/19/2009
CCTTGCGACTGGACTCAGGAATGTCCCTCAAAGAGAAACAAGAGGACTATTTGGGGCTATAGCAGGC
>A_/_H5N3|KX977974|A/greater_white-fronted_goose/Netherlands/2/2009
CCTTGCGACTGGACTCAGGAATGTCCCTCAAAGAGAAACAAGAGGACTATTTGGGGCTATAGCAGGC
>A_/_H5N2|KX977950|A/Eurasian_wigeon/Netherlands/1/2010
CCTTGCGACTGGACTCAGGAATGTTCCTCAAAGAGAAACAAGAGGACTATTTGGGGCTATAGCAGGT
>A_/_H5N2|KX977852|A/mallard_duck/Netherlands/28/2008
CCTTGCGACTGGACTCAGGAATGTCCCTCAAAGAGAAACAAGAGGACTATTTGGGGCTATAGCAGGC
>A_/_H5N3|KX977798|A/mallard_duck/Netherlands/1/2008
CCTTGCGACTGGACTCAGGAATGTCCCTCAAAGGGAAACAAGAGGACTATTTGGGGCTATAGCAGGT
>A_/_H5N2|KX977767|A/mallard_duck/Netherlands/5/2009
CCTTGCGACTGGACTCAGGAATGTTCCTCAAAGAGAAACAAGAGGACTATTTGGGGCTATAGCAGGC
>A_/_H5N2|KX977669|A/mallard_duck/Netherlands/12/2006
CCTTGCGACTGGACTCAGGAATGTCCCTCAAAAAGAAACAAGAGGACTGTTTGGGGCTATAGCAGGC
>A_/_H5N3|LC371802|A/duck/Hokkaido/167/2007
CCTTGCAACAGGGCTCAGAAATGTCCCTCAAAGAGAAACAAGAGGACTATTTGGGGCCATTGCAGGC
>A_/_H5N7|MF362103|A/Duck/Dongting/D76-1/2016
CCTTGCGACTGGACTCAGGAATATCCCTCAAAGAGAAACAAGAGGGCTATTTGGAGCTATAGCAGGC
>A_/_H5N2|MF146146|A/white-fronted_goose/Netherlands/3/2010
CCTTGCGACTGGACTCAGGAATGTCCCTCAAAGAGAGACAAGAGGACTATTTGGGGCTATAGCAGGC
>A_/_H5N3|MF145713|A/mallard_duck/Netherlands/38/2008
CCTTGCGACTGGACTCAGGAATGTCCCTCAAAGAGAAACAAGAGGACTATTTGGGGCTATAGCAGGC
>A_/_H5N2|MH127538|A/mallard/South_Korea/12A/2006
CCTTGCAACAGGGCTCAGAAATGTTCCTCAAAGAGAAACAAGAGGACTATTTGGGGCCATAGCAGGC
>A_/_H5N2|MH231588|A/mallard_duck/New_Zealand/AI_1.97c/1997
TCTTGCAACAGGGCTAAGAAACGTACCTCAAAGAGAAACAAGGGGTCTATTTGGAGCAATAGCAGGA
>A_/_H5N2|MH230000|A/mallard_duck/New_Zealand/NZ0700316-53c/2007
TCTTGCAACAGGGCTAAGAAACGTACCTCAGAGAGAAACGAGGGGTCTATTTGGAGCAATAGCAGGA
>A_/_H5N3|MN171450|A/duck/Jiangsu/SE0261/2018
CCTTGCGACTGGACTCAGGAATGTTCCTCAAAGGGAAACAAGAGGACTATTTGGGGCTATAGCAGGC
>A_/_H5N3|MN171442|A/duck/Jiangsu/S1665/2015
CCTTGCGACTGGACTCAGGAATGTTCCTCAAAGGGAAACAAGAGGACTATTTGGGGCTATAGCAGGC
>A_/_H5N3|MN171434|A/duck/Guangxi/S10712/2018
CCTTGCGACTGGACTCAGGAATGTTCCTCAAAGGGAAACAAGAGGACTATTTGGGGCTATAGCAGGC
>A_/_H5N3|MN171426|A/duck/Chongqing/S4362/2017
CCTTGCGGCTGGACTCAGGAATGTTCCTCAAAGGGAAACAAGAGGACTATTTGGGGCTATAGCAGGC
>A_/_H5N3|MK592461|A/duck/Akita/51019/2017
CCTTGCGACTGGGCCCAGGAATGTTCCTCAAAGGGAAACAAGAGGACTATTTGGGGCTATAGCAGGC
>A_/_H5N2|MF682846|A/mallard_duck/Netherlands/63/2006
CCTTGCGACTGGACTCAGGAATGTCCCTCAAAAAGAAACAAGAGGACTGTTTGGGGCTATAGCAGGC
>A_/_H5N1|MF694083|A/mallard_duck/Netherlands/41/2015
CCTTGCGACTGGACTCAGAAATGTTCCTCAAAGAGAAACAAGAGGACTATTTGGGGCTATAGCAGGC
>A_/_H5N6|MF693964|A/mallard_duck/Netherlands/52/2015
CCTTGCGACTGGACTCAGAAATGTTCCTCAAAGAGAAACAAGAGGACTATTTGGGGCTATAGCAGGC
>A_/_H5N2|MW126807|A/duck/Hokkaido/W44/2018
CCTTGCGACTGGACTCAGGAATGTTCCTCAAAGGGAAACAAGAGGACTATTTGGGGCTATAGCAGGC
>A_/_H5N1|MN880474|A/Larus_argentatus/Kostanay/7/2007
CCTTGCGACTGGACTCAGGAATGTCCCTCAAAGAGAGACAAGAGGACTATTTGGGGCTATAGCAGGC
>A_/_H5N3|MT020182|A/duck/Mongolia/419/2019
CCTTGCGACTGGACTCAGGAATGTTCCTCAAAGGGAAACAAGAGGACTGTTTGGGGCTATAGCAGGC
>A_/_H5N2|MT477793|A/Bean_Goose/South_Korea/KNU18-86/2018
CCTTGCGACTGGACTCAGGAATGTTCCTCAAAGGGAAACAAGAGGACTATTTGGGGCTATAGCAGGC
>A_/_H5N3|MT407113|A/Anas_platyrhynchos/Belgium/9473/2016
CCTTGCGACTGGACTCAGAAATGTTCCTCAAAGAGAAACAAGAGGACTATTTGGGGCTATAGCAGGC
>A_/_H5N3|MT407097|A/Anas_platyrhynchos/Belgium/9074_H191808/2016
CCTTGCGACTGGACTCAGAAATGTTCCTCAAAGAGAAACAAGAGGACTATTTGGGGCTATAGCAGGC
>A_/_H5N3|MT407081|A/Anas_platyrhynchos/Belgium/8862_H170636/2016
CCTTGCGACTGGACTCAGAAATGTTCCTCAAAGAGAAACAAGAGGACTATTTGGGGCTATAGCAGGC
>A_/_H5N3|MT406921|A/Anas_platyrhynchos/Belgium/11442_39/2016
CCTTGCGACTGGACTCAGGAATGTTCCTCAAAAAGAAACAAGAGGACTATTTGGGGCTATAGCAGGC
>A_/_H5N3|MT406841|A/Anas_platyrhynchos/Belgium/10749_47/2017
CCTTGCGACTGGACTCAGAAATGTTCCTCAAAGAGAAACAAGAGGACTATTTGGGGCTATAGCAGGC
>A_/_H5N6|MT406809|A/Anas_Platyrhynchos/Belgium/10811_6/2019
CCTTGCGACTGGACYCAGAAATGTTCCTCAAAGAGAAACAAGAGGACTATTTGGGGCTATAGCAGGC
>A_/_H5N3|MK357985|A/duck/Moscow/4182-C/2017**gb
CCTTGCGACTGGACTCAGGAATGTCCCTCAAAGAGAAACAAGAGGACTATTTGGGGCTATAGCAGGC
>A_/_H5N2|MK592421|A/Whooper_swans/Hokkaido/W14/2017**gb
CCTTGCAACAGGACTAAGAAACGTCCCCCAAAGAGAAACAAGAGGCCTATTTGGAGCAATAGCAGGA
>A_/_H5N2|MK592429|A/Whooper_swans/Hokkaido/W3/2017**gb
CCTTGCAACAGGACTAAGAAACGTCCCCCAAAGAGAAACAAGAGGCCTATTTGGAGCAATAGCAGGA
>A_/_H5N2|MK592445|A/Whooper_swans/Hokkaido/W78/2017**gb
CCTTGCAACAGGACTAAGAAACGTCCCCCAAAGAGAAACAAGAGGCCTATTTGGAGCAATAGCAGGA
>A_/_H5N3|AJ632268|A/duck/France/02166/2002**gb
CCTTGCGACTGGACCCAGAAATGTTCCTCAAAGAGAAACAAGAGGACTATTTGGGGCTATAGCAGGC
>A_/_H5N3|MF992942|A/duck/Moscow/4182-C/2010**gb
CCTTGCGACTGGACTCAGGAATGTCCCTCAAAGAGAAACAAGAGGACTATTTGGGGCTATAGCAGGC
>A_/_H5N3|MK357969|A/duck/Moscow/4182-C/2017**gb
CCTTGCGACTGGACTCAGGAATGTCCCTCAAAGAGAAACAAGAGGACTATTTGGGGCTATAGCAGGC
>A_/_H5N3|MK357977|A/duck/Moscow/4182-C/2017**gb
CCTTGCGACTGGACTCAGGAATGTCCCTCAAAGAGAAACAAGAGGACTATTTGGGGCTATAGCAGGC
>A_/_H5N3|MK357953|A/duck/Moscow/4182-C/2017**gb
CCTTGCGACTGGACTCAGGAATGTCCCTCAAAGAGAAACAAGAGGACTATTTGGGGCTATAGCAGGC
>A_/_H5N3|MK357961|A/duck/Moscow/4182-C/2017**gb
CCTTGCGACTGGACTCAGGAATGTCCCTCAAAGAGAAACAAGAGGACTATTTGGGGCTATAGCAGGC
>A_/_H5N3|MK358009|A/duck/Moscow/4182-C/2017**gb
CCTTGCGACTGGACTCAGGAATGTCCCTCAAAGAGAAACAAGAGGACTATTTGGGGCTATAGCAGGC
>A_/_H5N3|MK358001|A/duck/Moscow/4182-C/2017**gb
CCTTGCGACTGGACTCAGGAATGTCCCTCAACGAGAAACAAGAGGACTATTTGGGGCTATAGCAGGC
>A_/_H5N3|MN400359|A/Duck/Moscow/4182-C/2018**gb
CCTTGCGACTGGACTCAGGAATGTCCCTCAAAGAGAAACAAGAGGACTATTTGGGGCTATAGCAGGC
>A_/_H5N3|MN588286|A/duck/Moscow/4971/2013**gb
CCTTGCGACTGGACTCAGAAATGTTCCTCAAAGAGAAACAAGAGGACTATTTGGGGCTATAGCAGGC
>A_/_H5N2|HF563055|A/duck/Potsdam/619/1985**gb
CCTTGCAACTGGGCTTAGGAATGTTCCTCAAAGAGAGACAAGAGGTCTATTTGGAGCAATAGCAGGC
>A_/_H5N1|EF041479|A/duck/South_Africa/811/2004**gb
CCTTGCGACAGGGCTCAGGAATGTCCCTCAAAGAGAAACAAGAGGACTATTTGGAGCTATAGCAGGC
>A_/_H5N6|MH283021|A/gadwall/Ningxia/YG61/2017**gb
CCTTGCGACTGGACTCAGGAATATCCCTCAAAGAGAAACAAGAGGACTATTTGGAGCTATAGCAGGC
>A_/_H5N2|KX979501|A/mallard_duck/Netherlands/43/2006**gb
CCTTGCGACTGGACTCAGGAATGTCCCTCAAAAAGAAACAAGAGGACTATTTGGGGCTATAGCAGGC
>A_/_H5N7|HE802063|A/mallard/Denmark/64650/2003**gb
CCTTGCGACTGGACTCAGGAATGTCCCTCAAAAAGAAACAAGAGGACTATTTGGGGCTATAGCAGGC
>A_/_H5N2|HF563056|A/mallard/Foehr/Wv1310-13/2003**gb
CCTTGCGACTGGACTCAGGAATGTCCCTCAAAAAGAAACAAGAGGACTATTTGGGGCTATAGCAGGC
>A_/_H5N1|KC815859|A/mallard/Italy/3401/2005**gb
TCTTGCGACTGGACCCAGGAATGTTCCTCAAAGAGAAACAAGAGGGCTATTTGGGGCTATAGCAGGC
>A_/_H5gb|CY165887|A/mallard/Sweden/101782/2009**gb
CCTTGCGACTGGACTCAGGAATGTCCCTCAGAGAGAGACGAGAGGACTATTTGGGGCTATAGCAGGC
>A_/_H5gb|CY165293|A/mallard/Sweden/79167/2008**gb
CCTTGCGACTGGACTCAGGAATGTCCCTCAAAGAGAAACAAGAGGACTATTTGGGGCTATAGCAGGC
>A_/_H5N1|KM213391|A/ruddy_turnstone/Iceland/2899/2013**gb
TCTTGCGACTGGACTCAGGAATGTTCCTCAAAGAGAAACAAGAGGACTATTTGGGGCTATAGCAGGC
>A_/_H5N2|JX262650|A/teal/Djankoy/4-17-11/2010**gb
CCTTGCGACTGGACTCAGGAATGTCCCTCAAAGAGAGACAAGAGGGCTATTTGGGGCTATAGCAGGC
>A_/_H5N2|MT477769|A/Wild_duck/South_Korea/KNU18-28/2018**gb
CCTTGCGACTGGACTCAGGAATGTTCCTCAAAGGGAAACAAGAGGACTATTTGGGGCTATAGCAGGC
>A_/_H5N3|MN493052|A/wild_duck/South_Korea/KNU18-91/2018**gb
CCTTGCGACTGGACTCAGGAATGTTCCTCAAAGGGAAACAAGAGGACTATTTGGGGCTATAGCAGGC
>A_/_H5N2|MT477801|A/Wild_duck/South_Korea/KNU18-93/2018**gb
CCTTGCGACTGGACTCAGGAATGTTCCTCAAAGGGAAACAAGAGGACTATTTGGGGCTATAGCAGGC
