# Supplementary material for: In Silico Analyses of the Role of Codon Usage at the Hemagglutinin Cleavage Site in Highly Pathogenic Avian Influenza Genesis
Source: Viruses. 2022 Jun 21;14(7):1352. doi: 10.3390/v14071352 (PMC9316147; doi:10.3390/v14071352)
Supplement: Supplementary file 1 [file viruses-14-01352-s001.zip › Supplementary File 4/dataset/by_region-species/eurasia-ans_cha/eurasia-ans_cha_h6_unique_CSregion.fasta]

>A_/_H6N0|MW109152|A/duck/Zhejiang/10.26_HZBX015-C/2018
ACTTGCAACTGGACTAAGGAATGTTCCACAAATAGAAACTAGAGGGYTWTTTGGAGCWATTGCAGGC
>A_/_H6N6|MK963332|A/duck/Viet_Nam/QN-0461/2013
NNNTGCAACTGGGCTAAGGAATGTTCCACAAATAGAAACTAGAGGACTTTTTGGAGCCATTGCAGGC
>A_/_H6N6|MW107816|A/duck/Hainan/11.29_HKPL006-C/2017
NNTTNNNNNTGNNNNNAGGAATGTTCCGCAAATAGAAACTAGAGGACTATTTGGAGCTATTGCAGGC
>A_/_H5N0|MW109248|A/duck/Zhejiang/12.28_HZBX012-O/2018
ACTTGCAACTGGACTAAGGAATGTTCCACAGATAGAAACTAGAGGGCTATTTGGAGCTATTGCAGGC
>A_/_H5N0|MW109184|A/duck/Zhejiang/11.09_HZBX009-C/2018
ACTTGCAACTGGACTAAGGAATGTTCCACARATAGAAACTAGAGGGCTATTTGGAGCWATTGCAGGC
>A_/_H5N0|MW108920|A/duck/Jiangxi/5.28_NCNP34N3-OC/2018
ACTTGCAACTGGACTAAGGAATGTTCCACAAATAGAAACTAGAGGGCTTTTTGGAGCTATTGCAGGC
>A_/_H5N0|MW108872|A/duck/Jiangxi/5.28_NCNP12N3-OC/2018
ACTTGCAACTGGACTAAGGAATGTTCCACAAATAGAAACTAGAGGGCTTTTTGGAGCTATTGCAGGC
>A_/_H5N0|MW098347|A/duck/Hunan/4.26_YYGK69R3-OC/2018
ACTTGCAACTGGACTAAGGAATGTTCCACAAATAGAAACTAGAGGGCTTTTTGGAGCNATTGCAGGC
>A_/_H6N6|KT343657|A/duck/Guangxi/489/2009**gb
ACTTGCAACTGGACTAAGGAATGTTCCACAAATAGAAACTAGAGGACTTTTTGGAGCTATTGCAGGC
>A_/_H6N6|KT343653|A/duck/Guangxi/218/2013**gb
ACTTGCAACTGGACTAAGGAATGTTCCACAAATAGAAACTAGAGGACTTTTTGGAGCTATTGCAGGC
>A_/_H6N1|MN515099|A/mallard/Ottenby/81/2002
gcttgcaactggactaagaaatgttccacagattgaaactagaggacttttcggagccatcgcaggt
>A_/_H9N0|MW098067|A/duck/Zhejiang/10.26_HZBX003-C/2018
ACTTGCAACTGGACTAAGGAATGTTCCACAGATAGAAACTAGAGGGCTATTTGGAGCTATTGCAGGC
>A_/_H9N0|MW098059|A/duck/Zhejiang/10.26_HZBX003-O/2018
ACTTGCAACTGGACTAAGGAATGTTCCACAGATAGAAACTAGAGGGCTATTTGGAGCTATTGCAGGC
>A_/_H9N0|MW109240|A/duck/Zhejiang/12.28_HZBX012-C/2018
ACTTGCAACTGGACTAAGGAATGTTCCACAGATAGAAACTAGAGGGCTATTTGGAGCTATTGCAGGC
>A_/_H9N0|MW109128|A/duck/Zhejiang/10.26_HZBX009-C/2018
ACTTGCAACTGGACTAAGGAATGTTCCACAGATAGAAACTAGAGGGCTATTTGGAGCTATTGCAGGC
>A_/_H9N0|MW109112|A/duck/Zhejiang/10.26_HZBX003-C/2018
ACTTGCAACTGGACTAAGGAATGTTCCACAGATAGAAACTAGAGGGCTATTTGGAGCTATTGCAGGC
>A_/_H9N0|MW108632|A/duck/Jiangxi/11.27_NCNP93C4-OC/2018
ACTTGCAACTGGACTAAGGAATGTTCCACAAATAGAAACTAGAGGGCTTTTTGGAGCTATTGCAGGC
>A_/_H9N0|MW098325|A/duck/Jiangxi/9.22_NCDZT96Z3-OC/2018
ACTTGCAACTGGACTAAGGAATGTTCCACAAATAGAAACTAGAGGGCTTTTTGGAGCTATTGCAGGC
>A_/_H9N0|MW098319|A/duck/Jiangxi/9.22_NCDZT73Z3-OC/2018
ACTTGCAACTGGACTAAGGAATGTTCCACAAATAGAAACTAGAGGGCTTTTTGGAGCTATTGCAGGC
>A_/_H9N0|MW098312|A/duck/Jiangxi/7.25_NCNP74U3-OC/2018
ACTTGCAACTGGACTAAGGAATGTTCCACAAATAGAAACTAGAGGGCTTTTTGGAGCTATTGCAGGC
>A_/_H9N0|MW098308|A/duck/Jiangxi/6.21_NCNP85S3-OC/2018
ACTTGCAACTGGACTAAGGAATGTTCCACAAATAGAAACTAGAGGGCTTTTTGGAGCTATTGCAGGC
>A_/_H9N0|MW098295|A/duck/Jiangxi/05.28_NCNP23N3-OC/2018
ACTTGCAACTGGACTAAGGAATGTTCCACAAATAGAAACTAGAGGGCTTTTTGGAGCTATTGCAGGC
>A_/_H9N0|MW098291|A/duck/Jiangxi/05.28_NCNP31N3-OC/2018
ACTTGCAACTGGACTAAGGAATGTTCCACAAATAGAAACTAGAGGGCTTTTTGGAGCTATTGCAGGC
>A_/_H9N0|MW098176|A/duck/Fujian/11.26_FZHX0180-O/2018
GCTTGCAACTGGACTAAGGAATGTTCCACAAATAGAAACTAGAGGCCTTTTTGGAGCTATTGCTGGC
>A_/_H9N0|MW098072|A/duck/Zhejiang/10.26_HZBX012-C/2018
ACTTGCAACTGGACTAAGGAATGTTCCACAAATAGAAACTAGAGGGCTTTTTGGAGCTATTGCAGGC
>A_/_H9N0|MW109232|A/duck/Zhejiang/12.28_HZBX006-C/2018
ACTTGCAACTGGACTAAGGAATGTTCCACAAATAGAAACTAGAGGGCTTTTTGGAGCTATTGCAGGC
>A_/_H9N0|MW109224|A/duck/Zhejiang/12.28_HZBX004-O/2018
ACTTGCAACTGGACTAAGGAATGTTCCACAAATAGAAACTAGAGGGCTTTTTGGAGCTATTGCAGGC
>A_/_H9N0|MW109216|A/duck/Zhejiang/12.28_HZBX001-C/2018
ACTTGCAACTGGACTAAGGAATGTTCCACAAATAGAAACTAGAGGGCTTTTTGGAGCTATTGCAGGC
>A_/_H9N0|MW109208|A/duck/Zhejiang/11.09_HZBX016-C/2018
ACTTGCAACTGGACTAAGGAATGTTCCACAAATAGAAACTAGAGGGYTATTTGGAGCAATTGCAGGC
>A_/_H9N0|MW109168|A/duck/Zhejiang/11.09_HZBX003-C/2018
ACTTGCAACTGGACTAAGGAATGTTCCACAAATAGAAACTAGAGGGCTTTTTGGAGCTATTGCAGGC
>A_/_H9N0|MW109160|A/duck/Zhejiang/11.09_HZBX002-C/2018
ACTTGCAACTGGACTAAGGAATGTTCCACAAATAGAAACTAGAGGGTTATTTGGAGCAATTGCAGGC
>A_/_H9N0|MW109120|A/duck/Zhejiang/10.26_HZBX004-C/2018
ACTTGCAACTGGACTAAGGAATGTTCCACAAATAGAAACTAGAGGGCTTTTTGGAGCTATTGCAGGC
>A_/_H9N0|MW109200|A/duck/Zhejiang/11.09_HZBX014-C/2018
ACTTGCAACTGGACTAAGGAATGTTCCACARATAGAAACTAGAGGGYTATTTGGAGCWATTGCAGGC
>A_/_H9N0|MW109192|A/duck/Zhejiang/11.09_HZBX011-C/2018
ACTTGCAACTGGACTAAGGAATGTTCCACARATAGAAACTAGAGGGYTATTTGGAGCAATTGCAGGC
>A_/_H9N0|MW109144|A/duck/Zhejiang/10.26_HZBX014-C/2018
ACTTGCAACTGGACTAAGGAATGTTCCACARATAGAAACTAGAGGGYTATTTGGAGCWATTGCAGGC
>A_/_H6N6|MH592254|A/Duck/China/FJ2253/2014
ACTTGCAACTGGTCTAAGGAATGTTCCACAAATAGAAACTAGAGGACTTTTGGGAGCTATTGCAGGC
>A_/_H6N2|MH592270|A/goose/China/G3121/2014
ACTTGCAACTGGATTAAGGAATATTCCACAAATTGAGACTAGAGGACTCTTTGGGGATATTGCAGGG
>A_/_H6N8|KX978377|A/greater_white-fronted_goose/Netherlands/4/2010
GCTTGCAACTGGACTAAGAAATGTTCCACAGATTGAAACTAGAGGAATTTTCGGAGCTATCGCAGGT
>A_/_H6N0|KP767729|A/goose/Guangdong/G3181/2014
ACTTGCAACTGGACTAAGGAATATTCCACAAATTGAGACTAGAGGACTCTTTGGGGGTATTGCAGGG
>A_/_H6N0|KP767727|A/goose/Guangdong/G3178/2014
ACTTGCAACTGGACTAACGAATATTCCACAAATTGAGACTAGAGGACTCTTTGGGGGTATTGCAGGG
>A_/_H6N0|KP767712|A/goose/Guangdong/G3157/2014
ACTTGCAACTGGACTAAGGAATATTCCACAAATTGAGACTAGAGGACTCTTTGGGGATATTGCAGGG
>A_/_H6N0|KP767700|A/goose/Guangdong/G3143/2014
ACTTGCAACTGGACTATCGAATAGTCCGGAAAGTGAGACTATAGGACTCTTTGGGGATATTGCAGGG
>A_/_H6N0|KP767697|A/goose/Guangdong/G3139/2014
ACTTGCAACTGGACTATCGAATAGTCCGCAAATTGAGACTATAGGACTCTTTGGGGGTATTGCAGGG
>A_/_H6N0|KP767695|A/goose/Guangdong/G3137/2014
ACTTGCAACTGGATTAAGGAATATTCCACAAATTGAGACTAGAGGACTCTTTGGGGATATTGCAGGG
>A_/_H6N0|KP767732|A/goose/Guangdong/G3193/2014
ACTTGCAACTGGACTAAGGAATATTCCACAAATTGAGACTAGAGGACTCTTTGGGGGTATTGCAGGG
>A_/_H6N6|CY109985|A/duck/Shantou/11228/2006
GCTTGCAACTGGACTAAGGAATGTTCCACAAATAGAAACTAGAGGAATTTTTGGAGCTATTGCAGGC
>A_/_H6N6|JF965154|A/duck/Eastern_China/11/2009
GCTTGCAACTGGACTAAGGAATGTTCCACAAATAGAAACTAGAGGACTATTTGGAGATATTGCAGGC
>A_/_H6N1|DQ376643|A/duck/Taiwan/WB239/03
GCTTGCAACTGGACTGAGAAATGTTCCACAGATTGAAACTAGAGGAATTTTCGGAGCTATCGCAGGT
>A_/_H6N1|DQ376629|A/duck/Taiwan/29-3/00
GCTTGCAACTGGACTGAGAAATATTCCACAGATTAAAACTAGAGGAATTTTCGGAGCTATCGCAGGT
>A_/_H6N2|MH592264|A/Duck/China/J2417/2014
ACTTGCAACTGGACTAAGGAATGTTGCACAAATAGAAACTAGAGGGCTATTTGGAGCTATTGCAGGC
>A_/_H6N8|HM144552|A/duck/Hunan/1469/2002
GCTTGCAACTGGACTGAGAAATGTTCCACAGATTGAGACTAGAGGACTTTTTGGAGCTATCGCAGGG
>A_/_H6N8|HM144554|A/duck/Hunan/3748/2004
GCTTGCAACTGGACTGAGAAATGTTCCACAGATCGAGACTAGAGGACTTTTTGGAGCTATCGCAGGG
>A_/_H6N2|HM144441|A/wild_duck/Shantou/867/2002
GCTTGCAACTGGACTAAGAAATGTTCCACAGATTGAAACTAGAGGACTCTTTGGAGCTATTGCGGGG
>A_/_H6N1|HM144391|A/duck/Shantou/1275/2004
GCTTGCAACTGGATTAAGGAATGTTCCACAGATTGAAACTAGAGGACTCTTCGGAGCTATTGCGGGG
>A_/_H6N2|CY045471|A/whiskered_tern/Egypt/04/2004
ACTGGCAACTGGTCTGAGGAATGTCCCACAGGCAGAAACAAGAGGATTGTTTGGAGCCATAGCTGGG
>A_/_H6N2|EF592495|A/mallard/SanJiang/151/2006
GCTTGCAACTGGACTGAGAAATGTTCCACAGATTGAGACTAGAGGACTTTTTGGAGCCATCGCAGGG
>A_/_H6N5|KP714446|A/mule_duck/Bulgaria/674/2010
GCTTGCAACTGGGCTGAGAAATGTCCCACAGATTGAGACTAGAGGACTCTTCGGGGCTATTGCAGGG
>A_/_H6N2|KP714413|A/mule_duck/Bulgaria/187/2010
GCTTGCAACTGGGCTGAGAAATGTCCCACAGATTGAAACTAGAGGACTCTTCGGAGCTATTGCAGGG
>A_/_H6N2|KT717258|A/Anser_fabalis/China/Anhui/L9/2014
GCTTGCAACTGGACTGAGAAATGTTCCACAGATTGAGACCAGAGGACTTTTTGGAGCTATCGCAGGG
>A_/_H6N1|JN860172|A/Muscovy_duck/France/09010/2009
GCTTGCAACTGGACTAAGAAATGTTCCACAGATTGAAACTAGAGGACTTTTCGGAGCTATCGCAGGG
>A_/_H6N9|JQ737237|A/mallard/Czech_Republic/15962-1T/2010
GCTTGCAACTGGACTGAGAAATGTTCCACAGATTGAGACTAGAGGGCTTTTTGGAGCCATCGCAGGG
>A_/_H6N6|CY110666|A/duck/Fujian/679/2007
GCTTGCAACTGGACTAAGGAATGTTCCACAAATAGAAACTAGAGGACTTTTTGGAGCTATTGCAGGC
>A_/_H6N6|CY110651|A/duck/Fujian/145/2007
GCTTGCAACTGGACTAAGGAATGTTCCACAAATAGAAACTAGAGGACTTTTTGGAGCTATTGCAGGC
>A_/_H6N6|CY110722|A/duck/Fujian/2749/2007
GCTTGCAACTGGACTAAGGAATGTTCCACAAATAGAAACTAGAGGACTTTTTGGAGCTATTGCAGGC
>A_/_H6N6|CY110714|A/duck/Fujian/2483/2007
GCTTGCAACTGGACTAAGGAATGTTCCACAGATAGAAACTAGAGGACTTTTTGGAGCTATTGCAGGC
>A_/_H6N6|CY110706|A/duck/Fujian/2356/2007
GCTTGCAACTGGACTAAGGAATGTTCCACAAATAGAAACTAGAGGACTTTTTGGAGCTATTGCAGGC
>A_/_H6N6|CY110698|A/duck/Fujian/2278/2007
GCTTGCAACTGGACTAAGGAATGTTCCACAGATAGAAACTAGAGGACTTTTTGGAGCTATTGCAGGC
>A_/_H6N6|CY110690|A/duck/Fujian/2087/2007
GCTTGCAACTGGACTAAGGAATGTTCCACAAATAGAAACTAGAGGACTTTTTGGAGCTATTGCAGGC
>A_/_H6N6|CY110682|A/duck/Fujian/1879/2007
GCTTGCAACTGGACTAAGGAATGTTCCACAAATAGAAACTAGAGGACTTTTTGGAGCTATTGCAGGC
>A_/_H6N6|CY110677|A/duck/Fujian/1107/2007
GCTTGCAACTGGACTAAGGAATGTTCCACAAATAGAAACTAGAGGACTTTTTGGAGCTATTGCAGGC
>A_/_H6N6|CY110675|A/duck/Fujian/912/2007
GCTTGCAACTGGACTAAGGAATGTTCCACAAATAGAAACTAGAGGACTTTTTGGAGCTATTGCAGGC
>A_/_H6N2|CY110673|A/duck/Fujian/861/2007
GCTTGCAACTGGACTAAGGAATGTTCCACAAATAGAAACTAGAGGACTTTTTGGAGCTATTGCAGGC
>A_/_H6N6|CY110671|A/duck/Fujian/816/2007
GCTTGCAACTGGACTAAGGAATGTTCCACAAATAGAAACTAGAGGACTTTTTGGAGCTATTGCAGGC
>A_/_H6N6|CY110661|A/duck/Fujian/402/2007
GCTTGCAACTGGACTAAGGAATGTTCCACAGATAGAAACTAGAGGACTTTTTGGAGCTATTGCAGGC
>A_/_H6N6|CY110656|A/duck/Fujian/331/2007
GCTTGCAACTGGACTAAGGAATGTTCCACAAATAGAAACTAGAGGACTTTTTGGAGCTATTGCAGGC
>A_/_H6N6|CY110646|A/duck/Fujian/10950/2006
GCTTGCAACTGGACTAAGGAATGTTCCACAAATAGAAACTAGAGGACTTTTTGGAGCTATTGCAGGC
>A_/_H6N6|CY110638|A/duck/Fujian/8807/2006
GCTTGCAACTGGACTAAGGAATGTTCCACAAATAGAAACTAGAGGACTTTTTGGAGCTATTGCAGGC
>A_/_H6N6|CY110630|A/duck/Fujian/6955/2006
ACTTGCAACTGGACTAAGGAATGTTCCACAAATAGAAACTAGAGGACTTTTTGGAGCTATTGCAGGC
>A_/_H6N6|CY110622|A/duck/Fujian/6605/2006
GCTTGCAACTGGGTTAAGGAATGTTCCACAAATAGAAACTAGAGGACTTTTTGGAGCTATTGCAGGC
>A_/_H6N6|CY110614|A/duck/Fujian/2606/2006
GCTTGCAACTGGACTAAGGAATGTTCCACAAATAGAAACTAGAGGACTTTTTGGAGCTATTGCAGGC
>A_/_H6N6|CY110606|A/duck/Fujian/2281/2006
GCTTGCAACTGGACTAAGGAATGTTCCACAAATAGAAACTAGAGGACTTTTTGGAGCTATTGCAGGC
>A_/_H6N6|CY110598|A/duck/Fujian/1674/2006
GCTTGCAACTGGACTAAGGAATGTTCCACAAATAGAAACTAGAGGACTTTTTGGAGCTATTGCAGGC
>A_/_H6N2|CY110585|A/duck/Jiangxi/7343/2007
GCTTGCAACTGGACTAAGGAATGTTCCACAAATAGAAACTAGAGGACTATTTGGAGCTATTGCAGGC
>A_/_H6N6|CY110580|A/duck/Fujian/8349/2007
GCTTGCAACTGGACTAAGGAATGTTCCACAAATAGAAACTAGAGGACTTTTTGGAGCTATTGCAGGC
>A_/_H6N6|CY110572|A/duck/Fujian/7844/2007
GCTTGCAACTGGACTAAGGAATGTTCCACAAATAGAAACTAGAGGACTTTTTGGAGCTATTGCAGGC
>A_/_H6N6|CY110567|A/duck/Fujian/7608/2007
GCTTGCAACTGGACTAAGGAATGTTCCACAAATAGAAACTAGAGGACTTTTTGGAGCTATTGCAGGC
>A_/_H6N6|CY110555|A/duck/Fujian/7348/2007
GCTTGCAACTGGACTAAGGAATGTTCCACAAATAGAAACTAGAGGACTTTTTGGAGCTATTGCAGGC
>A_/_H6N6|CY110550|A/duck/Fujian/7093/2007
GCTTGCAACTGGACTAAGGAATGTTCCACAAATAGAAACTAGAGGACTTTTTGGAGCTATTGCAGGC
>A_/_H6N6|CY110542|A/duck/Fujian/6841/2007
GCTTGCAACTGGACTAAGGAATGTTCCACAAATAGAAACTAGAGGACTTTTTGGAGCTATTGCAGGC
>A_/_H6N6|CY110537|A/duck/Fujian/6159/2007
GCTTGCAACTGGACTAAGGAATGTTCCACAAATAGAAACTAGAGGACTTTTTGGAGCTATTGCAGGC
>A_/_H6N6|CY110532|A/duck/Fujian/5813/2007
GCTTGCAACTGGACTAAGGAATGTCCCACAAATAGAAACTAGAGGACTTTTTGGAGCTATTGCAGGC
>A_/_H6N6|CY110524|A/duck/Fujian/5784/2007
GCTTGCAACTGGACTAAGGAATGTTCCACAAATAGAAACTAGAGGACTTTTTGGAGCTATTGCAGGC
>A_/_H6N6|CY110519|A/duck/Fujian/5614/2007
GCTTGCAACTGGACTAAGGAATGTTCCACAAATAGAAACTAGAGGACTTTTTGGAGCTATTGCAGGC
>A_/_H6N6|CY110514|A/duck/Fujian/5429/2007
GCTTGCAACTGGACTAAGGAATGTTCCACAGATAGAAACTAGAGGACTTTTTGGAGCTATTGCAGGC
>A_/_H6N6|CY110509|A/duck/Fujian/5239/2007
GCTTGCAACTGGACTAAGGAATGTTCCACAAATAGAAACTAGAGGACTTTTTGGAGCTATTGCAGGC
>A_/_H6N6|CY110496|A/duck/Fujian/4676/2007
GCTTGCAACTGGACTAAGGAATGTTCCACAAATAGAAACTAGAGGACTTTTTGGAGCTATTGCAGGC
>A_/_H6N6|CY110488|A/duck/Fujian/3076/2007
GCTTGCAACTGGACTAAGGAATGTTCCACAAATAGAAACTAGAGGACTTTTTGGAGCTATTGCAGGC
>A_/_H6N6|CY110480|A/duck/Fujian/3059/2007
GCTTGCAACTGGACTAAGGAATGTTCCACAAATAGAAACTAGAGGACTTTTTGGAGCTATTGCAGGC
>A_/_H6N6|CY110475|A/duck/Guizhou/1128/2007
GCTTGCAACTGGACTAAGGAATGTTCCACAAATAGAAACTAGAGGACTTTTTGGAGCTATTGCAGGC
>A_/_H6N6|CY110470|A/duck/Fujian/7119/2007
GCTTGCAACTGGACTAAGGAATGTTCCACAAATAGAAACTAGAGGACTTTTTGGAGCTATTGCAGGC
>A_/_H6N6|CY110462|A/duck/Fujian/6567/2007
GCTTGCAACTGGACTAAGGAATGTTCCACAAATAGAAACTAGAGGACTTTTTGGAGCTATTGCAGGC
>A_/_H6N6|CY110454|A/duck/Fujian/4224/2007
GCTTGCAACTGGACTAAGGAATGTTCCACAAATAGAAACTAGAGGACTTTTTGGAGCTATTGCAGGC
>A_/_H6N6|CY110446|A/duck/Fujian/2984/2007
GCTTGCAACTGGACTAAGGAATGTTCCACAAATAGAAACTAGAGGACTTTTTGGAGCTATTGCAGGC
>A_/_H6N2|CY110438|A/duck/Shantou/19073/2006
GCTTGCAACTGGACTAAGGAATGTTCCACAAATAGAAACTAGAGGACTTTTTGGAGCTATTGCAGGC
>A_/_H6N6|CY110422|A/duck/Shantou/18088/2006
GCTTGCAACTGGACTAAGGAATGTTCCACAAATAGAAACTAGAGGACTTTTTGGAGCTATTGCAGGC
>A_/_H6N6|CY110414|A/duck/Shantou/17081/2006
GCTTGCAACTGGACTAAGGAATGTTCCACAAATAGAAACTAGAGGACTTTTTGGAGCTATTGCAGGC
>A_/_H6N6|CY110406|A/duck/Shantou/17036/2006
GCTTGCAACTGGACTAAGGAATGTTCCACAAATAGAAACTAGAGGACTTTTTGGAGCTATTGCAGGC
>A_/_H6N6|CY110393|A/duck/Shantou/16144/2006
GCTTGCAACTGGACTAAGGAATGTTCCACAAATAGAAACTAGAGGACTTTTTGGAGCTATTGCAGGC
>A_/_H6N2|CY110389|A/duck/Shantou/15846/2006
GCTTGCAACTGGACTAAGGAATGTTCCACAAATAGAAACTAGAGGACTTTTTGGAGCTATTGCAGGC
>A_/_H6N2|CY110387|A/duck/Shantou/15231/2006
GCTTGCAACTGGACTAAGGAATGTTCCACAAATAGAAACTAGAGGACTTTTTGGAGCTATTGCAGGC
>A_/_H6N6|CY110385|A/duck/Shantou/15048/2006
GCTTGCAACTGGACTAAGGAATGTTCCACAAATAGAAACTAGAGGACTTTTTGGAGCTATTGCAGGC
>A_/_H6N2|CY110383|A/duck/Shantou/14621/2006
GCTTGCAACTGGACTAAGGAATGTTCCACAAATAGAAACTAGAGGACTTTTTGGAGCTATTGCAGGC
>A_/_H6N6|CY110370|A/duck/Shantou/14543/2006
GCTTGCAACTGGACTAAGGAATGTTCCACAAATAGAAACTAGAGGACTTTTTGGAGCTATTGCAGGC
>A_/_H6N6|CY110365|A/duck/Shantou/14531/2006
GCTTGCAACTGGACTAAGGAATGTTCCACAAATAGAAACTAGAGGACTTTTTGGAGCTATTGCGGGC
>A_/_H6N2|CY110363|A/duck/Shantou/14519/2006
GCTTGCGACTGGACTAAGGAATGTTCCACAAATAGAAACTAGAGGACTTTTTGGAGCTATTGCAGGC
>A_/_H6N2|CY110358|A/duck/Shantou/10162/2006
GCTTGCAACTGGACTAAGGAATGTTCCACAAATAGAAACTAGAGGACTTTTTGGAGCTATTGCAGGC
>A_/_H6N6|CY110350|A/duck/Shantou/10143/2006
GCTTGCAACTGGACTAAGGAATGTTCCACAAATAGAAACTAGAGGACTTTTTGGAGCTATTGCAGGC
>A_/_H6N2|CY110342|A/duck/Shantou/10124/2006
GCTTGCAACTGGACTAAGGAATGTTCCACAAATAGAAACTAGAGGACTTTTTGGAGCTATTGCAGGC
>A_/_H6N2|CY110334|A/duck/Shantou/9689/2006
GCTTGCAACTGGACTAAGGAATGTTCCACAAATAGAAACTAGAGGACTTTTTGGAGCTATTGCAGGC
>A_/_H6N2|CY110326|A/duck/Shantou/9414/2006
GCTTGCAACTGGACTAAGGAATGTTCCACAAATAGAAACTAGAGGACTTTTTGGAGCTATTGCAGGC
>A_/_H6N2|CY110318|A/duck/Shantou/9395/2006
GCTTGCAACTGGACTAAGGAATGTTCCACAAATAGAAACTAGAGGACTTTTTGGAGCTATTGCAGGC
>A_/_H6N6|CY110313|A/duck/Shantou/9350/2006
GCTTGCAACTGGACTAAGGAATGTTCCACAAATAGAAACTAGAGGACTTTTTGGAGCTATTGCAGGC
>A_/_H6N6|CY110308|A/duck/Shantou/7429/2006
GCTTGCAACTGGACTAAGGAATGTTCCACAAATAGAAACTAGAGGACTTTTTGGAGCTATTGCAGGC
>A_/_H6N2|CY110300|A/duck/Shantou/7386/2006
GCTTGCAACTGGACTAAGGAATGTTCCACAAATAGAAACTAGAGGACTTTTTGGAGCTATTGCAGGC
>A_/_H6N2|CY110292|A/duck/Shantou/6295/2006
GCTTGCAACTGGACTAAGGAATGTTCCACAAATAGAAACTAGAGGACTTTTTGGAGCTATTGCAGGC
>A_/_H6N2|CY110284|A/duck/Shantou/6252/2006
GCTTGCAACTGGACTAAGGAATGTTCCACAAATAGAAACTAGAGGACTTTTTGGAGCTATTGCAGGC
>A_/_H6N2|CY110276|A/duck/Shantou/6104/2006
GCTTGCAACTGGACTAAGGAATGTTCCACAAATAGAAACTAGAGGACTTTTTGGAGCTATTGCAGGC
>A_/_H6N2|CY110268|A/duck/Shantou/6089/2006
GCTTGCAACTGGACTAAGGAATGTTCCACAAATAGAAACTAGAGGACTTTTTGGAGCTATTGCAGGC
>A_/_H6N2|CY110260|A/duck/Shantou/5091/2006
GCTTGCAACTGGACTAAGGAATGTTCCACAAATAGAAACTAGAGGACTTTTTGGAGCTATTGCAGGC
>A_/_H6N2|CY110255|A/duck/Shantou/5066/2006
GCTTGCAACTGGACTAAGGAATGTTCCACAAATAGAAACTAGAGGACTTTTTGGAGCTATTGCAGGC
>A_/_H6N6|CY110250|A/duck/Shantou/5051/2006
GCTTGCAACTGGACTAAGGAATGTTCCACAAATAGAAACTAGAGGACTTTTTGGAGCTATTGCAGGC
>A_/_H6N6|CY110242|A/duck/Shantou/5041/2006
GCTTGCAACTGGACTAAGGAATGTTCCACAAATAGAAACTAGAGGACTTTTTGGAGCTATTGCAGGC
>A_/_H6N2|CY110234|A/duck/Shantou/5030/2006
GCTTGCAACTGGACTAAGGAATGTTCCACAAATAGAAACTAGAGGACTTTTTGGAGCTATTGCAGGC
>A_/_H6N2|CY110226|A/duck/Shantou/5017/2006
GCTTGCAACTGGACTAAGGAATGTTCCACAAATAGAAACTAGAGGACTTTTTGGAGCTATTGCAGGC
>A_/_H6N2|CY110218|A/duck/Shantou/4376/2006
GCTTGCAACTGGACTAAGGAATGTTCCACAAATAGAAACTAGAGGACTTTTTGGAGCTATTGCAGGC
>A_/_H6N6|CY110170|A/duck/Shantou/2798/2006
GCTTGCAACTGGACTAAGGAATGTTCCACAAATAGAAACTAGAGGACTTTTTGGAGCTATTGCAGGC
>A_/_H6N2|CY110162|A/duck/Shantou/2785/2006
GCTTGCAACTGGACTAAGGAATGTTCCACAAATAGAAACTAGAGGACTTTTTGGAGCTATTGCAGGC
>A_/_H6N2|CY110157|A/duck/Shantou/1025/2006
GCTTGCAACTGGACTAAGGAATGTTCCACAAATAGAAACTAGAGGACTTTTTGGAGCTATTGCAGGC
>A_/_H6N2|CY110155|A/duck/Shantou/1004/2006
GCTTGCAACTGGACTAAGGAATGTTCCACAAATAGAAACTAGAGGACTTTTTGGAGCTATTGCAGGC
>A_/_H6N6|CY110153|A/duck/Fujian/8089/2007
GCTTGCAACTGGACTAAGAAATGTTCCACAAATAGAAACTAGAGGACTTTTTGGAGCTATTGCAGGC
>A_/_H6N6|CY110151|A/duck/Fujian/7387/2007
GCTTGCAACTGGACTAAGGAATGTTCCACAAATAGAGACTAGAGGACTTTTTGGAGCTATTGCAGGC
>A_/_H6N6|CY110149|A/duck/Fujian/6908/2007
GCTTGCAACTGGACTAAGGAATGTTCCACAAATAGAAACTAGAGGACTTTTTGGAGCTATTGCAGGC
>A_/_H6N6|CY110145|A/duck/Fujian/6182/2007
GCTTGCAACTGGACTAAGGAATGTTCCACAGATAGAAACTAGAGGACTTTTTGGAGCTATTGCAGGC
>A_/_H6N6|CY110143|A/duck/Fujian/5697/2007
GCTTGCAACTGGACTAAGGAATGTTCCACAAATAGAAACTAGAGGACTTTTTGGAGCTATTGCAGGC
>A_/_H6N6|CY110141|A/duck/Fujian/5637/2007
GCTTGCAACTGGACTAAGGAATGTTCCACAAATAGAAACTAGAGGACTTTTTGGAGCTATTGCAGGC
>A_/_H6N6|CY110137|A/duck/Fujian/4719/2007
GCTTGCAACTGGACTAAGGAATGTTCCACAAATAGAAACTAGAGGACTTTTTGGAGCTATTGCAGGC
>A_/_H6N6|CY110135|A/duck/Fujian/4509/2007
GCTTGCAACTGGACTAAGGAATGTTCCACAAATAGAAACTAGAGGACTTTTTGGAGCTATTGCAGGC
>A_/_H6N6|CY110133|A/duck/Fujian/4252/2007
GCTTGCAACTGGACTAAGGAATGTTCCACAGATAGAAACTAGAGGACTTTTTGGAGCTATTGCAGGC
>A_/_H6N6|CY110131|A/duck/Fujian/4185/2007
GCTTGCAACTGGACTAAGGAATGTTCCACAAATAGAAACTAGAGGACTTTTTGGAGCTATTGCAGGC
>A_/_H6N6|CY110129|A/duck/Fujian/3756/2007
GCTTGCAACTGGACTAAGGAATGTTCCACAAATAGAAACTAGAGGACTTTTTGGAGCTATTGCAGGC
>A_/_H6N6|CY110127|A/duck/Fujian/3460/2007
GCTTGCAACTGGACTAAGGAATGTTCCACAAATAGAAACTAGAGGACTTTTTGGAGCTATTGCAGGC
>A_/_H6N6|CY110125|A/duck/Fujian/3242/2007
GCTTGCAACTGGACTAAGGAATGTTCCACAGATAGAAACTAGAGGACTTTTTGGAGCTATTGCAGGC
>A_/_H6N6|CY110123|A/duck/Fujian/3002/2007
GCTTGCAACTGGATTAAGGAATGTTCCACAGATAGAAACTAGAGGACTTTTTGGAGCTATTGCAGGC
>A_/_H6N6|CY110119|A/duck/Fujian/2818/2007
GCTTGCAACTGGACTAAGGAATGTTCCACAGATAGAAACTAGAGGACTTTTTGGAGCTATTGCAGGC
>A_/_H6N6|CY110117|A/duck/Fujian/2724/2007
GCTTGCAACTGGACTAAGGAATGTTCCACAGATAGAAACTAGAGGACTTTTTGGAGCTATTGCAGGC
>A_/_H6N2|CY110113|A/duck/Fujian/2305/2007
GCTTGCAACTGGACTAAGGAATGTTCCACAAATAGAAACTAGAGGACTTTTTGGAGCTATTGCAGGC
>A_/_H6N6|CY110111|A/duck/Fujian/1772/2007
GCTTGCAACTGGACTAAGGAATGTTCCACAAATAGAAACTAGAGGACTTTTTGGAGCTATTGCAGGC
>A_/_H6N6|CY110109|A/duck/Fujian/1600/2007
GCTTGCAACTGGACTAAGGAATGTTCCACAGATAGAAACTAGAGGACTTTTTGGAGCTATTGCAGGC
>A_/_H6N6|CY110107|A/duck/Fujian/1322/2007
GCTTGCAACTGGACTAAGGAATGTTCCACAGATAGAAACTAGAGGACTTTTTGGAGCTATTGCAGGC
>A_/_H6N2|CY110103|A/duck/Fujian/1092/2007
GCTTGCAACTGGACTAAGGAATGTTCCACAAATAGAAACTAGAGGGCTTTTTGGAGCTATTGCAGGC
>A_/_H6N2|CY110101|A/duck/Fujian/1054/2007
GCTTGCAACTGGACTAAGGAATGTTCCACAAATAGAAACTAGAGGACTTTTTGGAGCTATTGCAGGC
>A_/_H6N6|CY110097|A/duck/Fujian/576/2007
GCTTGCAACTGGACTAAGGAATGTTCCACAAATAGAAACTAGAGGGCTTTTTGGAGCTATTGCAGGC
>A_/_H6N2|CY110095|A/duck/Fujian/437/2007
GCTTGCAACTGGACTAAGGAATGTTCCACAAATAGAAACTAGAGGACTTTTTGGAGCTATTGCAGGC
>A_/_H6N2|CY110093|A/duck/Fujian/132/2007
GCTTGCAACTGGACTAAGGAATGTTCCACAAATAGAAACTAGAGGACTTTTTGGAGCTATTGCAGGC
>A_/_H6N2|CY110089|A/duck/Fujian/11450/2006
GCTTGCAACTGGACTAAGGAATGTTCCACAGATAGAAACTAGAGGACTTTTTGGAGCTATTGCAGGC
>A_/_H6N6|CY110087|A/duck/Fujian/10706/2006
GCTTGCAACTGGACTAAGGAATGTTCCACAAATAGAAACTAGAGGACTTTTTGGAGCTATTGCAGGC
>A_/_H6N6|CY110085|A/duck/Fujian/9308/2006
GCTTGCAACTGGACTAAGGAATGTTCCACAGATAGAAACTAGAGGACTTTTTGGAGCTATTGCAGGC
>A_/_H6N2|CY110083|A/duck/Fujian/8818/2006
GCTTGCAACTGGACTAAGGAATGTTCCACAGATAGAAACTAGAGGACTTTTTGGAGCTATTGCAGGC
>A_/_H6N6|CY110081|A/duck/Fujian/8388/2006
GCTTGCAACTGGACTAAGGAATGTTCCACAAATAGAAACTAGAGGACTTTTTGGAGCTATTGCAGGC
>A_/_H6N6|CY110079|A/duck/Fujian/8114/2006
GCTTGCAACTGGACTAAGGAATGTTCCACAAATAGAAACTAGAGGACTTTTTGGAGCTATTGCAGGC
>A_/_H6N6|CY110077|A/duck/Fujian/7830/2006
GCTTGCAACTGGACTAAGGAATGTTCCACAAATAGAAACTAGAGGACTCTTTGGAGCTATTGCAGGC
>A_/_H6N6|CY110075|A/duck/Fujian/7652/2006
GCTTGCAACTGGACTAAGGAATGTTCCACAAATAGAAACTAGAGGACTTTTTGGAGCTATTGCAGGC
>A_/_H6N6|CY110073|A/duck/Fujian/7324/2006
GCTTGCAACTGGACTAAGGAATGTTCCACAAATAGAAACTAGAGGACTTTTTGGAGCTATTGCAGGC
>A_/_H6N6|CY110071|A/duck/Fujian/6908/2006
GCTTGCAACTGGACTAAGAAATGTTCCACAAATAGAAACTAGAGGACTTTTTGGAGCTATTGCAGGC
>A_/_H6N6|CY110069|A/duck/Fujian/6634/2006
ACTTGCAACTGGACTAAGGAATGTTCCACAAATAGAAACTAGAGGACTTTTTGGAGCTATTGCAGGC
>A_/_H6N6|CY110067|A/duck/Fujian/6222/2006
GCTTGCAACTGGACTAAGGAATGTTCCACAAATAGAAACTAGAGGACTTTTTGGAGCTATTGCAGGC
>A_/_H6N6|CY110065|A/duck/Fujian/4008/2006
GCTTGCAACTGGACTAAGGAATGTTCCACAGATAGAAACTAGAGGACTTTTTGGAGCTATTGCAGGC
>A_/_H6N6|CY110063|A/duck/Fujian/3574/2006
GCTTGCAACTGGACTAAGGAATGTTCCACAAATAGAAACTAGAGGACTTTTTGGAGCTATTGCAGGC
>A_/_H6N6|CY110061|A/duck/Fujian/3046/2006
GCTTGCAACTGGACTAAGGAATGTTCCACAAATAGAAACTAGAGGACTTTTTGGAGCTATTGCAGGC
>A_/_H6N6|CY110059|A/duck/Fujian/2595/2006
GCTTGCAACTGGACTAAGGAATGTTCCACAAATAGAAACTAGAGGACTTTTTGGAGCTATTGCAGGC
>A_/_H6N6|CY110057|A/duck/Fujian/2292/2006
GCTTGCAACTGGACTAAGGAATGTTCCACAAATAGAAACTAGAGGACTTTTTGGAGCTATTGCAGGC
>A_/_H6N6|CY110055|A/duck/Fujian/1904/2006
GCTTGCAACTGGACTAAGGAATGTTCCACAAATAGAAACTAGAGGACTTTTTGGAGCTATTGCAGGC
>A_/_H6N6|CY110053|A/duck/Fujian/1348/2006
GCTTGCAACTGGGCTAAGGAATGTTCCACAAATAGAAACTAGAGGACTTTTTGGAGCTATTGCAGGC
>A_/_H6N2|CY110051|A/duck/Shantou/19693/2006
GCTTGCAACTGGACTAAGGAATGTTCCACAAATAGAAACTAGAGGACTTTTTGGAGCTATTGCAGGC
>A_/_H6N6|CY110047|A/duck/Shantou/19369/2006
GCTTGCAACTGGACTAAGGAATGTTCCACAAATAGAAACTAGAGGACTTTTTGGAGCTATTGCAGGC
>A_/_H6N6|CY110045|A/duck/Shantou/19131/2006
GCTTGCAACTGGACTAAGGAATGTTCCACAAATAGAAACTAGAGGACTTTTTGGAGCTATTGCAGGC
>A_/_H6N6|CY110043|A/duck/Shantou/19097/2006
GCTTGCAACTGGACTAAGGAATGTTCCACAAATAGAAACTAGAGGACTTTTTGGAGCTATTGCAGGC
>A_/_H6N6|CY110041|A/duck/Shantou/18765/2006
GCTTGCAACTGGACTAAGGAATGTTCCACAAATAGAAACTAGAGGACTTTTTGGAGCTATTGCAGGC
>A_/_H6N2|CY110037|A/duck/Shantou/18342/2006
GCTTGCAACTGGACTAAGGAATGTTCCACAAATAGAAACTAGAGGACTTTTTGGAGCTATTGCAGGC
>A_/_H6N6|CY110035|A/duck/Shantou/18070/2006
GCTTGCAACTGGACTAAGGAATGTTCCACAGATAGAAACTAGAGGACTTTTTGGAGCTATTGCAGGC
>A_/_H6N6|CY110031|A/duck/Shantou/17426/2006
GCTTGCAACTGGACTAAGGAATGTTCCACAGATAGAAACTAGAGGACTTTTTGGAGCTATTGCAGGC
>A_/_H6N2|CY110029|A/duck/Shantou/17154/2006
GCTTGCAACTGGACTAAGGAATGTTCCACAAATAGAAACTAGAGGACTTTTTGGAGCTATTGCAGGC
>A_/_H6N6|CY110023|A/duck/Shantou/16440/2006
GCTTGCAACTGGACTAAGGAATGTTCCACAGATAGAAACTAGAGGACTTTTTGGAGCTATTGCAGGC
>A_/_H6N6|CY110017|A/duck/Shantou/15940/2006
GCTTGCAACTGGACTAAGGAATGTTCCACAAATAGAAACTAGAGGACTTTTTGGAGCTATTGCAGGC
>A_/_H6N6|CY110015|A/duck/Shantou/15798/2006
GCTTGCAACTGGACTAAGGAATGTTCCACAAATAGAAACTAGAGGACTTTTTGGAGCTATTGCAGGC
>A_/_H6N2|CY110009|A/duck/Shantou/15059/2006
GCTTGCAACTGGACTAAGGAATGTTCCACAAATAGAAACTAGAGGACTTTTTGGAGCTATTGCAGGC
>A_/_H6N6|CY110005|A/duck/Shantou/14877/2006
GCTTGCGACTGGACTAAGGAATGTTCCACAAATAGAAACTAGAGGACTTTTTGGAGCTATTGCAGGC
>A_/_H6N2|CY110003|A/duck/Shantou/14665/2006
GCTTGCATCTGGACTAAGGAATCTTCCACAAATAGAAACTAGAGGACTTTTTGGAGCTATTGCAGGC
>A_/_H6N6|CY110001|A/duck/Shantou/14607/2006
GCTTGCAACTGGACTAAGGAATGTTCCACAGATAGAAACTAGAGGACTTTTTGGAGCTATTGCAGGC
>A_/_H6N6|CY109999|A/duck/Shantou/14565/2006
GCTTGCAACTGGACTAAGGAATGTTCCACAGATAGAAACTAGAGGACTTTTTGGAGCTATTGCAGGC
>A_/_H6N6|CY109997|A/duck/Shantou/14163/2006
GCTTGCGACTGGACTAAGGAATGTTCCACAAATAGAAACTAGAGGACTTTTTGGAGCTATTGCAGGC
>A_/_H6N6|CY109995|A/duck/Shantou/13655/2006
GCTTGCAACTGGACTAAGGAATGTTCCACAGATAGAAACTAGAGGACTTTTTGGAGCTATTGCAGGC
>A_/_H6N6|CY109993|A/duck/Shantou/13629/2006
GCTTGCAACTGGACTAAGGAATGTTCCACAGATAGAAACTAGAGGACTTTTTGGAGCTATTGCAGGC
>A_/_H6N2|CY109987|A/duck/Shantou/11712/2006
GCTTGCAACTGGACTAAGGAATGTTCCACAAATAGAAACTAGAGGACTTTTTGGAGCTATTGCAGGC
>A_/_H6N6|CY109983|A/duck/Shantou/11034/2006
GCTTGCAACTGGACTAAGGAATGTTCCACAAATAGAAACTAGAGGACTTTTTGGAGCTATTGCAGGC
>A_/_H6N6|CY109981|A/duck/Shantou/10284/2006
GCTTGCAACTGGACTAAGGAATGTTCCACAAATAGAAACTAGAGGACTTTTTGGAGCTATTGCAGGC
>A_/_H6N2|CY109961|A/duck/Shantou/5106/2006
GCTTGCAACTGGACTAAGGAATGTTCCACAAATAGAAACTAGAGGACTTTTTGGAGCTATTGCAGGC
>A_/_H6N2|CY109979|A/duck/Shantou/10108/2006
GCTTGCAACTGGACTAAGGAATGTTCCACAAATAGAAACTAGAGGACTTTTTGGAGCTATTGCAGGC
>A_/_H6N2|CY109977|A/duck/Shantou/10074/2006
GCTTGCAACTGGACTAAGGAATGTTCCACAAATAGAAACTAGAGGACTTTTTGGAGCTATTGCAGGC
>A_/_H6N6|CY109975|A/duck/Shantou/9702/2006
GCTTGCAACTGGACTAAGGAATGTTCCACAAATAGAAACTAGAGGACTTTTTGGAGCTATTGCAGGC
>A_/_H6N6|CY109973|A/duck/Shantou/9374/2006
GCTTGCAACTGGACTAAGGAATGTTCCACAAATAGAAACTAGAGGACTTTTTGGAGCTATTGCAGGC
>A_/_H6N2|CY109971|A/duck/Shantou/9220/2006
GCTTGCAACTGGACTAAGGAATGTTCCACAAATAGAAACTAGAGGACTTTTTGGAGCTATTGCAGGC
>A_/_H6N6|CY109969|A/duck/Shantou/7412/2006
GCTTGCAACTGGACTAAGGAATGTTCCACAAATAGAAACTAGAGGACTTTTTGGAGCTATTGCAGGC
>A_/_H6N6|CY109967|A/duck/Shantou/6270/2006
GCTTGCAACTGGACTAAGGAATGTTCCACAAATAGAAACTAGAGGACTTTTTGGAGCTATTGCAGGC
>A_/_H6N6|CY109963|A/duck/Shantou/5697/2006
GCTTGCAACTGGACTAAGGAATGTTCCACAAATAGAAACTAGAGGACTTTTTGGAGCTATTGCAGGC
>A_/_H6N2|CY109959|A/duck/Shantou/5080/2006
GCTTGCAACTGGACTAAGGAATGTTCCACAAATAGAAACTAGAGGACTTTTTGGAGCTATTGCAGGC
>A_/_H6N6|CY109957|A/duck/Shantou/4980/2006
GCTTGCAACTGGACTAAGGAATGTTCCACAAATAGAAACTAGAGGACTTTTTGGAGCTATTGCAGGC
>A_/_H6N6|CY109955|A/duck/Shantou/4938/2006
GCTTGCAACTGGACTAAGGAATGTTCCACAAATAGAAACTAGAGGACTTTTTGGAGCTATTGCAGGC
>A_/_H6N6|CY109953|A/duck/Shantou/4414/2006
GCTTGCAACTGGACTAAGGAATGTTCCACAAATAGAAACTAGAGGACTTTTTGGAGCTATTGCAGGC
>A_/_H6N2|CY109951|A/duck/Shantou/4222/2006
ACTTGCAACTGGACTAAGGAATGTTCCACAAATAGAAACTAGAGGACTTTTTGGAGCTATTGCAGGC
>A_/_H6N6|CY109949|A/duck/Shantou/4052/2006
GCTTGCAACTGGACTAAGGAATGTTCCACAAATAGAAACTAGAGGACTTTTTGGAGCTATTGCAGGC
>A_/_H6N2|CY109947|A/duck/Shantou/3497/2006
GCTTGCAACTGGACTAAGAAATGTTCCACAAATAGAAACTAGAGGACTTTTTGGAGCTATTGCAGGC
>A_/_H6N6|CY109945|A/duck/Shantou/3389/2006
GCTTGCAACTGGACTAAGGAATGTTCCACAAATAGAAACTAGAGGACTTTTTGGAGCTATTGCAGGC
>A_/_H6N2|CY109943|A/duck/Shantou/2893/2006
GCTTGCAACTGGACTAAGGAATGTTCCACAAATAGAAACTAGAGGACTTTTTGGAGCTATTGCAGGC
>A_/_H6N2|CY109941|A/duck/Shantou/2863/2006
GCTTGCAACTGGACTAAGGAATGTTCCACAAATAGAAACTAGAGGACTTTTTGGAGCTATTGCAGGC
>A_/_H6N2|CY109939|A/duck/Shantou/1521/2006
GCTTGCAACTGGACTAAGGAATGTTCCACAAATAGAAACTAGAGGACTTTTTGGAGCTATTGCAGGC
>A_/_H6N2|CY109937|A/duck/Shantou/973/2006
GCTTGCAACTGGACTAAGGAATGTTCCACAAATAGAAACTAGAGGACTTTTTGGAGCTATTGCAGGC
>A_/_H6N2|CY109935|A/duck/Shantou/16/2006
GCTTGCAACTGGACTAAGGAATGTTCCACAAATAGAAACTAGAGGACTTTTTGGAGCTATTGCAGGC
>A_/_H6N2|CY109933|A/duck/Jiangxi/7510/2007
GCTTGCAACTGGACTAAGGAATGTTCCACAAATAGAAACTAGAGGACTATTTGGAGCTATTGCAGGC
>A_/_H6N2|CY109931|A/duck/Jiangxi/5714/2006
GCTTGCAACTGGACTGAGGAATGTTCCACAAATAGAAACTAGAGGACTTTTTGGGGCTATTGCAGGC
>A_/_H6N6|CY109929|A/duck/Hunan/1668/2007
GCTTGCAACTGGACTGAGAAATGTTCCACAGATTGAGACTAGAGGACTTTTTGGAGCTATCGCAGGA
>A_/_H6N2|CY109927|A/duck/Guizhou/5332/2007
GCTTGCAACTGGACTAAGGAATGTTCCACAAATAGAAACTAGAGGACTTTTTGGAGCTATTGCAGGC
>A_/_H6N6|CY109925|A/duck/Guizhou/1102/2007
GCTTGCAACTGGACTAAGGAATGTTCCACAAATAGAAACTAGAGGACTTTTTGGAGCTATTGCAGGC
>A_/_H6N6|CY109923|A/duck/Guizhou/1095/2007
GCTTGCAACTGGACTAAGGAATGTTCCACAAATAGAAACTAGAGGACTTTTTGGAGCTATTGCAGGC
>A_/_H6N1|CY109921|A/duck/Guizhou/879/2006
GCTTGCAACTGGACTGAGAAATGTTCCACAGATTGAGACTAGAGGACTTTTTGGAGCTATCGCAGGG
>A_/_H6N2|CY109919|A/duck/Guangxi/908/2007
GCTTGCAACTGGACTAAGGAATGTTCCACAAATAGAAACTAGAGGACTTTTTGGAGCAATTGCAGGC
>A_/_H6N6|CY109914|A/duck/Fujian/8320/2007
GCTTGCAACTGGACTAAGGAATGTTCCACAAATAGAAACTAGAGGACTTTTTGGAGCTATTGCAGGC
>A_/_H6N6|CY109906|A/duck/Fujian/7818/2007
GCTTGCAACTGGACTAAGGAATGTTCCACAAATAGAAACTAGAGGACTTTTTGGAGCTATTGCAGGC
>A_/_H6N6|CY109898|A/duck/Fujian/7794/2007
GCTTGCAACTGGACTAAGGAATGTTCCACAAATAGAAACTAGAGGACTTTTTGGAGCTATTGCAGGC
>A_/_H6N6|CY109890|A/duck/Fujian/7130/2007
GCTTGCAACTGGACTAAGGAATGTTCCACAGATAGAAACTAGAGGACTTTTTGGAGCTATTGCAGGC
>A_/_H6N6|CY109882|A/duck/Fujian/6598/2007
GCTTGCATCTGGACTAAGGAATGTTCCACAAATAGAAACTAGAGGACTTTTTGGAGCTATTGCAGGC
>A_/_H6N6|CY109866|A/duck/Fujian/5474/2007
GCTTGCAACTGGACTAAGGAATGTTCCACAGATAGAAACTAGAGGACTTTTTGGAGCTATTGCAGGC
>A_/_H6N6|CY109850|A/duck/Fujian/4652/2007
GCTTGCAACTGGACTAAGGAATGTTCCACAAATAGAAACTAGAGGACTTTTTGGAGCTATTGCAGGC
>A_/_H6N6|CY109842|A/duck/Fujian/4020/2007
GCTTGCAACTGGACTAAGGAATGTTCCACAAATAGAAACTAGAGGACTTTTTGGAGCTATTGCAGGC
>A_/_H6N6|CY109834|A/duck/Fujian/3264/2007
GCTTGCAACTGGACTAAGGAATGTTCCACAGATAGAAACTAGAGGACTTTTTGGAGCTATTGCAGGC
>A_/_H6N6|CY109818|A/duck/Fujian/2060/2007
GCTTGCAACTGGACTAAGGAATGTTCCACAAATAGAAACTAGAGGTCTTTTTGGAGCTATTGCAGGC
>A_/_H6N6|CY109810|A/duck/Fujian/2018/2007
GCTTGCAACTGGACTAAGGAATGTTCCACAGATAGAAACTAGAGGACTTTTTGGAGCTATTGCAGGC
>A_/_H6N6|CY109770|A/duck/Shantou/2962/2007
GCTTGCAACTGGACTAAGGAATGTTCCACAAATAGAAACGAGAGGACTTTTTGGAGCTATTGCAGGC
>A_/_H6N6|CY109786|A/duck/Fujian/603/2007
GCTTGCAACTGGACTAAGGAATGTTCCACAGATAGAAACTAGAGGACTTTTTGGAGCTATTGCAGGC
>A_/_H6N6|CY109778|A/duck/Fujian/378/2007
GCTTGCAACTGGACTAAGGAATGTTCCACAGATAGAAACTAGAGGACTTTTTGGAGCTATTGCAGGC
>A_/_H6N6|CY109762|A/duck/Shantou/1984/2007
GCTTGCAACTGGACTAAGGAATGTCCCACAAATAGAAACTAGAGGACTTTTTGGAGCTATTGCAGGC
>A_/_H6N6|CY109754|A/duck/Shantou/1240/2007
GCTTGCAACTGGACTAAGGAATGTTCCACAAATAGAAACTAGAGGACTTTTTGGAGCTATTGCAGGC
>A_/_H6N2|CY109746|A/duck/Shantou/1080/2007
GCTTGCAACTGGACTAAGGAATGTTCCACAAATAGAAACTAGAGGACTTTTTGGAGCTATTGCAGGC
>A_/_H6N6|CY109738|A/duck/Shantou/494/2007
GCTTGCAACTGGACTAAGGAATGTTCCACAAATAGAAACTAGAGGACTTTTTGGAGCTATTGCAGGC
>A_/_H6N6|CY109730|A/duck/Shantou/358/2007
GCTTGCAACTGGACTAAGGAATGTTCCACAAATAGAAACTAGAGGACTTTTTGGAGCTATTGCAGGC
>A_/_H6N8|CY109722|A/duck/Shantou/168/2007
GCTTGCAACTGGACTAAGGAATGTTCCACAAATAGAAACTAGAGGACTTTTTGGAGCTATTGCAGGC
>A_/_H6N6|CY109714|A/duck/Yunnan/1330/2007
GCTTGCAACTGGACTAAGGAATGTTCCACAAATAGAAACTAGAGGACTTTTTGGAGCTATTGCAGGC
>A_/_H6N2|CY109706|A/duck/Jiangxi/7348/2007
GCTTGCAACTGGACTAAGGAATGTTCCACAAATAGAAACTAGAGGACTATTTGGAGCTATTGCAGGC
>A_/_H6N2|CY109698|A/duck/Jiangxi/5178/2007
GCTTGCAACTGGACTAAGGAATGTTCCACAAATAGAAACTAGAGGACTATTTGGAGCTATTGCAGGC
>A_/_H6N2|CY109690|A/duck/Jiangxi/4981/2007
GCTTGCAACTGGACTAAGGAATGTTCCACAAATAGAAACTAGAGGACTATTTGGAGCTATTGCAGGC
>A_/_H6N9|CY109682|A/duck/Hunan/1590/2007
GCTTGCAACTGGACTGAGAAATGTTCCACAGATTGAGACTAGAGGACTTTTTGGAGCTATCGCAGGA
>A_/_H6N8|CY109650|A/duck/Guizhou/1560/2007
GCTTGCAACTGGACTGAGAAATATTCCACAGATTGAGACTAGAGGACTTTTTGGAGCTATCGCAGGG
>A_/_H6N2|CY109674|A/duck/Guizhou/5482/2007
GCTTGCAACAGGACTAAGGAATGTTCCACAAATAGAAACTAGAGGACTTTTTGGAGCTATAGCAGGC
>A_/_H6N2|CY109666|A/duck/Guizhou/5302/2007
GCTTGCAACTGGACTAAGGAATGTTCCACAAATAGAAACTAGAGGACTTTTTGGAGCTATTGCAGGC
>A_/_H6N1|CY109658|A/duck/Guizhou/2492/2007
GCTTGCAACTGGACTGAGAAATGTTCCACAGATTGAGACTAGAGGACTTTTTGGAGCTATCGCGGGG
>A_/_H6N2|CY109642|A/duck/Guizhou/1088/2007
GCTTGCAACTGGACTAAGGAATGTTCCACAAATAGAAACTAGAGGACTTTTTGGAGCTATTGCAGGC
>A_/_H6N8|CY109634|A/duck/Guizhou/1073/2007
GCTTGCAACTGGACTAAGGAATGTTCCACAAATAGAAACTAGAGGACTTTTTGGAGCTATTGCAGGC
>A_/_H6N6|CY109626|A/duck/Guangxi/2281/2007
ACTTGCAACTGGGCTAAGGAACGTTCCACAAATAGAGACTAGAGGACTTTTTGGAGCTATTGCAGGC
>A_/_H6N2|CY109618|A/duck/Guangxi/1533/2007
GCTTGCAACTGGACTGAGAAATGTTCCACAGATTGAGACTAGAGGACTTTTTGGAGCTATCGCAGGG
>A_/_H6N8|CY109610|A/duck/Guangxi/1330/2007
GCTTGCAACTGGACTAAGGAATGTTCCACAAATAGAAACTAGAGGACTTTTTGGAGCAATTGCAGGC
>A_/_H6N8|CY109602|A/duck/Guangxi/890/2007
GCTTGCAACTGGACTAAGGAATGTTCCACAAATAGAAACTAGAGGACTTTTTGGAGCAATTGCAGGC
>A_/_H6N6|CY109594|A/duck/Fujian/11418/2006
GCTTGCAACTGGACTAAGGAATGTTCCACAAATAGAAACTAGAGGACTTTTTGGAGCTATTGCAGGC
>A_/_H6N6|CY109578|A/duck/Fujian/10774/2006
GCTTGCAACTGGACTAAGGAATGTTCCACAGATAGAAACTAGAGGACTTTTTGGAGCTATTGCAGGC
>A_/_H6N6|CY109570|A/duck/Fujian/9062/2006
GCTTGCAACTGGACTAAGGAATGTTCCACAGATAGAAACTAGAGGACTCTTTGGAGCTATTGCAGGC
>A_/_H6N2|CY109562|A/duck/Fujian/7574/2006
GCTTGCAACTGGACTAAGGAATGTTCCACAAATAGAAACTAGAGGACTTTTTGGAGCTATTGCAGGC
>A_/_H6N6|CY109554|A/duck/Fujian/6708/2006
GCTTGCAACTGGACTAAGGAATGTTCCACAAATAGAAACTAGAGGACTTTTTGGAGCTATTGCAGGC
>A_/_H6N6|CY109546|A/duck/Fujian/5498/2006
GCTTGCAACTGGACTAAGAAATGTTCCACAAATAGAAACTAGAGGACTTTTTGGAGCTATTGCAGGT
>A_/_H6N2|CY109538|A/duck/Fujian/4276/2006
GCTTGCAACTGGACTAAGGAATGTTCCACAAATAGAAACTAGAGGACTTTTTGGAGCTATTGCAGGC
>A_/_H6N6|CY109530|A/duck/Fujian/3796/2006
GCTTGCAACTGGACTAAGGAATGTTCCACAAATAGAAACTAGAGGACTTTTTGGAGCTATTGCAGGC
>A_/_H6N6|CY109522|A/duck/Fujian/3354/2006
GCTTGCAACTGGGCTAAGGAATGTTCCACAAATAGAAACTAGAGGACTTTTTGGAGCTATTGCAGGC
>A_/_H6N6|CY109514|A/duck/Fujian/2854/2006
GCTTGCAACTGGACTAAGGAATGTTCCACAAATAGAAACTAGAGGACTTTTTGGAGCTATTGCAGGC
>A_/_H6N2|CY109506|A/duck/Fujian/1878/2006
GCTTGCAACTGGACTAAGGAATGTTCCACAAATAGAAACTAGAGGACTTTTTGGAGCTATTGCAGGC
>A_/_H6N6|CY109490|A/duck/Fujian/958/2006
GCTTGCAACTGGACTAAGGAATGTTCCACAAATAGAAACTAGAGGACTTTTTGGAGCTATTGCAGGC
>A_/_H6N2|CY109482|A/duck/Fujian/416/2006
GCTTGCAACTGGACTAAGGAATGTTCCACAAATAGAAACTAGAGGACTTTTTGGAGCTATTGCAGGC
>A_/_H6N6|CY109474|A/duck/Shantou/19597/2006
GCTTGCAACTGGACTAAGGAATGTTCCACAAATAGAAACTAGAGGACTTTTTGGAGCTATTGCAGGC
>A_/_H6N6|CY110730|A/duck/Fujian/2787/2007
GCTTGCAACTGGACTAAGGAATGTTCCACAAATAGAAACTAGAGGACTTTTTGGAGCTATTGCAGGC
>A_/_H6N6|CY109450|A/duck/Shantou/14841/2006
GCTTGCAACTGGACTAAGGAATGTTCCACAAATAGAAACTAGAGGACTTTTTGGAGCTATTGCAGGC
>A_/_H6N2|CY109442|A/duck/Shantou/10776/2006
GCTTGCAACTGGACTAAGGAATGTTCCACAAATAGAAACTAGAGGACTTTTTGGAGCTATTGCAGGC
>A_/_H6N6|CY109434|A/wild_duck/Shantou/9466/2006
GCTTGCAACTGGACTAAGGAATGTTCCACAAATAGAAACTAGAGGACTTTTTGGAGCTATTGCAGGC
>A_/_H6N2|CY109426|A/duck/Shantou/7904/2006
ACTTGCAACTGGACTGAGAAATGTTCCACAGATTGAGACTAGAGGACTTTTTGGAGCTATTGCAGGG
>A_/_H6N2|CY109418|A/duck/Shantou/15808/2006
GCTTGCAACTGGACTAAGGAATGTTCCACAAATAGAAACTAGAGGACTTTTTGGAGCTATTGCAGGC
>A_/_H6N2|CY109410|A/duck/Shantou/14167/2006
GCTTGCAACTGGACTAAGGAATGTTCCACAAATAGAAACTAGAGGACTTTTTGGAGCTATTGCAGGC
>A_/_H6N6|CY109402|A/duck/Shantou/4636/2006
GCTTGCAACTGGACTAAGGAATGTTCCACAAATAGAAACTAGAGGACTTTTTGGAGCTATTGCAGGC
>A_/_H6N2|CY109394|A/duck/Shantou/4026/2006
GCTTGCAACTGGACTAAGGAATGTTCCACAAATAGAAACTAGAGGACTTTTTGGAGCTATTGCAGGC
>A_/_H6N2|CY109386|A/duck/Shantou/2765/2006
GCTTGCAACTGGACTAAGGAATGTTCCACAAATAGAAACTAGAGGACTTTTTGGAGCTATTGCAGGC
>A_/_H6N2|CY109378|A/mallard_duck/Shantou/2459/2006
GCTTGCAACTGGACTAAGGAATGTTCCACAGATAGAAACTAGAGGACTTTTTGGAGCTATTGCAGGC
>A_/_H6N6|CY109370|A/wild_duck/Shantou/2441/2006
GCTTGCAACTGGACTAAGGAATGTTCCACAAATAGAAACTAGAGGACTTTTTGGAGCTATTGCAGGC
>A_/_H6N6|CY109362|A/duck/Shantou/1165/2006
GCTTGCAACTGGACTAAGGAATGTTCCACAAATAGAAACTAGAGGACTTTTTGGAGCTATTGCAGGC
>A_/_H6N2|CY109354|A/duck/Shantou/8/2006
GCTTGCAACTGGACTAAGGAATGTTCCACAAATAGAAACTAGAGGACTTTTTGGAGCTATTGCAGGC
>A_/_H6N2|CY109346|A/duck/Yunnan/3136/2006
GCTTGCAACTGGGCTGAGAAATGTTCCACAGATTGAGACTAGAGGACTTTTTGGAGCCATCGCAGGT
>A_/_H6N1|CY109338|A/wild_duck/Jiangxi/8462/2006
GCTTGCAACTGGACTGAGAAATGTTCCACAGATTGAGACTAGAGGACTTTTTGGAGCTATCGCAGGG
>A_/_H6N2|CY109330|A/duck/Jiangxi/5748/2006
GCTTGCAACTGGACTGAGGAATGTTCCACAAATAGAAACTAGAGGACTTTTTGGGGCTATTGCAGGC
>A_/_H6N8|CY109322|A/duck/Hunan/4056/2006
GCTTGCAACTGGACTAAGGAATGTTCCACAAATAGAAACTAGAGGACTATTTGGAGCTATTGCAGGT
>A_/_H6N2|CY109314|A/duck/Hunan/2110/2006
GCTTGCAACTGGACTGAGAAATGTTCCACAGATTGAGACTAGAGGACTTTTTGGAGCTATCGCAGGG
>A_/_H6N2|CY109306|A/duck/Guizhou/2773/2006
GCTTGCAACTGGACTGAGAAATGTTCCACAGATTGGGACTAGAGGACTTTTTGGAGCTATCGCAGGG
>A_/_H6N1|CY109298|A/duck/Guizhou/1426/2006
GCTTGCAACTGGACTGAGAAATGTTCCACAGATTGAGACTAGAGGACTTTTTGGAGCTATCGCAGGG
>A_/_H6N2|CY109290|A/duck/Guizhou/1084/2006
GCTTGCAACTGGACTGAGAAATGTTCCACAGATTGAGACTAGAGGACTTTTTGGAGCTATCGCAGGG
>A_/_H6N5|CY109282|A/duck/Guizhou/888/2006
GCTTGCAACTGGACTGAGAAATGTTCCACAGATTGAGACTAGAGGACTTTTTGGAGCTATCGCAGGG
>A_/_H6N2|CY109274|A/duck/Guangxi/3574/2006
GCTTGCAACTGGACTAAGGAATGTTCCACAAATAGAAACTAGAGGACTTTTTGGAGCTATTGCAGGC
>A_/_H6N1|CY109266|A/duck/Guangxi/3333/2006
GCTTGCAACTGGACTGAGAAATGTTCCACAGATTGAGACTAGAGGACTTTTTGGAGCTATCGCAGGG
>A_/_H6N8|CY109258|A/duck/Guangxi/2736/2006
GCTTGCAACTGGACTGAGAAATGTTCCACAGATTGAGACTAGAGGACTTTTTGGAGCTATCGCAGGG
>A_/_H6N2|CY109250|A/duck/Guangxi/2140/2006
GCTTGCAACTGGACTGAGAAATGTTCCACAGATTGAGACTAGAGGACTTTTTGGAGCTATCGCAGGG
>A_/_H6N2|CY109242|A/duck/Guangxi/1248/2006
GCTTGCAACTGGACTGAGAAATGTTCCACAGATTGAGACTAGAGGACTTTTTGGAGCTATCGCAGGG
>A_/_H6N2|CY109234|A/duck/Guangxi/1157/2006
GCTTGCAACTGGACTGAGAAATGTTCCACAGATTGAGACTAGAGGACTTTTTGGAGCTATCGCAGGG
>A_/_H6N2|CY109226|A/duck/Guangxi/1074/2006
GCTTGCAACTGGACTGAGAAATGTTCCACAGATTGAGACTAGAGGACTTTTTGGAGCTATCGCAGGG
>A_/_H6N6|AB704719|A/duck/Vietnam/OIE-2562/2011
GCTTGCAACTGGACTAAGGAATGTTCCACAAATAGAAACTAGAGGACTATTTGGAGCTATTGCAGGC
>A_/_H6N6|CY110973|A/duck/Hubei/5/2010
GCTTGCAACTGGACTAAGGAATGTTCCACAAATAGAAACTAGAGGACTATTTGGAGCTATTGCAGGC
>A_/_H6N6|CY110965|A/duck/Hubei/5/2010
GCTTGCAACTGGACTAAGGAATGTTCCACAAATAGAAACTAGAGGACTATTTGGAGCTATTGCAGGC
>A_/_H6N6|CY110957|A/duck/Hubei/5/2010
GCTTGCAACTGGACTAAGGAATGTTCCACAAATAGAAACTAGAGGACTATTTGGAGCTATTGCAGGC
>A_/_H6N6|CY110949|A/duck/Hubei/2/2010
GCTTGCAACTGGACTAAGGAATGTTCCACAAATAGAAACTAGAGGACTATTTGGAGCTATTGCAGGC
>A_/_H6N6|CY110941|A/duck/Hubei/10/2010
GCTTGCAACTGGACTAAGGAATGTTCCACAAATAGAAACTAGAGGACTATTTGGAGCTATTGCAGGC
>A_/_H6N1|AB669136|A/duck/Tsukuba/561/2006(H6N1)
GCTTGCAACTGGACTGAGAAATGTTCCACAGATTGAGACTAGAGGACTTTTTGGAGCTATCGCAGGG
>A_/_H6N1|CY094871|A/Pacific_black_duck/Western_Australia/2708/1979
ACTGGCAACTGGTCTGAGAAATGTCCCACAGGCAGAGACGAGAGGATTGTTCGGGGCCATAGCTGGG
>A_/_H6N5|JF789626|A/mallard/Czech_Republic/14924-1/2007
GCTTGCAACTGGACTAAGAAATGTTCCACAGATTGAAACTAGAGGACTTTTCGGAGCTATCGCAGGT
>A_/_H6N6|HM050392|A/Muscovy_duck/Fujian/FZ01/2008
GCTTGCAACTGGGCTAAGGAATGTTCCACAAATAGAAACTAGAGGACTTTTTGGAGCTATTGCAGGC
>A_/_H6N2|AB593439|A/Muscovy_duck/Vietnam/G33/2007
GCTTGCAACTGGACTGAGAAATGTTCCACAGATTGAGACTAGAGGACTTTTTGGAGCTATTGCAGGG
>A_/_H6N2|AB569543|A/duck/Zambia/10/2009
GCTTGCAACTGGACTGAGAAATGTTCCTCAGATTGAGACTAGGGGACTCTTCGGAGCTATTGCAGGA
>A_/_H6N2|AB569527|A/duck/Zambia/08/2009
GCTTGCAACTGGACTGAGAAATGTTCCTCAGATTGAGACTAGGGGACTCTTCGGAGCTATTGCAGGA
>A_/_H6N2|AB569487|A/duck_/Zambia/03/2008
GCTTGCAACTGGACTGAGAAATGTTCCTCAGATTGAGACTAGAGGACTCTTCGGAGCTATTGCAGGA
>A_/_H6N2|AB569479|A/duck/Zambia/02/2008
GCTTGCAACTGGACTGAGAAATGTTCCTCAGATTGAGACTAGAGGACTCTTCGGAGCTATTGCAGGA
>A_/_H6N5|CY077660|A/Pacific_black_duck/Western_Australia/4045/1980
ACTGGCAACTGGTCTGAGAAATGTCCCACAGGCAGAGACAAGAGGATTGTTCGGGGCCATAGCAGGG
>A_/_H6N2|HM144427|A/duck/Shantou/5540/2001
ACTTGCAACTGGACTAAGGAATGTTCCACAGATAGAAACTAGAGGGCTCTTCGGAGCTATCGCAGGC
>A_/_H6N9|HM144557|A/wild_duck/Shantou/311/2001
ACTTGCAACTGGACTAAGGAATGTTCCACAGATTGAGACTAGAGGACTCTTCGGAGCTATTGCAGGC
>A_/_H6N8|HM144551|A/wild_duck/Shantou/1737/2000
ACTTGCAACTGGACTAAGGAATGTTCCACAGATTGAGACTAGAGGACTCTTCGGGGCTATCGCAGGC
>A_/_H6N8|HM144553|A/duck/Shantou/2954/2003
ACTTGCAACTGGACTAAGGAATGTTCCACAGATTGAAACTAGAGGACTCTTCGGGGCTATCGCGGGC
>A_/_H6N8|HM144555|A/mallard/Jiangxi/6285/2004
GCTTGCAACTGGGCTGAGAAATGTTCCACAGATTGAGACTAGAGGACTTTTTGGAGCTATAGCAGGG
>A_/_H6N8|HM144556|A/mallard/Jiangxi/4408/2005
GCTTGCAACTGGACTGAGAAATGTTCCACAGATTGAGACTAGAGGACTTTTTGGAGCTATAGCAGGG
>A_/_H6N6|HM144538|A/duck/Shantou/4893/2001
ACTTGCAACTGGACTAAGGAATGTTCCACAGATTGAAACTAGAGGACTCTTCGGGGCTATCGCGGGC
>A_/_H6N6|HM144539|A/wild_duck/Shantou/192/2004
ACTTGCAACTGGACTAAGGAATGTTCCACAGATTGAAACTAGAGGACTCTTCGGAGCTATTGCGGGC
>A_/_H6N6|HM144540|A/mallard/Jiangxi/413/2004
GCTTGCAACTGGACTGAGAAATGTTCCACAGATCGAGACTAGAGGACTTTTTGGAGCTATCGCAGGG
>A_/_H6N6|HM144541|A/duck/Shantou/6233/2004
GCTTGCAACTGGACTAAGGAATGTTCCACAAATAGAAACTAGAGGACTTTTTGGAGCTATTGCAGGC
>A_/_H6N6|HM144542|A/duck/Shantou/31/2005
GCTTGCAACTGGACTAAGGAATGTTCCACAAATAGAAACTAGAGGACTTTTTGGAGCTATTGCAGGC
>A_/_H6N6|HM144544|A/mallard/Shantou/972/2005
GCTTGCAACTGGACTAAGGAATGTTCCACAAATAGAAACTAGAGGACTTTTTGGAGCTATTGCAGGC
>A_/_H6N6|HM144545|A/duck/Shantou/8365/2005
GCTTGCAACTGGACTAAGGAATGTTCCACAAATAGAAACTAGAGGACTTTTTGGAGCTATTGCAGGC
>A_/_H6N6|HM144546|A/duck/Shantou/11392/2005
GCTTGCAACTGGACTAAGGAATGTTCCACAAATAGAAACTAGAGGACTTTTTGGAGCTATTGCAGGC
>A_/_H6N6|HM144547|A/duck/Fujian/11661/2005
GCTTGCAACTGGACTAAGGAATGTTCCACAAATAGAAACTAGAGGACTTTTTGGAGCTATTGCAGGC
>A_/_H6N6|HM144548|A/duck/Fujian/12035/2005
GCTTGCAACTGGACTAAGGAATGTTCCACAAATAGAAACTAGAGGACTTTTTGGAGCTATTGCCGGC
>A_/_H6N6|HM144549|A/goose/Shantou/18647/2005
GCTTGCAACTGGACTAAGGAATGTTCCACAAATAGAAACTAGAGGACTTTTTGGAGCTATTGCAGGC
>A_/_H6N6|HM144550|A/duck/Shantou/20313/2005
GCTTGCAACTGGACTAAGGAATGTTCCACAAATAGAAACTAGAGGACTTTTTGGAGCTATTGCAGGC
>A_/_H6N5|HM144532|A/duck/Hunan/5613/2003
GCTTGCAACTGGACTGAGAAATGTTCCACAGATTGAGACTAGAGGACTTTTTGGAGCTATCGCAGGG
>A_/_H6N5|HM144533|A/duck/Guangxi/1455/2004
GCTTGCAACTGGACTGAGAAATGTTCCACAGATTGAGACTAGAGGACTTTTTGGAGCTATCGCAGGG
>A_/_H6N5|HM144534|A/mallard/Jiangxi/8341/2004
GCTTGCAACTGGACTGAGAAATGTTCCACAGATTGAGACTAGAGGACTTTTTGGAGCTATCGCAGGG
>A_/_H6N5|HM144535|A/mallard/Jiangxi/8346/2004
GCTTGCAACTGGACTGAGAAATGTTCCACAGATTGAGACTAGAGGACTTTTTGGAGCTATCGCAGGG
>A_/_H6N5|HM144536|A/duck/Guangxi/585/2005
GCTTGCAACTGGACTGAGAAATGTTCCACAGATTGAGACTAGAGGACTTTTTGGAGCTATCGCAGGG
>A_/_H6N5|HM144537|A/duck/Hunan/748/2005
ACTTGCAACTGGACTGAGAAATGTTCCACAGATTGAGACTAGAGGGCTTTTTGGAGCTATCGCAGGG
>A_/_H6N2|HM144396|A/duck/Shantou/83/2000
GCTTGCAACTGGACTGAGAAATGTTCCACAGATTGAAACTAGAGGACTCTTCGGAGCTATCGCAGGT
>A_/_H6N2|HM144397|A/duck/Shantou/259/2000
ACTTGCAACTGGACTAAGGAATGTTCCACAGATTGAAACTAGAGGACTCTTCGGGGCTATCGCAGGC
>A_/_H6N2|HM144398|A/duck/Shantou/339/2000
ACTTGCAACTGGACTAAGGAATGTTCCACAGATTGAGACTAGAGGACTCTTCGGGGCTATCGCAGGC
>A_/_H6N2|HM144399|A/duck/Shantou/1252/2000
ACTTGCAACTGGACTAAGGAATGTTCCACAGATTGAGACTAGAGGACTCTTCGGGGCTATCGCAGGC
>A_/_H6N2|HM144400|A/wild_duck/Shantou/1651/2000
ACTTGCAACTGGACTAAGGAATGTTCCACAGATTGAGACTAGAGGACTCTTCGGGGCTATCGCAGGC
>A_/_H6N2|HM144401|A/duck/Shantou/1655/2000
ACTTGCAACTGGACTAAGGAATGTTCCACAGATTGAAACTAGAGGACTCTTCGGAGCTATCGCAGGC
>A_/_H6N2|HM144402|A/duck/Shantou/1840/2000
ACTTGCAACTGGACTAAGGAATGTTCCACAGATTGAAACTAGAGGACTCTTCGGAGCTATCGCAGGC
>A_/_H6N2|HM144403|A/wild_duck/Shantou/261/2001
ACTTGCAACTGGACTGAGGAATGTTCCACAGATTGAAACTAGAGGACTCTTCGGGGCTATCGCAGGC
>A_/_H6N2|HM144404|A/duck/Shantou/728/2001
ACTTGCAACTGGACTAAGGAATGTTCCACAGATTGAAACTAGAGGACTCTTCGGAGCTATCGCAGGC
>A_/_H6N2|HM144405|A/duck/Shantou/1090/2001
ACTTGCAACTGGACTAAGGAATGTTCCACAGATTGAGACTAGAGGACTATTCGGGGCTATCGCAGGC
>A_/_H6N2|HM144406|A/duck/Shantou/1197/2001
ACTTGCAACTGGACTAAGGAATGTTCCACAGATTGAGACTAGAGGACTCTTCGGGGCTATCGCAGGC
>A_/_H6N2|HM144407|A/duck/Shantou/1286/2001
ACTTGCAACTGGACTAAGGAATGTTCCACAGATTGAGACTAGAGGACTCTTCGGGGCTATCGCAGGC
>A_/_H6N2|HM144408|A/wild_duck/Shantou/1381/2001
ACTTGCAACTGGACTAAGGAATGTTCCACAGATTGAAACTAGAGGACTCTTTGGAGCTATAGCAGGC
>A_/_H6N2|HM144409|A/duck/Shantou/1522/2001
ACTTGCAACTGGGCTAAGGAATGTTCCACAGATTGAGACTAGAGGACTCTTCGGGGCTATCGCAGGC
>A_/_H6N2|HM144410|A/duck/Shantou/1586/2001
ACTTGCAACTGGACTAAGGAATGTTCCACAGATTGAGACTAGAGGACTCTTCGGGGCTATCGCAGGC
>A_/_H6N2|HM144411|A/wild_duck/Shantou/2026/2001
ACTTGCAACTGGACTAAGGAATGTTCCACAGATTGAAACGAGAGGACTCTTCGGAGCTATTGCAGGC
>A_/_H6N2|HM144412|A/duck/Shantou/2167/2001
ACTTGCAACTGGACTAAGGAATGTTCCACAGATTGAGACTAGAGGACTCTTCGGGGCTATCGCAGGC
>A_/_H6N2|HM144413|A/wild_duck/Shantou/2395/2001
GCTTGCAACTGGACTAAGGAATGTTCCACAGATTGAAACTAGAGGACTCTTCGGAGCTATCGCAGGC
>A_/_H6N2|HM144414|A/duck/Shantou/2444/2001
ACTTGCAACTGGACTAAGGAATGTTCCACAGATTGAAACTAGAGGACTCTTCGGAGCTATCGCAGGC
>A_/_H6N2|HM144415|A/duck/Shantou/2542/2001
ACTTGCAACTGGACTAAGGAATGTTCCACAGATTGAAACTAGAGGACTCTTCGGAGCTATCGCAGGC
>A_/_H6N2|HM144416|A/duck/Shantou/3655/2001
ACTTGCAACTGGACTAAGGAATGTTCCACAGATTGAGACTAGAGGACTCTTCGGGGCTATCGCGGGC
>A_/_H6N2|HM144417|A/duck/Shantou/3939/2001
ACTTGCAACTGGACTAAGGAATGTTCCACAGATTGAAACTAGAGGACTCTTCGGAGCTATTGCAGGC
>A_/_H6N2|HM144418|A/duck/Shantou/3976/2001
ACTTGCAACTGGACTAAGGAATGTTCCACAGATTGAAACTAGAGGACTCTTCGGAGCTATTGCAGGC
>A_/_H6N2|HM144420|A/duck/Shantou/4267/2001
GCTTGCAACTGGACTAAGGAATGTTCCACAGATTGAGACTAGAGGACTCTTCGGGGCTATCGCGGGC
>A_/_H6N2|HM144421|A/duck/Shantou/4371/2001
ACTTGCAACTGGACTAAGGAATGTTCCACAGATTGAAACTAGAGGACTCTTCGGGGCTATCGCGGGC
>A_/_H6N2|HM144424|A/duck/Shantou/4534/2001
ACTTGCAACTGGACTAAGGAATGTTCCACAGATTGAAACTAGAGGACTCTTCGGGGCTATCGCGGGC
>A_/_H6N2|HM144425|A/duck/Shantou/5507/2001
ACTTGCAACTGGACTAAGGAATGTTCCACAGATAGAAACTAGAGGGCTCTTCGGAGCTATCGCAGGC
>A_/_H6N2|HM144426|A/duck/Shantou/5525/2001
ACTTGCAACTGGACTAAGGAATGTTCCACAGATTGAAACTAGAGGACTCTTCGGGGCTATCGCGGGC
>A_/_H6N2|HM144429|A/duck/Shantou/5579/2001
ACTTGCAACTGGACTAAGGAATGTTCCACAGATAGAAACTAGAGGGCTCTTCGGAGCTATCGCAGGC
>A_/_H6N2|HM144430|A/wild_duck/Shantou/41/2002
ACTTGCAACTGGACTAAGGAATGTTCCACAGATTGAGACTAGAGGACTCTTCGGGGCTATCGCGGGC
>A_/_H6N2|HM144434|A/duck/Shantou/313/2002
ACTTGCAACTGGACTAAGGAATGTTCCACAGATTGAAACGAGAGGACTCTTCGGAGCTATTGCAGGC
>A_/_H6N2|HM144435|A/wild_duck/Shantou/488/2002
ACTTGCAACTGGACTAAGGAATGTTCCACAGATTGAGACTAGAGGACTCTTCGGGGCTATCGCGGGC
>A_/_H6N2|HM144436|A/duck/Shantou/494/2002
GCTTGCAACTGGACTAAGGAATGTTCCACAGATTGAGACTAGAGGACTCTTCGGGGCTATCGCGGGC
>A_/_H6N2|HM144437|A/wild_duck/Shantou/641/2002
ACTTGCAACTGGACTAAGGAATGTTCCACAGATTGAGACTAGAGGACTCTTCGGGGCTATCGCGGGC
>A_/_H6N2|HM144438|A/duck/Shantou/674/2002
ACTTGCAACTGGACTAAGGAATGTTCCACAGATAGAAACTAGAGGGCTCTTCGGAGCTATCGCAGGC
>A_/_H6N2|HM144439|A/goose/Shantou/756/2002
ACTTGCTACTGGACTAAGGAACGTTCCACAGATTGAAACGAGAGGACTCTTCGGAGCTATTGCAGGC
>A_/_H6N2|HM144440|A/wild_duck/Shantou/865/2002
ACTTGCAACTGGACTAAGGAATGTTCCACAGATTGAAACTAGAGGACTCTTCGGAGCTATTGCAGGC
>A_/_H6N2|HM144442|A/goose/Shantou/879/2002
ACTAGCAACTGGACTAAGGAATGTTCCACAGATAGAAACTAGAGGGCTCTTCGGAGCTATCGCAGGC
>A_/_H6N2|HM144443|A/wild_duck/Shantou/1068/2002
ACTTGCAACTGGACTAAGGAATGTTCCACAGATTGAGACTAGAGGACTCTTCGGGGCTATCGCGGGC
>A_/_H6N2|HM144444|A/duck/Shantou/1211/2002
ACTTGCAACTGGACTAAGGAATGTTCCACAGATTGAAACGAGAGGACTCTTCGGAGCTATTGCAGGC
>A_/_H6N2|HM144445|A/duck/Shantou/1215/2002
ACTTGCAACTGGACTAAGGAATGTTCCACAGATTGAAACGAGAGGACTCTTCGGAGCTATTGCAGGC
>A_/_H6N2|HM144446|A/duck/Shantou/1217/2002
ACTAGCAACTGGACTAAGGAATGTTCCACAGATAGAAACCAGAGGACTATTCGGAGCTATTGCAGGC
>A_/_H6N2|HM144447|A/duck/Shantou/1233/2002
ACTAGCAACTGGACTAAGGAATGTTCCACAGATAGAAACTAGAGGGCTCTTCGGAGCTATCGCAGGC
>A_/_H6N2|HM144448|A/duck/Shantou/1249/2002
ACTTGCAACTGGACTAAGGAATGTTCCACAGATTGAAACGAGAGGACTCTTCGGAGCTATTGCAGGC
>A_/_H6N2|HM144449|A/goose/Shantou/1321/2002
ACTAGCAACTGGACTAAGGAATGTTCCACAGATAGAAACTAGAGGGCTCTTCGGAGCTATCGCAGGC
>A_/_H6N2|HM144450|A/wild_duck/Shantou/1494/2002
GCTTGCAACTGGACTAAGGAATGTTCCACAAATTGAAACTAGAGGACTTTTTGGAGCTATTGCAGGC
>A_/_H6N2|HM144451|A/duck/Shantou/1646/2002
ACTTGCAACTGGACTAAGGAATGTTCCACAGATTGAGACTAGAGGACTCTTCGGGGCTATCGCGGGC
>A_/_H6N2|HM144452|A/duck/Shantou/1648/2002
ACTTGCAACTGGACTAAGGAATGTTCCACAGATTGAGACTAGAGGACTCTTCGGGGCTATCGCGGGC
>A_/_H6N2|HM144453|A/duck/Shantou/1674/2002
ACTTGCAACTGGACTAAGGAATGTTCCACAGATTGAGACTAGAGGACTCTTCGGGGCTATCGCGGGC
>A_/_H6N2|HM144454|A/duck/Shantou/1706/2002
ACTTGCAACTGGACTAAGGAATGTTCCACAGATTGAGACTAGAGGACTCTTCGGGGCTATCGCGGGC
>A_/_H6N2|HM144455|A/duck/Shantou/2045/2002
ACTTGCAACTGGACTAAGGAATGTTCCACAGATTGAGACTAGAGGACTCTTCGGGGCTATCGCGGGC
>A_/_H6N2|HM144456|A/duck/Shantou/2061/2002
ACTTGCAACTGGACTAAGGAATGTTCCACAGATTGAGACTAGAGGACTCTTCGGGGCTATCGCGGGC
>A_/_H6N2|HM144458|A/duck/Shantou/2450/2002
ACTTGCAACTGGACTAAGGAATGTTCCACAGATTGAGACTAGAGGACTCTTCGGGGCTATCGCGGGC
>A_/_H6N2|HM144460|A/duck/Shantou/3656/2002
ACTTGCAACTGGACTAAGGAATGTTCCACAGATTGAAACTAGAGGACTCTTCGGGGCTATCGCGGGC
>A_/_H6N2|HM144461|A/duck/Hunan/573/2002
GCTTGCAACTGGACTGAGAAATGTTCCACAGATTGAGACTAGAGGACTTTTTGGAGCTATCGCAGGG
>A_/_H6N2|HM144462|A/duck/Shantou/481/2003
ACTTGCAACTGGACTAAGGAATGTTCCACAGATTGAGACTAGAGGACTCTTCGGGGCTATCGCGGGC
>A_/_H6N2|HM144464|A/duck/Shantou/689/2003
ACTTGCAACTGGACTAAGGAATGTTCCACAGATTGAGACTAGAGGACTCTTCGGGGCTATCGCGGGC
>A_/_H6N2|HM144465|A/wild_duck/Shantou/852/2003
ACTTGCAACTGGACTAAGAAATGTTCCACAGATTGAAACTAGAGGACTCTTCGGAGCTATCGCAGGC
>A_/_H6N2|HM144467|A/duck/Shantou/925/2003
ACTTGCAACTGGACTAAGGAACGTTCCACAGATTGAAACTAGAGGACTCTTCGGGGCTATCGCGGGC
>A_/_H6N2|HM144468|A/duck/Shantou/1658/2003
ACTTGCAACTGGACTAAGGAATGTTCCACAGATTGAAACTAGAGGACTCTTCGGAGCTATTGCGGGC
>A_/_H6N2|HM144469|A/duck/Shantou/1838/2003
ACTTGCAACTGGACTAAGAAATGTTCCACAGATTGAAACTAGAGGACTCTTCGGAGCTATCGCAGGC
>A_/_H6N2|HM144470|A/duck/Shantou/2195/2003
ACTTGCAACTGGACTAAGGAATGTTCCACAGATTGAAACTAGAGGACTCTTCGGGGCTATCGCGGGC
>A_/_H6N2|HM144471|A/duck/Shantou/2834/2003
ACTTGCAACTGGACTAAGGAATGTTCCACAGATTGAAACTAGAGGACTCTTCGGGGCTATCGCGGGC
>A_/_H6N2|HM144472|A/wild_duck/Shantou/2853/2003
GCTTGCAACTGGACTAAGGAATGTTCCACAAATAGAAACTAGAGGACTTTTTGGAGCTATTGCAGGC
>A_/_H6N2|HM144473|A/wild_duck/Shantou/3155/2003
GCTTGCAACTGGGCTAAGGAATGTTCCACAAATAGAAACTAGAGGACTTTTTGGAGCTATTGCAGGC
>A_/_H6N2|HM144474|A/duck/Shantou/3274/2003
ACTTGCAACTGGACTAAGGAATGTTCCACAGATTGAAACTAGAGGACTCTTTGGAGCTATTGCGGGC
>A_/_H6N2|HM144475|A/wild_duck/Shantou/3433/2003
GCTTGCAACTGGGCTAAGGAATGTTCCACAAATAGAAACTAGAGGACTTTTTGGAGCTATTGCAGGC
>A_/_H6N2|HM144476|A/duck/Shantou/3550/2003
ACTTGCAACTGGACTAAGGAATGTTCCACAGATTGAAACTAGAGGACTCTTTGGAGCTATTGCGGGC
>A_/_H6N2|HM144478|A/mallard/Jiangxi/7376/2003
GCTTGCAACTGGACTGAGAAATGTTCCACAGATCGAGACTAGAGGACTCTTTGGAGCTATCGCAGGG
>A_/_H6N2|HM144479|A/duck/Shantou/171/2004
ACTTGCAACTGGACTAAGGAATGTTCCACAGATTGAAACTAGAGGACTCTTCGGGGCTATCGCGGGC
>A_/_H6N2|HM144480|A/duck/Shantou/887/2004
ACTTGCAACTGGACTAAGGAATGTTCCACAGATTGAAACTAGAGGACTCTTCGGGGCTATCGCGGGC
>A_/_H6N2|HM144481|A/duck/Shantou/3667/2004
GCTTGCAACTGGACTAAGGAATGTTCCACAAATAGAAACTAGAGGACTTTTTGGAGCTATTGCAGGC
>A_/_H6N2|HM144482|A/wild_duck/Shantou/4086/2004
ACTTGCAACTGGACTAAGGAATGTTCCACAGATTGAAACTAGAGGACTCTTCGGGGCTATCGCGGGC
>A_/_H6N2|HM144483|A/duck/Shantou/5104/2004
ACTTGCAACTGGACTAAGGAATGTTCCACAGATTGAAACTAGAGGACTCTTCGGGGCTATCGCGGGC
>A_/_H6N2|HM144484|A/wild_duck/Shantou/5769/2004
ACTTGCAACTGGACTAAGGAATGTTCCACAGATTGAGACTAGAGGACTCTTCGGGGCTATCGCGGGC
>A_/_H6N2|HM144485|A/duck/Shantou/6847/2004
GCTTGCAACTGGACTAAGGAATGTTCCACAAATAGAAACTAGAGGACTTTTTGGAGCTATTGCAGGC
>A_/_H6N2|HM144486|A/wild_duck/Shantou/7307/2004
GCTTGCAACTGGACTAAGGAATGTTCCACAAATAGAAACTAGAGGACTTTTTGGAGCTATTGCAGGC
>A_/_H6N2|HM144487|A/duck/Shantou/7880/2004
ACTTGCAACTGGACTAAGGAATGTTCCACAGATTGAGACTAGAGGACTCTTCGGGGCTATCGCGGGC
>A_/_H6N2|HM144488|A/wild_duck/Shantou/7900/2004
GCTTGCAACTGGACTAAGGAATGTTCCACAAATAGAAACTAGAGGACTTTTTGGAGCTATTGCAGGC
>A_/_H6N2|HM144489|A/mallard/Jiangxi/8264/2004
GCTTGCAACTGGACTGAGAAATGTTCCACAGATTGAGACTAGAGGACTTTTTGGAGCTATCGCAGGG
>A_/_H6N2|HM144490|A/wild_duck/Shantou/180/2005
GCTTGCAACTGGACTAAGGAATGTTCCACAAATAGAGACTAGAGGACTTTTTGGAGCTATTGCAGGC
>A_/_H6N2|HM144491|A/mallard/Shantou/198/2005
GCTTGCAACTGGACTAAGGAATGTTCCACAAATAGAAACTAGAGGACTTTTTGGAGCTATTGCAGGC
>A_/_H6N2|HM144492|A/duck/Shantou/924/2005
GCTTGCAACTGGACTAAGGAATGTTCCACAAATAGAAACCAGAGGACTTTTTGGAGCTATTGCAGGC
>A_/_H6N2|HM144493|A/duck/Shantou/2472/2005
GCTTGCAACTGGACTAAGGAATGTTCCACAAATAGAAACTAGAGGACTTTTTGGAGCTATTGCAGGC
>A_/_H6N2|HM144494|A/duck/Shantou/3324/2005
GCTTGCAACTGGACTAAGGAATGTTCCACAAATAGAAACTAGAGGACTTTTTGGAGCTATTGCAGGC
>A_/_H6N2|HM144495|A/duck/Shantou/4617/2005
GCTTGCAACTGGACTAAGGAATGTTCCACAAATAGAAACTAGAGGACTTTTTGGAGCTATTGCAGGC
>A_/_H6N2|HM144496|A/duck/Shantou/5480/2005
GCTTGCAACTGGACTAAGGAATGTTCCACAAATAGAAACTAGAGGACTTTTTGGAGCTATTGCAGGC
>A_/_H6N2|HM144497|A/duck/Shantou/5808/2005
GCTTGCAACTGGACTAAGGAATGTTCCACAAATAGAAACTAGAGGACTTTTTGGAGCTATTGCAGGC
>A_/_H6N2|HM144498|A/duck/Shantou/6698/2005
GCTTGCAACTGGACTAAGAAATGTTCCACAAATAGAAACTAGAGGACTTTTTGGAGCTATTGCAGGC
>A_/_H6N2|HM144499|A/duck/Shantou/7568/2005
GCTTGCAACTGGACTAAGGAATGTTCCACAAATAGAAACTAGAGGACTTTTTGGAGCTATTGCAGGC
>A_/_H6N2|HM144500|A/duck/Shantou/8379/2005
GCTTGCAACTGGACTAAGGAATGTTCCACAAATAGAAACTAGAGGACTTTTTGGAGCTATTGCAGGC
>A_/_H6N2|HM144501|A/duck/Shantou/10196/2005
GCTTGCAACTGGACTAAGGAATGTTCCACAAATAGAAACTAGAGGACTTTTTGGAGCTATTGCAGGC
>A_/_H6N2|HM144502|A/duck/Shantou/13145/2005
GCTTGCAACTGGACTAAGGAATGTTCCACAAATAGAAACTAGAGGACTTTTTGGAGCTATTGCAGGC
>A_/_H6N2|HM144504|A/duck/Shantou/14062/2005
GCTTGCAACTGGACTAAGGAATGTTCCACAAATAGAAACTAGAGGACTTTTTGGAGCTATTGCAGGC
>A_/_H6N2|HM144505|A/duck/Shantou/14966/2005
GCTTGCAACTGGACTAAGGAATGTTCCACAAATAGAAACTAGAGGACTTTTTGGAGCTATTGCAGGC
>A_/_H6N2|HM144506|A/duck/Shantou/16432/2005
GCTTGCAACTGGACTAAGGAATGTTCCACAAATAGAAACTAGAGGACTTTTTGGAGCTATTGCAGGC
>A_/_H6N2|HM144507|A/duck/Shantou/17232/2005
GCTTGCAACTGGACTAAGGAATGTTCCACAAATAGAAACTAGAGGACTTTTTGGAGCTATTGCAGGC
>A_/_H6N2|HM144508|A/duck/Shantou/17887/2005
GCTTGCAACTGGACTAAGGAATGTTCCACAAATAGAAACTAGAGGACTTTTTGGAGCTATTGCAGGC
>A_/_H6N2|HM144509|A/duck/Shantou/22596/2005
GCTTGCAACTGGGCTAAGGAATGTTCCACAAATAGAAACTAGAGGACTTTTTGGAGCTATTGCAGGC
>A_/_H6N2|HM144510|A/duck/Guangxi/141/2005
GCTTGCAACTGGACTGAGAAATGTTCCACAGATTGAGACTAGAGGACTTTTTGGAGCTATCGCAGGG
>A_/_H6N2|HM144511|A/duck/Guangxi/1598/2005
GCTTGCAACTGGATTGAGAAATGTTCCACAGATTGAGACTAGAGGACTTTTTGGAGCTATCGCAGGG
>A_/_H6N2|HM144512|A/duck/Guangxi/3459/2005
GCTTGCAACTGGACTGAGAAATGTTCCACAGATTGAGACTAGAGGACTTTTTGGAGCTATCGCAGGG
>A_/_H6N2|HM144513|A/duck/Hunan/491/2005
GCTTGCAACCGGACTGAGAAATGTTCCACAGATTGAAACTAGAGGACTTTTCGGAGCTATCGCAGGG
>A_/_H6N2|HM144514|A/duck/Hunan/908/2005
GCTTGCAACTGGACTAAGGAATGTTCCACAAATAGAAACTAGAGGACTTTTTGGAGCTATTGCAGGC
>A_/_H6N2|HM144516|A/mallard/Jiangxi/12147/2005
GCTTGCAACTGGACTGAGAAATGTTCCACAGATTGAGACTAGAGGACTTTTTGGAGCTATCGCAGGG
>A_/_H6N2|HM144517|A/duck/Fujian/420/2005
GCTTGCAACTGGACTAAGGAATGTTCCACAAATAGAAACTAGAGGACTTTTTGGAGCTATTGCAGGC
>A_/_H6N2|HM144518|A/duck/Fujian/629/2005
GCTTGCAACTGGACTAAGGAATGTTCCACAAATAGAAACTAGAGGACTTTTTGGAGCTATTGCAGGC
>A_/_H6N2|HM144519|A/duck/Fujian/1695/2005
GCTTGCAACTGGGCTAAGGAATGTTCCACAAATAGAAACTAGAGGACTTTTTGGAGCTATTGCAGGC
>A_/_H6N2|HM144520|A/duck/Fujian/2546/2005
GCTTGCAACTGGACTAAGGAATGTTCCACAAATAGAAACTAGAGGACTTTTTGGAGCTATTGCAGGC
>A_/_H6N2|HM144522|A/duck/Fujian/3701/2005
GCTTGCAACTGGACTAAGGAATGTTCCACAAATAGAAACTAGAGGACTTTTTGGAGCTATTGCAGGC
>A_/_H6N2|HM144523|A/duck/Fujian/3937/2005
GCTTGCAACTGGACTAAGGAATGTTCCACAAATAGAAACTAGAGGACTTTTTGGAGCTATTGCAGGC
>A_/_H6N2|HM144524|A/duck/Fujian/4125/2005
GCTTGCAACTGGACTAAGGAATGTTCCACAAATAGAAACTAGAGGACTTTTTGGAGCTATTGCAGGC
>A_/_H6N2|HM144525|A/duck/Fujian/5117/2005
GCTTGCAACTGGACTAAGGAATGTTCCACAAATAGAAACTAGAGGACTTTTTGGAGCTATTGCAGGC
>A_/_H6N2|HM144526|A/duck/Fujian/5426/2005
GCTTGCAACTGGACTAAGGAATGTTCCACAAATAGAAACTAGAGGACTTTTTGGAGCTATTGCAGGC
>A_/_H6N2|HM144527|A/duck/Fujian/5643/2005
GCTTGCAACTGGACTAAGGAATGTTCCACAAATAGAAACTAGAGGACTTTTTGGAGCTATTGCAGGC
>A_/_H6N2|HM144528|A/duck/Fujian/7033/2005
GCTTGCAACTGGACTAAGGAATGTTCCACAAATAGAAACTAGAGGACTTTTTGGAGCTATTGCAGGC
>A_/_H6N2|HM144529|A/duck/Fujian/8719/2005
GCTTGCAACTGGACTAAGGAATGTTCCACAAATAGAAACTAGAGGACTTTTTGGAGCTATTGCAGGC
>A_/_H6N2|HM144530|A/duck/Fujian/11339/2005
GCTTGCAACTGGGCTAAGGAATGTTCCACAAATAGAAACTAGAGGACTTTTTGGAGCTATTGCAGGC
>A_/_H6N2|HM144531|A/duck/Fujian/12371/2005
GCTTGCAACTGGACTAAGGAATGTTCCACAAATAGAAACTAGAGGACTTTTTGGAGCTATTGCAGGC
>A_/_H6N1|HM144388|A/mallard/Jiangxi/227/2003
GCTTGCAACTGGACTGAGAAATGTTCCACAGATCGAGACTAGAGGACTTTTTGGAGCTATCGCAGGG
>A_/_H6N1|HM144389|A/mallard/Jiangxi/6845/2003
GCTTGCAACTGGACTGAGAAATGTTCCACAGATCGAGGCTAGAGGACTTTTTGGAGCTATCGCAGGG
>A_/_H6N1|HM144390|A/mallard/Jiangxi/7787/2003
GCTTGCAACTGGACTGAGAAATGTTCCACAGATTGAGACTAGAGGACTTTTTGGAGCTATCGCAGGG
>A_/_H6N1|HM144392|A/duck/Hunan/177/2005
GCTTGCAACTGGACTGAGAAATGTTCCACAGATTGAGACTAGAGGACTTTTTGGAGCTATCGCAGGG
>A_/_H6N1|HM144393|A/mallard/Jiangxi/10071/2005
GCTTGCAACTGGACTGAGAAATGTTCCACAGATTGAGACTAGAGGACTTTTTGGAGCTATCGCAGGG
>A_/_H6N1|HM144394|A/mallard/Jiangxi/10668/2005
GCTTGCAACTGGACTGAGAAATGTTCCACAGATTGAGACTAGAGGACTTTTTGGAGCTATCGCAGGG
>A_/_H6N1|HM144395|A/mallard/Jiangxi/13228/2005
GCTTGCAACTGGACTGAGAAATGTTCCACAGATTGAGACTAGAGGACTTTTTGGAGCTATCGCAGGG
>A_/_H6N2|CY060439|A/whitefronted_goose/Netherlands/2/1999
GCTTGCAACTGGACTAAGAAATGTTCCACAGATTGAAACTAGAGGACTTTTCGGAGCCATCGCAGGT
>A_/_H6N1|CY060382|A/mallard/Sweden/81/2002
GCTTGCAACTGGACTAAGAAATGTTCCACAGATTGAAACTAGAGGACTTTTCGGAGCCATTGCAGGT
>A_/_H6N2|CY060316|A/mallard/Sweden/52/2003
GCTTGCAACTGGACTAAGAAATGTTCCACAGGTTGAAACTAGAGGACTTTTCGGAGCCATCGCAGGT
>A_/_H6N6|GU324774|A/duck/Jiangsu/022/2009
GCTTGCAACTGGACTAAGGAATGTTCCACAAATAGAAACTAGAGGACTATTTGGAGCTATTGCAGGC
>A_/_H6N1|GQ414872|A/spot-billed_duck/Korea/545/2008
GCTTGCAACTGGACTGAGAAATGTTCCACAGATTGAGACCAGAGGACTTTTTGGAGCTATTGCAGGG
>A_/_H6N8|GQ414868|A/spot-billed_duck/Korea/528/2008
GCTTGCAACTGGACTGAGAAATGTTCCACAGATTGAGACCAGAGGACTTTTTGGAGCTATTGCAGGG
>A_/_H6N1|GQ414864|A/mallard/Korea/L08-8/2008
GCTTGCAACTGGACTGAGAAATGTTCCACAGATTGAGACCAGAGGACTTTTTGGAGCTATCGCAGGG
>A_/_H6N2|CY041362|A/Eurasian_wigeon/Sweden/1/2004
GCTTGCAACTGGACTAAGAAATGTTCCACAGATTGAAACTAGAGGACTTTTCGGAGCTATCGCAGGT
>A_/_H6N2|CY041386|A/barnacle_goose/Netherlands/1/2005
GCTTGCAACTGGACTAAGAAATGTTCCACAGATTGAAACTAGAGGACTTTTCGGAGCTATCGCAGGT
>A_/_H6N1|CY043824|A/mallard/Sweden/30/2005
ACTTGCAACTGGACTAAGAAATGTTCCACAGATTGAAACTAGAGGACTTTTCGGAGCCATTGCAGGT
>A_/_H6N5|CY041402|A/mallard/Netherlands/11/2007
GCTTGCAACTGGACTAAGAAATGTTCCACAGATTGAAACTAGAGGACTTTTCGGAGCTATCGCAGGT
>A_/_H6N2|CY041394|A/mallard/Netherlands/71/2006
GCTTGCAACTGGACTAAGAAATGTTCCACAGATTGAAACTAGAGGACTTTTCGGAGCTATCGCAGGT
>A_/_H6N8|CY041378|A/black-headed_gull/Netherlands/1/2005
GCTTGCAACTGGACTAAGAAATGTTCCACAGATTGAAACTAGAGGACTTTTCGGAGCTATCGCAGGT
>A_/_H6N8|CY041370|A/common_teal/Netherlands/2/2005
GCTTGCAACTGGACTAAGAAATGTTCCACAGATTGAAACTAGAGGACTTTTCGGAGCTATCGCAGGT
>A_/_H6N2|CY039367|A/mallard/New_Zealand/479-8/2005
GCTTGCAACTGGATTGAGAAATGTTCCACAGATTGAGACTAGAGGACTTTTTGGGGCTATCGCAGGG
>A_/_H6N2|EU152237|A/gull/Moscow/3100/2006
GCTTGCAACTGGACTAAGAAATGTCCCACAGATTGAAACTAGAGGACTTTTCGGAGCTATCGCAGGT
>A_/_H6N8|AB450441|A/duck/Hokkaido/W2/2004
GCTTGCAACTGGACTGAGAAATGTTCCACAGATTGAGACTAGAGGACTTTTTGGAGCTATCGCAGGG
>A_/_H6N2|FM179757|A/teal/Norway/10_476/2005
GCTTGCAACTGGACTAAGAAATGTTCCACAGATTGAAACTAGAGGACTTTTCGGAGCTATCGCAGGT
>A_/_H6N2|EU094473|A/mallard/SanJiang/113/2006
GCTTGCAACTGGACTGAGAAATGTTCCACAGATTGAGACTAGAGGACTTTTTGGAGCCATCGCAGGG
>A_/_H6N2|EF634340|A/mallard/Hei_Longjiang/131/2006
GCTTGCAACTGGACTGAGAAATGTTCCACAGATTGAGACTAGAGGACTTTTTGGAGCCATCGCAGGG
>A_/_H6N5|DQ376651|A/duck/Taiwan/WB459/04
GCTTGCAACTGGACTGAGAAATGTTCCACAGATTGAGACTAGAGGACTTTTTGGAGCTATCGCAGGG
>A_/_H6N2|DQ376650|A/duck/Kingmen/E322/04
GCTTGCAACAGGACTAAGGAATGTTCCACAAATTGAAACTAGAGGACTTTTTGGAGCTATTGCAGGC
>A_/_H6N1|DQ376646|A/duck/Taiwan/A68/03
GCTTGCAACTGGACTGAGAAATGTTCCACAAATTGAGACTAGAGGACTTTTTGGAGCTATCGCAGGG
>A_/_H6N1|DQ376627|A/duck/Taiwan/WB29/99
GCTTGCAACTGGACTGAGAAATGTTCCACAGATTGAAACTAGAGGACTTTTCGGAGCTATCGCAGGG
>A_/_H6N1|DQ376618|A/duck/Taiwan/0526/72
GCTTGCAACTGGACTAAGAAATGTTCCACAGATTGAGACTAGAGGACTTTTCGGAGCTATAGCAGGG
>A_/_H6N5|CY005691|A/black_duck/AUS/4045/1980
ACTGGCAACTGGTCTGAGAAATGTCCCACAGGCAGAGACAAGAGGATTGTTCGGGGCCATAGCAGGG
>A_/_H6N1|CY005597|A/duck/Hong_Kong/d73/1976
ACTTGCGACTGGACTAAGAAACGTTCCACAAATTGAGACTAGAGGCCTTTTTGGAGCCATAGCAGGG
>A_/_H6N1|CY014623|A/gray_teal/Australia/1/1979
ACTGGCAACTGGTCTGAGAAATGTCCCACAGGCAGAGACGAGAGGATTGTTCGGGGCCATAGCTGGG
>A_/_H6N2|CY014616|A/duck/Hong_Kong/d134/1977
GCTTGCAACTGGACTAAGAAATGTTCCACAGATTGAGACTAGAGGACTTTTCGGAGCTATCGCAGGA
>A_/_H6N1|AY862613|A/duck/Korea/S17/03
GCTTGCAACTGGACTGAGAAATGTTCCACAGATTGAACCTAGAGGACTTTTTGGAGCTATCGCAGGG
>A_/_H6N2|AY773907|A/duck/Hainan/6/2004
ACTTGCAACCGGACTAAGGAATATTCCACAGATTGAAACTAGAGGACTCTTCGGAGCTATCGCAGGC
>A_/_H6N5|AY684892|A/mallard/Netherlands/16/99
GCTTGCAACTGGACTAAGAAATGTTCCACAGATTGAAACTAGAGGACTTTTCGGAGCCATCGCAGGT
>A_/_H6N4|AJ410546|A/goose/Hong_Kong/17/77
GCTTGCAACTGGACTAAGAAATGTTCCACAGATTGAGACTAGAGGACTTTTCGGAGCTATCGCAGGG
>A_/_H6N8|AJ410545|A/duck/Hong_Kong/221/77
GCTTGCAACTGGACTAAGAAATGTTCCACAGATTGAGACTAGAGGACTTTTTGGAGCTATCGCAGGA
>A_/_H6N1|AJ410544|A/duck/Hong_Kong/202/77
GCTTGCAACTGGACTAAGAAATGTTCCACAGATTGAGACTAGAGGACTTTTCGGAGCTATCGCAGGG
>A_/_H6N9|AJ410543|A/duck/Hong_Kong/182/77
GCTTGCAACTGGATTAAGAAATGTTCCACAGATTGAGACTAGAGGACTTTTCGGAGCTATCGCAGGG
>A_/_H6N1|AJ410542|A/duck/Hong_Kong/175/77
GCTTGCAACTGGACTAAGAAATGTTCCACAGATTGAGACTAGAGGACTTTTCGGAGCTATTGCAGGG
>A_/_H6N5|AJ410540|A/duck/Hong_Kong/108/76
GCTTGCAACTGGATTAAGAAATGTTCCACAGATTGAGACTAGAGGACTTTTCGGAGCTATCGCAGGG
>A_/_H6N1|AJ410539|A/duck/Hong_Kong/73/76
ACTTGCGACTGGACTAAGAAACGTTCCACAAATTGAGACTAGAGGCCTTTTTGGAGCCATAGCAGGG
>A_/_H6N2|AJ410538|A/duck/Hong_Kong/3600/99
ACTTGCAACTGGACTAAGGAATGTTCCACAGATTGAAACTAGAGGACTCTTCGGAGCTATCGCAGGC
>A_/_H6N1|AJ410537|A/duck/Hong_Kong/3461/99
GCTTGCAACTGGACTAAGAAATGTTCCACAGATTGAAACTAGAGGACTTTTCGGAGCTATCGCAGGT
>A_/_H6N2|AJ410536|A/duck/Hong_Kong/3174/99
ACTTGCAACTGGACTAAGGAATGTTCCACAGATTGAGACTAGAGGACTCTTCGGAGCTATCGCAGGC
>A_/_H6N2|AJ410535|A/duck/Hong_Kong/3096/99
ACTTGCAACTGGACTAAGGAATGTTCCACAGATTGAAACTAGAGGACTCTTCGGAGCTATCGCAGGC
>A_/_H6N2|AJ410534|A/duck/Hong_Kong/1037-4/98
ACTTGCAACTGGACTAAGGAATGTTCCACAGATTGAAACTAGAGGACTCTTCGGAGCTATCGCAGGC
>A_/_H6N2|AJ410533|A/duck/Hong_Kong/1037-3/98
ACTTGCAACTGGACTAAGGAATGTTCCACAGATTGAAACTAGAGGACTCTTCGGAGCTATCGCAGGC
>A_/_H6N2|AJ410532|A/duck/Hong_Kong/1037-2/98
ACTTGCAACTGGACTAAGGAATGTTCCACAGATTGAAACTAGAGGACTCTTCGGAGCTATCGCAGGC
>A_/_H6N2|AJ410531|A/duck/Hong_Kong/1037-1/98
ACTTGCAACTGGACTAAGGAATGTTCCACAGATTGAAACTAGAGGACTCTTCGGAGCTATCGCAGGC
>A_/_H6N2|AJ410530|A/duck/Hong_Kong/324/98
ACTTGCAACTGGACTAAGGAATGTTCCACAGATTGAAACTAGAGGACTCTTCGGAGCTATCGCAGGT
>A_/_H6N2|AJ410529|A/duck/Hong_Kong/323/98
ACTTGCAACTGGACTAAGGAATGTTCCACAGATTGAAACTAGAGGACTCTTCGGAGCTATCGCAGGT
>A_/_H6N2|AJ410528|A/goose/Hong_Kong/W375/97
ACTTGCAACTGGACTAAGGAATGTTCCACAGATTGAAACTAGAGGACTCTTCGGAGCTATCGCAGGC
>A_/_H6N7|AJ410527|A/goose/Hong_Kong/W222/97
ACTTGCAACTGGACTAAGGAATGTTCCACAGATTGAAACTAGAGGACTCTTCGGAGCTATCGCAGGC
>A_/_H6N9|AJ410526|A/Goose/Hong_Kong/W217/97
ACTTGCGACTGGACTAAGAAATGTTCCACAGATTGAAACTAGGGGACTCTTCGGAGCTATCGCAGGT
>A_/_H6N1|AF250479|A/Teal/Hong_Kong/W312/97
GCTTGCAACTGGACTAAGAAATGTTCCACAGATTGAAACTAGAGGACTCTTCGGAGCTATTGCAGGG
>A_/_H6N1|AB298279|A/duck/Hokkaido/W159/2006
GCTTGCAACTGGACTGAGAAATGTTCCACAGATTGAGACTAGAGGACTTTTTGGAGCTATCGCAGGG
>A_/_H6N9|AB295615|A/swan/Shimane/190/2001
GCTTGCAACTGGACTGAGAAATGTTCCACAGATTGAGACTAGAGGACTTTTTGGAGCTATCGCAGGG
>A_/_H6N8|AB294219|A/duck/Hokkaido/228/2003
GCTTGCAACTGGACTGAGAAATGTTCCACAGATTGAGACTAGAGGACTTTTTGGAGCTATCGCAGGG
>A_/_H6N1|AB294215|A/duck/Hong_Kong/716/1979
GCTTGCAACTGGACTAAGAAATGTTCCACAGATTGAAACTAGAGGACTTTTCGGAGCTATCGCAGGC
>A_/_H6N2|AB294213|A/duck/Hong_Kong/960/1980
GCTTGCAACTGGACTAAGAAATGTTCCACAGATTGAGACTAGAGGACTTTTCGGAGCTATCGCAGGG
>A_/_H6N2|AB286875|A/duck/Hokkaido/120/2001
GCTTGCAACTGGACTGAGAAATGTTCCACAGATTGAGACTAGAGGACTTTTTGGAGCTATCGCAGGG
>A_/_H6N1|JX304754|A/duck/Guangxi/GXd-5/2010
ACTTGCAACTGGACTAAGGAATGTTCCACAAATAGAAACTAGAGGACTTTTTGGAGCTATTGCAGGC
>A_/_H6N6|JF965138|A/goose/Eastern_China/17/2010
GCTTGCAACTGGACTAAGGAATGTTCCACAAATAGAAACTAGAGGACTATTTGGAGCTATTGCAGGC
>A_/_H6N1|JF965144|A/duck/Eastern_China/1/2008
GCTTGCAACTGGACTGAGAAATGTTCCACAGATTGAGACTAGAGGACTTTTTGGAGCCATCGCAGGG
>A_/_H6N2|JF965145|A/duck/Eastern_China/2/2008
GCTTGCAACTGGACTAAGGAATGTTCCACAAATAGAAACTAGAGGACTATTTGGAGCTATTGCAGGC
>A_/_H6N6|JF965146|A/duck/Eastern_China/3/2009
GCTTGCAACTGGACTAAGGAATGTTCCACAAATAGAAACTAGAGGACTATTTGGAGCTATTGCAGGC
>A_/_H6N6|JF965147|A/duck/Eastern_China/4/2009
GCTTGCAACTGGACTAAGGAATGTTCCACAAATAGAAACTAGAGGACTATTTGGAGCTATTGCAGGC
>A_/_H6N6|JF965148|A/duck/Eastern_China/5/2009
GCTTGCAACTGGACTAAGGAATGTTCCACAAATAGAAACTAGAGGACTATTTGGAGCTATTGCAGGC
>A_/_H6N6|JF965149|A/duck/Eastern_China/6/2009
GCTTGCAACTGGACTAAGGAATGTTCCACAAATAGAAACTAGAGGACTATTTGGAGCTATTGCAGGC
>A_/_H6N6|JF965153|A/duck/Eastern_China/10/2009
GCTTGCAACTGGACTAAGGAATGTTCCACAAATAGAAACTAGAGGACTATTTGGAGCTATTGCAGGC
>A_/_H6N6|JF965155|A/duck/Eastern_China/13/2010
GCTTGCAACTGGACTAAGGAATGTTCCACAAATAGAAACTAGAGGACTATTTGGAGCTATTGCAGGC
>A_/_H6N6|JF965156|A/duck/Eastern_China/14/2010
GCTTGCAACTGGACTAAGGAATGTTCCACAAATAGAAACTAGAGGACTATTTGGAGCTATTGCAGGC
>A_/_H6N6|JF965157|A/duck/Eastern_China/16/2010
GCTTGCAACTGGACTAAGGAATGTTCCACAAATAGAAACTAGAGGACTATTTGGAGCTATTGCAGGC
>A_/_H6N2|JF965158|A/duck/Eastern_China/29/2004
GCTTGCAACTGGACTGAGAAATGTTCCACAGATTGAGACTAGAGGACTTTTTGGAGCTATCGCAGGG
>A_/_H6N1|JF965160|A/duck/Eastern_China/34/2005
GCTTGCAACTGGACTGAGAAATGTTCCACAGATTGAGACTAGAGGACTTTTTGGAGCTATCGCAGGG
>A_/_H6N2|JF965161|A/duck/Eastern_China/38/2007
GCTTGCAACTGGACTAAGGAATGTTCCACAAATAGAAACTAGAGGACTTTTTGGAGCTATTGCAGGC
>A_/_H6N2|JF965162|A/duck/Eastern_China/39/2007
GCTTGCAACTGGACTAAGGAATGTTCCACAAATAGAAACTAGAGGACTTTTTGGAGCTATTGCAGGC
>A_/_H6N2|JF965163|A/duck/Eastern_China/40/2007
GCTTGCAACTGGACTAAGGAATGTTCCACAAATAGAAACTAGAGGACTTTTTGGAGCTATTGCAGGC
>A_/_H6N2|JF965165|A/duck/Eastern_China/46/2008
ACTTGCAACTGGACTAAGGAATGTTCCACAAATAGAAACTAGAGGACTTTTTGGAGCTATTGCAGGC
>A_/_H6N2|JF965166|A/duck/Eastern_China/47/2008
ACTTGCAACTGGACTAAGGAATGTTCCACAAATAGAAACTAGAGGACTTTTTGGAGCTATTGCAGGC
>A_/_H6N6|JF965167|A/duck/Eastern_China/48/2010
GCTTGCAACTGGATTAAGGAATGTTCCACAAATAGAAACTAGAGGACTATTTGGAGCTATTGCAGGC
>A_/_H6N8|JF965168|A/duck/Eastern_China/50/2002
GCTTGCAACTGGATTGAGAAATGTTCCACAGATTGAGACTAGAGGACTCTTTGGAGCTATCGCAGGG
>A_/_H6N2|JF965169|A/duck/Eastern_China/51/2002
GCTTGCAACTGGACTGAGAAATGTTCCACAGATTGAGACTAGAGGACTTTTTGGGGCTATTGCAGGG
>A_/_H6N2|JF965170|A/duck/Eastern_China/52/2002
GCTTGCAACTGGACTGAGAAATGTTCCACAGATTGAGACTAGAGGACTTTTTGGGGCTATTGCAGGG
>A_/_H6N2|JF965171|A/duck/Eastern_China/53/2002
GCTTGCAACTGGACTGAGAAATGTTCCACAGATTGAGACTAGAGGACTTTTTGGGGCTATTGCAGGG
>A_/_H6N2|JF965172|A/duck/Eastern_China/54/2002
GCTTGCAACTGGACTGAGAAATGTTCCACAGATTGAGACTAGAGGACTTTTTGGGGCTATTGCAGGG
>A_/_H6N2|JF965173|A/duck/Eastern_China/55/2003
GCTTGCAACTGGACTGAGAAATGTTCCACAGATTGAGACTAGAGGACTTTTTGGGGCTATTGCAGGG
>A_/_H6N2|JF965174|A/duck/Eastern_China/57/2003
GCTTGCAACTGGACTGAGAAATGTTCCACAGATTGAGACTAGAGGACTTTTTGGGGCTATTGCAGGG
>A_/_H6N2|JF965175|A/duck/Eastern_China/58/2003
GCTTGCAACTGGACTGAGAAATGTTCCACAGATTGAGACTAGAGGACTTTTTGGGGCTATTGCAGGG
>A_/_H6N2|JF965176|A/duck/Eastern_China/59/2003
GCTTGCAACTGGACTGAGAAATGTTCCACAGATTGAGACTAGAGGACTTTTTGGGGCTATTGCAGGG
>A_/_H6N2|JF965177|A/duck/Eastern_China/60/2003
GCTTGCAACTGGACTGAGAAATGTTCCACAGATTGAGACTAGAGGACTTTTTGGGGCTATTGCAGGG
>A_/_H6N9|CY077584|A/mallard/New_Zealand/1365-350/2005
GCTTGCAACTGGATTGAGAAATGTTCCACAGATTGAGACTAGAGGACTTTTTGGGGCTATCGCAGGG
>A_/_H6N6|HQ599858|A/duck/Guangxi/038/2009
GCTTGCAACTGGACTAAGGAATGTTCCACAAATAGAAACTAGAGGACTTTTTGGAGCTATTGCAGGC
>A_/_H6N5|GU220599|A/duck/Yangzhou/013/2008
GCTTGCAACTGGACTAAGGAATGTTCCACAAATAGAAACTAGAGGACTATTTGGAGCTATTGCAGGC
>A_/_H6N2|HQ244430|A/mallard/Czech_Republic/15902-17K/2009
GCTTGCAACTGGACTGAGAAATGTTCCACAGATTGAGACTAGAGGGCTTTTTGGAGCCATCGCAGGG
>A_/_H6N8|KY241435|A/brown_skua/Antarctic/AE66/2011
GCTTGCAACTGGACTGAGAAATGTCCCACAGATTGAAACTAGAGGACTCTTCGGCGCTATCGCAGGT
>A_/_H6N1|LC371850|A/duck/Hokkaido/W159/2006
GCTTGCAACTGGACTGAGAAATGTTCCACAGATTGAGACTAGAGGACTTTTTGGAGCTATCGCAGGG
>A_/_H6N1|LC316731|A/muscovy_duck/Vietnam/LBM838/2015
GCTTGCAACTGGACTAAGAAATGTTCCACAAATAGAAACTAGAGGACTATTTGGAGCTATTGCAGGC
>A_/_H6N6|LC316723|A/muscovy_duck/Vietnam/LBM811/2015
ACTTGCAACTGGATTAAGGAATGTTCCACAAATAGAAACTAGAGGACTTTTTGGAGCAATTGCAGGC
>A_/_H6N9|MF146721|A/mallard_duck/Netherlands/12/2011
GCTTGCAACTGGACTAAGAAATGTTCCACAGATTGAAACTAGAGGACTTTTCGGAGCTATCGCAGGT
>A_/_H6N8|KX977884|A/bewicks_swan/Netherlands/8/2009
GCTTGCAACTGGACTAAGAAATGTTCCACAGATTGAAACTAGAGGACTTTTCGGAGCTATCGCAGGT
>A_/_H6N6|LC069922|A/duck/Vietnam/HU1-627/2014
ACTTGCAACTGGACTAAGGAATGTTCCACAAATAGAAACTAGAGGACTTTTTGGAGCCATTGCAGGC
>A_/_H6N2|LC069920|A/duck/Vietnam/HU1-1279/2014
ACTTGCAACTGGACTAAGGAATGTTCCACAAATAGAAACTAGAGGACTTTTTGGAGCCATTGCAGGC
>A_/_H6N6|LC069919|A/duck/Vietnam/HU1-632/2014
ACTTGCAACTGGACTAAGGAATGTTCCACAAATAGAAACTAGAGGACTTTTTGGAGCCATTGCCGGC
>A_/_H6N6|LC069912|A/duck/Vietnam/HU1-637/2014
ACTTGCAACTGGACTAAGGAATGTTCCACAAATAGAAACTAGAGGACTTTTTGGAGCCATTGCAGGC
>A_/_H6N2|CY185577|A/mallard/Republic_of_Georgia/13/2011
GCTTGCAACTGGACTGAGAAATGTTCCACAGATTGAGACTAGAGGACTTTTTGGAGCCATCGCAGGG
>A_/_H6N6|KP285309|A/duck/Jiangxi/10304/2013
ACTTGCAACTGGACTAAGGAATGTTCCACAAATAGAAACTAGAGGGCTATTTGGAGCTATTGCAGGC
>A_/_H6N6|LC028379|A/muscovy_duck/Quang_Ninh/71/2013
ACTTGCAACTGGGCTAAGGAATGTTCCACAAATAGAAACTAGAGGACTTTTTGGAGCCATTGCAGGC
>A_/_H6N6|LC028371|A/duck/Quang_Ninh/55/2013
ACTTGCAACTGGACTAAGGAATGTTCCACAAATAGAAACTAGAGGACTTTTTGGAGCCATTGCAGGC
>A_/_H6N6|LC028168|A/muscovy_duck/Vietnam/LBM601/2014
GCTTGCAACTGGATTAAGGAATGTTCCACAAATAGAAACTAGAGGACTATTTGGAGCTATTGCAGGC
>A_/_H6N6|LC028144|A/muscovy_duck/Vietnam/LBM541/2013
ACTTGCAACTGGACTAAGGAATGTTCCACAAATAGAAACTAGAGGACTTTTTGGAGCCATTGCAGGC
>A_/_H6N6|LC028136|A/duck/Vietnam/LBM439/2013
GCTTGCAACTGGACTAAGGAATGTTCCACAAATAGAAACTAGGGGACTATTTGGAGCTATTGCAGGC
>A_/_H6N6|LC042081|A/duck/Yamagata/061004/2014
ACTTGCAACTGGACTAAGGAATGTTCCACAAATAGAAACTAGAGGACTTTTTGGAGCTATTGCAGGC
>A_/_H6N6|LC050583|A/duck/Vietnam/LBM491/2013
ACTTGCAACTGGACTAAGGAATGTTCCACAAATAGAAACTAGAGGACTTTTTGGAGCTATTGCAGGC
>A_/_H6N6|LC028088|A/muscovy_duck/Vietnam/LBM69/2011
GCTTGCAACTGGACTAAGGAATGTTCCACAAATAGAAACTAGAGGACTATTTGGAGCTATTGCAGGC
>A_/_H6N6|LC028072|A/muscovy_duck/Vietnam/LBM21/2011
GCTYGCAACTGGACTAAGGAATGTTCCACAAATAGAAACTAGAGGACTATTTGGAGCTATTGCAGGC
>A_/_H6N2|KP714477|A/mule_duck/Bulgaria/122/2008
GCTTGCAACTGGACTGAGAAATGTCCCACAGATTGAGACTAGAGGACTCTTCGGGGCTATTGCAGGG
>A_/_H6N2|KP714471|A/mule_duck/Bulgaria/11/2008
GCTTGCAACTGGGCTGAGAAATGTCCCACAGATTGAGACTAGAGGACTCTTCGGGGCTATTGCAGGG
>A_/_H6N2|KP714464|A/mule_duck/Bulgaria/263/2009
GCTTGCAACTGGGCTGAGAAATGTCCCACAGATTGAGACTAGAGGACTCTTCGGGGCTATTGCAGGG
>A_/_H6N2|KP714462|A/mule_duck/Bulgaria/78/2008
GCTTGCAACTGGACTGAGAAATGTCCCACAGATTGAGACTAGAGGACTCTTCGGGGCTATTGCAGGG
>A_/_H6N2|KP714444|A/mule_duck/Bulgaria/174/2009
GCTTGCAACTGGACTAAGAAATGTTCCACAGATTGAAACTAGAGGACTTTTCGGAGCTATCGCAGGT
>A_/_H6N2|KP714440|A/mule_duck/Bulgaria/506/2010
GCTTGCAACTGGGCTGAGAAATGTCCCACAGATTGAGACTAGAGGACTCTTCGGGGCTATTGCAGGG
>A_/_H6N8|KP714438|A/mule_duck/Bulgaria/365/2010
GCTTGCAACTGGACTGAGAAATGTTCCACAGATTGAGACTAGAGGGCTTTTTGGAGCCATCGCAGGG
>A_/_H6N2|KP714436|A/mule_duck/Bulgaria/173/2009
GCTTGCAACTGGACTAAGAAATGTTCCACAGATTGAAACTAGAGGACTTTTCGGAGCTATCGCAGGT
>A_/_H6N2|KP714421|A/mule_duck/Bulgaria/68/2008
GCTTGCAACTGGGCTGAGAAATGTCCCACAGATTGAGACTAGAGGACTCTTCGGGGCTATTGCAGGG
>A_/_H6N2|KP714419|A/mule_duck/Bulgaria/160/2010
GCTTGCAACTGGGCTGAGAAATGTCCCACAGATTGAGACTAGAGGACTCTTCGGGGCTATTGCAGGG
>A_/_H6N2|KP714415|A/mule_duck/Bulgaria/156/2010
GCTTGCAACTGGACTAAGAAATGTTCCACAGATTGAAACTAGAGGACTTTTCGGAGCTATCGCAGGT
>A_/_H6N6|LC000612|A/duck/Nha_Trang/60/2013
GCTTGCAACTGGACTAAGGAATGTTCCACAAATAGAAACTAGAGGACTATTTGGAGCTATTGCAGGC
>A_/_H6N8|KF183620|A/mallard/Finland/13792/2007
GCTTGCAACTGGACTAAGAAATGTCCCACAGACTGAAACTAGAGGACTTTTCGGAGCTATCGCAGGT
>A_/_H6N1|KJ021048|A/mallard/San_Jiang/275/2007
GCTTGCAACTGGACTGAGAAATGTTCCACAGATTGAGACTAGAGGACTTTTTGGAGCTATCGCAGGG
>A_/_H6N6|AB916659|A/duck/Vietnam/LBM473/2013
GCTTGCAACTGGACTAAGGAATGTTCCACAAATAGAAACTAGAGGACTTTTTGGAGCTATTGCAGGC
>A_/_H6N2|KF695262|A/Eurasian_wigeon/Netherlands/4/2000
GCTTGCAACTGGACTAAGAAATGTTCCACAGATTGAAACTAGAGGACTTTTCGGAGCTATCGCAGGT
>A_/_H6N1|KF695223|A/mallard/Sweden/54/2003
GCTTGCAACTGGACTAAGAAATGTTCCACAGATTGAAACTAGAGGACTTTTCGGAGCCATCGCAGGT
>A_/_H6N5|CY149500|A/greylag_goose/Iceland/0948/2011
GCTTGCAACTGGACTAAGAAATGTTCCACAGATTGAAACTAGAGGACTTTTCGGAGCTATCGCGGGT
>A_/_H6N8|CY149540|A/pink-footed_goose/Iceland/0987/2011
GCTTGCAACTGGACTAAGAAATGTTCCACAGATTGAAACTAGAGGACTTTTCGGAGCTATCGCAGGT
>A_/_H6N8|CY149532|A/greylag_goose/Iceland/0980/2011
GCTTGCAACTGGACTAAGAAATGTTCCACAGATTGAAACTAGAGGACTTTTCGGAGCTATCGCAGGT
>A_/_H6N8|CY149524|A/greylag_goose/Iceland/0976/2011
GCTTGCAACTGGACTAAGAAATGTTCCACAGATTGAAACTAGAGGACTTTTCGGAGCTATCGCAGGT
>A_/_H6N8|CY149516|A/greylag_goose/Iceland/0961/2011
GCTTGCAACTGGACTAAGAAATGTTCCACAGATTGAAACTAGAGGACTTTTCGGAGCTATCGCAGGT
>A_/_H6N8|CY149468|A/greylag_goose/Iceland/0911/2011
GCTTGCAACTGGACTAAGAAATGTTCCACAGATTGAAACTAGAGGACTTTTCGGAGCTATCGCAGGT
>A_/_H6N8|CY149460|A/greylag_goose/Iceland/1482/2011
GCTTGCAACTGGACTAAGAAATGTTCCACAGATTGAAACTAGAGGACTTTTCGGAGCTATCGCAGGT
>A_/_H6N8|CY149452|A/greylag_goose/Iceland/1474/2011
GCTTGCAACTGGACTAAGAAATGTTCCACAGATTGAAACTAGAGGACTTTTCGGAGCTATCGCAGGT
>A_/_H6N5|CY149444|A/greylag_goose/Iceland/1459/2011
GCTTGCAACTGGACTAAGAAATGTTCCACAGATTGAAACTAGAGGACTTTTCGGAGCTATCGCAGGT
>A_/_H6N6|CY146620|A/duck/Hunan/S1661/2012
ACTTGCAACTGGACTGAGGAATGTTCCACAAATAGAAACTAGAGGACTTTTTGGAGCTATAGCAGGC
>A_/_H6N6|LC497201|A/duck/Vietnam/HU9-999/2018
ACTTGCAACTGGATTAAGGAATGTTCCACAAATAGAAACTAGAGGACTTTTTGGAGCTATTGCAGGC
>A_/_H6N6|LC497145|A/duck/Vietnam/HU9-521/2018
ACTTGCAACTGGATTAAGGAATGTTCCACAAATAGAAACTAGAGGACTTTTTGGAGCTATTGCAGGC
>A_/_H6N6|LC497121|A/duck/Vietnam/HU9-455/2018
ACTTGCAACTGGACTAAGGAATGTTCCACAAATAGAAACTAGAGGACTTTTTGGAGCCATTGCAGGA
>A_/_H6N6|LC497105|A/duck/Vietnam/HU9-211/2018
ACTTGCAACTGGACTAAGGAATGTTCCACAAATAGAAACTAGAGGACTTTTTGGAGCCATTGCAGGA
>A_/_H6N6|LC497097|A/duck/Vietnam/HU9-194/2018
GCTTGCGACCGGGCTGAGGAATGTCCCACAGATTGAAACTAAAGGGCTCTTCGGAGCTATTGCAGGG
>A_/_H6N6|MK964933|A/duck/Viet_Nam/QN-1710/2014
ACTTGCAACTGGACTAAGGAATGTTCCACAAATAGAAACTAGAGGACTTTTTGGAGCCATTGCAGGC
>A_/_H6N6|MK964925|A/duck/Viet_Nam/QN-1709/2014
ACTTGCAACTGGACTAAGGAATGTTCCACAAATAGAAACTAGAGGACTTTTTGGAGCCATTGCAGGC
>A_/_H6N6|MK964917|A/duck/Viet_Nam/QN-1708/2014
ACTTGCAACTGGACTAAGGAATGTTCCACAAATAGAAACTAGAGGACTTTTTGGAGCCATTGCAGGC
>A_/_H6N6|MK964909|A/duck/Viet_Nam/QN-1707/2014
ACTTGCAACTGGACTAAGGAATGTTCCACAAATAGAAACTAGAGGACTTTTTGGAGCCATTGCAGGC
>A_/_H6N6|MK964901|A/duck/Viet_Nam/QN-1706/2014
ACTTGCAACTGGACTAAGGAATGTTCCACAAATAGAAACTAGAGGACTTTTTGGAGCCATTGCAGGC
>A_/_H6N6|MK964893|A/duck/Viet_Nam/QN-1705/2014
ACTTGCAACTGGACTAAGGAATGTTCCACAAATAGAAACTAGAGGACTTTTTGGAGCCATTGCAGGC
>A_/_H6N6|MK964869|A/duck/Viet_Nam/QN-0596/2013
ACTTGCAACTGGACTAAGGAATGTTCCACAAATAGAAACTAGAGGACTTTTTGGAGCCATTGCAGGC
>A_/_H6N6|MK964861|A/duck/Viet_Nam/QN-0595/2013
ACTTGCAACTGGACTAAGGAATGTTCCACAAATAGAAACTAGAGGACTTTTTGGAGCCATTGCAGGC
>A_/_H6N6|MK964853|A/duck/Viet_Nam/QN-0593/2013
ACTTGCAACTGGACTAAGGAATGTTCCACAAATAGAAACTAGAGGACTTTTTGGAGCCATTGCAGGC
>A_/_H6N6|MK964845|A/duck/Viet_Nam/QN-0592/2013
ACTTGCAACTGGGCTAAGGAATGTTCCACAAATAGAAACTAGAGGACTTTTTGGAGCCATTGCAGGC
>A_/_H6N6|MK964740|A/duck/Viet_Nam/QN-0519/2013
ACTTGCAACTGGGCTAAGGAATGTTCCACAAATAGAAACTAGAGGACTTTTTGGAGCCATTGCAGGC
>A_/_H6N6|MK964700|A/duck/Viet_Nam/QN-0425/2013
ACTTGCAACTGGACTAAGGAATGTTCCACAAATAGAAACTAGAGGACTTTTTGGAGCCATTGCAGGC
>A_/_H6N6|MK964692|A/duck/Viet_Nam/QN-0371/2013
ACTTGCAACTGGACTAAGGAATGTTCCACAAATAGAAACTAGAGGACTTTTTGGAGCCATTGCAGGC
>A_/_H6N6|MK964616|A/duck/Viet_Nam/HN-1689/2014
ACTTGCAACTGGACTAAGGAATGTTCCACAAATAGAAACTAGAGGACTTTTTGGAGCCATTGCAGGC
>A_/_H6N6|MK964608|A/duck/Viet_Nam/HN-1688/2014
ACTTGCAACTGGACTAAGGAATGTTCCACAAATAGAAACTAGAGGACTTTTTGGAGCCATTGCAGGC
>A_/_H6N6|MK964600|A/duck/Viet_Nam/HN-1686/2014
ACTTGCAACTGGACTAAGGAATGTTCCACAAATAGAAACTAGGGGACTTTTTGGAGCCATTGCAGGC
>A_/_H6N6|MK964584|A/duck/Viet_Nam/HN-1684/2014
ACTTGCAACTGGACTAAGGAATGTTCCACAAATAGAAACTAGGGGACTTTTTGGAGCCATTGCAGGC
>A_/_H6N6|MK964568|A/duck/Viet_Nam/HN-1422/2014
ACTTGCAACTGGACTAAGGAATGTTCCACAAATAGAAACTAGAGGTCTTTTTGGAGCCATTGCAGGC
>A_/_H6N8|MK964552|A/duck/Viet_Nam/HN-1230/2014
ACTTGCAACTGGACTAAGGAATGTTCCACAAATAGAAACTAGAGGACTTTTTGGAGCCATTGCAGGC
>A_/_H6N6|MK964154|A/duck/Viet_Nam/QN-0503/2013
ACTTGCAACTGGGCTAAGGAATGTTCCACAAATAGAAACTAGAGGACTTTTTGGAGCCATTGCAGGC
>A_/_H6N6|MK964034|A/duck/Viet_Nam/QN-0222/2013
ACTTGCAACTGGACTAAGGAATGTTCCACAAATAGAAACTAGAGGACTTTTTGGAGCCATTGCAGGC
>A_/_H6N6|MK963975|A/duck/Viet_Nam/QN-0517/2013
ACTTGCAACTGGACTAAGGAATGTTCCACAAATAGAAACTAGAGGACTTTTTGGAGCCATTGCAGGC
>A_/_H6N6|MK963887|A/duck/Viet_Nam/QN-0518/2013
ACTTGCAACTGGACTAAGGAATGTTCCACAAATAGAAACTAGAGGACTTTTTGGAGCCATTGCAGGC
>A_/_H6N6|MK963818|A/duck/Viet_Nam/HN-1421/2014
GCTTGCAACTGGATTAAGGAATGTTCCACAAATAGAAACTAGAGGACTATTTGGAGCTATTGCAGGC
>A_/_H6N6|MK963394|A/duck/Viet_Nam/QN-0465/2013
ACTTGCAACTGGGCTAAGGAATGTTCCACAAATAGAAACTAGAGGACTTTTTGGAGCCATTGCAGGC
>A_/_H6N6|MK963291|A/duck/Viet_Nam/QN-0462/2013
ACTTGCAACTGGACTAAGGAATGTTCCACAAATAGAAACTAGAGGACTTTTTGGAGCCATTGCAGGC
>A_/_H6N6|MK963225|A/duck/Viet_Nam/QN-0466/2013
ACTTGCAACTGGGCTAAGGAATGTTCCACAAATAGAAACTAGAGGACTTTTTGGAGCCATTGCAGGC
>A_/_H6N6|MK943334|A/duck/Viet_Nam/QN-2500/2015
GCTTGCAACTGGATTAAGGAATGTTCCACAAATAGAAACTAGAGGACTATTTGGAGCTATTGCAGGC
>A_/_H6N6|MK943318|A/duck/Viet_Nam/QN-2497/2015
GCTTGCAACTGGATTAAGGAATGTTCCACAAATAGAAACTAGAGGACTATTTGGAGCTATTGCAGGC
>A_/_H6N6|MK943293|A/duck/Viet_Nam/HN-2634/2016
ACTTGCAACTGGACTAAGGAATGTTCCACAAATAGAAACTAGAGGACTTTTTGGAGCCATTGCAGGC
>A_/_H6N1|MK943104|A/duck/Viet_Nam/HN-2515/2015
GCTTGCAACTGGACTAAGAAATGTTCCACAAATAGAAACTAGAGGACTATTTGGAGCTATTGCAGGC
>A_/_H6N6|MK942980|A/duck/Viet_Nam/QN-2711/2016
ACTTGCAACTGGATTAAGGAATGTTCCACAAATAGAAACTAGAGGACTTTTTGGAGCCATTGCAGGC
>A_/_H6N0|MK942944|A/duck/Viet_Nam/QN-2623/2016
ACTTGCAACTGGACTAAGGAATGTTCCACAAATAGAAACTAGAGGACTTTTTGGAGCCATTGCAGGC
>A_/_H6N6|MK942941|A/duck/Viet_Nam/HN-2667/2016
ACTTGCAACTGGACTAAGGAATGTTCCACAAATAGAAACTAGAGGACTTTTTGGAGCCATTGCAGGC
>A_/_H6N8|LC490209|A/duck/Hokkaido/136/1996
GCTTGCAACTGGACTGAGAAATGTTCCACAGATTGAAACTAGAGGACTTTTCGGAGCTATCGCAGGT
>A_/_H6N8|MK978848|A/whooper_swan/Iwate/21/2017
GCTTGCAACTGGACTGAGGAACGTTCCACAGATTGAAACTAGAGGTCTTTTTGGGGCCATAGCAGGA
>A_/_H6N2|MH130146|A/white-fronted_goose/Korea/F56-3/2017
GCTTGCAACTGGACTGAGGAACGTTCCACAGATTGAAACTAGAGGTCTCTTTGGAGCCATAGCAGGA
>A_/_H6N1|MH130130|A/bean_goose/Korea/F54-8/2017
GCTTGCAACTGGACTGAGGAACGTTCCACAGATTGAAACTAGAGGTCTTTTTGGGGCCATAGCAGGA
>A_/_H6N1|MH130122|A/bean_goose/Korea/F27-6/2017
GCTTGCAACTGGACTGAGGAACGTTCCACAGATTGAAACTAGAGGTCTTTTTGGGGCCATAGCAGGA
>A_/_H6N6|LC427547|A/duck/Vietnam/HU8-1088/2017
GCTTGCAACTGGACTGAGAAATGTTCCACAAATAGAAACTAGAGGACTTTTTGGAGCCATTGCAGGT
>A_/_H6N6|LC427523|A/duck/Vietnam/HU7-294/2017
ACTTGCAACTGGACTAAGGAATGTTCCACAAATAGAAACTAGAGGACTTTTTGGAGCCATTGCAGGA
>A_/_H6N6|LC426778|A/duck/Vietnam/HU3-184/2015
ACTTGCAACTGGACTAAGGAATGTTCCACAAATAGAAACTAGAGGACTTTTTGGAGCCATTGCAGGC
>A_/_H6N6|LC427515|A/muscovy_duck/Vietnam/HU5-1642/2016
ACTTGCAACTGGACTAAGGAATATTCCACAAATAGAAACTAGAGGACTTTTTGGAGCCATTGCAGGC
>A_/_H6N6|LC427357|A/muscovy_duck/Vietnam/HU3-1409/2015
ACTTGCAACTGGACTAAGGAATGTTCCACAAATAGAAACTAGAGGACTTTTTGGAGCCATTGCAGGC
>A_/_H6N1|KJ907719|A/common_teal/Nanji/NJ-280/2013
GCTTGCAACTGGACTGAGGAATGTTCCACAGATTGAAACTAGAGGACTTTTTGGAGCCATAGCAGGA
>A_/_H6N2|KJ907671|A/common_teal/Nanji/NJ-262/2013
GCTAGCAACTGGATTGAGAAATGTTCCACAGGTTGAGACTAGAGGGCTTTTTGGAGCCATCGCAGGG
>A_/_H6N1|KJ907663|A/common_teal/Nanji/NJ-233/2013
GCTTGCAACTGGACTGAGGAATGTTCCACAGATTGAAACTAGAGGACTTTTTGGAGCCATAGCAGGA
>A_/_H6N1|KJ907655|A/common_teal/Nanji/NJ-227/2013
GCTTGCAACTGGACTGAGAAATGTTCCACAGATTGAGACCAGAGGACTTTTTGGAGCTATCGCAGGG
>A_/_H6N2|MH130170|A/mallard/Korea/M219/2014
ACTTGCAACTGGACTAAGGAATGTTCCACAAATAGAAACTAGAGGACTTTTTGGAGCTATTGCAGGC
>A_/_H6N2|KJ907679|A/mallard/Tumuji/TMJ-748/2013
GCTTGCAACTGGACTGAGGAATGTCCCACAGATTGAAACTAGAGGACTTTTTGGAGCCATCGCAGGG
>A_/_H6N5|MK830100|A/Aix_galericulata/South_Korea/K17-1638-5/2017
GCTTGCAACTGGATTGAGAAATGTTCCGCAGATTGAGACTAGAGGGCTCTTTGGAGCTATTGCGGGA
>A_/_H6N2|MK592557|A/duck/Hokkaido/WZ75/2017
GCTTGCAACTGGACTGAGGAATGTTCCACAGATTGAGACCAGAGGACTTTTTGGAGCTATCGCAGGG
>A_/_H6N6|MK979264|A/duck/Viet_Nam/HU1-642/2014
ACTTGCAACTGGACTAAGGAATGTTCCACAAATAGAAACTAGAGGACTTTTTGGAGCCATTGCCGGC
>A_/_H6N2|MK978856|A/duck/Akita/051007/2015
GCTTGCAACTGGACTGAGAAATGTTCCACAGATTGAGACCAGAGGACTTTTTGGAGCTATCGCAGGT
>A_/_H6N6|KJ781219|A/duck/Guangdong/C45/2010
ACTTGCAACTGGACTAAGGAATGTTCCACAAATAGAAACTAGAGGACTTTTTGGAGCTATTGCAGGC
>A_/_H6N8|MF575316|A/White-fronted_Goose/Netherlands/3/2008
GCTTGCAACTGGACTAAGAAATGTTCCACAGATTGAAAATAGAGGACTTTTCGGAGCCATCGCAGGT
>A_/_H6N2|MF575173|A/Eurasian_wigeon/Netherlands/6/2005
GCTTGCAACTGGACTAAGAAATGTTCCACAGATTGAAACTAGAGGACTTTTCGGAGCTATCGCAGGT
>A_/_H6N1|MF575311|A/mallard_duck/Netherlands/1/2001(H6N1)
GCTTGCAACTGGACTAAGAAATGTTCCACAGATTAAAACTAGAGGACTTTTCGGAGCCATCGCAGGT
>A_/_H6N1|MF682782|A/mallard_duck/Netherlands/32/2008
GCTTGCAACTGGACTAAGAAATGTTCCACAGATTGAAACTAGAGGACTTTTCGGAGCTATCGCAGGG
>A_/_H6N1|MF694213|A/mallard_duck/Georgia/7/2015
GCTTGCAACTGGACTGAGGAACGTTCCACAGATTGAAACTAGAGGACTTTTTGGAGCCATAGCAGGA
>A_/_H6N5|MF755251|A/mallard_duck/Netherlands/59/2015
GCTTGCTACTGGACTGAGAAATGTGCCACAGATTGAGACTAGAGGACTTTTTGGAGCCATCGCAGGG
>A_/_H6N5|MF755245|A/mallard_duck/Netherlands/60/2015
GCTTGCAACTGGACTGAGAAATGTGCCACAGATTGAGACTAGAGGACTTTTTGGAGCCATCGCAGGG
>A_/_H6N2|MH592274|A/goose/China/GX1001/2013
ACTTGCAACTGGACTAAGGAATATTCCACAAATTGAGACTAGAGGGCTCTTTGGGGCTATTGCAGGG
>A_/_H6N2|MH592273|A/goose/China/YS357/2012
ACTTGCAACTGGACTAAGGAATATTCCACAAATTGAGACTAGAGGGCTCTTTGGGGCTATTGCAGGG
>A_/_H6N2|MH592272|A/goose/China/Y91/2011
ACTTGCAACTGGACTAAGGAATGTTCCGCAGATTGAGACTAGAGGGCTCTTCGGGGCTATTGCAGGT
>A_/_H6N8|MH592271|A/goose/China/G711/2015
ACTTGCAACTGGACTAAGGAATGTTCCACAAATAGAAACTAGAGGGCTTTTTGGAGCTATTGCAGGC
>A_/_H6N2|MH592269|A/goose/China/G2097/2015
ACTTGCAACTGGACTAAGGAATGTTCCACAAATAGAAACTAGAGGGCTTTTTGGAGCTATTGCAGGC
>A_/_H6N2|MH592268|A/goose/China/G1130/2014
ACTTGCAACTGGACTAAGGAATGTTCCACAAATAGAAACTAGAGGACTTTTTGGAGCTATTGCAGGC
>A_/_H6N2|MH592266|A/Duck/China/SC157/2012
ACTTGCAACTGGACTAAGGAATGTTCCACAAATAGAAACCAGAGGGCTTTTTGGAGCTATTGCAGGC
>A_/_H6N6|MH592265|A/Duck/China/X1369/2016
GCTTGCAACTGGACTAAGGAATGTCCCACAAATAGAAACTAGAGGACTTTTTGGAGCTATTGCAGGC
>A_/_H6N2|MH592263|A/Duck/China/H1034/2016
ACTTGCAACTGGACTAAGGAATGTTCCCCAAATAGAAACTAGAGGACTTTTTGGAGCTATTGCAGGC
>A_/_H6N2|MH592262|A/Duck/China/Q032/2013
GCTTGCAACTGGACTAAGGAATGTCCCACAAATAGAAACTAGAGGACTTTTTGGAGCTATTGCAGGC
>A_/_H6N8|MH592261|A/Duck/China/GZ2162/2014
ACTTGCAACTGGACTAAGGAATGTTCCACAAATAGAAACTAGAGGACTTTTTGGAGCTATTGCAGGC
>A_/_H6N8|MH592260|A/Duck/China/G90/2011
GCTTGCAACTGGACTAAGGAATGTTCCACAAATAGAAACTAGAGGACTATTTGGAGCTATTGCAGGC
>A_/_H6N6|MH592259|A/Duck/China/GX1167/2014
ACTTGCAACTGGACTAAGGAATGTTCCACAAATAGAAACTAGAGGGCTTTTTGGAGCTATTGCAGGC
>A_/_H6N8|MH592258|A/Duck/China/YS348/2012
GCTTGCAACTGGACTAAGGAATGTCCCACAGATAGAAACTAGAGGACTTTTTGGAGCTATTGCAGGC
>A_/_H6N1|MH592257|A/Duck/China/Y114/2012
GCTTGCAACTGGACTAAGGAATGTTCCACAAATAGAAACTAGAGGACTATTTGGAGCTATTGCAGGC
>A_/_H6N2|MH592256|A/Duck/China/G383/2015
ACTTGCAACTGGACTAAGGAATGTTCCACAAATAGAAACTAGAGGGCTTTTTGGAGCTATTGCAGGC
>A_/_H6N6|MH592255|A/Duck/China/G2319/2015
ACTTGCAACTGGACTAAGGAATGTTCCACAAATAGAAACTAGAGGGCTTTTTGGAGCTATTGCAGGC
>A_/_H6N6|KJ781227|A/duck/Guangdong/C120/2011
ACTTGCAACTGGACTAAGGAATGTTCCACAAATAGAAACTAGAGGACTTTTTGGAGCTATTGCGGGC
>A_/_H6N2|MG550085|A/duck/India/12CL22/2015
GCTTGCGACTGGACTGAGGAATGTTCCACAGATTGAAACTAGAGGACTTTTTGGAGCCATAGCAGGA
>A_/_H6N6|MG198928|A/duck/Fujian/S1307/2017
ACTTGCAACTGGACTAAGGAATGTTCCACAAATAGAAACTAGAGGGCTATTTGGAGCTATTGCAGGT
>A_/_H6N6|MG198927|A/duck/Fujian/SD099/2017
ACTTGCAACTGGACTAAGGAATGTTCCACAAATAGAAACTAGAGGACTTTTTGGAGCTATTGCAGGC
>A_/_H6N6|MG198926|A/duck/Fujian/SD086/2017
ACTTGCAACTGGACTAAGGAATGTACCACAAATAGAAACTAGAGGGCTATTTGGAGCTATTGCAGGC
>A_/_H6N6|MG198925|A/duck/Fujian/SD013/2017
GCTTGCAACTGGACTAAGGAATGTCCCACAAATAGAAACTAGAGGACTTTTTGGAGCTATTGCAGGC
>A_/_H6N2|MG042435|A/duck/Bangladesh/31227/2016
ACTTGCAACTGGACTGAGGAACGTTCCACAGATTGAAACTAGAGGTCTTTTTGGGGCCATAGCAGGA
>A_/_H6N2|KT267006|A/goose/Guangxi/158/2013
ACTTGCAACTGGACTAAGGAATGTTCCGCAGATTGAGACTAGAGGGCTCTTCGGGGCTATTGCAGGT
>A_/_H6N2|KT266998|A/duck/Guangxi/132/2013
ACTTGCAACTGGACTAAGGAATGTTCCACAAATAGAAACTAGAGGACTTTTTGGAGCTATTGCAGGC
>A_/_H6N2|KT266982|A/goose/Guangxi/128/2013
ACTTGCAACTGGACTAAGGAATATTCCACAAATTGAGACTAGAGGGCTCTTTGGGGCTATTGCAGGG
>A_/_H6N2|KT266974|A/goose/Guangxi/127/2012
ACTTGCAACTGGACTAAGGAATGTTCCGCAGATTGAGACTAGAGGGCTCTTCGGGGCTATTGCAGGT
>A_/_H6N2|KT266966|A/duck/Guangxi/121/2012
ACTTGCAACTGGACTAAGGAATATTCCACAAATTGAAACTAGAGGGCTCTTCGGAGCTATTGCAGGT
>A_/_H6N2|KT266950|A/goose/Guangxi/115/2012
ACTTGCAACTGGACTAAGGAATATTCCACAAATTGAAACTAGAGGGCTCTTCGGAGCTATTGCAGGT
>A_/_H6N8|KT266942|A/duck/Guangxi/113/2012
GCTAGCAACTGGATTGAGAAATGTTCCACAGGTTGAGACTAGAGGGCTTTTTGGAGCCATCGCAGGG
>A_/_H6N2|KT266934|A/goose/Guangxi/105/2011
ACTTGCAACTGGACTAAGGAATATTCCACAAATTGAAACTAGAGGGCTCTTCGGAGCTATTGCAGGT
>A_/_H6N1|KT266926|A/duck/Guangxi/105/2011
GCTTGCAACTGGACTAAGGAATGTTCCACAAATAGAAACTAGAGGACTTTTTGGAGCTATTGCAGGC
>A_/_H6N6|KT266918|A/duck/Guangxi/058/2010
ACTTGCAACTGGACTAAGGAATGTTCCACAAATAGAAACTAGAGGACTATTTGGAGCTATTGCAGGC
>A_/_H6N5|KT266907|A/duck/Guangxi/052/2010
GCTTGCAACTGGACTGAGAAATGTTCCACAGATTGAGACCAGAGGACTTTTTGGAGCTATCGCAGGG
>A_/_H6N8|MF147462|A/mallard_duck/Netherlands/2/2004
GCTTGCAACTGGACTAAGAAATGTTCCACAGATTGAAACTAGAGGACTTTTCGGAGCTATCGCAGGT
>A_/_H6N8|MF146926|A/white-fronted_goose/Netherlands/5/2011
GCTTGCAACTGGACTGAGAAATGTTCCACAGATTGAGACTAGAGGACTTTTTGGAGCCATCGCAGGA
>A_/_H6N2|MF146323|A/mallard_duck/Netherlands/11/2014
GCTTGCAACTGGACTGAGAAATGTGCCACAGATTGAGACTAGAGGACTTTTTGGAGCCATCGCAGGG
>A_/_H6N2|MF146178|A/mallard_duck/Netherlands/9/2014
GCTTGCAACTGGACTGAGAAATGTGCCACAGATTGAGACTAGAGGACTTTTTGGAGCCATCGCAGGG
>A_/_H6N2|MF145745|A/mallard_duck/Netherlands/13/2005
GCTTGCAACTGGACTGAGAAATGTTCCACAGATTGAAACTAGAGGACTTTTCGGAGCTATCGCAGGT
>A_/_H6N6|KJ200933|A/goose/Guangdong/S4362/2009
ACTTGCAACTGGACTAAGGAATGTTCCACAAATAGAAACTAGAGGACTTTTTGGAGCTATTGCGGGC
>A_/_H6N2|KJ200925|A/goose/Guangdong/S1384/2010
GCTTGCTACTGGACTAAGGAATGTTCCACAAATAGAAACTAGAGGACTTTTTGGAGCTATTGCAGGC
>A_/_H6N6|KJ200917|A/duck/Zhejiang/S4204/2010
GCTTGCAACTGGACTAAGGAATGTTCCACAAATAGAGACTAGAGGACTATTTGGAGCTATTGCAGGC
>A_/_H6N6|KJ200909|A/duck/Zhejiang/S1134/2011
ACTTGCAACTGGACTAAGGAATGTTCCACAAATAGAAACTAGAGGACTTTTTGGAGCTATTGCAGGC
>A_/_H6N6|KJ200901|A/duck/Zhejiang/S1023/2010
ACTTGCAACTGGACTAAGGAATGTTCCACAAATAGAAACTAGAGGACTTTTTGGAGCTATTGCGGGC
>A_/_H6N2|KJ200893|A/duck/Hunan/S4386/2009
GCTTGCAACTGGACTAAGGAATGTTCCACAAATAGAAACTAGAGGACTATTTGGGGCTATTGCAGGC
>A_/_H6N6|KJ200885|A/duck/Hunan/S4273/2010
ACTTGCAACTGGACTAAGGAATGTTCCACAAATAGAAACTAGAGGACTTTTTGGAGCTATTGCAGGC
>A_/_H6N2|KJ200877|A/duck/Hunan/S3047/2009
ACTTGCAACTGGACTAAGGAATGTTCCACAAATAGAAACTAGAGGACTTTTTGGAGCTATTGCAGGC
>A_/_H6N2|KJ200869|A/duck/Hunan/S1284/2009
GCTTGCAACTGGACTAAGGAATGTTCCACAAATAGAAACTAGAGGACTTTTTGGAGCTATTGCAGGC
>A_/_H6N2|KJ200861|A/duck/Hubei/S4170/2008
GCTTGCAACTGGACTAAGGAATGTTCCACAAATAGAAACTAGAGGACTTTTTGGAGCTATTGCAGGC
>A_/_H6N2|KJ200853|A/duck/Hubei/S4135/2010
GCTTGCTACTGGACTAAGGAATGTTCCACAAATAGAAACTAGAGGACTTTTTGGAGCTATTGCGGGC
>A_/_H6N2|KJ200845|A/duck/Hubei/S1114/2009
GCTTGCAACTGGACTAAGGAATGTTCCACAAATAGAAACTAGAGGACTTTTTGGAGCTATTGCAGGC
>A_/_H6N2|KJ200837|A/duck/Hubei/S1366/2009
GCTTGCAACTGGGCTAAGGAATGTTCCACAAATAGAAACTAGAGGACTATTTGGAGCTATTGCAGGC
>A_/_H6N6|KJ200829|A/duck/Guangxi/S4111/2010
GCTTGCAACTGGACTAAGGAATGTTCCACAAATAGAAACTAGAGGACTATTTGGAGCTATTGCAGGC
>A_/_H6N6|KJ200821|A/duck/Guangdong/S4251/2010
GCTTGCAACTGGACTAAGGAATGTACCACAGATAGAAACAAGAGGACTTTTTGGAGCTATTGCAGGC
>A_/_H6N2|KJ200813|A/duck/Guangdong/S4192/2008
GCTTGCAACTGGACTAAGGAATGTTCCACAAATAGAAACTAGAGGGCTTTTTGGAGCTATTGCAGGC
>A_/_H6N6|KJ200805|A/duck/Guangdong/S4018/2010
GCTTGCAACTGGACTAAGGAATGTTCCACAAATAGAAACTAGAGGACTTTTTGGAGCTATTGCAGGC
>A_/_H6N6|KJ200797|A/duck/Guangdong/S3468/2010
ACTTGCAACTGGACTAAGGAATGTTCCACAAATAGAAACTAGGGGACTTTTTGGAGCTATTGCAGGC
>A_/_H6N6|KJ200789|A/duck/Guangdong/S3225/2010
ACTTGCAACTGGACTAAGGAATGTTCCACAAATAGAAACTAGAGGACTCTTTGGAGCTATTGCAGGT
>A_/_H6N6|KJ200781|A/duck/Guangdong/S3180/2010
GCTTGCAACTGGACTAAGGAATGTTCCACAAATAGAAACTAGAGGACTTTTTGGAGCTATTGCAGGC
>A_/_H6N6|KJ200773|A/duck/Guangdong/S3073/2010
ACTTGCAACTGGACTAAGGAATGTTCCACAAATAGAAACTAGAGGACTTTTTGGAGCTATTGCAGGC
>A_/_H6N6|KJ200765|A/duck/Guangdong/S1155/2011
ACTTGCAACTGGACTAAGGAATGTTCCACAAATAGAAACTAGAGGACTTTTTGGAGCTATTGCAGGC
>A_/_H6N6|KJ200757|A/duck/Guangdong/S1663/2009
GCTTGCAACTGGACTAAGGAATGTTCCACAAATAGAAACTAGAGGACTTTTTGGAGCTATTGCAGGC
>A_/_H6N2|KJ200749|A/duck/Guangdong/S1566/2009
GCTTGCAACTGGACTAAGGAATGTTCCACAAATAGAAACTAGAGGGCTTTTTGGAGCTATTGCAGGC
>A_/_H6N6|KJ200741|A/duck/Guangdong/S1419/2011
GCTTGCAACTGGACTAAGGAATGTACCACAGATAGAAACAAGAGGACTTTTTGGAGCTATTGCAGGC
>A_/_H6N2|KJ200733|A/duck/Guangdong/S1328/2010
GCTTGCTACTGGACTAAGGAATGTTCCACAAATAGAAACTAGAGGACTTTTTGGAGCTATTGCAGGC
>A_/_H6N2|KJ200725|A/duck/Guangdong/S1289/2010
ACTTGCAACTGGACTAAGGAATGTTCCACAAATAGAAACTAGAGGACTTTTTGGAGCTATTGCAGGC
>A_/_H6N2|KJ200717|A/duck/Fujian/S4081/2008
GCTTGCAACTGGACTAAGGAATGTCCCACAAATAGAAACTAGAGGACTTTTTGGAGCTATTGCAGGC
>A_/_H6N1|KY635582|A/duck/Bangladesh/25767/2015
GCTTGCAACTGGGCTGAGGAATGTTCCACAGATTGAAACTAGAGGACTTTTTGGAGCCATAGCAGGA
>A_/_H6N6|KY415638|A/duck/Ganzhou/GZ151/2016
ACTTGCAACTGGACTAAGGAATGTTCCACAAATAGAAACTAGAGGGCTTTTTGGAGCTATTGCAGGC
>A_/_H6N6|KY415637|A/duck/Ganzhou/GZ148/2016
GCTTGCAACTGGACTAAGGAATGTTCCACAAATAGAAACTAGAGGACTATTTGGAGCTATTGCAGGC
>A_/_H6N6|KY415615|A/duck/Hubei/ZYSYF8/2015
ACTTGCAACTGGACTAAGGAATGTTCCACAAATAGAAACTAGAGGACTTTTTGGAGCTATTGCAGGC
>A_/_H6N2|KY415611|A/duck/Hubei/ZYSYG8/2015
GCTTGCAACTGGACTGAGGAATGTCCCACAGATTGAAACCAGAGGACTTTTTGGAGCCATAGCAGGA
>A_/_H6N2|KY415610|A/duck/Hubei/ZYSYG7/2015
GCTTGCAACTGGACTGAGGAATGTCCCACAGATTGAAACCAGAGGACTTTTTGGAGCCATAGCAGGA
>A_/_H6N2|KY415609|A/duck/Hubei/ZYSYG3/2015
GCTTGCAACTGGACTGAGGAATGTCCCACAGATTGAAACCAGAGGACTTTTTGGAGCCATAGCAGGA
>A_/_H6N2|KY415608|A/duck/Hubei/ZYSYG15/2015
GCTTGCAACTGGACTGAGGAATGTTCCACAGATTGAAACTAGAGGACTTTTTGGAGCCATAGCAGGA
>A_/_H6N2|KU598235|A/duck/India/11CL01/2014
ACTTGCAACTGGACTAAGGAATGTTCCACAAATAGAAACTAGAGGACTTTTTGGAGCTATTGCAGGC
>A_/_H6N1|KT717306|A/Anser_fabalis/China/Anhui/L256/2014
GCTTGCAACTGGACTGAGGAATGTTCCACAGATTGAAACTAGAGGACTTTTTGGAGCCATAGCAGGA
>A_/_H6N1|KT717298|A/Anser_fabalis/China/Anhui/L221/2014
GCTTGCAACTGGACTGAGGAATGTTCCACAGATTGAAACTAGAGGACTTTTTGGAGCCATAGCAGGA
>A_/_H6N2|KT717290|A/Anser_fabalis/China/Anhui/L180/2014
GCTTGCAACTGGACTGAGAAATGTTCCACAGATTGAGACCAGAGGACTTTTTGGAGCTATCGCAGGG
>A_/_H6N1|KT717282|A/Anser_fabalis/China/Anhui/L144/2014
GCTTGCAACTGGACTGAGAAATGTTCCACTGATTGAGACCAGAGGACTTTTTGGAGCTATCGCAGGG
>A_/_H6N2|KT717274|A/Anser_fabalis/China/Anhui/L93/2014
GCTTGCAACTGGACTGAGAAATGTTCCACAGATTGAGACCAGAGGACTTTTTGGGGCTATCGCAGGG
>A_/_H6N2|KT717266|A/Anser_fabalis/China/Anhui/L63/2014
GCTTGCAACTGGACTGAGAAATGTTCCACAGATTGAGACCAGAGGACTTTTTGGAGCTATCGCAGGG
>A_/_H6N2|KT717250|A/Anser_fabalis/China/Anhui/S148/2014
GCTTGCAACTGGACTGAGAAATGTTCCACAGATTGAGACCAGAGGACTTTTTGGAGCTATCGCAGGG
>A_/_H6N2|KT717242|A/Anser_fabalis/China/Anhui/S104/2014
GCTTGCAACTGGACTGAGAAATGTTCCACAGATTGAGACCAGAGGACTTTTTGGAGCTATCGCAGGG
>A_/_H6N2|KT717234|A/Anser_fabalis/China/Anhui/S65/2014
GCTTGCAACTGGACTGAGAAATGTTCCACAGATTGAGACCAGAGGACTTTTTGGAGCTATCGCAGGG
>A_/_H6N2|KT717226|A/Anser_fabalis/China/Anhui/S45/2014
GCTTGCAACTGGACTGAGAAATGTTCCACAGATTGAGACCAGAGGACTTTTTGGAGCTATCGCAGGG
>A_/_H6N2|KT717210|A/Anser_fabalis/China/Anhui/S20/2014
GCTTGCAACTGGACTGAGAAATGTTCCACAGATTGAGACCAGAGGACTTTTTGGAGCTATCGCAGGG
>A_/_H6N8|KX979551|A/mallard_duck/Netherlands/5/2008
GCTTGCAACTGGACTAAGAAATGTTCCACAGATTGAAACTAGAGGACTTTTCGGAGCTATCGCAGGG
>A_/_H6N2|KX979500|A/Eurasian_wigeon/Netherlands/1/2006
GCTTGCAACTGGACTAAGAAATGTCCCACAGATTGAAACTAGAGGACTTTTCGGAGCTATCGCAGGT
>A_/_H6N8|KX979494|A/greater_white-fronted_goose/Netherlands/2/2008
GCTTGCAACTGGACTAAGAAATGTTCCACAGATTGAAAATAGAGGACTTTTCGGAGCCATCGCAGGT
>A_/_H6N8|KX979493|A/mallard_duck/Netherlands/9/2013
GCTTGCAACTGGACTGAGAAATGTTCCACAGATTGAGACTAGAGGACTTTTTGGAGCCATCGCAGGG
>A_/_H6N1|KX979411|A/mallard_duck/Netherlands/10/2012
GCTTGCAACTGGACTGAGAAATGTTCCACAGATTGAGACTAGAGGACTTTTTGGAGCCATCGCAGGG
>A_/_H6N8|KX979397|A/greater_white-fronted_goose/Netherlands/4/2008
GCTTGCAACTGGACTAAGAAATGTTCCACAGATTGAAAATAGAGGACTTTTCGGAGCCATCGCAGGT
>A_/_H6N4|KX979356|A/mallard_duck/Netherlands/30/2011
GCTTGCAACTGGACTGAGAAATGTTCCACAGATTGAGACTAGAGGACTTTTTGGAGCCATCGCAGGG
>A_/_H6N8|KX979354|A/mallard_duck/Netherlands/15/2007
GCTTGCAACTGGACTAAGAAATGTTCCACAGATTGAAAATAGAGGACTTTTCGGAGCTATCGCAGGT
>A_/_H6N8|KX979190|A/greater_white-fronted_goose/Netherlands/3/2006
GCTTGCAACTGGACTAAGAAATGTTCCACAGATTGAAACTAGAGGACTTTTCGGAGCTATCGCAGGT
>A_/_H6N8|KX979168|A/greater_white-fronted_goose/Netherlands/2/2007
GCTTGCAACTGGGCTGAGAAATGTTCCACAGATTGAGACTAGAGGACTTTTTGGAGCCATCGCAGGG
>A_/_H6N2|KX979150|A/greater_white-fronted_goose/Netherlands/1/2006
GCTTGCAACTGGACTAAGAAATGTTCCACAGATTGAAACTAGAGGACTTTTCGGAGCTATCGCAGGT
>A_/_H6N8|KX979113|A/mallard_duck/Netherlands/18/2010
GCTTGCAACTGGACTGAGAAATGTTCCACAGATTGAGACTAGAGGACTTTTTGGAGCCATCGCAGGG
>A_/_H6N8|KX979107|A/barnacle_goose/Netherlands/1/2011
GCTTGCAACTGGACTGAGAAATGTTCCACAGATTGAGACTAGAGGGCTTTTTGGAGCCATCGCAGGG
>A_/_H6N2|KX978988|A/greater_white-fronted_goose/Netherlands/3/2011
GCTTGCAACTGGACTGAGAAATGTTCCACAGATTGAGACTAGAGGACTTTTTGGAGCCATCGCAGGG
>A_/_H6N2|KX978966|A/mallard_duck/Netherlands/19/2007
GCTTGCAACTGGACTAAGAAATGTTCCACAGATTGAAACTAGAGGACTTTTCGGAGCTATCGCAGGT
>A_/_H6N1|KX978950|A/Eurasian_teal/Netherlands/3/2008
GCTTGCAACTGGACTAAGAAATGTTCCACAGATTGAAACTAGAGGACTTTTCGGAGCTATCGCAGGG
>A_/_H6N1|KX978844|A/mallard_duck/Netherlands/24/2009
GCTTGCAACTGGACTAAGAAATGTTCCACAGATTGAAACTAGAGGACTTTTCGGAGCTATCGCAGGT
>A_/_H6N8|KX978830|A/greater_white-fronted_goose/Netherlands/1/2009
GCTTGCAACTGGACTAAGAAATGTTCCACAGATTGAAACTAGAGGACTTTTCGGAGCTATTGCAGGT
>A_/_H6N8|KX978828|A/greater_white-fronted_goose/Netherlands/6/2011
GCTTGCAACTGGACTGAGAAATGTTCCACAGATTGAGACTAGAGGACTTTTTGGAGCCATCGCAGGA
>A_/_H6N1|KX978779|A/mallard_duck/Netherlands/8/2008
GCTTGCAACTGGACTAAGAAATGTTCCACAGATTGAAACTAGAGGACTTTTCGGAGCTATCGCAGGG
>A_/_H6N2|KX978776|A/mallard_duck/Netherlands/7/2014
GCTTGCAACTGGACTGAGAAATGTGCCACAGATTGAGACTAGAGGACTTTTTGGAGCCATCGCAGGG
>A_/_H6N2|KX978734|A/greater_white-fronted_goose/Netherlands/6/2010
GCTTGCAACTGGACTAAGGAATGTTCCACAGATTGAAACTAGAGGACTTTTCGGAGCTATCGCAGGT
>A_/_H6N8|KX978593|A/mallard_duck/Netherlands/15/2011
GCTTGCAACTGGACTGAGAAATGTTCCACAGATTGAGACTAGAGGACTTTTTGGAGCCATCGCAGGA
>A_/_H6N2|KX978564|A/mallard_duck/Netherlands/18/2009
GCTTGCAACTGGACTAAGAAATGTTCCACAGATTGAAACTAGAGGACTTTTCGGAGCTATCGCAGGT
>A_/_H6N8|KX978498|A/greater_white-fronted_goose/Netherlands/4/2006
GCTTGCAACTGGACTAAGAAATGTTCCACAGATTGAAACTAGAGGACTTTTCGGAGCTATCGCAGGT
>A_/_H6N8|KX978489|A/mallard_duck/Netherlands/15/2009
GCTTGCAACTGGACTAAGAAATGTTCCACAGATTGAAACTAGAGGACTTTTCGGAGCTATCGCAGGT
>A_/_H6N2|KX978389|A/gadwall_duck/Netherlands/1/2011
GCTTGCAACTGGACTAAGGAATGTTCCACAGATTGAAACTAGAGGACTTTTCGGAGCTATCGCAGGT
>A_/_H6N8|KX978349|A/greater_white-fronted_goose/Netherlands/6/2009
GCTTGCAACTGGACTAAGAAATGTTCCACAGATTGAAACTAGAGGACTTTTCGGAGCTATCGCAGGT
>A_/_H6N2|KX978339|A/greater_white-fronted_goose/Netherlands/9/2009
GCTTGCAACTGGACTGAGAAATGTTCCACAGATTGAGACTAGAGGACTTTTTGGAGCCATCGCAGGG
>A_/_H6N1|KX978330|A/mallard_duck/Netherlands/12/2012
GCTTGCAACTGGACTGAGAAATGTTCCACAGATTGAGACTAGAGGACTTTTTGGAGCCATCGCGGGG
>A_/_H6N8|KX978322|A/mallard_duck/Netherlands/17/2009
GCTTGCAACTGGACTAAGAAATGTTCCACAGATTGAAACTAGAGGACTTTTCGGAGCTATCGCAGGT
>A_/_H6N2|KX978319|A/greater_white-fronted_goose/Netherlands/8/2009
GCTTGCAACTGGACTAAGGAATGTTCCACAGATTGAAACTAGAGGACTTTTCGGAGCTATCGCAGGT
>A_/_H6N8|KX978284|A/barnacle_goose/Netherlands/1/2014
GCTTGCAACTGGACTGAGAAATGTTCCACAGATTGAGACTAGAGGACTTTTTGGAGCCATCGCAGGG
>A_/_H6N1|KX978248|A/Eurasian_wigeon/Netherlands/1/2008
GCTTGCAACTGGACTAAGAAATGTTCCACAGATTGAAACTAGAGGACTTTTCGGAGCTATCGCAGGG
>A_/_H6N8|KX978196|A/mallard_duck/Netherlands/16/2007
GCTTGCAACTGGACTAAGAAATGTTCCACAGATTGAAACTAGAGGACTTTTCGGAGCTATCGCAGGT
>A_/_H6N8|KX978159|A/mallard_duck/Netherlands/78/2006
GCTTGCAACTGGACTGAGAAATGTTCCACAGATTGAAACTAGAGGACTTTTCGGAGCTATCGCAGGT
>A_/_H6N8|KX978130|A/mallard_duck/Netherlands/76/2008
GCTTGCAACTGGACTAAGAAATGTTCCACAGATTGAAACTAGAGGACTTTTCGGAGCTATCGCAGGT
>A_/_H6N5|KX978034|A/greater_white-fronted_goose/Netherlands/3/2007
GCTTGCAACTGGACTAAGAAATGTTCCACAGATTGAAACTAGAGGACTTTTCGGAGCTATCGCAGGT
>A_/_H6N8|KX978022|A/mallard_duck/Netherlands/20/2011
GCTTGCAACTGGACTGAGAAATGTTCCACAGATTGAGACTAGAGGACTTTTTGGAGCCATCGCAGGA
>A_/_H6N1|KX977968|A/greater_white-fronted_goose/Netherlands/11/2009
GCTTGCAACTGGACTAAGAAATGTCCCACAAATTGAAACTAGAGGACTTTTCGGAGCTATCGCAGGT
>A_/_H6N8|KX977839|A/mallard_duck/Netherlands/40/2006
GCTTGCAACTGGACTAAGAAATGTTCCACAGATTGAAACTAGAGGACTTTTCGGAGCTATCGCAGGT
>A_/_H6N8|KX977816|A/bean_goose/Netherlands/1/2008
GCTTGCAACTGGACTAAGAAATGTTCCACAGATTGAAAATAGAGGACTTTTCGGAGCCATCGCAGGT
>A_/_H6N2|KX977797|A/mallard_duck/Netherlands/3/2008
GCTTGCAACTGGACTAAGAAATGTTCCACAGATTGAAACTAGAGGACTTTTCGGAGCTATCGCAGGT
>A_/_H6N8|KX977787|A/barnacle_goose/Netherlands/1/2010
GCTTGCAACTGGACTGAGAAATGTTCCACAGATTGAGACTAGAGGACTTTTTGGAGCCATCGCAGGG
>A_/_H6N8|KX977775|A/greater_white-fronted_goose/Netherlands/1/2011
GCTTGCAACTGGACTGAGAAATGTTCCACAGATTGAGACTAGAGGGCTTTTTGGAGCCATCGCAGGG
>A_/_H6N1|KX977696|A/greater_white-fronted_goose/Netherlands/1/2010
GCTTGCAACTGGACTGAGAAATGTTCCACAGATTGAGACTAGAGGACTTTTTGGAGCCATCGCAGGG
>A_/_H6N5|KX977641|A/mallard_duck/Netherlands/13/2007
GCTTGCAACTGGACTAAGAAATGTTCCACAGATTGAAACTAGAGGACTTTTCGGAGCTATCGCAGGT
>A_/_H6N2|KX977613|A/greater_white-fronted_goose/Netherlands/2/2011
GCTTGCAACTGGACTAAGAAATGTTCCACAGATTGAAACTAGAGGACTTTTCGGAGCTATCGCAGGT
>A_/_H6N6|KU762359|A/duck/Guizhou/013/2014
ACTTGCAACTGGACTAAGGAATGTTCCACAAATAGAAACTAGAGGACTATTTGGAGCTATTGCAGGC
>A_/_H6N2|KP767495|A/goose/Guangdong/G1152/2014
ACTTGCAACTGGACTAAGGAATATTCCACAAATTGAGACTAGAGGACTCTTTGGGGCTATTGCAGGG
>A_/_H6N0|KP767659|A/duck/Guangdong/G3760/2014
ACTTGCAACTGGACTAAGGAATGTTCCACAAATAGAAACTAGAGGGCTTTTTGGAGCTATTGCAGGC
>A_/_H6N0|KP767658|A/duck/Guangdong/G3758/2014
ACTTGCAACTGGACTAAGGAATGTTCCACAAATAGAAACTAGAGGGCTTTTTGGAGCTATTGCAGGC
>A_/_H6N0|KP767657|A/duck/Guangdong/G3757/2014
ACTTGCAACTGGACTAAGGAATGTTCCACAAATAGAAACTAGAGGGCTTTTTGGAGCTATTGCAGGC
>A_/_H6N0|KP767656|A/duck/Guangdong/G3756/2014
ACTTGCAACTGGACTAAGGAATGTTCCACAAATAGAAACTAGAGGGCTTTTTGGAGCTATTGCAGGC
>A_/_H6N0|KP767654|A/duck/Guangdong/G3753/2014
ACTTGCAACTGGACTAAGGAATGTTCCACAAATAGAAACTAGAGGGCTTTTTGGAGCTATTGCAGGC
>A_/_H6N0|KP767653|A/duck/Guangdong/G3752/2014
ACTTGCAACTGGACTAAGGAATGTTCCACAAATAGAAACTAGAGGGCTTTTTGGAGCTATTGCAGGC
>A_/_H6N0|KP767652|A/duck/Guangdong/G3573/2014
ACTTGCAACTGGACTAAGGAATGTTCCGCAGATTGAGACTAGAGGACTCTTCGGGGCTATTGCAGGT
>A_/_H6N0|KP767726|A/goose/Guangdong/G3177/2014
ACTTGCAACTGGACTAAGGAATATTCCACAAATTGAGACTAGAGGACTCTTTGGGGCTATTGCAGGG
>A_/_H6N0|KP767725|A/goose/Guangdong/G3175/2014
ACTTGCAACTGGACTAAGGAATATTCCACAAATTGAGACTATAGGACTCTTTGGGGCTATTGCAGGG
>A_/_H6N0|KP767723|A/goose/Guangdong/G3170/2014
ACTTGCAACTGGACTAAGGAATATTCCACAAATTGAGACTAGAGGACTCTTTGGGGCTATTGCAGGG
>A_/_H6N0|KP767722|A/goose/Guangdong/G3169/2014
ACTTGCAACTGGACTAAGGAATATTCCACAAATTGAGACTAGAGGACTCTTTGGGGCTATTGCAGGG
>A_/_H6N0|KP767716|A/goose/Guangdong/G3163/2014
ACTTGCAACTGGACTAAGGAATATTCCACAAATTGAGACTAGAGGACTCTTTGGGGCTATTGCAGGG
>A_/_H6N0|KP767715|A/goose/Guangdong/G3160/2014
ACTTGCAACTGGACTAAGGAATATTCCACAAATTGAGACTAGAGGACTCTTTGGGGCTATTGCAGGG
>A_/_H6N0|KP767705|A/goose/Guangdong/G3148/2014
ACTTGCAACTGGACTAAAGAATGTTCCACAAATAGAAACTAGAGGGCTTTTTGGAGCTATTGCAGGC
>A_/_H6N0|KP767704|A/goose/Guangdong/G3147/2014
ACTTGCAACTGGACTAAGGAATATTCCACAAATTGAGACTAGAGGACTCTTTGGGGCTATTGCAGGG
>A_/_H6N0|KP767699|A/goose/Guangdong/G3142/2014
ACTTGCAACTGGATTAAGGAATATTCCACACATTGAGACTAGAGGACTCTTTGGGGCTATTGCAGGG
>A_/_H6N0|KP767691|A/goose/Guangdong/G3133/2014
ACTTGCAACTGGACTAAGGAATATTCCACAAATTGAGACTATAGGACTCTTTGGGGCTATTGCAGGG
>A_/_H6N0|KP767686|A/goose/Guangdong/G3128/2014
ACTTGCAACTGGACTAAGGAATGTTCCACAAGTAGAGACTATAGGACTCTTTGGGGCTATTGCAGGG
>A_/_H6N0|KP767680|A/goose/Guangdong/G3122/2014
ACTTGCATCTGGATTAAGGAATATTCCACACATTGAGACTAGAGGACTCTTTGGGGCTATTGCAGGG
>A_/_H6N0|KP767678|A/duck/Guangdong/G3805/2014
GCTTGCAACTGGACTAAGGAATGTCCCACAGATAGAAACTAGAGGACTTTTTGGAGCTATTGCAGGC
>A_/_H6N0|KP767677|A/duck/Guangdong/G3802/2014
ACTTGCAACTGGACTAAGGAATGTTCCGCAGATTGAGACTAGAGGACTCTTCGGGGCTATTGCAGGT
>A_/_H6N0|KP767675|A/duck/Guangdong/G3779/2014
ACTTGCAACTGGACTAAGGAATGTTCCACAAATAGAAACTAGAGGGCTTTTTGGAGCTATTGCAGGG
>A_/_H6N0|KP767674|A/duck/Guangdong/G3778/2014
ACTTGCAACTGGACTAAGGAATGTTCCACAAATAGAAACTAGAGGGCTTTTTGGAGCTATTGCAGGC
>A_/_H6N0|KP767673|A/duck/Guangdong/G3777/2014
ACTTGCAACTGGACTAAGGAATGTTCCACAAATAGAAACTAGAGGGCTTTTTGGAGCTATTGCAGGC
>A_/_H6N0|KP767671|A/duck/Guangdong/G3773/2014
ACTTGCAACTGGACTAAGGAATGTTCCACAAATAGAAACTAGAGGGCTTTTTGGAGCTATTGCAGGC
>A_/_H6N0|KP767670|A/duck/Guangdong/G3772/2014
ACTTGCAACTGGACTAACGAATGTTCCACAAATAGAAACTAGAGGGCTTTTTGGAGCTATTGCAGGC
>A_/_H6N0|KP767669|A/duck/Guangdong/G3771/2014
ACTTGCAACTGGACTAAGGAATGTTCCACAAATAGAAACTAGAGGGCTTTTTGGAGCTATTGCAGGG
>A_/_H6N0|KP767668|A/duck/Guangdong/G3770/2014
ACTTGCAACTGGACTAACGAATGTTCCACAAATAGAAACTAGAGGGCTTTTTGGAGCTATTGCAGGG
>A_/_H6N0|KP767667|A/duck/Guangdong/G3768/2014
ACTTGCAACTGGACTAAGGAATGTTCCACAAATAGAAACTAGAGGGCTTTTTGGAGCTATTGCAGGC
>A_/_H6N0|KP767666|A/duck/Guangdong/G3767/2014
ACTTGCAACTGGACTAAGGAATGTTCCACAAATAGAAACTAGAGGGCTTTTTGGAGCTATTGCAGGC
>A_/_H6N0|KP767664|A/duck/Guangdong/G3765/2014
ACTTGCAACTGGACTAACGAATGTTCCACAAATAGAAACTAGAGGGCTTTTTGGAGCTATTGCAGGC
>A_/_H6N0|KP767663|A/duck/Guangdong/G3764/2014
ACTTGCAACTGGACTAAGGAATGTTCCACAAATAGAAACTAGAGGGCTTTTTGGAGCTATTGCAGGC
>A_/_H6N0|KP767662|A/duck/Guangdong/G3763/2014
ACTTGCAACTGGTCTAAGGAATGTTCCACAAATAGAAACTAGAGGGCTTTTTGGAGCTATTGCAGGG
>A_/_H6N0|KP767660|A/duck/Guangdong/G3761/2014
ACTTGCAACTGGACTAAGGAATGTTCCACAAATAGAAACTAGAGGGCTTTTTGGAGCTATTGCAGGC
>A_/_H6N0|KP767739|A/goose/Guangdong/G3387/2014
ACTTGCAACTGGACTAAGGAATGTTCCGCAGATTGAGACTAGAGGGCTCTTCGGGGCTATTGCAGGT
>A_/_H6N0|KP767738|A/goose/Guangdong/G3208/2014
ACTTGCAACTGGACTAAGGAATATTCCACAGATTGAGACTAGAGGACTCTTTGGGGCTATTGCAGGG
>A_/_H6N0|KP767733|A/goose/Guangdong/G3195/2014
ACTTGCAACTGGACTAAGGAATATTCCACAAATTGAGACTAGAGGACTCTTTGGGGCTATTGCAGGG
>A_/_H6N0|KP767731|A/goose/Guangdong/G3192/2014
ACTTGCAACTGGACTAAGGAATATTCCACAAATTGAGACTAGAGGACTCTTTGGGGCTATTGCAGGG
>A_/_H6N0|KP767730|A/goose/Guangdong/G3190/2014
ACTTGCAACTGGACTAAGGAATATTCCACAAATTGAGACTAGAGGACTCTTTGGGGCTATTGCAGGG
>A_/_H6N2|KT423149|A/duck/Zhejiang/727042/2014
ACTTGCAACTGGACTAAGGAATGTTCCACAAATAGAAACTAGAGGGCTATTTGGAGCTATTGCAGGC
>A_/_H6N2|KT423148|A/duck/Zhejiang/727038/2014
ACTTGCAACCGGACTAAGGAATGTTCCACAAATAGAAACTAGAGGACTATTTGGAGCTATTGCAGGC
>A_/_H6N2|KT423147|A/duck/Zhejiang/77174/2014
GCTTGCAACTGGACTAAGGAATGTTCCACAAATAGAAACTAGAGGACTATTTGGAGCTATTGCAGGC
>A_/_H6N6|JX304770|A/duck/Guangxi/GXd-7/2011
GCTTGCAACTGGACTAAGGAATGTTCCACAAATAGAAACTAGAGGACTATTTGGAGCTATTGCAGGC
>A_/_H6N8|JX304762|A/duck/Guangxi/GXd-6/2010
GCTTGCAACTGGACTAAGGAATGTTCCACAAATAGAAACTAGAGGACTTTTTGGAGCTATTGCAGGC
>A_/_H6N6|JX304746|A/duck/Guangxi/GXd-4/2009
GCTTGCAACTGGACTAAGAAATGTTCCACAAATAGAAACTAGAGGACTTTTTGGAGCTATTGCAGGC
>A_/_H6N5|JX293559|A/duck/Guangxi/GXd-1/2009
GCTTGCAACTGGACTGAGAAATGTTCCACAGATTGAGACCAGAGGACTTTTTGGAGCTATCGCAGGG
>A_/_H6N2|JX297591|A/duck/Guangxi/GXd-2/2010
GCTTGCAACTGGACTAAGAAATGTTCCACAGATTGAAACTAGAGGACTTTTCGGAGCTATTGCAGGG
>A_/_H6N2|JX297583|A/duck/Guangxi/GXd-3/2009
GCTTGCAACTGGACTAAGAAATGTTCCACAGATTGAAACTAGAGGACTTTTTGGAGCTATTGCAGGC
>A_/_H6N2|MW110064|A/goose/Guangdong/10.21_SZBJ004-O/2016
ACTTGCAACTGGACTAAGGAATGTTCCGCAGATTGAGACTAGAGGGCTCTTCGGGGCTATTGCAGGT
>A_/_H6N2|MW110056|A/goose/Guangdong/10.21_SZBJ003-O/2016
ACTTGCAACTGGACTAAGGAATATTCCACAAATTGAGACTAGAGGACTCTTTGGGGCTATTGCAGGG
>A_/_H6N2|MW110048|A/goose/Guangdong/10.21_SZBJ001-O/2016
ACTTGCAACTGGACTAAGGAATATTCCACAAATTGAAACTAGAGGACTCTTTGGGGCTATTGCAGGA
>A_/_H6N2|MW110040|A/goose/Guangdong/10.21_SZBJ001-C/2016
ACTTGCAACTGGACTAAGGAATATTCCACAAATTGAGACTAGAGGACTCTTTGGGGCTATTGCAGGG
>A_/_H6N6|MW108712|A/duck/Jiangxi/2.16_SRXZSX030-O/2017
GCTTGCAACTGGACTAAGGAATGTCCCACAAATAGAAACTAGAGGACTTTTTGGAGCTATTGCAGGC
>A_/_H6N6|MW108704|A/duck/Jiangxi/2.16_SRXZSX029-C/2017
GCTTGCAACTGGACTAAGGAATGTCCCACAAATAGAAACTAGAGGACTTTTTGGAGCTATTGCAGGC
>A_/_H6N6|MW108696|A/duck/Jiangxi/2.16_SRXZSX006-O/2017
GCTTGCAACTGGACTAAGGAATGTCCCACAAATAGAAACTAGAGGACTTTTTGGAGCTATTGCAGGC
>A_/_H6N6|MW108680|A/duck/Jiangxi/2.16_SRXZSX004-O/2017
GCTTGCAACTGGACTAAGGAATGTCCCACAAATAGAAACTAGAGGACTTTTTGGAGCTATTGCAGGC
>A_/_H6N6|MW108608|A/duck/Jiangxi/10.30_NCNP67B3-OC/2017
ACTTGCAACTGGACTAAGGAATGTTCCACAAATAGAAACTAGAGGGCTTTTTGGAGCTATTGCAGGC
>A_/_H6N6|MW108464|A/duck/Hunan/6.27_YYGK79S2-OC/2017
GCTTGCAACTGGACTAAGGAATGTCCCACAAATAGAAACTAGAGGACTTTTTGGAGCTATTGCAGGC
>A_/_H6N6|MW108376|A/duck/Hunan/2.06_YYGK86J3-OC/2018
GCTTGCAACTGGACTAAGGAATGTCCCTCAAATAGAAACTAGAGGACTTTTTGGAGCTATTGCAGGC
>A_/_H6N6|MW108240|A/duck/Hunan/12.27_YYGK80J2-C/2016
GCTTGCAACTGGACTAAGGAATATTCCACAAATAGAAACTAGAGGACTTTTTGGAGCTATTGCAGGC
>A_/_H6N6|MW108088|A/duck/Hunan/1.17_YYGKK98-OC/2017
GCTTGCAACTGGACTAAGGAATGTCCCACAAATAGAAACTAGAGGACTTTTTGGAGCTATTGCAGGC
>A_/_H6N6|MW107808|A/duck/Guizhou/8.26_ZYLJJ020-C/2018
ACTTGCAACTGGACTAAGGAATGTTCCACAAATAGAAACTAGAGGGCTATTTGGAGCTATTGCAGGC
>A_/_H6N6|MW107784|A/duck/Guizhou/8.26_ZYLJJ017-C/2018
ACTTGCAACTGGACTAAGGAATGTTCCACAAATAGAAACTAGAGGGCTATTTGGAGCGATTGCAGGC
>A_/_H6N6|MW107744|A/duck/Guangdong/7.20_DGCP028-C/2017
GCTTGCAACTGGACTAAGGAATGTCCCACAAATAGAAACTAGAGGACTTTTTGGAGCTATTGCAGGC
>A_/_H6N6|MW107736|A/duck/Guangdong/7.20_DGCP027-C/2017
GCTTGCAACTGGACTAAGGAATGTTCCACAAATAGAAACTAGAGGGCTATTTGGAGCTATTGCAGGC
>A_/_H6N6|MW107728|A/duck/Guangdong/7.20_DGCP026-C/2017
GCTTGCAACTGGACTAAGGAATGTTCCACAAATAGAAACTAGAGGGCTATTTGGAGCTATTGCAGGC
>A_/_H6N6|MW107720|A/duck/Guangdong/7.20_DGCP015-C/2017
ACTTGCAACTGGACTAAGGAATGTTCCACAAATAGAAACTAGAGGGCTTTTTGGAGCTATTGCAGGC
>A_/_H6N6|MW107688|A/duck/Guangdong/11.18_SZBJ002-O/2016
ACTTGCAACTGGGCTAAGGAATGTTCCACAAATAGAAACTAGAGGACTATTTGGAGCTATTGCAGGC
>A_/_H6N6|MW107680|A/duck/Guangdong/11.18_SZBJ002-C/2016
ACTTGCAACTGGGCTAAGGAATGTTCCACAAATAGAAACTAGAGGACTATTTGGAGCTATTGCAGGC
>A_/_H6N6|MW107512|A/duck/Fujian/12.7_FZHX1273-C/2016
GCTTGCAACTGGACTAAGGAATGTCCCACAAATAGAAACTAGAGGACTTTTTGGAGCTATTGCAGGC
>A_/_H6N6|MW107504|A/duck/Fujian/12.7_FZHX1272-C/2016
GCTTGCAACTGGACTAAGGAATGTCCCACAAATAGAAACTAGAGGACTTTTTGGAGCTATTGCAGGC
>A_/_H6N6|MW107464|A/duck/Fujian/12.7_FZHX1201-O/2016
GCTTGCAACTGGACTAAGGAATGTCCCACAAATAGAAACTAGAGGACTTTTTGGAGCTATTGCAGGC
>A_/_H6N6|MW107128|A/duck/Fujian/1.17_FZHX0125-O/2017
GCTTGCAACTGGACTAAGGAATGTCCCACAAATAGAAACTAGAGGACTTTTTGGAGCTATTGCAGGC
>A_/_H6N6|MW107112|A/duck/Fujian/1.17_FZHX0109-O/2017
GCTTGCAACTGGACTAAGGAATGTCCCACAAATAGAAACTAGAGGACTTTTTGGAGCTATTGCAGGC
>A_/_H6N6|MT826270|A/duck/China/G93-1/2017
ACTTGCAACTGGACTAAGGAATGTTCCACAAATAGAAACTAGAGGGCTATTTGGAGCAATTGCAGGC
>A_/_H6N6|MT826269|A/duck/China/G91-1/2017
ACTTGCAACTGGACTAAGGAATGTTCCACAAATAGAAACTAGAGGGCTATTTGGAGCAATTGCAGGC
>A_/_H6N2|MT826268|A/duck/China/F3891-1/2016
ACTTGCAACTGGACTAAGGAATGTTCCGCAGATTGAGACTAGAGGGCTCTTCGGGGCTATTGCAGGT
>A_/_H6N6|MT826267|A/duck/China/F336-2/2016
GCTTGCAACTGGACTAAGGAATGTCCCACAAATAGAAACTAGAGGACTTTTTGGAGCTATTGCAGGC
>A_/_H6N2|MT826266|A/duck/China/F1473-2/2016
ACTTGCAACTGGACTAAGGAATGTTCCACAAATAGAAACTAGAGGGCTTTTTGGAGCTATTGCAGGC
>A_/_H6N6|MT826265|A/duck/China/E3798-1/2015
ACTTGCAACTGGACTAAGGAATGTTCCACAAATAGAAACTAGAGGGCTTTTTGGAGCTATTGCAGGC
>A_/_H6N2|MT826264|A/duck/China/E3780-1/2015
ACTTGCAACTGGACTAAGGAATATTCCGCAGATTGAGACTAGAGGACTCTTCGGGGCTATTGCAGGT
>A_/_H6N2|MT826263|A/duck/China/E3742-2/2015
ACTTGCAACTGGACTAAGGAATGTTCCGCAGATTGAGACTAGAGGGCTCTTCGGGGCTATTGCAGGT
>A_/_H6N6|MT826262|A/duck/China/E3724-1/2015
ACTTGCAACTGGACTAAGGAATGTTCCACAAATAGAAACTAGAGGGCTATTTGGAGCTATTGCAGGC
>A_/_H6N2|MT826261|A/duck/China/E3503-2/2015
ACTTGCAACTGGACTAAGGAATATTCCGCAGATTGAGACTAGAGGACTCTTCGGGGCTATTGCAGGT
>A_/_H6N6|MT826260|A/duck/China/E3415-2/2015
ACTTGCAACTGGACTAAGGAATGTTCCACAAATAGAAACTAGAGGGCTATTTGGAGCTATTGCAGGC
>A_/_H6N6|MT826259|A/duck/China/E1201-2/2015
ACTTGCAACCGGGCTAAGGAATGTTCCACAAATAGAAACCAGAGGACTTTTTGGAGCTATTGCAGGC
>A_/_H6N6|MT826258|A/duck/China/D3480-1/2014
GCTTGCAACTGGACTAAGGAATGTCCCGCAAATAGAAACTAGAGGACTTTTTGGAGCTATTGCAGGC
>A_/_H6N6|MT826257|A/duck/China/D1501-1/2014
GCTTGCAACTGGACTAAGGAATGTTCCACAAATAGAAACTAGAGGACTATTTGGAGCTATTGCAGGC
>A_/_H6N6|MT826256|A/duck/China/B2028-1/2012
GCTTGCAACTGGACTAAGGAATGTTCCACAAATAGAAACTAGAGGACTATTTGGAGCTATTGCAGGC
>A_/_H6N6|MT826255|A/duck/China/B1994-2/2012
GCTTGCAACTGGACTAAGGAATGTCCCACAAATAGAAACTAGAGGACTTTTTGGAGCTATTGCAGGC
>A_/_H6N6|MT826254|A/duck/China/B2044-2/2012
GCTTGCAACTGGACTAAGGAATGTTCCACAAATAGAAACTAGAGGACTATTTGGAGCTATTGCAGGC
>A_/_H6N6|MT826253|A/duck/China/B2039-2/2012
GCTTGCAACTGGACTAAGGAATGTTCCACAAATAGAAACTAGAGGACTATTTGGAGCTATTGCAGGC
>A_/_H6N6|MT826252|A/duck/China/2282-1/2011
GCTTGCAACTGGACTAAGGAATGTTCCACAAATAGAAACTAGAGGACTTTTTGGAGCTATTGCAGGC
>A_/_H6N2|MT826251|A/goose/China/1127-1/2011
ACTTGCAACTGGACTAAGGAATGTTCCACAGATTGAGACTAGAGGGCTCTTCGGGGCTATTGCAGGT
>A_/_H6N2|MT826250|A/goose/China/1268-1/2011
ACTTGCAACTGGACTAAGGAATGTTCCACAGATTGAGACTAGAGGACTCTTCGGGGCTATTGCAGGT
>A_/_H6N6|MT826249|A/duck/China/A729-2/2011
ACTTGCAACTGGACTAAGGAATGTTCCACAAATAGAAACTAGAGGACTTTTTGGAGCTATTGCAGGC
>A_/_H6N0|MW098380|A/duck/Hunan/5.29_YYGK80P3-OC/2018
ACTTGCAACTGGACTAAGGAATGTTCCACARATAGAAACTAGAGGGYTATTTGGAGCWATTGCAGGC
>A_/_H6N0|MW098356|A/duck/Hunan/04.26_YYGK97R3-OC/2018
ACTTGCAACTGGACTAAGGAATGTTCCACARATAGAAACTAGAGGGYTATTTGGAGCWATTGCAGGC
>A_/_H6N0|MW098297|A/duck/Jiangxi/5.28_NCNP17N3-OC/2018
ACTTGCAACTGGACTAAGGAATGTTCCACAAATAGAAACTAGAGGGCTTTTTGGAGCTATTGCAGGC
>A_/_H6N0|MW098288|A/duck/Jiangxi/5.28_NCNP32N3-OC/2018
ACTTGCAACTGGACTAAGGAATGTTCCACAAATAGAAACTAGAGGGCTTTTTGGAGCTATTGCAGGC
>A_/_H6N0|MW098136|A/goose/Xinjiang/12.24_WLMQXL002-O/2018
ACTTGCAACTGGACTAAGGAATGTTCCACAAATAGAAACTAGAGGGCTTTTTGGAGCTATTGCAGGC
>A_/_H6N0|MW098060|A/duck/Zhejiang/10.26_HZBX008-O/2018
ACTTGCAACTGGACTAAGGAATGTTCCACAGATAGAAACTAGAGGGCTATTTGGAGCTATTGCAGGC
>A_/_H6N6|MW098053|A/duck/Zhejiang/8.25_HZBX003-C/2018
ACTTGCAACTGGACTAAGGAATGTTCCACAAATAGAAACTAGAGGGCTTTTTGGAGCTATTGCAGGC
>A_/_H6N6|MW097860|A/duck/Hunan/1.17_YYGKK93-OC/2017
GCTTGCAACTGGACTAAGGAATGTCCCACAAATAGAAACTAGAGGACTTTTTGGAGCTATTGCAGGC
>A_/_H6N2|MW097707|A/duck/Fujian/6.22_FZHX0690-C/2017
GCTTGCAACTGGACTAAGGAATGTCCCACAAATAGAAACTAGAGGACTTTTTGGAGCTATTGCAGGC
>A_/_H6N6|MW097690|A/duck/Fujian/10.26_FZHX0001-O/2017
GCTTGCAACTGGACTAAGGAATGTCCCACAAATAGAAACTAGAGGACTTTTTGGAGCTATTGCAGGC
>A_/_H6N6|MW097499|A/duck/Guangdong/7.20_DGCP049-C/2017
ACTTGCAACTGGGCTAAGGAATGTTCCACAAATAGAAACTAGAGGACTATTTGGAGCTATTGCAGGC
>A_/_H6N6|MW097495|A/duck/Fujian/1.25_FZHX0021-C/2018
GCTTGCAACTGGACTAAGGAATGTCCCACAAATAGAAACTAGAGGACTTTTTGGAGCTATTGCAGGC
>A_/_H6N6|MW097443|A/duck/Jiangxi/2.16_SRXZSX002-O/2017
GCTTGCAACTGGACTAAGGAATGTCCCACAAATAGAAACTAGAGGACTTTTTGGAGCTATTGCAGGC
>A_/_H6N6|MW097347|A/duck/Guangdong/11.18_SZBJ005-C/2016
ACTTGCAACTGGGCTAAGGAATGTTCCACAAATAGAAACTAGAGGACTATTTGGAGCTATTGCAGGC
>A_/_H6N6|MW097346|A/duck/Guangdong/11.18_SZBJ006-O/2016
ACTTGCAACTGGGCTAAGGAATGTTCCACAAATAGAAACTAGAGGACTATTTGGAGCTATTGCAGGC
>A_/_H6N6|MW097337|A/duck/Guizhou/10.28_ZYLJJ001-C/2018
ACTTGCAACTGGACTAAGGAATGTTCCACAAATAGAAACTAGAGGGCTATTTGGAGCGATTGCAGGC
>A_/_H6N6|MW097297|A/duck/Guizhou/5.24_ZYLJJ016-O/2018
ACTTGCAACTGGACTAAGGAATGTTCCACAAATAGAAACTAGAGGGCTATTTGGAGCTATTGCAGGC
>A_/_H6N6|MW097189|A/duck/Jiangxi/11.17_NCNP45Y2-C/2016
ACTTGCAACTGGACTAAGGAATGTTCCACAAATAGAAACTAGAGGGCTTTTTGGAGCTATTGCAGGC
>A_/_H6N6|MW097187|A/duck/Jiangxi/08.26_NCNP44Y3-C/2016
ACTTGCAACTGGACTAAGGAATGTTCCACAAATAGAAACTAGAGGGCTATTTGGAGCTATTGCAGGC
>A_/_H6N6|MW097185|A/duck/Jiangxi/08.26_NCNP43Y3-C/2016
ACTTGCAACTGGACTAAGGAATGTTCCACAAATAGAAACTAGAGGGCTTTTTGGAGCTATTGCAGGC
>A_/_H6N6|MW097157|A/duck/Jiangxi/08.26_NCNP27Y3-O/2016
ACTTGCAACTGGACTAAGGAATGTTCCACAAATAGAAACTAGAGGGCTTTTTGGAGCTATTGCAGGC
>A_/_H6N2|MN530446|A/mallard/South_Korea/N07-1674/2007
GCTCGCAACTGGACTGAGAAATGTTCCACAGATTGAAACTAGAGGACTTTTTGGAGCTATTGCAGGT
>A_/_H6N5|MN749562|A/Bean_Goose/South_Korea/KNU18-6/2018
GCTTGCAACTGGATTGAGAAATGTTCCGCAGATTGAGACTAGAGGGCTCTTTGGAGCTATTGCGGGA
>A_/_H6N2|MT407009|A/Anas_platyrhynchos/Belgium/4660/2015
GCTTGCAACTGGACTGAGAAATGTGCCACAGATTGAGACTAGAGGACTTTTTGGAGCCATCGCAGGG
>A_/_H6N2|MT406977|A/Anas_platyrhynchos/Belgium/33_2016/2015
GCTTGCAACTGGACTGAGAAATGTGCCACAGATTGAGACTAGAGGACTCTTTGGAGCCATCGCAGGG
>A_/_H6N2|MT406961|A/Anas_platyrhynchos/Belgium/227_H192329_2017/2016
GCTTGCAACTGGACTGAGAAATGTTCCACAGATTGAGACTAGAGGGCTTTTTGGAGCCATCGCAGGG
>A_/_H6N8|MT406905|A/Anas_platyrhynchos/Belgium/11186-34/2016
GCTTGCAACTGGACTGAGAAATGTGCCACAGATTGAGACTAGAGGACTTTTTGGAGCCATCGCAGGA
>A_/_H6N2|MT406881|A/Anas_platyrhynchos/Belgium/11075_35/2017
GCTTGCAACTGGACTGAGAAATGTGCCACAGATTGAGACTAGGGGACTTTTTGGAGCCATCGCAGGG
>A_/_H6N2|MT406873|A/Anas_platyrhynchos/Belgium/11075_20/2017
GCTTGCAACTGGACTGAGAAATGTGCCACAGATTGAGACTAGGGGACTTTTTGGAGCCATCGCAGGG
>A_/_H6N2|MT406817|A/Anas_crecca/Belgium/9685/2016
GCTTGCAACTGGACTGAGAAATGTGCCACAGATTGATACTAGAGGACTTTTTGGAGCCATCGCAGGG
>A_/_H6N6|MN088786|A/duck/China/330D17/2018
GCTTGCAACTGGACTAAGGAATGTTCCACAGATAGAAACTAGGGGGCTTTTTGGAGCTATTGCTGGC
>A_/_H6N6|LC500446|A/duck/Vietnam/HU10-1879/2018
GCTTGCAACTGGACTGAGAAATGTTCCACAAATAGAAACTAGAGGACTTTTTGGAGCCATTGCAGGT
>A_/_H6N6|LC500406|A/duck/Vietnam/HU10-1743/2018
GCTTGCAACTGGACTAAGGAATGTTCCACAAATAAAAACTAGAGGACTTTTTGGAGCCATTGCAGGT
>A_/_H6N8|MT407137|A/Arenaria_interpres/Belgium/11446/2016**gb
GCTTGCAACTGGACTGAGGAACGTTCCACAGATTGAAACTAGAGGACTTTTTGGAGCCATAGCAGGA
>A_/_H6N8|HE802707|A/common_gull/Norway/10_1602/2009**gb
GCTTGCAACTGGACTAAGAAATGTTCCACAGATTGAAACTAGAGGACTTTTCGGAGCTATCGCAGGT
>A_/_H6N2|MF694140|A/domestic_duck/Georgia/1/2015**gb
GCTTGCAACTGGACTGAGGAACGTTCCACAGATTGAAACTAGAGGACTTTTTGGAGCCATAGCAGGA
>A_/_H6N2|KX518661|A/duck/Beijing/TZ/2014**gb
GCTTGCGACTGGACTGAGAAATGTTCCACAGATTGAAACTAGAGGACTTTTTGGAGCTATCGCAGGG
>A_/_H6N6|KT343650|A/duck/Guangxi/181/2014**gb
ACTTGCAACTGGACTAAGGAATGTTCCACAAATAGAAACTAGAGGACTTTTTGGAGCTATTGCAGGC
>A_/_H6N6|KT343652|A/duck/Guangxi/217/2013**gb
ACTTGCAACTGGACTAAGGAATGTTCCACAAATAGAAACTAGAGGACTTTTTGGAGCTATTGCAGGC
>A_/_H6N6|KT343654|A/duck/Guangxi/219/2013**gb
ACTTGCAACTGGACTAAGGAATGTTCCACAAATAGAAACTAGAGGACTTTTTGGAGCTATTGCAGGC
>A_/_H6N6|KT343656|A/duck/Guangxi/291/2009**gb
GCTTGCAACTGGACTAAGGAATGTTCCACAAATAGAAACTAGAGGACTTTTTGGAGCTATTGCAGGC
>A_/_H6N6|KT343658|A/duck/Guangxi/295/2009**gb
ACTTGCAACTGGACTAAGGAATGTTCCACAAATAGAAACTAGAGGACTTTTTGGAGCTATTGCAGGC
>A_/_H6N6|KT343659|A/duck/Guangxi/501/2009**gb
GCTTGCAACTGGACTAAGGAATGTTCCACAAATAGAAACTAGAGGACTTTTTGGAGCTATTGCAGGC
>A_/_H6N6|KT343660|A/duck/Guangxi/6121/2013**gb
GCTTGCAACTGGACTAAGGAATGTTCCACAAATAGAAACTAGAGGACTATTTGGAGCTATTGCAGGC
>A_/_H6N2|DQ285546|A/duck/HB/4/2002**gb
ACTTGCAACCGGACTAAGGAATATTCCACAGATTGAAACTAGAGGACTCTTCGGAGCTATCGCAGGC
>A_/_H6gb|KJ484610|A/duck/Hunan/747/2011**gb
ACTTGCAACTGGACTAAGGAATGTTCCACAAATAGAAACTAGAGGACTTTTTGGAGCTATTGCAGGC
>A_/_H6gb|KP287793|A/duck/Jiangxi/24570/2009**gb
GCTTGCAACTGGACTAAGGAATGTTCCACAAATAGAAACTAGAGGACTATTTGGAGCTATTGCAGGC
>A_/_H6gb|KP287792|A/duck/Jiangxi/24570/2009**gb
GCTTGCAACTGGACTAAGGAATGTTCCACAAATAGAAACTAGAGGACTTTTTGGAGCTATTGCAGGC
>A_/_H6gb|KP286863|A/duck/Jiangxi/262/2013**gb
ACTTGCAACTGGACTAAGGAATGTTCCACAAATAGAAACTAGAGGGCTATTTGGAGCTATTGCAGGC
>A_/_H6gb|KP287727|A/duck/Jiangxi/3008/2009**gb
GCTTGCAACTGGACTAAGGAATGTTCCACAAATAGAAACTAGAGGACTATTTGGAGCTATTGCAGGC
>A_/_H6gb|KP287746|A/duck/Jiangxi/3078/2009**gb
GCTTGCAACTGGACTAAGGAATGTTCCACAAATAGAAACTAGAGGACTATTTGGAGCTATTGCAGGC
>A_/_H6gb|KP287771|A/duck/Jiangxi/3779/2009**gb
GCTTGCAACTGGACTAAGGAATGTTCCACAAATAGAAACTAGAGGACTATTTGGAGCTATTGCAGGC
>A_/_H6gb|KP286977|A/duck/Jiangxi/3961/2013**gb
ACTTGCAACTGGACTAAGGAATGTTCCACAAATAGAAACTAGAGGACTTTTTGGAGCTATTGCAGGC
>A_/_H6gb|MK943188|A/duck/Viet_Nam/HN-2430/2015**gb
ACTTGCAACTGGACTAAGGAATGTTCCACAAATAGAAACTAGAGGACTTTTTGGAGCCATTGCCGGC
>A_/_H6gb|MK943282|A/duck/Viet_Nam/HN-2525/2015**gb
GCTTGCAACTGGACTAAGAAATGTTCCACAAATAGAAACTAGAGGACTATTTGGAGCTATTGCAGGC
>A_/_H6gb|MK943010|A/duck/Viet_Nam/HN-2635/2016**gb
ACTTGCAACTGGACTAAGGAATGTTCCACAAATAGAAACTAGAGGACTTTTTGGAGCCATTGCAGGC
>A_/_H6gb|MK943083|A/duck/Viet_Nam/HN-2671/2016**gb
ACTTGCAACTGGACTAAGGAATGTTCCACAAATAGAAACTAGAGGACTTTTTGGAGCCATTGCAGGC
>A_/_H6gb|MK963768|A/duck/Viet_Nam/QN-0211/2013**gb
ACTTGCAACTGGGCTAAGGAATGTTCCACAAATAGAAACTAGAGGACTTTTTGGAGCCATTGCAGGC
>A_/_H6gb|MK964683|A/duck/Viet_Nam/QN-0370/2013**gb
ACTTGCAACTGGGCTAAGGAATGTTCCACAAATAGAAACTAGAGGACTTTTTGGAGCCATTGCAGGC
>A_/_H6gb|MK963642|A/duck/Viet_Nam/QN-0507/2013**gb
ACTTGCAACTGGACTAAGGAATGTTCCACAAATAGAAACTAGAGGACTTTTTGGAGCCATTGCAGGC
>A_/_H6gb|MK963496|A/duck/Viet_Nam/QN-0534/2013**gb
ACTTGCAACTGGACTAAGGAATGTTCCACAAATAGAAACTAGAGGACTTTTTGGAGCCATTGCAGGC
>A_/_H6gb|MK964804|A/duck/Viet_Nam/QN-0551/2013**gb
ACTTGCAACTGGACTAAGGAATGTTCCACAAATAGAAACTAGAGGACTTTTTGGAGCCATTGCAGGC
>A_/_H6N8|AB981442|A/duck/Vietnam/LBM545/2013**gb
GCTTGCAACTGGACTAAGGAATGTTCCACAAATAGAAACTAGAGGACTATTTGGAGCTATTGCAGGC
>A_/_H6N6|AB983230|A/duck/Vietnam/LBM678/2014**gb
GCTTGCAACTGGACTAAGGAATGTTCCACAAATAGAAACTAGAGGACTATTTGGAGCTATTGCAGGC
>A_/_H6N2|AY703832|A/guillemot/Sweden/3/00**gb
GCTTGCAACTGGGCTAAGAAATGTCCCAAAGGTTGATACCAGAGGACTTTTCGGAGCCATCGCAGGT
>A_/_H6gb|CY164804|A/mallard/Sweden/51984/2006**gb
GCTTGCAACTGGACTAAGAAATGTCCCACAGACTGAAACTAGAGGACTTTTCGGAGCTATCGCAGGT
>A_/_H6gb|CY164993|A/mallard/Sweden/52593/2006**gb
GCTTGCAACTGGACTAAGAAATGTCCCACAGATTGAAACTAGAGGACTTTTCGGAGCTATCGCAGGT
>A_/_H6Nmixed|KP714454|A/mule_duck/Bulgaria/181/2010**gb
GCTTGCAACTGGACTAAGAAATGTTCCACAGATTGAAACTAGAGGACTTTTCGGAGCTATCGCAGGT
>A_/_H6Nmixed|KP714427|A/mule_duck/Bulgaria/9/2008**gb
GCTTGCAACTGGGCTGAGAAATGTCCCACAGATTGAGACTAGAGGACTCTTCGGGGCTATTGCAGGG
>A_/_H6N6|MK964957|A/muscovy_duck/Viet_Nam/HN-1424/2014**gb
ACTTGCAACTGGACTAAGGAATGTTCCACAAATAGAAACTAGAGGTCTTTTTGGAGCCATTGCAGGC
>A_/_H6N6|MK964965|A/muscovy_duck/Viet_Nam/HN-1427/2014**gb
ACTTGCAACTGGACTAAGGAATGTTCCACAAATAGAAACTAGAGGTCTTTTTGGAGCCATTGCAGGC
>A_/_H6N6|MK943129|A/muscovy_duck/Viet_Nam/HN-2636/2016**gb
ACTTGCAACTGGACTAAGGAATGTTCCACAAATAGAAACTAGAGGACTTTTTGGAGCCATTGCAGGC
>A_/_H6N6|MK943446|A/muscovy_duck/Viet_Nam/HN-2665/2016**gb
ACTTGCAACTGGACTAAGGAATGTTCCACAAATAGAAACTAGAGGACTTTTTGGAGCCATTGCAGGC
>A_/_H6N6|MK965037|A/muscovy_duck/Viet_Nam/QN-1716/2014**gb
ACTTGCAACTGGACTAAGGAATGTTCCACAAATAGAAACTAGAGGACTTTTTGGAGCCATTGCAGGC
>A_/_H6N6|MK965061|A/muscovy_duck/Viet_Nam/QN-1722/2014**gb
ACTTGCAACTGGACTAAGGAATGTTCCACAAATAGAAACTAGAGGACTTTTTGGAGCCATTGCAGGC
>A_/_H6N6|MK943470|A/muscovy_duck/Viet_Nam/QN-2531/2015**gb
ACTTGCAACTGGACTAAGGAATGTTCCACAAATAGAAACTAGAGGACTTTTTGGAGCCATTGCAGGC
>A_/_H6N1|CY094863|A/Pacific_black_duck/Western_Australia/2741/1979**gb
ACTGGCAACTGGTYTGAGAAATGTCCCACAGGCAGAGACGAGAGGATTGTTCGGGGCCATAGCTGGG
>A_/_H6N2|MN530432|A/white_peckin_duck/South_Korea/N07-0399/2007**gb
GCTCGCAACTGGACTGAGAAATGTTCCACAGATTGAAACTAGAGGACTTTTTGGAGCTATTGCAGGT
>A_/_H6N1|MN530458|A/white_peckin_duck/South_Korea/N08-0436/2008**gb
GCTTGCAACTGGACTGAGAAATGTTCCACAGATTGAGACCAGAGGACTTTTTGGAGCTATCGCAGGG
>A_/_H6N2|MN530472|A/white_peckin_duck/South_Korea/P09-237/2009**gb
GCTCGCAACTGGACTGAGAAATGTCCCACAGATTGAAACTAGAGGGCTTTTTGGAGCTATTGCAGGT
