# Supplementary material for: In Silico Analyses of the Role of Codon Usage at the Hemagglutinin Cleavage Site in Highly Pathogenic Avian Influenza Genesis
Source: Viruses. 2022 Jun 21;14(7):1352. doi: 10.3390/v14071352 (PMC9316147; doi:10.3390/v14071352)
Supplement: Supplementary file 1 [file viruses-14-01352-s001.zip › Supplementary File 4/dataset/by_region-species/eurasia-ans_cha/eurasia-ans_cha_h7_unique_CSregion.fasta]

>A_/_H8N1|MF146573|A/mallard_duck/Netherlands/45/2011
GGCAACAGGAATGAAAAATGTTCCCGAACTCCCAAAGGGAAAAGGCCTGTTTGGTGCTATAGCGGGT
>A_/_H7N2|CY033161|A/duck/Tasmania/277/2007
GGCAACAGGGATGAAGAATGTTCCTGGAGTCCCAAGAAAAAGAGGTTTATTCGGCGCCATAGCTGGG
>A_/_H7gb|MK414695|A/Mallard/Netherlands/16/2011**gb
GGCAACAGGAATGAAAAATGTTCCCGAAATCCCAAAAGGAAGAGGCCTGTTTGGTGCTATAGCAGGT
>A_/_H7N7|CY061618|A/mallard/New_Zealand/1365-355/2005
GGCAACGGGGATGAAAAATGTCCCTGAAGGTCCAAAAGAAAGAGGTCTGTTTGGTGCTATAGCAGGT
>A_/_H7N7|U20465|A/duck/Heinersdorf/S495/6/86
GGCAACAGGAATGAAGAACGTTCCTGAAATTCCAAAAGGAAGAGGCCTATTTGGTGCCATAGCGGGT
>A_/_H7N7|AB516422|A/northern_pintail/Aomori/372/2008
AGCAACAGGGATGAAGAATGTTCCTGAGACTCCAAAGGGAAGAGGTCTATTTGGTGCTATAGCGGGT
>A_/_H7N7|AY999977|A/Mallard/Sweden/56/02
GGCAACAGGGATGAAGAACGTTCCTGAAATTCCAAAAGGAAGAGGCTTATTTGGTGCCATAGCGGGT
>A_/_H7N2|AF202248|A/gull/Italy/692-2/93
GGCAACAGGGATGAAGAACGTTCCTGAAATTCCAAAAGGAAGAGGCCTATTTGGTGCCATAGCGGGT
>A_/_H7N7|CY184504|A/mallard/Sweden/885/2002
GGCAACAGGGATGAAGAACGTTCCTGAAATTCCAAAAGGAAGAGGCTTATTTGGTGCCATAGCGGGT
>A_/_H7N6|KF258977|A/duck/Jiangxi/25134/2009
AGCAACAGGGATGAAGAATGTTCCTGAGATTCCAAAGGGAAGAGGTCTATTTGGTGCTATAGCAGGT
>A_/_H7N7|KF258976|A/duck/Jiangxi/23008/2009
AGCAACAGGGATGAAGAATGTTCCTGAGATTCCAAAGGGAAGAGGTCTATTTGGTGCTATAGCAGGT
>A_/_H7N3|KF258975|A/duck/Jiangxi/23005/2009
AGCAACAGGGATGAAGAATGTTCCTGAGATTCCAAAGGGAAGAGGTCTATTTGGTGCTATAGCAGGT
>A_/_H7N7|KF258974|A/duck/Jiangxi/21669/2009
AGCAACAGGGATGAAGAATGTTCCTGAGATTCCAAAGGGAAGAGGTCTATTTGGTGCTATAGCAGGT
>A_/_H7N7|KF258973|A/wild_duck/Jiangxi/19831/2009
AGCAACAGGGATGAAGAATGTTCCTGAGATTCCAAAGGGAAGAGGTCTATTTGGTGCTATAGCAGGT
>A_/_H7N8|KF258972|A/wild_duck/Jiangxi/19615/2009
AGCAACAGGGATGAAGAATGTTCCTGAGATTCCAAAGGGAAGAGGTCTATTTGGTGCTATAGCAGGT
>A_/_H7N7|MH276987|A/Mallard_duck/New_Zealand/15.880.121/2015
GGCAACAGGAATGAAAAATGTCCCTGAAGGCCCAAAAGAAAGAGGTCTGTTTGGTGCTATAGCAGGT
>A_/_H7N7|MH276960|A/Mallard_duck/New_Zealand/15.880.80/2015
GGCAACAGGAATGAAAAATGTCCCTGAAGGCCCAAAAGAAAGAGGTCTGTTTGGTGCTATAGCAGGT
>A_/_H7N9|MF630493|A/duck/Jiangsu/S1700/2016
GGCAACAGGGATGAAGAATGTCCCTGAGATTCCCAAGGGAAGAGGCCTATTTGGTGCTATAGCGGGT
>A_/_H7N7|AB558256|A/duck/Shimane/18/2006
AGCAACAGGGATGAAGAATGTTCCTGAGATTCCAAAGGGAAGAGGTCTATTTGGTGCTATAGCAGGT
>A_/_H7N7|JN244245|A/duck/Korea/A76/10
AGCAACAGGGATGAAGAATGTTCCTGAGATTCCAAAGGGAAGGGGTCTATTTGGTGCTATAGCAGGT
>A_/_H7N7|JN244243|A/duck/Korea/A79/10
AGCAACAGGGATGAAGAATGTTCCTGAGATTCCAAAGGGAAGGGGTCTATTTGGTGCTATAGCAGGT
>A_/_H7N7|JN244241|A/duck/Korea/JSM/10
AGCAACAGGGATGAAGAATGTTCCTGAGATTCCAAGAGGAAGAGGTCTATTTGGTGCTATAGCAGGT
>A_/_H7N7|JN244240|A/duck/Korea/LSY/10
AGCAACAGGGATGAAGAATGTTCCTGAGATTCCAAGAGGAAGAGGTCTATTTGGTGCTATAGCAGGT
>A_/_H7N6|JN244238|A/duck/Korea/A117/10
AGCAACAGGGATGAAGAATGTTCCTGAGATTCCAAGAGGAAGAGGTCTATTTGGTGCTATAGCAGGT
>A_/_H7N1|JQ973643|A/Baer's_pochard/HuNan/414/2010(H7N1)
GGCAACAGGAATGAAAAATGTTCCCGAACTCCCAAAGGGAAGAGGCCTATTTGGTGCTATAGCGGGT
>A_/_H7N3|JQ906576|A/duck/Zhejiang/12/2011
AGCAACAGGGATGAAGAATGTTCCTGAGACTCCAAAGGGAAGAGGCCTATTTGGTGCTATAGCAGGT
>A_/_H7N3|JQ906574|A/duck/Zhejiang/10/2011
AGCAACAGGGATGAAGAATGTTCCTGAGACTCCAAAGGGAAGAGGCCTATTTGGTGCTATAGCAGGT
>A_/_H7N3|JQ906573|A/duck/Zhejiang/2/2011
AGCAACAGGGATGAAGAATGTTCCTGAGACTCCAAAGGGAAGAGGCCTATTTGGTGCTATAGCAGGT
>A_/_H7N1|AB702678|A/duck/Iwate/0303001/2012
GGCAACAGGGATGAAAAATGTCCCCGAACTCCCAAAGGGAAGAGGCCTATTTGGTGCTATAGCGGGT
>A_/_H7N1|AB698075|A/duck/Iwate/301012/2012
GGCAACAGGGATGAAAAATGTCCCCGAACTCCCAAAGGGAAGAGGCCTATTTGGTGCTATAGCGGGT
>A_/_H7N1|AB698074|A/duck/Iwate/301007/2012
GGCAACAGGGATGAAAAATGTCCCCGAACTCCCAAAGGGAAGAGGCCTATTTGGTGCTATAGCGGGT
>A_/_H7N7|AB698073|A/duck/Hokkaido/W63/2011
GGCAACAGGGATGAAAAATGTTCCCGAACTCCCCAAGGGAAGAGGCCTATTTGGTGCTATAGCGGGT
>A_/_H7N7|AB698072|A/duck/Hokkaido/W62/2011
GGCAACAGGGATGAAAAATGTTCCCGAACTCCCAAAGGGAAGAGGCCTATTTGGTGCTATAGCGGGT
>A_/_H7N7|CY107860|A/tern/Potsdam/343/1979
GGCAACAGGGATGAAGAACGTTCCTGAAATTCCAAAAGGGAGAGGACTATTTGGTGCCATAGCGGGT
>A_/_H7N1|CY107853|A/mallard/Germany/NVP41/2004
GGCAACAGGAATGAAGAATGTTCCCGAAGTCCCAAAGGGAAGAGGCCTATTTGGTGCTATAGCGGGT
>A_/_H7N7|CY107850|A/duck/Potsdam/15/1980
GGCAACAGGGATGAAGAACGTTCCTGAAATTCCAAAAGGGAGAGGACTATTTGGTGCCATAGCGGGT
>A_/_H7N7|JN966905|A/swan/Czech_Republic/5416/2011
GGCAACAGGAATGAAAAATGTTCCCGAGATCCCAAAGGGTAGAGGCCTATTTGGTGCTATAGCGGGT
>A_/_H7N7|CY095600|A/shoveler/Italy/2698-27/2006
GGCAACAGGAATGAAGAATGTTCCCGAAATTCCAAAGGGAAGAGGCCTATTTGGTGCTATAGCGGGT
>A_/_H7N7|AB622425|A/duck/Hokkaido/1/2010
AGCAACAGGGATGAAGAATGTTCCTGAGATTCCAAAGGGAAGAGGTCTATTTGGTGCTATAGCAGGT
>A_/_H7N7|AB558265|A/duck/Chiba/20/2009
AGCAACAGGGATGAAGAATGTTCCTGAGATTCCAAAGGGAAGAGGTCTATTTGGTGCTATAGCAGGT
>A_/_H7N7|AB558264|A/duck/Tsukuba/922/2008
AGCAACAGGGATGAAGAATGTTCCTGAGACTCCAAAGGGAAGAGGTCTATTTGGTGCTATAGCGGGT
>A_/_H7N7|AB558263|A/duck/Tsukuba/700/2007
AGCAACAGGGATGAAGAATGTTCCCGAGATTCCAAAGGGAAGAGGCCTATTTGGTGCTATAGCAGGT
>A_/_H7N7|AB558261|A/duck/Tsukuba/30/2007
AGCAACAGGGATGAAGAATGTTCCTGAGACTCCAAAGGGAAGAGGTCTATTTGGTGCTATAGCGGGT
>A_/_H7N7|AB558257|A/duck/Shiga/B149/2007
AGCAACAGGGATGAAGAATGTTCCTGAGATTCCAAAGGGAAGAGGTCTATTTGGTGCTATAGCAGGT
>A_/_H7N3|AB558255|A/duck/Shimane/137/2006
AGCAACAGGAATGAAGAATGTTCCTGAAATTCCAAAGGGAAGAGGTCTATTTGGTGCTATAGCGGGT
>A_/_H7N3|AB558254|A/duck/Shimane/83/2006
AGCAACAGGAATGAAGAATGTTCCTGAGATTCCAAAGGGAAGAGGTCTATTTGGTGCTATAGCGGGT
>A_/_H7N7|HQ283357|A/swan/Slovenia/53/2009
GGCAACAGGAATGAAAAATGTTCCCGAACTCCCAAAGGGAAGAGGCCTATTTGGTGCTATAGCGGGT
>A_/_H7N9|HQ244407|A/Anas_crecca/Spain/1460/2008
GGCAACAGGAATGAAAAATGTTCCTGAAATCCCAAAGGGAAGAGGCCTATTTGGTGCTATAGCGGGT
>A_/_H7N3|HM849003|A/tufted_duck/PT/13771/2006
GGCAACAGGAATGAAGAATGTTCCCGAAATCCCAAAGGGAAGAGGCCTATTTGGTGCTATAGCGGGT
>A_/_H7N1|GQ401157|A/duck/Denmark/53-147-8/2008
GGCAACAGGAATGAAGAATGTTCCCGAAATCCCAAAGGGAAGAGGCCTATTTGGCGCTATAGCGGGT
>A_/_H7N6|CY061610|A/duck/Victoria/512/2007
GGCAACAGGGATGAAGAATGTTCCTGAAATCCCAAGAAAAAGAGGTTTATTCGGCGCCATAGCTGGG
>A_/_H7N7|CY061602|A/duck/Victoria/1976
GGCAACAGGGATGAAGAATGTTCCTGAAATTCCGAAGAAGAGAGGTTTATTTGGCGCCATAGCTGGG
>A_/_H7N3|FJ750852|A/duck/Korea/BC10/2007
AGCAACAGGGATGAAGAATGTTCCTGAGACTCCAAAGGGAAGAGGTCTATTTGGTGCTATAGCGGGT
>A_/_H7N7|FJ750862|A/mallard/Korea/GG2/2007
AGCAACAGGGATGAAGAATGTTCCTGAGACTCCAAAGGGAAGAGGTCTATTTGGTGCTATAGCGGGT
>A_/_H7N1|GQ221699|A/duck/Taiwan
GGCAACAGGGATGAAGAACGTTCCTGAAATTCCAAAAGGAAGAGGCCTATTTGGTGCCATAGCGGGT
>A_/_H7N3|GU053030|A/mallard/Netherlands/12/2000
GGCAACAGGAATGAAGAATGTTCCCGAAATCCCAAAGGGAAGAGGCCTATTTGGTGCTATAGCGGGT
>A_/_H7N7|GU053135|A/mallard/Sweden/85/2002
GGCAACAGGAATGAAGAATGTTCCCGAAATCCCAAAGGGAAGAGGCCTATTTGGTGCTATAGCGGGT
>A_/_H7N7|GU053143|A/mallard/Sweden/105/2002
GGCAACAGGAATGAAGAATGTTCCTGAAATCCCGAAGGGAAGAGGCCTGTTTGGTGCTATAGCGGGT
>A_/_H7N8|GU228596|A/teal/Crimea/2027/2008
GGCAACAGGAATGAAAAATGTTCCTGAAATCCCAAAGGGAAGAGGCCTATTTGGTGCTATAGCGGGT
>A_/_H7N7|AB517632|A/northern_pintail/Aomori/1001/2008
AGCAACAGGGATGAAGAATGTTCCTGAGACTCCAAAGGGAAGAGGTCTATTCGGTGCTATAGCGGGT
>A_/_H7N7|AB517641|A/northern_pintail/Akita/1370/2008
AGCAACAGGGATGAAGAATGTTCCTGAGACTCCAAAGGGAAGAGGTCTATTTGGTGCTATAGCGGGT
>A_/_H7N7|AB517639|A/northern_pintail/Akita/1369/2008
AGCAACAGGGATGAAGAATGTTCCTGAGACTCCAAAGGGAAGAGGTCTATTTGGTGCTATAGCGGGT
>A_/_H7N7|AB517637|A/northern_pintail/Akita/1368/2008
AGCAACAGGGATGAAGAATGTTCCTGAGACTCCAAAGGGAAGAGGTCTATTTGGTGCTATAGCGGGT
>A_/_H7N9|GU060482|A/goose/Czech_Republic/1848/2009
GGCAACAGGAATGAAAAATGTTCCCGAACTCCCAAAGGGAAGAGGCCTATTTGGTGCTATAGCGGGT
>A_/_H7N1|CY043840|A/mallard/Netherlands/22/2007
GGCAACAGGAATGAAGAATGTTCCCGAAATCCCAAAGGGAAGAGGCCTATTTGGTGCTATTGCGGGT
>A_/_H7N2|CY043832|A/mallard/Netherlands/29/2006
GGCAACAGGAATGAAGAATGTTCCCGAAATCCCAAAGGGAAGAGGCCTATTTGGTGCTATAGCGGGT
>A_/_H7N7|GQ240813|A/mute_swan/Hungary/5973/2007
GGCAACAGGAATGAAGAATGTTCCCGAAATCCCAAAGGGAAGAGGCCTATTTGGTGCTATAGCGGGT
>A_/_H7N8|CY041410|A/mallard/Netherlands/33/2006
GGCAACAGGAATGAAGAATGTTCCCGAAATCCCAAAGGGAAGAGGCCTATTTGGTGCTATAGCGGGT
>A_/_H7N9|AB481212|A/duck/Mongolia/119/2008
AGCAACAGGGATGAAGAATGTTCCTGAGATTCCAAAGGGAAGAGGTCTATTTGGTGCTATAGCAGGT
>A_/_H7N1|AB473543|A/duck/Mongolia/867/2002
AGCAACAGGGATGAAGAATGTTCCCGAGATTCCAAAGGGAAGAGGCCTATTTGGTGCTATAGCGGGT
>A_/_H7N1|AB269694|A/duck/Hokkaido/143/03
AGCAACAGGGATGAAGAATGTCCCTGAGATTCCAAAGGGAAGAGGCCTATTTGGTGCTATAGCGGGT
>A_/_H7N6|AB450448|A/duck/Mongolia/720/2007
GGCAACAGGAATGAAGAATGTTCCCGAAATCCCAAAGGGAAGAGGCCTATTTGGTGCTATAGCGGGT
>A_/_H7N7|AB269695|A/duck/Taiwan/4201/99
AGCAACAGGGATGAAGAATGTCCCTGAGATTCCAAAGGGAAGAGGCCTATTTGGTGCTATAGCGGGT
>A_/_H7N2|CY031028|A/duck/Italy/4609/2003
GGCAACAGGAATGAAGAATGTTCCCGAAATCCCAAAGGGAAGAGGCCTATTTGGTGCTATAGCGGGT
>A_/_H7N2|U20461|A/duck/Hong_Kong/293/78
GGCAACAGGGATGAAGAACGTTCCTGAAATTCCAAAAGGAAGAGGCTTATTTGGTGCCATAGCGGGT
>A_/_H7N3|EU158109|A/mallard/Italy/199/01
GGCAACAGGAATGAAGAATGTTCCCGAAATCCCAAAGGGAAGAGGCCTATTTGGTGCTATAGCGGGT
>A_/_H7N2|CY006029|A/duck/Hong_Kong/293/1978
GGCAACAGGGATGAAGAACGTTCCTGAAATTCCAAAAGGAAGAGGCTTATTTGGTGCCATAGCGGGT
>A_/_H7N1|DQ003216|A/duck/Hongkong/301/72
GGCAACAGGGATGAAGAACGCTCCTGAAATTCCAAAAGGAAGAGGCTTATTTGGTGCCATAGCGGGT
>A_/_H7N1|CY014612|A/duck/Nanchang/1904/1992
GGCAACAGGGATGAAAAACGTTCCTGAAATTCCAAAAGAAAGGGGCCTATTTGGTGCCATAGCGGGT
>A_/_H7N7|AY999991|A/Mallard/Sweden/107/02
GGCAACAGGAATGAAGAATGTTCCCGAAATCCCAAAGGGAAGAGGCCTATTTGGTGCTATAGCGGGT
>A_/_H7N7|AY999990|A/Mallard/Sweden/106/02
GGCAACAGGAATGAAGAATGTTCCCGAAATCCCAAAGGGAAGAGGCCTATTTGGTGCTATAGCGGGT
>A_/_H7N7|AY999988|A/Mallard/Sweden/104/02
GGCAACAGGAATGAAGAATGTTCCCGAAATCCCAAAGGGAAAAGGCCTATTTGGTGCTATAGCGGGT
>A_/_H7N7|AY999987|A/Mallard/Sweden/103/02
GGCAACAGGAATGAAGAATGTTCCCGAAATCCCAAAGGGAAAAGGCCTATTTGGTGCTATAGCGGGT
>A_/_H7N7|AY999986|A/Mallard/Sweden/102/02
GGCAACAGGAATGAAGAATGTTCCCGAAATCCCAAAGGGAAAAGGCCTATTTGGTGCTATAGCGGGT
>A_/_H7N7|AY999985|A/Mallard/Sweden/100/02
GGCAACAGGAATGAAGAATGTTCCCGAAATCCCAAAGGGAAGAGGCCTATTTGGTGCTATAGCGGGT
>A_/_H7N7|AY999984|A/Mallard/Sweden/94/02
GGCAACAGGAATGAAGAATGTTCCCGAAATCCCAAAGGGAAGAGGCCTATTTGGTGCTATAGCGGGT
>A_/_H7N7|AY999983|A/Mallard/Sweden/93/02
GGCAACAGGAATGAAGAATGTTCCCGAAATCCCAAAGGGAAGAGGCCTATTTGGTGCTATAGCGGGT
>A_/_H7N7|AY999982|A/Mallard/Sweden/92/02
GGCAACAGGAATGAAGAATGTTCCCGAAATCCCAAAGGGAAGAGGCCTATTTGGTGCTATAGCGGGT
>A_/_H7N9|AY999981|A/Mallard/Sweden/91/02
GGCAACAGGAATGAAGAATGTTCCCGAAATCCCAAAGGGAAGAGGACTATTTGGTGCTATAGCGGGT
>A_/_H7N7|AY999980|A/Mallard/Sweden/87/02
GGCAACAGGAATGAAGAATGTTCCCGAAGTCCCAAAGGGAAGAGGCCTATTTGGTGCTATAGCGGGT
>A_/_H7N7|AY999979|A/Mallard/Sweden/85/02
GGCAACAGGAATGAAGAATGTTCCCGAAATCCCAAAGGGAAGAGGCCTATTTGGTGCTATAGCGGGT
>A_/_H7N7|AY999978|A/Mallard/Sweden/82/02
GGCAACAGGAATGAAGAATGTTCCCGAAATCCCAAAGGGAAGAGGCCTATTTGGTGCTATAGCGGGT
>A_/_H7N3|AY586411|A/mallard/Italy/33/01
GGCAACAGGAATGAAGAATGTTCCCGAAATCCCAAAGGGAAGAGGCCTATTTGGTGCTATAGCGGGT
>A_/_H7N2|AB302789|A/duck/Hong_Kong/301/1978
GGCAACAGGGATGAAGAACGTTCCTGAAATTCCAAAAGGAAGAGGCTTATTTGGTGCCATAGCGGGT
>A_/_H7N8|AB269872|A/swan/Shimane/42/1999
GGCAACAGGGATGAAGAATGTTCCCGAGGTTCCAAAGGGAAGAGGCCTATTTGGTGCCATAGCGGGT
>A_/_H7N1|AB268557|A/duck/Mongolia/47/01
GGCAACAGGAATGAAGAATGTTCCCGAAATCCCAAAGGGAAGAGGCCTATTTGGTGCTATAGCGGGT
>A_/_H7N7|AB243420|A/duck/Hokkaido/Vac-2/04
AGCAACAGGGATGAAGAATGTTCCCGAGATTCCAAAGGGAAGAGGCCTATTTGGTGCTATAGCGGGT
>A_/_H7N7|AB755793|A/duck/Mongolia/47/2012
GGCAACAGGGATGAAAAATGTTCCCGAACTCCCAAAGGGAAGAGGCCTATTTGGTGCTATAGCGGGT
>A_/_H7N4|JX307258|A/duck/Thailand/CU-10512C/2011
GGCAACAGGGATGAAAAATGTTCCCGAACTCCCAAAGGGAAGAGGCCTATTTGGTGCTATAGCGGGT
>A_/_H7N6|JX307255|A/duck/Thailand/CU-LM7288T/2010
AGCAACAGGGATGAAGAATGTTCCTGAGATTCCAAAGGGGAGAGGTCTATTTGGTGCTATAGCAGGT
>A_/_H7N6|JX307245|A/duck/Thailand/CU-LM7288C/2010
AGCAACAGGGATGAAGAATGTTCCTGAGATTCCAAAGGGGAGAGGTCTATTTGGTGCTATAGCAGGT
>A_/_H7N6|JX307228|A/duck/Thailand/CU-LM7297T/2010
AGCAACAGGGATGAAGAATGTTCCTGAGATTCCAAAGGGGAGAGGTCTATTTGGTGCTATAGCAGGT
>A_/_H7N6|JX307216|A/duck/Thailand/CU-LM7302T/2010
AGCAACAGGGATGAAGAATGTTCCTGAGATTCCAAAGGGGAGAGGTCTATTTGGTGCTATAGCAGGT
>A_/_H7N4|JX307213|A/duck/Thailand/CU-9744C_/2010
GGCAACAGGGATGAAAAATGTTCCCGAACTCCCAAAGGGAAGAGGCCTATTTGGTGCTATAGCTGGT
>A_/_H7N4|JX307204|A/duck/Thailand/CU-10531T/2011
GGCAACAGGGATGAAAAATGTTCCCGAACTCCCAAAGGGAAGAGGCCTATTTGGTGCTATAGCGGGT
>A_/_H7N4|JX307194|A/duck/Thailand/CU-10524C/2011
GGCAACAGGGATGAAAAATGTTCCCGAACTCCCAAAGGGAAGAGGCCTATTTGGTGCTATAGCGGGT
>A_/_H7N4|JX307167|A/duck/Thailand/CU-9754C/2010
GGCAACAGGGATGAAAAATGTTCCCGAACTCCCAAAGGGAAGAGGCCTATTTGGTGCTATAGCTGGT
>A_/_H7N4|JX307127|A/duck/Thailand/CU-10507T/2011
GGCAACAGGGATGAAAAATGTTCCCGAACTCCCAAAGGGAAGAGGCCTATTTGGTGCTATAGCGGGT
>A_/_H7N3|JQ988864|A/duck/Guangdong/1/1996
GGCTACAGGAATGAGAAATGTCCCAGAGAATCCCAAGACTAGAGGCCTTTTTGGAGCGATTGCTGGA
>A_/_H7N7|JN674638|A/mallard/Sweden/7206/2004
GGCAACAGGAATGAAGAATGTTCCCGAAATCCCAAAGGGAAGAGGCCTATTTGGTGCTATAGCGGGT
>A_/_H7N8|EU559270|A/duck/Hubei/126/1985
GGCAACAGGGATGAAGAACGTTCCTGAAATTCCAAAAGGAAGAGGCTTATTTGGTGCCATAGCTGGT
>A_/_H7N7|CY077016|A/mallard/Sweden/95/2005
GGCAACAGGAATGAAGAATGTTCCCGAAATTCCAAAGGGAAGAGGCCTATTTGGTGCTATAGCGGGT
>A_/_H7N7|CY077008|A/mallard/Netherlands/9/2005
GGCAACAGGAATGAAGAATGTTCCCGAAATCCCAAAGAGAAGAGGCCTATTTGGTGCTATAGCGGGT
>A_/_H7N9|HQ244415|A/goose/Czech_Republic/1848-T14/2009
GGCAACAGGAATGAAAAATGTTCCCGAACTCCCAAAGGGAAGAGGCCTATTTGGTGCTATAGCGGGT
>A_/_H7N7|FJ803190|A/Mallard/Sweden/S90735/2003
GGCAACAGGAATGAAGAATGTTCCCGAAATCCCAAAGGGAAGAGGCCTATTTGGTGCTATAGCGGGT
>A_/_H7N9|KU143282|A/duck/Wenzhou/YJYF24/2015
GGCAACAGGGATGAAGAATGTTCCTGAGATTCCAAAGGGAAGAGGCCTATTTGGTGCTATAGCGGGT
>A_/_H7N9|KU143280|A/duck/Wenzhou/RAQL10/2015
AGCAACAGGGATGAAGAATGTTCCTGAGATTCCAAAGGGAAGAGGCCTATTTGGTGCTATAGCGGGT
>A_/_H7N7|KM922677|A/lesser_white-fronted_goose/HuNan/412-3Y/2010
AGCAACAGGGATGAAGAATGTTCCTGAGATTCCAAAGGGAAGAGGTCTATTTGGTGCTATAGCAGGT
>A_/_H7N8|KT777834|A/shellduck/South_Africa/DLH/2012
GGCAACAGGAATGAAAAATGTTCCCGAACTCCCAAAGGGAAGAGGCCTGTTTGGTGCTATAGCGGGT
>A_/_H7N9|KT779573|A/duck/Wuxi/0405006/2013
AGCAACAGGGATGAAGAATGTTCCTGAGATTCCAAAGGGAAGAGGCCTATTTGGTGCTATAGCGGGT
>A_/_H7N7|CY183344|A/mallard/Sweden/1997/2003
GGCAACAGGAATGAAGAATGTTCCCGAAATCCCAAAGGGAAGAGGCCTATTTGGTGCTATAGCGGGT
>A_/_H7N7|CY183376|A/mallard/Sweden/3329/2003
GGCAACAGGAATGAAGAATGTTCCCGAAATCCCAAAGGGAAGAGGCCTATTTGGTGCTATAGCGGGT
>A_/_H7N7|CY183360|A/mallard/Sweden/2003/2003
GGCAACAGGAATGAAGAATGTTCCCGAAATCCCAAAGGGAAGAGGCCTATTTGGTGCTATAGCGGGT
>A_/_H7N7|CY183417|A/mallard/Sweden/7206/2004
GGCAACAGGAATGAAGAATGTTCCCGAAATCCCAAAGGGAAGAGGCCTATTTGGTGCTATAGCGGGT
>A_/_H7N7|CY183409|A/mallard/Sweden/5994/2005
GGCAACAGGAATGAAGAATGTTCCCGAAATCCCAAAGGGAAGAGGCCTATTTGGTGCTATAGCGGGT
>A_/_H7N7|CY183433|A/mallard/Sweden/124987/2010
GGCAACAGGAATGAAGAATGTTCCCGAAATCCCAAAGGGAAGAGGCCTATTTGGTGCTATAGCGGGT
>A_/_H7N7|CY184576|A/mallard/Sweden/3269/2003
GGCAACAGGAATGAAGAATGTTCCCGAAATCCCAAAGGGAAGAGGCCTATTTGGTGCTATAGCGGGT
>A_/_H7N7|CY184568|A/mallard/Sweden/2051/2003
GGCAACAGGAATGAAGAATGTTCCCGAAATCCCAAAGGGAAGAGGCCTATTTGGTGCTATAGCGGGT
>A_/_H7N7|CY184560|A/mallard/Sweden/2027/2003
GGCAACAGGAATGAAGAATGTTCCCGAAATCCCAAAGGGAAGAGGCCTATTTGGTGCTATAGCGGGT
>A_/_H7N3|CY185433|A/mallard/Republic_of_Georgia/3/2010
GGCAACAGGAATGAAAAATGTTCCCGAACTCCCAAAGGGAAGAGGCCTATTTGGTGCTATAGCGGGT
>A_/_H7N7|CY185425|A/mallard/Republic_of_Georgia/2/2010
GGCAACAGGAATGAAAAATGTTCCCGAAATCCCAAAGGGAAGAGGCCTATTTGGTGCTATAGCGGGT
>A_/_H7N9|CY186292|A/mallard/Sweden/1621/2002
GGCAACAGGAATGAAGAATGTTCCCGAAATCCCAAAGGGAAGAGGACTATTTGGTGCTATAGCGGGT
>A_/_H7N7|CY186316|A/mallard/Sweden/1678/2002
GGCAACAGGAATGAAGAATGTTCCCGAAATCCCAAAGGGAAAAGGCCTATTTGGTGCTATAGCGGGT
>A_/_H7N7|CY186300|A/mallard/Sweden/1628/2002
GGCAACAGGAATGAAGAATGTTCCCGAAATCCCAAAGGGAAGAGGCCTATTTGGTGCTATAGCGGGT
>A_/_H7N6|KP285581|A/duck/Jiangxi/5453/2014
AGCAACAGGGATGAAGAATGTCCCTGAGACTCCAAAGGGAAGAGGCCTATTTGGTGCTATAGCAGGT
>A_/_H7N6|KP285509|A/duck/Jiangxi/32213/2013
AGCAACAGGGATGAAGAATGTCCCTGAGACTCCAAAGGGAAGAGGCCTATTTGGTGCTATAGCAGGT
>A_/_H7N9|KP418094|A/duck/Jiangxi/15044/2014
GGCAACAGGGATGAAGAATGTTCCTGAGATTCCAAAGGGAAGAGGCCTATTTGGTGCTATAGCGGGT
>A_/_H7N3|KP417086|A/duck/Jiangxi/34884/2013
AGCAACAGGGATGAAGAATGTCCCTGAGACTCCAAAGGGAAGAGGCCTATTTGGTGCTATAGCAGGT
>A_/_H7N3|KP417078|A/duck/Jiangxi/26175/2013
AGCAACAGGGATGAAGAATGTCCCTGAGACTCCAAAGGGAAGAGGCCTATTTGGTGCTATAGCAGGT
>A_/_H7N3|KP417058|A/duck/Jiangxi/23510/2013
AGCAACAGGGATGAAGAATGTCCCTGAGACTCCAAAGGGAAGAGGCCTATTTGGTGCTATAGCAGGT
>A_/_H7N3|KP417033|A/duck/Jiangxi/5467/2014
AGCAACAGGGATGAAGAATGTCCCTGAGACTCCAAAGGGAAGAGGCCTATTTGGTGCTATAGCAGGT
>A_/_H7N3|KP417025|A/duck/Jiangxi/5465/2014
AGCAACAGGGATGAAGAATGTCCCTGAGACTCCAAAGGGAAGAGGCCTATTTGGTGCTATAGCAGGT
>A_/_H7N3|KP417017|A/duck/Jiangxi/5461/2014
AGCAACAGGGATGAAGAATGTCCCTGAGACTCCAAAGGGAAGAGGCCTATTTGGTGCTATAGCAGGT
>A_/_H7N3|KP416998|A/duck/Jiangxi/5444/2014
AGCAACAGGGATGAAGAATGTCCCTGAGACTCCAAAGGGAAGAGGCCTATTTGGTGCTATAGCAGGT
>A_/_H7N3|KP416935|A/duck/Jiangxi/34775/2013
AGCAACAGGGATGAAGAATGTCCCTGAGACTCCAAAGGGAAGAGGCCTATTTGGTGCTATAGCAGGT
>A_/_H7N3|KP416927|A/duck/Jiangxi/31045/2013
AGCAACAGGGATGAAGAATGTCCCTGAGACTCCAAAGGGAAGAGGCCTATTTGGTGCTATAGCAGGT
>A_/_H7N3|KP416919|A/duck/Jiangxi/31028/2013
AGCAACAGGGATGAAGAATGTCCCTGAGACTCCAAAGGGAAGAGGCCTATTTGGTGCTATAGCAGGT
>A_/_H7N3|KP416911|A/duck/Jiangxi/29344/2013
AGCAACAGGGATGAAGAATGTCCCTGAGACTCCAAAGGGAAGAGGCCTATTTGGTGCTATAGCAGGT
>A_/_H7N3|KP416855|A/duck/Jiangxi/22998/2013
AGCAACAGGGATGAAGAATGTCCCTGAGACTCCAAAGGGAAGAGGCCTATTTGGTGCTATAGCAGGT
>A_/_H7N3|KP416847|A/duck/Jiangxi/22710/2013
AGCAACAGGGATGAAGAATGTCCCTGAGACTCCAAAGGGAAGAGGCCTATTTGGTGCTATAGCAGGT
>A_/_H7N3|KP416839|A/duck/Jiangxi/22693/2013
AGCAACAGGGATGAAGAATGTCCCTGAGACTCCAAAGGGAAGAGGCCTATTTGGTGCTATAGCAGGT
>A_/_H7N3|KP416815|A/duck/Jiangxi/22215/2013
AGCAACAGGGATGAAGAATGTCCCTGAGACTCCAAAGGGAAGAGGCCTATTTGGTGCTATAGCAGGT
>A_/_H7N3|KP416790|A/duck/Jiangxi/21694/2013
AGCAACAGGGATGAAGAATGTCCCTGAGACTCCAAAGGGAAGAGGCCTATTTGGTGCTATAGCAGGT
>A_/_H7N3|KP416782|A/duck/Jiangxi/21224/2013
AGCAACAGGGATGAAGAATGTCCCTGAGACTCCAAAGGGAAGAGGCCTATTTGGTGCTATAGCAGGT
>A_/_H7N3|KP416774|A/duck/Jiangxi/21213/2013
AGCAACAGGGATGAAGAATGTCCCTGAGACTCCAAAGGGAAGAGGCCTATTTGGTGCTATAGCAGGT
>A_/_H7N3|KP416740|A/duck/Jiangxi/20674/2013
AGCAACAGGGATGAAGAATGTCCCTGAGACTCCAAAGGGAAGAGGCCTATTTGGTGCTATAGCAGGT
>A_/_H7N3|KP416732|A/duck/Jiangxi/20189/2013
AGCAACAGGGATGAAGAATGTCCCTGAGACTCCAAAGGGAAGAGGCCTATTTGGTGCTATAGCAGGT
>A_/_H7N3|KP416724|A/duck/Jiangxi/20161/2013
AGCAACAGGGATGAAGAATGTCCCTGAGACTCCAAAGGGAAGAGGCCTATTTGGTGCTATAGCAGGT
>A_/_H7N3|KP416716|A/duck/Jiangxi/20151/2013
AGCAACAGGGATGAAGAATGTCCCTGAGACTCCAAAGGGAAGAGGCCTATTTGGTGCTATAGCAGGT
>A_/_H7N3|KP416708|A/duck/Jiangxi/18666/2013
AGCAACAGGGATGAAGAATGTCCCTGAGACTCCAAAGGGAAGAGGCCTATTTGGTGCTATAGCAGGT
>A_/_H7N3|KP416700|A/duck/Jiangxi/18644/2013
AGCAACAGGGATGAAGAATGTCCCTGAGACTCCAAAGGGAAGAGGCCTATTTGGTGCTATAGCAGGT
>A_/_H7N2|LC018985|A/duck/Hokkaido/WZ77/2013
GGCAACAGGGATGAAAAATGTCCCCGAACTCCCAAAGGGAAGAGGCCTATTTGGTGCTATAGCGGGT
>A_/_H7N2|LC018982|A/duck/Hokkaido/W20/2013
GGCAACAGGGATGAAAAATGTCCCCGAACTCCCAAAGGGAAGAGGCCTATTTGGTGCTATAGCGGGT
>A_/_H7N2|LC018981|A/duck/Hokkaido/W19/2013
GGCAACAGGGATGAAAAATGTCCCCGAACTCCCAAAGGGAAGAGGCCTATTTGGTGCTATAGCGGGT
>A_/_H7N7|LC018980|A/duck/Hokkaido/50/2010
AGCAACAGGGATGAAGAATGTTCCTGAGATTCCAAAGGGAAGAGGTCTATTTGGTGCTATAGCAGGT
>A_/_H7N3|KP414056|A/duck/Shaoxing/5516/2013
AGCAACAGGGATGAAGAATGTTCCTGAGACTCCAAAGGGAAGAGGCCTATTTGGTGCTATAGCAGGT
>A_/_H7N7|KP413932|A/duck/Huzhou/4268/2013
AGCAACAGGGATGAAGAATGTTCCTGAGACTCCAAAAGGAAGAGGCCTATTTGGTGCTATAGCAGGT
>A_/_H7N7|KP413915|A/duck/Huzhou/4227/2013
AGCAACAGGGATGAAGAATGTTCCTGAGACTCCAAAGGGAAGAGGCCTATTTGGTGCTATAGCAGGT
>A_/_H7N2|KP636486|A/Anas_platyrhynchos/Spain/1877/2009
GGCAACAGGAATGAAGAATGTTCCCGAAATCCCAAAGGGAAGAGGCCTATTTGGTGCTATAGCGGGT
>A_/_H7N9|KP455978|A/goose/Jiangsu/1027/2013
AGCAACAGGGATGAAGAATGTTCCTGAGATTCCAAAGGGAAGAGGCCTATTTGGTGCTATAGCGGGT
>A_/_H7N3|KF183621|A/teal/Finland/9201/2010
GGCAACAGGAATGAAAAATGTTCCTGAAATCCCAAAGGGAAGAGGCCTATTTGGTGCTATAGCGGGT
>A_/_H7N9|KC609783|A/wild_duck/Korea/CSM42-34/2011
GGCAACAGGGATGAAAAATGTTCCCGAACTCCCAAAGGGAAGAGGCCTATTTGGTGCTATAGCGGGT
>A_/_H7N7|KC609781|A/wild_duck/Korea/SH41-33/2011
GGCAACAGGGATGAAAAATGTTCCCGAACTCCCAAAGGGAAGAGGCCTATTTGGTGCTATAGCGGGT
>A_/_H7N9|KC609779|A/wild_duck/Korea/MHC39-13/2011(H7N9)
GGCGACAGGGATGAAAAATGTTCCCGAACCCCCAAAGGGAAGAGGCCTATTTGGTGCTATAGCGGGT
>A_/_H7N7|KC609776|A/wild_duck/Korea/MHC40-28/2010
AGCAACAGGGATGAAGAATGTTCCTGAGATTCCAAAGGGAAGAGGTCTATTTGGTGCTATAGCAGGT
>A_/_H7N9|KC609778|A/wild_duck/Korea/MHC35-25/2011
GGCAACAGGGATGAAAAATGTTCCCGAACCCCCAAAGGGAAGAGGCCTATTTGGTGCTATAGCGGGT
>A_/_H7N9|KC609772|A/wild_duck/Korea/SH19-50/2010
GGCAACAGGGATGAAAAATGTTCCCGAACTCCCAAAGGGAAGAGGCCTATTTGGTGCTATAGCGGGT
>A_/_H7N7|KC609771|A/common_teal/Korea/MHC5-8/2009
AGCAACAGGGATGAAGAATGTTCCTGAGATTCCAAAGGGAAGAGGTCTATTTGGTGCTATAGCAGGT
>A_/_H7N6|KC609770|A/wild_duck/Korea/CSM27-12/2009
AGCAACAGGGATGAAGAATGTTCCCGAGATTCCAAAGAGAAGAGGTCTATTTGGTGCTATAGCAGGT
>A_/_H7N3|KC609768|A/bean_goose/Korea/SH20-17/2008
AGCAACAGGGATGAAGAATGTTCCCGAGATTCCAAAGAGAAGAGGTCTATTTGGTGCTATAGCAGGT
>A_/_H7N7|KC609767|A/mallard/Korea/NHG187/2008
AGCAACAGGGATGAAGAATGTTCCCGAGATTCCAAAGGGAAGAGGTCTATTTGGTGCTATAGCAGGT
>A_/_H7N2|KC609766|A/mallard/Korea/GJ62/2007
AGCAACAGGGATGAAGAATGTTCCTGAGATTCCAAAGGGAAGAGGTCTATTTGGTGCTATAGCAGGT
>A_/_H7N8|KC609765|A/mallard/Korea/GJ63/2007
AGCAACAGGGATGAAGAATGTTCCTGAGATTCCAAAGGGAAGAGGTCTATTTGGTGCTATAGCAGGT
>A_/_H7N7|KF259040|A/duck/Wenzhou/47/2013
AGCAACAGGGATGAAGAATGTTCCTGAGATTCCAAAGGGAAGAGGCCTATTTGGTGCTATAGCGGGT
>A_/_H7N2|KF259039|A/duck/Wenzhou/775/2013
AGCAACAGGGATGAAGAATGTTCCTGAGATTCCAAAGGGAAGAGGCCTATTTGGTGCTATAGCGGGT
>A_/_H7N7|KF259004|A/common_teal/Hong_Kong/MPM1740/2011
AGCAACAGGAATGAAGAATGTTCCTGAGATTCCAAAGGGAAGAGGTCTATTTGGTGCTATAGCAGGT
>A_/_H7N7|KF259003|A/common_teal/Hong_Kong/MPL634/2011
AGCAACAGGAATGAAGAATGTTCCTGAGATTCCAAAGGGAAGAGGTCTATTTGGTGCTATAGCAGGT
>A_/_H7N7|KF259002|A/common_teal/Hong_Kong/MPM1670/2011
AGCAACAGGAATGAAGAATGTTCCTGAGATTCCAAAGGGAAGAGGTCTATTTGGTGCTATAGCAGGT
>A_/_H7N3|KF259000|A/wild_duck/Jiangxi/10179/2005
AGCAACAGGGATGAAGAATGTTCCTGAGATTCCAAAGGGAAGAGGTCTATTTGGTGCTATAGCGGGT
>A_/_H7N8|KF258999|A/wild_duck/Jiangxi/9157/2005
AGCAACAGGGATGAAGAATGTTCCTGAGATTCCAAAGGGAAGAGGTCTATTTGGTGCTATAGCGGGT
>A_/_H7N7|KF258996|A/duck/Jiangxi/1717/2003
AGCAACAGGGATGAAGAATGTTCCTGAGATTCCAAAGGGAAGAGGCCTATTTGGTGCTATAGCGGGT
>A_/_H7N3|KF258995|A/duck/Fujian/6390/2010
AGCAACAGGGATGAAGAATGTTCCTGAGATTCCAAAGGGAAGAGGCCTATTTGGTGCTATAGCGGGT
>A_/_H7N3|KF258994|A/duck/Fujian/6326/2010
AGCAACAGGGATGAAGAATGTTCCTGAGATTCCAAAGGGAAGAGGCCTATTTGGTGCTATAGCGGGT
>A_/_H7N7|KF258993|A/duck/Fujian/5448/2008
GGCGACAGGAATGAAGAATGTTCCTGAAATCCCAAAGGGAAGAGGCCTGTTTGGTGCTATAGCGGGT
>A_/_H7N9|KF258992|A/duck/Jiangxi/3292/2009
AGCAACAGGGATGAAGAATGTTCCCGAGATTCCAAAGGGAAGAGGTCTATTTGGTGCTATAGCAGGT
>A_/_H7N6|KF258991|A/duck/Yunnan/87/2007
GGCAACAGGAATGAAGAATGTTCCTGAAATCCCAAAGGGAAGAGGCCTGTTTGGTGCTATAGCGGGC
>A_/_H7N8|KF258990|A/duck/Jiangxi/9631/2009
AGCAACAGGGATGAAGAATGTTCCCGAGATTCCAAAGGGAAGAGGTCTATTTGGTGCTATAGCAGGT
>A_/_H7N3|KF258989|A/duck/Jiangxi/16285/2010
AGCAACAGGGATGAAGAATGTTCCCGAGATTCCAAAGGGAAGAGGTCTATTTGGTGCTATAGCAGGT
>A_/_H7N9|KF258988|A/duck/Jiangxi/3257/2009
AGCAACAGGGATGAAGAATGTTCCCGAGATTCCAAAGGGAAGAGGTCTATTTGGTGCTATAGCAGGT
>A_/_H7N3|KF258986|A/duck/Jiangxi/22330/2009
AGCAACAGGGATGAAGAATGTTCCCGAGATTCCAAAGGGAAGAGGTCTATTTGGTGCTATAGCAGGT
>A_/_H7N7|KF258984|A/duck/Jiangxi/21980/2010
AGCAACAGGGATGAAGAATGTTCCCGAGATTCCAAAGGGAAGAGGTCTATTTGGTGCTATAGCAGGT
>A_/_H7N7|KF258983|A/duck/Jiangxi/16769/2010
AGCAACAGGGATGAAGAATGTTCCCGAGATTCCAAAGGGAAGAGGTCTATTTGGTGCTATAGCAGGT
>A_/_H7N6|KF258978|A/duck/Jiangxi/25186/2009
AGCAACAGGGATGAAGAATGTTCCCGAGATTCCAAAGGGAAGAGGTCTATTTGGTGCTATAGCAGGT
>A_/_H7N3|KF258971|A/duck/Jiangxi/19521/2009
AGCAACAGGGATGAAGAATGTTCCCGAGATTCCAAAGGGARGAGGTCTATTTGGTGCTATAGCAGGT
>A_/_H7N3|KF258970|A/duck/Jiangxi/13291/2009
AGCAACAGGGATGAAGAATGTTCCCGAGATTCCAAAGGGAAGAGGTCTATTTGGTGCTATAGCAGGT
>A_/_H7N3|KF258969|A/duck/Jiangxi/9742/2009
AGCAACAGGGATGAAGAATGTTCCCGAGATTCCAAAGGGAAGAGGTCTATTTGGTGCTATAGCAGGT
>A_/_H7N3|KF258967|A/duck/Jiangxi/8032/2009
AGCAACAGGAATGAAGAATGTTCCCGAGATTCCAAAGGGAAGAGGTCTATTTGGTGCTATAGCAGGT
>A_/_H7N3|KF258966|A/duck/Jiangxi/8028/2009
AGCAACAGGAATGAAGAATGTTCCCGAGATTCCAAAGGGAAGAGGTCTATTTGGTGCTATAGCAGGT
>A_/_H7N7|KF258958|A/goose/Guangdong/7472/2012
AGCAACAGGGATGAAGAATGTTCCTGAGAGTCCAAAGGGAAGAGGCCTATTTGGTGCTATAGCGGGT
>A_/_H7N9|AB828686|A/duck/Mongolia/129/2010
GGCAACAGGAATGAAAAATGTTCCCGAACTCCCAAAGGGAAGAGGCCTGTTTGGTGCTATAGCGGGT
>A_/_H7N9|AB828685|A/duck/Mongolia/147/2008
AGCAACAGGGATGAAGAATGTTCCTGAGATTCCAAAGGGAAGAGGTCTATTTGGTGCTATAGCAGGT
>A_/_H7N3|KC961629|A/duck/Zhejiang/DK16/2013
AGCAACAGGGATGAAGAATGTTCCTGAGATTCCAAAGGGAAGAGGCCTATTTGGTGCTATAGCAGGT
>A_/_H7N7|AB818922|A/duck/Fukui/1/2004
AGCAACAGGGATGAAGAATGTTCCTGAGATTCCAAAGGGGAGAGGCCTATTTGGTGCTATAGCGGGT
>A_/_H7N7|KC876683|A/wild_goose/Dongting/PC0360/2012
GGCAACAGGGATGAAAAATGTTCCCGAACTCCCAAAGGGAAGAGGCCTATTTGGTGCTATAGCGGGT
>A_/_H7N3|KJ522761|A/duck/Zhejiang/1208/2009
AGCAACAGGGATGAAGAATGTTCCTGAGATTCCAAAGGGAAGAGGCCTATTTGGTGCTATAGCGGGT
>A_/_H7N9|KR905380|A/duck/Wuxi/04030204GH/2013
AGCAACAGGGATGAAGAATGTTCCTGAGATTCCAAAGGGAAGAGGCCTATTTGGTGCTATAGCGGGT
>A_/_H7N9|KP657909|A/duck/Zhejiang/LS02/2014
GGCAACAGGGATGAAGAATGTTCCCGAAGTTCCAAAGGGAAGAGGCCTATTTGGTGCTATAGCGGGT
>A_/_H7N6|KF591860|A/duck/Thailand/CU-LM7289C/2010
AGCAACAGGGATGAAGAATGTTCCTGAGATTCCAAAGGGGAGAGGTCTATTTGGTGCTATAGCAGGT
>A_/_H7N7|AB813068|A/duck/Fukui/160104/2012
GGCAACAGGGATGAAAAATGTTCCCGAACTCCCAAAGGGAAGAGGCCTATTTGGTGCTATAGCGGGT
>A_/_H7N7|AB813067|A/duck/Fukui/161101/2011
GGCAACAGGGATGAAAAATGTTCCCGAACTCCCAAAGGGAAGAGGCCTATTTGGTGCTATAGCGGGT
>A_/_H7N1|AB813064|A/duck/Gunma/11-610-118/2012
GGCAACAGGGATGAAAAATGTTCCCGAACTCCCAAAGGGAAGAGGCCTATTTGGTGCTATAGCGGGT
>A_/_H7N1|AB813060|A/duck/Chiba/25-51-14/2013
GGCAACAGGAATGAAAAATGTCCCCGAACTCCCAAAGGGAAGAGGCCTATTTGGTGCTATAGCGGGT
>A_/_H7N1|AB813059|A/duck/Tochigi/090206/2013
GGCAACAGGAATGAAAAATGTCCCCGAACTCCCAAAGGGAAGAGGCCTATTTGGTGCTATAGCGGGT
>A_/_H7N9|AB813056|A/duck/Gunma/466/2011
GGCAACAGGGATGAAAAATGTTCCCGAACTCCCAAAGGGAAGAGGCCTATTTGGTGCTATAGCGGGT
>A_/_H7N7|MN483237|A/White-fronted_Goose/South_Korea/KNU18-119/2018
GGCAACAGGAATGAAAAATGTTCCTGAACTCCCAAAGGGAAGAGGCCTATTTGGTGCTATAGCGGGT
>A_/_H7N6|MN209363|A/duck/Bangladesh/36227/2018
GGCAACAGGAATGAAAAATGTTCCTGAACCCCCAAAGGGAAGAGGCTTATTTGGTGCTATAGCGGGT
>A_/_H7N3|MN208054|A/northern_shoveler/Egypt/MB-D-695C/2016
GGCAACAGGAATGAAAAATGTTCCTGAGCTTCCAAAGGGAAGAGGCCTATTTGGTGCTATAGCGGGC
>A_/_H7N9|MN208044|A/teal/Egypt/MB-D-621C/2016
GGCAACAGGAATGAAAAATGTTCCTGAGCTTCCAAAGGGAAGAGGCCTATTTGGTGCTATAGCGGGC
>A_/_H7N3|MN208035|A/northern_shoveler/Egypt/MB-D-690C/2016
GGCAACAGGAATGAAAAATGTTCCTGAGCTTCCAAAGGGAAGAGGCCTATTTGGTGCTATAGCGGGC
>A_/_H7N3|MN208022|A/teal/Egypt/MB-D-125OP/2015
GGCAACAGGAATGAAAAATGTTCCTGAGCTCCCAAAGGGAAGAGGCCTATTTGGTGCTATAGCGGGC
>A_/_H7N3|MN208012|A/teal/Egypt/MB-D-487OP/2016
GGCAACAGGAATGAAAAATGTTCCTGAGCTTCCAAAGGGAAGAGGCCTATTTGGTGCTATAGCGGGC
>A_/_H7N3|MN208003|A/northern_shoveler/Egypt/MB-D-690OP/2016
GGCAACAGGAATGAAAAATGTTCCTGAGCTTCCAAAGGGAAGAGGCCTATTTGGTGCTATAGCGGGC
>A_/_H7N3|MN207990|A/northern_shoveler/Egypt/MB-D-686OP/2016
GGCAACAGGAATGAAAAATGTTCCTGAGCTTCCAAAGGGAAGAGGCCTATTTGGTGCTATAGCGGGC
>A_/_H7N9|MH209275|A/duck/Jiangsu/S12863/2017
TGCAACAGGGATGAAGAATGTTCCTGAGATTCCAAAGGGAAGAGGCCTCTTTGGTGCTATAGCGGGT
>A_/_H7N9|MH209274|A/duck/Hunan/S2760/2017
GGCAACAGGGATGAAGAATGTTCCTGAGATTCCAAAGGGAAGAGGCCTATTTGGTGCTATAGCTGGT
>A_/_H7N9|MH209273|A/duck/Fujian/S10998/2017
TGCAACAGGGATGAAGAATGTTCCTGAGATTCCAAAGGGAAGAGGCCTATTTGGTGCTATAGCGGGT
>A_/_H7N7|MK414724|A/Eurasian_Wigeon/Netherlands/5/2007
GGCAACAGGAATGAAAAATGTTCCCGAAATCCCAAAAGGAAGAGGCCTGTTTGGTGCTATAGCAGGT
>A_/_H7N5|KY635587|A/black-tailed_godwit/Bangladesh/24734/2015
GGCAACAGGGATGAAAAATGTTCCCGAACTCCCAAAGGGAAGAGGCCTATTTGGTGCTATAGCGGGT
>A_/_H7N1|KU663405|A/common_pochard/XiangHai/420/2010
GGCAACAGGAATGAAAAATGTTCCCGAACTCCCAAAGGGAAGAGGCCTATTTGGTGCTATAGCGGGT
>A_/_H7N1|KX978000|A/bewicks_swan/Netherlands/7/2008
GGCAACAGGAATGAAGAATGTTCCCGAAATCCCAAAGGGAAGAGGCCTATTTGGTGCTATAGCGGGT
>A_/_H7N7|KU684462|A/mallard/Askania-Nova/39-15-02/2011
GGCAACAGGAATGAAAAATGTTCCCGAAATCCCAAAAGGAAGAGGCCTGTTTGGTGCTATAGCAGGT
>A_/_H7N7|KU684461|A/mallard/Nizhnegorsk/3-06-10/2010
GGCAACAGGAATGAAAAATGTTCCCGAAATCCCAAAAGGAAGAGGCCTGTTTGGTGCTATAGCAGGT
>A_/_H7N7|KU684460|A/mallard/Novomyhalivka/10-23-12/2010
GGCAACAGGAATGAAAAATGTTCCCGAAATCCCAAAAGGAAGAGGCCTGTTTGGTGCTATAGCAGGT
>A_/_H7N1|MT090474|A/duck/Bangladesh/37203/2019
GGCAACAGGGATGAAAAATGTTCCTGAACCCCCAAAGGGAAGGGGCCTATTTGGTGCTATAGCGGGT
>A_/_H7N7|MT020198|A/duck/Mongolia/6/2019
GGCAACAGGAATGAAAAATGTTCCTGAAATCCCAAAGGGAAGAGGCCTATTTGGTGCTATAGCGGGT
>A_/_H7N7|LC496344|A/mallard/Tottori/31C/2019
GGCAACAGGAATGAAAAATGTTCCTGAACTCCCAAAGGGAAGAGGCCTATTTGGTGCTATAGCGGGT
>A_/_H7N3|MT407025|A/Anas_platyrhynchos/Belgium/724/2019
GGCAACAGGAATGAAAAATGTTCCTGAAATCCCAAAAGGAAGAGGCCTGTTTGGTGCTATAGCAGGT
>A_/_H7N5|MT407017|A/Anas_platyrhynchos/Belgium/467_H191864/2017
AGCAACCGGAATGAAAAACGTTCCTGAAATCCCAAAGGGAAGAGGCCTATTTGGTGCTATAGCAGGA
>A_/_H7N7|MT406913|A/Anas_platyrhynchos/Belgium/11242/2016
GGCAACAGGAATGAAAAATGTTCCCGAAATCCCAAAAGGAAGAGGCCTGTTTGGTGCTATAGCAGGT
>A_/_H7N3|MN703077|A/duck/Cambodia/b0120501/2017
GGCAACAGGGATGAAGAATGTTCCCGAACCCCCAAAGGGAAGAGGCTTATTTGGCGCTATAGCAGGT
>A_/_H7N3|MN703069|A/duck/Cambodia/b0116502/2017
GGCAACAGGGATGAAGAATGTTCCCGAACCCCCAAAGGGAAGAGGCTTATTTGGCGCTATAGCAGGT
>A_/_H7N7|MN703021|A/duck/Cambodia/3T-24-1-D18/2017
GGCAACAGGGATGAAAAATGTTCCCGAACCCCCAAAGGGAAGAGGCCTATTTGGTGCTATAGCAGGT
>A_/_H7N7|MN703013|A/duck/Cambodia/3T-24-1-D14/2017
GGCAACAGGGATGAAAAATGTTCCCGAACCCCCAAAGGGAAGAGGCCTATTTGGTGCTATAGCAGGT
>A_/_H7N4|MN703005|A/duck/Cambodia/C50W8M1/2018
GGCAACAGGGATGAAAAATGTTCCCGAACTCCCAAAGGGAAGAGGCCTATTCGGCGCTATAGCAGGT
>A_/_H7N4|MN702998|A/duck/Cambodia/12T-24-1-D17/2018
GGCAACAGGGATGAAAAATGTTCCCGAACTCCCAAAGGGAAGAGGCCTATTCGGCGCTATAGCAGGT
>A_/_H7N3|MN695038|A/mallard/Ukraine/AN-4-10-10/2014
GGCAACAGGAATGAAAAATGTTCCCGAGCTCCCAAAGGGGAGAGGCCTGTTCGGTGCTATAGCGGGC
>A_/_H7N3|MN694917|A/mallard/Ukraine/AN-42-15-02/2011
GGCAACAGGAATGAAAAATGTTCCCGAAATCCCAAAAGGAAGAGGCCTGTTTGGTGCTATAGCAGGT
>A_/_H7N3|MN638844|A/mallard/Ukraine/AN-23-15-02/2011
GGCAACAGGAATGAAAAATGTTCCCGAAATCCCAAAAGGAAGAGGCCTGTTTGGTGCTATAGCAGGT
>A_/_H7N9|LC374920|A/duck/Japan/AQ-HE28-3/2016
GGCAACAGGGATGAAGAATGTTCCTGAGATTCCAAAGGGAAGAGGCCTATTTGGTGCTATAGCGGGT
>A_/_H7N7|MK629228|A/duck/Viet_Nam/HU10-64/2018
GGCAACAGGGATGAAAAATGTTCCCGAACCTCCAAAGGGAAGAGGCCTATTTGGTGCTATAGCAGGT
>A_/_H7N7|MK629012|A/duck/Viet_Nam/HU10-48/2018
GGCAACAGGGATGAAAAATGTTCCCGAACCTCCAAAGGGAAGAGGCCTATTTGGTGCTATAGCAGGT
>A_/_H7N7|MK592525|A/duck/Hokkaido/W106/2004
AGCAACAGGGATGAAGAATGTTCCTGAGATTCCAAAGGGAAGAGGCCTATTTGGTGCTATAGCGGGT
>A_/_H7N7|MK592501|A/duck/Hokkaido/59/2007
GGCAACAGGAATGAAGAATGTTCCCGAAATCCCAAAGGGAAGAGGCCTATTTGGTGCTATAGCGGGT
>A_/_H7N1|MK592477|A/duck/Hokkaido/119/2003
AGCAACAGGGATGAAGAATGTCCCTGAGATTCCAAAGGGAAGAGGCCTATTTGGTGCTATAGCGGGT
>A_/_H7N7|MF575189|A/mallard_duck/Netherlands/3/2009
GGCAACAGGAATGAAAAATGTTCCCGAACTCCCAAAGGGAAGAGGCCTATTTGGTGCTATAGCGGGT
>A_/_H7N1|MF575269|A/mallard_duck/Netherlands/78/2008
GGCAACAGGAATGAAGAATGTTCCCGAAATCCCAAAGGGAAGAGGCCTATTTGGTGCTATAGCGGGT
>A_/_H7N1|MF575254|A/mallard_duck/Netherlands/61/2008
GGCAACAGGAATGAAGAATGTTCCCGAAATCCCAAAGGGAAGAGGCCTATTTGGTGCTATAGCGGGT
>A_/_H7N7|MF575038|A/mallard_duck/Netherlands/6/2009
GGCAACAGGAATGAAAAATGTTCCCGAACTCCCAAAGGGAAGAGGCCTATTTGGTGCTATAGCGGGT
>A_/_H7N1|MF575270|A/mallard_duck/Netherlands/86/2008
GGCAACAGGAATGAAGAATGTTCCCGAAATCCCAAAGGGAAGAGGCCTATTTGGCGCTATAGCGGGT
>A_/_H7N3|MF682833|A/mallard_duck/Netherlands/5/2010
GGCAACAGGAATGAAGAATGTTCCCGAAATCCCAAAGGGAAGAGGCCTATTTGGTGCTATAGCGGGT
>A_/_H7N7|MF682643|A/mallard_duck/Netherlands/11/2013
GGCAACAGGAATGAAAAATGTTCCCGAAATCCCAAAAGGAAGAGGCCTGTTTGGTGCTATAGCAGGT
>A_/_H7N7|MF694244|A/mallard_duck/Georgia/10/2016
GGCGACAGGAATGAAAAATGTTCCTGAACCCCCAAAGGGAAGAGGCCTATTTGGTGCTATAGCGGGT
>A_/_H7N7|MF694112|A/mallard_duck/Georgia/2/2016
GGCAACAGGAATGAAAAATGTTCCCGAACTCCCAAAGGGGAGAGGCCTGTTCGGTGCTATAGCGGGC
>A_/_H7N7|MF694131|A/mallard_duck/Netherlands/18/2015
AGCAACCGGAATGAAAAACGTTCCTGAAATCCCAAAGGGAAGAGGCCTATTTGGTGCTATAGCGGGA
>A_/_H7N8|MH458922|A/Duck/Hubei/HF5/2017
GGCAACAGGAATGAAAAATGTTCCTGAGCTCCCAAAGGGAAGAGGCCTATTTGGTGCTATAGCAGGT
>A_/_H7N3|MH628026|A/Duck/Mongolia/652/2017
GGCAACAGGAATGAAAAATGTTCCTGAACTTCCAAAAGGAAGAGGCCTATTTGGTGCTATAGCAGGT
>A_/_H7N9|MF630533|A/duck/Zhejiang/S4489/2014
AGCAACAGGGATGAAGAATGTCCCAGAGATTCCAAAGGGAAGAGGCCTATTTGGTGCCATAGCAGGT
>A_/_H7N9|MF630525|A/duck/Zhejiang/S4488/2014
AGCAACAGGGATGAAGAATGTCCCAGAGATTCCAAAGGGAAGAGGCCTATTTGGTGCCATAGCAGGT
>A_/_H7N9|MF630517|A/duck/Zhejiang/S1375/2016
GGCAACAGGGATGAAGAATGTTCCTGAGATTCCAAAGGGAAGAGGCCTATTTGGTGCTATAGCGGGT
>A_/_H7N9|MF630509|A/duck/Shanghai/SD016/2015
AGCAACAGGGATGAAGAATGTTCCTGAGACTCCAAAGGGAAGAGGCCTATTTGGTGCTATAGCAGGT
>A_/_H7N9|MF630501|A/duck/Shanghai/SD015/2015
AGCAACAGGGATGAAGAATGTTCCTGAGGTTCCAAAAGGAAGAGGCCTATTTGGTGCTATAGCGGGT
>A_/_H7N9|MF630485|A/duck/Jiangsu/S1220/2016
GGCAACAGGGATGAAGAATGTTCCTGAGATTCCAAAGGGAAGAGGCCTATTTGGTGCTATAGCGGGT
>A_/_H7N9|MF630469|A/duck/Hunan/S40685/2015
GGCAACAGGGATGAAGAATGTTCCTGAGATTCCAAAGGGGAGAGGCCTATTTGGTGCTATAGCGGGT
>A_/_H7N9|MF630461|A/duck/Hunan/S40506/2015
GGCAACAGGGATGAAGAATGTTCCTGAGATTCCAAAGGGGAGAGGCCTATTTGGTGCTATAGCGGGT
>A_/_H7N9|MF630453|A/duck/Hunan/S11682/2015
GGCAACAGGGATGAAAAATGTTCCCGAACTCCCAAAGGGAAGAGGCCTATTTGGTGCTATAGCAGGT
>A_/_H7N9|MF630445|A/duck/Guangxi/SDY129/2014
GGCAACAGGGATGAAAAATGTTCCCGAACTCCCAAAGGGAAGAGGCCTATTTGGTGCTATAGCAGGT
>A_/_H7N9|MF630437|A/duck/Fujian/S4170/2014
GGCAACAGGGATGAAAAATGTTCCCGAACTCCCAAAGGGAAGAGGCCTATTTGGTGCTATAGCAGGT
>A_/_H7N3|MF147813|A/mallard_duck/Netherlands/24/2014
GGCAACAGGAATGAAAAATGTTCCCGAAATCCCAAAAGGAAGAGGCCTGTTTGGTGCTATAGCAGGT
>A_/_H7N1|MF147535|A/mallard_duck/Netherlands/48/2011
GGCAACAGGAATGAAAAATGTTCCCGAACTCCCAAAGGGAAAAGGCCTGTTTGGTGCTATAGCGGGT
>A_/_H7N3|MF147461|A/mallard_duck/Georgia/3/2012
GGCAACAGGGATGAAAAATGTACCCGAAATCCCAAAGGGGAGAGGCCTATTTGGTGCTATAGCGGGT
>A_/_H7N3|MF146898|A/mallard_duck/Netherlands/4/2010
GGCAACAGGAATGAAGAATGTTCCCGAAATCCCAAAGGGAAGAGGCCTATTTGGTGCTATAGCGGGT
>A_/_H7N1|MF146091|A/mallard_duck/Netherlands/40/2011
GGCAACAGGAATGAAAAATGTTCCCGAACTCCCAAAGGGAAAAGGCCTGTTTGGTGCTATAGCGGGT
>A_/_H7N3|MF145837|A/mallard_duck/Netherlands/23/2013
AGCAACCGGAATGAAAAATGTTCCTGAAATCCCAAAGAGAAGAGGCCTATTTGGTGCTATAGCGGGT
>A_/_H7N5|MF145769|A/mallard_duck/Netherlands/8/2014
GGCAACAGGAATGAAAAATGTTCCCGAAATCCCAAAAGGAAGAGGCCTGTTTGGTGCTATAGCAGGT
>A_/_H7N9|KY635780|A/duck/Bangladesh/26992/2015
GGCAACAGGAATGAAAAATGTTCCTGAGCTCCCAAAGGGAAGAGGCCTATTTGGTGCTATAGCGGGT
>A_/_H7N9|KY635734|A/duck/Bangladesh/26980/2015
GGCAACAGGAATGAAAAATGTTCCTGAGCTCCCAAAGGGAAGAGGCCTATTTGGTGCTATAGCGGGT
>A_/_H7N1|KX979368|A/bean_goose/Netherlands/1/2009
GGCAACAGGAATGAAGAATGTTCCCGAAATCCCAAAGGGAAGAGGCCTATTTGGTGCTATAGCGGGT
>A_/_H7N7|KX979315|A/mallard_duck/Netherlands/82/2008
GGCAACAGGAATGAAAAATGTTCCCGAACTTCCAAAGGGAAGAGGCCTATTTGGTGCTATAGCGGGT
>A_/_H7N7|KX979185|A/mallard_duck/Netherlands/2/2015
GGCAACAGGAATGAAAAATGTTCCCGAAATCCCCAAAGGAAGAGGCCTGTTTGGTGCTATAGCAGGT
>A_/_H7N7|KX978524|A/mallard_duck/Netherlands/1/2013
GGCAACAGGAATGAAAAATGTTCCCGAAATCCCAAAAGGAAGAGGCCTGTTTGGTGCTATAGCAGGT
>A_/_H7N7|KX978114|A/mallard_duck/Netherlands/2/2009
GGCAACAGGAATGAAAAATGTTCCCGAACTCCCAAAGGGAAGAGGCCTATTTGGTGCTATAGCGGGT
>A_/_H7N7|KX977692|A/mallard_duck/Netherlands/7/2009
GGCAACAGGAATGAAAAATGTTCCCGAACTCCCAAAGGGAAGAGGCCTATTTGGTGCTATAGCGGGT
>A_/_H7N7|KX061816|A/duck/Zhejiang/S4235/2011
AGCAACAGGGATGAAGAATGTTCCTGAGACTCCAAAGGGAAGAGGCCTATTTGGTGCTATAGCAGGT
>A_/_H7N7|KX061808|A/duck/Zhejiang/S3158/2012
AGCAACAGGGATGAAGAATGTTCCTGAGACTCCAAAGGGAAGAGGCCTATTTGGTGCTATAGCAGGT
>A_/_H7N7|KX061800|A/duck/Jiangxi/S4770/2013
AGCAACAGGGATGAAGAATGTCCCTGAGACTCCAAAGGGAAGAGGCCTATTTGGTGCTATAGCAGGT
>A_/_H7N7|KU646968|A/Anas_platyrhynchos/Belgium/23852cls33/2012
GGCAACAGGAATGAAAAATGTTCCCGAGATCCCAAAGGGAAGAGGCCTATTTGGTGCTATAGCGGGT
>A_/_H7N1|KU646960|A/Tadorna_tadorna/Belgium/3441-P3/2009
GGCAACAGGAATGAAGAATGTTCCCGAAATCCCAAAGGGAAGAGGCCTATTTGGTGCTATAGCGGGT
>A_/_H7N9|MW108568|A/duck/Jiangxi/1.11_NCDZT41F2-OC/2017
TGCAACAGGGATGAAGAATGTTCCTGAGATTCCAAAGGGAAGAGGCCTATTTGGTGCTATAGCAGGT
>A_/_H7N7|MW108560|A/duck/Jiangxi/1.07_NCDZT35N-C/2016
GGCAACAGGAATGAAAAATGTTCCTGAGCTCCCAAAGGGAAGAGGCCTATTTGGTGCTATAGCGGGT
>A_/_H7N9|MW108424|A/duck/Hunan/5.24_YYGK93P2-OC/2017
GGCAACAGGGATGAAGAATGTACCTGAGATTCCAAAGGGAAGAGGCCTATTTGGTGCTATAGCGGGT
>A_/_H7N9|MW108416|A/duck/Hunan/5.24_YYGK87P2-OC/2017
GGCAACAGGGATGAAGAATGTACCTGAGATTCCAAAGGGAAGAGGCCTATTTGGTGCTATAGCGGGT
>A_/_H7N9|MW107520|A/duck/Fujian/3.16_FZHX0301-C/2017
GGCAACAGGGATGAAGAATGTTCCTGAGATTCCAAAGGGAAGAGGCCTATTTGGTGCTATAGCGGGT
>A_/_H7N9|MW097842|A/duck/Jiangxi/12.22_NCDZT54I2-C/2016
GGCAACAGGGATGAAGAATGTTCCTGAGATTCCAAAGGGAAGAGGCCTATTTGGTGCTATAGCGGGT
>A_/_H7N9|MW097841|A/duck/Jiangxi/1.11_NCDZT44F2-OC/2017
GGCAACAGGGATGAAGAATGTTCCTGAGATTCCAAAGGGAAGAGGCCTATTTGGTGCTATAGCGGGT
>A_/_H7N9|MW097840|A/duck/Jiangxi/1.11_NCDZT42F2-OC/2017
GGCAACAGGGATGAAGAATGTTCCTGAGATTCCAAAGGGAAGAGGCCTATTTGGTGCTATAGCGGGT
>A_/_H7N9|MW097833|A/duck/Jiangxi/1.11_NCNP32E2-OC/2017
TGCAACAGGGATGAAGAATGTTCCTGAGATTCCAAAGGGAAGAGGCCTGTTTGGTGCTATAGCAGGT
>A_/_H7N2|MW097704|A/duck/Fujian/5.25_FZHX0665-O/2017
TGCAACAGGGATGAAGAATGTTCCTGAGATTCCAAAGGGAAGAGGCCTATTTGGTGCTATAGCGGGT
>A_/_H7N3|MT090530|A/duck/Bangladesh/37529/2019
GGCAACAGGGATGAAAAATGTTCCTGAACCCCCAAAGGGAAGGGGCCTATTTGGTGCTATAGCGGGT
>A_/_H7N7|KX061792|A/duck/Hunan/S1161/2010**gb
AGCAACAGGGATGAAGAATGTTCCTGAGATTCCAAAGGGAAGGGGTCTATTTGGTGCTATAGCAGGT
>A_/_H7gb|KP413923|A/duck/Huzhou/4233/2013**gb
AGCAACAGGGATGAAGAATGTTCCCGAGACTCCAAAGGGAAGAGGCCTATTTGGTGCTATAGCAGGT
>A_/_H7Nx|CY095570|A/duck/Italy/4692-9/2004**gb
GGCAACAGGAATGAAGAATGTTCCCGAAATCCCAAAGGGAAGAGGCCTATTTGGTGCTATAGCGGGT
>A_/_H7gb|KP286847|A/duck/Jiangxi/17142/2013**gb
AGCAACAGGGATGAAGAATGTCCCTGAGACTCCAAAGGGAAGAGGCCTATTTGGTGCTATAGCAGGT
>A_/_H7gb|KP416757|A/duck/Jiangxi/20718/2013**gb
AGCAACAGGGATGAAGAATGTCCCTGAGACTCCAAAGGGAAGAGGCCTATTTGGTGCTATAGCAGGT
>A_/_H7gb|KP416798|A/duck/Jiangxi/21706/2013**gb
AGCAACAGGGATGAAGAATGTCCCTGAGACTCCAAAGGGAAGAGGCCTATTTGGTGCTATAGCAGGT
>A_/_H7gb|KP417068|A/duck/Jiangxi/23970/2013**gb
AGCAACAGGGATGAAGAATGTCCCTGAAACTCCAAAGGGAAGAGGCCTATTTGGTGCTATAGCAGGT
>A_/_H7gb|KP416863|A/duck/Jiangxi/23995/2013**gb
AGCAACAGGGATGAAGAATGTCCCTGAGACTCCAAAGGGAAGAGGCCTATTTGGTGCTATAGCAGGT
>A_/_H7gb|KP416873|A/duck/Jiangxi/26180/2013**gb
AGCAACAGGGATGAAGAATGTCCCTGAGACTCCAAAGGGAAGAGGCCTATTTGGTGCTATAGCAGGT
>A_/_H7gb|KP286875|A/duck/Jiangxi/27793/2013**gb
AGCAACAGGGATGAAGAATGTCCCTGAGACTCCAAAGGGAAGAGGCCTATTTGGTGCTATAGCAGGT
>A_/_H7gb|KP416884|A/duck/Jiangxi/27810/2013**gb
AGCAACAGGGATGAAGAATGTCCCTGAGACTCCAAAGGGAAGAGGCCTATTTGGTGCTATAGCAGGT
>A_/_H7gb|KP286913|A/duck/Jiangxi/29297/2013**gb
AGCAACAGGGATGAAGAATGTCCCTGAGACTCCAAAGGGAAGAGGCCTATTTGGTGCTATAGCAGGT
>A_/_H7gb|KP286926|A/duck/Jiangxi/29301/2013**gb
AGCAACAGGGATGAAGAATGTCCCTGAGACTCCAAAGGGAAGAGGCCTATTTGGTGCTATAGCAGGT
>A_/_H7gb|KP286941|A/duck/Jiangxi/32180/2013**gb
AGCAACAGGGATGAAGAATGTTCCTGAGACTCCAAAGGGAAGAGGCCTATTTGGTGCTATAGCAGGT
>A_/_H7gb|KP416944|A/duck/Jiangxi/34854/2013**gb
AGCAACAGGGATGAAGAATGTCCCTGAGACTCCAAAGGGAAGAGGCCTATTTGGTGCTATAGCAGGT
>A_/_H7gb|KP416969|A/duck/Jiangxi/5416/2014**gb
AGCAACAGGGATGAAGAATGTCCCTGAGACTCCAAAGGGAAGAGGCCTATTTGGTGCTATAGCAGGT
>A_/_H7gb|KP416979|A/duck/Jiangxi/5418/2014**gb
AGCAACAGGGATGAAGAATGTCCCTGAGACTCCAAAGGGAAGAGGCCTATTTGGTGCTATAGCAGGT
>A_/_H7gb|KP416989|A/duck/Jiangxi/5437/2014**gb
AGCAACAGGGATGAAGAATGTCCCTGAGACTCCAAAGGGAAGAGGCCTATTTGGTGCTATAGCAGGT
>A_/_H7gb|KP417008|A/duck/Jiangxi/5450/2014**gb
AGCAACAGGGATGAAGAATGTCCCTGAGACTCCAAAGGGAAGAGGCCTATTTGGTGCTATAGCAGGT
>A_/_H7gb|KP414810|A/duck/Shaoxing/5240/2013**gb
AGCAACAGGGATGAAGAATGTTCCTGAGATTCCAAAGGGAAGAGGCCTATTTGGTGCTATAGCGGGT
>A_/_H7N7|LC498512|A/duck/Taiwan/4201/99**gb
GGCAACAGGGATGAAGAATGTTCCTGAGATTCCAAAGGGAAGAGGCCTATTCGGCGCCATAGCGGGT
>A_/_H7N7|KX979524|A/mallard_duck/Netherlands/1/2011**gb
GGCAACAGGAATGAAAAATGTTCCCGAGATCCCAAAGGGAAGAGGCCTATTCGGTGCTATAGCGGGT
>A_/_H7gb|MF694082|A/mallard_duck/Netherlands/11/2015**gb
GGCAACAGGAATGAAAAATGTTCCCGAAATCCCAAAAGGAAGAGGCCTGTTTGGTGCTATAGCAGGT
>A_/_H7gb|MK192354|A/mallard/Netherlands/22/2015**gb
AGCAACCGGAATGAAAAACGTTCCTGAAATCCCAAAGGGAAGAGGCCTATTTGGTGCTATAGCGGGA
>A_/_H7N7|CY095592|A/shoveler/Italy/2698-3/2006**gb
GGCAACAGGAATGAAAAATGTTCCCGAAATCCCAAAGGGAAGAGGCCTATTTGGTGCTATAGCGGGT
>A_/_H7N7|MN483245|A/wild_duck/South_Korea/KNU18-104/2018**gb
GGCAACAGGGATGAAAAATGTTCCCGAACTCCCAAAGGGAAGAGGCCTATTCGGCGCTATAGCAGGT
>A_/_H7N7|MN483211|A/wild_duck/South_Korea/KNU18-106/2018**gb
GGCAACAGGGATGAAAAATGTTCCCGAACTCCCAAAGGGAAGAGGCCTATTCGGCGCTATAGCAGGT
>A_/_H7N7|MN483253|A/wild_duck/South_Korea/KNU18-107/2018**gb
GGCAACAGGGATGAAAAATGTTCCCGAACTCCCAAAGGGAAGAGGCCTATTCGGCGCTATAGCAGGT
>A_/_H7N7|MN483223|A/wild_duck/South_Korea/KNU18-109/2018**gb
GGCAACAGGGATGAAAAATGTTCCCGAACTCCCAAAGGGAAGAGGCCTATTCGGCGCTATAGCAGGT
>A_/_H7N7|MN483228|A/wild_duck/South_Korea/KNU18-110/2018**gb
GGCAACAGGGATGAAAAATGTTCCCGAACTCCCAAAGGGAAGAGGCCTATTCGGCGCTATAGCAGGT
>A_/_H7N7|MN483232|A/wild_duck/South_Korea/KNU18-114/2018**gb
GGCAACAGGAATGAAAAATGTTCCTGAACTCCCAAAGGGAAGAGGCCTATTTGGTGCTATAGCGGGT
>A_/_H7N1|MN480525|A/wild_duck/South_Korea/KNU2018-113/2018**gb
GGCAACAGGAATGAAAAATGTTCCTGAACTCCCAAAGGGAAGAGGCCTATTTGGTGCTATAGCGGGT
