# Supplementary material for: In Silico Analyses of the Role of Codon Usage at the Hemagglutinin Cleavage Site in Highly Pathogenic Avian Influenza Genesis
Source: Viruses. 2022 Jun 21;14(7):1352. doi: 10.3390/v14071352 (PMC9316147; doi:10.3390/v14071352)
Supplement: Supplementary file 1 [file viruses-14-01352-s001.zip › Supplementary File 4/dataset/by_region-species/eurasia-ans_cha/eurasia-ans_cha_h8_unique_CSregion.fasta]

>A_/_H8N2|LC371818|A/duck/Hokkaido/207/2014
GCTGGCAGTTGGACTTAGAAACACTCCTTCTATTGAACCCAAAGGATTGTTTGGAGCCATTGCTGGT
>A_/_H8N4|LC367418|A/duck/Mongolia/565/2011
GTTGGCAGTTGGACTTAGAAACACTCCTTCTATTGAGCCCAAAGGATTGTTTGGAGCCATTGCTGGT
>A_/_H8N4|LC339675|A/duck/Hokkaido/W285/2007
GCTGGCAGTTGGACTTAGAAACACTCCTTCTATTGAACCCAAAGGATTGTTTGGAGCCATTGCTGGT
>A_/_H8N4|LC339587|A/duck/Hokkaido/95/2014
GCTGGCAGTTGGACTTAGAAACACTCCTTCTATTGAACCCAAAGGATTGTTTGGAGCCATTGCTGGT
>A_/_H8N4|LC349335|A/duck/Mongolia/258/2011
GTTGGCAGTTGGACTTAGAAACACTCCTTCTATTGAGCCCAAAGGATTGTTTGGAGCCATTGCTGGT
>A_/_H8N4|CY183368|A/mallard/Sweden/2834/2003
GCTGGCAATTGGACTTAGAAACACTCCTTCTATTGAACCCAAAGGCTTGTTTGGAGCCATTGCTGGT
>A_/_H8N2|CY183425|A/mallard/Sweden/60041/2007
GCTGGCAGTTGGACTTAGAAACACTCCTTCTATTGAACCCAAAGGATTGTTTGGAGCCATTGCTGGT
>A_/_H8N4|CY183465|A/mallard/Sweden/4486/2004
GCTGGCAGTTGGGCTTAGAAACACTCCTTCTATTGAACCCAAAGGCTTGTTTGGAGCCATAGCTGGT
>A_/_H8N4|CY183457|A/mallard/Sweden/3244/2003
GCTGGCAATTGGACTTAGGAACACTCCTTCTATTGAACCCAAAGGCTTGTTTGGAGCCATTGCTGGT
>A_/_H8N4|CY183449|A/mallard/Sweden/3240/2003
GCTGGCAATTGGACTTAGGAACACTCCTTCTATTGAACCCAAAGGCTTGTTTGGAGCCATTGCTGGT
>A_/_H8N4|CY183441|A/mallard/Sweden/2990/2003
GCTGGCAATTGGACTTAGAAACACTCCTTCTATTGAACCCAAAGGCTTGTTTGGAGCCATTGCTGGT
>A_/_H8N4|CY183539|A/mallard/Sweden/59475/2007
GCTGGCAATTGGACTTAGGAACACTCCTTCTATTGAACCCAAAGGCTTGTTTGGAGCCATTGCTGGT
>A_/_H8N4|CY183531|A/mallard/Sweden/58256/2006
GCTGGCAATTGGACTTAGAAACACTCCTTCTATTGAACCCAAAGGCTTGTTTGGAGCCATTGCTGGT
>A_/_H8N4|CY183523|A/mallard/Sweden/51156/2006
GCTGGCAGTTGGACTTAGAAACACTCCTTCTATTGAACCCAAAGGCTTGTTTGGAGCTATTGCTGGT
>A_/_H8N4|CY183515|A/mallard/Sweden/50055/2006
GCTGGCAGTTGGACTTAGAAACACTCCTTCTATTGAACCCAAAGGCTTGTTTGGAGCCATTGCTGGT
>A_/_H8N4|CY183507|A/mallard/Sweden/8005/2005
GCTGGCAGTTGGACTTAGAAACACTCCTTCTATTGAACCCAAAGGTTTGTTTGGAGCCATTGCTGGT
>A_/_H8N4|CY183499|A/mallard/Sweden/7996/2005
GCTGGCAGTTGGACTTAGAAACACTCCTTCTATTGAACCCAAAGGTTTGTTTGGAGCCATTGCTGGT
>A_/_H8N4|CY183491|A/mallard/Sweden/7242/2004
GCTGGCAGTTGGACTTAGGAACACTCCTTCTATTGAACCCAAAGGCTTGTTTGGAGCCATTGCTGGT
>A_/_H8N4|CY183483|A/mallard/Sweden/5389/2005
GCTGGCAGTTGGACTTAGAAACACTCCTGCTATTGAACCCAAAGGCTTGTTTGGAGCCATTGCTGGT
>A_/_H8N4|CY183572|A/mallard/Sweden/101165/2009
GCTGGCAGTTGGACTTAGAAACACTCCTTCTATTGAACCCAAAGGATTGTTTGGAGCCATTGCTGGT
>A_/_H8N4|CY183564|A/mallard/Sweden/99377/2009
GCTGGCAGTTGGACTTAGAAACACTCCTTCTATTGAACCCAAAGGATTGTTTGGGGCCATTGCTGGT
>A_/_H8N4|CY184592|A/mallard/Sweden/541/2002
GCTGGCAGTTGGACTTAGAAACACTCCTTCTATTGAACCCAGAGGCTTGTTTGGAGCCATTGCTGGT
>A_/_H8N4|CY184600|A/mallard/Sweden/51671/2006
GCTGGCAGTTGGACTTAGAAACACTCCTTCTATTGAACCCAAAGGCTTGTTTGGAGCTATTGCTGGT
>A_/_H8N4|KF501064|A/ruddy_shelduck/Mongolia/593/2010
GCTGGCAGTTGGGCTTAGAAACACTCCTTCTATTGAACCCAAAGGATTGTTTGGAGCCATTGCTGGT
>A_/_H8N5|AB669137|A/duck/Tsukuba/255/2005(H8N5)
GCTGGCAGTTGGACTTAGAAACACTCCTTCTATTGAACCCAAAGGCTTGTTTGGAGCCATTGCTGGT
>A_/_H8N8|CY098524|A/teal/Chany/444/2009
GCTGGCAGTTGGACTTAGAAACACTCCTTCTATTGAACCCAAAGGATTGTTTGGAGCCATTGCTGGT
>A_/_H8N4|CY060404|A/mallard/Sweden/8/2003
GCTGGCAATTGGACTTAGAAACACTCCTTCTATTGAACCCAAAGGCTTGTTTGGAGCCATTGCTGGT
>A_/_H8N4|CY060249|A/mallard/Sweden/24/2002
GCTGGCAGTTGGACTTAGAAACACTCCTTCTATTGAACCCAGAGGCTTGTTTGGAGCCATTGCTGGT
>A_/_H8N4|FJ802406|A/duck/Thailand/SP-355/2007
GCTGGCAGTTGGACTTAGAAACACTCCTTCTATTGAACCCAAAGGATTGTTTGGAGCCATTGCTGGT
>A_/_H8N4|CY043848|A/mallard/Netherlands/1/2006
GCTGGCAGTTGGACTTAGAAACACTCCTTCTATTGAACCCAAAGGATTGTTTGGAGCCATTGCTGGT
>A_/_H8N4|CY041258|A/common_teal/Netherlands/1/2005
GCTGGCAGTTGGACTTAGAAACACTCCTTCTATTGAACCCAAAGGTTTGTTTGGAGCCATTGCTGGT
>A_/_H8N4|AB450454|A/duck/Hokkaido/95/1981
GCTAGCAGTTGGGCTTAGGAACACTCCTTCTGTTGAACCCAAAGGATTGTTTGGAGCCATTGCTGGT
>A_/_H8N4|EF061122|A/duck/Yangzhou/02/2005
ACTTGCAGTTGGGCTTAGAAATACACCTTCTGTTGAACCCAGAGGACTGTTCGGAGCCATTGCTGGT
>A_/_H8N4|MT090424|A/duck/Bangladesh/37509/2019
GTTAGCAGTCGGACTTAGAAACACTCCTTCCATTGAACCCAAAGGATTGTTTGGAGCCATTGCTGGT
>A_/_H8N4|MT090367|A/duck/Bangladesh/37525/2019
GTTAGCAGTCGGACTTAGAAACACTCCTTCCATTGAACCCAAAGGATTGTTTGGAGCCATTGCTGGT
>A_/_H8N4|MT090348|A/mallard/Bangladesh/37909/2019
GCTGGCAGTTGGACTTAGAAACACTCCTTCTATTGAACCTAAAGGATTGTTTGGGGCCATTGCTGGT
>A_/_H8N4|MT090312|A/duck/Bangladesh/37473/2019
GTTAGCAGTCGGACTTAGAAACACTCCTTCCATTGAACCCAAAGGATTGTTTGGAGCCATTGCTGGT
>A_/_H8N4|MT090262|A/duck/Bangladesh/38557/2019
GCTAGCAGTTGGACTTAGAAACACTCCTTCTATTGAACCTAAAGGATTGTTTGGGGCCATTGCTGGT
>A_/_H8N4|MK978904|A/duck/Hokkaido/X9/2016
ATTGGCAGTTGGACTCAGAAACACTCCTTCTATTGAACCCAAAGGATTGTTTGGAGCCATTGCTGGT
>A_/_H8N4|MF682649|A/mallard_duck/Netherlands/7/2015
GCTGGCAGTTGGACTTAGAAACACTCCTTCTATTGAACCCAAAGGATTGTTTGGAGCCATTGCTGGT
>A_/_H8N4|MF147458|A/mallard_duck/Netherlands/11/2006
GCTGGCAGTTGGACTTAGAAACACTCCTTCTATTGAACCCAAAGGTTTGTTTGGAGCCATTGCTGGT
>A_/_H8N4|MF146272|A/mallard_duck/Netherlands/13/2006
GCTGGCAGTTGGACTTAGAAACACTCCTTCTATTGAACCCAAAGGTTTGTTTGGAGCCATTGCTGGT
>A_/_H8N4|KX977927|A/mallard_duck/Netherlands/14/2006
GCTGGCAGTTGGACTTAGAAACACTCCTTCTATTGAACCCAAAGGTTTGTTTGGAGCCATTGCTGGT
>A_/_H8N4|CY077024|A/northern_shoveler/Netherlands/1/2006
GCTGGCAGTTGGACTTAGAAACACTCCTTCTATTGAACCCAAAGGTTTGTTTGGAGCCATTGCTGGT
>A_/_H8N4|LC339539|A/duck/Hokkaido/220/2014**gb
GCTGGCAGTTGGACTTAGAAACACTCCTTCTATTGAACCCAAAGGATTGTTTGGAGCCATTGCTGGT
>A_/_H8N4|LC339547|A/duck/Hokkaido/221/2014**gb
GCTGGCAGTTGGACTTAGAAACACTCCTTCTATTGAACCCAAAGGATTGTTTGGAGCCATTGCTGGT
>A_/_H8N4|LC339563|A/duck/Hokkaido/238/2014**gb
GCTGGCAGTTGGACTTAGAAACACTCCTTCTATTGAACCCAAAGGATTGTTTGGAGCCATTGCTGGT
>A_/_H8gb|CY183474|A/mallard/Sweden/4737/2004**gb
GCTGGCAGTTGGACTAAGAAACACTCCTTCTATTGAACCCAAAGGCTTGTTTGGAGCCATTGCCGGT
>A_/_H8gb|CY183555|A/mallard/Sweden/68537/2007**gb
GCTGGCAGTTGGACTTAGAAACACTCCTTCTATTGAACCCAAAGGATTGTTTGGAGCCATTGCTGGT
>A_/_H8N6|KF501097|A/ruddy_shelduck/Mongolia/592/2010**gb
GCTGGCAGTTGGGCTTAGAAACACTCCTTCTATTGAACCCAAAGGATTGTTTGGAGCCATTGCTGGT
