# Supplementary material for: In Silico Analyses of the Role of Codon Usage at the Hemagglutinin Cleavage Site in Highly Pathogenic Avian Influenza Genesis
Source: Viruses. 2022 Jun 21;14(7):1352. doi: 10.3390/v14071352 (PMC9316147; doi:10.3390/v14071352)
Supplement: Supplementary file 1 [file viruses-14-01352-s001.zip › Supplementary File 4/dataset/by_region-species/eurasia-ans_cha/eurasia-ans_cha_h9_unique_CSregion.fasta]

>A_/_H9N2|MN530411|A/white_peckin_duck/South_Korea/N06-1354/2006**gb
ATTGGCAGTTGGTCTAAGAAATGTGCCTGCTGCATCAGGTAGAGGGCTATTTGGTGCCATAGCTGGA
>A_/_H9N2|KF142481|A/duck/Jiangsu/1/2008
actggcagttggtctaagaaatgtgcctgctagatcaagtagaggactatttggggctatagctggt
>A_/_H5N6|MW108936|A/duck/Jiangxi/6.21_NCNP83S3-OC/2018
ACTTGCAGTTGGTCTGAGGAATGTGCCTTCTAGATCTAGTAGAGGACTATTCGGGGCYATAGCAGGG
>A_/_H5N6|MW108656|A/duck/Jiangxi/12.17_NCNP71D4-O/2018
ACTTGCAGTTGGTCTGAGGAATGTGCCTTCTAGATCTAGTAGAGGACTATTCGGGGCTATAGCAGGG
>A_/_H5N6|MW107984|A/duck/Hunan/06.22_YYGK90T3-OC/2018
ACTTGCAGTTGGTCTGAGGAATGTGCCTTCTAGATCTAGTAGAGGACTATTCGGGGCCATAGCAGGG
>A_/_H5N6|MW107832|A/duck/Henan/01.01_LYGL003-O/2017
ACTTGCAGTTGGTCTGAGGAATGTGCCTTCTAGATCTAGTAGAGGACTATTCGGGGCCATAGCAGGG
>A_/_H5N0|MW098293|A/duck/Jiangxi/05.28_NCNP30N3-OC/2018
ACTTGCAGTTGGTCTGAGGAATGTGCCTTCTAGATCTAGTAGAGGACTATTCGGGGCCATAGCAGGR
>A_/_H5N0|MW098287|A/duck/Jiangxi/5.28_NCNP34N3-OC/2018
ACTTGCAGTTGGTCTGAGGAATGTGCCTTCTAGATCTAGTAGAGGACTATTCGGGGCYATAGCAGGR
>A_/_H5N0|MW098087|A/duck/Zhejiang/12.28_HZBX012-O/2018
ACTTGCAGTTGGTCTGAGGAATGTKCCTTCTAGATCTAGTAGAGGACTATTCGGGGCCATAGCAGGA
>A_/_H5N0|MW098081|A/duck/Zhejiang/11.09_HZBX009-C/2018
ACTTGCAGTTGGTCTKAGGAATGTGCCTTCTAGATCYAGYAGAGGACTATTYGGGGCCATAGCAGGR
>A_/_H7N9|MW108592|A/duck/Jiangxi/1.11_NCNP32E2-OC/2017
ACTTGCAGTTGGTCTGAGGAATGTGCCTTCTAGATCTAGTAGAGGACTATTCGGGGCCATAGCAGGA
>A_/_H7N9|MW108584|A/duck/Jiangxi/1.11_NCDZT44F2-OC/2017
ACTTGCAGTTGGTCTGAGGAATGTACCTTCTAGATCTAGTAGAGGACTATTCGGGGCCATAGCAGGA
>A_/_H7N9|MW108576|A/duck/Jiangxi/1.11_NCDZT42F2-OC/2017
ACTTGCAGTTGGTCTGAGGAATGTGCCTTCTAGATCTAGTAGAGGACTATTCGGGGCCATAGCAGGA
>A_/_H9N2|MK554393|A/Duck/Jiangxi/X2348/2017
ACTTGCAGTTGGTTTGAGGAATATGCCTTCTAGATCTAGTAGAGGACTATTCGGGGGCATAGCAGGG
>A_/_H9N6|MW098183|A/duck/Fujian/11.26_FZHX0197-C/2018
ACTTGCAGTTGGTCTGAGGAACGTGCCTTCTAGGTCYAGTAGAGGACTATTCGGGSCMATAGCAGGG
>A_/_H9N2|MW097464|A/duck/Fujian/6.22_FZHX0689-C/2017
ACTTGCAGTTGGTCTGAGGAATGTGCCTTCTAGATCTAGTAGAGGACTATTCGGAGCAAAAGCAGGG
>A_/_H9N2|CY006025|A/duck/Nanchang/4-361/2001
ATTGGCAGTTGGTCTGAGGAATGTGCCTGCTAGATCAAGCAGAGGAATATTCGGGGCCATAGCTGGA
>A_/_H9N2|MK552906|A/Duck/Jiangxi/X1353/2018
ACTTGCAGTTGGTCTGAGGAATGTGCCTTCTAGATCTAGTAGAGGAGTATTCGGGGCCATAGCAGGA
>A_/_H9N2|MK552574|A/Duck/Ningxia/NX1204/2018
ACTTGCAGTTGGTCTGAGGAATGTGCCTTCTAGATCTAGTAGAGGACTATTCGAGGCAATAGCAGGG
>A_/_H9N2|MK553655|A/Duck/Jiangxi/X2437/2018
ACTTGCAGTTGGTCTGAGGAATGTGCCTTCTAGATCTAGTAGAGGACTATTCGTGGCTATAGCAGGG
>A_/_H9N2|MK553360|A/Duck/Guizhou/Q2107/2018
ACTTGCAGTTGGTCTGAGGAATGTGCCTTCTAGATCTAGTAGAGGATCATTTGGGGCCATAGCAGGG
>A_/_H9N2|MK553356|A/Duck/Guizhou/Q2098/2018
ACTTGCAGTTGGTCTGAGGAATGTGCCTTCTAGATCTAGTAGAGGACTATTGGGGGCCATAGCAGGG
>A_/_H9N2|MK553355|A/Duck/Guizhou/Q2096/2018
ACTTGCAGTTGGTCTGAGGAATGTGCCTTCTAGATCTAGTAGAGGACTATTGGGGGCCATAGCAGGG
>A_/_H9N2|MK553345|A/Duck/Guizhou/Q2071/2018
ACTTGCAGTTGGTCTGAGGAATGTGCCTTCTAGATCTAGTAGAGGCATGTTTGGTAGCATAGCAAGG
>A_/_H9N2|DQ064374|A/duck/Nanjing/2/97
ACTGGCAGTTGGTCTAAGGAATGTGCCTGCTAGATCAAGTAGAGGACTATTTGGGGCCATAACTGGA
>A_/_H9N2|MK600904|A/Duck/Jiangxi/X1292/2015
ACTTGCAGTTGGTATGAGGAATGTGCGTTCTAGATGTAGTAGAGGACTATTCGGGGCCATAGCAAGT
>A_/_H9N2|MK600574|A/goose/Guangdong/G324/2015
ACTTGCAGTTGGTCTGAGGAATGTGCGTTCTAGATCTAGTAGAGGGCTATTCGGGGCCATAGCAGGG
>A_/_H9N2|MK600570|A/Duck/Guangdong/G311/2015
ACTTGCAGTTGGTTTGAGGAATGTACATTTTAGATATAGTAGAGGACTATTCGGGGCCATAGCAGGA
>A_/_H9N2|MK553090|A/Duck/Guangdxi/GX2088/2018
ACTTGCAGTTGGTCTGAGGAATGTGCTTTCTAGATCTAGTAGAGGACTATTTGGGGCCATAGCAGGG
>A_/_H9N2|MK552970|A/Duck/Yunnan/YN1478/2018
ACTTGCAGTTGGTCTGAGGAATGTGCGTTCTAGATATAGTAGAGGACTATTTGGGGCCATAGCAGGG
>A_/_H9N2|MK554354|A/Duck/Jiangxi/X2256/2017
ACTTGCAGCTGGTCTGAGGAATGTGCGTTCTAGATATAGTAGAGGACTATTCGGGGCCATAGCAGGG
>A_/_H9N2|MK554150|A/Duck/Guizhou/Q2222/2017
ACTCTCAGTTGGTCTGAGGAATGTACGTTGTCGATATAGTAGAGGACTATTCGGGGCCATAGCAGGG
>A_/_H9N2|MK554087|A/Duck/Ningxia/NX2112/2017
ACTCGCAGTTGGTCTGAGGAATGTGCGTTCTAGATATAGTAGAGGACTATTCGGGGCCATAGCAGGG
>A_/_H9N2|MK554061|A/Duck/Jiangsu/J2468/2017
ACTTGCAGTTGGTCTGAGGAATGTGCGTTCTAGATCTAGTAGAGGACTATTCGGGGCCATAGCAGGA
>A_/_H9N2|MK553859|A/Duck/Guangdong/G2140/2017
AGGTGCAGTTGGTCTGAGGAATGTGCTGTGTAGATCTAGTAGAGGGCTATTCGGGGCCATAGCAGGG
>A_/_H9N2|MK553824|A/Duck/Guangdong/G2041/2017
ACTTGCAGTTGGTCTGAGGAATGTGCGTTCTAGATATAGTAGAGGACTATTCGGGGCCATAGCAGGG
>A_/_H9N2|MK553658|A/Duck/Jiangxi/X2446/2018
ACTTGCAGTTGGTCTGAGGAATGTGCGTTCTAGATCTAGTAGAGGACTATTCGGGGCTATAGCAGGG
>A_/_H9N2|MK553404|A/Duck/Guizhou/Q2237/2018
ACTTGCAGTTGGTCTGAGGAATGTGCGTTCTAGATCTAGTAGAGGACTATTTGGGGCCATAGCAGGG
>A_/_H9N2|MK553279|A/Duck/Jiangsu/J2372/2018
ACTTGCAGTTGGTCTGAGGAATGTGCGTTCTAGATCTAGTAGAGGACTATTCGGGGCCATAGCAGGA
>A_/_H9N2|MK553241|A/Duck/Jiangsu/J2276/2018
ACTTGCAGTTGGTCTGAGGAATGTGCGTTCTAGATATAGTAGAGGACTATTCGGGGCCATAGCAGGA
>A_/_H9N2|MK554422|A/Duck/Xizang/XZ2050/2017
ACTTGCAGTTCGTCTGAGGAATGTGCGTTCTAGATATAGTAGAGGACTATTCGGGGCCATAGCAGGG
>A_/_H6N0|MW098141|A/goose/Xinjiang/12.24_WLMQXL003-O/2018
ACTTGCAGTTGGTCTGAGGAATGTKCCTTCTAGATCTARTAGAGGACTATTCGGGGCAAWAGCAGGG
>A_/_H6N0|MW098061|A/duck/Zhejiang/10.26_HZBX008-O/2018
ACTTGCAGTYGGTCTGAGGAATGTGCCTTCTAGATCTAGTAGAGGACTATTCGGRGCMAWAGCAGGN
>A_/_H6N0|MW108968|A/duck/Jiangxi/9.22_NCDZT101Z3-OC/2018
ACTTGCAGTTGGTCTGAGGAATGTGCCTTCTAGATCTAGTAGAGGACTATTCGGGGCTATAGCAGGG
>A_/_H6N0|MW108928|A/duck/Jiangxi/6.21_NCDZT2S3-OC/2018
ACTTGCAGTTGGTCTGAGGAATGTGCCTTCTAGATCTAGTAGAGGACTATTCGGGGCTATAGCAGGG
>A_/_H6N0|MW108888|A/duck/Jiangxi/5.28_NCNP17N3-OC/2018
ACTTGCAGTTGGTCTGAGGAATGTGCCTTCTAGATCTAGTAGAGGACTATTCGGGGCYATAGCAGGG
>A_/_H6N0|MW108600|A/duck/Jiangxi/10.19_NCNP86A4-OC/2018
ACTTGCAGTTGGTCTGAGGAATGTGCCTTCTAGATCTAGTAGAGGACTATTCGGGGCTATAGCAGGG
>A_/_H6N0|MW108512|A/duck/Jiangxi/09.22_NCDZT55Z3-OC/2018
ACTTGCAGTTGGTCTGAGGAATGTGCCTTCTAGATCTAGTAGAGGACTATTCGGGGCTATAGCAGGG
>A_/_H6N6|MW108056|A/duck/Hunan/1.17_YYGKK90-OC/2017
ACTTGCAGTTGGTCTGAGGAATGTGCCTTCTAGATCTAGTAGAGGACTATTCGGGGCCATAGCAGGG
>A_/_H6N0|MW098381|A/duck/Hunan/5.29_YYGK80P3-OC/2018
ACTTGCAGTTGGTCTKAGGAATGTGCCTTCTAGATCYAGTAGAGGACTATTYGGGGCCATAGCAGGR
>A_/_H6N0|MW098377|A/duck/Hunan/5.29_YYGK71P3-OC/2018
ACTTGCAGTTGGTCTGAGGAATGTGCCTTCTAGATCTAGTAGAGGACTATTCGGGGCCATAGCAGGR
>A_/_H6N0|MW098349|A/duck/Hunan/4.26_YYGK85R3-OC/2018
ACTTGCAGTTGGTCTGAGGAATGTGCCTTCTAGATCTAGTAGAGGACTATTCGGGGCYATAGCAGGG
>A_/_H6N0|MW098323|A/duck/Jiangxi/9.22_NCDZT93Z3-OC/2018
ACTTGCAGTTGGTCTGAGGAATGTGCCTTCTAGATCTAGTAGAGGACTATTCGGGGCTATAGCAGGG
>A_/_H6N0|MW098289|A/duck/Jiangxi/5.28_NCNP32N3-OC/2018
ACTTGCAGTTGGTCTGAGGAATGTGCCTTCTAGATCTAGTAGAGGACTATTCGGGGCTATAGCAGGG
>A_/_H6N0|MW098174|A/duck/Fujian/11.26_FZHX0163-O/2018
ACTTGCAGTYGGTCTGAGGAAYGTGCCTTCTAGRTCYAGTAGAGGACTATTCGGGGCMATAGCAGGG
>A_/_H6N0|MW098137|A/goose/Xinjiang/12.24_WLMQXL002-O/2018
ACTTGCAGTTGGTYTGAGGAATGTGCCTTCTAGATCTAGTAGAGGACTATTCGGSGCCATAGCAGGG
>A_/_H6N0|MW098126|A/goose/Jiangsu/1.11_LYSZW002-O/2018
ACTTGCAGTTGGTCTGAGGAATGTTCCTTCTAGATCTAGTAGAGGACTATTCGGGGCCATAGCAGGR
>A_/_H9N2|MT407105|A/Anas_platyrhynchos/Belgium/9313/2016
ACTGGCAGTCGGCTTGAGAAACGTGCCTGCTGCATCAAATAGAGGATTGTTTGGTGCCATAGCTGGA
>A_/_H9N2|MT407089|A/Anas_platyrhynchos/Belgium/9074/2016
ACTGGCAGTCGGCTTGAGAAACGTGCCTGCTGCATCAAATAGAGGATTGTTTGGTGCCATAGCTGGA
>A_/_H9N2|GU086233|A/duck/Korea/A174/2009
ACTGGCAGTTGGTCTAAGAAATGTGCCTGCTACATCAGGTAGAGGGTTATTTGGTGCCATAGCTGGA
>A_/_H9N2|MW133971|A/White-fronted_Goose/Ukraine/Novomikhalivka_-4-23-12/2010
ACTGGCAGTTGGCTTGAGGAATGTGCCTGCTGCATCAGGTAGAGGATTGTTTGGTGCCATAGCTGGA
>A_/_H9N2|AB841272|A/muscovy_duck/Vietnam/LBM417/2013
ACTGGCAGTCGGTCTAAGGAATGTGCCTGCTAGATCAAATAGAGGACTATTTGGAGCCATAGCTGGT
>A_/_H9N2|KP006641|A/duck/Shandong/TA01/2012
ACTTGCAGTTGGTCTGAGGAATGTGCCCTCTAGATCTAGTAGAGGACTATTCGGGGCCATAGCAGGA
>A_/_H9N2|AY206678|A/duck/Hong_Kong/644/79
ACTGGCAGTCGGTCTGAGGAATGTACCTGCTGTATCAGATAGAGGACTATTTGGTGCTATAGCTGGA
>A_/_H9N2|LC208500|A/duck/Japan/AQ-HE5/2015
ACTTGCAGTTGGTCTGAGGAATGTGCCTTCTAGATCTAGTAGAGGACTATTCGGGGCCATAGCAGGG
>A_/_H9N0|MW098290|A/duck/Jiangxi/05.28_NCNP31N3-OC/2018
ACTTGCAGTTGGTCTGAGGAATGTGCCTTCTAGATCTAGTAGAGGACTATTCGGGGCCATAGCAGGR
>A_/_H9N0|MW098175|A/duck/Fujian/11.26_FZHX0180-O/2018
ACTTGCAGTCGGTCTGAGGAATGTGCCTTCTAGATCTAGTAGAGGACTATTCGGRGCAATAGCAGGG
>A_/_H9N0|MW098124|A/goose/Jiangsu/1.11_LYSZW001-O/2018
ACTTGCAGTTGGTCTGAGGAATGTTCCTTCTAGATCTAGTAGAGGACTATTCGGGGCCATAGCAGGA
>A_/_H9N0|MW098071|A/duck/Zhejiang/10.26_HZBX012-C/2018
ACTTGCAGTTGGTCTKAGGAATGTGCCTTCTAGATCYAGTAGAGGACTATTYGGGGCYATAGCAGGR
>A_/_H9N0|MW098068|A/duck/Zhejiang/10.26_HZBX004-C/2018
ACTTGCAGTTGGTCTKAGGAATGTGCCTTCTAGATCYAGYAGAGGACTATTYGGGGCYATAGCAGGR
>A_/_H9N4|AB455035|A/duck/Hokkaido/HY57/2005
ATTGGCAGTCGGCTTGAGGAATGTGCCTGCTGCGTCAGATAGAGGGTTGTTTGGTGCTATAGCTGGA
>A_/_H9N2|CY146660|A/duck/Hunan/S4111/2011
ACTTGCAGTTGGTCTGAGGAATGTGCCTTCTAGATCTAGTAGAGGACTATTCGGGGCCATAGCAGGA
>A_/_H9N2|AB874675|A/duck/Chiba/1/2007
ATTGGCAGTCGGCTTGAGGAATGTGCCTGCTGCATCAGATAGAGGATTGTTTGGTGCCATAGCTGGA
>A_/_H9N2|KC768041|A/duck/Shanghai/C164/2009
ACTTGCAGTTGGTCTGAGGAATGTGCCTTCTAGATCTAGTAGAGGGCTATTCGGAGCCATAGCAGGG
>A_/_H9N2|KC768040|A/duck/Shanghai/C163/2009
ACTTGCAATTGGTCTGAGAAATGTGCCTTCTAGATCTAGTAGAGGGCTATTCGGAGCCATAGCAGGG
>A_/_H9N2|KC768039|A/duck/Shanghai/C60/2007
ACTTGCAGTTGGTCTGAGAAATGTGCCTTCTAGATCTAGTAGAGGACTATTCGGGGCCATAGCAGGA
>A_/_H9N2|KC693645|A/white-fronted_goose/Korea/20-36/2007
ATTGGCAGTCGGTTTGAGGAATGTACCTGCCGCATCAGATAGAGGGCTGTTTGGTGCGATAGCTGGA
>A_/_H9N2|KC162234|A/baikal_teal/Xianghai/421/2011
ACTGGCAGTCGGCTTGAGGAATGTGCCTGCTGCATCAGATAGAGGATTGTTTGGTGCCATAGCTGGA
>A_/_H9N2|CY116620|A/mallard/Portugal/99006/2009
ACTGGCAGTCGGCTTGAGGAATGTGCCTGCTGCATCGGATAGAGGATTGTTTGGTGCCATAGCTGGA
>A_/_H9N2|CY116618|A/mallard/Portugal/99005/2009
ACTGGCAGTCGGCTTGAGGRATGTGCCTGCTGCATCGGATAGAGGATTGTTTGGTGCCATAGCTGGA
>A_/_H9N2|CY116616|A/mallard/Portugal/99002/2009
ACTGGCAGTCGGCTTGAGGAATGTGCCTGCTGCATCGGATAGAGGATTGTTTGGTGCCATAGCTGGA
>A_/_H9N2|CY116614|A/mallard/Portugal/83660/2009
ACTGGCAGTCGGCTTGAGGAATGTGCCTGCTGCATCGGATAGAGGATTGTTTGGTGCCATAGCTGGA
>A_/_H9N1|JX273568|A/teal/Northern_Ireland/14567-10-5257/2007
ACTGGCAGTCGGCTTGAGGAATGTGCCTGCTGCATCAGATAGAGGATTATTTGGTGCCATAGCTGGA
>A_/_H9N2|JX273567|A/mallard/Finland/Li13384/2010
ACTGGCAGTCGGCTTGAGGAATGTGCCTGCTGCATCAGATAGAGGATTGTTTGGTGCCATAGCTGGA
>A_/_H9N2|JX273566|A/mallard/England/7798-6499/2006
ATTGGCGGTCGGTTTGAGGAATGTGCCTGCTGCATCAGATAGGGGACTGTTTGGTGCTATAGCTGGA
>A_/_H9N9|JX273565|A/knot/England/497/2002
ACTGGCGGTCGGTCTGAGGAATGTGCCTGCTGCATCAGATAGAGGGCTGTTTGGTGCTATAGCTGGA
>A_/_H9N2|JF916721|A/duck/Fujian/MH/2003
ACTGGCAGTTGGTCTAAGGAATGTGCCTGCTAGATCAAGTAGAGGACTATTTGGGGCCATAGCTGGA
>A_/_H9N2|JF916713|A/Muscovy_duck/Fujian/CL/1997
ACTGGCAGTTGGTCTAAGGAATGTGCCTGCTAGATCAAGTAGAGGACTATTTGGGGCCATAGCTGGA
>A_/_H9N2|JQ344328|A/duck/Malaysia/91/1997
ACTAGCAGTCGGTCTGAGGAACGTACCTGCTATATCAAATAGAGGACTATTTGGTGCTATAGCTGGA
>A_/_H9N2|JQ344326|A/duck/Malaysia/20/1998
ACTAGCAGTCGGCCTGAGGAACGTACCTGCTATATCAAATAGAGGACTATTTGGTGCCATAGCTGGA
>A_/_H9N2|JF745931|A/mallard/PT/27972-B139/2007
ACTGGCAGTCGGCTTGAGGAATGTGCCTGCTGCATCAGATAGAGGATTGTTTGGTGCCATAGCTGGG
>A_/_H9N2|FN600118|A/mallard/Iran/T370/2007
ACTGGCAGTTGGCTTGAGGAATGTGCCTGCTGCATCAGATAGAGGATTGTTTGGTGCCATAGCTGGA
>A_/_H9N2|FN600117|A/mallard/Iran/T366/2007
ACTGGCAGTTGGCTTGAGGAATGTGCCTGCTGCATCAGATAGAGGATTGTTTGGTGCCATAGCTGGA
>A_/_H9N2|FN600115|A/garganey/Iran/K8/2003
ACTGGCAGTAGGGTTGAGGAACGTGCCTGCTAGATCAAGTAGAGGACTATTCGGAGCCATAGCTGGA
>A_/_H9N2|HM136574|A/Eurasian_wigeon/Netherlands/4/2005
ATTGGCGGTCGGTTTGAGGAATGTGCCTGCTGCATCAGATAGGGGACTGTTTGGTGCTATAGCTGGA
>A_/_H9N6|AB569975|A/duck/Vietnam/OIE-2334/2010
ACTGGCAGTCGGTCTGAGGAATGTGCCTGCTGTGTCAGGTAGAGGGCTATTTGGTGCCATAGCTGGA
>A_/_H9N2|AB545591|A/duck/Vietnam/OIE-2327/2009
ACTGGCAGTCGGTTTGAGAAATGTGCCTGCTGTGTCAGGTAGAGGGTTATTTGGTGCCATAGCTGGG
>A_/_H9N2|AB545593|A/duck/Vietnam/OIE-2313/2009
ACTGGCAGTCGGTTTGAGAAATGTGCCTGCTGTGTCAGGTAGAGGGTTATTTGGTGCCATAGCTGGG
>A_/_H9N2|CY031275|A/duck/Hong_Kong/702/1979-quail_adapted
ACTGGCAGTCGGCCTGAGAAATGTACCTGCTGTATCAAATAGAGGGCTATTTGGTGCCATAGCTGGG
>A_/_H9N2|CY031283|A/duck/Hong_Kong/702/1979-quail_adapted
ACTGGCAGTCGGCCTGAGAAATGTACCTGCTGTATCAAATAGAGGGCTATTTGGTGCCATAGCTGGG
>A_/_H9N2|CY031267|A/duck/Hong_Kong/702/1979-chicken_adapted
ACTGGCAGTCGGCCTGAGAAATGTACCTGCTGTATCAACTAGAGGGCTATTTGGTGCCATAGCTGGG
>A_/_H9N2|AY603067|A/duck/China
ATTGGCAGTTGGTCTGAGGAATGTGCCTGCTAGATCAAGTAGAGGACTATTTGGAGCCATAGCTGGA
>A_/_H9N2|GU471887|A/duck/Guangdong/810/2009
ACTTGCAGTTGGTCTGAGGAATGTGCCTTCTAGATCTAGTAGAGGACTATTTGGGGCCATAGCTGGA
>A_/_H9N2|GU471798|A/duck/Fujian/T14/2007
ACTGGCAGTTGGTCTGAGGAATGTGCCTGCTAGATCAAGTAGAGGATTATTTGGAGCCATAGCTGGA
>A_/_H9N2|GU471797|A/duck/Fujian/T7/2007
ACTGGCAGTTGGTCTGAGGAATGTGCCTGCTAGATCAAGTAGAGGATTATTTGGAGCCATAGCTGGA
>A_/_H9N2|CY043856|A/Eurasian_wigeon/Netherlands/3/2005
ATTGGCGGTCGGTTTGAGGAATGTGCCTGCTGCATCAGATAGGGGACTGTTTGGTGCTATAGCTGGA
>A_/_H9N2|GU194479|A/teal/Switzerland/WV1070694/2007
ACTGGCAGTCGGCTTGAGGAATGTGCCTGCTGCATCAGATAGAGGATTGTTTGGTGCCATAGCTGGA
>A_/_H9N2|GU194486|A/mallard/Switzerland/WV3080008/2007
ACTGGCAGTCGGCTTGAGGAATGTGCCTGCTGCATCAGATAGAGGGTTGTTTGGTGCCATAGCTGGA
>A_/_H9N2|GU194481|A/mallard/Switzerland/WV1070805/2007
ACTGGCAGTCGGCTTGAGGAATGTGCCTGCTGCATCAGATAGAGGATTGTTTGGTGCCATAGCTGGA
>A_/_H9N2|GU194480|A/mallard/Switzerland/WV1070800/2007
ACTGGCAGTCGGCTTGAGGAATGTGCCTGCTGCATCAGATAGAGGGTTGTTTGGTGCCATAGCTGGA
>A_/_H9N2|GU194485|A/mallard/Austria/WV1090234/2007
ACTGGCAGTCGGCTTGAGGAATGTGCCTGCTGCATCAGATAGAGGATTGTTTGGTGCCATAGCTGGA
>A_/_H9N2|GU194487|A/mallard/Switzerland/WV3080036/2008
ACTGGCAGTCGGCTTGAGGAATGTGCCTGCTGCATCAGATAGAGGATTGTTTGGTGCCATAGCTGGA
>A_/_H9N2|GU194484|A/mallard/Switzerland/WV1080881/2008
ACTGGCAGTCGGCTTAAGGAATGTGCCTGCTGCATCAGATAGAGGATTGTTTGGTGCCATAGCTGGA
>A_/_H9N2|CY043864|A/gadwall/Netherlands/1/2006
ACTGGCAGTCGGCTTGAGGAATGTGCCTGCTGCATCAGATAGAGGATTGTTTGGTGCCATAGCTGGA
>A_/_H9N2|CY041274|A/Bewick's_swan/Netherlands/5/2007
ATTGGCGGTCGGTTTGAGGAATGTGCCTGCTGCATCAGATAGGGGACTGTTTGGTGCTATAGCTGGA
>A_/_H9N2|CY041266|A/pink-footed_goose/Netherlands/1/2006
ATTGGCGATCGGTTTGAGGAATGTGCCTGCTGCATCAGATAGGGGACTGTTTGGTGCTATAGCTGGA
>A_/_H9N2|AB432938|A/duck/Hong_Kong/W213/1997
ACTGGCAGTTGGTTTGAGAAATGTGCCTGCTAGATCAAGTAGAGGACTATTTGGGGCCATAGCTGGA
>A_/_H9N2|AB485600|A/duck/Hokkaido/238/2008
ACTGGCAGTCGGCTTGAGGAATGTGCCTGCTGCATCAGGTAGAGGATTGTTTGGTGCCATAGCTGGA
>A_/_H9N2|EU926628|A/duck/Guangdong/GZ01/2001
ATTGGCAGTTGGTCTGAGGAATGTGCCTGCTAGATCAAGTAGAGGACTATTTGGAGCCATAGCTGGA
>A_/_H9N2|CY031259|A/Duck/Hong_Kong/702/79
ACTGGCAGTCGGCCTGAGAAATGTACCTGCTGTATCAAATAGAGGGCTATTTGGTGCCATAGCTGGG
>A_/_H9N2|EU086234|A/duck/Guangxi/51/2005
ACTGGCAGTTGGTCTGAGGAATGTGCCTGCCAGAGCAAGTAGAGGACTATTTGGGGCCATAGCTGGA
>A_/_H9N2|DQ787802|A/teal/Primorie/3631/02
ACTGGCAGTTGGCTTGAGGAATGTGCCTGCTGCATCAGGTAGAGGGTTGTTTGGTGCCATAGCTGGA
>A_/_H9N2|DQ787797|A/teal/Primorie/3628/02
ACTGGCAGTTGGCTTGAGGAATGTGCCTGCTGCATCAGGTAGAGGGTTGTTTGGTGCCATAGCTGGA
>A_/_H9N2|DQ681216|A/duck/Xuzhou/05/2001
ACTGGCAGTTGGTCTAAGAAATGTGCCTGCTAGATCAAGTAGAGGACTATTTGGGGCTATAGCTGGT
>A_/_H9N2|DQ681207|A/duck/Zhejiang/03/2001
ACTGGCAGTTGGTCTAAGAAATGTGCCTGCTAGATCAAGTAGAGGACTATTTGGGGCTATAGCTGGT
>A_/_H9N2|DQ681203|A/duck/Xuzhou/07/2003
ACTGGCAGTTGGTCTAAGAAATGTGCCTGCTAGATCAAGTAGAGGACTATTTGGGGCTATAGCTGGT
>A_/_H9N2|DQ465400|A/duck/Hubei/W1/2004
ATTGGCAGTTGGTCTGAGGAATGTGCCTGCTAGATCAAGTAGAGGACTATTTGGAGCCATAGCTGGA
>A_/_H9N2|CY006021|A/Wild_Duck/Nanchang/2-0480/2000
ATTGGCAGTTGGTCTGAGGAATGTGCCTGCTAGATCAAGTAGAGGACTATTCGGGGCCATAGCTGGA
>A_/_H9N1|CY005746|A/duck/NZL/76/1984
ACTGGCAGTCGGTCTGAGGAATGTGCCTGCTGCATCAAATAGAGGGCTATTTGGTGCCATAGCTGGA
>A_/_H9N6|CY005639|A/duck/Hong_Kong/147/77
ACTGGCAGTCGGCCTGAGGAATGTACCTGCTGCATCAAATAGAGGGCTATTTGGTGCCATAGCTGGC
>A_/_H9N2|CY005632|A/duck/Hong_Kong/784/1979
ACTGGCAGTCGGTCTGAGGAATGTACCTGCTGCATCAGATAGAGGACTATTTGGTGCTATAGCTGGA
>A_/_H9N2|DQ064373|A/Duck/Nanjing/1/97
ACTGGCAGTTGGTCTAAGGAATGTGCCTGCTAGATCAAGTAGAGGACTATTTGGGGCCATAGCTGGA
>A_/_H9N2|AY206680|A/Duck/Hong_Kong/610/79
ACTGGCAGTCGGCCCGAGGAATGTACCCGCTGTATCAAATAGAGGGCTATTTGGTGCCATAGCTGGG
>A_/_H9N2|AY206679|A/Duck/Hong_Kong/552/79
ACTGGCAGTCGGCCTGAGGAATGTACCTGCTGTATCAAATAGAGGGCTATTTGGTGCCATAGCTGGG
>A_/_H9N2|AY206674|A/Duck/Hong_Kong/366/78
ACTGGCAGTCGGTTTGAGGAATGTACCTGCTGCATTAGATAGAGGACTATTTGGTGCTATAGCTGGA
>A_/_H9N2|AY206673|A/Duck/Hong_Kong/448/78
ACTGGCAGTCGGTCTGAGGAATGTACCTGCTGTATCAGATAGAGGACTATTTGGTGCTATAGCTGGA
>A_/_H9N6|AY206671|A/duck/Hong_Kong/147/77
ACTGGCAGTCGGCCTGAGGAATGTACCTGCTGCATCAAATAGAGGGCTATTTGGTGCCATAGCTGGC
>A_/_H9N3|AB303077|A/mallard/Ireland/PV46B/1993
ACTTGCAGTCGGTCTGAGGAATGTGCCTGCTGCATCAGATAGAGGGCTGTTTGGTGCCATAGCTGGA
>A_/_H9N2|AB276111|A/duck/Hokkaido/13/00
ACTGGCAGTAGGCTTGAGGAATGTGCCTGCTGCATCAGATAGAGGGTTGTTTGGTGCCATAGCTGGA
>A_/_H9N2|AB262463|A/duck/Hokkaido/9/99
ACTGGCAGTTGGCTTGAGGAATGTGCCTGCTGCATCAGATAGAGGGTTGTTTGGTGCCATAGCTGGA
>A_/_H9N2|AB125928|A/duck/Hokkaido/49/98
ACTGGCAGTCGGCCTGAGGAATGTGCCTGCTGCATCAGATAGAGGGCTGTTTGGTGCCATAGCTGGA
>A_/_H9N8|JX273564|A/duck/Italy/260/2004
ACTGGCGGTCGGTTTGAGAAATGTGCCTGCTGCATCAGATAGGGGACTGTTTGGTGCTATAGCTGGA
>A_/_H9N2|JX273563|A/duck/Hunan/1/2006
ACTTGCAGTTGGTCTGAGGAATGTGCCTTCTAGATCAAGTAGAGGACTATTCGGGGCCATAGCTGGA
>A_/_H9N2|JN852779|A/duck/Korea/KNUDPJ09/2009
ACTGGCAGTTGGTCTAAGAAATGTGCCTGCTACATCAGGTAGAGGGTTATTTGGTGCCATAGCTGGA
>A_/_H9N2|JN803955|A/duck/Anhui/B24/2010
ACTTGCAGTTGGTCTGAGGAATGTGCCTTCTAGATCTAGTAGAGGACTATTCGGGGCAATAGCAGGA
>A_/_H9N2|JN803968|A/duck/Anhui/G27/2010
ACTTGCAGTTGGTCTGAGGAATGTGCCTTCTAGATCTAGTAGAGGACTATTCGGGGCAATAGCAGGA
>A_/_H9N2|JN803993|A/duck/Guangdong/G17/2010
ACTTGCAGTTGGTCTGAGGAATGTGCCTTCTAGATCTAGTAGAGGTCTATTCGGGGCCATAGCAGGA
>A_/_H9N2|JN803994|A/duck/Guangdong/G19/2010
ACTTGCAGTTGGTCTGAGGAATGTGCCTTCTAGATCTAGTAGAGGTCTATTCGGGGCCATAGCAGGA
>A_/_H9N2|JN803998|A/duck/Guangdong/G23/2010
ACTTGCAGTTGGTCTGAGGAATGTGCCTTCTAGATCTAGTAGAGGTCTATTCGGGGCCATAGCAGGA
>A_/_H9N2|JN803999|A/duck/Guangdong/G24/2010
ACTTGCAGTTGGTCTGAGGAATGTGCCTTCTAGATCTAGTAGAGGTCTATTCGGGGCCATAGCAGGA
>A_/_H9N2|CY073800|A/duck/Malaysia/2001
ACTAGCAGTCGGCCTGAGGAACGTACCTGCTATATCAAATAGAGGACTATTTGGTGCCATAGCTGGA
>A_/_H9N2|CY087187|A/duck/Tibet/S2/2009
ACTTGCAGTTGGTCTGAGAAATGTGCCTTCTAGATCTAGTAGAGGACTGTTCGGGGCCATAGCAGGG
>A_/_H9N2|HQ425334|A/duck/Fujian/FQ107/2007
ATTGGCAGTCGGTCTGAGGAATGTGCCTGCTAGATCAAGTAGAGGACTATTTGGAGCCATAGCTGGC
>A_/_H9N5|KT962925|A/common_redshank/Singapore/F83-2/2015
ATTAGCAGTCGGTCTAAGGAATGTGCCTGCTGCATCAGATAAGGGACTGTTTGGTGCTATAGCTGGA
>A_/_H9N5|KT962924|A/common_redshank/Singapore/F83-1/2015
ATTAGCAGTCGGTCTAAGGAATGTGCCTGCTGCATCAGATAAGGGACTGTTTGGTGCTATAGCTGGA
>A_/_H9N2|KT449587|A/duck/Qingdao/016/2014
ACTTGCAGTTGGTCTGAGGAATGTGCCTTCTAGATCTAGTAGAGGACTATTCGGGGCCATAGCAGGG
>A_/_H9N2|LC069928|A/duck/Vietnam/HU1-225/2014
ACTTGCAGTTGGTCTGAGGAATGTGCCTTCTAGATCTAGTAGAGGACTATTCGGGGCCATAGCAGGA
>A_/_H9N2|LC069915|A/duck/Vietnam/HU1-675/2014
ACTTGCAGTTGGTCTGAGGAATGTGCCTTCTAGATCTAGTAGAGGACTATTCGGGGCCATAGCAGGA
>A_/_H9N2|CY184173|A/mallard/Sweden/99668/2009
ACTAGCGGTCGGCTTGAGGAATGTGCCTGCTGCATCAGATAGAGGATTGTTTGGTGCCATAGCTGGA
>A_/_H9N2|CY184165|A/mallard/Portugal/83695/2009
ACTGGCAGTCGGCTTGAGGAATGTGCCTGCTGCATCGGATAGAGGATTGTTTGGTGCCATAGCTGGA
>A_/_H9N2|CY184149|A/mallard/Sweden/67860/2007
ATTGGCGGTCGGTTTGAGGAATGTGCCTGCTGCGTCAGATAGGGGACTGTTTGGTGCTATAGCTGGG
>A_/_H9N2|CY184125|A/mallard/Sweden/7146/2004
ATTGGCGGTCGGTTTGAGGAATGTGCCTGCTGCATCAGATAGGGGACTGTTTGGTGCTATAGCTGGA
>A_/_H9N2|CY184117|A/mallard/Sweden/4932/2004
ACTGGCAGTCGGCTTGAGGAATGTGCCTGCTGCATCAGATAGAGGATTGTTTGGTGCCATAGCTGGA
>A_/_H9N2|CY184181|A/mallard/Sweden/99785/2009
ACTAGCGGTCGGCTTGAGGAATGTGCCTGCTGCATCAGATAGAGGATTGTTTGGTGCCATAGCTGGA
>A_/_H9N3|CY185561|A/Mediterranean_gull/Republic_of_Georgia/1/2011
ATTAGCAGTCGGTCTGAGGAATGTGCCTGCTGCATCAGATAAGGGACTGTTTGGTGCCATAGCTGGA
>A_/_H9N1|CY185521|A/black-headed_gull/Republic_of_Georgia/2/2011
ATTAGCAGTCGGTCTGAGGAATGTGCCTGCTGCATCAGATAAGGGACTGTTTGGTGCCATAGCTGGA
>A_/_H9N3|CY185545|A/black-headed_gull/Republic_of_Georgia/8/2011
ATTAGCAATCGGTCTGAGGAATGTGCCTGCTGCATCAGATAAGGGACTGTTTGGTGCCATAGCTGGA
>A_/_H9N3|CY185317|A/black-headed_gull/Republic_of_Georgia/5/2011
ATTAGCAGTCGGTCTGAGGAATGTGCCTGCTGCATCAGATAAGGGACTGTTTGGTGCCATAGCTGGA
>A_/_H9N2|KP286245|A/duck/Jiangxi/36487/2013
ACTTGCAGTTGGTCTGAGGAATGTGCCTTCTAGATCTAGTAGAGGACTATTCGGAGCCATAGCAGGG
>A_/_H9N2|KP286237|A/duck/Jiangxi/36485/2013
ACTTGCAGTTGGTCTGAGGAATGTGCCTTCTAGATCTAGTAGAGGACTATTCGGGGCCATAGCAGGG
>A_/_H9N2|KP286261|A/duck/Jiangxi/36501/2013
ACTTGCAGTTGGTCTGAGGAATGTGCCTTCTAGATCTAGTAGAGGACTATTCGGGGCCATAGCAGGG
>A_/_H9N2|KP285749|A/duck/Jiangxi/8358/2013
ACTTGCAGTTGGTCTGAGGAATGTGCCTTCTAGATCTAGTAGAGGACTATTCGGGGCCATAGCAGGA
>A_/_H9N2|KP285061|A/duck/Jiangxi/36505/2013
ACTTGCAGTTGGTCTGAGGAATGTGCCTTCTAGATCTAGTAGAGGACTATTCGGGGCCATAGCAGGG
>A_/_H9N2|LC028355|A/muscovy_duck/Quang_Ninh/11/2013
ACTTGCAGTTGGCTTGAGAAATGTGCCTTCTAGATCTAGTAGAGGACTATTCGGGGCCATAGCAGGA
>A_/_H9N2|LC028176|A/muscovy_duck/Vietnam/LBM719/2014
ACTTGCAGTTGGTCTGAGGAATGTGCCTTCTAGATCTAGTAGAGGACTATTCGGGGCCATAGCAGGA
>A_/_H9N2|LC042043|A/duck/Hokkaido/K04/2014
ACTGGCAGTCGGCTTGAGGAATGTACCTGCTGCATCAGATAGAGGATTGTTTGGTGCCATAGCTGGA
>A_/_H9N2|LC041346|A/duck/Vietnam/1512/2014
ACTTGCAGTTGGTCTGAGGAATGTGCCTTCTAGATCTAGTAGAGGACTATTCGGGGCCATAGCAGGA
>A_/_H9N2|KM076704|A/Anser_fabalis/China/HuBS428/2014
ACTTGCAGTTGGTCTGAGGAATGTGCCTTCTAGATCTAGTAGAGGACTATTCGGGGCCATAGCAGGA
>A_/_H9N2|KF357853|A/duck/Zhejiang/D485/2013
ACTTGCAGTTGGTCTGAGGAATGTGCCTTCTAGATCTAGTAGAGGACTATTCGGGGCCATAGCAGGA
>A_/_H9N2|KF357852|A/duck/Zhejiang/D484/2013
ACTTGCAGTTGGTCTGAGGAATGTGCCTTCTAGATCTAGTAGAGGACTATTCGGGGCCATAGCAGGA
>A_/_H9N2|KF357850|A/duck/Zhejiang/D486/2013
ACTTGCAGTTGGTCTGAGGAATGTGCCTTCTAGATCTAGTAGAGGACTATTCGGGGCCATAGCAGGA
>A_/_H9N2|KF357851|A/duck/Zhejiang/D488/2013
ACTTGCAGTTGGTCTGAGGAATGTGCCTTCTAGATCTAGTAGAGGACTATTCGGGGCCATAGCAGGA
>A_/_H9N2|LC000596|A/muscovy_duck/Vietnam/LBM694/2014
ACTTGCAGTTGGTCTGAGGAATGTGCCTTCTAGATCTAGTAGAGGACTATTCGGGGCCATAGCAGGA
>A_/_H9N2|KF183634|A/mallard/Finland/13977/2010
ACTGGCAGTCGGCTTGAGGAATGTGCCTGCTGCATCAGATAGAGGATTGTTTGGTGCCATAGCTGGA
>A_/_H9N2|KF183630|A/mallard/Finland/13353/2010
ACTGGCAGTCGGCTTGAGGAATGTGCCTGCTGCATCAGATAGAGGATTGTTTGGTGCCATAGCTGGA
>A_/_H9N2|KF183628|A/teal/Finland/10529/2010
ACTGGCAGTCGGCTTGAGGAATGTGCCTGCTGCATCAAATAGAGGATTGTTTGGTGCCATAGCTGGA
>A_/_H9N7|KF591855|A/duck/Thailand/CU-8319T/2010
ACTGGCAGTCGGCTTGAGGAATGTGCCTGCTGCATCAGATAGAGGATTGTTTGGTGCCATAGCTGGA
>A_/_H9N2|KF188337|A/stone_curlew/United_Arab_Emirates/1147/2005
ACTGGCAATCGGTCTGAGAAACGTGCCTGCTAGGTCAAGCAGAGGACTATTTGGAGCCATAGCTGGA
>A_/_H9N2|KT157800|A/duck/Korea/KU1705/2007
ACTGGCAATAGGTCTAAGAAATGTGCCTGCTGCATCAGGTAGAGGGCTATTTGGTGCCATAGCCGGA
>A_/_H9N2|KF768240|A/duck/Guangxi/NN/2005
ATTGGCAGTTGGTCTGAGGAATGTGCCTGCTAGATCAAGTAGAGGACTATTCGGGGCCATAGCTGGA
>A_/_H9N2|KF768236|A/duck/Guangxi/RX/2009
ATTAGCAGTTGGTCTGAGGAATGTGCCTGCTAGATCAAGTAGAGGACTATTTGGAGCCATAGCTGGA
>A_/_H9N2|KF768215|A/duck/Guangxi/NN/2006
ACTTGCAGTTGGTCTGAGGAATGTGCCTTCTAGATCTAGTAGAGGACTATTCGGGGCCATAGCTGGA
>A_/_H9N8|KF768214|A/duck/Guangxi/LAD9/2009
ACTGGCAGTCGGTCTGAGGAACGTGCCTGCTAGAGCAAGTAGAGGACTATTTGGAGCCATCGCTGGG
>A_/_H9N2|KP006642|A/goose/Hebei/XT01/2013
ACTTGCAGTTGGTCTGAGGAATGTGCCTTCTAGATCTAGTAGAGGACTATTCGGGGCCATAGCAGGA
>A_/_H9N2|KP006640|A/duck/Shandong/RZ01/2013
ACTTGCAGTTGGTCTGAGGAATGTGCCTTCTAGATCTAGTAGAGGACTATTCGGGGCCATAGCAGGA
>A_/_H9N2|KP006639|A/duck/Shandong/QB01/2011
ACTCGCAGTTGGTCTGAGGAATGTGCCTTCTAGATCTAGTAGAGGACTATTCGGGGCCATAGCAGGA
>A_/_H9N2|KP006638|A/duck/Shandong/LQ02/2011
ACTTGCAGTTGGTCTGAGGAATGTGCCTTCTAGATCTAGTAGAGGACTATTCGGGGCCATAGCAGGA
>A_/_H9N2|KP006637|A/duck/Shandong/LQ01/2011
ACTCGCAGTTGGTCTGAGGAATGTGCCTTCTAGATCTAGTAGAGGACTATTCGGGGCCATAGCAGGA
>A_/_H9N2|KP006636|A/duck/Shandong/LC02/2011
ACTCGCAGTTGGTCTGAGGAATGTGCCTTCTAGATCTAGTAGAGGACTATTCGGGGCCATAGCAGGA
>A_/_H9N2|KP006635|A/duck/Shandong/LC01/2013
ACTTGCAGTTGGTCTGAGGAATGTGCCTTCTAGATCTAGTAGAGGACTATTCGGGGCCATAGCAGGA
>A_/_H9N2|KP006634|A/duck/Shandong/LC01/2011
ACTTGCAGTTGGTCTGAGGAATGTGCCTTCTAGATCTAGTAGAGGACTATTCGGGGCCATAGCAGGA
>A_/_H9N2|KP006633|A/duck/Shandong/GT01/2011
ACTTGCAGTTGGTCTGAGGAATGTGCCTTCTAGATCTAGTAGAGGACTATTCGGGGCCATAGCAGGA
>A_/_H9N2|KP006610|A/duck/Shandong/WF01/2013
ACTTGCAGTTGGTCTGAGGAATGTGCCTTCTAGATCTAGTAGAGGACTATTCGGGGCCATAGCAGGA
>A_/_H9N2|KP006608|A/duck/Shandong/AQ01/2010
ACTCGCAGTTGGTCTGAGGAATGTGCCTTCTAGATCTAGTAGAGGACTATTCGGGGCCATAGCAGGA
>A_/_H9N2|KJ643776|A/duck/Bangladesh/21126/2013
ACTAGCAATAGGTTTGAGAAACGTGCCTGCCAAGTCAAAGAGAGGACTATTTGGAGCCATAGCTGGG
>A_/_H9N2|KF188265|A/duck/Hong_Kong/Y439/1997
ACTGGCAGTCGGCTTGAGGAATGTGCCTGCTGCTTCAAATAGAGGGCTGTTTGGTGCCATAGCTGGA
>A_/_H9N2|KF188393|A/duck/Hong_Kong/91/1976
ACTGGCAGTCGGTCTGAGGAATGTACCTGCTGCATCAGGTAGAGGGCTATTTGGTGCTATAGCTGGA
>A_/_H9N2|KF313565|A/duck/Anhui/4/2002
ATTGGCAGTTGGTCTGAGGAATGTGCCTGCTAGATCAAGTAGAGGACTATTTGGAGCCATAGCTGGA
>A_/_H9N2|KF313562|A/goose/Hebei/9/2007
ATTGGCAGTTGGTCTGAGGAATGTGCCTGCTAGATCAAGTAGAGGACTATTTGGAGCCATAGCTGGA
>A_/_H9N2|KC757788|A/duck/Bangladesh/1231/2009
ACTGGCAATCGGTCTGAGAAACGTGCCTGCCAAGTCAAGTAGAGGACTATTTGGAGCCATAGCTGGA
>A_/_H9N2|KU143290|A/duck/Wuhan/WHYF14/2014
ACTTGCAGTTGGTCTGAGGAATGTGCCTTCTAGATCTAGTAGAGGACTATTCGGGGCCATAGCAGGG
>A_/_H9N2|KU143289|A/duck/Wuhan/WHYF05/2014
ACTGGCAGTCGGCTTGAGGAATGTACCTGCTGCATCAAATAGAGGATTGTTTGGTGCCATAGCTGGA
>A_/_H9N2|KU143286|A/duck/Wenzhou/YHQL64/2014
ACTTGCAGTTGGTCTGAGGAATGTGCCTTCTAGATCTAGTAGAGGACTATTCGGGGCCATAGCAGGG
>A_/_H9N0|KP766617|A/goose/Anhui/A2956/2014
ACTTGCAGTTGGTCTGAGGAATGTGCCTTCTAGATCTAGTAGAGGACTATTCGGGGCCATAGCAGGG
>A_/_H9N0|KP766616|A/goose/Anhui/A2923/2014
ACTTGCAGTTGGTCTGAGGAATGTGCCTTCTAGATCTAGTAGAGGACTATTCGGGGCCATAGCAGGG
>A_/_H9N0|KP766615|A/goose/Anhui/A2510/2014
ACTTGCAGTTGGTCTGAGGAATGTGCCTTCTAGATCTAGTAGAGGACTATTCGGGGCCATAGCAGGG
>A_/_H9N0|KP766612|A/duck/Guangdong/G2259/2014
ACTTGCAGTTGGTCTGAGGAATGTGCCTTCTAGATCTAGTAGAGGGCTATTCGGGGCCATAGCAGGG
>A_/_H9N0|KP767349|A/duck/Guangdong/G3401/2014
ACTTGCAGTTGGTCTGAGGAATGTGCCTTCTAGATCTAGTAGAGGACTATTCGGGGCCATAGCAGGG
>A_/_H9N0|KP767348|A/duck/Guangdong/G3394/2014
ACTTGCAGTTGGTCTGAGGAATGTGCCTTCTAGATCTAGTAGAGGGCTATTCGGGGCCATAGCAGGG
>A_/_H9N0|KP767399|A/goose/Jiangsu/J3872/2014
ACTTGCAGTTGGTCTGAGGAATGTGCCTTCTAGATCTAGTAGAGGACTATTCGGGGCCATAGCAGGG
>A_/_H9N0|KP767398|A/goose/Jiangsu/J3215/2014
ACTCGCAGTTGGTCTGAGGAATGTGCCTTCTAGATCTAGTAGAGGACTATTCGGGGCCATAGCAGGG
>A_/_H9N0|KP767397|A/goose/Guangdong/G3183/2014
ACTTGCAGTTGGTCTGAGGAATGTGCCTTCTAGATCTAGTAGAGGACTATTCGGGGCCATAGCAGGG
>A_/_H9N0|KP767396|A/goose/Guangdong/G3052/2014
ACTTGCAGTTGGTCTGAGGAATGTGCCTTCTAGATCTAGTAGAGGACTATTCGGGGCCATAGCAGGG
>A_/_H9N0|KP767393|A/goose/Anhui/A3711/2014
ACTTGCAGTTGGTCTGAGGAATGTGCCTTCTAGATCTAGTAGAGGACTATTCGGGGCCATAGCAGGG
>A_/_H9N0|KP767392|A/goose/Anhui/A3387/2014
ACTTGCAGTTGGTCTAAGGAATGTGCCTTCTAGATCTAGTAGAGGGCTATTCGGGGCCATTGCAGGG
>A_/_H9N0|KP767388|A/duck/Jiangsu/J3857/2014
ACTTGCAGTTGGTCTGAGGAATGTGCCTTCTAGATCTAGTAGAGGACTATTCGGGGCCATAGCAGGG
>A_/_H9N0|KP767387|A/duck/Jiangsu/J3855/2014
ACTTGCAGTTGGTCTGAGGAATGTGCCTTCTAGATCTAGTAGAGGACTATTCGGGGCCATAGCAGGG
>A_/_H9N0|KP767386|A/duck/Jiangsu/J3854/2014
ACTTGCAGTTGGTCTGAGGAATGTGCCTTCTAGATCTAGTAGAGGACTATTCGGGGCCATAGCAGGG
>A_/_H9N0|KP767385|A/duck/Jiangsu/J3853/2014
ACTTGCAGTTGGTCTGAGGAATGTGCCTTCTAGATCTAGTAGAGGACTATTCGGGGCCATAGCAGGG
>A_/_H9N0|KP767384|A/duck/Jiangsu/J3721/2014
ACTTGCAGTTGGTCTGAGGAATGTGCCTTCTAGATCTAGTAGAGGACTATTCGGGGCCATAGCAGGG
>A_/_H9N0|KP767383|A/duck/Jiangsu/J3472/2014
ACTTGCAGTTGGTCTGAGGAATGTGCCTTCTAGATCTAGTAGAGGACTATTCGGGGCCATAGCAGGG
>A_/_H9N0|KP767382|A/duck/Jiangsu/J3470/2014
ACTTGCAGTTGGTCTGAGGAATGTGCCTTCTAGATCTAGTAGAGGACTATTCGGGGCCATAGCAGGG
>A_/_H9N0|KP767381|A/duck/Jiangsu/J3403/2014
ACTTGCAGTTGGTCTGAGGAATGTGCCTTCTAGATCTAGTAGAGGACTATTCGGGGCCATAGCAGGG
>A_/_H9N0|KP767380|A/duck/Jiangsu/J3401/2014
ACTTGCAGTTGGTCTGAGGAATGTGCCTTCTAGATCTAGTAGAGGACTATTCGGGGCCATAGCAGGG
>A_/_H9N0|KP767379|A/duck/Jiangsu/J3396/2014
ACTTGCAGTTGGTCTGAGGAATGTGCCTTCTAGATCTAGTAGAGGACTATTCGGGGCCATAGCAGGG
>A_/_H9N0|KP767377|A/duck/Guangdong/G3621/2014
ACTTGCAGTTGGTCTGAGGAATGTGCCTTCTAGATCTAGTAGAGGACTATTCGGGGCCATAGCAGGG
>A_/_H9N0|KP767376|A/duck/Guangdong/G3615/2014
ACTTGCAGTTGGTCTGAGGAATGTGCCTTCTAGATCTAGTAGAGGACTATTCGGGGCCATAGCAGGG
>A_/_H9N0|KP767375|A/duck/Guangdong/G3613/2014
ACTTGCAGTTGGTCTGAGGAATGTGCCTTCTAGATCTAGTAGAGGACTATTCGGGGCCATAGCAGGG
>A_/_H9N0|KP767372|A/duck/Guangdong/G3602/2014
ACTTGCAGTTGGTCTGAGGAATGTGCCTTCTAGATCTAGTAGAGGACTATTCGGGGCCATAGCAGGG
>A_/_H9N0|KP767371|A/duck/Guangdong/G3601/2014
ACTTGCAGTTGGTCTGAGGAATGTGCCTTCTAGATCTAGTAGAGGACTATTCGGGGCCATAGCAGGG
>A_/_H9N0|KP767370|A/duck/Guangdong/G3595/2014
ACTTGCAGTTGGTCTGAGGAATGTGCCTTCTAGATCTAGTAGAGGACTATTCGGGGCCATAGCAGGG
>A_/_H9N0|KP767369|A/duck/Guangdong/G3594/2014
ACTTGCAGTTGGTCTGAGGAATGTGCCTTCTAGATCTAGTAGAGGACTATTCGGGGCCATAGCAGGT
>A_/_H9N0|KP767368|A/duck/Guangdong/G3593/2014
ACTTGCAGTTGGTCTGAGGAATGTGCCTTCTAGATCTAGTAGAGGACTATTCGGGGCCATAGCAGGG
>A_/_H9N0|KP767366|A/duck/Guangdong/G3591/2014
ACTTGCAGTTGGTCTGAGGAATGTGCCTTCTAGATCTAGTAGAGGACTATTCGGGGCCATAGCAGGG
>A_/_H9N0|KP767365|A/duck/Guangdong/G3584/2014
ACTTGCAGTTGGTCTGAGGAATGTGCCTTCTAGATCTAGTAGAGGACTATTCGGGGCCATAGCAGGG
>A_/_H9N0|KP767362|A/duck/Guangdong/G3581/2014
ACTTGCAGTTGGTCTGAGGAATGTGCCTTCTAGATCTAGTAGAGGACTATTCGGGGCCATAGCAGGG
>A_/_H9N0|KP767361|A/duck/Guangdong/G3575/2014
ACTTGCAGTTGGTCTGAGGAATGTGCCTTCTAGATCTAGTAGAGGACTATTCGGGGCCATAGCAGGG
>A_/_H9N0|KP767359|A/duck/Guangdong/G3527/2014
ACTTGCAGTTGGTCTGAGGAATGTGCCTTCTAGATCTAGTAGAGGACTATTCGGGGCCATAGCAGGG
>A_/_H9N0|KP767358|A/duck/Guangdong/G3526/2014
ACTTGCAGTTGGTCTGAGGAATGTGCCTTCTAGATCTAGTAGAGGACTATTCGGGGCCATAGCAGGG
>A_/_H9N0|KP767357|A/duck/Guangdong/G3513/2014
ACTTGCAGTTGGTCTGAGGAATGTGCCTTCTAGATCTAGTAGAGGACTATTCGGGGCCATAGCAGGG
>A_/_H9N0|KP767356|A/duck/Guangdong/G3512/2014
ACTTGCAGTTGGTCTGAGAAATGTGCCTTCTAGATCTAGTAGAGGACTATTCGGGGCCATAGCAGGT
>A_/_H9N0|KP767355|A/duck/Guangdong/G3444/2014
ACTTGCAGTTGGTCTGAGGAATGTGCCTTCTAGATCTAGTAGAGGACTATTCGGGGCCATAGCAGGT
>A_/_H9N0|KP767352|A/duck/Guangdong/G3404/2014
ACTTGCAGTTGGTCTGAGGAATGTGCCTTCTAGATCTAGTAGAGGACTATTCGGGGCCATAGCAGGG
>A_/_H9N0|KP767351|A/duck/Guangdong/G3403/2014
ACTTGCAGTTGGTCTGAGGAATGTGCCTTCTAGATCTAGTAGAGGACTATTCGGGGCCATAGCAGGG
>A_/_H9N0|KP767350|A/duck/Guangdong/G3402/2014
ACTTGCAGTTGGTCTGAGGAATGTGCCTTCTAGATCTAGTAGAGGACTATTCGGGGCCATAGCAGGG
>A_/_H9N2|KU366360|A/duck/Jiangxi/7554/2007
ACTGGCAGTCGGCTTGAGGAATGTGCCTGCTGCATCAGATAGAGGATTGTTTGGTGCCATAGCTGGA
>A_/_H9N2|KP185969|A/duck/Sichuan/183/2013
ACTGGCAGTCGGCTTGAGGAATGTGCCTGCTGCATCAGATAGAGGATTGTTTGGTGCCATAGCTGGA
>A_/_H9N0|KP186962|A/goose/Jiangsu/K330/2012
ACTTGCAGTTGGTCTGAGGAATGTGCCTTCTATATCTAGTAGAGGACTATTCGGGGCCATAGCAGGA
>A_/_H9N0|KP186956|A/duck/Guizhou/G164/2012
ATTGGCGGTCGGTCTGAGGAATGTGCCTGCTAGATCAAGTAGAGGACTATTTGGAGCCATAGCTGGT
>A_/_H9N0|KP186955|A/duck/Guizhou/G156/2012
ATTGGCGGTCGGTCTGAGGAATGTGCCTGCTAGATCAAGTAGAGGACTATTTGGAGCCATAGCTGGT
>A_/_H9N0|KP187035|A/duck/Zhejiang/Z42/2012
ACTTGCAGTTGGTCTGAGGAATGTGCCTTCTAGATCTAGTAGAGGACTATTCGGAGCCATAGCAGGA
>A_/_H9N0|KP187126|A/duck/Anhui/A336/2012
ACTTGCAGTTGGTCTGAGGAATGTGCCTTCTAGATCTAGTAGAGGACTATTCGGGGCCATAGCAGGG
>A_/_H9N0|KP187110|A/goose/Anhui/A262/2012
ACTTGCAGTTGGTCTGAGGAATGTGCCTTCTAGATCTAGTAGAGGACTATTCGGGGCCATAGCAGGA
>A_/_H9N0|KP187109|A/goose/Anhui/A257/2012
ACTTGCAGTTGGTCTGAGGAATGTGCCTTCTAGATCTAGTAGAGGACTATTCGGGGCCATAGCAGGA
>A_/_H9N0|KP187160|A/duck/Guizhou/G225/2012
ACTTGCAGTTGGTCTGAGGAATGTTCCTTCTAGATCTAGTAGAGGACTATTCGGGGCCATAGCAGGA
>A_/_H9N0|KP187131|A/duck/Anhui/A358/2012
ACTTGCAGTTGGTCTGAGGAATGTGCCTTCTAGATCTAGTAGAGGACTATTCGGGGCCATAGCAGGA
>A_/_H9N0|KP187290|A/duck/Hainan/Q229/2012
ATTGGCAGTCGGTCTGAGGAATGTGCCTGCTAGATCAAGTAGAGGACTATTTGGAGCCATAGCTGGT
>A_/_H9N0|KP187357|A/duck/Hubei/R355/2012
GCTTGCAGTTGGTCTGAGGAATGTGCCTTCTAGATCTAGTAGAGGACTATTCGGGGCCATAGCAGGA
>A_/_H9N0|KP187451|A/duck/Guangdong/Y398/2012
ACTTGCAGTTGGCCTGAGGAATGTGCCTTCTAGATCTAGTAGAGGACTATTCGGGGCCATAGCAGGA
>A_/_H9N0|KP187450|A/duck/Guangdong/Y397/2012
ACTTGCAGTTGGCCTGAGGAATGTGCCTTCTAGATCTAGTAGAGGACTATTCGGGGCCATAGCAGGA
>A_/_H9N2|KU042565|A/duck/Zhejiang/727036/2014
ACTTGCAGTTGGTCTGAGGAATGTGCCTTCTAGATCTAGTAGAGGACTATTCGGGGCCATAGCAGGG
>A_/_H9N2|MG599737|A/Duck/Bangladesh/VP06/2016
ACTAGCAATAGGTCTGAGAAACGTGCCTGCCAAGTCAAAGAGAGGACTATTTGGAGCCATAGCTGGA
>A_/_H9N2|MF146038|A/mallard_duck/Netherlands/19/2005
ATTGGCGGTCGGTTTGAGGAATGTGCCTGCTGCATCAGATAGGGGACTGTTTGGTGCTATAGCTGGA
>A_/_H9N2|LC208508|A/duck/Japan/AQ-HE28/2015
ACTTGCAGTTGGTCTGAGGAATGTGCCTTCTAGATCTAGTAGAGGACTATTCGGGGCCATAGCAGGA
>A_/_H9N2|KX977700|A/bewicks_swan/Netherlands/4/2006
ATTGGCGGTCGGTTTGAGGAATGTGCCTGCTGCATCAGATAGGGGACTGTTTGGTGCTATAGCTGGA
>A_/_H9N2|MK981185|A/duck/Indonesia/04161291-OP/2016
ACTTGCAGTTGGTCTGAGGAATGTGCCTTCTAGATCTAGTAGAGGACTATTCGGGGCTATAGCAGGA
>A_/_H9N2|MH135418|A/duck/Bangladesh/33351/2017
ACTAGCAATAGGTCTGAGGAACGTGCCTGCCAAGTCAAAGAGAGGACTATTTGGAGCCATAGCTGGA
>A_/_H9N2|MH135505|A/duck/Bangladesh/33135/2017
ACTAGCAATAGGTCTGAGAAACGTGCCTGCCAAGTCAAAGAGAGGACTATTTGGAGCCATAGCTGGA
>A_/_H9N2|MF682648|A/mallard_duck/Netherlands/1/2005
ATTGGCGGTCGGTTTGAGGAATGTGCCTGCTGCATCAGATAGGGGACTGTTTGGTGCCATAGCTGGA
>A_/_H9N2|KY794627|A/goose/Guangdong/A11/2016
ACTTGCAGTTGGTCTGAGGAATGTACCTTCTAGATCTAGTAGAGGACTATTCGGGGCCATAGCAGGA
>A_/_H9N2|KY794619|A/duck/Guangdong/222/2015
ATTGGCAGTCGGTCTGAGGAATGTGCCTGCTAGATCAAGTAGAGGACTATTTGGAGCCATAGCTGGT
>A_/_H9N2|KY794635|A/duck/Guangdong/A9/2016
ATTGGCAGTCGGTCTGAGGAATGTGCCTGCTAGATCAAGTAGAGGACTATTTGGAGCCATAGCTGGT
>A_/_H9N2|MF355415|A/goose/Shandong/DP01/2014
ACTCGCAGTTGGTCTGAGGAATGTGCCTTCTAGATCTAGTAGAGGACTATTCGGGGCCATAGCAGGA
>A_/_H9N2|MF164415|A/duck/Anhui/AQ14/2014
ACTTGCAATTGGTCTGAGGAATGTGCCTTCTAGATCTAGTAGAGGACTATTCGGGGCCATAGCAGGA
>A_/_H9N2|KY785869|A/duck/Korea/D26/2009
ACTGGCAGTTGGTCTAAGAAATGTGCCTGCTACATCAGGTAGAGGGTTATTTGGTGCCATAGCTGGA
>A_/_H9N2|KY608247|A/goose/Jiangsu/JD564/2012
ACTGGCAGTTGGTCTAAGAAATGTGCCTGCTAGATCAAGTAGAGGACTATTTGGGGCTATAGCTGGT
>A_/_H9N2|KY608239|A/goose/Jiangsu/SQ119/2012
ACTTGCAGTTGGTCTGAGGAATGTGCCTTCTAGATCTAGTAGAGGACTATTCGGGGCCATAGCAGGA
>A_/_H9N2|KY608231|A/goose/Jiangsu/YZ527/2011
ACTAGCAGTTGGTCTAAGAAATGTGCCTGCTAGATCAAGTAGAGGACTATTTGGGGCTATAGCTGGT
>A_/_H9N2|KY415640|A/duck/Ganzhou/GZ188/2016
ACTTGCAGTTGGTCTGAGGAATGTGCCTTCTAGATCTAGTAGAGGACTATTCGGGGCCATAGCAGGA
>A_/_H9N2|KY212947|A/duck/ShanDong/JN1/2015
ACTTGCAGTTGGTCTGAGGAATGTGCCTTCTAGATCTAGTAGAGGACTATTCGGGGCCATAGCAGGG
>A_/_H9N2|KX978145|A/gadwall_duck/Netherlands/2/2006
ACTGGCAGTCGGCTTGAGGAATGTGCCTGCTGCATCAGATAGAGGATTGTTTGGTGCCATAGCTGGA
>A_/_H9N2|KX000751|A/duck/Egypt/C9787/2014
ACTGGCAATCGGTCTGAGAAATGTGCCTGCCAGGTCAAGTAGAGGGCTATTTGGAGCCATAGCTGGA
>A_/_H9N2|KX349955|A/duck/Nanjing/06/2003
ACTGGCAGTTGGTCTAAGAAATGTGCCTGCTAGATCAAGTAGAGGACTATTTGGGGCTATAGCTGGT
>A_/_H9N2|KU762388|A/goose/Anhui/1221/2012
ACTTGCCGTTGGTCTGAGGAATGTGCCTTCTAAATCTAGTAGAGGACTATTCGGGGCCATAGCAGGA
>A_/_H9N2|KU762387|A/goose/Anhui/526/2014
ACTTGCAGTTGGTCTGAGGAATGTGCCTTCTAGATCTAGTAGAGGACTATTCGGGGCCATAGCAGGA
>A_/_H9N2|KU762386|A/duck/Anhui/419/2013
ACTTGCAGTTGGTCTGAGGAATGTGCCTTCTAGATCTAGTAGAGGACTATTCGGGGCCATAGCAGGA
>A_/_H9N2|KT699056|A/Anser_fabalis/Anhui/L139/2014
ACTTGCAGTTGGTCTGAGGAATGTGCCTTCTAGATCTAGTAGAGGACTATTCGGGGCCATAGCAGGG
>A_/_H9N2|KU646984|A/Anas_platyrhynchos/Belgium/24311pcs5/2012
ACTGGCAGTCGGCTTGAGGAATGTGCCTGCTGCATCAAATAGAGGATTGTTTGGTGCCATAGCTGGA
>A_/_H9N2|MK601550|A/Duck/Guangxi/GX2357/2016
ACTTGCAGTTGGTCTGAGGAATGTGCCTTCTAGATCTAGTAGAGGTCTATTTGGGGCCATAGCAGGG
>A_/_H9N2|MK601546|A/Duck/Guangxi/GX2296/2016
ACTTGCAGTTGGTCTGAGGAATGTGCCTTCTAGATCTAGTAGAGGACTATTCGGGGCCATAGCGGGG
>A_/_H9N2|MK601544|A/Duck/Guangxi/GX2268/2016
ACTTGCAGTCGGTCTGAGGAATGTGCCCTCTAGATCTAGTAGAGGACTATTCGGGGCAATAGCAGGG
>A_/_H9N2|MK601540|A/Duck/Guangxi/GX2260/2016
ACTTGCAGTTGGTCTGAGGAATGTGCCTTCTAGATCTAGTAGAGGACTATTCGGGGCCATAGCGGGG
>A_/_H9N2|MK601539|A/Duck/Guangxi/GX2259/2016
ACTTGCAGTTGGTCTGAGGAATGTGCCTTCTAGATCTAGTAGAGGACTATTCGGGGCCATAGCGGGG
>A_/_H9N2|MK601493|A/goose/Guizhou/Q2404/2016
ACTTGCAGTTGGTTTGAGGAATGTGCCCTCTAGATCTAGTAGAGGACTATTCGGGGCCATAGCAGGG
>A_/_H9N2|MK601472|A/Duck/Jiangxi/X2043/2016
ACTTGCAGTTGGTCTGAGGAATGTGCCTTCTAGATCTAGTAGAGGACTATTCGGGGCCATAGCAGGG
>A_/_H9N2|MK601454|A/Duck/Guangdong/G2306/2016
ACTTGCAGTTGGTCTGAGGAATGTGCCTTCTAGATCTAGTAGAGGACTATTCGGGGCCATAGCAGGG
>A_/_H9N2|MK601431|A/Duck/Huibei/H2286/2016
ACTTGCAGTTGGTCTGAGGAATGTGCCTTCTAGATCTAGTAGAGGACTATTCGGGGCCATAGCAGGG
>A_/_H9N2|MK601277|A/Duck/Huibei/H2140/2016
ACTTGCAGTTGGTCTGAGGAATGTTCCTACTAGATCTAGTAGAGGACTATTCGGGGCCATAGCAGGG
>A_/_H9N2|MK601243|A/Duck/Huibei/H2247/2016
ACTTGCAGTTGGTCTGAGGAATGTGCCTTCTAGATCTAGTAGAGGACTATTCGGGGCCATAGCAGGG
>A_/_H9N2|MK601221|A/Duck/Jiangsu/JS1386/2016
ACTTGCAGTTGGTCTGAGAAATGTGCCTTCTAGATCTAGTAGAGGACTATTCGGGGCCATAGCAGGG
>A_/_H9N2|MK601214|A/Duck/Jiangsu/JS1319/2016
ACTTGCAGTTGGTCTGAGGAATGTGCCTTCTAGATCTAGTAGAGGACTATTCGGGGCCATAGCAGGG
>A_/_H9N2|MK601211|A/Duck/Jiangsu/JS1144/2016
ACTTGCAGTTGGTCTGAGAAATGTGCCTTCTAGATCTAGTAGAGGACTATTCGGGGCCATAGCAGGG
>A_/_H9N2|MK601210|A/Duck/Jiangsu/JS1122/2016
ACTTGCAATTGGTCTGAGAAATGTGCCTTCTAGATCTAGTAGAGGACTATTCGGGGCCATAGCAGGG
>A_/_H9N2|MK601205|A/goose/Guizhou/GZ1328/2016
ACTTGCAGTTGGTCTGAGGAATGTGCCTTCTAGATCTAGTAGAGGACTATTCGGGGCCATAGCAGGG
>A_/_H9N2|MK601194|A/Duck/Guizhou/GZ1098/2016
ACTTGCAGTTGGTCTGAGGAATGTGCCTTCTAGATCTAGTAGAGGACTATTCGGGGCCATAGCAGGG
>A_/_H9N2|MK601158|A/Duck/Yunnan/YN1319/2016
ACTTGCAGTTGGTCTGAGGAATGTGCCTTCTAGATCTAGTAGAGGACTATTCGGGGCCATAGCAGGA
>A_/_H9N2|MK601130|A/Duck/Jiangxi/X1322/2016
ACTTGCAGTTGGTCTGAGAAATGTGCCTTCTAGATCTAGTAGAGGACTATTCGGGGCCATAGCAGGG
>A_/_H9N2|MK601129|A/Duck/Jiangxi/X1310/2016
ACTTGCAGTTGGTCTGAGGAATGTGCCTTCTAGATCTAGTAGAGGACTATTCGGGGCCATAGCAGGG
>A_/_H9N2|MK601128|A/Duck/Jiangxi/X1309/2016
ACTTGCAGTTGGTCTGAGAAATGTGCCTTCTAGATCTAGTAGAGGACTATTCGGGGCCATAGCAGGG
>A_/_H9N2|MK601127|A/Duck/Jiangxi/X1308/2016
ACTTGCAGTTGGTCTGAGAAATGTGCCTTCTAGATCTAGTAGAGGACTATTCGGGGCCATAGCAGGG
>A_/_H9N2|MK601124|A/Duck/Jiangxi/X1304/2016
ACTTGCAGTTGGTCTGAGGAATGTGCCTTCTAGATCTAGTAGAGGACTATTCGGGGCCATAGCAGGG
>A_/_H9N2|MK601037|A/Duck/Guangdong/G1296/2016
ACTTGCAGTTGGTCTAAGGAATGTGCCTTCTAGATCTAGTAGAGGACTATTCGGGGCAATAGCAGGG
>A_/_H9N2|MK600985|A/Duck/Guangdong/G1052/2016
ACTTGCAGTTGGTCTGAGGAATGTGCCTTCTAGATCTAGTAGAGGACTATTCGGGGCAATTGCAGGG
>A_/_H9N2|MK600967|A/goose/Guangdong/G1286/2016
ACTTGCAGTTGGTCTGAGGAATGTGCCTTCTAGATCTAGTAGAGGACTATTCGGGGCAATAGCAGGG
>A_/_H9N2|MK600579|A/Duck/Guangdong/G344/2015
ACTTGCAGTTGGTCTGAGGAATGTGCCTTCTAGATATAGTAGAGGACTATTCGGGGCCATAGCAGGA
>A_/_H9N2|MK600575|A/goose/Guangdong/G328/2015
ACTTGCAGTTGGTCTGAGGAATGTGCCTTCTAGATCTAGTAGAGGGCTATTCGGGGCCATAGCAGGG
>A_/_H9N2|MK600573|A/goose/Guangdong/G321/2015
ACTTGCAGTTGGTCTGAGGAATGTGCCTTCTAGATATAGTAGAGGGCTATTCGGGGCCATAGCAGGG
>A_/_H9N2|MK600572|A/Duck/Guangdong/G314/2015
ACTTGCAGTTGGTCTGAGGAATGTGCCTTCTAGATCTAGTAGAGGGCTATTCGGGGCCATAGCAGGG
>A_/_H9N2|MK600571|A/Duck/Guangdong/G312/2015
ACTTGCAGTTGGTCTGAGGAATGTGCCTTCTAGATCTAGTAGAGGGCTATTCGGGGCCATAGCAGGG
>A_/_H9N2|MK600564|A/Duck/Anhui/AY9/2015
ACTTGCAGTTGGTCTGAGGAACGTGCCTTCTAGATATAGTAGAGGACTATTCGGGGCCATAGCAGGG
>A_/_H9N2|MK600563|A/Duck/Anhui/AY86/2015
ACTTGCAGTTGGTCTGAGGAATGTGCCTTCTAGATCTAGTAGAGGACTATTCGGGGCCATAGCAGGG
>A_/_H9N2|MK553148|A/Duck/Jiangsu/J2030/2018
ACTCGCAGTTGGTCTGAGGAATGTGCCTTCTAGATATAGTAGAGGACTATTCGGGGCCATAGCAGGA
>A_/_H9N2|MK553147|A/Duck/Jiangsu/J2024/2018
ACTTGCAGTTGGTCTGAGGAATGTGCCTTCTAGATCTAGTAGAGGACTATTCGGGGCCATAGCAGGA
>A_/_H9N2|MK553146|A/Duck/Jiangsu/J2023/2018
ACTTGCAGTTGGTCTGAGGAATGTGCCTTCTAGATATAGTAGAGGACTATTCGGGGCCATAGCAGGA
>A_/_H9N2|MK553145|A/Duck/Jiangsu/J2022/2018
ACTTGCAGTTGGTCTGAGGAATGTGCCTTCTAGATATAGTAGAGGACTATTCGGGGCCATAGCAGGA
>A_/_H9N2|MK553097|A/Duck/Guangdxi/GX2110/2018
ACTTGCAGTTGGTCTGAGGAATGTGCCTTCTAGATCTAGTAGAGGACTATTTGGGGCCATAGCAGGG
>A_/_H9N2|MK553094|A/Duck/Guangdxi/GX2103/2018
ACTTGCAGTTGGTCTGAGGAATGTGCCTTCTAGATCTAGTAGAGGACTATTTGGGGCCATAGCAGGG
>A_/_H9N2|MK553093|A/Duck/Guangdxi/GX2102/2018
ACTTGCAGTTGGTCTGAGGAATGTGCCTTCTAGATCTAGTAGAGGACTATTTGGGGCCATAGCAGGG
>A_/_H9N2|MK553089|A/Duck/Guangdxi/GX2080/2018
ACTTGCAGTTGGTCTGAGGAATGTGCCTTCTAGATCTAGTAGAGGACTATTTGGGGCCATAGCAGGG
>A_/_H9N2|MK553088|A/Duck/Guangdxi/GX2073/2018
ACTTGCAGTTGGTCTGAGGAATGTGCCTTCTAGATCTAGTAGAGGACTATTTGGGGCCATAGCAGGG
>A_/_H9N2|MK553086|A/Duck/Guangdxi/GX2020/2018
ACTTGCAGTTGGTCTGAGGAATGTGCCTTCTAGATCTAGTAGAGGACTATTTGGGGCCATAGCAGGG
>A_/_H9N2|MK553085|A/Duck/Guangdxi/GX2019/2018
ACTTGCAGTTGGTCTGAGGAATGTGCCTTCTAGATCTAGTAGAGGACTATTTGGGGCCATAGCAGGG
>A_/_H9N2|MK553084|A/Duck/Guangdxi/GX2018/2018
ACTTGCAGTTGGTCTGAGGAATGTGCCTTCTAGATCTAGTAGAGGACTATTTGGGGCCATAGCAGGG
>A_/_H9N2|MK553083|A/Duck/Guangdxi/GX2017/2018
ACTTGCAGTTGGTCTGAGGAATGTGCCTTCTAGATCTAGTAGAGGACTATTTGGGGCCATAGCAGGG
>A_/_H9N2|MK553082|A/Duck/Guangdxi/GX2016/2018
ACTTGCAGTTGGTTTGAGGAATGTGCCTTGTAGATCTAGTAGAGGACTATTTGGGGCCATAGCAGGG
>A_/_H9N2|MK553081|A/Duck/Guangdxi/GX2015/2018
ACTTGCAGTTGGTCTGAGGAATGTGCCTTCTAGATCTAGTAGAGGACTATTTGGGGCCATAGCAGGG
>A_/_H9N2|MK553074|A/Duck/Guangdong/G2474/2018
ACTTGCAGTTGGTCTGAGGAATGTGCCTTCTAGATATAGTAGAGGACTATTTGGGGCCATAGCAGGG
>A_/_H9N2|MK553073|A/Duck/Guangdong/G2473/2018
ACTTGCAGTTGGTCTGAGGAATGTGCCTTCTAGATCTAGTAGAGGACTATTTGGGGCCATAGCAGGG
>A_/_H9N2|MK553072|A/Duck/Guangdong/G2472/2018
ACTTGCAGTTGGTTTGAGGAATGTGCCTTCTAGATCTGGTAGAGGACTATTTGGGGCCATAGCAGGG
>A_/_H9N2|MK553071|A/Duck/Guangdong/G2471/2018
ACTTGCAGTTGGTCTGAGGAATGTGCCTTCTAGATCTAGTAGAGGACTATTTGGGGCCATAGCAGGG
>A_/_H9N2|MK553065|A/goose/Guangdong/G2465/2018
ACTTGCAGTTGGTCTGAGGAATGTGCCTTCTAGATATAGTAGAGGACTATTTGGGGCCATAGCAGGG
>A_/_H9N2|MK553056|A/Duck/Guangdong/G2419/2018
ACTTGCAGTTGGTCTGAGGAATGTGCCTTCTAGATCTAGTAGAGGACTATTTGGGGCCATAGCAGGG
>A_/_H9N2|MK553026|A/Duck/Guangdong/G2325/2018
ACTTGCAGTTGGTCTGAGGAATGTGCCTTCTAGATCTAGTAGAGGACTATTTGGGGCCATAGCAGGG
>A_/_H9N2|MK553003|A/Duck/Guangdong/G2204/2018
ACTTGCAGTTGGTCTGAGGAATGTGCCTTCTAGATCTAGTAGAGGACTATTTGGGGCCATAGCAGGG
>A_/_H9N2|MK552968|A/Duck/Yunnan/YN1385/2018
ACTTGCAGTTGGTCTGAGAAATGTGCCTTCTAGATCTAGTAGAGGACTATTTGGGGCCATAGCAGGG
>A_/_H9N2|MK552926|A/Duck/Jiangxi/X1408/2018
ACTTGCAGTTGGTCTGAGGAATGTGCCTTCTAGATCTAGTAGAGGACTATTCGGGGCCATAGCAGGA
>A_/_H9N2|MK552925|A/Duck/Jiangxi/X1407/2018
ACTTGCAGTTGGTCTGAGGAATGTGCCTTCTAGATCTAGTAGAGGACTATTTGGGGCCATAGCAGGA
>A_/_H9N2|MK552918|A/Duck/Jiangxi/X1390/2018
ACTTGCAGTTGGTCTGAGGAATGTGCCTTCTAGATCTAGTAGAGGACTATTTGGGGCCATAGCAGGA
>A_/_H9N2|MK552917|A/Duck/Jiangxi/X1389/2018
ACTTGCAGTTGGTCTGAGGAATGTGCCTTCTAGATCTAGTAGAGGACTATTTGGGGCCATAGCAGGA
>A_/_H9N2|MK552846|A/Duck/Jiangxi/X1090/2018
ACTTGCAGTTGGTCTGAGGAATGTGCCTTCTAGATGTAGTAGAGGACTATTCGGGGCAATAGCAGGA
>A_/_H9N2|MK552845|A/Duck/Jiangxi/X1089/2018
ACTTGCAGTTGGTCTGAGGAATGTGCCTTCTAGATCTAGTAGAGGACTATTCGGGGCCATAGCAGGA
>A_/_H9N2|MK552844|A/Duck/Jiangxi/X1087/2018
ACTTGCAGTTGGTCTGAGGAATGTGCCTTCTAGATATAGTAGAGGACTATTTGGGGCCATAGCAGGA
>A_/_H9N2|MK552843|A/Duck/Jiangxi/X1086/2018
ACTTGCAGTTGGTCTGAGGAATGTGCCTTCTAGATCTAGTAGAGGACTATTCGGGGCCATAGCAGGA
>A_/_H9N2|MK552826|A/Duck/Jiangxi/X1057/2018
ACTTGCAGTTGGTCTGAGGAATGTGCCTTCTAGATCTAGTAGAGGACTATTCGGGGCAATAGCAGGA
>A_/_H9N2|MK552825|A/Duck/Jiangxi/X1055/2018
ACTTGCAGTTGGTCTGAGGAACGTGCCTTCTAGGTCTAGTAGAGGACTATTCGGGGCCATAGCAGGG
>A_/_H9N2|MK552823|A/Duck/Jiangxi/X1051/2018
ACTTGCAGTTGGTCTGAGGAATGTGCCTTCTAGATCTAGTAGAGGACTATTCGGGGCCATAGCAGGG
>A_/_H9N2|MK552646|A/Duck/Guizhou/Q1177/2018
ACTTGCAGTTGGTCTGAGGAATGTGCCTTCTAGATCTAGTAGAGGACTATTCGGGGCCATAGCAGGA
>A_/_H9N2|MK552645|A/Duck/Guizhou/Q1176/2018
ACTTGCAGTTGGTCTGAGGAATGTGCCTTCTAGATCTAGTAGAGGACTATTCGGGGCCATAGCAGGA
>A_/_H9N2|MK552596|A/Duck/Ningxia/NX1411/2018
ACTTGCAGTTGGTCTGAGAAATGTGCCTTCTAGATCTAGTAGAGGACTATTCGGGGCAATAGCAGGG
>A_/_H9N2|MK552591|A/goose/Ningxia/NX1372/2018
ACTTGCAGTTGGTCTGAGGAATGTGCCTTCTAGATCTAGTAGAGGACTATTCGGGGCCATAGCAGGG
>A_/_H9N2|MK552589|A/Duck/Ningxia/NX1363/2018
ACTTGCAGTTGGTCTGAGGAATGTGCCTTCTAGATCTAGTAGAGGACTATTCGGGGCCATAGCAGGG
>A_/_H9N2|MK552584|A/Duck/Ningxia/NX1346/2018
ACTTGCAGTTGGTCTGAGGAATGTGCCTTCTAGATCTAGTAGAGGACTATTCGGGGCCATAGCAGGG
>A_/_H9N2|MK552582|A/Duck/Ningxia/NX1343/2018
ACTTGCAGTTGGTCTGAGGAATGTGCCTTCTAGATCTAGTAGAGGACTATTCGGGGCCATAGCAGGG
>A_/_H9N2|MK552581|A/Duck/Ningxia/NX1341/2018
ACTTGCAGTTGGTCTGAGGAATGTGCCTTCTAGATCTAATAGAGGACTATTTGGGGCCATAGCAGGG
>A_/_H9N2|MK552563|A/Duck/Ningxia/NX1156/2018
ACTTGCAGTTGGTCTGAGGAATGTGCCTTCTAGATCTAGTAGAGGACTATTCGGGGCCATAGCAGGG
>A_/_H9N2|MK552562|A/Duck/Ningxia/NX1151/2018
ACTTGCAGTTGGTCTGAGGAATGTGCCTTCTAGATCTAGTAGAGGACTATTCGGGGCCATAGCAGGG
>A_/_H9N2|MK552557|A/Duck/Ningxia/NX1138/2018
ACTTGCAGTTGGTCTGAGGAATGTGCCTTCTAGATCTAGTAGAGGACTATTCGGGGCCATAGCAGGG
>A_/_H9N2|MK552556|A/Duck/Ningxia/NX1135/2018
ACTTGCAGTTGGTCTGAGGAATGTGCCTTCTAGATCTAGTAGAGGACTATTCGGGGCCATAGCAGGG
>A_/_H9N2|MK552555|A/Duck/Ningxia/NX1134/2018
ACTTGCAGTTGGTCTGAGGAATGTGCCTTCTAGATATAGTAGAGGACTATTCGGGGCCATAGCAGGG
>A_/_H9N2|MK552554|A/Duck/Ningxia/NX1132/2018
ACTTGCAGTTGGTCTGAGGAATGTGCCTTCTAGATCTAGTAGAGGACTATTCGGGGCCATAGCAGGG
>A_/_H9N2|MK552552|A/Duck/Ningxia/NX1101/2018
ACTTGCAGTTGGTCTGAGGAATGTGCCTTCTAGATCTAGTAGAGGACTATTCGGGGCCATAGCAGGG
>A_/_H9N2|MK552550|A/Duck/Ningxia/NX1090/2018
ACTTGCAGTTGGTCTGAGGAATGTGCCTTCTAGATCTAGTAGAGGACTATTCGGGGCCATAGCAGGG
>A_/_H9N2|MK552547|A/Duck/Ningxia/NX1023/2018
ACTTGCAGTTGGTCTGAGGAATGTGCCTTCTAGATCTAGTAGAGGACTATTCGGGGCCATAGCAGGG
>A_/_H9N2|MK552436|A/Duck/Guangxi/GX1345/2018
ACTTGCAGTTGGTCTGAGGAATGTGCCTTCTAGATCTAGTAGAGGACTATTCGGGGCAATAGCAGGG
>A_/_H9N2|MK544510|A/Duck/Fujian/F2384/2017
ACTTGCAGTTGGTCTGAGGAATGTGCCTTCTAGATCTAGTAGGGGACTATTCGGGGCAATAGCAGGG
>A_/_H9N2|MK544509|A/Duck/Fujian/F2383/2017
ACTTGCAGTTGGTCTGAGGAATGTGCCTTCTAGATCTAGTAGGGGACTATTCGGGGCAATAGCAGGG
>A_/_H9N2|MK544505|A/Duck/Fujian/F2323/2017
ACTTGCAGTTGGTCTGAGGAATGTGCCTTCTAGATCTAGTAGAGGACTATTCGGGGCCATAGCAGGG
>A_/_H9N2|MK544478|A/Duck/Fujian/F2389/2017
ACTTGCAGTTGGTCTGAGGAATGTGCCTTCTAGATCTAGTAGGGGACTATTCGGGGCAATAGCAGGG
>A_/_H9N2|MK544477|A/Duck/Fujian/F2388/2017
ACTTGCAGTTGGTCTGAGGAATGTGCCTTCTAGATCTAGTAGGGGACTATTCGGGGCAATAGCAGGG
>A_/_H9N2|MK544410|A/Duck/Guangdong/G2368/2015
ACTTGCAGTTGGTCTGAGGAATGTACCTTCTAGATCTAGTAGAGGACTATTCGGGGCCATAGCAGGG
>A_/_H9N2|MK601623|A/Duck/Jiangsu/JS2097/2016
ACTTGCAGTTGGTCTGAGGAATGTGCCTTCTAGATCTAGTAGAGGACTATTCGGGGCCATAGCAGGG
>A_/_H9N2|MK601615|A/Duck/Yunnan/YN2321/2016
ACTTGCAGTTGGTCTAAGGAATGTGCCTTCTAGATCTAGTAGAGGACTATTCGGGGCAATAGCAGGG
>A_/_H9N2|MK554296|A/Duck/Jiangxi/X2085/2017
ACTTGCAGTTGGTCTGAGGAATGTGCCTTCTAGATCTAGTAGAGGACTATTCGGGGCCATAGCTGGG
>A_/_H9N2|MK554295|A/Duck/Jiangxi/X2084/2017
ACTTGCAGTTGGTCTGAGGAATGTGCCTTCTAGATCTAGTAGAGGACTATTCGGGGCCATAGCAGGG
>A_/_H9N2|MK554294|A/Duck/Jiangxi/X2083/2017
ACTTGCAGTTGGTCTGAGGAATGTGCCTTCTAGATCTAGTAGAGGACTATTCGGGGCCATAGCAGGA
>A_/_H9N2|MK554293|A/Duck/Jiangxi/X2082/2017
ACTTGCAGTTGGTCTGAGGAATGTGCCTTCTAGATCTAGTAGAGGACTATTCGGGGCCATAGCAGGG
>A_/_H9N2|MK554292|A/Duck/Jiangxi/X2081/2017
ACTTGCAGTTGGTCTGAGGAATGTGCCTTCTAGATCTAGTAGAGGACTATTCGGGGCCATAGCAGGG
>A_/_H9N2|MK554282|A/Duck/Jiangxi/X2071/2017
ACTTGCAGTTGGTCTGAGGAATGTGCCTTCTAGATCTAGTAGAGGACTATTCGGGGCCATAGCAGGG
>A_/_H9N2|MK554276|A/Duck/Jiangxi/X2053/2017
ACTTGCAGTTGGTCTGAGGAATGTGCCTTCTAGATCTAGTAGAGGACTATTCGGGGCCATAGCAGGG
>A_/_H9N2|MK554270|A/Duck/Jiangxi/X2045/2017
ACTTGCAGTTGGTCTGAGGAATGTGCCTTCTAGATCTAGTAGAGGACTATTCGGGGCCATAGCGGGG
>A_/_H9N2|MK554269|A/Duck/Jiangxi/X2043/2017
ACTTGCAGTTGGTCTGAGGAATGTGCCTTCTAGATCTAGTAGAGGACTATTCGGGGCCATAGCGGGG
>A_/_H9N2|MK554262|A/Duck/Jiangxi/X2033/2017
ACTTGCAGTTGGTCTGAGGAATGTGCCTTCTAGATCTAGTAGAGGACTATTCGGGGCCATAGCGGGG
>A_/_H9N2|MK554261|A/Duck/Jiangxi/X2032/2017
ACTTGCAGTTGGTCTGAGGAATGTGCCTTCTAGATCTAGTAGAGGACTATTCGGGGCCATAGCAGGG
>A_/_H9N2|MK554253|A/Duck/Jiangxi/X2022/2017
ACTTGCAGTTGGTCTGAGGAATGTGCCTTCTAGATCTAGTAGAGGACTATTCGGGGCCATAGCAGGA
>A_/_H9N2|MK554252|A/Duck/Jiangxi/X2019/2017
ACTTGCAGTTGGTCTGAGGAATGTGCCTTCTAGATCTAGTAGAGGACTATTCGGGGCCATAGCAGGA
>A_/_H9N2|MK554214|A/goose/Guizhou/Q2446/2017
ACTTGCAGTTGGTCTGAGGAATGTGCCTTCTAGATCTAGTAGAGGACTATTCGGGGCCATAGCAGGG
>A_/_H9N2|MK554210|A/goose/Guizhou/Q2432/2017
ACTTGCAGTTGGTCTGAGGAATATGCCCTCTAGATATAGTAGAGGACTATTCGGGGCCATAGCAGGG
>A_/_H9N2|MK554208|A/Duck/Guizhou/Q2418/2017
ACTTGCAGTTGGTCTGAGGAATGTGCCTTCTAGATCTAGTAGAGGACTATTCGGGGCAATAGCAGGG
>A_/_H9N2|MK554207|A/Duck/Guizhou/Q2416/2017
ACTTGCAGTTGGTCTGAGGAATGTGCCTTCTAGATCTAGTAGAGGACTATTCGGGGCAATAGCAGGG
>A_/_H9N2|MK554203|A/goose/Guizhou/Q2405/2017
ACTTGCAGTTGGTCTGAGGAATGTGCCTTCTAGATCTAGTAGAGGACTATTCGGGGCAATAGCAGGG
>A_/_H9N2|MK554188|A/goose/Guizhou/Q2312/2017
ACTTGCAGTTGGTCTGAGGAATGTGCCTTCTAGATCTAGTAGAGGACTATTCGGGGCAATAGCAGGG
>A_/_H9N2|MK554187|A/goose/Guizhou/Q2311/2017
ACTTGCAGTTGGTTTGAGGAATGTGCCTTCTAGATCTAGTAGAGGACTATTCGGGGCAATAGCAGGG
>A_/_H9N2|MK554161|A/Duck/Guizhou/Q2251/2017
ACTTGCAGTTGGTCTGAGGAATGTGCCTTCTAGATCTAGTAGAGGACTATTCGGGGCCATAGCAGGG
>A_/_H9N2|MK554151|A/Duck/Guizhou/Q2223/2017
ACTTGCAGTTGGTCTGAGGAATGTACCTTCTAGATCTAGTAGAGGACTATTCGGGGCCATAGCAGGG
>A_/_H9N2|MK554149|A/Duck/Guizhou/Q2221/2017
ACTTGCAGTTGGTCTGAGGAATGTACCTTCTAGATCTAGTAGAGGACTATTCGGGGCCATAGCAGGG
>A_/_H9N2|MK554145|A/Duck/Guizhou/Q2205/2017
ACTTGCAGCTGGTCTGAGGAATGTACCTTGTAGATATAGTAGAGGACTATTCGGGGCCATAGCAGGG
>A_/_H9N2|MK554144|A/Duck/Guizhou/Q2201/2017
ACTTGCAGTTGGTCTGAGGAATGGACCTTCTAAATCTAGTAGAGGACTATTCGGGGCCATAGCAGGG
>A_/_H9N2|MK554129|A/Duck/Guizhou/Q2149/2017
ACTTGCAGTTGGTCTGAGGAATGTACCTTCTAGATCTAGTAGAGGACTATTCGGGGCCATAGCAGGG
>A_/_H9N2|MK554067|A/Duck/Jiangsu/J2480/2017
ACTTGCAGTTGGTCTGAGGAATGTGCCTTCTAGATCTAGTAGAGGACTATTCGGGGCCATAGCAGGA
>A_/_H9N2|MK554066|A/Duck/Jiangsu/J2476/2017
ACTTGCAGTTGGTCTGAGGAATGTGCCTTCTAGATCTAGTAGAGGACTATTCGGGGCCATAGCAGGG
>A_/_H9N2|MK554063|A/Duck/Jiangsu/J2470/2017
ACTTGCAGTTGGTCTGAGGAATGTGCCTTCTAGATATAGTAGAGGACTATTCGGGGCCATAGCAGGA
>A_/_H9N2|MK554062|A/Duck/Jiangsu/J2469/2017
ACTTGCAGTTGGTCTGAGGAATGTGCCTTCTAGATCTAGTAGAGGACTATTCGGGGCCATAGCAGGA
>A_/_H9N2|MK554060|A/Duck/Jiangsu/J2467/2017
ACTTGCAGTTGGTCTGAGGAATGTGCCTTCTAGATCTAGTAGAGGACTATTCGGGGCCATAGCAGGA
>A_/_H9N2|MK554018|A/goose/Jiangsu/J2291/2017
ACTTGCAGTTGGTCTGAGGAATGTGCCTTCTAGATCTAGTAGAGGACTATTCGGGGCCATAGCAGGG
>A_/_H9N2|MK553998|A/Duck/Jiangsu/J2188/2017
ACTTGCAGTTGGTCTGAGGAATGTGCCTTCTAGATCTAGTAGAGGACTATTCGGGGCCATAGCAGGA
>A_/_H9N2|MK553887|A/goose/Guangxi/GX2066/2017
ACTTGCAGTTGGTCTGAGGAATGTGCCTTCTAGATCCAGTAGAGGACTATTCGGGGCAATAGCAGGG
>A_/_H9N2|MK553862|A/Duck/Guangdong/G2145/2017
ACTTGCAGTTGGTCTGAGGAATGTGCCTTCTAGATCTAGTAGAGGGCTATTCGGGGCCATAGCAGGG
>A_/_H9N2|MK553861|A/Duck/Guangdong/G2143/2017
ACTTGCAGTTGGTCTGAGGAATGTGCCTTCTAGATCTAGTAGAGGGCTATTCGGGGCCATAGCAGGG
>A_/_H9N2|MK553860|A/Duck/Guangdong/G2141/2017
ACTTGCAGTTGGTCTGAGGAATGTGCCTTCTAGATCTAGTAGAGGGCTATTCGGGGCCATAGCAGGG
>A_/_H9N2|MK553858|A/Duck/Guangdong/G2136/2017
ACTTGCAGTTGGTCTGAGGAATGTGCCTTGTAGATATAGTAGAGGACTATTCGGGGCCATAGCAGGG
>A_/_H9N2|MK553857|A/Duck/Guangdong/G2135/2017
ACTTGCAGTTGGTCTGAGGAATGTGCCTTCTAGATCTAGTAGAGGACTATTCGGGGCCATAGCAGGG
>A_/_H9N2|MK553856|A/Duck/Guangdong/G2134/2017
ACTTGCAGTTGGTCTGAGGAATGTGCCTTCTAGATCTAGTAGAGGGCTATTCGGGGCCATAGCAGGG
>A_/_H9N2|MK553855|A/Duck/Guangdong/G2132/2017
ACTTGCAGTTGGTCTGAGGAATGTGCCTTCTAGATCTAGTAGAGGGCTATTCGGGGCCATAGCAGGG
>A_/_H9N2|MK553854|A/Duck/Guangdong/G2131/2017
ACTTGCAGTTGGTCTGAGGAATGTGCCTTCTAGATCTAGTAGAGGGCTATTCGGGGCCATAGCAGGG
>A_/_H9N2|MK553820|A/goose/Guangdong/G2027/2017
ACTTGCAGTTGGTCTGAGGAATGTGCCTTCTAGATCTAGTAGAGGACTATTCGGGGCCATAGCAGGG
>A_/_H9N2|MK553809|A/Duck/Yunnan/YN2345/2018
ACTTGCAGTTGGTCTGAGGAATGTGCCTTCTAGATCTAGTAGAGGACTATTTGGGGCCATAGCAGGG
>A_/_H9N2|MK553808|A/Duck/Yunnan/YN2339/2018
ACTTGCAGTTGGTCTGAGGAATGTGCCTTCTAGATCTAGTAGAGGACTATTCGGGGCCATAGCAGGG
>A_/_H9N2|MK553806|A/Duck/Yunnan/YN2326/2018
ACTTGCAGTTGGTCTGAGAAATGTGCCTTCTAGATCTAGTAGAGGACTATTTGGGGCCATAGCAGGG
>A_/_H9N2|MK553803|A/Duck/Yunnan/YN2307/2018
ACTTGCAGTTGGTCTGAGGAATGTGCCTTCCAGATCTAGTAGAGGACTATTTGGGGCCATAGCAGGG
>A_/_H9N2|MK553802|A/Duck/Yunnan/YN2306/2018
ACTTGCAGTTGGTCTGAGGAATGTGCCTTCTAGATCTAGTAGAGGACTATTCGGGGCCATAGCAGGG
>A_/_H9N2|MK553797|A/Duck/Yunnan/YN2289/2018
ACTTGCAGTTGGTCTGAGGAATGTGCCTTCTAGATCTAGTAGAGGACTATTTGGGGCCATAGCAGGG
>A_/_H9N2|MK553796|A/Duck/Yunnan/YN2288/2018
ACTTGCAGTTGGTCTGAGGAATGTGCCTTCTAGATCTAGTAGAGGACTATTTGGGGCCATAGCAGGG
>A_/_H9N2|MK553699|A/Duck/Xizang/XZ2127/2018
ACTTGCAGTTGGTCTGAGGAATGTGCCTTCTAGATCTAGTAGAGGACTATTTGGGGCCATAGCAGGG
>A_/_H9N2|MK553660|A/Duck/Jiangxi/X2459/2018
ACTTGCAGTTGGTCTGAGGAATGTGCCTTCTAGATCTAGTAGAGGACTATTCGGGGCTATAGCAGGG
>A_/_H9N2|MK553621|A/Duck/Jiangxi/X2343/2018
ACTTGCAGTTGGTCTGAGGAATGTGCCTTCTAGATCTAGTAGAGGACTATTCGGGGCCATAGCAGGG
>A_/_H9N2|MK553615|A/Duck/Jiangxi/X2326/2018
ACTTGCAGTTGGTCTGAGGAATGTGCCTTCTAGATCTAGTAGAGGACTATTCGGGGCCATAGCAGGG
>A_/_H9N2|MK553614|A/Duck/Jiangxi/X2321/2018
ACTTGCAGTTGGTCTGAGGAATGTGCCTTCTAGATCTAGTAGAGGACTATTCGGGGCCATAGCAGGG
>A_/_H9N2|MK553612|A/Duck/Jiangxi/X2318/2018
ACTTGCAGTTGGTCTGAGGAATGTGCCTTCTAGATCTAGTAGAGGACTATTCGGGGCCATAGCAGGG
>A_/_H9N2|MK553610|A/Duck/Jiangxi/X2315/2018
ACTTGCAGTTGGTCTGAGGAATGTGCCTTCTAGATCTAGTAGAGGACTATTCGGGGCCATAGCAGGG
>A_/_H9N2|MK553599|A/Duck/Jiangxi/X2211/2018
ACTTGCAGTTGGTCTGAGGAATGTGCCTTCTAGATCCACTAGAGGACTATTCGGGGCCATAGCAGGG
>A_/_H9N2|MK553535|A/Duck/Jiangxi/X2108/2018
ACTTGCAGTTGGTCTGAGGAATGTGCCTTCTAGATCCAATAGAGGACTATTCGGGGCCATAGCAGGG
>A_/_H9N2|MK553530|A/Duck/Jiangxi/X2076/2018
ACTTGCAGTTGGTCTGAGGAATGTGCCTTCTAGATCCAATAGAGGACTATTCGGGGCCATAGCAGGG
>A_/_H9N2|MK553523|A/Duck/Jiangxi/X2068/2018
ACTTGCAGTTGGTCTGAGGAATGTGCCTTCTAAATATAGTAGAGGATTATTTGGGGCCATAGCAGGG
>A_/_H9N2|MK553436|A/Duck/Guizhou/Q2312/2018
ACTTGCAGTTGGTCTGAGGAATGTGCCTTCTAGATCTAGTAGAGGACTGTTTGGGGCCATAGCAGGG
>A_/_H9N2|MK553392|A/Duck/Guizhou/Q2193/2018
ACTTGCAGTTGGTCTGAGGAATGTGCCTTCTAGATCTAGTAGAGGACTATTTGGGGCCATAGCAGGG
>A_/_H9N2|MK553385|A/goose/Guizhou/Q2175/2018
ACTTGCAGTTGGTCTGAGGAATGTGCCTTCTAGATCTAGTAGAGGACTATTTGGGGCCATAGCAGGG
>A_/_H9N2|MK553378|A/Duck/Guizhou/Q2147/2018
ACTTGCAGTTGGTCTGAGGAATGTGCCTTCTAGATCTAGTAGAGGACTATTTGGGGCCATAGCAGGG
>A_/_H9N2|MK553373|A/Duck/Guizhou/Q2130/2018
ACTTGCAGTTGGTCTGAGGAATGTGCCTTCTAGATCTAGTAGAGGATTATTTGGGGCCATAGCAGGG
>A_/_H9N2|MK553372|A/Duck/Guizhou/Q2127/2018
ACTTGCAGTTGGTCTGAGGAATGTGCCTTCTAGATCTAGTAGAGGACTATTTGGGGCCATAGCAGGG
>A_/_H9N2|MK553371|A/Duck/Guizhou/Q2126/2018
ACTTGCAGTTGGTCTGAGGAATGTGCCTTCTAGATCTAGTAGAGGATTATTTGGGGCCATAGCAGGG
>A_/_H9N2|MK553361|A/Duck/Guizhou/Q2110/2018
ACTTGCAGTTGGTCTGAGGAATGTGCCTTCTAGATCTAGTAGAGGATTATTTGGGGCCATAGCAGGG
>A_/_H9N2|MK553338|A/Duck/Guizhou/Q2057/2018
ACTTGCAGTTGGTCTGAGGAATGTGCCTTCTAGATCTAGTAGAGGACTATTCGGGGCCATAGCAGGG
>A_/_H9N2|MK553282|A/Duck/Jiangsu/J2381/2018
ACTTGCAGTTGGTCTGAGGAATGTGCCTTCTAGATCTAGTAGAGGACTATTCGGGGCCATAGCAGGA
>A_/_H9N2|MK553245|A/Duck/Jiangsu/J2297/2018
ACTTGCAGTTGGTCTGAGGAATGTGCCTTCTAGATCTAGTAGAGGACTATTCGGGGCCATAGCAGGA
>A_/_H9N2|MK553242|A/Duck/Jiangsu/J2277/2018
ACTTGCAGTTGGTCTGAGGAATGTGCCTTCTAGATATAGTAGAGGACTATTCGGGGCCATAGCAGGA
>A_/_H9N2|MN209329|A/duck/Bangladesh/35996/2018
ACTAGCAATAGGTCTGAGGAACGTGCCTGCTAAATCAAAGAGAGGACTATTTGGAGCCATAGCTGGA
>A_/_H9N2|MH375457|A/Duck/Shandong/1434/2017
ACTTGCAGTTGGTCTGAGGAATGTGCCTTCTAGATCTAGTAGAGGACTATTCGGGGCCATAGCAGGA
>A_/_H9N2|MH375447|A/Duck/Shandong/1432/2017
ACTTGCAGTTGGTCTGAGGAATGTGCCTTCTAGATCTAGTAGAGGACTATTCGGGGCCATAGCAGGA
>A_/_H9N2|MH375439|A/Duck/Shandong/Y2/2017
ACTTGCAGTTGGTCTGAGGAATGTGCCTTCTAGATCTAGTAGAGGACTATTCGGGGCCATAGCAGGA
>A_/_H9N2|MH375419|A/Duck/Shandong/Y1/2017
ACTTGCAGTTGGTCTGAGGAATGTGCCTTCTAGATCTAATAGAGGACTATTCGGGGCCATAGCAGGA
>A_/_H9N2|MH375381|A/Duck/Shandong/915/2017
ACTTGCAGTTGGTCTGAGAAATGTGCCTTCTAGATCTAGTAGAGGACTATTTGGGGCCATAGCAGGG
>A_/_H9N2|MN093948|A/duck/China/208D11/2015
ACTTGCAGTTGGTCTGAGGAATGTGCCTTCTAGATCTAGTAGAGGACTATTCGGGGCCATAGCAGGG
>A_/_H9N2|MN103712|A/Duck/China/F3143/2015
ACTTGCAGTTGGTCTGAGGAATGTGCCTTCTAGATCTAGCAGAGGACTATTCGGGGCCATAGCAGGG
>A_/_H9N2|MN103701|A/Duck/China/F1206/2015
ACTTGCAGTTGGTCTGAGGAATGTGCCTTCTAGATCTAGTAGAGGACTATTCGGGGCCATAGCAGGG
>A_/_H9N2|MN103699|A/Duck/China/F1053/2015
ACTTGCAGTTGGTCTGAGGAATGTGCCTTCTAGATCTAGTAGAGGACTATTCGGGGCCATAGCAGGG
>A_/_H9N2|MN103696|A/Duck/China/F908/2015
ACTTGCAGTTGGTCTGAGGAATGTGCCTTCTAGATCTAGTAGAGGACTATTCGGGGCCATAGCAGGG
>A_/_H9N2|MN103681|A/Duck/China/E2838/2014
ACTTGCAGTTGGTCTGAGGAATGTGCCTTCTAGATCTAGTAGAGGACTATTCGGGGCCATAGCAGGG
>A_/_H9N2|MN103680|A/Duck/China/E2783/2014
ACTTGCAATTGGTCTGAGGAATGTGCCTTCTAGATCTAGTAGAGGACTATTCGGGGCCATAGCAGGA
>A_/_H9N2|MN103678|A/Duck/China/E2669/2014
ACTTGCAATTGGTCTGAGGAATGTGCCTTCTAGATCTAGTAGAGGACTATTCGGGGCCATAGCAGGA
>A_/_H9N2|MN103668|A/Duck/China/E1831/2014
ACTTGCAGTTGGTCTGAGGAATGTGCCTTCCAGATCTAGTAGAGGACTATTCGGGGCCATAGCAGGG
>A_/_H9N2|MN103661|A/Duck/China/E1385/2014
ACTTGCAGTTGGTCTGAGGAATGTGCCTTCTAGATCTAGTAGAGGACTATTCGGGGCCATAGCAGGG
>A_/_H9N2|MN103658|A/Duck/China/E1158/2014
ACTTGCAGTTGGTCTGAGGAATGTGCCTTCTAGATCTAGTAGAGGACTATTCGGGGCCATAGCAGGA
>A_/_H9N2|MN103650|A/Duck/China/E738/2014
ACTTGCAGTTGGTCTGAGGAATGTGCCTTCTAGATCTAGTAGAGGACTATTCGGGGCCATAGCAGGA
>A_/_H9N2|MN103647|A/Duck/China/E658/2014
ACTTGCAGTTGGTCTGAGGAATGTGCCTTCTAGATCTAGTAGAGGGCTATTCGGGGCCATTGCAGGG
>A_/_H9N2|MN103644|A/Duck/China/E552/2014
ACTTGCAGTTGGTCTGAGGAATGTGCCTTCTAGATCTAGTAGAGGACTATTCGGGGCCATAGCAGGG
>A_/_H9N2|KR010419|A/common_teal/Nanji/NJ-101/2014
ACTTGCAGTTGGTCTGAGGAATGTGCCTTCTAGATCTAGTAGAGGACTATTCGGGGCCATAGCAGGA
>A_/_H9N1|MK213322|A/Grey_Teal/Victoria/GT001/2017
ATTGGCAGTCGGCCTGAGGAATGTGCCTGCTGCATCAGATAGAGGATTGTTTGGTGCCATAGCTGGA
>A_/_H9N2|MK964796|A/duck/Viet_Nam/QN-0549/2013
ACTTGCAGTTGGTCTGAGGAATGTACCTTCTAGATCTAGTAGAGGACTATTCGGGGCCATAGCAGGA
>A_/_H9N2|MK964788|A/duck/Viet_Nam/QN-0548/2013
ACTTGCAGTTGGTCTGAGGAATGTACCTTCTAGATCTAGTAGAGGACTATTCGGGGCCATAGCAGGA
>A_/_H9N2|MK964756|A/duck/Viet_Nam/QN-0533/2013
ACTTGCAGTTGGTCTGAGGAATGTGCCTTCTAGATCTAGTAGAGGACTATTCGGGGCCATAGCAGGA
>A_/_H9N2|MK964732|A/duck/Viet_Nam/QN-0506/2013
ACTTGCAGTTGGTCTGAGGAATGTGCCTTCTAGATCTAGTAGAGGACTATTCGGGGCCATAGCAGGA
>A_/_H9N2|MK964716|A/duck/Viet_Nam/QN-0504/2013
ACTTGCAGTTGGTCTGAGGAATGTACCTTCTAGATCTAGTAGAGGACTATTCGGGGCCATAGCAGGA
>A_/_H9N2|MK964675|A/duck/Viet_Nam/QN-0151/2013
ACTTGCAGTTGGTCTGAGGAATGTGCCTTCTAGATCTAGTAGAGGACTATTCGGGGCCATAGCAGGA
>A_/_H9N2|MK964667|A/duck/Viet_Nam/QN-0149/2013
ACTTGCAGTTGGTCTGAGGAATGTGCCTTCTAGATCTAGTAGAGGACTATTCGGGGCCATAGCAGGA
>A_/_H9N2|MK963672|A/duck/Viet_Nam/QN-0265/2013
ACTTGCAGTTGGTCTGAGGAATGTGCCTTCTAGATCTAGTAGAGGACTATTCGGGGCCATAGCAGGA
>A_/_H9N2|MK943398|A/duck/Viet_Nam/TN-2930/2016
ACTTGCAGTTGGTCTTAGGAATGTGCCTTCTAAATCTAGTAGAGGACTATTCGGGGCCATAGCAGGA
>A_/_H9N2|MK943193|A/duck/Viet_Nam/HN-2589/2015
ACTTGCAGTTGGTCTGAGGAATGTGCCTTCTAGATCTAGTAGAGGACTATTCGGGGCCATAGCAGGA
>A_/_H9N2|MK942897|A/duck/Viet_Nam/HN-2587/2015
ACTTGCAGTTGGTCTGAGGAATGTGCCTTCTAGATCTAGTAGAGGACTATTCGGGGCCATAGCAGGA
>A_/_H9N2|MF113107|A/duck/Jiangxi/18/2011
ACTCGCAGTTGGTCTGAGGAATGTGCCTTCTAGATCTAGTAGAGGACTATTCGGGGCCATAGCAGGA
>A_/_H9N2|LC426802|A/duck/Vietnam/HU3-600/2015
ACTTGCAGTTGGTCTGAGGAATGTGCCTTCTAGATCTAGTAGAGGCTTATTCGGGGCCATAGCAGGA
>A_/_H9N2|MK106166|A/duck/Jurong/0902/2016
ACTGGCAGTTGGTCTAAGAAATGTGCCTGCTAGATCAAGTAGAGGACTATTTGGGGCTATAGCTGGT
>A_/_H9N2|MH487497|A/goose/Anhui/BG/2016
ACTTGCAGTTGGTCTGAGGAATGTGCCTTCTAGATCTAGTAGAGGACTATTCGGGGCCATAGCAGGG
>A_/_H9N2|MH487496|A/duck/Anhui/BD/2016
ACTTGCAGTTGGTCTGGGGAATGTGCCTTCTAGATCTAGTAGAGGACTATTCGGGGCCATAGCAGGG
>A_/_H9N2|MH487494|A/goose/Jiangsu/AG/2016
ACTTGCAGTTGGTCTGAGGAATGTGCCTTCTAGATCTAATAGAGGACTATTCGGGGCCATAGCAGGA
>A_/_H9N2|KJ907687|A/duck/Jilin/JL-2/2012
ACTTGCAGTTGGCCTGAGGAATATGCCTTCTAAATCTAGTAGAGGACTATTTGGGGCTATAGCTGGA
>A_/_H9N2|MK554419|A/Duck/Jiangxi/X2477/2017
ACTTGCAGTTGGTCTGAGGAATGTGCCTTCTAGATCTAGTAGAGGACTATTCGGGGCCATAGCAGGG
>A_/_H9N2|MK554413|A/Duck/Jiangxi/X2466/2017
ACTTGCAGTTGGTCTGAGGAATGTGCCTTCTAGATCTAGTAGAGGACTATTCGGGGCCATAGCAGGG
>A_/_H9N2|MK554403|A/Duck/Jiangxi/X2401/2017
ACTTGCAGTTGGTCTGAGGAATGTGCCTTCTAGATCTAGTAGAGGACTATTCGGGGCCATAGCAGGA
>A_/_H9N2|MK554398|A/Duck/Jiangxi/X2368/2017
ACTTGCAGTTGGTTTGAGGAATGTGCCTTCTAGATCTAGTAGAGGACTATTCGGCGCCATAGCAGGG
>A_/_H9N2|MK554385|A/Duck/Jiangxi/X2320/2017
ACTTGCAGTTGGTCTGAGGAATGTGCCTTCTAGATCTAGTAAAGGACTATTCGGGGCCATAGCAGGG
>A_/_H9N2|MK554380|A/Duck/Jiangxi/X2302/2017
ACTTGCAGTTGGTCTGAAGAATGTGCCTTCTAAATCTAGTAAAGGACTATTCGGGGCCATAGCAGGG
>A_/_H9N2|MK554379|A/Duck/Jiangxi/X2301/2017
ACTTGCAGTTGGTCTGAGGAATGTGCCTTCTAGATCTAGTAGAGGACTATTCGGCGCCATAGCAGGG
>A_/_H9N2|MK554374|A/Duck/Jiangxi/X2289/2017
ACTTGCAGTTGGTCTGAGGAATGTGCCTTCTAGATCTAGTAGAGGACTATTCGGGGCCATAGCAGGG
>A_/_H9N2|MK554373|A/Duck/Jiangxi/X2288/2017
ACTTGCAGTTGGTCTGAGGAATGTGCCTTCTAGATCTAGTAGAGGACTATTCGGGGCCATAGCAGGG
>A_/_H9N2|MW108808|A/duck/Jiangxi/4.30_NCNP81N2-OC/2017
ACTTGCAGTTGGTCTGAGGAATGTGCCTTCTAGATCTAGTAGAGGACTATTCGGGGCCATAGCAGGA
>A_/_H9N2|MW108792|A/duck/Jiangxi/4.30_NCNP76N2-OC/2017
ACTTGCAGTTGGTCTGAGGAATGTGCCTTCTAGATCTAGTAGAGGACTATTCGGGGCCATAGCAGGA
>A_/_H9N2|MW108760|A/duck/Jiangxi/4.30_NCNP66N2-OC/2017
ACTTGCAGTTGGTCTGAGGAATGTGCCTTCTAGATCTAGTAGAGGACTATTCGGGGCCATAGCAGGG
>A_/_H9N9|MW108736|A/duck/Jiangxi/4.30_NCDZT100N2-OC/2017
ACTTGCAGTTGGTCTGAGGAATGTGCCTTCTAGATCTAGTAGAGGACTATTCGGGGCCATAGCAGGA
>A_/_H9N2|MW108552|A/duck/Jiangxi/09.22_NCNP52C2-O/2016
GCTTGCAGTTGGTCTGAGGAATGTACCTTCTAGATCTAGTAGAGGACTATTCGGGGCCATAGCAGGG
>A_/_H9N2|MW108504|A/duck/Jiangxi/09.22_NCDZT41C2-O/2016
GCTTGCAGTTGGTCTGAGGAATGTACCTTCTAGATCTAGTAGAGGACTATTCGGGGCCATAGCAGGA
>A_/_H9N2|MW108472|A/duck/Hunan/6.27_YYGK95S2-OC/2017
ACTTGCAGTTGGTCTGAGGAATGTGCCTTCTAGATCTAGTAGAGGACTATTCGGGGCCATAGCAGGA
>A_/_H9N2|MW108456|A/duck/Hunan/6.27_YYGK65S2-OC/2017
ACTTGCAGTTGGTCTGAGGAATGTGCCTTCTAGATCTAGTAGAGGACTATTCGGGGCCATAGCAGGA
>A_/_H9N2|MW108312|A/duck/Hunan/12.27_YYGK94G3-OC/2017
ACTTGCAGTTGGTTTGAGGAATGTGCCTTCTAGATCTAGTAGAGGACTATTCGGCGCCATAGCAGGG
>A_/_H9N2|MW108280|A/duck/Hunan/12.27_YYGK89G3-OC/2017
ACTTGCAGTTGGTTTGAGGAATGTGCCTTCTAGATCTAGTAGAGGACTATTCGGCGCCATAGCAGGG
>A_/_H9N2|MW108272|A/duck/Hunan/12.27_YYGK88G3-OC/2017
ACTTGCAGTTGGTTTGAGGAATGTGCCTTCTAGATCTAGTAGAGGACTATTCGGCGCCATAGCAGGG
>A_/_H9N2|MW108208|A/duck/Hunan/12.27_YYGK56J2-C/2016
ACTTGCAGTTGGTTTGAGGAATGTGCCTTCTAGATCTAGTAGAGGACTATTCGGGGCCATAGCAGGG
>A_/_H9N2|MW108104|A/duck/Hunan/10.27_YYGK55B2-O/2016
ACTTGCAGTTGGTCTGAGGAATGTGCCTTCTAGATCTAGTAGAGGACTATTCGGGGCCATAGCAGGG
>A_/_H9N2|MW108072|A/duck/Hunan/1.17_YYGKK95-OC/2017
ACTTGCAGTTGGTCTGAGGAATGTGCCTTCTAGATCTAGTAGAGGACTATTCGGGGCCATAGCAGGG
>A_/_H9N2|MW108008|A/duck/Hunan/09.27_YYGKZ97-O/2016
ACTTGCAGTTGGTCTGAGGAATGTGCCCTCTAGATCTAGTAGAGGACTATTCGGGGCCATAGCAGGG
>A_/_H9N2|MW108000|A/duck/Hunan/09.27_YYGKZ96-O/2016
ACTTGCAGTTGGTCTGAGGAATGTGCCTTCTAGATCTAGTAGAGGACTATTCGGGGCCATAGCAGGA
>A_/_H9N2|MW107976|A/duck/Hunan/06.22_YYGK79T3-OC/2018
ACTTGCAGTTGGTCTGAGGAATGTGCCTTCTAGATCTAGTAGAGGACTATTCGGGGCCATAGCAGGG
>A_/_H9N2|MW107904|A/duck/Hunan/03.07_YYGK29L3-OC/2018
ACTTGCAGTTGGTCTGAGGAATGTGCCTTCTAGATCTAGTAGAGGACTATTTGGGGCCATAGCAGGG
>A_/_H9N2|MW107872|A/duck/Henan/2.16_LYGL004-O/2017
ACTTGCAGTTGGTCTGAGGAATGTGCCTTCTAGATCTAGTAGAGGACTATTCGGGGCCATAGCAGGG
>A_/_H9N2|MW107864|A/duck/Henan/12.23_LYGL001-O/2016
ACTTGCAGTTGGTTTGAGGAATGTGCCTTCTAGATCTAGTAGAGGACTATTCGGGGCCATAGCAGGG
>A_/_H9N2|MW107856|A/duck/Henan/12.23_LYGL001-C/2016
ACTTGCAGTTGGTCTGAGGAATGTGCCTTCTAGATCTAGTAGAGGACTATTCGGGGCCATAGCAGGG
>A_/_H9N2|MW107848|A/duck/Henan/1.28_LYGL001-C/2017
ACTTGCAGTTGGTCTGAGGAATGTGCCTTCTAGATCTAGTAGAGGACTATTCGGGGCCATAGCAGGG
>A_/_H9N2|MW107840|A/duck/Henan/01.01_LYGL011-O/2017
ACTTGCAGTTGGTCTGAGGAATGTGCCTTCTAGATCTAGTAGAGGACTATTCGGGGCCATAGCAGGG
>A_/_H9N2|MW107768|A/duck/Guizhou/10.28_ZYLJJ003-C/2018
ACTTGCAGTTGGTCTGAGGAATGTGCCTTCTAGATCTAGTAGAGGACTCTTCGGGGCCATAGCAGGA
>A_/_H9N2|MW107672|A/duck/Fujian/7.20_FZHX0052-C/2017
ACTTGCAGTTGGTCTGAGGAATGTGCCTTCTAAATCTAGTAGAGGACTATTCGGGGCCATAGCAGGG
>A_/_H9N2|MW107664|A/duck/Fujian/6.22_FZHX0693-C/2017
ACTTGCAGTTGGTCTGAGGAATGTGCCTTCTAGATCTAGTAGAGGACTATTCGGGGCCATAGCAGGG
>A_/_H9N2|MW107592|A/duck/Fujian/5.25_FZHX0668-O/2017
ACTTGCAGTTGGTCTGAGGAATGTACCTTCTAGATCTAGTAGAGGACTATTCGGAGCAATAGCAGGG
>A_/_H9N2|MW107528|A/duck/Fujian/3.16_FZHX0314-O/2017
ACTTGCAGTTGGTCTGAGGAATGTGCCTTCTAGATCTAGTAGAGGACTATTCGGGGCCATAGCAGGG
>A_/_H9N6|MW107424|A/duck/Fujian/11.26_FZHX0197-C/2018
ACTTGCAGTCGGTCTGAGGAATGTGCCTTCTAGATCTAGTAGAGGACTATTCGGGGCAATAGCAGGG
>A_/_H9N2|MN647478|A/duck/Hubei/S1035/2014
ACTTGCAGTCGGTCTGAGGAATGTGCCTTCTAGATCTAGTAGAGGACTATTCGGGGCCATAGCAGGG
>A_/_H9N2|MN647470|A/duck/Hubei/S0895/2015
ACTTGCAGTTGGTCTGAGGAATGTGCCTTCTAGATCTAGTAGAGGACTATTCGGGGCCATAGCAGGA
>A_/_H9N2|MN647462|A/duck/Hubei/S0870/2015
ACTTGCAGTTGGTCTGAGGAATGTGCCTTCTAGATCTAGTAGAGGACTATTCGGGGCCATAGCAGGA
>A_/_H9N2|MN647454|A/duck/Hubei/S0665/2014
ACTTGCAGTTGGTCTGAGGAATGTGCCTTCTAGATCTAGTAGAGGACTATTCGGGGCCATAGCAGGG
>A_/_H9N2|MN647446|A/duck/Hubei/S0541/2015
ACTTGCAGTTGGTCTGAGGAATGTGCCTTCTAGATCTAGTAGAGGGCTATTCGGGGCCATTGCAGGG
>A_/_H9N2|MN647438|A/duck/Hubei/S0452/2015
ACTTGCAGTTGGTCTGAGGAATGTGCCTTCTAGATCTAGTAGAGGACTATTCGGGGCCATAGCAGGG
>A_/_H9N2|MN647430|A/duck/Hubei/S0407/2014
ACTTGCAGTTGGTCTGAGGAATGTGCCTTCTAGATCTAGTAGAGGACTATTCGGGGCCATAGCAGGG
>A_/_H9N2|MN647422|A/duck/Hubei/S0134/2014
ACTTGCAGTTGGTCTGAGGAATGTGCCTTCTAGATCTAGTAGAGGACTATTCGGGGCCATAGCAGGG
>A_/_H9N0|MW098388|A/duck/Hunan/12.24_YYGK78E4-C/2018
ACTTGCAGTTGGTCTGAGGAATGTGCCTTCTAGATCTAGTAGAGGACTATTCGGGGCCATAGCAGGR
>A_/_H9N0|MW098385|A/duck/Hunan/12.24_YYGK88E4-C/2018
ACTTGCAGTTGGTCTGAGGAATGTGCCTTCTAGATCTAGTAGAGGACTATTYGGGGCCATAGCAGGR
>A_/_H9N0|MW098384|A/duck/Hunan/12.24_YYGK72E4-C/2018
ACTTGCAGTTGGTCTGAGGAATGTGCCTTCTAGATCTAGYAGAGGACTATTCGGGGCCATAGCAGGA
>A_/_H9N0|MW098378|A/duck/Hunan/5.29_YYGK69P3-OC/2018
ACTTGCAGTTGGTCTTAGGAATGTGCCTTCTAGATCCAGTAGAGGACTATTTGGGGCCATAGCAGGA
>A_/_H9N0|MW098375|A/duck/Hunan/5.29_YYGK72P3-OC/2018
ACTTGCAGTTGGTCTKAGGAATGTGCCTTCTAGATCYAGYAGAGGACTATTYGGGGCYATAGCAGGR
>A_/_H9N0|MW098352|A/duck/Hunan/4.26_YYGK90R3-OC/2018
ACTTGCAGTTGGTCTKAGGAATGTGCCTTCTAGATCYAGTAGAGGACTATTCGGGGCYATAGCAGGG
>A_/_H9N0|MW098350|A/duck/Hunan/4.26_YYGK88R3-OC/2018
ACTTGCAGTTGGTCTKAGGAATGTGCCTTCTAGATCYAGTAGAGGACTATTYGGGGCCATAGCAGGR
>A_/_H9N0|MW098333|A/duck/Jiangxi/11.27_NCNP93C4-OC/2018
ACTTGCAGTTGGTCTGAGGAATGTGCCTTCTAGATCTAGTAGAGGACTATTCGGGGCTATAGCAGGG
>A_/_H9N0|MW098324|A/duck/Jiangxi/9.22_NCDZT96Z3-OC/2018
ACTTGCAGTTGGTCTGAGGAATGTGCCTTCTAGATCTAGTAGAGGACTATTCGGGGCTATAGCAGGG
>A_/_H9N0|MW098318|A/duck/Jiangxi/9.22_NCDZT73Z3-OC/2018
ACTTGCAGTTGGTCTGAGGAATGTGCCTTCTAGATCTAGTAGAGGACTATTCGGGGCYATAGCAGGG
>A_/_H9N0|MW098311|A/duck/Jiangxi/7.25_NCNP74U3-OC/2018
ACTTGCAGTTGGTCTKAGGAATGTGCCTTCTAGATCTAGTAGAGGACTATTCGGGGCYATAGCAGGG
>A_/_H9N0|MW098307|A/duck/Jiangxi/6.21_NCNP85S3-OC/2018
ACTTGCAGTTGGTCTGAGGAATGTGCCTTCTAGATCTAGTAGAGGACTATTCGGGGCCATAGCGGGG
>A_/_H9N0|MW098298|A/duck/Jiangxi/5.28_NCNP15N3-OC/2018
ACTTGCAGTTGGTCTGAGGAATGTGCCTTCTAGATCTAGTAGAGGACTATTCGGGGCCATAGCAGGR
>A_/_H9N0|MW098294|A/duck/Jiangxi/05.28_NCNP23N3-OC/2018
ACTTGCAGTTGGTCTGAGGAATGTGCCTTCTAGATCTAGTAGAGGACTATTCGGGGCYATAGCAGGR
>A_/_H9N0|MW098263|A/duck/Jiangxi/9.22_NCDZT53Z3-OC/2018
ACTTGCAGTTGGTCTGAGGAATGTGCCTTCTAGATCTAGTAGAGGACTATTCGGGGCCATAGCAGGG
>A_/_H9N2|MW098239|A/duck/Hunan/9.22_YYGK39Y3-OC/2018
ACTTGCAGTTGGTCTGAGGAATGTGCCTTCTAGATCTAGTAGAGGACTATTCGGGGCCATAGCAGGG
>A_/_H9N2|MW098237|A/duck/Hunan/9.22_YYGK7Y3-OC/2018
ACTTGCAGTTGGCCTGAGGAATGTGCCTTCTAGATCTAGTAGAGGACTATTCGGGGCCATAGCTGGG
>A_/_H9N2|MW098172|A/duck/Fujian/11.26_FZHX0162-C/2018
ACTTGCAGTTGGTTTGAGGAATGTGCCTTCTAGATCTAGTAGAGGACTATTCGGGGCCATAGCAGGG
>A_/_H9N0|MW098150|A/duck/Xinjiang/09.19_WLMQXL001-O/2018
ACTTGCAGTTGGTCTGAGGAATGTGCCTTCTAGATCTAGYAGAGGACTATTYGGGGCCATAGCAGGR
>A_/_H9N0|MW098146|A/duck/Xinjiang/10.13_WLMQXL007-O/2018
ACTTGCAGTTGGTYTGAGGAATGTGCCTTCTAGATCTAGTAGAGGACTATTCGGSGCCATAGCAGGG
>A_/_H9N0|MW098142|A/goose/Xinjiang/12.24_WLMQXL004-O/2018
ACTTGCAGTTGGTCTGAGGAATGTGCCTTCTAGATCTAGTAGAGGACTATTCGGGGCCATAGCAGGG
>A_/_H9N0|MW098107|A/duck/Zhejiang/5.11_HZBX010-C/2018
ACTTGCAGTTGGTCTGAGGAATGTGCCTTCTAGATCTAGTAGAGGACTATTCGGGGCCATAGCAGGG
>A_/_H9N3|MW098106|A/duck/Zhejiang/5.11_HZBX013-O/2018
ACTTGCAGTTGGTCTGAGGAATGTGCCTTCTAGATCTARTAGAGGACTATTYGGGGCCATAGCAGGG
>A_/_H9N0|MW098105|A/duck/Zhejiang/5.11_HZBX012-O/2018
ACTTGCAGTTGGTCTGAGGAATGTGCCTTCTAGATCTAGTAGAGGACTATTCGGGGCCATAGCAGGG
>A_/_H9N0|MW098104|A/duck/Zhejiang/5.11_HZBX010-O/2018
ACTTGCAGTTGGTCTGAGGAATGTGCCTTCTAGATCTAGTAGAGGACTATTCGGGGCCATAGCAGGG
>A_/_H9N0|MW098103|A/duck/Zhejiang/5.11_HZBX009-O/2018
ACTTGCAGTTGGTCTGAGGAATGTGCCTTCTAGATCTAGTAGAGGACTATTCGGGGCCATAGCAGGG
>A_/_H9N0|MW098102|A/duck/Zhejiang/5.11_HZBX007-O/2018
ACTTGCAGTTGGTCTGAGGAATGTGCCTTCTAGATCTAGTAGAGGACTATTCGGGGCCATAGCAGGG
>A_/_H9N0|MW098101|A/duck/Zhejiang/5.11_HZBX005-O/2018
ACTTGCAGTTGGTCTGAGGAATGTGCCTTCTAGATCTAGTAGAGGACTATTCGGGGCCATAGCAGGG
>A_/_H9N0|MW098100|A/duck/Zhejiang/5.11_HZBX004-O/2018
ACTTGCAGTTGGTCTGAGGAATGTGCCTTCTAGATCTAGTAGAGGACTATTCGGGGCCATAGCAGGG
>A_/_H9N0|MW098099|A/duck/Zhejiang/5.11_HZBX002-O/2018
ACTTGCAGTTGGTCTGAGGAATGTGCCTTCTAGATCTAGTAGAGGACTATTCGGGGCCATAGCAGGG
>A_/_H9N0|MW098098|A/duck/Zhejiang/4.29_HZBX012-O/2018
ACTTGCAGTTGGTCTGAGGAATGTGCCTTCTAGATCTAGTAGAGGACTATTCGGGGCCATAGCAGGG
>A_/_H9N0|MW098097|A/duck/Zhejiang/4.29_HZBX007-O/2018
ACTTGCAGTTGGTCTGAGGAATGTGCCTTCTAGATCTAGTAGAGGACTATTCGGGGCCATAGCAGGG
>A_/_H9N0|MW098095|A/duck/Zhejiang/12.28_HZBX012-C/2018
ACTTGCAGTTGGTCTGAGGAATGTTCCTTCTAGATCTAGTAGAGGACTATTCGGGGCCATAGCAGGA
>A_/_H9N0|MW098091|A/duck/Zhejiang/12.28_HZBX002-C/2018
ACTTGCAGTTGGTCTGAGGAATGTKCCTTCTAGATCTAGTAGAGGACTATTCGGGGCCATAGCAGGR
>A_/_H9N0|MW098090|A/duck/Zhejiang/12.28_HZBX001-C/2018
ACTTGCAGTTGGTCTGAGGAATGTTCCTTCTAGATCTAGTAGAGGACTATTCGGGGCCATAGCAGGA
>A_/_H9N0|MW098084|A/duck/Zhejiang/11.09_HZBX016-C/2018
ACTTGCAGTTGGTCTGAGGAATGTTCCTTCTAGATCTAGTAGAGGACTATTYGGGGCCATAGCAGGA
>A_/_H9N0|MW098082|A/duck/Zhejiang/11.09_HZBX011-C/2018
ACTTGCAGTTGGTCTGAGGAATGTGCCTTCTAGATCTAGTAGAGGACTATTCGGGGCTATAGCAGGG
>A_/_H9N0|MW098077|A/duck/Zhejiang/11.09_HZBX002-C/2018
ACTTGCAGTTGGTCTKAGGAATGTGCCTTCTAGATCYAGTAGAGGACTATTCGGGGCYATAGCAGGR
>A_/_H9N0|MW098076|A/duck/Zhejiang/10.26_HZBX015-C/2018
ACTTGCAGTTGGTCTGAGGAATGTGCCTTCTAGATCTAGTAGAGGACTATTCGGGGCYATAGCAGGR
>A_/_H9N0|MW098075|A/duck/Zhejiang/10.26_HZBX014-C/2018
ACTTGCAGTTGGTCTKAGGAATGTGCCTTCTAGATCYAGYAGAGGACTATTYGGGGCCATAGCAGGR
>A_/_H9N0|MW098070|A/duck/Zhejiang/10.26_HZBX009-C/2018
ACTTGCAGTTGGTCTGAGGAATGTGCCTTCTAGATCYAGTAGAGGACTATTCGGGGCYATAGCAGGR
>A_/_H9N0|MW098066|A/duck/Zhejiang/10.26_HZBX003-C/2018
ACTTGCAGTTGGTCTGAGGAATGTGCCTTCTAGATCTAGTAGAGGACTATTYGGGGCYATAGCAGGG
>A_/_H9N0|MW098065|A/duck/Zhejiang/10.26_HZBX002-C/2018
ACTTGCAGTTGGTCTKAGGAATGTGCCTTCTAGATCYAGYAGAGGACTATTYGGGGCCATAGCAGGR
>A_/_H9N0|MW098063|A/duck/Zhejiang/10.26_HZBX001-C/2018
ACTTGCAGTYGGTCTGAGGAAYGTGCCTTCTAGRTCYAGTAGAGGACTATTCGGGGCMATAGCAGGR
>A_/_H9N0|MW098058|A/duck/Zhejiang/10.26_HZBX003-O/2018
ACTTGCAGTYGGTCTGAGGAAYGTGCCTTCTAGRTCYAGTAGAGGACTATTCGGGGCMATAGCAGGR
>A_/_H9N0|MW098055|A/duck/Zhejiang/9.14_HZBX009-O/2018
ACTTGCAGTTGGTYTGAGGAAYGTGCCTTCTAGRTCYAGTAGAGGACTATTCGGGGCMATAGCAGGG
>A_/_H9N0|MW098054|A/duck/Zhejiang/9.14_HZBX001-O/2018
ACTTGCAGTTGGTCTGAGGAAYGTGCCTTCTAGRTCYAGTAGAGGACTATTCGGGGCCATAGCAGGG
>A_/_H9N0|MW098050|A/duck/Zhejiang/12.28_HZBX019-C/2018
ACTTGCAGTTGGTCTGAGGAATGTTCCTTCTAGATCTAGTAGAGGACTATTCGGGGCCATAGCAGGA
>A_/_H9N3|MW098021|A/duck/Zhejiang/04.29_HZBX015-O/2018
ACTTGCAGTTGGTCTGAGGAATGTGCCTTCTAGATCTAGTAGAGGACTATTCGGGGCCATAGCAGGG
>A_/_H9N3|MW098020|A/duck/Zhejiang/04.29_HZBX003-O/2018
ACTTGCAGTTGGTCTGAGGAATGTGCCTTCTAGATCTAGTAGAGGACTATTCGGGGCCATAGCAGGG
>A_/_H9N2|MW097865|A/duck/Hunan/4.12_YYGK2L3-OC/2018
ACTTGCAGTTGGTCTGAGGAATGTGCCTTCTAGATCTAGTAGAGGACTATTTGGGGCCATAGCAGGG
>A_/_H9N2|MW097863|A/duck/Hunan/7.21_YYGK25Y1-O/2016
ACTTGCAGTTGGTCTGAGGAATGTGCCTTCTAGATCTAGTAGAGGACTATTCGGGGCCATAGCAGGG
>A_/_H9N2|MW097716|A/goose/Fujian/3.15_FZHX0001-C/2018
ACTTGCAGTTGGTCTGAGGAATGTGCCTTCTAGATCTAGTAGAGGACTATTCGGGGCCATAGCAGGG
>A_/_H9N2|MW097602|A/duck/Yunnan/12.22_DQWGH006-O/2018
ACTTGCAGTTGGTCTAAGGAATGTGCCTTCTAGATCTAGTAGAGGGCTATTCGGGGCAATAGCAGGG
>A_/_H9N2|MW097508|A/duck/Guangdong/8.30_DGCP050-O/2017
ACTTGCAGTTGGTCTGAGGAATGTGCCTTCTAGATCTAGTAGAGGACTATTCGGGGCCATAGCAGGG
>A_/_H9N2|MW097507|A/duck/Guangdong/8.30_DGCP06-O/2017
ACTTGCAGTTGGTCTGAGGAATGTGCCTTCTAGATCTAGTAGAGGACTATTCGGGGCCATAGCAGGG
>A_/_H9N2|MW097422|A/duck/Xinjiang/11.29_WLMQXL003-C/2017
ACTTGCAGTTGGTTTGAGGAATGTGCCTTCTAGATCTAGTAGAGGACTATTCGGCGCCATAGCAGGG
>A_/_H9N2|MW097421|A/duck/Xinjiang/11.29_WLMQXL003-O/2017
ACTTGCAGTTGGTTTGAGGAATGTGCCTTCTAGATCTAGTAGAGGACTATTCGGCGCCATAGCAGGG
>A_/_H9N2|MW097241|A/duck/Jiangxi/11.29_NCDZT92D3-OC/2017
ACTTGCAGTTGGTCTGAGGAATGTGCCTTCTAGATCTAGTAGAGGACTATTCGGGGCCATAGCAGGG
>A_/_H9N2|MW097218|A/duck/Hunan/10.31_YYGK74C3-OC/2017
ACTTGCAGTTGGTCTGAGGAATGTGCCTTCTAGATCTAGTAGAGGACTATTCGGGGCCATAGCAGGG
>A_/_H9N2|MW097205|A/duck/Jiangxi/08.24_NCDZT60X2-OC/2017
ACTTGCAGTTGGTCTGAGGAATGTGCCTTCTAGATCTAGTAGAGGACTATTCGGGGCCATAGCAGGG
>A_/_H9N2|MW097158|A/duck/Hunan/03.24_YYGK28M2-O/2017
ACTTGCAGTTGGTCTGAGGAATGTGCCTTCTAGATCTAGTAGAGGACTATTCGGGGCAATAGCAGGA
>A_/_H9N2|MW097121|A/duck/Jiangxi/09.21_NCDZT100Z2-OC/2017
ACTTGCAGTTGGTCTGAGGAATGTGCCTTCTAGATCTAGTAGAGGACTATTCGGGGCCATAGCAGGG
>A_/_H9N2|MW183250|A/White-fronted_Goose/Ukraine/Novomyhalivka-7-23-12/2010
ACTGGCAGTTGGCTTGAGGAATGTGCCTGCTGCATCAGGTAGAGGATTGTTTGGTGCCATAGCTGGA
>A_/_H9N2|MN530493|A/mallard/South_Korea/N11-087/2011
ACTGGCAGTTGGTCTAAGAAATGTGCCTGCTACATCAGGTAGAGGGTTATTTGGTGCCATAGCTGGA
>A_/_H9N2|MN530490|A/mallard/South_Korea/N10-140/2010
ACTGGCAGTTGGTCTAAGAAATGTGCCTGCTACATCAGGTAGAGGGTTATTTGGTGCCATAGCTGGA
>A_/_H9N2|MN530441|A/mallard/South_Korea/N07-1243/2007
ACTGGCAGTTGGTCTAAGAAATGTGCCCGCTGCATCAGGTAGAGGGCTATTTGGTGCCATAGCTGGA
>A_/_H9N2|MN530413|A/mallard/South_Korea/N07-0077/2007
ATTGGCAGTTGGTCTAAGAAATGTGCCCGCTGCATCAGGTAGAGGGCTATTTGGTGCCATAGCTGGA
>A_/_H9N2|KJ013297|A/bean_goose/Korea/220/2011**gb
ATTGGCAATCGGTTTGAGGAATGTACCTGCCGCATCAGATAGAGGGCTGTTTGGTGCTATAGCTGGA
>A_/_H9N2|MN826601|A/Chestnut_teal/Australia/CT08.18-12952/2018**gb
ATTGGCAGTCGGCCTGAGGAATGTGCCTGCTGCATCAGATAGAGGATTGTTTGGTGCCATAGCTGGA
>A_/_H9N2|KP865964|A/duck/Anhui/C313/2012**gb
GCTTGCAGTTGGTCTGAGGAATGTGCCTTCTAGATCTAGTAGAGGACTATTCGGGGCCATAGCAGGA
>A_/_H9N2|KP865967|A/duck/Anhui/C330/2012**gb
GCTTGCAGTTGGTCTGAGGAATGTGCCTTCTAGATCTAGTAGAGGACTATTCGGGGCCATAGCAGGA
>A_/_H9N2|KP865968|A/duck/Anhui/C652/2012**gb
ACTTGCAGTTGGTCTGAGGAATGTGCCTTCTAGATCTAGTAGAGGACTATTCGGGGCCATAGCAGGG
>A_/_H9gb|MG957586|A/duck/Bangladesh/32503/2017**gb
ACTAGCAATAGGTCTGAGAAACGTGCCTGCCAAGTCAAAGAGAGGACTATTTGGAGCCATAGCTGGA
>A_/_H9N2|MN384776|A/duck/China/D4/2018**gb
ACTTGCAGTTGGTCTGAGGAATGTGCCTTCTAGATCTAGTAGAGGACTATTCGGGGCCATAGCAGGG
>A_/_H9N2|KP865944|A/Duck/Fujian/1753/2009**gb
ACTCGCAGTTGGTCTGAGGAATGTGCCTTCTAGATCTAGTAGAGGACTATTCGGGGCCATAGCAGGA
>A_/_H9N2|KM113193|A/duck/Fujian/C2246/2009**gb
ACTTGCGGTTGGTCTGAGGAATGTGCCTTCTAGATCTAGTAGAGGACTATTCGGGGCCATAGCTGGA
>A_/_H9N2|KM113169|A/duck/Guangdong/C3204/2010**gb
ATTGGCAGTCGGTCTGAGGAATGTGCCTGCTAGATCAAGTAGAGGACTATTTGGAGCCATAGCTGGT
>A_/_H9N2|KJ162122|A/duck/Henan/03/2009**gb
ACTGGCAGTCGGTTTGAGGAATGTACCTGCTGCATCAGATAGAGGATTGTTTGGTGCCATAGCTGGA
>A_/_H9N2|KM113281|A/duck/Hubei/C1146/2011**gb
ACTCGCAGTGGGTCTGAGGAATGTGCCTTCTAGATCTAGTAGAGGATTATTTGGGGCCATAGCTGGA
>A_/_H9N2|KT216645|A/duck/Jiangsu/KS0802/2013**gb
ATTGGCTGTCGGTCTGAGGAACGTGCCTGCTAGATCAAGTAGAGGGCTATTTGGGGCTATCGCGGGG
>A_/_H9N2|KT216648|A/duck/Jiangsu/WX5001/2013**gb
ATTGGCTGTCGGTCTGAGGAACGTGCCTGCTAGATCAAGTAGAGGGCTATTTGGGGCTATCGCGGGG
>A_/_H9gb|KP287045|A/duck/Jiangxi/6613/2013**gb
ACTTGCAGTTGGTCTGAGGAATGTGCCTTCTAGATCTAGTAGAGGACTATTCGGGGCCATAGCAGGA
>A_/_H9N2|DQ681221|A/duck/Nanjing/01/1999**gb
ACTGGCAGTTGGTCTAAGAAATGTGCCTGCTAGATCAAGTAGAGGACTATTTGGGGCTATAGCTGGT
>A_/_H9gb|MK943011|A/duck/Viet_Nam/HN-2635/2016**gb
ACTTGCAGTTGGTCTGAGGAATGTGCCTTCTAGATCTAGTAGAGGACTATTCGGGGCCATAGCAGGA
>A_/_H9N2|KP865963|A/duck/Zhejiang/B1995/2012**gb
ACTTGCAGTTGGTCTGAGGAATGTGCCTTCTAGATCTAGTAGAGGACTATTCGGGGCCATAGCAGGA
>A_/_H9N2|KM113313|A/duck/Zhejiang/C1036/2009**gb
ACTTGCAGTTGGTCTGAGGAATGTGCCTTCTAGATCTAGTAGAGGACTATTCGGGGCCATAGCAGGA
>A_/_H9N2|KM113225|A/duck/Zhejiang/C2046/2012**gb
ACTTGCAGTTGGTCTGAGGAATGTGCCTTCTAGATCTAGTAGAGGACTATTCGGGGCCATAGCAGGA
>A_/_H9N7|KR010427|A/Himantopus_himantopus/Hebei/CZ-179/2014**gb
ATTAGCAGTCGGTCTAAGGAATGTGCCTGCTGCATCAGATAAGGGACTGTTTGGTGCCATAGCTGGA
>A_/_H9N2|HE802723|A/mallard/Norway/10_1537/2009**gb
ACTGGCAGTCGGCTTGAGGAATGTGCCTGCTGCATCAGATAGAGGATTGTTTGGTGCCATAGCTGGA
>A_/_H9N6|AB981458|A/muscovy_duck/Quang_Ninh/132/2013**gb
ACTTGCAGTTGGTCTGAGGAATGTGCCTTCTAGATCTAGTAGAGGACTATTCGGGGCCATAGCAGGA
>A_/_H9N2|MK963369|A/muscovy_duck/Viet_Nam/QN-0223/2013**gb
ACTGGCAGTCGGTCTAAGGAATGTGCCTGCTAGATCAAGTAGAGGACTATTTGGAGCCATAGCTGGT
>A_/_H9gb|MK963696|A/muscovy_duck/Viet_Nam/QN-0224/2013**gb
ACTTGCAGTTGGTCTGAGGAATGTGCCTTCTAGATCTAGTAGAGGACTATTCGGGGCCATAGCAGGA
>A_/_H9gb|MK943511|A/muscovy_duck/Viet_Nam/QN-2617/2016**gb
ACTTGCAGTCGGTCTGAGGAATGTGCCTTCAAGATCTAGTAGAGGGCTATTCGGGGCCATAGCAGGA
>A_/_H9N2|MK943530|A/muscovy_duck/Viet_Nam/QN-2709/2016**gb
ACTTGCAGTTGGTCTGAGGAATGTGCCTTCGAGATCTAGTAGAGGGCTATTCGGGGCCATAGCAGGA
>A_/_H9N2|AB983222|A/muscovy_duck/Vietnam/LBM675/2014**gb
ACTTGCAGTTGGTCTGAGGAATGTGCCTTCTAGATCTAGTAGAGGACTATTCGGGGCCATAGCAGGA
>A_/_H9N2|MN530410|A/white_peckin_duck/South_Korea/N06-1258/2006**gb
ACTGGCAGTTGGTCTAAGAAATGTGCCTGCTGCATCAGGTAGAGGGCTATTTGGTGCCATAGCTGGA
>A_/_H9N2|MN530421|A/white_peckin_duck/South_Korea/N07-0186/2007**gb
ACTGGCAGTTGGTCTAAGAAATGTGCCCGCTGCATCAGGTAGAGGGCTATTTGGTGCCATAGCTGGA
>A_/_H9N2|MN530447|A/white_peckin_duck/South_Korea/N07-1673/2007**gb
ACTGGCAATAGGTCTAAGAAATGTGCCTGCTGCATCAGGTAGAGGGCTATTTGGTGCCATAGCCGGA
>A_/_H9N2|MN530459|A/white_peckin_duck/South_Korea/N08-0439/2008**gb
ACTGGCAGTTGGTCTAAGAAATGTGCCTGCTACATCAGGTAGAGGGTTATTTGGTGCCATAGCTGGA
>A_/_H9N2|MN530468|A/white_peckin_duck/South_Korea/N09-062/2009**gb
ATTGGCAGTTGGTCTAAGAAATGCGCCTGCTGCATCAGGTAGAGGGCTATTTGGTGCCATAGCTGGA
>A_/_H9N2|MN530474|A/white_peckin_duck/South_Korea/N09-114/2009**gb
ACTGGCAGTTGGTCTAAGAAATGTGCCTGCTACATCAGGTAGAGGGTTATTTGGTGCCATAGCTGGA
>A_/_H9N2|MN530475|A/white_peckin_duck/South_Korea/N09-127/2009**gb
ACTGGCCGTTGGTCTAAGAAATGTGCCTGCTACATCAGGTAGAGGGTTATTTGGTGCCATAGCTGGA
>A_/_H9N2|MN530487|A/white_peckin_duck/South_Korea/N09-160/2009**gb
ACTGGCAGTTGGTCTAAGAAATGTGCCTGCTACATCAGGTAGAGGGTTATTTGGTGCCATAGCTGGA
>A_/_H9N2|MN530491|A/white_peckin_duck/South_Korea/N10-146/2010**gb
ACTGGCAGTTGGTCTAAGAAATGTGCCTGCTACATCAGGTAGAGGGTTATTTGGTGCCATAGCTGGA
>A_/_H9N2|MN530495|A/white_peckin_duck/South_Korea/N12-005/2012**gb
ACTGGCAGTTGGTCTAAGAAATGTGCCTGCTACATCAGGTAGAGGGTTATTTGGTGCCATAGCTGGA
>A_/_H9N2|MN530496|A/white_peckin_duck/South_Korea/N12-008/2012**gb
ACTGGCAGTTGGTCTAAGAAATGTGCCTGCTACATCAGGTAGAGGGTTATTTGGTGCCATAGCTGGA
>A_/_H9N2|MN530498|A/white_peckin_duck/South_Korea/N12-013/2012**gb
ACTGGCAGTTGGTCTAAGAAATGTGCCTGCTACATCAGGTAGAGGGTTATTTGGTGCCATAGCTGGA
>A_/_H9N2|MN530508|A/white_peckin_duck/South_Korea/N13-020/2013**gb
ACTGGCAGTTGGTCTAAGAAATGTGCCTGCTACATCAGGTAGAGGGTTATTTGGTGCCATAGCTGGA
>A_/_H9N2|MN530484|A/white_peckin_duck/South_Korea/P09-389/2009**gb
ACTGGCAGTAGGTCTAAGAAATGTGCCTGCTACATCAGGTAGAGGGTTATTTGGTGCCATAGCTGGA
