# Supplementary material for: In Silico Analyses of the Role of Codon Usage at the Hemagglutinin Cleavage Site in Highly Pathogenic Avian Influenza Genesis
Source: Viruses. 2022 Jun 21;14(7):1352. doi: 10.3390/v14071352 (PMC9316147; doi:10.3390/v14071352)
Supplement: Supplementary file 1 [file viruses-14-01352-s001.zip › Supplementary File 4/dataset/by_region-species/eurasia-poultry/eurasia-poultry_h10_unique_CSregion.fasta]

>A_/_H10N8|CY087832|A/quail/Italy/1117/1965
tgcaacaggaatgaggaatgttcctgaagtggtgcagggaaggggcctgtttggtgcaaaagcaggg
>A_/_H10gb|KP286470|A/chicken/Jiangxi/18474/2013**gb
TGCAACAGGAATGAGAAACGTACCAGAACTAATGCAAGGGAGAGGTCTATTAGGTGCAATAGCAGGG
>A_/_H10N6|KP286285|A/chicken/Jiangxi/13201/2014
TGCAACAGGAATGAGAAACGTACCAGAACTAATACAAGGGAGAGGTCTATTTGGTGCAAAAGCAGGG
>A_/_H10N6|KP286333|A/chicken/Jiangxi/13235/2014
TGCAACAGGAATGAGAAACGTACCAGAACTAATACAAGGGAGAGGTCTATTTGGTGCAAAAGCAGGG
>A_/_H10N6|KP286413|A/chicken/Jiangxi/13274/2014
TGCAACAGGAATGAGAAACGTACCAGAACTAATACAAGGGAGAGGTCTATTTGGTGCAAWAGCAGGG
>A_/_H10N7|GQ176136|A/chicken/Germany/N/1949
TGCAACAGGGATGAGGAATGTGCCAGAAGTGGTGCAGGGAAGGGGTCTGTTTGGTGCAATAGCAGGG
>A_/_H10N8|KP286069|A/chicken/Jiangxi/5195/2014
TGCAACAGGAATGAGAAACGTACCAGAACTAATACAAGGGAGAGGTCTATTTGGTGCAATAGCAGGG
>A_/_H10N8|KP286061|A/chicken/Jiangxi/3152/2014
TGCAACAGGAATGAGAAACGTACCAGAACTAATACAAGGGAGAGGTCTATTTGGTGCAATAGCAGGG
>A_/_H10N8|KP286053|A/chicken/Jiangxi/1279/2014
TGCAACAGGAATGAGAAACGTACCAGAACTAATACAAGGGAGAGGTCTATTTGGTGCAATAGCAGGG
>A_/_H10N6|KP286293|A/chicken/Jiangxi/13205/2014
TGCAACAGGAATGAGAAACGTACCAGAACTAATACAAGGGAGAGGTCTATTTGGTGCAATAGCAGGG
>A_/_H10N6|KP286277|A/chicken/Jiangxi/13199/2014
TGCAACAGGAATGAGAAACGTACCAGAACTAATACAAGGGAGAGGTCTATTTGGTGCAATAGCAGGG
>A_/_H10N6|KP286269|A/chicken/Jiangxi/13197/2014
TGCAACAGGAATGAGAAACGTACCAGAACTAATACAAGGGAGAGGTCTATTTGGTGCAATAGCAGGG
>A_/_H10N6|KP286349|A/chicken/Jiangxi/13240/2014
TGCAACAGGAATGAGAAACGTACCAGAACTAATACAAGGGAGAGGTCTATTTGGTGCAATAGCAGGG
>A_/_H10N6|KP286341|A/chicken/Jiangxi/13238/2014
TGCAACAGGAATGAGAAACGTACCAGAACTAATACAAGGGAGAGGTCTATTTGGTGCAATAGCAGGG
>A_/_H10N6|KP286397|A/chicken/Jiangxi/13264/2014
TGCAACAGGAATGAGAAACGTACCAGAACTAATACAAGGGAGAGGTCTATTTGGTGCAATAGCAGGG
>A_/_H10N6|KP286445|A/chicken/Jiangxi/14512/2014
TGCAACAGGAATGAGAAACGTACCAGAACTAATACAAGGGAGAGGTCTATTTGGTGCAATAGCAGGG
>A_/_H10N8|KP286045|A/chicken/Jiangxi/1270/2014
TGCAACAGGAATGAGAAACGTACCAGAACTAATACAAGGGAGAGGTCTATTTGGTGCAATAGCAGGG
>A_/_H10N8|KP286037|A/chicken/Jiangxi/1232/2014
TGCAACAGGAATGAGAAACGTACCAGAACTAATACAAGGGAGAGGTCTATTTGGTGCAATAGCAGGG
>A_/_H10N6|KP285981|A/chicken/Jiangxi/13218/2014
TGCAACAGGAATGAGAAACGTACCAGAACTAATACAAGGGAGAGGTCTATTTGGTGCAATAGCAGGG
>A_/_H10N6|KP285949|A/chicken/Jiangxi/13200/2014
TGCAACAGGAATGAGAAACGTACCAGAACTAATACAAGGGAGAGGTCTATTTGGTGCAATAGCAGGG
>A_/_H10N8|KP285845|A/chicken/Jiangxi/36229/2013
TGCAACAGGAATGAGAAACGTACCAGAACTAATACAAGGGAGAGGTCTATTTGGTGCAATAGCAGGG
>A_/_H10N8|KP285453|A/chicken/Jiangxi/34609/2013
TGCAACAGGAATGAGAAACGTACCAGAACTAATACAAGGGAGAGGTCTATTTGGTGCAATAGCAGGG
>A_/_H10N8|KP285429|A/chicken/Jiangxi/31856/2013
TGCAACAGGAATGAGAAACGTACCAGAACTAATACAAGGGAGAGGTCTATTTGGTGCAATAGCAGGG
>A_/_H10N8|KP285405|A/chicken/Jiangxi/28113/2013
TGCAACAGGAATGAGAAACGTACCAGAACTAATACAAGGGAGAGGTCTATTTGGTGCAATAGCAGGG
>A_/_H10N8|KP285397|A/chicken/Jiangxi/27604/2013
TGCAACAGGAATGAGAAACGTACCAGAACTAATACAAGGGAGAGGTCTATTTGGTGCAATAGCAGGG
>A_/_H10N8|KP285389|A/chicken/Jiangxi/27600/2013
TGCAACAGGAATGAGAAACGTACCAGAACTAATACAAGGGAGAGGTCTATTTGGTGCAATAGCAGGG
>A_/_H10N8|KP285373|A/chicken/Jiangxi/23259/2013
TGCAACAGGAATGAGAAACGTACCAGAACTAATACAAGGGAGAGGTCTATTTGGTGCAATAGCAGGG
>A_/_H10N8|KP285365|A/chicken/Jiangxi/23252/2013
TGCAACAGGAATGAGAAACGTACCAGAACTAATGCAAGGGAGAGGTCTATTTGGTGCAATAGCAGGG
>A_/_H10N8|KP285357|A/chicken/Jiangxi/1204/2014
TGCAACAGGAATGAGAAACGTACCAGAACTAATACAAGGGAGAGGTCTATTTGGTGCAATAGCAGGG
>A_/_H10N8|KP284949|A/chicken/Jiangxi/19960/2013
TGCAACAGGAATGAGAAACGTACCAGAACTAATGCAAGGGAGAGGTCTATTTGGTGCAATAGCAGGG
>A_/_H10N8|KP284941|A/chicken/Jiangxi/19924/2013
TGCAACAGGAATGAGAAACGTACCAGAACTAATGCAAGGGAGAGGTCTATTTGGTGCAATAGCAGGG
>A_/_H10N8|KP284933|A/chicken/Jiangxi/18933/2013
TGCAACAGGAATGAGAAACGTACCAGAACTAATACAAGGGAGAGGTCTATTTGGTGCAATAGCAGGG
>A_/_H10N8|KP284925|A/chicken/Jiangxi/18399/2013
TGCAACAGGAATGAGAAACGTACCAGAACTAATGCAAGGGAGAGGTCTATTTGGTGCAATAGCAGGG
>A_/_H10N8|KP862011|A/chicken/Jiangxi/S3755/2013
TGCAACAGGAATGAGAAACGTACCAGAACTAATACAAGGGAGAGGTCTATTTGGTGCAATAGCAGGG
>A_/_H10N8|KP862003|A/chicken/Jiangxi/S3735/2013
TGCAACAGGAATGAGAAACGTACCAGAACTAATACAAGGGAGAGGTCTATTTGGTGCAATAGCAGGG
>A_/_H10N8|KP861987|A/chicken/Jiangxi/S3581/2013
TGCAACAGGAATGAGAAACGTACCAGAACTAATACAAGGGAGAGGTCTATTTGGTGCAATAGCAGGG
>A_/_H10N9|KF006414|A/chicken/Jiangsu/RD5/2013
TGCAACAGGAATGAGAAACGTGCCAGAAATAATGCAAGAGAGAGGTCTATTTGGTGCAATAGCGGGG
>A_/_H10N5|EU559251|A/chicken/Hubei/119/1983
TGCAACAGGGATGAGGAATGTACCAGAAATAATACAAGGGAGAGGTCTATTTGGTGCAATAGCAGGA
>A_/_H10N7|M21647|A/chicken/Germany/N/1949
TGCAACAGGGATGAGGAATGTGCCAGAAGTGGTGCAGGGAAGGGGTCTGTTTGGTGCAATAGCAGGG
>A_/_H10N8|CY014644|A/quail/Italy/1117/1965
TGCAACAGGAATGAGGAATGTTCCTGAAGTGGTGCAGGGAAGGGGCCTGTTTGGTGCAATAGCAGGG
>A_/_H10N8|KY402019|A/chicken/Hebei/SJZ01/2015
TGCAACAGGAATGAGAAACGTACCAGAACTAATACAAGGGAGAGGTCTATTTGGTGCAATAGCAGGG
>A_/_H10N7|KP412449|A/chicken/Zhejiang/2C66/2014
TGCAACAGGGATGAGAAACGTGCCAGAGATAATGCAAGGGAGAGGTCTATTTGGTGCAATAGCGGGG
>A_/_H10N7|KP412448|A/chicken/Zhejiang/2CP8/2014
TGCAACAGGGATGAGAAACGTGCCAGAGATAATGCAAGGGAGAGGTCTATTTGGTGCAATAGCGGGG
>A_/_H10N7|KP412447|A/chicken/Zhejiang/2CP2/2014
TGCAACAGGGATGAGAAACGTGCCAGAGATAATGCAAGGGAGAGGTCTATTTGGTGCAATAGCGGGG
>A_/_H10N4|GQ176120|A/Fowl/Hampshire/PD378/1985
TGCAACAGGAATGAGAAATGTACCAGAAATAATGCAAGGGAGAGGTCTATTTGGTGCAATAGCAGGA
>A_/_H10gb|KP287643|A/chicken/Jiangxi/1203/2014(mixed)**gb
TGCAACAGGAATGAGAAACGTACCAGAACTAATACAAGGGAGAGGTCTATTTGGTGCAATAGCAGGG
>A_/_H10gb|KP287057|A/chicken/Jiangxi/1206/2014(mixed)**gb
TGCAACAGGAATGAGAAACGTACCAGAACTAATACAAGGGAGAGGTCTATTTGGTGCAATAGCAGGG
>A_/_H10gb|KP286676|A/chicken/Jiangxi/1208/2014(mixed)**gb
TGCAACAGGAATGAGAAACGTACCAGAACTAATACAAGGGAGAGGTCTATTTGGTGCAATAGCAGGG
>A_/_H10gb|KP286689|A/chicken/Jiangxi/1209/2014**gb
TGCAACAGGAATGAGAAACGTACCAGAACTAATACAAGGGAGAGGTCTATTTGGTGCAATAGCAGGG
>A_/_H10gb|KP287081|A/chicken/Jiangxi/1218/2014**gb
TGCAACAGGAATGAGAAACGTACCAGAACTAATACAAGGGAGAGGTCTATTTGGTGCAATAGCAGGG
>A_/_H10gb|KP287309|A/chicken/Jiangxi/1225/2014**gb
TGCAACAGGAATGAGAAACGTACCAGAACTAATACAAGGGAGAGGTCTATTTGGTGCAATAGCAGGG
>A_/_H10gb|KP287329|A/chicken/Jiangxi/1242/2014**gb
TGCAACAGGAATGAGAAACGTACCAGAACTAATACAAGGGAGAGGTCTATTTGGTGCAATAGCAGGG
>A_/_H10gb|KP287338|A/chicken/Jiangxi/1243/2014**gb
TGCAACAGGAATGAGAAACGTACCAGAACTAATACAAGGGAGAGGTCTATTTGGTGCAATAGCAGGG
>A_/_H10gb|KP287408|A/chicken/Jiangxi/1267/2014**gb
TGCAACAGGAATGAGAAACGTACCAGAACTAATACAAGGGAGAGGTCTATTTGGTGCAATAGCAGGG
>A_/_H10gb|KP286702|A/chicken/Jiangxi/1271/2014**gb
TGCAACAGGAATGAGAAACGTACCAGAACTAATACAAGGGAGAGGTCTATTTGGTGCAATAGCAGGG
>A_/_H10gb|KP286724|A/chicken/Jiangxi/1287/2014**gb
TGCAACAGGAATGAGAAACGTACCAGAACTAATACAAGGGAGAGGTCTATTTGGTGCAATAGCAGGG
>A_/_H10gb|KP287212|A/chicken/Jiangxi/13196/2014**gb
TGCAACAGGAATGAGAAACGTACCAGAACTAATACAAGGGAGAGGTCTATTTGGTGCAATAGCAGGG
>A_/_H10gb|KP287512|A/chicken/Jiangxi/13206/2014**gb
TGCAACAGGAATGAGAAACGTACCAGAACTAATACAAGGGAGAGGTCTATTTGGTGCAATAGCAGGG
>A_/_H10gb|KP287256|A/chicken/Jiangxi/13237/2014**gb
TGCAACAGGAATGAGAAACGTACCAGAACTAATACAAGGGAGAGGTCTATTTGGTGCAATAGCAGGG
>A_/_H10gb|KP287280|A/chicken/Jiangxi/13257/2014**gb
TGCAACAGGAATGAGAAACGTACCAGAACTAATACAAGGGAGAGGTCTATTTGGTGCAATAGCAGGG
>A_/_H10gb|KP287290|A/chicken/Jiangxi/13270/2014**gb
TGCAACAGGAATGAGAAACGTACCAGAACTAATACAAGGGAGAGGTCTATTTGGTGCAATAGCAGGG
>A_/_H10gb|KP287299|A/chicken/Jiangxi/13272/2014**gb
TGCAACAGGAATGAGAAACGTACCAGAACTAATACAAGGGAGAGGTCTATTTGGTGCAATAGCAGGG
>A_/_H10gb|KP286489|A/chicken/Jiangxi/18955/2013**gb
TGCAACAGGAATGAGAAACGTACCAGAACTAATGCAAGGGAGAGGTCTATTTGGTGCAATAGCAGGG
>A_/_H10gb|KP286508|A/chicken/Jiangxi/19967/2013**gb
TGCAACAGGAATGAGAAACGTACCAGAACTAATGCAAGGGAGAGGTCTATTTGGTGCAATAGCAGGG
>A_/_H10gb|KP286529|A/chicken/Jiangxi/20471/2013**gb
TGCAACAGGAATGAGAAACGTACCAGAACTAATGCAAGGGAGAGGTCTATTTGGTGCAATAGCAGGG
>A_/_H10gb|KP286736|A/chicken/Jiangxi/23241/2013**gb
TGCAACAGGAATGAGAAACGTACCAGAACTAATGCAAGGGAGAGGTCTATTTGGTGCAATAGCAGGG
>A_/_H10gb|KP286746|A/chicken/Jiangxi/23273/2013**gb
TGCAACAGGAATGAGAAACGTACCAGAACTAATACAAGGGAGAGGTCTATTTGGTGCAATAGCAGGG
>A_/_H10gb|KP287430|A/chicken/Jiangxi/3119/2014**gb
TGCAACAGGAATGAGAAACGTACCAGAACTAATACAAGGGAGAGGTCTATTTGGTGCAATAGCAGGG
>A_/_H10gb|KP287129|A/chicken/Jiangxi/36240/2013**gb
TGCAACAGGAATGAGAAACGTACCAGAACTAATACAAGGGAGAGGTCTATTTGGTGCAATAGCAGGG
>A_/_H10gb|KP287142|A/chicken/Jiangxi/36247/2013**gb
TGCAACAGGAATGAGAAACGTACCAGAACTAATACAAGGGAGAGGTCTATTTGGTGCAATAGCAGGG
>A_/_H10gb|KP287154|A/chicken/Jiangxi/36256/2013**gb
TGCAACAGGAATGAGAAACGTACCAGAACTAATACAAGGGAGAGGTCTATTTGGTGCAATAGCAGGG
>A_/_H10gb|KP286802|A/chicken/Jiangxi/36257/2013**gb
TGCAACAGGAATGAGAAACGTACCAGAACTAATACAAGGGAGAGGTCTATTTGGTGCAATAGCAGGG
>A_/_H10gb|KP287673|A/chicken/Jiangxi/36263/2013**gb
TGCAACAGGAATGAGAAACGTACCAGAACTAATACAAGGGAGAGGTCTATTTGGTGCAATAGCAGGG
>A_/_H10gb|KP286814|A/chicken/Jiangxi/36266/2013**gb
TGCAACAGGAATGAGAAACGTACCAGAACTAATACAAGGGAGAGGTCTATTTGGTGCAATAGCAGGG
>A_/_H10gb|KM234696|A/chicken/Jiangxi/JXA131890/2013**gb
TGCAACAGGAATGAGAAACGTACCAGAACTAATACAAGGGAGAGGTCTATTTGGTGCAATAGCAGGG
>A_/_H10gb|KM234733|A/chicken/Jiangxi/JXA131901/2013**gb
TGCAACAGGAATGAGAAACGTACCAGAACTAATACAAGGGAGAGGTCTATTTGGTGCAATAGCAGGG
>A_/_H10N8|MG366509|A/chicken/Zhejiang/102615/2016**gb
TGCAACAGGGATGAGAAACGTGCCAGAGATAATGCAGGGGAGAGGTCTATTTGGTGCAATAGCGGGG
>A_/_H10N8|MG366510|A/chicken/Zhejiang/102619/2016**gb
TGCAACAGGGATGAGAAACGTGCCAGAGATAATGCAGGGGAGAGGTCTATTTGGTGCAATAGCGGGG
>A_/_H10N8|MG366511|A/chicken/Zhejiang/102622/2016**gb
TGCAACAGGGATGAGAAACGTGCCAGAGATAATGCAGGGGAGAGGTCTATTTGGTGCAATAGCGGGG
>A_/_H10N8|MG366512|A/chicken/Zhejiang/121711/2016**gb
TGCAACAGGGATGAGAAACGTGCCAGAGATAATGCAGGGGAGAGGTCTATTTGGTGCAATAGCGGGG
>A_/_H10N3|MG366507|A/chicken/Zhejiang/516100/2017**gb
TGCAACAGGGATGAGAAACGTGCCAGAGATAATGCAGGGGAGAGGTCTATTTGGTGCAATAGCGGGG
>A_/_H10N7|MG366508|A/chicken/Zhejiang/528189/2016**gb
TGCAACAGGGATGAGAAACGTGCCAGAGATAATGCAAGGGAGAGGTCTATTTGGTGCAATAGCGGGG
>A_/_H10N3|MG366506|A/chicken/Zhejiang/8615/2016**gb
TGCAACAGGGATGAGAAACGTGCCAGAGATAATGCAGGGGAGAGGTCTATTTGGTGCAATAGCGGGG
