# Supplementary material for: In Silico Analyses of the Role of Codon Usage at the Hemagglutinin Cleavage Site in Highly Pathogenic Avian Influenza Genesis
Source: Viruses. 2022 Jun 21;14(7):1352. doi: 10.3390/v14071352 (PMC9316147; doi:10.3390/v14071352)
Supplement: Supplementary file 1 [file viruses-14-01352-s001.zip › Supplementary File 4/dataset/by_region-species/eurasia-poultry/eurasia-poultry_h11_unique_CSregion.fasta]

>A_/_H11N2|JX499153|A/chicken/Nanjing/908/2009
GCTTGCCACGGGACTCAGAAATGTCCCAGCAATAGCATCAAGAGGCTTGTTTGGAGCAATAGCCGGA
>A_/_H11N8|MN530448|A/korean_native_chicken/South_Korea/N08-0185/2008**gb
GCTTGCCACAGGACTCAGAAATGTCCCAGCAATAGCATCAAGAGGCTTGTTTGGAGCAATAGCCGGA
