# Supplementary material for: In Silico Analyses of the Role of Codon Usage at the Hemagglutinin Cleavage Site in Highly Pathogenic Avian Influenza Genesis
Source: Viruses. 2022 Jun 21;14(7):1352. doi: 10.3390/v14071352 (PMC9316147; doi:10.3390/v14071352)
Supplement: Supplementary file 1 [file viruses-14-01352-s001.zip › Supplementary File 4/dataset/by_region-species/eurasia-poultry/eurasia-poultry_h1_unique_CSregion.fasta]

>A_/_H1N1|AY180460|A/Quail/Nanchang/12-340/2000
GATGGTTACTGGACTAAGGAATATCCCATCCATTCAATCCAGAGGTTTGTTTGGAGCCATTGCCGGT
>A_/_H1N2|KF013910|A/chicken/Guangxi/GXc-1/2011
GATGGCAACAGGCGTGAGAAACATTCTTTCCATTCAATCGAGAGGACTCTTCGGAGCAATTGCTGGG
>A_/_H1N2|KY971126|A/pigeon/Zhejiang/1120087/2014
GATGGCAACAGGCCTGAGAAACGTTCCTTCTATTCAATCTAGAGGACTCTTCGGAGCAATTGCCGGG
>A_/_H1N2|JX069105|A/ostrich/South_Africa/AI2887/2011
AATGGCAACAGGCCTGAGAAACATTCCTTCCATTCAATCGAGAGGACTCTTCGGGGCAATTGCTGGG
>A_/_H1N9|KY971142|A/chicken/Zhejiang/51048/2015
GATGGCAACAGGTCTGAGGAACATTCCTTCCGTTCAATCCAGAGGACTCTTTGGAGCAATTGCTGGA
>A_/_H1N3|KY971140|A/chicken/Zhejiang/7490/2015
GATGGCAACAGGTCTGAGAAACATTCCTTCCGTTCAATCCAGAGGACTCTTTGGAGCAATTGCTGGA
>A_/_H1N3|KY971139|A/chicken/Zhejiang/7418/2015
GATGGCAACAGGTCTGAGAAACATTCCTTCCGTTCAATCCAGAGGACTCTTTGGAGCAATTGCTGGA
>A_/_H1N3|KY971138|A/chicken/Zhejiang/2CP25/2014
GATGGCAACAGGTCTGAGGAACATTCCTTCCGTTCAATCCAGAGGACTCTTTGGAGCAATTGCTGGA
>A_/_H1N2|KY604966|A/chicken/Yuhuan/YH14/2016
GATGGCAACAGGTCTGAGGAACATTCCTTCCGTTCAATCCAGAGGACTCTTTGGAGCAATTGCTGGA
>A_/_H1N1|HE802061|A/turkey/Netherlands/543301/1999**gb
AATGGCAACAGGATTAAGGAACATCCCCTCTATTCAATCCAGAGGACTTTTTGGGGCAATTGCCGGA
