# Supplementary material for: In Silico Analyses of the Role of Codon Usage at the Hemagglutinin Cleavage Site in Highly Pathogenic Avian Influenza Genesis
Source: Viruses. 2022 Jun 21;14(7):1352. doi: 10.3390/v14071352 (PMC9316147; doi:10.3390/v14071352)
Supplement: Supplementary file 1 [file viruses-14-01352-s001.zip › Supplementary File 4/dataset/by_region-species/eurasia-poultry/eurasia-poultry_h2_unique_CSregion.fasta]

>A_/_H2N8|KY415628|A/Pigeon/Longquan/LQ67/2016
CTTGGCAACAGGATTAAGAAATGTCCCTCAAATTGAATCAAGAGGACTGTTTGGGGCAATAGCTGGT
>A_/_H2N2|CY116963|A/chicken/Jena/4836/1983
CTTAGCAACAGGACTAAGAAACGTCCCTCAGATTGAATCAAGGGGATTGTTTGGGGCAATAGCTGGT
>A_/_H2N2|CY116955|A/chicken/Jena/4705/1984
CTTAGCAACAGGACTAAGAAACGTCCCTCAGATTGAATCAAGGGGATTGTTTGGGGCAATAGCTGGT
>A_/_H2N2|L11127|A/chicken/Potsdam/4705/84
CTTAGCAACAGGACTAAGAAACGTCCCTCAGATTGAATCAAGGGGATTGTTTGGGGCAATAGCTGGT
