# Supplementary material for: In Silico Analyses of the Role of Codon Usage at the Hemagglutinin Cleavage Site in Highly Pathogenic Avian Influenza Genesis
Source: Viruses. 2022 Jun 21;14(7):1352. doi: 10.3390/v14071352 (PMC9316147; doi:10.3390/v14071352)
Supplement: Supplementary file 1 [file viruses-14-01352-s001.zip › Supplementary File 4/dataset/by_region-species/eurasia-poultry/eurasia-poultry_h3_unique_CSregion.fasta]

>A_/_H3N8|KJ579956|A/pigeon/Anhui/08/2013**gb
ATTGGCAACAGGAATGAGGGATGTGCCTGAGAAACAAACCAGAGGACTATTCGGTGCAATAGCAGGT
>A_/_H3N2|AY531037|A/Turkey/England/69
GTTGGCGACAGGGATGCGGAATGTACGAGAGAAGCAAACCAGAGGCCTATTCAGCGCAATAGCAGGT
>A_/_H3N2|KJ917390|A/chicken/Guangdong/01/2013**gb
GATGGCAACAGGAATGCGGAATGTACCTGAGAAACAAACCAGAGGCCTATTCGGTGCAATAGCAGGT
>A_/_H3N8|CY040966|A/chicken/Laos/A0573/2007
GTTGGCAACAGGAATGCGGAATGTACCTGAGAAACAAACCAGAGGCCTATTCGGTGCAATAGCAGGT
>A_/_H3N2|MN530507|A/pheasant/South_Korea/N13-010/2013
ACTGGCAACAGGAATGCGAAATATCCCTGAGAAACAAACCAGAGGCCTATTTGGTGCAATAGCAGGT
>A_/_H3N1|HQ165996|A/chicken/Pakistan/NARC-16945/2010
GTTAGCAACAGGGATGCGGAATGTACCAGAGAAGCAAACCAGAGGTCTATTCGGTGCAATAGCAGGA
>A_/_H3N8|AB593455|A/chicken/Vietnam/G14/2008
ATTGGCAACAGGAATGAGAAATGTGCCTGAGAAACAAACCAGAGGCCTATTCGGTGCAATAGCAGGG
>A_/_H3N2|EU301238|A/chicken/Korea/LPM88/2006
ATTGGCAACAGGAATGCGGAATGTCCCTGAGAAGCAAACCAGAGGCTTGTTCGGCGCAATAGCAGGT
>A_/_H3N2|EU301236|A/chicken/Korea/LPM67/2006
ATTGGCAACAGGAATGCGAAATGTCCCTGAGAAGCAAACCAGAGGCTTGTTCGGCGCAATAGCAGGT
>A_/_H3N2|EU301234|A/chicken/Korea/LPM61/2005
ATTGGCAACAGGAATGCGGAATGTCCCTGAGAAGCAAACCAGAGGCTTGTTCGGCGCAATAGCAGGT
>A_/_H3N2|EU301232|A/chicken/Korea/LPM44/2005
ATTGGCAACAGGAATGCGGAATGTCCCTGAGAAGCAAACCAGAGGCCTGTTCGGTGCAATAGCAGGT
>A_/_H3N2|EU301231|A/chicken/Korea/LPM43/2005
ATTGGCAACAGGAATGCGGAATGTCCCTGAGAAGCAAACCAGAGGCCTGTTCGGTGCAATAGCAGGT
>A_/_H3N2|EU301224|A/chicken/Korea/LPM17/2004
ATTGGCAACAGGAATGCGGAATGTCCCTGAGAAGCAAACCAGAGGCCTGTTCGGTGCAATAGCAGGT
>A_/_H3N2|EU301222|A/chicken/Korea/LPM03/2004
ATTGGCAACAGGAATGCGGAATGTCCCTGAGAAGCAAACCAGAGGCCTGTTCGGTGCAATAGCAGGT
>A_/_H3N6|CY006014|A/Quail/Nanchang/7-026/2000
GTTGGCAACAGGAATGCGGAATGTACCTGAGAAACAGACCAGAGGCCTATTCGGTGCAATAGCAGGT
>A_/_H3N6|CY006013|A/Chicken/Nanchang/7-010/2000
GTTGGCAACAGGAATGCGGAATGTACCTGAGAAACAGACCAGAGGCCTATTCGGTGCAATAGCAGGT
>A_/_H3N3|CY006012|A/Bantam/Nanchang/9-366/2000
GTTGGCAACAGGAATGAGGAACGTACCAGAGAAACAAACTAGAGGATTATTCGGCGCAATAGCAGGT
>A_/_H3N2|AY862607|A/chicken/Korea/S6/03
ATTGGCAACAGGAATGCGGAATGTCCCTGAGAAGCAAACCAGAGGCCTGTTCGGCGCAATAGCAGGT
>A_/_H3N8|HQ874606|A/chicken/Guangxi/2117/2010
ATTGGCAACAGGAATGCGGAATGTACCTGAAAAACAAACCAGAGGTCTATTCGGTGCAATAGCAGGG
>A_/_H3N2|KT022285|A/pigeon/Guangxi/128P9/2012
GTTGGCAACTGGAATGCGGAATGTGCCTGAGAAACAAACCAGAGGCCTATTCGGTGCTATAGCAGGT
>A_/_H3N6|KM186122|A/pigeon/Guangxi/020P/2009
GTTAGCAACAGGAATGCGGAATGTACCTGAAAAACAAACCAGAGGGCTATTCGGTGCAATAGCAGGT
>A_/_H3N2|KM222548|A/chicken/Shanghai/LPM2/2013
ATTGGCAACAGGAATGAGGAATGTGCCTGAGAAACAAACCAGAGGCCTATTCGGTGCAATAGCAGGT
>A_/_H3N2|AB829334|A/chicken/Hong_Kong/37/1978
ATTGGCAACAGGAATGCGGAATGTACCAGAGAAACAAACTAGAGGCTTATTCGGTGCAATAGCAGGT
>A_/_H3N1|MN006984|A/Gallus_gallus/Belgium/3497_0001/2019
GTTGGCAACAGGAATGCGAAATGTACCAGAAAAGCAAACCAAAGGCCTATTCGGTGCAATAGCAGGC
>A_/_H3N1|MK972683|A/Gallus_gallus/Belgium/4492/2019
GTTGGCAACAGGAATGCGAAATGTACCAGAAAAGCAAACCAAAGGCCTATTCGGTGCAATAGCAGGC
>A_/_H3N1|MK972681|A/Gallus_gallus/Belgium/3497_0001/2019
GTTGGCAACAGGAATGCGAAATGTACCAGAAAAGCAAACCAAAGGCCTATTCGGTGCAATAGCAGGC
>A_/_H3N1|MK972679|A/Gallus_gallus/Belgium/609/2019
GTTGGCAACAGGAATGCGAAATGTACCAGAAAAGCAAACCAGAGGCCTATTCGGTGCAATAGCAGGC
>A_/_H3N2|KT022317|A/chicken/Guangxi/165C7/2014
ATTGGCTACAGGAATGAGGAATGTGCCTGAGAAGCAAACCAGAGGTCTATTCGGTGCAATAGCAGGG
>A_/_H3N2|KT022293|A/chicken/Guangxi/135C10/2013
GTTGGCAACTGGAATGCGGAATGTGCCTGAGAAACAAACCAGAGGCCTATTCGGTGCTATAGCAGGT
>A_/_H3N2|KT022277|A/chicken/Guangxi/125C8/2012
GTTGGCAACTGGAATGCGGAATGTGCCTGAGAAACAAACCAGAGGCCTATTCGGTGCTATAGCAGGT
>A_/_H3N2|KT022261|A/chicken/Guangxi/073C2/2010
ATTGGCAACAGGAATGAGGAATGTGCCTGAAAAACAAACCAGAGGTCTATTCGGTGCAATAGCAGGA
>A_/_H3N2|KT022237|A/chicken/Guangxi/015C10/2009
ATTGGCAACAGGAATGCGGAATGTGCCTGAAAAACAAACCAGAGGTCTATTCGGTGCAATAGCAGGA
>A_/_H3N2|KY415635|A/chicken/Ganzhou/GZ43/2016
GTTGGCAACAGGAATGCGAAATGTACCTGAAAAACAAACCAGAGGCCTGTTCGGTGCAATAGCAGGG
>A_/_H3N2|KY415634|A/chicken/Ganzhou/GZ157/2016
GTTGGCAACAGGAATGCGAAATGTACCTGAAAAACAAACCAGAGGCCTGTTCGGTGCAATAGCAGGG
>A_/_H3N8|KU158890|A/chicken/Nanjing/B854-2/2011
ATTGGCAACAGGAATGCGGAATGTGCCTGAGAAACAAACTAGAGGCCTATTCGGTGCAATAGCAGGT
>A_/_H3N0|KP765881|A/chicken/Guangdong/G1863/2014
GTTGGCAACAGGAATGCGGAATGTACCTGAGAAGCAAACCAGAGGTCTGTTCGGTGCAATAGCAGGT
>A_/_H3N1|MN826761|A/Gallus_gallus/Belgium/6986/2019
GTTGGCAACAGGAATGCGAAATGTACCAGAAAAGCAAACCAAAGGCCTATTCGGTGCAATAGCAGGC
>A_/_H3N1|MN826760|A/Gallus_gallus/Belgium/6519/2019
GTTGGCAACAGGAATGCGAAATGTACCAGAAAAGCAAACCAAAGGCCTATTCGGTGCAATTGCAGGC
>A_/_H3N1|MN826759|A/Gallus_gallus/Belgium/6486/2019
GTTGGCAACAGGAATGCGAAATGTACCAGAGAAGCAAACCAAAGGCCTATTCGGTGCAATAGCAGGC
>A_/_H3N1|MN826758|A/Gallus_gallus/Belgium/6079/2019
GTTGGCAACAGGAATGCGAAATGTACCAGAAAAGCAAACCAAAGGCCTATTCGGTGCAATAGCAGGC
>A_/_H3N1|MN826757|A/Gallus_gallus/Belgium/5839/2019
GTTGGCAACAGGAATGCGAAATGTACCAGAAAAGCAAACCAAAGGCCTATTCGGTGCAATAGCAGGC
>A_/_H3N1|MN826755|A/Gallus_gallus/Belgium/5597/2019
GTTGGCAACAGGAATGCAAAATGTACCAGAAAAGCAAACCAAAGGCCTATTCGGTGCAATAGCAGGC
>A_/_H3N1|MN826754|A/Gallus_gallus/Belgium/5227/2019
GTTGGCAACAGGAATGCGAAATGTACCAGAGAAGCAAACCAAAGGCCTATTCGGTGCAATAGCAGGC
>A_/_H3N1|MN826751|A/Gallus_gallus/Belgium/4464/2019
GTTGGCAACAGGAATGCGAAATGTACCAGAAAAGCAAACCAAAGGCCTATTCGGTGCAATAGCAGGC
>A_/_H3N1|MN826750|A/Gallus_gallus/Belgium/4327/2019
GTTGGCAACAGGAATGCGAAATGTACCAGAAAAGCAAACCAAAGGCCTATTCGGTGCAATAGCAGGC
>A_/_H3N1|MN826749|A/Gallus_gallus/Belgium/4010/2019
GTTGGCAACAGGAATGCGAAATGTACCAGAAAAGCAAACCAAAGGCCTATTCGGTGCAATAGCAGGC
>A_/_H3N1|MN435596|A/chicken/Belgium/460/2019
GTTGGCAACAGGAATGCGAAATGTACCAGAAAAGCAAACCAAAGGCCTATTCGGTGCAATTGCAGGC
>A_/_H3gb|KP286828|A/chicken/Jiangxi/6717/2013**gb
GTTGGCAACAGGAATGCGGAATGTACCTGAGAAACAAACCAGAGGCCTATTCGGTGCAATAGCAGGT
>A_/_H3N2|MN530503|A/korean_native_chicken/South_Korea/N12-034/2012**gb
ACTGGCAACAGGAATGCGAAATATCCCTGAGAAACAAACCAGAGGCCTATTTGGTGCAATAGCAGGT
