# Supplementary material for: In Silico Analyses of the Role of Codon Usage at the Hemagglutinin Cleavage Site in Highly Pathogenic Avian Influenza Genesis
Source: Viruses. 2022 Jun 21;14(7):1352. doi: 10.3390/v14071352 (PMC9316147; doi:10.3390/v14071352)
Supplement: Supplementary file 1 [file viruses-14-01352-s001.zip › Supplementary File 4/dataset/by_region-species/eurasia-poultry/eurasia-poultry_h4_unique_CSregion.fasta]

>A_/_H4N6|JX310062|A/chicken/India/WB-NIV101018/2009
ACTTGCAACTGGGATGAGAAATATCCCTGAAAAGGCATCAAGAGGGCTTTTTGGGGCAATCGCTGGG
>A_/_H4N6|JX310061|A/chicken/India/WB-NIV101006/2009
ACTTGCAACTGGGATGAGAAATATCCCTGAAAAGGCATCAAGAGGGCTTTTTGGGGCAATAGCTGGG
>A_/_H4N6|KX228218|A/chicken/Wales/600-020823/2014
ACTTGCAACTGGGATGAGAAATATTCCTGAAAGGGCAACAAGAGGGCTTTTTGGAGCAATAGCTGGG
>A_/_H4N6|KX228210|A/chicken/England/474-016250/2014
ACTTGCAACTGGGATGAGAAATATTCCTGAAAGGGCAACAAGAGGGCTTTTTGGAGCAATAGCTGGG
>A_/_H4N6|KU160819|A/chicken/Hunan/S1267/2010
ACTTGCAACTGGGATGAGAAATATCCCTGAAAAGGCATCAAGAGGACTTTTTGGGGCAATAGCTGGG
>A_/_H4N6|KU160811|A/chicken/Hunan/S1248/2010
ACTTGCAACTGGGATGAGAAATATCCCTGAAAAGGCATCAAGAGGACTTTTTGGGGCAATAGCTGGG
>A_/_H4N8|KU160803|A/chicken/Guangdong/S1010/2010
ACTCGCAACAGGGATGAGGAATATTCCTGAAAAGGCATCAAGAGGGCTCTTTGGGGCAATAGCTGGA
>A_/_H4N6|KF113545|A/chicken/Pakistan/NARC-28842/2011**gb
ACTTGCAACAGGGATGAGAAACATCCCTGAAAAGGCATCAAGAGGGCTTTTTGGGGCAATAGCTGGG
