# Supplementary material for: In Silico Analyses of the Role of Codon Usage at the Hemagglutinin Cleavage Site in Highly Pathogenic Avian Influenza Genesis
Source: Viruses. 2022 Jun 21;14(7):1352. doi: 10.3390/v14071352 (PMC9316147; doi:10.3390/v14071352)
Supplement: Supplementary file 1 [file viruses-14-01352-s001.zip › Supplementary File 4/dataset/by_region-species/eurasia-poultry/eurasia-poultry_h5_unique_CSregion.fasta]

>A_/_H5N2|KR137694|A/chicken/SC/a688/2015
CCTAGCCACAGGACTGAGAAACATACTCCAAAGAGAAAAAAGAGGCCTATTTGGAGCAATAGCCGGG
>A_/_H5N2|AY573917|A/chicken/Taiwan/1209/03
CCTTGCAACAGGGCTAAGAAACGTACCCCAAAGAGAAAAAAGAGGCCTATTTGGAGCAATAGCCGGA
>A_/_H5N2|KR137702|A/chicken/PH/A2821/2013
CCTAGCAACAGGACTGAGAAACATACCCCAAAAAGAAAAAAGAGGCCTATTTGGAGCAATAGCCGGA
>A_/_H5N2|KR137686|A/chicken/TY/a665/2015
CCTAGCAACAGGACTGAGAAACATACCCCAAAGAGAAAAAAGAGGCCTATTTGGAGCAATAGCCGGG
>A_/_H5N2|KR137678|A/chicken/CH/a556/2015
CCTAGCAACAGGACTGAGAAACATACCCCAAAGAGAAAAAAGAGGCCTATTTGGAGCAATAGCCGGG
>A_/_H5N2|KR137670|A/chicken/TC/a504/2015
CCTAGCAACAGGACTGAGAAACATACCCCAAAGAGAAAAAAGAGGCCTATTTGGAGCAATAGCCGGG
>A_/_H5N2|KR137662|A/chicken/GY/a451/2015
CCTAGCAACAGGACTGAGAAACATACCCCAAAGAGAAAAAAGAGGCCTATTTGGAGCAATAGCCGGG
>A_/_H5N2|KR137654|A/chicken/PT/a158/2015
CCTAGCAACAGGACTGAGAAACATACCCCAAAGAGAAAAAAGAGGCCTATTTGGAGCAATAGCCGGG
>A_/_H5N2|KJ162708|A/chicken/Taiwan/4443/2013
CCTAGCAACAGGACTGAGAAACATACCCCAAAGAGAAAAAAGAGGCCTATTTGGAGCAATAGCCGGA
>A_/_H5N2|KJ162660|A/chicken/Taiwan/2948/2013
CCTAGCAACAGGACTGAGAAACATACCCCAAAGAGAAAAAAGAGGTCTATTTGGAGCAATAGCCGGA
>A_/_H5N2|KJ162612|A/chicken/Taiwan/2593/2012
CCTAGCAACAGGACTGAGAAACATACCCCAAAGAGAAAAAAGAGGTCTATTTGGAGCAATAGCCGGA
>A_/_H5N2|KJ162604|A/chicken/Taiwan/692/2012
CCTAGCAACAGGACTGAGAAACACACCCCAAAGAGAAAAAAGAGGCCTATTTGGAGCAATAGCCGGA
>A_/_H5N2|KJ162596|A/chicken/Taiwan/689/2012
CCTAGCAACAGGACTGAGAAACACACCCCAAAGAGAAAAAAGAGGCCTATTTGGAGCAATAGCCGGA
>A_/_H5N2|KY989967|A/chicken/Taiwan/CY-A2628/2012
CCTAGCAACAGGACTGAGAAACATACCCCAAAGAGAAAAAAGAGGCCTATTTGGAGCAATAGCCGGA
>A_/_H5N2|MN988765|A/chicken/Taiwan/A1/2019
CCTAGCAACAGGACTGAGAAACATACCCCAAAGAGGGAAAAGAGGCCTATTTGGAGCAATAGCCGGG
>A_/_H5N2|CY022629|A/turkey/Italy/1325/2005
CCTTGCGACTGGGCTCAGGAATGTCCCTCAAAGAGAAACAAGAGGACTATTTGGGGCTATAGCAGGC
>A_/_H5N2|CY021525|A/turkey/Italy/1258/2005
CCTTGCGACTGGGCTCAGGAATGTCCCTCAAAGAGAAACAAGAGGACTATTTGGGGCTATAGCAGGC
>A_/_H5N2|AY500365|A/turkey/England/N28/73
CCTTGCAACTGGACCCAGGAACGTTCCTCAAAGGGAGACAAGAGGTCTATTTGGAGCTATAGCGGGT
>A_/_H5N2|GU052548|A/turkey/England/N28/1973
CCTTGCAACTGGACCCAGGAACGTTCCTCAAAGGGAGACAAGAGGTCTATTTGGAGCTATAGCGGGT
>A_/_H5N2|FJ750571|A/chicken/Belgium/150VB/1999
CCTTGCGACTGGACCCAGGAACGTCCCTCAAAAGGAGACAAGAGGACTATTTGGGGCTATAGCAGGC
>A_/_H5N9|CY022621|A/chicken/Italy/22A/1998
CCTTGCGACTGGGCCCAGGAACGTCCCTCAAAAGGAGACAAGAGGACTATTTGGGGCCATAGCAGGC
>A_/_H5N2|AJ632269|A/chicken/France/03426a/03
CCTTGCGACTGGGCCCAGGAATGTTCCTCAAAGAGAAACAAGAGGACTATTTGGGGCTATAGCAGGC
>A_/_H5N2|AB275434|A/chicken/Ibaraki/17/2006
TCTTGCAACAGGGCTAAGGAATGCACCCCAAAGGGAAACAAGAGGCTTATTTGGAGCAATAGCCGGA
>A_/_H5N2|AB275433|A/chicken/Ibaraki/16/2005
TCTTGCAACAGGGCTAAGAAATGTACCCCAAAGAGAAACAAGAGGCTTATTTGGAGCAATAGCCGGA
>A_/_H5N2|AB275432|A/chicken/Ibaraki/15/2005
TCTTGCAACAGGACTAAGAAATGTACCCCAAAGAGAAACAAGAGGATTATTTGGAGCAATAGCCGGA
>A_/_H5N2|AB275431|A/chicken/Ibaraki/14/2005
TCTTGCAACAGGACTAAGAAATGTACCCCAAAGAGAAACAAGAGGATTATTTGGAGCAATAGCCGGA
>A_/_H5N2|AB275430|A/chicken/Ibaraki/13/2005
TCTTGCAACAGGGCTAAGAAATGCACCCCAAAGAGAAACAAGAGGCTTATTTGGAGCAATAGCCGGA
>A_/_H5N2|AB275429|A/chicken/Ibaraki/12/2005
TCTTGCAACAGGGCTAAGAAATGTACCCCAAAGAGAAACAAGAGGCTTATTTGGAGCAATAGCCGGA
>A_/_H5N2|AB275428|A/chicken/Ibaraki/11/2005
TCTTGCAACAGGGCTAAGAAATGTACCCCAAAGAGAAACAAGAGGCTTATTTGGAGCAATAGCCGGA
>A_/_H5N2|AB275427|A/chicken/Ibaraki/10/2005
TCTTGCAACAGGGCTAAGAAATGTACCCCAAAGAGAAACAAGAGGCTTATTTGGAGCAATAGCCGGA
>A_/_H5N2|AB275426|A/chicken/Ibaraki/9/2005
TCTTGCAACAGGGCTAAGAAATGTACCCCAAAGAGAAACAAGAGGCTTATTTGGAGCAATAGCCGGA
>A_/_H5N2|AB275424|A/chicken/Ibaraki/6/2005
TCTTGCAACAGGGCTAAGAAATGTACCCCAAAGAGAAACAAGAGGCTTATTTGGAGCAATAGCCGGA
>A_/_H5N2|AB275423|A/chicken/Ibaraki/5/2005
TCTTGCAACAGGGCTAAGAAATGTACCCCAAAGAGAAACAAGAGGCTTATTTGGAGCAATAGCCGGA
>A_/_H5N2|AB275422|A/chicken/Ibaraki/4/2005
TCTTGCAACAGGGCTAAGAAATGTACCCCAAAGAGAAACAAGAGGCTTATTTGGAGCAATAGCCGGA
>A_/_H5N2|AB275421|A/chicken/Ibaraki/3/2005
TCTTGCAACAGGGCTAAGAAATGTACCCCAAAGAGAAACAAGAGGCTTATTTGGAGCAATAGCCGGA
>A_/_H5N2|AB275420|A/chicken/Ibaraki/2/2005
TCTTGCAACAGGGCTAAGAAATGTACCCCAAAGAGAAACAAGAGGCTTATTTGGAGCAATAGCCGGA
>A_/_H5N2|AB261853|A/chicken/Ibaraki/1/2005
TCTTGCAACAGGGCTAAGAAATGTACCCCAAAGAGAAACAAGAGGCTTATTTGGAGCAATAGCCGGA
>A_/_H5N2|CY021381|A/turkey/Italy/1980
CCTTGCAACTGGACCCAGGAACGTCCCTCAAAGAGAGACAAGAGGTCTATTTGGGGCTATAGCAGGC
>A_/_H5N1|KC590650|A/chicken/Hong_Kong/AP156/2008
CCTTGCGACTGGGCTCAGAAATAGCCCTCAAATTGAAACTAGAGGATTATTTGGAGCTATAGCAGGT
>A_/_H5N2|KU143256|A/chicken/Wuhan/WHJF/2014
CCTTGCGACTGGACTCAGGAATGTCCCTCAGAGGGAAACAAGAGGACTATTTGGGGCTATAGCAGGC
>A_/_H5N2|KY765302|A/ostrich/South_Africa/325863/2015
CCTTGCGACTGGACTCAGGAATGTCCCTCAAAGAGAGACAAGAGGGCTATTTGGGGCTATAGCAGGC
>A_/_H5N8|MW193074|A/chicken/Egypt/ME-2018/2018
CCTTGCGACTGGGCTCAGAAATAGTCCTCTAATAGAAACGAGAGGGCTGTTTGGGGCTATAGCAGGT
>A_/_H5Nx|MG192005|A/chicken/Egypt/RG-173CAL/2017**gb
CCTTGCTACTGGGCTCAGAAATAGCCCTCAAAGAGAGACTAGAGGACTATTTGGAGCTATAGCAGGC
>A_/_H5N3|HF563057|A/ostrich/Germany/R5-10/2006**gb
CCTTGCGACTGGACTCAGGAATGTCCCTCAGAGAGAGACGAGAGGACTATTTGGGGCTATAGCAGGC
