# Supplementary material for: In Silico Analyses of the Role of Codon Usage at the Hemagglutinin Cleavage Site in Highly Pathogenic Avian Influenza Genesis
Source: Viruses. 2022 Jun 21;14(7):1352. doi: 10.3390/v14071352 (PMC9316147; doi:10.3390/v14071352)
Supplement: Supplementary file 1 [file viruses-14-01352-s001.zip › Supplementary File 4/dataset/by_region-species/eurasia-poultry/eurasia-poultry_h6_unique_CSregion.fasta]

>A_/_H6N6|MK963681|A/chicken/Viet_Nam/HN-1411/2014
NNNNNNNNNNNNNNNNNNNAATGTTCCACAAATAGAAACTAGAGGTCTTTTTGGAGCCATTGCAGGC
>A_/_H5N0|MW098358|A/chicken/Hunan/04.26_YYGK37R3-OC/2018
ACTTGCAACTGGACTAAGGAATGTTCCACAAATAGAAACTAGAGGGCTTTTTGGAGCTATTGCAGGC
>A_/_H5N0|MW098343|A/chicken/Hunan/4.26_YYGK62R3-OC/2018
ACTTGCAACTGGACTAAGGAATGTTCCACARATAGAAACTAGAGGGYTATTTGGAGCWATTGCAGGC
>A_/_H5N0|MW098315|A/chicken/Jiangxi/09.22_NCNP6Z3-OC/2018
ACTTGCAACTGGACTAAGGAATGTTCCACAAATAGAAACTAGAGGGCTTTTTGGAGCTATTGCAGGC
>A_/_H5N0|MW098283|A/chicken/Jiangxi/5.28_NCDZT44N3-OC/2018
ACTTGCAACTGGACTAAGGAATGTTCCACAAATAGAAACTAGAGGGCTTTTTGGAGCTATTGCAGGC
>A_/_H6N2|KJ200669|A/chicken/Guangdong/S2346/2009
gcttgcaactggactaaggaatgtcccacaaatagaaactagaggactttttggagctattgcaggc
>A_/_H9N0|MW106568|A/chicken/Jiangxi/7.25_NCNP64U3-OC/2018
ACTTGCAACTGGACTAAGGAATGTTCCACAAATAGAAACTAGAGGGCTTTTTGGAGCTATTGCAGGC
>A_/_H9N2|MW104104|A/chicken/Guangdong/7.20_DGCP050-O/2017
ACTTGCAACTGGGCTAAGGAATGTTCCACAAATAGAAACTAGAGGACTATTTGGAGCTATTGCAGGC
>A_/_H7N8|MW110272|A/pigeon/Fujian/1.17_FZHX0111-C/2017
GCTTGCAACTGGACTAAGGAATGTCCCACAAATAGAAACTAGAGGACTTTTTGGAGCTATTGCAGGC
>A_/_H6gb|KP415980|A/chicken/Dongguan/263/2014**gb
GCTTGCAACGGGATTAAGAAATGTTCCACAGATTGCAACAAGAGGAATTTTTGGAGCTATTGCAGGT
>A_/_H6N1|LC503273|A/chicken/Japan/AQ-HE29-86/2017**gb
GCTTGCAACGGGGTTAAGAAATATTCCACAGATTGCAACTAGAGGAATTTTTGGAGCTATTGCAGGT
>A_/_H6N1|DQ376620|A/chicken/Taiwan/G23/87
GCTTGCAACTGGACTGAGAAATATTCCACAGATTAAAACTAGAGGAATTTTCGGAGCTATCGCAGGT
>A_/_H6N2|MK996236|A/chicken/South_Africa/432/2019
GCTTGCAACTGGACTGAGAAACATCCCACAAGTTGAAACTAGAGGAATTTTTGGGGCTATCGCAGGT
>A_/_H6N2|MK996228|A/chicken/South_Africa/H44954/2016
GCTTGCAACTGGACTGAGAAATATCCCACAGGTTGGAACTAGAGGAATTTTTGGGGCTATCGCAGGT
>A_/_H6N2|MK996220|A/chicken/South_Africa/404573/2016
GCTTGCAACTGGACTGAGGAATGTTCCACAGGTTGAAACTAGAGGAATTTTTGGGGCTATCGCAGGT
>A_/_H6N2|MK996212|A/chicken/South_Africa/402385/2016
GCTTGCAACTGGACTGAGGAATGTTCCACAGGTTGAAACCAGAGGAATTTTTGGGGCTATCGCAGGT
>A_/_H6N2|MK996204|A/chicken/South_Africa/401156/2016
GCTTGCAACTGGACTGAGGAATGTTCCACAGGTTGAAACTAGAGGAATTTTTGGGGCTATCGCAGGT
>A_/_H6N2|MK996196|A/chicken/South_Africa/398997/2016
GCTTGCAACTGGACTGAGGAATGTTCCACAGGTTGAAACTAGAGGAATTTTTGGGGCTATCGCAGGT
>A_/_H6N2|MK996180|A/chicken/South_Africa/344378/2015
GCTTGCAACTGGACTGAGGAATGTTCCACAGGTTGAAACTAGAGGAATTTTTGGAGCTATCGCAGGT
>A_/_H6N2|MK996172|A/chicken/South_Africa/341797/2015
GCTTGCAACTGGACTGAGGAATGTTCCACAGGTTGAAACTAGAGGAATTTTTGGGGCTATCGCAGGT
>A_/_H6N2|MK996164|A/chicken/South_Africa/339678/2015
GCTTGCAACTGGACTGAGGAATGTTCCACAGGTTGAAACTAGAGGAATTTTTGGGGCTATCGCAGGT
>A_/_H6N2|MK996156|A/chicken/South_Africa/338087/2015
GCTTGCAACTGGACTGAGGAATGTTCCACAGGTTGAAACTAGAGGAATTTTTGGAGCTATCGCAGGT
>A_/_H6N1|EF681878|A/chicken/Taiwan/2838V/00
GCTTGCAACTGGACTGAGAAATGTTCCACAGATTGAAACTAGAGGTATTTTCGGAGCTATCGCAGGT
>A_/_H6N1|EF681870|A/chicken/Taiwan/2838N/00
GCTTGCAACTGGACTGAGAAATGTTCCACAGATTGAAACTAGAGGTATTTTAAGAGCTATCGCAGGT
>A_/_H6N1|DQ376653|A/chicken/Taiwan/A342/05
GCTTGCAACTGGACTGAGAAATGTTCCACAGATTGAAACTAGAGGAATTTTCGGAGCTATCGCAGGT
>A_/_H6N1|DQ376652|A/chicken/Taiwan/0204/05
GCTTGCAACTGGATTAAGAAATGTTCCACAGATTGCGACTAGAGGAATTTTCGGAGCTATTGCAGGT
>A_/_H6N1|DQ376649|A/chicken/Taiwan/ch1006/04
GCTTGCAACTGGATTAAGAAATGTTCCACAGATTGCAACTAGAGGAATTTTCGGAGCTATTGCAGGT
>A_/_H6N1|DQ376648|A/chicken/Taiwan/0305/04
GCTCGCAACGGGATTGAGAAATATTCCACAGATTGAAACTAGAGGAATTTTCGGAGCTATTGCAGGT
>A_/_H6N1|DQ376647|A/chicken/Taiwan/0114/04
GCTTGCAACTGGACTGAGAAATGTTCCACAGATTGAAACTAGAGGAATTTTCGGAGCTATCGCAGGT
>A_/_H6N1|DQ376645|A/chicken/Taiwan/1203/03
ACTTGCAACGGGACTGAGAAATATTCCACAGATTGAAACTAGAGGAATTTTCGGAGCCATTGCAGGT
>A_/_H6N1|DQ376644|A/chicken/Taiwan/0706/03
GCTTGCAACTGGACTGAGAGATGTTCCACAGATTGAAACTAGAGGAATTTTCGGAGCTATCGCAGGT
>A_/_H6N1|DQ376642|A/chicken/Taiwan/0408/02
GCTTGCAACTGGACTGAGAAATGTTCCACAGATTGAAACTAGAGGAATTTTCGGAGCTATAGCAGGT
>A_/_H6N1|DQ376641|A/chicken/Taiwan/0208/02
GCTTGCAACCGGATTGAGAAATATTCCACAGATTAAAACTAGAGGAATTTTCGGAGCTATTGCAGGT
>A_/_H6N1|DQ376640|A/chicken/Taiwan/0107/02
GCTTGCAACTGGACTGAGAAATGTTCCACAGATTGAAACTAGAGGAATTTTCGGAGCTATCGCAGGT
>A_/_H6N1|DQ376639|A/chicken/Taiwan/A37/02
GCTTGCAACTGGACTGAGAAATGTTCCACAGATTGAAACTAGAGGAATTTTCGGAGCTATCGCAGGT
>A_/_H6N1|DQ376638|A/chicken/Taiwan/0320/02
GCTTGCAACTGGACTGAGAAATGTTCCACAGATTGAAACTAGAGGAATTTTCGGAGCTATCGCAGGT
>A_/_H6N1|DQ376637|A/chicken/Taiwan/PF3/02
GCTTGCAACGGGACTGAGAAATATTCCACAGATTGAAACTAGAGGAATTTTCGGAGCTATTGCAGGT
>A_/_H6N1|DQ376636|A/chicken/Taiwan/PF2/02
GCTTGCAACTGGACTGAGAAATGTTCCACAGATTGAAACTAGAGGAATTTTCGGAGCTATCGCAGGT
>A_/_H6N1|DQ376634|A/chicken/Taiwan/0222/02
GCTTGCAACTGGACTGAGAAATGTTCCACAGATTGAAACTAGAGGAATTTTCGGAGCTATCGCAGGT
>A_/_H6N1|DQ376633|A/chicken/Taiwan/0329/01
GCTTGCAACTGGACTGAGAAATGTTCCACAGGTTGAAACTAGAGGAATTTTCGGAGCTATAGCAGGT
>A_/_H6N1|DQ376632|A/chicken/Taiwan/1215/01
GCTTGCAACTGGACTGAGAAATGTTCCACAGATTGAAACTAGAGGAATTTTCGGAGCTATCGCAGGT
>A_/_H6N1|DQ376631|A/chicken/Taiwan/1212/01
GCTTGCAACTGGACTGAGAAATGTTCCACAGATTGAAACTAGAGGAATTTTCGGAGCTATCGCAGGT
>A_/_H6N1|DQ376630|A/chicken/Taiwan/1205/01
GCTTGCAACTGGACTGAGAAATGTCCCACAGATTGAAACTAGAGGAATTTTCGGAGCTATCGCAGGT
>A_/_H6N1|DQ376628|A/chicken/Taiwan/SP1/00
GCTTGCAACTGGACTGAGAAATATTCCACAGATTAAAACTAGAGGAATTTTCGGAGCTATCGCAGGT
>A_/_H6N1|DQ376625|A/partridge/Taiwan/LU1/99
GCTTGCAACTGGACTGAGAAATATTCCACAGATTAAAACTAGAGGAATTTTCGGAGCTATCGCAGGT
>A_/_H6N1|DQ376624|A/chicken/Taiwan/0705/99
GCTTGCAACTGGACTGAGAAATATTCCACAGATTAAAACTAGAGGAATTTTCGGAGCTATCGCAGGT
>A_/_H6N1|DQ376623|A/chicken/Taiwan/ns2/99
GCTTGCAACTGGACTGAGAAATATTCCACAGATTAAAACTAGAGGAATTTTCGGAGCTATCGCAGGT
>A_/_H6N1|DQ376622|A/chicken/Taiwan/na3/98
GCTTGCAACTGGACTGAGAAATATTCCACAGATTGAAACTAGAGGAATTTTCGGAGCTATCGCAGGT
>A_/_H6N1|DQ376621|A/chicken/Taiwan/0824/97
GCTTGCAACTGGACTGAGAAATGTTCCACAGATTGAAACTAGAGGGATTTTCGGAGCTATCGCAGGT
>A_/_H6N1|KJ162860|A/chicken/Taiwan/67/2013
GCTTGCAACGGGGTTAAGAAATGTTCCACAGATTGCAACTAGAGGAATTTTTGGAGCTATTGCAGGT
>A_/_H6N1|KJ162852|A/chicken/Taiwan/2759/2012
GCTTGCAACGGGGTTAAGAAATGTTCCACAGATTGCAACTAGAGGAATTTTTGGAGCTATTGCAGGT
>A_/_H6N1|KJ162844|A/chicken/Taiwan/2437/2012
GCTTGCAACGGGGTTAAGAAATGTTCCACAGATTGCAACTAGAGGAATTTTTGGAGCTATTGCAGGT
>A_/_H6N1|KJ162836|A/chicken/Taiwan/2331/2012
GCTTGCAACGGGATTAAGAAATGTTCCACAGATTGCAACTAGAGGAATTTTTGGAGCTATTGCAGGT
>A_/_H6N1|KJ162820|A/chicken/Taiwan/2084/2012
GCTTGCAACGGGGTTAAGAAATGTTCCACAGATTGCAACTAGAGGAATTTTTGGAGCTATTGCAGGT
>A_/_H6N1|KJ162812|A/chicken/Taiwan/1843/2012
GCTTGCAACGGGGTTAAGAAATGTTCCACAGATTGCAACTAGAGGAATTTTTGGAGCTATTGCAGGT
>A_/_H6N1|AB830484|A/chicken/Tainan/V156/1999
GCTTGCAACTGGACTGAGAAATATTCCACAGATTAAAACTAGAGGAATTTTCGGAGCTATCGCAGGT
>A_/_H6N1|AB830483|A/chicken/Changhua/7-5/1999
GCTTGCAACTGGACTGAGAAATATTCCACAGATTAAAACTAGAGGAATTTTCGGAGCTATCGCAGGT
>A_/_H6N1|KC693631|A/chicken/Taiwan/TC128/2010
GCTTGCAACTGGACTGAGAAATGTTCCACAGGTTGAGACTAGAGGAATTTTTGGAGCTATAGCAGGC
>A_/_H6N1|KC693616|A/chicken/Taiwan/TC147/2010
GCTTGCAACTGGACTGAGAAATGTTCCACAGGTTGAGACTAGAGGAATTTTTGGAGCTATAGCAGGC
>A_/_H6N1|MH071365|A/chicken/Taiwan/0702/2013
GCTTGCAACGGGGTTAAGAAATATTCCACAGATTGCAACTAGAGGAATTTTTGGAGCTATTGCAGGT
>A_/_H6N2|MH170289|A/chicken/South_Africa/N2826/2016
GCTTGCAACTGGACTGAGGAATGTTCCACAGGTTGAAACTAGAGGAATTTTTGGGGCTATCGCAGGT
>A_/_H6N1|MN088684|A/chicken/Taiwan/3937/2012
GCTTGCAACGGGGTTAAGAAATGTTCCACAGATTGCAACTAGAGGAATTTTTGGAGCTATTGCAGGT
>A_/_H6N1|MN088647|A/chicken/Taiwan/3153/2003
GCTCGCAACGGGATTGAGAAATATTCCACAGATTGAAACTAGAGGAATTTTCGGAGCTATTGCAGGT
>A_/_H6N1|MN088646|A/chicken/Taiwan/3127/2003
GCTTGCAACTGGACTGAGAAATGTTCCACAGATTGAAACTAGAGGAATTTTCGGAGCTATCGCAGGT
>A_/_H6N1|MN088645|A/chicken/Taiwan/3115/2003
GCTTGCAACTGGACTGAGAAATGTTCCACAGATTGAAACTAGAGGTATTTTCGGAGCTATCGCAGGT
>A_/_H6N1|MN088644|A/chicken/Taiwan/3072/2003
GCTTGCAACTGGACTGAGAAATGTTCCACAGATTGAAACTAGAGGAATTTTCGGAGCTATCGCAGGT
>A_/_H6N1|MN088643|A/chicken/Taiwan/2896/2000
GCTTGCAACTGGACTGAGAAATGTTCCACAGATTGAAACTAGAGGAATTTTCGGAGCTATCGCAGGT
>A_/_H6N1|MN088642|A/chicken/Taiwan/2831/2000
GCTTGCAACTGGACTGAGAAATGTTCCGCAGATTGAAACTAGAGGAATTTTCGGAGCTATCGCAGGT
>A_/_H6N1|MN088641|A/chicken/Taiwan/2829/2000
GCTTGCAACTGGACTGAGAAATGTTCCGCAGATTGAAACTAGAGGAATTTTCGGAGCTATCGCAGGT
>A_/_H6N2|KX595241|A/chicken/South_Africa/MAS/2013
GCTTGCAACTGGACTGAGGAATGTTCCACAGGTTGAAACTAGAGGAATTTTTGGGGCTATCGCAGGT
>A_/_H6N2|AB586851|A/guinea_fowl/Hong_Kong/SSP99/2002
GCTTGCAACTGGACTAAGAAATATTCCACAGATTGAAACTAGAGGACTCTTCGGAGCTATTGCGGGG
>A_/_H6N1|AB586843|A/pheasant/Hong_Kong/SSP44/2002
GCTTGCAACTGGACTAAGAAATATTCCACAGATTGAAACTAGAGGACTCTTCGGAGCTATTGCGGGG
>A_/_H6N1|AB586835|A/quail/Hong_Kong/YU421/2002
GCTTGCAACTGGACTAAGAAATATTCCACAGATTGAAACTAGAGGACTCTTCGGAGCTATTGCGGGG
>A_/_H6N0|AB586803|A/chicken/Hong_Kong/SF3/2001
GCTTGCAACTGGACTAAGAAATGTTCCACAGATTGAAACTAGAGGACTCTTCGGAGCTATTGCGGGG
>A_/_H6N4|AB586787|A/quail/Hong_Kong/CSW106/2001
GCTTGCAACTGGACTAAGAAATGTTCCACAGATTGAAACTAGAGGACTCTTCGGAGCTATTGCGGGG
>A_/_H6N1|AJ427308|A/pheasant/Hong_Kong/FY294/00
GCTTGCAACTGGACTAAGAAATGTTCCACAGATTGAAACTAGAGGACTCTTCGGAGCTATTGCGGGG
>A_/_H6N1|AJ410525|A/chukka/Hong_Kong/FY295/00
GCTTGCAACTGGACTAAGAAATGTTCCACAGATTGAAACTAGAGGACTCTTCGGAGCTATTGCGGGG
>A_/_H6N1|AJ410524|A/pheasant/Hong_Kong/NT261/00
GCTTGCAACTGGACTAAGAAATGTTCCACAGATTGAAACTAGAGGACTCTTCGGAGCTATTGCGGGG
>A_/_H6N1|AJ410523|A/quail/Hong_Kong/SF595/00
GCTTGCAACTGGACTAAGAAATGTTCCACAGATTGAAACTAGAGGACTCTTCGGAGCTATTGCGGGG
>A_/_H6N1|AJ410521|A/quail/Hong_Kong/1721-30/99
GCTTGCAACTGGACTAAGAAATGTTCCACAGATTGAAACTAGAGGACTCTTCGGAGCTATTGCAGGG
>A_/_H6N1|AJ410520|A/quail/Hong_Kong/1721-20/99
GCTTGCAACTGGACTAAGAAATGTTCCACAGATTGAAACTAGAGGACTCTTCGGAGCTATTGCAGGG
>A_/_H6N1|AJ410519|A/pheasant/Hong_Kong/SH39/99
GCTTGCAACTGGACTAAGAAATGTTCCACAGATTGAAACTAGAGGACTCTTCGGAGCTATTGCGGGG
>A_/_H6N1|AB586883|A/chukkar/Hong_Kong/CSW595/2003
GCTTGCAACTGGATTAAGGAATGTTCCACAGATTGAAACTAGAGGACTCTTCGGAGCTATTGCGGGG
>A_/_H6N1|AB586875|A/chukkar/Hong_Kong/SF164/2003
GCTTGCAACTGGATTAAGGAATGTTCCACAGATTGAAACTAGAGGACTCTTCGGAGCTATTGCGGGG
>A_/_H6N1|AB586867|A/chukkar/Hong_Kong/SF126/2003
GCTTGCAACTGGATTAAGGAATGTTCCACAGATTGAAACTAGAGGACTCTTCGGAGCTATTGCGGGG
>A_/_H6N1|AB586859|A/pigeon/Hong_Kong/WF47/2003
GCTTGCAACTGGATTAAGGAATGTTCCACAGATTGAAACTAGAGGACTCTTCGGAGCTATTGCGGGG
>A_/_H6N2|AB586819|A/silky_chicken/Hong_Kong/AP46/2001
GCTTGCAACTGGACTAAGAAATGTTCCACAGATTGAAACTAGAGGACTCTTCGGAGCTATTGCGGGG
>A_/_H6N1|AB586811|A/chicken/Hong_Kong/SF4/2001
GCTTGCAACTGGACTAAGAAATGTTCCACAGATTGAAACTAGAGGACTCTTCGGAGCTATTGCGGGG
>A_/_H6N1|AB586795|A/guinea_fowl/Hong_Kong/NT897/2001
GCTTGCAACTGGACTAAGAAATGTTCCACAGATTGAAACTAGAGGACTCTTCGGAGCTATTGCGGGA
>A_/_H6N1|AB586779|A/quail/Hong_Kong/NT342/2001
GCTTGCAACTGGACTAAGAAATGTTCCACAGATTGAAACTAGAGGACTCTTCGGAGCTATTGCGGGG
>A_/_H6N1|AB586771|A/quail/Hong_Kong/FY119/2001
GCTTGCAACTGGACTAAGAAATGTTCCACAGATTGAAACTAGAGGACTCTTCGGAGCTATTGCGGGG
>A_/_H6N1|AB586763|A/quail/Hong_Kong/SF104/2001
GCTTGCAACTGGACTAAGAAATGTTCCACAGATTGAAACTAGAGGACTCTTCGGAGCTATTGCGGGG
>A_/_H6N1|AB586755|A/quail/Hong_Kong/FB801/2001
GCTTGCAACTGGGCTAAGGAATGTTCCACAGATTGAAACTAGAGGACTCTTCGGAGCTATTGCAGGG
>A_/_H6N1|AB586747|A/quail/Hong_Kong/FB611/2001
GCTTGCAACTGGGCTAAGGAATGTTCCACAGATTGAAACTAGAGGACTCTTCGGAGCTATTGCAGGG
>A_/_H6N2|KT777819|A/chicken/South_Africa/AL25/2002
GCTTGCAACTGGACTGAGAAATGTTCCACAAATAGAAACTAGAGGACTCTTTGGAGCTATCGCAGGG
>A_/_H6N2|KX595265|A/chicken/South_Africa/BKR2/2012
GCTTGCAACCGGACCGAGGAACGTTCCACAGATAGAAACTAGAGGACTCTTTGGAGCTATCGCAGGA
>A_/_H6N2|KX595260|A/chicken/South_Africa/BKR4/2012
GCTTGCAACCGGACCGAGGAACGTTCCACAGATAGAAACTAGAGGACTCTTTGGAGCTATCGCAGGA
>A_/_H6N1|JQ990779|A/turkey/France/10-040/2010
GCTTGCAACTGGACTAAGAAATGTTCCACAGATTGAAACTAGAGGACTTTTCGGAGCTATTGCAGGG
>A_/_H6N1|JN860188|A/turkey/France/09010-2/2009
GCTTGCAACTGGACTAAGAAATGTTCCACAGATTGAAACTAGAGGACTTTTCGGAGCTATCGCAGGG
>A_/_H6N2|HM144515|A/chicken/Hunan/989/2005
GCTTGCAACTGGACTAAGGAATGTTCCACAAATAGAAACTAGAGGACTTTTTGGAGCTATTGCAGGC
>A_/_H6N1|DQ376626|A/chicken/Taiwan/165/99
GCTTGCAACTGGACTGAGAAATGTTCCACAGATTGAAACTAGAGGACTTTTCGGAGCTATCGCAGGG
>A_/_H6N1|DQ376619|A/chicken/Taiwan/G2/87
GCTTGCAACTGGACTAAGAAATGTTCCACAGATTGAGACTAGAGGACTTTTCGGAGCTATAGCAGGG
>A_/_H6N1|CY005605|A/chicken/Hong_Kong/17/1977
GCTTGCGACTGGACTAAGAAATATTCCACAAATTGAGACTAGAGGCCTTTTTGGAGCCATAGCAGGG
>A_/_H6N4|AJ410547|A/chicken/Hong_Kong/17/77
GCTTGCGACTGGACTAAGAAATATTCCACAAATTGAGACTAGAGGCCTTTTTGGAGCCATAGCAGGG
>A_/_H6N2|JQ924798|A/chicken/Guangdong/C273/2011
ACTTGCAACTGGACTAAGGAATGTTCCACAGATTGAGACTAGAGGGCTCTTCGGGGCTATTGCAGGT
>A_/_H6N2|JF965139|A/chicken/Eastern_China/42/2007
GCTTGCAACTGGACTAAGGAATGTTCCACAAATAGAAACTAGAGGACTATTTGGAGCTATTGCAGGC
>A_/_H6N6|JF965143|A/chicken/Eastern_China/49/2010
GCTTGCAACTGGATTAAGGAATGTTCCACAAATAGAAACTAGAGGACTATTTGGAGCTATTGCAGGC
>A_/_H6N6|KT267030|A/pigeon/Guangxi/164/2014
GCTTGCAACTGGACTAAGGAATGTCCCGCAAATAGAAACTAGAGGGCTTTTTGGAGCTATTGCAGGC
>A_/_H6N2|KT267014|A/pigeon/Guangxi/158/2014
ACTTGCAACTGGACTAAGGAATGTTCCGCAGATTGAGACTAGAGGGCTCTTCGGGGCTATTGCAGGT
>A_/_H6N6|KU143274|A/turtledove/Wuhan/HKBJ62/2015
ACTTGCAACTGGACTAAGGAATGTTCCACAAATAGAAACTAGAGGGCTATTTGGAGCAATTGCAGGC
>A_/_H6N1|KT777810|A/ostrich/South_Africa/AI1713/2009
GCTTGCAACTGGACTGAGAAATGTTCCTCAGATTGAGACTAGAGGACTCTTCGGAGCTATTGCAGGA
>A_/_H6N6|LC069923|A/chicken/Vietnam/HU1-524/2014
GCTTGCAACTGGATTAAGGAATGTTCCACAAATAGAAACTAGAGGACTATTTGGAGCTATTGCAGGC
>A_/_H6N6|KT267022|A/pigeon/Guangxi/161/2014
GCTTGCAACTGGACTAAGGAATGTTCCACAAATAGAAACTAGAGGACTATTTGGAGCTATTGCAGGC
>A_/_H6N6|MK964463|A/chicken/Viet_Nam/QN-0468/2013
ACTTGCAACTGGACTAAGGAATGTTCCACAAATAGAAACTAGAGGACTTTTTGGAGCCATTGCAGGC
>A_/_H6N6|MK964447|A/chicken/Viet_Nam/QN-0418/2013
ACTTGCAACTGGACTAAGGAATGTTCCACAAATAGAAACTAGAGGACTTTTTGGAGCCATTGCAGGC
>A_/_H6N6|MK964340|A/chicken/Viet_Nam/LS-1288/2011
GCTTGCAACTGGACTAAGGAATGTTCCACAAATAGAAACTAGAGGACTATTTGGAGCTATTGCAGGC
>A_/_H6N6|MK963432|A/chicken/Viet_Nam/QN-0453/2013
ACTTGCAACTGGACTAAGGAATGTTCCACAAATAGAAACTAGAGGACTTTTTGGAGCCATTGCAGGC
>A_/_H6N6|MK963350|A/chicken/Viet_Nam/QN-0476/2013
ACTTGCAACTGGACTAAGGAATGTTCCACAAATAGAAACTAGAGGACTTTTTGGAGCCATTGCAGGC
>A_/_H6N6|MK943233|A/chicken/Viet_Nam/HN-2630/2016
ACTTGCAACTGGACTAAGGAATGTTCCACAAATAGAAACTAGAGGACTTTTTGGAGCCATTGCAGGC
>A_/_H6N6|MK943209|A/chicken/Viet_Nam/HN-2626/2016
ACTTGCAACTGGACTAAGGAATGTTCCACAAATAGAAACTAGAGGACTTTTTGGAGCCATTGCAGGC
>A_/_H6N6|LC426794|A/chicken/Vietnam/HU3-515/2015
ACTTGCAACTGGACTAAGGAATGTTCCACAAATAGAAACTAGAGGACTTTTTGGAGCCATTGCAGGC
>A_/_H6N2|MH592253|A/chicken/China/ZS220/2012
GCTTGCAACTGGACTAAGGAATGTTCCACAAATAGAAACTAGAGGACTATTTGGAGCTATTGCAGGC
>A_/_H6N6|MH592252|A/chicken/China/X2224/2015
GCTTGCAACTGGACTAAGGAATGTCCCACAAATAGAAACTAGAGGACTTTTTGGAGCTATTGCAGGC
>A_/_H6N2|MH592251|A/chicken/China/X1006/2015
ACTTGCAACTGGACTAAGGAATGTTCCACAAATAGAAACTAGAGGGCTTTTTGGAGCTATTGCAGGC
>A_/_H6N6|MH592250|A/chicken/China/GZ1063/2014
ACTTGCAACTGGACTAAGGAATGTTCCACAAATAGAAACTAGAGGGCTTTTTGGAGCTATTGCAGGC
>A_/_H6N2|MH592249|A/chicken/China/Y223/2012
ACTTGCAACTGGACTGAGGAATGTTCCGCAGATTGAGACTAGAGGGCTCTTCGGGGCTATTGCAGGT
>A_/_H6N6|MH592248|A/chicken/China/Y052/2013
GCTTGCAACTGGACTAAGGAATGTCCCACAAATAGAAACTAGAGGACTTTTTGGAGCTATTGCAGGC
>A_/_H6N6|MH592247|A/chicken/China/G1054/2016
GCTTGCAACTGGACTAAGGAATGTTCCACAAATAGAAACTAGAGGGCTATTTGGAGCTATTGCAGGC
>A_/_H6N2|MH592275|A/Partridge/China/Y015/2013
ACTTGCAACTGGACTAAGGAATGTTCCACAAATAGAAACTAGAGGGCTGTTTGGGGCAATTGCAGGC
>A_/_H6N2|MH592429|A/chicken/China/G3249/2014
ACTTGCAACTGGACTAAGGAATATTCCACAAATTGAGACTAGAGGACTCTTTGGGGCTATTGCAGGG
>A_/_H6N2|MH592421|A/chicken/China/G2684/2014
ACTTGCAACTGGACTAAGGAATGTTCCACAAATAGAAACTAGAGGACTTTTTGGAGCTATTGCAGGC
>A_/_H6N2|MH592413|A/chicken/China/G1380/2014
ACTTGCAACTGGACTAAGGAATGTTCCACAAATAGAAACTAGAGGACTTTTTGGAGCTATTGCAGGC
>A_/_H6N2|MH592405|A/chicken/China/G1291/2016
ACTTGCAACTGGACTAAGGAATATTCCACAAATTGAGACTAGAGGACTCTTTGGGGCTATTGCAGGA
>A_/_H6N1|LC339715|A/chicken/Vietnam/HU4-26/2015
GCTTGCAACTGGACTAAGAAATGTTCCACAAATAGAAACTAGAGGACTATTTGGAGCTATTGCAGGC
>A_/_H6N6|KT266990|A/chicken/Guangxi/129/2013
ACTTGCAACTGGACTAAGGAATGTTCCACAAATAGAAACTAGAGGACTTTTTGGAGCTATTGCAGGC
>A_/_H6N2|KT266958|A/chicken/Guangxi/121/2012
ACTTGCAACTGGACTAAGGAATATTCCACAAATTGAAACTAGAGGGCTCTTCGGAGCTATTGCAGGT
>A_/_H6N6|KJ200709|A/chicken/Hunan/S4495/2010
GCTTGCTACTGGACTAAGGAATGTTCCACAAATAGAAACTAGAGGACTTTTTGGAGCTATTGCAGGC
>A_/_H6N2|KJ200701|A/chicken/Hunan/S4191/2009
GCTTGCAACTGGACTAAGGAATGTTCCACAAATAGAAACTAGAGGACTATTTGGAGCTATTGCAGGC
>A_/_H6N6|KJ200693|A/chicken/Hunan/S3003/2009
ACTTGCAACTGGACTAAGGAATGTTCCACAAATAGAAACTAGAGGACTATTTGGAGCTATTGCAGGC
>A_/_H6N2|KJ200661|A/chicken/Guangdong/S1453/2010
ACTTGCAACTGGACTAAGGAATGTTCCACAAATAGAAACTAGAGGACTTTTTGGAGCTATTGCAGGC
>A_/_H6N6|KJ200653|A/chicken/Guangdong/S1414/2010
GCTTGCTACTGGACTAAGGAATGTTCCACAAATAGAAACTAGAGGACTTTTTGGAGCTATTGCAGGC
>A_/_H6N2|KJ200645|A/chicken/Guangdong/S1312/2010
GCTTGCTACTGGACTAAGGAATGTTCCACAAATAGAAACTAGAGGACTTTTTGGAGCTATTGCAGGC
>A_/_H6N6|KY056289|A/chicken/Zhejiang/234/2016
GCTTGCAACTGGACTAAGGAATGTCCCACAAATAGAAACTAGAGGACTTTTTGGAGCTATTGCAGGC
>A_/_H6N2|KX595249|A/chicken/South_Africa/W04/2002
GCTTGCAACTGGGCTGAGAAATGTTCCACAGATTGAAACTAGAGGACTTTTTGGAGCTATCGCAGGG
>A_/_H6N6|KU050780|A/chicken/Zhejiang/74154/2015
GCTTGCAACTGGACTAAGGAATGTCCCACAAATAGAAACTAGAGGACTTTTTGGAGCTATTGCAGGC
>A_/_H6N6|KU050779|A/chicken/Zhejiang/514158/2015
GCTTGCAACCGGACTAAGGAATGTTCCACAAATAGAAACTAGAGGACTATTTGGAGCTATTGCAGGC
>A_/_H6N6|KU050777|A/chicken/Zhejiang/110144/2015
GCTTGCAACTGGACTAAGGAATGTCCCACAAATAGAAACTAGAGGACTTTTTGGAGCTATTGCAGGC
>A_/_H6N6|KU050776|A/chicken/Zhejiang/110102/2015
GCTTGCAACTGGACTAAGGAATGTCCCACAAATAGAAACTAGAGGACTTTTTGGAGCTATTGCAGGC
>A_/_H6N6|KU050775|A/chicken/Zhejiang/727029/2014
ACTTGCAACTGGACTAAGGAATGTTCCACAAATAGAAACTAGAGGGCTATTTGGAGCTATTGCAGGC
>A_/_H6N6|KU050774|A/chicken/Zhejiang/727028/2014
ACTTGCAACCGGGCTAAGGAATGTTCCACAAATAGAAACCAGAGGACTTTTTGGAGCTATTGCAGGC
>A_/_H6N6|KU050773|A/chicken/Zhejiang/727023/2014
ACTTGCAACCGGGCTAAGGAATGTTCCACAAATAGAAACCAGAGGACTTTTTGGAGCTATTGCAGGC
>A_/_H6N6|KU050772|A/chicken/Zhejiang/727019/2014
ACTTGCAACTGGACTAAGGAATGTTCCACAAATAGAAACTAGAGGGCTATTTGGAGCTATTGCAGGC
>A_/_H6N6|KU050771|A/chicken/Zhejiang/727018/2014
ACTTGCAACTGGACTAAGGAATGTTCCACAAATAGAAACTAGAGGGCTATTTGGAGCTATTGCAGGC
>A_/_H6N6|KU050769|A/chicken/Zhejiang/727001/2014
ACTTGCAACTGGACTAAGGAATGTTCCACAAATAGAAACTAGAGGGCTATTTGGAGCTATTGCAGGC
>A_/_H6N2|KT423146|A/chicken/Zhejiang/727031/2014
ACTTGCAACTGGACTAAGGAATGTTCCACAAATAGAAACTAGAGGGCTATTTGGAGCTATTGCAGGC
>A_/_H6N2|KT423145|A/chicken/Zhejiang/77025/2014
GCTTGCAACCGGACTAAGGAATGTTCCACAAATAGAAACTAGAGGACTATTTGGAGCTATTGCAGGC
>A_/_H6N6|MW110288|A/pigeon/Fujian/11.3_FZHX1112-C/2016
GCTTGCAACTGGACTAAGGAATGTCCCACAAATAGAAACTAGAGGACTTTTTGGAGCTATTGCAGGC
>A_/_H6N6|MW110280|A/pigeon/Fujian/1.17_FZHX0114-O/2017
GCTTGCAACTGGACTAAGGAATGTCCCACAAATAGAAACTAGAGGACTTTTTGGAGCTATTGCAGGC
>A_/_H6N0|MW098284|A/chicken/Jiangxi/5.28_NCDZT69N3-OC/2018
ACTTGCAACTGGACTAAGGAATGTTCCACAAATAGAAACTAGAGGGCTTTTTGGAGCTATTGCAGGC
>A_/_H6N6|MW098261|A/chicken/Jiangxi/7.25_NCNP58U3-OC/2018
ACTTGCAACTGGACTAAGGAATGTTCCACAAATAGAAACTAGAGGGCTTTTTGGAGCTATTGCAGGC
>A_/_H6N6|MW098260|A/chicken/Jiangxi/7.25_NCNP55U3-OC/2018
ACTTGCAACTGGACTAAGGAATGTTCCACAAATAGAAACTAGAGGGCTTTTTGGAGCTATTGCAGGC
>A_/_H6N0|MW098130|A/chicken/Xinjiang/12.24_WLMQXL006-O/2018
ACTTGCAACTGGACTAAGGAATGTTCCACAAATAGAAACTAGAGGGCTTTTTGGAGCTATTGCAGGC
>A_/_H6N0|MW098122|A/chicken/Yunnan/3.21_DQRT008-C/2018
ACTTGCAACTGGACTAAGGAATGTTCCACAAATAGAAACTAGAGGGCTTTTTGGAGCTATTGCAGGC
>A_/_H6N6|MW098048|A/chicken/Yunnan/3.21_DQWGH037-C/2018
ACTTGCAACTGGACTAAGGAATGTTCCACAAATAGAAACTAGAGGGCTTTTTGGAGCTATTGCAGGC
>A_/_H6N6|MW097338|A/pigeon/Guizhou/10.28_ZYLJJ003-O/2018
ACTTGCAACTGGACTAAGGAATGTTCCACAAATAGAAACTAGAGGGCTATTTGGAGCGATTGCAGGC
>A_/_H6N2|MH592277|A/Pigeon/China/R095/2013
GCTTGCAACTGGACTAAGGAATGTCCCACAAATAGAAACTAGAGGACTTTTTGGAGCTATTGCAGGC
>A_/_H6N2|MH592276|A/Pigeon/China/G1474/2016
ACTTGCAACTGGACTAAGGAATATTCCACAAATTGAGACTAGAGGACTCTTTGGGGCTATTGCAGGA
>A_/_H6N6|KT253591|A/chicken/Guangxi/076/2015**gb
ACTTGCAACTGGACTAAGGAATGTTCCACAAATAGAAACTAGAGGACTTTTTGGAGCTATTGCAGGC
>A_/_H6N2|DQ408509|A/Chicken/South_Africa/AL19/02**gb
GCTTGCAACTGGACTGAGAAATGTTCCACAGATTGAAACTAGAGGACTTTTTGGGGCTATCGCAGGG
>A_/_H6gb|MK963155|A/chicken/Viet_Nam/QN-0527/2013**gb
ACTTGCAACTGGACTAAGGAATGTTCCACAAATAGAAACTAGAGGACTTTTTGGAGCCATTGCAGGC
>A_/_H6N1|MG063436|A/chicken/Zhejiang/1664/2017**gb
GCTTGCAACTGGACTGAGGAACGTTCCACAGATTGAAACTAGAGGTCTTTTTGGGGCCATAGCAGGA
>A_/_H6N1|MG063437|A/chicken/Zhejiang/1667/2017**gb
GCTTGCAACTGGACTGAGGAACGTTCCACAGATTGAAACTAGAGGTCTTTTTGGGGCCATAGCAGGA
>A_/_H6N2|MN530482|A/korean_native_chicken/South_Korea/P09-386/2009**gb
GCTCGCAACTGGACTGAGAAATGTCCCACAGATTGAAACTAGAGGGCTTTTTGGAGCTATTGCAGGT
>A_/_H6N8|GQ404697|A/ostrich/South_Africa/AI1447/2007**gb
GCTTGCAACTGGACTGAGAAATGTTCCTCAGATTGAGACTAGAGGACTCTTCGGGGCTATTGCAGGA
