# Supplementary material for: In Silico Analyses of the Role of Codon Usage at the Hemagglutinin Cleavage Site in Highly Pathogenic Avian Influenza Genesis
Source: Viruses. 2022 Jun 21;14(7):1352. doi: 10.3390/v14071352 (PMC9316147; doi:10.3390/v14071352)
Supplement: Supplementary file 1 [file viruses-14-01352-s001.zip › Supplementary File 4/dataset/by_region-species/eurasia-poultry/eurasia-poultry_h7_unique_CSregion.fasta]

>A_/_H7N9|KP414186|A/chicken/Dongguan/4119/2013
AGCAACAGGGATGAAGAATGTTCCTGAGATTCCAAAGGGAAGAGGCCTACTTGGTGCTATAGCAGGT
>A_/_H9N2|MW106000|A/chicken/Jiangxi/3.14_NCDZT79U1-O/2016
GGCAACAGGGATGAAGAATGTTCCTGAGATTCCAAAGGGAAGAGGCCTATTTGGTGCTATAGCGGGT
>A_/_H9N2|MW105496|A/chicken/Jiangxi/1.12_NCDZT81G2-OC/2017
GGCAACAGGGATGAAGAATGTTCCTGAGATTCCAAAGGGAAGAGGCCTATTTGGTGCTATAGCGGGT
>A_/_H9N2|MW105448|A/chicken/Jiangxi/1.12_NCDZT35G2-OC/2017
GGCAACAGGGATGAAGAATGTTCCTGAGATTCCAAAGGGAAGAGGCCTATTTGGTGCTATAGCGGGT
>A_/_H9N2|MW105424|A/chicken/Jiangxi/1.11_NCNP12E2-OC/2017
GGCAACAGGGATGAAGAATGTTCCTGAGATTCCAAAGGGAAGAGGCCTATTTGGTGCTATAGCGGGT
>A_/_H7N6|AB538461|A/quail/Aichi/6/2009
GGCAACAGGGATGAAGAATGTCCCTGAACAACCGAAAAGAAGAGGCTTGTTTGGTGCTATAGCAGGC
>A_/_H7N6|AB538460|A/quail/Aichi/5/2009
GGCAACAGGGATGAAGAATGTCCCTGAACAACCGAAAAGAAGAGGCTTGTTTGGTGCTATAGCAGGC
>A_/_H7N6|AB538459|A/quail/Aichi/4/2009
GGCAACAGGAATGAAGAATGTTCCTGAACTACCAAAAAGAAGAGGCTTATTTGGTGCTATAGCAGGC
>A_/_H7N6|AB538458|A/quail/Aichi/3/2009
GGCAACAGGGATGAAGAATGTCCCTGAACAACCAAAAAGAAGAGGCTTGTTTGGTGCTATAGCAGGC
>A_/_H7N6|AB538456|A/quail/Aichi/1/2009
GGCAACAGGGATGAAGAATGTCCCTGAAATACCAAAAAGAAGAGGCTTATTTGGTGCTATAGCAGGC
>A_/_H7N7|U20469|A/chicken/Jena/1816/87
GGCAACAGGAATGAAGAACGTTCCTGAAATTCCAAAAGGAAGAGGCCTATTTGGTGCCATAGCGGGT
>A_/_H7N7|KF259055|A/silkie_chicken/Wenzhou/788/2013
AGCAACAGGGATGAAGAATGTTCCTGAGATTCCAAAGGGAAGAGGCCTATTTGGTGCTATAGCGGGT
>A_/_H7N7|KF259050|A/silkie_chicken/Wenzhou/800/2013
AGCAACAGGGATGAAGAATGTTCCTGAGATTCCAAAGGGAAGAGGCCTATTTGGTGCTATAGCGGGT
>A_/_H7N7|KF259047|A/silkie_chicken/Wenzhou/798/2013
AGCAACAGGGATGAAGAATGTTCCTGAGATTCCAAAGGGAAGAGGCCTATTTGGTGCTATAGCGGGT
>A_/_H7N7|KF259046|A/silkie_chicken/Wenzhou/806/2013
AGCAACAGGGATGAAGAATGTTCCTGAGATTCCAAAGGGAAGAGGCCTATTTGGTGCTATAGCGGGT
>A_/_H7N7|KF259038|A/chicken/Wenzhou/299/2013
AGCAACAGGGATGAAGAATGTTCCTGAGATTCCAAAGGGAAGAGGCCTATTTGGTGCTATAGCGGGT
>A_/_H7N7|KF259037|A/chicken/Wenzhou/278/2013
AGCAACAGGGATGAAGAATGTTCCTGAGATTCCAAAGGGAAGAGGCCTATTTGGTGCTATAGCGGGT
>A_/_H7N7|KF259033|A/chicken/Wenzhou/690/2013
AGCAACAGGGATGAAGAATGTTCCTGAGATTCCAAAGGGAAGAGGCCTATTTGGTGCTATAGCGGGT
>A_/_H7N7|KF259031|A/chicken/Wenzhou/678/2013
AGCAACAGGGATGAAGAATGTTCCTGAGATTCCAAAGGGAAGAGGCCTATTTGGTGCTATAGCGGGT
>A_/_H7N7|KF259030|A/chicken/Wenzhou/666/2013
AGCAACAGGGATGAAGAATGTTCCTGAGATTCCAAAGGGAAGAGGCCTATTTGGTGCTATAGCGGGT
>A_/_H7N7|KF259029|A/chicken/Wenzhou/662/2013
AGCAACAGGGATGAAGAATGTTCCTGAGATTCCAAAGGGAAGAGGCCTATTTGGTGCTATAGCGGGT
>A_/_H7N7|KF259028|A/chicken/Wenzhou/658/2013
AGCAACAGGGATGAAGAATGTTCCTGAGATTCCAAAGGGAAGAGGCCTATTTGGTGCTATAGCGGGT
>A_/_H7N7|KF259027|A/chicken/Wenzhou/645/2013
AGCAACAGGGATGAAGAATGTTCCTGAGATTCCAAAGGGAAGAGGCCTATTTGGTGCTATAGCGGGT
>A_/_H7N7|KF259025|A/chicken/Wenzhou/634/2013
AGCAACAGGGATGAAGAATGTTCCTGAGATTCCAAAGGGAAGAGGCCTATTTGGTGCTATAGCGGGT
>A_/_H7N7|KF259024|A/chicken/Wenzhou/624/2013
AGCAACAGGGATGAAGAATGTTCCTGAGATTCCAAAGGGAAGAGGCCTATTTGGTGCTATAGCGGGT
>A_/_H7N7|KF259023|A/chicken/Wenzhou/602/2013
AGCAACAGGGATGAAGAATGTTCCTGAGATTCCAAAGGGAAGAGGCCTATTTGGTGCTATAGCGGGT
>A_/_H7N7|KF259021|A/chicken/Wenzhou/331/2013
AGCAACAGGGATGAAGAATGTTCCTGAGATTCCAAAGGGAAGAGGCCTATTTGGTGCTATAGCGGGT
>A_/_H7N7|KF259018|A/chicken/Wenzhou/279/2013
AGCAACAGGGATGAAGAATGTTCCTGAGATTCCAAAGGGAAGAGGCCTATTTGGTGCTATAGCGGGT
>A_/_H7N7|KF259016|A/chicken/Wenzhou/269/2013
AGCAACAGGGATGAAGAATGTTCCTGAGATTCCAAAGGGAAGAGGCCTATTTGGTGCTATAGCGGGT
>A_/_H7N7|KF259015|A/silkie_chicken/Wenzhou/793/2013
AGCAACAGGGATGAAGAATGTTCCTGAGATTCCAAAGGGAAGAGGCCTATTTGGTGCTATAGCGGGT
>A_/_H7N7|KF259013|A/chicken/Wenzhou/610/2013
AGCAACAGGGATGAAGAATGTTCCTGAGATTCCAAAGGGAAGAGGCCTATTTGGTGCTATAGCGGGT
>A_/_H7N7|KF259011|A/chicken/Wenzhou/189/2013
AGCAACAGGGATGAAGAATGTTCCTGAGATTCCAAAGGGAAGAGGCCTATTTGGTGCTATAGCGGGT
>A_/_H7N7|KF259010|A/chicken/Wenzhou/89/2013
AGCAACAGGGATGAAGAATGTTCCTGAGATTCCAAAGGGAAGAGGCCTATTTGGTGCTATAGCGGGT
>A_/_H7N7|KF258979|A/chicken/Jiangxi/2369/2010
AGCAACAGGGATGAAGAATGTTCCTGAGATTCCAAAGGGAAGAGGTCTATTTGGTGCTATAGCAGGT
>A_/_H7N7|KF297291|A/silkie_chicken/Wenzhou/796b/2013
AGCAACAGGGATGAAGAATGTTCCTGAGATTCCAAAGGGAAGAGGCCTATTTGGTGCTATAGCGGGT
>A_/_H7N7|KF259053|A/chicken/Wenzhou/688/2013
AGCAACAGGGATGAAGAATGTTCCTGAGATTCCAAAGGGAAGAGGCCTATTTGGTGCTATAGCGGGT
>A_/_H7N7|KF259052|A/chicken/Wenzhou/632/2013
AGCAACAGGGATGAAGAATGTTCCTGAGATTCCAAAGGGAAGAGGCCTATTTGGTGCTATAGCGGGT
>A_/_H7N7|KF259048|A/chicken/Wenzhou/592/2013
AGCAACAGGGATGAAGAATGTTCCTGAGATTCCAAAGGGAAGAGGCCTATTTGGTGCTATAGCGGGT
>A_/_H7N9|MF630357|A/chicken/Zhejiang/S1074/2016
GGCAACAGGGATGAAGAATGTTCCTGAGATTCCAAAGGGAAGAGGCCTATTTGGTGCTATAGCGGGT
>A_/_H7N9|MF630269|A/chicken/Jiangsu/S4519/2015
GGCAACAGGGATGAAGAATGTTCCTGAGATTCCAAAGGGAAGAGGCCTATTTGGTGCTATAGCGGGT
>A_/_H7N9|MF630261|A/chicken/Jiangsu/S1460/2016
GGCAACAGGGATGAAGAATGTTCCTGAGATTCCAAAGGGAAGAGGCCTATTTGGTGCTATAGCGGGT
>A_/_H7N9|MF629989|A/chicken/Fujian/SD005/2015
GGCAACAGGGATGAAGAATGTTCCTGAGATTCCAAAGGGAAGAGGCCTATTTGGTGCTATAGCGGGT
>A_/_H7N2|MN400391|A/chicken/Moscow/NJ294598-12/2017
GGCTACAGGAATGAGAAATGTTCCAGAGAAACCAAAGAAAAGAGGCCTTTTTGGAGCAATTGCTGGA
>A_/_H7N7|CY107857|A/turkey/Ireland/PV8/1995
GGCAACAGGGATGAAGAACGTTCCTGAGATTCCAAAAGGAAGAGGCCTATTTGGTGCCATAGCGGGT
>A_/_H7N7|CY107856|A/turkey/Germany/R11/2001
GGCAACAGGAATGAAGAATGTTCCCGAAATCCCAAAGGGAAGAGGCCTATTTGGTGCTATAGCGGGT
>A_/_H7N3|HM346485|A/chicken/Chakwal/NARC-35/2001
GGCAACAGGGATGAAGAACGTTCCTGAAATTCCAAAAGGAAGAGGCCTATTTGGTGCCATAGCGGGT
>A_/_H7N2|AF202235|A/turkey/Israel/Ramon/79
GGCAACAGGGATGAAGAACGTTCCTGAAATTCCAAAAGGAAGAGGCCTATTTGGTGCCATAGCGGGT
>A_/_H7N1|GU052954|A/ostrich/South_Africa/1991
GGCTACAGGGATGAAGAACGTTCCTGAAATTCCAAAAGGAAGAGGCCTATTTGGCGCCATAGCGGGT
>A_/_H7N1|GU052999|A/turkey/Italy/977/1999
GGCAACAGGGATGAAGAATGTTCCCGAAATTCCAAAGGGAAGAGGCCTATTTGGTGCTATAGCGGGT
>A_/_H7N1|GU052984|A/turkey/Italy/4482/1999
GGCAACAGGGATGAAGAATGTTCCCGAAATTCCAAAGGGAAGAGGCCTATTTGGTGCTATAGCGGGT
>A_/_H7N1|GU052992|A/turkey/Italy/4426/1999
GGCAACAGGGATGAAGAATGTTCCCGAAATTCCAAAGGGAAGAGGCCTATTTGGTGCTATAGCGGGT
>A_/_H7N1|GU053015|A/turkey/Italy/3675/1999
GGCAACAGGGATGAAGAATGTTCCCGAAATTCCAAAGGGAAGAGGCCTATTTGGTGCTATAGCGGGT
>A_/_H7N1|GU052976|A/turkey/Italy/3283/1999
GGCAACAGGGATGAAGAATGTTCCCGAAATTCCAAAGGGAAGAGGCCTATTTGGTGCTATAGCGGGT
>A_/_H7N1|GU052969|A/turkey/Italy/2732/1999
GGCAACAGGGATGAAGAATGTTCCCGAAATTCCAAAGGGAAGAGGCCTATTTGGTGCTATAGCGGGT
>A_/_H7N1|GU052938|A/chicken/Italy/1067/1999
GGCAACAGGGATGAAGAATGTTCCCGAAATTCCAAAGGGAAGAGGCCTATTTGGTGCTATAGCGGGT
>A_/_H7N1|GU053007|A/turkey/Italy/2379/2000
GGCAACAGGGATGAAGAATGTTCCCGAAATTCCAAAGGGAAGAGGCCTATTTGGTGCTATAGCGGGT
>A_/_H7N3|CY035831|A/chicken/Pakistan/34668/1995
GGCAACAGGGATGAAGAACGTTCCTGAAATTCCAAAAGGAAGAGGCCTATTTGGTGCCATAGCGGGT
>A_/_H7N3|CY031611|A/turkey/Italy/9739/2002
GGCAACAGGAATGAAGAATGTTCCCGAAATCCCAAAGGGAAGAGGCCTATTTGGTGCTATAGCGGGT
>A_/_H7N3|CY029913|A/turkey/Italy/4130/2004
GGCAACAGGAATGAAAAATGTTCCCGAAATCCCAAAGGGAAGAGGCCTATTTGGTGCTATTGCGGGT
>A_/_H7N3|CY029905|A/turkey/Italy/8535/02
GGCAACAGGAATGAAGAATGTTCCCGAAATCCCAAAGGGAAGAGGCCTATTTGGTGCTATAGCGGGT
>A_/_H7N3|EU158110|A/Guinea_fowl/Italy/266184/02
GGCAACAGGAATGAAGAATGTTCCCGAAATCCCAAAGGGAAGAGGCCTATTTGGTGCTATAGCGGGT
>A_/_H7N3|EF467826|A/chicken/England/4054/2006
GGCAACAGGAATGAAGAATGTTCCCGAAATCCCAAAGGGAAGAGGCCTATTTGGTGCTATAGCGGGT
>A_/_H7N3|EF467825|A/chicken/England/4266/2006
GGCAACAGGAATGAAGAATGTTCCCGAAATCCCAAAGGGAAGAGGCCTATTTGGTGCTATAGCGGGT
>A_/_H7N1|CY006037|A/turkey/Italy/4169/99
GGCAACAGGGATGAAGAATGTTCCCGAAGTTCCAAAGGGAAGAGGCCTATTTGGTGCTATAGCGGGT
>A_/_H7N3|CY028676|A/turkey/Italy/3829/2004
GGCAACAGGAATGAAGAATGTTCCCGAAATCCCAAAGGGAAGAGGCCTATTTGGTGCTATTGCGGGT
>A_/_H7N3|CY028668|A/turkey/Italy/2685/2003
GGCAACAGGAATGAAGAATGTTCCCGAAATCCCAAAGGGAAGAGGCCTATTTGGTGCTATAGCGGGT
>A_/_H7N1|CY025189|A/turkey/Italy/1265/99
GGCAACAGGGATGAAGAATGTTCCCGAAATTCCAAAGGGAAGAGGCCTATTTGGTGCTATAGCGGGT
>A_/_H7N1|CY025173|A/turkey/Italy/2715/99
GGCAACAGGGATGAAGAATGTTCCCGAAATTCCAAAGGGAAGAGGCCTATTTGGTGCTATAGCGGGT
>A_/_H7N1|CY025165|A/turkey/Italy/3560/99
GGCAACAGGGATGAAGAATGTTCCCGAAATTCCAAAGGGAAGAGGCCTATTTGGTGCTATAGCGGGT
>A_/_H7N1|CY025157|A/turkey/Italy/3489/99
GGCAACAGGGATGAAGAATGTTCCCGAAATTCCAAAGGGAAGAGGCCTATTTGGTGCTATAGCGGGT
>A_/_H7N1|CY025149|A/turkey/Italy/4301/1999
GGCAACAGGGATGAAGAATGTTCCCGAAATTCCAAAGGGAAGAGGCCTATTTGGTGCTATAGCGGGT
>A_/_H7N1|CY025133|A/turkey/Italy/4294/99
GGCAACAGGGATGAAGAATGTTCCCGAAATTCCAAAGGGAAGAGGCCTATTTGGTGCTATAGCGGGT
>A_/_H7N1|CY025109|A/turkey/Italy/4644/99
GGCAACAGGGATGAAGAATGTTCCCGAAATTCCAAAGGGAAGAGGCCTATTTGGTGCTATAGCGGGT
>A_/_H7N1|CY024890|A/turkey/Italy/3488/1999
GGCAACAGGGATGAAGAATGTTCCCGAAATTCCAAAGGGAAGAGGCCTATTTGGTGCTATAGCGGGT
>A_/_H7N1|CY024874|A/turkey/Italy/4295/1999
GGCAACAGGGATGAAGAATGTTCCCGAAATTCCAAAGGGAAGAGGCCTATTTGGTGCTATAGCGGGT
>A_/_H7N3|CY024738|A/turkey/Italy/8000/2002
GGCAACAGGAATGAAGAATGTTCCCGAAATCCCAAAGGGAAGAGGCCTATTTGGTGCTATAGCGGGT
>A_/_H7N1|CY022677|A/chicken/Italy/1082/1999
GGCAACAGGGATGAAGAATGTTCCCGAAATTCCAAAGGGAAGAGGCCTATTTGGTGCTATAGCGGGT
>A_/_H7N3|CY022613|A/turkey/Italy/2043/2003
GGCAACAGGAATGAAGAATGTTCCCGAAATCCCAAAGGGAAGAGGCCTATTTGGTGCTATAGCGGGT
>A_/_H7N1|CY021549|A/chicken/Italy/322/2001
GGCAACAGGGATGAAGAATGTTCCTGAAATTCCAAAGGGAAGAGGCCTATTTGGTGCTATAGCGGGT
>A_/_H7N1|CY021541|A/turkey/Italy/4426/2000
GGCAACAGGGATGAAGAATGTTCCCGAAATTCCAAAGGGAAGAGGCCTATTTGGTGCTATAGCGGGT
>A_/_H7N2|CY021509|A/quail/Italy/4610/2003
GGCAACAGGAATGAAGAATGTTCCCGAAATCCCAAAGGGAAGAGGCCTATTTGGTGCTATAGCGGGT
>A_/_H7N3|CY021501|A/turkey/Italy/3337/2004
GGCAACAGGAATGAAAAATGTTCCCGAAATCCCAAAGGGAAGAGGCCTATTTGGTGCTATTGCGGGT
>A_/_H7N3|CY021493|A/turkey/Italy/2987/2003
GGCAACAGGAATGAAGAATGTTCCCGAAATCCCAAAGGGAAGAGGCCTATTTGGTGCTATAGCGGGT
>A_/_H7N1|CY021421|A/turkey/Italy/1351/2001
GGCAACAGGGATGAAGAATGTTCCTGAAATTCCAAAGGGAAGAGGCCTATTTGGTGCTATAGCGGGT
>A_/_H7N3|CY021365|A/turkey/Italy/1010/2003
GGCAACAGGAATGAAGAATGTTCCCGAAATCCCAAAGGGAAGAGGCCTATTTGGTGCTATAGCGGGT
>A_/_H7N3|CY021357|A/turkey/Italy/3620/2003
GGCAACAGGAATGAAGAATGTTCCCGAAATCCCAAAKGGAAGAGGCCTATTTGGTGCTATAGCGGGT
>A_/_H7N3|CY020613|A/quail/Italy/3347/2004
GGCAACAGGAATGAAAAATGTTCCCGAAATCCCAAAGGGAAGAGGCCTATTTGGTGCTATTGCGGGT
>A_/_H7N3|CY020605|A/turkey/Italy/8912/2002
GGCAACAGGAATGAAGAATGTTCCCGAAATCCCAAAGGGAAGAGGCCTATTTGGTGCTATAGCGGGT
>A_/_H7N3|CY020589|A/turkey/Italy/251/2003
GGCAACAGGAATGAAGAATGTTCCCGAAATCCCAAAGGGAAGAGGCCTATTTGGTGCTATAGCGGGT
>A_/_H7N3|CY020581|A/turkey/Italy/4479/2004
GGCAACAGGAATGAAAAATGTTCCCGAAATCCCAAAGGGAAGAGGCCTATTTGGTGCTATTGCGGGT
>A_/_H7N2|AY724257|A/chicken/Hebei/1/2002
GGCAACAGGGATGAAGAACGTTCCCGAAATTCCAAAAGGAAGAGGCCTATTTGGTGCCATAGCGGGT
>A_/_H7N1|AJ584647|A/chicken/Italy/1067/99
GGCAACAGGGATGAAGAATGTTCCCGAAATTCCAAAGGGAAGAGGCCTATTTGGTGCTATAGCGGGT
>A_/_H7N1|AJ493472|A/turkey/Italy/3775/99
GGCAACAGGGATGAAGAATGTTCCCGAAGTTCCAAAGGGAAGAGGCCTATTTGGTGCTATAGCGGGT
>A_/_H7N1|AJ493471|A/turkey/Italy/4603/1999
GGCAACAGGGATGAAGAATGTTCCCGAAGTTCCAAAGGGAAGAGGCCTATTTGGTGCTATAGCGGGT
>A_/_H7N1|AJ493470|A/turkey/Italy/4602/99
GGCAACAGGGATGAAGAATGTTCCCGAAGTTCCAAAGGGAAGAGGCCTATTTGGTGCTATAGCGGGT
>A_/_H7N1|AJ493469|A/chicken/Italy/4575/99
GGCAACAGGGATGAAGAATGTTCCCGAAGTTCCAAAGGGAAGAGGCCTATTTGGTGCTATAGCGGGT
>A_/_H7N1|AJ493468|A/turkey/Italy/4169/99
GGCAACAGGGATGAAGAATGTTCCCGAAGTTCCAAAGGGAAGAGGCCTATTTGGTGCTATAGCGGGT
>A_/_H7N1|AJ493466|A/turkey/Italy/3889/99
GGCAACAGGGATGAAGAATGTTCCCGAAGTTCCAAAGGGAAGAGGCCTATTTGGTGCTATAGCGGGT
>A_/_H7N7|AF202253|A/ostrich/South_Africa/M320/96
GGCAACAGGAATGAAGAACGTTCCTGAAATTCCAAAGGGAAGAGGCCTATTTGGCGCCATAGCGGGT
>A_/_H7N7|AF202247|A/turkey/England/647/77
GGCAACAGGGATGAAGAACGTTCCTGAAATTCCAAAAGGGAGAGGCCTATTTGGTGCCATAGCGGGT
>A_/_H7N7|AF202246|A/turkey/Northern_Ireland/VF-1545_C5/98
GGCAACAGGGATGAAGAACGTTCCTGAGATTCCAAAAGGAAGAGGCCTATTTGGTGCCATAGCGGGT
>A_/_H7N3|AF202245|A/turkey/England/192-328/79
GGCAACAGGGATGAAGAACGTTCCTGAAATTCCAAAAGGGAGAGGACTATTTGGTGCCATAGCGGGT
>A_/_H7N1|AF202244|A/ostrich/South_Africa/1069/91
GGCTACAGGGATGAAGAACGTTCCTGAAATTCCAAAAGGAAGAGGCCTATTTGGCGCCATAGCGGGT
>A_/_H7N1|AF202234|A/ostrich/Zimbabwe/222/96
GGCTACAGGGATGAAGAACGTTCCTGAAATTCCAAAAGGAAGAGGCCTATTTGGCGCCATAGCGGGT
>A_/_H7N7|AF028021|A/turkey/Ireland/PV74/1995
GGCAACAGGGATGAAGAACGTTCCTGAGATTCCAAAAGGAAGAGGCCTATTTGGTGCCATAGCGGGT
>A_/_H7N3|JX515663|A/turkey/Italy/2962/2003
GGCAACAGGAATGAAGAATGTTCCCGAAATCCCAAAGGGAAGAGGCCTATTTGGTGCTATAGCGGGT
>A_/_H7N1|CY095514|A/chicken/Italy/1391/1999
GGCAACAGGGATGAAGAATGTTCCCGAAATTCCAAAGGGAAGAGGCCTATTTGGTGCTATAGCGGGT
>A_/_H7N3|CY095522|A/chicken/Italy/4616/2003
GGCAACAGGAATGAAGAATGTTCCCGAAATCCCAAAGGGAAGAGGCCTATTTGGTGCTATAGCGGGT
>A_/_H7N3|CY095530|A/turkey/Italy/8534/2002
GGCAACAGGAATGAAGAATGTTCCCGAAATCCCAAAGGGAAGAGGCCTATTTGGTGCTATAGCGGGT
>A_/_H7N9|KU143284|A/chicken/Wenzhou/WZTSLG02/2015
GGCAACAGGGATGAAGAATGTTCCTGAGATTCCAAAGGGGAGAGGCCTATTTGGTGCTATAGCGGGT
>A_/_H7N9|KU143283|A/chicken/Wenzhou/HATSLG01/2015
GGCAACAGGGATGAAGAATGTTCCTGAGATTCCAAAGGGAAGAGGCCTATTTGGTGCTATAGCGGGT
>A_/_H7N9|KU143281|A/chicken/Taizhou/TZJF02/2015
AGCAACAGGGATGAAGAATGTTCCTGAGATTCCAAAGGGAAGAGGCCTATTTGGTGCTATAGCGGGT
>A_/_H7N9|KU143279|A/chicken/Wenzhou/RAQL18/2015
GGCAACAGGGATGAAGAATGTTCCTGAGATTCCAAAGGGAAGAGGCCTATTTGGTGCTATAGCGGGT
>A_/_H7N1|KT777909|A/ostrich/South_Africa/OUD/2012
GGCAACAGGAATGAAAAATGTTCCCGAACTCCCAAAGGGAAGAGGCCTGTTTGGTGCTATAGCGGGT
>A_/_H7N1|KT777901|A/ostrich/South_Africa/ORD/2012
GGCAACAGGAATGAAAAATGTTCCCGAACTCCCAAAGGGAAGAGGCCTGTTTGGTGCTATAGCGGGT
>A_/_H7N1|KT777892|A/ostrich/South_Africa/MKT/2012
GGCAACAGGAATGAAAAATGTTCCCGAACTCCCAAAGGGAAGAGGCCTGTTTGGTGCTATAGCGGGT
>A_/_H7N1|KT777878|A/ostrich/South_Africa/KVL/2012
GGCAACAGGAATGAAAAATGTTCCCGAACTCCCAAAGGGAAGAGGCCTGTTTGGTGCTATAGCGGGT
>A_/_H7N7|KT777870|A/ostrich/South_Africa/KRB/2013
GGCAACAGGAATGAAAAATGTTCCCGAACTCCCGAAGGGAAGAGGCCTGTTTGGTGCTATAGCGGGT
>A_/_H7N7|KT777860|A/ostrich/South_Africa/IMP/2013
GGCAACAGGAATGAAAAATGTTCCCGAACTCCCGAAGGGAAGAGGCCTGTTTGGTGCTATAGCGGGT
>A_/_H7N1|KT777846|A/ostrich/South_Africa/FWS/2012
GGCAACAGGAATGAAAAATGTTCCCGAACTCCCAAAGGGAAGAGGCCTGTTTGGTGCTATAGCGGGT
>A_/_H7N7|KT777825|A/ostrich/South_Africa/BDR/2013
GGCAACAGGAATGAAAAATGTTCCCGAACTCCCGAAGGGAAGAGGCCTGTTTGGTGCTATAGCGGGT
>A_/_H7N9|KT779569|A/pigeon/Wuxi/0405007/2013
AGCAACAGGGATGAAGAATGTTCCTGAGATTCCAAAGGGAAGAGGCCTATTTGGTGCTATAGCGGGT
>A_/_H7N9|KT779570|A/chicken/Wuxi/0405005/2013
AGCAACAGGGATGAAGAATGTTCCTGAGATTCCAAAGGGAAGAGGCCTATTTGGTGCTATAGCGGGT
>A_/_H7N9|KT779567|A/chicken/Suzhou/04020102/2013
AGCAACAGGGATGAAAAATGTTCCTGAGATTCCAAAGGGAAGAGGCCTATTTGGTGCTATAGCGGGT
>A_/_H7N9|KT779566|A/chicken/Wuxi/04030201/2013
AGCAACAGGGATGAAGAATGTTCCTGAGATTCCAAAGGGAAGAGGCCTATTTGGTGCTATAGCGGGT
>A_/_H7N9|KP412424|A/chicken/Hangzhou/174/2013
AGCAACAGGGATGAAGAATGTTCCTGAGATTCCAAAGGGAAGAGGCCTATTTGGTGCTATAGCGGGT
>A_/_H7N9|KP416394|A/chicken/Dongguan/1433/2014
AGCAACAGGGATGAAGAATGTTCCTGAGATTCCAAAGGGAAGAGGCCTATTTGGTGCTATAGCAGGT
>A_/_H7N9|KP416386|A/chicken/Dongguan/1421/2014
AGCAACAGGGATGAAGAATGTTCCTGAGATTCCAAAGGGAAGAGGCCTATTTGGTGCTATAGCGGGT
>A_/_H7N9|KP416365|A/chicken/Dongguan/1401/2014
AGCAACAGGGATGAAGAATGTTCCTGAGATTCCAAAGGGAAGAGGCCTATTTGGTGCTATAGCGGGT
>A_/_H7N9|KP416349|A/chicken/Dongguan/1382/2014
AGCAACAGGGATGAAGAATGTTCCTGAGATTCCAAAGGGAAGAGGCCTATTTGGTGCTATAGCAGGT
>A_/_H7N9|KP416320|A/chicken/Dongguan/1318/2014
AGCAACAGGGATGAAGAATGTTCCTGAGATTCCAAAGGGAAGAGGCCTATTTGGTGCTATAGCAGGT
>A_/_H7N9|KP416312|A/chicken/Dongguan/1314/2014
AGCAACAGGGATGAAGAATGTTCCTGAGATTCCAAAGGGAAGAGGCCTATTTGGTGCTATAGCGGGT
>A_/_H7N9|KP416296|A/chicken/Dongguan/1303/2014
AGCAACAGGGATGAAGAATGTTCCTGAGATTCCAAAGGGAAGAGGCCTATTTGGTGCTATAGCGGGT
>A_/_H7N9|KP416271|A/chicken/Dongguan/1230/2014
AGCAACAGGGATGAAGAATGTTCCTGAGATTCCAAAGGGAAGAGGCCTATTTGGTGCTATAGCGGGT
>A_/_H7N9|KP416230|A/chicken/Dongguan/1009/2014
AGCAACAGGGATGAAGAATGTTCCTGAGACTCCAAAGGGAAGAGGCCTATTTGGTGCTATAGCGGGT
>A_/_H7N9|KP416197|A/silkie_chicken/Dongguan/979/2014
AGCAACAGGGATGAAGAATGTTCCTGAGATTCCAAAGGGAAGAGGCCTATTTGGTGCTATAGCGGGT
>A_/_H7N9|KP416189|A/silkie_chicken/Dongguan/969/2014
AGCAACAGGGATGAAGAATGTTCCTGAGATTCCAAAGGGAAGAGGCCTATTTGGTGCTATAGCGGGT
>A_/_H7N9|KP416169|A/silkie_chicken/Dongguan/967/2014
AGCAACAGGGATGAAGAATGTTCCTGAGATTCCAAAGGGAAGAGGCCTATTTGGTGCTATAGCGGGT
>A_/_H7N9|KP416152|A/chicken/Dongguan/934/2014
AGCAACAGGGATGAAGAATGTTCCTGAGATTCCAAAGGGAAGAGGCCTATTTGGTGCTATAGCGGGT
>A_/_H7N9|KP416144|A/chicken/Dongguan/899/2014
AGCAACAGGGATGAAGAATGTTCCTGAGATTCCAAAGGGAAGAGGCCTATTTGGTGCTATAGCGGGT
>A_/_H7N9|KP416136|A/chicken/Dongguan/874/2014
AGCAACAGGGATGAAGAATGTTCCTGAGATTCCAAAGGGAAGAGGCCTATTTGGTGCTATAGCGGGT
>A_/_H7N9|KP416120|A/chicken/Dongguan/851/2014
AGCAACAGGGATGAAGAATGTTCCTGAGATTCCAAAGGGAAGAGGCCTATTTGGTGCTATAGCGGGT
>A_/_H7N9|KP416112|A/chicken/Dongguan/850/2014
AGCAACAGGGATGAAGAATGTTCCTGAGATTCCAAAGGGAAGAGGCCTATTTGGTGCTATAGCAGGT
>A_/_H7N9|KP416104|A/chicken/Dongguan/843/2014
AGCAACAGGGATGAAGAATGTTCCTGAGATTCCAAAGGGAAGAGGCCTATTTGGTGCTATAGCAGGT
>A_/_H7N9|KP416096|A/chicken/Dongguan/836/2014
AGCAACAGGGATGAAGAATGTTCCTGAGATTCCAAAGGGAAGAGGCCTATTTGGTGCTATAGCAGGT
>A_/_H7N9|KP416088|A/chicken/Dongguan/835/2014
AGCAACAGGGATGAAGAATGTTCCTGAGATTCCAAAGGGAAGAGGCCTATTTGGTGCTATAGCGGGT
>A_/_H7N9|KP416080|A/chicken/Dongguan/815/2014
AGCAACAGGGATGAAGAATGTTCCTGAGATTCCAAAGGGAAGAGGCCTATTTGGTGCTATAGCGGGT
>A_/_H7N9|KP416039|A/chicken/Dongguan/749/2014
AGCAACAGGGATGAAGAATGTTCCTGAGATTCCAAAGGGAAGAGGCCTATTTGGTGCTATAGCGGGT
>A_/_H7N9|KP415972|A/chicken/Dongguan/262/2014
AGCAACAGGGATGAAGAATGTTCCTGAGATTCCAAAGGGAAGAGGCCTATTTGGTGCTATAGCGGGT
>A_/_H7N9|KP415956|A/chicken/Dongguan/237/2014
AGCAACAGGGATGAAGAATGTTCCTGAGATTCCAAAGGGAAGAGGCCTATTTGGTGCTATAGCGGGT
>A_/_H7N9|KP415932|A/chicken/Dongguan/191/2014
AGCAACAGGGATGAAGAATGTTCCTGAGATTCCAAAGGGAAGAGGCCTATTTGGTGCTATAGCGGGT
>A_/_H7N9|KP415916|A/chicken/Dongguan/1108/2014
AGCAACAGGGATGAAGAATGTTCCTGAGATTCCAAAGGGAAGAGGCCTATTTGGTGCTATAGCGGGT
>A_/_H7N9|KP415900|A/chicken/Dongguan/1673/2014
AGCAACAGGGATGAAGAATGTTCCTGAGATTCCAAAGGGAAGAGGCCTATTTGGTGCTATAGCGGGT
>A_/_H7N9|KP415883|A/chicken/Dongguan/1666/2014
AGCAACAGGGATGAAGAATGTTCCTGAGATTCCAAAGGGAAGAGGCCTATTTGGTGCTATAGCGGGT
>A_/_H7N9|KP415858|A/chicken/Dongguan/1526/2014
AGCAACAGGGATGAAGAATGTTCCTGAGATTCCAAAGGGAAGAGGCCTATTTGGTGCTATAGCGGGT
>A_/_H7N9|KP415816|A/silkie_chicken/Dongguan/1516/2014
AGCAACAGGGATGAAGAATGTTCCTGAGATTCCAAAGGGAAGAGGCCTATTTGGTGCTATAGCAGGT
>A_/_H7N9|KP415808|A/chicken/Dongguan/1506/2014
AGCAACAGGGATGAAGAATGTTCCTGAGATTCCAAAGGGAAGAGGCCTATTTGGTGCTATAGCGGGT
>A_/_H7N9|KP415800|A/chicken/Dongguan/1505/2014
AGCAACAGGGATGAAGAATGTTCCTGAGATTCCAAAGGGAAGAGGCCTATTTGGTGCTATAGCGGGT
>A_/_H7N9|KP415792|A/chicken/Dongguan/1494/2014
AGCAACAGGGATGAAGAATGTTCCTGAGACTCCAAAGGGAAGAGGCCTATTTGGTGCTATAGCGGGT
>A_/_H7N9|KP415774|A/chicken/Dongguan/1459/2014
AGCAACAGGGATGAAGAATGTTCCTGAGATTCCAAAGGGAAGAGGCCTATTTGGTGCTATAGCGGGT
>A_/_H7N9|KP415766|A/chicken/Dongguan/1456/2014
AGCAACAGGGATGAAGAATGTTCCTGAGATTCCAAAGGGAAGAGGCCTATTTGGTGCTATAGCGGGT
>A_/_H7N9|KP415758|A/silkie_chicken/Dongguan/1451/2014
AGCAACAGGGATGAAGAATGTTCCTGAGATTCCAAAGGGAAGAGGCCTATTTGGTGCTATAGCGGGT
>A_/_H7N9|KP415750|A/silkie_chicken/Dongguan/1450/2014
AGCAACAGGGATGAAGAATGTTCCTGAGATTCCAAAGGGAAGAGGCCTATTTGGTGCTATAGCGGGT
>A_/_H7N9|KP415698|A/chicken/Dongguan/1374/2014
AGCAACAGGGATGAAGAATGTTCCTGAGATTCCAAAGGGAAGAGGCCTATTTGGTGCTATAGCGGGT
>A_/_H7N9|KP415690|A/chicken/Dongguan/1312/2014
AGCAACAGGGATGAAGAATGTTCCTGAGATTCCAAAGGGAAGAGGCCTATTTGGTGCTATAGCGGGT
>A_/_H7N9|KP415674|A/silkie_chicken/Dongguan/1274/2014
AGCAACAGGGATGAAGAATGTTCCTGAGATTCCAAAGGGAAGAGGCCTATTTGGTGCTATAGCAGGT
>A_/_H7N9|KP415666|A/silkie_chicken/Dongguan/1268/2014
AGCAACAGGGATGAAGAATGTTCCTGAGATTCCAAAGGGAAGAGGCCTATTTGGTGCTATAGCAGGT
>A_/_H7N9|KP415658|A/silkie_chicken/Dongguan/1264/2014
AGCAACAGGGATGAAGAATGTTCCTGAGATTCCAAAGGGAAGAGGCCTATTTGGTGCTATAGCGGGT
>A_/_H7N9|KP415642|A/chicken/Dongguan/1143/2014
AGCAACAGGGATGAAGAATGTTCCTGAGATTCCAAAGGGAAGAGGCCTATTTGGTGCTATAGCGGGT
>A_/_H7N9|KP415634|A/chicken/Dongguan/1075/2014
AGCAACAGGGATGAAGAATGTTCCTGAGATTCCAAAGGGAAGAGGCCTATTTGGTGCTATAGCGGGT
>A_/_H7N9|KP415626|A/chicken/Dongguan/1057/2014
AGCAACAGGGATGAAGAATGTTCCTGAGATTCCAAAGGGAAGAGGCCTATTTGGTGCTATAGCGGGT
>A_/_H7N9|KP415618|A/chicken/Dongguan/1051/2014
AGCAACAGGGATGAAGAATGTTCCTGAGATTCCAAAGGGAAGAGGCCTATTTGGTGCTATAGCRGGT
>A_/_H7N9|KP415610|A/silkie_chicken/Dongguan/991/2014
AGCAACAGGGATGAAGAATGTTCCTGAGATTCCAAAGGGAAGAGGCCTATTTGGTGCTATAGCGGGT
>A_/_H7N9|KP415602|A/silkie_chicken/Dongguan/988/2014
AGCAACAGGGATGAAGAATGTTCCTGAGATTCCAAAGGGAAGAGGCCTATTTGGTGCTATAGCGGGT
>A_/_H7N9|KP415510|A/silkie_chicken/Dongguan/656/2014
AGCAACAGGGATGAAGAATGTTCCTGAGATTCCAAAGGGAAGAGGCCTATTTGGTGCTATAGCGGGT
>A_/_H7N9|KP415478|A/chicken/Dongguan/536/2014
AGCAACAGGGATGAAGAATGTTCCTGAGATTCCAAAGGGAAGAGGCCTATTTGGTGCTATAGCGGGT
>A_/_H7N9|KP415444|A/chicken/Dongguan/189/2014
AGCAACAGGGATGAAGAATGTTCCTGAGATTCCAAAGGGAAGAGGCCTATTTGGTGCTATAGCGGGT
>A_/_H7N9|KP415428|A/chicken/Dongguan/169/2014
AGCAACAGGGATGAAGAATGTTCCTGAGATTCCAAAGGGAAGAGGCCTATTTGGTGCTATAGCGGGT
>A_/_H7N9|KP415420|A/silkie_chicken/Dongguan/157/2014
AGCAACAGGGATGAAGAATGTTCCTGAGATTCCAAAGGGAAGAGGCCTATTTGGTGCTATAGCGGGT
>A_/_H7N9|KP415155|A/chicken/Jiangxi/10965/2014
AGCAACAGGGATGAAGAATGTTCCTGAGATTCCAAAGGGAAGAGGCCTATTTGGTGCTATAGCAGGT
>A_/_H7N9|KP415147|A/chicken/Jiangxi/10964/2014
AGCAACAGGGATGAAGAATGTTCCTGAGATTCCAAAGGGAAGAGGCCTATTTGGTGCTATAGCAGGT
>A_/_H7N9|KP414939|A/chicken/Jiangxi/10875/2014
AGCAACAGGGATGAAGAATGTTCCTGAGATTCCAAAGGGAAGAGGCCTATTTGGTGCTATAGCAGGT
>A_/_H7N9|KP418559|A/chicken/Zhangzhou/8829/2014
AGCAACAGGGATGAAGAATGTTCCTGAGATTCCCAAGGGAAGAGGCCTATTTGGTGCTATAGCGGGT
>A_/_H7N9|KP418551|A/chicken/Zhangzhou/8585/2014
AGCAACAGGGATGAAGAATGTTCCTGAGATTCCCAAGGGAAGAGGCCTATTTGGTGCTATAGCGGGT
>A_/_H7N9|KP418444|A/chicken/Jiangxi/18515/2014
GGCAACAGGGATGAAGAATGTTCCTGAGATTCCAAAGGGAAGAGGCCTATTTGGTGCTATAGCGGGT
>A_/_H7N9|KP418436|A/chicken/Jiangxi/18513/2014
GGCAACAGGGATGAAGAATGTTCCTGAGATTCCAAAGGGAAGAGGCCTATTTGGTGCTATAGCGGGT
>A_/_H7N9|KP418386|A/chicken/Jiangxi/18487/2014
GGCAACAGGGATGAAGAATGTTCCTGAGATTCCAAAGGGAAGAGGCCTATTTGGTGCTATAGCGGGT
>A_/_H7N9|KP418354|A/chicken/Jiangxi/18482/2014
GGCAACAGGGATGAAGAATGTTCCTGAGATTCCAAAGGGAAGAGGCCTATTTGGTGCTATAGCGGGT
>A_/_H7N9|KP418281|A/chicken/Jiangxi/18449/2014
GGCAACAGGGATGAAGAATGTTCCTGAGATTCCAAAGGGAAGAGGCCTATTTGGTGCTATAGCGGGT
>A_/_H7N9|KP418254|A/chicken/Jiangxi/18008/2014
GGCAACAGGGATGAAGAATGTTCCTGAGATTCCAAAGGGAAGAGGCCTATTTGGTGCTATAGCGGGT
>A_/_H7N9|KP418224|A/chicken/Shantou/4833/2014
AGCAACAGGGATGAAGAATGTTCCTGAGGTTCCAAAGGGAAGAGGCCTATTTGGTGCTATAGCGGGT
>A_/_H7N9|KP418208|A/chicken/Shantou/4824/2014
AGCAACAGGGATGAAGAATGTTCCTGAGATTCCAAAGGGAAGAGGCCTATTTGGTGCTATAGCAGGT
>A_/_H7N9|KP418200|A/chicken/Shantou/4816/2014
AGCAACAGGGATGAAGAATGTTCCTGAGATTCCAAAGGGAAGAGGCCTATTTGGTGCTATAGCAGGT
>A_/_H7N9|KP418183|A/chicken/Shantou/4325/2014
AGCAACAGGGATGAAGAATGTTCCTGAGGTTCCAAAGGGAAGAGGCCTATTTGGTGCTATAGCGGGT
>A_/_H7N9|KP418175|A/chicken/Shantou/3057/2014
AGCAACAGGGATGAAGAATGTTCCTGAGGTTCCAAAGGGAAGAGGCCTATTTGGTGCTATAGCGGGT
>A_/_H7N9|KP418167|A/silkie_chicken/Shantou/2056/2014
AGCAACAGGGATGAAGAATGTTCCTGAGGTTCCAAAGGGAAGAGGCCTATTTGGTGCTATAGCGGGT
>A_/_H7N9|KP418133|A/chicken/Jiangxi/15524/2014
GGCAACAGGGATGAAGAATGTTCCTGAGATTCCAAAGGGAAGAGGCCTATTTGGTGCTATAGCGGGT
>A_/_H7N9|KP418086|A/chicken/Shantou/2562/2014
AGCAACAGGGATGAAGAATGTTCCTGAGATTCCAAAGGGAAGAGGCCTATTTGGTGCTATAGCGGGT
>A_/_H7N9|KP418078|A/chicken/Shantou/2556/2014
AGCAACAGGAATGAAGAATGTTCCTGAGATTCCAAAGGGAAGAGGCCTATTTGGTGCTATAGCGGGT
>A_/_H7N9|KP418070|A/chicken/Shantou/2550/2014
AGCAACAGGGATGAAGAATGTTCCTGAGATTCCAAAGGGAAGAGGCCTATTTGGTGCTATAGCGGGT
>A_/_H7N9|KP418054|A/chicken/Shantou/2539/2014
AGCAACAGGGATGAAGAATGTTCCTGAGGTTCCAAAGGGAAGAGGCCTATTTGGTGCTATAGCGGGT
>A_/_H7N9|KP418030|A/chicken/Jiangxi/14554/2014
AGCAACAGGGATGAAGAATGTTCCTGAGATTCCCAAGGGAAGAGGCCTATTTGGTGCTATAGCGGGT
>A_/_H7N6|KP418022|A/chicken/Jiangxi/14535/2014
AGCAACAGGGATGAAGAATGTTCCTGAGATTCCCAAGGGAAGAGGCCTATTTGGTGCTATAGCGGGT
>A_/_H7N9|KP418014|A/chicken/Jiangxi/14530/2014
GGCAACAGGGATGAAGAATGTTCCTGAGATTCCAAAGGGAAGAGGCCTATTTGGTGCTATAGCGGGT
>A_/_H7N9|KP418006|A/chicken/Jiangxi/14518/2014
GGCAACAGGGATGAAGAATGTTCCTGAGATTCCAAAGGGAAGAGGCCTATTTGGTGCTATAGCGGGT
>A_/_H7N9|KP417998|A/chicken/Jiangxi/14517/2014
AGCAACAGGGATGAAGAATGTTCCTGAGATTCCCAAGGGAAGAGGCCTATTTGGTGCTATAGCGGGT
>A_/_H7N9|KP417990|A/chicken/Jiangxi/14515/2014
AGCAACAGGGATGAAGAATGTTCCTGAGATTCCAAAGGGAAGAGGCCTATTTGGTGCTATAGCGGGT
>A_/_H7N9|KP417982|A/chicken/Jiangxi/14513/2014
GGCAACAGGGATGAAGAATGTTCCTGAGATTCCAAAGGGAAGAGGCCTATTTGGTGCTATAGCGGGT
>A_/_H7N9|KP417921|A/chicken/Jiangxi/14023/2014
GGCAACAGGGATGAAGAATGTTCCTGAGATTCCAAAGGGAAGAGGCCTATTTGGTGCTATAGCGGGT
>A_/_H7N9|KP417905|A/chicken/Jiangxi/13556/2014
AGCAACAGGGATGAAGAATGTTCCTGAGATTCCAAAGGGAAGAGGCCTATTTGGTGCTATAGCGGGT
>A_/_H7N9|KP417878|A/chicken/Jiangxi/13548/2014
GGCAACAGGGATGAAGAATGTTCCTGAGATTCCAAAGGGAAGAGGCCTATTTGGTGCTATAGCGGGT
>A_/_H7N9|KP417862|A/chicken/Jiangxi/13543/2014
GGCAACAGGGATGAAGAATGTTCCTGAGATTCCAAAGGGAAGAGGCCTATTTGGTGCTATAGCGGGT
>A_/_H7N9|KP417845|A/chicken/Jiangxi/13537/2014
AGCAACAGGGATGAAGAATGTTCCTGAGATTCCAAAGGGAAGAGGCCTATTTGGTGCTATAGCGGGT
>A_/_H7N9|KP417829|A/chicken/Jiangxi/13530/2014
AGCAACAGGGATGAAGAATGTTCCTGAGATTCCAAAGGGAAGAGGCCTATTTGGTGCTATAGCGGGT
>A_/_H7N9|KP417792|A/chicken/Jiangxi/13524/2014
GGCAACAGGGATGAAGAATGTTCCTGAGATTCCAAAGGGAAGAGGCCTATTTGGTGCTATAGCGGGT
>A_/_H7N9|KP417784|A/chicken/Jiangxi/13521/2014
GGCAACAGGGATGAAGAATGTTCCTGAGATTCCAAAGGGAAGAGGCCTATTTGGTGCTATAGCGGGT
>A_/_H7N9|KP417714|A/chicken/Jiangxi/13252/2014
AGCAACAGGGATGAAGAATGTTCCTGAGATTCCCAAGGGAAGAGGCCTATTTGGTGCTATAGCGGGT
>A_/_H7N9|KP417706|A/chicken/Jiangxi/13210/2014
AGCAACAGGGATGAAGAATGTTCCTGAGATTCCCAAGGGAAGAGGCCTATTTGGTGCTATAGCGGGT
>A_/_H7N9|KP417698|A/chicken/Jiangxi/12273/2014
AGCAACAGGGATGAAGAATGTTCCTGAGATTCCAAAGGGAAGAGGCCTATTTGGTGCTATAGCGGGT
>A_/_H7N9|KP417666|A/chicken/Jiangxi/12256/2014
AGCAACAGGGATGAAGAATGTTCCTGAGATTCCAAAGGGAAGAGGCCTATTTGGTGCTATAGCGGGT
>A_/_H7N9|KP417578|A/chicken/Jiangxi/12201/2014
AGCAACAGGGATGAAGAATGTTCCTGAGATTCCAAAGGGAAGAGGCCTATTTGGTGCTATAGCGGGT
>A_/_H7N9|KP417570|A/chicken/Jiangxi/9530/2014
AGCAACAGGGATGAAGAATGTTCCTGAGATTCCAAAGGGAAGAGGCCTATTTGGTGCTATAGCAGGT
>A_/_H7N9|KP417502|A/chicken/Jiangxi/13519/2014
AGCAACAGGGATGAAGAATGTTCCTGAGATTCCAAAGGGAAGAGGCCTATTTGGTGCTATAGCGGGT
>A_/_H7N9|KP417486|A/chicken/Jiangxi/13513/2014
GGCAACAGGGATGAAGAATGTTCCTGAGATTCCAAAGGGAAGAGGCCTATTTGGTGCTATAGCGGGT
>A_/_H7N9|KP417470|A/chicken/Jiangxi/13502/2014
AGCAACAGGGATGAAGAATGTTCCTGAGATTCCAAAGGGAAGAGGCCTATTTGGTGCTATAGCGGGT
>A_/_H7N9|KP417462|A/chicken/Jiangxi/13496/2014
AGCAACAGGGATGAAGAATGTTCCTGAGATTCCMAAGGGAAGAGGCCTATTTGGTGCTATAGCGGGT
>A_/_H7N9|KP417454|A/chicken/Jiangxi/13491/2014
AGCAACAGGGATGAAGAATGTTCCTGAGATTCCAAAGGGAAGAGGCCTATTTGGTGCTATAGCGGGT
>A_/_H7N9|KP417414|A/chicken/Jiangxi/9513/2014
AGCAACAGGGATGAAGAATGTTCCTGAGATTCCAAAGGGAAGAGGCCTATTTGGTGCTATAGCAGGT
>A_/_H7N9|KP417269|A/chicken/Jiangxi/12223/2014
AGCAACAGGGATGAAGAATGTTCCTGAGATTCCAAAGGGAAGAGGCCTATTTGGTGCTATAGCGGGT
>A_/_H7N9|KP417041|A/chicken/Jiangxi/12564/2013
AGCAACAGGGATGAAGAATGTTCCTGAGATTCCAAAGGGAAGAGGCCTATTTGGTGCTATAGCGGGT
>A_/_H7N7|KP414899|A/chicken/Jiangxi/10784/2014
GGCAACAGGGATGAAAAATGTTCCCGAACTCCCAAAGGGAAGAGGCCTATTTGGTGCTATAGCAGGT
>A_/_H7N9|KP414891|A/chicken/Jiangxi/10573/2014
AGCAACAGGGATGAAGAATGTTCCTGAGATTCCAAAGGGAAGAGGCCTATTTGGTGCTATAGCAGGT
>A_/_H7N9|KP414875|A/chicken/Jiangxi/9558/2014
AGCAACAGGGATGAAGAATGTTCCTGAGATTCCAAAGGGAAGAGGCCTATTTGGTGCTATAGCAGGT
>A_/_H7N9|KP414219|A/chicken/Dongguan/4040/2013
AGCAACAGGGATGAAGAATGTTCCTGAGATTCCAAAGGGAAGAGGCCTATTTGGTGCTATAGCAGGT
>A_/_H7N9|KP414211|A/chicken/Dongguan/4064/2013
AGCAACAGGGATGAAGAATGTTCCTGAGATTCCAAAGGGAAGAGGCCTATTTGGTGCTATAGCAGGT
>A_/_H7N9|KP414194|A/chicken/Shenzhen/801/2013
AGCAACAGGGATGAAGAATGTTCCTGAGATTCCAAAGGGAAGAGGCCTATTTGGTGCTATAGCGGGT
>A_/_H7N9|KP414048|A/chicken/Shaoxing/5479/2013
AGCAACAGGGATGAAGAATGTTCCTGAGATTCCAAAGGGAAGAGGCCTATTTGGTGCTATAGCGGGT
>A_/_H7N9|KP414022|A/chicken/Shaoxing/5227/2013
AGCAACAGGGATGAAGAATGTTCCTGAGATTCCAAAGGGAAGAGGCCTATTTGGTGCTATAGCGGGT
>A_/_H7N9|KP414006|A/chicken/Shaoxing/5201/2013
AGCAACAGGGATGAAGAATGTTCCTGAGATTCCAAAGGGAAGAGGCCTATTTGGTGCTATAGCGGGT
>A_/_H7N9|KP413998|A/chicken/Shaoxing/5186/2013
AGCAACAGGGATGAAGAATGTTCCTGAGATTCCAAAGGGAAGAGGCCTATTTGGTGCTATAGCGGGT
>A_/_H7N9|KP413990|A/chicken/Shaoxing/5146/2013
AGCAACAGGGATGAAGAATGTTCCTGAGATTCCAAAGGGAAGAGGCCTATTTGGTGCTATAGCGGGT
>A_/_H7N9|KP413982|A/chicken/Shaoxing/5136/2013
AGCAACAGGGATGAAGAATGTTCCTGAGATTCCAAAGGGAAGAGGCCTATTTGGTGCTATAGCGGGT
>A_/_H7N9|KP413940|A/chicken/Jiaxing/4490/2013
AGCAACAGGGATGAAGAATGTTCCTGAGATTCCAAAGGGAAGAGGCCTATTTGGTGCTATAGCGGGT
>A_/_H7N9|KP413907|A/silkie_chicken/Huzhou/4213/2013
AGCAACAGGGATGAAGAATGTTCCTGAGATTCCAAAGGGAAGAGGCCTATTTGGTGCTATAGCGGGT
>A_/_H7N9|KP413880|A/chicken/Huzhou/4169/2013
AGCAACAGGGATGAAGAATGTTCCTGAGATTCCAAAGGGAAGAGGCCTATTTGGTGCTATAGCGGGT
>A_/_H7N9|KP413864|A/chicken/Huzhou/4083/2013
AGCAACAGGGATGAAGAATGTTCCTGAGATTCCAAAGGGAAGAGGCCTATTTGGTGCTATAGCGGGT
>A_/_H7N9|KP413837|A/chicken/Huzhou/4076/2013
AGCAACAGGGATGAAGAATGTTCCTGAGATTCCAAAGGGAAGAGGCCTATTTGGTGCTATAGCGGGT
>A_/_H7N9|KP413811|A/chicken/Huzhou/4073/2013
AGCAACAGGGATGAAGAATGTTCCTGAGATTCCAAAGGGAAGAGGCCTATTTGGTGCTATAGCGGGT
>A_/_H7N9|KP413794|A/chicken/Huzhou/4067/2013
AGCAACAGGGATGAAGAATGTTCCTGAGATTCCAAAGGGAAGAGGCCTATTTGGTGCTATAGCGGGT
>A_/_H7N9|KP413786|A/chicken/Huzhou/4045/2013
AGCAACAGGGATGAAGAATGTTCCTGAGATTCCAAAGGGAAGAGGCCTATTTGGTGCTATAGCGGGT
>A_/_H7N3|KP413758|A/chicken/Huzhou/3916/2013
AGCAACAGGGATGAAGAATGTTCCCGAGACTCCAAAGGGAAGAGGCCTATTTGGTGCTATAGCAGGT
>A_/_H7N9|KP413742|A/chicken/Huzhou/3791/2013
AGCAACAGGGATGAAGAATGTTCCTGAGATTCCAAAGGGAAGAGGCCTATTTGGTGCTATAGCGGGT
>A_/_H7N9|KP413708|A/chicken/Dongguan/4251/2013
AGCAACAGGGATGAAGAATGTTCCTGAGATTCCAAAGGGAAGAGGCCTATTTGGTGCTATAGCGGGT
>A_/_H7N9|KP413700|A/chicken/Dongguan/4195/2013
AGCAACAGGGATGAAGAATGTTCCTGAGATTCCAAAAGGAAGAGGCCTATTTGGTGCTATAGCGGGT
>A_/_H7N9|KP413692|A/silkie_chicken/Dongguan/4129/2013
AGCAACAGGGATGAAGAATGTTCCTGAGATTCCAAAGGGAAGAGGCCTATTTGGTGCTATAGCAGGT
>A_/_H7N9|KP413675|A/silkie_chicken/Dongguan/4127/2013
AGCAACAGGGATGAAGAATGTTCCTGAGATTCCAAAGGGAAGAGGCCTATTTGGTGCTATAGCAGGT
>A_/_H7N9|KP413667|A/silkie_chicken/Dongguan/4126/2013
AGCAACAGGGATGAAGAATGTTCCTGAGATTCCAAAGGGAAGAGGCCTATTTGGTGCTATAGCAGGT
>A_/_H7N9|KP413619|A/chicken/Dongguan/4037/2013
AGCAACAGGGATGAAGAATGTTCCTGAGATTCCAAAGGGAAGAGGCCTATTTGGTGCTATAGCAGGT
>A_/_H7N9|KP413611|A/silkie_chicken/Dongguan/3990/2013
AGCAACAGGGATGAAGAATGTTCCTGAGATTCCAAAGGGAAGAGGCCTATTTGGTGCTATAGCGGGT
>A_/_H7N9|KP413603|A/silkie_chicken/Dongguan/3980/2013
AGCAACAGGGATGAAGAATGTTCCTGAGATTCCAAAGGGAAGAGGCCTATTTGGTGCTATAGCGGGT
>A_/_H7N9|KP413555|A/silkie_chicken/Shenzhen/3782/2013
AGCAACAGGAATGAAGAATGTTCCTGAGATTCCAAAGGGAAGAGGCCTATTTGGTGCTATAGCGGGT
>A_/_H7N9|KP413547|A/silkie_chicken/Shenzhen/3781/2013
AGCAACAGGGATGAAGAATGTTCCTGAGATTCCAAAGGGAAGAGGCCTATTTGGTGCTATAGCGGGT
>A_/_H7N9|KP413539|A/chicken/Shenzhen/3780/2013
AGCAACAGGGATGAAGAATGTTCCTGAGATTCCAAAGGGAAGAGGCCTATTTGGTGCTATAGCGGGT
>A_/_H7N9|KP413531|A/chicken/Shenzhen/3734/2013
AGCAACAGGAATGAAGAATGTTCCTGAGATTCCAAAGGGAAGAGGCCTATTTGGTGCTATAGCGGGT
>A_/_H7N9|KP413523|A/chicken/Shenzhen/3733/2013
AGCAACAGGGATGAAGAATGTTCCTGAGATTCCAAAGGGAAGAGGCCTATTTGGTGCTATAGCGGGT
>A_/_H7N9|KP413515|A/silkie_chicken/Dongguan/3606/2013
AGCAACAGGGATGAAGAATGTTCCTGAGATTCCAAAGGGAAGAGGCCTATTTGGTGCTATAGCGGGT
>A_/_H7N9|KP413499|A/chicken/Dongguan/3582/2013
AGCAACAGGGATGAAGAATGTTCCTGAGATTCCAAAGGGAAGAGGCCTATTTGGTGCTATAGCGGGT
>A_/_H7N9|KP413475|A/silkie_chicken/Dongguan/3528/2013
AGCAACAGGGATGAAGAATGTTCCTGAGATTCCAAAGGGAAGAGGCCTATTTGGTGCTATAGCGGGT
>A_/_H7N9|KP413467|A/silkie_chicken/Dongguan/3526/2013
AGCAACAGGGATGAAGAATGTTCCTGAGATTCCAAAGGGAAGAGGCCTATTTGGTGCTATAGCGGGT
>A_/_H7N9|KP413451|A/silkie_chicken/Dongguan/3522/2013
AGCAACAGGGATGAAGAATGTTCCTGAGATTCCAAAGGGAAGAGGCCTATTTGGTGCTATAGCGGGT
>A_/_H7N9|KP413443|A/silkie_chicken/Dongguan/3520/2013
AGCAACAGGGATGAAGAATGTTCCTGAGATTCCAAAGGGAAGAGGCCTATTTGGTGCTATAGCGGGT
>A_/_H7N9|KP413435|A/chicken/Dongguan/3491/2013
AGCAACAGGGATGAAGAATGTTCCTGAGATTCCAAAGGGAAGAGGCCTATTTGGTGCTATAGCGGGT
>A_/_H7N9|KP413411|A/chicken/Dongguan/3464/2013
AGCAACAGGGATGAAGAATGTTCCTGAGATTCCAAAGGGAAGAGGCCTATTTGGTGCTATAGCGGGT
>A_/_H7N9|KP413387|A/silkie_chicken/Dongguan/3284/2013
AGCAACAGGGATGAAGAATGTTCCTGAGATTCCAAAGGGAAGAGGCCTATTTGGTGCTATAGCGGGT
>A_/_H7N9|KP413379|A/silkie_chicken/Dongguan/3281/2013
AGCAACAGGGATGAAGAATGTTCCTGAGATTCCAAAGGGAAGAGGCCTATTTGGTGCTATAGCAGGT
>A_/_H7N9|KP413305|A/chicken/Dongguan/3112/2013
AGCAACAGGGATGAAGAATGTTCCTGAGATTCCAAAGGGAAGAGGCCTATTTGGTGCTATAGCGGGT
>A_/_H7N9|KP413297|A/silkie_chicken/Dongguan/3049/2013
AGCAACAGGGATGAAGAATGTTCCTGAGATTCCAAAGGGAAGAGGCCTATTTGGTGCTATAGCGGGT
>A_/_H7N9|KP413265|A/silkie_chicken/Shenzhen/2139/2013
AGCAACAGGGATGAAGAATGTTCCTGAGATTCCAAAGGGAAGAGGCCTATTTGGTGCTATAGCGGGT
>A_/_H7N9|KP416475|A/chicken/Dongguan/1697/2014
AGCAACAGGGATGAAGAATGTTCCTGAGATTCCAAAGGGAAGAGGCCTATTTGGTGCTATAGCGGGT
>A_/_H7N9|KP416454|A/chicken/Dongguan/1690/2014
AGCAACAGGGATGAAGAATGTTCCTGAGATTCCAAAGGGAAGAGGCCTATTTGGTGCTATAGCGGGT
>A_/_H7N9|KP416430|A/chicken/Dongguan/1548/2014
AGCAACAGGGATGAAGAATGTTCCTGAGATTCCAAAGGGAAGAGGCCTATTTGGTGCTATAGCGGGT
>A_/_H7N9|KP416590|A/silkie_chicken/Dongguan/1519/2014
AGCAACAGGGATGAAGAATGTTCCTGAGATTCCAAAGGGAAGAGGCCTATTTGGTGCTATAGCGGGT
>A_/_H7N9|KP416582|A/chicken/Dongguan/1100/2014
AGCAACAGGGATGAAGAATGTTCCTGAGATTCCAAAGGGAAGAGGCCTATTTGGTGCTATAGCAGGT
>A_/_H7N9|KP416574|A/silkie_chicken/Dongguan/997/2014
AGCAACAGGGATGAAGAATGTTCCTGAGATTCCAAAGGGAAGAGGCCTATTTGGTGCTATAGCGGGT
>A_/_H7N9|KP416550|A/chicken/Shantou/1556/2014
AGCAACAGGGATGAAGAATGTTCCTGAGATTCCAAAGGGAAGAGGCCTATTTGGTGCTATAGCGGGT
>A_/_H7N9|KP413240|A/chicken/Shenzhen/2110/2013
AGCAACAGGGATGAAGAATGTTCCTGAGATTCCAAAGGGAAGAGGCCTATTTGGTGCTATAGCGGGT
>A_/_H7N9|KP413214|A/silkie_chicken/Shenzhen/919/2013
AGCAACAGGGATGAAGAATGTTCCTGAGATTCCAAAGGGAAGAGGCCTATTTGGTGCTATAGCGGGT
>A_/_H7N9|KP413198|A/chicken/Shenzhen/898/2013
AGCAACAGGGATGAAGAATGTTCCTGAGATTCCAAAGGGAAGAGGCCTATTTGGTGCTATAGCGGGT
>A_/_H7N9|KP413190|A/chicken/Shenzhen/749/2013
AGCAACAGGGATGAAGAATGTTCCTGAGATTCCAAAGGGAAGAGGCCTATTTGGTGCTATAGCGGGT
>A_/_H7N9|KP413166|A/chicken/Shenzhen/727/2013
AGCAACAGGGATGAAGAATGTTCCTGAGATTCCAAAGGGAAGAGGCCTATTTGGTGCTATAGCGGGT
>A_/_H7N9|KJ395950|A/chicken/Guangdong/SD1/2013
AGCAACAGGGATGAAGAATGTTCCTGAGATTCCAAAGGGAAGAGGCCTATTTGGTGCTATAGCGGGT
>A_/_H7N9|KJ395949|A/chicken/Guangdong/G3/2013
AGCAACAGGGATGAAGAATGTTCCTGAGATTCCAAAAGGAAGAGGCCTATTTGGTGCTATAGCGGGT
>A_/_H7N9|KJ395947|A/chicken/Guangdong/G1/2013
AGCAACAGGGATGAAGAATGTTCCTGAGATTCCAAAGGGAAGAGGCCTATTTGGTGCTATAGCGGGT
>A_/_H7N9|KJ395946|A/chicken/Guangdong/3640/2013
AGCAACAGGGATGAAGAATGTTCCTGAGATTCCAAAGGGAAGAGGCCTATTTGGTGCTATAGCGGGT
>A_/_H7N7|KJ889439|A/turkey/England/647/1977
GGCAACAGGGATGAAGAACGTTCCTGAAATTCCAAAAGGGAGAGGCCTATTTGGTGCCATAGCGGGT
>A_/_H7N2|KM054796|A/chicken/Jilin/SD020/2014
AGCAACAGGGATGAAGAATGTTCCTGAGATTCCAAAGGGAAGAGGCCTATTTGGTGCTATAGCAGGT
>A_/_H7N9|KF042102|A/pigeon/Zhejiang/P2/2013
AGCAACAGGGATGAAGAATGTTCCTGAGATTCCAAAGGGAAGAGGCCTATTTGGTGCTATAGCGGGT
>A_/_H7N1|KF493470|A/turkey/Italy/5662/2000
GGCAACAGGGATGAAGAATGTTCCCGAAATTCCAAAGGGAAGAGGCCTATTTGGTGCTATAGCGGGT
>A_/_H7N9|KF542877|A/chicken/Shanghai/019/2013
AGCAACAGGGATGAAGAATGTTCCTGAGATTCCAAAGGGAAGAGGCCTATTTGGTGCTATAGCGGGT
>A_/_H7N9|KF542876|A/chicken/Shanghai/017/2013
AGCAACAGGGATGAAGAATGTTCCTGAGATTCCAAAGGGAAGAGGCCTATTTGGTGCTATAGCGGGT
>A_/_H7N9|KF259045|A/chicken/Rizhao/875/2013
AGCAACAGGGATGAAGAATGTTCCTGAGATTCCAAAGGGAAGAGGCCTATTTGGTGCTATAGCGGGT
>A_/_H7N9|KF259042|A/chicken/Rizhao/515/2013
AGCAACAGGGATGAAGAATGTTCCTGAGATTCCAAAGGGAAGAGGCCTATTTGGTGCTATAGCGGGT
>A_/_H7N7|KF259041|A/pigeon/Wenzhou/559/2013
AGCAACAGGGATGAAGAATGTTCCTGAGATTCCAAAGGGAAGAGGCCTATTTGGTGCTATAGCGGGT
>A_/_H7N7|KT777933|A/ostrich/South_Africa/SVT/2013
GGCAACAGGAATGAAAAATGTTCCCGAACTCCCGAAGGGAAGAGGCCTGTTTGGTGCTATAGCGGGT
>A_/_H7N9|KR351260|A/chicken/Quzhou/2/2015
GGCAACAGGGATGAAGAATGTTCCTGAGATTCCAAAGGGAAGAGGCCTATTTGGTGCTATAGCGGGT
>A_/_H7N9|KM879322|A/chicken/Zhejiang/DTID-ZJU06/2013
AGCAACAGGGATGAAGAATGTTCCTGAGATTCCAAAAGGAAGAGGCCTATTTGGTGCTATAGCGGGT
>A_/_H7N9|KJ549786|A/chicken/Shanghai/PD-CN-02/2014
AGCAACAGGGATGAAGAATGTTCCTGAGATTCCAAAGGGAAGAGGCCTATTTGGTGCTATAGCGGGT
>A_/_H7N9|KF042104|A/chicken/Zhejiang/C483/2013
AGCAACAGGGATGAAGAATGTTCCTGAGATTCCAAAGGGAAGAGGCCTATTTGGTGCTATAGCGGGT
>A_/_H7N9|KJ415825|A/chicken/Guangzhou/1/2013
AGCAACAGGGATGAAGAATGTTCCTGAGATCCCAAAGGGAAGAGGCCTATTTGGTGCTATAGCGGGT
>A_/_H7N1|KF493478|A/turkey/Italy/284/2001
GGCAACAGGGATGAAGAATGTTCCTGAAATTCCAAAGGGAAGAGGCCTATTTGGTGCTATAGCGGGT
>A_/_H7N1|KF493477|A/turkey/Italy/223/2001
GGCAACAGGGATGAAGAATGTTCCTGAAATTCCAAAGGGAAGAGGCCTATTTGGTGCTATAGCGGGT
>A_/_H7N1|KF493476|A/turkey/Italy/138/2001
GGCAACAGGGATGAAGAATGTTCCTGAAATTCCAAAGGGAAGAGGCCTATTTGGTGCTATAGCGGGT
>A_/_H7N1|KF493475|A/turkey/Italy/133/2001
GGCAACAGGGATGAAGAATGTTCCTGAAATTCCAAAGGGAAGAGGCCTATTTGGTGCTATAGCGGGT
>A_/_H7N1|KF493474|A/turkey/Italy/32/2001
GGCAACAGGGATGAAGAATGTTCCTGAAATTCCAAAGGGAAGAGGCCTATTTGGTGCTATAGCGGGT
>A_/_H7N1|KF493472|A/turkey/Italy/7001/2000
GGCAACAGGGATGAAGAATGTTCCTGAAATTCCAAAGGGAAGAGGCCTATTTGGTGCTATAGCGGGT
>A_/_H7N1|KF493471|A/turkey/Italy/6960/2000
GGCAACAGGGATGAAGAATGTTCCTGAAATTCCAAAGGGAAGAGGCCTATTTGGTGCTATAGCGGGT
>A_/_H7N1|KF493468|A/turkey/Italy/5222/2000
AGCAACAGGGATGAAGAATGTTCCCGAAATTCCAAAGGGAAGAGGCCTATTTGGTGCTATAGCGGGT
>A_/_H7N1|KF493467|A/turkey/Italy/5011/2000
GGCAACAGGGATGAAGAATGTTCCCGAAATTCCAAAGGGAAGAGGCCTATTTGGTGCTATAGCGGGT
>A_/_H7N1|KF493465|A/turkey/Italy/4455/2000
GGCAACAGGGATGAAGAATGTTCCCGAAATTCCAAAGGGAAGAGGCCTATTTGGTGCTATAGCGGGT
>A_/_H7N1|KF493464|A/turkey/Italy/4430/2000
GGCAACAGGGATGAAGAATGTTCCCGAAATTCCAAAGGGAAGAGGCCTATTTGGTGCTATAGCGGGT
>A_/_H7N1|KF493133|A/turkey/Italy/117/2000
GGCAACAGGGATGAAGAATGTTCCCGAAATTCCAAAGGGAAGAGGCCTATTTGGTGCTATAGCGGGT
>A_/_H7N1|KF493041|A/turkey/Italy/12rs206-22/1999
GGCAACAGGGATGAAGAATGTTCCCGAAATTCCAAAGGGAAGAGGCCTATTTGGTGCTATAGCGGGT
>A_/_H7N1|KF493037|A/turkey/Italy/12rs206-14/1999
GGCAACAGGGATGAAGAATGTTCCCGAAGTTCCAAAGGGAAGAGGCCTATTTGGTGCTATAGCGGGT
>A_/_H7N1|KF493033|A/turkey/Italy/12rs206-13/1999
GGCAACAGGGATGAAGAATGTTCCCGAAATTCCAAAGGGAAGAGGCCTATTTGGTGCTATAGCGGGT
>A_/_H7N1|KF493032|A/turkey/Italy/12rs206-11/1999
GGCAACAGGGATGAAGAATGTTCCCGAAATTCCAAAGGGAAGAGGCCTATTTGGTGCTATAGCGGGT
>A_/_H7N1|KF493031|A/turkey/Italy/12rs206-6/1999
GGCAACAGGGATGAAGAATGTTCCCGAAATTCCAAAGGGAAGAGGCCTATTTGGTGCTATAGCGGGT
>A_/_H7N1|KF493029|A/chicken/Italy/12rs206-5/1999
GGCAACAGGGATGAAGAATGTTCCCGAAATTCCAAAGGGAAGAGGCCTATTTGGTGCTATAGCGGGT
>A_/_H7N1|KF493028|A/turkey/Italy/12rs206-12/1999
GGCAACAGGGATGAAGAATGTTCCCGAAATTCCAAAGGGAAGAGGCCTATTTGGTGCTATAGCGGGT
>A_/_H7N1|KF493027|A/chicken/Italy/12rs206-4/1999
GGCAACAGGGATGAAGAATGTTCCCGAAATTCCAAAGGGAAGAGGCCTATTTGGTGCTATAGCGGGT
>A_/_H7N1|KF492994|A/turkey/Italy12rs206-2/1999
GGCAACAGGGATGAAGAATGTTCCCGAAATTCCAAAGGGAAGAGGCCTATTTGGTGCTATAGCGGGT
>A_/_H7N1|KF492993|A/chicken/Italy/12rs206-3/1999
GGCAACAGGGATGAAGAATGTTCCCGAAATTCCAAAGGGAAGAGGCCTATTTGGTGCTATAGCGGGT
>A_/_H7N1|KF492991|A/turkey/Italy/12rs206-1/1999
GGCAACAGGGATGAAGAATGTTCCCGAAATTCCAAAGGGAAGAGGCCTATTTGGTGCTATAGCGGGT
>A_/_H7N9|KF297293|A/chicken/Rizhao/719b/2013
AGCAACAGGGATGAAGAATGTTCCTGAGATTCCAAAGGGAAGAGGCCTATTTGGTGCTATAGCGGGT
>A_/_H7N9|KC899669|A/chicken/Zhejiang/DTID-ZJU01/2013
AGCAACAGGGATGAAGAATGTTCCTGAGATTCCAAAGGGAAGAGGCCTATTTGGTGCTATAGCGGGT
>A_/_H7N9|MH209279|A/chicken/Yunnan/SD193/2017
GGCAACAGGGATGAAGAATGTTCCTGAGATTCCAAAGGGAAGAGGCCTATTTGGTGCTATAGCGGGT
>A_/_H7N9|MH209278|A/chicken/Xinjiang/SD192/2017
TGCAACAGGGATGAAGAATGTTCCTGAGATTCCAAAGGGAAGAGGCCTATTTGGTGCTATAGCGGGT
>A_/_H7N9|MH209277|A/chicken/Liaoning/SD207/2017
TGCAACAGGGATGAAGAATGTTCCTGAGATTCCAAAGGGAAGAGGCCTATTTGGTGCTATAGCGGGT
>A_/_H7N9|MH209276|A/chicken/Hunan/S31330/2017
TGCAACAGGGATGAAGAATGTTCCTGAGATTCCAAAGGGAAGAGGCCTATTTGGTGCTATAGCGGGT
>A_/_H7N9|MH209272|A/chicken/Hebei/SD167/2017
GGCAACAGGGATGAAGAATGTTCCTGAGATTCCAAAGGGAAGAGGCCTATTTGGTGCTATAGCGGGT
>A_/_H7N9|MH209271|A/chicken/Fujian/SD180/2017
GGCAACAGGGATGAAGAATGTTCCTGAGATTCCAAAGGGAAGAGGCCTATTTGGTGCTATAGCGGGT
>A_/_H7N9|MH209270|A/chicken/Zhejiang/SD036/2017
GGCAACAGGGATGAAGAATGTTCCTGAGATTCCAAAGGGAAGAGGCCTATTTGGTGCTATAGCGGGT
>A_/_H7N9|MH209269|A/chicken/Tibet/SD143/2017
GGCAACAGGGATGAAGAATGTACCTGAGATTCCAAAGGGAAGAGGCCTATTTGGTGCTATAGCGGGT
>A_/_H7N9|MH209268|A/chicken/Shanxi/SD179/2017
TGCAACAGGGATGAAGAATGTTCCTGAGATTCCAAAGGGAAGAGGCCTATTTGGTGCTATAGCAGGT
>A_/_H7N9|MH209267|A/chicken/Shandong/S1174/2017
TGCAACAGGGATGAAGAATGTTCCTGAGATTCCAAAGGGGAGAGGCCTATTTGGTGCTATAGCGGGT
>A_/_H7N9|MH209266|A/chicken/Sichuan/S1267/2017
TGCAACAGGGATGAAGAATGTTCCTGAGATTCCAAAGGGAAGAGGCCTATTTGGTGCTATAGCGGGT
>A_/_H7N9|MH209265|A/chicken/Ningxia/S1215/2017
GGCAACAGGGATGAAGAATGTACCTGAGATTCCAAAGGGAAGAGGCCTATTTGGTGCTATAGCGGGT
>A_/_H7N9|MH209264|A/chicken/Jiangsu/S10428/2017
TGCAACAGGGATGAAGAATGTTCCTGAGATTCCAAAGGGAAGAGGCCTATTTGGTGCTATAGCGGGT
>A_/_H7N9|MH209263|A/chicken/Hubei/SD095/2017
GGCAACAGGGATGAAGAATGTTCCTGAGATTCCAAAGGGAAGAGGCCTATTTGGTGCTATAGCTGGT
>A_/_H7N9|MH209262|A/chicken/Henan/SD181/2017
TGCAACAGGGATGAAGAATGTTCCTGAGATTCCAAAGGGAAGAGGCCTATTTGGTGCTATAGCGGGT
>A_/_H7N9|MH209261|A/chicken/Guizhou/SD106/2017
TGCAACAGGGATGAAGAATGTTCCTGAGATTCCAAAGGGAAGAGGCCTATTTGGTGCTATAGCGGGT
>A_/_H7N9|MH209260|A/chicken/Gansu/SD162/2017
TGCAACAGGGATGAAGAATGTTCCTGAGATTCCAAAGGGAAGAGGCCTATTTGGTGCTATAGCGGGT
>A_/_H7N9|MH209259|A/chicken/Guangdong/SD004/2017
GGCAACAGGGATGAAGAATGTTCCTGAGATTCCAAAGGGAAGAGGCCTATTTGGTGCTATAGCTGGT
>A_/_H7N9|MH209258|A/chicken/Chongqing/SD057/2017
TGCAACAGGGATGAAGAATGTTCCTGAGATTCCAAAGGGAAGAGGCCTATTTGGTGCTATAGCGGGT
>A_/_H7N9|MH209257|A/chicken/Beijing/SD147/2017
TGCAACAGGGATGAAGAATGTTCCTGAGATTCCAAAGGGAAGAGGCCTATTTGGTGCTATAGCGGGT
>A_/_H7N9|MH209256|A/chicken/Anhui/S2351/2017
GGCAACAGGGATGAAGAATGTTCCTGAGATTCCAAAGGGAAGAGGCCTATTTGGTGCTATAGCTGGT
>A_/_H7N1|MF044014|A/ostrich/Zimbabwe/222-P9/1996
GGCTACAGGGATGAAGAACGTTCCTGAAATTCCAAAAGGAAGAGGCCTATTTGGCGCCATAGCGGGT
>A_/_H7N1|KY947516|A/ostrich/Zimbabwe/222-DF1/1996
GGCTACAGGGATGAAGAACGTTCCTGAAATTCCAAAAGGAAGAGGCCTATTTGGCGCCATAGCGGGT
>A_/_H7N9|KP185947|A/chicken/Henan/99/2013
AGCAACAGGGATGAAGAATGTTCCTGAGATTCCAAAGGGAAGAGGCCTATTTGGTGCTATAGCGGGT
>A_/_H7N9|KP185940|A/chicken/Henan/117/2013
AGCAACAGGGATGAAGAATGTTCCTGAGATTCCAAAGGGAAGAGGCCTATTTGGTGCTATAGCGGGT
>A_/_H7N9|KP185939|A/chicken/Henan/115/2013
AGCAACAGGGATGAAGAATGTTCCTGAGATTCCAAAGGGAAGAGGCCTATTTGGTGCTATAGCGGGT
>A_/_H7N9|KP185938|A/chicken/Henan/114/2013
AGCAACAGGGATGAAGAATGTTCCTGAGATTCCAAAGGGAAGAGGCCTATTTGGTGCTATAGCGGGT
>A_/_H7N7|MN703061|A/chicken/Cambodia/Z437W28M3/2015
GGCAACAGGGATGAAAAATGTTCCCGAACTCCCAAAGGGAAGAGGCCTATTTGGTGCTATAGCAGGT
>A_/_H7N2|MH186147|A/pigeon/Zhejiang/DTID-ZJU1-1/2013
AGCAACAGGGATGAAGAATGTTCCTGAGATTCCAAAGGGAAGAGGCCTATTTGGTGCTATAGCGGGT
>A_/_H7N9|MK453331|A/chicken/Hubei/153/2017
TGCAACAGGGATGAAGAATGTTCGTGAGATTCCAAAGGGAAGAGGCCTATTTGGTGCTATAGCGGGT
>A_/_H7N9|MH719014|A/chicken/China/TM24/2013
AGCAACAGGGATGAAGAATGTTCCTGAGATTCCAAAGGGAAGAGGCCTATTTGGTGCTATAGCGGGT
>A_/_H7N9|MH719013|A/chicken/China/TZ22/2016
GGCAACAGGGATGAAGAATGTTCCTGAGATTCCAAAGGGAAGAGGCCTATTTGGTGCTATAGCGGGT
>A_/_H7N9|MG575579|A/chicken/Jiangsu/YZLH37/2017
GGCAACAGGGATGAAGAATGTACCTGAGATTCCAAAGGGAAGAGGCCTATTTGGTGCTATAGCGGGT
>A_/_H7N9|MG575578|A/chicken/Jiangsu/JS/02/71/2017
GGCAACAGGGATGAAGAATGTACCTGAGATTCCAAAGGGAAGAGGCCTATTTGGTGCTATAGCGGGT
>A_/_H7N9|MG575577|A/chicken/Jiangsu/TM261/2017
TGCAACAGGGATGAAGAATGTTCCTGAGATTCCAAAGGGAAGAGGCCTATTTGGTGCTATAGCGGGT
>A_/_H7N9|MG575576|A/chicken/Anhui/AH395/2017
GGCAACAGGGATGAAGAATGTACCTGAGATTCCAAAGGGAAGAGGCCTATTTGGTGCTATAGCGGGT
>A_/_H7N9|MG575575|A/chicken/Anhui/AH388/2017
GGCAACAGGGATGAAGAATGTTCCTGAGATTCCAAAGGGAAGAGGCCTATTTGGTGCTATAGCTGGT
>A_/_H7N9|MG575574|A/chicken/Heilongjiang/LJS15/2017
TGCAACAGGGATGAAGAATGTTCCTGAGATTCCAAAGGGAAGAGGCCTATTTGGTGCTATAGCGGGT
>A_/_H7N9|MH553140|A/chicken/China/ZSM/2017
GGCAACAGGGATGAAGAATGTTCCTGAGGTTCCAAAGGGAAGAGGCCTATTTGGTGCTATAGCGGGT
>A_/_H7N9|KY221845|A/chicken/Zhejiang/S01/2014
AGCAACAGGGATGAAGAATGTTCCTGAGATTCCAAAGGGAAGAGGCCTATTTGGTGCTATAGCGGGT
>A_/_H7N9|KY221844|A/chicken/Guangdong/MCX/2014
AGCAACAGGGATGAAGAATGTTCCTGAGATTCCAAAGGGAAGAGGCCTATTTGGTGCTATAGCAGGT
>A_/_H7N9|KY221843|A/chicken/Guangdong/GSB/2014
AGCAACAGGGATGAAGAATGTTCCTGAGATTCCAAAGGGAAGAGGCCTATTTGGTGCTATAGCGGGT
>A_/_H7N9|KY221842|A/chicken/Guangdong/38/2014
AGCAACAGGGATGAAGAATGTTCCTGAGATTCCAAAGGGAAGAGGCCTATTTGGTGCTATAGCGGGT
>A_/_H7N9|KY221841|A/chicken/Guangdong/53/2014
AGCAACAGGGATGAAGAATGTTCCTGAGATTCCAAAGGGAAGAGGCCTATTTGGTGCTATAGCGGGT
>A_/_H7N9|MG739458|A/chicken/Jiangsu/W1-8/2015
GGCAACAGGGATGAAGAATGTTCCTGAGATTCCAAAGGGAAGAGGCCTATTTGGTGCTATAGCGGGT
>A_/_H7N9|MF950911|A/chicken/Anhui/HN6/2017
GGCAACAGGGATGAAGAATGTTCCTGAGATTCCAAAGGGAAGAGGCCTATTTGGTGCTATAGCTGGT
>A_/_H7N9|MF950910|A/chicken/Anhui/HN4/2017
GGCAACAGGGATGAAGAATGTACCTGAGATTCCAAAGGGAAGAGGCCTATTTGGTGCTATAGCGGGT
>A_/_H7N9|MF630429|A/chicken/Zhejiang/SD001/2016
GGCAACAGGGATGAAGAATGTTCCTGAGATTCCAAAGGGAAGAGGCCTATTTGGTGCTATAGCGGGT
>A_/_H7N9|MF630421|A/chicken/Zhejiang/S4168/2013
AGCAACAGGGATGAAGAATGTTCCTGAGATTCCAAAAGGAAGAGGCCTATTCGGTGCTATAGCGGGT
>A_/_H7N9|MF630413|A/chicken/Zhejiang/S4135/2013
AGCAACAGGGATGAAGAATGTTCCTGAGATTCCAAAGGGAAGAGGCCTATTTGGTGCTATAGCGGGT
>A_/_H7N9|MF630405|A/chicken/Zhejiang/S4079/2013
AGCAACAGGGATGAAGAATGTTCCTGAGATTCCAAAAGGAAGAGGCCTATTCGGTGCTATAGCGGGT
>A_/_H7N9|MF630397|A/chicken/Zhejiang/S4071/2013
AGCAACAGGGATGAAGAATGTTCCTGAGATTCCAAAAGGAAGAGGCCTATTCGGTGCTATAGCGGGT
>A_/_H7N9|MF630389|A/chicken/Zhejiang/S4060/2014
GGCAACAGGGATGAAGAATGTTCCTGAGATTCCAAAGGGAAGAGGCCTATTTGGTGCTATTGCGGGT
>A_/_H7N9|MF630373|A/chicken/Zhejiang/S4008/2013
AGCAACAGGGATGAAGAATGTTCCTGAGATTCCAAAGGGAAGAGGCCTATTTGGTGCTATAGCGGGT
>A_/_H7N9|MF630365|A/chicken/Zhejiang/S1190/2015
GGCAACAGGGATGAAGAATGTTCCTGAGATTCCAAAGGGAAGAGGCCTATTTGGTGCTATAGCGGGT
>A_/_H7N9|MF630349|A/chicken/Xinjiang/SD036/2014
GGCAACAGGGATGAAGAATGTTCCTGAGATTCCGAAGGGAAGAGGCCTATTTGGTGCTATAGCGGGT
>A_/_H7N9|MF630341|A/chicken/Xinjiang/SD033/2014
GGCAACAGGGATGAAGAATGTTCCTGAGATTCCGAAGGGAAGAGGCCTATTTGGTGCTATAGCGGGT
>A_/_H7N9|MF630333|A/chicken/Shanghai/S4100/2015
GGCAACAGGGATGAAGAATGTTCCTGAGATTCCAAAGGGAAGAGGCCTATTTGGTGCTATAGCGGGT
>A_/_H7N9|MF630325|A/chicken/Ningxia/S1152/2014
AGCAACAGGGATGAAGAATGTTCCTGAGATTCCAAAGGGAAGAGGCCTATTTGGTGCTATAGCGGGT
>A_/_H7N9|MF630317|A/chicken/Jilin/SD009/2016
GGCAACAGGGATGAAGAATGTTCCTGAGATTCCAAAGGGAAGAGGCCTATTTGGTGCTATAGCGGGT
>A_/_H7N9|MF630309|A/chicken/Jiangxi/S40993/2015
GGCAACAGGGATGAAGAATGTTCCTGAGATTCCAAAGGGAAGAGGCCTATTTGGTGCTATAGCGGGT
>A_/_H7N9|MF630301|A/chicken/Jiangxi/S11228/2015
GGCAACAGGGATGAAGAATGTTCCTGAGATTCCAAAGGGAAGAGGCCTATTTGGTGCTATAGCGGGT
>A_/_H7N9|MF630293|A/chicken/Jiangxi/S10844/2015
GGCAACAGGGATGAAGAATGTTCCTGAGATTCCAAAGGGAAGAGGCCTATTTGGTGCTATAGCGGGT
>A_/_H7N9|MF630285|A/chicken/Jiangxi/S10017/2015
GGCAACAGGGATGAAGAATGTTCCTGAGATTCCAAAGGGAAGAGGCCTATTTGGTGCTATAGCGGGT
>A_/_H7N9|MF630277|A/chicken/Jiangsu/SD012/2015
GGCAACAGGGATGAAGAATGTTCCTGAGATTCCAAAGGGAAGAGGCCTATTTGGTGCTATAGCGGGT
>A_/_H7N9|MF630253|A/chicken/Jiangsu/S1441/2016
GGCAACAGGGATGAAGAATGTTCCTGAGATTCCAAAGGGAAGAGGCCTATTTGGTGCTATAGCGGGT
>A_/_H7N9|MF630245|A/chicken/Jiangsu/S1361/2015
GGCAACAGGGATGAAGAATGTTCCTGAGATTCCAAAGGGGAGAGGCCTATTTGGTGCTATAGCGGGT
>A_/_H7N9|MF630237|A/chicken/Jiangsu/S1045/2016
GGCAACAGGGATGAAGAATGTTCCTGAGATTCCAAAGGGAAGGGGCCTATTTGGTGCTATAGCGGGT
>A_/_H7N9|MF630229|A/chicken/Hunan/SD019/2014
AGCAACAGGGATGAAGAATGTTCCTGAGATTCCAAAGGGAAGAGGCCTATTTGGTGCTATAGCGGGT
>A_/_H7N9|MF630221|A/chicken/Hunan/SD017/2014
AGCAACAGGGATGAAGAATGTTCCTGAGATTCCAAAGGGAAGAGGCCTATTTGGTGCTATAGCGGGT
>A_/_H7N9|MF630213|A/chicken/Hunan/SD010/2014
AGCAACAGGGATGAAGAATGTTCCTGAGATTCCAAAGGGAAGAGGCCTATTTGGTGCTATAGCGGGT
>A_/_H7N9|MF630205|A/chicken/Hunan/S12753/2016
GGCAACAGGGATGAAGAATGTACCTGAGATTCCAAAGGGAAGAGGCCTATTTGGTGCTATAGCGGGT
>A_/_H7N9|MF630197|A/chicken/Henan/S1425/2014
GGCAACAGGGATGAAGAATGTTCCTGAGATTCCAAAGGGAAGAGGCCTATTTGGTGCTATAGCGGGT
>A_/_H7N9|MF630189|A/chicken/Hebei/S1257/2016
GGCAACAGGGATGAAGAATGTACCTGAGATTCCAAAGGGAAGAGGCCTATTTGGTGCTATAGCGGGT
>A_/_H7N9|MF630181|A/chicken/Guangxi/SD006/2014
AGCAACAGGGATGAAGAATGTTCCTGAGATTCCAAAGGGAAGAGGCCTATTTGGTGCTATAGCGGGT
>A_/_H7N9|MF630173|A/chicken/Guangxi/SD005/2014
AGCAACAGGGATGAAGAATGTTCCTGAGATTCCAAAGGGAAGAGGCCTATTTGGTGCTATAGCGGGT
>A_/_H7N9|MF630165|A/chicken/Guangxi/SD004/2014
AGCAACAGGGATGAAGAATGTTCCTGAGATTCCAAAGGGAAGAGGCCTATTTGGTGCTATAGCGGGT
>A_/_H7N9|MF630157|A/chicken/Guangdong/SD1433/2016
GGCAACAGGGATGAAGAATGTTCCAGAGATTCCAAAGGGAAGAGGCCTATTTGGTGCTATAGCAGGT
>A_/_H7N9|MF630125|A/chicken/Guangdong/SD029/2014
AGCAACAGGGATGAAGAATGTTCCTGAGATTCCAAAGGGAAGAGGCCTATTTGGTGCTATAGCGGGT
>A_/_H7N9|MF630101|A/chicken/Guangdong/SD027/2015
GGCAACAGGGATGAAGAATGTTCCTGAGATTCCAAAGGGAAGAGGCCTATTTGGTGCTATAGCGGGT
>A_/_H7N9|MF630093|A/chicken/Guangdong/SD025/2014
AGCAACAGGGATGAAGAATGTTCCTGAGATTCCAAAGGGAAGAGGCCTATTTGGTGCTATAGCGGGT
>A_/_H7N9|MF630085|A/chicken/Guangdong/SD023/2014
AGCAACAGGGATGAAGAATGTTCCTGAGATTCCAAAGGGAAGAGGCCTATTTGGTGCTATAGCGGGT
>A_/_H7N9|MF630069|A/chicken/Guangdong/SD018/2015
AGCAACAGGGATGAAGAATGTTCCTGAGATTCCAAAGGGAAGAGGCCTATTTGGTGCTATAGCGGGT
>A_/_H7N9|MF630061|A/chicken/Guangdong/SD015/2013
AGCAACAGGGATGAAGAATGTTCCTGAGATTCCAAAGGGAAGAGGCCTATTTGGTGCTATAGCGGGT
>A_/_H7N9|MF630053|A/chicken/Guangdong/SD014/2014
AGCAACAGGGATGAAGAATGTTCCTGAGATTCCAAAGGGAAGAGGCCTATTTGGTGCTATAGCGGGT
>A_/_H7N9|MF630029|A/chicken/Guangdong/SD007/2015
GGCAACAGGGATGAAGAATGTTCCTGAGATTCCAAAGGGAAGAGGCCTATTTGGTGCTATAGCGGGT
>A_/_H7N9|MF630021|A/chicken/Guangdong/SD002/2014
AGCAACAGGGATGAAGAATGTTCCTGAGATTCCAAAGGGAAGAGGCCTATTTGGTGCTATAGCGGGT
>A_/_H7N9|MF630013|A/chicken/Guangdong/SC092/2013
AGCAACAGGGATGAAGAATGTTCCTGAGATTCCAAAGGGAAGAGGCCTATTTGGTGCTATAGCGGGT
>A_/_H7N9|MF629997|A/chicken/Guangdong/S1200/2015
AGCAACAGGGATGAAGAATGTTCCTGAGATTCCAAAGGGAAGAGGCCTATTTGGTGCTATAGCGGGT
>A_/_H7N9|MF629981|A/chicken/Fujian/S4518/2015
GGCAACAGGGATGAAGAATGTTCCTGAGATTCCAAAGGGAAGAGGCCTATTTGGTGCTATAGCGGGT
>A_/_H7N9|MF629973|A/chicken/Fujian/S4248/2014
GGCAACAGGGATGAAGAATGTTCCTGAGATTCCAAAGGGAAGAGGCCTATTTGGTGCTATAGCGGGT
>A_/_H7N9|MF629965|A/chicken/Fujian/S4219/2014
GGCAACAGGGATGAAGAATGTTCCTGAGATTCCAAAGGGAAGAGGCCTATTTGGTGCTATAGCGGGT
>A_/_H7N9|MF629957|A/chicken/Fujian/S4215/2014
GGCAACAGGGATGAAGAATGTTCCTGAGATTCCAAAGGGAAGAGGCCTATTTGGTGCTATAGCGGGT
>A_/_H7N9|MF629949|A/chicken/Fujian/S1322/2014
AGCAACAGGGATGAAGAATGTTCCTGAGATTCCAAAGGGAAGAGGCCTATTTGGTGCTATAGCGGGT
>A_/_H7N9|MF629941|A/chicken/Fujian/S1096/2015
GGCAACAGGGATGAAGAATGTTCCTGAGATTCCAAAGGGAAGAGGACTATTTGGTGCTATAGCGGGT
>A_/_H7N9|MF629933|A/chicken/Fujian/S1085/2014
AGCAACAGGGATGAAGAATGTTCCTGAGATTCCAAAGGGAAGAGGCCTATTTGGTGCTATAGCGGGT
>A_/_H7N6|KY056290|A/chicken/Zhejiang/233/2016
GGCAACAGGGATGAAGAATGTTCCTGAGATTCCAAAGGGAAGAGGCCTATTTGGTGCTATAGCGGGT
>A_/_H7N9|KY415641|A/chicken/Ganzhou/GZ79/2016
AGCAACAGGGATGAAGAATGTTCCTGAGATTCCAAAGGGAAGAGGCCTATTTGGTGCTATAGCGGGT
>A_/_H7N9|KY415630|A/chicken/Longquan/LQ78/2016
AGCAACAGGGATGAAGAATGTTCCTGAGATTCCAAAGGGAAGAGGCCTATTTGGTGCTATAGCGGGT
>A_/_H7N7|KM593186|A/chicken/Jiangxi/C25/2014
GGCAACAGGGATGAAAAATGTTCCCGAACTCCCAAAGGGAAGAGGCCTATTTGGTGCTATAGCAGGT
>A_/_H7N9|KU318989|A/chicken/China/028/2014
GGCAACAGGGATGAAGAATGTTCCTGAGATTCCAAAGGGAAGAGGCCTATTTGGTGCTATAGCGGGT
>A_/_H7N9|KP864451|A/chicken/Huai'an/053/2014
AGCAACAGGGATGAAGAATGTTCCTGAGATTCCAAAGGGAAGAGGCCTATTTGGTGCTATAGCGGGT
>A_/_H7N9|KP864450|A/chicken/Huai'an/041/2014
AGCAACAGGGATGAAGAATGTTCCTGAGATTCCAAAGGGAAGAGGCCTATTTGGTGCTATAGCGGGT
>A_/_H7N9|KP864448|A/chicken/Huai'an/007/2014
AGCAACAGGGATGAAGAATGTTCCTGAGATTCCAAAGGGAAGAGGCCTATTTGGTGCTATAGCGGGT
>A_/_H7N9|KP864442|A/chicken/Huai'an/003/2015
GGCAACAGGGATGAAGAATGTTCCTGAGATTCCAAAGGGAAGAGGCCTATTTGGTGCTATAGCGGGT
>A_/_H7N9|KP185949|A/chicken/Henan/F248/2013
AGCAACAGGGATGAAGAATGTTCCTGAGATTCCAAAGGGAAGAGGCCTATTTGGTGCTATAGCGGGT
>A_/_H7N9|KP185946|A/chicken/Henan/97/2013
AGCAACAGGGATGAAGAATGTTCCTGAGATTCCAAAGGGAAGAGGCCTATTTGGTGCTATAGCGGGT
>A_/_H7N9|KP185942|A/chicken/Henan/141/2013
AGCAACAGGGATGAAGAATGTTCCTGAGATTCCAAAGGGAAGAGGCCTATTTGGTGCTATAGCGGGT
>A_/_H7N9|KP185936|A/chicken/Henan/109/2013
AGCAACAGGGATGAAGAATGTTCCTGAGATTCCAAAGGGAAGAGGCCTATTTGGTGCTATAGCGGGT
>A_/_H7N9|KP185935|A/chicken/Henan/107/2013
AGCAACAGGGATGAAGAATGTTCCTGAGATTCCAAAGGGAAGAGGCCTATTTGGTGCTATAGCGGGT
>A_/_H7N9|KP185931|A/chicken/Henan/100/2013
AGCAACAGGGATGAAGAATGTTCCTGAGATTCCAAAGGGAAGAGGCCTATTTGGTGCTATAGCGGGT
>A_/_H7N9|MW110360|A/pigeon/Jiangxi/3.14_NCDZT34U-O/2016
GGCAACAGGGATGAAGAATGTTCCTGAGATTCCAAAGGGAAGAGGCCTATTTGGTGCTATAGCGGGT
>A_/_H7N9|MW110352|A/pigeon/Jiangxi/1.11_NCDZT54F2-OC/2017
GGCAACAGGGATGAAGAATGTTCCTGAGATTCCAAAGGGAAGAGGCCTATTTGGTGCTATAGCGGGT
>A_/_H7N9|MW106216|A/chicken/Jiangxi/5.24_NCDZT7X-O/2016
GGCAACAGGGATGAAGAATGTTCCTGAGATTCCAAAGGGAAGAGGCCTATTTGGTGCTATAGCGGGT
>A_/_H7N9|MW105944|A/chicken/Jiangxi/2.16_SRGFYK080-C/2017
GGCAACAGGGATGAAGAATGTTCCTGAGATTCCAAAGGGAAGAGGCCTATTTGGTGCTATAGCGGGT
>A_/_H7N9|MW105488|A/chicken/Jiangxi/1.12_NCDZT72G2-OC/2017
GGCAACAGGGATGAAGAATGTTCCTGAGATTCCAAAGGGAAGAGGCCTATTTGGTGCTATAGCGGGT
>A_/_H7N9|MW105408|A/chicken/Jiangxi/1.11_NCJD5G2-OC/2017
TGCAACAGGGATGAAGAATGTTCCTGAGATTCCAAAGGGAAGAGGCCTATTTGGTGCTATAGCAGGT
>A_/_H7N9|MW105400|A/chicken/Jiangxi/1.11_NCJD1G2-OC/2017
TGCAACAGGGATGAAGAATGTTCCTGAGATTCCAAAGGGAAGAGGCCTATTTGGTGCTATAGCAGGT
>A_/_H7N9|MW105248|A/chicken/Jiangxi/01.11_NCNP13E2-OC/2017
GGCAACAGGGATGAAGAATGTTCCTGAGATTCCAAAGGGAAGAGGCCTATTTGGTGCTATAGCGGGT
>A_/_H7N9|MW105152|A/chicken/Hunan/5.24_YYGK66P2-OC/2017
GGCAACAGGGATGAAGAATGTACCTGAGATTCCAAAGGGAAGAGGCCTATTTGGTGCTATAGCGGGT
>A_/_H7N9|MW105128|A/chicken/Hunan/5.24_YYGK33P2-OC/2017
GGCAACAGGGATGAAGAATGTACCTGAGATTCCAAAGGGAAGAGGCCTATTTGGTGCTATAGCGGGT
>A_/_H7N9|MW104912|A/chicken/Hunan/1.17_YYGKK200-OC/2017
GGCAACAGGGATGAAGAATGTACCTGAGATTCCAAAGGGAAGAGGCCTATTTGGTGCTATAGCGGGT
>A_/_H7N9|MW103680|A/chicken/Guangdong/12.29_SZBJ004-O/2016
GGCAACAGGGATGAAGAATGTTCCTGAGATTCCAAAGGGAAGAGGCCTATTTGGTGCTATAGCGGGT
>A_/_H7N9|MW103192|A/chicken/Fujian/6.22_FZHX0630-O/2017
TGCAACAGGGATGAAGAATGTTCCTGAGATTCCAAAGGGAAGAGGCCTATTTGGTGCTATAGCGGGT
>A_/_H7N9|MW102960|A/chicken/Fujian/3.16_FZHX0308-O/2017
TGCAACAGGGATGAAGAATGTTCCTGAGATTCCAAAGGGGAGAGGCCTATTTGGTGCTATAGCGGGT
>A_/_H7N9|MW102952|A/chicken/Fujian/3.16_FZHX0307-O/2017
GGCAACAGGGATGAAGAATGTTCCTGAGATTCCAAAGGGAAGAGGCCTATTTGGTGCTATAGCGGGT
>A_/_H7N9|MW102944|A/chicken/Fujian/3.16_FZHX0301-O/2017
TGCAACAGGGATGAAGAATGTTCCTGAGATTCCAAAGGGGAGAGGCCTATTTGGTGCTATAGCGGGT
>A_/_H7N9|MW102840|A/chicken/Fujian/1.17_FZHX0119-O/2017
GGCAACAGGGATGAAGAATGTTCCTGAGATTCCAAAGGGAAGAGGCCTATTTGGTGCTATAGCGGGT
>A_/_H7N9|MW102816|A/chicken/Fujian/1.17_FZHX0116-C/2017
GGCAACAGGAATGAAGAATGTTCCTGAGATTCCAAAGGGAAGAGGCCTATTTGGTGCTATAGCGGGT
>A_/_H7N9|MW097844|A/chicken/Jiangxi/2.22_NCNP63K2-O/2017
GGCAACAGGGATGAAGAATGTTCCTGAGATTCCAAAGGGAAGAGGCCTATTTGGTGCTATAGCGGGT
>A_/_H7N9|MW097835|A/chicken/Jiangxi/12.22_NCDZT33I2-O/2016
TGCAACAGGGATGAAGAATGTTCCTGAGATTCCAAAGGGAAGAGGCCTATTTGGTGCTATAGCAGGT
>A_/_H7N9|MW097825|A/chicken/Jiangxi/1.11_NCNP11E2-OC/2017
GGCAACAGGGATGAAGAATGTTCCTGAGATTCCAAAGGGAAGAGGCCTATTTGGTGCTATAGCGGGT
>A_/_H7N9|MW097763|A/chicken/Guangdong/1.18_SZBJ012-O/2017
GGCAACAGGGATGAAGAATGTTCCTGAGATTCCAAAGGGAAGAGGCCTATTTGGTGCTATAGCGGGT
>A_/_H7N9|MW097415|A/chicken/Jiangxi/2.16_SRGFPS003-O/2017
GGCAACAGGGATGAAGAATGTTCCTGAGATTCCAAAGGGAAGAGGCCTATTTGGTGCTATAGCGGGT
>A_/_H7N9|MW097228|A/chicken/Hunan/3.24_YYGK81M2-O/2017
TGCAACAGGGATGAAGAATGTTCCTGAGATTCCAAAGGGAAGAGGCCTATTTGGTGCTATAGCGGGT
>A_/_H7N9|MW097089|A/chicken/Hunan/5.24_YYGK49P2-OC/2017
GGCAACAGGGATGAAGAATGTACCTGAGATTCCAAAGGGAAGAGGCCTATTTGGTGCTATAGCGGGT
>A_/_H7N9|KY751038|A/chicken/Anhui/AH271/2015**gb
GGCAACAGGGATGAAGAATGTTCCTGAGATTCCAAAGGGGAGAGGCCTATTTGGTGCTATAGCGGGT
>A_/_H7N9|KY751039|A/chicken/Anhui/AH272/2015**gb
GGCAACAGGGATGAAGAATGTTCCTGAGATTCCAAAGGGAAGAGGCCTATTTGGTGCTATAGCGGGT
>A_/_H7N9|KY751040|A/chicken/Anhui/AH275/2015**gb
GGCAACAGGGATGAAGAATGTTCCTGAGATTCCAAAGGGGAGAGGCCTATTTGGTGCTATAGCGGGT
>A_/_H7N9|KY751044|A/chicken/Anhui/AH284/2015**gb
GGCAACAGGGATGAAGAATGTTCCTGAGATTCCAAAGGGAAGAGGCCTATTTGGTGCTATAGCGGGT
>A_/_H7gb|KP416329|A/chicken/Dongguan/1348/2014**gb
AGCAACAGGGATGAAGAATGTTCCTGAGATTCCAAAGGGAAGAGGCCTATTTGGTGCTATAGCRGGT
>A_/_H7gb|KP416338|A/chicken/Dongguan/1373/2014**gb
AGCAACAGGGATGAAGAATGTTCCTGAGATTCCAAAGGGAAGAGGCCTATTTGGTGCTATAGCGGGT
>A_/_H7gb|KP415720|A/chicken/Dongguan/1424/2014**gb
AGCAACAGGGATGAAGAATGTTCCTGAGATTCCAAAGGGAAGAGGCCTATTTGGTGCTATAGCGGGT
>A_/_H7gb|KP416403|A/chicken/Dongguan/1445/2014**gb
AGCAACAGGGATGAAGAATGTTCCTGAGATTCCAAAGGGAAGAGGCCTATTTGGTGCTATAGCGGGT
>A_/_H7gb|KP415834|A/chicken/Dongguan/1523/2014**gb
AGCAACAGGGATGAAGAATGTTCCTGAGATTCCAAAGGGAAGAGGCCTATTTGGTGCTATAGCGGGT
>A_/_H7gb|KP415846|A/chicken/Dongguan/1525/2014**gb
AGCAACAGGGATGAAGAATGTTCCTGAGATTCCAAAGGGAAGAGGCCTATTTGGTGCTATAGCAGGT
>A_/_H7gb|KP416463|A/chicken/Dongguan/1693/2014**gb
AGCAACAGGGATGAAGAATGTTCCTGAGATTCCAAAGGGAAGAGGCCTATTTGGTGCTATAGCGGGT
>A_/_H7gb|KP413361|A/chicken/Dongguan/3235/2013**gb
AGCAACAGGGATGAAGAATGTTCCTGAGATTCCAAAGGGAAGAGGCCTATTTGGTGCTATAGCAGGT
>A_/_H7gb|KP413716|A/chicken/Dongguan/4262/2013**gb
AGCAACAGGGATGAAGAATGTTCCTGAGATTCCAAAGGGAAGAGGCCTATTTGGTGCTATAGCGGGT
>A_/_H7gb|KP415519|A/chicken/Dongguan/670/2014**gb
AGCAACAGGGATGAAGAATGTTCCTGAGATTCCAAAGGGAAGAGGCCTATTTGGTGCTATAGCGGGT
>A_/_H7gb|KP416047|A/chicken/Dongguan/765/2014**gb
AGCAACAGGGATGAAGAATGTTCCTGAGATTCCAAAGGGAAGAGGCCTATTTGGTGCTATAGCGGGT
>A_/_H7gb|KP416060|A/chicken/Dongguan/795/2014**gb
AGCAACAGGGATGAAGAATGTTCCTGAGATTCCAAAGGGAAGAGGCCTATTTGGTGCTATAGCRGGT
>A_/_H7gb|KP415547|A/chicken/Dongguan/891/2014**gb
AGCAACAGGGATGAAGAATGTTCCTGAGATTCCAAAGGGAAGAGGCCTATTTGGTGCTATAGCAGGT
>A_/_H7N9|KY751056|A/chicken/Hebei/HB13/2016**gb
GGCAACAGGGATGAAGAATGTTCCTGAGATTCCAAAGGGAAGAGGCCTATTTGGTGCTATAGCGGGT
>A_/_H7gb|KP413845|A/chicken/Huzhou/4079/2013**gb
AGCAACAGGGATGAAGAATGTTCCTGAGATTCCAAAGGGAAGAGGCCTATTTGGTGCTATAGCGGGT
>A_/_H7N1|CY099597|A/chicken/Italy/1279/1999**gb
GGCAACAGGGATGAAGAATGTTCCCGAAATTCCAAAGGGAAGAGGCCTATTTGGTGCTATAGCGGGT
>A_/_H7N9|KY751062|A/chicken/Jiangsu/0116/2017**gb
TGCAACAGGGATGAAGAATGTTCCTGAGATTCCAAAGGGAAGAGGCCTATTTGGTGCTATAGCAGGT
>A_/_H7N9|KY751050|A/chicken/Jiangsu/JS11/2016**gb
GGCAACAGGGATGAAGAATGTTCCTGAGATTCCAAAGGGAAGAGGCCTATTTGGTGCTATAGCGGGT
>A_/_H7N9|KY751034|A/chicken/Jiangsu/JT114/2015**gb
GGCAACAGGGATGAAGAATGTTCCTGAGATTCCAAAGGGAAGAGGCCTATTTGGTGCTATAGCGGGT
>A_/_H7N9|KY751035|A/chicken/Jiangsu/JT115/2015**gb
GGCAACAGGGATGAAGAATGTTCCTGAGATTCCAAAGGGAAGAGGCCTATTTGGTGCTATAGCGGGT
>A_/_H7N9|KY751036|A/chicken/Jiangsu/JT119/2015**gb
GGCAACAGGGATGAAGAATGTTCCTGAGATTCCAAAGGGAAGAGGCCTATTTGGTGCTATAGCGGGT
>A_/_H7N9|KY751037|A/chicken/Jiangsu/JT123/2015**gb
GGCAACAGGGATGAAGAATGTTCCTGAGATTCCAAAGGGAAGAGGCCTATTTGGTGCTATAGCGGGT
>A_/_H7N9|KY751052|A/chicken/Jiangsu/JT156/2016**gb
TGCAACAGGGATGAAGAATGTTCCTGAGATTCCAAAGGGAAGAGGCCTATTTGGTGCTATAGCGGGT
>A_/_H7N9|KY751053|A/chicken/Jiangsu/JT164/2017**gb
TGCAACAGGGATGAAGAATGTTCCTGAGATTCCAAAGGGAAGAGGCCTATTTGGTGCTATAGCGGGT
>A_/_H7N9|KY751063|A/chicken/Jiangsu/JT186/2017**gb
TGCAACAGGGATGAAGAATGTTCCTGAGATTCCAAAGGGAAGAGGCCTATTTGGTGCTATAGCGGGT
>A_/_H7N9|KY751061|A/chicken/Jiangsu/LY246/2017**gb
TGCAACAGGGATGAAGAATGTTCCTGAGATTCCAAAGGGAAGAGGCCTATTTGGTGCTATAGCGGGT
>A_/_H7N9|KY751047|A/chicken/Jiangsu/LY79/2015**gb
GGCAACAGGGATGAAGAATGTTCCTGAGATTCCAAAGGGAAGAGGCCTATTTGGTGCTATAGCGGGT
>A_/_H7N9|KY751048|A/chicken/Jiangsu/RG126/2015**gb
GGCAACAGGGATGAAGAATGTTCCTGAGATTCCAAAGGGAAGAGGCCTATTTGGTGCTATAGCGGGT
>A_/_H7N9|KY751041|A/chicken/Jiangsu/XZ250/2015**gb
GGCAACAGGGATGAAGAATGTTCCTGAGATTCCAAAGGGGAGAGGCCTATTTGGTGCTATAGCGGGT
>A_/_H7N9|KY751045|A/chicken/Jiangsu/XZ252/2015**gb
GGCAACAGGGATGAAGAATGTTCCTGAGATTCCAAAGGGGAGAGGCCTATTTGGTGCTATAGCGGGT
>A_/_H7N9|KY751042|A/chicken/Jiangsu/XZ256/2015**gb
GGCAACAGGGATGAAGAATGTTCCTGAGATTCCAAAGGGGAGAGGCCTATTTGGTGCTATAGCGGGT
>A_/_H7N9|KY751054|A/chicken/Jiangsu/YZ30/2017**gb
TGCAACAGGGATGAAGAATGTTCCTGAGATTCCAAAGGGAAGAGGCCTATTTGGTGCTATAGCGGGT
>A_/_H7gb|KP287562|A/chicken/Jiangxi/13228/2014**gb
AGCAACAGGGATGAAGAATGTTCCTGAGATTCCAAAGGGAAGAGGCCTATTTGGTGCTATAGCGGGT
>A_/_H7gb|KP287281|A/chicken/Jiangxi/13257/2014**gb
AGCAACAGGGATGAAGAATGTTCCTGAGATTCCAAAGGGAAGAGGCCTATTTGGTGCTATAGCGGGT
>A_/_H7gb|KP417765|A/chicken/Jiangxi/13515/2014**gb
AGCAACAGGGATGAAGAATGTTCCTGAGATTCCAAAGGGAAGAGGCCTATTTGGTGCTATAGCGGGT
>A_/_H7gb|KP417774|A/chicken/Jiangxi/13520/2014**gb
AGCAACAGGGATGAAGAATGTTCCTGAGATTCCCAAGGGAAGAGGCCTATTTGGTGCTATAGCGGGT
>A_/_H7gb|KP417820|A/chicken/Jiangxi/13527/2014**gb
AGCAACAGGGATGAAGAATGTTCCTGAGATTCCAAAGGGAAGAGGCCTATTTGGTGCTATAGCGGGT
>A_/_H7gb|KP418102|A/chicken/Jiangxi/15492/2014**gb
GGCAACAGGGATGAAGAATGTTCCTGAGATTCCAAAGGGAAGAGGCCTATTTGGTGCTATAGCGGGT
>A_/_H7gb|KP418122|A/chicken/Jiangxi/15520/2014**gb
AGCAACAGGGATGAAGAATGTTCCTGAGATTCCAAAGGGAAGAGGCCTATTTGGTGCTATAGCGGGT
>A_/_H7gb|KP418141|A/chicken/Jiangxi/15526/2014**gb
RGCAACAGGGATGAAGAATGTTCCTGAGATTCCMAAGGGAAGAGGCCTATTTGGTGCTATAGCGGGT
>A_/_H7gb|KP418244|A/chicken/Jiangxi/17989/2014**gb
GGCAACAGGGATGAAGAATGTTCCTGAGATTCCAAAGGGAAGAGGCCTATTTGGTGCTATAGCGGGT
>A_/_H7gb|KP418262|A/chicken/Jiangxi/18012/2014**gb
GGCAACAGGGATGAAGAATGTTCCTGAGATTCCAAAGGGAAGAGGCCTATTTGGTGCTATAGCGGGT
>A_/_H7gb|KP418271|A/chicken/Jiangxi/18035/2014**gb
GGCAACAGGGATGAAGAATGTTCCTGAGATTCCAAAGGGAAGAGGCCTATTTGGTGCTATAGCGGGT
>A_/_H7gb|KP418413|A/chicken/Jiangxi/18500/2014**gb
GGCAACAGGGATGAAGAATGTTCCTGAGATTCCAAAGGGAAGAGGCCTATTTGGTGCTATAGCGGGT
>A_/_H7gb|KP418524|A/chicken/Jiangxi/19426/2014**gb
GGCAACAGGGATGAAGAATGTTCCTGAGATTCCAAAGGGAAGAGGCCTATTTGGTGCTATAGCGGGT
>A_/_H7gb|KP418537|A/chicken/Jiangxi/19463/2014**gb
GGCAACAGGGATGAAGAATGTTCCTGAGATTCCAAAGGGAAGAGGCCTATTTGGTGCTATAGCGGGT
>A_/_H7N9|KY751055|A/chicken/Liaoning/LN1/2016**gb
GGCAACAGGGATGAAGAATGTTCCTGAGATTCCAAAGGGAAGAGGCCTATTTGGTGCTATAGCGGGT
>A_/_H7N2|MN400383|A/chicken/Moscow/NJ294598-12-Cl/2018**gb
GGCTACAGGAATGAGAAATGTTCCAGAGAAACCAAAGACAAGAGGCCTTTTTGGAGCAATTGCTGGA
>A_/_H7N7|HE802065|A/chicken/Netherlands/06022003/2006**gb
GGCAACAGGAATGAAGAATGTTCCCGAAATCCCAAAGGGAAGAGGCCTATTTGGTGCTATAGCGGGT
>A_/_H7N9|KY751049|A/chicken/Shandong/SD183/2016**gb
GGCAACAGGGATGAAGAATGTTCCTGAGATTCCAAAGGGAAGAGGCCTATTTGGTGCTATAGCGGGT
>A_/_H7N9|KY751046|A/chicken/Shandong/SD69/2015**gb
GGCAACAGGGATGAAGAATGTTCCTGAGATTCCAAAGGGGAGAGGCCTATTTGGTGCTATAGCGGGT
>A_/_H7gb|KP418191|A/chicken/Shantou/4329/2014**gb
AGCAACAGGGATGAAGAATGTTCCTGAGGTTCCAAAGGGAAGAGGCCTATTTGGTGCTATAGCGGGT
>A_/_H7gb|KP418234|A/chicken/Shantou/4844/2014**gb
AGCAACAGGGATGAAGAATGTTCCTGAGATTCCAAAGGGAAGAGGCCTATTTGGTGCTATAGCAGGT
>A_/_H7gb|KP413222|A/chicken/Shenzhen/1660/2013**gb
AGCAACAGGGATGAAGAATGTTCCTGAGATTCCAAAGGGAAGAGGCCTATTTGGTGCTATAGCGGGT
>A_/_H7gb|KP286547|A/chicken/Shenzhen/2072/2013**gb
AGCAACAGGGATGAAGAATGTTCCTGAGATTCCAAAGGGAAGAGGCCTATTTGGTGCTATAGCGGGT
>A_/_H7gb|KP286537|A/chicken/Shenzhen/712/2013**gb
AGCAACAGGGATGAAGAATGTTCCTGAGATTCCAAAGGGAAGAGGCCTATTTGGTGCTATAGCGGGT
>A_/_H7N9|KY751066|A/chicken/Zhejiang/JH16/2017**gb
GGCAACAGGGATGAAGAATGTCCCTGAGATTCCAAAGGGAAGAGGCCTATTTGGTGCTATAGCGGGT
>A_/_H7N9|KY751043|A/chicken/Zhejiang/JX158/2015**gb
GGCAACAGGGATGAAGAATGTTCCTGAGATTCCAAAGGGAAGAGGCCTATTTGGTGCTATAGCGGGT
>A_/_H7N9|KY751057|A/chicken/Zhejiang/ZJ14/2017**gb
GGCAACAGGGATGAAGAATGTTCCTGAGATTCCAAAGGGAAGAGGCCTATTTGGTGCTATAGCGGGT
>A_/_H7N9|KY751059|A/chicken/Zhejiang/ZJ19/2017**gb
GGCAACAGGGATGAAGAATGTTCCTGAGATTCCAAAGGGAAGAGGCCTATTTGGTGCTATAGCGGGT
>A_/_H7gb|KP416484|A/silkie_chicken/Dongguan/1002/2014**gb
AGCAACAGGGATGAAGAATGTTCCTGAGATTCCAAAGGGAAGAGGCCTATTTGGTGCTATAGCGGGT
>A_/_H7gb|KP415742|A/silkie_chicken/Dongguan/1449/2014**gb
AGCAACAGGGATGAAGAATGTTCCTGAGATTCCAAAGGGAAGAGGCCTATTTGGTGCTATAGCRGGT
>A_/_H7gb|KP415825|A/silkie_chicken/Dongguan/1517/2014**gb
AGCAACAGGGATGAAGAATGTTCCTGAGATTCCAAAGGGAAGAGGCCTATTTGGTGCTATAGCAGGT
>A_/_H7gb|KP414203|A/silkie_chicken/Dongguan/3529/2013**gb
AGCAACAGGGATGAAGAATGTTCCTGAGATTCCAAAGGGAAGAGGCCTATTTGGTGCTATAGCGGGT
>A_/_H7gb|KP416161|A/silkie_chicken/Dongguan/966/2014**gb
AGCAACAGGGATGAAGAATGTTCCTGAGATTCCAAAGGGAAGAGGCCTATTTGGTGCTATAGCGGGT
>A_/_H7gb|KP416178|A/silkie_chicken/Dongguan/968/2014**gb
AGCAACAGGGATGAAGAATGTTCCTGAGATTCCAAAGGGAAGAGGCCTATTTGGTGCTATAGCAGGT
>A_/_H7N1|CY095506|A/turkey/Italy/1067/99**gb
GGCAACAGGGATGAAGAATGTTCCCGAAATTCCAAAGGGAAGAGGCCTATTTGGTGCTATAGCGGGT
>A_/_H7N3|CY095554|A/turkey/Italy/2684/2003**gb
GGCAACAGGAATGAAGAATGTTCCCGAAATCCCAAAGGGAAGAGGCCTATTTGGTGCTATAGCGGGT
>A_/_H7N1|CY099605|A/turkey/Italy/3466/1999**gb
GGCAACAGGGATGAAGAATGTTCCCGAAATTCCAAAGGGAAGAGGCCTATTTGGTGCTATAGCGGGT
>A_/_H7N1|CY099613|A/turkey/Italy/4042/1999**gb
GGCAACAGGGATGAAGAATGTTCCCGAAATTCCAAAGGGAAGAGGCCTATTTGGTGCTATAGCGGGT
>A_/_H7N3|CY095538|A/turkey/Italy/4372/2004**gb
GGCAACAGGAATGAAAAATGTTCCCGAAATCCCAAAGGGAAGAGGCCTATTTGGTGCTATTGCGGGT
>A_/_H7N3|CY095546|A/turkey/Italy/9737/2002**gb
GGCAACAGGAATGAAGAATGTTCCCGAAATCCCAAAGGGAAGAGGCCTATTTGGTGCTATAGCGGGT
