# Supplementary material for: In Silico Analyses of the Role of Codon Usage at the Hemagglutinin Cleavage Site in Highly Pathogenic Avian Influenza Genesis
Source: Viruses. 2022 Jun 21;14(7):1352. doi: 10.3390/v14071352 (PMC9316147; doi:10.3390/v14071352)
Supplement: Supplementary file 1 [file viruses-14-01352-s001.zip › Supplementary File 4/dataset/full_ORF/avian_h10_unique.fasta]

>A_/_H1N1|MF613746|A/mallard/Alberta/195/2016
ATGTACAAAATAGTACTAGTATTCGCGCTCCTTGGAGCGGTGCATGGTCTTGACAAAATATGTCTTGGACATCATGCAGTCTCCAATGGCACCATCGTAAAGACTCTCACAAATGAAAAGGAAGAGGTGACCAATGCTACTGAAACAGTGGAGAGCAAAAGCCTGGACAAACTTTGCATGAAAAGTCGAAATTACAAGGACTTAGGTAATTGCCACCCAATAGGGATGATAATAGGGACTCCTGCTTGTGACCTACACCTTACCGGAACATGGGACACTTTAATAGAGAGAGACAATTCTATTGCCTATTGTTACCCGGGTGCCACTGTGAATGAAGAAGCATTAAGGCAGAAAATTATGGAAAGTGGAGGGATTGACAAGATAAGCACCGGGTTCACATATGGATCATCCATCAATTCAGCTGGAACCACTCAAGCATGCATGAGAAATGGAGGGAATAGTTTCTATGCGGAGCTAAAGTGGCTAGTGTCGAAGAACACAGGACAAAACTTCCCACAAACAACAAACACATACAGAAATACAGATTCAGCAGAACACCTTATAATCTGGGGAATTCATCATCCTTCAAGCACAAAAGAGAAGAATGATCTGTATGGAACACAATCACTTTCCATTTCAGTGGGGAGTTCTACTTATCAAAACAACTTTGTGCCTGTGGTGGGAGCAAGACCACAAGTGAAAGGCCAAAGTGGGCGGATTGATTTTCATTGGACGATGGTACAGCCAGGTGATAACATCACTTTCTCGCATAATGGTGGATTAATAGCACCCAGCAGAGTGAGTAAGCTAAAGGGAAGAGGCCTTGGCATTCAATCAGTAGCTTCAGTAGACAATGACTGTGAGTCAAAATGTTTCTGGAAAGGTGGATCCATCAACACCAAACTCCCTTTTCAGAATCTTTCTCCAAGAACCGTGGGTCAATGCCCCAAGTATGTGAACAAAAGAAGCCTGTTGCTTGCTACTGGAATGAGGAATGTGCCAGAGGTTGTCCAAGGAAGAGGCCTGTTTGGAGCAATAGCTGGATTCATAGAAAATGGATGGGAAGGAATGGTGGATGGTTGGTATGGTTTCCGGCACCAAAATGCCCAAGGCACTGGTCAGGCCGCGGATTACAAAAGTACTCAGGCAGCTATAGATCAAATAACCGGGAAATTGAACAGGCTGATAGAGAAGACAAACACAGAGTTCGAATCCATAGAATCTGAGTTCAGTGAAATAGAACATCAAATCAGTAATGTAATAAACTGGACTAAAGATTCTATAACAGACATCTGGACGTATCAAGCTGAATTGCTGGTAGCAATGGAAAATCAGCATACAATTGACATGGCTGATTCAGAAATGCTGAATCTATATGAGAGGGTGAGGAAGCAACTAAGGCAAAATGCTGAAGAAGATGGGAAAGGGTGCTTTGAAATATACCACAAATGCGATGACAATTGTATGGAAAGCATCAGAAACAACACTTATGACCATACACAATACAGAGAAGAAGCACTCTTGAACAGACTCAACATTAATCCGGTGAAACTCTCTTCTGGGTACAAAGATGTTATACTGTGGTTTAGCTTCGGGGCGTCATGCTTTGTACTTTTGGCTGTCATCATGGGGCTTGTTTTCTTCTGCTTAAAAAATGGAAACATGCGATGCACAATCTGTATTTAG
>A_/_H1N1|MF613810|A/mallard/Alberta/603/2015
ATGTACAAAATAGTACTAGTATTCGCGCTCCTTGGAGCGGTGCATGGTCTTGACAAAATATGTCTTGGACATCATGCAGTCTCCAATGGCACCATCGTAAAGACTCTCACAAATGAAAAGGAAGAGGTGACCAATGCTACTGAAACAGTGGAGAGCAAAAGCCTGGACAAACTTTGCATGAAAAGTCGAAATTACAAGGACTTAGGTAATTGCCACCCAATAGGGATGATAATAGGGACTCCTGCTTGTGACCTACACCTTACCGGAACATGGGACACTTTAATAGAGAGAGACAATTCTATTGCCTATTGTTACCCGGGTGCCACTGTGAATGAAGAAGCATTAAGGCAGAAAATTATGGAAAGTGGAGGGATTGACAAGATAAGCACCGGGTTCACATATGGATCATCCATCAATTCAGCTGGAACCACTCAAGCATGCATGAGAAATGGAGGGAATAGTTTCTATGCGGAGCTAAAGTGGCTAGTGTCGAAGAACACAGGACAAAACTTCCCACAAACAACAAACACATACAGAAATACAGATTCAGCAGAACACCTTATAATCTGGGGAATTCATCACCCTTCAAGCACAAAAGAGAAGAATGATCTGTATGGAACACAATCACTTTCCATTTCAGTGGGGAGTTCTACTTATCAAAACAACTTTGTGCCTGTGGTGGGAGCAAGACCACAAGTGAAAGGCCAAAGTGGGCGGATTGATTTTCATTGGACGATGGTACAGCCAGGTGATAACATCACTTTCTCGCATAATGGTGGATTAATAGCACCCAGCAGAGTGAGTAAGCTAAAGGGAAGAGGCCTTGGCATTCAATCAGTAGCTTCAGTAGACAATGACTGTGAGTCAAAATGTTTCTGGAAAGGTGGATCCATCAACACCAAACTCCCTTTTCAGAATCTTTCTCCAAGAACCGTGGGTCAATGCCCCAAGTATGTGAACAAAAGAAGCCTGTTGCTTGCTACTGGAATGAGGAATGTGCCAGAGGTTGTCCAAGGAAGAGGCCTGTTTGGAGCAATAGCTGGATTCATAGAAAATGGATGGGAAGGAATGGTGGATGGTTGGTATGGTTTCCGGCACCAAAATGCCCAAGGCACTGGTCAGGCCGCGGATTACAAAAGTACTCAGGCAGCTATAGATCAAATAACCGGGAAATTGAACAGGCTGATAGAGAAGACAAACACAGAGTTCGAATCCATAGAATCTGAGTTCAGTGAAATAGAACATCAAATCAGTAATGTAATAAACTGGACTAAAGATTCTATAACAGACATCTGGACGTATCAAGCTGAATTGCTGGTAGCAATGGAAAATCAGCATACAATTGACATGGCTGATTCAGAAATGCTGAATCTATATGAGAGGGTGAGGAAGCAACTAAGGCAAAATGCTGAAGAAGATGGGAAAGGGTGCTTTGAAATATACCACAAATGCGATGACAATTGTATGGAAAGCATCAGAAACAACACTTATGACCATACACAATACAGAGAAGAAGCACTCTTGAACAGACTCAACATTAATCCGGTGAAACTCTCTTCTGGGTACAAAGATGTTATACTGTGGTTTAGCTTCGGGGCGTCATGCTTTGTACTTTTGGCTGTCATCATGGGGCTTGTTTTCTTCTGCTTAAAAAATGGAAACATGCGATGCACAATCTGTATTTAG
>A_/_H10N8|CY087832|A/quail/Italy/1117/1965
atgtacaaagtagtagtaataattgcgctccttggagcagtgagaggccttgacaaaatctgcctaggacaccatgcagttgccaatggtaccactgtgaagactcttacaaatgaacaagaggaagtaaccaatgctactgaaacggtggagagtacaagtttgaacaaactgtgtatgaaaggaagaagatacaaggacctggggaactgccacccaataggaatgttgataggaacacctgtttgcgatctgcatctgacaggaacctgggacaccctcattgagcgagagaatgctactgcctactgttatccaggggtaaccataaatgaagaagcattgagacagaaaataatggaaagtggtggtatcagcaagatgagaactggtttcacttatggaccttccatcaactcagctgggaccactaggtcatgcatgagaaatggaggaaatagtttctatgcagagctcaaatggctagtgtcagggacaaagggacaaaatttccctcagacaacaaatacctaccggaatacggatacagcagaacatctcataatatggggaattcatcacccttccagcacacaggaaaagaatgacctatacggaacgcagtcactatctatatccgttgggagttctacatatcagaacaacttcgttccagttattggggcaagacctcaggtcaatggacaaagtgggcggatcgaatttcactggacactagtacggccgggtgacaacataaccttttcacacaatggaggcctaatagcaccagatcgagttagcaaactaattggaaagggaataggaatccaatccggagcagtaatagacaaagattgtgaatctaaatgcttttggagagggggttctataattacggagctcccttttcaaaacctgtcacccagaacagtcggtcaatgccccaaatatgtaaagaagaggagtctactacttgcaacaggaatgaggaatgttcctgaagtggtgcagggaaggggcctgtttggtgcaaaagcagggttcatagagaacggatgggaaggaatggtagacggctggtatggtttcagacaccaaaatgctcagggcataggccaagctgctgactacaagagtactcaaacagctattgaccagatcacggggaagctgaacaggttgattgagaagaccaacactgagtttgagtcaatagaatctgaattcagtgagattgagcatcaaattggcaatgtcatcaattggaccaaagattcaataaccgacatttggacttaccaagcagaactattagtagcaatggagaatcagcacacaattgacatggctgattcagagatgctaaatttgtatgaaagagtaagaaagcaactcagacagaatgcagaagaagatggaaagggatgctttgagatatatcacacttgtgataattcatgcatggagagtataaggaacaatacttatgatcattcacaatacagagaggaggctctcttgaatagactgaacatcaacccagtgaagctttcttcggggtacaaagacatcatactctggtttagcttcggggcatcatgctttgttcttttagccgttatcatgggtcttggtttcttttgcctgaaaaatggaaacatgcgatgcacaatctgtatttag
>A_/_H10gb|MF682839|A/black-headed_gull/Netherlands/1/2007**gb
ATGTACAAAATAGTAGTGATAATTGCGCTCCTTGGAGCTGTGAAAGGTCTAGATAAAATCTGCCTAGGACATCATGCAGTGGCAAATGGGACCATCGTAAAGACTCTCACAAACGAACAGGAAGAGGTGACCAATGCTACTGAAACAGTGGAGAGTACAAGCCTAAACAGATTATGTATGAAAGGAAGAAACCATAAAGACCTGGGCAACTGCCATCCAATCGGAATGCTAATAGGAACTCCAGCTTGTGATTTGCACCTTACAGGGACGTGGGACACTCTCATTGAACGAGAGAATGCTATTGCTTACTGCTACCCTGGAGCTACTGCAAATGAAGAAGCATTGAGGCAGAAAATAATGGAGAGTGGAGGGATCAGCAAAATAAGCACTGGCTTCACTTATGGATCTTCCATAAATTCAGCCGGAACCACTAAAGCATGCATGAGGAATGGAGGGAATAGCTTTTATGCAGAGCTTAAGTGGCTGGTATCAAAGAACAAAGGACAAAACTTCCCTCAGACCACCAATACTTACAGAAACACAGACACGGCTGAACACCTCATAATGTGGGGAATTCATCACCCTTCTAGCACTCAAGAGAAGAATGATCTATATGGGACACAATCACTGTCCATATCGGTCGGGAGTTCCACTTACCAGAACAATTTTGTTCCGGTTGTTGGAGCAAGACCTCAGGTCAACGGACAAAGTGGCAGAATTGATTTTCACTGGACACTAGTACAGCCAGGTGATAATATCACCTTCTCACACAATGGGGGTCTGATAGCACCGAGCCGAGTTAGCAAATTAATTGGAAAAGGATTGGGAATTCAATCAGACGCACCAATAGACAATAATTGTGAGTCTAAATGTTTTTGGAGAGGGGGTTCTATAAATACAAGGCTTCCCTTTCAGAATTTGTCGCCAAGAACAGTGGGTCAATGTCCTAAGTATGTGAACAAAAAGAGCTTGATGCTTGCAACAGGAATGAGAAACGTGCCTGAACTAATGCAAGGGAGAGGTCTATTTGGTGCAATAGCGGGGTTTATAGAGAATGGGTGGGAAGGAATGGTAGATGGCTGGTATGGTTTCAGACACCAAAATGCTCAGGGCACCGGCCAGGCCGCTGATTACAAGAGCACTCAGGCAGCTATTGACCAAATCACTGGAAAGCTGAATAGACTTATTGAAAAAACCAATACTGAGTTCGAGTCAATAGAATCTGAGTTCAGTGAGATCGAGCACCAGATCGGTAACGTCATCAATTGGACTAAGGATTCGATAACCGACATCTGGACTTATCAGGCTGAGCTGTTGGTAGCAATGGAGAACCAGCATACAATCGATATGGCTGACTCAGAGATGTTGAATCTATATGAAAGAGTGAGGAAACAACTCAGGCAGAATGCAGAAGAAGATGGGAAAGGATGTTTTGAAATATATCATGCTTGTGATGACTCATGCATGGAGAGCATAAGAAACAACACCTATGATCATTCACAATACAGAGAGGAAGCTCTTTTGAACAGACTGAATATCAACCCAGTGACACTCTCTTCTGGATATAAAGACGTCATCCTCTGGTTTAGCTTCGGGGCATCATGTTTTGTTCTTCTAGCCGTTGTCATGGGTCTTGTCTTCTTCTGTCTGAAGAATGGAAACATGCGATGCACAATCTGTATTTAG
>A_/_H10gb|KP286470|A/chicken/Jiangxi/18474/2013**gb
ATGTACAAAATAGTAGTGATAATCGCGCTCCTTGGAGCTGTGAAAGGTCTTGATAAAATCTGTCTAGGACATCATGCAGTGGCTAATGGGACCATCGTAAAGACTCTCACAAACGAACAGGAAGAGGTAACCAACGCTACTGAAACAGTGGAGAGTACAGGCCTAAACAGATTATGTATGAAAGGAAGAAAACATAAAGACCTGGGCAACTGCCATCCAATAGGGATGCTAATAGGGACTCCAGCTTGTGATCTGCACCTTACAGGGACGTGGGACACTCTCATTGAACGAGAGAATGCTATTGCTTACTGCTACCCTGGAGCTACTGTAAATGAAGAAGCACTAAGGCAGAAGATAATGGAGAGTGGAGGGATCGACAAGATAAGCACTGGCTTCACTTATGGATCTTCCATAAACTCGGCCGGGACCACTAGATCGTGCATGAGGAATGGAGGGAATAGCTTTTATGCAGAGCTTAAGTGGCTAGTATCAAAGAGCAAAGGACAAAACTTCCCTCAGACCACGAACACTTACAGAAATACAGACACGGCTGAACACCTCATAATGTGGGGAATTCATCACCCTTCTAGCACTCAAGAGAAGAATGATCTATATGGAACACAATCACTGTCCATATCAGTCGGGAGTTCCACTTACCAGAACAATTTTGTTCCGGTTGTTGGAGCAAGACCTCAGGTCAATGGACAAAGTGGCAGAATTGATTTTCACTGGACACTAGTACAGCCAGGTGACAACATCACCTTCTCACACAATGGGGGCCTGATAGCACCGAGCCGAGTTAGCAAATTAATTGGGAGGGGATTGGGAATCCAATCAGACGCACCAATAGACAATAATTGTGAGTCCAAATGTTTTTGGAGAGGGGGTTCTATAAATACAAGGCTTCCCTTTCAAAATTTGTCACCAAGAACAGTGGGTCAATGTCCTAAATATGTGAACAAAAGAAGCTTGATGCTTGCAACAGGAATGAGAAACGTACCAGAACTAATGCAAGGGAGAGGTCTATTAGGTGCAATAGCAGGGTTTATAGAGAATGGGTGGGAAGGAATGGTAGATGGCTGGTATGGTTTCAGACATCAAAATGCTCAGGGCACAGGCCAGGCCGCTGATTACAAGAGTACTCAGGCAGCTATTGATCAAATCACTGGGAAACTGAATAGACTTGTTGAAAAAACCAATACTGAGTTCGAGTCAATAGAATCTGAGTTCAGTGAGATCGAACACCAAATCGGTAACGTCATCAATTGGACTAAGGATTCAATAACCGACATTTGGACTTATCAGGCTGAGCTGTTGGTGGCAATGGAGAACCAGCATACAATCGACATGGCTGACTCAGAGATGTTGAATCTATATGAAAGAGTGAGGAAACAACTAAGGCAGAATGCAGAAGAAGATGGGAAAGGATGTTTTGAGATATATCATGCTTGTGATGATTCATGCATGGAGAGCATAAGAAACAACACCTATGACCATTCACAGTACAGAGAGGAAGCTCTTTTGAACAGATTGAATATCAACCCAGTGACACTCTCTTCTGGATATAAAGACATCATTCTCTGGTTTAGCTTCGGGGCATCATGTTTTGTTCTTCTAGCCGTTGTCATGGGTCTTGTCTTTTTCTGTCTGAAGAATGGAAACATGCGATGCACAATCTGTATTTAG
>A_/_H10N1|CY183911|A/mallard/Sweden/105402/2009
ATGTACAAAATAGTAGTGATAATCGCGCTCCTTGGAGCTGTGAAAGGTCTTGATAAAATCTGCCTAGGACATCATGCAGTGGCAAATGGGACCATCGTAAAGACTCTCACAAACGAACAGGAAGAGGTGACCAATGCTACTGAAACAGTGGAGAGTACAAGCCTAAACAGATTATGTATGAAAGGAAGAAACCATAAAGACCTGGGCAAATGCCATCCAATAGGAATGCTAATAGGGACACCAGTTTGTGATCTGCACCTTACAGGGACGTGGGACACTCTCATTGAACGAGAGAATGCTATTGCTTACTGCTACCCTGGAGCTACTGTAAATGAAGAAGCACTGAGGCAGAAAATAATGGAGAGTGGAGGGATCAGCAAAATAAGCACTGGCTTCACTTATGGATCTTCCATAAATTCGGCTGGAACCACCAAAGCATGCATGAGGAATGGAGGGAATAGCTTTTATGCAGAGCTTAAGTGGCTGGTATCAAAGAGCAAAGGACAAAACTTCCCTCAGACCACGAACACTTACAGAAACACAGACACGGCTGAACACCTCATAATGTGGGGAATTCATCACCCTTCTAGCACTCAAGAGAAGAATGATCTATATGGGACACAATCACTGTCCATATCGGTCGGGAGTTCCACTTACCAGAACAATTTTGTTCCGGTTGTTGGAGCAAGACCTCAGGTCAATGGACAAAGTGGCAGAATTGATTTTCACTGGACACTAGTACAGCCAGGTGACAATATCACCTTCTCACACAATGGGGGTCTGATAGCACCGAGCCGAGTTAGCAAATTGATTGGAAGAGGATTGGGAATTCAATCAGACGCACCAATAGACAATAATTGTGAGTCTAAATGTTTTTGGAGAGAGGGTTCTATAAATACAAGGCTTCCCTTTCAAAATTTATCACCAAGAACAGTGGGTCAATGTCCTAAATATGTGAACAAAAAAAGTTTGATGCTTGCAACAGGAATGAGAAACGTGCCAGAACTAATGCAAGGGAGAGGTCTACTTGGTGCAATAGCGGGATTTATAGAGAATGGGTGGGAAGGAATGGTAGATGGCTGGTATGGTTTCAGACATCAAAATGCTCAGGGCACAGGCCAGGCCGCTGATTACAAGAGTACTCAGGCAGCTATTGACCAAATCACTGGAAAACTGAATAGACTTATTGAAAAAACCAATACTGAGTTCGAGTCAATAGAATCTGAGTTCAGTGAGATCGAACACCAGATCGGTAACGTCATCAATTGGACTAAGGATTCAATAACCGACATCTGGACTTATCAGGCTGAGCTGTTGGTAGCAATGGAGAACCAGCATACAATCGATATGGCTGACTCAGAGATGTTGAATCTATATGAAAGGGTGAGGAAACAACTCAGGCAGAATGCAGAAGAAGATGGGAAAGGATGTTTTGAGATATATCATGCTTGTGATGACTCATGCATGGAGAGCATAAGAAACAACACCTATGACCATTCACAGTACAGAGAGGAAGCTCTTTTGAACAGACTGAATATCAACCCAGTGACACTCTCTTCTGGATATAAAGACATCATCCTCTGGTTTAGCTTCGGGGCATCATGTTTTGTCCTTCTAGCCGTTGTCATGGGTCTTGTCTTCTTCTGTCTGAAGAATGGAAACATGCGATGCACAATCTGTATTTAG
>A_/_H10N3|KP286133|A/duck/Jiangxi/33663/2013
ATGTACAAAATAGTAGTGATAATCGCGCTCCTTGGAGCTGTGAAAGGTCTTGATAAAATCTGCCTAGGACATCATGCAGTGGCAAATGGGACCACCGTAAAGACTCTTACAAACGAACAGGAAGAGGTGACCAACGCTACTGAGACAGTGGAGAGTACAGGCCTAAACAGATTATGTATGAAAGGAAGAAACCATAAAGACCTGGGCAACTGTCATCCAATAGGGATGCTAATAGGGACACCAGCTTGTGATCTGCATCTTACAGGAACGTGGGACACTCTCATTGAACGAGAGAATGCTATTGCTTACTGCTACCCTGGAGCTACTGTAAATGAAGAAGCACTAAGACAGAAAATAATGGAGAGTGGAGGGATCAACAAAATAAGCACTGGCTTCACTTATGGATCTTCCATAAACTCGGCCGGAAACACTAAAGCATGCATGAGGTATGGAGGGAATAGCTTTTATACAGAGCTTAAATGGCTGGTATCAAAGAGCAAAGGGCAAAACTTCCCTCAGACCACGAATACTTACAGAAACACAGACACGGCTGAACACCTCATAATATGGGGAATTCATCACCCTTCTAGCACTCAAGAGAAGAATGATCTATATGGAACACAATCACTGTCCATATCGGTTGGGAGTTCCACTTACCAGAACAATTTTGTTCCGATTGTTGGAGCAAGACCTCAGGTCAATGGACAAAGTGGCAGAATTGATTTTCATTGGACTCTAATACAGCCAGGTGACAACATCACCTTCTCACACAATGGGGGTCTGATAGCACCGAGCCGAGTTAGCAAATTGATTGGAAGGGGATTGGGGATTCAATCAGACGCACCAATAGACAATAATTGTGAGTCCAAATGTTTTTGGAGAGGGGGTTCTATAAATACAAGGCTTCCCTTTCAAAATTTGTCACCGAGAACAGTGGGTCAATGCCCTAAATATGTGAACAAAAAAAGCTTGATGCTTGCCACAGGAATGAGAAACGTACCGGAACTAATGCAAGGGAGAGGTCTATTTGGTGCAAWAGCGGGGTTTATAGAGAATGGGTGGGAAGGAATGGTAGATGGCTGGTATGGTTTCAGACACCAGAATGCCCAGGGCACAGGCCAGGCCGCTGATTACAAGAGTACTCAGGCAGCTATTGATCAAATCACTGGAAAACTGAATAGACTTATTGAAAAAACCAATACTGAGTTCGAATCAATAGAGTCTGAGTTCAGTGAGATCGAACACCAGATCGGTAACGTCATCAATTGGACTAAGGATTCAATAACCGACATTTGGACTTATCAGGCTGAGCTGTTGGTGGCAATGGAGAACCAGCATACAATCGATATGGCTGACTCAGAGATGTTGAATCTATATGAAAGAGTGAGAAAACAACTCAGGCAGAATGCAGAAGAAGATGGGAAAGGATGTTTTGAGATATATCATGCTTGTGATGACTCATGCATGGAAAGCATAAGAAACAACACCTATGACCATTCACAGTACAGAGAGGAAGCTCTTTTGAACAGATTGAATATCAACCCAGTGACACTCTCTTCTGGATATAAGGACATCATCCTCTGGTTTAGCTTCGGGGCATCATGTTTTGTTCTTCTAGCCGTTGTCATGGGTCTTGTCTTTTTCTGTCTGAAGAATGGAAACATGCGATGCACAATCTGTATTTAG
>A_/_H10N6|KP286285|A/chicken/Jiangxi/13201/2014
ATGTACAAAATAGTAGTAATAATCGCGCTCCTTGGAGCTGTGAGAGGTCTTGATAAAATCTGTCTAGGACATCATGCAGTGGCTAATGGGACTATCGTAAAGACTCTCACAAACGAACAGGAAGAGGTAACCAACGCTACTGAAACAGTGGAGAGTACAGGCATAAACAGATTATGTATGAAAGGAAGAAAACATAAAGACCTGGGCAACTGCCATCCAATAGGGATGCTAATAGGGACTCCAGCTTGTGATCTGCACCTTACAGGGACGTGGGACACTCTCATTGAACGAGAAAATGCTATTGCTTACTGCTACCCTGGAGCTACTGTAAATGTAGAAGCACTAAGGCAGAAGATAATGGAGAGTGGAGGGATCGACAAGATAAGCACTGGCTTCACTTATGGATCTTCCATAAACTCGGCCGGGACCACTAGAGCGTGCATGAGGAATGGAGGGAATAGCTTTTATGCAGAGCTTAAGTGGCTGGTATCAAAGAGCAAAGGACAAAACTTTCCTCAGACCACGAACACTTACAGAAATACAGACACGGCTGAACACCTCATAATGTGGGGAATTCATCACCCTTCTAGCATTCAAGAGAAGAATGATCTATATGGAACACAATCACTGTCCATATCAGTCGGGAGTTCCACTTACCGGAACAATTTTGTTCCGGTTGTTGGAGCAAGACCTCAGGTCAATGGACAAAGTGGCAGAATTGATTTTCACTGGACACTAGTACAGCCAGGTGACAACATCACCTTCTCACACAACGGGGGCCTGATAGCACCGAGCCGAGTTAGCAAATTAATTGGGAGGGGATTGGGAATCCAATCAGACGCACCAATAGACAATAATTGTGAGTCCAAATGTTTTTGGAGAGGGGGTTCTATAAATACAAGGCTTCCCTTTCAAAATTTGTCACCAAGAACAGTGGGTCAGTGTCCTAAATATGTGAACAGAAGAAGCTTGATGCTTGCAACAGGAATGAGAAACGTACCAGAACTAATACAAGGGAGAGGTCTATTTGGTGCAAAAGCAGGGTTTTTAGAGAATGGGTGGGAAGGAATGGTAGATGGCTGGTATGGTTTCAGACATCAAAATGCTCAGGGCAAAGGCCAGGCCGCTGATTACAAGAGTACTCAGGCAGCTATTGATCAAATCACTGGGAAACTGAATAGACTTGTTGAAAAAACCAATACTGAGTTCGAGTCAATAGAATCTGAGTTCAGTGAGATCGAACACCAAATCGGTAACGTCATCAATTGGACTATGGATTCAATAACCGACATTTGGACTTATCAGGCTGAGCTGTTGGTGGCAATGGAGAACCAGCATACAATCGACATGGCTGACTCAGAGATGTTGAATCTATATGAAAGAGTGAGGAAACAACTAAGGCAGAATGCAGAAGAAGATGGGAAAGGATGTTTTGAGATATATCATGCTTGTGATGATTCATGCATGGAGAGCATAAGAAACAACACCTATGACCATTCACAGTACAGAGAGGAAGCTCTTTTGAACAGATTGAATATCAACCCAGTGACACTCTCTTCTGGATATAAAGACATCATTCTCTGGTTTAGCTTCGGGGCATCATGTTTTGTTCTTCTAGCCGTTGTCATGGGTCTTGTCTTTTTCTGTCTGAAGAATGGAAACATGCGATGCACAATCTGTATTTAG
>A_/_H10N6|KP286333|A/chicken/Jiangxi/13235/2014
ATGTACAAAATAGTAGTAATAATCGCGCTCCTTGGAGCTGTGAAAGGTCTTGATAAAATCTGTCTAGGACATCATGCAGTGGCTAATGGGACCATCGTAAAGACTCTCACAAACGAACAGGAAGAGGTAACCAACGCTACTGAAACAGTGGAGAGTACAGGCATAAACAGATTATGTATGAAAGGAAGAAAACATAAAGACCTGGGCAACTGCCATCCAATAGGGATGCTAATAGGGACTCCAGCTTGTGATCTGCACCTTACAGGGACGTGGGACACTCTCATTGAACGAGAAAATGCTATTGCTTACTGCTACCCTGGAGCTACTGTAAATGTAGAAGCACTAAGGCAGAAGATAATGGAGAGTGGAGGGATCGACAAGATAAGCACTGGCTTCACTTATGGATCTTCCATAAACTCGGCCGGGACCACTAGAGCGTGCATGAGGAATGGAGGGAATAGCTTTTATGCAGAGCTTAAGTGGCTGGTATCAAAGAGCAAAGGACAAAACTTTCCTCAGACCACGAACACTTACAGAAATACAGACACGGCTGAACACCTCATAATGTGGGGAATTCATCACCCTTCTAGCATTCAAGAGAAGAATGATCTATATGGAACACAATCACTGTCCATATCAGTCGGGAGTTCCACTTACCGGAACAATTTTGTTCCGGTTGTTGGAGCAAGACCTCAGGTCAATGGACAAAGTGGCAGAATTGATTTTCACTGGACACTAGTACAGCCAGGTGACAACATCACCTTCTCACACAACGGGGGCCTGATAGCACCGAGCCGAGTTAGCAAATTAATTGGGAGGGGATTGGGAATCCAATCAGACGCACCAATAGACAATAATTGTGAGTCCAAATGTTTTTGGAGAGGGGGTTCTATAAATACAAGGCTTCCCTTTCAAAATTTGTCACCAAGAACAGTGGGTCAGTGTCCTAAATATGTGAACAGAAGAAGCTTGATGCTTGCAACAGGAATGAGAAACGTACCAGAACTAATACAAGGGAGAGGTCTATTTGGTGCAAAAGCAGGGTTTTTAGAGAATGGGTGGGAAGGAATGGTAGATGGCTGGTATGGTTTCAGACATCAAAATGCTCAGGGCACAGGCCAGGCCGCTGATTACAAGAGTACTCAGGCAGCTATTGATCAAATCACTGGGAAACTGAATAGACTTGTTGAAAAAACCAATACTGAGTTCGAGTCAATAGAATCTGAGTTCAGTGAGATCGAACACCAAATCGGTAACGTCATCAATTGGACTATGGATTCAATAACCGACATTTGGACTTATCAGGCTGAGCTGTTGGTGGCAATGGAGAACCAGCATACAATCGACATGGCTGACTCAGAGATGTTGAATCTATATGAAAGAGTGAGGAAACAACTAAGGCAGAATGCAGAAGAAGATGGGAAAGGATGTTTTGAGATATATCATGCTTGTGATGATTCATGCATGGAGAGCATAAGAAACAACACCTATGACCATTCACAGTACAGAGAGGAAGCTCTTTTGAACAGATTGAATATCAACCCAGTGACACTCTCTTCTGGATATAAAGACATCATTCTCTGGTTTAGCTTCGGGGCATCATGTTTTGTTCTTCTAGCCGTTGTCATGGGTCTTGTCTTTTTCTGTCTGAAGAATGGAAACATGCGATGCACAATCTGTATTTAG
>A_/_H10N6|KP286413|A/chicken/Jiangxi/13274/2014
ATGTACAAAATAGTAGTAATAATCGCGCTCCTTGGAGCTGTGAAAGGTCTTGATAAAATCTGTCTAGGACATCATGCAGTGGCTAATGGGACCATCGTAAAGACTCTCACAAACGAACAGGAAGAGGTAACCAACGCTACTGAAACAGTGGAGAGTACAGGCATAAACAGATTATGTATGAAAGGAAGAAAACATAAAGACCTGGGCAACTGCCATCCAATAGGGATGCTAATAGGGACTCCAGCTTGTGATCTGCACCTTACAGGGACGTGGGACACTCTCATTGAACGAGAAAATGCTATTGCTTACTGCTACCCTGGAGCTACTGTAAATGTAGAAGCACTAAGGCAGAAGATAATGGAGAGTGGAGGGATCGACAAGATAAGCACTGGCTTCACTTATGGATCTTCCATAAACTCGGCCGGGACCACTAGAGCGTGCATGAGGAATGGAGGGAATAGCTTTTATGCAGAGCTTAAGTGGCTGGTATCAAAGAGCAAAGGACAAAACTTTCCTCAGACCACGAACACTTACAGAAATACAGACACGGCTGAACACCTCATAATGTGGGGAATTCATCACCCTTCTAGCATTCAAGAGAAGAATGATCTATATGGAACACAATCACTGTCCATATCAGTCGGGAGTTCCACTTACCGGAACAATTTTGTTCCGGTTGTTGGAGCAAGACCTCAGGTCAATGGACAAAGTGGCAGAATTGATTTTCACTGGACACTAGTACAGCCAGGTGACAACATCACCTTCTCACACAACGGGGGCCTGATAGCACCGAGCCGAGTTAGCAAATTAATTGGGAGGGGATTGGGAATCCAATCAGACGCACCAATAGACAATAATTGTGAGTCCAAATGTTTTTGGAGAGGGGGTTCTATAAATACAAGGCTTCCCTTTCAAAATTTGTCACCAAGAACAGTGGGTCAGTGTCCTAAATATGTGAACAGAAGAAGCTTGATGCTTGCAACAGGAATGAGAAACGTACCAGAACTAATACAAGGGAGAGGTCTATTTGGTGCAAWAGCAGGGTTTTTAGAGAATGGGTGGGAAGGAATGGTAGATGGCTGGTATGGTTTCAGACATCAAAATGCTCAGGGCACAGGCCAGGCCGCTGATTACAAGAGTACTCAGGCAGCTATTGATCAAATCACTGGGAAACTGAATAGACTTGTTGAAAAAACCAATACTGAGTTCGAGTCAATAGAATCTGAGTTCAGTGAGATCGAACACCAAATCGGTAACGTCATCAATTGGACTATGGATTCAATAACCGACATTTGGACTTATCAGGCTGAGCTGTTGGTGGCAATGGAGAACCAGCATACAATCGACATGGCTGACTCAGAGATGTTGAATCTATATGAAAGAGTGAGGAAACAACTAAGGCAGAATGCAGAAGAAGATGGGAAAGGATGTTTTGAGATATATCATGCTTGTGATGATTCATGCATGGAGAGCATAAGAAACAACACCTATGACCATTCACAGTACAGAGAGGAAGCTCTTTTGAACAGATTGAATATCAACCCAGTGACACTCTCTTCTGGATATAAAGACATCATTCTCTGGTTTAGCTTCGGGGCATCATGTTTTGTTCTTCTAGCCGTTGTCATGGGTCTTGTCTTTTTCTGTCTGAAGAATGGAAACATGCGATGCACAATCTGTATTTAG
>A_/_H10N8|CY087760|A/shearwater/Australia/2/1972
ATGTACAAAGTAGTAGTAATAATTGCGCTCCTTGGAGCAGTGAGAGGCCTTGACAAAATCTGCCTAGGACACCATGCAGTTGCCAATGGTACCACTGTGAAGACTCTTACAAATGAACAAGAGGAAGTAACCAATGCTACTGAAACGGTGGAGAGTACAAGTTTGAACAAACTGTGTATGAAAGGAAGAAGATACAAGGACCTGGGGAACTGCCACCCAATAGGAATGTTGATAGGAACACCTGTTTGCGATCTGCATCTGACAGGAACCTGGGACACCCTCATTGAGCGAGAGAATGCTACTGCCTACTGTTATCCAGGGGTAACCATAAATGAAGAAGCATTGAGACAGAAAATAATGGAAAGTGGTGGTATCAGCAAGATGAGAACTGGTTTCACTTATGGACCTTCCATCAACTCAGCTGGGACCACTAGGTCATGCATGAGAAATGGAGGAAATAGTTTCTATGCAGAGCTCAAATGGCTAGTGTCAGGGACAAAGGGACAAAATTTCCCTCAGACAACAAATACCTACCGGAATACGGATACAGCAGAACATCTCATAATATGGGGAATTCATCACCCTTCCAGCACACAGGAAAAGAATGACCTATACGGAACGCAGTCACTATCTATATCCGTTGGGAGTTCTACATATCAGAACAACTTCGTTCCAGTTATTGGGGCAAGACCTCAGGTCAATGGACAAAGTGGGCGGATCGAATTTCACTGGACACTAGTACGGCCGGGTGACAACATAACCTTTTCACACAATGGAGGCCTAATAGCACCAGATCGAGTTAGCAAACTAATTGGAAAGGGAATAGGAATCCAATCCGGAGCAGTAATAGACAAAGATTGTGAATCTAAATGCTTTTGGAGAGGGGGTTCTATAATTACGGAGCTCCCTTTTCAAAACCTGTCACCCAGAACAGTCGGTCAATGCCCCAAATATGTAAAGAAGAGGAGTCTACTACTTGCAACAGGAATGAGGAATGTTCCTGAAGTGGTGCAGGGAAGGGGCCTGTTTGGTGCAAAAGCAGGGTTCATAGAGAACGGATGGGAAGGAATGGTAGACGGCTGGTATGGTTTCAGACACCAAAATGCTCAGGGCATAGGCCAAGCTGCTGACTACAAGAGTACTCAAACAGCTATTGACCAGATCACGGGGAAGCTGAACAGGTTGATTGAGAAGACCAACACTGAGTTTGAGTCAATAGAATCTGAATTCAGTGAGATTGAGCATCAAATTGGCAATGTCATCAATTGGACCAAAGATTCAATAACCGACATTTGGACTTACCAAGCAGAACTATTAGTAGCAATGGAGAATCAGCACACAATTGACATGGCTGATTCAGAGATGCTAAATTTGTATGAAAGAGTAAGAAAGCAACTCAGACAGAATGCAGAAGAAGATGGAAAGGGATGCTTTGAGATATATCACACTTGTGATAATTCATGCATGGAGAGTATAAGGAACAATACTTATGATCATTCACAATACAGAGAGGAGGCTCTCTTGAATAGACTGAACATCAACCCAGTGAAGCTTTCTTCGGGGTACAAAGACATCATACTCTGGTTTAGCTTCGGGGCATCATGCTTTGTTCTTTTAGCCGTTATCATGGGTCTTGGTTTCTTTTGCCTGAAAAATGGAAACATGCGATGCACAATCTGTATTTAG
>A_/_H10N1|CY077048|A/Eurasian_wigeon/Netherlands/4/2007
ATGTACAAAATAGTAGTAATAATCGTGCTCCTTGGAGCTGTGAAAGGTCTTGATAAAATCTGCCTAGGACATCATGCAGTGGCCAATGGGACCATCGTAAAGACTCTCACAAACGAACAAGAAGAGGTGACCAATGCTACTGAAACAGTGGAGAGTACAAGCCTAAACAGATTATGTATGAAAGGAAGAAACCATAAAGACCTGGGCAACTGCCATCCAATAGGAATGTTGATAGGAACACCAGCTTGTGATCTGCATCTTACAGGGACATGGGACACTCTCATTGAACGAGAGAATGCTATTGCTTACTGCTACCCTGGAGCAACCGTAAATGAAGAAGCACTGAGGCAGAAGATAATGGAGAGTGGAGGGATCAGCAAAATGAGCACTGGCTTCACTTATGGATCTTCCATAAATTCAGCCGGAACCACTAAAGCATGCATGAGGAATGGAGGGAATAGCTTTTATGCAGAGCTCAAGTGGCTGGTATCAAAGAATAAAGGACAAAACTTCCCCCAGACCACGAACACTTACAGAAACACGGACACGGCTGAACACCTCATAATGTGGGGAATTCATCACCCTTCTAGCACCCAAGAGAAGAATGACCTATATGGGACACAATCACTGTCCATATCGGTCGGGAGTTCCACTTACCAGAACAATTTTGTTCCGGTTGTTGGAGCAAGACCTCAGGTCAATGGACAAAGTGGAAGAATAGATTTTCACTGGACACTAGTACAGCCAGGTGATAATATAACCTTCTCACACAATGGGGGTTTGATAGCACCGAGCCGAGTTAGCAAATTAATTGGAAGAGGATTGGGAATTCAATCAGACGCACCAATAGACAATAATTGTGAGTCTAAATGTTTTTGGAGAGGGGGTTCTATAAATACAAGACTCCCTTTCCAAAACTTGTCACCAAGAACAGTGGGTCAATGTCCTAAATATGTGAACAAAAAGAGCTTGATGCTTGCAACAGGAATGAGAAACGTGCCAGAAATAATGCAAGGGAGAGGTCTATTTGGTGCAAAAGCAGGATTTATAGAGAATGGATGGGAAGGAATGGTAGATGGCTGGTATGGTTTCAGACACCAAAATGCTCAGGGCACAGGCCAGGCCGCTGATTACAAGAGTACTCAGGCAGCTATTGACCAAATCACTGGAAAACTGAATAGACTTATTGAGAAAACCAATACTGAGTTCGAGTCAATAGAATCTGAGTTCAGTGAGATTGAGCACCAGATCGGCAATGTCATCAATTGGACTAAGGATTCAATAACCGACATCTGGACTTATCAGGCTGAGCTATTGGTAGCAATGGAGAACCAGCATACAATCGATATGGCTGACTCAGAGATGTTGAATCTATATGAAAGAGTGAGGAAACAACTCAGACAGAATGCAGAGGAAGACGGAAAAGGATGTTTTGAGATATATCATGCTTGTGACGACTCTTGCATGGAGAGCATAAGAAACAACACCTATGACCATTCACAGTACAGAGAAGAAGCTCTATTGAACAGACTGAGTATCAACCCAGTGACACTCTCTTCTGGATATAAAGACATCATCCTTTGGTTTAGCTTCGGGGCATCATGTTTTGTTCTTCTAGCCATTGTCATGGGTCTTGTCTTCTTCTGCCTGAAGAATGGAAACATGCGATGCACAATCTGTATTTAG
>A_/_H10N7|CY076945|A/mallard/Netherlands/02/2000
ATGTACAAAGTAGTAGTAATAATTGCGCTCCTTGGAGCAGTGAAAGGTCTTGATAAAATCTGTCTAGGACATCATGCAGTAGCCAATGGAACCATCGTGAAGACTCTCACAAACGAACAGGAAGAAGTGACCAATGCTACTGAAACAGTGGAGAGTACAAGCCTAAACAGGTTATGTATGAAAGGAAGAAGCCATAAAGACTTGGGCAACTGCCATCCGATAGGAATGTTGATAGGGACACCAGCTTGTGATCTGCATCTTACTGGGACGTGGGACACTCTCATTGAACGAGAGAATGCCATTGCTTACTGCTACCCTGGAGCAACCGTAAATGAAGAAGCACTGAGGCAGAAAATAATGGAGAGTGGAGGAATCAGCAAAATAAGCACTGGCTTCACTTATGGGTCCTCCATCAATTCAGCCGGAACCACTAAAGCATGCATGAGAAATGGAGGGAATAGCTTTTATGCAGAGCTCAAGTGGCTAGTATCAAAGAGTAAAGGACAAAACTTCCCTCAGACCACGAACACTTATAGAAACACGGACACGGCTGAACATCTCATAATGTGGGGAATTCATCACCCTTCTAGCACTCAAGAGAAGAATGATCTATATGGGACACAATCATTGTCCATATCAGTTGGGAGTTCCACTTACCAGAACAATTTTGTTCCGGTTGTTGGGGCAAGACCTCAGGTCAATGGACAAAGTGGAAGAATCGATTTTCACTGGACACTAGTACAACCAGGTGATAATATCACCTTCTCACACAATGGGGGTCTGATAGCACCGAGCCGAGTTAGCAAATTGATTGGAAGGGGGTTGGGGATTCAATCAGACGCACCAATAGACAATGATTGTGAGTCTAAATGTTTTTGGAGAGGGGGTTCTATAAATACAAGGCTCCCTTTCCAAAATTTGTCACCAAGAACAGTGGGCCAATGTCCTAAATACGTGAACAAAAAGAGTTTGATGCTTGCAACAGGAATGAGAAATGTGCCAGAAATGATGCAAGGGAGAGGTCTATTTGGTGCAAAAGCAGGATTTATAGAGAATGGATGGGAAGGAATGGTAGATGGCTGGTATGGTTTCAGACACCAGAACGCTCAGGGCACAGGCCAAGCCGCCGATTACAAGAGTACTCAGGCAGCTATTGACCAGATCACTGGGAAACTGAATAGACTTATTGAGAAAACCAATACTGAGTTCGAGTCAATAGAGTCTGAATTCAGTGAGATCGAACACCAGATTGGTAACGTCATCAATTGGACTAAGGATTCAATAACCGACATCTGGACTTATCAGGCTGAGCTATTGGTAGCAATGGAGAACCAGCACACAATTGATATGGCTGACTCAGAGATGTTAAATCTATATGAAAGAGTAAGGAAACAACTCAGGCAGAATGCAGAAGAAGACGGGAAAGGATGTTTTGAGATATATCATGCTTGCGATGACTCCTGCATGGAGAGCATAAGAAACAACACCTATGACCATTCACAATACAGAGAAGAAGCTCTTTTGAACAGACTGAATATCAATCCAGTGAAACTCTCTTCTGGCTATAAAGACATCATCCTTTGGTTTAGCTTCGGGGCATCATGTTTTGTTCTTCTAGCCGTTGTCATGGGTCTTGTCTTCTTCTGTCTGAAGAATGGAAACATGCGATGCACAATCTGTATTTAG
>A_/_H10N3|MT090452|A/duck/Bangladesh/37631/2019
ATGTACAAAATAATAGTGATAATCACACTCCTAGGAGTTGTGAAAGGTCTCGATAAAATCTGTCTAGGACATCATGCAGTGGCTAATGGAACCATCGTAAAGACTCTCACAAACGAACAGGAAGAGGTGACCAACGCTACTGAAACTGTGGAGAGTACAAGCCTAAACAAATTATGTATGAAAGGGAGGAACCACAAAGACCTGGGCAACTGCCATCCAATAGGGATGCTAATAGGAACTCCAGCTTGTGATCTGCACCTTACTGGGACATGGGACACTCTCATTGAACGAGAGAATGCTATTGCTTACTGTTACCCTGGAGCTACTATAAATGAAGAAGCACTAAGGCAGAAGATAATGGAGAGTGGGGGGGTCGACAAAATAAGCACTGACTTCACTTATGGATCTTCCATAAATTCGGCCGGAACCACTAGAGCATGCATGAGAAATGGAGGGAATAGCTTTTATGCAGAGCTTAAATGGCTGGTATCAAAGAACAAAGGACAGAACTTCCCTCAGACCACGAACACCTACAGAAATACAGACACGACTGAACACCTCATAATGTGGGGAATTCATCACCCTTCTAGCACTCAAGAGAAGAATGATCTATATGGAACACAATCACTGTCCATATCAGTCGGGAGTTCCACTTACCAGAACAATTTTGTTCCGGTTGTTGGAGCAAGACCTCAAGTCAATGGACAGAGTGGCAGAATTGACTTTCACTGGACACTAGTACAGCCAGGTGACAATATCACTTTCTCACACAATGGGGGCCTAATAGCACCGAGCCGAGTTAGCAAATTAATTGGGAGGGGGTTGGGAATTCAATCAGATGCACCAATAGACAATAATTGTGAGTCCAAATGTTTTTGGAGAGGGGGTTCTATTAATACAAGGCTTCCCTTTCAAAATTTGTCACCAAGAACAGTGGGTCAATGCCCTAAATATGTTAACAAAAGAAGCTTAATGCTTGCAACAGGTATGAGAAATGTACCAGAACTAATGCAAGGGAGAGGTCTATTCGGCGCAAAAGCAGGGTTTATAGAGAATGGGTGGGAAGGAATGGTAGATGGCTGGTATGGTTTCAGACATCAAAACGCTCAGGGTACAGGCCAGGCCGCTGATTACAAGAGTACTCAGACAGCTATTGATCAAATCACTGGGAAACTGAACAGACTTATTGAAAAAACCAACACTGAATTTGAGTCAATAGAATCTGAGTTCGATGAGATCGAACACCAGATTGGTAACGTCATCAATTGGACTAAAGACTCGATAACCGACATTTGGACTTATCAGGCTGAATTGTTGGTGGCGATGGAGAACCAGCATACAATCGACATGGCTGACTCAGAGATGTTGAATCTATATGAAAGAGTTAGGAAACAACTAAGACAAAATGCAGAAGAAGATGGGAAAGGATGTTTTGAGATATACCATTCTTGTGATGACTCATGCATGGAGAGCATAAGAAACAATACTTATGACCACTCGCAGTACAGAGAGGAAGCTCTTTTGAACAGATTGAATATCAACCCAGTGACACTCTCCTCTGGATATAAAGACATCATTCTCTGGTTTAGCTTCGGGGCATCATGTTTTGTTCTTCTAGCCGTTGTCATGGGTCTTGTCTTTTTCTGCCTGAAGAATGGAAACATGCGATGCACAATCTGTATTTAG
>A_/_H10N7|GQ176136|A/chicken/Germany/N/1949
ATGTACAAAGTAGTAGTAATAATTGCGCTCCTTGGAGCAGTGAAAGGTCTTGACAGAATCTGCCTAGGACACCATGCGGTTGCCAATGGAACCATTGTGAAGACCCTTACAAATGAACAAGAGGAAGTGACCAATGCTACTGAGACGGTAGAGAGCACAAATTTGAATAAATTGTGTATGAAAGGAAGAAGCTACAAGGACTTGGGCAATTGTCACCCGGTAGGAATGTTGATAGGAACACCTGTTTGTGATCCGCACTTGACCGGGACCTGGGACACTCTCATTGAGCGAGAGAATGCCATTGCCCACTGTTATCCAGGGGCAACCATAAATGAAGAAGCATTGAGGCAGAAAATAATGGAAAGTGGAGGAATCAGCAAGATGAGCACTGGCTTCACTTATGGGTCTTCCATCAACTCAGCTGGGACCACTAAGGCATGCATGAGAAATGGAGGAGATAGTTTCTATGCAGAGCTCAAATGGCTAGTGTCAAAGACAAAGGGACAAAATTTCCCTCAGACAACAAACACCTATCGGAATACGGACACAGCAGAACATCTCATAATATGGGGAATTCATCACCCTTCCAGCACACAGGAAAAGAATGACTTATACGGAACTCAGTCACTATCTATATCAGTTGAGAGTTCTACATATCAGAACAACTTTGTTCCAGTTGTTGGGGCAAGACCTCAGGTCAATGGACAAAGTGGGCGAATTGACTTTCACTGGACACTAGTACAGCCGGGTGACAACATAACCTTCTCACACAATGGAGGTCTAATAGCACCAAGTCGAGTTAGCAAATTAACTGGAAGGGGATTGGGAATCCAATCAGAAGCGTTGATAGACAACAGTTGTGAATCCAAATGCTTTTGGAGAGGGGGTTCTATAAATACAAAGCTCCCTTTTCAAAATCTGTCACCCAGAACAGTAGGTCAATGCCCCAAATACGTAAATCAGAGGAGTTTACTGCTTGCAACAGGGATGAGGAATGTGCCAGAAGTGGTGCAGGGAAGGGGTCTGTTTGGTGCAATAGCAGGGTTCATAGAAAACGGATGGGAAGGAATGGTAGACGGCTGGTATGGTTTCAGACACCAAAATGCCCAGGGCACAGGCCAAGCTGCTGATTACAAGAGTACTCAAGCAGCTATTGACCAAATCACAGGGAAACTGAACAGGTTGATTGAGAAGACCAACACTGAGTTTGAGTCAATAGAATCTGAATTCAGTGAGACTGAGCATCAAATTGGTAACGTCATTAATTGGACCAAAGATTCAATAACCGACATTTGGACTTATCAAGCAGAGCTATTAGTGGCAATGGAGAATCAGCACACAATTGACATGGCTGATTCAGAGATGCTAAATCTGTATGAAAGGGTAAGAAAGCAACTCAGACAGAATGCAGAAGAAGACGGAAAGGGATGTTTTGAGATATATCATACTTGTGATGATTCGTGCATGGAGAGTATAAGGAACAATACTTATGACCATTCACAATACAGAGAGGAGGCTCTTCTGAATAGACTGAACATCAACTCAGTGAAACTTTCTTCGGGGTACAAAGACATCATACTTTGGTTTAGCTTCGGGGCATCATGCTTTGTTCTTCTAGCCGTTGTTATGGGTCTTGTTTTCTTCTGCCTGAAAAATGGAAACATGCGATGCACAATCTGTATTTAG
>A_/_H10N7|MH068116|A/ruddy_turnstone/New_Jersey/UGAI17-2881/2017
ATGTACAAAATAATACTAGTATTCGCGCTCCTTGGAGCGGTGCATGGTCTTGACAAAATATGTCTTGGACATCATGCAGTCTCCAATGGCACCATCGTAAAGACTCTCACAAATGAAAAGGAAGAGGTGACCAATGCTACTGAAACAGTGGAGAGCAAAAGCCTGGACAAACTTTGCATGAAAAGTCGAAATTACAAGGACTTAGGTAATTGTCACCCAATAGGGGTGATAATAGGGACTCCTGCTTGTGATCTACACCTCACCGGAACATGGGACACCTTAATTGAGAGAAACAATTCCATTGCCTACTGTTACCCAGGTGCCACTGTGAATGAAGAAGCATTAAGGCAGAAAATTATGGAAAGTGGAGGGATTGACAAGATAAGCACCGGGTTTACATATGGATCATCCATCAATTCAGCTGGAACCACTATGGCGTGCATGAGAAACGGAGGAAATAGTTTCTATGCGGAGCTAAAGTGGCTAGTGTCGAAGAACAAAGGACAAAACTTCCCACAAACAACAAACACATACAGAAACACAGATTCAGCAGAACACCTTATAATCTGGGGAATTCATCACCCTTCAAGCACACAAGAAAAGAATGATCTGTATGGAACACAATCACTTTCCATCTCAGTAGGGAGTTCTACTTATCAAAGCAACTTTGTGCCTGTGGTGGGAGCAAGACCACAAGTGAATGGCCAAAGTGGGCGGATTGACTTCCATTGGACGATGGTACAACCAGGTGACAATATCACTTTTTCGCATAATGGTGGATTAATAGCACCTAGCAGAGTGAGTAAATTAAAAGGAAGAGGCCTTGGCATTCAATCAAGAGCTCCAGTAGATAATGATTGTGAATCGAAATGTTTCTGGGAAGGCGGATCCATCAACACCAAACTTCCTTTTCAGAATCTTTCTCCAAGAACAGTGGGTCAATGCCCCAAGTATGTGAACAAAAGGAGCCTGTTGCTTGCTACTGGAATGAGGAATGTGCCAGAGGTTGTCCAAGGGAGAGGCCTGTTTGGGGCAATAGCTGGGTTCATAGAAAATGGATGGGAAGGGATGGTAGATGGTTGGTATGGTTTCCGACACCAAAATGCCCAAGGCACTGGTCAGGCCGCTGATTACAAAAGCACTCAGGCAGCTATAGATCAAATAACCGGGAAATTGAACAGGCTGATAGAAAAGACAAACACAGAGTTCGAGTCCATAGAATCTGAGTTCAGTGAAATAGAACACCAGATCGGTAATGTAATAAACTGGACTAAGGATTCTATAACAGACATCTGGACGTATCAAGCTGAATTGCTGGTAGCAATGGAAAACCAGCACACAATTGACATGGCTGATTCCGAAATGCTGAATCTATATGAGAGGGTGAGGAAGCAACTAAGACAAAATGCTGAAGAAGATGGGAAAGGGTGCTTTGAAATATATCACAAATGCGATGACAACTGTATGGAAAGCATCAGAAACAACACTTATGACCATACACAATACAGAGAAGAAGCACTCTTGAATAGACTCAACATCAATCCGGTAAAACTCTCTTCTGGATACAAAGATGTTATACTGTGGTTTAGCTTCGGGGCATCATGCTTTGTACTTTTGGCTGTCATCATGGGGCTTGTTTTCTTCTGCTTGAAAAATGGAAACATGCGATGCACAATCTGTATTTAG
>A_/_H10N7|MG891870|A/spot-billed_duck/Alberta/308/2016
ATGTACAAAATAGTACTAGTATTCGTGCTCCTTGGAGCGGTGCATGGTCTTGACAAAATATGTCTTGGACATCATGCAGTCTCCAATGGCACCATAGTAAAGACTCTCACAAATGAAAAAGAAGAGGTGACCAATGCTACTGAAACAGTGGAGAGCGAAAGCCTGGACAAACTTTGCATGAAAAGTCGGAATTACAAGGACTTAGGTAATTGCCACCCAATAGGGATGATAATAGGGACTCCTGCTTGTGATTTACACCTCACCGGAACATGGGACACCTTAATAGAGAGAGACAATTCCATTGCCTACTGTTACCCGGGTGCCACTGTGAATGAAGAAGCATTAAGGCAGAAAATTATGGAAAGTGGAGGGATTGACAAGATAAGCACCGGATTTACATATGGATCATCCATCAATTCAGCTGGAACCACTAAGGCGTGCATGAGAAACGGAGGAAATAGTTTCTATGCAGAGCTAAAGTGGCTAGTGTCGAAGAGCAAGGGACAAAACTTCCCACAAACAACAAACACATACAGGAATACAGATTCAGCAGAACACCTTATAATCTGGGGAATTCATCACCCTTCAAGCACACAAGAAAAGAATGATCTGTATGGAGCACAATCACTTTCCATCTCAGTAGGGAGTTCTACCTATCAAAACAATTTTGTGCCTGTGGTGGGAGCAAGACCACAAGTGAATGGCCAAAGTGGGCGGATTGATTTCCATTGGACGATGGTACAACCAGGTGACAACATCACTTTTTCGCATAATGGTGGATTAATAGCACCTAGCAGAGTGAGTAAGCTAAAGGGAAGAGGCCTTGGCATTCAATCAGGAGCTCCAGTAGACAATGATTGTGAATCGAAATGTTTCTGGAAAGGCGGGTCCATCAACACCAAACTCCCTTTTCAGAATCTTTCTCCAAGAACTGTGGGTCAATGCCCCAAGTATGTGAACAAAAAGAGCCTGTTGCTTGCTACTGGAATGAGGAATGTGCCAGAGGTTGTCCAAGGGAGAGGCCTGTTTGGGGCAATAGCTGGATTCATAGAAAATGGATGGGAAGGGATGGTAGATGGTTGGTATGGCTTCCGGCACCAAAATGCCCAAGGCACTGGTCAGGCCGCTGATCACAAAAGCACTCAGGCAGCTATAGATCAAATAACCGGGAAATTGAACAGGCTGATAGAAAAGACAAACACAGAGTTCGAGTCCATAGAATCTGAGTTCAGTGAAATAGAACATCAAATCGGTAATGTAATAAACTGGACTAAGGATTCTATAACAGACATCTGGACGTATCAAGCTGAATTGCTGGTAGCAATGGAAAATCAGCATACGATTGACATGGCTGATTCTGAAATGCTGAATCTATATGAGAGGGTGAGGAAGCAGCTAAGACAAAATGCTGAAGAAGATGGGAAAGGGTGCTTTGAAATATATCACAAATGCGATGACAACTGTATGGAAAGCATCAGAAACAACACTTATGACCATACACAATACAGAGAAGAAGCACTCTTGAACAGACTCAACATTAATTCGGTGAAACTCTCTTCTGGGTACAAAGATGTTATACTGTGGTTTAGCTTCGGGGCATCATGCTTTGTACTTTTGGCTGTCATCATGGGGCTTGTTTTCTTCTGTTTGAAAAATGGAAACATGCGATGCACAATCTGTATTTAG
>A_/_H10N8|LC367402|A/duck/Mongolia/50/2010
ATGTACAAAATAGTAGTGATAATCGCGCTCCTTGGAGCTGTGAAAGGTCTTGATAAAATCTGCCTAGGACATCATGCAGTGGCCAATGGGACCATCGTAAAGACTCTCACAAACGAACAGGAAGAGGTGACCAATGCTACTGAAACAGTGGAGAGTACAAGCCTAAACAGATTATGTATGAAAGGAAGAAACCATAAAGATCTGGGCAACTGCCATCCAATAGGAATGCTAATAGGGACACCAGCTTGTGATCTGCATCTTACAGGGACATGGGACACTCTCATTGAACGAGAGAATGCTATTGCTTACTGCTACCCTGGAGCCGCTGTAAATGAAGAAGCACTGAGGCAGAAAATAATGGAGAGTGGAGGAATCAGCAAAATAAGCACTGGATTCACTTATGGATCTTCCATAAATTCGGCCGGAACCACTAAAGCATGCATGAGGAATGGAGGAAATAGCTTTTATGCAGAGCTTAAGTGGCTGGTATCAAAGAACAAAGGACAAAACTTCCCTCAGACCACGAACACTTACAGAAACACAGACACGGCTGAACATCTCATAATGTGGGGAATTCATCACCCTTCTAGCACTCAAGAGAAGAATGATCTATATGGGACACAATCACTGTCCATATCGGTCGGGAGTTCCACTTACCAGAACAATTTTGTTCCGGTTGTTGGAGCAAGACCTCAGGTCAATGGACAAAGTGGCAGAATCGATTTTCACTGGACACTAGTACAGCCAGGTGATAATATCACCTTCTCACACAATGGGGGTCTGATAGCACCGAACCGAGTTAGCAAATTAATTGGAAGAGGATTGGGGATTCAATCAGACGCACCAATAGACAATAATTGTGAGTCCAAATGTTTTTGGAGAGGGGGTTCTATAAATACAAGGCTTCCCTTTCAAAATTTGTCACCAAGAACAGTGGGTCAATGTCCTAAATATGTAAACAAAAAGAGCTTGATGCTTGCAACAGGAATGAGAAACGTGCCAGAAATAATGCAAGGGAGAGGTCTATTTGGTGCAATAGCGGGGTTTATAGAGAATGGGTGGGAAGGAATGGTGGATGGCTGGTATGGTTTCAGACACCAAAATGCTCAGGGCACAGGCCAAGCCGCTGATTACAAGAGTACTCAGGCAGCTATTGACCAAATCACTGGAAAACTGAATAGACTTATTGAAAAAACCAATACTGAGTTCGAGTCAATAGAATCTGAGTTCAGTGAGATCGAACACCAGATCGGTAACGTCATCAATTGGACTAAGGATTCAATAACCGACATCTGGACTTATCAGGCTGAGCTATTGGTAGCAATGGAGAACCAGCATACAATTGATATGGCTGACTCAGAGATGTTGAATCTATATGAAAGAGTGAGAAAACAACTCAGGCAGAATGCAGAAGAAGACGGGAAAGGATGTTTTGAAATATATCATGCTTGTGATGACTCATGCATGGAGAGCATAAGAAACAACACCTATGACCATTCACAGTACAGAGAAGAAGCTCTTTTGAACAGACTGAATATCAACCCAGTTACACTCTCTTCTGGCTATAAAGACATCATCCTCTGGTTTAGCTTCGGGGCATCATGTTTTGTTCTTCTAGCCGTTGTCATGGGTCTTGTCTTCTTCTGTCTGAAGAATGGAAACATGCGATGCACAATCTGTATTTAG
>A_/_H10N8|LC367386|A/duck/Mongolia/493/2010
ATGTACAAAATAGTAGTGATAATCGCGCTCCTTGGAGCTGTGAAAGGTCTTGATAAAATCTGCCTAGGACATCATGCAGTGGCCAATGGGACCATCGTAAAGACTCTCACAAACGAACAGGAAGAGGTGACCAATGCTACTGAAACAGTGGAGAGTACAAGCCTAAACAGATTATGTATGAAAGGAAGAAACCATAAAGATCTGGGCAACTGCCATCCAATAGGAATGCTAATAGGGACACCAGCTTGTGATCTGCATCTTACAGGGACATGGGACACTCTCATTGAACGAGAGAATGCTATTGCTTACTGCTACCCTGGAGCCGCTGTAAATGAAGAAGCACTGAGGCAGAAAATAATGGAGAGTGGAGGAATCAGCAAAATAAGCACTGGATTCACTTATGGATCTTCCATAAATTCGGCCGGAACCACTAAAGCATGCATGAGGAATGGAGGAAATAGCTTTTATGCAGAGCTTAAGTGGCTGGTATCAAAGAACAAAGGACAAAACTTCCCTCAGACCACGAACACTTACAGAAACACAGACACGGCTGAACATCTCATAATGTGGGGAATTCATCACCCTTCTAGCACTCAAGAGAAGAATGATCTATATGGGACACAATCACTGTCCATATCGGTCGGGAGTTCCACTTACCAGAACAATTTTGTTCCGGTTGTTGGAGCAAGACCTCAGGTCAATGGACAAAGTGGCAGAATCGATTTTCACTGGACACTAGTACAGCCAGGTGATAATATCACCTTCTCACACAATGGGGGTCTGATAGCACCGAACCGAGTTAGCAAATTAATTGGAAGAGGATTGGGGATTCAATCAGACGCACCAATAGACAATAATTGTGAGTCCAAATGTTTTTGGAGAGGGGGTTCTATAAATACAAGGCTTCCCTTTCAAAATTTGTCACCAAGAACAGTGGGTCAATGTCCTAAATATGTAAACAAAAAGAGCTTGATGCTTGCAACAGGAATGAGAAACGTGCCAGAAATAATGCAAGGGAGAGGTCTATTTGGTGCAATAGCGGGGTTTATAGAGAATGGGTGGGAAGGAATGGTGGATGGCTGGTATGGTTTCAGACACCAAAATGCTCAGGGCACAGGCCAAGCCGCTGATTACAAGAGTACTCAGGCAGCTATTGACCAAATCACTGGAAAACTGAATAGACTTATTGAAAAAACCAATACTGAGTTCGAGTCAATAGAATCTGAGTTCAGTGAGATCGAACACCAGATCGGTAACGTCATCAATTGGACTAAGGATTCAATAACCGACATCTGGACTTATCAGGCTGAGCTATTGGTAGCAATGGAGAACCAGCATACAATTGATATGGCTGACTCAGAGATGTTGAATCTATATGAAAGAGTGAGGAAACAACTCAGGCAGAATGCAGAAGAAGACGGGAAAGGATGTTTTGAAATATATCATGCTTGTGATGACTCATGCATGGAGAGCATAAGAAACAACACCTATGACCATTCACAGTACAGAGAAGAAGCTCTTTTGAACAGACTGAATATCAACCCAGTTACACTCTCTTCTGGCTATAAAGACATCATCCTCTGGTTTAGCTTCGGGGCATCATGTTTTGTTCTTCTAGCCGTTGTCATGGGTCTTGTCTTCTTCTGTCTGAAGAATGGAAACATGCGATGCACAATCTGTATTTAG
>A_/_H10N8|MG599667|A/gull/Delaware_Bay/264/2016
ATGTACAAAATAGTACTAGTATTCGCGCTCCTTGGAGCGGTGCATGGTCTTGACAAAATATGTCTTGGACATCATGCAGTCTCCAATGGCACCATCGTAAAGACTCTCACAAATGAAAAGGAAGAGGTGACCAATGCTACTGAAACAGTGGAGAGCAAAAGCCTGGACAAACTTTGCATGAAAAGTCGAAATTACAAGGACTTAGGTAATTGCCACCCAATAGGGATGATAATAGGGACTCCTGCTTGTGACCTACACCTTACCGGAACATGGGACACTTTAATAGAGAGAGACAATTCTATTGCCTATTGTTACCCGGGTGCCACTGTGAATGAAGAAGCATTAAGGCAGAAAATTATGGAAAGTGGAGGGATTGACAAGATAAGCACCGGGTTCACATATGGATCATCCATCAATTCAGCTGGAACCACTCAAGCATGCATGAGAAATGGAGGGAATAGTTTCTATGCGGAGCTAAAGTGGCTAGTGTCGAAGAACACAGGACAAAACTTCCCACAAACAACAAACACATACAGAAATACAGATTCAGCAGAACACCTTATAATCTGGGGAATTCATCACCCTTCAAGCACAAAAGAGAAGAATGATCTGTATGGAACACAATCACTTTCCATTTCAGTGGGGAGTTCTACTTATCAAAACAACTTTGTGCCTGTGGTGGGAGCAAGACCACAAGTGAAAGGCCAAAGTGGGCGGATTGATTTTCATTGGACGATGGTACAGCCAGGTGATAACATCACTTTCTCGCATAATGGTGGATTAATAGCACCCAGCAGAGTGAGTAAGCTAAAGGGAAGAGGCCTTGGCATTCAATCAGTAGCTTCAGTAGACAATGACTGTGAGTCAAAATGTTTCTGGAAAGGTGGATCCATCAACACCAAACTCCCTTTTCAGAATCTTTCTCCAAGAACCGTGGGTCAATGCCCCAAGTATGTGAACAAAAGAAGCCTGTTGCTTGCTACTGGAATGAGGAATGTGCCAGAGGTTGTCCAAGGAAGAGGCCTGTTTGGAGCAATAGCTGGATTCATAGAAAATGGATGGGAAGGAATGGTGGATGGTTGGTATGGTTTCCGGCACCAAAATGCCCAAGGCACTGGTCAGGCCGCGGATTACAAAAGTACTCAGGCAGCTATAGATCAAATAACCGGGAAATTGAACAGGCTGATAGAGAAGACAAACACAGAGTTCGAATCCATAGAATCTGAGTTCAGTGAAATAGAACATCAAATCAGTAATGTAATAAACTGGACTAAAGATTCTATAACAGACATCTGGACGTATCAAGCTGAATTGCTGGTAGCAATGGAAAATCAGCATACAATTGACATGGCTGATTCAGAAATGCTGAATCTATATGAGAGGGTGAGGAAGCAACTAAGGCAAAATGCTGAAGAAGATGGGAAAGGGTGCTTTGAAATATACCACAAATGCGATGACAATTGTATGGAAAGCATCAGAAACAACACTTATGACCATACACAATACAGAGAAGAAGCACTCTTGAACAGACTCAACATTAATCCGGTGAAACTCTCTTCTGGGTACAAAGATGTTATACTGTGGTTTAGCTTCGGGGCGTCATGCTTTGTACTTTTGGCTGTCATCATGGGGCTTGTTTTCTTCTGCTTAAAAAATGGAAACATGCGATGCACAATCTGTATTTAG
>A_/_H10N5|MG599650|A/red_knot/Delaware_Bay/197/2016
ATGTACAAAATAGTACTAGTATTCGCGCTCCTTGGAGCGGTGCATGGTCTTGACAAAATATGTCTTGGACATCATGCAGTCTCCAATGGCACCATCGTAAAGACTCTCACAAATGAAAAGGAAGAGGTGACCAATGCTACTGAAACAGTGGAGAGCAAAAGCCTGGACAAACTTTGCATGAAAAGTCGAAATTACAAGGACTTAGGTAATTGCCACCCAATAGGGATGATAATAGGGACTCCTGCTTGTGACCTACACCTTACCGGAACATGGGACACTTTAATAGAGAGAGACAATTCTATTGCCTATTGTTACCCGGGTGCCACTGTGAATGAAGAAGCATTAAGGCAGAAAATTATGGAAAGTGGAGGGATTGACAAGATAAGCACCGGGTTCACATATGGATCATCCATCAATTCAGCTGGAACCACTCAAGCATGCATGAGAAATGGAGGGAATAGTTTCTATGCGGAGCTAAAGTGGCTAGTGTCGAAGAACACAGGACAAAACTTCCCACAAACAACAAACACATACAGAAATACAGATTCAGCAGAACACCTTATAATCTGGGGAATTCATCACCCTTCAAGCACAAAAGAGAAGAATGATCTGTATGGAACACAATCACTTTCCATTTCAGTGGGGAGTTCTACTTATCAAAACAACTTTGTGCCTGTGGTGGGAGCAAGACCACAAGTGAAAGGCCAAAGTGGGCGGATTGATTTTCATTGGACGATGGTACAGCCAGGTGATAACATCACTTTCTCGCATAATGGTGGATTAATAGCACCCAGCAGAGTGAGTAAGCTAAAGGGAAGAGGCCTTGGCATTCAATCAGTAGCTTCAGTAGACAATGACTGTGAGTCAAAATGTTTCTGGAAAGGTGGATCCATCAACACCAAACTCCCTTTTCAGAATCTTTCTCCAAGAACCGTGGGTCAATGCCCCAAGTATGTGAACAAAAGAAGCCTGTTGCTTGCTACTGGAATGAGGAATGTGCCAGAGGTTGTCCAAGGAAGAGGCCTGTTTGGAGCAATAGCTGGATTCATAGAAAATGGATGGGAAGGAATGGTGGATGGTTGGTATGGTTTCCGGCACCAAAATGCCCAAGGCACTGGTCAGGCCGCGGATTACAAAAGTACTCAGGCAGCTATAGATCAAATAACCGGGAAATTGAACAGGCTGATAGAGAAGACAAACACAGAGTTCGAATCCATAGAATCTGAGTTCAGTGAAATAGAACATCAAATCAGTAATGTAATAAACTGGACTAAAGATTCTATAACAGACATCTGGACGTATCAAGCTGAATTGCTGGTAGCAATGGAAAATCAGCATACAATTGACATGGCTGATTCAGAAATGCTGAATTTATATGAGAGGGTGAGGAAGCAACTAAGGCAAAATGCTGAAGAAGATGGGAAAGGGTGCTTTGAAATATACCACAAATGCGATGACAATTGTATGGAAAGCATCAGAAACAACACTTATGACCATACACAATACAGAGAAGAAGCACTCTTGAACAGACTCAACATTAATCCGGTGAAACTCTCTTCTGGGTACAAAGATGTTATACTGTGGTTTAGCTTCGGGGCGTCATGCTTTGTACTTTTGGCTGTCATCATGGGGCTTGTTTTCTTCTGCTTAAAAAATGGAAACATGCGATGCACAATCTGTATTTAG
>A_/_H10N9|LC339699|A/duck/Hokkaido/WZ16/2008
ATGTACAAAATAGTAGTAATAATCGCGCTCCTTGGAGCTGTGAAAGGTCTTGACAAAATCTGCCTAGGACATCATGCGGTGGCCAATGGGACCATCGTAAAGACTCTTACAAACGAAAAGGAGGAAGTGACCAATGCCACTGAAACAGTGGAGAGTGCAAGCCTAAACAGGTTATGTATGAAAGGAAGAAGCCATAAAGACCTGGGCAACTGCCATCCGATAGGAATGTTGATAGGAACACCAGCTTGTGATCTGCATCTTACAGGGACATGGGACACTCTCATTGAACGAGAGAATGCCATTGCTTACTGCTACCCTGGAGCAACCGTAAATGAAGAAGCACTGAGGCAGAAAGTAATGGAGAGTGGGGGAATCAGCAAAATTAGCACTGGCTTCACTTATGGGTCTTCCATAAATTCGGCCGGAACCACTAAAGCATGCATGAGGAATGGAGGGAATAGCTTTTACGCAGAGCTCAAGTGGCTGGTATCAAAGAGCAAAGGACAAAACTTCCCCCAGACCACGAACACTTACAGGAACACGGATACGGCTGACCATCTCATAATATGGGGAATTCATCACCCTTCTAGCACTCAAGAGAAGAATGATCTATATGGGACACAATCATTGTCCATATCGGTTGGGAGTTCCACTTACCAGAACAATTTTGTTCCGGTTGTTGGGGCAAGACCCCAGGTCAATGGACAAAGTGGAAGAATCGATTTTCACTGGACACTGGTACAGCCAGGTGATAATATCACCTTCTCACACAATGGGGGTCTGATAGCACCGAGTCGAGTTAGTAAGTTGGTTGGAAGAGGATTGGGGATTCAATCAGACGCACCAATAGACAATAATTGTGAGTCTAAATGTTTTTGGAGAGGGGGTTCTATAAATACAAGGCTCCCTTTCCAAAATTTGTCACCAAGAACAGTGGGCCAATGTCCTAAATACGTGAACAAAAGGAGCCTGATGCTTGCAACAGGAATGAGAAATGTGCCAGAAATAATGCAAGGGAGAGGTCTATTTGGTGCAATAGCGGGATTTATAGAGAATGGATGGGAAGGAATGGTAGATGGTTGGTACGGTTTCAGACACCAAAACGCTCAGGGCACAGGCCAAGCAGCCGACTACAAGAGTACTCAGACAGCCATTGACCAGATCACTGGAAAACTGAATAGACTTATTGAGAAGACCAACACTGAGTTCGAGTCAATAGAATCTGAATTCAGTGAGATCGAACACCAAATCGGTAATGTCATCAATTGGACTAAGGATTCAATAACTGACATCTGGACTTATCAGGCTGAGCTATTGGTAGCAATGGAGAACCAGCACACAATCGATATGGCTGACTCAGAGATGTTAAATCTATATGAGAGAGTGAGGAAACAGCTCAGGCAGAATGCTGAAGAAGACGGAAAAGGATGTTTTGAGATATATCATGCTTGTGATGACTCATGCATGGAGAGCATAAGAAACAACACCTATGATCATTCACAGTACAGAGAAGAGGCTCTTTTGAACAGACTGAATATCAATCCAGTGAAGCTCTCTTCCGGCTATAAAGACATCATTCTTTGGTTTAGCTTCGGGGCATCATGTTTTGTTCTTCTAGCCGTTGTCATGGGTCTTGTTTTCTTCTGTCTGAAGAATGGAAACATGCGATGCACAATCTGTATTTAG
>A_/_H10N5|MF613659|A/mallard/Alberta/68/2016
ATGTACAAAATAGTACTAGTATTCGCGCTCCTTGGAGCGGTGCATGGTCTTGACAAAATATGTCTTGGACATCATGCAGTCTCCAATGGCACCATCGTAAAGACTCTCACAAATGAAAAGGAAGAGGTGACCAATGCTACTGAAACAGTGGAGAGCAAAAGCCTGGACAAACTTTGCATGAAAAGTCGAAATTACAAGGACTTAGGTAATTGCCACCCAATAGGGATGATAATAGGGACTCCTGCTTGTGACCTACACCTTACCGGAACATGGGACACTTTAATAGAGAGAGACAATTCTATTGCCTATTGTTACCCGGGTGCCACTGTGAATGAAGAAGCATTAAGGCAGAAAATTATGGAAAGTGGAGGGATTGACAAGATAAGCACCGGGTTCACATATGGATCATCCATCAATTCAGCTGGAACCACTCAAGCATGCATGAGAAATGGAGGGAATAGTTTCTATGCGGAGCTAAAGTGGCTAGTGTCGAAGAACACAGGACAAAACTTCCCACAAACAACAAACACATACAGAAATACAGATTCAGCAGAACACCTTATAATCTGGGGAATTCATCACCCTTCAAGCACAAAAGAGAAGAATGATCTGTATGGAACACAATCACTTTCCATTTCAGTGGGGAGTTCTACTTATCAAAACAACTTTGTGCCTGTGGTGGGAGCAAGACCACAAGTGAAAGGCCAAAGTGGGCGGATTGATTTTCATTGGACGATGGTACAGCCAGGTGATAACATCACTTTCTCGCATAATGGTGGATTAATAGCACCCAGCAGAGTGAGTAAGCTAAAGGGAAGAGGCCTTGGCATTCAATCAGTAGCTTCAGTAGACAATGACTGTGAGTCAAAATGTTTCTGGAAAGGTGGATCCATCAACACCAAACTCCCTTTTCAGAATCTTTCTCCAAGAACCGTGGGTCAATGCCCCAAGTATGTGAACAAAAGAAGCCTGTTGCTTGCTACTGGAATGAGGAATGTGCCAGAGGTTGTCCAAGGAAGAGGCCTGTTTGGAGCAATAGCTGGATTCATAGAAAATGGATGGGAAGGAATGGTGGATGGTTGGTATGGTTTCCGGCACCAAAATGCCCAAGGCACTGGTCAGGCCGCGGATTACAAAAGTACTCAGGCAGCTATAGATCAAATAACCGGGAAATTGAACAGGCTGATAGAGAAGACAAACACAGAGTTCGAATCCATAGAATCTGAGTTCAGTGAAATAGAACATCAAATCAGTAATGTAATAAACTGGACTAAAGATTCTATAACAGACATCTGGACGTATCAAGCTGAATTGCTGGTAGCAATGGAAAATCAGCATACAATTGACATGGCTGATTCAGAAATGCTGAATCTATATGAGAGGGTGAGGAAGCAACTAAGACAAAATGCTGAAGAAGATGGGAAAGGGTGCTTTGAAATATACCACAAATGCGATGACAATTGTATGGAAAGCATCAGAAACAACACTTATGACCATACACAATACAGAGAAGAAGCACTCTTGAACAGACTCAACATTAATCCGGTGAAACTCTCTTCTGGGTACAAAGATGTTATACTGTGGTTTAGCTTCGGGGCGTCATGCTTTGTACTTTTGGCTGTCATCATGGGGCTTGTTTTCTTCTGCTTAAAAAATGGAAACATGCGATGCACAATCTGTATTTAG
>A_/_H10N5|MF613707|A/shorebird/Delaware_Bay/468/2016
ATGTACAAAATAGTACTAGTATTCGCGCTCCTTGGAGCGGTGCATGGTCTTGACAAAATATGTCTTGGACATCATGCAGTCTCCAATGGCACCATCGTAAAGACTCTCACAAATGAAAAGGAAGAGGTGACCAATGCTACTGAAACAGTGGAGAGCAAAAGCCTGGACAAACTTTGCATGAAAAGTCGAAATTACAAGGACTTAGGTAATTGCCACCCAATAGGGATGATAATAGGGACTCCTGCTTGTGACCTACACCTTACCGGAACATGGGACACTTTAATAGAGAGAGACAATTCTATTGCCTATTGTTACCCGGGTGCCACTGTGAATGAAGAAGCATTAAGGCAGAAAATTATGGAAAGTGGAGGGATTGACAAGATAAGCACCGGGTTCACATATGGATCATCCATCAATTCAGCTGGAACCACTCAAGCATGCATGAGAAATGGAGGGAATAGTTTCTATGCGGAGCTAAAGTGGCTAGTGTCGAAGAACACAGGACAAAACTTCCCACAAACAACAAACACATACAGAAATACAGATTCAGCAGAACACCTTATAATCTGGGGAATTCATCACCCTTCAAGCACAAAAGAGAAGAATGATCTGTATGGAACACAATCACTTTCCATTTCAGTGGGGAGTTCTACTTATCAAAACAACTTTGTGCCTGTGGTGGGAGCAAGACCACAAGTGAAAGGCCAAAGTGGGCGGATTGATTTTCATTGGACGATGGTACAGCCAGGTGATAACATCACTTTCTCGCATAATGGTGGACTAATAGCACCCAGCAGAGTGAGTAAGCTAAAGGGAAGAGGCCTTGGCATTCAATCAGTAGCTTCAGTAGACAATGACTGTGAGTCAAAATGTTTCTGGAAAGGTGGATCCATCAACACCAAACTCCCTTTTCAGAATCTTTCTCCAAGAACCGTGGGTCAATGCCCCAAGTATGTGAACAAAAGAAGCCTGTTGCTTGCTACTGGAATGAGGAATGTGCCAGAGGTTGTCCAAGGAAGAGGCCTGTTTGGAGCAATAGCTGGATTCATAGAAAATGGATGGGAAGGAATGGTGGATGGTTGGTATGGTTTCCGGCACCAAAATGCCCAAGGCACTGGTCAGGCCGCGGATTACAAAAGTACTCAGGCAGCTATAGATCAAATAACCGGGAAATTGAACAGGCTGATAGAGAAGACAAACACAGAGTTCGAATCCATAGAATCTGAGTTCAGTGAAATAGAACATCAAATCAGTAATGTAATAAACTGGACTAAAGATTCTATAACAGACATCTGGACGTATCAAGCTGAATTGCTGGTAGCAATGGAAAATCAGCATACAATTGACATGGCTGATTCAGAAATGCTGAATCTATATGAGAGGGTGAGGAAGCAACTAAGGCAAAATGCTGAAGAAGATGGGAAAGGGTGCTTTGAAATATACCACAAATGCGATGACAATTGTATGGAAAGCATCAGAAACAACACTTATGACCATACACAATACAGAGAAGAAGCACTCTTGAACAGACTCAACATTAATCCGGTGAAACTCTCTTCTGGGTACAAAGATGTTATACTGTGGTTTAGCTTCGGGGCGTCATGCTTTGTACTTTTGGCTGTCATCATGGGGCTTGTTTTCTTCTGCTTAAAAAATGGAAACATGCGATGCACAATCTGTATTTAG
>A_/_H10N5|MF613662|A/duck/Alberta/119/2016
ATGTACAAAATAGTACTAGTATTCGCGCTCCTTGGAGCGGTGCATGGTCTTGACAAAATATGTCTTGGACATCATGCAGTCTCCAATGGCACCATCGTAAAGACTCTCACAAATGAAAAGGAAGAGGTGACCAATGCTACTGAAACAGTGGAGAGCAAAAGCCTGGACAAACTTTGCATGAAAAGTCGAAATTACAAGGACTTAGGTAATTGCCACCCAATAGGGATGATAATAGGGACTCCTGCTTGTGACCTACACCTTACCGGAACATGGGACACTTTAATAGAGAGAGACAATTCTATTGCCTATTGTTACCCGGGTGCCACTGTGAATGAAGAAGCATTAAGGCAGAAAATTATGGAAAGTGGAGGGATTGACAAGATAAGCACCGGGTTCACATATGGATCATCCATCAATTCAGCTGGAACCACTCAAGCATGCATGAGAAATGGAGGGAATAGTTTCTATGCGGAGCTAAAGTGGCTAGTGTCGAAGAACACAGGACAAAACTTCCCACAAACAACAAACACATACAGAAATACAGATTCAGCAGAACACCTTATAATCTGGGGAATTCATCACCCTTCAAGCACAAAAGAGAAGAATGATCTGTATGGAACACAATCACTTTCCATTTCAGTGGGGAGTTCTACTTATCAAAACAACTTTGTGCCTGTGGTGGGAGCAAGACCACAAGTGAAAGGCCAAAGTGGGCGGATTGATTTTCATTGGACGATGGTACAGCCAGGTGATAACATCACTTTCTCGCATAATGGTGGATTAATAGCACCCAGCAGAGTGAGTAAGCTAAAGGGAAGAGGCCTTGGCATTCAATCAGTAGTTTCAGTAGACAATGACTGTGAGTCAAAATGTTTCTGGAAAGGTGGATCCATCAACACCAAACTCCCTTTTCAGAATCTTTCTCCAAGAACCGTGGGTCAATGCCCCAAGTATGTGAACAAAAGAAGCCTGTTGCTTGCTACTGGAATGAGGAATGTGCCAGAGGTTGTCCAAGGAAGAGGCCTGTTTGGAGCAATAGCTGGATTCATAGAAAATGGATGGGAAGGAATGGTGGATGGTTGGTATGGTTTCCGGCACCAAAATGCCCAAGGCACTGGTCAGGCCGCGGATTACAAAAGTACTCAGGCAGCTATAGATCAAATAACCGGGAAATTGAACAGGCTGATAGAGAAGACAAACACAGAGTTCGAATCCATAGAATCTGAGTTCAGTGAAATAGAACATCAAATCAGTAATGTAATAAACTGGACTAAAGATTCTATAACAGACATCTGGACGTATCAAGCTGAATTGCTGGTAGCAATGGAAAATCAGCATACAATTGACATGGCTGATTCAGAAATGCTGAATCTATATGAGAGGGTGAGGAAGCAACTAAGGCAAAATGCTGAAGAAGATGGGAAAGGGTGCTTTGAAATATACCACAAATGCGATGACAATTGTATGGAAAGCATCAGAAACAACACTTATGACCATACACAATACAGAGAAGAAGCACTCTTGAACAGACTCAACATTAATCCGGTGAAACTCTCTTCTGGGTACAAAGATGTTATACTGTGGTTTAGCTTCGGGGCGTCATGCTTTGTACTTTTGGCTGTCATCATGGGGCTTGTTTTCTTCTGCTTAAAAAATGGAAACATGCGATGCACAATCTGTATTTAG
>A_/_H10N5|MF613859|A/semipalmated_sandpiper/Delaware_Bay/128/2016
ATGTACAAAATAGTACTAGTATTCGCGCTCCTTGGAGCGGTGCATGGTCTTGACAAAATATGTCTTGGACATCATGCAGTCTCCAATGGCACCATCGTAAAGACTCTCACAAATGAAAAGGAAGAGGTGACCAATGCTACTGAAACAGTGGAGAGCAAAAGCCTGGACAAACTTTGCATGAAAAGTCGAAATTACAAGGACTTAGGTAATTGCCACCCAATAGGGATGATAATAGGGACTCCTGCTTGTGACCTACACCTTACCGGAACATGGGACACTTTAATAGAGAGAGACAATTCTATTGCCTATTGTTACCCGGGTGCCACTGTGAATGAAGAAGCATTAAGGCAGAAAATTATGGAAAGTGGAGGGATTGACAAGATAAGCACCGGGTTCACATATGGATCATCCATCAATTCAGCTGGAACCACTCAAGCATGCATGAGAAATGGAGGGAATAGTTTCTATGCGGAGCTAAAGTGGCTAGTGTCGAAGAACACAGGACAAAACTTCCCACAAACAACAAACACATACAGAAATACAGATTCAGCAGAACACCTTATAATCTGGGGAATTCATCACCCTTCAAGCACAAAAGAGAAGAATGATCTGTATGGAACACAATCACTTTCCATTTCAGTGGGGAGTTCTACTTATCAAAACAACTTTGTGCCTGTGGTGGGAGCAAGACCACAAGTGAAAGGCCAAAGTGGGCGGATTGATTTTCATTGGACGATGGTACAGCCAGGTGATAACATCACTTTCTCGCATAATGGTGGATTAATAGCACCCAGCAGAGTGAGTAAGCTAAAGGGAAGAGGCCTTGGCATTCAATCAGTAGCTTCAGTAGACAATGACTGTGAGTCAAAATGTTTCTGGAAAGGTGGATCCATCAACACCAAACTCCCTTTTCAGAATCTTTCTCCAAGAACCGTGGGTCAATGCCCCAAGTATGTGAACAAAAGAAGCCTGTTGCTTGCTACTGGAATGAGGAATGTTCCAGAGGTTGTCCAAGGAAGAGGCCTGTTTGGAGCAATAGCTGGATTCATAGAAAATGGATGGGAAGGAATGGTGGATGGTTGGTATGGTTTCCGGCACCAAAATGCCCAAGGCACTGGTCAGGCCGCGGATTACAAAAGTACTCAGGCAGCTATAGATCAAATAACCGGGAAATTGAACAGGCTGATAGAGAAGACAAACACAGAGTTCGAATCCATAGAATCTGAGTTCAGTGAAATAGAACATCAAATCAGTAATGTAATAAACTGGACTAAAGATTCTATAACAGACATCTGGACGTATCAAGCTGAATTGCTGGTAGCAATGGAAAATCAGCATACAATTGACATGGCTGATTCAGAAATGCTGAATCTATATGAGAGGGTGAGGAAGCAACTAAGGCAAAATGCTGAAGAAGATGGGAAAGGGTGCTTTGAAATATACCACAAATGCGATGACAATTGTATGGAAAGCATCAGAAACAACACTTATGACCATACACAATACAGAGAAGAAGCACTCTTGAACAGACTCAACATTAATCCGGTGAAACTCTCTTCTGGGTACAAAGATGTTATACTGTGGTTTAGCTTCGGGGCGTCATGCTTTGTACTTTTGGCTGTCATCATGGGGCTTGTTTTCTTCTGCTTAAAAAATGGAAACATGCGATGCACAATCTGTATTTAG
>A_/_H10N8|MF613854|A/mallard/Alberta/15/2015
ATGTACAAAATAGTACTAGTATTCGCGCTCCTTGGAGCGGTGCATGGTCTTGACAAAATATGTCTTGGACATCATGCAGTCTCCAATGGCACCATCGTAAAGACTCTCACAAATGAAAAGGAAGAGGTGACCAATGCTACTGAAACAGTGGAGAGCAAAAGCCTGGACAAACTTTGCATGAAAAGTCGAAATTACAAGGACTTAGGTAATTGCCACCCAATAGGGATGATAATAGGGACTCCTGCTTGTGACCTACACCTTACCGGAACATGGGACACTTTAATAGAGAGAGACAATTCTATTGCCTATTGTTACCCGGGTGCCACTGTGAATGAAGAAGCATTAAGGCAGAAAATTATGGAAAGTGGAGGGATTGACAAGATAAGCACCGGGTTCACATATGGATCATCCATCAATTCAGCTGGAACCACTCAAGCATGCATGAGAAATGGAGGGAATAGTTTCTATGCGGAGCTAAAGTGGCTAGTGTCGAAGAACACAGGACAAAACTTCCCACAAACAACAAACACATACAGAAATACAGATACAGCAGAACACCTTATAATCTGGGGAATTCATCACCCTTCAAGCACAAAAGAGAAGAATGATCTGTATGGAACACAATCACTTTCCATTTCAGTGGGGAGTTCTACTTATCAAAACAACTTTGTGCCTGTGGTGGGAGCAAGACCACAAGTGAAAGGCCAAAGTGGGCGGATTGATTTTCATTGGACGATGGTGCAGCCAGGTGATAACATCACTTTCTCGCATAATGGTGGATTAATAGCACCCAGCAGAGTGAGTAAGCTAAAGGGAAGAGGCCTTGGCATTCAATCAGTAGCTTCAGTAGACAATGACTGTGAGTCAAAATGTTTCTGGAAAGGTGGATCCATCAACACCAAACTCCCTTTTCAGAATCTTTCTCCAAGAACCGTGGGTCAATGCCCCAAGTATGTGAACAAAAGAAGCCTGTTGCTTGCTACTGGAATGAGGAATGTGCCAGAGGTTGTCCAAGGAAGAGGCCTGTTTGGAGCAATAGCTGGATTCATAGAAAATGGATGGGAAGGAATGGTGGATGGTTGGTATGGTTTCCGGCACCAAAATGCCCAAGGCACTGGTCAGGCCGCGGATTACAAAAGTACTCAGGCAGCTATAGATCAAATAACCGGGAAATTGAACAGGCTGATAGAGAAGACAAACACAGAGTTCGAATCCATAGAATCTGAGTTCAGTGAAATAGAACATCAAATCAGTAATGTAATAAACTGGACTAAAGATTCTATAACAGACATCTGGACGTATCAAGCTGAATTGCTGGTAGCAATGGAAAATCAGCATACAATTGACATGGCTGATTCAGAAATGCTGAATCTATATGAGAGGGTGAGGAAGCAACTAAGGCAAAATGCTGAAGAAGATGGGAAAGGGTGCTTTGAAATATACCACAAATGCGATGACAATTGTATGGAAAGCATCAGAAACAACACTTATGACCATACACAATACAGAGAAGAAGCACTCTTGAACAGACTCAACATTAATCCGGTGAAACTCTCTTCTGGGTACAAAGATGTTATACTGTGGTTTAGCTTCGGGGCGTCATGCTTTGTACTTTTGGCTGTCATCATGGGGCTTGTTTTCTTCTGCTTAAAAAATGGAAACATGCGATGCACAATCTGTATTTAG
>A_/_H10N8|MF613849|A/ruddy_turnstone/Delaware_Bay/450/2016
ATGTACAAAATAGTACTAGTATTCGCGCTCCTTGGAGCGGTGCATGGTCTTGACAAAATATGTCTTGGACATCATGCAGTCTCCAATGGCACCATCGTAAAGACTCTCACAAATGAAAAGGAAGAGGTGACCAATGCTACTGAAACAGTGGAGAGCAAAAGCCTGGACAAACTTTGCATGAAAAGTCGAAATTACAAGGACTTAGGTAATTGCCACCCAATAGGGATGATAATAGGGACTCCTGCTTGTGACCTACACCTTACCGGAACATGGGACACTTTAATAGAGAGAGACAATTCTATTGCCTATTGTTACCCGGGTGCCACTGTGAATGAAGAAGCATTAAGGCAGAAAATTATGGAAAGTGGAGGGATTGACAAGATAAGCACCGGGTTCACATATGGATCATCCATCAATTCAGCTGGAACCACTCAAGCATGCATGAGAGATGGAGGGAATAGTTTCTATGCGGAGCTAAAGTGGCTAGTGTCGAAGAACACAGGACAAAACTTCCCACAAACAACAAACACATACAGAAATACAGATTCAGCAGAACACCTTATAATCTGGGGAATTCATCACCCTTCAAGCACAAAAGAGAAGAATGATCTGTATGGAACACAATCACTTTCCATTTCAGTGGGGAGTTCTACTTATCAAAACAACTTTGTGCCTGTGGTGGGAGCAAGACCACAAGTGAAAGGCCAAAGTGGGCGGATTGATTTTCATTGGACGATGGTACAGCCAGGTGATAACATCACTTTCTCGCATAATGGTGGATTAATAGCACCCAGCAGAGTGAGTAAGCTAAAGGGAAGAGGCCTTGGCATTCAATCAGTAGCTTCAGTAGACAATGACTGTGAGTCAAAATGTTTCTGGAAAGGTGGATCCATCAACACCAAACTCCCTTTTCAGAATCTTTCTCCAAGAACCGTGGGTCAATGCCCCAAGTATGTGAACAAAAGAAGCCTGTTGCTTGCTACTGGAATGAGGAATGTGCCAGAGGTTGTCCAAGGAAGAGGCCTGTTTGGAGCAATAGCTGGATTCATAGAAAATGGATGGGAAGGAATGGTGGATGGTTGGTATGGTTTCCGGCACCAAAATGCCCAAGGCACTGGTCAGGCCGCGGATTACAAAAGTACTCAGGCAGCTATAGATCAAATAACCGGGAAATTGAACAGGCTGATAGAGAAGACAAACACAGAGTTCGAATCCATAGAATCTGAGTTCAGTGAAATAGAACATCAAATCAGTAATGTAATAAACTGGACTAAAGATTCTATAACAGACATCTGGACGTATCAAGCTGAATTGCTGGTAGCAATGGAAAATCAGCATACAATTGACATGGCTGATTCAGAAATGCTGAATCTATATGAGAGGGTGAGGAAGCAACTAAGGCAAAATGCTGAAGAAGATGGGAAAGGGTGCTTTGAAATATACCACAAATGCGATGACAATTGTATGGAAAGCATCAGAAACAACACTTATGACCATACACAATACAGAGAAGAAGCACTCTTGAACAGACTCAACATTAATCCGGTGAAACTCTCTTCTGGGTACAAAGATGTTATACTGTGGTTTAGCTTCGGGGCGTCATGCTTTGTACTTTTGGCTGTCATCATGGGGCTTGTTTTCTTCTGCTTAAAAAATGGAAACATGCGATGCACAATCTGTATTTAG
>A_/_H10N8|MF613831|A/mallard/Alberta/612/2015
ATGTACAAAATAGTACTAGTATTCGCGCTCCTTGGAGCGGTGCATGGTCTTGACAAAATATGTCTTGGACATCATGCAGTCTCCAATGGCACCATCGTAAAGACTCTCACAAATGAAAAGGAAGAGGTGACCAATGCTACTGAAACAGTGGAGAGCAAAAGCCTGGACAAACTTTGCATGAAAAGTCGAAATTACAAGGACTTAGGTAATTGCCACCCAATAGGGATGATAATAGGGACTCCTGCTTGTGACCTACACCTTACCGGAACATGGGACACTTTAATAGAGAGAGACAATTCTATTGCCTATTGTTACCCGGGTGCCACTGTGAATGAAGAAGCATTAAGGCAGAAAATTATGGAAAGTGGAGGGATTGACAAGATAAGCACCGGGTTCACATATGGATCATCCATCAATTCAGCTGGAACCACTCAAGCATGCATGAGAAATGGAGGGAATAGTTTCTATGCGGAGCTAAAGTGGCTAGTGTCGAAGAACACAGGACAAAACTTCCCACAAACAACAAACACATACAGAAATACAGATTCAGCAGAACACCTTATAATCTGGGGAATTCATCACCCTTCAAGCACAAAAGAGAAGAATGATCTGTATGGAACACAATCACTTTCCATTTCAGTGGGGAGTTCTACTTATCAAAACAACTTTGTGCCTGTGGTGGGAGCAAGACCACAAGTGAAAGGCCAAAGTGGGCGGATTGATTTTCATTGGACGATGGTACAGCCAGGTGATAACATCACTTTCTCGCATAATGGTGGATTAATAGCACCCAGCAGAGTGAGTAAGCTAAAGGGAAGAGGCCTTGGCATTCAATCAGTAGCTTCAGTAGACAATGACTGTGAGTCAAAATGTTTCTGGAAAGGTGGATCCATCAACACCAAACTCCCTTTTCAGAATCTTTCTCCAAGAACCGTGGGTCAATGCCCCAAGTATGTGAACAAAAGAAGCCTGTTGCTTGCTACTGGAATGAGGAATGTGCCAGAGGTTGTCCAAGGAAGAGGCCTGTTTGGAGCAATAGCTGGATTCATAGAAAATGGATGGGAAGGAATGGTGGATGGTTGGTATGGTTTCCGGCACCAAAATGCCCAAGGCACTGGTCAGGCCGCGGATTACAAAAGTACTCAGGCAGCTATAGATCAAATAACCGGGAAATTGAACAGGCTGATAGAGAAGACAAACACAGAGTTCGAATCCATAGAATCTGAGTTCAGTGAAATAGAACATCAAATCAGTAATGTAATAAACTGGACTAAAGATTCTATAACAGACATCTGGACGTATCAAGCTGAATTGCTGGTAGCAATGGAAAATCAGCATACAATTGACATGGCTGATTCAGAAATGCTGAATCTATATGAGAGGGTGAGGAAGCAACTAAGGCAAAATGCTGAAGAAGATGGGAAAGGGTGCTTTGAAATATACCACAAATGCGATGACAATTGTATGGAAAGCATCAGAAACAACACTTATGACCATACACAATACAGAGAAGAAGCACTCTTGAACAGACTCAACATTGATCCGGTGAAACTCTCTTCTGGGTACAAAGATGTTATACTGTGGTTTAGCTTCGGGGCGTCATGCTTTGTACTTTTGGCTGTCATCATGGGGCTTGTTTTCTTCTGCTTAAAAAATGGAAACATGCGATGCACAATCTGTATTTAG
>A_/_H10N5|MF613821|A/ruddy_turnstone/Delaware_Bay/524/2016
ATGTACAAAATAGTACTAGTATTCGCGCTCCTTGGAGCGGTGCATGGTCTTGACAAAATATGTCTTGGACATCATGCAGTCTCCAATGGCACCATCGTAAAGACTCTCACAAATGAAAAGGAAGAGGTGACCAATGCTACTGAAACAGTGGAGAGCAAAAGCCTGGACAAACTTTGCATGAAAAGTCGAAATTACAAGGACTTAGGTAATTGCCACCCAATAGGGATGATAATAGGGACTCCTGCTTGTGACCTACACCTTACCGGAACATGGGACACTTTAATAGAGAGAGACAATTCTATTGCCTATTGTTACCCGGGTGCCACTGTGAATGAAGAAGCATTAAGGCAGAAAATTATGGAAAGTGGAGGGATTGACAAGATAAGCACCGGGTTCACATATGGATCATCCATCAATTCAGCTGGAACCACTCAAGCATGCATGAGAAATGGAGGGAATAGTTTCTATGCGGAGCTAAAGTGGCTAGTGTCGAAGAACACAGGACAAAACTTCCCACAAACAACAAACACATACAGAAATACAGATTCAGCAGAACACCTTATAATCTGGGGAATTCATCACCCTTCAAGCACAAAAGAGAAGAATGATCTGTATGGAACACAATCACTTTCCATTTCAGTGGGGAGTTCTACTTATCAAAACAACTTTGTGCCTGTGGTGGGAGCAAGACCACAAGTGAAAGGCCAAAGTGGGCGGATTGATTTTCATTGGACGATGGTACAGCCAGGTGATAACATCACTTTCTCGCATAATGGTGGATTAATAGCACCCAGCAGAGTGAGTAAGCTAAAGGGAAGAGGCCTTGGCATTCAATCAGTAGCTTCAGTAGACAATGACTGTGAGTCAAAATGTTTCTGGAAAGGTGGATCCATCAACACCAAACTCCCTTTTCAGAATCTTTCTCCAAGAACCGTGGGTCAATGCCCCAAGTATGTGAACAAAAAAAGCCTGTTGCTTGCTACTGGAATGAGGAATGTGCCAGAGGTTGTCCAAGGAAGAGGCCTGTTTGGAGCAATAGCTGGATTCATAGAAAATGGATGGGAAGGAATGGTGGATGGTTGGTATGGTTTCCGGCACCAAAATGCCCAAGGCACTGGTCAGGCCGCGGATTACAAAAGTACTCAGGCAGCTATAGATCAAATAACCGGGAAATTGAACAGGCTGATAGAGAAGACAAACACAGAGTTCGAATCCATAGAATCTGAGTTCAGTGAAATAGAACATCAAATCAGTAATGTAATAAACTGGACTAAAGATTCTATAACAGACATCTGGACGTATCAAGCTGAATTGCTGGTAGCAATGGAAAATCAGCATACAATTGACATGGCTGATTCAGAAATGCTGAATCTATATGAGAGGGTGAGGAAGCAACTAAGGCAAAATGCTGAAGAAGATGGGAAAGGGTGCTTTGAAATATACCACAAATGCGATGACAATTGTATGGAAAGCATCAGAAACAACACTTATGACCATACACAATACAGAGAAGAAGCACTCTTGAACAGACTCAACATTAATCCGGTGAAACTCTCTTCTGGGTACAAAGATGTTATACTGTGGTTTAGCTTCGGGGCGTCATGCTTTGTACTTTTGGCTGTCATCATGGGGCTTGTTTTCTTCTGCTTAAAAAATGGAAACATGCGATGCACAATCTGTATTTAG
>A_/_H10N5|MF613929|A/shorebird/Delaware_Bay/331/2016
ATGCACAAAATAGTACTAGTATTCGCGCTCCTTGGAGCGGTGCATGGTCTTGACAAAATATGTCTTGGACATCATGCAGTCTCCAATGGCACCATCGTAAAGACTCTCACAAATGAAAAGGAAGAGGTGACCAATGCTACTGAAACAGTGGAGAGCAAAAGCCTGGACAAACTTTGCATGAAAAGTCGAAATTACAAGGACTTAGGTAATTGCCACCCAATAGGGATGATAATAGGGACTCCTGCTTGTGACCTACACCTTACCGGAACATGGGACACTTTAATAGAGAGAGACAATTCTATTGCCTATTGTTACCCGGGTGCCACTGTGAATGAAGAAGCATTAAGGCAGAAAATTATGGAAAGTGGAGGGATTGACAAGATAAGCACCGGGTTCACATATGGATCATCCATCAATTCAGCTGGAACCACTCAAGCATGCATGAGAAATGGAGGGAATAGTTTCTATGCGGAGCTAAAGTGGCTAGTGTCGAAGAACACAGGACAAAACTTCCCACAAACAACAAACACATACAGAAATACAGATTCAGCAGAACACCTTATAATCTGGGGAATTCATCACCCTTCAAGCACAAAAGAGAAGAATGATCTGTATGGAACACAATCACTTTCCATTTCAGTGGGGAGTTCTACTTATCAAAACAACTTTGTGCCTGTGGTGGGAGCAAGACCACAAGTGAAAGGCCAAAGTGGGCGGATTGATTTTCATTGGACGATGGTACAGCCAGGTGATAACATCACTTTCTCGCATAATGGTGGATTAATAGCACCCAGCAGAGTGAGTAAGCTAAAGGGAAGAGGCCTTGGCATTCAATCAGTAGCTTCAGTAGACAATGACTGTGAGTCAAAATGTTTCTGGAAAGGTGGATCCATCAACACCAAACTCCCTTTTCAGAATCTTTCTCCAAGAACCGTGGGTCAATGCCCCAAGTATGTGAACAAAAGAAGCCTGTTGCTTGCTACTGGAATGAGGAATGTGCCAGAGGTTGTCCAAGGAAGAGGCCTGTTTGGAGCAATAGCTGGATTCATAGAAAATGGATGGGAAGGAATGGTGGATGGTTGGTATGGTTTCCGGCACCAAAATGCCCAAGGCACTGGTCAGGCCGCGGATTACAAAAGTACTCAGGCAGCTATAGATCAAATAACCGGGAAATTGAACAGGCTGATAGAGAAGACAAACACAGAGTTCGAATCCATAGAATCTGAGTTCAGTGAAATAGAACATCAAATCAGTAATGTAATAAACTGGACTAAAGATTCTATAACAGACATCTGGACGTATCAAGCTGAATTGCTGGTAGCAATGGAAAATCAGCATACAATTGACATGGCTGATTCAGAAATGCTGAATCTATATGAGAGGGTGAGGAAGCAACTAAGGCAAAATGCTGAAGAAGATGGGAAAGGGTGCTTTGAAATATACCACAAATGCGATGACAATTGTATGGAAAGCATCAGAAACAACACTTATGACCATACACAATACAGAGAAGAAGCACTCTTGAACAGACTCAACATTAATCCGGTGAAACTCTCTTCTGGGTACAAAGATGTTATACTGTGGTTTAGCTTCGGGGCGTCATGCTTTGTACTTTTGGCTGTCATCATGGGGCTTGTTTTCTTCTGCTTAAAAAATGGAAACATGCGATGCACAATCTGTATTTAG
>A_/_H10N5|MF613655|A/mandarin_duck/Singapore/805_F-72_7/1993
ATGTACAAAGTAGTAGTAATAATCGCGCTCCTTGGAGCAGTGAGAGGTCTTGATAAAATCTGTCTAGGACATCATGCAGTAGCCAATGGAACCATTGTGAAGACCCTCACAAACGAGCAGGAAGAAGTGACCAATGCTACTGAAACAGTGGAGAACACAAGTCTGGACAAATTATGTATGAAAGGAAGAAGCTATAACGACCTGGGCAATTGCCATCCAATAGGAATTTTGATAGGAACACCAACTTGTGATCTGCATCTTACTGGGACATGGGACACTCTCATTGAGCGAGATAATGCCATTGCTTACTGTTACCCTGGAGCGACCGTAAATGAAGAAGCACTGAGGCAGAAAATAATGGAAAGTGGGGGAATCAGCAAAATAAGCACTGGTTTTACTTATGGGTCTTCCATCAATTCGGCCGGAACCACTAAAGCGTGCATGAGAAATGGAGGAAATAGCTTTTATGCAGAGCTCAAGTGGCTAGTATCAAAGAATGAAGGACAAAACTTCCCTCAGACCACGAACACTTATAGAAACACAGACACAGCTGAACATCTCATAATATGGGGAATCCATCATCCTTCCAGCACTCAAGAGAAGAATGATCTATATGGGACACAATCATTATCTATATCAGTTGGGAGTTCCACTTATCAGAACAATTTTGTTCCGGTTGTTGGGGCAAGACCTCAGGTCAATGGGCAAAGTGGGAGAATTGTTTTCCACTGGACACTAGTACAACCAGGCGATAATATCACCTTCTCACACAATGGGGGTCTGATAGCACCAAGCCGAGTTAGCAAATTGATTGGAAGGGGATTGGGAATTCAATCAGAAGCACCAATAGACAATGGTTGTGAGTCTAAATGTTTTTGGAGAGGAGGTTCTATGAATACAAAGCTCCCTTTCCAAAATTTGTCACCAAGAACAGTAGGCCAATGTCCTAAATACGTGAATAAGAAGAGTTTGATGCTTGCAACAGGAATGAGGAATGTGCCAGAGATAATGCAAGGGAGAGGTCTATTTGGTGCAATAGCAGGATTTATAGAGAATGGATGGGAAGGAATGGTAGATGGTTGGTATGGTTTCAGACACCAAAACGCTCAGGGCACAGGCCAAGCTGCAGATTACAAGAGTACTCAGGCAGCTATTGACCAAATCACTGGAAAGCTGAATAGACTGATTGAGAAGACCAACACTGAATTCGAGTCGATAGAGTCTGAGTTCAGTGAGATTGAACACCAGATTGGTAACATCATCAATTGGACCAAGGACTCAATAACCGACATCTGGACTTATCAGGCTGAGCTATTGGTAGCAATGGAGAACCAGCACACAATTGACATGGCTGATTCAGAGATGTTAAATCTGTATGAGAGAGTAAGGAAACAACTCAGGCAGAATGCAGAAGAAGACGGAAAAGGATGTTTTGAGATATATCATGCTTGTGATGATTCATGCATGGAGAGCATAAGGAACAACACCTATGACCATTCACAATACAGAGAAGAAGCTCTTTTGAATAGACTGAATATCAATCCAGTAAAACTTTCTTCGGGATATAAAGACATCATCCTTTGGTTTAGCTTCGGGGCATCATGTTTTGTTCTTCTAGCCGTTGTTATGGGTCTTGTCTTCTTCTGTCTGAAAAATGGAAACATGCGATGCACAATCTGTATTTAG
>A_/_H10N5|CY241145|A/ruddy_turnstone/New_Jersey/UGAI16-1239/2016
ATGTACAAAATAGTACTAGTATTCGCGCTCCTTGGAGCGGTGCATGGTCTTGACAAAATATGTCTTGGACATCATGCAGTCTCCAATGGCACCATCGTAAAGACTCTCACAAATGAAAAGGAAGAGGTGACCAATGCTACTGAAACAGTGGAGAGCAAAAGCCTGGACAAACTTTGCATGAAAAGTCGAAATTACAAGGACTTAGGTAATTGCCACCCAATAGGGATGATAATAGGGACTCCTGCTTGTGACCTACACCTTACCGGAACATGGGACACTTTAATAGAGAGAGACAATTCTATTGCCTATTGTTACCCGGGTGCCACTGTGAATGAAGAAGCATTAAGGCAGAAAATTATGGAAAGTGGAGGGATTGACAAGATAAGCACCGGGTTCACATATGGATCATCCATCAATTCAGCTGGAACCACTCAAGCATGCATGAGAAATGGAGGGAATAGTTTCTATGCGGAGCTAAAGTGGCTAGTGTCGAAGAACACAGGACAAAACTTCCCACAAACAACAAACACATACAGAAATACAGATTCAGCAGAACACCTTATAATTTGGGGAATTCATCACCCTTCAAGCACAAAAGAGAAGAATGATCTGTATGGAACACAATCACTTTCCATTTCAGTGGGGAGTTCTACTTATCAAAACAACTTTGTGCCTGTGGTGGGAGCAAGACCACAAGTGAAAGGCCAAAGTGGGCGGATTGATTTTCATTGGACGATGGTACAGCCAGGTGATAACATCACTTTCTCGCATAATGGTGGATTAATAGCACCCAGCAGAGTGAGTAAGCTAAAGGGAAGAGGCCTTGGCATTCAATCAGTAGCTTCAGTAGACAATGACTGTGAGTCAAAATGTTTCTGGAAAGGTGGATCCATCAACACCAAACTCCCTTTTCAGAATCTTTCTCCAAGAACCGTGGGTCAATGCCCCAAGTATGTGAACAAAAGAAGCCTGTTGCTTGCTACTGGAATGAGGAATGTGCCAGAGGTTGTCCAAGGAAGAGGCCTGTTTGGAGCAATAGCTGGATTCATAGAAAATGGATGGGAAGGAATGGTGGATGGTTGGTATGGTTTCCGGCACCAAAATGCCCAAGGCACTGGTCAGGCCGCGGATTACAAAAGTACTCAGGCAGCTATAGATCAAATAACCGGGAAATTGAACAGGCTGATAGAGAAGACAAACACAGAGTTCGAATCCATAGAATCTGAGTTCAGTGAAATAGAACATCAAATCAGTAATGTAATAAACTGGACTAAAGATTCTATAACAGACATCTGGACGTATCAAGCTGAATTGCTGGTAGCAATGGAAAATCAGCATACAATTGACATGGCTGATTCAGAAATGCTGAATCTATATGAGAGGGTGAGGAAGCAACTAAGGCAAAATGCTGAAGAAGATGGGAAAGGGTGCTTTGAAATATACCACAAATGCGATGACAATTGTATGGAAAGCATCAGAAACAACACTTATGACCATACACAATACAGAGAAGAAGCACTCTTGAACAGACTCAACATTAATCCGGTGAAACTCTCTTCTGGGTACAAAGATGTTATACTGTGGTTTAGCTTCGGGGCGTCATGCTTTGTACTTTTGGCTGTCATCATGGGGCTTGTTTTCTTCTGCTTAAAAAATGGAAACATGCGATGCACAATCTGTATTTAG
>A_/_H10N5|CY241225|A/ruddy_turnstone/New_Jersey/UGAI16-1265/2016
ATGTACAAAATAGTACTAGTATTTGCGCTCCTTGGAGCGGTGCATGGTCTTGACAAAATATGTCTTGGACATCATGCAGTCTCCAATGGCACCATCGTAAAGACTCTCACAAATGAAAAGGAAGAGGTGACCAATGCTACTGAAACAGTGGAGAGCAAAAGCCTGGACAAACTTTGCATGAAAAGTCGAAATTACAAGGACTTAGGTAATTGCCACCCAATAGGGATGATAATAGGGACTCCTGCTTGTGACCTACACCTTACCGGAACATGGGACACTTTAATAGAGAGAGACAATTCTATTGCCTATTGTTACCCGGGTGCCACTGTGAATGAAGAAGCATTAAGGCAGAAAATTATGGAAAGTGGAGGGATTGACAAGATAAGCACCGGGTTCACATATGGATCATCCATCAATTCAGCTGGAACCACTCAAGCATGCATGAGAAATGGAGGGAATAGTTTCTATGCAGAGCTAAAGTGGCTAGTGTCGAAGAACACAGGACAAAACTTCCCACAAACAACAAACACATACAGAAATACAGATTCAGCAGAACACCTTATAATCTGGGGAATTCATCACCCTTCAAGCACAAAAGAGAAGAATGATCTGTATGGAACACAATCACTTTCCATTTCAGTGGGGAGTTCTACTTATCAAAACAACTTTGTGCCTGTGGTGGGAGCAAGACCACAAGTGAAAGGCCAAAGTGGGCGGATTGATTTTCATTGGACGATGGTACAGCCAGGTGATAACATCACTTTCTCGCATAATGGTGGATTAATAGCACCCAGCAGAGTGAGTAAGCTAAAGGGAAGAGGCCTTGGCATTCAATCAGTAGCTTCAGTAGACAATGACTGTGAGTCAAAATGTTTCTGGAAAGGTGGATCCATCAACACCAAACTCCCTTTTCAGAATCTTTCTCCAAGAACCGTGGGTCAATGCCCCAAGTATGTGAACAAAAGAAGCCTGTTGCTTGCTACTGGAATGAGGAATGTGCCAGAGGTTGTCCAAGGAAGAGGCCTGTTTGGAGCAATAGCTGGATTCATAGAAAATGGATGGGAAGGAATGGTGGATGGTTGGTATGGTTTCCGGCACCAAAATGCCCAAGGCACTGGTCAGGCCGCGGATTACAAAAGTACTCAGGCAGCTATAGATCAAATAACCGGGAAATTGAACAGGCTGATAGAGAAGACAAACACAGAGTTCGAATCCATAGAATCTGAGTTCAGTGAAATAGAACATCAAATCAGTAATGTAATAAACTGGACTAAAGATTCTATAACAGACATCTGGACGTATCAAGCTGAATTGCTGGTAGCAATGGAAAATCAGCATACAATTGACATGGCTGATTCAGAAATGCTGAATCTATATGAGAGGGTGAGGAAGCAACTAAGGCAAAATGCTGAAGAAGATGGGAAAGGGTGCTTTGAAATATACCACAAATGCGATGACAATTGTATGGAAAGCATCAGAAACAACACTTATGACCATACACAATACAGAGAAGAAGCACTCTTGAACAGACTCAACATTAATCCGGTGAAACTCTCTTCTGGGTACAAAGATGTTATACTGTGGTTTAGCTTCGGGGCGTCATGCTTTGTACTTTTGGCTGTCATCATGGGGCTTGTTTTCTTCTGCTTAAAAAATGGAAACATGCGATGCACAATCTGTATTTAG
>A_/_H10N5|CY241209|A/ruddy_turnstone/New_Jersey/UGAI16-1260/2016
ATGTACAAAATAGTACTAGTATTCGCGCTCCTTGGAGCGGTGCATGGTCTTGACAAAATATGTCTTGGACATCATGCAGTCTCCAATGGCACCATCGTAAAGACTCTCACAAATGAAAAGGAAGAGGTGACCAATGCTACTGAAACAGTGGAGAGCAAAAGCCTGGACAAACTTTGCATGAAAAGTCGAAATTACAAGGACTTAGGTAATTGCCACCCAATAGGGATGATAATAGGGACTCCTGCTTGTGACCTACACCTTACCGGAACATGGGACACTTTAATAGAGAGAGACAATTCTATTGCCTATTGTTACCCGGGTGCCACTGTGAATGAAGAAGCATTAAGGCAGAAAATTATGGAAAGTGGAGGGATTGACAAGATAAGCACCGGGTTCACATATGGATCATCCATCAATTCAGCTGGAACCACTCAAGCATGCATGAGAAATGGAGGGAATAGTTTCTATGCGGAGCTAAAGTGGCTAGTGTCGAAGAACACAGGACAAAACTTCCCACAAACAACAAACACATACAGAAATACAGATTCAGCAGAACACCTTATAATCTGGGGAATCCATCACCCTTCAAGCACAAAAGAGAAGAATGATCTGTATGGAACACAATCACTTTCCATTTCAGTGGGGAGTTCTACTTATCAAAACAACTTTGTGCCTGTGGTGGGAGCAAGACCACAAGTGAAAGGCCAAAGTGGGCGGATTGATTTTCATTGGACGATGGTACAGCCAGGCGATAACATCACTTTCTCGCATAATGGTGGATTAATAGCACCCAGCAGAGTGAGTAAGCTAAAGGGAAGAGGCCTTGGCATTCAATCAGTAGCTTCAGTAGACAATGACTGTGAGTCAAAATGTTTCTGGAAAGGTGGATCCATCAACACCAAACTCCCTTTTCAGAATCTTTCTCCAAGAACCGTGGGTCAATGCCCCAAGTATGTGAACAAAAGAAGCCTGTTGCTTGCTACTGGAATGAGGAATGTGCCAGAGGTTGTCCAAGGAAGAGGCCTGTTTGGAGCAATAGCTGGATTCATAGAAAATGGATGGGAAGGAATGGTGGATGGTTGGTATGGTTTCCGGCACCAAAATGCCCAAGGCACTGGTCAGGCCGCGGATTACAAAAGTACTCAGGCAGCTATAGATCAAATAACCGGGAAATTGAACAGGCTGATAGAGAAGACAAACACAGAGTTCGAATCCATAGAATCTGAGTTCAGTGAAATAGAACATCAAATCAGTAATGTAATAAACTGGACTAAAGATTCTATAACAGACATCTGGACGTATCAAGCTGAATTGCTGGTAGCAATGGAAAATCAGCATACAATTGACATGGCTGATTCAGAAATGCTGAATCTATATGAGAGGGTGAGGAAGCAACTAAGGCAAAATGCTGAAGAAGATGGGAAAGGGTGCTTTGAAATATACCACAAATGCGATGACAATTGTATGGAAAGCATCAGAAACAACACTTATGACCATACACAATACAGAGAAGAAGCACTCTTGAACAGACTCAACATTAATCCGGTGAAACTCTCTTCTGGGTACAAAGATGTTATACTGTGGTTTAGCTTCGGGGCGTCATGCTTTGTACTTTTGGCTGTCATCATGGGGCTTGTTTTCTTCTGCTTAAAAAATGGAAACATGCGATGCACAATCTGTATTTAG
>A_/_H10N5|CY241177|A/ruddy_turnstone/New_Jersey/UGAI16-1250/2016
ATGTACAAAATAGTAATAGTATTCGCGCTCCTTGGAGCGGTGCATGGTCTTGACAAAATATGTCTTGGACATCATGCAGTCTCCAATGGCACCATCGTAAAGACTCTCACAAATGAAAAGGAAGAGGTGACCAATGCTACTGAAACAGTGGAGAGCAAAAGCCTGGACAAACTTTGCATGAAAAGTCGAAATTACAAGGACTTAGGTAATTGCCACCCAATAGGGATGATAATAGGGACTCCTGCTTGTGACCTACACCTTACCGGAACATGGGACACTTTAATAGAGAGAGACAATTCTATTGCCTATTGTTACCCGGGTGCCACTGTGAATGAAGAAGCATTAAGGCAGAAAATTATGGAAAGTGGAGGGATTGACAAGATAAGCACCGGGTTCACATATGGATCATCCATCAATTCAGCTGGAACCACTCAAGCATGCATGAGAAATGGAGGGAATAGTTTCTATGCGGAGCTAAAGTGGCTAGTGTCGAAGAACACAGGACAAAACTTCCCACAAACAACAAACACATACAGAAATACAGATTCAGCAGAACACCTTATAATCTGGGGAATTCATCACCCTTCAAGCACAAAAGAGAAGAATGATCTGTATGGAACACAATCACTTTCCATTTCAGTGGGGAGTTCTACTTATCAAAACAACTTTGTGCCTGTGGTGGGAGCAAGACCACAAGTGAAAGGCCAAAGTGGGCGGATTGATTTTCATTGGACGATGGTACAGCCAGGTGATAACATCACTTTCTCGCATAATGGTGGATTAATAGCACCCAGCAGAGTGAGTAAGCTAAAGGGAAGAGGCCTTGGCATTCAATCAGTAGCTTCAGTAGACAATGACTGTGAGTCAAAATGTTTCTGGAAAGGTGGATCCATCAACACCAAACTCCCTTTTCAGAATCTTTCTCCAAGAACCGTGGGTCAATGCCCCAAGTATGTGAACAAAAGAAGCCTGTTGCTTGCTACTGGAATGAGGAATGTGCCAGAGGTTGTCCAAGGAAGAGGCCTGTTTGGAGCAATAGCTGGATTCATAGAAAATGGATGGGAAGGAATGGTGGATGGTTGGTATGGTTTCCGGCACCAAAATGCCCAAGGCACTGGTCAGGCCGCGGATTACAAAAGTACTCAGGCAGCTATAGATCAAATAACCGGGAAATTGAACAGGCTGATAGAGAAGACAAACACAGAGTTCGAATCCATAGAATCTGAATTCAGTGAAATAGAACATCAAATCAGTAATGTAATAAACTGGACTAAAGATTCTATAACAGACATCTGGACGTATCAAGCTGAATTGCTGGTAGCAATGGAAAATCAGCATACAATTGACATGGCTGATTCAGAAATGCTGAATCTATATGAGAGGGTGAGGAAGCAACTAAGGCAAAATGCTGAAGAAGATGGGAAAGGGTGCTTTGAAATATACCACAAATGCGATGACAATTGTATGGAAAGCATCAGAAACAACACTTATGACCATACACAATACAGAGAAGAAGCACTCTTGAACAGACTCAACATTAATCCGGTGAAACTCTCTTCTGGGTACAAAGATGTTATACTGTGGTTTAGCTTCGGGGCGTCATGCTTTGTACTTTTGGCTGTCATCATGGGGCTTGTTTTCTTCTGCTTAAAAAATGGAAACATGCGATGCACAATCTGTATTTAG
>A_/_H10N9|CY241297|A/ruddy_turnstone/New_Jersey/UGAI16-1299/2016
ATGTACAAAATAGTACTAGTATTCGCGCTCCTTGGAGCGGTGCATGGTCTTGACAAAATATGTCTTGGACATCATGCAGTCTCCAATGGCACCATCGTAAAGACTCTCACAAATGAAAAGGAAGAGGTGACCAATGCTACTGAAACAGTGGAGAGCAAAAGCCTGGACAAACTTTGCATGAAAAGTCGAAATTACAAGGACTTAGGTAATTGCCACCCAATAGGGATGATAATAGGGACTCCTGCTTGTGACCTACACCTTACCGGAACATGGGACACTTTAATAGAGAGAGACAATTCTATTGCCTATTGTTACCCGGGTGCCACTGTGAATGAAGAAGCATTAAGGCAGAAAATTATGGAAAGTGGAGGGATTGACAAGATAAGCACCGGGTTCACATATGGATCATCCATCAATTCAGCTGGAACCACTCAAGCATGCATGAGAAATGGAGGGAATAGTTTCTATGCGGAGCTAAAGTGGCTAGTGTCGAAGAACACAGGACAAAACTTCCCACAAACAACAAACACATACAGAAATACAGATTCAGCAGAACACCTTATAATCTGGGGAATTCATCACCCTTCAAGCACAAAAGAGAAGAATGATCTGTATGGAACACAATCACTTTCCATTTCAGTGGGGAGTTCTACTTATCAAAACAACTTTGTGCCTGTGGTGGGAGCAAGACCACAAGTGAAAGGCCAAAGTGGGCGGATTGATTTTCATTGGACGATGGTACAGCCAGGTGATAACATCACTTTCTCGCATAATGGTGGATTAATAGCACCCAGCAGAGTGAGTAAGCTAAAGGGAAGAGGCCTTGGCATTCAATCAGTAGCTTCAGTAGACAATGACTGTGAGTCAAAATGTTTCTGGAAAGGTGGATCCATCAACACCAAACTCCCTTTTCAGAATCTTTCTCCAAGAACCGTGGGTCAATGCCCCAAGTATGTGAACAAAAGAAGCCTGTTGCTTGCTACTGGAATGAGGAATGTGCCAGAGGTTGTCCAAGGAAGAGGCCTGTTTGGAGCAATAGCTGGATTCATAGAAAATGGATGGGAAGGAATGGTGGATGGTTGGTATGGTTTCCGGCACCAAAATGCCCAAGGCACTGGTCAGGCCGCGGATTACAAAAGTACTCAGGCAGCTATAGATCAAATAACCGGGAAATTGAACAGGCTGATAGAGAAGACAAACACAGAGTTCGAATCCATAGAATCTGAGTTCAGTGAAATAGAACATCAAATCAGTAATGTAATAAACTGGACTAAAGATTCTATAACAGACATCTGGACGTATCAAGCTGAATTGCTGGTAGCAATGGAAAATCAGCATACAATTGACATGGCTGATTCAGAAATGCTGAATCTATATGAGAGGGTGAGGAAGCAACTAAGGCAAAATGCTGAAGAAGATGGGAAAGGGTGCTTTGAAATATACCACAAATGCGATGACAATTGTATGGAAAGCATCAGAAACAACACTTATGACCATACACAATACAGAGAAGAAGCACTCTTGAACAGACTCAACATTAATCCGGTGAAACTCTCTTCTGGGTACAAAGATGTTATACTGTGGTTTAGCTTCGGGGCGTCATGCTTTGTACTTTTGGCTGTCATCATGGGGCTTGTTTTCTTCTGCTTGGAAGATGGAAACATGCGATGCACAGTCTGTATTTAG
>A_/_H10N5|CY241281|A/ruddy_turnstone/New_Jersey/UGAI16-1294/2016
ATGTACAAAATAGTACTAGTATTCGCGCTCCTTGGAGCGGTGCATGGTCTTGACAAAATATGTCTTGGACATCATGCAGTCTCCAATGGCACCATCGTAAAGACTCTCACAAATGAAAAGGAAGAGGTGACCAATGCTACTGAAACAGTGGAGAGCAAAAGCCTGGACAAACTTTGCATGAAAAATCGAAATTACAAGGACTTAGGTAATTGCCACCCAATAGGGATGATAATAGGGACTCCTGCTTGTGACCTACACCTTACCGGAACATGGGACACTTTAATAGAGAGAGACAATTCTATTGCCTATTGTTACCCGGGTGCCACTGTGAATGAAGAAGCATTAAGGCAGAAAATTATGGAAAGTGGAGGGATTGACAAGATAAGCACCGGGTTCACATATGGATCATCCATCAATTCAGCTGGAACCACTCAAGCATGCATGAGAAATGGAGGGAATAGTTTCTATGCGGAGCTAAAGTGGCTAGTGTCGAAGAACACAGGACAAAACTTCCCACAAACAACAAACACATACAGAAATACAGATTCAGCAGAACACCTTATAATCTGGGGAATTCATCACCCTTCAAGCACAAAAGAGAAGAATGATCTGTATGGAACACAATCACTTTCCATTTCAGTGGGGAGTTCTACTTATCAAAACAACTTTGTGCCTGTGGTGGGAGCAAGACCACAAGTGAAAGGCCAAAGTGGGCGGATTGATTTTCATTGGACGATGGTACAGCCAGGTGATAACATCACTTTCTCGCATAATGGTGGATTAATAGCACCCAGCAGAGTGAGTAAGCTAAAGGGAAGAGGCCTTGGCATTCAATCAGTAGCTTCAGTAGACAATGACTGTGAGTCAAAATGTTTCTGGAAAGGTGGATCCATCAACACCAAACTCCCTTTTCAGAATCTTTCTCCAAGAACCGTGGGTCAATGCCCCAAGTATGTGAACAAAAGAAGCCTGTTGCTTGCTACTGGAATGAGGAATGTGCCAGAGGTTGTCCAAGGAAGAGGCCTGTTTGGAGCAATAGCTGGATTCATAGAAAATGGATGGGAAGGAATGGTGGATGGTTGGTATGGTTTCCGGCACCAAAATGCCCAAGGCACTGGTCAGGCCGCGGATTACAAAAGTACTCAGGCAGCTATAGATCAAATAACCGGGAAATTGAACAGGCTGATAGAGAAGACAAACACAGAGTTCGAATCCATAGAATCTGAGTTCAGTGAAATAGAACATCAAATCAGTAATGTAATAAACTGGACTAAAGATTCTATAACAGACATCTGGACGTATCAAGCTGAATTGCTGGTAGCAATGGAAAATCAGCATACAATTGACATGGCTGATTCAGAAATGCTGAATCTATATGAGAGGGTGAGGAAGCAACTAAGGCAAAATGCTGAAGAAGATGGGAAAGGGTGCTTTGAAATATACCACAAATGCGATGACAATTGTATGGAAAGCATCAGAAACAACACTTATGACCATACACAATACAGAGAAGAAGCACTCTTGAACAGACTCAACATTAATCCGGTGAAACTCTCTTCTGGGTACAAAGATGTTATACTGTGGTTTAGCTTCGGGGCGTCATGCTTTGTACTTTTGGCTGTCATCATGGGGCTTGTTTTCTTCTGCTTAAAAAATGGAAACATGCGATGCACAATCTGTATTTAG
>A_/_H10N5|CY241241|A/ruddy_turnstone/New_Jersey/UGAI16-1276/2016
ATGTACAAAATAGTACTAGTATTCGCGCTCCTTGGAGCGGTGCATGGCCTTGACAAAATATGTCTTGGACATCATGCAGTCTCCAATGGCACCATCGTAAAGACTCTCACAAATGAAAAGGAAGAGGTGACCAATGCTACTGAAACAGTGGAGAGCAAAAGCCTGGACAAACTTTGCATGAAAAGTCGAAATTACAAGGACTTAGGTAATTGCCACCCAATAGGGATGATAATAGGGACTCCTGCTTGTGACCTACACCTTACCGGAACATGGGACACTTTAATAGAGAGAGACAATTCTATTGCCTATTGTTACCCGGGTGCCACTGTGAATGAAGAAGCATTAAGGCAGAAAATTATGGAAAGTGGAGGGATTGACAAGATAAGCACCGGGTTCACATATGGATCATCCATCAATTCAGCTGGAACCACTCAAGCATGCATGAGAAATGGAGGGAATAGTTTCTATGCGGAGCTAAAGTGGCTAGTGTCGAAGAACACAGGACAAAACTTCCCACAAACAACAAACACATACAGAAATACAGATTCAGCAGAACACCTTATAATCTGGGGAATTCATCACCCTTCAAGCACAAAAGAGAAGAATGATCTGTATGGAACACAATCACTTTCCATTTCAGTGGGGAGTTCTACTTATCAAAACAACTTTGTGCCTGTGGTGGGAGCAAGACCACAAGTGAAAGGCCAAAGTGGGCGGATTGATTTTCATTGGACGATGGTACAGCCAGGTGATAACATCACTTTCTCGCATAATGGTGGATTAATAGCACCCAGCAGAGTGAGTAAGCTAAAGGGAAGAGGCCTTGGCATTCAATCAGTAGCTTCAGTAGACAATGACTGTGAGTCAAAATGTTTCTGGAAAGGTGGATCCATCAACACCAAACTCCCTTTTCAGAATCTTTCTCCAAGAACCGTGGGTCAATGCCCCAAGTATGTGAACAAAAGAAGCCTGTTGCTTGCTACTGGAATGAGGAATGTGCCAGAGGTTGTCCAAGGAAGAGGCCTGTTTGGAGCAATAGCTGGATTCATAGAAAATGGATGGGAAGGAATGGTGGATGGTTGGTATGGTTTCCGGCACCAAAATGCCCAAGGCACTGGTCAGGCCGCGGATTACAAAAGTACTCAGGCAGCTATAGATCAAATAACCGGGAAATTGAACAGGCTGATAGAGAAGACAAACACAGAGTTCGAATCCATAGAATCTGAGTTCAGTGAAATAGAACATCAAATCAGTAATGTAATAAACTGGACTAAAGATTCTATAACAGACATCTGGACGTATCAAGCTGAATTGCTGGTAGCAATGGAAAATCAGCATACAATTGACATGGCTGATTCAGAAATGCTGAATCTATATGAGAGGGTGAGGAAGCAACTAAGGCAAAATGCTGAAGAAGATGGGAAAGGGTGCTTTGAAATATACCACAAATGCGATGACAATTGTATGGAAAGCATCAGAAACAACACTTATGACCATACACAATACAGAGAAGAAGCACTCTTGAACAGACTCAACATTAATCCGGTGAAACTCTCTTCTGGGTACAAAGATGTTATACTGTGGTTTAGCTTCGGGGCGTCATGCTTTGTACTTTTGGCTGTCATCATGGGGCTTGTTTTCTTCTGCTTAAAAAATGGAAACATGCGATGCACAATCTGTATTTAG
>A_/_H10N5|CY241429|A/ruddy_turnstone/New_Jersey/UGAI16-1481/2016
ATGTACAAAATAGTACTAGTATTCGCGCTCCTTGGAGCGGTGCATGGTCTTGACAAAATATGTCTTGGACATCATGCAGTCTCCAATGGCACCATCGTAAAGACTCTCACAAATGAAAAGGAAGAGGTGACCAATGCTACTGAAACAGTGGAGAGCAAAAGCCTGGACAAACTTTGCATGAAAAGTCGAAATTACAAGGACTTAGGTAATTGCCACCCAATAGGGATGATAATAGGGACTCCTGCTTGTGACCTACACCTTACCGGAACATGGGACACTTTAATAGAGAGAGACAATTCTATTGCCTATTGTTACCCGGGTGCCACTGTGAATGAAGAAGCATTAAGGCAGAAAATTATGGAAAGTGGAGGGATTGACAAGATAAGCACCGGGTTCACATATGGATCATCCATCAATTCAGCTGGAACCACTCAAGCATGCATGAGAAATGGAGGGAATAGTTTCTATGCGGAGCTAAAGTGGCTAGTGTCGAAGAACACAGGACAAAACTTCCCACAAACAACAAACACATACAGAAATACAGATTCAGCAGAACACCTTATAATCTGGGGAATTCATCACCCTTCAAGCACAAAAGAGAAGAATGATCTGTATGGAACACAATCACTTTCCATTTCAGTGGGGAGTTCTACTTATCAAAATAACTTTGTGCCTGTGGTGGGAGCAAGACCACAAGTGAAAGGCCAAAGTGGGCGGATTGATTTTCATTGGACGATGGTACAGCCAGGTGATAACATCACTTTCTCGCATAATGGTGGATTAATAGCACCCAGCAGAGTGAGTAAGCTAAAGGGAAGAGGCCTTGGCATTCAATCAGTAGCTTCAGTAGACAATGACTGTGAGTCAAAATGTTTCTGGAAAGGTGGATCCATCAACACCAAACTCCCTTTTCAGAATCTTTCTCCAAGAACCGTGGGTCAATGCCCCAAGTATGTGAACAAAAGAAGCCTGTTGCTTGCTACTGGAATGAGGAATGTGCCAGAGGTTGTCCAAGGAAGAGGCCTGTTTGGAGCAATAGCTGGATTCATAGAAAATGGATGGGAAGGAATGGTGGATGGTTGGTATGGTTTCCGGCACCAAAATGCCCAAGGCACTGGTCAGGCCGCGGATTACAAAAGTACTCAGGCAGCTATAGATCAAATAACCGGGAAATTGAACAGGCTGATAGAGAAGACAAACACAGAGTTCGAATCCATAGAATCTGAGTTCAGTGAAATAGAACATCAAATCAGTAATGTAATAAACTGGACTAAAGATTCTATAACAGACATCTGGACGTATCAAGCTGAATTGCTGGTAGCAATGGAAAATCAGCATACAATTGACATGGCTGATTCAGAAATGCTGAATCTATATGAGAGGGTGAGGAAGCAACTAAGGCAAAATGCTGAAGAAGATGGGAAAGGGTGCTTTGAAATATACCACAAATGCGATGACAATTGTATGGAAAGCATCAGAAACAACACTTATGACCATACACAATACAGAGAAGAAGCACTCTTGAACAGACTCAACATTAATCCGGTGAAACTCTCTTCTGGGTACAAAGATGTTATACTGTGGTTTAGCTTCGGGGCGTCATGCTTTGTACTTTTGGCTGTCATCATGGGGCTTGTTTTCTTCTGCTTAAAAAATGGAAACATGCGATGCACAATCTGTATTTAG
>A_/_H10N5|CY241405|A/ruddy_turnstone/New_Jersey/UGAI16-1468/2016
ATGTACAAAATAGTACTAGTATTCGCGCTCCTTGGAGCGGTGCATGGTCTTGACAAAATATGTCTTGGACATCATGCAGTCTCCAATGGCACCATCGTAAAGACTCTCACAAATGAAAAGGAAGAGGTGACCAATGCTACTGAAACAGTGGAGAGCAAAAGCCTGGACAAACTTTGCATGAAAAGTCGAAATTACAAGGACTTAGGTAATTGCCACCCAATAGGGATGATAATAGGGACTCCTGCTTGTGACCTACACCTTACCGGAACATGGGACACTTTAATAGAGAGAGACAATTCTATTGCCTATTGTTACCCGGGTGCCACTGTGAATGAAGAAGCATTAAGGCAGAAAATTATGGAAAGTGGAGGGATTGACAAGATAAGCACCGGGTTCACATATGGATCATCCATCAATTCAGCTGGAACCACTCAAGCATGCATGAGAAATGGAGAGAATAGTTTCTATGCGGAGCTAAAGTGGCTAGTGTCGAAGAACACAGGACAAAACTTCCCACAAACAACAAACACATACAGAAATACAGATTCAGCAGAACACCTTATAATCTGGGGAATTCATCACCCTTCAAGCACAAAAGAGAAGAATGATCTGTATGGAACACAATCACTTTCCATTTCAGTGGGGAGTTCTACTTATCAAAACAACTTTGTGCCTGTGGTGGGAGCAAGACCACAAGTGAAAGGCCAAAGTGGGCGGATTGATTTTCATTGGACGATGGTACAGCCAGGTGATAACATCACTTTCTCGCATAATGGTGGATTAATAGCACCCAGCAGAGTGAGTAAGCTAAAGGGAAGAGGCCTTGGCATTCAATCAGTAGCTTCAGTAGACAATGACTGTGAGTCAAAATGTTTCTGGAAAGGTGGATCCATCAACACCAAACTCCCTTTTCAGAATCTTTCTCCAAGAACCGTGGGTCAATGCCCCAAGTATGTGAACAAAAGAAGCCTGTTGCTTGCTACTGGAATGAGGAATGTGCCAGAGGTTGTCCAAGGAAGAGGCCTGTTTGGAGCAATAGCTGGATTCATAGAAAATGGATGGGAAGGAATGGTGGATGGTTGGTATGGTTTCCGGCACCAAAATGCCCAAGGCACTGGTCAGGCCGCGGATTACAAAAGTACTCAGGCAGCTATAGATCAAATAACCGGGAAATTGAACAGGCTGATAGAGAAGACAAACACAGAGTTCGAATCCATAGAATCTGAGTTCAGTGAAATAGAACATCAAATCAGTAATGTAATAAACTGGACTAAAGATTCTATAACAGACATCTGGACGTATCAAGCTGAATTGCTGGTAGCAATGGAAAATCAGCATACAATTGACATGGCTGATTCAGAAATGCTGAATCTATATGAGAGGGTGAGGAAGCAACTAAGGCAAAATGCTGAAGAAGATGGGAAAGGGTGCTTTGAAATATACCACAAATGCGATGACAATTGTATGGAAAGCATCAGAAACAACACTTATGACCATACACAATACAGAGAAGAAGCACTCTTGAACAGACTCAACATTAATCCGGTGAAACTCTCTTCTGGGTACAAAGATGTTATACTGTGGTTTAGCTTCGGGGCGTCATGCTTTGTACTTTTGGCTGTCATCATGGGGCTTGTTTTCTTCTGCTTAAAAAATGGAAACATGCGATGCACAATCTGTATTTAG
>A_/_H10N5|CY241445|A/ruddy_turnstone/New_Jersey/UGAI16-1488/2016
ATGTACAAAATAGTACTAGTATTCGCGCTCCTTGGAGCGGTGCATGGTCTTGACAAAATATGTCTTGGACATCATGCAGTCTCCAATGGCACCATCGTAAAGACTCTCACAAATGAAAAGGAAGAGGTGACCAATGCTACTGAAACAGTGGAGAGCAAAAGCCTGGACAAACTTTGCATGAAAAGTCGAAATTACAAGGACTTAGGTAATTGCCACCCAATAGGGATGATAATAGGGACTCCTGCTTGTGACCTACACCTTACCGGAACATGGGACACTTTAATAGAGAGAGACAATTCTATTGCCTATTGTTACCCGGGTGCCACTGTGAATGAAGAAGCATTAAGGCAGAAAATTATGGAAAGTGGAGGGATTGACAAGATAAGCACCGGGTTCACATATGGATCATCCATCAATTCAGCTGGAACCACTCAAGCATGCATGAGAAATGGAGGGAATAGTTTCTATGCGGAGCTAAAATGGCTAGTGTCGAAGAACACAGGACAAAACTTCCCACAAACAACAAACACATACAGAAATACAGATTCAGCAGAACACCTTATAATCTGGGGAATTCATCACCCTTCAAGCACAAAAGAGAAGAATGATCTGTATGGAACACAATCACTTTCCATTTCAGTGGGGAGTTCTACTTATCAAAACAACTTTGTGCCTGTGGTGGGAGCAAGACCACAAGTGAAAGGCCAAAGTGGGCGGATTGATTTTCATTGGACGATGGTACAGCCAGGTGATAACATCACTTTCTCGCATAATGGTGGATTAATAGCACCCAGCAGAGTGAGTAAGCTAAAGGGAAGAGGCCTTGGCATTCAATCAGTAGCTTCAGTAGACAATGACTGTGAGTCAAAATGTTTCTGGAAAGGTGGATCCATCAACACCAAACTCCCTTTTCAGAATCTTTCTCCAAGAACCGTGGGTCAATGCCCCAAGTATGTGAACAAAAGAAGCCTGTTGCTTGCTACTGGAATGAGGAATGTGCCAGAGGTTGTCCAAGGAAGAGGCCTGTTTGGAGCAATAGCTGGATTCATAGAAAATGGATGGGAAGGAATGGTGGATGGTTGGTATGGTTTCCGGCACCAAAATGCCCAAGGCACTGGTCAGGCCGCGGATTACAAAAGTACTCAGGCAGCTATAGATCAAATAACCGGGAAATTGAACAGGCTGATAGAGAAGACAAACACAGAGTTCGAATCCATAGAATCTGAGTTCAGTGAAATAGAACATCAAATCAGTAATGTAATAAACTGGACTAAAGATTCTATAACAGACATCTGGACGTATCAAGCTGAATTGCTGGTAGCAATGGAAAATCAGCATACAATTGACATGGCTGATTCAGAAATGCTGAATCTATATGAGAGGGTGAGGAAGCAACTAAGGCAAAATGCTGAAGAAGATGGGAAAGGGTGCTTTGAAATATACCACAAATGCGATGACAATTGTATGGAAAGCATCAGAAACAACACTTATGACCATACACAATACAGAGAAGAAGCACTCTTGAACAGACTCAACATTAATCCGGTGAAACTCTCTTCTGGGTACAAAGATGTTATACTGTGGTTTAGCTTCGGGGCGTCATGCTTTGTACTTTTGGCTGTCATCATGGGGCTTGTTTTCTTCTGCTTAAAAAATGGAAACATGCGATGCACAATCTGTATTTAG
>A_/_H10N5|CY241494|A/ruddy_turnstone/New_Jersey/UGAI16-1514/2016
ATGTACAAAACAGTACTAGTATTCGCGCTCCTTGGAGCGGTGCATGGTCTTGACAAAATATGTCTTGGACATCATGCAGTCTCCAATGGCACCATCGTAAAGACTCTCACAAATGAAAAGGAAGAGGTGACCAATGCTACTGAAACAGTGGAGAGCAAAAGCCTGGACAAACTTTGCATGAAAAGTCGAAATTACAAGGACTTAGGTAATTGCCACCCAATAGGGATGATAATAGGGACTCCTGCTTGTGACCTACACCTTACCGGAACATGGGACACTTTAATAGAGAGAGACAATTCTATTGCCTATTGTTACCCGGGTGCCACTGTGAATGAAGAAGCATTAAGGCAGAAAATTATGGAAAGTGGAGGGATTGACAAGATAAGCACCGGGTTCACATATGGATCATCCATCAATTCAGCTGGAACCACTCAAGCATGCATGAGAAATGGAGGGAATAGTTTCTATGCGGAGCTAAAGTGGCTAGTGTCGAAGAACACAGGACAAAACTTCCCACAAACAACAAACACATACAGAAATACAGATTCAGCAGAACACCTTATAATCTGGGGAATTCATCACCCTTCAAGCACAAAAGAGAAGAATGATCTGTATGGAACACAATCACTTTCCATTTCAGTGGGGAGTTCTACTTATCAAAACAACTTTGTGCCTGTGGTGGGAGCAAGACCACAAGTGAAAGGCCAAAGTGGGCGGATTGATTTTCATTGGACGATGGTACAGCCAGGTGATAACATCACTTTCTCGCATAATGGTGGATTAATAGCACCCAGCAGAGTGAGTAAGCTAAAGGGAAGAGGCCTTGGCATTCAATCAGTAGCTTCAGTAGACAATGACTGTGAGTCAAAATGTTTCTGGAAAGGTGGATCCATCAACACCAAACTCCCTTTTCAGAATCTTTCTCCAAGAACCGTGGGTCAATGCCCCAAGTATGTGAACAAAAGAAGCCTGTTGCTTGCTACTGGAATGAGGAATGTGCCAGAGGTTGTCCAAGGAAGAGGCCTGTTTGGAGCAATAGCTGGATTCATAGAAAATGGATGGGAAGGAATGGTGGATGGTTGGTATGGTTTCCGGCACCAAAATGCCCAAGGCACTGGTCAGGCCGCGGATTACAAAAGTACTCAGGCAGCTATAGATCAAATAACCGGGAAATTGAACAGGCTGATAGAGAAGACAAACACAGAGTTCGAATCCATAGAATCTGAGTTCAGTGAAATAGAACATCAAATCAGTAATGTAATAAACTGGACTAAAGATTCTATAACAGACATCTGGACGTATCAAGCTGAATTGCTGGTAGCAATGGAAAATCAGCATACAATTGACATGGCTGATTCAGAAATGCTGAATCTATATGAGAGGGTGAGGAAGCAACTAAGGCAAAATGCTGAAGAAGATGGGAAAGGGTGCTTTGAAATATACCACAAATGCGATGACAATTGTATGGAAAGCATCAGAAACAACACTTATGACCATACACAATACAGAGAAGAAGCACTCTTGAACAGACTCAACATTAATCCGGTGAAACTCTCTTCTGGGTACAAAGATGTTATACTGTGGTTTAGCTTCGGGGCGTCATGCTTTGTACTTTTGGCTGTCATCATGGGGCTTGTTTTCTTCTGCTTAAAAAATGGAAACATGCGATGCACAATCTGTATTTAG
>A_/_H10N5|CY241486|A/ruddy_turnstone/New_Jersey/UGAI16-1510/2016
ATGTACAAAATAGTACTAGTATTCGCGCTCCTTGGAGCGGTGCATGGTCTTGACAAAATATGTCTTGGACATCATGCAGTCTCCAATGGCACCATCGTAAAGACTCTCACAAATGAAAAGGAAGAGGTGACCAATGCTACTGAAACAGTGGAGAGCAAAAGCCTGGACAAACTTTGCATGAAAAGTCGAAATTACAAGGACTTAGGTAATTGCCACCCAATAGGGATGATAATAGGGACTCCTGCTTGTGACCTACACCTTACCGGAACATGGGACACTTTAATAGAGAGAGACAATTCTATTGCCTATTGTTACCCGGGTGCCACTGTGAATGAAGAAGCATTAAGGCAGAAAATTATGGAAAGTGGAGGGATTGACAAGATAAGCACCGGGTTCACATATGGATCATCCATCAATTCAGCTGGAACCACTCAAGCATGCATGAGAAATGGAGGGAATAGTTTCTATGCGGAGCTAAAGTGGCTAGTGTCGAAGAACACAGGACAAAACTTCCCACAAACAACAAACACATACAGAAATACAGATTCAGCAGAACACCTTATAATCTGGGGAATTCATCACCCTTCAAGCACAAAAGAGAAGAATGATCTGTATGGAACACAATCACTTTCCATTTCAGTGGGGAGTTCTACTTATCAAAACAACTTTGTGCCTGTGGTGGGAGCAAGACCACAAGTGAAAGGCCAAAGTGGGCGTATTGATTTTCATTGGACGATGGTACAGCCAGGTGATAACATCACTTTCTCGCATAATGGTGGATTAATAGCACCCAGCAGAGTGAGTAAGCTAAAGGGAAGAGGCCTTGGCATTCAATCAGTAGCTTCAGTAGACAATGACTGTGAGTCAAAATGTTTCTGGAAAGGTGGATCCATCAACACCAAACTCCCTTTTCAGAATCTTTCTCCAAGAACCGTGGGTCAATGCCCCAAGTATGTGAACAAAAGAAGCCTGTTGCTTGCTACTGGAATGAGGAATGTGCCAGAGGTTGTCCAAGGAAGAGGCCTGTTTGGAGCAATAGCTGGATTCATAGAAAATGGATGGGAAGGAATGGTGGATGGTTGGTATGGTTTCCGGCACCAAAATGCCCAAGGCACTGGTCAGGCCGCGGATTACAAAAGTACTCAGGCAGCTATAGATCAAATAACCGGGAAATTGAACAGGCTGATAGAGAAGACAAACACAGAGTTCGAATCCATAGAATCTGAGTTCAGTGAAATAGAACATCAAATCAGTAATGTAATAAACTGGACTAAAGATTCTATAACAGACATCTGGACGTATCAAGCTGAATTGCTGGTAGCAATGGAAAATCAGCATACAATTGACATGGCTGATTCAGAAATGCTGAATCTATATGAGAGGGTGAGGAAGCAACTAAGGCAAAATGCTGAAGAAGATGGGAAAGGGTGCTTTGAAATATACCACAAATGCGATGACAATTGTATGGAAAGCATCAGAAACAACACTTATGACCATACACAATACAGAGAAGAAGCACTCTTGAACAGACTCAACATTAATCCGGTGAAACTCTCTTCTGGGTACAAAGATGTTATACTGTGGTTTAGCTTCGGGGCGTCATGCTTTGTACTTTTGGCTGTCATCATGGGGCTTGTTTTCTTCTGCTTAAAAAATGGAAACATGCGATGCACAATCTGTATTTAG
>A_/_H10N1|CY241461|A/ruddy_turnstone/New_Jersey/UGAI16-1498/2016
ATGTACAAAATAGTACTAGTATTCGCGCTCCTTGGAGCGGTGCATGGTCTTGACAAAATATGTCTTGGACATCATGCAGTCTCCAATGGCACCATCGTAAAGACTCTCACAAATGAAAAGGAAGAGGTGACCAATGCTACTGAAACAGTGGAGAGCAAGAGCCTGGACAAACTTTGCATGAAAAGTCGAAATTACAAGGACTTAGGTAATTGCCACCCAATAGGGATGATAATAGGGACTCCTGCTTGTGACCTACACCTTACTGGAACATGGGACACTTTAATAGAGAGAGACAATTCTATTGCCTATTGTTACCCGGGTGCCACTGTGAATGAAGAAGCATTAAGGCAGAAAATTATGGAAAGTGGAGGGATTGACAAGATAAGCACCGGGTTCACATATGGATCATCCATCAATTCAGCTGGAACCACTCAAGCATGCATGAGAAATGGAGGGAATAGTTTCTATGCGGAGCTAAAGTGGCTAGTGTCGAAGAACACAGGACAAAACTTCCCACAAACAACAAACACATACAGAAATACAGATTCAGCAGAACACCTTATAATCTGGGGAATTCATCACCCTTCAAGCACAAAAGAGAAGAATGATCTGTATGGAACACAATCACTTTCCATTTCAGTGGGGAGTTCTACTTATCAAAACAACTTTGTGCCTGTGGTGGGAGCAAGACCACAAGTGAAAGGCCAAAGTGGGCGGATTGATTTTCATTGGACGATGGTACAGCCAGGTGATAACATCACTTTCTCGCATAATGGTGGATTAATAGCACCCAGCAGAGTGAGTAAGCTAAAGGGAAGAGGCCTTGGCATTCAATCAGTAGCTTCAGTAGACAATGACTGTGAGTCAAAATGTTTCTGGAAAGGTGGATCCATCAACACCAAACTCCCTTTTCAGAATCTTTCTCCAAGAACCGTGGGTCAATGCCCCAAGTATGTGAACAAAAGAAGCCTGTTGCTTGCTACTGGAATGAGGAATGTGCCAGAGGTTGTCCAAGGAAGAGGCCTGTTTGGAGCAATAGCTGGATTCATAGAAAATGGATGGGAAGGAATGGTGGATGGTTGGTATGGTTTCCGGCACCAAAATGCCCAAGGCACTGGTCAGGCCGCGGATTACAAAAGTACTCAGGCAGCTATAGATCAAATAACCGGGAAATTGAACAGGCTGATAGAGAAGACAAACACAGAGTTCGAATCCATAGAATCTGAGTTCAGTGAAATAGAACATCAAATCAGTAATGTAATAAACTGGACTAAAGATTCTATAACAGACATCTGGACGTATCAAGCTGAATTGCTGGTAGCAATGGAAAATCAGCATACAATTGACATGGCTGATTCAGAAATGCTGAATCTATATGAGAGGGTGAGGAAGCAACTAAGGCAAAATGCTGAAGAAGATGGGAAAGGGTGCTTTGAAATATACCACAAATGCGATGACAATTGTATGGAAAGCATCAGAAACAACACTTATGACCATACACAATACAGAGAAGAAGCACTCTTGAACAGACTCAACATTAATCCGGTGAAACTCTCTTCTGGGTACAAAGATGTTATACTGTGGTTTAGCTTCGGGGCGTCATGCTTTGTACTTTTGGCTGTCATCATGGGGCTTGTTTTCTTCTGCTTAAAAAATGGAAACATGCGATGCACAATCTGTATTTAG
>A_/_H10N1|CY241512|A/ruddy_turnstone/New_Jersey/UGAI16-1522/2016
ATGTACAAAATAGTACTAGTATTCGCGCTCCTTGGAGCGGTGCATGGTCTTGACAAAATATGTCTTGGACATCATGCAGTCTCCAATGGCACCATCGTAAAGACTCTCACAAATGAAAAGGAAGAGGTGACCAATGCTACTGAAACAGTGGAGAGCAAAAGCCTGGACAAACTTTGCATGAAAAGTCGAAATTACAAGGACTTAGGTAATTGCCACCCAATAGGGATGATAATAGGGACTCCTGCTTGTGACCTACACCTTACCGGAACATGGGACACTTTAATAGAGAGAGACAATTCTATTGCCTATTGTTACCCGGGTGCCACTGTGAATGAAGAAGCATTAAGGCAGAAAATTATGGAAAGTGGAGGGATTGACAAGATAAGCACCGGGTTCACATATGGATCATCCATCAATTCAGCTGGAACCACTCAAGCATGCATGAGAAATGGAGGGAATAGTTTCTATGCGGAGCTAAAGTGGCTAGTGTCGAAGAACACAGGACAAAACTTCCCACAAACAACAAACACATACAGAAATACAGATTCAGCAGAACACCTTATAATCTGGGGAATTCATCACCCTTCAAGCACAAAAGAGAAGAATGATCTGTATGGAACACAATCACTTTCCATTTCAGTGGGGAGTTCTACTTATCAAGACAACTTTGTGCCTGTGGTGGGAGCAAGACCACAAGTGAAAGGCCAAAGTGGGCGGATTGATTTTCATTGGACGATGGTACAGCCAGGTGATAACATCACTTTCTCGCATAATGGTGGATTAATAGCACCCAGCAGAGTGAGTAAGCTAAAGGGAAGAGGCCTTGGCATTCAATCAGTAGCTTCAGTAGACAATGACTGTGAGTCAAAATGTTTCTGGAAAGGTGGATCCATCAACACCAAACTCCCTTTTCAGAATCTTTCTCCAAGAACCGTGGGTCAATGCCCCAAGTATGTGAACAAAAGAAGCCTGTTGCTTGCTACTGGAATGAGGAATGTGCCAGAGGTTGTCCAAGGAAGAGGCCTGTTTGGAGCAATAGCTGGATTCATAGAAAATGGATGGGAAGGAATGGTGGATGGTTGGTATGGTTTCCGGCACCAAAATGCCCAAGGCACTGGTCAGGCCGCGGATTACAAAAGTACTCAGGCAGCTATAGATCAAATAACCGGGAAATTGAACAGGCTGATAGAGAAGACAAACACAGAGTTCGAATCCATAGAATCTGAGTTCAGTGAAATAGAACATCAAATCAGTAATGTAATAAACTGGACTAAAGATTCTATAACAGACATCTGGACGTATCAAGCTGAATTGCTGGTAGCAATGGAAAATCAGCATACAATTGACATGGCTGATTCAGAAATGCTGAATCTATATGAGAGGGTGAGGAAGCAACTAAGGCAAAATGCTGAAGAAGATGGGAAAGGGTGCTTTGAAATATACCACAAATGCGATGACAATTGTATGGAAAGCATCAGAAACAACACTTATGACCATACACAATACAGAGAAGAAGCACTCTTGAACAGACTCAACATTAATCCGGTGAAACTCTCTTCTGGGTACAAAGATGTTATACTGTGGTTTAGCTTCGGGGCGTCATGCTTTGTACTTTTGGCTGTCATCATGGGGCTTGTTTTCTTCTGCTTAAAAAATGGAAACATGCGATGCACAATCTGTATTTAG
>A_/_H10N2|CY241577|A/ruddy_turnstone/New_Jersey/UGAI16-1551/2016
ATGTACAAAATAGTACTAGTATTCGCGCTCCTTGGAGCGGTGCATGGTCTTGACAAAATATGTCTTGGACATCATGCAGTCTCCAATGGCACCATCGTAAAGACTCTCACAAATGAAAAGGAAGAGGTGACCAATGCTACTGAAACAGTGGAGAGCAAAAGCCTGGACAAACTTTGCATGAAAAGTCGAAATTACAAGGACTTAGGTAATTGCCACCCAATAGGGATGATAATAGGGACTCCTGCTTGTGACCTACACCTTACCGGAACATGGGACACTTTAATAGAGAGAGACAATTCTATTGCCTATTGTTACCCGGGTGCCACTGTGAATGAAGAAGCATTAAGGCAGAAAATTATGGAAAGTGGAGGGATTGACAAGATAAGCACCGGGTTCACATATGGATCATCCATCAATTCAGCTGGAACCACTCAAGCATGCATGAGAAATGGAGGGAATAGTTTCTATGCGGAGCTAAAGTGGCTAGTGTCGAAGAACACAGGACAAAACTTCCCACAAACAACAAACACATACAGAAATACAGATTCAGCAGAACACCTTATAATCTGGGGAATTCATCACCCTTCAAGCACAAAAGAGAAGAATGATCTGTATGGAACACAATCACTTTCCATTTCAGTGGGGAGCTCTACTTATCAAAACAACTTTGTGCCTGTGGTGGGAGCAAGACCACAAGTGAAAGGCCAAAGTGGGCGGATTGATTTTCATTGGACGATGGTACAGCCAGGTGATAACATCACTTTCTCGCATAATGGTGGATTAATAGCACCCAGCAGAGTGAGTAAGCTAAAGGGAAGAGGCCTTGGCATTCAATCAGTAGCTTCAGTAGACAATGACTGTGAGTCAAAATGTTTCTGGAAAGGTGGATCCATCAACACCAAACTCCCTTTTCAGAATCTTTCTCCAAGAACCGTGGGTCAATGCCCCAAGTATGTGAACAAAAGAAGCCTGTTGCTTGCTACTGGAATGAGGAATGTGCCAGAGGTTGTCCAAGGAAGAGGCCTGTTTGGAGCAATAGCTGGATTCATAGAAAATGGATGGGAAGGAATGGTGGATGGTTGGTATGGTTTCCGGCACCAAAATGCCCAAGGCACTGGTCAGGCCGCGGATTACAAAAGTACTCAGGCAGCTATAGATCAAATAACCGGGAAATTGAACAGGCTGATAGAGAAGACAAACACAGAGTTCGAATCCATAGAATCTGAGTTCAGTGAAATAGAACATCAAATCAGTAATGTAATAAACTGGACTAAAGATTCTATAACAGACATCTGGACGTATCAAGCTGAATTGCTGGTAGCAATGGAAAATCAGCATACAATTGACATGGCTGATTCAGAAATGCTGAATCTATATGAGAGGGTGAGGAAGCAACTAAGGCAAAATGCTGAAGAAGATGGGAAAGGGTGCTTTGAAATATACCACAAATGCGATGACAATTGTATGGAAAGCATCAGAAACAACACTTATGACCATACACAATACAGAGAAGAAGCACTCTTGAACAGACTCAACATTAATCCGGTGAAACTCTCTTCTGGGTACAAAGATGTTATACTGTGGTTTAGCTTCGGGGCGTCATGCTTTGTACTTTTGGCTGTCATCATGGGGCTTGTTTTCTTCTGCTTAAAAAATGGAAACATGCGATGCACAATCTGTATTTAG
>A_/_H10N5|CY241569|A/ruddy_turnstone/New_Jersey/UGAI16-1548/2016
ATGTACAAAATAGTACTAGTATTCGCGCTCCTTGGAGCGGTGCATGGTCTTGACAAAATATGTCTTGGACATCATGCAGTCTCCAATGGCACCATCGTAAAGACTCTCACAAATGAAAAGGAAGAGGTGACCAATGCTACTGAAACAGTGGAGAGCAAAAGCCTGGACAAACTTTGCATGAAAAGTCGAAATTACAAGGACTTAGGTAATTGCCACCCAATAGGGATGATAATAGGGACTCCTGCTTGTGACCTACACCTTACCGGAACATGGGACACTTTAATAGAGAGAGACAATTCTATTGCCTATTGTTACCCGGGTGCCACTGTGAATGAAGAAGCATTAAGGCAGAAAATTATGGAAAGTGGAGGGATTGACAAGATAAGCACCGGGTTCACATATGGATCATCCATCAATTCAGCTGGAACCACTCAAGCATGCATGAGAAATGGAGGGAATAGTTTCTATGCGGAGCTAAAGTGGCTAGTGTCGAAGAACACAGGACAAAACTTCCCACAAACAACAAACACATACAGAAATACAGATTCAGCAGAACACCTTATAATCTGGGGAATTCATCACCCTTCAAGCACAAAAGAGAAGAATGATCTGTATGGAACACAATCACTTTCCATTTCAGTGGGGAGTTCTACTTATCAAAACAACTTTGTGCCTGTGGTGGGAGCAAGACCACAAGTGAAAGGCCAAAGTGGGCGGATTGATTTTCATTGGACGATGGTACAGCCAGGTGATAACATCACTTTCTCGCATAATGGTGGATTAATAGCACCCAGCAGAGTGAGTAAGCTAAAGGGAAGAGGCCTTGGCATTCAATCAGTAGCTTCAGTAGACAATGACTGTGAGTCAAAATGTTTCTGGAAAGGTGGATCCATCAACACCAAACTCCCTTTTCAGAATCTTTCTCCAAGAACCGTGGGTCAATGCCCCAAGTATGTGAACAAAAGAAGCCTGTTGCTTGCTACTGGAATGAGGAATGTGCCAGAGGTTGTCCAAGGAAGAGGCCTGTTTGGAGCAATAGCTGGATTCATAGAAAATGGATGGGAAGGAATGGTGGATGGTTGGTATGGTTTCCGGCACCAAAATGCCCAAGGCACTGGTCAGGCCGCGGATTACAAAAGTACTCAGGCAGCTATAGATCAAATAACCGGGAAATTGAACAGGCTGATAGAGAAGACAAACACAGAGTTCGAATCCATAGAATCTGAGTTCAGTGAAATAGAACATCAAATCAGTAATGTAATAAACTGGACTAAAGATTCTATAACAGACATCTGGACGTATCAAGCTGAATTGCTGGTAGCAATGGAAAATCAGCATACAATTGACATGGCTGATTCAGAAATGCTTAATCTATATGAGAGGGTGAGGAAGCAACTAAGGCAAAATGCTGAAGAAGATGGGAAAGGGTGCTTTGAAATATACCACAAATGCGATGACAATTGTATGGAAAGCATCAGAAACAACACTTATGACCATACACAATACAGAGAAGAAGCACTCTTGAACAGACTCAACATTAATCCGGTGAAACTCTCTTCTGGGTACAAAGATGTTATACTGTGGTTTAGCTTCGGGGCGTCATGCTTTGTACTTTTGGCTGTCATCATGGGGCTTGTTTTCTTCTGCTTAAAAAATGGAAACATGCGATGCACAATCTGTATTTAG
>A_/_H10N5|CY241722|A/ruddy_turnstone/New_Jersey/UGAI16-2163/2016
ATGTACAAAATAGTACTAGTATTCGCGCTCCTTGGAGCGGTGCATGGTCTTGACAAAATATGTCTTGGACATCATGCAGTCTCCAATGGCACCATCGTAAAGACTCTCACAAATGAAAAGGAAGAGGTGACCAATGCTACTGAAACAGTGGAGAGCAAAAGCCTGGACAAACTTTGCATGAAAAGTCGAAATTACAAGGACTTAGGTAATTGCCACCCAATAGGGATGATAATAGGGACTCCTGCTTGTGACCTACACCTTACCGGAACATGGGACACTTTAATAGAGAGAGACAATTCTATTGCCTATTGTTACCCGGGTGCCACTGTGAATGAAGAAGCATTAAGGCAGAAAATTATGGAAAGTGGAGGGATTGACAAGATAAGCACCGGGTTCACATATGGATCATCCATCAATTCAGCTGGAACCACTCAAGCATGCATGAGAAATGGAGGGAATAGTTTCTATGCGGAGCTAAAGTGGCTAGTGTCGAAGAACACAGGACAAAACTTCCCACAAACAACAAACACATACAGAAATACAGATTCAGCAGAACACCTTATAATCTGGGGAATTCACCACCCTTCAAGCACAAAAGAGAAGAATGATCTGTATGGAACACAATCACTTTCCATTTCAGTGGGGAGTTCTACTTATCAAAACAACTTTGTGCCTGTGGTGGGAGCAAGACCACAAGTGAAAGGCCAAAGTGGGCGGATTGATTTTCATTGGACGATGGTACAGCCAGGTGATAACATCACTTTCTCGCATAATGGTGGATTAATAGCACCCAGCAGAGTGAGTAAGCTAAAGGGAAGAGGCCTTGGCATTCAATCAGTAGCTTCAGTAGACAATGACTGTGAGTCAAAATGTTTCTGGAAAGGTGGATCCATCAACACCAAACTCCCTTTTCAGAATCTTTCTCCAAGAACCGTGGGTCAATGCCCCAAGTATGTGAACAAAAGAAGCCTGTTGCTTGCTACTGGAATGAGGAATGTGCCAGAGGTTGTCCAAGGAAGAGGCCTGTTTGGAGCAATAGCTGGATTCATAGAAAATGGATGGGAAGGAATGGTGGATGGTTGGTATGGTTTCCGGCACCAAAATGCCCAAGGCACTGGTCAGGCCGCGGATTACAAAAGTACTCAGGCAGCTATAGATCAAATAACCGGGAAATTGAACAGGCTGATAGAGAAGACAAACACAGAGTTCGAATCCATAGAATCTGAGTTCAGTGAAATAGAACATCAAATCAGTAATGTAATAAACTGGACTAAAGATTCTATAACAGACATCTGGACGTATCAAGCTGAATTGCTGGTAGCAATGGAAAATCAGCATACAATTGACATGGCTGATTCAGAAATGCTGAATCTATATGAGAGGGTGAGGAAGCAACTAAGGCAAAATGCTGAAGAAGATGGGAAAGGGTGCTTTGAAATATACCACAAATGCGATGACAATTGTATGGAAAGCATCAGAAACAACACTTATGACCATACACAATACAGAGAAGAAGCACTCTTGAACAGACTCAACATTAATCCGGTGAAACTCTCTTCTGGGTACAAAGATGTTATACTGTGGTTTAGCTTCGGGGCGTCATGCTTTGTACTTTTGGCTGTCATCATGGGGCTTGTTTTCTTCTGCTTAAAAAATGGAAACATGCGATGCACAATCTGTATTTAG
>A_/_H10N5|CY241674|A/ruddy_turnstone/New_Jersey/UGAI16-2126/2016
ATGTACAAAATAGTACTAGTATTCGCGCTCCTTGGAGCGGTGCATGGTCTTGACAAAATATGTCTTGGACATCATGCAGTCTCCAATGGCACCATCGTAAAGACTCTCACAAATGAAAAGGAAGAGGTGACCAATGCTACTGAAACAGTGGAGAGCAAAAGCCTGGACAAACTTTGCATGAAAAGTCGAAATTACAAGGACTTAGGTAATTGCCACCCAATAGGGATGATAATAGGGACTCCTGCTTGTGACCTACACCTTACCGGAACATGGGACACTTTAATAGAGAGAGACAATTCTATTGCCTATTGTTACCCGGGTGCCACTGTGAATGAAGAAGCATTAAGGCAGAAAATTATGGAAAGTGGAGGGATTGACAAGATAAGCACCGGGTTCACATATGGACCATCCATCAATTCAGCTGGAACCACTCAAGCATGCATGAGAAATGGAGGGAATAGTTTCTATGCGGAGCTAAAGTGGCTAGTGTCGAAGAACACAGGACAAAACTTCCCACAAACAACAAACACATACAGAAATACAGATTCAGCAGAACACCTTATAATCTGGGGAATTCATCACCCTTCAAGCACAAAAGAGAAGAATGATCTGTATGGAACACAATCACTTTCCATTTCAGTGGGGAGTTCTACTTATCAAAACAACTTTGTGCCTGTGGTGGGAGCAAGACCACAAGTGAAAGGCCAAAGTGGGCGGATTGATTTTCATTGGACGATGGTACAGCCAGGTGATAACATCACTTTCTCGCATAATGGTGGATTAATAGCACCCAGCAGAGTGAGTAAGCTAAAGGGAAGAGGCCTTGGCATTCAATCAGTAGCTTCAGTAGACAATGACTGTGAGTCAAAATGTTTCTGGAAAGGTGGATCCATCAACACCAAACTCCCTTTTCAGAATCTTTCTCCAAGAACCGTGGGTCAATGCCCCAAGTATGTGAACAAAAGAAGCCTGTTGCTTGCTACTGGAATGAGGAATGTGCCAGAGGTTGTCCAAGGAAGAGGCCTGTTTGGAGCAATAGCTGGATTCATAGAAAATGGATGGGAAGGAATGGTGGATGGTTGGTATGGTTTCCGGCACCAAAATGCCCAAGGCACTGGTCAGGCCGCGGATTACAAAAGTACTCAGGCAGCTATAGATCAAATAACCGGGAAATTGAACAGGCTGATAGAGAAGACAAACACAGAGTTCGAATCCATAGAATCTGAGTTCAGTGAAATAGAACATCAAATCAGTAATGTAATAAACTGGACTAAAGATTCTATAACAGACATCTGGACGTATCAAGCTGAATTGCTGGTAGCAATGGAAAATCAGCATACAATTGACATGGCTGATTCAGAAATGCTGAATCTATATGAGAGGGTGAGGAAGCAACTAAGGCAAAATGCTGAAGAAGATGGGAAAGGGTGCTTTGAAATATACCACAAATGCGATGACAATTGTATGGAAAGCATCAGAAACAACACTTATGACCATACACAATACAGAGAAGAAGCACTCTTGAACAGACTCAACATTAATCCGGTGAAACTCTCTTCTGGGTACAAAGATGTTATACTGTGGTTTAGCTTCGGGGCGTCATGCTTTGTACTTTTGGCTGTCATCATGGGGCTTGTTTTCTTCTGCTTAAAAAATGGAAACATGCGATGCACAATCTGTATTTAG
>A_/_H10N3|KY593196|A/green_winged_teal/Mexico-Sonora/1132/2009
ATGTACAAAATAGTACTAGTACTTGCGCTCCTTGGAGCGGTGCATGGTCTTGACAAAATATGCCTTGGACACCATGCAGTCTCCAATGGCACCATCGTAAAGACTCTCACAAACGAGAAGGAAGAGGTGACCAATGCCACTGAAACGGTGGAGAGCAAAAGCCTGGACAAACTTTGCATGAAAAATCGGAATTACAAGGACCTAGGTAATTGCCACCCGATAGGGATGGTAATAGGGACTCCTGTTTGTGACCTACACCTCACTGGAACATGGGACACTTTAATAGAGAGAGACAATTCTATTGCCTACTGTTACCCGGGTGCCACTGTGAATGAAGAAGCATTAAGGCAGAAAATTATGGAAAGTGGAGGGATTGACAAGATAAGCACCGGGTTTACATATGGATCATCTATCAATTCAGCTGGAACCACTAAAGCATGCATGAGAAATGGAGGAAACAGTTTCTATGCGGAACTAAAGTGGCTAGTGTCGAAGAGCAAAGGACAAAACTTCCCACAAACAACAAACACATACAGGAATACAGATTCAGCAGAACACCTTATAATCTGGGGAATTCATCACCCTTCAAGCACACAAGAAAAGAATGATCTGTATGGAACACAATCACTTTCCATTTCAGTAGGGAGTTCTACTTATCAAAACAACTTTGTGCCTGTGGTGGGAGCAAGACCACAAGTGAATGGCCAAAGTGGGCGGATTGATTTCCATTGGACGATAGTACAACCAGGTGATAACATCACTTTTTCACATAATGGCGGATTAATAGCACCTAGTAGAGTGAGTAAACTAAAGGGAAGAGGCCTTGGCATTCAATCGGGAGCTTCAGTGGATAATGGCTGTGAATCAAAATGTTTTTGGAAGGGTGGATCCATCAACACCAAACTCCCTTTTCAGAATCTTTCACCAAGAACTGTGGGTCAATGCCCCAAGTATGTAAACAAAAAGAGCCTGTTGCTTGCTACCGGAATGAGGAATGTGCCAGAGATTGTCCAAGGAAAAGGCCTGTTTGGAGCAATAGCTGGATTCATAGAAAATGGATGGGAAGGGATGGTAGATGGTTGGTATGGTTTCCGACACCAAAATGCCCAAGGCACTGGCCAGGCTGCGGATTACAAAAGTACTCAGGCAGCTATAGATCAAATAACCGGAAAATTGAATAGACTGATAGAGAAGACAAACACAGAGTTCGAATCCATAGAATCTGAGTTCAGTGAAATAGAACATCAAATTGGCAATGTAATAAACTGGACTAAGGATTCTATAACAGACATTTGGACATATCAAGCTGAATTGCTGGTAGCAATGGAAAATCAGCATACAATTGACATGGCTGATTCAGAAATGTTGAATCTATATGAGAGAGTGAGGAAGCAACTGAGGCAAAATGCAGAAGAAGATGGAAAAGGGTGCTTTGAAATATATCACAAATGCGACGACAACTGCATGGAAAGCATCAGAAACAACACTTATGACCATACACAATACAGAGAAGAAGCACTCTTGAACAGACTCAACATTAATCCGGTGAAACTCTCTTCTGGGTACAAAGATGTTATACTGTGGTTTAGCTTCGGGGCGTCATGCTTTGTACTTTTGGCTGTCATCATGGGGCTTGTTTTCTTCTGTTTGAAAAATGGAAACATGCGATGCACAATCTGTATTTAG
>A_/_H10N7|KY575220|A/green_winged_teal/Mexico-Sonora/1116/2009
ATGTACAAAATAATACTAGTACTTGCGCTCCTTGGAGCAGTGCATGGTCTTGACAAAATATGCCTTGGACATCATGCAGTCTCCAATGGCACCATCGTAAAGACTCTAACAAACGAAAAGGAAGAGGTAACCAATGCTACTGAAACGGTGGAGAGCAAAAGCCTGGACAAACTTTGCATGAAAAGTCGGAATTACAAGGACCTAGGTAATTGCCACCCGATAGGGATGGTAATAGGGACTCCTGCTTGTGACCTACACCTTACCGGAACATGGGACACTCTAATAGAGAGAGACAATTCTATTGCCTACTGTTATCCAGGTGCCACTGTGAATGAGGAAGCATTAAGGCAGAAAATTATGGAAAGTGGAGGGATTGACAAGATAAGCACCGGGTTTACATATGGATCATCCATCAATTCAGCTGGAACCACTAAAGCATGCATGAGAAATGGAGGAAACAGTTTCTATGCGGAGCTAAAGTGGCTAGTGTCGAAAACCAAAGGACAAAACTTCCCACAAACAACAAACACATACAGAAATACAGATTCAGCAGAACACCTTATAATCTGGGGAATTCATCACCCTTCAAGCACACAAGAAAAGAATGATCTGTATGGGACACAATCACTTTCCATTTCAGTAGGGAGTTCTACTTATCAGAACAACTTTGTGCCTGTGGTGGGAGCAAGACCACAAGTGAATGGCCAAAGTGGGCGGATTGATTTCCATTGGACGATGGTACAACCAGGTGATAACATCACCTTTTCGCATAATGGCGGATTAATAGCACCTAGTAGAGTGAGTAAACTAAAGGGAAGAGGCCTTGGCATTCAATCAGGAGCTTCAGTAGATAATGACTGTGAATCAAAATGTTTTTGGAAAGGTGGATCCATCAACACCAAACTCCCTTTTCAGAATCTTTCCCCAAGAACTGTGGGTCAATGCCCCAAGTATGTGAACAAAAAGAGCCTGTTGCTTGCTACCGGAATGAGGAATGTGCCAGAGGTTGTCCAAGGAAGAGGCCTGTTTGGAGCAATAGCTGGATTCATAGAAAATGGATGGGAAGGGATGGTAGATGGTTGGTATGGTTTCCGACATCAAAATGCCCAAGGCACTGGCCAGGCTGCGGATTACAAAAGTACTCAGGCAGCTATAGATCAAATAACCGGGAAATTGAACAGACTAATAGAAAAGACAAACACAGAGTTTGAATCTATAGAATCTGAATTCAGTGAAATAGAACATCAAATTGGCAATGTAATAAACTGGACTAAGGATTCTATAACAGACATTTGGACATATCAAGCTGAATTGCTGGTAGCAATGGAAAATCAGCATACAATTGACATGGCTGATTCAGAAATGCTGAATTTATATGAGAGGGTGAGGAAGCAACTAAGGCAAAATGCAGAAGAAGATGGAAAAGGGTGTTTTGAGATATACCACAAATGCGACGACAACTGCATGGAAAGCATCAGAAACAACACCTATGACCATGCACAATACAGAGAAGAAGCACTCTTGAACAGACTCAACATTAATCCGGTGAAACTCTCTTCTGGGTACAAAGATGTTATACTGTGGTTTAGCTTCGGGGCGTCATGCTTTGTACTTTTGGCTGTCATCATGGGGCTTGTTTTCTTCTGTTTGAAAAATGGAAACATGCGATGCACAATCTGTATTTAG
>A_/_H10N4|MF046544|A/gull/Delaware_Bay/221/2016
ATGTACAAAATAGTACTAGTATTCGCGCTCCTTGGAGCGGTGCATGGTCTTGACAAAATATGTCTTGGACATCATGCAGTCTCCAATGGCACCATCGTAAAGACTCTCACAAATGAAAAGGAAGAGGTGACCAATGCTACTGAAACAGTGGAGAGCAAAAGCCTGGACAAACTTTGCATGAAAAGTCGAAATTACAAGGACTTAGGTAATTGCCACCCAATAGGGATGATAATAGGGACTCCTGCTTGTGACCTACACCTTACCGGAACATGGGACACTTTAATAGAGAGAGACAATTCTATTGCCTATTGTTACCCAGGTGCCACTGTGAATGAAGAAGCATTAAGGCAGAAAATTATGGAAAGTGGAGGGATTGACAAGATAAGCACCGGGTTCACATATGGATCATCCATCAATTCAGCTGGAACCACTCAAGCATGCATGAGAAATGGAGGGAATAGTTTCTATGCGGAGCTAAAGTGGCTAGTGTCGAAGAACACAGGACAAAACTTCCCACAAACAACAAACACATACAGAAATACAGATTCAGCAGAACACCTTATAATCTGGGGAATTCATCACCCTTCAAGCACAAAAGAGAAGAATGATCTGTATGGAACGCAATCACTTTCCATTTCAGTGGGGAGTTCTACTTATCAAAACAACTTTGTGCCTGTGGTGGGAGCAAGACCACAAGTGAAAGGCCAAAGTGGGCGGATTGATTTTCATTGGACGATGGTACAGCCAGGTGATAACATCACTTTCTCGCATAATGGTGGATTAATAGCACCCAGCAGAGTGAGTAAGCTAAAGGGAAGAGGCCTTGGCATTCAATCAGTAGCTTCAGTAGACAATGACTGTGAGTCAAAATGTTTCTGGAAAGGTGGATCCATCAACACCAAACTCCCTTTTCAGAATCTTTCTCCAAGAACCGTGGGTCAATGCCCCAAGTATGTGAACAAAAGAAGCCTGTTGCTTGCTACTGGAATGAGGAATGTGCCAGAGGTTGTCCAAGGAAGAGGCCTGTTTGGAGCAATAGCTGGATTCATAGAAAATGGATGGGAAGGAATGGTGGATGGTTGGTATGGTTTCCGGCACCAAAATGCCCAAGGCACTGGTCAGGCCGCGGATTACAAAAGTACTCAGGCAGCTATAGATCAAATAACCGGGAAATTGAACAGGCTGATAGAGAAGACAAACACAGAGTTCGAATCCATAGAATCTGAGTTCAGTGAAATAGAACATCAAATCAGTAATGTAATAAACTGGACTAAAGATTCTATAACAGACATCTGGACGTATCAAGCTGAATTGCTGGTAGCAATGGAAAATCAGCATACAATTGACATGGCTGATTCAGAAATGCTGAATCTATATGAGAGGGTGAGGAAGCAACTAAGGCAAAATGCTGAAGAAGATGGGAAAGGGTGCTTTGAAATATACCACAAATGCGATGACAATTGTATGGAAAGCATCAGAAACAACACTTATGACCATACACAATACAGAGAAGAAGCACTCTTGAACAGACTCAACATTAATCCGGTGAAACTCTCTTCTGGGTACAAAGATGTTATACTGTGGTTTAGCTTCGGGGCGTCATGCTTTGTACTTTTGGCTGTCATCATGGGGCTTGTTTTCTTCTGCTTAAAAAATGGAAACATGCGATGCACAATCTGTATTTAG
>A_/_H10N8|MF046521|A/shorebird/Delaware_Bay/340/2016
ATGTACAAAATAGTACTAGTATTCGCGCTCCTTGGAGCGGTGCATGGTCTTGACAAAATATGTCTTGGACATCATGCAGTCTCCAATGGCACCATCGTAAAGACTCTCACAAATGAAAAGGAAGAGGTGACCAATGCTACTGAAACAGTGGAGAGCAAAAGCCTGGACAAACTTTGCATGAAAAGTCGAAATTACAAGGACTTAGGTAATTGCCACCCAATAGGGATGATAATAGGGACTCCTGCTTGTGACCTACACCTTACCGGAACATGGGACACTTTAATAGAGAGAGACAATTCTATTGCCTATTGTTACCCAGGTGCCACTGTGAATGAAGAAGCATTAAGGCAGAAAATTATGGAAAGTGGAGGGATTGACAAGATAAGCACCGGGTTCACATATGGATCATCCATCAATTCAGCTGGAACCACTCAAGCATGCATGAGAAATGGAGGGAATAGTTTCTATGCGGAGCTAAAGTGGCTAGTGTCGAAGAACACAGGACAAAACTTCCCACAAACAACAAACACATACAGAAATACAGATTCAGCAGAACACCTTATAATCTGGGGAATTCATCACCCTTCAAGCACAAAAGAGAAGAATGATCTGTATGGAACACAATCACTTTCCATTTCAGTGGGGAGTTCTACTTATCAAAACAACTTTGTGCCTGTGGTGGGAGCAAGACCACAAGTGAAAGGCCAAAGTGGGCGGATTGATTTTCATTGGACGATGGTACAGCCAGGTGATAACATCACTTTCTCGCATAATGGTGGATTAATAGCACCCAGCAGAGTGAGTAAGCTAAAGGGAAGAGGCCTTGGCATTCAATCAGTAGCTTCAGTAGACAATGACTGTGAGTCAAAATGTTTCTGGAAAGGTGGATCCATCAACACCAAACTCCCTTTTCAGAATCTTTCTCCAAGAACCGTGGGTCAATGCCCCAAGTATGTGAACAAAAGAAGCCTGTTGCTTGCTACTGGAATGAGGAATGTGCCAGAGGTTGTCCAAGGAAGAGGCCTGTTTGGAGCAATAGCTGGATTCATAGAAAATGGATGGGAAGGAATGGTGGATGGTTGGTATGGTTTCCGGCACCAAAATGCCCAAGGCACTGGTCAGGCCGCGGATTACAAAAGTACTCAGGCAGCTATAGATCAAATAACCGGGAAATTGAACAGGCTGATAGAGAAGACAAACACAGAGTTCGAATCCATAGAATCTGAGTTCAGTGAAATAGAACATCAAATCAGTAATGTAATAAACTGGACTAAAGATTCTATAACAGACATCTGGACGTATCAAGCTGAATTGCTGGTAGCAATGGAAAATCAGCATACAATTGACATGGCTGATTCAGAAATGCTGAATCTATATGAGAGGGTGAGGAAGCAACTAAGGCAAAATGCTGAAGAAGATGGGAAAGGGTGCTTTGAAATATACCACAAATGCGATGACAATTGTATGGAAAGCATCAGAAACAACACTTATGACCATACACAATACAGAGAAGAAGCACTCTTGAACAGACTCAACATTAATCCGGTGAAACTCTCTTCTGGGTACAAAGATGTTATACTGTGGTTTAGCTTCGGGGCGTCATGCTTTGTACTTTTGGCTGTCATCATGGGGCTTGTTTTCTTCTGCTTAAAAAATGGAAACATGCGATGCACAATCTGTATTTAG
>A_/_H10N8|MF046498|A/gull/Delaware_Bay/264/2016
ATGTACAAAATAGTACTAGTATTCGCGCTCCTTGGAGCGGTGCATGGTCTTGACAAAATATGTCTTGGACATCATGCAGTCTCCAATGGCACCATCGTAAAGACTCTCACAAATGAAAAGGAAGAGGTGACCAATGCTACTGAAACAGTGGAGAGCAAAAGCCTGGACAAACTTTGCATGAAAAGTCGAAATTACAAGGACTTAGGTAATTGCCACCCAATAGGGATGATAATAGGGACTCCTGCTTGTGACCTACACCTTACCGGAACATGGGACACTTTAATAGAGAGAGACAATTCTATTGCCTATTGTTACCCGGGTGCCACTGTGAATGAAGAAGCATTAAGGCAGAAAATTATGGAAAGTGGAGGGATTGACAAGATAAGCACCGGGTTCACATATGGATCATCCATCAATTCAGCTGGAACCACTCAAGCATGCATGAGAAATGGAGGGAATAGTTTCTATGCGGAGCTAAAGTGGCTAGTGTCGAAGAACACAGGACAAAACTTCCCACAAACAACAAACACATACAGAAATACAGATTCAGCAGAACACCTTATAATCTGGGGAATTCATCACCCTTCAAGCACAAAAGAGAAGAATGATCTGTATGGAACACAATCACTTTCCATTTCAGTGGGGAGTTCTACTTATCAAAACAACTTTGTGCCTGTGGTGGGAGCAAGACCACAAGTGAAAGGCCAAAGTGGGCGGATTGATTTTCATTGGACGATGGTACAGCCAGGTGATAACATCACTTTCTCGCATAATGGTGGATTAATAGCACCCAGCAGAGTGAGTAAGCTAAAGGGAAGAGGCCTTGGCATTCAATCAGTAGCTTCAGTAGACAATGACTGTGAGTCAAAATGTTTCTGGAAAGGTGGATCCATCAACACCAAACTCCCTTTTCAGAATCTTTCTCCAAGAACCGTGGGTCAATGCCCCAAGTATGTGAACAAAAGAAGCCTGTTGCTTGCTACTGGAATGAGGAATGTGCCAGAGGTTGTCCAAGGAAGAGGCCTGTTTGGAGCAATAGCTGGATTCATAGAAAATGGATGGGAAGGAATGGTGGATGGTTGGTATGGTTTCCGGCACCAAAATGCCCAAGGCACTGGTCAGGCCGCGGATTACAAAAGTACTCAGGCAGCTATAGATCAAATAACCGGGAAATTGAACAGGCTGATAGAGAAGACAAACACAGAGTTCGAATCCATAGAATCTGAGTTCAGTGAAATAGAACATCAAATCAGTAATGTAATAAACTGGACTAAAGATTCTATAACAGACATCTGGACGTATCAAGCTGAATTGCTGGTAGCAATGGAAAATCAGCATACAATTGACATGGCTGATTCAGAAATGCTGAATCTATATGAAACAGTGAGGAAGCAACTAAGGCAAAATGCTGAAGAAGATGGGAAAGGGTGCTTTGAAATATACCACAAATGCGATGACAATTGTATGGAAAGCATCAGAAACAACACTTATGACCATACACAATACAGAGAAGAAGCACTCTTGAACAGACTCAACATTAATCCGGTGAAACTCTCTTCTGGGTACAAAGATGTTATACTGTGGTTTAGCTTCGGGGCGTCATGCTTTGTACTTTTGGCTGTCATCATGGGGCTTGTTTTCTTCTGCTTAAAAAATGGAAACATGCGATGCACAATCTGTATTTAG
>A_/_H10N5|MF046430|A/mallard/Alberta/477/2015
ATGTACAAAATAGCACTAGTATTCGCGCTCCTTGGAGCGGTGGATGGTCTTGATAAAATATGTCTTGGACATCATGCAGTCTCCAATGGCACCATCGTAAAGACTCTCATAAACGAAAAGGAAGAGGTGACCAATGCTACTGAAACAGTGGAGAGCAAAAGCCTGGACAAACTTTGCATGAAAAATCGAAATTACAAGGACTTAGGTAATTGCCACCCAATAGGGATGATAATAGGGACTCCTGCTTGTGATCTACACCTTACCGGAACATGGGACACCTTAATAGAGAGAGACAATTCTATTGCCTACTGTTACCCGGGTGCCACTGTGAATGAAGAAGCATTAAGGCAGAAAATTATGGAAAGTGGAGGGATCGACAAGATAAGCACTGGGTTTACATATGGATCATCCATCAATTCAGCTGGAACCACTAAAGCATGCATGAGAAATGGAGGAAATAGTTTCTACGCGGAGCTAAAGTGGCTAGTGTCGAAGAGCAAAGGACAAAACTTCCCACAAACAACAAACACATACAGAAATACAGATTCAGCAGAACACCTTATAATCTGGGGAATTCATCACCCTTCAAGCACACAAGAAAAGAATGATCTGTATGGAACACAATCACTTTCCATTTCAGTGGGAAGTTCTACTTATCAAAACAACTTTGTGCCTGTGGTGGGAGCAAGACCACAAGTGAATGGCCAAAGTGGACGGATTGATTTCCATTGGACGATGGTACAACCAGGTGATAACATTACTTTCTCGCATAATGGTGGATTAATAGCACCCAGCAGAGTGAGTAAGCTAAAGGGAAGAGGCCTGGGCATTCAATCAGGAGCTTCAGTAGACAATGACTGTGAGTCAAAATGTTTCTGGAAAGGTGGATCCATCAACACCAAACTCCCTTTTCAGAATCTTTCTCCAAGAACCGTGGGTCAATGCCCCAAATATGTGAACAAAAAGAGCCTGTTGCTTGCTACTGGAATGAGGAATGTGCCAGAGGTTGTCCAAGGAAGAGGCCTGTTTGGAGCAATAGCTGGATTCATAGAAAATGGATGGGAAGGGATGGTAGATGGTTGGTATGGTTTCCGGCACCAAAATGCCCAAGGCACTGGTCAGGCCGCGGATTACAAAAGTACTCAGGCAGCTATAGATCAAATAACCGGGAAATTAAACAGGCTGATAGAGAAGACAAACACAGAGTTCGAATCCATAGAATCTGAGTTCAGTGAAATAGAACATCAAATCGGTAACGTAATAAACTGGACTAAAGATTCTATAACAGACATCTGGACGTATCAAGCTGAATTGCTGGTAGCAATGGAAAATCAGCATACAATTGACATGGCTGATTCAGAGATGCTGAATTTATATGAGAGAGTGAGGAAGCAACTAAGGCAAAATGCTGAAGAAGATGGAAAAGGGTGCTTTGAAATATATCACAAATGCGATGACAACTGTATGGAAAGCATCAGAAACAACACTTATGACCATACACAATACAGAGAAGAAGCACTCTTGAACAGACTCAACATTAATCCGGTGAAACTCTCTTCTGGGTACAAAGATGTTATACTGTGGTTTAGCTTCGGGGCGTCATGCTTTGTACTTTTGGCTGTCATCATGGGGCTTGTCTTCTTCTGCTTGAAAAATGGAAACATGCGCTGCACAATCTGTATTTAG
>A_/_H10N2|MF046402|A/sanderling/Delaware_Bay/520/2016
ATGTACAAAATAGTACTAGTATTCGCGCTCCTTGGAGCGGTGCATGGTCTTGACAAAATATGTCTTGGACATCATGCAGTCTCCAATGGCACCATCGTAAAGACTCTCACAAATGAAAAGGAAGAGGTGACCAATGCTACTGAAACAGTGGAGAGCAAAAGCCTGGACAAACTTTGCATGAAAAGTCGAAATTACAAGGACTTAGGTAATTGCCACCCAATAGGGATGATAATAGGGACTCCTGCTTGTGACCTACACCTTACCGGAACATGGGACACTTTAATAGAGAGAGACAATTCTATTGCCTATTGTTACCCGGGTGCCACTGTGAATGAAGAAGCATTAAGGCAGAAAATTATGGAAAGTGGAGGGATTGACAAGATAAGCACCGGGTTCACATATGGATCATCCATCAATTCAGCTGGAACCACTCAAGCATGCATGAGAAATGGAGGGAATAGTTTCTATGCGGAGCTAAAGTGGCTAGTGTCGAAGAACACAGGACAAAACTTCCCACAAACAACAAACACATACAGAAATACAGATTCAGCAGAACACCTTATAATCTGGGGAATTCATCATCCTTCAAGCACAAAAGAGAAGAATGATCTGTATGGAACACAATCACTTTCCATTTCAGTGGGGAGTTCTACTTATCAAAACAACTTTGTGCCTGTGGTGGGAGCAAGACCACAAGTGAAAGGCCAAAGTGGGCGGATTGATTTTCATTGGACGATGGTACAGCCAGGTGATAACATCACTTTCTCGCATAATGGTGGATTAATAGCACCCAGCAGAGTGAGTAAGCTAAAGGGAAGAGGCCTTGGCATTCAATCAGTAGCTTCAGTAGACAATGACTGTGAGTCAAAATGTTTCTGGAAAGGTGGATCCATCAACACCAAACTCCCTTTTCAGAATCTTTCTCCAAGAACCGTGGGTCAATGCCCCAAGTATGTGAACAAAAGAAGCCTGTTGCTTGCTACTGGAATGAGGAATGTGCCAGAGGTTGTCCAAGGAAGAGGCCTGTTTGGAGCAATAGCTGGATTCATAGAAAATGGATGGGAAGGAATGGTGGATGGTTGGTATGGTTTCCGGCACCAAAATGCCCAAGGCACTGGTCAGGCCGCGGATTACAAAAGTACTCAGGCAGCTATAGATCAAATAACCGGGAAATTGAACAGGCTGATAGAGAAGACAAACACAGAGTTCGAATCCATAGAATCTGAGTTCAGTGAAATAGAACATCAAATCAGTAATGTAATAAACTGGACTAAAGATTCTATAACAGACATCTGGACGTATCAAGCTGAATTGCTGGTAGCAATGGAAAATCAGCATACAATTGACATGGCTGATTCAGAAATGCTGAATCTATATGAGAGGGTGAGGAAGCAACTAAGGCAAAATGCTGAAGAAGATGGGAAAGGGTGCTTTGAAATATACCACAAATGCGATGACAATTGTATGGAAAGCATCAGAAACAACACTTATGACCATACACAATACAGAGAAGAAGCACTCTTGAACAGACTCAACATTAATCCGGTGAAACTCTCTTCTGGGTACAAAGATGTTATACTGTGGTTTAGCTTCGGGGCGTCATGCTTTGTACTTTTGGCTGTCATCATGGGGCTTGTTTTCTTCTGCTTAAAAAATGGAAACATGCGATGCACAATCTGTATTTAG
>A_/_H10N2|MF046342|A/laughing_gull/Delaware_Bay/578/2016
ATGTACAAAATAGTACTAGTATTCGCGCTCCTTGGAGCGGTGCATGGTCTTGACAAAATATGTCTTGGACATCATGCAGTCTCCAATGGCACCATCGTAAAGACTCTCACAAATGAAAAGGAAGAGGTGACCAATGCTACTGAAACAGTGGAGAGCAAAAGCCTGGACAAACTTTGCATGAAAAGTCGAAATTACAAGGACTTAGGTAATTGCCACCCAATAGGGATGATAATAGGGACTCCTGCTTGTGACCTACACCTTACCGGAACATGGGACACTTTAATAGAGAGAGACAATTCTATTGCCTACTGTTACCCGGGTGCCACTGTGAATGAAGAAGCATTAAGGCAGAAAATTATGGAAAGTGGAGGGATTGACAAGATAAGCACCGGGTTCACATATGGATCATCCATCAATTCAGCTGGAACCACTCAAGCATGCATGAGAAATGGAGGGAATAGTTTCTATGCGGAGCTAAAGTGGCTAGTGTCGAAGAACACAGGACAAAACTTCCCACAAACAACAAACACATACAGAAATACAGATTCAGCAGAACACCTTATAATCTGGGGAATTCATCACCCTTCAAGCACAAAAGAGAAGAATGATCTGTATGGAACACAATCACTTTCCATTTCAGTGGGGAGTTCTACTTATCAAAACAACTTTGTGCCTGTGGTGGGAGCAAGACCACAAGTGAAAGGCCAAAGTGGGCGGATTGATTTTCATTGGACGATGGTACAGCCAGGTGATAACATCACTTTCTCGCATAATGGTGGATTAATAGCACCCAGCAGAGTGAGTAAGCTAAAGGGAAGAGGCCTTGGCATTCAATCAGTAGCTTCAGTAGACAATGACTGTGAGTCAAAATGTTTCTGGAAAGGTGGATCCATCAACACCAAACTCCCTTTTCAGAATCTTTCTCCAAGAACCGTGGGTCAATGCCCCAAGTATGTGAACAAAAGAAGCCTGTTGCTTGCTACTGGAATGAGGAATGTGCCAGAGGTTGTCCAAGGAAGAGGCCTGTTTGGAGCAATAGCTGGATTCATAGAAAATGGATGGGAAGGAATGGTGGATGGTTGGTATGGTTTCCGGCACCAAAATGCCCAAGGCACTGGTCAGGCCGCGGATTACAAAAGTACTCAGGCAGCTATAGATCAAATAACCGGGAAATTGAACAGGCTGATAGAGAAGACAAACACAGAGTTCGAATCCATAGAATCTGAGTTCAGTGAAATAGAACATCAAATCAGTAATGTAATAAACTGGACTAAAGATTCTATAACAGACATCTGGACGTATCAAGCTGAATTGCTGGTAGCAATGGAAAATCAGCATACAATTGACATGGCTGATTCAGAAATGCTGAATCTATATGAGAGGGTGAGGAAGCAACTAAGGCAAAATGCTGAAGAAGATGGGAAAGGGTGCTTTGAAATATACCACAAATGCGATGACAATTGTATGGAAAGCATCAGAAACAACACTTATGACCATACACAATACAGAGAAGAAGCACTCTTGAACAGACTCAACATTAATCCGGTGAAACTCTCTTCTGGGTACAAAGATGTTATACTGTGGTTTAGCTTCGGGGCGTCATGCTTTGTACTTTTGGCTGTCATCATGGGGCTTGTTTTCTTCTGCTTAAAAAATGGAAACATGCGATGCACAATCTGTATTTAG
>A_/_H10N8|MF046387|A/gull/Delaware_Bay/254/2016
ATGTACAAAATAGTACTAGTATTCGCGCTCCTTGGAGCGGTGCATGGTCTTGACAAAATATGTCTTGGACATCATGCAGTCTCCAATGGCACCATCGTAAAGACTCTCACAAATGAAAAGGAAGAGGTGACCAATGCTACTGAAACAGTGGAGAGCAAAAACCTGGACAAACTTTGCATGAAAAGTCGAAATTACAAGGACTTAGGTGATTGCCACCCAATAGGGATGATAATAGGGACTCCTGCTTGTGACCTACACCTTACCGGAACATGGGACACTTTAATAGAGAGAGACAATTCTATTGCCTATTGTTACCCGGGTGCCACTGTGAATGAAGAAGCATTAAGGCAGAAAATTATGGAAAGTGGAGGGATTGACAAGATAAGCACCGGGTTCACATATGGATCATCCATCAATTCAGCTGGAACCACTCAAGCATGCATGAGAAATGGAGGGAATAGTTTCTATGCGGAGCTAAAGTGGCTAGTGTCGAAGAACACAGGACAAAACTTCCCACAAACAACAAACACATACAGAAATACAGATTCAGCAGAACACCTTATAATCTGGGGAATTCATCACCCTTCAAGCACAAAAGAGAAGAATGATCTGTATGGAACACAATCACTTTCCATTTCAGTGGGGAGTTCTACTTATCAAAACAACTTTGTGCCTGTGGTGGGAGCAAGACCACAAGTGAAAGGCCAAAGTGGGCGGATTGATTTTCATTGGACGATGGTACAGCCAGGTGATAACATCACTTTCTCGCATAATGGTGGATTAATAGCACCCAGCAGAGTGAGTAAGCTAAAGGGAAGAGGCCTTGGCATTCAATCAGTAGCTTCAGTAGACAATGACTGTGAGTCAAAATGTTTCTGGAAAGGTGGATCCATCAACACCAAACTCCCTTTTCAGAATCTTTCTCCAAGAACCGTGGGTCAATGCCCCAAGTATGTGAACAAAAGAAGCCTGTTGCTTGCTACTGGAATGAGGAATGTGCCAGAGGTTGTCCAAGGAAGAGGCCTGTTTGGAGCAATAGCTGGATTCATAGAAAATGGATGGGAAGGAATGGTGGATGGTTGGTATGGTTTCCGGCACCAAAATGCCCAAGGCACTGGTCAGGCTGCGGATTACAAAAGTACTCAGGCAGCTATAGATCAAATAACCGGGAAATTGAACAGGCTGATAGAGAAGACAAACACAGAGTTCGAATCCATAGAATCTGAGTTCAGTGAAATAGAACATCAAATCAGTAATGTAATAAACTGGACTAAAGATTCTATAACAGACATCTGGACGTATCAAGCTGAATTGCTGGTAGCAATGGAAAATCAGCATACAATTGACATGGCTGATTCAGAAATGCTGAATCTATATGAGAGGGTGAGGAAGCAACTAAGGCAAAATGCTGAAGAAGATGGGAAAGGGTGCTTTGAAATATACCACAAATGCGATGACAATTGTATGGAAAGCATCAGAAACAACACTTATGACCATACACAATACAGAGAAGAAGCACTCTTGAACAGACTCAACATTAATCCGGTGAAACTCTCTTCTGGGTACAAAGATGTTATACTGTGGTTTAGCTTCGGGGCGTCATGCTTTGTACTTTTGGCTGTCATCATGGGGCTTGTTTTCTTCTGCTTAAAAAATGGAAACATGCGATGCACAATCTGTATTTAG
>A_/_H10N4|MF046290|A/shorebird/Delaware_Bay/140/2016
ATGTACAAAATAGTACTAGTATTCGCGCTCCTTGGAGCGGTGCATGGTCTTGACAAAATATGTCTTGGACATCATGCAGTCTCCAATGGCACCATCGTAAAGACTCTCACAAATGAAAAGGAAGAGGTGACCAATGCTACTGAAACAGTGGAGAGCAAAAGCCTGGACAAACTTTGCATGAAAAGTCGAAATTACAAGGACTTAGGTAATTGCCACCCAATAGGGATGATAATAGGGACTCCTGCTTGTGACCTACACCTTACCGGAACATGGGACACTTTAATAGAGAGAGACAATTCTATTGCCTATTGTTACCCGGGTGCCACTGTGAATGAAGAAGCATTAAGGCAGAAAATTATGGAAAGTGGAGGGATTGACAAGATAAGCACCGGGTTCACATATGGATCATCCATCAATTCAGCTGGAACCACTCAAGCATGCATGAGAGATGGAGGGAATAGTTTCTATGCGGAGCTAAAGTGGCTAGTGTCGAAGAACACAGGACAAAACTTCCCACAAACAACAAACACATACAGAAATACAGATTCAGCAGAACACCTTATAATCTGGGGAATTCATCACCCTTCAAGCACAAAAGAGAAGAATGATCTGTATGGAACACAATCACTTTCCATTTCAGTGGGGAGTTCTACTTATCAAAACAACTTTGTGCCTGTGGTGGGAGCAAGACCACAAGTGAAAGGCCAAAGTGGGCGGATTGATTTTCATTGGACGATGGTACAGCCAGGTGATAACATCACTTTCTCGCATAATGGTGGATTAATAGCACCCAGCAGAGTGAGTAAGCTAAAGGGAAGAGGCCTTGGCATTCAATCGGTAGCTTCAGTAGACAATGACTGTGAGTCAAAATGTTTCTGGAAAGGTGGATCCATCAACACCAAACTCCCTTTTCAGAATCTTTCTCCAAGAACCGTGGGTCAATGCCCCAAGTATGTGAACAAAAGAAGCCTGTTGCTTGCTACTGGAATGAGGAATGTGCCAGAGGTTGTCCAAGGAAGAGGCCTGTTTGGAGCAATAGCTGGATTCATAGAAAATGGATGGGAAGGAATGGTGGATGGTTGGTATGGTTTCCGGCACCAAAATGCCCAAGGCACTGGTCAGGCCGCGGATTACAAAAGTACTCAGGCAGCTATAGATCAAATAACCGGGAAATTGAACAGGCTGATAGAGAAGACAAACACAGAGTTCGAATCCATAGAATCTGAGTTCAGTGAAATAGAACATCAAATCAGTAATGTAATAAACTGGACTAAAGATTCTATAACAGACATCTGGACGTATCAAGCTGAATTGCTGGTAGCAATGGAAAATCAGCATACAATTGACATGGCTGATTCAGAAATGCTGAATCTATATGAGAGGGTGAGGAAGCAACTAAGGCAAAATGCTGAAGAAGATGGGAAAGGGTGCTTTGAAATATACCACAAATGCGATGACAATTGTATGGAAAGCATCAGAAACAACACTTATGACCATACACAATACAGAGAAGAAGCACTCTTGAACAGACTCAACATTAATCCGGTGAAACTCTCTTCTGGGTACAAAGATGTTATACTGTGGTTTAGCTTCGGGGCGTCATGCTTTGTACTTTTGGCTGTCATCATGGGGCTTGTTTTCTTCTGCTTAAAAAATGGAAACATGCGATGCACAATCTGTATTTAG
>A_/_H10N5|MF046288|A/shorebird/Delaware_Bay/130/2016
ATGTACAAAATAGTACTAGTATTCGCGCTCCTTGGAGCGGTGCATGGTCTTGACAAAATATGTCTTGGACATCATGCAGTCTCCAATGGCACCATCGTAAAGACTCTCACAAATGAAAAGGAAGAGGTGACCAATGCTACTGAAACAGTGGAGAGCAAAAGCCTGGACAAACTTTGCATGAAAAGTCGAAATTACAAGGACTTAGGTAATTGCCACCCAATAGGGATGATAATAGGGACTCCTGCTTGTGACCTACACCTTACCGGAACATGGGACACTTTAATAGAGAGAGACAATTCTATTGCCTATTGTTACCCGGGTGCCACTGTGAATGAAGAAGCATTAAGGCAGAAAATTATGGAAAGTGGAGGGATTGACAAGATAAGCACCGGGTTCACATATGGATCATCCATCAATTCAGCTGGAACCACTCAAGCATGCATGAGAAATGGAGGGAATAGTTTCTATGCGGAGCTAAAGTGGCTAGTGTCGAAGAACACAGGACAAAACTTCCCACAAACAACAAACACATACAGAAATACAGATTCAGCAGAACACCTTATAATCTGGGGAATTCATCACCCTTCAAGCACAAAAGAGAAGAATGATCTGTATGGAACACAATCACTTTCCATTTCAGTGGGGAGTTCTACTTATCAAAACAACTTTGTGCCTGTGGTGGGAGCAAGACCACAAGTGAAAGGCCAAAGTGGGCGGATTGATTTTCATTGGACGATGGTACAGCCAGGTGATAACATCACTTTCTCGCATAATGGTGGATTAATAGCACCCAGCAGAGTGAGTAAGCTAAAGGGAAGAGGCCTTGGCATTCAATCAGTAGCTTCAGTAGACAATGACTGTGAGTCAAAATGTTTCTGGAAAGGTGGATCCATCAACACCAAACTCCCTTTTCAGAATCTTTCTCCAAGAACCGTGGGTCAATGCCCCAAGTATGTGAACAAAAGAAGCCTGTTGCTTGCTACTGGAATGAGGAATGTGCCAGAGGTTGTCCAAGGAAGAGGCCTGTTTGGAGCAATAGCTGGATTCATAGAAAATGGATGGGAAGGAATGGTGGATGGTTGGTATGGTTTCCGGCACCAAAATGCCCAAGGCACTGGTCAGGCTGCGGATTACAAAAGTACTCAGGCAGCTATAGATCAAATAACCGGGAAATTGAACAGGCTGATAGAGAAGACAAACACAGAGTTCGAATCCATAGAATCTGAGTTCAGTGAAATAGAACATCAAATCAGTAATGTAATAAACTGGACTAAAGATTCTATAACAGACATCTGGACGTATCAAGCTGAATTGTTGGTAGCAATGGAAAATCAGCATACAATTGACATGGCTGATTCAGAAATGCTGAATCTATATGAGAGGGTGAGGAAGCAACTAAGGCAAAATGCTGAAGAAGATGGGAAAGGGTGCTTTGAAATATACCACAAATGCGATGACAATTGTATGGAAAGCATCAGAAACAACACTTATGACCATACACAATACAGAGAAGAAGCACTCTTGAACAGACTCAACATTAATCCGGTGAAACTCTCTTCTGGGTACAAAGATGTTATACTGTGGTTTAGCTTCGGGGCGTCATGCTTTGTACTTTTGGCTGTCATCATGGGGCTTGTTTTCTTCTGCTTAAAAAATGGAAACATGCGATGCACAATCTGTATTTAG
>A_/_H10N5|MF046340|A/sanderling/Delaware_Bay/507/2016
ATGTACAAAATAGTACTAGTATTCGCGCTCCTTGGAGCGGTGCATGGTCTTGACAAAATATGTCTTGGACATCATGCAGTCTCCAATGGCACCATCGTAAAGACTCTCACAAATGAAAAGGAAGAGGTGACCAATGCTACTGAAACAGTGGAGAGCAAAAGCCTGGACAAACTTTGCATGAAAAGTCGAAATTACAAGGACTTAGGTAATTGCCACCCAATAGGGATGATAATAGGGACTCCTGCTTGTGACCTACACCTTACCGGAACATGGGACACTTTAATAGAGAGAGACAATTCTATTGCCTATTGTTACCCGGGTGCCACTGTGAATGAAGAAGCATTAAGGCAGAAAATTATGGAAAGTGGAGGGATTGACAAGATAAGCACCGGGTTCACATATGGATCATCCATCAATTCAGCTGGAACCACTCAAGCATGCATGAGAAATGGAGGGAATAGTTTCTATGCGGAGCTAAAGTGGCTAGTGTCGAAGAACACAGGACAAAACTTCCCACAAACAACAAACACATACAGAAATACAGATTCAGCAGAACACCTTATAATCTGGGGAATTCATCACCCTTCAAGCACAAAAGAGAAGAATGATCTGTATGGAACACAATCACTTTCCATTTCAGTGGGGAGTTCTACTTATCAAAACAACTTTGTGCCTGTGGTGGGAGCAAGACCACAAGTGAAAGGCCAAAGTGGGCGGATTGATTTTCATTGGACGATGGTACAGCCAGGTGATAACATCACTTTCTCGCATAATGGTGGATTAATAGCACCCAGCAGAGTGAGTAAGCTAAAGGGAAGAGGCCTTGGCATTCAATCAGTAGCTTCAGTAGACAATGACTGTGAGTCAAAATGTTTCTGGAAAGGTGGATCCATCAACACCAAACTCCCTTTTCAGAATCTTTCTCCAAGAACCGTGGGTCAATGCCCCAAGTATGTGAACAAAAGAAGCCTGTTGCTTGCTACTGGAATGAGGAATGTGCCAGAGGTTGTCCAAGGAAGAGGCCTGTTTGGAGCAATAGCTGGATTCATAGAAAATGGATGGGAAGGAATGGTGGATGGTTGGTATGGTTTCCGGCACCAAAATGCCCAAGGCACTGGTCAGGCCGCGGATTACAAAAGTACTCAGGCAGCTATAGATCAAATAACCGGGAAATTGAACAGACTGATAGAGAAGACAAACACAGAGTTCGAATCCATAGAATCTGAGTTCAGTGAAATAGAACATCAAATCAGTAATGTAATAAACTGGACTAAAGATTCTATAACAGACATCTGGACGTATCAAGCTGAATTGCTGGTAGCAATGGAAAATCAGCATACAATTGACATGGCTGATTCAGAAATGCTGAATCTATATGAGAGGGTGAGGAAGCAACTAAGGCAAAATGCTGAAGAAGATGGGAAAGGGTGCTTTGAAATATACCACAAATGCGATGACAATTGTATGGAAAGCATCAGAAACAACACTTATGACCATACACAATACAGAGAAGAAGCACTCTTGAACAGACTCAACATTAATCCGGTGAAACTCTCTTCTGGGTACAAAGATGTTATACTGTGGTTTAGCTTCGGGGCGTCATGCTTTGTACTTTTGGCTGTCATCATGGGGCTTGTTTTCTTCTGCTTAAAAAATGGAAACATGCGATGCACAATCTGTATTTAG
>A_/_H10N1|KY644177|A/yellow-billed_pintail/Chile/C4256/2015
ATGTACAAAATAGTGTTGCTACTCACGCTTCTTGGAGCGGTGGACAGCCTTGACAAAATCTGCCTGGGGCACCATGCAGTTCCCAATGGAACCATTGTAAGAACTCTAACAAATGAGAGAGAAGAGGTGACAAATGCAACGGAAACAATTGAAAGCCAGACCCTGAACAAACTCTGCATGAAAGGCCGGAACTACAAGGATCTGGGTGGTTGTCATCCGATAGGAATGTTGCTCGGAACTCCCGCATGTGACTTGCATCTCATCGGAACATGGGACACTCTAATAGAAAGAGAAAACTCCATTGCCTATTGTTACCCAGGTGCGACCGTGAATGAGGAAGCACTCAGACAAAAGGTCATGGAGAGTGGAGGGGTTGACAAAATAAGCACAGGGTTCACATATGGATCAAACATCAACTCTGCTGGAACAACCAAAGCATGCACGAGAAACGGAGGGAACAGTTTCTATGCGGAATTAAAGTGGCTAGTATCAAAGACCAAGGGACAGAACTTTCCATCAACGACAAACACATACAGGAACACGGACTCAGTAGAGCACCTCGTAATTTGGGGAATCCACCACCCCTCTAGTACACAAGAAAAGAATGATCTGTACGGAACTCAGTCACTCTCTATATCAGTAGGAAGCTCCACCTACCAGAACAATTTTGTACCTGTAGTAGGAGCACGACCACAAGTAAATGGCCAAAGTGGGCGAATTGACTTCCATTGGACATTAGTGCAACCAGGTGACAACATCACCTTCTCACACAATGGTGGGCTCATTGCTCCTAGTAGGGTGAGTAAACTGAAGGGGAGGGGCCTAGGCATTCAATCAGGATCACAAGTGGATAATAATTGTGAATCAAAGTGCTTTTGGAAAGGCGGGTCTATCAGCACTAAACTTCCCTTCCAAAATTTGTCACCTAGAACCGTTGGTCAGTGTCCCAAATATGTGAACAAGAAGAGCCTGCTGCTTGCAACGGGAATGAGGAACGTTCCTGAGATCATTCATGAAAGAGGCCTGTTTGGGGCAATAGCTGGGTTCATAGAGAATGGATGGGAAGGAATGGTAGACGGCTGGTATGGCTTTCGGCACCAGAATGCCCAGGGCAATGGCCAGGCAGCAGATTACAAAAGCACCCAGACAGCAATAGACCAAATAACTGGAAAGCTAAACAGACTGATTGAAAAAACTAATACGGAATTTGAATCAATAGAATCCGAATTCAGCGAGATAGAACATCAAATTGGCAATGTGATAAATTGGACTAAAGACTCCATAACTGATATTTGGACCTATCAGGCTGAGTTGCTGGTTGCGATGGAAAATCAGCACACAATTGACATGGCTGACTCTGAGATGCTGAAACTGTACGAGCGAGTGAGGAAGCAACTAAGGCAGAATGCAGAAGAAGATGGTAAGGGGTGTTTTGAAATATATCATAGCTGTGATGATAATTGCATGGAAAGCATTAGAAACAATACTTATGATCACACACAGTACAGAGAGGAAGCACTCCTCAACAGGCTCAACATAAACCCGGTGAAACTCTCATCTGGGTACGAAGACATTATATTATGGTTTAGCTTCGGGGCATCATGCTTTCTGATTTTGGCTGTAATTATGGGGCTTGTCTTCTTTTGTCTAAAAAATGGAAACATGCGATGCACAATCTGCATTTAG
>A_/_H10N2|KY561267|A/American_coot/Missouri/15OS6556/2015
ATGTACAAAGTAGTGCTAGTACTTGCGCTCCTTGGAGCGGTGCATGGCCTTGACAAAATATGTCTTGGACATCATGCAGTATCCAATGGCACCATCGTAAAGACTCTAACAAACGAAATGGAAGAGGTAACCAATGCCACTGAAACGGTGGAGAGCAAAAGTCTGGACAAACTTTGCATGAAGAATCGGAACTACAAGGACCTAGGTAATTGCCACCCAATAGGGATGATACTAGGGACTCCTGTGTGTGAACTACATCTTACTGGAACATGGGACACTTTAATAGAGAGAGACAATTCTATTGCCTACTGTTACCCAGGCTCCACTGTGAATGAAGAAGCATTAAGGCAGAAAATTATGGAAAGTGGAGGAGTTGACAAGATAAACACAGGATTTACATATGAATCATCCATCAATCCAACTGGAACCACTAAAGCATGCATGAGAAATGGAGTAAGCAGTTTCTATGCAGAACTGAGGTGGCTAGTATCAAAGACCGCAGGACAAAACTTCCCACAAACAACAAACACATACAGAAATACAGATTCAGCAGAACACCTTATAATTTGGGGAATTCATCACCCTTCAAGCACACAAGAAAAAAATAAACTGTATGGAACACAATCACTTTCCATTTCAGTAGGGAGTTCTACTTATCAGAACAGCTTTGTGCCGGTGGTGGGAGCAAGACCACAAGTGAATGGCCAAAGTGGGCGGATTGATTTCCATTGGACGATGGTACAACCAGGTGACAACATCACTTTTTCGCATAATGGCGGATTAATAGCACCTACTAGAGTGAGTAAACTAAAGGGAAGAGGTCTAGGCATTCAATCAGGAGCTTCAGTAGATATTGACTGTGAATCAAAATGTTTTTGGAAAGGTGGATCCATCAACACCAAACTCCCTTTTCAGAACCTTTCCCCAAGAACTGTGGGTCAATGCCCCAAGTATGTGAACAAAAAGAGCCTGTTGCTTGCTACCGGAATGAAGAATGTGCCAGAAGTTGTCCAAGGAAGAGGCCTGTTTGGAGCAATAGCTGGATTCATTGAAAATGGATGGGAAGGAATGGTGGATGGTTGGTATGGTTTCCGACATCAAAATGCCCAAGGCATTGGCCAGGCTGCGGATTACAAAAGTACTCAGGCAGCTATTGATCAAATAACCGGGAAATTAAACAGGCTGATAGAGAAAACGAACACAGAGTTTGAATCCATAGAATCTGAGTTCAGTGAAATTGAACATCAAATTGGCAATATAATAAACTGGACTAAGGATTCTATAACGGACATTTGGACATATCAAGCTGAATTGCTGGTAGCAATGGAGAATCAGCATACAATTGAAATGACTGATTCAGAAATGCTGAATCTATATGAGAGGGTGAGGAAGCAACTAAGGCAAAATGCAGAAGAAGATGGAAAAGGGTGCTTTGAAATATACCACGAATGCGACAACAACTGCATGGAAAGCATCAGAAACAACACCTATGACCATGCACAATACAGAGAAGAAGCACTCTTGAATAGACTCAACATTAATCCGGTGAAACTCTCTTCTGGGTACAAAGATGTTATACTGTGGTTTAGCTTCGGGGCGTCATGCTTTGTACTTTTGGCTGTCATCATGGGGCTTGTTTTCTTCTGTTTAAAAAATGGAAACATGCGATGCACAATCTGTATTTAG
>A_/_H10N3|KT887402|A/blue-winged_teal/Louisiana/UGAI14-821/2014
ATGTACAAAGTAGTACTAGTACTTGCGCTCCTTGGAGCGGTGCATGGTCTTGACAAAATATGTCTTGGACATCATGCAGTATCCAATGGCACCATCGTAAAGACTCTAACAAACGAAATGGAAGAGGTAACCAATGCCACTGAAACGGTGGAGAGCAAAAGCCTGGACAAACTTTGCATGAAGAATCGGAACTACAAGGACCTAGGTAATTGCCACCCAATAGGGATGGTTCTAGGGACTCCTGTGTGTGAACCACATCTTACTGGAACATGGGACACTTTAATAGAGAGAGACAATTCTATTGCCTACTGTTACCCAGGTTCCACTGTGAATGAAGAAGCATTAAGGCAGAAAATTATGGAAAGTGGAGGAGTTGACAAGATAAACACCGGATTTACATATGGATCATCCATCAATCCAACTGGAACCACTAAAGCATGCATGAGAAATGGAGTAAGCAGTTTCTATGCAGAACTGAGGTGGCTAGTATCAAAGACCGCAGGACAAAACTTTCCACAAACAACAAACACATACAGAAATACAGATTCAGCAGAACACCTTATAATTTGGGGGATTCATCACCCTTCAAGCACACAAGAAAAAAATAAACTGTATGGAACACAATCACTTTCCATTTCAGTAGGGAGTTCTACTTATCAGAACAGCTTTGTGCCGGTGGTGGGAGCAAGACCACAAGTGAATGGCCAAAGTGGGCGGATTGATTTCCATTGGACGATGGTACAACCAGGTGATAACATCACTTTTTCGCATAATGGCGGATTAATAGCACCTACTAGAGTGAGTAAACTAAAGGGAAGAGGTCTAGGCATTCAATCAGGAGCTTCAGTAGATATTGACTGTGAATCAAAATGTTTTTGGAAAGGTGGATCCATCAACACCAAACTCCCTTTTCAGAACCTTTCCCCAAGAACTGTGGGTCAATGCCCCAAGTATGTGAACAAAAAGAGCCTGTTGCTTGCTACCGGAATGAAGAATGTGCCAGAAGTTGTCCAAGGAAGAGGCCTGTTTGGAGCAATAGCTGGATTCATAGAAAATGGATGGGAAGGGATGGTAGATGGTTGGTATGGTTTCCGACACCAAAATGCCCAAGGCATTGGCCAGGCTGCGGATTACAAAAGTACTCAGGCAGCTATTGATCAAATAACCGGGAAATTAAACAGGCTGATAGAGAAAACAAACACAGAGTTTGAATCCATAGAATCCGAGTTCAGTGAAATAGAACATCAAATTGGCAATATAATAAACTGGACTAAGGATTCTATAACGGACATTTGGACATATCAAGCTGAATTGCTGGTAGCAATGGAAAATCAGCATACAATTGAAATGACTGATTCAGAAATGCTGAATCTATATGAGAGGGTGAGGAAGCAACTAAGGCAAAATGCAGAAGAAGATGGAAAAGGGTGCTTTGAAATATACCACGAATGCGACAACAACTGCATGGAAAGCATCAGAAACAACACCTATGACCATGCACAATACAGAGAAGAAGCACTCTTGAATAGACTCAACATTAATCCGGTGAAACTCTCTTCTGGGTACAAAGATGTTATACTGTGGTTTAGCTTCGGGGCGTCATGCTTTGTACTTTTGGCTGTCATCATGGGGCTTGTTTTCTTCTGTTTGAAAAATGGAAACATGCGATGCACAATCTGTATTTAG
>A_/_H10N3|KT887371|A/blue-winged_teal/Louisiana/UGAI14-507/2014
ATGTACAAAATAGTACTAGTATTCGCGCTCCTTGGAGCGGTGAATGGTCTTGACAAAATATGTCTTGGACATCATGCAGTCTCCAATGGCACCATCGTAAAGACCCTCACAAACGAAAAGGAAGAGGTGACCAATGCTACTGAAACAGTGGAGAGCAAAAGCCTGGACAAACTTTGCATGAAAAGTCGAAATTACAAGGACTTAGGTAGTTGCCACCCAATAGGGATGATAATAGGGACTCCTGCTTGTGATCTACACCTTACCGGAGCATGGGACACTTTAATAGAGAGAGACAATTCTATTGCCTACTGTTACCCGGGTGCCACTGTAAATGAAGAAGCATTAAGACAGAAAATTATGGAAAGTGGGGGGATTGACAAAATAAGCACTGGGTTTACATATGGATCATCCATCAATTCAGCTGGAACCACTAAAGCATGCATGAGAAATGGAGGAAATAGTTTCTATGCGGAGCTAAAGTGGCTAGTGTCGAAGAGCAAAGGACAAAACTTCCCACAAACAACAAACACATACAGAAATACAGATTCAGCAGAACACCTTATAATCTGGGGAATTCATCACCCTTCAAGCACACAAGAAAAGAATGATCTGTATGGAACACAATCACTTTCCATTTCAGTGGGGAGTTCTACTTATCAAAACAACTTTGTGCCTGTGGTGGGAGCAAGACCACAAGTGAATGGCCAAAGTGGGCGGATTGATTTCCATTGGACGATGGTACAACCAGGTGATAACATCACTTTCTCGCATAATGGTGGATTAATAGCACCCAGCAGAGTGAGTAAGCTAAAGGGAAGAGGCCTTGGCATTCAATCAGGAGCTTCAGTAGACAATGACTGTGAGTCAAAATGTTTCTGGAAAGGTGGATCCATCAACACCAAACTCCCTTTTCAGAATCTTTCTCCAAGAACCGTGGGTCAATGCCCCAAATATGTGAACAAAAAGAGCCTGTTGCTTGCTACTGGAATGAGGAATGTGCCAGAGGTTGTCCAAGGAAGAGGCCTGTTTGGAGCAATAGCTGGATTCATAGAAAATGGATGGGAAGGGATGGTAGATGGTTGGTATGGTTTCCGGCACCAAAATGCCCAAGGCACTGGTCAGGCTGCTGATTACAAAAGTACTCAGGCAGCTATAGATCAAATAACCGGGAAATTGAACAGGCTGATAGAGAAGACAAACACAGAGTTTGAATCCATAGAATCTGAGTTCAGTGAAATAGAACATCAAATCGGTAATGTAATAAACTGGACTAAAGATTCTATAACAGACATCTGGACGTATCAAGCAGAATTGCTGGTAGCAATGGAAAATCAGCATACAATTGACATGGCTGATTCAGAAATGCTGAATTTATATGAGAGGGTGAGGAAGCAACTAAGGCAAAATGCTGAAGAAGATGGGAAAGGGTGCTTTGAAATATATCACAAATGCGATGACAACTGTATGGAAAGCATCAGAAACAACACTTATGACCATGCACAATACAGAGAAGAAGCACTCTTGAACAGACTCAACATTAATCCGGTGAAACTCTCTTCTGGGTACAAAGATGTTATACTGTGGTTTAGCTTCGGGGCGTCATGCTTTGTACTTTTGGCTGTCATCATGGGGCTTGTTTTCTTCTGCTTGAAAAATGGAAACATGCGCTGCACAATCTGTATTTAG
>A_/_H10N3|KT887363|A/blue-winged_teal/Louisiana/UGAI14-478/2014
ATGTACAAAATAGTACTAGTATTCGCGCTCCTTGGAGCGGTGAATGGTCTTGACAAAATATGTCTTGGACATCATGCAGTCTCCAATGGCACCATCGTAAAGACCCTCACAAACGAAAAGGAAGAGGTGACCAATGCTACTGAAACAGTGGAGAGCAAAAGCCTGGACAAACTTTGCATGAAAAGTCGAAATTACAAGGACTTAGGTAGTTGCCACCCAATAGGGATGATAATAGGGACTCCTGCTTGTGATCTACACCTTACCGGAGCATGGGACACTTTAATAGAGAGAGACAATTCTATTGCCTATTGTTACCCGGGTGCCACTGTAAATGAAGAAGCATTAAGACAGAAAATTATGGAAAGTGGGGGGATTGACAAAATAAGCACTGGGTTTACATATGGATCATCCATCAATTCAGCTGGAACCACTAAAGCATGCATGAGAAATGGAGGAAATAGTTTCTATGCGGAGCTAAAGTGGCTAGTGTCGAAGAGCAAAGGACAAAACTTCCCACAAACAACAAACACATACAGAAATACAGATTCAGCAGAACACCTTATAATCTGGGGAATTCATCACCCTTCAAGCACACAAGAAAAGAATGATCTGTATGGAACACAATCACTTTCCATTTCAGTGGGGAGTTCTACTTATCAAAACAACTTTGTGCCTGTGGTGGGAGCAAGACCACAAGTGAATGGCCAAAGTGGGCGGATTGATTTCCATTGGACGATGGTACAACCAGGTGATAACATCACTTTCTCGCATAATGGTGGATTAATAGCACCCAGCAGAGTGAGTAAGCTAAAGGGAAGAGGCCTTGGCATTCAATCAGGAGCTTCAGTAGACAATGACTGTGAGTCAAAATGTTTCTGGAAAGGTGGATCCATCAACACCAAACTCCCTTTTCAGAATCTTTCTCCAAGAACCGTGGGTCAATGCCCCAAATATGTGAACAAAAAGAGCCTGTTGCTTGCTACTGGAATGAGGAATGTGCCAGAGGTTGTCCAAGGAAGAGGCCTGTTTGGAGCAATAGCTGGATTCATAGAAAATGGATGGGAAGGGATGGTAGATGGTTGGTATGGTTTCCGGCACCAAAATGCCCAAGGCACTGGTCAGGCTGCTGATTACAAAAGTACTCAGGCAGCTATAGATCAAATAACCGGGAAATTGAACAGGCTGATAGAGAAGACAAACACAGAGTTTGAATCCATAGAATCTGAGTTCAGTGAAATAGAACATCAAATCGGTAATGTAATAAACTGGACTAAAGATTCTATAACAGACATCTGGACGTATCAAGCAGAATTGCTGGTAGCAATGGAAAATCAGCATACAATTGACATGGCTGATTCAGAAATGCTGAATTTATATGAGAGGGTGAGGAAGCAACTAAGGCAAAATGCTGAAGAAGATGGGAAAGGGTGCTTTGAAATATATCACAAATGCGATGACAACTGTATGGAAAGCATCAGAAACAACACTTATGACCATGCACAATACAGAGAAGAAGCACTCTTGAACAGACTCAACATTAATCCGGTGAAACTCTCTTCTGGGTACAAAGATGTTATACTGTGGTTTAGCTTCGGGGCGTCATGCTTTGTACTTTTGGCTGTCATCATGGGGCTTGTTTTCTTCTGCTTGAAAAATGGAAACATGCGCTGCACAATCTGTATTTAG
>A_/_H10N3|KT887355|A/blue-winged_teal/Louisiana/UGAI14-453/2014
ATGTACAAAGTAGTACTAGTACTTGCGCTCCTTGGAGCGGTGCATGGTCTTGACAAAATATGTCTTGGACATCATGCAGTATCCAATGGCACCATCGTAAAGACTCTAACAAACGAAATGGAAGAGGTAACCAATGCCACTGAAACGGTGGAGAGCAAAAGCCTGGACAAACTTTGCATGAAGAATCGGAACTACAAAGACCTAGGTAATTGCCACCCAATAGGGATGGTACTAGGGACTCCTGTGTGTGAACTACATCTTACTGGAACATGGGACACTTTAATAGAGAGAGACAATTCTATTGCCTACTGTTACCCAGGTTCCACTGTGAATGAAGAAGCATTAAGGCAGAAAATTATGGAAAGTGGAGGAGTTGACAAGATAAACACCGGATTTACATATGAATCATCCATCAATCCAACTGGAACCACTAAAGCATGCATGAGAAATGGAGTAAGCAGTTTCTATGCAGAACTGAGGTGGCTAGTATCAAAGACCGCAGGACAAAACTTCCCACAAACAACAAACACATACAGAAATACAGATTCAGCAGAACACCTTATAATTTGGGGAATTCATCACCCTTCAAGCACACAGGAAAAAAATAAACTGTATGGAACACAATCACTTTCCATTTCAGTAGGGAGTTCTACTTATCAGAACAGCTTTGTGCCGGTGGTGGGAGCAAGACCACAAGTGAATGGCCAAAGTGGGCGGATTGATTTCCATTGGACGATGGTACAACCAGGTGATAACATCACTTTTTCGCATAATGGCGGATTAATAGCACCTACTAGAGTGAGTAAACTAAAGGGAAGAGGTCTAGGCATTCAATCAGGAGCTTCAGTAGATATTGACTGTGAATCAAAATGTTTTTGGAAAGGTGGATCCATCAACACCAAACTCCCTTTTCAGAACCTTTCCCCAAGAACTGTGGGTCAATGCCCCAAGTATGTGAACAAAAAGAGCCTGTTGCTTGCTACCGGAATGAAGAATGTGCCAGAAGTTGTCCAAGGAAGAGGCCTGTTTGGAGCAATAGCTGGATTCATAGAAAATGGATGGGAAGGGATGGTAGATGGTTGGTATGGTTTCCGACATCAAAATGCCCAAGGCATTGGCCAGGCTGCGGATTACAAAAGTACTCAGGCAGCTATTGATCAAATAACCGGGAAATTAAACAGGCTGATAGAGAAAACAAACACAGAGTTTGAATCCATAGAATCTGAGTTCAGTGAAATAGAACATCAAATTGGCAATATAATAAACTGGACTAAGGATTCTATAACGGACATTTGGACATATCAAGCTGAATTGCTGGTAGCAATGGAAAATCAGCATACAATTGAAATGACTGATTCAGAAATGCTGAATCTATATGAGAGGGTGAGGAAGCAACTAAGGCAAAATGCAGAAGAAGATGGAAAAGGGTGCTTTGAAATATACCACGAATGCGACAACAACTGCATGGAAAGCATCAGAAACAACACCTATGACCATGCACAATACAGAGAAGAAGCACTCTTGAATAGACTCAACATTAATCCGGTGAAACTCTCTTCTGGGTACAAAGATGTTATACTGTGGTTTAGCTTCGGGGCGTCATGCTTTGTACTTTTGGCTGTCATCATGGGGCTTGTTTTCTTCTGTTTGAAAAATGGAAACATGCGATGCACAATCTGTATTTAG
>A_/_H10N7|KT887331|A/blue-winged_teal/Louisiana/UGAI14-252/2014
ATGTACAAAATAGTACTAGTATTCGCGCTCCTTGGAGCGGTGAATGGTCTTGATAAAATATGTCTTGGACATCATGCAGTCTCCAATGGCACCATCGTAAAGACTCTCACAAACGAAAAGGAAGAGGTGACCAATGCTACTGAAACAGTGGAGAGCAAAAGCCTGGACAAACTTTGCATGAAAAGTCGAAATTACAAAGACTTAGGTAATTGCCACCCAATAGGGATGATAATAGGGACTCCTGCTTGTGATCTACACCTTACCGGAACATGGGACACTTTAATAGAGAGAGACAATTCTATTGCCTACTGTTACCCGGGTGCCACTGTGAATGAAGAAGCATTAAGGCAGAAAATTATGGAAAGTGGAGGGATCGACAAGATAAGCACTGGGTTTACATATGGATCATCCATCAATTCAGCTGGAACCACTAAAGCATGCATGAGAAATGGAGGAAATAGTTTCTATGCGGAGCTAAAGTGGCTAGTGTCGAAGAGCAAAGGACAAAACTTCCCACAAACAACAAACACATACAGAAATACAGATTCAGCAGAACACCTTATAATCTGGGGAATTCATCACCCTTCAAGCACACAAGAAAAGAATGATCTGTATGGAACACAATCACTTTCCATTTCAGTGGGGAGTTCTACTTATCAAAACAACTTTGTGCCTGTGGTGGGAGCAAGACCACAAGTGAATGGCCAAAGTGGACGGATTGATTTCCATTGGACGATGGTACAACCAGGTGATAACATCACTTTCTCGCATAATGGTGGATTAATAGCACCCAGCAGAGTGAGTAAGCTAAAGGGAAGAGGCCTTGGCATTCAATCAGGAGCTTCAGTAGACAATGACTGTGAGTCAAAATGTTTCTGGAAAGGTGGATCCATCAACACCAAACTCCCTTTTCAGAATCTTTCTCCAAGAACCGTGGGTCAATGCCCCAAATATGTGAACAAAAAGAGCCTGTTGCTTGCTACTGGAATGAGGAATGTGCCAGAGGTTGTCCAAGGAAGAGGCCTGTTTGGAGCAATAGCTGGATTCATAGAAAATGGATGGGAAGGGATGGTAGATGGTTGGTATGGTTTCCGGCACCAAAATGCCCAAGGCACTGGTCAGGCCGCGGATTACAAAAGTACTCAGGCAGCTATAGATCAAATAACCGGGAAATTGAACAGGCTGATAGAGAAGACAAACACAGAGTTCGAATCCATAGAATCTGAGTTCAGTGAAATAGAACATCAAATCGGTAATGTAATAAACTGGACTAAAGATTCTATAACAGACATCTGGACGTATCAAGCTGAATTGCTGGTAGCAATGGAAAATCAGCATACAATTGACATGGCTGATTCAGAAATGCTGAATTTATATGAGAGAGTGAGGAAGCAACTAAGGCAAAATGCTGAAGAAGATGGGAAAGGGTGCTTTGAAATATATCACAAATGCGATGACAACTGTATGGAAAGCATCAGAAACAACACTTATGACCATACACAATACAGAGAAGAAGCACTCTTGAACAGACTCAACATTAATCCGGTGAAACTCTCTTCTGGGTACAAAGATGTTATACTGTGGTTTAGCTTCGGGGCGTCATGCTTTGTACTTTTGGCTGTCATCATGGGGCTTGTCTTCTTCTGCTTGAAAAATGGAAACATGCGCTGCACAATCTGTATTTAG
>A_/_H10N3|KT887299|A/blue-winged_teal/Louisiana/UGAI14-179/2014
ATGTACAAAGTAGTACTAGTACTTGCGCTCCTTGGAGCGGTGCATGGTCTTGACAAAATATGTCTTGGACATCATGCAGTATCCAATGGCACCATCGTAAAGACTCTAACAAACGAAATGGAAGAGGTAACCAATGCCACTGAAACGGTGGAGAGCAAAAGCCTGGACAAACTTTGCATGAAGAATCGGAACTACAAGGACCTAGGTAATTGCCACCCAATAGGGATGGTTCTAGGGACTCCTGTGTGTGAACCACATCTTACTGGAACATGGGACACTTTAATAGAGAGAGACAATTCTATTGCCTACTGTTACCCAGGTTCCACTGTGAATGAAGAAGCATTAAGGCAGAAAATTATGGAAAGTGGAGGAGTTGACAAGATAAACACCGGATTTACATATGGATCATCCATCAATCCAACTGGAACCACTAAAGCATGCATGAGAAATGGAGTAAGCAGTTTCTATGCAGAACTGAGGTGGCTAGTATCAAAGACCGCAGGACAAAACTTTCCACAAACAACAAACACATACAGAAATACAGATTCAGCAGAACACCTTATAATTTGGGGGATTCATCACCCTTCAAGCACACAAGAAAAAAATAAACTGTATGGAACACAATCACTTTCCATTTCAGTAGGGAGTTCTACTTATCAGAACAGCTTTGTGCCGGTGGTGGGAGCAAGACCACAAGTGAATGGCCAAAGTGGGCGGATTGATTTCCATTGGACGGTGGTACAACCAGGTGATAACATCACTTTTTCGCATAATGGCGGATTAATAGCACCTACTAGAGTGAGTAAACTAAAGGGAAGAGGTCTAGGCATTCAATCAGGAGCTTCAGTAGATATTGACTGTGAATCAAAATGTTTTTGGAAAGGTGGATCCATCAACACCAAACTCCCTTTTCAGAACCTTTCCCCAAGAACTGTGGGTCAATGCCCCAAGTATGTGAACAAAAAGAGCCTGTTGCTTGCTACCGGAATGAAGAATGTGCCAGAAGTTGTCCAAGGAAGAGGCCTGTTTGGAGCAATAGCTGGATTCATAGAAAATGGATGGGAAGGGATGGTAGATGGTTGGTATGGTTTCCGACACCAAAATGCCCAAGGCATTGGCCAGGCTGCGGATTACAAAAGTACTCAGGCAGCTATTGATCAAATAACCGGGAAATTAAACAGGCTGATAGAGAAAACAAACACAGAGTTTGAATCCATAGAATCCGAGTTCAGTGAAATAGAACATCAAATTGGCAATATAATAAACTGGACTAAGGATTCTATAACGGACATTTGGACATATCAAGCTGAATTGCTGGTAGCAATGGAAAATCAGCATACAATTGAAATGACTGATTCAGAAATGCTGAATCTATATGAGAGGGTGAGGAAGCAACTAAGGCAAAATGCAGAAGAAGATGGAAAAGGGTGCTTTGAAATATACCACGAATGCGACAACAACTGCATGGAAAGCATCAGAAACAACACCTATGACCATGCACAATACAGAGAAGAAGCACTCTTGAATAGACTCAACATTAATCCGGTGAAACTCTCTTCTGGGTACAAAGATGTTATACTGTGGTTTAGCTTCGGGGCGTCATGCTTTGTACTTTTGGCTGTCATCATGGGGCTTGTTTTCTTCTGTTTGAAAAATGGAAACATGCGATGCACAATCTGTATTTAG
>A_/_H10N3|KX013084|A/green-winged_teal/Missouri/13OS6332/2013
ATGTACAAAATAGTACTAGTATTCGCGCTCCTTGGAGCGGTGAATGGTCTTGACAAAATATGCCTTGGACATCATGCAGTCTCCAATGGCACCATCGTAAAGACCCTCACAAACGAAAAGGAAGAGGTGACCAATGCTACTGAAACAGTGGAGAGCAAAAGCCTGGACAAACTTTGCATGAAAAGTCGAAATTACAAGGACTTAGGTAGTTGCCACCCAATAGGGATGATAATAGGGACTCCTGCTTGTGATCTACACCTTACCGGAACATGGGACACTTTAATAGAGAGAGACAATTCTATTGCCTACTGTTACCCGGGTGCCACTGTGAATGAAGAAGCATTAAGACAGAAAATTATGGAAAGTGGAGGGATTGACAAGATAAGCACTGGGTTTACATACGGATCATCCATCAATTCAGCTGGAACCACTAAAGCATGCATGAGAAATGGAGGAAATAGTTTCTATGCGGAGCTAAAGTGGCTAGTGTCGAAGAGCAAAGGACAAAACTTCCCACAAACAACAAACACATACAGAAATACAGATTCAGCAGAACACCTTATAATCTGGGGAATTCATCACCCCTCAAGCACACGAGAAAAGAATGATCTGTATGGAACACAATCACTTTCCATTTCAGTGGGGAGTTCTACTTATCAAAACAACTTTGTGCCTGTGGTGGGAGCAAGACCACAAGTGAATGGCCAAAGTGGGCGGATTGATTTCCATTGGACGATGGTACAACCAGGTGATAACATCACTTTCTCGCATAATGGTGGATTAATAGCACCCAGCAGAGTGAGTAAGCTAAAGGGAAGAGGCCTTGGCATTCAATCAGGAGCTTCAGTAGACAATGACTGTGAGTCAAAATGTTTCTGGAAAGGTGGATCCATCAACACCAAACTCCCTTTTCAGAATCTTTCTCCAAGAACCGTGGGTCAATGCCCCAAATATGTGAACAAAAAGAGCCTGTTGCTTGCTACTGGAATGAGGAATGTGCCAGAGGTTGTCCAAGGAAGAGGCCTGTTTGGAGCAATAGCTGGATTCATAGAAAATGGATGGGAAGGGATGGTAGATGGTTGGTATGGTTTCCGGCACCAAAATGCCCAAGGCACTGGTCAGGCTGCGGATTACAAAAGTACTCAGGCAGCTATAGATCAAATAACCGGGAAATTGAACAGGCTGATAGAGAAGACAAACACAGAGTTTGAATCCATAGAATCTGAGTTCAGTGAAATAGAACATCAAATCGGTAATGTAATAAACTGGACTAAAGATTCTATAACAGACATCTGGACGTATCAAGCTGAATTGCTGGTAGCAATGGAAAATCAGCATACAATTGACATGGCTGATTCAGAAATGCTGAATTTATATGAGAGGGTGAGGAAGCAACTAAGGCAAAATGCTGAAGAAGATGGGAAAGGGTGCTTTGAAATATATCACAAATGCGATGACAACTGTATGGAAAGCATCAGAAACAACACTTATGACCATGCACAATACAGAGAAGAGGCACTCTTGAACAGACTCAACATTAATCCGGTGAAACTCTCTTCTGGGTACAAAGATGTTATACTGTGGTTTAGCTTCGGGGCGTCATGCTTTGTACTTTTGGCTGTCATCATGGGGCTTGTTTTCTTCTGCTTGAAAAATGGAAACATGCGCTGCACAATCTGTATTTAG
>A_/_H10N8|KX013079|A/mallard/Ohio/13OS5191/2013
ATGTACAAAATAGTACTAGTATTCGCGCTCCTTGGAGCGGTGAATGGTCTTGACAAAATATGTCTTGGACATCATGCAGTCTCCAATGGCACCATCGTAAAGACTCTCACAAACGAAAAGGAAGAGGTGACCAATGCTACTGAAACAGTGGAGAGCAAAAGCCTGGACAAACTTTGCATGAAAAGTCGAAATTACAAGGACTTAGGTAATTGCCACCCAATAGGGATGATAATAGGGACTCCTGCTTGTGATCTACACCTTACCGGAACATGGGACACTTTAATAGAGAGAGACAATTCTATTGCCTACTGTTACCCGGGTGCCACTGTGAATGAAGAAGCATTAAGGCAGAAAATTATGGAAAGTGGAGGGATCGACAAGATAAGCACTGGGTTTACATATGGATCATCCATCAATTCAGCTGGAACCACTAAAGCATGCATGAGAAATGGAGGAAATAGTTTCTATGCGGAGCTAAAGTGGCTAGTGTCGAAGAGCAAAGGACAAAACTTCCCACAAACAACAAACACATACAGAAATACAGATTCAGCAGAACACCTTATAATCTGGGGAATTCATCACCCTTCAAGCACACAAGAAAAGAATGATCTGTATGGAACACAATCACTTTCCATTTCCGTGGGGAGTTCTACTTATCAAAACAACTTTGTGCCTGTGGTGGGAGCAAGACCACAAGTGAATGGCCAAAGTGGGCGGATTGATTTCCATTGGACGATGGTACAACCAGGTGATAACATCACTTTCTCGCATAATGGTGGATTAATAGCACCCAGCAGAGTGAGTAAGCTAAAGGGAAGAGGCCTTGGCATTCAATCAGGAGCTTCAGTAGACAATAACTGTGAGTCAAAATGTTTCTGGAAAGGTGGATCCATCAACACCAAACTCCCTTTTCAGAATCTTTCTCCAAGAACCGTGGGTCAATGCCCCAAATATGTGAACAAAAAGAGCCTGTTGCTTGCTACTGGAATGAGGAATGTGCCAGAGGTTGTCCAAGGAAGAGGCCTGTTTGGAGCAATAGCTGGATTCATAGAAAATGGATGGGAAGGGATGGTAGATGGTTGGTATGGTTTCCGGCACCAAAATGCCCAAGGCACTGGTCAGGCCGCGGATTACAAAAGTACTCAGGCAGCTATAGATCAAATAACCGGGAAATTGAACAGGCTGATAGAGAAGACAAACACAGAGTTCGAATCCATAGAATCTGAGTTCAGTGAAATAGAACATCAAATCGGTAATGTAATAAACTGGACTAAAGATTCTATAACAGACATCTGGACGTATCAAGCTGAATTGCTGGTAGCAATGGAAAATCAGCATACAATTGACATGGCTGATTCAGAAATGCTGAATTTATATGAGAGGGTGAGGAAGCAACTAAGGCAAAATGCTGAAGAAGATGGGAAAGGGTGCTTTGAAATATATCACAAATGCGATGACAACTGTATGGAAAGCATCAGAAACAACACTTATGACCATACACAATACAGAGAAGAAGCACTCTTGAACAGACTCAACATTAATCCGGTGAAACTCTCTTCTGGGTACAAAGATGTTATACTGTGGTTTAGCTTCGGGGCGTCATGCTTTGTACTTTTGGCTGTCATCATGGGGCTTGTTTTCTTCTGCTTGAAAAATGGAAACATGCGCTGCACAATCTGTATTTAG
>A_/_H10N8|KX013069|A/mallard/Ohio/13OS5188/2013
ATGTACAAAATAGTACTAGTATTCGCGCTCCTTGGAGCGGTGAATGGTCTTGACAAAATATGTCTTGGACATCATGCAGTCTCCAATGGCACCATCGTAAAGACTCTCACAAACGAAAAGGAAGAGGTGACCAATGCTACTGAAACAGTGGAGAGCAAAAGCCTGGACAAACTTTGCATGAAAAGTCGAAATTACAAGGACTTAGGTAATTGCCACCCAATAGGGATGATAATAGGGACTCCTGCTTGTGATCTACACCTTACCGGAACATGGGACACTTTAATAGAGAGAGACAATTCTATTGCCTACTGTTACCCGGGTGCCACTGTGAATGAAGAAGCATTAAGGCAGAAAATTATGGAAAGTGGAGGGATCGACAAGATAAGCACTGGGTTTACATATGGATCATCCATCAATTCAGCTGGAACCACTAAAGCATGCATGAGAAATGGAGGAAATAGTTTCTATGCGGAGCTAAAGTGGCTAGTGTCGAAGAGCAAAGGACAAAACTTCCCACAAACAACAAACACATACAGAAATACAGATTCAGCAGAACACCTTATAATCTGGGGAATTCATCACCCTTCAAGCACACAAGAAAAGAATGATCTGTATGGAACACAATCACTTTCCATTTCAGTGGGGAGTTCTACTTATCAAAACAACTTTGTGCCTGTGGTGGGAGCAAGACCACAAGTGAATGGCCAAAGTGGGCGGATTGATTTCCATTGGACGATGGTACAACCAGGTGATAACATCACTTTCTCGCATAATGGTGGATTAATAGCACCCAGCAGAGTGAGTAAGCTAAAGGGAAGAGGCCTTGGCATTCAATCAGGAGCTTCAGTAGACAATAACTGTGAGTCAAAATGTTTCTGGAAAGGTGGATCCATCAACACCAAACTCCCTTTTCAGAATCTTTCTCCAAGAACCGTGGGTCAATGCCCCAAATATGTGAACAAAAAGAGCCTGTTGCTTGCTACTGGAATGAGGAATGTGCCAGAGGTTGTCCAAGGAAGAGGCCTGTTTGGAGCAATAGCTGGATTCATAGAAAATGGATGGGAAGGGATGGTAGATGGTTGGTATGGTTTCCGGCACCAAAATGCCCAAGGCACTGGTCAGGCCGCGGATTACAAAAGTACTCAGGCAGCTATAGATCAAATAACCGGGAAATTGAACAGGCTGATAGAGAAGACAAACACAGAGTTCGAATCCATAGAATCTGAGTTCAGTGAAATAGAACATCAAATCGGTAATGTAATAAACTGGACTAAAGATTCTATAACAGACATCTGGACGTATCAAGCTGAATTGCTGGTAGCAATGGAAAATCAGCATACAATTGACATGGCTGATTCAGAAATGCTGAATTTATATGAGAGGGTGAGGAAGCAACTAAGGCAAAATGCTGAAGAAGATGGGAAAGGATGCTTTGAAATATATCACAAATGCGATGACAACTGTATGGAAAGCATCAGAAACAACACTTATGACCATACACAATACAGAGAAGAAGCACTCTTGAACAGACTCAACATTAATCCGGTGAAACTCTCTTCTGGGTACAAAGATGTTATACTGTGGTTTAGCTTCGGGGCGTCATGCTTTGTACTTTTGGCTGTCATCATGGGGCTTGTTTTCTTCTGCTTGAAAAATGGAAACATGCGCTGCACAATCTGTATTTAG
>A_/_H10N7|KX013042|A/mallard/Missouri/13OS6556/2013
ATGTACAAAATAGTACTAGTATTCGCGCTCCTTGGAGCGGTGAATGGTCTTGACAAAATATGTCTTGGACATCATGCAGTCTCCAATGGCACCATCGTAAAGACCCTCACAAACGAAAAGGAAGAAGTGACCAATGCTACTGAAACAGTAGAGAGCAAAAGCCTGAACAAACTTTGCATGAAAAGTCGAAATTACAAGGACTTAGGTAATTGCCACCCAATAGGGATGATAATAGGGACTCCTGCTTGTGATCTACACCTTACCGGAACATGGGACACTTTAATAGAAAGAGACAATTCTATTGCCTACTGTTACCCGGGTGCCACTGTGAATGAAGAAGCATTGAGGCAGAAAATTATGGAAAGTGGAGGGATTGACAAGATAAGTACCGGGTTTACATATGGATCATCCATCAATTCAGCTGGAACCACTAAAGCATGCATGAGAAATGGAGGAAATAGTTTCTATGCGGAGCTAAAGTGGCTAGTGTCGAAGAGCAAAGGACAAAACTTCCCACAAACAACAAACACATACAGAAATACAGATTCAGCAGAACACCTTATAATCTGGGGAATTCATCACCCTTCAAGCACACAAGAAAAGAATGATCTGTATGGAACACAATCACTTTCCATTTCAGTGGGGAGTTCTACTTATCAAAACAACTTTGTGCCTGTGGTGGGAGCAAGACCACAAGTGAATGGCCAAAGTGGGCGGATTGATTTCCATTGGACGATGGTACAACCAGGTGATAACATCACTTTCTCGCATAATGGTGGATTAATAGCACCCAGCAGAGTGAGTAAGCTAAAGGGAAGAGGCCTTGGCATTCAATCAGGAGCTTCAGTAGACAATGAATGTGAGTCAAAATGTTTCTGGAAAGGTGGATCCATCAACACCAAACTCCCTTTTCAGAATCTTTCTCCAAGAACCGTGGGTCAATGCCCCAAGTATGTGAACAAAAAGAGCCTATTGCTTGCTACTGGAATGAGGAATGTGCCAGAGGTTGTCCAAGGAAGAGGCCTGTTTGGAGCAATAGCTGGATTCATAGAAAATGGATGGGAAGGGATGGTAGATGGTTGGTATGGTTTCCGGCACCAAAATGCCCAAGGCACTGGTCAGGCCGCGGATTACAAAAGTACTCAGGCAGCTATAGATCAAATAACCGGGAAATTGAACAGGCTGATAGAGAAGACAAACACAGAGTTCGAATCCATAGAATCTGAGTTCAGTGAAATAGAACATCAAATCGGTAATGTAATAAACTGGACTAAAGATTCTATAACAGACATCTGGACGTATCAAGCTGAATTGCTGGTAGCAATGGAAAATCAGCATACAATTGACATGGCTGATTCAGAAATGCTGAATCTATATGAGAGGGTAAGGAAGCAACTAAGGCAAAATGCTGAAGAAGATGGGAAAGGGTGCTTTGAAATATATCATAAATGCGATGACAACTGTATGGAAAGCATCAGAAACAACACTTATGACCATACACAATACAGAGAAGAAGCACTCTTGAACAGACTCAACATTAATCCGGTGAAACTCTCTTCTGGGTACAAAGATGTTATACTGTGGTTTAGCTTCGGGGCGTCATGCTTTGTACTTTTGGCTGTCATCATGGGGCTTGTTTTCTTCTGCTTGAAAAATGGAAACATGCGATGCACAATCTGTATTTAG
>A_/_H10N7|CY205662|A/blue-winged_teal/Texas/AI10-3828/2010
ATGTACAAAATAGTACTAGTACTCGCGCTCCTTGGAGCGGTGCATGGTCTTGACAAAATATGTCTTGGACATCATGCAGTCTCCAATGGCACCATCGTAAAGACTCTCACAAACGAAAAGGAAGAGGTGACCAATGCTACTGAAACAGTGGAGAGCAAAAGCCTGGACAAACTTTGCATGAAAAGTCGGAATTACAAGGACTTAGGTAATTGCCACCCAATAGGAATGATAATAGGGACTCCTGCTTGTGATCTACACCTCACCGGAACATGGGACACTTTAATAGAGAGAGACAATTCTATTGCCTACTGTTACCCGGGTGCCACTGTGAATGAAGAAGCATTAAGGCAGAAAATTATGGAAAGTGGAGGGATTGACAAGATAAGCACCGGGTTTACATATGGATCATCCATCAATTCAGCTGGAACCACTAAAGCATGCATGAGAAATGGAGGAAATAGTTTCTATGCGGAGCTAAAGTGGCTAGTGTCGAAGAGCAAAGGACAAAACTTCCCACAAACAACAAACACATACAGAAATACAGATTCAGCAGAACACCTTATAATCTGGGGAATTCATCACCCTTCAAGCACACAAGAAAAGAATGATCTGTATGGAACACAATCACTTTCCATTTCAGTAGGGAGTTCCACTTATCAAAACAACTTTGTGCCTGTGGTGGGAGCAAGACCACAAGTGAATGGCCAAAGTGGGCGGATTGATTTCCATTGGACGATGGTACAACCAGGTGATAACATCACTTTTTCGCATAATGGTGGATTAATAGCACCTAGCAGAGTGAGTAAGCTAAAGGGAAGAGGCCTTGGCATTCAATCAGGAGCTTCAGTAGACAATGACTGTGAGTCAAAATGTTTCTGGAAAGGTGGATCCATCAACACCAAACTCCCTTTTCAGAATCTTTCTCCAAGAACTGTGGGTCAATGCCCCAAGTATGTGAACAAAAAGAGCCTGTTGCTTGCTACTGGAATGAGGAATGTGCCAGAGGTTGTCCAAGGAAGAGGCCTGTTTGGAGCAATAGCTGGATTCATAGAAAATGGATGGGAAGGAATGGTAGATGGTTGGTATGGTTTCCGGCACCAAAATGCCCAAGGCACTGGCCAGGCCGCGGATTACCAAAGTACTCAGGCAGCTATAGATCAAATAACCGGGAAATTGAACAGGCTGATAGAGAAGACAAACACAGAGTTCGAATCCATAGAATCTGAGTTCAGTGAAATAGAACATCAAATCGGCAATGTAATAAACTGGACTAAGGATTCTATAACAGACATCTGGACGTATCAAGCTGAATTGCTGGTAGCAATGGAAAATCAGCATACAATTGACATGGCTGATTCAGAAATGCTGAATCTATATGAGAGAGTGAGGAAGCAACTAAGGCAAAATGCTGAAGAAGATGGGAAAGGGTGCTTTGAAATATATCACAAATGCGATGACAACTGTATGGAAAGCATCAGAAACAACACTTATGACCATACACAATACAGAGAAGAAGCACTCTTGAACAGACTCAACATTAATCCGGTGAAACTCTCTTCTGGGTACAAAGATGTTATACTGTGGTTTAGCTTCGGGGCGTCATGCTTTGTACTTTTGGCTGTCATCATGGGGCTTGTTTTCTTCTGCTTGAAAAATGGAAACATGCGATGCACAATCTGTATTTAG
>A_/_H10N7|CY205589|A/blue-winged_teal/Louisiana/AI10-3525/2010
ATGTACAAAATAATACTAGTACTTGCGCTCCTTGGAGCGGTGCATGGTCTTGACAAAATATGCCTTGGACATCATGCAGTCTCCAATGGCACCATCGTAAAGACTCTCACAAATGAAAAGGAAGAGGTGACCAATGCCACTGAAACGGTGGAGAGCAAAAGCCTGGACAAACTTTGCATGAAAAGCCGGAATTACAAGGACCTAGGTAATTGCCACCCAATAGGGATGGTAATAGGGACTCCTGCTTGTGATCTACACCTCACTGGAACATGGGACACCCTAATAGAGAGAGACAATTCCATTGCCTACTGTTACCCGGGTGCCACTGTGAATGAAGAAGCATTAAGGCAGAAAATTATGGAAAGTGGAGGGATTGACAAGATAAGCACCGGGTTTACATATGGATCATCTATCAATTCAGCTGGAACCACTAAAGCATGCATGAGAAATGGAGGAAACAGTTTCTATGCGGAGCTAAAGTGGCTAGTGTCGAAGAGCCAAGGACAAAACTTCCCACAAACTACAAATACATACAGGAATGCAGATTCAGCAGAACATCTTATAATTTGGGGAATTCATCACCCTTCAAGCACACAAGAAAAGAATAATCTGTATGGAACACAATCACTTTCCATTTCAGTAGGGAGTTCTACTTATCAAAACAACTTTGTGCCTGTGGTGGGAGCAAGACCACAAGTGAATGGCCAAAGTGGGAGGATTGATTTCCATTGGACAATGGTACAACCAGGTGATAACATCACTTTTTCGCATAATGGCGGATTAATAGCACCTAGTAGAGTGACTAAACTAAAGGGAAGAGGCCTTGGCATTCAATCAGGAGCTTCAGTAGATAATGACTGTGAATCAAAATGTTTTTGGAAAGGTGGATCCATCAACACCAAACTCCCTTTCCAGAATCTTTCACCAAGAACTGTGGGTCAATGCCCCAAGTATGTAAACAAAAAGAGCCTGTTGCTTGCTACCGGAATGAGGAATGTGCCAGAGGTTGTCCAAGGAAGAGGCCTGTTTGGAGCAATAGCTGGATTCATAGAAAATGGATGGGAAGGGATGGTAGATGGTTGGTATGGTTTCCGGCACCAAAATGCCCAAGGCACTGGCCAGGCTGCAGATTACAAAAGTACTCAGGCAGCTATAGATCAAATAACCGGAAAATTGAATAGGCTCATAGAGAAGACAAACACAGAGTTCGAATCCATAGAATCTGAGTTCAATGAAATAGAACATCAAATTGGCAATGTAATAAACTGGACTAAGGATTCTATAACAGACATTTGGACATATCAAGCTGAATTGCTGGTAGCAATGGAAAATCAGCATACGATTGACATGGCTGATTCAGAGATGTTGAATCTATATGAGAGAGTGAGGAAGCAACTAAGGCAAAATGCAGAAGAAGATGGAAAAGGGTGCTTTGAAATATATCACAAATGCGACGACAACTGCATGGAAAGCATCAGAAACAATACCTATGATCATACACAATACAGAGAAGAAGCACTCTTGAACAGACTCAACATTAATCCGGTGAAACTCTCTTCTGGGTACAAAGATGTTATACTGTGGTTTAGCTTCGGGGCGTCATGCTTTGTACTTTTGGCTGTCATCATGGGGCTTGTTTTCTTCTGTTTGAAAAATGGAAACATGCGATGCACAATCTGTATTTAG
>A_/_H10N7|CY205219|A/mallard/Maryland/13OS0783/2013
ATGTACAAAATAGTACTAATACTCGCGCTCCTTGGAGCAGTGCATGGTCTTGACAAAATATGTCTTGGACATCATGCAGTCTCCAATGGCACCATCGTAAAGACTCTCACAAACGAAAAAGAAGAGGTGACCAATGCTACTGAAACAGTAGAGAGCAAAAGCCTGGACAAACTTTGCATGAAAAGTCGGAATTACAAGGACTTAGGTAATTGCCACCCAATAGGGATGATAATAGGGACTCCTGCTTGTGATCTACACCTCACCGGAACATGGGACACTTTGATAGAGAGAGACAATTCCATTGCCTACTGTTACCCGGGTGCCACTGTGAATGAAGAAGCATTAAGGCAGAAGATTATGGAAAGTGGGGGGATTGACAAGATAAGCACCGGGTTTACATATGGATCATCCATCAATTCAGCTGGAACCACTAAAGCATGCATGAGAAATGGAGGAAATAGTTTCTATGCGGAGCTAAAGTGGCTAGTGTCGAAGAGCAAAGGACAAAACTTCCCACAAACAACAAACACATACAGAAATACAGATTCAGCAGAACACCTTATAATCTGGGGAATTCATCACCCTTCAAGCACACAAGAAAAGAATGATCTGTATGGAACACAATCACTTTCCATTTCAGTAGGGAGTTCTACTTATCAAAACAATTTTGTGCCTGTGGTGGGAGCAAGACCACAAGTGAATGGCCAAAGTGGGCGGATTGATTTCCATTGGACAATGGTACAACCAGGTGATAGCATCACTTTCTCGCATAATGGTGGATTAATAGCACCTAGCAGAGTGAGTAAGCTAAAGGGAAGAGGCCTTGGCATTCAATCAGGAGCTTCAGTAGACAGTGACTGTGAGTCAAAATGTTTCTGGAAAGGTGGATCCATCAACACCAAACTCCCTTTTCAGAATCTTTCTCCAAGAACTGTGGGCCAGTGCCCCAAGTATGTGAACAAAAAGAGCCTGTTGCTTGCTACTGGAATGAGGAATGTGCCAGAGGTTGTCCAAGGAAGAGGCCTGTTTGGAGCAATAGCTGGATTCATAGAAAATGGATGGGAAGGAATGGTAGATGGTTGGTATGGTTTCCGGCATCAAAATGCCCAAGGCACTGGCCAGGCCGCGGATTACAAAAGTACTCAAGCAGCTATAGATCAAATAACCGGGAAATTGAACAGGCTGATAGAGAAGACAAACACAGAGTTCGAATCCATAGAATCTGAGTTCAGTGAAATAGAACTTCAAATCGGCAATGTAATAAACTGGACTAAGGATTCCATAACAGACATCTGGACGTATCAAGCTGAATTGCTGGTAGCAATGGAAAATCAGCATACAATTGACATGGCTGATTCAGAAATGATGAATCTATATGAGAGGGTGAGGAAGCAACTAAGGCAAAATGCTGAAGAAGATGGGAAAGGGTGCTTTGAAATATATCACAAATGCGATGACAACTGTATGGAAAGCATTAGAAACAACACTTATGACCATACACAATACAGAGAAGAAGCACTCTTGAACAGACTCAACATTAATCCGGTGAAACTCTCTTCTGGGTACAAAGATGTTATACTGTGGTTTAGCTTCGGGGCGTCATGCTTTGTACTTTTGGCTGTCATCATGGGGCTTGTTTTCTTCTGTTTGAAAAATGGAAACATGCGATGCACAATCTGTATTTAG
>A_/_H10N7|CY205211|A/mallard/Maryland/13OS0772/2013
ATGTACAAAATAGTACTAATACTCGCGCTCCTTGGAGCAGTGCATGGTCTTGACAAAATATGTCTTGGACATCATGCAGTCTCCAATGGCACCATCGTAAAGACTCTCACAAACGAAAAAGAAGAGGTGACCAATGCTACTGAAACAGTAGAGAGCAAAAGCCTGGACAAACTTTGCATGAAAAGTCGGAATTACAAGGACTTAGGTAATTGCCACCCAATAGGGATGATAATAGGGACTCCTGCTTGTGATCTACACCTCACCGGAACATGGGACACTTTGATAGAGAGAGACAATTCCATTGCCTACTGTTACCCGGGTGCCACTGTGAATGAAGAAGCATTAAGGCAGAAGATTATGGAAAGTGGGGGGATTGACAAGATAAGCACCGGGTTTACATATGGATCATCCATCAATTCAGCTGGAACCACTAAAGCATGCATGAGAAATGGAGGAAATAGTTTCTATGCGGAGCTAAAGTGGCTAGTGTCGAAGAGCAAAGGACAAAACTTCCCACAAACAACAAACACATACAGAAATACAGATTCAGCAGAACACCTTATAATCTGGGGAATTCATCACCCTTCAAGCACACAAGAAAAGAATGATCTGTATGGAACACAATCACTTTCCATTTCAGTAGGGAGTTCTACTTATCAAAACAATTTTGTGCCTGTGGTGGGAGCAAGACCACAAGTGAATGGCCAAAGTGGGCGGATTGATTTCCATTGGACAATGGTACAACCAGGTGATAACATCACTTTCTCGCATAATGGTGGATTAATAGCACCTAGCAGAGTGAGTAAGCTAAAGGGAAGAGGCCTTGGCATTCAATCAGGAGCTTCAGTAGACAGTGACTGTGAGTCAAAATGTTTCTGGAAAGGTGGATCCATCAACACCAAACTCCCTTTTCAGAATCTTTCTCCAAGAACTGTGGGCCAGTGCCCCAAGTATGTGAACAAAAAGAGCCTGTTGCTTGCTACTGGAATGAGGAATGTGCCAGAGGTTGTCCAAGGAAGAGGCCTGTTTGGAGCAATAGCTGGATTCATAGAAAATGGATGGGAAGGAATGGTAGATGGTTGGTATGGTTTCCGGCATCAAAATGCCCAAGGCACTGGCCAGGCCGCGGATTACAAAAGTACTCAAGCAGCTATAGATCAAATAACCGGGAAATTGAACAGGCTGATAGAGAAGACAAACACAGAGTTCAAATCCATAGAATCTGAGTTCAGTGAAATAGAACTTCAAATCGGCAATGTAATAAACTGGACTAAGGATTCCATAACAGACATCTGGACGTATCAAGCTGAATTGCTGGTAGCAATGGAAAATCAGCATACAATTGACATGGCTGATTCAGAAATGATGAATCTATATGAGAGGGTGAGGAAGCAACTAAGGCAAAATGCTGAAGAAGATGGGAAAGGGTGCTTTGAAATATATCACAAATGCGATGACAACTGTATGGAAAGCATTAGAAACAACACTTATGACCATACACAATACAGAGAAGAAGCACTCTTGAACAGACTCAACATTAATCCGGTGAAACTCTCTTCTGGGTACAAAGATGTTATACTGTGGTTTAGCTTCGGGGCGTCATGCTTTGTACTTTTGGCTGTCATCATGGGGCTTGTTTTCTTCTGCTTGAAAAATGGAAACATGCGATGCACAATCTGTATTTAG
>A_/_H10N7|CY204995|A/mallard/Maryland/10OS566/2010
ATGTACAAAATAGTACTAGTACTTGCGCTCCTTGGAGCAGTGCATGGTCTTGACAAAATATGCCTTGGACATCATGCAGTCTCCAATGGCACCATCGTAAAGACTCTCACAAACGAAAAGGAAGAGGTGACCAATGCCACTGAAACGGTGGAGAGCAAAAGCCTGGACAAACTTTGCATGAAAAGTCGGAATTACAAGGACCTAGGTAATTGCCACCCAATAGGGATGGTAATAGGGACTCCTGCTTGTGATCTACACCTCACTGGAACATGGGACACCTTAATAGAGAGAGACAATTCTATTGCCTACTGTTACCCGGGTGCCACCGTGAATGAAGAAGCATTAAGGCAGAAAATTATGGAAAGTGGAGGGATTGACAAGATAAGCACCGGGTTTACATATGGATCATCTATCAATTCAGCTGGAACCACTAAAGCATGCATGAGATATGGGGGAAACAGTTTCTATGCGGAGCTAAAGTGGCTAGTGTCGAAGAGCAAAGGACAAAACTTCCCACAAACAACAAACACATACAGGAATACAGATTCAGCAGAACATCTTATAATCTGGGGAATTCATCATCCTTCAAGCACACAAGAAAAGAATGATCTGTATGGAACACAATCACTTTCCATTTCAGTAGGGAGTTCTACTTATCAAAACAACTTTGTGCCTGTGGTGGGAGCAAGACCACAAGTGAATGGCCAAAGTGGGCGGATTGAGTTCCATTGGACAATGGTACAACCAGGTGATAACATCACTTTTTCGCATAATGGCGGATTAATAGCACCTAGTAGAGTGACTAAACTAAAGGGAAGAGGCCTTGGCATTCAATCAGGAGCTTCAGTAGATAATGACTGTGAATCAAAATGTTTTTGGAAGGGTGGATCCATCAACACCAAACTCCCTTTTCAGAATCTTTCACCAAGAACTGTGGGTCAATGCCCCAAGTATGTAAACAAAAAGAGCCTGTTGCTTGCTACCGGAATGAGGAATGTGCCAGAGATTGTCCAAGGAAGAGGCCTGTTTGGAGCAATAGCTGGATTCATAGAAAATGGATGGGAAGGGATGGTAGATGGTTGGTATGGTTTCCGACACCAAAATGCCCAAGGCACTGGCCAGGCTGCGGATTACAAAAGTACTCAGGCAGCTATAGATCAAATAACCGGAAAATTGAATAGGCTCATAGAGAAGACAAACACAGAGTTCGAATCCATAGAATCTGAGTTCAGTGAAATAGAACATCAAATTGGCAATGTAATAAACTGGACTAAGGATTCTATAACAGACATTTGGACATATCAAGCTGAATTGCTGGTAGCAATGGAAAATCAGCACACGATTGACATGGCTGATTCAGAGATGTTGAATCTATATGAGAGAGTGAGGAAGCAACTAAGGCAAAATGCAGAAGAAGATGGAAAAGGGTGCTTTGAAATATATCACAAATGCGACGACAACTGCATGGAAAGCATCAGAAACAATACCTATGATCATACACAATACAGAGAAGAAGCACTCTTGAACAGACTCAACATTAATCCGGTGAAGCTCTCTTCTGGGTACAAAGATGTTATACTGTGGTTTAGCTTCGGGGCGTCATGCTTTGTACTTTTGGCTGTCATCATGGGGCTTGTTTTCTTCTGTTTGAAAAATGGAAACATGCGATGCACAATCTGTATTTAG
>A_/_H10N7|CY204874|A/mallard/Maryland/13OS3334/2014
ATGTACAAAATAGTACTAGTATTCGCGCTCCTTGGAGCGGTGAATGGTCTTGACAAAATATGTCTTGGACATCATGCAGTCTCCAATGGCACCATCGTAAAGACTCTCACAAACGAAAAGGAAGAGGTGACCAATGCTACCGAAACAGTGGAGAGCAAAAGCCTGGACAAACTTTGCATGAAAAGTCGAAATTACAAGGACTTAGGTAATTGCCACCCAATAGGGATGATAATAGGGACTCCTGCTTGTGATCTACACCTTACCGGAACATGGGACACTTTAATAGAGAGAGACAATTCTATTGCCTACTGTTACCCGGGTACCACTGTGAATGAAGAAGCATTAAGGCAGAAAATTATGGAAAGTGGAGGGATCGACAAGATAAGCACTGGGTTTACATATGGATCATCCATCAATTCAGCTGGAACCACTAAAGCATGCATGAGAAATGGAGGAAATAGTTTCTATGCGGAGCTAAAGTGGTTAGTGTCGAAGAGCAAAGGACAAAACTTCCCACAAACAACAAACACATACAGAAATACAGATTCAGCAGAACACCTTGTAATCTGGGGAATTCATCACCCTTCAAGCACACAAGAAAAGAATGATCTGTATGGAACACAATCACTTTCCATTTCAGTGGGGAGTTCTACTTATCAAAACAACTTTGTGCCTGTGGTGGGAGCAAGACCACAAGTGAATGGCCAAAGTGGGCGGATTGATTTCCATTGGACGATGGTACAACCAGGTGATAACATCACTTTCTCGCATAATGGTGGATTAATAGCACCCAGCAGAGTGAGTAAGCTAAAGGGAAGAGGCCTTGGCATTCAATCAGGAGCTTCAGTAGACAATAACTGTGAGTCAAAATGTTTCTGGAAAGGTGGATCCATCAACACCAAACTCCCTTTTCAGAATCTTTCTCCAAGAACCGTGGGTCAATGCCCCAAATATGTGAACAAAAAGAGCCTGTTGCTTGCTACTGGAATGAGGAATGTGCCAGAGGTTGTCCAAGGAAGAGGCCTGTTTGGAGCAATAGCTGGATTCATAGAAAATGGATGGGAAGGGATGGTAGATGGTTGGTATGGTTTCCGGCACCAAAATGCCCAAGGCACTGGTCAGGCCGCGGATTACAGAAGTACACAGGCAGCTATAGATCAAATAACCGGGAAATTGAACAGGCTGATAGAGAAGACAAACACAGAGTTCGAATCCATAGAATCTGAGTTCAATGAAATAGAACATCAAATCGGTAATGTAATAAACTGGACTAAAGATTCTATAACAGACATCTGGACGTATCAAGCTGAATTGCTGGTAGCAATGGAAAATCAGCATACAATTGACATGGCTGATTCAGAAATGCTGAATTTATATGAGAGAGTGAGGAAGCAACTAAGGCAAAATGCTGAAGAAGATGGGAAAGGGTGCTTTGAAATATATCACAAATGCAATGACAACTGTATGGAAAGCATCAGAAACAACACTTATGACCATACACAATACAGAGAAGAAGCACTCTTGAACAGACTCAACATTAATCCGGTGAAACTCTCTTCTGGGTACAAAGATGTTATACTGTGGTTTAGCTTCGGGGCGTCATGCTTTGTACTTTTGGCTGTCATCATGGGGCTTGTTTTCTTCTGCTTGAAAAATGGAAACATGCGCTGCACAATCTGTATTTAG
>A_/_H10N7|CY204858|A/mallard/Maryland/13OS3331/2014
ATGTACAAAATAGTACTAGTATTCGCGCTCCTTGGAGCGGTGAATGGTCTTGACAAAATATGTCTTGGACATCATGCAGTCTCCAATGGCACCATCGTAAAGACTCTCACAAACGAAAAGGAAGAGGTGACCAATGCTACTGAAACAGTGGAGAGCAAAAGCCTGGACAAACTTTGCATGAAAAGTCGAAATTACAAGGACTTAGGTAATTGCCACCCAATAGGGATGATAATAGGGACTCCTGCTTGTGATCTACACCTTACCGGAACATGGGACACTTTAATAGAGAGAGACAATTCTATTGCCTACTGTTACCCGGGTGCCACTGTGAATGAAGAAGCATTAAGGCAGAAAATTATGGAAAGTGGAGGGATCGACAAGATAAGCACTGGGTTTACATATGGATCATCCATCAATTCAGCTGGAACCACTAAAGCATGCATGAGAAATGGAGGAAATAGTTTCTATGCGGAGCTAAAGTGGTTAGTGTCGAAGAGCAAAGGACAAAACTTCCCACAAACAACAAACACATACAGAAATACAGATTCAGCAGAACACCTTGTAATCTGGGGAATTCATCACCCTTCAAGCACACAAGAAAAGAATGATCTGTATGGAACACAATCACTTTCCATTTCAGTGGGGAGTTCTACTTATCAAAACAACTTTGTGCCTGTGGTGGGAGCAAGACCACAAGTGAATGGCCAAAGTGGGCGGATTGATTTCCATTGGACGATGGTACAACCAGGTGATAACATCACTTTCTCGCATAATGGTGGATTAATAGCACCCAGCAGAGTGAGTAAGCTAAAGGGAAGAGGCCTTGGCATTCAATCAGGAGCTTCAGTAGACAATAACTGTGAGTCAAAATGTTTCTGGAAAGGTGGATCCATCAACACCAAACTCCCTTTTCAGAATCTTTCTCCAAGAACCGTGGGTCAATGCCCCAAATATGTGAACAAAAAGAGCCTGTTGCTTGCTACTGGAATGAGGAATGTGCCAGAGGTTGTCCAAGGAAGAGGCCTGTTTGGAGCAATAGCTGGATTCATAGAAAATGGATGGGAAGGGATGGTAGATGGTTGGTATGGTTTCCGGCACCAAAATGCCCAAGGCACTGGTCAGGCCGCGGATTACAGAAGTACACAGGCAGCTATAGATCAAATAACCGGGAAATTGAACAGGCTGATAGAGAAGACAAACACAGAGTTCGAATCCATAGAATCTGAGTTCAATGAAATAGAACATCAAATCGGTAATGTAATAAACTGGACTAAAGATTCTATAACAGACATCTGGACGTATCAAGCTGAATTGCTGGTAGCAATGGAAAATCAGCATACAATTGACATGGCTGATTCAGAAATGCTGAATTTATATGAGAGAGTGAGGAAGCAACTAAGGCAAAATGCTGAAGAAGATGGGAAAGGGTGCTTTGAAATATATCACAAATGCGATGACAACTGTATGGAAAGCATCAGAAACAACACTTATGACCATACACAATACAGAGAAGAAGCACTCTTGAACAGACTCAACATTAATCCGGTGAAACTCTCTTCTGGGTACAAAGATGTTATACTGTGGTTTAGCTTCGGGGCGTCATGCTTTGTACTTTTGGCTGTCATCATGGGGCTTGTTTTCTTCTGCTTGAAAAATGGAAACATGCGCTGCACAATCTGTATTTAG
>A_/_H10N7|CY204842|A/mallard/Maryland/13OS3329/2014
ATGTACAAAATAGTACTAGTATTCGCGCTCCTTGGAGCGGTGAATGGTCTTGACAAAATATGTCTTGGACATCATGCAGTCTCCAATGGCACCATCGTAAAGACTCTCACAAACGAAAAGGAAGAGGTGACCAATGCTACTGAAACAGTGGAGAGCAAAAGCCTGGACAAACTTTGCATGAAAAGTCGAAATTACAAGGACTTAGGTAATTGCCACCCAATAGGGATGATAATAGGGACTCCTGCTTGTGATCTACACCTTACCGGAACATGGGACACTTTAATAGAGAGAGACAATTCTATTGCCTACTGTTACCCGGGTGCCACTGTGAATGAAGAAGCATTAAGGCAGAAAATTATGGAAAGTGGAGGGATCGACAAGATAAGCACTGGGTTTACATATGGATCATCCATCAATTCAGCTGGAACCACTAAAGCATGCATGAGAAATGGAGGAAATAGTTTCTATGCGGAGCTAAAGTGGTTAGTGTCGAAGAGCAAAGGACAAAACTTCCCACAAACAACAAACACATACAGAAATACAGATTCAGCAGAACACCTTGTAATCTGGGGAATTCATCACCCTTCAAGCACACAAGAAAAGAATGATCTGTATGGAACACAATCACTTTCCATTTCAGTGGGGAGTTCTACTTATCAAAACAACTTTGTGCCTGTGGTGGGAGCAAGACCACAAGTGAATGGCCAAAGTGGGCGGATTGATTTCCATTGGACGATGGTACAACCAGGTGATAACATCACTTTCTCGCATAATGGTGGATTAATAGCACCCAGCAGAGTGAGTAAGCTAAAGGGAAGAGGCCTTGGCATTCAATCAGGAGCTTCAGTAGACAATAACTGTGAGTCAAAATGTTTCTGGAAAGGTGGATCCATCAACACCAAACTCCCTTTTCAGAATCTTTCTCCAAGAACCGTGGGTCAATGCCCCAAATATGTGAACAAAAAGAGCCTGTTGCTTGCTACTGGAATGAGGAATGTGCCAGAGGTTGTCCAAGGAAGAGGCCTGTTTGGAGCAATAGCTGGATTCATAGAAAATGGATGGGAAGGGATGGTAGATGGTTGGTATGGTTTCCGGCACCAAAATGCCCAAGGCACTGGTCAGGCCGCGGATTACAGAAGTACACAGGCAGCTATAGATCAAATAACCGGGAAATTGAACAGGCTGATAGAGAAGACAAACACAGAGTTCGAATCCATAGAATCTGAGTTCAATGAAATAGAACATCAAATCGGTAATGTAATAAACTGGACTAAAGATTCTATAACAGACATCTGGACGTATCAAGCTGAATTGCTGGTAGCAATGGAAAATCAGCATACAATTGACATGGCTGATTCAGAAATGCTGAATTTATATGAGAGAGTGAGGAAGCAACTAAGGCAAAATGCTGAAGAAGATGGGAAAGGGTGCTTTGAGATATATCACAAATGCGATGACAACTGTATGGAAAGCATCAGAAACAACACTTATGACCATACACAATACAGAGAAGAAGCACTCTTGAACAGACTCAACATTAATCCGGTGAAACTCTCTTCTGGGTACAAAGATGTTATACTGTGGTTTAGCTTCGGGGCGTCATGCTTTGTACTTTTGGCTGTCATCATGGGGCTTGTTTTCTTCTGCTTGAAAAATGGAAACATGCGCTGCACAATCTGTATTTAG
>A_/_H10N7|CY204826|A/mallard/Maryland/13OS3327/2014
ATGTACAAAATAGTACTAGTATTCGCGCTCCTTGGAGCGGTGAATGGTCTTGACAAAATATGTCTTGGACATCATGCAGTCTCCAATGGCACCATCGTAAAGACTCTCACAAACGAAAAGGAAGAGGTGACCAATGCTACTGAAACAGTGGAGAGCAAAAGCCTGGACAAACTTTGCATGAAAAGTCGAAATTACAAGGACTTAGGTAATTGCCACCCAATAGGGATGATAATAGGGACTCCTGCTTGTGATCTACACCTTACCGGAACATGGGACACTTTAATAGAGAGAGACAATTCTATTGCCTACTGTTACCCGGGTACCACTGTGAATGAAGAAGCATTAAGGCAGAAAATTATGGAAAGTGGAGGGATCGACAAGATAAGCACTGGGTTTACATATGGATCATCCATCAATTCAGCTGGAACCACTAAAGCATGCATGAGAAATGGAGGAAATAGTTTCTATGCGGAGCTAAAGTGGTTAGTGTCGAAGAGCAAAGGACAAAACTTCCCACAAACAACAAACACATACAGAAATACAGATTCAGCAGAACACCTTGTAATCTGGGGAATTCATCACCCTTCAAGCACACAAGAAAAGAATGATCTGTATGGAACACAATCACTTTCCATTTCAGTGGGGAGTTCTACTTATCAAAACAACTTTGTGCCTGTGGTGGGAGCAAGACCACAAGTGAATGGCCAAAGTGGGCGGATTGATTTCCATTGGACGATGGTACAACCAGGTGATAACATCACTTTCTCGCATAATGGTGGATTAATAGCACCCAGCAGAGTGAGTAAGCTAAAGGGAAGAGGCCTTGGCATTCAATCAGGAGCTTCAGTAGACAATAACTGTGAGTCAAAATGTTTCTGGAAAGGTGGATCCATCAACACCAAACTCCCTTTTCAGAATCTTTCTCCAAGAACCGTGGGTCAATGCCCCAAATATGTGAACAAAAAGAGCCTGTTGCTTGCTACTGGAATGAGGAATGTGCCAGAGGTTGTCCAAGGAAGAGGCCTGTTTGGAGCAATAGCTGGATTCATAGAAAATGGATGGGAAGGGATGGTAGATGGTTGGTATGGTTTCCGGCACCAAAATGCCCAAGGCACTGGTCAGGCCGCGGATTACAGAAGTACACAGGCAGCTATAGATCAAATAACCGGGAAATTGAACAGGCTGATAGAGAAGACAAACACAGAGTTCGAATCCATAGAATCTGAGTTCAATGAAATAGAACATCAAATCGGTAATGTAATAAACTGGACTAAAGATTCTATAACAGACATCTGGACGTATCAAGCTGAATTGCTGGTAGCAATGGAAAATCAGCATACAATTGACATGGCTGATTCAGAAATGCTGAATTTATATGAGAGAGTGAGGAAGCAACTAAGGCAAAATGCTGAAGAAGATGGGAAAGGGTGCTTTGAAATATATCACAAATGCGATGACAACTGTATGGAAAGCATCAGAAACAACACTTATGACCATACACAATACAGAGAAGAAGCACTCTTGAACAGACTCAACATTAATCCGGTGAAACTCTCTTCTGGGTACAAAGATGTTATACTGTGGTTTAGCTTCGGGGCGTCATGCTTTGTACTTTTGGCTGTCATCATGGGGCTTGTTTTCTTCTGCTTGAAAAATGGAAACATGCGCTGCACAATCTGTATTTAG
>A_/_H10N7|CY204818|A/mallard/Maryland/13OS3326/2014
ATGTACAAAATAGTACTAGTATTCGCGCTCTTTGGAGCGGTGAATGGTCTTGACAAAATATGTCTTGGACATCATGCAGTCTCCAATGGCACCATCGTAAAGACTCTCACAAACGAAAAGGAAGAGGTGACCAATGCTACTGAAACAGTGGAGAGCAAAAGCCTGGACAAACTTTGCATGAAAAGTCGAAATTACAAGGACTTAGGTAATTGCCACCCAATAGGGATGATAATAGGGACTCCTGCTTGTGATCTACACCTTACCGGAACATGGGACACTTTAATAGAGAGAGACAATTCTATTGCCTACTGTTACCCGGGTGCCACTGTGAATGAAGAAGCATTAAGGCAGAAAATTATGGAAAGTGGAGGGATCGACAAGATAAGCACTGGGTTTACATATGGATCATCCATCAATTCAGCTGGAACCACTAAAGCATGCATGAGAAATGGAGGAAATAGTTTCTATGCGGAGCTAAAGTGGTTAGTGTCGAAGAGCAAAGGACAAAACTTCCCACAAACAACAAACACATACAGAAATACAGATTCAGCAGAACACCTTGTAATCTGGGGAATTCATCACCCTTCAAGCACACAAGAAAAGAATGATCTGTATGGAACACAATCACTTTCCATTTCAGTGGGGAGTTCTACTTATCAAAACAACTTTGTGCCTATGGTGGGAGCAAGACCACAAGTGAATGGCCAAAGTGGGCGGATTGATTTCCATTGGACAATGGTACAACCAGGTGATAACATCACTTTCTCGCATAATGGTGGATTAATAGCACCCAGCAGAGTGAGTAAGCTAAAGGGAAGAGGCCTTGGCATTCAATCAGGAGCTTCAGTAGACAATAACTGTGAGTCAAAATGTTTCTGGAAAGGTGGATCCATCAACACCAAACTCCCTTTTCAGAATCTTTCTCCAAGAACCGTGGGTCAATGCCCCAAATATGTGAACAAAAAGAGCCTGTTGCTTGCTACTGGAATGAGGAATGTGCCAGAGGTTGTCCAAGGAAGAGGCCTGTTTGGAGCAATAGCTGGATTCATAGAAAATGGATGGGAAGGGATGGTAGATGGTTGGTATGGTTTCCGGCACCAAAATGCCCAAGGCACTGGTCAGGCCGCGGATTACAGAAGTACACAGGCAGCTATAGATCAAATAACCGGGAAATTGAACAGGCTGATAGAGAAGACAAACACAGAGTTCGAATCCATAGAATCTGAGTTCAATGAAATAGAACATCAAATCGGTAATGTAATAAACTGGACTAAAGATTCTATAACAGACATCTGGACGTATCAAGCTGAATTGCTGGTAGCAATGGAAAATCAGCATACAATTGACATGGCTGATTCAGAAATGCTGAATTTATATGAGAGAGTGAGGAAGCAACTAAGGCAAAATGCTGAAGAAGATGGGAAAGGGTGCTTTGAAATATATCACAAATGCGATGACAACTGTATGGAAAGCATCAGAAACAACACTTATGACCATACACAATACAGAGAAGAAGCACTCTTGAACAGACTCAACATTAATCCGGTGAAACTCTCTTCTGGGTACAAAGATGTTATACTGTGGTTTAGCTTCGGGGCGTCATGCTTTGTACTTTTGGCTGTCATCATGGGGCTTGTTTTCTTCTGCTTGAAAAATGGAAACATGCGCTGCACAATCTGTATTTAG
>A_/_H10N7|CY204810|A/mallard/Maryland/13OS3325/2014
ATGTACAAAATAGTACTAGTATTCGCGCTCCTTGGAGCGGTGAATGGTCTTGACAAAATATGTCTTGGACATCATGCAGTCTCCAATGGCACCATCGTAAAGACTCTCACAAACGAAAAGGAAGAGGTGACCAATGCTACCGAAACAGTGGAGAGCAAAAGCCTGGACAAACTTTGCATGAAAAGTCGAAATTACAAGGACTTAGGTAATTGCCACCCAATAGGGATGATAATAGGGACTCCTGCTTGTGATCTACACCTTACCGGAACATGGGACACTTTAATAGAGAGAGACAATTCTATTGCCTACTGTTACCCGGGTGCCACTGTGAATGAAGAAGCATTAAGGCAGAAAATTATGGAAAGTGGAGGGATCGACAAGATAAGCACTGGGTTTACATATGGATCATCCATCAATTCAGCTGGAACCACTAAAGCATGCATGAGAAATGGAGGAAATAGTTTCTATGCGGAGCTAAAGTGGTTAGTGTCGAAGAGCAAAGGACAAAACTTCCCACAAACAACAAACACATACAGAAATACAGATTCAGCAGAACACCTTGTAATCTGGGGAATTCATCACCCTTCAAGCACACAAGAAAAGAATGATCTGTATGGAACACAATCACTTTCCATTTCAGTGGGGAGTTCTACTTATCAAAACAACTTTGTGCCTGTGGTGGGAGCAAGACCACAAGTGAATGGCCAAAGTGGGCGGATTGATTTCCATTGGACGATGGTACAACCAGGTGATAACATCACTTTCTCGCATAATGGTGGATTAATAGCACCCAGCAGAGTGAGTAAGCTAAAGGGAAGAGGCCTTGGCATTCAATCAGGAGCTTCAGTAGACAATAACTGTGAGTCAAAATGTTTCTGGAAAGGTGGATCCATCAACACCAAACTCCCTTTTCAGAATCTTTCTCCAAGAACCGTGGGTCAATGCCCCAAATATGTGAACAAAAAGAGCCTGTTGCTTGCTACTGGAATGAGGAATGTGCCAGAGGTTGTCCAAGGAAGAGGCCTGTTTGGAGCAATAGCTGGATTCATAGAAAATGGATGGGAAGGGATGGTAGATGGTTGGTATGGTTTCCGGCACCAAAATGCCCAAGGCACTGGTCAGGCCGCGGATTACAGAAGTACACAGGCAGCTATAGATCAAATAACCGGGAAATTGAACAGGCTGATAGAGAAGACAAACACAGAGTTCGAATCCATAGAATCTGAGTTCAATGAAATAGAACATCAAATCGGTAATGTAATAAACTGGACTAAAGATTCTATAACAGACATCTGGACGTATCAAGCTGAATTGCTGGTAGCAATGGAAAATCAGCATACAATTGACATGGCTGATTCAGAAATGCTGAATTTATATGAGAGAGTGAGGAAGCAACTAAGGCAAAATGCTGAAGAAGATGGGAAAGGGTGCTTTGAAATATATCACAAATGCGATGACAACTGTATGGAAAGCATCAGAAACAACACTTATGACCATACACAATACAGAGAAGAAGCACTCTTGAACAGACTCAACATTAATCCGGTGAAACTCTCTTCTGGGTACAAAGATGTTATACTGTGGTTTAGCTTCGGGGCGTCATGCTTTGTACTTTTGGCTGTCATCATGGGGCTTGTTTTCTTCTGCTTGAAAAATGGAAACATGCGCTGCACAATCTGTATTTAG
>A_/_H10N7|CY204802|A/mallard/Maryland/13OS3324/2014
ATGTACAAAATAGTACTAGTATTCGCGCTCCTTGGAGCGGTGAATGGTCTTGACAAAATATGTCTTGGACATCATGCAGTCTCCAATGGCACCATCGTAAAGACTCTCACAAACGAAAAGGAAGAGGTGACCAATGCTACTGAAACAGTGGAGAGCAAAAGCCTGGACAAACTTTGCATGAAAAGTCGAAATTACAAGGACTTAGGTAATTGCCACCCAATAGGGATGATAATAGGGACTCCTGCTTGTGATCTACACCTTACTGGAACATGGGACACTTTAATAGAGAGAGACAATTCTATTGCCTACTGTTACCCGGGTACCACTGTGAATGAAGAAGCATTAAGGCAGAAAATTATGGAAAGTGGAGGGATCGACAAGATAAGCACTGGGTTTACATATGGATCATCCATCAATTCAGCTGGAACCACTAAAGCATGCATGAGAAATGGAGGAAATAGTTTCTATGCGGAGCTAAAGTGGTTAGTGTCGAAGAGCAAAGGACAAAACTTCCCACAAACAACAAACACATACAGAAATACAGATTCAGCAGAACACCTTGTAATCTGGGGAATTCATCACCCTTCAAGCACACAAGAAAAGAATGATCTGTATGGAACACAATCACTTTCCATTTCAGTGGGGAGTTCTACTTATCAAAACAACTTTGTGCCTGTGGTGGGAGCAAGACCACAAGTGAATGGCCAAAGTGGGCGGATTGATTTCCATTGGACGATGGTACAACCAGGTGATAACATCACTTTCTCGCATAATGGTGGATTAATAGCACCCAGCAGAGTGAGTAAGCTAAAGGGAAGAGGCCTTGGCATTCAATCAGGAGCTTCAGTAGACAATAACTGTGAGTCAAAATGTTTCTGGAAAGGTGGATCCATCAACACCAAACTCCCTTTTCAGAATCTTTCTCCAAGAACCGTGGGTCAATGCCCCAAATATGTGAACAAAAAGAGCCTGTTGCTTGCTACTGGAATGAGGAATGTGCCAGAGGTTGTCCAAGGAAGAGGCCTGTTTGGAGCAATAGCTGGATTCATAGAAAATGGATGGGAAGGGATGGTAGATGGTTGGTATGGTTTCCGGCACCAAAATGCCCAAGGCACTGGTCAGGCCGCGGATTACAGAAGTACACAGGCAGCTATAGATCAAATAACCGGGAAATTGAACAGGCTGATAGAGAAGACAAACACAGAGTTCGAATCCATAGAATCTGAGTTCAATGAAATAGAACATCAAATCGGTAATGTAATAAACTGGACTAAAGATTCTATAACAGACATCTGGACGTATCAAGCTGAATTGCTGGTAGCAATGGAAAATCAGCATACAATTGACATGGCTGATTCAGAAATGCTGAATTTATATGAGAGAGTGAGGAAGCAACTAAGGCAAAATGCTGAAGAAGATGGGAAAGGGTGCTTTGAAATATATCACAAATGCGATGACAACTGTATGGAAAGCATCAGAAACAACACTTATGACCATACACAATACAGAGAAGAAGCACTCTTGAACAGACTCAACATTAATCCGGTGAAACTCTCTTCTGGGTACAAAGATGTTATACTGTGGTTTAGCTTCGGGGCGTCATGCTTTGTACTTTTGGCTGTCATCATGGGGCTTGTTTTCTTCTGCTTGAAAAATGGAAACATGCGCTGCACAATCTGTATTTAG
>A_/_H10N7|CY204778|A/mallard/Maryland/13OS3321/2014
ATGTACAAAATAGTACTAGTATTCGCGCTCCTTGGAGCGGTGAATGGTCTTGACAAAATATGTCTTGGACATCATGCAGTCTCCAATGGCACCATCGTAAAGACTCTCACAAACGAAAAGGAAGAGGTGACCAATGCTACTGAAACAGTGGAGAGCAAAAGCCTGGACAAACTTTGCATGAAAAGTCGAAATTACAAGGACTTAGGTAATTGCCACCCAATAGGGATGATAATAGGGACTCCTGCTTGTGATCTACACCTTACCGGAACATGGGACACTTTAATAGAGAGAGACAATTCTATTGCCTACTGTTACCCGGGTACCACTGTGAATGAAGAAGCATTAAGGCAGAAAATTATGGAAAGTGGAGGGATCGACAAGATAAGCACTGGGTTTACATATGGATCATCCATCAATTCAGCTGGAACCACTAAAGCATGCATGAGAAATGGAGGAAATAGTTTCTATGCGGAGCTAAAGTGGTTAGTGTCGAAGAGCAAAGGACAAAACTTCCCACAAACAACAAACACATACAGAAATACAGATTCAGCAGAACACCTTGTAATCTGGGGAATTCATCACCCTTCAAGCACACAAGAAAAGAATGATCTGTATGGAACACAATCACTTTCCATTTCAGTGGGGAGTTCTACTTATCAAAACAACTTTGTGCCTGTGGTGGGAGCAAGACCACAAGTGAATGGCCAAAGTGGGCGGATTGATTTCCATTGGACGATGGTACAACCAGGTGATAACATCACTTTCTCGCATAATGGTGGATTAATAGCACCCAGCAGAGTGAGTAAGCTAAAGGGAAGAGGCCTTGGCATTCAATCAGGAGCTTCAGTAGACAATAACTGTGAGTCAAAATGTTTCTGGAAAGGTGGATCCATCAACACTAAACTCCCTTTTCAGAATCTTTCTCCAAGAACCGTGGGTCAATGCCCCAAATATGTGAACAAAAAGAGCCTGTTGCTTGCTACTGGAATGAGGAATGTGCCAGAGGTTGTCCAAGGAAGAGGCCTGTTTGGAGCAATAGCTGGATTCATAGAAAATGGATGGGAAGGGATGGTAGATGGTTGGTATGGTTTCCGGCACCAAAATGCCCAAGGCACTGGTCAGGCCGCGGATTACAGAAGTACACAGGCAGCTATAGATCAAATAACCGGGAAATTGAACAGGCTGATAGAGAAGACAAACACAGAGTTCGAATCCATAGAATCTGAGTTCAATGAAATAGAACATCAAATCGGTAATGTAATAAACTGGACTAAAGATTCTATAACAGACATCTGGACGTATCAAGCTGAATTGCTGGTAGCAATGGAAAATCAGCATACAATTGACATGGCTGATTCAGAAATGCTGAATTTATATGAGAGAGTGAGGAAGCAACTAAGGCAAAATGCTGAAGAAGATGGGAAAGGGTGCTTTGAAATATATCACAAATGCGATGACAACTGTATGGAAAGCATCAGAAACAACACTTATGACCATACACAATACAGAGAAGAAGCACTCTTGAACAGACTCAACATTAATCCGGTGAAACTCTCTTCTGGGTACAAAGATGTTATACTGTGGTTTAGCTTCGGGGCGTCATGCTTTGTACTTTTGGCTGTCATCATGGGGCTTGTTTTCTTCTGCTTGAAAAATGGAAACATGCGCTGCACAATCTGTATTTAG
>A_/_H10N7|CY204762|A/mallard/Maryland/13OS3318/2014
ATGTACAAAATAGTACTAGTATTCGCGCTCCTTGGAGCGGTGAATGGTCTTGACAAAATATGTCTTGGACATCATGCAGTCTCCAATGGCACCATCGTAAAGACTCTCACAAACGAAAAGGAAGAGGTGACCAATGCTACTGAAACAGTGGAGAGCAAAAGCCTGGACAAACTTTGCATGAAAAGTCGAAATTACAAGGACTTAGGTAATTGCCACCCAATAGGGATGATAATAGGGACTCCTGCTTGTGATCTACACCTTACCGGAACATGGGACACTTTAATAGAGAGAGACAATTCTATTGCCTACTGTTACCCGGGTACCACTGTGAATGAAGAAGCATTAAGGCAGAAAATTATGGAAAGTGGAGGGATCGACAAGATAAGCACTGGGTTTACATATGGATCATCCATCAATTCAGCTGGAACCACTAAAGCATGCATGAGAAATGGAGGAAATAGTTTCTATGCGGAGCTAAAGTGGTTAGTGTCGAAGAGCAAAGGACAAAACTTCCCACAAACAACAAACACATACAGAAATACAGATTCAGCAGAACACCTTGTAATCTGGGGAATTCATCACCCTTCAAGCACACAAGAAAAGAATGATCTGTATGGAACACAATCACTTTCCATTTCAGTGGGGAGTTCTACTTATCAAAACAACTTTGTGCCTGTGGTGGGAGCAAGACCACAAGTGAATGGCCAAAGTGGGCGGATTGATTTCCATTGGACGATGGTACAACCAGGTGATAACATCACTTTCTCGCATAATGGTGGATTAATAGCACCCAGCAGAGTGAGTAAGCTAAAGGGAAGAGGCCTTGGCATTCAATCAGGAGCTTCAGTAGACAATAACTGTGAGTCAAAATGTTTCTGGAAAGGTGGATCCATCAACACCAAACTCCCTTTTCAGAATCTTTCTCCAAGAACCGTGGGTCAATGCCCCAAATATGTGAACAAAAAGAGCCTGTTGCTTGCTACTGGAATGAGGAATGTGCCAGAGGTTGTCCAAGGAAGAGGCCTGTTTGGAGCAATAGCTGGATTCATAGAAAATGGATGGGAAGGGATGGTAGATGGTTGGTATGGTTTCCGGCACCAAAATGCCCAAGGCACTGGTCAGGCCGCGGATTACAGAAGTACACAGGCAGCTATAGATCAAATAACCGGGAAATTGAACAGGCTGATAGAGAAGACAAACACAGAGTTCGAATCCATAGAATCTGAGTTCAATGAAATAGAACATCAAATCGGTAATGTAATAAACTGGACTAAAGATTCTATAACAGACATCTGGACGTATCAAGCTGAATTGCTGGTAGCAATGGAAAATCAGCATACAATTGACATGGCTGATTCAGAAATGCTGAATTTATATGAGAGAGTGAGGAAGCAACTAAGGCAAAATGCTGAAGAAGATGGGAAAGGGTGCTTTGAAATATATCACAAATGCAATGACAACTGTATGGAAAGCATCAGAAACAACACTTATGACCATACACAATACAGAGAAGAAGCACTCTTGAACAGACTCAACATTAATCCGGTGAAACTCTCTTCTGGGTACAAAGATGTTATACTGTGGTTTAGCTTCGGGGCGTCATGCTTTGTACTTTTGGCTGTCATCATGGGGCTTGTTTTCTTCTGCTTGAAAAATGGAAACATGCGCTGCACAATCTGTATTTAG
>A_/_H10N7|CY204706|A/mallard/Maryland/13OS3310/2014
ATGTACAAAATAGTACTAGTATTCGCGCTCCTTGGAGCGGTGAATGGTCTTGACAAAATATGTCTTGGACATCATGCAGTCTCCAATGGCACCATCGTAAAGACTCTCACAAACGAAAAGGAAGAGGTGACCAATGCTACTGAAACAGTGGAGAGCAAAAGCCTGGACAAACTTTGCATGAAAAGTCGAAATTACAAGGACTTAGGTAATTGCCACCCAATAGGGATGATAATAGGGACTCCTGCTTGTGATCTACACCTTACCGGAACATGGGACACTTTAATAGAGAGAGACAATTCTATTGCCTACTGTTACCCGGGTGCCACTGTGAATGAAGAAGCATTAAGGCAGAAAATTATGGAAAGTGGAGGGATCGACAAGATAAGCACTGGGTTTACATATGGATCATCCATCAATTCAGCTGGAACCACTAAAGCATGCATGAGAAATGGAGGAAATAGTTTCTATGCGGAGCTAAAGTGGTTAGTGTCGAAGAGCAAAGGACAAAACTTCCCACAAACAACAAACACATACAGAAATACAGATTCAGCAGAACACCTTGTAATCTGGGGAATTCATCACCCTTCAAGCACACAAGAAAAGAATGATCTGTATGGAACACAATCACTTTCCATTTCAGTGGGGAGTTCTACTTATCAAAACAACTTTGTGCCTGTGGTGGGAGCAAGACCACAAGTGAATGGCCAAAGTGGGCGGATTGATTTCCATTGGACGATGGTACAACCAGGTGATAACATCACTTTCTCGCATAATGGTGGATTAATAGCACCCAGCAGAGTGAGTAAGCTAAAGGGAAGAGGCCTTGGCATTCAATCAGGAGCTTCAGTAGACAATAACTGTGAGTCAAAATGTTTCTGGAAAGGTGGATCCATCAACACCAAACTCCCTTTTCAGAATCTTTCTCCAAGAACCGTGGGTCAATGCCCCAAATATGTGAACAAAAAGAGCCTGTTGCTTGCTACTGGAATGAGGAATGTGCCAGAGGTTGTCCAAGGAAGAGGCCTGTTTGGAGCAATAGCTGGATTCATAGAAAATGGATGGGAAGGGATGGTAGATGGTTGGTATGGTTTCCGGCACCAAAATGCCCAAGGCACTGGTCAGGCCGCGGATTACAGAAGTACACAGGCAGCTATAGATCAAATAACCGGGAAATTGAACAGGCTGATAGAGAAGACAAACACAGAGTTCGAATCCATAGAATCTGAGTTCAATGAAATAGAACATCAAATCGGTAATGTAATAAACTGGACTAAAGATTCTATAACAGACATCTGGACGTATCAAGCTGAATTGCTGGTAGCAATGGAAAATCAGCATACAATTGACATGGCTGATTCAGAAATGCTGAATTTATATGAGAGAGTGAGGAAGCAACTAAGGCAAAATGCTGAAGAAGATGGGAAAGGGTGCTTTGAAATATATCACAAATGCGATGACAACTGTATGGAAAGCATCAGAAACAACACTTATGACCATACACAATACAGAGAAGAAGCACTCTTGAACAGGCTCAACATTAATCCGGTGAAACTCTCTTCTGGGTACAAAGATGTTATACTGTGGTTTAGCTTCGGGGCGTCATGCTTTGTACTTTTGGCTGTCATCATGGGGCTTGTTTTCTTCTGCTTGAAAAATGGAAACATGCGCTGCACAATCTGTATTTAG
>A_/_H10N6|CY204666|A/surf_scoter/Maryland/14OS1418/2014
ATGTACAAAATAGTACTAATACTCGCGCTCCTTGGAGCAGTGCATGGTCTTGACAAAATATGTCTTGGACATCATGCAGTCTCCAATGGCACCATCGTAAAGACTCTCACAAACGAAAAGGAAGAGGTGACCAATGCTACTGAAACAGTGGAAAGCAAAAGCCTGGACAAACTTTGCATGAAAAGTCGGAATTACAAGGACCTAGGTAATTGCCACCCAATAGGGATGATAATAGGGACTCCTGCTTGTGATCTACACCTCACCGGAACATGGGACACTTTAATAGAGAGAGACAATTCTATTGCCTACTGTTACCCGGGTGCCACTGTGAATGAAGAAGCATTAAGGCAGAAAATTATGGAAAGTGGAGGGATTGACAAGATAAGCACCGGGTTCACATATGGATCATCCATCAATTCAGATGGAACCACTAAAGCATGCATGAGAAATGGAGGAAATAGTTTCTATGCGGAGCTAAAGTGGCTAGTGTCGAAGAACAAAGGACAAAACTTCCCACAAACAACAAACACATACAGAAATACAGATTCAGCAGAACACCTTATAATCTGGGGAATTCATCACCCTTCAAGCACACAAGAAAAGAATGATCTGTATGGAACACAATCACTTTCCATTTCAGTAGGGAGTTCTACTTATCAAAACAACTTTGTGCCTGTGGTGGGAGCAAGACCACAAGTGAATGGCCAAAGTGGGCGGATTGATTTCCATTGGACGATGGTACAACCAGGTGATAACATCACTTTTTCGCATAATGGTGGATTAATAGCACCTAACAGAGTGAGTAAGCTAAAGGGAAGAGGCCTTGGCATTCAATCAGGAGCTTCAGTAGACAGTGACTGTGAGTCAAAATGTTTTTGGAAAGGTGGATCCATCAACACCAAACTCCCTTTTCAGAATCTTTCTCCAAGGACTGTGGGTCAATGCCCCAAGTATGTGAACAAAAAGAGCCTGTTGCTTGCTACTGGAATGAGGAATGTGCCAGAGGTTGTCCAAGGAAGAGGCCTGTTTGGAGCAATAGCTGGATTCATAGAAAATGGATGGGAAGGAATGGTAGATGGTTGGTATGGTTTCCGGCACCAAAATGCCCAAGGCACTGGCCAGGCCGCGGATTACAAAAGTACTCAGGCAGCTATAGATCAAATAACCGGGAAATTGAACAGGCTGATAGAGAAGACAAACACAGAGTTCGAATCCATAGAATCTGAGTTCAGTGAAATAGAACATCAAATCGGCAATGTAATAAACTGGACTAAGGATTCTATAACAGACATCTGGACGTATCAAGCTGAATTGCTGGTAGCAATGGAAAATCAGCATACAATTGACATGGCTGATTCAGAAATGCTGAATTTATATGAGAGGGTGAGGAAGCAACTAAGGCAAAATGCTGAAGAAGATGGGAAAGGGTGCTTTGAATTATATCACAAATGCGATGACAACTGTATGGAAAGCATCAGAAACAACACTTATGACCACACACAATACAGAGAAGAAGCACTCTTGAACAGACTCAACATTAATCCGGTGAAACTCTCTTCTGGGTACAAAGATGTTATACTGTGGTTTAGCTTCGGGGCGTCATGCTTTGTACTTTTGGCTGTCATCATGGGGCTTGTTTTCTTCTGCTTGAAAAATGGAAACATGCGATGCACAATCTGTATTTAG
>A_/_H10N6|CY204658|A/surf_scoter/Maryland/14OS1407/2014
ATGTACAAAATAGTACTAATACTCGCGCTCCTTGGAGCAGTGCATGGTCTTGACAAAATATGTCTTGGACATCATGCAGTCTCCAATGGCACCATCGTAAAGACTCTCACAAACGAAAAGGAAGAGGTGACCAATGCTACTGAAACAGTGGAAAGCAAAAGCCTGGACAAACTTTGCATGAAAAGTCGGAATTACAAGGACCTAGGTAATTGCCACCCAATAGGGATGATAATAGGGACTCCTGCTTGTGATCTACACCTCACCGGAACATGGGACACTTTAATAGAGAGAGACAATTCTATTGCCTACTGTTACCCGGGTGCCACTGTGAATGAAGAAGCATTAAGGCAGAAAATTATGGAAAGTGGAGGGATTGACAAGATAAGCACCGGGTTTACATATGGATCATCCATCAATTCAGATGGAACCACTAAAGCATGCATGAGAAATGGAGGAAATAGTTTCTATGCGGAGCTAAAGTGGCTAGTGTCGAAGAACAAAGGACAAAACTTCCCACAAACAACAAACACATACAGAAATACAGATTCAGCAGAACACCTTATAATCTGGGGAATTCATCACCCTTCAAGCACACAAGAAAAGAATGATCTGTATGGAACACAATCACTTTCCATTTCAGTAGGGAGTTCTACTTATCAAAACAACTTTGTGCCTGTGGTGGGAGCAAGACCACAAGTGAATGGCCAAAGTGGGCGGATTGATTTCCATTGGACGATGGTACAACCAGGTGATAACATCACTTTTTCGCATAATGGTGGATTAATAGCACCTAACAGAGTGAGTAAGCTAAAGGGAAGAGGCCTTGGCATTCAATCAGGAGCTTCAGTAGACAGTGACTGTGAGTCAAAATGTTTTTGGAAAGGTGGATCCATCAACACCAAACTCCCTTTTCAGAATCTTTCTCCAAGAACTGTGGGTCAATGCCCCAAGTATGTGAACAAAAAGAGCCTGTTGCTTGCTACTGGAATGAGGAATGTGCCAGAGGTTGTCCAAGGAAGAGGCCTGTTTGGAGCAATAGCTGGATTCATAGAAAATGGATGGGAAGGAATGGTAGATGGTTGGTATGGTTTCCGGCACCAAAATGCCCAAGGCACTGGCCAGGCCGCGGATTACAAAAGTACTCAGGCAGCTATAGATCAAATAACCGGGAAATTGAACAGGCTGATAGAGAAGACAAACACAGAGTTCGAATCCATAGAATCTGAGTTCAGTGAAATAGAACATCAAATCGGCAATGTAATAAACTGGACTAAGGATTCTATAACAGACATCTGGACGTATCAAGCTGAATTGCTGGTAGCAATGGAAAATCAGCATACAATTGACATGGCTGATTCAGAAATGCTGAATTTATATGAGAGGGTGAGGAAGCAACTAAGGCAAAATGCTGAAGAAGATGGGAAAGGGTGCTTTGAATTATATCACAAATGCGATGACAACTGTATGGAAAGCATCAGAAACAACACTTATGACCACACACAATACAGAGAAGAAGCACTCTTGAACAGACTCAACATTAATCCGGTGAAACTCTCTTCTGGGTACAAAGATGTTATACTGTGGTTTAGCTTCGGGGCGTCATGCTTTGTACTTTTGGCTGTCATCATGGGGCTTGTTTTCTTCTGCTTGAAAAATGGAAACATGCGATGCACAATCTGTATTTAG
>A_/_H10N3|CY204520|A/mallard/Maryland/14OS1329/2014
ATGTACAAAATAGTACTAGTATTCGCGCTCCTTGGAGCGGTGAATGGTCTTGACAAAATATGTCTTGGACATCATGCAGTCTCCAATGGCACCATCGTAAAGACTCTCACAAACGAAAAGGAAGAGGTGACCAATGCTACTGAAACAGTGGAGAGCAAAAGCCTGGACAAACTTTGCATGAAAAGTCGAAATTACAAGGACTTAGGTAATTGCCACCCAATAGGGATGATAATAGGGACTCCTGCTTGTGATCTACACCTTACCGGAACATGGGACACTTTAATAGAGAGAGACAATTCCATTGCCTACTGTTACCCGGGTGCCACTGTGAATGAAGAAGCATTAAGGCAGAAAATTATGGAAAGTGGAGGGATCGACAAGATAAGCACTGGGTTTACATATGGATCATCCATCAATTCAGCTGGAACCACTAAAGCATGCATGAGAAATGGAGGAAATAGTTTCTATGCGGAGCTAAAGTGGTTAGTGTCGAAGAGCAAAGGACAAAACTTCCCACAAACAACAAACACATACAGAAATACAGATTCAGCAGAACACCTTATAATCTGGGGAATTCATCATCCTTCAAGCACACAAGAAAAGAATGATCTGTATGGAACACAATCACTTTCCATTTCAGTGGGGAGTTCTACTTATCAAAACAGCTTTGTGCCTGTGGTGGGAGCAAGACCACAAGTGAATGGCCAAAGTGGGCGGATTGATTTCCATTGGACGATGGTACAACCAGGTGATAACATCACTTTCTCACATAATGGTGGATTAATAGCACCCAGCAGAGTGAGTAAGCTAAAGGGAAGAGGCCTTGGCATTCAATCAGGAGCTACAGTAGACAATAACTGTGAGTCAAAATGTTTCTGGAAAGGTGGATCCATCAACACCAAACTTCCTTTTCAGAATCTTTCTCCAAGAACCGTGGGTCAATGCCCCAAATATGTGAACAAAAAGAGCCTGTTGCTTGCTACTGGAATGAGGAATGTGCCAGAGGTTGTCCAAGGAAGAGGCCTGTTTGGAGCAATAGCTGGATTCATAGAAAATGGATGGGAAGGGATGGTAGATGGTTGGTATGGTTTCCGGCACCAAAATGCCCAAGGCACTGGTCAGGCCGCGGATTACAAAAGTACTCAGGCAGCTATAGATCAAATAACCGGGAAATTGAACAGGCTGATAGAGAAGACAAACACAGAGTTCGAATCCATAGAATCTGAGTTCAGTGAAATAGAACATCAAATCGGTAATGTAATAAACTGGACTAAAGATTCTATAGCAGACATCTGGACGTATCAAGCTGAATTGCTGGTAGCAATGGAAAATCAGCATACAATTGACATGGCTGATTCAGAAATGCTGAATTTATATGAGAGGGTGAGGAAGCAACTAAGGCAAAATGCTGAAGAAGATGGGAAAGGATGCTTTGAAATATATCACAAATGCGATGACAACTGTATGGAAAGCATCAGAAACAACACTTATGACCATACACAATACAGAGAAGAAGCACTCTTGAACAGACTCAACATTAATCCGGTGAAACTCTCTTCTGGGTACAAAGATGTTATACTGTGGTTTAGCTTCGGGGCGTCATGCTTTGTACTTTTGGCTGTCATCATGGGGCTTGTTTTCTTCTGCTTGAAAAATGGAAACATGCGCTGCACAATCTGTATTTAG
>A_/_H10N3|CY204453|A/mallard/Maryland/14OS1319/2014
ATGCACAAAATAGTACTAGTATTCGCGCTCCTTGGAGCGGTGAATGGTCTTGACAAAATATGTCTTGGACATCATGCAGTCTCCAATGGCACCATCGTAAAGACTCTCACAAACGAAAAGGAAGAGGTGACCAATGCTACTGAAACAGTGGAGAGCAAAAGCCTGGACAAACTTTGCATGAAAAGTCGAAATTACAAGGACTTAGGTAATTGCCACCCAATAGGGATGATAATAGGGACTCCTGCTTGTGATCTACACCTTACCGGAACATGGGACACTTTAATAGAGAGAGACAATTCCATTGCCTACTGTTACCCGGGTGCCACTGTGAATGAAGAAGCATTAAGGCAGAAAATTATGGAAAGTGGAGGGATCGACAAGATAAGCACTGGGTTTACATATGGATCATCCATCAATTCAGCTGGAACCACTAAAGCATGCATGAGAAATGGAGGAAATAGTTTCTATGCGGAGCTAAAGTGGTTAGTGTCGAAGAGCAAAGGACAAAACTTCCCACAAACAACAAACACATACAGAAATACAGATTCAGCAGAACACCTTATAATCTGGGGAATTCATCATCCTTCAAGCACACAAGAAAAGGATGATCTGTATGGAACACAATCACTTTCCATTTCAGTGGGGAGTTCTACTTATCAAAACAGCTTTGTGCCTGTGGTGGGAGCAAGACCACAAGTGAATGGCCAAAGTGGGCGGATTGATTTCCATTGGACGATGGTACAACCAGGTGATAACATCACTTTCTCACATAATGGTGGATTAATAGCACCCAGCAGAGTGAGTAAGCTAAAGGGAAGAGGCCTTGGCATTCAATCAGGAGCTACAGTAGACAATAACTGTGAGTCAAAATGTTTCTGGAAAGGTGGATCCATCAACACCAAACTTCCTTTTCAGAATCTTTCTCCAAGAACCGTGGGTCAATGCCCCAAATATGTGAACAAAAAGAGCCTGTTGCTTGCTACTGGAATGAGGAATGTGCCAGAGGTTGTCCAAGGAAGAGGCCTGTTTGGAGCAATAGCTGGATTCATAGAAAATGGATGGGAAGGGATGGTAGATGGTTGGTATGGTTTCCGGCACCAAAATGCCCAAGGCACTGGTCAGGCCGCGGATTACAAAAGTACTCAGGCAGCTATAGATCAAATAACCGGGAAATTGAACAGGCTGATAGAGAAGACAAACACAGAGTTCGAATCCATAGAATCTGAGTTCAGTGAAATAGAACATCAAATCGGTAATGTAATAAACTGGACTAAAGATTCTATAGCAGACATCTGGACGTATCAAGCTGAATTGCTGGTAGCAATGGAAAATCAGCATACAATTGACATGGCTGATTCAGAAATGCTGAATTTATATGAGAGGGTGAGGAAGCAACTAAGGCAAAATGCTGAAGAAGATGGGAAAGGATGCTTTGAAATATATCACAAATGCGATGACAACTGTATGGAAAGCATCAGAAACAACACTTATGACCATACACAATACAGAGAAGAAGCACTCTTGAACAGACTCAACATTAATCCGGTGAAACTCTCTTCTGGGTACAAAGATGTTATACTGTGGTTTAGCTTCGGGGCGTCATGCTTTGTACTTTTGGCTGTCATCATGGGGCTTGTTTTCTTCTGCTTGAAAAATGGAAACATGCGCTGCACAATCTGTATTTAG
>A_/_H10N3|CY204429|A/mallard/Maryland/14OS1315/2014
ATGTACAAAATAGTACTAGTATTCGCGCTCCTTGGAGCGGTGAATGGTCTTGACAAAATATGTCTTGGACATCATGCAGTCTCCAATGGCACCATCGTAAAGACTCTCACAAACGAAAAGGAAGAGGTGACCAATGCTACTGAAACAGTGGAGAGCAAAAGCCTGGACAAACTTTGCATGAAAAGTCGAAATTACAAGGACTTAGGTAATTGCCACCCAATAGGGATGATAATAGGGACTCCTGCTTGTGATCTACACCTTACCGGAACATGGGACACTTTAATAGAGAGAGACAATTCCATTGCCTACTGTTACCCGGGTGCCACTGTGAATGAAGAAGCATTAAGGCAGAAAATTATGGAAAGTGGAGGGATCGACAAGATAAGCACTGGGTTTACATATGGATCATCCATCAATTCAGCTGGAACCACTAAAGCATGCATGAGAAATGGAGGAAATAGTTTCTATGCGGAGCTAAAGTGGTTAGTGTCGAAGAGCAAAGGACAAAACTTCCCACAAACAACAAACACATACAGAAATACAGATTCAGCAGAACACCTTATAATCTGGGGAATTCATCATCCTTCAAGCACACAAGAAAAGAATGATCTGTATGGAACACAATCACTTTCCATTTCAGTGGGGAGTTCTACTTATCAAAACAGCTTTGTGCCTGTGGTGGGAGCAAGACCACAAGTGAATGGCCAAAGTGGGCGGATTGATTTCCATTGGACGATGGTACAACCAGGTGATAACATCACTTTCTCACATAATGGTGGATTAATAGCACCCAGCAGAGTGAGTAAGCTAAAGGGAAGAGGCCTTGGCATTCAATCAGGAGCTACAGTAGACAATAACTGTGAGTCAAAATGTTTCTGGAAAGGTGGATCCATCAACACCAAACTTCCTTTTCAGAATCTTTCTCCAAGAACCGTGGGTCAATGCCCCAAATATGTGAACAAAAAGAGCCTGTTGCTTGCTACTGGAATGAGGAATGTGCCAGAGGTTGTCCAAGGAAGAGGCCTGTTTGGAGCAATAGCTGGATTCATAGAAAATGGATGGGAAGGGATGGTAGATGGTTGGTATGGTTTCCGGCACCAAAATGCCCAAGGCACTGGTCAGGCCGCGGATTACAAAAGTACTCAGGCAGTTATAGATCAAATAACCGGGAAATTGAACAGGCTGATAGAGAAGACAAACACAGAGTTCGAATCCATAGAATCTGAGTTCAGTGAAATAGAACATCAAATCGGTAATGTAATAAACTGGACTAAAGATTCTATAGCAGACATCTGGACGTATCAAGCTGAATTGCTGGTAGCAATGGAAAATCAGCATACAATTGACATGGCTGATTCAGAAATGCTGAATTTATATGAGAGGGTGAGGAAGCAACTAAGGCAAAATGCTGAAGAAGATGGGAAAGGATGCTTTGAAATATATCACAAATGCGATGACAACTGTATGGAAAGCATCAGAAACAACACTTATGACCATACACAATACAGAGAAGAAGCACTCTTGAACAGACTCAACATTAATCCGGTGAAACTCTCTTCTGGGTACAAAGATGTTATACTGTGGTTTAGCTTCGGGGCGTCATGCTTTGTACTTTTGGCTGTCATCATGGGGCTTGTTTTCTTCTGCTTGAAAAATGGAAACATGCGCTGCACAATCTGTATTTAG
>A_/_H10N3|CY204370|A/mallard/Maryland/14OS1302/2014
ATGTACAAAATAGTACTAGTATTCGCGCTCCTTGGAGCGGTGAATGGTCTTGACAAAATATGTCTTGGACATCATGCAGTCTCCAATGGCACCATCGTAAAGACTCTCACAAACGAAAAGGAAGAGGTGACCAATGCTACTGAAACAGTGGAGAGCAAAAGCCTGGACAAACTTTGCATGAAAAGTCGAAATTACAAGGACTTAGGTAATTGCCACCCAATAGGGATGATAATAGGGACTCCTGCTTGTGATCTACACCTTACCGGAACATGGGACACTTTAATAGAGAGAGACAATTCCATTGCCTACTGTTACCCGGGTGCCACTGTGAATGAAGAAGCATTAAGGCAGAAAATTATGGAAAGTGGAGGGATCGACAAGATAAGCACTGGGTTTACATATGGATCATCCATCAATTCAGCTGGAACCACTAAAGCATGCATGAGAAATGGAGGAAATAGTTTCTATGCGGAGCTAAAGTGGTTAGTGTCGAAGAGCAAAGGACAAAACTTCCCACAAACAACAAACACATACAGAAATACAGATTCAGCAGAACACCTTATAATCTGGGGAATTCATCATCCTTCAAGCACACAAGAAAAGAATGATCTGTATGGAACACAATCACTTTCCATTTCAGTGGGGAGTTCTACTTATCAAAACAGCTTTGTGCCTGTGGTGGGAGCAAGACCACAAGTGAATGGCCAAAGTGGGCGGATTGATTTCCATTGGACGATGGTACAACCAGGTGATAACATCACTTTCTCACATAATGGTGGATTAATAGCACCCAGCAGAGTGAGTAAGCTAAAGGGAAGAGGCCTTGGCATTCAATCAGGAGCTACAGTAGACAATAACTGTGAGTCAAAATGTTTCTGGAAAGGTGGATCCATCAACACCAAACTTCCTTTTCAGAATCTTTCTCCAAGAACCGTGGGTCAATGCCCCAAATATGTGAACAAAAAGAGCCTGTTGCTTGCTACTGGAATGAGGAATGTGCCAGAGGTTGTCCAAGGAAGAGGCCTGTTTGGAGCAATAGCTGGATTCATAGAAAATGGATGGGAAGGGATGGTAGATGGTTGGTATGGTTTCCGGCACCAAAATGCCCAAGGCACTGGTCAGGCCGCGGATTACAAAAGTACTCAGGCAGCTATAGATCAAATAACCGGGAAATTGAATAGGCTGATAGAGAAGACAAACACAGAGTTCGAATCCATAGAATCTGAGTTCAGTGAAATAGAACATCAAATCGGTAATGTAATAAACTGGACTAAAGATTCTATAGCAGACATCTGGACGTATCAAGCTGAATTGCTGGTAGCAATGGAAAATCAGCATACAATTGACATGGCTGATTCAGAAATGCTGAATTTATATGAGAGGGTGAGGAAGCAACTAAGGCAAAATGCTGAAGAAGATGGGAAAGGATGCTTTGAAATATATCACAAATGCGATGACAACTGTATGGAAAGCATCAGAAACAACACTTATGACCATACACAATACAGAGAAGAAGCACTCTTGAACAGACTCAACATTAATCCGGTGAAACTCTCTTCTGGGTACAAAGATGTTATACTGTGGTTTAGCTTCGGGGCGTCATGCTTTGTACTTTTGGCTGTCATCATGGGGCTTGTTTTCTTCTGCTTGAAAAATGGAAACATGCGCTGCACAATCTGTATTTAG
>A_/_H10N7|CY204248|A/mallard/Ohio/14OS0981/2014
ATGTACAAAACAGCACTAGTACTCGCGCTCCTTGGAGCGGTGCATGGTCTTGACAAAATATGTCTGGGACATCATGCAGTTTCCAATGGCACCATCGTAAAGACTCTCACAAATGAAAAGGAAGAGGTGACCAATGCTACTGAAACAGTGGAGAACAAAAGCTTGGACAAACTTTGCATGAAAGGTCGGAATTACAAAGACTTAGGTAATTGTCACCCAATAGGGATGATAATAGGAACTCCTGCTTGTGACCTACACCTCACCGGAACATGGGACACTTTAATAGAGAGAGACAATTCTATTGCCTACTGTTACCCGGGTGCCACTGTGAATGAAGAAGCATTAAGGCAGAAAATTATGGAAAGTGGAGGGATTGACAAGATAAGCACTGGGTTTACATATGGATCATCCATCAATTCGGCTGGAACCACTAAAGCATGCATGAGAAATGGAGGAAATAGTTTCTATGCGGAGCTAAAATGGCTAGTATCTAAGAGCAAAGGACAAAACTTCCCACAAACAACAAGCACATACAGAAATACAGATTCAGCAGAACACCTTATAATCTGGGGAATTCATCACCCTTCAAGCACACAAGAAAAGAATGATCTGTATGGAACACAATCACTTTCCATTTCAGTGGGGAGTTCTACTTATCAAAACAACTTTGTGCCTGTGGTGGGAGCAAGACCACGAGTGAATGGCCAAAGTGGGCGGATTGATTTCCATTGGACGATGGTACAACCGGGTGATAACATCACTTTTTCGCATAATGGTGGACTAATAGCACCTAGCAGAGTGAGTAAGCTAAAGGGAAGAGGCCTCGGCATTCAATCAGGAGCTTTAGTAGACAATGAATGTGAGTCAAAATGTTTTTGGAAAGGTGGATCCATCAACACCAAACTCCCCTTTCAGAATCTTTCTCCAAGAACTGTGGGTCAATGCCCCAAGTATGTGAACAAAAAGAGCCTGTTGCTTGCTACTGGAATGAGGAATGTGCCAGAGGTTGTCCAAGGAAGAGGCCTGTTTGGAGCAATAGCTGGATTCATAGAAAATGGCTGGGAAGGAATGGTAGATGGTTGGTATGGTTTCCGGCACCAAAATGCCCAAGGCACTGGCCAGGCCGCGGATTACAAAAGTACTCAGGCAGCTATAGATCAAATAACCGGGAAATTGAACAGGCTGATAGAGAAGACAAACACAGAGTTCGAATCCATAGAATCTGAATTCAGTGAAATAGAACATCAAATCGGCAATGTCATAAACTGGACTAAGGATTCTATAACAGACATCTGGACGTATCAAGCTGAATTGCTGGTAGCAATGGAGAATCAGCATACAATTGACATGACTGATTCAGAAATGCTGAACTTATATGAGAGGGTGAGGAAGCAACTAAGGCAAAATGCTGAAGAAGATGGAAAAGGGTGCTTTGAAATATATCACAAATGCGATGACAGCTGTATGGAAAGCATCAGAAACAACACTTATGACCATACACAATACAGAGAAGAAGCACTCTTGAACAGACTCAACATCAATCCTGTGAAACTCTCTTCTGGGTACAAAGATGTTATACTGTGGTTTAGCTTCGGGGCGTCATGCTTTGTACTTTTGGCTGTCATCATGGGGCTTGTTTTCTTCTGCTTGAAAAATGGAAACATGCGATGCACAATCTGTATTTAG
>A_/_H10N7|CY204007|A/mallard/Maryland/09OS417/2009
ATGTACAAAATAGTACTAGTGCTTGCGCTCCTTGGAGCAGTGCATGGTCTTGACAAAATATGCCTTGGACATCATGCAGTCTCCAATGGCACTATCGTAAAGACTCTCACAAACGAAAAGGAAGAGGTGACCAATGCTACTGAAACAGTGGAGAGCAAAAGCCTGGGCAAACTTTGCATGAAAGGTCGGAATTACAAGGACTTAGGCAATTGCCACCCGATAGGGATGATTATAGGAACTCCCACTTGTGACCTACACCTCACCGGAACATGGGACACTTTAATAGAGAGAGACAATTCTATTGCCTACTGTTACCCAGGTGCCACTGTGAATGAAGAAGCATTAAGGCAGAAAATTATGGAAAGTGGAGGGATTGACAAGATAAGCACCGGATTTACATATGGATCATCCATCAATTCAGCTGGAACCACTAAAGCATGCATGAGAAATGGAGGAAACAGTTTCTATGCGGAGCTAAAATGGCTAGTATCGAAGAGCAAAGGACAAAACTTCCCACAGGCAACAAACACATACAGGAATACAGATTCAGCAGAACACCTTATAATCTGGGGAATTCATCACCCCTCAAGCACACAAGAAAAGAACGATCTGTATGGAACACAATCACTTTCCATTTCAGTAGGAAGTTCTACTTATCAAAACAACTTTGTGCCTGTAGTGGGGGCAAGACCACAAGTGAATGGTCAAAGTGGGCGGATTGATTTCCATTGGACGATGGTACAACCAGGTGATAACATCACTTTTTCGCATAATGGCGGATTGATAGCACCTAGTAGAGTGAGCAAACTAAAGGGAAGAGGCCTTGGCATTCAATCAGGAGCTTCAGTAGATAATGACTGTGAATCAAAATGTTTTTGGAAAGGTGGATCCATCAACACCAAACTCCCTTTCCAGAATCTTTCCCCAAGAACTGTGGGTCAATGCCCCAAGTATGTGAATAAAAAGAGCCTGTTGCTTGCTACCGGAATGAGGAATGTACCAGAGGTTGTCCAAGGAAGAGGTCTGTTTGGAGCAATAGCCGGATTCATAGAAAATGGATGGGAAGGGATGGTAGATGGTTGGTATGGTTTCCGACACCAAAATGCCCAAGGCACTGGCCAGGCAGCGGATTACAAAAGTACTCAGGCAGCTATAGATCAAATAACCGGGAAATTGAACAGGCTGATAGAGAAGACAAACACAGAGTTCGAATCCATAGAATCTGAGTTCAGTGAAGTAGAACATCAAATTGGCAATGTAATAAATTGGACTAAGGATTCTATAACAGACATCTGGACATATCAAGCTGAATTGCTGGTAGCAATGGAAAATCAGCATACAATTGATATGGCTGATTCAGAAATGCTAAATCTATATGAGAGGGTAAGGAAGCAACTAAGGCAAAATGCAGAAGAAGATGGGAAAGGGTGCTTTGAAATATATCACAAATGCGACGACAACTGCATGGAAAGCATCAGAAACAACACCTATGACCATGCACAGTACAGAGAAGAAGCACTCTTGAACAGACTTAACATTAATCCGGTGAAACTCTCTTCTGGGTACAAAGATGTTATACTGTGGTTTAGCTTCGGGGCGTCATGCTTTGTACTTTTGGCTGTCATCATGGGGCTTGTTTTCTTCTGTTTGAAAAATGGAAACATGCGATGCACAATCTGTATTTAG
>A_/_H10N7|CY203893|A/mallard/Maryland/09OS1125/2009
ATGTACAAAATAGTACTAGTGCTTGCGCTCCTTGGAGCAGTGCATGGTCTTGACAAAATATGCCTTGGACATCATGCAGTCTCCAATGGCACTATCGTAAAGACTCTCACAAACGAAAAGGAAGAGGTGACCAATGCTACTGAAACAGTGGAGAGCAAAAGCCTGGGCAAACTTTGCATGAAAGGTCGGAATTACAAGGACTTAGGCAATTGCCACCCGATAGGGATGATTATAGGAACTCCCACTTGTGACCTACACCTCACCGGAACATGGGACACTTTAATAGAGAGAGACAATTCTATTGCCTACTGTTACCCAGGTGCCACTGTGAATGAAGAAGCATTAAGGCAGAAAATTATGGAAAGTGGAGGGATTGAGAAGATAAGCACCGGATTTACATATGGATCATCCATCAATTCAGCTGGAACCACTAAAGCATGCATGAGATATGGAGGAAACAGTTTCTATGCGGAGCTAAAATGGCTAGTATCGAAGAGCAAAGGACAAAACTTCCCACAGGCAACAAACACATACAGGAATACAGATTCAGCAGAACACCTTATAATCTGGGGAATTCATCACCCCTCAAGCACACAAGAAAAGAACGATCTGTATGGAACACAATCACTTTCCATTTCAGTAGGAAGTTCTACTTATCAAAACAACTTTGTGCCTGTAGTGGGGGCAAGACCACAAGTGAATGGTCAAAGTGGGCGGATTGATTTCCATTGGACGATGGTACAACCAGGTGATAACATCACTTTTTCGCATAATGGCGGATTGATAGCACCTAGTAGAGTGAGCAAACTAAAGGGAAGAGGCCTTGGCATTCAATCAGGAGCTTCAGTAGATAATGACTGTGAATCAAAATGTTTTTGGAAAGGTGGATCCATCAACACCAAACTCCCTTTCCAGAATCTTTCCCCAAGAACTGTGGGTCAATGCCCCAAGTATGTGAATAAAAAGAGCCTGTTGCTTGCTACCGGAATGAGGAATGTACCAGAGGTTGTCCAAGGAAGAGGTCTGTTTGGAGCAATAGCCGGATTCATAGAAAATGGATGGGAAGGGATGGTAGATGGTTGGTATGGTTTCCGACACCAAAATGCCCAAGGTACTGGCCAGGCAGCGGATTACAAAAGTACTCAGGCAGCTATAGATCAAATAACCGGGAAATTGAACAGGCTGATAGAGAAGACAAACACAGAGTTCGAATCCATAGAATCTGAGTTCAGTGAAGTAGAACATCAAATTGGCAATGTAATAAATTGGACTAAGGATTCTATAACAGACATCTGGACATATCAAGCTGAATTGCTGGTAGCAATGGAAAATCAGCATACAATTGATATGGCTGATTCAGAAATGCTAAATCTATATGAGAGGGTAAGGAAGCAACTAAGGCAAAATGCAGAAGAAGATGGGAAAGGGTGCTTTGAAATATATCACAAATGCGACGACAACTGCATGGAAAGCATCAGAAACAACACCTATGACCATGCACAGTACAGAGAAGAAGCACTCTTGAACAGACTTAACATTAATCCGGTGAAACTCTCTTCTGGGTACAAAGATGTTATACTGTGGTTTAGCTTCGGGGCGTCATGCTTTGTACTTTTGGCTGTCATCATGGGGCTTGTTTTCTTCTGTTTGAAAAATGGAAACATGCGATGCACAATCTGTATTTAG
>A_/_H10N9|CY203733|A/mallard/Maryland/07OS871/2007
ATGTACAAAATAATACTAGTACTTGCGCTCCTTGGAGCGGTGCATGGTCTTGACAAAATATGCCTTGGACATCATGCAGTCTCCAATGGCACCATCGTAAAGACTCTCACAAACGAAAAGGAAGAGGTGACCAATGCTACTGAAACGGTGGAGAGCAAAAGCCTGGACAAACTTTGCATGAAAAGTCGGAATTACAAGGACCTAGGTAGTTGCCACCCGATAGGGATGGTAATAGGGACTCCTGCTTGTGACCTACACCTCACCGGAACATGGGACACTTTAATAGAGAGAGACAATTCTATTGCCTACTGTTACCCGGGTGCCACTGTGAATGAAGAAGCATTAAGGCAGAAAATTATGGAAAGTGGAGGGATTGACAAGATAAGCACCTGGTTTACATATGGATCGTCTATCAATTCAGCCGGAACCACTAAAGCATGCATGAGAAATGGAGGAAACAGTTTCTATGCGGAGCTAAAGTGGCTAGTGTCGAAGAGCAAAGGACAAAACTTCCCACAAACAACAAACACATACAGGAATACAGATTCAGCAGAACACCTTGTAATCTGGGGAATTCATCACCCTTCAAGCACACAAGAAAAGAATGATCTGTATGGAACACAATCACTTTCCATTTCAGTAGGGAGTTCTACTTATCAGAACAACTTTGTGCCTGTGGTGGGAGCAAGACCACAAGTGAATGGCCAAAGTGGGCGGATTGATTTCCATTGGACGATGGTACAACCAGGTGATAACATCACTTTTTCGCATAATGGCGGATTAATAGCACCTAGTAGAGTGAGTAAACTAAAGGGAAGAGGCCTTGGCATTCAATCAAGAGCTTCAGTAGATAATGACTGTGAATCAAAATGTTTTTGGAAAGGTGGATCCATCAACACTAAACTCCCTTTTCAGAATCTTTCCCCAAGAACTGTGGGTCAATGCCCCAAGTATGTGAACAAAAAGAGCCTGTTGCTTGCTACCGGAATGAGGAATGTGCCAGAGGTTGTCCAAGGAAGAGGCCTGTTTGGAGCAATAGCTGGATTCATAGAAAATGGATGGGAAGGGATGGTAGATGGTTGGTATGGTTTCCGACACCAAAATGCCCAAGGCACTGGCCAGGCTGCGGATTACAAAAGTACTCAGGCAGCTATAGATCAAATAACCGGGAAATTGAATAGGCTGATAGAGAAGACAAACACAGAGTTCGAATCCATAGAATCTGAGTTCAGTGAAATAGAACATCAAATTGGCAATGTAATAAACTGGACTAAGGATTCTATAACAGACATTTGGACGTATCAAGCTGAATTGCTGGTAGCAATGGAAAATCAGCATACAATTGACATGGCTGATTCTGAAATGCTGAATCTATATGAGAGGGTGAGGAAGCAATTAAGGCAAAATGCAGAAGAAGATGGAAAAGGGTGCTTTGAAATATATCACAAATGCGACGACAACTGCATGGAAAGCATCAGAAACAACACCTATGACCATACACAATACAGAGAAGAGGCACTCTTGAACAGACTCAACATTAATCCGGTGAAACTCTCTTCTGGGTACAAAGATGTTATACTGTGGTTTAGCTTCGGGGCGTCATGCTTTGTGCTTTTGGCTGTCATCATGGGGCTTGTTTTCTTCTGTTTGAAAAATGGAAACATGCGATGCACAATCTGTATTTAG
>A_/_H10N7|LC121484|A/duck/Hokkaido/W90/2007
ATGTACAAAATAGTAGTAATAATCGCGCTCCTTGGAGCTGTGAAAGGTCTTGACAAAATCTGCCTAGGACATCATGCGGTGACCAATGGGACCATCGTAAAGACTCTCACAAATGAACAGGAGGAAGTGACCAATGCTACTGAAACAGTGGAGAGTGCAAGCCTAAACAGGTTATGTATGAAAGGAAGAAGCCATAAAGACCTGGGCAACTGTCATCCGATAGGAATGTTGATAGGGACACCAGCTTGTGATCTGCATCTTACAGGGACATGGGACACTCTCATTGAACGAGAGAATGCTGTTGCTTACTGCTACCCTGGAGCAACCGCAAATGAAGAAGCACTGAGGCAGAAAATAATGGAGAGTGGGGGAATCAGCAAGATTAGCACTGGCTTCACTTATGGGTCCTCCATAAACTCGGCCGGAACCACCAAAGCATGCATGAGAAATGGAGGGAATAGCTTTTACGCAGAGCTCAAGTGGCTGGTATCAAAGAGCAAAGGACAAAACTTCCCCCAAACCACGAACACTTACAGAAACACGGATACGGCTGAACATCTCATAATGTGGGGAATTCATCACCCTTCTAGCACTCAAGAGAAGAATGATCTATATGGGACACAATCATTGTCCATATCGGTTGGGAGTTCCACTTACCAGAACAATTTTGTTCCGGTTGTTGGGGCAAGACCCCAGGTCAATGGACAAAGTGGAAGAATCGATTTTCACTGGACACTAGTACAGCCAGGTGATAATATTACCTTCTCACACAATGGGGGTCTGATAGCACCGAGTCGAGTTAGTAAATTGGTTGGAAGAGGATTGGGGATTCAATCAGACGCACCAATAGACAATAATTGTGAGTCTAAATGTTTTTGGAGAGGGGGTTCTATAAATACAAGGCTACCTTTCCAAAATTTGTCACCAAGAACAGTGGGCCAATGTCCTAAATACGTGAACAGAAGGAGCTTGATGCTTGCAACAGGAATGAGAAATGTGCCAGAAATAATGCAAGGGAGAGGTCTCTTTGGTGCAATAGCGGGATTTATAGAGAATGGATGGGAAGGAATGGTAGATGGTTGGTACGGTTTCAGACACCAAAACGCTCAGGGCACAGGCCAAGCCGCCGACTACAAGAGTACTCAGGCAGCCATTGACCAGATCACTGGAAAACTGAATAGACTTATTGAGAAAACCAACACTGAGTTCGAGTCAATAGAATCTGAATTCAGTGAGATCGAACACCAAATCGGTAACGTCATCAATTGGACTAAGGATTCAATAACTGACATCTGGACTTATCAGGCTGAGCTATTGGTAGCAATGGAAAACCAGCACACAATCGATATGGCTGACTCGGAGATGTTAAATCTATATGAGAGAGTGAGGAAACAACTCAGGCAGAATGCTGAAGAAGACGGAAAAGGATGTTTTGAGATATATCATGCTTGTGATGACTCATGCATGGAGAGCATAAGAAACAACACCTATGATCATTCACAATACAGAGAAGAGGCTCTTTTGAACAGACTGAATATCAATCCAGTGAAACTCTCTTCCGGCTATAAAGACATCATCCTTTGGTTTAGCTTCGGGGCATCATGTTTTGTTCTTCTAGCCGTTGTCATGGGTCTTGTTTTCTTCTGTCTGAAGAATGGAAACATGCGATGCACAATCTGCATTTAG
>A_/_H10N7|LC121444|A/duck/Mongolia/742/2015
ATGTACAAAATAGTAGTGATAATCGCGCTCCTTGGAGCTGTGAAAGGTCTTGATAAAATCTGTCTAGGACATCATGCAGTGGCTAATGGGACCATCGTAAAGACTCTCACAAACGAACAGGAAGAGGTGACCAACGCTACTGAAACAGTGGAGAGTACAGGCCTAAACAGATTATGTATGAAAGGAAGAAACCATAAAGACCTGGGCAACTGCCATCCAATAGGGATGCTAATAGGGACTCCAGCTTGTGACCTGCTCCTTACAGGGACGTGGGACACTCTCATTGAACGAGAGAATGCTATTGCTTATTGCTACCCTGGAGCTACTGTAAATGAAGAAGCACTAAGGCAGAAGATAATGGAGAGTGGAGGGATCAACAAAATAAGCACTGGCTTCACTTATGGATCTTCCATAAACTCGGCCGGGACCACTAAAGCATGCATGAGGAATGGAGGAAATAGCTTTTATGCAGAGCTTAAGTGGCTGGTATCAAAGAACAAAGGACAAAACTTCCCTCAGACCACGAACACTTACAGAAATACAGACACGGCTGAACACCTCATAATGTGGGGAATTCATCACCCTTCTAGCACTCAAGAGAAGAATGATCTATATGGAACACAATCACTGTCCATATCAGTCGGGAGTTCCACTTACCAGAACAATTTTGTTCCGGTTGTTGGAGCAAGACCTCAGGTCAATGGACAAAGTGGCAGAATTGATTTTCACTGGACACTAGTACAGCCAGGTGACAATATCACCTTCTCACACAATGGGGGCCTGATAGCACCGAGCCGAGTTAGCAAATTAATTGGGAGGGGATTGGGAATTCAATCAGACGCACCAATAGACAATAATTGTGAGTCCAAATGTTTTTGGAGAGGGGGTTCGATCAATACAAGGCTTCCCTTTCAAAATTTGTCACCAAGAACAGTGGGTCAATGCCCTAAATATGTTAACAAAAGAAGCTTGATGCTTGCAACAGGGATGAGAAACGTACCAGAACTAATACAAGGGAGAGGTCTATTTGGTGCAATAGCAGGGTTTATAGAGAATGGGTGGGAAGGAATGGTGGATGGCTGGTATGGTTTCAGACATCAAAATGCTCAGGGCACAGGCCAAGCCGCTGATTACAAGAGTACTCAGGCAGCTATTGATCAAATCACTGGGAAACTGAATAGACTTATTGAAAAAACCAATACTGAGTTTGAGTCAATAGAATCTGAGTTCAGTGAGATCGAACACCAGATCGGTAACGTCATCAATTGGACTAAAGATTCAATAACCGACATTTGGACTTATCAGGCTGAGCTGCTGGTGGCAATGGAGAACCAGCATACAATCGACATGGCTGACTCAGAAATGTTGAATCTATATGAAAGAGTGAGGAAACAACTAAGGCAGAATGCAGAAGAAGATGGGAAAGGATGTTTTGAGATATACCATGCTTGTGATGACTCATGCATGGAGAGCATAAGAAACAACACCTATGACCATTCACAGTACAGAGAGGAAGCTCTTTTGAACAGATTGAATATCAACCCAGTGACACTCTCTTCTGGATATAAAGACATCATTCTCTGGTTTAGCTTCGGGGCATCATGTTTTGTTCTTCTAGCCGTTGTCATGGGTCTTGTCTTTTTCTGTCTGAAGAATGGAAACATGCGATGCACAATCTGTATTTAG
>A_/_H10N7|LC121436|A/duck/Mongolia/709/2015
ATGTACAAAATAGTAGTGATAATCGCGCTCCTTGGAGCTGTGAAAGGTCTTGATAAAATCTGTCTAGGACATCATGCAGTGGCTAATGGAACCATCGTAAAGACTCTCACAAACGAACAGGAAGAGGTGACCAACGCTACTGAAACAGTGGAGAGTACAGGCCTAAACAGATTATGTATGAAAGGAAGAAACCATAAAGACCTGGGCAACTGCCATCCAATAGGGATGCTAATAGGGACTCCAGCTTGTGATCTGCACCTTACAGGGACGTGGGACACTCTCATTGAACGAGAGAATGCTATTGCTTACTGCTACCCTGGAGCTACTGTAAATGAAGAAGCACTAAGGCAGAAGATAATGGAGAGTGGAGGGATCAACAAAATAAGCACTGGCTTCACTTATGGATCTTCCATAAACTCGGCTGGGACCACTAAAGCATGCATGAGGAATGGAGGGAATAGCTTTTATGCAGAGCTTAAGTGGCTGGTATCAAAGAGCAAAGGACAAAACTTCCCTCAGACCACGAACACTTACAGAAACACAGACACGGCTGAACACCTCATAATGTGGGGAATTCATCACCCTTCTAGCACTCAAGAGAAGAATGATCTATATGGAACACAATCACTGTCCATATCAGTCGGGAGTTCCACTTACCAGAACAATTTTGTTCCGGTTGTTGGAGCAAGACCTCAGGTCAATGGACAAAGTGGTAGAATTGATTTTCACTGGACACTAGTACAGCCAGGTGACAATATCACCTTCTCACACAATGGGGGCCTGATAGCACCGAGCCGAGTTAGCAAATTAATTGGGAGGGGATTGGGAATTCAATCAGACGCACCAATAGACAATAATTGTGAGTCCAAATGTTTTTGGAGAGGGGGTTCTATAAATACAAGGCTTCCCTTTCAAAATTTGTCACCAAGAACAGTGGGTCAATGCCCTAAATATGTGAACAAAAGAAGCTTGATGCTTGCAACAGGGATGAGAAACGTACCAGAACTAATGCAAGGGAGAGGTCTATTTGGTGCAATAGCAGGGTTTATAGAGAATGGGTGGGAAGGAATGGTAGATGGCTGGTATGGTTTCAGACATCAAAATGCTCAGGGCACAGGCCAGGCCGCTGATTACAAGAGTACTCAGGCAGCTATTGATCAAATCACTGGGAAACTGAATAGACTTATTGAAAAAACCAATACTGAGTTCGAGTCAATAGAATCTGAGTTCAGTGAGATCGAACACCAGATCGGCAACGTCATCAATTGGACTAAAGATTCAATAACAGACATTTGGACTTATCAGGCTGAGCTGTTGGTGGCAATGGAGAACCAGCATACAATCGACATGGCTGACTCAGAGATGTTGAATCTATATGAAAGAGTGAGGAAACAACTAAGGCAAAATGCAGAAGAAGATGGGAAAGGATGTTTTGAGATATATCATGCTTGTGATGACTCATGCATGGAGAGCATAAGAAACAACACCTATGACCATTCACAGTACAGAGAGGAAGCTCTTCTGAACAGATTGAATATCAACCCAGTGACACTCTCTTCTGGATATAAAGACATCATTCTCTGGTTTAGCTTCGGGGCATCATGTTTTGTTCTTCTAGCCGTTGTCATGGGTCTTGTCTTTTTCTGTCTGAAGAATGGAAACATGCGATGCACAATCTGCATTTAG
>A_/_H10N3|LC121388|A/duck/Mongolia/518/2015
ATGTACAAAATAGTAGTGATAATCGCGCTCCTTGGAGCTGTGAAAGGTCTTGATAAAATATGTCTAGGACATCATGCAGTGGCTAATGGGACCATCGTAAAGACTCTCACAAACGAACAGGAAGAGGTGACCAACGCTACTGAAACAGTGGAGAGTACAGGCCTAAACAGATTATGTATGAAAGGAAGAAACCATAAAGACCTGGGCAATTGCCATCCAATAGGGATGCTAATAGGGACTCCAGCTTGTGACCTGCACCTCACAGGGACGTGGGACACTCTCATTGAACGAGAGAATGCTATTGCTTACTGCTACCCTGGAGCTACTGTAAATGAAGAAGCACTAAGGCAGAAGATAATGGAGAGTGGAGGGATCAACAAAATGAACACTGGCTTCACTTATGGATCTTCCATAAACTCGGCCGGGACCACTAAAGCATGCATGAGGAATGGAGGAAATAGCTTTTATACAGAGCTTAAGTGGCTGGTATCAAAGAGCAAAGGACAAAACTTCCCTCAGACCACGAACACTTACAGAAATACAGACACGACTGAACACCTCATAATGTGGGGAATTCATCACCCTTCTAGCACTCAAGAGAAGAATGATCTATATGGAACACAATCACTGTCCATATCAGTCGGGAGTTCCACTTACCAGAACAATTTTGTTCCGGTTGTTGGAGCAAGACCTCAGGTCAATGGACAAAGTGGCAGAATTGATTTTCACTGGACACTAGTACAGCCAGGTGACAATATCACCTTCTCACACAATGGGGGCCTAATAGCACCGAGCCGAGTTAGCAAATTAATTGGGAGGGGATTGGGAATTCAATCAGACGCACCAATAGACAATAATTGTGAGTCCAAATGTTTTTGGAGAGGGGGTTCTATCAATACAAGGCTTCCCTTTCAAAATTTGTCACCAAGAACAGTGGGTCAATGCCCTAAATATGTTAACAAAAGAAGCTTGATGCTTGCAACAGGGATGAGAAACGTACCAGAACTAATGCAAGGGAGAGGTCTATTTGGTGCAATAGCAGGGTTTATAGAGAATGGGTGGGAAGGAATGGTGGATGGCTGGTATGGTTTCAGACATCAAAATGCTCAGGGCACAGGCCAGGCCGCTGATTACAAGAGTACTCAGGCAGCTATTGATCAAATCACTGGGAAACTGAATAGACTTATTGAAAAAACCAATACTGAGTTCGAGTCAATAGAATCTGAGTTCAGTGAGATCGAACACCAGATCGGTAATGTCATCAATTGGACTAAAGATTCAATAACCGACATTTGGACTTATCAGGCTGAGCTGTTGGTGGCAATGGAGAACCAGCATACAATCGACATGGCTGACTCAGAAATGTTGAATCTATATGAAAGAGTGAGGAAACAACTAAGGCAGAATGCAGAAGAAGATGGGAAAGGATGTTTTGAGATATACCATGCTTGTGATGACTCATGCATGGAGAGCATAAGAAACAACACCTATGACCATTCACAGTACAGAGAGGAAGCTCTTTTGAACAGATTGAATATCAACCCAGTGACACTCTCTTCTGGATATAAAGACATCATTCTCTGGTTTAGCTTCGGGGCATCATGTTTTGTTCTTCTAGCCGTTGTCATGGGTCTTGTCTTTTTCTGTCTGAAGAATGGAAACATGCGATGCACAATCTGTATTTAG
>A_/_H10N3|LC121356|A/duck/Mongolia/326/2015
ATGTACAAAATAGTAGTGATAATCGCGCTCCTTGGAGCTGTGAAAGGTCTTGATAAAATCTGTCTAGGACATCATGCAGTGGCTAATGGGACCATCGTAAAGACTCTCACAAACGAACAGGAAGAGGTGACCAACGCTACTGAAACAGTGGAGAGTACAGGCCTAAACAGATTATGTATGAAAGGAAGAAACCATAAAGACCTGGGCAACTGCCATCCAATAGGGATGCTAATAGGGACTCCAGCTTGTGACCTGCACCTTACAGGGACGTGGGACACTCTCATTGAACGAGAGAATGCTATTGCTTATTGCTACCCTGGAGCTACTGTAAATGAAGAAGCACTAAGGCAGAAGATAATGGAGAGTGGAGGGATCAACAAAATAAGCACTGGCTTCACTTATGGATCTTCCATAAACTCGGCCGGGACCACTAAAGCATGCATGAGGAATGGAGGAAATAGCTTTTATGCAGAGCTTAAGTGGCTGGTATCAAAGAGCAAAGGACAAAACTTCCCTCAGACCACGAACACTTACAGAAATACAGACACGGTTGAACACCTCATAATGTGGGGAATTCATCACCCTTCTAGCACTCAAGAGAAGAATGATCTATATGGAACACAATCACTGTCCATATCAGTCGGGAGTTCCACTTACCAGAACAATTTTGTTCCGGTTGTTGGAGCAAGACCTCAGGTCAATGGACAAAGTGGCAGAATTGATTTTCACTGGACACTAGTGCAGCCAGGTGACAATATCACCTTCTCACACAATGGGGGCCTAATAGCACCGAGCCGAGTTAGCAAATTAATTGGGAGGGGATTGGGAATTCAATCAGACGCACCAATAGACAATAATTGTGAGTCCAAATGTTTTTGGAGAGGGGGTTCGATCAATACAAGGCTTCCCTTTCAAAATTTGTCACCAAGAACAGTGGGTCAATGCCCTAAATATGTTAACAAAAGAAGCTTGATGCTTGCAACAGGGATGAGAAACGTACCAGAACTAATGCAAGGGAGAGGTCTATTTGGTGCAATAGCAGGGTTTATAGAGAATGGGTGGGAAGGAATGGTGGATGGCTGGTATGGTTTCAGACATCAAAATGCTCAGGGCACAGGCCAGGCCGCTGATTACAAGAGTACTCAGGCAGCTATTGATCAAATCACTGGGAAACTGAATAGACTTATTGAAAAAACCAATACTGAGTTTGAGTCAATAGAATCTGAGTTCAGTGAGATCGAACACCAGATCGGTAACGTCATCAATTGGACTAAAGATTCAATAACCGACATTTGGACTTATCAGGCTGAGCTGTTGGTGGCAATGGAGAACCAGCATACAATTGATATGGCTGACTCAGAAATGTTGAATCTATATGAAAGAGTGAGGAAACAACTAAGGCAGAATGCAGAAGAAGATGGGAAAGGATGTTTTGAGATATACCATGCTTGTGATGACTCATGCATGGAGAGCATAAGAAACAACACCTATGACCATTCACAGTACAGAGAGGAAGCTCTTTTGAACAGATTGAATATCAACCCAGTGACACTCTCTTCTGGATATAAAGACATCATTCTCTGGTTTAGCTTCGGGGCATCATGTTTTGTTCTTCTAGCCGTTGTCATGGGTCTTGTCTTTTTCTGTCTGAAGAATGGAAACATGCGATGCACAATCTGTATTTAG
>A_/_H10N5|LC121476|A/duck/Hong_Kong/934/1980
ATGTACAAAGTAGTAGTAATAATTGCGCTCCTTGGAGCAGTGAAAGGTCTTGATAAAATCTGCCTGGGACACCATGCAGTAGCTAATGGAACCATTGTGAAAACTCTCACAAATGAACAGGAAGAAGTGACCAATGCTACTGAAACAGTGGAGAACACAAGTTTAGACAAATTGTGTATGAAAGGAAGAAGATACAAGGACCTGGGCAATTGTCACCCAATAGGAATGCTGATAGGAACACCAGTTTGCGATCTGCATCTGACTGGAACCTGGGACACTCTCATTGAGCGAGAAAATGCTATTGCCCATTGCTACCCTGGGGCAACCGTAAATGAAGAAGCACTGAGGCAGAAAATAATGGAAAGTGGGGGAATCAGCAAGATAAGCACCGGCTTTACTTATGGGTCTTCCATTAACTCGGCCGGAACCACTAAGGCATGCATGAGAAATGGGGGAAATAGCTTCTATGCAGAGCTCAAATGGCTAGTGTCAGAGAATAAGGGGCAAAATTTCCCTCAAACCACAAACACCTATAGGAACACAGATACAAAAGAACACCTCATAATATGGGGAATTCACCATCCTTCCAGTACACAGGAGAAGAATGATCTATATGGAACACAGTCATTATCTATATCAGTTGGGAGTTCTACATATCAGAACAATTTTGTCCCAGTTGTTGGAGCAAGACCTCAGGTCAATGGACAGAGTGGGCGGATTGATTTTCACTGGACACTAGTGCGACCGGGCGATAACATCACCTTCTCACACAATGGAGGTTTAATAGCACCGAGCCGGGTTAGCAAACTGACTGGAAGAGGACTGGGAATCCAATCAGAGGCATCAGTAGACAGCAATTGTGAATCTAAATGTTTTTGGAGAGGAGGGTCTATAAATACAAAGCTTCCTTTCCAAAATCTGTCACCCAGGACGGTAGGCCAATGCCCCAAATATGTGAATAAGAAGAGTTTGCTGCTTGCAACCGGAATGAGGAATGTACCGGAAGTAGTGCAGGGAAGGGGTTTATTTGGTGCAATAGCAGGGTTTATAGAAAATGGATGGGAAGGGATGGTAGACGGTTGGTATGGTTTCAGACATCAAAATGCCCAGGGTGCAGGCCAAGCCGCTGATTACAAGAGTACTCAAGCAGCTATTGACCAAATCACCGGAAAGCTGAACAGATTGATTGAAAGGACTAACACTGAATTTGAATCAATAGAGTCTGAATTCAGTGAGATTGAACACCAAATTGGCAACGTCATTAATTGGACCAAAGACTCAATAACCGACATTTGGACTTATCAGGCAGAGCTATTAGTAGCAATGGAAAATCAGCACACAATTGACATGGCAGACTCAGAGATGCTCAATCTTTATGAGAGAGTGAGGAAACAACTCAGACAAAATGCAGAAGAGGACGGGAAGGGATGTTTTGAGATATATCATACTTGTGATGATTCATGCATGGAGAGCATAAGGAACAACACCTATGATCATACACAATACAGAGAAGAGGCCCTTCTGAACAGACTGAACATTAATCCAGTGAAACTTTCTTCGGGATACAAAGACATCATCCTTTGGTTTAGCTTCGGGGCATCATGCTTTGTTCTTTTAGCCGTTGTGATGGGCCTTGTTTTCTTCTGTCTGAAAAATGGAAACATGCGATGCACAATCTGCATTTAG
>A_/_H10N5|CY196025|A/American_green-winged_teal/Interior_Alaska/11BM00304/2011
ATGTACAAAATAGTACTAGTACTTGCGCTCCTTGGAGCGGTACATGGTCTTGACAAAATATGCCTTGGACATCATGCAGTCTCCAATGGCACCATTGTAAAGACTCTAACAAACGAAAAGGAAGAGGTAACCAATGCTACTGAAACGGTAGAGAGCAAAAGCCTGGACAAACTTTGCGTGAAAAATCGGAATTACAAGGACCTAGGTAATTGTCATCCTATAGGGATGGTAATAGGGACTCCTGCTTGTGACCTACACCTTACCGGAACATGGGACACTCTAATAGAGAGAGACAATTCCATTGCCTACTGTTATCCAGGTGCCACTGTGAATGAGGAAGCATTAAGGCAGAAAATTATGGAAAGTGGAGGGATTGACAAGATAAGCACCGGGTTTACATATGGATCATCCATCAATTCAGCTGGAACCACTAAAGCATGCATGAGAAATGGAGGAAACAGTTTCTATGCGGAGCTAAAGTGGCTAGTGTCGAAAACCAAAGGACAAAACTTCCCACAAACAACAAACACATACAGAAATACAGATTCAGCAGAACACCTTATAATCTGGGGAATTCATCACCCTTCAAGCACACAAGAAAAGAATGATCTGTATGGGACACAATCACTCTCCATTTCAGTAGGGAGTTCTGCTTATCAGAACAACTTTGTGCCTGTGGTGGGAGCAAGACCACAAGTGAATGGCCAAAGTGGGCGGATTGATTTCCATTGGACGATAGTACAACCAGGTGATAACATCACCTTTTCGCATAATGGCGGATTAATAGCACCTAGTAGAGTGAGTAAACTAAAGGGAAGAGGCCTTGGCATTCAATCAGGAGCTTCAGTAGATAATGACTGTGAATCAAAATGTTTTTGGAAAGGTGGATCCATCAACACCAAACTCCCTTTTCAGAATCTTTCCCCAAGAACTGTGGGTCAATGCCCCAAGTATGTGAACAAAAAGAGCCTGTTGCTTGCTACCGGAATGAGGAATGTGCCAGAGGTTGTCCAAGGAAGAGGCTTGTTTGGAGCAATAGCTGGATTCATAGAAAATGGATGGGAAGGGATGGTAGATGGTTGGTATGGTTTCCGACATCAAAATGCCCAAGGCACTGGCCAGGCTGCGGATTACAAAAGTACTCAGGCAGCTATAGATCAAATAACCGGGAAGTTGAACAGACTGATAGAGAAGACAAACACAGAGTTTGAATCTATAGAATCTGAATTCAGTGAAATAGAACATCAAATTGGCAATGTAATAAACTGGACTAAGGATTCTATAACAGACATTTGGACATATCAAGCTGAATTGCTGGTAGCAATGGAGAATCAGCATACAATTGACATGGCTGATTCAGAAATGCTGAATCTGTATGAGAGGGTGAGGAAGCAACTAAGGCAAAATGCAGAAGAAGATGGAAAAGGGTGTTTTGAGATATACCACAAATGCGACGACAACTGCATGGAAAGCATCAGAAACAACACCTATGACCATACACAATACAGAGAAGAAGCACTCTTGAACAGACTCAACATTAATCCGGTGAAACTCTCTTCTGGGTACAAAGATGTTATACTGTGGTTTAGCTTCGGGGCGTCATGCTTTGTACTTTTGGCTGTCATCATGGGGCTTGTTTTCTTCTGTTTGAAAAATGGAAACATGCGATGCACAATCTGTATTTAG
>A_/_H10N7|LC101366|A/duck/Mongolia/742/2015
ATGTACAAAATAGTAGTGATAATCGCGCTCCTTGGAGCTGTGAAAGGTCTTGATAAAATCTGTCTAGGACATCATGCAGTGGCTAATGGGACCATCGTAAAGACTCTCACAAACGAACAGGAAGAGGTGACCAACGCTACTGAAACAGTGGAGAGTACAGGCCTAAACAGATTATGTATGAAAGGAAGAAATCATAAAGACCTGGGCAACTGCCATCCAATAGGGATGCTAATAGGGACTCCAGCTTGTGACCTGCTCCTTACAGGGACGTGGGACACTCTCATTGAACGAGAGAATGCTATTGCTTATTGCTACCCTGGAGCTACTGTAAATGAAGAAGCACTAAGGCAGAAGATAATGGAGAGTGGAGGGATCAACAAAATAAGCACTGGCTTCACTTATGGATCTTCCATAAACTCGGCCGGGACCACTAAAGCATGCATGAGGAATGGAGGAAATAGCTTTTATGCAGAGCTTAAGTGGCTGGTATCAAAGAACAAAGGACAAAACTTCCCTCAGACCACGAACACTTACAGAAATACAGACACGGCTGAACACCTCATAATGTGGGGAATTCATCACCCTTCTAGCACTCAAGAGAAGAATGATCTATATGGAACACAATCACTGTCCATATCAGTCGGGAGTTCCACTTACCAGAACAATTTTGTTCCGGTTGTTGGAGCAAGACCTCAGGTCAATGGACAAAGTGGCAGAATTGATTTTCACTGGACACTAGTACAGCCAGGTGACAATATCACCTTCTCACACAATGGGGGCCTGATAGCACCGAGCCGAGTTAGCAAATTAATTGGGAGGGGATTGGGAATTCAATCAGACGCACCAATAGACAATAATTGTGAGTCCAAATGTTTTTGGAGAGGGGGTTCGATCAATACAAGGCTTCCCTTTCAAAATTTGTCACCAAGAACAGTGGGTCAATGCCCTAAATATGTTAACAAAAGAAGCTTGATGCTTGCAACAGGGATGAGAAACGTACCAGAACTAATACAAGGGAGAGGTCTATTTGGTGCAATAGCAGGGTTTATAGAGAATGGGTGGGAAGGAATGGTGGATGGCTGGTATGGTTTCAGACATCAAAATGCTCAGGGCACAGGCCAAGCCGCTGATTACAAGAGTACTCAGGCAGCTATTGATCAAATCACTGGGAAACTGAATAGACTTATTGAAAAAACCAATACTGAGTTTGAGTCAATAGAATCTGAGTTCAGTGAGATCGAACACCAGATCGGTAACGTCATCAATTGGACTAAAGATTCAATAACCGACATTTGGACTTATCAGGCTGAGCTGCTGGTGGCAATGGAGAACCAGCATACAATCGACATGGCTGACTCAGAAATGTTGAATCTATATGAAAGAGTGAGGAAACAACTAAGGCAGAATGCAGAAGAAGATGGGAAAGGATGTTTTGAGATATACCATGCTTGTGATGACTCATGCATGGAGAGCATAAGAAACAACACCTATGACCATTCACAGTACAGAGAGGAAGCTCTTTTGAACAGATTGAATATCAACCCAGTGACACTCTCTTCTGGATATAAAGACATCATTCTCTGGTTTAGCTTCGGGGCATCATGTTTTGTTCTTCTAGCCGTTGTCATGGGTCTTGTCTTTTTCTGTCTGAAGAATGGAAACATGCGATGCACAATCTGTATTTAG
>A_/_H10N3|LC101363|A/duck/Mongolia/518/2015
ATGGACAAAATAGTAGTGATAATCGCGCTCCTTGGAGCTGTGAAAGGTCTTGATAAAATATGTCTAGGACATCATGCAGTGGCTAATGGGACCATCGTAAAGACTCTCACAAACGAACAGGAAGAGGTGACCAACGCTACTGAAACAGTGGAGAGTACAGGCCTAAACAGATTATGTATGAAAGGAAGAAACCATAAAGACCTGGGCAATTGCCATCCAATAGGGATGCTAATAGGGACTCCAGCTTGTGACCTGCACCTCACAGGGACGTGGGACACTCTCATTGAACGAGAGAATGCTATTGCTTACTGCTACCCTGGAGCTACTGTAAATGAAGAAGCACTAAGGCAGAAGATAATGGAGAGTGGAGGGATCAACAAAATGAACACTGGCTTCACTTATGGATCTTCCATAAACTCGGCCGGGACCACTAAAGCATGCATGAGGAATGGAGGAAATAGCTTTTATACAGAGCTTAAGTGGCTGGTATCAAAGAGCAAAGGACAAAACTTCCCTCAGACCACGAACACTTACAGAAATACAGACACGACTGAACACCTCATAATGTGGGGAATTCATCACCCTTCTAGCACTCAAGAGAAGAATGATCTATATGGAACACAATCACTGTCCATATCAGTCGGGAGTTCCACTTACCAGAACAATTTTGTTCCGGTTGTTGGAGCAAGACCTCAGGTCAATGGACAAAGTGGCAGAATTGATTTTCACTGGACACTAGTACAGCCAGGTGACAATATCACCTTCTCACACAATGGGGGCCTAATAGCACCGAGCCGAGTTAGCAAATTAATTGGGAGGGGATTGGGAATTCAATCAGACGCACCAATAGACAATAATTGTGAGTCCAAATGTTTTTGGAGAGGGGGTTCTATCAATACAAGGCTTCCCTTTCAAAATTTGTCACCAAGAACAGTGGGTCAATGCCCTAAATATGTTAACAAAAGAAGCTTGATGCTTGCAACAGGGATGAGAAACGTACCAGAACTAATGCAAGGGAGAGGTCTATTTGGTGCAATAGCAGGGTTTATAGAGAATGGGTGGGAAGGAATGGTGGATGGCTGGTATGGTTTCAGACATCAAAATGCTCAGGGCACAGGCCAGGCCGCTGATTACAAGAGTACTCAGGCAGCTATTGATCAAATCACTGGGAAACTGAATAGACTTATTGAAAAAACCAATACTGAGTTCGAGTCAATAGAATCTGAGTTCAGTGAGATCGAACACCAGATCGGTAATGTCATCAATTGGACTAAAGATTCAATAACCGACATTTGGACTTATCAGGCTGAGCTGTTGGTGGCAATGGAGAACCAGCATACAATCGACATGGCTGACTCAGAAATGTTGAATCTATATGAAAGAGTGAGGAAACAACTAAGGCAGAATGCAGAAGAAGATGGGAAAGGATGTTTTGAGATATACCATGCTTGTGATGACTCATGCATGGAGAGCATAAGAAACAACACCTATGACCATTCACAGTACAGAGAGGAAGCTCTTTTGAACAGATTGAATATCAACCCAGTGACACTCTCTTCTGGATATAAAGACATCATTCTCTGGTTTAGCTTCGGGGCATCATGTTTTGTTCTTCTAGCCGTTGTCATGGGTCTTGTCTTTTTCTGTCTGAAGAATGGAAACATGCGATGCACAATCTGTATTTAG
>A_/_H10N2|LC101678|A/duck/Mongolia/66/2015
ATGTACAAAATAGTAGTGATAATCGCGCTCCTTGGAGCTGTGAAAGGTCTTGATAAAATCTGTCTAGGACATCATGCAGTGGCTAATGGGACCATCGTAAAGACTCTCACAAACGAACAGGAAGAGGTGACCAACGCTACTGAAACAGTGGAGAGTACAGGCCTAAACAGATTATGTATGAAAGGAAGAAACCATAAAGACCTGGGCAACTGCCATCCAATAGGGATGCTAATAGGGACTCCAGCTTGTGACCTGCACCTTACAGGGACGTGGGACACTCTCATTGAACGAGAGAATGCTATTGCTTATTGCTACCCTGGAGCTACTGTAAATGAAGAAGCACTAAGGCAGAAGATAATGGAGAGTGGAGGGATCAACAAAATAAGCACTGGCTTCACTTATGGATCTTCCATAAACTCGGCCGGAACCACTAAAGCATGCATGAGGAATGGAGGAAATAGCTTTTATGCAGAGCTTAAGTGGCTGGTATCAAAGAGCAAAGGACAAAACTTCCCTCAGACCACGAACACTTACAGAAATACAGACACGGTTGAACACCTCATAATGTGGGGAATTCATCACCCTTCTAGCACTCAAGAGAAGAATGATCTATATGGAACACAATCACTGTCCATATCAGTCGGGAGTTCCACTTACCAGAACAATTTTGTTCCGGTTGTTGGAGCAAGACCTCAGGTCAATGGACAAAGTGGCAGAATTGATTTTCACTGGACACTAGTGCAGCCAGGTGACAATATCACCTTCTCACACAATGGGGGCCTAATAGCACCGAGCCGAGTTAGCAAATTAATTGGGAGGGGATTGGGAATTCAATCAGACGCACCAATAGACAATAATTGTGAGTCCAAATGTTTTTGGAGAGGGGGTTCGATCAATACAAGGCTTCCCTTTCAAAATTTGTCACCAAGAACAGTGGGTCAATGCCCTAAATATGTTAACAAAAGAAGCTTGATGCTTGCAACAGGGATGAGAAACGTACCAGAACTAATGCAAGGGAGAGGTCTATTTGGTGCAATAGCAGGGTTTATAGAGAATGGGTGGGAAGGAATGGTGGATGGCTGGTATGGTTTCAGACATCAAAATGCTCAGGGCACAGGCCAGGCCGCTGATTACAAGAGTACTCAGGCAGCTATTGATCAAATCACTGGGAAACTGAATAGACTTATTGAAAAAACCAATACTGAGTTTGAGTCAATAGAATCTGAGTTCAGTGAGATCGAACACCAGATCGGTAACGTCATCAATTGGACTAAAGATTCAATAACCGACATTTGGACTTATCAGGCTGAGCTGTTGGTGGCAATGGAGAACCAGCATACAATTGACATGGCTGACTCAGAAATGTTGAATCTATATGAAAGAGTGAGGAAACAACTAAGGCAGAATGCAGAAGAAGATGGGAAAGGATGTTTTGAGATATACCATGCTTGTGATGACTCATGCATGGAGAGCATAAGAAACAACACCTATGACCATTCACAGTACAGAGAGGAAGCTCTTTTGAACAGATTGAATATCAACCCAGTGACACTCTCTTCTGGATATAAAGACATCATTCTCTGGTTTAGCTTCGGGGCATCATGTTTTGTTCTTCTAGCCGTTGTCATGGGTCTTGTCTTTTTCTGTCTGAAGAATGGAAACATGCGATGCACAATCTGTATTTAG
>A_/_H10N7|CY183401|A/mallard/Sweden/5932/2005
ATGTACAAAATAGTAGTGATAATCGCGCTCCTTGGAGCTGTGAAAGGACTTGATAAAATCTGCCTAGGACATCATGCAGTGGCCAATGGGACCATCGTAAAGACTCTCACAAACGAACAGGAAGAAGTGACCAATGCCACTGAAACAGTGGAGAGTACAAGCCTAAACAGGTTGTGTATGAAAGGAAGAAGCCACAAAGACCTGGGCAACTGCCATCCGATAGGAATGTTAATAGGAACACCAGCCTGTGATCTGCATCTTACAGGGACATGGGACACTCTCATTGAACGAGAGAATGCCATTGCTTACTGCTACCCTGGAGCAACCGTAAATGAAGAAGCACTGAGGCAGAAAATAATGGAGAGTGGAGGAATCAGCAAAATAAGCACTGGCTTCACTTATGGGTCTTCCATAAATTCGGCCGGAACCACTAAAGCATGCATGAGAAATGGAGGGAATAGCTTTTATGCAGAGCTCAAATGGCTGGTATCAAAGAGCAAAGGACAAAACTTCCCCCAAACCACGAACACTTACAGAAACACGGACGCGGCTGAACATCTCATAATGTGGGGAATCCATCACCCTTCTAGCACTCAAGAGAAGAATGATCTATATGGGACACAATCACTGTCCATATCGGTTGGGAGTTCCACTTACCAGAACAATTTTGTTCCGGTTGTTGGGGCAAGACCTCAGGTCAACGGACAAAGTGGAAGAATCGATTTTCACTGGACACTAGTACAGCCAGGTGATAATATTACCTTCTCACACAATGGGGGTCTAATAGCACCGAGCCGAGTTAGCAAATTGATTGGAAGAGGATTGGGGATTCAATCAGACGCACCAATAGACAATAATTGTGAGTCTAAATGTTTTTGGAGAGGGGGTTCTATAAATACAAGGCTCCCTTTCCAAAATTTGTCACCAAGAACAGTGGGCCAATGTCCTAAATATGTGAACAAAAAGAGCCTGATGCTTGCAACAGGAATGAGAAACGTGCCAGAAGTAATGCAAGGGAGAGGTCTATTTGGTGCAATAGCGGGATTTATAGAGAATGGATGGGAAGGAATGGTAGATGGCTGGTATGGTTTCAGACACCAAAACGCTCAGGGCACAGGCCAAGCCGCAGATTACAAGAGTACCCAGGCAGCCATTGACCAGATCACTGGGAAACTAAATAGACTTATTGAGAAAACCAATACTGAGTTCGAGTCAATAGAGTCTGAGTTCAGTGAGATCGAACACCAAATTGGTAACGTCATCAATTGGACTAAGGATTCAATAACCGACATCTGGACTTATCAGGCTGAGCTATTGGTAACAATGGAGAACCAGCACACAATCGATATGGCTGACTCAGAGATGTTAAATCTATATGAGAGAGTGAGGAAACAACTCAGGCAGAATGCAGAAGAAGACGGGAAAGGATGTTTTGAGATATATCATGCTTGTGATGACTCATGCATGGAGAGCATAAGAAACAACACCTATGACCATTCACAATACAGAGAAGAAGCTCTTTTGAACAGACTGAATATAAACCCAGTGAAACTCTCTTCTGGCTATAAAGACATCATCCTTTGGTTTAGCTTCGGGGCATCATGTTTTGTTCTTCTAGCCGTTGTCATGGGTCTTGTCTTCTTTTGTCTGAAGAATGGAAACATGCGATGCACAATCTGCATTTAG
>A_/_H10N4|CY183669|A/mallard/Sweden/4411/2004
ATGTACAAAATAGTAGTAATAATCGCGCTCCTTGGAGCTGTGAAAGGTCTTGATAAAATCTGCCTAGGACATCATGCAGTGGCTAATGGGACCATCGTAAAAACTCTCACAAACGAACAAGAAGAGGTGACCAATGCTACTGAAACAGTGGAGAGTACAAGCCTAAACAGGTTATGTATGAAAGGAAGAAGCCATAAAGACCTGGGCAATTGCCATCCGATAGGAGTGTTGATAGGAACACCAGCTTGTGATCTGCATCTTACAGGGACATGGGACACTCTCATTGAACGGGAGAATGCTATTGCTTACTGCTACCCTGGAGCAACTGTAAATGAAGAAGCACTGAGGCAGAAAATAATGGAGAGTGGAGGAATCAGCAAAATAAGCACTGGCTTCACTTATGGGTCTTCCATAAATTCGGCCGGAACCACTAAAGCATGCATGAGAAATGGAGGGAACAGCTTTTATGCAGAGCTCAAGTGGCTGGTATCAAAGAGCAAAGGACAAAACTTCCCTCAGACCACGAACACTTACAGAAACACGGACACGGCTGAACACCTCGTAATATGGGGAATTCATCACCCTTCTAGCACTCAAGAGAAGAACGATCTATATGGGACACAATCATTGTCCATATCAGTTGGGAGTTCCACTTACCAGAACAATTTTGTCCCGGTTGTTGGGGCAAGACCCCAGGTCAATGGACAAAGTGGAAGAATCGATTTTCACTGGACATTAGTGCAGCCGGGTGATAATATCACCTTCTCACACAATGGGGGTCTGATAGCACCGAGCCGGGTTAGCAAATTGATTGGAAGAGGATTGGGGATTCAATCAGACGCACCAATAGACAATAATTGTGAGTCTAAATGTTTTTGGAGAGGGGGTTCTATAAATACAAGGCTCCCTTTCCAAAATTTGTCACCAAGAACAGTGGGCCAATGTCCTAAATATGTGAACAAAAAGAGTTTGATGCTTGCAACAGGAATGAGAAACGTGCCAGAAATAATGCAAGGGAGAGGTCTATTTGGTGCAATAGCGGGATTTATAGAGAATGGATGGGAAGGAATGGTAGATGGCTGGTATGGTTTCAGACACCAAAACGCTCAGGGCACAGGCCAGGCCGCCGATTACAAGAGCACTCAAGCAGCTATTGACCAGATCACTGGAAAACTGAATAGACTTATTGAGAAAACCAACACTGAGTTCGAGTCAATAGAGTCTGAGTTCAGTGAGATCGAACACCAGATCGGTAACGTCATCAATTGGACTAAGGATTCAATAACCGACATCTGGACTTATCAAGCTGAGCTATTGGTAGCAATGGAGAACCAGCACACAATCGATATGGCTGACTCAGAGATGTTAAATCTATATGAAAGAGTGAGGAAACAACTCAGGCAGAATGCAGAAGAAGACGGGAAAGGATGTTTTGAGATATATCATACTTGTGATGACTCATGCATGGAGAGCATAAGAAACAACACCTATGATCATTCACAATACAGAGAAGAAGCTCTTTTGAACAGACTGAATATCAATCCAGTGAAACTCTCTTCTGGCTATAAAGACATCATCCTTTGGTTTAGCTTCGGGGCATCATGTTTTGTTCTTCTAGCCGTTGTCATGGGTCTTGTCTTCTTCTGTTTAAAGAATGGAAACATGCGATGCACAATCTGTATTTAG
>A_/_H10N6|CY183613|A/mallard/Sweden/770/2002
ATGTACAAAGTAGTAGTAATAATCACGCTCCTTGGAGCCGTGAAAGGTCTTGATAAAATCTGTCTAGGACATCATGCGGTGGCCAATGGAACCATCGTAAAGACTCTCACAAACGAACAGGAAGAAGTGACCAATGCTACTGAAACAGTGGAGACTACAGGCCTAGACAGGTTATGCATGAAAGGAAGAAGCCATAAAGACTTGGGCAACTGCCACCCGATAGGAATGTTGATAGGAACACCAGCTTGTGATCTGCATCTTACTGGGACATGGGACACTCTCATTGAAAGAGAGAATGCTATTGCTTACTGCTACCCTGGAGCAACCGTAAATGAAGAAGCACTGAGGCAGAAAATAATGGAGAGTGGAGGAGTCAGCAAAATAAGCACTGGCTTCACTTATGGGTCTTCTATAAATTCGGCCGGAACCACTAAGGCATGCATGAGAAATGGAGGGAACAGCTTTTATGCAGAGCTCAAGTGGCTAGTATCAAAGAGCAAAGGACAAAACTTCCCCCAGACCACAAACACTTATAGAAACACGGACACGGCTGAACATCTCATAATGTGGGGAATTCATCACCCTTCTAGCACCCAAGAGAAGAATGATCTATATGGGACACAGTCATTGTCCATATCAGTTGGGAGTTCCACTTACCAGAACAATTTTGTTCCGGTTGTTGGGGCAAGACCTCAGGTCAATGGACAAAGTGGAAGAATCGATTTTCACTGGACACTAGTACAGCCAGGTGATAATATCACCTTCTCACACAATGGGGGTTTGATAGCACCGAGCCGAGTTAGCAAACTGATTGGAAGAGGATTAGGGATTCAATCAGACGCACCAATAGACAATAATTGTGAGTCCAAATGTTTTTGGAGAGGGGGTTCTATAAATACAAGGCTCCCTTTCCAAAATTTGTCACCAAGAACAGTGGGCCAATGTCCTAAATATGTGAACAAGAAGAGCTTGATGCTTGCAACAGGAATGAGAAACGTGCCAGAAATAATGCAAGGGAGAGGTCTGTTTGGTGCGATAGCAGGATTTATAGAGAATGGATGGGAAGGAATGGTAGATGGCTGGTATGGTTTCAGACACCAAAACGCTCAGGGCACAGGTCAGGCCGCCGATTACAAGAGTACTCAGGCAGCTATTGACCAGATCACTGGAAAACTGAATAGACTTATCGAGAAAACCAATACTGAGTTCGAGTCAATAGAGTCTGAGTTCAGTGAGATCGAACACCAGATCGGTAACGTCATCAATTGGACTAAGGATTCAATAACCGACATCTGGACTTATCAGGCTGAGCTATTGGTAGCAATGGAGAACCAGCACACAATTGATATGGCTGATTCAGAGATGTTAAATCTATATGAAAGAGTGAGGAAACAACTCAGGCAGAATGCAGAAGAAGACGGGAAAGGATGTTTTGAGATATATCATGCTTGTGATGACTCATGCATGGAAAGCATAAGAAACAATACCTATGACCATTCACAATACAGAGAAGAAGCTCTTTTGAACAGACTGAATATCAATCCAGTGAAACTCTCTTCTGGCTATAAAGACATCATCCTTTGGTTTAGCTTCGGGGCATCATGTTTTGTCCTTCTAGCCGTTGTCATGGGTCTTGTCTTTTTCTGTCTGAAGAATGGAAACATGCGATGCACAATCTGTATTTAG
>A_/_H10N4|CY183661|A/mallard/Sweden/4401/2004
ATGTACAAAATAGTAGTAATAATCGCGCTCCTTGGAGCTGTGAAAGGTCTTGATAAAATCTGCCTAGGACATCATGCAGTGGCTAATGGGACCATCGTAAAAACTCTCACAAACGAACAAGAAGAGGTGACCAATGCTACTGAAACAGTGGAGAGTACAAGCCTAAACAGGTTATGTATGAAAGGAAGAAGCCATAAAGACCTGGGCAATTGCCATCCGATAGGAGTGTTGATAGGAACACCAGCTTGTGATCTGCATCTTACAGGGACATGGGACACTCTCATTGAACGGGAGAATGCTATTGCTTACTGCTACCCTGGAGCAACTGTAAATGAAGAAGCACTGAGGCAGAAAATAATGGAGAGTGGAGGAATCAGCAAAATAAGCACTGGCTTCACTTATGGGTCTTCCATAAATTCGACCGGAACCACTAAAGCATGCATGAGAAATGGAGGGAACAGCTTTTATGCAGAGCTCAAGTGGCTGGTATCAAAGAGCAAAGGACAAAACTTCCCTCAGACCACGAACACTTACAGAAACACGGACACGGCTGAACACCTCGTAATATGGGGAATTCATCACCCTTCTAGCACTCAAGAGAAGAACGATCTATATGGGACACAATCATTGTCCATATCAGTTGGGAGTTCCACTTACCAGAACAATTTTGTCCCGGTTGTTGGGGCAAGACCCCAGGTCAATGGACAAAGTGGAAGAATCGATTTTCACTGGACATTAGTGCAGCCGGGTGATAATATCACCTTCTCACACAATGGGGGTCTGATAGCACCGAGCCGGGTTAGCAAATTGATTGGAAGAGGATTGGGGATTCAATCAGACGCACCAATAGACAATAATTGTGAGTCTAAATGTTTTTGGAGAGGGGGTTCTATAAATACAAGGCTCCCTTTCCAAAATTTGTCACCAAGAACAGTGGGCCAATGTCCTAAATATGTGAACAAAAAGAGTTTGATGCTTGCAACAGGAATGAGAAACGTGCCAGAAATAATGCAAGGGAGAGGTCTATTTGGTGCAATAGCGGGATTTATAGAGAATGGATGGGAAGGAATGGTAGATGGCTGGTATGGTTTCAGACACCAAAACGCTCAGGGCACAGGCCAGGCCGCCGATTACAAGAGCACTCAAGCAGCTATTGACCAGATCACTGGAAAACTGAATAGACTTATTGAGAAAACCAACACTGAGTTCGAGTCAATAGAGTCTGAGTTCAGTGAGATCGAACACCAGATCGGTAACGTCATCAATTGGACTAAGGATTCAATAACCGACATCTGGACTTATCAAGCTGAGCTATTGGTAGCAATGGAGAACCAGCACACAATCGATATGGCTGACTCAGAGATGTTAAATCTATATGAAAGAGTGAGGAAACAACTCAGGCAGAATGCAGAAGAAGACGGGAAAGGATGTTTTGAGATATATCATACTTGTGATGACTCATGCATGGAGAGCATAAGAAACAACACCTATGATCATTCACAATACAGAGAAGAAGCTCTTTTGAACAGACTGAATATCAATCCAGTGAAACTCTCTTCTGGCTATAAAGACATCATCCTTTGGTTTAGCTTCGGGGCATCATGTTTTGTTCTTCTAGCCGTTGTCATGGGTCTTGTCTTCTTCTGTTTAAAGAATGGAAACATGCGATGCACAATCTGTATTTAG
>A_/_H10N4|CY183653|A/mallard/Sweden/4258/2004
ATGTACAAAATAGTAGTAATAATCGCGCTCCTTGGAGCTGTGAAAGGTCTTGATAAAATCTGTCTAGGACATCATGCAGTGGCCAATGGGACCATCGTAAAGACTCTCACAAACGAACAGGAAGAAGTGACCAATGCTACTGAAACAGTGGAGAGTACAAGCCTAAACAGGTTATGCATGAAAGGAAGAAACCATAAAGACTTGGGCAACTGCCATCCGATAGGAATGTTAATAGGAACACCAGCTTGTGATCTGCATCTTACAGGGACATGGGACACTCTCATTGAACGAGAGAATGCTATTGCTTACTGCTACCCTGGAGCAACCATAAATGAAGAAGCACTGAGGCAGAAAGTAATGGAGAGTGGAGGAATCAGCAAAATAAGCACTGGCTTCACTTATGGGTCTTCCATAAATTCGGCCGGAACCACTAAAGCATGCATGAGGAATGGAGGGAATAGCTTTTATGCAGAGCTCAAGTGGCTGGTATCAAAGAGCAAAGGACAAAACTTCCCCCAGACCACGAACACTTACAGAAACACGGACACGGCTGAGCATCTCATAATGTGGGGAATTCATCACCCTTCTAGCACTCAAGAGAAGAATGATCTATATGGGACACAATCACTGTCCATATCAGTCGGGAGTTCCACTTACCAAAACAATTTTGTTCCGGTTGTTGGGGCAAGACCTCAGGTCAATGGACAAAGTGGGAGAATCGATTTTCACTGGACACTAGTACAACCAGGTGATAATATCACCTTCTCACACAATGGGGGTCTGATAGCACCGAGCCGAGTTAGCAAGTTGATTGGAAGAGGATTGGGGATTCAGTCAGACGCACCAATAGACAATAATTGTGAGTCTAAATGTTTTTGGAGAGGGGGTTCTATAAATACAAGGCTCCCTTTCCAAAATTTGTCACCAAGAACAGTGGGCCAATGTCCTAAATATGTGAACAAAAAGAGCTTGATGCTTGCAACAGGAATGAGAAACGTGCCAGAAATAATGCAAGGGAGAGGTCTATTTGGTGCAATAGCGGGATTTATAGAGAATGGATGGGAAGGAATGGTAGATGGCTGGTATGGTTTCAGACACCAAAACGCTCAGGGCACAGGCCAGGCCGCTGATTACAAGAGTACTCAGGCAGCTATTGACCAGATCACTGGAAAACTGAATAGACTTATTGAGAAAACCAACACTGAGTTCGAGTCAATAGAGTCTGAGTTCAGTGAGATCGAACACCAGATCGGTAACGTCATCAACTGGACTAAGGATTCAATAACCGACATCTGGACTTATCAGGCTGAGCTATTGGTAGCAATGGAGAACCAGCACACAATCGATATGGCTGACTCAGAGATGTTAAATCTATATGAAAGAGTGAGGAAACAACTCAGGCAGAATGCAGAAGAAGACGGAAAAGGATGTTTTGAGATATATCATGCTTGTGATGACTCATGCATGGAGAGCATAAGAAACAACACCTATGACCATTCACAATACAGAGAAGAAGCTCTTTTGAACAGACTGAATATCAACCCAGTGAAACTCTCTTCTGGCTATAAAGACATCATCCTTTGGTTTAGCTTCGGAGCATCATGTTTTGTTCTTCTAGCCGTTGTCATGGGTCTTGTCTTCTTCTGTCTGAAGAATGGAAACATGCGATGCACAATCTGTATTTAG
>A_/_H10N7|CY183645|A/mallard/Sweden/3151/2003
ATGTACAAAATAGTAGTAATAATCGCGCTCTTTGGAGCTGTGAAAGGTCTTGATAAAATCTGCCTAGGACATCATGCAGTGGCCAATGGGACCATCGTAAAGACTCTCACAAACGAACAGGAAGAAGTGACCAATGCTACTGAAACAGTGGAGAGTACAAGCCTAAACAGGTTATGTATGAAAGGAAGAAACCATAAAGACCTGGGCAACTGCCATCCGATAGGAATGTTAATAGGAACACCAGCTTGTGATCTGCATCTTACAGGGACATGGGACACTCTCATTGAACGGGAGAATGCTATTGCTTACTGCTACCCTGGAGCAACCGTAAATGAAGAAGCACTGAGGCAGAAAATAATGGAGAGTGGAGGAATCAGCAAAATAAGCACTGGCTTCACTTATGGGTCTTCCATAAATTCGGCAGGAACCACTAAAGCATGCATGAGGAGTGGAGGGAATAGCTTTTATGCAGAGCTCAAGTGGCTGGTATCAAAGAGCAAAGGACAAAACTTCCCCCAGACCACGAACACTTACAGAAACACGGACTCGGCTGAACATCTCATAATGTGGGGAATTCATCACCCTTCTAGCACTCAAGAGAAGAATGATCTATATGGGACACAATCACTGTCCATATCGGTCGGGAGTTCCACTTACCAGAACAATTTTGTTCCGGTTGTTGGGGCAAGACCTCAGGTCAATGGACAAAGTGGGAGAATCGATTTTCACTGGACACTAGTACAGCCAGGTGATAATATCACCTTCTCACACAATGGGGGTCTGATAGCACCGAGCCGAGTTAGCAAATTGATTGGAAGAGGATTGGGGATTCAATCAGACGCACCAATAGACAATAATTGTGAGTCTAAATGTTTTTGGAGAGGGGGTTCTATAAATACAAAGCTCCCTTTCCAAAATTTGTCACCAAGAACAGTGGGCCAATGTCCTAAATATGTGAACAAAAAGAGCTTGATGCTTGCAACGGGAATGAGAAACGTGCCAGAAATAATGCAAGGGAGAGGTCTATTTGGTGCAATAGCGGGATTTATAGAGAATGGATGGGAAGGAATGGTAGATGGCTGGTACGGCTTCAGACACCAAAACGCTCAGGGCACAGGCCAGGCCGCTGATTACAAGAGTACTCAGGCGGCTATTGACCAGATCACTGGAAAACTGAATAGACTTATTGAGAAAACCAACACTGAGTTTGAGTCAATAGAGTCTGAGTTCAGTGAGATCGAACACCAGATTGGTAATGTCATCAATTGGACTAAGGATTCAATAACCGACATCTGGACTTATCAAGCTGAGCTATTGGTAGCAATGGAGAACCAGCACACAATCGATATGGCTGACTCAGAGATGTTAAATCTATATGAAAGAGTGAGGAAACAACTCAGGCAGAATGCAGAAGAAGACGGAAAAGGATGTTTTGAAATATATCATGCTTGTGATGACTCATGCATGGAGAGCATAAGAAACAACACCTATGACCATTCACAATACAGAGAAGAAGCTCTTTTGAACAGACTGAATATCAACCCAGTGAAACTCTCTTCTGGCTATAAAGACATCATCCTTTGGTTTAGCTTCGGGGCATCATGTTTTGTTCTTCTAGCCGTTGTCATGGGTCTTGTCTTTTTCTGTCTGAAGAATGGAAACATGCGATGCACAATCTGTATTTAG
>A_/_H10N7|CY183637|A/mallard/Sweden/1417/2002
ATGTACAAAATAGTAGTAATAATCGCGCTCCTTGGAGCTGTGAAAGGTCTTGATAAAATCTGCCTAGGACATCATGCAGTGGCCAATGGGACCATCGTAAAGACTCTCACAAACGAACAGGAAGAAGTGACCAATGCTACTGAAACAGTGGAGAGTACAAGCCTAAACAGGTTATGTATGAAAGGAAGAAACCATAAAGACCTGGGCAACTGCCATCCGATAGGAATGTTAATAGGAACACCAGCTTGTGATCTGCATCTTACAGGGACATGGGACACTCTCATTGAACGAGAGAATGCTATTGCTTACTGCTACCCTGGAGCAACCGTAAATGAAGAAGCACTGAGGCAGAAAATAATGGAGAGTGGAGGAATCAGCAAAATAAGCACTGGCTTCACTTATGGGTCTTCCATAAATTCGGCCGGAACCACTAAAGCATGCATGAGGAATGGAGGGAATAGCTTTTATGCAGAGCTCAAGTGGCTGGTATCAAAGAGCAAAGGACAAAACTTCCCCCAGACCACGAACACTTACAGAAACACGGACACGGCTGAACATCTCATAATGTGGGGAATTCATCACCCTTCTAGCACTCAAGAGAAGAATGATCTATATGGGACACAATCACTGTCCATATCGGTCGGGAGTTCCACTTACCAGAACAATTTTGTTCCGGTTGTTGGGGCAAGACCTCAGGTCAATGGACAAAGTGGGAGAATCGATTTTCACTGGACACTAGTACAGCCAGGTGATAATATCACCTTCTCACACAATGGGGGTCTGATAGCACCGAGCCGAGTCAGCAAATTGATTGGAAGAGGATTGGGGATTCAATCAGACGCACCAATAGACAATAATTGTGAGTCTAAATGTTTTTGGAGAGGGGGTTCTATAAATACAAGGCTCCCTTTCCAAAATTTGTCACCAAGAACAGTGGGCCAATGTCCTAAATATGTGAACAAAAAGAGCTTGATGCTTGCAACAGGAATGAGAAACGTGCCAGAAATAATGCAAGGGAGAGGTCTATTTGGTGCAATAGCGGGATTTATAGAGAATGGATGGGAAGGAATGGTAGATGGCTGGTATGGTTTCAGACACCAAAACGCTCAGGGCACAGGCCAGGCCGCTGATTACAAGAGTACTCAGGCAGCTATTGACCAGATCACTGGAAAACTGAATAGACTTATTGAGAAAACCAACACTGAGTTCGAGTCAATAGAGTCTGAGTTCAGTGAGATCGAACACCAGATCGGTAACGTCATCAACTGGACTAAGGATTCAATAACCGACATCTGGACTTATCAGGCTGAGCTATTGGTAGCAATGGAGAACCAGCACACAATCGATATGGCTGACTCAGAGATGTTAAATCTATATGAAAGAGTGAGGAAACAACTCAGGCAGAATGCAGAAGAAGACGGAAAAGGATGTTTTGAGATATATCATGCTTGTGATGACTCATGCATGGAGAGCATAAGAAACAACACCTATGACCATTCACAATACAGAGAAGAAGCTCTTTTGAACAGACTGAATATCAACCCAGTGAAACTCTCTTCTGGCTATAAAGACATCATCCTTTGGTTTAGCTTCGGGGCATCATGTTTTGTTCTTCTAGCCGTTGTCATGGGTCTTGTCTTCTTCTGTCTGAAGAATGGAAACATGCGATGCACAATCTGTATTTAA
>A_/_H10N2|CY183588|A/mallard/Sweden/737/2002
ATGTACAAAATAGTAGTAATAATCGCGCTCCTTGGAGCTGTGAGAGGTCTTGATAAAATCTGCCTAGGACATCATGCAGTGGCCAATGGGACCATCGTAAAGACTCTCACAAACGAGCAGGAAGAAGTGACCAATGCTACTGAAACAGTGGAGAGTACAAGCCTAGACAGGTTATGTATGAAAGGAAGAAGCCATAAAGACCTGGGCAACTGCCATCCGATAGGAATGTTGATAGGAACACCAGCTTGTGACCTGCATCTTACAGGGACATGGGACACTCTCATTGAACGAGAGAATGCTATTGCTTACTGCTACCCTGGAGCAACCGTAAATGAAGAAGCATTGAGGCAGAAAATAATGGAGAGTGGAGGAATCAGCAAAATAAGCACTGGCTTCACTTATGGGTCTTCCATAAATTCGGCCGGAACCACTAAAGCATGCATGAGGAATGGAGGGAATAGCTTTTATGCAGAGCTCAAGTGGCTGGTATCAAAGAGCAAAGGACAAAACTTCCCCCAGACCACGAACACTTACAGAAACACGGACACAGCTGAACATCTCATAATGTGGGGAATTCATCACCCTTCTAGCACTCAAGAGAAGAATGATCTATATGGGACACAATCATTGTCCATATCAGTTGGGAGTTCCACTTACCAGAGCAATTTTGTTCCGGTTGTTGGGGCAAGACCTCAGGTCAATGGACAAAGTGGAAGAATCGATTTTCACTGGACACTAGTACAGCCAGGTGATAATATCACCTTCTCACACAATGGGGGTCTGATAGCACCGAGCCGAGTTAGCAAATTGATTGGAAGAGGATTGGGGATTCAATCAGACGCACCAATAGACAATAATTGTGAGTCTAAATGTTTTTGGAGAGGGGGTTCTATAAATACAAGGCTCCCTTTCCAAAATTTGTCACCAAGAACAGTGGGCCAATGTCCTAAATATGTGAACAAAAAGAGTTTGATGCTTGCAACAGGAATGAGAAACGTGCCAGAAATAGTGCAAGGGAGAGGTCTATTTGGTGCAATAGCGGGATTTATAGAGAATGGATGGGAAGGAATGGTAGATGGATGGTATGGTTTCAGACACCAAAACGCTCAGGGTACAGGCCAGGCTGCTGATTACAAGAGTACTCAGGCAGCTATTGACCAGATCACTGGAAAACTGAATAGACTTATTGAGAAAACCAACACTGAGTTCGAGTCAATAGAGTCTGAGTTCAGTGAGATCGAACACCAGATCGGTAACGTCATCAATTGGACTAAGGATTCAATAACCGACATCTGGACTTATCAGGCTGAGCTATTGGTAGCAATGGAGAACCAGCACACAATCGATATGGCTGACTCAGAGATGTTAAATCTATATGAAAGAGTGAGGAAACAACTCAGGCAGAATGCAGAAGAGGACGGGAAAGGATGTTTTGAGATATATCATGCTTGCGATGACTCATGCATGGAGAGCATAAGAAACAACACCTATGACCATTCACAGTACAGAGAGGAAGCTCTTTTGAACAGACTGAATATCAATCCAGTGAAACTCTCTTCGGGCTATAAAGACATCATCCTTTGGTTTAGCTTCGGGGCATCATGTTTTGTTCTTCTAGCCGTTGTCATGGGTCTTGTCTTCTTCTGTCTGAAGAATGGAAACATGCGATGCACAATCTGTATTTAG
>A_/_H10N9|CY183629|A/mallard/Sweden/948/2002
ATGTACAAAATAGTAGTAATAATCGCGCTCCTTGGAGCTGTGAAAGGTCTTGATAAAATCTGCCTAGGACATCATGCAGTGGCCAATGGGACCATCGTAAAGACTCTCACAAACGAACAGGAAGAAGTGACCAATGCTACTGAAACAGTGGAGAGTACAAGCCTAAACAGGTTATGTATGAAAGGAAGAAACCATAAAGACCTGGGCAATTGCCATCCGATAGGAATGTTAATAGGAACACCAGCTTGTGATCTGCATCTTACAGGGACATGGGACACTCTCATTGAACGAGAGAATGCTATTGCTTACTGCTACCCTGGGGCAACCGTAAATGAAGAAGCACTGAGGCAGAAAATAATGGAGAGTGGAGGAATCAACAAAATAAGCACTGGCTTCACTTATGGGTCTTCCATAAATTCGGCCGGAACCACTAAAGCATGCATGAGGAATGGAGGGAATAGCTTTTATGCAGAGCTCAAGTGGCTGGTATCAAAGAGCAAAGGACAAAACTTCCCCCAGACCACGAACACTTACAGAAACACGGACACGGCTGAACATCTCATACTGTGGGGAATTCATCACCCTTCTAGCACTCAAGAGAAGAATGATCTGTATGGGACACAATCACTGTCCATATCGGTCGGGAGTTCCACTTACCAGAACAATTTTGTTCCGGTTGTTGGGGCAAGACCTCAGGTCAATGGACAAAGTGGGAGAATCGATTTTCACTGGACACTAGTACAGCCAGGTGATAATATCACCTTCTCACACAATGGGGGTCTGATAGCACCGAGCCGAGTTAGCAAATTGATTGGAAGAGGATTGGGGATTCAATCAGACGCACCAATAGACAATAATTGTGAGTCTAAATGTTTTTGGAGAGGGGGTTCTATAAATACAAGGCTCCCTTTCCAAAATTTGTCACCAAGAACAGTGGGCCAATGTCCTAAATATGTGAACAAAAAGAGCTTGATGCTTGCAACAGGAATGAGAAACGTGCCAGAAATAATGCAAGGGAGAGGTCTATTTGGTGCAATAGCGGGATTTATAGAGAATGGATGGGAAGGAATGGTAGATGGCTGGTATGGTTTCAGACACCAAAACGATCAGGGCACAGGCCAGGCCGCTGATTACAAGAGTACTCAGGCAGCTATTGACCAGATCACTGGAAAACTGAATAGACTTATTGAGAAAACCAACACTGAGTTCGAGTCAATAGAGTCTGAGTTCAGTGAGATCGAACACCAGATCGGTAACGTCATCAATTGGACTAAGGATTCAATAACCGACATCTGGACTTATCAGGCTGAGCTATTGGTAGCAATGGAGAACCAGCACACAATCGATATGGCTGACTCAGAGATGTTAAATCTATATGAAAGAGTGAGGAAACAACTCAGGCAGAATGCAGAAGAAGACGGAAAAGGATGTTTTGAGATATATCATGCTTGTGATGACTCATGCATGGAGAGCATAAGAAACAACACCTATGACCATTCACAATACAGAGAAGAAGCTCTTTTGAACAGACTGAACATCAACCCAGTGAAACTCTCTTCTGGCTATAAAGACATCATCCTTTGGTTTAGCTTCGGGGCATCATGTTTTGTTCTTCTAGCCGTTGTCATGGGTCTTGTCTTCTTCTGTCTGAAGAATGGAAACATGCGATGCACAATCTGTATTTAG
>A_/_H10N2|CY183580|A/mallard/Sweden/223/2002
ATGTACAAAATAGTAGTAATAATCGCGCTCCTTGGAGCTGTGAAAGGTCTTGATAAAATCTGCCTAGGACATCATGCAGTGGCCAATGGGACCATCGTAAAGACTCTCACAAACGAACAGGAAGAAGTGACCAATGCTACTGAAACAGTGGAGAGTACAAGCCTAAACAGATTATGTATGAAAGGGAGAAGCCATAAAGACCTGGGCAACTGCCATCCGATAGGAATGTTGATAGGAACACCAGCTTGTGATCTGCATCTGACAGGGACATGGGACACTCTCATTGAACGGGAGAATGCTATTGCTTACTGCTACCCTGGAGCAACCGTAAATGAAGAAGCACTGAGGCAGAAAATAATGGAGAGTGGAGGAATCAGCAAAATAAGCACTGGCTTCACTTATGGGTCTTCCATAAATTCGGCCGGAACCACTAAAGCATGCATGAGAAATGGAGGGAATAGCTTTTATGCAGAGCTCAAGTGGCTGGTATCAAAGAGCAAAGGACAAAACTTTCCCCAGACCACGAACACTTACAGAAATACGGACACGGCTGAACATCTCATAATGTGGGGAATTCATCACCCTTCTAGCACTCAAGAGAAGAATGATCTATATGGGACACAATCATTGTCCATATCAGTTGGGAGTTCCACTTACCAGAACAATTTTGTTCCGGTTGTTGGGGCAAGACCTCAAGTCAATGGACAAAGTGGAAGAATCGATTTTCACTGGACACTAGTACAGCCGGGTGATAATATCACCTTCTCACACAATGGGGGTCTGATAGCACCAAGCCGAGTTAGCAAATTGATTGGAAGAGGATTAGGGATTCAATCAGACGCACCAATAGACAATAATTGTGAATCTAAATGTTTTTGGAGAGGGGGCTCTATAAATACAAGGCTCCCTTTCCAAAATTTGTCACCAAGAACAGTGGGCCAATGTCCTAAATATGTGAACAAAAGGAGTTTGATGCTTGCAACAGGAATGAGAAACGTGCCAGAAATAATGCAAGGGAGAGGTCTATTTGGTGCAATAGCGGGATTTATAGAGAATGGATGGGAAGGGATGGTAGATGGCTGGTATGGTTTCAGACACCAGAACGCTCAGGGCACAGGCCAGGCCGCTGATTACAAGAGTACTCAGGCAGCTATTGACCAGATCACTGGAAAACTGAATAGACTTATTGAGAAAACCAACACTGAGTTCGAGTCAATAGAGTCTGAGTTCAGTGAGATCGAACACCAAATCGGTAACGTCATCAATTGGACTAAGGATTCAATAACCGACATCTGGACTTATCAAGCTGAGCTATTGGTAGCAATGGAGAACCAGCACACAATCGATATGGCTGACTCAGAGATGTTAAATCTGTATGAAAGAGTGAGGAAGCAACTCAGGCAGAATGCAGAAGAAGACGGGAAAGGATGTTTTGAGATATACCATGCTTGTGATGACTCATGCATGGAGAGCATAAGAAACAACACCTATGACCATTCACAATACAGAGAAGAAGCTCTTTTGAACAGACTAAATATCAATCCAGTGAAACTCTCTTCTGGCTATAAAGACATCATCCTTTGGTTTAGCTTCGGGGCATCATGTTTTGTTCTTCTAGCCGTTGTAATGGGTCTTGTCTTCTTCTGTCTGAAGAATGGAAACATGCGATGCACAATCTGTATTTAG
>A_/_H10N9|CY183775|A/mallard/Sweden/52837/2006
ATGTACAAAATAGTAGTGATAATCGCGCTCCTTGGAGCTGTGAAAGGACTTGATAAAATCTGCCTAGGACATCATGCAGTGGCCAATGGGACCATCGTAAAGACTCTCACAAACGAACAGGAAGAAGTGACCAATGCCACTGAAACAGTGGAGAGTACAAGCCTAAACAGATTGTGTATGAAAGGAAGAAGCCACAAAGACCTGGGCAACTGCCATCCGATAGGAATGTTAATAGGAACACCAGCCTGTGATCTGCATCTTACAGGGACATGGGACACTCTCATTGAACGAGAGAATGCCATTGCTTATTGCTACCCTGGAGCAACCGTAAATGAAGAGGCACTGAGGCAGAAAATAATGGAGAGTGGAGGAATCAGCAAAATAAGCACTGGCTTCACTTATGGGTCTTCCATAAATTCGGCCGGAACCACTAAAGCATGCATGAGAAATGGAGGGAATAGCTTTTATGCAGAGCTCAAATGGCTGGTATCAAAGAGCAAAGGACAAAACTTCCCCCAAACCACGAACACTTACAGAAACACGGACACGGCTGAACATCTCATAATGTGGGGAATCCATCACCCTTCTAGCACTCAAGAGAAGAATGATCTATATGGGACACAATCACTGTCCATATCGGTTGGGAGTTCCACTTACCAGAACAATTTTGTTCCGGTTGTTGGGGCAAGACCTCAGGTCAACGGACAAAGTGGAAGAATCGATTTTCATTGGACACTAGTACAGCCAGGTGATAATATTACCTTCTCACACAATGGGGGTCTAATAGCACCGAGCCGAGTTAGCAAATTGATTGGAAGAGGATTGGGGATTCAATCAGACGCACCAATAGACAATAATTGTGAGTCTACATGTTTTTGGAGAGGGGGTTCTATAAATACAAGGCTCCCTTTCCAAAATTTGTCACCAAGAACAGTGGGCCAATGTCCTAAATATGTGAACAAAAAGAGCCTGATGCTTGCAACAGGAATGAGAAATGTGCCAGAAGTAATGCAAGGGAGAGGTCTATTTGGTGCAATAGCGGGATTTATAGAGAATGGATGGGAAGGAATGGTAGATGGCTGGTATGGTTTCAGGCACCAAAACGCTCAGGGCACAGGCCAAGCCGCAGATTACAAGAGTACCCAGGCAGCCATTGACCAGATCACTGGGAAACTAAATAGACTTATTGAGAAAACCAATACTGAGTTCGAGTCAATAGAGTCTGAGTTCAGTGAAATCGAACACCAAATTGGTAACGTCATCAATTGGACTAAGGATTCAATAACCGACATCTGGACTTATCAGGCTGAGCTATTGGTAGCAATGGAGAACCAGCACACAATCGATATGGCTGATTCAGAGATGTTAAATCTATATGAGAGAGTGAGGAAACAACTCAGGCAGAATGCAGAAGAAGACGGGAAAGGATGTTTCGAGATATATCATGCTTGTGATGACTCATGCATGGAGAGCATAAGAAACAACACCTATGATCATTCACAATACAGAGAAGAAGCTCTTTTGAACAGACTGGATATAAACCCAGTGAAACTCTCTTCTGGCTATAAAGACATCATCCTTTGGTTTAGCTTCGGGGCATCATGTTTTGTTCTTCTAGCCGTTGTCATGGGCCTTGTCTTCTTTTGTCTGAAGAATGGAAACATGCGATGCACAATCTGCATTTAG
>A_/_H10N4|CY183710|A/mallard/Sweden/8023/2005
ATGTACAAAATAGTAGTAATAATCGCGCTCCTTGGAGCTGTGAAAGGACTTGATAAAATCTGCCTAGGACATCATGCAGTGGCCAATGGGACCATCGTAAAGACTCTCACAAACGAACAGGAAGAAGTGACCAATGCCACTGAAACAGTGGAGAATACAAGCCTAAACAGGTTATGTATGAAAGGAAGAAGCCACAAAGACCTGGGCAACTGCCATCCGATAGGAATGTTGATAGGAACACCAGCCTGTGATCTGCATCTTACAGGGACATGGGACACTCTCATTGAACGAGAGAATGCCATTGCTTACTGCTACCCTGGAGCAACCGTAAATGAAGAAGCACTGAGGCAGAAAATAATGGAGAGTGGAGGAATCAGCAAAATAAGCACTGGCTTCACTTATGGGTCTTCCATAAATTCGGCCGGAACCACCAAAGCATGCATGAGAAATGGAGGGAATAGCTTTTATGCAGAGCTCAAATGGCTGGTATCAAAGAGCAAAGGACAAAACTTCCCCCAAACCACGAACACTTACAGAAACACGGACACGGCTGAACATCTCATAATGTGGGGAATTCATCACCCTTCTAGCACTCAAGAGAAGAATGATCTATATGGGACACAATCACTGTCCATATCGGTTGGGAGTTCCACTTACCAGAACAATTTTGTTCCGGTTGTTGGAGCAAGACCTCAAGTCAACGGACAAAGTGGAAGAATCGATTTTCACTGGACACTAGTACAGCCAGGTGATAATATTACCTTCTCACACAATGGGGGTCTAATAGCACCGAGCCGAGTTAGCAAATTGATTGGAAGAGGATTGGGGATTCAATCAGACGCACCAATAGACAACAATTGTGAGTCTAAATGTTTTTGGAGAGGGGGTTCTATAAATACAAGGCTCCCTTTCCAAAATTTGTCACCAAGAACAGTGGGCCAATGTCCTAAATATGTGAACAAAAAGAGCCTGATGCTTGCAACAGGAATGAGAAACGTGCCAGAAGTAATACAAGGGAGAGGTCTATTTGGTGCAATAGCGGGATTTATAGAGAATGGATGGGAAGGAATGGTAGATGGCTGGTATGGTTTCAGACACCAAAACGCTCAGGGCATAGGCCAAGCCGCAGATTACAAGAGTACTCAGGCAGCCATTGACCAGATCACTGGGAAACTGAATAGACTTATTGAGAAAACCAATACTGAGTTCGAATCAATAGAGTCTGAGTTCAGTGAGATCGAACACCAAATTGGTAACGTCATCAATTGGACTAAGGATTCAATAACCGACATCTGGACTTATCAGGCTGAGCTATTGGTAGCAATGGAGAACCAGCACACAATCGATATGGCTGACTCAGAGATGTTAAATCTATATGAGAGAGTGAGGAAACAACTCAGGCAGAATGCAGAAGAAGACGGGAAAGGATGTTTTGAGATATATCATGCTTGTGATGACTCATGCATGGAGAGTATAAGAAACAACACCTATGACCATTCACAATACAGAGAAGAAGCTCTTTTGAACAGACTGAATATAAACCCAGTGAAACTCTCTTCTGGCTATAAAGACATCATCCTTTGGTTTAGCTTCGGGGCATCATGTTTTGTTCTTCTAGCCGTTGTCATGGGTCTTGCCTTCTTTTGTCTGAAGAATGGAAACATGCGATGCACAATCTGCATTTAG
>A_/_H10N4|CY183750|A/mallard/Sweden/51726/2006
ATGTACAAAATAGTAGTGATAATCGCGCTCCTTGGAGCTGTGAAAGGACTTGATAAAATCTGCCTAGGACATCATGCAGTGGCCAATGGGACCATCGTAAAGACTCTCACAAACGAACAGGAAGAAGTGACCAATGCCACTGAAACAGTGGAGAGTACAAGCCTAAACAGATTGTGTATGAAAGGAAGAAGCCACAAAGACCTGGGCAACTGCCATCCGATAGGGATGTTAATAGGAACACCAGCCTGTGATCTGCATCTTACAGGGACATGGGACACTCTCATTGAACGAGAGAATGCCATTGCTTACTGCTACCCTGGAGCAACCGTAAATGAAGAGGCACTGAGGCAGAAAATAATGGAGAGTGGAGGAATCAGCAAAATAAGCACTGGCTTCACTTATGGGTCTTCCATAAATTCGGCCGGAACCACTAAAGCATGCATGAGAAATGGAGGGAATAGCTTTTATGCAGAGCTCAAATGGCTGGTATCAAAGAGCAAAGGACAAAACTTCCCCCAAACCACGAACACTTACAGAAACACGGACACGGCTGAACATCTCATAATGTGGGGAATCCATCACCCTTCTAGCACTCAAGAGAAGAATGATCTATATGGGACACAATCACTGTCCATATCGGTTGGGAGTTCCACTTACCAGAACAATTTTGTTCCGGTTGTTGGGGCAAGACCTCAGGTTAACGGACAAAGTGGAAGAATCGATTTTCATTGGACACTAGTACAGCCAGGTGATAATATTACCTTCTCACACAATGGGGGTCTAATAGCACCGAGCCGAGTTAGCAAATTGATTGGAAGAGGATTGGGGATTCAATCAGACGCACCAATAGACAATAATTGTGAGTCTAAATGTTTTTGGAGAGGGGGTTCTATAAATACAAGGCTCCCTTTCCAAAATTTGTCACCAAGAACAGTGGGCCAATGTCCTAAATATGTGAACAAAAAGAGCCTGATGCTTGCAACAGGAATGAGAAATGTGCCAGAAGTAATGCAAGGGAGAGGTCTATTTGGTGCAATAGCGGGATTTATAGAGAATGGATGGGAAGGAATGGTAGATGGCTGGTATGGTTTCAGACACCAAAACGCTCAGGGCACAGGCCAAGCCGCAGATTACAAGAGTACCCAGACAGCCATTGACCAGATCACTGGGAAACTAAATAGACTTATTGAGAAAACCAATACTGAGTTCGAGTCAATAGAGTCTGAGTTCAGTGAAATCGAACACCAAATTGGTAACGTCATCAATTGGACTAAGGATTCAATAACCGACATCTGGACTTATCAGGCTGAGCTATTGGTAGCAATGGAGAACCAGCACACAATCGATATGGCTGACTCAGAGATGTTAAATCTATATGAGAGAGTGAGGAAACAACTCAGGCAGAATGCAGAAGAAGACGGGAAAGGATGTTTTGAGATATATCATGCTTGTGATGACTCATGCATGGAGAGCATAAGAAACAACACCTATGACCATTCACAATACAGAGAAGAAGCTCTTTTGAACAGACTGAATATAAACCCAGTGAAACTCTCTTCTGGCTATAAAGACATCATCCTTTGGTTTAGCTTCGGGGCATCATGTTTTGTTCTTCTAGCCGTTGTCATGGGTCTTGTCTTCTTTTGTCTGAAGAATGGAAACATGCGATGCACAATCTGCATTTAG
>A_/_H10N7|CY183702|A/mallard/Sweden/6148/2005
ATGTACAAAATAGTAGTGATAATCGCGCTCCTTGGAGCTGTGAAAGGACTTGATAAAATCTGCCTAGGACATCATGCAGTGGCCAATGGGACCATCGTAAAGACTCTCACAAACGAACAGGAAGAAGTGACCAATGCCACTGAAACAGTGGAGAGTACAAGCCTAAACAGGTTGTGTATGAAAGGAAGAAGCCACAAAGACCTGGGCAACTGCCATCCGATAGGAATGTTAATAGGAACACCAGCCTGTGATCTGCATCTTACAGGGACATGGGACACTCTCATTGAACGAGAGAATGCCATTGCTTACTGCTACCCTGGAGCAACCGTAAATGAAGAAGCACTGAGGCAGAAAATAATGGAGAGTGGAGGAATCAGCAAAATAAGCACTGGCTTCACTTATGGGTCTTCCATAAATTCGGCCGGAACCACTAAAGCATGCATGAGAAATGGAGGGAATAGCTTTTATGCAGAGCTCAAATGGCTGGTATCAAAGAGCAAAGGACAAAACTTCCCCCAAACCACGAACACTTACAGAAACACGGACACGGCTGAACATCTCATAATGTGGGGAATCCATCACCCTTCTAGCACTCAAGAGAAGAATGATCTATATGGGACACAATCACTGTCCATATCGGTTGGGAGTTCCACTTACCAGAACAATTTTGTTCCGGTTGTTGGGGCAAGACCTCAGGTCAACGGACAAAGTGGAAGAATCGATTTTCACTGGACACTAGTACAGCCAGGTGATAATATTACCTTCTCACACAATGGGGGTCTAATAGCACCGAGCCGAGTTAGCAAATTGATTGGAAGAGGATTGGGGATTCAATCAGACGCACCAATAGACAATAATTGTGAGTCTAAATGTTTTTGGAGAGGGGGTTCTATAAATACAAGGCTCCCTTTCCAAAATTTGTCACCAAGAACAGTGGGCCAATGTCCTAAATATGTGAACAAAAAGAGCCTGATGCTTGCAACAGGAATGAGAAACGTGCCAGAAGTAATGCAAGGGAGAGGTCTATTTGGTGCAATAGCGGGATTTATAGAGAATGGATGGGAAGGAATGGTAGATGGCTGGTATGGTTTCAGACACCAAAACGCTCAGGGCACAGGCCAAGCCGCAGATTACAAGAGTACCCAGGCAGCCATTGACCAGATCACTGGGAAACTAAATAGACTTATTGAGAAAACCAATACTGAGTTCGAGTCAATAGAGTCTGAGTTCAGTGAGATCGAACACCAAATTGGTAACGTCATCAATTGGACTAAGGATTCAATAACCGACATCTGGACTTATCAGGCTGAGCTATTGGTAACAATGGAGAACCAGCACACAATCGATATGGCTGACTCAGAGATGTTAAATCTATATGAGAGAGTGAGGAAACAACTCAGGCAGAATGCAGAAGAAGACGGGAAAGGATGTTTTGAGATATATCATGCTTGTGATGACTCATGCATGGAGAGCATAAGAAACAACACCTATGACCATTCACAATACAGAGAAGAAGCTCTTTTGAACAGACTGAATATAAACCCAGTGAAACTCTCTTCTGGCTATAAAGACATCATCCTTTGGTTTAGCTTCGGGGCATCATGTTTTGTTCTTCTAGCCGTTGTCATGGGTCTTGTCTTCTTTTGTCTGAAGAATGGAAACATGCGATGCACAATCTGCATTTAG
>A_/_H10N4|CY183742|A/mallard/Sweden/51645/2006
ATGTACAAAATAGTAGTGATAATCGCGCTCCTTGGAGCTGTGAAAGGACTTGATAAAATCTGCCTAGGACATCATGCAGTGGCCAATGGGACCATCGTAAAGACTCTCACAAACGAACAGGAAGAAGTGACCAATGCCACTGAAACAGTAGAGAGTACAAGCCTAAACAGGTTGTGTATGAAAGGAAGAAGCCACAAAGACCTGGGCAACTGCCATCCGATAGGAATGTTAATAGGAACACCAGCCTGTGATCTGCATCTTACAGGGACATGGAACACTCTCATTGAACGAGAGAATGCCATTGCTTACTGCTACCCTGGAGCAACCGTAAATGAAGAAGCACTGAGGCAGAAAATAATGGAGAGTGGAGGAATCAGCAAAATAAGCACTGGCTTCACTTATGGGTCCTCCATAAATTCGGCCGGAACCACTAAAGCATGCATGAGAAATGGAGGGAATAGCTTTTATGCAGAGCTCAAATGGCTGGTATCAAAGAGCAAAGGGCAAAACTTCCCCCGAACCACGAACACTTACAGAAACACGGACACGGCTGAACATCTCATAATGTGGGGAATCCATCACCCTTCTAGCACTCAAGAGAAGAATGATCTATATGGGACACAATCACTGTCCATATCGGTTGGGAGTTCCACCTACCAGAACAATTTTGTTCCGGTTGTTGGGGCAAGACCTCAGGTCAACGGACAAAGTGGAAGAATCGATTTTCACTGGACACTAGTACAGCCAGGTGATAATATTACCTTCTCACACAATGGGGGTTTAATAGCACCGAGCCGAGTTAGCAAATTGATTGGAAGAGGATTGGGGATTCAATCAGACGCACCAATAGACAATAATTGTGAGTCTAAATGTTTTTGGAGAGGGGGTTCTATAAATACAAGGCTCCCTTTCCAAAATTTGTCACCAAGAACAGTTGGCCAATGTCCTAAATATGTGAACAAAAAGAGCCTGATGCTTGCAACAGGAATGAGAAACGTGCCAGAAGTAATGCAAGGGAGAGGTCTATTTGGTGCAATAGCGGGATTTATAGAGAATGGATGGGAAGGAATGGTAGATGGCTGGTATGGTTTCAGACACCAAAACGCTCAGGGCACAGGCCAAGCCGCAGATTACAAGAGTACTCAGGCAGCCATTGACCAGATCACTGGGAAACTAAATAGACTTATTGAGAAAACCAATACTGAGTTCGAGTCAATAGAGTCTGAGTTCAGTGAGATCGAACACCAAATTGGTAACGTCATCAATTGGACTAAGGATTCAATAACCGACATCTGGACTTATCAGGCTGAGCTATTGGTAGCAATGGAGAACCAGCACACAATCGATATGGCTGACTCAGAGATGTTAAATCTATATGAGAGAGTGAGGAAACAACTCAGGCAGAATGCAGAAGAAGACGGGAAAGGATGTTTTGAGATATATCATGCTTGTGATGACTCATGCATGGAGAGCATAAGAAACAACACCTATGACCATTCACAATACAGAGAAGAAGCTCTTTTGAACAGACTGAATATAAACCCAGTGAAACTCTCTTCTGGCTATAAAGACATCATCCTTTGGTTTAGCTTCGGGGCATCATGTTTTGTTCTTCTAGCCGTTGTCATGGGTCTTGTCTTCTTTTGTCTGAAGAATGGAAACATGCGATGCACAATTTGCATTTAG
>A_/_H10N7|CY183685|A/mallard/Sweden/5824/2005
ATGTACAAAATAGTAGTGATAATCGCGCTCCTTGGAGCTGTGAAAGGACTTGATAAAATCTGCCTAGGACATCATGCAGTGGCCAATGGGACCATCGTAAAGACTCTCACAAACGAACAGGAAGAAGTGACCAATGCCACTGAAACAGTGGAGAGTACAAGCCTAAACAGGTTGTGTATGAAAGGAAGAAGCCACAAAGACCTGGGCAACTGCCATCCGATAGGAATGTTAATAGGAACACCAGCCTGTGATCTACATCTTACAGGGACATGGGACACTCTCATTGAACGAGAGAATGCCATTGCTTACTGCTACCCTGGAGCAACCGTAAATGAAGAAGCACTGAGGCAGAAAATAATGGAGAGTGGAGGAATCAACAAAATAAGCACTGGCTTCACTTATGGGTCTTCCATAAATTCGGCCGGAACCACTAAAGCATGCATGAGAAATGGAGGGAATAGCTTTTATGCAGAGCTCAAATGGCTGGTATCAAAGAGCAAAGGACAAAACTTCCCCCAAACCACGAACACTTACAGAAACACGGACACGGCTGAACATCTCATAATGTGGGGAATCCATCACCCTTCTAGCACTCAAGAGAAGAATGATCTATATGGGACACAATCACTGTCCATATCGGTTGGGAGTTCCACTTACCAGAACAATTTTGTTCCGGTTGTTGGGGCAAGACCTCAGGTCAACGGACAAAGTGGAAGAATCGATTTTCACTGGACACTAGTACAGCCAGGTGATAATATTACCTTCTCACACAATGGGGGTCTAATAGCACCGAGCCGAGTTAGCAAATTGATTGGAAGAGGATTGGGGATTCAATCAGACGCACCAATAGACAATAATTGTGAGTCTAAATGTTTTTGGAGAGGGGGTTCTATAAATACAAGGCTCCCTTTCCAAAATTTGTCACCAAGAACAGTGGGCCAATGTCCTAAATATGTGAACAAAAAGAGCCTGATGCTTGCAACAGGAATGAGAAACGTGCCAGAAGTAATGCAAGGGAGAGGTCTATTTGGTGCAATAGCGGGATTTATAGAGAATGGATGGGAAGGAATGGTAGATGGCTGGTATGGTTTCAGACACCAAAACGCTCAGGGCACAGGCCAAGCCGCAGATTACAAGAGTACCCAGGCAGCCATTGACCAGATCACTGGGAAACTAAATAGACTTATTGAGAAAACCAATACTGAGTTCGAGTCAATAGAGTCTGAGTTCAGTGAGATCGAACACCAAATTGGTAACGTCATCAATTGGACTAAGGATTCAATAACCGACATCTGGACTTATCAGGCTGAGCTATTGGTAACAATGGAGAACCAGCACACAATCGATATGGCTGACTCAGAGATGTTAAATCTATATGAGAGAGTGAGGAAACAACTCAGGCAGAATGCAGAAGAAGACGGGAAAGGATGTTTTGAGATATATCATGCTTGTGATGACTCATGCATGGAGAGCATAAGAAACAACACCTATGACCATTCACAATACAGAGAAGAAGCTCTTTTGAACAGACTGAATATAAACCCAGTGAAACTCTCTTCTGGCTATAAAGACATCATCCTTTGGTTTAGCTTCGGGGCATCATGTTTTGTTCTTCTAGCCGTTGTCATGGGTCTTGTCTTCTTTTGTCTGAAGAATGGAAACATGCGATGCACAATCTGCATTTAG
>A_/_H10N1|CY183871|A/mallard/Sweden/105254/2009
ATGTACAAAATAGTAGTGATAATCGCGCTCCTTGGAGCTGTGAAAGGTCTTGATAAAATCTGCCTAGGACATCATGCAGTGGCAAATGGGACCATCGTAAAGACTCTCACAAACGAACAGGAAGAGGTGACCAATGCTACTGAAACAGTGGAGAGTACAAGCCTAAACAGATTATGTATGAAAGGAAGAAACCATAAAGACCTGGGCAACTGCCATCCAATAGGAATGCTAATAGGGACACCAGTTTGTGATCTGCACCTTACAGGGACGTGGGACACTCTCATTGAACGAGAGAATGCTATTGCTTACTGCTACCCTGGAGCTACTGTAAATGAAGAAGCACTGAGGCAGAAAATAATGGAGAGTGGAGGGATCAGCAAAATAAGCACTGGCTTCACTTATGGATCTTCCATAAATTCGGCTGGAACCACCAAAGCATGCATGAGGAATGGAGGGAATAGCTTTTATGCAGAGCTTAAGTGGCTGGTATCAAAGAGCAAAGGACAAAACTTCCCTCAGACCACGAACACTTACAGAAACACAGACACGGCTGAACACCTCATAATGTGGGGAATTCATCACCCTTCTAGCACTCAAGAGAAGAATGATCTATATGGGACACAATCACTGTCCATATCGGTCGGGAGTTCCACTTACCAGAACAATTTTGTTCCGGTTGTTGGAGCAAGACCTCAGGTCAATGGACAAAGTGGCAGAATTGATTTTCACTGGACACTAGTACAGCCAGGTGACAATATCACCTTCTCACACAATGGGGGTCTGATAGCACCGAGCCGAGTTAGCAAATTGATTGGAAGAGGATTGGGAATTCAATCAGACGCACCAATAGACAATAATTGTGAGTCTAAATGTTTTTGGAGAGAGGGTTCTATAAATACAAGGCTTCCCTTTCAAAATTTATCACCAAGAACAGTGGGTCAATGTCCTAAATATGTGAACAAAAAAAGTTTGATGCTTGCAACAGGAATGAGAAACGTGCCAGAACTAATGCAAGGGAGAGGTCTATTTGGTGCAATAGCGGGGTTTATAGAGAATGGGTGGGAAGGAATGGTAGATGGCTGGTATGGTTTCAGACATCAAAATGCTCAGGGCACAGGCCAGGCCGCTGATTACAAGAGTACTCAGGCAGCTATTGACCAAATCACTGGAAAACTGAATAGACTTATTGAAAAAACCAATACTGAGTTCGAGTCAATAGAATCTGAGTTCAGTGAGATCGAACACCAGATCGGTAACGTCATCAATTGGACTAAGGATTCAATAACCGACATCTGGACTTATCAGGCTGAGCTGTTGGTAGCAATGGAGAACCAGCATACAATCGATATGGCTGACTCAGAGATGTTGAATCTATATGAAAGGGTGAGGAAACAACTCAGGCAGAATGCAGAAGAAGATGGGAAAGGATGTTTTGAGATATATCATGCTTGTGATGACTCATGCATGGAGAGCATAAGAAACAACACCTATGACCATTCACAGTACAGAGAGGAAGCTCTTTTGAACAGACTGAATATCAACCCAGTGACACTCTCTTCTGGATATAAAGACATCATCCTCTGGTTTAGCTTCGGGGCATCATGTTTTGTCCTTCTAGCCGTTGTCATGGGTCTTGTCTTCTTCTGTCTGAAGAATGGAAACATGCGATGCACAATCTGTATTTAG
>A_/_H10N6|CY183815|A/mallard/Sweden/69777/2007
ATGTACAAAATAGTAGTAATAATCGTGCTCCTTGGAGCTGTGAAAGGTCTTGATAAAATCTGCCTAGGACATCATGCAGTGGCCAATGGGACCATCGTAAAGACTCTCACAAACGAACAAGAAGAGGTGACCAATGCTACTGAAACAGTGGAGAGTACAAGCCTAAACAGATTATGTATGAAAGGAAGAAACCATAAAGACCTGGGCAACTGCCATCCAATAGGAATGTTGATAGGAACACCAGCTTGTGATCTGCATCTTACAGGGACATGGGACACTCTCATTGAACGAGAGAATGCTATTGCTTACTGCTACCCTGGAGCAACCGTAAATGAAGAAGCACTGAGGCAGAAGATAATGGAGAGTGGAGGGATCAGCAAAATGAGCACTGGCTTCACTTATGGATCTTCCATAAATTCAGCCGGAACCACTAAAGCATGCATGAGGAATGGAGGGAATAGCTTTTATGCAGAGCTCAAGTGGCTGGTATCAAAGAATAAAGGACAAAACTTCCCCCAGACCACGAACACTTACAGAAACACGGACACGGCTGAACACCTCATAATGTGGGGAATTCATCACCCTTCTAGCACTCAAGAGAAGAATGACCTATATGGGACACAATCACTGTCCATATCGGTCGGGAGTTCCACTTACCAGAACAATTTTGTTCCGGTTGTTGGAGCAAGACCTCAGGTCAATGGACAAAGTGGAAGAATAGATTTTCACTGGACACTAGTACAGCCAGGTGATAATATAACCTTCTCACACAATGGGGGTTTAATAGCACCGAGCCGAGTTAGCAAATTAATTGGAAGAGGATTGGGGATTCAATCAGACGCACCAATAGACAATAATTGTGAGTCTAAATGTTTTTGGAGAGGGGGTTCTATAAATACAAGACTCCCTTTCCAAAATTTGTCACCAAGAACAGTGGGTCAATGTCCTAAATATGTGAACAAAAAGAGCTTGATGCTTGCAACAGGAATGAGAAACGTGCCAGAAATAATGCAAGGGAGAGGTCTATTTGGTGCAATAGCAGGATTTATAGAGAATGGATGGGAAGGAATGGTAGATGGCTGGTATGGTTTCAGACACCAAAATGCTCAGGGCACAGGCCAGGCCGCTGATTACAAGAGTACTCAGGCAGCTATTGACCAAATCACTGGAAAACTGAATAGACTTATTGAGAAAACCAATACTGAGTTCGAGTCAATAGAATCTGAGTTCAGTGAGATTGAGCACCAGATCGGCAATGTCATCAATTGGACTAAGGATTCAATAACCGACATCTGGACTTATCAGGCTGAGCTGTTGGTAGCAATGGAGAACCAGCATACAATCGATATGGCTGACTCAGAGATGTTGAATCTATATGAAAGAGTGAGGAAACAACTCAGACAGAATGCAGAGGAAGACGGAAAAGGATGTTTTGAGATATATCATGCTTGTGACGACTCTTGCATGGAGAGCATAAGAAACAACACCTATGACCATTCACAGTACAGAGAAGAAGCTCTATTGAACAGACTGAGTATCAACCCAGTGACACTCTCTTCTGGATATAAAGACATCATCCTTTGGTTTAGCTTCGGGGCATCATGTTTTGTTCTTCTAGCCATTGTCATGGGTCTTGTCTTCTTCTGCCTGAAGAATGGAAACATGCGATGCACAATCTGTATTTAG
>A_/_H10N1|CY183855|A/mallard/Sweden/104746/2009
ATGTACAAAATAGTAGTGATAATCGCGCTCCTTGGAGCTGTGAAAGGTCTTGATAAAATCTGCCTAGGACATCATGCAGTGGCAAATGGGACCATCGTAAAGACTCTCACAAACGAACAGGAAGAGGTGACCAATGCTACTGAAACAGTGGAGAGTACAAGCCTAAACAGATTATGTATGAAAGGAAGAAACCATAAAGACCTGGGCAACTGCCATCCAATAGGAATGCTAATAGGGACACCAGTTTGTGATCTGCACCTTACAGGGACGTGGGACACTCTCATTGAACGAGAGAATGCTATTGCTTACTGCTACCCTGGAGCTACTGTAAATGAAGAAGCACTGAGGCAGAAAATAATGGAGAGTGGAGGGATCAGCAAAATAAGCACTGGCTTCACTTATGGATCTTCCATAAATTCGGCCGGAACCACCAAAGCATGCATGAGGAATGGAGGGAATAGCTTTTATGCAGAGCTTAAGTGGCTGGTATCAAAGAGCAAAGGACAAAACTTCCCTCAGACCACGAACACTTACAGAAACACAGACACGGCTGAACACCTCATAATGTGGGGAATTCATCACCCTTCTAGCACTCAAGAGAAGAATGATCTATATGGGACACAATCACTGTCCATATCGGTCGGGAGTTCCACTTACCAGAACAATTTTGTTCCGGTTATTGGAGCAAGACCTCAGGTCAATGGACAAAGTGGCAGAATTGATTTTCACTGGACACTAGTACAGCCAGGTGACAATATCACCTTCTCACACAATGGGGGTCTGATAGCACCGAGCCGAGTTAGCAAATTGATTGGAAGAGGATTGGGAATTCAATCAGACACACCAATAGACAATAATTGTGAGTCTAAATGTTTTTGGAGAGGGGGTTCTATAAATACAAGGCTTCCCTTTCAAAATTTATCACCAAGAACAGTGGGTCAATGTCCTAAATATGTGAACAAAAAAAGTTTGATGCTTGCAACAGGAATGAGAAACGTGCCAGAACTAATGCAAGGGAGAGGTCTATTTGGTGCAATAGCGGGGTTTATAGAGAATGGGTGGGAAGGAATGGTAGATGGCTGGTATGGTTTCAGACATCAAAATGCTCAGGGCACAGGCCAGGCCGCTGATTACAAGAGTACTCAGGCAGCTATTGACCAAATCACTGGAAAACTGAATAGACTTATTGAAAAAACCAATACTGAGTTCGAGTCAATAGAATCTGAGTTCAGTGAGATCGAACACCAGATCGGTAACGTCATCAATTGGACTAAGGATTCAATAACCGACATCTGGACTTATCAGGCTGAGCTGTTGGTAGCAATGGAGAACCAGCATACAATCGATATGGCTGACTCAGAGATGTTGAATCTATATGAAAGGGTGAGGAAACAACTCAGGCAGAATGCAGAAGAAGATGGGAAAGGATGTTTTGAGATATATCATGCTTGTGATGACTCATGCATGGAGAGCATAAGAAACAACACCTATGACCATTCACAGTACAGAGAGGAAGCTCTTTTGAACAGACTGAATATCAACCCAGTGACACTCTCTTCTGGATATAAAGACATCATCCTCTGGTTTAGCTTCGGGGCATCATGTTTTGTCCTTCTAGCCGTTGTCATGGGTCTTGTCTTCTTCTGTCTGAAGAATGGAAACATGCGATGCACAATCTGTATTTAG
>A_/_H10N5|CY183807|A/mallard/Sweden/69773/2007
ATGTACAAAATAGTAGTAATAATCGTGCTCCTTGGAGCTGTGAAAGGTCTTGATAAAATCTGCCTAGGACATCATGCAGTGGCCAATGGGACCATCGTAAAGACTCTCACAAACGAACAAGAAGAGGTGACCAATGCTACTGAAACAGTGGAGAGTACAAGCCTAAACAGATTATGTATGAAAGGAAGAAACCATAAAGACCTGGGCAACTGCCATCCAATAGGAATGTTGATAGGAACACCAGCTTGTGATCTGCATCTTACAGGGACATGGGACACTCTCATTGAACGAGAGAATGCTATTGCTTACTGCTACCCTGGAGCAACCGTAAATGAAGAAGCACTGAGGCAGAAGATAATGGAGAGTGGAGGGATCAGCAAAATGAGCACTGGCTTCACTTATGGATCTTCCATAAATTCAGCCGGAACCACTAAAGCATGCATGAGGAATGGAGGGAATAGCTTTTATGCAGAGCTCAAGTGGCTGGTATCAAAGAATAAAGGACAAAACTTCCCCCAGACCACGAACACTTACAGAAACACGGACACGGCTGAACACCTCATAATGTGGGGAATTCATCACCCTTCTAGCACTCAAGAGAAGAATGACCTATATGGGACACAATCACTGTCCATATCGGTCGGGAGTTCCACTTACCAGAACAATTTTGTTCCGGTTGTTGGAGCAAGACCTCAGGTCAATGGACAAAGTGGAAGAATAGATTTTCACTGGACACTAGTACAGCCAGGTGATAATATAACCTTCTCACACAATGGGGGTTTAATAGCACCGAGCCGAGTTAGCAAATTAATTGGAAGAGGATTGGGGATTCAATCAGACGCACCAATAGACAATAATTGTGAGTCTAAATGTTTTTGGAGAGGGGGTTCTATAAATACAAGACTCCCTTTCCAAAATTTGTCACCAAGAACAGTGGGTCAATGTCCTAAATATGTGAACAAAAAGAGCTTGATGCTTGCAACAGGAATGAGAAACGTGCCAGAAATAATGCAAGGGAGAGGTCTATTTGGTGCAATAGCAGGATTTATAGAGAATGGATGGGAAGGAATGGTAGATGGCTGGTATGGTTTCAGACACCAAAATGCTCAGGGCACAGGCCAGGCCGCTGATTACAAGAGTACTCAGGCAGCTATTGACCAAATCATTGGAAAACTGAATAGACTTATTGAGAAAACCAATACTGAGTTCGAGTCAATAGAATCTGAGTTCAGTGAGATTGAGCACCAGATCGGCAATGTCATCAATTGGACTAAGGATTCAATAACCGACATCTGGACTTATCAGGCTGAGCTATTGGTAGCAATGGAGAACCAGCATACAATCGATATGGCTGACTCAGAGATGTTGAATCTATATGAAAGAGTGAGGAAACAACTCAGACAGAATGCAGAGGAAGACGGAAAAGGATGTTTTGAGATATATCATGCTTGTGACGACTCTTGCATGGAGAGCATAAGAAACAACACCTATGACCATTCACAGTACAGAGAAGAAGCTCTATTGAACAGACTGAGTATCAACCCAGTGACACTCTCTTCTGGATATAAAGACATCATCCTTTGGTTTAGCTTCGGGGCATCATGTTTTGTTCTTCTAGCCATTGTCATGGGTCTTGTCTTCTTCTGCCTGAAGAATGGAAACATGCGATGCACAATCTGTATTTAG
>A_/_H10N1|CY183847|A/mallard/Sweden/102260/2009
ATGTACAAAATAGTAGTGATAATCGCGCTCCTTGGAGCTGTGAAAGGTCTTGATAAAATCTGCCTAGGACATCATGCAGTGGCAAATGGGACCATCGTAAAGACTCTCACAAACGAACAGGAAGAGGTGACCAATGCTACTGAAACAGTGGAGAGTACAAGCCTAAACAGATTATGTATGAAAGGAAGAAACCATAAAGACCTGGGCAACTGCCATCCAATAGGAATGCTAATAGGGACACCAGTTTGTGATCTGCACCTTACAGGGACGTGGGACACTCTCATTGAACGAGAGAATGCTATTGCTTACTGCTACCCTGGAGCTACTGTAAATGAAGAAGCACTGAGGCAGAAAATAATGGAGAGTGGAGGGATCAGCAAAATAAGCACTGGCTTCACTTATGGATCTTCCATAAATTCGGCCGGAACCACCAAAGCATGCATGAGGAATGGAGGGAATAGCTTTTATGCAGAGCTTAAGTGGCTGGTGTCAAAGAGCAAAGGACAAAACTTCCCTCAGACCACGAACACTTACAGAAACACAGACACGGCTGAACACCTCATAATGTGGGGAATTCATCACCCTTCTAGCACTCAAGAGAAGAATGATCTATATGGGACACAATCACTGTCCATATCGGTCGGGAGTTCCACTTACCAGAACAATTTTGTTCCGGTTGTTGGAGCAAGACCTCAGGTCAATGGACAAAGTGGCAGAATTGATTTTCACTGGACACTAGTACAGCCAGGTGACAATATCACCTTCTCACACAATGGGGGTCTGATAGCACCGAGCCGAGTTAGCAAATTGATTGGAAGAGGATTGGGAATTCAATCAGACGCACCAATAGACAATAATTGTGAGTCTAAATGTTTTTGGAGAGAGGGTTCTATAAATACAAGGCTTCCCTTTCAAAATTTATCACCAAGAACAGTGGGTCAATGTCCTAAATATGTGAACAAAAAAAGTTTGATGCTTGCAACAGGAATGAGAAACGTGCCAGAACTAATGCAAGGGAGAGGTCTATTTGGTGCAATAGCGGGGTTTATAGAGAATGGGTGGGAAGGAATGGTAGATGGCTGGTATGGTTTCAGACATCAAAATGCTCAGGGCACAGGCCAGGCCGCTGATTACAAGAGTACTCAGGCAGCTATTGACCAAATCACTGGAAAACTGAATAGACTTATTGAAAAAACCAATACTGAGTTCGAGTCAATAGAATCTGAGTTCAGTGAGATCGAACACCAGATCGGTAACGTCATCAATTGGACTAAGGATTCAATAACCGACATCTGGACTTATCAGGCTGAGCTGTTGGTAGCAATGGAGAACCAGCATACAATCGATATGGCTGACTCAGAGATGTTGAATCTATATGAAAGGGTGAGGAAACAACTCAGGCAGAATGCAGAAGAAGATGGGAAAGGATGTTTTGAGATATATCATGCTTGTGATGACTCATGCATGGAGAGCATAAGAAACAACACCTATGACCATTCACAGTACAGAGAGGAAGCTCTTTTGAACAGACTGAATATCAACCCAGTGACACTCTCTTCTGGATATAAAGACATCATCCTCTGGTTTAGCTTCGGGGCATCATGTTTTGTCCTTCTAGCCGTTGTCATGGGTCTTGTCTTCTTCTGTCTGAAGAATGGAAACATGCGATGCACAATCTGTATTTAG
>A_/_H10N4|CY183799|A/mallard/Sweden/64476/2007
ATGTACAAAATAGTAGTAATAATCGCGCTCCTTGGAGCTGTGAAAGGTCTTGATAAAATCTGCCTAGGACATCATGCAGTGGCCAATGGGACTATCGTAAAGACTCTCACAAACGAACAGGAAGAAGTGACCAATGCTACTGAAACAGTGGAGAGTACAAGCCTAAACAGATTATGTATGAAAGGAAGAAACCATAAAGACTTGGGCAATTGCCATCCGATAGGAATGTTAATAGGAACACCAGCTTGTGATCTACATCTTACAGGGACATGGGACACTCTCATTGAACGAGAGAATGCTGTTGCTTACTGCTACCCTGGAGCAACTGTAAATGAAGAAGCACTGAGGCAGAAAATAATGGAGAGTGGAGGAATCAGCAAAATAAGCACTGGCTTCACTTATGGGTCTTCCATAAATTCGGCCGGAACCACTAAAGCATGCATGAGGAATGGAGGGAATAGCTTTTATGCAGAGCTCAAGTGGCTGGTATCAAAGAGCAAAGGACAAAACTTCCCCCAGACCACGAACACTTACAGAAACACGGACACGGCTGAACATCTCATACTGTGGGGAATTCATCACCCTTCTAGCACTCAAGAGAAGAATGATCTATATGGGACACAATCACTATCCATATCGGTTGGGAGTTCCACTTACCAGAACAATTTTGTTCCGGTTGTTGGAGCAAGACCTCAGGTCAATGGACAAAGTGGAAGAATCGATTTTCACTGGACACTAGTACAGCCAGGTGATAATATCACCTTCTCACACAATGGGGGTCTGATAGCACCGAGCCGAGTTAGCAAATTGATTGGAAGAGGATTGGGAATTCAATCAGATGCACCAATAGACAATAATTGTGAGTCTAAATGTTTTTGGAGAGGGGGTTCTATAAATACAAAGCTCCCTTTCCAAAATTTGTCACCAAGAACAGTAGGCCAATGTCCTAAATACGTGAACAAGAAGAGCTTGATGCTTGCAACGGGAATGAGAAACGTGCCAGAAATAATGCAGGGGAGAGGGCTATTTGGTGCAATAGCGGGATTTATAGAGAATGGATGGGAAGGAATGGTAGATGGCTGGTATGGTTTCAGACACCAAAATGCTCAGGGCACAGGCCAGGCCGCTGATTACAAGAGTACTCAGGCAGCTATTGACCAAATCACTGGAAAACTGAATAGACTTATTGAGAAAACCAATACTGAGTTCGAGTCAATAGAGTCTGAGTTCAGTGAGATCGAACACCAGATCGGTAATGTCATCAATTGGACTAAGGATTCAATAACCGACATCTGGACTTATCAGGCTGAGCTATTGGTAGCAATGGAGAACCAGCATACAATCGATATGGCTGACTCAGAGATGTTAAATCTATATGAAAGAGTAAGGAAACAACTCAGGCAGAATGCAGAAGAAGACGGAAAAGGATGTTTCGAGATATATCATGCTTGTGATGACTCATGCATGGAGAGCATAAGAAACAACACCTATGACCATTCACAGTACAGAGAAGAAGCTCTTTTGAACAGACTGAATATCAACCCAGTAAAACTCTCTTCTGGCTATAAAGACATCATCCTTTGGTTTAGCTTCGGGGCATCATGTTTTGTTCTTCTAGCCGTTGTCATGGGTCTTGTCTTCTTCTGTCTGAAGAATGGAAACATGCGATGCACAATCTGTATTTAG
>A_/_H10N6|CY183831|A/mallard/Sweden/93475/2009
ATGTACAAAATAGTAGTAATAATCGCGCTCCTTGGAGCTGTGAAAGGTCTTGATAAAATCTGCCTAGGACATCATGCAGTAACCAATGGGACTATCGTAAAGACTCTCACAAACGAACAAGAAGAAGTGACCAATGCTACTGAAACAGTGGAGAGTACGAGCCTAAACAGATTATGTATGAAAGGGAGAAACCACAAAGACCTGAGCAATTGCCATCCAATAGGAATGTTAATAGGAACACCAGCTTGTGATCTACATCTTACAGGGACATGGGACACTCTCATTGAACGAGAGAATGCTGTTGCTTACTGCTACCCTGGAGCAACTGTAAATGAAGAAGCACTGAGGCAGAAAATAATGGAGAGTGGAGGAATCAGCAAAATAAGCACTGGCTTCACTTATGGGTCTTCCATAAATTCAGCCGGAACCACTAAAGCATGCATGAGGAATGGAGGGAATAGCTTTTATGCAGAGCTCAAGTGGCTGGTATCAAAGAGCAAAGGACAAAACTTCCCCCAGACAACGAACACTTACAGAAACACGGACACGGCTGAACATCTCATACTGTGGGGAATTCATCACCCTTCTAGCACTCAAGAGAAGAATGATCTATATGGGACACAATCACTATCCATTTCGGTTGGAAGTTCCACTTACCAGAACAATTTTGTTCCGGTTGTTGGAGCAAGACCTCAGGTCAATGGACAAAGTGGAAGAATCGATTTTCACTGGACACTAGTACAGCCAGGTGATAATATCACCTTCTCACACAATGGGGGTCTGATAGCACCGAGCCGAGTTAGCAAATTGATTGGAAGAGGATTGGGAATTCAATCAGAAGCACCAATAGACAATAATTGTGAGTCCAAATGTTTTTGGAGAGGGGGTTCTATAAATACAAAGCTCCCTTTCCAAAATTTGTCACCAAGAACAGTGGGCCAATGTCCTAAATATGTGAACAAGAAGAGCTTGATGCTTGCAACGGGAATGAGAAACGTGCCAGAAATAATGCAGGGGAGAGGGCTATTTGGTGCAATAGCGGGATTTATAGAGAATGGATGGGAAGGAATGGTAGATGGCTGGTATGGTTTCAGACATCAAAATGCTCAGGGCACAGGCCAGGCCGCTGATTACAAGAGTACTCAGGCAGCTATTGACCAAATCACTGGAAAACTGAATAGACTTATTGAGAAAACCAATACTGAATTCGAGTCAATAGAGTCTGAATTCAGTGAGATCGAACATCAGATCGGTAATGTCATCAATTGGACTAAGGATTCAATAACTGATATCTGGACTTATCAGGCTGAGCTATTGGTAGCAATGGAGAACCAGCATACAATCGATATGGCTGACTCAGAGATGTTAAATCTATATGAAAGAGTAAGGAAACAACTCAGGCAGAATGCAGAAGAAGACGGAAAAGGATGTTTCGAGATATATCATGCTTGTGATGACTCATGCATGGAGAGCATAAGAAACAACACCTATGATCATTCACAGTACAGAGAAGAAGCTCTTTTGAACAGACTGAATATCAACCCAGTAAAACTCTCCTCTGGCTATAAAGACATCATCCTTTGGTTTAGCTTCGGGGCATCATGTTTTGTTCTTCTAGCCGTTGTCATGGGTCTTGTCTTCTTCTGTCTGAAGAATGGAAACATGCGATGCACAATCTGTATTTAG
>A_/_H10N7|CY183791|A/mallard/Sweden/59463/2007
ATGTACAAAATAGTAGTAATAATCGTGCTCCTTGGAGCTGTGAAAGGTCTTGATAAAATCTGCCTAGGACATCATGCAGTGGCCAATGGGACCATCGTAAAGACTCTCACAAACGAACAAGAAGAGGTGACCAATGCTACTGAAACAGTGGAGAGTACAAGCCTAAACAGATTATGTATGAAAGGAAGAAACCATAAAGACCTGGGCAACTGCCATCCAATAGGAATGTTGATAGGAACACCAGCTTGTGATCTGCATCTTACAGGGACATGGGACACTCTCATTGAACGAGAGAATGCTATTGCTTACTGCTACCCTGGAGCAACCGTAAATGAAGAAGCACTGAGGCAGAAGATAATGGAGAGTGGAGGGATCAACAAAATAAGCACTGGCTTCACTTATGGATCTTCCATAAATTCAGCCGGAACCACTAAAGCATGCATGAGGAATGGAGGGAATAGCTTTTATGCAGAGCTCAAGTGGCTGGTATCAAAGAATAAAGGACAAAACTTCCCCCAGACCACGAACACTTACAGAAACACGGACACGGCTGAACACCTCATAATGTGGGGAATTCATCACCCTTCTAGCACCCAAGAGAAGAATGACCTATATGGGACACAATCACTGTCCATATCGGTCGGGAGTTCCACTTACCAGAACAATTTTGTTCCGGTTGTTGGAGCAAGACCTCAGGTCAATGGACAAAGTGGAAGAATAGATTTTCACTGGACACTAGTACAGCCAGGTGATAATATAACCTTCTCACACAATGGGGGTTTGATAGCACCGAGCCGAGTTAGCAAATTAATTGGAAGAGGACTGGGGATTCAATCAGACGCACCAATAGACAATAATTGTGAGTCTAAATGTTTTTGGAGAGGGGGTTCTATAAATACAAGACTCCCTTTCCAAAATTTGTCACCAAGAACAGTGGGTCAATGTCCTAAATATGTGAACAAAAAGAGCTTGATGCTTGCAACAGGAATGAGAAACGTGCCAGAAATAATGCAAGGGAGAGGTCTATTTGGTGCGATAGCAGGATTTATAGAGAATGGATGGGAAGGAATGGTAGATGGCTGGTATGGTTTCAGACACCAAAATGCTCAGGGCACAGGCCAGGCCGCTGATTACAAGAGTACTCAGGCAGCTATTGACCAAATCACTGGAAAACTGAATAGACTTATTGAGAAAACCAATACTGAGTTCGAGTCAATAGAATCTGAGTTCAGTGAGATCGAGCACCAGATCGGCAATGTCATCAATTGGACTAAGGATTCAATAACTGACATCTGGACCTATCAGGCTGAGCTATTGGTAGCAATGGAGAACCAGCATACAATCGATATGGCTGACTCAGAGATGTTGAATCTATATGAAAGAGTGAGGAAACAACTCAGACAGAATGCAGAGGAAGACGGAAAAGGATGTTTTGAGATATATCATGCTTGTGACGACTCTTGCATGGAGAGCATAAGAAACAACACCTATGACCATTCACAGTACAGAGAAGAAGCTCTATTGAACAGACTGAGTATCAACCCAGTGACACTCTCTTCTGGCTATAAAGACATCATCCTTTGGTTTAGCTTCGGGGCATCATGTTTTGTTCTTCTAGCCGTTGTCATGGGTCTTGTCTTCTTCTGCCTGAAGAATGGAAACATGCGATGCACAATCTGTATTTAG
>A_/_H10N5|CY183823|A/mallard/Sweden/69792/2007
ATGTACAAAATAGTAGTAATAATCGTGCTCCTTGGAGCTGTGAAAGGTCTTGATAAAATCTGCCTAGGACATCATGCAGTGGCCAATGGGACCATCGTAAAGACTCTCACAAACGAACAAGAAGAGGTGACCAATGCTACTGAAACAGTGGAGAGTACAAGCCTAAACAGATTATGTATGAAAGGAAGAAACCATAAAGACCTGGGCAACTGCCATCCAATAGGAATGTTGATAGGAACACCAGCTTGTGATCTGCATCTTACAGGGACATGGGACACTCTCATTGAACGAGAGAATGCTATTGCTTACTGCTACCCTGGAGCAACCGTAAATGAAGAAGCACTGAGGCAGAAGATAATGGAGAGTGGAGGGATCAGCAAAATGAGCACTGGCTTCACTTATGGATCTTCCATAAATTCAGCCGGAACCACTAAAGCATGCATGAGGAATGGAGGGAATAGCTTTTATGCAGAGCTCAAGTGGCTGGTATCAAAGAATAAAGGACAAAACTTCCCCCAGACCACGAACACTTACAGAAACACGGACACGGCTGAACACCTCATAATGTGGGGAATTCATCACCCTTCTAGCACTCAAGAGAAGAATGACCTATATGGGACACAATCACTGTCCATATCGGTCGGGAGTTCCACTTACCAGAACAATTTTGTTCCGGTTGTTGGAGCAAGACCTCAGGTCAATGGACAAAGTGGAAGAATAGATTTTCACTGGACACTAGTACAGCCAGGTGATAATATAACCTTCTCACACAATGGGGGTTTAATAGCACCGAGCCGAGTTAGCAAATTAATTGGAAGAGGATTGGGGATTCAATCAGACGCACCAATAGACAATAATTGTGAGTCTAAATGTTTTTGGAGAGGGGGTTCTATAAATACAAGACTCCCTTTCCAAAATTTGTCACCAAGAACAGTGGGTCAATGTCCTAAATATGTGAACAAAAAGAGCTTGATGCTTGCAACAGGAATGAGAAACGTGCCAGAAATAATGCAAGGGAGAGGTCTATTTGGTGCAATAGCAGGATTTATAGAGAATGGATGGGAAGGAATGGTAGATGGCTGGTATGGTTTCAGACACCAAAATGCTCAGGGCACAGGCCAGGCCGCTGATTACAAGAGTACTCAGGCAGCTATTGACCAAATCACTGGAAAACTGAATAGACTTATTGAGAAAACCAATACTGAGTTCGAGTCAATAGAATCTGAGTTCAGTGAGATTGAGCACCAGATCGGCAATGTCATCAATTGGACTAAGGATTCAATAACCGACATCTGGACTTATCAGGCTGAGCTATTGGTAGCAATGGAGAACCAGCATACAATCGATATGGCTGACTCAGAGATGTTGAATCTATATGAAAGAGTGAGGAAACAACTCAGACAGAATGCAGAGGAAGACGGAAAAGGATGTTTTGAGATATATCATGCTTGTGACGACTCTTGCATGGAGAGCATAAGAAACAACACCTATGACCATTCACAGTACAGAGAAGAAGCTCTATTGAACAGACTGAGTATCAACCCAGTGACACTCTCTTCTGGATATAAAGACATCATCCTTTGGTTTAGCTTCGGGGCATCATGTTTTGTTCTTCTAGCCATTGTCATGGGTCTTGTCTTCTTCTGCCTGAAGAATGGAAACATGCGATGCACAATCTGTATTTAG
>A_/_H10N9|CY183783|A/mallard/Sweden/52903/2006
ATGTACAAAATAGTAGTGATAATCGCGCTCCTTGGAGCTGTGAAAGGACTTGATAAAATCTGCCTAGGGCATCATGCAGTGGCCAATGGGACCATCGTAAAGACTCTCACAAACGAACAGGAAGAAGTGACCAATGCCACTGAAACAGTGGAGAGTACAAGCCTAAACAGATTGTGTATGAAAGGAAGAAGCCACAAAGACCTGGGCAACTGCCATCCGATAGGAATGTTAATAGGAACACCAGCCTGTGATCTGCATCTTACAGGGACATGGGACACTCTCATTGAACGAGAGAATGCCATTGCTTATTGCTACCCTGGAGCAACCGTAAATGAAGAGGCACTGAGGCAGAAAATAATGGAGAGTGGAGGAATCAGCAAAATAAGCACTGGCTTCACTTATGGGTCTTCCATAAATTCGGCCGGAACCACTAAAGCATGCATGAGAAATGGAGGGAATAGCTTTTATGCAGAGCTCAAATGGCTGGTATCAAAGAGCAAAGGACAAAACTTCCCCCAAACCACGAACACTTACAGAAACACGGACACGGCTGAACATCTCATAATGTGGGGAATCCATCACCCTTCTAGCACTCAAGAGAAGAATGATCTATATGGGACACAATCACTGTCCATATCGGTTGGGAGTTCCACTTACCAGAACAATTTTGTTCCGGTTGTTGGGGCAAGACCTCAGGTCAACGGACAAAGTGGAAGAATCGATTTTCATTGGACACTAGTACAGCCAGGTGATAATATTACCTTCTCACACAATGGGGGTCTAATAGCACCGAGCCGAGTTAGCAAATTGATTGGAAGAGGATTGGGGATTCAATCAGACGCACCAATAGACAATAATTGTGAGTCTACATGTTTTTGGAGAGGGGGTTCTATAAATACAAGGCTCCCTTTCCAAAATTTGTCACCAAGAACAGTGGGCCAATGTCCTAAATATGTGAACAAAAAGAGCCTGATGCTTGCAACAGGAATGAGAAATGTGCCAGAAGTAATGCAAGGGAGAGGTCTATTTGGTGCAATAGCGGGATTTATAGAGAATGGATGGGAAGGAATGGTAGATGGCTGGTATGGTTTCAGGCACCAAAACGCTCAGGGCACAGGCCAAGCCGCAGATTACAAGAGTACCCAGGCAGCCATTGACCAGATCACTGGGAAACTAAATAGACTTATTGAGAAAACCAATACTGAGTTCGAGTCAATAGAGTCTGAGTTCAGTGAAATCGAACACCAAATTGGTAACGTCATCAATTGGACTAAGGATTCAATAACCGACATCTGGACTTATCAGGCTGAGCTATTGGTAGCAATGGAGAACCAGCACACAATCGATATGGCTGATTCAGAGATGTTAAATCTATATGAGAGAGTGAGGAAACAACTCAGGCAGAATGCAGAAGAAGACGGGAAAGGATGTTTCGAGATATATCATGCTTGTGATGACTCATGCATGGAGAGCATAAGAAACAACACCTATGATCATTCACAATACAGAGAAGAAGCTCTTTTGAACAGACTGGATATAAACCCAGTGAAACTCTCTTCTGGCTATAAAGACATCATCCTTTGGTTTAGCTTCGGGGCATCATGTTTTGTTCTTCTAGCCGTTGTCATGGGCCTTGTCTTCTTTTGTCTGAAGAATGGAAACATGCGATGCACAATCTGCATTTAG
>A_/_H10N1|CY183975|A/mallard/Sweden/105565/2009
ATGTACAAAATAGTAGTGATAATCGCGCTCCTTGGAGCTGTGAAAGGTCTTGATAAAATCTGCCTAGGACATCATGCAGTGGCAAATGGGACCATCGTAAAGACTCTCACAAACGAACAGGAAGAGGTGACCAATGCTACTGAAACAGTGGAGAGTACAAGCCTAAACAGATTATGTATGAAAGGAAGAAACCATAAAGACCTGGGCAACTGCCATCCAATAGGAATGCTAATAGGGACACCAGTTTGTGATCTGCACCTTACAGGGACGTGGGACACTCTCATTGAACGAGAGAATGCTATTGCTTACTGCTACCCTGGAGCTACTGTAAATGAAGAAGCACTGAGGCAGAAAATAATGGAGAGTGGAGGGATCAGCAAAATAAGCACTGGCTTCACTTATGGATCTTCCATAAATTCGGCCGGAACCACCAAAGCATGCATGAGGAATGGAGGGAATAGCTTTTATGCAGAGCTTAAGTGGCTGGTATCAAAGAGCAAAGGACAAAACTTCCCTCAGACCACGAACACTTACAGAAACACAGACACGGCTGAACACCTCATAATGTGGGGAATTCATCACCCTTCTAGCACTCAAGAGAAGAATGATCTATATGGGACACAATCACTGTCCATATCGGTCGGGAGTTCCACTTACCAGAACAATTTTGTTCCGGTTGTTGGAGCAAGACCTCAGGTCAATGGACAAAGTGGCAGAATTGATTTTCACTGGACACTAGTACAGCCAGGTGACAATATCACCTTCTCACACAATGGGGGTCTGATAGCACCGAGCCGAGTTAGCAAATTGATTGGAAGAGGATTGGGAATTCAATCAGACACACCAATAGACAATAATTGTGAGTCTAAATGTTTTTGGAGAGGGGGTTCTATAAATACAAGGCTTCCCTTTCAAAATTTATCACCAAGAACAGTGGGTCAATGTCCTAAATATGTGAACAAAAAAAGTTTGATGCTTGCAACAGGAATGAGAAACGTGCCAGAACTAATGCAAGGGAGAGGTCTATTTGGTGCAATAGCGGGGTTTATAGAGAATGGGTGGGAAGGAATGGTAGATGGCTGGTATGGTTTCAGACATCAAAATGCTCAGGGCACAGGCCAGGCCGCTGATTACAAGAGTACTCAGGCAGCTATTGACCAAATCACTGGAAAACTGAATAGACTTATTGAAAAAACCAATACTGAGTTCGAGTCAATAGAATCTGAGTTCAGTGAGATCGAACACCAGATCGGTAACGTCATCAATTGGACTAAGGATTCAATAACCGACATCTGGACTTATCAGGCTGAGCTGTTGGTAGCAATGGAGAACCAGCATACAATCGATATGGCTGACTCAGAGATGTTGAATCTATATGAAAGGGTGAGGAAACAACTCAGGCAGAATGCAGAAGAAGATGGGAAAGGATGTTTTGAGATATATCATGCTTGTGATGACTCATGCATGGAGAGCATAAGAAACAACACCTATGACCATTCACAGTACAGAGAGGAAGCTCTTTTGAACAGACTGAATATCAACCCAGTGACACTCTCTTCTGGATATAAAGACATCATCCTCTGGTTTAGCTTCGGGGCATCATGTTTTGTCCTTCTAGCCGTTGTCATGGGTCTTGTCTTCTTCTGTCTGAAGAATGGAAACATGCGATGCACAATCTGTATTTAG
>A_/_H10N1|CY183967|A/mallard/Sweden/105536/2009
ATGTACAAAATAGTAGTGATAATCGCGCTCCTTGGAGCTGTGAAAGGTCTTGATAAAATCTGCCTAGGACATCATGCAGTGGCAAATGGGACCATCGTAAAGACTCTCACAAACAAACAGGAAGAGGTGACCAATGCTACTGAAACAGTGGAGAGTACAAGCCTAAACAGATTATGTATGAAAGGAAGAAACCATAAAGACCTGGGCAACTGCCATCCAATAGGAATGCTAATAGGGACACCAGTTTGTGATCTGCACCTTACAGGGACGTGGGACACTCTCATTGAACGAGAGAATGCTATTGCTTACTGCTACCCTGGAGCTACTATAAATGAAGAAGCACTGAGGCAGAAAATAATGGAGAGTGGAGGGATCAGCAAAATAAGCACTGGCTTCACTTATGGATCTTCCATAAATTCGGCCGGAACCACCAAAGCATGCATGAGGAATGGAGGGAATAGCTTTTATGCAGAGCTTAAGTGGCTGGTATCAAAGAGCAAAGGACAAAACTTCCCTCAGACCACGAACACTTACAGAAACACAGACACGGCTGAACACCTCATAATGTGGGGAATTCATCACCCTTCTAGCACTCAAGAGAAGAATGATCTATATGGGACACAATCACTGTCCATATCGGTCGGGAGTTCCACTTACCAGAACAATTTTGTTCCGGTTGTTGGAGCAAGACCTCAGGTCAATGGACAAAGTGGCAGAATTGATTTTCACTGGACACTAGTACAGCCAGGTGACAATATCACCTTCTCACACAATGGGGGTCTGATAGCACCGAGCCGAGTTAGCAAATTGATTGGAAGAGGATTGGGAATTCAATCAGACACACCAATAGACAATAATTGTGAGTCTAAATGTTTTTGGAGAGGGGGTTCTATAAATACAAGGCTTCCCTTTCAAAATTTATCACCAAGAACAGTGGGTCAATGTCCTAAATATGTGAACAAAAAAAGTTTGATGCTTGCAACAGGAATGAGAAACGTGCCAGAACTAATGCAAGGGAGAGGTCTATTTGGTGCAATAGCGGGGTTTATAGAGAATGGGTGGGAAGGAATGATAGATGGCTGGTATGGTTTCAGACATCAAAATGCTCAGGGCACAGGCCAGGCCGCTGATTACAAGAGTACTCAGGCAGCTATTGACCAAATCACTGGAAAACTGAATAGACTTATTGAAAAAACCAATACTGAGTTCGAGTCAATAGAATCTGAGTTCAGTGAGATCGAACACCAGATCGGTAACGTCATCAATTGGACTAAGGATTCAATAACCGACATCTGGACTTATCAGGCTGAGCTGTTGGTAGCAATGGAGAACCAGCATACAATCGATATGGCTGACTCAGAGATGTTGAATCTATATGAAAGGGTGAGGAAACAACTCAGGCAGAATGCAGAAGAAGATGGGAAAGGATGTTTTGAGATATATCATGCTTGTGATGACTCATGCATGGAGAGCATAAGAAACAACACCTATGACCATTCACAGTACAGAGAGGAAGCTCTTTTGAACAGACTGAATATCAACCCAGTGACACTCTCTTCTGGATATAAAGACATCATCCTCTGGTTTAGCTTCGGGGCATCATGTTTTGTCCTTCTAGCCGTTGTCATGGGTCTTGTCTTCTTCTGTCTGAAGAATGGAAACATGCGATGCACAATCTGTATTTAG
>A_/_H10N1|CY183959|A/mallard/Sweden/105527/2009
ATGTACAAAGTAGTAGTGATAATCGCGCTCCTTGGAGCTGTGAAAGGTCTTGATAAAATCTGCCTAGGACATCATGCAGTGGCCAACGGGACAATCGTAAAGACTCTCACAAATGAACAGGAAGAGGTGACCAATGCTACTGAAACAGTGGAGAGCACAAGCCTAAACAGATTATGCATGAAAGGAAGGAACCATAAAGACCTGGGCAACTGCCATCCAATAGGAATGCTAATAGGGACACCAGCTTGTGATCTGCATCTTACAGGGACATGGGACACTCTCATTGAACGAGAGAATGCTATTGCTTACTGCTACCCTGGAGTCACTGTAAATGAAGAAGCACTGAGGCAGAAAATAATGGAGAGTGGAGGGATCAGCAAAATAAGCACTGGTTTCACTTACGGATCTTCCATAAATTCGGCCGGAACCACTAAAGCATGCATGAGGAATGGAGGGAATAGCTTTTATGCAGAACTCAAGTGGCTGGTATCAAAGAGTAAAGGACAAAACTTCCCTCAGACCACGAACACTTACAGAAACACGGACACGGCTGAACACCTCATAATGTGGGGAATTCATCACCCTTCTAGCACTCAAGAAAAGAATGATCTATATGGAACACAATCACTGTCCATATCAGTCGGGAGTTCTACTTACCAGAACAATTTTGTTCCGGTTGTTGGAGCAAGACCCCAGGTCAATGGACAAAGTGGAAGAATCGATTTTCACTGGACACTAGTACAGCCAGGTGATAATATCACCTTCTCACACAACGGGGGTCTGATAGCACCGAGCCGAGTTAGCAAATTAATTGGAAGAGGATTGGGAATTCAATCAGATGCACTGATAGACAATAATTGTGAGTCTAAATGTTTTTGGAGAGGGGGTTCTATAAATACAAGGCTTCCTTTTCAAAATTTGTCACCAAGAACAGTGGGTCAATGTCCTAAATATGTGAACAAAAAGAGCTTGATGCTTGCAACAGGAATGAGAAACGTGCCAGAAATGATGCAAGGGAGAGGTCTGTTTGGTGCAATAGCGGGGTTTATAGAGAATGGGTGGGAAGGAATGGTAGATGGCTGGTATGGTTTCAGACACCAAAATGCTCAGGGCACGGGCCAAGCCGCTGATTACAAGAGTACTCAGGCAGCTATTGACCAAATCACTGGAAAACTGAATAGACTTATTGAGAAAACCAACACTGAGTTCGAGTCAATAGAATCTGAGTTTAGTGAGATCGAACACCAGATCGGTAATGTCATCAATTGGACTAAGGATTCAATAACTGACATCTGGACTTATCAGGCTGAGCTATTGGTAGCAATGGAGAACCAGCATACAATCGATATGGCTGACTCAGAAATGTTGAATCTATATGAAAGAGTGAGGAAACAACTCAGGCAGAATGCAGAAGAAGACGGGAAAGGATGTTTTGAGATATATCATGCTTGTGATGACTCATGCATGGAGAGCATAAGAAACAACACCTATGACCATTCACAGTACAGAGAAGAAGCCCTTTTGAACAGACTGAATATCAACCCAGTGACACTCTCTTCTGGCTATAAAGACATAATCCTCTGGTTTAGCTTCGGGGCATCATGTTTTGTTCTCCTAGCCGTTGTCATGGGTCTTGTCTTCTTTTGTCTGAAGAATGGAAACATGCGATGCACAATCTGCATTTAG
>A_/_H10N1|CY183951|A/mallard/Sweden/105501/2009
ATGTACAAAATAGTAGTGATAATCGCGCTCCTTGGAGCTGTGAAAGGTCTTGATAAAATCTGCCTAGGACATCATGCAGTGGCAAATGGGACCATCGTAAAGACTCTCACAAACGAACAGGAAGAGGTGACCAATGCTACTGAAACAGTGGAGAGTACAAGCCTAAACAGATTATGTATGAAAGGAAGAAACCATAAAGACCTGGGCAACTGCCATCCAATAGGAATGCTAATAGGGACACCAGTTTGTGATCTGCACCTTACAGGGACGTGGGACACTCTCATTGAACGAGAGAATGCTATTGCTTACTGCTACCCTGGAGCTACTATAAATGAAGAAGCACTGAGGCAGAAAATAATGGAGAGTGGAGGGATCAGCAAAATAAGCACTGGCTTCACTTATGGATCTTCCATAAATTCGGCCGGAACCACCAAAGCATGCATGAGGAATGGAGGGAATAGCTTTTATGCAGAGCTTAAGTGGCTGGTATCAAAGAGCAAAGGACAAAACTTCCCTCAGACCACGAACACTTACAGAAACACAGACACGGCTGAACACCTCATAATGTGGGGAATTCATCACCCTTCTAGCACTCAAGAGAAGAATGATCTATATGGGACACAATCACTGTCCATATCGGTCGGGAGTTCCACTTACCAGAACAATTTTGTTCCGGTTGTTGGAGCAAGACCTCAGGTCAATGGACAAAGTGGCAGAATTGATTTTCACTGGACACTAGTACAGCCAGGTGACAATATCACCTTCTCACACAATGGGGGTCTGATAGCACCGAGCCGAGTTAGCAAATTGATTGGAAGAGGATTGGGAATTCAATCAGACACACCAATAGACAATAATTGTGAGTCTAAATGTTTTTGGAGAGGGGGTTCTATAAATACAAGGCTTCCCTTTCAAAATTTATCACCAAGAACAGTGGGTCAATGTCCTAAATATGTGAACAAAAAAAGTTTGATGCTTGCAACAGGAATGAGAAACGTGCCAGAACTAATGCAAGGGAGAGGTCTATTTGGTGCAATAGCGGGGTTTATAGAGAATGGGTGGGAAGGAATGGTAGATGGCTGGTATGGTTTCAGACATCAAAATGCTCAGGGCACAGGCCAGGCCGCTGATTACAAGAGTACTCAGGCAGCTATTGACCAAATCACTGGAAAACTGAATAGACTTATTGAAAAAACCAATACTGAGTTCGAGTCAATAGAATCTGAGTTCAGTGAGATCGAACACCAGATCGGTAACGTCATCAATTGGACTAAGGATTCAATAACCGACATCTGGACTTATCAGGCTGAGCTGTTGGTAGCAATGGAGAACCAGCATACAATCGATATGGCTGACTCAGAGATGTTGAATCTATATGAAAGGGTGAGGAAACAACTCAGGCAGAATGCAGAAGAAGATGGGAAAGGATGTTTTGAGATATATCATGCTTGTGATGACTCATGCATGGAGAGCATAAGAAACAACACCTATGACCATTCACAGTACAGAGAGGAAGCTCTTTTGAACAGACTGAATATCAACCCAGTGACACTCTCTTCTGGATATAAAGACATCATCCTCTGGTTTAGCTTCGGGGCATCATGTTTTGTCCTTCTAGCCGTTGTCATGGGTCTTGTCTTCTTCTGTCTGAAGAATGGAAACATGCGATGCACAATCTGTATTTAG
>A_/_H10N1|CY183927|A/mallard/Sweden/105465/2009
ATGTACAAAATAGTAGTGATAATCGCGCTCCTTGGAGCTGTGAAAGGTCTTGATAAAATCTGCCTAGGACATCATGCAGTGGCAAATGGGACCATCGTAAAGACTCTCACAAACGAACAGGAAGAGGTGACCAATGCTACTGAAACAGTGGAGAGTACAAGCCTAAACAGATTATGTATGAAAGGAAGAAACCATAAAGACCTGGGCAACTGCCATCCAATAGGAATGCTAATAGGGACACCAGTTTGTGATCTGCACCTTACAGGGACGTGGGACACTCTCATTGAACGAGAGAATGCTATTGCTTACTGCTACCCTGGAGCTACTGTAAATGAAGAAGCACTGAGGCAGAAAATAATGGAGAGTGGAGGGATCAGCAAAATAAGCACTGGCTTCACTTATGGATCTTCCATAAATTCGGCCGGAACCACCAAAGCATGCATGAGGAATGGAGGGAATAGCTTTTATGCAGAGCTTAAGTGGCTGGTATCAAAGAGCAAAGGACAAAACTTCCCTCAGACCACGAACACTTACAGAAACACAGACACGGCTGAACACCTCATAATGTGGGGAATTCATCACCCTTCTAGCACTCAAGAGAAGAATGATCTATATGGGACACAATCACTGTCCATATCGGTCGGGAGTTCCACTTACCAGAACAATTTTGTTCCGGTTGTTGGAGCAAGACCTCAGGTCAATGGACAAAGTGGCAGAATTGATTTTCACTGGACACTAGTACAGCCAGGTGACAATATCACCTTCTCACACAATGGGGGTCTGATAGCACCGAGCCGAGTTAGCAAATTGATTGGAAGAGGATTGGGAATTCAATCAGACACACCAATAGACAATAATTGTGAGTCTAAATGTTTTTGGAGAGGGGGTTCTATAAATACAAGGCTTCCCTTTCAAAATTTATCACCAAGAACAGTGGGTCAATGTCCTAAATATGTGAACAAAAAAAGTTTGATGCTTGCAACAGGAATGAGAAACGTGCCAGAACTAATGCAAGGGAGAGGTCTATTTGGTGCAATAGCGGGGTTTATAGAGAATGGCTGGGAAGGAATGGTAGATGGCTGGTATGGTTTCAGACATCAAAATGCTCAGGGCACAGGCCAGGCCGCTGATTACAAGAGTACTCAGGCAGCTATTGACCAAATCACTGGAAAACTGAATAGACTTATTGAAAAAACCAATACTGAGTTCGAGTCAATAGAATCTGAGTTCAGTGAGATCGAACACCAGATCGGTAACGTCATCAATTGGACTAAGGATTCAATAACCGACATCTGGACTTATCAGGCTGAGCTGTTGGTAGCAATGGAGAACCAGCATACAATCGATATGGCTGACTCAGAGATGTTGAATCTATATGAAAGGGTGAGGAAACAACTCAGGCAGAATGCAGAAGAAGATGGGAAAGGATGTTTTGAGATATATCATGCTTGTGATGACTCATGCATGGAGAGCATAAGAAACAACACCTATGACCATTCACAGTACAGAGAGGAAGCTCTTTTGAACAGACTGAATATCAACCCAGTGACACTCTCTTCTGGATATAAAGACATCATCCTCTGGTTTAGCTTCGGGGCATCATGTTTTGTCCTTCTAGCCGTTGTCATGGGTCTTGTCTTCTTCTGTCTGAAGAATGGAAACATGCGATGCACAATCTGTATTTAG
>A_/_H10N1|CY183887|A/mallard/Sweden/105323/2009
ATGTACAAAATAGTAGTGATAATCGCGCTCCTTGGAGCTGTGAAAGGTCTTGATAAAATCTGCCTAGGACATCATGCAGTGGCAAATGGGACCATCGTAAAGACTCTCACAAACGAACAGGAAGAGGTGACCAATGCTACTGAAACAGTGGAGAGTACAAGCCTAAACAGATTATGTATGAAAGGAAGAAACCATAAAGACCTGGGCAACTGCCATCCAATAGGAATGCTAATAGGGACACCAGTTTGTGATCTGCACCTTACAGGGACGTGGGACACTCTCATTGAACGAGAGAATGCTATTGCTTACTGCTACCCTGGAGCTACTGTAAATGAAGAAGCACTGAGGCAGAAAATAATGGAGAGTGGAGGGATCAGCAAAATAAGCACTGGCTTCACTTATGGATCTTCCATAAATTCGGCTGGAACCACCAAAGCATGCATGAGGAATGGAGGGAATAGCTTTTATGCAGAGCTTAAGTGGCTGGTATCAAAGAGCAAAGGACAAAACTTCCCTCAGACCACGAACACTTACAGAAACACAGACACGGCTGAACACCTCATAATGTGGGGAATTCATCACCCTTCTAGCACTCAAGAGAAGAATGATCTATATGGGACACAATCACTGTCCATATCGGTCGGGAGTTCCACTTACCAGAACAATTTTGTTCCGGTTGTTGGAGCAAGACCTCAGGTCAATGGACAAAGTGGCAGAATTGATTTTCACTGGACACTAGTACAGCCAGGTGACAATATCACCTTCTCACACAATGGGGGTCTGATAGCACCGAGCCGAGTTAGCAAATTGATTGGAAGAGGATTGGGAATTCAATCAGACGCACCAATAGACAATAATTGTGAGTCTAAATGTTTTTGGAGAGAGGGTTCTATAAATACAAGGCTTCCCTTTCAAAATTTATCACCAAGAACAGTGGGTCAATGTCCTAAATATGTGAACAAAAAAAGTTTGATGCTTGCAACAGGAATGAGAAACGTGCCAGAACTAATGCAAGGGAGAGGTCTATTTGGTGCAATAGCGGGGTTTATAGAGAATGGGTGGGAAGGAATGGTAGATGGCTGGTATGGTTTCAGACATCAAAATGCTCAGGGCACAGGCCAGGCCGCTGATTACAAGAGTACTCAGGCAGCTATTGACCAAATCACTGGAAAACTGAATAGACTTATTGAAAAAACCAATACTGAGTTCGAGTCAATAGAATCTGAGTTCAGTGAGATCGAACACCAGATCGGTAACGTCATCAATTGGACTAAGGATTCAATAACCGACATCTGGACTTATCAGGCTGAGCTGTTGGTAGCAATGGAGAACCAGCATACAATCGATATGGCTGACTCAGAGATGTTGAATCTATATGAAAGGGTGAGGAAACAACTCAGGCAGAATGCAGAAGAAGATGGGAAAGGATGTTTTGAGATATATCATGCTTGTGATGACTCATGCATGGAGAGCATAAGAAACAACACCTATGACCATTCACAGTACAGAGAGGAAGCTCTTTTGAACAGACTGAATATCAACCCAGTGACACTCTCTTCTGGATATAAAGACATCATTCTCTGGTTTAGCTTCGGGGCATCATGTTTTGTCCTTCTAGCCGTTGTCATGGGTCTTGTCTTCTTCTGTCTGAAGAATGGAAACATGCGATGCACAATCTGTATTTAG
>A_/_H10N4|CY183991|A/mallard/Sweden/133546/2011
ATGTACAAAATAGTAGTGATAATTGCGCTCCTTGGAGCTGTGAAAGGTCTAGATAAAATCTGCCTAGGACATCATGCAGTGGCAAATGGGACCATCGTAAAGACTCTCACAAACGAACAGGAAGAGGTGACCAATGCTACTGAAACAGTGGAGAGTACAAGCCTAAACAGATTATGTATGAAAGGAAGAAACCATAAAGACCTGGGCAACTGCCATCCAATAGGAATGCTAATAGGGACACCAGCTTGTGATCTGCACCTTACAGGGACGTGGGACACTCTCATTGAACGAGAGAATGCTATTGCTTACTGCTACCCTGGAGCTACTGTAAATGAAGAAGCACTGAGGCAGAAAATAATGGAGAGTGGAGGGATCAGCAAAATAAGCACTGGCTTCACTTATGGATCTTCCATAAATTCGGCCGGAACCACTAAAGCATGCATGAGGAATGGAGGGAATAGCTTTTATGCAGAGCTTAAGTGGCTGGTATCAAAGAACAAAGGACAAAACTTCCCTCAGACCACTAACACTTACAGAAACACAGACACGGCTGAACACCTCATAATGTGGGGAATTCATCACCCTTCTAGCACTCAAGAGAAGAATGATCTATATGGGACACAATCACTGTCCATATCGGTCGGGAGTTCCACTTACCAGAACAATTTTGTTCCGGTTGTTGGAGCAAGACCTCAGGTCAATGGACAAAGTGGCAGAATTGATTTTCACTGGACACTAGTACAGCCAGGTGACAATATCACCTTCTCACACAATGGGGGTCTGATAGCACCGAGCCGAGTTAGCAAATTGATTGGAAGAGGATTGGGAATTCAATCAGACGCATCAATAGACAATAATTGTGAGTCTAAATGTTTTTGGAGAGGGGGTTCTATAAATACAAGGCTTCCCTTTCAGAATTTGTCGCCAAGAACAGTGGGTCAATGTCCTAAATATGTGAACAAAAAAAGCTTGATGCTTGCAACAGGAATGAGAAACGTGCCAGAACTAATGCAAGGGAGAGGTCTATTTGGTGCAATAGCGGGGTTTATAGAGAATGGGTGGGAAGGAATGGTAGATGGCTGGTATGGTTTCAGACACCAAAATGCTCAGGGCACCGGCCAGGCCGCTGATTACAAGAGCACTCAGGCAGCTATTGACCAAATCACTGGAAAACTGAATAGACTTATTGAAAAAACCAATACTGAGTTCGAGTCAGTAGAATCTGAGTTCAGTGAGATCGAGCACCAGATCGGTAACGTCATCAATTGGACTAAGGATTCAATAACCGACATCTGGACTTATCAGGCTGAGCTGTTGGTAGCAATGGAGAACCAGCATACAATCGATATGGCTGACTCAGAGATGTTGAATCTATATGAAAGAGTGAGGAAACAACTCAGGCAGAATGCAGAAGAAGATGGGAAAGGATGTTTTGAAATATATCATGCTTGTGATGACTCATGCATGGAGAGCATAAGAAACAACACCTATGATCATTCACAATACAGAGAGGAAGCTCTTTTGAACAGACTGAATATCAACCCAGTGACACTCTCTTCTGGATATAAAGACGTCATCCTCTGGTTTAGCTTCGGGGCATCATGTTTTGTTCTTCTAGCCGTTGTCATGGGTCTTGTCTTCTTCTGTCTGAAGAATGGAAACATGCGATGCACAATCTGTATTTAG
>A_/_H10N4|CY184640|A/mallard/Sweden/6039/2005
ATGTACAAAATAGTAGTAATAATCGCGCTCCTTGGAGCTGTGAAAGGACTTGATAAAATCTGCCTAGGACATCATGCAGTGGCCAATGGGACCATCGTAAAGACTCTCACAAACGAACAGGAAGAAGTGACCAATGCCACTGAAACAGTGGAGAATACAAGCCTAAACAGGTTATGTATGAAAGGAAGAAGCCACAAAGACCTGGGCAACTGCCATCCGATAGGAATGTTGATAGGAACACCAGCCTGTGATCTGCATCTTACAGGGACATGGGACACTCTCATTGAACGAGAGAATGCCATTGCTTACTGCTACCCTGGAGCAACCGTAAATGAAGAAGCACTGAGGCAGAAAATAATGGAGAGTGGAGGAATCAGCAAAATAAGCACTGGCTTCACTTATGGGTCTTCCATAAATTCGGCCGGAACCACCAAAGCATGCATGAGAAATGGAGGGAATAGCTTTTATGCAGAGCTCAAATGGCTGGTATCAAAGAGCAAAGGACAAAACTTCCCCCAAACCACGAACACTTACAGAAACACGGACACGGCTGAACATCTCATAATGTGGGGAATTCATCACCCTTCTAGCACTCAAGAGAAGAATGATCTATATGGGACACAATCACTGTCCATATCGGTTGGGAGTTCCACTTACCAGAACAATTTTGTTCCGGTTGTTGGGGCAAGACCTCAAGTCAACGGACAAAGTGGAAGAATCGATTTTCACTGGACACTAGTACAGCCAGGTGATAATATTACCTTCTCACACAACGGGGGTCTAATAGCACCGAGCCGAGTTAGCAAATTGATTGGAAGAGGATTGGGGATTCAATCAGACGCACCAATAGACAACAATTGTGAGTCTAAATGTTTTTGGAGAGGGGGTTCTATAAATACAAGGCTCCCTTTCCAAAATTTGTCACCAAGAACAGTAGGCCAATGTCCTAAATATGTGAACAAAAAGAGCCTGATGCTTGCAACAGGAATGAGAAACGTGCCAGAAGTAATACAAGGGAGAGGTCTATTTGGTGCAATAGCGGGATTTATAGAGAATGGATGGGAAGGAATGGTAGATGGCTGGTATGGTTTCAGACACCAAAACGCTCAGGGCATAGGCCAAGCCGCAGATTACAAGAGTACTCAGGCAGCCATTGACCAGATCACTGGGAAACTGAATAGACTTATTGAGAAAACCAATACTGAGTTCGAATTAATAGAGTCTGAGTTCAGTGAGATCGAACACCAAATTGGTAACGTCATCAATTGGACTAAGGATTCAATAACCGACATCTGGACTTATCAGGCTGAGCTATTGGTAGCAATGGAGAACCAGCACACAATCGATATGGCTGACTCAGAGATGTTAAATCTATATGAGAGAGTGAGGAAACAACTCAGGCAGAATGCAGAAGAAGACGGGAAAGGATGTTTTGAGATATATCATGCTTGTGATGACTCATGCATGGAGAGCATAAGAAACAACACCTATGACCATTCACAATACAGAGAAGAAGCTCTTTTGAACAGACTGAATATAAACCCAGTGAAACTCTCTTCTGGCTATAAAGACATCATCCTTTGGTTTAGCTTCGGGGCATCATGTTTTGTTCTTCTAGCCGTTGTCATGGGTCTTGCCTTCTTTTGTCTGAAGAATGGAAACATGCGATGCACAATCTGCATTTAG
>A_/_H10N8|CY184632|A/mallard/Sweden/2823/2003
ATGTACAAAATAGTAGTAATAATTGCGCTCATTGGAGCAGTGAAAGGTCTTGACAAAATCTGCCTAGGACATCATGCAGTAGCCAATGGAACCGTCGTGAAGACTCTCACAAACGAACATGAAGAAGTGACCAATGCTACTGAAACAGTGGAGAATACAAGCCTAAACAAGTTATGTATGAAAGGAAGGAGCCATAAAGATTTGGGCAACTGCCATCCAATAGGAATGTTGATAGGAACACCAGTTTGTGATTTGCATCTTACCGGGACATGGGACACTCTCATTGAACGAGAGAATGCCATTGCTTACTGCTACCCTGGAGCAACCGTAAATGAAGAAGCACTGAGGCAGAAAATAATGGAAAGTGGGGGAATCAACAAAATAAGTACTGGCTTCACTTATGGGTCTTCCATCAATTCGGCTGGAACCACTAAAGCATGCATGAGAAATGGAGGGAATAGCTTTTATGCAGAGCTCAAGTGGCTAGTATCAAAGAGTAAAGGACAAAACTTCCCCCAGACCACAAACATTTATAGAAACACGGACACGGCTGAACATCTCGTAATGTGGGGAATTCATCACCCTTCTAGCACTCAAGAGAAGAATGATCTATATGGGACACAATCATTGTCCATATCTGTTGGGAGTTCCACTTACCAGAACAATTTTGTTCCGGTTGTTGGAGCAAGACCTCAGGTCAATGGACAAAGTGGAAGAATCGATTTTCACTGGACACTAGTACAACCAGGTGATAATATCACCTTTTCACACAATGGAGGTCTGATAGCACCAAGCCGAGTTAGCAAATTGATTGGAAGAGGGTTAGGAATTCAGTCAGACGCACCAATAGACAATGATTGTGAGTCTAAATGTTTTTGGAGAGGGGGTTCCATAAATACAAGGCTCCCTTTCCAAAATCTGTCACCAAGGACAGTAGGCCAATGTCCTAAATACGTGAACAAAAAGAGTTTGATGCTTGCAACAGGAATGAGAAACGTGCCAGAAATAATGCAAGGGAGAGGTCTATTTGGTGCAATAGCAGGATTTATAGAGAATGGATGGGAAGGAATGGTAGATGGCTGGTATGGTTTCAGACACCAAAACGCTCAGGGCACGGGCCAAGCCGCTGACTACAAGAGTACTCAGGCAGCTATTGACCAGATCACTGGAAAACTGAATAGACTTATTGAGAAAACCAATACTGAGTTCGAGTCAATAGAGTCTGAATTCAGTGAGATCGAACATCAGATTGGTAATGTCATCAATTGGACTAAAGATTCAATAACCGACATCTGGACTTATCAGGCTGAGCTATTGGTAGCTATGGAGAATCAGCACACAATTGATATGGCTGATTCAGAGATGTTAAATCTATATGAAAGAGTGAGGAAGCAACTCAGGCAGAATGCAGAAGAAGACGGGAAAGGATGTTTTGAGATATATCATGCTTGTGATGACTCATGCATGGAGAGCATAAGAAACAACACCTATGACCATTCACAATACAGAGAAGAAGCTCTTCTGAACAGACTGAATATCAATCCAGTGAAACTCTCTTCTGGATATAAAGACATCATCCTTTGGTTTAGCTTCGGGGCATCATGTTTTGTTCTTCTAGCCGTTGTCATGGGTCTTGTCTTCTTTTGTCTAAAGAATGGAAACATGCGATGCACAATCTGTATTTAG
>A_/_H10N7|CY185417|A/mallard/Republic_of_Georgia/1/2010
ATGTACAAAGTAGTAGTGATAATCGCGCTCCTTGGAGCTGTGAAAGGTCTTGATAAAATCTGCCTAGGACATCATGCAGTGGCCAACGGGACCATCGTAAAGACTCTCACAAATGAACAGGAGGAGGTGACCAATGCTACTGAAACAGTGGAGAGTACAAGCCTAAACAGACTATGCATGAAAGGAAGAAATCATAAAGACCTGGGCAACTGCCATCCAATAGGAATGCTAATAGGGACACCAGTTTGTGATCTGCATCTTACAGGGACGTGGGACACTCTCATTGAACGAGAGGATGCTATTGCTTACTGCTACCCTGGAGCCACTGTAAATGAAGAAGCACTGAGGCAGAAAATAATGGAGAGTGGAGGGATCAGCAAAATAAGCACTGGTTTCACTTATGGATCTTCCATAAATTCGGCCGGAACCACTAAAGCATGCATGAGGAATGGAGGGAACAGCTTTTATGCAGAACTCAAGTGGCTGGTATCAAAGAGCAAAGGACAAAACTTCCCTCAGACCACGAACACTTACAGAAACACGGACACGGCTGAACACCTCATAATGTGGGGAATTCATCACCCTTCTAGCACTCAAGAAAAGAATGATCTATATGGGACACAATCACTGTCCATATCAGTCGGGAGTTCCACTTACCAGAACAATTTTGTTCCGGTTGTTGGAGCAAGACCTCAGGTCAATGGCCAAAGTGGAAGAATCGATTTTCACTGGACACTAGTACAGCCAGGTGATAATATCACCTTCTCACACAACGGGGGTCTGATAGCACCGAGCCGAGTTAGCAAATTAATTGGAAGAGGATTGGGAATTCAATCAGATGCACCAATAGACAATAATTGTGAGTCTAAATGTTTTTGGAGAGGGGGTTCTATAAATACAAGGCTTCCTTTCCAAAATTTGTCACCAAGAACAGTGGGTCAATGTCCTAAATATGTGAACAAAAAGAGCTTGATGCTTGCAACAGGAATGAGAAACGTGCCAGAAATAATGCAAGGGAGAGGTCTGTTTGGTGCAATAGCGGGATTTATAGAGAATGGGTGGGAAGGAATGGTAGATGGCTGGTATGGTTTCAGACACCAAAATGCTCAGGGCACGGGCCAAGCCGCTGATTACAAGAGTACTCAGGCAGCTATTGACCAAATCACTGGAAAACTGAACAGACTTATTGAGAAAACCAATACTGAGTTCGAGTCAATAGAATCTGAGTTTAGTGAGATCGAACACCAGATCGGTAATGTCATCAATTGGACTAAGGATTCAATAACCGACATCTGGACTTATCAGGCTGAGCTATTGGTAGCAATGGAGAACCAGCATACAATCGATATGGCTGACTCAGAAATGTTGAATCTATATGAAAGAGTGAGGAAACAACTCAGGCAGAATGCAGAAGAAGACGGGAAAGGATGTTTTGAGATATATCACGCTTGTGATGACTCATGCATGGAAAGCATAAGAAACAACACCTATGACCATTCACAGTACAGAGAAGAAGCTCTTTTGAACAGACTGAATATCAACCCAGTGACACTCTCTTCTGGCTATAAAGACATAATCCTCTGGTTTAGCTTCGGGGCATCATGTTTTGTTCTTCTAGCCGTTGTCATGGGTCTTGTCTTCTTTTGTCTGAAGAACGGAAACATGCGATGCACAATCTGCATTTAG
>A_/_H10N4|CY184616|A/mallard/Sweden/396/2002
ATGTACAAAGTAGTAGTAATAATTGCGCTCCTTGGAGCAGTGAGAGGCCTTGATAAAATCTGTCTAGGACATCATGCAGTAGCCAATGGAACCATCGTGAAGACCCTCACAAACGAGCAAGAAGAAGTGACCAATGCTACTGAAACAGTGGAGAGCAAAAGTCTGGGAAAATTATGCATGAAAGGAAGAAGCTATAACGACCTGGGCAATTGCCATCCAATAGGAATTTTGATAGGAACACCAGCTTGTGATCTGCATCTTACTGGGACATGGGACACCCTCATTGAGCGAGAGAATGCCGTTGCTTACTGTTATCCTGGAGCGACCGTAAATGAAGAAGCACTGAGGCAGAAAATAATGGAGAGTGGGGGAATCAGCAAAATAAGCACTGGATTTACTTATGGGACTTCCATCAACTCTGCCGGAACCACTAAAGCGTGCATGAGAAATGGGGGAAATAGTTTTTATGCAGAGCTCAAGTGGCTAGTATCAAAGAGTAAAGGACAAAACTTCCCTCAGACCACGAACACCTATAGGAACACAGACACAGCTGAACACCTCATAATATGGGGAATCCATCATCCTTCCAGCACCCAAGAGAAGAATGATCTATATGGGACACAATCATTATCTATATCAGTTGGGAGTTCCACTTATCAGAACAATTTTGTTCCGGTTGTTGGGGCAAGACCTCAGGTCAATGGGCAAAGTGGGAGAATTGATTTTCACTGGACACTACTACAACCAGGTGATAATATCACTTTCTCACACAATGGGGGCCTGATAGCACCGAGCCGAGTTAGCAAATTGATTGGAAGGGGATTGGGAATTCAATCAGAAGCACCAATAGACAATGGTTGTGAATCTAAATGCTTTTGGAAAGGAGGTTCTATAAATACACAGCTCCCTTTCCAAAACTTGTCACCAAGAACAGTAGGCCAGTGCCCTAAATACGTGAATAAGAGGAGTTTGATGCTTGCAACAGGGATGAGGAATGTGCCAGAAATAATGCATGGAAGAGGCCTATTTGGTGCAATAGCAGGATTTATAGAGAATGGATGGGAAGGAATGGTAGATGGTTGGTATGGCTTCAGACACCAAAACGCCCAGGGCACAGGCCAGGCTGCAGATTACAAGAGTACTCAGGCAGCTATTGACCAAATCACTGGAAAACTGAACAGACTGATTGAAAAGACCAACATTGAATTCGAGTCGATAGAGTCTGAGTTCAGTGAGATTGAACATCAGATTGGTAACATAATCAATTGGACCAAAGATTCAATAACCGACATCTGGACTTATCAGGCTGAGCTATTGGTGGCAATGGAGAACCAGCACACAATTGACATGGCTGATTCAGAGATGTTAAATCTATATGAAAGAGTAAGGAAACAACTCAGGCAGAATGCAGAAGAAGATGGAAAAGGATGTTTCGAGATATATCATGCCTGTGATGATTCATGCATGGAGAGCATAAGAAACAATACCTATGACCATTCACAATACAGAGAAGAGGCTCTTTTGAATAGACTGAATATCAATCCAGTAAAGCTTTCTTCGGGCTATAAAGACATCATCCTTTGGTTTAGCTTCGGGGCGTCATGTTTTATTCTTCTAGCCGTTGTTATGGGTCTTGTCTTCTTCTGTTTGAAAAATGGAAACATGCGATGCACAATCTGTATTTAG
>A_/_H10N8|CY184608|A/mallard/Sweden/233/2002
ATGTACAAAGTAGTAGTAATAATTGCGCTCCTTGGAGCAGTGAGAGGCCTTGATAAAATCTGTCTAGGACATCATGCAGTAGCCAATGGGACCATCGTGAAGACCCTCACAAACGAGCAAGAAGAAGTGACCAATGCTACTGAAACAGTGGAGAGCAAAAGTCTGGGCAAATTATGCATGAAAGGAAGAAGCTATAACGACCTGGGCAATTGCCATCCAATAGGAATTTTGATAGGAACACCAGCTTGTGATCTGCATCTTACTGGGACATGGGACACCCTCATTGAGCGAGAGAATGCCGTTGCTTACTGTTATCCTGGAGCGACCGTAAATGAAGAAGCACTGAGACAGAAAATAATGGAGAGTGGGGGAATCAGCAAAATAAGCACTGGCTTTACTTATGGAACTTCCATCAACTCGGCCGGAACCACTAAAGCGTGCATGAGAAATGGGGGAAATAGCTTTTATGCAGAGCTCAAGTGGCTAGTATCAAAGAATAAAGGACAAAACTTCCCTCAGACCACGAACACCTATAGGAACACAGACACAGCTGAACACCTCATAATATGGGGAATCCATCATCCTTCCAGCACCCAAGAGAAGAATGATCTATATGGGACACAATCATTATCTATATCAGTTGGGAGTTCCACTTATCAGAACAATTTTGTTCCAGTTGTTGGGGCAAGACCTCAGGTCAATGGGCAAAGTGGGAGAATTGATTTCCACTGGACACTACTACAACCAGGCGATAATATCACTTTCTCACACAATGGGGGCCTGATAGCACCGAGCCGAGTTAGCAAGTTGATTGGAAGGGGATTGGGAATTCAATCAGAAGCACCAATAGACAATGGTTGTGAGTCTAAATGCTTTTGGAAAGGAGGTTCTATAAATACAAAGCTCCCTTTCCAAAACTTGTCACCAAGAACAGTAGGCCAGTGCCCTAAATACGTGAATAAGAGGAGTTTGATGCTTGCAACAGGGATGAGGAATGTGCCAGAAATAATGCATGGGAGAGGTCTATTTGGTGCAATAGCAGGATTTATAGAAAATGGATGGGAAGGAATGGTAGATGGTTGGTATGGCTTCAGACACCAAAACGCCCAGGGCACAGGCCAGGCTGCCGATTACAAGAGTACTCAGGCAGCTATTGACCAAATCACTGGAAAACTGAACAGACTGATTGAAAAGACCAACACTGAATTCGAGTCGATAGAGTCTGAGTTCAGTGAGATTGAACATCAGATTGGTAACATAATCAATTGGACCAAAGATTCAATAACCGACATCTGGACTTATCAGGCTGAGCTATTGGTGGCAATGGAGAACCAGCACACAATTGACATGGCTGATTCAGAGATGTTAAATCTATATGAAAGAGTAAGGAAACAACTCAGGCAGAATGCAGAAGAAGATGGAAAAGGATGTTTCGAGATATATCATGCCTGTGATGATTCATGCATGGAGAGCATAAGAAACAATACCTATGACCATTCACAATACAGAGAAGAGGCTCTTTTGAATAGACTAAATATCAATCCAGTAAAGCTTTCTTCGGGCTATAAAGACATCATCCTTTGGTTTAGCTTCGGGGCGTCATGTCTTATTCTTCTAGCCGTTGTTATGGGTCTTGTCTTCTTCTGTTTGAAAAATGGAAACATGCGATGCACAATCTGTATTTAG
>A_/_H10N4|CY184657|A/mallard/Sweden/8004/2005
ATGTACAAAATAGTAGTAATAATCGCGCTCCTTGGAGCTGTGAAAGGACTTGATAAAATCTGCCTAGGACATCATGCAGTGGCCAATGGGACCATCGTAAAGACTCTCACAAACGAACAGGAAGAAGTGACCAATGCCACTGAAACAGTGGAGAATACAAGCCTAAACAGGTTATGTATGAAAGGAAGAAGCCACAAAGACCTGGGCAACTGCCATCCGATAGGAATGTTGATAGGAACACCAGCCTGTGATCTGCATCTTACAGGGACATGGGACACTCTCATTGAACGAGAGAATGCCATTGCTTACTGCTACCCTGGAGCAACCGTAAATGAAGAAGCACTGAGGCAGAAAATAATGGAGAGTGGAGGAATCAGCAAAATAAGCACTGGCTTCACTTATGGGTCTTCCATAAATTCGGCCGGAACCACCAAAGCATGCATGAGAAATGGAGGGAATAGCTTTTATGCAGAGCTCAAATGGCTGGTATCAAAGAGCAAAGGACAAAACTTCCCCCAAACCACGAACACTTACAGAAACACGGACACGGCTGAACATCTCATAATGTGGGGAATTCATCACCCTTCTAGCACTCAAGAGAAGAATGATCTATATGGGACACAATCACTGTCCATATCGGTTGGGAGTTCCACTTACCAGAACAATTTTGTTCCGGTTGTTGGAGCAAGACCTCAAGTCAACGGACAAAGTGGAAGAATCGATTTTCACTGGACACTAGTACAGCCAGGTGATAATATTACCTTCTCACACAACGGGGGTCTAATAGCACCGAGCCGAGTTAGCAAATTGATTGGAAGAGGATTGGGGATTCAATCAGACGCACCAATAGACAACAATTGTGAGTCTAAATGTTTTTGGAGAGGGGGTTCTATAAATACAAGGCTCCCTTTCCAAAATTTGTCACCAAGAACAGTGGGCCAATGTCCTAAATATGTGAACAAAAAGAGCCTGATGCTTGCAACAGGAATGAGAAACGTGCCAGAAGTAATACAAGGAAGAGGTCTATTTGGTGCAATAGCGGGATTTATAGAGAATGGATGGGAAGGAATGGTAGATGGCTGGTATGGTTTCAGACACCAAAACGCTCAGGGCATAGGCCAAGCCGCAGATTACAAGAGTACTCAGGCAGCCATTGACCAGATCACTGGGAAACTGAATAGACTTATTGAGAAAACCAATACTGAGTTCGAATCAATAGAGTCTGAGTTCAGTGAGATCGAACACCAAATTGGTAACGTCATCAATTGGACTAAGGATTCAATAACCGACATCTGGACTTATCAGGCTGAGCTATTGGTAGCAATGGAGAACCAGCACACAATCGATATGGCTGACTCAGAGATGTTAAATCTATATGAGAGAGTGAGGAAACAACTCAGGCAGAATGCAGAAGAAGACGGGAAAGGATGTTTTGAGATATATCATGCTTGTGATGACTCATGCATGGAGAGCATAAGAAACAACACCTATGACCATTCACAATACAGAGAAGAAGCTCTTTTGAACAGACTGAATATAAACCCAGTGAAACTCTCTTCTGGCTATAAAGACATCATCCTTTGGTTTAGCTTCGGGGCATCATGTTTTGTTCTTCTAGCCGTTGTCATGGGTCTTGCCTTCTTTTGTCTGAAGAATGGAAACATGCGATGCACAATCTGCATTTAG
>A_/_H10N4|CY185505|A/mallard/Republic_of_Georgia/12/2011
ATGTACAAAGTAGTAGTGATAATCGCGCTCCTTGGAGCTGTGAAAGGTCTTGATAAAATCTGCCTAGGACATCATGCAGTGGCCAACGGGACCATCGTAAAGACTCTCACAAATGAACAAGAAGAGGTGACCAATGCTACTGAAACAGTGGAGAGTACAAGTCTAAACAGATTATGCATGAAAGGAAGAAACTATAAAGACCTGGGCAACTGCCATCCGATAGGAATGTTAATAGGGACACCAGCTTGTGATCTGCATCTTACAGGGACGTGGGACACTCTCATTGAACGAGAGAATGCTATTGCTTACTGCTACCCTGGAGCCACTGTAAATGAAGAAGCACTGAGGCAGAAAATAATGGAAAGTGGAGGGATCAGCAAAATAAGCACTGGTTTCACTTATGGATCTTCCATAAATTCAGCCGGAACCACTAAAGCATGCATGAGGAATGGAGGGAATAGCTTTTATGCAGAACTCAAGTGGCTGGTATCAAAGAGCAAAGGACAAAACTTCCCTCAGACCACGAATACTTACAGAAACACGGACACGGCTGAACATCTCATAATGTGGGGAATTCATCACCCTTCTAGCACTCAAGAAAAGAATGATCTATATGGGACACAATCACTGTCCATATCAGTTGGGAGTTCCACTTACCAGAACAATTTTGTTCCGGTTGTTGGAGCAAGACCTCAGGTTAATGGACAAAGTGGAAGAATTGATTTTCACTGGACACTAGTACAGCCAGGTGATAATATCACCTTCTCACACAACGGGGGTCTGATAGCACCGAGCCGAGTTAGCAAATTAACTGGAAGAGGATTGGGAATTCAATCAGATGCACCAATAGACAATAATTGTGAGTCTAAATGTTTTTGGAGAGGGGGTTCTATAAATACAAGGCTTCCTTTCCAAAATTTGTCACCAAGAACAGTGGGTCAATGTCCTAAATATGTGAACAAAAAGAGCTTGATGCTTGCAACAGGAATGAGAAACGTGCCAGAAATAATGCAAGGGAGAGGTCTGTTTGGTGCAATAGCGGGATTTATAGAGAATGGGTGGGAAGGAATGGTAGATGGCTGGTATGGTTTCAGACACCAAAATGCTCAGGGCACGGGCCAAGCCGCTGATTACAAGAGTACTCAGGCGGCTATTGACCAAATCACTGGAAAACTGAATAGACTTATTGAGAAAACCAATACTGAGTTCGAGTCAATAGAATCTGAATTTAGTGAGATCGAACACCAGATTGGTAATGTCATCAATTGGACTAAGGATTCAATAACCGACATCTGGACTTATCAGGCTGAGCTATTGGTAGCAATGGAGAACCAGCACACAATCGATATGGCTGACTCAGAAATGTTGAATCTATATGAGAGAGTTAGGAAACAACTCAGGCAGAATGCAGAAGAAGACGGGAAAGGATGTTTTGAGATATATCATGCTTGTGATGACTCATGCATGGAGAGTATAAGAAACAACACCTATGACCATTCACAGTACAGAGAAGAAGCTCTTTTGAACAGACTGAATATCAACCCAGTGACACTCTCTTCTGGCTATAAAGACATAATCCTCTGGTTTAGCTTCGGGGCATCATGTTTTGTTCTTCTAGCCGTTGTCATGGGTCTTGTCTTCTTTTGTCTGAGGAATGGAAACATGCGATGCACAATCTGCATTTAG
>A_/_H10N7|CY185457|A/domestic_duck/Republic_of_Georgia/2/2010
ATGTACAAAATAGTAGTGATAATCGCGCTCCTTGGAGCTGTGAAAGGTCTTGATAAAATCTGCCTAGGACATCATGCAGTGGCAAATGGGACCATCGTAAAGACTCTCACAAACGAACAGGAAGAGGTGACCAATGCTACTGAAACAGTGGAGAGTACAAGCCTAAACAGATTATGTATGAAAGGAAGAAACCATAAAGACCTGGGCAACTGCCATCCAATAGGAATGCTAATAGGGACACCAGCTTGTGATCTGCACCTTACAGGGGCGTGGGACACTCTCATTGAACGAGAGAATGCTATTGCCTACTGCTACCCTGGAGCTACTGTAAATGAAGAAGCACTGAGGCAGAAAATAATGGAGAGTGGAGGGATCAGCAAAATAAGCACTGGCTTCACTTATGGATCTTCCATAAATTCGGCCGGAACCACTAAGGCATGCATGAGGAATGGAGGGAATAGCTTCTATGCAGAGCTTAAGTGGCTGGTATCAAAGAGCAAAGGACAAAACTTCCCTCAGACCACGAACACTTACAGAAACACAGACACGGCTGAACACCTCATAATGTGGGGAATTCATCACCCTTCTAGCACTCAAGAGAAGAATGATCTATATGGGACACAATCACTGTCCATATCGGTCGGGAGTTCCACTTACCAGAACAATTTTGTTCCGGTTGTTGGAGCAAGACCTCAGGTCAATGGACAAAGTGGCAGAATTGATTTTCACTGGACACTAGTACAGCCAGGTGACAATATCACCTTCTCACACAATGGGGGTCTGATAGCACCGAGCCGAGTTAGCAAATTGATTGGAAGAGGATTGGGAATTCAATCAGACTCACCAATAGACAATAATTGTGAGTCTAAATGTTTTTGGAGAGGGGGTTCCATAAATACAAGGCTTCCCTTTCAAAATTTGTCACCAAGAACAGTGGGTCAATGTCCTAAATATGTGAACAAAAAAAGCTTGATGCTTGCAACAGGAATGAGAAACGTGCCAGAACTAATGCAAGGGAGAGGTCTATTTGGTGCAATAGCGGGGTTTATAGAGAATGGGTGGGAAGGAATGGTAGATGGCTGGTATGGTTTCAGACACCAAAATGCTCAGGGCACAGGCCAGGCCGCTGATTACAAGAGTACTCAGGCAGCTATTGACCAAATCACTGGAAAACTGAATAGACTTATTGAAAAAACCAATACTGAGTTCGAGTCAATAGAATCTGAGTTCAGTGAGATCGAACACCAGATCGGTAACGTCATCAATTGGACTAAGGATTCAATAACCGACATCTGGACTTATCAGGCTGAGCTGTTGGTAGCAATGGAGAACCAGCATACAATCGATATGGCTGACTCAGAGATGTTGAATCTATATGAAAGAGTGAGGAAACAACTCAGGCAGAATGCAGAAGAAGATGGGAAAGGATGTTTTGAGATATATCATACTTGTGATGACTCATGCATGGAGAGCATAAGAAACAACACCTATGACCATTCACAGTACAGAGAGGAAGCTCTTTTGAACAGACTGAATATCAACCCTGTGACACTCTCTTCTGGATATAAAGACATCATCCTCTGGTTTAGCTTCGGGGCATCATGTTTTGTTCTTCTAGCCGTTGTCATGGGTCTTGTCTTCTTCTGTCTGAAGAATGGAAACATGCGATGCACAATCTGTATTTAG
>A_/_H10N7|CY185689|A/mallard/Republic_of_Georgia/14/2011
ATGTACAAAATAGTAGTGATAATCGTGCTCCTTGGAGCTGTGAAAGGTCTAGATAAAATCTGCCTAGGACATCATGCAGTGGCAAATGGGACCATCGTAAAGACTCTCACAAGTGAACAGGAAGAAGTGACCAATGCTACCGAAACAGTGGAGAGTACAAGCCTAAACAGATTATGTATGAAAGGAAGAAACCATAAAGACCTGGGCAACTGCCATCCAATAGGAATGCTAATAGGGACACCAGCTTGTGATCTGCACCTTACAGGGACGTGGGACACTCTCATTGAACGAGAGAATGCTATTGCTTACTGCTACCCTGGAGCTACTGTAAATGAAGAAGCACTGAGGCAGAAAATAATGGAGAGTGGAGGGATCAGCAAAATAAGCACTGGCTTCACTTATGGATCTTCCATAAATTCGGCTGGAACCACTAAAGCATGCATGAGGAATGGAGGGAATAGCTTTTATGCAGAGCTTAAATGGCTAGTATCAAAGAGCAAAGGACAAAACTTCCCTCAGACCACGAACACTTACAGAAACACAGACACGGCTGAACACCTCATAATGTGGGGAATTCATCACCCTTCTAGCACTCAAGAGAAGAATGATCTATACGGGACACAATCACTGTCCATATCGGTCGGGAGTTCCACTTACCAGAACAATTTTGTTCCGGTTGTTGGAGCAAGACCCCAGGTCAATGGACAAAGTGGCAGAATTGATTTTCACTGGACACTAGTACAGCCAGGTGACAATATCACCTTCTCACACAATGGGGGTCTGATAGCACCGAGCCGAGTTAGCAAATTGATTGGAAGAGGATTGGGAATTCAATCAGACGCACCAGTAGACAATAATTGTGAGTCTAAATGCTTTTGGAGAGGGGGTTCTATAAATACAAGACTTCCCTTTCAAAATTTGTCGCCAAGAACAGTGGGTCAATGTCCTAAATATGTGAACAGAAAAAGCTTGATGCTTGCGACAGGAATGAGAAACGTGCCAGAACTAATGCAAGGGAGAGGTCTATTTGGTGCAATAGCGGGGTTTATAGAGAATGGATGGGAAGGAATGGTAGATGGCTGGTATGGTTTCAGGCATCAAAATGCTCAGGGCACAGGCCAGGCCGCTGATTACAAAAGCACTCAGGCAGCTATTGACCAAATCACTGGAAAACTGAATAGACTTATTGAAAAAACCAATACTGAGTTCGAGTCAATAGAATCTGAGTTCAGTGAGATCGAACACCAGATCGGTAACGTCATCAATTGGACTAAGGATTCAATAACCGACATCTGGACTTATCAGGCTGAGCTGTTGGTAGCAATGGAGAACCAGCATACAATCGATATGGCTGACTCAGAAATGTTGAATCTATATGAAAGAGTGAGGAAACAACTCAGACAGAATGCAGAAGAAGATGGGAAAGGATGTTTTGAAATATATCACGCTTGTGATGACTCATGCATGGAGAGCATAAGAAACAACACCTATGACCATTCACAGTACAGAGAGGAAGCTCTTTTGAACAGACTGAATATCAACCCAGTGACACTCTCTTCTGGGTATAAAGAAATCATCCTCTGGTTTAGCTTCGGGGCATCATGTTTTGTTCTTCTAGCCGTTGTCATGGGTCTTGTCTTCTTCTGTCTGAAGAATGGAAACATGCGATGCACAATCTGTATTTAG
>A_/_H10N3|CY186724|A/northern_shoveler/Illinois/12OS5294/2012
ATGTACAAAATAGTACTAGTACTTGCGCTCCTTAGAGCGGTGCATGGTCTTGACAAAATATGTCTTGGACATCATGCAGTACCCAATGGCACCATCGTAAAGACTCTAACAAACGAAATGGAAGAGGTAACCAATGCTACTGAAACGGTGGAGAGCAAAAGCCTGGACAAACTTTGCATGAAAAGCCGGAATTACAAGGACCTAGGTAATTGCCACCCAATAGGGATGGTAATAGGGACTCCTGTGTGTGAACTACATCTTACTGGAACATGGGACACTTTAATAGAGAGAGACAATTCTATTGCCCACTGTTACCCAGGTTCCACTGCGAATGAAGAAGCATTAAGGCAGAAGATTATGGAAAGTGGAGGAATTGACAAGATAAACACCGGATTTACATATGAGTCATCCATCAATCCAACTGGAACCACTAAAGCATGCATGAGAAATGGAGTAAGCAGTTTCTATGCAGAGCTGAGGTGGCTAGTATCGAAGACCGCAGGACAAAACTTCCCACAAACAACAAACACATACAGAAATACAGATTCAGCAGAACACCTTATAATCTGGGGAATTCATCACCCTTCAAGCACACAAGAGAAAAATAAACTGTATGGAACACAATCACTTTCCATTTCAGTAGGGAGTTCTACTTATCAAAACAGCTTTGTGCCTGTGGTGGGAGCAAGACCACAAGTGAATGGCCAAAGTGGGCGGATTGATTTCCATTGGACGATGGTACAACCAGGTGATAACATCACTTTTTCGCATAATGGCGGATTAATAGCACCTACTAGAGTAAGTAAACTAAAGGGAAGAGGCCTAGGCATACAATCAGGAGCTTCAGTAGATAATGACTGTGAATCAAAATGTTTTTGGAAAGGTGGATCCATCAACACCAAACTCCCTTTTCAGAACCTTTCCCCAAGAACTGTGGGTCAATGCCCCAAGTATGTGAACAAAAAGAGCCTGTTGCTTGCTACCGGAATGAAGAATGTGCCAGAGGTTGTCCAAGGAAGAGGCCTGTTTGGAGCAATAGCTGGATTCATAGAAAATGGATGGGAAGGGATGGTAGATGGTTGGTATGGTTTCCGGCATCAAAATGCCCAAGGCATTGGCCAGGCTGCGGATTACAAAAGTACTCAGGCAGCTATTGATCAAATAACCGGGAAATTAAACAGGCTGATAGAGAAGACAAACACAGAGTTTGAATCCATAGAATCTGAGTTCAGTGAAATTGAACACCAAATTGGCAATGTAATAAACTGGACCAAGGATTCTATAACGGACATTTGGACATATCAAGCTGAATTGCTGGTAGCAATGGAAAATCAGCATACAATTGAAATGACTGATTCAGAAATGCTGAATCTATATGAGAGGGTGAGGAAGCAACTAAGGCAAAATGCAGAAGAAGATGGAAAAGGGTGCTTTGAAATATACCACAAATGCGACAACAATTGCATGGAAAGCATCAGAAACAACACCTATGACCATGCACAATACAGAGAAGAAGCACTCTTGAATAGACTCAATATTAATCCGGTGAAACTCTCTTCTGGGTACAAAGATGTTATACTGTGGTTTAGCTTCGGGGCGTCATGCTTTGTACTTTTGGCTGTCATCATGGGGCTTGTTTTCTTCTGTTTGAAAAATGGAAACATGCAATGCACAATCTGTATTTAG
>A_/_H10N7|CY186772|A/mallard/Missouri/12OS5756/2012
ATGTACAAAATAGTACTAATACTCGTGCTCCTTGGAGCAGTGCATGGTCTTGACAAAATATGTCTTGGACATCATGCAGTCTACAACGGCACCATCGTAAAGACTCTCACAAACGAAAAGGAAGAGGTGACCAATGCTACTGAAACAGTGGAGAGCAAAAGCCTGGACAAACTTTGCATGAAAGGTCGGAACTACAAGGACTTAGGTAATTGCCACCCAATAGGGATGATAATAGGGACTCCTGCTTGTGATCTACACCTCACCGGAACATGGGACACTTTAATAGAGAGAGACAATTCTATTGCCTACTGTTACCCGGGTGCCACTGTGAATGAAGAAGCATTAAGGCAGAAAATTATGGAAAGTGGAGGGATTGACAAGATAAGCACCGGGTTCACATATGGATCATCCATTAATTCAGCTGGAACCACTAAAGCATGCATGAGAAATGGAGGAAATAGTTTCTATGCGGAGCTAAAGTGGCTAGTGTCAAAGAGCAAAGGACAAAACTTCCCACAAACAACAAACACATACAGAAATACAGATTCAGCAGAACACCTTATAATATGGGGAATTCATCACCCTTCAAGCACACAAGAAAAGAATGATCTGTATGGAACACAATCACTTTCCATTTCAGTAGGGAGTTCTACTTATCAAAACAACTTTGTGCCTGTGGTGGGAGCAAGACCACAAGTGAATGGTCAAAGTGGGCGGATTGATTTCCATTGGACGATGGTACAACCAGGTGATAACATCACTTTTTCGCATAATGGTGGATTAATAGCACCTAGCAGAGTGAGTAAGCTAAAGGGAAGAGGCCTTGGCATCCAATCAGAAGCTTCAGTAGACAGTGACTGTGAGTCAAAATGTTTCTGGAAAGGTGGATCCATCAACACCAAACTTCCTTTTCAGAATCTTTCTCCAAGAACTGTGGGTCAATGCCCCAAGTATGTGAACAAGAAGAGCCTGTTGCTTGCTACTGGAATGAGGAATGTGCCAGAGGTTGTCCAAGGAAGAGGCCTGTTTGGAGCAATAGCTGGATTCATAGAAAATGGATGGGAAGGAATGGTAGATGGTTGGTATGGTTTCCGGCACCAAAATGCCCAAGGCACTGGCCAGGCCGCGGATTACAAAAGTACTCAGGCAGCTATAGATCAAATAACCGGGAAATTGAATAGGCTGATAGAGAAGACAAACACAGAGTTCGAATCCATAGAATCTGAATTCAGTGAAATAGAACATCAAATCGGCAATGTAATAAACTGGACTAAGGATTCTATAACAGACATCTGGACGTATCAAGCTGAATTGCTGGTAGCAATGGAAAATCAGCATACTATTGACATGGCTGATTCAGAAATGCTGAATCTATATGAGAGGGTGAGGAAGCAACTAAGGCAAAATGCTGAAGAAGATGGGAAAGGGTGCTTTGAAATATATCACAAATGCGATGACAACTGTATGGAAAGCATCAGAAACAACACTTATGACCATACACAATACAGAGAAGAAGCACTCTTGAACAGACTCAATATTGATCCGGTGAAACTCTCTTCTGGGTACAAAGATGTTATACTGTGGTTTAGCTTCGGGGCGTCATGCTTTGTACTTTTGGCTGTCATCATGGGGCTTGTTTTCTTCTGCTTGAAAAATGGAAACATGCGATGCACAATCTGTATTTAG
>A_/_H10N3|CY186764|A/northern_shoveler/Missouri/12OS5755/2012
ATGTACAAAATAGTACTAATACTCGCGCTCCTTGGAGCGGTGTATGGTCTTGACAAAATATGTCTTGGACATCATGCAGTCTCCAATGGCACCATCGTAAAGACTCTCACGAACGAAAAGGAAGAGGTGACCAATGCTACTGAAACAGTGGAGAGCAAAAGCCTGGACAAACTTTGCATGAAAAATCGGAATTACAAGGACTTAGGTAATTGCCACCCAATAGGGATGATAATAGGGACTCCTGCTTGTGATCTACACCTCACCGGAACATGGGACACTTTAATAGAGAGAGACAATTCTATTGCCTACTGTTACCCAGGTGCCACTGTAAATGAAGAAGCATTAAGGCAGAAAATTATGGAAAGTGGAGGGATTGACAAGATAAGCACCGGGTTTACATATGGATCATCCATCAATTCAGCTGGAACCACTAAATCATGCATGAGAAATGGGGGAAATAGTTTCTATGCGGAGCTAAAGTGGCTAGTGTCGAAGAGCAAAGGACAAAACTTCCCACAAACAACAAACACATACAGAAATACAGATTCAGCAGAACACCTCATAATCTGGGGAATTCATCACCCTTCAAGCACACAAGAAAAGAATGATCTGTATGGAACACAAACACTTTCCATTTCAGTAGGGAGTTCCACTTATCAAAACAACTTTGTGCCTGTGGTGGGAGCAAGACCACAAGTGAATGGCCAAAGTGGGCGGATTGATTTCCATTGGACGATGGTACAACCAGGTGATAACATCACCTTTTTTCATAATGGTGGATTAATAGCACCTAGCAGAGTGAGTAAACTAAAGGGAAGAGGCCTTGGCATCCAATCAGGAGCTTCAGTAGACAGTGACTGTGAGTCAAAATGTTTCTGGAAAGGTGGATCCATCAACACCAAACTCCCTTTTCAGAATCTTTCTCCAAGAACTGTGGGCCAATGCCCCAAGTATGTGAACAAAAAGAGCCTGTTGCTTGCTACTGGAATGAGGAATGTGCCAGAGGTTGTCCAAGGAAGAGGCCTGTTTGGAGCAATAGCTGGATTTATAGAAAATGGGTGGGAAGGAATGGTAGATGGTTGGTATGGTTTCCGGCACCAAAATGCCCAAGGCACTGGCCAGGCCGCGGATTACAAAAGTACTCAGGCAGCTATAGATCAAATAACCGGGAAATTGAACAGGCTGATAGAGAAGACAAACACAGAGTTCGAATCCATAGAATCTGAGTTCAGTGAAATAGAACATCAAATCGGCAATGTAATAAACTGGACTAAGGATTCTATAACAGATATCTGGACGTATCAAGCTGAATTGCTGGTAGCAATGGAAAATCAGCATACAATTGACATGGCTGATTCAGAAATGCTGAATCTATATGAGAGGGTGAGGAAGCAACTAAGGCAAAATGCTGAAGAAGATGGGAAAGGGTGCTTCGAAATATATCACAAATGCGATGACAACTGTATGGAAAGCATCAGAAACAACACTTATGACCATACACAATACAGAGAAGAAGCACTCTTGAACAGACTCAACATTAATCCGGTGAAACTCTCCTCTGGGTACAAAGATGTTATACTGTGGTTTAGCTTCGGGGCGTCATGCTTTATACTTTTGGCTGTCATCATGGGGCTTGTTTTCTTCTGCTTGAAAAATGGAAACATGCGATGCACAATCTGTATTTAG
>A_/_H10N9|CY186863|A/blue-winged_teal/Ohio/12OS2138/2012
ATGTACAAAATAGTACTAGTACTCGCGCTCCTTGGAGCGGTGCATGGTCTTGACAAAATATGTCTTGGACATCATGCAGTCTCCAATGGCACCATCGTAAAGACTCTCACAAACGAAAAGGAAGAGGTGACCAATGCCACTGAAACAGTGGAGAGCAAAAGCCTGGACAAACTTTGCATGAAAAGTCGGAATTACAAGGACTTAGGTAATTGCCACCCAATAGGGATGATAATAGGGACTCCTGCTTGTGATCTACACCTCACCGGAACATGGGACACTTTAATAGAGAGAGACAATTCTATTGCCTACTGTTACCCGGGTGCCACTGTGAATGAAGAAGCATTAAGGCAGAAAATTATGGAAAGTGGAGGGATTGACAAGATAAGCACCGGGTTTACATATGGATCATCCATCAATTCAGCTGGAACCACTAAAGCATGCATGAGAAATGGAGGAAATAGTTTCTATGCAGAGCTAAAGTGGCTAGTGTCTAAGAGCAAAGGGCAAAACTTCCCACAAACAACAAACACATACAGAAATACAGATTCAGCAGAACACCTTATAATCTGGGGAATCCATCACCCTTCAAGCACACAAGAAAAGAATGATCTGTATGGAACACAGTCACTTTCCATTTCAGTGGGGAGTTCTACTTATCAAAACAGCTTTGTGCCTGTGGTGGGAGCAAGACCACAAGTGAATGGCCAAAGTGGGCGGATTGATTTCCATTGGGCGATGGTACAACCGGGTGATAACATCACTTTTTCGCATAATGGTGGATTAATAGCACCTAGCAGAGTGAGTAAGCTAAAGGGAAGAGGCCTTGGCATTCAATCAGGAGTTTCAGTAGACAATGACTGTGAGTCAAAATGTTTTTGGAAAGGTGGATCCATCAACACCAAACTCCCTTTTCAGAATCTTTCTCCAAGAACTGTGGGTCAATGCCCCAAGTATGTGAACAAAAAGAGCCTGTTGCTTGCAACTGGAATGAGGAATGTGCCAGAGGTTGTCCAAGGAAGAGGCCTGTTTGGAGCAATAGCTGGATTCATAGAAAATGGATGGGAAGGAATGGTAGATGGTTGGTATGGTTTCCGGCACCAAAATGCCCAAGGCACTGGCCAGGCCGCGGATTACAAAAGTACTCAGGCAGCTATAGATCAAATAACCGGGAAATTGAACAGGCTGATAGAGAAGACAAACACAGAGTTCGAATCCATAGAATCTGAATTCAGTGAAATAGAACATCAAATCGGCAATGTAATAAACTGGACTAAGGATTCTATAACAGACATCTGGACGTATCAAGCTGAATTGCTGATAGCAATGGAAAATCAGCATACAATTGACATGGCTGATTCAGAAATGCTGAATCTATATGAGAGAGTGAGGAAGCAACTAAGGCAAAATGCTGAAGAAGATGGGAAAGGGTGCTTTGAAATATATCACAAATGCGATGACAACTGTATGGAAAGCATCAGAAACAACACTTATGACCATACACAATACAGAGAAGAAGCACTCTTGAACAGACTCAACATCAATCCGGTGAAACTCTCTTCTGGGTACAAAGATGTTATACTGTGGTTTAGCTTCGGGGCGTCATGCTTTGTACTTTTGGCTGTCATCATGGGGCTTGTTTTCTTCTGCTTGAAAAATGGAAACATGCGATGTACAATCTGTATTTAG
>A_/_H10N7|CY187061|A/redhead/Ohio/13OS0507/2013
ATGTACAAAATAGTACTAATACTCGCGCTCCTTGGAGCGGTGCATGGTCTTGACAAAATATGTCTTGGACATCATGCAGTCTCCAACGGCACCATTGTAAAGACTCTCACAAACGAAAAGGAAGAGGTGACCAATGCTACTGAAACAGTGGAGAGCAAAAGCCTGGACAAACTTTGCATGAAAAGTCGGAACTACAAGGACTTAGGTAATTGCCACCCAATAGGGATGATAATAGGGACTCCTGCTTGTGATCTACACCTCACCGGAACATGGGACACTTTAATAGAGAGAGACAATTCCATTGCCTACTGTTACCCGGGTGCCACTGTGAATGAAGAAGCATTAAGGCAGAAAATTATGGAAAGTGGAGGGATTGACAAGATAAGCACCGGGTTCACATATGGATCATCCATTAATTCAGCTGGAACCACTAAAGCATGCATGAGAAATGGAGGAAATAGTTTCTATGCGGAGCTAAAGTGGCTAGTGTCAAAGAGCAAAGGACAAAACTTCCCACAAACAACAAACACATACAGAAATACAGATTCAGCAGAACACCTTATAATCTGGGGAATTCATCACCCTTCAAGCACACAAGAAAAGAATGATCTGTATGGAACACAATCACTTTCCATTTCAGTAGGGAGTTCTACTTATCAAAACAACTTTGTGCCTGTGGTGGGAGCAAGACCACAAGTGAATGGTCAAAGTGGGCGGATTGATTTCCATTGGACGATGGTACAACCAGGTGATAACATCACTTTTTCGCATAATGGTGGATTAATAGCACCTAGCAGAGTGAGTAAGCTAAAGGGAAGAGGCCTTGGCATCCAATCAGAAGCTTCAGTAGACAGTGACTGTGAGTCAAAATGTTTCTGGAAAGGTGGATCCATCAACACCAAACTTCCTTTTCAGAATCTTTCTCCAAGAACTGTGGGTCAATGCCCCAAGTATGTGAACAAGAAGAGCCTGTTGCTTGCTACTGGAATGAGGAATGTGCCAGAGGTTGTCCAAGGAAGAGGCCTGTTTGGAGCAATAGCTGGATTCATAGAAAATGGATGGGAAGGAATGGTAGATGGTTGGTATGGTTTCCGGCACCAAAATGCCCAAGGCACTGGCCAGGCCGCGGATTACAAAAGTACTCAGGCAGCTATAGATCAAATAACCGGGAAATTGAATAGGCTGATAGAGAAGACAAACACAGAGTTCGAATCCATAGAATCTGAATTCAGTGAAATAGAACATCAAATCGGCAATGTAATAAACTGGACTAAGGATTCTATAACAGACATCTGGACGTATCAAGCTGAATTGCTGGTAGCAATGGAAAATCAGCATACAATTGACATGGCTGATTCAGAAATGCTGAATCTATATGAGAGGGTGAGGAAGCAACTAAGGCAAAATGCTGAAGAAGATGGGAAAGGGTGCTTTGAAATATATCACAAATGCGATGACAACTGTATGGAAAGCATCAGAAACAACACTTATGACCATACACAATACAGAGAAGAAGCACTCTTGAACAGACTCAATATTGATCCGGTGGAACTCTCTTCTGGGTACAAAGATGTTATACTGTGGTTTAGCTTCGGGGCGTCATGCTTTGTACTTTTGGCTGTCATCATGGGGCTTGTTTTCTTCTGCTTGAAAAATGGAAACATGCGATGCACAATCTGTATTTAG
>A_/_H10N8|KP286069|A/chicken/Jiangxi/5195/2014
ATGTACAAAGTAGTAGTAATAATCGCGCTCCTTGGAGCTGTGAAAGGTCTTGATAAAATCTGTCTAGGACATCATGCAGTGGCTAATGGGACCATCGTAAAGACTCTCACAAACGAACAGGAAGAGGTAACCAACGCTACTGAAACAGTGGAGAGTACAGGCATAAACAGATTATGTATGAAAGGAAGAAAACATAAAGACCTGGGCAACTGCCATCCAATAGGGATGCTAATAGGGACTCCAGCTTGTGATCTGCACCTTACAGGGACGTGGGACACTCTCATTGAACGAGAGAATGCTATTGCTTACTGCTACCCTGGAGCTACTGTAAATGTAGAAGCACTAAGGCAGAAGATAATGGAGAGTGGAGGGATCGACAAGATAAGCACTGGCTTCACTTATGGATCTTCCATAAACTCGGCCGGGACCACTAGAGCGTGCATGAGGAATGGAGGGAATAGCTTTTATGCAGAGCTTAAGTGGCTGGTATCAAAGAACAAAGGACAAAACTTTCCTCAGACCACGAACACTTACAGAAATACAGACACGGCTGAACACCTCATAATGTGGGGAATTCATCACCCTTCTAGCATTCAAGAGAAGAATGATCTATATGGAACACAATCACTGTCCATATCAGTCGGGAGTTCCACTTACCGGAACAATTTTGTTCCGGTTGTTGGAGCAAGACCTCAGGTCAATGGACAAAGTGGCAGAATTGATTTTCACTGGACACTAGTACAGCCAGGTGACAACATCACCTTCTCACACAATGGGGGCTTGATAGCACCGAGCCGAGTTAGCAAATTAATTGGGAGGGGATTGGGAATCCAATCAGACGCACCAATAGACAATAATTGTGAGTCCAAATGTTTTTGGAGAGGGGGTTCTATAAATACAAGGCTTCCCTTTCAAAATTTGTCACCAAGAACAGTGGGTCAGTGTCCTAAATATGTGAACAGAAGAAGCTTGATGCTTGCAACAGGAATGAGAAACGTACCAGAACTAATACAAGGGAGAGGTCTATTTGGTGCAATAGCAGGGTTTTTAGAGAATGGGTGGGAAGGAATGGTAGATGGCTGGTATGGTTTCAGACATCAAAATGCTCAGGGCACAGGCCAGGCCGCTGATTACAAGAGTACTCAGGCAGCTATTGATCAAATCACTGGGAAACTGAATAGACTTGTTGAAAAAACCAATACTGAGTTCGAGTCAATAGAATCTGAGTTCAGTGAGATCGAACACCAAATCGGTAACGTCATCAATTGGACTATGGATTCAATAACCGACATTTGGACTTATCAGGCTGAGCTGTTGGTGGCAATGGAGAACCAGCATACAATCGACATGGCTGACTCAGAGATGTTGAATCTATATGAAAGAGTGAGGAAACAACTAAGGCAGAATGCAGAAGAAGATGGGAAAGGATGTTTTGAGATATATCATGCTTGTGATGATTCATGCATGGAGAGCATAAGAAACAACACCTATGACCATTCACAGTACAGAGAGGAAGCTCTTTTGAACAGATTGAATATCAACCCAGTGACACTCTCTTCTGGATATAAAGACATCATTCTCTGGTTTAGCTTCGGGGCATCATGTTTTGTTCTTCTAGCCGTTGTCATGGGTCTTGTCTTTTTCTGTCTGAAGAATGGAAACATGCGATGCACAATCTGTATTTAG
>A_/_H10N8|KP286061|A/chicken/Jiangxi/3152/2014
ATGTACAAAATAGTAGTAATAATCGCGCTCCTTGGAGCTGTGAAAGGTCTTGATAAAATCTGTCTAGGACATCATGCAGTGGCTAATGGGACCATCGTAAAGACTCTCACAAACGAACAGGAAGAGGTAACCAACGCTACTGAAACAGTGGAGAGTACAGGCATAAACAGATTATGTATGAAAGGAAGAAAACATAAAGACCTGGGCAACTGCCATCCAATAGGGATGCTAATAGGGACTCCAGCTTGTGATCTGCACCTTACAGGGACGTGGGACACTCTCATTGAACGAGAGAATGCTATTGCTTACTGCTACCCTGGAGCTACTGTAAATGTAGAAGCACTAAGGCAGAAGATAATGGAGAGTGGAGGGATCGACAAGATAAGCACTGGCTTCACTTATGGATCTTCCATAAACTCGGCCGGGACCACTAGAGCGTGCATGAGGAATGGAGGGAATAGCTTTTATGCAGAGCTTAAGTGGCTGGTATCAAAGAGCAAAGGACAAAACTTTCCTCAGACCACGAACACTTACAGAAATACAGACACGGCTGAACACCTCATAATGTGGGGAATTCATCACCCTTCTAGCATTCAAGAGAAGAATGATCTATATGGAACACAATCACTGTCCATATCAGTCGGGAGTTCCACTTACCGGAACAATTTTGTTCCGGTTGTTGGAGCAAGACCTCAGGTCAATGGACAAAGTGGCAGAATTGATTTTCACTGGACACTAGTACAGCCAGGTGACAACATCACCTTCTCACACAATGGGGGCCTGATAGCACCGAGCCGAGTTAGCAAATTAATTGGGAGGGGATTGGGAATCCAATCAGACGCACCAATAGACAATAATTGTGAGTCCAAATGTTTTTGGAGAGGGGGTTCTATAAATACAAGGCTTCCCTTTCAAAATTTGTCACCAAGAACAGTGGGTCAGTGTCCTAAATATGTGAACAGAAGAAGCTTGATGCTTGCAACAGGAATGAGAAACGTACCAGAACTAATACAAGGGAGAGGTCTATTTGGTGCAATAGCAGGGTTTTTAGAGAATGGGTGGGAAGGAATGGTAGATGGCTGGTATGGTTTCAGACATCAAAATGCTCAGGGCACAGGCCAGGCCGCTGATTACAAGAGTACTCAGGCCGCTATTGATCAAATCACTGGGAAACTGAATAGACTTGTTGAGAAAACCAATACTGAGTTCGAGTCAATAGAATCTGAGTTCAGTGAGATCGAACACCAAATCGGTAACGTCATCAATTGGACTATGGATTCAATAACCGACATTTGGACTTATCAGGCTGAGCTGTTGGTGGCAATGGAGAACCAGCATACAATCGACATGGCTGACTCAGAGATGTTGAATCTATATGAAAGAGTGAGGAAACAACTAAGGCAGAATGCAGAAGAAGATGGGAAAGGATGTTTTGAGATATATCATGCTTGTGATGATTCATGCATGGAGAGCATAAGAAACAACACCTATGACCATTCACAGTACAGAGAGGAAGCTCTTTTGAACAGATTGAATATCAACCCAGTGACACTCTCTTCTGGATATAAAGACATCATTCTCTGGTTTAGCTTCGGGGCATCATGTTTTGTTCTTCTAGCCGTTGTCATGGGTCTTGTCTTTTTCTGTCTGAAGAATGGAAACATGCGATGCACAATCTGTATTTAG
>A_/_H10N8|KP286053|A/chicken/Jiangxi/1279/2014
ATGTACAAAATAGTAGTAATAATCGCGCTCCTTGGAGCTGTGAAAGGTCTTGATAAAATCTGTCTAGGACATCATGCAGTGGCTAATGGGACCATCGTAAAGACTCTCACAAACGAACAGGAAGAGGTAACCAACGCTACTGAAACAGTGGAGAGTACAGGCATAAACAGATTATGTATGAAAGGAAGAAAACATAAAGACCTGGGCAACTGCCATCCAATAGGGATGCTAATAGGGACTCCAGCTTGTGATCTGCACCTTACAGGGACGTGGGACACTCTCATTGAACGAGAGAATGCTATTGCTTACTGCTACCCTGGAGCTACTGTAAATGTAGAAGCACTAAGGCAGAAGATAATGGAGAGTGGAGGGATCGACAAGATAAGCACTGGCTTCACTTATGGATCTTCCATAAACTCGGTCGGGACCACTAGAGCGTGCATGAGGAATGGAGGGAATAGCTTTTATGCAGAGCTTAAGTGGCTGGTATCAAAGAGCAAAGGACAAAACTTTCCTCAGACCACGAACACTTACAGAAATACAGACACGGCTGAACACCTCATAATGTGGGGAATTCATCACCCTTCTAGCATTCAAGAGAAGAATGATCTATATGGAACACAATCACTGTCCATATCAGTCGGGAGTTCCACTTACCGGAACAATTTTGTTCCGGTTGTTGGAGCAAGACCTCAGGTCAATGGACAAAGTGGCAGAATTGATTTTCACTGGACACTAGTACAGCCAGGTGACAACATCACCTTCTCACACAATGGGGGCCTGATAGCACCGAGCCGAGTTAGCAAATTAATTGGGAGGGGATTGGGAATCCAATCAGACGCACCAATAGACAATAATTGTGAGTCCAAATGTTTTTGGAGAGGGGGTTCTATAAATACAAGGCTTCCCTTTCAAAATTTGTCACCAAGAACAGTGGGCCAGTGTCCTAAATATGTGAACAGAAGAAGCTTGATGCTTGCAACAGGAATGAGAAACGTACCAGAACTAATACAAGGGAGAGGTCTATTTGGTGCAATAGCAGGGTTTTTAGAGAATGGGTGGGAAGGAATGGTAGATGGCTGGTATGGTTTCAGACATCAAAATGCTCAGGGCACAGGCCAGGCCGCTGATTACAAGAGTACTCAGGCAGCTATTGATCAAATCACTGGGAAACTGAATAGACTTGTTGAAAAAACCAATACTGAGTTCGAGTCAATAGAATCTGAGTTCAGTGAGATCGAACACCAAATCGGTAACGTCATCAATTGGACTATGGATTCAATAACCGACATTTGGACTTATCAGGCTGAGCTGTTGGTGGCAATGGAGAACCAGCATACAATCGACATGGCTGACTCAGAGATGTTGAATCTATATGAAAGAGTGAGGAAACAACTAAGGCAGAATGCAGAAGAAGATGGGAAAGGATGTTTTGAGATATATCATGCTTGTGATGATTCATGCATGGAGAGCATAAGAAACAACACCTATGACCATTCACAGTACAGAGAGGAAGCTCTTTTGAACAGATTGAATATCAACCCAGTGACACTCTCTTCTGGATATAAAGACATCATTCTCTGGTTTAGCTTCGGGGCATCATGTTTTGTTCTTCTAGCCGTTGTCATGGGTCTTGTCTTTTTCTGTCTGAAGAATGGAAACATGCGATGCACAATCTGTATTTAG
>A_/_H10N3|KP286149|A/duck/Jiangxi/33695/2013
ATGTACAAAATAGTAGTGATAATCGCGCTCCTTGGAGCTGTGAAAGGTCTTGATAAAATCTGCCTAGGACATCATGCAGTGGCAAATGGGACCACCGTAAAGACTCTTACAAACGAACAGGAAGAGGTGACCAACGCTACTGAGACAGTGGAGAGTACAGGCCTAAACAGATTATGTATGAAAGGAAGAAACCATAAAGACCTGGGCAACTGTCATCCAATAGGGATGCTAATAGGGACACCAGCTTGTGATCTGCATCTTACAGGAACGTGGGACACTCTCATTGAACGAGAGAATGCTATTGCTTACTGCTACCCTGGAGCTACTGTAAATGAAGAAGCACTAAGACAGAAAATAATGGAGAGTGGAGGGATCAACAAAATAAGCACTGGCTTCACTTATGGATCTTCCATAAACTCGGCCGGAAACACTAAAGCATGCATGAGGTATGGAGGGAATAGCTTTTATACAGAGCTTAAATGGCTGGTATCAAAGAGCAAAGGGCAAAACTTCCCTCAGACCACGAATACTTACAGAAACACAGACACGGCTGAACACCTCATAATATGGGGAATTCATCACCCTTCTAGCACTCAAGAGAAGAATGATCTATATGGAACACAATCACTGTCCATATCGGTTGGGAGTTCCACTTACCGGAACAATTTTGTTCCGATTGTTGGAGCAAGACCTCAGGTCAATGGACAAAGTGGCAGAATTGATTTTCATTGGACTCTAATACAGCCAGGTGACAACATCACCTTCTCACACAATGGGGGTCTGATAGCACCGAGCCGAGTTAGCAAATTGATTGGAAGGGGATTGGGGATTCAATCAGACGCACCAATAGACAATAATTGTGAGTCCAAATGTTTTTGGAGAGGGGGTTCTATAAATACAAGGCTTCCCTTTCAAAATTTGTCACCGAGAACAGTGGGTCAATGCCCTAAATATGTGAACAAAAAAAGCTTGATGCTTGCCACAGGAATGAGAAACGTACCGGAACTAATGCAAGGGAGAGGTCTATTTGGTGCAATAGCGGGGTTTATAGAGAATGGGTGGGAAGGAATGGTAGATGGCTGGTATGGTTTCAGACACCAGAATGCCCAGGGCACAGGCCAGGCCGCTGATTACAAGAGTACTCAGGCAGCTATTGATCAAATCACTGGAAAACTGAATAGACTTATTGAAAAAACCAATACTGAGTTCGAATCAATAGAGTCTGAGTTCAGTGAGATCGAACACCAGATCGGTAACGTCATCAATTGGACTAAGGATTCAATAACCGACATTTGGACTTATCAGGCTGAGCTGTTGGTGGCAATGGAGAACCAGCATACAATCGATATGGCTGACTCAGAGATGTTGAATCTATATGAAAGAGTGAGAAAACAACTCAGGCAGAATGCAGAAGAAGATGGGAAAGGATGTTTTGAGATATATCATGCTTGTGATGACTCATGCATGGAAAGCATAAGAAACAACACCTATGACCATTCACAGTACAGAGAGGAAGCTCTTTTGAACAGATTGAATATCAACCCAGTGACACTCTCTTCTGGATATAAGGACATCATCCTCTGGTTTAGCTTCGGGGCATCATGTTTTGTTCTTCTAGCCGTTGTCATGGGTCTTGTCTTTTTCTGTCTGAAGAATGGAAACATGCGATGCACAATCTGTATTTAG
>A_/_H10N3|KP286141|A/duck/Jiangxi/33665/2013
ATGTACAAAATAGTAGTGATAATCGCGCTCCTTGGAGCTGTGAAAGGTCTTGATAAAATCTGCCTAGGACATCATGCAGTGGCAAATGGGACCACCGTAAAGACTCTTACAAACGAACAGGAAGAGGTGACCAACGCTACTGAGACAGTGGAGAGTACAGGCCTAAACAGATTATGTATGAAAGGAAGAAACCATAAAGACCTGGGCAACTGTCATCCAATAGGGATGCTAATAGGGACACCAGCTTGTGATCTGCATCTTACAGGAACGTGGGACACTCTCATTGAACGAGAGAATGCTATTGCTTACTGCTACCCTGGAGCTACTGTAAATGAAGAAGCACTAAGACAGAAAATAATGGAGAGTGGAGGGATCAACAAAATAAGCACTGGCTTCACTTATGGATCTTCCATAAACTCGGCCGGAAACACTAAAGCATGCATGAGGTATGGAGGGAATAGCTTTTATACAGAGCTTAAATGGCTGGTATCAAAGAGCAAAGGGCAAAACTTCCCTCAGACCACGAATACTTACAGAAACACAGACACGGCTGAACACCTCATAATATGGGGAATTCATCACCCTTCTAGCACTCAAGAGAAGAATGATCTATATGGAACACAATCACTGTCCATATCGGTTGGGAGTTCCACTTACCAGAACAATTTTGTTCCGATTGTTGGAGCAAGACCTCAGGTCAATGGACAAAGTGGCAGAATTGATTTTCATTGGACTCTAATACAGCCAGGTGACAACATCACCTTCTCACACAATGGGGGTCTGATAGCACCGAGCCGAGTTAGCAAATTGATTGGAAGGGGATTGGGGATTCAATCAGACGCACCAATAGACAATAATTGTGAGTCCAAATGTTTTTGGAGAGGGGGTTCTATAAATACAAGGCTTCCCTTTCAAAATTTGTCACCGAGAACAGTGGGTCAATGCCCTAAATATGTGAACAAAAAAAGCTTGATGCTTGCCACAGGAATGAGAAACGTACCGGAACTAATGCAAGGGAGAGGTCTATTTGGTGCAATAGCGGGGTTTATAGAGAATGGGTGGGAAGGAATGGTAGATGGCTGGTATGGTTTCAGACACCAGAATGCCCAGGGCACAGGCCAGGCCGCTGATTACAAGAGTACTCAGGCAGCTATTGATCAAATCACTGGAAAACTGAATAGACTTATTGAAAAAACCAATACTGAGTTCGAATCAATAGAGTCTGAGTTCAGTGAGATCGAACACCAGATCGGTAACGTCATCAATTGGACTAAGGATTCAATAACCGACATTTGGACTTATCAGGCTGAGCTGTTGGTGGCAATGGAGAACCAGCATACAATCGATATGGCTGACTCAGAGATGTTGAATCTATATGAAAGAGTGAGAAAACAACTCAGGCAGAATGCAGAAGAAGATGGGAAAGGATGTTTTGAGATATATCATGCTTGTGATGACTCATGCATGGAAAGCATAAGAAACAACACCTATGACCATTCACAGTACAGAGAGGAAGCTCTTTTGAACAGATTGAATATCAACCCAGTGACACTCTCTTCTGGATATAAGGACATCATCCTCTGGTTTAGCTTCGGGGCATCATGTTTTGTTCTTCTAGCCGTTGTCATGGGTCTTGTCTTTTTCTGTCTGAAGAATGGAAACATGCGATGCACAATCTGTATTTAG
>A_/_H10N3|KP286117|A/duck/Jiangxi/33637/2013
ATGTACAAAATAGTAGTGATAATCGCGCTCCTTGGAGCTGTGAAAGGTCTTGATAAAATCTGCCTAGGACATCATGCAGTGGCAAATGGGACCACCGTAAAGACTCTTACAAACGAACAGGAAGAGGTGACCAACGCTACTGAGACAGTGGAGAGTACAGGCCTAAACAGATTATGTATGAAAGGAAGAAACCATAAAGACCTGGGCAACTGTCATCCAATAGGGATGCTAATAGGGACACCAGCTTGTGATCTGCATCTTACAGGAACGTGGGACACTCTCATTGAACGAGAGAATGCTATTGCTTACTGCTACCCTGGAGCTACTGTAAATGAAGAAGCACTAAGACAGAAAATAATGGAGAGTGGAGGGATCAACAAAATAAGCACTGGCTTCACTTATGGATCTTCCATAAACTCGGCCGGAAACACTAAAGCATGCATGAGGTATGGAGGGAATAGCTTTTATACAGAGCTTAAATGGCTGGTATCAAAGAGCAAAGGGCAAAACTTCCCTCAGACCACGAATACTTACAGAAACACAGACACGGCTGAACACCTCATAATATGGGGAATTCATCACCCTTCTAGTACTCAAGAGAAGAATGATCTATATGGAACACAATCACTGTCCATATCGGTTGGGAGTTCCACTTACCAGAACAATTTTGTTCCGATTGTTGGAGCAAGACCTCAGGTCAATGGACAAAGTGGCAGAATTGATTTTCATTGGACTCTAATACAGCCAGGTGACAACATCACCTTCTCACACAATGGGGGTCTGATAGCACCGAGCCGAGTTAGCAAATTGATTGGAAGGGGATTGGGGATTCAATCAGACGCACCAATAGACAATAATTGTGAGTCCAAATGTTTTTGGAGAGGGGGTTCTATAAATACAAGGCTTCCCTTTCAAAATTTGTCACCGAGAACAGTGGGTCAATGCCCTAAATATGTGAACAAAAAAAGCTTGATGCTTGCCACAGGAATGAGAAACGTACCGGAACTAATGCAAGGGAAAGGTCTATTTGGTGCAATAGCGGGGTTTATAGAGAATGGGTGGGAAGGAATGGTAGATGGCTGGTATGGTTTCAGACACCAGAATGCCCAGGGCACAGGCCAGGCCGCTGATTACAAGAGTACTCAGGCAGCTATTGATCAAATCACTGGAAAACTGAATAGACTTATTGAAAAAACCAATACTGAGTTCGAATCAATAGAGTCTGAGTTCAGTGAGATCGAACACCAGATCGGTAACGTCATCAATTGGACTAAGGATTCAATAACCGACATTTGGACTTATCAGGCTGAGCTGTTGGTGGCAATGGAGAACCAGCATACAATCGATATGGCTGACTCAGAGATGTTGAATCTATATGAAAGAGTGAGAAAACAACTCAGGCAGAATGCAGAAGAAGATGGGAAAGGATGTTTTGAGATATATCATGCTTGTGATGACTCATGCATGGAAAGCATAAGAAACAACACCTATGACCATTCACAGTACAGAGAGGAAGCTCTTTTGAACAGATTGAATATCAACCCAGTGACACTCTCTTCTGGATATAAGGACATCATCCTCTGGTTTAGCTTCGGGGCATCATGTTTTGTTCTTCTAGCCGTTGTCATGGGTCTTGTCTTTTTCTGTCTGAAGAATGGAAACATGCGATGCACAATCTGTATTTAG
>A_/_H10N3|KP286173|A/duck/Jiangxi/33753/2013
ATGTACAAAATAGTAGTGATAATCGCGCTCCTTGGAGCTGTGAAAGGTCTTGATAAAATCTGCCTAGGACATCATGCAGTGGCAAATGGGACCACCGTAAAGACTCTTACAAACGAACAGGAAGAGGTGACCAACGCTACTGAGACAGTGGAGAGTACAGGCCTAAACAGATTATGTATGAAAGGAAGAAACCATAAAGACCTGGGCAACTGTCATCCAATAGGGATGCTAATAGGGACACCAGCTTGTGATCTGCATCTTACAGGAACGTGGGACACTCTCATTGAACGAGAGAATGCTATTGCTTACTGCTACCCTGGAGCTACTGTAAATGAAGAAGCACTAAGACAGAAAATAATGGAGAGTGGAGGGATCAACAAAATAAGCACTGGCTTCACTTATGGATCTTCCATAAACTCGGCCGGAAACACTAAAGCATGCATGAGGTATGGAGGGAATAGCTTTTATACAGAGCTTAAATGGCTGGTATCAAAGAGCAAAGGGCAAAACTTCCCTCAGACCACGAATACTTACAGAAACACAGACACGGCTGAACACCTCATAATATGGGGAATTCATCACCCTTCTAGTACTCAAGAGAAGAATGATCTATATGGAACACAATCACTGTCCATATCGGTTGGGAGTTCCACTTACCAGAACAATTTTGTTCCGATTGTTGGAGCAAGACCTCAGGTCAATGGACAAAGTGGCAGAATTGATTTTCATTGGACTCTAATACAGCCAGGTGACAACATCACCTTCTCACACAATGGGGGTCTGATAGCACCGAGCCGAGTTAGCAAATTGATTGGAAGGGGATTGGGGATTCAATCAGACGCACCAATAGACAATAATTGTGAGTCCAAATGTTTTTGGAGAGGGGGTTCTATAAATACAAGGCTTCCCTTTCAAAATTTGTCACCGAGAACAGTGGGTCAATGCCCTAAATATGTGAACAAAAAAAGCTTGATGCTTGCCACAGGAATGAGAAACGTACCGGAACTAATGCAAGGGAGAGGTCTATTTGGTGCAATAGCGGGGTTTATAGAGAATGGGTGGGAAGGAATGGTAGATGGCTGGTATGGTTTCAGACACCAGAATGCCCAGGGCACAGGCCAGGCCGCTGATTACAAGAGTACTCAGGCAGCTATTGATCAAATCACTGGAAAACTGAATAGACTTATTGAAAAAACCAATACTGAGTTCGAATCAATAGAGTCTGAGTTCAGTGAGATCGAACACCAGATCGGTAACGTCATCAATTGGACTAAGGATTCAATAACCGACATTTGGACTTATCAGGCTGAGCTGTTGGTGGCAATGGAGAACCAGCATACAATCGATATGGCTGACTCAGAGATGTTGAATCTATATGAAAGAGTGAGAAAACAACTCAGGCAGAATGCAGAAGAAGATGGGAAAGGATGTTTTGAGATATATCATGCTTGTGATGACTCATGCATGGAAAGCATAAGAAACAACACCTATGACCATTCACAGTACAGAGAGGAAGCTCTTTTGAACAGATTGAATATCAACCCAGTGACACTCTCTTCTGGATATAAGGACATCATCCTCTGGTTTAGCTTCGGGGCATCATGTTTTGTTCTTCTAGCCGTTGTCATGGGTCTTGTCTTTTTCTGTCTGAAGAATGGAAACATGCGATGCACAATCTGTATTTAG
>A_/_H10N3|KP286229|A/duck/Jiangxi/33777/2013
ATGTACAAAATAGTAGTGATAATCGCGCTCCTTGGAGCTGTGAAAGGTCTTGATAAAATCTGCCTAGGACATCATGCAGTGGCAAATGGGACCACCGTAAAGACTCTTACAAACGAACAGGAAGAGGTGACCAACGCTACTGAGACAGTGGAGAGTACAGGCCTAAACAGATTATGTATGAAAGGAAGAAACCATAAAGACCTGGGCAACTGTCATCCAATAGGGATGCTAATAGGGACACCAGCTTGTGATCTGCATCTTACAGGAACGTGGGACACTCTCATTGAACGAGAGAATGCTATTGCTTACTGCTACCCTGGAGCTACTGTAAATGAAGAAGCACTAAGACAGAAAATAATGGAGAGTGGAGGGATCAACAAAATAAGCACTGGCTTCACTTATGGATCTTCCATAAACTCGGCCGGAAACACTAAAGCATGCATGAGGTATGGAGGGAATAGCTTTTATACAGAGCTTAAATGGCTGGTATCAAAGAGCAAAGGGCAAAACTTCCCTCAGACCACGAATACTTACAGAAACACAGACACGGCTGAACACCTCATAATATGGGGAATTCATCACCCTTCTAGCACTCAAGAGAAGAATGATCTATATGGAACACAATCACTGTCCATATCGGTTGGGAGTTCCACTTACCAGAACAATTTTGTTCCGATTGTTGGAGCAAGACCTCAGGTCAATGGACAAAGTGGCAGAATTGATTTTCATTGGACTCTAATACAGCCAGGTGACAACATCACCTTCTCACACAATGGGGGTCTGATAGCACCGAGCCGAGTTAGCAAATTGATTGGAAGGGGATTGGGGATTCAATCAGACGCACCAATAGACAATAATTGTGAGTCCAAATGTTTTTGGAGAGGGGGTTCTATAAATACAAGGCTTCCCTTTCAAAATTTGTCACCGAGAACAGTGGGTCAATGCCCTAAATATGTGAACAAAAAAAGCTTGATGCTTGCCACAGGAATGAGAAACGTACCGGAACTAATGCAAGGGAGAGGTCTATTTGGTGCAATAGCGGGGTTTATAGAGAATGGGTGGGAAGGAATGGTAGATGGCTGGTATGGTTTCAGACACCAGAATGCCCAGGGCACAGGCCAGGCCGCTGATTACAAGAGTACTCAGGCAGCTATTGATCAAATCACTGGAAAACTGAATAGACTTATTGAAAAAACCAATACTGAGTTCGAATCAATAGAGTCTGAGTTCAGTGAGATCGAACACCAGATCGGTAACGTCATCAATTGGACTAAGGATTCAATAACCGACATTTGGACTTATCAGGCTGAGCTGTTGGTGGCAATGGAGAACCAGCATACAATCGATATGGCTGACTCAGAGATGTTGAATCTATATGAAAGAGTGAGAAAACAACTCAGGCAGAATGCAGAAGAAGATGGGAAAGGATGTTTTGAGATATATCATGCTTGTGATGACTCATGCATGGAAAGCATAAGAAACAACACCTATGACCATTCACAGTACAGAGAGGAAGCTCTTTTGAACAGATTGAATATCAACCCAGTGACACTCTCTTCTGGATATAAGGACATCATCCTCTGGTTTAGCTTCGGGGCATCATGTTTTGTTCTTTTAGCCGTTGTCATGGGTCTTGTCTTTTTCTGTCTGAAGAATGGAAACATGCGATGCACAATCTGTATTTAG
>A_/_H10N3|KP286213|A/duck/Jiangxi/33769/2013
ATGTACAAAATAGTAGTGATAATCGCGCTCCTTGGAGCTGTGAAAGGTCTTGATAAAATCTGCCTAGGACATCATGCAGTGGCAAATGGGACCACCGTAAAGACTCTTACAAACGAACAGGAAGAGGTGACCAACGCTACTGAGACAGTGGAGAGTACAGGCCTAAACAGATTATGTATGAAAGGAAGAAACCATAAAGACCTGGGCAACTGTCATCCAATAGGGATGCTAATAGGGACACCAGCTTGTGATCTGCATCTTACAGGAACGTGGGACACTCTCATTGAACGAGAGAATGCTATTGCTTACTGCTACCCTGGAGCTACTGTAAATGAAGAAGCACTAAGACAGAAAATAATGGAGAGTGGAGGGATCAACAAAATAAGCACTGGCTTCACTTATGGATCTTCCATAAACTCGGCCGGAAACACTAAAGCATGCATGAGGTATGGAGGGAATAGCTTTTATACAGAGCTTAAATGGCTGGTATCAAAGAGCAAAGGGCAAAACTTCCCTCAGACCACGAATACTTACAGAAACACAGACACGGCTGAACACCTCATAATATGGGGAATTCATCACCCTTCTAGCACTCAAGAGAAGAATGATCTATATGGAACACAATCACTGTCCATATCGGTTGGGAGTTCCACTTACCAGAACAATTTTGTTCCGATTGTTGGAGCAAGACCTCAGGTCAATGGACAAAGTGGCAGAATTGATTTTCATTGGACTCTAATACAGCCAGGTGACAACATCACCTTCTCACACAATGGGGGTCTGATAGCACCGAGCCGAGTTAGCAAATTGATTGGAAGGGGATTGGGGATTCAATCAGACGCACCAATAGACAATAATTGTGAGTCCAAATGTTTTTGGAGAGGGGGTTCTATAAATACAAGGCTTCCCTTTCAAAATTTGTCACCGAGAACAGTGGGTCAATGCCCTAAATATGTGAACAAAAAAAGCTTGATGCTTGCCACAGGAATGAGAAACGTACCGGAACTAATGCAAGGGAGAGGTCTATTTGGTGCAATAGCGGGGTTTATAGAGAATGGGTGGGAAGGAATGGTAGATGGCTGGTATGGTTTCAGACATCAGAATGCCCAGGGCACAGGCCAGGCCGCTGATTACAAGAGTACTCAGGCAGCTATTGATCAAATCACTGGAAAACTGAATAGACTTATTGAAAAAACCAATACTGAGTTCGAATCAATAGAGTCTGAGTTCAGTGAGATCGAACACCAGATCGGTAACGTCATCAATTGGACTAAGGATTCAATAACCGACATTTGGACTTATCAGGCTGAGCTGTTGGTGGCAATGGAGAACCAGCATACAATCGATATGGCTGACTCAGAGATGTTGAATCTATATGAAAGAGTGAGAAAACAACTCAGGCAGAATGCAGAAGAAGATGGGAAAGGATGTTTTGAGATATATCATGCTTGTGATGACTCATGCATGGAAAGCATAAGAAACAACACCTATGACCATTCACAGTACAGAGAGGAAGCTCTTTTGAACAGATTGAATATCAACCCAGTGACACTCTCTTCTGGATATAAGGACATCATCCTCTGGTTTAGCTTCGGGGCATCATGTTTTGTTCTTCTAGCCGTTGTCATGGGTCTTGTCTTTTTCTGTCTGAAGAATGGAAACATGCGATGCACAATCTGTATTTAG
>A_/_H10N6|KP286293|A/chicken/Jiangxi/13205/2014
ATGTACAAAATAGTAGTAATAATCGCGCTCCTTGGAGCTGTGAAAGGTCTTGATAAAATCTGTCTAGGACATCATGCAGTGGCTAATGGGACCATCGTAAAGACTCTCACAAACGAACAGGAAGAGGTAACCAACGCTACTGAAACAGTGGAGAGTACAGGCATAAACAGATTATGTATGAAAGGAAGAAAACATAAAGACCTGGGCAACTGCCATCCAATAGGGATGCTAATAGGGACTCCAGCTTGTGATCTGCACCTTACAGGGACGTGGGACACTCTCATTGAACGAGAAAATGCTATTGCTTACTGCTACCCTGGAGCTACTGTAAATGTAGAAGCACTAAGGCAGAAGATAATGGAGAGTGGAGGGATCGACAAGATAAGCACTGGCTTCACTTATGGATCTTCCATAAACTCGGCCGGGACCACTAGAGCGTGCATGAGGAATGGAGGGAATAGCTTTTATGCAGAGCTTAAGTGGCTGGTATCAAAGAGCAAAGGACAAAACTTTCCTCAGACCACGAACACTTACAGAAATACAGACACGGCTGAACACCTCATAATGTGGGGAATTCATCACCCTTCTAGCATTCAAGAGAAGAATGATCTATATGGAACACAATCACTGTCCATATCAGTCGGGAGTTCCACTTACCGGAACAATTTTGTTCCGGTTGTTGGAGCAAGACCTCAGGTCAATGGACAAAGTGGCAGAATTGATTTTCACTGGACACTAGTACAGCCAGGTGACAACATCACCTTCTCACACAACGGGGGCCTGATAGCACCGAGCCGAGTTAGCAAATTAATTGGGAGGGGATTGGGAATCCAATCAGACGCACCAATAGACAATAATTGTGAGTCCAAATGTTTTTGGAGAGGGGGTTCTATAAATACAAGGCTTCCCTTTCAAAATTTGTCACCAAGAACAGTGGGTCAGTGTCCTAAATATGTGAACAGAAGAAGCTTGATGCTTGCAACAGGAATGAGAAACGTACCAGAACTAATACAAGGGAGAGGTCTATTTGGTGCAATAGCAGGGTTTTTTGAGAATGGGTGGGAAGGAATGGTAGATGGCTGGTATGGTTTCAGACATCAAAATGCTCAGGGCACAGGCCAGGCCGCTGATTACAAGAGTACTCAGGCAGCTATTGATCAAATCACTGGGAAACTGAATAGACTTGTTGAAAAAACCAATACTGAGTTCGAGTCAATAGAATCTGAGTTCAGTGAGATCGAACACCAAATCGGTAACGTCATCAATTGGACTATGGATTCAATAACCGACATTTGGACTTATCAGGCTGAGCTGTTGGTGGCAATGGAGAACCAGCATACAATCGACATGGCTGACTCAGAGATGTTGAATCTATATGAAAGAGTGAGGAAACAACTAAGGCAGAATGCAGAAGAAGATGGGAAAGGATGTTTTGAGATATATCATGCTTGTGATGATTCATGCATGGAGAGCATAAGAAACAACACCTATGACCATTCACAGTACAGAGAGGAAGCTCTTTTGAACAGATTGAATATCAACCCAGTGACACTCTCTTCTGGATATAAAGACATCATTCTCTGGTTTAGCTTCGGGGCATCATGTTTTGTTCTTCTAGCCGTTGTCATGGGTCTTGTCTTTTTCTGTCTGAAGAATGGAAACATGCGATGCACAATCTGTATTTAG
>A_/_H10N6|KP286277|A/chicken/Jiangxi/13199/2014
ATGTACAAAATAGTAGTAATAATCGCGCTCCTTGGAGCTGTGAGAGGTCTTGATAAAATCTGTCTAGGACATCATGCAGTGGCTAATGGGACTATCGTAAAGACTCTCACAAACGAACAGGAAGAGGTAACCAACGCTACTGAAACAGTGGAGAGTACAGGCATAAACAGATTATGTATGAAAGGAAGAAAACATAAAGACCTGGGCAACTGCCATCCAATAGGGATGCTAATAGGGACTCCAGCTTGTGATCTGCACCTTACAGGGACGTGGGACACTCTCATTGAACGAGAAAATGCTATTGCTTACTGCTACCCTGGAGCTACTGTAAATGTAGAAGCACTAAGGCAGAAGATAATGGAGAGTGGAGGGATCGACAAGATAAGCACTGGCTTCACTTATGGATCTTCCATAAACTCGGCCGGGACCACTAGAGCGTGCATGAGGAATGGAGGGAATAGCTTTTATGCAGAGCTTAAGTGGCTGGTATCAAAGAGCAAAGGACAAAACTTTCCTCAGACCACAAACACTTACAGAAATACAGACACGGCTGAACACCTCATAATGTGGGGAATTCATCACCCTTCTAGCATTCAAGAGAAGAATGATCTATATGGAACACAATCACTGTCCATATCAGTCGGGAGTTCCACTTACCGGAACAATTTTGTTCCGGTTGTTGGAGCAAGACCTCAGGTCAATGGACAAAGTGGCAGAATTGATTTTCACTGGACACTAGTACAGCCAGGTGACAACATCACCTTCTCACACAACGGGGGCCTGATAGCACCGAGCCGAGTTAGCAAATTAATTGGGAGGGGATTGGGAATCCAATCAGACGCACCAATAGACAATAATTGTGAGTCCAAATGTTTTTGGAGAGGGGGTTCTATAAATACAAGGCTTCCCTTTCAAAATTTGTCACCAAGAACAGTGGGTCAGTGTCCTAAATATGTGAACAGAAGAAGCTTGATGCTTGCAACAGGAATGAGAAACGTACCAGAACTAATACAAGGGAGAGGTCTATTTGGTGCAATAGCAGGGTTTTTAGAGAATGGGTGGGAAGGAATGGTAGATGGCTGGTATGGTTTCAGACATCAAAATGCTCAGGGCAAAGGCCAGGCCGCTGATTACAAGAGTACTCAGGCAGCTATTGATCAAATCACTGGGAAACTGAATAGACTTGTTGAAAAAACCAATACTGAGTTCGAGTCAATAGAATCTGAGTTCAGTGAGATCGAACACCAAATCGGTAACGTCATCAATTGGACTATGGATTCAATAACCGACATTTGGACTTATCAGGCTGAGCTGTTGGTGGCAATGGAGAACCAGCATACAATCGACATGGCTGACTCAGAGATGTTGAATCTATATGAAAGAGTGAGGAAACAACTAAGGCAGAATGCAGAAGAAGATGGGAAAGGATGTTTTGAGATATATCATGCTTGTGATGATTCATGCATGGAGAGCATAAGAAACAACACCTATGACCATTCACAGTACAGAGAGGAAGCTCTTTTGAACAGATTGAATATCAACCCAGTGACACTCTCTTCTGGATATAAAGACATCATTCTCTGGTTTAGCTTCGGGGCATCATGTTTTGTTCTTCTAGCCGTTGTCATGGGTCTTGTCTTTTTCTGTCTGAAGAATGGAAACATGCGATGCACAATCTGTATTTAG
>A_/_H10N6|KP286269|A/chicken/Jiangxi/13197/2014
ATGTACAAAATAGTAGTAATAATCGCGCTCCTTGGAGCTGTGAGAGGTCTTGATAAAATCTGTCTAGGACATCATGCAGTGGCTAATGGGACTATCGTAAAGACTCTCACAAACGAACAGGAAGAGGTAACCAACGCTACTGAAACAGTGGAGAGTACAGGCATAAACAGATTATGTATGAAAGGAAGAAAACATAAAGACCTGGGCAACTGCCATCCAATAGGGATGCTAATAGGGACTCCAGCTTGTGATCTGCACCTTACAGGGACGTGGGACACTCTCATTGAACGAGAAAATGCTATTGCTTACTGCTACCCTGGAGCTACTGTAAATGTAGAAGCACTAAGGCAGAAGATAATGGAGAGTGGAGGGATCGACAAGATAAGCACTGGCTTCACTTATGGATCTTCCATAAACTCGGCCGGGACCACTAGAGCGTGCATGAGGAATGGAGGGAATAGCTTTTATGCAGAGCTTAAGTGGCTGGTATCAAAGAGCAAAGGACAAAACTTTCCTCAGACCACGAACACTTACAGAAATACAGACACGGCTGAACACCTCATAATGTGGGGAATTCATCACCCTTCTAGCATTCAAGAGAAGAATGATCTATATGGAACACAATCACTGTCCATATCAGTCGGGAGTTCCACTTACCGGAACAATTTTGTTCCGGTTGTTGGAGCAAGACCTCAGGTCAATGGACAAAGTGGCAGAATTGATTTTCACTGGACACTAGTACAGCCAGGTGACAACATCACCTTCTCACACAACGGGGGCCTGATAGCACCGAGCCGAGTTAGCAAATTAATTGGGAGGGGATTGGGAATCCAATCAGACGCACCAATAGACAATAATTGTGAGTCCAAATGTTTTTGGAGAGGGGGTTCTATAAATACAAGGCTTCCCTTTCAAAATTTGTCACCAAGAACAGTGGGTCAGTGTCCTAAATATGTGAACAGAAGAAGCTTGATGCTTGCAACAGGAATGAGAAACGTACCAGAACTAATACAAGGGAGAGGTCTATTTGGTGCAATAGCAGGGTTTTTAGAGAATGGGTGGGAAGGAATGGTAGATGGCTGGTATGGTTTCAGACATCAAAATGCTCAGGGCAAAGGCCAGGCCGCTGATTACAAGAGTACTCAGGCAGCTATTGATCAAATCACTGGGAAACTGAATAGACTTGTTGAAAAAACCAATACTGAGTTCGAGTCAATAGAATCTGAGTTCAGTGAGATCGAACACCAAATCGGTAACGTCATCAATTGGACTATGGATTCAATAACCGACATTTGGACTTATCAGGCTGAGCTGTTGGTGGCAATGGAGAACCAGCATACAATCGACATGGCTGACTCAGAGATGTTGAATCTATATGAAAGAGTGAGGAAACAACTAAGGCAGAATGCAGAAGAAGATGGGAAAGGATGTTTTGAGATATATCATGCTTGTGATGATTCATGCATGGAGAGCATAAGAAACAACACCTATGACCATTCACAGTACAGAGAGGAAGCTCTTTTGAACAGATTGAATATCAACCCAGTGACACTCTCTTCTGGATATAAAGACATCATTCTCTGGTTTAGCTTCGGGGCATCATGTTTTGTTCTTCTAGCCGTTGTCATGGGTCTTGTCTTTTTCTGTCTGAAGAATGGAAACATGCGATGCACAATCTGTATTTAG
>A_/_H10N6|KP286349|A/chicken/Jiangxi/13240/2014
ATGTACAAAATAGTAGTAATAATCGCGCTCCTTGGAGCTGTGAAAGGTCTTGATAAAATCTGTCTAGGACATCATGCAGTGGCTAATGGGACCATCGTAAAGACTCTCACAAACGAACAGGAAGAGGTAACCAACGCTACTGAAACAGTGGAGAGTACAGGCATAAACAGATTATGTATGAAAGGAAGAAAACATAAAGACCTGGGCAACTGCCATCCAATAGGGATGCTAATAGGGACTCCAGCTTGTGATCTGCACCTTACAGGGACGTGGGACACTCTCATTGAACGAGAAAATGCTATTGCTTACTGCTACCCTGGAGCTACTGTAAATGTAGAAGCACTAAGGCAGAAGATAATGGAGAGTGGAGGGATCGACAAGATAAGCACTGGCTTCACTTATGGATCTTCCATAAACTCGGCCGGGACCACTAGAGCGTGCATGAGGAATGGAGGGAATAGCTTTTATGCAGAGCTTAAGTGGCTGGTATCAAAGAGCAAAGGACAAAACTTTCCTCAGACCACGAACACTTACAGAAATACAGACACGGCTGAACACCTCATAATGTGGGGAATTCATCACCCTTCTAGCATTCAAGAGAAGAATGATCTATATGGAACACAATCACTGTCCATATCAGTCGGGAGTTCCACTTACCGGAACAATTTTGTTCCGGTTGTTGGAGCAAGACCTCAGGTCAATGGACAAAGTGGCAGAATTGATTTTCACTGGACACTAGTACAGCCAGGTGACAACATCACCTTCTCACACAACGGGGGCCTGATAGCACCGAGCCGAGTTAGCAAATTAATTGGGAGGGGATTGGGAATCCAATCAGACGCACCAATAGACAATAATTGTGAGTCCAAATGTTTTTGGAGAGGGGGTTCTATAAATACAAGGCTTCCCTTTCAAAATTTGTCACCAAGAACAGTGGGTCAGTGTCCTAAATATGTGAACAGAAGAAGCTTGATGCTTGCAACAGGAATGAGAAACGTACCAGAACTAATACAAGGGAGAGGTCTATTTGGTGCAATAGCAGGGTTTTTAGAGAATGGGTGGGAAGGAATGGTAGATGGCTGGTATGGTTTCAGACATCAAAATGCTCAGGGCACAGGCCAGGCCGCTGATTACAAGAGTACTCAGGCAGCTATTGATCAAATCACTGGGAAACTGAATAGACTTGTTGAAAAAACCAATACTGAGTTCGAGTCAATAGAATCTGAGTTCAGTGAGATCGAACACCAAATCGGTAACGTCATCAATTGGACTATGGATTCAATAACCGACATTTGGACTTATCAGGCTGAGCTGTTGGTGGCAATGGAGAACCAGCATACAATCGACATGGCTGACTCAGAGATGTTGAATCTATATGAAAGAGTGAGGAAACAACTAAGGCAGAATGCAGAAGAAGATGGGAAAGGATGTTTTGAGATATATCATGCTTGTGATGATTCATGCATGGAGAGCATAAGAAACAACACCTATGACCATTCACAGTACAGAGAGGAAGCTCTTTTGAACAGATTGAATATCAACCCAGTGACACTCTCTTCTGGATATAAAGACATCATTCTCTGGTTTAGCTTCGGGGCATCATGTTTTGTTCTTCTAGCCGTTGTCATGGGTCTTGTCTTTTTCTGTCTGAAGAATGGAAACATGCGATGCACAATCTGTATTTAG
>A_/_H10N6|KP286341|A/chicken/Jiangxi/13238/2014
ATGTACAAAATAGTAGTAATAATCGCGCTCCTTGGAGCTGTGAAAGGTCTTGATAAAATCTGTCTAGGACATCATGCAGTGGCTAATGGGACCATCGTAAAGACTCTCACAAACGAACAGGAAGAGGTAACCAACGCTACTGAAACAGTGGAGAGTACAGGCATAAACAGATTATGTATGAAAGGAAGAAAACATAAAGACCTGGGCAACTGCCATCCAATAGGGATGCTAATAGGGACTCCAGCTTGTGATCTGCACCTTACAGGGACGTGGGACACTCTCATTGAACGAGAAAATGCTATTGCTTACTGCTACCCTGGAGCTACTGTAAATGTAGAAGCACTAAGGCAGAAGATAATGGAGAGTGGAGGGATCGACAAGATAAGCACTGGCTTCACTTATGGATCTTCCATAAACTCGGCCGGGACCACTAGAGCGTGCATGAGGAATGGAGGGAATAGCTTTTATGCAGAGCTTAAGTGGCTGGTATCAAAGAGCAAAGGACAAAACTTTCCTCAGACCACGAACACTTACAGAAATACAGACACGGCTGAACACCTCATAATGTGGGGAATTCATCACCCTTCTAGCATTCAAGAGAAGAATGATCTATATGGAACACAATCACTGTCCATATCAGTCGGGAGTTCCACTTACCGGAACAATTTTGTTCCGGTTGTTGGAGCAAGACCTCAGGTCAATGGACAAAGTGGCAGAATTGATTTTCACTGGACACTAGTACAGCCAGGTGACAACATCACCTTCTCACACAACGGGGGCCTGATAGCACCGAGCCGAGTTAGCAAATTACTTGGGAGGGGATTGGGAATCCAATCAGACGCACCAATAGACAATAATTGTGAGTCCAAATGTTTTTGGAGAGGGGGTTCTATAAATACAAGGCTTCCCTTTCAAAATTTGTCACCAAGAACAGTGGGTCAGTGTCCTAAATATGTGAACAGAAGAAGCTTGATGCTTGCAACAGGAATGAGAAACGTACCAGAACTAATACAAGGGAGAGGTCTATTTGGTGCAATAGCAGGGTTTTTAGAGAATGGGTGGGAAGGAATGGTAGATGGCTGGTATGGTTTCAGACATCAAAATGCTCAGGGCACAGGCCAGGCCGCTGATTACAAGAGTACTCAGGCAGCTATTGATCAAATCACTGGGAAACTGAATAGACTTGTTGAAAAAACCAATACTGAGTTCGAGTCAATAGAATCTGAGTTCAGTGAGATCGAACACCAAATCGGTAACGTCATCAATTGGACTATGGATTCAATAACCGACATTTGGACTTATCAGGCTGAGCTGTTGGTGGCAATGGAGAACCAGCATACAATCGACATGGCTGACTCAGAGATGTTGAATCTATATGAAAGAGTGAGGAAACAACTAAGGCAGAATGCAGAAGAAGATGGGAAAGGATGTTTTGAGATATATCATGCTTGTGATGATTCATGCATGGAGAGCATAAGAAACAACACCTATGACCATTCACAGTACAGAGAGGAAGCTCTTTTGAACAGATTGAATATCAACCCAGTGACACTCTCTTCTGGATATAAAGACATCATTCTCTGGTTTAGCTTCGGGGCATCATGTTTTGTTCTTCTAGCCGTTGTCATGGGTCTTGTCTTTTTCTGTCTGAAGAATGGAAACATGCGATGCACAATCTGTATTTAG
>A_/_H10N6|KP286397|A/chicken/Jiangxi/13264/2014
ATGTACAAAATAGTAGTAATAATCGCGCTCCTTGGAGCTGTGAGAGGTCTTGATAAAATCTGTCTAGGACATCATGCAGTGGCTAATGGGACTATCGTAAAGACTCTCACAAACGAACAGGAAGAGGTAACCAACGCTACTGAAACAGTGGAGAGTACAGGCATAAACAGATTATGTATGAAAGGAAGAAAACATAAAGACCTGGGCAACTGCCATCCAATAGGGATGCTAATAGGGACTCCAGCTTGTGATCTGCACCTTACAGGGACGTGGGACACTCTCATTGAACGAGAAAATGCTATTGCTTACTGCTACCCTGGAGCTACTGTAAATGTAGAAGCACTAAGGCAGAAGATAATGGAGAGTGGAGGGATCGACAAGATAAGCACTGGCTTCACTTATGGATCTTCCATAAACTCGGCCGGGACCACTAGAGCGTGCATGAGGAATGGAGGGAATAGCTTTTATGCAGAGCTTAAGTGGCTGGTATCAAAGAGTAAAGGACAAAACTTTCCTCAGACCACGAACACTTACAGAAATACAGACACGGCTGAACACCTCATAATGTGGGGAATTCATCACCCTTCTAGCATTCAAGAGAAGAATGATCTATATGGAACACAATCACTGTCCATATCAGTCGGGAGTTCCACTTACCGGAACAATTTTGTTCCGGTTGTTGGAGCAAGACCTCAGGTCAATGGACAAAGTGGCAGAATTGATTTTCACTGGACACTAGTACAGCCAGGTGACAACATCACCTTCTCACACAACGGGGGCCTGATAGCACCGAGCCGAGTTAGCAAATTAATTGGGAGGGGATTGGGAATCCAATCAGACGCACCAATAGACAATAATTGTGAGTCCAAATGTTTTTGGAGAGGGGGTTCTATAAATACAAGGCTTCCCTTTCAAAATTTGTCACCAAGAACAGTGGGTCAGTGTCCTAAATATGTGAACAGAAGAAGCTTGATGCTTGCAACAGGAATGAGAAACGTACCAGAACTAATACAAGGGAGAGGTCTATTTGGTGCAATAGCAGGGTTTTTAGAGAATGGGTGGGAAGGAATGGTAGATGGCTGGTATGGTTTCAGACATCAAAATGCTCAGGGCAAAGGCCAGGCCGCTGATTACAAGAGTACTCAGGCAGCTATTGATCAAATCACTGGGAAACTGAATAGACTTGTTGAAAAAACCAATACTGAGTTCGAGTCAATAGAATCTGAGTTCAGTGAGATCGAACACCAAATCGGTAACGTCATCAATTGGACTATGGATTCAATAACCGACATTTGGACTTATCAGGCTGAGCTGTTGGTGGCAATGGAGAACCAGCATACAATCGACATGGCTGACTCAGAGATGTTGAATCTATATGAAAGAGTGAGGAAACAACTAAGGCAGAATGCAGAAGAAGATGGGAAAGGATGTTTTGAGATATATCATGCTTGTGATGATTCATGCATGGAGAGCATAAGAAACAACACCTATGACCATTCACAGTACAGAGAGGAAGCTCTTTTGAACAGATTGAATATCAACCCAGTGACACTCTCTTCTGGATATAAAGACATCATTCTCTGGTTTAGCTTCGGGGCATCATGTTTTGTTCTTCTAGCCGTTGTCATGGGTCTTGTCTTTTTCTGTCTGAAGAATGGAAACATGCGATGCACAATCTGTATTTAG
>A_/_H10N6|KP286445|A/chicken/Jiangxi/14512/2014
ATGTACAAAATAGTAGTAATAATCGCGCTCCTTGGAGCTGTGAAAGGTCTTGATAAAATCTGTCTAGGACATCATGCAGTGGCTAATGGGACCATCGTAAAGACTCTCACAAACGAACAGGAAGAGGTAACCAACGCTACTGAAACAGTGGAGAGTACAGGCATAAACAGATTATGTATGAAAGGAAGAAAACATAAAGACCTGGGCAACTGCCATCCAATAGGGATGCTAATAGGGACTCCAGCTTGTGATCTGCACCTCACAGGGACGTGGGACACTCTCATTGAACGAGAAAATGCTATTGCTTACTGCTACCCTGGAGCTACTGTAAATGTAGAAGCACTAAGGCAGAAGATAATGGAGAGTGGAGGGATCGACAAGATAAGCACTGGCTTCACTTATGGATCTTCCATAAACTCGGCCGGGACCACTAGAGCGTGCATGAGGAATGGAGGGAATAGCTTTTATGCAGAGCTTAAGTGGCTGGTATCAAAGAGCAAAGGACAAAACTTTCCTCAGACCACGAACACTTACAGAAATACAGACACGGCTGAACACCTCATAATGTGGGGAATTCATCACCCTTCTAGCATTCAAGAGAAGAATGATCTATATGGAACACAATCACTGTCCATATCAGTCGGGAGTTCCACTTACCGGAACAATTTTGTTCCGGTTGTTGGAGCAAGACCTCAGGTCAATGGACAAAGTGGCAGAATTGATTTTCACTGGACACTAGTACAGCCAGGTGACAACATCACCTTCTCACACAACGGGGGCCTGATAGCACCGAGCCGAGTTAGCAAATTAATTGGGAGGGGATTGGGAATCCAATCAGACGCACCAATAGACAATAATTGTGAGTCCAAATGTTTTTGGAGAGGGGGTTCTATAAATACAAGGCTTCCCTTTCAAAATTTGTCACCAAGAACAGTGGGTCAGTGTCCTAAATATGTGAACAGAAGAAGCTTGATGCTTGCAACAGGAATGAGAAACGTACCAGAACTAATACAAGGGAGAGGTCTATTTGGTGCAATAGCAGGGTTTTTAGAGAATGGGTGGGAAGGAATGGTAGATGGCTGGTATGGTTTCAGACATCAAAATGCTCAGGGCACAGGCCAGGCCGCTGATTACAAGAGTACTCAGGCAGCTATTGATCAAATCACTGGGAAACTGAATAGACTTGTTGAAAAAACCAATACTGAGTTCGAGTCAATAGAATCTGAGTTCAGTGAGATCGAACACCAAATCGGTAACGTCATCAATTGGACTATGGATTCAATAACCGACATTTGGACTTATCAGGCTGAGCTGTTGGTGGCAATGGAGAACCAGCATACAATCGACATGGCTGACTCAGAGATGTTGAATCTATATGAAAGAGTGAGGAAACAACTAAGGCAGAATGCAGAAGAAGATGGGAAAGGATGTTTTGAGATATATCATGCTTGTGATGATTCATGCATGGAGAGCATAAGAAACAACACCTATGACCATTCGCAGTACAGAGAGGAAGCTCTTTTGAACAGATTGAATATCAACCCAGTGACACTCTCTTCTGGATATAAAGACATCATTCTCTGGTTTAGCTTCGGGGCATCATGTTTTGTTCTTCTAGCCGTTGTCATGGGTCTTGTCTTTTTCTGTCTGAAGAATGGAAACATGCGATGCACAATCTGTATTTAG
>A_/_H10N7|KP287665|A/duck/Jiangxi/27314/2012
ATGTACAAAATAGTAGTGATAATCACGCTCCTTGGAGCTGTGAAAGGTCTTGATAAAATCTGTCTAGGACATCATGCAGTGGCTAATGGGACCATCGTAAAGACTCTCACAAACGAACAGGAAGAGGTGACCAACGCTACTGAAACAGTGGAGAGTACAGGCCTAAACAGATTATGTATGAAAGGAAGAAAACATAAAGACCTGGGCAACTGCCATCCAATAGGGATGCTAATAGGGACTCCAGCTTGTGATCTGCATCTTACAGGGACGTGGGACACTCTCATTGAACGAGAGAATGCTATTGCTTACTGCTACCCTGGAGCTACTGTCAATGAAGAAGCACTAAGGCAGAAGATAATGGAGAGTGGAGGGATCAACAAAATAAGCACTGGCTTCACTTATGGATCTTCCATAAACTCGGCCGGGACCACTAGAGCATGCATGAGGAATGGAGGGAATAGCTTTTATGCAGAGCTTAAGTGGCTGGTATCAAAGAGCAAAGGACAAAACTTCCCTCAGACCACGAACACTTACAGAAATACAGACACGGCTGAACACCTCATAATGTGGGGAATTCATCACCCTTCTAGCACCCAAGAGAAGAATGATCTATATGGAACACAATCACTGTCCATATCAGTCGGGAGTTCCACTTACCAGAACAATTTTGTTCCGGTTGTTGGAGCAAGACCTCAGGTCAATGGACAAAGTGGCAGAATTGATTTTCACTGGACACTAGTACAGCCAGGTGACAATATCACCTTCTCACACAATGGGGGCCTGATAGCACCGAGCCGAGTTAGCAAATTAATTGGGAGGGGATTGGGAATTCAATCAGACGCACCAATAGACAATAATTGTGAGTCCAAATGTTTTTGGAGAGGGGGTTCTATAAATACAAGGCTTCCCTTTCAAAATTTGTCACCAAGAACAGTGGGTCAATGTCCTAAATATGTGAACAAAAGAAGCTTGATGCTTGCAACAGGAATGAGAAACGTACCAGAACTAATGCAAGGGAGAGGTCTATTTGGTGCAATAGCAGGGTTTATAGAGAATGGGTGGGAAGGAATGATAGATGGCTGGTATGGTTTCAGACATCAAAATGCTCAGGGCACAGGCCAGGCCGCTGATTACAAAAGCACTCAGGCAGCTATTGATCAAATCACTGGGAAACTGAATAGACTTATTGAAAAAACCAATACTGAGTTCGAGTCAATAGAATCTGAATTCAGTGAGATCGAACACCAGATCGGTAACGTCATCAATTGGACTAAGGATTCAATAACCGACATTTGGACTTATCAGGCTGAGCTGTTGGTGGCAATGGAGAACCAGCATACAATCGACATGGCTGACTCAGAGATGTTGAATCTATATGAAAGAGTGAAGAAACAACTAAGGCAGAATGCAGAAGAAGATGGGAAAGGATGTTTTGAGATATATCATGCTTGTGATGACTCATGCATGGAGAGCATAAGAAACAACACCTATGACCATTCACAGTACAGAGAGGAAGCTCTTTTGAACAGATTGAATATCAACCCAGTGACACTCTCTTCTAGATATAAAGACATCATTATCTGGTTTAGCTTCGGGGCATCATGTTTTGTTTTTCTAGCCGTTGTCATGGGTCTTGTCTTTTTCTGTCTGAAGAATGGAAACATGCGATGCACAATCTGTATTTAG
>A_/_H10N3|KP287830|A/duck/Jiangxi/13875/2005
ATGTACAAAGTAGTAGTAATAATCGCGCTCCTTGGAGCTGTGAAAGGTCTCGATAAAATTTGCCTAGGACATCATGCAGTGACTAATGGGACCATCGTAAAGACTCTCACAAACGAACAGGAAGAAGTAACCAATGCTACTGAAACAGTGGAGAGTACAAGCCTAAACAAGTTATGTATGAAAGGAAGAAACCATAAAGACTTGGGCAACTGCCATCCAATAGGAATGTTGATAGGAACACCAGCTTGTGATCTGCATCTTACAGGGACATGGGACACTCTCATTGAAAGGGAGAATGCTATTGCTTACTGCTACCCTGGAGCAACCGTAAATGAGGAAGCACTGAGGCAGAAAATAATGGAGAGTGGAGGAATTAGCAAAATAAGCACTGGCTTCACTTATGGGTCTTCTATAAATTCGGCCGGAACCACTAAAGCATGCATGAGAAATGGAGGGAATAGCTTTTACGCAGAGCTCAAATGGCTAGTATCAAAGAGCAAAGGGCAAAACTTCCCCCAGACCACGAACACTTATAGAAACACGGACACAGCTGAACATCTCATAATGTGGGGAATTCATCACCCTTCTAGCACTCAAGAAAAGAATGATCTATATGGGACACAATCATTGTCCATATCAATTGGGAGTTCCACTTACCAGAACAATTTTGTTCCGGTCGTTGGGGCAAGACCTCAGGTCAATGGGCAAAGTGGAAGAATCGATTTTCACTGGACACTAGTACAGCCAGGTGATAATATCACCTTCTCACACAATGGGGGTCTGATAGCACCAAGCCGAGTTAGCAAATTGATTGGAAGAGGATTGGGAATTCAATCAGACGCACCAACAGACAATAATTGTGAGTCTAAATGTTTTTGGAGAGGAGGTTCTATAAATACAAGGCTCCCTTTCCAAAATTTGTCACCAAGAACAGTGGGCCAATGTCCTAAATATGTGAACAAAAAGAGTTTGATGCTTGCTACAGGAATGAGAAATGTGCCAGAAATAATGCAAGGGAGAGGTCTATTTGGTGCAATAGCAGGATTTATAGAGAATGGATGGGAAGGAATGGTAGATGGCTGGTATGGTTTCAGACACCAAAACGCTCAGGGCACAGGCCAAGCCGCTGATTACAAGAGTACTCAGGCAGCTATTGATCAGATCACTGGAAAACTGAATAGACTTATTGAGAAAACCAACACTGAGTTCGAATCAATAGAGTCTGAGTTCAGTGAGATCGAACACCAGATCGGTAACGTCATCAATTGGACTAAAGATTCAATAACCGATATCTGGACTTATCAGGCTGAGCTATTGGTAGCAATGGAGAACCAGCACACAATTGATATGGCTGATTCAGAGATGTTAAATCTATATGAAAGAGTGAGGAAACAGCTCAGGCAGAATGCAGAAGAGGACGGGAAAGGGTGCTTTGAGATATACCACGCTTGTGATGACTCATGTATGGAGAGCATTAGAAACAACACCTATGACCATTCACAATACAGAGAAGAAGCCCTTTTGAACAGACTGAATATCAATCCAGTGAAACTCTCTTCTGGCTACAAAGACATCATCCTTTGGTTTAGCTTCGGGGCATCATGCTTTGTTCTTCTCGCCGTTGTCATGGGTCTTGTCTTCTTCTGTCTGAAGAATGGAAACATGCGATGCACAATCTGTATTTAG
>A_/_H10N6|KP287822|A/migratory_duck/Jiangxi/10974/2005
ATGTACAAAATAGTAGTAATAATTGCGCTCCTTGGAGCTGTGAAAGGTCTTGACAAAATCTGCCTAGGACATCATGCGGTGGCCAATGGGACCATCGTAAAGACTCTCACAAATGAACAGGAAGAAGTGACCAATGCTACTGAAACAGTGGAGAGTACAAGCCTAAACAGGTTATGTATGAAAGGAAGAAGCCATAAAGACCTGGGCAACTGCCATCCGATAGGAATGCTGATAGGAACACCAGCTTGTGATCTGCATCTTACAGGGACATGGGACACTCTCATTGAACGAGAGAATGCTATTGCTTACTGCTACCCTGGAGCAACCGTAAATGAAGAAGCATTGAGGCAGAAAATAATGGAGAGTGGAGGAATCAGCAAAATAAGCACTGGCTTCACTTATGGGTCTTCCATAAATTCGGCCGGAACCACTAAGGCATGCATGAGAAATGGAGAGAATAGCTTTTACGCAGAGCTCAAGTGGCTGGTATCAAAGAGCAAAGGACAAAACTTCCCCCAGACCACGAACACTTACAGAAACACGGATACGGCTGAACATCTCATAATGTGGGGAATTCATCACCCTTCTAGTACTCAAGAGAAGAATGATCTATATGGGACACAATCACTGTCCATATCGGTCGGGAGTTCCACTTACCAGAACAATTTTGTTCCGGTTGTTGGGGCAAGACCCCAGGTCAATGGACAAAGTGGAAGAGTCGATTTTCACTGGACACTAGTACGGCCAGGTGATAATATCACCTTCTCACACAATGGGGGTCTGATAGCACCGAGCCGAGTTAGTAAATTGGTTGGAAGAGGATTGGGGATTCAATCAGACGCACCAATAGACAATAATTGTGAGTCTAAATGTTTTTGGAGAGGGGGTTCTATAAATACAAGGCTCCCTTTCCAAAATTTGTCACCAAGAACAGTGGGCCAATGCCCTAAATACGTGAACAAAAGGAGCTTGATGCTTGCAACAGGAATGAGAAACGTGCCAGAAATAATGCAAGGGAGAGGTCTATTTGGTGCAATAGCGGGATTTATAGAGAATGGATGGGAAGGAATGGTAGATGGTTGGTATGGTTTCAGACACCAAAACGCTCAGGGCACAGGCCAAGCCGCCGACTACAAGAGTACTCAGGCAGCCATTGACCAAATCACTGGAAAACTGAATAGACTTATTGAGAAAACCAACACTGAGTTCGAGTCAATAGAATCTGAATTCAGTGAGATCGAACACCAAATCGGTAACGTCATCAATTGGACTAAGGATTCAATAACTGACATCTGGACTTATCAAGCTGAGCTATTGGTAGCAATGGAGAACCAGCACACAATCGATATGGCTGACTCAGAGATGTTAAATCTATATGAGAGAGTGAGGAAACAACTCAGGCAGAATGCAGAAGAAGACGGAAAAGGATGTTTTGAGATATATCATGCTTGTGATGACTCATGCATGGAGAGCATAAGAAACAACACCTATGATCATTCACAATACAGAGAAGAGGCTCTTTTGAACAGACTGAACATCAATCCAGTAAAACTTTCTTCCGGCTATAAAGACATCATCCTTTGGTTTAGCTTCGGGGCATCATGTTTTGTTCTTCTAGCCGTTGTCATGGGTCTTGTCTTCTTCTGTCTGAAGAATGGAAACATGCGATGCACAATCTGTATTTAG
>A_/_H10N6|KP287814|A/migratory_duck/Jiangxi/9334/2005
ATGTACAAAATAGTAGTAATAATTGCGCTCCTTGGAGCTGTGAAAGGTCTTGACAAAATCTGCCTAGGACATCATGCGGTGGCCAATGGGACCATCGTAAAGACTCTCACAAATGAACAGGAAGAAGTGACCAATGCTACTGAAACAGTGGAGAGTACAAGCCTAAACAGGTTATGTATGAAAGGAAGAAGCCATAAAGACCTGGGCAACTGCCATCCGATAGGAATGCTGATAGGAACACCAGCTTGTGATCTGCATCTTACAGGGACATGGGACACTCTCATTGAACGAGAGAATGCTATTGCTTACTGCTACCCTGGAGCAACCGTAAATGAAGAAGCACTAAGGCAGAAAATAATGGAGAGTGGAGGAATCAGCAAAATAAGCACTGGCTTCACTTATGGGTCTTCCATAAATTCGGCCGGAACCACTAAGGCATGCATGAGAAATGGAGGGAATAGCTTTTACGCAGAGCTCAAGTGGCTGGTATCAAAGAGCAAAGGACAAAACTTCCCCCAGACCACGAACACTTACAGAAACACGGATACGGCTGAACATCTCATAATGTGGGGAATTCATCACCCTTCTAGTACTCAAGAGAAGAATGATCTATATGGGACACAATCACTGTCCATATCGGTCGGGAGTTCCACTTACCAGAACAATTTTGTTCCGGTTGTTGGGGCAAGACCCCAGGTCAATGGACAAAGTGGAAGAATCGATTTTCACTGGACACTAGTACGGCCAGGTGATAATATCACCTTCTCACACAATGGGGGTCTGATAGCACCGAGCCGAGTTAGTAAATTGGTTGGAAGAGGATTGGGGATTCAATCAGACGCACCAATAGACAATAATTGTGAGTCTAAATGTTTTTGGAGAGGGGGTTCTATAAATACAAGGCTCCCTTTCCAAAATTTGTCACCAAGAACAGTGGGCCAATGCCCTAAATACGTGAACAAAAGGAGCTTGATGCTTGCAACAGGAATGAGAAACGTGCCAGAAATAATGCAAGGGAGAGGTCTATTTGGTGCAATAGCGGGATTTATAGAGAATGGATGGGAAGGAATGGTAGATGGTTGGTATGGTTTCAGACACCAAAACGCTCAGGGCACAGGCCAAGCCGCCGACTACAAGAGTACTCAGGCAGCCATTGACCAAATCACTGGAAAACTGAATAGACTTATTGAGAAAACCAACACTGAGTTCGAGTCAATAGAATCTGAATTCAGTGAGATCGAACACCAAATCGGTAACGTCATCAATTGGACTAAGGATTCAATAACTGACATCTGGACTTATCAAGCTGAGCTATTGGTAGCAATGGAGAACCAGCACACAATCGATATGGCTGACTCAGAGATGTTAAATCTATATGAGAGAGTGAGGAAACAACTCAGGCAGAATGCAGAAGAAGACGGAAAAGGATGTTTTGAGATATATCATGCTTGTGATGACTCATGCATGGAGAGCATAAGAAACAACACCTATGATCATTCACAATACAGAGAAGAGGCTCTTTTGAACAGACTGAACATCAATCCAGTAAAACTCTCTTCCGGCCATAAAGACATCATCCTTTGGTTTAGCTTCGGGGCATCATGTTTTGTTCTTCTAGCCGTTGTCATGGGTCTTGTCTTCTTCTGTCTGAAGAATGGAAACATGCGATGCACAATCTGCATTTAG
>A_/_H10N2|KP287806|A/migratory_duck/Jiangxi/10861/2005
ATGTACAAAATAGTAGTAATAATTGCGCTCCTTGGAGCTGTGAAAGGTCTTGACAAAATCTGCCTAGGACATCATGCGGTGGCCAATGGGACCATCGTAAAGACTCTCACAAATGAACAGGAAGAAGTGACCAATGCTACTGAAACAGTGGAGAGTACAAGCCTAAACAGGTTGTGTATGAAAGGAAGAAGACATAAAGACCTGGGCAACTGCCATCCGATAGGAATGCTGATAGGAACACCAGCTTGTGATCTGCATCTTACAGGGACATGGGACACTCTCATTGAACGAGAGAATGCTATTGCTTACTGCTACCCTGGAGCAACCGTAAATGAAGAAGCACTGAGGCAGAAAATAATGGAGAGTGGAGGAATCAGCAAAATAAGCACTGGCTTCACTTATGGGTCTTCCATAAATTCGGCCGGAACCACTAAGGCATGCATGAGAAATGGAGGGAATAGCTTTTACGCAGAGCTCAAGTGGCTGGTATCAAAGAGTAAAGGACAAAACTTCCCCCAGACCACGAACACTTACAGAAACACGGATACGGCTGAACATCTCATAATGTGGGGAATTCATCACCCTTCTAGTACTCAAGAGAAGAATGATCTATATGGGACACAATCACTGTCCATATCGGTCGGGAGTTCCACTTACCAGAACAATTTTGTTCCGGTTGTTGGGGCAAGACCCCAGGTCAATGGACAAAGTGGAAGAATCGATTTTCACTGGACACTAGTACGGCCAGGTGATAATATCACCTTCTCACACAATGGGGGTCTGATAGCACCGAGCCGAGTTAGTAAATTGGTTGGAAGAGGATTGGGGATTCAATCAGACGCACCAATAGACAATAATTGTGAGTCTAAATGTTTTTGGAGAGGGGGTTCTATAAATACAAGGCTCCCTTTCCAAAATTTGTCACCAAGAACAGTGGGCCAATGCCCTAAATACGTGAACAAAAGGAGCTTGATGCTTGCAACAGGAATGAGAAACGTGCCAGAAATAATGCAAGGGAGAGGTCTATTTGGTGCAATAGCGGGATTTATAGAGAATGGATGGGAAGGAATGGTAGATGGTTGGTATGGTTTCAGACACCAAAACGCTCAGGGCACAGGCCAAGCCGCCGACTACAAGAGTACCCAGGCAGCCATTGACCAAATCACTGGAAAACTGAATAGACTTATTGAGAAAACCAACACTGAGTTCGAGTCAATAGAATCTGAATTCAGTGAGATCGAACACCAAATCGGTAACGTCATCAATTGGACTAAGGATTCAATAACTGACATCTGGACTTATCAAGCTGAGCTATTGGTAGCAATGGAGAACCAGCACACAATCGATATGGCTGACTCAGAGATGTTAAATCTATATGAGAGAGTGAGGAAACAACTCAGGCAGAATGCAGAAGAAGACGGAAAAGGATGTTTTGAGATATATCATGCTTGTGATGACTCATGCATGGAGAGCATAAGAAACAACACCTATGATCATTCACAATACAGAGAAGAGGCTCTTTTGAACAGACTGAATATCAATCCAGTAAAACTCTCTTCCGGCTATAAAGACATCATCCTTTGGTTTAGCTTCGGGGCATCATGTTTTGTTCTTCTAGCCGTTGTCATGGGTCTTGTCTTCTTCTGTCTGAAGAATGGAAACATGCGATGCACAATCTGTATTTAG
>A_/_H10N2|KP287998|A/migratory_duck/Jiangxi/10857/2005
ATGTACAAAGTAGTAGTAATAATTGCGCTCCTTGGAGCTGTGAAAGGTCTTGACAAAATCTGCCTAGGACATCATGCGGTGGCCAATGGGACCATCGTAAAGACTCTCACAAATGAACAGGAAGAAGTGACCAATGCTACTGAAACAGTGGAGAGTACAAGCCTAAACAGGTTGTGTATGAAAGGAAGAAGACATAAAGACCTGGGCAACTGCCATCCGATAGGAATGCTGATAGGAACACCAGCTTGTGATCTGCATCTTACAGGGACATGGGACACTCTCATTGAACGAGAGAATGCTATTGCTTACTGCTACCCTGGAGCAACCGTAAATGAAGAAGCACTGAGGCAGAAAATAATGGAGAGTGGAGGAATCAGCAAAATAAGCACTGGCTTCACTTATGGGTCTTCCATAAATTCGGCCGGAACCACTAAGGCATGCATGAGAAATGGAGGGAATAGCTTTTACGCAGAGCTCAAGTGGCTGGTATCAAAGAGTAAAGGACAAAACTTCCCCCAGACCACGAACACTTACAGAAACACGGATACGGCTGAACATCTCATAATGTGGGGAATTCATCACCCTTCTAGTACTCAAGAGAAGAATGATCTATATGGGACACAATCACTGTCCATATCGGTCGGGAGTTCCACTTACCAGAACAATTTTGTTCCGGTTGTTGGGGCAAGACCCCAGGTCAATGGACAAAGTGGAAGAATCGATTTTCACTGGACACTAGTACGGCCAGGTGATAATATCACCTTCTCACACAATGGGGGTCTGATAGCACCGAGCCGAGTTAGTAAATTGGTTGGAAGAGGATTGGGGATTCAATCAGACGCACCAATAGACAATAATTGTGAGTCTAAATGTTTTTGGAGAGGGGGTTCTATAAATACAAGGCTCCCTTTCCAAAATTTGTCACCAAGAACAGTGGGCCAATGCCCTAAATACGTGAACAAAAGGAGCTTGATGCTTGCAACAGGAATGAGAAACGTGCCAGAAATAATGCAAGGGAGAGGTCTATTTGGTGCAATAGCGGGATTTATAGAGAATGGATGGGAAGGAATGGTAGATGGTTGGTATGGTTTCAGACACCAAAACGCTCAGGGCACAGGCCAAGCCGCCGACTACAAGAGTACCCAGGCAGCCATTGACCAAATCACTGGAAAACTGAATAGACTTATTGAGAAAACCAACACTGAGTTCGAGTCAATAGAATCTGAATTCAGTGAGATCGAACACCAAATCGGTAACGTCATCAATTGGACTAAGGATTCAATAACTGACATCTGGACTTATCAAGCTGAGCTATTGGTAGCAATGGAGAACCAGCACACAATCGATATGGCTGACTCAGAGATGTTAAATCTATATGAGAGAGTGAGGAAACAACTCAGGCAGAATGCAGAAGAAGACGGAAAAGGATGTTTTGAGATATATCATGCTTGTGATGACTCATGCATGGAGAGCATAAGAAACAACACCTATGATCATTCACAATACAGAGAAGAGGCTCTTTTGAACAGACTGAATATCAATCCAGTAAAACTCTCTTCCGGCTATAAAGACATCATCCTTTGGTTTAGCTTCGGGGCATCATGTTTTGTTCTTCTAGCCGTTGTCATGGGTCTTGTCTTCTTCTGTCTGAAGAATGGAAACATGCGATGCACAATCTGTATTTAG
>A_/_H10N7|KP287990|A/duck/Jiangxi/26331/2009
ATGTACAAAATAGTAGTGATAATCGCGCTTCTTGGAGCTGTGAAAGGTCTTGATAAAATCTGCCTAGGACATCATGCAGTGGCCAATGGGACCATCGTAAAGACTCTCACAAACGAACAGGAAGAGGTGACCAATGCCACTGAAACAGTGGAGAGTACAAGCCTAAACAGATTATGTATGAAAGGAAGAAACCATAAAGATCTGGGCAACTGCCATCCAATAGGAATGCTAGTAGGGACACCAGCTTGTGATCTGCATCTTACAGGGACGTGGGACACTCTCATTGAACGAGAGAATGCTATTGCTTACTGCTACCCTGGAGCTACTGTAAATGAAGAAGCACTGAGGCAGAAAATAATGGAGAGTGGAGGAATCAGCAAAATAAGCACTGGATTCACTTATGGATCTTCCATAAATTCGGCCGGAACCACTAAAGCATGCATGAGGAATGGAGGGAATAGCTTTTATGCAGAGCTTAAGTGGCTGGTATCAAAGAACAAAGGACAAAACTTCCCTCAGACCACGAACACTTACAGAAACACAGACACGGCTGAACACCTCATAATGTGGGGAATTCATCACCCTTCTAGCACTCAAGAGAAGAATGATCTATATGGGACACAATCACTGTCCATATCGGTCGGAAGTTCCACTTACCAGAACAATTTCGTTCCAGTTGTTGGAGCAAGACCTCAGGTCAATGGACAAAGTGGCAGAATTGATTTTCACTGGACACTAGTACAGCCAGGTGATAATATCACCTTCTCACACAATGGGGGTCTAATAGCACCGAGCCGAGTTAGCAGATTAATTGGAAGAGGATTGGGAATTCAATCAGATGCACCAATAGACAATAATTGTGAGTCCAAATGTTTTTGGAGAGGGGGTTCTATAAATACAAGGCTTCCCTTTCAAAATTTGTCCCCAAGAACAGTGGGTCAATGTCCTAAATATGTGAACAAAAAGAGCTTGATGCTTGCAACAGGAATGAGAAACGTGCCAGAAATAATGCAAGAGAGAGGTCTATTTGGTGCAATAGCGGGGTTTATAGAGAATGGGTGGGAAGGAATGGTAGATGGCTGGTATGGTTTCAGACACCAAAATGCTCAGGGCACAGGCCAAGCCGCTGATTACAAGAGTACTCAGGCAGCTATTGACCAAATCACTGGAAAACTGAATAGACTTATTGAAAAAACCAATACTGAGTTCGAGTCAATAGAATCTGAGTTCAGTGAGATCGAACACCAGATCGGTAACGTCATCAATTGGACTAAGGATTCAATAACCGACATCTGGACTTATCAGGCTGAGCTATTGGTAGCAATGGAGAACCAGCATACAATTGATATGGCTGACTCAGAGATGTTGAATCTATATGAAAGAGTGAGGAAACAACTCAGGCAGAATGCAGAAGAAGACGGGAAAGGATGTTTTGAAATATATCATGCTTGTGATGACTCATGCATGGAGAGCATAAGAAACAACACTTATGATCATTCACAGTACAGAGAAGAAGCTCTTTTGAACAGACTGAATATCAACCCAGTGACACTCTCTTCTGGCTATAAAGACATCATCCTCTGGTTTAGCTTCGGGGCATCATGTTTTGTTCTTCTAGCCGTTGTCATGGGTCTTGTCTTCTTCTGTCTGAAGAATGGAAACATGCGATGCACAATCTGTATTTAG
>A_/_H10N7|KP287982|A/duck/Jiangxi/26281/2009
ATGTACAAAATAGTAGTGATAATCGCGCTTCTTGGAGCTGTGAAAGGTCTTGATAAAATCTGCCTAGGACATCATGCAGTGGCCAATGGGACCATCGTAAAGACTCTCACAAACGAACAGGAAGAGGTGACCAATGCCACTGAAACAGTGGAGAGTACAAGCCTAAACAGATTATGTATGAAAGGAAGAAACCATAAAGATCTGGGCAACTGCCATCCAATAGGAATGCTAGTAGGGACACCAGCTTGTGATCTGCATCTTACAGGGACGTGGGACACTCTCATTGAACGAGAGAATGCTATTGCTTACTGCTACCCTGGAGCTACTGTAAATGAAGAAGCACTGAGGCAGAAAATAATGGAGAGTGGAGGAATCAGCAAAATAAGCACTGGATTCACTTATGGATCTTCCATAAATTCGGCCGGAACCACTAAAGCATGCATGAGGAATGGAGGGAATAGCTTTTATGCAGAGCTTAAGTGGCTGGTATCAAAGAACAAAGGACAAAACTTCCCTCAGACCACGAACACTTACAGAAACACAGACACGGCTGAACACCTCATAATGTGGGGAATTCATCACCCTTCTAGCACTCAAGAGAAGAATGATCTATATGGGACACAATCACTGTCCATATCGGTCGGAAGTTCCACTTACCAGAACAATTTCGTTCCAGTTGTTGGAGCAAGACCTCAGGTCAATGGACAAAGTGGCAGAATTGATTTTCACTGGACACTAGTACAGCCAGGTGATAGTATCACCTTCTCACACAATGGGGGTCTAATAGCACCGAGCCGAGTTAGCAGATTAATTGGAAGAGGATTGGGAATTCAATCAGATGCACCAATAGACAATAATTGTGAGTCCAAATGTTTTTGGAGAGGGGGTTCTATAAATACAAGGCTTCCCTTTCAAAATTTGTCCCCAAGAACAGTGGGTCAATGTCCTAAATATGTGAACAAAAAGAGCTTGATGCTTGCAACAGGAATGAGAAACGTGCCAGAAATAATGCAAGAGAGAGGTCTATTTGGTGCAATAGCGGGGTTTATAGAGAATGGGTGGGAAGGAATGGTAGATGGCTGGTATGGTTTCAGACACCAAAATGCTCAGGGCACAGGCCAAGCCGCTGATTACAAGAGTACTCAGGCAGCTATTGACCAAATCACTGGAAAACTGAATAGACTTATTGAAAAAACCAATACTGAGTTCGAGTCAATAGAATCTGAGTTCAGTGAGATCGAACACCAGATCGGTAACGTCATCAATTGGACTAAGGATTCAATAACCGACATCTGGACTTATCAGGCTGAGCTATTGGTAGCAATGGAGAACCAGCATACAATTGATATGGCTGACTCAGAGATGTTGAATCTATATGAAAGAGTGAGGAAACAACTCAGGCAGAATGCAGAAGAAGACGGGAAAGGATGTTTTGAAATATATCATGCTTGTAATGACTCATGCATGGAGAGCATAAGAAACAACACTTATGATCATTCACAGTACAGAGAAGAAGCTCTTTTGAACAGACTGAATATCAACCCAGTGACACTCTCTTCTGGCTATAAAGACATCATCCTCTGGTTTAGCTTCGGGGCATCATGTTTTGTTCTTCTAGCCGTTGTCATGGGTCTTGTCTTCTTCTGTCTGAAGAATGGAAACATGCGATGCACAATCTGTATTTAG
>A_/_H10N7|KP287974|A/duck/Jiangxi/26182/2009
ATGTACAAAATAGTAGTGATAATCGCGCTTCTTGGAGCTGTGAAAGGTCTTGATAAAATCTGCCTAGGACATCATGCAGTGGCCAATGGGACCATCGTAAAGACTCTCACAAACGAACAGGAAGAGGTGACCAATGCCACTGAAACAGTGGAGAGTACAAGCCTAAACAGATTATGTATGAAAGGAAGAAACCATAAAGATCTGGGCAACTGCCATCCAATAGGAATGCTAGTAGGGACACCAGCTTGTGATCTGCATCTTACAGGGACGTGGGACACTCTCATTGAACGAGAGAATGCTATTGCTTACTGCTACCCTGGAGCTACTGTAAATGAAGAAGCACTGAGGCAGAAAATAATGGAGAGTGGAGGAATCAGCAAAATAAGCACTGGATTCACTTATGGATCTTCCATAAATTCGGCCGGAACCACTAAAGCATGCATGAGGAATGGAGGGAATAGCTTTTATGCAGAGCTTAAGTGGCTGGTATCAAAGAACAAAGGACAAAACTTCCCTCAGACCACGAACACTTACAGAAACACAGACACGGCTGAACACCTCATAATGTGGGGAATTCATCACCCTTCTAGCACTCAAGAGAAGAATGATCTATATGGGACACAATCACTGTCCATATCGGTCGGAAGCTCCACTTACCAGAACAATTTCGTTCCAGTTGTTGGAGCAAGACCTCAGGTCAATGGACAAAGTGGCAGAATTGATTTTCACTGGACACTAGTACAGCCAGGTGATAATATCACCTTCTCACACAATGGGGGTCTAATAGCACCGAGCCGAGTTAGCAGATTAATTGGAAGAGGATTGGGAATTCAATCAGATGCACCAATAGACAATAATTGTGAGTCCAAATGTTTTTGGAGAGGGGGTTCTATAAATACAAGGCTTCCCTTTCAAAATTTGTCCCCAAGAACAGTGGGTCAATGTCCTAAATATGTGAACAAAAAGAGCTTGATGCTTGCAACAGGAATGAGAAACGTGCCAGAAATAATGCAAGAGAGAGGTCTATTTGGTGCAATAGCGGGGTTTATAGAGAATGGGTGGGAAGGAATGGTAGATGGCTGGTATGGTTTCAGACACCAAAATGCTCAGGGCACAGGCCAAGCCGCTGATTACAAGAGTACTCAGGCAGCTATTGACCAAATCACTGGAAAACTGAATAGACTTATTGAAAAAACCAATACTGAGTTCGAGTCAATAGAATCTGAGTTCAGTGAGATCGAACACCAGATCGGTAACGTCATCAATTGGACTAAGGATTCAATAACCGACATCTGGACTTATCAGGCTGAGCTATTGGTAGCAATGGAGAACCAGCATACAATTGATATGGCTGACTCAGAGATGTTGAATCTATATGAAAGAGTGAGGAAACAACTCAGGCAGAATGCAGAAGAAGACGGGAAAGGATGTTTTGAAATATATCATGCTTGTGATGACTCATGCATGGAGAGCATAAGAAACAACACTTATGATCATTCACAGTACAGAGAAGAAGCTCTTTTGAACAGACTGAATATCAACCCAGTGACACTCTCTTCTGGCTATAAAGACATCATCCTCTGGTTTAGCTTCGGGGCATCATGTTTTGTTCTTCTAGCCGTTGTCATGGGTCTTGTCTTCTTCTGTCTGAAGAATGGAAACATGCGATGCACAATCTGTATTTAG
>A_/_H10N7|KP287966|A/duck/Jiangxi/26141/2009
ATGTACAAAATAGTAGTGATAATCGCGCTTCTTGGAGCTGTGAAAGGTCTTGATAAAATCTGCCTAGGACATCATGCAGTGGCCAATGGGACCATCGTAAAGACTCTCACAAACGAACAGGAAGAGGTGACCAATGCCACTGAAACAGTGGAGAGTACAAGCCTAAACAGATTATGTATGAAAGGAAGAAACCATAAAGATCTGGGCAACTGCCATCCAATAGGAATGCTAGTAGGGACACCAGCTTGTGATCTGCATCTTACAGGGACGTGGGACACTCTCATTGAACGAGAGAATGCTATTGCTTACTGCTACCCTGGAGCTACTGTAAATGAAGAAGCACTGAGGCAGAAAATAATGGAGAGTGGAGGAATCAGCAAAATAAGCACTGGATTCACTTATGGATCTTCCATAAATTCGGCCGGAACCACTAAAGCATGCATGAGGAATGGAGGGAATAGCTTTTATGCAGAGCTTAAGTGGCTGGTATCAAAGAACAAAGGACAAAACTTCCCTCAGACCACGAACACTTACAGAAACACAGACACGGCTGAACACCTCATAATGTGGGGAATTCATCACCCTTCTAGCACTCAAGAGAAGAATGATCTATATGGGACACAATCACTGTCCATATCGGTCGGAAGTTCCACTTACCAGAACAATTTCGTTCCAGTTGTTGGAGCAAGACCTCAGGTCAATGGACAAAGTGGCAGAATTGATTTTCACTGGACACTAGTACAGCCAGGTGATGATATCACCTTCTCACACAATGGGGGTCTAATAGCACCGAGCCGAGTTAGCAGATTAATTGGAAGAGGATTGGGAATTCAATCAGATGCACCAATAGACAATAATTGTGAGTCCAAATGTTTTTGGAGAGGGGGTTCTATAAATACAAGGCTTCCCTTTCAAAATTTGTCCCCAAGAACAGTGGGTCAATGTCCTAAATATGTGAACAAAAAGAGCTTGATGCTTGCAACAGGAATGAGAAACGTGCCAGAAATAATGCAAGAGAGAGGTCTATTTGGTGCAATAGCGGGGTTTATAGAGAATGGGTGGGAAGGAATGGTAGATGGCTGGTATGGTTTCAGACACCAAAATGCTCAGGGCACAGGCCAAGCCGCTGATTACAAGAGTACTCAGGCAGCTATTGACCAAATCACTGGAAAACTGAATAGACTTATTGAAAAAACCAATACTGAGTTCGAGTCAATAGAATCTGAGTTCAGTGAGATCGAACACCAGATCGGTAACGTCATCAATTGGACTAAGGATTCAATAACCGACATCTGGACTTATCAGGCTGAGCTATTGGTAGCAATGGAGAACCAGCATACAATTGATATGGCTGACTCAGAGATGTTGAATCTATATGAAAGAGTGAGGAAACAACTCAGGCAGAATGCAGAAGAAGACGGGAAAGGATGTTTTGAAATATATCATGCTTGTAATGACTCATGCATGGAGAGCATAAGAAACAACACTTATGATCATTCACAGTACAGAGAAGAAGCTCTTTTGAACAGACTGAATATCAACCCAGTGACACTCTCTTCTGGCTATAAAGACATCATCCTCTGGTTTAGCTTCGGGGCATCATGTTTTGTTCTTCTAGCCGTTGTCATGGGTCTTGTCTTCTTCTGTCTGAAGAATGGAAACATGCGATGCACAATCTGTATTTAG
>A_/_H10N8|KP287958|A/migratory_duck/Jiangxi/21248/2009
ATGTACAAAATAGTAGTGATAATCGCGCTCCTTGGAGCTGTGAAGGGTCTTGATAAAATCTGCCTGGGACATCATGCAGTGGCCAATGGGACCATCGTAAAGACTCTCACAAATGAACAGGAAGAGGTGACCAATGCTACTGAAACAGTGGAGAGTACAAGCCTAAACAGATTATGTATGAAAGGAAGAAACCATAAAGACCTGGGCAACTGCCATCCAATAGGAATGCTAATAGGGACACCAGCTTGTGATCTGCATCTTACAGGGACGTGGGACACTCTCATTGAACGAGAGAATGCTATTGCTTACTGCTACCCTGGAGCTACTATAAATGAAGAAGCACTGAGGCAGAAAATAATGGAGAGTGGAGGAATCAGCAAAATAAGCACTGGATTCACTTATGGATCTTCCATAAATTCGGCCGGAACCACTAAAGCATGCATGAGGAATGGAGGGAATAGCTTTTATGCGGAACTTAAGTGGCTGGTATCAAAGAACAAAGGACAAAACTTCCCTCAGACCACGAACACTTACAGAAACACAGACACGGCTGAACACCTCATAATGTGGGGAATTCATCACCCCTCTAGCACTCAAGAGAAGAATGATCTATATGGGACACAATCACTGTCCATATCGATCGGGAGTTCCACTTACCAGAACAATTTTGTTCCGGTTGTTGGAGCAAGACCTCAGGTCAATGGACAAAGTGGCAGGATCGATTTTCACTGGACACTAGTACAGCCAGGTGATAATATCACCTTCTCACACAATGGGGGTCTGATAGCACCGAGCCGAGTTAGCAAATTGATTGGAAGAGGATTGGGGATTCAATCAGACGCACCAATAGACAATAATTGTGAGTCCAAATGTTTTTGGAGAGGGGGTTCTATAAATACAAGGCTTCCCTTTCAAAATTTGTCACCAAGAACAGTGGGTCAATGTCCTAAATATGTGAACAAAAAGAGCTTGATGCTTGCAACAGGAATGAGAAACGTGCCAGAAATAATGCAAGGGAGAGGTCTATTTGGTGCAATAGCGGGGTTTATAGAGAATGGGTGGGAAGGAATGGTAGATGGCTGGTATGGTTTCAGACACCAAAATGCTCAGGGCACAGGCCAAGCCGCTGATTACAAGAGTACTCAGGCAGCTATTGACCAAATCACTGGGAAACTGAATAGACTTATTGAAAAAACCAATACTGAGTTCGAGTCAATAGAATCTGAGTTCAGTGAGATCGAACACCAGATCGGTAACGTCATCAATTGGACTAAGGATTCAATAACCGACATCTGGACTTATCAGGCTGAGCTATTGGTAGCAATGGAGAACCAGCATACAATCGATATGGCTGATTCAGAGATGTTGAATCTATATGAAAGAGTGAGGAAACAACTCAGGCAGAATGCAGAAGAAGACGGGAAAGGATGTTTTGAAATATATCATGCTTGTGATGACTCATGCATGGAGAGCATAAGAAACAACACCTATGACCATTCACAGTACAGAGAAGAAGCTCTTTTGAACAGACTGAATATCAACCCAGTGACACTCTCTTCTGGCTATAAAGACATCATCCTCTGGTTTAGCTTCGGGGCATCATGTTTTGTTCTTCTAGCCGTTGTCATGGGTCTTGTCTTCTTCTGTCTGAAGAATGGAAACATGCGATGCACAATCTGCATTTAG
>A_/_H10N8|KP287950|A/duck/Jiangxi/4759/2009
ATGTACAAAATAGTAGTAATAATCGCGCTCCTTGGAGCTGTGAAAGGTCTTGACAAAATCTGCCTAGGACATCATGCGGTGGCCAATGGGACCATCATAAAGACTCTTACAAACGAACAGGAGGAAGTGACCAATGCCACTGAAACAGTGGAGAGTGCAAGCCTAAACAGGTTATGCATGAAAGGAAGAAGACATAAAGACCTGGGCAACTGCCATCCGATAGGAATGTTGATAGGAACACCAGCTTGTGATCTGCATCTTACAGGGACATGGGACACTCTCATTGAACGAGAGAATGCTATTGCTTACTGCTACCCTGGAGCAACCGTAAATGAAGAAGCACTGAGGCAGAAAGTAATGGAGAGTGGGGGAATCAGCAAAATTAGCACTGGCTTCACTTATGGGTCTTCCATAAATTCGGCCGGAACCACTAAAGCATGCATGAGGAATGGAGGGAATAGCTTTTACGCAGAGCTCAAGTGGCTGGTATCAAAGAGCAAAGGACAAAACTTCCCCCAGACCACGAACACTTACAGGAACACGGATACGGCTGAACATCTCATAATATGGGGAATTCATCATCCTTCTAGCACTCAAGAGAAGAATGATCTATATGGGACACAATCATTGTCCATATCGGTTGGGAGTTCCACTTACCAGAACAATTTTGTTCCGGTTGTTGGGGCAAGACCCCAGGTCAATGGACAAAGTGGAAGAATCGATTTTCACTGGACACTGGTACAGCCAGGTGATAATATCACCTTCTCACACAATGGAGGTCTGATAGCACCGAGTCGAGTTAGTAAATTGGTTGGAAGAGGATTGGGGATTCAATCAGACGCACCAATAGACAATAATTGTGAGTCTAAATGTTTTTGGAGAGGGGGTTCTATAAATACAAGGCTCCCTTTCCAAAATTTGTCACCAAGAACAGTGGGCCAATGTCCTAAATACGTGAACAAAAGGAGCCTGATGCTTGCAACAGGAATGAGAAATGTGCCAGAAATAATGCAAGGGAGAGGTCTATTTGGTGCAATAGCAGGATTTATAGAGAATGGATGGGAAGGAATGGTAGATGGTTGGTACGGTTTCAGACACCAAAACGCTCAGGGCACAGGCCAAGCAGCCGACTACAAGAGTACTCAGGCAGCCATTGACCAGATCACTGGAAAACTGAATAGACTTATTGAGAAAACCAATACTGAGTTCGAGTCAATAGAATCTGAATTCAGTGAGATCGAACACCAAATCGGTAACGTCATCAATTGGACTAAGGATTCAATAACTGACATCTGGACTTATCAGGCTGAGCTATTGGTAGCAATGGAGAACCAGCACACAATCGATATGGCTGACTCAGAGATGTTAAATCTATATGAGAGAGTGAGGAAACAACTCAGGCAGAATGCTGAAGAAGACGGAAAAGGATGTTTTGAGATATATCATGCTTGTGATGACTCATGCATGGAGAGCATAAGAAACAACACCTATGATCATTCACAATACAGAGAAGAGGCTCTTTTGAATAGACTGAATATCAATCCAGTGAAACTCTCTTCCGGCTATAAAGACATCATTCTTTGGTTTAGCTTCGGGGCATCATGTTTTGTTCTTCTAGCCGTTGTCATGGGTCTTGTTTTCTTCTGTCTGAAGAATGGAAACATGCGATGCACAATCTGTATTTAG
>A_/_H10N8|KP287942|A/duck/Jiangxi/22960/2008
ATGTACAAAATAGTAGTAATAATCGCGCTCCTTGGAGCTGTGAAAGGTCTTGACAAAATCTGCCTAGGACATCATGCGGTGGCCAATGGGACCATCGTAAAGACTCTTACAAACGAACAGGAGGAAGTGACCAATGCCACTGAAACAGTGGAGAGTGCAAGCCTAAACAGGTTATGTATGAAAGGAAGAAGACATAAAGACCTGGGCAACTGCCATCCGATAGGAATGTTGATAGGAACACCAGCTTGTGATCTGCATCTTACAGGGACATGGGACACTCTCATTGAACGAGAGAATGCTATTGCTTACTGCTACCCTGGAGCAACCGTAAATGAAGAAGCACTGAGGCAGAAAGTAATGGAGAGTGGGGGAATCAGCAAAATTAGCACTGGCTTCACTTATGGGTCTTCCATAAATTCGGCTGGAACCACTAGAGCATGCATGAGGAATGGAGGGAATAGCTTTTACGCAGAGCTCAAGTGGCTGGTATCAAAGAACAAAGGACAAAACTTCCCCCAGACCACGAACACTTACAGGAACACGGATACGGCTGAACATCTCATAATATGGGGAATTCATCACCCTTCTAGCACTCAAGAGAAGAATGATCTATATGGGACACAATCATTGTCCATATCGGTTGGGAGTTCCACTTACCAGAACAATTTTGTTCCGGTTGTTGGGGCAAGACCCCAGGTCAATGGACAAAGTGGAAGAATCGATTTTCACTGGACACTGGTACAGCCAGGTGATAATATCACCTTCTCACACAATGGAGGTCTGATAGCACCGAGTCGAGTTAGTAAATTGGTTGGAAGAGGATTGGGGATTCAATCAGACGCAACAATAGACAATAATTGTGAGTCTAAATGTTTTTGGAGAGGGGGTTCTATAAATACAAGGCTCCCTTTCCAAAATTTGTCACCAAGAACAGTGGGCCAATGTCCTAAATACGTGAACAAAAGGAGCCTGATGCTTGCAACAGGAATGAGAAATGTGCCAGAAATAATGCAAGGGAGAGGTCTATTCGGTGCAATAGCAGGGTTTATAGAGAATGGATGGGAAGGAATGGTAGATGGTTGGTACGGTTTCAGACACCAAAACGCTCAAGGCACAGGCCAAGCAGCCGACTACAAGAGTACTCAGGCAGCCATTGACCAGATCACTGGAAAACTGAATAGACTTATTGAGAAAACCAACACTGAGTTCGAGTCAATAGAATCTGAATTCAGTGAGATCGAACACCAAATCGGTAACGTCATCAATTGGACTAAGGATTCAATAACTGACATCTGGACTTATCAGGCTGAGCTATTGGTAGCAATGGAGAACCAGCACACAATCGATATGGCTGACTCAGAGATGTTAAATCTATATGAGAGAGTGAGGAAACAACTCAGGCAGAATGCTGAAGAAGACGGAAAAGGATGTTTTGAGATATATCATGCTTGTGATGACTCATGCATGGAGAGCATAAGAAACAACACCTATGATCATTCACAATACAGAGAAGAGGCTCTTTTGAACAGACTGAATATCAATCCAGTGAAACTCTCTTCCGGCTATAAAGACATCATTCTTTGGTTTAGCTTCGGGGCATCATGTTTTGTTCTTCTAGCCGTTGTCATGGGTCTTGTTTTCTTCTGTCTGAAGAATGGAAACATGCGATGCACAATCTGTATTTAG
>A_/_H10N8|KP287934|A/migratory_duck/Jiangxi/593/2005
ATGTACAAAATAGTAGTAATAATCGCGCTCCTTGGAGCTGTGAAAGGTCTTGATAAAATCTGCCTAGGACATCATGCGGTGGCCAATGGGACCATCGTAAAGACTCTCACAAACGAACAGGAAGAAGTGACCAATGCTACTGAAACAGTGGAGAGTACAAGCCTAAACAGGTTATGCATGAAAGGAAGAAGCCATAAAGATCTGGGCAACTGCCATCCGATAGGAATGTTGATAGGAACACCAGCTTGTGATCTGCATCTTACAGGGACATGGGACACTCTCATTGAACGGGAGAATGCTATTGCTTACTGCTATCCTGGAGCAACCGTAAATGAAGAAGCACTGAGGCAGAAAATAATGGAGAGTGGAGGAATCAGCAAAATAAGCACTGGCTTCACTTATGGGTCTTCCATAAATTCGGCCGGAACCACTAAAGCATGCATGAGAAATGGAGGGAATAGCTTTTATGCAGAACTCAAGTGGCTGGTATCAAAGAACAAAGGACAAAACTTCCCCCAGACCACGAACACTTACAGAAACACGGACACGGCTGAACATCTCATAATGTGGGGAATTCATCACCCTTCTAGCACTCAAGAGAAGAATGATCTATATGGGACACAATCACTGTCCATATCGGTTGGGAGTTCCACTTACCAGAACAACTTTGTTCCGGTTGTTGGGGCAAGACCTCAGGTCAATGGACAAAGTGGAAGAATCGATTTTCACTGGACACTAGTACAGCCAGGTGATAATATCACCTTCTCACACAATGGGGGTCTGATAGCACCGAGCCGAGTTAGTAAATTGGTTGGAAGAGGATTGGGGATTCAATCAGACGCACCAATAGACAATAATTGTGAGTCTAAATGTTTTTGGAGAGGGGGTTCTATAAATACAAGGCTCCCTTTCCAAAATTTGTCACCAAGAACAGTGGGCCAGTGTCCTAAATACGTGAACAAGAAAAGCTTGATGCTTGCAACAGGAATGAGAAACGTGCCAGAAATAATGCAAGGGAGAGGTCTATTTGGTGCAATAGCAGGATTTATAGAGAATGGATGGGAAGGAATGGTAGATGGTTGGTATGGTTTCAGACACCAAAACGCTCAGGGCACAGGCCAAGCCGCCGACTACAAGAGTACTCAGGCAGCCATTGACCAGATCACTGGAAAACTGAATAGACTTATTGAGAAAACCAACACTGAGTTCGAGTCAATAGAATCTGAGTTCAGTGAGATCGAACACCAAATCGGTAACGTCATCAATTGGACTAAGGATTCAATAACCGACATCTGGACTTATCAGGCTGAGCTATTAGTAGCAATGGAGAACCAGCACACAATCGATATGGCTGACTCAGAGATGCTAAATCTATATGAGAGAGTGAGGAAACAACTCAGGCAGAATGCAGAAGAAGACGGGAAAGGATGTTTTGAGATATATCATGCTTGTGATGACTCATGCATGGAGAGCATAAGAAACAACACCTATGACCATTCACAATACAGAGAAGAAGCTCTTTTGAACAGACTGAATATCAACCCAGTGAAACTCTCTTCCGGCTATAAAGACATCATCCTTTGGTTTAGCTTCGGGGCATCATGTTTTGTTCTTCTAGCCGTTGTCATGGGTCTTGTCTTCTTCTGTCTGAAGAATGGAAACATGCGATGCACAATCTGTATTTAG
>A_/_H10N8|KP287926|A/duck/Jiangxi/2039/2005
ATGTACAAAATAGTAGTAATAATCGCGCTCCTTGGAGCTGTGAAAGGTCTTGATAAAATCTGCCTAGGACATCATGCGGTGGCCAATGGGACCATCGTAAAGACTCTCACAAACGAACAGGAAGAAGTGACCAATGCTACTGAAACAGTGGAGAGTACAAGCCTAAACAGGTTATGCATGAAAGGAAGAAGCCATAAAGATCTGGGCAACTGCCATCCGATAGGAATGTTGATAGGAACACCAGCTTGTGATCTGCATCTTACAGGGACATGGGACACTCTCATTGAACGGGAGAATGCTATTGCTTACTGCTATCCTGGAGCAACCGTAAATGAAGAAGCACTGAGGCAGAAAATAATGGAGAGTGGAGGAATCAGCAAAATAAGCACTGGCTTCACTTATGGGTCTTCCATAAATTCGGCCGGAACCACTAAAGCATGCATGAGAAATGGAGGGAATAGCTTTTATGCAGAACTCAAGTGGCTGGTATCAAAGAACAAAGGTCAAAACTTCCCCCAGACCACGAACACTTACAGAAACACGGACACGGCTGAACATCTCATAATGTGGGGAATTCATCACCCTTCTAGCACTCAAGAGAAGAATGATCTATATGGGACACAATCACTGTCCATATCGGTTGGGAGTTCCACTTACCAGAACAACTTTGTTCCGGTTGTTGGGGCAAGACCTCAGGTCAATGGACAAAGTGGAAGGATCGATTTTCACTGGACACTAATACAGCCAGGTGATAATATCACCTTCTCACACAATGGGGGTCTGATAGCACCGAGCCGAGTTAGTAAATTGGTTGGAAGAGGATTGGGGATTCAATCAGACGCACCAATAGACAATAATTGTGAGTCTAAATGTTTTTGGAGAGGGGGTTCTATAAATACAAGGCTCCCTTTCCAAAATTTGTCACCAAGAACAGTGGGCCAGTGTCCTAAATACGTGAACAAGAAGAGCTTGATGCTTGCAACAGGAATGAGAAACGTGCCAGAAATAATGCAAGGGAGAGGTCTATTTGGTGCAATAGCAGGATTTATAGAGAATGGATGGGAAGGAATGGTAGATGGTTGGTATGGTTTCAGACACCAAAACGCTCAGGGCACAGGCCAAGCCGCCGACTACAAGAGTACTCAGGCAGCCATTGACCAGATCACTGGAAAATTGAATAGACTTATTGAGAAAACCAACACTGAGTTCGAGTCAATAGAATCTGAGTTCAGTGAGATCGAACACCAAATCGGTAACGTCATCAATTGGACTAAGGATTCAATAACCGACATCTGGACTTATCAGGCTGAGCTATTAGTAGCAATGGAGAACCAGCACACAATCGATATGGCTGACTCAGAGATGCTAAATCTATATGAGAGAGTGAGGAAACAACTCAGGCAGAATGCAGAAGAAGACGGGAAAGGATGTTTTGAGATATATCATGCTTGTGATGACTCATGCATGGAGAGCATAAGAAACAACACCTATGACCATTCACAATACAGAGAAGAAGCTCTTTTGAACAGACTGAATATCAACCCAGTGAAACTCTCTTCCGGCTATAAAGACATCATCCTTTGGTTTAGCTTCGGGGCATCATGTTTTGTTCTTCTAGCCGTTGTCATGGGTCTTGTCTTCTTCTGTCTGAAGAATGGAAACATGCGATGCACAATCTGTATTTAG
>A_/_H10N3|KP287918|A/migratory_duck/Jiangxi/20960/2008
ATGTACAAAATAGTAGTAATAATCGCGCTCCTTGGAGCTGTGAAAGGTCTTGACAAAATCTGCCTAGGACATCATGCGGTGGCCAATGGGACCATCGTAAAGACTCTTACAAACGAACAGGAGGAAGTGACCAATGCCACTGAAACAGTGGAGAGTGCAAGCCTAAACAGGTTATGTATGAAAGGAAGAAGACATAAAGACCTGGGCAACTGCCATCCGATAGGAATGTTGATAGGAACACCAGCTTGTGATCTGCATCTTACAGGGACATGGGACACTCTCATTGAACGAGAGAATGCTATTGCTTACTGCTACCCTGGAGCAACCGTAAATGAAGAAGCACTGAGGCAGAAAGTAATGGAGAGTGGGGGAATCAGCAAAATTAGCACTGGCTTCACTTATGGGTCTTCCATAAATTCGGCCGGAACCACTAGAGCATGCATGAGGAATGGAGGGAATAGCTTTTACGCAGAGCTCAAGTGGCTGGTATCAAAGAACAAAGGACAAAACTTCCCCCAGACCACGAACACTTACAGGAACACGGATACGGCTGAACATCTCATAATATGGGGAATTCATCACCCTTCTAGCACTCAAGAGAAGAATGATCTATATGGGACACAATCATTGTCCATATCGGTTGGGAGTTCCACTTACCAGAACAATTTTGTTCCGGTTGTTGGGGCAAGACCCCAGGTCAATGGACAAAGTGGAAGAATCGATTTTCACTGGACACTGGTACGGCCAGGTGATAATATCACCTTCTCACACAATGGAGGTCTGATAGCACCGAGTCGAGTTAGTAAATTGGTTGGAAGAGGATTGGGGATTCAATCAGACGCACCAATAGACAATAATTGTGAGTCTAAATGTTTTTGGAGAGGGGGTTCTATAAATACAAGGCTCCCTTTCCAAAATTTGTCACCAAGAACAGTGGGCCAATGTCCTAAATACGTGAACAAAAGGAGCCTGATGCTTGCAACAGGAATGAGAAATGTGCCAGAAATAATGCAAGGGAGAGGTCTATTTGGTGCAATAGCAGGGTTTATAGAGAATGGATGGGAAGGAATGGTAGATGGTTGGTACGGTTTCAGACACCAAAACGCTCAAGGCACAGGCCAAGCAGCCGACTACAAGAGTACTCAGGCAGCCATTGACCAGATCACTGGAAAACTGAATAGACTTATTGAGAAAACCAACACTGAGTTCGAGTCAATAGAATCTGAATTCAGTGAGATCGAACACCAAATCGGTAACGTCATCAATTGGACTAAGGATTCAATAACTGACATCTGGACTTATCAGGCTGAGCTATTGGTAGCAATGGAGAACCAGCACACAATCGATATGGCTGACTCAGAGATGTTAAATCTATATGAGAGAGTGAGGAAACAACTCAGGCAGAATGCTGAAGAAGACGGAAAAGGATGTTTTGAGATATATCATGCTTGTGATGACTCATGCATGGAGAGCATAAGAAACAACACCTATGATCATTCACAATACAGAGAAGAGGCTCTTTTGAACAGACTGAATATCAATCCAGTGAAACTCTCTTCCGGCTATAAAGACATCATTCTTTGGTTTAGCTTCGGGGCATCATGTTTTGTTCTTCTAGCCGTTGTCATGGGTCTTGTTTTCTTCTGTCTGAAGAATGGAAACATGCGATGCACAATCTGTATTTAG
>A_/_H10N7|KP287910|A/duck/Jiangxi/1591/2008
ATGTACAAAATAGTAGTAATAATTGCGCTCCTTGGAGCAGTGAAAGGCCTTGACAAAATCTGCCTAGGACATCATGCAGTAGCCAATGGAACCACCGTGAAGACTCTCACAAATGAACATGAAGAAGTGACCAATGCTACTGAAACAGTGGAAAGTACAGGTCTAAACAGGTTATGTATGAAAGGAAGAAACCATAAAGATCTGGGAAGCTGCCATCCAATAGGAATGCTGATAGGAACACCATCTTGTGATCTGCACCTCACTGGGACATGGGACACTCTCATTGAACGAGAAAATGCCATTGCTTACTGCTACCCTGGAGCAACCGTAAACGAAGAAGCACTGAGGCAGAAAATAATGGAGAGTGGAGGAATCAGCAAAATAAGCACTGGCTTCACTTATGGGTCTTCCATTAATTCAGCAGGAACCACCAAAGCATGCATGAGAAACGGAGGAAATAGCTTTTATGCGGAGCTCAAGTGGCTAGTATCAAAGAATAAAGGACAAAATTTCCCTCAGACTACGAATACTTATAGAAACACAGACACGGCTGAACATCTAATAATATGGGGAATTCATCATCCTTCCAGTACTCAAGAGAAGAATGATCTATATGGGACACAGTCATTGTCCATATCAGTTGGGAGTTCCACTTACCAAAACAATTTTGTTCCGGTTGTTGGGGCAAGACCTCAGGTCAATGGACAAAGTGGAAGGATCGATTTCCACTGGACACTAATACAACCAGGCGATAATATCACCTTTTCACACAATGGGGGTCTGATAGCACCGAGTCGAGTTAGTAAATTGATTGGGAGGGGATTGGGAATTCAATCAGACGCACCAATAGACAATGGTTGTGAGTCTAAATGTTTTTGGAGAGGAGGTTCTATAAATACAAAGCTCCCTTTCCAAAATTTGTCTCCAAGAACAGTAGGCCAATGTCCTAAATATGTGAACAAAAGAAGTCTGATGCTTGCAACAGGAATGAGAAATGTGCCAGAAATAGTACAAGGGAAGGGTCTATTTGGTGCAATAGCAGGGTTCATAGAGAATGGATGGGAAGGAATGGTAGATGGCTGGTATGGTTTCAGACATCAAAACGCTCAGGGCACAGGCCAAGCCGCTGATTACAAGAGTACTCAGGCAGCTATTGACCAGATCACTGGGAAGCTGAATAGACTTATTGAAAAAACCAATACTGAGTTCGAGTCAATAGAGTCTGAGTTCAGTGAGATCGAACACCAGATTGGTAACGTCATCAATTGGACTAAAGATTCAATAGCTGACATCTGGACTTATCAGGCTGAACTATTGGTGGCAATGGAGAACCAGCATACAATTGACATGGCTGATTCAGAGATGTTAAATCTATATGAGAGAGTAAGAAAACAACTCAGACAGAATGCAGAGGAAGACGGGAAGGGATGTTTTGAAATATATCATGCTTGTGACAACTCATGCATGGAAAGCATAAGGAACAACACCTATGATCATTCACAATACAGAGAAGAAGCTCTTTTGAATAGACTGAATATCAATCCAGTGAAACTTTCTTCTGGCTATAAAGACATCATCCTTTGGTTTAGCTTCGGGGCATCATGTTTTGTTCTTCTAGCCGTTGTCATGGGTCTTGTCTTTTTCTGTCTGAAGAATGGAAACATGCGATGCACAATCTGTATTTAG
>A_/_H10N7|KP287902|A/duck/Jiangxi/1454/2008
ATGTACAAAATAGTAGTAATAATTGCGCTCCTTGGAGCAGTGAAAGGCCTTGACAAAATCTGCCTAGGACATCATGCAGTAGCCAATGGAACCACCGTGAAGACTCTCACAAATGAACATGAAGAAGTGACCAATGCTACTGAAACAGTGGAAAGTACAGGTCTAAACAGGTTATGTATGAAAGGAAGAAACCATAAAGATCTGGGAAGCTGCCATCCAATAGGAATGCTGATAGGAACACCATCTTGTGATCTGCACCTCACTGGGACATGGGACACTCTCATTGAACGAGAAAATGCCATTGCTTACTGCTACCCTGGAGCAACCGTAAACGAAGAAGCACTGAGGCAGAAAATAATGGAGAGTGGAGGAATCAGCAAAATAAGCACTGGCTTCACTTATGGGTCTTCCATTAATTCAGCAGGAACCACCAAAGCATGCATGAGAAACGGAGGAAATAGCTTTTATGCGGAGCTCAAGTGGCTAGTATCAAAGAATAAAGGACAAAATTTCCCTCAGACTACGAATACTTATAGAAACACAGACACGGCTGAACATCTAATAATATGGGGAATTCATCATCCTTCCAGTACTCAAGAGAAGAATGATCTATATGGGACACAGTCATTGTCCATATCAGTTGGGAGTTCCACTTACCAAAACAATTTTGTTCCGGTTGTTGGGGCAAGACCTCAGGTCAATGGACAAAGTGGAAGGATCGATTTCCACTGGACACTAATACAACCAGGCGATAATATCACCTTTTCACACAATGGGGGTCTGATAGCACCGAGTCGAGTTAGTAAATTGATTGGGAGGGGATTGGGAATTCAATCAGACGCACCAATAGACAATGGTTGTGAGTCTAAATGTTTTTGGAGAGGAGGTTCTATAAATACAAAGCTCCCTTTCCAAAATTTGTCTCCAAGAACAGTAGGCCAATGTCCTAAATATGTGAACAAAARAAGTCTGATGCTTGCAACAGGAATGAGAAATGTGCCAGAAATAGTACAAGGGAAGGGTCTATTTGGTGCAATAGCAGGGTTCATAGAGAATGGATGGGAAGGAATGGTAGATGGCTGGTATGGTTTCAGACATCAAAACGCTCAGGGCACAGGCCAAGCCGCTGATTACAAGAGTACTCAGGCAGCTATTGACCAGATCACTGGGAAGCTGAATAGACTTATTGAAAAAACCAATACTGAGTTCGAGTCAATAGAGTCTGAGTTCAGTGAGATCGAACACCAGATTGGTAACGTCATCAATTGGACTAAAGATTCAATAGCTGACATCTGGACTTATCAGGCTGAACTATTGGTGGCAATGGAGAACCAGCATACAATTGACATGGCTGATTCAGAGATGTTAAATCTATATGAGAGAGTAAGAAAACAACTCAGACAGAATGCAGAGGAAGACGGGAAGGGATGTTTTGAAATATATCATGCTTGTGACAACTCATGCATGGAAAGCATAAGGAACAACACCTATGATCATTCACAATACAGAGAAGAAGCTCTTTTGAATAGACTGAATATCAATCCAGTGAAACTTTCTTCTGGCTATAAAGACATCATCCTTTGGTTTAGCTTCGGGGCATCATGTTTTGTTCTTCTAGCCGTTGTCATGGGTCTTGTCTTTTTCTGTCTGAAGAATGGAAACATGCGATGCACAATCTGTATTTAG
>A_/_H10N3|KP287886|A/duck/Jiangxi/860/2006
ATGTACAAAGTAGTAGTAATAATCGCGCTCCTTGGAGCTGTGAAAGGTCTCGATAAAATTTGCCTAGGACATCATGCAGTGACTAATGGGACCATCGTAAAGACTCTCACAAACGAACAGGAAGAAGTAACCAATGCTACTGAAACAGTGGAGAGTACAAGCCTAAACAAGTTATGTATGAAAGGAAGAAACCATAAAGACTTGGGCAACTGCCATCCAATAGGAATGTTGATAGGAACACCAGCTTGTGATCTGCATCTTACAGGGACATGGGACACTCTCATTGAAAGGGAGAATGCTATTGCTTACTGCTACCCTGGAGCAACCGTAAATGAGGAAGCACTGAGGCAGAAAATAATGGAGAGTGGAGGAATTAGCAAAATAAGCACTGGCTTCACTTATGGGTCTTCTATAAATTCGGCCGGAACCACTAAAGCATGCATGAGAAATGGAGGGAATAGCTTTTACGCAGAGCTCAAATGGCTAGTATCAAAGAGCAAAGGGCAAAACTTCCCCCAGACCACGAACACTTATAGAAACACGGACACAGCTGAACATCTCATAATGTGGGGAATTCATCACCCTTCTAGCACTCAAGAAAAGAATGATCTGTATGGGACACAATCATTGTCCATATCAGTTGGGAGTTCCACTTACCAGAACAATTTTGTTCCGGTCGTTGGGGCAAGACCTCAGGTCAATGGACAAAGTGGAAGAATCGATTTTCACTGGACACTAGTACAGCCAGGTGATAATATCACCTTCTCACACAATGGGGGTCTAATAGCACCAAGCCGAGTTAGCAAATTGATTGGAAGAGGATTGGGAATTCAATCAGACGCACCAACAGACAATAATTGTGAGTCTAAATGTTTTTGGAGAGGAGGTTCTATAAATACAAGGCTCCCTTTCCAAAATTTGTCACCAAGAACAGTGGGCCAATGTCCTAAATATGTGAACAAAAAGAGTTTGATGCTTGCTACAGGAATGAGAAATGTGCCAGAAATAATGCAAGGGAGAGGTCTATTTGGTGCAATAGCAGGATTTATAGAGAATGGATGGGAAGGAATGGTAGATGGCTGGTATGGTTTCAGACACCAAAACGCTCAGGGCACAGGCCAAGCCGCTGATTACAAGAGTACTCAGGCAGCTATTGATCAGATCACTGGAAAACTGAATAGACTTATTGAGAAAACCAACACTGAGTTCGAATCAATAGAGTCTGAGTTCAGTGAGATCGAACACCAGATCGGTAACGTCATCAATTGGACTAAGGATTCAATAACCGATATCTGGACTTATCAGGCTGAGCTATTGGTAGCAATGGAGAACCAGCACACAATTGATATGGCTGATTCAGAGATGTTAAATCTATATGAAAGAGTGAGGAAACAGCTCAGGCAGAATGCAGAAGAGGACGGGAAAGGGTGCTTTGAGATATACCACGCTTGTGATGACTCATGTATGGAGAGCATTAGAAACAACACCTATGACCATTCACAATACAGAGAAGAAGCCCTTTTGAACAGACTGAATATCAATCCAGTGAAACTCTCTTCTGGCTACAAAGACATCATCCTTTGGTTTAGCTTCGGGGCATCATGCTTTGTTCTTCTCGCCGTTGTCATGGGTCTTGTCTTCTTCTGTCTGAAGAATGGAAACATGCGATGCACAATCTGTATTTAG
>A_/_H10N5|KP288014|A/migratory_duck/Jiangxi/6847/2003
ATGTACAAAATAGTAGTAATAATCGCGCTCCTTGGAGCTGTGAAAGGTCTTGATAAGATCTGCCTAGGACATCATGCAGTGGCCAATGGGACCATCGTAAAAACTCTCACAAACGAACAGGAAGAAGTGACCAATGCTACTGAAACAGTGGAGAGTACAAGCCTAAACAGGTTATGTATGAAAGGAAGAAGCCATAAAGACCTGGGCAAATGCCACCCGATAGGAATGTTAATAGGAACACCAGTTTGTGATCTGCATCTTACAGGGACATGGGACACTCTCATTGAACGAGAGAATGCTATTGCTTACTGCTACCCTGGAGCAACCATAAATGAAGAAGCACTGAGGCAGAAAATAATGGAGAGTGGAGGAATCAGCAAAATAAGCACTGGCTTCACTTATGGGTCTTCCATAAATTCGGCCGGAACCACTAGAGCGTGCATGAGGAATGGAGGGAATAGCTTTTATGCAGAGCTCAAGTGGCTGGTATCAAAGAACAAAGGACAAAACTTCCCCCAGACCACGAACACTTACAGAAACACGGACACGGCTGAACATCTCATAATGTGGGGAATTCATCACCCTTCTAGCACTCAAGAGAAGAATGATCTATATGGGACACAATCACTGTCCATATCGGTTGGGAGTTCCACTTACCAGAACAATTTTGTTCCGGTTGTTGGGGCAAGGCCTCAGGTCAATGGACAAAGTGGAAGAATCGATTTTCACTGGACACTAGTACAGCCAGGTGATAATATCACCTTTTCACACAATGGGGGTCTGATAGCACCGAGCCGAGTTAGCAAATTGATTGGAAGAGGATTGGGGATTCAATCAGATGCACCAATAGACAATAATTGTGAGTCTAAATGTTTTTGGAGAGGGGGTTCTATAAATACAAGGCTCCCTTTCCAAAATTTGTCACCAAGAACAGTGGGCCAATGTCCTAAATATGTGAACAAAAAGAGTTTGATGCTTGCAACAGGAATGAGAAACGTGCCAGAAATAATGCAAGGGAGAGGTCTATTTGGTGCAATAGCGGGATTTATAGAGAACGGATGGGAAGGAATGATAGATGGCTGGTATGGTTTCAGACACCAAAACGCTCAGGGCACAGGCCAGGCCGCCGATTACAAGAGCACTCAGGCAGCTATTGACCAGATCACTGGAAAACTGAATAGGCTTATTGAGAAAACCAACACTGAGTTCGAGTCAATAGAGTCTGAGTTCAGTGAAATCGAACACCAGATCGGTAACGTCATCAATTGGACTAAGGATTCAATAACCGACATCTGGACTTATCAGGCTGAACTATTGGTAGCGATGGAGAACCAGCACACAATCGATATGGCTGACTCAGAGATGTTAAATCTATATGAAAGAGTGAGGAAACAACTTAGGCAAAATGCAGAAGAAGACGGGAAAGGATGTTTTGAGATATATCATGCTTGTGATGACTCTTGCATGGAGAGCATAAGAAACAACACCTATGACCACTCACAATACAGAGAAGAAGCTCTTTTGAACAGACTGAATATCAACCCAGTGAAACTCTCTTCTGGCTATAAAGACATCATCCTTTGGTTTAGCTTCGGGGCATCATGTTTTGTTCTTCTAGCCGTTGTCATGGGTCTTGTCTTCTTCTGTCTGAAGAATGGAAACATGCGATGCACAATCTGTATTTAG
>A_/_H10N6|KP288006|A/migratory_duck/Jiangxi/9492/2005
ATGTACAAAGTAATAGTAATAATCGCGCTCCTTGGAGCTGTGAAAGGTCTTGACAAAATCTGCCTAGGACATCATGCGGTGGCCAATGGGACCATCGTAAAGACTCTCACAAATGAACAGGAAGAAGTGACCAATGCTACTGAAACAGTGGAGAATACAAGCCTAAACAGGTTATGTATGAAAGGAAGAAGCCATAAAGACCTGGGCAACTGCCATCCGATAGGAATGCTGATAGGAACACCAGCTTGTGATCTGCATCTTACAGGGACATGGGACACTCTCATTGAACGAGAGAATGCTATTGCTTACTGCTACCCTGGATCAACCGTAAATGAAGAAGCACTGAGGCAGAAAATAATGGAGAGTGGAGGAATCAACAAAATAAGCACTGGCTTCACTTATGGGTCTTCCATAAATTCGGCCGGAACCACTAAAGCATGCATGAGAAATGGAGGGAATAGCTTTTATGCAGAGCTCAAGTGGCTGGTATCAAAGAGCAAAGGACAAAACTTCCCCCAGACCACGAACACTTACAGAAATACGGACACGGCTGAACATCTCATAATGTGGGGAATTCATCACCCTTCTAGTACTCAAGAGAAGAATGATCTATATGGGACACAATCACTGTCCATATCGGTCGGGAGTTCCACTTACCAGAACAATTTTGTTCCGGTTGTTGGGGCAAGACCCCAGGTCAATGGACAAAGTGGAAGAATCGATTTTCACTGGACATTAGTACAGCCAGGTGATAATATCACCTTCTCACACAATGGGGGTCTGATAGCACCGAGTCGAGTTAGTAAATTGGTTGGAAGAGGATTGGGGATTCAATCAGACGCACCAATAGACAATAATTGTGAGTCTAAATGTTTTTGGAGAGGGGGTTCTATAAATACGAGGCTCCCTTTCCAAAATTTGTCACCAAGAACAGTGGGCCAATGTCCTAAATACGTGAACAAAAGGAGCTTGATGCTTGCAACAGGAATGAGAAACGTGCCAGAAATAATGCAAGGGAGAGGTCTATTTGGTGCAATAGCGGGATTTATAGAGAATGGATGGGAAGGAATGGTAGATGGTTGGTATGGTTTCAGACACCAAAACGCTCAAGGCACAGGCCAAGCCGCCGACTACAAGAGTACTCAGGCAGCCATTGACCAGATCACTGGAAAACTGAATAGACTTATTGAGAAAACCAACACTGAGTTCGAGTCAATAGAATCTGAATTCAGTGAGATCGAACACCAAATCGGTAACGTCATCAATTGGACTAAGGATTCAATAACTGACATCTGGACTTATCAAGCTGAGCTATTGGTAGCAATGGAGAATCAGCACACAATCGATATGGCTGACTCAGAGATGTTAAATCTATATGAGAGAGTGAGGAAACAACTCAGGCAGAATGCAGAAGAAGACGGAAAAGGATGTTTTGAGATATATCATGCTTGTGATGATTCATGCATGGAGAGCATAAGAAACAACACCTATGATCATTCACAATACAGAGAAGAGGCTCTTCTGAACAGACTGAATATCAATCCAGTGAAACTCTCTTCCGGCTATAAAGACATCATCCTTTGGTTTAGCTTCGGGGCATCATGTTTTGTTCTTCTAGCCGTTGTCATGGGTCTTGTCTTCTTCTGTCTGAAGAATGGAAACATGCGATGCACAATCTGTATTTAG
>A_/_H10N8|KP286045|A/chicken/Jiangxi/1270/2014
ATGTACAAAATAGTAGTAATAATCGCGCTCCTTGGAGCTGTGAAAGGTCTTGATAAAATCTGTCTAGGACATCATGCAGTGGCTAATGGGACCATCGTAAAGACTCTCACAAACGAACAGGAAGAGGTAACCAACGCTACTGAAACAGTGGAGAGTACAGGCATAAACAGATTATGTATGAAAGGAAGAAAACATAAAGACCTGGGCAACTGCCATCCAATAGGGATGCTAATAGGGACTCCAGCTTGTGATCTGCACCTTACAGGGACGTGGGACACTCTCATTGAACGAGAGAATGCTATTGCTTACTGCTACCCTGGAGCTACTGCAAATGTAGAAGCACTAAGGCAGAAGATAATGGAGAGTGGAGGGATCGACAAGATAAGCACTGGCTTCACTTATGGATCTTCCATAAACTCGGCCGGGACCACTAGAGCGTGCATGAGGAATGGAGGGAATAGCTTTTATGCAGAGCTTAAGTGGCTGGTATCAAAGAGCAAAGGACAAAACTTTCCTCAGACCACGAACACTTACAGAAATACAGACACGGCTGAACACCTCATAATGTGGGGAATTCATCACCCTTCTAGCATTCAAGAGAAGAATGATCTATATGGAACACAATCACTGTCCATATCAGTCGGGAGTTCCACTTACCGGAACAATTTTGTTCCGGTTGTTGGAGCAAGACCTCAGGTCAATGGACAAAGTGGCAGAATTGATTTTCACTGGACACTAGTACAGCCAGGTGACAACATCACCTTCTCACACAATGGGGGCCTGATAGCACCGAGCCGAGTTAGCAAATTAATTGGGAGGGGATTGGGAATCCAATCAGACGCACCAATAGACAATAATTGTGAGTCCAAATGTTTTTGGAGAGGGGGTTCTATAAATACAAGGCTTCCCTTTCAAAATTTGTCACCAAGAACAGTGGGTCAGTGTCCTAAATATGTGAACAGAAGAAGCTTGATGCTTGCAACAGGAATGAGAAACGTACCAGAACTAATACAAGGGAGAGGTCTATTTGGTGCAATAGCAGGGTTTTTAGAGAATGGGTGGGAAGGAATGGTAGATGGCTGGTATGGTTTCAGACATCAAAATGCTCAGGGTACAGGCCAGGCCGCTGATTACAAGAGTACTCAGGCAGCTATTGATCAAATCACTGGGAAACTGAATAGACTTGTTGAAAAAACCAATACTGAGTTCGAGTCAATAGAATCTGAGTTCAGTGAGATCGAACACCAAATCGGTAACGTCATCAATTGGACTATGGATTCAATAACCGACATTTGGACTTATCAGGCTGAGCTGTTGGTGGCAATGGAGAACCAGCATACAATCGACATGGCTGACTCAGAGATGTTGAATCTATATGAAAGAGTGAGGAAACAACTAAGGCAGAATGCAGAAGAAGATGGGAAAGGATGTTTTGAGATATATCATGCTTGTGATGATTCATGCATGGAGAGCATAAGAAACAACACCTATGACCATTCACAGTACAGAGAGGAAGCTCTTTTGAACAGATTGAATATCAACCCAGTGACACTCTCTTCTGGATATAAAGACATCATTCTCTGGTTTAGCTTCGGGGCATCATGTTTTGTTCTTCTAGCCGTTGTCATGGGTCTTGTCTTTTTCTGTCTGAAGAATGGAAACATGCGATGCACAATCTGTATTTAG
>A_/_H10N8|KP286037|A/chicken/Jiangxi/1232/2014
ATGTACAAAGTAGTAGTAATAATCGCGCTCCTTGGAGCTGTGAAAGGTCTTGATAAAATCTGTCTAGGACATCATGCAGTGGCTAATGGGACCATCGTCAAGACTCTCACAAACGAACAGGAAGAGGTAACCAACGCTACTGAAACAGTGGAGAGTACAGGCATAAACAGATTATGTATGAAAGGAAGAAAACATAAAGACCTGGGCAACTGCCATCCAATAGGGATGCTAATAGGGACTCCAGCTTGTGATCTGCACCTTACAGGGACGTGGGACACTCTCATTGAACGAGAGAATGCTATTGCTTACTGCTACCCTGGAGCTACTGTAAATGTAGAAGCACTAAGGCAGAAGATAATGGAGAGTGGAGGGATCGACAAGATAAGCACTGGCTTCACTTATGGATCTTCCATAAACTCGGCCGGGACCACTAGAGCGTGCATGAGGAATGGAGGGAATAGCTTTTATGCAGAGCTTAAGTGGCTGGTATCAAAGAACAAAGGACAAAACTTTCCTCAGACCACGAACACTTACAGAAATACAGACACGGCTGAACACCTCATAATGTGGGGAATTCATCACCCTTCTAGCATTCAAGAGAAGAATGATCTATATGGAACACAATCACTGTCCATATCAGTCGGGAGTTCCACTTACCGGAACAGTTTTGTTCCGGTTGTTGGAGCAAGACCTCAGGTCAATGGACAAAGTGGCAGAATTGATTTTCACTGGACACTAGTACAGCCAGGTGACAACATCACCTTCTCACACAATGGGGGCTTGATAGCACCGAGCCGAGTTAGCAAATTAATTGGGAGGGGATTGGGAATCCAATCAGACGCACCAATAGACAATAATTGTGAGTCCAAATGTTTTTGGAGAGGGGGTTCTATAAATACAAGGCTTCCCTTTCAAAATTTGTCACCAAGAACAGTGGGTCAGTGTCCTAAATATGTGAACAGAAGAAGCTTGATGCTTGCAACAGGAATGAGAAACGTACCAGAACTAATACAAGGGAGAGGTCTATTTGGTGCAATAGCAGGGTTTTTAGAGAATGGGTGGGAAGGAATGGTAGATGGCTGGTATGGTTTCAGACATCAAAATGCTCAGGGCACAGGCCAGGCCGCTGATTACAAGAGTACTCAGGCAGCTATTGATCAAATCACTGGGAAACTGAATAGACTTGTTGAAAAAACCAATACTGAGTTCGAGTCAATAGAATCTGAGTTCAGTGAGATCGAACACCAAATCGGTAACGTCATCAATTGGACTATGGATTCAATAACCGACATTTGGACTTATCAGGCTGAGCTGTTGGTGGCAATGGAGAACCAGCATACAATCGACATGGCTGACTCAGAGATGTTGAATCTATATGAAAGAGTGAGGAAACAACTAAGGCAGAATGCAGAAGAAGATGGGAAAGGATGTTTTGAGATATATCATGCTTGTGATGATTCATGCATGGAGAGCATAAGAAACAACACCTATGACCATTCACAGTACAGAGAGGAAGCTCTTTTGAACAGATTGAATATCAACCCAGTGACACTCTCTTCTGGATATAAAGACATCATTCTCTGGTTTAGCTTCGGGGCATCATGTTTTGTTCTTCTAGCCGTTGTCATGGGTCTTGTCTTTTTCTGTCTGAAGAATGGAAACATGCGATGCACAATCTGTATTTAG
>A_/_H10N6|KP285981|A/chicken/Jiangxi/13218/2014
ATGTACAAAATAGTAGTAATAATCGCGCTCCTTGGAGCTGTGAGAGGTCTTGATAAAATCTGTCTAGGACATCATGCAGTGGCTAATGGGACTATCGTAAAGACTCTCACAAACGAACAGGAAGAGGTAACCAACGCTACTGAAACAGTGGAGAGTACAGGCATAAACAGATTATGTATGAAAGGAAGAAAACATAAAGACCTGGGCAACTGCCATCCAATAGGGATGCTAATAGGGACTCCAGCTTGTGATCTGCACCTTACAGGGACGTGGGACACTCTCATTGAACGAGAAAATGCTATTGCTTACTGCTACCCTGGAGCTACTGTAAATGTAGAAGCACTAAGGCAGAAGATAATGGAGAGTGGAGGGATCGACAAGATAAGCACTGGCTTCACTTATGGATCTTCCATAAACTCGGCCGGGACCACTAGAGCGTGCATGAGGAATGGAGGGAATAGCTTTTATGCAGAGCTTAAGTGGCTGGTATCAAAGAGCAAAGGACAAAACTTTCCTCAGACCACGAACACTTACAGAAATACAGACACGGCTGAACACCTCATAATGTGGGGAATTCATCACCCTTCTAGCATTCAAGAGAAGAATGATCTATATGGAACACAATCACTGTCCATATCAGTCGGGAGTTCCACTTACCGGAACAATTTTGTTCCGGTTGTTGGAGCAAGACCTCAGGTCAATGGACAAAGTGGCAGAATTGATTTTCACTGGACACTAGTACAGCCAGGTGACAACATCACCTTCTCACACAACGGGGGCCTGATAGCACCGAGCCGAGTTAGCAAATTAATTGGGAGGGGATTGGGAATCCAATCAGACGCACCAATAGACAATAATTGTGAGTCCAAATGTTTTTGGAGAGGGGGTTCTATAAATACAAGGCTTCCCTTTCAAAATTTGTCACCAAGAACAGTGGGTCAGTGTCCTAAATATGTGAACAGAAGAAGCTTGATGCTTGCAACAGGAATGAGAAACGTACCAGAACTAATACAAGGGAGAGGTCTATTTGGTGCAATAGCAGGGTTTTTAGAGAATGGGTGGGAAGGAATGGTAGATGGCTGGTATGGTTTCAGACATCAAAATGCTCAGGGCAAAGGCCAGGCCGCTGATTACAAGAGTACTCAGGCAGCTATTGATCAAATCACTGGGAAACTGAATAGACTTGTTGAAAAAACCAATACTGAGTTCGAGTCAATAGAATCTGAGTTCAGTGAGATCGAACACCAAATCGGTAACGTCATCAATTGGACTATGGATTCAATAACCGACATTTGGACTTATCAGGCTGAGCTGTTGGTGGCAATGGAGAACCAGCATACAATCGACATGGCTGACTCAGAGATGTTGAATCTATATGAAAGAGTGAGGAAACAACTAAGGCAGAATGCAGAAGAAGATGGGAAAGGATGTTTTGAGATATATCATGCTTGTGATGATTCATGCATGGAGAGCATAAGAAACAACACCTATGACCATTCACAGTACAGAGAGGAAGCTCTTTTGAACAGATTGAATATCAACCCAGTGACACTCTCCTCTGGATATAAAGACATCATTCTCTGGTTTAGCTTCGGGGCATCATGTTTTGTTCTTCTAGCCGTTGTCATGGGTCTTGTCTTTTTCTGTCTGAAGAATGGAAACATGCGATGCACAATCTGTATTTAG
>A_/_H10N6|KP285949|A/chicken/Jiangxi/13200/2014
ATGTACAAAATAGTAGTAATAATCGCGCTCCTTGGAGCTGTGAAAGGTCTTGATAAAATCTGTCTAGGACATCATGCAGTGGCTAATGGGACCATCGTAAAGACTCTCACAAACGAACAGGAAGAGGTAACCAACGCTACTGAAACAGTGGAGAGTACAGGCATAAACAGATTATGTATGAAAGGAAGAAAACATAAAGACCTGGGCAACTGCCATCCAATAGGGATGCTAATAGGGACTCCAGCTTGTGATCTGCACCTTACAGGGACGTGGGACACTCTCATTGAACGAGAAAATGCTATTGCTTACTGCTATCCTGGAGCTACTGTAAATGTAGAAGCACTAAGGCAGAAGATAATGGAGAGTGGAGGGATCGACAAGATAAGCACTGGCTTCACTTATGGATCTTCCATAAACTCGGCCGGGACCACTAGAGCGTGCATGAGGAATGGAGGGAATAGCTTTTATGCAGAGCTTAAGTGGCTGGTATCAAAGAGCAAAGGACAAAACTTTCCTCAGACCACGAACACTTACAGAAATACAGACACGGCTGAACACCTCATAATGTGGGGAATTCATCACCCTTCTAGCATTCAAGAGAAGAATGATCTATATGGAACACAATCACTGTCCATATCAGTCGGGAGTTCCACTTACCGGAACAATTTTGTTCCGGTTGTTGGAGCAAGACCTCAGGTCAATGGACAAAGTGGCAGAATTGATTTTCACTGGACACTAGTACAGCCAGGTGACAACATCACCTTCTCACACAACGGGGGCCTGATAGCACCGAGCCGAGTTAGCAAATTAATTGGGAGGGGATTGGGAATCCAATCAGACGCACCAATAGACAATAATTGTGAGTCCAAATGTTTTTGGAGAGGGGGTTCTATAAATACAAGGCTTCCCTTTCAAAATTTGTCACCAAGAACAGTGGGTCAGTGTCCTAAATATGTGAACAGAAGAAGCTTGATGCTTGCAACAGGAATGAGAAACGTACCAGAACTAATACAAGGGAGAGGTCTATTTGGTGCAATAGCAGGGTTTTTAGAGAATGGGTGGGAAGGAATGGTAGATGGCTGGTATGGTTTCAGACATCAAAATGCTCAGGGCACAGGCCAGGCCGCTGATTACAAGAGTACTCAGGCAGCTATTGATCAAATCACTGGGAAACTGAATAGACTTGTTGAAAAAACCAATACTGAGTTCGAGTCAATAGAATCTGAGTTCAGTGAGATCGAACACCAAATCGGTAACGTCATCAATTGGACTATGGATTCAATAACCGACATTTGGACTTATCAGGCTGAGCTGTTGGTGGCAATGGAGAACCAGCATACAATCGACATGGCTGACTCAGAGATGTTGAATCTATATGAAAGAGTGAGGAAACAACTAAGGCAGAATGCAGAAGAAGATGGGAAAGGATGTTTTGAGATATATCATGCTTGTGATGATTCATGCATGGAGAGCATAAGAAACAACACCTATGACCATTCACAGTACAGAGAGGAAGCTCTTTTGAACAGATTGAATATCAACCCAGTGACACTCTCTTCTGGATATAAAGACATCATTCTCTGGTTTAGCTTCGGGGCATCATGTTTTGTTCTTCTAGCCGTTGTCATGGGTCTTGTCTTTTTCTGTCTGAAGAATGGAAACATGCGATGCACAATCTGTATTTAG
>A_/_H10N7|KP285925|A/migratory_duck/Jiangxi/33520/2013
ATGTACAAAATAGTAGTGATAATCGCGCTCCTTGGAGCTGTGAAAGGTCTTGATAAAATCTGTCTAGGACATCATGCAGTGGCTAATGGGACCATCGTAAAGACTCTCACAAACGAACAGGAAGAGGTGACCAACGCTACTGAAACAGTGGAGAGTACAGGCCTAAACAGATTATGTATGAAAGGAAGAAACCATAAAGACCTGGGCAACTGCCATCCAATAGGGATGCTAATAGGGACTCCAGCTTGTGATCTGCACCTTACAGGGAAGTGGGACACTCTCATTGAACGAGAGAATGCCATTGCTTACTGCTACCCTGGAGCTACTGTAAATGAAGAAGCACTAAGGCAGAAGATAATGGAGAGTGGAGGGATCAACAAAATAAGCACTGGCTTCACTTATGGATCTTCCATAAACTCGGCCGGGACCACTAAAGCATGCATGAGGAATGGAGGGAATAGCTTTTATGCAGAGCTTAAGTGGCTGGTATCAAAGAGCAAAGGACAAAACTTCCCTCAGACCACGAACACTTACAGAAATACAGACACGGCTGAACATCTCATAATGTGGGGAATTCATCACCCTTCTAGCACTCAAGAGAAGAATGATCTATATGGAACACAATCACTGTCCATATCAGTCGGGAGTTCCACTTACCAGAACAATTTTGTTCCGGTTGTTGGAGCAAGACCTCAGGTCAATGGACAAAGTGGCAGAATTGATTTTCACTGGACACTAGTACAGCCAGGTGACAATATCACCTTCTCACACAATGGGGGCCTGATAGCACCGAGCCGAGTTAGCAAATTAATTGGGAGGGGATTGGGAATTCAATCAGACGCACCAATAGACAATAATTGTGAGTCCAAATGTTTTTGGAGAGGGGGTTCTATAAATACAAGGCTTCCCTTCCAAAATTTGTCACCAAGAACAGTGGGTCAATGCCCTAAATATGTGAACAAAAGAAGCTTGATGCTTGCAACAGGAATGAGAAACGTACCAGAACTAATGCAAGGGAGAGGCCTATTTGGTGCAATAGCAGGGTTTATAGAGAATGGGTGGGAAGGAATGGTAGATGGCTGGTATGGTTTCAGACATCAAAATGCTCAGGGCACAGGTCAGGCCGCTGATTACAAGAGTACTCAGGCAGCTATTGATCAAATCACTGGGAAACTGAATAGACTTATTGAAAAAACCAATACTGAGTTCGAGTCAATAGAATCTGAGTTCAGTGAGATCGAACACCAGATCAGTAACGTCATCAATTGGACTAAGGATTCAATAACCGACATTTGGACTTATCAGGCTGAGCTGTTGGTGGCAATGGAGAACCAGCATACAATCGACATGGCTGACTCAGAGATGTTGAATCTATATGAAAGAGTGAGGAAACAACTAAGGCAGAATGCAGAAGAAGATGGGAAAGGATGTTTTGAGATATATCATGCTTGTGATGACTCATGCATGGAGAGCATAAGAAACAACACCTATGACCATTCACAGTACAGAGAGGAAGCTCTTTTGAACAGATTGAATATCAACCCAGTGACACTCTCTTCTGGATATAAAGACATCATTCTCTGGTTTAGCTTCGGGGCATCATGTTTTGTTCTTCTAGCCGTTGTCATGGGTCTTGTCTTTTTCTGTCTGAAGAATGGAAACATGCGATGCACAATCTGTATTTAG
>A_/_H10N7|KP285917|A/migratory_duck/Jiangxi/33238/2013
ATGTACAAAATAGTAGTGATAATCGCGCTCCTTGGAGCTGTGAAAGGTCTTGATAAAATCTGTCTAGGACATCATGCAGTGGCTAATGGGACCATCGTAAAGACTCTCACAAACGAACAGGAAGAAGTGACCAACGCTACTGAAACAGTGGAGAGTACAGGCCTAAACAGATTATGTATGAAAGGAAGAAACCATAAAGACCTGGGCAACTGCCATCCAATAGGGATGCTAATAGGGACTCCAGCTTGTGATCTGCACCTTACAGGGAAGTGGGACACTCTCATTGAACGAGAGAATGCCATTGCTTACTGCTACCCTGGAGCTACTGTAAATGAAGAAGCACTAAGGCAGAAGATAATGGAGAGTGGAGGGATCAACAAAATAAGCACTGGCTTCACTTATGGATCTTCCATAAACTCGGCCGGGACCACTAAAGCATGCATGAGGAATGGAGGGAATAGCTTTTATGCAGAGCTTAAGTGGCTGGTATCAAAGAGCAAAGGACAAAACTTCCCTCAGACCACGAACACTTACAGAAATACAGACACGGCTGAACATCTCATAATGTGGGGAATTCATCACCCTTCTAGCACTCAAGAGAAGAATGATCTATATGGAACACAATCACTGTCCATATCAGTCGGGAGTTCCACTTACCAGAACAATTTTGTTCCGGTTGTTGGAGCAAGACCTCAGGTCAATGGACAAAGTGGCAGAATTGATTTTCACTGGACACTAGTACAGCCAGGTGACAATATCACCTTCTCACACAATGGGGGCCTGATAGCACCGAGCCGAGTTAGCAAATTAATTGGGAGGGGATTGGGAATTCAATCAGACGCACCAATAGACAATAATTGTGAGTCCAAATGTTTTTGGAGAGGGGGTTCTATAAATACAAGGCTTCCCTTCCAAAATTTGTCACCAAGAACAGTGGGTCAATGCCCTAAATATGTGAACAAAAGAAGCTTGATGCTTGCAACAGGAATGAGAAACGTACCAGAACTAATGCAAGGGAGAGGCCTATTTGGTGCAATAGCAGGGTTTATAGAGAATGGGTGGGAAGGAATGGTAGATGGCTGGTATGGTTTCAGACATCAAAATGCTCAGGGCACAGGTCAGGCCGCTGATTACAAGAGTACTCAGGCAGCTATTGATCAAATCACTGGGAAACTGAATAGACTTATTGAAAAAACCAATACTGAGTTCGAGTCAATAGAATCTGAGTTCAGTGAGATCGAACACCAGATCAGTAACGTCATCAATTGGACTAAGGATTCAATAACCGACATTTGGACTTATCAGGCTGAGCTGTTGGTGGCAATGGAGAACCAGCATACAATCGACATGGCTGACTCAGAGATGTTGAATCTATATGAAAGAGTGAGGAAACAACTAAGGCAGAATGCAGAAGAAGATGGGAAAGGATGTTTTGAGATATATCATGCTTGTGATGACTCATGCATGGAGAGCATAAGAAACAACACCTATGACCATTCACAGTACAGAGAGGAAGCTCTTTTGAACAGATTGAATATCAACCCAGTGACACTCTCTTCTGGATATAAAGACATCATTCTCTGGTTTAGCTTCGGGGCATCATGTTTTGTTCTTCTAGCCGTTGTCATGGGTCTTGTCTTTTTCTGTCTGAAGAATGGAAACATGCGATGCACAATCTGTATTTAG
>A_/_H10N7|KP285901|A/migratory_duck/Jiangxi/33158/2013
ATGTACAAAATAGTAGTGATAATCGCGCTCCTTGGAGCTGTGAAAGGTCTTGATAAAATCTGTCTAGGACATCATGCAGTGGCTAATGGGACCATCGTAAAGACTCTCACAAACGAACAGGAAGAGGTGACCAACGCTACTGAAACAGTGGAGAGTACAGGCCTAAACAGATTATGTATGAAAGGAAGAAACCATAAAGACCTGGGCAACTGCCATCCAATAGGGATGCTAATAGGGACTCCAGCTTGTGATCTGCACCTTACAGGGAAGTGGGACACTCTCATTGAACGAGAGAATGCCATTGCTTACTGCTACCCTGGAGCTACTGTAAATGAAGAAGCACTAAGGCAGAAGATAATGGAGAGTGGAGGGATCAACAAAATAAGCACTGGCTTCACTTATGGATCTTCCATAAACTCGGCCGGGACCACTAAAGCATGCATGAGGAATGGAGGGAATAGCTTTTATGCAGAGCTTAAGTGGCTGGTATCAAAGAGCAAAGGACAAAACTTCCCTCAGACCACGAACACTTACAGAAATACAGACACGGCTGAACATCTCATAATGTGGGGAATTCATCACCCTTCTAGCACTCAAGAGAAGAATGATCTATATGGAACACAATCACTGTCCATATCAGTCGGGAGTTCCACTTACCAGAACAATTTTGTTCCGGTTGTTGGAGCAAGACCTCAGGTCAATGGACAAAGTGGCAGAATTGATTTTCACTGGACACTAGTACAGCCAGGTGACAATATCACCTTCTCACACAATGGGGGCCTGATAGCACCGAGCCGAGTTAGCAAATTAATTGGGAGGGGATTGGGAATTCAATCAGACGCACCAATAGACAATAATTGTGAGTCCAAATGTTTTTGGAGAGGGGGTTCTATAAATACAAGGCTTCCCTTCCAAAATTTGTCACCAAGAACAGTGGGTCAATGCCCTAAATATGTGAACAAAAGAAGCTTGATGCTTGCAACAGGAATGAGAAACGTACCAGAACTAATGCAAGGGAGAGGCCTATTTGGTGCAATAGCAGGGTTTATAGAGAATGGGTGGGAAGGAATGGTAGATGGCTGGTATGGTTTCAGACATCAAAATGCTCAGGGCACAGGTCAGGCCGCTGATTACAAGAGTACTCAGGCAGCTATTGATCAAATCACTGGGAAACTGAATAGACTTATTGAAAAAACCAATACTGAGTTCGAGTCAATAGAATCTGAGTTCAGTGAGATCGAACACCAGATCAGTAACGTCATCAATTGGACTAAGGATTCAATAACCGACATTTGGACTTATCAGGCTGAGCTGTTGGTGGCAATGGAGAACCAGCATACAATCGACATGGCTGACTCAGAGATGTTGAATCTATATGAAAGAGTGAGGAAACAACTAAGGCAGAATGCAGAAGAAGATGGGAAAGGATGTTTTGAGATATATCATGCTTGTGATGACTCATGCATGGAGAGCATAAGAAACAACACCTATGACCATTCACAGTACAGAGAGGAAGCTCTTTTGAACAGATTGAATATCAACCCAGTGACACTCTCTTCTGGATATAAAGACATCATTCTCTGGTTTAGCTTCGGGGCATCATGTTTTGCTCTTCTAGCCGTTGTCATGGGTCTTGTCTTTTTCTGTCTGAAGAATGGAAACATGCGATGCACAATCTGTATTTAG
>A_/_H10N5|KP285885|A/migratory_duck/Jiangxi/31577/2013
ATGTACAAAATAGTAGTGATAATCGCGCTCCTTGGAGCTGTGAAAGGTCTTGATAAAATCTGTCTAGGACATCATGCAGTGGCTAATGGGACCATCGTAAAGACTCTCACAAACGAACAGGAAGAGGTGACCAACGCTACTGAAACAGTGGAGAGTACAGGCCTAAACAGATTATGTATGAAAGGAAGGAACCATAAAGACCTGGGCAACTGCCATCCAATAGGGATGCTAATAGGGACTCCAGCTTGTGATCTGCACCTTACAGGGACGTGGGACACTCTCATTGAACGAGAGAATGCTATTGCTTACTGCTACCCTGGAGCTACTGTAAATGAAGAAGCACTAAGGCAGAAGATAATGGAGAGTGGAGGGATCAACAAAATAAGCACTGGCTTCACTTATGGATCTTCCATAAACTCGGCCGGGACCACTAAAGCATGCATAAGGAATGGAGGGAATAGCTTTTATGCAGAGCTTAAGTGGCTGGTATCAAAGAACAAAGGACAAAACTTCCCTCAGACCACGAACACTTACAGAAATACAGACACGGCTGAACACCTCATAATGTGGGGAATTCATCACCCTTCTAGCACTCAAGAGAAGAATGATCTATATGGAACACAATCACTGTCCATATCAGTCGGGAGTTCCACTTACCAGAACAATTTTGTTCCGGTTGTTGGAGCAAGACCTAAGGTCAATGGACAAAGTGGCAGAATTGATTTTCACTGGACACTATTACAGCCAGGTGACAATATCACCTTCTCACACAATGGGGGCCTGATAGCACCGAGCCGAGTTAGCAAACTAATTGGGAGGGGATTGGGAATTCAATCAGACGCACCAATAGACAATAATTGTGAGTCCAAATGTTTTTGGAGAGGGGGTTCTATAAATACAAGGCTTCCCTTTCAAAATTTGTCACCAAGAACAGTGGGTCAATGCCCTAAATATGTGAACAAAAGAAGCTTGATGCTTGCAACAGGAATGAGAAACGTACCAGAACTAATGCAAGGGAGAGGTCTATTTGGTGCAATAGCAGGGTTTATAGAGAATGGGTGGGAAGGAATGGTAGATGGCTGGTATGGTTTCAGACATCAAAATGCTCAGGGCACAGGCCAGGCCGCTGATTACAAGAGTACTCAGGCAGCTATTGACCAAATCACTGGGAAACTGAATAGACTTATTGAAAAAACCAATACTGAGTTCGAGTCAATAGAATCTGAGTTCAGTGAGATCGAACACCAGATCGGTAACGTCATTAATTGGACTAAAGATTCAATAATCGACATTTGGACTTATCAGGCTGAGCTGTTGGTGGCAATGGAGAACCAGCATACAATCGACATGGCTGACTCAGAGATGTTGAATCTATATGAAAGAGTGAGGAAACAACTAAGGCAGAATGCAGAAGAAGATGGGAAAGGATGTTTTGAGATATATCATGCTTGTGATGACTCATGCATGGAGAGCATAAGAAACAACACCTATGACCATTCACAGTACAGAGAGGAAGCTCTTTTGAACAGATTGAATATCAACCCAGTAACACTCTCTTCTGGATATAAAGACATCATTCTCTGGTTTAGCTTCGGGGCATCATGTTTTGTTCTTCTAGCCGTTGTCATGGGTCTTGTCTTTTTCTGTCTGAAGAATGGAAACATGCGATGCACAATCTGTATTTAG
>A_/_H10N8|KP285845|A/chicken/Jiangxi/36229/2013
ATGTACAAAGTAGTAGTAATAATCGCGCTCCTTGGAGCTGTGAAAGGTCTTGATAAAATCTGTCTAGGACATCATGCAGTGGCTAATGGGACCATCGTAAAGACTCTCACAAACGAACAGGAAGAGGTAACCAACGCTACTGAAACAGTGGAGAGTACAGGCATAAACAGATTATGTATGAAAGGAAGAAAACATAAAGACCTGGGCAACTGCCATCCAATAGGGATGCTAATAGGGACTCCAGCTTGTGATCTGCACCTTACAGGGACGTGGGACACTCTCATTGAACGAGAGAATGCTATTGCTTACTGCTACCCTGGAGCTACTGTAAATGTAGAAGCACTAAGGCAGAAGATAATGGAGAGTGGAGGGATCGACAAGATAAGCACTGGCTTCACTTATGGATCTTCCATAAACTCGGCCGGGACCACTAGAGCGTGCATGAGGAATGGAGGGAATAGCTTTTATGCAGAGCTTAAGTGGCTGGTATCAAAGAACAAAGGACAAAACTTTCCTCAGACCACGAACACTTACAGAAATACAGACACGGCTGAACACCTCATAATGTGGGGAATTCATCACCCTTCTAGCATTCAAGAGAAGAATGATCTATATGGAACACAATCACTGTCCATATCAGTCGGGAGTTCCACTTACCGGAACAATTTTGTTCCGGTTGTTGGAGCAAGACCTCAGGTCAATGGACAAAGTGGCAGAATTGATTTTCACTGGACACTAGTACAGCCAGGTGACAACATCACCTTCTCACACAATGGGGGCTTGATAGCACCGAGCCGAGTTAGCAAATTAATTGGGAGGGGATTGGGAATCCAATCAGACGCACCAATAGACAATAATTGTGAGTCCAAATGTTTTTGGAGAGGGGGTTCTATAAATACAAGGCTTCCCTTTCAAAATTTGTCACCAAGAACAGTGGGTCAGTGTCCTAAATATGTGAACAGAAGAAGCTTGATGCTTGCAACAGGAATGAGAAACGTACCAGAACTAATACAAGGGAGAGGTCTATTTGGTGCAATAGCAGGGTTTTTAGAGAATGGGTGGGAAGGAATGGTAGATGGCTGGTATGGTTTCAGACATCAAAATGCTCAGGGCACAGGCCAGGCCGCTGATTACAAGAGTACTCAGGCAGCTATTGATCAAATCACTGGGAAACTGAATAGACTTGTTGAAAAAACCAATACTGAGTTCGAGTCAATAGAATCTGAGTTCAGTGAGATCGAACACCAAATCGGTAACGTCATCAATTGGACTATGGATTCAATAACCGACATTTGGACTTATCAGGCTGAGCTGTTGGTGGCAATGGAGAACCAGCATACAATCGACATGGCTGACTCAGAGATGTTGAATCTATATGAAAGAGTGAGGAAACAACTAAGGCAGAATGCAGAAGAAGATGGGAAAGGATGTTTTGAGATATATCATGCTTGTGATGATTCATGCATGGAGAGCATAAGAAACAACACCTATGACCATTCACAGTACAGAGAGGAAGCTCTTTTGAACAGATTGAATATCAACCCAGTGACACTCTCTTCTGGATATAAAGACATCATTCTCTGGTTTAGCTTCGGGGCATCATGTTTTGTTCTTCTAGCCGTTGTCATGGGTCTTGTCTTTTTCTGTCTGAAGAATGGAAACATGCGATGCACAATCTGCATTTAG
>A_/_H10N8|KP285733|A/duck/Jiangxi/6648/2013
ATGTACAAAATAGTAGTGATAATCGCGCTCCTTGGAGCTGTGAAAGGTCTTGATAAAATCTGTCTAGGACATCATGCAGTGGTTAATGGGACCATCGTAAAGACTCTCACAAACGAACAAGAAGAGGTGACCAACGCTACTGAAACAGTGGAGAGTACAGGCCTAAACAGATTATGTATGAAAGGAAGAAACCATAAAGACCTGGGCAATTGCCATCCAATAGGGATGCTAATAGGGACTCCAGCTTGTGATCTGCACCTTACAGGGACGTGGGACACTCTCATTGAACGAGAGAATGCTATTGCTTACTGCTACCCTGGAGCTACTGTCAATGAAGAAGCACTAAGGCAGAAGATAATGGAGAGTGGAGGGATCAACAAAATAAGCACTGGTTTCACTTATGGATCTTCCATAAACTCGGCCGGGACCACTAGAGCATGCATGAGGAATGGAGGGAATAGTTTTTATGCAGAACTTAAGTGGCTGGTATCAAAGAGCAAAGGACAAAACTTCCCTCAGACCACGAATACTTACAGAAATACAGACACGGCTGAACACCTCATAATGTGGGGAATTCATCACCCTTCTAGCACTCAAGAGAAGAATGATCTATATGGAACACAATCACTGTCCATATCAGTCGGGAGTTCCACTTACCAGAACAATTTTGTTCCGGTTGTTGGAGCAAGACCTCAGGTCAATGGACAAAGTGGCAGAATTGATTTTCACTGGACACTAGTACAGCCAGGTGACAATATCACCTTCTCACACAATGGGGGCCTGATAGCACCGAGCCGAGTTAGCAAATTAATTGGGAGGGGATTGGGAATTCAATCAGACGCACCAATAGACAACAATTGTGAGTCCAAATGTTTTTGGAGAGGGGGTTCTATAAATACAAGGCTTCCCTTTCAAAATTTGTCACCAAGAACAGTGGGTCAATGTCCTAAATATGTGAACAAAAGAAGCTTGATGCTTGCAACAGGGATGAGAAACGTACCAGAACTAATGCAAGGGAGAGGTCTATTTGGTGCAATAGCAGGGTTTATAGAGAATGGATGGGAAGGAATGGTAGATGGCTGGTATGGTTTCAGACATCAAAATGCTCAGGGCACAGGCCAGGCCGCTGATTACAAGAGTACTCAGGCAGCTATTGATCAAATCACTGGGAAACTGAATAGACTTATTGAAAAAACCAATACTGAGTTCGAGTCAATAGAATCTGAGTTCAGTGAGATCGAACACCAGATCGGTAACGTCATCAATTGGACTAAGGATTCAATAACCGACATTTGGACTTATCAGGCTGAGCTGTTGGTGGCAATGGAGAACCAGCATACAATCGACATGGCTGACTCAGAGATGTTGAATCTATATGAAAGAGTGAGGAAACAACTAAGGCAGAATGCAGAAGAAGATGGGAAAGGATGTTTTGAGATATATCATGCTTGTGATGACTCATGCATGGAGAGCATAAGAAACAACACCTATGACCATTCACAGTACAGAGAGGAAGCTCTTTTGAACAGATTGAATATCAACCCAGTGACACTCTCTTCTGGATATAAAGACATCATTCTCTGGTTTAGCTTCGGGGCATCATGTTTTGTTCTTCTAGCCGTTGTCATGGGTCTTGTCTTTTTCTGTCTGAAGAATGGAAACATGCGATGCACAATCTGTATTTAG
>A_/_H10N8|KP285725|A/duck/Jiangxi/6645/2013
ATGTACAAAATAGTAGTGATAATCGCGCTCCTTGGAGCTGTGAAAGGTCTTGATAAAATCTGTCTAGGACATCATGCAGTGGCTAATGGGACCATCGTAAAGACTCTCACAAACGAACAAGAAGAGGTGACCAACGCTACTGAARCAGTGGAGAGTACAGGCCTAAACAGATTATGTATGAAAGGAAGAAACCATAAAGACCTGGGCAATTGCCATCCAATAGGGATGCTAATAGGGACTCCAGCTTGTGATCTGCACCTTACAGGGACGTGGGACACTCTCATTGAACGAGAGAATGCTATTGCTTACTGCTACCCTGGAGCTACTGTCAATGAAGAAGCACTAAGGCAGAAGATAATGGAGAGTGGAGGGATCAACAAAATAAGCACTGGTTTCACTTATGGATCTTCCATAAACTCGGCCGGGACCACTAGAGCATGCATGAGGAATGGAGGGAATAGTTTTTATGCAGAGCTTAAGTGGCTGGTATCAAAGAGCAAAGGACAAAACTTCCCTCAGACCACGAATACTTACAGAAATACAGACACGGCTGAACACCTCATAATGTGGGGAATTCATCACCCTTCTAGCACTCAAGAGAAGAATGATCTATATGGAACACAATCACTGTCCATATCAGTCGGGAGTTCCACTTACCAGAACAATTTTGTTCCGGTTGTTGGAGCAAGACCTCAGGTCAATGGACAAAGTGGCAGAATTGATTTTCACTGGACACTAGTACAGCCAGGTGACAATATCACCTTCTCACACAATGGGGGCCTGATAGCACCGAGCCGAGTTAGCAAATTAATTGGGAGGGGATTGGGAATTCAATCAGACGCACCAATAGACAACAATTGTGAGTCCAAATGTTTTTGGAGAGGGGGTTCTATAAATACAAGGCTTCCCTTTCAAAATTTGTCACCAAGAACAGTGGGTCAATGTCCTAAATATGTGAACAAAAGAAGCTTGATGCTTGCAACAGGGATGAGAAACGTACCAGAACTAATGCAAGGGAGAGGTCTATTTGGTGCAATAGCAGGGTTTATAGAGAATGGATGGGAAGGAATGGTAGATGGCTGGTATGGTTTCAGACATCAAAATGCTCAGGGCACAGGCCAGGCCGCTGATTACAAGAGTACTCAGGCAGCTATTGATCAAATCACTGGGAAACTGAATAGACTTATTGAAAAAACCAATACTGAGTTCGAGTCAATAGAATCTGAGTTCAGTGAGATCGAACACCAGATCGGTAACGTCATCAATTGGACTAAGGATTCAATAACCGACATTTGGACTTATCAGGCTGAGCTGTTGGTGGCAATGGAGAACCAGCATACAATCGACATGGCTGACTCAGAGATGTTGAATCTATATGAAAGAGTGAGGAAACAACTAAGGCAGAATGCAGAAGAAGATGGGAAAGGATGTTTTGAGATATATCATGCTTGTGATGACTCATGCATGGAGAGCATAAGAAACAACACCTATGACCATTCACAGTACAGAGAGGAAGCTCTTTTGAACAGATTGAATATCAACCCAGTGACACTCTCTTCTGGATATAAAGACATCATTCTCTGGTTTAGCTTCGGGGCATCATGTTTTGTTCTTCTAGCCGTTGTCATGGGTCTTGTCTTTTTCTGTCTGAAGAATGGAAACATGCGATGCACAATCTGTATTTAG
>A_/_H10N8|KP285717|A/duck/Jiangxi/6634/2013
ATGTACAAAATAGTAGTGATAATCGCGCTCCTTGGAGCTGTGAAAGGTCTTGATAAAATCTGTCTAGGACATCATGCAGTGGCTAATGGGACCATCGTAAAGACTCTCACAAACGAACAAGAAGAGGTGACCAACGCTACTGAAACAGTGGAGAGTACAGGCCTAAACAGATTATGTATGAAAGGAAGAAACCATAAAGACCTGGGCAATTGCCATCCAATAGGGATGCTAATAGGGACTCCAGCTTGTGATCTGCACCTTACAGGGACGTGGGACACTCTCATTGAACGAGAGAATGCTATTGCTTACTGCTACCCTGGAGCTACTGTCAATGAAGAAGCACTAAGGCAGAAGATAATGGAGAGTGGAGGGATCAACAAAATAAGCACTGGTTTCACTTATGGATCTTCCATAAACTCGGCCGGGACCACTAGAGCATGCATGAGGAATGGAGGGAATAGTTTTTATGCAGAGCTTAAGTGGCTGGTATCAAAGAGCAAAGGACAAAACTTCCCTCAGACCACGAATACTTACAGAAATACAGACACGGCTGAACACCTCATAATGTGGGGAATTCATCACCCTTCTAGCACTCAAGAGAAGAATGATCTATATGGAACACAATCACTGTCCATATCAGTCGGGAGTTCCACTTACCAGAACAATTTTGTTCCGGTTGTTGGAGCAAGACCTCAGGTCAATGGACAAAGTGGCAGAATTGATTTTCACTGGACACTAGTACAGCCAGGTGACAATATCACCTTCTCACACAATGGGGGCCTGATAGCACCGAGCCGAGTTAGCAAATTAATTGGGAGGGGATTGGGAATTCAATCAGACGCACCAATAGACAACAATTGTGAGTCCAAATGTTTTTGGAGAGGGGGTTCTATAAATACAAGGCTTCCCTTTCAAAATTTGTCACCAAGAACAGTGGGTCAATGTCCTAAATATGTGAACAAAAGAAGCTTGATGCTTGCAACAGGGATGAGAAACGTACCAGAACTAATGCAAGGGAGAGGTCTATTTGGTGCAATAGCAGGGTTTATAGAGAATGGATGGGAAGGAATGGTAGATGGCTGGTATGGTTTCAGACATCAAAATGCTCAGGGCACAGGCCAGGCCGCTGATTACAAGAGTACTCAGGCAGCTATTGATCAAATCACTGGGAAACTGAATAGACTTATTGAAAAAACCAATACTGAGTTCGAGTCAATAGAATCTGAGTTCAGTGAGATCGAACACCAGATCGGTAACGTCATCAATTGGACTAAGGATTCAATAACCGACATTTGGACTTATCAGGCTGAGCTGTTGGTGGCAATGGAGAACCAGCATACAATCGACATGGCTGACTCAGAGATGTTGAATCTATATGAAAGAGTGAGGAAACAACTAAGGCAGAATGCAGAAGAAGATGGGAAAGGATGTTTTGAGATATATCATGCTTGTGATGACTCATGCATGGAGAGCATAAGAAACAACACCTATGACCATTCACAGTACAGAGAGGAAGCTCTTTTGAACAGATTGAATATCAACCCAGTGACACTCTCTTCTGGATATAAAGACATCATTCTCTGGTTTAGCTTCGGGGCATCATGTTTTGTTCTTCTAGCCGTTGTCATGGGTCTTGTCTTTTTCTGTCTGAAGAATGGAAACATGCGATGCACAATCTGTATTTAG
>A_/_H10N8|KP285701|A/duck/Jiangxi/6602/2013
ATGTACAAAATAGTAGTGATAATCGCGCTCCTTGGAGCTGTGAAAGGTCTTGATAAAATCTGTCTAGGACATCATGCAGTGGCTAATGGGACCATCGTAAAGACTCTCACAAACGAACAAGAAGAGGTGACCAACGCTACTGAAACAGTGGAGAGTACAGGCCTAAACAGATTATGTATGAAAGGAAGAAACCATAAAGACCTGGGCAATTGCCATCCAATAGGGATGCTAATAGGGACTCCAGCTTGTGATCTGCACCTTACAGGGACGTGGGACACTCTCATTGAACGAGAGAATGCTACTGCTTACTGCTACCCTGGAGCTACTGTCAATGAAGAAGCACTAAGGCAGAAGATAATGGAGAGTGGAGGGATCAACAAAATAAGCACTGGTTTCACTTATGGATCTTCCATAAACTCGGCCGGGACCACTAGAGCATGCATGAGGAATGGAGGGAATAGTTTTTATGCAGAGCTTAAGTGGCTGGTATCAAAGAGCAAAGGACAAAACTTCCCTCAGACCACGAATACTTACAGAAATACAGACACGGCTGAACACCTCATAATGTGGGGAATTCATCACCCTTCTAGCACTCAAGAGAAGAATGATCTATATGGAACACAATCACTGTCCATATCAGTCGGGAGTTCCACTTACCAGAACAATTTTGTTCCGGTTGTTGGAGCAAGACCTCAGGTCAATGGACAAAGTGGCAGAATTGATTTTCACTGGACACTAGTACAGCCAGGTGACAATATCACCTTCTCACACAATGGGGGCCTGATAGCACCGAGCCGAGTTAGCAAATTAATTGGGAGGGGATTGGGAATTCAATCAGACACACCAATAGACAACAATTGTGAGTCCAAATGTTTTTGGAGAGGGGGTTCTATAAATACAAGGCTTCCCTTTCAAAATTTGTCACCAAGAACAGTGGGTCAATGTCCTAAATATGTGAACAAAAGAAGCTTGATGCTTGCAACAGGGATGAGAAACGTACCAGAACTAATGCAAGGGAGAGGTCTATTTGGTGCAATAGCAGGGTTTATAGAGAATGGATGGGAAGGAATGGTAGATGGCTGGTATGGTTTCAGACATCAAAATGCTCAGGGCACAGGCCAGGCCGCTGATTACAAGAGTACTCAGGCAGCTATTGATCAAATCACTGGGAAACTGAATAGACTTATTGAAAAAACCAATACTGAGTTCGAGTCAATAGAATCTGAGTTCAGTGAGATCGAACACCAGATCGGTAACGTCATCAATTGGACTAAGGATTCAATAACCGACATTTGGACTTATCAGGCTGAGCTGTTGGTGGCAATGGAGAACCAGCATACAATCGACATGGCTGACTCAGAGATGTTGAATCTATATGAAAGAGTGAGGAAACAACTAAGGCAGAATGCAGAAGAAGATGGGAAAGGATGTTTTGAGATATATCATGCTTGTGATGACTCATGCATGGAGAGCATAAGAAACAACACCTATGACCATTCACAGTACAGAGAGGAAGCTCTTTTGAACAGATTGAATATCAACCCAGTGACACTCTCTTCTGGATATAAAGACATCATTCTCTGGTTTAGCTTCGGGGCATCATGTTTTGTTCTTCTAGCCGTTGTCATGGGTCTTGTCTTTTTCTGTCTGAAGAATGGAAACATGCGATGCACAATCTGTATTTAG
>A_/_H10N8|KP285677|A/duck/Jiangxi/6556/2013
ATGTACAAAATAGTAGTGATAATCGCGCTCCTTGGAGCTGTGAAAGGTCTTGATAAAATCTGTCTAGGACATCATGCAGTGGCTAATGGGACCATCGTAAAGACTCTCACAAACGAACAAGAAGAGGTGACCAACGCTACTGAAACAGTGGAGAGTACAGGCCTAAACAGATTATGTATGAAAGGAAGAAACCATAAAGACCTGGGCAATTGCCATCCAATAGGGATGCTAATAGGGACTCCAGCTTGTGATCTGCACCTTACAGGGACGTGGGACACTCTCATTGAACGAGAGAATGCTATTGCTTACTGCTACCCTGGAGCTACTGTCAATGAAGAAGCACTAAGGCAGAAGATAATGGAGAGTGGAGGGATCAACAAAATAAGCACTGGTTTCACTTATGGATCTTCCATAAACTCGGCCGGGACCACTAGAGCATGCATGAGGAATGGAGGGAATAGTTTTTATGCAGAGCTTAAGTGGCTGGTATCAAAGAGCAAAGGACAAAACTTCCCTCAGACCACGAATACTTACAGAAATACAGACACGGCTGAACACCTCATAATGTGGGGAATTCATCACCCTTCTAGCACTCAAGAGAAGAATGATCTATATGGAACACAATCACTGTCCATATCAGTCGGGAGTTCCACTTACCAGAACAATTTTGTTCCGGTTGTTGGAGCAAGACCTCAGGTCAATGGACAAAGTGGCAGAATTGATTTTCACTGGACACTAGTACAGCCAGGTGACAATATCACCTTCTCACACAATGGGGGCCTGATAGCACCGAGCCGAGTTAGCAAATTAATTGGGAGGGGATTGGGAATTCAATCAGATGCACCAATAGACAACAATTGTGAGTCCAAATGTTTTTGGAGAGGGGGTTCTATAAATACAAGGCTTCCCTTTCAAAATTTGTCACCAAGAACAGTGGGTCAATGTCCTAAATATGTGAACAAAAGAAGCTTGATGCTTGCAACAGGGATGAGAAACGTACCAGAACTAATGCAAGGGAGAGGTCTATTTGGTGCAATAGCAGGGTTTATAGAGAATGGATGGGAAGGAATGGTAGATGGCTGGTATGGTTTCAGACATCAAAATGCTCAGGGCACAGGCCAGGCCGCTGATTACAAGAGTACTCAGGCAGCTATTGATCAAATCACTGGGAAACTGAATAGACTTATTGAAAAAACCAATACTGAGTTCGAGTCAATAGAATCTGAGTTCAGTGAGATCGAACACCAGATCGGTAACGTCATCAATTGGACTAAGGATTCAATAACCGACATTTGGACTTATCAGGCTGAGCTGTTGGTGGCAATGGAGAACCAGCATACAATCGACATGGCTGACTCAGAGATGTTGAATCTATATGAAAGAGTGAGGAAACAACTAAGGCAGAATGCAGAAGAAGATGGGAAAGGATGTTTTGAGATATATCATGCTTGTGATGACTCATGCATGGAGAGCATAAGAAACAACACCTATGACCATTCACAGTACAGAGAGGAAGCTCTTTTGAACAGATTGAATATCAACCCAGTGACACTCTCTTCTGGATATAAAGACATCATTCTCTGGTTTAGCTTCGGGGCATCATGTTTTGTTCTTCTAGCCGTTGTCATGGGTCTTGTCTTTTTCTGTCTGAAGAATGGAAACATGCGATGCACAATCTGTATTTAG
>A_/_H10N8|KP285661|A/duck/Jiangxi/6544/2013
ATGTACAAAATAGTAGTGATAATCGCGCTCCTTGGAGCTGTGAAAGGTCTTGATAAAATCTGTCTAGGACATCATGCAGTGGTTAATGGGACCATCGTAAAGACTCTCACAAACGAACAAGAAGAGGTGACCAACGCTACTGAAACAGTGGAGAGTACAGGCCTAAACAGATTATGTATGAAAGGAAGAAACCATAAAGACCTGGGCAATTGCCATCCAATAGGGATGCTAATAGGGACTCCAGCTTGTGATCTGCACCTTACAGGGACGTGGGACACTCTCATTGAACGAGAGAATGCTATTGCTTACTGCTACCCTGGAGCTACTGTCAATGAAGAAGCACTAAGGCAGAAGATAATGGAGAGTGGAGGGATCAACAAAATAAGCACTGGTTTCACTTATGGATCTTCCATAAACTCGGCCGGGACCACTAGAGCATGCATGAGGAATGGAGGGAATAGTTTTTATGCAGAGCTTAAGTGGCTGGTATCAAAGAGCAAAGGACAAAACTTCCCTCAGACCACGAATACTTACAGAAATACAGACACGGCTGAACACCTCATAATGTGGGGAATTCATCACCCTTCTAGCACTCAAGAGAAGAATGATCTATATGGAACACAATCACTGTCCATATCAGTCGGGAGTTCCACTTACCAGAACAATTTTGTTCCGGTTGTTGGAGCAAGACCTCAGGTCAATGGACAAAGTGGCAGAATTGATTTTCACTGGACACTAGTACAGCCAGGTGACAATATCACCTTCTCACACAATGGGGGCCTGATAGCACCGAGCCGAGTTAGCAAATTAATTGGGAGGGGATTGGGAATTCAATCAGACGCACCAATAGACAACAATTGTGAGTCCAAATGTTTTTGGAGAGGGGGTTCTATAAATACAAGGCTTCCCTTTCAAAATTTGTCACCAAGAACAGTGGGTCAATGTCCTAAATATGTGAACAAAAGAAGCTTGATGCTTGCAACAGGGATGAGAAACGTACCAGAACTAATGCAAGGGAGAGGTCTATTTGGTGCAATAGCAGGGTTTATAGAGAATGGATGGGAAGGAATGGTAGATGGCTGGTATGGTTTCAGACATCAAAATGCTCAGGGCACAGGCCAGGCCGCTGATTACAAGAGTACTCAGGCAGCTATTGATCAAATCACTGGGAAACTGAATAGACTTATTGAAAAAACCAATACTGAGTTCGAGTCAATAGAATCTGAGTTCAGTGAGATCGAACACCAGATCGGTAACGTCATCAATTGGACTAAGGATTCAATAACCGACATTTGGACTTATCAGGCTGAGCTGTTGGTGGCAATGGAGAACCAGCATACAATCGACATGGCTGACTCAGAGATGTTGAATCTATATGAAAGAGTGAGGAAACAACTAAGGCAGAATGCAGAAGAAGATGGGAAAGGATGTTTTGAGATATATCATGCTTGTGATGACTCATGCATGGAGAGCATAAGAAACAACACCTATGACCATTCACAGTACAGAGAGGAAGCTCTTTTGAACAGATTGAATATCAACCCAGTGACACTCTCTTCTGGATATAAAGACATCATTCTCTGGTTTAGCTTCGGGGCATCATGTTTTGTTCTTCTAGCCGTTGTCATGGGTCTTGTCTTTTTCTGTCTGAAGAATGGAAACATGCGATGCACAATCTGTATTTAG
>A_/_H10N8|KP285645|A/duck/Jiangxi/6526/2013
ATGTACAAAATAGTAGTGATAATCGCGCTCCTTGGAGCTGTGAAAGGTCTTGATAAAATCTGTCTAGGACATCATGCAGTGGCTAATGGGACCATCGTAAAGACTCTCACAAACGAACAAGAAGAGGTGACCAACGCTACTGAAACAGTGGAGAGTACAGGCCTAAACAGATTATGTATGAAAGGAAGAAACCATAAAGACCTGGGCAATTGCCATCCAATAGGGATGCTAATAGGGACTCCAGCTTGTGATCTGCACCTTACAGGGACGTGGGACACTCTCATTGAACGAGAGAATGCTATTGCTTACTGCTACCCTGGAGCTACTGTCAATGAAGAAGCACTAAGGCAGAAGATAATGGAGAGTGGAGGGATCAACAAAATAAGCACTGGTTTCACTTATGGATCTTCCATAAACTCGGCCGGGACCACTAGAGCATGCATGAGGAATGGAGGGAATAGTTTTTATGCAGAGCTTAAGTGGCTGGTATCAAAGAGCAAAGGACAAAACTTCCCTCAGACCACGAATACTTACAGAAATACAGACACGGCTGAACACCTCATAATGTGGGGAATTCATCACCCTTCTAGCACTCAAGAGAAGAATGATCTATATGGAACACAATCACTGTCCATATCAGTCGGGAGTTCCACTTACCAGAACAATTTTGTTCCGGTTGTTGGAGCAAGACCTCAGGTCAATGGACAAAGTGGCAGAATTGATTTTCACTGGACACTAGTACAGCCAGGTGACAATATCACCTTCTCACACAATGGGGGCCTGATAGCACCGAGCCGAGTTAGCAAATTAATTGGGAGGGGATTGGGAATTCAATCATACGCACCAATAGACAACAATTGTGAGTCCAAATGTTTTTGGAGAGGGGGTTCTATAAATACAAGGCTTCCCTTTCAAAATTTGTCACCAAGAACAGTGGGTCAATGTCCTAAATATGTGAACAAAAGAAGCTTGATGCTTGCAACAGGGATGAGAAACGTACCAGAACTAATGCAAGGGAGAGGTCTATTTGGTGCAATAGCAGGGTTTATAGAGAATGGATGGGAAGGAATGGTAGATGGCTGGTATGGTTTCAGACATCAAAATGCTCAGGGCACAGGCCAGGCCGCTGATTACAAGAGTACTCAGGCAGCTATTGATCAAATCACTGGGAAACTGAATAGACTTATTGAAAAAACCAATACTGAGTTCGAGTCAATAGAATCTGAGTTCAGTGAGATCGAACACCAGATCGGTAACGTCATCAATTGGACTAAGGATTCAATAACCGACATTTGGACTTATCAGGCTGAGCTGTTGGTGGCAATGGAGAACCAGCATACAATCGACATGGCTGACTCAGAGATGTTGAATCTATATGAAAGAGTGAGGAAACAACTAAGGCAGAATGCAGAAGAAGATGGGAAAGGATGTTTTGAGATATATCATGCTTGTGATGACTCATGCATGGAGAGCATAAGAAACAACACCTATGACCATTCACAGTACAGAGAGGAAGCTCTTTTGAACAGATTGAATATCAACCCAGTGACACTCTCTTCTGGATATAAAGACATCATTCTCTGGTTTAGCTTCGGGGCATCATGTTTTGTTCTTCTAGCCGTTGTCATGGGTCTTGTCTTTTTCTGTCTGAAGAATGGAAACATGCGATGCACAATCTGTATTTAG
>A_/_H10N8|KP285637|A/duck/Jiangxi/6515/2013
ATGTACAAAATAGTAGTGATAATCGCGCTCCTTGGAGCTGTGAAAGGTCTTGATAAAATCTGTCTAGGACATCATGCAGTGGCTAATGGGACCATCGTAAAGACTCTCACAAACGAACAAGAAGAGGTGACCAACGCTACTGAAACAGTGGAGAGTACAGGCCTAAACAGATTATGTATGAAAGGAAGAAACCATAAAGACCTGGGCAATTGCCATCCAATAGGGATGCTAATAGGGACTCCAGCTTGTGATCTGCACCTTACAGGGACGTGGGACACTCTCATTGAACGAGAGAATGCTATTGCTTACTGCTACCCTGGAGCTACTGTCAATGAAGAAGCACTAAGGCAGAAGATAATGGAGAGTGGAGGGATCAACAAAATAAGCACTGGTTTCACTTATGGATCTTCCATAAACTCGGCCGGGACCACTAGAGCATGCATGAGGAATGGAGGGAATAGTTTTTATGCAGAGCTTAAGTGGCTGGTATCAAAGAGCAAAGGACAAAACTTCCCTCAGACCACGAATACTTACAGAAATACAGACACGGCTGAACACCTCATAATGTGGGGAATTCATCACCCTTCTAGCACTCAAGAGAAGAATGATCTATATGGAACACAATCACTGTCCATATCAGTCGGGAGTTCCACTTACCAGAACAATTTTGTTCCGGTTGTTGGAGCAAGACCTCAGGTCAATGGACAAAGTGGCAGAATTGATTTTCACTGGACACTAGTACAGCCAGGTGACAATATCACCTTCTCACACAATGGGGGCCTGATAGCACCGAGCCGAGTTAGCAAATTAATTGGGAGGGGATTGGGAATTCAATCAGACGCACCAATAGACAACAATTGTGAGTCCAAATGTTTTTGGAGAGGGGGTTCTATAAATACAAGGCTTCCCTTTCAAAATTTGTCACCAAGAACAGTGGGTCAATGTCCTAAATATGTGAACAAAAGAAGCTTGATGCTTGCAACAGGRATGAGAAACGTACCAGAACTAATGCAAGGGAGAGGTCTATTTGGTGCAATAGCAGGGTTTATAGAGAATGGATGGGAAGGAATGGTAGATGGCTGGTATGGTTTCAGACATCAAAATGCTCAGGGCACAGGCCAGGCCGCTGATTACAAGAGTACTCAGGCAGCTATTGATCAAATCACTGGGAAACTGAATAGACTTATTGAAAAAACCAATACTGAGTTCGAGTCAATAGAATCTGAGTTCAGTGAGATCGAACACCAGATCGGTAACGTCATCAATTGGACTAAGGATTCAATAACCGACATTTGGACTTATCAGGCTGAGCTGTTGGTGGCAATGGAGAACCAGCATACAATCGACATGGCTGACTCAGAGATGTTGAATCTATATGAAAGAGTGAGGAAACAACTAAGGCAGAATGCAGAAGAAGATGGGAAAGGATGTTTTGAGATATATCATGCTTGTGATGACTCATGCATGGAGAGCATAAGAAACAACACCTATGACCATTCACAGTACAGAGAGGAAGCTCTTTTGAACAGATTGAATATCAACCCAGTGACACTCTCTTCTGGATATAAAGACATCATTCTCTGGTTTAGCTTCGGGGCATCATGTTTTGTTCTTCTAGCCGTTGTCATGGGTCTTGTCTTTTTCTGTCTGAAGAATGGAAACATGCGATGCACAATCTGTATTTAG
>A_/_H10N8|KP285629|A/duck/Jiangxi/6505/2013
ATGTACAAAATAGTAGTGATAATCGCGCTCCTTGGAGCTGTGAAAGGTCTTGATAAAATCTGTCTAGGACATCATGCAGTGGCTAATGGGACCATCGTAAAGACTCTCACAAACGAACAAGAAGAGGTGACCAACGCTACTGAAACAGTGGAGAGTACAGGCCTAAACAGATTATGTATGAAAGGAAGAAACCATAAAGACCTGGGCAATTGCCATCCAATAGGGATGCTAATAGGGACTCCAGCTTGTGATCTGCACCTTACAGGGACGTGGGACACTCTCATTGAACGAGAGAATGCTACTGCTTACTGCTACCCTGGAGCTACTGTCAATGAAGAAGCACTAAGGCAGAAGATAATGGAGAGTGGAGGGATCAACAAAATAAGCACTGGTTTCACTTATGGATCTTCCATAAACTCGGCCGGGACCACTAGAGCATGCATGAGGAATGGAGGGAATAGTTTTTATGCAGAGCTTAAGTGGCTGGTATCAAAGAGCAAAGGACAAAACTTCCCTCAGACCACGAATACTTACAGAAATACAGACACGGCTGAACACCTCATAATGTGGGGAATTCATCACCCTTCTAGCACTCAAGAGAAGAATGATCTATATGGAACACAATCACTGTCCATATCAGTCGGGAGTTCCACTTACCAGAACAATTTTGTTCCGGTTGTTGGAGCAAGACCTCAGGTCAATGGACAAAGTGGCAGAATTGATTTTCACTGGACACTAGTACAGCCAGGTGACAATATCACCTTCTCACACAATGGGGGCCTGATAGCACCGAGCCGAGTTAGCAAATTAATTGGGAGGGGATTGGGAATTCAATCAGACGCACCAATAGACAACAATTGTGAGTCCAAATGTTTTTGGAGAGGGGGTTCTATAAATACAAGGCTTCCCTTTCAAAATTTGTCACCAAGAACAGTGGGTCAATGTCCTAAATATGTGAACAAAAGAAGCTTGATGCTTGCAACAGGGATGAGAAACGTACCAGAACTAATGCAAGGGAGAGGTCTATTTGGTGCAATAGCAGGGTTTATAGAGAATGGATGGGAAGGAATGGTAGATGGCTGGTATGGTTTCAGACATCAAAATGCTCAGGGCACAGGCCAGGCCGCTGATTACAAGAGTACTCAGGCAGCTATTGATCAAATCACTGGGAAACTGAATAGACTTATTGAAAAAACCAATACTGAGTTCGAGTCAATAGAATCTGAGTTCAGTGAGATCGAACACCAGATCGGTAACGTCATCAATTGGACTAAGGATTCAATAACCGACATTTGGACTTATCAGGCTGAGCTGTTGGTGGCAATGGAGAACCAGCATACAATCGACATGGCTGACTCAGAGATGTTGAATCTATATGAAAGAGTGAGGAAACAACTAAGGCAGAATGCAGAAGAAGATGGGAAAGGATGTTTTGAGATATATCATGCTTGTGATGACTCATGCATGGAGAGCATAAGAAACAACACCTATGACCATTCACAGTACAGAGAGGAAGCTCTTTTGAACAGATTGAATATCAACCCAGTGACACTCTCTTCTGGATATAAAGACATCATTCTCTGGTTTAGCTTCGGGGCATCATGTTTTGTTCTTCTAGCCGTTGTCATGGGTCTTGTCTTTTTCTGTCTGAAGAATGGAAACATGCGATGCACAATCTGTATTTAG
>A_/_H10N8|KP285613|A/duck/Jiangxi/6487/2013
ATGTACAAAATAGTAGTGATAATCGCGCTCCTTGGAGCTGTGAAAGGTATTGATAAAATCTGTCTAGGACATCATGCAGTGGCTAATGGGACCATCGTAAAGACTCTCACAAACGAACAAGAAGAGGTGACCAACGCTACTGAAACAGTGGAGAGTACAGGCCTAAACAGATTATGTATGAAAGGAAGAAACCATAAAGACCTGGGCAATTGCCATCCAATAGGGATGCTAATAGGGACTCCAGCTTGTGATCTGCACCTTACAGGGACGTGGGACACTCTCATTGAACGAGAGAATGCTATTGCTTACTGCTACCCTGGAGCTACTGTCAATGAAGAAGCACTAAGGCAGAAGATAATGGAGAGTGGAGGGATCAACAAAATAAGCACTGGTTTCACTTATGGATCTTCCATAAACTCGGCCGGGACCACTAGAGCATGCATGAGGAATGGAGGGAATAGTTTTTATGCAGAGCTTAAGTGGCTGGTATCAAAGAGCAAAGGACAAAACTTCCCTCAGACCACGAATACTTACAGAAATACAGACACGGCTGAACACCTCATAATGTGGGGAATTCATCACCCTTCTAGCACTCAAGAGAAGAATGATCTATATGGAACACAATCACTGTCCATATCAGTCGGGAGTTCCACTTACCAGAACAATTTTGTTCCGGTTGTTGGAGCAAGACCTCAGGTCAATGGACAAAGTGGCAGAATTGATTTTCACTGGACACTAGTACAGCCAGGTGACAATATCACCTTCTCACACAATGGGGGCCTGATAGCACCGAGCCGAGTTAGCAAATTAATTGGGAGGGGATTGGGAATTCAATCAGACGCACCAATAGACAACAATTGTGAGTCCAAATGTTTTTGGAGAGGGGGTTCTATAAATACAAGGCTTCCCTTTCAAAATTTGTCACCAAGAACAGTGGGTCAATGTCCTAAATATGTGAACAAAAGAAGCTTGATGCTTGCAACAGGGATGAGAAACGTACCAGAACTAATGCAAGGGAGAGGTCTATTTGGTGCAATAGCAGGGTTTATAGAGAATGGATGGGAAGGAATGGTAGATGGCTGGTATGGTTTCAGACATCAAAATGCTCAGGGCACAGGCCAGGCCGCTGATTACAAGAGTACTCAGGCAGCTATTGATCAAATCACTGGGAAACTGAATAGACTTATTGAAAAAACCAATACTGAGTTCGAGTCAATAGAATCTGAGTTCAGTGAGATCGAACACCAGATCGGTAACGTCATCAATTGGACTAAGGATTCAATAACCGACATTTGGACTTATCAGGCTGAGCTGTTGGTGGCAATGGAGAACCAGCATACAATCGACATGGCTGACTCAGAGATGTTGAATCTATATGAAAGAGTGAGGAAACAACTAAGGCAGAATGCAGAAGAAGATGGGAAAGGATGTTTTGAGATATATCATGCTTGTGATGACTCATGCATGGAGAGCATAAGAAACAACACCTATGACCATTCACAGTACAGAGAGGAAGCTCTTTTGAACAGATTGAATATCAACCCAGTGACACTCTCTTCTGGATATAAAGACATCATTCTCTGGTTTAGCTTCGGGGCATCATGTTTTGTTCTTCTAGCCGTTGTCATGGGTCTTGTCTTTTTCTGTCTGAAGAATGGAAACATGCGATGCACAATCTGTATTTAG
>A_/_H10N3|KP285565|A/duck/Jiangxi/33778/2013
ATGTACAAAATAGTAGTGATAATCGCGCTCCTTGGAGCTGTGAAAGGTCTTGATAAAATCTGCCTAGGACATCATGCAGTGGCAAATGGGACCACCGTAAAGACTCTTACAAACGAACAGGAAGAGGTGACCAACGCTACTGAGACAGTGGAGAGTACAGGCCTAAACAGACTATGTATGAAAGGAAGAAACCATAAAGACCTGGGCAACTGTCATCCAATAGGGATGCTAATAGGGACACCAGCTTGTGATCTGCATCTTACAGGAACGTGGGACACTCTCATTGAACGAGAGAATGCTATTGCTTACTGCTACCCTGGAGCTACTGTAAATGAAGAAGCACTAAGACAGAAAATAATGGAGAGTGGAGGGATCAACAAAATAAGCACTGGCTTCACTTATGGATCTTCCATAAACTCGGCCGGAAACACTAAAGCATGCATGAGGTATGGAGGGAATAGCTTTTATACAGAGCTTAAATGGCTGGTATCAAAGAGCAAAGGGCAAAACTTCCCTCAGACCACGAATACTTACAGAAACACAGACACGGCTGAACACCTCATAATATGGGGAATTCATCACCCTTCTAGCACTCAAGAGAAGAATGATCTATATGGAACACAATCACTGTCCATATCGGTTGGGAGTTCCACTTACCAGAACAATTTTGTTCCGATTGTTGGAGCAAGACCTCAGGTCAATGGACAAAGTGGCAGAATTGATTTTCATTGGACTCTAATACAGCCAGGTGACAACATCACCTTCTCACACAATGGGGGTCTGATAGCACCGAGCCGAGTTAGCAAATTGATTGGAAGGGGATTGGGGATTCAATCAGACGCACCAATAGACAATAATTGTGAGTCCAAATGTTTTTGGAGAGGGGGTTCTATAAATACAAGGCTTCCCTTTCAAAATTTGTCACCGAGAACAGTGGGTCAATGCCCTAAATATGTGAACAAAAAAAGCTTGATGCTTGCCACAGGAATGAGAAACGTACCGGAACTAATGCAAGGGAGAGGTCTATTTGGTGCAATAGCGGGGTTTATAGAGAATGGGTGGGAAGGAATGGTAGATGGCTGGTATGGTTTCAGACACCAGAATGCCCAGGGCACAGGCCAGGCCGCTGATTACAAGAGTACTCAGGCAGCTATTGATCAAATCACTGGAAAACTGAATAGACTTATTGAAAAAACCAATACTGAGTTCGAATCAATAGAGTCTGAGTTCAGTGAGATCGAACACCAGATCGGTAACGTCATCAATTGGACTAAGGATTCAATAACCGACATTTGGACTTATCAGGCTGAGCTGTTGGTGGCAATGGAGAACCAGCATACAATCGATATGGCTGACTCAGAGATGTTGAATCTATATGAAAGAGTGAGAAAACAACTCAGGCAGAATGCAGAAGAAGATGGGAAAGGATGTTTTGAGATATATCATGCTTGTGATGACTCATGCATGGAAAGCATAAGAAACAACACCTATGACCATTCACAGTACAGAGAGGAAGCTCTTTTGAACAGATTGAATATCAACCCAGTGACACTCTCTTCTGGATATAAGGACATCATCCTCTGGTTTAGCTTCGGGGCATCATGTTTTGTTCTTCTAGCCGTTGTCATGGGTCTTGTCTTTTTCTGTCTGAAGAATGGAAACATGCGATGCACAATCTGTATTTAG
>A_/_H10N3|KP285493|A/duck/Jiangxi/15867/2013
ATGTACAAAATAGTAGTGATAATCGCGCTCCTTGGAGCTGTGAAAGGTCTTGATAAAATCTGTCTAGGACATCATGCAGTGGCTAATGGGACCATCGTAAAGACTCTCACAAACGAACAGGAAGAGGTAACCAACGCTACTGAAACAGTGGAGAGTACAGGCCTAAACAGATTATGTATGAAAGGAAGAAAACATAAAGACCTGGGCAACTGCCATCCAATAGGGATGCTAATAGGGACTCCAGCTTGTGATCCGCACCTTACAGGGACGTGGGACACTCTCATTGAACGAGAGAATGCTATTGCTTACTGCTACCCTGGAGCTACTGTAAATGAAGAAGCACTAAGGCAGAAGATAATGGAGAGTGGAGGGATCAACAAGATAAGCACTGGCTTCACTTATGGATCTTCCATAAACTCGGCCGGGACCACTAGAGCGTGCATGAGGAATGGAGGGAATAGCTTTTATGCAGAGCTTAAGTGGCTGGTATCAAAGAGCAAAGGACAAAACTTCCCTCAGACCACGAACACTTACAGAAATACAGACACGGCTGAACACCTCATAATGTGGGGAATTCATCACCCTTCTAGCACTCAAGAGAAGAATAATCTATATGGAACACAATCACTGTCCATATCAGTCGGGAGTTCCACTTACCAGAACAATTTTGTTCCGGTTGTTGGAGCAAGACCTCAGGTCAATGGACAAAGTGGCAGAATTGATTTTCACTGGACACTAGTACAGCCAGGTGACAACATCACCTTCTCACACAATGGGGGCCTGATAGCACCGAGCCGAGTTAGCAAATTAATTGGGAGGGGATTGGGAATCCAATCAGACGCACCAATAGACAATAATTGTGAGTCCAAATGTTTTTGGAGAGGGGGTTCTATAAATACAAGGCTTCCCTTTCAAAATTTGTCACCAAGAACAGTGGGTCAATGTCCTAAATATGTGAACAAAAGAAGCTTGATGCTTGCAACAGGAATGAGAAACGTACCAGAACTAATGCAAGGGAGAGGTCTATTTGGTGCAATAGCAGGGTTTATAGAGAATGGGTGGGAAGGAATGGTAGATGGCTGGTATGGTTTCAGACATCAAAATGCTCAGGGCACAGGCCAGGCCGCTGATTACAAGAGTACTCAGGCAGCTATTGATCAAATCACTGGGAAACTGAATAGACTTGTTGAAAAAACCAATACTGAGTTCGAGTCAATAGAATCTGAGTTCAGTGAGATCGAACACCAAATCGGTAACGTCATCAATTGGACTAAGGATTCAATAACCGACATTTGGACTTATCAGGCTGAGCTGTTGGTGGCAATGGAGAACCAGCATACAATCGACATGGCTGACTCAGAGATGTTGAATCTATATGAAAGAGTGAGGAAACAACTAAGGCAGAATGCAGAAGAAGATGGGAAAGGATGTTTTGAGATATATCATGCTTGTGATGATTCATGCATGGAGAGCATAAGAAACAACACCTATGACCATTCACAGTACAGAGAGGAAGCTCTTTTGAACAGATTGAATATCAACCCAGTGACACTCTCTTCTGGATATAAAGACATCATTCTCTGGTTTAGCTTCGGGGCATCATGTTTTGTTCTTCTAGCCGTTGTCATGGGTCTTGTCTTTTTCTGTCTGAAGAATGGAAACATGCGATGCACAATCTGTATTTAG
>A_/_H10N3|KP285485|A/duck/Jiangxi/15862/2013
ATGTACAAAATAGTAGTGATAATCGCGCTCCTTGGAGCTGTGAAAGGTCTTGATAAAATCTGTCTAGGACATCATGCAGTGGCTAATGGGACCATCGTAAAGACTCTCACAAACGAACAGGAAGAGGTAACCAACGCTACTGAAACAGTGGAGAGTACAGGCCTAAACAGATTATGTATGAAAGGAAGAAAACATAAAGACCTGGGCAACTGCCATCCAATAGGGATGCTAATAGGGACTCCAGCTTGTGATCTGCACCTTACAGGGACGTGGGACACTCTCATTGAACGAGAGAATGCTATTGCTTACTGCTACCCTGGAGCTACTGTAAATGAAGAAGCACTAAGGCAGAAGATAATGGAGAGTGGAGGGATCAACAAGATAAGCACTGGCTTCACTTATGGATCTTCCATAAACTCGGCCGGGACCACTAGAGCGTGCATGAGGAATGGAGGGAATAGCTTTTATGCAGAGCTTAAGTGGCTGGTATCAAAGAGCAAAGGACAAAACTTCCCTCAGACCACGAACACTTACAGAAATACAGACACGGCTGAACACCTCATAATGTGGGGAATTCATCACCCTTCTAGCACTCAAGAGAAGAATGATCTATATGGAACACAATCACTGTCCATATCAGTCGGGAGTTCCACTTACCAGAACAATTTTGTTCCGGTTGTTGGAGCAAGACCTCAGGTCAATGGACAAAGTGGCAGAATTGATTTTCACTGGACACTAGTACAGCCAGGTGACAACATCACCTTCTCACACAATGGGGGCCTGATAGCACCGAGCCGAGTTAGCAAATTAATTGGGAGGGGATTGGGAATCCAATCAGACGCACCAATAGACAATAATTGTGAGTCCAAATGTTTTTGGAGAGGGGGTTCTATAAATACAAGGCTTCCCTTTCAAAATTTGTCACCAAGAACAGTGGGTCAATGTCCTAAATATGTGAACAAAAGAAGCTTGATGCTTGCAACAGGAATGAGAAACGTACCAGAACTAATGCAAGGGAGAGGTCTATTTGGTGCAATAGCAGGGTTTATAGAGAATGGGTGGGAAGGAATGGTAGATGGCTGGTATGGTTTCAGACATCAAAATGCTCAGGGCACAGGCCAGGCCGCTGATTACAAGAGTACTCAGGCAGCTATTGATCAAATCACTGGGAAACTGAATAGACTTGTTGAAAAAACCAATACTGAGTTCGAGTCAATAGAATCTGAGTTCAGTGAGATCGAACACCAAATCGGTAACGTCATCAATTGGACTAAGGATTCAATAACCGACATTTGGACTTATCAGGCTGAGCTGTTGGTGGCAATGGAGAACCAGCATACAATCGACATGGCTGACTCAGAGATGTTGAATCTATATGAAAGAGTGAGGAAACAACTAAGGCAGAATGCAGAAGAAGATGGGAAAGGATGTTTTGAGATATATCATGCTTGTGATGATTCATGCATGGAGAGCATAAGAAACAACACCTATGACCATTCACAGTACAGAGAGGAAGCTCTTTTGAACAGATTGAATATCAACCCAGTGACACTCTCTTCTGGATATAAAGACATCATTCTCTGGTTTAGCTTCGGGGCATCATGTTTTGTTCTTCTAGCCGTTGTCATGGGTCTTGTCTTTTTCTGTCTGAAGAATGGAAACATGCGATGCACAATCTGTATTTAG
>A_/_H10N8|KP285453|A/chicken/Jiangxi/34609/2013
ATGTACAAAATAGTAGTGATAATCGCGCTCCTTGGAGCTGTGAAAGGTCTTGATAAAATCTGTCTAGGACATCATGCAGTGGCTAATGGGACCATCGTAAAGACTCTCACAAACGAACAGGAAGAGGTAACCAACGCTACTGAAACAGTGGAGAGTACAGGCATAAACAGATTATGTATGAAAGGAAGAAAACATAAAGACCTGGGCAACTGCCATCCAATAGGGATGCTAATAGGGACTCCAGCTTGTGATCTGCACCTTACAGGGACGTGGGACACTCTCATTGAACGAGAGAATGCTAGTGCTTACTGCTACCCTGGAGCTACTGTAAATGTAGAAGCACTAAGGCAGAAGATAATGGAGAGTGGAGGGATCAACAAGATAAGCACTGGCTTCACTTATGGATCTTCCATAAACTCGGCCGGGACCACTAGAGCGTGCATGAGGAATGGAGGGAATAGCTTTTATGCAGAGCTTAAGTGGCTGGTATCAAAGAGCAAAGGACAAAACTTCCCTCAGACCACGAACACTTACAGAAATACAGACACGGCTGAGCACCTCATAATGTGGGGAATTCATCACCCTTCTAGCACTCAAGAGAAGAATGATCTATATGGAACACAATCACTGTCCATATCAGTCGGGAGTTCCACTTACCGGAACAATTTTGTTCCGGTTGTTGGAGCAAGACCTCAGGTCAATGGACAAAGTGGCAGAATTGATTTTCACTGGACACTAGTACAGCCAGGTGACAACATCACCTTCTCACACAATGGGGGCCTGATAGCACCGAGCCGAGTTAGCAAATTAATTGGGAGGGGATTGGGAATCCAATCAGACGCACCAATAGACAATAATTGTGAGTCCAAATGTTTTTGGAGAGGGGGTTCTATAAATACAAGGCTTCCCTTTCAAAATTTGTCACCAAGAACAGTGGGTCAGTGTCCTAAATATGTGAACAGAAGAAGCTTGATGCTTGCAACAGGAATGAGAAACGTACCAGAACTAATACAAGGGAGAGGTCTATTTGGTGCAATAGCAGGGTTTTTAGAGAATGGGTGGGAAGGAATGGTAGATGGCTGGTATGGTTTCAGACATCAAAATGCTCAGGGCACAGGCCAGGCCGCTGATTACAAGAGTACTCAGGCAGCTATTGATCAAATCACTGGGAAGCTGAATAGACTTGTTGAAAAAACCAATACTGAGTTCGAGTCAATAGAATCTGAGTTCAGTGAGATCGAACACCAAATCGGTAACGTCATCAATTGGACTAAGGATTCAATAACCGACATTTGGACTTATCAGGCTGAGCTGTTGGTGGCAATGGAGAACCAGCATACAATCGACATGGCTGACTCAGAGATGTTGAATCTATATGAAAGAGTGAGGAAACAACTAAGGCAGAATGCAGAAGAAGATGGGAAAGGATGTTTTGAGATATATCATGCTTGTGATGATTCATGCATGGAGAGCATAAGAAACAACACCTATGACCATTCACAGTACAGAGAGGAAGCTCTTTTGAACAGATTGAATATCAACCCAGTGACACTCTCTTCTGGATATAAAGACATCATTCTCTGGTTTAGCTTCGGGGCATCATGTTTTGTTCTTCTAGCCGTTGTCATGGGTCTTTTCTTTTTCTGTCTGAAGAATGGAAACATGCGATGCACAATCTGTATTTAG
>A_/_H10N8|KP285429|A/chicken/Jiangxi/31856/2013
ATGTACAAAATAATAGTGATAATCGCGCTCCTTGGAGCTGTGAAAGGTCTTGATAAAATCTGTCTAGGACATCATGCAGTGGCTAATGGGACCATCGTAAAGACTCTCACAAACGAACAGGAAGAGGTAACCAACGCTACTGAAACAGTGGAGAGTACAGGCATAAACAGATTATGTATGAAAGGAAGAAAACATAAAGACCTGGGCAACTGCCATCCAATAGGGATGCTAATAGGGACTCCAGCTTGTGATCTGCACCTTACAGGGACGTGGGACACTCTCATTGAACGAGAGAATGCTATTGCTTACTGCTACCCTGGAGCTACTGTAAATGTAGAAGCACTAAGGCAGAAGATAATGGAGAGTGGAGGGATCGACAAGATAAGCACTGGCTTCACTTATGGATCTTCCATAAACTCGGCCGGGACCACTAGAGCGTGCATGAGGAATGGAGGGAATAGCTTTTATGCAGAGCTTAAGTGGCTGGTATCAAAGAGCAAAGGACAAAACTTCCCTCAGACCACGAACACTTACAGAAATACAGACACGGCTGAACACCTCATAATGTGGGGAATTCATCACCCTTCTAGCACTCAAGAGAAGAATGATCTATATGGAACACAATCACTGTCCATATCAGTCGGGAGTTCCACTTACCGGAACAATTTTGTTCCGGTTGTTGGAGCAAGACCTCAGGTCAATGGACAAAGTGGCAGAATTGATTTTCACTGGACACTAGTACAGCCAGGTGACAACATCACCTTCTCACACAATGGGGGCCTGATAGCACCGAGCCGAGTTAGCAAATTAATTGGGAGGGGATTGGGAATCCAATCAGACGCACCAATAGACAATAATTGTGAGTCCAAATGTTTTTGGAGAGGGGGTTCTATAAATACAAGGCTTCCCTTTCAAAATTTGTCACCAAGAACAGTGGGTCAGTGTCCTAAATATGTGAACAGAAGAAGCTTGATGCTTGCAACAGGAATGAGAAACGTACCAGAACTAATACAAGGGAGAGGTCTATTTGGTGCAATAGCAGGGTTTTTAGAGAATGGGTGGGAAGGAATGGTAGATGGATGGTATGGTTTCAGACATCAAAATGCTCAGGGCACAGGCCAGGCCGCTGATTACAAGAGTACTCAGGCAGCTATTGATCAAATCACTGGGAAACTGAATAGACTTGTTGAAAAAACCAATACTGAGTTCGAGTCAATAGAATCTGAGTTCAGTGAGATCGAACACCAAATCGGTAACGTCATCAATTGGACTAAGGATTCAATAACCGACATTTGGACTTATCAGGCTGAGCTGTTGGTGGCAATGGAGAACCAGCATACAATCGACATGGCTGACTCAGAGATGTTGAATCTATATGAAAGAGTGAGGAAACAACTAAGGCAGAATGCAGAAGAAGATGGGAAAGGATGTTTTGAGATATATCATGCTTGTGATGATTCATGCATGGAGAGCATAAGAAACAACACCTATGACCATTCACAGTACAGAGAGGAAGCTCTTTTGAACAGATTGAATATCAACCCAGTGACACTCTCTTCTGGATATAAAGACATCATTCTCTGGTTTAGCTTCGGGGCATCATGTTTTGTTCTTCTAGCCGTTGTCATGGGTCTTTTCTTTTTCTGTCTGAAGAATGGAAACATGCGATGCACAATCTGTATTTAG
>A_/_H10N8|KP285405|A/chicken/Jiangxi/28113/2013
ATGTACAAAATAGTAGTGATAATCGCGCTCCTTGGAGCTGTGAAAGGTCTTGATAAAATCTGTCTAGGACATCATGCAGTGGCTAATGGGACCATCGTAAAGACTCTCACAAACGAACAGGAAGAGGTAACCAACGCTACTGAAACAGTGGAGAGTACAGGCATAAACAGATTATGTATGAAAGGAAGAAAACATAAAGACCTGGGCAACTGCCATCCAATAGGGATGCTAATAGGGACTCCAGCTTGTGATCTGCACCTTACAGGGACGTGGGACACTCTCATTGAACGAGAGAATGCTATTGCTTACTGCTACCCTGGAGCTACTGTAAATGTAGAAGCACTAAGGCAGAAGATAATGGAGAGTGGAGGGATCGACAAGATAAGCACTGGCTTCACTTATGGATCTTCCATAAACTCGGCCGGGACCACTAGAGCGTGCATGAGGAATGGAGGGAATAGCTTTTATGCAGAGCTTAAGTGGCTGGTATCAAAGAGCAAAGGACAAAACTTCCCTCAGACCACGAACACTTACAGAAATACAGACACGGCTGAACACCTCATAATGTGGGGAATTCATCACCCTTCTAGCACTCAAGAGAAGAATGATCTATATGGAACTCAATCACTGTCCATATCAGTCGGGAGTTCCACTTACCGGAACAATTTTGTTCCGGTTGTTGGAGCAAGACCTCAGGTCAATGGACAAAGTGGCAGAATTGATTTTCACTGGACACTAGTACAGCCAGGTGACAACATCACCTTCTCACACAATGGGGGCCTGATAGCACCGAGCCGAGTTAGCAAATTAATTGGGAGGGGATTGGGAATCCAATCAGACGCACCAATAGACAATAATTGTGAGTCCAAATGTTTTTGGAGAGGGGGTTCTATAAATACAAGGCTTCCCTTTCAAAATTTGTCACCAAGAACAGTGGGTCAGTGTCCTAAATATGTGAACAGAAGAAGCTTGATGCTTGCAACAGGAATGAGAAACGTACCAGAACTAATACAAGGGAGAGGTCTATTTGGTGCAATAGCAGGGTTTTTAGAGAATGGGTGGGAAGGAATGGTAGATGGCTGGTATGGTTTCAGACATCAAAATGCTCAGGGCACAGGCCAGGCCGCTGATTACAAGAGTACTCAGGCAGCTATTGATCAAATCACTGGGAAACTGAATAGACTTGTTGAAAAAACCAATACTGAGTTCGAGTCAATAGAATCTGAGTTCAGTGAGATCGAACACCAAATCGGTAACGTCATCAATTGGACTAAGGATTCAATAACCGACATTTGGACTTATCAGGCTGAGCTGTTGGTGGCAATGGAGAACCAGCATACAATCGACATGGCTGACTCAGAGATGTTGAATCTATATGAAAGAGTGAGGAAACAACTAAGGCAGAATGCAGAAGAAGATGGGAAAGGATGTTTTGAGATATATCATGCTTGTGATAATTCATGCATGGAGAGCATAAGAAACAACACCTATGACCATTCACAGTACAGAGAGGAAGCTCTTTTGAACAGATTGAATATCAACCCAGTGACACTCTCTTCTGGATATAAAGACATCATTCTCTGGTTTAGCTTCGGGGCATCATGTTTTGTTCTTCTAGCCGTTGTCATGGGTCTTTTCTTTTTCTGTCTGAAGAATGGAAACATGCGATGCACAATCTGTATTTAG
>A_/_H10N8|KP285397|A/chicken/Jiangxi/27604/2013
ATGTACAAAATAGTAGTGATAATCGCGCTCCTTGGAGCTGTGAAAGGTCTTGATAAAATCTGTCTAGGACATCATGCAGTGGCTAATGGGACCATCGTAAAGACTCTCACAAACGAACAGGAAGAGGTAACCAACGCTACTGAAACAGTGGAGAGTACAGGCATAAACAGATTATGTATGAAAGGAAGAAAACATAAAGACCTGGGCAACTGCCATCCAATAGGGATGCTAATAGGGACTCCAGCTTGTGATCTGCACCTTACAGGGACGTGGGACACTCTCATTGAACGAGAGAATGCTATTGCTTACTGCTACCCTGGAGCTACTGTAAATGTAGAAGCACTAAGGCAGAAGATAATGGAGAGTGGAGGGATCGACAAGATAAGCACTGGCTTCACTTATGGATCTTCCATAAACTCGGCCGGGACCACTAGAGCGTGCATGAGGAATGGAGGGAATAGCTTTTATGCAGAGCTTAAGTGGCTGGTATCAAAGAGCAAAGGACAAAACTTCCCTCAGACCACGAACACTTACAGAAATACAGACACGGCTGAACACCTCATAATGTGGGGAATTCATCACCCTTCTAGCACTCAAGAGAAGAATGATCTATATGGAACACAATCACTGTCCATATCAGTCGGGAGTTCCACTTACCGGAACAATTTTGTTCCGGTTGTTGGAGCAAGACCTCAGGTCAATGGACAAAGTGGCAGAATTGATTTTCACTGGACACTAGTACAGCCAGGTGACAACATCACCTTCTCACACAATGGGGGCCTGATAGCACCGAGCCGAGTTAGCAAATTAATTGGGAGGGGATTGGGAATCCAATCAGACGCACCAATAGACAATAATTGTGAGTCCAAATGTTTTTGGAGAGGGGGTTCTATAAATACAAGGCTTCCCTTTCAAAATTTGTCACCAAGAACAGTGGGTCAGTGTCCTAAATATGTGAACAGAAGAAGCTTGATGCTTGCAACAGGAATGAGAAACGTACCAGAACTAATACAAGGGAGAGGTCTATTTGGTGCAATAGCAGGGTTTTTAGAGAATGGGTGGGAAGGAATGGTAGATGGCTGGTATGGTTTCAGACATCAAAATGCTCAGGGCACAGGCCAGGCCGCTGATTACAAGAGTACTCAGGCAGCTATTGATCAAATCACTGGGAAACTGAATAGACTTGTTGAAAAAACCAATACTGAGTTCGAGTCAATAGAATCTGAGTTCAGTGAGATCGAACACCAAATCGGTAACGTCATCAATTGGACTAAGGATTCAATAACCGACATTTGGACTTATCAGGCTGAGCTGTTGGTGGCAATGGAGAACCAGCATACAATCGACATGGCTGACTCAGAGATGTTGAATCTATATGAAAGAGTGAGGAAACAACTAAGGCAGAATGCAGAAGAAGATGGGAAAGGATGTTTTGAGATATATCATGCTTGTGATGATTCATGCATGGAGAGCATAAGAAACAACACCTATGACCATTCACAGTACAGAGAGGAAGCTCTTTTGAACAGATTGAATATCAACCCAGTGACACTCTCTTCTGGATATAAAGACATCATTCTCTGGTTTAGCTTCGGGGCATCATGTTTTGTTCTTCTAGCCGTTGTCATGGGTCTTTTCTTTTTCTGTCTGAAGAATGGAAACATGCGATGCACAATCTGTATTTAG
>A_/_H10N8|KP285389|A/chicken/Jiangxi/27600/2013
ATGTACAAAATAATAGTGATAATCGCGCTCCTTGGAGCTGTGAAAGGTCTTGATAAAATCTGTCTAGGACATCATGCAGTGGCTAATGGGACCATCGTAAAAACTCTCACAAACGAACAGGAAGAGGTAACCAACGCTACTGAAACAGTGGAGAGTACAGGCATAAACAGATTATGTATGAAAGGAAGAAAACATAAAGACCTGGGCAACTGCCATCCAATAGGGATGCTAATAGGGACTCCAGCTTGTGATCTGCACCTTACAGGGACGTGGGACACTCTCATTGAACGAGAGAATGCTATTGCTTACTGCTACCCTGGAGCTACTGTAAATGTAGAAGCACTAAGGCAGAAGATAATGGAGAGTGGAGGGATCGACAAGATAAGCACTGGCTTCACTTATGGATCTTCCATAAACTCGGCCGGGACCACTAGAGCGTGCATGAGGAATGGAGGGAATAGCTTTTATGCAGAGCTTAAGTGGCTGGTATCAAAGAGCAAAGGACAAAACTTCCCTCAGACCACGAACACTTACAGAAATACAGACACGGCTGAACACCTCATAATGTGGGGAATTCATCACCCTTCTAGCACTCAAGAGAAGAATGATCTATATGGAACACAATCACTGTCCATATCAGTCGGGAGTTCCACTTACCGGAACAATTTTGTTCCGGTTGTTGGAGCAAGACCTCAGGTCAATGGACAAAGTGGCAGAATTGATTTTCACTGGACACTAGTACAGCCAGGTGACAACATCACCTTCTCACACAATGGGGGCCTGATAGCACCGAGCCGAGTTAGCAAATTAATTGGGAGGGGATTGGGAATCCAATCAGACGCACCAATAGACAATAATTGTGAGTCCAAATGTTTTTGGAGAGGGGGTTCTATAAATACAAGGCTTCCCTTTCAAAATTTGTCACCAAGAACAGTGGGTCAGTGTCCTAAATATGTGAACAGAAGAAGCTTGATGCTTGCAACAGGAATGAGAAACGTACCAGAACTAATACAAGGGAGAGGTCTATTTGGTGCAATAGCAGGGTTTTTAGAGAATGGGTGGGAAGGAATGGTAGATGGCTGGTATGGTTTCAGACATCAAAATGCTCAGGGCACAGGCCAGGCCGCTGATTACAAGAGTACACAGGCAGCTATTGATCAAATCACTGGGAAACTGAATAGACTTGTTGAAAAAACCAATACTGAGTTCGAGTCAATAGAATCTGAGTTCAGTGAGATCGAACACCAAATCGGTAACGTCATCAATTGGACTAAGGATTCAATAACCGACATTTGGACTTATCAGGCTGAGCTGTTGGTGGCAATGGAGAACCAGCATACAATCGACATGGCTGACTCAGAGATGTTGAATCTATATGAAAGAGTGAGGAAACAACTAAGGCAGAATGCAGAAGAAGATGGGAAAGGATGTTTTGAGATATATCATGCTTGTGATGATTCATGCATGGAGAGCATAAGAAACAACACCTATGACCATTCACAGTATAGAGAGGAAGCTCTTTTGAACAGATTGAATATCAACCCAGTGACACTCTCTTCTGGATATAAAGACATCATTCTCTGGTTTAGCTTCGGGGCATCATGTTTTGTTCTTCTAGCCGTTGTCATGGGTCTTTTCTTTTTCTGTCTGAAGAATGGAAACATGCGATGCACAATCTGTATTTAG
>A_/_H10N8|KP285373|A/chicken/Jiangxi/23259/2013
ATGTACAAAATAGTAGTGATAATCGCGCTCCTTGGAGCTGTGAAAGGTCTTGATAAAATCTGTCTAGGACATCATGCAGTGGCTAATGGGACCATCGTAAAGACTCTCACAAACGAACAGGAAAAGGTAACCAACGCTACTGAAACAGTGGAGAGTACAGGCCTAAACAGATTATGTATGAAAGGAAGAAAACATAAAGACCTGGGCAACTGCCATCCAATAGGGATGCTAATAGGGACTCCAGCTTGTGATCTGCACCTTACAGGGACGTGGGACACTATCATTGAACGAGAGAATGCTATTGCTTACTGCTACCCTGGAGCTACTGTAAATGAAGAAGCACTAAGGCAGAAGATAATGGAGAGTGGAGGGATCGACAAGATAAGCACTGGCTTCACTTATGGATCTTCCATAAACTCGGCCGGGACCACTAGAGCGTGCATGAGGAATGGAGGGAATAGCTTTTATGCAGAGCTTAAGTGGCTGGTATCAAAGAGCAAAGGACAAAACTTCCCTCAAACCACGAACACTTACAGAAATACAGACACGGCTGAACACCTCATAATGTGGGGAATTCATCACCCTTCTAGCACTCAAGAGAAGAATGATCTATATGGAACACAATCACTGTCCATATCAGTCGGGAGTTCCACTTACCGGAACAATTTTGTTCCGGTTGTTGGAGCAAGACCTCAGGTCAATGGACAAAGTGGCAGAATTGATTTTCACTGGACACTAGTACAGCCAGGTGACAACATCACCTTCTCACACAATGGGGGCCTGATAGCACCGAGCCGAGTTAGCAAATTAATTGGGAGGGGATTGGGAATCCAATCAGACGCACCAATAGACAATAATTGTGAGTCCAAATGTTTTTGGAGAGGGGGTTCTATAAATACAAGGCTTCCCTTTCAAAATTTGTCACCAAGAACAGTGGGTCAATGTCCTAAATATGTGAACAAAAGAAGCTTGATGCTTGCAACAGGAATGAGAAACGTACCAGAACTAATACAAGGGAGAGGTCTATTTGGTGCAATAGCAGGGTTTTTAGAAAATGGGTGGGAAGGAATGGTAGATGGCTGGTATGGTTTCAGACATCAAAATGCTCAGGGCACAGGCCAGGCCGCTGATTACAAGAGTACTCAGGCAGCTATTGATCAAATCACTGGGAAACTGAATAGACTTGTTGAAAAAACCAATACTGAGTTCGAGTCAATAGAATCTGAGTTCAGTGAGATCGAACACCAAATCGGTAACGTCATCAATTGGACTAAGGATTCAATAACCGACATTTGGACTTATCAGGCTGAGCTGTTGGTGGCAATGGAGAACCAGCATACAATCGACATGGCTGACTCAGAGATGTTGAATCTATATGAAAGAGTGAGGAAACAACTAAGGCAGAATGCAGAAGAAGATGGGAAAGGATGTTTTGAGATATATCATGCTTGTGATGATTCATGCATGGAGAGCATAAGAAACAACACCTATGACCATTCACAGTACAGAGAGGAAGCTCTTTTGAACAGATTGAATATCAACCCAGTGACACTCTCTTCTGGATATAAAGACATCATTCTCTGGTTTAGCTTCGGGGCATCATGTTTTGTTCTTCTAGCCGTTGTCATGGGTCTTGTCTTTTTCTGTCTGAAGAATGGAAACATGCGATGCACAATCTGTATTTAG
>A_/_H10N8|KP285365|A/chicken/Jiangxi/23252/2013
ATGTACAAAATAGTAGTGATAATCGCGCTCCTTGGAGCTGTGAAAGGTCTTGATAAAATCTGTCTAGGACATCATGCAGTGGCTAATGGGACCATCGTAAAGACTCTCACAAACGAAAAGGAAGAGGTAACCAACGCTACTGAAACAGTGGAGAGTACAGGCCTAAACAGATTATGTATGAAAGGAAGAAAACATAAAGACCTGGGCAACTGCCATCCAATAGGGATGCTAATAGGGAGTCCAGCTTGTGATCTGCACCTTACAGGGACGTGGGACACTCTCATTGAACGAGAGAATGCTATTGCTTACTGCTACCCTGGAGCTACTGTAAATGGAGAAGCACTAAGGCAGAAGATAATGGAGAGTGGAGGGATCGACAAGATAAGCACTGGCTTCACTTATGAATCTTCCATAAACTCGGCCGGGACCACTAGAGCGTGCATGAGGAATGGAGGGAATAGCTTTTATGCAGAGCTTAAGTGGCTGGTATCAAAGAGCAAAGGACAAAACTTCCCTCAGACCACGAACACTTACAGAAATACAGACACGGCTGAACACCTCATAATGTGGGGAATTCATCACCCTTCTAGCACTCAAGAGAAGAATGATCTATATGGAACACAATCACTGTCCATATCAGTCGGGAGTTCCACTTACCGGAACAATTTTGTTCCGGTTGTTGGAGCAAGACCTCAGGTCAATGGACAAAGTGGCAGAATTGATTTTCACTGGACACTAGTACAGCCAGGTGACAACATCACCTTCTCACACAATGGGGGCCTGATAGCACCGAGCCGAGTTAGCAAATTAATTGGGAGGGGATTGGGAATCCAATCAGACGCACCAATAGACAATAATTGTGAGTCCAAATGTTTTTGGAGAGGGGGTTCTATAAATACAAGGCTTCCCTTTCAAAATTTGTCACCAAGAACAGTGGGTCAATGTCCTAAATATGTGAACAAAAGAAGCTTGATGCTTGCAACAGGAATGAGAAACGTACCAGAACTAATGCAAGGGAGAGGTCTATTTGGTGCAATAGCAGGGTTTTTAGAAAATGGGTGGGAAGGAATGGTAGATGGCTGGTATGGTTTCAGACATCAAAATGCTCAGGGCACAGGCCAGGCCGCTGATTACAAAAGTACTCAGGCAGCTATTGATCAAATCACTGGGAAACTGAATAGACTTGTTGAAAAAACCAATACTGAGTTCGAGTCAATAGAATCTGAGTTCAGTGAGATCGAACACCAAATCGGTAACGTCATCAATTGGACTAAGGATTCAATAACCGACATTTGGACTTATCAGGCTGAGCTGTTGGTGGCAATGGAGAACCAGCATACAATCGACATGGCTGACTCAGAGATGTTGAATCTATATGAAAGAGTGAGGAAACAACTAAGGCAGAATGCAGAAGAAGATGGGAAAGGATGTTTTGAGATATATCATGCTTGTGATGATTCATGCATGGAGAGCATAAGAAACAACACCTATGACCATTCACAGTACAGAGAGGAAGCTCTTTTGAACAGATTGAATATCAACCCAGTGACACTCTCTTCTGGATATAAAGACATCATTCTCTGGTTTAGCTTCGGGGCATCATGTTTTGTTCTTCTAGCCGTTGTCATGGGTCTTGTCTTTTTCTGTCTGAAGAATGGAAACATGCGATGCACAATCTGTATTTAG
>A_/_H10N8|KP285357|A/chicken/Jiangxi/1204/2014
ATGTACAAAATAGTAGTGATAATCGCGCTCCTTGGAGCTGTGAAAGGTCTTGATAAAATCTGTCTAGGACATCATGCAGTGGCTAATGGGACCATCGTAAAGACTCTCACAAACGAACAGGAAGAGGTAACCAACGCTACTGAAACAGTGGAGAGTACAGGCATAAACAGATTATGTATGAAAGGAAGAAAACATAAAGACCTGGGCAACTGCCATCCAATAGGGATGCTAATAGGGACTCCAGCTTGTGATCTGCACCTTACAGGGACGTGGGACACTCTCATTGAACGAGAGAATGCTATTGCTTACTGCTACCCTGGAGCTACTGTAAATGTAGAAGCACTAAGGCAGAAGATAATGGAGAGTGGAGGGATCGACAAGATAAGCACTGGCTTCACTTATGGATCTTCCATAAACTCGGCCGGGACCACTAGAGCGTGCATGAGGAATGGAGGGAATAGCTTTTATGCAGAGCTTAAGTGGCTGGTATCAAAGAGCAAAGGACAAAACTTCCCTCAGACCACGAACACTTACAGAAATACAGACACGGCTGAACACCTCATAATGTGGGGAATTCATCACCCTTCTAGCACTCAAGAGAAGAATGATCTATATGGAACACAATCACTGTCCATATCAGTCGGGAGTTCCACTTACCGGAACAATTTTGTTCCGGTTGTTGGAGCAAGACCTCAGGTCAATGGACAAAGTGGCAGAATTGATTTTCACTGGACACTAGTACAGCCAGGTGACAACATCACCTTCTCACACAATGGGGGCCTGATAGCACCGAGCCGAGTTAGCAAATTAATTGGGAGGGGATTGGGAATCCAATCAGACGCACCAATAGACAATAATTGTGAGTCCAAATGTTTTTGGAGAGGGGGTTCTATAAATACAAAGCTTCCCTTTCAAAATTTGTCACCAAGAACAGTGGGTCAGTGTCCTAAATATGTGAACAGAAGAAGCTTGATGCTTGCAACAGGAATGAGAAACGTACCAGAACTAATACAAGGGAGAGGTCTATTTGGTGCAATAGCAGGGTTTTTAGAGAATGGGTGGGAAGGAATGGTAGATGGCTGGTATGGTTTCAGACATCAAAATGCTCAGGGCACAGGCCAGGCCGCTGATTACAAGAGTACTCAGGCAGCTATTGATCAAATCACTGGGAAACTGAATAGACTTGTTGAAAAAACCAATACTGAGTTCGAGTCAATAGAATCTGAGTTCAGTGAGATCGAACACCAAATCGGTAACGTCATCAATTGGACTAAGGATTCAATAACCGACATTTGGACTTATCAGGCTGAGCTGTTGGTGGCAATGGAGAACCAGCATACAATCGACATGGCTGACTCAGAGATGTTGAATCTATATGAAAGAGTGAGGAAACAACTAAGGCAGAATGCAGAAGAAGATGGGAAAGGATGTTTTGAGATATATCATGCTTGTGATGATTCATGCATGGAGAGCATAAGAAACAACACCTATGACCATTCACAGTACAGAGAGGAAGCTCTTTTGAACAGATTGAATATCAACCCAGTGACACTCTCTTCTGGATATAAAGACATCATTCTCTGGTTTAGCTTCGGGGCATCATGTTTTGTTCTTCTAGCCGTTGTCATGGGTCTTTTCTTTTTCTGTCTGAAGAATGGAAACATGCGATGCACAATCTGTATTTAG
>A_/_H10N8|KP284949|A/chicken/Jiangxi/19960/2013
ATGTACAAAATAGTAGTGATAATCGCGCTCCTTGGAGCTGTGAAAGGTCTTGATAAAATCTGTCTAGGACATCATGCAGTGGCTAATGGGACCATCGTAAAGACTCTCACAAACGAACAGGAAGAGGTAACCAACGCTACTGAAACAGTGGAGAGTACAGGCCTAAACAGATTATGTATGAAAGGAAGAAAACATAAAGACCTGGGCAACTGCCATCCAATAGGGATGCTAATAGGGACTCCAGCTTGTGATCTGCACCTTACAGGGACGTGGGACACTCTCATTGAACGAGAGAATGCTATTGCTTACTGCTACCCTGGAGCTACTGTAAATGAAGAAGCACTAAGGCAGAAGATAATGGAGAGTGGAGGGATCGACAAGATAAGCACTGGCTTCACTTATGGATCTTCCATAAACTCGGCCGGGACCACTAGTGCGTGCATGAGGAATGGAGGGAATAGCTTTTATGCAGAGCTTAAGTGGCTGGTATCAAAGAGCAAAGGACAAAACTTCCCTCAGACCACGAACACTTACAGAAATACAGACACGGCTGAACACCTCATAATGTGGGGAATTCATCACCCTTCTAGCACTCAAGAGAAGAATGATCTATATGGAACACAATCACTGTCCATATCAGTCGGGAGTTCCACTTACCGGAACAATTTTGTTCCGGTTGTTGGAGCAAGACCTCAGGTCAATGGACAAAGTGGCAGAATTGATTTTCACTGGACACTAGTACAGCCAGGTGACAACATCACCTTCTCACACAATGGGGGCCTGATAGCACCGAGCCGAGTTAGCAAATTAATTGGGAGGGGATTGGGAATCCAATCAGACGCACCAATAGACAATAATTGTGAGTCCAAATGTTTTTGGAGAGGGGGTTCTATAAATACAAGGCTTCCCTTTCAAAATTTGTCACCAAGAACAGTGGGTCAATGTCCTAAATATGTGAACAAAAGAAGCTTGATGCTTGCAACAGGAATGAGAAACGTACCAGAACTAATGCAAGGGAGAGGTCTATTTGGTGCAATAGCAGGGTTTTTAGAAAATGGGTGGGAAGGAATGGTAGATGGCTGGTATGGTTTCAGACATCAAAATGCTCAGGGCACAGGCCAGGCCGCTGATTACAAGAGTACTCAGGCAGCTATTGATCAAATCACTGGGAAACTGAATAGACTTGTTGAAAAAACCAATACTGAGTTCGAGTCAATAGAATCTGAGTTCAGTGAGATCGAACACCAAATCGGTAACGTCATCAATTGGACTAAGGATTCAATAATCGACATTTGGACTTATCAGGCTGAGCTGTTGGTGGCAATGGAGAACCAGCATACAATCGACATGGCTGACTCAGAGATGTTGAATCTATATGAAAGAGTGAGGAAACAACTAAGGCAGAATGCAGAAGAAGATGGGAAAGGATGTTTTGAGATATATCATGCTTGTGATGATTCATGCATGGAGAGCATAAGAAACAACACCTATGACCATTCACAGTACAGAGAGGAAGCTCTTTTGAACAGATTGAATATCAACCCAGTGACACTCTCTTCTGGATATAAAGACATCATTCTCTGGTTTAGCTTCGGGGCATCATGTTTTGTTCTTCTAGCCGTTGTCATGGGTCTTGTCTTTTTCTGTCTGAAGAATGGAAACATGCGATGCACAATCTGTATTTAG
>A_/_H10N8|KP284941|A/chicken/Jiangxi/19924/2013
ATGTACAAAATAGTAGTGATAATCGCGCTCCTTGGAGCTGTGAAAGGTCTTGATAAAATCTGTCTAGGACATCATGCAGTGGCTAATGGGACCATCGTAAAGACTCTCACAAACGAACAGGAAGAGGTAACCAACGCTACTGAAACAGTGGAGAGTACAGGCCTAAACAGATTATGTATGAAAGGAAGAAAACATAAAGACCTGGGCAACTGCCATCCAATAGGGATGCTAATAGGGACTCCAGCTTGTGATCTGCACCTTACAGGGACGTGGGACACTCTCATTGAACGAGAGAATGCTATTGCTTACTGCTACCCTGGAGCTACTGTAAATGAAGAAGCACTAAGGCAGAAGATAATGGAGAGTGGAGGGATCGACAAGATAAGCACTGGCTTCACTTATGGATCTTCCATAAACTCGGCCGGGACCACTAGAGCGTGCATGAGGAATGGAGGGAATAGCTTTTATGCAGAGCTTAAGTGGCTGGTATCAAAGAGCAAAGGACAAAACTTCCCTCAGACCACGAACACTTACAGAAATACAGACACGGCTGAACACCTCATAATGTGGGGAATTCATCACCCTTCTAGCACTCAAGAGAAGAATGATCTATATGGAACACAATCACTGTCCATATCAGTCGGGAGTTCCACTTACCGGAACAATTTTGTTCCGGTTGTTGGAGCAAGACCTCAGGTCAATGGACAAAGTGGCAGAATTGATTTTCACTGGACACTAGTACAGCCAGGTGACAACATCACCTTCTCACACAATGGGGGCCTGATAGCACCGAGCCGAGTTAGCAAATTAATTGGGAGGGGATTGGGAATCCAATCAGACGCACCAATAGACAATAATTGTGAGTCCAAATGTTTTTGGAGAGGGGGTTCTATAAATACAAGGCTTCCCTTTCAAAATTTGTCACCAAGAACAGTGGGTCAATGTCCTAAATATGTGAACAAAAGAAGCTTGATGCTTGCAACAGGAATGAGAAACGTACCAGAACTAATGCAAGGGAGAGGTCTATTTGGTGCAATAGCAGGGTTTTTAGAAAATGGGTGGGAAGGAATGGTAGATGGCTGGTATGGTTTCAGACATCAAAATGCTCAGGGCACAGGCCAGGCCGCTGATTACAAGAGTACTCAGGCAGCTATTGATCAAATCACTGGGAAACTGAATAGACTTGTTGAAAAAACCAATACTGAGTTCGAGTCAATAGAATCTGAGTTCAGTGAGATCGAACACCAAATCGGTAACGTCATCAATTGGACTAAGGATTCAATAACCGACATTTGGACTTATCAGGCTGAGCTGTTGGTGGCAATGGAGAACCAGCATACAATCGACATGGCTGACTCAGAGATGTTGAATCTATATGAAAGAGTGAGGAAACAACTAAGGCAGAATGCAGAAGAAGATGGGAAAGGATGTTTTGAGATATATCATGCTTGTGATGATTCATGCATGGAGAGCATAAGAAACAACACCTATGACCATTCACAGTACAGAGAGGAAGCTCTTTTGAACAGATTGAATATCAACCCAGTGACACTCTCTTCTGGATATAAAGACATCATTCTCTGGTTTAGCTTCGGGGCATCATGTTTTGTTCTTCTAGCCGTTGTCATGGGTCTTGTCTTTTTCTGTCTGAAGAATGGAAACATGCGATGCACAATCTGTATTTAG
>A_/_H10N7|CY191291|A/mallard/Maryland/13OS3035/2014
ATGTACAAAACAGTACTAGTACTTGCGCTCCTCGGAGCGGTGCATGGTCTTGACAAAATATGCCTTGGACATCATGCAGTCCCCAATGGCACCATCGTAAAGACTCTCACAAACGAAAAGGAAGAGGTGACCAATGCTACTGAAACAGTGGAAAGCAAAAGCCTGGACAAACTTTGCATGAAAAGTCGGAATTACAAGGACTTAGGTAATTGCCACCCAATAGGAATGATAATAGGGACTCCTGCTTGTGATCTACACCTCACTGGAACATGGGACACTTTAATAGAGAGAGACAATTCCATTGCCTACTGCTACCCGGGTGCCACTGTGAATGAAGAAGCATTAAGGCAGAAAGTTATGGAAAGTGGAGGGATTGACAAGATAAGCACCGGATTTACATATGGATCGTCCATCAATTCAGCTGGAACTACTAAAGCATGCATGAGAAATGGAGGAAATAGTTTCTATGCGGAGCTAAAGTGGCTAGTGTCGAAGAATAAAGGACAGAACTTCCCACAAACAACAAACACATACAGAAATACAGATTCAGCAGAACACCTTATAATCTGGGGAATTCACCACCCTTCAAGCACCCAAGAAAAGAACGATCTGTATGGAACACAATCACTTTCCATTTCAGTAGGGAGTTCTACTTATCAAAACAACTTTGTGCCTGTGGTGGGAGCGAGACCACAAGTGAATGGCCAAAGTGGGCGGATCGATTTCCATTGGACGATGGTACAACCGGGTGATAACATTACTTTTTCGCATAATGGTGGATTGATAGCACCTAGCAGGGTGAGCAAACTAAAGGGAAGAGGCCTCGGCATTCAATCAGGAGCTTCAATAGACAATGACTGTGAATCAAAATGTTTCTGGAAAGGTGGATCCATCAACACCAAACTCCCTTTTCAGAATCTTTCCCCAAGAACTGTGGGTCAATGCCCCAAGTATGTGAACAAAAAGAGCCTGTTACTTGCTACTGGAATGAGGAATGTGCCAGAGGTGGTCCAAGGAAGAGGCCTGTTTGGAGCAATAGCTGGATTCATAGAGAATGGATGGGAAGGAATGGTAGATGGCTGGTATGGTTTCCGGCACCAAAATGCCCAAGGCACTGGCCAGGCCGCGGATTACAAAAGTACTCAGGCAGCTATAGATCAAATAACCGGGAAATTGAACAGGCTGATAGAGAAGACAAACACAGAGTTCGAATCCATAGAATCTGAGTTCAGTGAAATAGAACATCAAATTGGCAATGTAATAAACTGGACTAAGGATTCTATAACAGACATCTGGACCTATCAAGCTGAATTGCTGGTAGCAATGGAAAATCAGCATACAATTGACATGGCTGATTCAGAAATGCTGAATCTATATGAGAGGGTGAGGAAGCAACTAAGGCAAAATGCAGAAGAAGATGGGAAAGGGTGCTTTGAAATATATCACAAATGCGATGACAACTGTATGGAAAGCATCAGAAACAACACCTACGACCATACACAATACAGAGAAGAAGCACTCTTGAACAGACTCAACATTAATCCGGTGAAACTCTCTTCTGGGTACAAAGATGTTATATTGTGGTTTAGCTTCGGGGCGTCATGCTTTGTGCTCTTGGCTGTCATCATGGGGCTTGTTTTCTTCTGCTTGAAAAATGGAAACATGCGATGCACAATCTGTATTTAG
>A_/_H10N7|CY191003|A/mallard/Maryland/11OS3818/2012
ATGTACAAAATAGTACTAGTACTCGCGCTCCTTGGAGCGGTGCATGGTCTTGACAAAATATGTCTTGGACATCATGCAGTCTCCAATGGCACCATCGTAAAGACTCTCACAAACGAAAAGGAAGAGGTGACCAATGCTACTGAAACAGTGGAGAGCAGAAGCCTGGACAAACTTTGCATGAAAAGTCGGAATTACAAGGACTTAGGTAATTGCCACCCAATAGGGATGATAATAGGGACTCCTGCTTGTGATCTACACCTCACCGGAACATGGGACACTTTAATAGAGAGAGACAATTCTATTGCCTACTGTTACCCGGGTGCCACTGTGAATGAAGAAGCATTAAGGCAGAAAATTATGGAAAGTGGAGGGATTGACAAGATAAGCACCGGGTTTACATATGGATCATCCATCAATTCAGCTGGAACCACTAAAGCATGCATGAGAAATGGAGGAAATAGTTTCTATGCGGAGCTAAAGTGGCTAGTGTCTAAGAGTAAAGGGCAAAACTTCCCACAAACAACAAACACATACAGAAATACAGATTCAGCAGAACACCTTATAATCTGGGGAATTCATCACCCTTCAAGCACACAAGAAAAGAATGATCTGTATGGAACACAATCACTTTCCATTTCAGTGGGGAGTTCTACTTATCAAAACAACTTTGTGCCCGTAGTGGGAGCAAGACCACAAGTGAATGGCCAAAGTGGGCGGATTGATTTCCATTGGACAATGGTACAACCGGGTGATAACATCACTTTTTCGCATAATGGTGGATTAATAGCACCTAGCAGAGTGAGTAAGCTAAAGGGAAGAGGCCTTGGCATTCAATCAGGAGCTTCAGTAGACAATGACTGTGAGTCAAAATGTTTTTGGAAAGGTGGATCCATCAACACCAAACTCCCTTTTCAGAATCTTTCTCCAAGAACTGTGGGTCAATGCCCCAAGTATGTGAACAAAAAGAGCCTGTTGCTTGCTACTGGAATGAGGAATGTGCCAGAGGTTGTCCAAGGAAGAGGCCTGTTTGGAGCAATAGCTGGATTCATAGAAAATGGATGGGAAGGAATGGTAGATGGTTGGTATGGTTTCCGGCACCAAAATGCCCAAGGCACTGGCCAGGCCGCGGATTACAAAAGTACTCAGGCAGCTATAGATCAAATAACCGGGAAATTGAACAGGCTGATAGAGAAGACAAACACAGAGTTCGAATCCATAGAATCTGAATTCAGTGAAATAGAACATCAAATCGGCAATGTAATAAACTGGACTAAGGATTCTATAACAGACATCTGGACGTATCAAGCTGAATTGCTGGTAGCAATGGAAAATCAGCATACAATTGACATGGCTGATTCAGAAATGCTGAATCTATATGAGAGGGTGAGGAAGCAACTAAGGCAAAATGCTGAAGAAGATGGGAAAGGGTGCTTTGAAATATATCACAAATGCGATGACAACTGTATGGAAAGCATCAGAAACAACACTTATGACCATACACAATACAGAGAAGAAGCACTCTTGAACAGACTCAACATCAATCCGGTGAAACTCTCTTCTGGATACAAAGATGTTATACTGTGGTTTAGCTTCGGGGCGTCATGCTTTGTACTTTTGGCTGTCATCATGGGGCTTGTTTTCTTCTGCTTGAAAAATGGAAACATGCGATGCACAATCTGTATTTAG
>A_/_H10N6|CY190963|A/mallard/Maryland/09OS2237/2009
ATGTACAAAATAGTACTAGTACTTGCGCTCCTTGGAGCGGTGCATGGTCTTGACAAAATATGCCTTGGACATCATGCAGTCTCCAATGGCACCATCGTAAAGACTCTCACAAACGAAAAGGAAGAGGTGACCAATGCCACTGAAACGGTGGAGAGCAAAAGCCTGGACAAACTTTGCATGAAAAGTCGGAATTACAAGGACCTAGGTAATTGCCACCCAATAGGGATGGTAATAGGGACTCCTGCTTGTGATCTACACCTCACTGGAACATGGGACACCTTAATAGAGAGAGACAATTCTATTGCCTACTGTTACCCGGGTGCCACTGTGAATGAAGAAGCATTAAGGCAGAAAATTATGGAAAGTGGAGGGATTGACAAGATAAGCACCGGGTTTACATATGGATCATCTATCAATTCAGCTGGAACCACTAAAGCATGCATGAGAAATGGGAGAAACAGTTTCTATGCGGAGCTAAAGTGGCTAGTGTCGAAGAGCAAAGGACAAAACTTCCCACAAACAACAAACACATACAGGAATACAGATTCAGCAGAACATCTTATAATCTGGGGAATTCATCACCCTTCAAGCACACAAGAAAAGAATGATCTGTATGGAACACAATCACTTTCCATTTCAGTAGGGAGTTCTACTTATCAAAACAACTTTGTGCCTGTGGTGGGAGCAAGACCACAAGTGAATGGCCAAAGTGGGCGGATTGATTTCCATTGGACAATGGTACAACCAGGTGATAACATCACTTTTTCGCATAATGGCGGATTAATAGCACCTAGTAGAGTGACTAAACTAAAGGGAAGAGGCCTTGGCATTCAATCAGGAGCTTCAGTAGATAATGACTGTGAATCAAAATGTTTTTGGAAGGGTGGATCCATCAACACCAAACTCCCTTTTCAGAATCTTTCACCAAGAACTGTGGGTCAATGCCCCAAGTATGTAAACAAAAAGAGCCTGTTGCTTGCTACCGGAATGAGGAATGTGCCAGAGATTGTCCAAGGAAGAGGCCTGTTTGGAGCAATAGCTGGATTCATAGAAAATGGATGGGAAGGGATGGTAGATGGTTGGTATGGTTTCCGACACCAAAATGCCCAAGGCACTGGCCAGGCTGCGGATTACAAAAGTACTCAGGCAGCTATAGATCAAATAACCGGAAAATTGAATAGGCTCATAGAGAAGACAAACACAGAGTTCGAATCCATAGAATCTGAGTTCAGTGAAATAGAACATCAAATTGGCAATGTAATAAACTGGACTAAGGATTCTATAACAGACATTTGGACATATCAAGCTGAATTGCTGGTAGCAATGGAAAATCAGCACACGATTGACATGGCTGATTCAGAGATGTTGAATCTATATGAGAGAGTGAGGAAGCAACTAAGGCAAAATGCAGAAGAAGATGGAAAAGGGTGCTTTGAAATATATCACAAATGCGACGACAACTGCATGGAAAGCATCAGAAACAATACCTATGATCATACACAATACAGAGAAGAAGCACTCTTGAACAGACTCAACATTAATCCGGTGAAACTCTCTTCTGGGTACAAAGATGTTATACTGTGGTTTAGCTTCGGGGCGTCATGCTTTGTACTTTTGGCTGTCATCATGGGGCTTGTTTTCTTCTGTTTGAAAAATGGAAACATGCGATGCACAATCTGTATTTAG
>A_/_H10N7|CY190739|A/mallard/Maryland/08OS3111/2008
ATGTACAAAATAGTACTGGTACTTGCGCTCCTTGGAGCAGTGTATGGTCTTGACAAAATATGCCTTGGACATCATGCAGTCTCCAATGGCACCATTGTGAAGACTCTCACAAACGAAAAGGAAGAGGTGACCAATGCTACTGAAACAGTGGAGAGCAAAAGCCTGGGCAAACTTTGCATGAAAGGTCGGAATTACAAGGACTTAGGCAATTGCCACCCGATAGGGATGATTATAGGGACTCCCGCTTGTGACCTACACCTCACCGGAACATGGGACACTTTAATAGAGAGAGACAATTCTATTGCTTACTGTTACCCAGGTGCCACTGTGAATGAAGAAGCATTAAGGCAGAAAATTATGGAAAGTGGAGGGATTGACAAGATAAGCACCGGATTTACATATGGATCATCCATCAATTCAGCTGGAACCACTAAAGCATGCATGAGAAATGGAGGAAACAGTTTCTATGCGGAGCTAAAGTGGCTAGTATCGAAGAGCAAAGGACAAAACTTCCCACAGACAACAAACACATACAGGAATACAGATTCAGCAGAACACCTTATAATCTGGGGAGTTCATCACCCCTCAAGCACACAAGAAAAGAACGATCTGTATGGAACACAATCACTTTCCATTTCAGTAGGGAGTTCTACTTATCAAAACAACTTTGTGCCTGTAGTGGGAGCAAGACCACAAGTGAATGGTCAAAGTGGGCGGATTGATTTCCATTGGACGATGGTACAACCAGGTGATAACATCACTTTTTCGCATAATGGCGGATTAATAGCACCTAGTAGAGTGAGCAAACTAAAAGGAAGAGGCCTTGGCATTCAATCGGGAGCTTCAGTAGATAATGACTGTGAATCAAAATGTTTTTGGAAAGGTGGATCCATCAACACCAAACTCCCTTTTCAGAATCTTTCCCCAAGAACTGTGGGTCAATGCCCCAAGTATGTGAATAAAAAGAGCCTGTTGCTTGCTACCGGAATGAGGAATGTGCCAGAGGTTGTCCAAGGAAGAGGTCTGTTTGGAGCAATAGCCGGATTCATAGAAAATGGATGGGAAGGGATGGTAGATGGTTGGTATGGTTTCCGACACCAAAATGCCCAAGGCACTGGCCAGGCAGCGGATTACAAAAGTACTCAGGCAGCTATAGATCAAATAACCGGGAAATTGAACAGGCTGATAGAGAAGACAAACACAGAGTTCGAATCCATAGAATCTGAGTTCAGTGAAATAGAACATCAAATTGGCAATGTAATAAATTGGACTAAGGATTCTATAACAGACATCTGGACATATCAAGCTGAATTGCTGGTAGCAATGGAAAATCAGCATACAATTGACATGGCTGATTCAGAAATGCTAAATCTATATGAGAGGGTAAGGAAGCAACTAAGGCAAAATGCAGAAGAAGATGGGAAAGGGTGCTTTGAAATATATCACAAATGCGACGACAACTGCATGGAAAGCATCAGAAACAACACCTATGACCATACACAGTACAGAGAAGAAGCACTCTTGAACAGACTTAACATTAATCCGGTGAAACTCTCTTCTGGGTACAAAGATGTTATACTGTGGTTTAGCTTCGGGGCGTCATGCTTTGTACTTTTGGCTGTCATCATGGGGCTTGTTTTCTTCTGTTTGAAAAATGGAAACATGCGATGCACAATCTGTATTTAG
>A_/_H10N7|CY190715|A/mallard/Maryland/08OS3083/2008
ATGTACAAAATAGTACTGGTACTTTCGCTCCTTGGAGCAGTGTATGGTCTTGACAAAATATGCCTTGGACATCATGCAGTCTCCAATGGCACCATTGTGAAGACTCTCACAAACGAAAAGGAAGAGGTGACCAATGCTACTGAAACAGTGGAGAGCAAAAGCCTGGGCAAACTTTGCATGAAAGGTCGGAATTACAAGGACTTAGGCAATTGCCACCCGATAGGGATGATTATAGGGACTCCCGCTTGTGACCTACACCTCACCGGAACATGGGACACTTTAATAGAGAGAGACAATTCTATTGCTTACTGTTACCCAGGTGCCACTGTGAATGAAGAAGCATTAAGGCAGAAAATTATGGAAAGTGGAGGGATTGACAAGATAAGCACCGGATTTACATATGGATCATCCATCAATTCAGCTGGAACCACTAAAGCATGCATGAGAAATGGAGGAAACAGTTTCTATGCGGAGCTAAAGTGGCTAGTATCGAAGAGCAAAGGACAAAACTTCCCACAGACAACAAACACATACAGGAATACAGATTCAGCAGAACACCTTATAATCTGGGGAGTTCATCACCCCTCAAGCACACAAGAAAAGAACGATCTGTATGGAACACAATCACTTTCCATTTCAGTAGGGAGTTCTACTTATCAAAACAACTTTGTGCCTGTAGTGGGAGCAAGACCACAAGTGAATGGTCAAAGTGGGCGGATTGATTTCCATTGGACGATGGTACAACCAGGTGATAACATCACTTTTTCGCATAATGGCGGATTAATAGCACCTAGTAGAGTGAGCAAACTAAAAGGAAGAGGCCTTGGCATTCAATCGGGAGCTTCAGTAGATAATGACTGTGAATCAAAATGTTTTTGGAAAGGTGGATCCATCAACACCAAACTCCCTTTTCAGAATCTTTCCCCAAGAACTGTGGGTCAATGCCCCAAGTATGTGAATAAAAAGAGCCTGTTGCTTGCTACCGGAATGAGGAATGTGCCAGAGGTTGTCCAAGGAAGAGGTCTGTTTGGAGCAATAGCCGGATTCATAGAAAATGGATGGGAAGGGATGGTAGATGGTTGGTATGGTTTCCGACACCAAAATGCCCAAGGCACTGGCCAGGCAGCGGATTACAAAAGTACTCAGGCAGCTATAGATCAAATAACCGGGAAATTGAACAGGCTGATAGAGAAGACAAACACAGAGTTCGAATCCATAGAATCTGAGTTCAGTGAGATAGAACATCAAATTGGCAATGTAATAAATTGGACTAAGGATTCTATAACAGACATCTGGACATATCAAGCTGAATTGCTGGTAGCAATGGAAAATCAGCATACAATTGACATGGCTGATTCAGAAATGCTAAATCTATATGAGAGGGTAAGGAAGCAACTAAGGCAAAATGCAGAAGAAGATGGGAAAGGGTGCTTTGAAATATATCACAAATGCGACGACAACTGCATGGAAAGCATCAGAAACAACACCTATGACCATACACAGTACAGAGAAGAAGCACTCTTGAACAGACTTAACATTAATCCGGTGAAACTCTCTTCTGGGTACAAAGATGTTATACTGTGGTTTAGCTTCGGGGCGTCATGCTTTGTACTTTTGGCTGTCATCATGGGGCTTGTTTTCTTCTGTTTGAAAAATGGAAACATGCGATGCACAATCTGTATTTAG
[truncated: 1,161,086 more chars]
