# Supplementary material for: In Silico Analyses of the Role of Codon Usage at the Hemagglutinin Cleavage Site in Highly Pathogenic Avian Influenza Genesis
Source: Viruses. 2022 Jun 21;14(7):1352. doi: 10.3390/v14071352 (PMC9316147; doi:10.3390/v14071352)
Supplement: Supplementary file 1 [file viruses-14-01352-s001.zip › Supplementary File 4/dataset/full_ORF/avian_h11_unique.fasta]

>A_/_H11N5|CY186396|A/mallard/Sweden/80329/2008
atgaagaaaacactgctatttgcaactattttcctttatgcaaaggcagatgaaatctgtatcggctatttaagcaacaactcaacggacaaagttgacacaataatcgagaacaatgtcacggtaaccagctcagtggaactagtcgaaacagaacacactggatcgttctgttcaatcaatgggaaacaaccaataagccttggagattgctcctttgctgggtggatattgggaaatcccatgtgtgatgacctaattggtaagacttcatggtcctacattgtggagaagtccaacccagcaaacggaatctgttacccaggaacattggagaatgaagaagaactgagattgaaattcagtggagtcctggaattcagcaaattcgaagcattcacatcaaacggatggggtgctgtgaattcgggagcaggagtgactgctgcatgcaagtttgggagctccaattccttcttccgaaacatggtatggctgatacaccaatcaggaacataccctgtaataaagaggaccttcaacaacaccaaaggaagagatgtgttggttgtttggggagttcaccaccctgccacactgaaagagcatcaggatctatacaagaaggacagctcctatgtagcagtgggttcagaaacctacaacaggagattcataccagaaatcagcactaggcccaaagttaatggacaggctggacggatgacattttattggacaatagtcaaaccaggagagtcaataacatttgagtctaatggtgcattcctggctcctagatatgctttcgagattgtttccgttggaaatggaaaactattcaggagtgaactgaatattgagtcatgctctaccaaatgtcaaacagaaattggaggaattaatacaaacaaaagttttcacagtgttcacagaaacactatcggggactgtcccaaatatgtgaatgtcaaatctctaaagcttgccacgggactcagaaatgtcccagcaatagcatcaagaggcttgtttggagcaatagccggatttatagaaggtggatggcctggactgatcaatggatggtacgggtttcaacacaggaatgaagaaggaacaggcatagcagcagacaaggagtcaactcagaaggcaatagaccagataacgtccaaagtaaataatatcgtcgacagaatgaatacaaatttcgagtctgtgcaacacgaattcagtgaaatagaggagaggataaaccagttgtcgaaacatgtagatgattctgtggtcgacatctggtcatataatgcacaactcctagttttgcttgaaaatgagaagaccctggacctccacgattccaatgtcagaaatctccatgagaaggttaggaggatgctaaaagacaatgccaaagacgaggggaacggatgtttcaccttttaccataagtgtgacaacgaatgcatcgaaagggttagaaacggaacatatgatcacaaagaattcgaagaagaatctaaaatcaatcgtcaggagatcgagggagtgaaattagactccagtgggaatgtgtataaagtactgtcaatttacagctgcattgcaagcagtctcgtattggcagcactcatcatgggtttcatcctctgggcgtgcagtaatggatcatgtagatgtaccatttgcatttag
>A_/_H11N9|CY021445|A/blue-winged_teal/Ohio/96/1993
ATGAAGAAAGTATTGCTCTTTGCAGCAATCATCATCTGCATCCAAGCAGACGAGATCTGCATTGGGTACCTAAGCAACAACTCAACAGAAAAAGTGGACACAATAATTGAGAGTAATGTCACGGTTACTAGCTCAGTTGAACTGGTTGAAAATGAGCACACTGGATCTTTCTGCTCAATCGACGGGAAAGCACCGATAAGTCTTGGTGATTGCTCCTTTGCTGGATGGATCCTTGGGAACCCAATGTGTGATGATTTGATTGGGAAAACATCCTGGTCCTACATAGTGGAGAAACCAAATCCCGTCAATGGAATATGTTACCCGGGTACTCTAGAAAATGAAGAGGAATTGAGACTGAAGTTTAGTGGGGTCCTCGAGTTAAGCAAATTTGAAGCCTTCACCTCAAATGGATGGGGAGCAGTAAATTCTGGTGCTGGTGTTACCGCAGCCTGCAAATTTGGAAGCAGTAACTCTTTTTTCAGGAACATGGTGTGGTTGATCCACCAATCAGGGACATATCCTGTTATACGGAGGACATTCAATAACACCAAAGGAAGAGATGTATTAATGGTATGGGGAGTTCATCACCCCACAACCCTAAAGGAACACCAAGACTTGTACAAAAAGGACAGTTCTTATGTAGCAGTGGGTTCAGAGAGTTACAACAGGAGGTTCACTCCTGAGATCAGTACAAGGCCTAAAGTAAATGGTCAGGCTGGGAGAATGACATTCTACTGGACCATAGTGAAACCGGGAGAAGCAATAACATTTGAGTCAAATGGTGCATTTCTCGCTCCTCGGTATGCTTTTGAGTTAGTGTCCTTGGGGAATGGGAAATTGTTCAGGAGTGACTTGAACATTGAATCTTGCTCAACTAAATGCCAGTCCGAAATTGGAGGGATCAACACTAATAGGAGCTTCCACAATGTCCATAGGAATACAATAGGAGACTGCCCCAAATATGTGAATGTTAAATCCCTAAAGCTTGTTACCGGGCTCAGAAATGTCCCTGCGATTGCTACAAGAGGCCTGTTTGGTGCAATAGCTGGTTTTATAGAAGGTGGTTGGCCAGGTTTAATCAATGGTTGGTATGGGTTCCAACACAGAAATGAAGAAGGTACAGGGATTGCTGCAGACAAAGAATCAACCCAGAAAGCAATAGACCAGATAACATCTAAAGTCAATAACATTGTTGATCGGATGAATACAAACTTTGTGTCTGTTCAACATGAATTCAGTGAAATTGAAGAGAGAATAAACCAATTGTCAAAACATGTGGATGATTCTGTTATTGACATATGGTCATACAACGCACAGCTTCTTGTTCTATTGGAAAATGAAAAAACATTAGATCTCCATGATTCTAATGTTCGAAACCTCCATGAAAAGGTCAGACGAATGCTGAAGGACAATGCTAAAGATGAAGGGAATGGTTGTTTTACTTTCTATCACAAGTGTGATAATGAATGTATTGAAAAAGTCAGGAATGGAACATATGACCACAAGGAATTTGAAGAGGAGTCCAAACTGAACAGACAAGAAATTGAGGGGGTGAAACTGGATTCCAATGGCAACGTTTACAAAATACTGTCAATTTACAGCTGCATTGCAAGCAGTCTTGTGTTGGCAGCAATCATTATGGGGTTCATCTTCTGGGCGTGTAGCAATGGGTCATGTAGATGTACCATTTGCATTTAG
>A_/_H11N1|MF693986|A/common_teal/Netherlands/1/2015
ATGAAGGAAACACTGCTATTTGCAGCTATTCTCCTTTGTGTGAAGGCAGATGAAATCTGCATCGGCTATTTAAGCAACAACTCAACAGACAAAGTTGACACAATAATTGAGAACAATGTCACAGTAACTAGCTCAGTGGAACTAGTCGAAACAGAACACACTGGATCATTCTGTTCAATCAATGGGAAACAACCAATAAGCCTTGGAGATTGCTCCTTTGCAGGGTGGATATTGGGAAATCCCATGTGTGATGACCTAATCGGTAAGACTTCATGGTCCTACATTGTGGAGAAGCCCAACCCAGCAAACGGAATCTGTTACCCAGGAACATTGGAGAATGAAGAAGAACTGAGATTGAAATTCAGTGGAGTCCTGGAATTCAGCAAATTCGAAGCATTCACATCAAACGGATGGGGTGCTGTAAATTCAGGAGCAGGAGTGACTGCTGCATGCAAGTTTGGAAGCTCCAACTCCTTCTTCCGAAACATGGTATGGCTGATACACCAATCAGGAACATACCCTGTAATAAAGAGAACCTTCAACAACACCAAAGGGAGAGATGTGTTGGTTGTTTGGGGGATTCACCACCCTGCCACACTTAAAGAGCATCAGGATCTATACAAGAAGGACAGCTCCTATGTAGCAGTGGGTTCAGAAACCTACAATAGGAGATTCATACCAGAAATCAGCAATAGGCCCAAAGTCAATGGACAGGCTGGACGGATGACATTTTATTGGACAATAGTCAAACCAGGGGAGTCAATAACATTTGAATCTAATGGTGCATTCCTGGCTCCTAGATATGCTTTTGAGATTGTCTCCGTTGGAAATGGGAAACTATTCAGGAGTGAACTGAATATTGAATCATGCTCTACCAAATGTCAAACAGAAATAGGAGGAATTAATACAAACAAAAGCTTTCACAGTGTTCATAGAAACACTATAGGAGACTGCCCCAAATATGTGAATGTCAAATCTCTAAAGCTTGCCACGGGACTCAGAAATGTCCCAGCAATAACATCAAGAGGTTTGTTGGGAGCAATAGCCGGATTTATAGAAGGTGGATGGCCTGGACTGATCAATGGATGGTACGGGTTTCAACACAGGAATGATGAAGGAACAGGCATAGCAGCAGACAAGGAATCAACTCAGAAGGCAATAGACCAGATAACGTCCAAAGTAAATAATATCGTAGACAGGATGAATACAAATTTTGAGTCTGTGCAACACGAATTCAGTGAAATAGAGGAGAGGATAAACCAGTTGTCGAAACATGTAGATGATTCTGTGGTTGACATCTGGTCATATAATGCACAACTCCTCGTTCTGCTTGAAAACGAGAAGACCCTGGACCTCCACGATTCCAATGTCAGAAATCTCCATGAGAAGGTTAGAAGGATGCTAAAAGACAATGCCAAAGATGAGGGAAACGGATGTTTTACCTTTTACCATAAATGTGATAACGAATGCATCGAAAGGGTTAGAAACGGGACATATGATCACAAAGAATTCGAGGAAGAATCTAAAATCAATCGTCAGGAGATCGAGGGAGTGAAATTAGACTCCAGTGGGAATGTGTATAAAATACTGTCAATTTACAGCTGCATTGCAAGCAGTCTCGTATTGGCAGCACTCATCATGGGTTTCATCCTTTGGGCGTGCAGTAATGGATCATGTAGATGTACTATTTGCATTTAG
>A_/_H11N6|CY087840|A/duck/United_Kingdom/1/1956
ATGGAGAAAACACTGCTATTTGCAGCTATTTTCCTTTGTGTGAAAGCAGATGAGATCTGTATCGGGTATTTAAGCAACAACTCGACAGACAAAGTTGACACAATAATTGAGAACAATGTCACGGTCACTAGCTCAGTGGAACTGGTTGAGACAGAACACACTGGATCATTCTGTTCAATCAATGGAAAACAACCAATAAGCCTTGGAGATTGTTCATTTGCTGGATGGATATTAGGAAACCCTATGTGTGATGAACTAATTGGAAAGACTTCATGGTCTTACATTGTGGAAAAACCCAATCCAACAAATGGAATCTGTTACCCAGGAATTTTAGAGAGTGAAGAAGAACTAAGACTGAAATTCAGTGGAGTTTTAGAATTTAACAAATTCGAAGTATTCACATCAAATGGATGGGGTGCTGTAAATTCAGGAGTAGGAGTAACCGCTGCATGCAAATTCGGGGGTTCTAATTCTTTCTTTCGAAACATGGTATGGCTGATAGACCAATCAGGAACATATCCTGTAATAAAGAGAACCTTTAACAACACCAAAGGGAGAGATGTACTGATTGTTTGGGGAATTCATCATCCTGCTACACTGACAGAACATCAAGATCTGTATAAAAAGGACAGCTCCTATGTAGCAGTGGGTTCAGAGACCTACAACAGAAGATTCACTCCAGAAATCAACACTAGGCCCAGAGTCAATGGACAGGCCGGACGGATGACATTCTACTGGAAGATAGTCAAACCAGGAGAATCAATAACATTCGAATCTAATGGGGCGTTCCTAGCTCCTAGATATGCTTTTGAGATTGTCTCTGTTGGAAATGGGAAACTGTTCAGGAGCGAACTGAACATTGAATCATGCTCTACCAAATGTCAAACAGAAATAGGAGGAATTAATACGAACAAAAGCTTCCACAATGTTCACAGAAACACTATCGGGGATTGCCCCAAGTATGTGAATGTCAAATCCTTAAAGCTTGCAACAGGACCTAGAAATGTCCCAGCAATAGCATCGAGAGGCTTGTTTGGAGCAAAAGCAGGATTCATAGAAGGGGGATGGCCTGGACTGATCAATGGATGGTATGGGTTCCAACACAGGAACGAAGAAGGAACAGGCATTGCAGCAGACAAGGAGTCAACTCAAAAGGCAATAGACCAGATAACATCCAAGGTAAATAACATCGTTGACAGGATGAATACAAACTTTGAGTCTGTGCAACACGAATTCAGTGAAATAGAGGAAAGAATAAATCAATTATCAAAACACGTAGATGATTCTGTGGTTGACATCTGGTCATATAATGCACAGCTTCTCGTTTTACTTGAAAATGAGAAGACACTGGACCTCCATGACTCAAATGTCAGGAACCTCCATGAGAAAGTCAGAAGAATGCTAAAGGACAATGCCAAAGATGAGGGGAACGGATGCTTCACCTTTTACCATAAGTGTGACAATAAATGCATTGAACGAGTTAGAAACGGAACATATGATCATAAAGAATTCGAGGAGGAATCAAAAATCAATCGCCAGGAGATTGAAGGGGTGAAACTAGATTCTAGTGGGAATGTGTATAAAATACTGTCAATTTACAGCTGCATTGCAAGCAGTCTTGTATTGGCAGCACTCATCATGGGGTTCATGTTTTGGGCATGCAGTAATGGATCATGTAGATGTACCATTTGCATTTAG
>A_/_H11N9|CY077576|A/mallard/New_Zealand/1440-365/2005
ATGAAGAAAACACTGCTATTTGCAGCTATTTTCCTTTATGTAAAGGCAGATGAAATCTGTATTGGCTATTTAAGCAACAACTCAACAGACAAAGTTGACACAATAATCGAGAACAATGTCACGGTAACTAGCTCAGTGGAACTAGTCGAAACAGAACACACTGGGTCATTCTGTTCAATCAATGGGAAACAACCAATAAGCCTTGGAGATTGCTCCTTTGCTGGGTGGATATTGGGAAATCCCATGTGTGATGACCTAATTGGTAAGACTTCATGGTCCTACATTGTGGAGAAGCCCAACCCAGCAAACGGAATCTGTTACCCAGGAACATTGGAGAATGAAGAAGAACTGAGATTGAAATTCAGTGGAGTCCTGGAATTCAGCAAATTCGAAGCATTCACATCAAACGGATGGGGTGCTGTGAATTCAGGAGCAGGAGTGACTGCTGCATGCAAGTATGGGAGCTCCAATTCCTTCTTCCGAAACATGGTATGGCTGATACACCAATCAGGAACATACCCTGTAATAAAGAGGACCTTCAACAACACCAAAGGAAGAGATGTGTTGGTTGTTTGGGGAATTCACCACCCTGCCACACTGAAAGAGCATCAGGATCTATACAAGAAGGACAGCTCCTATGTAGCAGTGGGTTCAGAAACCTACAACAGAAGATTCATACCAGAAATCAGCACTAGGCCCAAAGTTAATGGACAGGCTGGACGGATGACATTTTATTGGACAATAGTCAAACCAGGAGAGTCAATAACATTTGAGTCTAATGGTGCATTCCTGGCTCCTAGATATGCTTTTGAGATTGTCTCCGTTGGGAATGGGAAACTATTCAAGAGTGAACTGAATATTGAATCATGCTCTACCAAATGTCAAACAGAAATAGGAGGAATCAATACAAACAAAAGCTTTCACAGTGTTCACAGAAACACTATCGGAGACTGTCCCAAATATGTGAATGTCAAATCTCTAAAGCTTGCCACGGGACTCAGAAATGTCCCAGCAATAGCATCAAGAGGCTTGTTTGGAGCAAAAGCAGGATTTATAGAAGGTGGATGGCCTGGACTGATCAATGGATGGTACGGGTTTCAGCATAGGAATGAAGAAGGAACAGGCATAGCAGCAGACAAGGAGTCAACTCAGAAGGCAATAGACCAGATAACGTCCAAAGTAAATAATATCGTTGACAGAATGAATACAAATTTCGAGTCTGTGCAACACGAATTCAGTGAAATAGAGGAGAGGATAAACCAGTTGTCGAAAAATGTAGATGATTCTGTGGTCGACATCTGGTCATATAATGCACAACTTCTCGTTTTGCTTGAAAATGAGAAGACCCTGGACCTCCACGATTCCAATGTCAGAAATCTCCATGAGAAGGTTAGAAGGATGCTAAAAGACAATGCCAAAGACGAAGGGAACGGATGTTTCACCTTTTACCATAAGTGTGATAACGAATGCATCGAAAGGGTTAGAAACGGAACATATGATCACAAGGAATTCGAAGAAGAATCTAAAATCAATCGTCAGGAGATCGAGGGAGTGAAGTTAGACTCTAGTGGGAATGTGTATAAAATACTGTCAATTTACAGCTGCATTGCAAGCAGTCTCGTATTGGCAGCACTCATCATGGGTTTCATCCTCTGGGCGTGCAGTAATGGATCATGTAGATGTACCATTTGCATTTAG
>A_/_H11N1|CY126744|A/ruddy_turnstone/New_Jersey/342/1989
ATGTATCAAGAAATCAAAATGAAGAAAACATTGCTACTTGCAACTGTCATCTTTTGCGTGGGAGCAGATGAGATCTGTATCGGCTATCTAAGCAACAACTCAACAGACAAAGTTGACACAATAATTGAGAACAATGTTACAGTCACCAGTGCAGTGGAACTGGTGGAGACAGAACACACTGGATCATTCTGTTCAATCAATGGGAAACAACCAATAAGCCTTGGAGACTGCTCCTTTGCTGGGTGGATACTAGGGAACCCCATGTGTGATGATCTAATTGGGAAGAATTCATGGTCCTACATTGTAGAGAAACCGAACCCAACAAATGGAATTTGTTACCCAGGAACTTTAGAAAATGAAGAGGAGCTAAGGCTGAAATTCAGTGGAGTTTTAGAGTTCAGCAAGTTTGAAGTATTCACATCAGGTGGGTGGGGTAATGTAGATTCAGGGAAAGGAGTAACCGCTGCATGTAAATACGGAAGTTCCAATTCCTTTTTCAGACACATGACATGGCTTATACATAAATCAGGGACATACCCTGTAATAAAGAGAACCTTTAATAACACCAGAGGGATGGATGTATTGATTGTTTGGGGGATCCATCACCCCTCCTCATTGAAAGAACAACAAGATTTGTACAAGAAGGACTCCTCCTATGTAGCAGTAGGTTCAGAGACATACAACAGAAGATTCACTCCAGAGATTAGCACTAGGCCCCCAGTCAACGGACAGGCTGGACGAATGACATTCTATTGGACAATAGTCAAGCCAGGGGAATCAATAACATTCGAGTCCAACGGTGCATTTCTAGCTCCTAGGTATGCTTTTGAAATTGTCTCAATTGGAAATGGCAAACTATTCAGAAGCGAACTGAACATTGAGTCATGCTCTACCAAATGTCAAACAGAAATAGGAGGACTCAACACAAGCAAAAGCTTCCACAATGTGCATAAGAACACTATCGGAGACTGTCCCAAATATGTGAATGTCAAGTCGCTGAAGCTTGCGACAGGGCTTCGAAATGTTCCAGCAATAGCGTCAAGAGGCTTGTTTGGTGCAATAGCTGGTTTTATAGAAGGAGGATGGCCTGGACTGATTAATGGATGGTATGGATTTCAACACAGGAACGAAGAAGGAACAGGCATAGCAGCAGATAAAGAGTCGACTCAGAAGGCAATAGATCAAATAACGTCCAAGGTAAACAATATCGTTGACAGGATGAACACAAACTTCGAGTCTGTGCAGCATGAATTCAGTGAAATAGAAGAGAGAATAAACCAACTGTCAAAACATGTGGACGATTCCGTGATTGACATCTGGTCATATAATGCACAACTCCTAGTAATGCTTGAGAATGAGAAGACACTGGATCTCCATGACTCCAATGTAAGGAACCTTCATGAGAAAGTCAGGAGGATGCTAAAGGACAATGCCAAGGATGAAGGAAACGGATGCTTCACTTTCTACCATAAGTGCGATAATGAATGCATTGAACGGGTCAGAAATGGAACATATGATCACAAAGAGTTTGAGGAGGAGTCAAAAATCAATCGCCAGGAGATTGCTGGAGTGAAACTAGATTCTAATGGGAATGTGTATAAAATACTGTCAATTTACAGCTGCATTGCAAGCAGTCTTGTATTGGCAGCACTCATCATGGGCTTCATCCTTTGGGCGTGCAGTAATGGATCATGTAGATGTAACATTTGCATTTAG
>A_/_H11N1|CY126720|A/red_knot/New_Jersey/262/1989
ATGTATCAAGAAATCAAAATGAAGAAAACATTGCTACTTGCAACTGTCATCCTTTGCGTGGGAGCAGATGAGATCTGTATCGGCTATCTAAGCAACAACTCAACAGACAAAGTTGACACAATAATTGAGAACAATGTTACAGTCACCAGTGCAGTGGAACTGGTGGAGACAGAACACACTGGATCATTCTGTTCAATCAATGGGAAACAACCAATAAGCCTTGGAGACTGCTCCTTTGCTGGGTGGATACTAGGGAACCCCATGTGTGATGATCTAATTGGGAAGAATTCATGGTCCTACATTGTAGAGAAACCGAACCCAACAAATGGAATTTGTTACCCAGGAACTTTAGAAAATGAAGAGGAGCTAAGGCTGAAATTCAGTGGAGTTTTAGAGTTCAGCAAGTTTGAAGTATTCACATCAGGTGGGTGGGGTAATGTAGATTCAGGGAAAGGAGTAACCGCTGCATGTAAATACGGAAGTTCCAATTCCTTTTTCAGACACATGACATGGCTTATACATAAATCAGGGACATACCCTGTAATAAAGAGAACCTTTAATAACACCAGAGGGTTGGATGTATTGATTGTTTGGGGGATTCATCACCCCTCCTCATTGAAAGAACAACAAGATTTGTACAAGAAGGACTCCTCCTATGTAGCAGTAGGTTCAGAAACATACAACAGAAGATTCACTCCAGAGATTAGCACTAGGCCCCCAGTCAACGGACAGGCTGGACGAATGACATTCTATTGGACAATAGTCAAGCCAGGGGAATCAATAACATTCGAGTCCAACGGTGCATTTCTAGCTCCTAGGTATGCTTTTGAAATTGTCTCAGTTGGAAATGGCAAACTATTCAGAAGCGAACTGAACATTGAGTCATGCTCTACCAAATGTCAAACAGAAATAGGAGGACTCAACACAAGCAAAAGCTTCCACAATGTGCATAAGAACACTATCGGAGACTGTCCCAAATATGTGAATGTCAAGTCGCTGAAGCTTGCAACAGGGCTTCGAAATGTTCCAGCAATAGCGTCAAGAGGCTTGTTTGGTGCAATAGCTGGTTTTATAGAAGGAGGATGGCCTGGACTGATTAATGGATGGTATGGATTTCAACACAGGAACGAAGAAGGAACAGGCATAGCAGCAGATAAAGAGTCGACTCAGAAGGCAATAGATCAAATAACGTCCAAGGTAAACAATATCGTTGACAGGATGAACACAAACTTTGAGTCTGTACAGCATGAATTCAGTGAAATAGAAGAGAGAATAAACCAACTGTCAAAACATGTGGACGATTCCGTGATTGACATCTGGTCATATAATGCACAACTCCTAGTATTGCTTGAGAATGAGAAGACACTGGATCTCCATGACTCCAATGTAAGGAACCTTCATGAGAAAGTCAGGAGGATGCTAAAGGACAATGCCAAGGATGAAGGAAACGGATGCTTCACTTTCTACCATAAGTGCGATAATGAATGCATTGAACGGGTCAGAAATGGAACATATGATCACAAAGAGTTTGAGGAGGAGTCAAAAATCAATCGCCAGGAGATTGCTGGAGTGAAACTAGATTCTAATGGGAATGTGTATAAAATACTGTCAATTTACAGCTGCATTGCAAGCAGTCTTGTATTGGCAGCACTCATCATGGGCTTCATCCTTTGGGCGTGCAGTAATGGATCATGTAGATGTAACATTTGCATTTAG
>A_/_H11N2|KJ729375|A/Adelie_penguin/Antarctica/178/2013
ATGGAGAAAACATTGCTATTTGCAGCTATCATCTTTTACGTGAAAGCAGATGAGATCTGTATCGGCTATTTAAGCAATAATTCGACAGACAAAGTTGACACAATAATTGAAAACAATGTCACAGTCACTAGCTCAGTGGAACTGGTTGAGACAGAACACACTGGATCATTCTGTTCAATCGATGGGAGACAACCAATAAGCCTTGGAGACTGCTCCTTTGCTGGATGGATATTAGGAAACCCCATGTGTGATGACCTAATTGGGAAGGAGACATGGTCCTACATTGTGGAGAAGCCTAACCCAACAAATGGAATTTGCTACCCAGGAACTTTAGAGAATGAAGAAGAGCTAAGGCTGAAATTCAGTGGAGTCTTAGAAGTCAGCAAATTTGAAGCATTCACACCAAATGGATGGGGTAATGTAAACTCGGGGGGAGTAACCGCTGCATGTAAATACGGAAGTTCCAGTTCTTTCTTCCGATATATGACATGGCTCACACATAAATCAGGAACATACCCTGTAATAAAGAGGACCTTTAATAACACTAAGGGGAGGGATGTATTGATTGTGTGGGGAATCCATCATCCTTCTTCATTGCAAGAACATCGAGACCTGTACAAGAAGGACATTTCCTATGTGGCAGTGGGTTCAGAAACATACAACAGAAGATTCACTCCAGAAATCAGCACTAGGCCCCGAGTCAATGGACAGGCTGGACGGATGACTTTCTATTGGACAATAATCAAACCAGGGGAATCAATAACATTCGAATCTAACGGTGCATTTATAGCTCCTAGGCATGCTTTTGATATTGTTTCTGTTGGAAATGGGAAACTATTCAGAAGCGAGCTGAGTATTGGGTCATGTTCTACCAAATGTCAAACAGAAATAGGAGGAATTAACACCAACAAAAGCTTCCAAAGTGTTCATAGGAACACCATCGGGGACTGTCCAAAGTATGTGAATGTCAAATCTTTAAAACTTGCAACAGGACTTCGAAATGTTCCAGCAATAGTATCGAGAGGCTTGTTTGGGGCAATAGCTGGGTTCATAGAGGGTGGATGGCCTGGACTTATTAATGGATGGTATGGGTTCCAACACAGGAATGAAGAGGGAACAGGAGTAGCAGCAGACAAAGAGTCAACTCAGAAGGCAATAGACCAAATAACATCCAAAGTGAACAATATCGTTGACAGGATGAATACAAACTTTGAGTCTGTGCATCATGAATTCAGTGAAATAGAGGAGAGGATAAACCAACTGTCAAGCCATGTAGACGATTCTGTGATTGACATCTGGTCATATAATGCGCAACTCCTAGTTCTGCTTGAAAATGAGAAGACACTGGATCTCCATGACTCCAATGTCAGGAACCTTCATGAGAGAGTCAGAAGGATTCTAAAGGACAATGCTAAAGATGAGGGAAACGGATGCTTCACCTTCTACCATAAGTGTAATAATGAATGCATTGAACGGGTTAGAAATGGGACATATGATCACAAAGAATTTGAGGAGGAATCAAAAATCAATCGCCAGGAGATTGTGGGGGTGAAACTAGATTCTAACGGGAATGTGTATAAAATACTGTCAATTTACAGCTGCATTGCAAGCAGTCTTGTACTGGCAGCACTCGTTGGGGTTTTCATCCTTTGGGCGTGCAGTAATGGATCATGTAGATGTAACATTTGCATTTAA
>A_/_H11N2|KJ729367|A/Adelie_penguin/Antarctica/226/2013
ATGGAGAAAACATTGCTATTTGCAGCTATCATCTTTTACGTGAAAGCAGATGAGATCTGTATCGGCTATTTAAGCAATAATTCGACAGACAAAGTTGACACAATAATTGAAAACAATGTCACAGTCACTAGCTCAGTGGAACTGGTTGAGACAGAACACACTGGATCATTCTGTTCAATCGATGGGAGACAACCAATAAGCCTTGGAGACTGCTCCTTTGCTGGATGGATATTAGGAAACCCCATGTGTGATTACCTAATTGGGAAGGAGACATGGTCCTACATTGTGGAGAAGCCTAACCCAACAAATGGAATTTGCTACCCAGGAACTTTAGAGAATGAAGAAGAGCTAAGGCTGAAATTCAGTGGAGTCTTAGAAGTCAGCAAATTTGAAGCATTCACACCAAATGGATGGGGTAATGTAAACTCGGGGGGAGTAACCGCTGCATGTAAATACGGAAGTTCCAGTTCTTTCTTCCGATATATGACATGGCTCACACATAAATCAGGAACATACCCTGTAATAAAGAGGACCTTTAATAACACTAAGGGGAGGGATGTATTGATTGTGTGGGGAATCCATCATCCTTCTTCATTGCAAGAACATCAAGACCTGTACAAGAAGGACATTTCCTATGTGGCAGTGGGTTCAGAAACATACAACAGAAGATTCACTCCAGAAATCAGCACTAGGCCCCGAGTCAATGGACAGGCTGGACGGATGACTTTCTATTGGACAATAATCAAACCAGGGGAATCAATAACATTCGAATCTAACGGTGCATTTATAGCTCCTAGGCATGCTTTTGATATTGTTTCTGTTGGAAATGGGAAACTATTCAGAAGCGAGCTGAGTATTGGGTCATGTTCTACCAAATGTCAAACAGAAATAGGAGGAATTAACACCAACAAAAGCTTCCAAAGTGTTCATAGGAACACCATCGGGGACTGTCCAAAGTATGTGAATGTCAAATCTTTAAAACTTGCAACAGGACTTCGAAATGTTCCAGCAATAGTATCGAGAGGCTTGTTTGGGGCAATAGCTGGGTTCATAGAGGGTGGATGGCCTGGACTTATTAATGGATGGTATGGGTTCCAACACAGGAATGAAGAGGGAACAGGAATAGCAGCAGACAAAGAGTCAACTCAGAAGGCAATAGACCAAATAACATCCAAAGTGAACAATATCGTTGACAGGATGAATACAAACTTTGAGTCTGTGCAGCATGAATTCAGTGAAATAGAGGAGAGGATAAACCAACTGTCAAGCCATGTAGACGATTCTGTGATTGACATCTGGTCATATAATGCGCAACTCCTAGTTCTGCTTGAAAATGAGAAGACACTGGATCTCCATGACTCCAATGTCAGGAACCTTCATGAGAGAGTCAGAAGGATTCTAAAGGACAATGCTAAAGATGAGGGAAACGGATGCTTCACCTTCTACCATAAGTGTAATAATGAATGCATTGAACGGGTTAGAAATGGGACATATGATCACAAAGAATTTGAGGAGGAATCAAAAATCAATCGCCAGGAGATTGTGGGGGTGAAACTAGATTCTAACGGGAATGTGTATAAAATACTGTCAATTTACAGCTGCATTGCAAGCAGTCTTGTACTGGCAGCACTCGTTGGGGTTTTCATCCTTTGGGCGTGCAGTAATGGATCATGTAGATGTAACATTTGCATTTAA
>A_/_H11N2|KJ729359|A/Adelie_penguin/Antarctica/184/2013
ATGGAGAAAACATTGCTATTTGCAGCTATCATCTTTTACGTGAAAGCAGATGAGATCTGTATCGGCTATTTAAGCAATAATTCGACAGACAAAGTTGACACAATAATTGAAAACAATGTCACAGTCACTAGCTCAGTGGAACTGGTTGAGACAGAACACACTGGATCATTCTGTTCAATCGATGGGAGACAACCAATAAGCCTTGGAGACTGCTCCTTTGCTGGATGGATATTAGGAAACCCCATGTGTGATGACCTAATTGGGAAGGAGACATGGTCCTACATTGTGGAGAAGCCTAACCCAACAAATGGAATTTGCTACCCAGGAACTTTAGAGAATGAAGAAGAGCTAAGGCTGAAATTCAATGGAGTCTTAGAAGTCAGCAAATTTGAAGCATTCACACCAAATGGATGGGGTAATGTAAACTCGGGGGGAGTAACCGCTGCATGTAAATACGGAAGTTCCAGTTCTTTCTTCCGATATATGACATGGCTCACACATAAATCAGGAACATACCCTGTAATAAAGAGGACCTTTAATAACACTAAGGGGAGGGATGTATTGATTGTGTGGGGAATCCATCATCCTTCTTCATTGCAAGAACATCGAGACCTGTACAAGAAGGACATTTCCTATGTGGCAGTGGGTTCAGAAACATACAACAGAAGATTCACTCCAGAAATCAGCACTAGGCCCCGAGTCAATGGACAGGCTGGACGGATGACTTTCTATTGGACAATAATCAAACCAGGGGAATCAATAACATTCGAATCTAACGGTGCATTTATAGCTCCTAGGCATGCTTTTGATATTGTTTCTGTTGGAAATGGGAAACTATTCAGAAGCGAGCTGAGTATTGGGTCATGTTCTACCAAATGTCAAACAGAAATAGGAGGAATTAACACCAACAAAAGCTTCCAAAGTGTTCATAGGAACACCATCGGGGACTGTCCAAAGTATGTGAATGTCAAATCTTTAAAACTTGCAACAGGACTTCGAAATGTTCCAGCAATAGTATCGAGAGGCTTGTTTGGGGCAATAGCTGGGTTCATAGAGGGTGGATGGCCTGGACTTATTAATGGATGGTATGGGTTCCAACACAGGAATGAAGAGGGAACAGGAATAGCAGCAGACAAAGAGTCAACTCAGAAGGCAATAGACCAAATAACATCCAAAGTGAACAATATCGTTGACAGGATGAATACAAACTTTGAGTCTGTGCAGCATGAATTCAGTGAAATAGAGGAGAGGATAAACCAACTGTCAAGCCATGTAGACGATTCTGTGATTGACATCTGGTCATATAATGCGCAACTCCTAGTTCTGCTTGAAAATGAGAAGACACTGGATCTCCATGACTCCAATGTCAGGAACCTTCATGAGAGAGTCAGAAGGATTCTAAAGGACAATGCTAAAGATGAGGGAAACGGATGCTTCACCTTCTACCATAAGTGTAATAATGAATGCATTGAACGGGTTAGAAATGGGACATATGATCACAAAGAATTTGAGGAGGAATCAAAAATCAATCGCCAGGAGATTGTGGGGGTGAAACTAGATTCTAACGGGAATGTGTATAAAATACTGTCAATTTACAGCTGCATTGCAAGCAGTCTTGTACTGGCAGCACTCGTTGGGGTTTTCATCCTTTGGGCGTGCAGTAATGGATCATGTAGATGTAACATTTGCATTTAA
>A_/_H11N2|KJ729351|A/Adelie_penguin/Antarctica/270/2013
ATGGAGAAAACATTGCTATTTGCAGCTATCATCTTTTACGTGAAAGCAGATGAGATCTGTATCGGCTATTTAAGCAATAATTCGACAGACAAAGTTGACACAATAATTGAAAACAATGTCACAGTCACTAGCTCAGTGGAACTAGTTGAGACAGAACACACTGGATCATTCTGTTCAATCGATGGGAGACAACCAATAAGCCTTGGAGACTGCTCCTTTGCTGGATGGATATTAGGAAACCCCATGTGTGATGACCTAATTGGGAAGGAGACATGGTCCTACATTGTGGAGAAGCCTAACCCAACAAATGGAATTTGCTACCCAGGAACTTTAGAGAATGAAGAAGAGCTAAGGCTGAAATTCAGTGGAGTCTTAGAAGTCAGCAAATTTGAAGCATTCACACCAAATGGATGGGGTAATGTAAACTCGGGGGGAGTAACCGCTGCATGTAAATACGGAAGTTCCAGTTCTTTCTTCCGATATATGACATGGCTCACACATAAATCAGGAACATACCCTGTAATAAAGAGGACCTTTAATAACACTAAGGGGAGGGATGTATTGATTGTGTGGGGAATCCATCATCCTTCTTCATTGCAAGAACATCAAGACCTGTACAAGAAGGACATTTCCTATGTGGCAGTGGGTTCAGAAACATACAACAGAAGATTCACTCCAGAAATCAGCACTAGGCCCCGAGTCAATGGACAGGCTGGACGGATGACTTTCTATTGGACAATAATCAAACCAGGGGAATCAATAACATTCGAATCTAACGGTGCATTTATAGCTCCTAGGCATGCTTTTGATATTGTTTCTGTTGGAAATGGGAAACTATTCAGAAGCGAGCTGAGTATTGGGTCATGTTCTACCAAATGTCAAACAGAAATAGGAGGAATTAACACCAACAAAAGCTTCCAAAGTGTTCATAGGAACACCATCGGGGACTGTCCAAAGTATGTGAATGTCAAATCTTTAAAACTTGCAACAGGACTTCGAAATGTTCCAGCAATAGTATCGAGAGGCTTGTTTGGGGCAATAGCTGGGTTCATAGAGGGTGGATGGCCTGGACTTATTAATGGATGGTATGGGTTCCAACACAGGAATGAAGAGGGAACAGGAATAGCAGCAGACAAAGAGTCAACTCAGAAGGCAATAGACCAAATAACATCCAAAGTGAACAATATCGTTGACAGGATGAATACAAACTTTGAGTCTGTGCATCATGAATTCAGTGAAATAGAGGAGAGGATAAACCAACTGTCAAGCCATGTAGACGATTCTGTGATTGACATCTGGTCATATAATGCGCAACTCCTAGTTCTGCTTGAAAATGAGAAGACACTGGATCTCCATGACTCCAATGTCAGGAACCTTCATGAGAGAGTCAGAAGGATTCTAAAGGACAATGCTAAAGATGAGGGAAACGGATGCTTCACCTTCTACCATAAGTGTAATAATGAATGCATTGAACGGGTTAGAAATGGGACATATGATCACAAAGAATTTGAGGAGGAATCAAAAATCAATCGCCAAGAGATTGTGGGGGTGAAACTAGATTCTAACGGGAATGTGTATAAAATACTGTCAATTTACAGCTGCATTGCAAGCAGTCTTGTACTGGCAGCACTCGTTGGGGTTTTCATCCTTTGGGCGTGCAGTAATGGATCATGTAGATGTAACATTTGCATTTAA
>A_/_H11N9|CY146303|A/ruddy_turnstone/New_Jersey/AI09-1164/2009
ATGAAGAAAATACTGCTCCTTGCAGCAATCATCATCTGCATTCAAGCAGACGAGATCTGTATCGGGTACCTGAGTAACAACTCAACAGAAAAAGTGGACACAATAATTGAGAGTAATGTCACGGTTACTAGCTCAGTTGAACTGATTGAAAATGAGCACACCGGGTCTTTCTGTTCGATCGATGGGAAAGCACCAATAAGTCTTGGTGATTGCTCCTTTGCTGGTTGGATCCTTGGAAACCCAATGTGTGATGATTTAATTGGGAAAACATCATTGTCCTACATCGTGGAGAAACCAAACCCCACCAATGGAATATGTTACCCGGGTACTCTAGAAAATGAAGAGGAATTGAGGCTGAAGTTTAGCGGGGTCCTCGAATTCAGCAAGTTTGAAGCCTTCACTTCAAATGGATGGGGAGCAGTAACTTCTGGTGGTGTTACCGCAGCCTGTAAATTTGGAAGCGGTAACTCCTTTTTCAGGCACATGGCATGGTTGACCCACCAATCAGGGAGATATCCTGTCATACAGAGGACATTCAACAACACCAAAGGAAGAGATGTATTAATGGTATGGGGAGTCCACCACCCTGCGACTATAAAGGAACACCAAGACTTGTACAAAAAGGACAGTTCCTATATAGCAGTAGGCTCAGAAAGTTACAACAGGAGGTTCACTCCTGAAATCAGTACAAGGCCTAGAGTAAATGGTCAGGCTGGGAGAATGACATTCTACTGGACCATAGTGAAACCGGGAGAAGCAATAACATTTGAGTCAAATGGCGCATTTCTCGCTCCTCGGTATGCTTTTGAATTAGTGTCCCTGGGGAACGGGAAATTGTTCAGGAGTGACTTGAGTATTGAGTCTTGCTCAACTAAATGCCAATCCGAAATTGGAGGAATAAACACTAATAGGAGCTTCCACAATGTCCATAGGAACACAATAGGAGACTGCCCCAAATATGTGAATGTTAAATCCCTAAAGCTTGCTACCGGGCTCAGAAATGTTCCTGCGATAGCTACAAGAGGCCTGTTTGGTGCAATAGCTGGTTTTATAGAAGGCGGTTGGCCAGGTCTAATCAATGGTTGGTATGGATTCCAACACAGGAATGAGGAAGGAACAGGGATTGCTGCAGACAAAGAATCAACCCAGAAGGCAATAGACCAAATAACATCTAAAGTCAATAACATTGTTGATCGGATGAATACGAACTTTGAGTCTGTTCAACATGAATTCAGTGAAATTGAAGAGAGAATAAACCAGTTGTCAAAACATGTGGATGATTCTGTTATTGACATATGGTCATACAACGCTCAGCTTCTTGTTCTACTAGAAAATGAGAAAACATTAGATCTCCATGATTCTAATGTTCGAAACCTCCATGAAAAGGTCAGACGAATGTTGAAGGACAATGCTAAAGATGAAGGGAATGGTTGTTTTACCTTCTATCACAAGTGTGATAATGAGTGCATTGAAAAAGTCAGGAATGGAACGTATGACCATAAGGAATTTGAGGAGGAGTCCAAACTGAACAGACAAGAAATTGAGGGAGTGAAACTGGATTCCAATGGCAACGTCTACAAAATACTGTCAATTTACAGCTGCATTGCAAGCAGTCTTGTGTTGGCAGCAATCATTATGGGGTTCATCCTCTGGGCGTGTAGCAATGGGTCATGTAGATGTACAATTTGCATTTAG
>A_/_H11N9|CY146287|A/ruddy_turnstone/New_Jersey/AI09-1144/2009
ATGAAGAAAATACTGCTCCTTGCAGCAATCATCATCTGCATTCAAGCAGACGAGATCTGTATCGGGTACCTGAGTAACAACTCAACAGAAAAAGTGGACACAATAATTGAGAGTAATGTCACGGTTACTAGCTCAGTTGAACTGATTGAAAATGAGCACACCGGGTCTTTCTGTTCGATCGATGGGAAAGCACCAATAAGTCTTGGTGATTGCTCCTTTGCTGGTTGGATCCTTGGAAACCCAATGTGTGATGATTTAATTGGGAAAACATCATGGTCCTACATCGTGGAGAAACCAAACCCCACCAATGGAATATGTTACCCAGGTACTCTAGAAAATGAAGAGGAATTGAGGCTGAAGTTTAGTGGGGTCCTCGAATTCAGCAAGTTTGAAGCCTTCACTTCAAATGGATGGGGAGCAGTAAATTCTGGTGGTGTTACCGCAGCCTGTAAATTTGGAAGCAGTAACTCCTTTTTCAGGCACATGGTATGGTTGACCCACCAATCAGGGACATATCCTGTCATAAAGAGGACATTCAACAACACCAAAGGAAGAGATGTATTAATGGTATGGGGAGTCCACCACCCGACGACTATAAAGGAACACCAAGACTTGTACAAAAAGGACAGTTCCTATATAGCAGTAGGCTCAGAAAGTTACAACAGGCGGTTCACTCCTGAAATCAGTACAAGGCCTATAGTAAATGGTCAGTCTGGGAGAATGACATTCTACTGGACCATAGTGAAACCGGGAGAAGCAATAACATTTGAGTCAAATGGCGCATTTCTCGCTCCTCGGTATGCTTTTGAATTAGTGTCCCTGGGGAAAGGGAAATTGTTCAGGAGTGACTTGAGTATTGAGTCTTGCTCAACTAAATGCCAATCCGAAATTGGAGGAATAAACACTAATAGGAGCTTCCACAATGTCCATAGGAACACAATAGGAGACTGCCCCAAATATGTGAATGTTAAATCCCTAAAGCTTGCTACTGGGCTCAGAAATGTTCCTGCGATAGCTGCAAGAGGCCTGTTTGGTGCAATAGCTGGTTTTATAGAAGGTGGTTGGCCAGGTCTAATCAATGGTTGGTATGGATTCCAACACAGGAATGAGGAAGGAACAGGGATTGCTGCAGACAAAGAATCAACCCAGAAGGCAATAGACCAAATAACATCTAAAGTCAATAACATTGTTGATCGGATGAATACGAACTTTGAGTCTGTTCAACATGAATTCAGTGAAATTGAAGAGAGAATAAACCAGTTGTCAAAACATGTGGATGATTCTGTTATTGACATATGGTCATACAACGCTCAGCTTCTTGTTCTACTAGAAAATGAAAAAACATTAGATCTCCATGATTCTAATGTTCGAAACCTCCATGAAAAGGTCAGACGAATGTTGAAGGACAATGCTAAAGATGAGGGGAATGGTTGTTTTACCTTCTATCACAAGTGTGATAATGAGTGCATTGAAAAAGTCAGGAATGGAACGTATGACCATAAGGAATTTGAGGAGGAGTCCAAACTGAACAGACAAGAAATTGAGGGAGTGAAACTGGATTCCAATGGCAACATCTACAAAATACTGTCAATTTACAGCTGCATTGCAAGCAGTCTTGTGTTGGCAGCAATCATTATAGGGTTCATCCTCTGGGCGTGTAGCAATGGGTCATGTAGATGTAACATTTGCATTTAG
>A_/_H11N9|CY146254|A/ruddy_turnstone/New_Jersey/AI09-1008/2009
ATGAAGAAAATACTGCTCCTTGCAGCAATCATCATCTGCATTCAAGCAGACGAGATCTGTATCGGGTACCTGAGTAACAACTCAACAGAAAAAGTGGACACAATAATTGAGAGTAATGTCACGGTTACTAGCTCAGTTGAACTGATTGAAAATGAGCACACCGGGTCTTTCTGTTCGATCGATGGGAAAGCACCAATAAGTCTTGGTGATTGCTCCTTTGCTGGTTGGATCCTTGGAAACCCAATGTGTGATGATTTAATTGGGAAAACATCATGGTCCTACATCGTGGAGAAACCAAACCCCACCAATGGAATATGTTACCCGGGTACTCTAGAAAATGAAGAGGAATTGAGGCTGAAGTTTAGCGGGGTCCTCGAATTCAGCAAGTTTGAAGCCTTCACTTCAAATGGATGGGGAGCAGTAACTTCTGGTGGTGTTACCGCAGCCTGTAAATTTGGAAGCGGTAACTCCTTTTTCAGGCACATGGCATGGTTGACCCACCAATCAGGGAGATATCCTGTCATACAGAGGACATTCAACAACACCAAAGGAAGAGATGTATTAATGGTATGGGGAGTCCACCACCCTGCGACTATAAAGGAACACCAAGACTTGTACAAAAAGGACAGTTCCTATATAGCAGTAGGCTCAGAAAGTTACAACAGGAGGTTCACTCCTGAAATCAGTGCAAGGCCTAGAGTAAATGGTCAGGCTGGGAGAATGACATTCTACTGGACCATAGTGAAACCGGGAGAAGCAATAACATTTGAGTCAAATGGCGCATTTCTCGCTCCTCGGTATGCTTTTGAATTAGTGTCCCTGGGGAACGGGAAATTGTTCAGGAGTGACTTGAGTATTGAGTCTTGCTCAACTAAATGCCAATCCGAAATTGGAGGAATAAACACTAATAGGAGCTTCCACAATGTCCATAGGAACACAATAGGAGACTGCCCCAAATATGTGAATGTTAAATCCCTAAAGCTTGCTACCGGGCTCAGAAATGTTCCTGCGATAGCTACAAGAGGCCTGTTTGGTGCAATAGCTGGTTTTATAGAAGGCGGTTGGCCAGGTCTAATCAATGGTTGGTATGGATTCCAACACAGGAATGAGGAAGGAACAGGGATTGCTGCAGACAAAGAATCAACCCAGAAGGCAATAGACCAAATAACATCTAAAGTCAATAACATTGTTGATCGGATGAATACGAACTTTGAGTCTGTTCAACATGAATTCAGTGAAATTGAAGAGAGAATAAACCAGTTGTCAAAACATGTGGATGATTCTGTTATTGACATATGGTCATACAACGCTCAGCTTCTTGTTCTACTAGAAAATGAGAAAACATTAGATCTCCATGATTCTAATGTTCGAAACCTCCATGAAAAGGTCAGACGAATGTTGAAGGACAATGCTAAAGATGAAGGGAATGGTTGTTTTACCTTCTATCACAAGTGTGATAATGAGTGCATTGAAAAAGTCAGGAATGGAACGTATGACCATAAGGAATTTGAGGAGGAGTCCAAACTGAACAGACAAGAAATTGAGGGAGTGAAACTGGATTCCAATGGCAACGTCTACAAAATACTGTCAATTTACAGCTGCATTGCAAGCAGTCTTGTGTTGGCAGCAATCATTATGGGGTTCATCCTCTGGGCGTGTAGCAATGGGTCATGTAGATGTACCATTTGCATTTAG
>A_/_H11N2|CY126272|A/ruddy_turnstone/Delaware_Bay/2762/1987
ATGAAGAAAGTACTGCTTCTTGCAGCACTCATCATCTGCATTCAAGCAGACGAAATCTGCATTGGATACCTGAGCAACAACTCAACAGAGAAAGTGGACACAATAATCGAGAGTAATGTCACGGTTACTAGCTCGGTTGAACTGGTTGAAACTATGCACACTGGATCTTTCTGCTCAATCGACGGAAAAGCACCGATAAGTCTTGGTGATTGCTCCTTTGCTGGGTGGATCCTTGGGAACCCAATGTGTGATGATTTGATTGGGAAAACATCATGGTCTTACATAGTAGAGAAACCGAATCCCGTCAATGGAATATGTTACCCGGGTACTCTAGAGAATGAAGAGGAATTGAGACTGAAGTTTAGTGGGGTCCTCGAATTCAGCAAATTTGAAGTCTTCACCTCAAACGGATGGGGAGCAGTAACTTCTGGCGGTGTTACCGCTGCCTGCAAATTTGGAAGCGGTAGCTCTTTTTTCAGACACATGGTATGGTTAACACATCAATCAGGGACATATCCTGTTGTACAGAGGACATTCAATAACACCAAGGGAAGAGATGTATTAATAGTATGGGGAGTTCACCACCCTGCAACTCTAAAGGAACACCAAGACTTGTACAAAAAGGACAATTCTTATGTAGCAGTGGGTTCAGAAAGTTATAACAGAAGGTTCACCCCTGAGATCAGCACGAGACCTAGAGTAAATGGTCAGGCTGGGAGAATGACCTTTTACTGGACCATAGTGAAACCTGGAGAGGCAATAACATTTGAGTCAAATGGTGCATTTCTCGCTCCTCGGTACGCCTTCGAATTAGTGTCTTTAGGGAATGGGAAACTGTTCAGAAGTGACTTGACTATTGAATCTTGCTCAACTAAATGCCAGTCTGAGATTGGAGGGATCAACACTAATAGAAGCTTCCACAGTGTTCATAGAAACACAATAGGAGACTGCCCCAAGTATGTGAATGTTAAATCCTTAAAGCTTGCCACCGGGCTCAGGAATGTCCCTGCGATTGCTGCAAGAGGCCTGTTTGGTGCAATAGCTGGTTTTATAGAGGGTGGTTGGCCAGGTTTGATCAATGGTTGGTATGGATTCCAACATAGAAATGAAGAAGGTACGGGGATTGCTGCAGACAAAGAGTCAACCCAGAAAGCAATAGACCAGATAACTTCTAAAGTCAATAACATTGTTGATCGGATGAACACAAACTTTGAGTCTGTCCAGCATGAATTCAGTGAAATTGAAGAGAGAATAAATCAATTGTCAGAGCATGTGGATGATTCTGTTATTGACATATGGTCATACAATGCACAGCTTCTTGTTCTATTAGAAAATGAAAAGACATTAGATCTCCATGATTCTAATGTTCGAAACCTCCATGAAAAAGTCAGACGAATGCTGAAGGATAATGCTAAAGATGAAGGGAATGGGTGTTTTACTTTCTATCACAAGTGTGATAACGAATGTATTGAAAAAGTTAGGAATGGAACATATGACCACAAGGAATTTGAGGAGGAGTCCAGGCTGAACAGACAAGAAATTGAGGGAGTGAAACTGGATTCCAGTAGCAATGTCTACAAAATACTGTCAATTTACAGCTGCATTGCAAGCAGTCTTGTTTTGGCAGCAATCATTATGGGGTTCATCTTCTGGGCATGTAGTAATGGGTCATGTAGATGTACCATTTGCATTTAG
>A_/_H11N2|MN055195|A/chinstrap_penguin/Antarctica/HP04/2018
ATGGAGAAAACATTGCTATTTGCAGCTATCATCTTTTACGTGAAAGCAGATGAGATCTGTATCGGCTATTTAAGCAATAATTCGACCGACAAAGTTGACACAATAATTGAAAACAATGTCACAGTCACTAGCTCAGTGGAACTGGTTGAGACAAAGCACACTGGATCATTCTGTTCAATCGATGGGAGACAACCAATAAGCCTTGGAGACTGCTCCTTTGCTGGATGGATATTAGGAAACCCCATGTGTGATGATCTAATTGGGAAAGAGACATGGTCCTACATTGTGGAGAAGCCTAACCCAACAAATGGAATTTGCTACCCAGGAAATTTAGAGAATGAAGAAGAGCTAAGGCTGAAATTCAGTGGAGTCTTAGAAGTCAGAAAATTTGAAGCATTCACACCAAATGGATGGGGTAGTGTAACCTCGGGGGGAGTAACCGCTGCATGTAAATACGGAAGTTCCAATTCTTTCTTCCGACATATGACATGGCTCACACACAAATCAGGAACATACCCTGTAATAAAGAGGACCTTTAATAACACTAAGGGGAGGGATGTATTGATTGTGTGGGGAATCCATCATCCTTCTTCATTGAAAGAACATCAAGATCTGTACAAGAAGGACATTTCCTATGTAGCAGTGGGTTCAGAAACATACAACAGAAGATTCACTCCAGAAATCAGCACTAGGCCCCGAGTCAATGGACAGGCTGGACGGATGACTTTCTATTGGACAATAATCAAACCAGGAGAATCAATAACATTTGAATCTAACGGTGCATTTATAGCTCCTAGGCATGCTTTTGGTATTGTTTCTGTTGGAAATGGGAAACTATTCAGAAGCGAGCTGAGTATTGGGTCATGTTCTACCAAATGCCAAACAGAAACAGGAGGAATTAACACCAACAAAAGCTTCCAAAGTGTTCATAGGAACACCATCGGGGACTGTCCAAAGTATGTGAATGTCAAATCTTTAAAACTTGCAACAGGACTTCGAAATGTTCCAGCAATAGCATCGAGAGGCTTGTTTGGGGCAATAGCTGGGTTCATAGAGGGTGGATGGCCTGGGCTTATTAATGGATGGTACGGGTTCCAACACAGGAATGAAGAGGGAACAGGAATAGCAGCAGACAAAGAGTCAACTCAGAAGGCAATAGACCAAATAACATCCAAAGTGAACAATATCGTTGACAGGATGAATACAAACTTTGAGTCTGTGCAGCATGAATTCAGTGAAATAGAAGAGAGGATAAACCAACTGTCAAGCCATGTAGACGATTCTGTGATTGACATCTGGTCATATAATGCGCAACTCCTCGTTCTGCTTGAAAATGAGAAGACACTGGATCTCCATGACTCCAATGTCAGGAACCTTCATGAGAGAGTCAGAAGGATTCTAAAGGACAATGCTAAAGATGAGGGAAACGGATGCTTCACCTTCTACCATAAGTGTAATAATGAATGCATTGAACGGGTTAGAAATGGAACATATGATCACAAAGAATTTGAGGAGGAATCAAAAATCAATCGCCAGGAGATTATGGGGGTGAAACTAGATTCTAACGGGAATGTGTATAAAATACTGTCAATTTACAGCTGCATTGCAAGCAGTCTTGTACTGGCAGCACTCATTGGGGTTTTCATCCTTTGGGCGTGCAGTAATGGATCATGTAGATGTAACATTTGCATTTAG
>A_/_H11N2|MH620662|A/chinstrap_penguin/Cape_Shirreff/P13S/2017
ATGGAGAAAACATTGCTATTTGCAGCTATCATCTTTTACGTGAAAGCAGATGAGATCTGTATCGGCTATTTAAGCAATAATTCGACCGACAAAGTTGACACAATAATTGAAAACAATGTCACAGTCACTAGCTCAGTGGAACTGGTTGAGACAGAGCACACTGGATCATTCTGTTCAATCGATGGGAGACAACCAATAAGCCTTGGAGACTGCTCCTTTGCTGGATGGATATTAGGAAACCCCATGTGTGACGATCTAATTGGGAAGGAGACATGGTCCTACATTGTGGAGAAGCCTAACCCAACAAATGGAATTTGCTACCCAGGAACTTTAGAGAATGAAGAAGAGCTAAGGCTGAAATTCAGTGGAGTCTTAGAAGTCAGAAAATTTGAAGCATTCACACCAAATGGATGGGGTAATGTAAACTCGGGGGGAGTAACCGCTGCATGTAAATACGGAAGTTCCAGTTCTTTCTTCCGATATATGACATGGCTCACACATAAATCAGGAACATACCCTGTAATAAAGAGGACCTTTAATAACACTAAGGGGAGGGATGTATTGATTGTGTGGGGAATCCATCATCCTTCTTCATTGCAAGAACACCGAGATCTGTACAAGAAGGACATTTCCTATGTGGCAGTGGGTTCAGAAACATACAACAGAAGATTCACTCCAGAAATCAGCACTAGGCCCCGAGTCAATGGACAGGCTGGACGGATGACTTTCTATTGGACAATAATCAAACCAGGAGAATCAATAACATTCGAATCTAACGGTGCATTTATAGCTCCTAGGCATGCTTTTGATATTGTTTCTGTTGGAAATGGGAAACTATTCAGAAGCGAGCTGAGTATTGGGTCATGTTCTACCAAATGCCAAACAGAAATAGGAGGAATTAACACCAACAAAAGCTTCCAAAGTGTTCATAGGAACACCATCGGGGACTGTCCAAAGTATGTGAATGTCAAATCTTTAAAACTTGCAACAGGACTTCGAAATGTTCCAGCAATAGTATCGAGAGGCTTGTTTGGGGCAATAGCTGGGTTCATAGAGGGTGGATGGCCTGGACTTATTAATGGATGGTATGGGTTCCAACACAGGAATGAAGAGGGAACAGGAATAGCAGCAGACAAAGAGTCAACTCAGAAGGCAATAGACCAAATAACATCCAAAGTGAACAATATCGTTGACAGGATGAATACAAACTTTGAGTCTGTGCAGCATGAATTCAGTGAAATAGAAGAGAGGATAAACCAACTGTCAAGCCATGTAGACGATTCTGTGATTGACATCTGGTCATATAATGCGCAACTCCTCGTTCTGCTTGAAAATGAGAAGACACTGGATCTCCATGACTCCAATGTCAGGAACCTTCATGAGAGAGTCAGAAGGATTCTAAAGGACAATGCTAAAGATGAGGGAAACGGATGCTTCACCTTCTACCATAAGTGTAATAATGAATGCATTGAACGGGTTAGAAATGGAACATATGATCACAAAGAATTTGAGGAGGAATCAAAAATCAATCGCCAGGAGATTGTGGGGGTGAAACTAGATTCTAACGGGAATGTGTATAAAATACTGTCAATTTACAGCTGCATTGCAAGCAGTCTTGTACTGGCAGCACTCATTGGGGTTTTCATCCTTTGGGCGTGCAGTAATGGATCATGCAGATGTAACATTTGCATTTAG
>A_/_H11N2|MH620641|A/chinstrap_penguin/Cape_Shirreff/P11S/2017
ATGGAGAAAACATTGCTATTTGCAGCTATCATCTTTTACGTGAAAGCAGATGAGATCTGTATCGGCTATTTAAGCAATAATTCGACCGACAAAGTTGACACAATAATTGAAAACAATGTCACAGTCACTAGCTCAGTGGAACTGGTTGAGACAAAGCACACTGGATCATTCTGTTCAATCGATGGGAGACAACCAATAAGCCTTGGAGACTGCTCCTTTGCTGGATGGATATTAGGAAACCCCATGTGTGATGATCTAATTGGGAAAGAGACATGGTCCTACATTGTGGAGAAGCCTAACCCAACAAATGGAATTTGCTACCCAGGAACTTTAGAGAATGAAGAAGAGCTAAGGCTGAAATTCAGTGGAGTCTTAGAAGTCAGAAAATTTGAAGCATTCACACCAAATGGATGGGGTAATGTAAACTCGGGGGGAGTAACCGCTGCATGTAAATACGGAAGTTCCAGTTCTTTCTTCCGATATATGACATGGCTCACACATAAATCAGGAACATACCCTGTAATAAAGAGGACCTTTAATAACACTAAGGGGAGGGATGTATTGATTGTGTGGGGAATCCATCATCCTTCTTCATTGCAAGAACATCGAGATCTGTACAAGAAGGACATTTCCTATGTAGCAGTGGGTTCAGAAACATACAACAGAAGATTCACTCCAGAAATCAGCACTAGGCCCCGAGTCAATGGACAGGCTGGACGGATGACTTTCTATTGGACAATAATCAAACCAGGAGAATCAATAACATTCGAATCTAACGGTGCATTTATAGCTCCTAGGCATGCTTTTGATATTGTTTCTGTTGGAAATGGGAAACTATTCAGAAGCGAGCTGAGTATTGGGTCATGTTCTACCAAATGCCAAACAGAAATAGGAGGAATTAACACCAACAAAAGCTTCCAAAGTGTTCATAGGAACACCATCGGGGACTGTCCAAAGTATGTGAATGTCAAATCTTTAAAACTTGCAACAGGACTTCGAAATGTTCCAGCAATAGCATCGAGAGGCTTGTTTGGGGCAATAGCTGGGTTCATAGAGGGTGGATGGCCTGGACTTATTAATGGATGGTACGGGTTCCAACACAGGAATGAAGAGGGAACAGGAATAGCAGCAGACAAAGAGTCAACTCAGAAGGCAATAGACCAAATAACATCCAAAGTGAACAATATCGTTGACAGGATGAATACAAACTTTGAGTCTGTGCAGCATGAATTCAGTGAAATAGAAGAGAGGATAAACCAACTGTCAAGCCATGTAGACGACTCTGTGATTGACATCTGGTCATATAATGCGCAACTCCTCGTTCTGCTTGAAAATGAGAAGACACTGGATCTCCATGACTCCAATGTCAGGAACCTTCATGAGAGAGTCAGAAGGATTCTAAAGGACAATGCTAAAGATGAGGGAAACGGATGCTTCACCTTCTACCATAAGTGTAATAATGAATGCATTGAACGGGTTAGAAATGGAACATATGATCACAAAGAATTTGAGGAGGAATCAAAAATCAATCGCCAGGAGATTGTGGGGGTGAAACTAGATTCTAACGGGAATGTGTATAAAATACTGTCAATTTACAGCTGCATTGCAAGCAGTCTTGTACTGGCAGCACTCATTGGGGTTTCCATCCTTTGGGCGTGCAGTAATGGATCATGTAGATGTAACATTTGCATTTAG
>A_/_H11N2|MH620637|A/chinstrap_penguin/Cape_Shirreff/P10S/2017
ATGGAGAAAACATTGCTATTTGCAGCTATCATCTTTTACGTGAAAGCAGATGAGATCTGTATCGGCTATTTAAGCAATAATTCGACCGACAAAGTTGACACAATAATTGAAAACAATGTCACAGTCACTAGCTCAGTGGAACTGGTTGAGACAGAGCACACTGGATCATTCTGTTCAATCGATGGGAGACAACCAATAAGCCTTGGAGACTGCTCCTTTGCTGGATGGATATTAGGAAACCCCATGTGTGATGATCTAATTGGGAAGGAGACGTGGTCCTACATTGTGGAGAAGCCTAACCCAACAAATGGAATTTGCTACCCAGGAACTTTAGAGAATGAAGAAGAGCTAAGGCTGAAATTCAGTGGAGTCTTAGAAGTCAGAAAATTTGAAGCATTCACACCAAATGGATGGGGTAATGTAAACTCGGGGGGAGTAACCGCTGCATGTAAATACGGAAGTTCCAGTTCTTTCTTCCGATATATGACATGGCTCACACATAAATCAGGAACATACCCTGTAATAAAGAGGACCTTTAATAACACTAAGGGGAGGGATGTATTGATTGTGTGGGGAATCCATCATCCTTCTTCATTGCAAGAACATCGAGATCTGTACAAGAAGGACATTTCCTATGTGGCAGTGGGTTCAGAAACATACAACAGAAGATTCACTCCAGAAATCAGCACTAGGCCCCGAGTCAATGGACAGGCTGGACGGATGACTTTCTATTGGACAATAATCAAACCAGGAGAATCAATAACATTCGAATCTAACGGTGCATTTATAGCTCCTAGGCATGCTTTTGATATTGTTTCTGTTGGAAATGGGAAACTATTCAGAAGCGAGCTGAGTATTGGGTCATGTTCTACCAAATGCCAAACAGAAATAGGAGGAATTAACACCAACAAAAGTTTCCAAAGTGTTCATAGGAACACCATCGGGGACTGTCCAAAGTATGTGAATGTCAAATCTTTAAAACTTGCAACAGGACTTCGAAATGTTCCAGCAATAATATCGAGAGGCTTGTTTGGGGCAATAGCTGGGTTCATAGAGGGTGGATGGCCTGGACTTATTAATGGATGGTATGGGTTCCAACACAGGAATGAAGAGGGAACAGGAATAGCAGCAGACAAAGAGTCAACTCAGAAGGCAATAGACCAAATAACATCCAAAGTGAACAATATCGTTGACAGGATGAATACAAACTTTGAGTCTGTGCAGCATGAATTCAGTGAAATAGAAGAGAGGATAAACCAACTGTCAAGCCATGTAGACGATTCTGTGATTGACATCTGGTCATATAATGCGCAACTCCTCGTTCTGCTTGAAAATGAGAAGACACTGGATCTCCATGACTCCAATGTCAGGAACCTTCATGAGAGAGTTAGAAGGATTCTAAAGGACAATGCTAAAGATGAGGGAAACGGATGCTTCACCTTCTACCATAAGTGTAATAATGAATGCATTGAACGGGTTAGAAATGGAACATATGATCACAAAGAATTTGAGGAGGAATCAAAAATCAATCGCCAGGAGATTGTGGGGGTGAAACTAGATTCTAACGGGAATGTGTATAAAATACTGTCAATTTACAGCTGCATTGCAAGCAGTCTTGTACTGGCAGCACTCATTGGGGTCTTCATCCTTTGGGCGTGCAGTAATGGATCATGTAGATGTAACATTTGCATTTAG
>A_/_H11N2|MH620634|A/chinstrap_penguin/Cape_Shirreff/P8S/2017
ATGGAGAAAACATTGCTATTTGCAGCTATCATCTTTTACGTGAAAGCAGATGAGATCTGTATCGGCTATTTAAGCAATAATTCGACCGACAAAGTTGACACAATAATTGAAAACAATGTCACAGTCACTAGCTCAGTGGAACTGGTTGAGACAAAGCACACTGGATCATTCTGTTCAATCGATGGGAGACAACCAATAAGCCTTGGAGACTGCTCCTTTGCTGGATGGATATTAGGAAACCCCATGTGTGATGATCTAATTGGGAAAGAGACATGGTCCTACATTGTGGAGAAGCCTAACCCAACAAATGGAATTTGCTACCCAGGAACTTTAGAGAATGAAGAAGAGCTAAGGCTGAAATTCAGTGGAGTCTTAGAAGTCAGAAAATTTGAAGCATTCACACCAAATGGATGGGGTAATGTAAACTCGGGGGGAGTAACCGCTGCATGTAAATACGGAAGTTCCAGTTCCTTCTTCCGATATATGACATGGCTCACACATAAATCAGGAACATACCCTGTAATAAAGAGGACCTTTAATAACACTAAGGGGAGGGATGTATTGATTGTGTGGGGAATCCATCATCCTTCTTCATTGCAAGAACATCGAGATCTGTACAAGAAGGACATTTCCTATGTAGCAGTGGGTTCAGAAACATACAACAGAAGATTCACTCCAGAAATCAGCACTAGGCCCCGAGTCAATGGACAGGCTGGACGGATGACTTTCTATTGGACAATAATCAAACCAGGAGAATCAATAACATTCGAATCTAACGGTGCATTTATAGCTCCTAGGCATGCTTTTGATATTGTTTCTGTTGGAAATGGGAAACTATTCAGAAGCGAGCTGAGTATTGGGTCATGTTCTACCAAATGCCAAACAGAAATAGGAGGAATTAACACCAACAAAAGCTTCCAAAGTGTTCATAGGAACACCATCGGGGACTGTCCAAAGTATGTGAATGTCAAATCTTTAAAACTTGCAACAGGACTTCGAAATGTTCCAGCAATAGCATCGAGAGGCTTGTTTGGGGCAATAGCTGGGTTCATAGAGGGTGGATGGCCTGGACTTATTAATGGATGGTACGGGTTCCAACACAGGAATGAAGAGGGAACAGGAATAGCAGCAGACAAAGAGTCAACTCAGAAGGCAATAGACCAAATAACATCCAAAGTGAACAATATCGTTGACAGGATGAATACAAACTTTGAGTCTGTGCAGCATGAATTCAGTGAAATAGAAGAGAGGATAAACCAACTGTCAAGCCATGTAGACGACTCTGTGATTGACATCTGGTCATATAATGCGCAACTCCTCGTTCTGCTTGAAAATGAGAAGACACTGGATCTCCATGACTCCAATGTCAGGAACCTTCATGAGAGAGTTAAAAGGATTCTAAAGGACAATGCTAAAGATGAGGGAAACGGATGCTTCACCTTCTACCATAAGTGTAATAATGAATGCATTGAACGGGTTAGAAATGGAACATATGATCACAAAGAATTTGAGGAGGAATCAAAAATCAATCGCCAGGAGATTGTGGGGGTGAAACTAGATTCTAACGGGAATGTGTATAAAATACTGTCAATTTACAGCTGCATTGCAAGCAGTCTTGTACTGGCAGCACTCATTGGGGTTTCCATCCTTTGGGCGTGCAGTAATGGATCATGTAGATGTAACATTTGCATTTAG
>A_/_H11N2|MH346554|A/chinstrap_penguin/Antarctica/P5/2017
ATGGAGAAAACATTGCTATTTGCAGCTATCATCTTTTACGTGAAAGCAGATGAGATCTGTATCGGCTATTTAAGCAATAATTCGACCGACAAAGTTGACACAATAATTGAAAACAATGTCACAGTCACTAGCTCAGTGGAACTGGTTGAGACAAAGCACACTGGATCATTCTGTTCAATCGATGGGAGACAACCAATAAGCCTTGGAGACTGCTCCTTTGCTGGATGGATATTAGGAAACCCCATGTGTGATGATCTAATTGGGAAAGAGACATGGTCCTACATTGTGGAGAAGCCTAACCCAACAAATGGAATTTGCTACCCAGGAAATTTAGAGAATGAAGAAGAGCTAAGGCTGAAATTCAGTGGAGTCTTAGAAGTCAGAAAATTTGAAGCATTCACACCAAATGGATGGGGTAATGTAAACTCGGGGGGAGTAACCGCTGCATGTAAATACGGAAGTTCCAGTTCTTTCTTCCGATATATGACATGGCTCACACATAAATCAGGAACATACCCTGTAATAAAGAGGACCTTTAATAACACTAAGGGGAGGGATGTATTGATTGTGTGGGGAATCCATCATCCTTCTTCATTGCAAGAACATCGAGATCTGTACAAGAAGGACATTTCCTATGTAGCAGTGGGTTCAGAAACATACAACAGAAGATTCACTCCAGAAATCAGCACTAGGCCCCGAGTCAATGGACAGGCTGGACGGATGACTTTCTATTGGACAATAATCAAACCAGGAGAATCAATAACATTCGAATCTAACGGTGCATTTATAGCTCCTAGGCATGCTTTTGATATTGTTTCTGTTGGAAATGGGAAACTATTCAGAAGCGAGCTGAGTATTGGGTCATGTTCTACCAAATGCCAAACAGAAATAGGAGGAATTAACACCAACAAAAGCTTCCAAAGTGTTCATAGGAACACCATCGGGGACTGTCCAAAGTATGTGAATGTCAAATCTTTAAAACTTGCAACAGGACTTCGAAATGTTCCAGCAATAGCATCGAGAGGCTTGTTTGGGGCAATAGCTGGGTTCATAGAGGGTGGATGGCCTGGGCTTATTAATGGATGGTACGGGTTCCAACACAGGAATGAAGAGGGAACAGGAATAGCAGCAGACAAAGAGTCAACTCAGAAGGCAATAGACCAAATAACATCCAAAGTGAACAATATCGTTGACAGGATGAATACAAACTTTGAGTCTGTGCAGCATGAATTCAGTGAAATAGAAGAGAGGATAAACCAACTGTCAAGCCATGTAGACGATTCTGTGATTGACATCTGGTCATATAATGCGCAACTCCTCGTTCTGCTTGAAAATGAGAAGACACTGGATCTCCATGACTCCAATGTCAGGAACCTTCATGAGAGAGTTAGAAGGATTCTAAAGGACAATGCTAAAGATGAGGGAAACGGATGCTTCACCTTCTACCATAAGTGTAATAATGAATGCATTGAACGGGTTAGAAATGGAACATATGATCACAAAGAATTTGAGGAGGAATCAAAAATCAATCGCCAGGAGATTGTGGGGGTGAAACTAGATTCTAACGGGAATGTGTATAAAATACTGTCAATTTACAGCTGCATTGCAAGCAGTCTTGTACTGGCAGCACTCATTGGGGTTTTCATCCTTTGGGCGTGCAGTAATGGATCATGTAGATGTAACATTTGCATTTAG
>A_/_H11N9|MN431180|A/American_Green-winged_Teal/Mississippi/18OS3667/2018
ATGAAGAAAATACTGCTCTTTGCAGCAATCATCACCTGCATTCAAGCAGACGAGATCTGCATCGGGTACCTGAGCAACAACTCAACAGAAAAAGTGGACACAATAATTGAGAGCAATGTCACAGTTACTAGCTCAGTTGAACTGGTTGAAAATGAGCACACAGGGTCTTTCTGCTCAATCAATGGGAAAGCGCCAATAAGTCTTGGTGATTGCTCCTTTGCTGGTTGGATCCTTGGAAACCCAATGTGTGATGATTTGATTGGGAAAACATCATGGTCCTACATCGTGGAGAAACCAAACCCCACCAATGGAATATGTTACCCAGGCACTCTAGAAAATGAAGAGGAATTGAGGCTGAAGTTTAGTGGGGTCCTCGAATTCAGCAAATTTGAAGCCTTCACTTCAAATGGATGGGGAGCAGTAAACTCTGGTGCTGGTGTTACCGCAGCCTGCAAATTTGGAAGCAGTAATTCCTTTTTCAGAAACATGGTATGGTTAATCCACCAATCAGGGACATATCCTGTTATACGGAGGGCATTCAACAACACCAAAGGAAGAGATGTATTAATGGTATGGGGGGTCCACCACCCTGCAACTCTAAAGGAACACCAAAACTTATACAAGAAGGACACTTCTTATGTGGCAGTAGGTTCAGAAAGTTACAACAGGAGGTTCACTCCTGAAATCAGTACAAGGCCTCAGGTAAATGGTCAGGCTGGGAGGATGACATTCTACTGGACCATCGTGAAGCCAGGAGAAGCAATAACATTTGAGTCAAATGGTGCATTTCTCGCTCCTCGGTATGCTTTTGAATTAGTGTCCTTGGGAAACGGGAAATTGTTCAGGAGTGATTTGAATATTGAGTCTTGCTCAACTAAATGCCAATCCGAAATTGGAGGGATAAACACTAATAGGAGCTTCCACAATGTCCATAGGAACACAATAGGAGACTGCCCCAAATATGTGAATGTTAAATCCCTAAAGCTTGCTACCGGGCTCAGAAATGTTCCTGCAATAGCCACAAGAGGCCTGTTTGGTGCAATAGCTGGCTTCATAGAAGGTGGTTGGCCAGGTCTAATCAATGGTTGGTATGGATTCCAACACAGGAATGAGGAAGGAACAGGAATTGCTGCGGACAAAGAGTCAACCCAGAAAGCAATAGATCAAATAACATCTAAAGTCAATAACATTGTTGATCGGATGAATACGAACTTTGAGTCTGTTCAACACGAATTCAGTGAAATTGAAGAGAGAATAAACCAATTGTCAAAACATGTGGATGATTCTGTTGTAGACATATGGTCATACAACGCACAACTTCTTGTTCTACTGGAAAATGAAAAAACATTAGATCTCCATGATTCTAATGTTCGAAACCTCCATGAAAAGGTCAGACGAATGCTGAAGGACAATGCTAAAGATGAAGGGAATGGTTGTTTTACCTTCTACCACAAGTGTGATAATGAGTGCATTGAAAAAGTCAGGAACGGAACATATGACCATAAGGAATTTGAGGAGGAGTCCAAATTGAATAGGCAAGAAATTGAGGGAGTGAAATTGGATTCCAATGGCAACGTCTACAAAATACTGTCAATTTACAGCTGCATTGCAAGCAGTCTTGTGTTGGCAGCAATCATTATGGGATTCATCCTCTGGGCGTGTAGCAATGGGTCATGTAGATGTACCATTTGCATTTAG
>A_/_H11N9|MN431175|A/American_Green-winged_Teal/Mississippi/18OS3629/2018
ATGAAGAAAATACTGCTCTTTACAGCAATCATCACCTGCATTCAAGCAGACGAGATCTGCATCGGGTACCTGAGCAACAACTCAACAGAAAAAGTGGACACAATAATTGAGAGCAATGTCACAGTTACTAGCTCAGTTGAACTGGTTGAAAATGAGCACACAGGGTCTTTCTGCTCAATCAATGGGAAAGCACCAATAAGTCTTGGTGATTGCTCCTTTGCTGGTTGGATCCTTGGAAACCCAATGTGTGATGATTTGATTGGGAAAACATCATGGTCCTACATCGTGGAGAAACCAAACCCCACCAATGGAATATGTTACCCAGGCACTCTAGAAAATGAAGAGGAATTGAGGCTGAAGTTTAGTGGGGTCCTCGAATTCAGCAAATTTGAAGCCTTCACTTCAAATGGATGGGGAGCAGTAAACTCTGGTGCTGGTGTTACCGCAGCCTGCAAATTTGGAAGCAGTAATTCCTTTTTCAGAAACATGGTATGGTTAATCCACCAATCAGGGACATATCCTGTTATACGGAGAGCATTCACCAACACCAAAGGAAGAGATGTATTAATGGTATGGGGGGTCCACCACCCTGCAACTCTAAAGGAACACCAAGACTTATACAAGAAGGACACTTCTTATGTAGCAGTAGGTTCAGAAAGTTACAACAGGAGGTTCACTCCTGAAATCAGTACAAGGCCTAAGGTAAATGGTCAGGCTGGGAGGATGACATTCTACTGGACCATCGTGAAGCCAGGAGAAGCAATAACATTTGAGTCAAATGGTGCATTTCTCGCTCCTCGGTATGCTTTTGAATTAGTGTCCTTGGGAAACGGGAAATTGTTCAGGAGTGATTTGAGTATTGAGTCTTGCTCAACTAAATGCCAATCCGAAATTGGAGGGATAAACACTAATAGGAGCTTCCACAATGTCCATAGGAACACAATAGGAGACTGCCCCAAATATGTGAATGTTAAATCCCTAAAGCTTGCTACCGGGCTCAGAAATGTTCCTGCGATAGCCACAAGAGGCCTGTTTGGTGCAATAGCTGGTTTCATAGAAGGTGGTTGGCCAGGTCTAATCAATGGTTGGTATGGATTCCAACACAGGAATGAGGAAGGAACAGGAATTGCTGCGGACAAAGAGTCAACCCAGAAAGCAATAGATCAAATAACATCTAAAGTCAATAACATTGTTGATCGGATGAATACGAACTTTGAGTCTGTTCAACATGAATTCAGTGAAATTGAAGAGAGAATAAACCAATTGTCAAAACATGTGGATGATTCTGTTGTAGACATATGGTCATACAACGCACATCTTCTTGTTCTACTGGAAAATGAAAAAACATTAGATCTCCATGATTCTAATGTTCGAAACCTCCATGAGAAGGTCAGACGAATGCTGAAGGACAATGCTAAAGATGAAGGGAATGGTTGTTTTACCTTCTATCACAAGTGTGATAATGAGTGTATTGAAAAAGTCAGGAACGGAACATATGACCATAAGGAATTTGAGGAGGAGTCCAAATTGAATAGGCAAGAAATTGAGGGAGTGAAATTGGATTCCAATGGCAACGTCTACAAAATACTGTCAATTTACAGCTGCATTGCAAGCAGTCTTGTGTTGGCAGCAATCATTATGGGATTCATCCTCTGGGCGTGTAGCAATGGGTCATGTAGATGTACCATTTGCATTTAG
>A_/_H11N2|MN431126|A/Mallard/Ohio/18OS4728/2018
ATGAAGAAAATACTGCTCTTTGCAGCAATCATCACCTGCATTCAAGCAGACGAGATCTGCATCGGGTACCTGAGCAACAACTCAACAGAAAAAGTGGACACAATAATTGAGAGTAATGTCACAGTTACTAGCTCAGTTGAACTGGTTGAAAATGGGCACACTGGGTCTTTCTGCTCAATCAATGGGAAAGCACCAATAAGTCTTGGTGATTGCTCCTTTGCTGGTTGGATCCTTGGAAACCCAATGTGTGATGATTTAATTGGAAAAACATCATGGTCCTACATTGTGGAGAAACCAAACCCCATCAATGGAATATGCTACCCAGGCACTCTAGAAAATGAAGAGGAATTGAGGCTGAAGTTTAGTGGAGTCCTCGAATTCAGCAAATTTGAAGCCTTCACTTCAAATGGATGGGGAGCAGTAAACTCTGGTGCTGGTGTTACCGCAGCCTGCAAATTTGGAAGCAGTAACTCCTTTTTCAGAAACATGGTATGGTTGATCCACCAATCAGGGACATATCCTGTTATACGGAGGACATTCAACAACACCAAAGGAAGAGATGTATTAATGGTATGGGGAGTACACCACCCTGCAACTCTAAAGGAACACCAAGACTTGTACAAGAAGGACACTTCTTATGTAGCAGTAGGTTCAGAAAGTTACAACAGGAGGTTCACTCCTGAAATCAGTACAAGGCCTAAAGTAAATGGTCAGGCTGGGAGGATGACATTCTACTGGACCATCGTGAAGCCAGGAGAAGCAATAACATTTGAGTCAAATGGCGCATTTCTCGCTCCTCGGTATGCTTTTGAATTAGTGTCCCTGGGAAACGGGAAATTGTTCAGGAGTGATTTGAGTATTGAGTCTTGCTCAACTAAATGCCAATCCGAAATTGGAGGGATAAACACTAATAGGAGCTTCCACAATGTTCATAGGAACACAATAGGAGACTGCCCCAAGTATGTGAATGTTAAATCCCTAAAACTTGCTACCGGGCTCAGAAATGTTCCTGCAATAACCACAAGAGGCCTGTTTGGTGCAATAGCTGGTTTCATAGAAGGTGGTTGGCCAGGTCTAATCAATGGTTGGTATGGGTTCCAACATAGGAATGAGGAAGGAACAGGAATTGCTGCGGACAAAGAATCAACCCAGAAAGCGATAGATCAAATAACATCTAAGGTCAATAACATTGTTGATCGGATGAATACGAACTTTGAGTCTGTTCAACATGAATTCAGTGAAATTGAAGAGAGAATAAACCAATTATCAAAACATGTGGATGATTCTGTTGTTGACATATGGTCATACAACGCACAGCTTCTTGTTCTACTAGAAAATGAAAAAACATTAGATCTCCATGATTCTAACGTTCGAAACCTACATGAAAAGGTCAGACGAATGCTGAAGGACAATGCTAAAGATGAAGGGAATGGTTGTTTTACCTTCTATCACAAGTGTGATAATGAGTGCATTGAAAAAGTCAGGAATGGAACATATGACCATAAGGAATTTGAGGAGGAGTCCAAATTGAATAGGCAAGAAATTGGGGGAGTGAAACTGGATTCCAATGGCAACGTCTACAAAATACTGTCAATTTACAGCTGCATTGCAAGCAGTCTTGTGTTGGCAGCAATCATTATGGGATTCATTCTCTGGGCGTGTAACAATGGGTCATGTAGATGTACCATTTGCATTTAG
>A_/_H11N9|MN430881|A/Greater_Scaup/Wisconsin/18OS2151/2018
ATGAAGAAAATACTGCTCTTTGCAGCAATCATCAACTGCATTCAAGCAGACGAGATCTGCATCGGGTACCTGAGCAACAACTCAACAGAAAAAGTGGACACAATAATTGAGAGTAATGTCACAGTTACTAGCTCAGTTGAACTGGTTGAAAATGAGCACACTGGGTCTTTCTGCTCAATCAATGGGAAAGCACCAATAAGTCTTGGTGATTGCTCCTTTGCCGGTTGGATCCTTGGGAACCCAATGTGTGATGATTTGATTGGGAAAACATCATGGTCCTACATCGTGGAGAAACCAAACCCCGCCAATGGAATATGCTACCCAGGCACTCTAGAAAATGAAGAGGAATTGAGGCTGAAGTTTAGTGGGGTCCTCGAATTCAGCAAATTTGAAGCCTTCACTTCAAATGGATGGGGAGCAGTAAACTCTGGTGCTGGTGTTACTGCAGCCTGCAAATTTGGAAGCAGTAACTCCTTTTTCAGAAACATGGTATGGTTGATCCACCAATCAGGGACATATCCTGTTATACGGAGGACATTTAACAACACCAAAGGAAGAGATGTATTAATGGTATGGGGAGTCCACCACCCTGCAACTCTAAAGGAACATCAAGACTTGTACAAGAAGGACACTTCTTATGTAGCAGTAGGTTCAGAAAGTTACAACAGGAGGTTCACTCCTGAAATCAGTACAAGGCCAAAAGTAAATGGTCAGGCTGGAAGGATGACATTTTACTGGACCATCGTAAAGCCAGGAGAAGCAATAACATTTGAGTCAAATGGCGCATTTCTCGCTCCTCGGTATGCTTTTGAATTAGTGTCCCTGGGAAACGGGAAATTGTTCAGGAGTGATTTGAGTATTGAGTCTTGCTCAACCAAATGCCAATCAGAAATTGGAGGGATAAACACTAATAGGAGCTTCCACAATGTCCATAGGAACACAATAGGAGACTGTCCCAAATATGTGAATGTTAAATCCCTAAAGCTTGCTACCGGGCTCAGAAATGTTCCTGCGATAGCCACAAGGGGCCTGTTTGGTGCAATAGCTGGTTTCATAGAAGGTGGTTGGCCAGGTCTAATCAATGGTTGGTATGGATTCCAACACAGGAATGAAGAAGGAACAGGAATTGCTGCGGACAAAGAGTCAACCCAGAAAGCAATAGGTCAAATAACATCTAAAGTCAATAACATTGTTGATCGGATGAATACGAACTTTGAGTCTGTTCAACATGAATTCAGTGAAATTGAAGAGAGAATAAACCAATTGTCAAAACATGTGGATGATTCTGTTGTTGACATATGGTCATACAACGCACAGCTTCTTGTTCTATTGGAAAATGAAAAAACATTAGATCTCCATGATTCTAATGTTCGAAACCTCCATGAAAAGGTCAGACGAATGCTGAAGGACAATGCTAAAGATGAAGGGAATGGTTGTTTTACCTTCTATCACAAGTGTGATAATGAGTGCATTGAAAAAGTCAGGAATGGAACATATGACCATAAGGAATTTGAGGAGGAGTCCAAATTGAATAGGCAAGAAATTGAGGGAGTGAAACTGGATTCCAATGGCAACGTCTACAAAATACTGTCAATTTACAGCTGCATTGCAAGCAGTCTTGTGTTGGCAGCAATCATTATGGGATTCATCCTCTGGGCGTGTAGCAATGGATCATGTAGATGTACCATTTGCATTTAG
>A_/_H11N9|MN430852|A/Common_Goldeneye/Wisconsin/18OS2949/2018
ATGAAGAAAATACTGCTCTTTGCAGCAATCATCACCTGCATTCAAGCAGACGAGATCTGCATTGGGTACCTGAGTAACAACTCAACAGAAAAAGTGGACACAATAATTGAGAGTAATGTCACAGTTACTAGCTCAGTTGAACTGGTTGAAAATGAGCACACTGGGTCTTTCTGCTCAATCAATGGGAAAGCACCAATAAGTCTTGGTGATTGCTCCTTTGCTGGTTGGATCCTTGGAAACCCAATGTGTGATGATTTGATTGGGAAAACATCATGGTCCTACATCGTGGAGAAACCAAATCCCACCAATGGAATATGCTACCCAGGCATTCTAGAAAATGAAGAGGAATTGAGGCTGAGGTTTAATGGGGTCCTCGAATTCAGCAAATTTGAAGCCTTCACTTCAAATGGATGGGGAGCAGTAAACTCTGGTGCTGGTGTTACCGCAGCCTGCAAATTTGGAAGCAGTAACTCCTTTTTCAGAAACATGGTATGGTTGACCCACCAATCAGGGACATATCCTGTTATACGGAGGACATTCAACAACACCAAAGGAAGAGATGTATTAATGGTATGGGGAGTCCACCACCCTGCCACTCTAAAGGAACACCAAGACTTGTACAAGAAGGACACTTCTTATATAGCAGTAGGTTCAGAAAGTTACAACAGGAGGTTCACTCCTGAAATCAGTACAAGGCCTAAAGTAAATGGTCAGGCTGGGAGGATGACATTCTACTGGACCATCGTGAAGTCAGGAGAAGCAATAACATTTGAGTCAAATGGCGCATTTCTCGCTCCTCGGTATGCTTTTGAGTTAGTGTCCCTGGGAAACGGGAAATTGTTCAGGAGTGATTTGAGTATTGAGTCTTGCTCAACTAAATGCCAATCCGAAATCGGAGGGATAAACACTAATAGGAGCTTCCACAATGTCCATAGGAACACGATAGGAGACTGCCCCAAATATGTAAATGTTAAATCCCTAAAGCTTGCTACCGGGCTCAGAAATGTTCCTGCGATAGCCACAAGAGGCCTGTTTGGTGCAATAGCTGGTTTCATAGAGGGTGGTTGGCCAGGTCTAATCAATGGTTGGTATGGATTCCAACACAGGAATGAGGAAGGAACAGGGATTGCTGCGGACAAAGAGTCAACCCAGAAAGCAATAGACCAGATAACATCTAAAGTCAATAACATTGTTGAGCGGATGAATACGAACTTTGAGTCTGTTCAACATGAATTCAGTGAAATTGAAGAAAGAATAAACCAATTGTCAAAACATGTAGATGATTCTGTTGTTGACATATGGTCATACAACGCACAACTTCTTGTTCTACTGGAAAATGAAAAAACATTAGATCTCCATGATTCTAATGTTCGAAACCTCCATGAAAAGGTCAGACGAATGCTGAAGGACAATGCTAAAGATGAAGGGAATGGTTGTTTTACCTTCTATCACAAGTGTGATAATGAGTGCATTGAAAAAGTCAGGAATGGAACATATGACCATAAGGAATTTGAGGAGGAGTCCAAATTGAATAGGCAAGAAATTGAGGGAGTGAAACTGGATTCCAATGGCAACGTCTACAAAATACTGTCAATTTACAGCTGCATTGCAAGCAGTCTTGTGTTGGCAGCAATCATCATGGGACTCATCCTCTGGGCGTGTAGCAATGGGTCATGTAGATGTACCATTTGCATTTAG
>A_/_H11N9|MN430790|A/Bufflehead/Wisconsin/18OS3297/2018
ATGAAGAAAATACTGCTCTTTGCAGCAATCATCACCTGCATTCAAGCAGACGAGATCTGCATTGGGTACCTGAGTAACAACTCAACAGAAAAAGTGGACACAATAATTGAGAGTAATGTCACAGTTACTAGCTCAGTTGAACTGGTTGAAAATGAGCACACTGGGTCTTTCTGCTCAATCAATGGGAAAGCACCAATAAGTCTTGGTGATTGCTCCTTTGCTGGTTGGATCCTTGGAAACCCAATGTGTGATGATTTGATTGGGAAAACATCATGGTCCTACATCGTGGAGAAACCAAATCCCACCAATGGAATATGCTACCCAGGCATTCTAGAAAATGAAGAGGAATTGAGGCTGAGGTTTAGTGGGGTCCTCGAATTCAGCAAATTTGAAGCCTTCACTTCAAATGGATGGGGAGCAGTAAACTCTGGTGCTGGTGTTACCGCAGCCTGCAAATTTGGAAGCAGTAACTCCTTTTTCAGAAACATGGTATGGTTGACCCACCAATCAGGGACATATCCTGTTATACGGAGGACATTCAACAACACCAAAGGAAGAGATGTATTAATGGTATGGGGAGTCCACCACCCTGCCACTCTAAAGGAACACCAAGACTTGTACAAGAAGGACACTTCTTATATAGCAGTAGGTTCAGAAAGTTACAACAGGAGGTTCACTCCTGAAATCAGTACAAGGCCTAAAGTAAATGGTCAGGCTGGGAGGATGACATTCTACTGGACCATCGTGAAGTCAGGAGAAGCAATAACATTTGAGTCAAATGGCGCATTTCTCGCTCCTCGGTATGCTTTTGAGTTAGTGTCCCTGGGAAACGGGAAATTGTTCAGGAGTGATTTGAGTATTGAGTCTTGCTCAACTAAATGCCAATCCGAAATCGGAGGGATAAACACTAATAGGAGCTTCCACAATGTCCATAGGAACACGATAGGAGACTGCCCCAAATATGTAAATGTTAAATCCCTAAAGCTTGCTACCGGGCTCAGAAATGTTCCTGCGATAGCCACAAGAGGCCTGTTTGGTGCAATAGCTGGTTTCATAGAGGGTGGTTGGCCAGGTCTAATCAATGGTTGGTATGGATTCCAACACAGGAATGAGGAAGGAACAGGGATTGCTGCGGACAAAGAGTCAACCCAGAAAGCAATAGATCAGATAACATCTAAAGTCAATAACATTGTTGAGCGGATGAATACGAACTTTGAGTCTGTTCAACATGAATTCAGTGAAATTGAAGAAAGAATAAACCAATTGTCAAAACATGTAGATGATTCTGTTGTTGACATATGGTCATACAACGCACAACTTCTTGTTCTACTGGAAAATGAAAAAACATTAGATCTCCATGATTCTAATGTTCGAAACCTCCATGAAAAGGTCAGACGAATGCTGAAGGACAATGCTAAAGATGAAGGGAATGGTTGTTTTACCTTCTATCACAAGTGTGATAATGAGTGCATTGAAAAAGTCAGGAATGGAACATATGACCATAAGGAATTTGAGGAGGAGTCCAAATTGAATAGGCAAGAAATTGAGGGAGTGAAACTGGATTCCAATGGCAACGTCTACAAAATACTGTCAATTTACAGCTGCATTGCAAGCAGTCTTGTGTTGGCAGCAATCATCATGGGATTCATCCTCTGGGCGTGTAGCAATGGGTCATGTAGATGTACCATTTGCATTTAG
>A_/_H11N9|MN430764|A/Common_Goldeneye/Wisconsin/18OS3315/2018
ATGAAGAAAATACTGCTCTTTGCAGCAATCATCACCTGCATTCAAGCAGACGAGATCTGCATTGGGTACCTGAGTAACAACTCAACAGAAAAAGTGGACACAATAATTGAGAGTAATGTCACAGTTACTAGCTCAGTTGAACTGGTTGAAAATGAGCACACTGGGTCTTTCTGCTCAATCAATGGGAAAGCACCAATAAGTCTTGGTGATTGCTCCTTTGCTGGTTGGATCCTTGGAAACCCAATGTGTGATGATTTGATTGGGAAAACATCATGGTCCTACATCGTGGAGAAACCAAATCCCACCAATGGAATATGCTACCCAGGCATTCTAGAAAATGAAGAGGAATTGAGGCTGAGGTTTAGTGGGGTCCTCGAATTCAGCAAATTTGAAGCCTTCACTTCAAATGGATGGGGAGCAGTAAACTCTGGTGCTGGTGTTACCGCAGCCTGCAAATTTGGAAGCAGTAACTCCTTTTTCAGAAACATGGTATGGTTGACCCACCAATCAGGGACATATCCTGTTATACGGAGGACATTCAACAACACCAAAGGAAGAGATGTATTAATGGTATGGGGAGTCCACCACCCTGCCACTCTAAAGGAACACCAAGACTTGTACAAGAAGGACACTTCTTATATAGCAGTAGGTTCAGAAAGTTACAACAGGAGGTTCACTCCTGAAATCAGTACAAGGCCTAAAGTAAATGGTCAGGCTGGGAGGATGACATTCTACTGGACCATCGTGAAGTCAGGAGAAGCAATAACATTTGAGTCAAATGGCGCATTTCTCGCTCCTCGGTATGCTTTTGAGTTAGTGTCCCTGGGAAACGGGAAATTGTTCAGGAGTGATTTGAGTATTGAGTCTTGCTCAACTAAATGCCAATCCGAAATCGGAGGGATAAACACTAATAGGAGCTTCCACAATGTCCATAGGAACACGATAGGAGACTGCCCCAAATATGTAAATGTTAAATCCCTAAAGCTTGCTACCGGGCTCAGAAATGTTCCTGCGATAGCCACAAGAGGCCTGTTTGGTGCAATAGCTGGTTTCATAGAGGGTGGTTGGCCAGGTCTAATCAATGGTTGGTATGGATTCCAACACAGGAATGAGGAAGGAACAGGGATTGCTGCGGACAAAGAGTCAACCCAGAAAGCAATAGATCAGATAACATCTAAAGTCAATAACATTGTTGAGCGGATGAATACGAACTTTGAGTCTGTTAAACATGAATTCAGTGAAATTGAAGAAAGAATAAACCAATTGTCAAAACATGTAGATGATTCTGTTGTTGACATATGGTCATACAACGCACAACTTCTTGTTCTACTGGAAAATGAAAAAACATTAGCTCTCCATGATTCTAATGTTCGAAACCTCCATGAAAAGGTCAGACGAATGCTGAAGGACAATGCTAAAGATGAAGGGAATGGTTGTTTTACCTTCTATCACAAGTGTGATAATGAGTGCATTGAAAAAGTCAGGAATGGAACATATGACCATAAGGAATTTGAGGAGGAGTCCAAATTGAATAGGCAAGAAATTGAGGGAGTGAAACTGGATTCCAATGGCAACGTCTACAAAATACTGTCAATTTACAGCTGCATTGCAAGCAGTCTTGTGTTGGCAGCAATCATCATGGGATTCATCCTCTGGGCGTGTAGCAATGGGTCATGTAGATGTACCATTTGCATTTAG
>A_/_H11N2|MK237540|A/American_green-winged_teal/Wisconsin/17OS4132/2017
ATGAAGAAAATACTGCTCTTTGCAGCAATCATCACTTGCATTCAAGCAGACGAGATCTGCATCGGGTATCTGAGTAACAACTCAACAGAAAAAGTGGACACAATAATTGAGAATAATGTAACAGTTACTAGCTCAGTTGAACTGGTTGAAAATGAGCACACTGGGTCTTTCTGCTCAATCAATGGGAAAGCACCAATAAGTCTTGGTGATTGCTCCTTTGCTGGTTGGATCCTTGGAAACCCAATGTGTGATGATTTGATTGGGAAAACATCATGGTCCTACATCGTGGAGAAACCAAATCCCACCAATGGAATATGCTACCCAGGCACTCTAGAAAATGAAGAGGAATTGAGACTGAAGTTTAGTGGGGTCCTCGAATTCAGCAAATTTGAAGCCTTCACTTCAAATGGATGGGGAGCAGTAAATTCTGGTGCTGGTGTTACCGCAGCCTGCAAATTTGGAAGCGGTAACTCCTTTTTCAGAAACATGGTATGGTTGATCCACCAATCAGGGACATATCCTGTTATAAGGAGGACATTCAACAACACCAAAGGAAGAGATGTATTAATGGTATGGGGAGTCCACCACCCTGCCACACTAAAGGAACACCAAGACTTGTACAAGAAGGACACTTCTTATATAGCAGTAGGTTCAGAAAGTTACAACAGGAGGTTCACTCCTGAAATCAGTACAAGGCCTAAAGTAAATGGTCAGACTGGGAGGATGACATTCTACTGGACCATCGTGAAGCCAGGAGAAGCAATAACATTCGAGTCAAATGGCGCATTTCTCGCTCCTCGGTATGCTTTTGAGTTAGTGTCCCTGGGAAACGGGAAATTGTTCAGGAGCGATTTGAGTATTGAGTCTTGCTCAACTAAATGCCAATCCGAAATTGGAGGGATAAACACTAATAGGAGCTTCCACAATGTCCATAGGAACACGATAGGAGACTGCCCCAAATATGTGAATGTTAAATCCCTAAAGCTTGCTACCGGGCTCAGAAATGTTCCTGCGATAGCCACAAGAGGCCTGTTTGGTGCAATAGCTGGTTTCATAGAAGGTGGTTGGCCAGGTCTAATCAATGGTTGGTATGGATTCCAACACAGGAATGAGGAAGGAACAGGGATTGCTGCGGACAAAGAGTCAACCCAGAAAGCAATAGATCAGATAACATCTAAAGTCAATAACATTGTTGATCGGATGAATACGAACTTTGAGTCTGTTCAACATGAATTCAGTGAAATTGAAAAGAGAATAAATCAATTGTCAAAACATGTGGATGATTCTGTTGTTGACATATGGTCATACAACGCACAACTTCTTGTTCTACTGGAAAATGAAAAAACATTAGATCTCCATGATTCTAATGTTCGAAACCTCCATGAAAAGATCAGACGAATGCTGAAGGACAACGCTAAAGATGAAGGGAATGGTTGTTTTACCTTCTATCACAAGTGTGATAATGAGTGCATTGAAAAAGTCAGGAATGGAACATATGACCATAAGGAATTTGAGGAGGAGTCCAAATTGAATAGGCAAGAAATTGAGGGAGTGAAACTGGATTCCAATGGCAACGTCTACAAAATACTGTCAATTTACAGCTGCATTGCAAGCAGTCTTGTGTTGGCAGCAATCATTATGGGATTCATCCTCTGGGCGTGCAGCAATGGATCATGTAGATGTACCATTTGCATTTAG
>A_/_H11N2|MK237308|A/mallard/Wisconsin/17OS3889/2017
ATGAAGAAAATACTGCTCTTTGCAGCAATCATCACTTGCATTCAAGCAGACGAGATCTGCATCGGGTACCTGAGTAACAACTCAACAGAGAAAGTGGACACAATAATTGAGAGTAATGTAACAGTTACTAGCTCAGTTGAACTGGTTGAAAATGAGCACACTGGGTCTTTCTGCTCAATCAATGGGAAAGCACCAATAAGTCTTGGTGATTGCTCCTTTGCTGGTTGGATCCTTGGAAACCCAATGTGTGATGATTTGATTGGGAAAACATCATGGTCCTACATCGTGGAGAAACCAAATCCCACCAATGGAATATGCTACCCAGGCACTCTAGAAAATGAAGAGGAATTGAGACTGAAGTTTAGTGGGGTCCTCGAATTCAGCAAATTTGAAGCCTTCACTTCAAATGGATGGGGAGCAGTAAATTCTGGTGCTGGTGTTACCGCAGCCTGCAAATTTGGAAGCGGTAACTCCTTTTTCAGAAACATGGTATGGTTGATCCACCAATCAGGGACATATCCTGTTATAAGGAGGACATTCAACAACACCAAAGGAAGAGATGTATTAATGGTATGGGGAGTCCACCACCCTGCCACACTAAAGGAACACCAAGACTTGTACAAGAAGGACACTTCTTATATAGCAGTAGGTTCAGAAAGTTACAACAGGAGGTTCACTCCTGAAATCAGTACAAGGCCTAAAGTAAATGGTCAGGCTGGGAGGATGACATTCTACTGGACCATCGTGAAGCCAGGAGAAGCAATAACATTCGAGTCAAATGGCGCATTTCTCGCTCCTCGGTATGCTTTTGAGTTAGTGTCCCTGGGAAACGGGAAATTGTTCAGGAGCGATTTGAGTATTGAGTCTTGCTCAACTAAATGCCAATCCGAAATTGGAGGGATAAACACTAATAGGAGCTTCCACAATGTCCATAGGAACACGATAGGAGACTGCCCCAAATATGTGAATGTTAAATCCCTAAAGCTTGCTACCGGGCTCAGAAATGTTCCTGCGATAGCCACAAGAGGCCTGTTTGGTGCAATAGCTGGTTTCATAGAAGGTGGTTGGCCAGGTCTAATCAATGGTTGGTATGGATTCCAACACAGGAATGAGGAAGGAACAGGGATTGCTGCGGACAAAGAGTCAACCCAGAAAGCAATAGATCAGATAACATCTAAAGTCAATAACATTGTTGATCGGATGAATACGAACTTTGAGTCTGTTCAACATGAATTCAGTGAAATTGAAGAGAGAATAAATCAATTGTCAAAACATGTGGATGATTTTGTTGTTGACATATGGTCATACAACGCACAACTTCTTGTTCTACTGGAAAATGAAAAAACATTAGATCTCCATGATTCTAATGTTCGAAACCTCCATGAAAAGATCAGACGAATGCTGAAGGACAACGCTAAAGATGAAGGGAATGGTTGTTTTACCTTCTATCACAAGTGTGATAATGAGTGCATTGAAAAAGTCAGGAATGGAACATATGACCATAAGGAATTTGAGGAGGAGTCCAAATTGAATAGGCAAGAAATTGAGGGAGTGAAACTGGATTCCAATGGCAACGTCTACAAAATACTGTCAATTTACAGCTGCATTGCAAGCAGTCTTGTGTTGGCAGCAATCATTATGGGATTCATCCTCTGGGCGTGCAGCAATGGATCATGTAGATGTACCATTTGCATTTAG
>A_/_H11N3|MK237305|A/northern_pintail/Ohio/17OS3788/2017
ATGAAGAAAATACTGCTCTTTGCAGCAATCATCACTTGCATTCAAGCAGACGAGATCTGCATCGGGTACCTGAGTAACAACTCAACAGAAAAAGTGGACACAATAATTGAGAGTAATGTAACAGTTACTAGCTCAGTTGAACTGGTTGAAAATGAGCACACTGGGTCTTTCTGCTCAATCAATGGGAAAGCACCAATAAGTCTTGGTGATTGCTCCTTTGCTGGTTGGATCCTTGGAAACCCAATGTGTGATGATTTGATTGGGAAAACATCATGGTCCTACATCGTGGAGAAACCAAATCCCACCAATGGAATATGCTACCCAGGCACTCTAGAAAATGAAGAGGAATTGAGACTGAAGTTTAGTGGGGTCCTCGAATTCAGCAAATTTGAAGCCTTCACTTCAAATGGATGGGGAACAGTAAATTCTGGTGCTGGTGTTACCGCAGCCTGCAAATTTGGAAGCAGTAACTCCTTTTTCAGAAACATGGTGTGGTTGATCCACCAATCAGGGACATATCCTGTTATAAGGAGGACATTCAACAACACCAAAGGAAGAGATGTATTAATGGTATGGGGAGTCCACCACCCTGCCACACTAAAGGAACACCAAGACTTGTACAAGAAGGATACTTCTTATATAGCAGTAGGTTCAGAAAGTTACAACAGGAGGTTCACTCCTGAAATCAGTACAAGGCCTAAAGTAAATGGTCAGGCTGGGAGGATGACATTCTACTGGACCATCGTGAAGCCAGGAGAAGCAATAACATTCGAGTCAAATGGCGCATTTCTCGCTCCTCGGTATGCTTTTGAGTTAGTGTCCCTGGGAAACGGGAAATTGTTCAGGAGCGATTTGAGTATTGAGTCTTGCTCAACTAAATGCCAATCCGAAATTGGAGGGATAAACACTAATAGGAGCTTCCACAATGTCCATAGGAACACGATAGGAGACTGCCCCAAATATGTGAATGTTAAATCCCTAAAGCTTGCTACCGGGCTCAGAAATGTTCCTGCGATAGCCACAAGAGGCCTGTTTGGTGCAATAGCTGGTTTCATAGAAGGTGGTTGGCCAGGTCTAATCAATGGTTGGTATGGATTCCAACACAGGAATGAGGAAGGAACAGGGATTGCTGCGGACAAAGAGTCAACCCAGAAAGCAATAGATCAGATAACATCTAAAGTCAATAACATTGTTGATCGGATGAATACGAACTTTGAGTCTATTCAACATGAATTCAGTGAAATTGAAGAGAGAATAAATCAATTGTCAAAACATGTGGATGATTCTGTTGTTGACATATGGTCATACAACGCACAACTTCTTGTTCTACTGGAAAATGAAAAAACATTAGATCTCCATGATTCTAATGTTCGAAACCTCCATGAAAAGATCAGACGAATGCTGAAGGACAACGCTAAAGATGAAGGGAATGGTTGTTTTACCTTCTATCACAAGTGTGATAATGAGTGCATTGAAAAAGTCAGGAATGGAACATATGACCATAAGGAATTTGAGGAGGAGTCCAAATTGAATAGACAAGAAATTGAGGGAGTGAAACTGGATTCCAATGGCAACGTCTACAAAATACTGTCAATTTACAGCTGCATTGCAAGCAGTCTTGTGTTGGCAGCAATCATTATGGGATTCATCCTCTGGGCGTGCAGCAATGGATCATGTAGATGTACCATTTGCATTTAG
>A_/_H11N3|MK237161|A/northern_pintail/Ohio/17OS5380/2017
ATGAAGAAAATACTGCTCTTTGCAGCAATCATCACTTGCATTCAAGCAGACGAGATCTGCATCGGGTACCTGAGTAACAACTCAACAGAAAAAGTGGACACAATAATTGAGAGTAATGTAACAGTTACTAGCTCAGTTGAACTGGTTGAAAATGAGCACACTGGGTCTTTCTGCTCAATCAATGGGAAAGCACCAATAAGTCTTGGTGATTGCTCCTTTGCTGGTTGGATCCTTGGAAACCCAATGTGTGATGATTTGATTGGGAAAACATCATGGTCCTACATCGTGGAGAAACCAAATCCCACCAATGGAATATGCTACCCAGGCACTCTAGAAAATGAAGAGGAATTGAGACTGAAGTTTAGTGGGGTCCTCGAATTCAGCAAATTTGAAGCCTTCACTTCAAATGGATGGGGAACAGTAAATTCTGGTGCTGGTGTTACCGCAGCCTGCAAATTTGGAAGCAGTAACTCCTTTTTCAGAAACATGGTATGGTTGATCCACCAATCAGGGACATATCCTGTTATAAGGAGGACATTCAACAACACCAAAGGAAGAGATGTATTAATGGTATGGGGAGTCCACCACCCTGCCACACTAAAGGAACACCAAGACTTGTACAAGAAGGACACTTCTTATATAGCAGTAGGTTCAGAAAGTTACAACAGGAGGTTCACTCCTGAAATCAGTACAAGGCCTAAAGTAAATGGTCAGGCTGGGAGGATGACATTCTACTGGACCATCGTGAAGCCAGGAGAAGCAATAACATTCGAGTCAAATGGCGCATTTCTCGCTCCTCGGTATGCTTTTGAGTTAGTGTCCCTGGGAAACGGGAAATTGTTCAGGAGCGATTTGAGTATTGAGTCTTGCTCAACTAAATGCCAATCCGAAATTGGAGGGATAAACACTAATAGGAGCTTCCACAATGTCCATAGGAACACGATAGGAGACTGCCCCAAATATGTGAATGTTAAATCCCTAAAGCTTGCTACCGGGCTCAGAAATGTTCCTGCGATAGCCACAAGAGGCCTGTTTGGTGCAATAGCTGGTTTCATAGAAGGTGGTTGGCCAGGTCTAATCAATGGTTGGTATGGATTCCAACACAGGAATGAGGAAGGAACAGGGATTGCTGCGGACAAAGAGTCAACCCAGAAAGCAATAGATCAGATAACATCTAAAGTCAATAACATTGTTGATCGGATGAATACGAACTTTGAGTCTGTTCAACATGAATTCAGTGAAATTGAAGAGAGAATAAATCAATTGTCAAAACATGTGGATGATTCTGTTGTTGACATATGGTCATACAACGCACAACTTCTTGTTCTACTGGAAAATGAAAAAACATTAGATCTCCATGATTCTAATGTTCGAAACCTCCATGAAAAGGTCAGACGAATGCTGAAGGACAACGCTAAAGATGAAGGGAATGGTTGTTTTACCTTCTATCACAAGTGTGATAATGAGTGCATTGAAAAAGTCAGGAATGGAACATATGACCATAAGGAATTTGAGGAGGAGTCCAAATTGAATAGACAAGAAATTGAGGGAGTGAAACTGGATTCCAATGGCAACGTCTACAAAATACTGTCAATTTACAGCTGCATTGCAAGCAGTCTTGTGTTGGCAGCAATCATTATGGGATTCATCCTCTGGGCGTGCAGCAATGGATCATGTAGATGTACCATTTGCATTTAG
>A_/_H11N3|MK237051|A/mallard/Wisconsin/17OS3974/2017
ATGAAGAAAATACTGCTCTTTGCAGCAATCATCACTTGCATTCAAGCAGACGAGATCTGCATCGGGTACCTGAGTAACAACTCAACAGAAAAAGTGGACACAATAATTGAGAGTAATGTAACAGTTACTAGCTCAATTGAACTGGTTGAAAATGAGCACACTGGGTCTTTCTGCTCAATCAATGGGAAAGCACCAATAAGTCTTGGTGATTGCTCCTTTGCTGGTTGGATCCTCGGAAACCCAATGTGTGATGATTTGATTGGGAAAACATCATGGTCCTACATCGTGGAGAAACCAAATCCCACCAATGGAATATGCTACCCGGGCACTCTAGAAAATGAAGAGGAATTGAGACTGAAGTTTAGTGGGGTCCTCGAATTCAGCAAATTTGAAGCCTTCACTTCAAATGGATGGGGAGCAGTAAATTCTGGTGCTGGTGTTACCGCAGCCTGCAAATTTGGAAGCGGTAACTCCTTTTTCAGAAACATGGTATGGTTGATCCATCAATCAGGGACATATCCTGTTATAAGGAGGACATTCAACAACACCAAAGGAAGAGATGTATTAATGGTATGGGGAGTCCACCACCCTGCCACACTAAAGGAACACCAAGACTTGTACAAGAAGGACACTTCTTATATAGCAGTAGGTTCAGAAAGTTACAACAGGAGGTTCACTCCTGAAATCAGTACAAGGCCTAAAGTAAATGGTCAGGCTGGGAGGATGACATTCTACTGGACCATCGTGAGGCCAGGAGAGGCAATAACATTCGAGTCAAATGGCGCATTTCTCGCTCCTCGGTATGCTTTTGAGTTAGTGTCCCGGGGAAACGGGAAATTGTTCAGGAGCGATTTGAGTATTGAGTCTTGCTCAACTAAATGCCAATCCGAAATTGGAGGGATAAACACTAATAGGAGCTTCCACAATGTCCATAGGAACACGATAGGAGACTGCCCCAAATATGTGAATGTTAAATCCCTAAAGCTTGCTACCGGGCTCAGAAATGTTCCTGCGATAGCCACAAGAGGCCTGTTTGGTGCAATAGCTGGTTTCATAGAAGGTGGTTGGCCAGGTCTAATCAATGGTTGGTATGGATTCCAACACAGGAATGAGGAAGGAACAGGGATTGCTGCGGACAAAGAGTCAACCCAGAAAGCAATAGATCAGATAACATCTAAAGTCAATAACATTGTTGATCGGATGAATACGAACTTTGAGTCTGTTCAACATGAATTCAGTGAAATTGAAGAGAGAATAAATCAATTGTCAAAACATGTGGATGATTCTGTTGTTGACATATGGTCATACAACGCACAACTTCTTGTTCTACTGGAAAATGAAAAAACATTAGATCTCCATGATTCTAATGTTCGAAACCTCCATGAAAAGATCAGACGAATGCTGAAGGACAACGCTAAAGATGAAGGGAATGGTTGTTTTACCTTCTATCACAAGTGTGATAATGAATGCATTGAAAAAGTCAGGAATGGAACATATGACCATAAGGAATTTGAGGAGGAGTCCAAATTGAATAGGCAAGAAATTGAGGGAGTGAAACTGGATTCCAATGGCAACGTCTACAAAATACTGTCAATTTACAGCTGCATTGCAAGCAGTCTTGTGTTGGCAGCAATCATTATGGGATTCATCCTCTGGGCGTGCAGCAATGGATCATGTAGATGTACCATTTGCATTTAG
>A_/_H11N3|MK236933|A/mallard/Ohio/17OS3004/2017
ATGAAGAAAATACTGCTCTTTGCAGCAATCATCACTTGCATTCAAGCAGACGAGATCTGCATCGGGTACCTGAGTAACAACTCAACAGAAAAAGTGGACACAATAATTGAGAGTAATGTAACAGTTACTAGCTCAGTTGAACTGGTTGAAAATGAGCACACTGGGTCTTTCTGCTCAATCAATGGGAAAGCACCAATAAGTCTTGGTGATTGCTCCTTTGCTGGTTGGATCCTTGGAAACCCAATGTGTGATGATTTGATTGGGAAAACATCATGGTCCTACATCGTGGAGAAACCAAATCCCACCAATGGAATATGCTACCCAGGCACTCTAGAAAATGAAGAGGAATTGAGACTGAAGTTTAGTGGGGTCCTCGAATTCAGCAAATTTGAAGCCTTCACTTCAAATGGATGGGGAGCAGTAAATTCTGGTGCTGGTGTTACCGCAGCCTGCAAATTTGGAAGCGGTAACTCCTTTTTCAGAAACATGGTATGGTTGATCCACCAATCAGGGGCATATCCTGTTATAAGGAGGACATTCAACAACACCAAAGGAAGAGATGTATTAATGGTATGGGGAGTCCACCACCCTGCCACACTAAAGGAACACCAAGACTTGTACAAGAAGGACACTTCTTATATAGCAGTAGGTTCAGAAAGTTACAACAGGAGGTTCACTCCTGAAATCAGTACAAGGCCTAAAGTAAATGGTCAGGCTGGGAGGATGACATTCTACTGGACCATCGTGAAGCCAGGAGAAGCAATAACATTCGAGTCAAATGGCGCATTTCTCGCTCCTCGGTATGCTTTTGAGTTAGTGTCCCTGGGAAACGGGAAATTGTTCAGGAGCGATTTGAGTATTGAGTCTTGCTCAACTAAATGCCAATCCGAAATTGGAGGGATAAACACTAATAGGAGCTTCCACAATGTCCATAGGAACACGATAGGAGACTGCCCCAAATATGTGAATGTTAAATCTCTAAAGCTTGCTACCGGGCTCAGAAATGTTCCTGCAATAGCCACAAGAGGCCTGTTTGGTGCAATAGCTGGTTTCATAGAAGGTGGTTGGCCAGGTCTAATCAATGGTTGGTATGGATTCCAACACAGGAATGAGGAAGGAACAGGGATTGCTGCGGACAAAGAGTCAACCCAGAAAGCAATAGATCAGATAACATCTAAAGTCAATAACATTGTTGATCGGATGAATACGAACTTTGAGTCTGTTCAACATGAATTCAGTGAAATTGAAGAGAGAATAAATCAATTGTCAAAACATGTGGATGATTCTGTTGTTGACATATGGTCATACAACGCACAACTTCTTGTTCTACTGGAAAATGAAAAAACATTAGATCTCCATGATTCTAATGTTCGAAACCTCCATGAAAAGATCAGACGAATGCTGAAGGACAACGCTAAAGATGAAGGGAATGGTTGTTTTACCTTCTATCACAAGTGTGATAATGAGTGCATTGAAAAAGTCAGGAATGGAACATATGACCATAAGGAATTTGAGGAGGAGTCCAAATTGAATAGGCAAGAAATTGAGGGAGTGAAACTGGATTCCAATGGCAACGTCTACAAAATACTGTCAATTTACAGCTGCATTGCAAGCAGTCTTGTGTTGGCAGCAATCATTATGGGATTCATCCTCTGGGCGTGCAGCAATGGATCATGTAGATGTACCATTTGCATTTAG
>A_/_H11N9|MK236927|A/mallard/Ohio/17OS5586/2017
ATGAAGAAAATACTGCTCTTTGCAGTAATCATCACCTGCATTCAAGCAGACGAGATCTGCATCGGGTATCTGAGTAACAACTCAACAGAAAAAGTGGACACAATAATTGAGAGTAATGTCACAGTTACTAGCTCAGTTGAACTGGTTGAAAATGAGCACACTGGGTCTTTCTGCTCAATCAATGGGAAAGCACCAATAAGTCTTGGTGATTGCTCCTTTGCTGGTTGGATCCTTGGAAACCCAATGTGTGATGATTTGATTGGGAAAACCTCATGGTCCTACATCGTGGAGAAACCAAATCCCACCAATGGAATATGCTACCCAGGCACTCTAGAAAATGAAGAGGAATTGAGGCTGAAGTTTAGTGGGGTCCTCGAATTCAGCAAATTTGAAACCTTCACTTCAAATGGATGGGGAGCAGTAAACTCTGGTGCTGGTGTTACCGCAGCCTGCAAATTTGGAAGCAGTAACTCCTTTTTCAGAAACATGGTATGGTTGATCCACCAATCAGGGACATATCCTGTTATACGGAGGACATTCAACAACACCAAAGGAAGGGAAGTACTAATGGTATGGGGAGTCCACCACCCTGCCACTCTAAAGGAACACCAAGACTTGTACAAGAAGGACACTTCTTATATAGCAGTAGGTTCAGAAAGTTACAACAGGAGGTTCACTCCTGAAATCAGTACAAGGCCTAAAGTAAATGGTCAGGCTGGGAGGATGACATTCTACTGGACCATCGTGAAGCCAGGAGAAGCAATAACATTTGAGTCAAATGGCGCATTTCTCGCTCCTCGGTATGCTTTTGAGTTAGTGTCCCTGGGAAACGGGAAATTGTTCAGGAGTGATTTGAGTATTGAGTCTTGCTCAACTAAATGCCAATCCGAAATCGGAGGGATAAACACTAATAGGAGCTTCCACAACGTCCATAGGAACACGATAGGAGACTGCCCCAAATATGTGAATGTTAAATCCCTAAAGCTTGCTACCGGGCTCAGAAATGTTCCTGCGATAGCCACAAGAGGCCTGTTTGGTGCAATAGCTGGTTTCATAGAAGGTGGTTGGCCAGGTCTAATCAATGGTTGGTATGGATTCCAACACAGGAATGAGGAAGGAACAGGGATTGCTGCGGACAAAGAGTCAACCCAGAAAGCAATAGATCAGATAACATCTAAAGTCAATAACATTGTTGATCGGATGAACACGAACTTTGAGTCTGTTCAACATGAATTCAGTGAAATTGAAGAGAGAATAAACCAATTGTCAAAACATGTGGATGATTCTGTTGTTGACATATGGTCATACAACGCACAACTTCTTGTTCTACTAGAAAATGAAAAAACATTAGATCTCCATGATTCTAATGTTCGAAATCTCCATGAAAAGGTCAGACGAATGCTGAAGGACAATGCTAAAGATGAAGGGAATGGTTGTTTTACCTTCTATCACAAGTGTGATAATGAGTGCATTGAAAAAGTCAGGAATGGAACATATGACCATAAGGAATTTGAGGAGGAGTCCAAACTGAATAGGCAAGAGATTGAGGGAGTGAAACTGGATTCCAATGGCAACGTCTACAAAATACTGTCAATTTACAGCTGCATTGCAAGCAGTCTTGTGTTGGCAGCAATCATTATGGGATTCATCCTCTGGGCGTGTAGCAATGGGTCATGTAGATGTACCATTTGCATTTAG
>A_/_H11N3|MK236848|A/American_green-winged_teal/Wisconsin/17OS4004/2017
ATGAAGAAAATACTGCTCTTTGCAGCAATCATCACTTGCATTCAAGCAGACGAGATCTGCATCGGGTACCTGAGTAACAACTCAACAGAAAAAGTGGACACAATAATTGAGAGTAATGTAACAGTTACTAGCTCAGTTGAACTGGTTGAAAATGAGCACACTGGGTCTTTCTGCTCAATCAATGGGAAAGCACCAATAAGTCTTGGTGATTGCTCCTTTGCTGGTTGGATCCTTGGAAACCCAATGTGTGATGATTTGATTGGGAAAACATCATGGTCCTACATCGTGGAGAAACCAAATCCCACCAATGGAATATGCTACCCAGGCACTCTAGAAAATGAAGAGGAATTGAGACTGAAGTTTAGTGGGGTCCTCGAATTCAGCAAATTTGAAGCCTTCACTTCAAATGGATGGGGAGCAGTAAATTCTGGTGCTGGTGTTACCGCAGCCTGCAAATTTGGAAGCGGTAACTCCTTTTTCAGAAACATGGTATGGTTGATCCACCAATCAGGGACATATCCTGTTATAAGGAGGACATTCAACAACACCAAAGGAAGAGATGTATTAATGGTATGGGGAGTCCACCACCCTGCCACACTAAAGGAACACCAAGACTTGTACAAGAAGGACACTTGTTATATAGCAGTAGGTTCAGAAAGTTACAACAGGAGGTTCACTCCTGAAATCAGTACAAGGCCTAAAGTAAATGGTCAGGCTGGGAGGATGACATTCTACTGGACCATCGTGAAGCCAGGAGAAGCAATAACATTCGAGTCAAATGGCGCATTTCTCGCTCCTCGGTATGCTTTTGAGTTAGTGTCCCTGGGAAACGGGAAATTGTTCAGGAGCGATTTGAGTATTGAGTCTTGCTCAACTAAATGCCAATCCGAAATTGGAGGGATAAACACTAATAGGAGCTTCCACAATGTCCATAGGAACACGATAGGAGACTGCCCCAAATATGTGAATGTTAAATCCCTAAAGCTTGCTACCGGGCTCAGAAATGTTCCTGCGATAGCCACAAGAGGCCTGTTTGGTGCAATAGCTGGTTTCATAGAAGGTGGTTGGCCAGGTCTAATCAATGGTTGGTATGGATTCCAACACAGGAATGAGGAAGGAACAGGGATTGCTGCGGACAAAGAGTCAACCCAGAAAGCAATAGATCAGATAACATCTAAAGTCAATAACATTGTTGATCGGATGAATACGAACTTTGAGTCTGTTCAACATGAATTCAGTGAAATTGAAGAGAGAATAAATCAATTGTCAAAACATGTGGATGATTCTGTTGTTGACATATGGTCATACAACGCACAACTTCTTGTTCTACTGGAAAATGAAAAAACATTAGATCTCCATGATTCTAATGTTCGAAACCTCCATGAAAAGATCAGACGAATGCTGAAGGACAACGCTAAAGATGAAGGGAATGGTTGTTTTACCTTCTATCACAAGTGTGATAATGAGTGCATTGAAAAAGTCAGGAATGGAACATATGACCATAAGGAATTTGAGGAGGAGTCCAAATTGAATAGGCAAGAAATTGAGGGAGTGAAACTGGATTCCAATGGCAACGTCTACAAAATACTGTCAATTTACAGCTGCATTGCAAGCAGTCTTGTGTTGGCAGCAATCATTATGGGATTCATCCTCTGGGCGTGCAGCAATGGATCATGTAGATGTACCATTTGCATTTAG
>A_/_H11N9|MK236847|A/common_goldeneye/Wisconsin/17OS5294/2017
ATGAAGAAAATACTGCTCTTTGCAGCAATCATCAACTGCATTCAAGCAGACGAGATCTGCATCGGGTACCTGAGCAACAACTCAACAGAAAAAGTGGACACAATAATTGAGAGTAATGTCACAGTTACTAGCTCAGTTGAACTGGTTGAAAATGAGCACACTGGGTCTTTCTGCTCAATCAATGGGAAAGCACCAATAAGTCTTGGTGATTGCTCCTTTGCTGGTTGGATCCTTGGGAACCCAATGTGTGATGATTTGATTGGGAAAACATCATGGTCCTACATCGTGGAGAAACCAAACCCCGCCAATGGAATATGCTACCCAGGCACTCTAGGAAATGAAGAGGAATTGAGGCTGAAGTTTAGTGGGGTCCTCGAATTCAGCAAATTTGAAGCCTTCACTTCAAATGGATGGGGAGCAGTAAACTCTGGTGCTGGTGTTACTGCAGCCTGCAAATTTGGAAGCAGTAACTCCTTTTTCAGAAACATGGTATGGTTGATCCACCAATCAGGGACATATCCTGTTATACGGAGGACATTTAACAACACCAAAGGAAGAGATGTATTAATGGTATGGGGAGTCCACCACCCTGCAACTCTAAAGGAACATCAAGACTTGTACAAGAAGGACACTTCTTATGTAGCAGTAGGTTCAGAAAGTTACAACAGGAGGTTCACTCCTGAAATCAGTACAAGGCCTAAAGTAAATGGTCAGGCTGGAAGGATGACATTCTACTGGACCATCGTAAAGCCAGGAGAAGCAATAACATTTGAGTCAAATGGCGCATTTCTCGCTCCTCGGTATGCTTTTGAATTAGTGTCCCTGGGAAACGGGAAATTGTTCAGGAGTGATTTGAGTATTGAGTCTTGCTCAACCAAATGCCAATCAGAAATTGGAGGGATAAACACTAATAGGAGCTTCCACAATGTCCATAGGAACACAATAGGAGACTGTCCCAAATATGTGAATGTTAAATCCCTAAAGCTTGCTACCGGGCTCAGAAATGTTCCTGCGATAGCCACAAGGGGCCTGTTTGGTGCAATAGCTGGTTTCATAGAAGGTGGTTGGCCAGGTCTAATCAATGGTTGGTATGGATTCCAACACAGGAATGAAGAAGGAACAGGAATTGCTGCGGACAAAGAGTCAACCCAGAAAGCAATAGATCAAATAACATCTAAAGTCAATAACATTGTTGATCGGATGAATACGAACTTTGAGTCTGTTCAACATGAATTCAGTGAAATTGAAGAGAGAATAAACCAATTGTCAAAACATGTGGATGATTCTGTTGTTGACATATGGTCATACAACGCACAGCTTCTTGTTCTACTGGAAAATGAAAAAACATTAGATCTCCATGATTCTAATGTTCGAAACCTCCATGAAAAGGTCAGACGAATGCTGAAGGACAATGCTAAAGATGAAGGGAATGGTTGTTTTACCTTCTATCACAAGTGTGATAATGAGTGCATTGAAAAAGTCAGGAATGGAACATATGACCATAAGGAATTTGAGGAGGAGTCCAAATTGAATAGGCAAGAAATTGAGGGAGTGAAACTGGATTCCAATGGCAACGTCTACAAAATACTGTCAATTTACAGCTGCATTGCAAGCAGTCTTGTGTTGGCAGCAATCATTATGGGATTCATCCTCTGGGCGTGTAGCAATGGATCATGTAGATGTACCATTTGCATTTAG
>A_/_H11N3|MK236760|A/mallard/Ohio/17OS5348/2017
ATGAAGAAAATACTGCTCTTTGCAGCAATCATCACTTGCATTCAAGCAGACGAGATCTGCATCGGGTACCTGAGTAACAACTCAACAGAAAAAGTGGACACAATAATTGAGAGTAATGTAACAGTTACTAGCTCAGTTGAACTGGTTGAAAATGAGCACACTGGGTCTTTCTGCTCAATCAATGGGAAAGCACCAATAAGTCTTGGTGATTGCTCCTTTGCTGGTTGGATCCTTGGAAACCCAATGTGTGATGATTTGATTGGGAAAACATCATGGTCCTACATCGTGGAGAAACCAAATCCCACCAATGGAATATGCTACCCAGGCACTCTAGAAAATGAAGAGGAATTGAGACTGAAGTTTAGTGGGGTCCTCGAATTCAGCAAATTTGAAGCCTTCACTTCAAATGGATGGGGAACAGTAAATTCTGGTGCTGGTGTTACCGCAGCCTGCAAATTTGGAAGCAGTAACTCCTTTTTCAGAAACATGGTATGGTTGATCCACCAATCAGGGACATATCCTGTTATAAGGAGGACATTCAACAACACCAAAGGAAGAGATGTATTAATGGTATGGGGAGTCCACCACCCTGCCACACTAAAGGAACACCAAGACTTGTACAAGAAGGACACTTCTTATATAGCAGTAGGTTCAGAAAGTTACAACAGGAGGTTCACTCCTGAAATCAGTACAAGGCCTAAAGTAAATGGTCAGGCTGGGAGGATGACATTCTACTGGACCATCGTGAAGCCAGGAGAAGCAATAACATTCGAGTCAAATGGCGCATTTCTCGCTCCTCGGTATGCTTTTGAGTTAGTGTCCCTGGGAAACGGGAAATTGTTCAGGAGCGATTTGAGTATTGAGTCTTGCTCAACTAAATGCCAATCCGAAATTGGAGGGATAAACACTAATAGGAGCTTCCACAATGTCCATAGGAACACGATAGGAGACTGCCCCAAATATGTGAATGTTAAATCCCTAAAGCTTGCTACCGGGCTCAGAAATGTTCCTGCGATAGCCACAAGAGGCCTGTTTGGTGCAATAGCTGGTTTCATAGAAGGTGGTTGGCCAGGTCTAATCAATGGTTGGTATGGATTCCAACACAGGAATGAGGAAGGAACAGGGATTGCTGCGGACAAAGAGTCAACCCAGAAAGCAATAGATCAAATAACATCTAAAGTCAATAACATTGTTGATCGGATGAATACGAACTTTGAGTCTGTTCAACATGAATTCAGTGAAATTGAAGAGAGAATAAATCAATTGTCAAAACATGTGGATGATTCTGTTGTTGACATATGGTCATACAACGCACAACTTCTTGTTCTACTGGAAAATGAAAAAACATTAGATCTCCATGATTCTAATGTTCGAAACCTCCATGAAAAGGTCAGACGAATGCTGAAGGACAACGCTAAAGATGAAGGGAATGGTTGTTTTACCTTCTATCACAAGTGTGATAATGAGTGCATTGAAAAAGTCAGGAATGGGACATATGACCATAAGGAATTTGAGGAGGAGTCCAAATTGAATAGACAAGAAATTGAGGGAGTGAAACTGGATTCCAATGGCAACGTCTACAAAATACTGTCAATTTACAGCTGCATTGCAAGCAGTCTTGTGTTGGCAGCAATCATTATGGGATTCATCCTCTGGGCGTGCAGCAATGGATCATGTAGATGTACCATTTGCATTTAG
>A_/_H11N3|MK236639|A/blue-winged_teal/Wisconsin/17OS3270/2017
ATGAAGAAAATACTGCTCTTTGCAGCAATCATCACTTGCATTCAAGCAGACGAGATCTGCATCGGGTACCTGAGTAACAACTCAACAGAAAAAGTGGACACAATAATTGAGAGTAATGTAACAGTTACTAGCTCAGTTGAACTGGTTGAAAATGAGCACACTGGGTCTTTCTGCTCAATCAATGGGAAAGCACCAATAAGTCTTGGTGATTGCTCCTTTGCTGGTTGGATCCTTGGAAACCCAATGTGTGATGATTTGATTGGGAAAACATCATGGTCCTACATCGTGGAGAAACCAAATCCCACCAATGGAATATGCTACCCAGGCACTCTAGAAAATGAAGAGGAATTGAGACTGAAGTTTAGTGGGGTCCTCGAATTCAGCAAATTTGAAGCCTTCACTTCAAATGGATGGGGAGCAGTAAATTCTGGTGCTGGTGTTACCGCAGCCTGCAAATTTGGAAGCGGTAACTCCTTTTTCAGAAACATGGTATGGTTGATCCACCAATCAGGGACATATCCTGTTATAAGGAGGACATTCAACAACACCAAAGGAAGAGATGTATTAATGGTATGGGGAGTCCACCACCCTGCCACACTAAAGGAACACCAAGACTTGTACAAGAAGGACACTTCTTATATAGCAGTAGGTTCAGAAAGTTACAACAGGAGGTTCACTCCTGAAATCAGTACAAGGCCTAAGGTAAATGGTCAGGCTGGGAGGATGACATTCTACTGGACCATCGTGAGGCCAGGAGAGGCAATAACATTCGAGTCAAATGGCGCATTTCTCGCTCCTCGGTATGCTTTTGAGTTAGTGTCCCTGGGAAACGGGAAATTGTTCAGGAGCGATTTGAGTATTGAGTCTTGCTCAACTAAATGCCAATCCGAAATTGGAGGGATAAACACTAATAGGAGCTTCCACAATGTCCATAGGAACACGATAGGAGACTGCCCCAAATATGTGAATGTTAAATCCCTAAAGCTTGCTACCGGGCTCAGAAATGTTCCTGCAATAGCCACAAGAGGCCTGTTTGGTGCAATAGCTGGTTTCATAGAAGGTGGTTGGCCAGGTCTAATCAATGGTTGGTATGGATTCCAACACAGGAATGAGGAAGGAACAGGGATTGCTGCGGACAAAGAGTCAACCCAGAAAGCAATAGATCAGATAACATCTAAAGTCAATAACATTGTTGATCGGATGAATACGAACTTTGAGTCTGTTCAACATGAATTCAGTGAAATTGAAGAGAGAATAAATCAATTGTCAAAACAGGTGGATGATTCTGTTGTTGACATATGGTCATACAACGCACAACTTCTTGTTCTACTGGAAAATGAAAAAACATTAGATCTCCATGATTCTAATGTTCGAAACCTCCATGAAAAGATCAGACGAATGCTGAAGGACAACGCTAAAGATGAAGGGAATGGTTGTTTTACCTTCTATCACAAGTGTGATAATGAGTGCATTGAAAAAGTCAGGAATGGAACATATGACCATAAGGAATTTGAGGAGGAGTCCAAATTGAATAGGCAAGAAATTGAGGGAGTGAAACTGGATTCCAATGGCAACGTCTACAAAATACTGTCAATTTACAGCTGCATTGCAAGCAGTCTTGTGTTGGCAGCAATCATTATGGGATTCATCCTCTGGGCGTGCAGCAATGGATCATGTAGATGTACCATTTGCATTTAG
>A_/_H11N7|MK628143|A/red_knot/Delaware_Bay/345/2013
ATGAAGAAAATACTGCTTCTTGCAGCAATCATCATCTGCATTCAAGCAGACGAGATCTGCATCGGGTACCTGAGCAACAACTCAACAGAAAAAGTAGACACAATAATTGAGAGTAATGTCACGGTAACTAGTTCAGTTGAACTGGTTGAAAATGGGCACACTGGGTCTTTCTGCTCAATCAATGGGAAAGCACCAATAAGTCTTGGTGATTGCTCCTTTGCTGGTTGGATCCTTGGAAATCCAATGTGTGATGATTTGATTGGGAAAACATCATGGTCCTACATCGTGGAGAAACCAAACCCAACCAATGGAATATGTTACCCGGGTACTCTAGAAAATGAAGAGGAATTGAGGCTGAAGTTTAGTGGGATCCTCGAATACAGCAAATTTGAAGCCTTCACTTCAAATGGATGGGGAGCAGTAAATTCTGGTGCTGGTGTTACCGCAGCCTGCAAATATGGAAGCAGTAACTCCTTTTTCAGGCACATGGTGTGGTTGATCCATCAATCAGGAACATATCCTGTTATACAGAGGACATTCAATAACACCAAAGGAAGAGATGTATTAATGGTATGGGGGATCCACCACCCTGCAACTCTAAAGGAACAGCAAGACTTGTACAAGAAAGACAGTTCTTATATAGCAGTGGGTTCAGAAAGTTACAACAGGAGGTTCACTCCTGAAATCAGTACAAGACCTAAAGTAAATGGTCAGGCTGGGAGAATGACATTCTACTGGACCATAGTGAAACCAGGAGAAGCAATAACATTTGAGTCAAATGGCGCATTTCTCGCTCCTCGGTATGCTTTTGAGTTAGTGTCCCTGGGAAACGGGAAATTGTTCAGGAGTGACTTGAGTATTGAGTCTTGCTCAACTAAGTGCCAATCCGAAATTGGAGGGATAAACACTAATAGGAGCTTCCACAATGTCCATAGGAACACAATAGGAGACTGCCCCAAATATGTGAATGTCAAATCCCTAAAGCTTGCTACCGGGCTCAGAAATGTTCCTGCGATAGCTACGAGAGGCCTGTTTGGTGCAATAGCTGGTTTCATAGAAGGTGGTTGGCCAGGTCTAATTAATGGTTGGTATGGATTCCAACACAGGAATGAGGAAGGAACAGGGATTGCTGCAGACAAAGAGTCAACCCAGAAAGCAATAGACCAAATAACATCTAAAGTCAATAACATTGTTGATCGGATGAATACGAACTTTGAGTCCGTCCAACATGAATTCAGTGAAATTGAAGAGAGAATAAACCAGTTGTCAAAGCATGTAGATGATTCTGTTATTGACATATGGTCATACAACGCACAGCTTCTTGTTCTACTGGAAAATGAAAAAACATTAGATCTCCATGATTCTAATGTTCGAAACCTCCATGAAAAGGTCAGACGAATGCTGAAAGACAATGCTAAAGATGAAGGGAATGGTTGTTTTACCTTCTATCACAAGTGTGATAATGGGTGCATTGAAAAAGTCAGGAATGGAACATATGACCATAAGGAATTTGAGGAGGAGTCAAAACTGAACAGGCAAGAAATTGAGGGAGTGAAACTGGATTCCAATGGCAACGTCTACAAAATACTGTCAATTTACAGCTGCATTGCAAGCAGTCTTGTGTTGGCAGCAATCATTATGGGATTCATCCTCTGGACGTGTAGCAATGGGTCATGTAGATGTACCATTTGCATTTAG
>A_/_H11N7|MK628138|A/red_knot/Delaware_Bay/393/2013
ATGAAGAAAATACTGCTTCTTGCAGCAATCATCATCTGCATTCAAGCAGACGAGATCTGCATCGGGTACCTGAGCAACAACTCAACAGAAAAAGTAGACACAATAATTGAGAGTAATGTCACGGTAACTAGTTCAGTTGAACTGGTTGAAAATGGGCACACTGGGTCTTTCTGCTCAATCAATGGGAAAGCACCAATAAGTCTTGGTGATTGCTCCTTTGCTGGTTGGATCCTTGGAAATCCAATGTGTGATGATTTGATTGGGAAAACATCATGGTCCTACATCGTGGAGAAACCAAACCCAACCAATGGAATATGTTACCCGGGTACTCTAGAAAATGAAGAGGAATTGAGGCTGAAGTTTAGTGGGGTCCTCGAATACAGCAAATTTGAAGCCTTCACTTCAAATGGATGGGGAGCAGTAAATTCTGGTGCTGGTGTTACCGCAGCCTGCAAATATGGAAGCAGTAACTCCTTTTTCAGGCACATGGTGTGGTTGATCCATCAATCAGGAACATATCCTGTTATACAGAGGACATTCAATAACACCAAAGGAAGAGATGTATTAATGGTATGGGGGGTCCACCACCCTGCAACTCTAAAGGAACAGCAAGACTTGTACAAGAAAGACAGTTCTTATATAGCAGTGGGTTCAGAAAGTTACAACAGGAGGTTCACTCCTGAAATCAGTACAAGACCTAAAGTAAATGGTCAGGCTGGGAGAATGACATTCTACTGGACCATAGTGAAACCAGGAGAAGCAATAACATTTGAGTCAAATGGCGCATTTCTCGCTCCTCGGTATGCTTTTGAGTTAGTGTCCCTGGGAAACGGGAAATTGTTCAGGAGTGACTTGAGTATTGAGTCTTGCTCAACTAAGTGCCAATCCGAAATTGGAGGGATAAACACTAATAGGAGCTTCCACAATGTCCATAGGAACACAATAGGAGACTGCCCCAAATATGTGAATGTCAAATCCCTAAAGCTTGCTACCGGGCTCAGAAATGTTCCTGCGATAGCTACGAGAGGCCTGTTTGGTGCAATAGCTGGTTTCATAGAAGGTGGTTGGCCAGGTCTAATTAATGGTTGGTATGGATTCCAACACAGGAATGAGGAAGGAACAGGGATTGCTGCAGACAAAGAGTCAACCCAGAAAGCAATAGACCAAATAACATCTAAAGTCAATAACATTGTTGATCGGATGAATACGAACTTTGAGTCCGTCCAACATGAATTCAGTGAAATTGAAGAGAGAATAAACCAGTTGTCAAAGCATGTAGATGATTCTGTTATTGACATATGGTCATACAACGCACAGCTTCTTGTTCTACTGGAAAATGAAAAAACATTAGATCTCCATGATTCTAATGTTCGAAACCTCCATGAAAAGGTCAGACGAATGCTGAAAGACAATGCTAAAGATGAAGGGAATGGTTGTTTTACCTTCTATCACAAGTGTGATAATGGGTGCATTGAAAAAGTCAGGAATGGAACATATGACCATAAGGAATTTGAGGAGGAGTCAAAACTGAACAGGCAAGAAATTGAGGGAGTGAAACTGGATTCCAATGGCAACGTCTACAAAATACTGTCAATTTACAGCTGCATTGCAAGCAGTCTTGTGTTGGCAGCAATCATTATGGGATTCATCCTCTGGACGTGTAGCAATGGGTCATGTAGATGTACCATTTGCATTTAG
>A_/_H11N7|MK628107|A/red_knot/Delaware_Bay/424/2013
ATGAAGAAAATACTGCTTCTTGCAGCAATCATCATCTGCATTCAAGCAGACGAGATCTGCATCGGGTACCTGAGCAACAACTCAACAGAAAAAGTAGACACAATAATTGAGAGTAATGTCACGGTAACTAGTTCAGTTGAACTGGTTGAAAATGGGCACACTGGGTCTTTCTGCTCAATCAATGGGAAAGCACCAATAAGTCTTGGTGATTGCTCCTTTGCTGGTTGGATCCTTGGAAATCCAATGTGTGATGATTTGATTGGGAAAACATCATGGTCCTACATCGTGGAGAAACCAAACCCAACCAATGGAATATGTTACCCGGGTACTCTAGAAAATGAAGAGGAATTGAGGCTGAAGTTTAATGGGGTCCTCGAATACAGCAAATTTGAAGCCTTCACTTCAAATGGATGGGGAGCAGTAAATTCTGGTGCTGGTGTTACCGCAGCCTGCAAATATGGAAGCAGTAACTCCTTTTTCAGGCACATGGTGTGGTTGATCCATCAATCAGGAAAATATCCTGTTATACAGAGGACATTCAATAACACCAAAGGAAGAGATGTATTAATGGTATGGGGGATCCACCACCCTGCAACTCTAAAGGAACAGCAAGACTTGTACAAGAAAGACAGTTCTTATATAGCAGTGGGTTCAGAAAGTTACAACAGGAGGTTCACTCCTGAAATCAGTACAAGACCTAAAGTAAATGGTCAGGCTGGGAGAATGACATTCTACTGGACCATAGTGAAACCAGGAGAAGCAATAACATTTGAGTCAAATGGCGCATTTCTCGCTCCTCGGTATGCTTTTGAGTTAGTGTCCCTGGGAAACGGGAAATTGTTCAGGAGTGACTTGAGTATTGAGTCTTGCTCAACTAAGTGCCAATCCGAAATTGGAGGGATAAACACTAATAGGAGCTTCCACAATGTCCATAGGAACACAATAGGAGACTGCCCCAAATATGTGAATGTCAAATCCCTAAAGCTTGCTACCGGGCTCAGAAATGTTCCTGCGATAGCTACGAGAGGCCTGTTTGGTGCAATAGCTGGTTTCATAGAAGGTGGTTGGCCAGGTCTAATTAATGGTTGGTATGGATTCCAACACAGGAATGAGGAAGGAACAGGGATTGCTGCAGACAAAGAGTCAACCCAGAAAGCAATAGACCAAATAACATCTAAAGTCAATAACATTGTTGATCGGATGAATACGAACTTTGAGTCCGTCCAACATGAATTCAGTGAAATTGAAGAGAGGATAAACCAGTTGTCAAAGCATGTAGATGATTCTGTTATTGACATATGGTCATACAACGCACAGCTTCTTGTTCTACTGGAAAATGAAAAAACATTAGATCTCCATGATTCTAATGTTCGAAACCTCCATGAAAAGGTCAGACGAATGCTGAAAGACAATGCTAAAGATGAAGGGAATGGTTGTTTTACCTTCTATCACAAGTGTGATAATGGGTGCATTGAAAAAGTCAGGAATGGAACATATGACCATAAGGAATTTGAGGAGGAGTCAAAACTGAACAGGCAAGAAATTGAGGGAGTGAAACTGGATTCCAATGGCAACGTCTACAAAATACTGTCAATTTACAGCTGCATTGCAAGCAGTCTTGTGTTGGCAGCAATCATTATGGGATTCATCCTCTGGACGTGTAGCAATGGGTCATGTAGATGTACCATTTGCATTTAG
>A_/_H11N7|MK628095|A/red_knot/Delaware_Bay/431/2013
ATGAAGAAAATACTGCTTCTTGCAGCAATCATCATCTGCATTCAAGCAGACGAGATCTGCATCGGGTACCTGAGCAACAACTCAACAGAAAAAGTAGACACAATAATTGAGAGTAATGTCACGGTAACTAGTTCAGTTGAACTGGTTGAAAATGGGCACACTGGGTCTTTCTGCTCAATCAATGGGAAAGCACCAATAAGTCTTGGTGATTGCTCCTTTGCTGGTTGGATCCTTGGAAATCCAATGTGTGATGATTTGATTGGGAAAACATCATGGTCCTACATCGTGGAGAAACCAAACCCAACCAATGGAATATGTTACCCGGGTACTCTAGAAAATGAAGAGGAATTGAGGCTGAAGTTTAGTGGGATCCTCGAATACAGCAAATTTGAAGCCTTCACTTCAAATGGATGGGGAGCAGTAAATTCTGGTGCTGGTGTTACCGCAGCCTGCAAATATGGAAGCAGTAACTCCTTTTTCAGGCACATGGTGTGGTTGATCCATCAATCAGGAACATATCCTGTTATACAGAGGACATTCAATAACACCAAAGGAAGAGATGTATTAATGGTATGGGGGATCCACCACCCTGCAACTCTAAAGGAACAGCAAGACTTGTACAAGAAAGACAGTTCTTATATAGCAGTGGGTTCAGAAAGTTACAACAGGAGGTTCACTCCTGAAATCAGTACAAGACCTAAAGTAAATGGTCAGGCTGGGAGAATGACATTCTACTGGACCATAGTGAAACCAGGAGAAGCAATAACATTTGAGTCAAATGGCGCATTTCTCGCTCCTCGGTATGCTTTTGAGTTAGTGTCCCTGGGAAACGGGAAATTGTTCAGGAGTGACTTGAGTATTGAGTCTTGCTCAACTAAGTGCCAATCCGAAATTGGAGGGATAAACACTAATAGGAGCTTCCACAATGTCCATAGGAACACAATAGGAGACTGCCCCAAATATGTGAATGTCAAATCCCTAAAGCTTGCTACCGGGCTCAGAAATGTTCCTGCGATAGCTACGAGAGGCCTGTTTGGTGCAATAGCTGGTTTCATAGAAGGTGGTTGGCCAGGTCTAATTAATGGTTGGTATGGATTCCAACACAGGAATGAGGAAGGAACAGGGATTGCTGCAGACAAAGAGTCAACCCAGAAAGCAATAGACCAAATAACATCTAAAGTCAATAACATTGTTGATCGGATGAATACGAACTTTGAGTCCGTCCAACATGAATTCAGTGAAATTGAAGAGAGGATAAACCAGTTGTCAAAGCATGTAGATGATTCTGTTATTGACATATGGTCATACAACGCACAGCTTCTTGTTCTACTGGAAAATGAAAAAACATTAGATCTCCATGATTCTAATGTTCGAAACCTCCATGAAAAGGTCAGACGAATGCTGAAAGACAATGCTAAAGATGAAGGGAATGGTTGTTTTACCTTCTATCACAAGTGTGATAATGGGTGCATTGAAAAAGTCAGGAATGGAACATATGACCATAAGGAATTTGAGGAGGAGTCAAAACTGAACAGGCAAGAAATTGAGGGAGTGAAACTGGATTCCAATGGCAACGTCTACAAAATACTGTCAATTTACAGCTGCATTGCAAGCAGTCTTGTGTTGGCAGCAATCATTATGGGATTCATCCTCTGGACGTGTAGCAATGGGTCATGTAGATGTACCATTTGCATTTAG
>A_/_H11N2|MK628065|A/ruddy_turnstone/Delaware_Bay/481/2013
ATGAAGAAAATACTGCTTCTTGCAGCAATCATCATCTGCATTCAAGCAGACGAGATCTGCATCGGGTACCTGAGCAACAACTCAACAGAAAAAGTAGACACAATAATTGAGAGTAATGTCACGGTAACTAGTTCAGTTGAACTGGTTGAAAATGGGCACACTGGGTCTTTCTGCTCAATCAATGGGAAAGCACCAATAAGTCTTGGTGATTGCTCCTTTGCTGGTTGGATCCTTGGAAATCCAATGTGTGATGATTTGATTGGGAAAACATCATGGTCCTACATCGTGGAGAAACCAAACCCCACCAATGGAATATGTTACCCGGGTACTCTAGAAAATGAAGAGGAATTGAGGCTGAAGTTTAGTGGGGTCCTCGAATACAGCAAATTTGAAGCCTTCACTTCAAATGGATGGGGAGCAGTAAATTCTGGTGCTGGTGTTACCGCAGCCTGCAAATATGGAAGCAATAACTCCTTTTTCAGGCACATGGTGTGGTTGATCCATCAATCAGGAACATATCCTGTTATACAGAGGACATTCAATAACACCAAAGGAAGAGATGTATTAATGGTATGGGGAATCCACCACCCTGCAACTCTACAGGAACAGCGAGACTTGTACAAGAAAGACAGTTCTTATATAGCAGTGGGTTCAGAAAGTTACAACAGGAGGTTCACTCCTGAAATCAGTACAAGGCCTAAAGTAAATGGTCAGGCTGGGAGAATGACATTCTACTGGACCATAGTGAAACCAGGAGAAGCAATAACATTTGAGTCAAATGGCGCATTTCTCGCTCCTCGGTATGCTTTTGAGTTAGTGTCCCTGGGAAACGGGAAATTGTTCAGGAGTGACTTGAGTATTGAGTCTTGCTCAACTAAGTGCCAATCCGAAATTGGAGGGATAAACACTAATAGGAGCTTCCACAATGTCCATAGGAACACAATAGGAGACTGCCCCAAATATGTGAATGTCAAATCCCTAAAGCTTGCTACCGGGCTCAGAAATGTTCCTGCGATAGCTACAAGAGGCCTGTTTGGTGCAATAGCTGGTTTCATAGAAGGTGGTTGGCCAGGTCTAATTAATGGTTGGTATGGATTCCAACACAGGAATGAGGAAGGAACAGGGATTGCTGCAGACAAAGAGTCAACCCAGAAAGCAATAGACCAAATAACATCTAAAGTCAATAACATTGTTGATCGGATGAATACGAACTTTGAGTCCGTCCAACATGAATTCAGTGAAATTGAAGAGAGGATAAACCAGTTGTCAAAGCATGTAGATGATTCTGTTATTGACATATGGTCATACAACGCACAGCTTCTTGTTCTACTGGAAAATGAAAAAACATTAGATCTCCATGATTCTAATGTTCGAAACCTCCATGAAAAGGTCAGACGAATGCTGAAAGACAATGCTAAAGATGAAGGGAATGGTTGTTTTACCTTCTATCACAAGTGTGATAATGGGTGCATTGAAAAAATCAGGAATGGAACATATGACCATAAGGAATTTGAGGAGGAGTCCAAACTGAACAGGCAAGAAATTGAGGGAGTGAAACTGGATTCCAATGGCAACGTCTACAAAATACTGTCAATTTACAGCTGCATTGCAAGCAGTCTTGTGTTGGCAGCAATCATTATGGGATTCATCCTCTGGACGTGTAGCAATGGGTCATGTAGATGTACCATTTGCATTTAG
>A_/_H11N2|MK628027|A/ruddy_turnstone/Delaware_Bay/502/2013
ATGAAGAAAATACTGCTTCTTGCAGCAATCATCATCTGCATTCAAGCAGACGAGATCTGCATCGGGTACCTGAGCAACAACTCAACAGAAAAAGTAGACACAATAATTGAGAGTAATGTCACGGTAACTAGTTCAGTTGAACTGGTTGAAAATGGCCACACTGGGTCTTTCTGCTCAATCAATGGGAAAGCACCAATAAGTCTTGGTGATTGCTCCTTTGCTGGTTGGATCCTTGGAAATCCAATGTGTGATGATTTGATTGGGAAAACATCATGGTCCTACATCGTGGAGAAACCAAACCCCACCAATGGAATATGTTACCCGGGTACTCTAGAAAATGAAGAGGAATTGAGGCTGAAGTTTAGTGGGGTCCTCGAATACAGCAAATTTGAAGCCTTCACTTCAAATGGATGGGGAGCAGTAAATTATGGTGCTGGTGTTACCGCAGCCTGCAAATATGGAAGCAATAACTCCTTTTTCAGGCACATGGTGTGGTTGATCCATCAATCAGGAACATATCCTGTTATACAGAGGACATTCAATAACACCAAAGGAAGAGATGTATTAATGGTATGGGGAATCCACCACCCTGCAACTCTACAGGAACAGCGAGACTTGTACAAGAAAGACAGTTCTTATATAGCAGTGGGTTCAGAAAGTTACAACAGGAGGTTCACTCCTGAAATCAGTACAAGGCCTAGAGTAAATGGTCAGGCTGGGAGAATGACATTCTACTGGACCATAGTGAAACCAGGAGAAGCAATAACATTTGAGTCAAATGGCGCATTTCTCGCTCCTCGGTATGCTTTTGAGTTAGTGTCCCTGGGAAACGGGAAATTGTTCAGGAGTGACTTGAGTATTGAGTCTTGCTCAACTAAATGCCAATCCGAAATTGGAGGGATAAACACCAATAGGAGCTTCCACAATGTCCATAGGAACACAATAGGAGACTGCCCCAAATATGTGAATGTCAAATCCCTAAAGCTTGCTACCGGGCTCAGAAATGTTCCTGCGATAGCTACGAGAGGCCTGTTTGGTGCAATAGCTGGTTTCATAGAAGGTGGTTGGCCAGGTCTAATTAATGGTTGGTATGGATTCCAACACAGGAATGAGGAAGGAACAGGGATTGCTGCAGACAAAGAGTCAACCCAGAAAGCAATAGACCAAATAACATCTAAAGTCAATAACATTGTTGATCGGATGAATACGAATTTTGAGTCCGTCCAACATGAATTCAGTGAAATTGAAGAGAGGATAAACCAGTTGTCAAAGCATGTAGATGATTCTGTTATTGACATATGGTCATACAACGCACAGCTTCTTGTCCTACTGGAAAATGAAAAAACATTAGATCTCCATGATTCTAATGTTCGAAACCTCCATGAAAAGGTCAGACGAATGCTGAAAGACAATGCTAAAGATGAAGGGAATGGTTGTTTTACCTTCTATCACAAGTGTGATAATGGGTGCATTGAAAAAATCAGGAATGGAACATATGACCATAAGGAATTTGAGGAGGAGTCCAAACTGAACAGGCAAGAAATTGAGGGAGTGAAACTGGATTCCAATGGCAACGTCTACAAAATACTGTCAATTTACAGCTGCATTGCAAGCAGTCTTGTGTTGGCAGCAATCATTATGGGATTCATCCTCTGGACGTGTAGCAATGGGTCATGTAGATGTACCATTTGCATTTAG
>A_/_H11N2|MK628005|A/ruddy_turnstone/Delaware_Bay/552/2013
ATGAAGAAAATACTGCTTCTTGCAGCAATCATCATCTGCATTCAAGCAGACGAGATCTGCATCGGGTACCTGAGCAACAACTCAACAGAAAAAGTAGACACAATAATTGAGAGTAATGTCACGGTAACTAGTTCAGTTGAACTGGTTGAAAATGGGCACACTGGGTCTTTCTGCTCAATCAATGGGAAAGCACCAATAAGTCTTGGTGATTGCTCCTTTGCTGGTTGGATCCTTGGAAATCCAATGTGTGATGATTTGATTGGGAAAACATCATGGTCCTACATCGTGGAGAAACCAAACCCCACCAATGGAATATGTTACCCGGGTACTCTAGAAAATGAAGAGGAATTGAGGCTGAAGTTTAGTGGGGTCCTCGAATACAGCAAATTTGAAGCCTTCACTTCAAATGGATGGGGAGCTGTAAATTCTGGTGCTGGTGTTACCGCAGCCTGCAAATATGGAAGCAATAACTCCTTTTTCAGGCACATGGTGTGGTTGATCCATCAATCAGGAACATATCCTGTTATACAGAGGACATTCAATAACACCAAAGGAAGAGATGTATTAATGGTATGGGGAATCCACCACCCTGCAACTCTACAGGAACAGCGAGACTTGTACAAGAAAGACAGTTCTTATATAGCAGTGGGTTCAGAAAGTTACAACAGGAGGTTCATTCCTGAAATCAGTACAAGGCCTAAAGTAAATGGTCAGGCTGGGAGAATGACATTCTACTGGACCATAGTGAAACCAGGAGAAGCAATAACATTTGAGTCAAATGGCGCATTTCTCGCTCCTCGGTATGCTTTTGAGTTAGTGTCCCTGGGAAACGGGAAATTGTTCAGGAGTGACTTGAGTATTGAGTCTTGCTCAACTAAGTGCCAATCCGAAATTGGAGGGATAAACACTAATAGGAGCTTCCACAATGTCCATAGGAACACAATAGGAGACTGCCCCAAATATGTGAATGTCAAATCCCTAAAGCTTGCTACCGGGCTCAGAAATGTTCCTGCGATAGCTACGAGAGGCCTGTTTGGTGCAATAGCTGGTTTCATAGAAGGTGGTTGGCCAGGTCTAATTAATGGTTGGTATGGATTCCAACACAGGAATGAGGAAGGAACAGGGATTGCTGCAGACAAAGAGTCAACCCAGAAAGCAATAGACCAAATAACATCTAAAGTCAATAACATTGTTGATCGGATGAATACGAACTTTGAGTCCGCCCAACATGAATTCAGTGAAATTGAAGAGAGGATAAACCAGTTGTCAAAGCATGTAGATGATTCTGTTATTGACATATGGTCATACAACGCACAGCTTCTTGTTCTACTGGAAAATGAAAAAACATTAGATCTCCATGATTCTAATGTTCGAAACCTCCATGAAAAGGTCAGACGAATGCTGAAAGACAATGCTAAAGATGAAGGGAATGGTTGTTTTACCTTCTATCACAAGTGTGATAATGGGTGCATTGAAAAAATCAGGAATGGAACATATGACCATAAGGAATTTGAGGAGGAGTCCAAACTGAACAGGCAAGAAATTGAGGGAGTGAAACTGGATTCCAATGGCAACGTCTACAAAATACTGTCAATTTACAGCTGCATTGCAAGCAGTCTTGTGTTGGCAGCAATCATTATGGGATTCATCCTCTGGACGTGTAGCAATGGGTCATGTAGATGTACCATTTGCATTTAG
>A_/_H11N2|MK627938|A/ruddy_turnstone/Delaware_Bay/339/2013
ATGAAGAAAATACTGCTTCTTGCAGCAATCATCATCTGCATTCAAGCAGACGAGATCTGCATCGGGTACCTGAGCAACAACTCAACAGAAAAAGTAGACACAATAATTGAGAGTAATGTCACGGTAACTAGTTCAGTTGAACTGGTTGAAAATGGGCACACTGGGTCTTTCTGCTCAATCAATGGGAAAGCACCAATAAGTCTTGGTGATTGCTCCTTTGCTGGTTGGATCCTTGGAAATCCAATGTGTGATGATTTGATTGGGAAAACATCATGGTCCTACATCGTGGAGAAACCAAACCCAACCAATGGAATATGTTACCCGGGTACTCTAGAAAATGAAGAGGAATTGAGGCTGAAGTTTAGTGGGGTCCTCGAATACAGCAAATTTGAAGCCTTCACTTCAAATGGATGGGGAGCAGTAAATTCTGGTGCTGGTGTTACCGCAGCCTGCAAATATGGAAGCAGTAACTCCTTTTTCAGGCACATGGTGTGGTTGATCCATCAATCAGGAACATATCCTGTTATACAGAGGACATTCAATAACACCAAAGGAAGAGATGTATTAATGGTATGGGGGATCCACCACCCTGCAACTCTAAAGGAACAGCAAGACTTGTACAAGAAAGACAGTTCTTATATAGCAGTGGGTTCAGAAAGTTACAACAGGAGGTTCACTCCTGAAATCAGTACAAGACCTAAAGTAAATGGTCAGGCTGGGAGAATGACATTCTACTGGACCATAGTGAAACCAGGAGAAGCAATAACATTTGAGTCAAATGGCGCATTTCTCGCTCCTCGGTATGCTTTTGAGTTAGTGTCCCTGGGAAACGGGAAATTGTTCAGGAGTGACTTGAGTATTGAGTCTTGCTCAACTAAGTGCCAATCCGAAATTGGAGGGATAAACACTAATAGGAGCTTCCACAATGTCCATAGGAACACAATAGGAGACTGCCCCAAATATGTGAATGTCAAATCCCTAAAGCTTGCTACCGGGCTCAGAAATGTTCCTGCGATAGCTACGAGAGGCCTGTTTGGTGCAATAGCTGGTTTCATAGAAGGTGGTTGGCCAGGTCTAATTAATGGTTGGTATGGATTCCAACACAGGAATGAGGAAGGAACAGGGATTGCTGCAGACAAAGAGTCAACCCAGAAAGCAATAGACCAAATAACATCTAAAGTCAATAACATTGTTGATCGGATGAATACGAACTTTGAGTCCGTCCAACATGAATTCAGTGAAATTGAAGAGAGGATAAACCAGTTGTCAAAGCATGTAGATGATTCTGTTATTGACATATGGTCATACAACGCACAGCTTCTTGTTCTACTGGAAAATGAAAAAACATTAGATCTCCATGATTCTAATGTTCGAAACCTCCATGAAAAGGTCAGACGAATGCTGAAAGACAATGCTAAAGATGAAGGGAATGGTTGTTTTACCTTCTATCACAAGTGTGATAATGGGTGCATTGAAAAAGTCAGGAATGGAACATATGACCATAAGGAATTTGAGGAGGAGTCAAAACTGAACAGGCAAGAAATTGAGGGAGTGAAACTGGATTCCAATGGCAACGTCTACAAAATACTGTCAATTTACAGCTGCATTGCAAGCAGTCTTGTGTTGGCAGCAATCATTATGGGATTCATCCTCTGGACGTGTAGCAATGGGTCATGTAGATGTACCATTTGCATTTAG
>A_/_H11N1|MK627917|A/sanderling/Delaware_Bay/41/2009
ATGAAGAAAACAATGCTCCTTGCAGCAATCATCATCTGCATTCAAGCAGATGAGATCTGCATCGGATACCTAAGCAACAACTCAACAGAAAAAGTGGACACAATAATTGAGAGTAACGTCACGGTTACTAGCTCAGTTGAACTGGTTGAAAATGAACACACCGGGTCTTTCTGCTCAATCAATGGGAAAGCACCAATAAGTCTTGGTGATTGCTCCTTTGCTGGTTGGATCCTTGGAAATCCAATGTGTGATGATTTGATTGGGAAAACATCATGGTCCTACATCGTTGAGAAACCAAATCCCACCAATGGAATATGTTACCCGGGCACTCTAGAAAATGAAGAGGAATTGAGGCTGAAGTTTAGTGGGGTCCTCGAATTCAGTAAATTTGAAGCCTTCACTTCAAATGGATGGGGAGCAGTAAATTCTGGTGATGGTGTCACCGCAGCCTGCAAATATGGAAGCAGTAGCTCTTTTTTCAGACACATGGTATGGTTGATCCACCAATCAGGGACTTATCCTGTTATACAAAGGACATTCAATAACACAAAAGGAAGAGATGTATTAATGGTATGGGGAGTCCACCACCCTGCATCTCTGAAAGAACAGCAAGACTTGTACAAAAAGGACAGTTCTTACGTAGCAGTAGGTTCAGAAAGCTACAACAGGAGGTTCACTCCTGAGATCAGTACAAGACCTAAAGTAAATGGTCAGGCTGGGAGAATGACATTCTATTGGACTATAGTGAAGCCGGGAGAAGCAATAACATTTGAGTCAAATGGCGCATTTCTCGCTCCTCGGTATGCTTTTGAGTTAGTGTCCCTGGGGAACGGGAAATTGTTCAGGAGTGACTTGAGTATTGGGTCTTGCTCAACTAAATGCCAATCCGAAATTGGAGGGATAAACACTAATAGGAACTTCCACAATGTCCATAGGAACACAATAGGAGATTGCCCCAAATATGTGAATGTTAAATCCCTAAAGCTTGCTACCGGGCTCAGAAATGTTCCCACGATCGCTACAAGAGGCCTGTTTGGTGCAATAGCTGGTTTCATAGAAGGTGGTTGGCCAGGTCTAATCAATGGTTGGTATGGATTCCAACACAGGAATGAGGAAGGCACAGGGATTGCTGCAGACAAAGAATCAACCCAGAAAGCAATAGACCAAATAACATCTAAAGTCAATAACATTGTTGATCGGATGAATACGAACTTTGAGTCTGTTCAACATGAATTCAGTGAAATTGAAGAGAGAATAAACCAGTTGTCACAACATGTGGATGACTCTATTATTGATATATGGTCATACAATGCACAGCTTCTTGTTCTACTGGAAAATGAAAAAACATTAGATCTCCATGATTCTAATGTTCGAAACCTCCATGAAAAGGTCAGACGAATGCTGCAGGACAATGCTAAAGATGAAGGGAATGGTTGTTTTACTTTCTATCACAAGTGTGATAATGAGTGTATTGAAAAAGTCAGGAATGGAACATATGACCACAAGGAATTTGAGGAGGAGTCCAAACTGAACAGACAAGAAATTGAGGGAGTGAAACTGGATTCCAATGGCAATGTCTACAAAATACTGTCAATTTACAGCTGCATTGCAAGCAGTCTTGTGTTGGCAGCAATCATTATAGGATTCATCCTCTGGGCGTGTAGCAATGGGTCATGTAGATGTACCATTTGCATTTAG
>A_/_H11N1|MK627898|A/sanderling/Delaware_Bay/38/2009
ATGAAGAAAACAATGCTCCTTGCAGCAATCATCATCTGCATTCAAGCAGATGAGATCTGCATCGGATACCTAAGCAACAACTCAACAGAAAAAGTGGACACAATAATTGAGAGTAACGTCACGGTTACTAGCTCAGTTGAACTGGTTGAAAATGAACACACCGGGTCTTTCTGCTCAATCAATGGGAAAGCACCAATAAGTCTTGGTGATTGCTCCTTTGCTGGTTGGATCCTTGGAAATCCAATGTGTGATGATTTGATTGGGAAAACATCATGGTCCTACATCGTTGAGAAACCAAATCCCACCAATGGAATATGTTACCCGGGCACTCTAGAAAATGAAGAGGAATTGAGGCTGAAGTTTAGTGGGGTCCTCGAATTCAGTAAATTTGAAGCCTTCACTTCAAATGGATGGGGAGCAGTAAATTCTGGTGATGGTGTCACCGCAGCCTGCAAATATGGAAGCAGTAGCTCTTTTTTCAGACACATGGTATGGTTGATCCACCAATCAGGGACTTATCCTGTTATACAAAGGACATTCAATAACACAAAAGGAAGAGATGTATTAATGGTATGGGGAGTCCACCACCCTGCATCTCTGAAAGAACAGCAAGACTTGTACAAAAAGGACAGTTCTTACGTAGCAGTAGGTTCAGAAAGCTACAACAGGAGGTTCACTCCTGAGATCAGTACAAGACCTAAAGTAAATGGTCAGGCTGGGAGAATGACATTCTATTGGACTATAGTGAAGCCGGGAGAAGCAATAACATTTGAGTCAAATGGCGCATTTCTCGCTCCTCGGTATGCTTTTGAGTTAGTGTCCCTGGGGAACGGGAAATTGTTCAGGAGTGACTTGAGTATTGGGTCTTGCTCAACTAAATGCCAATCCGAAATTGGAGGGATAAACACTAATAGGAGCTTCCACAATGTCCATAGGAACACAATAGGAGATTGCCCCAAATATGTGAATGTTAAATCCCTAAAGCTTGCTACCGGGCTCAGAAATGTTCCCACGATCGCTACAAGAGGCCTTTTTGGTGCAATAGCTGGTTTCATAGAAGGTGGTTGGCCAGGTCTAATCAATGGTTGGTATGGATTCCAACACAGGAATGAGGAAGGCACAGGGATTGCTGCAGACAAAGAATCAACCCAGAAAGCAATAGACCAAATAACATCTAAAGTCAATAACATTGTTGATCGGATGAATACGAACTTTGAGTCTGTTCAACATGAATTCAGTGAAATTGAAGAGAGAATAAACCAGTTGTCACAACATGTGGATGACTCTATTATTGATATATGGTCATACAATGCACAGCTTCTTGTTCTACTGGAAAATGAAAAAACATTAGATCTCCATGATTCTAATGTTCGAAACCTCCATGAAAAGGTCAGACGAATGCTGCAGGACAATGCTAAAGATGAAGGGAATGGTTGTTTTACTTTCTATCACAAGTGTGATAATGAGTGTATTGAAAAAGTCAGGAATGGAACATATGACCACAAGGAATTTGAGGAGGAGTCCAAACTGAACAGACAAGAAATTGAGGGAGTGAAACTGGATTCCAATGGCAATGTCTACAAAATACTGTCAATTTACAGCTGCATTGCAAGCAGTCTTGTGTTGGCAGCAATCATTATAGGATTCATCCTCTGGGCGTGTAGCAATGGGTCATGTAGATGTACCATTTGCATTTAG
>A_/_H11N1|MK627873|A/red_knot/Delaware_Bay/79/2009
ATGAAGAAAATAATGCTCCTTGCAGCAATCATCATCTGCATTCAAGCAGATGAGATCTGCATCGGATACCTAAGCAACAACTCAACAGAAAAAGTGGACACAATAATTGAGAGTAACGTCACGGTTACTAGCTCAGTTGAACTGGTTGAAAATGAACACACTGGGTCTTTCTGCTCAATCAATGGGAAAGCACCAATAAGTCTTGGTGATTGCTCCTTTGCTGGTTGGATCCTTGGAAATCCAAGGTGTGATGATTTGATTGGGAAAACATCATGGTCCTACATCGTTGAGAAACCAAATCCCACCAATGGAATATGTTACCCGGGCACTCTAGAAAATGAAGAGGAATTGAGGCTGAAGTTTAGTGGGGTCCTCGAATTCAGTAAATTTGAAGCCTTCACTTCAAATGGATGGGGAGCAGTAAATTCTGGTGCTGGTGTCACCGCAGCCTGCAAATATGGAAGCAGTAACTCTTTTTTCAGACACATGGTATGGTTGATCCACCAATCAGAGACTTATCCTGTTATACAAAGGACATTCAATAACACAAAAGGAAGAGATGTATTAATGGTATGGGGAGTCCACCACCCTGCATCTCTAGAAGAACACCGAAACTTGTACAAAAAGGACAGTTCTTACGTAGCAGTAGGTTCAGAAAGCTACAACAGGAGGTTCACTCCTGAGATCAGTACAAGACCTAAAGTAAATGGTCAGGCCGGGAGAATGACATTCTATTGGACTATAGTGAAGCCGGGAGAAGCAATAACATTTGAGTCAAATGGCGCATTTCTCGCCCCTCGGTATGCTTTTGAGTTAGTGTCTCTGGGGAACGGGAAATTGTTCAGGAGTGACTTGGGTATTGGGTCTTGCTCAACTAAATGCCAATCCGAAATTGGAGGGATAAACACTAATAGGAGCTTCCACAATGTCCATAGGAACACAATAGGAGATTGCCCCAAATATGTGAATGTTAAATCCCTAAAGCTTGCTACCGGGCTCAGAAATGTTCCCACGATCGCTACAAGAGGCCTGTTTGGTGCAATAGCTGGTTTCATAGAAGGTGGTTGGCCAGGTCTAATCAATGGTTGGTATGGATTCCAACACAGGAATGAGGAAGGCACAGGGATTGCTGCAGACAAAGAATCAACCCAGAAAGCAATAGACCAAATAACATCTAAAGTCAATAACATTGTTGACCGGATGAATACGAACTTTGAGTCTGTTCAACATGAATTCAGTGAAATTGAAGAGAGAATAAACCAGTTGTCACAACATGTGGATGACTCTATTATTGATATATGGTCATACAATGCACAGCTTCTTGTTCTACTGGAAAATGAAAAAACATTAGATCTCCATGATTCTAATGTTCGAAACCTCCATGAAAAGGTCAGACGAATGCTGCAGGACAATGCTAAAGATGAAGGGAATGGTTGTTTTACCTTCTATCACAAGTGTGATAATGAGTGTATTGAAAAAGTCAGGAATGGAACATATGACCACAAGGAATTTGAGGAGGAGTCCAAACTGAACAAACAAGAAATTGGGGGAGTGAAACTGGATTCCAATGGCAATGTCTACAAAATACTGTCAATTTACAGCTGCATTGCAAGCAGTCTTGTGTTGGCAGCAATCATTATGGGATTCATCCTCTGGGCGTGTAGCAATGGGTCATGTAGATGTACCATTTGCATTTAG
>A_/_H11N2|LC339691|A/duck/Hokkaido/WZ1/2014
ATGAAGAAAACACTGCTATTTGCAGCTATTTTCCTTTATGTGAAGGCAGATGAAATCTGCATCGGATACTTAAGCAACAACTCAACAGACAAAGTTGACACAATAATCGAGAACAATGTCACGGTAACTAGCTCAGTGGAACTAGTCGAAACAGAACACACTGGATCATTCTGTTCAATCAATGGGAAACAACCAATAAGCCTTGGAGATTGCTCCTTCGCTGGGTGGATATTGGGGAATCCCATGTGTGATGACCTAATTGGTAAGACTTCATGGTCTTACATCGTGGAGAAACCCAACCCAGCAAACGGAATCTGTTACCCAGGAACATTGGAGAATGAAGAGGAATTGAGATTGAAATTCAGTGGAATCCTGGAATTCAACAAATTCGAAGCATTCACATCAAACGGATGGGGTGCTGTAAATTCAGGAGCAGGAGTGACTGCTGCATGTAAGTTTGGGAGCTCCAATTCTTTCTTCCGAAACATGGTATGGCTGATACACCAATCAGGAACATACCCTGTAATAAAGAGGACCTTCAACAACACCAAAGGAAGAGATGTGTTGGTTGTTTGGGGAATTCACCACCCTGCTACACTGGAAGAGCATCAGGACCTATACAAGAAGGACAGCTCCTATGTAGCAGTGGGTTCGGAAACCTACAACAGGAGATTCATACCAGAAATCAGCACTAGGCCCAAAGTTAATGGACAGGCTGGACGGATGACATTTTATTGGACAATAGTCAAACCAAGGGAGTCAATAACATTTGAATCTAATGGTGCATTCCTGGCTCCTAGATATGCTTTTGAGATTGTCTCTGTTGGAAATGGGAAACTATTCAGGAGTGAACTGAATATTGAATCATGCTCTACCAAGTGTCAAACAGAAATAGGGGGAATCAATACAAACAAGAGCTTTCACAGTGTTCATAGAAACACTATCGGAGACTGTCCCAAATATGTGAATGTCAAATCTTTAAAGCTTGCCACGGGACTCAGAAATGTCCCAGCAATAGCATCAAGAGGCTTGTTTGGAGCAATAGCCGGATTTATAGAAGGTGGATGGCCTGGACTGATCAATGGATGGTACGGGTTTCAACACAGGAATGAAGAAGGAACAGGTATAGCAGCAGACAAGGAGTCAACTCAGAAGGCGATAGACCAGATAACGTCCAAAGTAAATAATATCGTCGACAGGATGAATACAAATTTCGAGTCTGTGCAACACGAATTCAGTGAAATAGAGGAGAGGGTAAACCAATTGTCGAAACATGTAGATGATTCTGTGGTTGACATTTGGTCATATAATGCACAACTCCTCGTTCTGCTTGAAAATGAAAAGACCCTGGACCTCCACGATTCCAATGTCAGAAATCTCCATGAGAAGGTTAGGAGGATGCTAAAGGACAATGCCAAAGATGAGGGGAACGGATGTTTCACCTTTTACCATAAGTGTGATAACGAATGCATCGAAAGGGTTAGGAACGGGACATACGATCACAAAGAATTCGAGGAAGAGTCTAAAATCAATCGTCAGGAGATCGAGGGAGTGAAATTAGACTCCAGTGGGAATGTATATAAAATACTGTCAATTTACAGCTGCATTGCAAGCAGTCTCTTATTGGCAGCACTCATCATGGGTTTCATCCTCTGGGCGTGCAGTAATGGGTCATGTAGATGTACCATTTGCATTTAG
>A_/_H11N9|LC339651|A/duck/Hokkaido/W242/2006
ATGAAGAAAACACTGCTACTTGCAGCTATTTTCCTTTATGTAAAGGCAGATGAAATCTGTATCGGCTATTTAAGCAACAACTCAACAGACAAAGTTGACACAATAATCGAGAACAATGTCACAGTAACTAGCTCAGTGGAACTAGTCGAAACAGAACACACTGGGTCATTCTGTTCAATCAATGGGAAACAACCAATAAGCCTTGGAGATTGCTCCTTTGCTGGATGGATATTGGGAAATCCCATGTGTGATGACCTAATTGGTAAGACTTCATGGTCCTACATTGTGGAGAAGCCCAACTCAGCAAACGGAATCTGTTACCCAGGAACATTGGAAAATGAAGAAGAACTGAGATTGAAATTCAGTGGAGTCCTAGAATTCAACAAATTCGAAGCATTCACATCAAACGGATGGGGCGCTGTGAATTCAGGAGCAGGAGTGACTGCTGCATGCAAGTTTGGGAGCTCCAATTCCTTCTTCCGAAACATGGTATGGCTGATACACCAATCAGGAACATACCCTGTAATAAAGAGGACCTTCAACAACACCAAAGGAAGAGATGTGTTGGTTGTTTGGGGAATACACCACCCTGCCACACTGAAAGAGCATCAGGATCTATACAAGAAGGACAGCTCCTATGTAGCAGTGGGTTCAGAAACCTACAACAGGAGATTCATACCAGAAATCAGCACTAGGCCCAAAGTTAATGGACAGGCTGGACGAATGACATTTTATTGGACAATAGTCAAACCAGGAGAGTCAATAACATTTGAGTCTAATGGTGCATTTCTGGCTCCTAGATATGCTTTTGAGATTGTCTCCGTTGGGAATGGAAAACTATTCAGGAGTGAACTGAATATTGAATCATGCTCTACCAAATGTCAAACAGAAATAGGAGGAATTAATACAAACAAAAGCTTTCACAGTGTTCACAGAAACACTATCGGAGACTGTCCCAAATATGTGAATGTCAAATCTCTAAAACTTGCCACGGGACTCAGAAATGTCCCAGCAATAGCATCAAGAGGCCTGTTTGGAGCAATAGCCGGATTTATAGAAGGTGGATGGCCTGGACTAATCAATGGATGGTACGGGTTTCAACATAGGAATGAAGAAGGAACAGGCATAGCAGCAGACAAGGAGTCAACTCAGAAGGCAATAGACCAGATAACGTCCAAAGTAAATAATATCGTCGACAGAATGAATACAAATTTCGAGTCTGTGCAACACGAATTCAGTGAAGTAGAGGAGAGGATAAACCAGTTGTCGAAACATGTAGATGATTCAGTGGTCGACATCTGGTCATATAATGCACAACTTCTCGTTTTGCTTGAAAATGAGAAGACCCTGGACCTCCACGATTCCAATGTCAGAAATCTCCATGAGAAGATTAGAAGGATGCTAAAAGACAATGCCAAAGACGAGGGGAATGGATGTTTCACCTTTTACCATAAGTGTGATAATGAATGCATCGAAAGGGTTCGAAACGGAACATATGATCACAAGGAATTCGAAGAAGAATCTAAAATCAATCGTCAGGAGATCGAGGGAGTGAAATTAGACTCTAGTGGGAATGTGTATAAAATACTGTCAATTTACAGCTGCATTGCAAGTAGTCTCGTATTGGCAGCGCTCATCATGGGTTTCATCCTCTGGGCGTGCAGTAATGGATCATGTAGATGTACCATTTGCATTTAG
>A_/_H11N6|LC339619|A/duck/Hokkaido/W165/2015
ATGAAGAAAACACTGCTATTTGCAGCTATTTTCCTTTATGTGAAGGCAGATGAAATCTGCATCGGATACTTAAGCAACAACTCAACAGACAAAGTTGACACGATAATCGAGAACAATGTCACGGTAACTAGCTCAGTAGAACTAGTCGAAACAGAACACACTGGATCATTCTGTTCAATCAATGGGAAACAACCAATAAGCCTTGGAGATTGCTCCTTCGCTGGGTGGATATTGGGGAATCCCATGTGTGATGACCTAATTGGTAAGACTTCATGGTCTTACATCGTGGAGAAACCCAACCCAGCAAACGGAATCTGTTACCCAGGAACATTGGAGAATGAAGAAGAACTGAGATTGAAATTCAGTGGAGTCTTGGAATTCAACAAATTCGAAGCATTCACATCAAACGGATGGGGTGCTGTAAATTCAGGAGCAGGAGTGACTGCTGCATGTAAATTTGGGAGCTCCAGTTCTTTCTTCCGAAACATGGTATGGCTGATACACCAATCAGGAACATACCCTGTAATAAAGAGGACCTTCAACAACACCAAAGGAAGAGATGTGTTGGTTGTTTGGGGAATTCACCACCCTGCCACACTGAAAGAGCATCAGGACCTATACAAGAAGGACAGCTCCTATGTAGCAGTGGGTTCAGAAACCTACAACAGGAGATTCACACCAGAAATCAGCACTAGGCCCAAAGTTAATGGACAGGCTGGACGGATGACATTTTATTGGACAATAGTCAAACCAGGGGAGTCAATAACATTTGAATCTAATGGTGCATTCCTGGCTCCTAGATATGCTTTTGAGATTGTCTCTGTTGGAAATGGGAAACTATTCAGGAGTGAACTGAATATTGAATCATGCTCTACCAAGTGTCAAACAGAAATAGGAGGAATCAATACAAACAAGAGCTTTCACAGTGTTCATAGAAACACTATCGGAGACTGTCCCAAATATGTGAATGTCAAATCTTTAAAACTTGCCACGGGACTCAGAAATGTCCCAGCAATAGCATCAAGAGGCTTATTTGGAGCAATAGCCGGGTTTATAGAAGGTGGATGGCCTGGACTGATCAATGGATGGTACGGGTTTCAACACAGGAATGAAGAAGGAACAGGTATAGCAGCAGATAAGGAATCAACTCAGAAGGCGATAGACCAGATAACGTCCAAAGTAAATAATATCGTCGACAGGATGAATACAAATTTCGAGTCTGTGCAACACGAATTCAGTGAAATAGAGGAGAGGATAAACCAATTGTCGAAACATGTAGATGATTCTGTGGTTGACATTTGGTCATATAATGCACAACTCCTTGTTCTGCTTGAAAATGAAAAGACCCTGGACCTCCACGATTCCAATGTCAGAAATCTCCATGAGAAGGTTAGGAGGATGCTAAAGGACAATGCCAAAGATGAGGGGAACGGATGTTTCACCTTTTACCATAAGTGTGATAACGAATGCATCGAAAGGGTTAGGAACGGGACATACGATCACAAAGAATTCGAGGAAGAGTCTAAAATCAATCGTCAGGAGATCGAGGGAGTGAAATTAGACTCCAGTGGGAATGTATATAAAATACTGTCAATTTACAGCTGCATTGCAAGCAGTCTCGTATTGGCAGCACTCATCATGGGTTTCATCCTCTGGGCGTGCAATAATGGGTCATGTAGATGTACCATTTGCATTTAG
>A_/_H11N9|CY241153|A/ruddy_turnstone/New_Jersey/UGAI16-1241/2016
ATGAAGAAAATACTGCTCCTTGCAGCAATCATCATCTGCATTCAAGCAGATGAGATCTGCATAGGGTACCTGAGCAACAACTCAACAGAAAAAGTAGACACAATAATTGAGAGTAATGTCACAGTAACTAGTTCAGTTGAACTGGTTGAAAATGGGCACACTGGGTCTTTCTGCTCAATCAATGGGAAAGCACCAATAAGCCTTGGTGATTGCTCCTTTGCTGGTTGGATCCTTGGAAATCCAATGTGTGATGATTTGATTGGGAAAACATCATGGTCCTACATCGTGGAGAAACCAAACCCCACCAATGGAATATGTTACCCGGGTACTCTAGAAAATGAAGAGGAATTGAGGCTGAAGTTTAGTGGGGTCCTCGAATACAGCAAGTTTGAAGCCTTCACTTCAAATGGATGGGGAGCAGTAAATTCTGGTGCTGGTGTTACCGCAGCCTGCAAATATGGAAGCAATAACTCCTTTTTCAGGCACATGGTGTGGTTGATCCATCAATCAGGGAACTATCCTGTTATACAGAGGACATTCAATAACACCAAAGGAAGAGATGTATTAATGGTATGGGGAATCCACCACCCTGCAACTCTACAGGAACAGCGAGACCTGTACAAGAAGGACAGTTCTTATATAGCAGTGGGGTCAGAACGTTACAACAAGAGGTTCACTCCTGAAATCAGTACAAGGCCTAAAGTAAATGGTCAGGCTGGGAGAATGACATTCTACTGGACTATAGTGAAACCAGGAGAAGCAATAACATTTGAGTCAAATGGCGCATTTCTCGCTCCTCGGTATGCTTTTGAATTAGTGTCCCTGGGAAACGGGAAATTGTTCAGGAGTGACCTGAGTATTGAGTCTTGCTCAACTAAGTGCCAATCCGAAGTTGGAGGGATAAACACTAATAGGAGCTTCCACAATGTCCATAGGAACACAATAGGAGACTGCCCCAAATATGTGAATGTCAAATCCCTAAAACTTGCTACCGGGCTCAGAAATGTTCCTGCGATAGCTACGAGAGGCCTGTTTGGTGCAATAGCTGGTTTCATAGAAGGTGGTTGGCCAGGTCTAATTAATGGTTGGTATGGATTCCAACACAGGAATGAGGAAGGAACAGGGATTGCTGCAGACAAAGAGTCAACCCAGAAAGCAATAGACCAAATAACATCTAAAGTCAATAACATTGTTGATCGGATGAATACGAACTTTGAGCCCGTCCAACATGAATTCAGTGAAATTGAAGAGAGGATAAACCAGTTGTCAAAGCATGTAGATGATTCTGTTATTGACATATGGTCATATAACGCACAGCTTCTTGTTCTACTGGAAAATGAAAAAACATTAGATCTCCATGATTCTAATGTTCGAAACCTCCATGAAAAGGTCAGACGAATGCTGAAAGACAATGCTAAAGATGAAGGGAATGGTTGTTTTACCTTCTATCACAAGTGTGATAATGGGTGCATTGAAAAAATCAGGAATGGAACATATGACCATAAGGAATTTGAGGAGGAGTCCAAACTGAACAGGCAAGAAATTGAGGGAGTGAAACTGGATTCCAATGGCAACGTATACAAAATACTGTCAATTTACAGCTGCATTGCAAGCAGTCTTGTGTTGGCAGCAATCATTATGGGATTCATCCTTTGGACGTGTAGCAATGGGTCATGTAGATGTACCATTTGCATTTAG
>A_/_H11N5|CY241305|A/ruddy_turnstone/New_Jersey/UGAI16-1303/2016
ATGAAGAAAATACTGCTCCTTGCAGCAATCATCATCTGCATTCAAGCAGATGAGATCTGCATAGGGTACCTGAGCAACAACTCAACAGAAAAAGTAGACACAATAATTGAGAGTAATGTCACAGTAACTAGTTCAGTTGAACTGGTTGAAAATGGGCACACTGGATCTTTCTGCTCAATCAATGGGAAAGCACCAATAAGCCTTGGTGATTGCTCCTTTGCTGGTTGGATCCTTGGAAATCCAATGTGTGATGATTTGATTGGGAAAACATCATGGTCCTACATCGTGGAGAAACCAAACCCCACCAATGGAATATGTTACCCGGGTACTCTAGAAAATGAAGAGGAATTGAGGCAGAAGTTTAGTGGGGTCCTCGAATACAGCAAGTTTGAAGCCTTCACTTCAAATGGATGGGGAGCAGTAAATTCTAGTGCTGGTGTTACCGCAGCCTGCAAATATGGAAGCAATAACTCCTTTTTCAGGCACATGGTGTGGTTGATCCATCAATCAGGGAACTATCCTGTTATACAGAGGACATTCAATAACACCAAAGGAAGAGATGTATTAATGGTATGGGGAATCCACCACCCTGCAACTCTACAGGAACAGCGAGACCTGTACAAGAAGGACAGTTCTTATATAGCAGTGGGGTCAGAACGTTACAACAAGAGGTTCACTCCTGAAATCAGTACAAGGCCTAAAGTAAATGGTCAGGCTGGGAGAATGACATTCTACTGGACTATAGTGAAACCAGGAGAAGCAATAACATTTGAGTCAAATGGCGCATTTCTCGCTCCTCGGTATGCTTTTGAATTAGTGTCCCTGGGAAACGGGAAATTGTTCAGGAGTGACCTGAGTATTGAGTCTTGCTCAACCAAGTGCCAATCCGAAGTTGGAGGGATAAACACTAATAGGAGCTTCCACAATGTCCATAGGAACACAATAGGAGACTGCCCCAAATATGTGAATGTCAAATCCCTAAAACTTGCTACCGGGCTCAGAAATGTTCCTGCGATAGCTACGAGAGGCCTGTTTGGTGCAATAGCTGGTTTCATAGAAGGTGGTTGGCCAGGTCTAATTAATGGTTGGTATGGATTCCAACACAGGAATGAGGAAGGAACAGGGATTGCTGCAGACAAAGAGTCAACCCAGAAAGCAATAGACCAAATAACATCTAAAGTCAATAACATTGTTGATCGGATGAATACGAACTTTGAGTCCGTCCAACATGAATTCAGTGAAATTGAAGAGAGGATAAACCAGTTGTCAAAGCATGTAGATGATTCTGTTATTGACATATGGTCATATAACGCACAGCTTCTTGTTCTACTGGAAAATGAAAAAACATTAGATCTCCATGATTCTAATGTTCGAAACCTCCATGAAAAGGTCAGACGAATGCTGAAAGACAATGCTAAAGATGAAGGGAATGGTTGTTTTACCTTCTATCACAAGTGTGATAATGGGTGCATTGAAAAAATCAGGAATGGAACATATGACCATAAGGAATTTGAGGAGGAGTCCAAACTGAACAGGCAAGAAATTGAGGGAGTGAAACTGGATTCCAATGGCAACGTATACAAAATACTGTCAATTTACAGCTGCATTGCAAGCAGTCTTGTGTTGGCAGCAATCATTATGGGATTCATCTTTTGGACGTGTAGCAATGGGTCATGTAGATGTACCATTTGCATTTAG
>A_/_H11N5|CY241321|A/ruddy_turnstone/New_Jersey/UGAI16-1306/2016
ATGAAGAAAATACTGCTCCTTGCAGCAATCATCATCTGCATTCAAGCAGATGAGATCTGCATAGGGTACCTGAGCAACAACTCAACAGAAAAAGTAGACACAATAATTGAGAGTAATGTCACAGTAACTAGTTCAGTTGAACTGGTTGAAAATGGGCACACTGGATCTTTCTGCTCAATCAATGGGAAAGCACCAATAAGCCTTGGTGATTGCTCCTTTGCTGGTTGGATCCTTGGAAATCCAATGTGTGATGATTTGATTGGGAAAACATCATGGTCCTACATCGTGGAGAAACCAAACCCCACCAATGGAATATGTTACCCGGGTACTCTAGAAAATGAAGAGGAATTGAGGCTGAAGTTTAATGGGGTCCTCGAATACAGCAAGTTTGAAGCCTTCACTTCAAATGGATGGGGAGCAGTAAATTCTAGTGCTGGTGTTACCGCAGCCTGCAAATATGGAAGCAATAACTCCTTTTTCAGGCACATGGTGTGGTTGATCCATCAATCAGGGAACTATCCTGTTATACAGAGGACATTCAATAACACCAAAGGAAGAGATGTATTAATGGTATGGGGAATCCACCACCCTGCAACTCTACAGGAACAGCGAGACCTGTACAAGAAGGACAGTTCTTATATAGCAGTGGGGTCAGAACGTTACAACAAGAGGTTCACTCCTGAAATCAGTACAAGGCCTAAAGTAAATGGTCAGGCTGGGAGAATGACATTCTACTGGACTATAGTGAAACCAGGAGAAGCAATAACATTTGAGTCAAATGGCGCATTTCTCGCTCCTCGGTATGCTTTTGAATTAGTGTCCCTGGGAAACGGGAAATTGTTCAGGAGTGACCTGAGTATTGAGTCTTGCTCAACCAAGTGCCAATCCGAAGTTGGAGGGATAAACACTAATAGGAGCTTCCACAATGTCCATAGGAACACAATAGGAGACTGCCCCAAATATGTGAATGTCAAATCCCTAAAACTTGCTACCGGGCTCAGAAATGTTCCTGCGATAGCTACGAGAGGCCTGTTTGGTGCAATAGCTGGTTTCATAGAAGGTGGTTGGCCAGGTCTAATTAATGGTTGGTATGGATTCCAACACAGGAATGAGGAAGGAACAGGGATTGCTGCAGACAAAGAGTCAACCCAGAAAGCAATAGACCAAATAACATCTAAAGTCAATAACATTGTTGATCGGATGAATACGAACTTTGAGTCCGTCCAACATGAATTCAGTGAAATTGAAGAGAGGATAAACCAGTTGTCAAAGCATGTAGATGATTCTGTTATTGACATATGGTCATATAACGCACAGCTTCTTGTTCTACTGGAAAATGAAAAAACATTAGATCTCCATGATTCTAATGTTCGAAACCTCCATGAAAAGGTCAGACGAATGCTGAAAGACAATGCTAAAGATGAAGGGAATGGTTGTTTTACCTTCTATCACAAGTGTGATAATGGGTGCATTGAAAAAATCAGGAATGGAACATATGACCATAAGGAATTTGAGGAGGAGTCCAAACTGAACAGGCAAGAAATTGAGGGAGTGAAACTGGATTCCAATGGCAACGTATACAAAATACTGTCAATTTACAGCTGCATTGCAAGCAGTCTTGTGTTGGCAGCAATCATTATGGGATTCATCTTTTGGACGTGTAGCAATGGGTCATGTAGATGTACCATTTGCATTTAG
>A_/_H11N9|CY241421|A/ruddy_turnstone/New_Jersey/UGAI16-1474/2016
ATGAAGAAAATACTGCTCATTGCAGCAATCATCATCTGCATTCAAGCAGATGAGATCTGCATAGGGTACCTGAGCAACAACTCAACAGAAAAAGTAGACACAATAATTGAGAGTAATGTCACAGTAACTAGTTCAGTTGAACTGGTTGAAAATGGGCACACTGGGTCTTTCTGCTCAATCAATGGGAAAGCACCAATAAGCCTTGGTGATTGCTCCTTTGCTGGTTGGATCCTTGGAAATCCAATGTGTGATGATTTGATTGGGAAAACATCATGGTCCTACATCGTGGAGAAACCAAACCCCACCAATGGAATATGTTACCCGGGTACTCTAGAAAATGAAGAGGAATTGAGGCTGAAGTTTAGTGGGGTCCTCGAATACAGCAAGTTTGAAGCCTTCACTTCAAATGGATGGGGAGCAGTAAATTCTGGTGCTGGTGTTACCGCAGCCTGCAAATATGGAAGCAATAACTCCTTTTTCAGGCACATGGTGTGGTTGATCCATCAATCAGGGAACTATCCTGTTATACAGAGGACATTCAATAACACCAAAGGAAGAGATGTATTAATGGTATGGGGAATCCACCACCCTGCAACTCTAAAGGAACAGCGAGACCTGTACAAGAAGGACAGTTCTTATATAGCAGTGGGGTCAGAACGTTACAACAAGAGGTTCACTCCTGAAATCAGTACAAGGCCTAAAGTAAATGGTCAGGCTGGGAGAATGACATTCTACTGGACTATAGTGAAACCAGGAGAAGCAATAACATTTGAGTCAAATGGCGCATTTCTCGCTCCTCGGTATGCTTTTGAGTTAGTGTCCCTGGGAAACGGGAAATTGTTCAGGAGTGACCTGAGTATTGAGTCTTGCTCAACTAAGTGCCAATCCGAAGTTGGAGGGATAAACACTAATAGGAGCTTCCACAATGTCCATAGGAACACAATAGGAGACTGCCCCAAATATGTGAATGTCAAATCCCTAAAACTTGCTACCGGGCTCAGAAATGTTCCTGCGATAGCTACGAGAGGCCTGTTTGGTGCAATAGCTGGTTTCATAGAAGGTGGTTGGCCAGGTCTAATTAATGGTTGGTATGGATTCCAACACAGGAATGAGGAAGGAACAGGGATTGCTGCAGACAAAGAGTCAACCCAGAAAGCAATAGACCAAATAACATCTAAAGTCAATAACATTGTTGATCGGATGAATACGAACTTTGAGTCCGCCCAACATGAATTCAGTGAAATTGAAGAGAGGATAAACCAGTTATCAAAGCATGTTGATGATTCTGTTATTGACATATGGTCATATAACGCACAGCTTCTTGTTCTACTGGAAAATGAAAAAACATTAGATCTCCATGATTCTAATGTTCGAAACCTCCATGAAAAGGTCAGACGAATGCTGAAAGACAATGCTAAAGATGAAGGGAACGGTTGTTTTACCTTCTATCACAAGTGTGATAATGGGTGCATTGAAAAAATCAGGAATGGAACATATGACCATAAGGAATTTGAGGAGGAGTCCAAACTGAACAGGCAAGAAATTGAGGGAGTGAAACTGGATTCCAATGGCAACGTATACAAAATACTGTCAATTTACAGCTGCATTGCAAGCAGTCTTGTGTTGGCAGCAATCATTATGGGATTCATCCTTTGGACGTGTAGCAATGGGTCATGTAGATGTACCATTTGCATTTAG
>A_/_H11N5|CY241453|A/ruddy_turnstone/New_Jersey/UGAI16-1492/2016
ATGAAGAAAATACTGCTCCTTGCAGCAATCATCATCTGCATTCAAGCAGATGAGATCTGCATAGGGTACCTGAGCAACAACTCAACAGAAAAAGTAGACACAATAATTGAGAGTAATGTCACAGTAACTAGTTCAGTTGAACTGGTTGAAAATGGGCACACTGGGTCTTTCTGCTCAATCAATGGGAAAGCACCAATAAGCCTTGGTGATTGCTCCTTTGCTGGTTGGATCCTTGGAAATCCAATGTGTGATGATTTGATTGGGAAAACATCATGGTCCTACATCGTGGAGAAACCAAACCCCACCAATGGAATATGTTACCCGGGTACTCTAGAAAATGAAGAGGAATTGAGGCTGAAGTTTAGTGGGGTCCTCGAATACAGCAAGTTTGAAGCCTTCACTTCAAATGGATGGGGAGCAGTAAATTCTGGTGCTGGTGTTACCGCAGCCTGCAAATATGGAAGCAATAACTCCTTTTTCAGGCACATGGTGTGGTTGATCCATCAATCAGGGAACTATCCTGTTATACAGAGGACATTCAATAACACCAAAGGAAGAGATGTATTAATGGTATGGGGAATCCACCACCCTGCAACTCTACAGGAACAGCGAGACCTGTACAAGAAGAACAGTTCTTATATAGCAGTGGGGTCAGAACGTTACAACAAGAGGTTCACTCCTGAAATCAGTACAAGGCCTAAAGTAAATGGTCAGGCTGGGAGAATGACATTCTACTGGACTATAGTGAAACCAGGAGAAGCAATAACATTTGAGTCAAATGGCGCATTTCTCGCTCCTCGGTATGCTTTTGAATTAGTGTCCCTGGGAAACGGGAAATTGTTCAGGAGTGACCTGAGTATTGAGTCTTGCTCAACCAAGTGCCAATCCGAAGTTGGAGGGATAAACACTAATAGGAGCTTCCACAATGTCCATAGGAACACAATAGGAGACTGCCCCAAATATGTGAATGTCAAATCCCTAAAACTTGCTACCGGGCTCAGAAATGTTCCTGCGATAGCTACGAGAGGCCTGTTTGGTGCAATAGCTGGTTTCATAGAAGGTGGTTGGCCAGGTCTAATTAATGGTTGGTATGGATTCCAACACAGGAATGAGGAAGGAACAGGGATTGCTGCAGACAAAGAGTCAACCCAGAAAGCAATAGACCAAATAACATCTAAAGTCAATAACATTGTTGATCGGATGAATACGAACTTTGAGTCCGTCCAACATGAATTCAATGAAATTGAAGAGAGGATAAACCAGTTGTCAAAGCATGTATATGATTCTGTTATTGACATATGGTCATATAACGCACAGCTTCTTGTTCTACTGGAAAATGAAAAAACATTAGATCTCCATGATTCTAATGTTCGAAACCTCCATGAAAAGGTCAGACGAATGCTGAAAGACAATGCTAAAGATGAAGGGAATGGTTGTTTTACCTTCTATCACAAGTGTGATAATGGGTGCATTGAAAAAATCAGGAATGGAACATATGACCATAAGGAATTTGAGGAGGAGTCCAAACTGAACAGGCAAGAAATTGAGGGAGTGAAACTGGATTCCAATGGCAACGTATACAAAATACTGTCAATTTACAGCTGCATTGCAAGCAGTCTTGTGTTGGCAGCAATCATTATGGGATTCATCTTTTGGACGTGTAGCAATGGGTCATGTAGATGTACCATTTGCATTTAG
>A_/_H11N5|CY241585|A/ruddy_turnstone/New_Jersey/UGAI16-1559/2016
ATGAAGAAAATACTGCTCCTTGCAGCAATCATCATCTGCATTCAAGCAGATGAGATCTGCATAGGGTACCTGAGCAACAACTCAACAGAAAAAGTAGACACAATAATTGAGAGTAATGTCACAGTAACTAGTTCAGTTGAACTGGTTGAAAATGGGCACACTGGGTCTTTCTGCTCAATCAATGGGAAAGCACCAATAAGCCTTGGTGATTGCTCCTTTGCTGGTTGGATCCTTGGAAATCCAATGTGTGATGATTTGATTGGGAAAACATCATGGTCCTACATCGTGGAGAAACCAAACCCCACCAATGGAATATGTTACCCGGGTACTCTAGAAAATGAAGAGGAATTGAGGCTGAAGTTTAGTGGGGTCCTCGAATACAGCAAGTTTGAAGCCTTCACTTCAAATGGATGGGGAGCAGTAAATTCTGGTGCTGGTGTTACCGCAGCCTGCAAATATGGAAGCAATAACTCCTTTTTCAGGCACATGGTGTGGTTGATCCATCAATCAGGGAACTATCCTGTTATACAGAGGACATTCAATAACACCAAAGGAAGAGATGTATTAATGGTATGGGGAATCCACCACCCTGCAACTCTACAGGAACAGCGAGACCTGTACAAGAAGAACAGTTCTTATATAGCAGTGGGGTCAGAACGTTACAACAAGAGGTTCACTCCTGAAATCAGTACAAGGCCTAAAGTAAATGGTCAGGCTGGGAGAATGACATTCTACTGGACTATAGTGAAACCAGGAGAAGCAATAACATTTGAGTCAAATGGCGCATTTCTCGCTCCTCGGTATGCTTTTGAATTAGTGTCCCTGGGAAACGGGAAATTGTTCAGGAGTGACCTGAGTATTGAGTCTTGCTCAACCAAGTGCCAATCCGAAGTTGGAGGGATAAACACTAATAGGAGCTTCCACAATGTCCATAGGAACACAATAGGAGACTGCCCCAAATATGTGAATGTCAAATCCCTAAAACTTGCTACCGGGCTCAGAAATGTTCCTGCGATAGCTACGAGAGGCCTGTTTGGTGCAATAGCTGGTTTCATAGAAGGTGGTTGGCCAGGTCTAATTAATGGTTGGTATGGATTCCAACACAGGAATGAGGAAGGAACAGGGATTGCTGCAGACAAAGAGTCAACCCAGAAAGCAATAGACCAAATAACATCTAAAGTCAATAACATTGCTGATCGGATGAATACGAACTTTGAGTCCGTCCAACATGAATTCAGTGAAATTGAAGAGAGGATAAACCAGTTGTCAAAGCATGTAGATGATTCTGTTATTGACATATGGTCATATAACGCACAGCTTCTTGTTCTACTGGAAAATGAAAAAACATTAGATCTCCATGATTCTAATGTTCGAAACCTCCATGAAAAGGTCAGACGAATGCTGAAAGACAATGCTAAAGATGAAGGGAATGGTTGTTTTACCTTCTATCACAAGTGTGATAATGGGTGCATTGAAAAAATCAGGAATGGAACATATGACCATAAGGAATTTGAGGAGGAGTCCAAACTGAACAGGCAAGAAATTGAGGGAGTGAAACTGGATTCCAATGGCAACGTATACAAAATACTGTCAATTTACAGCTGCATTGCAAGCAGTCTTGTGTTGGCAGCAATCATTATGGGATTCATCTTTTGGACGTGTAGCAATGGGTCATGTAGATGTACCATTTGCATTTAG
>A_/_H11N9|CY241650|A/ruddy_turnstone/New_Jersey/UGAI16-2116/2016
ATGAAGAAAATACTGCTCATTGCAGCAATCATCATCTGCATTCAAGCAGATGAGATCTGCATAGGGTACCTGAGCAACAACTCAACAGAAAAAGTAGACACAATAATTGAGAGTAATGTCACAGTAACTAGTTCAGTTGAACTGGTTGAAAATGGGCACACTGGGTCTTTCTGCTCAATCAATGGGAAAGCACCAATAAGCCTTGGTGATTGCTCCTTTGCTGGTTGGATCCTTGGAAATCCAATGTGTGATGATTTGATTGGGAAAACATCATGGTCCTACATCGTGGAGAAACCAAACCCCACCAATGGAATATGTTACCCGGGTACTCTAGAAAATGAAGAGGAATTGAGGCTGAAGTTTAGTGGGGTCCTCGAATACAGCAAGTTTGAAGCCTTCACTTCAAATGGATGGGGAGCAGTAAATTCTGGTGCTGGTGTTACCGCAGCCTGCAAATATGGAAGCAATAACTCCTTTTTCAGGCACATGGTGTGGTTGATCCATCAATCAGGGAACTATCCTGTTATACAGAGGACATTCAATAACACCAAAGGAAGAGATGTATTAATGGTATGGGGAATCCACCACCCTGCAACTCTACAGGAACAGCGAGACCTGTACAAGAAGGACAGTTCTTATATAGCAGTGGGGTCAGAACGTTACAACAAGAGGTTCACTCCTGAAATCAGTACAAGGCCTAAAGTAAATGGTCAGGCTGGGAGAATGACATTCTACTGGACTATAGTGAAACCAGGAGAAGCAATAACATTTGAGTCAAATGGCGCATTTCTCGCTCCTCGGTATGCTTTTGAGTTAGTGTCCCTGGGAAACGGGAACTTGTTCAAGAGTGACCTGAGTATTGAGTCTTGCTCAACTAAGTGCCAATCCGAAGTTGGAGGGATAAACACTAATAGGAGCTTCCACAATGTCCATAGGAACACAATAGGAGACTGCCCCAAATATGTGAATGTCAAATCCCTAAAACTTGCTACCGGGCTCAGAAATGTTCCTGCGATAGCTACGAGAGGCCTGTTTGGTGCAATAGCTGGTTTCATAGAAGGTGGTTGGCCAGGTCTAATTAATGGTTGGTATGGATTCCAACACAGGAATGAGGAAGGAACAGGGATTGCTGCAGACAAAGAGTCAACCCAGAAAGCAATAGACCAAATAACATCTAAAGTCAATAACATTGTTGATCGGATGAATACGAACTTTGAGTCCGTCCAACATGAATTCAGTGAAATTGAAGAGAGGATAAACCAGTTATCAAAGCATGTTGATGATTCTGTTATTGACATATGGTCATATAACGCACAGCTTCTTGTTCTACTGGAAAATGAAAAAACATTAGATCTCCATGATTCTAATGTTCGAAACCTCCATGAAAAGGTCAGACGAATGCTGAAAGACAATGCTAAAGATGAAGGGAACGGTTGTTTTACCTTCTATCACAAGTGTGATAATGGGTGCATTGAAAAAATCAGGAATGGAACATATGACCATAAGGAATTTGAGGAGGAGTCCAAACTGAACAGGCAAGAAATTGAGGGAGTGAAACTGGATTCCAATGGCAACGTATACAAAATACTGTCAATTTACAGCTGCATTGCAAGCAGTCTTGTGTTGGCAGCAATCATTATGGGATTCATCCTTTGGACGTGTAGCAATGGGTCATGTAGATGTACCATTTGCATTTAG
>A_/_H11N3|KY575180|A/green_winged_teal/Mexico-Sonora/701/2008
ATGAAGAAAATACTGCTCCTTGCAGCAATCATCATCTGCATTCAAGCAGACGAGATCTGCATCGGGTACCTGAGCAACAACTCAACAGAAAAAGTGGACACAATAATTGAGAGTAATGTCACGGTTACTAGCTCAGTTGAACTGGTTGAAAATGAGCACACTGGGTCTTTCTGCTCAATCGATGGGAAAGCACCAATAAGTCTTGGTGATTGCTCCTTTGCTGGTTGGATCCTTGGAAACCCAATGTGTGATGATTTGATTGGGAAAACATCATGGTCCTACATCGTGGAGAAACCAAACCCCACCAATGGAATATGTTACCCGGGTACTCTAGAAAATGAAGAGGAATTGAGGCTGAAGTTTAGTGGGGTCCTCGAATTCAGCAAATTTGAAGCCTTCACTTCAAATGGATGGGGAGCAGTAAATTCTGGTGCTGGTGTTACCGCAGCCTGCAAATTTGGAAGCAGTAACTCCTTTTTCAGGAACATGGTATGGTTGATCCACCAATCAGGGACATATCCTGTTATACGGAGGACATTCAACAACACCAAAGGAAGAGATGTATTAATGGTATGGGGAGTCCACCACCCTGCAACTCTAAAGGAACACCAAGACTTATACAAGAAGGACAGTTCTTATATAGCAGTAGGTTCAGAAAGCTACAACAGGAGGTTCACTCCTGAAATCAGTACAAGGCCTAAAGTAAATGGTCAGGCTGGGAGAATGACATTCTACTGGACCATAGTGAAACCGGGAGAAGCAATAACATTTGAGTCAAATGGCGCATTTCTCGCTCCTCGGTATGCTTTTGAGTTAGTGTCCCTGGGAAACGGGAAATTGTTCAGGAGTGACTTGAGTATTGAGTCTTGCTCAACTAAATGCCAATCCGAAATTGGAGGGATAAACACTAATAGGAGCTTCCACAATGTCCATAGGAACACAATAGGAGACTGCCCCAAATATGTGAATGTCAAATCCCTAAAGCTTGCTACCGGGCTCAGAAATGTTCCTGCGATAGCTACAAGAGGCCTGTTTGGTGCAATAGCTGGTTTCATAGAAGGTGGTTGGCCAGGTCTAATCAATGGCTGGTATGGATTCCAACACAGGAATGAGGAAGGAACAGGGATTGCTGCAGACAAAGAGTCAACCCAGAAAGCAATAGACCAAATAACATCTAAAGTCAATAACATTGTTGATCGGATGAATACGAACTTTGAATCTGTTCAACATGAATTCAGTGAAATTGAAGAGAGAATAAACCAGTTGTCAAAACATGTGGATGATTCTGTTATTGACATATGGTCATACAACGCACAGCTTCTTGTTCTACTGGAAAATGAAAAAACATTAGATCTCCATGATTCTAATGTTCGAAACCTCCATGAAAAGGTCAGACGAATGCTGAAGGACAATGCTAAAGATGAAGGGAATGGTTGTTTTACCTTCTATCACAAGTGTGATAATGAATGCATTGAAAAAGTCAGGAATGGAACATATGACCATAAGGAATTTGAGGAGGAGTCCAAACTGAACAGACAAGAAATTGAGGGAGTGAAACTGGATTCCAATGGCAACGTCTACAAAATACTGTCAATTTACAGCTGCATTGCAAGCAGTCTTGTGTTGGCAGCAATCATTATGGGGTTCATCCTCTGGGCGTGTAGCAATGGGTCATGTAGATGTACCATTTGCATTTAG
>A_/_H11N8|MF046435|A/ruddy_turnstone/Delaware_Bay/303/2016
ATGAAGAAAATACTGCTCCTTGCAGCAATCATCATCTGCATTCAAGCAGATGAGATCTGCATAGGGTACCTGAGCAACAACTCAACAGAAAAAGTAGACACAATAATTGAGAGTAATGTCACAGTAACTAGTTCAGTTGAACTGGTTGAAAATGGGCACACTGGGTCTTTCTGCTCAATCAATGGGAAAGCACCAATAAGCCTTGGTGATTGCTCCTTTGCTGGTTGGATCCTTGGAAATCCAATGTGTGATGATTTGATTGGGAAAACATCATGGTCCTACATCGTGGAGAAACCAAACCCCACCAATGGAATATGTTACCCGGGTACTCTAGAAAATGAAGAGGAATTGAGGCTGAAGTTTAGTGGGGTCCTCGAATACAGCAAGTTTGAAGCCTTCACTTCAAATGGATGGGGAGCAGTAAATTCTGGTGCTGGTGTTACCGCAGCCTGCAAATATGGAAGCAATAACTCCTTTTTCAGGCACATGGTGTGGTTGATCCATCAATCAGGGAACTATCCTGTTATACAGAGGACATTCAATAACACCAAAGGAAGAGATGTATTAATGGTATGGGGAATCCACCACCCTGCAACTCTACAGGAACAACGAGACCTGTACAAGAAGGACAGTTCTTATATAGCAGTGGGGTCAGAACGTTACAACAAGAGGTTCACTCCTGAAATCAGTACAAGGCCTAGAGTAAATGGTCAGGCTGGGAGAATGACATTCTACTGGACTATAGTGAAACCAGGAGAAGCAATAACATTTGAGTCTAATGGCGCATTTCTCGCTCCTCGGTATGCTTTTGAGTTAGTGTCCCTGGGAAACGGGAAATTGTTCAGGAGTGACCTGAGTATTGAGTCTTGCTCAACTAAGTGCCAATCCGAAGTTGGAGGGATAAACACTAATAGGAGCTTCCACAATGTCCATAGGAACACAATAGGAGACTGCCCCAAATATGTGAATGTCAAATCCCTAAAACTTGCTACCGGGCTCAGAAATGTTCCTGCGATAGCTACGAGAGGCCTGTTTGGTGCAATAGCTGGTTTCATAGAAGGTGGTTGGCCAGGTCTAATTAATGGTTGGTATGGATTCCAACACAGGAATGAGGAAGGAACAGGGATTGCTGCAGACAAAGAGTCAACCCAGAAAGCAATAGACCAAATAACATCTAAAGTCAATAACATTGTTGATCGGATGAATACGAACTTTGAGTCCGTCCAACATGAATTCAGTGAAATTGAAGAGAGGATAAACCAATTATCAAAGCATGTTGATGATTCTGTTATTGACATATGGTCATATAACGCACAGCTTCTTGTTCTACTGGAAAATGAAAAGACATTAGATCTCCATGATTCTAATGTTCGAAACCTCCATGAAAAGGTCAGACGAATGCTGAAAGACAATGCTAAAGATGAAGGGAACGGTTGTTTTACCTTCTATCACAAGTGTGATAATGGGTGCATTGAAAAAATCAGGAATGGAACATATGACCATAAGGAATTTGAGGAGGAGTCCAAACTGAACAGGCAAGAAATTGAGGGAGTGAAACTGGATTCCAATGGCAACGTATACAAAATACTGTCAATTTACAGCTGCATTGCAAGCAGTCTTGTGTTGGCAGCAATCATTATGGGATTCATCCTTTGGACGTGTAGCAATGGGTCATGTAGATGTACCATTTGCATTTAG
>A_/_H11N9|MF046312|A/mallard/Alberta/379/2015
ATGAAGAAAATACTGCTCTTTGCAGTAATCATCACCTGCATTCAAGCAGACGAGATCTGCATCGGGTACCTGAGCAACAACTCAACAGAAAAAGTGGACACAATAATTGAGAGTAATGTCACAGTTACTAGCTCAGTTGAACTGGTTGAAAATGAACACACTGGGTCTTTCTGCTCAATCAATGGGAAAGCACCAATAAGTCTTGGTGATTGCTCCTTTGCTGGTTGGATCCTTGGAAACCCAATGTGTGATGATTTGATTGGGAAAACATCATGGTCCTACATCGTGGAGAAACCAAATCCCACCAATGGAATATGCTACCCAGGCACTCTAGAAAATGAAGAGGAATTGAGGCTGAAGTTTAATGGGGTCCTCGAATTCAGCAAATTTGAAGCCTTCACCTCAAATGGATGGGGAGCAGTAAACTCTGGTGCTGGTGTTACCGCAGCCTGCAAATTTGGAAGCAGTAACTCCTTTTTCAGAAACATGGTATGGTTGATCCACCAATCAGGGACATATCCTGTTATACGGAGGACATTCAACAACACCAAAGGAAGAGATGTATTAATGGTATGGGGAGTCCACCACCCTGCAACTCTAAAGGAACATCAAGACTTGTACAAGAAGGACACTTCTTATATAGCAGTAGGTTCAGAAAGTTACAACAGGAGGTTCACTCCTGAAATCAGTACAAGGCCTAAAGTAAATGGTCAGGCTGGGAGGATGACATTCTACTGGACCATCGTGAAGCCAGGAGAAGCAATAACATTTGAGTCAAATGGCGCATTTCTCGCTCCTCGGTATGCTTTTGAGTTAGTGTCCCTGGGAAACGGGAAATTGTTCAGGAGTGATTTGAGTATTGAGTCTTGCTCAACTAAATGCCAATCCGAAATTGGAGGGATAAACACTAATAGGAGCTTCCACAATGTCCATAGGAACACAATAGGAGACTGCCCCAAATATGTGAATGTTAAATCCCTAAAGCTTGCTACCGGGCTCAGAAATGTTCCTGCGATAGCCACAAGGGGCCTGTTTGGTGCAATAGCTGGTTTCATAGAAGGTGGTTGGCCAGGTCTAATCAATGGTTGGTATGGATTCCAACACAGGAATGAGGAAGGAACAGGGATTGCTGCGGACAAAGAGTCAACCCAGAAAGCAATAGATCAAATAACATCTAAAGTCAATAACATTGTTGATCGGATGAATACGAACTTTGAGTCTGTTCAACATGAATTCAGTGAAATTGAAGAGAGAATAAACCAATTGTCAAAACATGTGGATGATTCTGTTGTTGACATATGGTCATACAACGCACAGCTTCTTGTTCTACTGGAAAATGAAAAAACATTAGATCTCCATGATTCTAATGTTCGAAACCTCCATGAAAAGGTCAGACGAATGCTGAAGGACAATGCTAAAGATGAAGGGAATGGTTGTTTTACCTTCTATCACAAGTGTGATAATGAGTGCATTGAAAAAGTCAGGAATGGAACATATGACCATAAGGAATTTGAGGAGGAGTCCAAATTGAATAGGCAAGAAATTGAGGGAGTGAAACTGGATTCCAATGGCAACGTCTACAAAATACTGTCAATTTACAGCTGCATTGCAAGCAGTCTTGTGTTGGCAGCAATCATTATGGGGTTCATCCTCTGGGCGTGTAGCAATGGGTCATGTAGATGTACCATTTGCATTTAG
>A_/_H11N2|MF046181|A/shorebird/Delaware_Bay/292/2016
ATGAAGAAAATACTGCTCCTTGCAGCAATCATCATCTGCATTCAAGCAGATGAGATCTGCATAGGGTACCTGAGCAACAACTCAACAGAAAAAGTAGACACAATAATTGAGAGTAATGTCACAGTAACTAGTTCAGTTGAACTGGTTGAAAATGGGCACACTGGGTCTTTCTGCTCAATCAATGGGAAAGCACCAATAAGCCTTGGTGATTGCTCCTTTGCTGGTTGGATCCTTGGAAATCCAATGTGTGATGATTTGATTGGGAAAACATCATGGTCCTACATCGTGGAGAAACCAAACCCCACCAATGGAATATGTTACCCGGGTACTCTAGAAAATGAAGAGGAATTGAGGCTGAAGTTTAGTGAGGTCCTCGAATACAGCAAGTTTGAAGCCTTCACTTCAAATGGATGGGGAGCAGTAAATTCTGGTGCTGGTGTTACCGCAGCCTGCAAATATGGAAGCAATAACTCCTTTTTCAGGCACATGGTGTGGTTGATCCATCAATCAGGGAACTATCCTGTTATACAGAGGACATTCAATAACACCAAAGGAAGAGATGTATTAATGGTATGGGGAATCCACCACCCTGCAACTCTACAGGAACAACGAGACCTGTACAAGAAGGACAGTTCTTATATAGCAGTGGGGTCAGAACGTTACAACAAGAGGTTCACTCCTGAAATCAGTACAAGGCCTAGAGTAAATGGTCAGGCTGGGAGAATGACATTCTACTGGACTATAGTGAAACCAGGAGAAGCAATAACATTTGAGTCTAATGGCGCATTTCTCGCTCCTCGGTATGCTTTTGAGTTAGTGTCCCTGGGAAACGGGAAATTGTTCAGGAGTGACCTGAGTATTGAGTCTTGCTCAACTAAGTGCCAATCCGAAGTTGGAGGGATAAACACTAATAGGAGCTTCCACAATGTCCATAGGAACACAATAGGAGACTGCCCCAAATATGTGAATGTCAAATCCCTAAAACTTGCTACCGGGCTCAGAAATGTTCCTGCGATAGCTACGAGAGGCCTGTTTGGTGCAATAGCTGGTTTCATAGAAGGTGGTTGGCCAGGTCTAATTAATGGTTGGTATGGATTCCAACACAGGAATGAGGAAGGAACAGGGATTGCTGCAGACAAAGAGTCAACCCAGAAAGCAATAGACCAAATAACATCTAAAGTCAATAACATTGTTGATCGGATGAATACGAACTTTAAGTCCGTCCAACATGAATTCAGTGAAATTGAAGAGAGGATAAACCAATTATCAAAGCATGTTGATGATTCTGTTATTGACATATGGTCATATAACGCACAGCTTCTTGTTCTACTGGAAAATGAAAAGACATTAGATCTCCATGATTCTAATGTTCGAAACCTCCATGAAAAGGTCAGACGAATGCTGAAAGACAATGCTAAAGATGAAGGGAACGGTTGTTTTACCTTCTATCACAAGTGTGATAATGGGTGCATTGAAAAAATCAGGAATGGAACATATGACCATAAGGAATTTGAGGAGGAGTCCAAACTGAACAGGCAAGAAATTGAGGGAGTGAAACTGGATTCCAATGGCAACGTATACAAAATACTGTCAATTTACAGCTGCATTGCAAGCAGTCTTGTGTTGGCAGCAATCATTATGGGATTCATCCTTTGGACGTGTAGCAATGGGTCATGTAGATGTACCATTTGCATTTAG
>A_/_H11N9|CY235307|A/mallard/Idaho/UGAI16-1962/2016
ATGAAGAAAATACTGCTCTTTGCAGCAATCATCACCTGCATTCAAGCAGACGAGATCTGCATCGGGTACCTGAGCAACAACTCAACAGAAAAAGTGGACACAATAATTGAGAGTAATGTCACAGTTACTAGCTCAGTTGAACTGGTTGAAAATGAGCACACTGGGTCTTTCTGCTCAATCAATGGGAAAGCACCAATAAGTCTTGGTGATTGCTCCTTTGCTGGTTGGATCCTTGGAAACCCAATGTGTGATGATCTGATTGGGAAAACATCATGGTCCTACATCGTGGAGAAACCAAATCCCACCAATGGAATATGCTACCCAGGCACTCTAGAAAATGAAGAGGAATTGAGGCTGAAGTTTAGTGGGGTCCTCGAATTCAGCAAATTTGAAGCCTTCACTTCAAATGGATGGGGAGCAGTAAACTCTGGTGCTGGTGTTACCGCAGCCTGCAAATTTGGAAGCAGTAACTCCTTTTTCAGAAACATGGTATGGTTGATCCACCAATCAGGGACATATCCTGTTATACGGAGGACATTCAACAACACCAAAGGAAGAGATGTATTAATGATATGGGGAGTCCACCACCCTGCAACTCTAAAGGAACATCAAGACTTGTACAAGAAGGACACTTCTTATATAGCAGTAGGTTCAGAAAGTTACAACAGGAGGTTCACTCCTGAAATCAGTACAAGGCCTAAAGTAAATGGTCAGGCTGGGAGGATGACATTCTACTGGACCATCGTGAAGCCTGGAGAAGCAATAACATTTGAGTCAAATGGCGCATTTCTCGCTCCTCGGTATGCTTTTGAATTAGTGTCCATGGGAAACGGGAAATTGTTCAGGAGTGATTTGAGTATTGAGTCTTGCTCAACTAAATGCCAATCCGAAATTGGAGGGATAAACACTAATAGGAGCTTCCACAATGTCCATAGGAACACAATAGGAGACTGCCCCAAATATGTGAATGTTAAATCCCTAAAGCTTGCTACCGGGCTCAGAAATGTCCCTGCGATAGCCACAAGAGGCCTGTTTGGTGCAATAGCTGGTTTCATAGAAGGTGGTTGGCCAGGTCTAATCAATGGTTGGTATGGATTCCAACACAGGAATGAGGAAGGAACAGGAATTGCTGCGGACAAAGAGTCAACCCAGAAAGCAATAGATCAAATAACATCTAAAGTCAATAACATTGTTGATCGGATGAATACGAATTTTGAGTCTGTTCAACATGAATTCAGTGAAATTGAAGAGAGAATAAACCAATTGTCAAAACATGTGGATGATTCTGTTGTTGACATATGGTCATACAACGCACAGCTTCTTGTTCTACTGGAAAATGAAAAAACATTAGATCTCCATGATTCTAATGTTCGAAACCTCCATGAAAAGGTCAGACGAATGCTGAAGGACAATGCTAAAGATGAAGGGAATGGTTGTTTTACCTTCTATCACAAGTGTGATAATGAGTGCATTGAAAAAATCAGGAATGGGACATATGACCATAAGGAATTTGAGGAGGAGTCCAAATTGAATAGGCAAGAAATTGATGGAGTGAAACTGGATTCCAATGGCAATGTCTACAAAATACTGTCAATTTACAGCTGCATTGCAAGCAGTCTTGTGTTGGCAGCAATCATCATGGGATTCATCCTCTGGGCGTGTAGCAATGGGTCATGTAGATGTACCATTTGCATTTAG
>A_/_H11N9|CY207213|A/black-necked_stilt/Chile/4/2013
ATGAAGAAAATACTGCTTCTTGCAGCAATCATCATCTGCATTCAAGCAGACGAGATCTGCATCGGGTACCTGAGCAACAACTCAACAGAAAAAGTAGACACAATAATTGAGAGTAATGTCACGGTAACTAGTTCAGTTGAACTGGTTGAAAATGGGCACACTGGGTCTTTCTGCTCAATCAATGGGAAAGCACCAATAAGTCTTGGTGATTGCTCCTTTGCTGGTTGGATCCTTGGAAATCCAATGTGTGATGATTTGATTGGGAAAACATCATGGTCCTACATTGTGGAGAAACCAAACCCCACCAATGGAATATGTTACCCGGGTACTCTAGAAAATGAAGAGGAATTGAGGCTGAAGTTTAGTAGGGTCCTCGAATACAGCAAATTTGAAGCCTTCACTTCAAATGGATGGGGAGCGGTGAATTATGGTGCTGGTGTTACCGCAGCCTGCAAATATGGAAGCGATAGCTCCTTTTTCAGGCACATGGTGTGGTTGATCCACCAATCGGGAACATATCCTGTTATACAGAGGACATTCAATAACACCAAAGGAAGAGATGTATTAATGGTATGGGGAATCCACCACCCTGCAACTCTACAGGAACAGCGAGACTTGTACAAGAAAGACAGTTCTTATATAGCAGTGGGTTCAGAAAGTTACAACAGGAGGTTCACTCCTGAAATCAGTACAAGGCCTAAAGTAAATGGTCAGGCTGGGAGAATGACATTCTACTGGACCATAGTGAAACCAGGAGAAGCAATAACATTTGAGTCAAATGGCGCATTTCTCGCTCCTCGGTATGCTTTTGAATTAGTGTCCCTGGGAAATGGGAAATTGTTCAGGAGTGACTTGAGTATTGAGTCTTGCTCAACTAAGTGCCAATCCGAAATTGGAGGGATAAACACTAATAGGAGCTTCCACAATGTCCATAGGAACACAATAGGAGACTGCCCCAAATATGTGAATGTCAAATCCCTAAAGCTTGCTACCGGGCTCAGAAATGTTCCTGCGATAGCTACGAGAGGCCTGTTTGGTGCAATAGCTGGTTTCATAGAAGGTGGTTGGCCAGGTCTAATTAATGGTTGGTATGGATTCCAACACAGGAATGAGGAAGGAACAGGGATTGCTGCAGACAAAGAGTCAACCCAGAAAGCAATAGACCAAATAACATCTAAAGTCAATAACATTGTTGATCGGATGAATACGAACTTTGAGTCCGTCCAACATGAATTCAGTGAAATTGAAGAGAGGATAAACCAGTTGTCAAAGCATGTAGATGATTCTGTTATTGACATATGGTCATACAACGCACAGCTTCTTGTTCTACTGGAAAATGAAAAAACATTAGATCTCCATGATTCTAATGTTCGAAACCTCCATGAAAAGGTCAGACGAATGCTGAAAGACAATGCTAAAGATGAAGGGAATGGTTGTTTTACCTTCTATCACAAGTGTGATAATGGGTGCATTGAAAAAATCAGGAATGGAACATATGACCATAAGGAATTTGAGGAGGAGTCCAAACTGAACAGGCAAGAAATTGAGGGAGTGAAACTGGATTCCAATGGCAACGTCTACAAAATACTGTCAATTTACAGCTGCATTGCAAGCAGTCTTGTGTTGGTAGCAATCATTATGGGATTCATCCTCTGGACGTGTAGCAATGGGTCATGTAGATGTACCATTTGCATTTAG
>A_/_H11N0|KX351573|A/northern_shoveler/California/LDC391/2015
ATGAAGAAAATACTGCTCTTTGCAGCAATCATCACCTGCATTCAAGCAGACGAGATCTGCATCGGGTACCTGAGCAACAACTCAACAGAAAAAGTGGACACAATAATTGAGAGTAATGTCACAGTTACTAGCTCAGTTGAACTGGTTGAAAATGAGCACACTGGGTCTTTCTGCTCAATCAATGGGAAAGCACCAATAAGTCTTGGTGATTGCTCCTTTGCTGGTTGGATCCTTGGAAACCCAATGTGTGATGATTTGATTGGGAAAACATCATGGTCCTACATCGTGGAGAAACCAAACCCCACCAATGGAATATGCTACCCAGGCACTCTAGAAAATGAAGAGGAATTGAGGCTGAAGTTTAGTGGGGTCCTCGAATTCAGCAAATTTGAAGCCTTCACTCCAAATGGATGGGGAGCAGTAAACTCTGGTGCTGGTGTTACCGCAGCCTGCAAATTTGGAAGCAGTAACTCCTTTTTCAGAAACATGGTATGGTTAATCCACCAATCAGGGACATATCCTGTTATACGGAGGACATTCAACAACACCAAAGGAAGAGATGTATTAATGGTATGGGGAGTCCACCACCCTGCAACTCTAAAGGAACACCAAGACTTGTACAAGAAGGACACTTCTTATATAGCAGTAGGTTCAGAAAGTTACAACAGGAGGTTCACTCCTGAAATCAGTACAAGGCCTAAAGTAAATGGTCAGGCTGGGAGGATGACATTCTACTGGACCATCGTGAAGCCAGGAGAAGCAATAACATTTGAGTCAAATGGCGCATTTCTCGCTCCTCGGTATGCTTTTGAGTTAGTGTCCCTGGGAAACGGGAAATTGTTCAGGAGTGATTTGAGTATTGAGTCTTGCTCAACTAAATGCCAATCCGAAATTGGAGGGATAAACACTAATAGGAGCTTCCACAATGTCCATAGGAACACAATAGGAGACTGCCCCAAATATGTGAATGTTAAATCCCTAAAGCTTGCTACCGGGCTCAGAAATGTTCCTGCGATAACCACAAGAGGCCTGTTTGGTGCAATAGCTGGTTTCATAGAAGGTGGTTGGCCAGGTCTAATCAATGGTTGGTATGGATTCCAACACAGGAATGAGGAAGGAACAGGAATTGCTGCGGACAAAGAGTCAACCCAGAAAGCAATAGATCAAATAACATCTAAAGTCAATAACATTGTTGATCGGATGAATACGAACTTTGAGTCTGTTCAACATGAATTCAGTGAAATTGAAGAGAGAATAAACCAATTGTCAAAACATGTGGATGATTCTGTTGTTGACATATGGTCATACAACGCACAGCTTCTTGTTCTACTGGAAAATGAAAAAACATTAGATCTCCATGATTCTAATGTTCGAAACCTCCATGAAAAGGTCAGACGAATGCTGAAGGACAATGCTAAAGATGAAGGGAATGGTTGTTTTACCTTCTATCACAAGTGTGATAATGAGTGCATTGAAAAAGTCAGGAATGGAACATATGACCATAAGGAATTTGAGGAGGAGTCCAAATTGAATAGGCAAGAAATTGAGGGAGTGAAACTGGATTCCAATGGCAACGTCTACAAAATACTGTCAATTTACAGCTGCATTGCAAGCAGTCTTGTGTTGGCAGCAATCATTATGGGATTCATCCTCTGGGCGTGTAGCAATGGGTCATGTAGATGTACCATTTGCATTTAG
>A_/_H11N9|KX101174|A/black-necked_stilt/Chile/1/2013
ATGAAGAAAATACTGCTTCTTGCAGCAATCATCATCTGCATTCAAGCAGACGAGATCTGCATCGGGTACCTGAGCAACAACTCAACAGAAAAAGTAGACACAATAATTGAGAGTAATGTCACGGTAACTAGTTCAGTTGAACTGGTTGAAAATGGGCACACTGGGTCTTTCTGCTCAATCAATGGGAAAGCACCAATAAGTCTTGGTGATTGCTCCTTTGCTGGTTGGATCCTTGGAAATCCAATGTGTGATGATTTGATTGGGAAAACATCATGGTCCTACATTGTGGAGAAACCAAACCCCACCAATGGAATATGTTACCCGGGTACTCTAGAAAATGAAGAGGAATTGAGGCTGAAGTTTAGTGGGGTCCTCGAATACAGCAAATTTGAAGCCTTCACTTCAAATGGATGGGGAGCGGTGAATTATGGTGCTGGTGTTACCGCAGCCTGCAAATATGGAAGCGATAGCTCCTTTTTCAGGCACATGGTGTGGTTGATCCACCAATCGGGAACATATCCTGTTATACAGAGGACATTCAATAACACCAAAGGAAGAGATGTATTAATGGTATGGGGAATCCACCACCCTGCAACTCTACAGGAACAGCGAAACTTGTACAAGAAAGACAGTTCTTATATAGCAGTGGGTTCAGAAAGTTACAACAGGAGGTTCACTCCTGAAATCAGTACAAGGCCTAAAGTAAATGGTCAGGCTGGGAGAATGACATTCTACTGGACCATAGTGAAACCAGGAGAAGCAATAACATTTGAGTCAAATGGCGCATTTCTCGCTCCTCGGTATGCTTTTGAATTAGTGTCCCTGGGAAATGGGAAATTGTTCAGGAGTGACTTGAGTATTGAGTCTTGCTCAACTAAGTGCCAATCCGAAATTGGAGGGATAAACACTAATAGGAGCTTCCACAATGTCCATAGGAACACAATAGGAGACTGCCCCAAATATGTGAATGTCAAATCCCTAAAGCTTGCTACCGGGCTCAGAAATGTTCCTGCGATAGCTACGAGAGGCCTGTTTGGTGCAATAGCTGGTTTCATAGAAGGTGGTTGGCCAGGTCTAATTAATGGTTGGTATGGATTCCAACACAGGAATGAGGAAGGAACAGGGATTGCTGCAGACAAAGAGTCAACCCAGAAAGCAATAGACCAAATAACATCTAAAGTCAATAACATTGTTGATCGGATGAATACGAACTTTGAGTCCGTCCAATATGAATTCAGTGAAATTGAAGAGAGGATAAACCAGTTGTCAAAGCATGTAGATGATTCTGTTATTGACATATGGTCATACAACGCACAGCTTCTTGTTCTACTGGAAAATGAAAAAACATTAGATCTCCATGATTCTAATGTTCGAAACCTCCATGAAAAGGTCAGACGAATGCTGAAAGACAATGCTAAAGATGAAGGGAATGGTTGTTTTACCTTCTATCACAAGTGTGATAATGGGTGCATTGAAAAAATCAGGAATGGAACATATGACCATAAGGAATTTGAGGAGGAGTCCAAACTGAACAGGCAAGAAATTGAGGGAGTGAAACTGGATTCCAATGGCAACGTCTACAAAATACTGTCAATTTACAGCTGCATTGCAAGCAGTCTTGTGTTGGTAGCAATCATTATGGGATTCATCCTCTGGACGTGTAGCAATGGGTCATGTAGATGTACCATTTGCATTTAG
>A_/_H11N2|CY207173|A/helmeted_guineafowl/Colombia/2/2015
ATGAAGAAAATACTGCTTCTTGCAGCAATCATCATCTGCATTCAAGCAGACGAGATCTGCATCGGGTACCTGAGCAACAACTCAACAGAAAAGGTAGACACAATAATTGAGAGTAATGTCACGGTAACTAGTTCAGTTGAACTGGTTGAAAATGAGCACACTGGGTCTTTCTGCTCAATCAATGGGAAAGCACCAATAAGTCTTGGTGATTGCTCCTTTGCTGGTTGGATCCTTGGAAATCCAATGTGTGATGATTTGATTGGGAAAACATCATGGTCCTACATCGTGGAGAAACCAAACCCCACCAATGGAATATGTTACCCGGGTACTCTAGAAAATGAAGAAGAATTGAGGCTGAAGTTTAGTGGGGTCCTCGAATACAGCAAATTTGAAGCCTTTACTTCAAATGGATGGGGAGCGGTGAATTCTGGTGCTGGTGTTACCGCAGCCTGCAAATTTGGAAGCAGTAGCTCTTTTTTCAGGCACATGGTGTGGTTGATCCATCAATCGGGAACATATCCTGTTATACAGAGGACATTTAATAACACCAAAGGAAGAGATGTATTAATGGTATGGGGAATCCACCACCCTGCAACTCTACAGGAACAGCGAGACTTGTACAAGAAAGACAGTTCTTATATAGCAGTGGGTTCAGAAAGTTACAACAGGAGGTTCACCCCTGAAATCAGCACAAGGCCTAAAGTAAATGGTCAGGCTGGGAGAATGACATTCTACTGGACCATAGTGAAACCAGGAGAAGCAATAACATTTGAGTCAAATGGCGCATTTCTCGCTCCTCGGTATGCTTTTGAGTTAGTGTCCCTGGGAGATGGGAAATTGTTCAGGAGTGACTTGAGTATTGAATCTTGCTCAACTAAGTGCCAATCCGAAATTGGAGGGATAAACACTAATAGGAGCTTCCACAATGTCCATAGGAACACAATAGGAGACTGCCCCAAATATGTGAATGTCAAATCCCTAAAGCTTGCTACCGGGCTCAGAAATGTTCCTGCGATAGCTACGAGAGGCCTGTTTGGTGCAATAGCTGGTTTCATAGAAGGTGGTTGGCCAGGTCTAATTAATGGTTGGTATGGATTCCAACACAAGAATGAGGAAGGAACAGGGATTGCTGCAGACAAAGAGTCAACCCAGAAAGCAATAGACCAAATAACATCTAAGGTCAATAACATTGTTGATCGGATGAATACGAACTTTGAGTCCGTCCAACATGAATTCAGTGAAATTGAAGAGAGGATAAATCAGTTGTCAAAACATGTAGATGATTCTGTTATTGACATATGGTCATACAACGCACAGCTTCTTGTTCTACTGGAAAATGAAAAAACATTAGATCTCCATGATTCTAATGTTCGAAACCTCCATGAAAAGGTCAGACGAATGCTGAAAGACAATGCTAAAGATGAAGGGAATGGTTGTTTTACCTTCTATCACAAGTGTGATAATGGGTGCATTGAAAAAATCAGGAATGGAACATATGACCATAAGGAATTTGAGGAGGAGTCCAAACTGAACAGGCAAGAAATTGAGGGAGTGAAACTGGATTCCAATGGCAACGTCTACAAAATACTGTCAATTTACAGCTGCATTGCAAGCAGTCTTGTGTTGGCAGCAATCATTATGGGATTCATCCTCTGGACGTGTAGCAATGGGTCATGTAGATGTACCATTTGCATTTAG
>A_/_H11N9|CY206854|A/mallard/Southcentral_Alaska/15ML00407/2015
ATGAAGAAAACACTGCTCCTTGCAGCAATCATCATCTGCATTCAGGCAGACGAGATCTGCATCGGGTACCTGAGCAACAACTCAACAGAAAAAGTGGACACAATAATTGAGAGTAATGTCACGGTCACTAGCTCAGTTGAACTGGTTGAGAATGAGCACACTGGGTCTTTCTGCTCAATCGATGGGAAAGCACCAATAAGTCTTGGTGATTGTTCCTTTGCTGGCTGGATCCTTGGAAACCCGATGTGTGATGATTTGATTGGAAAAACATCATGGTCCTACATCGTGGAGAAACCAAACCCCACCAATGGAATATGTTACCCGGGTACTCTAGAGAATGAAGAGGAATTGAGGCTGAAGTTTAGTGGGGTCCTCGAATTCAACAAATTTGAAGCCTTCACTTCAAATGGATGGGGAGCAGTGAATTCTGGTGCCGGTGTTACCGCAGCCTGCAAATTCGGAAGCAGTAACGCCTTTTTCAGGAACATGGTATGGTTGATCCACCAATCAGGAACATATCCTGTTATAAGGAGAACATTCAATAACACCAAAGGAAGAGATGTATTAATGGTGTGGGGAGTCCACCACCCTGCAACTCTAAAGGAACACCAAGACTTGTACAAAAAGGACAGTTCTTATGTAGCAGTAGGCTCAGAAAGTTACAACAGGAGGTTCACCCCTGAAATCAGTACAAGGCCTAAAGTAAATGGTCAGGCTGGGAGAATGACATTCTATTGGACCATAGTGAAACCGGGAGAAGCAATAACATTTGAGTCAAATGGTGCATTCCTTGCTCCTAGGTATGCTTTTGAATTAGTGTCCCTGGGAAACGGGAAGTTGTTCAGGAGTGACTTGAGTATTGAGTCTTGCTCAACTAAATGCCAGTCCGAAATTGGAGGGATAAACACTAATAGGAGCTTCCACAATGTCCATAGGAATACAATAGGAGACTGCCCTAAGTATGTAAATGTTAAATCCCTAAAGCTTGCTACCGGACTCAGAAATGTTCCTGCGATAGCGACAAGAGGCCTGTTTGGTGCAATAGCTGGTTTCATAGAAGGTGGTTGGCCAGGTCTAATCAATGGTTGGTATGGATTCCAACACCGGAATGAGGAAGGAACAGGGATTGCTGCAGACAAAGAATCAACCCAGAAAGCAATAGACCAAATAACATCTAAAGTCAATAACGTTGTTGATCGAATGAATACAAACTTTGAGTCTGTTCAACATGAATTCAGTGAGATTGAGGAGAGAATAAACCAGTTGTCAAAACATGTGGACGATTCTGTTATTGACATATGGTCATACAACGCACAGCTTCTTGTTCTACTGGAAAATGAAAAAACGTTAGATCTCCATGATTCTAATGTTCGAAACCTTCATGAGAAGGTCAGGCGAATGCTAAAGGATAATGCTAAAGATGAAGGGAATGGTTGTTTTACCTTCTATCACAAGTGTGATAATGAGTGCATTGAGAAAGTCAGGAATGGAACATATGACCATAAGGAATTTGAGGAGGAATCCAAACTGAACAGACAAGAAATTGAGGGAGTGAAACTGGATTCCAATGGCAACGTCTACAAAATACTGTCAATTTACAGCTGCATTGCAAGCAGTCTTGTGTTGGCAGCAATCATTATGGGGTTCATCTTCTGGGCGTGTAGCAATGGGTCATGTAGATGTACCATTTGCATTTAG
>A_/_H11N9|CY206830|A/mallard/Southcentral_Alaska/12ML01685/2014
ATGAAGAAAACACTGCTCCTTGCAGCAATCATCATCTGCATTCAAGCAGACGAGATCTGCATCGGGTACCTGAGCAACAACTCAACAGAAAAAGTGGACACAATAATTGAGAGTAATGTCACGGTTACTAGCTCAGTTGAACTGGTTGAGAACGAGCACACTGGGTCTTTCTGCTCAATCGATGGGAAAGCACCAATAAGTCTTGGTGATTGCTCCTTTGCTGGCTGGATCCTTGGAAACCCGATGTGTGATGATTTGATTGGAAAAACATCATGGTCCTACATCGTGGAGAAACCAAACCCCACCAATGGAATATGTTACCCGGGTACTCTAGAGAATGAAGAGGAATTGAGGCTGAAGTTTAGTGGGGTCCTCGAATTCAACAAATTTGAAGCCTTCACTTCAAATGGATGGGGAGCAGTGAATTCTGGTGCCGGTGTTACCGCAGCCTGCAAATTCGGAAGCAGTAACGCCTTTTTCAGGAACATGGTATGGTTGATCCACCAATCAGGAACATATCCTGTTATAAGGAGGACATTCAATAACACCAAAGGAAGAGATGTATTAATGGTGTGGGGAGTCCACCACCCTGCAACTCTAAAGGAACACCAAGACTTGTACAAAAAGGACAGTTCTTATGTAGCAGTAGGCTCAGAAAGTTACAACAGGAGGTTCACCCCTGAAATCAGTACAAGGCCTAAAGTAAATGGTCAGGCTGGGAGAATGACATTCTATTGGACCATAGTGAAACCGGGAGAAGCAATAACATTTGAGTCAAATGGTGCATTCCTTGCTCCTAGGTATGCTTTTGAATTAGTGTCCCTGGGAAACGGGAAGTTGTTCAGGAGTGACTTGAGTATTGAGTCTTGCTCAACTAAATGCCAGTCCGAAATTGGAGGGATAAACACTAATAGGAGCTTCCACAATGTCCATAGGAATACAATAGGAGACTGCCCTAAGTATGTAAATGTTAAATCCCTAAAGCTTGCTACCGGACTCAGAAATGTTCCTGCGATAGCGACAAGAGGCCTGTTTGGTGCAATAGCTGGTTTCATAGAAGGTGGTTGGCCAGGTCTAATCAATGGTTGGTATGGATTCCAACACCGGAATGAGGAAGGAACAGGGATTGCTGCAGACAAAGAATCAACCCAGAAAGCAATAGACCAAATAACATCTAAAGTCAATAACATTGTTGATCGAATGAATACAAACTTTGAGTCTGTTCAACATGAATTCAGTGAGATTGAGGAGAGAATAAACCAGTTGTCAAAACATGTGGACGATTCTGTTATTGACATATGGTCATACAACGCACAGCTTCTTGTTCTACTGGAAAATGAAAAAACGTTAGATCTCCATGATTCTAATGTTCGAAACCTTCATGAGAAGGTCAGGCGAATGCTAAAGGACAATGCTAAAGATGAAGGGAATGGTTGTTTTACCTTCTATCACAAGTGTGATAATGAGTGCATTGAGAAAGTCAGGAATGGAACATATGACCATAAGGAATTTGAGGAGGAATCCAAACTGAACAGACAAGAAATTGAGGGAGTGAAACTGGATTCCAATGGCAACGTCTACAAAATACTGTCAATTTACAGCTGCATTGCAAGCAGTCTTGTGTTGGCAGCAATCATTATGGGGTTCATCTTCTGGGCGTGTAGCAATGGGTCATGTAGATGTACCATTTGCATTTAG
>A_/_H11N9|CY206308|A/blue-winged_teal/Texas/AI12-4566/2012
ATGAAGAAAACACTGCTCCTTGCAGCAATCATCATCTGCATTCAAGCAGACGAGATCTGCATCGGGTACCTGAGCAACAACTCAACAGAAAAAGTGGACACAATAATTGAGAGTAATGTCACGGTCACTAGCTCAGTTGAACTGGTCGAAAGCGAGCACACTGGGTCTTTCTGCTCAATCGATGGGAGAGCACCAATAAGTCTTGGTGATTGCTCCTTTGCTGGTTGGATCCTTGGAAACCCGATGTGTGATGATTTGATTGGGAAAACATCCTGGTCCTACATCGTGGAGAAACCAAACCCCATCAATGGAATATGTTACCCGGGTACTCTAGAAAATGAAGAGGAATTGAGGCTGAAGTTTAGTGGGGTCCTCGAGTTCAGCAAATTTGAAGCCTTCACTTCAAATGGATGGGGAGCAGTGAATTCTGGTGCTGGTGTTACCGCAGCCTGCAAATTTGGAAGCAGTAACGCCTTTTTCAGAAACATGGTATGGTTGATCCACCAATCAGGGACATATCCTGTTATAAGGAGGACATTCAATAACACCAAAGGGAGAGATGTATTAATGGTATGGGGAGTCCACCACCCTGCAACTCTAAAGGAACACCAAGACTTGTACAAAAAGGACAGTTCTTATGTAGCAGTAGGCTCAGAAAGTTACAATAGGAGGTTCATTCCTGAGATCAGTACAAGGCCTAAAGTGAATGGTCAGGCTGGGAGAATGACATTCTATTGGACCATAGTGAAACCGGGAGAAGCAATAACATTTGAATCAAATGGCGCATTTCTTGCTCCTAGGTATGCTTTTGAATTAGTGTCCCTGGGAAACGGGAAATTGTTCAGGAGTGGCTTGAGTATTGAGTCTTGTTCAACTAAGTGCCAGTCCGAAATTGGAGGGATAAACACTAATAGGAGCTTCCACAATGTCCATAGGAACACAATAGGAGACTGCCCTAAATATGTAAATGTTAAATCCCTAAAGCTTGCTACCGGACTCAGAAATGTTCCTGCGATAGCAACGAGAGGCCTGTTTGGTGCAATAGCTGGCTTCATAGAAGGTGGTTGGCCAGGTCTAATCAATGGTTGGTATGGATTCCAACACAGGAATGAGGAAGGAACAGGGATTGCCGCAGACAAAGAATCAACCCAGAAAGCAATAGACCGAATAACATCTAAAGTCAATAACATTGTTGATCGAATGAATACGAACTTTGAGTCTGTTCAACATGAATTCAGTGAAATTGAAGAGAGAATAAACCAGTTGTCAAAACATGTGGATGATTCTGTTATTGACATATGGTCATACAACGCACAGCTTCTTGTTCTACTGGAAAATGAAAAAACATTAGATCTCCATGATTCTAATGTTCGAAACCTCCATGAAAAGGTCAGACGGATGCTGAAGGACAATGCTAAAGATGAAGGGAATGGTTGTTTTACCTTTTATCACAAGTGTGATAATGAGTGCATTGAGAAAGTCAGGAATGGAACATATGACCATAAGGAATTTGAAGAGGAGTCCAAACTGAACAGACAAGAAATTGAGGGAGTGAAACTGGATTCCAATGGCAACGTCTACAAAATACTGTCAATTTACAGCTGCATTGCAAGCAGTCTTGTGTTGGCAGCAATCATTATGGGGTTCATCCTCTGGGCGTGTAGCAATGGGTCATGTAGATGTACCATTTGCATTTAG
>A_/_H11N6|CY206244|A/blue-winged_teal/Texas/AI12-3768/2012
ATGAAGAAAACACTGCTCCTTGCAGCGATCATCATCTGCATTCAAGCAGACGAGATCTGCATCGGGTACCTAAGCAACAACTCAACAGAAAAAGTGGACACAATAATTGAGAGTAATGTCACGGTTACTAGCTCAGTCGAACTGGTTGAGAATGAGCACACTGGGTCTTTCTGCTCAATCGATGGGAAAGCACCAATAAGTCTTGGTGATTGCTCCTTCGCTGGTTGGATCCTTGGAAACCCGATGTGTGATGATCTGATTGGGAAAACATCATGGTCCTACATCGTAGAGAAACCAAACCCCATCAATGGAATATGTTACCCGGGTATTCTAGAAAATGAAGAGGAATTGAGGCTGAAGTTTAGTGGGGTCCTCGAATTCAGCAAATTTGAAGCCTTCACTTCAAATGGATGGGGAGCAGTGAATTCTGGTGCCGGTGTTACCGCAGCCTGCAAATTTGGAAGCAGTAATGCCTTTTTCAGGAACATGGTATGGTTGATCCACCAATCAGGGACATACCCTGTTATAAGGAGGACATTCAATAACACCAAAGGAAGAGATGTATTAATGGTATGGGGAGTCCACCACCCTGCAACTCTAAAGGAACACCAAGACTTGTACAAAAAGGACAGTTCTTATGTAGCAGTAGGCTCAGAAAGTTACAACAGGAGGTTCACTCCTGAAATCAGTACAAGGCCTAAAGTAAATGGTCAGGCTGGGAGAATGACATTCTATTGGACCATAGTGAAACCGGGAGAAGCAATAACATTTGAGTCAAATGGCGCATTTCTTGCTCCTAGGTATGCTTTTGAATTAGTGTCCCTGGGAAACGGGAAGTTGTTCAGGAGTGACTTGAGTATTGAGTCTTGTTCAACTAAATGCCAGTCCGAAATTGGAGGGATAAACACTAATAGGAGCTTCCACAATGTCCATAGGAACACAATAGGAGACTGCCCTAAATATGTAAATGTTAAATCCCTAAAGCTTGCTACCGGACTCAGAAATGTTCCTGCGATAGCGACAAGAGGCCTGTTTGGTGCAATAGCTGGTTTCATAGAAGGTGGTTGGCCAGGTCTAATCAATGGTTGGTATGGATTCCAACACAGGAATGAGGAAGGAACAGGGATTGCCGCAGACAAAGAATCAACCCAGAAAGCAATAGACCAAATAACATCTAAAGTCAACAACATTGTTGATCGGATGAATACGAACTTTGAGTCTGTTCAACATGAGTTCAGTGAAATTGAAGAGAGAATAAACCGGTTGTCAAAACATGTGGACGATTCTGTTATTGACATATGGTCATACAACGCACAGCTTCTTGTTCTACTGGAAAATGAAAAAACGTTAGATCTCCATGATTCTAATGTTCGAAACCTTCATGAAAAGGTCAGACGAATGCTGAAGGACAATGCCAAAGATGAAGGGAATGGTTGTTTTACCTTCTATCACAAGTGTGATAATGAGTGCATTGAGAAAGTCAGGAATGGAACATATGACCATAAGGAATTTGAGGAGGAGTCCAAACTGAACAGACAAGAAATTGAGGGAGTGAAACTGGATTCCAATGGCAACGTCTACAAAATACTGTCAATTTACAGCTGCATTGCAAGCAGTCTTGTGTTGGCAGCAATCATTATGGGGTTCATCCTCTGGGCGTGTAGCAATGGGTCATGTAGATGTACCATTTGCATTTAG
>A_/_H11N9|CY206236|A/blue-winged_teal/Texas/AI12-3737/2012
ATGAAGAAAACACTGCTCCTTGCAGCAATCATCATCTGCATTCAAGCAGACGAGATCTGCATCGGGTACCTGAGCAACAACTCAACAGAAAAAGTGGACACAATAATTGAGAGTAATGTCACGGTTACTAGCTCAGTTGAACTGGTTGAGAATGAACACACTGGGTCTTTCTGCTCAATCGATGGGAAAGCACCAATAAGTCTTGGTGACTGCTCCTTTGCTGGTTGGATCCTTGGAAACCCGATGTGTGATGATTTGATTGGGAAAACATCATGGTCCTACATCGTGGAGAAACCAAACCCCATCAATGGAATATGTTACCCGGGTACTCTAGAAAATGAAGAGGAATTGAGGCTGAAGTTTAGTGGAGTCCTCGAATTCAGCAAATTTGAGGCCTTTACTTCAAATGGATGGGGAGCAGTGAATTCCGGTGCCGGTGTTACCGCAGCCTGCAAATTTGGAAGCAGCAACGCCTTTTTCAGGAACATGGTATGGTTGATCCACCAATCAGGGACATATCCTGTTATAAGGAGAACATTCAATAACACCAAAGGAAGAGATGTGTTAATGGTATGGGGAGTCCACCACCCTGCAACTATAAAGGAACACCAAGACTTATACAAAAAGGACAGTTCTTATGTAGCAGTAGGCTCAGAAAGTTACAACAGGAGGTTCACTCCCGAAATCAGTACAAGGCCTAAAGTAAATGGTCAGGCTGGGAGAATGACATTCTATTGGACCATAGTGAAATCTGGAGAAGCAATAACATTTGAGTCAAATGGCGCATTTCTTGCTCCTAGGTATGCTTTTGAATTAGTGTCCCTGGGAAACGGAAAGTTGTTCAGGAGTGAATTGAGTATAGAGTCTTGTTCAACTAAATGCCAGTCCGAAATTGGAGGGATAAACACTAATAGGAGCTTCCACAATGTCCATAGGAACACAATAGGAGATTGCCCTAAATATGTAAATGTTAAATCCCTAAGGCTTGCTACCGGACTCAGAAATGTCCCTGCGATAGCGACAAGAGGCCTGTTTGGTGCAATAGCTGGTTTCATAGAAGGTGGTTGGCCAGGTCTAATCAATGGTTGGTATGGATTCCAACACAGGAATGAGGAAGGAACAGGGATTGCCGCAGACAAAGAATCAACACAGAAAGCAATAGACCAAATAACATCTAAAGTCAATAACATTGTCGATCGGATGAATACGAATTTTGAGTCTGTTCAACATGAATTCAGTGAAATCGAAGAGAGAATAAACCAGTTGTCAAAACATGTGGACGATTCTGTTATTGACATATGGTCATACAACGCACAGCTTCTTGTTCTACTGGAAAATGAAAAAACGTTAGATCTCCATGATTCTAATGTTCGAAACCTTCATGAAAAGGTCAGACGAATGCTAAAGGACAATGCTAAAGATGAAGGGAATGGTTGTTTTACCTTCTATCACAAGTGTGATAATGAGTGCATTGAGAAAGTCAGGAATGGAACATATGACCATAAGGAATTTGAGGAGGAGTCCAAACTGAACAGACAAGAAATTGAGGGAGTGAAACTGGATTCCAATGGCAACGTCTACAAAATACTGTCAATTTACAGCTGCATTGCAAGCAGTCTTGTGTTGGCAGCAATCATTATGGGGTTCATCCTCTGGGCGTGTAGCAATGGGTCATGTAGATGTACCATTTGCATTTAG
>A_/_H11N9|CY203773|A/mallard/Maryland/07OS1316/2007
ATGAAGAAAATACTGCTCCTTGCAGCAATCATCATCTGCATTCAAGCAGACGAGATCTGCATCGGGTACCTGAGCAACAACTCAACAGAAAAAGTGGACACAATAATTGAGAGTAATGTCACGGTTACTAGCTCAGTTGAACTGGTTGAAAATGAGCACACTGGGTCTTTCTGCTCAATCGATGGGAAAGCACCAATAAGTCTTGGTGATTGCTCCTTTGCTGGTTGGATCCTTGGAAACCCAATGTGTGATGATTTGATTGGGAAAACATCATGGTCCTACATCGTGGAGAAACCAAACCCCACCAATGGAATATGTTACCCGGGTACTCTAGAAAATGAAGAGGAATTGAGGCTGAAGTTTAGTGGGGTCCTCGAATTCAGCAAATTTGAAGCCTTCACTTCAAATGGATGGGGAGCAGTAAATTCTGGTGCTGGTGTTACCGCAGCCTGCAAATTTGGAAGCAGTAACTCCTTTTTCAGGAACATGGTATGGTTGATCCACCAATCAGGGACATATCCTGTTATACGGAGGACATTCAACAACACCAAAGGAAGAGATGTATTAATGGTATGGGGAGTCCACCACCCTGCAACTCTAAAGGAACACCAAGACTTGTACAAAAAGGACAGTTCTTATATATCAGTAGGTTCAGAAAGTTACAACAGGAGGTTCACTCCTGAAATCAGTACAAGGCCTAAAGTAAATGGTCAGGCTGGGAGAATGACATTCTACTGGACCATAGTGAAGCCGGGAGAAGCAATAACATTTGAGTCAAATGGCGCATTTCTCGCTCCTCGGTATGCTTTTGAGTTAGTGTCCCTGGGAAACGGGAAATTGTTCAGGAGTGACTTGAGTATTGAGTCTTGTTCAACCAAATGCCAATCCGAAATTGGAGGGATAAACACTAATAGGAGCTTCCACAATGTCCATAGGAACACAATAGGAGACTGCCCCAAATATGTGAATGTTAAATCCCTAAAGCTTGCTACCGGGCTCAGAAATGTTCCTGCGATAGCTACAAGAGGCCTGTTTGGTGCAATAGCTGGTTTCATAGAAGGTGGTTGGCCAGGTCTAATCAATGGTTGGTATGGATTCCAACACAGGAATGAGGAAGGAACAGGGATTGCTGCAGACAAAGAATCAACCCAGAAAGCAATAAACCAAATAACATCTAAAGTCAATAACATTGTTGATCGGATGAATACGAACTTTGAGTCTGTTCAACATGAATTCAGTGAAATTGAAGAGAGAATAAACCAGTTGTCAAAACATGTGGATGATTCTGTTATTGACATATGGTCATACAACGCACAGCTTCTTGTTCTACTGGAAAATGAAAAAACATTAGATCTCCATGATTCTAATGTTCGAAACCTCCATGAAAAGGTCAGACGAATGCTGAAGGACAATGCTAAAGATGAAGGGAATGGTTGTTTTACTTTCTATCACAAGTGTGATAATGAGTGCATTGAAAAAGTCAGGAATGGAACATATGACCATAAGGAATTTGAGGAGGAGTCCAAACTGAATAGACAAGAAATTGAGGGAGTGAAACTGGATTCCAATGGCAACGTCTACAAAATACTGTCAATTTACAGCTGCATTGCAAGCAGTCTTGTGTTGGCAGCAATCATTATGGGGTTCATCCTCTGGGCGTGTGGCAATGGGTCATGTAGATGTACCATTTGCATTTAG
>A_/_H11N9|CY203709|A/mallard/Maryland/06OS1236/2006
ATGAAGAAAGTACTGCTCTTTGCAGCAATCATCATCTGCATCCAAGCAGACGAGATCTGTATTGGGTACCTGAGCAACAACTCAACAGAAAAAGTGGACACAATAATTGAGAGTAATGTCACAGTTACTAGCTCAGTTGAACTGGTTGAAAATGAGCACACTGGGTCTTTCTGCTCAATCGACGGGAAAGCACCGATAAGTCTTGGTGATTGCTCCTTTGCTGGATGGATCCTTGGAAATCCAATGTGTGATGATTTGATTGGGAAAACATCGTGGTCCTACATAGTGGAGAAACCAAATCCTGTCAATGGAATATGCTACCCGGGTACTCTAGAAAATGAAGAAGAATTGAGACTGAAGTTTAGTGGGGTCCTCGAATTCAGCAAATTTGAAGCCTTCACTTCAAATGGATGGGGAGCAGTAAATTCTGGTGCTGGTGTTACTGCAGCCTGCAAATTTGGAAGCAGTAACTCTTTTTTCAGGAACATGGTATGGTTGATCCACCAATCAGGGACATATCCTGTTATAAGGAGGACATTCAACAACACCAAAGAAAGAGATGTATTAATGGTATGGGGAGTTCACCATCCCGCAACTCTAAAAGAACACCAAGACTTGTACAAAAAGGACAGTTCTTATGTCGCAGTGGGTTCAGAGAGTTACAACAGGAGGTTCACTCCTGAGATCAGCACAAGGCCTAAAGTAAATGGTCAGGCTGGGAGGATGACATTCTACTGGACCATAGTGAAACCAGGAGAAGCAATAACATTTGAGTCAAATGGTGCATTTCTCGCCCCTCGGTATGCTTTTGAGTTAGTGTCCTTGGGGAATGGGAAGTTGTTCAGGAGTGACTTGAATATTGAATCTTGCTCAACTAAATGCCAGTCCGAAATTGGAGGGATCAACACTAATAGGAGCTTCCACAATGTCCATAGAAACACAATAGGAGACTGCCCCAAATATGTGAATGTTAAGTCCCTAAAACTTGCTACCGGGCTCAGAAATGTCCCTGCGATTGCTACAAGAGGCCTGTTTGGTGCAATAGCTGGTTTCATAGAAGGTGGTTGGCCAGGCCTAATCAATGGTTGGTATGGATTCCAACACAGAAATGAAGAAGGTACAGGGATTGCTGCAGACAGAGAATCAACCCAGAAAGCAATAGACCAAATAACATCTAAAGTCAATAACATTGTTGATCGGATGAATACGAACTTTGAGTCTGTCCAACATGAATTCAGTGAAATTGAAGAGAGAATAAACCAGTTGTCAAAACATGTGGATGATTCTGTTATTGACATATGGTCATACAACGCACAGCTTCTTGTTCTATTGGAAAATGAAAAAACATTAGATCTCCATGATTCTAATGTTCGACACCTCCATGAAAAAGTCAGACGAATGCTGAAGGACAATGCCAAAGATGAAGGGAATGGTTGTTTTACTTTCTACCACAAGTGTGATAATGAGTGTATTGAAAAAGTCAGGAATGGAACATATGACCACAAGGAATTTGAAGAGGAGTCCAGACTGAACAGACAAGAAATTGAGGGAGTGAAATTGGATTCCAAAGGCAACGTTTACAAAATACTGTCAATTTACAGCTGCATTGCAAGCAGTCTTGTGTTGGCAGCAATCATTATGGGGTTCATCTTCTGGGCGTGTAGCAATGGGTCATGTAGATGTACCATTTGCATTTAG
>A_/_H11N9|CY202996|A/mallard/Maryland/07OS1563/2007
ATGAAGAAAATACTGCTCCTTGCAGCAATCATCATCTGCATTCAAGCAGACGAGATCTGCATCGGGTACCTGAGCAACAACTCAACAGAAAAAGTGGACACAATAATTGAGAGTAATGTCACGGTTACTAGCTCAGTTGAACTGGTTGAAAATGAGCACACTGGGTCTTTCTGCTCAATCGATGGGAAAGCACCAATAAGTCTTGGTGATTGCTCCTTTGCTGGTTGGATCCTTGGAAACCCAATGTGTGATGATTTGATTGGGAAAACATCATGGTCCTACATCGTGGAGAAACCAAACCCCACCAATGGAATATGTTACCCGGGTACTCTAGAAAATGAAGAGGAATTGAGGCTGAAGTTTAGTAGGGTCCTCGAATTCAGCAAATTTGAAGCCTTCACTTCAAATGGATGGGGAGCAGTAAATTCTGGTGCTGGTGTTACCGCAGCCTGCAAATTTGGAAGCAGTAACTCCTTTTTCAGGAACATGGTATGGTTGATCCACCAATCAGGGACATATCCTGTTATACGGAGGACATTCAACAACACCAAAGGAAGAGATGTATTAATGGTATGGGGAGTCCACCACCCTGCAACTCTAAAGGAACACCAAGACTTGTACAAAAAGGACAGTTCTTATATATCAGTAGGTTCAGAAAGTTACAACAGGAGGTTCACTCCTGAAATCAGTACAAGGCCTAAAGTAAATGGTCAGGCTGGGAGAATGACATTCTACTGGACCATAGTGAAGCCGGGAGAAGCAATAACATTTGAGTCAAATGGCGCATTTCTCGCTCCTCGGTATGCTTTTGAGTTAGTGTCCCTGGGAAACGGGAAATTGTTCAGGAGTGACTTGAGTATTGAGTCTTGCTCAACCAAATGCCAATCCGAAATTGGAGGGATAAACACTAATAGGAGCTTCCACAATGTCCATAGGAACACAATAGGAGACTGCCCCAAATATGTGAATGTTAAATCCCTAAAGCTTGCTACCGGGCTCAGAAATGTTCCTGCGATAGCTACAAGAGGCCTGTTTGGTGCAATAGCTGGTTTCATAGAAGGTGGTTGGCCAGGTCTAATCAATGGTTGGTATGGATTCCAACACAGGAATGAGGAAGGAACAGGGATTGCTGCAGACAAAGAATCAACCCAGAAAGCAATAAACCAAATAACATCTAAAGTCAATAACATTGTTGATCGGATGAATACGAATTTTGAGTCTGTTCAACATGAATTCAGTGAAATTGAAGAGAGAATAAACCAGTTGTCAAAACATGTGGATGATTCTGTTATTGACATATGGTCATACAACGCACAGCTTCTTGTTCTACTGGAAAATGAAAAAACATTAGATCTCCATGATTCTAATGTTCGAAACCTCCATGAAAAGGTCAGACGAATGCTGAAGGACAATGCTAAAGATGAAGGGAATGGTTGTTTTACTTTCTATCACAAGTGTGATAATGAGTGCATTGAAAAAGTCAGGAATGGAACATATGACCATAAGGAATTTGAGGAGGAGTCCAAACTGAATAGACAAGAAATTGAGGGAGTGAAACTGGATTCCAATGGCAACGTCTACAAAATACTGTCAATTTACAGCTGCATTGCAAGCAGTCTTGTGTTGGCAGCAATCATTATGGGGTTCATCCTCTGGGCGTGTGGCAATGGGTCATGTAGATGTACCATTTGCATTTAG
>A_/_H11N9|CY202906|A/mallard/Maryland/10OS2305/2010
ATGAAGAAAATACTGCTCCTTGCAGCAATCATCATCTGCATTCAAGCAGACGAGATCTGCATCGGGTACCTGAGCAACAACTCAACAGAAAAAGTGGACACAATAATTGAGAGTAATGTCACGGTTACCAGCTCAATTGAACTGGTTGAAAATGAGCACACTGGGTCTTTCTGCTCAATCGATGGGAAAGCACCAATAAGTCTTGGTGATTGCTCCTTTGCTGGTTGGATCCTTGGAAACCCAATGTGTGATGATTTGATTGGGAAAACATCATGGTCCTACATCGTGGAGAAACCAAACCCCACCAATGGAATATGTTACCCGGGTACTCTAGAAAATGAAGAGGAATTGAGGCTGAAGTTTAGTGGGGTCCTCGAATTCAGCAAATTTGAAGCCTTCACTTCAAATGGATGGGGAGCAGTAAATTCTGGTGCTGGTGTTACCGCGGCCTGCAAATTTGGAAGCAGTAACTCCTTTTTCAGGAACATGGTATGGTTGATCCACCAATCAGGGACATATCCTGTTATACAGAGGACATTCAACAACACCAAAGGAAGAGATGTATTAATGGTATGGGGAGTCCACCACCCTGCAACTCTAAAAGAACACCAAGACTTGTACAAAAAGGATAGCTCTTATATAGCAGTAGGCTCAGAAAGTTACAACAGGAGGTTCACTCCTGAAATCAGTACAAGGCCTAAAGTAAATGGCCAGGCTGGGAGAATGACATTCTACTGGACCATAGTGAAACCGGGAGAAGCAATAACATTTGAGTCAAATGGCGCATTTCTCGCTCCTCGGTATGCTTTTGAGTTAGTGTCCCTGGGAAACGGGAAATTATTCAGGAGTGACTTGAGTATCGAGTCTTGCTCAACTAAATGTCAATCCGAAATTGGAGGGATAAACACTAATAGGAGCTTCCACAATGTCCATAGGAACACAATAGGAGACTGCCCCAAATATGTGAATGTTAAATCCTTAAAGCTTGCCACCGGGCTCAGAAATGTTCCTGCGATAGCTACAAGAGGCCTGTTTGGTGCAATAGCTGGTTTCATAGAAGGTGGTTGGCCAGGTCTGATCAATGGTTGGTATGGATTCCAACACAGGAATGAGGAAGGAACAGGGATTGCTGCAGACAAAGAATCAACCCAGAAAGCAATAGACCAAATAACATCTAAAGTCAATAACATTGTTGATCGAATGAATACGGACTTTGAGTCTGCTCAACATGAATTCAGTGAAATTGAAGAGAGAATAAATCAGTTGTCAAAACATGTGGATGATTCTGTTATTGACATATGGTCATACAACGCACAGCTTCTTGTTCTACTAGAAAATGAAAAAACATTAGATCTCCATGATTCTAATGTTCGAAACCTCCATGAAAAGGTCAGGCGAATGCTGAAAGACAATGCTAAAGATGAAGGGAATGGTTGTTTTACCTTCTATCACAAGTGTGATAATGAATGCATTGAAAAAGTCAGGAATGGAACATATGACCATAAGGAATTTGAGGAGGAGTCCAAACTGAACAGACAAGAAATTGAGGGAGTGAAACTGGATTCCAATGGCAACGTCTACAAAATACTGTCAATTTACAGCTGCATTGCAAGCAGTCTTGTGTTGGCAGCAATCATTATGGGTTTCATCCTCTGGGCGTGTAGCAATGGGTCATGTAGATGTACCATTTGCATTTAG
>A_/_H11N9|CY202882|A/mallard/Maryland/10OS146/2010
ATGAAGAAAATACTGCTCCTTGCAGCAATCATCATCTGCATTCAAGCAGACGAGATCTGCATCGGGTACCTGAGCAACAACTCAACAGAAAAAGTAGACACAATAATTGAGAGTAATGTCACGGTTACTAGCTCAGTTGAACTGGTTGAAAATGAGCACACTGGGTCTTTCTGCTCAATCAATGGGAAAGCACCAATAAGTCTTGGTGATTGTTCCTTTGCTGGTTGGATCCTTGGAAACCCAATGTGTGATGATTTGATTGGGAAAACATCATGGTCCTACATCGTGGAGAAACCAAACCCCATCAATGGAATATGTTACCCGGGTACTCTAGAAAATGAAGAGGAATTGAGGCTGAAGTTTAGTGGGGTCCTCGAATTCAGCAAATTTGAAGCCTTCACTTCAAATGGATGGGGAGCAGTAAATTCTGGTGCTGGTGTTACCGCAGCCTGCAAATTTGGAAGCAGTAACTCCTTTTTCAGGAACATGGTATGGTTGATCCACCAATCAGGGACATATCCTGTTATACGGAGGACATTCAACAACACCAAAGGAAGAGATGTATTAATGGTATGGGGAGTCCACCACCCTGCAACTCTAAAGGAACACCAAGACTTGTACAAGAAGGACAGTTCTTATATAGCAGTAGGTTCAGAAAGTTACAACAGGAGGTTCACTCCTGAAATCAGTACAAGGCCTAAAGTAAATGGTCAGGCTGGGAGAATGACATTCTACTGGACCATAGTGAAACCGGGAGAAGCAGTAACATTTGAGTCAAATGGCGCATTTCTCGCTCCTCGGTATGCCTTTGAGTTAGTGTCCCTGGGAAACGGGAAATTGTTCAGGAGTGACTTGAGTATTGAGTCTTGCTCAACTAAGTGCCAATCCGAAATTGGAGGGATAAACACTAATAGGAGCTTCCACAATGTCCATAGGAACACAATAGGAGACTGCCCCAAATATGTGAATGTTAAATCCCTAAAGCTTGCTACCGGGCTCAGAAATGTTCCTGCGATAGCTACGAGAGGCCTGTTTGGTGCAATAGCTGGTTTCATAGAAGGTGGTTGGCCAGGTCTAATTAATGGTTGGTATGGATTCCAACACAGGAATGAGGAAGGAACAGGGATTGCTGCAGACAAAGAGTCAACCCAGAAAGCAATAGACCAAATAACATCTAAAGTCAATAACATTGTTGATCGGATGAATACGAACTTTGAGTCTGTTCAACATGGATTCAGTGAAATTGAAGAGAGAATAAACCAGTTGTCAAAACATGTGGATGATTCTGTTATTGACATATGGTCATACAACGCACAGCTTCTTGTTCTACTGGAAAATGAAAAAACATTAGATCTCCATGATTCTAATGTTCGGAACCTCCATGAAAAGGTCAGACGAATGCTGAAAGACAATGCTAAAGATGAAGGGAATGGTTGTTTTACCTTCTATCACAAGTGTGATAATGAGTGCATTGAAAAAGTCAGGAATGGAACATATGACCATAAGGAATTTGAGGAAGAGTCCAAACTGAACAGACAAGAAATTGAGGGAGTGAAACTGGATTCCAATGGCAACGTCTACAAAATACTGTCAATTTACAGCTGCATTGCAAGCAGTCTTGTGTTGGCAACAATCATTATGGGGTTCATCCTCTGGGCGTGTAGCAATGGGTCATGTAGATGTACCATTTGCATTTAG
>A_/_H11N9|CY202874|A/mallard/Maryland/10OS132/2010
ATGAAGAAAATACTGCTCCTTGCAGCAATCATCATCTGCATTCAAGCAGACGAGATCTGCATCGGATACCTGAGCAACAACTCAACAGAAAAAGTAGACACAATAATTGAGAGTAATGTCACGGTTACTAGCTCAGTTGAACTGGTTGAAAATGAGCACACTGGGTCTTTCTGCTCAATCGATGGGAAAGCACCAATAAGTCTTGGTGATTGTTCCTTTGCTGGTTGGATCCTTGGAAACCCAATGTGTGATGATTTGATTGGGAAAACATCATGGTCCTACATCGTGGAGAAACCAAACCCCATCAATGGAATATGTTACCCGGGTACTCTAGAAAATGAAGAGGAATTGAGGCTGAAGTTTAGTGGGGTCCTCGAATTCAGCAAATTTGAAGCCTTCACTTCAAATGGATGGGGAGCAGTAAATTCTGGTGCTGGTGTTACCGCAGCCTGCAAATTTGGAAGCAGTAACTCCTTTTTCAGGAACATGGTATGGTTGATCCACCAATCAGGGACATATCCTGTTATACGGAGGACATTCAACAACACCAAAGGAAGAGATGTATTAATGGTATGGGGAGTCCACCACCCTGCAACTCTAAAGGAACACCAAGACTTGTACAAGAAGGACAGTTCTTATATAGCAGTAGGTTCAGAAAGTTACAACAGGAGGTTCACTCCTGAAATCAGTACAAGGCCTAAAGTAAATGGTCAGGCTGGGAGAATGACATTCTACTGGACCATAGTGAAACCGGGAGAAGCAGTAACATTTGAGTCAAATGGCGCATTTCTCGCTCCTCGGTATGCTTTTGAGTTAGTGTCCCTGGGAAACGGGAAATTGTTCAGGAGTGACTTGAGTATTGAGTCTTGCTCAACTAAGTGCCAATCCGAAATTGGAGGGATAAACACTAATAGGAGCTTCCACAATGTCCATAGGAACACAATAGGAGACTGCCCCAAATATGTGAATGTTAAATCCCTAAAGCTTGCTACCGGGCTCAGAAATGTTCCTGCGATAGCTACGAGAGGCCTGTTTGGTGCAATAGCTGGTTTCATAGAAGGTGGTTGGCCAGGTCTAATTAATGGTTGGTATGGATTCCAACACAGGAATGAGGAAGGAACAGGGATTGCTGCAGACAAAGAGTCAACCCAGAAAGCAATAGACCAAATAACATCTAAAGTCAATAACATTGTTGATCGGATGAATACGAACTTTGAGTCTGTTCAACATGAATTCAGTGAAATTGAAGAGAGAATAAACCAGTTGTCAAAACATGTGGATGATTCTGTTATTGACATATGGTCATACAACGCACAGCTTCTTGTTCTACTGGAAAATGAAAAAACATTAGATCTCCATGATTCTAATGTTCGGAACCTCCATGAAAAGGTCAGACGAATGCTGAAAGACAATGCTAAAGATGAAGGGAATGGTTGTTTTACCTTCTATCACAAGTGTGATAATGAGTGCATTGAAAAAGTCAGGAATGGAACATATGACCATAAGGAATTTGAGGAGGAGTCTAAACTGAACAGACAAGAAATTGAGGGAGTGAAACTGGATTCCAATGGCAACGTCTACAAAATACTGTCAATTTACAGCTGCATTGCAAGCAGTCTTGTGTTGGCAGCAATCATTATGGGGTTCATCCTCTGGGCGTGTAGCAGTGGGTCATGTAGATGTACCATTTGCATTTAG
>A_/_H11N9|CY202898|A/mallard/Maryland/10OS2293/2010
ATGAAGAAAATACTGCTCCTTGCAGCAATCATCATCTGCATTCAAGCAGACGAGATCTGCATCGGGTACCTGAGCAACAACTCAACAGAAAAAGTGGACACAATAATTGAGAGTAATGTCACGGTTACCAGCTCAATTGAACTGGTTGAAAATGAGCACACTGGGTCTTTCTGCTCAATCGATGGGAAAGCACCAATAAGTCTTGGTGATTGCTCCTTTGCTGGTTGGATCCTTGGAAACCCAATGTGTGATGATTTGATTGGGAAAACATCATGGTCCTACATCGTGGAGAAAACAAACCCCACCAATGGAATATGTTACCCGGGTACTCTAGAAAATGAAGAGGAATTGAGGCTGAAGTTTAGTGGGGTTCTCGAATTCAGCAAATTTGAAGCCTTCACTTCAAATGGATGGGGAGCAGTAAATTCTGGTGCTGGTGTTACCGCGGCCTGCAAATTTGGAAGCAGTAACTCCTTTTTCAGGAACATGGTATGGTTGATCCACCAATCAGGGACATATCCTGTTATACGGAGGACATTCAACAACACCAAAGGAAGAGATGTATTAATGGTATGGGGAGTCCACCACCCTGCAACTCTAAAAGAACACCAAGACTTGTACAAAAAGGATAGCTCTTATATAGCAGTAGGCTCAGAAAGTTACAACAGGAGGTTCACTCCTGAAATCAGTACAAGGCCTAAAGTAAATGGCCAGGCTGGGAGAATGACATTCTACTGGACCATAGTGAAACCGGGAGAAGCAATAACATTTGAGTCAAATGGCGCATTTCTCGCTCCTCGGTATGCTTTTGAGTTAGTGTCCCTGGGAAACGGGAAATTATTCAGGAGTGACTTGAGTATCGAGTCTTGCTCAACTAAATGTCAATCCGAAATTGGAGGGATAAACACTAATAGGAGCTTCCACAATGTCCATAGGAACACAATAGGAGACTGCCCCAAATATGTGAATGTTAAATCCTTAAAGCTTGCCACCGGGCTCAGAAATGTTCCTGCGATAGCTACAAGAGGCCTGTTTGGTGCAATAGCTGGTTTCATAGAAGGTGGTTGGCCAGGTCTGATCAATGGTTGGTATGGATTCCAACACAGGAATGAGGAAGGAACAGGGATTGCTGCAGACAAAGAATCAACCCAGAAAGCAATAGACCAAATAACATCTAAAGTCAATAACATTGTTGATCGAATGAATACGGACTTTGAGTCTGTTCAACATGAATTCAGTGAAATTGAAGAGAGAATAAATCAGTTGTCAAAACATGTGGATGATTCTGTTATTGACATATGGTCATACAACGCACAGCTTCTTGTTCTACTAGAAAATGAAAAAACATTAGATCTCCATGATTCTAATGTTCGAAACCTCCATGAAAAGGTCAGGCGAATGCTGAAAGACAATGCTAAAGATGAAGGGAATGGTTGTTTTACCTTCTATCACAAGTGTGATAATGAATGCATTGAAAAAGTCAGGAATGGAACATATGACCATAAGGAATTTGAGGAGGAGTCCAAACTGAACAGACAAGAAATTGAGGGAGTGAAACTGGATTCCAATGGCAACGTCTACAAAATACTGTCAATTTACAGCTGCATTGCAAGCAGTCTTGTGTTGGCAGCAATCATTATGGGTTTCATCCTCTGGGCGTGTAGCAATGGGTCATGTAGATGTACCATTTGCATTTAG
>A_/_H11N9|CY202890|A/mallard/Maryland/10OS2271/2010
ATGAAGAAAATACTGCTCCTTGCAGCAATCATCATCTGCATTCAAGCAGACGAGATCTGCATCGGGTACCTGAGCAACAACTCAACAGAAAAAGTAGACACAATAATTGAGAGTAATGTCACGGTTACTAGCTCAGTTGAACTGGTTGAAAATGAGCACACTGGGTCTTTCTGCTCAATCGATGGGAAAGCACCAATAAGTCTTGGTGATTGCTCCTTTGCTGGTTGGATCCTTGGAAACCCAATGTGTGATGATTTGATTGGGAAAACATCATGGTCCTACATCGTGGAGAAACCAAACCCCACCAATGGAATATGTTACCCGGGTACTCTAGAAAATGAAGAGGAATTGAGGCTGAAGTTTAGTGGGGTCCTCGAATTCAGCAAATTTGAAGCCTTCACTTCAAATGGATGGGGAGCAGTAAATTCTGGTGCTGGTGTTACCGCAGCCTGCAAATTTGGAAGCAGTAACTCCTTTTTCAGGAACATGGTATGGTTGATCCACCAATCAGGGACATATCCTGTTATACGGAGGACATTCAACAACACCAAAGGAAGAGATGTATTAATGGTATGGGGAGTCCACCACCCTGCAACTCTAAAGGAACACCAAGACTTGTACAAGAAGGACAGTTCTTATATAGCAGTAGGTTCAGAAAGTTACAACAGGAGGTTCACTCCTGAAATCAGTACAAGGCCTAAAGTAAATGGTCAGGCTGGGAGAATGACATTCTACTGGACCATAGTGAAACCGGGAGAAGCAATAACATTTGAGTCAAATGGCGCATTTCTCGCTCCTCGGTATGCTTTTGAGTTAGTGTCCCTGGGAAACGGGAAATTGTTCAGGAGTGATTTGAGTATTGAGTCTTGCTCAACTAAGTGCCAATCCGAAATTGGAGGGATAAACACTAATAGGAGCTTCCACAATGTCCATAGGAACACAATAGGAGACTGCCCCAAATATGTGAATGTTAAATCCCTAAAGCTTGCTACCGGGCTCAGAAATGTTCCTGCGATAGCTACGAGAGGCCTTTTTGGTGCAATAGCTGGTTTCATAGAAGGTGGTTGGCCAGGTCTAATTAATGGTTGGTATGGATTCCAACACAGGAATGATGAAGGAACAGGGATTGCTGCAGACAAAGAGTCAACCCAGAAAGCAATAGACCAAATAACATCTAAAGTCAATAACATTGTTGATCGGATGAATACGAACTTTGAGTCTGTTCAACATGAATTCAGTGAAATTGAAGAGAGGATAAACCAGTTGTCAAAACATGTAGATGATTCTGTTATTGACATATGGTCATACAACGCACAGCTTCTTGTTCTACTGGAAAATGAAAAAACATTAGATCTCCATGATTCTAATGTTCGAAACCTCCATGAAAAGGTCAGACGAATGCTAAAGGACAATGCTAAAGATGAAGGGAATGGTTGTTTTACCTTCTATCACAAATGTGATAATGAGTGCATTGAAAAAGTCAGGAATGGAACATATGACCATAAGGAATTTGAGGAGGAGTCCAAACTGAACAAACAAGAAATTGAGGGAGTGAAACTGGATTCCAATGGCAACGTCTACAAAATACTGTCAATTTACAGCTGCATTGCAAGCAGTCTTGTGTTGGCAGCAATCATTATGGGGTTCATCCTATGGGCGTGTAGCAATGGGTCATGTAGATGTACCATTTGCATTTAG
>A_/_H11N9|CY202850|A/mallard/Maryland/10OS116/2010
ATGAAGAAAATACTGCTCCTTGCAGCAATCATCATCTGCATTCAAGCAGACGAGATCTGCATCGGGTACCTGAGCAACAACTCAACAGAAAAAGTAGACACAATAATTGAGAGTAATGTCACGGTTACTAGCTCAGTTGAACTGGTTGAAAATGAGCACACTGGGTCTTTCTGCTCAATCGATGGGAAAGCACCAATAAGTCTTGGTGATTGTTCCTTTGCTGGTTGGATCCTTGGAAACCCAATGTGTGATGATTTGATTGGGAAAACATCATGGTCCTACATCGTGGAGAAACCAAACCCCATCAATGGAATATGTTACCCGGGTACTCTAGAAAATGAAGAGGAATTGAGGCTGAAGTTTAGTGGGGTCCTCGAATTCAGCAAATTTGAAGCCTTCACTTCAAATGGATGGGGAGCAGTAAATTCTGGTGCTGGTGTTACCGCAGCCTGCAAATTTGGAAGCAGTAACTCCTTTTTCAGGAACATGGTATGGTTGATCCACCAATCAGGGACATATCCTGTTATACGGAGGACATTCAACAACACCAAAGGAAGAGATGTATTAATGGTATGGGGAGTCCACCACCCTGCAACTCTAAAGGAACACCAAGACTTGTACAAGAAGGACAGTTCTTATATAGCAGTAGGTTCAGAAAGTTACAACAGGAGGTTCACTCCTGAAATCAGTACAAGGCCTAAAGTAAATGGTCAGGCTGGGAGAATGACATTCTACTGGACCATAGTGAAACCGGGAGAAGCAGTAACATTTGAGTCAAATGGCGCATTTCTCGCTCCTCGGTATGCTTTTGAGTTAGTGTCCCTGGGAAACGGGAAATTGTTCAGGAGTGACTTGAGTATTGAGTCTTGCTCAACTAAGTGCCAATCCGAAATTGGAGGGATAAACACTAATAGGAGCTTCCACAATGTCCATAGGAACACAATAGGAGACTGCCCCAAATATGTGAATGTTAAATCCCTAAAGCTTGCTACCGGGCTCAGAAATGTTCCTGCGATAGCTACGAGAGGCCTGTTTGGTGCAATAGCTGGTTTCATAGAAGGTGGTTGGCCAGGTCTAATTAATGGTTGGTATGGATTCCAACACAGGAATGAGGAAGGAACAGGGATTGCTGCAGACAAAGAGTCAACCCAGAAAGCAATAGACCAAATAACATCTAAAGTCAATAACATTGTTGATCGGATGAATACGAACTTTGAGTCTGTTCAACATGAATTCAGTGAAATTGAAGAGAGGATAAACCAGTTGTCAAAACATGTGGATGATTCTGTTATTGACATATGGTCATACAACGCACAGCTTCTTGTTCTACTGGAAAATGAAAAAACATTAGATCTCCATGATTCTAATGTTCGGAACCTCCATGAAAAGGTCAGACGAATGCTGAAAGACAATGCTAAAGATGAAGGGAATGGTTGTTTTACCTTCTATCACAAGTGTGATAATGAGTGCATTGAAAAAGTCAGGAATGGAACATATGACCATAAGGAATTTGAGGAGGAGTCCAAACTGAACAGACAAGAAATTGAGGGAGTGAAACTGGATTCCAATGGCAACGTCTACAAAATACTGTCAATTTACAGCTGCATTGCAAGCAGTCTTGTGTTGGCAGCAATCATTATGGGGTTCATCCTCTGGGCGTGTAGCAATGGGTCATGTAGATGTACCATTTGCATTTAG
>A_/_H11N9|KU143293|A/wild_bird/Wuhan/CDHN173/2015
ATGAAGAAAACACTGCTATTTGCAGCTATTTTCCTTTATGTGAAGGCAGATGAAATCTGCATCGGATACTTAAGCAACAACTCAACAGACAAAGTTGACACAATAATCGAGAACAATGTCACGGTAACTAGCTCAGTGGAACTAGTCGAAACAGAACACACTGGATCATTCTGTTCAATCAATGGGAAACAACCAATAAGCCTTGGAGATTGCTCCTTCGCTGGGTGGATATTGGGGAATCCAATGTGTGATGACCTAATTGGTAAGACTTCATGGTCTTACATCGTGGAGAAACCCAACCCAGCAAACGGAATCTGTTACCCAGGAACATTGGAGAATGAAGAAGAACTGAGATTGAAATTCAGTGGAGTCCTGGAATTCAACAAATTCGAAGCATTCACATCAAACGGATGGGGTGCTGTAAATTCAGGAGCAGGAGTGACTGCTGCATGTAAGTTTGGGAGCTCCAATTCTTTCTTCCGAAACATGGTATGGCTGATACACCAATCAGAAACATACCCTGTAATAAAGAGGACCTTCAACAACATCAAAGGAAGAGATGTGTTGATTGTTTGGGGAATTCACCACCCTGCCACACTGAAAGAGCATCAGGACCTATACAAGAAGGACAGCTCCTATGTAGCAGTGGGTTCAGAAACCTACAACAGGAGATTCATACCAGAAATCAGCACTAGGCCCAAAGTTAATGGACAGGCTGGACGGATGACATTTTATTGGACAATAGTCAAACCAGGGGAGTCAATAACATTTGAATCTAATGGTGCATTCCTGGCTCCTAGATATGCTTTTGAGATTGTCTCTGTTGGAAATGGAAAACTATTCAGGAGTGAACTGAATATTGAATCATGCTCTACCAAGTGTCAAACAGAAATAGGAGGAATTAATACAAACAAGAGCTTTCACAGTGTTCATAGAAACACTATCGGAGACTGTCCCAAATATGTGAATGTCAAATCTTTAAAGCTTGCCACGGGACTCAGAAATGTCCCAGCAATAGCATCAAGAGGCTTGTTTGGAGCAATAGCCGGGTTTATAGAAGGTGGATGGCCTGGACTGATCAATGGATGGTACGGGTTTCAACACAGGAATGAGGAAGGAACAGGTATAGCAGCAGACAAGGAGTCTACTCAGAGGGCGATAGACCAAATAACGTCCAAAGTAAATAATATCGTCGACAGGATGAATACAAATTTCGAGTCTGTGCAACACGAATTCAGTGAAATAGAGGAGAGGATAAACCAATTGTCGAAACATGTAGATGATTCTGTGGTTGACATTTGGTCATATAATGCACAACTCCTCGTTCTGCTTGAAAATGAAAAGACCCTGGACCTCCACGATTCCAATGTCAGAAATCTCCATGAGAAGGTTAGGAGGATGCTAAAGGACAATGCCAAAGATGAGGGGAACGGATGTTTCACCTTTTACCATAAGTGTGATAACAAATGCATCGAAAGGGTTAGGAACGGGACATACAATCACAAAGAATTCGAGGAAGAGTCTAAAATCAATCGTCAGGAGATCGAGGGAGTGAAATTAGACTCCAGTGGGAATGTATATAAAATACTGTCAATTTACAGCTGCATTGCAAGCAGTCTCGTATTGGCAGCACTCATCATGGGTTTCATCCTATGGGCGTGCAGTAATGGGTCATGTAGATGTACCATTTGCATTTAG
>A_/_H11N2|KT777885|A/red-billed_teal/South_Africa/KZN002/2012
ATGAAGAAAACACTGCTATTTGCAGCTATTTTCCTTTGTGTGAAGGCAGATGAAATCTGCATCGGCTATTTAAGCAACAACTCAACAGACAAAGTTGACACAATAATTGAGAACAATGTCACGGTAACTAGCTCAGTGGAACTAGTCGAAACAGAACACACTGGATCATTCTGTTCAATCAATGGGAAACAACCAATAAGCCTTGGAGATTGCTCCTTTGCTGGGTGGATATTGGGAAATCCCATGTGTGATGACCTAATTGGTAAGACTTCATGGTCCTACATTGTAGAGAAGCCCAACCCAGCAAACGGAATCTGTTACCCAGGAACATTGGAGAATGAAGAAGAACTGAGATTGAAATTCAGTGGAGTCCTGGAATTCAGCAAATTCGAAGCATTCACATCAAACGGATGGGGTGCTGTAAATTCAGGGGCAGGAGTGACTGCTGCATGCAAGTTTGGGAGCTCCAATTCCTTCTTCCGAAACATGGTATGGCTGATACACCAATCAGGGACATACCCTGTAATAAAGAGGACCTTCAACAACACCAAAGGGAGAGATGTGCTGGTTGTTTGGGGAATTCACCACCCTGCTACACTTAAAGAGCATCAGGATCTATACAAGAAGGACAGCTCCTATGTAGCAGTGGGTTCAGAAACCTACAACAGGAGATTCATACCAGAAATCAGCACTAGGCCCAAAGTTAATGGACAGGCTGGACGGATGACATTTTATTGGACAATAGTCAGACCAGGGGAGTCAATAACATTTGAATCTAATGGTGCATTCCTGGCTCCTAGATATGCTTTTGAGATTGTCTCCGTTGGAAATGGGAAACTATTCAGGAGTGAACTGAATATTGAATCATGCTCTACCAAATGTCAAACAGAAATAGGAGGAATTAATACAAACAAAAGCTTTCACAGTGTTCATAGAAACACTATAGGAGACTGCCCCAAATATGTGAATGTCAAATCTCTAAAGCTTGCCACGGGACTCAGAAATGTCCCAGCAATAGCATCAAGAGGTTTGTTTGGAGCAATAGCCGGATTTATAGAAGGTGGATGGCCCGGACTGATCAATGGATGGTACGGGTTTCAACACAGGAATGAAGAAGGAACAGGTATAGCAGCAGACAAGGAATCAACTCAAAAGGCAATAGACCAGATAACGTCCAAAGTAAATAATATCGTCGACAGGATGAATACAAATTTCGAGTCTGTGCAACACGAATTCAGTGAAATAGAGGAAAGGATAAATCAATTGTCGAAACATGTAGATGATTCTGTGGTTGACATCTGGTCATATAATGCACAACTCCTCGTTTTACTTGAGAACGAGAAGACCCTGGACCTCCATGATTCCAATGTCAGAAATCTCCATGAGAAGGTTAGAAGGATGCTAAAAGACAATGCCAAAGATGAGGGGAACGGATGTTTTACCTTTTACCATAAGTGTGATAACGAATGCATTGAAAGGGTTAGAAACGGAACATATGATCACAAAAAATTCGAGGAAGAATCTAAAATCAATCGTCAGGAGATCGAGGGAGTGAAATTAGACTCCAGTGGGAATGTGTATAAAATACTGTCAATTTACAGCTGCATTGCAAGCAGTCTCGTATTAGCAGCACTCATCATGGGGTTCATCCTTTGGGCATGCAGTAATGGATCATGTAGATGTACCATTTGCATTTAG
>A_/_H11N7|LC069924|A/duck/Vietnam/HU1-151/2014
ATGAAGAAGCTACTGCTATTTGCAGCTACTCTCCTTTCTATAAAAGCGGACGAAATCTGCATTGGCTATTTAAGCAACAACTCAACAGACAAGGTTGACACAATAATCGAGAATAATGTAACAGTAACTAGCTCAGTGGAACTGGTCGAAACAGAACACACCGGATCATTCTGCTCGATAAATGGAAAGCAACCGATAAGCCTTGGTGATTGCTCCTTTGCAGGATGGATATTGGGTAACCCCATGTGTGACGATTTAATTGGTAAGACTTCATGGTCTTACATTGTGGAAAAGCCCAATCCAACAAATGGAATTTGTTACCCAGGAACATTGGAAAATGAAGAGGAATTGAGACTGAAATTCAGTGGTGTCTTGGAATTCAGCAAATTCGAAGCATTCACATCAAATGGATGGGGTGCCGTGAATTCGGGAGCAGGAGTGACTGCTGCATGCAAATTTGGGAGCTCCAATTCCTTCTTCCGAAATATGGTATGGCTGATACATCAATCAGGAACATATCCTGTAATAAGGAGGACCTTCAACAACACCAAAGGGAGAGATGTATTGATTGTTTGGGGGATTCACCACCCTGCTACACTGGAAGAGCAGCGAAACCTGTACAAGAAAGACAGTTCCTATGTCGCAGTGGGTTCAGAAACTTATAACAGGAGATTCACCCCAGAGATCAGCACTAGGCCCCAAGTCAATGGGCAGGCTGGACGAATGACATTCTACTGGACAATAGTCAGACCAAAGGAGTCAATAACATTTGAGTCTAATGGTGCATTCCTTGCCCCTAGATATGCTTTTGAAATCGTTTCTGTTGGGAATGGGAAATTATTCAGGAGCGAACTGAATATTGAATCGTGTTCCACCAAATGTCAGACAGAGATAGGAGGGATCAATACAAACAAAAGCTTCCACAATGTTCACAGAAACACCATAGGAGACTGTCCCAAGTATGTAAATGTCAAATCTCTAAAGCTTGCCACAGGGCTTAGAAATGTCCCGGCAATAGCATCAAGAGGTCTGTTTGGAGCAATAGCTGGATTTATAGAAGGTGGATGGCCTGGATTGATTAATGGGTGGTATGGGTTTCAACATAGAAATGAAGAAGGGACAGGCATAGCAGCAGACAAAGAATCAACTCAAAAGGCAGTAGACCAGATAACATCCAAGGTAAACAACATTGTAGACAGGATGAATACAAACTTCGAGTCTGTGCAGCACGAATTCAGTGAAATAGAGGAGAGGATAAATCAGTTGTCAAAACATGTAGATGATTCTGTAGTAGACATCTGGTCATATAATGCACAGCTTCTCGTATTGCTAGAAAATGAAAAGACCTTGGATCTCCATGACTCCAATGTCAGAAATCTCCATGAGAAGGTCAGAAGGATGTTAAAAGACAATGCTAAAGACGAAGGAAACGGATGTTTCACCTTTTATCATAAGTGTGACAATGAATGTATCGAGAAAGTCAGGAACGGAACATATGACCACAAAGAATTTGAGGAGGAATCAAAGATCAACCGCCAGGAAATTGAGGGAGTGAAGTTAGATTCTAGTGGGAATGTGTATAAAATACTGTCAATTTACAGCTGCATTGCAAGCAGTCTCGTACTAGCAGCACTCATTATGGGTTTCATCCTATGGGCATGCAGTAATGGATCATGTAGATGTACCATTTGTATTTAG
>A_/_H11N9|CY184071|A/mallard/Sweden/101111/2009
ATGAAGAAAACACTGCTATTTGCAACTATTTTCCTTTATGCAAAGGCAGATGAAATCTGTATCGGCTATTTAAGCAACAACTCAACGGACAAAGTTGACACAATAATCGAGAACAATGTCACGGTAACCAGCTCAGTGGAACTAGTCGAAACAGAACACACTGGATCGTTCTGTTCAATCAATGGGAAACAACCAATAAGCCTTGGAGATTGCTCCTTTGCTGGGTGGATATTGGGAAATCCCATGTGTGATGACCTAATTGGTAAGACTTCATGGTCCTACATTGTGGAGAAGTCCAACCCAGCAAACGGAATCTGTTACCCAGGAACATTGGAGAATGAAGAAGAACTGAGATTGAAATTCAGTGGAGTCCTGGAATTCAGCAAATTCGAAGCATTCACATCAAACGGATGGGGTGCTGTGAATTCGGGAGCAGGAGTGACTGCTGCATGCAAGTTTGGGAGCTCCAATTCCTTCTTCCGAAACATGGTATGGCTGATACACCAATCAGGAACATACCCTGTAATAAAGAGGACCTTCAACAACACCAAAGGAAGAGATGTGTTGGTTGTTTGGGGAGTTCACCACCCTGCCACACTGAAAGAGCATCAGGATCTATACAAGAAGGACAGCTCCTATGTAGCAGTGGGTTCAGAAACCTACAACAGGAGATTCATACCAGAAATCAGCACTAGGCCCAAAGTTAATGGACAGGCTGGACGGATGACATTTTATTGGACAATAGTCAAACCAGGAGAGTCAATAACATTTGAGTCTAATGGTGCATTCCTGGCTCCTAGATATGCTTTAGAGATTGTTTCCGTTGGAAATGGAAAACTATTCAGGAGTGAACTGAATATTGAGTCATGCTCTACCAAATGTCAAACAGAAATTGGAGGAATTAATACAAACAAAAGTTTTCACAGTGTTCACAGAAACACTATCGGGGACTGTCCCAAATATGTGAATGTCAAATCTCTAAAGCTTGCCACGGGACTCAGAAATGTCCCAGCAATAGCATCAAGAGGCTTGTTTGGAGCAATAGCCGGATTTATAGAAGGTGGATGGCCTGGACTGATCAATGGATGGTACGGGTTTCAACACAGGAATGAAGAAGGAACAGGCATAGCAGCAGACAAGGAGTCAACTCAGAAGGCAATAGACCAGATAACGTCCAAAGTAAATAATATCGTCGACAGAATGAATACAAATTTCGAGTCTGTGCAACACGAATTCAGTGAAATAGAGGAGAGGATAAACCAGTTGTCGAAACATGTAGATGATTCTGTGGTCGACATCTGGTCATATAATGCACAACTCCTAGTTTTGCTTGAAAATGAGAAGACCCTGGACCTCCACGATTCCAATGTCAGAAATCTCCATGAGAAGGTTAGGAGGATGCTAAAAGACAATGCCAAAGACGAGGGGAACGGATGTTTCACCTTTTACCATAAGTGTGACAACGAATGCATCGAAAGGGTTAGAAACGGAACATATGATCACAAAGAATTCGAAGAAGAATCTAAAATCAATCGTCAGGAGATCGAGGGAGTGAAATTAGACTCCAGTGGGAATGTGTATAAAGTACTGTCAATTTACAGCTGCATTGCAAGCAGTCTCGTATTGGCAGCACTCATCATGGGTTTCATCCTCTGGGCGTGCAGTAATGGATCATGTAGATGTACCATTTGCATTTAG
>A_/_H11N9|CY184015|A/mallard/Sweden/418/2002
ATGAAGAAAACACTGCTATTTGCAACTATTTTCCTTTGTGTAAAGGCAGATGAAATCTGTATCGGCTATTTAAGCAACAACTCAACAGACAAAGTTAACACAATAATCGAGAACAATGTCACAGTAACCAGCTCAGTGGAACTAGTTGAAACAGAACACACTGGATCATTCTGTTCAATCAATGGGAAACAACCGATAAGCCTTGGAGATTGCTCCTTTGCAGGGTGGATATTGGGAAACCCCATGTGTGATGACCTAATTGGTAAGACTTCATGGTCCTATATTGTGGAGAAGCCTAACCCAACAAACGGAATATGTTACCCAGGAACATTGGAGAATGAAGAAGAACTGAGACTGAAATTCAGTGGAGTCCTGGAATTCAGCAAATTCGAAGCATTCACATCAAATGGATGGGGTGCTGTGAATTCAGGGGCAGGAGTGACTGCTGCATGCAAATTCGGAAGCTCCAATTCTTTCTTCAGAAACATGGTATGGCTGATACACCAATCAGGAACATACCCTGTAATAAAGAGAACCTTCAACAACACCAAAGGAAGAGATGTGTTAATTGTTTGGGGAATTCATCACCCTGCTACACTGAAAGAGCATCAAGACCTATACAAGAAAGACAGTTCCTATGTAGCAGTGGGTTCAGAAACCTACAACAGAAGATTCATTCCAGAGATCAGCACTAGGCCCAAAGTTAATGGACAGGCTGGACGAATGACATTTTATTGGACAATAGTCAAACCAGGAGAGTCAATAACATTTGAGTCTAATGGTGCATTCCTGGCTCCTCGATATGCTTTTGAGATTGTCTCTGTTGGAAATGGGAAACTATTCAGGAGTGAACTGAATGTTGAGTCATGCTCTACCAAATGTCAAACAGAAATAGGAGGGATTAATACAAACAAAAGCTTCCACAATGTTCATAGAAACACTATCGGAGACTGTCCCAAGTATGTGAATGTCAAATCCCTGAAACTTGCCACGGGACTTAGAAATGTCCCAGCGATAGCATCAAGAGGCTTGTTTGGGGCAATAGCCGGATTTATAGAAGGTGGATGGCCTGGACTAATCAACGGATGGTACGGGTTTCAACACAGAAATGAAGAAGGAACAGGCATAGCAGCAGACAAGGAGTCAACTCAGAAGGCAATAGACCAGATAACGTCCAAGGTAAATAATATCGTCGACAGAATGAATACAAATTTCGAGTCTGTACAACACGAATTCAGTGAAATAGAGGAGAGGATAAACCAATTGTCGAAACATGTAGATGATTCTGTGGTTGACATTTGGTCATATAATGCACAACTCCTAGTTCTGCTTGAAAATGAAAAGACCTTGGACCTCCACGACTCCAATGTCAGAAATCTCCATGAAAAAGTTAGAAGGATGCTAAAGGACAATGCCAAAGACGAGGGAAACGGATGTTTCACTTTTTACCATAAGTGTGACAATGAATGCATTGAAAGGGTTAGAAACGGAACATATGACCACAAAGAATTCGAAGAGGAATCAAAAATCAACCGCCAGGAGATTGAGGGAGTGAAATTAGACTCCAGTGGGAATGTGTATAAAATACTGTCAATTTACAGCTGCATTGCAAGCAGTCTCGTATTGGCAGCACTCATCATGGGTTTCATTCTCTGGGCGTGCAGTAATGGATCATGTAGATGTACCATTTGCATTTAG
>A_/_H11N9|CY184007|A/mallard/Sweden/366/2002
ATGAAGAAAACACTGCTATTTGCAACTATTTTCCTTTGTGTAAAGGCAGATGAAATCTGTATCGGCTATTTAAGCAACAACTCAACAGACAAAGTTGACACAATAATCGAGAACAATGTCACGGTAACCAGCTCAGTTGAACTAGTTGAAACAGAACACACTGGATCATTCTGTTCAATCAATGGGAAACAACCGATAAGCCTTGGAGATTGCTCCTTTGCAGGGTGGATATTGGGAAACCCCATGTGTGATGACCTAATTGGTAAGACTTCATGGTCCTATATTGTGGAGAAGCCTAACCCAACAAACGGGATTTGTTACCCAGGAACATTGGAGAATGAAGAAGAACTGAGACTGAAATTCAGTGGAGTCCTGGAATTCAGCAAATTCGAAGCATTCACATCAAATGGATGGGGTGCTGTGAATTCAGGAGCAGGAGTGACTGCTGCATGCAAATTTGGAAGCTCCAATTCTTTCTTCAGAAACATGGTATGGCTGATACATCAATCAGGAACATACCCTGTAATAACGAGGACCTTCAACAACACCAAAGGAAGGGATGTGTTGGTTGTTTGGGGAGTTCACCACCCTGCAACACTGAAAGAGCATCAAGACCTATACAAGAAGGACAGTTCCTATGTAGCAGTGGGTTCAGAAACCTACAACAGAAGATTCATCCCAGAAATCAGCACTAGGCCCAAAGTTAATGGACAGGCTGGACGAATGACATTTTATTGGACAATAGTCAAACCAGGAGAGTCCATAACATTTGAATCTAATGGTGCATTCCTGGCTCCTAGATATGCTTTTGAGATTGTCTCTGTTGGAAGTGGAAAACTATTCAGAAGTGAACTGAATATTGGGTCATGCTCTACTAAATGTCAAACAGAAATAGGAGGGATTAATACAAACAAAAGCTTCCACAATGTTCATAGAAACACTATAGGAGACTGTCCCAAGTATGTGAATGTCAAATCCCTGAAACTTGCCACGGGACTTAGAAATGTCCCAGCAATAGCATCAAGAGGCTTGTTTGGAGCAATAGCCGGATTTATAGAAGGTGGATGGCCTGGACTGATCAATGGATGGTACGGATTTCAACACAGGAATGAAGAAGGAACAGGCATAGCAGCAGACAAGGAGTCAACTCAGAAGGCAATAGATCAGATAACGTCCAAGGTAAATAATATCGTTGACAGAATGAATACAGACTTCGAGTCTGTACAACACGAATTCAGTGAAATAGAGGAGAGGATAAACCAATTGTCGAAACATGTAGATGATTCTGTGGTTGACATTTGGTCATATAATGCACAACTCCTCGTTTTGCTTGAAAATGAGAAGACCTTGGACCTCCACGACTCCAATGTCAGAAATCTCCATGAAAAGGTTAGAAGGATGCTAAAGGACAATGCCAAAGACGAGGGAAACGGATGTTTCACTTTTTACCATAAGTGTGACAACGAATGCATTGAAAGGGTTAGAAACGGAACATACGATCACAAAGAATTCGAAGAGGAATCAAAAATTAACCGCCAGGAGATTGAGGGAGTGAAATTAGACTCCAGCGGGAATGTGTATAAAATACTGTCAATTTACAGTTGCATTGCAAGCAGTCTTGTATTGGCATCACTCATCATGGGTTTCACCCTCTGGGCGTGCAGTAATGGATCATGTAGATGTACCATTTGCATTTAG
>A_/_H11N9|CY184133|A/mallard/Sweden/50980/2006
ATGAAGAAAACACTGCTATTTGCAACTATTTTCCTTTATGCAAAGGCAGATGAAATCTGTATCGGCTATTTAAGCAACAACTCAACGGACAAAGTTGACACAATAATCGAGAACAATGTCACGGTAACCAGCTCAGTGGAACTAGTCGAAACAGAACACACTGGATCGTTCTGTTCAATCAATGGGAAACAACCAATAAGCCTTGGAGATTGCTCCTTTGCTGGGTGGATATTGGGAAATCCCATGTGTGATGACCTAATTGGTAAGACTTCATGGTCCTACATTGTGGAGAAGTCCAACCCAGCAAACGGAATCTGTTACCCAGGAACATTGGAGAATGAAGAAGAACTGAGATTGAAATTCAGTGGAGTCCTGGAATTCAGCAAATTCGAAGCATTCACATCAAACGGATGGGGTGCTGTGAATTCGGGAGCAGGAGTGACTGCTGCATGCAAGTTTGGGAGCTCCAATTCCTTCTTCCGAAACATGGTATGGCTGATACACCAATCAGGAACATACCCTGTAATAAAGAGGACCTTCAACAACACCAAAGGAAGAGATGTGTTGGTTGTTTGGGGAGTTCACCACCCTGCCACACTGAAAGAGCATCAGGATCTATACAAGAAGGACAGCTCCTATGTAGCAGTGGGTTCAGAAACCTACAACAGGAGATTCATACCAGAAATCAGCACTAGGCCCAAAGTTAATGGACAGGCTGGACGGATGACATTTTATTGGACAATAGTCAAACCAGGAGAGTCAATAACATTTGAGTCTAATGGTGCATTCCTGGCTCCTAGATATGCTTTCGAGATTGTTTCCGTTGGAAATGGAAAACTATTCAGGAGTGAACTGAATATTGAGTCATGCTCTACCAAATGTCAAACAGAAATTGGAGGAATTAATACAAACAAAAGTTTTCACAGTGTTCACAGAAACACTATCGGGGACTGTCCCAAATATGTGAATGTCAAATCTCTAAAGCTTGCCACGGGACTCAGAAATGTCCCAGCAATAGCATCAAGAGGCTTGTTTGGAGCAATAGCCGGATTTATAGAAGGTGGATGGCCTGGACTGATCAATGGATGGTACGGGTTTCAACACAGGAATGAAGAAGGAACAGGCATAGCAGCAGACAAGGAGTCAACTCAGAAGGCAATAGACCAGATAACGTCCAAAGTAAATAATATCGTCGACAGAATGAATACAAATTTCGAGTCTGTGCAACACGAATTCAGTGAAATAGAGGAGAGGATAAACCAGTTGTCGAAACATGTAGATGATTCTGTGGTCGACATCTGGTCATATAATGCACAACTCCTAGTTTTGCTTGAAAATGAGAAGACCCTGGACCTCCACGATTCCAATGTCAGAAATCTCCATGAGAAGGTTAGGAGGATGCTAAAAGACAATGCCAAAGACGAGGGGAACGGATGTTTCACCTTTTACCATAAGTGTGACAACGAATGCATCGAAAGGGTTAGAAACGGAACATATGATCACAAAGAATTCGAAGAAGAATCTAAAATCAATCGTCAGGAGATCGAGGGAGTGAAATTAGACTCCAGTGGGAATGTGTATAAAGTACTGTCAATTTACAGCTGCATTGCAAGCAGTCTCGTATTGGCAGCACTCATCATGGGTTTCATCCTCTGGGCGTGCAGTAATGGATCATGTAGATGTACCATTTGCATTTAG
>A_/_H11N9|CY184269|A/mallard/Sweden/100832/2009
ATGAAGAAAACACTGCTATTTGCAACTATTTTCCTTTATGCAAAGGCAGATGAAATCTGTATCGGCTATTTAAGCAACAACTCAACGGACAAAGTTGACACAATAATCGAGAACAATGTCACGGTAACCAGCTCAGTGGAACTAGTCGAAACAGAACACACTGGATCGTTCTGTTCAATCAATGGGAAACAACCAATAAGCCTTGGAGATTGCTCCTTTGCTGGGTGGATATTGGGAAATCCCATGTGTGATGACCCAATTGGTAAGACTTCATGGTCCTACATTGTGGAGAAGTCCAACCCAGCAAACGGAATCTGTTACCCAGGAACATTGGAGAATGAAGAAGAACTGAGATTGAAATTCAATGGAGTCCTGGAATTCAGCAAATTCGAAGCATTCACATCAAACGGATGGGGTGCTGTGAATTCGGGAGCAGGAGTGACTGCTGCATGCAAGTTTGGGAGCTCCAATTCCTTCTTCCGAAACATGGTATGGCTGATACACCAATCAGGAACATACCCTGTAATAAAGAGGACCTTCAACAACACCAAAGGAAGAGATGTGTTGGTTGTTTGGGGAGTTCACCACCCTGCCACACTGAAAGAGCATCAGGATCTATACAAGAAGGACAGCTCCTATGTAGCAGTGGGTTCAGAAACCTACAACAGGAGATTCATACCAGAAATCAGCACTAGGCCCAAAGTTAATGGACAGGCTGGACGGATGACATTTTATTGGACAATAGTCAAACCAGGAGAGTCAATAACATTTGAGTCTAATGGTGCATTCCTGGCTCCTAGATATGCTTTCGAGATTGTTTCCGTTGGAAATGGAAAACTATTCAGGAGTGAACTGAATATTGAGTCATGCTCTACCAAATGTCAAACAGAAATTGGAGGAATTAATACAAACAAAAGTTTTCACAGTGTTCACAGAAACACTATCGGGGACTGTCCCAAATATGTGAATGTCAAATCTCTAAAGCTTGCCACGGGACTCAGAAATGTCCCAGCAATAGCATCAAGAGGCTTGTTTGGAGCAATAGCCGGATTTATAGAAGGTGGATGGCCTGGACTGATCAATGGATGGTACGGGTTTCAACACAGGAATGAAGAAGGAACAGGCATAGCAGCAGACAAGGAGTCAACTCAGAAGGCAATAGACCAGATAACGTCCAAAGTAAATAATATCGTCGACAGAATGAATACAAATTTCGAGTCTGTGCAACACGAATTCAGTGAAATAGAGGAGAGGATAAACCAGTTGTCGAAACATGTAGATGATTCTGTGGTCGACATCTGGTCATATAATGCACAACTCCTAGTTTTGCTTGAAAATGAGAAGACCCTGGACCTCCACGATTCCAATGTCAGAAATCTCCATGAGAAGGTTAGGAGGATGCTAAAAGACAATGCCAAAGACGAGGGGAACGGATGTTTCACCTTTTACCATAAGTGTGACAACGAATGCATCGAAAGGGTTAGAAACGGAACATATGATCACAAAGAATTCGAAGAAGAATCTAAAATCAATCGTCAGGAGATCGAGGGAGTGAAATTAGACTCCAGTGGGAATGTGTATAAAGTACTGTCAATTTACAGCTGCATTGCAAGCAGTCTCGTATTGGCAGCACTCATCATGGGTTTCATCCTCTGGGCGTGCAGTAATGGATCATGTAGATGTACCATTTGCATTTAG
>A_/_H11N9|CY184261|A/mallard/Sweden/101011/2009
ATGAAGAAAACACTGCTATTTGCAACTATTTTCCTTTATACAAAGGCAGATGAAATCTGTATCGGCTATTTAAGCAACAACTCAACAGACAAAGTTGACACAATAATCGAGAACAATGTCACGGTAACCAGCTCAGTGGAACTAGTCGAAACAGAACACACTGGATCGTTCTGTTCAATCAATGGGAAACAACCAATAAGCCTTGGAGATTGCTCCTTTGCTGGGTGGATATTGGGAAATCCCATGTGTGATGACCTAATTGGTAAGACTTCATGGTCCTACATTGTGGAGAAGCCCAACCCAGCAAACGGAATCTGTTACCCCGGAACATTGGAGAATGAAGAAGAACTGAGATTGAAATTCAGTGGAGTCCTGGAATTCAGCAAATTCGAAGCATTCACATCAAACGGATGGGGTGCTGTGAATTCGGGAGCAGGAGTGACTGCTGCATGCAAGTTTGGGAGCTCCAATTCCTTCTTCCGAAACATGGTATGGCTGATACACCAATCAGGAACATACCCTGTAATAAAGAGGACCTTCAACAACACCAAAGGAAGAGATGTGTTGGTTGTTTGGGGAGTTCACCACCCTGCCACACTGAAAGAGCATCAGGATCTATACAAGAAGGACAGCTCCTATGTAGCAGTGGGTTCAGAAACCTACAACAGGAGATTCATACCAGAAATCAGCACTAGGCCCAAAGTTAATGGACAGGCTGGACGGATGACATTTTATTGGACAATAGTCAAACCAGGAGAGTCAATAACATTTGAGTCTAATGGTGCATTCCTGGCTCCTAGATATGCTTTCGAGATTGTTTCCGTTGGAAATGGAAAACTATTCAGGAGTGAACTGAATATTGAGTCATGCTCTACCAAATGTCAAACAGAAATAGGAGGAATCAATACAAACAAAAGCTTTCACAGTGTTCACAGAAACACTATCGGGGACTGTCCCAAATACGTGAATGTCAAATCTCTAAAGCTTGCCACGGGACTCAGAAATGTCCCAGCAATAGCATCAAGAGGCTTGTTTGGAGCAATAGCCGGATTTATAGAAGGTGGATGGCCTGGACTGATCAATGGATGGTACGGGTTTCAACACAGGAATGAAGAAGGAACAGGCATAGCAGCAGACAAGGGGTCAACTCAGAAGGCAATAGACCAGATAACGTCCAAAGTAAATAATATCGTCGACAGAATGAATACAAATTTCGAGTCTGTGCAACACGAATTCAGTGAAATAGAGGAGAGGATAAACCAGTTGTCGAAACATGTAGATGATTCTGTGGTCGACATCTGGTCATATAATGCACAACTCCTAGTTTTGCTTGAAAATGAGAAGACCCTGGACCTCCACGATTCCAATGTCAGAAATCTCCATGAGAAGGTTAGGAGGATGCTAAAAGACAATGCCAAAGACGAGGGGAACGGATGTTTCACCTTTTACCATAAGTGTGATAACGAATGCATCGAAAGGGTTAGAAACGGAACATATGATCACAAAGAATTCGAAGAAGAATCTAAAATCAATCGTCAGGAGATCGAGGGAGTGAAATTAGACTCCAGTGGGAATGTGTATAAAATACTGTCAATTTACAGCTGCATTGCAAGCAGTCTCGTATTGGCAGCACTCATCATGGGTTTCATCCTCTGGGCGTGCAGTAATGGATCATGTAGATGTACCATTTGCATTTAG
>A_/_H11N9|CY184213|A/mallard/Sweden/101589/2009
ATGAAGAAAACACTGCTATTTGCAACTATTTTCCTTTATGCAAAGGCAGATGAAATCTGCATCGGCTATTTAAGCAACAACTCAACAGACAAAGTTGACACAATAATCGAGAACAATGTCACGGTAACCAGCTCAGTGGAACTAGTCGAAACAGAACACACTGGATCATTCTGTTCAATCAATGGGAAACAACCAATAAGCCTTGGAGATTGCTCCTTTGCTGGGTGGATATTGGGAAATCCCATGTGTGATGACCTAATTGGTAAGACTTCATGGTCCTACATTGTGGAGAAGCCCAACCCAGCAAACGGAATCTGTTACCCAGGAACATTGGAGAATGAAGAAGAACTGAGATTGAAATTCAGTGGAGTCCTGGAATTCAGCAAATTCGAAGCATTCACATCAAACGGATGGGGTGCTGTGAATTCGGGAGCAGGAGTGACTGCTGCATGCAAATTTGGGAGCTCCAATTCCTTCTTCCGAAACATGGTATGGCTGATACACCAATCAGGAACATACCCTGTAATAAAGAGGACCTTCAACAACACCAAAGGAAGAGATGTGTTGGTTGTTTGGGGAGTTCACCACCCTGCCACACTGAAAGAGCATCAGGATCTATACAAGAAGGACAGCTCCTATGTAGCAGTGGGTTCAGAAACCTACAACAGGAGATTCATACCAGAAATCAGCACTAGGCCCAAAGTTAATGGACAGGCTGGACGGATGACATTTTATTGGACAATAGTCAAACCAGGAGAGTCAATAACATTTGAGTCTAATGGTGCATTCCTAGCTCCTAGATATGCTTTTGAGATTGTTTCCGTTGGAAATGGAAAACTATTCAGGAGTGAACTGAATATTGAGTCATGCTCTACCAAATGTCAGACAGAAATAGGAGGAATTAATACAAACAAAAGCTTTCACAGTGTTCACAGAAACACTATCGGAGACTGTCCCAAATATGTGAATGTCAAATCTCTAAAACTTGCCACGGGACTCAGAAATGTCCCAGCAATAGCATCAAGAGGCTTGTTTGGAGCAATAGCCGGATTTATAGAAGGTGGATGGCCTGGACTGATCAATGGATGGTACGGGTTTCAACACAGGAATGAAGAAGGAACAGGCATAGCAGCAGACAAGGAGTCAACTCAGAAGGCAATAGACCAGATAACGTCCAAAGTAAATAATATCGTCGACAGAATGAATACAAATTTCGAGTTTGTTCAACACGAATTCAGTGAAATAGAGGAGAGGATAAACCAGTTGTCGAAACATGTAGATGATTCTGTGGTCGACATCTGGTCATATAATGCACAACTCCTAGTTTTGCTTGAAAATGAGAAGACCCTGGACCTCCATGATTCCAATGTCAGAAATCTCCATGAGAAGGTCAGAAGGATGCTAAAAGACAATGCCAAAGACGAGGGGAATGGATGTTTCACCTTTTACCATAAGTGTGATAACGAATGCATTGAAAGGGTTAGAAACGGAACATATGATCACAAAGAATTCGAAGAAGAATCTAAAATCAATCGCCAGGAGATCGAGGGAGTGAAATTAGACTCCAGTGGGAATGTGTATAAAATACTGTCAATTTACAGCTGCATTGCAAGCAGTCTCGTATTGGCAGCACTCATCATGGGGTTCATCCTCTGGGCGTGCAGCAATGGATCATGTAGATGTACCATTTGCATTTAG
>A_/_H11N9|CY184245|A/mallard/Sweden/101082/2009
ATGAAGAAAACACTGCTATTTGCAACTATTTTCCTTTATGCAAAGGCAGATGAAATCTGTATCGGCTATTTAAGCAACAACTCAACGGACAAAGTTGACACAATAATCGAGAACAATGTCACGGTAACCAGCTCAGTGGAACTAGTCGAAACAGAACACACTGGATCGTTCTGTTCAATCAATGGGAAACAACCAATAAGCCTTGGAGATTGCTCCTTTGCTGGGTGGATATTGGGAAATCCCATGTGTGATGACCTAATTGGTAAGACTTCATGGTCCTACATTGTGGAGAAGTCCAACCCAGCAAACGGAATCTGTTACCCAGGAACATTGGAGAATGAAGAAGAACTGAGATTGAAATTCAGTGGAGTCCTGGAATTCAGCAAATTCGAAGCATTCACATCAAACGGATGGGGTGCTGTGAATTCGGGAGCAGGAGTGACTGCTGCATGCAAGTTTGGGAGCTCCAATTCCTTCTTCCGAAACATGGTATGGCTGATACACCAATCAGGAACATACCCTGTAATAAAGAGGACCTTCAACAACACCAAAGGAAGAGATGTGTTGGTTGTTTGGGGAGTTCACCACCCTGCCACACTGAAAGAGCATCAGGATCTATACAAGAAGGACAGCTCCTATGTAGCAGTGGGTTCAGAAACCTACAACAGGAGATTCATACCAGAAATCAGCACTAGGCCCAAAGTTAATGGACAGGCTGGACGGATGACATTTTATTGGACAATAGTCAAACCAGGAGAGTCAATAACATTTGAGTCTAATGGTGCATTCCTGGCTCCTAGATATGCTTTCGAGATTGTTTCCGTTGGAAAAGGAAAACTATTCAGGAGTGAACTGAATATTGAGTCATGCTCTACCAAATGTCAAACAGAAATTGGAGGAATTAATACAAACAAAAGTTTTCACAGTGTTCACAGAAACACTATCGGGGACTGTCCCAAATATGTGAATGTCAAATCTCTAAAGCTTGCCACGGGACTCAGAAATGTCCCAGCAATAGCATCAAGAGGCTTGTTTGGAGCAATAGCCGGATTTATAGAAGGTGGATGGCCTGGACTGATCAATGGATGGTACGGGTTTCAACACAGGAATGAAGAAGGAACAGGCATAGCAGCAGACAAGGAGTCAACTCAGAAGGCAATAGACCAGATAACGTCCAAAGTAAATAATATCGTCGACAGAATGAATACAAATTTCGAGTCTGTGCAACACGAATTCAGTGAAATAGAGGAGAGGATAAACCAGTTGTCGAAACATGTAGATGATTCTGTGGTCGACATCTGGTCATATAATGCACAACTCCTAGTTTTGCTTGAAAATGAGAAGACCCTGGACCTCCACGATTCCAATGTCAGAAATCTCCATGAGAAGGTTAGGAGGATGCTAAAAGACAATGCCAAAGACGAGGGGAACGGATGTTTCACCTTTTACCATAAGTGTGACAACGAATGCATCGAAAGGGTTAGAAACGGAACATATGATCACAAAGAATTCGAAGAAGAATCTAAAATCAATCGTCAGGAGATCGAGGGAGTGAAATTAGACTCCAGTGGGAATGTGTATAAAGTACTGTCAATTTACAGCTGCATTGCAAGCAGTCTCGTATTGGCAGCACTCATCATGGGTTTCATCCTCTGGGCGTGCAGTAATGGATCATGTAGATGTACCATTTGCATTTAG
>A_/_H11N9|CY184205|A/mallard/Sweden/101574/2009
ATGAAGAAAACACTGCTATTTGCAACTATTTTCCTTTATGCAAAGGCAGATGAAATCTGCATCGGCTATTTAAGCAACAACTCAACAGACAAAGTTGACACAATAATCGAGAACAATGTCACGGTAACCAGCTCAGTGGAACTAGTCGAAACAGAACACACTGGATCATTCTGTTCAATCAATGGGAAACAACCAATAAGCCTTGGAGATTGCTCCTTTGCTGGGTGGATATTGGGAAATCCCATGTGTGATGACCTAATTGGTAAGACTTCATGGTCCTACATTGTGGAGAAGCCCAACCCAGCAAACGGAATCTGTTACCCAGGAACATTGGAGAATGAAGAAGAACTGAGATTGAAATTCAGTGGAGTCCTGGAATTCAGCAAATTCGAAGCATTCACATCAAACGGATGGGGTGCTGTGAATTCGGGAGCAGGAGTGACTGCTGCATGCAAATTTGGGAGCTCCAATTCCTTCTTCCGAAACATGGTATGGCTGATACACCAATCAGGAACATACCCTGTAATAAAGAGGACCTTCAACAACACCAAAGGAAGAGATGTGTTGGTTGTTTGGGGAGTTCACCACCCTGCCACACTGAAAGAGCATCAGGATCTATACAAGAAGGACAGCTCCTATGTAGCAGTGGGTTCAGAAACCTACAACAGGAGATTCATACCAGAAATCAGCACTAGGCCCAAAGTTAATGGACAGGCTGGACGGATGACATTTTATTGGACAATAGTCAAACCAGGAGAGTCAATAACATTTGAGTCTAATGGTGCATTCCTAGCTCCTAGATATGCTTTTGAGATTGTTTCCGTTGGAAATGGAAAACTATTCAGGAGTGAACTGAATATTGAGTCATGCTCTACCAAATGTCAAACAGAAATAGGAGGAATTAATACAAACAAAAGCTTTCACAGTGTTCACAGAAACACTATCGGAGACTGTCCCAAATATGTGAATGTCAAATCTCTAAAACTTGCCACGGGACTCAGAAATGTCCCAGCAATAGCATCAAGAGGCTTGTTTGGAGCAATAGCCGGATTTATAGAAGGTGGATGGCCTGGACTGATCAATGGATGGTACGGGTTTCAACACAGGAATGAAGAAGGAACAGGCATAGCAGCAGACAAGGAGTCAACTCAGAAGGCAATAGACCAGATAACGTCCAAAGTAAATAATATCGTCGACAGAATGAATACAAATTTCAAGTCTGTTCAACACGAATTCAGTGAAATAGAGGAGAGGATAAACCAGTTGTCGAAACATGTAGATGATTCTGTGGTCGACATCTGGTCATATAATGCACAACTCCTAGTTTTGCTTGAAAATGAGAAGACCCTGGACCTCCATGATTCCAATGTCAGAAATCTCCATGAGAAGGTCAGAAGGATGCTAAAAGACAATGCCAAAGACGAGGGGAATGGATGTTTCACCTTTTACCATAAGTGTGATAACGAATGCATTGAAAGGGTTAGAAACGGAACATATGATCACAAAGAATTCGAAGAAGAATCTAAAATCAATCGCCAGGAGATCGAGGGAGTGAAATTAGACTCCAGTGGGAATGTGTATAAAATACTGTCAATTTACAGCTGCATTGCAAGCAGTCTCGTATTGGCAGCACTCATCATGGGGTTCATCCTCTGGGCGTGCAGCAATGGATCATGTAGATGTACCATTTGCATTTAG
>A_/_H11N9|CY184237|A/mallard/Sweden/101163/2009
ATGAAGAAAACACTGCTATTTGCAACTATTTTCCTTTATGCAAAGGCAGATGAAATCTGTATCGGCTATTTAAGCAACAACTCAACGGACAAAGTTGACACAATAATCGAGAACAATGTCACGGTAACCAGCTCAGTGGAACTAGTCGAAACAGAACACACTGGATCGTTCTGTTCAATCAATGGGAAACAACCAATAAGCCTTGGAGATTGCTCCTTTGCTGGGTGGATATTGGGAAATCCCATGTGTGATGACCTAATTGGTAAGACTTCATGGTCCTACATTGTGGAGAAATCCAACCCAGCAAACGGAATCTGTTACCCAGGAACATTGGAGAATGAAGAAGAACTGAGATTGAAATTCAGTGGAGTCCTGGAATTCAGCAAATTCGAAGCATTCACATCAAACGGATGGGGTGCTGTGAATTCGGGAGCAGGAGTGACTGCTGCATGCAAGTTTGGGAGCTCCAATTCCTTCTTCCGAAACATGGTATGGCTGATACACCAATCAGGAACATACCCTGTAATAAAGAGGACCTTCAACAACACCAAAGGAAGAGATGTGTTGGTTGTTTGGGGAGTTCACCACCCTGCCACACTGAAAGAGCATCAGGATCTATACAAGAAGGACAGCTCCTATGTAGCAGTGGGTTCAGAAACCTACAACAGGAGATTCATACCAGAAATCAGCACTAGGCCCAAAGTTAATGGACAGGCTGGACGGATGACATTTTATTGGACAATAGTCAAACCAGGAGAGTCAATAACATTTGAGTCTAATGGTGCATTCCTGGCTCCTAGATATGCTTTAGAGATTGTTTCCGTTGGAAATGGAAAACTATTCAGGAGTGAACTGAATATTGAGTCATGCTCTACCAAATGTCAAACAGAAATTGGAGGAATTAATACAAACAAAAGTTTTCACAGTGTTCACAGAAACACTATCGGGGACTGTCCCAAATATGTGAATGTCAAATCTCTAAAGCTTGCCACGGGACTCAGAAATGTCCCAGCAATAGCATCAAGAGGCTTGTTTGGAGCAATAGCCGGATTTATAGAAGGTGGATGGCCTGGACTGATCAATGGATGGTACGGGTTTCAACACAGGAATGAAGAAGGAACAGGCATAGCAGCAGACAAGGAGTCAACTCAGAAGGCAATAGACCAGATAACGTCCAAAGTAAATAATATCGTCGACAGAATGAATACAAATTTCGAGTCTGTGCAACACGAATTCAGTGAAATAGAGGAGAGGATAAACCAGTTGTCGAAACATGTAGATGATTCTGTGGTCGACATCTGGTCATATAATGCACAACTCCTAGTTTTGCTTGAAAATGAGAAGACCCTGGACCTCCACGATTCCAATGTCAGAAATCTCCATGAGAAGGTTAGGAGGATGCTAAAAGACAATGCCAAAGACGAGGGGAACGGATGTTTCACCTTTTACCATAAGTGTGACAACGAATGCATCGAAAGGGTTAGAAACGGAACATATGATCACAAAGAATTCGAAGAAGAATCTAAAATCAATCGTCAGGAGATCGAGGGAGTGAAATTAGACTCCAGTGGGAATGTGTATAAAGTACTGTCAATTTACAGCTGCATTGCAAGCAGTCTCGTATTGGCAGCACTCATCATGGGTTTCATCCTCTGGGCGTGCAGTAATGGATCATGTAGATGTACCATTTGCATTTAG
>A_/_H11N9|CY184189|A/mallard/Sweden/102103/2009
ATGAAGAAAACACTGCTATTTGCAACTATTTTCCTTTATGCAAAGGCAGATGAAATCTGTATCGGCTATTTAAGCAACAACTCAACGGACAAAGTTGACACAATAATCGAGAACAATGTCACGGTAACCAGCTCAGTGGAACTAGTCGAAACAGAACACACTGGATCGTTCTGTTCAATCAATGGGAAACAACCAATAAGCCTTGGAGATTGCTCCTTTGCTGGGTGGATATTGGGAAATCCCATGTGTGATGACCTAATTGGTAAGACTTCATGGTCCTACATTGTGGAGAAGTCCAACCCAGCAAACGGAATCTGTTACCCAGGAACATTGGAGAATGAAGAAGAACTGAGATTGAAATTCAGTGGAGTCCTGGAATTCAGCAAATTCGAAGCATTCACATCAAACGGATGGGGTGCTGTGAATTCGGGAGCAGGAGTGACTGCTGCATGCAAGTTTGGGAGCTCCAATTCCTTCTTCCGAAACATGGTATGGCTGATACACCAATCAGGAACATACCCTGTAATAAAGAGGACCTTCAACAACACCAAAGGAAGAGATGTGTTGGTTGTTTGGGGAGTTCACCACCCTGCCACACTGAAAGAGCATCAGGATCTATACAAGAAGGACAGCTCCTATGTAGCAGTGGGTTCAGAAACCTACAACAGGAGATTCATACCAGAAATCAGCACTAGGCCCAAAGTTAATGGACAGGCTGGACGGATGACATTTTATTGGACAATAGTCAAACCAGGAGAGTCAATAACATTTGAGTCTAATGGTGCATTCCTGGCTCCTAGATATGCTTTCGAGATTGTTTCCGTTGGAAATGGAAAACTATTCAGGAGTGAACTGAATATTGAGTCATGCTCTACCAAATGTCAAACAGAAATTGGAGGAATTAATACAAACAAAAGTTTTCACAGTGTTCACAGAAACACTATCGGGGACTGTCCCAAATATGTGAATGTCAAATCTCTAAAGCTTGCCACGGGACTCAGAAATGTCCCAGCAATAGCATCAAGAGGCTTGTTTGGAGCAATAGCCGGATTTATAGAAGGTGGATGGCCTGGACTGATCAATGGATGGTACGGGTTTCAACACAGGAATGAAGAAGGAACAGGCATAGCAGCAGACAAGGAGTCAACTCAGAAGGCAATAGACCAGATAACGTCCAAAGTAAATAATATCGTCGACAGAATGAATACAAATTTCGAGTCTATGCAACACGAATTCAGTGAAATAGAGGAGAGGATAAACCAGTTGTCGAAACATGTAGATGATTCTGTGGTCGACATCTGGTCATATAATGCACAACTCCTAGTTTTGCTTGAAAATGAGAAGACCCTGGACCTCCACGATTCCAATGTCAGAAATCTCCATGAGAAGGTTAGGAGGATGCTAAAAGACAATGCCAAAGACGAGGGGAACGGATGTTTCACCTTTTACCATAAGTGTGACAACGAATGCATCGAAAGGGTTAGAAACGGAACATATGATCACAAAGAATTCGAAGAAGAATCTAAAATCAATCGTCAGGAGATCGAGGGAGTGAAATTAGACTCCAGTGGGAATGTGTATAAAGTACTGTCAATTTACAGCTGCATTGCAAGCAGTCTCGTATTGGCAGCACTCATCATGGGTTTCATCCTCTGGGCGTGCAGTAATGGATCATGTAGATGTACCATTTGCATTTAG
>A_/_H11N9|CY184229|A/mallard/Sweden/101435/2009
ATGAAGAAAACACTGCTATTTGCAACTATTTTCCTTTATGCAAAGGCAGATGAAATCTGCATCGGCTATTTAAGCAACAACTCAACAGACAAAGTTGACACAATAATCGAGAACAATGTCACGGTAACCAGCTCAGTGGAACTAGTCGAAACAGAACACACTGGATCATTCTGTTCAATCAATGGGAAACAACCAATAAGCCTTGGAGATTGCTCCTTTGCTGGGTGGATATTGGGAAATCCCATGTGTGATGACCTAATTGGTAAGACTTCATGGTCCTACATTGTGGAGAAGCCCAACCCAGCAAACGGAATCTGTTACCCAGGAACATTGGAGAATGAAGAAGAACTGAGATTGAAATTCAGTAGAGTCCTGGAATTCAGCAAATTCGAAGCATTCACATCAAACGGATGGGGTGCTGTGAATTCGGGAGCAGGAGTGACTGCTGCATGCAAATTTGGGAGCTCCAATTCCTTCTTCCGAAACATGGTATGGCTGATACACCAATCAGGAACATACCCTGTAATAAAGAGGACCTTCAACAACACCAAAGGAAGAGATGTGTTGGTTGTTTGGGGAGTTCACCACCCTGCCACACTGAAAGAGCATCAGGATCTATACAAGAAGGACAGCTCCTATGTAGCAGTGGGTTCAGAAACCTACAACAGGAGATTCATACCAGAAATCAGCACTAGGCCCAAAGTTAATGGACAGGCTGGACGGATGACATTTTATTGGACAATAGTCAAACCAGGAGAGTCAATAACATTTGAGTCTAATGGTGCATTCCTAGCTCCTAGATATGCTTTTGAGATTGTTTCCGTTGGAAATGGAAAACTATTCAGGAGTGAACTGAATATTGAGTCATGCTCTACCAAATGTCAAACAGAAATAGGAGGAATTAATACAAACAAAAGCTTTCACAGTGTTCACAGAAACACTATCGGAGACTGTCCCAAATATGTGAATGTCAAATCTCTAAAACTTGCCACGGGACTCAGAAATGTCCCAGCAATAGCATCAAGAGGCTTGTTTGGAGCAATAGCCGGATTTATAGAAGGTGGATGGCCTGGACTGATCAATGGATGGTACGGGTTTCAACACAGGAATGAAGAAGGAACAGGCATAGCAGCAGACAAGGAGTCAACTCAGAAGGCAATAGACCAGATAACGTCCAAAGTAAATAATATCGTCGACAGAATGAATACAAATTTCGAGTCTGTTCAACACGAATTCAGTGAAATAGAGGAGAGGATAAACCAGTTGTCGAAACATGTAGATGATTCTGTGGTCGACATCTGGTCATATAATGCACAACTCCTAGTTTTGCTTGAAAATGAGAAGACCCTGGACCTCCATGATTCCAATGTCAGAAATCTCCATGAGAAGGTCAGAAGGATGCTAAAAGACAATGCCAAAGACGAGGGGAATGGATGTTTCACCTTTTACCATAAGTGTGATAACGAATGCATTGAAAGGGTTAGAAACGGAACATATGATCACAAAGAATTCGAAGAAGAATCTAAAATCAATCGCCAGGAGATCGAGGGAGTGAAATTAGACTCCAGTGGGAATGTGTATAAAATACTGTCAATTTACAGCTGCATTGCAAGCAGTCTCGTATTGGCAGCACTCATCATGGGGTTCATCCTCTGGGCGTGCAGCAATGGATCATGTAGATGTACCATTTGCATTTAG
>A_/_H11N9|CY184221|A/mallard/Sweden/101490/2009
ATGAAGAAAACACTGCTATTTGCAACTATTTTCCTTTATGCAAAGGCAGATGAAATCTGCATCGGCTATTTAAGCAACAACTCAACAGACAAAGTTGACACAATAATCGAGAACAATGTCACGGTAACCAGCTCAGTGGAACTAGTCGAAACAGAACACACTGGATCATTCTGTTCAATCAATGGGAAACAACCAATAAGCCTTGGAGATTGCTCCTTTGCTGGGTGGATATTGGGAAATCCCATGTGTGATTACCTAATTGGTAAGACTTCATGGTCCTACATTGTGGAGAAGCCCAACCCAGCAAACGGAATCTGTTACCCAGGAACATTGGAGAATGAAGAAGAACTGAGATTGAAATTCAGTGGAGTCCTGGAATTCAGCAAATTCGAAGCATTCACATCAAACGGATGGGGTGCTGTGAATTCGGGAGCAGGAGTGACTGCTGCATGCAAATTTGGGAGCTCCAATTCCTTCTTCCGAAACATGGTATGGCTGATACACCAATCAGGAACATACCCTGTAATAAAGAGGACCTTCAACAACACCAAAGGAAGAGATGTGTTGGTTGTTTGGGGAGTTCACCACCCTGCCACACTGAAAGAGCATCAGGATCTATACAAGAAGGACAGCTCCTATGTAGCAGTGGGTTCAGAAACCTACAACAGGAGATTCATACCAGAAATCAGCACTAGGCCCAAAGTTAATGGACAGGCTGGACGGATGACATTTTATTGGACAATAGTCAAACCAGGAGAGTCAATAACATTTGAGTCTAATGGTGCATTCCTAGCTCCTAGATATGCTTTTGAGATTGTTTCCGTTGGAAATGGAAAACTATTCAGGAGTGAACTGAATATTGAGTCATGCTCTACCAAATGTCAAACAGAAATAGGAGGAATTAATACAAACAAAAGCTTTCACAGTGTTCACAGAAACACTATCGGAGACTGTCCCAAATATGTGAATGTCAAATCTCTAAAACTTGCCACGGGACTCAGAAATGTCCCAGCAATAGCATCAAGAGGCTTGTTTGGAGCAATAGCCGGATTTATAGAAGGTGGATGGCCTGGACTGATCAATGGATGGTACGGGTTTCAACACAGGAATGAAGAAGGAACAGGCATAGCAGCAGACAAGGAGTCAACTCAGAAGGCAATAGACCAGATAACGTCCAAAGTAAATAATATCGTCGACAGAATGAATACAAATTTCGAGTCTGTTCAACACGAATTCAGTGAAATAGAGGAGAGGATAAACCAGTTGTCGAAACATGTAGATGATTCTGTGGTCGACATCTGGTCATATAATGCACAACTCCTAGTTTTGCTTGAAAATGAGAAGACCCTGGACCTCCATGATTCCAATGTCAGAAATCTCCATGAGAAGGTCAGAAGGATGCTAAAAGACAATGCCAAAGACGAGGGGAATGGATGTTTCACCTTTTACCATAAGTGTGATAACGAATGCATTGAAAGGGTTAGAAACGGAACATATGATCACAAAGAATTCGAAGAAGAATCTAAAATCAATCGCCAGGAGATCGAGGGAGTGAAATTAGACTCCAGTGGGAATGTGTATAAAATACTGTCAATTTACAGCTGCATTGCAAGCAGTCTCGTATTGGCAGCACTCATCATGGGGTTCATCCTCTGGGCGTGCAGCAATGGATCATGTAGATGTACCATTTGCATTTAG
>A_/_H11N9|CY184373|A/mallard/Sweden/79369/2008
ATGAAGAAAACACTGCTATTTGCAGCTATTTTTCTTTATGTGAAGGCAGATGAAATCTGCATCGGCTATTTAAGCAACAACTCAACAGACAAAGTTGACACAATAATCGAGAACAATGTCACGGTAACTAGCTCAGTGGAACTAGTCGAAACAGAACACACTGGATCGTTCTGTTCAATCAATGGGAAACAACCAATAAGCCTTGGAGATTGCTCCTTTGCTGGGTGGATATTGGGAAATCCCATGTGTGATGACCTAATTGGTAAGACTTCATGGTCTTACATTGTGGAGAAGCCCAACCCAGCAAACGGAATCTGTTACCCAGGAACACTGGAGAATGAAGAAGAACTGAGATTGAAATTCAGTGGAGTCCTGGAATTCAACAAATTCGAAGCATTCACATCAAATGGATGGGGTGCTGTAAATTCAGGAGCAGGAGTGACTGCTGCATGCAAGTTTGGGAGCTCCAATTCCTTCTTCCGAAACATGGTATGGCTGATACACCAATCAGGAACATACCCTGTAATAAAGAGGACCTTCAACAACACCAAAGGAAGAGATGTGTTGGTTGTTTGGGGAATTCACCATCCTGCCACACTGAAAGAGCATCAGGATCTATACAAGAAGGACAGCTCCTACGTAGCAGTGGGTTCAGAAACCTACAACAGGAGATTCATGCCAGAAATCAGCAATAGGCCCAAAGTTAATGGACAGGCTGGACGGATGACATTTTATTGGACAATAGTCAAACCAGGGGAGTCAATAACATTTGAATCTAATGGTGCATTCCTGGCTCCTAGATATGCTTTTGAGATTGTCTCCGTTGGAAATGGGAAACTATTCAGGAGTGAACTGAATATTGAATCATGCTCTACCAAATGCCAAACAGAAATAGGAGGAATTAATACAAACAAAAGCTTTCACAGTGTTCATAGGAACACTATCGGAGACTGTCCCAAATACGTGAATGTCAAATCTCTAAAGCTTGCCACGGGACTCAGAAATGTCCCAGCAATAGCATCAAGAGGCTTGTTTGGAGCAATAGCCGGATTTATAGAAGGTGGATGGCCTGGACTGATCAATGGATGGTACGGGTTTCAACACAGGAATGAAGAAGGAACAGGTATAGCAGCAGACAAGGAGTCAACTCAGAAGGCAATAGACCAAATAACGTCCAAGGTAAATAATATCGTCGACAGGATGAATACAAATTTCGAGTCTGTGCAACACGAATTCAGTGAAATAGAGGAGAGGATAAACCAATTGTCGAAACATGTGGAAGACTCTGTGGTTGACATCTGGTCATATAATGCACAACTCCTCGTTTTGCTTGAAAATGAGAAGACCCTGGACCTCCACGATTCCAATGTCAGAAATCTCCATGAGAAGGTTAGAAGGATGCTAAAAGACAATGCCAAAGATGAGGGAAACGGATGTTTCACCTTTTACCATAAGTGTGATAACGAATGCATCGAAAGGGTTAGAAACGGGACATATGATCACAAAGAATTCGAGGAAGAATCTAAAATCAATCGTCAGGAGATCGAGGGAGTGAAATTAGACTCCAGTGGGAATGTGTATAAAATACTGTCGATTTACAGCTGCATTGCAAGCAGTCTCGTATTGGCAGCACTCATAATGGGTTTCATCCTCTGGGCGTGCAGTAATGGATCATGTAGATGTACCATTTGCATTTAG
>A_/_H11N9|CY184365|A/mallard/Sweden/79984/2008
ATGAAGAAAACACTGCTATTTGCAGCTATTTGTCTTTATGTGAAGGCAGATGAAATCTGCATCGGCTACTTAAGCAACAACTCAACAGACAAAGTTGACACAATAATCGAGAACAATGTCACGGTAACTAGCTCAGTGGAACTAGTCGAAACAGAACACACTGGATCGTTTTGTTCAATCAATGGGAAACAACCAATAAGCCTTGGAGATTGCTCCTTTGCTGGGTGGATATTGGGAAATCCCATGTGTGATGACCTAATTGGTAAGACTTCATGGTCTTACATTGTGGAGAAGCCCAACCCAGCAAACGGAATCTGTTACCCAGGAACATTGGAGAATGAAGAAGAACTGAGATTGAAATTCAGTAGAGTCCTGGAATTCAGCAAATTCGAAGCATTCACATCAAATGGATGGGGTGCTGTAAATTCAGGAGCAGGAGTGACTGCTGCATGCAAGTTTGGGAGCTCCAATTCCTTCTTCCGAAACATGGTATGGCTGATACACCAATCAGGAACATACCCTGTAATAAAAAGGACCTTCAACAACACCAAAGGAAGAGATGTGTTGGTTGTTTGGGGAATTCACCACCCTGCCACACTGAAAGAGCATCAGGATCTATACAAGAAGGACAGCTCCTACGTAGCAGTGGGTTCAGAAACCTACAACAGGAGATTCATGCCAGAAATCAGCACTAGGCCCAAAGTTAATGGACAGGCTGGACGGATGACATTTTATTGGACAATAGTCAAACCAGGGGAGTCAATAACATTTGAATCTAATGGTGCATTCCTGGCTCCTAGATATGCTTTTGAGATTGTCTCCGTTGGAAATGGGAAACTATTCAGGAGTGAACTGAATATTGAATCATGCTCTACCAAATGTCAAACAGAAATAGGAGGAATTAATACAAACAAAAGCTTTCACAGTGTTCATAGGAACACTATCGGAGACTGTCCCAAATATGTGAATGTCAAATCTCTAAAGCTTGCCACAGGACTCAGAAATGTCCCAGCAATAGCATCAAGAGGCTTGTTTGGAGCAATAGCCGGATTTATAGAAGGTGGATGGCCTGGACTGATCAATGGATGGTACGGGTTTCAACACAGGAATGAAGAAGGAACAGGTATAGCAGCAGACAAGGAGTCAACTCAGAAGGCAATAGACCAGATAACGTCCAAGGTAAATAATATCGTCGACAGGATGAATACAAATTTCGAGTCTGTGCAACACGAATTCAGTGAAATAGAAGAGAGGATAAACCAATTGTCGAAACATGTGGATGATTCTGTAATTGACATCTGGTCGTATAATGCACAACTCCTCGTTTTGCTTGAAAATGAGAAGACCCTGGACCTCCACGATTCCAATGTCAGAAATCTCCATGAGAAGGTTAGAAGGATGCTAAAAGACAATGCCAAAGATGAGGGAAACGGATGTTTCACCTTTTACCATAAGTGTGATAACGAATGCATCGAAAGGGTTAGAAACGGGACATATGATCACAAAGAATTCGAGGAAGAATCTAAAATCAATCGTCAGGAGATCGAGGGAGTGAAATTAGACTCCAGTGGGAATGTGTATAAAATACTGTCAATTTACAGCTGCATTGCAAGCAGTCTCGTATTGGCAGCACTCATAATGGGTTTCATCCTCTGGGCGTGCAGTAATGGATCATGTAGATGTACCATTTGCATTTAG
>A_/_H11N9|CY184357|A/mallard/Sweden/79983/2008
ATGAAGAAAACACTGCTATTTGCAGCTATTTTTCTTTATGTGAAGGCAGATGAAATCTGCATCGGCTATTTAAGCAACAACTCAACAGACAAAGTTGACACAATAATCGAGAACAATGTCACGGTAACTAGCTCAGTGGAACTAGTCGAAACAGAACACACTGGATCGTTCTGTTCAATCAATGGGAAACAACCAATAAGCCTTGGAGATTGCTCCTTTGCTGGGTGGATATTGGGAAATCCCATGTGTGATGACCTAATTGGTAAGACTTCATGGTCTTACATTGTGGAGAAGCCCAACCCAGCAAACGGAATCTGTTACCCAGGAACACTGGAGAATGAAGAAGAACTGAGATTGAAATTCAGTGGAGTCCTGGAATTCAACAAATTCGAAGCATTCACATCAAATGGATGGGGTGCTGTAAATTCAGGAGCAGGAGTGACTGCTGCATGCAAGTTTGGGAGCTCCAATTCCTTCTTCCGAAACATGGTATGGCTGATACACCAATCAGGAACATACCCTGTAATAAAGAGGACCTTCAACAACACCAAAGGAAGAGATGTGTTGGTTGTTTGGGGAATTCACCATCCTGCCACACTGAAAGAGCATCAGGATCTATACAAGAAGGACAGCTCCTACGTAGCAGTGGGTTCAGAAACCTACAACAGGAGATTCATGCCAGAAATCAGCAATAGGCCCAAAGTTAATGGACAGGCTGGACGGATGACATTTTATTGGACAATAGTCAAACCAGGGGAGTCAATAACATTTGAATCTAATGGTGCATTCCTGGCTCCTAGATATGCTTTTGAGATTGTCTCCGTTGGAAATGGGAAACTATTCAGGAGTGAACTGAATATTGAATCATGCTCTACCAAATGCCAAACAGAAATAGGAGGAATTAATACAAACAAAAGCTTTCACAGTGTTCATAGGAACACTATCGGAGACTGTCCCAAATACGTGAATGTCAAATCTCTAAAGCTTGCCACGGGACTCAGAAATGTCCCAGCAATAGCATCAAGAGGCTTGTTTGGAGCAATAGCCGGATTTATAGAAGGTGGATGGCCTGGACTGATCAATGGATGGTACGGGTTTCAACACAGGAATGAAGAAGGAACAGGTATAGCAGCAGACAAGGAGTCAACTCAGAAGGCAATAGACCAAATAACGTCCAAGGTAAATAATATCGTCGACAGGATGAATACAAATTTCGAGTCTGTGCAACACGAATTCAGTGAAATAGAGGAGAGGATAAACCAATTGTCGAAACATGTGGATGACTCTATGGTTGACATCTGGTCATATAATGCACAACTCCTCGTTTTGCTTGAAAATGAGAAGACCCTGGACCTCCACGATTCCAATGTCAGAAATCTCCATGAGAAGGTTAGAAGGATGCTAAAAGACAATGCCAAAGATGAGGGAAACGGATGTTTCACCTTTTACCATAAGTGTGATAACGAATGCATCGAAAGGGTTAGAAACGGGACATATGATCACAAAGAATTCGAGGAAGAATCTAAAATCAATCGTCAGGAGATCGAGGGAGTGAAATTAGACTCCAGTGGGAATGTGTATAAAATACTGTCGATTTACAGCTGCATTGCAAGCAGTCTCGTATTGGCAGCACTCATAATGGGTTTCATCCTCTGGGCGTGCAGTAATGGATCATGTAGATGTACCATTTGCATTTAG
>A_/_H11N9|CY184349|A/mallard/Sweden/79436/2008
ATGAAGAAAACACTGCTATTTGCAGCTATTTGTCTTTATGTGAAGGCAGATGAAATCTGCATCGGCTACTTAAGCAACAACTCAACAGACAAAGTTGACACAATAATCGAGAACAATGTCACGGTAACCAGCTCAGTGGAACTAGTCGAAACAGAACACACTGGATCGTTCTGTTCAATCAATGGGAAACAACCAATAAGCCTTGAAGATTGCTCCTTTGCTGGGTGGATATTGGGAAATCCCATGTGTGATGACCTAATTGGTAAGACTTCATGGTCTTACATTGTGGAGAAGCCCAACCCAGCAAACGGAATCTGTTACCCAGGAACATTGGAGAATGAAGAAGAACTGAGATTGAAATTCAGTGGAGTCCTGGAATTCAGCAAATTCGAAGCATTCACATCAAATGGATGGGGTGCTGTAAATTCAGGAGCAGGAGTGACTGCTGCATGCAAGTTTGGGAGCTCCAATTCCTTCTTCCGAAACATGGTATGGCTGATACACCAATCAGGAACATACCCTGTAATAAAAAGGACCTTCAACAACACCAAAGGAAGAGATGTGTTGGTTGTTTGGGGAATTCACCACCCTGCCACACTGAAAGAGCATCAGGATCTATACAAGAAGGACAGCTCCTACGTAGCAGTGGGTTCAGAAACCTACAACAGGAGATTCATGCCAGAAATCAGCACTAGGCCCAAAGTTAATGGACAGGCTGGACGGATGACATTTTATTGGACAATAGTCAAACCAGGGGAGTCAATAACATTTGAATCTAATGGTGCATTCCTGGCTCCTAGATATGCTTTTGAGATTGTCTCCGTTGGAAATGGGAAACTATTCAGGAGTGAACTGAATATTGAATCATGCTCTACCAAATGTCAAACAGAAATAGGAGGAATTAATACAAACAAAAGCTTTCACAGTGTTCATAGGAACACTATCGGAGACTGTCCCAAATATGTGAATGTCAAATCTCTAAAGCTTGCCACAGGACTCAGAAATGTCCCAGCAATAGCATCAAGAGGCTTGTTTGGAGCAATAGCCGGATTTATAGAAGGTGGATGGCCTGGACTGATCAATGGATGGTACGGGTTTCAACACAGGAATGAAGAAGGAACAGGTATAGCAGCAGACAAGGAGTCAACTCAGAAGGCAATAGACCAGATAACGTCCAAGGTAAATAATATCGTCGACAGGATGAATACAAATTTCGAGTCTGTGCAACACGAATTCAGTGAAATAGAAGAGAGGATAAACCAATTGTCGAAACATGTGGATGATTCTGTAATTGACATCTGGTCGTATAATGCACAACTCCTCGTTTTGCTTGAAAATGAGAAGACCCTGGACCTCCACGATTCCAATGTCAGAAATCTCCATGAGAAGGTTAGAAGGATGCTAAAAGACAATGCCAAAGATGAGGGAAACGGATGTTTCACCTTTTACCATAAGTGTGATAACGAATGCATCGAAAGGGTTAGAAACGGGACATATGATCACAAAGAATTCGAGGAAGAATCTAAAATCAATCGTCAGGAGATCGAGGGAGTGAAATTAGACTCCAGTGGGAATGTGTATAAAATACTGTCAATTTACAGCTGCATTGCAAGCAGTCTCGTATTGGCAGCACTCATAATGGGTTTCATCCTCTGGGCGTGCAGTAATGGATCATGTAGATGTACCATTTGCATTTAG
>A_/_H11N9|CY184341|A/mallard/Sweden/80011/2008
ATGAAGAAAACACTGCTATTTGCAGCTATTTTTCTTTATGTGAAGGCAGATGAAATCTGCATCGGCTATTTAAGCAACAACTCAACAGACAAAGTTGACACAATAATCGAGAACAATGTCACGGTAACTAGCTCAGTGGAACTAGTCGAAACAGAACACACTGGATCGTTCTGTTCAATCAATGGGAAACAACCAATAAGCCTTGGAGATTGCTCCTTTGCTGGGTGGATATTGGGAAATCCCATGTGTGATGACCTAATTGGTAAGACTTCATGGTCTTACATTGTGGAGAAGCCCAACCCAGCAAACGGAATCTGTTACCCAGGAACACTGGAGAATGAAGAAGAACTGAGATTGAAATTCAGTGGAGTCCTGGAATTCAACAAATTCGAAGCATTCACATCAAATGGATGGGGTGCTGTAAATTCAGGAGCAGGAGTGACTGCTGCATGCAAGTTTGGGAGCTCCAATTCCTTCTTCCGAAACATGGTATGGCTGATACACCAATCAGGAACATACCCTGTAATAAAGAGGACCTTCAACAACACCAAAGGAAGAGATGTGTTGGTTGTTTGGGGAATTCACCATCCTGCCACACTGAAAGAGCATCAGGATCTATACAAGAAGGACAGCTCCTACGTAGCAGTGGGTTCAGAAACCTACAACAGGAGATTCATGCCAGAAATCAGCAATAGGCCCAAAGTTAATGGACAGGCTGGACGGATGACATTTTATTGGACAATAGTCAAACCAGGGGAGTCAATAACATTTGAATCTAATGGTGCATTCCTGGCTCCTAGATATGCTTTTGAGATTGTCTCCGTTGGAAATGGGAAACTATTCAGGAGTGAACTGAATATTGAATCATGCTCTACCAAATGCCAAACAGAAATAGGAGGAATTAATACAAACAAAAGCTTTCACAGTGTTCATAGGAACACTATCGGAGACTGTCCCAAATACGTGAATGTCAAATCTCTAAAGCTTGCCACGGGACTCAGAAATGTCCCAGCAATAGCATCAAGAGGCTTGTTTGGAGCAATAGCCGGATTTATAGAAGGTGGATGGCCTGGACTGATCAATGGATGGTACGGGTTTCAACACAGGAATGAAGAAGGAACAGGTATAGCAGCAGACAAGGAGTCAACTCAGAAGGCAATAGACCAAATAACGTCCAAGGTAAATAATATCGTCGACAGGATGAATACAAATTTCGAGTCTGTGCAACACGAATTCAGTGAAATAGAGGAGAGGATAAACCAATTGTCGAAACATATGGATGACTCTGTGGTTGACATCTGGTCATATAATGCACAACTCCTCGTTTTGCTTGAAAATGAGAAGACCCTGGACCTCCACGATTCCAATGTCAGAAATCTCCATGAGAAGGTTAGAAGGATGCTAAAAGACAATGCCAAAGATGAGGGAAACGGATGTTTCACCTTTTACCATAAGTGTGATAACGAATGCATCGAAAGGGTTAGAAACGGGACATATGATCACAAAGAATTCGAGGAAGAATCTAAAATCAATCGTCAGGAGATCGAGGGAGTGAAATTAGACTCCAGTGGGAATGTGTATAAAATACTGTCGATTTACAGCTGCATTGCAAGCAGTCTCGTATTGGCAGCACTCATAATGGGTTTCATCCTCTGGGCGTGCAGTAATGGATCATGTAGATGTACCATTTGCATTTAG
>A_/_H11N9|CY184333|A/mallard/Sweden/80079/2008
ATGAAGAAAACACTGCTATTTGCAGCTATTTGTCTTTATGTGAAGGCAGATGAAATCTGCATCGGCTACTTAAGCAACAACTCAACAGACAAAGTTGACACAATAATCGAGAACAATGTCACGGTAACCAGCTCAGTGGAACTAGTCGAAACAGAACACACTGGATCGTTCTGTTCAATCAATGGGAAACAACCAATAAGCCTTGGAGATTGCTCCTTTGCTGGGTGGATATTGGGAAATCCCATGTGTGATGACCTAATTGGTAAGACTTCATGGTCTTACATTGTGGAGAAGCCCAACCCAGCAAACGGAATCTGTTACCCAGGAACATTGGAGAATGAAGAAGAACTGAGATTGAAATTCAGTGGAGTCCTGGAATTCAGCAAATTCGAAGCATTCACATCAAATGGATGGGGTGCTGTAAATTCAGGAGCAGGAGTGACTGCTGCATGCAAGTTTGGGAGCTCCAATTCCTTCTTCCGAAACATGGTATGGCTGATACACCAATCAGGAACATACCCTGTAATAAAAAGGACCTTCAACAACACCAAAGGAAGAGATGTGTTGGTTGTTTGGGGAATTCACCACCCTGCCACACTGAAAGAGCATCAGGATCTATACAAGAAGGACAGCTCCTACGTAGCAGTGGGTTCAGAAACCTACAACAGGAGATTCATGCCAGAAATCAGCACTAGGCCCAAAGTTAATGGACAGGCTGGACGGATGACATTTTATTGGACAATAGTCAAACCAGGGGAGTCAATAACATTTGAATCTAATGGTGCATTCCTGGCTCCTAGATATGCTTTTGAGATTGTCTCCGTTGGAAATGGGAAACTATTCAGGAGTGAACTGAATATTGAATCATGCTCTACCAAATGTCAAACAGAAATAGGAGGAATTAATACAAACAAAAGCTTTCACAGTGTTCATAGGAACACTATCGGAGACTGTCCCAAATATGTGAATGTCAAATCTCTAAAGCTTGCCACAGGACTCAGAAATGTCCCAGCAATAGCATCAAGAGGCTTGTTTGGAGCAATAGCCGGATTTATAGAAGGTGGATGGCCTGGACTGATCAATGGATGGTACGGGTTTCAACACAGGAATGAAGAAGGAACAGGTATAGCAGCAGACAAGGAGTCAACTCAGAAGGCAATAGACCAGATAACGTCCAAGGTAAATAATATCGTCGACAGGATGAATACAAATTTCGAGTCTGTGCAACACGAATTCAGTGAAATAGAAGAGAGGATAAACCAATTGTCGAAACATGTGGATGATTCTGTAATTGACATCTGGTCGTATAATGCACAACTCCTCGTTTTGCTTGAAAATGAGAAGACCCTGGACCTCCACGATTCCAATGTCAGAAATCTCCATGAGAAGGTTAGAAGGATGCTAAAAGACAATGCCAAAGATGAGGGAAACGGATGTTTCACCTTTTACCATAAGTGTGATAACGAATGCATCGAAAGGGTTAGAAACGGGACATATGATCACAAAGAATTCGAGGAAGAATCTAAAATCAATCGTCAGGAGATCGAGGGAGTGAAATTAGACTCCAGTGGGAATGTGTATAAAATACTGTCAATTTACAGCTGCATTGCAAGCAGTCTCGTATTGGCAGCACTCATAATGGGTTTCATCCTCTGGGCGTGCAGTAATGGATCATGTAGATGTACCATTTGCATTTAG
>A_/_H11N9|CY184325|A/mallard/Sweden/80253/2008
ATGAAGAAAACACTGCTATTTGCAGCTATTTGTCTTTATGTGAAGGCAGATGAAATCTGCATCGGCTACTTAAGCAACAACTCAACAGACAAAGTTGACACAATAATCGAGAACAATGTCACGGTAACTAGCTCAGTGGAACTAGTCGAAACAGAACACACTGGATCGTTCTGTTCAATCAATGGGAAACAACCAATAAGCCTTGGAGATTGCTCCTTTGCTGGGTGGATATTGGGAAATCCCATGTGTGATGACCTAATTGGTAAGACTTCATGGTCTTACATTGTGGAGAAGCCCAACCCAGCAAACGGAATCTGTTACCCAGGAACATTGGAGAATGAAGAAGAACTGAGATTGAAATTCAGTGGAGTCCTGGAATTCAGCAAATTCGAAGCATTCACATCAAATGGATGGGGTGCTGTAAATTCAGGAGCAGGAGTGACTGCTGCATGCAAGTTTGGGAGCTCCAATTCCTTCTTCCGAAACATGGTATGGCTGATACACCAATCAGGAACATACCCTGTAATAAAAAGGACCTTCAACAACACCAAAGGAAGAGATGTGTTGGTTGTTTGGGGAATTCACCACCCTGCCACACTGAAAGAGCATCAGGATCTATACAAGAAGGACAGCTCCTACGTAGCAGTGGGTTCAGAAACCTACAACAGGAGATTCATGCCAGAAATCAGCACTAGGCCCAAAGTTAATGGACAGGCTGGACGGATGACATTTTATTGGACAATAGTCAAACCAGGGGAGTCAATAACATTTGAATCTAATGGTGCATTCCTGGCTCCTAGATATGCTTTTGAGATTGTCTCCGTTGGAAATGGGAAACTATTCAGGAGTGAACTGAATATTGAATCATGCTCTACCAAATGTCAAACAGAAATAGGAGGAATTAATACAAACAAAAGCTTTCACAGTGTTCATAGGAACACTATCGGAGACTGTCCCAAATATGTGAATGTCAAATCTCTAAAGCTTGCCACAGGACTCAGAAATGTCCCAGCAATAGCATCAAGAGGCTTGTTTGGAGCAATAGCCGGATTTATAGAAGGTGGATGGCCTGGACTGATCAATGGATGGTACGGGTTTCAACACAGGAATGAAGAAGGAACAGGTATAGCAGCAGACAAGGAGTCAACTCAGAAGGCAATAGACCAGATAACGTCCAAGGTAAATAATATCGTCGACAGGATGAATACAAATTTCGAGTCTGTGCAACACGAATTCAGTGAAATAGAAGAGAGGATAAACCAATTGTCGAAACATGTGGATGATTTTGTAATTGACATCTGGTCGTATAATGCACAACTCCTCGTTTTGCTTGAAAATGAGAAGACCCTGGACCTCCACGATTCCAATGTCAGAAATCTCCATGAGAAGGTTAGAAGGATGCTAAAAGACAATGCCAAAGATGAGGGAAACGGATGTTTCACCTTTTACCATAAGTGTGATAACGAATGCATCGAAAGGGTTAGAAACGGGACATATGATCACAAAGAATTCGAGGAAGAATCTAAAATCAATCGTCAGGAGATCGAGGGAGTGAAATTAGACTCCAGTGGGAATGTGTATAAAATACTGTCAATTTACAGCTGCATTGCAAGCAGTCTCGTATTGGCAGCACTCATAATGGGTTTCATCCTCTGGGCGTGCAGTAATGGATCATGTAGATGTACCATTTGCATTTAG
>A_/_H11N9|CY184293|A/mallard/Sweden/100760/2009
ATGAAGAAAACACTGCTATTTGCAACTATTTTCCTTTATGCAAAGGCAGATGAAATCTGTATCGGCTATTTAAGCAACAACTCAACGGACAAAGTTGACACAATAATCGAGAACAATGTCACGGTAACCAGCTCAGTGGAACTAGTCGAAACAGAACACACTGGATCGTTCTGTTCAATCAATGGGAAACAACCAATAAGCCTTGGAGATTGCTCCTTTGCTGGGTGGATATTGGGAAATCCCATGTGTGATGACCTAATTGGTAAGACTTCATGGTCCTACATTGTGGAGAAGTCCAACCCAGCAAACGGAATCTGTTACCCAGGAACATTGGAGAATGAAGAAGAACTGAGATTGAAATTCAGTAGAGTCCTGGAATTCAGCAAATTCGAAGCATTCACATCAAACGGATGGGGTGCTGTGAATTCGGGAGCAGGAGTGACTGCTGCATGCAAGTTTGGGAGCTCCAATTCCTTCTTCCGAAACATGGTATGGCTGATACACCAATCAGGAACATACCCTGTAATAAAGAGGACCTTCAACAACACCAAAGGAAGAGATGTGTTGGTTGTTTGGGGAGTTCACCACCCTGCCACACTGAAAGAGCATCAGGATCTATACAAGAAGGACAGCTCCTATGTAGCAGTGGGTTCAGAAACCTACAACAGGAGATTCATACCAGAAATCAGCACTAGGCCCAAAGTTAATGGACAGGCTGGACGGATGACATTTTATTGGACAATAGTCAAACCAGGAGAGTCAATAACATTTGAGTCTAATGGTGCATTCCTGGCTCCTAGATATGCTTTCGAGATTGTTTCCGTTGGAAATGGAAAACTATTCAGGAGTGAACTGAATATTGAGTCATGCTCTACCAAATGTCAAACAGAAATTGGAGGAATTAATACAAACAAAAGTTTTCACAGTGTTCACAGAAACACTATCGGGGACTGTCCCAAATATGTGAATGTCAAATCTCTAAAGCTTGCCACGGGACTCAGAAATGTCCCAGCAATAGCATCAAGAGGCTTGTTTGGAGCAATAGCCGGATTTATAGAAGGTGGATGGCCTGGACTGATCAATGGATGGTACGGGTTTCAACACAGGAATGAAGAAGGAACAGGCATAGCAGCAGACAAGGAGTCAACTCAGAAGGCAATAGACCAGATAACGTCCAAAGTAAATAATATCGTCGACAGAATGAATACAAATTTCGAGTCTGTGCAACACGAATTCAGTGAAATAGAGGAGAGGATAAACCAGTTGTCGAAACATGTAGATGATTCTGTGGTCGACATCTGGTCATATAATGCACAACTCCTAGTTTTGCTTGAAAATGAGAAGACCCTGGACCTCCACGATTCCAATGTCAGAAATCTCCATGAGAAGGTTAGGAGGATGCTAAAAGACAATGCCAAAGACGAGGGGAACGGATGTTTCACCTTTTACCATAAGTGTGACAACGAATGCATCGAAAGGGTTAGAAACGGAACATATGATCACAAAGAATTCGAAGAAGAATCTAAAATCAATCGTCAGGAGATCGAGGGAGTGAAATTAGACTCCAGTGGGAATGTGTATAAAGTACTGTCAATTTACAGCTGCATTGCAAGCAGTCTCGTATTGGCAGCACTCATCATGGGTTTCATCCTCTGGGCGTGCAGTAATGGATCATGTAGATGTACCATTTGCATTTAG
>A_/_H11N9|CY184277|A/mallard/Sweden/100878/2009
ATGAAGAAAACACTGCTATTTGCAACTATTTTCCTTTATACAAAGGCAGATGAAATCTGTATCGGCTATTTAAGCAACAACTCAACAGACAAAGTTGACACAATAATCGAGAACAATGTCACGGTAACCAGCTCAGTGGAACTAGTCGAAACAGAACACACTGGATCGTTCTGTTCAATCAATGGGAAACAACCAATAAGCCTTGGAGATTGCTCCTTTGCTGGGTGGATATTGGGAAATCCCATGTGTGATGACCTAATTGGTAAGACTTCATGGTCCTACATTGTGGAGAAGCCCAACCCAGCAAACGGAATCTGTTACCCCGGAACATTGGAGAATGAAGAAGAACTGAGATTGAAATTCAGTGGAGTCCTGGAATTCAGCAAATTCGAAGCATTCACATCAAACGGATGGGGTGCTGTGAATTCGGGAGCAGGAGTGACTGCTGCATGCAAGTTTGGGAGCTCCAATTCCTTCTTCCGAAACATGGTATGGCTGATACACCAATCAGGAACATACCCTGTAATAAAGAGGACCTTCAACAACACCAAAGGAAGAGATGTGTTGGTTGTTTGGGGAGTTCACCACCCTGCCACACTGAAAGAGCATCAGGATCTATACAAGAAGGACAGCTCCTATGTAGCAGTGGGTTCAGAAACCTACAACAGGAGATTCATACCAGAAATCAGCACTAGGCCCAAAGTTAATGGACAGGCTGGACGGATGACATTTTATTGGACAATAGTCAAACCAGGAGAGTCAATAACATTTGAGTCTAATGGTGCATTCCTGGCTCCTAGATATGCTTTCGAGATTGTTTCCGTTGGAAATGGAAAACTATTCAGGAGTGAACTGAATATTGAGTCATGCTCTACCAAATGTCAAACAGAAATAGGAGGAATCAATACAAACAAAAACTTTCACAGTGTTCACAGAAACACTATCGGGGACTGTCCCAAATACGTGAATGTCAAATCTCTAAAGCTTGCCACGGGACTCAGAAATGTCCCAGCAATAGCATCAAGAGGCTTGTTTGGAGCAATAGCCGGATTTATAGAAGGTGGATGGCCTGGACTGATCAATGGATGGTACGGGTTTCAACACAGGAATGAAGAAGGAACAGGCATAGCAGCAGACAAGGAGTCAACTCAGAAGGCAATAGACCAGATAACGTCCAAAGTAAATAATATCGTCGACAGAATGAATACAAATTTCGAGTCTGTGCAACACGAATTCAGTGAAATAGAGGAGAGGATAAACCAGTTGTCGAAACATGTAGATGATTCTGTGGTCGACATCTGGTCATATAATGCACAACTCCTAGTTTTGCTTGAAAATGAGAAGACCCTGGACCTCCACGATTCCAATGTCAGAAATCTCCATGAGAAGGTTAGGAGGATGCTAAAAGACAATGCCAAAGACGAGGGGAACGGATGTTTCACCTTTTACCATAAGTGTGATAGCGAATGCATCGAAAGGGTTAGAAACGGAACATATGATCACAAAGAATTCGAAGAAGAATCTAAAATCAATCGTCAGGAGATCGAGGGAGTGAAATTAGACTCCAGTGGGAATGTGTATAAAATACTGTCAATTTACAGCTGCATTGCAAGCAGTCTCGTATTGGCAGCACTCATCATGGGTTTCATCCTCTGGGCGTGCAGTAATGGATCATGTAGATGTACCATTTGCATTTAG
>A_/_H11N9|CY184301|A/mallard/Sweden/100791/2009
ATGAAGAAAACACTGCTATTTGCAACTATTTTCCTTTATGCAAAGGCAGATGAAATCTGTATCGGCTATTTAAGCAACAACTCAACGGACAAAGTTGACACAATAATCGAGAACAATGTCACGGTAACCAGCTCAGTGGAACTAGTCGAAACAGAACACACTGGATCGTTCTGTTCAATCAATGGGAAACAACCAATAAGCCTTGGAGATTGCTCCTTTGCTGGGTGGATATTGGGAAATCCCATGTGTGATGACCTAATTGGTAAGACTTCATGGTCCTACATTGTGGAGAAGTCCAACCCAGCAAACGGAATCTGTTACCCAGGAACATTGGAGAATGAAGAAGAACTGAGATTGAAATTCAGTGGAGTCCTGGAATTCAGCAAATTCGAAGCATTCACATCAAACGGATGGGGTGCTGTGAATTCGGGAGCAGGAGTGACTGCTGCATGCAAGTTTGGGAGCTCCAATTCCTTCTTCCGAAACATGGTATGGCTGATACACCAATCAGGAACATACCCTGTAATAAAGAGGACCTTCAACAACACCAAAGGAAGAGATGTGTTGGTTGTTTGGGGAGTTCACCACCCTGCCACACTGAAAGAGCATCAGGATCTATACAAGAAGGACAGCTCCTATGTAGCAGTGGGTTCAGAAACCTACAACAGGAGATTCATACCAGAAATCAGCACTAGGCCCAAAGTTAATGGACAGGCTGGACGGATGACATTTTATTGGACAATAGTCAAACCAGGAGAGTCAATAACATTTGAGTCTAATGGTGCATTCCTGGCTCCTAGATATGCTTTCGAGATTATTTCCGTTGGAAATGGAAAACTATTCAGGAGTGAACTGAATATTGAGTCATGCTCTACCAAATGTCAAACAGAAATTGGAGGAATTAATACAAACAAAAGTTTTCACAGTGTTCACAGAAACACTATCGGGGACTGTCCCAAATATGTGAATGTCAAATCTCTAAAGCTTGCCACGGGACTCAGAAATGTCCCAGCAATAGCATCAAGAGGCTTGTTTGGAGCAATAGCCGGATTTATAGAAGGTGGATGGCCTGGACTGATCAATGGATGGTACGGGTTTCAACACAGGAATGAAGAAGGAACAGGCATAGCAGCAGACAAGGAGTCAACTCAGAAGGCAATAGACCAGATAACGTCCAAAGTAAATAATATCGTCGACAGAATGAATACAAATTTCGAGTCTGTGCAACACGAATTCAGTGAAATAGAGGAGAGGATAAACCAGTTGTCGAAACATGTAGATGATTCTGTGGTCGACATCTGGTCATATAATGCACAACTCCTAGTTTTGCTTGAAAATGAGAAGACCCTGGACCTCCACGATTCCAATGTCAGAAATCTCCATGAGAAGGTTAGGAGGATGCTAAAAGACAATGCCAAAGACGAGGGGAACGGATGTTTCACCTTTTACCATAAGTGTGACAACGAATGCATCGAAAGGGTTAGAAACGGAACATATGATCACAAAGAATTCGAAGAAGAATCTAAAATCAATCGTCAGGAGATCGAGGGAGTGAAATTAGACTCCAGTGGGAATGTGTATAAAGTACTGTCAATTTACAGCTGCATTGCAAGCAGTCTCGTATTGGCAGCACTCATCATGGGTTTCATCCTCTGGGCGTGCAGTAATGGATCATGTAGATGTACCATTTGCATTTAG
>A_/_H11N9|CY184463|A/mallard/Sweden/68621/2007
ATGAAGAAAACACTGCTATTTGCAGCTATTTTTCTTTATGTGAAGGCAGATGAAATCTGCATCGGCTATTTAAGCAACAACTCAACAGACAAAGTTGACACAATAATCGAGAACAATGTCACGGTAACTAGCTCAGTGGAACTAGTCGAAACAGAACACACTGGATCGTTCTGTTCAATCAATGGGAAACAACCAATAAGCCTTGGAGATTGCTCCTTTGCTGGGTGGATATTGGGAAATCCCATGTGTGATGACCTAATTGGTAAGACTTCATGGTCTTACATTGTGGAGAAGCCCAACCCAGCAAACGGAATCTGTTACCCAGGAACATTGGAGAATGAAGAAGAACTGAGATTGAAATTCAGTGGAGTCCTGGAATTCAGCAAATTCGAAGCATTCACATCAAATGGATGGGGTGCTGTAAATTCAGGAGCAGGAGTGACTGCTGCATGCAAGTTTGGGAGCTCCAATTCCTTCTTCCGAAACATGGTATGGCTGATACACCAATCAGGAACATACCCTGTAATAAAGAGGACCTTCAACAACACCAAAGGAAGAGATGTGTTGGTTGTTTGGGGAATTCACCACCCTGCCACACTGAAAGAGCATCAGGATCTATACAAGAAGGACAGCTCCTACGTAGCAGTGGGTTCAGAAACCTACAACAGGAGATTCATGCCAGAAATCAGCACTAGGCCCAAAGTTAATGGACAGGCTGGACGGATGACATTTTATTGGACAATAGTCAAACCAGGGGAGTCAATAACATTTGAATCTAATGGTGCATTCCTGGCTCCTAGATATGCTTTTGAGATTGTCTCCGTTGGAAATGGGAAACTATTCAGGAGTGAACTGAATATTGAATCATGCTCTACCAAATGTCAAACAGAAATAGGAGGAATTAATACAAACAAAAGCTTTCACAGTGTTCATAGGAACACTATCGGAGACTGTCCCAAATATGTGAATGTCAAATCTCTAAAGCTTGCCACGGGACTCAGAAATGTCCCAGCAATAGCATCAAGAGGCTTGTTTGGAGCAATAGCCGGATTTATAGAAGGTGGATGGCCTGGACTGATCAATGGATGGTACGGGTTTCAACACAGGAATGAAGAAGGAACAGGTATAGCAGCAGACAAGGAGTCAACTCAGAAGGCAATAGACCAGATAACGTCCAAGGTAAATAATATCGTCGACAGGATGAATACAAATTTCGAGTCTGTGCAACACGAATTCAGTGAAATAGAGGAGAGGATAAACCAATTGTCGAAACATGTGGATGATTTTGTGGTTGACATCTGGTCATATAATGCACAACTCCTCGTTTTGCTTGAAAATGAGAAGACCCTGGACCTCCACGATTCCAATGTCAGAAATCTCCATGAGAAGGTTAGAAGGATGCTAAAAGACAATGCCAAAGATGAGGGAAACGGATGTTTCACCTTTTACCATAAGTGTGATAACGAATGCATCGAAAGGGTTAGAAACGGGACATATGATCACAAAGAATTCGAGGAAGAATCTAAAATCAATCGTCAGGAGATCGAGGGAGTGAAATTAGACTCCAGTGGGAATGTGTATAAAATACTGTCAATTTACAGCTGCATTGCAAGCAGTCTCGTATTGGCAGCACTCATAATGGGTTTCATCCTCTGGGCGTGCAGTAATGGATCATGTAGATGTACCATTTGCATTTAG
>A_/_H11N9|CY184455|A/mallard/Sweden/68745/2007
ATGAAGAAAACACTGCTATTTGCAGCTATTTTTCTTTATGTGAAGGCAGATGAAATCTGCATCGGCTATTTAAGCAACAACTCAACAGACAAAGTTGACACAATAATCGAGAACAATGTCACGGTAACTAGCTCAGTGGAACTAGTCGAAACAGAACACACTGGATCGTTCTGTTCAATCAATGGGAAACAACCAATAAGCCTTGGAGATTGCTCCTTTGCTGGGTGGATATTGGGAAATCCCATGTGTGATGACCTAATTGGTAAGACTTCATGGTCTTACATTGTGGAGAAGCCCAACCCAGCAAACGGAATCTGTTACCCAGGAACATTGGAGAATGAAGAAGAACTGAGATTGAAATTCAGTGGAGTCCTGGAATTCAGCAAATTCGAAGCATTCACATCAAATGGATGGGGTGCTGTAAATTCAGGAGCAGGAGTGACTGCTGCATGCAAGTTTGGGAGCTCCAATTCCTTCTTCCGAAACATGGTATGGCTGATACACCAATCAGGAACATACCCTGTAATAAAGAGGACCTTCAACAACACCAAAGGAAGAGATGTGTTGGTTGTTTGGGGAATTCACCACCCTGCCACACTGAAAGAGCATCAGGATCTATACAAGAAGGACAGCTCCTACGTAGCAGTGGGTTCAGAAACCTACAACAGGAGGTTCATGCCAGAAATCAGTACTAGGCCCAAAGTTAATGGACAGGCTGGACGGATGACATTTTATTGGACAATAGTCAAACCAGGGGAGTCAATAACATTTGAATCTAATGGTGCATTCCTGGCTCCTAGATATGCTTTCGAGATTGTCTCCATTGGACATGGGAAACTATTCAGGAGTGAACTGAATATTGAATCATGCTCTACCAAATGTCAAACAGAAATAGGAGGAATTAATACAAACAAAAGCTTTCACAGTGTTCATAGGAACACTATCGGAGACTGTCCCAAATATGTGAATGTCAAATCTCTAAAGCTTGCCACGGGACTCAGAAATGTCCCAGCAATAGCATCAAGAGGCTTGTTTGGAGCAATAGCCGGATTTATAGAAGGTGGATGGCCTGGACTGATCAATGGATGGTACGGGTTTCAACACAGGAATGAAGAAGGAACAGGTATAGCAGCAGACAAGGAGTCAACTCAGAAGGCAATAGACCATATAACGTCCAAGGTAAATAATATCGTCGACAGGATGAATACAAATTTCGAGTCTGTGCAACACGAATTCAGTGAAATAGAGGAGAGGATAAACCAATTGTCGAAACATGTGGATGATTCTGTGGTTGACATCTGGTCATATAATGCACAACTCCTCGTTTTGCTTGAAAATGAGAAGACCCTGGACCTCCACGATTCCAATGTCAGAAATCTCCATGAGAAGGTTAGAAGGATGCTAAAAGACAATGCCAAAGATGAGGGAAACGGATGTTTCACCTTTTACCATAAGTGTGATAACGAATGCATCGAAAGGGTTAGAAACGGGACATATGATCACAAAGAATTCGAGGAAGAATCTAAAATCAATCGTCAGGAGATCGAGGGAGTGAAATTAGACTCCAGTGGGAATGTGTATAAAATACTGTCAATTTACAGCTGCATTGCAAGCAGTCTCGTATTGGCAGCACTCATAATGGGTTTCATCCTCTGGGCGTGCAGTAATGGATCATGTAGATGTACCATTTGCATTTAG
>A_/_H11N9|CY184447|A/mallard/Sweden/69639/2007
ATGAAGAAAACACTGCTATTTGCAGCTATTTTTCTTTATGTGAAGGCAGATGAAATCTGCATCGGCTATTTAAGCAACAACTCAACAGACAAAGTTGACACAATAATCGAGAACAATGTCACGGTAACTAGCTCAGTGGAACTAGTCGAAACAGAACACACTGGATCGTTCTGTTCAATCAATGGGAAACAACCAATAAGCCTTGGAGATTGCTCCTTTGCTGGGTGGATATTGGGAAATCCCATGTGTGATGACCTAATTGGTAAGACTTCATGGTCTTACATTGTGGAGAAGCCCAACCCAGCAAACGGAATCTGTTACCCAGGAACATTGGAGAATGAAGAAGAACTGAGATTGAAATTCAGTGGAGTCCTGGAATTCAGCAAATTCGAAGCATTCACATCAAATGGATGGGGTGCTGTAAATTCAGGAGCAGGAGTGACTGCTGCATGCAAGTTTGGGAGCTCCAATTCCTTCTTCCGAAACATGGTATGGCTGATACACCAATCAGGAACATACCCTGTAATAAAGAGGACCTTCAACAACACCAAAGGAAGAGATGTGTTGGTTGTTTGGGGAATTCACCACCCTGCCACACTGAAAGAGCATCAGGATCTATACAAGAAGGACAGCTCCTACGTAGCAGTGGGTTCAGAAACCTACAACAGGAGATTCATGCCAGAAATCAGCACTAGGCCCAAAGTTAATGGACAGGCTGGACGGATGACATTTTATTGGACAATAGTCAAACCAGGGGAGTCAATAACATTTGAATCTAATGGTGCATTCCTGGCTCCTAGATATGCTTTTGAGATTGTCTCCGTTGGAAATGGGAAACTATTCAGGAGTGAACTGAATATTGAATCATGCTCTACCAAATGTCAAACAGAAATAGGAGGAATTAATACAAACAAAAGCTTTCACAGTGTTCATAGGAACACTATCGGAGACTGTCCCAAATATGTGAATGTCAAATCTCTAAAGCTTGCCACGGGACTCAGAAATGTCCCAGCAATAGCATCAAGAGGCTTGTTTGGAGCAATAGCCGGATTTATAGAAGGTGGATGGCCTGGACTGATCAATGGATGGTACGGGTTTCAACACAGGAATGAAGAAGGAACAGGTATAGCAGCAGACAAGGAGTCAACTCAGAAGGCAATAGACCAGATAACGTCCAAGGTAAATAATATCGTCGACAGGATGAATACAAATTTCGAGTCTGTGCAACACGAATTCAGTGAAATAGAGGAGAGGATAAACCAATTGTCGAAACATGTGGATGATTCTGTGGTTGACATCTGGTCATATAATGCACAACTCCTCGTTTTGCTTGAAAATGAGAAGACCCTGGACCTCCACGATTCCAATGTCAGAAATCTCCATGAGAAGGTTAGAAGGATGCTAAAAGACAATGCCAAAGATGAGGGAAACGGATGTTTCACCTTTTACCATAAGTGTGATAACGAATGCATCGAAAGGGTTAGAAACGGGACATATGATCACAAAGAATTCGAGGAAGAATCTAAAATCAATCGTCAGGAGATCGAGGGAGTGAAATTAGACTCCAGTGGGAATGTGTATAAAATACTGTCAATTTACAGCTGCATTGCAAGCAGTCTCGTATTGGCAGCACTCATAATGGGTTTCATCCTCTGGGCGTGCAGTAATGGATCATGTAGATGTACCATTTGCATTTAG
>A_/_H11N9|CY184439|A/mallard/Sweden/69912/2007
ATGAAGAAAACACTGCTATTTGCAGCTATTTTTCTTTATGTGAAGGCAGATGAAATCTGCATCGGCTATTTAAGCAACAACTCAACAGACAAAGTTGACACAATAATCGAGAACAATGTCACGGTAACTAGCTCAGTGGAACTAGTCGAAACAGAACACACTGGATCGTTCTGTTCAATCAATGGGAAACAACCAATAAGCCTTGGAGATTGCTCCTTTGCTGGGTGGATATTGGGAAATCCCATGTGTGATGACCTAATTGGTAAGACTTCATGGTCTTACATTGTGGAGAAGCCCAACCCAGCAAACGGAATCTGTTACCCAGGAACATTGGAGAATGAAGAAGAACTGAGATTGAAATTCAGTGGAGTCCTGGAATTCAGCAAATTCGAAGCATTCACATCAAATGGATGGGGTGCTGTAAATTCAGGAGCAGGAGTGACTGCTGCATGCAAGTTTGGGAGCTCCAATTCCTTCTTCCGAAACATGGTATGGCTGATACACCAATCAGGAACATACCCTGTAATAAAGAGGACCTTCAACAACACCAAAGGAAGAGATGTGTTGGTTGTTTGGGGAATTCACCACCCTGCCACACTGAAAGAGCATCAGGATCTATACAAGAAGGACAGCTCCTACGTAGCAGTGGGTTCAGAAACCTACAACAGGAGATTCATGCCAGAAATCAGCACTAGGCCCAAAGTTAATGGACAGGCTGGACGGATGACATTTTATTGGACAATAGTCAAACCAGGGGAGTCAATAACATTTGAATCTAATGGTGCATTCCTGGCTCCTAGATATGCTTTTGAGATTGTCTCCGTTGGAAATGGGAAACTATTCAGGAGTGAACTGAATATTGAATCATGCTCTACCAAATGTCAAACAGAAATAGGAGGAATTAACACAAATAAAAGCTTTCACAGTGTTCATAGGAACACTATCGGAGACTGTCCCAAATATGTGAATGTCAAATCTCTAAAGCTTGCCACGGGACTCAGAAATGTCCCAGCAATAGCATCAAGAGGCTTGTTTGGAGCAATAGCCGGATTTATAGAAGGTGGATGGCCTGGACTGATCAATGGATGGTACGGGTTTCAACACAGGAATGAAGAAGGAACAGGTATAGCAGCAGACAAGGAGTCAACTCAGAAGGCAATAGACCAGATAACGTCCAAGGTAAATAATATCGTCGACAGGATGAATACAAATTTCGAGTCTGTGCAACACGAATTCAGTGAAATAGAGGAGAGGATAAACCAATTGTCGAAACATGTGGATGATTCTGTGGTTGACATCTGGTCATATAATGCACAACTCCTCGTTTTGCTTGAAAATGAGAAGACCCTGGACCTCCACGATTCCAATGTCAGAAATCTCCATGAGAAGGTTAGAAGGATGCTAAAAGACAATGCCAAAGATGAGGGAAACGGATGTTTCACTTTTTACCATAAGTGTGATAACGAATGCATCGAAAGGGTTAGAAACGGGACATATGATCACAAAGAATTCGAGGAAGAATCTAAAATCAATCGTCAAGAGATCGAGGGAGTGAAATTAGACTCCAGTGGGAATGTGTATAAAATACTGTCAATTTACAGCTGCATTGCAAGCAGTCTCGTATTGGCAGCACTCATAATGGGTTTCATCCTCTGGGCGTGCAGTAATGGATCATGTAGATGTACCATTTGCATTTAG
>A_/_H11N9|CY184431|A/mallard/Sweden/75334/2008
ATGAAGAAAACACTGCTATTTGCAGCTATTTTTCTTTATGTGAAGGCAGATGAAATCTGCATCGGCTATTTAAGCAACAACTCAACAGACAAAGTTGACACAATAATCGAGAACAATGTCACGGTAACTAGCTCAGTGGAACTAGTCGAAACAGAACACACTGGATCGTTCTGTTCAATCAATGGGAAACAACCAATAAGCCTTGGAGATTGCTCCTTTGCTGGGTGGATATTGGGAAATCCCATGTGTGATGACCTAATTGGTAAGACTTCATGGTCTTACATTGTGGAGAAGCCCAACCCAGCAAACGGAATCTGTTACCCAGGAACATTGGAGAATGAAGAAGAACTGAGATTGAAATTCAGTGGAGTCCTGGAATTCAGCAAATTCGAAGCATTCACATCAAATGGATGGGGTGCTGTAAATTCAGGAGCAGGAGTGACTGCTGCATGCAAGTTTGGGAGCTCCAATTCCTTCTTCCGAAACATGGTATGGCTGATACACCAATCAGGAACATACCCTGTAATAAAGAGGACCTTCAACAACACCAAAGGAAGAGATGTGTTGGTTGTTTGGGGAATTCACCACCCTGCCACACTGAAAGAGCATCAGGATCTATACAAGAAGGACAGCTCCTACGTAGCAGTGGGTTCAGAAACCTACAACAGGAGATTCATGCCAGAAATCAGCACTAGGCCCAAAGTTAATGGACAGGCTGGACGGATGACATTTTATTGGACAATAGTCAAACCAGGGGAGTCAATAACATTTGAATCTAATGGTGCATTCCTGGCTCCTAGATATGCTTTTGAGATTGTCTCCGTTGGAAATGGGAAACTATTCAGGAGTGAACTGAATATTGAATCATGCTCTACCAAATGTCAAACAGAAATAGGAGGAATTAACACAAACAAAAGCTTTCACAGTGTTCATAGGAACACTATCGGAGACTGTCCCAAATATGTGAATGTCAAATCTCTAAAGCTTGCCACGGGACTCAGAAATGTCCCAGCAATAGCATCAAGAGGCTTGTTTGGAGCAATAGCCGGATTTATAGAAGGTGGATGGCCTGGACTGATCAATGGATGGTACGGGTTCCAACACAGGAATGAAGAAGGAACAGGTATAGCAGCAGACAAGGAGTCAACTCAGAAGGCAATAGACCAGATAACGTCCAAGGTAAATAATATCGTCGGCAGGATGAATACAAATTTCGAGTCTGTGCAACACGAATTCAGTGAAATAGAGAAGAGGATAAACCAATTGTCGAAACATGTGGATGATTCTGTGGTTGACATCTGGTCATATAATGCACAACTCCTCGTTTTGCTTGAAAATGAGAAGACCCTGAACCTCCACGATTCCAATGTCAGAAGTCTCCATGAGAAGGTTAGAAGGATGCTAAAAGACAATGCCAAAGATGAGGGAAACGGATGTTTCACTTTTTACCATAAGTGTGATAACGAATGCATCGAAAGGGTTAGAAACGGGACATATGATCACAAAGAATTCGAGGAAGAATCTAAAATCAATCGTCAAGAGATCGAGGGAGTGAAATTAGACTCCAGTGGGAATGTGTATAAAATACTGTCAATTTACAGCTGCATTGCAAGCAGTCTCGTATTGGCAGCACTCATAATGGGTTTCATCCTCTGGGCGTGCAGTAATGGATCATGTAGATGTACCATTTGCATTTAG
>A_/_H11N9|CY184397|A/mallard/Sweden/79330/2008
ATGAAGAAAACACTGCTATTTGCAGCTATTTTTCTTTATGTGAAGGCAGATGAAATCTGCATCGGCTATTTAAGCAACAACTCAACAGACAAAGTTGACACAATAATCGAGAACAATGTCACGGTAACTAGCTCAGTGGAACTAGTCGAAACAGAACACACTGGATCGTTCTGTTCAATCAATGGGAAACAACCAATAAGCCTTGGAGATTGCTCCTTTGCTGGGTGGATATTGGGAAATCCCATGTGTGATGACCTAATTGGTAAGACTTCATGGTCTTACATTGTGGAGAAGCCCAACCCAGCAAACGGAATCTGTTACCCAGGAACACTGGAGAATGAAGAAGAACTGAGATTGAAATTCAGTGAAGTCCTGGAATTCAACAAATTCGAAGCATTCACATCAAATGGATGGGGTGCTGTAAATTCAGGAGCAGGAGTGACTGCTGCATGCAAGTTTGGGAGCTCCAATTCCTTCTTCCGAAACATGGTATGGCTGATACACCAATCAGGAACATACCCTGTAATAAAGAGGACCTTCAACAACACCAAAGGAAGAGATGTGTTGGTTGTTTGGGGAATTCACCATCCTGCCACACTGAAAGAGCATCAGGATCTATACAAGAAGGACAGCTCCTACGTAGCAGTGGGTTCAGAAACCTACAACAGGAGATTCATGCCAGAAATCAGCAATAGGCCCAAAGTTAATGGACAGGCTGGACGGATGACATTTTATTGGACAATAGTCAAACCAGGGGAGTCAATAACATTTGAATCTAATGGTGCATTCCTGGCTCCTAGATATGCTTTTGAGATTGTCTCCGTTGGAAATGGGAAACTATTCAGGAGTGAACTGAATATTGAATCATGCTCTACCAAATGCCAAACAGAAATAGGAGGAATTAATACAAACAAAAGCTTTCACAGTGTTCATAGGAACACTATCGGAGACTGTCCCAAATACGTGAATGTCAAATCTCTAAAGCTTGCCACGGGACTCAGAAATGTCCCAGCAATAGCATCAAGAGGCTTGTTTGGAGCAATAGCCGGATTTATAGAAGGTGGATGGCCTGGACTGATCAATGGATGGTACGGGTTTCAACACAGGAATGAAGAAGGAACAGGTATAGCAGCAGACAAGGAGTCAACTCAGAAGGCAATAGACCAAATAACGTCCAAGGTAAATAATATCGTCGACAGGATGAATACAAATTTCGAGTCTGTGCAACACGAATTCAGTGAAATAGAGGAGAGGATAAACCAATTGTCGAAACATGTGGATGACTCTGTGGTTGACATCTGGTCATATAATGCACAACTCCTCGTTTTGCTTGAAAATGAGAAGACCCTGGACCTCCACGATTCCAATGTCAGAAATCTCCATGAGAAGGTTAGAAGGATGCTAAAAGACAATGCCAAAGATGAGGGAAACGGATGTTTCACTTTTTACCATAAGTGTGATAACGAATGCATCGAAAGGGTTAGAAACGGGACATATGATCACAAAGAATTCGAGGAAGAATCTAAAATCAATCGTCAGGAGATCGAGGGAGTGAAATTAGACTCCAGTGGGAATGTGTATAAAATACTGTCGATTTACAGCTGCATTGCAAGCAGTCTCGTATTGGCAGCACTCATAATGGGTTTCATCCTCTGGGCGTGCAGTAATGGATCATGTAGATGTACCATTTGCATTTAG
>A_/_H11N9|CY184423|A/mallard/Sweden/79123/2008
ATGAAGAAAACACTGCTATTTGCAGCTATTTTTCTTTATGTGAAGGCAGATGAAATCTGCATCGGCTATTTAAGCAACAACTCAACAGACAAAGTTGACACAATAATCGAGAACAATGTCACGGTAACTAGCTCAGTGGAACTAGTCGAAACAGAACACACTGGATCGTTCTGTTCAATCAATGGGAAACAACCAATAAGCCTTGGAGATTGCTCCTTTGCTGGGTGGATATTGGGAAATCCCATGTGTGATGACCTAATTGGTAAGACTTCATGGTCTTACATTGTGGAGAAGCCCAACCCAGCAAACGGAATCTGTTACCCAGGAACACTGGAGAATGAAGAAGAACTGAGATTGAAATTCAGTGGAGTCCTGGAATTCAACAAATTCGAAGCATTCACATCAAATGGATGGGGTGCTGTAAATTCAGGAGCAGGAGTGACTGCTGCATGCAAGTTTGGGAGCTCCAATTCCTTCTTCCGAAACATGGTATGGCTGATACACCAATCAGGAACATACCCTGTAATAAAGAGGACCTTCAACAACACCAAAGGAAGAGATGTGTTGGTTGTTTGGGGAATTCACCATCCTGCCACACTGAAAGAGCATCAGGATCTATACAAGAAGGACAGCTCCTACGTAGCAGTGGGTTCAGAAACCTACAACAGGAGATTCATGCCAGAAATCAGCAATAGGCCCAAAGTTAATGGACAGGCTGGACGGATGACATTTTATTGGACAATAGTCAAACCAGGGGAGTCAATAACATTTGAATCTAATGGTGCATTCCTGGCTCCTAGATATGCTTTTGAGATTGTCTCCGTTGGAAATGGGAAACTATTCAGGAGTGAACTGAATATTGAATCATGCTCTACCAAATGCCAAACAGAAATAGGAGGAATTAATACAAACAAAAGCTTTCAAAGTGTTCATAGGAACACTATCGGAGACTGTCCCAAATACGTGAATGTCAAATCTCTAAAGCTTGCCACGGGACTCAGAAATGTCCCAGCAATAGCATCAAGAGGCTTGTTTGGAGCAATAGCCGGATTTATAGAAGGTGGATGGCCTGGACTGATCAATGGATGGTACGGGTTTCAACACAGGAATGAAGAAGGAACAGGTATAGCAGCAGACAAGGAGTCAACTCAGAAGGCAATAGACCAAATAACGTCCAAGGTAAATAATATCGTCGACAGGATGAATACAAATTTCGAGTCTGTGCAACACGAATTCAGTGAAATAGAGGAGAGGATAAACCAATTGTCGAAACATGTGGATGACTCTGTGGTTGACATCTGGTCATATAATGCACAACTCCTCGTTTTGCTTGAAAATGAGAAGACCCTGGACCTCCACGATTCCAATGTCAGAAATCTCCATGAGAAGGTTAGAAGGATGCTAAAAGACAATGCCAAAGATGAGGGAAACGGATGTTTCACCTTTTACCATAAGTGTGATAACGAATGCATCGAAAGGGTTAGAAACGGGACATATGATCACAAAGAATTCGAGGAAGAATCTAAAATCAATCGTCAGGAGATCGAGGGAGTGAAATTAGACTCCAGTGGGAATGTGTATAAAATACTGTCGATTTACAGCTGCATTGCAAGCAGTCTCGTATTGGCAGCACTCATAATGGGTTTCATCCTCTGGGCGTGCAGTAATGGATCATGTAGATGTACCATTTGCATTTAG
>A_/_H11N9|CY184389|A/mallard/Sweden/79416/2008
ATGAAGAAAACACTGCTATTTGCAGCTATTTTTCTTTATGTGAAGGCAGATGAAATCTGCATCGGCTATTTAAGCAACAACTCAACAGACAAAGTTGACACAATAATCGAGAACAATGTCACGGTAACTAGCTCAGTGGAACTAGTCGAAACAGAACACACTGGATCGTTCTGTTCAATCAATGGGAAACAACCAATAAGCCTTGGAGATTGCTCCTTTGCTGGGTGGATATTGGGAAATCCCATGTGTGATGACCTAATTGGTAAGACTTCATGGTCTTACATTGTGGAGAAGCCCAACCCAGCAAACGGAATCTGTTACCCAGGAACACTGGAGAATGAAGAAGAACTGAGATTGAAATTCAGTGGAGTCCTGGAATTCAACAAATTCGAAGCATTCACATCAAATGGATGGGGTGCTGTAAATTCAGGAGCAGGAGTGACTGCTGCATGCAAGTTTGGGAGCTCCAATTCCTTCTTCCGAAACATGGTATGGCTGATACACCAATCAGGAACATACCCTGTAATAAAGAGGACCTTCAACAACACCAAAGGAAGAGATGTGTTGGTTGTTTGGGGAATTCACCATCCTGCCACACTGAAAGAGCATCAGGATCTATACAAGAAGGACAGCTCCTACGTAGCAGTGGGTTCAGAAACCTACAACAGGAGATTCATGCCAGAAATCAGCAATAGGCCCAAAGTTAATGGACAGGCTGGACGGATGACATTTTATTGGACAATAGTCAAACCAGGGGAGTCAATAACATTTGAATCTAATGGTGCATTCCTGGCTCCTAGATATGCTTTTGAGATTGTCTCCGTTGGAAATGGGAAACTATTCAGGAGTGAACTGAATATTGAATCATGCTCGACCAAATGCCAAACAGAAATAGGAGGAATTAATACAAACAAAAGCTTTCACAGTGTTCATAGGAACACTATCGGAGACTGTCCCAAATACGTGAATGTCAAATCTCTAAAGCTTGCCACGGGACTCAGAAATGTCCCAGCAATAGCATCAAGAGGCTTGTTTGGAGCAATAGCCGGATTTATAGAAGGTGGATGGCCTGGACTGATCAATGGATGGTACGGGTTTCAACACAGGAATGAAGAAGGAACAGGTATAGCAGCAGACAAGGAGTCAACTCAGAAGGCAATAGACCAAATAACGTCCAAGGTAAATAATATCGTCGACAGGATGAATACAAATTTCGAGTCTGTGCAACACGAATTCAGTGAAATAGAGGAGAGGATAAACCAATTGTCGAAACATGTGGATGACTCTGTGGTTGACATCTGGTCATATAATGCACAACTCCTCGTTTTGCTTGAAAATGAGAAGACCCTGGACCTCCACGATTCCAATGTCAGAAATCTCCATGAGAAGGTTAGAAGGATGCTAAAAGACAATGCCAAAGATGAGGGAAACGGATGTTTCACCTTTTACCATAAGTGTGATAACGAATGCATCGAAAGGGTTAGAAACGGGACATATGATCACAAAGAATTCGAGGAAGAATCTAAAATCAATCGTCAGGAGATCGAGGGAGTGAAATTAGACTCCAGTGGGAATGTGTATAAAATACTGTCGATTTACAGCTGCATTGCAAGCAGTCTCGTATTGGCAGCACTCATAATGGGTTTCATCCTCTGGGCGTGCAGTAATGGATCATGTAGATGTACCATTTGCATTTAG
>A_/_H11N9|CY184381|A/mallard/Sweden/79390/2008
ATGAAGAAAACACTGCTATTTGCAGCTATTTTTCTTTATGTGAAGGCAGATGAAATCTGCATCGGCTATTTAAGCAACAACTCAACAGACAAAGTTGACACAATAATCGAGAACAATGTCACGGTAACTAGCTCAGTGGAACTAGTCGAAACAGAACACACTGGATCGTTCTGTTCAATCAATGGGAAACAACCAATAAGCCTTGGAGATTGCTCCTTTGCTGGGTGGATATTGGGAAATCCCATGTGTGATGACCTAATTGGTAAGACTTCATGGTCTTACATTGTGGAGAAGCCCAACCCAGCAAACGGAATCTGTTACCCAGGAACACTGGAGAATGAAGAAGAACTGAGATTGAAATTCAGTGGAGTACTGGAATTCAACAAATTCGAAGCATTCACATCAAATGGATGGGGTGCTGTAAATTCAGGAGCAGGAGTGACTGCTGCATGCAAGTTTGGGAGCTCCAATTCCTTCTTCCGAAACATGGTATGGCTGATACACCAATCAGGAACATACCCTGTAATAAAGAGGACCTTCAACAACACCAAAGGAAGAGATGTGTTGGTTGTTTGGGGAATTCACCATCCTGCCACACTGAAAGAGCATCAGGATCTATACAAGAAGGACAGCTCCTACGTAGCAGTGGGTTCAGAAACCTACAACAGGAGATTCATGCCAGAAATCAGCAATAGGCCCAAAGTTAATGGACAGGCTGGACGGATGACATTTTATTGGACAATAGTCAAACCAGGGGAGTCAATAACATTTGAATCTAATGGTGCATTCCTGGCTCCTAGATATGCTTTTGAGATTGTCTCCGTTGGAAGTGGGAAACTATTCAGGAGTGAACTGAATATTGAATCATGCTCTACCAAATGCCAAACAGAAATAGGAGGAATTAATACAAACAAAAGCTTTCACAGTGTTCATAGGAACACTATCGGAGACTGTCCCAAATACGTGAATGTCAAATCTCTAAAGCTTGCCACGGGACTCAGAAATGTCCCAGCAATAGCATCAAGAGGCTTGTTTGGAGCAATAGCCGGATTTATAGAAGGTGGATGGCCTGGACTGATCAATGGATGGTACGGGTTTCAACACAGGAATGAAGAAGGAACAGGTATAGCAGCAGACAAGGAGTCAACTCAGAAGGCAATAGACCAAATAACGTCCAAGGTAAATAATATCGTCGACAGGATGAATACAAATTTCGAGTCTGTGCAACACGAATTCAGTGAAATAGAGGAGAGGATAAACCAATTGTCGAAACATGTGGATGACTCTGTGGTTGACATCTGGTCATATAATGCACAACTCCTCGTTTTGCTTGAAAATGAGAAGACCCTGGACCTCCACGATTCCAATGTCAGAAATCTCCATGAGAAGGTTAGAAGGATGCTAAAAGACAATGCCAAAGATGAGGGAAACGGATGTTTCACCTTTTACCATAAGTGTGATAACGAATGCATCGAAAGGGTTAGAAACGGGACATATGATCACAAAGAATTCGAGGAAGAATCTAAAATCAATCGTCAGGAGATCGAGGGAGTGAAATTAGACTCCAGTGGGAATGTGTATAAAATACTGTCGATTTACAGCTGCATTGCAAGCAGTCTCGTATTGGCAGCACTCATAATGGGTTTCATCCTCTGGGCGTGCAGTAATGGATCATGTAGATGTACCATTTGCATTTAG
>A_/_H11N9|CY184405|A/mallard/Sweden/79256/2008
ATGAAGAAAACACTGCTATTTGCAGCTATTTTTCTTTATGTGAAGGCAGATGAAATCTGCATCGGCTATTTAAGCAACAACTCAACAGACAAAGTTGACACAATAATCGAGAACAATGTCACGGTAACTAGCTCAGTGGAACTAGTCGAAACAGAACACACTGGATCGTTCTGTTCAATCAATGGGAAACAACCAATAAGCCTTGGAGATTGCTCCTTTGCTGGGTGGATATTGGGAAATCCCATGTGTGATGACCTAATTGGTAAGACTTCATGGTCTTACATTGTGGAGAAGCCCAACCCAGCAAACGGAATCTGTTACCCAGGAACACTGGAGAATGAAGAAGAACTGAGATTGAAATTCAGTGGAGTCCTGGGATTCAACAAATTCGAAGCATTCACATCAAATGGATGGGGTGCTGTAAATTCAGGAGCAGGAGTGACTGCTGCATGCAAGTTTGGGAGCTCCAATTCCTTCTTCCGAAACATGGTATGGCTGATACACCAATCAGGAACATACCCTGTAATAAAGAGGACCTTCAACAACACCAAAGGAAGAGATGTGTTGGTTGTTTGGGGAATTCACCATCCTGCCACACTGAAAGAGCATCAGGATCTATACAAGAAGGACAGCTCCTACGTAGCAGTGGGTTCAGAAACCTACAACAGGAGATTCATGCCAGAAATCAGCAATAGGCCCAAAGTTAATGGACAGGCTGGACGGATGACATTTTATTGGACAATAGTCAAACCAGGGGAGTCAATAACATTTGAATCTAATGGTGCATTCCTGGCTCCTAGATATGCTTTTGAGATTGTCTCCGTTGGAAATGGGAAACTATTCAGGAGTGAACTGAATATTGAATCATGCTCTACCAAATGCCAAACAGAAATAGGAGGAATTAATACAAACAAAAGCTTTCACAGTGTTCATAGGAACACTATCGGAGACTGTCCCAAATACGTGAATGTCAAATCTCTAAAGCTTGCCACGGGACTCAGAAATGTCCCAGCAATAGCATCAAGAGGCTTGTTTGGAGCAATAGCCGGATTTATAGAAGGTGGATGGCCTGGACTGATCAATGGATGGTACGGGTTTCAACACAGGAATGAAGAAGGAACAGGTATAGCAGCAGACAAGGAGTCAACTCAGAAGGCAATAGACCAAATAACGTCCAAGGTAAATAATATCGTCGACAGGATGAATACAAATTTCGAGTCTGTGCAACACGAATTCAGTGAAATAGAGGAGAGGATAAACCAATTGTCGAAACATGTGGATGACTCTGTGGTTGACATCTGGTCATATAATGCACAACTCCTCGTTTTGCTTGAAAATGAGAAGACCCTGGACCTCCACGATTCCAATGTCAGAAATCTCCATGAGAAGGTTAGAAGGATGCTAAAAGACAATGCCAAAGATGAGGGAAACGGATGTTTCACCTTTTACCATAAGTGTGATAACGAATGCATCGAAAGGGTTAGAAACGGGACATATGATCACAAAGAATTCGAGGAAGAATCTAAAATCAATCGTCAGGAGATCGAGGGAGTGAAATTAGACTCCAGTGGGAATGTGTATAAAATACTGTCGATTTACAGCTGCATTGCAAGCAGTCTCGTATTGGCAGCACTCATAATGGGTTTCATCCTCTGGGCGTGCAGTAATGGATCATGTAGATGTACCATTTGCATTTAG
>A_/_H11N1|CY185409|A/black-headed_gull/Republic_of_Georgia/1/2010
ATGAAGAAAGCACTGCTCTTTGCGGCAACCATCATCTGCATCCAAGCAGACGAGATCTGCATTGGGTACCTGAGCAACAACTCAACAGAAAAGGTGGACACAATAATTGAGAGCAATGTCACCGTCACTAGCTCAGTTGAATTAGTTGAAAATGAACACACCGGATCTTTTTGTTCAATAAACGGGAGAGCCCCAATAAGTCTTGGTGATTGCTCCTTTGCCGGATGGATTCTTGGAAACCCAATGTGCGATGATTTGATCGGTAAAACATCATGGTCCTACATAGTGGAAAAACCAAATCCTGTCAACGGAATATGTTACCCAGGCAGCCTAGAAAATGAAGAAGAATTGAGACTGAAGTTCAGTGGGGTTCTCGAATTCAGTAAATTTGAGGCCTTCACCTCAAGTGGATGGGGAGCAGTTAATTCTGGTGCTGGTGTTACTGCAGCCTGCAAATATTCAGGTAAAAGTTCTTTTTTCAGGCACATGGTGTGGTTGATCCATCAGTCAGGGACATATCCTGTTATACGGAGGACATTCAACAACACCAAAGGGAGAGATGTATTAATGGTATGGGGAATCCACCACCCTTCAAGTCTACAGGAACACCGAGACTTGTACAAAAAGGACATTTCTTATGTAGCAGTGGGTTCAGAAAGCTACAACAGGAGGTTCACTCCTGAAATCAGTACGAGGCCGGCAGTAAATGGTCAGGCTGGGAGAATGACATTCTATTGGACCATAGTGAAACCGAGAGAAGCAATAACATTTGAGTCAGATGGTGCATTTATCGCTCCTCGGTATGCTTTTGAGTTGGTGTCCTTGGGGAATGGGAAATTGTTCAGGAGTAACTTGAATATTAGACCTTGCACAACCAAATGCCAGTCCGAGATTGGAGGAATTAACACCAATAAGAGCTTCCACAATGTTCATAGAAACACAATAGGAGACTGCCCCAAGTATGTGAATGTTAAATCTCTAAAGCTTGCTACTGGGCTCAGAAATGTTCCTGCAATTGCTACAAGGGGACTGTTTGGTGCAATAGCTGGTTTCATAGAAGGCGGTTGGCCAGGGTTAATCAATGGTTGGTATGGATTCCAACATAGAAATGAAGAAGGTACTGGGATTGCAGCAGACAGAGAATCAACCCAGAAAGCAATAGACCAGATAACATCTAAAGTCAACAACATTGTTGATCGGATGAATACAAACTTTGAGTCTGTTCAACATGAATTCAGTGAAATTGAAGAGAGAATAAACCAATTGTCAGCACATGTAGATGATTCTGTTATCGACATATGGTCATACAACGCACAGCTTCTCGTCCTATTGGAAAATGAAAAAACATTAGATCTCCATGATTCTAATGTTCGGAACCTCCATGAAAAGGTCAGACGGATGCTAAAGGACAATGCTAAGGATGAAGGAAATGGTTGTTTTACTTTCTACCACAAGTGTGATAATGAATGTATTGAAAAAGTCAGGAATGGAACATACGACCACAAAGAATTTGAAGAGGAGTCCAAATTGAACAGACAAGAAATTGGAGGAGTGAAACTGGATTCCAGTGGCAACATTTATAAAATACTGTCAATTTACAGCTGCATTGCAAGCAGTCTTGTTTTGGCAGCAATCATTATGGGTTTCATTTTCTGGGCGTGTGGCAATGGATCATGTAGATGTACCATTTGCATTTAG
>A_/_H11N9|CY185393|A/black-headed_gull/Netherlands/40/2009
ATGAAGAAAGCACTGCTCCTTGCGGCAACCATCATCTGCATCCAAGCAGATGAGATCTGCATTGGGTACCTGAGCAACAACTCAACAGAAAAGGTGGACACAATAATTGAGAGCAATGTCACTGTCACTAGCTCAGTTGAATTAGTTGAAAATGAACACACCGGGTCCTTTTGTTCAATAAACGGGAGAGCCCCAATAAGTCTTGGTGATTGCTCCTTTGCCGGATGGATTCTTGGAAACCCAATGTGTGATGATTTGATCGGTAAAACATCATGGTCCTACATAGTGGAAAAACCAAATCCTGTTAACGGAATATGTTACCCGGGTAGTCTAGAAGATGAGGAAGAATTGAGACTGAAATTCAGCGGGGTTCTCGAATTCAGTAAATTTGAGGTTTTCACCTCAACTGGATGGGGAGCAGTTAATTCTGGTGCTGGTGTTACTGCAGCCTGCAAATATTCAGGCAAAAGTTCTTTTTTCAGGCACATGGTATGGTTGATCCATCAGTCAGGAACATACCCTGTTATACAGAGGACATTCAATAACACCAAAGGAAGAGATGTATTAATGGTATGGGGAATCCACCACCCTTCAAGTCTACAGGAACACCGAGACTTGTACAAAAAAGACATTTCTTATGTGGCAGTGGGTTCAGAAAGCTACAACAGGAGGTTCACTCCTGAGATCAGTGCGAGGCCGGCAGTAAATGGTCAGGCTGGGAGAATGACATTCTATTGGACTATAGTGAAACCAAGAGAATCAATAACATTTGAGTCAAATGGTGCATTTCTCGCTCCTCGGTATGCTTTTGAGTTGGTGTCCTTGGGGAATGGGAAATTGTTCAGGAGTAACTTGAATATTAGACCTTGCTCAACTAGATGCCAGTCCGAGATTGGAGGGATCAACACCAATAAGAGTTTCCACAATGTTCATAGAAACACAATAGGAGACTGCCCCAAGTATGTGAATGTTAAATCTCTAAAGCTTGCTACTGGGCTCAGAAATGTTCCTGCAATTGCTACAAGGGGCCTGTTTGGTGCAATAGCTGGTTTCATAGAAGGTGGTTGGCCAGGGTTAATCAATGGTTGGTATGGATTCCAACATAGAAATGAAGAAGGTACTGGGATTGCTGCAGACAGAGAATCAACCCAGAAAGCAATAGACCAGATAACATCTAAAGTCAATAACATTGTTGATCGGATGAATACAAACTTTGAGTCTGTTCAACATGAATTCAGTGAAATCGAAAAGAGAATAAACCAATTGTCAGCACATGTAGATGATTCTGTTATCGACATATGGTCATACAACGCACAGCTTCTTGTTCTATTGGAAAATGAAAAAACATTAGATCTCCATGATTCTAATGTTCGGAACCTCCATGAAAAGGTCAGACGGATGCTAAAGGATAATGCTAAAGATGAAGGAAATGGTTGTTTTACTTTCTACCACAAGTGTGATAATGAATGTATTGAAAAAGTCAGGAATGGAACATACGACCACAAAGAATTTGAAGAGGAGTCCAAATTGAACAGACAAGAAATTGGAGGAGTGAAACTGGATTCCAGTGGCAACATTTATAAAATACTGTCAATTTACAGCTGCATTGCAAGCAGTCTTGTGTTGGCAGCAATCATTATGGGGTTCATTTTCTGGGCGTGTAGCAATGGATCATGTAGATGTACCATTTGCATTTAG
>A_/_H11N9|CY186708|A/mallard/Illinois/12OS4468/2012
ATGAAGAAAACACTGCTCCTTGCAGCAATCATCACCTGCATTCAAGCAGACGAGATCTGCATCGGGTACCTGAGCAACAACTCAACAGAAAAAGTGGACACAATAATTGAGAGTAATGTCACGGTTACTAGCTCAGTTGAACTGGTTGAGAATGGGCACACTGGGTCTTTCTGCTCAATCGATGGGAAAGCACCAATAAGTCTGGGTGATTGCTCCTTTGCTGGTTGGATCCTTGGAAACCCGATGTGTGATGATTTGATTGGGAAAACATCATGGTCCTACATCGTGGAGAAACCAAACCCCATCAATGGAATATGTTACCCGGGTACTCTAGAAAATGAAGAGGAATTGAGGCTGAAGTTTAGTGGGGTCCTCGAATTCAGCAAATTTGAAGCCTTCACTTCAAATGGATGGGGAGCAGTGAATTCTGGTGCCGGTGTTACCGCAGCCTGCAAATTTGGAAGCAGTAACGCCTTTTTCAGGAACATGGTATGGTTGATCCACCAATCAGGGACATATCCTGTTATAAGGAGGACATTCAATAACACCAAAGGAAGAGATGTATTAATGGTATGGGGAGTCCACCACCCTGCAACTCTAAAGGAACACCAAGACTTGTACAAAAAGGACAGTTCTTATGTAGCAGTAGGCTCAGAAAGTTACAACAGGAGGTTCACTCCTGAAATCAGTACAAGGCCTAAAGTAAATGGTCAGGCTGGGAGAATGACATTCTATTGGACCATAGTGAAACCGGGAGAAGCAATAACATTTGAGTCAAATGGCGCATTTCTTGCTCCTAGGTATGCTTTTGAATTAGTGTCCCTAGGAAACGGGAAGTTGTTCAGGAGTGACTTGAGTATTGAGTCTTGTTCAACTAAATGCCAGTCCGAAATTGGAGGGATAAACACCAATAGGAGCTTCCACAATGTCCATAGGAACACAATAGGAGACTGCCCTAAATATGTAAATGTTAAATCCCTAAAGCTTGCTACCGGACTCAGAAATGTTCCTGCGATAGCGACAAGAGGCCTGTTTGGTGCAATAGCTGGTTTCATAGAAGGTGGTTGGCCAGGTCTAATCAATGGTTGGTATGGATTCCAACACAGGAATGAGGAAGGAACAGGGATTGCCGCAGACAAAGAATCAACCCAGAAAGCAATAGACCAAATAACATCTAAAGTCAATAGCATTGTTGATCGGATGAATACGAACTTTGAGTCTGTTCAACATGAATTCAGTGAAATTGAAGAGAGAATAAACCAGTTGTCAAAACATGTGGACGATTCTGTCATTGACATATGGTCATACAACGCACAGCTTCTTGTTCTACTGGAAAATGAAAAAACGTTAGATCTCCATGATTCTAATGTTCGAAACCTTCATGAAAAGGTCAGACGAATGCTGAAGGACAATGCTAAAGATGAAGGGAATGGTTGTTTTACCTTCTATCACAAGTGTGATAATGAGTGCATTGAGAAAGTCAGGAACGGAACATATGACCATAAGGAATTTGAGGAAGAGTCCAAACTGAACAGGCAAGAAATTGAGGGAGTGAAACTGGATTCCAATGGCAACGTCTACAAAATACTGTCAATTTACAGCTGCATTGCAAGCAGTCTTGTGTTGGCAGCAATCATTATGGGGTTCATCCTCTGGGCGTGTAGCAATGGGTCATGTAGATGTACCATTTGCATTTAG
>A_/_H11N3|CY186740|A/blue-winged_teal/Illinois/12OS2951/2012
ATGAAGAAAATACTGCTCCTTGCAGCAATCATCATCTGCATTCAAGCAGACGAGATCTGCATCGGGTACCTGAGCAACAATTCAACAGAAAAAGTGGACACAATAATTGAGAGTAATGTCACGGTTACTAGCTCAGTTGAACTGGTTGAAAATGAGCACACTGGGTCTTTCTGCTCCATCGATGGGAAAGCACCAATAAGTCTTGGTGATTGCTCCTTTGCTGGTTGGATCCTCGGAAACCCAATGTGTGATGATTTGATTGGGAAAACATCATGGTCCTACATCGTGGAAAAACCAAACCCCACCAATGGAATATGTTACCCGGGCACTCTAGAAAATGAAGAGGAATTGAGGCTGAAGTTTAGTGGGGTCCTCGAATTCAGCAAATTTGAAGCCTTCACTTCAAATGGGTGGGGAGCAGTAAACTCTGGTGCTGGTGTTACCGCAGCCTGTAAATTTGGGAGCAGTAACTCCTTTTTCAGGAACATGGTATGGTTGATCCACCAATCAGGGACATATCCTGTTATACGGAGGACATTCAACAACACCAAAGGAAGAGATGTATTAATGGTATGGGGAGTCCACCACCCTGCAACTCTAAAGGAACACCAAGACTTGTACAAGAAGGACAGTTCTTATATAGCAGTAGGTTCAGAAAGTTACAACAGGAGGTTCACTCCTGAAATCAGTACAAGGCCTAAAGTAAATGGTCAGGCTGGAAGGATGACATTCTATTGGACCATAGTGAAACCAGGAGAAGCAATAACATTTGAATCAAATGGCGCATTTCTCGCTCCTCGATATGCTTTTGAGTTAGTGTCCCTGGGAAACGGGAAATTGTTCAGGAGTGATTTGAGTATTGAATCTTGCTCGACTAAATGCCAATCAGAAATTGGAGGGATAAACACTAATAGGAGCTTCCACAATGTCCATAGGAACACAATAGGAGACTGCCCCAAATATGTGAATGTTAAATCCCTAAAACTTGCTACCGGGCTCAGAAATGTTCCTGCGATAGCTACAAGAGGCCTGTTTGGTGCAATAGCTGGTTTCATAGAAGGTGGCTGGCCAGGTCTAATCAATGGTTGGTATGGATTCCAACACAGAAATGAGGAAGGAACAGGGATTGCTGCAGACAAAGAGTCAACCCAGAAAGCAATAGACCAAATAACATCTAAAGTCAATAACATTGTTGATCGGATGAATACGAACTTTGAGTCTGTTCAACATGAATTCAGTGAAATTGAAGAGAGAATAAACCAATTGTCAAAACATGTGGATGATTCTGTTATTGACATATGGTCATACAATGCACAACTTCTTGTTCTACTGGAAAATGAGAAAACATTAGATCTCCATGATTCTAATGTTCGAAACCTCCATGAAAAGGTCAGACGGATGCTGAAGGACAATGCTAAAGATGAAGGGAATGGTTGTTTTACCTTCTATCACAAGTGTGATAATGAGTGCATTGAAAAAGTCAGGAATGGAACATATGACCATAAGGAATTTGAGGAGGAGTCCAAACTGAACAGGCAAGAAATTGAGGGAGTGAAACTGGATTCCAATGGCAACGTCTACAAAATACTGTCAATTTACAGCTGCATTGCAAGCAGTCTTGTGTTGGCAGCAATCATTATGGGGTTCATCCTCTGGGCGTGTAGCAATGGGTCATGTAGATGTACCATTTGCATTTAG
>A_/_H11N9|CY186780|A/mallard/Missouri/12OS5759/2012
ATGAAGAAAATACTGCTCCTTGCAGCAATCATCATCTGCATTCAAGCAGACGAGATCTGCATCGGGTACCTGAGCAACAATTCAACAGAAAAAGTGGACACAATAATTGAGAGTAATGTCACGGTTACTAGCTCAGTTGAACTGGTTGAAAATGAGCACACTGGGTCTTTCTGCTCAATCGATGGGAAAGCACCAATAAGTCTTGGTGATTGCTCCTTTGCTGGTTGGATCCTCGGAAACCCAATGTGTGATGATTTGATTGGGAAAACATCATGGTCCTACATCGTGGAAAAACCAAACCCCACCAATGGAATATGTTACCCGGGCACTCTAGAAAATGAAGAGGAATTGAGGCTGAAGTTTAGTGGGGTCCTCGAGTTCAGCAAATTTGAAGCCTTCACTTCAAATGGATGGGGAGCAGTAAACTCTGGTGCTGGTGTTACCGCAGCCTGCAAATTTGGGAGCAGTAACTCCTTTTTCAGGAACATGGTATGGTTGATCCACCAATCAGGGACATATCCTGTTATACGGAGGACATTCAACAACACCAAAGGAAGAGATGTATTAATGGTATGGGGAGTCCACCACCCTGCAACTCTAAAGGAACACCAAGACTTGTACAAGAAGGACAGTTCTTATATAGCAGTAGGTTCAGAAACTTACAACAGGAGGTTCACTCCTGAAATCAGTACAAGGCCTAAAGTAAATGGTCAGTCTGGAAGGATGACATTCTATTGGACCATAGTGAAACCAGGAGAAGCAATAACATTTGAATCAAATGGCGCATTTCTCGCTCCTCGATATGCTTTTGAGTTAGTGTCCCTGGGAAACGGGAAATTGTTCAGGAGTGATCTGAGTATTGAATCTTGCTCGACTAAATGCCAATCAGAAATTGGAGGGATAAACACTAATAGGAGCTTCCACAATGTCCATAGGAACACAATAGGAGACTGCCCCAAATATGTGAATGTTAAATCCCTAAAACTTGCTACCGGGCTCAGAAATGTTCCTGCGATAGCTACAAGAGGCCTGTTTGGTGCAATAGCTGGTTTCATAGAAGGTGGCTGGCCAGGTCTAATCAATGGTTGGTATGGATTCCAACACAGAAATGAGGAAGGAACAGGGATTGCTGCAGACAAAGAGTCAACCCAGAAAGCAATAGACCAAATAACATCTAAAGTCAATAACATTGTTGATCGGATGAATACGAACTTTGAGTCTGTTCAACATGAATTCAGTGAAATTGAAGAGAGAATAAACCAATTGTCAAAACATGTGGATGATTCTGTTATTGACATATGGTCATACAACGCACAACTTCTTGTTCTACTGGAAAATGAGAAAACATTAGATCTCCATGATTCTAATGTTCGAAACCTCCATGAAAAGGTCAGACGAATGCTGAAGGACAATGCTAAAGATGAAGGGAATGGTTGTTTTACCTTCTATCACAAGTGTGATAATGAGTGCATTGAAAAAGTCAGGAATGGAACATATGACCATAAGGAATTTGAGGAGGAGTCCAAACTGAACAGGCAAGAAATTGAGGGAGTGAAACTGGATTCCAATGGCAACGTCTACAAAATACTGTCAATTTACAGCTGCATTGCAAGCAGTCTTGTGTTGGCAGCAATCATTATGGGGTTCATCCTCTGGGCGTGTAGCAATGGGTCATGTAGATGTACCATTTGCATTTAG
>A_/_H11N9|CY186822|A/mallard/Ohio/12OS4697/2012
ATGAAGAAAACACTGCTCCTTGCAGCAATCATCATCTGCATTCAAGCAGACGAGATCTGCATCGGATACCTGAGCAACAACTCAACAGAAAAAGTGGACACAATAATTGAGAGTAATGTCACGGTTACTAGCTCAGTTGAACTGGTTGAGAATGAGCACACTGGGTCTTTCTGCTCAATCGATGGGAAAGCACCAATAAGTCTTGGTGAGTGCTCCTTTGCTGGTTGGATCCTTGGAAATCCGATGTGTGATGATTTGATTGGGAAAACATCATGGTCCTACATCGTGGAGAAACCAAACCCCATCAATGGAATATGTTACCCGGGTACTCTAGAAAATGAAGAGGAATTGAGGCTGAAGTTTAGTGGGGTTCTCGAATTCAGCAAATTTGAAGCCTTCACTTCAAATGGATGGGGAGCAGTGAATTCTGGTGCCGGTGTTACCGCAGCCTGCAAATTTGGAAGCAATAACGCCTTTTTCAGGAACATGGTATGGTTGATCCACCAATCAGGGACATATCCTGTTATAAGGAGGACATTCAATAACACCAAAGGAAGAGATGTATTAATGGTATGGGGAGTCCACCACCCTGCAACTCTAAAGGAACACCAAGACTTGTACAAAAAGGACAGTTCTTATGTAGCAGTAGGCTCAGAAAGTTACAACAGGAGGTTCACTCCTGAAATCAGTACAAGGCCTAAAGTAAATGGTCAGGCTGGGAGAATGACATTCTATTGGACCATAGTGAAACCGGGAGAAGCAATAACATTTGAGTCAAATGGCGCATTTCTTGCTCCTAGGTATGCTTTTGAATTAGTGTCCCTGGGAAACGGGAAGTTGTTCAGGAGTGACTTGAGTATTGAGTCCTGTTCAACTAAATGCCAGTCCGAAATTGGAGGGATAAACACTAATAGGAGCTTCCACAATGTCCATAGGAACACAATAGGAGACTGCCCTAAATATGTAAATGTTAAATCCTTAAAGCTTGCTACCGGACTCAGAAATGTTCCTGCGATAGCGACGAGAGGCCTGTTTGGTGCAATAGCTGGTTTCATAGAAGGTGGTTGGCCAGGTCTAATCAATGGTTGGTATGGATTCCAACACAGGAATGAGGAAGGAACAGGGATTGCCGCAGACAAAGAATCAACCCAGAAAGCAATAGACCAAATAACATCTAAAGTCAATAACATTGTTGATCGGATGAATACGAACTTTGAGTCTGTTCAACATGAATTCAGTGAAATTGAAGAGAGAATAAACCAGTTGTCAAAACATGTGGACGATTCTGTTATTGACATATGGTCATACAACGCACAGCTTCTTGTTCTACTGGAAAATGAAAAAACGTTAGATCTCCATGATTCTAATGTTCGAAACCTTCATGAAAGGGTCAGACGAATGCTGAAGGACAATGCTAAAGATGAAGGGAATGGTTGTTTTACCTTCTATCACAAGTGTGATAATGAGTGCATTGAGAAAGTCAGGAATGGAACATATGACCATAAGGAATTTGAGGAGGAGTCCAAACTGAACAGACAAGAAATTGAGGGAGTGAAACTGGATTCCAATGGCAACGTCTACAAAATACTGTCAATTTACAACTGCATTGCAAGCAGTCTTGTGTTGGCAGCAATCATTATGGGGTTCATCCTCTGGGCGTGTAGCAATGGGTCATGTAGATGTACCATTTGCATTTAG
>A_/_H11N0|CY186542|A/blue-winged_teal/Ohio/12OS2099/2012
ATGAAGAAAACACTGCTCCTTGCAGCAATCATCATCTGCATTCAAGCAGACGAGATCTGCATCGGATACCTGAGCAACAACTCAACAGAAAAAGTGGACACAATAATTGAGAGTAATGTCACGGTTACTAGCTCAGTTGAACTGGTTGAGAATGAGCACACTGGGTCTTTCTGCTCAATCGATGGGAAAGCACCAATAAGTCTTGGTGATTGCTCCTTTGCTGGTTGGATCCTTGGAAATCCGATGTGTGATGATTTGATTGGGAAAACATCATGGTCCTACATCGTGGAGAAACCAAACCCCATCAATGGAATATGTTACCCGGGTACTCTAGAAAATGAAGAGGAATTGAGGCTGAAGTTTAGTGGGGTCCTCGAATTCAGCAAATTTGAAGCCTTCACTTCAAATGGATGGGGAGCAGTGAATTCTGGTGCCGGTGTTACCGCAGCCTGCAAATTTGGAAGCAATAACGCCTTTTTCAGGAACATGGTATGGTTGATCCACCAATCAGGGACATATCCTGTTATAAGGAGGACATTCAATAACACCAAAGGAAGAGATGTATTAATGGTATGGGGAGTCCACCACCCTGCAACTCTAAAGGAACACCAAGACTTGTACAAAAAGGACAGTTCTTATGTAGCAGTAGGCTCAGAAAGTTACAACAGGAGGTTCACTCCTGAAATCAGTACAAGGCCTAAAGTAAATGGTCAGGCTGGGAGAATGACATTCTATTGGACCATAGTGAAACCGGGAGAAGCAATAACATTTGAGTCAAATGGCGCATTTCTTGCTCCTAGGTATGCTTTTGAATTAGTGTCCCTGGGAAACGGGAAGTTGTTCAGGAGTGACTTGAGTATTGAGTCCTGTTCAACTAAATGCCAGTCCGAAATTGGAGGGATAAACACTAATAGGAGCTTCCACAATGTCCATAGGAACACAATAGGAGACTGCCCTAAATATGTAAATGTTAAATCCTTAAAGCTTGCTACCGGACTCAGAAATGTTCCTGCGATAGCGACGAGAGGCCTGTTTGGTGCAATAGCTGGTTTCATAGAAGGTGGTTGGCCAGGTCTAATCAATGGTTGGTATGGATTCCAACACAGGAATGAGGAAGGAACAGGGATTGCCGCAGACAAAGAATCAACCCAGAAAGCAATAGACCAAATAACATCTAAAGTCAATAACATTGTTGATCGGATGAATACGAACTTTGAGTCTGCTCAACATGAATTCAGTGAAATTGAAGAGAGAATAAACCAGTTGTCAAAACATGTGGACGATTCTGTTATTGACATATGGTCATACAACGCACAGCTTCTTGTTCTACTGGAAAATGAAAAAACGTTAGATCTCCATGATTCTAATGTTCGAAACCTTCATGAAAGGGTCAGACGAATGCTGAAGGACAATGCTAAAGATGAAGGGAATGGTTGTTTTACCTTCTATCACAAGTGTGATAATGAGTGCATTGAGAAAGTCAGGAATGGAACATATGACCATAAGGAATTTGAGGAGGAGTCCAAACTGAACAGACAAGAAATTGAGGGAGTGAAACTGGATTCCAATGGCAACGTCTACAAAATACTGTCAATTTACAGCTGCATTGCAAGCAGTCTTGTGTTGGCAGCAATCATTATGGGGTTCATCCTCTGGGCGTGTAGCAATGGGTCATGTAGATGTACCATTTGCATTTAG
>A_/_H11N3|CY186887|A/blue-winged_teal/Ohio/12OS2241/2012
ATGAAGAAAACACTGCTCCTTGCAGCAATCATCATCTGCATTCAAGCAGACGAGATCTGCATCGGGTACCTGAGCAACAACTCAACAGAAAAAGTGGACACAATAATTGAGAGTAATGTCACGGTTACTAGCTCAGTTGAACTGGTTGAGAATGAGCACACTGGGTCTTTCTGCTCAATCGATGGGAAAGCACCAATAAGTCTTGGTGATTGCTCCTTTGCTGGCTGGATCCTTGGAAACCCGATGTGTGATGATTTGATTGGAAAAACATCATGGTCCTACATCGTGGAGAAACCAAACCCCATCAATGGAATATGTTACCCGGGTACTCTAGAAAATGAAGAGGAATTGAGGCTGAAGTTTAGTGGGGTCCTCGAATTCAACAAATTTGAAGCCTTCACTCCAAATGGATGGGGAGCAGTGAATTCTGGTGCCGGTGTTACCGCAGCCTGCAAATTTGGAAGCAGTAACGCCTTTTTCAGGAACATGGTATGGTTGATCCACCAATCAGGGAAATATCCTGTTATAAGGAGGACATTCAATAACACCAAAGGAAGAGATGTATTAATGGTGTGGGGAGTCCACCACCCTGCAACTCTAAAGGAACACCAAGACTTGTACAAAAAGGACAGTTCTTATGTAGCAGTAGGCTCAGAAAGTTACAACAGGAGGTTCACTCCTGAAATCAGTACAAGGCCTAAAGTAAATGGTCAGGCTGGGAGAATGACATTCTATTGGACCATAGTGAAACCGGGAGAAGCAATAACATTTGAGTCAAATGGTGCATTTCTTGCTCCTAGGTATGCTTTTGAATTAGTGTCCCTGGGAAACGGGAAGTTGTTCAGGAGTGACTTGAGTATTGAGTCTTGTTCAACTAAATGCCAGTCCGAAATTGGAGGGATAAACACTAATAGGAGCTTCCACAATGTCCATAGGAACACAATAGGAGACTGCCCTAAATATGTAAATGTTAAATCCCTAAAGCTTGCTACCGGACTCAGAAATGTTCCTGCGATAGCGACAAGAGGCCTGTTTGGTGCAATAGCTGGTTTCATAGAAGGTGGTTGGCCAGGTCTAATCAATGGTTGGTATGGATTCCAACACAGGAATGAGGAAGGAACAGGGATTGCCGCAGACAAAGAATCAACCCAGAAAGCAATAGACCAAATAACATCTAAAGTCAATAACATTGTTGATCGAATGAATACAAACTTTGAGTCTGTTCAACATGAATTCAGTGAGATTGAAGAGAGAATAAACCAGTTGTCAAAACATGTGGACGATTCTGTTATTGACATATGGTCATACAACGCACAGCTTCTTGTTCTACTGGAAAATGAAAAAACGTTAGATCTCCATGATTCTAATGTTCGAAACCTTCATGAGAAGGTCAGGCGAATGCTAAAGGACAATGCTAAAGATGAAGGGAATGGTTGTTTTACCTTCTATCACAAGTGTGATAATGAGTGCATTGAGAAAGTCAGGAATGGAACATATGACCATAAGGAATTTGAGGAGGAATCCAAACTGAACAGACAAGAAATTGAGGGAGTGAAACTGGATTCCAATGGCAACGTCTACAAAATACTGTCTATTTACAGCTGCATTGCAAGCAGTCTTGTGTTGGCAGCAATCATTATGGGGTTCATCCTCTGGGCGTGTAGCAATGGGTCATGTAGATGTACCATTTGCATTTAG
>A_/_H11N2|CY186919|A/American_green-winged_teal/Ohio/12OS2161/2012
ATGAAGAAAACACTGCTCCTTGCAGCAATCATCATCTGCATTCAAGCAGACGAGATCTGCATCGGATACCTGAGCAACAACTCAACAGAAAAAGTGGACACAATAATTGAGAGTAATGTCACGGTTACTAGCTCAGTTGAACTGGTTGAGAATGAGCACACTGGGTCTTTCTGCTCAATCGATGGGAAAGCACCAATAAGTCTTGGTGATTGCTCCTTTGCTGGTTGGATCCTTGGAAATCCGATGTGTGATGATTTGATTGGGAAAACATCATGGTCCTACATCGTGGAGAAACCAAACCCCATCAATGGAATATGTTACCCGGGTACTCTAGAAAATGAAGAGGAATTGAGGCTGAAGTTTAGTGGGGTCCTCGAATTCAGCAAATTTGAAGCCTTCACTTCAAATGGATGGGGAGCAGTGAATTCTGGTGCCGGTGTTACCGCAGCCTGCAAATTTGGAAGCAATAACTCCTTTTTCAGGAACATGGTATGGTTGATCCACCAATCAGGGACATATCCTGTTATAAGGAGGACATTCAATAACACCAAAGGAAGAGATGTATTAATGGTATGGGGAGTCCACCACCCTGCAACTCTAAAGGAACACCAAGACTTGTACAAAAAGGACAGTTCTTATGTAGCAGTAGGCTCAGAAAGTTACAACAGGAGGTTCACTCCTGAAATCAGTACAAGGCCTAAAGTAAATGGTCAGGCTGGGAGAATGACATTCTATTGGACCATAGTGAAACCGGGAGAAGCAATAACATTTGAGTCAAATGGCGCATTTCTTGCTCCTAGGTATGCTTTTGAATTAGTGTCCCTGGGAAACGGGAAGTTGTTCAGGAGTGACTTGAGTATTGAGTCCTGTTCAACTAAATGCCAGTCCGAAATTGGAGGGATAAACACTAATAGGAGCTTCCACAATGTCCATAGGAACACAATAGGAGACTGCCCTAAATATGTAAATGTTAAATCCTTAAAGCTTGCTACCGGACTCAGAAATGTTCCTGCGATAGCGACGAGAGGCCTGTTTGGTGCAATAGCTGGTTTCATAGAAGGTGGTTGGCCAGGTCTAATCAATGGTTGGTATGGATTCCAACACAGGAATGAGGAAGGAACAGGGATTGCCGCAGACAAAGAATCAACCCAGAAAGCAATAGACCAAATAACATCTAAAGTCAATAACATTGTTGATCGGATGAATACGAACTTTGAGTCTGTTCAACATGAATTCAGTGAAATTGAAGAGAGAATAAACCAGTTGTCAAAACATGTGGACGATTCTGTTATTGACATATGGTCATACAACGCACAGCTTCTTGTTCTACTGGAAAATGAAAAAACGTTAGATCTCCATGATTCTAATGTTCGAAACCTTCATGAAAGGGTCAGACGAATGCTGAAGGACAATGCTAAAGATGAAGGGAATGGTTGTTTTACCTTCTATCACAAGTGTGATAATGAGTGCATTGAGAAAGTCAGGAATGGAACATATGACCATAAGGAATTTGAGGAGGAGTCCAAACTGAATAGACAAGAAATTGAGGGAGTGAAACTGGATTCCAATGGCAACGTCTACAAAATACTGTCAATTTACAGCTGCATTGCAAGCAGTCTTGTGTTGGCAGCAATCATTATGGGGTTCATCCTCTGGGCGTGTAGCAATGGGTCATGTAGATGTACCATTTGCATTTAG
>A_/_H11N9|CY186903|A/blue-winged_teal/Ohio/12OS2152/2012
ATGAAGAAAATACTGCTCCTTGCAGCAATCATCATCTGCATTCAAGCAGACGAGATCTGCATCGGGTACCTGAGCAACAACTCAACAGAAAAAGTGGACACAATAATTGAGAGTAATGTCACGGTTACTAGCTCAGTTGAACTGGTTGAAAATGAGCACACTGGGTCTTTCTGCTCAATCGATGGGAAAGCACCAATAAGTCTTGGTGATTGCTCCTTTGCTGGTTGGATCCTTGGAAACCCAATGTGTGATGATTTGATTGGGAAAACATCATGGTCCTACATCGTGGAGAAACCAAACCCCACCAATGGAATATGTTACCCGGGCACTCTAGAAAATGAAGAGGAATTGAGGCTGAAGTTTGGTGGGGTCCTCGAATTCAGCAAGTTTGAAGCCTTCACTTCAAACGGATGGGGAGCAGTAAACTCTGGTGCTGGTGTTACCGCAGCCTGCAAATTTGGAAGCAGTAACTCCTTTTTCAGGAACATGGTATGGTTGATCCACCAATCAGGGACATATCCTGTTATACGGAGGACATTCAACAACACCAAAGGAAGAGATGTATTAATGGTATGGGGAGTCCACCACCCTGCAACCCTAAAGGAACACCAAGACTTGTACAAAAAGGACAGTTCTTATATAGCAGTAGGTTCAGAAAGTTACAACAGGAGGTTCACTCCTGAAATCAGTACAAGGCCTAAAGTAAATGGTCAGGCTGGGAGGATGACATTCTACTGGACCATAGTGAAACCAAGAGAAGCAATAACATTTGAGTCAAATGGCGCATTTCTCGCTCCTCGATATGCTTTTGAGTTAGTGTCCCTAGGAAACGGGAAATTGTTCAGGAGTGACTTGAGTATTGAGTCTTGCTCAACTAAATGCCAATCCGAAATTGGAGGGATAAACACTAATAGGAGTTTCCACAATGTCCATAGGAACACAATAGGAGACTGCCCCAAATATGTGAATGTCAAATCCCTAAAGCTTGCTACCGGGCTCAGAAATGTTCCTGCGATAGCTACAAGAGGCCTGTTTGGTGCAATAGCTGGTTTCATAGAAGGTGGTTGGCCAGGTCTAATCAATGGTTGGTATGGATTCCAACACAGGAATGAGGAAGGAACAGGGATTGCTGCAGACAAAGAGTCAACCCAGAAAGCAATAGACCAAATAACATCTAAAGTCAATAACATTGTTGACCGGATGAATACGAACTTTGAGTCTGTTCAACATGAATTCAGTGAAATTGAAGAGAGAATAAACCAATTGTCAAAACATGTGGATGATTCTGTTATTGACATATGGTCATACAACGCACAGCTTCTTGTTCTACTGGAAAATGAAAAAACATTAGATCTCCATGATTCTAATGTTCGAAACCTCCATGAAAAGGTCAGACGAATGCTGAAGGACAATGCCAAAGATGAAGGGAATGGTTGTTTTACCTTCTATCACAAGTGCGATAATGAGTGCATTGAAAAAGTCAGGAATGGAACATATGACCATAAGGAATTTGAGGAGGAGTCCAAACTGAACAGACAAGAAATTGAGGGGGTGAAACTGGATTCCAATGGCAACGTCTACAAAATACTGTCAATTTACAGCTGCATTGCAAGCAGTCTTGTGTTGGCAGCAATCATTATGGGGTTCATCCTCTGGGCGTGTAACAATGGGTCATGTAGATGTACCATTTGCATTTAG
>A_/_H11N9|CY187077|A/blue_winged-teal/Wisconsin/12OS3069/2012
ATGAAGAAAACACTGCTCCTTGCAGCGATCATCATCTGCATTCAAGCAGATGAGATCTGCATCGGGTACCTGAGCAACAACTCAACAGAAAAAGTGGACACAATAATTGAGAGTAATGTCACGGTTACTAGCTCAGTCGAACTGGTTGAGAATGAGCACACTGGGTCTTTCTGCTCAATCGATGGGAAAGCACCAATAAGTCTTGGTGATTGCTCCTTTGCTGGTTGGATCCTTGGAAACCCGATGTGTGATGATTTAATTGGGAAAACATCATGGTCCTACATCGTGGAGAAACCAAACCCCATCAATGGAATATGTTACCCGGGTACTCTAGAAAATGAAGAGGAATTGAGGCTGAAGTTTAGTGGAGTCCTCGAATTCAGCAAGTTTGAAGCCTTCACTTCAAATGGATGGGGAGCAGTGAATTCTGGTGCCGGTGTTACCGCAGCCTGCAAATTTGGAAGCAATAACGCCTTTTTCAGGAACATGGTATGGTTGATCCACCAATCAGGGACATATCCTGTTATAAGGAGGACATTCAATAACACCAAAGGAAGAGATGTATTAATGGTATGGGGAGTCCACCACCCTACAACTCTAAAGGAACACCAAGACTTGTACAAAAAGGACAATTCTTATGTAGCAGTAGGCTCAGAAAGTTACAACAGGAGGTTCACTCCTGAAATCAGTACAAGGCCTAAAGTAAATGGTCAGGCTGGGAGAATGACATTCTACTGGACCATAGTGAAACCGGGAGAAGCAATAACATTTGAGTCAAATGGCGCATTTCTTGCTCCTAGGTATGCTTTTGAATTAGTGTCCCTGGGAAACGGGAAGTTGTTCAGGAGTGACTTGAGTATTGAGTCTTGTTCAACTAAATGCCAATCCGAAATTGGAGGGATAAACACTAATAGGAGCTTCCACAATGTCCATAGGAACACAATAGGAGACTGCCCTAAATATGTAAATGTTAAATCCCTAAAGCTTGCTACCGGACTCAGAAATATTCCTGCGATAGCAACAAGAGGCCTGTTTGGTGCAATAGCTGGTTTCATAGAAGGTGGTTGGCCAGGTCTAATCAATGGTTGGTATGGATTCCAACACAGGAATGAGGAAGGAACAGGGATTGCCGCAGACAAAGAATCAACCCAGAAAGCAATAGACCAAATAACATCTAAAGTCAACAACATTGTTGATCGGATGAATACGAACTTTGAGTCTGTTCAACATGAGTTCAGTGAAATTGAAGAGAGAATAAACCAGTTGTCAAAACATGTGGACGATTCTGTTATTGACATATGGTCATACAACGCACAGCTTCTTGTTCTACTGGAAAATGAAAAAACGTTAGATCTCCATGATTCTAATGTTCGAAACCTTCATGAAAAGGTCAGACGAATGCTGAAGGACAATGCCAAAGATGAAGGGAATGGTTGTTTCACCTTCTATCACAAGTGTGATAATGAGTGCATTGAGAAAGTCAGGAATGGAACATATGACCATAAGGAATTTGAGGAGGAGTCCAAACTGAACAGACAAGAAATTGATGGAGTGAAACTGGATTCCAATGGCAACGTCTACAAAATACTGTCAATTTACAGCTGCATTGCAAGCAGTCTTGTGTTGGCAGCAATCATTATGGGGTTCATCCTCTGGGCGTGTAGCAATGGGTCATGTAGATGTACCATTTGCATTTAG
>A_/_H11N9|CY187135|A/American_green-winged_teal/Wisconsin/12OS4536/2012
ATGAAGAAAACACTGCTCCTTGCAGCAATCATCATCTGCATTCAAGCAGACGAGATCTGCATCGGATACCTGAGCAACAACTCAACAGAAAAAGTGGACACAATAATTGAGAGTAATGTCACGGTTACTAGCTCAGTTGAACTGGTTGAGAATGAGCACACTGGGTCTTTCTGCTCGATCAATGGGAAAGCACCAATAAGTCTTGGTGATTGCTCCTTTGCTGGTTGGATCCTTGGAAATCCGATGTGTGATGATTTGATTGGGAAAACATCATGGTCCTACATCGTGGAGAAACCAAACCCCATCAATGGAGTATGTTACCCGGGTACTCTAGAAAATGAAGAGGAATTGAGGCTGAAGTTTAGTGGGGTCCTCGGATTCAGCAAATTTGAAGCCTTCACTTCAAATGGATGGGGAGCAGTGAATTCTGGTGCCGGTGTTACCGCAGCCTGCAAATTTGGAAGCAATAACGCCTTTTTCAGGAACATGGTATGGTTGATCCACCAATCAGGGACATATCCTGTTATAAGGAGGACATTCAATAACACCAAAGGAAGAGATGTATTAATGGTATGGGGAGTCCACCACCCTGCAACTCTAAAGGAACACCAAGACTTGTACAAAAAGGACAGTTCTTATGTAGCAGTAGGCTCAGAAAGTTACAACAGGAGGTTCACTCCTGAAATCAGTACAAGGCCTAAAGTAAATGGTCAGGCTGGAAGAATGACATTCTATTGGACCATAGTGAAACCGGGAGAAGCAATAACATTTGAGTCAAATGGCGCATTTCTTGCTCCTAGGTATGCTTTTGAATTAGTGTCCCTGGGAAACGGGAAGTTGTTCAGGAGTGACTTGAGTATTGAGTCCTGTTCAACCAAATGCCAGTCCGAAATTGGAGGGATAAACACTAATAGGAGCTTCCACAATGTCCATAGGAACACAATAGGAGACTGCCCTAAATATGTAAATGTTAAATCCTTAAAGCTTGCTACCGGACTCAGAAATGTTCCTGCGATAGCGACGAGAGGCCTGTTTGGTGCAATAGCTGGTTTCATAGAAGGTGGTTGGCCAGGTCTAATCAATGGTTGGTATGGATTCCAACACAGGAATGAGGAAGGAACAGGGATTGCCGCAGACAAAGAATCAACCCAGAAAGCAATAGACCAAATAACATCTAAAGTCAATAACATTGTTGATCGGATGAATACGAACTTTGAGTCTGTTCAACATGAATTCAGTGAAATTGAAGAGAGAATAAACCAGTTGTCAAAACATGTGGACGATTCTGTTATTGACATATGGTCATACAACGCACAGCTTCTTGTTCTACTGGAAAATGAAAAAACGTTAGATCTCCATGATTCTAATGTTCGAAACCTTCATGAAAGGGTCAGACGAATGCTGAAGGACAATGCTAAAGATGAAGGGAATGGTTGTTTTACCTTCTATCACAAGTGTGATAATGAGTGCATTGAGAAAGTCAGGAATGGAACATATGACCATAAGGAATTTGAGGAGGAGTCCAAACTGAACAGACAAGAAATTGAGGGAGTGAAACTGGATTCCAATGGCAACGTCTACAAAATACTGTCAATTTACAGCTGCATTGCAAGCAGTCTTGTGTTGGCAGCAATCATTATGGGGTTCATCCTCTGGGCGTGTAGCAATGGGTCATGTAGATGTACCATTTGCATTTAG
>A_/_H11N9|CY187127|A/American_green-winged_teal/Wisconsin/12OS3031/2012
ATGAAGAAAACACTGCTCCTTGCAGCAATCATCATCTGCATTCAAGCAGACGAGATCTGCATCGGATACCTGAGCAACAACTCAACAGAAAAAGTGGACACAATAATTGAGAGTAATGTCACGGTTACTAGCTCAGTTGAACTGGTTGAGAATGAGCACACTGGGTCTTTCTGCTCGATCGATGGGAAAGCACCAATAAGTCTTGGTGATTGCTCCTTTGCTGGTTGGATCCTTGGAAATCCGATGTGTGATGATTTGATTGGGAAAACATCATGGTCCTACATCGTGGAGAAACCAAACCCCATCAATGGAATATGTTACCCGGGTACTCTAGAAAATGAAGAGGAATTGAGGCTGAAGTTTAGTGGGGTCCTCGAATTCAGCAAATTTGAAGCCTTCACTTCAAATGGATGGGGAGCAGTGAATTCTGGTGCCGGTGTTACCGCAGCCTGCAAATTTGGAAGCAATAACGCCTTTTTCAGGAACATGGTATGGTTGATCCATCAATCAGGGACATATCCTGTTATAAGGAGGACATTCAATAACACCAAAGGAAGAGATGTATTAATGGTATGGGGAGTCCACCACCCTGCAACTCTAAAGGAACACCAAGACTTGTACAAAAAGGACAGTTCTTATGTAGCAGTAGGCTCAGAAAGTTACAACAGGAGGTTCACTCCTGAAATCAGTACAAGGCCTAAAGTAAATGGTCAGGCTGGGAGAATGACATTCTATTGGACCATAGTGAAACCGGGAGAAGCAATGACATTTGAGTCAAATGGCGCATTTCTTGCTCCTAGGTATGCTTTTGAATTAGTGTCCCTGGGAAACGGGAAGTTGTTCAGGAGTGACTTGAGTATTGAGTCCTGTTCAACTAAATGCCAGTCCGAAATTGGAGGGATAAACACTAATAGGAGCTTCCACAATGTCCATAGGAACACAATAGGAGACTGCCCTAAATATGTGAATGTTAAATCCTTAAAGCTTGCTACCGGACTCAGAAATATTCCTGCGATAGCGACGAGAGGCCTGTTTGGTGCAATAGCTGGTTTCATAGAAGGTGGTTGGCCAGGTCTAATCAATGGTTGGTATGGATTCCAACACAGGAATGAGGAAGGAACAGGGATTGCCGCAGACAAAGAATCAACCCAGAAAGCAATAGACCAAATAACATCTAAAGTCAATAACATTGTTGATCGGATGAATACGAACTTTGAGTCTGTTCAACATGAATTCAGTGAAATTGAAGAGAGAATAAACCAGTTGTCAAAACATGTGGACGATTCTGTTATTGACATATGGTCATACAACGCACAGCTTCTTGTTCTACTGGAAAATGAAAAAACGTTAGATCTCCATGATTCTAATGTTCGAAACCTTCATGAAAGGGTCAGACGAATGCTGAAGGACAATGCTAAAGATGAAGGGAATGGTTGTTTTACCTTCTATCACAAGTGTGATAATGAGTGCATTGAGAAAGTCAGGAATGGAACATATGACCATAAGGAATTTGAGGAGGAGTCCAAACTGAACAGACAAGAAATTGAGGGAGTGAAACTGGATTCCAATGGCAACGTCTACAAAATACTGTCAATTTACAGCTGCATTGCAAGCAGTCTTGTGTTGGCAGCAATCATTATGGGGTTCATCCTCTGGGCGTGTAGCAATGGGTCATGTAGATGTACCATTTGCATTTAG
>A_/_H11N9|CY191275|A/American_black_duck/Maryland/13OS2956/2013
ATGAAGAAAACACTGCTCCTTGCAGCGATCATCATCTGCATTCAAGCAGACGAGATCTGCATCGGGTACCTGAGCAACAACTCAACAGAAAAAGTGGACACAATAATTGAGAGTAATGTCACGGTTACTAGCTCAGTCGAACTGGTTGAGAATGAGCACACTGGGTCTTTCTGCTCAATCGATGGGAAAGCACCAATAAGTCTTGGTGATTGCTCCTTTGCTGGTTGGATTCTTGGAAACCCGATGTGTGATGATTTGATTGGGAAAACATCATGGTCCTACATCGTGGAGAAACCAAACCCCATCAATGGAATATGTTACCCGGGTACTCTAGAAAATGAAGAGGAATTGAGGCTGAAGTTTAGTGGAGTCCTCGAATTCAGCAAATTTGAAGCCTTCACTTCAAATGGATGGGGAGCAGTGAATTCTGGTGCCGGTGTTACCGCAGCCTGCAAATTTGGAAGCAGTAACTCCTTTTTCAGGAACATGGTATGGTTGATCCACCAATCAGGGACATATCCTGTTATAAGGAGGACATTCAATAACACCAAAGGAAGAGATGTATTAATGGTATGGGGAGTCCACCACCCTGCAACTCTAAAGGAACACCAAGACTTGTACAAAAAGGACAGTTCTTATGTAGCAGTAGGCTCAGAAAGTTACAACAGGAGGTTCACTCCTGAAATCAGTACAAGGCCTAAAGTAAATGGTCAGGCTGGAAGAATGACATTCTACTGGACCATAGTGAAACCGGGAGAAGCAATAACATTTGAGTCAAATGGCGCATTTCTTGCTCCTAGGTATGCTTTTGAATTAGTGTCCCTGGGGAACGGGAAGTTGTTCAGGAGTGACTTGAGTATTGAGTCTTGTTCAACTAAATGCCAGTCTGAAATTGGAGGGATAAATACTAATAGGAGCTTCCACAATGTCCATAGGAACACAATAGGAGACTGCCCTAAATATGTAAATGTTAAATCCCTAAAGCTTGCTACCGGACTCAGAAATGTTCCTGCGATAGCGACAAGAGGCCTGTTTGGTGCAATAGCTGGTTTCATAGAAGGTGGTTGGCCAGGTCTAATCAATGGTTGGTATGGATTCCAACACAGGAATGAGGAAGGAACAGGGATTGCCGCAGACAAAGAATCAACCCAGAAAGCAATAGACCAAATAACATCTAAAGTCAACAACATTGTTGATCGGATGAATACGAACTTTGAGTCTGTTCAACATGAGTTCAGTGAAATTGAAGAGAGAATAAACCAGTTGTCAAAACATGTGGACGATTCTGTTATTGACATATGGTCATACAACGCACAGCTTCTTGTTCTACTGGAAAATGAAAAAACGTTAGATCTCCATGATTCTAATGTTCGAAACCTTCATGAAAAGGTCAGACGAATGCTGAAGGACAATGCCAAAGATGAAGGGAATGGTTGTTTCACCTTCTATCACAAGTGTGATAATGAGTGCATTGAGAAAATCAGGAATGGAACATATGATCATAAGGAATTTGAGGAGGAGTCCAAATTGAACAGACAAGAAATTGAGGGAGTGAAATTGGATTCCAATGGCAACGTCTACAAAATACTGTCAATTTACAGCTGCATTGCAAGCAGTCTTGTGTTAGCAGCAATCATTATGGGGTTCATCCTCTGGGCGTGTAGCAATGGGTCATGTAGATGTACCATTTGCATTTAG
>A_/_H11N9|CY191251|A/mallard/Maryland/12OS3662/2013
ATGAAGAAAACACTGCTCCTTGCAGCGATCATCATCTGCATTCAAGCAGACGAGATCTGCATCGGGTACCTGAGCAACAACTCAACAGAAAAAGTGGACACAATAATTGAGAGTAATGTCACGGTTACTAGCTCGGTCGAACTGGTTGAGAATGAGCACACTGGGTCTTTCTGCTCAATCGATGGGAAAGCACCAATAAGTCTTGGTGATTGCTCCTTTGCTGGTTGGATCCTTGGAAACCCGATGTGTGATGATTTGATTGGGAAAACATCATGGTCCTACATCGTGGAGAAACCAAACCCCATCAATGGAATATGTTACCCGGGTACTCTAGAAAATGAAGAGGAATTGAGGCTGAAGTTTAGTGGAGTCCTCGAATTCAGCAAATTTGAAGCCTTCACTTCAAATGGATGGGGAGCAGTGAATTCTGGTGCCGGTGTTACCGCAGCCTGCAAATTTGGAAGCAGTAACGCCTTTTTCAGGAACATGGTATGGTTGATCCACCAATCAGGGACATATCCTGTTATAAGGAGGACATTCAATAACACCAAAGGAAGAGATGTATTAATGGTATGGGGAGTCCACCACCCTGCAACTCTAAAGGAACACCAAGACTTGTACAAAAAGGACAGTTCTTATGTAGCAGTAGGCTCAGAAAGTTACAACAGGAGGTTCACTCCTGAAATCAGTACAAGGCCTAAAGTAAATGGTCAGGCTGGGAGAATGACATTCTACTGGACCATAGTGAAACCGGGAGAAGCAATAACATTTGAGTCAAATGGCGCATTTCTTGCTCCTAGGTATGCTTTTGAATTAGTGTCCCTGGGAAACGGGAAGTTGTTCAGGAGTGACTTGAGTATTGAGTCTTGTTCAACTAAATGCCAATCCGAAATTGGAGGGATAAACACTAATAGGAGCTTCCACAATGTCCATAGGAACACAATAGGAGACTGCCCTAAATATGTAAATGTTAAATCCCTAAAGCTTGCTACCGGACTCAGAAATGTTCCTGCGATAGCGACAAGAGGCCTGTTTGGTGCAATAGCTGGTTTCATAGAAGGTGGTTGGCCAGGTCTAATCAATGGTTGGTATGGATTCCAACACAGGAATGAGGAAGGAACAGGGATTGCCGCAGACAAAAAATCAACCCAGAAAGCAATAGACCAAATAACATCTAAAGTCAACAACATTGTTGATCGAATGAATACGAACTTTGAGTCTGTTCAACATGAGTTCAGTGAAATTGAAGAGAGAATAAACCAGTTGTCAAAACATGTGGACGATTCTGTTATTGACATATGGTCATACAACGCACAGCTTCTTGTTCTACTGGAAAATGAAAAAACGTTAGATCTCCATGATTCTAATGTTCGAAACCTTCATGAAAAGGTCAGACGAATGCTGAAGGACAATGCCAAAGATGAAGGGAATGGTTGTTTCACCTTCTATCACAAGTGTGATAATGAGTGCATTGAGAAAGTCAGGAATGGAACATATGACCATAAGGAATTTGAGGAGGAGTCCAAACTGAACAGACAAGAAATTGAGGGAGTGAAACTGGATTCCAATGGCAACGTCTACAAAATACTGTCAATTTACAGCTGCATTGCAAGCAGTCTTGTGTTGGCAGCAATCATTATGGGGTTCATCCTCTGGGCGTGTAGCAATGGGTCATGTAGATGTACCATTTGCATTTAG
>A_/_H11N8|CY190731|A/mallard/Maryland/08OS3109/2008
ATGAAGAAAATACTGCTCCTTGCAGCAATCACCATCTGCATTCAAGCAGACGAGATCTGCATCGGGTACCTGAGCAACAACTCAACAGAAAAAGTGGACACAATAATTGAGAGTAATGTCACGGTTACTAGCTCAGTTGAACTGGTTGAAAATGAGCACACTGGGTCTTTCTGCTCAATCGATGGGAAAGCACCAATAAGTCTTGGTGATTGCTCCTTTGCTGGTTGGATCCTTGGAAACCCAATGTGTGATGATTTGATTGGGAAAACATCATGGTCCTACATTGTGGAGAAACCAAACCCCTCCAATGGAATATGTTACCCGGGTACTCTAGAAAATGAAGAGGAATTGAGGCTGAAGTTTAGTGGGGTCCTCGAATTCAGCAAATTTGAAGCCTTCACTTCAAATGGATGGGGAGCAGTAAATTCTGGTGCTGGTGTTACCGCAGCCTGCAAATTTGGAAGCAGTAACTCCTTTTTCAGGAACATGGTATGGTTGATCCACCAATCAGGGACATATCCTGTTATACGGAGGACATTCAACAACACCAAAGGAAGAGATGTATTAATGGTATGGGGAGTCCACCACCCTGCAACTCTAAAGGAACACCAAGACTTGTACAAAAAGGACAGTTCTTATATAGCAGTAGGTTCAGAAAGTTACAACAGGAGGTTCACTCCTGAAATCAGTACAAGGCCTAAAGTAAATGGTCAGGCTGGGAGAATGACATTCTACTGGACCATAGTGAAACCGGGAGAAGCAATAACATTTGAGTCAAATGGCGCATTTCTTGCCCCTCGGTATGCTTTTGAGTTAGTGTCCCTGGGAAACGGGAAATTGTTTAGGAGTGACTTGAGTATTGAGTCTTGCTCAACTAAATGCCAATCCGAGATTGGAGGGATAAACACTAATAGGAGCTTCCACAATGTCCATAGGAACACAATAGGAGACTGCCCCAAATATGTAAATATTAAATCCCTAAAGCTTGCTACCGGGCTCAGAAATGTTCCTGCAATAGCTACAAGAGGCCTGTTCGGTGCAATAGCTGGTTTCATAGAAGGTGGTTGGCCAGGTCTAATCAATGGTTGGTATGGCTTCCAACACAGGAATGAGGAAGGAACAGGGATTGCTGCAGACAAAGAGTCAACCCAGAAAGCAATAGACCAAATAACATCTAAAGTCAATAACATTGTTGATCGGATGAATACGAACTTTGAGTCTGTTCAACATGAATTCAGTGAAATTGGAGAGAGAATAAACCAGTTGTCAAAACATGTGGATGATTCTGTTATTGACATATGGTCATACAACGCACAGCTTCTTGTTCTACTGGAAAATGAAAAAACATTAGATCTCCATGATTCTAATGTTCGGAACCTCCATGAAAAGGTCAGACGAATGCTGAAAGACAATGCTAAAGATGAAGGGAATGGTTGTTTTACCTTCTATCACAAGTGTGATAATGAGTGCATTGAAAAAGTCAGGAATGGAACATATGACCATAAGGAATTTGAGGAGGAGTCCAAACTGAACAGACAAGAAATTGAGGGAGTTAAACTGGATTCCAATGGCAACGTCTACAAAATACTGTCAATTTACAGCTGCATTGCAAGCAGTCTTGTGTTGGCAGCAATCATTATGGGGTTCATCCTCTGGGCGTGTAGCAATGGATCATGTAGATGTACCATTTGCATTTAG
>A_/_H11N4|KF183623|A/mallard/Finland/12703/2010
ATGAAGAAAACACTGCTATTTGCAGCTATTTTTCTTTATGTGAAGGCAGATGAAATCTGCATCGGCTATTTAAGCAACAACTCAACAGACAAAGTTGACACAATAATCGAGAACAATGTCACGGTAACTAGCTCAGTGGAACTAGTCGAAACAGAACACACTGGATCGTTCTGTTCAATCAATGGGAAACAACCAATAAGCCTTGGAGATTGCTCCTTTGCTGGGTGGATATTGGGAAATCCCATGTGTGATGACCTAATTGGTAAGACTTCATGGTCTTACATTGTGGAGAAGCCCAACCCAGCAAACGGAATCTGTTACCCAGGAACATTGGAGAATGAAGAAGAACTGAGATTGAAATTCAGTGGAGTCCTGGAATTCAGCAAATTCGAAGCATTCACATCAAATGGATGGGGTGCTGTAAATTCAGGAGCAGGAGTGACTGCTGCATGCAAGTTTGGGAGCTCCAATTCCTTCTTCCGAAACATGGTGTGGCTGATACACCAATCAGGAACATACCCTGTAATAAAGAGGACCTTCAACAACACCAAAGGAAGAGATGTGTTGGTTGTTTGGGGAATTCATCACCCTGCCACACTGAAAGAGCATCAGGATCTATACAAGAAGGACAGCTCCTACGTAGCAGTGGGTTCAGAAACCTACAACAGGAGATTCATGCCAGAAATCAGCACTAGGCCCAAAGTTAATGGACAGGCTGGACGGATGACATTTTATTGGACAATAGTCAAACCAGGGGAGTCAATAACATTTGAATCTAATGGTGCGTTCCTGGCTCCTAGATATGCTTTCGAGATTGTCTCCGTTGGAAATGGGAAACTATTCAGGAGTGAACTGAATATTGAATCATGCTCTACCAAATGTCAAACAGAAATAGGAGGAATTAACACAAACAAAAGCTTTCACAGTGTTCATAGGAACACTATCGGAGACTGTCCCAAATATGTGAATGTCAAATCTCTAAAGCTTGCCACGGGACTCAGAAATGTCCCAGCAATAGCATCAAGAGGCTTGTTTGGAGCAATAGCCGGATTTATAGAAGGTGGATGGCCTGGACTGATCAATGGATGGTACGGGTTTCAACACAGGAATGAAGAGGGAACAGGTATAGCAGCAGACAGGGAGTCAACTCAGAAGGCAATAGACCAGATAACGTCCAAGGTAAATAATATCTTCGACAGGATGAATACAAATTTCGAGTCTGTGCAACACGAATTCAGTGAAATAGAGGAGAGGATAAACCAATTGTCGAAACATGTGGATGATTCTGTGGTTGACATCTGGTCATATAATGCACAACTCCTCGTTTTGCTTGAAAATGAGAAGACCCTGGACCTCCATGATTCCAATGTCAGAAATCTCCATGAGAAGGTTAGAAGGATGCTAAAAGACAATGCCAAAGATGAGGGAAACGGATGTTTCACTTTTTACCATAAGTGTGATAACGAATGCATCGAAAGGGTTAGAAACGGAACATATGATCACAAAGAATTCGAGGAAGAATCTAAAATCAATCGTCAGGAGATCGAGGGAGTGAAATTAGACTCCAGTGGGAATGTGTATAAAATACTGTCAATTTACAGCTGCATTGCAAGCAGTCTCGTATTGGCAGCACTCATAATGGGTTTCATCCTCTGGGCGTGCAGTAATGGATCATGTAGATGTACCATTTGCATTTAG
>A_/_H11N9|KF824503|A/ruddy_turnstone/Ilha_de_Canelas/A51/2008
ATGAAGAAAATAATGCTCCTTGCAGCAGTCATCATCTGCATTCAAGCAGATGAGATCTGCATCGGATACCTAAGCAACAACTCAACAGAAAAAGTGGACACAATAATTGAGAGTAACGTCACGGTTACTAGCTCAGTTGAACTGGTTGAAAATGAACACACTGGGTCTTTCTGCTCAATCAATGGGAAAGCACCGATAAGTCTTGGTGATTGCTCCTTTGCTGGTTGGATCCTTGGAAATCCAAGGTGTGATGATTTGATTGGGAAAACATCATGGTCCTACATCGTTGAGAAACCAAATCCCACCAATGGAATATGTTACCCGGGCACTCTAGAAAATGAAGAGGAATTGAGGCTGAAGTTTAGTGGGGTCCTCGAATTCAGTAAATTTGAAGCCTTCACTTCAAATGGATGGGGAGCAGTAAATTCTGGTGCTGGTGTCACCGCAGCCTGCAAATATGGAAGCAATAGCTCTTTTTTCAGACACATGGTATGGTTGATCCACCAATCAGGGACTTATCCTGTTATACAAAGGACATTCAATAACACAAAAGGAAGAGATGTATTAATGGTATGGGGAGTCCACCACCCTGCATCTCTAAAAGAACACCAAGACTTGTACAAAAAGGACAGTTCTTACGTAGCAGTAGGTTCAGAAAGCTACAACAGGAGGTTCACTCCTGAGATCAGTACAAGACCTAGAGTAAATGGTCAGGCTGGGAGAATGACATTCTATTGGACTATAGTGAAGCCGGGAGAAGCAATAACATTTGAGTCAAATGGCGCATTTCTCGCTCCTCGGTATGCTTTTGAGTTAGTGTCCCTGGGGAACGGGAAATTGTTCAGGAGTGACTTGAGTATTGGGTCTTGCTCAACTAAATGCCAATCCGAAATTGGAGGGATAAACACTAATAGGAGCTTCCACAATGTCCATAGGAACACAATAGGAGATTGCCCCAAATATGTGAATGTTAAATCCCTAAAGCTTGCTACCGGGCTCAGAAATGTTCCCACGATCGCTACAAGAGGCCTGTTTGGTGCAATAGCTGGTTTCATAGAAGGTGGTTGGCCAGGTCTAATCAATGGTTGGTATGGATTCCAACACAGGAATGAGGAAGGAACAGGGATTGCTGCAGACAAAGAATCAACCCAGAAAGCAATAGACCAAATAACATCTAAAGTCAATAACATTGTTGATCGGATGAATACGAACTTTGAGTCTGTTCAACATGAATTCAGTGAAATTGAAGAGAGAATAAACCAGTTGTCACAACATGTGGATGACTCTATTATTGATATATGGTCATACAATGCACAGCTTCTTGTTCTACTGGAAAATGAAAAAACATTAGATCTCCATGATTCTAATGTTCGAAACCTCCATGAAAAGGTCAGACGAATGCTGCAGGACAATGCTAAAGATGAAGGGAATGGTTGTTTTACCTTCTATCACAAGTGTGATAATGAGTGTATTGAAAAAGTCAGGAATGGAACATATGACCACAAGGAATTTGAGGAGGAGTCCAAACTGAACAGACAAGAAATTGAGGGAGTGAAACTGGACTCCAATGGCAACGTCTACAAAATACTGTCAATTTACAGCTGCATTGCAAGCAGTCTTGTGTTGGCAGCAATCATTATGGGATTCATCCTCTGGGCGTGTAGCAATGGGTCATGTAGATGTACCATTTGCATTTAG
>A_/_H11N9|KF824502|A/ruddy_turnstone/Ilha_de_Canelas/A17/2008
ATGAAGAAAATAATGCTCCTTGCAGCAATCATCATCTGCATTCAAGCAGATGAGATCTGCATCGGATACCTAAGCAACAACTCAACAGAAAAAGTGGACACAATAATTGAGAGTAACGTCACGGTTACTAGCTCAGTTGAACTGGTTGAAAATGAACACACTGGGTCTTTCTGCTCAATCAATGGGAAAGCACCGATAAGTCTTGGTGATTGCTCCTTTGCTGGTTGGATCCTTGGAAATCCAAGGTGTGATGATTTGATTGGGAAAACATCATGGTCCTACATCGTTGAGAAACCAAATCCCACCAATGGAATATGTTACCCGGGCACTCTAGAAAATGAAGAGGAATTGAGGCTGAAGTTTAGTGGGGTCCTCGAATTCAGTAAATTTGAAGCCTTCACTTCAAATGGATGGGGAGCAGTAAATTCTGGTGCTGGTGTCACCGCAGCCTGCAAATATGGAAGCAGTAGCTCTTTTTTCAGACACATGGTATGGTTGATCCACCAATCAGGGACTTATCCTGTTATACAAAGGACATTCAATAACACAAAAGGAAGAGATGTATTAATGGTATGGGGAGTCCACCACCCTGCATCTCTAAAAGAACACCGAGACTTGTACAAAAAGGACAGTTCTTACGTAGCAGTAGGTTCAGAAAGCTACAACAGGAGGTTCACTCCTGAGATCAGTACAAGACCTAGAGTAAATGGTCAGGCTGGGAGAATGACATTCTATTGGACTATAGTGAAGCCGGGAGAAGCAATAACATTTGAGTCAAATGGCGCATTTCTCGCTCCTCGGTATGCTTTTGAGTTAGTGTCCCTGGGGAACGGGAAATTGTTCAGGAGTGACTTGAGTATTGGGTCTTGCTCAACTAAATGCCAATCCGAAATTGGAGGGATAAACACTAATAGGAGCTTCCACAATGTCCATAGGAACACAATAGGAGATTGCCCCAAATATGTGAATGTTAAATCCCTAAAGCTTGCTACCGGGCTCAGAAATGTTCCCACGATCGCTACAAGAGGCCTGTTTGGTGCAATAGCTGGTTTCATAGAAGGTGGTTGGCCAGGTCTAATCAATGGTTGGTATGGATTCCAACACAGGAATGAGGAAGGCACAGGGATTGCTGCAGACAAAGAATCAACCCAGAAAGCAATAGACCAAATAACATCTAAAGTCAATAACATTGTTGATCGGATGAATACGAACTTTGAGTCTGTTCAACATGAATTCAGTGAAATTGAAGAGAGAATAAACCAGTTGTCACAACATGTGGATGACTCTATTATTGATATATGGTCATACAATGCACAGCTTCTGGTTCTACTGGAAAATGAAAAAACATTAGATCTCCATGATTCTAATGTTCGAAACCTCCATGAAAAGGTCAGACGAATGCTGCAGGACAATGCTAAAGATGAAGGGAATGGTTGTTTTACCTTCTATCACAAGTGTGATAATGAGTGTATTGAAAAAGTCAGGAATGGAACATATAACCACAAGGAATTTGAGGAGGAGTCCAAACTGAACAGACAAGAAATTGAGGGAGTGAAACTGGACTCCAATGGCAACGTCTACAAAATACTGTCAATTTACAGCTGCATTGCAAGCAGTCTTGTGTTGGCAGCAATCATTATGGGATTCATCCTCTGGGCGTGTAGCAATGGGTCATGTAGATGTACCATTTGCATTTAG
>A_/_H11N9|KF824501|A/ruddy_turnstone/Ilha_de_Canelas/A08/2008
ATGAAGAAAATAATGCTCCTTGCAGCAATCATCATCTGCATTCAAGCAGATGAGATCTGCATCGGATACCTAAGCAACAACTCAACAGAAAAAGTGGACACAATAATTGAGAGTAACGTCACGGTTACTAGCTCAGTTGAACTGGTTGAAAATGAACACACTGGGTCGTTCTGCTCAATCAATGGGAAAGCACCGATAAGTCTTGGTGATTGCTCCTTTGCTGGTTGGATCCTTGGAAATCCAAGGTGTGATGATTTGATTGGGAAAACATCATGGTCCTACATCGTTGAGAAACCAAATCCCACCAATGGAATATGTTACCCGGGCACCCTAGAAAATGAAGAGGAATTGAGGCTGAAGTTTAGTGGGGTCCTCGAATTCAGTAAATTTGAAGCCTTCACTTCAAATGGATGGGGAGCAGTAAATTCTGGTGCTGGTGTCACCGCAGCCTGCAAATATGGAAGCAGTAGCTCTTTTTTCAGACACATGGTATGGTTGATCCACCAATCAGGGACTTATCCTGTTATACAAAGGACATTCAATAACACAAAAGGAAGAGATGTATTAATGGTATGGGGAGTCCACCACCCTGCATCTCTAAAAGAACACCAAGACTTGTACAAAAAGGACAGTTCTTACGTAGCAGTAGGTTCAGAAAGCTACAACAGGAGGTTCACTCCTGAGATCAGTACAAGACCTAGAGTAAATGGTCAGGCTGGGAGAATGACATTCTATTGGACTATAGTGAAGCCGGGAGAAGCAATAACATTTGAGTCAAATGGCGCATTTCTCGCTCCTCGGTATGCTTTTGAGTTAGTGTCCCTGGGGAACGGGAAATTGTTCAGGAGTGACTTGAGTATTGGGTCTTGCTCAACTAAATGCCAATCCGAAATTGGAGGGATAAACACTAATAGGAGCTTCCACAATGTCCATAGGAACACAATAGGAGATTGCCCCAAATATGTGAATGTTAAATCCCTAAAGCTTGCTACCGGGCTCAGAAATGTTCCCACGATCGCTACAAGAGGCCTGTTTGGTGCAATAGCTGGTTTCATAGAAGGTGGTTGGCCAGGTCTAATCAATGGTTGGTATGGATTCCAACACAGGAATGAGGAAGGCACAGGGATTGCTGCAGACAAAGAATCAACCCAGAAAGCAATAGACCAAATAACATCTAAAGTCAATAACATTGTTGATCGGATGAATACGAACTTTGAGTCTGTTCAACATGAATTCAGTGAAATTGAAGAGAGAATAAACCAGTTGTCACAACATGTGGATGACTCTATTATTGATATATGGTCATACAATGCACAGCTTCTTGTTCTACTGGAAAATGAAAAAACATTAGATCTCCATGATTCTAATGTTCGAAACCTCCATGAAAAGGTCAGACGAATGCTGCAGGACAATGCTAAAGATGAAGGGAATGGTTGTTTTACCTTCTATCACAAGTGTGATAATGAGTGTATTGAAAAAGTCAGGAATGGAACATATGACCACAAGGAATTTGAGGAGGAGTCCAAACTGAACAGACAAGAAATTGAGGGAGTGAAACTGGACTCCAATGGCAACGTCTACAAAATACTGTCAATTTACAGCTGCATTGCAAGCAGTCTTGTGTTGGCAGCAATCATTATGGGATTCATCCTCTGGGCGTGTAGCAATGGGTCATGTAGATGTACCATCTGCATTTAG
>A_/_H11N9|KJ568201|A/mallard/Wisconsin/13OS2800/2013
ATGAAGAAAACACTGCTCCTTGCAGCGATCATCATCTGCATTCAAGCAGACGAGATCTGCATCGGGTACCTGAGCAACAACTCAACAGAAAAAGTGGACACAATAATTGAGAGTAATGTCACGGTTACTAGCTCAGTCGAACTGGTTGAGAATGAGCACACTGGGTCTTTCTGCTCAATCGATGGGAAAGCACCAATAAGTCTTGGTGATTGCTCCTTTGCTGGTTGGATCCTTGGAAACCCGATGTGTGATGATTTGATTGGGAAAACATCATGGTCCTACATCGTGGAGAAACCAAACCCCATCAATGGAATATGTTACCCGGGTACTCTAGAAAATGAAGAGGAATTGAGGTTGAAGTTTAGTGGAGTCCTCGAATTCAGCAAATTTGAAGCCTTCACTTCAAATGGATGGGGAGCAGTGAATTCTGGTGCCGGTGTTACCGCAGCCTGCAAATTTGGAAGCAATAACGCCTTTTTCAGGAACATGGTGTGGTTGATCCACCAATCAGGGACATATCCTGTTATAAGGAGGACATTCAATAACACCAAAGGAAGAGATGTATTAATGGTATGGGGAGTCCACCACCCTGCAACTCTAAAGGAACACCAAGACTTGTACAAAAAGGACAGTTCTTATGTAGCAGTAGGCTCAGAAAGTTACAACAGGAGGTTCACTCCTGAAATCAGTACAAGGCCTAAAGTAAATGGTCAGGCTGGGAGAATGACATTCTACTGGACCATAGTGAAACCGGGAGAAGCAATAACATTTGAGTCAAATGGCGCATTTCTTGCTCCTAGGTATGCTTTTGAATTAGTGTCCCTGGGAAACGGGAAGTTGTTCAGGAGTGACTTGAGTATTGAGTCTTGTTCAACTAAATGCCAGTCCGAAATTGGAGGGATAAATACTAATAGGAGCTTCCACAATGTCCATAGGAACACAATAGGAGACTGCCCTAAATATGTAAATGTTAAATCCCTAAAGCTTGCTACCGGACTCAGAAATGTTCCTGCGATAGCGACAAGAGGCCTGTTTGGTGCAATAGCTGGTTTCATAGAAGGTGGTTGGCCAGGTCTAATCAATGGTTGGTATGGATTCCAACACAGGAATGAGGAAGGAACAGGGATTGCCGCAGACAAAGAATCAACCCAGAAAGCAATAGACCAAATAACATCTAAAGTCAACAACATTGTTGATCGGATGAATACGAACTTTGAGTCTGTTCAACATGAGTTCAGTGAAATTGAAGAGAGAATAAACCAGTTGTCAAAACATGTGGACGATTCTGTTATTGACATATGGTCATACAACGCACAGCTTCTTGTTTTACTGGAAAATGAAAAAACGTTAGATCTCCATGATTCCAATGTTCGAAACCTTCATGAAAAGGTCAGACGAATGCTGAAGGACAATGCCAAAGATGAAGGGAACGGTTGTTTCACCTTCTATCACAAGTGTGATAATGAGTGCATTGAGAAAGTCAGGAATGGAACATATGATCATAAGGAATTTGAGGAGGAGTCCAAACTGAACAGACAAGAAATTGAGGGAGTGAAATTGGATTCCAATGGCAACGTCTACAAAATACTGTCAATTTACAGCTGCATTGCAAGCAGTCTTGTGTTAGCAGCAATCATTATGGGGTTCATCCTCTGGGCGTGTAGCAATGGGTCATGTAGATGTACCATTTGCATTTAG
>A_/_H11N9|CY166266|A/mallard/Wisconsin/11OS4115/2011
ATGAAGAAAATACTGCTCCTTGCAGCAATCATCATCTGCATTCAAGCAGACGAGATCTGCATCGGGTACCTGAGCAACAACTCAACAGAAAAAGTAGACACAATAATTGAGAGTAATGTCACGGTTACTAGCTCAGTTGAACTGGTTGAAAATGAGCACACTGGGTCTTTCTGCTCAATCGATGGGAAAGCACCAATAAGTCTTGGTGATTGCTCCTTTGCTGGTTGGATCCTTGGAAACCCAATGTGTGATGATTTGATTGGGAAAACATCATGGTCCTACATCGTGGAGAAACCAAACCCCACTAATGGAATATGTTACCCGGGTACTCTAGAAAATGAAGAGGAATTGAGGCTGAAGTTTAGTGGGGTTCTCGAATTCAGCAAATTTGAAGCCTTCACTTCAAATGGATGGGGAGCAGTAAATTCTGGTGCTGGTGTTACCGCAGCCTGCAAATTTGGAAGCAGTAACTCCTTTTTCAGGAACATGGTATGGTTGATCCACCAATCAGGGACATATCCTGTTATACGGAGGACATTCAACAACACCAAAGGAAGAGATGTATTAATGGTATGGGGAGTCCACCACCCTGCAACTCTAAAGGAACACCAAGACTTGTACAAGAAGGACAGTTCTTATATAGCAGTAGGTTCAGAAAGTTACAACAGGAGGTTCACTCCTGAAATCAGTACAAGGCCTAAAGTAAATGGTCAGGCTGGGAGAATGACATTCTACTGGACCATAGTGAAACCGGGAGAAGCAATAACATTTGAGTCAAATGGCGCATTTCTTGCTCCTCGGTATGCTTTTGAGTTAGTGTCCCTGGGAAATGGGAAATTATTCAGGAGTGATTTGAGTATTGAGTCTTGCTCAACTAAGTGCCAATCCGAAATTGGAGGGATAAACACTAATAGGAGCTTCCACAATGTCCATAGGAACACAATAGGAGACTGCCCCAAATATGTGAATGTTAAATCCCTAAAGCTTGCTACCGGGCTCAGAAATGTTCCTGCGATAGCTACGAGAGGCCTGTTTGGTGCAATAGCTGGTTTCATAGAAGGTGGTTGGCCAGGTCTAATTAATGGTTGGTATGGATTCCAACACAGGAATGAGGAAGGAACAGGGATTGCTGCAGACAAAGAGTCAACCCAGAGAGCAATAGACCAAATAACATCTAAAGTCAATAACATTGTTGATCGGATGAATACGAACTTTGAGTCTGTTCAACATGAATTCAGTGAAATTGAAGAGAGGATAAACCAGTTGTCAAAACATGTAGATGATTCTGTTATTGACATATGGTCATACAACGCACAGCTTCTTGTTCTACTGGAAAATGAAAAAACATTAGATCTCCATGATTCTAATGTTCGAAACCTCCATGAAAAGGTCAGACGAATGCTGAAAGACAATGCTAAAGATGAAGGGAATGGTTGTTTTACCTTCTATCACAAGTGTGATAATGAGTGCATTGAAAAAGTCAGGAATGGAACATATGACCATAAGGAATTTGAGGAGGAGTCCAAACTGAACAGACAAGAAATTGAGGGGGTGAAACTGGATTCCAATGGCAACGTCTACAAAATACTGTCAATTTACAGCTGCATTGCAAGCAGTCTTGTGTTGGCAGCAATCATTATGGGGTTCATCCTCTGGGCGTGTAGCAATGGGTCATGTAGATGTACCATTTGCATTTAG
>A_/_H11N9|CY166370|A/blue-winged_teal/Illinois/11OS4176/2011
ATGAAGAAAACACTGCTCCTTGCAGCGATCATCATCTGCATTCAAGCAGACGAGATCTGCATCGGGTACCTGAGCAACAACTCAACAGAAAAAGTGGACACAATAATTGAGAGTAATGTCACGGTTACTAGCTCAGTCGAACTGGTTGAGAATGAGCACACTGGGTCTTTCTGCTCAATCGATGGGAAAGCACCAATAAGTCTTGGTGATTGCTCCTTTGCTGGTTGGATCCTTGGAAACCCGATGTGTGATGATTTGATTGGGAAAACATCATGGTCCTACATCGTGGAGAAACCAAACCCCATCAATGGAATATGTTACCCGGGTACTCTAGAAAATGAAGAGGAATTGAGGCTGAAGTTTAGTGGGGTCCTCGAATTCAGCAAATTTGAAGCCTTCACTTCAAATGGATGGGGAGCAGTGAATTCTGGTGCCGGTGTTACCGCAGCCTGCAAATTTGGAAGCAGTAACGCCTTTTTCAGGAACATGGTATGGTTGATCCACCAATCAGGGACATATCCTGTTATAAGGAGGACATTCAATAACACCAAAGGAAGAGATGTATTAATGGTATGGGGAGTCCACCACCCTGCAACTCTAAAGGAACACCAAGACTTGTACAAAAAGGACAGTTCTTATGTAGCAGTAGGCTCAGAAAGTTACAACAGGAGGTTCACTCCTGAAATCAGTACAAGGCCTAAAGTAAATGGTCAGGCTGGGAGAATGACATTTTATTGGACCATAGTGAAACCGGGAGAAGCAATAACATTTGAGTCAAATGGCGCATTTCTTGCTCCTAGGTATGCTTTTGAATTAGTGTCCCTGGGAAACGGGAAGTTGTTCAGGAGTGACTTGAGTATTGAGTCTTGTTCAACTAAATGCCAGTCCGAAATTGGAGGGATAAACACTAATAGGAGCTTCCACAATGTCCATAGGAACACAATAGGAGACTGCCCTAAATATGTAAATGTTAAATCCCTAAAGCTTGCTACCGGACTCAGAAATGTTCCTGCGATAGCGACAAGAGGCCTGTTTGGTGCAATAGCTGGTTTCATAGAAGGTGGTTGGCCAGGTCTAATCAATGGTTGGTATGGATTCCAACACAGGAATGAGGAAGGAACAGGGATTGCCGCAGACAAAGAATCAACCCAGAAAGCAATAGACCAAATAACATCTAAAGTCAACAACATTGTTGATCGGATGAATACGAACTTTGAGTCTGTTCAACATGAGTTCAGTGAAATTGAAGAGAGAATAAACCAGTTGTCAAAACATGTGGACGATTCTGTTATTGACATATGGTCATACAACGCACAGCTTCTTGTTCTACTGGAAAATGAAAAAACGTTAGATCTCCATGATTCTAATGTTCGAAACCTTCATGAAAAGGTCAGACGAATGCTGAAGGACAATGCCAAAGATGAAGGGAATGGTTGTTTTACCTTCTATCACAAGTGTGATAATGAGTGCATTGAGAAAGTCAGGAATGGAACATATGACCATAAGGAATTTGAGGAGGAGTCCAAACTGAACAGACAAGAAATTGAGGGAGTGAAACTGGATTCCAATGGCAACGTCTACAAAATACTGTCAATTTACAGCTGCATTGCAAGCAGTCTTGTGTTGGCAGCAATCATTATGGGGTTCATCCTCTGGGCGTGTAGCAATGGGTCATGTAGATGTACCATTTGCATTTAG
>A_/_H11N9|CY166549|A/mallard/Wisconsin/11OS3009/2011
ATGAAGAAAATACTGCTCCTTGCAGCAATCATCATCTGCATTCAAGCAGACGAGATCTGCATAGGGTACCTGAGCAACAACTCAACAGAAAAAGTAGACACAATAATTGAGAGTAATGTCACGGTTACTAGCTCAGTTGAACTGGTTGAAAATGAGCACACTGGGTCTTTCTGCTCAATCGATGGGAAAGCACCAATAAGTCTTGGTGATTGCTCCTTTGCTGGTTGGATCCTTGGAAACCCAATGTGTGATGATTTGATTGGGAAAACATCATGGTCCTACATCGTGGAGAAACCAAACCCCACTAATGGAATATGTTACCCGGGTACTCTAGAAAATGAAGAGGAATTGAGGCTGAAGTTTAGTGGGGTTCTCGAATTCAGCAAATTTGAAGCCTTCACTTCAAATGGATGGGGAGCAGTAAATTCTGGTGCTGGTGTTACCGCAGCCTGCAAATTTGGAAGCAGTAACTCCTTTTTCAGGAACATGGTATGGTTGATCCACCAATCAGGGACATATCCTGTTATACGGAGGACATTCAACAACACCAAAGGAAGAGATGTATTAATGGTATGGGGAGTCCACCACCCTGCAACTCTAAAGGAACACCAAGACTTGTACAAGAAGGACAGTTCTTATATAGCAGTAGGTTCAGAAAGTTACAACAGGAGGTTCACTCCTGAAATCAGTACAAGGCCTAAAGTAAATGGTCAGGCTGGGAGAATGACATTCTACTGGACCATAGTGAAACCGGGAGAAGCAATAACATTTGAGTCAAATGGCGCATTTCTTGCTCCTCGGTATGCTTTTGAGTTAGTGTCCCTGGGAAACGGAAAATTATTCAGGAGTGATTTGAGTATTGAGTCTTGCTCAACTAAGTGCCAATCCGAAATTGGAGGGATAAACACTAATAGGAGCTTCCACAATGTCCATAGGAACACAATAGGAGACTGCCCCAAATATGTGAATGTTAAATCCCTAAAGCTTGCTACCGGGCTCAGAAATGTTCCTGCGATAGCTACGAGAGGCCTGTTTGGTGCAATAGCTGGTTTCATAGAAGGTGGTTGGCCAGGTCTAATTAATGGTTGGTATGGATTCCAACACAGGAATGAGGAAGGAACAGGGATTGCTGCAGACAAAGAGTCAACCCAGAGAGCAATAGACCAAATAACATCTAAAGTCAATAACATTGTTGATCGGATGAATACGAACTTTGAGTCTATTCAACATGAATTCAGTGAAATTGAAGAGAGGATAAACCAGTTGTCAAAACATGTAGATGATTCTGTTATTGACATATGGTCATACAACGCACAGCTTCTTGTTCTACTGGAAAATGAAAAAACATTAGATCTCCATGATTCTAATGTTCGAAACCTCCATGAAAAGGTCAGACGAATGCTGAAAGACAATGCTAAAGATGAAGGGAATGGTTGTTTTACCTTCTATCACAAGTGTGATAATGAGTGCATTGAAAAAGTCAGGAATGGAACATATGACCATAAGGAATTTGAGGAGGAGTCCAAACTGAACAGACAAGAAATTGAGGGAGTGAAACTGGATTCCAATGGCAACGTCTACAAAATACTGTCAATTTACAGCTGCATTGCAAGCAGTCTTGTGTTGGCAGCAATCATTATGGGGTTCATCCTCTGGGCGTGTAGCAATGGGTCATGTAGATGTACCATTTGCATTTAG
>A_/_H11N9|CY166525|A/mallard/Wisconsin/11OS3338/2011
ATGAAGAAAATACTGCTCCTTGCAGCAATCATCATCTGCATTCAAGCAGACGAGATCTGCATCGGGTACCTGAGCAACAACTCAACAGAAAAAGTAGACACAATAATTGAGAGTAATGTCACGGTTACTAGCTCAGTTGAACTGGTTGAAAATGAGCACACTGGGTCTTTCTGCTCAATCGATGGGAAAGCACCAATAAGTCTTGGTGATTGCTCCTTTGCTGGTTGGATCCTTGGAAACCCAATGTGTGATGATTTGATTGGGAAAACATCATGGTCCTACATCGTGGAGAAACCAAACCCCACTAATGGAATATGTTACCCGGGTACTCTAGAAAATGAAGAGGAATTGAGGCTGAAGTTTAATGGGGTTCTCGAATTCAGCAAATTTGAAGCCTTCACTTCAAATGGATGGGGAGCAGTAAATTCTGGTGCTGGTGTTACCGCAGCCTGCAAATTTGGAAGCAGTAACTCCTTTTTCAGGAACATGGTATGGTTGATCCACCAATCAGGGACATATCCTGTTATACGAAGGACATTCAACAACACCAAAGGAAGAGATGTATTAATGGTATGGGGAGTCCACCACCCTGCAACTCTAAAGGAACACCAAGACTTGTACAAGAAGGACAGTTCTTATATAGCAGTAGGTTCAGAAAGTTACAACAGGAGGTTCACTCCTGAAATCAGTACAAGGCCTAAAGTAAATGGTCAGGCTGGGAGAATGACATTCTACTGGACCATAGTGAAACCGGGAGAAGCAATAACATTTGAGTCAAATGGCGCATTTCTTGCTCCTCGGTATGCTTTTGAGTTAGTGTCCCTGGGAAACGGGAAATTATTCAGGAGTGATTTGAGTATTGAGTCTTGCTCAACTAAGTGCCAATCCGAAATTGGAGGGATAAACACTAATAGGAGCTTCCACAATGTCCATAGGAACACAATAGGAGACTGCCCCAAATATGTGAATGTTAAATCCCTAAAGCTTGCTACCGGGCTCAGAAATGTTCCTGCGATAGCTACGAGAGGCCTGTTTGGTGCAATAGCTGGTTTCATAGAAGGTGGTTGGCCAGGTCTAATTAATGGTTGGTATGGATTCCAACACAGGAATGAGGAAGGAACAGGGATTGCTGCAGACAAAGAGTCAACCCAGAGAGCAATAGACCAAATAACATCTAAAGTCAATAACATTGTTGATCGGATGAATACGAACTTTGAGTCTGTTCAACATGAATTCAGTGAAATTGAAGAGAGGATAAACCAGTTATCAAAACATGTAGATGATTCTGTTATTGACATATGGTCATACAACGCACAGCTTCTTGTTCTACTGGAAAATGAAAAAACATTAGATCTCCATGATTCTAATGTTCGAAACCTCCATGAAAAGGTCAGACGAATGCTGAAAGACAATGCTAAAGATGAAGGGAATGGTTGTTTTACCTTCTATCACAAGTGTGATAATGAGTGCATTGAAAAAGTCAGGAATGGAACATATGACCATAAGGAATTTGAGGAGGAGTCCAAACTGAACAGACAAGAAATTGAGGGAGTGAAACTGAATTCCAATGGCAACGTCTACAAAATACTGTCAATTTACAGCTGCATTGCAAGCAGTCTTGTGTTGGCAGCAATCATTATGGGGTTCATCCTCTGGGCGTGTAGCAATGGGTCATGTAGATGTACCATTTGCATTTAG
>A_/_H11N9|CY166621|A/mallard/Wisconsin/11OS3422/2011
ATGAAGAAAATACTGCTCCTTGCAGCAATCATCATCTGCATTCAAGCAGACGAGATCTGCATCGGGTACCTGAGCAACAACTCAACAGAAAAAGTAGACACAATAATTGAGAGTAATGTCACGGTTACTAGCTCAGTTGAACTGGTTGAAAATGAGCACACTGGGTCTTTCTGCTCAATCGATGGGAAAGCACCAATAAGTCTTGGTGATTGCTCCTTTGCTGGTTGGATCCTTGGAAACCCAATGTGTGATGATTTGATTGGGAAAACATCATGGTCCTACATCGTGGAGAAACCAAACCCCACTAATGGAATATGTTACCCGGGTACTCTAGAAAATGAAGAGGAATTGAGGCTGAAGTTTAGTGGGGTTCTAGAATTCAGCAAATTTGAAGCCTTCACTTCAAATGGATGGGGAGCAGTAAATTCTGGTGCTGGTGTTACCGCAGCCTGCAAATTTGGAAGCAGTAATTCCTTTTTCAGGAACATGGTATGGTTGATCCACCAATCAGGGACATATCCTGTTATACGGAGGACATTCAACAACACCAAAGGAAGAGATGTATTAATGGTATGGGGAGTCCACCACCCTGCAACTCTAAAGGAACACCAAGACTTGTACAAGAAGGACAGTTCTTATATAGCAGTAGGTTCAGAAAGTTACAACAGGAGGTTCACTCCTGAAATCAGTACAAGGCCTAAAGTAAATGGTCAGGCTGGGAGAATGACATTCTACTGGACCATAGTGAAACCGGGAGAAGCAATAACATTTGAGTCAAATGGCGCATTTCTTGCTCCTCGGTATGCTTTTGAGTTAGTGTCCCTGGGAAACGGGAGATTATTCAGGAGTGATTTGAGTATTGAGTCTTGCTCAACTAAGTGCCAATCCGAAATTGGAGGGATAAACACTAATAGGAGCTTCCACAATGTCCATAGGAACACAATAGGAGACTGCCCCAAATATGTGAATGTTAAATCCCTAAAGCTTGCTACCGGGCTCAGAAATGTTCCTGCGATAGCTACGAGAGGCCTGTTTGGTGCAATAGCTGGTTTCATAGAAGGTGGTTGGCCAGGTCTAATTAATGGTTGGTATGGATTCCAACACAGGAATGAGGAAGGAACAGGGATTGCTGCAGACAAAGAGTCAACCCAGAGAGCAATAGACCAAATAACATCTAAAGTCAATAACATTGTTGATCGGATGAATACGAACTTTGAGTCTGTTCAACATGAATTCAGTGAAATTGAAGAGAGGATAAACCAGTTGTCAAAACATGTAGATGATTCTGTTATTGACATATGGTCATACAACGCACAGCTTCTTGTTCTACTGGAAAATGAAAAAACATTAGATCTCCATGATTCTAATGTTCGAAACCTCCATGAAAAGGTCAGACGAATGCTGAAAGACAATGCTAAAGATGAAGGGAATGGTTGTTTTACCTTCTATCACAAGTGTGATAATGAGTGCATTGAGAAAGTCAGGAATGGAACATATGACCATAAGGAATTTGAGGAGGAGTCCAAACTGAACAGACAAGAAATTGAGGGAGTGAAACTGGATTCCAATGGCAACGTCTACAAAATACTGTCAATTTACAGCTGCATTGCAAGCAGTCTTGTGTTGGCAGCAATCATTATGGGGTTCATCCTCTGGGCGTGTAGCAATGGGTCATGTAGATGTACCATTTGCATTTAG
>A_/_H11N9|CY166688|A/mallard/Wisconsin/11OS4292/2011
ATGAAGAAAATACTGCTCCTTGCAGCAATCATCATCTGCATTCAAGCAGACGAGATCTGCATCGGGTACCTGAGCAACAACTCAACAGAAAAAGTAGACACAATAATTGAGAGTAATGTCACGGTTACTAGCTCAGTTGAACTGATTGAAAATGAGCACACTGGGTCTTTCTGCTCAATCGATGGGAAAGCACCAATAAGTCTTGGTGATTGCTCCTTTGCTGGTTGGATCCTTGGAAACCCAATGTGTGATGATTTGATTGGGAAAACATCATGGTCCTACATCGTGGAGAAACCAAACCCCACTAATGGAATATGTTACCCGGGTACTCTAGAAAATGAAGAGGAATTGAGGCTGAAGTTTAGTGGGGTTCTCGAATTCAGCAAATTTGAAGCCTTCACTTCAAATGGATGGGGAGCAGTAAATTCTGGTGCTGGTGTTACCGCAGCCTGCAAATTTGGAAGCAGTAACTCCTTTTTCAGGAACATGGTATGGTTGATCCACCAATCAGGGACATATCCTGTTATACGGAGGACATTCAACAACACCAAAGGAAGAGATGTATTAATGGTATGGGGAGTCCACCACCCTGCAACTCTAAAGGAACACCAAGACTTGTACAAGAAGGACAGTTCTTATATAGCAGTAGGTTCAGAAAGTTACAACAGGAGGTTCACTCCTGAAATCAGTACAAGGCCTAAAGTAAATGGTCAGGCTGGGAGAATGACATTCTACTGGACCATAGTGAAACCGGGAGAAGCAATAACATTTGAGTCAAATGGCGCATTTCTTGCTCCTCGGTATGCTTTTGAGTTAGTGTCCCTGGGAAACGGGAAATTATTCAGGAGTGATTTGAGTATTGAGTCTTGCTCAACTAAGTGCCAATCCGAAATTGGAGGGATAAACACTAATAGGAGCTTCCACAATGTCCATAGGAACACAATAGGAGACTGCCCCAAATATGTGAATATTAAATCCCTAAAGCTTGCTACCGGGCTCAGAAATGTTCCTGCGATAGCTACGAGAGGCCTGTTTGGTGCAATAGCTGGTTTCATAGAAGGTGGTTGGCCAGGTCTAATTAATGGTTGGTATGGATTCCAACACAGGAATGAGGAAGGAACAGGGATTGCTGCAGACAAAGAGTCAACCCAGAGAGCAATAGACCAAATAACATCTAAAGTCAATAACATTGTTGATCGGATGAATACGAACTTTGAGTCTGTTCAACATGAATTCAGTGAAATTGAAGAGAGGATAAACCAGTTGTCAAAACATGTAGATGATTCTGTTATTGACATATGGTCATACAACGCACAGCTTCTTGTTCTACTGGAAAATGAAAAAACATTAGATCTCCATGATTCTAATGTTCGAAACCTCCATGAAAAGGTCAGACGAATGCTGAAAGACAATGCTAAAGATGAAGGGAATGGTTGTTTTACCTTCTATCACAAGTGTGATAATGAGTGCATTGAAAAAGTCAGGAATGGAACATATGACCATAAGGAATTTGAGGAGGAGTCCAAACTGAACAGACAAGAAATTGAGGGAGTGAAACTGGATTCCAATGGCAACATCTACAAAATACTGTCAATTTACAGCTGCATTGCAAGCAGTCTTGTGTTGGCAGCAATCATTATGGGGTTCATCCTCTGGGCGTGTAGCAATGGGTCATGTAGATGTACCATTTGCATTTAG
>A_/_H11N9|CY166653|A/wood_duck/Wisconsin/11OS3443/2011
ATGAAGAAAATACTGCTCCTTGCAGCAATCATCATCTGCATTCAAGCAGACGAGATCTGCATCGGGTACCTGAGCAACAACTCAACAGAAAAAGTAGACACAATAATTGAGAGTAATGTCACGGTTACTAGCTCAGTTGAACTGGTTGAAAATGAGCACACTGGGTCTTTCTGCTCAATCGATGGGAAAGCACCAATAAGTCTTGGTGATTGCTCCTTTGCTGGTTGGATCCTTGGAAACCCAATGTGTGATGATTTGATTGGGAAAACATCATGGTCCTACATCGTGGAGAAACCAAACCCCACTAATGGAATATGTTACCCGGGTACTCTAGAAAATGAAGAGGAATTGAGGCTGAAGTTTAGTGGGGTTCTCGAATTCAGCAAATTTGAAGCCTTCACTTCAAATGGATGGGGAGCAGTAAATTCTGGTGCTGGTGTTACCGCAGCCTGCAAATTTGGAAGCAGTAACTCCTTTTTCAGGAACATGGTATGGTTGATCCACCAATCAGGGACATATCCTGTTATACGGAGGACATTCAACAACACCAAAGGAAGAGATGTATTAATGGTATGGGGAGTCCACCACCCTGCAACTCTAAAGGAACACCAAGACTTGTACAAGAAGGACAGTTCTTATATAGCAGTAGGTTCAGAAAGTTACAACAGGAGGTTCACTCCTGAAATCAGTACAAGGCCTAAAGTAAATGGTCAGGCTGGGAGAATGACATTCTACTGGACCATAGTGAAACAGGGAGAAGCAATAACATTTGAGTCAAATGGCGCATTTCTTGCTCCTCGGTATGCTTTTGAGTTAGTGTCCCTGGGAAACGGGAAATTATTCAGGAGTGATTTGAGTATTGAGTCTTGCTCAACTAAGTGCCAATCCGAAATTGGAGGGATAAACACTAATAGGAGCTTCCACAATGTCCATAGGAACGCAATAGGAGACTGCCCCAAATATGTGAATGTTAAATCCCTAAAGCTTGCTACCGGGCTCAGAAATGTTCCTGCGATAGCTACGAGAGGCCTGTTTGGTGCAATAGCTGGTTTCATAGAAGGTGGTTGGCCAGGTCTAATTAATGGTTGGTATGGATTCCAACACAGGAATGAGGAAGGAACAGGGATTGCTGCAGACAAAGAGTCAACCCAGAGAGCAATAGACCAAATAACATCTAAAGTCAATAACATTGTTGATCGGATGAATACGAACTTTGAGTCTGTTCAACATGAATTCAGTGAAATTGAAGAGAGGATAAACCAGTTGTCAAAACATGTAGATGATTCTGTTATTGACATATGGTCATACAACGCACAGCTTCTTGTTCTACTGGAAAATGAAAAAACATTAGATCTCCATGATTCTAATGTTCGAAACCTCCATGAAAAGGTCAGACGAATGCTGAAAGACAATGCTAAAGATGAAGGGAATGGTTGTTTTACCTTCTATCACAAGTGTGATAATGAGTGCATTGAAAAAGTCAGGAATGGAACATATGACCATAAGGAATTTGAGGAGGAGTCCAAACTGAACAGACAAGAAATTGAGGGAGTGAAACTGGATTCCAATGGCAACGTCTACAAAATACTGTCAATTTACAGCTGCATTGCAAGCAGTCTTGTGTTGGCAGCAATCATTATGGGGTTCATCCTCTGGGCGTGTAGCAATGGGTCATGTAGATGTACCATTTGCATTTAG
>A_/_H11N9|CY166744|A/northern_shoveler/Mississippi/11OS5812/2011
ATGAAGAAAACACTGCTCCTTGCAGCAATCATCATCTGCATTCAAGCAGACGAGATCTGCATCGGGTACCTGAGCAACAACTCAACAGAAAAAGTGGACACAATAATTGAGAGTAATGTCACGGTTACTAGCTCAGTTGAACTGGTTGAGAATGAGCACACTGGGTCTTTCTGCTCAATCGATGGGAAAGCACCAATAAGTCTTGGTGATTGCTCCTTTGCTGGTTGGATCCTTGGAAACCCGATGTGTGATGATTTGATTGGGAAGACATCATGGTCCTACATCGTGGAGAAACCAAACCCCATCAATGGAATATGTTACCCGGGTACTCTAGAAAATGAAGAGGAATTGAGGCTGAAGTTTAGTGGGGTCCTCGAATTCAGCAAATTTGAAGCCTTCACTTCAAATGGATGGGGAGCAGTGAATTCTGGTGCTGGTGTTACAGCAGCCTGCAAATTTGGAAGCAGTAACGCCTTTTTCAGGAACATGGTATGGTTGATCCACCAATCAGGGACATATCCTGTTATAAGGAGGGCATTCAATAACACCAAAGGAAGAGATGTATTAATGGTATGGGGAGTCCACCACCCTGCAACTCTAAAGGAACACCAAGACTTGTACAAAAAGGACAGTTCTTATGTGGCAGTAGGCTCAGAAAGTTACAACAGGAGGTTCACTCCTGAAATCAGTACAAGGCCTAAAGTAAATGGTCAGGCTGGGAGAATGACATTCTATTGGACCATAGTGAAACCGGGGGAATCAATAACTTTTGAGTCAAATGGCGCATTTCTTGCTCCGAGGTATGCTTTTGAATTAGTGTCCCTGGGAAACGGGAAATTGTTCAGGAGTGACTTGAGTATTGAGTCTTGTTCAACTAAATGCCAGTCCGAAATTGGAGGGATAAACACTAATAGGAGCTTCCACAATGTCCATAGGAACACAATAGGAGACTGCCCTAAATATGTAAATGTTAAATCCCTAAAGCTTGCTACCGGACTCAGAAATGTTCCTGCGATAGCGACAAGAGGCCTGTTTGGTGCAATAGCTGGTTTCATAGAAGGTGGTTGGCCAGGTCTAATCAATGGTTGGTATGGATTCCAACACAGGAATGAGGAAGGAACAGGGATTGCCGCAGACAAAGAATCAACCCAGAAAGCAATAGACCAAATAACATCTAAAGTCAATAACATTGTTGATCGGATGAATACGAATTTTGAGCCTGTTCAACATGAATTCAGTGAAATTGAAGAGAGAATAAACCAGTTGTCAAAACATGTGGATGATTCTGTTATTGACATATGGTCATACAACGCACAGCTTCTTGTTCTACTGGAAAATGAAAAAACGTTAGATCTCCATGATTCTAATGTTCGAAACCTCCATGAAAAAGTCAGACGAATGCTGAAGGACAATGCTAAAGATGAAGGAAATGGTTGTTTTACCTTCTATCACAAGTGTGATAATGAGTGCATTGAGAAAGTCAGGAATGGAACATATAACCATAAGGAATTTGAGGAGGAGTCCAAACTGAACAGACAAGAAATTGAGGGAGTGAAACTGGATTCCAATGGCAACGTCTACAAAATACTGTCAATTTACAGCTGCATTGCAAGCAGTCTTGTGTTGGCAGCAATCATTATGGGGTTCATCCTCTGGGCGTGTAGCAATGGGTCATGTAGATGTACCATTTGCATTTAG
>A_/_H11N9|CY166720|A/mallard/Wisconsin/11OS4368/2011
ATGAAGAAAATACTGCTCCTTGCAGCAATCATCATCTGCATTCAAGCAGACGAGATCTGCATCGGGTACCTGAGCAACAACTCAACAGAAAAAGTAGACACAATAATTGAGAGTAATATCACGGTTACTAGCTCAGTTGAACTGGTTGAAAATGAGCACACTGGGTCTTTCTGCTCAATCGATGGGAAAGCACCAATAAGTCTTGGTGATTGCTCCTTTGCTGGTTGGATCCTTGGAAACCCAATGTGTGATGATTTGATTGGGAAAACATCATGGTCCTACATCGTGGAGAAACCAAATCCTACTAATGGAATATGTTACCCGGGTACTCTAGAAAATGAAGAGGAATTGAGGCTGAAGTTTAGTGGGGTTCTCGAATTCAGCAAATTTGAAGCCTTCACTTCAAATGGATGGGGAGCAGTAAATTCTGGTGCTGGTGTCACCGCAGCCTGCAAATTTGGAAGCAGTAACTCCTTTTTCAGGAACATGGTATGGTTGATCCACCAATCAGGGACATATCCTGTTATACGGAGGACATTCAACAACACCAAAGGAAGAGATGTATTAATGGTATGGGGAGTCCACCACCCTGCAACTCTAAAGGAACACCAAGACTTGTACAAGAAGGACAGTTCTTATATAGCAGTAGGTTCAGAAAGTTACAACAGGAGGTTCACTCCTGAAATCAGTACAAGGCCTAAAGTAAATGGTCAGGCTGGGAGAATGACATTCTACTGGATCATAGTGAAACCGGGAGAAGCAATAACATTTGAGTCAAATGGCGCATTTCTTGCTCCTCGGTATGCTTTTGAGTTAGTGTCCCTGGGAAACGGGAAATTATTCAGGAGTGATTTGAGTATTGAGTCTTGCTCAACTAAGTGCCAATCCGAAATTGGAGGGATAAACACTAATAGGAGCTTCCACAATGTCCATAGGAACACAATAGGAGACTGCCCCAAATATGTGAATGTTAAATCCCTAAAGCTTGCTACCGGGCTCAGAAATGTTCCTGCGATAGCTACGAGAGGCCTGTTTGGTGCAATAGCTGGTTTCATAGAAGGTGGTTGGCCAGGTCTAATTAATGGTTGGTATGGATTCCAACACAGGAATGAGGAAGGAACAGGGATTGCTGCAGACAAAGAGTCAACCCAGAGAGCAATAGACCAAATAACATCTAAAGTCAATAACATTGTTGATCGGATGAATACGAACTTTGAGTCTGTTCAACATGAATTCAGTGAAATTGAAGAGAGGATAAACCAGTTGTCAAAACATGTAGATGATTCTGTTATTGACATATGGTCATACAACGCACAGCTTCTTGTTCTACTGGAAAATGAAAAAACATTAGATCTCCATGATTCTAATGTTCGAAACCTCCATGAAAAGGTCAGACGAATGCTGAAAGACAATGCTAAAGATGAAGGGAATGGTTGTTTCACCTTCTATCACAAGTGTGATAATGAGTGCATTGAAAAAGTCAGGAATGGAACATATGACCATAAGGAATTTGAGGAGGAGTCCAAACTGAACAGACAAGAAATTGAGGGAGTGAAACTGGATTCCAATGGCAACGTCTACAAAATACTGTCAATTTACAGCTGCATTGCAAGCAGTCTTGTGTTGGCAGCAATCATTATGGGGTTCATCCTCTGGGCGTGTAGCAATGGGTCATGTAGATGTACCATTTGCATTTAG
>A_/_H11N3|CY166712|A/mallard/Wisconsin/11OS4362/2011
ATGAAGAAAATACTGCTCCTTGCAGCAATCATCATCTGCATTCAAGCAGACGAGATCTGCATCGGGTACCTGAGCAACAACTCAACAGAAAAAGTAGACACAATAATTGAGAGTAATGTCACGGTTACTAGCTCAGTTGAACTGGTTGAAAATGAGCACACTGGGTCTTTCTGCTCAATCGATGGGAAAGCACCAATAAGTCTTGGTGATTGCTCCTTTGCTGGTTGGATCCTTGGAAACCCAATGTGTGATGATTTGATTGGGAAAACATCATGGTCCTACATCGTGGAGAAACCAAACCCCGCTAATGGAATATGTTACCCGGGTACTCTAGAAAATGAAGAGGAATTGAGGCTGAAGTTTAGTGGGATTCTCGAGTTCAGCAAATTTGAAGCCTTCACTTCAAATGGATGGGGAGCAGTAAATTCTGGTGCTGGTGTTACCGCAGCCTGCAAATTTGGAAGCAGTAACTCCTTTTTCAGGAACATGGTATGGTTGATCCACCAATCAGGGACATATCCTGTTATACGGAGGACATTCAACAACACCAAAGGAAGAGATGTATTAATGGTATGGGGAGTCCACCACCCTGCAACTCTAAAGGAACACCAAGACTTGTACAAGAAGGACAGTTCTTATATAGCAGTAGGTTCAGAAAGTTACAACAGGAGGTTCACTCCTGAAATCAGTACAAGGCCTAAAGTAAATGGTCAGGCTGGGAGAATGACATTCTACTGGACCATAGTGAAACCGGGAGAAGCAATAACATTTGAGTCAAATGGCGCATTTCTTGCTCCTCGGTATGCTTTTGAGTTAGTGTCCCTGGGAAACGGGAAATTATTCAGGAGTGATTTGAGTATTGAGTCTTGCTCAACTAAGTGCCAATCCGAAATTGGAGGGATAAACACTAATAGGAGCTTCCACAATGTCCATAGGAACACAATAGGAGACTGCCCCAAATATGTGAATGTTAAATCCCTAAAGCTTGCTACCGGGCTCAGAAATGTTCCTGCGATAGCTACGAGAGGCCTGTTTGGTGCAATAGCTGGTTTCATAGAAGGTGGTTGGCCAGGTCTAATTAATGGTTGGTATGGATTCCAACACAGGAATGAGGAAGGAACAGGGATTGCTGCAGACAAAGAGTCAACCCAGAGAGCAATAGACCAAATAACATCTAAAGTCAATAACATTGTTGATCGGATGAATACGAACTTTGAGTCTGTTCAACATGAATTCAGTGAAATTGAAGAGAGGATAAACCAGTTGTCAAAACATGTAGATGATTCTGTTATTGACATATGGTCATACAACGCACAGCTTCTTGTTCTACTGGAAAATGAAAAAACATTAGATCTCCATGATTCTAATGTTCGAAACCTCCATGAAAAGGTCAGACGAATGCTGAAAGACAATGCTAAAGATGAAGGGAATGGCTGTTTTACCTTCTATCACAAGTGTGATAATGAGTGCATTGAAAAAGTCAGGAATGGAACATATGACCATAAGGAATTTGAGGAGGAGTCCAAACTGAACAGACAAGAAATTGAGGGAGTGAAACTGGATTCCAATGGCAACGTCTACAAAATACTGTCAATTTACAGCTGCATTGCAAGCAGTCTTGTGTTGGCAGCAATCATTATGGGGTTCATCCTCTGGGCGTGTAGCAATGGGTCATGTAGATGTACCATTTGCATTTAG
>A_/_H11N9|CY166760|A/mallard/Mississippi/11OS5863/2011
ATGAAGAAAATACTGCTCTTTGCAGCAATCATCATCTGCATTCAAGCAGACGAGATCTGCATCGGGTACCTAAGCAACAACTCAACAGAAAAAGTGGACACAATAATTGAGAGCAATGTCACGGTTACTAGCTCAATTGAACTGGTTGAAAATGAGCACACCGGGTCTTTCTGCTCAATAAATGGGAAAGCACCGATAAGTCTTGGTGATTGCTCCTTTGCTGGTTGGATCCTTGGAAACCCAATGTGTGATGATTTGATTGGGAAAACATCATGGTCCTACATCGTGGAGAAACCAAATCCCACTAATGGAATATGTTACCCGGGTACTCTAGAAAATGAAGAGGAATTGAGGCTGAAGTTTAGTGGGGTCCTCGAATTCAGCAAATTTGAAGCCTTCACTTCAAATGGATGGGGAGCAGTCAATTCTGGTGCTGGTGTTACCGCAGCTTGCAAATTTGGAAGCAGTAACTCTTTTTTCAGGAACATGGTATGGTTGATCCATCAATCAGGGACGTATCCTGTTATACGGAGGACATTCAACAACACAAAAGGAAGAGATGTATTAATGGTATGGGGAGTCCACCACCCTGCTACTCTAAAGGAACACCAAGACTTGTACAAAAAGGACAGTTCTTATGTAGCAGTAGGTTCAGAAAGTTACAACAGGAGGTTCACTCCTGAGATCAGTACAAGACCTAAAGTGAACGGTCAGGCTGGGAGAATGACATTCTACTGGACCATAGTGAAGCCGGGAGAAGCAATAACATTTGAATCAAATGGCGCATTTCTCGCTCCTCGATATGCTTTTGAGTTAGTGTCCCTGGGGAACGGGAAATTGTTCAGGAGTGACTTGAGTATTGAGTCTTGCTCAACTAAATGCCAATCCGAAATTGGAGGGATAAACACTAATAGGAGCTTCCACAATGTCCATAGGAACACAATAGGAGACTGCCCCAAATATGTGAATGTTAAATCCCTAAAGCTTGCTACCGGGCTCAGAAATATTCCTGCGATAGCTGGAAGAGGCCTGTTTGGTGCAATAGCTGGTTTCATAGAAGGTGGTTGGCCAGGTCTAATCAATGGTTGGTATGGATTCCAACACAGGAATGAGGAAGGCACAGGGATTGCTGCAGACAAAGAATCAACCCAGAAAGCAATAGACCAAATAACATCTAAAGTCAATAATATTGTCGATCGGATGAATATGAACTTTGAGTCTGTTCAACATGAATTCAGTGAAATTGAAGAGAGAATAAACCAGTTGTCAAAACATGTGGATGATTCTGTTATTGACATATGGTCGTACAACGCACAGCTTCTTGTTCTACTGGAAAATGAAAAAACATTAGATCTCCATGATTCTAATGTTCGGAACCTCCATGAAAAGGTCAGACGAATGCTGAAGGACAATGCTAAAGATGAAGGGAATGGTTGTTTTACCTTCTATCACAAGTGTGATAATGAGTGTATTGAAAAAGTCAGAAATGGAACATATAACCACAAGGAATTTGAGGCGGAGTCCAAATTGAACAGACAAGAAATTGAGGGAGTGAAACTGGATTCCAATGGCAGCGTCTACAAAATACTGTCAATTTACAGCTGCATTGCAAGCAGTCTTGTGTTGGCAGCAATCATTATGGGATTCATCCTCTGGGCGTGTAGCAATGGGTCATGTAGATGTACCATTTGCATTTAG
>A_/_H11N2|CY166808|A/gadwall/Mississippi/11OS6084/2011
ATGAAGAAAACACTGCTCCTTGCAGCGATCATCACCTGCATTCAAGCAGACGAGATCTGCATCGGGTACCTGAGCAACAACTCAACAGAAAAAGTGGACACAATAATTGAGAGTAATGTCACGGTTACTAGCTCAGTTGAACTGGTTGAGAATGAGCACACTGGGTCTTTCTGCTCAATCGATGGGAAAGCACCAATAAGTCTTGGTGATTGCTCCTTTGCTGGTTGGATCCTTGGAAACCCGATGTGTGATGATTTGATTGGGAAAACATCATGGTCCTACATCGTGGAGAAACCAAACCCCATCAATGGAATATGTTACCCGGGTACTCTAGAAAATGAAGAGGAATTGAGGCTGAAGTTTAGTGGGGTCCTCGAATTCAGCAAATTTGAAGCCTTCACTTCAAATGGATGGGGAGCAGTGAATTCTGGTGCCGGTGTTACCGCAGCCTGCAAATTTGGAAGCAGTAACGCCTTTTTCAGGAACATGGTATGGTTGATCCACCAATCAGGGACATATCCTGTTATAAGGAGGACATTCAATAACACCAAAGGAAGAGATGTATTAATGGTATGGGGAGTCCACCACCCTGCAACTCTGAAGGAACACCAAAACTTGTACAAAAAGGACAGTTCTTATGTAGCAGTAGGCTCAGAAAGTTACAACAGGAGGTTCACTCCTGAAATCAGTACAAGGCCTCAAGTAAATGGTCAGGCTGGGAGAATGACATTCTATTGGACCATAGTGAAACCGGGAGAAGCAATAACATTTGAATCAAATGGCGCATTTCTTGCTCCTAGGTATGCTTTTGAATTAGTGTCCCTGGGAAACGGGAAGTTGTTCAGGAGTGACTTGAGTATTGAGTCTTGTTCAACTAAATGCCAGTCCGAAATTGGAGGGATAAACACTAATAGGAGCTTCCACAATGTCCATAGGAACACAATAGGAGACTGCCCTAAATATGTAAATGTTAAATCCCTAAAGCTTGCTACCGGACTCAGAAATGTTCCTGCGATAGCGACAAGAGGCCTGTTTGGTGCAATAGCTGGTTTCATAGAAGGTGGTTGGCCAGGTCTAATCAATGGTTGGTATGGATTCCAACACAGGAATGAGGAAGGAACAGGGATTGCCGCAGACAGAGAATCAACCCAGAAAGCAATAGACCAAATAACATCTAAAGTCAACAACATTGTTGATCGGATGAATACGAACTTTGAGTCTGTTCAACATGAGTTCAATGAAATTGAAGAGAGAATAAACCAGTTGTCAAAACATGTGGACGATTCTGTTATTGACATATGGTCATACAACGCACAGCTTCTTGTTCTACTGGAAAATGAAAAAACGTTAGATCTCCATGATTCTAATGTTCGAAACCTTCATGAAAAGGTCAGACGAATGCTGAAGGACAATGCCAAAGATGAAGGGAATGGTTGTTTTACCTTCTATCACAAGTGTGATAATGAGTGCATTGAGAAAGTCAGGAATGGAACATATGACCATAAGGAATTTGAGGAGGAGTCCAAACTGAACAGACAAGAAATTGAGGGAGTGAAACTGGATTCCAATGGCAACGTCTACAAAATACTGTCAATTTACAGCTGCATTGCAAGCAGTCTTGTGTTGGCAGCAATCATTATGGGGTTCATCCTCTGGGCGTGTAGCAATGGGTCATGTAGATGTACCATTTGCATTTAG
>A_/_H11N9|CY166987|A/northern_shoveler/Illinois/11OS5680/2011
ATGAAGAAAACACTGCTCCTTGCAGCGATCATCATCTGCATTCAAGCAGACGAGATCTGCATCGGGTACCTGAGCAACAACTCAACAGAAAAAGTGGACACAATAATTGAGAGTAATGTCACGGTTACTAGCTCAGTCGAACTGGTTGAGAATGAGCACACTGGGTCTTTCTGCTCAATCGATGGGAAAGCACCAATAAGTCTTGGTGATTGCTCCTTTGCTGGTTGGATCCTTGGAAACCCGATGTGTGATGATTTGATTGGGAAAACATCATGGTCCTACATCGTGGAGAAACCAAACCCCATCAATGGAATATGTTACCCGGGTACTCTAGAAAATGAAGAGGAATTGAGGCTGAAGTTTAGTGGGGTCCTCGAATTCAGCAAATTTGAAGCCTTCACTTCAAATGGATGGGGAGCAGTGAATTCTGGTGCCGGTGTTACCGCAGCCTGCAAATTTGGAAGCAGTAACGCCTTTTTCAGGAACATGGTATGGTTGATCCACCAATCAGGGACATATCCTGTTATAAGGAGGACATTCAATAACACCAAAGGAAGAGATGTATTAATGGTATGGGGAGTCCACCACCCTGCAACTCTAAAGGAACACCAAGACTTGTACAAAAAGGACAGTTCTTATGTAGCAGTAGGATCAGAAAGTTACAACAGGAGGTTCACTCCTGAAATCAGTACAAGGCCTAAAGTAAATGGTCAGGCTGGGAGAATGACATTCTATTGGACCATAGTGAAACCGGGAGAAGCAATAACATTTGAGTCAAATGGCGCATTTCTTGCTCCTAGGTATGCTTTTGAATTAGTGTCCCTGGGAAACGGGAAGTTGTTCAGGAGTGACTTGAGTATTGAGTCTTGTTCAACTAAATGCCAGTCCGAAATTGGAGGGATAAACACTAATAGGAGCTTCCACAATGTCCATAGGAACACAATAGGAGACTGCCCTAAATATGTAAATGTTAAATCCCTAAAGCTTGCTACCGGACTCAGAAATGTTCCTGCGATAGCGACAAGAGGCCTGTTTGGTGCAATAGCTGGTTTCATAGAAGGTGGTTGGCCAGGTCTAATCAATGGTTGGTATGGATTCCAACACAGGAATGAGGAAGGAACAGGGATTGCCGCAGACAAAGAATCAACCCAGAAAGTAATAGACCAAATAACATCTAAAGTCAACAACATTGTTGATCGGATGAATACGAACTTTGAGTCTGTTCAACATGAGTTCAGTGAAATTGAAGAGAGAATAAACCAGTTGTCAAAACATGTGGACGATTCTGTTATTGACATATGGTCATACAACGCACAGCTTCTTGTTCTACTGGAAAATGAAAAAACGTTAGATCTCCATGATTCTAATGTTCGAAACCTTCATGAAAAGGTCAGACGAATGCTGAAGGACAATGCCAAAGATGAAGGGAATGGTTGTTTCACCTTCTATCACAAGTGTGATAATGAGTGCATTGAGAAAGTCAGGAATGGAACATATGACCATAAGGAATTTGAGGAGGAGTCCAAACTGAACAGACAAGAAATTGAGGGAGTGAAACTGGATTCCAATGGCAACGTCTACAAAATACTGTCAATTTACAGCTGCATTGCAAGCAGTCTTGTGTTGGCAGCAATCATTATGGGGTTCATCCTCTGGGCGTGTAGCAATGGGTCATGTAGATGTACCATTTGCATTTAG
>A_/_H11N3|CY167135|A/mallard/Arkansas/12OS140/2012
ATGAAGAAAACACTGCTCCTTGCAGCAATCATCATCTGCATTCAAGCAGACGAGATCTGCATCGGGTACCTGAGCAACAACTCAACAGAAAAAGTGGACACAATAATTGAGAGTAATGTCACGGTTACTAGCTCAGTTGAACTGGTTGAGAATGAACACACTGGGTCTTTCTGCTCAATCGATGGGAAAGCACCAATAAGTCTTGGTGACTGCTCCTTTGCTGGTTGGATCCTTGGAAACCCGATGTGTGATGATTTGATTGGGAAAACATCATGGTCCTACATCGTGGAGAAACCAAACCCCATCAATGGAATATGTTACCCGGGTACTCTAGAAAATGAAGAGGAATTGAGGCTGAAGTTTAGTGGGGTCCTCGAATTCAGCAGATTTGAGGCCTTTACTTCAAATGGATGGGGAGCAGTGAATTCTGGTGCCGGTGTTACCGCAGCCTGCAAATTTGGAAGCAGCAACGCCTTTTTCAGGAACATGGTATGGTTGATCCACCAATCAGGGACATATCCTGTTATAAGGAGGACATTCAATAACACCAAAGGAAGAGATGTGTTAATGGTATGGGGAGTCCACCACCCTGCAACTCTAAAGGAACACCAAGACTTATACAAAAAGGACAGTTCTTATGTAGCAGTAGGCTCAGAAAGTTACAACAGGAGGTTCACTCCCGAAATCAGTACAAGGCCTAAAGTAAATGGTCAGGCTGGGAGAATGACATTCTATTGGACCATAGTGAAACCTGGAGAAGCAATAACATTTGAGTCAAATGGCGCATTTCTTGCTCCTAGGTATGCTTTTGAATTGGTGTCCCTGGGAAACGGGAAGTTGTTCAGGAGTGAATTGAGTATAGAGTCTTGTTCAACTAAATGCCAGTCCGAAATTGGAGGGATAAACACTAATAGGAGCTTCCACAATGTCCATAGGAACACAATAGGAGATTGCCCTAAATATGTAAATGTTAAATCCCTAAAGCTTGCTACCGGACTCAGAAATGTTCCTGCGATAGCGACAAGAGGCCTGTTTGGTGCAATAGCTGGTTTCATAGAAGGTGGTTGGCCAGGTCTAATCAATGGTTGGTATGGATTCCAACACAGGAATGAGGAAGGAACAGGGATTGCCGCAGACAAAGAATCAACACAGAAAGCAATAGACCAAATAACATCTAAAGTCAATAACATTGTCGATCGGATGAATACGAATTTTGAGTCTGTTCAACATGAATTCAGTGAAATTGAAGAGAGAATAAACCAGTTGTCAAAACATGTGGACGATTCTGTTATTGACATATGGTCATACAACGCACAGCTTCTTGTTCTACTGGAAAATGAAAAAACGTTAGATCTCCATGATTCTAATGTTCGAAACCTTCATGAAAAGGTCAGACGAATGCTAAAGGACAATGCTAAAGATGAAGGGAATGGTTGTTTTACCTTCTATCACAAGTGTGATAATGAGTGCATTGAGAAAGTCAGGAATGGAACATATGACCATAAGGAGTTTGAGGAGGAGTCCAAACTGAACAGACAAGAAATTGAGGGAGTGAAACTGGATTCCAATGGCAACGTCTACAAAATACTGTCAATTTACAGCTGCATTGCAAGCAGTCTTGTGTTGGCAGCAATCATTATGGGGTTCATCCTATGGGCGTGTAGTAATGGGTCATGTAGATGTACCATTTGCATTTAG
>A_/_H11N9|CY167216|A/mallard/Mississippi/12OS361/2012
ATGAAGAAAATACTGCTCCTTGCAGCAATCATCATCTGCATTCAAGCAGACGAGATCTGCATCGGGTACCTGAGCAACAACTCAACAGAAAAAGTAGACACAATAATTGAGAGTAATGTCACGGTTACTAGCTCAGTTGAACTGGTTGAAAATGAGCACACTGGGTCTTTCTGCTCAATCGATGGGAAAGCACCAATAAGTCTTGGTGATTGCTCCTTTGCTGGTTGGATCCTTGGAAACCCAATGTGTGATGATTTGATTGGGAAAACATCATGGTCCTACATCGTGGAGAAACCAAACCCCACTAATGGAATATGTTACCCGGGTACTCTAGAAAATGAAGAGGAATTGAGGCTGAAATTTAGTGGGATTCTCGAATTCAGCAAATTTGAAGCCTTCACTTCAAATGGATGGGGAGCAGTAAATTCTGGTGCTGGTGTTACCGCAGCCTGCAAATTTGGAAGCAGTAACTCCTTTTTCAGGAACATGGTATGGTTGATCCACCAATCAGGGACATATCCTGTTATACGGAGGACATTCAACAACACCAAAGGAAGAGATGTATTAATGGTATGGGGAGTCCACCACCCTGCAACTCTAAAGGAACACCAAGACTTGTACAAGAAGGACAGTTCTTATATAGCAGTAGGTTCAGAAAGTTACAACAGGAGATTCACTCCTGAAATCAGTACAAGGCCTAAAGTAAATGGTCAGGCTGGGAGAATGACATTCTACTGGACCATAGTGAAACCGGGAGAAGCAATAACATTTGAGTCAAATGGCGCATTTCTTGCTCCTCGGTATGCTTTTGAGTTAGCGTCCCTGGGAAACGGGAAATTATTCAGGAGTGATTTGAGTATTGAGTCTTGCTCAACTAAGTGCCAATCCGAAATTGGAGGGATAAACACTAATAGGAGCTTCCACAATGTCCATAGGAACACAATAGGAGACTGCCCCAAATATGTGAATGTTAAATCCCTAAAGCTTGCTACCGGGCTCAGAAATGTTCCTGCGATAGCTACGAGAGGCCTGTTTGGTGCAATAGCTGGTTTCATAGAAGGTGGTTGGCCAGGTCTAATTAATGGTTGGTATGGATTCCAACACAGGAATGAGGAAGGAACAGGGATTGTTGCAGACAAAGAGTCAACCCAGAGAGCAATAGACCAAATAACATCTAAAGTCAATAACATTGTTGATCGGATGAATACGAACTTTGAGTCTGTTCAACATGAATTCAGTGAAATTGAAGAGAGGATAAACCAGTTGTCAAAACATGTAGATGATTCTGTTATTGACATATGGTCATACAACGCACAACTTCTTGTTCTACTGGAAAATGAAAAAACATTAGATCTCCATGATTCTAATGTTCGAAACCTCCATGAAAAGGTCAGACGAATGCTGAAAGACAATGCTAAAGATGAAGGGAATGGTTGTTTTACCTTCTATCACAAGTGTGATAATGAGTGCATTGAAAAAGTCAGGAATGGAACATATGACCATAAGGAATTTGAGGAGGAGTCCAAACTGAACAGACAAGAAATTGAGGGAGTGAAACTGGATTCCAATGGCAACGTCTACAAAATACTGTCAATTTACAGCTGCATTGCAAGCAGTCTTGTGTTGGCAGCAATCATTATGGGGTTCATCCTCTGGGCGTGTAGCAATGGGTCATGTAGATGTACCATTTGCATTTAG
>A_/_H11N9|CY167200|A/northern_shoveler/Mississippi/12OS346/2012
ATGAAGAAAACACTGCTCCTTGCAGCGATCATCATCTGCATTCAAGCAGACGAGATCTGCATAGGGTACCTGAGCAACAACTCAACAGAAAAAGTGGACACAATAATTGAGAGTAATGTCACGGTTACTAGCTCAGTCGAACTGGTTGAGAATGAGCACACTGGGTCTTTCTGCTCAATCGATGGGAAAGCACCAATAAGTCTTGGTGATTGCTCCTTTGCTGGTTGGATCCTTGGAAACCCGATGTGTGATGATCTGATTGGGAAAACATCATGGTCCTACATCGTGGAGAAACCAAACCCCATCAATGGAATATGTTACCCGGGTACTCTAGAAAATGAAGAGGAATTGAGGCTGAAGTTTAGTGGGGTCCTCGAATTCAGCAAATTTGAAGCCTTCACTTCAAATGGATGGGGAGCAGTGAATTCTGGTGCCGGTGTTACCGCAGCCTGCAAATTTGGAAGCAGTAACGCCTTTTTCAGGAACATGGTATGGTTGATCCACCAATCAGGGACATATCCTGTTATAAGGAGGACATTCAATAACACCAAAGGAAGAGATGTATTAATGGTATGGGGAGTCCACCACCCTGCAACTCTAAAGGAACACCAAGACTTGTACAAAAAGGACAGTTCTTATGTAGCAGTAGGCTCAGAAAGTTACAACAGGAGGTTCACTCCTGAAATCAGTACAAGGCCTAAAGTAAATGGTCAGGCTGGGAGAATGACATTCTATTGGACCATAGTGAAACCGGGAGAAGCAATAACATTTGAGTCAAATGGCGCATTTCTTGCTCCTAAGTATGCTTTTGAATTAGTGTCCCTGGGAAACGGGAAGTTGTTCAGGAGTGACTTGAGTATTGAGTCTTGTTCAACTAAATGCCAGTCCGAAATTGGAGGGATAAACACTAATAGGAGCTTCCACAATGTCCATAGGAACACAATAGGAGACTGCCCTAAATATGTAAATGTTAAATCCCTAAAGCTTGCTACTGGACTCAGAAATGTTCCTGCGATAGCGACAAGAGGCCTGTTTGGTGCAATAGCTGGTTTCATAGAAGGTGGTTGGCCAGGTCTAATCAATGGTTGGTATGGATTCCAACACAGGAATGAGGAAGGAACAGGGATTGCCGCAGACAAAGAATCAACCCAGAAAGCAATAGACCAAATAACATCTAAAGTCAACAACATTGTTGATCGGATGAATACGAACTTTGAGTCTGTTCAACATGAGTTCAGTGAAATTGAAGAGAGAATAAACCAGTTGTCAAAATATGTGGACGATTCTGTTATTGACATATGGTCATACAACGCACAGCTTCTTGTTCTACTGGAAAATGAAAAAACGTTAGATCTCCATGATTCTAATGTTCGAAACCTTCATGAAAAGGTCAGACGAATGCTGAAGGACAATGCCAAAGATGAAGGGAATGGTTGTTTTACCTTCTATCACAAGTGTGATAATGAGTGCATTGAGAAAGTCAGGAATGGAACATATGACCATAAGGAATTTGAGGAGGAGTCCAAACTGAACAGACAAGAAATTGAGGGAGTGAAACTGGATTCCAATGGCAACGTCTACAAAATACTGTCAATTTACAGCTGCATTGCAAGCAGTCTTGTGTTGGCAGCAATCATTATGGGGTTCATCCTCTGGGCGTGTAGCAATGGGTCATGTAGATGTACCATTTGCATTTAG
>A_/_H11N3|KJ361913|A/call_duck/Maryland/2T70/2004
ATGAAGAAAGTACTGCTCTTTGCAGCAATCATCACCTGCATCCAAGCAGACGAAATCTGTATTGGATACCTGAGCAACAACTCAACAGAGAAGGTGGACACAATAATTGAGAGTAATGTCACGGTTACTAGCTCGGTTGAACTGGTTGAAAATGAGCACACTGGATCTTTTTGCTCAATCGACGGGAAAGCACCGATAAGTCTTGGTGATTGCTCCTTTGCTGGGTGGATCCTTGGGAACCCAATGTGTGATGACTTGATTGGAAAAACATCATGGTCCTACATAGTGGAGAAACCAAATCCCAGCAATGGGATATGTTACCCGGGTACTCTAGAGAATGAAGAGGAATTGAGACTGAAATTTAGTGGAGTCCTCGAATTCAGCAGATTTGAAGCCTTCACCTCAAATGGATGGGGAGCAGTAAATTCTGGTGCTGGTGTTACCGCAGCCTGCAAATTTGGAAGCGGTAACTCTTTTTTCAGGAACATGGTATGGTTGATCCACCAATCAGGGACATATCCTGTTATACGGAGGACGTTCAACAACACCAAAGGAAGAGATGTATTAGTGGTGTGGGGAGTACACCACCCCGCAACTCTAAAGGAGCACCAAGACTTGTACAAAAAAGACAGTTCTTATGTAGCAGTGGGTTCAGAGAGTTATAACAGGAGGTTCACTCCTGAGATCAGTACAAGGCCTAAGGTAAATGGTCAGGCTGGGAGAATGACATTCTACTGGACCATAGTGAAGCCGGGAGAAGCAATAACATTTGAGTCAAATGGTGCATTTCTCGCTCCTCGGTATGCTTTTGAGTTAGTGTCTTTGGGGAATGGGAAATTGTTCAGGAGTGATTTGAACATTGAATCTTGCTCAACTAAATGCCAGTCTGAAATTGGAGGAATCAACACTAATAGGAGCTTCCACAATGTTCATAGGAACACAATAGGAGACTGCCCCAAATATGTGAATGTTAAATCCCTAAAGCTTGCTACCGGGCTCAGAAATGTCCCTGCGATTGCTACAAGGGGCCTGTTTGGTGCAATAGCTGGTTTCATAGAAGGTGGATGGCCAGGTTTAATCAATGGTTGGTATGGTTTCCAACACAGAAATGAAGAAGGTACAGGGATTGCTGCAGACAAAGAATCAACCCAGAAAGCAATAGACCAGATAACATCTAAAGTCAACAACATTGTTGATCGGATGAATACGAACTTTGAGTCTGTTCAACATGAATTCAGTGAAATTGAAGAGAGAATAAACCAATTGTCGAAACATGTGGATGATTCTGTTATTGACATATGGTCATACAACGCACAGCTTCTTGTTCTATTGGAAAATGAAAAAACATTAGATCTCCATGATTCTAATGTTCGAAATCTCCATGAGAAGGTCAGACGAATGCTGAAGGACAATGCCAAAGATGAAGGGAATGGTTGTTTTACTTTCTACCACAAGTGTGACAACGAATGTATTGAAAAGGTCAGGAATGGAACATATGATCACAAGGAATTCGAAGAGGAGTCCAAACTGAATAGACAAGAAATTGAGGGAGTGAAACTGGATTCCAATGGCAACGTTTACAAAATACTGTCAATTTACAGCTGCATTGCAAGCAGTCTTGTGTTGGCAGCAATCATTATGGGTTTCATCCTATGGGCGTGCAGCAATGGATCATGTAGATGTACCATTTGCATTTAG
>A_/_H11N3|KJ361912|A/call_duck/Maryland/IT39/2004
ATGAAGAAAGTACTGCTCTTTGCAGCAATCATCACCTGCATCCAAGCAGACGAAATCTGTATTGGATACCTGAGCAACAACTCAACAGAGAAGGTGGACACAATAATTGAGAGTAATGTCACGGTTACTAGCTCGGTTGAACTGGTTGAAAATGAGCACACTGGATCTTTTTGCTCAATCGACGGGAAAGCACCGATAAGTCTTGGTGATTGCTCCTTTGCTGGGTGGATCCTTGGGAACCCAATGTGTGATGACCTGATTGGAAAAACATCATGGTCCTACATAGTGGAGAAACCAAATCCCAGCAATGGGATATGTTACCCGGGTACTCTAGAGAATGAAGAGGAATTGAGACTGAAATTTAGTGGAGTCCTCGAATTCAGCAGATTTGAAGCCTTCACCTCAAATGGATGGGGAGCAGTAAATTCTGGTGCTGGTGTTACCGCAGCCTGCAAATTTGGAAGCGGTAACTCTTTTTTCAGGAACATGGTATGGTTGATCCACCAATCAGGGACATATCCTGTTATACGGAGGACGTTCAACAACACCAAAGGAAGAGATGTATTAGTGGTGTGGGGAGTACACCACCCCGCAACTCTAAAGGAGCACCAAGACTTGTACAAAAAAGACAGTTCTTATGTAGCAGTGGGTTCAGAGAGTTATAACAGGAGGTTCACTCCTGAGATCAGTACAAGGCCTAAGGTAAATGGTCAGGCTGGGAGAATGACATTCTACTGGACCATAGTGAAGCCGGGAGAAGCAATAACATTTGAGTCAAATGGTGCATTTCTCGCTCCTCGGTATGCTTTTGAGTTAGTGTCTTTGGGGAATGGGAAATTGTTCAGGAGTGATTTGAACATTGAATCTTGCTCAACTAAATGCCAGTCTGAAATTGGAGGAATCAACACTAATAGGAGCTTCCACAATGTTCATAGGAACACAATAGGAGACTGCCCCAAATATGTGAATGTTAAATCCCTAAAGCTTGCTACCGGGCTCAGAAATGTCCCTGCGATTGCTACAAGGGGCCTGTTTGGTGCAATAGCTGGTTTCATAGAAGGTGGATGGCCAGGTTTAATCAATGGTTGGTATGGTTTCCAACACAGAAATGAAGAAGGTACAGGGATTGCAGCAGACAAAGAATCAACCCAGAAAGCAATAGACCAGATAACATCTAAAGTAAACAACATTGTTGATAGAATGAATACAAATTTCGAGTCTTTTCAACATGAATTCAGTGAAATAGAAGAGAGAATAAACCAATTGTCGAAACACGTGGATGATTCTGTTATTGACATATGGTCATACAACGCACAGCTTCTTGTTTTATTGGAAAATGAAAAAACATTAGATCTCCATGATTCTAATGTTAGAAATCTCCATGAGAAGGTCAGACGAATGCTGAAGGACAATGCCAAAGATGAAGGGAATGGTTGTTTTACTTTTTACCACAAGTGTGACAACGAATGTATTGAAAAGGTCAGGAATGGAACATATGATCACAAGGAATTCGAAGAGGAGTCCAAACTGAATAGACAAGAAATTGAGGGAGTGAAACTGGATTCCAATGGCAACGTTTACAAAATACTGTCAATTTACAGCTGCATTGCAAGCAGTCTTGTGCTGGCAGCAATCATTATGGGTTTCATCCTATGGGCGTGCAGCAATGGATCATGTAGATGTACCATTTGCATTTAG
>A_/_H11N3|KJ361911|A/call_duck/Maryland/2C70/2004
ATGAAGAAAGTACTGCTCTTTGCAGCAATCATCACCTGCATCCAAGCAGACGAAATCTGTATTGGATACCTGAGCAACAACTCAACAGAGAAGGTGGACACAATAATTGAGAGTAATGTCACGGTTACTAGCTCGGTTGAACTGGTTGAAAATGAGCACACTGGATCTTTTTGCTCAATCGACGGGAAAGCACCGATAAGTCTTGGTGATTGCTCCTTTGCTGGGTGGATCCTTGGGAACCCAATGTGTGATGACTTGATTGGAAAAACATCATGGTCCTACATAGTGGAGAAACCAAATCCCAGCAATGGGATATGTTACCCGGGTACTCTAGAGAATGAAGAGGAATTGAGACTGAAATTTAGTGGAGTCCTCGAATTCAGCAGATTTGAAGCCTTCACCTCAAATGGATGGGGAGCAGTAAATTCTGGTGCTGGTGTTACCGCAGCCTGCAAATTTGGAAGCGGTAACTCTTTTTTCAGGAACATGGTATGGTTGATCCACCAATCAGGGACATATCCTGTTATACGGAGGACGTTCAACAACACCAAAGGAAGAGATGTATTAGTGGTGTGGGGAGTACACCACCCCGCAACTCTAAAGGAGCACCAAGACTTGTACAAAAAAGACAGTTCTTATGTAGCAGTGGGTTCAGAGAGTTATAACAGGAGGTTCACTCCTGAGATCAGTACAAGGCCTAAGGTAAATGGTCAGGCTGGGAGAATGACATTCTACTGGACCATAGTGAAGCCGGGAGAAGCAATAACATTTGAGTCAAATGGTGCATTTCTCGCTCCTCGGTATGCTTTTGAGTTAGTGTCTTTGGGGAATGGGAAATTGTTCAGGAGTGATTTGAACATTGAATCTTGCTCAACTAAATGCCAGTCTGAAATTGGAGGAATCAACACTAATAGGAGCTTCCACAATGTTCATAGGAACACAATAGGAGACTGCCCCAAATATGTGAATGTTAAATCCCTAAAGCTTGCTACCGGGCTCAGAAATGTCCCTGCGATTGCTACAAGGGGCCTGTTTGGTGCAATAGCTGGTTTCATAGAAGGTGGATGGCCAGGTTTAATCAATGGTTGGTATGGTTTCCAACACAGAAATGAAGAAGGTACAGGGATTGCTGCAGACAAAGAATCAACCCAGAAAGCAATAGACCAGATAACATCTAAAGTCAACAACATTGTTGATCGGATGAATACGAACTTTGAGTCTGTTCAACATGAATTCAGTGAAATTGAAGAGAGAATAAACCAATTGTCGAAACATGTGGATGATTCTGTTATTGACATATGGTCATACAACGCACAGCTTCTTGTTCTATTGGAAAATGAAAAAACATTAGATCTCCATGATTCTAATGTTCGAAATCTCCATGAGAAGGTCAGACGAATGCTGAAGGACAATGCCAAAGATGAAGGGAATGGTTGTTTTACTTTCTACCACAAGTGTGACAACGAATGTATTGAAAAGGTCAGGAATGGAACATATGATCACAAGGAATTCGAAGAGGAGTCCAAACTGAATAGACAAGAAATTGAGGGAGTGAAACTGGATTCCAATGGCAACGTTTACAAAATACTGTCAATTTACAGCTGCATTGCAAGCAGTCTTGTGTTGGCAGCAATCATTATGGGGTTCATCTTCTGGGCGTGTAGCAATGGATCATGTAGATGTACCATTTGCATTTAG
>A_/_H11N3|KJ361910|A/call_duck/Maryland/2C40/2004
ATGAAGAAAGTACTGCTCTTTGCAGCAATCATCACCTGCATCCAAGCAGACGAAATCTGTATTGGATACCTGAGCAACAACTCAACAGAGAAGGTGGACACAATAATTGAGAGTAATGTCACGGTTACTAGCTCGGTTGAACTGGTTGAAAATGAGCACACTGGATCTTTTTGCTCAATCGACGGGAAAGCACCGATAAGTCTTGGTGATTGCTCCTTTGCTGGGTGGATCCTTGGGAACCCAATGTGTGATGACCTGATTGGAAAAACATCATGGTCCTACATAGTGGAGAAACCAAATCCCAGCAATGGGATATGTTACCCGGGTACTCTAGAGAATGAAGAGGAATTGAGACTGAAATTTAGTGGAGTCCTCGAATTCAGCAGATTTGAAGCCTTCACCTCAAATGGATGGGGAGCAGTAAATTCTGGTGCTGGTGTTACCGCAGCCTGCAAATTTGGAAGCGGTAACTCTTTTTTCAGGAACATGGTATGGTTGATCCACCAATCAGGGACATATCCTGTTATACGGAGGACGTTCAACAACACCAAAGGAAGAGATGTATTAGTGGTGTGGGGAGTACACCACCCCGCAACTCTAAAGGAGCACCAAGACTTGTACAAAAAAGACAGTTCTTATGTAGCAGTGGGTTCAGAGAGTTATAACAGGAGGTTCACTCCTGAGATCAGTACAAGGCCTAAGGTAAATGGTCAGGCTGGGAGAATGACATTCTACTGGACCATAGTGAAGCCGGGAGAAGCAATAACATTTGAGTCAAATGGTGCATTTCTCGCTCCTCGGTATGCTTTTGAGTTAGTGTCTTTGGGGAATGGGAAATTGTTCAGGAGTGATTTGAACATTGAATCTTGCTCAACTAAATGCCAGTCTGAAATTGGAGGAATCAACACTAATAGGAGCTTCCACAATGTTCATAGGAACACAATAGGAGACTGCCCCAAATATGTGAATGTTAAATCCCTAAAGCTTGCTACCGGGCTCAGAAATGTCCCTGCGATTGCTACAAGGGGCCTGTTTGGTGCAATAGCTGGTTTCATAGAAGGTGGATGGCCAGGTTTAATCAATGGTTGGTATGGTTTCCAACACAGAAATGAAGAAGGTACAGGGATTGCTGCAGACAAAGAATCAACCCAGAAAGCAATAGACCAGATAACATCTAAAGTCAACAACATTGTTGATCGGATGAATACGAACTTTGAGTCTGTTCAACATGAATTCAGTGAAATTGAAGAGAGAATAAACCAATTGTCGAAACATGTGGATGATTCTGTTATTGACATATGGTCATACAACGCACAGCTTCTTGTTCTATTGGAAAATGAAAAAACATTAGATCTCCATGATTCTAATGTTCGAAATCTCCATGAGAAGGTCAGACGAATGCTGAAGGACAATGCCAAAGATGAAGGGAATGGTTGTTTTACTTTCTACCACAAGTGTGACAACGAATGTATTGAAAAGGTCAGGAATGGAACATATGATCACAAGGAATTCGAAGAGGAGTCCAAACTGAATAGCCAAGAAATTGAGGGAGTGAAACTGGATTCCAATGGCAACGTTTACAAAATACTGTCAATTTACAGCTGCATTGCAAGCAGTCTTGTGTTGGCAGCAATCATTATGGGTTTCATCCTATGGGCGTGCAGCAATGGATCATGTAGATGTACCATTTGCATTTAG
>A_/_H11N3|KJ361909|A/call_duck/Maryland/1C73/2004
ATGAAGAAAGTACTGCTCTTTGCAGCAATCATCACCTGCATCCAAGCAGACGAAATCTGTATTGGATACCTGAGCAACAACTCAACAGAGAAGGTGGACACAATAATTGAGAGTAATGTCACGGTTACTAGCTCGGTTGAACTGGTTGAAAATGAGCACCCTGGATCTTTTTGCTCAATCGACGGGAATCCTCCTATAATTCTTGGTGATCGCTCCTTTGCTGGGTGGATCCTTGGGAACCCAATGTGTGATGACCTGATTGGAAAAACATCATGGTCCTACATAGTGGAGAAACCAAATCCCAGCAATGGGATATGTTACCCGGGTACTCTAGAGAATGAAGAGGAATTGAGACTGAAATTTAGTGGAGTCCTCGAATTCAGCAAATTTGAAGCCTTCACCTCAAATGGATGGGGAGCAGTAAATTCTGGTGCTGGTGTTACCGCAGCCTGCAAATTTGGAAGCGGTAACTCTTTTTTCAGGAACATGGTATGGTTGATCCACCAATCAGGGACATATCCTGTTATACGGAGGACGTTCAACAACACCAAAGGAAGAGATGTATTAGTGGTGTGGGGAGTACACCACCCCGCAACTCTAAAGGAGCACCAAGACTTGTACAAAAAAGACAGTTCTTATGTAGCAGTGGGTTCAGAGAGTTATAACAGGAGGTTCACTCCTGAGATCAGTACAAGGCCTAAGGTAAATGGTCAGGCTGGGAGAATGACATTCTACTGGACCATAGTGAAGCCGGGAGAAGCAATAACATTTGAGTCAAATGGTGCATTTCTCGCTCCTCGGTATGCTTTTGAGTTAGTGTCTTTGGGGAATGGGAAATTGTTCAGGAGTGATTTGAACATTGAATCTTGCTCAACTAAATGCCAGTCTGAAATTGGAGGAATCAACACTAATAGGAGCTTCCACAATGTTCATAGGAACACAATAGGAGACTGCCCCAAATATGTGAATGTTAAATCCCTAAAGCTTGCTACCGGGCTCAGAAATGTCCCTGCGATTGCTACAAGGGGCCTGTTTGGTGCAATAGCTGGTTTCATAGAAGGTGGATGGCCAGGTTTAATCAATGGTTGGTATGGTTTCCAACACAGAAATGAAGAAGGTACAGGGATTGCAGCAGACAAAGAATCAACCCAGAAAGCAATAGACCAGATAACATCTAAAGTAAACAACATTGTTGATAGAATGAATACAAATTTCGAGTCTTTTCAACATGAATTCAGTGAAATAGAAGAGAGAATAAACCAATTGTCGAAACACGTGGATGATTCTGTTATTGACATATGGTCATACAACGCACAGCTTCTTGTTCTATTGGAAAATGAAAAAACATTAGATCTCCATGATTCTAATGTTCGAAATCTCCATGAGAAGGTCAGACGAATGCTGAAGGACAATGCCAAAGATGAAGGGAATGGTTGTTTTACTTTTTACCACAAGTGTGACAACGAATGTATTGAAAAGGTCAGGAATGGAACATATGATCACAAGGAATTCGAAGAGGAGTCCAAACTGAATAGACAAGAAATTGAGGGAGTGAAACTGGATTCCAATGGCAACGTTTACAAAATACTGTCAATTTACAGCTGCATTGCAAGCAGTCTTGTGTTGGCAGCAATCATTATGGGTTTCATCTTCTGGGCGTGCAGCAATGGATCATGTAGATGTACCATTTGCATTTAG
>A_/_H11N3|KJ361908|A/call_duck/Maryland/1C48/2004
ATGAAGAAAGTACTGCTCTTTGCAGCAATCATCACCTGCATCCAAGCAGACGAAATCTGTATTGGATACCTGAGCAACAACTCAACAGAGAAGGGGGACACAATAATTGAGAGTAATGTCACGGTTACTAGCTCGGTTGAACTGGTTGAAAATGAGCTCCCTGGATCTTTTTGCTCAATCGACGGGAAAGCTCCTATAATTCTTGGTGATTGCTCCTTTGCTGGGTGGATCCTTGGGAACCCAATGTGTGATGACTTGATTGGAAAAACATCATGGTCCTACATAGTGGAGAAACCAAATCCCAGCAATGGGATATGTTACCCGGGTACTCTAGAGAATGAAGAGGAATTGAGACTGAAATTTAGTGGAGTCCTCGAATTCAGCAGATTTGAAGCCTTCACCTCAAATGGATGGGGAGCAGTAAATTCTGGTGCTGGTGTTACCGCAGCCTGCAAATTTGGAAGCGGTAACTCTTTTTTCAGGAACATGGTATGGTTGATCCACCAATCAGGGACATATCCTGTTATACGGAGGACGTTCAACAACACCAAAGGAAGAGATGTATTAGTGGTGTGGGGAGTACACCACCCCGCAACTCTAAAGGAGCACCAAGACTTGTACAAAAAAGACAGTTCTTATGTAGCAGTGGGTTCAGAGAGTTATAACAGGAGGTTCACTCCTGAGATCAGTACAAGGCCTAAGGTAAATGGTCAGGCTGGGAGAATGACATTCTACTGGACCATAGTGAAGCCGGGAGAAGCAATAACATTTGAGTCAAATGGTGCATTTCTCGCTCCTCGGTATGCTTTTGAGTTAGTGTCTTTGGGGAATGGGAAATTGTTCAGGAGTGATTTGAACATTGAATCTTGCTCAACTAAATGCCAGTCTGAAATTGGAGGAATCAACACTAATAGGAGCTTCCACAATGTTCATAGGAACACAATAGGAGACTGCCCCAAATATGTGAATGTTAAATCCCTAAAGCTTGCTACCGGGCTCAGAAATGTCCCTGCGATTGCTACAAGGGGCCTGTTTGGTGCAATAGCTGGTTTCATAGAAGGTGGATGGCCAGGTTTAATCAATGGTTGGTATGGTTTCCAACACAGAAATGAAGAAGGTACAGGGATTGCAGCAGACAAAGAATCAACCCAGAAAGCAATAGACCAGATAACATCTAAAGTAAACAACATTGTTGATAGAATGAATACAAATTTCGAGTCTTTTCAACATGAATTCAGTGAAATAGAAGAGAGAATAAACCAATTGTCGAAACACGTGGATGATTCTGTTATTGACATATGGTCATACAACGCACAGCTTCTTGTTTTATTGGAAAATGAAAAAACATTAGATCTCCATGATTCTAATGTTAGAAATCTCCATGAGAAGGTCAGACGAATGCTGAAGGACAATGCCAAAGATGAAGGGAATGGTTGTTTTACTTTCTACCACAAGTGTGACAACGAATGTATTGAAAAGGTCAGGAATGGAACATATGATCACAAGGAATTCGAAGAGGAGTCCAAACTGAATAGACAAGAAATTGAGGGAGTGAAACTGGATTCCAATGGCAACGTTTACAAAATACTGTCAATTTACAGCTGCATTGCAAGCAGTCTTGTGTTGGCAGCAATCATTATGGGTTTCATCTTCTGGGCGTGCAGCAATGGATCATGTAGATGTACCATTTGCATTTAG
>A_/_H11N3|KJ361900|A/call_duck/Maryland/S698/2004
ATGAAGAAAGTACTGCTCTTTGCAGCAATCATCACCTGCATCCAAGCAGACGAAATCTGTATTGGATACCTGAGCAACAACTCAACAGAGAAGGTGGACACAATAATTGAGAGTAATGTCACGGTTACTAGCTCGGTTGAACTGGTTGAAAATGAGCACACTGGATCTTTTTGCTCAATCGACGGGAAAGCACCGATAAGTCTTGGTGATTGCTCCTTTGCTGGGTGGATCCTTGGGAACCCAATGTGTGATGACCTGATTGGAAAAACATCATGGTCCTACATAGTGGAGAAACCAAATCCCAGCAATGGGATATGTTACCCGGGTACTCTAGAGAATGAAGAGGAATTGAGACTGAAATTTAGTGGAGTCCTCGAATTCAGCAGATTTGAAGCCTTCACCTCAAATGGATGGGGAGCAGTAAATTCTGGTGCTGGTGTTACCGCAGCCTGCAAATTTGGAAGCGGTAACTCTTTTTTCAGGAACATGGTATGGTTGATCCACCAATCAGGGACATATCCTGTTATACGGAGGACGTTCAACAACACCAAAGGAAGAGATGTATTAGTGGTGTGGGGAGTACACCACCCCGCAACTCTAAAGGAGCACCAAGACTTGTACAAAAAAGACAGTTCTTATGTAGCAGTGGGTTCAGAGAGTTATAACAGGAGGTTCACTCCTGAGATCAGTACAAGGCCTAAGGTAAATGGTCAGGCTGGGAGAATGACATTCTACTGGACCATAGTGAAGCCGGGAGAAGCAATAACATTTGAGTCAAATGGTGCATTTCTCGCTCCTCGGTATGCTTTTGAGTTAGTGTCTTTGGGGAATGGGAAATTGTTCAGGAGTGATTTGAACATTGAATCTTGCTCAACTAAATGCCAGTCTGAAATTGGAGGAATCAACACTAATAGGAGCTTCCACAATGTTCATAGGAACACAATAGGAGACTGCCCCAAATATGTGAATGTTAAATCCCTAAAGCTTGCTACCGGGCTCAGAAATGTCCCTGCGATTGCTACAAGGGGCCTGTTTGGTGCAATAGCTGGTTTCATAGAAGGTGGATGGCCAGGTTTAATCAATGGTTGGTATGGTTTCCAACACAGAAATGAAGAAGGTACAGGGATTGCAGCAGACAAAGAATCAACCCAGAAAGCAATAGACCAGATAACATCTAAAGTAAACAACATTGTTGATAGAATGAATACAAATTTCGAGTCTTTTCAACATGAATTCAGTGAAATAGAAGAGAGAATAAACCAATTGTCGAAACACGTGGATGATTCTGTTATTGACATATGGTCATACAACGCACAGCTTCTTGTTTTATTGGAAAATGAAAAAACATTAGATCTCCATGATTCTAATGTTAGAAATCTCCATGAGAAGGTCAGACGAATGCTGAAGGACAATGCCAAAGATGAAGGGAATGGTTGTTTTACTTTTTACCACAAGTGTGACAACGAATGTATTGAAAAGGTCAGGAATGGAACATATGATCACAAGGAATTCGAAGAGGAGTCCAAACTGAATAGACAAGAAATTGAGGGAGTGAAACTGGATTCCAATGGCAACGTTTACAAAATACTGTCAATTTACAGCTGCATTGCAAGCAGTCTTGTGTTGGCAGCAATCATTATGGGTTTCATCCTATGGGCGTGCAGCAATGGATCATGTAGATGTACCATTTGCATTTAG
>A_/_H11N2|CY157286|A/mallard/California/3070/2012
ATGAAGAAAATACTGCTCCTTGCAGCAGTCATCATCTGCATTCAAGCAGACGAGATCTGCATCGGATACCTGAGCAACAACTCAACAGAAAAAGTGGACACAATAATTGAGAGTAATGTCACGGTTACTAGCTCAGTTGAACTGGTTGAAAATGAGCACACTGGGTCTTTCTGCTCAATTGATGGGAAAGCACCAATAAGTCTTGGTGATTGCTCCTTTGCTGGTTGGATCCTTGGAAACCCAATGTGTGATTATTTGATTGGGAAAACATCATGGTCCTACATCGTGGAAAAACCAAACCCCACCAATGGAATATGTTACCCGGGGACTCTAGAAAGTGAAGAGGAATTAAGGCTGAAGTTTAGTGGGGTCCTCGAATTCAGCAAATTTGAAGCCTTCACTTCAAATGGATGGGGAGCAGTAAACTCTGGTGCTGGTGTTACCGCAGCCTGCAAATTTGGAAGCAGTAACTCCTTTTTCAGGAACATGGTATGGTTGATCCACCAATCAGGGACATATCCTGTTATACGGAGGACCTTCAACAACACCAAAGGAAGAGATGTATTAATGGTATGGGGAGTCCACCACCCTGCAACTCTAAAGGAACACCAAGACTTGTACAAGAAGGACAGTTCTTATATAGCAGTAGGTTCAGAAAGTTACAACAGGAGGTTCACTCCTGAAATTAGTACAAGGCCTAAAGTAAATGGTCAGGCTGGAAGGATGACATTCTACTGGACCATAGTGAAACCAGGAGAAGCAATAACATTTGAGTCAAATGGCGCATTTCTCGCTCCTCGATATGCTTTTGAGTTAGCATCCCTGGGAAACGGAAAATTGTTCAGGAGTAATTTGAGTATTGAATCTTGCTCAACTAAATGCCAATCCGAAATTGGAGGGATAAACACTAATAGGAGCTTCCACAATGTCCATAGGAACACAATAGGAGACTGCCCCAAATATGTGAATGTTAAATCCCTAAAGCTTGCTACCGGGCTCAGAAATGTTCCTGCGATAGCTACAAGAGGCCTGTTTGGTGCAATAGCTGGTTTCATAGAAGGTGGCTGGCCAGGTCTAATCAATGGTTGGTATGGATTCCAACACAGGAATGAGGAAGGGACAGGGATTGCTGCAGACAAAGAGTCAACCCAGAAAGCAATAGACCAAATAACATCTAAAGTCAATAACATTGTTGATCGGATGAATACGAACTTTGAGTCTGTTCAACATGAATTCAGTGAAATTGAAGAGAGAATATACCAATTGTCAAAACATGTAGATGATTCTGTTATTGACATATGGTCATACAACGCACAGCTTCTTGTTCTACTGGAAAATGAAAAGACATTAGATCTCCATGATTCTAATGTTCGAAACCTCCATGAAAAAGTCAGACGAATGCTGAAAGACAATGCTAAAGATGAAGGGAATGGTTGTTTTACTTTCTATCACAAGTGTGATAATGAGTGCATTGAAAAAGTCAGGAACGGAACATATGACCATAAGGAATTTGAGGAGGAGTCCAAACTGAACAGACAAGAAATTGAGGGAGTGAAACTGGATTCCAATGGCAACATCTACAAAATACTGTCAATTTACAGCTGCATTGCAAGCAGTCTTGTGTTGGCAGCAATCATTATGGGGTTCATCCTCTGGGCGTGTAGCAATGGATCATGTAGATGTACCATTTGCATTTAG
>A_/_H11N2|CY149764|A/blue-winged_teal/Canada/3296/2011
ATGAAGGAAATACTGCTCCTTGCAGCAATCATCATCTGCATTCAAGCAGACGAGATCTGCATTGGGTACCTGAGCAACAACTCAACAGAAAAAGTGGACACAATAATTGAGAGTAATGTCACGGTTACTAGCTCAATTGAACTGGTTGAAAATGAGCACACTGGGTCTTTCTGCTCAATCAATGGGAAAGCACCAATAAGTCTTGGTGATTGCTCCTTTGCTGGTTGGATCCTTGGAAACCCAATGTGTGATGATTTAATTGGGAAAACATCATGGTCCTACATCGTGGAGAAACCAAACCCCATCAATGGAATATGTTACCCGGGTACTCTAGAAAATGAAGAGGAATTGAGACTGAAGTTTAGTGGGGTCCTCGAATTCAGCAAATTTGAAGCCTTCACTTCAAATGGATGGGGAGCAGTAAATTCTGGTGCTGGTGTTACCGCGGCCTGCAAATTTGGAAGCAGTAACTCCTTTTTCAGGAACATGGTATGGTTGATCCACCAATCAGGGACATATCCTGTTATACGGAGGACATTCAACAACACCAAAGGAAGAGGTGTATTAATGGTATGGGGAGTCCACCACCCTGCAACTCTAAAGGAACACCAAGACTTGTACAAAAAGGACAGCTCTTATATAGCAGTAGGCTCAGAAAGTTACAACAGGAGGTTCACTCCTGAAATCAGTACAAGGCCTAAAGTAAATGGCCAGGCTGGGAGAATGACATTCTACTGGACCATAGTGAAACCGGGAGAAGCAATAACATTTGAGTCAAATGGCGCATTTCTCGCTCCTCGGTATGCTTTTGAGTTAGTGTCCCTGGGAAACGGAAAATTGTTCAGGAGTGACTTGAGTATTGAGTCTTGCTCAACTAAATGTCAATCCGAAATTGGAGGGATAAACACTAATAGGAGCTTCCACAATGTCCATAGGAACACAATAGGAGACTGCCCCAAATATGTGAATGTTAAATCCCTAAAGCTTGCCACCGGGCTCAGAAATGTTCCTGCGATAGCTACAAGAGGCCTGTTTGGTGCAATAGCTGGTTTCATAGAAGGTGGTTGGCCAGGTCTAATCAATGGTTGGTATGGATTCCAACACAGGAATGAGGAAGGAACAGGGATTGCTGCAGACAAAGAATCAACCCAGAAAGCAATAGACCAAATAACATCTAAAGTCAATAACATTGTTGATCGGATGAATACGGACTTTGAGTCTGTTCAACATGAATTCAGTGAAATTGAAGAGAGAATAAATCAGTTGTCAAAACATGTGGATGATTCTGTTATTGACATATGGTCATACAACGCACAGCTTCTTGTTCTACTAGAAAATGAAAAAACATTAGATCTCCATGATTCTAATGTTCGAAACCTCCATGAAAAGGTCAGACGAATGCTGAAGGACAATGCTAAAGATGAAGGAAATGGTTGTTTTACCTTCTATCACAAGTGTGATAGTGAGTGCATTGAAAAAGTCAGGAATGGAACATATGACCATAAGGAATTTGAGGAGGAGTCCAAACTGAACAGACAAGAAATTGAGGGAGTGAAACTGGATTCCAGTGGCAATATCTACAAAATACTGTCAATTTACAGCTGCATTGCAAGCAGTCTTGTGTTGGCAGCAATCATTATGGGTTTCATCCTCTGGGCGTGTAGCAATGGGTCATGTAGATGTACCATTTGCATTTAG
>A_/_H11N9|KF259206|A/northern_pintail/Hong_Kong/MPJ851/2009
ATGAAGAAAACACTGCTATTTGCAGCTATTTTCCTTTATGTAAAGGCAGATGAAATCTGTATCGGCTACTTAAGCAACAACTCAACAGACAAAGTTGACACAATAATTGAAAACAATGTCACTGTAACTAGCTCAGTGGAACTAGTCGAAACAGAACACACTGGGTCATTCTGTTCAATCAATGGGAAACAACCAATAAGCCTTGGAGATTGCTCCTTTGCTGGGTGGATATTGGGAAATCCCATGTGTGATGACCTAATTGGTAAGACTTCATGGTCCTACATTGTGGAGAAGCCCAACCCAGCAAACGGAATCTGTTACCCAGGAACATTGGAGAATGAAGAAGAACTGAGATTGAAATTCAGTGGAGTCCTGGAATTCAGCAAATTCGAAGCATTCACATCAAACGGATGGGGTGCTGTAAATTCAGGAGCAGGAGTGACTGCTGCATGCAAGTTTGGGAGCTCCAATTCCTTCTTCCGAAACATGGTATGGCTGATACACCAATCAGGAACATACCCTGTAATAAAGAGGACCTTCAACAACACCAAGGGAAGAGATGTGTTGATTGTTTGGGGAATTCACCACCCTGCAACACTGAAAGAGCACCAGGATCTATACAAGAAGGACAGCTCCTATGTAGCAGTGGGTTCAGAAACCTACAACAGGAGATTCATACCAGAAATCAGCACTAGGCCCAAAGTTAATGGACAGGCTGGACGGATGACCTTTTATTGGRCAATAGTCAAACCAGGAGAGTCAATAACATTTGAGTCTAATGGTGCATTCCTAGCTCCTAGATATGCTTTTGAGATTGTCTCCGTTGGGAATGGGAAACTATTCAGGAGTGAACTGAATATTGAATCATGCTCTACCAAATGTCAAACAGAAATAGGAGGAATTAATACAAACAAAAGCTTTCACAGTGTTCACAGAAACACTATCGGAGACTGTCCCAAATATGTGAATGTCAAATCTCTAAAGCTTGCCACGGGACTCAGAAATGTCCCAGCAATAACATCAAGAGGCTTGTTTGGAGCAATAGCCGGGTTTATAGAAGGTGGATGGCCTGGACTGATCAATGGATGGTACGGGTTTCAACATAGGAATGAAGAAGGAACAGGCATAGCGGCAGACAAGGAGTCAACTCAGAAGGCAATAGACCAGATAACGTCCAAAGTAAATAATATCGTCGACAAAATGAATACAAATTTCGAGTCTGTGCAACACGAATTCAGTGAAATAGAGGAGAGGATAAACCAGTTGTCGAAACATGTAGATGATTCTGTGGTCGACATCTGGTCATATAATGCACAGCTTCTCGTTTTGCTTGAAAATGAGAAGACCCTGGATCTCCACGATTCCAATGTCAGAAATCTCCATGAGAAGGTTAGAAGGATGCTAAAGGACAATGCCAAAGACGAGGGGAACGGATGTTTCACCTTTTACCATAAGTGTGATAATGAATGCATTGAAAGGGTTAGAAACGGAACATATGATCACAAGGAATTCGAAGAAGAATCTAAAATAAATCGTCAGGAGATCGAGGGAGTGAAATTAGACTCTAGTGGGAATGTGTATAAAATACTGTCAATTTACAGCTGCATTGCAAGCAGTCTCGTATTGGCAGCACTCATCATGGGTTTCATCCTCTGGGCGTGCAGTAACGGATCATGTAGATGTACCATTTGCATTTAG
>A_/_H11N9|KF259217|A/wild_waterfowl/Hong_Kong/MPJ1815/2010
ATGAAGAAAACACTGCTATTTGCAGCTATTTTCCTTTATGTAAAGGCAGATGAAATCTGTATCGGCTACTTAAGCAACAACTCAACAGACAAAGTTGACACAATAATTGAAAACAATGTCACTGTAACTAGCTCAGTGGAACTAGTCGAAACAGAACACACTGGGTCATTCTGTTCAATCAATGGGAAACAACCAATAAGCCTTGGAGATTGCTCCTTTGCTGGGTGGATATTGGGAAATCCCATGTGTGATGACCTAATTGGTAAGACTTCATGGTCCTACATTGTGGAGAAGCCCAACCCAGCAAACGGAATCTGTTACCCAGGAACATTGGAGAATGAAGAAGAACTGAGATTAAAATTCAGTGGAGTCCTGGAATTCAGCAAATTCGAAGCATTCACATCAAACGGATGGGGTGCTGTAAATTCAGGAGCAGGAGTGACTGCTGCATGCAAGTTTGGGAGCTCCAATTCCTTCTTCCGAAACATGGTATGGCTGATACACCAATCAGGAACATACCCTGTAATAAAGAGGACCTTCAACAACACCAAGGGAAGAGATGTGTTGATTGTTTGGGGAATTCACCACTCTGCAACACTGAAAGAGCACCAGGATCTATACAAGAAGGACAGCTCCTATGTAGCAGTGGGTTCAGAAACCTACAACAGGAGATTCATACCAGAAATCAGCACTAGGCCCAAAGTTAATGGACAGGCTGGACGGATGACCTTTTATTGGACAATAGTCAAACCAGGAGAGTCAATAACATTTGAGTCTAATGGTGCATTCCTAGCTCCTAGATATGCTTTTGAGATTGTCTCAGTTGGGAATGGGAAACTATTCAGGAGTGAACTGAATATTGAATCATGCTCTACCAAATGTCAAACAGAAATAGGAGGAATTAATACAAACAAAAGCTTTCACAGTGTTCACAGAAACACTATCGGAGACTGTCCCAAATATGTGAATGTCAAATCTCTAAAGCTTGCCACGGGACTCAGAAATGTCCCAGCAATAACATCAAGAGGCTTGTTTGGAGCAATAGCCGGGTTTATAGAAGGTGGATGGCCTGGACTGATCAATGGATGGTACGGGTTTCAACATAGGAATGAAGAAGGAACAGGCATAGCGGCAGACAAGGAGTCAACTCAGAAGGCAATAGACCAGATAACGTCCAAAGTAAATAATATCGTCGACAGAATGAATACAAATTTCGAGTCTGTGCAACACGAATTCAGTGAAATAGAGGAGAGGATAAATCAKTTGTCGAAACATGTAGATGATTCTGTGGTCGACATCTGGTCATATAATGCACAGCTTCTCGTTTTGCTTGAAAATGAGAAGACCCTGGATCTCCACGATTCCAATGTCAGAAATCTCCATGAGAAGGTTAGAAGGATGCTAAAGGACAATGCCAAAGACGAGGGGAACGGATGTTTCACCTTTTACCATAAGTGTGATAATGAATGCATTGAAAGGGTTAGAAACGGAACATATGATCACAAGGAATTCGAAGAAGAATCTAAAATAAATCGTCAGGAGATCGAGGGAGTGAAATTAGACTCTAGTGGGAATGTGTATAAAATACTGTCAATTTACAGCTGCATTGCAAGCAGTCTCGTATTGGCAGCACTCATCATGGGTTTCATCCTCTGGGCGTGCAGTAACGGATCATGTAGATGTACCATTTGCATTTAG
>A_/_H11N9|KF259216|A/wild_waterfowl/Hong_Kong/MPL1060/2011
ATGAAGAAAACACTGCTATTTGCAGCTATTTTCCTTTATGCAAAGGCAGATGAAATCTGCATCGGCTATTTAAGCAACAATTCAACAGACAAAGTCGACACAATAATCGAGAACAATGTCACGGTAACTAGCTCAGTGGAACTAGTCGAGACAGAACACACTGGATCATTCTGTTCAATCAATGGGAAACAACCAATAAGCCTTGGAGATTGCTCTTTCGCTGGGTGGATATTGGGGAATCCCATGTGTGATGACCTAATTGGTAAGACTTCATGGTCTTACATCGTGGAGAAACCCAACCCAGCAAACGGAATCTGTTACCCAGGAACATTGGAGAATGAAGAAGAACTGAGATTGAAATTCAGTGGAGTCCTGGAATTCAGCAGATTCGAAGCATTCACATCAAACGGATGGGGTGCTGTAAATTCAGGAGCAGGAGTGACTGCTGCATGTAAGTTTGGGAGCTCCAATTCCTTCTTCCGAAACATGGTATGGCTGATACACCAATCAGGAACATATCCTGTAATAAAGAGGACCTTCAACAACACCAAAGGAAGAGATGTGTTGGTTGTTTGGGGAATTCACCACCCTGCCACACTGAAAGAGCATCAGGACCTATACAAGAAGGACAGCTCCTATGTAGCAGTGGGTTCAGAAACCTACAACAGGAGATTCATACCAGAAATCAGCACTAGGCCCAAAGTTAATGGACAGGCTGGACGGATGACATTTTATTGGACAATAGTCAAACCAGAGGAGTCAATAACATTTGAATCTAATGGTGCATTCCTGGCTCCTAGATATGCTTTTGAGATTGTCTCTGTTGGAAATGGGAAACTATTCAGGAGTGAACTGAATATTGAATCATGCTCTACCAAATGTCAAACGGAAATAGGAGGAATTAATACAAACAAAAGCTTTCACAGTGTTCATAGAAACACTATCGGAGACTGTCCCAAATATGTGAATGTCAAATCGTTAAAGCTTGCCACGGGACTCAGAAATGTCCCAGCAATAGCATCAAGAGGCTTGTTCGGAGCAATAGCCGGGTTTATAGAAGGTGGATGGCCTGGACTGATCAATGGATGGTACGGGTTTCAACACAGGAATGAAGAAGGAACAGGTATAGCAGCAGACAAGGAGTCAACTCAGAAGGCAATAGACCAGATAACGTCCAAAGTAAATAATATCGTCGACAGGATGAATACAAATTTCGAGTCTGTGCAACACGAATTCAGTGAAATAGAGGAGAGGATAAACCAATTGTCGAAACATGTAGATGATTCTGTGGTTGACATCTGGTCATATAATGCACAACTCCTCGTTTTGCTTGAAAATGAGAAGACCCTGGACCTCCATGATTCCAATGTCAGAAATCTCCATGAGAAGGTTAGGAGAATGCTAAAGGACAATGCCAAAGATGAGGGGAACGGATGTTTCACCTTTTACCATAAGTGTGATAATGAATGCATCGAAAGGGTTAGGAACGGGACATACGATCACAAAGAATTCGAGGAAGAATCTAAAATCAATCGTCAGGAGATCGAGGGAGTGAAATTAGACTCCAGTGGGAATGTCTATAAAATACTGTCAATTTACAGCTGCATTGCAAGCAGTCTCATATTGGCAGCACTCATCATGGGTTTCATCCTCTGGGCGTGCAGTAATGGATCATGTAGATGTACCATTTGCATTTAG
>A_/_H11N9|KF259215|A/duck/Yunnan/2908/2009
ATGAAGAAAACACTGCTATTTGCAGCTATCTTCCTTTATGTAAAGGCAGATGAGATCTGCATCGGCTATTTAAGCAACAACTCAACAGACAAAGTTGACACAATAATCGAGAACAATGTCACGGTAACTAGCTCAGTGGAACTAGTCGAAACAGAGCACACTGGATCATTCTGTTCAATCAATGGGAAACAACCAATAAGCCTTGGAGATTGCTCCTTTGCTGGGTGGATATTGGGGAATCCCATGTGTGATGATCTAATTGGTAAGACTTCATGGTCCTACATTGTAGAGAAGCCCAACCCAGCAAACGGAATCTGTTACCCAGGAACATTGGAGAATGAAGAAGAACTGAGATTGAAATTCAGTGGAGTCCTGGAATTCAGCAAATTTGAAGCATTCACATCAAATGGATGGGGTGCTGTAAATTCAGGAGCAGGAGTGACTGCTGCATGCAAGTTTGGGAGCTCCAATTCCTTCTTCCGAAACATGGTATGGCTGATACACCAATCAGGAACATACCCTGTAACAAAAAGGACCTTCAACAACACCAAAGGAAGAGATGTGTTGGTTGTCTGGGGAATTCACCACCCTGCCACACTGAAAGAGCATCAGGATCTATACAAGAAGGACAGCTCCTATGTAGCAGTGGGTTCAGAAACCTACAACAGGAGATTCACACCAGAAATCAGCACTAGGCCCAAAGTTAATGGACAGGCTGGACGGATGACATTTTATTGGACAATAGTCAAACCAGGAGAGTCAATAACATTTGAGTCTAATGGTGCATTCTTGGCTCCTAGATATGCTTTTGAAATTGTCTCCGTTGGAAATGGAAAACTATTCAGGAGTGAACTGAATATTGAATCATGCTCTACCAAATGTCAAACAGAAATAGGAGGAATTAATACAAACAAAAGCTTTCACAGTGTTCATAGGAACACTATCGGAGATTGCCCCAAATATGTAAATGTCAAGTCTCTAAAGCTTGCCACGGGACTCAGAAATGTCCCAGCAATAGCATCAAAAGGCTTATTTGGAGCAATAGCCGGATTTATAGAAGGTGGATGGCCTGGGCTGATCAATGGATGGTACGGATTTCAACACAGGAATGAAGAAGGGACAGGTATAGCAGCAGACAAAGAGTCAACTCAGAAGGCAATAGACCAAATAACGTCCAAAGTAAACAATATCGTCGACAGGATGAATACAAATTTCGAGTCTGTTCGACACGAGTTCAGTGAAATAGAGGAGAGGATAAATCAATTGTCGAAACATGTAGATGATTCTGTAGTTGACATCTGGTCATATAATGCACAACTCCTCGTTTTGCTTGAAAATGAGAAGACCCTGGACCTTCACGATTCCAATGTCAGAAATCTCCATGAGAGGGTTAGAAGGATGCTAAAAGACAATGCCAAAGATGAGGGGAACGGATGTTTCACCTTTTACCACAAGTGTGACAACGAATGCATTGAAAGGGTCAGAAACGGGACATATGATCACAAAGAATTCGAGGAAGAATCCAAAATCAATCGTCAGGAGATCGAGGGAGTGAAATTAGACTCCAGTGGGAATGTGTATAAAATACTGTCAATTTACAGCTGCATTGCAAGCAGTCTCGTATTGGCAGCACTCATCATGGGTTTCATCCTCTGGGCGTGCGGTAATGGATCATGTAGATGTACCATTTGCATTTAG
>A_/_H11N9|KF259214|A/duck/Yunnan/1282/2007
ATGAAGAAAACACTGCTATTTGCAGCTATTTTCCTTTATGTAAAAGCAGATGAAATCTGTATCGGCTATTTAAGCAACAACTCAACAGACAAGGTTGACACAATAATCGAGAACAATGTCACAGTAACTAGCTCAGTGGAACTAGTTGAAACAGAACACACTGGATCATTCTGTTCAATCAATGGGAAACAACCAATAAGCCTTGGAGATTGCTCCTTTGCGGGGTGGATATTGGGAAATCCCATGTGTGATGGCCTAATTGGTAAGACTTCATGGTCCTACATTGTGGAGAAGCCCAACCCAGCAAACGGAATCTGTTACCCAGGAACATTGGAGAATGAAGAAGAACTGAGATTGAAATTCAGTGGAATACTGGAATTCAGCAAATTCGAAGCATTCACATCAAACGGATGGGGTGCTGTGAATTCAGGAGCAGGAGTGACTGCTGCATGCAAGTTTGGGAGCTCCAATTCCTTCTTCCGACACATGGTATGGCTGATACACCAATCGGGAACATACCCTGTAATAAAGAGGACCTTCAACAACACCAAAGGAAGAGATGTGTTGGTTGTTTGGGGAATTCACCACCCTGCCACACTGAAAGAGCAACAGGATCTATACAAGAAGGACAGCTCCTATGTAGCAGTGGGTTCAGAAACCTACAACAGGAGATTCATACCAGAAATCAGCACTAGGCCCAAAGTTAATGGACAAGCTGGACGGATGACATTTTATTGGACAATAGTCAAACCAGGAGAGTCAATAACATTTGAGTCTAATGGTGCATTCCTAGCTCCTAGATATGCTTTTGAGATTGTTTCCGTTGGAAATGGAAAACTATTCAGGAGTGAACTGAATATTGAATCATGCTCTACCAAATGTCAAACAGAAATAGGAGGGATTAATACAAACAAAAGCTTTCACAGTGTTCACAGAAACACTATCGGAGACTGTCCCAAATATGTGAATGTCAAATCTCTAAAGCTTGCCACAGGACTCAGAAATGTCCCAGCAATAGCATCAAGAGGCTTGTTTGGGGCAATAGCCGGATTTATAGAAGGTGGATGGCCTGGACTGATCAATGGATGGTACGGGTTTCAACATAGAAATGAAGAAGGAACAGGCATAGCAGCAGACAAGGAGTCAACTCAGAAGGCAATAGACCAAATAACGTCCAAAGTAAATAATATCGTCGACAGAATGAATACAAATTTCGAGTCTGTGCAACACGAATTCAGTGAAATAGAGGAGAGGATAAACCAGTTGTCGAAACATGTAGATGATTCTGTGGTCGACATCTGGTCATATAATGCACAGCTCCTCGTTTTGCTTGAAAATGAGAAGACCCTGGACCTCCACGATTCCAATGTCAGAAATCTCCATGAGAAGGTTAGAAGAATGCTAAAGGACAATGCCAAAGACGAGGGGAACGGATGTTTCACCTTTTACCATAAGTGTGATAATGAATGCATCGAAAGGGTTAGAAACGGAACATATGATCACAAAGAATTTGAAGAAGAATCTAAAATCAATCGTCAGGAGATCGAGGGAGTGAAATTAGACTCCAGTGGGAATGTGTATAAAATACTGTCAATTTACAGCTGCATTGCAAGCAGTCTCGTATTGGCGGCACTCATTATGGGTTTCATCCTCTGGGCATGCAGTAATGGATCATGTAGATGTACCATTTGCATTTAG
>A_/_H11N9|KF259213|A/eurasian_wigeon/Hong_Kong/MPK653/2009
ATGAAGAAAACACTGCTATTTGCAGCTATTTTCCTTTATGTAAAGGCAGATGAAATCTGTATCGGCTACTTAAGCAACAACTCAACAGACAAAGTTGACACAATAATTGAAAACAATGTCACTGTAACTAGCTCAGTGGAACTAGTCGAAACAGAACACACTGGGTCATTCTGTTCAATCAATGGGAAACAACCAATAAGCCTTGGAGATTGCTCCTTTGCTGGGTGGATATTGGGAAATCCCATGTGTGATGACCTAATTGGTAAGACTTCATGGTCCTACATTGTGGAGAAGCCCAACCCAGCAAACGGAATCTGTTACCCAGGAACATTGGAGAATGAAGAAGAACTGAGATTGAAATTCAGTGGAGTCCTGGAATTCAGCAAATTCGAAGCATTCACATCAAACGGATGGGGTGCTGTAAATTCAGGAGCAGGAGTGACTGCTGCATGCAAGTTTGGGAGCTCCAATTCCTTCTTCCGAAACATGGTATGGCTGATACACCAATCAGGAACATACCCTGTAATAAAGAGGACCTTCAACAACACCAAGGGAAGAGATGTGTTGATTGTTTGGGGAATTCACCACCCTGCAACACTGAAAGAGCACCAGGATCTATACAAGAAGGACAGCTCCTATGTAGCAGTGGGTTCAGAAACCTACAACAGGAGATTCATACCAGAAATCAGCACTAGGCCCAAAGTTAATGGACAGGCTGGACGGATGACCTTTTATTGGACAATAGTCAAACCAGGAGAGTCAATAACATTTGAGTCTAATGGTGCATTCCTAGCTCCTAGATATGCTTTTGAGATTGTCTCCGTTGGGAATGGGAAACTATTCAGGAGTGAACTGAATATTGAATCATGCTCTACCAAATGTCAAACAGAAATAGGAGGAATTAATACAAACAAAAGCTTTCACAGTGTTCACAGAAACACTATCGGAGACTGTCCCAAATATGTGAATGTCAAATCTCTAAAGCTTGCCACGGGACTCAGAAATGTCCCAGCAATAACATCAAGAGGCTTGTTTGGAGCAATAGCCGGGTTTATAGAAGGTGGATGGCCTGGACTGATCAATGGATGGTACGGGTTTCAACATAGGAATGAAGAAGGAACAGGCATAGCGGCAGACAAGGAGTCAACTCAGAAGGCAATAGACCAGATAACGTCCAAAGTAAATAATATCGTCGACAGAATGAATACAAATTTCGAGTCTGTGCAACACGAATTCAGTGAAATAGAGGGGAGGATAAACCAGTTGTCGAAACATGTAGATGATTCTGTGGTCGACATCTGGTCATATAATGCACAGCTTCTCGTTTTGCTTGAAAATGAGAAGACCCTGGATCTCCACGATTCCAATGTCAGAAATCTCCATGAGAAGGTTAGAAGGATGCTAAAGGACAATGCCAAAGACGAGGGGAACGGATGTTTCACCTTTTACCATAAGTGTGATAATGAATGCATTGAAAGGGTTAGAAACGGAACATATGATCACAAGGAATTCGAAGAAGAATCTAAAATAAATCGTCAGGAGATCGAGGGAGTGAAATTAGACTCTAGTGGGAATGTGTATAAAATACTGTCAATTTACAGCTGCATTGCAAGCAGTCTCGTATTGGCAGCACTCATCATGGGTTTCATCCTCTGGGCGTGCAGTAACGGATCATGTAGATGTACCATTTGCATTTAG
>A_/_H11N9|KF259212|A/northern_shoveler/Hong_Kong/MPK276/2009
ATGAAGAAAACACTGCTATTTGCAGCTATTTTCCTTTATGTAAGGGCAGATGAAATCTGTATCGGCTATTTAAGTAACAACTCAACAGACAAAGTTGACACAATAATTGAGAACAATGTCACCGTAACTAGCTCAGTGGAACTAGTCGAAACAGAACACACTGGGTCATTCTGTTCAATTAATGGGAAACAACCAATAAGCCTTGGAGATTGCTCCTTTGCTGGGTGGATATTGGGAAATCCCATGTGTGATGGCCTAATTGGTAAGACTTCATGGTCTTACATTGTGGAAAAGCCCAACCCAGCAAACGGAATCTGTTACCCAGGAACATTGGAGAATGAAGAAGAACTGAGATTGAAATTCAGTAGAGTCCTGGAATTCAGCAAATTCGAAGCATTCACATCAAATGGATGGGGTGCTGTGAATTCAGGAGCAGGAGTGACTGCTGCATGCAAGTTTGGGAGCTCCAATTCCTTCTTCCGAAACATGGTATGGCTGATACACCAATCAGGAACATACCCTGTAATAAAGAGGACCTTCAACAACACCAAAGGAAGAGATGTGTTGGTTGTTTGGGGAATTCATCACCCTGCCACACTGAAAGAGCACCAGGATCTATACAAGAAGGACAGCTCCTATGTAGCAGTGGGTTCAGAAACCTACAACAGGAGATTCATACCAGAAATCAGCACTAGGCCCACAGTTAATGGGCAGGCTGGACGGATGACCTTTTATTGGACAATAGTCAAACCAGGAGAATCAATAACATTTGAGTCTAATGGTGCATTCCTAGCTCCCAGATATGCTTTTGAGATTGTCTCCGTTGGGAATGGAAAACTATTCAGGAGTGAACTGAATATTGAATCATGCTCTACCAAATGTCAAACGGAAATAGGAGGAATTAATACAAACAAAAGCTTTCACAGTGTTCACAGAAACACTATCGGAGACTGTCCCAAATATGTGAATGTCAAATCTCTAAAGCTTGCCACGGGACTCAGAAATGTCCCAGCAATAGCATCAAGAGGCTTGTTTGGAGCAATAGCCGGGTTTATAGAAGGTGGATGGCCCGGACTGATCAATGGATGGTACGGGTTTCAACATAGAAATGAAGAAGGAACAGGCATAGCAGCAGACAAAGAGTCAACTCAGAAGGCAATAGACCAGATAACATCCAAAGTAAATAATATAGTCGACAGAATGAATACAAATTTCGAGTCTGTGCAACACGAATTCAGTGAAATAGAGGAGAGGATAAACCAGTTGTCGAAACATGTAGATGATTCTGTGGTCGACATCTGGTCATATAATGCACAACTTCTCGTTTTGCTTGAAAATGAGAAAACCCTGGACCTCCACGATTCCAATGTCAGAAATCTCCATGAGAAGGTTAGAAGAATGCTAAAGGACAATGCCAAAGACGAGGGGAACGGATGTTTCACCTTTTACCATAAGTGTGATAATGAATGCATCGAAAGGGTTAGAAACGGGACATATGATCACAAGGAATTCGAAGAAGAATCTAAAATCAATCGTCAGGAGATCGAGGGAGTGAAATTAGACTCTAGTGGGAATGTGTATAAAATACTGTCAATTTACAGCTGCATTGCAAGCAGTCTCGTATTGGCAGCGCTCATCATGGGTTTCATCCTCTGGGCGTGCAGTAATGGATCATGTAGATGTACCATTTGCATTTAG
>A_/_H11N9|KF259211|A/duck/Guangdong/4323/2007
ATGAAGAAAACACTGCTATTTGCAGTTATTTTCCTTTATGTAAGGGCAGATGAAATCTGTATCGGCTATTTAAGCAACAACTCAACAGACAAAGTTGACACAATAATAGAGAACAATGTCACGGTAACTAGTTCAGTGGAACTAGTTGAAACAGAACACACTGGATCATTCTGTTCAATCAAGGGGAAACAACCAATAAGCCTTGRAGATTGCTCCTTTGCTGGCTGGATATTGGGAAATCCCATGTGTGATAACCTAATTGGTAAGACTTCATGGTCCTACATTGTGGAGAAACCCAATCCAGCAAACGGAATCTGTTATCCAGGAACATTGGATAATGAAGAAGAACTAAGATTGAAATTCAGTGGAGTCCTGGAGTTCAGCAAATTCGAAGTATTCACGTCAAACGGATGGGGTGCTGTGAATTCAGGAGCAGGAGTGACTGCTGCATGCAAGTTTGGGAGCTCCAATTCCTTCTTCCGAAACATGGTATGGCTGATACACCAATCAGGGACATATCCTGTAATAAAGAGGACCTTCAACAACACCAAAGGAAGAGATGTGTTGATTGTTTGGGGAATTCACCACCCTGCCACACTGAAAGAGCACCAGGATCTATACAAGAAGGACAGCTCCTATGTAGCAGTGGGTTCAGAAACCTACAACAGGAGATTCATACCAGAAATCAGCACTAGACCCAGAGTTAATGGACAGGCTGGAAGGATGACATTTTATTGGACAATAGTCAAACCTGGAGAGTCAATAACATTTGAATCTAATGGTGCATTCCTGGCTCCTAAATATGCTCTTGAGATTGTTTCCGTTGGAAATGGAAAACTATTCAGGAGTGAGCTGAATATTGAATCATGCTCTACCAAATGTCAAACAGAAATAGGAGGAATTAATACAAACAAAAGCTTTCACAGTGTTCATAGAAACACTATCGGAGACTGTCCCAAATATGTGAACATCAAATCTCTAAAGCTTGCAACAGGGCTCAGAAATGTCCCAGCAATAGCATCAAGAGGCTTGTTTGGAGCAATAGCCGGATTTATAGAAGGTGGATGGCCTGGACTGATCAATGGATGGTACGGATTTCAACATAGAAATGAAGAAGGAACAGGCATAGCAGCAGACAAGGAATCAACTCAGAAGGCAATAGACCAGATAACGTCCAAAGTAAATAATATCGTCGACAGAATGAATACAAATTTCGAGTCTGTGCAACACGAATTCAGTGAAATAGAGGAGAGGATAAACCAGTTGTCGAAACATGTAGATGATTCTGTGGTCGACATCTGGTCATATAATGCACAACTCCTAGTTTTGYTTGAAAATGAAAAAACCCTGGACCTCCACGATTCCAATGTCAGAAATCTCCATGAGAAGGTTAGAAGGATGCTAAAAGACAAYGCCAAAGACGAGGGGAACGGGTGTTTCACCTTTTACCATAAGTGTGATAATGAGTGCATCGAAAGGGTTAGGAACGGAACATATGATCACAAAGAATTCGAAGAAGAATCTAAAATCAATCGTCAGGAGATCGAGGGAGTGAAATTGGACTCCAGTGGGAATGTGTATAAAATACTGTCAATTTACAGCTGCATTGCAAGCAGTCTCGTATTGGCAGCACTCATTATGGGTTTCATCCTCTGGGCATGCAGTAATGGATCATGTAGATGTACCATTTGCATTTAG
>A_/_H11N9|KF259210|A/northern_pintail/Hong_Kong/MPC2085/2007
ATGAAGAAAACACTGCTATTTGCAGCTATTTTCCTTTATGTAAAGGCAGATGAAATCTGTATCGGCTATTTAAGCAACAACTCAACAGACAAAGTTGACACAATAATTGAGAACAATGTCACTGTAACTAGCTCAGTGGAACTAGTCGAAACAGAACACACTGGGTCATTCTGTTCAATCAATGGGAAACAACCAATAAGCCTTGGAGATTGCTCCTTTGCTGGGTGGATATTGGGAAATCCCATGTGTGATGACCTAATTGGTAAGACTTCATGGTCCTACATTGTGGAGAAGCCCAACCCAGCAAACGGAATCTGTTACCCAGGAACATTGGAGAATGAAGAAGAACTGAGATTGAAATTCAGTGGAGTCCTGGAATTCAGCAAATTCGAAGCATTCACATCAAACGGATGGGGTGCTGTGAATTCAGGAGCAGGAGTGACCGCTGCATGCAAGTTTGGGAGCTCCAATTCATTCTTCCGAAACATGGTATGGCTGATACACCAATCAGGAACATACCCTGTAATAAAGAGAACCTTCAACAACACCAAAGGAAGAGATGTGTTGATTGTTTGGGGAATTCACCACCCTGCCACACTGAAAGAGCACCAGGACCTATACAAGAAGGACAGCTCCTATGTAGCAGTGGGTTCAGAAACCTACAACAGGAGATTCATACCAGAAATCAGCACTAGGCCCAAAGTTAATGGACAGGCTGGACGGATGACATTTTATTGGACAATAGTCAAACCAGGGGAGTCAATAACATTTGAGTCTAATGGTGCATTCCTGGCTCCTAGATATGCTTTTGAGATTGTCTCCGTTGGGAATGGAAAACTATTCAGGAGTGAACTGAATATTGAATCATGCTCTACCAAATGTCAAACAGAAATAGGAGGAATTAATACAAACAAAAGCTTTCACAGTGTTCACAGAAACACTATCGGAGACTGTCCCAAATATGTGAATGTCAAATCTCTAAAGCTTGCCACGGGACTCAGAAATGTCCCAGCAATAGCATCAAGAGGCTTGTTTGGAGCAATAGCCGGATTTATAGAAGGTGGATGGCCTGGACTGATCAATGGATGGTACGGGTTTCAACATAGGAATGAAGAAGGAACAGGCATAGCAGCAGACAAGGAGTCAACTCAGAAGGCAATAGACCAGATAACGTCCAAAGTAAATAATATCGTCGACAGAATGAATACAAATTTCGAGTCTGTGCAACACGAATTCAGTGAAATAGAGGAGAGGATAAACCAGTTGTCGAAACATGTAGATGATTCTGTGGTCGACATCTGGTCATATAATGCACAACTTCTCGTTTTGCTTGAAAATGAGAAGACCCTGGACCTCCACGATTTCAATGTCAGAAATCTCCATGAGAAGGTTAGAAGGATGCTAAAAGACAATGCCAAAGACGAGGGGAACGGATGTTTCACCTTTTACCATAAGTGTGATAATGAATGCATCGAAAGGGTTAGAAACGGAACATATGATCACAAGGAATTCGAAGAAGAATCTAAAATCAATCGTCAGGAGATCGAGGGAGTGAAATTAGACTCTAGTGGGAATGTGTATAGAATACTGTCAATTTACAGCTGCATTGCAAGCAGTCTCGTATTGGCAGCGCTCATCATGGGTTTCATCCTCTGGGCGTGCAGTAATGGATCATGTAGATGTACCATTTGCATTTAG
>A_/_H11N9|KF259209|A/common_teal/Hong_Kong/MPD322/2007
ATGAAGAAAACACTGCTATTTGCAGCTATTTTCCTTTATGTAAAGGCAGATGAAATCTGTATCGGCTATTTAAGCAACAACTCAACAGACAAAGTTGACACAATAATTGAGAACAATGTCACTGTAACTAGCTCAGTGGAACTAGTCGAAACAGAACACACTGGGTCATTCTGTTCAATCAATGGGAAACAACCAATAAGCCTTGGAGATTGCTCCTTTGCTGGGCGGATATTGGGAAATCCCATGTGTGATGACCTAATTGGTAAGACTTCATGGTCCTACATTGTGGAGAAGCCCAACCCAGCAAACGGAATCTGTTACCCAGGAACATTGGAGAATGAAGAAGAACTGAGATTGAAATTCAGTGGAGTCCTGGGATTCAGCAAATTCGAAGCATTCACATCAAACGGATGGGGTGCTGTGAATTCAGGAGCAGGAGTGACCGCTGCATGCAAGTTTGGGAGCTCCAATTCATTCTTCCGAAACATGGTATGGCTGATACACCAATCAGGAACATACCCTGTAATAAAGAGAACCTTCAACAACACCAAAGGAAGAGATGTGTTGATTGTTTGGGGAATTCACCACCCTGCCACACTGAAAGAGCACCAAGACCTATACAAGAAGGACAGCTCCTATGTAGCAGTGGGTTCAGAAACCTACAACAGGAGATTCATACCAGAAATCAGCACTAGGCCCAAAGTTAATGGACAGGCTGGACGGATGACATTTTATTGGACAATAGTCAAACCAGGGGAGTCAATAACATTTGAGTCTAATGGTGCATTCCTGGCTCCTAGATATGCTTTTGAGATTGTCTCCGTTGGGAATGGAAAACTATTCAGGAGTGAACTGAATATTGAATCATGCTCTACCAAATGTCAAACAGAAATAGGAGGAATTAATACAAACAAAAGCTTTCACAGTGTTCACAGAAACACTATCGGAGACTGTCCCAAATATGTGAATGTCARATCTCTAAAGCTTGCCACGGGACTCAGAAATGTCCCAGCAATAGCATCAAGAGGCTTGTTTGGAGCAATAGCCGGATTTATAGAAGGTGGATGGCCTGGACTGATCAATGGATGGTACGGGTTTCAACATAGGAATGAAGAAGGAACAGGCATAGCAGCAGACAAGGAGTCAACTCAGAAGGCAATAGACCAGATAACGTCCAAAGTAAATAATATCGTCGACAGAATGAATACAAATTTCGAGTCTGTGCAACACGAATTCAGTGAAATAGAGGAGAGGATAAACCAGTTGTCGAAACATGTAGATGATTCTGTGGTCGACATCTGGTCATATAATGCACAACTTCTCGTTTTGCTTGAAAATGAGAAGACCCTGGACCTCCACGATTCCAATGTCAGAAATCTCCATGAGAAGGTTAGAAGGATGCTAAAAGACAATGCCAAAGACGAGGGGAACGGATGTTTCACCTTTTACCATAAGTGTGATAATGAATGCATCGAAAGGGTTAGAAACGGAACATATGATCACAAGGAATTCGAAGAAGAATCTAAAATCAATCGTCAGGAGATCGAGGGAGTGAAATTAGACTCTAGTGGGAATGTGTATAGAATACTGTCAATTTACAGCTGCATTGCAAGCAGTCTCGTATTGGCAGCGCTCATCATGGGTTTCATCCTCTGGGCGTGCAGTAATGGATCATGTAGATGTACCATTTGCATTTAG
>A_/_H11N9|KF259208|A/wild_waterfowl/Hong_Kong/MPC729/2006
ATGAAGAAAACACTGCTATTTGCAGCTATTTTCCTTTATGTAAAGGCAGATGAAATCTGTATCGGCTATTTAAGCAACAACTCAACAGACAAAGTTGACACAATAATTGAGAACAATGTCACTGTAACTAGCTCAGTGGAACTAGTTGAAACAGAACACACTGGGTCATTCTGTTCAATCAATGGGAAACAACCAATAAGCCTTGGAGATTGCTCCTTTGCTGGGTGGATATTGGGAAATCCCATGTGTGATGACCTAATTGGTAAGACTTCATGGTCCTACATTGTGGAGAAGCCCAACCCAGCAAACGGAATCTGTTACCCAGGAACATTGGAGAATGAAGAAGAACTGAGATTGAAATTCAGTGGAATCCTGGAATTCAGCAAATTCGAAGCATTCACATCAAACGGATGGGGTGCTGTGAATTCAGGAGCAGGAGTGACCGCTGCATGCAAGTTTGGGAGCTCCAATTCATTCTTCCGAAACATGGTATGGCTGATACACCAATCAGGAACATACCCTGTAATAAAGAGAACCTTCAACAACACCAAAGGAAGAGATGTGTTGATTGTTTGGGGAATTCACCACCCTGCCACACTGAAAGAGCACCAGGACCTATACAAGAAGGACAGCTCCTATGTAGCAGTGGGTTCAGAAACCTACAACAGGAGATTCATACCAGAAATCAGCACTAGGCCCAAAGTTAATGGACAGGCTGGACGGATGACATTTTATTGGACAATAGTCAAACCAGGGGAGTCAATAACATTTGAGTCTAATGGTGCATTCCTGGCTCCTAGATATGCTTTTGAGATTGTCTCCGTTGGGAATGGAAAACTATTCAGGAGTGAACTGAATATTGAATCATGCTCTACCAAATGTCAAACAGAAATAGGAGGAATTAATACAAACAAAAGCTTTCACAGTGTTCACAGAAACACTATCGGAGACTGTCCCAAATATGTGAATGTCAAATCTCTAAAGCTTGCCACGGGACTCAGAAATGTCCCAGCAATAGCATCAAGAGGCTTGTTTGGAGCAATAGCCGGATTTATAGAAGGTGGATGGCCTGGACTGATCAATGGATGGTACGGGTTTCAACATAGGAATGAAGAAGGAACAGGCATAGCAGCAGACAAGGAGTCAACTCAGAAGGCAATAGACCAGATAACGTCCAAAGTAAATAATATCGTCGACAGAATGAATACAAATTTCGAGTCTGTGCAACACGAATTCAGTGAAATAGAGGAGAGGATAAACCAGTTGTCGAAACATGTAGATGATTCTGTGGTCGACATCTGGTCATATAATGCACAACTTCTCGTTTTGCTTGAAAATGAGAAGACCCTGGACCTCCACGATTCCAATGTCAGAAATCTCCATGAGAAGGTTAGAAGGATGCTAAAAGACAATGCCAAAGACGAGGGGAACGGATGTTTCACCTTTTACCATAAGTGTGATAATGAATGCATCGAAAGGGTTAGAAACGGAACATATGATCACAAGGAATTCGAAGAAGAATCTAAAATCAATCGTCAGGAGATCGAGGGAGTGAAATTAGACTCTAGTGGGAATGTGTATAGAATACTGTCAATTTACAGCTGCATTGCAAGCAGTCTCGTATTGGCAGCGCTCATCATGGGTTTCATCCTCTGGGCGTGCAGTAATGGATCATGTAGATGTACCATTTGCATTTAG
>A_/_H11N9|KF259207|A/eurasian_wigeon/Hong_Kong/MPK655/2009
ATGAAGAAAACACTGCTATTTGCAGCTATTTTCCTTTATGTAAAGGCAGATGAAATCTGTATCGGCTACTTAAGCAACAACTCAACAGACAAAGTTGACACAATAATTGAAAACAATGTCACTGTAACTAGCTCAGTGGAACTAGTCGAAACAGAACACACTGGGTCATTCTGTTCAATCAATGGGAAACAACCAATAAGCCTTGGAGATTGCTCCTTTGCTGGGTGGATATTGGGAAATCCCATGTGTGATGACCTAATTGGTAAGACTTCATGGTCCTACATTGTGGAGAAGCCCAACCCAGCAAACGGAATCTGTTACCCAGGAACATTGGAGAATGAAGAAGAACTGAGATTGAAATTCAGTGAAGTCCTGGAATTCAGCAAATTCGAAGCATTCACATCAAACGGATGGGGTGCTGTAAATTCAGGAGCAGGAGTGACTGCTGCATGCAAGTTTGGGAGCTCCAATTCCTTCTTCCGAAACATGGTATGGCTGATACACCAATCAGGAACATACCCTGTAATAAAGAGGACCTTCAACAACACCAAGGGAAGAGATGTGTTGATTGTTTGGGGAATTCACCACCCTGCAACACTGAAAGAGCACCAGGATCTATACAAGAAGGACAGCTCCTATGTAGCAGTGGGTTCAGAAACCTACAACAGGAGATTCATACCAGAAATCAGCACTAGGCCCAAAGTTAATGGACAGGCTGGACGGATGACCTTTTATTGGACAATAGTCAAACCAGGAGAGTCAATAACATTTGAGTCTAATGGTGCATTCCTAGCTCCTAGATATGCTTTTGAGATTGTCTCCGTTGGGAATGGGAAACTATTCAGGAGTGAACTGAATATTGAATCATGCTCTACCAAATGTCAAACAGAAATAGGAGGAATTAATACAAACAAAAGCTTTCACAGTGTTCACAGAAACACTATCGGAGACTGTCCCAAATATGTGAATGTCAAATCTCTAAAGCTTGCCACGGGACTCAGAAATGTCCCAGCAATAACATCAAGAGGCTTGTTTGGAGCAATAGCCRGGTTTATAGAAGGTGGATGGCCTGGACTGATCAATGGATGGTACGGGTTTCAACATAGGAATGAAGAAGGAACAGGCATAGCGGCAGACAAGGAGTCAACTCAGAAGGCAATAGACCAGATAACGTCCAAAGTAAATAATATCGTCGACAGAATGAATACAAATTTCGAGTCTGTGCAACACGAATTCAGTGAAATAGAGGAGAGGATAAACCAGTTGTCGAAACATGTAGATGATTCTGTGGTCGACATCTGGTCATATAATGCACAGCTTCTCGTTTTGCTTGAAAATGAGAAGACCCTGGATCTCCACGATTCCAATGTCAGAAATCTCCATGAGAAGGTTAGAAGGATGCTAAAGGACAATGCCAAAGACGAGGGGAACGGATGTTTCACCTTTTACCATAAGTGTGATAATGAATGCATTGAAAGGGTTAGAAACGGAACATATGATCACAAGGAATTCGAAGAAGAATCTAAAATAAATCGTCAGGAGATCGAGGGAGTGAAATTAGACTCTAGTGGGAATGTGTATAAAATACTGTCAATTTACAGCTGCATTGCAAGCAGTCTCGTATTGGCAGCACTCATCATGGGTTTCATCCTCTGGGCGTGCAGTAACGGATCATGTAGATGTACCATTTGCATTTAG
>A_/_H11N9|KF259205|A/common_teal/Hong_Kong/MPL1075/2011
ATGAAGAAAACACTGCTATTTGCAGCTATTTTCCTTTATGCAAAGGCAGATGAAATCTGCATCGGCTATTTAAGCAACAATTCAACAGACAAAGTCGACACAATAATCGAGAACAATGTCACGGTAACTAGCTCAGTGGAACTAGTCGAGACAGAACACACTGGATCATTCTGTTCAATCAATGGGAAACAACCAATAAGCCTTGGAGATTGCTCTTTCGCTGGGTGGATATTGGGGAATCCCATGTGTGATGACCTAATTGGTAAGACTTCATGGTCTTACATCGTGGAGAAACCCAACCCAGCAAACGGAATCTGTTACCCAGGAACATTGGAGAATGAAGAAGAACTGAGATCGAAATTCAGTGGAGTCCTGGAATTCAGCAAATTCGAAGCATTCACATCAAACGGATGGGGTGCTGTAAATTCAGGAGCAGGAGTGACTGCTGCATGTAAGTTTGGGAGCTCCAATTCCTTCTTCCGAAACATGGTATGGCTGATACACCAATCAGGAACATATCCTGTAATAAAGAGGACCTTCAACAACACCAAAGGAAGAGATGTGTTGGTTGTTTGGGGAATTCACCACCCTGCCACACTGAAAGAGCATCAGGACCTATACAAGAAGGACAGCTCCTATGTAGCAGTGGGTTCAGAAACCTACAACAGGAGATTCATACCAGAAATCAGCACTAGGCCCAAAGTTAATGGACAGGCTGGACGGATGACATTTTATTGGACAATAGTCAAACCAGAGGAGTCAATAACATTTGAATCTAATGGTGCATTCCTGGCTCCTAGATATGCTTTTGAGATTGTCTCTGTTGGAAATGGGAAACTATTCAGGAGTGAACTGAATATTGAATCATGCTCTACCAAATGTCAAACGGAAATAGGAGGAATTAATACAAACAAAAGCTTTCACAGTGTTCATAGAAACACTATCGGAGACTGTCCCAAATATGTGAATGTCAAATCGTTAAAGCTTGCCACGGGACTCAGAAATGTCCCAGCAATAGCATCAAGAGGCTTGTTCGGAGCAATAGCCGGGTTTATAGAAGGTGGATGGCCTGGACTGATCAATGGATGGTACGGGTTTCAACACAGGAATGAAGAAGGAACAGGTATAGCAGCAGACAAGGAGTCAACTCAGAAGGCAATAGACCAGATAACGTCCAAAGTAAATAATATCGTCGACAGGATGAATACAAATTTCGAGTCTGTGCAACACGAATTCAGTGAAATAGAGGAGAGGATAAACCAATTGTCGAAACATGTAGATGATTCTGTGGTTGACATCTGGTCATATAATGCACAACTCCTCGTTTTGCTTGAAAATGAGAAGACCCTGGACCTCCATGATTCCAATGTCAGAAATCTCCATGAGAAGGTTAGGAGAATGCTAAAGGACAATGCCAAAGATGAGGGGAACGGGTGTTTCACCTTTTACCATAAGTGTGATAATGAATGCATCGAAAGGGTTAGGAACGGGACATACGATCACAAAGAATTCGAGGAAGAATCTAAAATCAATCGTCAGGAGATCGAGGGAGTGAAATTAGACTCCAGTGGGAATGTCTATAAAATACTGTCAATTTACAGCTGCATTGCAAGCAGTCTCATATTGGCAGCACTCATCATGGGTTTCATCCTCTGGGCGTGCAGTAATGGATCATGTAGATGTACCATTTGCATTTAG
>A_/_H11N9|KF259204|A/duck/Jiangxi/22620/2012
ATGAAGAAAACACTGCTATTTGCAGCTATTTTCCTTTATGTGAAGGCAGATGAAATCTGCATCGGATACTTAAGCAACAACTCAACAGACAAAGTTGACACAATAATCGAGAACAATGTCACGGTAACTAGCTCAGTGGAACTAGTCGAAACAGAACACACTGGATCATTCTGTTCAATCAATGGGAAACAACCAATAAGCCTTGGAGATTGCTCCTTCGCTGGGTGGATATTGGGGAATCCAATGTGTGATGACCTAATTGGTAAGACTTCATGGTCTTACATCGTGGAGAAACCCAACCCAGCAAACGGAATCTGTTACCCAGGAACATTGGAGAATGAAGAAGAACTGAGATTGAAATTCAGTGGAGTCCTGGAATTCAACAAATTCGAAGCATTCACATCAAACGGATGGGGTGCTGTAAATTCAGGAGCAGGAGTGACTGCTACATGTAAATTTGGGAGCTCCAATTCTTTCTTCCGAAACATGGTATGGCTGATACACCAATCAGGAACATACCCTGTAATAAAGAGGACCTTCAACAACACCAAAGGAAGAGATGTGTTGGTTGTTTGGGGAATTCACCACCCTGCCACACTGAAAGAGCATCAGGACCTATACAAGAAGGACAGCTCCTATGTAGCAGTGGGTTCAGAAACTTACAACAGGAGATTCATACCAGAAATCAGCACTAGGCCCAAAGTTAATGGACAGGCTGGACGGATGACATTTTATTGGACAATAGTCAAACCAGGGGAGTCAATAACATTTGAATCTAATGGTGCATTCCTGGCTCCTAGATATGCTTTTGAGATTGTCTCTGTTGGAAATGGGAAACTATTCAGGAGTGAACTGAATATTGAATCATGCTCTACCAAGTGTCAAACAGAAATAGGAGGAATCAATACAAACAAGAGCTTTCACAGTGTTCATAGAAACACTATCGGAGACTGTCCCAAATATGTGAATGTCAAATCTTTAAAGCTTGCCACGGGACTCAGAAATGTCCCAGCAATAGCATCAAGAGGCTTGTTTGGAGCAATAGCCGGGTTTATAGAAGGTGGATGGCCTGGACTGATCAATGGATGGTACGGGTTTCAACACAGGAATGAAGAAGGAACAGGTATAGCAGCAGACAAGGAGTCAACTCAGAAGGCGATAGACCAAATAACGTCCAAAGTAAATAATATCGTCGACAGGATGAATACAAATTTCGAGTCTGTGCAATACGAATTCAGTGAAATAGAGGAGAGGATAAACCAATTGTCGAAACATGTAGATGATTCTGTGGTTGACATTTGGTCATATAATGCACAACTCCTCGTTCTGCTTGAAAATGAAAAGACCCTGGACCTCCACGATTCCAATGTCAGAAATCTCCATGAGAAGGTTAGGAGGATGCTAAAGGACAATGCCAAAGATGAGGGGAACGGATGTTTCACCTTTTACCATAAGTGTGATAACGAATGCATCGAAAGGGTTAGGAACGGGACATACGATCACAAAGAATTCGAGGAAGAGTCTAAAATCAATCGTCAGGAGATCGAGGGAGTGAAATTAGACTCCAGTGGGAATGTATATAAAATACTGTCAATTTACAGCTGCATTGCAAGCAGTCTCGTATTGGCAGCACTCATCATGGGTTTCATCCTCTGGGCGTGCAGTAATGGATCATGTAGATGTACCATTTGCATTTAG
>A_/_H11N9|KF259203|A/duck/Jiangxi/22597/2012
ATGAAGAAAACACTGCTATTTGCAGCTATTTTCCTTTATGTGAAGGCAGATGAAATCTGCATCGGATACTTAAGCAACAACTCAACAGACAAAGTTGACACAATAATCGAGAACAATGTCACGGTAACTAGCTCAGTGGAACTAGTCGAAACAGAACACACTGGATCATTCTGTTCAATCAATGGGAAACAACCAATAAGCCTTGGAGATTGCTCCTTCGCTGGGTGGATATTGGGGAATCCCATGTGTGATGACCTAATTGGTAAGACTTCATGGTCTTACATCGTGGAGAAACCCAACCCAGCAAACGGAATCTGTTACCCAGGAACATTGGAGAATGAAGAAGAACTGAGATTGAAATTCAGTGGAGTCCTGGAATTCAACAAATTCGAAGCATTCACATCAAACGGATGGGGTGCTGTAAATTCAGGAGCAGGAGTGACTGCTGCATGTAAGTTTGGGAGCTCCAATTCTTTCTTCCGAAACATGGTATGGCTGATACACCAATCAGGAACATACCCTGTAATAAAGAGGACCTTCAACAACACCAAAGGGAGAGATGTGTTGGTTGTTTGGGGAATTCACCACCCTGCCACACTGAAAGAGCATCAGGACCTATACAAGAAGGACAGCTCCTATGTAGCAGTGGGTTCAGAAACTTACAACAGGAGATTCATACCAGAAATCAGCACTAGGCCCAAAGTTAATGGACAGGCTGGACGGATGACATTTTATTGGACAATAGTCAAACCAGGGGAGTCAATAACATTTGAATCTAATGGTGCATTCCTGGCTCCTAGATATGCTTTTGAGATTGTCTCTGTTGGAAATGGGAAACTATTCAGGAGTGAACTGAATATTGAATCATGCTCTACCAAGTGTCAAACAGAAATAGGAGGAATCAATACAAACAAGAGCTTTCACAGTGTTCATAGAAACACTATCGGAGACTGTCCCAAATATGTGAATGTCAAATCTTTAAAGCTTGCCACGGGACTCAGAAATGTCCCAGCAATAGCATCAAGAGGCTTGTTTGGAGCAATAGCCGGGTTTATAGAAGGTGGATGGCCTGGACTGATCAATGGATGGTACGGGTTTCAACACAGGAATGAAGAAGGAACAGGTATAGCAGCAGACAAGGAGTCAACTCAGAAGGCGATAGACCAAATAACGTCCAAAGTAAATAATATCGTCGACAGGATGAATACAAATTTCGGGTCTGTGCAACACGAATTCAGTGAAATAGAGGAGAGGATAAACCAATTGTCGAAACATGTAGATGATTCTGTGGTTGACATTTGGTCATATAATGCACAACTCCTCGTTCTGCTTGAAAATGAAAAGACCCTGGACCTCCACGATTCCAATGTCAGAAATCTCCATGAGAAGGTTAGGAGGATGCTAAAGGACAATGCCAAAGATGAGGGGAACGGATGTTTCACCTTTTACCATAAGTGTGATAACGAATGCATCGAAAGGGTTAGGAACGGGACATACGATCACAAAGAATTCGAGGAAGAGTCTAAAATCAATCGTCAGGAGATCGAGGGAGTGAAATTAGACTCCAGTGGGAATGTATATAAAATACTGTCAATTTACAGCTGCATTGCAAGCAGTCTCGTATTGGCAGCACTCATCATGGGTTTCATCCTCTGGGCGTGCAGTAATGGATCATGTAGATGTACCATTTGCATTTAG
>A_/_H11N9|KF259202|A/duck/Jiangxi/22537/2012
ATGAAGAAAACACTGCTATTTGCAGCTATTTTCCTTTATGTGAAGGCAGATGAAATCTGCATCGGATACTTAAGCAACAACTCAACAGACAAAGTTGACACAATAATCGAGAACAATGTCACGGTAACTAGCTCAGTGGAACTAGTCGAAACAGAACACACTGGATCATTCTGTTCAATCAATGGGAAACAACCAATAAGCCTTGGAGATTGCTCCTTCGCTGGGTGGATATTGGGGAATCCAATGTGTGATGACCTAATTGGTAAGACTTCATGGTCTTACATCGTGGAGAAACCCAACCCAGCAAACGGAATCTGTTACCCAGGAACATTGGAGAATGAAGAAGAACTGAGATTGAAATTCAGTGGAGTCCTGGAATTCAACAAATTCGAAGCATTCACATCAAACGGATGGGGTGCTGTAAATTCAGGAGCAGGAGTGACTGCTGCATGTAAGTTTGGGAGCTCCAATTCTTTCTTCCGAAACATGGTATGGCTGATACACCAATCAGGAACATACCCTGTAATAAAGAGGACCTTCAACAACACCAAAGGAAGAGATGTGTTGGTTGTTTGGGGAATTCACCACCCTGCCACACTGAAAGAGCATCAGGACCTATACAAGAAGGACAGCTCCTATGTAGCAGTGGGTTCAGAAACTTACAACAGGAGATTCATACCAGAAATCAGCACTAGGCCCAAAGTTAATGGACAGGCTGGACGGATGACATTTTATTGGACAATAGTCAAACCAGGGGAGTCAATAACATTTGAATCTAATGGTGCATTCCTGGCTCCTAGATATGCTTTTGAGATTGTCTCTGTTGGAAATGGGAAACTATTCAGGAGTGAACTGAATATTGAATCATGCTCTACCAAGTGTCAAACAGAAATAGGAGGAATCAATACAAACAAGAGCTTTCACAGTGTTCATAGAAACACTATCGGAGACTGTCCCAAATATGTGAATGTCAAATCTTTAAAGCTTGCCACGGGACTCAGAAATGTCCCAGCAATAGCATCAAGAGGCTTGTTTGGAGCAATAGCCGGGTTTATAGAAGGTGGATGGCCTGGACTGATCAATGGATGGTACGGGTTTCAACACAGGAATGAAGAAGGAACAGGTATAGCAGCAGACAAGGAGTCAACTCAGAAGGCGATAGACCAAATAACGTCCAAAGTAAATAATATCGTCGACAGGATGAATACAAATTTCGAGTCTGTGCAACACGAATTCAGTGAAATAGAGGAGAGGATAAACCAATTGTCGAAACATGTAGATGATTCTGTGGTTGACATTTGGTCATATAATGCACAACTCCTCGTTCTGCTTGAAAATGAAAAGACCCTGGACCTCCACGATTCCAATGTCAGAAATCTCCATGAGAAGGTTAGGAGGATGCTAAAGGACAATGCCAAAGATGAGGGGAACGGATGTTTCACCTTTTACCATAAGTGTGATAACGAATGCATCGAAAGGGTTAGGAACGGGACATACGATCACAAAGAATTCGAGGAAGAGTCTAAAATCAATCGTCAGGAGATCGAGGGAGTGAAATTAGACTCCAGTGGGAATGTATATAAAATACTGTCAATTTACAGCTGCATTGCAAGCAGTCTCGTATTGGCAGCACTCATCATGGGTTTCATCCTCTGGGCGTGCAGTAATGGATCATGTAGATGTACCATTTGCATTTAG
>A_/_H11N9|KF259201|A/duck/Jiangxi/21714/2011
ATGAAGAAAACACTGCTATTTGCAGCTATTTTCCTTTATGTGAAGGCAGATGAAATCTGCATCGGCTATTTAAGCAACAACTCAACAGACAAGGTTGACACAATAATCGAGAACAATGTCACGGTGACTAGCTCAGTGGAACTAGTCGAAACAGAACACACTGGATCATTCTGTTCAATCAATGGGAAACAACCAATAAGTCTTGGAGATTGCTCCTTCGCTGGGTGGATATTGGGGAATCCCATGTGTGATGACCTAATTGGTAAGACTTCATGGTCTTACATCGTGGAGAAGCCCAACCCAGCAAACGGGATCTGTTACCCAGGAACATTGGAGAATGAAGAGGAACTGAGATTGAAATTCAGTGGAGTCCTGGAATTCAGCAAATTCGAAGCATTCACATCAAACGGATGGGGTGCTGTAAATTCAGGGGCAGGAGTGACTGCTGCATGTAAGTTTGGGAGCTCCAATTCCTTCTTCCGAAACACGGTATGGCTGATACACCAATCAGGAACATACCCTGTAATAAAGAGGACCTTCAACAACACCAAAGGAAGAGATGTGTTGGTTGTTTGGGGAGTTCACCACCCTGCCACACTGAAAGAGCATCAGGACCTATACAAGAAAGACAGCTCCTATGTAGCAGTGGGTTCGGAAACCTACAACAGGAGATTCATACCAGAAATCAGCACTAGGCCCAAAGTTAATGGACAGGCTGGAAGGATGACATTTTATTGGACAATAGTCAAACCAGGGGAATCAATAACATTTGAATCTAATGGTGCATTCCTGGCTCCTAGATATGCTTTTGAGATTGTCTCTGTTGGAAATGGGAAACTATTCAGGAGTGAACTGAATATTGAATCATGCTCTACCAAATGTCAAACGGAAATAGGAGGAATTAATACAAACAAAAGCTTTCACAGTGTTCATAGAAACACTATCGGAGACTGTCCCAAATATGTGAATGTCAAATCTTTAAAGCTTGCCACGGGACTCAGAAATGTCCCAGCAATAGCATCAAGAGGCTTGTTTGGAGCAATAGCCGGGTTTATAGAAGGTGGATGGCCTGGACTGATCAATGGATGGTACGGGTTTCAACACAGGAATGAAGAAGGAACAGGAATAGCAGCAGACAAGGAGTCAACTCAGAAGGCAATAGACCAGATAACGTCCAAAGTAAACAATATCGTCGACAGAATGAATACAAATTTCGAATCTGTGCAACACGAGTCCAGTGAAATAGAGGAGAGGATAAACCAATTGTCGAAACATGTAGATGATTCTATGGTTGACATCTGGTCATATAATGCACAACTCCTTGTTTTGCTTGAAAATGAGAAGACCCTGGATCTCCATGATTCCAATGTCAGAAATCTCCATGAGAAGGTTAGGAGGATGCTAAAGGACAATGCCAAAGATGAGGGGAACGGATGTTTCACCTTTTACCATAAGTGTGATAACAAATGCATCGAAAGGGTTAGAAACGGGACATATGATCACAAAGAATTCGAGGAAGAATCTAAAATCAATCGTCAGGAGATCGAGGGAGTAAAATTAGACTCCAGTGGGAATGTATATAAAATACTGTCAATTTACAGCTGCATTGCAAGCAGTCTCGTATTGGCAGCACTCATCATGGGTTTCATCCTCTGGGCGTGCAGTAATGGATCATGTAGATGTACCATTTGCATTTAG
>A_/_H11N9|KF259200|A/duck/Jiangxi/11278/2009
ATGAAGAAAACACTGCTATTCGCAGCTATTTTCCTTCATGTAAAGGCAGATGAAATCTGTATCGGCTACTTAAGCAACAACTCAACAGACAAAGTTGACACAATAATTGAAAACAATGTCACTGTAACTAGCTCAGTGGAACTAGTCGAAACAGAACACACTGGGTCATTCTGTTCAATCAATGGGAAACAACCAATAAGCCTTGGAGATTGCTCCTTTGCTGGGTGGATATTGGGAAATCCCATGTGTGATGACCTAATTGGTAAGACTTCATGGTCCTACATTGTGGAGAAGCCCAACCCAGCAAACGGAATCTGTTACCCAGGAACATTGGAGAATGAAGAAGAACTGAGATTGAAATTCAATGGAGTCCTGGAATTCAGCAAATTCGAAGCATTCACATCAAACGGATGGGGTGCTGTGAATTCAGGAGCAGGAGTGACTGCTGCATGCAAGTTTGGGAGCTCCAATTCCTTCTTCCGAAACATGGTATGGCTGATACACCAATCAGGAACATACCCTGTAATAAAGAGAACCTTCAACAACACCAAAGGAAGAGATGTGTTGATTGTTTGGGGAATTCACCANNCTGCAACACTGAAAGAGCACCAGGATCTATACAAGAAGGACAGTTCCTATGTAGCAGTGGGTTCAGAAACATACAACAGGAGATTCATACCAGAAATCAGCACTAGGCCCAAAGTTAATGGACAGGCTGGACGGATGACCTTTTATTGGACAATAGTCAAACCAGGAGAGTCAATAACATTTGAGTCTAATGGTGCATTCCTAGCTCCTAGATATGCTTTTGAGATTGTCTCCATTGGGAATGGGAAACTATTCAGGAGTGAACTGAATATTGAATCATGCTCTACCAAATGTCAAACAGAAATAGGAGGAATTAATACAAACAAAAGCTTTCACAGTGTTCACAGAAACACTATCGGAGACTGTCCCAAATATGTGAATGTCAAATCTCTAAAGCTTGCCACGGGACTCAGAAATGTCCCAGCAATAGCATCAAGAGGCTTGTTTGGAGCAATAGCCGGGTTTATAGAAGGTGGATGGCCTGGACTGATCAATGGATGGTACGGGTTTCAACATAGGAATGAAGAAGGAACAGGCATAGCAGCAGACAAGGAGTCAACTCAGAAGGCAATAGACCAGATAACGTCCAAAGTAAATAATATCGTCGACAGAATGAATACAAATTTCGAGTCTGTGCAACACGAATTCAGTGAAGTAGAGGAGAGGATAAACCAGTTGTCGAAACATGTAGATGATTCTGTGGTCGACATCTGGTCATATAATGCACAACTTCTCGTTTTGCTTGAAAATGAGAAGACCCTGGACCTCCACGATTCCAATGTCAGAAATCTCCATGAGAAAGTTAGAAGGATGCTAAAGGACAATGCCAAAGACGAGGGGAACGGATGTTTCACCTTTTACCATAAGTGTGATAATGAATGCATCGAAAGGGTTAGAAACGGAACATATGATCACAAGGAATTCGAAGAAGAATCTAAAATCAATCGTCAGGAGATCGAGGGAGTGAAATTAGACTCTAGTGGGAATGTGTATAAAATACTGTCAATTTACAGCTGCATTGCAAGCAGTCTCGTATTGGCAGCACTCATCATGGGTTTCATCCTCTGGGCGTGCAGTAACGGATCATGTAGATGTACCATTTGCATTTAG
>A_/_H11N9|KF259199|A/duck/Guizhou/1078/2011
ATGAAGAAAACACTGCTATTTGCAGCTATTTTCCTTTATGTAAAGGCAGATGAAATCTGCATCGGCTATTTAAGCAACAACTCAACGGACAAGGTTGACACAATAATCGAGAACAATGTCACGGTAACTAGCTCAGTGGAACTAGTCGAAACAGAACACACTGGATCATTCTGTTCAATCAATGGGAAACAACCAATAGGCCTTGGAGATTGCTCCTTCGCTGGGTGGATATTGGGGAATCCCATGTGTGATGACCTAATTGGTAAGACTTCATGGTCTTACATCGTGGAGAAGCCCAACCCAGCAAACGGAATCTGTTACCCAGGAACATTAGAGAATGAAGAGGAACTGAGATTGAAATTCAGTGGAGTCCTGGAATTCAGCAAATTCGAAGCATTCACATCAACCGGATGGGGTGCTGTAAATTCAGGAGCAGGAGTGACTGCTGCATGTAAGTTTGGGAGCTCCAATTCCTTCTTCCGAAACATGGTATGGCTGATACACCAATCAGGAACATACCCTGTAATAAAGAGGACCTTCAACAACACCAAAGGAAGAGATGTGTTGGTTGTTTGGGGAATTCACCACCCTGCCACACTGAAAGAGCATCAGGACCTATATAAGAAAGACAGCTCCTATGTAGCAGTGGGTTCAGAAACCTACAACAGGAGATTCATACCAGAAATCAGCACTAGGCCCAAAGTTAATGGACAGGCTGGAAGGATGACATTTTATTGGACAATAGTCAAACCAGGGGAGTCAATAACATTTGAATCTAATGGTGCATTCCTGGCTCCTAGATATGCTTTTGAAATTGTCTCTGTTGGAAATGGGAAACTATTCAGGAGTGAACTGAATATTGAATCATGCTCTACCAAATGTCAAACGGAAATAGGAGGAATTAATACAAACAAAAGCTTTCACAGTGTTCATAGAAACACTATCGGAGACTGTCCCAAATATGTGAATGTCAAATCTTTAAAGCTTGCCACGGGACTCAGAAATGTCCCAGCAATAGCATCAAGAGGGTTATTTGGAGCAATAGCCGGGTTTATAGAAGGTGGATGGCCTGGACTGATCAATGGATGGTACGGGTTTCAACACAGAAATGAAGAAGGAACAGGTATAGCAGCAGACAAGGAGTCAACTCAGAAGGCAATAGACCAGATAACGTCCAAAGTAAATAATATCGTCGACAAGATGAATACAAATTTCGAGTCTGTGCAACACGAATTCAGTGAAATAGAGGAGAGGATAAACCAATTGTCGAAACATGTAGATGACTCTGTAGTTGACATCTGGTCATATAATGCACAACTCCTCGTTTTGCTTGAAAATGAGAAGACCCTGGACCTCCACGATTCCAATGTCAGAAATCTCCATGAGAAGGTTAGGAGGATGCTAAAGGACAATGCCAAAGATGAGGGGAACGGATGTTTCACCTTTTACCATAAGTGTGATAACGAATGCATTGAAAGGGTTAGAAACGGGACATACGATCACAAAGAATTCGAGGAAGAATCTAAAATCAATCGTCAGGAGATCGAGGGAGTGAAATTAGACTCCAGTGGGAATGTATATAAAATACTGTCAATTTACAGCTGCATTGCAAGCAGTCTCGTATTGGCAGCACTCATCATGGGTTTCATCCTCTGGGCGTGCAGTAATGGATCATGTAGATGTACCATTTGCATTTAA
>A_/_H11N9|CY146724|A/duck/Hunan/S4474/2011
ATGAAGAAAACACTGCTATTTGCAGCTATTTTCCTTTATGTAGAGGCAGATGAAATCTGCATCGGCTATTTAAGCAACAACTCAACGGACAAGGTTGACACAATAATCGAGAACAATGTCACGGTGACTAGCTCAGTGGAACTAGTCGAAACAGAACACACTGGATCATTCTGTTCAATCAATGGGAAACAACCAATAAGCCTCGGAGATTGCTCCTTCGCTGGGTGGATATTGGGGAATCCCATGTGTGATGACCTAATTGGTAAGAATTCATGGTCTTACATCGTGGAGAAGCCCAACCCAGCAAACGGAATCTGTTACCCAGGAACATTGGAGAATGAAGAGGAACTGAGATTGAAATTCAGTGGAGTTCTGGAATTTAGCAAATTTGAAGCATTCACATCAAACGGATGGGGTGCTGTAAATTCAGGAGCAGGAGTGACTGCTGCATGTAAGTTTGGGAGCTCCAGTTCCTTCTTCCGACACATGGTATGGCTGATACACCAATCAGGAACATACCCTGTAATAAAGAGGACCTTCAACAACACCAAGGGAAGAGATGTGTTGGTTGTTTGGGGAATTCACCACCCTGCCACACTGAAAGAGCATCAGGACCTATATAAGAAAGACAGCTCCTATGTAGCAGTGGGTTCAGAAACCTACAACAGGAGATTCATACCAGAAATTAGCACTAGGCCCAAAGTTAATGGACAGGCTGGAAGGATGACATTTTATTGGACAATAGTCAAACCAGGGGAGTCAATAACATTTGAATCTAATGGTGCATTCCTGGCTCCCAGATATGCTTTTGAAATTGTCTCTGTTGGAAATGGGAAACTATTCAGGAGTGAACTGAATATTGAATCATGCTCTACCAAATGTCAAACGGAAATAGGAGGAATTAATACAAACAAAAACTTTCACAGTGTTCATAGAAACACTATCGGAGACTGTCCCAAATATGTGAATGTCAGATCTTTAAAGCTTGCCACGGGACTCAGAAATGTCCCAGCAATAGCATCAAGAGGCTTGTTTGGAGCAATCGCCGGGTTTATAGAAGGTGGATGGCCTGGGCTGATCAATGGATGGTACGGGTTTCAACACAGAAATGAAGAAGGAACAGGTATAGCAGCAGACAAAGAGTCAACTCAGAAGGCAATAGACCAGATAACGTCCAAAGTAAATAATATCGTCGACAGGATGAATACAAATTTCGAGTCTGTGCAACACGAATTCAGTGAAATAGAGGAGAGGATAAACCAATTGTCGAAACATGTAGATGATTCTGTAGTTGACATCTGGTCATATAATGCACAACTCCTCGTTTTGCTTGAAAATGAGAAGACCCTGGACCTCCACGATTCCAATGTCAGAAATCTCCATGAGAAGGTTAGGAGGATGCTAAAGGACAATGCCAAAGATGAGGGGAACGGATGTTTCACCTTTTACCATAAGTGTGATAACGAATGCATTGAAAGGGTTAGAAACGGGACATACGATCACAAAGAATTCGAGGAAGAATCTAAAATCAATCGTCAGGAGATCGAGGGAGTGAAATTAGACTCCAGTGGGAATGTATATAAAATACTGTCAATTTACAGCTGCATTGCAAGCAGTCTCGTATTGGCAGCACTCATCATGGGTTTCATCCTCTGGGCGTGCAGTAATGGATCATGTAGATGTACCATTTGCATTTAG
>A_/_H11N9|CY146716|A/duck/Hunan/S4443/2011
ATGAAGAAACTACTGCTATTTGCAGCTACTCTCTTTTCTATAAAAGCAGATGAAATCTGCATCGGCTACTTAAGCAACAACTCAACAGACAAAGTTGACACAATAATCGAGAACAATGTAACGGTAACCAGCTCAGTGGAACTAGTCGAAACAAAACACACCGGATCATTCTGTTCAATAAATGGAAAACAACCGATAAGCCTCGGTGATTGCTCCTTTGCAGGATGGATATTGGGAAACCCAATGTGTGACGACTTGATTGGTAAGACCTCATGGTCTTACATTGTGGAAAAGCCCAATCCAACAAATGGAATTTGTTACCCAGGGACATTGGAAAATGAGGAGGAACTGAGACTGAAATTCAGTGGAGTCTTGGAATTCAGCAAATTCGAAGTATTCACATCAAATGGATGGGGTGCCGTGAATTCGGGAACAGGAGTGACTGCTGCATGCAAATTCGGAAGCTCCAATTCCTTCTTCCGAAATATGGTATGGCTGATACATCAATCAGGAACATATCCTGTGATAAGGAGGACCTTTAATAACACCAAAGGAAGGGATGTACTGGTTGTTTGGGGAATTCACCACCCTGCTACACTGGAAGAGCAACGAAACCTGTACAAGAAAGACAGTTCCTATGTAGCAGTGGGTTCAGAAACTTATAACAGAAGATTCATCCCAGAAATCAGTACTAGGCCCCAAGTCAATGGGCAGGCTGGACGAATGACATTTTACTGGACAATAGTCAAACCAAAAGAATCAATAACATTTGAGTCTAACGGTGCATTTCTAGCCCCTAAATATGCTTTCGAGATTGTCTCTGTTGGGAATGGGAAATTATTCAGGAGCGAACTGAATATTGAATCATGCTCCACCAAATGTCAGACGGAGATAGGAGGGATCAATACGAACAAAAGCTTCCACAGTGTTCATAGAAACACCATAGGAGACTGTCCCAAGTATGTGAATGTCAAGTCTCTAAAGCTTGCAACAGGGCTTAGAAATGTTCCGGCAATAGCATCAAGAGGTCTGTTCGGAGCAATAGCCGGGTTTATAGAAGGTGGATGGCCTGGATTGATCAATGGATGGTATGGGTTCCAACATAGAAATGAGGAAGGGACAGGCATAGCAGCGGACAAAGAATCAACTCAAAAGGCAGTGGACCAGATAACGTCTAAGGTAAACAATATTGTAGACAGGATGAATACAAATTTTAAGTCTGTGCAACACGAATTTAGTGAAATAGAGGAGAGGATAAATCAGTTATCAAGACATGTGGATGATTCTGTGGTAGACATCTGGTCATATAATGCACAGCTCCTCGTGTTGCTAGAAAATGAAAAGACCTTAGATCTCCATGATTCCAATGTCAGAAATCTCCATGAGAAAGTCAAAAAAATGTTAAAGGACAATGCCAAAGACGAAGGAAATGGATGTTTCACCTTTTATCATAAGTGTGACAATGAATGCATCGAGAAAGTCAGGAATGGAACATATGACCACAAAGAATTCGAAGAGGAATCAAAGATCAACCGCCAGGAGATTGAGGGAGTGAAATTAGATTCTAGTGGGAATGTGTATAAAATACTGTCAATTTACAGTTGCATTGCAAGCAGTCTCGTACTAGCAGCACTCATTATGGGTTTCATCCTTTGGGCATGCAGTAATGGATCATGTAGATGTACCATTTGCATTTAA
>A_/_H11N9|CY146684|A/duck/Hunan/S4137/2011
ATGAAGAAAACACTGCTATTTGCAGCTATTTTCCTTTATGTAGAGGCAGATGAAATCTGCATCGGCTATTTAAGCAACAACTCAACGGACAAGGTTGACACAATAATCGAGAACAATGTCACGGTGACTAGCTCAGTGGAACTAGTCGAAACAGAACACACTGGATCATTCTGTTCAATCAATGGGAAACAACCAATAAGCCTCGGAGATTGCTCCTTCGCTGGGTGGATATTGGGGAATCCCATGTGTGATGACCTAATTGGTAAGAATTCATGGTCTTACATCGTGGAGAAGCCCAACCCAGCAAACGGAATCTGTTACCCAGGAACATTGGAGAATGAAGAGGAACTGAGATTGAAATTCAGTGGAGTCCTGGAATTCAGCAAATTCGAAGCATTCACATCAAACGGATGGGGTGCTGTAAATTCAGGAGCAGGAGTGACTGCTGCATGTAAGTATGGGAGCTCCAGTTCCTTCTTCCGACACATGGTATGGCTGATACACCAATCAGGAACATACCCTGTAATAAAGAGGACCTTCAACAACACCAAGGGAAGAGATGTGTTGGTTGTTTGGGGAATTCACCACCCTGCCACACTGAAAGAGCATCAGGACCTATATAAGAAAGACAGCTCCTATGTAGCAGTGGGTTCAGAAACCTACAACAGGAGATTCATACCAGAAATCAGCACTAGGCCCAAAGTTAATGGACAGGCTGGAAGGATGACATTTTATTGGACAATAGTCAAACCAGGGGAGTCAATAACATTTGAATCTAATGGTGCATTCCTGGCTCCCAGATATGCTTTTGAAATTGTCTCTGTTGGAAATGGGAAACTATTCAGGAGTGAACTGAATATTGAATCATGCTCTACCAAATGTCAAACGGAAATAGGAGGAATTACTACAAACAAAAGCTTTCACAGTGTTCATAGAAACACTATCGGAGACTGTCCCAAATATGTGAATGTCAGATCTTTAAAGCTTGCCACGGGACTCAGAAATGTCCCAGCAATAGCATCAAGAGGCTTGTTTGGAGCAATCGCCGGGTTTATAGAAGGTGGATGGCCTGGACTGATCAATGGATGGTACGGGTTTCAACACAGAAATGAAGAAGGAACAGGTATAGCAGCAGACAAAGAGTCAACTCAGAAGGCAATAGACCAGATAACGTCCAAAGTAAATAATATCGTCGACAGGATGAATACAAATTTCGAGTCTGTGCGACACGAATTCAGTGAAATAGAGGAGAGGGTAAACCAATTGTCGAAACATGTAGATGATTCTGTAGTTGACATCTGGTCATATAATGCACAACTCCTCGTTTTGCTTGAAAATGAGAAGACCCTGGACCTCCACGATTCCAATGTCAGAAATCTCCATGAGAAGGTTAGGAGGATGCTAAAGGACAATGCCAAAGATGAGGGGAACGGATGTTTCACCTTTTACCATAAGTGTGATAACGAATGCATTGAAAGGGTTAGAAACGGGACATACGATCACAAAGAATTCGAGGAAGAATCTAAAATCAATCGTCAGGAGATTGAGGGAGTGAAATTAGACTCCAGTGGGAATGTATATAAAATACTGTCAATTTACAGCTGCATTGCAAGCAGTCTCGTATTAGCAGCACTCATCATGGGTTTTATCCTCTGGGCGTGCAGTAATGGATCATGTAGATGTACCATTTGCATTTAA
>A_/_H11N9|CY146636|A/duck/Hunan/S4013/2011
ATGAAGAAAACACTGCTATTTGCAGCTATTTTCCTTTATGTAGAGGCAGATGAAATCTGCATCGGCTATTTAAGCAACAACTCAACGGACAAGGTTGACACAATAATCGAGAACAATGTCACGGTGACTAGCTCAGTGGAACTAGTCGAAACAGAACACACTGGATCATTCTGTTCAATCAATGGGAAACAACCAATAAGCCTCGGAGATTGCTCCTTCGCTGGGTGGATATTGGGGAATCCCATGTGTGATGACCTAATTGGTAAGAATTCATGGTCTTACATCGTGGAGAAGCCCAACCCAGCAAACGGAATCTGTTACCCAGGAACATTGGAGAATGAAGAGGAACTGAGATTGAAATTCAGTGGAGTCCTGGAATTCAGCAAATTCGAAGCATTCACATCAAACGGATGGGGTGCTGTAAATTCAGGAGCAGGAGTGACTGCTGCATGTAAGTATGGGAGCTCCAGTTCCTTCTTCCGACACATGGTATGGCTGATACACCAATCAGGAACATACCCTGTAATAAAGAGGACCTTCAACAACACCAAGGGAAGAGATGTGTTGGTTGTTTGGGGAATTCACCACCCTGCCACACTGAAAGAGCATCAGGACCTATATAAGAAAGACAGCTCCTATGTAGCAGTGGGTTCAGAAACCTACAACAGGAGATTCATACCAGAAATCAGCACTAGGCCCAAAGTTAATGGACAGGCTGGAAGGATGACATTTTATTGGACAATAGTCAAACCAGGGGAGTCAATAACATTTGAATCTAATGGTGCATTCCTGGCTCCCAGATATGCTTTTGAAATTGTCTCTGTTGGAAATGGGAAACTATTCAGGAGTGAACTGAATATTGAATCATGCTCTACCAAATGTCAAACGGAAATAGGAGGAATTACTACAAACAAAAGCTTTCACAGTGTTCATAGAAACACTATCGGAGACTGTCCCAAATATGTGAATGTCAGATCTTTAAAGCTTGCCACGGGACTCAGAAATGTCCCAGCAATAGCATCAAGAGGCTTGTTTGGAGCAATCGCCGGGTTTATAGAAGGTGGATGGCCTGGACTGATCAATGGATGGTACGGGTTTCAACACAGAAATGAAGAAGGAACAGGTATAGCAGCAGACAAAGAGTCAACTCAGAAGGCAATAGACCAGATAACGTCCAAAGTAAATAATATCGTCGACAGGATGAATACAAATTTCGAGTCTGTGCGACACGAATTCAGTGAAATAGAGGAGAGGGTAAACCAATTGTCGAAACATGTAGATGATTCTGTAGTTGACATCTGGTCATATAATGCACAACTCCTCGTTTTGCTTGAAAATGAGAAGACCCTGGACCTCCACGATTCCAATGTCAGAAATCTCCATGAGAAGGTTAGGAGGATGCTAAAGGACAATGCCAAAGATGAGGGGAACGGATGTTTCACCTTTTACCATAAGTGTGATAACGAATGCATTGAAAGGGTTAGAAACGGGACATACGATCACAAAGAATTCGAGGAAGAATCTAAAATCAATCGTCAGGAGATTGAGGGAGTGAAATTAGACTCCAGTGGGAATGTATATAAAATACTGTCAATTTACAGCTGCATTGCAAGCAGTCTCGTATTAGCAGCACTCATCATGGGTTTCATCCTCTGGGCGTGCAGTAATGGATCATGTAGATGTACCATTTGCATTTAA
>A_/_H11N9|CY146612|A/duck/Hunan/S1607/2012
ATGAAGAAAACACTGCTATTTGCAGCTATTTTCCTTTATGTAGAGGCAGATGAAATCTGCATCGGCTATTTAAGCAACAACTCAACGGACAAGGTTGACACAATAATCGAGAACAATGTCACGGTGACTAGCTCAGTGGAACTAGTCGAAACAGAACACACTGGATCATTCTGTTCAATCAATGGGAAACAACCAATAAGCCTCGGAGATTGCTCCTTCGCTGGGTGGATATTGGGGAATCCCATGTGTGATGACCTAATTGGTAAGAATTCATGGTCTTACATCGTGGAGAAGCCCAACCCAGCAAACGGAATCTGTTACCCAGGAACATTGGAGAATGAAGAGGAACTGAGATTGAAATTCAGTGGAGTTCTGGAATTTAGCAAATTTGAAGCATTCACATCAAACGGATGGGGTGCTGTAAATTCAGGAGCAGGAGTGACTGCTGCATGTAAGTTTGGGGGCTCCAGTTCCTTCTTCCGACACATGGTATGGCTGATACACCAATCAGGAACATACCCTGTAATAAAGAGGACCTTCAACAACACCAAGGGAAGAGATGTGTTGGTTGTTTGGGGAATTCACCACCCTGCCACACTGAAAGAGCATCAGGACCTATATAAGAAAGACAGCTCCTATGTAGCAGTGGGTTCAGAAACCCACAACAGGAGATTCATACCAGAAATTAGCACTAGGCCCAAAGTTAATGGACAGGCTGGAAGGATGACATTTTATTGGACAATAGTCAAACCAGGGGAGTCAATAACATTTGAATCTAATGGTGCATTTCTGGCTCCCAGATATGCTTTTGAAATTGTCTCTGTTGGAAATGGGAAACTATTCAGGAGTGAACTGAATATTGAATCATGCTCTACCAAATGTCAAACGGAAATAGGAGGAATTAATACAAACAAAAGCTTTCACAGTGTTCATAGAAACACTATCGGAGACTGTCCCAAATATGTGAATGTCAGATCTTTAAAGCTTGCCACGGGACTCAGAAATGTCCCAGCAATAGCATCAAGAGGCTTGTTTGGAGCAATCGCCGGGTTTATAGAAGGTGGATGGCCTGGACTGATCAATGGGTGGTACGGGTTTCAACACAGAAATGAAGAAGGAACAGGTATAGCAGCAGACAAAGAGTCAACTCAGAAGGCAATAGACCAGATAACGTCCAAAGTAAATAATATCGTCGACAGGATGAATACAAATTTCGAGTCTGTGCAACACGAATTCAGTGAAATAGAGGAGAGGATAAACCAATTGTCGAAACATGTAGATGATTCTGTAGTTGACATCTGGTCATATAATGCACAACTCCTCGTTTTGCTTGAAAATGAGAAGACCCTGGACCTCCACGATTCCAATGTCAGAAATCTCCATGAGAAGGTTAGGAGGATGCTAAAGGACAATGCCAAAGATGAGGGGAACGGATGTTTCACCTTTTACCATAAGTGTGATAACGAATGCATTGAAAGGGTTAGAAACGGGACATACGATCACAAAGAATTCGAGGAAGAATCTAAAATCAATCGTCAGGAGATCGAGGGAGTGAAATTAGACTCCAGTGGGAATGTATATAAAATACTGTCAATTTACAGCTGCATTGCAAGCAGTCTCGTATTGGCAGCACTCATCATGGGTTTCATCCTCTGGGCGTGCAGTAATGGATCATGTAGATGTACCATTTGCATTTAA
>A_/_H11N9|CY146497|A/mallard/New_Jersey/AI09-5361/2009
ATGAAGAAAATACTGCTCCTTGCAGCAATCATCATCTGCATTCAAGCAGACGAGATCTGCATCGGGTACCTGAGCAACAACTCAACAGAAAAAGTGGACACAATAATTGAGAGTAATGTCACGGTTACTAGCTCAATTGAACTGGTTGAAAATGAGCACACTGGGTCTTTCTGCTCAATCAATGGGAAAGCACCAATAAGTCTTGGTGATTGCTCCTTTGCTGGTTGGATCCTTGGAAACCCAATGTGTGATGATTTGATTGGGAAAACATCATGGTCCTACATCGTGGAGAAACCAAACCCCACCAATGGAATATGTTACCCGGGTACTCTAGAAAATGAAGAGGAATTGAGGCTGAAGTTTAGTGGGGTCCTCGAATTCAGCAAATTTGAAGCCTTCACTTCAAATGGATGGGGAGCAGTAAATTCTGGTGCTGGTGTTACCGCGGCCTGCAAATTTGGAAGCAGTAACTCCTTTTTCAGAAACATGGTATGGTTGATCCACCAATCAGGGACATATCCTGTTATACGGAGGACATTCAAAAACACCAAAGGAAGAGATGTATTAATGGTATGGGGAGTCCACCACCCTGCAACTCTAAAGGAACACCAAGACTTGTACAAAAAGGACAGCTCTTATATAGCAGTAGGCTCAGAAAGTTACAACAGGAGGTTCACTCCTGAAATCAGTACAAGGCCTAAAGTAAATGACCAGGCTGGGAGAATGACATTCTACTGGACCATAGTGAAACCGGGAGAAGCAATAACATTTGAGTCAAATGGCGCATTTCTCGCTCCTCGGTATGCTTTTGAGTTAGTGTCCCTGGGAAACGGGAAATTGTTCAGGAGTGACTTGAGTATTGAGTCTTGCTCAACTAAATGTCAATCCGAAATTGGAGGGATAAACACTAATAGGAGCTTCCACAATGTCCATAGGAACACAATAGGAGACTGCCCCAAATATGTGAATGTTAAATCCCTAAAGCTTGCCACCGGGCTCAGAAATGTTCCTGCGATAGCTACAAGAGGCCTGTTTGGTGCAATAGCTGGTTTCATAGAAGGTGGTTGGCCAGGTCTAATCAATGGTTGGTATGGATTCCAACACAGGAATGAGGAAGGAACAGGGATTGCTGCAGACAAAGAATCAACCCAGAAAGCAATAGACCAAATAACATCTAAAGTCAATAACATTGTTGATCGGATGAATACGGACTTTGAGTCTGTTCAACATGAATTCAGTGAAATTGAGGAGAGAATAAATCAGTTGTCAAAACATGTGGATGATTCTGTTATTGACATATGGTCATACAACGCACAGCTTCTTGTTCTACTAGAAAATGAAAAAACATTAGATCTCCATGATTCTAATGTTCGAAACCTCCATGAAAAGGTCAGACGAATGCTGAAGGACAATGCTAAAGATGAAGGGAATGGTTGTTTTACCTTCTATCACAAGTGTGATAATGAGTGCATTGAAAAAGTCAGGAATGGAACATATGACCATAAGGAATTTGAGGAGGAGTCCAAACTGAACAGACAAGAAATTGAGGGAGTGAAACTGGATTCCAATGGCAACGTCTACAAAATACTGTCAATTTACAGCTGCATTGCAAGCAGTCTTGTGTTGGCAGCAATCATTATGGGTTTCATCCTCTGGGCGTGTAGCAATGGGTCATGTAGATGTACCATTTGCATTTAG
>A_/_H11N9|CY146481|A/mallard/New_Jersey/AI09-5122/2009
ATGAAGAAAATACTGCTCCTTGCAGCAATCATCATCTGCATTCAAGCAGACGAAATCTGCATCGGGTACCTGAGCAACAACTCAACAGAAAAAGTGGACACAATAATTGAGAGTAATGTCACGGTTACTAGCTCAATTGAACTGGTTGAAAATGAGCACACTGGGTCTTTCTGCTCAATCAATGGGAAAGCACCAATAAGTCTTGGTGATTGCTCCTTTGCTGGTTGGATCCTTGGAAACCCAATGTGTGATGATTTGATTGGGAAAACATCATGGTCCTACATCGTGGAGAAACCAAACCCCACCAATGGAATATGTTACCCGGGTACTCTAGAAAATGAAGAGGAATTGAGGCTGAAGTTTAATGGGGTCCTCGAATTCAGCAAATTTGAAGCCTTCACTTCAAATGGATGGGGAGCAGTAAATTCTGGTGCTGGTGTTACCGCGGCCTGCAAATTTGGAAGCAGTAACTCCTTTTTCAGAAACATGGTATGGTTGATCCACCAATCAGGGACATATCCTGTTATACGGAGGACATTCAACAACACCAAAGGAAGAGATGTATTAATGGTATGGGGAGTCCACCACCCTGCAACTCTAAAGGAACACCAAGACTTGTACAAAAAGGACAGCTCTTATATAGCAGTAGGCTCAGAAAGTTACAACAGGAGGTTCACTCCTGAAATCAGTACAAGGCCTAAAGTAAATGGCCAGGCTGGGAGAATGACATTCTACTGGACCATAGTGAAACCGGGAGAAGCAATAACATTTGAGTCAAATGGCGCATTTCTCGCTCCTCGGTATGCTTTTGAGTTAGTGTCCCTGGGAAACGGGAAATTGTTCAGGAGTGACTTGAGTATTGAGTCTTGCTCAACTAAATGTCAATCCGAAATTGGAGGGATAAACACTAATAGGAGCTTCCACAATGTCCATAGGAACACAATAGGAGACTGCCCCAAATATGTGAATGTTAAATCCCTAAAGCTTGCCACCGGGCTCAGAAATGTTCCTGCGATAGCTACAAGAGGCCTGTTTGGTGCAATAGCTGGTTTCATAGAAGGTGGTTGGCCAGGTCTAATCAATGGTTGGTATGGATTCCAACACAGGAATGAGGAAGGAACAGGGATTGCTGCAGACAAAGAATCAACCCAGAAAGCAATAGACCAAATAACATCTAAAGTCAATAACATTGTTGATCGGATGAATACGGACTTTGAGTCTGTTCAACATGAATTCAGTGAAATTGAGGAGAGAATAAATCAGTTGTCAAAACATGTGGATGATTCTGTTATTGACATATGGTCATACAACGCACAGCTTCTTGTTCTACTAGAAAATGAAAAAACATTAGATCTCCATGATTCTAATGTTCGAAACCTCCATGAAAAGGTCAGACGAATGCTGAAGGACAATGCTAAAGATGAAGGGAATGGTTGTTTTACCTTCTATCACAAGTGTGATAATGAGTGCATTGAAAAAGTCAGGAATGGAACATATGACCATAAGGAATTTGAGGAGGAGTCCAAACTGAACAGACAAGAAATTGAGGGAGTGAAACTGGATTCCAATGGCAACGTCTACAAAATACTGTCAATTTACAGCTGCATTGCAAGCAGTCTTGTGTTGGCAGCAATCATTATGGGTTTCATCCTCTGGGCGTGTAGCAATGGGTCATGTAGATGTACCATTTGCATTTAG
>A_/_H11N1|CY146093|A/ruddy_turnstone/New_Jersey/AI09-620/2009
ATGAAGAAAACAATGCTCCTTGCAGCAATCATCATCTGCATTCAAGCAGATGAGATCTGCATCGGATACCTAAGCAACAACTCAACAGAAAAAGTGGACACAATAATTGAGAGTAACGTCACGGTTACTAGCTCAGTTGAACTGGTTGAAAATGAACACACCGGGTCTTTCTGCTCAATCAATGGGAAAGCACCAATAAGTCTTGGTGATTGCTCCTTTGCTGGTTGGATCCTTGGAAATCCAATGTGTGATGATTTGATTGGGAAAACATCATGGTCCTACATCGTTGAGAAACCAAATCCCACCAATGGAATATGTTACCCGGGCACTCTAGAAAATGAAGAGGAATTGAGGCTGAAGTTTAGTGGGGTCCTCGAATTCAGTAAATTTGAAGCCTTCACTTCAAATGGATGGGGAGCAGTAAATTCTGGTGATGGTGTCACCGCAGCCTGCAAATATGGAAGCAGTAGCTCTTTTTTCAGACACATGGTATGGTTGATCCACCAATCAGGGACTTATCCTGTTATACAAAGGACATTCAATAACACAAAAGGAAGAGATGTATTAATGGTATGGGGAGTCCACCACCCTGCATCTCTGAAAGAACAGCAAGACTTGTACAAAAAGGACAGTTCTTACGTAGCAGTAGGTTCAGAAAGCTACAACAGGAGGTTCACTCCTGAGATCAGTACAAGACCTAAAGTAAATGGTCAGGCTGGGAGAATGACATTCTATTGGACTATAGTGAAGCCGGGAGAAGCAATAACATTTGAGTCAAATGGCGCATTTCTCGCTCCTCGGTATGCTTTTGAGTTAGTGTCCCTGGGGAACGGGAAATTGTTCAGGAGTGACTTGAGTATTGGGTCTTGCTCAACTAAATGCCAATCCGAAATTGGAGGGATAAACACTAATAGGAGCTTCCACAATGTCCATAGGAACACAATAGGAGATTGCCCCAAATATGTGAATGTTAAATCCCTAAAGCTTGCTACCGGGCTCAGAAATGTTCCCACGATCGCTACAAGAGGCCTGTTTGGTGCAATAGCTGGTTTCATAGAAGGTGGTTGGCCAGGTCTAATCAATGGTTGGTATGGATTCCAACACAGGAATGAGGAAGGCACAGGGATTGCTGCAGACAAAGAATCAACCCAGAAAGCAATAGACCAAATAACATCTAAAGTCAATAACATTGTTGATCGGATGAATACGAACTTTGAGTCTGTTCAACATGAATTCAGTGAAATTGAAGAGAGAATAAACCAGTTGTCACAACATGTGGATGACTCTATTATTGATATATGGTCATACAATGCACAGCTTCTTGTTCTACTGGAAAATGAAAAAACATTAGATCTCCATGATTCTAATGTTCGAAACCTCCATGAAAAGGTCAGACGAATGCTGCAGGACAATGCTAAAGATGAAGGGAATGGTTGTTTTACTTTCTATCACAAGTGTGATAATGAGTGTATTGAAAAAGTCAGGAATGGAACATATGACCACAAGGAATTTGAGGAGGAGTCCAAACTGAACAGACAAGAAATTGAGGGAGTGAAACTGGATTCCAATGGCAATGTCTACAAAATACTGTCAATTTACAGCTGCATTGCAAGCAGTCTTGTGTTGGCAGCAATCATTATAGGATTCATCCTCTGGGCGTGTAGCAATGGGTCATGTAGATGTACCATTTGCATTTAG
>A_/_H11N1|CY145955|A/herring_gull/New_Jersey/AI09-335/2009
ATGAAGAAAATAATGCTCCTTGCAGCAATCATCATCTGCATTCAAGCAGATGAGATCTGCATCGGATACCTAAGCAACAACTCAACAGAAAAAGTGGACACAATAATTGAGAGTAACGTCACGGTTACTAGCTCAGTTGAACTGGTTGAAAATGAACACACTGGGTCTTTCTGCTCAATCAATGGGAAAGCACCAATAAGTCTTGGTGATTGCTCCTTTGCTGGTTGGATCCTTGGAAATCCAAGGTGTGATGATTTGATTGGGAAAACATCATGGTCCTACATCGTTGAGAAACCAAATCCCACCAATGGAATATGTTACCCGGGCACTCTAGAAAATGAAGAGGAATTGAGGCTGAAGTTTAGTGGGGTCCTCGAATTCAGTAAATTTGAAGCCTTCACTTCAAATGGATGGGGAGCAGTAAATTCTGGTGCTGGTGTCACCGCAGCCTGCAAATATGGAAGCAGTAACTCTTTTTTCAGACACATGGTATGGTTGATCCACCAATCAGAGACTTATCCTGTTATACAAAGGACATTCAATAACACAAAAGGAAGAGATGTATTAATGGTATGGGGAGTCCACCACCCTGCATCTCTAGAAGAACACCGAAACTTGTACAAAAAGGACAGTTCTTACGTAGCAGTAGGTTCAGAAAGCTACAACAGGAGGTTCACTCCTGAGATCAGTACAAGACCTAAAGTAAATGGTCAGGCCGGGAGAATGACATTCTATTGGACTATAGTGAAGCCGGGAGAAGCAATAACATTTGAGTCAAATGGCGCATTTCTCGCCCCTCGGTATGCTTTTGAGTTAGTGTATCTGGGGAACGGGAAATTGTTCAGGAGTGACTTGGGTATTGGGTCTTGCTCAACTAAATGCCAATCCGAAATTGGAGGGATAAACACTAATAGGAGCTTCCACAATGTCCATAGGAACACAATAGGAGATTGCCCCAAATATGTGAATGTTAAATCCCTAAAGCTTGCTACCGGGCTCAGAAATGTTCCCACGATCGCTACAAGAGGCCTGTTTGGTGCAATAGCTGGTTTCATAGAAGGTGGTTGGCCAGGTCTAATCAATGGTTGGTATGGATTCCAACACAGGAATGAGGAAGGCACAGGGATTGCTGCAGACAAAGAATCAACCCAGAAAGCAATAGACCAAATAACATCTAAAGTCAATAACATTGTTGACCGGATGAATACGAACTTTGAGTCTGTTCAACATGAATTCAGTGAAATTGAAGAGAGAATAAACCAGTTGTCACAACATGTGGATGACTCTATTATTGATATATGGTCATACAATGCACAGCTTCTTGTTCTACTGGAAAATGAAAAAACATTAGATCTCCATGATTCTAATGTTCGAAACCTCCATGAAAAGGTCAGACGAATGCTGCAGGACAATGCTAAAGATGAAGGGAATGGTTGTTTTACCTTCTATCACAAGTGTGATAATGAGTGTATTGAAAAAGTCAGGAATGGAACATATGACCACAAGGAATTTGAGGAGGAGTCCAAACTGAACAAACAAGAAATTGGGGGAGTGAAACTGGATTCCAATGGCAATGTCTACAAAATACTGTCAATTTACAGCTGCATTGCAAGCAGTCTTGTGTTGGCAGCAATCATTATGGGATTCATCCTCTGGGCGTGTAGCAATGGGTCATGTAGATGTACCATTTGCATTTAG
>A_/_H11N1|CY145915|A/laughing_gull/New_Jersey/AI09-218/2009
ATGAAGAAAACAATGCTCCTTGCAGCAATCATCATCTGCATTCAAGCAGATGAGATCTGCATCGGATACCTAAGCAACAACTCAACAGAAAAAGTGGACACAATAATTGAGAGTAACGTCACGGTTACTAGCTCAGTTGAACTGGTTGAAAATGAACACACCGGGTCTTTCTGCTCAATCAATGGGAAAGCACCAATAAGTCTTGGTGATTGCTCCTTTGCTGGTTGGATCCTTGGAAATCCAATGTGTGATGATTTGATTGGGAAAACATCATGGTCCTACATCGTTGAGAAACCAAATCCCACCAATGGAATATGTTACCCGGGCACTCTAGAAAATGAAGAGGAATTGAGGCTGAAGTTTAGTGGGGTCCTCGAATTCAGTAAATTTGAAGCCTTCACTTCAAATGGATGGGGAGCAGTAAATTCTGGTGATGGTGTCACCGCAGCCTGCAAATATGGAAGCAGTAGCTCTTTTTTCAGACACATGGTATGGTTGATCCACCAATCAGGGACTTATCCTGTTATACAAAGGACATTCAATAACACAAAAGGAAGAGATGTATTAATGGTATGGGGAGTCCACCACCCTGCATCTCTGAAAGAACAGCAAGACTTGTACAAAAAGGACAGTTCTTACGTAGCAGTAGGTTCAGAAAGCTACAACAGGAGGTTCACTCCTGAGATCAGTACAAGACCTAAAGTAAATGGTCAGGCTGGGAGAATGACATTCTATTGGACTATAGTGAAGCCGGGAGAAGCAATAACATTTGAGTCAAATGGCGCATTTCTCGCTCCTCGGTATGCTTTTGAGTTAGTGTCCCTGGGGAACGGGAAATTGTTCAGGAGTGACTTGAGTATTGGGTCTTGCTCAACTAAATGCCAATCCGAAATTGGAGGGATAAACACTAATAGGAGCTTCCACAATGTCCATAGGAACACAATAGGAGATTGCCCCAAATATGTGAATGTTAAATCCCTAAAGCTTGCTACCGGGCTCAGAAATGTTCCCACGATCGCTACAAGAGGCCTGTTTGGTGCAATAGCTGGTTTCATAGAAGGTGGTTGGCCAGGTCTAATCAATGGTTGGTATGGATTCCAACACAGGAATGAGGAAGGCACAGGGATTGCTGCAGACAAAGAATCAACCCAGAAAGCAATAGACCAAATAACATCTAAAGTCAATAACATTGTTGATCGGATGAATACGAACTTTGAGTCTGTTCAACATGAATTCAGTGAAATTGAAGAGAGAATAAACCAGTTGTCACAACATGTGGATGACTCTATTATTGATATATGGTCATACAATGCACAGCTTCTTGTTCTACTAGAAAATGAAAAAACATTAGATCTCCATGATTCTAATGTTCGAAACCTCCATGAAAAGGTCAGACGAATGCTGCAGGACAATGCTAAAGATGAAGGGAATGGTTGTTTTACTTTCTATCACAAGTGTGATAATGAGTGTATTGAAAAAGTCAGGAATGGAACATATGACCACAAGGAATTTGAGGAGGAGTCCAAACTGAACAGACAAGAAATTGAGGGAGTGAAACTGGATTCCAATGGCAATGTCTACAAAATACTGTCAATTTACAGCTGCATTGCAAGCAGTCTTGTGTTGGCAGCAATCATTATAGGATTCATCCTCTGGGCGTGTAGCAATGGGTCATGTAGATGTACCATTTGCATTTAG
>A_/_H11N8|CY145907|A/ruddy_turnstone/New_Jersey/AI09-194/2009
ATGAAGAAAATAATGCTCCTTGCAGCAATCATCATCTGCATTCAAGCAGATGAGATCTGCATCGGATACCTAAGCAACAACTCAACAGAAAAAGTGGACACAATAATTGAGAGTAACGTCACGGTTACTAGCTCAGTTGAACTGGTTGAAAATGAACACACTGGGTCTTTCTGCTCAATCAATGGGAAAGCACCGATAAGTCTTGGTGATTGCTCCTTTGCTGGTTGGATCCTTGGAAATCCAAGGTGTGATGATTTGATTGGGAAAACATCATGGTCCTACATCGTTGAGAAACCAAATCCCATCAATGGAATATGTTACCCGGGCACTCTAGAAAATGAAGAGGAATTGAGGCTGAAGTTTAGTGGGGTCCTCGAATTCAGTAAATTTGAAGCCTTCACTTCAAATGGATGGGGAGCAGTAAATTCTGGTGCTGGTGTCACCGCAGCCTGCAAATATGGAAGCAGTAACTCTTTTTTCAGACACATGGTATGGTTGATCCACCAATCAGGGACTTATCCTGTTATACAAAGGACATTCAATAACACAAAAGGAAGAGATGTATTAATGGTATGGGGAGTCCACCACCCTGCATCTCTAGAAGAACACCAAAACTTGTACAAAAAGGACAGTTCTTACGTAGCAGTAGGTTCAGAAAGCTACAACAGGAGGTTCACTCCTGAGATCAGTACAAGACCTAAAGTAAATGGTCAGGCCGGGAGAATGACATTCTATTGGACTATAGTGAAGCCGGGAGAAGCAATAACATTTGAGTCAAATGGCGCATTTCTCGCTCCTCGGTATGCTTTTGAGTTAGTGTCCCTGGGGAACGGGAAATTGTTCAGGAGTGACTTGAGTATTGGGTCTTGCTCAACTAAATGCCAATCCGAAATTGGAGGGATAAACACTAATAGGAGCTTCCACAATGTCCATAGGAACACAATAGGAGATTGCCCCAAATATGTGAATGTTAAATCCCTAAAGCTTGCTACCGGGCTCAGAAATGTTCCCACGATCGCTACAAGAGGCCTGTTTGGTGCAATAGCTGGTTTCATAGAAGGTGGTTGGCCAGGTCTAATCAATGGTTGGTATGGATTCCAACACAGGAATGAGGAAGGCACAGGGATTGCTGCAGACAAAGAATCAACCCAGAAAGCAATAGACCAAATAACATCTAAAGTCAATAACATTGTTGATCGGATGAATACGAACTTTGAGTCTGTTCAACATGAATTCAGTGAAATTGAAGAGAGAATAAACCAGTTGTCACAACATGTGGATGACTCTATTATTGATATATGGTCATACAATGCACAGCTTCTTGTTCTACTGGAAAATGAAAAAACATTAGATCTCCATGATTCTAATGTTCGAAACCTCCATGAAAAGGTCAGACGAATGCTGCAGGACAATGCTAAAGATGAAGGGAATGGTTGTTTTACCTTCTATCACAAGTGTGATAATGAGTGTATTGAAAAAGTCAGGAATGGAACATATGACCACAAGGAATTTGAGGAGGAGTCCAAACTGAACAAACAAGAAATTGGGGGAGTGAAACTGGATTCCAATGGCAACGTCTACAAAATACTGTCAATTTACAGCTGCATTGCAAGCAGTCTTGTGTTGGCAGCAATCATTATGGGATTCATCCTCTGGGCGTGTAGCAATGGGTCATGTAGATGTACCATTTGCATTTAG
>A_/_H11N8|CY145899|A/ruddy_turnstone/New_Jersey/AI09-169/2009
ATGAAGAAAATAATGCTCCTTGCAGCAATCATCATCTGCATTCAAGCAGATGAGATCTGCATCGGATACCTAAGCAACAACTCAACAGAAAAAGTGGACACAATAATTGAGAGTAACGTCACGGTTACTAGCTCAGTTGAACTGGTTGAAAATGAACACACTGGGTCTTTCTGCTCAATCAATGGGAAAGCACCGATAAGTCTTGGTGATTGCTCCTTTGCTGGTTGGATCCTTGGAAATCCAAGGTGTGATGATTTGATTGGGAAAACATCATGGTCCTACATCGTTGAGAAACCAAATCCCACCAATGGAATATGTTACCCGGGCACTCTAGAAAATGAAGAGGAATTGAGGCTGAAGTTTAGTGGGGTCCTCGAATTCAGTAAATTTGAAGCCTTCACTTCAAATGGATGGGGAGCAGTAAATTCTGGTGCTGGTTTCACCGCAGCCTGCAAATATGGAAGCAGTAACTCTTTTTTCAGACACATGGTATGGTTGATCCACCAATCAGGGACTTATCCTGTTATACAAAGGACATTCAATAACACAAAAGGAAGAGATGTATTAATGGTATGGGGAGTCCACCACCCTGCATCTCTAGAAGAACACCAAAACTTGTACAAAAAGGACAGTTCTTACGTAGCAGTAGGTTCAGAAAGCTACAACAGGAGGTTCACTCCTGAGATCAGTACAAGACCTAAAGTAAATGGTCAGGCCGGGAGAATGACATTCTATTGGACTATAGTGAAGCCGGGAGAAGCAATAACATTTGAGTCAAATGGCGCATTTCTCGCTCCTCGGTATGCTTTTGAGTTAGTGTCCCTGGGGAACGGGAAATTGTTCAGGAGTGACTTGGGTATTGGGTCTTGCTCAACTAAATGCCAATCCGAAATTGGAGGGATAAACACTAATAGGAGCTTCCACAATGTCCATAGGAACACAATAGGAGATTGCCCCAAATATGTGAATGTTAAATCCCTAAAGCTTGCTACCGGGCTCAGAAATGTTCCCACGATCGCTACAAGAGGCCTGTTTGGTGCAATAGCTGGTTTCATAGAAGGTGGTTGGCCAGGTCTAATCAATGGTTGGTATGGATTCCAACACAGGAATGAGGAAGGCACAGGGATTGCTGCAGACAAAGAATCAACCCAGAAAGCAATAGACCAAATAACATCTAAAGTCAATAACATTGTTGATCGGATGAATACGAACTTTGAGTCTGTTCAACATGAATTCAGTGAAATTGAAGAGAGAATAAACCAGTTGTCACAACATGTGGATGACTCTATTATTGATATATGGTCATACAATGCACAGCTTCTTGTTCTACTGGAAAATGAAAAAACATTAGATCTCCATGATTCTAATGTTCGAAACCTCCATGAAAAGGTCAGACGAATGCTGCAGGACAATGCTAAAGATGAAGGGAATGGTTGTTTTACCTTCTATCACAAGTGTGATAATGAGTGTATTGAAAAAGTCAGGAATGGAACATATGACCACAAGGAATTTGAGGAGGAGTCCAAACTGAACAAACAAGAAATTGGGGGAGTGAAACTGGATTCCAATGGCAACGTCTACAAAATACTGTCAATTTACAGCTGCATTGCAAGCAGTCTTGTGTTGGCAGCAATCATTATGGGATTCATCCTCTGGGCGTGTAGCAATGGGTCATGTAGATGTACCATTTGCATTTAG
>A_/_H11N2|CY145743|A/mallard/New_Jersey/Sg-00884/2008
ATGAAGAAAATACTGCTCCTTGCAGCAATCATCATCTGCATTCAAGCAGACGAGATCTGCATCGGGTACCTGAGCAACAACTCAACAGAAAAAGTGGACACAATAATTGAGAGTAATGTCACGGTCACTAGCTCAGTTGAACTGGTTGAAAATGAGCACACTGGGTCTTTCTGCTCAATCGATGGGAAAGCACCAATAAGTCTTGGTGATTGCTCCTTTGCTGGTTGGATCCTTGGAAACCCAATGTGTGATGATTTGATTGGGAAAACATCATGGTCCTACATCGTGGAGAAACCAAACCCCACCAATGGAATATGTTACCCGGGTACTCTAGAAAATGAAGAGGAATTGAGGCTGAAGTTTAGTAGGGTCCTCGAATTCAGCAAATTTGAAGCCTTCACTTCAAATGGATGGGGAGCAGTAAATTCTGGTGCTGGTGTTACCGCTGCCTGCAAATTTGGAAGCAGTAACTCCTTTTTCAGGAACATGGTATGGTTGATCCACCAATCAGGAACATATCCTGTTATACGGAGGACATTCAACAACACCAAAGGAAGAGATGTATTAATGGTATGGGGAGTCCACCACCCTGCAACTCTAAAGGAACACCAAGACTTGTACAAAAAGGACAGTTCTTATATAGCAGTAGGTTCAGAAAGTTACAACAGGAGGTTCACTCCTGAAATCAGTACAAGGCCTAAAGTAAATGGTCAGGCTGGGAGAATGACATTCTACTGGACCATAGTGAAACCGGGAGAAGCAATAACATTTGAGTCAAATGGCGCATTTCTCGCTCCTCGGTATACTTTTGAGTTAGTGTCCCTGGGAAACGGGAAATTGTTCAGGAGTGACTTGAGTATTGAGTCTTGCTCAACTAAATGCCAATCCGAAATTGGAGGGATAAACACTAATAGGAGCTTCCACAATGTCCATAGGAACACAATAGGAGACTGCCCCAAATATGTGAATGTTAAATCCCTAAAGCTTGCTACCGGGCTCAGAAATGTTCCTGCGATAGCTACAAGAGGTCTGTTTGGTGCAATAGCTGGTTTCATAGAAGGTGGTTGGCCAGGTCTAATCAATGGTTGGTATGGATTCCAACACAGGAATGAGGAAGGAACAGGGATTGCTGCAGACAAAGAATCAACCCAGAAAGCAATAAACCAAATAACATCTAAAGTCAATAACATTGTTGATCGGATGAATACAAACTTTGAGTCTGTTCAACATGAATTCAGTGAAATTGAAGAGAGGATAAACCAGTTGTCAAAACATGTGGATGATTCTGTTATTGACATATGGTCATACAACGCACAGCTTCTTGTTCTACTGGAAAATGAAAAAACATTAGATCTCCATGATTCTAATGTTCGAAACCTCCATGAAAAGGTCAGACGAATGCTGAAGGACAATGCTAAAGATGAAGGGAATGGTTGTTTTACCTTCTATCACAAGTGTGATAATGAGTGCATTGAAAAAGTCAGGAATGGAACATATGACCATAAGGAATTTGAGGAGGAGTCCAAACTGAACAGACAAGAAATTGAGGGAGTGAAACTGGATTCCAGTGGCAACATCTACAAAATACTGTCAATTTACAGCTGCATTGCAAGCAGTCTTGTGTTGGCAGCAATCATTATGGGGTTCATACTCTGGGCGTGTGGCAATGGGTCATGTAGATGTACCATTTGCATTTAG
>A_/_H11N2|CY145719|A/ruddy_turnstone/New_Jersey/Sg-00567/2008
ATGAAGAAAATAATGCTCCTTGCAGCAATCATCATCTGCATTCAAGCAGATGAGATCTGCATCGGATACCTAAGCAACAACTCAACAGAAAAAGTGGACACAATAATTGAGAGTAATGTCACGGTTACTAGCTCAGTTGAACTGGTTGAAAATGAACACACTGGGTCTTTCTGCTCAATCGATGGGAAAGCACCGATAAGTCTTGGTGATTGCTCCTTTGCTGGTTGGATCCTTGGAAATCCAAGGTGTGATGATTTGATTGGGAAAACATCATGGTCCTACATCGTTGAGAAACCAAATCCCACCAATGGAATATGTTACCCGGGCACTCTAGAAAATGAAGAGGAATTGAGGCTGAAGTTTAGTGGGGTCCTCGAATTCAGTAAATTTGAAGTCTTCACTTCAAATGGATGGGGAGCAGTAAATTCTGGTGCTGGTGTCACCGCAGCCTGCAAATATGGAAGCAGTAGCTCTTTTTTCAGACACATGGTATGGTTGATCCACCAATCAGGGACTTATCCTGTTATACAAAGGACATTCAATAACACAAAAGGAAGAGATGTATTAATGGTATGGGGAGTCCACCACCCTGCATCTCTAAAAGAACACCAAGACTTGTACAAAAAGGACAGTTCTTACGTAGCAGTAGGTTCAGAAAGTTACAACAGGAGGTTCACTCCTGAGATCAGTACAAGACCTAGAGTAAATGGTCAGGCTGGGAGAATGACATTCTATTGGACTATAGTGAAGCCGGGAGAAGCAATAACATTTGAGTCAAATGGCGCATTTCTCGCTCCTCGGTATGCTTTTGAGTTAGTGTCCCTGGGGAACGGGAAATTGTTCAGGAGTGACTTGAGTATTGGGTCTTGCTCAACTAAATGCCAATCCGAAATTGGAGGGATAAACACTAATAGGAGCTTCCACAATGTCCATAGGAACACAATAGGAGATTGCCCCAAATATGTGAATGTTAAATCCCTAAAGCTTGCTACCGGGCTCAGAAATGTTCCCGCGATCGCTACAAGAGGCCTGTTTGGTGCAATAGCTGGTTTCATAGAAGGTGGTTGGCCAGGTCTAATCAATGGTTGGTATGGATTCCAACACAGGAATGAGGAAGGCACAGGGATTGCTGCAGACAAAGAATCAACCCAGAAAGCAATAGACCAAATAACATCTAAAGTCAATAACATTGTTGATCGGATGAATACGAACTTTGAGTCTGTTCAACATGAATTCAGTGAAATTGAAGAGAGAATAAACCAGTTGTCACAACATGTGGATGACTCTGTTATTGATATATGGTCATACAATGCACAGCTTCTTGTTCTACTGGAAAATGAAAAAACATTAGATCTCCATGATTCTAATGTTCGAAACCTCCATGAAAAGGTCAGACGAATGCTGCAGGACAATGCTAAAGATGAAGGGAATGGTTGTTTTACCTTCTATCACAAGTGTGATAATGAGTGTATTGAAAAAGTCAGGAATGGAACATATGACCACAAGGAATTTGAGGAGGAGTCCAAACTGAACAGACAAGAAATTGAGGGAGTGAAACTGGATTCCAATGGCAACGTCTACAAAATACTGTCAATTTACAGCTGCATTGCAAGCAGTCTTGTGTTGGCAGCAATCATTATGGGATTCATCCTCTGGGCGTGTAGCAATGGGTCATGTAGATGTACCATTTGCATTTAG
>A_/_H11N9|CY145711|A/ruddy_turnstone/New_Jersey/Sg-00564/2008
ATGAAGAAAATAATGCTCCTTGCAGCAATCATCATCTGCATTCAAGCAGATAAGATCTGCATCGGATACCTAAGCAACAACTCAACAGAAAAAGTGGACACAATAATTGAGAGTAATGTCACGGTTACTAGCTCAGTTGAACTGGTTGAAAATGAACACACTGGGTCTTTCTGCTCAATCGATGGGAAAGCACCGATAAGTCTTGGTGATTGCTCCTTTGCTGGTTGGATCCTTGGAAATCCAAGGTGTGATGATTTGATTGGGAAAACATCATGGTCCTACATCGTTGAGAAACCAAATCCCACCAATGGAATATGTTACCCGGGCACTCTAGAAAATGAAGAGGAATTGAGGCTGAAGTTTAGTGGGGTCCTCGAATTCAGTAAATTTGAAGCCTTCACTTCAAATGGATGGGGAGCAGTAAATTCTGGTGCTGGTGTCACCGCAGCCTGCAAATATGGAAGCAGTAGCTCTTTTTTCAGACACATGGTATGGTTGATCCACCAATCAGGGACTTATCCTGTTATACAAAGGACATTCAATAACACAAAAGGAAGAGATGTATTAATGGTATGGGGAGTCCACCACCCTGCAACTCTAAAAGAACACCAAGACTTGTACAAAAAGGACAGTTCTTACGTAGCAGTAGGTTCAGAAAGTTACAACAGGAGGTTCACTCCTGAGATCAGTACAAGACCTAAAGTAAATGGTCAGGCTGGGAGAATGACATTCTATTGGACTATAGTGAAGCCGGGAGAAGCAATAACATTTGAGTCAAATGGCGCATTTCTCGCTCCTCGGTATGCTTTTGAGTTAGTGTCCCTGGGGAACGGGAAATTGTTCAGGAGTGACTTGAGTATTGGGTCTTGCTCAACTAAATGCCAATCAGAAATTGGAGGGATAAACACTAATAGGAGCTTCCACAATGTCCATAGGAACACAATAGGAGATTGCCCCAAATATGTGAATGTTAAATCCCTAAAGCTTGCTACCGGGCTCAGAAATGTTCCCGCGATCGCTACAAGAGGCCTGTTTGGTGCAATAGCTGGTTTCATAGAAGGTGGTTGGCCAGGTCTAATCAATGGTTGGTATGGATTCCAACACAGGAATGAGGAAGGCACAGGGATTGCTGCAGACAAAGAATCAACCCAGAAAGCAATAGACCAAATAACATCTAAAGTCAATAACATTGTTGATCGGATGAATACGAACTTTGAGTCTGTTCAACATGAATTCAGTGAAATTGAAGAGAGAATAAACCAGTTGTCACAACATGTGGATGACTCTGTTATTGATATATGGTCATACAATGCACAGCTTCTTGTTCTACTGGAAAATGAAAAAACATTAGATCTCCATGATTCTAATGTTCGAAACCTCCATGAAAAGGTCAGACGAATGCTGCAGGACAATGCTAAAGATGAAGGGAATGGTTGTTTTACCTTCTATCACAAGTGTGATAATGAGTGTATTGAAAAAGTCAGGAATGGAACATATGACCACAAGGAATTTGAGGAGGAGTCCAAACTGAACAGACAAGAAATTGAGGGAGTGAAACTGGATTCCAATGGCAACGTCTACAAAATACTGTCAATTTACAGCTGCATTGCAAGCAGTCTTGTGTTGGCAGCAATCATTATGGGATTCATCCTCTGGGCGTGTAGCAATGGGTCATGTAGATGTACCATTTGCATTTAG
>A_/_H11N9|CY145687|A/ruddy_turnstone/New_Jersey/Sg-00561/2008
ATGAAGAAAATAATGCTCCTTGCAGCAATCATCATCTGCATTCAAGCAGATGAGATCTGCATCGGATACCTAAGCAACAACTCAACAGAAAAAGTGGACACAATAATTGAGAGTAATGTCACGGTTACTAGCTCAGTTGAACTGGTTGAAAATGAACACACTGGGTCTTTCTGCTCAATCGATGGGAAAGCACCGATAAGTCTTGGTGATTGCTCCTTTGCTGGTTGGATCCTTGGAAATCCAAGGTGTGATGATTTGATTGGGAAAACATCATGGTCCTACATCGTTGAGAAACCAAATCCCACCAATGGAATATGTTACCCGGGCACTCTAGAAAATGAAGAGGAATTGAGGCTGAAGTTTAGTGGGGTCCTCGAATTCAGTAAATTTGAAGCCTTCACTTCAAATGGATGGGGAGCAGTAAATTCTGGTGCTGGTGTCACCGCAGCCTGCAAATATGGAAGCAGTAGCTCTTTTTTCAGACACATGGTATGGTTGATCCACCAATCAGGGACTTATCCTGTTATACAAAGGACATTCAATAACACAAAAGGAAGAGATGTATTAATGGTATGGGGAGTCCACCACCCTGCATCTCTAAAAGAACACCAAGACTTGTACAAAAAGGACAGTTCTTACGTAGCAGTAGGTTCAGAAAGTTACAACAGGAGGTTCACTCCTGAGATCAGTACAAGACCTAAAGTAAATGGTCAGGCTGGGAGAATGACATTCTATTGGACTATAGTGAAGCCGGGAGAAGCAATAACATTTGAGTCAAATGGCGCATTTCTCGCTCCTCGGTATGCTTTTGAGTTAGTGTCCCTGGGGAACGGGAAATTGTTCAGGAGTGACTTGAGTATTGGGTCTTGCTCAACTAAATGCCAATCCGAAATTGGAGGGATAAACACTAATAGGAGCTTCCACAATGTCCATAGGAACACAATAGGAGATTGCCCCAAATATGTGAATGTTAAATCCCTAAAGCTTGCTACCGGGCTCAGAAATGTTCCCGCGATCGCTACAAGAGGCCTGTTTGGTGCAATAGCTGGTTTCATAGAAGGTGGTTGGCCAGGTCTAATCAATGGTTGGTATGGATTCCAACACAGGAATGAGGAAGGCACAGGGATTGCTGCAGACAAAGAATCAACCCAGAAAGCAATAGACCAAATAACATCTAAATTCAATAACATTGTTGATCGGATGAATACGAACTTTGAGTCTGTTCAACATGAATTCAGTGAAATTGAAGAGAGAATAAACCAGTTGTCACAACATGTGGATGACTCTGTTATTGATATATGGTCATACAATGCACAGCTTCTTGTTCTACTGGAAAATGAAAAAACATTAGATCTCCATGATTCTAATGTTCGAAACCTCCATGAAAAGGTCAGACGAATGCTGCAGGACAATGCTAAAGATGAAGGGAATGGTTGTTTTACCTTCTATCACAAGTGTGATAATGAGTGTATTGAAAAAGTCAGGAATGGAACATATGACCACAAGGAATTTGAGGAGGAGTCCAAACTGAACAGACAAGAAATTGAGGGAGTGAAACTGGATTCCAATGGCAACGTCTACAAAATACTGTCAATTTACAGCTGCATTGCAAGCAGTCTTGTGTTGGCAGCAATCATTATGGGATTCATCCTCTGGGCGTGTAGCAATGGGTCATGTAGATGTACCATTTGCATTTAG
>A_/_H11N5|CY145437|A/ruddy_turnstone/New_Jersey/Sg-00557/2008
ATGAAGAAAATAATGCTCCTTGCAGCAATCATCATCTGCATTCAAGCAGATGAGATCTGCATCGGATACCTAAGCAACAACTCAACAGAAAAAGTGGACACAATAATTGAGAGTAATGTCACGGTTACTAGCTCAGTTGAACTGGTTGAAAATGAACACACTGGGTCTTTCTGCTCAATCGATGGGAAAGCACCGATAAGTCTTGGTGATTGCTCCTTTGCTGGTTGGATCCTTGGAAATCCAAGGTGTGATGATTTGATTGGGAAAACATCATGGTCCTACATCGTTGAGAAACCAAATCCCACCAATGGAATATGTTACCCGGGCACTCTAGAAAATGAAGAGGAATTGAGGCTGAAGTTTAGTGGGGTCCTCGAATTCAGTAAATTTGAAGCCTTCACTTCAAATGGATGGGGAGCAGTAAATTCTGGTGCTGGTGTCACCGCAGCCTGCAAATATGGAAGCAGTAGCTCTTTTTTCAGACACATGGTATGGTTGATCCACCAATCAGGGACTTATCCTGTTATACAAAGGACATTCAATAACACAAAAGGAAGAGATGTATTAATGGTATGGGGAGTCCACCACCCTGCATCTCTAAAAGAACACCAAGACTTGTACAAAAAGGACAGTTCTTACGTAGCAGTAGGTTCAGAAAGTTACAACAGGAGGTTCACTCCTGAGATCAGTACAAGACCTAAAGTAAATGGTCAGGCTGGGAGAATGACATTCTATTGGACTATAGTGAAGCCGGGAGAAGCAATAACATTTGAGTCAAATGGCGCATTTCTCGCTCCTCGGTATGCTTTTGAGTTAGTGTACCTGGGGAACGGGAAATTGTTCAGGAGTGACTTGAGTATTGGGTCTTGCTCAACTAAATGCCAATCCGAAATTGGAGGGATAAACACTAATAGGAGCTTCCACAATGTCCATAGGAACACAATAGGAGATTGCCCCAAATATGTGAATGTTAAATCCCTAAAGCTTGCTACCGGGCTCAGAAATGTTCCCGCGATCGCTACAAGAGGCCTGTTTGGTGCAATAGCTGGTTTCATAGAAGGTGGTTGGCCAGGTCTAATCAATGGTTGGTATGGATTCCAACACAGGAATGAGGAAGGCACAGGGATTGCTGCAGACAAAGAATCAACCCAGAAAGCAATAGACCAAATAACATCTAAAGTCAATAACATTGTTGATCGGATGAATACGAACTTTGAGTCTGTTCAACATGAATTCAGTGAAATTGAAGAGAGAATAAACCAGTTGTCACAACATGTGGATGACTCTGTTATTGATATATGGTCATACAATGCACAGCTTCTTGTTCTACTGGAAAATGAAAAAACATTAGATCTCCATGATTCTAATGTTCGAAACCTCCATGAAAAGGTCAGACGAATGCTGCAGGACAATGCTAAAGATGAAGGGAATGGTTGTTTTACCTTCTATCACAAGTGTGATAATGAGTGTATTGAAAAAGTCAGGAATGGAACATATGACCACAAGGAATTTGAGGAGGAGTCCAAACTGAACAGACAAGAAATTGAGGGAGTGAAACTGGATTCCAATGGCAACGTCTACAAAATACTGTCAATTTACAGCTGCATTGCAAGCAGTCTTGTGTTGGCAGCAATCATTATGGGATTAATCCTCTGGGCGTGTAGCAATGGGTCATGTAGATGTACCATTTGCATTTAG
>A_/_H11N8|CY144619|A/ruddy_turnstone/New_Jersey/1321411/2005
ATGAAGAAAACAATCCTCCTTGCAGCAATCATCATATGCATCCAAGCAGATGAGATCTGTATTGGGTACCTGAGCAACAATTCAACAGAAAAAGTGGACACAATAATTGAGAGCAACGTCACCGTTACCAGCTCCGTTGAACTGGTTGAAAATGAGCACACCGGATCTTTTTGCTCAATTGACGGGAAAGCACCGATAAGTCTTGGTGACTGCTCCTTTGCTGGATGGATCCTTGGAAACCCAATGTGTGATGATTTGATTGGGAAAACATCATGGTCCTACATAGTAGAGAAACCAAATCCTGCTAACGGAATCTGTTACCCGGGTAGTCTAGACAACGAAGAGGAATTGAGACTGAAGTTTAGTGGGGTCCTAGAATACAGCAAATTTGAAGCATTCACTTCAAATGGATGGGGAGCGGTAAACTACGGTGCTGGTATTACCGCAGCCTGCAAATATGGAAGCAGTAGCTCTTTTTTCAGACACATGGTATGGTTGATCCATCAATCAGGGACATATCCTGTTATACGGAGGACATTCAATAACACCAAAGGAAGAGATGTATTAATGGTATGGGGAGTTCACCATCCTTCAAGTCTACAGGAACACCGAGACTTGTACAAAAAAGACATCTCTTATGTAGCAGTGGGTTCAGAGAAATACAACAGGAGGTTCACTCCTGAAATCAGTGCAAGACCTGCAGTAAATGGTCAGGCTGGGAGAATGACATTCTACTGGACCATAGTGAGACCAAGAGAAACAATAACATTTGAGTCAAATGGTGCATTTATCGCTCCTCGGTATGCTTTTGAGTTGGTGTCCTTGGGGAATGGGAAACTGTTCAGGAGTGACTTGAATATTGAATCTTGCTCAACTAGATGCCAGTCAGAGATTGGAGGGATCAACACTAACAAGAGCTTCCACAATGTTCATAGAAACACAATAGGAGACTGCCCCAAATATGTGAATGTTAAATCTCTAAAGCTTGCCACTGGACTCAGAAACATTCCTGCGATTGCCACAAGAGGCCTGTTTGGTGCAATAGCTGGTTTCATAGAAGGTGGTTGGCCAGGGTTGATCAATGGCTGGTATGGGTTCCAACATAGAAATGAAGAAGGTACAGGGATTGCTGCAGACAAAGAATCAACCCAGAAGGCAATAGACCAGATAACATCCAAAGTTAATAACATTGTTGATCGGATGAATACAAACTTTGAGTCTTTTCAACATGAATTCAATGAAATTGAAGAGAGAATAAACCAATTGTCAGCACATGTGGATGATTCTGTTATTGACATATGGTCATACAACGCACAGCTTCTTGTCCTATTGGAGAATGAAAAAACATTAGATCTCCATGATTCTAATGTCAGGAACCTTCATGAAAAGGTCAGGCGGATGCTGAAAGATAATGCTAAAGATGAAGGAAATGGTTGTTTTACTTTCTACCACAAGTGTGATAATGAATGCATTGAAAAGGTCAGGAATGGAACATATGACCACAAGGAATTTGAAGAGGAGTCCAAGTTGAACAGACAAGAAATTGAAGGAGTAAAGCTGGATTCCAGTGGCAACGTTTACAAAATACTGTCGATTTACAGCTGCATTGCAAGCAGTCTTGTGTTAGCAGCAATCATTATGGGGTTCATTTTATGGGCATGTAGCAATGGGTCATGCAGATGTACCATTTGCATTTAG
>A_/_H11N8|CY144611|A/ruddy_turnstone/New_Jersey/1321410/2005
ATGAAGAAAGCAATCCTCCTTGCAGCAATCATCATATGCATCCAAGCAGATGAGATCTGTATTGGGTACCTGAGCAACAATTCAACAGAAAAAGTGGACACAATAATTGAGAGCAATGTCACCGTTACCAGCTCCGTTGAACTGGTTGAAAATGAGCACACCGGATCTTTTTGCTCAATTGACGGGAAAGCACCGATAAGTCTTGGTGATTGCTCCTTTGCTGGATGGATCCTTGGAAACCCAATGTGTGATGATTTGATTGGGAAAACATCATGGTCCTACATAGTAGAGAAACCAAATCCTGCTAACGGAATCTGTTACCCGGGTAGTCTAGACAACGAAGAGGAATTGAGACTGAAGTTTAGTGGGGTCCTCGAATACAGCAAATTTGAAGCATTCACTTCAAATGGATGGGGAGCGGTAAACTACGGTGCTGGTGTTACCGCAGCCTGCAAATATGGAAGCAGTAGCTCTTTTTTCAGACACATGGTATGGTTGATCCATCAATCAGGGACATATCCTGTTATACGGAGGACATTCAATAACACCAAAGGAAGAGATGTATTAATGGTATGGGGAGTTCACCATCCTTCAAGTCTACAGGAACACCGGGACTTGTACAAAAAAGACATTTCTTATGTAGCAGTGGGTTCAGAGAGATACAACAGGAGGTTCACTCCTGAAATCAGTGCAAGACCTGCAGTAAATGGTCAGGCTGGGAGAATGACATTCTACTGGACCATAGTGAGACCAAGAGAAACAATAACATTTGAGTCAAATGGTGCATTTATCGCTCCTCGGTATGCTTTTGAGTTGGTGTCCTTGGGGAATGGGAAACTGTTCAGGAGTGACTTGAATATTGAATCTTGCTCAACTAGATGCCAGTCAGAGATTGGAGGGATCAACACTAACAAGAGCTTCCACAATGTTCATAGAAACACAATAGGAGACTGCCCCAAATATGTGAATGTTAAATCTCTAAAGCTTGCCACCGGACTCAGAAACATTCCTGCGATTGCCACAAGAGGCCTGTTTGGTGCAATAGCTGGTTTCATAGAAGGTGGTTGGCCAGGGTTGATCAATGGCTGGTATGGGTTCCAACATAGAAATGAAGAAGGTACAGGGATTGCTGCAGACAAAGAATCAACCCAGAAGGCAATAGACCAGATAACATCCAAAGTTAATAACATTGTTGATCGGATGAATACAAACTTTGAGTCTGTTCAACATGAATTCAATGAAATTGAAGAGAGAATAAACCAATTGTCAGCACATGTGGATGATTCTGTTATTGACATATGGTCATACAACGCACAGCTTCTTGTCCTATTGGAGAATGAAAAAACATTAGATCTCCATGATTCTAATGTCAGGAACCTTCATGAAAAGGTCAGGCGGATGCTGAAAGATAATGCTAAAGATGAAGGAAATGGTTGTTTTACTTTCTACCACAAGTGTGATAATGAATGCATTGAAAAGGTCAGGAATGGAACATATGACCACAAGGAATTTGAAGAGGAGTCCAAGTTGAACAGACAAGAAATTGAAGGAGTAAAGCTGGATTCCAGTGGCAACGTTTACAAAATACTGTCGATTTACAGCTGCATTGCAAGCAGTCTTGTGTTAGCAGCAATCATTATGGGGTTCATTTTATGGGCATGTAGCAATGGGTCATGCAGATGTACCATTTGCATTTAG
>A_/_H11N6|CY144603|A/ruddy_turnstone/New_Jersey/1321416/2005
ATGAAGAAAACAATCCTCCTTGCAGCAATCATCATATGCATCCAAGCAGATGAGATCTGTATTGGGTACCTGAGCAACAATTCAACAGAAAAAGTGGACACAATAATTGAGAGCAACGTCACCGTTACCAGCTCCGTTGAACTGGTTGAAAATGAGCACACCGGATCTTTTTGCTCAATTGACGGGAAAGCACCGATAAGTCTTGGTGATTGCTCCTTTGCTGGATGGATCCTTGGAAACCCAATGTGTGATGATTTGATTGGGAAAACATCATGGTCCTACATAGTAGAGAAACCAAATCCTGCTAACGGAATCTGTTACCCGGGTAGTCTAGACAACGAAGAGGAATTGAGACTGAAGTTTAGTGGGGTCCTCGAATACAGCAAATTTGAAGCATTCACTTCAAATGGATGGGGAGCGGTAAACTACGGTGCTGGTATTACCGCAGCCTGCAAATATGGAAGCAGTAGCTCTTTTTTCAGACACATGGTATGGTTGATCCATCAATCAGGGACGTATCCTGTTATACGGAGGACATTCAATAACACCAAAGGAAGAGATGTATTAATGGTATGGGGAGTTCACCATCCTTCAAGTCTACAGGAACACCGAGACTTGTACAAAAAAGACATCTCTTATGTAGCAGTGGGTTCAGAGAGATACAACAGGAGGTTCACTCCTGAAATCAGTGCAAGACCTGCAGTAAATGGTCAGGCTGGGAGAATGACATTCTACTGGACCATAGTGAGACCAAGAGAAACAATAACATTTGAGTCAAATGGTGCATTTATCGCTCCTCGGTATGCTTTTGAGTTGGTGTCCTTGGGGAGTGGGAAACTGTTCAGGAGTGACTTGAATATTGAATCTTGCTCAACTAGATGCCAGTCAGAGATTGGAGGGATCAACACTAACAAGAGCTTCCACAATGTTCATAGAAACACAATAGGAGACTGCCCCAAATATGTGAATGTTAAATCTCTAAAGCTTGCCACCGGACTCAGAAACATTCCTGCGATTGCCACAAGAGGCCTGTTTGGTGCAATAGCTGGTTTCATAGAAGGTGGTTGGCCAGGGTTGATCAATGGCTGGTATGGGTTCCAACATAGAAATGAAGAAGGTACAGGGATTGCTGCAGACAAAGAATCAACCCAGAAGGCAATAGACCAGATAACATCCAAAGTTAATAACATTGTTGATCGGATGAATACAAACTTTGAGTCTGTTCAACATGAATTCAATGAAATTGAAGAGAGAATAAACCAATTGTCAGCACATGTGGATGATTCTGTTATTGACATATGGTCATACAACGCACAGCTTCTTGTCCTATTGGAGAATGAAAAAACATTAGATCTCCATGATTCTAATGTCAGGAACCTTCATGAAAAGGTCAGGCGGATGCTGAAAGATAATGCTAAAGATGAAGGAAATGGTTGTTTTACTTTCTACCACAAGTGTGATAATGAATGCATTGAAAAGGTCAGGAATGGAACATATGACCACAAGGAATTTGAAGAGGAGTCCAAGTTGAACAGACAAGAAATTGAAGGAGTAAAGCTGGATTCCAGTGGCAACGTTTACAAAATACTGTCGATTTACAGCTGCATTGCAAGCAGTCTTGTGTTAGCAGCAATCATTATGGGGTTCATTTTATGGGCATGTAGCAATGGGTCATGCAGATGTACCATTTGCATTTAG
>A_/_H11N6|CY144595|A/ruddy_turnstone/New_Jersey/AI05-1058/2005
ATGAAGAAAACAATCCTCCTTGCAGCAATCATCATATGCATCCAAGCAGATGAGATCTGTATTGGGTACCTGAGCAACAATTCAACAGAAAAAGTGGACACAATAATTGAGAGCAACGTCACCGTTACCAGCTCCGTTGAACTGGTTGAAAATGAGCACACCGGATCTTTTTGCTCAATTGACGGGAAAGCACCGATAAGTCTTGGTGATTGCTCCTTTGCTGGATGGATCCTTGGAAACCCAATGTGTGATGATTTGATTGGGAAAACATCATGGTCCTACATAGTAGAGAAACCAAATCCTGCTAACGGAATCTGTTACCCGGGTAGTCTAGACAACGAAGAGGAATTGAGACTGAAGTTTAGTGGGGTCCTCGAATACAGCAAATTTGAAGCATTCACTTCAAATGGATGGGGAGCGGTAAACTACGGTGCTGGTATTACCGCAGCCTGCAAATATGGAAGCAGTAGCTCTTTTTTCAGACACATGGTATGGTTGATCCATCAATCAGGGACGTATCCTGTTATACGGAGGACATTCAATAACACCAAAGGAAGAGATGTATTAATGGTATGGGGAGTTCACCATCCTTCAAGTCTACAGGAACACCGAGACTTGTACAAAAAAGACATCTCTTATGTAGCAGTGGGTTCAGAGAGATACAACAGGAGGTTCACTCCTGAAATCAGTGCAAGACCTGCAGTAAATGGTCAGGCTGGGAGAATGACATTCTACTGGACCATAGTGAGACCAAGAGAAACAATAACATTTGAGTCAAATGGTGCATTTATCGCTCCTCGGTATGCTTTTGAGTTGGTGTCCTTGGGGAATGGGAAACTGTTCAGGAGTGACTTGAATATTGAATCTTGCTCAACTAGATGCCAGTCAGAGATTGGAGGGATCAACACTAACAAGAGCTTCCACAATGTTCATAGAAACACAATAGGAGACTGCCCCAAATATGTGAATGTTAAATCTCTAAAGCTTGCCACCGGACTCAGAAACATTCCTGCGATTGCCACAAGAGGCCTGTTTGGTGCAATAGCTGGTTTCATAGAAGGTGGTTGGCCAGGGTTGATCAATGGCTGGTATGGGTTCCAACATAGAAATGAAGAAGGTACAGGGATTGCTGCAGACAAAGAATCAACCCAGAAGGCAATAGACCAGATAACATCCAAAGTTAATAACATTGTTGATCGGATGAATACAAACTTTGAGTCTGTTCAACATGAATTCAATGAAATTGAAGAGAGAATAAACCAATTGTCAGCACATGTGGATGATTCTGTTATTGACATATGGTCATACAACGCACAGCTTCTTGTCCTATTGGAGAATGAAAAAACATTAGATCTCCATGATTCTAATGTCAGGAACCTTCATGAAAAGGTCAGGCGGATGCTGAAAGATAATGCTAAAGATGAAGGAAATGGTTGTTTTACTTTCTACCACAAGTGTGATAATGAATGCATTGAAAAGGTCAGGAATGGAACATATGACCACAAGGAATTTGAAGAGGAGTCCAAGTTGAACAGACAAGAAATTGAAGGAGTAAAGCTGGATTCCAGTGGCAACGTTTACAAAATACTGTCGATTTACAGCTGCATTGCAAGCAGTCTTGTGTTAGCAGCAATCATTATGGGGTTCATTTTATGGGCATGTAGCAATGGGTCATGCAGATGTACCATTTGCATTTAG
>A_/_H11N3|CY144587|A/blue-winged_teal/North_Carolina/NC674-362/2005
ATGAAGAAAGTACTGCTCTTTGCAGCAATCATCACCTGCATCCAAGCAGACGAAATCTGTATTGGATACCTGAGCAACAACTCAACGGAGAAGGTGGACACAATAATTGAGAGTAATGTCACAGTTACTAGCTCGGTTGAACTGGTTGAGAATGAGCACACTGGATCTTTTTGCTCAATCAACGGGAAAGCACCGATAAGTCTTGGTGATTGCTCCTTTGCTGGGTGGATCCTTGGAAACCCAATGTGTGATGACTTGATTGGAAAAACATCATGGTCCTACATAGTGGAGAAACCAAATCCCACCAATGGGATATGTTACCCGGGGACTCTAGAAAATGAAGAGGAATTGAGACTGAAATTTAGTGGAGTCCTCGAATTCAGCAAATTTGAAGCCTTCACCTCAAATGGATGGGGAGCAGTAAATTCTGGTGCTGGTGTTACCGCAGCCTGCAAATTTGGAAGCAATAACTCTTTTTTCAGGAACATGGTATGGTTGATCCACCAATCAGGGACATATCCTGTTATTCGGAGGACGTTCAACAACACCAAAGGAAGAGATGTATTAGTGGTGTGGGGAGTACACCACCCCGCAACTCTAAAGGAGCACCAAGACTTGTACAAAAAAGACAGTTCTTATGTAGCAGTGGGTTCAGAGAGTTATAACAGGAGGTTCACTCCTGAGATCAGTACAAGGCCTAAGGTAAATGGTCAGGCTGGGAGAATGACATTCTACTGGACCATAGTGAAACCGGGAGAAGCAATAACATTTGAGTCAAATGGTGCATTTCTCGCTCCTCGATATGCTTTTGAGTTAGTGTCTTTGGGGAATGGGAAATTGTTCAGGAGTGATTTGAACATTGAATCTTGCTCAACTAAATGCCAGTCTGAAATTGGAGGAATCAACACTAATAGGAGCTTCCACAATGTCCATAGAAACACAATAGGAGACTGCCCCAAATATGTGAATGTTAAATCACTAAAGCTTGCTACCGGGCTCAGAAATGTCCCTGCGATTGCTACAAGGGGCCTGTTTGGTGCAATAGCTGGTTTCATAGAAGGTGGATGGCCAGGTTTAATCAATGGTTGGTATGGTTTCCAACACAAAAATGAAGAAGGTACAGGGATTGCTGCAGACAAAGAATCAACCCAGAAGGCAATAGACCAGATAACATCTAAAGTCAACAACATTGTTGATCGGATGAATACGAACTTTGAGTCTGTTCAACATGAATTCAGTGAAATTGAAGAGAGAATAAACCAATTGTCGAAACATGTGGATGATTCTGTTATTGACATATGGTCATACAACGCACAGCTTCTTGTTCTATTGGAAAATGAAAAAACATTAGATCTCCATGATTCTAATGTTCGAAACCTCCATGAAAAGGTCAGACGAATGCTGAAGGACAATGCTAAAGATGAAGGGAATGGTTGTTTTACTTTCTACCACAAGTGTGACAACGAATGTATTGAAAAGGTCAGGAATGGAACATATGACCACAAGGAATTCGAAGAGGAGTCCAAACTGAATAGACAAGAAATTGAGGGAGTGAAACTGGATTCCAATGGCAACGTTTACAAAATACTGTCAATTTACAGCTGCATTGCAAGCAGTCTTGTGTTGGCAGCAATCATTATGGGGTTCATCTTCTGGGCGTGTGGCAATGGGTCATGTAGATGTACCATTTGCATTTAG
>A_/_H11N2|CY144357|A/ruddy_turnstone/New_Jersey/650615/2002
ATGAAGAAAGCAATCCTCCTTGCAGCAATCATCATCTGCATCCAAGCAGATGAGATCTGTATTGGGTACCTGAGCAACAATTCAACAGAAAAAGTGGACACAATAATTGAGAGCAACGTCACCGTTACTAGCTCCGTTGAACTGGTTGAAAATGAGCACACCGGATCTTTTTGCTCGATTGACGGGAAAGCACCGATAAGTCTTGGTGATTGCTCCTTTGCTGGATGGATCCTTGGAAACCCAATGTGTGATGATTTGATTGGGAAAACATCATGGTCCTACATAGTAGAGAAACCAAATCCCGCTAACGGAATCTGTTACCCGGGTAGTCTAGACAACGAAGAGGAATTGAGACTGAAGTTTAGTGGGGTCCTCGAATACAGCAAATTTGAAGCATTCACTTCAAATGGATGGGGAGCGGTAAACTATGGTGCTGGTGTTACCGCAGCCTGCAAATATGGAAGCAGTAACTCTTTTTTCAGGCACATGGTATGGTTGATCCACCAATCAGGGACATATCCTGTTATACGGAGGACATTCAATAACACCAAAGGAAGAGATGTATTAATGGTATGGGGAGTTCACCATCCTTCAAGTCTACAGGAACACCGAGACTTGTACAAAAAAGACATTTCTTATGTAGCAGTGGGTTCAGAGAGCTACAACAGGAGGTTCACTCCTGAGATCAGTGCGAGGCCTGCAGTAAATGGTCAGGCTGGGAGAATGACATTCTATTGGACCATAGTGAAACCAAGGGAAACAATAACATTTGAGTCAAATGGTGCATTTATCGCTCCTCGGTATGCTTTTGAGTTGGTGTCCTTGGGGAATGGGAAACTGTTCAGGAGTGACTTGAATATTGAATCTTGCTCAACTAGATGCCAGTCAGAGATTGGAGGGATCAACACTAACAAGAGCTTCCACAATGTTCATAGAAACACAATAGGAGACTGCCCCAAGTATGTGAATGTTAAATCTCTAAAGCTTGCCACCGGACTCAGAAATATTCCTGCGATTGCCACAAGAGGCCTGTTTGGTGCAATAGCTGGTTTCATAGAAGGTGGTTGGCCAGGGTTAATCAATGGTTGGTATGGGTTCCAACATAGAAATGAAGAAGGTACAGGGATTGCTGCAGACAGAGAATCAACCCAGAAGGCAATAGACCAGATAACATCTAAAGTCAATAACATTGTTGATCGGATGAATACAAACTTTGAGTCTGTTCAACATGAATTCAGTGAAATTGAAGAGAGAATAAACCAATTGTCAGCACATGTGGATGATTCTGTTATTGATATATGGTCATACAACGCACAGCTTCTTGTCCTATTGGAGAATGAAAAAACATTAGATCTCCATGATTCTAATGTCAGGAACCTCCATGAAAAGGTCAGACGGATGCTGAAAGATAATGCTAAAGATGAAGGAAATGGTTGTTTTACTTTCTACCACAAGTGTGATAATGAATGCATTGAAAAGGTCAGGAATGGAACATATGACCACAAGGAATTTGAAGAGGAGTCCAAGTTGAACAGACAAGAAATTGAAGGAGTAAAGCTGGATTCCAGTGGCAACGTTTACAAAATACTGTCAATTTACAGCTGCATTGCAAGTAGTCTTGTGTTGGCAGCAATCATTATGGGGTTCATTTTCTGGGCGTGTAGCAATGGGTCATGTAGATGTACCATTTGCATTTAG
>A_/_H11N3|CY144349|A/ruddy_turnstone/Delaware/650612/2002
ATGAAGAAAGTACTGCTCTTTGCAGCGATCATCATCTGCATCCAAGCAGACGAGATCTGCATTGGGTACCTGAGCAACAACTCAACAGAAAAAGTGGACACAATAATTGAGAGGAATGTCACTGTTACTAGCTCAGTCGAACTAGTTGAAAATGAGCACACTGGATCTTTCTGCTCGATCGACGGGAAAGCACCAATAAGTCTTGGTGATTGCTCCTTTGCTGGATGGATCCTTGGAAATCCAAGGTGTGATGACTTGATCGGGAAAACATCATGGTCCTACATAGTGGAGAAACCAAACCCCATTAATGGAATATGTTACCCAGGTACTTTAGAAAATGAAGAAGAATTGAGATTGAAGTTTAGTGGAGTCCTTGAATTCAGCAAATTTGAAGCCTTCACCTCAAATGGATGGGGAGCAGTAAATTCTGGTGCTGGTGTTACCGCAGCCTGCAAATTTGGAAGCAGTAATTCTTTTTTCAGGCACATGGTATGGTTGATTCATCAATCAGGGACCTATCCTGTTATACGGAGGACATTCAACAACACCAAAGGAAGGGATGTATTGATGGTATGGGGAATTCACCACCCCTCAACTCTAAAAGAACAACAAGATCTGTACAAAAAAGACAGTTCTTATGTAGCAGTGGGCTCAGAGAGTTACAACAGGAGGTTCACTCCTGAGATCAGTACAAGGCCTCAAGTAAATGGACAGGCTGGGAGAATGACATTCTACTGGACCGTAGTAAAACCGGGAGAATCAATAACATTTGAGTCAAATGGTGCATTTCTCGCTCCTCGGTATGCTTTTGAGTTAGTGTCCCTGGGGAGTGGGAAATTGTTCAGAAGTGACTTGAGTATTGAATCCTGCTCAACTAAATGCCAGTCCGAAATTGGAGGAATCAACACTAATAGGAGCTTCCACAACGTTCATAGGAACACAATAGGGGACTGTCCCAAATATGTGAATGTTAAATCCTTAAAGCTTGCCACCGGGCTCAGAAATGTTCCTGCGATTGCTACAAGAGGCCTGTTTGGTGCAATAGCTGGTTTCATAGAAGGTGGTTGGCCAGGTTTGATCAATGGTTGGTATGGGTTCCAACACAGAAATGAAGAAGGTACAGGGATTGCTGCAGACAAAGAATCAACCCAGAAAGCAATAGATCAGATAACATCTAAAGTCAACAACATTGTTGACCGGATGAACACGAACTTTGAGTCTGTTCAACATGAGTTCAGTGAAGTTGAAGAGAGAATAAACCAGTTGTCAAAACATGTGGATGATTCTGTTGTTGATATATGGTCATACAACGCACAGCTTCTTGTTTTATTGGAAAATGAAAAAACATTAGATCTCCACGATTCTAATGTTCGGAACCTCCATGAAAAGGTCAGACGGATGCTGAAGGACAATGCTAAAGATGAAGGAAATGGTTGTTTTACGTTCTACCATAAGTGTGATAATGAATGTATTGAAAAAGTCAGGAATGGAACATATGACCACAAGGAATTTGAAGAGGAGTCCAAACTGAATAGACAAGAAATCGAGGGAGTAAAACTGGATTCCAATGGCAGCGTTTACAAAATACTGTCAATTTACAGCTGCATTGCAAGCAGTCTTGTGTTGGCAGCAATCATAGTGGGGTTCATCTTCTGGGCGTGTAGCAATGGATCATGTAGATGTACCATTTGCATTTAG
>A_/_H11N9|CY144332|A/red_knot/Delaware/650666/2002
ATGAAGAAAGCAATCCTCCTTGCAGCAATCATCATCTGCATCCAAGCAGATGAGATCTGTATTGGGTACCTGAGCAACAATTCAACAGAAAAAGTGGACACAATAATTGAGAGAAACGTCACCGTTACTAGCTCCGTTGAACTGGTTGAAAATGAGCACACCGGATCTTTTTGCTCGATTGACGGGAAAGCACCGATAAGTCTTGGTGATTGCTCCTTTGCTGGATGGATCCTTGGAAACCCAATGTGTGATGATTTGATTGGGAAAACATCATGGTCCTACATAGTAGAGAAACCAAATCCCACTAACGGAATCTGTTACCCGGGTAGTCTAGACAACGAAGAGGAATTGAGACTGAAGTTTAGTGGGGTCCTCGAATACAGCAAATTTGAAGCATTCACTTCAAATGGATGGGGAGCGGTAAACTATGGTGCTGGTGTTACCGCAGCCTGCAAATATGGAAGCAGTAACTCTTTTTTCAGGCACATGGTATGGTTGATCCACCAATCAGGGACATATCCTGTTATACGGAGGACATTCAACAACACCAAAGGAAGAGATGTATTAATGGTATGGGGAGTTCACCATCCTTCAAGTCTACAGGAACACCGAGACTTGTACAAAAAAGACATTTCTTATGTAGCAGTGGGTTCAGAGAGCTACAACAGGAGGTTCACTCCTGAGATCAGTGCGAGGCCTGCAGTAAATGGTCAGGCTGGGAGAATGACATTCTATTGGACCATAGTGAAACCAAGGGAAACAATAACATTTGAGTCAAATGGTGCATTTATCGCTCCTCGGTATGCTTTTGAGTTGGTGTCCTTGGGGAATGGGAAACTGTTCAGGAGTGACTTGAATATTGAATCTTGCTCAACTAGATGCCAGTCAGAGATTGGAGGGATCAACACTAACAAGAGCTTCCACAATGTTCATAGAAACACAATAGGAGACTGCCCCAAGTATGTGAATGTTAAATCTCTAAAGCTTGCCACCGGACTCAGAAATATTCCTGCGATTGCCACAAGAGGCCTGTTTGGTGCAATAGCTGGTTTCATAGAAGGTGGTTGGCCAGGGTTAATCAATGGTTGGTATGGGTTCCAACATAGAAATGAAGAAGGTACAGGGATTGCTGCAGACAGAGAATCAACCCAGAAGGCAATAGACCAGATAACATCTAAAGTCAATAACATTGTTGATCGGATGAATACAAACTTTGAGTCTGTTAAACATGAATTCAGTGAAATTGAAGAGAGAATAAACCAATTGTCAGCACATGTGGATGATTCTGTTATTGATATATGGTCATACAACGCACAGCTTCTTGTCCTATTGGAGAATGAAAAAACATTAGATCTCCATGATTCTAATGTCAGGAACCTCCATGAAAAGGTCAGACGAATGCTGAAAGATAATGCTAAAGATGAAGGAAATGGTTGTTTTACTTTCTACCACAAGTGTGATAATGAATGCATTGAAAAGGTCAGGAATGGAACATATGACCACAAGGAATTTGAAGAGGAGTCCAAGTTGAACAGACAAGAAATTGAAGGAGTAAAGCTGGATTCCAGTGGCAACGTTTACAAAATACTGTCAATTTACAGCTGCATTGCAAGCAGTCTTGTGTTGGCAGCAATCATTATGGGGTTCATTTTCTGGGCGTGTAGCAATGGGTCATGTAGATGTACCATTTGCATTTAG
>A_/_H11N2|CY144284|A/ruddy_turnstone/Delaware/828213/2001
ATGAAGAAAGCACTGCTCCTTGCAGCAATCATCATCTGCATCCAAGCAGATGAGATCTGTATTGGGTACCTGAGCAACAATTCAACAGAAAAAGTGGACACAATAATTGAGAGCAACGTCACCGTTACTAGCTCCGTTGAACTGGTTGAAAATGAGCACACCGGATCTTTTTGCTCAATTGACGGGAAAGCACCGATAAGTCTTGGTGATTGCTCCTTTGCTGGATGGATCCTTGGAAACCCAATGTGTGATGATTTGATTGGGAAAACATCATGGTCCTACATAGTAGAGAAACCAAATCCCGCTAACGGAATCTGTTACCCGGGTAGTCTAGACAACGAAGAGGAATTGAGACTGAAGTTTAGTGGGGTCCTCGAATACAGCAAATTTGAAGCATTCACTTCAAATGGATGGGGAGCAGTAAATTATGGTGCTGGTGTTACCGCAGCCTGCAAATATGGAAGCAGTAACTCTTTTTTCAGGCACATGGTATGGTTGATCCACCAATCAGGGACATATCCTGTTATACGGAGGACATTCAATAACACCAAAGGAAGAGATGTATTAATGGTATGGGGAGTTCACCATCCTTCAAGTCTACAGGAACACCGAGACTTGTACAAAAAAGACATTTCTTATATAGCAGTGGGTTCAGAGAGCTACAACAGGAGGTTCACTCCTGAGATCAGTGCGAGGCCTGCAGTAAATGGTCAGGCTGGGAGAATGACATTCTATTGGACCATAGTGAAACCAAGGGAAACAATAACATTTGAGTCAAATGGTGCATTTATCGCTCCTCGGTATGCTTTTGAGTTGGTGTCCTTGGGGAATGGGAAATTGTTCAGGAGTGACTTGAATATTGAATCTTGCTCAATTAGATGCCAGTCAGAGATTGGAGGGATCAACACTAACAAGAGCTTCCACAATGTTCATAGAAACACAATAGGAGACTGCCCCAAGTATGTGAATGTTAAATCTCTAAAGCTTGCCACCGGTCTCAGAAATATTCCTGCGATTGCTACAAGAGGCCTGTTTGGTGCAATAGCTGGTTTCATAGAAGGTGGTTGGCCAGGGTTAATCAATGGTTGGTATGGGTTCCAACATAGAAATGAAGAAGGCACAGGGATCGCTGCAGACAGAGAATCAACCCAGAAAGCAATAGACCAGATAACATCTAAAGTCAATAACATTGTTGATCGGATGAATACAAACTTTGAGTCTGTTCAAAATGAATTCAGTGAAATTGAAGAGAGAATAAACCAATTGTCGGCACATGTGGATGATTCTGTTATTGACATATGGTCATACAACGCACAGCTTCTTGTCCTATTGGAGAATGAGAAAACATTAGATCTCCATGATTCTAATGTTAGGAACCTCCACGAAAAGGTCAGACGGATGCTGAAGGATAATGCTAAAGATGAAGGAAATGGTTGTTTTACTTTCTACCACAAGTGTGATAATGAATGCATTGAAAAGGTCAGGAATGGAACATATGACCACAAGGAATTTGAAGAGGAGTCCAAGTTGAACAGACAAGAAATTGAGGGAGTAAAGCTGGATTCCAGTGGCAACGTCTACAAAATACTGTCAATTTACAGCTGCATTGCAAGCAGTCTTGTGTTGGCAGCAATCATTATGGGGTTCATTTTCTGGGCGTGTAGCAATGGGTCATGTAGATGTACCATTTGCATTTAG
>A_/_H11N2|CY144276|A/semi-palmated_sandpiper/Delaware/828234/2001
ATGAAGAAAGCACTGCTCCTTGCAGCAATCATCATCTGCATCCAAGCAGATGAGATCTGTATTGGGTACCTGAGCAACAATTCAACAGAAAAAGTGGACACAATAATTGAGAGCAACGTCACCGTTACTAGCTCCGTTGAACTGGTTGAAAATGAGCACACCGGATCTTTTTGCTCAATTGACGGGAAAGCACCGATAAGTCTTGGTGATTGCTCCTTTGCTGGATGGATCCTTGGAAACCCAATGTGTGATGATTTGATTGGGAAAACATCATGGTCCTACATAGTAGAGAAACCAAATCCCGCTAACGGAATCTGTTACCCGGGTAGTCTAGACAACGAAGAGGAATTGAGACTGAAGTTTAGTGGGGTCCTCGAATACAGCAAATTTGAAGCATTCACTTCAAATGGATGGGGAGCAGTAAATTATGGTGCTGGTGTTACCGCAGCCTGCAAATATGGAAGCAGTAACTCTTTTTTCAGGCACATGGTATGGTTGATCCACCAATCAGGGACATATCCTGTTATACGGAGGACATTCAATAACACCAAAGGAAGAGATGTATTAATGGTATGGGGAGTTCACCATCCTTCAAGTCTACAGGAACACCGAGACTTGTACAAAAAAGACATTTCTTATGTAGCAGTGGGTTCAGAGAGCTACAACAGGAGGTTCACTCCTGAGATCAGTGCGAGGCCAGCAGTAAATGGTCAGGCTGGGAGAATGACATTCTATTGGACCATAGTGAAACCAAGGGAAACAATAACATTTGAGTCAAATGGTGCATTTATCGCTCCTCGGTATGCTTTCGAATTGGTGTCCTTGGGGAATGGGAAATTGTTCAGGAGTGACTTGAATATTGAATCTTGCTCAATTAGATGCCAGTCAGAGATTGGAGGGATCAACACTAACAAGAGCTTCCACAATGTTCATAGAAACACAATAGGAGACTGCCCCAAGTATGTGAATGTTAAATCTCTAAAGCTTGCCACCGGACTCAGAAATATTCCTGCGATTGCTACAAGAGGCCTGTTTGGTGCAATAGCTGGTTTCATAGAAGGTGGTTGGCCAGGGTTAATCAATGGTTGGTATGGGTTCCAACATAGAAATGAAGAAGGTACAGGGATTGCTGCAGACAGAGAATCAACCCAGAAAGCAATAGACCAGATAACATCTAAAGTCAATAACATTGTTGATCGGATGAATACAAACTTTGGGTCTGTTCAACATGAATTCAGTGAAATTGAAGAGAGAATAAACCAATTGTCAGCACATGTGGATGATTCTGTTATTGACATATGGTCATACAACGCACAGCTTCTTGTCCTATTGGAGAATGAAAAAACATTAGATCTCCATGATTCTAATGTTAGGAACCTCCATGAAAAGGTCAGACGGATGCTGAAGGATAATGCTAAAGATGAAGGAAATGGTTGTTTTACTTTCTACCACAAGTGTGATAATGAATGCATTGAAAAGGTCAGGAATGGAACATATGACCATAAGGAATTTGAAGAGGAGTCCAAGTTGAACAGACAAGAAATTGAAGGAGTAAAGCTGGATTCCAGTGGCAACGTCTACAAAATACTGTCAATTTACAGCTGCATTGCAAGCAGTCTTGTGTTGGCAGCAATCATTATGGGGTTCATTTTCTGGGCGTGTAGCAATGGGTCATGTAGATGTACCATTTGCATTTAG
>A_/_H11N7|CY144268|A/ruddy_turnstone/New_Jersey/471606/2001
ATGAAGAAAGCACTGCTCCTTGCAGCAATCATCATCTGCATCCAAGCAGATGAGATCTGTATTGGGTACCTGAGCAACAATTCAACAGAAAAAGTGGACACAATAATTGAGAGCAACGTCACCGTTACTAGCTCCGTTGAACTGGTTGAAAATGAGCACACCGGATCTTTTTGCTCAATTGACGGGAAAGCACCGATAAGTCTTGGTGATTGCTCCTTTGCTGGATGGATCCTTGGAAACCCAATGTGTGATGATTTGATTGGGAAAACATCATGGTCCTACATAGTAGAGAAACCAAATCCCGCTAACGGAATCTGTTACCCGGGTAGTCTAGACAACGAAGAGGAATTGAGACTGAAGTTTAGTGGGGTCCTCGAATACAGCAAATTTGAAGCATTCACTTCAAATGGATGGGGAGCAGTAAATTATGGTGCTGGTGTTACCGCAGCCTGCAAATATGGAAGCAGTAACTCTTTTTTCAGGCACATGGTATGGTTGATCCACCAATCAGGGACATATCCTGTTATACGGAGGACATTCAATAACACCAAAGGAAGAGATGTATTAATGGTATGGGGAGTTCACCATCCTTCAAGTCTACAGGAACACCGAGACTTGTACAAAAAAGACATTTCTTATGTAGCAGTGGGTTCAGAGAGCTACAACAGGAGGTTCACTCCTGAGATCAGTGCGAGGCCAGCAGTAAATGGTCAGGCTGGGAGAATGACATTCTATTGGACCATAGTGAAACCAGGGGAAACAATAACATTTGAGTCAAATGGTGCATTTATCGCTCCTCGGTATGCTTTTGAATTGGTGTCCTTGGGGAATGGGAAATTGTTCAGGAGTGACTTGAATATTGAATCTTGCTCAATTAGATGCCAGTCAGAGATTGGAGGGATCAACACTAACAAGAGCTTCCACAATGTTCATAGAAACACACTAGGAGACTGCCCCAAGTATGTGAATGTTAAATCTCTAAAGCTTGCCACCGGACTCAGAAATATTCCTGCGATTGCTACAAGAGGCCTGTTTGGTGCAATAGCTGGTTTCATAGAAGGTGGTTGGCCAGGGTTAATCAATGGTTGGTATGGGTTCCAACATAGAAATGAAGAAGGTACAGGGATTGCTGCAGACAGAGAATCAACCCAGAAAGCAATAGACCAGATAACATCTAAAGTCAATAACATTGTTGATCGGATGAATACAAACTTTGAGTCTGTTCAACATGAATTCAGTGAAATTGAAGAGAGAATAAACCAATTGTCAGCACATGTGGATGATTCTGTTATTGACATATGGTCATACAACGCACAGCTTCTTGTCCTATTGGAGAATGAAAAAACATTAGATCTCCATGATTCTAATGTTAGGAACCTCCATGAAAAGGTCAGACGGATGCTGAAGGATAATGCTAAAGATGAAGGAAATGGTTGTTTTACTTTCTACCACAAGTGTGATAATGAATGCATTGAAAAGGTCAGGAATGGAACATATGACCACAAGGAATTTGAAGAGGAGTCCAAGTTGAACAGACAAGAAATTGAAGGAGTAAAGCTGGATTCCAGTGGCAACGTCTACAAAATACTGTCAATTTACAGCTGCATTGCAAGCAGTCTTGTGTTGGCAGCAATCATTATGGGGTTCATTTTCTGGGCGTGTAGCAATGGGTCATGTAGATGTACCATTTGCATTTAG
>A_/_H11N2|CY144218|A/ruddy_turnstone/Delaware/AI00-1460/2000
ATGAAGAAAGCACTGCTCTTTGCAGCAATCATCATCTGCACCCAAGCAGATGAGATCTGTATTGGGTACCTGAGCAACAATTCAACAGAAAAAGTGGACACAATAATTGAGAGCAACGTCACCGTTACTAGCTCCATTGAACTGGTTGAAAATGAGCACACCGGATCTTTTTGCTCAATTGACGGGAAAGCACCGATAAGTCTTGGTGATTGCTCCTTTGCTGGATGGATCCTTGGAAACCCAATGTGTGATGATTTGATTGGGAAAACATCATGGTCCTACATAGTAGAGAAACCAAATCCCGCTAACGGAATCTGTTACCCGGGTAGTCTAGACAATGAAGAGGAATTGAGACTGAAGTTTAGTGGGGTCCTCGAATACAGCAAATTTGAAGCATTCACTTCAAATGGATGGGGAGCAGTAAATTATGGTGCTGGTGTTAGCGCAGCCTGCAAATATGGAAGCAGTAGCTCTTTTTTCAGGCACATGGTATGGTTGATCCACCAGTCAGGGACATATCCTGTTATACGAAGGACATTCAAAAACACCAAGGGAAGAGATGTATTAATGGTATGGGGAGTTCACCATCCTTCAAGTCTACAGGAACACCGAGACTTGTACAAAAAAGACATTTCTTATGTAGCAGTGGGTTCAGAGAGCTACAACAGGAGGTTCACTCCTGAGATCAGTGCGAGGCCTGCAGTAAATGGTCAGGCTGGGAGAATGACATTCTATTGGACCATAGTGAAACCAAGGGAAACAATAACATTTGAGTCAAATGGTGCATTTATCGCTCCTCGGTATGCTTTTGAGTTGGTGTCCTTGGGGAATGGGAAATTGTTCAGGAGTGACTTGAATATTGAATCTTGCTCAACTAGATGCCAGTCCGAGATTGGAGGGATCAACACTAACAAGAGCTTCCACAATGTTCATAGAAACACAATAGGAGACTGCCCCAAGTATGTGAATGTTAAATCTCTAAAGCTTGCTACCGGACTCAGAAATATTCCTGCGATTGCTACAAGAGGCCTGTTTGGTGCAATAGCTGGTTTCATAGAAGGTGGTTGGCCAGGGTTAATCAATGGGTGGTATGGGTTCCAACATAGAAATGAAGAAGGTACAGGGATTGCTGCAGACAGAGAATCAACCCAGAAAGCGATAGACCAGATAACATCTAAAGTCAATAACATTGTTGACCGGATGAATACAAACTTTGAGTATGTTCAACATGAATTCAGTGAAATTGAAGAGAGAATAAACCAATTGTCAGCACATGTGGATGATTCTGTTATTGACATATGGTCATACAACGCACAGCTTCTTGTCCTATTGGAGAATGAAAAAACATTAGATCTCCATGATTCTAATGTTCGGAACCTCCATGAAAAGGTCAGACGGATGCTGAGGGATAATGCTAAAGATGAAGGAAATGGTTGTTTTACTTTCTACCACAAGTGTGATAATGAATGCATTGAAAAGGTCAGGAATGGAACATATGACCACAAGGAATTTGAAGAGGAGTCCAAGTTGAACAGACAAGAAATTGAAGGAGTAAAGCTGGATTCCAGTGGCAACGTTTACAAAATACTGTCAATTTACAGCTGCATTGCAAGCAGTCTCGTGTTGGCAGCAATCATTATGGGGTTCATTTTCTGGGCGTGTAGTAATGGGTCATGTAGATGTACCATTTGCATTTAG
>A_/_H11N2|CY144210|A/semi-palmated_sandpiper/Delaware/AI00-2327/2000
ATGAAGAAAGCACTGCTCCTTGCAGCAATCATCATCTGCACCCAAGCAGATGAGATCTGTATTGGGTACCTGAGCAACAATTCAACAGAAAAAGTGGACACAATAATTGAGAGCAACGTCACCGTTACTAGCTCCATTGAACTGGTTGAAAATGAGCACACCGGATCTTTTTGCTCAATTGACGGGAAAGCACCGATAAGTCTTGGTGATTGCTCCTTTGCTGGATGGATCCTTGGAAACCCAATGTGTGATGATTTGATTGGGAAAACATCATGGTCCTACATAGTAGAGAAACCAAATCCCGCTAACGGAATCTGTTACCCGGGTAGTCTAGACAATGAAGAGGAATTGAGACTGAAGTTTAGTGGGGTCCTCGAATACAGCAAATTTGAAGCATTCACTTCAAATGGATGGGGAGCAGTAAATTATGGTGCTGGTGTTAGCGCAGCCTGCAAATATGGAAGCAGTAGCTCTTTTTTCAGGCACATGGTATGGTTGATCCACCAGTCAGGGACATATCCTGTTATACGAAGGACATTCAAAAACACCAAAGGAAGAGATGTATTAATGGTATGGGGAGTTCACCATCCTTCAAGTCTACAGGAACACCGAGACTTGTACAAAAAAGACATTTCTTATGTAGCAGTGGGTTCAGAGGGCTACAACAGGAGGTTCACTCCTGAGATCAGTGCGAGGCCTGCAGTAAATGGTCAGGCTGGGAGAATGACATTCTATTGGACCATAGTGAAACCAAGGGAAACAATAACATTTGAGTCAAATGGTGCATTTATCGCTCCTCGGTATGCTTTTGAGTTGGTGTCCTTGGGGAATGGGAAATTGTTCAGGAGTGACTTGAATATTGAATCTTGCTCAACTAGATGCCAGTCCGAGATTGGAGGGATCAACACTAACAAGAGCTTCCACAATGTTCATAGAAACACAATAGGAGACTGCCCCAAGTATGTGAATGTTAAATCTCTAAAGCTTGCTACCGGACTCAGAAATATTCCTGCGATTGCTACAAGAGGCCTGTTTGGTGCAATAGCTGGTTTCATAGAAGGTGGTTGGCCAGGGTTAATCAATGGGTGGTATGGGTTCCAACATAGAAATGAAGAAGGTACAGGGATTGCTGCAGACAGAGAATCAACCCAGAAAGCGATAGACCAGATAACATCTAAAGTCAATAACATTGTTGACCGGATGAATACAAACTTTGAGTCTGTTCAACATGAATTCAGTGAAATTGAAGAGAGAATAAACCAATTGTCAGCACATGTGGATGATTCTGTTATTGACATATGGTCATACAACGCACAGCTTCTTGTCCTATTGGAGAATGAAAAAACATTAGATCTCCATGATTCTAATGTTCGGAACCTCCATGAAAAGGTCAGACGGATGCTGAGGGATAATGCTAAAGATGAAGGAAATGGTTGTTTTACTTTCTACCACAAGTGTGATAATGAATGCATTGAAAAGGTCAGGAATGGAACATATGACCACAAGGAGTTTGAAGAGGAGTCCAAGTTGAACAGACAAGAAATTGAAGGAGTAAAGCTGGATTCCAGTGGCAACGTTTACAAAATACTGTCAATTTACAGCTGCATTGCAAGCAGTCTCGTGTTGGCAGCAATCATTATGGGGTTCATTTTCTGGGCGTGTAGTAATGGGTCATGTAGATGTACCATTTGCATTTAG
>A_/_H11N9|CY141143|A/mallard/Minnesota/AI10-2762/2010
ATGAAGAAAATACTGCTCCTTGCAGCAATCATCATCTGCATTCAAGCAGACGAGATCTGCATCGGGTACCTGAGCAACAACTCAACAGAAAAAGTGGACACAATAATTGAGAGTAATGTCACGGTTACTAGCTCAGTTGAGCTGGTTGAAAATGAGCACACTGGGTCTTTCTGCTCAATCGATGGGAAAGCACCAATAAGTCTTGGTGATTGCTCCTTTGCTGGTTGGATCCTTGGAAATCCAATGTGTGATGACTTGATTGGGAAAACATCATGGTCCTACATCGTGGAGAAACCAAAGCCCACCAATGGAATATGTTACCCGGGTACTCTAGAAAATGAAGAGGAATTGAGGCTGAAGTTTAGTGGGGTCCTCGAAATCAGCAAATTTGAAGCCTTCACTTCAAATGGATGGGGAGCAGTAAATTCTGGTGCTGGTGTTACCGCAGCCTGCAAATTTGGAAGCAGTAACTCCTTTTTCAGGAACATGGTATGGTTGATCCACCAATCAGGGACATATCCTGTTATACGGAGGACATTCAACAACACCAGAGGAAGAGATGTATTAATGGTATGGGGAGCCCACCACCCTGCAACTCTAAAGGAACACCAAGACTTGTACAAGAAGGACAGTTCTTATATAGCAGTAGGTTCAGAAAGTTACAACAGGAGGTTCACTCCTGAAATCAGTACAAGGCCTAAAGTAAATGGTCAAGCTGGGAGAATGACATTCTACTGGACCATAGTGAAACCGGGAGAAGCAATAACATTTGAGTCAAATGGCGCATTTCTCGCTCCTCGGTATGCTTTTGAGTTAGTGTCCCTGGGAAACGGGAAATTGTTCAGGAGTGACTTGAGTATTGAGTCTTGCTCAACTAAATGCCAATCCGAAATTGGAGGGATAAACACTAATAGGAGCTTCCACAATGTCCATAGGAACACAATAGGAGACTGCCCCAAATATGTGAATGTTAAATCCCTAAAGCTTGCTACCGGGCTAAGAAATGTTCCTGCAATAGCTACAAGAGGCCTGTTTGGTGCAATAGCTGGTTTCATAGAAGGTGGTTGGCCAGGTCTAATCAATGGTTGGTATGGATTCCAACACAGGAATGAGGAAGGAACAGGGATTGCTGCAGACAAAGAGTCAACCCAGAAAGCAATAGACCAAATAACATCTAAAGTCAATAACATTGTTGATCGAATGAATACGAACTTTGAGTCTGTTCAACATGAATTCAGTGAAATTGAGGAGAGAATAAACCAGTTGTCAAAACATGTGGATGATTCTGTTATTGACATATGGTCATACAACGCACAACTTCTTGTTCTACTGGAAAATGAAAAAACATTAGATCTCCATGATTCTAATGTTCGAAACCTCCATGAAAAGGTCAGACGAATGCTGAAGGACAATGCTAAAGATGAAGGGAATGGTTGTTTTACCTTCTATCACAAGTGTGATAATGAGTGCATTGAGAAAGTCAGGAATGGAACATATGACCATAAGGAATTTGAGGAGGAGTCCAAACTGAACAGACAGGAAATTGAGGGAGTGAAACTGGATTCCAATGGCAACGTCTACAAAATACTGTCAATTTACAGCTGCATTGCAAGCAGTCTTGTGTTGGCAGCAATCATTATGGGGTTCATCCTCTGGGCGTGTAGCAATGGGTCATGTAGATGTACCATTTGCATTTAG
>A_/_H11N9|CY141009|A/mallard/Arkansas/AI09-5663/2009
ATGAAGAAAATACTGCTCCTTGCAGCAATCATCATCTGCATTCAAGCAGACGAGATCTGCATCGGGTACCTGAGCAACAACTCAACAGAAAAAGTGGACACAATAATTGAGAGTAATGTCACGGTTACTAGCTCAGTTGAACTGGTTGAAAATGAGCACACTGGGTCTTTCTGCTCAATCGATGGGAAAGCACCAATAAGTCTTGGTGATTGCTCCTTTGCTGGTTGGATCCTTGGAAACCCAATGTGTGATGATTTGATTGGGAAAACATCATGGTCCTACATTGTGGAGAAACCAAACCCCACCAATGGAATATGTTACCCGGGCACTCTAGAAAATGAAGAGGAATTGAGGCTGAAGTTTAGTGGGGTCCTCGAATTCAGCAAATTTGAAGCCTTCACTTCAAATGGATGGGGAGCAGTAAATTCTGGTGCTGGTGTTACCGCAGCCTGCAAATTTGGAAGCAGTAACTCCTTTTTCAGGAACATGGTATGGTTGATCCACCAATCAGGGACATATCCTGTTATACGGAGGACATTCAACAACACCAAAGGAAGAGATGTATTAATGGTATGGGGAGTCCACCACCCTGCAACTCTAAAGGAACACCAAGACTTGTACAAGAAGGACAGTTCTTATATAGCAGTAGGTTCAGAAAGTTACAACAGGAGGTTCATTCCTGAAATCAGTACAAGGCCTAAAGTAAATGGTCAGGCTGGGAGAATGACATTCTACTGGACCATAGTGAAACCGGGAGAAGCAATAACATTTGAGTCAAATGGCGCATTTCTCGCTCCTCGGTATGCTTTTGAGTTAGTGTCCCTGGGAAACGGGAAATTGTTCAGGAGTGACTTGAGTATTGAGTCTTGCTCAACTAAATGTCAATCCGAAATTGGAGGGATAAACACTAATAGGAGCTTCCACAATGTCCATAGGAACACAATAGGAGACTGCCCCAAATATGTGAATGTTAAATCCCTAAAGCTTGCTACCGGGCTCAGAAATGTTCCTGCGATAGCTACAAGAGGCCTGTTTGGTGCAATAGCTGGTTTCATAGAAGGTGGTTGGCCAGGTCTAATCAATGGTTGGTATGGATTCCAACACAGGAATGAGGAAGGAACAGGGATTGCTGCAGACAAAGAGTCAACCCAAAAAGCAATAGACCAAATAACATCTAAAGTCAATAACATTGTTGATCGGATGAATACGAACTTTGAGTCTGTTCAACATGAATTCAGTGAAATTGAAGAGAGAATAAACCAGTTGTCAAAACATATGGATGATTCTGTTATTGACATATGGTCATACAACGCACAGCTTCTTGTTCTACTGGAAAATGAGAAAACATTAGATCTCCATGATTCTAATGTTCGAAACCTCCATGAAAAGGTCAGACGAATGCTGAAGGACAACGCTAAAGATGAAGGGAATGGTTGTTTTACCTTCTATCACAAGTGTGATAATGAGTGCATTGAAAAAGTCAGGAATGGAACATATGACCATAAGGAATTTGAGGAGGAGTCCAAACTGAACAGACAAGAAATTGAGGGAGTGAAACTGGATTCCAATGGCAACGTCTACAAAATACTGTCAATTTACAGCTGCATTGCAAGCAGTCTTGTGTTGGCAGCAATCATTATGGGGTTCATCCTCTGGGCGTGTAGCAATGGGTCATGTAGATGTACCATTTGCATTTAG
>A_/_H11N2|CY140993|A/blue-winged_teal/Louisiana/AI09-5234/2009
ATGAAGAAAACACTGCTCCTTGCAGCAATCATCATCTGCATTCAAGCAGACGAGATCTGCATCGGGTACCTGAGCAACAACTCAACAGAAAAAGTGGACACAATAATTGAGAGTAATGTCACGGTTACTAGCTCAATTGAACTGGTTGAGAATGAGCACACTGGGTCTTTCTGCTCAATCGATGGGAAAGCACCAATAAGTCTTGGTGATTGCTCCTTTGCTGGTTGGATCCTTGGAAACCCGATGTGTGATGATTTGATTGGGAAAACATCATGGTCCTACATCGTGGAGAAACCAAGCCCCACCAATGGAATATGTTACCCGGGTACTCTAGAAAATGAAGAGGAATTGAGGCTGAAGTTTAGTGGGGTCCTCGAATTCAGCAAATTTGAAGCCTTCACTTCAAATGGATGGGGAGCAGTGAATTCTGGTGCTGGTGTTACCGCAGCCTGCAAATTTGGAAGCAGTAACGCCTTTTTCAGGAACATGGTATGGTTGATCCACCAATCGGGGACATATCCTGTTATAAGGAGGACATTCAACAACACCAAAGGAAGAGATGTATTAATGGTATGGGGAGTCCACCACCCTGCAACTCTAAAGGAACACCAAGACTTGTACAAGAAGGACAGTTCTTATGTAGCAGTAGGCTCAGAAAGTTACAACAGGAGGTTCACTCCTGAAATCAGTACAAGGCCTCAAGTAAATGGTCAGGCTGGGAGAATGACATTCTATTGGACCATAGTGAAACCGGGAGAAGCAATAACATTTGAGTCAAATGGCGCATTTCTTGCTCCTAGGTATGCTTTTGAGTTAGTGTCCCTGGGAAACGGGAAATTGTTCAGGAGTGACTTGAGTATTGAGTCTTGTTCAACTAAATGCCAGTCCGAAATTGGAGGGATAAACACTAATAGGAGCTTCCACAATGTCCATAGGAACACAATAGGAGACTGTCCCAAATATGTGAATGTTAAATCCCTAAAGCTTGCTACCGGACTCAGAAATGTTCCTGCGATAGCTACAAGAGGCCTGTTTGGTGCAATAGCTGGTTTCATAGAAGGTGGTTGGCCAGGTCTAATCAATGGTTGGTATGGATTCCAACACAGGAATGAGGAAGGAACAGGGATTGCCGCAGACAAGGAATCAACCCAGAAAGCAATAGACCAAATAACATCTAAAGTCAATAACATTGTTGATCGGATGAATACGAATTTTGAGTCTGTTCAACATGAATTCAGTGAAATTGAAGAGAGAATAAACCAGTTGTCAAAACATGTGGATGATTCTGTTATTGACATATGGTCATACAACGCACAGCTTCTTGTTCTACTGGAAAATGAAAAAACGTTAGATCTCCATGATTCTAATGTTCGAAACCTCCATGAAAAGGTCAGACGAATGCTGAAGGACAATGCTAAAGATGAAGGGAATGGTTGTTTTACATTCTATCACAAGTGTGATAATGAGTGCATTGAGAAAGTCAGGAATGGAACATATGACCATAAGGAATTTGAGGAGGAGTCCAAACTGAATAGACAAGAAATTGAAGGGGTGAAACTGGATTCCAATGGCAACGTCTACAAAATACTGTCAATTTACAGCTGCATTGCAAGCAGTCTTGTGTTGGCAGCAATCATTATGGGGTTCATCCTCTGGGCGTGTAGCAATGGGTCATGTAGATGTACCATTTGCATTTAG
>A_/_H11N9|CY140820|A/mallard/Minnesota/AI09-3302/2009
ATGAAGAAAATACTGCTCCTTGCAGCAATCATCATCTGCATTCAAGCAGACGAGATCTGCATCGGGTACCTGAGCAACAACTCAACAGAAAAAGTGGACACAATAATTGAGAGTAATGTCACGGTTACTAGCTCAGTTGAACTGGTTGAAAATGAGCACACTGGGTCTTTCTGCTCAATCGATGGGAAAGCACCAATAAGTCTTGGTGATTGCTCCTTTGCTGGTTGGATCCTTGGAAATCCAATGTGTGATGATTTGATTGGGAAAACATCATGGTCCTACATCGTGGAGAAACCAAACCCCACCAATGGAATATGTTACCCGGGTACTCTAGAAAATGAAGAGGAATTGAGGCTGAAGTTTAGTGGGGTCCTCGAATTCAGCAAATTTGAAGCCTTCACTTCAAATGGGTGGGGAGCAGTAAATTCTGGTGCTGGTGTTACCGCAGCCTGCAAATTTGGAAGCAATAACTCCTTTTTCAGGAACATGGTATGGTTGATCCACCAATCAGGGACATATCCTGTTATACGGAGGACATTCAACAACACCAAAGGAAGAGATGTATTAATGGTATGGGGAGTCCACCACCCTGCAACTCTAAAGGAACACCAAGACTTGTACAAAAAGGACAGTTCTTATATAGCAGTAGGTTCAGAAAGTTACAACAGGAGGTTCACTCCTGAAATCAGTACAAGGCCTAAAGTAAATGGTCAGGCTGGGAGAATGACATTCTACTGGACCATAGTGAAACCGAGAGAAGCAATAACATTTGAGTCAAATGGCGCATTTCTCGCTCCTCGGTATGCTTTTGAGTTAGTGTCCCTGGGAAACGGGAAATTGTTCAGGAGTGAATTGAGTATTGAGTCTTGCTCAACTAAATGCCAATCCGAAATTGGAGGGATAAACACTAATAGGAGCTTCCACAATGTCCATAGGAACACAATAGGAGACTGCCCCAAATATGTGAATGTTAAATCCCTAAAGCTTGCTACCGGGCTCAGAAATGTTCCTGCGATAGCTACAAGAGGCCTGTTTGGTGCAATAGCTGGTTTCATAGAAGGTGGTTGGCCAGGTCTAATCAATGGTTGGTATGGCTTCCAACACAGGAATGAGGAAGGAACAGGGATTGCTGCAGACAAAGAGTCAACCCAGAAAGCAATAGACCAAATAACATCTAAAGTCAATAACATTGTTGATCAGATGAATACGAACTTTGAGTCTGTTCAACATGAATTCAGTGAAATTGAAGAGAGAATAAACCAGTTGTCAAAACATGTGGATGATTCTGTTATTGACATATGGTCATACAACGCACAGCTTCTTGTTCTACTGGAAAATGAAAAAACATTAGATCTCCATGATTCTAATGTTCGAAACCTCCATGAAAAGGTCAGACGAATGCTGAAGGACAATGCTAAAGATGAAGGGAATGGTTGTTTTACCTTCTATCACAAGTGTGATAATGGGTGCATTGAAAAAGTCAGGAATGGAACATATGACCATAAGGAATTTGAGGAGGAGTCCAAGCTGAACAGACAAGAAATTGAGGGAGTGAAACTGGATTCCAATGGCAACGTCTACAAAATACTGTCAATTTACAGCTGCATTGCAAGCAGTCTTGTGTTGGCAGCAATCATTATGGGGTTCATCCTCTGGGCGTGTAGCAATGGGTCATGTAGATGTACCATTTGCATTTAG
>A_/_H11N2|CY140559|A/mallard/Minnesota/Sg-01034/2008
ATGAAGAAAATACTGCTCCTTGCAGCAATCATCATCTGCATTCAAGCAGACGAGATCTGCATCGGGTACCTGAGTAACAACTCAACAGAGAAAGTGGACACAATAATTGAGAGTAATGTCACGGTTACTAGCTCAGTTGAACTGGTTGAAAATGAGCACACTGGGTCTTTCTGCTCAATCGATGGGAAAGCACCAATAAGTCTTGGTGATTGCTCCTTTGCTGGTTGGATCCTTGGAAACCCAATGTGTGATGGTTTGATTGGAAAAACATCATGGTCCTACATCGTGGAGAAACCAAACCCCACCAATGGAATATGTTACCCGGGCACTCTAGAAAATGAAGAGGAATTGAGGCTGAAGTTTAGTGGGGTCCTCGAATTCAGCAAATTTGAAGCCTTCACTTCAAATGGATGGGGAGCAGTAAATTCTGGTGCTGGTGTTACCGCAGCCTGCAAATTTGGAAGCAGTAACTCCTTTTTCAGGAACATGGTATGGTTGATTCACCAATCAGGGACATATCCTGTTATACGGAGGACATTCAACAACACCAAAGGAAGAGATGTATTAATGGTATGGGGAGTCCACCACCCTGCAACTCTAAAGGAACACCAAGACTTGTACAAAAAGGACAGTTCCTATATAGCAGTAGGTTCAGAAAGTTACAACAGGAGGTTCACTCCTGAAATCAGTACAAGGCCTAAAGTAAATGGTCAGGCTGGGAGAATGACATTCTACTGGACCATAGTGAAACCGGGAGAAGCAATAACATTTGAGTCAAACGGCGCATTTCTCGCTCCTCGGTATGCTTTTGAGTTAGTGTCCCTGGGAAACGGGAAATTGTTCAGGAGTGACTTGAGTATTGAGTCTTGCTCAACTAAATGCCAATCCGAAATTGGAGGGATAAACACTAATAGGAGCTTCCACAATGTCCATAGGAACACAATAGGAGACTGCCCCAAATATGTGAATGTTAAATCCCTAAAGCTTGCTACCGGGCTCAGAAATGTTCCTGCGATAGCTACAAGAGGCCTGTTTGGTGCAATAGCTGGTTTCATAGAAGGTGGTTGGCCAGGTCTAATCAATGGTTGGTATGGGTTCCAACACAGGAATGAGGAAGGAACAGGGATTGCTGCAGACAAAGAATCAACCCAGAAGGCAATAGACCAAATAACATCTAAAGTCAATAACATTGTTGATCGGATGAATACGAACTTTGAGTCTGTTCAACATGAATTCAGTGAAATTGAAGAGAGAATAAACCAGTTGTCAAAACATGTGGATGATTCTGTTATTGACATATGGTCATACAACGCACAGCTTCTTGTTCTACTGGAAAATGAAAAAACATTAGATCTCCATGATTCTAATGTTCGAAACCTCCATGAAAAGGTCAGACGAATGTTGAAGGACAATGCTAAAGATGAAGGGAATGGTTGTTTTACCTTCTATCACAAGTGTGATAATGAGTGCATTGAAAAAGTCAGGAATGGAACGTATGACCATAAGGAATTTGAGGAGGAGTCCAAACTGAACAGACAAGAAATTGAGGGAGTGAAACTGGATTCCAATGGCAACGTCTACAAAATACTGTCAATTTACAGCTGCATTGCAAGCAGTCTTGTGTTGGCAGCAATCATTATGGGGTTCATCCTCTGGGCGTGTAGCAATGGGTCATGTAGATGTACCATTTGCATTTAG
>A_/_H11N9|CY140467|A/mallard/Minnesota/Sg-00930/2008
ATGAAGAAAACACTGCTCCTTGCAGCAATCATCATCTGCATTCAAGCAGACGAGATCTGCATCGGGTACCTGAGCAACAACTCAACAGAAAAAGTGGACACAATAATTGAGAGTAATGTCACGGTTACTAGCTCAGTTGAACTGGTTGAGAATGAGCACACTGGGTCTTTCTGCTCAATCAATGGGAAAGCACCAATAAGTCTTGGTGATTGCTCCTTTGCTGGTTGGATCCTTGGAAACCCGATGTGTGATGATTTGATTGGGAAAACATCATGGTCCTACATCGTGGAGAAACCAAACCCCACCAATGGAATATGTTACCCGGGTACTCTAGAAAATGAAGAGGAATTGAGGCTGAAGTTTAGTGGGGTCCTCGAATTCAGCAAATTTGAAGCCTTCACTTCAAATGGATGGGGAGCAGTAAATTCTGGTGCTGGTGTTACCGCAGCCTGCAAATTTGGAAGCAGTAACGCCTTTTTCAGGAACATGGTATGGTTGATCCACCAATCAGGGACATATCCTGTTATAAGGAGGACATTCAACAACACCAAAGGAAGAGATGTATTAATGGTATGGGGAGTCCACCACCCTGCAACTCTAAAGGAACACCAAGACTTGTACAAAAAGGACAGTTCTTATGTAGCAGTAGGCTCAGAAAGTTACAACAGGAGGTTCACTCCTGAAATCAGTACAAGGCCTAAAGTAAATGGTCAGGCTGGGAGAATGACATTCTATTGGACCATAGTGAAACCGGGAGAAGCAATAACATTTGAGTCAAATGGCGCATTTCTTGCTCCTAGGTATGTTTTTGAGTTAGTGTCCCTGGGAAACGGGAAATTGTTAAGGAGTGACTTGAGTATTGAGTCTTGTTCAACTAAATGCCAATCCGAAATTGGAGGGATAAACACTAATAGGAGCTTCCACAATGTCCATAGGAACACAATAGGAGACTGCCCCAAATATGTGAATGTTAAATCCCTAAAGCTTGCTACCGGACTCAGAAATGTTCCTGCGATAGCTACAAGAGGCCTGTTTGGTGCAATAGCTGGTTTCATAGAAGGTGGTTGGCCAGGTCTAATCAATGGTTGGTATGGATTCCAACACAGGAATGAGGAAGGAACAGGGATTGCTGCAGACAAGGAATCAACCCAGAAAGCAATAGACCAAATAACATCTAAAGTCAATAACATTGTTGATCGGATGAATACGAACTTTGAGTCTGTTCAACATGAATTCAGTGAAATTGAAGAGAGAATAAACCAGTTGTCAAAACATGTGGATGATTCTGTTATTGACATATGGTCATACAACGCACAGCTTCTTGTTCTACTGGAAAACGAAAAAACGTTAGATCTCCATGATTCTAATGTCCGAAACCTCCATGAAAAGGTCAGACGAATGCTGAAGGACAATGCTAAAGATGAAGGGAATGGTTGTTTTACCTTCTATCACAAGTGTGATAATGAGTGCATTGAGAAAGTCAGGAATGGAACATATGACCATAAGGAATTTGAGGAGGAGTCCAAACTGAACAGACAAGAAATTGAGGGAGTGAAACTGGATTCCAACGGCAACGTCTACAAGATACTGTCAATTTACAGCTGCATTGCAAGCAGTCTTGTGTTGGCAGCAATCATTATGGGGTTCATCCTCTGGGCGTGTAGCAATGGGTCATGTAGATGTACCATTTGCATTTAG
>A_/_H11N9|CY139861|A/mallard/Minnesota/346229/2000
ATGAAGAAAGTACTGCTCTTTGCAGCAATCATCATCTGCGTCCAAGCAGACGAGATCTGCATTGGGTACCTAAGCAACAACTCAACAGAAAAAGTGGACACAATAATTGAGAGTAATGTCACGGTTACTAGCTCAGTTGAACTGGTTGAAAATGAGCACACTGGGTCTTTCTGCTCAATCAATGGGAAAGCACCGATAAGTCTTGGTGATTGCTCCTTTGCTGGATGGATCCTTGGAAATCCAATGTGTGATGATTTGATTGGGAAAACATCATGGTCCTACATAGTGGAGAAACCAAATCCCGTCAATGGAATATGCTACCCGGGTACTCTAGAAAATGAAGAGGAATTGAGACTGAAATTTAGTGGGGTCCTCGAATTCAACAAATTTGAAGCCTTCACTTCAAATGGATGGGGAGCAGTAAATTCTGGTGCTGGTGTTACCGCAGCCTGCAAATTTGGAAGCAGCAACTCTTTTTTCAGGAACATGGTATGGTTGATCCACCAATCAGGAACATATCCTGTTATACGGAGGACATTCAACAACACCAAAGGAAGAGATGTATTAATGGTATGGGGAGTCCACCACCCCACAACTCTAAAGGAACACCAAGACTTGTACAAAAAAGACAGTTCTTATGTAGCAGTGGGTTCAGAGAATTACAACAGGAGGTTCACTCCTGAGATCAGTACAAGGCCTAAAGTAAATGGTCAGGCTGGGAGAATGACATTCTACTGGACCATAGTGAAACCGGGAGAAGCAATAACATTTGAGTCAAATGGTGCATTTCTCGCTCCTCGGTATGCTTTTGAGTTAGTGTCCTTGGGGAATGGGAAATTGTTCAGGAGTGACTTGAGTATTGAATCTTGCTCAACTAAATGCCAGTCCGAAATTGGGGGGATCAACACTAATAGGAGCTTCCACAATGTTCATAGGAACACAATAGGAGACTGCCCCAAATATGTGAATGTTAAATCCCTGAAGCTTGCTACCGGGCTCAGAAATGTCCCTGCGATTGCTACAAGAGGCCTGTTTGGCGCAATAGCTGGTTTCATAGAAGGTGGTTGGCCAGGCCTAATCAATGGTTGGTATGGATTCCAACACAGGAATGAAGAAGGTACAGGGATTGCTGCAGACAAAGAATCAACCCAGAAAGCAATAGACCAAATAACATCTAAGGTCAATAACATTGTTGATCGGATGAATACGAACTTTGAGTCTGTTCAACATGAATTCAGTGAAATTGAAGAGAGAATAAATCAGTTGTCAAAACATGTGGATGATTCTGTTATTGATATATGGTCATACAATGCACAGCTTCTTGTTCTATTGGAAAATGAAAAAACATTAGATCTCCATGATTCTAATGTTCGAAACCTCCATGAAAAGGTCAGACGAATGCTGAAGGACAATGCTAAAGATGAAGGGAATGGTTGTTTTACTTTCTATCACAAGTGTGATAATGAGTGTATTGAAAAAGTCAGGAACGGAACATATGACCACAAGGAATTTGAAGAGGAGTCCAAACTGAACAGACAAGAAATTGAGGGAGTGAAACTGGATTCCAATGGCAACGTTTACAAAATACTGTCAATCTACAGCTGCATTGCAAGCAGTCTTGTGTTGGCAGCAATCATTATGGGGTTCATCTTCTGGGCGTGTAGCAATGGGTCATGTAGATGTACCATTTGCATTTAG
>A_/_H11N9|CY139829|A/mallard/Minnesota/346251/2000
ATGAAGACAGTACTGCTCTTTGCAGCAATCATCATCTGCATCCAAGCAGACGAAATCTGCATTGGGTACCTGAGCAACAACTCAACAGAAAAAGTGGACACAATAATTGAGAGTAATGTCACGGTTACTAGCTCAGTTGAACTGGTTGAAAATGAACACACTGGATCTTTCTGCTCAATCGACGGGAAAGCACCAATAAGCCTTGGTGATTGCTCTTTTGCTGGATGGATCCTTGGAAACCCAATGTGTGATGATTTGATTGGGAAAACATCATGGTCCTATATAGTGGAGAAACCAAATCCCGCCAATGGAATATGTTACCCGGGTACTCTAGAAAATGAAGAGGAATTGAGACTGAAGTTTAGTGGAGTCCTCGAATTCAGCAAATTTGAAGCCTTCACCTCAAACGGATGGGGAGCAGTAAATTCTGGTGCTGGTGTTACCGCAGCCTGCAAATTTGGAAGCAGTAACTCTTTTTTCAGGAACATGGTATGGTTGATTCACCAATCAGGGACATATCCTGTTATACGGAGGACGTTTAACAACACCAAAGGAAGAGATGTATTAATGGTATGGGGAGTACACCACCCCTCAACTCTAAAGGAACACCAAGACTTGTACAAAAAAGACAGTTCTTATGTAGCAGTGGGTTCAGAGAGTTACAACAGGAGGTTCACTCCTGAGATCAGTACAAGGCCTAAGGTAAATGGTCAGGCTGGGAGAATGACATTCTACTGGACCATAGTGAAACCGGGAGAAGCAATAACATTTGAGTCAAATGGTGCATTTCTCGCTCCTCGGTATGCTTTTGAATTAGTGTCATTGGGGAATGGGAAATTGTTCAGGAGTGATTTGAACATTGAATCTTGCTCAACTAAATGCCAGTCCGAAATTGGAGGGATCAACACTAATAGGAGCTTCCACAGTGTCCATAGGAACACAATAGGAGACTGCCCCAAATATGTGAATGTTAAATCCCTAAAGCTTGCTACCGGGCTCAGAAATGTCCCTGCGATTGCTACAAGAGGCCTGTTTGGTGCAATAGCTGGTTTCATAGAAGGTGGATGGCCAGGTTTAATTAATGGTTGGTATGGTTTCCAACACAGAAATGAAGAAGGTACAGGGATTGCTGCAGACAAAGAATCAACCCAAAAAGCAATAGACCAGATAACATCTAAAGTCAACAACATTGTTGATCGGATGAATACGAACTTTGAATCTGTTCAACATGAATTCAGTGAAATTGAAGAGAGAATAAACCAACTGTCCAAGCATGTGGATGATTCTGTTATTGACATATGGTCATACAACGCACAGCTTCTTGTTCTATTAGAAAATGAAAAAACGTTAGATCTCCATGATTCTAATGTTCGAAACCTCCATGAAAAGGTCAGACGAATGCTGAAGGACAATGCTAAAGATGAAGGGAATGGTTGTTTTACTTTCTATCACAAGTGTGATAATGAATGTATTGAAAAGGTCAGGAATGGAACATATGACCACAAGGAATTCGAAGAGGAGTCCAAACTGAATAGACAAGAAATTGAGGAAGTGAAACTGGATTCCAATGGCAACGTTTACAAAATACTGTCAATTTACAGCTGCATTGCAAGCAGTCTTGTGTTGGCAGCAATCATTATGGGGTTCATCTTCTGGGCGTGTAGCAATGGATCATGTAGGTGTACCATTTGCATTTAG
>A_/_H11N9|CY139821|A/mallard/Minnesota/346245/2000
ATGAAGAAAGTACTGCTCTTTGCAGCAATCATCATCTGCATCCAAGCAGACGAAATCTGCATTGGGTACCTGAGCAACAACTCAACAGAAAAAGTGGACACAATAATTGAGAGTAATGTCACGGTTACTAGCTCAGTTGAACTGGTTGAAAATGAACACACTGGATCTTTCTGCTCAATCGACGGGAAAGCACCAATAAGCCTTGGTGATTGCTCTTTTGCTGGATGGATCCTTGGAAACCCAATGTGTGATGATTTGATTGGGAAAACATCATGGTCCTATATAGTGGAGAAACCAAATCCCGCCAATGGAATATGTTACCCGGGTACTCTAGAAAGTGAAGAGGAATTGAGACTGAAGTTTAGTGGAGTCCTCGAATTCAGCAAATTTGAAGCCTTCACCTCAAACGGATGGGGAGCAGTAAATTCTGGTGCTGGTGTTACCGCAGCCTGCAAATTTGGAAGCAGTAACTCTTTTTTCAGGAACATGGTATGGTTGATTCACCAATCAGGGACATATCCTGTTATACGGAGGACGTTTAACAACACCAAAGGAAGAGATGTATTAATGGTATGGGGAGTACACCACCCCGCAACTCTAAAGGAACACCAAGACTTGTACAAAAAAGACAGTTCTTATGTAGCAGTGGGTTCAGAGAATTACAACAGGAGGTTCACTCCTGAGATCAGTACAAGGCCTAAGGTAAATGGTCAGGCTGGGAGAATGACATTCTACTGGACCATAGTGAAACCGGGAGAAGCAATAACATTTGAGTCAAATGGTGCATTTCTCGCTCCTCGGTATGCTTTTGAATTAGTGTCCTTGGGGAATGGGAAATTGTTCAGGAGTGATTTGAACATTGAATCTTGCTCAACTAAATGCCAGTCCGAAATTGGAGGGATCAACACTAATAGGAGCTTCCACAGTGTCCATAGGAACACAATAGGAGACTGCCCCAAATATGTGAATGTTAAATCCCTAAAGCTTGCTACCGGGCTCAGAAATGTCCCTGCGATTGCTACAAGAGGCCTGTTTGGTGCAATAGCTGGTTTCATAGAAGGTGGATGGCCAGGTTTAATTAATGGTTGGTATGGTTTCCAACACAGAAATGAAGAAGGTACAGGGATTGCTGCAGACAAAGAATCAACCCAAAAAGCAATAGACCAGATAACATCTAAAGTCAACAACATTGTTGATCGGATGAATACGAACTTTGAATCTGTTCAACATGAATTTAGTGAAATTGAAGAGAGAATAAACCAACTGTCCAAGCATGTGGATGATTCTGTTATTGACATATGGTCATACAACGCACAGCTTCTTGTTCTATTGGAAAATGAAAAAACATTAGATCTCCATGATTCTAATGTTCGAAACCTCCATGAAAAGGTCAGACGAATGCTGAAGGACAATGCTAAAGATGAAGGGAATGGTTGTTTTACTTTCTATCACAAGTGTGATAATGAATGCATTGAAAAGGTCAGGAATGGAACATATGACCACAAGGAATTCGAAGAGGAGTCCAAACTGAATAGACAAGAAATTGAGGGAGTGAAACTGGATTCCAATGGCAACGTTTACAAAATACTGTCAATTTACAGCTGCATTGCAAGCAGTCTTGTGTTGGCAGCAATCATTATGGGGTTCATCTTCTGGGCGTGTAGCAATGGATCATGTAGGTGTACCATTTGCATTTAG
>A_/_H11N2|CY139813|A/mallard/Minnesota/355785/2000
ATGAAGAAAGTACTGCTCTTTGCAGCAATCATCATCTGCATCCAAGCAGACGAAATCTGCATTGGATACCTGAGCAACAACTCAACAGAAAAAGTGGACACAATAATTGAGAGTAATGTCACGGTTACTAGCTCAGTTGAACTAGTTGAAAATGAGCACACTGGATCTTTCTGCTCAATCGACGGGAAAGCACCGATAAGTCTTGGTGATTGCTCCTTTGCTGGATGGATCCTTGGAAACCCAATGTGTGATGATTTGATTGGAAAAACATCATGGTCCTACATAGTGGAGAAACCAAATCCCACCAATGGAATATGTTACCCGGGTACTCTAGAAAATGAAGAGGAATTGAGACTGAAGTTTAGTGGAGTCCTCGAATTCAGCAAATTTGAAGCCTTCACCTCAAATGGATGGGGAGCAGTAAATTCTGGTGCTGGTGTTACCGCAGCCTGCAAATTTGGAAGCAGTAACTCTTTTTTCAGGAACATGGTATGGTTGATCCACCAATCAGGGACATATCCTGTTATACGGAGGACGTTCAACAACACCAAAGGAAGAGATGTATTAATGGTATGGGGAGTACACCACCCCGCAACTCTAAAGGAACACCAAGACTTGTACAAAAAAGACAGTTCTTATGTAGCAGTGGGTTCAGAGAGTTACAACAGGAGATTCACTCCTGAGATCAGTACAAGGCCTAAGGTAAATGGTCAGGCTGGGAGAATGACATTCTACTGGATCATAGTGAAACCGGGAGAAGCAATAACATTTGAGTCAAATGGTGCATTTCTCGCTCCTCGGTATGCTTTTGAATTAGTGTCCTTGGGGAATGGGAAATTGTTCAGGAGTGATTTGAACATTGAATCTTGCTCAACTAAATGCCAGTCCGAAATTGGAGGGATCAACACTAATAGGAGCTTCCACAGTGTCCATAGGAACACAATAGGAGACTGCCCCAAATATGTGAATGTTAAATCCCTAAAGCTTGCTACCGGGCTCAGAAATGTCCCTGCGATTGCTACAAGAGGCCTGTTTGGTGCAATAGCTGGTTTCATAGAAGGTGGATGGCCAGGTTTAATCAATGGTTGGTATGGTTTCCAACACAGAAATGAAGAAGGTACAGGGATTGCTGCAGACAAAGAATCAACCCAGAAAGCAATAGACCAGATAACATCTAAAGTCAACAACATTGTTGATCGGATGAATACGAACTCTGAGTCTGTTCAACATGAATTCAGTGAAATTGAAGAGAGAATAAACCAATTGTCAAAACATGTGGATGATTCTGTTATTGACATATGGTCATACAACGCACAGCTTCTTGTTCTATTGGAAAATGAAAAAACATTAGATCTCCATGATTCTAATGTTCGAAACCTCCATGAAAAGGTCAGACGAATGCTGAAGGACAATGCTAAAGATGAAGGGAATGGTTGTTTTACTTTCTATCACAAGTGTGATAATGAATGTATTGAAAAGGTCAGGAATGGAACATATGACCACAAGGAATTCGAAGAGGAGTCCAAATTGAATAGACAAGAAATTGAGGGAGTGAAACTGGATTCCAATGGCAACGTTTACAAAATACTGTCAATTTACAGCTGCATTGCAAGCAGTCTTGTGTTAGCAGCAATCATTATGGGGTTCATCTTCTGGGCGTGTAGCAATGGGTCATGTAGATGTACCATTTGCATTTAG
>A_/_H11N9|CY139745|A/mallard/Minnesota/182722/1998
ATGAAGAAAGTACTGCTCTTTGCAGCAATCATCATCTGCATCCAAGCAGACGAGATCTGCATTGGGTACCTGAGCAACAACTCAACAGAAAAAGTGGACACAATAATTGAGAGTAATGTCACGGTTACTAGCTCAGTTGAACTGATTGAAAATGAGCACACTGGGTCTTTCTGCTCAATCAATGGGAAAGCACCGATAAGTCTTGGTGATTGCTCCTTTGCTGGATGGATCCTTGGAAACCCAATGTGTGATGATTTGATTGGGAAAACATCATGGTCCTACATAGTGGAGAAACCAAATCCCGTCAATGGAATATGCTACCCGGGTACTCTAGAAAATGAAGAGGAATTGAGACTGAAGTTTAGTGGGGTCCTCGAATTCAGCAAATTTGAAGCCTTCACTTCAAATGGATGGGGAGCAGTAAATTCTGGTGCTGGTGTTACCGCAGCCTGCAAATTTGGAAGCAGTAACTCTTTTTTCAGGAACATGGTATGGTTGATCCACCAATCAGGGACATATCCTGTTATACGGAGGACATTCAACAACACCAAAGGAAGAGATGTATTAATGGTATGGGGAGTCCACCACCCCGCAACTCTAAAGGAACACCAAGACTTGTACAAAAAAGACAGTTCTTATGTAGCAGTGGGTTCAGAAAGTTACAACAGGAGGTTCACTCCTGAGATCAGTACAAGGCCTAAAGTAAATGGTCAGGCTGGGAGAATGACATTCTACTGGACCATAGTGAAACCGGGAGAAGCAATAACATTTGAGTCAAATGGTGCATTTCTCGCTCCTCGGTATGCTTTTGAGTTAGTGTCCTTGGGGAATGGGAAATTGTTCAGGAGTGACTTGAGTATTGAATCTTGCTCAACTAAATGCCAGTCCGAAATTGGAGGGATCAACACTAATAGGAGCTTCCACAATGTCCATAGGAACACAATAGGAGACTGCCCCAAATATGTGAATGTTAAATCCCTAAAGCTTGCTACCGGGCTCAGAAATGTCCCTGCGATTGCTACAAGAGGCCTGTTTGGCGCAATAGCTGGTTTCATAGAAGGTGGTTGGCCAGGCCTAATCAACGGTTGGTATGGATTCCAACACAGGAATGAAGAAGGTACAGGGATTGCTGCAGACAAAGAATCAACCCAGAAAGCAATAGACCAAATAACATCTAAAGTCAATAACATTGTTGATCGGATGAATACGAACTTTGAGTCTGTTCAACATGAATTCAATGAAATTGAAGAGAGAATAAACCAGTTGTCAAAACATGTGGATGATTCTGTTATTGACATATGGTCATACAATGCACAGCTTCTTGTTCTATTGGAAAATGAAAAAACATTAGATCTCCATGATTCTAATGTTCGAAACCTCCATGAAAAGGTCAGACGAATGCTGAAGGACAATGCTAAAGATGAAGGGAATGGTTGTTTTACTTTCTATCACAAGTGTGATAATGAGTGTATTGAAAAAGTCAGGAATGGGACATATGACCACAAGGAATTTGAAGAGGAGTCCAAACTGAACAGACAAGAAATTGAGGGAGTGAAACTGGATTCCAATGGCAACGTTTACAAAATACTGTCAATTTACAGCTGCATTGCAAGCAGTCTTGTGTTGGCAGCAATCATTATAGGGTTCATCTTCTGGGCGTGTAGCAATGGGTCATGTAGATGTACCATTTGCATTTAG
>A_/_H11N9|CY139705|A/blue-winged_teal/Louisiana/B3/1986
ATGAAGAAAGTACTGCTTTTTGCAGCAATCATCATCTGCATTCGAGCAGACGAAATTTGCATTGGATACCTGAGCAACAACTCAACAGAGAAAGTGGACACAATAATTGAGAGTAATGTCACGGTTACTAGCTCAGTTGAACTGGTTGAAAATGAGCACACTGGATCTTTCTGCTCAATCGACGGGAAGGCACCGATAAGTCTTGGTGATTGCTCCTTTGCTGGGTGGATCCTTGGGAACCCAATGTGTGATGATTTGATTGGGAAAACATCATGGTCTTACATAGTAGAGAAACCGAATCCCGTCAATGGAATATGTTACCCGGGTACTCTAGAAAATGAAGAGGAATTAAGACTGAAGTTTAGTGGGGTCCTCGAATTCAGCAAATTTGAAGCCTTCACTTCAAATGGATGGGGAGCAGTAAATTCTGGTGCTGGTGTTACTGCAGCCTGCAAATTTGGAAGCAGTAACTCTTTTTTCAGAAACATGGTATGGTTGATACACCAATCAGGGACATACCCTGTTGTACGGAGGACCTTCAACAACACCAAAGGAAGAGATGTATTAATGGTATGGGGAGTTCACCACCCCGCAACTCTAAAGGAACACCAAGACTTGTACAAAAAGGACAATTCTTATGTATCAGTGGGTTCAGAGAGTTATAATAGGAGGTTCACCCCTGAGATCAGCACGAGGCCTAAAGTAAATGGTCAGGCTGGGAGAATGACCTTTTACTGGACCATAGTGAAACCTGGAGAGGCAATAACATTTGAGTCAAATGGTGCATTTCTCGCTCCTCGGTACGCTCTCGAATTAGTATCTTTGGGGAATGGGAAACTATTCAGAAGTGACTTGAACATTGAATCTTGCTCAACTAAATGCCAGTCTGAAATTGGAGGGATCAACACTAATAGAAGCTTCCACAGTGTCCATAGAAACACAATAGGAGACTGCCCCAAGTATGTGAATGTTAAATCCCTAAAGCTTGCTACCGGACTCAGAAATGTCCCTGCGATTGCTACAAGGGGCCTGTTTGGTGCAATAGCTGGTTTCATAGAGGGTGGTTGGCCAGGTTTAATCAATGGTTGGTATGGATTCCAACATAGAAATGAAGAAGGTACAGGGATTGCTGCAGACAAAGAGTCAACCCAGAAAGCAATAGACCAGATAACTTCTAAAGTCAATAACATTGTTGATCGGATGAACACAAACTTTGAGTCTGTCCAGCACGAATTCAGTGAGATTGAAGAGAGAATAAACCAATTGTCAAAGCATGTGGATGATTCTGTTATTGACATATGGTCATACAATGCACAGCTTCTTGTTCTATTGGAAAATGAAAAGACATTAGATCTCCATGATTCTAATGTTCGAAACCTCCATGAAAAGGTCAGACGAATGCTGAAGGATAATGCTAAAGATGAAGGGAATGGGTGTTTTACTTTCTATCACAAGTGTGATAACGAATGTATTGAAAAAGTTAGGAATGGAACATATGACCACAAGGAATTTGAGGAGGAGTCCAGACTGAACAGACAAGAAATTGAGGGAGTGAAACTGGATTCCAGTGGCAACGTCTACAAAATACTGTCAATTTACAGCTGCATTGCAAGCAGTCTTGTTTTGGCAGCAATCATTATGGGGTTCATCTTTTGGGCGTGTGGCAATGGGTCATGTAGATGTACCATTTGCATTTAG
>A_/_H11N9|KC881298|A/environment/Jiangxi/28/2009
ATGAAGAAAACACTGCTATTTGCAGCTATTTTCCTTTATGTAAAGGCAGATGAAATCTGTATTGGCTACTTAAGCAACAACTCAACAGACAAAGTTGACACAATAATTGAAAACAATGTCACTGTAACTAGCTCAGTGGAACTAGTCGAAACAGAACACACTGGGTCATTCTGTTCAATCAATGGGAAACAACCAATAAGCCTTGGAGATTGCTCCTTTGCTGGGTGGATATTGGGAAATCCCATGTGTGATGACCTAATTGGTAAGACTTCATGGTCCTACATTGTGGAGAAGCCCAACCCAGCAAACGGAATCTGTTACCCAGGAACATTGGAGAATGAAGAAGAACTGAGATTGAAATTCAGTGGAGTCCTGGAATTCAGCAAATTCGAAGCATTCACATCAAACGGATGGGGTGCTGTGAATTCAGGAGCAGGAGTGACTGCTGCATGCAAGTTCGGGAGCTCCAATTCCTTCTTCCGAAACATGGTATGGCTGATACACCAATCAGGAACATACCCTGTAATAAAGAGGACCTTCAACAACACCAAGGGAAGAGATGTGTTGATTGTTTGGGGAATTCACCACCCTGCAACACTGAAAGAACACCAGGATCTATACAAGAAGGACAGCTCCTATGTAGCAGTGGGTTCGGAAACCTACAACAGGAGATTCATACCAGAAATCAGCACTAGGCCCAAAGTTAATGGACAGGCTGGACGGATGACCTTTTATTGGACAATAGTCAAACCAGGAGAGTCAATAACATTTGAGTCTAATGGTGCATTCCTAGCTCCTAGATATGCTTTTGAGATTGTCTCTGTTGGGAATGGGAAACTATTCAGGAGTGAACTGAATATTGAATCATGCTCTACCAAATGTCAAACAGAAATAGGAGGAATTAATACAAACAAAAGCTTTCACAGTGTTCACAGAAACACTATCGGAGACTGTCCCAAGTATGTGAATGTCAAATCTCTAAAGCTTGCCACGGGACTCAGAAATGTCCCAGCAATAGCATCAAGAGGCTTGTTTGGAGCAATAGCCGGGTTTATAGAAGGTGGATGGCCTGGACTGATCAATGGATGGTACGGGTTCCAACATAGGAATGAAGAAGGAACAGGCATAGCAGCAGACAAGGAGTCAACTCAGAAGGCAATAGACCAGATAACGTCCAAAGTAAATAATATCGTCGACAGAATGAATACAAATTTCGAATCTGTGCAACACGAATTCAGTGAAATAGAGGAGAGGATAAACCAGTTGTCGAAACATGTAGATGATTCTGTGGTCGACATCTGGTCATATAATGCACAGCTTCTCGTTTTGCTTGAAAATGAGAAGACCCTGGATCTCCACGATTCCAATGTCAGAAATCTCCATGAGAAGGTTAGAAGGATGCTAAAGGACAATGCCAAAGACGAGGGGAACGGATGTTTCACCTTTTACCATAAGTGTGATAATGAATGCATTGAAAGGGTTAGAAACGGAACATATGATCACAAGGAATTCGAAGAAGAATCTAAAATAAATCGTCAGGAGATCGAGGGAGTGAAATTAGACTCTAGTGGGAATGTGTATAAAATACTGTCAATTTACAGCTGCATTGCAAGCAGTCTCGTATTGGCAGCACTCATCATGGGTTTCATCCTCTGGGCGTGCAGTAACGGATCATGTAGATGTACCATTTGCATTTAG
>A_/_H11N9|KC881290|A/environment/Jiangxi/26/2009
[truncated: 944,084 more chars]
