# Supplementary material for: In Silico Analyses of the Role of Codon Usage at the Hemagglutinin Cleavage Site in Highly Pathogenic Avian Influenza Genesis
Source: Viruses. 2022 Jun 21;14(7):1352. doi: 10.3390/v14071352 (PMC9316147; doi:10.3390/v14071352)
Supplement: Supplementary file 1 [file viruses-14-01352-s001.zip › Supplementary File 4/dataset/full_ORF/avian_h12_unique.fasta]

>A_/_H12Nx|CY005920|A/pintail/Alberta/49/2003
ATGGAAAAATTCATCATTTTGAGCACTGTCCTGGCAGTAAGCTTTGCATATGACAAAATTTGCATTGGATATCAAACAAACAACTCGACTGAGACAGTAAACACACTAATTGAGCAAAACATTCCGGTGACACAGGTGGAAGAACTCGTGCATGGTGGGATCGATCCGGTCCTGTGTGGAACGGAGCTAGGGTCACCACTAGTGCTCGATGACTGTTCATTAGAAGGTCTCATTCTAGGCAATCCCAAATGTGATCTTTATCTGAATGGCAGGGAATGGTCATACATAGTAGAGAGGCCCAAAGAGATGGAAGGAGTTTGCTACCCAGGATCAATTGAAAATCAAGAGGAGTTGAGATCTCTGTTTTCTTCCATCAAAAAGTATGAAAGAGTGAAGATGTTTGATTTCACCAAGTGGAATGTCACATACACTGGAACCAGCAAGGCCTGCAATAATACATCAAACCAGGGCTCATTCTATAGGAGCATGAGATGGTTGACCTTAAAATCAGGACAATTCCCAGTCCAAACAGATGAGTACAAGAACACCAGAGATTCGGACATTGTTTTCACCTGGGCCATTCATCACCCACCAACATCTAATGAACAGGTACAATTATACAAAAATCCGGATACCCTCTCTTCAGTCACCACTGATGAGATCAATAGGAGTTTCAAGCCTAACATAGGGCCAAGGCCATTCGTAAGAGGACAACAGGGGAGAATGGATTACTACTGGGCTGTCCTCAAACCTGGACAAACTGTCAAGATACAGACCAATGGGAATCTTATTGCACCTGAATATGGTCATTTAATCACAGGGAAATCACATGGCAGGATACTCAAGAATAATTTGCCCATAGGACAGTGTGTGACTGAGTGCCAGTTGAACGAAGGGGTGATGAATACAAGCAAACCTTTCCAGAACACTAGTAAGCACTATATTGGGAAATGCCCCAAATACATACCATCAGGAAGCCTGAAATTGGCGATAGGGCTCAGGAATGTTCCACAAATTCAAAACCGGGGACTCTTTGGAGCAATTGCAGGCTTCATAGAAGGCGGATGGCCAGGGCTAGTGGCTGGTTGGTATGGATTTCAGCATCAAAATGCAGAGGGGACAGGCATAGCTGCAGACAGAGACAGCACTCAGAAGGCAATAGACAACATGCAAAACAAACTCAACAATGTCATTGACAAAATGAACAAACAATTTGAAGTAGTGAATCATGAATTTTCAGAAGTAGAAAGCAGAATAAACATGATTAATTCCAAAATTGATGATCAAATAACTGACATATGGGCATACAATGCTGAACTGCTTGTCCTATTGGAAAATCAGAAGACATTGGATGAGCATGACGCTAATGTAAGAAACCTACACGATAGAGTCAGAAGGGTCCTAAGGGAGAATGCAATTGATACAGGAGATGGTTGCTTTGAAATTCTGCATAAATGTGACAACAATTGCATGGACACAATCAGAAATGGGACATACAATCACAAGGAGTATGAGGAAGAAAGCAAAATCGAACGACAGAAAATCAATGGGGTCAAACTTGAGGAGAATTCTACATATAAAATTCTGAGCATCTACAGCAGTGTTGCCTCAAGCTTAGTTCTACTGTTCATGATTATTGGGGGTTTCATTTTCGGGTGTCAAAATGGAAATGTTCGTTGTACTTTCTGTATTTAA
>A_/_H12N6|CY089645|A/duck/Wisconsin/480/1979
ATGGAAAAATTCATCATTTTGAGTACTGTCTTGGCAGCAAGCTTCGCATATGACAAAATTTGTATTGGATACCAAACAAACAACTCGACTGAAACGGTAAATACACTAATTGAACAGAACGTTCCGGTGACACAAGTGGAAGAACTTGTACATGGTGGAATTGATCCGGTCCTGTGTGGAACTGAACTAGGATCACCACTAGTGCTCGATGACTGTTCATTAGAGGGTCTAATCCTAGGCAATCCCAAATGTGACCTTTATTTGAATGGCAGGGAATGGTCGTACATAGTAGAGAGGCCCAAAGAAATGGAAGGAGTTTGTTATCCAGGATCAATTGAAAATCAGGAAGAGCTAAGATCTCTGTTTTCTTCCATCAAAAAATATGAAAGAGTGAAGATGTTTGATTTCACCAAATGGAATGTCACATACACTGGAACCAGCAAGGCCTGCAATAATACATCAAACCAAGGCTCATTCTACAGGAGCATGAGATGGTTGACTTTAAAATCGGGACAATTTCCAGTCCAAACAGATGAGTACAAGAACACCAGAGATTCAGACATTGTATTCACCTGGGCCATCCACCACCCACCAACATCTGCTGAACAAGTACAATTGTACAAAAACCCTGATACCCTCTCTTCAGTTACCACCGATGAAATCAATAGGAGCTTCAAGCCTAATATAGGCCCAAGACCACTCGTGAGGGGACAACAGGGGAGAATGGATTACTACTGGGCTGTTCTTAAACCTGGACAAACAGTCAAAATACAAACCAATGGTAATCTTATTGCACCTGAATATGGTCATTTAATCACAGGGAAATCACATGGCAGAATACTCAAGAATAATTTGCCCATGGGACAATGTGTGACTGAATGTCAACTGAATGAGGGTGTAATGAATACAAGCAAACCTTTCCAGAACACTAGTAGGCACTATATTGGGAAATGCCCCAAATACATACCATCAGGGAGTTTAAAATTGGCAATAGGACTAAGGAATGTCCCACAAGTTCAAAATCGGGGGCTCTTTGGAGCAAAAGCAGGTTTCATAGAGGGCGGATGGCCAGGACTAGTGGCTGGTTGGTACGGATTTCAGCACCAAAATGCAGAGGGGATAGGCATAGCTGCAGACAGAGACAGCACTCAAAGGGCAATAGACAACATGCAAAACAAACTCAACAATGTCATCGACAAAATGAACAAACAATTTGAAGTGGTGAATCATGAGTTTTCAGAAGTGGAAAGTAGGATAAACATGATTAATTCTAAAATTGATGATCAGATAACTGACATATGGGCATACAATGCTGAATTGCTTGTCCTATTGGAAAATCAGAAGACATTAGATGAGCATGACGCGAATGTAAGAAATCTACATGATCGGGTCAGAAGAGTCCTGAGGGAAAATGCAATTGACACAGGAGACGGCTGCTTTGAAATTTTACATAAATGTGACAACAATTGTATGGACACAATTAGAAACGGGACATACAATCACAAGGAGTATGAGGAAGAAAGCAAAATCGAACGACAGAAAATTAGTGGTGTAAAACTTGAGGAGAATTCTACATATAAAATTCTGAGCATCTACAGCAGTGTTGCCTCAAGCTTAGTTCTACTGCTCATGATTATTGGGGGTTTCATTTTCGGGTGTCAAAATGGAAATGTTCGTTGTACTTTCTGTATTTAA
>A_/_H12N5|CY079075|A/northern_pintail/Interior_Alaska/8BM2974/2008
ATGGAAAAATTCATCATTTTGAGCACTGTCCTGGCAGTGAGCTTTGCATATGACAAAATTTGCATTGGATATCAAACAAACAACTCGACTGAAACGGTAAACACACTAATTGAACAAAACGTTCCGGTGACACAAGTGGAAGAACTCGTGCATGGCGGGATAGATCCGATCCTATGTGGAACGGAATTAGGATCACCACTAGTGCTTGATGACTGTTCATTAGAGGGTCTAATTCTGGGCAACCCCAAATGTGATCTCTATTTGAATGGCAGAGAATGGTCATACATAGTGGAGAGGCCAAAAGAGATGGAAGGAATTTGCTACCCAGGATCAATTGAAAACCAGGAAGAGCTGAGATCTCTGTTTTCTTCCATCAAAAAGTATGAAAGAGTGAAGATGTTTGATTTCACCAAATGGAATGTCACATACACTGGAACCAGCAAGGCCTGCAATAATACATCAAACCAAGGCTCATTCTATAGGAGTATGAGATGGTTGACCTTAAAATCAGGACAATTCCCAGTCCAAACAGATGAGTACAAAAACACCAGGGATTCAGACATTGTGTTCACCTGGGCCATTCACCACCCACCAACATCTGATGAACAAGTAAAATTATACAAAAACCCTGATACCCTCTCCTCAGTCACCACCGATGAGATCAATAGGAGCTTCAAGCCTAATATTGGGCCAAGGCCGCTCGTAAGGGGACAACAGGGGAGAATGGATTACTACTGGGCTGTTCTTAAACCTGGCCAAACTGTCAAGATACAAACCAATGGTAATCTTATTGCCCCTGAATATGGTTATTTAATCACAGGGAAATCACATGGCAGGATACTCAAGAATAATTTGCCCATAGGACAATGTGTAACTGAGTGCCAATTGAATGAGGGTGTAATGAATACAAGCAAACCTTTCCAGAACACTAGTAAGCACTATATTGGGAAATGCCCCAAGTACATACCATCAGGGAGTCTAAAATTGGCAATAGGACTCAGAAATGTCCCACAAGCTCAAGATCGAGGCCTCTTTGGAGCAAAAGCAGGCTTCATAGAAGGCGGATGGCCAGGACTGGTGGCTGGTTGGTATGGGTTTCAGCATCAAAATGCAGAGGGGACAGGCATGGCTGCAGACAGAGACAGCACTCAGAAGGCAATAGACAATATGCAGAACAAACTCAATAATGTCATCGACAAAATGAACAAACAATTTGAAGTGGTGAACCATGAGTTTTCAGAAGTGGAAAGCAGAATAAACATGATTAATTCCAAAATTGATGATCAGATAACTGACATATGGGCATACAATGCCGAATTGCTTGTTCTATTGGAAAATCAAAAGACATTAGATGAGCATGACGCTAATGTAAGGAATTTACATGATAGGGTCAGAAGAGTCCTAAGGGAAAATGCAATTGACACAGGAGATGGTTGCTTTGAAATTCTACACAGGTGTAACGACAATTGCATGGAAACAATCAGAAACGGGACATACAATCACAGAGAATATGAGGAAGAAAGCAAAATCGAACGACAGAAGATCAATGGTGTGAAACTTGAGGAGAATTCTACATATAAAATTCTGAGCATCTACAGCAGTGTTGCCTCAAGCTTAGTTCTACTGCTCATGATTATTGGGGGTTTCATTTTCGGGTGTCAAAATGGAAATGTTCGTTGTACTTTCTGTATTTAA
>A_/_H12N5|CY077198|A/mallard/Interior_Alaska/7MP0167/2007
ATGGAAAAATTCATCATTTTGAGCACTGTCCTGGCAGTAAGCTTTGCATATGACAAAATTTGCATTGGATATCAAACAAACAACTCGACTGAGACAGTAAACACACTAATCGAGCAAAACGTTCCGGTGACACAGGTGGAAGAACTCGTGCATGGTGGGATCGATCCGGTCCTATGTGGAACGGAGCTAGGGTCACCATTAGTGCTTGATGACTGTTCACTCGAAGGTCTCATTCTAGGCAATCCCAAATGTGATCTTTATCTGAATGGCAGGGAATGGTCATACATAGTAGAGAGGCCCAAAGAAATGGAAGGAGTTTGCTACCCAGGATCAATTGAAAATCAAGAGGAGTTGAGATCTCTGTTTTCTTCCATCAAGAAGTATGAAAGAGTGAAGATGTTTGATTTCACCAAATGGAATGTCACGTACACTGGAACCAGCAAGGCCTGCAACAATACATCAAACCAAGGCTCATTCTATAGGAGCATGAGATGGTTAACCTTAAAATCAGGACAATTCCCAGTCCAGACAGATGAGTACAAGAACACCAGAGATTCGGACATTGTCTTCACCTGGGCCATCCATCACCCACCAACATCTGATGAACAGATAAAGTTATACAAAAATCCGGATACCCTCTCCTCAGTCACCACTGATGAAATCAATAGGAGTTTCAAGCCTAACATAGGACCAAGGCCATTAGTGAGAGGACAACAGGGGAGAATGGATTACTACTGGGCTGTCCTCAAACCTGGACAAACTGTCAAAATACAGACCAATGGTAATCTTATTGCACCTGAATATGGTCACTTAATTACAGGGAAATCACATGGCAGGATACTCAAGAATAACTTGCCCATAGGACAGTGTGTGACTGAGTGCCAGTTGAATGAAGGGGTGATGAATACAAGTAAACCTTTCCAGAACACTAGTAAGCACTATATTGGGAAATGTCCCAAATACATACCATCAGGAAGCCTGAAATTGGCGATAGGGCTCAGAAATGTTCCACAAGTTCAGAACAGAGGACTATTTGGAGCAAAAGCAGGTTTCATAGAGGGCGGATGGCCAGGACTAGTGGCTGGTTGGTATGGATTTCAGCATCAAAATGCAGAGGGGACAGGCATAGCCGCAGACAGAGACAGCACTCAGAAGGCAATAGACAATATGCAAAACAAACTCAACAATGTCATTGACAAAATGAACAAACAATTTGAAGTGGTGAATCATGAGTTTTCAGAAGTGGAAAGCAGAATAAACATGATTAATTCCCAAATTGATGATCAAATAACTGACATATGGGCATACAATGCTGAACTGCTTGTCCTATTGGAAAATCAGAAGACATTAGATGAGCATGATGCTAATGTAAGAAACTTACACGATAGAGTCAGAAGAGTCCTAAGAGAAAATGCAATTGATACAGGAGATGGTTGCTTTGAAATTCTGCATAAATGTGACAACAATTGCATGGACACAATCAGAAATGGGACATACAATCACAAGGAGTATGAGGAAGAAAGCAAAATCGAACGACAGAAAATTAATGGTGTCAAACTTGAGGAGAATTCTACATATAAAATTCTGAGCATCTACAGCAGTGTTGCCTCAAGCTTAGTTCTACTGCTCATGATTATTGGGGGTTTCATTTTCGGGTGTCAAAATGGAAATGTTCGTTGTACTTTCTGTATTTAA
>A_/_H12N5|CY077166|A/mallard/Alberta/224/2006
ATGGAAAAATTCATCATTTTGAGCACTGTCCTGGCAGTAAGCTTTGCATATGACAAAATTTGCATTGGATATCAAACAAACAACTCGACTGAGACGGTAAACACACTAATTGAGCAAAACGTTCCGGTGACACAGGTGGAAGAACTCGTGCATGGTGGAATCGATCCGGTCCTATGTGAAACGGAACTAGGGTCACCACTAGTGCTTGATGACTGTTCACTAGAAGGCCTCATTCTAGGCAATCCCAAATGTGATCTTTATCTGAACGGCAGGGAGTGGTCATACATAGTAGAGAGGCCCAAAGAGATGGAAGGAATCTGCTACCCAGGATCAATTGAAAATCAAGAGGAATTGAGATTTCTGTTTTCTTCTATCAAAAAGTATGAAAGAGTGAAGATGTTTGATTTCACCAAGTGGAATGTCACATACACTGGGACCAGCAAGGCCTGCAATAATACATCAAACCAAGGCTCATTCTATAGGAGCATGAGATGGTTGACCTTAAAATCAGGACAATTCCCAGTCCAAACAGATGAGTACAAGAACACCAGAGATTCGGACATTGTTTTCACCTGGGCCATTCATCACCCACCAACATCTAATGAACAGGTGCAGTTGTACAAAAACCCGGATACCCTCTCTTCAGTCACCACTGATGAGATCAATAGGAGTTTCAAGCCAAACATAGGACCAAGGCCATTCGTAAGAGGACAACAGGGGAGAATGGATTACTACTGGGCTGTCCTTAAACCTGGACAAACTGTCAAGATACAGACCAATGGTAATCTTATTGCACCTGAATATGGTCATTTAATCACAGGGAAGTCACATGGCAGAATACTCAAGAATAATTTGCCCGTAGGACATTGTGTGACTGAGTGCCAGTTGAACGAAGGGGTGATGAATACAAGCAAACCTTTCCAGAACACTAGTAAGCACTATATTGGGAAATGCCCCAAATATATACCATCAGGAAGCCTGAAATTGGCAATAGGGCTCAGGAATGTTCCACAAGTTCAAAACCGGGGACTCTTTGGAGCAAAAGCAGGTTTCATAGAAGGCGGGTGGCCAGGACTGGTGGCTGGTTGGTATGGATTTCAACACCAAAATGCAGAGGGGACAGGCATGGCTGCAGACAGGGACAGCACTCAGAAGGCAATAGACAACATGCAAAACAAACTCAACAATGTCATTGACAAAATGAACAAACAATTTGAAGTAGTGAATCATGAATTTTCAGAAGTGGAAAGCAGAATAAACATGATTAATTCCAAGATTGATGATCAAATAACTGACATATGGGCATACAATGCTGAACTGCTTGTCCTATTGGAAAATCAGAAAACATTGGATGAGCATGACGCTAATGTAAGGAACCTACACGATAGAATCAGAAGGGTCCTAAGAGAAAATGCAATTGATACAGGAGATGGTTGCTTTGAAATTCTGCATAAATGTGACAACAATTGCATGGACACAATCAGAAATGGAACATACAATCACAAGGAGTATGAGGAAGAAAGCAAAATTGAACGACAGAAAATCAATGGGGTCAAGCTTGAGGAGAATTCTACATATAAAATTCTGAGCATCTACAGCAGTGTTGCCTCAAGCTTAGTTCTACTGCTCATGATTATTGGGGGTTTCATTTTCGGGTGTCAAAATGGAAATGTTCGTTGTACTTTCTGTATTTAA
>A_/_H12N5|CY077182|A/mallard/Alberta/162/2007**gb
ATGGAAAAATTCATCATTTTGAGCACTGTCCTGGCAGTAAGCTTTGCATATGACAAAATTTGCATTGGATATCAAACAAACAACTCGACTGAGACGGTAAACACACTAATTGAGCAAAATGTTCCGGTGACACAGGTGGAAGAACTCGTGCATGGTGGGATCGATCCGGTCCTATGTGAAACGGAACTAGGGGCACCACTAGTGCTTGATGACTGTTCATTAGAAGGTCTCATTCTAGGCAATCCCAAATGTGATCTTTATCTGAATGGCAGGGAATGGTCATACATAGTGGAGAGGCCCAAAGAGATGGAAGGAATTTGCTACCCAGGATCAATTGAAAATCAAGAGGAGTTGAGATCTCTGTTTTCTTCCATCAAAAAGTATGAAAGAGTGAAGATGTTTGATTTCACCAAGTGGAATGTCACATACACTGGGACCAGCAAGGCCTGCAATAATACATCAAACAAAGGCTCATTCTATAGGAGCATGAGATGGTTGACCTTAAAATCAGGACAATTCCCAGTCCAAACAGATGAGTACAAGAACACCAGAGATTCGGACATTGTTTTCACCTGGGCCATTCATCACCCACCAACATCTAATGAACAGGTACAGTTGTACAAAAACCCGGATACCCTCTCTTCAGTCACCACTGATGAGATCAATAGGAGTTTCAAGCCAAACATAGGACCAAGGCCATTCGTAAGAGGACAACAGGGGAGAATGGATTACTACTGGGCTGTTCTTAAACCTGGACAAACTGTCAAGATACAGACCAATGGTAATCTTATTGCACCTGAATATGGTCATTTAATCACAGGGAAATCACATGGCAGGATACTCAAGAATAATTTGCCCGTAAGACATTGTGTGACTGAGTGCCAGTTGAACGAAGGGGTGATGAATACAAGCAAACCTTTCCAGAACACTAGTAAGCACTATATTGGAAAATGCCCCAAATATATACCATCAGGAAGCCTGAAATTGGCAATAGGGCTCAGGAATGTTCCACAAGTTCAAAACCGGGGACTCTTTGGAGCAAAAGCAGGTTTCATAGAAGGCGGATGGCCAGGACTGGTGGCTGGTTGGTATGGATTTCAGCATCAAAATGCAGAGGGGACAGGCATAGCTGCAGACAGGGACAGCACTCAGAAGGCAATAGACAACATGCAGAACAAACTCAACAATGTCATTGACAAAATGAATAAACAATTTGAAGTAGTGAATCATGAATTTTCAGAAGTGGAAAGCAGAATAAACATGATTAATTCCAAAATTGATGATCAAATAACTGACATATGGGCATACAATGCTGAACTGCTTGTCCTATTGGAAAATCAGAAAACATTGGATGAGCATGACGCTAATGTAAGAAACCTACATGATAGAATCAGAAGGGTCCTAAGAGAAAATGCAATTGATACAGGAGATGGTTGCTTTGAAATTCTGCATAAATGTGACAACAATTGCATGGACACAATCAGAAATGGAACATACAATCACAAGGAGTATGAGGAAGAAAGCAAAATTGAACGACAGAAAATCAATGGGGTCAAGCTTGAGGAGAATTCTACATATAAAATTCTGAGCATCTACAGCAGTGTTGCCTCAAGCTTAGTTCTACTGCTCATGATTATTGGGGGTTTCATTTTCGGGTGTCAAAATGGAAATGTTCGTTGTACTTTCTGTATTTAA
>A_/_H12gb|CY081396|A/mallard/Maryland/1143/2005**gb
ATGGAAAAATTCATCATTTTGAGCACTGTCCTGGCAGTAAGCTTTGCATATGACAAAATTTGCATTGGATATCAAACAAACAACTCGACTGAGACGGTAAACACACTAATTGAGCAAAACGTTCCGGTGACACAGGTGGAAGAACTCGTGCATGGTGGGGTCGATCCGGTCCTATGTGAAACGGAACTAGGGTCACCACTAGTGCTTGATGACTGTTCACTAGAAGGTCTCATTCTGGGCAATCCCAAATGTGATCTTTATCTGAACGGCAGGGAGTGGTCATACATAGTAGAGAGGCCCAAAGAGATGGAAGGAATCTGCTACCCAGGATCAATTGAAAATCAAGAGGAGTTGAGATCTCTGTTTTCTTCCATCAAAAAGTATGAAAGAGTGAAGATGTTTGATTTCACCAAGTGGAATGTCACATACACTGGGACCAGCAAAGCCTGCAATAATACATCAAACCAAGGCTCATTCTATAGGAGCATGAGATGGTTGACCTTAAAATCAGGACAATTCCCAGTCCAAACAGATGAATACAAGAACACCAGAGATTCGGACATTGTTTTCACCTGGGCCATTCATCACCCACCAACATCTAATGAACAGGTGCAGTTGTACAAAAACCCGGATACCCTCTCTTCAGTCACCACTGATGAGATCAATAGGAGTTTCAAGCCAAACATAGGACCAAGGCCATTCGTAAGAGGACAACAGGGGAGAATGGATTACTACTGGGCTGTCCTTAAACCTGGACAAACTGTCAAGATACAGACCAATGGTAATCTTATTGCACCTGAATATGGTCATTTAATCACAGGGAAATCACATGGCAGAATACTCAAGAATAATTTGCCCGTAGGACATTGTGTGACTGAGTGCCAGTTGAACGAAGGAGTGATGAATACAAGCAAACCTTTCCAGAACACTAGTAAGCACTATATTGGGAAATGCCCCAAATATATACCATCAGGAAGCCTGAAATTGGCAATAGGGCACAGGAATGTTCCACAAGTTCAAAACCGGGGACTCTTTGGAGCAAAAGCAGGTTTCATAGAAGGCGGATGGCCAGGACTGGTGGCTGGTTGGTATGGATTTCAGCATCAAAATGCAGAGGGGACAGGCATAGCTGCAGACAGGGACAGCACTCAGAAGGCAATAGACAACATGCAAAACAAACTCAACAATGTCATTGACAAAATGAACAAACAATTTGAAGTAGTGAATCATGAATTTTCAGAAGTGGAAAGCAGAATAAACATGATTAATTCCAAGATTGATGATCAAATAACTGACATATGGGCATACAATGCTGAACTGCTTGTCCTATTGGAAAATCAGAAAACATTGGATGAGCATGACGCTAATGTAAGGAACCTACACGATAGAATCAGAAGGGTCCTAAGAGAAAATGCAATTGATACAGGAGATGGTTGCTTTGAAATTCTGCATAAATGTGACAACAATTGCATGGACACAATCAGAAATGGAACATACAATCACAAGGAGTATGAGGAAGAAAGCAAAATTGAACGACAGAAAATCAATGGGGTCAAACTTGAGGAGAATTCTACATATAAAATTCTGAGCATCTACAGCAGTGTTGCCTCAAGCTTAGTTCTACTGCTCATGATTATTGGGGGTTTCATTTTCGGGTGTCAAAATGGAAATGTTCGTTGTACTTTCTGTATTTAA
>A_/_H12N4|MH500846|A/ruddy_turnstone/Delaware/Sg-00540/2008
ATGGAAAAATTCATCTTTTTGAGCACTGTCCTGGCAGTAAGCCTTGCATATGACAAAATTTGCATTGGATATCAAACAAACAACTCGACTGAAACGGTGAACACACTAATTGAACAAAACGTTCCAGTGACACAAGTGGAAGAACTCGTGCATGGCGGAATTGATCCAATCCTATGTGGAACGGAACTAGGATCACCATTAGTGCTTGATGACTGTTCATTAGAGGGTCTAATCCTAGGCAATCCCAAATGTGATCTCTATTTGAATGGCAGAGAATGGTCATACATAGTAGAGAGACCAAAAGAGATGGAAGGAGTTTGCTACCCAGGATCAATTGAGAATCAGGAAGAGCTGAGATCTCTGTTTTCTTCCATCAAAAAATACGAAAGAGTAAAGATGTTTGATTTCACCAAATGGAATGTCACATACACTGGAACCAGCAAGGCCTGCAATGATACATCAAACCAAGGCTCATTCTATAGGAGTATAAGATGGTTGACCTTAAAATCGGGACAATTCCCAGTCCAGACAGATGAGTACAAGAACACCAGAGATTCAGATATTGTATTCACCTGGGCCATTCACCATCCACCAACATCTGATGAGCAAGTAAAATTATACAAGAATCCTGATACCCTTTCCTCAGTCACCACTGATGAGATCAATAGGAGCTTCAAGCCTAATATAGGGCCAAGGCCACTCGTGAGGGGTCAACAGGGGAGAATGGATTATTACTGGGCAGTCCTTAAACCTGGACAAACTGTCAAAATACAAACCAATGGTAATCTTATTGCACCTGAATATGGTCACTTAATAACAGGGAAATCACATGGCAGGATACTCAAGAATAATTTGCCCATAGGACAATGCATAACTGAGTGCCAATTGAACGAGGGTGTGATGAATACAAGCAAACCTTTCCAGAACACTAGTAAGCACTATATCGGGAAATGCCCCAAATACATACCATCAGGAAGTCTAAAATTGGCAATAGGACTCAGAAATGTCCCACAAGCTCAAAATCGGGGGCTCTTTGGAGCAATTGCAGGCTTCATAGAAGGCGGATGGCCAGGGTTAGTGGCTGGTTGGTATGGGTTTCAGCATCAAAATGCGGAGGGGACAGGCATAGCTGCAGACAGGGACAGCACTCAGAAAGCAATAGACAATATGCAAAACAAACTCAACAATGTCATCGACAAAATGAACAAACAATTTGAAGTGGTGAACCATGAATTTTCAGAAGTGGAAAGCAGAATAAACATGATTAACTCCAAAATTGATGATCAGATAGCTGATATATGGGCATACAATGCTGAACTGCTTGTTCTATTGGAGAATCAGAAGACATTAGATGAGCATGATGCTAATGTAAGGAATCTGCATGATAGAATCAGAAGAGTTCTGAGGGAAAATGCAATCGACACAGGAGATGGTTGCTTTGAAATTCTACATAAATGTGATAACAATTGCATGGACACAATCAGAAACGGGACATACAACCACAAAGAGTATGAGGAAGAAAGCAAAATCGAACGACAGAAAATCAATGGTGTGAAACTTGAGGAGAATTCGACATATAAAATTCTGAGCATCTACAGCAGTGTTGCCTCAAGCTTAGTTCTACTGCTCATGATTATTGGGGGTTTCATTTTCGGGTGTCAAAATGGAAATGTTCGTTGTACTTTCTGTATTTAA
>A_/_H12N5|MN431108|A/Mallard/Ohio/18OS1435/2018
ATGGAAAAATTCATCATCTTGAGCACTGTCCTGGCAGTAAGCTTTGCATATGACAAAATTTGCATTGGATATCAAACAAACAACTCGACTGAAACGGTAAACACACTAATTGAGCAAAATGTTCCGGTGACACAAGTGGAAGAACTTGTTCACGGAGGGATCGATCCGGTCCTGTGTGGAACAGAGCTAGGATCACCACTAGTGCTTGATGACTGTTCGCTAGAAGGTCTCATTCTAGGCAATCCCAAATGTGATCTTTATCTGAATGGCAGGGAATGGTCATACATAGTAGAGAGGCCCAAAGAGATGGAAGGAATTTGCTACCCAGGATCAATTGAAAACCAAGAGGAATTGAGATCTCTGTTTTCTTCCATCAAAAAGTATGAAAGAGTTAAGATGTTTGATTTCACCAAGTGGAATGTCACATACACTGGAACCAGTAAGGCCTGCAATAATACATCAAACCAGGGCTCATTCTATAGGAGCATGAGATGGTTGACCTTAAAATCAGGGCAATTCCCAGTTCAAACAGATGAGTACAAGAACACCAGAGATTCGGACATTGTTTTCACCTGGGCCATTCATCATCCACCAACATCTAATGAACAGGTGCAATTATACAAAAATCCGGATACCCTCTCCTCAGTCACTACTGATGAGATCAATAGGAGTTTCAAGCCTAATATAGGACCAAGACCTTTCGTGAGAGGACAGCAGGGGAGAATGGATTACTACTGGGCTGTACTCAAACCTGGACAGACTGTCAAAATACAGACAAATGGTAATCTTATTGCACCGGAATATGGTCACTTAATCACAGGGAAATCACATGGCAGGATACTCAAGAATAATCTGCCCATAGGACAGTGTGTTACCGAATGCCAGTTGAATGAAGGAGTGATGAATACAAGTAAACCTTTCCAGAACACTAGTAAGCACTATATTGGGAAATGTCCCAAATACATACCATCAGGAAGCCTGAAATTGGCAATAGGGCTTAGAAATGTTCCACAAGTTCAAAACCGGGGACTCTTTGGAGCAATTGCAGGTTTTATAGAAGGCGGATGGCCAGGACTAGTGGCTGGTTGGTATGGATTTCAGCATCAAAATGCAGAGGGAACAGGAATAGCTGCAGACAGAGACAGCACTCAGAAGGCAATAGACAATATGCAAAATAAACTCAATAATGTCATTGACAAAATGAACAAACAATTTGAGGTGGTGAATCATGAATTTTCAGAAGTGGAAAGCAGAATAAATATGATTAATTCCAAAATTGATGATCAAATAACCAACATATGGGCATACAATGCTGAACTGCTTGTTCTGTTAGAAAATCAGAAGACATTAGATGAGCATGACGCTAATGTGAGAAATCTACACGATAGAGTCAGAAGGATCCTAAAGGAAAATGCAATTGATACAGGAGATGGTTGCTTTGAAATTCTGCACAAATGTGACAACAATTGCATGGACACAATCAAAAATGGAACATACAATCACCAGGAGTATGAAGACGAAAGCAGAATCGAAAGACAGAAAATCAATGGTGTTAAACTTGAGGAGAATTCTACATATAAGATTCTGAGCATTTACAGCAGTGTTGCCTCAAGCTTAGTTCTACTGCTCATGATTATTGGGGGTCTCATTTTCGGGTGTCAAAATGGAAATGTTCGTTGTACTTTCTGTATTTAA
>A_/_H12N5|MK237743|A/common_goldeneye/Wisconsin/17OS5299/2017
ATGAAAAAATTCATCTTTTTGAGCACTGTCCTGGCAGTGAGCCTTGCATATGACAAAATTTGCATTGGATATCAAACAAACAACTCAACCGAAACGGTAAACACACTAATTGAACAAAACGTTCCGGTGACACAGGTGGAAGAACTTGTGCATGGCGGAATTGATCCAATCCTATGTGGAACAGAGCTAGGATCACCATTAGTGCTTGATGACTGTTCATTAGAGGGTCTAATCCTAGGCAATCCCAAATGTGATCTCTATTTGAACGGCAGAGAATGGTCATACATAGTAGAGAGGCCAAAAGAGATGGAAGGAGTTTGCTACCCAGGATCAATTGAGAACCAGGAAGAGCTGAGATCTCTGTTCTCTTCCATTAAAAAATACGAAAGAGTGAAGATGTTTGATTTCACCAAATGGAACGTCACATACACTGGAACCAGCAAGGCCTGCAATAATACATCAAACCAAGGCTCATTTTATAGGAGTATGAGATGGTTGACCTTAAAATCGGGACAATTCCCAGTCCATACAGATGAGTACAAGAACACCAGAGATTCAGATATTGTATTCACCTGGGCCATTCACCATCCACCAACATCTGATGAACAAGTAAAATTGTACAAAAATCCTGACACCCTTTCCTCAGTCACCACTGATGAGATCAATAGGAGCTTCAAACCTAATATAGGGCCAAGGCCACTCGTGAGGGGCCAACAGGGGAGGATGGATTATTACTGGGCAGTTCTTAAACCTGGACAAACTGTCAAAATACAAACCAATGGCAATCTCATTGCACCGGAATATGGTCACTTAATAACAGGAAAATCACATGGAAGGATACTCAAGAATAATTTGCCCATAGGGCAATGTGTGACTGAGTGTCAATTGAACGAGGGTGTGATGAATACGAGCAAACCTTTCCAAAACACTAGCAAGCATTATATTGGGAAATGCCCCAAATACATACCAGCAGGGAGTCTAAAATTGGCAATAGGACTCAGAAACGTCCCACAAGCTCAAGATCGGGGACTCTTTGGAGCAATTGCAGGCTTCATAGAAGGCGGATGGCCAGGATTAGTGGCTGGTTGGTACGGGTTTCAACATCAAAATGCGGAGGGGACAGGCATAGCTGCAGACAGGGACAGCACTCAGAAGGCAATAGACAATATGCAAAACAAACTCAACAATGTCATTGACAAAATGAATAAACAATTTGAAGTGGTGAACCATGAATTTTCAGAAGTGGAAAGCAGGATAAACATGATTAACTCCAAAATTGATGACCAAATAACTGACATATGGGCATACAATGCAGAGCTGCTTGTTCTATTGGAGAATCAGAAGACATTAGATGAGCATGATGCTAACGTAAGGAATCTACATGATAGAGTCAGAAGGGTTCTGAGGGAAAATGCAATCGACACAGGAGATGGTTGCTTTGAAATCCTACATAAATGTGACAACAATTGCATGGACACAATAAGAAACGGGACATACGACCACAAAGAGTATGAGGAAGAAAGCAGAATCGAACGACAGAAAATCAATGGTGTGAAACTTGAGGAGAATTCGACATATAAAATTCTGAGCATCTACAGCAGTGTTGCCTCAAGCTTAGTTCTACTGCTCATGATTATTGGGGGTTTCATTCTCGGGTGTCAAAATGGAAATGTTCGTTGTACTTTCTGTATTTAA
>A_/_H12N5|MK236981|A/mallard/Wisconsin/17OS3929/2017
ATGGAAAAATTCATCATCTTGAGCACTGTCCTGGCAGTAAGCTTTGCATATGACAAAATTTGCATTGGATATCAAACAAACAACTCGACTGAAACGGTAAACACACTAATTGAGCAAAATGTTCCGGTGACACAAGTGGAAGAACTTGTGCACGGAGGGATCGATCCGGTCCTGTGTGGAACAGAGCTAGGATCACCACTAGTGCTTGATGACTGTTCGCTAGAAGGTCTCATTCTAGGCAATCCCAAATGTGATCTTTATCTGAATGGCAGGGAATGGTCATACATAGTAGAAAGGCCCAAAGAGATGGAAGGAGTTTGCTACCCAGGATCACTTGAAAACCAAGAGGAATTGAGATCTCTGTTTTCTTCCATCAAAAAGTATGAAAGAGTGAAGATGTTTGATTTCACCAAGTGGAATGTCACATACACTGGAACCAGTAAGGCCTGCAATAATACATCAAACCAAGGCTCATTCTATAGGAGCATGAGATGGTTGACCTTAAAATCAGGGCAATTCCCAGTTCAAACAGATGAGTACAAGAACACCAGAGATTCGGACATTGTTTTCACCTGGGCCATTCATCACCCACCAACATCTAATGAACAGGTGCAATTATACAAAAATCCGGATACCCTCTCCTCAGTCACTACTGATGAGATCAATAGGAGTTTCAAGCCTAATATAGGACCAAGACCTTTCGTGAGAGGACAGCAGGGGAGAATGAATTACTACTGGGCTGTACTCAAACCTGGACAGACTGTCAAAATACAGACAAATGGTAATCTTATTGCACCGGAATATGGTCACTTAATCACAGGGAAATCACATGGCAGGATACTCAAGAATAATCTGCCCATAGGACAGTGTGTGACCGAATGCCAGTTGAACGAAGGAGTGATGAATACAAGTAAACCTTTCCAGAACACTAGTAAGCACTATATTGGGAAATGTCCCAAATACATACCATCAGGAAGCCTGAAATTGGCAATAGGGCTTAGAAATGTTCCACAAGTTCAAAACCGGGGACTCTTTGGAGCAATTGCAGGTTTTATAGAAGGCGGATGGCCAGGGCTAGTGGCTGGTTGGTATGGATTTCAGCATCAAAATGCAGAGGGGACAGGAATAGCTGCAGACAGAGACAGCACTCAGAAGGCAATAGACAATATGCAAAATAAACTCAATAATGTCATTGACAAAATGAACAAACAATTTGAGGTGGTGAATCATGAATTTTCAGAAGTGGAAAGCAGAATAAATATGATTAATTCCAAAATTGATGATCAAATAACCGACATATGGGCATACAATGCTGAACTGCTTGTTCTATTAGAAAATCAGAAGACATTAGATGAGCATGACGCTAATGTGAGAAATCTACACGATAGAGTCAGAAGGATCCTAAAGGAAAATGCAATTGATACAGGAGATGGTTGCTTTGAAATTCTGCATAAATGTGACAACAATTGCATGGACACAATCAAAAATGGGACATACAATCACCAGGAGTATGAGGACGAAAGCAGAATCGAAAGACAGAAAATCAATGGTGTTAAACTTGAGGAGAATTCTACATATAAGATTCTGAGCATTTACAGCAGTGTTGCCTCAAGCTTAGTTCTACTGCTCATGATTATTGGGGGTTTCATTTTCGGGTGTCAAAATGGAAATGTTCGTTGTACTTTCTGTATTTAA
>A_/_H12N5|MK236746|A/common_goldeneye/Wisconsin/17OS5794/2017
ATGGAAAAATTCATCATCTTGAGCACTGTCCTGGCAATAAGCTTTGCATATGACAAAATTTGCATTGGATATCAAACAAACAACTCGACTGAAACGGTAAACACACTAATTGAGCAAAATGTTCCGGTGACACAAGTGGAAGAACTTGTGCATGGAGGGATCGATCCGGTCCTGTGTGGAACAGAGCTAGGATCACCACTAGTGCTTGATGACTGTTCGCTAGAAGGTCTCATTCTAGGCAATCCCAAATGTGATCTTTATCTGAATGGCAGGGAATGGTCATACATAGTAGAGAGGCCCAAAGAGATGGAAGGAGTTTGCTACCCAGGATCAATTGAAAACCAAGAGGAATTGAGATCTCTGTTTTCTTCCATCAAAAAGTATGAAAGAGTGAAGATGTTTGATTTCACCAAGTGGAATGTCACATACACTGGAACCAGTAAGGCCTGCAATAATACATCAAACCAGGGCTCATTCTATAGGAGCATGAGATGGTTGACCTTAAAATCAGGGCAATTCCCAGTTCAAACAGATGAGTACAAGAACACCAGAGATTCGGACATTGTTTTCACCTGGGCCATTCATCACCCACCAACATCTAATGAACAGGTGCAATTATACAAAAATTCGGATACCCTCTCCTCAGTCACTACTGATGAGATCAATAGGAGTTTCAAGCCTAATATAGGACCAAGACCTTTCGTGAGAGGACAGCAGGGGAGAATGGATTACTACTGGGCTGTACTCAAACCTGGACAGACTGTCAAAATACAGACAAATGGTAATCTTATTGCACCGGAATATGGTCACTTAATCACAGGGAAATCACATGGCAGGATACTCAAGAATAATCTGCCCATAGGACAGTGTGTGACCGAATGCCAGTTGAACGAAGGAGTGATGAATACAAGTAAACCTTTCCAGAACACTAGTAAGCACTATATTGGGAAATGTCCCAAATACATACCATCAGGAAGCCTGAAATTGGCAATAGGGCTTAGAAATGTTCCACAAGTTCAAAACCGGGGACTCTTCGGAGCAATTGCAGGTTTTATAGAAGGCGGATGGCCAGGACTAGTGGCTGGTTGGTATGGATTTCAGCATCAAAATGCAGAGGGGACAGGAATAGCTGCAGACAGAGACAGCACTCAGAAGGCAATAGACAATATGCAAAATAAACTCAATAATGTCATTGACAAAATGAACAAACAATTTGAGGTGGTGAATCATGAATTTTCAGAAGTGGAAAGCAGAATAAATATGATTAATTCCAAATTTGATGATCAAATAACCGACATATGGGCATACAATGCTGAACTGCTTGTTCTATTAGAAAATCAGAAGACATTAGATGAGCATGACGCTAATGTGAGAAATCTACACGATAGAGTCAGAAGGATCCTAAAGGAAAATGCAATTGATACAGGAGATGGTTGCTTTGAAATTCTGCATAAATGTGACAACAATTGCATGGACACAATCAAAAATGGGACATACAATCACCAGGAGTATGAGGACGAAAGCAGAATCGAAAGACAGAAAATCAATGGTGTTAAACTTGAGGAGAATTCTACATATAAGATTCTGAGCATTTACAGCAGTGTTGCCTCAAGCTTAGTTCTACTGCTCATGATTATTGGGGGTTTCATTTTCGGGTGTCAAAATGGAAATGTTCGTTGTACTTTCTGTATTTAA
>A_/_H12N8|MK345872|A/ruddy_turnstone/Delaware_Bay/372/2018
ATGGAAAAATTCATCTTGTTGAGCACAGTCCTGGCAGTGAGTTTTGCATATGACAGAATTTGTATTGGATACCAAACAAACAACTCAACTGAAACGGTCAACACACTAATTGAACAAAACGTTCCAGTGACACAAGTGGAAGAACTCGTGCATGGCGAAATTGATCCAATCCTATGTAAAACGGAACTAGGACCACCATTGGTGCTTGATGACTGTTCATTAGAGGGTCTAATCCTAGGCAATCCCAAATGTGATCTCTATTTGAATGGCAGAGAATGGTCATACATAGTGGAGAGGCCAAAAGAAATGGAAGGAGTTTGCTACCCAGGATCAATTGAGAACCAGGAAGAACTAAGATCTCTGTTTTCTTCCATCAAAAAATATGAAAGAGTGAAGATGTTTGATTTCACCAAATGGAATGTCACATACACTGGAATCAGCAGGGCCTGCAATGATACATCAAACCAAGGCTCATTCTATAGGAGTATGAGATGGTTGACTTTAAAATCGGAACAATTCCCAGTTCAGACAGATGAGTACAAGAACACCAGAGATTCAAATATTGTATTCATCTGGGCTATTCACCATCCACCAACATCTGATGAACAAGTGAAATTATACAAAAATCCTGATACTCTTTCCTCAGTCACCACTGATGAGATCAATAGGAGCTTCAAGCCTAATATAGGGCCAAGGCCACTCGTGAGGGGTCAACAGGGGAGAATGGATTATTACTGGGCAGTTCTTAAACCTGGACAAACTGTCAAAATACAAACCAATGGCAATCTCATTGCACCTGAATATGGTCACTTAATAACAGGAAAATCGCATGGAAGAATACTCAAGAATAATTTGCCCATAGGGCAATGTGTGACTGAGTGTCAATTGAATGAGGGAGTGATGAATACAAGCAAACCCTTCCAAAACACCAGCAAGCATTATATTGGGAAATGCCCCAAATACATACCATCAGGGAGCCTAAAATTGGCAATAGGACTCAGAAACGTCCCGCAAGCTCAAAGTCGGGGGCTATTTGGGGCAATTGCAGGCTTCATCGAAGGCGGATGGCCAGGGTTAGTGGCTGGTTGGTATGGGTTTCAGCATCAAAATGCAGAGGGGACAGGAATAGCTGCAGACAGGGACAGCACTCAGAGGGCAATAGACAATATGCAAAACAAACTCAACAATGTCATCGACAAAATGAACAAACAATTTGAAGTGGTGAACCATGAATTTTCAGAAGTGGAAAGCAGAATAAACATGATTAATTCCAAAATTGATGACCAGATAACTGACATATGGGCATACAATGCAGAGTTGCTTGTTCTATTGGAAAATCAGAAGACATTAGATGAGCATGATGCTAATGTAAGGAATCTGCATGATAGAGTCAGAAGAATTCTGAGGGAAAATGCAATCGACACAGGAGATGGTTGTTTTGAAATTCTACATAAATGTGACAACAATTGCATGGACACAATCAGAAACGGGACATATGACCACCAAGAATACGAGGAAGAAAGCAAAATCGAACGACAGAAAATCAATGGTGTAAAACTCGAAGAGAATTCGACATATAAAATTCTGAGCATCTACAGCAGTGTTGCCTCAAGCTTAGTTCTATTGCTCATGATTATTGGGGGTTTCATTTTCGGATGTCAAAATGGGAATGTTCGTTGTACTTTCTGTATTTAA
>A_/_H12N8|MK345867|A/ruddy_turnstone/Delaware_Bay/268/2018
ATGGAAAAATTCATCTTGTTGAGCACAGTCCTGGCAGTGAGTTTTGCATATGACAGAATTTGTATTGGATACCAAACAAACAACTCAACTGAAACGGTCAACACACTAATTGAACAAAACGTTCCAGTGACACAAGTGGAAGAACTCGTGCATGGCGAAATTGATCCAATCCTATGTAAAACGGAACTAGGACCACCATTGGTGCTTGATGACTGTTCATTAGAGGGTCTAATCCTAGGCAATCCCAAATGTGATCTCTATTTGAATGGCAGAGAATGGTCATACATAGTGGAGAGGCCAAAAGAAATGGAAGGAGTTTGCTACCCAGGATCAATTGAGAACCAGGAAGAACTAAGATCTCTGTTTTCTTCCATCAAAAAATATGAAAGAGTGAAGATGTTTGATTTCACCAAATGGAATGTCACATACACTGGAATCAGCAGGGCCTGCAATGATACATCAAACCAAGGCTCATTCTATAGGAGTATGAGATGGTTGACTTTAAAATCGGAACAATTCCCAGTTCAGACAGATGAGTACAAGAACACCAGAGATTCAAATATTGTATTCATCTGGGCTATTCACCATCCACCAACATCTGATGAACAAGTGAAATTATACAAAAATCCTGATACTCTTTCCTCAGTCACCACTGATGAGATCAATAGGAGCTTCAAGCCTAATATAGGGCCAAGGCCACTCGTGAGGGGTCAACAGGGGAGAATGGATTATTACTGGGCAGTTCTTAAACCTGGACAAACTGTCAAAATACAAACCAATGGCAATCTCATTGCACCTGAATATGGTCACTTAATAACAGGAAAATCGCATGGAAGAATACTCAAGAATAATTTGCCCATAGGGCAATGTGTGACTGAGTGTCAATTGAATGAGGGAGTGATGAATACAAGCAAACCCTTCCAAAACACCAGCAAGCATTATATTGGGAAATGCCCCAAATACATACCATCAGGGAGCCTAAAATTGGCAATAGGACTCAGAAACGTCCCGCAAGCTCAAAGTCGGGGGCTATTTGGGGCAATTGCAGGCTTCATCGAAGGCGGATGGCCAGGGTTAGTGGCTGGTTGGTATGGGTTTCAGCATCAAAATGCAGAGGGGACAGGAATAGCTGCAGACAGGGACAGCACTCAGAGGGCAATAGACAATATGCAAAACAAACTCAACAATGTCATCGACAAAATGAACAAACAATTTAAAGTGGTGAACCATGAATTTTCAGAAGTGGAAAGCAGAATAAACATGATTAATTCCAAAATTGATGACCAGATAACTGACATATGGGCATACAATGCAGAGTTGCTTGTTCTATTGGAAAATCAGAAGACATTAGATGAGCATGATGCTAATGTAAGGAATCTGCATGATAGAGTCAGAAGAATTCTGAGGGAAAATGCAATCGACACAGGAGATGGTTGTTTTGAAATTCTACATAAATGTGACAACAATTGCATGGACACAATCAGAAACGGGACATATGACCACCAAGAATACGAGGAAGAAAGCAAAATCGAACGACAGAAAATCAATGGTGTAAAACTCGAAGAGAATTCGACATATAAAATTCTGAGCATCTACAGCAGTGTTGCCTCAAGCTTAGTTCTATTGCTCATGATTATTGGGGGTTTCATTTTCGGATGTCAAAATGGGAATGTTCGTTGTACTTTCTGTATTTAA
>A_/_H12N1|MK345791|A/ruddy_turnstone/Delaware_Bay/375/2018
ATGGAAAAATTCATCTTGTTGAGCACAGTCCTGGCAGTGAGTTTTGCATATGACAGAATTTGTATTGGATACCAAACAAACAACTCAACTGAAACGGTCAACACACTAATTGAACAAAACGTTCCAGTGACACAAGTGGAAGAACTCGTGCATGGCGAAATTGATCCAATCCTATGTAAAACGGAACTAGGACCACCATTGGTGCTTGATGACTGTTCATTAGAGGGTCTAATCCTAGGCAATCCCAAATGTGATCTCTATTTGAATGGCAGAGAATGGTCATACATAGTGGAGAGGCCAAAAGAAATGGAAGGAGTGTGCTACCCAGGATCAATTGAGAACCAGGAAGAACTAAGATCTCTGTTTTCTTCCATCAAAAAATATGAAAGAGTGAAGATGTTTGATTTCACCAAATGGAATGTCACATACACTGGAATCAGCAGGGCCTGCAATGATACATCAAACCAAGGCTCATTCTATAGGAGTATGAGATGGTTGACTTTAAAATCGGAACAATTCCCAGTTCAGACAGATGAGTACAAGAACACCAGAGATTCAAATATTGTATTCATCTGGGCTATTCACCATCCACCAACATCTGATGAACAAGTGAAATTATACAAAAATCCTGATACTCTTTCCTCAGTCACCACTGATGAGATCAATAGGAGCTTCAAGCCTAATATAGGGCCAAGGCCACTCGTGAGGGGTCAACAGGGGAGAATGGATTATTACTGGGCAGTTCTTAAACCTGGACAAACTGTCAAAATACAAACCAATGGCAATCTCATTGCACCTGAATATGGTCACTTAATAACAGGAAAATCGCATGGAAGAATACTCAAGAATAATTTGCCCATAGGGCAATGTGTGACTGAGTGTCAATTGAATGAGGGAGTGATGAATACAAGCAAACCCTTCCAAAACACCAGCAAGCATTATATTGGGAAATGCCCCAAATACATACCATCAGGGAGCCTAAAATTGGCAATAGGACTCAGAAACGTCCCGCAAGCTCAAAGCCGGGGGCTATTTGGGGCAATTGCAGGCTTCATCGAAGGCGGATGGCCAGGGTTAGTGGCTGGTTGGTATGGGTTTCAGCATCAAAATGCAGAGGGGACAGGAATAGCTGCAGACAGGGACAGCACTCAGAGGGCAATAGACAATATGCAAAACAAACTCAACAATGTCATCGACAAAATGAACAAACAATTTGAAGTGGTGAACCATGAATTTTCAGAAGTGGAAAGCAGAATAAACATGATTAATTCCAAAATTGATGACCAGATAACTGACATATGGGCATACAATGCAGAGTTGCTTGTTCTATTGGAAAATCAGAAGACATTAGATGAGCATGATGCTAATGTAAGGAATCTGCATGATAGAGTCAGAAGAATTCTGAGGGAAAATGCAATCGACACAGGAGATGGTTGTTTTGAAATTCTACATAAATGTGACAACAATTGCATGGACACAATCAGAAACGGGACATATGACCACCAAGAATACGAGGAAGAAAGCAAAATCGAACGACAGAAAATCAATGGTGTAAAACTCGAAGAGAATTCGACATATAAAATTCTGAGCATCTACAGCAGTGTTGCCTCAAGCTTAGTTCTATTGCTCATGATTATTGGGGGTTTCATTTTCGGATGTCAAAATGGGAATGTTCGTTGTACTTTCTGTATTTAA
>A_/_H12N5|MK345765|A/ruddy_turnstone/Delaware_Bay/328/2018
ATGGAAAAATTCATCTTGTTGAGCACAATCCTGGCAGTGAGTTTTGCATATGACAGAATTTGTATTGGATACCAAACAAACAACTCAACTGAAACGGTCAACACACTAATTGAACAAAACGTTCCAGTGACACAAGTGGAAGAACTCGTGCATGGCGAAATTGATCCAATCCTATGTAAAACGGAACTAGGACCACCATTGGTGCTTGATGACTGTTCATTAGAGGGTCTAATCCTAGGCAATCCCAAATGTGATCTCTATTTGAATGGCAGAGAATGGTCATACATAGTGGAGAGGCCAAAAGAAATGGAAGGAGTTTGCTACCCAGGATCAATTGAGAACCAGGAAGAACTAAGATCTCTGTTTTCTTCCATCAAAAAATATGAAAGAGTGAAGATGTTTGATTTCACCAAATGGAATGTCACATACACTGGAATCAGCAGGGCCTGCAATGATACATCAAACCAAGGCTCATTCTATAGGAGTATGAGATGGTTGACTTTAAAATCGGAACAATTCCCAGTTCAGACAGATGAGTACAAGAACACCAGAGATTCAAATATTGTATTCATCTGGGCTATTCACCATCCACCAACATCTGATGAACAAGTGAAATTATACAAAAATCCTGATACTCTTTCCTCAGTCACCACTGATGAGATCAATAGGAGCTTCAAGCCTAATATAGGGCCAAGGCCACTCGTGAGGGGTCAACAGGGGAGAATGGATTATTACTGGGCAGTTCTTAAACCTGGACAAACTGTCAAAATACAAACCAATGGCAATCTCATTGCACCTGAATATGGTCACTTAATAACAGGAAAATCGCATGGAAGAATACTCAAGAATAATTTGCCCATAGGGCAATGTGTGACTGAGTGTCAATTGAATGAGGGAGTGATGAATACAAGCAAACCCTTCCAAAACACCAGCAAGCATTATATTGGGAAATGCCCCAAATACATACCATCAGGGAGCCTAAAATTGGCAATAGGACTCAGAAACGTCCCGCAAGCTCAAAGTCGGGGGCTATTTGGGGCAATTGCAGGCTTCATCGAAGGCGGATGGCCAGGGTTAGTGGCTGGTTGGTATGGGTTTCAGCATCAAAATGCAGAGGGGACAGGAATAGCTGCAGACAGGGACAGCACTCAGAGGGCAATAGACAATATGCAAAACAAACTCAACAATGTCATCGACAAAATGAACAAACAACTTGAAGTGGTGAACCATGAATTTTCAGAAGTGGAAAGCAGAATAAACATGATTAATTCCAAAATTGATGACCAGATAACTGACATATGGGCATACAATGCAGAGTTGCTTGTTCTATTGGAAAATCAGAAGACATTAGATGAGCATGATGCTAATGTAAGGAATCTGCATGATAGAGTCAGAAGAATTCTGAGGGAAAATGCAATCGACACAGGAGATGGTTGTTTTGAAATTCTACATAAATGTGACAACAATTGCATGGACACAATCAGAAACGGGACATATGACCACCAAGAATACGAGGAAGAAAGCAAAATCGAACGACAGAAAATCAATGGTGTAAAACTCGAAGAGAATTCGACATATAAAATTCTGAGCATCTACAGCAGTGTTGCCTCAAGCTTAGTTCTATTGCTCATGATTATTGGGGGTTTCATTTTCGGATGTCAAAATGGGAATGTTCGTTGTACTTTCTGTATTTAA
>A_/_H12N5|MK345750|A/ruddy_turnstone/Delaware_Bay/551/2018
ATGGAAAAATTCATCTTGTTGAGCACAGTCCTGGCAGTGAGTTTTGCATATGACAGAATTTGTATTGGATACCAAACAAACAACTCAACTGAAACGGTCAACACACTAATTGAACAAAACGTTCCAGTGACACAAGTGGAAGAACTCGTGCATGGCGAAATTGATCCAATCCTATGTAAAACGGAACTAGGACCACCATTGGTGCTTGATGACTGTTCATTAGAGGGTCTAATCCTAGGCAATCCCAAATGTGATCTCTATTTGAATGGCAGAGAATGGTCATACATAGTGGAGAGGCCAAAAGAAATGGAAGGAGTTTGCTACCCAGGATCAATTGAGAACCAGGAAGAACTAAGATCTCTGTTTTCTTCCATCAAAAAATATGAAAGAGTGAAGATGTTTGATTTCACCAAATGGAATGTCACATACACTGGAATCAGCAGGGCCTGCAATGATACATCAAACCAAGGCTCATTCTATAGGAGTATGAGATGGTTGACTTTAAAATCGGAACAATTCCCAGTTCAGACAGATGAGTACAAGAACACCAGAGATTCAAATATTGTATTCATCTGGGCTATTCACCATCCACCAACATCTGATGAACAAGTGAAATTATACAAAAATCCTGATACTCTTTCCTCAGTCACCACTGATGAGATCAATAGGAGCTTCAAGCCTAATATAGGGCCAAGGCCACTCGTGAGGGGTCAACAGGGGAGAATGGATTATTACTGGGCAGTTCTTAAACCTGGACAAACTGTCAAAATACAAACCAATGGCAATCTCATTGCACCTGAATATGGTCACTTAATAACAGGAAAATCGCATGGAAGAATACTCAAGAATAATTTGCCCATAGGGCAATGTGTGACTGAGTGTCAATTGAATGAGGGAGTGATGAATACAAGCAAACCCTTCCAAAACACCAGCAAGCATTATATTGGGAAATGCCCCAAATACATACCATCAGGGAGCCTAAAATTGGCAATAGGACTCAGAAACGTCCCGCAAGCTCAAAGTCGGGGGCTATTTGGGGCAATTGCAGGCTTCATCGAAGGCGGATGGCCAGGGTTAGTGGCTGGTTGGTATGGGTTTCAGCATCAAAATGCAGAGGGGACAGGAATAGCTGCAGACAGGGACAGCACTCAGAGGGCAATAGACAATATGCAAAACAAACTCAACAATGTCATCGACAAAATGAACAAACAATTTGAAGTGGTGAACCATGAATTTTCAGAAGTGGAAAGCAGAATAAACATGATTAATTCCAAAATTGATGACCAGATAACTGACATATGGGCATACAATGCAGAGTTGCTTGTTCTATTGGAAAATCAGAAGACATTAGATGAGCATGATGCTAATGTAAGGAATCTGCATGATAGAGTCAGAAGAATTCTGAGGGAAAATGCAATCGACACAGGAGATGGTTGTTTTGAAATTCTACATAAATGTGACAACAATTGCATGGACACAATCAGAAACGGGACATATGACCACCAAGAATACGAGGAAGAAAGCAAAATCGAACGACAGAAAATCAATGGTGTAAAACTCGAGGAGAATTCGACATATAAAATTCTGAGCATCTACAGCAGTGTTGCCTCAAGCTTAGTTCTATTGCTCATGATTATTGGGGGTTTCATTTTCGGATGTCAAAATGGGAATGTTCGTTGTACTTTCTGTATTTAA
>A_/_H12N5|MK345715|A/laughing_gull/Delaware_Bay/138/2018
ATGGAAAAATTCATCTTGTTGAGCACAGTCCTGGCAGTGAGTTTTGCATATGACAGAATTTGTATTGGATACCAAACAAACAACTCAACTGAAACGGTCAACACACTAATTGAACAAAATGTTCCAGTGACACAAGTGGAAGAACTCGTGCATGGCGAAATTGATCCAATCCTATGTAAAACGGAACTAGGATCACCATTGGTGCTTGATGACTGTTCATTAGAGGGTCTAATCCTAGGCAATCCCAAATGTGATCTCTATTTGAATGGCAGAGAATGGTCATACATAGTGGAGAGGCCAAAAGAAATGGAAGGAGTTTGCTACCCAGGATCAATTGAGAACCAGGAAGAACTAAGATCTCTGTTTTCTTCCATCAAAAAATATGAAAGAGTGAAGATGTTTGATTTCACCAAATGGAATGTCACATACACTGGAATCAGCAGGGCCTGCAATGATACATCAAACCAAGGCTCATTCTATAGGAGTATGAGATGGTTGACTTTAAAATCGGGACAATTCCCAGTTCAGACAGATGAGTACAAGAACACCAGAGATTCAAATATTGTATTCATCTGGGCTATTCACCATCCACCAACATCTGATGAACAAGTGAAATTATACAAAAATCCTGATACTCTTTCCTCAGTCACCACTGATGAGATCCATAGGAGCTTCAAGCCTAATATAGGGCCAAGGCCACTCGTGAGGGGTCAACAGGGGAGAATGGATTATTACTGGGCAGTTCTTAAACCTGGACAAACTGTCAAAATACAAACCAATGGCAATCTCATTGCACCTGAATATGGTCACTTAATAACAGGAAAATCGCATGGAAGAATACTCAAGAATAATTTGCCCATAGGGCAATGTGTGACTGAGTGTCAATTGAATGAGGGAGTGATGAATACAAGCAAACCCTTCCAAAACACCAGCAAGCATTATATTGGGAAATGTCCCAAATACATACCATCAGGGAGCCTAAAATTGGCAATAGGACTCAGAAACGTCCCGCAAGCTCAAAATCGGGGGCTATTTGGGGCAATTGCAGGCTTCATCGAAGGCGGATGGCCAGGGTTAGTGGCTGGTTGGTATGGGTTTCAGCATCAAAATGCAGAGGGGACAGGAATAGCTGCAGACAGGGACAGCACTCAGAGGGCAATAGACAATATGCAAAACAAACTCAACAATGTCATCGACAAAATGAACAAACAATTTGAAGTGGTGAACCATGAATTTTCAGAAGTGGAAAGCAGAATAAACATGATTAATTCCAAAATTGATGACCAGATAACTGACATATGGGCATACAATGCAGAGTTGCTTGTTCTATTGGAAAATCAGAAGACATTAGATGAGCATGATGCTAATGTAAGGAATCTGCATGATAGAGTCAGAAGAATTCTGAGAGAAAATGCAATCGACACAGGAGATGGTTGTTTTGAAATTCTACATAAATGTGACAACAATTGCATGGACACAATCAGAAACGGGACATATGACCACCAAGAATACGAGGAAGAAAGCAAAATCGAACGACAGAAAATCAATGGTGTAAAACTCGAGGAGAATTCGACATATAAAATTCTGAGCATCTACAGCAGTGTTGCCTCAAGCTTAGTTCTACTGCTCATGATTATTGGGGGTTTCATTTTCGGATGTCAAAATGGGAATGTTCGTTGTACTTTCTGTATTTAA
>A_/_H12N5|MK345702|A/mallard/Alberta/38/2018
ATGGAAAAATTCATCTTTTTGAGCACTGTCCTGGCAGTGAGTCTTGCATATGACAAAATTTGCATTGGATACCAAACAAACAACTCAACTGAAACGGTCAACACACTAATTGAACAAAACGTTCCGGTGACACAGGTGGAAGAACTCGTGCATGGCGAAATTGATCCGATCCTATGTGGAACGGAACTAGGATCACCATTGGTGCTTGATGACTGTTCATTAGAGGGTCTAATCCTAGGCAATCCCAAATGTGATCTCTATTTGAATGGCAGGGAATGGTCATACATAGTGGAGAGGCCAAAAGAGATGGAAGGGGTTTGCTACCCAGGATCAATTGAGAACCAGGAAGAGCTAAGATCTCTGTTTTCTTCCATCAAAAAATACGAAAGAGTGAAGATGTTTGATTTCACCAAATGGAATGTCACATACACTGGAACCAGCAAGGCCTGCAATAATACATCAAACCAAGGCTCATTCTATAGGAGTATGAGATGGTTGACTTTAAAATCGGGACAATTCCCAGTTCAGACAGATGAGTACAAGAACACCAGAGATTCAGATATTGTATTCACCTGGGCTATTCACCATCCACCAACCTCTGATGAACAAGTGAAATTATACAAAAATCCTGATACTCTTTCCTCAGTCAACACTGATGAGATCAATAGGAGCTTCAAGCCTAATATAGGGCCAAGGCCACTCGTGAGGGGTCAACAGGGGAGAATGGATTATTACTGGGCAGTCCTTAAACCTGGACAAACTGTCAAAATACAAACCAATGGCAATCTCATTGCACCTGAATATGGTCACTTAATAACAGGAAAATCGCATGGAAGAATACTCAAGAATAATTTGCCCATAGGGCAATGTGTGACTGAGTGTCAATTGAATGAGGGGGTGATGAATACAAGCAAACCTTTCCAAAACACCAGCAAGCATTATATTGGGAAATGCCCCAAATACATACCATCAGGAAGTCTAAAATTGGCAATAGGACTCAGAAACGTCCCGCAAGCTCAAGGTCGGGGGCTATTTGGGGCAATTGCAGGCTTCATCGAAGGCGGATGGCCAGGGTTAGTGGCTGGTTGGTATGGGTTTCAGCATCAAAATGCAGAGGGGACAGGCATAGCTGCAGACAGGGACAGCACTCAGAGGGCAATAGACAATATGCAAAACAAACTCAACAATGTCATCGACAAAATGAACAAACAATTTGAAGTGGTGAACCATGAATTTTCAGAAGTGGAAAGCAGAACAAACATGATTAATTCCAAAATTGATGACCAGATAACTGACATATGGGCATACAATGCAGAACTGCTTGTTCTATTGGAGAATCAGAAGACATTAGATGAGCATGATGCTAATGTAAGGAATCTACATGATAGAGTCAGAAGAGTTCTAAGGGAAAATGCAGTCGACACAGGAGATGGTTGTTTTGAAATTTTACATAAATGTGACAACAATTGCATGGACACAATCAGAAACGGGACATATGACCACAAAGAATATGAGGAAGAAAGCAAAATCGAACGACAGAAAATCAATGGTGTGAAACTCGAGGAGAATTCGACATATAAAATTCTGAGCATCTACAGCAGTGTTGCCTCAAGCTTAGTTCTACTGCTCATGATTATTGGGGGTCTCATTTTCGGATGTCAAAATGGGAATGTTCGTTGTACTTTCTGTATTTAA
>A_/_H12N1|MK345681|A/ruddy_turnstone/Delaware_Bay/134/2018
ATGGAAAAATTCATCTTGTTGAGCACAGTCCTGGCAGTGAGTTTTGCATATGACAGAATTTGTATTGGATACCAAACAAACAACTCAACTGAAACGGTCAACACACTAATTGAACAAAACGTTCCAGTGACACAAGTGGAAGAACTCGTGCATGGCGAAATTGATCCAATCCTATGTAAAACGGAACTAGGACCACCATTGGTGCTTGATGACTGTTCATTAGAGGGTCTAATCCTAGGCAATCCCAAATGTGATCTCTATTTGAATGGCAGAGAATGGTCATACATAGTGGAGAGGCCAAAAGAAATGGAAGGAGTTTGCTACCCAGGATCAATTGAGAACCAGGAAGAACTAAGATCTCTGTTTTCTTCCATCAAAAAATATGAAAGAGTGAAGATGTTTGATTTCACCAAATGGAATGTCACATACACTGGAATCAGCAGGGCCTGCAATGATACATCAAACCAAGGCTCATTCTATAGGAGTATGAGATGGTTGACTTTAAAATCGGAACAATTCCCAGTTCAGACAGATGAGTACAAGAACACCAGAGATTCAAATATTGTATTCATCTGGGCTATTCACCATCCACCAACATCTGATGAACAAGTGAAATTATACAAAAATCCTGATACTCTTTCCTCAGTCACCACTGATGAGATCAATAGGAGCTTCAAGCCTAATATAGGGCCAAGGCCACTCGTGAGGGGTCAACAGGGGAGAATGGATTATTACTGGGCAGTTCTTAAACCTGGACAAACTGTCAAAATACAAACCAATGGCAATCTCATTGCACCTGAATATGGTCACTTAATAACAGGAAAATCGCATGGAAGAATACTCAAGAATAATTTGCCCATAGGGCAATGTGTGACTGAGTGTCAATTGAATGAGGGAGTGATGAATACAAGCAAACCCTTCCAAAACACCAGCAAGCATTATATTGGGAAATGCCCCAAATACATACCATCAGGGAGCCTAAAATTGGCAATAGGACTCAGAAACGTCCCGCAAGCTCAAAGCCGGGGGCTATTTGGGGCAATTGCAGGCTTCATCGAAGGCGGATGGCCAGGGTTAGTGGCTGGTTGGTATGGGTTTCAGCATCAAAATGCAGAGGGGACAGGAATAGCTGCAGACAGGGACAGCACTCAGAGGGCAATAGACAATATGCAAAACAAACTCAACAATGTCATCGACAAAATGAACAAACAATTTGAAGTGATGAACCATGAATTTTCAGAAGTGGAAAGCAGAATAAACATGATTAATTCCAAAATTGATGACCAGATAACTGACATATGGGCATACAATGCAGAGTTGCTTGTTCTATTGGAAAATCAGAAGACATTAGATGAGCATGATGCTAATGTAAGGAATCTGCATGATAGAGTCAGAAGAATTCTGAGGGAAAATGCAATCGACACAGGAGATGGTTGTTTTGAAATTCTACATAAATGTGACAACAATTGCATGGACACAATCAGAAACGGGACATATGACCACCAAGAATACGAGGAAGAAAGCAAAATCGAACGACAGAAAATCAATGGTGTAAAACTCGAAGAGAATTCGACATATAAAATTCTGAGCATCTACAGCAGTGTTGCCTCAAGCTTAGTTCTATTGCTCATGATTATTGGGGGTTTCATTTTCGGATGTCAAAATGGGAATGTTCGTTGTACTTTCTGTATTTAA
>A_/_H12N5|MK345626|A/ruddy_turnstone/Delaware_Bay/559/2018
ATGGAAAAATTCATCTTGTTGAGCACAGTCCTGGCAGTGAGTTTTGCATATGACAGAATTTGTATTGGATACCAAACAAACAACTCAACTGAAACGGTCAACACACTAATTGAACAAAACGTTCCAGTGACACAAGTGGAAGAACTCGTGCATGGCGAAATTGATCCAATCCTATGTAAAACGGAACTAGGACCACCATTGGTGCTTGATGACTGTTCATTAGAGGGTCTAATCCTAGGCAATCCCAAATGTGATCTCTATTTGAATGGCAGAGAATGGTCATACATAGTGGAGAGGCCAAAAGAAATGGAAGGAGTTTGCTACCCAGGATCAATTGAGAACCAGGAAGAACTAAGATCTCTGTTTTCTTCCATCAAAAAATATGAAAGAGTGAAGATGTTTGATTTCACCAAATGGAATGTCACATACACTGGAATCAGCAGGGCCTGCAATGATACATCAAACCAAGGCTCATTCTATAGGAGTATGAGATGGTTGACTTTAAAATCGGAACAATTCCCAGTTCAGACAGATGAGTACAAGAACACCAGAGATTCAAATATTGTATTCATATGGGCTATTCACCATCCACCAACATCTGATGAACAAGTGAAATTATACAAAAATCCTGATACTCTTTCCTCAGTCACCACTGATGAGATCAATAGGAGCTTCAAGCCTAATATAGGGCCAAGGCCACTCGTGAGGGGTCAACAGGGGAGAATGGATTATTACTGGGCAGTTCTTAAACCTGGACAAACTGTCAAAATACAAACCAATGGCAATCTCATTGCACCTGAATATGGTCACTTAATAACAGGAAAATCGCATGGAAGAATACTCAAGAATAATTTGCCCATAGGGCAATGTGTGACTGAGTGTCAATTGAATGAGGGAGTGATGAATACAAGCAAACCCTTCCAAAACACCAGCAAGCATTATATTGGGAAATGCCCCAAATACATACCATCAGGGAGCCTAAAATTGGCAATAGGACTCAGAAACGTCCCGCAAGCTCAAAGTCGGGGGCTATTTGGGGCAATTGCAGGCTTCATCGAAGGCGGATGGCCAGGGTTAGTGGCTGGTTGGTATGGGTTTCAGCATCAAAATGCAGAGGGGACAGGAATAGCTGCAGACAGGGACAGCACTCAGAGGGCAATAGACAATATGCAAAACAAACTCAACAATGTCATCGACAAAATGAACAAACAATTTGAAGTGGTGAACCATGAATTTTCAGAAGTGGAAAGCAGAATAAACATGATTAATTCCAAAATTGATGACCAGATAACTGACATATGGGCATACAATGCAGAGTTGCTTGTTCTATTGGAAAATCAGAAGACATTAGATGAGCATGATGCTAATGTAAGGAATCTGCATGATAGAGTCAGAAGAATTCTGAGGGAAAATGCAATCGACACAGGAGATGGTTGTTTTGAAATTCTACATAAATGTGACAACAATTGCATGGACACAATCAGAAACGGGACATATGACCACCAAGAATACGAGGAAGAAAGCAAAATCGAACGACAGAAAATCAATGGTGTAAAACTCGAGGAGAATTCGACATATAAAATTCTGAGCATCTACAGCAGTGTTGCCTCAAGCTTAGTTCTATTGCTCATGATTATTGGGGGTTTCATTTTCGGATGTCAAAATGGGAATGTTCGTTGTACTTTCTGTATTTAA
>A_/_H12N8|MK345615|A/ruddy_turnstone/Delaware_Bay/370/2018
ATGGAAAAATTCATCTTGTTGAGCACAGTCCTGGCAGTGAGTTTTGCATATGACAGAATTTGTATTGGATACCAAACAAACAACTCAACTGAAACGGTCAACACACTAATTGAACAAAACGTTCCAGTGACACAAGTGGAAGAACTCGTGCATGGCGAAATTGATCCAATCCTATGTAAAACGGAACTAGGACCACCATTGGTGCTTGATGACTGTTCATTAGAGGGTCTAATCCTAGGCAATCCCAAATGTGATCTCTATTTGAATGGCAGAGAATGGTCATACATAGTGGAGAGGCCAAAAGAAATGGAAGGAGTTTGCTACCCAGGATCAATTGAGAACCAGGAAGAACTAAGATCTCTGTTTTCTTCCATCAAAAAATATGAAAGAGTGAAGATGTTTGATTTCACCAAATGGAATGTCACATACACTGGAATCAGCAGGGCCTGCAATGATACATCAAACCAAGGCTCATTCTATAGGAGTATGAGATGGTTGACTTTAAAATCGGAACAATTCCCAGTTCAGACAGATGAGTACAAGAACACCAGAGATTCAAATATTGTATTCATCTGGGCTATTCACCATCCACCAACATCTGATGAACAAGTGAAATTATACAAAAATCCTGATACTCTTTCCTCAGTCACCACTGATGAGATCAATAGGAGCTTCAAGCCTAATATAGGGCCAAGGCCACTCGTGAGGGGTCAACAGGGGAGAATGGATTATTACTGGGCAGTTCTTAAACCTGGACAAACTGTCAAAATACAAACCAACGGCAATCTCATTGCACCTGAATATGGTCACTTAATAACAGGAAAATCGCATGGAAGAATACTCAAGAATAATTTGCCCATAGGGCAATGTGTGACTGAGTGTCAATTGAATGAGGGAGTGATGAATACAAGCAAACCCTTCCAAAACACCAGCAAGCATTATATTGGGAAATGCCCCAAATACATACCATCAGGGAGCCTAAAATTGGCAATAGGACTCAGAAACGTCCCGCAAGCTCAAAGTCGGGGGCTATTTGGGGCAATTGCAGGCTTCATCGAAGGCGGATGGCCAGGGTTAGTGGCTGGTTGGTATGGGTTTCAGCATCAAAATGCAGAGGGGACAGGAATAGCTGCAGACAGGGACAGCACTCAGAGGGCAATAGACAATATGCAAAACAAACTCAACAATGTCATCGACAAAATGAACAAACAATTTGAAGTGGTGAACCATGAATTTTCAGAAGTGGAAAGCAGAATAAACATGATTAATTCCAAAATTGATGACCAGATAACTGACATATGGGCATACAATGCAGAGTTGCTTGTTCTATTGGAAAATCAGAAGACATTAGATGAGCATGATGCTAATGTAAGGAATCTGCATGATAGAGTCAGAAGAATTCTGAGGGAAAATGCAATCGACACAGGAGATGGTTGTTTTGAAATTCTACATAAATGTGACAACAATTGCATGGACACAATCAGAAACGGGACATATGACCACCAAGAATACGAGGAAGAAAGCAAAATCGAACGACAGAAAATCAATGGTGTAAAACTCGAAGAGAATTCGACATATAAAATTCTGAGCATCTACAGCAGTGTTGCCTCAAGCTTTGTTCTATTGCTCATGATTATTGGGGGTTTCATTTTCGGATGTCAAAATGGGAATGTTCGTTGTACTTTCTGTATTTAA
>A_/_H12N5|MK345606|A/ruddy_turnstone/Delaware_Bay/592/2018
ATGGAAAAATTCATCTTGTTGAGCACAGTCCTGGCAGTGAGTTTTGCATATGACAGAATTTGTATTGGATACCAAACAAACAACTCAACTGAAACGGTCAACACACTAATTGAACAAAATGTTCCAGTGACACAAGTGGAAGAACTCGTGCATGGCGAAATTGATCCAATCCTATGTAAAACGGAACTAGGATCACCATTGGTGCTTGATGACTGTTCATTAGAGGGTCTAATCCTAGGCAATCCCAAATGTGATCTCTATTTGAATGGCAGAGAATGGTCATACATAGTGGAGAGGCCAAAAGAAATGGAAGGAGTTTGCTACCCAGGATCAATTGAGAACCAGGAAGAACTAAGATCTCTGTTTTCTTCCATCAAAAAATATGAAAGAGTGAAGATGTTTGATTTCACCAAATGGAATGTCACATACACTGGAATCAGCAGGGCCTGCAATGATACATCAAACCAAGGCTCATTCTATAGGAGTATGAGATGGTTGACTTTAAAATCGGGACAATTCCCAGTTCAGACAGATGAGTACAAGAACACCAGAGATTCAAATATTGTATTCATCTGGGCTATTCACCATCCACCAACATCTGATGAACAAGTGAAATTATACAAAAATCCTGATACTCTTTCCTCAGTCACCACTGATGAGATCAATAGGAGCTTCAAGCCTAATATAGGGCCAAGGCCACTCGTGAGGGGTCAACAGGGGAGAATGGATTATTACTGGGCAGTTCTTAAACCTGGACAAACTGTCAAAATACAAACCAATGGCAATCTCATTGCACCTGAATATGGTCACTTAATAACAGGAAAATCGCATGGAAGAATACTCAAGAATAATTTGCCCATAGGGCAATGTGTGACTGAGTGTCAATTGAATGAGGGAGTGATGAATACAAGCAAACCCTTCCAAAACACCAGCAAGCATTATATTGGGAAATGTCCCAAATACATACCATCAGGGAGCCTAAAATTGGCAATAGGACTCAGAAACGTCCCGCAAGCTCAAAGTCGGGGGCTATTTGGGGCAATTGCAGGCTTCATCGAAGGCGGATGGCCAGGGTTAGTGGCTGGTTGGTATGGGTTTCAGCATCAAAATGCAGAGGGGACAGGAATAGCTGCAGACAGGGACAGCACTCAGAGGGCAATAGACAATATGCAAAACAAACTCAACAATGTCATCGACAAAATGAATAAACAATTTGAAGTGGTGAACCATGAATTTTCAGAAGTGGAAAGCAGAATAAACATGATTAATTCCAAAATTGATGACCAGATAACTGACATATGGGTATACAATGCAGAGTTGCTTGTTCTATTGGAAAATCAGAAGACATTAGATGAGCATGATGCTAATGTAAGGAATCTGCATGATAGAGTCAGAAGAATTCTGAGAGAAAATGCAATCGACACAGGAGATGGTTGTTTTGAAATTCTACATAAATGTGACAACAATTGCATGGACACAATCAGAAACGGGACATATGACCACCAAGAATACGAGGAAGAAAGCAAAATCGAACGACAGAAAATCAATGGTGTAAAACTCGAGGAGAATTCGACATATAAAATTCTGAGCATCTACAGCAGTGTTGCCTCAAGCTTAGTTCTACTGCTCATGATTATTGGGGGTTTCATTTTCGGATGTCAAAATGGGAATGTTCGTTGTACTTTCTGTATTTAA
>A_/_H12N8|MK345584|A/ruddy_turnstone/Delaware_Bay/177/2018
ATGGAAAAATTCATCTTGTTGAGCACAGTCCTGGCAGTGAGTTTTGCATATGACAGAATTTGTATTGGATACCAAACAAACAACTCAACTGAAACGGTCAACACACTAATTGAACAAAACGTTCCAGTGACACAAGTGGAAGAACTCGTGCATGGCGAAATTGATCCAATCCTATGTAAAACGGAACTAGGACCACCATTGGTGCTTGATGACTGTTCATTAGAGGGTCTAATCCTAGGCAATCCCAAATGTGATCTCTATTTGAATGGCAGAGAATGGTCATACATAGTGGAGAGGCCAAAAGAAATGGAAGGAGTTTGCTACCCAGGATCAATTGAGAACCAGGAAGAACTAAGATCTCTGTTTTCTTCCATCAAAAAATATGAAAGAGTGAAGATGTTTGATTTCACCAAATGGAATGTCACATACACTGGAATCAGCAGGGCCTGCAATGATACATCAAACCAAGGCTCATTCTATAGGAGTATGAGATGGTTGACTTTAAAATCGGAACAATTCCCAGTTCAGACAGATGAGTACAAGAACACCAGAGATTCAAATATTGTATTCATCTGGGCTATTCACCATCCACCAACATCTGATGAACAAGTGAAATTATACAAAAATCCTGATACTCTTTCCTCAGTCACCACTGATGAGATCAATAGGAGCTTCAAGCCTAATATAGGGCCAAGGCCACTCGTGAGGGGTCAACAGGGGAGAATGGATTATTACTGGGCAGTTCTTAAACCTGGACAAACTGTCAAAATACAAACCAATGGCAATCTCATTGCACCTGAATATGGTCACTTAATAACAGGAAAATCGCATGGAAAAATACTCAAGAATAATTTGCCCATAGGGCAATGTGTGACTGAGTGTCAATTGAATGAGGGAGTGATGAATACAAGCAAACCCTTCCAAAACACCAGCAAGCATTATATTGGGAAATGCCCCAAATACATACCATCAGGGAGCCTAAAATTGGCAATAGGACTCAGAAACGTCCCGCAAGCTCAAAGTCGGGGGCTATTTGGGGCAATTGCAGGCTTCATCGAAGGCGGATGGCCAGGGTTAGTGGCTGGTTGGTATGGGTTTCAGCATCAAAATGCAGAGGGGACAGGAATAGCTGCAGACAGGGACAGCACTCAGAGGGCAATAGACAATATGCAAAACAAACTCAACAATGTCATCGACAAAATGAACAAACAATTTGAAGTGGTGAACCATGAATTTTCAGAAGTGGAAAGCAGAATAAACATGATTAATTCCAAAATTGATGACCAGATAACTGACATATGGGCATACAATGCAGAGTTGCTTGTTCTATTGGAAAATCAGAAGACATTAGATGAGCATGATGCTAATGTAAGGAATCTGCATGATAGAGTCAGAAGAATTCTGAGGGAAAATGCAATCGACACAGGAGATGGTTGTTTTGAAATTCTACATAAATGTGACAACAATTGCATGGACACAATCAGAAACGGGACATATGACCACCAAGAATACGAGGAAGAAAGCAAAATCGAACGACAGAAAATCAATGGTGTAAAACTCGAAGAGAATTCGACATATAAAATTCTGAGCATCTACAGCAGTGTTGCCTCAAGCTTAGTTCTATTGCTCATGATTATTGGGGGTTTCATTTTCGGATGTCAAAATGGGAATGTTCGTTGTACTTTCTGTATTTAA
>A_/_H12N5|MK627932|A/ruddy_turnstone/Delaware_Bay/603/2008
ATGGAAAAATTCATCTTTTTGAGCACTGTCCTGGCAGTAAGCCTTGCATATGACAAAATTTGCATTGGATATCAAACAAACAACTCGACTGAAACGGTGAACACACTAATTGAACAAAACGTTCCGGTGACACAAGTGGAAGAACTCGTGCATGGCGGAATTGATCCAATCCTATGTGGAACGGAACTAGGATCACCATTAGTGCTTGATGACTGTTCATTAGAGGGTCTAATCCTAGGCAATCCCAAATGTGATCTCTATTTGAATGGCAGGGAATGGTCATACATAGTAGAGAGACCAAAAGAGATGGAAGGAGTTTGCTACCCAGGATCAATTGAGAACCAGGAAGAGCTGAGATCTCTGTTTTCTTCCATCAAAAAATACGAAAGAGTAAAGATGTTTGATTTCACCAAATGGAATGTCACATACACTGGAACCAGCAAGGCCTGCAATGATACATCAAACCAAGGCTCATTCTATAGGAGTATGAGATGGTTGACCTTAAAATCGGAACAATTCCCAGTCCAGACAGATGAGTACAAGAACACCAGAGATTCAGATATTGTATTCACCTGGGCCATTCACCATCCACCAACATCTGATGAGCAAGTAAAATTATACAAGAATCCTGATACCCTTTCCTCAGTCACCACTGATGAGATCAATAGGAGCTTCAAGCCTAATATAGGGCCAAGGCCACTCGTGAGGGGTCAACAGGGGAGAATGGATTATTACTGGGCAGTCCTTAAACCTGGACAAACTGTCAAAATACAAACCAATGGTAATCTTATTGCACCTGAATATGGTCACTTAATAACAGGGAAATCACATGGCAGGATACTCAAGAATAATTTGCCCATAGGACAATGCGTAACTGAGTGCCAATTGAACGAGGGTGTGATGAATACAAGCAAACCTTTCCAGAACACTAGTAAGCACTATATCGGGAAATGCCCCAAATACATACCATCAGGAAGTCTAAAATTGGCAATAGGACTCAGAAATGTCCCACAAGCTCAAAATCGGGGGCTCTTTGGAGCAATTGCAGGCTTCATAGAAGGCGGATGGCCAGGGTTAGTGGCTGGTTGGTATGGGTTTCAGCATCAAAATGCGGAGGGGACAGGCATAGCTGCAGACAGGGACAGCACTCAGAAAGCAATAGACAATATGCAAAACAAACTCAACAATGTCATCGACAAAATGAACAAACAATTTGAAGTGGTGAACCATGAATTTTCAGAAGTGGAAAGCAGAATAAACATGATTAACTCCAAAATTGATGATCAGATAACTGATATATGGGCATACAATGCTGAACTGCTTGTTCTATTGGAGAATCAGAAGACATTAGATGAGCATGATGCTAATGTAAGGAATCTGCATGATAGAATCAGAAGAGTTCTGAGGGAAAATGCAATCGACACAGGAGATGGTTGCTTTGAAATTCTACATAAATGTGATAACAATTGCATGGACACAATCAGAAACGGGACATACAACCACAAAGAGTATGAGGAAGAAAGCAAAATCGAACGACAGAAAATCAATGGTGTGAAACTTGAGGAGAATTCGACATATAAAATTCTGAGCATCTACAGCAGTGTTGCCTCAAGCTTAGTTCTACTGCTCATGATTATTGGGGGTTTCATTTTCGGGTGTCAAAATGGAAATGTTCGTTGTACTTTCTGTATTTAA
>A_/_H12N5|MK627905|A/ruddy_turnstone/Delaware_Bay/508/2008
ATGGAAAAATTCATCTTTTTGAGCACTGTCCTGGCAGTAAGCCTTGCATATGACAAAATTTGCATTGGATATCAAACAAACAACTCGACTGAAACGGTGAACACACTAATTGAACAAAACGTTCCGGTGACACAAGTGGAAGAACTCGTGCATGGCGGAATTGATCCAATCCTATGTGGAACGGAACTAGGATCACCATTAGTGCTTGATGACTGTTCATTAGAGGGTCTAATCCTAGGCAATCCCAAATGTGATCTCTATTTGAATGGCAGGGAATGGTCATACATAGTAGAGAGACCAAAAGAGATGGAAGGAGTTTGCTACCCAGGATCAATTGAGAACCAGGAAGAGCTGAGATCTCTGTTTTCTTCCATCAAAAAATACGAAAGAGTAAAGATGTTTGATTTCACCAAATGGAATGTCACATACACTGGAACCAGCAAGGCCTGCAATGATACATCAAACCAAGGCTCATTCTATAGGAGTATGAGATGGTTGACCTTAAAATCGGAACAATTCCCAGTCCAGACAGATGAGTACAAGAACACCAGAGATTCAGATATTGTATTCACCTGGGCCATTCACCATCCACCAACATCTGATGAGCAAGTAAAATTATACAAGAATCCTGATACCCTTTCCTCAGTCACCACTGATGAGATCAATAGGAGCTTCAAGCCTAATATAGGGCCAAGGCCACTCGTGAGGGGTCAACAGGGGAGAATGGATTATTACTGGGCAGTCCTTAAACCTGGACAAACTGTCAAAATACAAACCAATGGTAATCTTATTGCACCTGAATATGGTCACTTAATAACAGGGAAATCACATGGCAGGATACTCAAGAATAATTTGCCCATAGGACAATGCGTAACTGAGTGCCAATTGAACGAGGGTGTGATGAATACAAGCAAACCTTTCCAGAACACTAGTAAGCACTATATCGGGAAATGCCCCAAATACATACCATCAGGAAGTCTAAAATTGGCAATAGGACTCAGAAATGTCCCACAAGCTCAAAATCGGGGGCTCTTTGGAGCAATTGCAGGCTTCATAGAAGGCGGATGGCCAGGGTTAGTGGCTGGTTGGTATGGGTTTCAGCATCAAAATGCGGAGGGGACAGGCATAGCTGCAGACAGGGACAGCACTCAGAAAGCAATAGACAATATGCAAAACAAACTCAACAATGTCATCGACAAAATGAACAAACAATTTGAAGTGGTGAACCATGAATTTTCAGAAGTGGAAAGCAGAATAAACATGATTAACTCCAAAATTGATGATCAGATAACTGATATATGGGCATACAATGCTGAACTGCTTGTTCTATTGGAGAATCAGAAGACATTAGATGAGCATGATGCTAATGTAAGGAATCTGCATGATAGAATCAGAAGAGTTCTGAGGGAAAATGCAATCGACACAGGAGATGGTTGCTTTGAAATTCTACATAAATGTGATAACAATTGCATGGACACAATCAGAAACGGGACATACAACCACAAAGAGTATGAGGAAGAAAGCAAAATCGAACGACAGAAAATCAATGGTGTGAAACTTGAGGAGAATTCGACATATAAAATTCTGAGCATCTACAGCAGTGTTGCTTCAAGCTTAGTTCTACTGCTCATGATTATTGGGGGTTTCATTTTCGGGTGTCAAAATGGAAATGTTCGTTGTACTTTCTGTATTTAA
>A_/_H12N3|MK627638|A/ruddy_turnstone/Delaware_Bay/545/2012
ATGGAAAAATTCATCTTTTTGAGCACTGTCCTGGCAGTAAGCCTTGCATATGACAGAATTTGCATTGGATATCAAACAAACAACTCGACTGAAACGGTGAACACACTAATTGAACAAAACGTTCCAGTGACACAAGTGGAAGAACTCGTGCATGGCGGAATTGATCCAATCCTATGTGGAACAGAACTAGGATCACCATTAGTGCTTGATGACTGTTCATTAGAGGGTCTAATCCTAGGCAATCCCAAATGTGACCTCTATTTGAATGGAAGAGAATGGTCATACATAGTAGAGAGGCCAAAAGAGATGGAAGGAGTTTGCTACCCAGGATCAATTGAGAACCAGGAAGAGCTGAGATCTCTGTTTTCTTCCATCAAAAAGTACGAAAGAGTGAAGATGTTTGATTTCACCAAATGGAATGTCACATACACTGGAACCAGCAAGGCCTGCAATGATACATCAAACCAAGGCTCATTCTATAGGAGTATGAGATGGTTGACCTTAAAATCGGAACGATTCCCAGTCCAAACTGATGAGTACAAGAACACCAGAGACTCAGATATTGTATTCACTTGGGCCATTCACCATCCACCAACATCTGATGAACAAGTAAAATTATACAAGAATCCTGATACCCTTTCCTCAGTCACCACTGATGAGATCAATAGGAGCTTCAAACCTAATATAGGGCCAAGGCCACTCGTGAGGGGTCAACAGGGGAGGATGGATTATTACTGGGCAGTCCTTAAACCTGGACAAACTGTCAAAATACAAACCAATGGTAATCTTATTGCACCTGAGTATGGTCACTTAATAACAGGGAAATCACATGGCAGGATACTCAAGAATAATTTGCCCATAGGACAATGTGTAACTGAGTGCCAATTGAACGAGGGTGTGATGAATACAAGCAAACCTTTCCAGAACACTAGTAAGCACTATATCGGGAAATGCCCCAAGTACATACCATCAGGAAGTCTAAAATTGGCAATAGGACTCAGAAATGTCCCACAAGCTCAAGATCGGGGGCTCTTTGGAGCAATTGCAGGCTTCATAGAAGGCGGGTGGCCAGGGTTAGTGGCTGGTTGGTATGGGTTTCAGCATCAAAATGCGGAGGGGACAGGCATAGCTGCAGACAGAGACAGCACTCAGAAGGCAATAGACAATATGCAAAACAAACTCAACAATGTCATCGACAAAATGAACAAACAGTTTGAAGTGGTGAACCATGAATTTTCAGAAGTGGAAAGCAGAATAAACATGATTAACTCCAAAATTGATGATCAGATAACTGACATATGGGCATACAATGCTGAACTGCTTGTTCTATTGGAGAATCAGAAGACATTAGATGAGCATGATGCTAATGTAAGGAATCTGCATGATAGGGTCAGAAGAGTTCTGAAGGAAAATGCAATCGACACAGGAGATGGTTGCTTTGAAATTCTACATAAATGTGATAACAATTGCATGGACACAATCAGAAACGGGACATACAACCACAAAGAGTATGAGGAAGAAAGCAAAATCGAACGACAGAAAATCAATGGTGTGAAACTTGAGGAGAATTCGACATATAAAATTCTGAGCATCTACAGCAGTGTTGCCTCAAGCTTAGTTCTACTGCTCATGATTATTGGGGGTTTCATTTTCGGGTGTCAAAATGGAAATGTTCGTTGTACTTTCTGTATTTAA
>A_/_H12N3|MK627623|A/ruddy_turnstone/Delaware_Bay/535/2012
ATGGAAAAATTCATCTTTTTGAGCACTGTCCTGGCAGTAAGCCTTGCATATGACAGAATTTGCATTGGATATCAAACAAACAACTCGACTGAAACGGTGAACACACTAATTGAACAAAACGTTCCAGTGACACAAGTGGAAGAACTCGTGCATGGCGGAATTGATCCAATCCTATGTGGAACAGAACTAGGATCACCATTAGTGCTTGATGACTGTTCATTAGAGGGTCTAATCCTAGGCAATCCCAAATGTGACCTCTATTTGAATGGAAGAGAATGGTCATACATAGTAGAGAGGCCAAAAGAGATGGAAGGAGTTTGCTACCCAGGATCAATTGAGAACCAGGAAGAGCTGAGATCTCTGTTTTCTTCCATCAAAAAGTACGAAAGAGTGAAGATGTTTGATTTCACCAAATGGAATGTCACATACACTGGAACCAGCAAGGCCTGCAATGATACATCAAACCAAGGCTCATTCTATAGGAGTATGAGATGGTTGACCTTAAAATCGGAACGATTCCCAGTCCAAACTGATGAGTACAAGAACACCAGAGACTCAGATATTGTATTCACTTGGGCCATTCACCATCCACCAACATCTGATGAACAAGTAAAATTATACAAGAATCCTGATACCCTTTCCTCAGTCACCACTGATGAGATCAATAGGAGCTTCAAACCTAATATAGGGCCAAGGCCACTCGTGAGGGGTCAACAGGGGAGGATGGATTATTACTGGGCAGTCCTTAAACCTGGACAAACTGTCAAAATACAAACCAATGGTAATCTTATTGCACCTGAGTATGGTCACTTAATAACAGGGAAATCACATGGCAGGATACTCAAGAATAATTTGCCCATAGGACAATGTGTAACTGAGTGCCAATTGAACGAGGGTGTGATGAATACAAGCAAACCTTTCCAGAACACTAGTAAGCACTATATCGGGAAATGCCCCAAGTACATACCATCAGGAAGTCTAAAATTGGCAATAGGACTCAGAAATGTCCCACAAGCTCAAGATCGGGGGCTCTTTGGAGCAATTGCAGGCTTCATAGAAGGCGGGTGGCCAGGGTTAGTGGCTGGTTGGTATGGGTTTCAGCATCAAAATGCGGAGGGGACAGGCATAGCTGCAGACAGAGACAGCACTCAGAAGGCAATAGACAATATGCAAAACAAACTCAACAATGTCATCGACAAAATGAACAAACAGTTTGAAGTGGTGAACCATGAATTTTCAGAAGTGGAAAGCAGAATAAACATGATTAACTCCAAAATTGATGATCAGATAACTTACATATGGGCATACAATGCTGAACTGCTTGTTCTATTGGAGAATCAGAAGACATTAGATGAGCATGATGCTAATGTAAGGAATCTGCATGATAGGGTCAGAAGAGTTCTGAAGGAAAATGCAATCGACACAGGAGATGGTTGCTTTGAAATTCTACATAAATGTGATAACAATTGCATGGACACAATCAGAAACGGGACATACAACCACAAAGAGTATGAGGAAGAAAGCAAAATCGAACGACAGAAAATCAATGGTGTGAAACTTGAGGAGAATTCGACATATAAAATTCTGAGCATCTACAGCAGTGTTGCCTCAAGCTTAGTTCTACTGCTCATGATTATTGGGGGTTTCATTTTCGGGTGTCAAAATGGAAATGTTCGTTGTACTTTCTGTATTTAA
>A_/_H12N3|MK627613|A/ruddy_turnstone/Delaware_Bay/546/2012
ATGGAAAAATTCATCTTTTTGAGCACTGTCCTGGCAGTAAGCCTTGCATATGACAGAATTTGCATTGGATATCAAACAAACAACTCGACTGAAACGGTGAACACACTAATTGAACAAAACGTTCCAGTGACACAAGTGGAAGAACTCGTGCATGGCGGAATTGATCCAATCCTATGTGGAACAGAACTAGGATCACCATTAGTGCTTGATGACTGTTCATTAGAGGGTCTAATCCTAGGCAATCCCAAATGTGACCTCTATTTGAATGGAAGAGAATGGTCATACATAGTAGAGAGGCCAAAAGAGATGGAAGGAGTTTGCTACCCAGGATCAATTGAGAACCAGGAAGAGCTGAGATCTCTGTTTTCTTCCATCAAAAAGTACGAAAGAGTGAAGATGTTTGATTTCACCAAATGGAATGTCACATACACTGGAACCAGCAAGGCCTGCAATGATACATCAAACCAAGGCTCATTCTATAGGAGTATGAGATGGTTGACCTTAAAATCGGAACGATTCCCAGTCCAAACTGATGAGTACAAGAACACCAGAGACTCAGATATTGTATTCACTTGGGCCATTCACCATCCACCAACATCTGATGAACAAGTAAAATTATACAAGAATCCTGATACCCTTTCCTCAGTCACCACTGATGAGATCAATAGGAGCTTCAAACCTAATATAGGGCCAAGGCCACTCGTGAGGGGTCAACAGGGGAGGATGGATTATTACTGGGCAGTCCTTAAACCTGGACAAACTGTCAAAATACAAACCAATGGTAATCTTATTGCACCTGAGTATGGTCACTTAATAACAGGGAAATCACATGGCAGGATACTCAAGAATAATTTGCCCATAGGACAATGTGTAACTGAGTGCCAATTGAACGAGGGTGTGATGAATACAAGCAAACCTTTCCAGAACACTAGTAAGCACTATATCGGGAAATGCCCCAAGTACATACCATCAGGAAGTCTAAAATTGGCAATAGGACTCAGAAATGTCCCACAAGCTCAAGATCGGGGGCTCTTTGGAGCAATTGCAGGCTTCATAGAAGGCGGGTGGCCAGGGTTAGTGGCTGGTTGGTATGGGTTTCAGCATCAAAATGCGGAGGGGACAGGCATAGCTGCAGACAGAGACAGCACTCAGAAGGCAATAGACAATATGCAAAACAAACTCAACAATGTCATCGACCAAATGAACAAACAGTTTGAAGTGGTGAACCATGAATTTTCAGAAGTGGAAAGCAGAATAAACATGATTAACTCCAAAATTGATGATCAGATAACTGACATATGGGCATACAATGCTGAACTGCTTGTTCTATTGGAGAATCAGAAGACATTAGATGAGCATGATGCTAATGTAAGGAATCTGCATGATAGGGTCAGAAGAGTTCTGAAGGAAAATGCAATCGACACAGGAGATGGTTGCTTTGAAATTCTACATAAATGTGATAACAATTGCATGGACACAATCAGAAACGGGACATACAACCACAAAGAGTATGAGGAAGAAAGCAAAATCGAACGACAGAAAATCAATGGTGTGAAACTTGAGGAGAATTCGACATATAAAATTCTGAGCATCTACAGCAGTGTTGCCTCAAGCTTAGTTCTACTGCTCATGATTATTGGGGGTTTCATTTTCGGGTGTCAAAATGGAAATGTTCGTTGTACTTTCTGTATTTAA
>A_/_H12N4|MK724063|A/ruddy_turnstone/Delaware_Bay/537/2014
ATGGAAAAATTCATCTTCTTGAGCACTGTCCTGGCAGTGAGCCTTGCATATGACAAAATTTGCATTGGATATCAAACAAACAACTCAACCGAGACGGTAAACACACTAATTGAACAAAACGTTCCGGTGACACAGGTGGAAGAACTCGTGCATGGCGGAATTGATCCAATCCTATGTGGAACGGAGCTAGGATCACCATTAGTGCTTGATGACTGTTCACTAGAGGGTCTAATCCTAGGCAATCCCAAATGTGATCTCTATTTGAATGGCAGAGAATGGTCATACATAGTAGAGAGGCCAAAAGAGATGGAAGGAGTTTGCTATCCAGGATCAATTGAGAACCAGGAAGAACTGAGATCTCTGTTTTCTTCCATCAAAAAATACGAAAGAGTGAAGATGTTTGATTTCACCAAATGGAATGTCACATACACTGGAACCAGCAAGGCCTGCAATGATACATCAAACCAAGGCTCATTCTATAGGAGTATGAGATGGTTGACCTTAAAATCGGAACAATTCCCAGTCCAGACAGATGAGTACAAGAACACCAGAGATTCAGATATTGTATTCACCTGGGCCATTCACCATCCACCAACATCTGATGAACAAGTAAAATTGTACAAAAATCCTGATACCCTTTCCTCAGTCACCACTGATGAGATCAATAGGAGCTTCAAACCTAATATAGGACCAAGGCCACTCGTGAGGGGCCAACAGGGAAGGATGGATTATTACTGGGCAGTCCTTAAACCTGGACAAACTGTCAAAATACAAACCAATGGCAATCTTATTGCACCGGAATATGGTCACTTAATAACAGGAAAATCACATGGGAGGATACTCAAGAATAATTTGCCCGTAGGGCAATGTGTGACTGAGTGTCAATTGAATGAGGGTGTGATGAATACAAGCAAACCTTTCCAAAACACTAGCAAGCACTATATTGGGAAATGCCCCAAATACATACCATCAGGAAGTCTAAAATTGGCAATAGGACTCAGAAACGTCCCACAAGCTCAAGATCGGGGGCTCTTTGGAGCAATTGCAGGCTTCATAGAAGGTGGGTGGCCAGGGTTAGTGGCTGGTTGGTATGGGTTTCAACATCAAAATGCGGAGGGGACAGGCATAGCTGCAGACAGGGACAGCACTCAGAAGGCAATAGACAATATGCAGAACAAACTCAACAATGTCATCGACAAAATGAACAAACAATTTGAAGTGGTGAACCATGAATTTTCAGAAGTGGAAAGCAGAATAAACATGATTAACTCCAAAATTGATGACCAAGTAACTGACATATGGGCATACAATGCAGAACTGCTTGTTCTATTGGAAAATCAGAAGACATTAGATGAGCATGATGCTAATGTGAGGAATCTACATGATAGAGTCAGAAGGGTTCTGAGGGAAAATGCAATCGACACAGGAGATGGTTGCTTTGAAATTCTACATAGATGTGACAACAATTGCATGGACACAATAAGAAACGGGACATACGACCACAAAGAGTATGAGGAAGAAAGCAAAATCGAAAGACAGAAAATCAATGGTGTGAAACTTGAGGAGAATTCGACATATAAAATTCTGAGCATCTACAGCAGTGTTGCCTCAAGCTTAGTTCTACTGCTCATGATTATTGGGGGTTTCATTTTCGGGTGTCAAAATGGAAATGTTCGTTGTACTTTCTGTATTTAA
>A_/_H12N4|MK724042|A/ruddy_turnstone/Delaware_Bay/551/2014
ATGGAAAAATTCATCTTCTTGAGCACTGTCCTGGCAGTGAGCCTTGCATATGACAAAATTTGCATTGGATATCAAACAAACAACTCAACCGAGACGGTAAACACACTAATTGAACAAAACGTTCCGGTGACACAGGTGGAAGAACTCGTGCATGGCGGAATTGATCCAATCCTATGTGGAACGGAGCTAGGATCACCATTAGTGCTTGATGACTGTTCACTAGAGGGTCTAATCCTAGGCAATCCCAAATGTGATCTCTATTTGAATGGCAGAGAATGGTCATACATAGTAGAGAGGCCAAAAGAGATGGAAGGAGTTTGCTATCCAGGATCAATTGAGAACCAGGAAGAACTGAGATCTCTGTTTTCTTCCATCAAAAAATACGAAAGAGTGAAGATGTTTGATTTCACCAAATGGAATGTCACATACACTGGAACCAGCAAGGCCTGCAATGATACATCAAACCAAGGCTCATTCTATAGGAGTATGAGATGGTTGACCTTAAAATCGGAACAATTCCCAGTCCAGACAGATGAGTACAAGAACACCAGAGATTCAGATATTGTATTCACCTGGGCCATTCACCATCCACCAACATCTGATGAACAAGTAAAATTGTACAAAAATCCTGATACCCTTTCCTCAGTCACCACTGATGAGATCAATAGGAGCTTCAAACCTAATATAGGACCAAGGCCACTCGTGAGGGGCCAACAGGGAAGGATGGATTATTACTGGGCAGTCCTTAAACCTGGACAAACTGTCAAAATACAAACCAATGGCAATCTTATTGCACCGGAATATGGTCAATTAATAACAGGAAAATCACATGGGAGGATACTCAAGAATAATTTGCCCGTAGGGCAATGTGTGACTGAGTGTCAATTGAATGAGGGTGTGATGAATACAAGCAAACCTTTCCAAAACACTAGCAAGCACTATATTGGGAAATGCCCCAAATACATACCATCAGGAAGTCTAAAATTGGCAATAGGACTCAGAAACGTCCCACAAGCTCAAGATCGGGGGCTCTTTGGAGCAATTGCAGGCTTCATAGAAGGTGGGTGGCCAGGGTTAGTGGCTGGTTGGTATGGGTTTCAACATCAAAATGCGGAGGGGACAGGCATAGCTGCAGACAGGGACAGCACTCAGAAGGCAATAGACAATATGCAGAACAAACTCAACAATGTCATCGACAAAATGAACAAACAATTTGAAGTGGTGAACCATGAATTTTCAGAAGTGGAAAGCAGAATAAACATGATTAACTCCAAAATTGATGACCAAGTAACTGACATATGGGCATACAATGCAGAACTGCTTGTTCTATTGGAAAATCAGAAGACATTAGATGAGCATGATGCTAATGTGAGGAATCTACATGATAGAGTCAGAAGGGTTCTGAGGGAAAATGCAATCGACACAGGAGATGGTTGCTTTGAAATTCTACATAGATGTGACAACAATTGCATGGACACAATAAGAAACGGGACATACGACCACAAAGAGTATGAGGAAGAAAGCAAAATCGAAAGACAGAAAATCAATGGTGTGAAACTTGAGGAGAATTCGACATATAAAATTCTGAGCATCTACAGCAGTGTTGCCTCAAGCTTAGTTCTACTGCTCATGATTATTGGGGGTTTCATTTTCGGGTGTCAAAATGGAAATGTTCGTTGTACTTTCTGTATTTAA
>A_/_H12N1|LC339667|A/duck/Hokkaido/W26/2012
ATGGAGAAGTTCATTGTACTGAGTATAATCCTAACAACTGGTCTTGCTTATGACAAGATTTGCATCGGCTATCAGACAAATAACTCAACCGATACGGTAAACACACTAATTGAACAGAATGTCCCAGTCACTCAGGTGGAAGAGCTCGTGCATGGTCAGGTCAATCCGATACTATGCAGTACAGAACTGGGGTCACCCCTAGTGCTCAACGATTGCTCTCTGGAGGGCTTAATCCTAGGTAATCCCAAATGCGATCTTTATCTGAATGGTAGAGAATGGTCATACATTGTGGAGAGGCCAAAGGAGATGGAAGGAATCTGCTATCCAGGATCAATAGAGAATCAAGAAGAGTTGAGATCATTGTTATCTTCAATCAAGAAATATGAAAGAGTGAAAATGTTCGACTTCACCAAATGGAATATAACCTACACTGGAACGAGCAAAGCCTGCAATAACACCTCAAATCAAGGGTCATTCTACAGGAGCATGAGATGGCTCACTTTGAAGTCAGGACAATTCCCAGTGCAAACCGATGAGTACAAAAACACTAGGGATTCGGACATTGTATTCACATGGGCTATTCATCACCCACCCACTTCTGACGAGCAGGTGAAGCTCTACAAGAACTCCGACACTCTCTCGTCGGTCACAACGGATGAAATTAACAGGAGTTTCAGACCTAACATAGGACCAAGACCCCTGGTTAGGGGACAGCAAGGGAGGATGGATTATTATTGGGCTGTCCTAAAGCCAGGGCAGACAGTGAAGATACAGACTAATGGAAATCTAATTGCACCTGAATATGGCCACCTAATCACTGGGAAATCACATGGGAGAATACTTAAAAATGACCTGCCGATCGGCCAATGCACGACCGAATGTCAGTTAAATGAAGGAGTAATGAACACCAGCAAACCGTTTCAGAATACCAGCAAGCATTACATTGGGAAATGCCCCAAATATATACCATCGAACAGTTTGAAACTGGCGATAGGGCTCAGGAATGTTCCCCAGGCCCAAGACCGAGGGCTCTTTGGAGCAATCGCTGGATTCATAGAAGGAGGATGGCCCGGATTAGTGGCTGGTTGGTATGGGTTCCAACATCAGAACTCTGAGGGAACAGGCATTGCGGCAGACAAGGACAGCACCCAGAAGGCAATAGACAACATGCAGAACAAACTGAACAATGTCATTGACAAAATGAACAAGCAATTTGAAGTGGTAAACCACGAATTCTCGGAGGTTGAAAGTAGAATAAATATGATCAATTCAAAAATTGACGATCAAATAACAAACATATGGGCATATAATGCGGAACTGCTAGTTTTGCTGGAGAACCAAAAGACACTAGACGAGCACGATGCAAATGTCAGGAATCTCCATGATCGGGTCAGAAGAGCATTAAAAGAAAATGCAATAGATACTGGAGATGGGTGTTTTGAAATACTGCACAAATGTGATGATAAATGCATGGATACAATCAAGAACGGGACTTACAACCACCAGGACTACGAAGAAGAGAGCAAGCTTGAGCGGCAAAGGATTAATGGAGTGAAACTTGAAGAGAATTCCACATATAAAATCTTGAGCATCTACAGCAGTGTTGCCTCAAGCTTAGTATTACTGCTCATGATTATTGGGGGTTTCATTTTCGGATGTCAAAATGGAAATGTTCGTTGTACTTTCTGTATTTAA
>A_/_H12N5|LC339603|A/duck/Hokkaido/W132/2004
ATGGAAAAATTCATAATTTTGAGCACTGTCCTGGCAGTAAGCTTTGCATATGACAAAATTTGCATTGGGTATCAAACAAACAACTCAACTGAAACGGTAAACACACTAATTGAACAAGACGTTCCGGTAACACAGGTAGAAGAACTCGTGCATGGCGGAATTGATCCGATCCTATGTGGAACGGAACTAGGATCACCACTAGTGCTTGATGACTGTTCATTAGAGGGTCTGATCCTAGACAATCCCAAATGTGATCTTTATTTGAATGGCAGAGAATGGTCATACATAGTAGAGAGGCCGAAAGAAATGGAAGGAGTTTGCTACCCAGGATCAATTGAAAACCAGGAAGAGTTAAGATCTCTATTTTCTTCCATCAAAAAGTATGAAAGAGTGAAGATGTTTGACTTCACCAAATGGAATGTTACATACACTGGAACCAGCAAGGCCTGCAATAATACATCAAACCAAGGCTCATTCTATAGGAGCATGAGATGGTTGACCTTAAAATCAGGACAATTCCCGGTCCAGACAGATGAGTACAAGAACACCAAAGATTCAAACATTGTATTTACCTGGGCCATTCACCACCCACCAACATCTGATGAGCAAGTGAAATTATACAAAAATCCTGATACTCTTTCCTCCGTCACCACTGATGAGATCAATAGGAGCTTCAAGCCTAATATAGGGCCAAGGCCACTTGTGAGAGGACAACAGGGGAGAATGGATTACTACTGGGCTGTTCTTAAACCTGGACAAACTGTCAAAATACAAACCAATGGCAATCTTATTGCACCTGAATATGGTCACTTGATCACAGGGAAATCACATGGCAGGATACTCAAGAATAATTTGCCCGTAGGACAATGTGTGACTGAGTGCCAATTGAATGAGGGTGTAATGAATACAAGCAAACCTTTTCAGAACACTAGTAAGCACTATATTGGGAAATGCCCCAAATACATACCATCAGGGAGTCTAAAATTGGCAATAGGACTCAGAAATGTCCCACAAGTTCAAGATCGGGGGCTATTTGGAGCAATTGCAGGCTTCATAGAAGGCGGATGGCCAGGACTAGTGGCTGGTTGGTATGGGTTTCAGCATCAAAATGCAGAAGGGACAGGCATAGCTGCAGACCGAGACAGCACTCAAAAGGCGGTAGACAATATGCAAAACAAGCTCAACAATGTCATCGACAAAATGAACAAACAATTCGAAGTGGTGAATCATGAGTTTTCAGAAGTGGAAAGCAGAATAAACATGATTAATTCCAAAATTGATGATCAGATAACTGACATATGGGCATACAATGCTGAACTGCTTGTTCTATTGGAAAATCAGAAGACATTAGATGAGCATGACGCCAATGTAAGGAATCTACACGATAGGGTCAGAAGAGTCCTGAAGGAAAATGCAATTGATACAGGAGACGGTTGCTTTGAAATTCTACATAAATGTGACGACAATTGCATGGAGACAATCAGAAACGGGACATACAATCACAAAGAGTATGAGGAAGAAAGCAGAATCGAACGACAGAAAATCAATGGTGTGAAACTTGAGGAGAATTCTACATATAAAATTCTGAGCATCTACAGCAGTGTTGCCTCAAGCTTAGTTCTACTACTCATGATTATTGGGGGTTTCATTTTCGGGTGTCAAAATGGAAATGTTCGTTGTACTTTCTGTATTTAA
>A_/_H12N4|MF613876|A/red_knot/Delaware_Bay/155/2016
ATGGAAAAATTCATCTTTTTGAGCACTGTCCTGGCAGTGAGTCTTGCATATGACAAAATTTGCATTGGATACCAAACAAACAACTCAACTGAAACGGTCAACACACTAATTGAACAAAACGTTCCGGTGACACAGGTGGAAGAACTCGTGCATGGCGAAATTGATCCAATCCTATGTGGAACGGAACTAGGATCACCATTGGTGCTTGATGACTGTTCATTAGAGGGTCTAATCCTAGGCAATCCCAAATGTGATCTCTATTTGAATGGCAGGGAATGGTCATACATAGTGGAGAGGCCAAAAGAGATGGAAGGAGTTTGCTACCCAGGATCAATTGAGAACCAGGAAGAACTAAGATCTCTGTTTTCTTCCATCAAAAAATACGAAAGAGTGAAGATGTTTGATTTCACCAAATGGAATGTCACATACACTGGAACCAGCAAGGCCTGCAATAATACATCAAACCAAGGCTCATTCTATAGGAGTATGAGATGGTTGACTTTAAAATCGGGACAATTCCCAGTTCAGACAGATGAGTACAAGAACACCAGAGATTCAGATATTGTATTCACCTGGGCTATTCACCATCCACCAACATCTAATGAACAAGTAAAATTATACAAAAATCCTGACACTCTTTCCTCAGTCACCACTGATGAGATCAATAGGAGCTTCAAGCCTAATATAAGGCCAAGGCCACTCGTAAGGGGTCAACAGGGGAGAATGGATTATTACTGGGCAGTCCTTAAACCTGGACAAACTGTCAAAATACAAACCAATGGCAATCTCATTGCACCTGAATATGGTCACTTAATAACAGGAAAATCGCATGGAAGAATACTCAAGAATAATTTGCCCATAGGGCAATGTGTGACTGAGTGTCAATTGAATGAGGGGGTGATGAATACAAGCAAACCTTTCCAAAACACCAGTAAGCATTATATTGGGAAATGCCCCAAATACATACCATCAGGAAGTCTAAAATTGGCAATAGGACTCAGAAACGTCCCACAAGCTCAAGGTCGGGGGCTATTTGGGGCAATTGCAGGCTTCATCGAAGGCGGATGGCCAGGGTTAGTGGCTGGTTGGTATGGGTTTCAGCATCAAAATGCAGAGGGGACAGGCATAGCTGCAGACAGGGACAGCACTCAGAGGGCAATAGACAATATGCAAAACAAACTCAACAATGTCATCGACAAAATGAACAAACAATTTGAAGTGGTGAACCATGAATTTTCAGAAGTGGAAAGCAGAATAAACATGATTAATTCCAAAATTGATGACCAGATAACTGACATATGGGCATACAATGCAGAACTGCTTGTTCTATTGGAGAATCAGAAGACATTAGATGAGCATGATGCTAATGTAAGGAATCTACATGATAGAGTCAGAAGAGTTCTGAGGGAAAATGCAGTCGACACAGGAGATGGTTGTTTTGAAATTCTACATAAATGTGACAACAATTGCATGGACACAATCAGAAACGGGACATATGACCACAAAGAATATGAGGAAGAAAGCAAAATCGAACGACAGAAAATCAATGGTGTGAAACTCGAGGAGAATTCGACATATAAAATTCTGAGCATCTACAGCAGTGTTGCCTCAAGCTTAGTTCTACTGCTCATGATTATTGGGGGTTTCATTTTCGGATGTCAAAATGGGAATGTTCGTTGTACTTTCTGTATTTAA
>A_/_H12N1|MF146658|A/Bewick_swan/Netherlands/1/2014
ATGGAGAAGTTCATTGTACTGAGTATAATCCTAACAACTGGTCTTGCTTATGACAAGATTTGCATCGGCTATCAGACGAATAACTCAACCGATACGGTAAACACACTAATTGAACAGAATGTCCCAGTCACTCAGGTGGAAGAGCTCGTGCATGGTCAGGTCAGTCCGATCCTATGCAGTACAGAACTGGGATCACCCCTGGTGCTTGACGATTGCTCCCTGGAGGGCTTGATTCTAGGCAATCCCAAATGCGATCTTTACCTGAATGGTAGAGAATGGTCATACATTGTGGAAAGGCCCAAGGAGATGGAAGGAATTTGCTATCCAGGATCAATAGAGAATCAAGAAGAATTGAGATCATTGTTCTCTTCAATCAAGAAATATGAAAGAGTGAAGATGTTCGACTTCACCAAATGGAATGTCACCTACACTGGAACGAGCAAAGCCTGCAATAACACCTCAAACCAAGGGTCATTCTACAGGAGCATGAGATGGCTCACTTTGAAGTCAGGGCAATTCCCAGTGCAGACCGATGAGTACAAAAACACTAGGGATTCGGACATTGTATTCACATGGGCCATTCATCACCCACCCACTTCTGACGAGCAGGTGAAGCTCTACAAGAATCCCGACACTCTCTCGTCGGTTACAACGGATGAAATTAACAGGAGTTTCAGGCCTAACATAGGACCAAGGCCCCTAGTTAGGGGACAACAAGGGAGGATGGATTACTATTGGGCCGTTCTAAAGCCAGGGCAGACAGTGAAGATACAGACTAATGGAAATCTAATAGCACCTGAATACGGCCACCTAATCACTGGGAAATCACACGGGAGAATACTCAAAAACGACCTGCCGATCGGTCAATGCACGACCGAATGTCAGTTAAATGAAGGAGTGATGAACACCAGCAAGCCATTTCAGAATACCAGCAAGCATTACATTGGGAAGTGCCCTAAATATATACCATCAAACAGTTTGAAGCTGGCGATAGGGCTCAGGAACGTTCCTCAGGCCCAAGACCGAGGGCTTTTTGGAGCAATCGCCGGATTCATAGAGGGAGGGTGGCCCGGATTAGTGGCTGGTTGGTATGGGTTCCAACATCAAAACTCTGAGGGGACAGGCATTGCGGCAGACAGGGACAGCACCCAGAAGGCAATAGACAACATGCAGAACAAACTGAACAATGTCATTGACAAAATGAACAAGCAATTTGAGGTGGTAAACCACGATTTTTCAGAGGTTGAAAGTAGAATAAATATGATCAATTCAAAAATTGACGACCAAATAACAGACATATGGGCATATAATGCGGAACTGCTAGTTTTGCTGGAGAACCAAAAGACACTAGACGAGCACGATGCGAATGTCAGGAATCTCCATGACCGAGTCAGAAGAGTGTTAAAAGAAAATGCAATAGATACTGGAGATGGGTGTTTTGAAATACTACACAAATGTGATGATGAATGCATGAATACAATCAAGAACGGGACTTACAACCACCAGGACTACGAAGAAGAGAGCAAGCTTGAGCGACAAAGGATTAATGGAGTGAAACTTGAAGAGAATTCCACATATAAAATCTTGAGCATCTACAGCAGTGTTGCCTCAAGCTTAGTATTACTGCTCATGATTATTGGGGGTTTCATCTTCGGGTGTCAAAATGGAAATGTTCGTTGTACTTTCTGTATTTAA
>A_/_H12N5|KY644155|A/yellow-billed_teal/Chile/C5750/2016
ATGGAAAAATTCATCATTTTGAGCACTGTCTTGGCAGTAAGCTTTGCATATGACAAAATTTGCATCGGATATCAAACAAACAACTCAACGGAGACAGTTAACACACTAATTGAGCAAAATGTTCCAGTGACACAGGTAGAAGAACTTGTGCATGGGGGAGTCGATCCGGTCCTATGTGGGACGGAGCTAGGGCCACCACTAGTACTTGACGATTGTTCACTAGAAGGTCTCATCTTAGGTAATCCCAAATGTGATCTTTATCTGAATGGCAGGGAATGGTCATACATAGTAGAAAGGCCCAAGGAAATGGAAGGAGTCTGCTACCCAGGAGCAATTGAAAATCAAGAGGAATTGAGATCTCTGTTTTCTTCCATCAAAAAGTATGAAAGAGTGAAGATGTTTGATTTCACCAAGTGGAATGTCACATATACTGGAACCAGCAAGGCCTGCAATAATACATCAAACCAAGGCTCGTTCTATAGGAGCTTGAGATGGTTGACATTAAAATCAGGACAATTTCCAGTCCAGACAGATGAATACAAGAACACCAGAGATTCAGACATTGTTTTCACCTGGGCCATTCATCACCCGCCAACATCTGATGAACAAGTAAAACTATACAAAAACCCTGATACTCTCTCCTCAGTCACCACTGATGAGATCAATAGGAGCTTCAAGCCTAATATAGGACCAAGGCCACTCGTGAGAGGGCAACAGGGGAGAATGGATTACTACTGGGCTGTCCTTAAACCCGGGCAAACGGTCAAGATACAGACCAATGGTAATCTCATTGCACCTGAATATGGTCACTTAATCACAGGGAAATCACATGGCAGGATACTCAAGAATAATTTACCCATGAGACAATGTGTGACTGAGTGTCAGTTGAACGAAGGGGTGATGAATACAAGCAAACCCTTCCAGAACACCAGTAGGCACTATATCGGGAAATGCCCTAAATACATACCATCAGGAAGCCTGAAATTGGCAATAGGACTCAGAAACGTTCCACAGATTCAAAACCGAGGACTCTTTGGAGCAATTGCAGGCTTCATAGAGGGCGGATGGCCAGGACTAGTGGCTGGTTGGTATGGATTTCAGCATCAGAATGCAGAGGGGACAGGCATAGCTGCGGATAGAGACAGCACTCAGAAGGCAATAGACAATATGCAGAACAAACTCAATAATGTTATTGACAAAATGAACAAACAATTTGAAGTGGTTAATCATGAATTTTCAGAAGTGGAGAGCAGAATAAACATGATTAATTCCAAAATTGATGATCAAATAACTGACATATGGGCATACAATGCTGAACTGCTTGTCCTATTGGAAAATCAGAAGACACTGGATGAGCACGATGCTAATGTAAGAAATTTACACGATAGAGTCAGAAGGGCCCTGAGAGAAAATGCCATTGATACAGGAGATGGTTGCTTTGAAATTCTGCATAAATGTGACAACAACTGTATGGACACAATCAGGAATGGAACATACAATCACAAGGAGTACGAAGAAGAAAGCAAAATTGAGCGACAGAAAATCAATGGCATCAAACTTGAGGAGAATTCCACGTATAGAATTCTGAGCATCTACAGCAGTGTAGCCTCAAGCTTAGTTCTACTACTCATGATTATTGGGGGTTTCATTTTCGGGTGTCAAAATGGGAATGTTCGTTGTACTTTCTGTATTTAA
>A_/_H12N5|CY205011|A/mallard/Maryland/11OS925/2011
ATGGAAAAATTCATCTTTTTGAGCACTGTCCTGGCAGTGAGCCTTGCATATGACAAAATTTGCATTGGATATCAAACAAACAACTCAACTGAAACGGTAAACACACTAATTGAACAAAACGTTCCGGTGACACAAGTGGAAGAACTCGTACATGGCGGAATTGATCCAATCCTATGTGGAACGGAACTAGGATCACCATTGGTGCTTGATGACTGTTCATTAGAGGGTCTAATCCTAGGCAATCCCAAATGTGATCTCTATTTGAATGGCAGAGAATGGTCATACATAGTAGAGAGGCCAAAAGAGATGGAAGGAGTTTGCTACCCGGGATCAATTGAGAACCAGGAAGAACTAAGATCTCTGTTTTCTTCCATCAAAAAATACGAGAGAGTGAAGATGTTTGATTTCACCAAATGGAATGTCACATACACTGGAACCAGCAAGGCCTGCAATAATACATCAAACCGAAGCTCATTCTATAGGAGTATGAGATGGTTGACCTTAAAATCGGGACAATTCCCAGTCCAGACAGATGAGTACAAGAACACCAGAGATTCAGATATTGTATTCATCTGGGCTATTCACCATCCACCAACATCTGATGAACAAGTAAAATTATACAAAAATCCTGATACCCTTTCCTCAGTCACCACTGATGAGATCAATAGGAGCTTCAAGCCTAATATAGGGCCAAGGCCACTCGTGAGGGGCCAACAGGGGAGAATGGATTATTACTGGGCAGTCCTTAAACCTGGACAAACTGTCAAAATACAAACCAATGGCAATCTTATTGCACCTGAATATGGTCACTTAATAACAGGAAAATCACATGGAAGGATACTCAAGAATAATTTGCCCGTAGGGCAATGTGTGACTGAGTGTCAATTGAACGAGGGTGTGATGAATACAAGCAAACCTTTCCAAAACACTAGTAAGCACTATATTGGGAAATGCCCCAAATACATACCATCAGGAAGTCTAAAATTGGCAATAGGACTCAGAAACGTCCCACAAGCTCAAGGTCGGGGGCTATTTGGAGCAATTGCAGGCTTCATAGAAGGCGGATGGCCAGGGTTAGTGGCTGGTTGGTATGGGTTTCAGCATCAAAATGCGGAGGGGACAGGCATAGCTGCAGACAGGGACAGCACTCAGAAGGCAATAGACAATATGCAAAACAAACTCAACAATGTCATCGACAAAATGAACAATCAATTTGAAGTGGTGAACCATGAATTTTCAGAAGTGGAAAGCAGAATAAACATGATTAACTCCAAAATTGATGACCAGATAACTGACATATGGGCATACAATGCAGAACTGCTTGTTCTATTGGAGAATCAGAAGACATTAGATGAGCATGATGCTAATGTAAGGAATCTACATGATAGAGTCAGAAGGGTTCTGAGGGAAAATGCAATCGACACAGGAGATGGTTGCTTTGAAATTCTACATAAATGTGACAACAATTGCATGGACACAATCAGAAACGGGACATACGACCACAAAGAGTATGAGGAAGAAAGCAAAATCGAACGACAGAAAATCAATGGTGTGAAACTTGAGGAGAATTCGACATATAAAATTCTGAGCATCTACAGCAGTGTTGCCTCAAGCTTAGTTCTACTGCTCATGATTATTGGGGGTTTCATTTTCGGGTGTCAAAATGGAAATGTTCGTTGTACTTTCTGTATTTAA
>A_/_H12N5|CY205003|A/mallard/Maryland/11OS906/2011
ATGGAAAAATTCATCCTTTTGAGCACTGTCCTGGCAGTGAGCCTTGCATATGACAAAATTTGCATTGGATATCAAACAAACAACTCAACTGAAACGGTAAACACACTAATTGAACAAAACGTTCCGGTGACACAAGTGGAAGAACTCGTGCATGGCGGAATTGATCCAATCCTATGTGGAACGGAACTAGGATCACCATTGGTGCTTGATGACTGTTCATTAGAGGGTCTAATCCTAGGCAATCCCAAATGTGATCTCTATTTGAATGGCAGAGAATGGTCATACATAGTAGAGAGGCCAAAAGAGATGGAAGGAGTTTGCTACCCGGGATCAATTGAGAACCAGGAAGAACTAAGATCTCTGTTTTCTTCCATCAAAAAATACGAGAGAGTGAAGATGTTTGATTTCACCAAATGGAATGTCACATACACTGGAACCAGCAGGGCCTGCAATAATACATCAAACCGAGGCTCATTCTATAGGAGTATGAGATGGTTGACCTTAAAATCGGGACAATTCCCAGTCCAGACAGATGAGTACAAGAACACCAGAGATTCAGATATTGTATTCACCTGGGCTATTCACCATCCACCAACATCTGATGAACAAGTAAAATTATACAAAAATCCTGATACCCTTTCCTCAGTCACCACTGATGAGATCAATAGGAGCTTCAAGCCTAATATAGGGCCAAGGCCACTCGTGAGGGGCCAGCAGGGGAGAATGGATTATTACTGGGCAGTCCTTAAACCTGGACAAACTGTCAAAATACAAACCAATGGCAATCTTATTGCACCTGAATATGGTCACTTAATAACAGGAAAATCACATGGAAGGATACTCAAGAATAATTTGCCCGTAGGGCAATGTGTGACTGAGTGTCAATTGAACGAGGGTGTGATGAATACAAGCAAACCTTTCCAAAACACTAGTAAGCACTATATTGGGAAATGTCCCAAATACATACCATCAGGAAGTCTAAAATTGGCAATAGGACTCAGAAACGTCCCACAAGCTCAAGGTCGGGGGCTATTTGGAGCAATTGCAGGCTTCATAGAAGGCGGATGGCCAGGGTTAGTGGCTGGTTGGTATGGGTTTCAGCATCAAAATGCGGAGGGGACAGGCATAGCTGCAGACAGGGACAGCACTCAGAAGGCAATAGACAATATGCAAAACAAACTCAACAATGTCATCGACAAAATGAACAAACATTTTGAAGTGGTGAACCATGAATTTTCAGAAGTGGAAAGCAGAATAAACATGATTAACTCCAAAATTGATGACCAGATAACTGACATATGGGCATACAATGCAGAACTGCTTGTTCTATTGGAGAATCAGAAGACATTAGATGAGCATGATGCTAATGTAAGGAATCTACATGATAGAGTCAGAAGGGTTCTGAGGGAAAATGCAATCGACACAGGAGATGGTTGCTTTGAAATTCTACATAAATGTGACAACAATTGCATGGACACAATCAGAAACGGGACATACGACCACAAAGAGTATGAGGAAGAAAGCAAAATCGAACGACAGAAAATCAATGGTGTGAAACTTGAGGAGAATTCGACATATAAAATTCTGAGCATCTACAGCAGTGTTGCCTCAAGCTTAGTTCTACTGCTCATGATTATTGGGGGTTTCATTTTCGGGTGTCAAAATGGAAATGTTCGTTGTACTTTCTGTATTTAA
>A_/_H12N5|CY204923|A/mallard/Maryland/09OS1171/2009
ATGGAAAAATTCATCATTTTGAGCACTGTCCTGGCAGTAAGCTTTGCATATGACAAAATTTGCATCGGATATCAAACAAACAACTCGACTGAGACGGTAAACACACTAATTGAGCAAAACGTTCCGGTGACACAAGTGGAGGAACTCGTGCATGGTGGGATCAATCCGGTCCTGTGTGGAACAGAACTAGGATCACCACTAGTGCTTGATGACTGTTCACTAGAAGGTCTCATCTTAGGCAATCCCAAATGTGATCTTTATCTGAATGGCAGGGAATGGTCATACATAGTAGAGAGGCCCAAAGAGATGGAAGGAATTTGCTACCCAGGATCAATTGAAAATCAAGAGGAATTGAGATCTCTGTTTTCTTCCATCAAAAAGTATGAAAGAGTGAAGATGTTTGATTTCACCAAGTGGAATGTCACATACACTGGAACCAGCAAGGCCTGCAATAATACATCAAACCAGGGCTCATTCTATAGGAGCATGAGATGGTTGACCTTAAAATCAGGACAATTCCCAGTTCAAACAGATGAGTATAAGAACACCAGAGATTCGGACATTGTTTTCACCTGGGCCATTCATCACCCACCAACATCTAATGAACAGGTGCAATTATACAAAAATCCGGATACCCTCTCCTCAGTCACCACTGATGAGATCAATAGGAGTTTCAAGCCTAATATAGGACCAAGACCTTTCGTGAGAGGACAGCAGGGGAGAATGGATTACTACTGGGCTGTCCTTAAACCTGGACAAACTGTCAAAATACAGACCAATGGTAATCTTATTGCACCAGAATATGGTCACTTAATCACAGGGAAATCACATGGCAGGATACTCAAGAATAATTTGCCCATAGGACAGTGTGTGACTGAGTGTCAGTTGAACGAAGGAGTGATGAATACAAGTAAACCTTTCCAGAACACTAGTAAGCACTATATTGGGAAATGCCCCAAATACATACCGTCAGGAAGCCTGAAATTGGCAATAGGGCTCAGAAATGTTCCACAAGTTCAAAACCGGGGACTCTTTGGAGCAATTGCAGGGTTTATAGAAGGCGGATGGCCAGGACTAGTGGCTGGTTGGTATGGATTTCAGCATCAAAATGCAGAGGGGACAGGAATAGCTGCAGACAGAGACAGCACTCAGAAGGCAATAGACAATATGCAAAACAAACTCAACAATGTCATTGACAAAATGAACAAACAATTTGAAGTGGTGAATCATGAATTTTCAGAAGTGGAAAGCAGAATAAACATGATTAATTCCAAAATTGATGATCAAATAACTGACATATGGGCATACAATGCTGAACTGCTTGTTCTATTGGAAAATCAGAAGACATTAGACGAGCATGACGCTAATGTGAGAAATCTACACGATAGAATCAGAAGAGTCCTAAGGGAAAATGCAATTGATACAGGAGATGGTTGCTTTGAAATTCTGCATAAATGTGACAACAATTGCATGGACACAATCAGAAATGGAACATACAATCACCAGGAGTATGAGGACGAAAGCAGAATCGAACGACAGAAAATCAATGGTGTCAAACTTGAGGAGAATTCCACATATAAGATTCTGAGCATCTACAGCAGTGTTGCCTCAAGCTTAGTTCTACTGCTCATGATTATTGGGGGCTTCATTTTCGGGTGTCAAAATGGAAATGTTCGTTGTACTTTCTGTATTTAA
>A_/_H12N5|CY203877|A/mallard/Maryland/09OS1110/2009
ATGGAAAAATTCATCATTTTGAGCACTGTCCTGGCAGTAAGCTTTGCATATGACAAAATTTGCATCGGATATCAAACAAACAACTCGACTGAGACGGTAAACACACTAATTGAGCAAAACGTTCCGGTGACACAAGTGGAGGAACTCGTGCATGGTGGGATCAATCCGGTCCTGTGTGGAACAGAGCTAGGATCACCACTAGTGCTTGATGACTGTTCACTAGAAGGTCTCATCTTAGGCAATCCCAAATGTGATCTTTATCTGAATGGCAGGGAATGGTCATACATAGTAGAGAGGCCCAAAGAGATGGAAGGAATTTGCTACCCAGGATCAATTGAAAATCAAGAGGAATTGAGATCTCTGTTTTCTTCCATCAAAAAGTATGAAAGAGTGAAGATGTTTGATTTCACCAAGTGGAATGTCACATACACTGGAACCAGCAAGGCCTGCAATAATACATCAAACCAGGGCTCATTCTATAGGAGCATGAGATGGTTGACCTTAAAATCAGGACAATTCCCAGTTCAAACAGATGAGTACAAGAACACCAGAGATTCGGACATTGTTTTCACCTGGGCCATTCATCACCCACCAACATCTAATGAACAGGTGCAATTATACAAAAATCCGGATACCCTCTCCTCAGTCACCACTGATGAGATCAATAGGAGTTTCAAGCCTAATATAGGACCAAGACCTTTCGTGAGAGGACAGCAGGGGAAAATGGATTACTACTGGGCTGTCCTTAAACCTGGACAAACTGTCAAAATACAGACCAATGGTAATCTTATTGCACCAGAATATGGTCACTTAATCACAGGGAAATCACATGGCAGGATACTCAAGAATAATTTGCCCATAGGACAGTGTGTGACTGAGTGTCAGTTGAACGAAGGAGTGATGAATACAAGTAAACCTTTCCAGAACACTAGTAAGCACTATATTGGGAAATGCCCCAAATACATACCGTCAGGAAGCCTGAAATTGGCAATAGGGCTCAGAAATGTTCCACAAGTTCAAAACCGGGGACTCTTTGGAGCAATTGCAGGGTTTATAGAAGGCGGATGGCCAGGACTAGTGGCTGGTTGGTATGGATTTCAGCATCAAAATGCAGAGGGGACCGGAATAGCTGCAGACAGAGACAGCACTCAGAAGGCAATAGACAATATGCAAAACAAACTCAACAATGTCATTGACAAAATGAACAAACAATTTGAAGTGGTGAATCATGAATTTTCAGAAGTGGAAAGCAGAATAAACATGATTAATTCCAAAATTGATGATCAAATAACTGACATATGGGCATACAATGCTGAACTGCTTGTTCTATTGGAAAATCAGAAGACATTAGACGAGCATGACGCTAATGTGAGAAATCTACACGATAGAATCAGAAGAGTCCTAAGGGAAAATGCAATTGATACAGGAGATGGTTGCTTTGAAATTCTGCATAAATGTGACAACAATTGCATGGACACAATCAGAAATGGAACATACAATCACCAAGAGTATGAGGACGAAAGCAGAATCGAACGACAGAAAATCAATGGTGTCAAACTTGAGGAGAATTCCACATATAAGATTCTGAGCATCTACAGCAGTGTTGCCTCAAGCTTAGTTCTACTGCTCATGATTATTGGGGGCTTCATTTTCGGGTGTCAAAATGGAAATGTTCGTTGTACTTTCTGTATTTAA
>A_/_H12N5|CY203869|A/mallard/Maryland/09OS1090/2009
ATGGAAAAATTCATCATTTTGAGCACTGTCCTGGCAGTAAGCTTTGCATATGACAAAATTTGCATCGGATATCAAACAAACAACTCGACTGAGACGGTAAACACACTAATTGAGCAAAACGTTCCGGTGACACAAGTGGAGGAACTCGTGCATGGTGGGATCAATCCGGTCCTGTGTGGAACAGAGCTAGGATCACCACTAGTGCTTGATGACTGTTCACTAGAAGGTCTCATCTTAGGCAATCCCAAATGTGATCTTTATCTGAATGGCAGGGAATGGTCATACATAGTAGAGAGGCCCAAAGAGATGGAAGGAATTTGCTACCCAGGATCAATTGAAAATCAAGAGGAATTGAGATCTCTGTTTTCTTCCATCAAAAAGTATGAAAGAGTGAAGATGTTTGATTTCACCAAGTGGAATGTCACATACACTGGAACCAGCAAGGCCTGCAATAATACATCAAACCAGGGCTCATTCTATAGGAGCATGAGATGGTTGACCTTAAAATCAGGACAATTCCCAGTTCAAACAGATGAGTACAAGAACACCAGAGATTCGGACATTGTTTTCACCTGGGCCATTCATCACCCACCAACATCTAATGAACAGGTGCAATTATACAAAAATCCGGATACCCTCTCCTCAGTCACCACTGATGAGATCAATAGGAGTTTCAAGCCTAATATAGGACCAAGACCTTTCGTGAGAGGACAGCAGGGGAGAATGGATTACTACTGGGCTGTCCTTAAACCTGGACAAACTGTCAAAATACAGACCAATGGTAATCTTATTGCACCAGAATATGGTCACTTAATCACAGGGAAATCACATGGCAGGATACTCAAGAATAATTTGCCCATAGGACAGTGTGTGACTGAGTGTCAGTTGAACGAAGGAGTGATGAATACAAGTAAACCTTTCCAGAACACTAGTAAGCACTATATTGGGAAATGCCCCAAATACATACCGTCAGGAAGCCTGAAATTGGCAATAGGGCTCAGAAATGTTCCACAAGTTCAAAACCGGGGACTCTTTGGAGCAATTGCAGGGTTTATAGAAGGCGGATGGCCAGGACTAGTGGCTGGTTGGTATGGATTTCAGCATCAAAATGCAGAGGGGACCGGAATAGCTGCAGACAGAGACAGCACTCAGAAGGCAATAGACAATATGCAAAACAAACTCAACAATGTCATTGACAAAATGAACAAACAATTTGAAGTGGTGAATCATGAATTTTCAGAAGTGGAAAGCAGAATAAACATGATTAATTCCAAAATTGATGATCAAATAACTAACATATGGGCATACAATGCTGAACTGCTTGTTCTATTGGAAAATCAGAAGACATTAGACGAGCATGACGCTAATGTGAGAAATCTACACGATAGAATCAGAAGAGTCCTAAGGGAAAATGCAATTGATACAGGAGATGGTTGCTTTGAAATTCTGCATAAATGTGACAACAATTGCATGGACACAATCAGAAATGGAACATACAATCACCAAGAGTATGAGGACGAAAGCAGAATCGAACGACAGAAAATCAATGGTGTCAAACTTGAGGAGAATTCCACATATAAGATTCTGAGCATCTACAGCAGTGTTGCCTCAAGCTTAGTTCTACTGCTCATGATTATTGGGGGCTTCATTTTCGGGTGTCAAAATGGAAATGTTCGTTGTACTTTCTGTATTTAA
>A_/_H12N5|CY203885|A/mallard/Maryland/09OS1119/2009
ATGGAAAAATTCATCATTTTGAGCACTGTCCTGGCAGTAAGCTTTGCATATGACAAAATTTGCATCGGATATCAAACAAACAACTCGACTGAGACGGTAAACACACTAATTGAGCAAAACATTCCGGTGACACAAGTGGAGGAACTCGTGCATGGTGGGATCAATCCGGTCCTGTGTGGAACAGAGCTAGGATCACCACTAGTGCTTGATGACTGTTCACTAGAAGGTCTCATCTTAGGCAATCCCAAATGTGATCTTTATCTGAATGGCAGGGAATGGTCATACATAGTAGAGAGGCCCAAAGAGATGGAAGGAATTTGCTACCCAGGATCAATTGAAAATCAAGAGGAATTGAGATCTCTGTTTTCTTCCATCAAAAAGTATGAAAGAGTGAAGATGTTTGATTTCACCAAGTGGAATGTCACATACACTGGAACCAGCAAGGCCTGCAATAATACATCAAACCAGGGCTCATTCTATAGGAGCATGAGATGGTTGACCTTAAAATCAGGACAATTCCCAGTTCAAACAGATGAGTACAAGAACACCAGAGATTCGGACATTGTTTTCACCTGGGCCATTCATCACCCACCAACATCTAATGAACAGGTGCAATTATACAAAAATCCGGATACCCTCTCCTCAGTCACCACTGATGAGATCAATAGGAGTTTCAAGCCTAATATAGGACCAAGACCTTTCGTGAGAGGACAGCAGGGGAGAATGGATTACTACTGGGCTGTCCTTAAACCTGGACAAACTGTCAAAATACAGACCAATGGTAATCTTATTGCACCAGAATATGGTCACTTAATCACAGGGAAATCACATGGCAGGATACTCAAGAATAATTTGCCCATAGGACAGTGTGTGACTGAGTGTCAGTTGAACGAAGGAGTGATGAATACAAGTAAACCTTTCCAGAACACTAGTAAGCACTATATTGGGAAATGCCCCAAATACATACCGTCAGGAAGCCTGAAATTGGCAATAGGGCTCAGAAATGTTCCACAAGTTCAAAACCGGGGACTCTTTGGAGCAATTGCAGGGTTTATAGAAGGCGGATGGCCAGGACTAGTGGCTGGTTGGTATGGATTTCAGCATCAAAATGCAGAGGGGACCGGAATAGCTGCAGACAGAGACAGCACTCAGAAGGCAATAGACAATATGCAAAACAAACTCAACAATGTCATTGACAAAATGAACAAACAATTTGAAGTGGTGAATCATGAATTTTCAGAAGTGGAAAGCAGAATAAACATGATTAATTCCAAAATTGATGATCAAATAACTGACATATGGGCATACAATGCTGAACTGCTTGTTCTATTGGAAAATCAGAAGACATTAGACGAGCATGACGCTAATGTGAGAAATCTACACGATAGAATCAGAAGAGTCCTAAGGGAAAATGCAATTGATACAGGAGATGGTTGCTTTGAAATTCTGCATAAATGTGACAACAATTGCATGGACACAATCAGAAATGGAACATACAATCACCAAGAGTATGAGGACGAAAGCAGAATCGAACGACAGAAAATCAATGGTGTCAAACTTGAGGAGAATTCCACATATAAGATTCTGAGCATCTACAGCAGTGTTGCCTCAAGCTTAGTTCTACTGCTCATGATTATTGGGGGCTTCATTTTCGGGTGTCAAAATGGAAATGTTCGTTGTACTTTCTGTATTTAA
>A_/_H12N5|CY203861|A/mallard/Maryland/09OS1083/2009
ATGGAAAAATTCATCATTTTGAGCACTGTCCTGGCAGTAAGCTTTGCATATGACAAAATTTGCATCGGATATCAAACAAACAACTCGACTGAGACGGTAAACACACTAATTGAGCAAAACGTTCCGGTGACACAAGTGGAGGAACTCGTGCATGGTGGGATCAATCCGGTCCTGTGTGGAACAGAGCTAGGATCACCACTAGTGCTTGATGACTGTTCACTAGAAGGTCTCATCTTAGGCAATCCCAAATGTGATCTTTATCTGAATGGCAGGGAATGGTCATACATAGTAGAGAGGCCCAAAGAGATGGAAGGAATTTGCTACCCAGGATCAATTGAAAATCAAGAGGAATTGAGATCTCTGTTTTCTTCCATCAAAAAGTATGAAAGAGTGAAGATGTTTGATTTCACCAAGTGGAATGTCACATACACTGGAACCAGCAAGGCCTGCAATAATACATCAAACCAGGGCTCATTCTATAGGAGCATGAGATGGTTGACCTTAAAATCAGGACAATTCCCAGTTCAAACAGATGAGTACAAGAACACCAGAGATTCGGACATTGTTTTCACCTGGGCCATTCATCACCCACCAACATCTAATGAACAGGTGCAATTATACAAAAATCCGGATACCCTCTCCTCAGTCACCACTGATGAGATCAATAGGAGTTTCAAGCCTAATATAGGACCAAGACCTTTCGTGAGAGGACAGCAGGGGAGAATGGATTACTACTGGGCTGTCCTTAAACCTGGACAAACTGTCAAAATACAGACCAATGGTAATCTTATTGCACCAGAATATGGTCACTTAATCACAGGGAAATCACATGGCAGGATACTCAAGAATAATTTGCCCATAGGACAGTGTGTGACTGAGTGTCAGTTGAACGAAGGAGTGATGAATACAAGTAAACCTTTCCAGAACACTAGTAAGCACTATATTGGGAAATGCCCCAAATACATACCGTCAGGAAGCCTGAAATTGGCAATAGGGCTCAGAAATGTTCCACAAGTTCAAAACCGGGGACTCTTTGGAGCAATTGCAGGGTTTATAGAAGGCGGATGGCCAGGACTAGTGGCTGGTTGGTATGGATTTCAGCATCAAAATGCAGAGGGGACCGGAATAGCTGCAGACAGAGACAGCACTCAGAAGGCAATAGACAATATGCAAAACAAACTCAACAATGTCATTGACAAAATGAACAAACAATTTGAAGTGGTGAATCATGAATTTTCAGAAGTGGAAAGCAGAATAAACATGATTAATTCCAAAATTGATGATCAAATAACTGACATATGGGCATACAATGCTGAACTGCTTGTTCTATTGGAAAATCAGAAGACATTAGACGAGCATGACGCTAATGTGAGAAATCTACACGATAGAATCAGAAGAGTCCTAAGGGAAAATGCAATTGATACAGGAGATGGTTGCTTTGAAATTCTGCATAAATGTGACAACAATTGCATGGACACAATCAGAAATGGAACATACAATCACCAAGAGTATGAGGACGAAAGCAGAATCGAACGACAGAAAATCAATGGTGTCAAACTTGAGGAGAATTCCACATATAAGATTCTGAGCATCTACAGCAGTGTTGCCTCAAGCTTAGTTCTACTGCTCATGATTATTGGGGGCTTCATTTTCGGGTGTCAAAATGGAAATGTTCGTTGTACTTTCTGTATTTAA
>A_/_H12N8|CY203661|A/mallard/Maryland/06OS480/2006
ATGGAAAAATTCATCATTTTGAGCACTGTCCTGGCAGTAAGCTTTGCATATGACAAGATTTGCATTGGATATCAAACAAACAACTCAACTGAGACAGTAAACACGCTAATTGAGCAAAACGTTCCGGTGACACAGGTGGAAGAACTCGTGCATGGTAGGATCGATCCGGTCCTATGTGGAACGGAGCTAGGATCACCACTAGTGCTTGATGACTGTTCACTAGAAGGTCTCATTCTAGGCAATCCCAAATGTGATCTTTATCTGAATGGCAGGGAATGGTCATACATAGTAGAGAGGCCCAAAGAGATGGAAGGAATTTGCTACCCAGGATCAATTGAAAATCAAGAGGAGTTGAGATCTCTGTTTTCTTCCATTAAAAAGTATGAAAGAGTGAAGATGTTTGATTTCACCAAGTGGAATGTCACATACACTGGAACCAGCAAGGCCTGCAACAATACATCAAACCGAGGCTCATTCTATAGGAGCATGAGATGGTTGACCTTAAAATCAGGACAATTCCCGGTCCAGACAGATGAGTACAAAAACACCAGAGATTCGGACATTGTTTTCACCTGGGCCATTCATCACCCACCAACATCTAATGAACAGGTACAATTATACAAGAATCCGGATACTCTCTCCTCAGTCACCACTGATGAGATCAATAGGAGTTTCAAACCTAACATAGGACCAAGGCCATTCGTGAGAGGACAACAGGGGAGAATGGATTACTACTGGGCTGTCCTTAAACCTGGACAAACTGTCAAGATACAGACCAATGGTAATCTTATTGCACCTGAATATGGTCACTTAATCACAGGGAAATCACATGGCAGAATATTCAAGAATAATTTGCCCATGGGACAGTGTGTGACTGAGTGCCAGTTGAACGAAGGGGTGATGAATACAAGTAAACCTTTCCAGAACACTAGTAAGCACTATATTGGAAAATGCCCCAAATACATACCATCAGGAAGCCTGAAACTGGCGATAGGGCTCAGGAATGTTCCACAAGTTCAGAACCGGGGACTCTTTGGAGCAATTGCAGGTTTCATAGAAGGCGGATGGCCAGGACTAGTGGCTGGTTGGTATGGATTTCAACATCAAAATGCAGAGGGGACAGGCATGGCTGCAGACAGAGACAGCACTCAAAAGGCAATAGACAATATGCAAAACAAACTCAACAATGTCATTGACAAAATGAACAAACAATTTGAAGTGGTGAATCATGAATTTTCAGAAGTGGAAAGCAGAATAAACATGATTAATTCCAAAATTGATGATCAAATAACTGGCATATGGGCATACAATGCTGAACTGCTTGTCCTATTGGAAAATCAGAAAACATTAGATGAGCATGACGCTAATGTAAGAAACCTACACGATAGGGTCAGAAGAGTCCTAAGAGAAAATGCAATTGATACAGGAGATGGTTGCTTTGAAATTCTGCATAAATGTGACAACAATTGCATGGACACAATCAGAAATGGGACATACAATCACAAGGAGTATGAAGAGGAAAGCAAAATCGAACGACAGAAAATCAATGGTGTCAAACTTGAGGAGAATTCTACATATAAAATCCTGAGCATCTACAGCAGTGTTGCCTCAAGCTTAGTTCTACTGCTCATGATTATTGGGGGTTTCATTTTCGGGTGTCAAAATGGAAATGTTCGTTGTACTTTCTGTATTTAA
>A_/_H12N8|CY203637|A/mallard/Maryland/06OS444/2006
ATGGAAAAATTCATCATTTTGAGCACTGTCCTGGCAGTAAGCTTTGCATATGACAAGATTTGCATTGGATATCAAACAAACAACTCAACTGAGACAGTAAACACGCTAATTGAGCAAAACGTTCCGGTGACACAGGTGGAAGAACTCGTGCATGGTGGGATCGATCCGGTCCTATGTGGAACGGAGCTAGGATCACCACTAGTGCTTGATGACTGTTCACTAGAAGGTCTCATTCTAGGCAATCCCAAATGTGATCTTTATCTGAATGGCAGGGAATGGTCATACATAGTAGAGAGGCCCAAAGAGATGGAAGGAATTTGCTACCCAGGATCAATTGAAAATCAAGAGGAGTTGAGATCTCTGTTTTCTTCCATTAAAAAGTATGAAAGAGTGAAGATGTTTGATTTCACCAAGTGGAATGTCACATACACTGGAACCAGCAGGGCCTGCAACAATACATCAAACCGAGGCTCATTCTATAGGAGCATGAGATGGTTGACCTTAAAATCAGGACAATTCCCGGTCCAGACAGATGAGTACAAAAACACCAGAGATTCGGACATTGTTTTCACCTGGGCCATTCATCACCCACCAACATCTAATGAACAGGTACAATTATACAAGAATCCGGATACTCTCTCCTCAGTCACCACTGATGAGATCAATAGGAGTTTCAAACCTAACATAGGACCAAGGCCATTCGTGAGAGGACAACAGGGGAGAATGGATTACTACTGGGCTGTCCTTAAACCTGGACAAACTGTCAAGATACAGACCAATGGTAATCTTATTGCACCTGAATATGGTCACTTAATCACAGGGAAATCACATGGCAGAATATTCAAGAATAATTTGCCCATGGGACAGTGTGTGACTGAGTGCCAGTTGAACGAAGGAGTGATGAATACAAGTAAACCTTTCCAGAACACTAGTAAGCACTATATTGGAAAATGCCCCAAATACATACCATCAGGAAGCCTGAAACTGGCGATAGGGCTCAGGAATGTTCCACAAGTTCAGAACCGGGGACTCTTTGGAGCAATTGCAGGTTTCATAGAAGGCGGATGGCCAGGACTAGTGGCTGGTTGGTATGGATTTCAACATCAAAATGCAGAGGGGACAGGCATGGCTGCAGACAGAGACAGCACTCAAAAGGCAATAGACAATATGCAAAACAAACTCAACAATGTCATTGACAAAATGAACAAACAATTTGAAGTGGTGAATCATGAATTTTCAGAAGTGGAAAGAAGAATAAACATGATTAATTCCAAAATTGATGATCAAATAACTGACATATGGGCATACAATGCTGAACTGCTTGTCCTATTGGAAAATCAGAAAACATTAGATGAGCATGACGCTAATGTAAGAAACCTACACGATAGGGTCAGAAGAGTCCTAAGAGAAAATGCAATTGATACAGGAGATGGTTGCTTTGAAATTCTGCATAAATGTGACAACAATTGCATGGACACAATCAGAAATGGGACATACAATCACAAGGAGTATGAAGAGGAAAGCAAAATCGAACGACAGAAAATCAATGGTGTCAAACTTGAGGAGAATTCTACATATAAAATCCTGAGCATCTACAGCAGTGTTGCCTCAAGCTTAGTTCTACTGCTCATGATTATTGGGGGTTTCATTTTCGGGTGTCAAAATGGAAATGTTCGTTGTACTTTCTGTATTTAA
>A_/_H12N5|CY203301|A/mallard/Maryland/10OS1104/2010
ATGGAAAAATTCATCATTTTGAGCACTGTCCTGGCAGTAAGCTTTGCATATGACAAAATTTGCATTGGATATCAAACAAACAATTCAACTGAGACGGTAAATACACTAATTGAACAAAACGTTCCGGTGACACAAGTGGAAGAACTCGTACATGGTGGGATCGATCCGGTCCTGTGTGGAACAGAGCTAGGATCACCACTAGTGCTTGATGATTGTTCACTAGAAGGTCTCATCCTAAGCAATCCCAAATGTGATCTTTATCTGAATGGCAGGGAATGGTCATACATAGTAGAGAGACCCAAAGAGATGGAAGGAGTTTGCTACCCAGGATCAATTGAAAATCAAGAGGAACTGAGATCTCTGTTTTCTTCCATCAAAAAGTATGAAAGAGTGAAGATGTTTGATTTCACCAAGTGGAATGTCACATACACTGGAACCAGCAGAGCTTGCAATAATACATCAAACCAGGGCTCATTCTATAGGAGCATGAGGTGGTTGACCTTAAAATCAGGACAATTCCCAGTTCAAACAGATGAGTACAAAAACACCAGAGATTCGGACATTGTTTTCACCTGGGCCATTCATCACCCACCAACATCTAATGAACAGGTACAATTATACAAAAATCCGGATACCCTTTCCTCAGTCACCACTGATGAGATCAATAGGAGTTTCAAGCCTAATATAGGACCAAGGCCTTTCGTGAGAGGACAGCAGGGGAGAATGGATTACTACTGGGCTGTCCTTAAACCTGGACAAACTGTTAAAATACAGACCAATGGTAATCTTATTGCACCAGAATATGGTCATTTAATCACAGGGAAATCACATGGCAGGATACTCAAGAATAATTTGCCCATAGGACAGTGTGTGACTGAATGTCAGTTGAACGAAGGAGTGATGAATACAAGTAAACCTTTTCAGAACACTAGCAAGCATTATATTGGAAAATGCCCCAAATACATACCATCAGGAAGCCTGAAATTGGCAATAGGGCTCAGAAATGTTCCACAAGTTCAAAACCGAGGACTCTTTGGAGCAATTGCAGGGTTTATAGAAGGAGGATGGCCAGGACTAGTGGCTGGTTGGTATGGATTTCAGCATCAAAATGCAGAAGGGACAGGAATAGCTGCAGACAGAGACAGCACTCAGAAGGCAATAGACAACATGCAAAACAAACTCAACAATGTCATTGACAAAATGAACAAACAATTTGAAGTGGTGAGTCATGAATTTTCAGAAGTGGAAAGCAGAATAAACATGATTAATTCCAAAATTGATGATCAAATAACTGACATATGGGCATACAATGCTGAACTGCTTGTTCTATTGGAAAATCAGAAGACATTAGACGAGCATGATGCTAATGTGAGAAATCTACATGACAGAGTCAGAAGGGTCCTAAGGGAAAATGCAATTGATACAGGAGATGGTTGCTTTGAAATTCTGCACAAATGTGACAACAATTGCATGGACACAATCAGAAATGGGACATACAATCACCAGGAGTATGAGGAAGAAAGCAGAATCGAACGACAGAAAATCAATGGTGTCAAACTTGAGGAGAATTCTACATATAAAATTCTGAGCATCTACAGCAGTGTTGCCTCAAGCTTAGTTCTACTGCTCATGATTATTGGGGGTTTCATTTTCGGGTGTCAAAATGGAAATGTTCGTTGTACTTTCTGTATTTAA
>A_/_H12N5|CY203293|A/mallard/Maryland/10OS1103/2010
ATGGAAAAATTCATCATTTTGAGCACTGTCCTGGCAGTAAGCTTTGCATATGACAAAATTTGCATTGGATATCAAACAAACAATTCAACTGAGACGGTAAATACACTAATTGAACAAAACGTTCCGGTGACACAAGTGGAAGAACTCGTACATGGTGGGATCGATCCGGTCCTGTGTGGAACAGAGCTAGGATCACCACTAGTGCTTGATGATTGTTCACTAGAAGGTCTCATCCTAGGCAATCCCAAATGTGATCTTTATCTGAATGGCAGGGAATGGTCATACATAGTAGAGAGACCCAAAGAGATGGAAGGAGTTTGCTACCCAGGATCAATTGAAAATCAAGAGGAACTGAGATCTCTGTTTTCTTCCTTCAAAAAGTATGAAAGAGTGAAGATGTTTGATTTCACCAAGTGGAATGTCACATACACTGGAACCAGCAGAGCTTGCAATAATACATCAAACCAGGGCTCATTCTATAGGAGCATGAGGTGGTTGACCTTAAAATCAGGACAATTCCCAGTTCAAACAGATGAGTACAAAAACACCAGAGATTCGGACATTGTTTTCACCTGGGCCATTCATCACCCACCAACATCTAATGAACAGGTACAATTATACAAAAATCCGGATACCCTTTCCTCAGTCACCACTGATGAGATCAATAGGAGTTTCAAGCCTAATATAGGACCAAGGCCTTTCGTGAGAGGACAGCAGGGGAGAATGGATTACTACTGGGCTGTCCTTAAACCTGGACAAACTGTTAAAATACAGACCAATGGTAATCTTATTGCACCAGAATATGGTCATTTAATCACAGGGAAATCACATGGCAGGATACTCAAGAATAATTTGCCCATAGGACAGTGTGTGACTGAATGTCAGTTGAACGAAGGAGTGATGAATACAAGTAAACCTTTTCAGAACACTAGCAAGCATTATATTGGAAAATGCCCCAAATACATACCATCAGGAAGCCTGAAATTGGCAATAGGGCTCAGAAATGTTCCACAAGTTCAAAACCGAGGACTCTTTGGAGCAATTGCAGGGTTTATAGAAGGAGGATGGCCAGGACTAGTGGCTGGTTGGTATGGATTTCAGCATCAAAATGCAGAAGGGACAGGAATAGCTGCAGACAGAGACAGCACTCAGAAGGCAATAGACAACATGCAAAACAAACTCAACAATGTCATTGACAAAATGAACAAACAATTTGAAGTGGTGAGTCATGAATTTTCAGAAGTGGAAAGCAGAATAAACATGATTAATTCCAAAATTGATGATCAAATAACTGACATATGGGCATACAATGCTGAACTGCTTGTTCTATTGGAAAATCAGAAGACATTAGACGAGCATGATGCTAATGTGAGAAATCTACATGACAGAGTCAGAAGGGTCCTAAGGGAAAATGCAATTGATACAGGAGATGGTTGCTTTGAAATTCTGCACAAATGTGACAACAATTGCATGGACACAATCAGAAATGGGACATACAATCACCAGGAGTATGAGGAAGAAAGCAGAATCGAACGACAGAAAATCAATGGTGTCAAACTTGAGGAGAATTCTACATATAAAATTCTGAGCATCTACAGCAGTGTTGCCTCAAGCTTAGTTCTACTGCTCATGATTATTGGGGGTTTCATTTTCGGGTGTCAAAATGGAAATGTTCGTTGTACTTTCTGTATTTAA
>A_/_H12N5|CY203277|A/mallard/Maryland/10OS1092/2010
ATGGAAAAATTCATCATTTTGAGCACTGTCCTGGCAGTAAGCTTTGCATATGACAAAATTTGCATTGGATATCAAACAAACAATTCAACTGAGACGGTAAATACACTAATTGAACAAAACGTTCCGGTGACACAAGTGGAAGAACTCGTACATGGTGGGATCGATCCGGTCCTGTGTGGAACAGAGCTAGGATCACCACTAGTGCTTGATGATTGTTCACTAGAAGGTCTCATCCTAGGCAATCCCAAATGTGATCTTTATCTGAATGGCAGGGAATGGTCATACATAGTAGAGAGACCCAAAGAGATGGAAGGAGTTTGCTACCCAGGATCAATTGAAAATCAAGAGGAACTGAGATCTCTGTTTTCTTCCATCAAAAAGTATGAAAGAGTGAAGATGTTTGATTTCACCAAGTGGAATGTCACATACACTGGAACCAGCAGAGCTTGCAATAATACATCAAACCAGGGCTCATTCTATAGGAGCATGAGGTGGTTGACCTTAAAATCAGGACAATTCCCAGTTCAAACAGATGAGTACAAAAACACCAGAGATTCGGACATTGTTTTCACCTGGGCCATTCATCACCCACCAACATCTAATGAACAGGTACAATTATACAAAAATCCGGATACCCTTTCCTCAGTCAACACTGATGAGATCAATAGGAGTTTCAAGCCTAATATAGGACCAAGGCCTTTCGTGAGAGGACAGCAGGGGAGAATGGATTACTACTGGGCTGTCCTTAAACCTGGACAAACTGTTAAAATACAGACCAATGGTAATCTTATTGCACCAGAATATGGTCATTTAATCACAGGGAAATCACATGGCAGGATACTCAAGAATAATTTGCCCATAGGACAGTGTGTGACTGAATGTCAGTTGAACGAAGGAGTGATGAATACAAGTAAACCTTTTCAGAACACTAGCAAGCATTATATTGGAAAATGCCCCAAATACATACCATCAGGAAGCCTGAAATTGGCAATAGGGCTCAGAAATGTTCCACAAGTTCAAAACCGAGGACTCTTTGGAGCAATTGCAGGGTTTATAGAAGGAGGATGGCCAGGACTAGTGGCTGGTTGGTATGGATTTCAGCATCAAAATGCAGAAGGGACAGGAATAGCTGCAGACAGAGACAGCACTCAGAAGGCAATAGACAACATGCAAAACAAACTCAACAATGTCATTGACAAAATGAACAAACAATTTGAAGTGGTGAGTCATGAATTTTCAGAAGTGGAAAGCAGAATAAACATGATTAATTCCAAAATTGATGATCAAATAACTGACATATGGGCATACAATGCTGAACTGCTTGTTCTATTGGAAAATCAGAAGACATTAGACGAGCATGATGCTAATGTGAGAAATCTACATGACAGAGTCAGAAGGGTCCTAAGGGAAAATGCAATTGATACAGGAGATGGTTGCTTTGAAATTCTGCACAAATGTGACAACAATTGCATGGACACAATCAGAAATGGGACATACAATCACCAGGAGTATGAGGAAGAAAGCAGAATCGAACGACAGAAAATCAATGGTGTCAAACTTGAGGAGAATTCTACATATAAAATTCTGAGCATCTACAGCAGTGTTGCCTCAAGCTTAGTTCTACTGCTCATGATTATTGGGGGTTTCATTTTCGGGTGTCAAAATGGAAATGTTCGTTGTACTTTCTGTATTTAA
>A_/_H12N5|CY203253|A/mallard/Maryland/10OS1079/2010
ATGGAAAAATTCATCATTTTGAGCACTGTCCTGGCAGTAAGCTTTGCATATGACAAAATTTGCATTGGATATCAAACAAACAATTCAACTGAGACGGTAAATACACTAATTGAACAAAACGTTCCGGTGACACAAGTGGAAGAACTCGTACATGGTGGGATCGATCCGGTCCTGTGTGGAACAGAGCTAGGATCACCACTAGTGCTTGATGATTGTTCACTAGAAGGTCTCATCCTAGGCAATCCCAAATGTGATCTTTATCTGAATGGCAGGGAATGGTCATACATAGTAGAGAGACCCAAAGAGATGGAAGGAGTTTGCTACCCAGGATCAATTGAAAATCAAGAGGAACTGAGATCTCTGTTTTCTTCCATCAAAAAGTATGAAAGAGTGAAGATGTTTGATTTCACCAAGTGGAATGTCACATACACTGGAACCAGCAGAGCTTGCAATAATACATCAAACCAGGGCTCATTCTATAGGAGCATGAGGTGGTTGACCTTAAAATCAGGACAATTCCCAGTTCAAACAGATGAGTACAAAAACACCAGAGATTCGGACATTGTTTTCACCTGGGCCATTCATCACCCACCAACATCTAATGAACAGGTACAATTATACAAAAATCCGGATACCCTTTCCTCAGTCACCACTGATGAGATCAATAGGAGTTTCAAGCCTAATATAGGACCAAGGCCTTTCGTGAGAGGACAGCAGGGGAGAATGGATTACTACTGGGCTGTCCTTAAACCTGGACAAACTGTTAAAATACAGACCAATGGTAATCTTATTGCACCAGAATATGGTCATTTAATCACAGGGAAATCACATGGCAGGATACTCAAGAATAATTTGCCCATAGGACAGTGTGTGACTGAATGTCAGTTGAACGAAGGAGTGATGAATACAAGTAAACCTTTTCAGAACACTAGCAAGCATTATATTGGAAAATGCCCCAAATACATACCATCAGGAAGCCTGAAATTGGCAATAGGGCTCAGAAATGTTCCACAAGTTCAAAACCGAGGACTCTTTGGAGCAATTGCAGGGTTTATAGAAGGAGGATGGCCAGGACTAGTGGCTGGTTGGTATGGATTTCAGCATCAAAATGCAGAAGGGACAGGAATAGCTGCAGACAGAGACAGCACTCAGAAGGCAATAGACAACATGCAAAACAAACTCAACAATGTCATTGACAAAATGAACAAACAATTTGAAGTGGTGAGTCATGAATTTTCAGAAGTGGAAAGCAGAATAAACATGATTAATTCCAAAATTGATGATCAAATAACTGACATATGGGCATACAATGCTGAACTGCTTGTTCTATTGGAAAATCAGAAGACATTAGACGAGCATGATGCTAATGTGAGAAATCTACATGACAGAGTCAGAAGGGTCCTAAGGGAAAATGCAATTGATACAGGAGATGGTTGCTTTGAAATTCTGCACAAATGTGACAACAATTGCATGGACACAATCAGAAATGGGACATACAATCACCAGGAGTATGAGGAAGAAAGCAGAATCGAACGACAGAAAATCAATGGTGTCAAACTTGAGGAGAATTCTACATATAAAATTCTGAGCATCTACAGCAGTGTTGCCTCAAGCTTAGTTCTACTGCTCATGATTATTGGGGGTTTCATTTTCGGGTGTCAAAATGGAAATGTTCGTTGTACTTTCTGTATTTAA
>A_/_H12N5|CY203269|A/mallard/Maryland/10OS1090/2010
ATGGAAAAATTCATCATTTTGAGCACTGTCCTGGCAGTAAGCTTTGCATATGACAAAATTTGCATTGGATACCAAACAAACAATTCAACTGAGACGGTAAATACACTAATTGAACAAAACGTTCCGGTGACACAAGTGGAAGAACTCGTACATGGTGGGATCGATCCGGTCCTGTGTGGAACAGAGCTAGGATCACCACTAGTGCTTGATGATTGTTCACTAGAAGGTCTCATCCTAGGCAATCCCAAATGTGATCTTTATCTGAATGGCAGGGAATGGTCATACATAGTAGAGAGACCCAAAGAGATGGAAGGAGTTTGCTATCCAGGATCAATTGAAAATCAAGAGGAACTGAGATCTCTGTTTTCTTCCATCAAAAAGTATGAAAGAGTGAAGATGTTTGATTTCACCAAGTGGAATGTCACATACACTGGAACCAGCAGAGCTTGCAATAATACATCAAACCAGGGCTCATTCTATAGGAGCATGAGGTGGTTGACCTTAAAATCAGGACAATTCCCAGTTCAAACAGATGAGTACAAAAACACCAGAGATTCGGACATTATTTTCACCTGGGCCATTCATCACCCACCAACATCTAATGAACAGGTACAATTATACAAAAATCCGGATACCCTTTCCTCAGTCACCACTGATGAGATCAATAGGAGTTTCAAGCCTAATATAGGACCAAGGCCTTTCGTGAGAGGACAGCAGGGGAGAATGGATTACTACTGGGCTGTCCTTAAACCTGGACAAACTGTTAAAATACAGACCAATGGTAATCTTATTGCACCAGAATATGGTCATTTAATCACAGGGAAATCACATGGCAGGATACTCAAGAATAATTTGCCCATAGGACAGTGTGTGACTGAATGTCAGTTGAACGAAGGAGTGATGAATACAAGTAAACCTTTTCAGAACACTAGCAAGCATTATATTGGAAAATGCCCCAAATACATACCATCAGGAAGCCTGAAATTGGCAATAGGGCTCAGAAATGTTCCACAAGTTCAAAACCGAGGACTCTTTGGAGCAATTGCAGGGTTTATAGAAGGAGGATGGCCAGGACTAGTGGCTGGTTGGTATGGATTTCAGCATCAAAATGCAGAAGGGACAGGAATAGCTGCAGACAGAGACAGCACTCAGAAGGCAATAGACAACATGCAAAACAAACTCAACAATGTCATTGACAAAATGAACAAACAATTTGAAGTGGTGAGTCATGAATTTTCAGAAGTGGAAAGCAGAATAAACATGATTAATTCCAAAATTGATGATCAAATAACTGACATATGGGCATACAATGCTGAACTGCTTGTTCTATTGGAAAATCAGAAGACATTAGACGAGCATGATGCTAATGTGAGAAATCTACATGACAGAGTCAGAAGGGTCCTAAGGGAAAATGCAATTGATACAGGAGATGGTTGCTTTGAAATTCTGCACAAATGTGACAACAATTGCATGGACACAATCAGAAATGGGACATACAATCACCAGGAGTATGAGGAAGAAAGCAGAATCGAACGACAGAAAATCAATGGTGTCAAACTTGAGGAGAATTCTACATATAAAATTCTGAGCATCTACAGCAGTGTTGCCTCAAGCTTAGTTCTACTGCTCATGATTATTGGGGGTTTCATTTTCGGGTGTCAAAATGGAAATGTTCGTTGTACTTTCTGTATTTAA
>A_/_H12N5|CY203245|A/mallard/Maryland/10OS1075/2010
ATGGAAAAATTCATCATTTTGAGCACTGTCCTGGCAGTAAGCTTTGCATATGACAAAATTTGCATTGGATATCAAACAAACAATTCAACTGAGACGGTAAATACACTAATTGAACAAAACGTTCCGGTGACACAAGTGGAAGAACTCGTACATGGTGGGATCGATCCGGTCCTGTGTGGAACAGAGCTAGGATCACCACTAGTGCTTGATGATTGTTCACTAGAAGGTATCATCCTAGGCAATCCCAAATGTGATCTTTATCTGAATGGCAGGGAATGGTCATACATAGTAGAGAGACCCAAAGAGATGGAAGGAGTTTGCTACCCAGGATCAATTGAAAATCAAGAGGAACTGAGATCTCTGTTTTCTTCCATCAAAAAGTATGAAAGAGTGAAGATGTTTGATTTCACCAAGTGGAATGTCACATACACTGGAACCAGCAGAGCTTGCAATAATACATCAAACCGGGGCTCATTCTATAGGAGCATGAGGTGGTTGACCTTAAAATCAGGACAATTCCCAGTTCAAACAGATGAGTACAAAAACACCAGAGATTCGGACATTGTTTTCACCTGGGCCATTCATCACCCACCAACATCTAATGAACAGGTACAATTATACAAAAATCCGGATACCCTTTCCTCAGTCACCACTGATGAGATCAATAGGAGTTTCAAGCCTAATATAGGACCAAGGCCTTTCGTGAGAGGACAGCAGGGGAGAATGGATTACTACTGGGCTGTCCTTAAACCTGGACAAACTGTTAAAATACAGACCAATGGTAATCTTATTGCACCAGAATATGGTCATTTAATCACAGGGAAATCACATGGCAGGATACTCAAGAATAATTTGCCCATAGGACAGTGTGTGACTGAATGTCAGTTGAACGAAGGAGTGATGAATACAAGTAAACCTTTTCAGAACACTAGCAAGCATTATATTGGAAAATGCCCCAAATACATACCATCAGGAAGCCTGAAATTGGCAATAGGGCTCAGAAATGTTCCACAAGTTCAAAACCGAGGACTCTTTGGAGCAATTGCAGGGTTTATAGAAGGAGGATGGCCAGGACTAGTGGCTGGTTGGTATGGATTTCAGCATCAAAATGCAGAAGGGACAGGAATAGCTGCAGACAGAGACAGCACTCAGAAGGCAATAGACAACATGCAAAACAAACTCAACAATGTCATTGACAAAATGAACAAACAATTTGAAGTGGTGAGTCATGAATTTTCAGAAGTGGAAAGCAGAATAAACATGATTAATTCCAAAATTGATGATCAAATAACTGACATATGGGCATACAATGCTGAACTGCTTGTTCTATTGGAAAATCAGAAGACATTAGACGAGCATGATGCTAATGTGAGAAATCTACATGACAGAGTCAGAAGGGTCCTAAGGGAAAATGCAATTGATACAGGAGATGGTTGCTTTGAAATTCTGCACAAATGTGACAACAATTGCATGGACACAATCAGAAATGGGACATACAATCACCAGGAGTATGAGGAAGAAAGCAGAATCGAACGACAGAAAATCAATGGTGTCAAACTTGAGGAGAATTCTACATATAAAATTCTGAGCATCTACAGCAGTGTTGCCTCAAGCTTAGTTCTACTGCTCATGATTATTGGGGGTTTCATTTTCGGGTGTCAAAATGGAAATGTTCGTTGTACTTTCTGTATTTAA
>A_/_H12N5|CY203237|A/mallard/Maryland/10OS1067/2010
ATGGAAAAATTCATCATTTTGAGCACTGTCCTGGCAGTAAGCTTTGCATATGACAAAATTTGCATTGGATATCAAACAAACAATTCAACTGAGACGGTAAATACACTAATTGAACAAAACGTTCCGGTGACACAAGTGGAAGAACTCGTACATGGTGGGATCGATCCGGTCCTGTGTGGAACAGAGCTAGGATCACCACTAGTGCTTGATGATTGTTCACTAGAAGGTCTCATCCTAGGCAATCCCAAATGTGATCTTTATCTGAATGGCAGGGAATGGTCATACATAGTAGAGAGACCCAAAGAGATGGAAGGAGTTTGCTACCCAGGATCAATTGAAAATCAAGAGGAACTGAGATCTCTGTTTTCTTCCATCAAAAAGTATGAAAGAGTGAAGATGTTTGATTTCACCAAGTGGAATGTCACATACACTGGAACCAGCAGAGCTTGCAATAATACATCAAACCAGGGCTCATTCTATAGGAGCATGAGGTGGTTGACCTTAAAATCAGGACAATTCCCAGTTCAAACAGATGAGTACAAAAACACCAGAGATTCGGACATTGTTTTCATCTGGGCCATTCATCACCCACCAACATCTAATGAACAGGTACAATTATACAAAAATCCGGATACCCTTTCCTCAGTCACCACTGATGAGATCAATAGGAGTTTCAAGCCTAATATAGGACCAAGGCCTTTCGTGAGAGGACAGCAGGGGAGAATGGATTACTACTGGGCTGTCCTTAAACCTGGACAAACTGTTAAAATACAGACCAATGGTAATCTTATTGCACCAGAATATGGTCATTTAATCACAGGGAAATCACATGGCAGGATACTCAAGAATAATTTGCCCATAGGACAGTGTGTGACTGAATGTCAGTTGAACGAAGGAGTGATGAATACAAGTAAACCTTTTCAGAACACTAGCAAGCATTATATTGGAAAATGCCCCAAATACATACCATCAGGAAGCCTGAAATTGGCAATAGGGCTCAGAAATGTTCCACAAGTTCAAAACCGAGGACTCTTTGGAGCAATTGCAGGGTTTATAGAAGGAGGATGGCCAGGACTAGTGGCTGGTTGGTATGGATTTCAGCATCAAAATGCAGAAGGGACAGGAATAGCTGCAGACAGAGACAGCACTCAGAAGGCAATAGACAACATGCAAAACAAACTCAACAATGTCATTGACAAAATGAACAAACAATTTGAAGTGGTGAGTCATGAATTTTCAGAAGTGGAAAGCAGAATAAACATGATTAATTCCAAAATTGATGATCAAATAACTGACATATGGGCATACAATGCTGAACTGCTTGTTCTATTGGAAAATCAGAAGACATTAGACGAGCATGATGCTAATGTGAGAAATCTACATGACAGAGTCAGAAGGGTCCTAAGGGAAAATGCAATTGATACAGGAGATGGTTGCTTTGAAATTCTGCACAAATGTGACAACAATTGCATGGACACAATCAGAAATGGGACATACAATCACCAGGAGTATGAGGAAGAAAGCAGAATCGAACGACAGAAAATCAATGGTGTCAAACTTGAGGAGAATTCTACATATAAAATTCTGAGCATCTACAGCAGTGTTGCCTCAAGCTTAGTCCTACTGCTCATGATTATTGGGGGTTTCATTTTCGGGTGTCAAAATGGAAATGTTCGTTGTACTTTCTGTATTTAA
>A_/_H12N5|CY203221|A/mallard/Maryland/10OS1059/2010
ATGGAAAAATTCATCATTTTGAGCACTGTCCTGGCAGTAAGCTTTGCATATGACAAAATTTGCATTGGATATCAAACAAACAATTCAACTGAGACGGTAAATACACTAATTGAACAAAACGTTCCGGTGACACAAGTGGAAGAACTCGTACATGGTGGGATCGATCCGGTCCTGTGTGGAACAGAGCTAGGATCACCACTAGTGCTTGATGATTGTTCACTAGAAGGTCTCATCCTAGGCAATCCCAAATGTGATCTTTATCTGAATGGCAGGGAATGGTCATACATAGTAGAGAGACCCAAAGAGATGGAAGGAGTTTGCTACCCAGGATCAATTGAAAATCAAGAGGAACTGAGATCTCTGTTTTCTTCCATCAAAAAGTATGAAAGAGTGAAGATGTTTGATTTCACCAAGTGGAATGTCACATACACTGGAACCAGCAGAGCTTGCAATAATACATCAAACCAGGGCTCATTCTATAGGAGCATGAGGTGGTTGACCTTAAAATCAGGACAATTCCCAGTTCAAACAGGTGAGTACAAAAACACCAGAGATTCGGACATTATTTTCACCTGGGCCATTCATCACCCACCAACATCTAATGAACAGGTACAATTATACAAAAATCCGGATACCCTTTCCTCAGTCACCACTGATGAGATCAATAGGAGTTTCAAGCCTAATATAGGACCAAGGCCTTTCGTGAGAGGACAGCAGGGGAGAATGGATTACTACTGGGCTGTCCTTAAACCTGGACAAACTGTTAAAATACAGACCAATGGTAATCTTATTGCACCAGAATATGGTCATTTAATCACAGGGAAATCACATGGCAGGATACTCAAGAATAATTTGCCCATAGGACAGTGTGTGACTGAATGTCAGTTGAACGAAGGAGTGATGAATACAAGTAAACCTTTTCAGAACACTAGCAAGCATTATATTGGAAAATGCCCCAAATACATACCATCAGGAAGCCTGAAATTGGCAATAGGGCTCAGAAATGTTCCACAAGTTCAAAACCGAGGACTCTTTGGAGCAATTGCAGGGTTTATAGAAGGAGGATGGCCAGGACTAGTGGCTGGTTGGTATGGATTTCAGCATCAAAATGCAGAAGGGACAGGAATAGCTGCAGACAGAGACAGCACTCAGAAGGCAATAGACAACATGCAAAACAAACTCAACAATGTCATTGACAAAATGAACAAACAATTTGAAGTGGTGAGTCATGAATTTTCAGAAGTGGAAAGCAGAATAAACATGATTAATTCCAAAATTGATGATCAAATAACTGACATATGGGCATACAATGCTGAACTGCTTGTTCTATTGGAAAATCAGAAGACATTAGACGAGCATGATGCTAATGTGAGAAATCTACATGACAGAGTCAGAAGGGTCCTAAGGGAAAATGCAATTGATACAGGAGATGGTTGCTTTGAAATTCTGCACAAATGTGACAACAATTGCATGGACACAATCAGAAATGGGACATACAATCACCAGGAGTATGAGGAAGAAAGCAGAATCGAACGACAGAAAATCAATGGTGTCAAACTTGAGGAGAATTCTACATATAAAATTCTGAGCATCTACAGCAGTGTTGCCTCAAGCTTAGTTCTACTGCTCATGATTATTGGGGGTTTCATTTTCGGGTGTCAAAATGGAAATGTTCGTTGTACTTTCTGTATTTAA
>A_/_H12N5|CY203229|A/mallard/Maryland/10OS1065/2010
ATGGAAAAATTCATCATTTTGAGCACTGTCCTGGCAGTAAGCTTTGCATATGACAAAATTTGCATTGGATATCAAACAAACAATTCAACTGAGACGGTAAATACACTAATTGAACAAAACGTTCCGGTGACACAAGTGGAAGAACTCGTACATGGTGGGATCGATCCGGTCCTGTGTGGAACAGAGCTAGGATCACCACTAGTGCTTGATGATTGTTCACTAGAAGGTCTCATCCTGGGCAATCCCAAATGTGATCTTTATCTGAATGGCAGGGAATGGTCATACATAGTAGAGAGACCCAAAGAGATGGAAGGAGTTTGCTACCCAGGATCAATTGAAAATCAAGAGGAACTGAGATCTCTGTTTTCTTCCATCAAAAAGTATGAAAGAGTGAAGATGTTTGATTTCACCAAGTGGAATGTCACATACACTGGAACCAGCAGAGCTTGCAATAATACATCAAACCAGGGCTCATTCTATAGGAGCATGAGGTGGTTGACCTTAAAATCAGGACAATTCCCAGTTCAAACAGATGAGTACAAAAACACCAGAGATTCGGACATTGTTTTCACCTGGGCCATTCATCACCCACCAACATCTAATGAACAGGTACAATTATACAAAAATCCGGATACCCTTTCCTCAGTCACCACTGATGAGATCAACAGGAGTTTCAAGCCTAATATAGGACCAAGGCCTTTCGTGAGAGGACAGCAGGGGAGAATGGATTACTACTGGGCTGTCCTTAAACCTGGACAAACTGTTAAAATACAGACCAATGGTAATCTTATTGCACCAGAATATGGTCATTTAATCACAGGGAAATCACATGGCAGGATACTCAAGAATAATTTGCCCATAGGACAGTGTGTGACTGAATGTCAGTTGAACGAAGGAGTGATGAATACAAGTAAACCTTTTCAGAACACTAGCAAGCATTATATTGGAAAATGCCCCAAATACATACCATCAGGAAGCCTGAAACTGGCAATAGGGCTCAGAAATGTTCCACAAGTTCAAAACCGAGGACTCTTTGGAGCAATTGCAGGGTTTATAGAAGGAGGATGGCCAGGACTAGTGGCTGGTTGGTATGGATTTCAGCATCAAAATGCAGAAGGGACAGGAATAGCTGCAGACAGAGACAGCACTCAGAAGGCAATAGACAACATGCAAAACAAACTCAACAATGTCATTGACAAAATGAACAAACAATTTGAAGTGGTGAGTCATGAATTTTCAGAAGTGGAAAGCAGAATAAACATGATTAATTCCAAAATTGATGATCAAATAATTGACATATGGGCATACAATGCTGAACTGCTTGTTCTATTGGAAAATCAGAAGACATTAGACGAGCATGATGCTAATGTGAGAAATCTACATGACAGAGTCAGAAGGGTCCTAAGGGAAAATGCAATTGATACAGGAGATGGTTGCTTTGAAATTCTGCACAAATGTGACAACAATTGCATGGACACAATCAGAAATGGGACATACAATCACCAGGAGTATGAGGAAGAAAGCAGAATCGAACGACAGAAAATCAATGGTGTCAAACTTGAGGAGAATTCTACATATAAAATTCTGAGCATCTACAGCAGTGTTGCCTCAAGCTTAGTTCTACTGCTCATGATTATTGGGGGTTTCATTTTCGGGTGTCAAAATGGAAATGTTCGTTGTACTTTCTGTATTTAA
>A_/_H12N9|CY202988|A/mallard/Maryland/07OS1544/2007
ATGGAAAAATTCATCATTTTGAGCACTGTCCTGGCAGTAAGCTTTGCATATGACAAAATTTGCATCGGATATCAAACAAACAACTCGACTGAGACGGTAAACACACTAATTGAGCAAAACGTTCCGGTGACACAAGTGGAAGAACTCGTGCATGGTGGGATCAATCCGGTCCTGTGTGGAACAGAGCTAGGATCACCACTAGTGCTTGATGACTGTTCACTAGAAGGTCTCATCTTAGGCAATCCCAAATGTGATCTTTATCTGAATGGCAGGGAATGGTCATACATAGTAGAGAGGCCCAAAGAGATGGAAGGAATTTGCTACCCAGGATCAATTGAAAATCAAGAGGAATTGAGATCTCTGTTTTCTTCCATCAAAAAGTATGAAAGAGTGAAGATGTTTGATTTCACCAAGTGGAATGTCACATACACTGGAACCAGCAGGGCCTGCAATAATACATCAAACCAGGGCTCATTCTATAGGAGCATGAGATGGTTGACCTTAAAATCAGGACAATTTCCAGTTCAAACAGATGAGTACAAGAACACCAGAGATTCGGACATTGTTTTCACCTGGGCCATTCATCACCCACCAACATCTAATGAACAGGTGCAATTATACAAAAATCCGGATACCCTCTCCTCAGTCACCACTGATGAGATCAATAGGAGTTTCAAGCCTAATATAGGACCAAGACCTTTCGTGAGAGGACAGCAGGGGAGAATGGATTACTACTGGGCTGTCCTTAAACCTGGACAAACTGTCAAAATACAGACCAATGGTAATCTTATTGCACCAGAATATGGTCACTTAATCACAGGGAAATCACATGGCAGGATACTCAAGAATAATTTGCCCATAGGACAGTGTGTGACTGAGTGTCAGTTGAACGAAGGAGTGATGAATACAAGTAAACCTTTCCAGAACACTAGTAAGCACTATATTGGGAAATGCCCCAAATACATACCATCAGGAAGCCTGAAATTGGCAATAGGGCTCAGAAATGTTCCACAAGTTCAAAACCGGGGACTCTTTGGAGCAATTGCAGGTTTTATAGAAGGCGGATGGCCAGGACTAGTGGCTGGTTGGTATGGATTTCAGCATCAAAATGCAGAGGGGACAGGAATAGCTGCAGACAGAGACAGCACTCAGAAGGCAATAGACAACATGCAAAACAAACTCAACAATGTCATTGACAAAATGAACAGACAATTTGAAGTAGTGAATCATGAATTTTCAGAAGTGGAAAGCAGAATAAACATGATTAATTCCAAAATTGATGATCAAATAACTGACATATGGGCATACAATGCTGAACTGCTTGTTCTATTGGAAAATCAGAAGACATTAGATGAGCATGACGCTAATGTGAGAAATCTACACGATAGAGTCAGAAGAGTCCTAAGGGAAAATGCAATTGATACAGGAGATGGTTGCTTTGAAATTCTGCATAAATGTGACAACAATTGCATGGACACAATCAGAAATGGGACATACAATCACCAGGAGTATGAGGACGAAAGCAGAATCGAACGACAGAAAATCAATGGTGTCAAACTTGAGGAGAATTCCACATATAAGATTCTGAGCATCTACAGCAGTGTTGCCTCAAGCTTAGTTCTACTGCTCATGATTATTGGGGGCTTCATTTTCGGGTGTCAAAATGGAAATGTTCGTTGTACTTTCTGTATTTAA
>A_/_H12N5|CY196033|A/mallard/Interior_Alaska/11BM01009/2011
ATGGAAAAATTCATCTTTTTGAGCACTGTCCTGGCAGTGAGCCTTGCATATGACAAAATTTGCATTGGATATCAAACAAACAACTCAACCGAAACGGTAAACACACTAATTGAACAAAACGTTCCGGTGACACAGGTGGAAGAACTCGTGCATGGCGGAATTGATCCAATCCTATGTGGAACGGAGCTAGGATCACCATTAGTGCTTGATGACTGTTCATTAGAGGGTCTAATCCTAGGCAATCCCAAATGTGATCTCTATTTGAATGGCAGAGAATGGTCATACATAGTAGAGAGGCCAAAAGAGATGGAAGGAGTTTGCTACCCAGGATCAATTGAGAACCAGGAAGAGCTGAGATCTCTGTTTTCTTCCGTCAAAAAATACGAAAGAGTGAAGATGTTTGATTTCACCAAATGGAATGTCACATACACTGGGACCAGCAAGGCCTGCAATAATACATCAAACCAAGGCTCATTCTATAGGAGTATGAGATGGTTGACCTTAAAATCGGGACAATTCCCAGTCCAGACAGATGAGTACAAGAACACCAGAGATTCAGACATTGTATTCACCTGGGCCATTCACCATCCACCAACATCTGATGAACAAGTAAAATTGTACAAAAATCCTGATACCCTTTCCTCAGTCACCACTGATGAGATCAATAGGAGCTTCAAACCTAATATAGGGCCAAGGCCACTCGTGAGGGGCCAACAGGGGAGGATGGATTATTACTGGGCAGTCCTTAAACCTGGACAAACTGTCAAAATACAAACCAATGGCAATCTTATCGCACCGGAATATGGTCACTTAATAACAGGAAAATCACATGGAAGGATACTCAAGAATGATTTGCCCATAGGGCAATGTGTGACTGAGTGTCAATTGAACGAGGGTGTGATGAATACAAGCAAACCTTTCCAAAACACTAGTAAGCACTATATTGGGAAATGCCCCAAATACATACCATCAGGAAGTCTAAAATTGGCAATAGGACTCAGAAACGTCCCACAAGCTCAAGATCGGGGGCTCTTTGGAGCAATTGCAGGCTTCATAGAAGGCGGATGGCCAGGGTTAGTGGCTGGTTGGTATGGGTTTCAACATCAAAATGCGGAGGGGACAGGCATAGCTGCAGACAGGGACAGCACTCAGAAGGCAATAGACAATATGCAAAACAAACTCAACAATGTCATCGACAAAATGAACAAACAATTTGAAGTGGTGAACCATGAATTTTCAGAAGTGGAAAGCAGAATAAACATGATTAACTCCAAAATTGATGACCAGATAACTGACATATGGGCATACAATGCAGAACTGCTTGTTCTATTGGAGAATCAGAAGACATTAGATGAGCATGATGCTAATGTAAGGAATCTACATGATAGAGTCAGAAGGGTTCTGAGGGAAAATGCAATCGACACAGGAGATGGTTGCTTTGAAATTCTACATAAATGTGACAACAATTGCATGGACACAATAAGAAACGGGACATACGACCACAAAGAATATGAGGAAGAAAGCAAAATCGAACGACAGAAAATCAATGGTGTGAAACTTGAGGAGAATTCGACATATAAAATTCTGAGCATCTACAGCAGTGTTGCCTCAAGCTTAGTTCTACTGCTCATGATTATTGGGGGTTTCATTTTCGGGTGTCAAAATGGAAATGTTCGTTGTACTTTCTGTATTTAA
>A_/_H12N5|CY196001|A/northern_pintail/Interior_Alaska/10BM15017/2010
ATGGAAAAATTCATCATTTTGAGCACTGTCCTGGCAATAAGCTTTGCATATGACAAAATTTGCATTGGATATCAAACAAACAACTCGACTGAGACGGTAAACACACTAATTGAGCAAAACGTTCCGGTGACACAAGTGGAAGAACTCGTGCATGGAGGGATCGATCCGGTCCTGTGTGGAACAGAGCTAGGGTCACCACTAGTGCTTGATGACTGTTCGCTAGAAGGTCTCATCCTAGGCAATCCCAAGTGTGATCTTTATCTGAATGGCAGGGAATGGTCATACATAGTAGAGAGGCCCAAAGAGATGGAAGGAGTTTGCTACCCAGGATCAATTGAAAACCAAGAGGAATTGAGATCTCTGTTTTCTTCCATCAAAAAGTATGAAAGAGTGAAGATGTTTGATTTCACCAAGTGGAATGTCACATACACTGGAACCAGCAGGGCCTGCAATAATACATCAAACCGGGGCTCATTCTATAGGAGCATGAGATGGTTGACCTTAAAATCAGGACAATTCCCAGTTCAAACAGATGAGTACAAGAACACCAGAGATTCGGACATTGTTTTCACCTGGGCCATTCATCACCCACCAACATCTAATGAACAGGTGCAGTTATACAAAAATCCGGATACCCTCTCCTCAGTCACCACTGATGAGATCAATAGGAGTTTCAAGCCTAATATAGGACCAAGACCTTTCGTGAGAGGACAGCAGGGGAGAATGGATTACTACTGGGCTGTCCTTAAACCTGGACAGACTGTCAAAATACAGACCAATGGTAATCTTATTGCACCAGAATATGGTCACTTAATCACAGGGAAGTCACATGGCAGGATACTCAAGAATAATTTGCCCATAGGACAGTGTGTGACTGAGTGCCAGTTGAATGAAGGAGTGATGAATACAAGTAAACCTTTCCAGAACACTAGTAAGCACTATATTGGGAAATGCCCCAGATACATACCATCAGGAAGCCTGAAATTGGCAATAGGGCTCAGAAATGTTCCACAAGTTCAAAACCGGGGACTCTTTGGAGCAATTGCAGGTTTTATAGAAGGCGGATGGCCAGGACTAGTGGCTGGTTGGTATGGATTTCAGCATCAAAATGCAGAGGGGACAGGAATAGCTGCAGACAGAGACAGCACTCAGAAGGCAATAGACAATATGCAAAACAAACTCAACAATGTCATTGACAAAATGAACAAACAATTTGAAGTGGTGAATCATGAATTTTCAGAAGTGGAAAGCAGAATAAACATGATTAATTCCAAAATTGATGATCAAATAACCGACATATGGGCATACAATGCTGAACTGCTTGTTCTATTGGAAAATCAGAAGACATTAGATGAGCATGACGCTAATGTGAGAAATCTACACGATAGAGTCAGAAGAATCCTAAGGGAAAATGCAATTGATACGGGAGATGGTTGCTTTGAAATTCTGCATAAATGTGACAACAATTGCATGGACACAATCAGAAATGGGACATACAATCACCAGGAGTATGAGGACGAAAGCAGAATCGAAAGACAGAAAATCAATGGTGTCAAACTTGAGGAGAATTCTACATATAAGATTCTGAGCATCTACAGCAGTGTTGCCTCAAGCTTAGTTCTACTGCTCATGATTATTGGGGGTTTCATTTTCGGGTGTCAAAATGGAAATGTTCGTTGTACTTTCTGTATTTAA
>A_/_H12N5|CY195993|A/northern_pintail/Interior_Alaska/10BM13543/2010
ATGGAAAAATTCATCATTTTGAGCACTGTCCTGGCAGTAAGCTTTGCATATGACAAAATTTGCATTGGATATCAAACAAACAACTCGACTGAGACGGTAAACACACTAATTGAGCAAAACGTTCCGGTGACACAAGTGGAAGAACTCGTGCATGGAGGGATCGATCCGGTCCTGTGTGGAACAGAGCTAGGATCACCACTAGTGCTTGATGACTGTTCGCTAGAAGGTCTCATCCTAGGCAATCCCAAATGTGATCTTTATCTGAATGGCAGGGAATGGTCATACATAGTAGAGAGGCCCAAAGAGATGGAAGGAGTTTGCTACCCAGGATCAATTGAAAACCAAGAGGAATTGAGATCTCTGTTTTCTTCCATCAAAAAGTATGAAAGAGTGAAGATGTTTGATTTCACCAAGTGGAATGTCACATACACTGGAACCAGCAAGGCCTGCAATAATACATCAAACCAGGGCTCATTCTATAGGAGCATGAGATGGTTGACCTTAAAATCAGGACAATTCCCAGTTCAAACAGATGAGTACAAGAACACCAGAGATTCGGACATTATTTTCATCTGGGCCATTCATCACCCACCAACATCTAATGAACAGGTGCAGTTATACAAAAATCCGGATACCCTCTCCTCAGTCACCACTGATGAGATCAATAGGAGTTTCAAGCCTAATATAGGACCAAGACCTTTCGTGAGAGGACAGCAGGGGAGAATGGATTACTACTGGGCTGTCCTTAAACCTGGACAGACTGTCAAAATACAGACCAATGGTAATCTTATCGCACCAGAATATGGTCACTTAATCACAGGGAAGTCACATGGCAGGATACTCAAGAATAATTTGCCCATAGGACAGTGTGTGACTGAGTGCCAGTTGAACGAAGGAGTGATGAATACAAGTAAACCTTTCCAGAACACTAGTAAGCACTATATTGGGAAATGCCCCAAATACATACCATCAGGAAGCCTGAAATTGGCAATAGGGCTCAGAAATGTTCCACAAGTTCAAAACCGGGGACTCTTTGGAGCAATTGCAGGTTTTATAGAAGGCGGATGGCCAGGACTAGTGGCTGGTTGGTATGGATTTCAGCATCAAAATGCAGAGGGGACAGGAATAGCTGCAGACAGAGACAGCACTCAGAAGGCAATAGACAATATGCAAAACAAACTCAACAATGTCATTGACAAAATGAACAAACAATTTGAAGTGGTGAATCATGAATTTTCAGAAGTGGAAAGCAGAATAAACATGATTAATTCCAAAATTGATGATCAAATAACCGACATATGGGCATACAATGCTGAACTGCTTGTTCTATTGGAAAATCAGAAGACATTAGATGAGCATGACGCTAATGTGAGAAATCTACACGATAGAGTCAGAAGAATCCTAAGGGAAAATGCAATTGATACAGGAGATGGTTGCTTTGAAATTCTGCATAAATGTGACAACAATTGCATGGACACAATCAGAAATGGGACATACAATCACCAGGAGTATGAGGACGAAAGCAGAATCGAAAGACAGAAAATCAATGGTGTCAAACTTGAGGAGAATTCTACATATAAGATTCTGAGCATCTACAGCAGTGTTGCCTCAAGCTTAGTTCTACTGCTCATGATTATTGGGGGTTTCATTTTCGGGTGTCAAAATGGAAATGTTCGTTGTACTTTCTGTATTTAA
>A_/_H12N5|CY195985|A/mallard/Interior_Alaska/10BM13335/2010
ATGGAAAAATTCATCATTTTGAGCACTGTCCTGGCAATAAGCTTTGCATATGACAAAATTTGCATTGGATATCAAACAAACAACTCGACTGAGACGGTAAACACACTAATTGAGCAAAACGTTCCGGTGACACAAGTGGAAGAACTCGTGCATGGAGGGATCGATCCGGTCCTGTGTGGAACAGAGCTAGGGTCACCACTAGTGCTTGATGACTGTTCGCTAGAAGGTCTCATCCTAGGCAATCCCAAGTGTGATCTTTATCTGAATGGCAGGGAATGGTCATACATAGTAGAGAGGCCCAAAGAGATGGAAGGAGTTTGCTACCCAGGATCAATTGAAAACCAAGAGGAATTGAGATCTCTGTTTTCTTCCATCAAAAAGTATGAAAGAGTGAAGATGTTTGATTTCACCAAGTGGAATGTCACATACACTGGAACCAGCAAGGCCTGCAATAATACATCAAACCAGGGCTCATTCTATAGGAGCATGAGATGGTTGACCTTAAAATCAGGACAATTCCCAGTTCAAACAGATGAGTACAAGAACACCAGAGATTCGGACATTGTTTTCACCTGGGCCATTCATCACCCACCAACATCTAATGAACAGGTGCGGTTATACAAAAATCCGGATACCCTCTCCTCAGTCACCACTGATGAGATCAATAGGAGTTTCAAGCCTAATATAGGACCAAGACCTTTCGTGAGAGGACAGCAGGGGAGAATGGATTACTACTGGGCTGTCCTTAAACCTGGACAGACTGTCAAAATACAGACCAATGGTAATCTTATTGCACCAGAATATGGTCACTTAATCACAGGGAAGTCACATGGCAGGATACTCAAGAATAATTTGCCCATAGGACAGTGTGTGACTGAGTGCCAGTTGAATGAAGGAGTGATGAATACAAGTAAACCTTTCCAGAACACTAGTAAGCACTATATTGGGAAATGCCCCAAATACATACCATCAGGAAGCCTGAAATTGGCAATAGGGCTCAGAAATGTTCCACAAGTTCAAAACCGGGGACTCTTTGGAGCAATTGCAGGTTTTATAGAAGGCGGATGGCCAGGACTAGTGGCTGGTTGGTATGGATTTCAGCATCAAAATGCAGAGGGGACAGGAATAGCTGCAGACAGAGACAGCACTCAGAAGGCAATAGACAATATGCAAAACAAACTCAACAATGTCATTGACAAAATGAACAAACAATTTGAAGTGGTGAATCATGAATTTTCAGAAGTGGAAAGCAGAATAAACATGATTAATTCCAAAATTGATGATCAAATAACCAACATATGGGCATACAATGCTGAACTGCTTGTTCTATTGGAAAATCAGAAGACATTAGATGAGCATGACGCTAATGTGAGAAATCTACACGATAGAGTCAGAAGAATCCTAAGGGAAAATGCAATTGATACGGAAGATGGTTGCTTTGAAATTCTGCATAAATGTGACAACAATTGCATGGACACAATCAGAAATGGGACATACAATCACCAGGAGTATGAGGACGAAAGCAGAATCGAAAGACAGAAAATCAATGGTGTCAAACTTGAGGAGAATTCTACATATAAGATTCTGAGCATCTACAGCAGTGTTGCCTCAAGCTTAGTTCTACTGCTCATGATTATTGGGGGTTTCATTTTCGGGTGTCAAAATGGAAATGTTCGTTGTACTTTCTGTATTTAA
>A_/_H12N5|CY195977|A/mallard/Interior_Alaska/10BM13225/2010
ATGGAAAAATTCATCATTTTGAGCACTGTCCTGGCAATAAGCTTTGCATATGACAAAATTTGCATTGGATATCAAACAAACAACTCGACTGAGACGGTAAACACACTAATTGAGCAAAACGTTCCGGTGACACAAGTGGAAGAACTCGTGCATGGAGGGATCGATCCGGTCCTGTGTGGAACAGAGCTAGGATCACCACTAGTGCTTGATGACTGTTCGCTAGAAGGTCTCATCCTAGGCAATCCCAAGTGTGATCTTTATCTGAATGGCAGGGAATGGTCATACATAGTAGAGAGGCCCAAAGAGATGGAAGGAGTTTGCTACCCAGGATCAATTGAAAACCAAGAGGAATTGAGATCTCTGTTTTCTTCCATCAAAAAGTATGAAAGAGTGAAGATGTTTGATTTCACCAAGTGGAATGTCACATACACTGGAACCAGCAAGGCCTGCAATAATACATCAAACCGGGGCTCATTCTATAGGAGCATGAGATGGTTGACCTTAAAATCAGGACAATTCCCAGTTCAAACAGATGAGTACAAGAACACCAGAGATTCGGACATTATTTTCACCTGGGCCATTCATCACCCACCAACATCTAATGAACAGGTGCAGTTATACAAAAATCCGGATACCCTCTCCTCAGTCACCACTGATGAGATCAATAGGAGTTTCAAGCCTAATATAGGACCAAGACCTTTCGTGAGAGGACAGCAGGGGAGAATGGATTACTACTGGGCTGTCCTTAAACCTGGACAGACTGTCAAAATACAGACCAATGGTAATCTTATTGCACCAGAATATGGTCACTTAATCACAGGGAAGTCACATGGCAGGATACTCAAGAATAATTTGCCCATAGGACAGTGTGTGACTGAGTGCCAGTTGAATGAAGGAGTGATGAATACAAGTAAACCTTTCCAGAACACTAGTAAGCACTATATTGGGAAATGCCCCAAATACATACCATCAGGAAGCCTGAAATTGGCAATAGGGCTCAGAAATGTTCCACAAGTTCAAAACCGGGGACTCTTTGGAGCAATTGCAGGTTTTATAGAAGGCGGATGGCCAGGACTAGTGGCTGGTTGGTATGGATTTCAGCATCAAAATGCAGAGGGGACAGGAATAGCTGCAGACAGAGACAGCACTCAGAAGGCAATAGACAATATGCAAAACAAACTCAACAATGTCATTGTCAAAATGAACAAACAATTTGAAGTGGTGAATCATGAATTTTCAGAAGTGGAAAGCAGAATAAACATGATTAATTCCAAAATTGATGATCAAATAACCGACATATGGGCATACAATGCTGAACTGCTTGTTCTATTGGAAAATCAGAAGACATTAGATGAGCATGACGCTAATGTGAGAAATCTACACGATAGAGTCAGAAGAATCCTAAGGGAAAATGCAATTGATACGGGAGATGGTTGCTTTGAAATTCTGCATAAATGTGACAACAATTGCATGGACACAATCAGAAATGGGACATACAATCACCAGGAGTATGAGGACGAAAGCAGAATCGAAAGACAGAAAATCAATGGTGTCAAACTTGAGGAGAATTCTACATATAAGATTCTGAGCATCTACAGCAGTGTTGCCTCAAGCTTAGTTCTACTGCTCATGATTATTGGGGGTTTCATTTTCGGGTGTCAAAATGGAAATGTTCGTTGTACTTTCTGTATTTAA
>A_/_H12N5|CY195961|A/mallard/Interior_Alaska/10BM12027/2010
ATGGAAAAATTCATCATTTTGAGCACTGTCCTGGCAGTAAGCTTTGCATATGACAAAATTTGCATTGGATATCAAACAAACAACTCGACTGAGACGGTAAACACACTAATTGAGCAAAACGTTCCGGTGACACAAGTGGAAGAACTCGTGCATGGAGGGATCGATCCGGTCCTGTGTGGAACAGAGCTAGGATCACCACTAGTGCTTGATGACTGTTCGCTAGAAGGTCTCATCCTAGGCAATCCCAAATGTGATCTTTATCTGAATGGCAGGGAATGGTCATACATAGTAGAGAGGCCCAAAGAGATGGAAGGAGTTTGCTACCCAGGATCAATTGAAAACCAAGAGGAATTGAGATCTCTGTTTTCTTCCATCAAAAAGTATGAAAGAGTGAAGATGTTTGATTTCACCAAGTGGAATGTCACATACACTGGAACCAGCAAGGCCTGCAATAATACATCAAACCAGGGCTCATTCTATAGGAGCATGAGATGGTTGACCTTAAAATCAGGACAATTCCCAGTTCAAACAGATGAGTACAAGAACACCAGAGATTCGGACATTGTTTTCACCTGGGCCATTCATCACCCACCAACATCTAATGAACAGGTGCTGTTATACAAAAATCCGGATACCCTCTCCTCAGTCACCACTGATGAGATCAATAGGAGTTTCAAGCCTAATATAGGACCAAGACCTCTCGTGAGAGGACAGCAGGGGAGAATGGATTACTACTGGGCTGTCCTTAAACCTGGACAGACTGTCAAAATACAGACCAATGGTAATCTTATTGCACCAGAATATGGTTACTTAATCACAGGGAAGTCACATGGCAGGATACTCAAGAATAATTTGCCCATAGGACAGTGTGTGACTGAGTGCCAGTTGAACGAAGGAGTGATGAATACAAGTAAACCTTTCCAGAACACTAGTAAGCACTATATTGGGAAATGCCCCAAATACATACCATCAGGAAGCCTGAAATTGGCAATAGGGCTCAGAAATGTTCCACAAGTTCAAAACCGGGGACTCTTTGGAGCAATTGCAGGTTTTATAGAAGGCGGATGGCCAGGACTAGTGGCTGGTTGGTATGGATTTCAGCATCAAAATGCAGAGGGGACAGGAATAGCTGCAGACAGAGACAGCACTCAGAAGGCAATAGACAATATGCAAAACAAACTCAACAATGTCATTGACAAAATGAACAAACAATTTGAAGTGGTGAATCATGAATTTTCAGAAGTGGAAAGCAGAATAAACATGATTAATTCCAAAATTGATGATCAAATAACCGACATATGGGCATACAATGCTGAACTGCTTGTTCTATTGGAAAATCAGAAGACATTAGATGAGCATGACGCTAATGTGAGAAATCTACACGATAGAGTCAGAAGAATCCTAAGGGAAAATGCAATTGATACAGGAGATGGTTGCTTTGAAATTCTGCATAAATGTGACAACAATTGCATGGACACAATCAGAAATGGGACATACAATCACCAGGAATATGAGGACGAAAGCAGAATCGAAAGACAGAAAATCAATGGTGTCAAACTTGAGGAGAATTCTACATATAAGATTCTGAGCATCTACAGCAGTGTTGCCTCAAGCTTAGTTCTACTGCTCATGATTATTGGGGGTTTCATTTTCGGGTGTCAAAATGGAAATGTTCGTTGTACTTTCTGTATTTAA
>A_/_H12N5|CY195969|A/northern_pintail/Interior_Alaska/10BM12537/2010
ATGGAAAAATTCATCATTTTGAGCACTGTCCTGGCAATAAGCTTTGCATATGACAAAATTTGCATTGGATATCAAACAAACAACTCGACTGAGACGGTAAACACACTAATTGAGCAAAACGTTCCGGTGACACAAGTGGAAGAACTCGTGCATGGAGGGATCGATCCGGTCCTGTGTGGAACAGAGCTAGGGTCACCACTAGTGCTTGATGACTGTTCGCTAGAAGGTCTCATCCTAGGCAATCCCAAGTGTGATCTTTATCTGAATGGCAGGGAATGGTCATACATAGTAGAGAGGCCCAAAGAGATGGAAGGAGTTTGCTACCCAGGATCAATTGAAAACCAAGAGGAATTGAGATTTCTGTTTTCTTCCATCAAAAAGTATGAAAGAGTGAAGATGTTTGATTTCACCAAGTGGAATGTCACATACACTGGAACCAGCAGGGCCTGCAATAATACATCAAACCAGGGCTCATTCTATAGGAGCATGAGATGGTTGACCTTAAAATCAGGACAATTCCCAGTTCAAACAGATGAGTACAAGAACACCAGAGATTCGGACATTGTTTTCACCTGGGCCATTCATCACCCACCAACATCTAATGAACAGGTGCAGTTATACAAAAATCCGGATACCCTCTCCTCAGTCACCACTGATGAGATCAATAGGAGTTTCAAGCCTAATATAGGACCAAGACCTTTCGTGAGAGGACAGCAGGGGAGAATGGATTACTACTGGGCTGTCCTTAAACCTGGACAGACTGTCAAAATACAGACCAATGGTAATCTTATTGCACCAGAATATGGTCACTTAATCACAGGGAAGTCACATGGCAGGATACTCAAGAATAATTTGCCCATAGGACAGTGTGTGACTGAGTGCCAGTTGAATGAAGGAGTGATGAATACAAGTAAACCTTTCCAGAACACTAGTAAGCACTATATTGGGAAATGCCCCAAATACATACCATCAGGAAGCCTGAAATTGGCAATAGGGCTCAGAAATGTTCCACAAGTTCAAAACCGGGGACTCTTTGGAGCAATTGCAGGTTTTATAGAAGGCGGATGGCCAGGACTAGTGGCTGGTTGGTATGGATTTCAGCATCAAAATGCAGAGGGGACAGGAATAGCTGCAGACAGAGACAGCACTCAGAAGGCAATAGACAATATGCAAAACAAACTCAACAATGTCATTGACAAAATGAACAAACAATTTGAAGTGGTGAATCATGAATTTTCAGAAGTGGAAAGCAGAATAAACATGATTAATTCCAAAATTGATGATCAAATAACCGACATATGGGCATACAATGCTGAACTGCTTGTTCTATTGGAAAATCAGAAGACATTAGATGAGCATGACGCTAATGTGAGAAATCTACACGATAGAGTCAGAAGAATCCTAAGGGAAAATGCAATTGATACGGGAGATGGTTGCTTTGAAATTCTGCATAAATGTGACAACAATTGCATGGACACAATCAGAAATGGGACATACAATCACCAGGAGTATGAGGACGAAAGCAGAATCGAAAGACAGAAAATCAATGGTGTCAAACTTGAGGAGAATTCTACATATAAGATTCTGAGCATCTACAGCAGTGTTGCCTCAAGCTTAGTTCTACTGCTCATGATTATTGGGGGTTTCATTTTCGGGTGTCAAAATGGAAATGTTCGTTGTACTTTCTGTATTTAA
>A_/_H12N5|CY184023|A/mallard/Sweden/2213/2003
ATGGAGAAGTTCATTGTATTGAGTGTAATTCTAACAACTGGTCTTGCTTATGATAAGATTTGCATCGGCTACCAGACGAATAACTCAACCGATACGGTAAACACACTAATTGAACAGAATGTCCCAGTCACTCAGGTGGAAGAGCTCGTGCATGGTCAGGTCAATCCAATCCTATGCAGCACAGAACTGGGGTCACCCCTAGTGCTCGACGATTGCTCTCTGGAGGGCTTGATCCTAGGCAATCCCAAATGCGATCTTTATCTGAATGGGAGAGAGTGGTCATACATTGTGGAGAGACCCAAGGAGATGGAAGGAATCTGCTATCCAGGATCAATAGAGAATCAAGAAGAGTTAAGATCATTGTTTTCTTCAATCAAGAAATACGAAAGAGTGAAAATGTTCGACTTCACCAAGTGGAATGTCACCTACACTGGAACAAGCAAAGCCTGCAATAACACCTCAAACCAAGGATCATTCTACAGGAGCATGAGATGGCTCACTTTGAAATCAGGGCAATTCCCAGTGCAAACCGATGAGTACAAAAACACTAGGGATTCGGACATTGTATTCACATGGGCTATTCATCACCCACCCACTTCTGACGAGCAGGTGAAGCTCTACAAGAACCCCGACACTCTCTCGTCGGTCACAACGGATGAAATTAACAGGAGTTTCAGACCTAACATAGGACCACGACCCCTGGTTAGGGGACAGCAAGGGAGGATGGATTATTACTGGGCTGTCCTAAAACCAGGGCAGACAGTGAAGATACAGACTAATGGAAATCTAATTGCACCTGAATATGGCCACCTAATCACTGGGAAATCACACGGGAGAATACTTAAAAACGACCTGCCAATAGGCCAATGCACGACCGAATGTCAGTTAAATGAAGGAGTAATGAACACCAGCAAACCGTTTCAGAATACCAGCAAGCATTACATTGGGAAATGCCCTAAATATATACCATCGAACAGTTTGAAGCTGGCGATAGGGCTCAGAAATGTTCCCCAGGCCCAAGACCGAGGGCTTTTTGGAGCAATCGCTGGATTCATAGAGGGAGGATGGCCCGGATTGGTGGCTGGTTGGTATGGGTTCCAACATCAGAACTCTGAGGGAACAGGCATTGCGGCAGACAGGGACAGCACCCAGAAGGCAATAGACAACATGCAGAACAAACTGAACAATGTCATTGATAAAATGAACAAGCAATTTGAAGTGGTAAATCACGAATTTTCGGAGGTTGAAAGTAGAATAAATATGATCAATTCAAAAATTGAAGATCAAATAACAGACATATGGGCATATAACGCGGAACTACTAGTTTTGCTGGAAAACCAAAAGACACTAGACGAGCACGATGCGAATGTCAGGAATCTCCATGACCGAGTCAGAAGAGTATTAAAAGAAAATGCAATAGATAATGGAGATGGGTGTTTTGAAATACTACACAAATGTGATGATGGATGCATGGATACAATCAAGAACGGGACTTACAACCACCAGGACTACGAAGAAGAGAGCAAGCTTGAGCGGCAAAGGATTAATGGAGTGAAACTTGAAGAGAATTCTACATACAAAATCTTGAGCATCTACAGCAGTGTTGCCTCAAGCTTAGTATTACTGCTCATGATTATTGGGGGTTTCATTTTCGGATGTCAAAATGGAAATGTTCGTTGTACTTTCTGTATTTAA
>A_/_H12N5|CY184063|A/mallard/Sweden/69794/2007
ATGGAGAAGTTCATTGTACTGAGTATAATTCTAACAACTGGTCTTGCTTATGATAAGATTTGCATCGGCTATCAGACGAACAACTCAACCGATACGGTAAACACACTAATTGAACAGAATGTCCCAGTCACTCAGGTGGAAGAGCTCGTGCATGGTCAGGTCAATCCGATCCTATGCAGCACAGAACTGGGGTCACCCCTAGTGCTCGACGATTGTTCTCTGGAGGGCTTGATCCTAGGCAATCCCAAATGCGATCTTTATCTGAATGGTAGAGAGTGGTCATACATTGTGGAGAGACCCAAGGAGATGGAAGGAATCTGCTATCCAGGGTCCATAGAGAATCAAGAAGAGTTGAGATCATTGTTCTCTTCAATTAAGAAATACGAAAGAGTGAAAATGTTCGACTTCACCAAGTGGAATGTCACCTACACTGGAACAAGCAAAGCCTGCAATAACACCTCAAACCAAGGATCATTCTACAGGAGCATGAGATGGCTCACTTTGAAATCAGGGCAATTCCCAGTGCAAACCGATGAGTACAAAAACACTAGGGATTCGGACATTGTATTCACATGGGCTATTCATCACCCACCCACTTCTGACGAGCAGGTGAAGCTCTACAAGAACCCCGACAGTCTCTCGTCGGTCACAACGGATGAAATTAATAGGAGTTTCAGACCTAACATAGGGCCCCGACCCCTGGTTAGGGGACAGCAAGGGAGGATGGATTATTATTGGGCTGTCCTAAGGCCAGGGCAGACAGTGAAGATACAGACTAATGGAAATCTAATTGCACCTGAATATGGCCACCTAATCACTGGGAAATCACACGGGAGAATACTTAAAAACGACCTGCCAATAGGCCAATGCACGACCGAATGTCAGTTAAATGAAGGAGTAATGAATACCAGCAAACCGTTTCAGAATACCAGCAAGCATTACATTGGAAAATGCCCTAAATATATACCATCGAACAGTTTGAAGCTGGCGATAGGGCTCAGAAATGTTCCCCAGGCCCAAGACCGAGGGCTTTTTGGAGCAATCGCTGGATTCATAGAGGGAGGGTGGCCCGGATTGGTGGCTGGTTGGTATGGGTTCCAACATCAGAACTCTGAGGGAACGGGCATCGCGGCAGACAGGGACAGCACCCAGAAGGCAATAGACAACATGCAGAACAAATTGAACAATGTCATTGACAAAATGAGCAAGCAATTTGAAGTGGTAAATCACGAATTTTCAGAAGTTGAAAGTAGAATAAATATGATCAATTCAAAAATTGACGATCAAATAACAGACATATGGGCATATAACGCGGAACTGCTAGTTTTGCTGGAGAATCAAAAGACATTGGACGAGCACGATGCGAATGTCAGGAACCTCCATGACCGAGTCAGAAGAGTATTAAAAGAAAATGCGATAGATACTGGAGATGGGTGTTTTGAAATACTACACAAATGTGATGATGGATGCATGGATACAATCAAGAACGGGACTTACAACCACCAGGACTACGAAGAAGAGAGCAAGCTTGAGCGGCAAAGGATTAATGGAGTGAAACTTGAAGAGAATTCTACATACAAAATCTTGAGCATCTACAGCAGTGTTGCCTCAAGCTTAGTATTACTGCTCATGATTATTGGGGGTTTCATTTTCGGATGTCAGAATGGAAATGTTCGTTGTACTTTCTGTATTTAA
>A_/_H12N5|CY184055|A/mallard/Sweden/68529/2007
ATGGAGAAGTTCATTGTACTGAGTATAATTCTAACAACTGGTCTTGCTTATGATAAGATTTGCATCGGCTATCAGACGAACAACTCAACCGATACGGTAAACACACTAATTGAACAGAATGTCCCAGTCACTCAGGTGGAAGAGCTCGTGCATGGTCAGGTCAATCCGATCCTATGCAGCACAGAACTGGGGTCACCCCTAGTGCTCGACGATTGTTCTCTGGAGGGCTTGATCCTAGGCAATCCCAAATGCGATCTTTATCTGAATGGTAGAGAGTGGTCATACATTGTGGAGAGACCCAAGGAGATGGAAGGAATCTGCTATCCAGGGTCCATAGAGAATCAAGAAGAGTTGAGATCATTGTTCTCTTCAATCAAGAAATACGAAAGAGTGAAAATGTTCGACTTCACCAAGTGGAATGTCACCTACACTGGAACAAGCAAAGCCTGCAATAACACCTCAAACCAAGGATCATTCTACAGGAGCATGAGATGGCTCACTTTGAAATCAGGGCAATTCCCAGTGCAAACCGATGAGTACAAAAACACTAGGGATTCGGACATTGTATTCACATGGGCTATTCATCACCCACCCACTTCTGACGAGCAGGTGAAGCTCTACAAGAACCCCGACAGTCTCTCGTCGGTCACAACGGATGAAATTAATAGGAGTTTCAGACCTAACATAGGGCCCCGACCCCTGGTTAGGGGACAGCAAGGGAGGATGGATTATTATTGGGCTGTCCTAAGGCCAGGGCAGACAGTGAAGATACAGACTAATGGAAATCTAATTGCACCTGAATATGGCCACCTAATCACTGGGAAATCACACGGGAGAATACTTAAAAACGACCTGCCAATAGGCCAATGCACGACCAAATGTCAGTTAAATGAAGGAGTAATGAATACCAGCAAACCGTTTCAGAATACCAGCAAGCATTACATTGGAAAATGCCCTAAATATATACCATCGAACAGTTTGAAGCTGGCGATAGGGCTCAGAAATGTTCCCCAGGCCCAAGACCGAGGGCTTTTTGGAGCAATCGCTGGATTCATAGAGGGAGGGTGGCCCGGATTGGTGGCTGGTTGGTATGGGTTCCAACATCAGAACTCTGAGGGAACGGGCATCGCGGCAGACAGGGACAGCACCCAGAAGGCAATAGACAACATGCAGAACAAACTGAACAATGTCATTGACAAAATGAACAAGCAATTTGAAGTGGTAAATCACGAATTTTCAGAAGTTGAAAGTAGAATAAATATGATCAATTCAAAAATTGACGATCAAATAACAGACATATGGGCATATAACGCGGAACTGCTAGTTTTGCTGGAGAATCAAAAGACATTGGACGAGCACGATGCGAATGTCAGGAACCTCCATGACCGAGTCAGAAGAGTATTAAAAGAAAATGCGATAGATACTGGAGATGGGTGTTTTGAAATACTACACAAATGTGATGATGGATGCATGGATACAATCAAGAACGGGACTTACAACCACCAGGACTACGAAGAAGAGAGCAAGCTTGAGCGGCAAAGGATTAATGGAGTGAAACTTGAAGAGAATTCTACATACAAAATCTTGAGCATCTACAGCAGTGTTGCCTCAAGCTTAGTATTACTGCTCATGATTATTGGGGGTTTCATTTTCGGATGTCAGAATGGAAATGTTCGTTGTACTTTCTGTATTTAA
>A_/_H12N5|CY183999|A/mallard/Sweden/343/2002
ATGGAGAAGTTCATTGTACTGAGTATAATTCTAACAACTGGTCTTGCTTATGATAAGATTTGCATAGGCTATCAGACGAATAACTCAACCGATACGGTAAACACACTAATTGAACAGAATGTCCCAGTTACTCAGGTGGAAGAGCTCGTGCATGGTCAGGTCAATCCGATCCTATGCAGCACAGAACTGGGGTCACCCCTAGTGCTCGACGATTGTTCTCTGGAGGGCTTGATCCTAGGCAATCCCAAATGCGATCTTTATCTGAATGGTAGAGAGTGGTCATACATTGTGGAGAGACCCAAGGAGATGGAAGGAATCTGCTATCCAGGATCAATAGAGAATCAAGAAGAGTTGAGATCATTGTTCTCTTCAATCAAGAAATACGAAAGAGTGAAAATGTTCGACTTCACCAAGTGGAATGTCACCTACACTGGAACAAGCAAAGCCTGCAATAACACCTCAAACCAAGGATCATTCTACAGGAGCATGAGATGGCTCACTTTGAAATCAGGGCAATTCCCAGTGCAAACCGATGAGTACAAAAACACTAGGGATTCGGACATTGTATTCACATGGGCTATTCATCACCCACCCACTTCTGACGAGCAGGTGAAGCTCTACAAGAACCCCGACAGTCTCTCGTCGGTCACAACGGATGAAATTAATAGGAGTTTCAGACCTAACATAGGACCACGACCCCTGGTTAGGGGACAGCAAGGGAGGATGGATTATTATTGGGCTGTCCTAAAGCCAGGGCAGACAGTGAAGATACAGACTAATGGAAATCTAATTGCACCTGAATATGGCCACCTAATCACTGGGAAATCACACGGGAGAATACTTAAAAACGACCTGCCAATAGGCCAATGCACGACCGAATGTCAGTTAAATGAAGGAGTAATGAATACCAGCAAACCGTTTCAGAATACCAGCAGGCATTACATTGGAAAATGCCCTAAATATATACCATCGAACAGTTTGAAGCTGGCGATAGGGCTCAGAAATGTTCCCCAGGCCCAAGACCGAGGGCTTTTTGGAGCAATCGCTGGATTCATAGAGGGAGGGTGGCCCGGATTGGTGGCTGGTTGGTATGGGTTCCAACATCAGAACTCTGAGGGAATGGGCATCGCGGCAGACAGGGACAGCACCCAGAAGGCAATAGACAACATGCAGAACAAACTGAACAATGTCATTGACAAAATGAACAAGCAATTTGAAGTGGTAAATCACGAATTTTCGGAGGTTGAAAGTAGAATAAATATGATCAATTCAAAAATTGATGATCAAATAACAGACATATGGGCATATAACGCGGAACTGCTAGTTTTGCTGGAGAATCAAAAGACATTAGACGAGCACGATGCGAATGTCAGGAATCTCCATGACCGAGTCAGAAGAGTATTAAAAGAAAATGCAATAGATACTGGAGATGGGTGTTTTGAAATACTACACAAATGTGATGATGGATGCATGGATACAATCAAGAACGGGACTTACAACCACCAGGACTACGAAGAAGAGAGCAAGCTTGAGCGGCAAAGGATTAATGGAGTGAAACTTGAAGAGAATTCTACATACAAAATCTTGAGCATCTACAGCAGTGTTGCCTCAAGCTTAGTATTACTGCTCATGATTATTGGGGGTTTCATTTTCGGATGTCAAAATGGAAATGTTCGTTGTACTTTCTGTATTTAA
>A_/_H12N5|CY184047|A/mallard/Sweden/60069/2007
ATGGAGAAGTTCATTGTACTGAGTATAATTCTAACAACTGGTCTTGCTTATGATAAGATTTGCATCGGCTATCAGACGAACAACTCAACCGATACGGTAAACACACTAATTGAACAGAATGTCCCAGTCACTCAGGTGGAAGAGCTCGTGCATGGTCAGGTCAATCCGATCCTATGCAGCACAGAACTGGGGTCACCCCTAGTGCTCGACGATTGTTCTCTGGAGGGCTTGATCCTAGGCAATCCCAAATGCGATCTTTATCTGAATGGTAGAGAGTGGTCATACATTGTGGAGAGACCCAAGGAGATGGAAGGAATCTGCTATCCAGGGTCCATAGAGAATCAAGAAGAGTTGAGATCATTGTTCTCTTCAATCAAGAAATACGAAAGAGTGAAAATGTTCGACTTCACCAAGTGGAATGTCACCTACACTGGAACAAGCAAAGCCTGCAATAACACCTCAAACCAAGGATCATTCTACAGGAGCATGAGATGGCTCACTTTGAAATCAGGGCAATTCCCAGTGCAAACCGATGAGTACAAAAACACTAGGGATTCGGACATTGTATTCACATGGGCTATTCATCACCCACCCACTTCTGACGAGCAGGTGAAGCTCTACAAGAACCCCGACAGTCTCTCGTCGGTCACAACGGATGAAATTAATAGGAGTTTCAGACCTAACATAGGGCCCCGACCCCTGGTTAGGGGACAGCAAGGGAGGATGGATTATTATTGGGCTGTCCTAAGGCCAGGGCAGACAGTGAAGATACAGACTAATGGAAATCTAATTGCACCTGAATATGGCCACCTAATCACTGGGAAATCACACGGGAGAATACTTAAAAACGACCTGCCAATAGGCCAATGCACGACCGAATGTCAGTTAAATGAAGGAGTAATGAATACCAGCAAACCGTTTCAGAATACCAGCAGGCATTACATTGGAAAATGCCCTAAATATATACCATCGAACAGTTTGAAGCTGGCGATAGGGCTCAGAAATGTTCCCCAGGCCCAAGACCGAGGGCTTTTTGGAGCAATCGCTGGATTCATAGAGGGAGGGTGGCCCGGATTGGTGGCTGGTTGGTATGGGTTCCAACATCAGAACTCTGAGGGAACGGGCATCGCGGCAGACAGGGACAGCACCCAGAAGGCAATAGACAACATGCAGAACAAACTGAACAATGTCATTGACAAAATGAACAAGCAATTTGAAGTGGTAAATCACGAATTTTCAGAAGTTGAAAGTAGAATAAATATGATCAATTCAAAAATTGACGATCAAATAACAGACATATGGGCATATAACGCGGAACTGCTAGTTTTGCTGGAGAATCAAAAGACATTGGACGAGCACGATGCGAATGTCAGGAACCTCCATGACCGAGTCAGAAGAGTATTAAAAGAAAATGCGATAGATACTGGAGATGGGTGTTTTGAAATACTACACAAATGTGATGATGGATGCATGGATACAATCAAGAACGGGACTTACAACCACCAGGACTACGAAGAAGAGAGCAAGCTTGAGCGGCAAAGGATTAATGGAGTGAAACTTGAAGAGAATTCTACATACAAAATCTTGAGCATCTACAGCAGTGTTGCCTCAAGCTTAGTATTACTGCTCATGATTATTGGGGGTTTCATTTTCGGATGTCAGAATGGAAATGTTCGTTGTACTTTCTGTATTTAA
>A_/_H12N5|CY184039|A/mallard/Sweden/50968/2006
ATGGAGAAGTTCATTGTACTGAGTATAATTCTAACAACTGGTCTTGCTTATGATAAGATTTGCATCGGCTATCAGACGAATAACTCAACCGATACGGTAAACACACTAATTGAACAGAATGTCCCAGTCACTCAAGTGGAAGAGCTCGTGCATGGTCAGGTCAATCCGATCCTATGCAGCACAGAACTGGGGTCACCCCTAGTGCTCGACGATTGCTCTCTGGAGGGCTTGATACTAGGCAATCCCAAATGCGATCTTTATCTGAATGGTAGAGAGTGGTCATACATTGTGGAGAGACCCAAGGAGATGGAAGGAATCTGCTATCCAGGATCAATAGAGAATCAAGAAGAGTTGAGATCATTGTTCTCTTCAATCAAGAAATACGAAAGAGTGAAGATGTTCGACTTCACTAAGTGGAATGTCACCTATACTGGAACAAGCAAGGCCTGCAATAACACCTCAAACCAAGGATCATTCTACAGGAGTATGAGGTGGCTCACTTTGAAATCAGGGCAATTCCCAGTGCAAACCGATGAGTACAAAAACACTAGGAATTCGGACATTGTATTCACATGGGCTATTCATCACCCACCCACTTCTGACGAGCAGGTGAAGCTCTACAAGAACCTCGACAGCCTCTCGTCGATCACAACAGATGAAATTAATAGGAGTTTCAGACCTAACATAGGACCACGACCCTTGGTTAGGGGACAGCAAGGGAGAATGGATTATTATTGGGCTGTCCTAAAACCAGGGCAGACAGTGAAGATACAGACTAATGGAAATCTAATTGCACCTGAATATGGCCACCTAATCACTGGGAAATCACACGGGAGAATACTTAAAAACGACCTGCCAATAGGCCAATGCACGACCGAATGTCAGTTAAATGAAGGAGTAATGAATACCAGCAAACCGTTTCAGAATACCAGCAAGCATTACATTGGGAAATGCCCTAAATATATACCATCGAACAGTTTGAAGCTGGCGATAGGGCTCAGAAATGTTCCCCAGGCCCAAGACCGAGGGCTTTTTGGAGCAATCGCTGGATTCATAGAGGGAGGGTGGCCCGGATTGGTGGCTGGTTGGTATGGATTCCAACATCAGAACTCTGAGGGAACGGGCATCGCAGCAGACAGGGACAGCACCCAGAAGGCAATAGACAACATGCAGAACAAACTGAACAATGTCATTGACAAAATGAGCAAGCAATTTGAAGTGGTAAATCATGAATTTTCGGAGGTTGAAAGTAGAATAAATATGATCAATTCAAAAATTGACGATCAAATAACAGACATATGGGCATATAACGCGGAACTGCTAGTTTTGCTGGAAAATCAAAAGACACTAGACGAGCACGATGCAAATGTCAGGAATCTCCATGACCGAGTCAGAAGAGTATTAAAAGAAAATGCGATAGATACTGGAGATGGGTGTTTTGAAATACTACACAAATGCGATGATGGATGCATGAATACAATCAAGAACGGGACTTACAACCACCAGGACTACGAAGAAGAGAGCAAGCTTGAGCGGCAAAGGATAAACGGAGTGAAACTTGAAGAGAATTCTACATACAAAATCTTGAGCATCTACAGCAGTGTTGCCTCAAGCTTAGTATTACTGCTCATGATTATTGGGGGTTTCATTTTCGGATGTCAAAATGGAAATGTTCGTTGTACTTTCTGTATTTAA
>A_/_H12N5|CY184031|A/mallard/Sweden/3328/2003
ATGGAGAAGTTCATTGTACTAAGTATTGTTCTAACAACTGGTCTTGCCTATGATAAGATTTGCATTGGCTATCAGACGAATAACTCGACTGATACTGTAAACACACTAATTGAGCAGAATGTCCCAGTCACTCAGGTGGAGGAACTAGTGCATGGCCAGGTCAACCCGGTTCTATGCAGCACAGACCTGGGGTCACCCCTAGTGCTCGACGATTGCTCTCTGGAGGGTTTGATTCTTGGCAATCCCAAATGTGACCTTTATCTGAATGGTAGAGAGTGGTCATACATTGTGGAGAGACCCAAGGAGATGGAAGGAATCTGCTACCCAGGGTCGATAGAGAATCAAGGAGAGTTGAGATCACTGTTCTCTTCAATCAAGAAATACGAAAGAGTGAAAATGTTCGACTTCACCAAATGGAATGTCACCTACACTGGAACAAGCAAAGCCTGCAACAACACCTCAAACCAAGGATCATTCTACAGGAGCATGAGATGGCTCACTTTGAAATCAGGGCAATTCCCAGTGCAAACCGATGAGTACAAGAACACTAGGGATTCGGACATTGTATTCACATGGGCTATTCATCATCCACCCACTTCTGATGAGCAGGTGAAGCTCTACAAAAATCCTGACACCCTCTCGTCGGTCACAACGGATGAAATTAACAGGAGCTTCAGACCTAACATAGGACCACGACCCCTAGTCAGGGGACAGCAAGGGAGGATGGATTATTATTGGGCGGTCCTAAAGCCAGGGCAGACAGTGAAGATACAAACTAATGGGAATCTAATTGCACCTGAATATGGCCACTTAATCACTGGGAAATCACACGGAAGAATACTTAAAAACGACCTACCAATAGGCCAATGCATAACCGAATGTCAGTTAAATGAAGGAGTGATGAACACCAGCAAACCATTTCAGAACACCAGCAAGCATTACATTGGGAAATGCCCTAAATATATACCATCGAACAGTTTGAAGCTGGCAATAGGGCTCAGGAATGTTCCCCAGGTCCAAGAACGAGGGCTCTTTGGAGCAATCGCTGGATTCATAGAAGGAGGGTGGCCCGGATTAGTGGCCGGTTGGTATGGGTTCCAACATCAGAACTCAGAGGGTACAGGCATCGCGGCAGACAGGGACAGCACCCAGAAGGCAATAGACAACATGCAGAACAAACTGAACAACGTCATTGACAAAATGAACAAGCAATTTGAAGTGGTAAATCACGAATTTTCAGAGGTTGAAAGTAGAATAAATATGATCAATTCAAAAATCGACGATCAAATAACAGACATATGGGCATATAACGCGGAACTACTAGTTTTGCTAGAGAACCAAAAGACACTAGACGAGCATGATGCAAATGTCAGGAATCTCCATGATCGGGTCAGAAGAGTATTAAAAGAAAATGCGATAGATACTGGGGATGGGTGTTTTGAAATACTACACAAATGTGATGATGGATGCATGGATACCATCAAGAACGGGACTTACAACCACCAGGACTACGAGGAAGAGAGTAAGATTGAGCGGCAAAGAATTAATGGAGTGAAGCTTGAAGAGAATTCTACATACAAAATCTTGAGCATCTACAGCAGTGTTGCCTCAAGCTTAGTATTACTGCTCATGATTATTGGGGGTTTCATTTTCGGGTGTCAAAATGGAAATGTTCGTTGTACTTTCTGTATTTAA
>A_/_H12N5|CY186871|A/blue-winged_teal/Ohio/12OS2140/2012
ATGGAAAAATTCATCATCTTGAGCACTGTCCTGGCAGTAAGCTTTGCATATGACAAAATTTGCATTGGATATCAAACAAACAACTCGACTGAGACGGTAAACACACTAATTGAGCAAAACGTTCCGGTGACACAAGTGGAAGAACTTGTGCATGGAGGGATCGATCCGGTCCTGTGTGGAACAGAGCTAGGATCACCACTAGTGCTTGATGACTGTTCGCTAGAAGGTCTCATCCTAGGCAATCCCAAATGTGATCTTTATCTGAATGGCAGAGAATGGTCATACATAGTAGAGAGGCCCAAAGAGATGGAAGGAGTTTGCTACCCAGGATCAATTGAAAACCAAGAGGAATTGAGATCTCTGTTTTCTTCCATCAAAAAATATGAAAGAGTGAAGATGTTTGATTTCACCAAATGGAATGTCACATACACTGGAACCAGCAAGGCCTGCAATAATACATCAAACCAGGGCTCATTCTATAGGAGCATGAGATGGTTGACCTTAAAATCAGGACAATTCCCAGTTCAAACAGATGAGTACAAGAACACCAGAGATTCGGACATTGTTTTCACCTGGGCCATTCATCACCCACCAACATCTAATGAACAGGTGCAACTATACAAAAATCCGGATACCCTCTCCTCAGTCACTACTGATGAGATCAATAGGAGTTTCAAGCCTAATATAGGACCAAGACCTTTCGTGAGAGGACAGCAGGGGAGAATGGATTACTACTGGGCTGTCCTTAAACCTGGACAGACTGTCAAAATACAGACCAATGGTAATCTTATTGCACCAGAATATGGTCACTTAATCACAGGGAAGTCACATGGCAGGATACTCAAGAATGATTTGCCCATAGGACAGTGTGTGACCGAGTGCCAGTTGAACGAAGGAGTGATGAATACAAGCAAACCTTTCCAGAACACTAGTAAGCACTATATTGGGAAATGCCCCAAATACATACCATCAGGAAGCCTGAAATTGGCAATAGGGCTTAGAAATGTTCCACAAGTTCAAAACCGGGGACTCTTTGGAGCAATTGCAGGTTTTATAGAAGGCGGATGGCCAGGACTAGTGGCTGGTTGGTATGGATTTCAGCATCAAAATGCAGAGGGAACAGGAATAGCTGCAGACAGGGACAGCACTCAGAAGGCAATAGACAATATGCAAAATAAACTCAACAATGTCATTGACAAAATGAACAAACAATTTGAAGTGGTGAATCATGAATTTTCAGAAGTGGAAAGCAGAATAAACATGATTAATTCAAAAATTGATGATCAAATAACCGACATATGGGCATACAATGCTGAGCTGCTTGTTCTATTGGAAAATCAGAAGACATTAGATGAGCATGACGCTAATGTGAGAAATCTACACGATAGAGTCAGAAGAATCCTAAAGGAAAATGCAATTGATACAGGAGATGGTTGCTTTGAAATTCTGCATAAATGTGACAACAATTGCATGGACACAATCAAAAATGGGACATACAATCACCAGGAGTATGAGAACGAAAGCAGAATCGAAAGACAGAAAATCAATGGTGTCAAACTTGAGGAGAATTCTACATATAAGATTCTGAGCATCTACAGCAGTGTTGCCTCAAGCTTAGTTCTACTGCTCATGATTATTGGGGGTTTCATTTTCGGGTGTCAAAATGGAAATGTTCGTTGTACTTTCTGTATTTAA
>A_/_H12N5|CY186959|A/northern_shoveler/Ohio/12OS3173/2012
ATGGAAAAATTCATCTTTTTGAGCACTGTCCTGGCAGTGAGCCTTGCATATGACAAAATTTGCATTGGATATCAAACAAACAACTCAACTGAAACGGTAAACACACTAATTGAACAAAACGTTCCGGTAACACAGGTGGAAGAACTCGTGCATGGCGGAATTGATCCAATCCTATGTGGAACGGAACTAGGATCACCATTAGTGCTTGATGACTGTTCATTAGAGGGTCTAATCCTAGGCAATCCCAAATGTGATCTCTATTTGAATGGCAGAGAATGGTCATACATAGTAGAGAGGCCAAAAGAGATGGAAGGAGTTTGCTACCCAGGATCAATTGAGAACCAGGAAGAACTAAGATCTCTGTTTTCTTCCATCAAAAAATACGAAAGAGTGAAGATGTTTGATTTCACCAAATGGAATGTCACATACACTGGAACCAGCAAGGCCTGCAATAATACATCAAACCAAGGCTCATTCTATAGGAGTATGAGATGGTTGACCTTAAAATCTGGACAATTCCCAGTCCAGACAGATGAGTACAAGAACACCAGAGATTCAGATATTGTATTCACCTGGGCTATTCACCATCCACCAACATCTGATGAACAAGTAAAATTATACAAAAATCCTGACACCCTTTCTTCAGTCACCACTGATGAAATCAATAGGAGCTTCAAGCCTAATATAGGGCCAAGGCCACTCGTGAGGGGCCAACAGGGGAGAATGGATTATTACTGGGCAGTCCTTAAACCTGGACAAACTGTCAAAATACAAACCAATGGCAATCTTATTGCACCTGAATATGGTCACTTAATAACAGGAAAATCACACGGAAGAATACTCAAGAATGATTTGCCCGTAGGGCAATGTTTGACTGAGTGTCAATTGAACGAGGGTGTGATGAATACAAGCAAACCTTTCCAAAACACTAGTAAGCACTATATTGGGAAATGCCCCAAATACATACCATCAGGAAGCCTAAAATTGGCAATAGGACTCAGAAACGTCCCACAAGCTCAAGATCGGGGACTATTTGGAGCAATTGCAGGCTTCATAGAAGGCGGGTGGCCAGGGTTAGTGGCTGGTTGGTATGGGTTCCAGCATCAAAATGCGGAGGGGACAGGCATAGCTGCAGACAGGGACAGCACTCAGAAGGCAATAGACAATATGCAAAACAAACTCAACAATGTCATCGACAAAATGAACAAACAATTTGAAGTGGTGAACCATGAATTTTCAGAAGTGGAAAGCAGAATAAACATGATTAACTCTAAAATTGATGACCAGATAACTGGCATATGGGCATACAATGCAGAACTGCTTGTTCTATTGGAGAATCAGAAGACATTAGATGAGCATGATGCTAATGTAAGGAATCTACATGATAGAGTCAGAAGGGTTCTGAGGGAAAATGCAATCGACACAGGAGATGGTTGCTTTGAAATTCTACATAAATGTGACAACAATTGCATGGACACAATCAGAAACGGGACATACGACCACAAAGAGTATGAGGAAGAAAGCAAAATCGAACGACAGAAAATCAATGGTGTGAAACTTGAGGAGAATTCGACATATAAAATTCTGAGCATCTACAGCAGTGTTGCCTCAAGCTTAGTTCTACTGCTCATGATTATTGGGGGTTTCATTTTCGGGTGTCAAAATGGAAATGTTCGTTGTACTTTCTGTATTTAA
>A_/_H12N5|CY190323|A/mallard/Maryland/06OS2334/2006
ATGGAAAAATTCATCATTTTGAGCACTGTCCTGGCAGTAAGCTTTGCATATGACAAAATTTGCATTGGATATCAAACAAACAATTCGACTGAGACGGTAAACACACTAATTGAGCAAAACGTCCCGGTGACACAGGTGGAAGAACTCGTGCATAGTGGGGTCGATCCGGTTCTATGTGAAACGGAACTAGGGTCTCCACTAGTGCTTGATGACTGTTCACTAGAAGGTCTCATTCTAAGCAATCCCAAATGTGATCTTTATCTGAATGGCAGGGAGTGGTCATACATAGTAGAGAGGCCCAAAGAGATGGAAGGAATCTGCTACCCAGGATCAATTGAAAATCAAGAGGAGTTGAGATCTCTGTTTTCTTCCATCAAAAAGTATGAAAGAGTGAAGATGTTTGATTTCACCAAGTGGAATGTCACATACACTGGGACCAGCAAGGCCTGCAACAATACATCAAACCAAGGCTCATTCTATAGGAGCATGAGATGGTTGACCTTAAAGTCAGGACAATTCCCAGTCCAAACAGATGAGTACAAGAACACCAGAGATTCGGACATTGTTTTCACCTGGGCCATTCATCACCCACCAACATCTAATGAACAGGTGCAGTTGTACAAAAACTCGGATACTCTCTCTTCAGTCACCACTGATGAGATCAACAGGAGTTTCAAGCCAAACATAGGACCAAGGCCATTCGTAAGAGGACAACAGGGGAGAATGGATTACTACTGGGCTGTCCTTAAACCTGGACAAACAGTCAAGATACAGACCAATGGTAATCTTATTGCACCTGAATATGGTCATTTAATCACAGGGAAATCACATGGCAGAATACTCAAGAATAATTTGCCCGTAGGACATTGTGTAACTGAGTGCCAGTTGAACGAAGGGGTGATGAATACAAGCAAACCTTTCCAGAACACTAGTAAGCATTATATTGGGAAATGCCCCAAATATATACCATCAGGAAGCCTGAAATTGGCAATAGGGCTCAGGAATGTTCCACAAGTTCAAAACCGGGGACTCTTTGGAGCAATTGCAGGTTTCATAGAAGGCGGATGGCCAGGACTGGTGGCTGGTTGGTATGGATTTCAGCATCAAAATGCAGAGGGGACAGGCATAGCTGCAGACAGGGACAGCACTCAGAAGGCAATAGACAACATGCAAAACAAACTCAACAATGTCATTGACAAAATGAACAAACAATTTGAAGTAGTGAATCATGAATTTTCAGAAGTGGAAAGCAGAATAAACATGATTAATTCCAAGATTGATGATCAAATAACTGACATATGGGCATACAATGCTGAACTGCTTGTCCTATTGGAAAATCAGAAAACATTGGATGAGCATGACGCTAATGTAAGGAACCTACATGATAGAATCAGAAGGGTCCTAAGAGAAAATGCAATTGATACAGGAGATGGTTGCTTTGAAATTCTGCATAAATGTGACAACAATTGCATGGGCACAATCAGAAATGGAACATACAATCACAAGGAGTATGAGGAAGAAAGCAAAATTGAACGACAGAAAATCAATGGGGTCAAACTTGAGGAGAATTCTACATACAAAATTCTGAGCATCTACAGCAGTGTTGCCTCAAGCTTAGTTCTACTGCTCATGATTATTGGGGGTTTCATTTTCGGGTGTCAAAATGGAAATGTTCGTTGTACTTTTTGTATCTAA
>A_/_H12N2|CY190019|A/blue-winged_teal/Maryland/06MD462/2006
ATGGAAAAATTCATCTTTTTGAGCACTGTCCTGGCAGTAAGCCTTGCATATGACAAAATTTGCATTGGATATCAAACAAACAACTCGACTGAAACGGTAAACACACTAATTGAACAAAACGTTCCGGTGACACAGGTGGAAGAACTCGTGCATGGCGGAATTGATCCAATCCTATGTGGAACGGAACTAGGATCACCATTAGTGCTTGATGACTGTTCATTAGAGGGTCTAATCCTAGGCAATCCCAAATGTGATCTCTATTTGAATGGCAGAGAATGGTCATACATAGTAGAGAGGCCAAAAGAGATGGAAGGAGTTTGCTACCCAGGATCAATTGAGAACCAGGAAGAGCTAAGATCTCTGTTTTCTTCCATCAAAAAATACGAAAGAGTGAAGATGTTTGATTTCACCAAATGGAATGTCACATACACTGGAACCAGCAAGGCCTGCAATAATACATCAAACCAAGGCTCATTCTATAGGAGTATGAGATGGTTGACCTTAAAATCGGGACAATTCCCAGTCCAGACAGATGAGTACAAGAACACCAGAGATTCAGATATTGTATTCACCTGGGCCATTCACCATCCACCAACATCTGATGAACAAGTAAAATTATACAAAAATCCTGATACCCTTTCCTCAGTCACCACTGATGAGATCAATAGGAGCTTCAAGCCTAATATAGGGCCAAGGCCACTCGTGAGGGGCCAACAGGGGAGAATGGATTATTACTGGGCAGTCCTTAAACCTGGACAAACTGTCAAAATACAAACCAATGGTAATCTTATTGCACCTGAATATGGTCACTTAATAACAGGGAAATCACATGGCAGGATACTCAAGAATAATTTGCCCATAGGACAATGTGTGACTGAGTGTCAATTGAACGAGGGTGTGATGAATACAAGCAAACCTTTCCAGAACACTAGTAAGCACTATATTGGGAAATGCCCCAAATACATACCATCAGGAAGTCTAAAATTGGCAATAGGACTCAGAAATGTCCCACAAGCTCAAAATCGGGGGCTCTTTGGAGCAATTGCAGGCTTCATAGAAGGCGGATGGCCAGGGTTAGTGGCTGGTTGGTATGGGTTTCAGCATCAAAATGCGGAGGGGACAGGCATAGCTGCAGACAGGGACAGCACTCAGAAGGCAATAGACAATATGCAAAACAAACTCAACAATGTCATCGACAAAATGAACAAACAATTTGACGTGGTGAATCATGAATTTTCAGAAGTGGAAAGCAGAATAAACATGATTAACTCCAAAATTGATGATCAGATAACTGACATATGGGCATACAATGCTGAACTGCTTGTTCTATTGGAGAATCAGAAGACATTAGATGAGCATGATGCTAATGTAAGGAATCTGCATGATAGAGTCAGAAGAGTTCTGAGGGAAAATGCAATCGACACAGGAGATGGTTGCTTTGAAATTCTACATAAATGTGACAACAATTGCATGGACACAATCAGAAACGGGACATACAACCACAAAGAGTATGAGGAAGAAAGCAAAATCGAACGACAGAAAATCAATGGTGTGAAACTTGAGGAGAATTCGACATATAAAATTCTGAGCATCTACAGCAGTGTTGCCTCAAGCTTAGTTCTACTGCTCATGATTATTGGGGGTTTCATTTTCGGGTGTCAAAATGGAAATGTTCGTTGTACTTTCTGTATTTAA
>A_/_H12N3|KM668063|A/green_winged_teal/Japan/9KS0643/2009
ATGGAAGAGTTCATTGTACTGAGTATTGTTCTGACAACTGGTCTTGCTTATGATAAGATTTGCATTGGCTATCAGACGAACAACTCAACTGATACAGTAAACACACTAATTGAGCAGAATGTCCCAGTCACTCAAGTGGAGGAGCTTGTACATGGTCAGGTCAATCCGATTCTATGCAGAACAGAACTGGGATCACCACTAGTGCTCGACGATTGCTCTCTGGAGGGTTTGATCCTAGGCAATCCCAAATGCGATCTTTATCTGAATGGTAGAGAGTGGTCATACATTGTGGAGAGACCCAAGGAAATGGAAGGAATCTGCTATCCAGGATCGATAGAGAATCAAGAAGAGCTGAGATCATTGTTCTCTTCGATCAAGAAATACGAGAGAGTGAAAATGTTCGACTTCACCAAATGGAATGTCACCTACACTGGAACAAGTAAAGCCTGCAACAACACTTCAAATCAAGGATCATTCTACAGGAGTATGAGATGGCTTACTTTGAAATCAGGGCAATTCCCGGTACAGACCGATGAGTACAAGAACACTAGGGATTCAGACATTGTATTCACATGGGCTATTCATCACCCACCGACTTCTGACGAACAGGTGAAACTCTACAAGAATCCTGATACTCTCTCATCGGTCACAACGGATGAAATTAACAGGAGTTTCAGACCTAACATAGGACCACGACCCCTGGTTAGGGGACAGCAAGGGAGGATGGATTATTATTGGGCTGTTCTAAAGCCAGGGCAGACAGTGAAGATACAAACTAATGGAAACCTAATCGCACCTGAATATGGCCACCTAATCACTGGGAAGTCACACGGGAGAATACTTAAAAACGATCTGCCAGTGGGCCAATGCACGACCGAATGCCAGTTAAATGAAGGGGTGATGAACACTAGCAAACCGTTTCAGAATACCAGCAAGCATTATATTGGGAAATGCCCTAAATATATACCATCGAACAGCTTGAAGTTAGCGATAGGACTCAGGAATGTTCCCCAGGTCCAAGACCGAGGGCTTTTTGGAGCAATTGCTGGATTCATAGAGGGAGGGTGGCCTGGATTGGTGGCCGGTTGGTATGGGTTCCAACATCAGAACTCTGAGGGAACGGGGATCGCGGCAGACAGGGGCAGCACCCAGAAGGCAATAGACAACATTCAGAACAAACTAAACAACGTCATTGACAAAATGAACAAGCAATTTGAAGTGGTAAATCACGAATTTTCAGAGGTTGAAACTAGAATAAATATGATCAATTCAAAAATCGACGATCAAATAACAGACATATGGGCATACAACGCGGAACTGCTAGTTTTGCTGGAGAACCAAAAGACACTAGACGAGCACGATGCAAATGTCAGGAATCTCCATGACCGGGTCCGAAGAATATTAAAGGAAAATGCGATAGATACTGGGGATGGATGTTTTGAAATACTACACAAATGTGATGATGGATGCATGGATGCAATCAAGAACGGAACTTACAACCATCAGGACTACGAAGAAGAGAGTAGGATAGAGCGGCAAAAGATTAATGGAGTGAAACTTGAAGAGAATTCTACATACAAAATTTTGAGCATCTACAGCAGTGTTGCCTCAAGCTTAGTGTTACTGCTCATGATTATTGGGGGTTTCATTTTCGGATGTCAAAATGGAAATGTTCGTTGTACTTTCTGTATTTAA
>A_/_H12N5|KF183624|A/mallard/Finland/13016/2008
ATGGAGAAGTTTATTGTACTGAGTATAATTCTAACAACTGGTCTTGCTTATGATAAGATTTGCATCGGTTATCAGACGAATAACTCAACCGATACGGTAAACACACTAATTGAACAGAATGTCCCAGTCACTCAGGTGGAAGAGCTCGTGCATGGTCAGATCAATCCGATCCTATGCAGCACAGACCTGGGGTCACCCCTAGTGCTCGATGATTGTTCTCTGGAGGGCTTGATCCTGGGCAATCCCAAATGCGATCTTTATCTGAATGGTAGAGAGTGGTCATACATTGTGGAGAGACCCAAGGAGATGGAAGGAATCTGCTATCCAGGGTCAATAGAGAATCAAGAAGAGTTGAGATCATTGTTCTCTTCAATCAAGAAATACAAAAGAGTGAAAATGTTCGACTTCACCAAGTGGAATGTCACCTACACTGGAACAAGCAAAGCCTGCAATAACACCTCAAACCAAGGATCATTCTACAGAAGCATGAGATGGCTCACTTTGAAATCAGGGCAATTCCCAGTGCAAACCGATGAGTACAAAAACACTAGAGATTCGGACATTGTATTCACATGGGCTATTCATCACCCACCCACTTCTGACGAGCAGGTGAAGCTCTACAAGAACCCCGACAGTCTCTCGTCGGTCACAACGGATGAAATTAATAGGAGTTTCAGACCTAACATAGGACCACGACCCCTGGTTAGGGGACAGCAAGGGAGGATGGACTATTATTGGGCTGTCCTAAGGCCAGGGCAGACAGTGAAGATACAGACTAATGGAAATCTAATTGCACCTGAATATGGCCACCTAATCACTGGAAAATCACACGGGAGAATACTTAAAAACGACCTGCCACTAGGCCAATGCATGACCGAATGTCAGTTAAATGAAGGAATAATGAATACCAGCAAACCGTTTCAGAATACCAGCAAGCATTACATTGGAAAATGCCCTAAATATATACCATCGAACAGTTTGAAGCTGGCGATAGGGCTCAGAAATGTTCCCCAGGCCCAAGACCGAGGGCTTTTTGGAGCAATCGCTGGATTCATAGAGGGAGGCTGGCCTGGATTGGTGGCTGGTTGGTATGGGTTCCAACATCAGAACTCTGAGGGAACGGGCATCGCGGCAGACAGGGACAGCACCCAGAAGGCAATAGACAACATGCAGAACAAACTGAACAATGTCATTGACAAAATGAACAAGCAWTTTGAAGTGGTAAATCACGAATTTTCGGAGGTTGAAAGTAGGATAAATATGATCAATTCAAAAATTGACGATCAAATAACAGACATATGGGCATATAACGCGGAACTGCTAGTTTTGCTGGAGAATCAGAAGACATTGGACGAGCACGATGCGAATGTCAGGAATCTCCATGACCGAGTCAGAAGAGTATTAAAAGAAAATGCGATAGATACTGGAGATGGGTGTTTTGAAATACTACACAAATGTGATGATGGATGCATGGATACAATCAAGAACGGGASTTACAACCACCAGGACTACGAAGAAGAGAGCAAACTTGAGCGGCAAAGGATTAATGGAGTGAAACTTGAAGAGAATTCTACATACAAAATCTTGAGCATCTACAGCAGTGTTGCCTCAAGCTTAGTATTACTGCTCATGATTATTGGGGGTTTCATTTTCGGATGTCAAAATGGAAATGTTCGTTGTACTTTCTGTATTTAA
>A_/_H12N2|CY166226|A/American_green-winged_teal/Wisconsin/11OS3580/2011
ATGGAAAAATTCATCATTTTGAGCACTGTCCTGGCAGTAAGCTTTGCATATGACAAAATTTGCATTGGATATCAAACAAACAATTCAACTGAGACGGTAAATACACTAATTGAACAAAACGTTCCGGTGACACAAGTGGAAGAACTCGTACATGGTGGGATCGATCCGGTCCTGTGTGGAACAGAGCTAGGATCACCACTAGTGCTTGATGATTGTTCACTAGAAGGTCTCATCCTAGGCAATCCCAAATGTGATCTTTATCTGAATGGCAGGGAATGGTCATACATAGTAGAGAGACCCAAAGAGATGGAAGGGGTTTGCTACCCAGGATCAATTGAAAATCAAGAGGAATTGAGATCTCTGTTTTCTTCCATCAAAAAGTATGAAAGAGTGAAGATGTTTGATTTCACCAAGTGGAATGTAACATACACTGGAACCAGCAAAGCTTGCAATAATACATCAAACCAGGGCTCATTCTATAGGAGCATGAGGTGGTTGACCTTAAAATCAGGACAATTCCCAGTTCAAACAGATGAGTACAAAAACACCAGAGATTCGGACATTGTTTTCACCTGGGCCATTCATCACCCACCAACATCTAATGAACAGGTACAATTATACAAAAATCCGGACACCCTTTCCTCAGTCACCACTGATGAGATCAATAGGAGTTTCAAGCCTAATATAGGACCAAGGCCTTTCGTGAGAGGACAGCAGGGGAGAATGGATTACTACTGGGCTGTCCTTAAACCTGGACAAACTGTTAAAATACAGACCAATGGTAATCTTATTGCACCAGAATATGGTCATTTAATCACAGGGAAATCACATGGCAGGATACTCAAGAATAATTTGCCCATAGGACAGTGTGTGACTGAATGTCAGTTGAACGAAGGAGTGATGAATACAAGTAAACCTTTTCAGAACACTAGCAAGCATTATATTGGGAAATGCCCCAAATACATACCATCAGGAAGCCTGAAATTGGCAATAGGGCTCAGAAATGTTCCACAAGTTCAAAACCGAGGACTCTTTGGAGCAATTGCAGGGTTTATAGAAGGAGGATGGCCAGGACTAGTGGCTGGTTGGTATGGATTTCAGCATCAAAATGCAGAAGGGACAGGAATAGCTGCAGACAGAGACAGCACTCAGAAGGCAATAGACAACATGCAAAACAAACTCAACAATGTCATTGACAAAATGAACAAACAATTTGAAGTGGTGAGTCATGAATTTTCAGAAGTGGAAAGCAGAATAAACATGATTAATTCCAAAATTGATGATCAAATAACTGACATATGGGCATACAATGCTGAACTGCTTGTTCTATTGGAAAATCAGAAGACATTAGACGAGCATGATGCTAATGTGAGAAATCTACATGACAGAGTCAGAAGGGTCCTAAGGGAAAATGCAATTGATACAGGAGATGGTTGCTTTGAAATTCTGCACAAATGTGACAACAATTGCATGGACACAATCAGAAATGGGACATACAATCACCAGGAGTATGAGGAAGAAAGCAGAATCGAACGACAGAAAATCAATGGTGTCAAACTTGAGGAGAATTCTACATATAAAATTCTGAGCATCTACAGCAGTGTTGCCTCAAGCTTAGTTCTACTGCTCATGATTATTGGGGGTTTCATTTTCGGGTGTCAAAATGGAAATGTTCGTTGTACTTTCTGTATTTAA
>A_/_H12N5|CY166629|A/American_green-winged_teal/Wisconsin/11OS3425/2011
ATGGAAAAATTCATCATCCTGAGCACTGTTCTGACAGTGAGCGTTGCATATGACAAAATTTGCATTGGATATCAAACAAACAACTCGACTGAAACGGTAAACACACTAATTGAACAAAACGTTCCAGTGACACAAGTGGAGGAACTTGTGCATGGCGGGATTGATCCGATTCTATGTGGAACGGACTTAGGATCACCACTAGTGCTTGATGACTGTTCATTAGAAGGTCTAATTCTGGGCAACCCCAAATGTGATATCTATTTGAATGGCAGAGAATGGTCATACATAGTGGAGAGGCCAAAAGAGATGGAAGGAGTTTGCTACCCAGGATCAATTGAGAACCAGGAAGAGCTGAGATCTCTATTTTCTTCCATCAAAAAATATGAAAGAGTGAAGATGTTTGATTTCACCAAATGGAATGTCACATACACTGGAACCAGCAAGGCCTGCAATAATACATCAAACCAAGGCTCATTCTATAGGAGTATGAGATGGTTGACCTTGAAATCAGGACAATTCCCAGTTCAGACAGATGAGTACAAAAACACAAGAGATTCAGACATTGTGTTCATCTGGGCCATTCACCACCCACCAACATCTGATGAACAAGTAAAATTATATAAAAACCCTGATACTCTCTCCTCAGTCACCACCGATGAGATCAATAGAAGCTTCAAGCCTAATATTGGGCCAAGGCCGCTCGTAAGAGGACAACAGGGGAGAATGGATTACTACTGGGCTGTCCTTAAACCTGGTCAAACTGTCAAAATACAAACCAATGGTAATCTTATTGCCCCAGAATATGGTCATTTAATCACAGGGAAGTCACATGGCAGGATACTCAAGAATAATTTGCCCATAGGACAATGTGTAACTGAATGCCAATTAAATGAGGGTGTAATGAATACAAGCAAACCTTTCCAGAACACTAGTAAGCACTATATTGGGAAATGCCCCAAGTACATACCATCAGGGAGTCTAAAATTGGCAATAGGACTCAGAAATGTCCCACAAGCTCAAGACCGGGGGCTCTTTGGAGCAATTGCAGGCTTCATAGAAGGCGGATGGCCAGGGCTGGTGGCTGGTTGGTATGGGTTTCAGCATCAAAATGCAGAGGGGACAGGCATAGCTGCAGATAGGGACAGCACCCAGAAGGCAATAGACAATATGCAGAACAAACTCAATAATGTCATCGACAAAATGAACAAACAATTCGAAGTGGTGAACCATGAGTTTTCAGAAGTGGAAAGCAGAATAAACATGATTAATTCCAAAATTGATGATCAGATAACTGACATATGGGCATACAATGCTGAATTGCTTGTTCTATTGGAAAATCAAAAGACATTAGATGAGCATGACGCTAATGTCAGGAATTTACATGATAGGATCAGAAGAGTCCTAAGGGAAAATGCAATTGACACAGGAGATGGTTGCTTTGAAATCCTACACAAGTGTGATGACAATTGCATGGAAACAATCAAAAACGGGACATACAATCACAAAGAATATGAGGAAGAAAGCAAAATCGAACGGCAGAAAATCAATGGGGTGAAACTCGAGGAGAATTCTACATATAAAATTCTGAGCATCTACAGCAGCGTTGCCTCAAGCTTAGTTCTACTGCTCATGATTATTGGGGGTTTCATTTTCGGGTGTCAGAATGGAAATGTTCGTTGTACTTTCTGTATTTAA
>A_/_H12N4|CY166939|A/blue-winged_teal/Missouri/11OS2563/2011
ATGGAAAAATTCATCATCCTGAGCACTGTTCTGACAGTGAGCGTTGCATATGACAAAATTTGCATTGGATATCAAACAAACAACTCGACTGAAACAGTAAACACACTAATTGAACAAAACGTTCCAGTGACACAAGTGGAGGAACTCGTGCATGGCGGGATTGATCCGATTCTATGTGGAACGGAATTAGGATCACCACTAGTGCTTGATGACTGTTCATTAGAAGGTCTAATTCTGGGCAACCCCAAATGTGATCTCTATTTGAATGGCAGAGAATGGTCATACATAGTGGAGAGGCCAAAAGAGATGGAAGGAGTTTGCTACCCAGGATCAATTGAAAACCAGGAAGAGCTGAGATCTCTATTTTCTTCCATCAAAAAATATGAAAGAGTGAAGATGTTTGATTTCACCAAATGGAATGTCACATACACTGGAACCAGCAAGGCCTGCAATAATACATCAAACCAAGGCTCATTCTATAGGAGTATAAGATGGTTGACCTTAAAATCAGGACAATTCCCAGTTCAGACAGATGAGTACAAAAACACAAGGGATTCAGACATTGTGTTCACCTGGGCCATTCACCATCCACCAACATCTGATGAACAAGTAAAATTATATAAAAACCCTGATACCCTCTCCTCAGTCACCACCGATGAGATCAATAGGAGCTTCAAGCCTAATATTGGGCCAAGGCCGCTCGTAAGAGGACAACAGGGGAGAATGGATTACTACTGGGCTGTCCTTAAACCTGGTCAAACTGTCAAAATACAAACCAATGGTAATCTTATTGCCCCTGAATATGGTCATTTAATCACAGGGAAGTCACATGGCAGGATACTCAAGAATAATTTGCCCATAGGACAATGTGTAACTGAATGCCAATTAAATGAGGGTGTAATGAATACAAGCAAACCTTTCCAGAACACTAGTAAGCACTATATTGGGAAATGCCCCAAGTACATACCATCAGGAAGTCTAAAATTGGCAATAGGACTCAGAAATGTCCCACAAGCTCAAGATCGGGGGCTCTTTGGAGCAATTGCAGGCTTCATAGAAGGCGGATGGCCAGGACTGGTGGCTGGTTGGTATGGGTTTCAGCATCAAAATGCAGAGGGGACAGGCATAGCTGCAGACAGGGACAGCACTCAGAAGGCTATAGACAATATGCAGAACAAACTCAATAATGTCATCGACAAAATGAACAAACAATTCGAAGTGGTGAACCATGAGTTTTCAGAAGTGGAAAGCAGAATAAACATGATTAATTCCAAAATTGATGATCAGATAACTGACATATGGGCATACAATGCCGAATTGCTTGTTCTATTGGAAAATCAAAAGACATTAGATGAACATGACGCTAATGTCAGGAATTTACATGATAGGATCAGAAGAGTCCTAAGGGAAAATGCAATTGACACAGGAGATGGTTGCTTTGAAATTCTACACAAGTGTGATGACAATTGCATGGAAACAATCAAAAACGGGACATACAATCACAAAGAATATGAGGAAGAAAGCAAAATCGAACGGCAGAAAATCAATGGGGTGAAACTCGAGGAGAATTCTACATATAAAATTCTGAGCATCTACAGCAGCGTTGCCTCAAGCTTAGTTCTACTGCTCATGATTATTGGGGGTTTCATTTTCGGGTGTCAGAATGGAAATGTTCGTTGTACTTTCTGTATTTAA
>A_/_H12N5|CY149620|A/thick-billed_murre/Canada/1813/2011
ATGGAAAAATTCATCATTTTGAGCACTGTCCTGGCAGTGAGCTTTGCATATGACAAAATTTGCATTGGATATCAAACAAACAACTCGACTGACACAGTAAACACACTAATTGAACAAAATGTTCCGGTGACACAAGTGGAAGAACTCGTGCATGGCGGGATTGATCCGATCCTATGTGGAACGGAATTAGGATCACCACTAGTGCTTGATGACTGTTCATTAGAGGGTCTGATTCTGGGCAACCCCAAATGTGATCTCTATTTGAATGGCAGAGAATGGTCATACATAGTGGAGAGGCCAAAAGAGATGGAAGGAATTTGCTACCCAGGATCAATTGAAAACCAGGAAGAGCTGAGATCTCTGTTTTCTTCCATCAAGAAGTATGAAAGAGTGAGGATGTTTGATTTCACCAAATGGAATGTCACATACACTGGAACCAGCAAGGCCTGCAATGATACATCAAACCAAGGCTCATTCTATAGGAGCATGAAATGGTTGACCTTAAAATCAGGACAATTCCCAGTCCAGACAGATGAGTACAAAAACACCAGGGATTCAGACATTGTGTTCACCTGGGCCATTCACCACCCACCAACATCTGATGAACAAGTACAATTATACAAAAACCCTGACACCCTCTCCTCAGTCAACACCGATGAAATCAACAGGAGCTTCAAGCCTAATATTGGGCCAAGGCCGCTCGTAAGGGGACAACAAGGGAGAATGGATTACTACTGGGCTGTTCTTAAACCTGGCCAAACTGTCAAGATACAAACCAATGGTAATCTTATTGCCCCTGAATATGGTCATTTAATCACAGGAAAATCACATGGCAGGATACTCAAGAATAATTTGCCCATAGGAAAATGTGTAACTGAATGCCAATTGAATGAGGGTGTAATGAATACAAGCAAACCTTTTCAGAACACTAGTAAGCACTATATTGGAAAATGCCCCAAGTACATACCATCAGGGAGTCTAAAATTGGCAATAGGACTCAGAAATGTCCCACAAGTTCAAGATCGAGGTCTCTTTGGAGCAATTGCAGGCTTCATAGAAGGCGGATGGCCAGGACTGGTGGCTGGTTGGTATGGATTTCAGCATCAAAATGCAGAGGGGACAGGCATGGCTGCAGACAGAGACAGCACTCAGAAGGCAATAGACAATATGCAGAACAAACTCAATAATGTCATCGACAAAATGAACAAACAATTTGAAGTGGTGAACCATGAGTTTTCAGAAGTGGAAAGCAGAATAAACATGATTAATTCCAAAATTGATGATCAGATAACTGACATATGGGCATACAATGCCGAATTGCTTGTTCTATTGGAAAATCAAAAGACATTAGATGAGCATGACGCTAATGTAAAGAATTTACATGATAGGGTCAGAAGAGTCCTAAGGGGAAATGCAATTGACACAGGAGATGGTTGCTTTGAAATCCTGCACAGGTGTGACGACAATTGCATGGAAACAATCAGAAACGGGACATACAATCATAGAGAATATGAGGAAGAAAGCAAAATCGAACGACAGAAGATAAATGGTGTGAAACTTGAGGAGAATTCTACATATAAAATTCTGAGCATCTACAGCAGTGTTGCCTCAAGCTTAGTTCTACTGCTCATGATTATTGGGGGTTTCATTTTCGGGTGTCAAAATGGAAATGTTCGTTGTACTTTCTGTATTTAA
>A_/_H12N5|CY149612|A/common_eider/Maine/505/2011
ATGGAAAAATTCATCTTGTTAAGCACTGTCCTGGCAGTAAGCCTTGCATATGACAAAATTTGCATTGGATATCAAACAAACAACTCGACCGAAGCGGTAAACACACTAATTGAACAAAATGTTCCGGTGACACAGGTGGAAGAACTCGTGCATAGCGGAATTGATCCAATCCTATGTGAAACGGAACTAGGATCACCATTAGTGCTTGATGACTGTTTATTAGAGGGTCTAATCCTAGGCAATCCCAAATGTGATCTCTATTTGAATGGCAGAGAATGGTCATACATAGTAGAGAGGCCAAAAGAGCTGGAAGGAATTTGCTACCCAGGATCAATCGAGAACCAGGAAGAGCTAAGATCTCTGTTTTCTTCCATCAAAAGATACGAAAGAGTGAAGATGTTTGATTTCACCAAATGGAATGTCACATACACTGGAACCAGTAAGGCCTGCAATGATACATCAAACCAAGGCTCTTTCTATAGGAATATGAAATGGTTGACCTTAAAGTCGGGACAATTCCCAGTCCAGACAGATGAATACAAGAACACCAGAGATTCAGATATTGTATTCACCTGGGCCATTCACCATCCACCAACATCGGATGAACAAGTAAAATTATACAAAAACCCTGATACCCTTTCCTCAGTCACCACTGATGAGATCAATAGGAGCTTCAAGCCTAATATAGGACCAAGGCCACTCGTGAGGGGCCAACAGGGGAGAATGGATTATTACTGGGCAATTCTTAAGCCTGGACAAACTGTCAAAATACAAACCAATGGTAATCTTATTGCACCTGAATATGGTCACTTAATAACAGGGAAATCACATGGCAGGATACTCAGGAATAATTTGCCCATAGGGCAATGTGTGACTGAGTGTCAATTGAACGAGGGTGTGATGAATACAAGCAAACCCTTCCAGAACACTAGTAAACACTATATTGGAAAATGCCCCAAATACATACCATCAGGAAGTCTAAAATTGGCAATAGGACTCAGAAATGTCCCACAAGCTCAAGATCGGGGGCTCTTTGGAGCAATTGCAGGCTTCATAGAAGGCGGATGGCCAGGGTTAGTGGCTGGTTGGTATGGGTTTCAGCATCAAAATGCGGAAGGGACAGGCATAGCTGCAGACAGGGACAGCACTCAGAAGGCAATAGACAATATGCAAAACAAACTCAACAATGTCATCGACAAAATGAACAGACAATTTGAAGTGGTGAACCATGAATTCTCAGAAGTGGAAAGCAGAATAAACATGATTAACTCTAAAATTGATGATCAGATAACTGACATATGGGCATACAATGCAGAACTGCTTGTTCTATTGGAGAATCAGAAGACATTAGATGAGCATGATGCTAATGTAAGGAATCTACATGATAGAGTCAGAAGGGTCCTGAGGGAAAATGCAATCGACACAGGAGATGGTTGCTTTGAAATTCTGCATAAATGTGACAACAATTGCATGGACACAATCAGAAACGGGACATACAACCACAAAGAATATGAGGAAGAAAGCAAAATCGAACGACAGAAAATCAATGGTGTGAAACTTGAGGAGAATTCGACATATAAAATTCTGAGCATCTACAGCAGTGTTGCCTCAAGCTTAGTTCTACTGCTCATGATTATTGGGGGTTTCATTTTCGGGTGTCAAAATGGAAATGTTCGTTGTACTTTCTGTATTTAA
>A_/_H12N5|JX566037|A/mallard/Sweden/100127/2009
ATGGAGAAGTTCATTGTACTGAGTATAATTCTAACAACTGGTCTTGCTTATGATAAGATTTGCATTGGCTATCAGACGAACAACTCAACCGATACGGTAAACACACTAATTGAACAGAATGTCCCGGTCACTCAGGTGGAAGAGCTCGTGCATGGTCAGGTCAATCCGATCCTATGTAGCACAGAACTGGGGTCACCCCTAGTGCTCGACGATTGTTCTCTGGAGGGCTTGATCCTGGGCAATCCCAAATGCGATCTCTATCTGAATGGTAGAGAGTGGTCATACATTGTGGAGAGACCCAAGGAGATGGAAGGAATTTGCTATCCAGGATCAATAGAGAATCAAGAAGAGTTGAGATCATTGTTCTCTTCAATCAAGAAATACGAAAGAGTGAAAATGTTCGACTTCACCAAGTGGAATGTCACCTACACTGGAACAAGCAAAGCCTGCAATAACACCTCAAATCAAGGATCATTCTATAGGAGCATGAGATGGCTCACTTTGAAATCAGGGCAATTCCCAGTGCAAACCGATGAGTACAAAAACACCAGGGATTCGGACATTGTATTCACATGGGCTATTCACCACCCACCCACTTCTGACGAGCAGGTGAAGCTCTACAAGAATCCCGACAGCCTCTCATCGGTCACAACGGATGAAATTAATAGGAGTTTCAGACCTAACATAGGACCACGACCCCTGGTTAGGGGACAGCAAGGGAGGATGGATTATTATTGGGCTGTCCTAAAGCCAGGGCAGACAGTGAAGATACAAACTAATGGAAATCTAATTGCACCTGAATATGGCCACCTAATTACTGGAAAATCACACGGGAGAATACTTAAAAACGACCTGCCAATAGGCCAATGCACGACCGAATGTCAGTTAAATGAAGGAGTGATGAATACCAGCAAACCGTTTCAGAATACCAGCAAGCATTACATTGGGAAATGCCCTAAATATATACCATCGAACAGTTTGAAGCTGGCAATAGGGCTCAGAAATGTTCCCCAGGCCCAAGATCGAGGGCTTTTTGGAGCAATCGCTGGATTCATAGAGGGAGGGTGGCCCGGATTGGTGGCTGGTTGGTATGGGTTCCAACATCAGAACTCTGAGGGAACGGGCATCGCGGCAGACAGGGACAGCACCCAGAAGGCAATGGACAACATGCAGAACAAACTGAACAATGTCATTGACAAAATGAACAAGCAATTTGAAGTGGTAAATCACGAATTTTCGGAGGTTGAAAGTAGAATAAATATGATCAATTCAAAAATTGACGATCAAATAACAGACATATGGGCATATAACGCGGAACTGCTAGTTTTGCTGGAGAATCAAAAGACACTAGACGAGCACGATGCGAATGTCAGGAATCTCCATGACCGAGTCAGAAGAGTATTAAAGGAAAATGCGATAGACACTGGAGATGGGTGTTTTGAAATACTACACAAATGTGATAATGGATGCATGGATACAATTAAGAACGGGACTTACAACCACCAGGAATACGAAGAAGAGAGCAAACTTGAGCGGCAAAGGATTAATGGAGTGAAACTTGAAGAGAATTCTACATACAAAATCTTGAGCATCTACAGCAGTGTTGCCTCAAGCTTAGTATTACTGCTCATGATTATTGGGGGTTTCATTTTCGGATGTCAAAATGGAAATGTTCGTTGTACTTTCTGTATTTAA
>A_/_H12N5|JX566034|A/mallard/Sweden/100103/2009
ATGGAGAAGTTCATTGTACTGAGTATAATTCTAACAACTGGTCTTGCTTATGATAAGATTTGCATTGGCTATCAGACGAACAACTCAACCGATACGGTAAACACACTAATTGAACAGAATGTCCCGGTCACTCAGGTGGAAGAGCTCGTGCATGGTCAGGTCAATCCGATCCTATGTAGCACAGAACTGGGGTCACCCCTAGTGCTCGACGATTGTTCTCTGGAGGGCTTGATCCTGGGCAATCCCAAATGCGATCTCTATCTGAATGGTAGAGAGTGGTCATACATTGTGGAGAGACCCAAGGAGATGGAAGGAATTTGCTATCCAGGATCAATAGAGAATCAAGAAGAGTTGAGATCATTGTTCTCTTCAATCAAGAAATACGAAAGAGTGAAAATGTTCGACTTCACCAAGTGGAATGTCACCTACACTGGAACAAGCAAAGCCTGCAATAACACCTCAAATCAAGGATCATTCTATAGGAGCATGAGATGGCTCACTTTGAAATCAGGGCAATTCCCAGTGCAAACCGATGAGTACAAAAACACCAGGGATTCGGACATTGTATTCACATGGGCTATTCACCACCCACCCACTTCTGACGAGCAGGTGAAGCTCTACAAGAATCCCGACAGCCTCTCATCGGTCACAACGGATGAAATTAATAGGAGTTTCAGACCTAACATAGGACCACGACCCCTGGTTAGGGGACAGCAAGGGAGGATGGATTATTATTGGGCTGTCCTAAAGCCAGGGCAGACAGTGAAGATACAAACTAATGGAAATCTAATTGCACCTGAATATGGCCACCTAATTACTGGAAAATCACACGGGAGAGTACTTAAAAACGACCTGCCAATAGGCCAATGCACGACCGAATGTCAGTTAAATGAAGGAGTGATGAATACCAGCAAACCGTTTCAGAATACCAGCAAGCATTACATTGGGAAATGCCCTAAATATATACCATCGAACAGTTTGAAGCTGGCAATAGGGCTCAGAAATGTTCCCCAGGCCCAAGATCGAGGGCTTTTTGGAGCAATCGCTGGATTCATAGAGGGAGGGTGGCCCGGATTGGTGGCTGGTTGGTATGGGTTCCAACATCAGAACTCTGAGGGAACGGGCATCGCGGCAGACAGGGACAGCACCCAGAAGGCAGTGGACAACATGCAGAACAAACTGAACAATGTCATTGACAAAATGAACAAGCAATTTGAAGTGGTAAATCACGAATTTTCGGAGGTTGAAAGTAGAATAAATATGATCAATTCAAAAATTGACGATCAAATAACAGACATATGGGCATATAACGCGGAACTGCTAGTTTTGCTGGAGAATCAAAAGACACTAGACGAGCACGATGCGAATGTCAGGAATCTCCATGACCGAGTCAGAAGAGTATTAAAGGAAAATGCGATAGACACTGGAGATGGGTGTTTTGAAATACTACACAAATGTGATAATGGATGCATGGATACAATTAAGAACGGGACTTACAACCACCAGGAATACGAAGAAGAGAGCAAACTTGAGCGGCAAAGGATTAATGGAGTGAAACTTGAAGAGAATTCTACATACAAAATCTTGAGCATCTACAGCAGTGTTGCCTCAAGCTTAGTATTACTGCTCATGATTATTGGGGGTTTCATTTTCGGATGTCAAAATGGAAATGTTCGTTGTACTTTCTGTATTTAA
>A_/_H12N5|CY145557|A/ruddy_turnstone/New_Jersey/Sg-00495/2008
ATGGAAAAATTCATCTTTTTGAGCACTGTCCTGGCAGTAAGCCTTGCATATGACAAAATTTGCATTGGATATCAAACAAACAACTCGACTGAAACGGTGAACACACTAATTGAACAAAACGTTCCGGTGACACAAGTGGAAGAACTCGTGCATGGCGGAATTGATCCAATCCTATGTGGAACGGAACTAGGATCACCATTAGTGCTTGATGACTGTTCATTAGAGGGTCTAATCCTAGGCAATCCCAAATGTGATCTCTATTTGAATGGCAGGGAATGGTCATACATAGTAGAGAGACCAAAAGAGATGGAAGGAGTTTGCTACCCAGGATCAATTGAGAACCAGGAAGAGCTGAGATCTCTGTTTTCTTCCATCAAAAAATACGAAAGAGTAAAGATGTTTGATTTCACCAAATGGAATGTCACATACACTGGAACCAGCAAGGCCTGCAATGATACATCAAACCAAGGCTCATTCTATAGAAGTATGAGATGGTTGACCTTAAAATCGGAACAATTCCCAGTCCAGACAGATGAGTACAAGAACACCAGAGATTCAGATATTGTATTCACCTGGGCCATTCACCATCCACCAACATCTGATGAGCAAGTAAAATTATACAAGAATCCTGATACCCTTTCCTCAGTCACCACTGATGAGATCAATAGGAGCTTCAAGCCTAATATAGGGCCAAGGCCACTCGTGAGGGGTCAACAGGGGAGAATGGATTATTACTGGGCAGTCCTTAAACCTGGACAAACTGTCAAAATACAAACCAATGGTAATCTTATTGCACCTGAATATGGTCACTTAATAACAGGGAAATCACATGGCAGGATACTCAAGAATAATTTGCCCATAGGACAATGCGTAACTGAGTGCCAATTGAACGAGGGTGTGATGAATACAAGCAAACCTTTCCAGAACACTAGTAAGCACTATATCGGGAAATGCCCCAAATACATACCATCAGGAAGTCTAAAATTGGCAATAGGACTCAGAAATGTCCCACAAGCTCAAAATCGGGGGCTCTTTGGAGCAATTGCAGGCTTCATAGAAGGCGGATGGCCAGGGTTAGTGGCTGGTTGGTATGGGTTTCAGCATCAAAATGCGGAGGGGACAGGCATAGCTGCAGACAGGGACAGCACTCAGAAAGCAATAGACAATATGCAAAACAAACTCAACAATGTCATCGACAAAATGAACAAACAATTTGAAGTGGTGAACCATGAATTTTCAGAAGTGGAAAGCAGAATAAACATGATTAACTCCAAAATTGATGATCAGATAACTGATATATGGGCATACAATGCTGAACTGCTTGTTCTATTGGAGAATCAGAAGACATTAGATGAGCATGATGCTAATGTAAGGAATCTGCATGATAGAATCAGAAGAGTTCTGAGGGAAAATGCAATCGACACAGGAGATGGTTGCTTTGAAATTCTACATAAATGTGATAACAATTGCATGGACACAATCAGAAACGGGACATACAACCACAAAGAGTATGAGGAAGAAAGCAAAATCGAACGACAGAAAATCAATGGTGTGAAACTTGAGGAGAATTCGACATATAAAATTCTGAGCATCTACAGCAGTGTTGCCTCAAGCTTAGTTCTACTGCTCATGATTATTGGGGGTTTCATTTTCGGGTGTCAAAATGGAAATGTTCGTTGTACTTTCTGTATTTAA
>A_/_H12N5|CY145549|A/ruddy_turnstone/New_Jersey/Sg-00484/2008
ATGGAAAAATTCATCTTTTTGAGCACTGTCCTGGCAGTAAGCCTTGCATATGACAAAATTTGCATTGGATATCAAACAAACAACTCGACTGAAACGGTGAACACACTAATTGAACAAAACGTTCCGGTGACACAAGTGGAAGAACTCGTGCATGGCGGAATTGATCCAATCCTATGTGGAACGGAACTAGGATCACCATTAGTGCTTGATGACTGTTCATTAGAGGGTATAATCCTAGGCAATCCCAAATGTGATCTCTATTTGAATGGCAGGGAATGGTCATACATAGTAGAGAGACCAAAAGAGATGGAAGGAGTTTGCTACCCAGGATCAATTGAGAACCAGGAAGAGCTGAGATCTCTGTTTTCTTCCATCAAAAAATACGAAAGAGTAAAGATGTTTGATTTCACCAAATGGAATGTCACATACACTGGAACCAGCAAGGCCTGCAATGATACATCAAACCAAGGCTCATTCTATAGGAGTATGAGATGGTTGACCTTAAAATCGGAACAATTCCCAGTCCAGACAGATGAGTACAAGAACACCAGAGATTCAGATATTGTATTCACCTGGGCCATTCACCATCCACCAACATCTGATGAGCAAGTAAAATTATACAAGAATCCTGATACCCTTTCCTCAGTCACCACTGATGAGATCAATAGGAGCTTCAAGCCTAATATAGGGCCAAGGCCACTCGTGAGGGGTCAACAGGGGAGAATGGATTATTACTGGGCAGTCCTTAAACCTGGACAAACTGTCAAAATACAAACCAATGGTAATCTTATTGCACCTGAATATGGTCACTTAATAACAGGGAAATCACATGGCAGGATACTCAAGAATAATTTGCCCATAGGACAATGCGTAACTGAGTGCCAATTGAACGAGGGTGTGATGAATACAAGCAAACCTTTCCAGAACACTAGTAAGCACTATATCGGGAAATGCCCCAAATACATACCATCAGGAAGTCTAAAATTGGCAATAGGACTCAGAAATGTCCCACAAGCTCAAAATCGGGGGCTCTTTGGAGCAATTGCAGGCTTCATAGAAGGCGGATGGCCAGGGTTAGTGGCTGGTTGGTATGGGTTTCAGCATCAAAATGCGGAGGGGACAGGCATAGCTGCAGACAGGGACAGCACTCAGAAAGCAATAGACAATATGCAAAACAAACTCAACAATGTCATCGACAAAATGAACAAACAATTTGAAGTGGTGAACCATGAATTTTCAGAAGTGGAAAGCAGAATAAACATGATTAACTCCAAAATTGATGATCAGATAACTGATATATGGGCATACAATGCTGAACTGCTTGTTCTATTGGAGAATCAGAAGACATTAGATGAGCATGATGCTAATGTAAGGAATCTGCATGATAGAATCAGAAGAGTTCTGAGGGAAAATGCAATCGACACAGGAGATGGTTGCTTTGAAATTCTACATAAATGTGATAACAATTGCATGGACACAATCAGAAACGGGACATACAACCACAAAGAGTATGAGGAAGAAAGCAAAATCGAACGACAGAAAATCAATGGTGTGAAACTTGAGGAGAATTCGACATATAAAATTCTGAGCATCTACAGCAGTGTTGCTTCAAGCTTAGTTCTACTGCTCATGATTATTGGGGGTTTCATTTTCGGGTGTCAAAATGGAAATGTTCGTTGTACTTTCTGTATTTAA
>A_/_H12N5|CY145541|A/red_knot/New_Jersey/Sg-00483/2008
ATGGAAAAATTCATCTTTTTGAGCACTGTCCTGGCAGTAAGCCTTGCATATGACAAAATTTGCATTGGATATCAAACAAACAACTCGACTGAAACGGTGAACACACTAATTGAACAAAACGTTCCGGTGACACAAGTGGAAGAACTCGTGCATGGCGGAATTGATCCAATCCTATGTGGAACGGAACTAGGATCACCATTAGTGCTTGATGACTGTTCATTAGAGGGTCTAATCCTAGGCAATCCCAAATGTGATCTCTATTTGAATGGCAGGGAATGGTCATACATAGTAGAGAGACCAAAAGAGATGGAAGGAGTTTGCTACCCAGGATCAATTGAGAACCAGGAAGAGCTGAGATCTCTGTTTTCTTCCATCAAAAAATACGAAAGAGTAAAGATGTTTGATTTCACCAAATGGAATGTCACATACACTGGAATCAGCAAGGCCTGCAATGATACATCAAACCAAGGCTCATTCTATAGGAGTATGAGATGGTTGACCTTAAAATTGGGACAATTCCCAGTCCAGACAGATGAGTACAAGAACACCAGAGATTCAGATATTGTATTCACCTGGGCCATTCACCATCCACCAACATCTGATGAGCAAGTAAAATTATACAAGAATCCTGATACCCTTTCCTCAGTCACCACTGATGAGATCAATAGGAGCTTCAAGCCTAATATAGGGCCAAGGCCACTCGTGAGGGGTCAACAGGGGAGAATGGATTATTACTGGGCAGTCCTTAAACCTGGACAAACTGTCAAAATACAAACCAATGGTAATCTTATTGCACCTGAATATGGTCACTTAATAACAGGGAAATCACATGGCAGGATACTCAAGAATAATTTGCCCATAGGACAATGCGTAACTGAGTGCCAATTGAACGAGGGTGTGATGAATACAAGCAAACCTTTCCAGAACACTAGTAAGCACTATATCGGGAAATGCCCCAAATACATACCATCAGGAAGTCTAAAATTGGCAATAGGACTCAGAAATGTCCCACAAGCTCAAAATCGGGGGCTCTTTGGAGCAATTGCAGGCTTCATAGAAGGCGGATGGCCAGGGTTAGTGGCTGGTTGGTATGGGTTTCAGCATCAAAATGCGGAGGGGACAGGCATAGCTGCAGACAGGGACAGCACTCAGAAAGCAATAGACAATATGCAAAACAAACTCAACAATGTCATCGACAAAATGAACAAACAATTTGAAGTGGTGAACCATGAATTTTCAGAAGTGGGAAGCAGAATAAACATGATTAACTCCAAAATTGATGATCAGATAACTGATATATGGGCATACAATGCTGAACTGCTTGTTCTATTGGAGAATCAGAAGACATTAGATGAGCATGATGCTAATGTAAGGAATCTGCATGATAGAATCAGAAGAGTTCTGAGGGAAAATGCAATCGACACAGGAGATGGTTGCTTTGAAATTCTACATAAATGTGATAACAATTGCATGGACACAATCAGAAACGGGACATACAACCACAAAGAGTATGAGGAAGAAAGCAAAATCGAACGACAGAAAATCAATGGTGTGAAACTTGAGGAGAATTCGACATATAAAATTCTGAGCATCTACAGCAGTGTTGCCTCAAGCTTAGTTCTACTGCTCATGATTATTGGGGGTTTCATTTTCGGGTGTCAAAATGGAAATGTTCGTTGTACTTTCTGTATTTAA
>A_/_H12N5|CY145533|A/ruddy_turnstone/New_Jersey/Sg-00481/2008
ATGGAAAAATTCATCTTTTTGAGCACTGTCCTGGCAGTAAGCCTTGCATATGACAAAATTTGCATTGGATATCAAACAAACAACTCGACTGAAACGGTGAACACACTAATTGAACAAAACGTTCCGGTGACACAAGTGGAAGAACTCGTGCATGGCGGAATTGATCCAATCCTATGTGGAACGGAACTAGGATCACCATTAGTGCTTGATGACTGTTCATTAGAGGGTCTAATCCTAGGCAATCCCAAATGTGATCTCTATTTGAATGGCAGGGAATGGTCATACATAGTAGAGAGACCAAAAGAGATGGAAGGAGTTTGCTACCCAGGATCAATTGAGAACCAGGAAGAGCTGAGATCTCTGTTTTCTTCCATCAAAAAATACGAAAGAGTAAAGATGTTTGATTTCACCAAATGGAATGTCACATACACTGGAACCAGCAAGGCCTGCAATGATACATCAAACCAAGGCTCATTCTATAGGAGTATGAGATGGTTGACCTTAAAATCGGAACAATTCCCAGTCCAGACAGATGAGTACAAGAACACCAGAGATTCAGATATTGTATTCACCTGGGCCATTCACCATCCACCAACATCTGATGAGCAAGTAAAATTATACAAGAATCCTGATACCCTTTCCTCAGTCACCACTGATGAGATCAATAGGAGCTTCAAGCCTAATATAGGGCCAAGGCCACTCGTGAGGGGTCAACAGGGGAGAATGGATTATTACTGGGCAGTCCTTAAACCTGGACAAACTGTCAAAATACAAACCAATGGTAATCTTATTGCACCTGAATATGGTCACTTAATAACAGGGAAATCACATGGCAGGATACTCAAGAATAATTTGCCCATAGGACAATGCGTAACTGAGTGCCAATTGAACGAGGGTGTGATGAATACAAGCAAACCTTTCCAGAACACTAGTAAGCACTATATCGGGAAATGCCCCAAATACATACCATCAGGAAGTCTAAAATTGGCAATAGGACTCAGAAATGTCCCACAAGCTCAAAATCGGGGGCTCTTTGGAGCAATTGCAGGCTTCATAGAAGGCGGATGGCCAGGGTTAGTGGCTGGTTGGTATGGGTTTCAGCATCAAAATGCGGAGGGGACAGGCATAGCTGCAGACAGGGACAGCACTCAGAAAGCAATAGACAATATGCAAAACAAACTCAACAATGTCATCGACAAAATGAACAAACAATTTGAAGTGGTGAACCATGAATTTTCAGAAGTGGAAATCAGAATAAACATGATTAACTCCAAAATTGATGATCAGATAACTGATATATGGGCATACAATGCTGAACTGCTTGTTCTATTGGAGAATCAGAAGACATTAGATGAGCATGATGCTAATGTAAGGAATCTGCATGATAGAATCAGAAGAGTTCTGAGGGAAAATGCAATCGACACAGGAGATGGTTGCTTTGAAATTCTACATAAATGTGATAACAATTGCATGGACACAATCAGAAACGGGACATACAACCACAAAGAGTATGAGGAAGAAAGCAAAATCGAACGACAGAAAATCAATGGTGTGAAACTTGAGGAGAATTCGACATATAAAATTCTGAGCATCTACAGCAGTGTTGCCTCAAGCTTAGTTCTACTGCTCATGATTATTGGGGGTTTCATTTTCGGGTGTCAAAATGGAAATGTTCGTTGTACTTTCTGTATTTAA
>A_/_H12N5|CY145461|A/ruddy_turnstone/New_Jersey/Sg-00560/2008
ATGGAAAAATTCATCTTTTTGAGCACTGTCCTGGCAGTAAGCCTTGCATATGACAAAATTTGCATTGGATATCAAACAAACAACTCGACTGAAACGGTGAACACACTAATTGAACAAAACGTTCCGGTGACACAAGTGGAAGAACTCGTGCATGGCGGAATTGATCCAATCCTATGTGGAACGGAACTAGGATCACCATTAGTGCTTGATGACTGTTCATTAGAGGGTCTAATCCTAGGCAATCCCAAATGTGATCTCTATTTGAATGGCAGGGAATGGTCATACATAGTAGAGAGACCAAAAGAGATGGAAGGAGTTTGCTACCCAGGATCAATTGAGAACCAGGAAGAGCTGAGATCTCTGTTTTCTTCCATCAAAAAATACGAAAGAGTAAAGATGTTTGATTTCACCAAATGGAATGTCACATACACTGGAACCAGCAAGGCCTGCAATGATACATCAAACCAAGGCTCATTCTATAGGAGTATGAGATGGTTGACCTTAAAATCGGAACAATTCCCAGTCCAGACAGATGAGTACAAGAACACCAGAGATTCAGATATTGTATTCACCTGGGCCATTCACCATCCACCAACATCTGATGAGCAAGTAAAATTATACAAGAATCCTGATACCCTTTCCTCAGTCACCACTGATGAGATCAATAGGAGCTTCAAGCCTAATATAGGGCCAAGGCCACTCGTGAGGGGTCAACAGGGGAGAATGGATTATTACTGGGCAGTCCTTAAACCTGGACAAACTGTCAAAATACAAACCAATGGTAATCTTATTGCACCTGAATATGGTCACTTAATAACAGGGAAATCACATGGCAGGATACTCAAGAATAATTTGCCCATAGGACAATGCGTAACTGAGTGCCAATTGAACGAGGGTGTGATGAATACAAGCAAACCTTTCCAGAACACTAGTAAGCACTATATCGGGAAATGCCCCAAATACATACCATCAGGAAGTCTAAAATTGGCAATAGGACTCAGAAATGTCCCACAAGCTCAAAATCGGGGGCTCTTTGGAGCAATTGCAGGCTTCATAGAAGGCGGATGGCCAGGGTTAGTGGCTGGTTGGTATGGGTTTCAGCATCAAAATGCGGAGGGGACAGGCATAGCTGCAGACAGGGACAGCACTCAGAAAGCAATAGACAATATGCAAAACAAACTCAACAATGTCATCGACAAAATGTACAAACAATTTGAAGTGGTGAACCATGAATTTTCAGAAGTGGAAAGCAGAATAAACATGATTAACTCCAAAATTGATGATCAGATAACTGATATATGGGCATACAATGCTGAACTGCTTGTTCTATTGGAGAATCAGAAGACATTAGATGAGCATGATGCTAATGTAAGGAATCTGCATGATAGAACCAGAAGAGTTCTGAGGGAAAATGCAATCGACACAGGAGATGGTTGCTTTGAAATTCTACATAAATGTGATAACAATTGCATGGACACAATCAGAAACGGGACATACAACCACAAAGAGTATGAGGAAGAAAGCAAAATCGAACGACAGAAAATCAATGGTGTGAAACTTGAGGAGAATTCGACATATAAAATTCTGAGCATCTACAGCAGTGTTGCCTCAAGCTTAGTTCTACTGCTCATGATTATTGGGGGTTTCATTTTCGGGTGTCAAAATGGAAATGTTCGTTGTACTTTCTGTATTTAA
>A_/_H12N5|CY145265|A/ruddy_turnstone/New_Jersey/Sg-00530/2008
ATGGAAAAATTCATCTTTTTGAGCACTGTCCTGGCAGTAAGCCTTGCATATGACAAAATTTGCATTGGATATCAAACAAACAACTCGACTGAAACGGTGAACACACTAATTGAACAAAACGTTCCGGTGACACAAGTGGAAGAACTCGTGCATGGCGGAATTGATCCAATCCTATGTGGAACGGAACTAGGATCACCATTAGTGCTTGATGACTGTTCATTAGAGGGTCTAATCCTAGGCAATCCCAAATGTGATCTCTATTTGAATGGCAGAGAATGGTCATACATAGTAGAGAGACCAAAAGAGATGGAAGGAGTTTGCTACCCAGGATCAATTGAGAACCAGGAAGAGCTGAGATCTCTGTTTTCTTCCATCAAAAAATACGAAAGAGTAAAGATGTTTGATTTCACCAAATGGAATGTCACATACACTGGAACCAGCAAGGCCTGCAATGATACATCAAACCAAGGCTCATTCTATAGGAGTATGAGATGGTTGACCTTAAAATTGGGACAATTCCCAGTCCAGACAGATGAGTACAAGAACACCAGAGATTCAGATATTGTATTCACCTGGGCCATTCACCATCCACCAACATCTGATGAGCAAGTAAAATTATACAAGAATCCTGATACCCTTTCCTCAGTCACCACTGATGAGATCAATAGGAGCTTCAAGCCTAATATAGGGCCAAGGCCACTCGTGAGGGGTCAACAGGGGAGAATGGATTATTACTGGGCAGTCCTTAAACCTGGACAAACTGTCAAAATACAAACCAATGGTAATCTTATTGCACCTGAATATGGTCATTTAATAACAGGGAAATCACATGGCAGGATACTCAAGAATAATTTGCCCATAGGACAATGCGTAACTGAGTGCCAATTGAACGAGGGTGTGATGAATACAAGCAAACCTTTCCAGAACACTAGTAAGCACTATATCGGGAAATGCCCCAAATACATACCATCAGGAAGTCTAAAATTGGCAATAGGACTCAGAAATGTCCCACAAGCTCAAAATCGGGGGCTCTTTGGAGCAATTGCAGGCTTCATAGAAGGCGGATGGCCAGGGTTAGTGGCTGGTTGGTATGGGTTTCAGCATCAAAATGCGGAGGGGACAGGCATAGCTGCAGACAGGGACAGCACTCAGAAAGCAATAGACAATATGCAAAACAAACTCAACAACGTCATCGACAAAATGAACAAACAATTTGAAGTGGTGAACCATGAATTTTCAGAAGTGGAAAGCAGAATAAACATGATTAACTCCAAAATTGATGATCAGATAACTGATATATGGGCATACAATGCTGAACTGCTTGTTCTATTGGAGAATCAGAAGACATTAGATGAGCATGATGCTAATGTAAGGAATCTGCATGAGAGAATCAGAAGAGTTCTGAGGGAAAATGCAATCGACACAGGAGATGGTTGCTTTGAAATTCTACATAAATGTGATAACAATTGCATGGACACAATCAGAAACGGGACATACAACCACAAAGATTATGAGGAAGAAAGCAAAATCGAACGACAGAAAATCAATGGTGTGAAACTTGAGGAGAATTCGACATATAAAATTCTGAGCATCTACAGCAGTGTTGCCTCAAGCTTAGTTCTACTGCTCATGATTATTGGGGGTTTCATTTTCGGGTGTCAAAATGGAAATGTTCGTTGTACTTTCTGTATTTAA
>A_/_H12N5|CY145120|A/ruddy_turnstone/New_Jersey/Sg-00509/2008
ATGGAAAAATTCATCTTTTTGAGCACTGTCCTGGCAGTAAGCCTTGCATATGACAAAATTTGCATTGGATATCAAACAAACAACTCGACTGAAACGGTGAACACACTAATTGAACAAAACGTTCCGGTGACACAAGTGGAAGAACTCGTGCATGGCGGAATTGATCCAATCCTATGTGGAACGGAACTAGGATCACCATTAGTGCTTGATGACTGTTCATTAGAGGGTCTAATCCTAGGCAATCCCAAATGTGATCTCTATTTGAATGGCAGGGAATGGTCATACATAGTAGAGAGACCAAAAGAGATGGAAGGAGTTTGCTACCCAGGATCAATTGAGAACCAGGAAGAGCTGAGATCTCTGTTTTCTTCCATCAAAAAATACGAAAGAGTAAAGATGTTTGATTTCACCAAATGGAATGTCACATACACTGGAACCAGCAAGGCCTGCAATGATACATCAAACCAAGGCTCATTCTATAGGAGTATGAGATGGTTGACCTTAAAATCGGAACAATTCCCAGTCCAGACAGATGAGTACAAGAACACCAGAGATTCAGATATTGTATTCACCTGGGCCATTCACCATCCACCAACATCTGATGAGCAAGTAAAATTATACAGGAATCCTGATACCCTTTCCTCAGTCACCACTGATGAGATCAATAGGAGCTTCAAGCCTAATATAGGGCCAAGGCCACTCGTGAGGGGTCAACAGGGGAGAATGGATTATTACTGGGCAGTCCTTAAACCTGGACAAACTGTCAAAATACAAACCAATGGTAATCTTATTGCACCTGAATATGGTCACTTAATAACAGGGAAATCACATGGCAGGATACTCAAGAATAATTTGCCCATAGGACAATGCGTAACTGAGTGCCAATTGAACGAGGGTGTGATGAATACAAGCAAACCTTTCCAGAACACTAGTAAGCACTATATCGGGAAATGCCCCAAATACATACCATCAGGAAGTCTAAAATTGGCAATAGGACTCAGAAATGTCCCACAAGCTCAAAATCGGGGGCTCTTTGGAGCAATTGCAGGCTTCATAGAAGGCGGATGGCCAGGGTTAGTGGCTGGTTGGTATGGGTTTCAGCATCAAAATGCGGAGGGGACAGGCATAGCTGCAGACAGGGACAGCACTCAGAAAGCAATAGACAATATGCAAAACAAACTCAACAATGTCATCGACAAAATGAACAAACAATTTGAAGTGGTGAACCATGAATTTTCAGAAGTGGAAAGCAGAATAAACATGATTAACTCCAAAATTGATGATCAGATAACTGATATATGGGCATACAATGCTGAACTGCTTGTTCTATTGGAGAATCAGAAGACATTAGATGAGCATGATGCTAATGTAAGGAATCTGCATGATAGAATCAGAAGAGTTCTGAGGGAAAATGCAATCGACACAGGAGATGGTTGCTTTGAAATTCTACATAAATGTGATAACAATTGCATGGACACAATCAGAAACGGGACATACAACCACAAAGAGTATGAGGAAGAAAGCAAAATCGAACGACAGAAAATCAATGGTGTGAAACTTGAGGAGAATTCGACATATAAAATTCTGAGCATCTACAGCAGTGTTGCCTCAAGCTTAGTTCTACTGCTCATGATTATTGGGGGTTTCATTTTCGGGTGTCAAAATGGAAATGTTCGTTGTACTTTCTGTATTTAA
>A_/_H12N5|CY145078|A/ruddy_turnstone/New_Jersey/Sg-00501/2008
ATGGAAAAATTCATCTTTTTGAGCACTGTCCTGGCAGTAAGCCTTGCATATGACAAAATTTGCATTGGATATCAAACAAACAACTCAACTGAAACGGTGAACACACTAATTGAACAAAACGTTCCGGTGACACAAGTGGAAGAACTCGTGCATGGCGGAATTGATCCAATCCTATGTGGAACGGAACTAGGATCACCATTAGTGCTTGATGACTGTTCATTAGAGGGTCTAATCCTAGGCAATCCCAAATGTGATCTCTATTTGAATGGCAGGGAATGGTCATACATAGTAGAGAGACCAAAAGAGATGGAAGGAGTTTGCTACCCAGGATCAATTGAGAACCAGGAAGAGCTGAGATCTCTGTTTTCTTCCATCAAAAAATACGAAAGAGTAAAGATGTTTGATTTCACCAAATGGAATGTCACATACACTGGAACCAGCAAGGCCTGCAATGATACATCAAACCAAGGCTCATTCTATAGGAGTATGAGATGGTTGACCTTAAAATCGGAACAATTCCCAGTCCAGACAGATGAGTACAAGAACACCAGAGATTCAGATATTGTATTCACCTGGGCCATTCACCATCCACCAACATCTGATGAGCAAGTAAAATTATACAAGAATCCTGATACCCTTTCCTCAGTCACCACTGATGAGATCAATAGGAGCTTCAAGCCTAATATAGGGCCAAGGCCACTCGTGAGGGGTCAACAGGGGAGAATGGATTATTACTGGGCAGTCCTTAAACCTGGACAAACTGTCAAAATACAAACCAATGGTAATCTTATTGCACCTGAATATGGTCACTTAATAACAGGGAAATCACATGGCAGGATACTCAAGAATAATTTGCCCATAGGACAATGCGTAACTGAGTGCCAATTGAACGAGGGTGTGATGAATACAAGCAAACCTTTCCAGAACACTAGTAAGCACTATATCGGGAAATGCCCCAAATACATACCATCAGGAAGTCTAAAATTGGCAATAGGACTCAGAAATGTCCCACAAGCTCAAAATCGGGGGCTCTTTGGAGCAATTGCAGGCTTCATAGAAGGCGGATGGCCAGGGTTAGTGGCTGGTTGGTATGGGTTTCAGCATCAAAATGCGGAGGGGACAGGCATAGCTGCAGACAGGGACAGCACTCAGAAAGCAATAGACAATATGCAAAACAAACTCAACAATGTCATCGACAAAATGAACAAACAATTTGAAGTGGTGAACCATGAATTTTCAGAAGTGGAAAGCAGAATAAACATGATTAACTCCAAAATTGATGATCAGATAACTGATATATGGGCATACAATGCTGAACTGCTTGTTCTATTGGAGAATCAGAAGACATTAGATGAGCATGATGCTAATGTAAGGAATCTGCATGATAGAATCAGAAGAGTTCTGAGGGAAAATGCAATCGACACAGGAGATGGTTGCTTTGAAATTCTACATAAATGTGATAACAATTGCATGGACACAATCAGAAACGGGACATACAACCACAAAGAGTATGAGGAAGAAAGCAAAATCGAACGACAGAAAATCAATGGTGTGAAACTTGAGGAGAATTCGACATATAAAATTCTGAGCATCTACAGCAGTGTTGCCTCAAGCTTAGTTCTACTGCTCATGATTATTGGGGGTTTCATTTTCGGGTGTCAAAATGGAAATGTTCGTTGTACTTTCTGTATTTAA
>A_/_H12N5|CY145070|A/ruddy_turnstone/New_Jersey/Sg-00497/2008
ATGGAAAAATTCATCTTTTTGAGCACTGTCCTGGCAGTAAGCCTTGCATATGACAAAATTTGCATTGGATATCAAACAAACAACTCGACTGAAACGGTGAACACACTAATTGAACAAAACGTTCCGGTGACACAAGTGGAAGAACTCGTGCATGGCGGAATTGATCCAATCCTATGTGGAACGGAACTAGGATCACCATTAGTGCTTGATGACTGTTCATTAGAGGGTCTAATCCTAGGCAATCCCAAATGTGATCTCTATTTGAATGGCAGGGAATGGTCATACATAGTAGAGAGACCAAAAGAGATGGAAGGAGTTTGCTACCCAGGATCAATTGAGAACCAGGAAGAGCTGAGATCTCTGTTTTCTTCCATCAAAAAATACGAAAGAGTAAAGATGTTTGATTTCACCAAATGGAATGTCACATACACTGGAACCAGCAAGGCCTGCAATGATACATCAAACCAAGGCTCATTCTATAGGAGTATGAGATGGTTGACCTTAAAATCGGAACAATTCCCAGTCCAGACAGATGAGTACAAGAACACCAGAGATTCAGATATTGTATTCATCTGGGCCATTCACCATCCACCAACATCTGATGAGCAAGTAAAATTATACAAGAATCCTGATACCCTTTCCTCAGTCACCACTGATGAGATCAATAGGAGCTTCAAGCCTAATATAGGGCCAAGGCCACTCGTGAGGGGTCAACAGGGGAGAATGGATTATTACTGGGCAGTCCTTAAACCTGGACAAACTGTCAAAATACAAACCAATGGTAATCTTATTGCACCTGAATATGGTCACTTAATAACAGGGAAATCACATGGCAGGATACTCAAGAATAATTTGCCCATAGGACAATGCGTAACTGAGTGCCAATTGAACGAGGGTGTGATGAATACAAGCAAACCTTTCCAGAACACTAGTAAGCACTATATCGGGAAATGCCCCAAATACATACCATCAGGAAGTCTAAAATTGGCAATAGGACTCAGAAATGTCCCACAAGCTCAAAATCGGGGGCTCTTTGGAGCAATTGCAGGCTTCATAGAAGGCGGATGGCCAGGGTTAGTGGCTGGTTGGTATGGGTTTCAGCATCAAAATGCGGAGGGGACAGGCATAGCTGCAGACAGGGACAGCACTCAGAAAGCAATAGACAATATGCAAAACAAACTCAACAATGTCATCGACAAAATGAACAAACAATTTGAAGTGGTGAACCATGAATTTTCAGAAGTGGAAAGCAGAATAAACATGATTAACTCCAAAATTGATGATCAGATAACTGATATATGGGCATACAATGCTGAACTGCTTGTTCTATTGGAGAATCAGAAGACATTAGATGAGCATGATGCTAATGTAAGGAATCTGCATGATAGAATCAGAAGAGTTCTGAGGGAAAATGCAATCGACACAGGAGATGGTTGCTTTGAAATTCTACATAAATGTGATAACAATTGCATGGACACAATCAGAAACGGGACATACAACCACAAAGAGTATGAGGAAGAAAGCAAAATCGAACGACAGAAAATCAATGGTGTGAAACTTGAGGAGAATTCGACATATAAAATTCTGAGCATCTACAGCAGTGTTGCTTCAAGCTTAGTTCTACTGCTCATGATTATTGGGGGTTTCATTTTCGGGTGTCAAAATGGAAATGTTCGTTGTACTTTCTGTATTTAA
>A_/_H12N5|CY145005|A/ruddy_turnstone/New_Jersey/Sg-00488/2008
ATGGAAAAATTCATCTTTTTGAGCACTGTCCTGGCAGTAAGCCTTGCATATGACAAAATTTGCATTGGATATCAAACAAACAACTCGACTGAAACGGTGAACACACTAATTGAACAAAACGTTCCGGTGACACAAGTGGAAGAACTCGTGCATGGCGGAATTGATCCAATCCTATGTGGAACGGAACTAGGATCACCATTAGTGCTTGATGACTGTTCATTAGAGGGTCTAATCCTAGGCAATCCCAAATGTGATCTCTATTTGAATGGCAGGGAATGGTCATACATAGTAGAGAGACCAAAAGAGATGGAAGGAGTTTGCTACCCAGGATCAATTGAGAACCAGGAAGAGCTGAGATCTCTGTTTTCTTCCATCAAAAAATACGAAAGAGTAAAGATGTTTGATTTCACCAAATGGAATGTCACATACACTGGAACCAGCAAGGCCTGCAATGATACATCAAACCAAGGCTCATTCTATAGGAGTATGAGATGGTTGACCTTAAAATCGGAACAATTCCCAGTCCAGACAGATGAGTACAAGAACACCAGAGATTCAGATATTGTATTCACCTGGGCCATTCACCATCCACCAACATCTGATGAGCAAGTAAAATTATACAAGAATCCTGATACCCTTTCCTCAGTCACCACTGATGAGATCAATAGGAGCTTCAAGCCTAATATAGGGCCAAGGCCACTCGTGAGGGGTCAACAGGGGAGAATGGATTATTACTGGGCAGTCCTTAAACCTGGACAAACTGTCAAAATACAAACCAATGGTAATCTTATTGCACCTGAATATGGTCACTTAATAACAGGGAAATCACATGGCAGGATACTCAAGAATAATTTGCCCATAGGACAATGCGTAACTGAGTGCCAATTGAACGAGGGTGTGATGAATACAAGCAAACCTTTCCAGAACACTAGTAAGCACTATATCGGGAAATGCCCCAAATACATACCATCAGGAAGTCTAAAATTGGCAATAGGACTCAGAAATGTCCCACAAGCTCAAAATCGGGGGCTCTTTGGAGCAATTGCAGGCTTCATAGAAGGCGGATGGCCAGGGTTAGTGGCTGGTTGGTATGGGTTTCAGCATCAAAATGCGGAGGGGACAGGCATAGCTGCAGACAGGGACAGCACTCAGAAAGCAATAGACAATATGCAAAACAAACTCAACAATGTCATCGACAAAATGAACAAACAATTTGAAGTGGTGAACCATGAATTTTCAGAAGTGGAAAGCAGAATAAACATGATTAACTCCAAAATTAATGATCAGATAACTGATATATGGGCATACAATGCTGAACTGCTTGTTCTATTGGAGAATCAGAAGACATTAGATGAGCATGATGCTAATGTAAGGAATCTGCATGATAGAATCAGAAGAGTTCTGAGGGAAAATGCAATCGACACAGGAGATGGTTGCTTTGAAATTCTACATAAATGTGATAACAATTGCATGGACACAATCAGAAACGGGACATACAACCACAAAGAGTATGAGGAAGAAAGCAAAATCGAACGACAGAAAATCAATGGTGTGAAACTTGAGGAGAATTCGACATATAAAATTCTGAGCATCTACAGCAGTGTTGCCTCAAGCTTAGTTCTACTGCTCATGATTATTGGGGGTTTCATTTTCGGGTGTCAAAATGGAAATGTTCGTTGTACTTTCTGTATTTAA
>A_/_H12N7|CY144836|A/sanderling/New_Jersey/471580/2001
ATGGAAAAATTCATCATTTTGAGCACTGTCCTGGCAGTAAGCCTTGCATATGACAAAATTTGCATTGGATATCAAACAAACAACTCGACTGAAACGGTGAACACACTAATTGAACAAAATGTTCCGGTGACACAAGTGGAAGAACTCGTGCATGGCGGAATTGACCCGATCCTATGTGGAACGGAATTAGGACCACCACTAGTGCTCGATGACTGTTCATTAGAGGGTCTAATTCTGGGCAATCCCAAATGTGATCTATATTTGAATGGCAGAGAATGGTCATACATAGTAGAGAGGCCAAAAGAGATGGAAGGAATTTGCTATCCAGGATCAATTGAAAACCAGGAGGAGCTAAGATCTCTGTTTTCTTCCATCAAAAAGTATGAAAGAGTGAAGATGTTTGATTTCACCAAATGGAATGTCACATACACTGGGACCAGCAAGGCATGCAATGACATATCAAACCAAGGCTCATTCTATAGGAGCATGAGATGGTTGACATTAAAGTCAGGACAATTCCCAGTCCAGACAGATGAGTACAAGAACACCAGAGATTCAGACATTGTATTTACATGGGCCATTCACCACCCACCAACATCTGATGAACAAGTAAAATTATACAAAAATACTGATACCCTCTCCTCAGTCACCACTGATGAGATCAATAGGAGCTTCAAGCCTAATATTGGGCCAAGGCCACTCGTGAGAGAACAACAGGGGAGAATGGATTACTACTGGGCTGTCCTCAAACCTGGACAAACTGTCAAAATACAAACCAATGGTAATCTTATTGCCCCTGAATATGGTCATTTAATCACAGGGAAATCACATGGCAGGATACTCAAGAATAATTTGCCCATAGGGCAGTGTGTGACTGAGTGTCAATTGAATGAGGGTGTAATGAATACGACCAAACCTTTCCAGAACACTAGTAAGCACTATATTGGGAAATGCCCCAAATACATACCATCAGGGAGTCTAAAACTGGCAATAGGACTCAGAAATGTCCCACAAGCTCAAGATCGAGGACTCTTTGGAGCAATTGCAGGCTTCATAGAAGGCGGATGGCCAGGACTAGTAGCTGGCTGGTATGGATTTCAGCATCAAAATGCAGAGGGGACAGGCATAGCTGCAGACAGAGACAGCACTCAAAAGGCAATAGACAATATGCAAAACAGACTCAACAATGTCATCGACAAAATGAACAAACAATTTGAGGTGGTGAACCATGAGTTTTCAGAAGTGGAGAGCAGAATAAACATGATTAATTCCAAAATCGGTGATCAGATAACTGACATATGGGCATACAACGCAGAATTGCTTGTTCTATTGGAAAATCAGAAGACATTAGATGAGCATGACGCTAATGTAAGGAATCTACATGATAGAATCAGAAGAGTCCTGAGGGAAAATGCAATCGACACAGGAGATGGATGTTTTGAAATTCTACATAAATGTGACAACAATTGCATGGACACAATCAGAAACGGGACATACAATCATAAAGAATATGAGGAAGAAAGCAAAATCGAACGGCAGAAAATCAATGGTGTGAAACTTGAGGAGAACTCTACATATAAAATTCTGAGCATCTACAGCAGTGTTGCCTCAAGCTTAGTTCTACTGCTCATGATTATTGGGGGTTTCATTTTCGGGTGTCAAAATGGAAATGTTCGTTGTACTTTCTGTATTTAA
>A_/_H12N5|CY144731|A/ruddy_turnstone/New_Jersey/AI07-803/2007
ATGGAAAAATTCATCATCTTGAGCACTGTTCTGGCAGTGAGCTTTGCATATGACAAAATTTGCATTGGATATCAAACAAACAACTCGACTGAAACGGTAAACACACTAATTGAACAAAACGTTCCAGTGACACAAGTGGAAGAACTCGTGCATGGCGGGATTGATCCGATCCTATGTGGAACGGAATTAGGATCACCACTAGTGCTTGATGACTGTTCATTAGAGGGTCTAATTCTGGGCAACCCCAAATGTGATCTCTATTTGAATGGCAGAGAATGGTCATACATAGTGGAGAGGCCAAAAGAGATGGAAGGAATCTGCTACCCAGGATCAATTGAAAACCAGGAAGAGCTGAGATCTTTGTTTTCTTCCACCAAAAAGTATGAAAGAGTGAAGATGTTTGATTTCACCAAATGGAATGTCACATACACTGGAACCAGCAAGGCCTGCAATGACATATCAAACCAAGGCTCATTCTATAGGAGTATGAGATGGTTGACCTTAAAATTAGGACAATTCCCAGTTCAGACAGATGAGTACAAAAACACAAGGGATTCAGACATTGTGTTCACTTGGGCCATTCACCATCCACCAACATCTGATGAACAAGTAAAATTATACAAAAACCCTGATACCCTCTCCTCAGTCACCACCGATGAGATCAATAGGAGCTTCAAGCCTAATATTGGGCCAAGGCCGCTCGTAAGGGAACAACAGGGGAGAATGGATTACTACTGGGCGGTTCTTAAACCTGGCCAAACTGTCAAAATACAAACCAATGGTAATCTCATTGCCCCTGAATATGGTCATTTAATCACAGGGAAATCACATGGCAGGATACTCAAGAATAATTTGCCCATAGGACAATGTGTAACTGAATGCCAATTGAATGAGGGTGTAATGAATACAAGCAAACCTTTCCAGAACACTAGTAAGCACTATATTGGGAAATGCCCCAAATACATACCATCAGGGAGTCTAAAATTGGCAATAGGACTCAGAAATGTCCCACAAGCTCAAAATCGGGGGCTATTTGGAGCAATTGCAGGCTTCATAGAAGGCGGATGGCCAGGACTGGTGGCTGGTTGGTATGGGTTTCAGCATCAAAATGCAGAGGGGACAGGCATAGCTGCAGACAGAGACAGCACTCAGAAGGCAATAGACAATATGCAGAACAAACTCAATAATGTCATCGACAAAATGAACAAACAATTCGAAGTGATGAACCATGAGTTTTCAGAAGTGGAAAGCAGAATAAACATGATTAATTCCAAAATTGATGATCAGATAACTGACATATGGGCATACAATGCCGAATTGCTTGTTCTATTGGAAAATCAAAAGACATTAGATGAGCATGACGCTAATGTCAGGAATTTACATGATAGGATCAGAAGAGTCCTAAGGGAAAATGCAATTGACACAGGAAATGGTTGCTTTGAAATTCTACACAAGTGTGATGACAATTGCATGGAAACAATCAGAAACGGGACATACAACCACAAAGAGTATGAGGAAGAAAGCAAAATCGAACGGCAGAAAATCAATGGGGTGAAACTTGAGGAGAATTCTACATATAAAATTCTGAGCATCTACAGCAGTGTTGCCTCAAGCTTAGTTCTACTGCTCATGATTATTGGGGGTTTCATTTTCGGGTGTCAAAATGGAAATGTTCGTTGTACTTTCTGTATTTAA
>A_/_H12N5|CY144723|A/ruddy_turnstone/New_Jersey/AI07-796/2007
ATGGAAAAATTCATCATCTTGAGCACTGTTCTGGCAGTGAGCTTTGCATATGACAAAATTTGCATTGGATATCAAACAAACAACTCGACTGAAACGGTAAACACACTAATTGAACAAAACGTTCCAGTGACACAAGTGGAAGAACTCGTGCATGGCGGGGTTGATCCGATCCTATGTGGAACGGAATTAGGATCACCACTAGTGCTTGATGACTGTTCATTAGAGGGTCTAATTCTGGGCAACCCCAAATGTGATCTCTATTTGAATGGCAGAGAATGGTCATACATAGTGGAGAGGCCAAAAGAGATGGAAGGAATCTGCTACCCAGGATCAATTGAAAACCAGGAAGAGCTGAGATCTTTGTTTTCTTCCACCAAAAAGTATGAAAGAGTGAAGATGTTTGATTTCACCAAATGGAATGTCACATACACTGGAACCAGCAAGGCCTGCAATGACATATCAAACCAAGGCTCATTCTATAGGAGTATGAGATGGTTGACCTTAAAATCAGGACAATTCCCAGTTCAGACAGATGAGTACAAAAACACAAGGGATTCAGACATTGTGTTCACCTGGGCCATTCACCATCCACCAACATCTGATGAACAAGTAAAATTATACAAAAACCCTGATACCCTCTCCTCAGTCACCACCGATGAGATCAATAGGAGCTTCAAGCCTAATATTGGGCCAAGGCCGCTCGTAAGGGAACAACAGGGGAGAATGGATTACTACTGGGCGGTTCTTAAACCTGGCCAAACTGTCAAAATACAAACCAATGGTAATCTCATTGCCCCTGAATATGGTCATTTAATCACAGGGAAATCACATGGCAGGATACTCAAGAATAATTTGCCCATAGGACAATGTGTAACTGAATGCCAATTGAATGAGGGTGTAATGAATACAAGCAAACCTTTCCAGAACACTAGTAAGTACTATATTGGGAAATGCCCCAAATACATACCATCAGGGAGTCTAAAATTGGCAATAGGACTCAGAAATGTCCCACAAGCTCAAAATCGGGGGCTATTTGGAGCAATTGCAGGCTTCATAGAAGGCGGATGGCCAGGACTGGTGGCTGGTTGGTATGGGTTTCAGCATCAAAATGCAGAGGGGACAGGCATAGCTGCAGACAGAGACAGCACTCAGAAGGCAATAGACAATATGCAGAACAAACTCAATAATGTCATCGACAAAATGAACAAACAATTCGAAGTGGTGAACCATGAGTTTTCAGAAGTGGAAAGCAGAATAAACATGATTAATTCCAAAATTGATGATCAGATAACTGACATATGGGCATACAATGCCGAATTGCTTGTTCTATTGGAAAATCAAAAGACATTAGATGAGCATGACGCTAATGTCAGGAATTTACATGATAGGATCAGAAGAGTCCTAAGGGAAAATGCAATTGACACAGGAAATGGTTGCTTTGAAATTCTACACAAGTGTGATGACAATTGCATGGAAACAATCAGAAACGGGACATACAACCACAAAGAGTATGAGGAAGAAAGCAAAATCGAACGGCAGAAAATCAATGGGGTGAAACTTGAGGAGAATTCTACATATAAAATTCTGAGCATCTACAGCAGTGTTGCCTCAAGCTTAGTTCTACTGCTCATGATTATTGGGGGTTTCATTTTCGGGTGTCAAAATGGAAATGTTCGTTGTACTTTCTGTATTTAA
>A_/_H12N5|CY144715|A/ruddy_turnstone/New_Jersey/AI07-697/2007
ATGGAAAAATTCATCATCTTGAGCACTGTTCTGGCAGTGAGCTTTGCATATGACAAAATTTGCATTGGATATCAAACAAACAACTCGACTGAAACGGTAAACACACTAATTGAACAAAACGTTCCAGTGACACAAGTGGAAGAACTCGTGCATGGCGGGGTTGATCCGATCCTATGTGGAACGGAATTAGGATCACCACTAGTGCTTGATGACTGTTCATTAGAGGGTCTAATTCTGGGCAACCCCAAATGTGATCTCTATTTGAATGGCAGAGAATGGTCATACATAGTGGAGAGGCCAAAAGAGATGGAAGGAATCTGCTACCCAGGATCAATTGAAAACCAGGAAGAGCTGAGATCTTTGTTTTCTTCCACCAAAAAGTATGAAAGAGTGAAGATGTTTGATTTCACCAAATGGAATGTCACATACACTGGAACCAGCAAGGCCTGCAATGACATATCAAACCAAGGCTCATTCTATAGGAGTATGAGATGGTTGACCTTAAAATCAGGACAATTCCCAGTTCAGACAGATGAGTACAAAAACACAAGGGATTCAGACATTGTGTTCACCTGGGCCATTCACCATCCACCAACATCTGATGAACAAGTAAAATTATACAAAAACCCTGATACCCTCTCCTCAGTCACCACCGATGAGATCAATAGGAGCTTCAAGCCTAATATTGGGCCAAGGCCGCTCGTAAGGGAACAACAGGGGAGAATGGATTACTACTGGGCGGTTCTTAAACCTGGCCAAACTGTCAAAATACAAACCAATGGTAATCTCATTGCCCCTGAATATGGTCATTTAATCACAGGGAAATCACATGGCAGGATACTCAAGAATAATTTGCCCATAGGACAATGTGTAACTGAATGCCAATTGAATGAGGGTGTAATGAATACAAGCAAACCTTTCCAGAACACTAGTAAGCACTATATTGGGAAATGCCCCAAATACATACCATCAGGGAGTCTAAAATTGGCAATAGGACTCAGAAATGTCCCACAAGCTCAAAATCGGGGGCTATTTGGAGCAATTGCAGGCTTCATAGAAGGCGGATGGCCAGGACTGGTGGCTGGTTGGTATGGGTTTCAGCATCAAAATGCAGAGGGGACAGGCATAGCTGCAGACAGAGACAGCACTCAGAAGGCAATAGACAATATGCAGAACAAACTCAATAATGTCATCGACAAAATGAACAAACAATTCGAAGTGGTGAACCATGAGTTTTCAGAAGTGGAAAGCAGAATAAACATGATTAATTCCAAAATTGATGATCAGATAACTGGCATATGGGCATACAATGCCGAATTGCTTGTTCTATTGGAAAATCAAAAGACATTAGATGAGCATGACGCTAATGTCAGGAATTTACATGATAGGATCAGAAGAGTCCTAAGGGAAAATGCAATTGACACAGGAAATGGTTGCTTTGAAATTCTACACAAGTGTGATAACAATTGCATGGAAACAATCAGAAACGGGACATACAACCACAAAGAGTATGAGGAAGAAAGCAAAATCGAACGGCAGAAAATCAATGGGGTGAAACTTGAGGAGAATTCTACATATAAAATTCTGAGCATCTACAGCAGTGTTGCCTCAAGCTTAGTTCTACTGCTCATGATTATTGGGGGTTTCATTTTCGGGTGTCAAAATGGAAATGTTCGTTGTACTTTCTGTATTTAA
>A_/_H12N1|CY144707|A/ruddy_turnstone/New_Jersey/AI07-839/2007
ATGGAAAAATTCATCATCTTGAGCACTGTTCTGGCAGTGAGCTTTGCATATGACAAAATTTGCATTGGATATCAAACAAACAACTCGACTGAAACGGTAAACACACTAATTGAACAAAACGTTCCAGTGACACAAGTGGAAGAACTCGTGCATGGCGGGGTTGATCCGATCCTATGTGGAACGGAATTAGGATCACCACTAGTGCTTGATGACTGTTCATTAGAGGGTCTAATTCTGGGCAACCCCAAATGTGATCTCTATTTGAATGGCAGAGAATGGTCATACATAGTGGAGAGGCCAAAAGAGATGGAAGGAATCTGCTACCCAGGATCAATTGAAAACCAGGAAGAGCTGAGATCTTTGTTTTCTTCCACCAAAAAGTATGAAAGAGTGAAGATGTTTGATTTCACCAAATGGAATGTCACATACACTGGAACCAGCAAGGCCTGCAATGACATATCAAACCAAGGCTCATTCTATAGGAGTATGAGATGGTTGACCTTAAAATCAGGACAATTCCCAGTTCAGACAGATGAGTACAAAAACACAAGGGATTCAGACATTGTGTTCACCTGGGCCATTCACCATCCACCAACATCTGATGAACAAGTAAAATTATACAAAAACCCTGATACCCTCTCCTCAGTCACCACCGATGAGATCAATAGGAGCTTCAAGCCTAATATTGGGCCAAGGCCGCTCGTAAGGGAACAACAGGGGAGAATGGATTACTACTGGGCGGTTCTTAAACCTGGCCAAACTGTCAAAATACAAACCAATGGTAATCTCATTGCCCCTGAATATGGTCATTTAATCACAGGGAAATCACATGGCATGATACTCAAGAATAATTTGCCCATAGGACAATGTGTAACTGAATGCCAATTGAATGAGGGTGTAATGAATACAAGCAAACCTTTCCAGAACACTAGTAAGCACTATATTGGGAAATGCCCCAAATACATACCATCAGGGAGTCTAAAATTGGCAATAGGACTCAGAAATGTCCCACAAGCTCAAAATCGGGGGCTATTTGGAGCAATTGCAGGCTTCATAGAAGGCGGATGGCCAGGACTGGTGGCTGGTTGGTATGGGTTTCAGCATCAAAATGCAGAGGGGACAGGCATAGCTGCAGACAGAGACAGCACTCAGAAGGCAATAGACAATATGCAGAACAAACTCAATAATGTCATCGACAAAATGAACAAACAATTCGAAGTGGTGAACCATGAGTTTTCAGAAGTGGAAAGCAGAATAAACATGATTAATTCCAAAATTGATGATCAGATAACTGACATATGGGCATACAATGCCGAATTGCTTGTTCTATTGGAAAATCAAAAGACATTAGATGAGCATGACGCTAATGTCAGGAATTTACATGATAGGATCAGAAGAGTCCTAAGGGAAAATGCAATTGACACAGGAAATGGTTGCTTTGAAATTCTACACAAGTGTGATGACAATTGCATGGAAACAATCAGAAACGGGACATACAACCACAAAGAGTATGAGGAAGAAAGCAAAATCGAACGGCAGAAAATCAATGGGGTGAAACTTGAGGAGAATTCTACATATAAAATTCTGAGCATCTACAGCAGTGTTGCCTCAAGCTTAGTTCTACTGCTCATGATTATTGGGGGTTTCATTTTCGGGTGTCAAAATGGAAATGTTCGTTGTACTTTCTGTATTTAA
>A_/_H12N5|CY144531|A/ruddy_turnstone/Delaware/AI03-118/2003
ATGGAAAAATTCATTATTTTGAGCACTGTCCTGGCAGTAAGCTTTGCATATGACAAAATTTGCATTGGGTATCAAACAAACAACTCGACTGAAACGGTAAACACACTAATTGAACAGAACGTTCCGGTGACACAAGTGGAAGAACTCGTGCATGGCGGGATTGACCCGATCCTATGTGGAACGGAATTAGGATCACCACTAGTGCTTGATGACTGTTCATTAGAGGGTCTAATTCTGGGCAACCCCAAATGTGATCTCTATTTGAATGGCAGAGAATGGTCATACATAGTGGAGAGGCCAAAAGAGATGGAAGGAATTTGCTACCCAGGATCAATTGAAAACCAGGAAGAGCTAAGATCTCTGTTTTCTTCCATCAAAAAGTATGAAAGAGTGAAGATGTTTGATTTCACCAAATGGAATGTCACATACACTGGAACCAGCAAGGCCTGCAATGATACATCAAACCAAGGCTCATTCTATAGGAGTATGAGATGGTTGACCTTAAAATCAGGACAATTCCCAGTCCAGACAGATGAGTACAAAAACACCAGGGATTCAGACATTGTGTTCACCTGGGCCATTCACCATCCACCAACATCTGATGAACAAGTAAAATTATACAAAAACCCTGATACCCTCTCCTCAGTCACCACCGATGAGATCAATAGGAGCTTCAAGCCTAATATTGGGCCAAGGCCGCTCGTAAGGGGACAACAGGGGAGAATGGATTACTACTGGGCTGTTCTTAAACCTGGCCAAACTGTCAAAATACAAACCAATGGTAATCTTATTGCCCCTGAATATGGTCATTTAATCACAGGGAAATCACATGGCAGGATACTCAAGAATAATTTGCCCATAGGACAATGTGTAACTGAGTGCCAATTGAATGAGGGTGTAATGAATACAAGCAAACCTTTCCAGAACACTAGTAAGCACTATATTGGGAAATGCCCCAAGTACATACCATCAGGGAGTCTAAAATTGGCAATAGGACTCAGAAATGTCCCACAAGCTCAAGATCGGGGGCTCTTTGGAGCAATTGCAGGCTTCATAGAAGGCGGATGGCCAGGACTAGTGGCTGGTTGGTATGGGTTTCAGCATCAAAATGCAGAGGGGACAGGCATAGCTGCAGACAGAGACAGCACTCAGAAGGCAATAGACAATATGCAGAACAAACTCAATAATGTCATCGACAAAATGAACAAACAATTTGAAGTGGTGAACCATGAGTTTTCAGAAGTGGAAAGCAGAATAAACATGATTAATTCCAAAATTGATGATCAGATAACTAACATATGGGCATACAATGCCGAATTGCTTGTTCTATTGGAAAATCAGAAGACATTAGATGAGCATGATGCTAATGTAAGGAATTTACATGATAGGGTCAGAAGAGTCCTAAGGGAAAATGCAATTGACACAGGAGATGGTTGCTTTGAAATTCTACACAAGTGTGACGACAATTGCATGGAAACAATCAGAAACGGGACATACAATCACAAAGAATATGAGGAAGAAAGCAAAATCGAACGACAGAAAATCAATGGTGTGAAACTTGAGGAGAATTCTACATATAAAATTCTGAGCATCTACAGCAGTGTTGCCTCAAGCTTAGTTCTACTACTCATGATTATTGGGGGTTTCATTTTCGGGTGTCAAAATGGAAATGTTCGTTGTACTTTCTGTATTTAA
>A_/_H12N4|CY144381|A/ruddy_turnstone/Delaware/AI03-378/2003
ATGGAAAAATTCGTCATTTTGAGCACTGTCCTGGCAGTGAGCTTTGCATATGACAAAATTTGCATTGGATATCAAACAAACAACTCGACTGAAACGGTAAACACACTAATTGAACAAAACGTTCCGGTGACACAAGTGGAAGAACTCGTGCATGGCGGGATTGATCCGATCCTATGTGGAACGGAACTAGGATCACCACTAGTGCTTGATGACTGTTCATTAGAGGGTCTAATTCTGAGCAACCCCAAATGTGATCTCTATTTGAATGGCAGAGAATGGTCATACATAGTGGAGAGGCCAAGAGAGATGGAAGGAATTTGCTACCCAGGATCAATTGAAAACCAGGAAGAGCTGAGATCTCTGTTTTCTTCCATCAAAAAGTATGAAAGAGTGAAGATGTTTGATTTCACCAAATGGAATGTCACATACACTGGAACCAGCAAGGCCTGCAATGATACATCAAACCAAGGCTCATTCTATAGGAGTATGAGATGGTTGACCTTAAAATCAGGACAATTCCCAGTCCAGACAGATGAGTACAAAAACACCAGGGATTCAAACATTGTGTTCACCTGGGCCATTCACCACCCACCAACATCTGATGAACAAGTAAAATTATACAAAAACCCTGATACCCTCTCCTCAGTCACCACCGATGAGATCAATAGAAGCTTCAAGCCTAATATTGGGCCAAGGCCGCTCGTAAGGGGACAACAGGGGAGAATGGATTATTACTGGGCTGTTCTTAAGCCTGGCCAAACTGTCAAAATACAAACCAATGGTAATCTTATTGCCCCTGAGTATGGTCATTTAATTACAGGGAAATCACATGGCAGGATACTCAAGAATAATTTGCCCATAGGACAATGTGTAACTGAGTGCCAATTGAATGAGGGTGTAATGAATACAAGCAAACCTTTCCAGAACACTAGTAAGCATTATATTGGGAAATGCCCCAAGTACATACCATCAGGGAGTCTAAAATTGGCAATAGGACTCAGAAATGTCCCACAAGCTCAAGATCGGGGGCTCTTTGGAGCAATTGCAGGCTTCATAGAAGGCGGATGGCCAGGACTGGTGGCTGGTTGGTATGGGTTTCAGCATCAAAATGCAGAGGGGACAGGCATAGCTGCAGACAGAGACAGCACTCAGAAAGCAATAGACAATATGCAGAACAAACTCAATAATGTCATCGATAAAATGAACAAACAATTTGAAGTGGTGGACCACGAGTTTTCAGAAGTGGAAAGCAGAATAAACATGATTAATTCCAAAGTTGATGATCAGATAACTGACATATGGGCATACAATGCCGAATTGCTTGTTCTATTGGAAAATCAAAAGACATTGGATGAGCATGACGCTAATGTAAGGAATTTACATGATAGGGTCAGGAGAGTCCTAAGGGAAAATGCAATTGACACAGGAGATGGTTGCTTTGAAATTCTACACAAGTGTGACGACAATTGCATGGAAACAATCAGAAACGGGACATACAATCACAAAGAATATGAGGAAGAAAGCAAAATCGAACGACAGAAAATCAATGGTGTGAAACTTGAGGAGAATTCTACATATAAAATTCTGAGCATCTACAGCAGTGTTGCCTCAAGCTTAGTTCTACTGCTCATGATTATTGGGGGTTTCATTTTCGGGTGTCAAAATGGAAATGTTCGTTGTACTTTCTGTATTTAA
>A_/_H12N5|CY144324|A/ruddy_turnstone/Delaware/650644/2002
ATGGAAAAATTCATCATTTTGAGCACTGTCCTGGCAGTAAGCTTTGCATATGACAAAATTTGCATTGGATATCAAACAAACAACTCGACTGAGACGGTAAACACACTAATTGAGCAAAACGTTCCGGTGACACAGGTGGAAGAACTCGTGCATGGTGGGATCGATCCGGTCCTGTGTGGAACGGAGCTAGGGTCACCACTAGTGCTTGATGACTGTTCATTAGAAGGTCTCATTCTAGGCAATCCCAAATGTGATCTTTATCTGAATGGCAGGGAATGGTCATACATAGTAGAGAGGCCCAAAGAGATGGAAGGAGTTTGCTACCCAGGATCAATTGAAAATCAAGAGGAGTTGAGATCTCTGTTTTCTTCCATCAAAAAGTATGAAAGAGTGAAGATGTTTGATTTCACCAAGTGGAATGTCACATACACTGGAACCAGCAAGGCCTGCAATGATACATCAAACCAAGGCTCATTCTATAGGAGCATGAGATGGTTGACCTTAAAATCAGGACAATTCCCAGTCCAAACAGATGAGTACAAGAACACCAGAGATTCGGACATTGTTTTCACCTGGGCCATTCATCACCCACCAACATCTAATGAACAGGTACAATTATACAAAAATCCGGATACCCTCTCTTCAGTCACCACTGATGAGATCAATAGGAGTTTCAAGCCTAACATAGGACCAAGGCCATTCGTAAGAGGACAACAGGGGAGAATGGATTACTACTGGGCTGTCCTTAAACCTGGACAAACTGTCAAGATACAGACCAATGGGAATCTTATTGCACCTGAATATGGTCATTTAATCACAGGGAAATCACATGGCAGGATACTCAAGAATAATTTGCCCATAGGACAGTGTGTGACTGAGTGCCAGTTGAACGAAGGGGTGATGAATACAAGCAAACCTTTCCAGAACACTAGTAAGCACTATATTGGGAAATGCCCCAAATACATACCATCAGGAAGCCTGAAATTGGCGATAGGGCTCAGGAATGTTCCACAAGTTCAAAACCGGGGACTCTTTGGAGCAATTGCAGGTTTCATAGAAGGCGGATGGCCAGGACTAGTGGCTGGTTGGTATGGATTTCAGCATCAAAATGCAGAGGGGACAGGCATAGCTGCAGACAGAGACAGCACTCAGAAGGCAATAGACAACATGCAAAACAAACTCAACAATGTCATTGACAAAATGAACAAACAATTTGAAGTAGTGAATAATGAATTTTCAGAAGTGGAAAGCAGAATAAACATGATTAATTCCAAAATTGATGATCAAATAACTGACATATGGGCATACAATGCTGAACTGCTTGTCCTATTGGAAAATCAAAAGACATTGGATGAGCATGACGCTAATGTAAGAAACCTACACGATAGAGTCAGAAGGGTCCTAAGGGAAAATGCAATTGATACAGGAGATGGTTGCTTTGAAATCCTGCATAAATGTGACAACAATTGCATGGACACAATCAGAAATGGGACATACAATCACAAGGAGTATGAGGAAGAAAGCAAAATCGAACGACAGAAAATCAATGGGGTCAAACTTGAGGAGAATTCTACATATAAAATTCTGAGCATCTACAGCAGTGTTGCCTCAAGCTTAGTTCTACTGCTCATGATTATTGGGGGTTTCATTTTCGGGTGTCAAAATGGAAATGTTCGTTGTACTTTCTGTATTTAA
>A_/_H12N7|CY144260|A/ruddy_turnstone/Delaware/471599/2001
ATGGAAAAATTCATCATTTTGAGCACTGTCCTGGCAGTAAGCCTTGCATATGACAAAATTTGCATTGGATATCAAACAAACAACTCGACTGAAACGGTGAACACACTAATTGAACAAAATGTTCCGGTGACACAAGTGGAAGAACTCGTGCATGGCGGAATTGACCCGATCCTATGTGGAACGGAATTAGGATCACCACTAGTGCTTGATGACTGTTCATTAGAGGGTCTAATTCTGGGCAATCCCAAATGTGATCTATATTTGAATGGCAGAGAATGGTCATACATAGTAGAGAGGCCAAAAGAGATGGAAGGAATTTGCTATCCAGGATCAATTGAAAACCAGGAAGAGCTAAGATCTCTGTTTTCTTCCATCAAAAAGTATGAAAGAGTGAAGATGTTTGATTTCACCAAATGGAATGTCACATACACTGGGACCAGCAAGGCATGCAATGACATATCAAACCAAGGCTCATTCTATAGGAGCATGAGATGGTTGACATTAAAGTCAGAACAATTCCCAGTCCAGACAGATGAGTACAAGAACACCAGAGATTCAGACATTGTATTTACATGGGCCATTCACCACCCACCAACATCTGATGAACAAGTAAAATTATACAAAAATCCTGATACCCTCTCCTCAGTCACCACTGATGAGATCAATAGGAGCTTCAAGCCTAATATTGGGCCAAGGCCACTCGTGAGAGGACAACAGGGGAGAATGGATTACTACTGGGCTGTCCTCAAACCTGGACAAACTGTCAAAATACAAACCAATGGTAATCTTATTGCCCCTGAATATGGTCATTTAATCACAGGGAAATCACATGGCAGGATACTCAAGAATAATTTGCCCATAGGGCAGTGTGTGACTGAGTGTCAATTGAATGAGGGTGTAATGAATACGACCAAACCTTTCCAGAACACTAGTAAGCACTATATTGGGAAATGCCCCAAATACATACCATCAGGGAGTCTAAAACTGGCAATAGGACTCAGAAATGTCCCACAAGCTCAAGATCGAGGACTCTTTGGAGCAATTGCAGGCTTCATAGAAGGCGGATGGCCAGGACTAGTAGCTGGCTGGTATGGATTTCAGCATCAAAATGCAGAGGGGACAGGCATAGCTGCAGACAGAGACAGCACTCAAAAGGCAATAGACAATATGCAAAACAAACTCAACAATGTCATCGACAAAATGAACAAACAATTTGAGGTGGTGAACCATGAGTTTTCAGAAGTGGAGAGCAGAATAAACATGATTAATTCCAAAATCGATGATCAGATAACTGACATATGGGCATACAACGCAGAATTGCTTGTTCTATTGGAAAATCAGAAGACATTAGATGAGCATGACGCTAATGTAAGGAATCTACATGATAGAATCAGAAGAGTCCTGAGGGAAAATGCAATCGACACAGGAGATGGATGTTTTGAAATTCTACATAAATGTGACAACAATTGCATGGACACAATCAGAAACGGGACATACAATCATAAAGAATATGAGGAAGAAAGCAAAATCGAACGGCAGAAAATCAATGGTGTGAAACTTGAGGAGAACTCTACATATAAAATTCTGAGCATCTACAGCAGTGTTGCCTCAAGCTTAGTTCTACTGCTCATGATTATTGGGGGTTTCATTTTCGGGTGTCAAAATGGAAATGTTCGTTGTACTTTCTGTATTTAA
>A_/_H12N7|CY144252|A/ruddy_turnstone/Delaware/828199/2001
ATGGAAAAATTCATCATTTTGAGCACTGTCCTGGCAGTAAGCCTTGCATATGACAAAATTTGCATTGGATATCAAACAAACAACTCGACTGAAACGGTGAACACACTAATTGAACAAAATGTTCCGGTGACACAAGTGGAAGAACTCGTGCATGGCGGAATTGACCCGATCCTATGTGGAACGGAATTAGGATCACCACTAGTGCTCGATGACTGTTCATTAGAGGGTCTAATTCTGGGCAATCCCAAATGTGATCTATATTTGAATGGCAGAGAATGGTCATACATAGTAGAGAGGCCAAAAGAGATGGAAGGAATTTGCTATCCAGGATCAATTGAAAACCAGGAAGAGCTAAGATCTCTGTTTTCTTCCATCAAAAAGTATGAAAGAGTGAAGATGTTTGATTTCACCAAATGGAATGTCACATACACTGGGACCAGCAAGGCATGCAATGACATATCAAACCAAGGCTCATTCTATAGGAGCATGAGATGGTTGACATTAAAGTCAGAACAATTCCCAGTCCAGACAGATGAGTACAAGAACACCAGAGATTCAGACATTGTATTTACATGGGCCATTCACCACCCACCAACATCTGATGAACAAGTAAAATTATACAAAAATCCTGATACCCTCTCCTCAGTCACCACTGATGAGATCAATAGGAGCTTCAAGCCTAATATTGGGCCAAGGCCACTCGTGAGAGGACAACAGGGGAGAATGGATTACTACTGGGCTGTCCTCAAACCTGGACAAACTGTCAAAATACAAACCAATGGTAATCTTATTGCCCCTGAATATGGTCATTTAATCACAGGGAAATCACATGGCAGGATACTCAAGAATAATTTGCCCATAGGGCAGTGTGTGACTGAGTGTCAATTGAATGAGGGTGTAATGAATACGACCAAACCTTTCCAGAACACTAGTAAGCACTATATTGGGAAATGCCCCAAATACATACCATCAGGGAGTCTAAAACTGGCAATAGGACTCAGAAATGTCCCACAAGCTCAAGATCGAGGACTCTTTGGAGCAATTGCAGGCTTCATAGAAGGCGGATGGCCAGGACTAGTAGCTGGCTGGTATGGATTTCAGCATCAAAATGCAGAGGGGACAGGCATAGCTGCAGACAGAGACAGCACTCAAAAGGCAATAGACAATATGCAAAACAAACTCAACAATGTCATCGACAAAATGAACAAACAATTTGAGGTGGTGAACCATGAGTTTTCAGAAGTGGAGAGCAGAATAAACATGATTAATTCCAAAATCGATGATCAGATAACTGACATATGGGCATACAACGCAGAATTGCTTGTTCTATTGGAAAATCAGAAGACATTAGATGAGCATGACGCTAATGTAAGGAATCTACATGATAGAATCAGAAGAGTCCTGAGGGAAAATGCAATCGACACAGGAGATGGATGTTTTGAAATTCTACATAAATGTGACAACAATTGCATGGACACAATCAGAAACGGGACATACAATCATAAAGAATATGAGGAAGAAAGCAAAATCGAACGGCAGAAAATCAATGGTGTGAAACTTGAGGAGAACTCTACATATAAAATTCTGAGCATCTACAGCAGTGTTGCCTCAAGCTTAGTTCTACTGCTCATGATTATTGGGGGTTTCATTTTCGGGTGTCAAAATGGAAATGTTCGTTGTACTTTCTGTATTTAA
>A_/_H12N4|CY144194|A/ruddy_turnstone/New_Jersey/AI00-1385/2000
ATGGAAAAATTCATTATTTTGAGCACTGTCCTGGCAGTAAGCTTTGCATATGACAAAATTTGCATTGGATATCAAACAAACAACTCGACTGAAACGGTGAACACGCTAATTGAACAAAATGTTCCGGTGACACAAGTGGAAGAACTCGTGCATGGCGGAATTGACCCGATTCTATGTAGAACGGAACTAGGATCACCACTAGTGCTTGATGACTGTTCATTAGAGGGCCTAATCCTGGGCAATCCCAAATGTGATCTCTATTTGAATGGCAGAGAATGGTCATACATAGTAGAGAGGCCAAAAGAGATGGAAGGAATTTGTTATCCAGGATCAATTGAAAACCAGGAAGAGCTAAGATCTCTTTTTTCTTCCATCAAAAAGTATGAAAGAGTGAAGATGTTTGATTTCTCCAAATGGAATGTCACCTACACTGGTACCAGCAAGGCATGCAATGATACATCAAACCAAGGCTCTTTCTATAGGAGCATGAGATGGTTGACCTTAAAATCAGGACAATTCCCAGTCCAGACAGATGAGTACAAGAACACCAGAGATTCAGACATTGTATTTACATGGGCCATTCACCATCCACCAACATCTGATGAACAAGTAAAATTATACAAAAATCCTGATACCCTCTCCTCAGTCACCACTGATGAGATCAATAGGAGCTTCAAGCCTAATATTGGACCAAGGCCACTCGTGAGAGGACAACAGGGGAGAATGGATTACTACTGGGCTGTTCTTAAACCTGGACAAACTGTCAAAATACAAACCAATGGTAATCTTATTGCCCCTGAATATGGTCATTTAATCACAGGGAAGTCACATGGCAGGATACTCAAGAATAATTTGCCCATAGGACAGTGTGTGACTGAATGCCAATTGAATGAGGGTGTGATGAATACAAGCAAACCTTTCCAGAACACTAGTAAACACTATATTGGGAAATGCCCCAAATATATACCATCAGGGAGTCTAAAACTGGCAATAGGACTCAGAAATGTCCCACAAGCTCAAGATCGGGGACTCTTTGGAGCAATTGCAGGCTTCATAGAAGGCGGATGGCCAGGACTAGTGGCTGGCTGGTATGGATTTCAGCATCAAAATGCAGAGGGGACAGGCATAGCTGCAGACAGAGACAGCACTCAAAAGGCAATAGACAACATGCAGAACAAACTCAACAATGTCATCGACAAAATGAACAAACAATTTGAGGTTGTGAACCATGAGTTTTCAGAAGTGGAAAGCAGAATAAACATGATTAATTCTAAAATTGATGATCAAGTAACTGACATATGGGCATACAATGCTGAATTGCTTGTTCTGTTGGAAAATCAGAAGACATTAGATGAGCATGACGCTAATGTAAGGAATCTACATGATAGAGTCAGAAGAGTCCTGAGGGAAAATGCAATTGACACAGGAGATGGTTGTTTTGAAATTCTACATAAATGTGACGACAATTGCATGGACACAATCAGAAACGGGACATACAATCACAAAGAATATGAGGAAGAAAGCAAAATTGAACGGCAGAAAATCAATGGTGTGAAACTTGAGGAGAATTCTACATATAAAATTCTGAGCATCTACAGCAGTGTTGCCTCAAGCTTAGTTTTACTGCTCATGATTATTGGGGGTTTCATTTTCGGGTGTCAAAATGGAAATGTTCGTTGTACTTTCTGTATTTAA
>A_/_H12N5|CY144186|A/ruddy_turnstone/New_Jersey/AI00-2132/2000
ATGGAAAAATTCATCATTTTGAGCACTGTCCTGGCAGTAAGCCTTGCATATGACAAAATTTGCATTGGATATCAAACAAACAACTCGACTGAAACGGTGAACACACTAATTGAACAAAATGTTCCGGTGACACAAGTGGAAGAACTCGTGCATGGCGGAATTGACCCGATCCTATGTGGAACGGAATTAGGATCACCACTAGTGCTCGATGACTGTTCATTAGAGGGTCTAATTCTGGGCAATCCCAAATGTGATCTATATCTGAATGGCAGAGAATGGTCATACATAGTAGAGAGGCCAAAAGAGATGGAAGGAATTTGCTATCCAGGATCAATTGAAAACCAGGAAGAGCTAAGATCTCTGTTTTCTTCCATCAAAAAGTATGAAAGAGTGAAGATGTTTGATTTCACCAAATGGAATGTCACATACACTGGGACCAGCAAGGCATGCAATGATACATCAAACCAAGGCTCATTCTATAGGAGCATGAGATGGTTGACATTAAAGTCAGGACAATTCCCAGTCCAGACAGATGAGTACAAGAACACCAGAGATTCAGACATTGTATTTACATGGGCCATTCACCACCCACCAACATCTGATGAACAAGTAAAATTATACAAAAATCCTGATACCCTCTCCTCAGTCACCACTGATGAGATCAATAGGAGCTTCAAGCCTAATATTGGGCCAAGGCCACTCGTGAGAGGACAACAGGGGAGAATGGATTACTACTGGGCTGTCCTCAAACCTGGACAAACTGTCAAAATACAAACCAATGGTAATCTTATTGCCCCTGAATATGGTCATTTAATCACAGGGAAATCACATGGCAGGATACTCAAGAATAATTTGCCCATAGGGCAGTGTGTGACTGAGTGCCAATTGAATGAGGGTGTAATGAATACGAGCAAACCTTTCCAGAACACTAGTAAGCACTATATTGGGAAATGCCCCAAATACATACCATCAGGGAGTCTAAAACTGGCAATAGGACTCAGAAATGTCCCACAAGCTCAAGATCGAGGACTCTTTGGAGCAATTGCAGGCTTCATAGAAGGCGGATGGCCAGGACTAGTGGCTGGCTGGTATGGATTTCAGCATCAAAATGCAGAGGGGACAGGCATAGCTGCAGACAGAGACAGCACTCAAATGGCAATAGACAATATGCAAAACAAACTCAACAATGTCATCGACAAAATGAACAAACACTTTGAGGTGGTGAACCATGAGTTTTCAGAAGTGGAGAGCAGAATAAACATGATTAATTCCAAAATTGATGATCAGATAACCGATATATGGGCATACAATGCAGAATTGCTTGTTCTATTGGAAAATCAGAAGACATTAGATGAGCATGACGCTAATGTAAGGAATCTACATGATAGAATCAGAAGAGTCCTGAGGGAAAATGCAATTGACACAGGAGATGGATGTTTTGAAATTCTACATAAATGTGACAACAATTGCATGGACACAATCAGAAACGGAACATACAATCACAAAGAATATGAGGAAGAAAGCAAAATTGAACGACAGAAAATCAATGGTGTGAAACTTGAGGAGAACTCTACATATAAAATTCTGAGCATCTACAGCAGTGTTGCCTCAAGCTTAGTTCTACTGCTCATGATTATTGGGGGTTTCATTTTCGGGTGTCAAAATGGAAATGTTCGTTGTACTTTCTGTATTTAA
>A_/_H12N8|CY142554|A/mallard/Interior_Alaska/9BM10393R0/2009
ATGGAAAAATTCATCATCCTGAGCACTGTTCTGACAGTGAGCGTTGCATATGACAAAATTTGCATTGGATATCAAACAAACAACTCGACTGAAACGGTAAACACACTAATTGAACAAAATGTTCCAGTGACACAAGTGGAGGAACTCGTGCATGGCGGGATTGATCCGATCCTATGTGGAACGGAATTAGGATCACCACTAGTGCTTGATGACTGTTCATTAGAAGGTCTAATTCTGGGCAACCCCAAATGTGATCTCTATTTGAATGGCAGAGAATGGTCATACATAGTGGAGAGGCCAAAAGAGATGGAAGGAGTTTGCTACCCAGGATCAATTGAAAACCAGGAAGAGCTGAGATCTCTGTTTTCTTCCATCAAAAAGTATGAAAGAGTGAAGATGTTTGATTTCACCAAATGGAATGTCACATACACTGGAACCAGCAGGGCCTGCAATAATACATCAAACCAAGGCTCATTCTATAGGAGTATGAGATGGTTGACCTTAAAATCAGGACAATTCCCAGTCCAGACAGATGAGTACAAAAACACAAGGGATTCAGACATTGTGTTCACCTGGGCCATTCACCATCCACCAACATCTGATGAACAAGTAAAATTATACAAAAACCCTGATACCCTCTCCTCAGTCACCACCAATGAGATCAATAGGAGCTTCAAGCCTAATATTGGGCCAAGGCCGCTCGTAAGGGGACAACAGGGGAGAATGGATTACTACTGGGCTGTTCTTAAACCTGGCCAAACTGTCAAAATACAAACCAATGGTAATCTTATTGCCCCCGAATATGGTCATTTAATCACAGGGAAATCACATGGGAGGATACTCAAGAATAATTTGCCCATAGGACAATGTGTAACTGAATGCCAACTGAATGAGGGTGTAATGAATACAAGCAAACCTTTCCAGAACACTAGTAATCACTATATTGGGAAATGCCCCAAGTACATACCATCAGGAAGTCTAAAATTGGCAATAGGACTCAGAAATGTCCCACAAGCTCAAGATCGGGGGCTCTTTGGAGCAATTGCAGGCTTCATAGAAGGCGGATGGCCAGGACTGGTGGCTGGTTGGTATGGGTTTCAGCATCAAAATGCAGAGGGGACAGGCATAGCTGCAGACAGGGGCAGCACTCAGAAGGCAATAGACAATATGCAGAACAAACTCAATAATGTCATCGACAAAATGAACAAACAATTCGAAGTGGTGAACCATGAGTTTTCAGAAGTGGAAAGCAGAATAAACATGATTAATTCCAAAATTGATGATCAGATAACTGACATATGGGCATACAATGCCGAATTGCTTGTTCTATTGGAAAATCAAAAGACATTAGATGAGCATGACGCTAATGTCAGGAATTTACATGATAGGATCAGAAGAGTCCTAAGGGAAAATGCAATTGACACAGGAGATGGTTGCTTTGAAATTCTACACAAGTGTGATGACAATTGCATGGAAACAATCAGAAACGGGACATACAATCACAAAGAATATGAGGAAGAAAGCAAAATCGAACGGCAGAAAATCAATGGGGTGAAACTCGAGGAGAATTCTACATATAAAATTCTGAGCATCTACAGCAGCGTTGCCTCAAGCTTAGTTCTACTGCTCATGATTATTGGGGGTTTCATTTTCGGGTGTCAAAATGGAAATGTTCGTTGTACTTTCTGTATTTAA
>A_/_H12N5|CY142170|A/northern_pintail/Interior_Alaska/9BM11409R0/2009
ATGGAAAAATTCATCATTTTGAGCACTGTCCTGGCAGTAAACTTTGCATATGACAAAATTTGCATTGGATATCAGACAAACAACTCGACTGAGACAGTAAACACACTAATCGAGCAAAACGTTCCGGTGACACAGGTGGAAGAACTCGTGCATGGTGGAATCGATCCGGTCCTATGTGGAACGGAGCTAGGGTCACCATTAGTGCTTGATGATTGTTCACTCGAAGGTCTCATTCTAGGCAATCCCAAATGTGATCTTTATCTGAATGGCAGGGAATGGTCATACATAGTAGAGAGGCCCAAAGAAATGGAAGGAGTTTGCTACCCAGGATCAATTGAAAATCAAGAGGAGTTGAGATCTCTGTTTTCTTCCATCAAGAAGTATGAAAGAGTGAAGATGTTTGATTTCACCAAATGGAATGTCACGTACACTGGAACCAGCAAGGCCTGCAACAATACATCAAACCAAGGCTCATTCTATAGGAGCATGAGATGGTTAACCTTAAAATCAGGACAATTCCCAGTCCAAACAGATGAGTACAAGAACACCAGAGATTCGGACATTGTTTTCACCTGGGCCATCCATCACCCACCAACATCTGATGAACAGATAAAATTATACAAAAATCCAGATACCCTCTCCTCAGTCACCACTGATGAAATCAATAGGAGTTTCAAGCCTAACATAGGACCAAGGCCATTAGTGAGAGGACAACAGGGGAGAATGGATTACTACTGGGCTGTCCTCAAACCTGGACAAACTGTCAAAATACAGACCAATGGTAATCTTATTGCACCTGAATATGGTCACTTAATCACAGGGAAATCACATGGCAGGATACTCAAGAATAACTTGCCCATAGGACAGTGTGTGACTGGATGCCAATTGAATGAAGGGGTGATGAATACAAGTAAACCTTTCCAGAACACTAGTAAGCACTATATTGGGAAATGTCCCAAATACATACCATCGGGAAGCCTGAAATTGGCGATAGGGCTCAGAAATGTTCCACAAGTTCAGAACAGGGGACTATTTGGAGCAATTGCAGGTTTCATAGAGGGCGGATGGCCAGGACTAGTGGCTGGTTGGTATGGATTTCAGCATCAAAATGCAGAGGGGACAGGCATAGCCGCAGACAGAGACAGCACTCAGAAGGCAATAGACAATATGCAAAACAAACTCAACAATGTCATTGACAAAATGAACAAACAATTTGAAGTGGTGAATCATGAGTTTTCAGAAGTGGAAAGCAGAATAAACATGATTAATTCCAAAATTGATGATCAAATAACTGACATATGGGCATACAATGCTGAACTGCTTGTTCTATTGGAAAATCAGAAGACATTAGATGAGCATGATGCTAATGTAAGAAACTTACACGATAGAGTCAGAAGAGTCCTAAGAGAAAATGCAATTGATACAGGAGATGGTTGCTTTGAAATTCTGCATAAATGTGACAACAATTGCATGGACACAATCAGAAATGGGACATACAATCACAAGGAGTATGAGGAAGAAAGCAAAATTGAACGACAGAAAATTAATGGTGTCAAACTTGAGGAGAATTCTACATATAAAATTCTGAGCATCTACAGCAGTGTTGCCTCAAGCTTAGTTCTACTGCTCATGATTATTGGGGGTTTCATTTTCGGATGTCAAAATGGAAATGTTCGTTGTACTTTCTGTATTTAA
>A_/_H12N5|CY141097|A/mallard/Minnesota/AI10-2217/2010
ATGGAAAAATTCATCTTTTTGAGCACTGTCCTGGCAGTGAGCCTTGCATATGACAAAATTTGCATTGGATATCAAACAAACAACTCAACTGAAACGGTAAACACACTAATTGAACAAAACGTTCCGGTGACACAGGTGGAAGAACTCGTGCATGGCGGAATTGATCCAATCCTATGTGGAACGGAACTAGGATCACCATTAGTGCTTGATGACTGTTCATTAGAGGGTCTAATCCTAGGCAATCCCAAATGTGATCTCTATTTGAATGGCAGAGAATGGTCATACATAGTAGAGAGGCCAAAAGAGATGGAAGGAGTTTGCTACCCAGGATCAATTGAGAACCAGGAAGAGCTAAGATCTCTGTTTTCTTCCATCAAAAAATACGAAAGAGTGAAGATGTTTGATTTCACCAAATGGAATGTCACATACACTGGAACCAGCAAGGCCTGCAATAATACATCAAACCAAGGCTCATTCTATAGGAGTATGAGATGGTTGACCTTAAAATCGGGACAATTCCCAGTCCAGACAGATGAGTACAAGAACACCAGAGATTCAGATATTGTATTCACCTGGGCCATTCACCATCCACCAACATCTAATGAACAAGTAAAGTTATACAAAAATCCTGATACCCTTTCCTCAGTCACCACTGATGAGATCAATAGGAGCTTCAAGCCTAATATAGGGCCAAGGCCACTCGTGAGGGGCCAACAGGGGAGAATGGATTATTACTGGGCAGTCCTTAAACCTGGACAAACTGTCAAAATACAAACCAATGGCAATCTTATTGCACCTGAATATGGTCACTTAATAACAGGAAAATCACATGGAAGGGTACTCAAGAATAATTTGCCCATAGGGCAATGTGTGACTGAGTGTCAATTGAACGAGGGTGTGATGAATACAAGCAAACCTTTCCAAAACACTAGTAAGCACTATATTGGGAAATGCCCCAAATACATACCATCAGGAAGTCTAAAATTGGCAATAGGACTCAGAAACGTCCCACAAGCTCAAGATCGGGGGCTCTTTGGAGCAATTGCAGGCTTCATAGAAGGCGGATGGCCAGGGTTAGTGGCTGGTTGGTATGGATTTCAGCATCAAAATGCGGAGGGGACAGGCATAGCTGCAGACAGGGACAGCACTCAGAAGGCAATAGACAATATGCAAAACAAACTCAACAATGTCATCGACAAAATGAACAAACAATTTGAAGTGGTGAACCATGAATTTTCAGAAGTGGAAAGCAGAATAAACATGATTAACTCCAAAATTGATGACCAGATAACTGACATATGGGCATACAATGCAGAACTGCTTGTTCTATTGGAGAATCAGAAGACATTAGATGAGCATGATGCTAATGTAAGGAATCTACATGATAGAGTCAGAAGGGTTCTGAGGGAAAATGCAATCGACACAGGAGATGGTTGCTTTGAAATTCTACATAAATGTGACAACAATTGCATGGACACAATCAGAAACGGGACATACGACCACAAAGAGTATGAGGAAGAAAGCAAAATCGAACGACAGAAAATCAGTGGTGTGAAACTTGAGGAGAATTCGACATATAAAATTCTGAGCATCTACAGCAGTGTTGCCTCAAGCTTAGTTCTACTGCTCATGATTATTGGGGGTTTCATTTTCGGGTGTCAAAATGGAAATGTTCGTTGTACTTTCTGTATTTAA
>A_/_H12N5|CY140780|A/mallard/Minnesota/AI09-3066/2009
ATGGAAAAATTCATCATTTTGAGCACTGTCCTGGCAGTAAGCTTTGCATATGACAAAATTTGCATTGGATATCAAACAAACAATTCAACTGAGACGGTAAATACACTAATTGAGCAAAACGTTCCGGTGACACAAGTGGAAGAACTCGTACATGGTGGGATCGATCCGGTCCTGTGTGGAACAGAGCTAGGATCACCACTAGTGCTTGATGACTGTTCACTAGAAGGTCTCATCCTAGGCAATCCCAAATGTGATCTTTATCTGAATGGCAGGGAATGGTCATACATAGTAGAGAGACCCAAAGAGATGGAAGGAGTTTGCTACCCAGGATCAATTGAAAATCAAGAGGAATTGAGATCTCTGTTTTCTTCCATCAAAAAGTATGAAAGAGTGAAGATGTTTGATTTCACCAAGTGGAATGTCACATACACTGGAACCAGCAAAGCTTGCAATAATACATCAAACCGGGGCTCATTCTATAGGAGCATGAGGTGGTTGACCTTAAAATCAGGACAATTCCCAGTTCAAACAGATGAGTACAAGAACACCAGAGATTCGGACATTGTTTTCACCTGGGCCATTCATCACCCACCAACATCTAATGAACAGGTACAATTATACAAAAATCCGGATACCCTTTCCTCAGTCACCACTGATGAGATCAATAGGAGTTTCAAGCCTATTATAGGACCAAGGCCTTTCGTGAGAGGACAGCAGGGGAGAATGGATTACTACTGGGCTGTCCTTAAACCTGGACAAACTGTTAAAATACAGACCAATGGTAATCTTATTGCACCAGAATATGGTCACTTAATCACAGGGAAATCACATGGCAGGATACTCAAGAATAATTTGCCCATAGGACAGTGTGTGACTGAGTGTCAGTTGAACGAAGGGGTGATGAATACAAGTAAACCTTTTCAGAACACTAGCAAGCATTATATTGGGAAATGCCCCAAATACATACCATCAGGAAGCCTGAAATTGGCAATAGGGCTCAGAAATGTTCCACAAGTTCAAAACCGGGGACTCTTTGGAGCAATTGCAGGGTTTATAGAAGGAGGATGGCCAGGACTAGTGGCTGGTTGGTATGGATTTCAGCATCAAAATGCAGAAGGGACAGGAATAGCTGCAGACAGAGACAGCACTCAGAAGGCAATAGACAACATGCAAAACAAACTCAACAATGTCATTGACAAAATGAACAAACAATTTGAGGTGGTGAGTCATGAATTTTCAGAAGTGGAAAGCAGAATAAACATGATTAATTCCAAAATTGATGATCAAATAACTGACATATGGGCATACAATGCTGAACTGCTTGTTCTATTGGAAAATCAGAAGACATTAGACGAGCATGATGCTAATGTGAGAAATCTACATGACAGAGTCAGAAGGGTCCTAAGGGAAAATGCAATTGATACAGGAGATGGTTGCTTTGAAATTCTGCACAAATGTGACAACAATTGCATGGACACAATCAGAAATGGGACATACAATCACCAGGAGTATGAGGAAGAAAGCAGAATCGAACGACAGAAAATCAATGGTGTCAAACTTGAGGAGAATTCTACATATAAAATTCTGAGCATCTACAGCAGTGTTGCCTCAAGCTTAGTTCTACTGCTCATGATTATTGGGGGTTTCATTTTCGGGTGTCAAAATGGAAATGTTCGTTGTACTTTCTGTATTTAA
>A_/_H12N8|CY140615|A/ring-necked_duck/Minnesota/Sg-01066/2008
ATGGAAAAATTCATCATTTTGAGCACTGTCCTGGCAGTAAGTTTTGCATATGACAAAATTTGCATTGGATATCAAACAAACAATTCGACTGAGACGGTAAACACACTAATTGAGCAAAACGTTCCGGTGACACAAGTGGAAGAACTCGTACATGGTGGGATCAATCCGGTCCTGTGTGGAACGGAGCTAGGATCACCACTAGTGCTTGATGACTGTTCACTAGAAGGTCTCATCCTAGGCAATCCCAAATGTGATCTTTATCTGAATGGCAGGGAATGGTCGTACATAGTAGAGAGACCCAAAGAAATGGAAGGAATTTGCTACCCAGGATCAATTGAAAATCAAGAGGAGTTGAGATCTCTGTTTTCTTCCATCAAAAAATATGAAAGAGTGAAGATGTTTGATTTCACCAAGTGGAATGTCACATACACTGGAACCAGCAAAGCTTGCAATAATACATCAAACCAGGGCTCATTCTATAGGAGCATGAGGTGGTTGACCTTAAAATCAGGACAATTCCCAGTTCAAACAGATGAGTACAAGAACACCAGAGATTCGGACATTGTTTTCACCTGGGCCATTCATCACCCACCAACTTCTAATGAACAGGTACAATTATACAAAAATCCGGATACTCTCTCCTCAGTCACCACTGATGAGATCAATAGGAGTTTCAAGCCTAATATAGGACCAAGGCCTTTTGTGAGAGGACAGCAGGGGAGAATGGATTACTACTGGGCTGTCCTTAAACCTGGACAAACTGTTAAAATACAGACCAATGGTAATCTTATTGCACCAGAATATGGTCACTTAATCACAGGGAAATCACATGGCAGGATACTCAAGAATAATTTGCCCATAGGACAGTGTGTGACTGAGTGTCAGTTGAACGAAGGAGTGATGAATACAAGTAAACCTTTTCAGAACACTAGCAAGCATTATATTGGGAAATGCCCCAAATACATACCATCTGGAAGCCTGAAATTGGCAATAGGGCTCAGAAATGTTCCACAAATTCAAAACCGGGGACTCTTTGGAGCAATTGCAGGGTTTATAGAAGGAGGATGGCCAGGACTAGTGGCTGGTTGGTATGGATTTCAGCATCAAAATGCAGAGGGGACAGGAATAGCTGCAGACAGAGACAGCACTCAGAAGGCAATAGACAACATGCAAAACAAACTCAACAATGTCATTGACAAAATGAACAAACAATCTGAAGTGGTGAATCATGAATTTTCAGAAGTAGAAAGCAGAATAAACATGATTAATTCCAAAATTGATGATCAAATAACTGACATATGGGCATACAATGCTGAACTGCTTGTTCTATTGGAAAATCAGAAGACATTAGATGAGCATGACGCTAATGTGAGAAATCTACATGATAGAGTCAGAAGAGTTCTAAGGGAAAATGCAATTGATACAGGAGATGGTTGCTTTGAAATTCTGCATAAATGTGACAACAATTGCATGGACACAATCAGAAATGGGACATACAATCACCAGGAGTATGAGGAAGAAAGCAGAATCGAACGACAGAAAATCAATGGTGTCAAACTTGAGGAGAATTCTACATATAAGATTCTGAGCATCTACAGCAGTGTTGCCTCAAGCTTAGTTCTACTGCTCATGATTATTGGGGGTTTCATTTTCGGGTGTCAAAATGGAAATGTTCGTTGTACTTTCTGTATTTAA
>A_/_H12N5|CY139681|A/mallard/Minnesota/355788/2000
ATGGAAAAATTCATCATTTTGAGCACTGTCCTAGCAGTAAGCTTTGCATATGACAAAATTTGCATTGGATATCAAACAAACAACTCGACTGAAACGGTAAACACACTAATTGAACAAAACGTTCCGGTGACACAGGTGGAAGAACTTGTGCATGGTGGGATTAATCCAGTCCTATGTGGAACGGAACTAGGGTCACCACTAGTGCTTGATGACTGTTCATTAGAAGGTCTCATCCTAGGCAATCCAAAATGTGATCTTTATCTGAATGGCAGGGAATGGTCATACATAGTAGAAAGGCCAAAAGAGATGGAAGGAGTTTGCTACCCAGGATCAATTGAAAATCAGGAGGAGTTGAGATCCCTGTTTTCTTCCATCAAAAAGTATGAAAGAGTGAAGATGTTTGATTTCACCAAATGGAATGTTACATACACTGGAACTAGCAAAGCCTGCAATAATACATCAAACCAAGGCTCATTCTATAGGAGCATGAGATGGTTGACCTTAAAATCAGGACAATTCCCAGTCCAGACAGATGAATACAAGAACACCAGAGATTCGGATATTGTTTTCACTTGGGCCATTCATCACCCACCAACATCTAATGAACAGGTACAATTATACAAGAATCCGGATACCCTCTCCTCAGTCACCACTGATGAGATCAATAGGAGTTTCAAGCCTAATATAGGACCAAGGCCATTCGTGAGAGGACAACAGGGGAGAATGGATTACTACTGGGCTGTCCTTAAACCTGGACAAACTGTCAAGATACAGACCAATGGTAATCTTATCGCACCTGAATATGGTCACTTAATCACAGGGAAATCACATGGCAGGATACTCAAGAATAATTTGCCCATAGGACAGTGTGTAACTGAGTGTCAATTGAATGAGGGGGTGATGAATACAAGTAAACCTTTCCAGAACACTAGTAAGCACTATATTGGGAAATGCCCCAAATACATACCATCAGGCAGCCTAAAATTGGCTATAGGACTCAGAAATGTTCCACAGGTTCAAAACCGGGGACTCTTTGGAGCAATTGCAGGTTTCATAGAAGGCGGATGGCCAGGACTAGTGGCTGGTTGGTATGGATTTCAGCATCAAAATGCAGAGGGGACAGGCATAGCTGCAGACAGAGACAGCACTCAGAAGGCAATAGACAATATGCAAAACAAACTCAACAATGTCATTGACAAAATGAACAAACAATTTGAAGTGGTGAATCATGAATTTTCAGAAGTGGAAAGCAGAATAAACAAGATTAATTCCAAAATTGATGATCAAATAACTGACATATGGGCATACAATGCTGAACTGCTTGTCCTATTGGAAAATCAGAAGACATTAGATGATCATGACGCTAATGTAAGGAATCTACACGATAAAGTCAGAAGAGTCCTAAGGGAAAATGCAATTGATACAGGAGATGGCTGCTTTGAAATTCTACATAAATGTGACAACAGTTGCATGGACACAATCAGAAATGGGACATACAATCACAAGGAGTATGAGGAAGAAAGCAAAATCGAGCGACAGAAAATCAATGGTGTTAAACTTGAGGAGAATTCTACATATAAAATTCTGAGCATCTACAGCAGTGTTGCCTCAAGCTTAGTTCTACTGCTCATGATTATTGGGGGTTTCATTTTCGGGTGTCAAAATGGAAATGTTCGTTGTACTTTCTGTATTTAA
>A_/_H12N4|CY140104|A/mallard/North_Dakota/Sg-00703/2008
ATGGAAAAATTCATCATTTTGAGCACTGTCCTGGCAGTAAGTTTTGCATATGACAAAATTTGCATTGGATATCAAACAAACAATTCGACTGAGACGGTAAACACACTAATTGAGCAAAACGTTCCGGTGACACAAGTGGAAGAACTCGTACATGGTGGGATCAACCCGGTCCTGTGTGGAACAGAGTTAGGATCACCACTAGTGCTTGATGACTGTTCACTAGAAGGTCTCATCCTAGGCAATCCCAAATGTGATCTTTATCTGAGTGGCAGGGAATGGTCGTACATAGTAGAGAGACCCAAAGAGATGGAGGGAATTTGCTACCCAGGATCAATTGAAAATCAAGAGGAGTTGAGATCTCTGTTTTCTTCCATCAAAAAATATGAAAGAGTGAAGATGTTTGATTTCACCAAGTGGAATGTCACATACACTGGAACCAGCAAAGCTTGCAATAATACATCAAACCAGGGCTCATTCTATAGGAGCATGAGGTGGTTGACCTTAAAATCAGGACAATTCCCAGTTCAAACAGATGAGTACAAGAACACCAGAGATTCGGACATTGTTTTCACCTGGGCCATTCATCACCCACCAACTTCTAATGAACAGGTACAATTATACAAAAATCCGGATACTCTCTCCTCAGTCACCACTGATGAGATCAACAGGAGTTTCAAGCCTAATATAGGACCAAGGCCTTTCGTAAGAGGACAGCAGGGGAGAATGGATTACTACTGGGCTGTCCTTAAACCTGGACAAACTGTTAAAATACAGACCAATGGTAATCTTATTGCGCCAGAATATGGTAACTTAATCACAGGGAAATCACATGGCAGGATACTCAAGAATAATTTGCCCATAGGACAGTGTGTGACTGAGTGTCAGTTGAACGAAGGAGTGATGAATACAAGTAAACCTTTTCAGAACACTAGCAAGCATTATATTGGGAAATGCCCCAAATACATACCATCTGGAAGCCTGAAATTGGCAATAGGGCTCAGGAATGTTCCACAAGTTCAAAACCGGGGACTCTTTGGAGCAATTGCAGGGTTTATAGAAGGAGGATGGCCAGGACTAGTGGCTGGTTGGTATGGATTTCAGCATCAAAATGCAGAGGGGACAGGAATAGCTGCAGACAGAGACAGCACTCAGAAGGCAATAGACAACATGCAAAACAAACTCAACAATGTCATTGACAAAATGAACAAACAATTTGAAGTGGTGAATCATGAATTTTCAGAAGTAGAAAGCAGAATAAACATGATTAATTCCAAAATTGATGATCAAATAACTGACATATGGGCATACAATGCTGAGCTGCTTGTTCTATTGGAAAATCAGAAGACATTAGATGAGCATGACGCTAATGTGAGAAATCTACATGACAGAGTCAGAAGAGTTCTAAGGGAAAATGCAATTGATACAGGAGATGGTTGCTTTGAAATCCTGCATAAATGTGACAACAATTGCATGGACACAATCAGAAATGGGACATACAATCACCAGGAGTATGAGGAAGAAAGCAGGATCGAACGACAGAAAATCAATGGTGTCAAACTTGAGGAGAATTCTACATATAAGATTCTGAGCATCTACAGCAGTGTTGCCTCAAGCTTAGTTCTACTGCTCATGATTATTGGGGGTTTCATTTTCGGGTGTCAAAATGGAAATGTTCGTTGTACTTTCTGTATTTAA
>A_/_H12N8|KC876691|A/wild_goose/Dongting/C1037/2011
ATGGAGAAGTTCATTGTACTAAGTATAATCCTAACAACTGGTCTTGCTTATGACAAGATTTGCATCGGCTATCAGACGAATAACTCAACCGATACGGTAAACACACTGATTGAACAGAATGTCCCAGTCACTCAAGTAGAAGAGCTCGTGCATGGTCAGGTCAATCCGATCCTATGCAGTACAGAACTGGGGTCACCCCTAGTGCTCGACGATTGCTCTCTGGAGGGCTTGATCCTAGGCAATCCCAAATGCGATCTTTATTTGAATGGTAGAGAATGGTCATACATTGTGGAGAGGCCAAAGGAGATAGAAGGAATCTGCTATCCAGGATCAATAGAGAATCAAGAAGAGTTGAGATCATTGTTCTCTTCAATCAAGAAATATGAAAGAGTGAAAATGTTCGATTTCACCAAATGGAATATCACTTACACTGGAACGAGCAAAGCCTGCAATGACACCTCAAATCAAGGGTCATTCTACAGGAGTATGAGATGGCTAACCTTGAAGTCAGGACAATTCCCAGTGCAAACCGATGAGTACAAGAACACTAGGGATTCGGACATTGTATTCACATGGGCTATTCATCACCCACCCACTTCTGACGAGCAGGTGAATCTCTACAAGAACTCCGACACTCTCTCGTCGGTCACAACGGACGAAATTAATAGGAGTTTCAGGCCTAACATAGGACCAAGACCCCTGGTTAGGGGACAACAAGGGAGGATGGATTATTATTGGGCTGTCCTAAAGCCAGGGCAGACAGTGAAGATACAGACTAACGGAAATCTAATTGCACCTGAATATGGCCACCTAATCACTGGGAAATCACACGGGAGAATACTTAAAAATGACCTGCCGGTCGGCCAATGCACGACCGAGTGTCAGTTAAATGAAGGAGTAATGAACACCAGCAAACCGTTTCAGAATACCAGCAAGCATTACATTGGGAAATGCCCTAAATATATACCATCGCAAAGTTTGAAACTGGCAATAGGGCTCAGGAATGTTCCCCAGGCCCAAGACCGAGGGCTCTTTGGAGCAATCGCTGGATTCATAGAGGGAGGGTGGCCCGGATTGGTGGCTGGTTGGTATGGGTTCCAACATCAGAACTCTGAGGGAACAGGCATTGCGGCAGACAGGGACAGCACCCAGAAGGCAATAGACAACATGCAGAACAAACTGAACAATGTCATTGACAAAATGAACAAGCAATTTGAAGTGGTAAAACACGAATTTTCGGAGGTTGAAAGTAGAATAAATGTGATCAATTCAAAAATTGACGATCAAATAACAGACATATGGGCATATAATGCGGAACTGCTAGTTTTGCTGGAGAATCAAAAGACATTGGACGAACACGATGCGAATGTCAGGAATCTCCATGACCGAGTCAGAAGAGTGTTAAAAGAAAATGCAATAGATACTGGAGATGGGTGCTTTGAAATACTGCACAAATGTGATGATGAATGCATGGATACAATCAAGAACGGGACTTACAACCACCAGGACTACGAAGAAGAAAGCAAGCTTGAGCGACAAAGGATTAATGGAGTGAAACTTGAAGAGAATTCTACATATAAAATCTTGAGCATCTACAGCAGTGTTGCCTCAAGCTTAGTATTACTGCTCATGATTATTGGGGGTTTCATTTTCGGATGTCAAAATGGAAATGTTCGTTGTACTTTCTGTATTTAA
>A_/_H12N6|CY139550|A/American_black_duck/New_Brunswick/00998/2010
ATGGAAAAATTCATCATTTTGAGCACTGTCCTGGCAGTAAGCTTTGCATATGACAAAATTTGCATTGGATATCAAACAAACAATTCAACTGAGACGGTAAATACACTAATTGAGCAAAACGTTCCGGTGACACAAGTGGAAGAACTCGTACATGGTGGAGTCGATCCGGTCCTGTGTGGAACAGAGCTAGGATCACCACTAGTGCTTGATGACTGTTCACTAGAAGGTCTCATCCTAGGCAATCCCAAATGTGATCTTTATCTGAATGGCAGGGAATGGTCATACATAGTAGAGAGACCCAAAGAGATGGAAGGAGTTTGCTACCCAGGATCAATTGAAAATCAAGAGGAATTGAGATCTCTGTTTTCTTCCATCAAAAAGTATGAAAGAGTGAAGATGTTTGATTTCACCAAGTGGAATGTCACATACACTGGAACCAGCAAAGCTTGCAATAATACATCAAACAAAGGCTCATTCTATAGGAGCATGAGGTGGTTGACCTTAAAATCAGGACAATTCCCAGTTCAAACAGATGAGTACAAGAACACCAGAGATTCGGACATTGTTTTCACCTGGGCCATTCATCACCCACCAACATCTAATGAACAGGTACAATTATACAAAAATCCGGATACCCTTTCCTCAGTCACCACTGATGAGATCAATAGGAGTTTCAAGCCTAATATAGGACCAAGGCCTTTCGTGAGAGGACAGCAGGGGAGAATGGATTACTACTGGGCTGTCCTTAAACCTGGACAAACTGTTAAAATACAGACCAATGGTAATCTTATTGCACCAGAATATGGTCACTTAATCACAGGGAAATCACATGGCAGGATACTCAAGAATAATTTGCCTGTAGGACAGTGTGTGACTGAGTGTCAGTTGAACGAAGGAGTGATGAATACAAGTAAACCTTTTCAGAACACTAGCAATCATTATATTGGGAAATGCCCCAAATACATACCATCAGGAAGCCTGAAATTGGCAATAGGGCTCAGAAATGTTCCACAAATTCAAAACCGGGGACTCTTTGGAGCAATTGCAGGGTTTATAGAAGGAGGATGGCCAGGACTAGTGGCTGGTTGGTATGGATTTCAGCATCAAAATGCAGAAGGGACAGGAATAGCTGCAGACAGAGACAGCACTCAGAAGGCAATAGACAACATGCAAAACAAACTCAACAATGTCATTGACAAAATGAACAAACAATTTGAAGTGGTGAGTCATGAATTTTCAGAAGTGGAAAGCAGAATAAACATGATTAATTCCAAAATTGATGATCAAATAACTGACATATGGGCATACAATGCTGAACTGCTTGTTCTATTGGAAAATCAGAAGACATTAGACGAGCATGATGCTAATGTGAGAAATCTACATGACAGAGTCAGAAGAGTCCTAAGGGAAAATGCAATTGATACAGGAGATGGTTGCTTTGAAATTCTGCATAAATGTGACAACAATTGCATGGACACAATCAGAAATGGGACATACAATCACCAGGAGTATGAGGAAGAAAGCAGAATCGAACGACAGAAAATCAATGGCGTCAAACTTGAGGAGAATTCTACATATAAAATTCTGAGCATCTACAGCAGTGTTGCCTCAAGCTTAGTTCTACTGCTCATGATTATTGGGGGTTTCATTTTCGGGTGTCAAAATGGAAATGTTCGTTGTACTTTCTGTATTTAA
>A_/_H12N5|CY134287|A/mallard/California/2595V/2011
ATGGAAAAATTCATCATCTTGAGCACTGTCTTGGCAGTAAGTTTTGCATATGACAAAATTTGCATTGGATATCAAACAAACAACTCGACTGAGACGGTAAACACACTAATTGAGCAAAACGTTCCGGTGACACAAGTGGAAGAACTCGTGCATGGTGGGATCGATCCGGTCCTGTGCGGAACAGAGCTAGGATCACCACTAGTGCTTGATGATTGTTCGCTAGAAGGTCTCATCCTAGGCAATCCCAAATGTGATCTTTATCTGAATGGCAGGGAATGGTCATACATAGTAGAGAGGCCCAAAGAGATGGAAGGAGTTTGCTACCCAGGATCAATTGAAAACCAAGAGGAATTGAGGTCTTTGTTTTCTTCCATCAAAAAGTATGAAAGAGTGAAGATGTTTGATTTCACCAAGTGGAATGTCACATACACTGGAACCAGCAAGGCCTGCAATAATACATCAAACCAGGGCTCATTCTATAGGAGCATGAGATGGTTGACCTTAAAATCAGGACAATTCCCAGTTCAAACAGATGAGTACAAGAACACCAGAGATTCGGACATTATTTTCACCTGGGCCATTCATCACCCACCAACATCTAATGAACAGGTGCAATTATACAAAAATTCAGATACCCTCTCCTCAGTCACCACTGATGAGATCAATAGGAGTTTCAAGCCTAATATAGGACCAAGACCTTTCGTGAGAGGACAGCAGGGGAGAATGGATTACTACTGGGCTGTCCTTAAACCTGGACAAACTGTCAAAATACAGACCAATGGTAATCTTATTGCACCAGAATATGGTCACTTAATCACAGGGAAGTCACATGGCAGGATACTCAAGAATAATTTGCCCATAGGACAGTGTGTGACTGAGTGCCAGTTGAACGAAGGAGTGATGAATACAAGTAAACCTTTCCAGAACACTAGTAAGCACTATATTGGGAAATGCCCCAAATACATACCATCAGGAAGCCTGAAATTGGCAATAGGGCTCAGAAATGTTCCACAAGTTCAAAACCGGGGGCTCTTTGGAGCAATTGCAGGTTTTATAGAAGGCGGATGGCCAGGACTAGTGGCTGGTTGGTATGGATTTCAGCATCAAAATGCAGAGGGGACAGGAATAGCTGCAGACAGAGACAGCACTCAGAAGGCAATAGACAATATGCAAAACAAACTCAACAATGTCATTGACAAAATGAACAAACAATTTGAAGTGGTGAATCATGAATTTTCAGAAGTGGAAAGCAGAATAAACATGATTAATTCCAAAATAGATGATCAAATAACCGACATATGGGCATACAATGCTGAACTGCTTGTTTTATTGGAAAATCAGAAGACATTAGATGAGCATGACGCTAATGTGAGAAATCTACACGATAGAGTCAGGAGAATCCTAAGGGAAAATGCAATTGATACAGGAGATGGTTGCTTTGAAATTCTGCATAAATGTGACAACAATTGCATGGACACAATCAGAAATGGGACATACAATCACCAGGAGTATGAGGACGAAAGCAGAATCGAACGACAGAAAATCAATGGTGTCAAACTTGAGGAGAATTCTACATATAAGATTCTGAGCATCTACAGCAGTGTTGCCTCAAGCTTAGTTCTACTGCTCATGATTATTGGGGGTTTCATTTTCGGGTGTCAGAATGGAAATGTTCGTTGTACTTTCTGTATTTAA
>A_/_H12N4|CY133357|A/American_green-winged_teal/Missouri/10OS4622/2010
ATGGAAAAATTCATCTTTTTGAGCACTGTCCTGGCAGTGAGCCTTGCATATGACAAAATTTGCATTGGATATCAAACAAACAACTCAACTGAAACGGTAAACACACTAATTGAACAAAACGTTCCGGTGACACAGGTGGAAGAACTCGTGCATGGCGGAATTGATCCAATCCTATGTGGAACGGAACTAGGATCACCGTTAGTGCTTGATGACTGTTCATTAGAGGGTCTAATCCTAGGCAATCCCAAATGTGATCTCTATTTGAATGGCAGAGAATGGTCATACATAGTAGAGAGGCCAAAAGAGATGGAAGGAGTTTGCTACCCAGGATCAATTGAGAACCAGGAAGAGCTAAGATCTCTGTTTTCTTCCATCAAAAAATACGAAAGAGTGAAGATGTTTGATTTCACCAAATGGAATGTCACATACACTGGAACCAGCAAGGCCTGCAATAATACATCAAACCAAGGCTCATTCTATAGGAGTATGAGATGGTTGACCCTAAAATCGGGACAATTCCCAGTCCAGACAGATGAGTACAAGAACACCAGAGATTCAGATATTGTATTCACCTGGGCCATTCACCATCCACCAACATCTGATGAACAAGTAAAATTATACAAAAATCCTGATACCCTTTCCTCAGTCACCACTGATGAGATCAATAGGAGCTTCAAGCCTAATATAGGGCCAAGGCCACTCGTGAGGGGCCAACAGGGAAGAATGGATTATTACTGGGCAGTCCTTAAACCTGGACAAACTGTCAAAATACAAACCAATGGCAATCTTATTGCACCTGAATATGGTCATTTAATAACAGGAAAATCACATGGAAGGATACTCAAGAATAATTTGCCCATAGGGCAATGTGTGACTGAGTGTCAATTGAACGAGGGTGTGATGAATACAAGCAAACCTTTCCAAAACACTAGTAAGCACTATATTGGGAAATGCCCCAAATACATACCATCAGGAAGTCTAAAATTGGCAATAGGACTCAGAAACGTCCCACAAGCTCAAGATCGGGGGCTCTTTGGAGCAATTGCAGGCTTCATAGAAGGCGGATGGCCAGGGTTAGTGGCTGGTTGGTATGGGTTTCAGCATCAAAATGCGGAGGGGACAGGCATAGCTGCAGACAGGGACAGCACTCAGAAGGCAATAGACAATATGCAAAACAAACTCAACAATGTCATCGACAAAATGAACAAACAATTTGGAGTGGTGAACCATGAATTTTCAGAAGTGGAAAGCAGAATAAACATGATTAACTCCAAAATTGATGACCAGATAACTGACATATGGGCATACAATGCAGAATTGCTTGTTCTATTGGAGAATCAGAAGACATTAGATGAGCATGATGCTAATGTAAGGAATCTACATGATAGAGTCAGAAGGGTTCTGAGGGAAAATGCAATCGACACAGGAGATGGTTGCTTTGAAATTCTACATAAATGTGACAACAATTGCATGGACACAATCAGAAACGGGACATACGACCACAAAGAGTATGAGGAAGAAAGCAAAATCGAACGACAGAAAATCAATGGTGTGAAACTTGAGGAGAATTCGACATACAAAATTCTGAGCATCTACAGCAGTGTTGCCTCAAGCTTAGTTCTACTGCTCATGATTATTGGGGGTTTCATTTTCGGGTGTCAAAATGGAAATGTTCGTTGTACTTTCTGTATTTAA
>A_/_H12N5|CY133109|A/bufflehead/Wisconsin/10OS3204/2010
ATGGAAAAATTCATCATTTTGAGCACTGTCCTGGCAGTAAGCTTTGCATATGACAAAATTTGCATTGGATATCAAACAAACAATTCAACTGAGACGGTAAATACACTAATTGAGCAAAACGTTCCGGTAACACAAGTGGAAGAACTCGTACATGGTGGGATCGATCCGGTCCTGTGTGGAACAGAGCTAGGATCACCACTAGTGCTTGATGACTGTTCACTAGAAGGTCTCATCCTAGGCAATCCCAAATGTGATCTTTATCTGAATGGCAGGGAATGGTCATACATAGTAGAGAGACCCAAAGAGATGGAAGGAGTTTGCTACCCAGGATCAATTGAAAATCAAGAGGAATTGAGATCTCTGTTTTCTTCCATCAAAAAGTATGAAAGAGTGAAGATGTTTGATTTCACCAAGTGGAATGTCACATACACTGGAACCAGCAAAGCTTGCAATAATACATCAAACCAGGGCTCATTCTATAGGAGCATGAGGTGGTTGACCTTAAAATCAGGACAATTCCCAGTTCAAACAGATGAGTACAAGAACACCAGAGATTCGGACATTGTTTTCACCTGGGCCATTCATCACCCACCAACATCCAATGAACAGGTACAATTATACAAAAATCCGGATACCCTTTCCTCAGTCACCACTGATGAGATCAATAGGAGTTTCAAGCCTAATATAGGACCAAGGCCTTTCGTGAGAGGACAGCAGGGGAGAATGGATTACTACTGGGCTGTCCTTAAACCTGGACAAACTGTTAAAATACAGACCAATGGTAATCTTATTGCACCAGAATATGGTCACTTAATCACAGGGAAATCACATGGCAGGATACTCAAGAATAATTTGCCCATAGGACAGTGTGTGACTGAGTGTCAGTTGAACGAAGGAGTGATGAATACAAGTAAACCTTTTCAGAACACTAGCAAGCATTATATTGGGAAATGCCCCAAATACATACCATCAGGAAGCCTGAAATTGGCAATAGGGCTCAGAAATGTTCCACAAGTTCAAAACCGGGGACTCTTTGGAGCAATTGCAGGGTTTATAGAAGGAGGATGGCCAGGATTAGTGGCTGGTTGGTATGGATTTCAGCATCAAAATGCAGAAGGGACAGGAATAGCTGCAGACAGAGACAGCACTCAGAAGGCAATAGACAACATGCAAAACAAACTCAACAATGTCATTGACAAAATGAACAAACAATTTGAAGTGGTGAGTCATGAATTTTCAGAAGTGGGAAGCAGAATAAACATGATTAATTCTAAAATTGATGATCAAATAACTGACATATGGGCATACAATGCTGAACTGCTTGTTCTATTGGAAAATCAGAAGACATTAGACGAGCATGATGCTAATGTGAGAAATCTACATGACAGAGTCAGAAGAGTCCTAAGGGAAAATGCAATTGATACAGGAGATGGTTGCTTTGAAATTCTGCATAAATGTGACAACAATTGCATGGACACAATCAGAAATGGGACATACAATCACCAGGAGTATGAGGAAGAAAGCAGAATCGAACGACAGAAAATCAATGGTGTCAAACTTGAGGAGAATTCTACATATAAAATTCTGAGCATCTACAGCAGTGTTGCCTCAAGCTTAGTTCTACTGCTCATGATTATTGGGGGTTTCATTTTCGGGTGTCAAAATGGAAATGTTCGTTGTACTTTCTGTATTTAA
>A_/_H12N5|CY130372|A/mallard/Interior_Alaska/10BM02111R0/2010
ATGGAAAAATTCATCATTTTGAGCACTGTCCTGGCAGTAAGCTTTGCATATGACAAAATTTGCATTGGATATCAAACAAACAACTCGACTGAGACGGTAAACACACTAATTGAGCAAAACGTTCCGGTGACACAAGTGGAAGAACTCGTGCATGGAGGGGTCGATCCGGTCCTGTGTGGAACAGAGCTAGGATCACCACTAGTGCTTGATGACTGTTCGCTAGAAGGTCTCATCCTAGGCAATCCCAAATGTGATCTTTATCTGAATGGCAGGGAATGGTCATACATAGTAGAGAGGCCCAAAGAGATGGAAGGAGTTTGCTACCCAGGATCAATTGAAAACCAAGAGGAATTGAGATCTCTGTTTTCTTCCATCAAAAAGTATGAAAGAGTGAAGATGTTTGATTTCACCAAGTGGAATGTCACATACACTGGAACCAGCAAGGCCTGCAATAATACATCAAACCAGGGCTCATTCTATAGGAGCATGAGATGGTTGACCTTAAAATCAGGACAATTCCCAGTTCAAACAGATGAGTACAAGAACACCAGAGATTCGGACATTGTTTTCACCTGGGCCATTCATCACCCACCAACATCTAATGAACAGGTGCAGTTATACAAAAATCCGGATACCCTCTCCTCAGTCACCACTGATGAGATCAATAGGAGTTTCAAGCCTAATATAGGACCAAGACCTTTCGTGAGAGGACAGCAGGGGAGAATGGATTACTACTGGGCTGTCCTTAAACCTGGACAGACTGTCAAAATACAGACCAATGGTAATCTTATTGCACCAGAATATGGTCACTTAATCACAGGGAAGTCACATGGCAGGATACTCAAGAATAATTTGCCCATAGGACAGTGTGTGACTGAGTGCCAGTTGAACGAAGGAGTGATGAATACAAGTAAACCTTTCCAGAACACTAGTAAGCACTATATTGGGAAATGCCCCAAATACATACCATCAGGAAGCCTGAAATTGGCAATAGGGCTCAGAAATGTTCCACAAGTTCAAAACCGGGGACTCTTTGGAGCAATTGCAGGTTTTATAGAAGGCGGATGGCCAGGACTAGTGGCTGGTTGGTATGGATTTCAGCATCAAAATGCAGAGGGGACAGGAATAGCTGCAGACAGAGACAGCACTCAGAAGGCAATAGACAATATGCAAAACAAACTCAACAATGTCATTGACAAAATGAACAAACAATTTGAAGTGGTGAATCATGAATTTTCAGAAGTGGAAAGCAGAATAAACATGATTAATTCCAAAATTGATGATCAAATAACCGACATATGGGCATACAATGCTGAACTGCTTGTTCTATTGGAAAATCAGAAGACATTAGATGAGCATGACGCTAATGTGAGAAATCTACACGATAGAGTCAGAAGAATCCTAAGGGAAAATGCAATTGATACAGGAGATGGTTGCTTTGAAATTCTGCATAAATGTGACAACAATTGCATGGACACAATCAGAAATGGGACATACAATCACCAGGAGTATGAGGACGAAAGCAGAATCGAAAGACAGAAAATCAATGGTGTCAAACTTGAGGAGAATTCTACATATAAGATTCTGAGCATCTACAGCAGTGTTGCCTCAAGCTTAGTTCTACTGCTCATGATTATTGGGGGTTTCATTTTCGGGTGTCAAAATGGAAATGTTCGTTGTACTTTCTGTATTTAA
>A_/_H12N0|CY120667|A/northern_shoveler/California/3483/2010
ATGGAAAAATTCATCTTTTTGAGCACTGTCCTGGCAGTGAGTCTTGCATATGACAAAATTTGCATTGGATATCAAACAAACAACTCAACTGAAACAGTAAACACACTAATTGAACAAAACGTTCCGGTGACACAGGTGGAAGAACTCGTGCATGGCGGAATTGATCCAATCCTATGTGGAACGGAACTAGGATCACCATTAGTGCTTGATGACTGTTCATTAGAGGGTCTGATCCTAGGCAATCCCAAATGTGATCTCTATTTGAATGGCAGAGAATGGTCATACATAGTAGAGAGGCCAAAAGAGATGGAAGGAGTTTGCTACCCAGGATCAATTGAGAACCAGGAAGAGCTAAGATCTCTGTTTTCTTCCATCAAAAAATACGAGAGAGTGAAGATGTTTGATTTCACCAAATGGAATGTCACATACGATGGAACCAGCAAGGCCTGCAATAATACATCAAACCAAGGCTCATTCTATAGGAGTATGAGATGGTTGACCTTAAAATCGGGGAAATTCCCAGTCCAGACAGATGAGTACAAGAACACCAGAGATTCAGATATTGTATTCACCTGGGCCATTCACCATCCACCAACATCTGATGAACAAGTAAAATTATACAAAAATCCTGATACCCTTTCCTCAGTCACCACTGATGAGATCAATAGGAGCTTCAAGCCTAATATAGGGCCAAGGCCACTTGTGAGGGGCCAACAGGGGAGAATGGATTATTACTGGGCAGTCCTTAAACCTGGACAAACTGTCAAAATACAAACCAATGGCAATCTTATTGCACCTGAATATGGTCACTTAATAACAGGAAAATCACATGGAAGGATACTCAAGAATAATTTGCCCATAGGGCAATGTGTGACTGAGTGTCAATTGAACGAGGGTGTGATGAATACAAGCAAACCTTTCCAAAACACTAGTAAGCACTATATTGGGAAATGCCCCAAATACATACCATCAGGAAGTCTAAAATTGGCAATAGGACTCAGAAACGTCCCGCAAGCTCAAGATCGGGGGCTCTTTGGAGCAATTGCAGGCTTCATAGAAGGCGGATGGCCAGGGTTAGTGGCTGGTTGGTATGGGTTTCAGCATCAAAATGCGGAGGGAACAGGCATAGCTGCAGACAGGGACAGCACTCAGAAGGCAATAGACAATATGCAAAACAAACTCAACAATGTCATCGACAAAATGAACAAACAATTTGAAGTGGTGAACCATGAATTTTCAGAAGTGGAAAGCAGAATAAACATGATTAACTCCAAAATTGATGACCAGATAACTGGCATATGGGCATACAATGCAGAACTGCTTGTTCTATTGGAGAATCAGAAGACATTAGATGAGCATGATGCTAATGTAAGGAATCTACATGATAGAGTCAGAAGGGTTTTGAGGGAAAATGCAATCGACACAGGAGATGGTTGCTTTGAAATTCTACATAAATGTGACAACAATTGCATGGACACAATCAGAAACGGGACATACGACCACAAAGAGTATGAGGAAGAAAGCAAAATCGAACGACAGAAAATCAATGGTGTGAAACTTGAGGAGAATTCGACATATAAAATTCTGAGCATCTACAGCAGTGTTGCCTCAAGCTTAGTTCTACTGCTCATGATTATTGGGGGTTTCATTTTCGGGTGTCAAAATGGAAATGTTCGTTGTACTTTCTGTATTTAA
>A_/_H12N0|AB669140|A/duck/Tsukuba/212/2006(H12N5)
ATGGAGAAGTTCATTGTACTGAGTATTGTTCTGACAACTGGTCTTGCTTATGATAAGATTTGCATTGGCTATCAGACAAACAACTCAACTGATACAGTAAACACACTAATTGAGCAGAATGTCCCAGTCACCCAAGTGGAGGAGCTTGTACATGGTCAGGTCAATCCGATTCTATGCAGAACAGAACTGGGATCACCACTAGTGCTCGACGATTGCTCTCTGGAGGGTTTGATTCTAGGCAATCCCAAATGCGATCTTTATCTGAATGGTAGAGAGTGGTCATACATTGTGGAGAGACCCAAGGAAATGGAAGGAATCTGCTATCCAGGATCGATAGAGAATCAAGAAGAGCTGAGATCATTGTTCTCTTCGATCAAGAAATACGAGAGAGTGAAAATGTTCGACTTCACCAAATGGAATGTCACCTACACTGGAACAAGTAAAGCCTGCAACAACACCTCAAATCAAGGATCATTCTACAGGAGTATGAGATGGCTTACTTTGAAATCAGGGCAATTCCCGGTACAGACCGATGAGTACAAGAACACTAGGGATTCGGACATTGTATTCACATGGGCTATTCATCACCCACCGACTTCTGACGAGCAGGTGAAACTCTACAAGAATCCTGATACTCTCTCATCGGTCACAACGGATGAAATTAACAGGAGTTTCAGACCTAACATAGGACCACGACCCCTGGTTAGGGGACAGCAAGGGAGAATGGATTATTATTGGGCTGTTCTAAAGCCAGGGCAGACAGTGAAGATACAAACTAATGGAAACCTAATCGCACCTGAATATGGCCACCTAATCACTGGGAAGTCACACGGGAGAATACTTAAAAACGATCTGCCAGTGGGCCAATGCACGACCGAATGTCAGTTAAATGAAGGGGTGATGAACACTAGCAAACCGTTTCAGAATACCAGCAAACATTATATTGGGAAATGCCCTAAATATATACCATCGAACAGCTTGAAGTTAGCGATAGGACTCAGGAATGTTCCCCAGGTCCAAGACCGAGGGCTTTTTGGAGCAATTGCTGGATTCATAGAGGGAGGGTGGCCTGGATTGGTGGCCGGTTGGTATGGGTTCCAACATCAGAACTCTGAGGGAACGGGGATCGCGGCAGACAGGGACAGCACCCAGAAGGCAATAGACAACATGCAGAACAAACTAAACAACGTCATTGACAAAATGAACAAGCAATTTGAAGTGGTAAATCATGAATTTTCAGAGGTTGAAACTAGAATAAATATGATCAATTCAAAAATCGACGATCAAATAATAGACATATGGGCATACAACGCGGAACTGCTAGTTTTGCTGGAGAACCAAAAGACACTAGACGAGCACGATGCAAATGTCAGGAATCTCCATGACCGGGTCAGAAGAATATTAAAGGAAAATGCGATAGATACTGGGGATGGATGTTTTGAAATACTACACAAATGTGATGATGGATGCATGAATGCAATCAAGAACGGAACTTACAACCATCAGGACTACGAAGAAGAGAGTAGGATAGAGCGGCAAAAGATTAATGGAGTGAAACTTGAAGAGAATTCTACATACAAAATCTTGAGCATCTACAGCAGTGTTGCCTCAAGCTTAGTGTTACTGCTCATGATTATTGGGGGTTTCATTTTCGGATGTCAAAATGGAAATGTTCGTTGTACTTTCTGTATTTAA
>A_/_H12N0|CY103070|A/mallard/Alberta/221/2006
ATGGAAAAATTCATCATTTTGAGCACTGTCCTGGCAGTAAGCTTTGCATATGACAAAATTTGCATTGGATATCAAACAAACAACTCGACTGAGACGGTAAACACACTAATTGAGCAAAACGTTCCGGTGACACAGGTGGAAGAACTCGTGCATGGTGGAATCGATCCGGTCCTATGTGAAACGGAACTAGGGTCACCACTAGTGCTTGATGACTGTTCACTAGAAGGCCTCATTCTAGGCAATCCCAAATGTGATCTTTATCTGAACGGCAGGGAGTGGTCATACATAGTAGAGAGGCCCAAAGAGATGGAAGGAATCTGCTACCCAGGATCAATTGAAAATCAAGAGGAATTGAGATCTCTGTTTTCTTCCATCAAAAAGTATGAAAGAGTGAAGATGTTTGATTTCACCAAGTGGAATGTCACATACACTGGGACCAGCAGGGCCTGCAATAATACATCAAACCAAGGCTCATTCTATAGGAGCATGAGATGGTTGACCTTAAAATCAGGACAATTCCCAGTCCAAACAGATGAGTACAAGAACACCAGAGATTCGGACATTGTTTTCACCTGGGCCATTCATCACCCACCAACATCTAATGAACAGGTGCAGTTGTACAAAAACCCGGATACCCTCTCTTCAGTCACCACTGATGAGATCAATAGGAGTTTCAAGCCAAACATAGGACCAAGGCCATTCGTAAGAGGACAACAGGGGAGAATGGATTACTACTGGGCTGTCCTTAAACCTGGACAAACTGTCAAGATACAGACCAATGGTAATCTTATTGCACCTGAATATGGTCATTTAATCACAGGGAAGTCACATGGCAGAATACTCAAGAATAATTTGCCCGTAGGACATTGTGTGACTAAGTGCCAGTTGAACGAAGGGGTGATGAATACAAGCAAACCTTTCCAGAACACTAGTAAGCACTATATTGGGAAATGCCCCAAATATATACCATCAGGAAGCCTGAAATTGGCAATAGGGCTCAGGAATGTTCCACAAGTTCAAAACCGGGGACTCTTTGGAGCAATTGCAGGTTTCATAGAAGGCGGATGGCCAGGACTGGTGGCTGGTTGGTATGGATTTCAACACCAAAATGCAGAGGGGACAGGCATGGCTGCAGACAGGGACAGCACTCAGAAGGCAATAGACAACATGCAAAACAAACTCAACAATGTCATTGACAAAATGAACAAACAATTTGAAGTAGTGAATCATGAATTTTCAGAAGTGGAAAGCAGAATAAACATGATTAATTCCAAGATTGATGATCAAATAACTGACATATGGGCATACAATGCTGAACTGCTTGTCCTATTGGAAAATCAGAAAACATTGGATGAGCATGACGCTAATGTAAGGAACCTACACGATAGAATCAGAAGGGTACTAAGAGAAAATGCAATTGATACAGGAGATGGTTGCTTTGAAATTCTGCATAAATGTGACAACAATTGCATGGACACAATCAGAAATGGAACATACAATCACAAGGAGTATGAGGAAGAAAGCAAAATTGAACGACAGAAAATCAATGGGGTCAAGCTTGAGGAGAATTCTACATATAAAATTCTGAGCATCTACAGCAGTGTTGCCTCAAGCTTAGTTCTACTGCTCATGATTATTGGGGGTTTCATTTTCGGGTGTCAAAATGGAAATGTTCGTTGTACTTTCTGTATTTAA
>A_/_H12N5|CY093798|A/American_wigeon/California/6610/2008
ATGGAAAAATTCATCATCCTGAGCACTGTTCTGACAGTGAGCGTTGCATATGACAAAATTTGCATTGGATATCAAACAAACAACTCGACTGAAACGGTAAACACACTAATTGAACAAAACGTTCCAGTGACACAAGTGGAGGAACTCGTGCATGGCGGGATTGATCCGATCCTATGTGGAACGGAATTAGGATCACCACTAGTGCTTGATGACTGTTCATTAGAAGGTCTAATTCTGGGCAACCCCAAATGTGATCTCTATTTGAATGGCAGAGAATGGTCATACATAGTGGAGAGGCCAAAAGAGATGGAAGGAGTTTGCTACCCAGGATCAATTGAAAACCAGGAAGAGCTGAGATCTCTGTTTTCTTCCATCAAAAAGTATGAAAGAGTGAAGATGTTTGATTTCACCAAATGGAATGTCACATACACTGGAACCAGCAAGGCCTGCAATAATACATCAAACCAAGGCTCATTCTATAGGAGTATGAGATGGTTGACCTTAAAATCAGGACAATTCCCAGTTCAGACAGATGAGTACAAAAACACAAGGGATTCAGACATTGTGTTCACCTGGGCCATTCACCATCCACCAACATCTGATGAACAAGTAAAATTATACAAAAACCCTGATACCCTCTCCTCAGTCACCACCGATGAGATCAATAGGAGCTTCAAGCCTAATATTGGGCCAAGGCCGCTCGTAAGGGGACAACAGGGGAGAATGGATTACTACTGGGCTGTTCTTAAACCTGGCCAAACTGTCAAAATACAAACCAATGGTAATCTTATTGCCCCTGAATATGGTCATTTAATCACAGGGAAATCACATGGCAGGATACTCAAGAATAATTTGCCCATAGGACAATGTGTAACTGAATGCCAATTGAATGAGGGTGTAATGAATACAAGCAAACCTCTCCAGAACACTAGTAAGCACTATATTGGGAAATGCCCCAAGTACATACCATCAGGGAGTCTAAAATTGGCAATAGGACTCAGAAATGTCCCACAAGCTCAAGATCGGGGGCTCTTTGGAGCAATTGCAGGCTTCATAGAAGGCGGATGGCCAGGACTGGTGGCTGGTTGGTATGGGTTTCAGCATCAAAATGCAGAGGGGACAGGCATAGCTGCAGACAGGGACAGCACTCAGAAGGCAATAGACAATATGCAGAACAAACTCAATAATGTCATCGACAAAATGAACAAACAATTCGAAGTGGTGAACCATGAGTTTTCAGAAGTGGAAAGCAGAATAAACATGATTAATTCCAAAATTGATGATCAGATAACTGACATATGGGCATACAATGCCGAATTGCTTGTTCTATTGGAAAATCAAAAGACATTAGATGAGCATGACGCTAATGTCAGGAATTTACATGATAGGATCAGAAGAGTCCTAAGGGAAAATGCAATTGACACAGGAGATGGTTGCTTTGAAATTCTACACAAGTGTGATGACAATTGCATGGAAACAATCAGAAACGGAACATACAATCACAAAGAATATGAGGAAGAAAGCAAAATCGAACGGCAGAAAATCAATGGGGTGAAACTCGAGGAGAATTCTACATATAAAATTCTGAGCATCTACAGCAGCGTTGCCTCAAGCTTAGTTCTACTGCTCATGATTATTGGGGGTTTCATTTTCGGGTGTCAAAATGGAAATGTTCGTTGTACTTTCTGTATTTAA
>A_/_H12N5|CY094381|A/American_wigeon/California/8352/2008
ATGAAAAAATTCATCATTTTGAGTACTGTCCTGGCAGTAAGCCTTGCATATGACAAAATTTGCATTGGATATCAAACAAACAACTCGACTGAGACAGTAAACACACTAATTGAGCAAAACGTTCCGGTGACACAGGTGGAAGAACTCGTGCATGGTGGGATCGATCCGGTCCTATGTGGAACGGAGCTAGGGTCACCGTTAGTGCTTGATGACTGTTCACTCGAAGGTCTCATTCTAGGCAATCCCAAATGTGATCTCTATCTGAATGGTAGAGAATGGTCATACATAGTAGAGAGGCCCAAAGAAATGGAGGGAGTTTGCTACCCAGGATCAATTGAAAATCAAGAGGAGTTGAGATCTTTGTTTTCTTCCATCAAGAAGTATGAAAGAGTGAAGATGTTTGACTTCATCAAGTGGAATGTCACGTACACTGGAACCAGCAAGGCCTGCAACAATACATCAAACCAAGGCTCATTCTATAGGAGCATGAGATGGTTGACCTTAAAATCAGGACAATTCCCAGTCCAGACAGATGAGTACAAGAACACCAGAGATTCAGACATTGTTTTCACTTGGGCCATCCATCACCCACCAACATCTGATGAACAGATAAAATTATACAAAAATCCGGATACCCTCTCCTCAGTCACTACTGATGAGATCAATAGGAGTTTCAAGCCTAACATAGGACCAAGGCCATTAGTGAGAGGACAACAGGGGAGAATGGATTACTACTGGGCTGTCCTTAAACCTGGACAAACTGTCAAGATACAGACCAATGGTAATCTTATTGCACCTGAATATGGTCACTTAATCACAGGGAAATCACATGGCAGGATACTTAAGAATAACTTGCCCATAGGACAGTGTGTGACTGAGTGCCAGTTGAATGAAGGGGTGATGAATACAAGTAAACCTTTCCAGAACACTAGTAAGCACTATATTGGGAAATGTCCCAAATACATACCATCAGGAAGCCTGAAATTGGCAATAGGGCTCAGAAATGTTCCACAAGTTCAGAACAGGGGACTCTTTGGAGCAATTGCAGGTTTCATAGAGGGCGGATGGCCAGGACTAGTGGCTGGTTGGTATGGATTTCAGCATCAAAATGCAGAGGGGACAGGCATAGCTGCAGACAGAGACAGCACTCAGAGGGCAATAGACAATATGCAAAACAAACTCAACAATGTCATTGACAAAATGAACAAACAATTTGAAGTGGTGAATCATGAGTTTTCAGAAGTGGAAAGCAGAATAAACATGATTAATTCCAAAATTGATGATCAAATAACTGACATATGGGCATACAATGCTGAACTGCTTGTCCTATTGGAAAATCAGAAGACATTAGACGAGCATGATGCTAATGTAAGAAACTTACACGATAGAGTCAGAAGAGTCCTAAGAGAAAATGCAATTGATACAGGAGATGGTTGTTTTGAAATTCTGCATAAATGTGACAACAATTGCATGGACACAATCAGAAATGGGACATACAATCACAAGGAGTATGAGGAAGAAAGCAAAATCGAACGACAGAAAATCAATGGTGTCAAACTTGAGGAGAATTCTACATATAAAATTCTGAGCATCTACAGCAGTGTTGCCTCAAGCTTAGTTCTACTGCTCATGATTATTGGGGGTTTCATTTTCGGGTGTCAAAATGGAAATGTTCGTTGTACTTTCTGTATTTAA
>A_/_H12N5|CY060390|A/mallard/Sweden/86/2003
ATGGAGAAGTTCATTGTATTGAGTGTAATTCTAACAACTGGTCTTGCTTATGATAAGATTTGCATCGGCTACCAGACGAATAACTCAACCGATACGGTAAACACACTAATTGAACAGAATGTCCCAGTCACTCAGGTGGAAGAGCTCGTGCATGGTCAGGTCAATCCAATCCTATGCAGCACAGAACTGGGGTCACCCCTAGTGCTCGACGATTGCTCTCTGGAGGGCTTGATCCTAGGCAATCCCAAATGCGATCTTTATCTGAATGGGAGAGAGTGGTCATACATTGTGGAGAGACCCAAGGAGATGGAAGGAATCTGCTATCCAGGATCAATAGAGAATCAAGAAGAGTTAAGATCATTGTTTTCTTCAATCAAGAAATACGAAAGAGTGAAAATGTTCGACTTCACCAAGTGGAATGTCACCTACACTGGAACAAGCAAAGCCTGCAATAACACCTCAAACCAAGGATCATTCTACAGGAGCATGAGATGGCTCACTTTGAAATCAGGGCAATTCCCAGTGCAAACCGATGAGTACAAAAACACTAGGGATTCGGACATTGTATTCACATGGGCTATTCATCACCCACCCACTTCTGACGAGCAGGTGAAGCTCTACAAGAATCCCGACACTCTCTCGTCGGTCACAACGGATGAAATTAACAGGAGTTTCAGACCTAACATAGGACCACGACCCCTGGTTAGGGGACAGCAAGGGAGGATGGATTATTACTGGGCTGTCCTAAAACCAGGGCAGACAGTGAAGATACAGACTAATGGAAATCTAATTGCACCTGAATATGGCCACCTAATCACTGGGAAATCACACGGGAGAATACTTAAAAACGACCTGCCAATAGGCCAATGCACGACCGAATGTCAGTTAAATGAAGGAGTAATGAACACCAGCAAACCGTTTCAGAATACCAGCAAGCATTACATTGGGAAATGCCCTAAATATATACCATCGAACAGTTTGAAGCTGGCGATAGGGCTCAGAAATGTTCCCCAGGCCCAAGACCGAGGGCTTTTTGGAGCAATCGCTGGATTCATAGAGGGAGGATGGCCCGGATTGGTGGCTGGTTGGTATGGGTTCCAACATCAGAACTCTGAGGGAACAGGCATTGCGGCAGACAGGGACAGCACCCAGAAGGCAATAGACAACATGCAGAACAAACTGAACAATGTCATTGATAAAATGAACAAGCAATTTGAAGTGGTAAATCACGAATTTTCGGAGGTTGAAAGTAGAATAAATATGATCAATTCAAAAATTGAAGATCAAATAACAGACATATGGGCATATAACGCGGAACTACTAGTTTTGCTGGAAAACCAAAAGACACTAGACGAGCACGATGCGAATGTCAGGAATCTCCATGACCGAGTCAGAAGAGTATTAAAAGAAAATGCAATAGATAATGGAGATGGGTGTTTTGAAATACTACACAAATGTGATGATGGATGCATGGATACAATCAAGAACGGGACTTACAACCACCAGGACTACGAAGAAGAGAGCAAGCTTGAGCGGCAAAGGATTAATGGAGTGAAACTTGAAGAGAATTCTACATACAAAATCTTGAGCATCTACAGCAGTGTTGCCTCAAGCTTAGTATTACTGCTCATGATTATTGGGGGTTTCATTTTCGGATGTCAAAATGGAAATGTTCGTTGTACTTTCTGTATTTAA
>A_/_H12N0|GU052216|A/duck/Alberta/60/1976
ATGGAAAAATTCATCATTTTGAGTACTGTCTTGGCAGCAAGCTTTGCATATGACAAAATTTGCATTGGATACCAAACAAACAACTCGACTGAAACGGTAAACACACTAAGTGAACAAAACGTTCCGGTGACGCAGGTGGAAGAACTTGTACATGGTGGGATTGATCCGATCCTGTGTGGAACGGAACTAGGATCACCACTAGTGCTTGATGACTGTTCATTAGAGGGTCTAATCCTAGGCAATCCCAAATGTGATCTTTATTTGAATGGCAGGGAATGGTCATACATAGTAGAGAGGCCCAAAGAGATGGAAGGAGTTTGCTATCCAGGGTCAATTGAAAACCAGGAAGAGCTAAGATCTCTGTTTTCTTCCATCAAAAAATATGAAAGAGTGAAGATGTTTGATTTCACCAAATGGAATGTCACATACACTGGGACCAGCAAGGCCTGCAATAATACATCAAACCAAGGCTCATTCTATAGGAGCATGAGATGGTTGACCTTAAAATCAGGACAATTTCCAGTCCAAACAGATGAGTACAAGAACACCAGAGATTCAGACATTGTATTCACCTGGGCCATTCACCACCCACCAACATCTGATGAACAAGTAAAATTATACAAAAATCCTGATACTCTCTCTTCAGTCACCACCGATGAAATCAATAGGAGCTTCAAGCCTAATATAGGGCCAAGACCACTCGTGAGAGGACAACAAGGGAGAATGGATTACTACTGGGCTGTTCTTAAACCTGGACAAACAGTCAAAATACAAACCAATGGTAATCTTATTGCACCTGAATATGGTCACTTAATCACAGGGAAATCACATGGCAGGATACTCAAGAATAATTTGCCCATGGGACAGTGTGTGACTGAATGTCAATTGAACGAGGGTGTAATGAACACAAGCAAACCTTTCCAGAACACTAGTAAGCACTATATTGGGAAATGCCCCAAATACATACCATCAGGGAGTTTAAAATTGGCAATAGGGCTCAGGAATGTCCCACAAGTTCAAGATCGGGGGCTCTTTGGAGCAATTGCAGGTTTCATAGAAGGCGGATGGCCAGGGCTAGTGGCTGGTTGGTACGGATTTCAGCATCAAAATGCGGAGGGGACAGGCATAGCTGCAGACAGAGACAGCACCCAAAGGGCAATAGACAATATGCAAAACAAACTCAACAATGTCATCGACAAAATGAATAAACAATTTGAAGTGGTGAATCATGAGTTTTCAGAAGTGGAAAGCAGAATAAACATGATTAATTCCAAAATTGATGATCAGATAACTGACATATGGGCATACAATGCTGAATTGCTTGTCCTATTGGAAAATCAGAAGACATTAGATGAGCATGACGCTAATGTAAGGAATCTACATGATCGGGTCAGAAGAGTCCTGAGGGAAAATGCAATTGACACAGGAGACGGCTGCTTTGAGATTTTACATAAATGTGACAACAATTGTATGGACACGATTAGAAACGGGACATACAATCACAAAGAGTATGAGGAAGAAAGCAAAATCGAACGACAGAAAGTCAATGGTGTGAAACTTGAGGAGAATTCTACATATAAAATTCTGAGCATCTACAGCAGTGTTGCCTCAAGCTTAGTTCTACTGCTCATGATTATTGGGGGTTTCATTTTCGGGTGTCAAAATGGAAATGTTCGTTGTACTTTCTGTATTTAA
>A_/_H12N5|GU051122|A/ruddy_turnstone/New_Jersey/748/2000
ATGGAAAAATTCATCATTTTGAGCACTGTCCTGGCAGTAAGCCTTGCATATGACAAAATTTGCATTGGATATCAAACAAACAACTCGACTGAAACGGTGAACACACTAACTGAACAAAATGTTCCGGTGACACAAGTGGAAGAACTCGTGCATGGCGGAATTGACCCGATCCTATGTGGAACGGAATTAGGATCACCACTAGTGCTCGATGACTGTTCATTAGAGGGTCTAATTCTGGGCAATCCCAAATGTGATCTATATCTGAATGGCAGAGAATGGTCATACATAGTAGAGAGGCCAAAAGAGATGGAAGGAATTTGCTATCCAGGATCAATTGAAAACCAGGAAGAGCTAAGATCTCTGTTTTCTTCCATCAAAAAGTATGAAAGAGTGAAGATGTTTGATTTCACCAAATGGAATGTCACATACACTGGGACCAGCAAGGCATGCAATGATACATCAAACCAAGGCTCATTCTATAGGAGCATGAGATGGTTGACATTAAAGTCAGGACAATTCCCAGTCCAGACAGATGAGTACAAGAACACCAGAGATTCAGACATTGTATTTACATGGGCCATTCACCACCCACCAACATCTGATGAACAAGTAAAATTATACAAAAATCCTGATACCCTCTCCTCAGTCACCACTGATGAGATCAATAGGAGCTTCAAGCCTAATATTGGGCCAAGGCCACTCGTGAGAGGACAACAGGGGAGAATGGATTACTACTGGGCTGTCCTCAAACCTGGACAAACTGTCAAAATACAAACCAATGGTAATCTTATTGCCCCTGAATATGGTCATTTAATCACAGGGAAATCACATGGCAGGATACTCAAGAATAATTTGCCCATAGGGCAGTGTGTGACTGAGTGCCAATTGAATGAGGGTGTAATGAATACGAGCAAACCTTTCCAGAACACTAGTAAGCACTATATTGGGAAATGCCCCAAATACATACCATCAGGGAGTCTAAAACTGGCAATAGGACTCAGAAATGTCCCACAAGCTCAAGATCGAGGACTCTTTGGAGCAATTGCAGGCTTCATAGAAGGCGGATGGCCAGGACTAGTGGCTGGCTGGTATGGATTTCAGCATCAAAATGCAGAGGGGACAGGCATAGCTGCAGACAGAGACAGCACTCAAATGGCAATAGACAATATGCAAAACAAACTCAACAATGTCATCGACAAAATGAACAAACAATTTGAGGTGGTGAACCATGAGTTTTCAGAAGTGGAGAGCAGAATAAACATGATTAATTCCAAAATTGATGATCAGATAACCGATATATGGGCATACAATGCAGAATTGCTTGTTCTATTGGAAAATCAGAAGACATTAGATGAGCATGACGCTAATGTAAGGAATCTACATGATAGAATCAGAAGAGTCCTGAGGGAAAATGCAATTGACACAGGAGATGGATGTTTTGAAATTCTACATAAATGTGACAACAATTGCATGGACACAATCAGAAACGGAACATACAATCACAAAGAATATGAGGAAGAAAGCAAAATTGAACGACAGAAAATCAATGGTGTGAAACTTGAGGAGAACTCTACATATAAAATTCTGAGCATCTACAGCAGTGTTGCCTCAAGCTTAGTTCTACTGCTCATGATTATTGGGGGTTTCATTTTCGGGTGTCAAAATGGAAATGTTCGTTGTACTTTCTGTATTTAA
>A_/_H12N3|GQ907350|A/whooper_swan/Mongolia/232/2005
ATGGAGAAGTTCATTGTACTGAGTATTGTTCTAACAACTGGTCTTGCTTATGATAAGATTTGCATTGGCTATCAGACGAACAACTCAACTGATACAGTAAACACACTAATTGAGCAGAATGTTCCAGTCACTCAAGTGGAAGAGCTCGTGCATGGTCAGGTCAATCCGATTCTATGCGGAACAGAACTGGGATCACCACTAGTGCTCGACGATTGCTCTCTGGAGGGTTTGATCCTAGGTAATCCCAAATGCGATCCTTATCTGAATGGTAGAGAGTGGTCATACATTGTAGAGAGACCCAAGGAAATGGAAGGAATCTGCTACCCAGGATCGATAGAAAATCAAGAAGAGCTGAGATCATTGTTCTCTTCAATCAAGAAATACGAGAGAGTGAAAATGTTCGACTTCACCAAATGGAATGTTACCTACACTGGAACAAGTAAAGCCTGCAACAACACCTCAAACCAAGGATCATTCTACAGGAGCATTAGATGGCTCACTTTGAAATCAGGGCAATTCCCGGTTCAGACCGATGAGTACAAGAACACTAGGGATTCGGATATTGTATTCACATGGGCTATTCATCACCCACCAACTACTGACGAGCAGATGAAACTCTACAAGAATTCTGATACTCTCTCATCGGTCACAACGGATGAAATTAACAGGAGTTTCAGACCTAATATAGGACCACGACCCCTAGTTAGGGGACAGCAGGGGAGGATGGATTATTATTGGGCTGTCCTAAAGCCAGGGCAGACAGTGAAGATACAGACTAATGGGAATCTAATCGCACCTGAATATGGCCACTTAATCACTGGGAAGTCACACGGGAGAATACTTAAAAACGACCTGCCAGTGGGCCAATGCACGACCGAATGTCAGTTAAATGAAGGAGTGATGAACACCAGCAAACCATTCCAGAATACCAGCAAGCATTATATTGGGAAATGCCCTAAATATATACCATCGAACAGCTTGAAGTTGGCGATAGGGCTCAGGAATGTTCCCCAGGTCCAAGACCGAGGGCTCTTTGGAGCAATTGCTGGATTCATAGAAGGAGGGTGGCCTGGATTGGTGGCCGGTTGGTATGGGTTCCAACATCAGAATTCTGAGGGAACGGGAATCGCGGCAGACAGGGACAGCACTCAGAAGGCAATAGACAACATGCAGAACAAACTAAACAACGTCATTGACAAAATGAACAAGCAATTTGAAGTGGTAAATCACGAATTTTCAAAGGTTGAAACCAGAATAAATATGATCAATTCAAAAATCGACGATCAAATAACAGACATATGGGCGTATAACGCAGAATTGCTAGTTCTACTGGAGAACCAAAAGACACTAGACGAGCACGATGCAAATGTCAGGAATCTCCATGACCGGGTCAAAAGAATATTAAAGGAAAATGCGATAGATACTGGGGATGGGTGTTTTGAGATACTACACAAATGTGATGATGGATGCATGGACACAATCAAGAACGGGACTTACAACCATCAGGACTACGAAGAAGAGAGTAAGCTAGAGCGGCAAAAGATTAATGGAGTGAAACTTGAAGAGAATTCTACGTACAAAATCTTGAGCATCTACAGCAGTGTTGCCTCAAGCTTAGTGTTACTGCTCATGATTATTGGGGGTTTCATTTTCGGATGTCAAAATGGAAATGTTCGTTGTACTTTCTGTATTTAA
>A_/_H12N3|GQ907342|A/ruddy_shelduck/Mongolia/P52/2005
ATGGAGAAGTTCATTGTACTGAGTATTGTTCTAACAACTGGTCTTGCTTATGATAAGATTTGCATTGGCTATCAGACGAACAACTCAACTGATACAGTAAACACACTAATTGAGCAGAATGTTCCAGTCACTCAAGTGGAAGAGCTCGTGCATGGTCAGGTCAATCCGATTCTATGCGGAACAGAACTGGGATCACCACTAGTGCTCGACGATTGCTCTCTGGAGGGTTTGATCCTAGGTAATCCCAAATGCGATCCTTATCTGAATGGTAGAGAGTGGTCATACATTGTAGAGAGACCCAAGGAAATGGAAGGAATCTGCTACCCAGGATCGATAGAAAATCAAGAAGAGCTGAGATCATTGTTCTCTTCAATCAAGAAATACGAGAGAGTGAAAATGTTCGACTTCACCAAATGGAATGTTACCTACACTGGAACAAGTAAAGCCTGCAACAACACCTCAAACCAAGGATCATTCTACAGGAGCATGAGATGGCTCACTTTGAAATCAGGGCAATTCCCGGTTCAGACCGATGAGTACAAGAACACTAGGGATTCGGATATTGTATTCACATGGGCTATTCATCACCCACCAACTACTGACGAGCAGATGAAACTCTACAAGAATTCTGATACTCTCTCATCGGTCACAACGGATGAAATTAACAGGATTTTCAGACCTAATATAGGACCACGACCCCTAGTTAGGGGACAGCAGGGGAGGATGGATTATTATTGGGCTGTCCTAAAGCCAGGGCAGACAGTGAAGATACAGACTAATGGGAATCTAATCGCACCTGAATATGGCCACTTAATCACTGGGAAGTCACACGGGAGAATACTTAAAAACGACCTGCCAGTGGGCCAATGCACGACCGAATGTCAGTTAAATGAAGGAGTGATGAACACCAGCAAACCATTCCAGAATACCAGCAAGCATTATATTGGGAAATGCCCTAAATATATACCATCGAACAGCTTGAAGTTGGCGATAGGGCTCAGGAATGTTCCCCAGGTCCAAGACCGAGGGCTCTTTGGAGCAATTGCTGGATTCATAGAAGGAGGGTGGCCTGGATTGGTGGCCGGTTGGTATGGGTTCCAACATCAGAATTCTGAGGGAACGGGAATCGCGGCAGACAGGGACAGCACTCAGAAGGCAATAGACATCATGCAGAACAAACTAAACAACGTCATTGACAAAATGAACAAGCAATTTGAAGTGGTAAATCACGAATTTTCAAAGGTTGAAACCAGAATAAATATGATCAATTCAAAAATCGACGATCAAATAACAGACATATGGGCGTATAACGCAGAATTGCTAGTTCTACTGGAGAACCAAAAGACACTAGACGAGCACGATGCAAATGTCAGGAATCTCCATGACCGGGTCAAAAGAATATTAAAGGAAAATGCGATAGATACTGGGGATGGGTGTTTTGAGATACTACACAAATGTGATGATGGATGCATGGACACAATCAAGAACGGGACTTACAACCATCAGGACTACGAAGAAGAGAGTAAGCTAGAGCGGCAAAAGATTAATGGAGTGAAACTTGAAGAGAATTCTACGTACAAAATCTTGAGCATCTACAGCAGTGTTGCCTCAAGCTTAGTGTTACTGCTCATGATTATTGGGGGTTTCATTTTCGGATGTCAAAATGGAAATGTTCGTTGTACTTTCTGTATTTAA
>A_/_H12N3|GQ907334|A/ruddy_shelduck/Mongolia/37/2005
ATGGAGAAGTTCATTGTACTGAGTATTGTTCTAACAACTGGTCTTGCTTATGATAAGATTTGCATTGGCTATCAGACGAACAACTCAACTGATACAGTAAACACACTAACTGAGCAGAATGTTCCAGTCACTCAAGTGGAAGAGCTCGTGCATGGTCAGGTCAATCCGATTCTATGCGGAACAGAACTGGGATCACCACTAGTGCTCGACGATTGCTCTCTGGAGGGTTTGATCCTAGGTAATCCCAAATGCGATCCTTATCTGAATGGTAGAGAGTGGTCATACATTGTAGAGAGACCCAAGGAAATGGAAGGAATCTGCTACCCAGGATCGATAGAAAATCAAGAAGAGCTGAGATCATTGTTCTCTTCAATCAAGAAATACGAGAGAGTGAAAATGTTCGACTTCACCAAATGGAATGTTACCTACACTGGAACAAGTAAAGCCTGCAACAACACCTCAAACCAAGGATCATTCTACAGGAGCATGAGATGGCTCACTTTGAAATCAGGGCAATTCCCGGTTCAGACCGATGAGTACAAGAACACTAGGGATTCGGATATTGTATTCACATGGGCTATTCATCACCCACCAACTACTGACGAGCAGATGAAACTCTACAAGAATTCTGATACTCTCTCATCGGTCACAACGGATGAAATTAACAGGAGTTTCAGACCTAATATAGGACCACGACCCCTAGTTAGGGGACAGCAGGGGAGGATGGATTATTATTGGGCTGTCCTAAAGCCAGGGCAGACAGTGAAGATACAGACTAATGGGAATCTAATCGCACCTGAATATGGCCACTTAATCACTGGGAAGTCACACGGGAGAATACTTAAAAACGACCTGCCAGTGGGCCAATGCACGACCGAATGTCAGTTAAATGAAGGAGTGATGAACACCAGCAAACCATTCCAGAATACCAGCAAGCATTATATTGGGAAATGCCCTAAATATATACCATCGAACAGCTTGAAGTTGGCGATAGGGCTCAGGAATGTTCCCCAGGTCCAAGACCGAGGGCTCTTTGGAGCAATTGCTGGATTCATAGAAGGAGGGTGGCCTGGATTGGTGGCCGGTTGGTATGGGTTCCAACATCAGAATTCTGAGGGAACGGGAATCGCGGCAGACAGGGACAGCACTCAGAAGGCAATAGACAACATGCAGAACAAACTAAACAACGTCATTGACAAAATGAACAAGCAATTTGAAGTGGTAAATCACGAATTTTCAAAGGTTGAAACCAGAATAAATATGATCAATTCAAAAATCGACGATCAAATAACAGACATATGGGCGTATAACGCAGAATTGCTAGTTCTACTGGAGAACCAAAAGACACTAGACGAGCACGATGCAAATGTCAGGAATCTCCATGACCGGGTCAAAAGAATATTAAAGGAAAATGCGATAGATACTGGGGATGGGTGTTTTGAGATACTACACAAATGTGATGATGGATGCATGGACACAATCAAGAACGGGACTTACAACCATCAGGACTACGAAGAAGAGAGTAAGCTAGAGCGGCAAAAGATTAATGGAGTGAAACTTGAAGAGAATTCTACGTACAAAATCTTGAGCATCTACAGCAGTGTTGCCTCAAGCTTAGTGTTACTGCTCATGATTATTGGGGGTTTCATTTTCGGATGTCAAAATGGAAATGTTCGTTGTACTTTCTGTATTTAA
>A_/_H12N5|CY038354|A/northern_shoveler/Interior_Alaska/1/2007
ATGGAAAAATTCATCATTTTGAGCACTGTCCTGGCAGTGAGCTTTGCATATGACAAAATTTGCATTGGATATCAAACAAACAACTCGACTGAAACGGTAAACACACTAATTGAACAAAACGTTCCGGTGACACAAGTGGAAGAACTCGTGCATGGCGGGATAGATCCGATCCTATGTGGAACGGAATTAGGATCACCACTAGTGCTTGATGACTGTTCATTAGAGGGTCTAATTCTGGGCAACCCCAAATGTGATCTCTATTTGAATGGCAGAGAATGGTCATACATAGTGGAGAGGCCAAAAGAGATGGAAGGAATTTGCTACCCAGGATCAATTGAAAACCAGGAAGAGCTGAGATCTCTGTTTTCTTCCATCAAAAAGTATGAAAGAGTGAAGATGTTTGATTTCACCAAATGGAATGTCACATACACTGGAACCAGCAAGGCCTGCAATAATACATCAAACCAAGGCTCATTCTATAGGAGTATGAGATGGTTGACCTTAAAATCAGGACAATTCCCAGTCCAGACAGATGAGTACAAAAACACCAGGGATTCAGACATTGTGTTCACCTGGGCCATTCACCACCCACCAACATCTGATGAACAAGTAAAATTATACAAAAACCCTGATACCCTCTCCTCAGTCACCACCGATGAGATCAATAGGAGCTTCAAGCCTAATATTGGGCCAAGGCCGCTCGTAAGGGGACAACAGGGGAGAATGGATTACTACTGGGCTGTTCTTAAACCTGGCCAAACTGTCAAGATACAAACCAATGGTAATCTTATTGCCCCTGAATATGGTCATTTAATCACAGGGAAATCACATGGCAGGGTACTCAAGAATAATTTGCCCATAGGACAATGTGTAACTGAGTGCCAATTGAATGAGGGTGTAATGAATACAAGCAAACCTTTCCAGAACACTAGTAAGCACTATATTGGGAAATGCCCCAAGTACATACCATCAGGGAGTCTAAAATTGGCAATAGGACTCAGAAATGTCCCACAAGCTCAAGATCGAGGCCTCTTTGGAGCAATTGCAGGCTTCATAGAAGGCGGATGGCCAGGACTGGTGGCTGGTTGGTATGGGTTTCAGCATCAAAATGCAGAGGGGACAGGCATGGCTGCAGACAGAGACAGCACTCAGAAGGCAATAGACAATATGCAGAACAAACTCAATAATGTCATCGACAAAATGAACAAACAATTTGAAGTGGTGAACCATGAGTTTTCAGAAGTGGAAAGCAGAATAAACATGATTAATTCCAAAATTGATGATCAGATAACTGACATATGGGCATACAATGCCGAATTGCTTGTTCTATTGGAAAATCAAAAGACATTAGATGAGCATGACGCTAATGTAAGGAATTTACATGATAGGGTCAGAAGAGTCCTAAGGGAAAATGCAATTGACACAGGAGATGGTTGCTTTGAAATTCTACACAGGTGTGACGACAATTGCATGGAAACAATCAGAAACGGGACATACAATCACAGAGAATATGAGGAAGAAAGCAAAATCGAACGACAGAAGATCAATGGTGTGAAACTTGAGGAGAATTCTACATATAAAATTCTGAGCATCTACAGCAGTGTTGCCTCAAGCTTAGTTCTACTGCTCATGATTATTGGGGGTTTCATTTTCGGGTGTCAAAATGGAAATGTTCGTTGTACTTTCTGTATTTAA
>A_/_H12N2|GQ415321|A/mallard/Switzerland/WV4060166/2006
ATGGAGAAGTTCATTGTACTGAGTATAATTCTAACAACTGGTCTTGCTTATGATAAGATTTGCATCGGCTATCAGACGAATAACTCAACCGATACGGTAAACACACTAATTGAACAGAATGTCCCGGTCACTCAGGTGGAGGAGCTCGTGCATGGTCAGGTCAATCCGATCCTATGCAGCACAGAACTGGGGTCACCCCTAGTGCTCGACGATTGTTCTCTGGAGGGTTTGATCCTAGGTAATCCCAAATGCGATCTTTATCTGAATGGTAGAGAGTGGTCATACATTGTGGAGAGACCCAAGGAGATGGAAGGAATCTGCTACCCAGGGTCAATAGAAAATCAAGAAGAGTTGAGATCATTGTTCTCTTCAATCAAGAAATACGAAAGAGTGAAAATGTTCGACTTCACCAAGTGGAATGTCACCTACACCGGAACAAGCAAAGCCTGCAATAACACCTCAAACCAAGGATCATTCTACAGGAGCATGAGATGGCTCACTTTGAAATCAGGGCAATTCCCAGTGCAAACCGATGAGTACAAAAACACTAGGGATTCGGACATTGTATTCACATGGGCTATTCATCACCCACCCACTTCTGACGAGCAGGTGAAGCTCTACAAGAACCCCAACAGTCTCTCGTCGGTCACAACGGATGAAATTAATAGGAGTTTCAGACCTAACATAGGACCACGACCCCTGATTAGGGGACAGCAAGGGAGGATGGATTATTATTGGGCTGTCCTAAAGCCAGGGCAGACAGTGAAGATACAGACTAATGGAAATCTAATTGCACCTGAATATGGCCACCTAATCACTGGGAAATCACACGGGAGAATACTTAAAAACGACTTGCCAATAGGCCAATGCACGACCGAATGTCAGTTAAATGAAGGAGTAATGAATACCAGCAAACCGTTTCAGAATACCAGCAAGCATTACATTGGAAAATGCCCTAAATATATACCATCGAACAGTTTAAAGCTGGCAATAGGGCTCAGAAATGTTCCCCAGGCCCAAGACCGAGGGCTTTTTGGAGCAATCGCTGGATTCATAGAGGGAGGGTGGCCCGGATTAGTGGCTGGTTGGTATGGGTTCCAACATCAGAACTCTGAGGGAACGGGCATCGCGGCAGACAGGGACAGCACCCAGAAGGCAATAGACAACATGCAGAACAAACTGAACAATGTCATTGACAAAATGAACAAGCAATTTGAAGTGGTAAAGCACGAATTTTCGGAGGTTGAAAGTAGAATAAATATGATCAATTCAAAAATTGACGATCAAATAACAGACATATGGGCATATAACGCGGAACTGTTAGTTCTGCTGGAAAATCAAAAGACATTGGACGAGCACGATGCGAATGTCAGGAATCTCCATGACCGAGTCAGAAGAGTACTAAAAGAAAATGCAATAGATACTGGAGATGGGTGTTTTGAAATACTACACAAATGTGATGATGGATGCATGGATACAATCAAGAACGGGACTTACAACCACCAGGACTACGAAGAAGAGAGCAAGCTTGAGCGGCAAAGGATTAATGGAGTGAAACTTGAAGAGAATTCTACATACAAAATCTTGAGCATCTACAGCAGTGTTGCCTCAAGCTTAGTATTACTGCTCATGATTATTGGGGGTTTCATTTTCGGATGTCAAAATGGAAATGTTCGTTGTACTTTCTGTATTTAA
>A_/_H12N5|EU557490|A/northern_pintail/Alaska/44191-193/2006
ATGGAAAAATTCATCATTTTGAGCACTGTCCTGGCAGTGAGCTTTGCATATGACAAAATTTGCATTGGATATCAAACAAACAACTCGACTGAAACGGTAAACACACTAATTGAACAAAACGTTCCGGTGACACAAGTGGAAGAACTCGTGCATGGCGGGATTGATCCGATCCTATGTGGAACGGAATTAGGATCACCACTAGTGCTTGATGACTGTTCATTAGAGGGTCTAATTCTGGGCAACCCCAAATGTGATCTCTATTTGAATGGCAGAGAATGGTCATACATAGTGGAGAGGCCAAAAGAGATGGAAGGAATTTGCTACCCAGGATCAATTGAGAACCAGGAAGAGCTGAGATCTCTGTTTTCGTCCATCAAAAAGTATGAAAGAGTGAAGATGTTTGATTTCACCAAATGGAATGTCACATACACTGGAACCAGCAGGGCCTGCAATAATACATCAAACCGAGGCTCATTCTATAGGAGTATGAGATGGTTGACCTTAAAATCAGGACAATTCCCAGTCCAGACAGATGAGTACAAAAATACCAGGGATTCAGACATTGTGTTCACCTGGGCCATTCACCACCCACCAACATCTGATGAACAAGTAAAATTATACAAAAACCCTGATACCTTCTCCTCAGTCACCACCGATGAGATCAATAGGAGCTTCAAGCCTAATATTGGGCCAAGGCCGCTCGTAAGGGGACAACAGGGGAGAATGGATTACTACTGGGCTGTTCTTAAACCTGGCCAAACTGTCAAGATACAGACCAATGGTAATCTTATTGCCCCTGAATATGGTCATTTAATCACAGGGAAATCACATGGCAGGATACTCAAGAATAATTTGCCCATAGGACAATGTGTAACTGAGTGCCAATTGAATGAGGGTGTAATGAATACCAGCAAACCTTTCCAGAACACTAGTAAGCACTATATTGGGAAATGCCCTAAGTACATACCATCAGGGAGTCTAAAATTGGCAATAGGACTCAGAAATGTCCCCCAAGCTCAAGATCGAGGCCTCTTTGGAGCAATTGCAGGCTTCATAGAAGGCGGATGGCCAGGACTGGTGGCTGGTTGGTATGGGTTTCAGCATCAAAATGCAGAGGGGACAGGCATGGCTGCAGACAGAGACAGCACTCAGAAGGCAATAGACAATATGCAGAACAAACTCAATAATGTCATCGACAAAATGAACAAACAATTTGAAGTGGTGAACCATGAGTTTTCAGAAGTGGAAAGCAGAATAAACATGATTAATTCCAAAATTGATGATCAGATAACTGACATATGGGCATACAATGCCGAATTGCTTGTTCTATTGGAAAATCAAAAGACATTAGATGAGCATGACGCTAATGTAAGGAATTTACATGATAGGGTCAGAAGAGTCCTAAGGGAAAATGCAATTGACACAGGAGATGGTTGCTTTGAAATTCTACACAGGTGTGACGACAACTGCATGGAAACAATCAGAAACGGGACATACAATCACAGAGAATATGAGGAAGAAAGCAAAATCGAACGACAGAAGATCAATGGTGTGAAACTTGAGGAGAATTCTACATATAAAATTCTGAGCATCTACAGCAGTGTTGCCTCAAGCTTAGTTCTACTGCTCATGATTATTGGGGGTTTCATTTTCGGGTGTCAAAATGGAAATGTTCGTTGTACTTTCTGTATTTAA
>A_/_H12N5|EU557489|A/northern_pintail/Alaska/44160-060/2006
ATGGAAAAATTCATCATTTTGAGCACTGTCCTGGCAGTGAGCTTTGCATATGACAAAATTTGCATTGGATATCAAACAAACAACTCGACTGAAACGGTAAACACACTAATTGAACAAAACGTTCCGGTGACGCAAGTGGAAGAACTCGTGCATGGCGGGATTGATCCGATCCTATGTGGAACGGAATTAGGATCACCACTAGTGCTTGATGACTGTTCATTAGAGGGTCTAATTCTGGGCAACCCCAAATGTGATCTCTATTTGAATGGCAGAGAATGGTCATACATAGTGGAGAGGCCAAAAGAGATGGAGGGAATTTGCTACCCAGGATCAATTGAAAACCAGGAAGAGCTGAGATCTCTGTTTTCTTCCATCAAAAAGTATGAAAGAGTGAAGATGTTTGATTTCACCAAATGGAATGTCACATACACTGGAACCAGCAAGGCCTGCAATAATACATCAAACCAAGGATCATTCTATAGGAGTATGAGATGGTTGACCTTAAAATCAGGACAATTCCCAGTCCAGACAGATGAGTACAAAAACACCAGGGATTCAGACATTGTGTTCACCTGGGCCATTCACCACCCACCAACATCTGATGAACAAGTAAAATTATACAAAAACCCTGATACCCTCTCCTCAGTCACCACCGATGAGATCAATAGGAGCTTCAAGCCTAATATTGGGCCAAGGCCACTCGTAAGGGGACAACAGGGGAGAATGGATTACTACTGGGCTGTTCTTAAACCTGGCCAAACTGTCAAGATACAAACCAATGGTAATCTTATTGCCCCTGAATATGGTCATTTAATCACAGGGAAATCACATGGCAGGATACTCAAGAATAATTTGCCCATAGGACAATGTGTAACTGAGTGCCAATTGAATGAGGGTGTAATGAATACAAGCAAACCTTTCCAGAACATTTGTAAGCCCTATATTGGGAAATGCCCCAAGTACATACCATCAGGGAGTCTAAAATTGGCAATAGGACTCAGAAATGTCCCACAAGCTCAAGATCGAGGCCTCTTTGGAGCAATTGCAGGCTTCATAGAAGGCGGATGGCCAGGACTGGTGGCTGGTTGGTATGGGTTTCAGCATCAAAATGCAGAGGGGACAGGCATGGCTGCAGACAGAGACAGCACTCAGAAGGCAATAGACAATATGCAGAACAAACTCAATAATGTCATCGACAAAATGAACAAACAATTTGAAATGGTGAACCATGAGTTTTCAGAAGTGGAAAGCAGAATAAACATGATTAATTCCAAAATTGATGATCAGATAACTGACATATGGGCATACAATGCCGAATTGCTTGTTCTATTGGAAAATCAAAAGACATTAGATGAGCATGACGCTAATGTAAGGAATTTACATGATAGGGTCAGAAGAGTCCTAAGGGAAAATGCAATTGACACAGGAGATGGTTGCTTTGAAATTCTACACAGGTGTGACGACAATTGCATGGAAACAATCAGAACCGGGACATACAATCACAGAGAATATGAGGAAGAAAGCAAAATCGAACGACAGAAGATCAATGGTGTGAAACTTGAGGAGAATTCTACATATAAAATTCTGAGCATCTACAGCAGTGTTGCCTCAAGCTTAGTTCTACTGCTCATGATTATTGGGGGTTTCATTTTCGGGTGTCAAAATGGAAATGTTCGTTGTACTTTCTGTATTTAA
>A_/_H12N5|EU557491|A/northern_pintail/Alaska/44182-123/2006
ATGGAAAAATTCATCATTTTGAGCACTGTCCTGGCAGTGAGCTTTGCATATGACAAAATTTGCATTGGATATCAAACAAACAACTCGACTGAAACGGTAAACACACTAATTGAGCAAAACGTTCCGGTGACACAAGTGGAAGAACTCGTGCATGGCGGGGTTGATCCGATCCTATGTGGAACGGAATTAGGATCACCACTAGTGCTTGATGACTGTTCATTAGAGGGTCTAATTCTGGGCAACCCCAAATGTGATCTCTATTTGAATGGCAGAGAATGGTCATACATAGTAGAGAGGCCAAAAGAGATGGAAGGAATTTGCTACCCAGGATCAATTGAAAACCAGGAAGAGCTGAGATCTCTGTTTTCTTCCATCAAAAAGTATGAAAGAGTGAAGATGTTTGATTTCACCAAATGGAATGTCACATACACTGGAACCAGCAAGGCCTGCAATAATACATCAAACCAAGGCTCATTCTATAGGAGTATGAGATGGTTGACCTTAAAATCAGGACAATTCCCAGTTCAGACAGATGAGTACAAAAACACCAGGGATTCAGACATTGTGTTCACCTGGGCCATTCACCACCCACCAACATCTGATGAACAAATAAAATTATACAAAAACCCTGATACCCTCTCCTCAGTCACCACCGATGAGATCAATAGGAGCTTCAAGCCTAATATTGGGCCAAGGCCGCTCGTAAGGGGACAACAGGGGAGAATGGATTACTACTGGGCTGTTCTTAAACCTGGCCAAACTGTCAAGATACAAACCAATGGTAATCTTATTGCCCCTGAATATGGTCATTTAACCACAGGAAAATCACATGGCAGGATACTCAAGAATAATTTGCCCATAGGACAATGTGTAACTGAGTGCCAATTGAATGAGGGTGTAATGAATACAAGCAAACCTTTCCAGAACACTAGTAAGCACTATATTGGGAAATGCCCCAAGTACATACCATCAAGGAGCCTAAAATTGGCAATAGGACTCAGAAATGTCCCACAAGCTCAAGATCGAGGCCTCTTTGGAGCAATTGCAGGCTTCATAGAAGGCGGATGGCCAGGACTGGTAGCTGGTTGGTATGGGTTTCAGCATCAAAATGCAGAGGGGACAGGCATGGCTGCAGACAGAGACAGCACTCAGAAGGCAATAGACAATATGCAGAACAAACTCAATAATGTCATCGACAAAATGAACAAACAATTTGAAGTGGTGAACCATGAGTTTTCAGAAGTGGAAAGCAGAATAAACATGATTAATTCCAAAATTGATGATCAGATAACTGACATATGGGCATACAATGCCGAATTGCTTGTTCTATTGGAAAATCAAAAGACATTAGATGAGCATGACGCTAATGTAAGGAATTTACATGATAGGGTCAGAAGAGTCCTAAGGGAAAATGCAATTGACACAGGAGATGGTTGCTTTGAAATTCTACACAGGTGTGACGACAATTGCATGGAAACAATCAGAAACGGGACATACAATCACAGAGAATATGAGGAAGAAAGCAAAATCGAACGACAGAAGATCAATGGTGTGAAACTTGAGGAGAATTCTACATATAAAATTCTGAGCATCTACAGCAGTGTTGCCTCAAGCTTAGTTCTACTGCTCATGATTATTGGGGGTTTCATTTTCGGGTGTCAAAATGGAAATATTCGTTGTACTTTCTGTATTTAA
>A_/_H12N2|FM179754|A/teal/Norway/10_1836/2006
ATGGAGAAGTTCATTGTACTGAGTATAATTCTAACAACTGGTCTTGCTTATGATAAGATTTGCATCGGCTATCAAACGAATAACTCAACCGATACGGTAAACACACTAATTGAACAGAATGTCCCAGTCACTCAGGTAGAAGAGCTCGTGCATGGTCAGGTCAATCCGATCCTATGCAGCACAGAACTGGGGTCACCCCTAGTGCTCGACGATTGTTCCCTGGAGGGCTTGATCCTAGGCAATCCCAAATGCGATCTTTATCTGAATGGTAGAGAGTGGTCATACATTGTGGAGAGACCCAAGGAGATGGAAGGAATCTGCTATCCAGGGTCAATAGAGAATCAGGAAGAGTTGAGATCATTGTTCTCTTCAATCAAGAAATACGAAAGAGTGAAAATGTTCGACTTCACCAAGTGGAATGTCACCTACACCGGAACAAGCAAAGCCTGCAATAACACCTCAAACCAAGGATCATTCTACAGGAGCATGAGATGGCTCACTTTGAAATCAGGACAATTCCCAGTGCAAACCGATGAGTACAAAAACACTAGGGATTCGGACATTGTATTCACATGGGCTATTCATCACCCACCCACTTCTGACGAGCAGGTGAAGCTCTACAAGAACCCCGACAGTCTCTCGTCGGTCACAACGGATGAAATTAACAGGAGTTTCAGACCTAACATAGGACCACGACCCCTGGTTAGGGGACAGCAAGGGAGGATGGATTATTATTGGGCTGTCCTAAAGCCAGGGCAGACAGTGAAGATACAGACTAATGGAAATCTAATTGCACCTGAATATGGCCACCTAATCACTGGGAAATCACACGGGAGAATACTTAAAAACGACCTGCCAATAGGCCAATGCACAACCGAATGTCAGTTAAATGAAGGAGTAATGAATACTAGCAAACCGTTTCAGAATACCAGCAAGCATTACATTGGAAAATGCCCTAAATATATACCATCGAACAGTTTGAAGCTGGCAATAGGGCTCAGAAATGTTCCCCAGGCCCAAGACCGAGGGCTTTTTGGAGCAATCGCTGGGTTCATAGAAGGAAGGTGGCCCGGATTAGTGGCTGGTTGGTATGGGTTCCAACATCAGAACTCTGAGGGAACGGGCATCGCGGCAGACAGGGACAGTACCCAGAAGGCAATAGACAACATGCAGAACAAATTGAACAATGTCATTGACAAAATGAACAAGCAATTTGAAGTGGTAAATCACGAATTTTCGGAGGTTGAAAGTAGAATAAATATGATCAATTCAAAAATTGACGATCAAATAACAGACATATGGGCATATAATGCGGAACTGATAGTTTTGTTGGAGAATCAAAAGACATTGGACGAGCATGATGCGAATGTCAGGAATCTCCATGACCGAGTCAGAAGAGTATTAAAAGAAAATGCGATAGATACTGGAGATGGGTGTTTTGAAATACTACACAAATGTGATGATGGATGCATGGATACAATCAAGAACGGGACTTACAACCACCAGGACTACGAAGAAGAGAGCAAGCTTGAGCGGCAAAGGATTAACGGAGTGAAACTTGAAGAGAATTCTACATACAAAATCTTGAGCATCTACAGCAGTGTCGCCTCAAGCTTAGTATTACTGCTCATGATTATTGGGGGTTTCATTTTCGGATGTCAAAATGGAAATGTTCGTTGTACTTTCTGTATTTAA
>A_/_H12N5|EU743480|A/ruddy_turnstone/NJ/581/2000
ATGGAAAAATTCATCATTTTGAGCACTGTCCTGGCAGTAAGCCTTGCATATGACAAAATTTGCATTGGATATCAAACAAACAACTCGACTGAAACGGTGAACACACTAATTGAACAAAATGTTCCGGTGACACAAGTGGAAGAACTCGTGCATGGCGGAATTGACCCGATCCTATGTGGAACGGAATTAGGATCACCACTAGTGCTCGATGACTGTTCATTAGAGGGTCTAATTCTGGGCAATCCCAAATGTGATCTATATCTGAATGGCAGAGAATGGTCATACATAGTAGAGAGGCCAAAAGAGATGGAAGGAATTTGCTATCCAGGATCAATTGAAAACCAGGAAGAGCTAAGATCTCTGTTTTCTTCCATCAAAAAGTATGAAAGAGTGAAGATGTTTGATTTCACCAAATGGAATGTCACATACACTGGGACCAGCAAGGCATGCAATGATACATCAAACCAAGGCTCATTCTATAGGAGCATGAGATGGTTGACATTAAAGTCAGGACAATTCCCAGTCCAGACAGATGAGTACAAGAACACCAGAGATTCAGACATTGTATTTACATGGGCCATTCACCACCCACCAACATCTGATGAACAAGTAAAATTATACAAAAATCCTGATACCCTCTCCTCAGTCACCACTGAAGAGATCAATAGGAGTTTCAAGCCTAATATTGGGCCAAGGCCACTCGTGAGAGGACAACAGGGGAGAATGGATTACTACTGGGCTGTCCTCAAACCTGGACAAACTGTCAAAATACAAACCAATGGTAATCTTATTGCCCCTGAATATGGTCATTTAATCACAGGGAAATCACATGGCAGGATACTCAAGAATAATTTGCCCATAGGGCAGTGTGTGACTGAGTGCCAATTGAATGAGGGTGTAATGAATACGAGCAAACCTTTCCAGAACACTAGTAAGCACTATATTGGGAAATGCCCCAAATACATACCATCAGGGAGTCTAAAACTGGCAATAGGACTCAGAAATGTCCCACAAGCTCAAGATCGAGGACTCTTTGGAGCAATTGCAGGCTTCATAGAAGGCGGATGGCCAGGACTAGTGGCTGGCTGGTATGGATTTCAGCATCAAAATGCAGAGGGGACAGGCATAGCTGCAGACAGAGACAGCACTCAAATGGCAATAGACAATATGCAAAACAAACTCAACAATGTCATCGACAAAATGAACAAACAATTTGAGGTGGTGAACCATGAGTTTTCAGAAGTGGAGAGCAGAATAAACATGATTAATTCCAAAATTGATGATCAGATAACCGATATATGGGCATACAATGCAGAATTGCTTGTTCTATTGGAAAATCAGAAGACATTAGATGAGCATGACGCTAATGTAAGGAATCTACATGATAGAATCAGAAGAGTCCTGAGGGAAAATGCAATTGACACAGGAGATGGATGTTTTGAAATTCTACATAAATGTGACAACAATTGCATGAACACAATCAGAAACGGAACATACAATCACAAAGAATATGAGGAAGAAAGCAAAATTGAACGACAGAAAATCAATGGTGTGAAACTTGAGGAGAACTCTACATATAAAATTCTGAGCATCTACAGCAGTGTTGCCTCAAGCTTAGTTCTACTGCTCATGATTATTGGGGGTTTCATTTTCGGGTGTCAAAATGGAAATGTTCGTTGTACTTTCTGTATTTAA
>A_/_H12N5|EU743488|A/ruddy_turnstone/DE/1444/00
ATGGAAAAATTCATTATTTTGAGCACTGTCCTGGCAGTAAGCTTTGCATATGACAAAATTTGCATTGGATATCAAACAAACAACTCGACTGAAACGGTGAACACGCTAATTGAACAAAATGTTCCGGTGACACAAGTGGAAGAACTCGTGCATGGCGGAATTGACCCGATTCTATGTAGAACGGAACTAGGATCACCACTAGTGCTTGATGACTGTTCATTAGAGGGCCTAATCCTGGGCAATCCCAAATGTGATCTCTATTTGAATGGCAGAGAATGGTCATACATAGTAGAGAGGCCAAAAGAGATGGAAGGAATTTGTTATCCAGGATCAATTGAAAACCAGGAAGAGCTAAGATCTCTTTTTTCTTCCATCAAAAAGTATGAAAGAGTGAAGATGTTTGATTTCTCCAAATGGAATGTCACCTACACTGGTACCAGCAAGGCATGCAATGATACATCAAACCAAGGCTCTTTCTATAGGAGCATGAGATGGTTGACCTTAAAATCAGGACAATTCCCAGTCCAGACAGATGAGTACAAGAACACCAGAGATTCAGACATTGTATTTACATGGGCCATTCACCATCCACCAACATCTGATGAACAAGTAAAATTATACAAAAATCCTGATACCCTCTCCTCAGTCACCACTGATGAGATCAATAGGAGCTTCAAGCCTAATATTGGACCAAGGCCACTCGTGAGAGGACAACAGGGGAGAATGGATTACTACTGGGCTGTTCTTAAACCTGGACAAACTGTCAAAATACAAACCAGTGGTAATCTTATTGCCCCTGAATATGGTCATTTAATCACAGGGAAGTCACATGGCAGGATACTCAAGAATAATTTGCCCATAGGACAGTGTGTGACTGAATGCCAATTGAATGAGGGTGTGATGAATACAAGCAAACCTTTCCAGAACACTAGTAAACACTATATTGGGAAATGCCCCAAATATATACCATCAGGGAGTCTAAAACTGGCAATAGGACTCAGAAATGTCCCACAAGCTCAAGATCGGGGACTCTTTGGAGCAATTGCAGGCTTCATAGAAGGCGGATGGCCAGGACTAGTGGCTGGCTGGTATGGATTTCAGCATCAAAATGCAGAGGGGACAGGCATAGCTGCAGACAGAGACAGCACTCAAAAGGCAATAGACAACATGCAGAACAGACTCAACAATGTCATCGACAAAATGAACAAACAATTTGAGGTTGTGAACCATGAGTTTTCAGAAGTGGAAAGCAGAATAAACATGATTAATTCTAAAATTGATGATCAAGTAACTGACATATGGGCATACAATGCTGAATTGCTTGTTCTGTTGGAAAATCAGAAGACATTAGATGAGCATGACGCTAATGTAAGGAATCTACATGATAGAGTCAGAAGAGTCCTGAGGGAAAATGCAATTGACACAGGAGATGGTTGTTTTGAAATTCTACATAAATGTGACGACAATTGCATGGACACAATCAGAAACGGGACATACAATCACAAAGAATATGAGGAAGAAAGCAAAATTGAACGGCAGAAAATCAATGGTGTGAAACTTGAGGAGAATTCTACATATAAAATTCTGAGCATCTACAGCAGTGTTGCCTCAAGCTTAGTTTTACTGCTCATGATTATTGGGGGTTTCATTTTCGGGTGTCAAAATGGAAATGTTCGTTGTACTTTCTGTATTTAA
>A_/_H12N9|CY029873|A/red-necked_stint/Western_Australia/5745/1982
ATGGAGAAGTTCATTGTACTGAGCATTGTTTTAACGACTGGTCTTGCTTATGACAAGATTTGCATTGGCTATCAAACGAACAACTCGACTGATACGGTAAACACACTAATTGAGCAAAATGTTCCAGTCACTCAAGTGGAAGAACTTGTACATGGTCAGGTTAATCCAATTCTATGCAGCACGGAACTAGGGTCACCACTAGTGCTTGATGACTGCTCTCTGGAGGGTTTGATTCTAGGTAATCCCAAATGCGATCTTTATCTGAATGGCAGAGAGTGGTCATACATTGTGGAGAGAACCAAGGAAATGGAAGGGATCTGCTATCCAGGATCGATAGAGAACCAAGAGGAGTTGAGATCATTGTTCTCTTCAATTAAGAAATACGAGAGAGTGAAAATGTTCGACTTCACCAAGTGGAATGTCACCTACACTGGAACTAGCAAAGCCTGCAATGACATCTCAAATCAAGGATCATTCTACAGGAGCATGAGATGGCTTACTTTGAAATCAGGGCAATTCCCGGTGCAAACTGATGAGTATAAGAACACTAGGGACTCGGACATTGTATTCACATGGGCTATCCATCACCCACCCACTTCTGACGAGCAGGTGAAGCTCTACAAGAATCCTGACACTCTTTCGTCGGTCACAACGGATGAAATCAACAGAATCTTCAGACCAAATATAGGGCCACGACCCCTAGTTAGGGAACAGCAGGGGAGAATGGATTATTATTGGGCTGTCCTAAAGCCAGGGCAAACAGTGAAGATACAGACTAATGGGAACCTGATTGCACCTGAATATGGCCACCTAATAACCGGGAAATCACATGGGAGAATACTTAAAAACAACTTGCCAGTAGGCCAGTGCATGACCGAATGTCAACTAAACGAAGGTGTGATGAACACAAGCAAACCATTTCAGAACACCAGCAAGCATTACATTGGGAAGTGCCCTAAATACATACCATCAAACAGTTTGAAGCTGGCGATAGGGCTCAGAAATGTTCCTCAGGCCCAAAACCGAGGGCTCTTTGGAGCAATTGCTGGATTCATAGAGGGAGGATGGCCCGGACTGGTGGCTGGTTGGTATGGGTTCCAACATCAAAACTCCGAGGGAACGGGCATCGCAGCAGACAGGGACAGCACTCAGAAGGCAATAGACAACATGCAGAACAAACTAAATAACGTCATTGACAAAATGAACAAGCAATTTGGAGTGGTAAATCACGAATTTTCAGAGGTTGAAAGTAGAATAAACATGATCAATTCAAAAATTGACGATCAAATAACAGACATATGGGCATATAATGCAGAATTGCTTGTTCTGCTGGAGAACCAAAAGACACTAGACGAGCACGATGCGAATGTCAGGAACCTCCATGACCGGGTCAGAAGGATATTAAAAGAAAATGCACTAGATACTGGGGATGGGTGTTTTGAAATATTACACAAATGTGACGACGGATGCATGGACACAATCAAGAACGGGACTTACAACCACCAGGACTATGAAGAAGAGAGTAAGCTTGAGCGGCAAAAGATTAGTGGAGTGAAACTTGAAGAGAATTCTACGTACAAAATCTTGAGCATTTACAGCAGTGTTGCCTCAAGCTTAGTATTACTGCTCATGATTATTGGGGGTTTCATTTTCGGATGTCAAAATGGAAATGTTCGTTGTACTTTCTGTATTTAA
>A_/_H12N5|CY006008|A/ruddy_turnstone/DE/97/2000
ATGGAAAAATTCATCATTTTGAGCACTGTCCTGGCAGTAAGCCTTGCATATGACAAAATTTGCATTGGATATCAAACAAACAACTCGACTGAAACGGTGAACACACTAATTGAACAAAATGTTCCGGTGACACAAGTGGAAGAACTCGTGCATGGCGGAATTGACCCGATCCTATGTGGAACGGAATTAGGATCACCACTAGTGCTCGATGACTGTTCATTAGAGGGTCTAATTCTGGGCAATCCCAAATGTGATCTATATCTGAATGGCAGAGAATGGTCATACATAGTAGAGAGGCCAAAAGAGATTGAAGGAATTTGCTATCCAGGATCAATTGAAAACCAGGAAGAGCTAAGATTTCTGTTTTCTTCCATCAAAAAGTATGAAAGAGTGAAGATGTTTGATTTCACCAAATGGAATGTCACATACACTGGGACCAGCAAGGCATGCAATGATACATCAAACCAAGGCTCATTCTATAGGAGCATGAGATGGTTGACATTAAAGTCAGGACAATTCCCAGTCCAGACAGATGAGTACAAGAACACCAGAGATTCAGACATTGTATTTACATGGGCCATTCACCACCCACCAACATCTGATGAACAAGTAAAATTATACAAAAATCCTGATACCCTCTCCTCAGTCACCACTGATGAGATCAATAGGAGCTTCAAGCCTAATATTGGGCCAAGGCCACTCGTGAGAGGACAACAGGGGAGAATGGATTACTACTGGGCTGTCCTCAAACCTGGACAAACTGTCAAAATACAAACCAATGGTAATCTTATTGCCCCTGAATATGGTCATTTAATCACAGGGAAATCACATGGCAGGATACTCAAGAATAATTTGCCCATAGGGCAGTGTGTGACTGAGTGCCAATTGAATGAGGGTGTAATGAATACGAGCAAACCTTTCCAGAACACTAGTAAGCACTATATTGGGAAATGCCCCAAATACATACCATCAGGGAGTCTAAAACTGGCAATAGGACTCAGAAATGTCCCACAAGCTCAAGATCGAGGACTCTTTGGAGCAATTGCAGGCTTCATAGAAGGCGGATGGCCAGGACTAGTGGCTGGCTGGTATGGATTTCAGCATCAAAATGCAGAGGGGACAGGCATAGCTGCAGACAGAGACAGCACTCAAATGGCAATAGACAATATGCAAAACAAACTCAACAATGTCATCGACAAAATGAACAAACAATTTGAGGTGGTGAACCATGAGTTTTCAGAAGTGGAGAGCAGAATAAACATGATTAATTCCAAAATTGATGATCAGATAACCGATATATGGGCATACAATGCAGAATTGCTTGTTCTATTGGAAAATCAGAAGACATTAGATGAGCATGACGCTAATGTAAGGAATCTACATGATAGAATCAGAAGAGTCCTGAGGGAAAATGCAATTGACACAGGAGATGGATGTTTTGAAATTCTACATAAATGTGACAACAATTGCATGGACACAATCAGAAACGGAACATACAATCACAAAGAATATGAGGAAGAAAGCAAAATTGAACGACAGAAAATCAATGGTGTGAAACTTGAGGAGAACTCTACATATAAAATTCTGAGCATCTACAGCAGTGTTGCCTCAAGCTTAGTTCTACTGCTCATGATTATTGGGGGTTTCATTTTCGGGTGTCAAAATGGAAATGTTCGTTGTACTTTCTGTATTTAA
>A_/_H12N5|CY006007|A/green-winged_teal/ALB/199/1991
ATGGAAAAATTCATCATTTTGAGCACTGTCCTGGCAGTAAGCTTTGCATATGACAAAATTTGCATTGGATATCAAACAAACAACTCGACTGAAACGGTAAACACACTAATTGAACAAAACGTTCCGGTGACACAAGTGGAAGAACTCGTGCATGGCGGAATTGATCCGATCCTATGTGGAACGGAACTAGGATCACCACTAGTGCTTGATGACTGTTCATTAGAGGGTCTAATCCTAGGCAATCCCAAATGTGATCTCTATTTGAATGGCAGAGAATGGTCATACATAGTAGAGAGGCCAAAAGAGATGGAAGGAGTTTGCTACCCAGGATCAATTGAAAACCAGGAAGAGCTAAGATCTCTGTTTTCTTCCATCAAAAAGTATGAAAGAGTGAAGATGTTTGATTTCACCAAATGGAATGTCACATACACTGGAACCAGCAAGGCCTGCAATAATACATCAAACCAAGGCTCATTCTATAGGAGCATGAGATGGTTGACCTTAAAATCAGGACAATTCCCAGTCCAGACAGATGAGTACAAGAACACCAGAGATTCAGACATTGTATTCACCTGGGCCATTCACCACCCACCAACATCTGATGAACAAGTAAAATTATACAAAAATCCTGATACCCTCTCCTCAGTCACCACTGATGAGATCAATAGGAGCTTCAAGCCTAATATAGGGCCAAGGCCACTCGTGAGAGGACAACAGGGGAGAATGGATTACTACTGGGCTGTCCTTAAACCTGGACAAACTGTCAAAATACAAACCAATGGTAATCTTATTGCACCTGAATATGGTCATTTAATCACAGGGAAATCACATGGCAGGATACTCAAGAATAATTTGCCCATAGGACAGTGTGTGACTGAATGCCAATTGAACGAGGGTGTAATGAATACAAGCAAACCTTTCCAGAACACTAGTAAGCACTATATTGGGAAATGCCCCAAATACATACCATCAGGGAGTCTAAAATTGGCAATAGGACTCAGAAATGTCCCACAAGTTCAAGATCGGGGACTCTTTGGAGCAATTGCAGGCTTCATAGAAGGCGGATGGCCAGGACTAGTGGCTGGTTGGTATGGGTTTCAGCATCAAAATGCAGAGGGGACAGGCATAGCTGCAGACAGAGACAGCACTCAAAAGGCAATAGACAATATGCAAAACAAACTCAACAATGTCATCGACAAAATGAACAAACAATTTGAAGTGGTGAATCATGAGTTTTCAGAAGTGGAAAGCAGAATAAACACGATTAATTCCAAAATTGATGATCAGATAACTGACATATGGGCATACAATGCTGAACTGCTTGTTCTATTGGAAAATCAGAAGACATTAGATGAGCATGACGCTAATGTAAGGAATCTACATGATAGAGTCAGAAGGGTCCTGAGGGAAAATGCAATTGACACAGGAGATGGTTGCTTTGAAATTCTACATAAATGTGACGACAATTGCATGGACACAATCAGAAACGGGACATACAATCACAAAGAGTATGAGGAAGAAAGCAAAATCGAACGACAGAAAATCAATGGTGTGAAACTTGAGGAGAATTCTACATATAAAATTCTGAGCATCTACAGCAGTGTTGCCTCAAGCTTAGTTCTACTGCTCATGATTATTGGGGGTTTCATTTTCGGGTGTCAAAATGGAAATGTTCGTTGTACTTTCTGTATTTAA
>A_/_H12N1|CY006006|A/mallard_duck/Alberta/342/1983
ATGGAAAAATTCATCATTTTGAGTACTGTCTTGGCAGCAAGCTTTGCATATGACAAAATTTGCATTGGATACCAAACAAACAACTCGACTGAAACAGTAAACACACTAATTGAACAAAACGTTCCAGTGACACAAGTGGAAGAACTTGTACATGGTGGAATTGATCCGATCCTGTGTGGAACTGAACTAGGATCACCACTAGTGCTCGATGACTGTTCATTAGAAGGTCTAATCCTAGGCAACCCCAAATGTGATCTTTATTTGAATGGCAGGGAATGGTCATACATAGTAGAGAGGCCCAAAGAGATGGAAGGAGTTTGCTATCCAGGATCAATTGAAAACCAGGAAGAACTAAGATCTCTGTTTTCTTCCATCAAAAAATATGAAAGAGTGAAGATGTTTGATTTCACCAAATGGAATGTCACATACACTGGAACCAGCAGGGCCTGCAATAATACATCAAACCGAGGCTCATTCTACAGGAGCATGAGATGGTTGACCTTAAAATCGGGACAATTTCCAGTCCAAACAGATGAGTACAAAAACACCAGAGATTCAGACATTTTATTCACGTGGGCCATTCACCACCCACCAACATCTGCTGAACAAGTACAATTGTACAAAAACCCTGATACCCTCTCTTCTGTCACCACTGATGAAATCAATAGGAGCTTCAAGCCTAATATAGGGCCAAGACCACTCGTGAGAGGACAGCAGGGGAGAATGGATTATTATTGGGCCGTTCTTAAACCTGGACAAACAGTAAAAATACAAACCAATGGTAATCTTATTGCACCTGAATATGGTCATTTAATAACAGGGAAATCACATGGCAGAATACTCAAGAATAATTTGCCCGTGGGACAATGTGTGACTGAATGTCAACTGAATGAGGGTGTAATGAATACAAGCAAACCTTTCCAGAACACTAGTAAGCACTATATTGGGAAATGCCCCAAATACATACCATCGGGGAGTTTAAAACTGGCAATTGGGCTAAGAAACGTCCCACAAGTTCAAAATCGGGGGCTCTTTGGAGCAATTGCAGGTTTTATAGAAGGCGGATGGCCAGGGCTAGTGGCTGGTTGGTATGGATTTCAGCACCAAAACGCAGAGGGGACAGGCATGGCTGCAGACAGAGACAGCACTCAAAAGGCAATAGACAACATGCAAAACAAACTCAACAATGTCATCGATAAAATGAACAAGCAATTTGAAGTGGTGAACCATGAGTTTTCAGAAGTGGAAAGCAGGATAAACATGATCAATTCCAAAATTGATGATCAGATAACTGACATATGGGCGTACAATGCTGAATTGCTTGTCCTATTGGAAAATCAGAAAACATTAGATGAGCATGACGCAAATGTAAGGAACCTACATGATCGGGTCAGAAGAGTACTAAGGGAAAATGCAATTGACACAGGAGACGGCTGCTTTGAAATTTTACATAAATGCGACAACAATTGTATGGACACAATTAGAAACGGTACATACAATCACAAAGAGTATGAGGAAGAAAGCAAAATCGAACGACAGAAAATCAATGGTGTGAAACTTGAGGAGAATTCCACGTATAAAATTCTGAGCATCTACAGCAGTGTTGCCTCAAGCTTAGTTCTACTGCTCATGATTATTGGGGGTTTCATTTTCGGGTGTCAAAATGGAAATGTTCGTTGTACTTTCTGTATTTAA
>A_/_H12N5|CY005925|A/mallard/Alberta/52/1997
ATGGAAAAATTCATCATTTTGAGCACTGTCCTGGCAGTAAGCTTTGCATATGATAAAATTTGCATTGGATATCAAACAAACAACTCGACTGAAACGGTGAACACGCTAATTGAACAAAATGTTCCGGTGACACAGGTGGAAGAACTCGTGCATGGCGGAATTGACCCGATCCTATGTGGAACGGAATTAGGATCACCACTAGTGCTTGATGACTGTTCATTAGAGGGTCTAATTCTGGGCAATCCCAAATGTGATCTCTATTTGAATGGCAGAGAATGGTCATACATAGTAGAGAGGCCAAAAGAGATGGAAGGAATTTGCTATCCAGGATCAATTGAAAACCAGGAAGAACTAAGATCTCTGTTTTCTTCCATCAAAAAGTATGAAAGAGTGAAGATGTTTGATTTCACCAAATGGAATGTCACATATACTGGAATCAGCAAGGCCTGCAATAATACATCAAACCAAGGCTCATTCTATAGGAGCATGAGATGGTTGACCTTAAAATCAGGACAATTCCCAGTCCAGACAGATGAGTACAAGAACACCAGAGATTCAGACATTGTATTCACATGGGCCATTCACCATCCACCAACATCTGATGAACAAGTAAAATTATACAAAAATCCTGATACCCTCTCCTCAGTCAACACTGATGAGATCAATAGGAGCTTCAAGCCTAATATTGGGCCAAGGCCACTCGTGAGAGGACAACAGGGGAGAATGGATTACTACTGGGCTGTCCTTAAACCTGGACAAACTGTCAAAATACAAACCAATGGTAATCTTATTGCCCCTGAATATGGTCATTTAATCACAGGGAAATCACATGGAAGGATACTCAAGAATAATTTGCCCATAGGACAGTGTGTGACTGAGTGCCAATTGAATGAGGGTGTAATGAATACAAGCAAACCTTTCCAGAACACTAGTAAGCACTATATTGGGAAATGCCCCAAATACATACCATCAGGGAGTCTAAAATTGGCAATAGGACTCAGAAATGTCCCACAAGCTCAAGATCGGGGACTCTTTGGAGCAATTGCAGGCTTCATAGAAGGCGGATGGCCAGGATTAGTGGCTGGCTGGTATGGATTTCAGCATCAAAATGCAGAGGGGACAGGCATAGCTGCAGACAGAGACAGCACTCAAAAGGCAATAGACAATATGCAGAACAAACTCAACAATGTCATCGACAAAATGAACAAACAATTTGAGGTGGTGAATCATGAGTTTTCAGAAGTGGAAAGCAGAATAAACATGATTAATTCCAAAATTGATGATCAGATAACTGACATATGGGCATACAATGCTGAATTGCTTGTTCTATTGGAAAATCAGAAGACATTAGATGAGCATGACGCTAATGTAAGGAATCTACATGATAGAGTCAGAAGAGTCCTGAGGGAAAATGCAGTTGACACAGGAGATGGCTGTTTTGAAATTCTACATAAATGTGACGACAATTGCATGGACACAATCAGAAACGGGACATACAATCACAAAGAATATGAGGAAGAAAGCAAACTCGAACGACAGAAAATCAATGGTGTGAAACTTGAGGAGAATTCTACATATAAAATTCTGAGCATCTACAGCAGTGTTGCCTCAAGCTTAGTTCTACTGCTCATGATTATTGGGGGTTTCATTTTCGGGTGTCAAAATGGAAATGTTCGTTGTACTTTCTGTATTTAA
>A_/_H12N5|D90307|A/duck/Alberta/60/1976
ATGGAAAAATTCATCATTTTGAGTACTGTCTTGGCAGCAAGCTTTGCATATGACAAAATTTGCATTGGATACCAAACAAACAACTCGACTGAAACGGTAAACACACTAAGTGAACAAAACGTTCCGGTGACGCAGGTGGAAGAACTTGTACATCGTGGGATTGATCCGATCCTGTGTGGAACGGAACTAGGATCACCACTAGTGCTTGATGACTGTTCATTAGAGGGTCTAATCCTAGGCAATCCCAAATGTGATCTTTATTTGAATGGCAGGGAATGGTCATACATAGTAGAGAGGCCCAAAGAGATGGAAGGAGTTTGCTATCCAGGGTCAATTGAAAACCAGGAAGAGCTAAGATCTCTGTTTTCTTCCATCAAAAAATATGAAAGAGTGAAGATGTTTGATTTCACCAAATGGAATGTCACATACACTGGGACCAGCAAGGCCTGCAATAATACATCAAACCAAGGCTCATTCTATAGGAGCATGAGATGGTTGACCTTAAAATCAGGACAATTTCCAGTCCAAACAGATGAGTACAAGAACACCAGAGATTCAGACATTGTATTCACCTGGGCCATTCACCACCCACCAACATCTGATGAACAAGTAAAATTATACAAAAATCCTGATACTCTCTCTTCAGTCACCACCGTAGAAATCAATAGGAGCTTCAAGCCTAATATAGGGCCAAGACCACTCGTGAGAGGACAACAAGGGAGAATGGATTACTACTGGGCTGTTCTTAAACCTGGACAAACAGTCAAAATACAAACCAATGGTAATCTTATTGCACCTGAATATGGTCACTTAATCACAGGGAAATCACATGGCAGGATACTCAAGAATAATTTGCCCATGGGACAGTGTGTGACTGAATGTCAATTGAACGAGGGTGTAATGAACACAAGCAAACCTTTCCAGAACACTAGTAAGCACTATATTGGGAAATGCCCCAAATACATACCATCAGGGAGTTTAAAATTGGCAATAGGGCTCAGGAATGTCCCACAAGTTCAAGATCGGGGGCTCTTTGGAGCAATTGCAGGTTTCATAGAAGGCGGATGGCCAGGGCTAGTGGCTGGTTGGTACGGATTTCAGCATCAAAATGCGGAGGGGACAGGCATAGCTGCAGACAGAGACAGCACCCAAAGGGCAATAGACAATATGCAAAACAAACTCAACAATGTCATCGACAAAATGAATAAACAATTTGAAGTGGTGAATCATGAGTTTTCAGAAGTGGAAAGCAGAATAAACATGATTAATTCCAAAATTGATGATCAGATAACTGACATATGGGCATACAATGCTGAATTGCTTGTCCTATTGGAAAATCAGAAGACATTAGATGAGCATGACGCTAATGTAAGGAATCTACATGATCGGGTCAGAAGAGTCCTGAGGGAAAATGCAATTGACACAGGAGACGGCTGCTTTGAGATTTTACATAAATGTGACAACAATTGTATGGACACGATTAGAAACGGGACATACAATCACAAAGAGTATGAGGAAGAAAGCAAAATCGAACGACAGAAAGTCAATGGTGTGAAACTTGAGGAGAATTCTACATATAAAATTCTGAGCATCTACAGCAGTGTTGCCTCAAGCTTAGTTCTACTGCTCATGATTATTGGGGGTTTCATTTTCGGGTGTCAAAATGGAAATGTTCGTTGTACTTTCTGTATTTAA
>A_/_H12N5|CY021877|A/mallard/Maryland/1131/2005
ATGGAAAAATTCATCATTTTGAGCACTGTCCTGGCAGTAAGCTTTGCATATGACAAAATTTGCATTGGATATCAAACAAACAACTCGACTGAGACGGTAAACACACTAATTGAGCAAAACGTTCCGGTGACACAGGTGGAAGAACTCGTGCATGGTGGGGTCGATCCGGTCCTATGTGAAACGGAACTAGGGTCACCACTAGTGCTTGATGACTGTTCACTAGAAGGTCTCATTCTGGGCAATCCCAAATGTGATCTTTATCTGAACGGCAGGGAGTGGTCATACATAGTAGAGAGGCCCAAAGAGATGGAAGGAATCTGCTACCCAGGATCAATTGAAAATCAAGAGGAGTTGAGATCTCTGTTTTCTTCCATCAAAAAGTATGAAAGAGTGAAGATGTTTGATTTCACCAAGTGGAATGTCACATACACTGGGACCAGCAAAGCCTGCAATAATACATCAAACCAAGGCTCATTCTATAGGAGCATGAGATGGTTGACCTTAAAATCAGGACAATTCCCAGTCCAAACAGATGAATACAAGAACACCGGAGATTCGGACATTGTTTTCACCTGGGCCATTCATCACCCACCAACATCTAATGAACAGGTGCAGTTGTACAAAAACCCGGATACCCTCTCTTCAGTCACCACTGATGAGATCAATAGGAGTTTCAAGCCAAACATAGGACCAAGGCCATTCGTAAGAGGACAACAGGGGAGAATGGATTACTACTGGGCTGTCCTTAAACCTGGACAAACTGTCAAGATACAGACCAATGGTAATCTTATTGCACCTGAATATGGTCATTTAATCACAGGGAAATCACATGGCAGAATACTCAAGAATAATTTGCCCGTAGGACATTGTGTGACTGAGTGCCAGTTGAACGAAGGAGTGATGAATACAAGCAAACCTTTCCAGAACACTAGTAAGCACTATATTGGGAAATGCCCCAAATATATACCATCAGGAAGCCTGAAATTGGCAATAGGGCTCAGGAATGTTCCACAAGTTCAAAACCGGGGACTCTTTGGAGCAATTGCAGGTTTCATAGAAGGCGGATGGCCAGGACTGGTGGCTGGTTGGTATGGATTTCAGCATCAAAATGCAGAGGGGACAGGCATAGCTGCAGACAGGGACAGCACTCAGAAGGCAATAGACAACATGCAAAACAAACTCAACAATGTCATTGACAAAATGAACAAACAATTTGAAGTAGTGAATCATGAATTTTCAGAAGTGGAAAGCAGAATAAACATGATTAATTCCAAGATTGATGATCAAATAACTGACATATGGGCATACAATGCTGAACTGCTTGTCCTATTGGAAAATCAGAAAACATTGGATGAGCATGACGCTAATGTAAGGAACCTACACGATAGAATCAGAAGGGTCCTAAGAGAAAATGCAATTGATACAGGAGATGGTTGCTTTGAAATTCTGCATAAATGTGACAACAATTGCATGGACACAATCAGAAATGGAACATACAATCACAAGGAGTATGAGGAAGAAAGCAAAATTGAACGACAGAAAATCAATGGGGTCAAACTTGAGGAGAATTCTACATATAAAATTTTGAGCATCTACAGCAGTGTTGCCTCAAGCTTAGTTCTACTGCTCATGATTATTGGGGGTTTCATTTTCGGGTGTCAAAATGGAAATGTTCGTTGTACTTTCTGTATTTAA
>A_/_H12N5|CY021301|A/mallard/Maryland/1153/2005
ATGGAAAAATTCATCATTTTGAGCACTGTCCTGGCAGTAAGCTTTGCATATGACAAAATTTGCATTGGATATCAAACAAACAACTCGACTGAGACGGTAAACACACTAATTGAGCAAAACGTTCCGGTGACACAGGTGGAAGAACTCGTGCATGGTGGGGTCGATCCGGTCCTATGTGAAACGGAACTAGGGTCACCACTAGTGCTTGATGACTGTTCACTAGAAGGTCTCATTCTGGGCAATCCCAAATGTGATCTTTATCTGAACGGCAGGGAGTGGTCATACATAGTAGAGAGGCCCAAAGAGATGGAAGGAATCTGCTACCCAGGATCAATTGAAAATCAAGAGGAGTTGAGATCTCTGTTTTCTTCCATCAAAAAGTATGAAAGAGTGAAGATGTTTGATTTCACCAAGTGGAATGTCACATACACTGGGACCAGCAAAGCCTGCAATAATACATCAAACCAAGGCTCATTCTATAGGAGCATGAGATGGTTGACCTTAAAATCAGGACAATTCCCAGTCCAAACAGATGAATACAAGAACACCAGAGATTCGGACATTGTTTTCACCTGGGCCATTCATCACCCACCAACATCTAATGAACAGGTGCAGTTGTACAAAAACCCGGATACCCTCTCTTCAGTCACCACTGATGAGATCAATAGGAGTTTCAAGCCAAACATAGGACCAAGGCCATTCGTAAGAGGACAACAGGGGAGAATGGATTACTACTGGGCTGTCCTTAAACCTGGACAAACTGTCAAGATACAGACCAATGGTAACCTTATTGCACCTGAATATGGTCATTTAATCACAGGGAAATCACATGGCAGAATACTCAAGAATAATTTGCCCGTAGGACATTGTGTGACTGAGTGCCAGTTGAACGAAGGAGTGATGAATACAAGCAAACCTTTCCAGAACACTAGTAAGCACTATATTGGGAAATGCCCCAAATATATACCATCAGGAAGCCTGAAATTGGCAATAGGGCTCAGGAATGTTCCACAAGTTCAGAACCGGGGACTCTTTGGAGCAATTGCAGGTTTCATAGAAGGCGGATGGCCAGGACTGGTGGCTGGTTGGTATGGATTTCAGCATCAAAATGCAGAGGGGACAGGCATAGCTGCAGACAGGGACAGCACTCAGAAGGCAATAGACAACATGCAAAACAAACTCAACAATGTCATTGACAAAATGAACAAACAATTTGGAGTAGTGAATCATGAATTTTCAGAAGTGGAAAGCAGAATAAACATGATTAATTCCAAGATTGATGATCAAATAACTGACATATGGGCATACAATGCTGAACTGCTTGTCCTATTGGAAAATCAGAAAACATTGGATGAGCATGACGCTAATGTAAGGAACCTACACGATAGAATCAGAAGGGTCCTAAGAGAAAATGCAATTGATACAGGAGATGGTTGCTTTGAAATTCTGCATAAATGTGACAACAATTGCATGGACACAATCAGAAATGGAACATACAATCACAAGGAGTATGAGGAAGAAAGCAAAATTGAACGACAGAAAATCAATGGGGTCAAACTTGAGGAGAATTCTACATATAAAATTCTGAGCATCTACAGCAGTGTTGCCTCAAGCTTAGTTCTACTGCTCATGATTATTGGGGGTTTCATTTTCGGGTGTCAAAATGGAAATGTTCGTTGTACTTTCTGTATTTAA
>A_/_H12N5|CY021293|A/mallard/Maryland/1135/2005
ATGGAAAAATTCATCATTTTGAGCACTGTCCTGGCAGTAAGCTTTGCATATGACAAAATTTGCATTGGATATCAAACAAACAACTCGACTGAGACGGTAAACACACTAATTGAGCAAAACGTTCCGGTGACACAGGTGGAAGAACTCGTGCATGGTGGGGTCGATCCGGTCCTATGTGAAACGGAACTAGGGTCACCACTAGTGCTTGATGACTGTTCACTAGAAGGTCTCATTCTGGGCAATCCCAAATGTGATCTTTATCTGAACGGCAGGGAGTGGTCATACATAGTAGAGAGGCCCAAAGAGATGGAAGGAATCTGCTACCCAGGATCAATTGAAAATCAAGAGGAGTTGAGATCTCTGTTTTCTTCCATCAAAAAGTATGAAAGAGTGAAGATGTTTGATTTCACCAAGTGGAATGTCACATACACTGGGACCAGCAAAGCCTGCAATAATACATCAAACCAAGGCTCATTCTATAGGAGCATGAGATGGTTGACCTTAAAATCAGGACAATTCCCAGTCCAAACAGATGAATACAAGAACACCAGAGATTCGGACATTATTTTCACCTGGGCCATTCATCACCCACCAACATCTAATGAACAGGTGCAGTTGTACAAAAACCCGGATACCCTCTCTTCAGTCACCACTGATGAGATCAATAGGAGTTTCAAGCCAAACATAGGACCAAGGCCATTCGTAAGAGGACAACAGGGGAGAATGGATTACTACTGGGCTGTCCTTAAACCTGGACAAACTGTCAAGATACAGACCAATGGTAATCTTATTGCACCTGAATATGGTCATTTAATCACAGGGAAATCACATGGCAGAATACTCAAGAATAATTTGCCCGTAGGACATTGTGTGACTGAGTGCCAGTTGAACGAAGGAGTGATGAATACAAGCAAACCTTTCCAGAACACTAGTAAGCACTATATTGGGAAATGCCCCAAATATATACCATCAGGAAGCCTGAAATTGGCAATAGGGCTCAGGAATGTTCCACAAGTTCAAAACCGGGGACTCTTTGGAGCAATTGCAGGTTTCATAGAAGGCGGATGGCCAGGACTGGTGGCTGGTTGGTATGGATTTCAGCATCAAAATGCAGAGGGGACAGGCATAGCTGCAGACAGGGACAGCACTCAGAAGGCAATAGACAACATGCAAAACAAACTCAACAATGTCATTGACAAAATGAACAAACAATTTGAAGTAGTGAATCATGAATTTTCAGAAGTGGAAAGCAGAATAAACATGATTAATTCCAAGATTGATGATCAAATAACTGACATATGGGCATACAATGCTGAACTGCTTGTCCTATTGGAAAATCAGAAAACATTGGATGAGCATGACGCTAATGTAAGGAACCTACACGATAGAATCAGAAGGGTCCTAAGAGAAAATGCAATTGATACAGGAGATGGTTGCTTTGAAATTCTGCATAAATGTGACAACAATTGCATGGACACAATCAGAAATGGAACATACAATCACAAGGAGTATGAGGAAGAAAGCAAAATTGAACGACAGAAAATCAATGGGGTCAAACTTGAGGAGAATTCTACATATAAAATTTTGAGCATCTACAGCAGTGTTGCCTCAAGCTTAGTTCTACTGCTCATGATTATTGGGGGTTTCATTTTCGGGTGTCAAAATGGAAATGTTCGTTGTACTTTCTGTATTTAA
>A_/_H12N5|CY017853|A/mallard/Ohio/407/1987
ATGGAAAAATTCATCATATTGAGTACTGTCTTGGCAACAAGCTTTGCATATGACAAAATTTGCATTGGATACCAAACAAACAATTCGACTGAAACGGTAAACACACTAATTGAACAAAACGTTCCAGTGACACAAGTGGAAGAACTTGTACATGGTGGAATTGATCCGATCCTATGTGGAACTGAACTAGGATCACCACTAGTACTAGATGACTGTTCATTAGAGGGTCTAATCCTAGGCAACCCCAAATGTGATCTTTATTTGAATGGCAGGGAATGGTCATACATAGTAGAGAGGCCCAAAGAGATGGAAGGAGTTTGCTATCCAGGATCAATTGAAAACCAGGAAGAATTAAGATTTCTATTTTCCTCCATCAAAAAATATGAAAGAGTGAAGATGTTTGATTTCACCAAATGGAATGTCACATACACTGGAACCAGCAAGGCCTGCAATAATACATCAAACCAAGGCTCATTCTACAGGAGCATGAGATGGTTGACCTTAAAATCGGGACAGTTTCCAGTCCAGACAGATGAGTACAAAAACACCAGAGATTCAAACATCGTATTCATGTGGGCAATTCACCACCCACCAACATCTAATGAACAAGTACAATTGTACAAAAACCCTGATACCCTCTCTTCTGTCACCACTGATGAAATCAATAGGAGCTTCAAGCCTAATATAGGGCCAAGACCACTCGTAAGAGGACAGCAGGGGAGAATGGATTACTATTGGGCCGTTCTTAAACCTGGACAAACAGTCAAAATACAAACCAATGGTAATCTTATTGCACCTGAATATGGTCATTTAATAACAGGGAAATCACATGGCAGAATACTCAAGAATAATTTGCCTGTGGGACAATGTGTGACTGAATGTCAACTGAATGAGGGTGTAATGAATACAAGCAAACCTTTCCAGAACACTAGTAAGCACTATATTGGGAAATGCCCAAAATACATACCATCGGGGAGTTTAAAACTGGCAATTGGGCTAAGAAACGTCCCACAAGTTCAAGATCGGGGGCTCTTTGGAGCAATTGCAGGTTTTATAGAAGGCGGATGGCCAGGGCTAGTGGCTGGTTGGTATGGGTTTCAGCACCAAAATGCAGAGGGGACAGGCATGGCTGCAGACAGAGACAGCACTCAAAAGGCAATAGACAACATGCAAAACAAACTCAACAATGTCATCGATAAAATGAACAAGCAATTTGAAGTGGTGAATCATGAATTTTCAGAAGTGGAAAGCAGGATAAACATGATCAATTCCAAAATTGATGATCAAATAACTGACATATGGGCGTACAATGCTGAATTGCTTGTTCTATTGGAAAATCAGAAAACATTAGATGAGCATGACGCAAATGTAAGGAACCTACATGATCGGGTCAGAAGAGTCCTAAGAGAAAATGCAATTGACACAGGAGACGGCTGCTTTGAAATTTTACATAAATGCGACAACAATTGTATGGACACAATTAGAAACGGTACATACAATCACAAAGAATATGAGGAAGAAAGCAAAATCGAACGACAGAAAATCAATGGTGTGAAACTTGAGGAGAATTCCACGTATAAAATTCTGAGCATCTACAGCAGTGTTGCCTCAAGCTTAGTTCTACTGCTCATGATTATTGGGGGTTTCATTTTCGGGTGTCAAAATGGAAATGTTCGTTGTACTTTCTGTATTTAA
>A_/_H12N5|CY017733|A/pintail/Alaska/102/2005
ATGGAAAAATTCATCATTTTGAGCACTGTCCTGGCAGTGAGCTTTGCATACGACAAAATTTGCATTGGATATCAAACAAACAACTCGACTGAAACGGTAAACACACTAATTGAACAAAACGTTCCGGTGACACAAGTGGAAGAACTCGTGCATGGCGGGATTGATCCGATCCTATGTGGAACGAAATTAGGATCACCACTAGTGCTTGATGACTGTTCATTAGAGGGTCTAATTCTGGGCAACCCCAAATGTGATCTCTATTTGAATGGCAGAGAATGGTCATACATAGTGGAAAGGCCAAAAGAGATGGAAGGAATTTGCTACCCAGGATCAATTGAAAACCAGGAAGAGCTGAGATCTCTGTTTTCTTCCATCAAAAAGTATGAAAGAGTGAAGATGTTTGATTTCACCAAATGGAATGTCACATACACTGGAACCAGCAAGGCCTGCAATAATACATCAAACCAAGGCTCATTCTATAGGAGTATGAGATGGTTGACCTTAAAATCAGGACAATTCCCAGTCCAGACAGATGAGTACAAAAACACCAGGGATTCAGACATTGTGTTCACCTGGGCCATTCACCACCCACCAACATCTGATGAACAAGTAAAATTATACAAAAACCCTGATACCCTCTCCTCAGTCACCACCGATGAGATCAATAGGAGCTTCAAGCCTAATATTGGGCCAAGGCCGCTCGTAAGGGGACAACAGGGGAGAATGGATTACTACTGGGCTGTTCTTAAACCTGGCCAAACTGTCAAGATACAAACCAATGGTAATCTTATTGCCCCTGAATATGGTCATTTAATCACAGGGAAATCACATGGCAGGATACTCAAGAATAATTTGCCCATAGGACAATGTGTAACTGAGTGCCAATTGAATGAGGGTGTAATGAATACAAGCAAACCTTTCCAGAACACTAGTAAGCACTATATTGGGAAATGCCCCAAGTACATACCATCAGGGAGTCTAAAATTGGCAATAGGACTCAGAAATGTCCCACAAGCTCAAGATCGGGGCCTCTTTGGAGCAATTGCAGGCTTCATAGAAGGCGGATGGCCAGGACTGGTGGCTGGTTGGTATGGGTTTCAGCATCAAAATGCAGAGGGGACAGGCATGGCTGCAGACAGAGACAGCACTCAGAAGGCAATAGACAATATGCAGAACAAACTCAATAATGTCATCGACAAAATGAACAAACAATTTGAAGTGGTGAACCATGAGTTTTCAGAAGTGGAAAGCAGAATAAACATGATTAATTCCAAAATTGATGATCAGATAACTGACATATGGGCATACAATGCCGAATTGCTTGTTCTATTGGAAAATCAAAAGACATTAGATGAGCATGACGCTAATGTAAGGAATTTACATGATAGGGTCAGAAGAGTCCTAAGGGAAAATGCAATTGACACAGGAGATGGTTGCTTTGAAATTCTACACAGATGTGACGACAATTGCATGGAAACAATCAGAAACGGGACATACAATCACAGAGAATATGAGGAAGAAAGCAAAATCGAACGACAGAAGATCAATGGTGTGAAACTTGAGGAGAATTCTACATATAAAATTCTGAGCATCTACAGCAGTGTTGCCTCAAGCTTAGTTCTACTGCTCATGATTATTGGGGGTTTCATTTTCGGGTGTCAAAATGGAAATGTTCGTTGTACTTTCTGTATTTAA
>A_/_H12N5|CY016419|A/mallard/Ohio/409/1988
ATGGAAAAATTCATCATATTGAGTACTGTCTTGGCAGCAAGCTTTGCATATGACAAAATTTGCATTGGATACCAAACAAACAACTCGACTGAAACTGTAAACACACTAATTGAACAAAACGTTCCAGTGACACAAGTGGAAGAACTTGTACACGGTGGAATTGATCCGATCCTGTGTGGGACTGAACTAGGATCACCACTAGTACTCGATGACTGTTCATTAGAAGGTCTAATCCTAGGCAACCCCAAATGTGATCTTTATTTGAATGGCAGGGAATGGTCATACATAGTAGAAAGGCCCAAAGAGATGGAAGGAGTTTGCTATCCAGGATCAATTGAAAACCAGGAAGAACTAAGATCTCTGTTTTCCTCCATCAAAAAATATGAAAGGGTGAAGATGTTTGATTTCACCAAATGGAATGTCACATACACTGGAACCAGCAAGGCCTGCAATAATACATCAAACCAAGGCTCATTCTACAGGAGCATGAGATGGTTGACCTTAAAATCGGGACAGTTTCCAGTCCAGACAGATGAGTACAAAAACACCAGAGATTCAGACATTGTATTCATGTGGGCAATTCACCACCCACCAACATCTGATGAACAAGTAAAATTGTACAAAAACCCTGATACCCTCTCTTCTGTCACCACTGATGAAATCAATAGGAGCTTCAAGCCTAATATAGGGCCAAGACCACTCGTAAGAGGACAGCAGGGGAGAATGGATTACTATTGGGCCATTCTTAAACCTGGGCAAACAGTCAAAATACAGACCAATGGTAATCTTATTGCACCTGAATATGGTCATTTAATAACAGGGAAATCACATGGCAGAATACTCAAGAATAATTTGCCCGTGGGACAATGTGTGACTGAATGTCAACTGAATGAGGGTGTAATGAATACAAGCAAACCTTTCCAGAACACTAGTAAGCACTATATTGGGAAATGCCCAAAATACATACCATCAGGGAGTTTAAAACTGGCAATTGGGCTAAGAAACGTCCCACAAGTTCAAAATCGGGGGCTCTTTGGAGCAATTGCAGGTTTTATAGAAGGCGGATGGCCAGGGCTAGTGGCTGGTTGGTATGGATTTCAGCACCAAAATGCAGAGGGGACAGGCATGGCTGCAGACAGAGACAGCACTCAAAAGGCAATAGACAACATGCAGAACAAACTCAACAATGTCATCGATAAAATGAACAAGCAATTTGAAGTGATGAATCATGAGTTTTCAGAAGTGGAAAGCAGGATAAACATGATCAATTCCAAAATTGATGATCAAATAACTGACATATGGGCGTACAATGCTGAATTGCTTGTTCTATTGGAAAATCAGAAAACATTAGATGAGCATGATGCAAATGTAAGGAACCTACATGATCGGGTCAGAAGGGTCCTAAGAGAAAATGCAATTGACGCAGGAGACGGCTGTTTTGAAATTTTACATAAATGCGACAACAATTGTATGGAAACAATTAGAAACGGTACATACAATCACAAAGAATATGAGGAAGAAAGCAAAATCGAACGACAGAAAATCAATGGTGTGAAACTTGAGGAGAATTCCACGTATAAAATTCTGAGCATCTACAGCAGTGTTGCCTCAAGCTTAGTTCTACTGCTCATGATTATTGGGGGTTTCATTTTCGGGTGTCAAAATGGAAATGTTCGTTGTACTTTCTGTATTTAA
>A_/_H12N4|CY014598|A/laughing_gull/Delaware/94/2000
ATGGAAAAATTCATTATTTTGAGCACTGTCCTGGCAGTAAGCTTTGCATATGACAAAATTTGCATTGGATATCAAACAAACAACTCGACTGAAACGGTGAACACGCTAATTGAACAAAATGTTCCGGTGACACAAGTGGAAGAACTCGTGCATGGCGGAATTGACCCGATTCTATGTAGAACGGAACTAGGATCACCACTAGTGCTTGATGACTGTTCATTAGAGGGCATAATCCTGGGCAATCCCAAATGTGATCTCTATTTGAATGGCAGAGAATGGTCATACATAGTAGAGAGGCCAAAAGAGATGGAAGGAATTTGTTATCCAGGATCAATTGAAAACCAGGAAGAGCTAAGATCTCTTTTTTCTTCCATCAAAAAGTATGAAAGAGTGAAGATGTTTGATTTCTCCAAATGGAATGTCACCTACACTGGTACCAGCAAGGCATGCAATGATACATCAAACCAAGGCTCTTTCTATAGGAGCATGAGATGGTTGACCTTAAAATCAGGACAATTCCCAGTCCAGACAGATGAGTACAAGAACACCAGAGATTCAGACATTGTATTTACATGGGCCATTCACCATCCACCAACATCTGATGAACAAGTAAAATTATACAAAAATCCTGATACCCTCTCCTCAGTCACCACTGATGAGATCAATAGGAGCTTCAAGCCTAATATTGGACCAAGGCCACTCGTGAGAGGACAACAGGGGAGAATGGATTACTACTGGGCTGTTCTTAAACCTGGACAAACTGTCAAAATAAAAACCAATGGTAATCTTATTGCCCCTGAATATGGTCATTTAATCACAGGGAAGTCACATGGCAGGATACTCAAGAATAATTTGCCCATAGGACAGTGTGTGACTGAATGCCAATTGAATGAGGGTGTGATGAATACAAGCAAACCTTTCCAGAACACTAGTAAACACTATATTGGGAAATGCCCCAAATATATACCATCAGGGAGTCTAAAACTGGCAATAGGACTCAGAAATGTCCCACAAGCTCAAAATCGGGGACTCTTTGGAGCAATTGCAGGCTTCATAGAAGGCGGATGGCCAGGACTAGTGGCTGGCTGGTATGGATTTCAGCATCAAAATGCAGAGGGGACAGGCATAGCTGCAGACAGAGACAGCACTCAAAAGGCAATAGACAACATGCAGAACAAACTCAACAATGTCATCGACAAAATGAACAAACAATTTGAGGTTGTGAACCATGAGTTTTCAGAAGTGGAAAGCAGAATAAACATGATTAATTCTAAAATTGATGATCAAGTAACTGACATATGGGCATACAATGCTGAATTGCTTGTTCTGTTGGAAAATCAGAAGACATTAGATGAGCATGACGCTAATGTAAGGAATCTACATGATAGAGTCAGAAGAGTCCTGAGGGAAAATGCAATTGACACAGGAGATGGTTGTTTTGAAATTCTACATAAATGTGACGACAATTGCATGGACACAATCAGAAACGGGACATACAATCACAAAGAATATGAGGAAGAAAGCAAAATTGAACGGCAGAAAATCAATGGTGTGAAACTTGAGGAGAATTCTACATATAAAATTCTGAGCATCTACAGCAGTGTTGCCTCAAGCTTAGTTTTACTGCTCATGATTATTGGGGGTTTCATTTTCGGGTGTCAAAATGGAAATGTTCGTTGTACTTTCTGTATTTAA
>A_/_H12N0|CY012840|A/pintail/Alaska/20/2005
ATGGAAAAATTCATCATTTTGAGCACTGTCCTGGCAGTGAGCTTTGCATACGACAAAATTTGCATTGGATATCAAACAAACAACTCGACTGAAACGGTAAACACACTAATTGAACAAAACGTTCCGGTGACACAAGTGGAAGAACTCGTGCATGGCGGGATTGATCCGATCCTATGTGGAACGGAATTAGGATCACCACTAGTGCTTGATGACTGTTCATTAGAGGGTCTAATTCTGGGCAACCCCAAATGTGATCTCTATTTGAATGGCAGAGAATGGTCATACATAGTGGAGAGGCCGAAAGAGATGGAAGGAATTTGCTACCCAGGATCAATTGAAAACCAGGAAGAGCTGAGATCTCTGTTTTCTTCCATCAAAAAGTATGAAAGAGTGAAGATGTTTGATTTCACCAAATGGAATGTCACATACACTGGAACCAGCAAGGCCTGCAATAATACATCAAACCAAGGCTCATTCTATAGGAGTATGAGATGGTTGACCTTAAAATCAGGACAATTCCCAGTCCAGACAGATGAGTACAAAAACACCAGGGATTCAGACATTGTGTTCACCTGGGCCATTCACCACCCACCAACATCTGATGAACAAGTAAAATTATACAAAAACCCTGATACCCTCTCCTCAGTCACCACCGATGAGATCAATAGGAGCTTCAAGCCTAATATTGGGCCAAGGCCGCTCGTAAGGGGACAACAGGGGAGAATGGATTACTACTGGGCTGTTCTTAAACCTGGCCAAACTGTCAAGATACAAACCAATGGTAATCTTATTGCCCCTGAATATGGTCATTTAATCACAGGGAAATCACATGGCAGGATACTCAAGAATAATTTGCCCATAGGACAATGTGTAACTGAGTGCCAATTGAATGAGGGTGTGATGAATACAAGTAAACCCTTCCAGAACACTAGTAAGCACTATATTGGGAAATGCCCCAAGTACATACCATCAGGGAGTCTAAAATTGGCAATAGGACCCAGAAATGTCCCACAAGCTCAAGATCGGGGCCTCTTTGGAGCAATTGCAGGCTTCATAGAAGGCGGATGGCCAGGACTGGTGGCTGGTTGGTATGGGTTTCAGCATCAAAATGCAGAGGGGACAGGCATGGCTGCAGACAGAGACAGCACTCAGAAGGCAATAGACAATATGCAGAACAAACTCAATAATGTCATCGACAAAATGAACAAACAATTTGAAGTGGTGAACCGTGAGTTTTCAGAAGTGGAAAGCAGAATAAACATGATTAATTCCAAAATTGATGATCAGATAACTGACATATGGGCATACAATGCCGAATTGCTTGTTCTATTGGAAAATCAAAAGACATTAGATGAGCATGACGCTAATGTAAGGAATTTACATGATAGGGTCAGAAGAGTCCTAAGGGAAAATGCAATTGACACAGGAGATGGTTGCTTTGAAATTCTACACAGATGTGACGACAATTGCATGGAAACAATCAGAAACGGGACATACAATCACAGAGAATATGAGGAAGAAAGCAAAATCGAACGACAGAAGATCAATGGTGTGAAACTTGAGGAGAATTCTACATATAAAATTCTGAGCATCTACAGCAGTGTTGCCTCAAGCTTAGTTCTACTGCTCATGATTATTGGGGGTTTCATTTTCGGGTGTCAAAATGGAAATGTTCGTTGTACTTTCTGTATTTAA
>A_/_H12N5|AB288843|A/duck/Hokkaido/66/01
ATGGAGAAGTTCATTGTACTGAGTATTGTTCTAACAACTGGTCTTGCTTATGATAAGATTTGCATTGGCTATCAGACGAACAACTCAACTGATACAGTAAACACACTAATTGAGCAGAATGTCCCAGTCACTCAGGTGGAGGAGCTTGTGCATGGTCAGGTCAATCCGATTCTATGCAGAACAGAATTGGGATCACCACTAGTGCTCGACGATTGCTCTCTGGAGGGTTTGGTCCTAGGCAATCCCAAATGCGATCTTTATCTGAATGGTAGAGAGTGGTCATACATTGTGGAGAGACCCAAGGAAATGGAAGGAATCTGCTATCCAGGATCGATAGAGAATCAAGAAGAGCTGAGATCATTGTTCTCTTCAATCAAGAAATACGAGAGAGTGAAAATGTTCGACTTCACCAAATGGAATGTCACCTACACTGGAACAAGTAAAGCCTGCAACAACACCTCAAATCAAGGATCATTCTACAGGAGTATGAGATGGCTCACTTTGAAATCAGGGCAATTCCCGGTGCAGACCGATGAGTACAAGAACACTAGGGATTCGGACATTGTATTCACATGGGCTATTCATCACCCACCGACTTCTGACGAGCAGGTGAAACTCTACAAGAATCCTGATACTCTCTCATCGGTCACAACGGATGAAATTAACAGGAGTTTCAGACCTAACATAGGACCACGACCCCTGGTTAGGGGACAGCAAGGGAGGATGGATTATTATTGGGCTGTCCTAAAGCCAGGGCAGACAGTGAAGATACAGACTAATGGAAACCTAATCGCACCTGAATATGGCCACCTAATCACTGGGAAGTCACACGGGAGAATACTTAAAAACGATCTGCCAGTGGGTCAATGCACGACCGAATGTCAATTAAATGAAGGGGTGATGAACACTAGCAAACCGTTTCAGAATACCAGCAAGCATTATATTGGGAAATGCCCTAAATATATACCATCGAACAGCTTGAAGTTAGCGATAGGACTCAGGAATGTTCCCCAGGTCCAAGACCGAGGGCTCTTTGGAGCAATTGCTGGATTCATAGAGGGAGGGTGGCCTGGATTGGTGGCCGGCTGGTATGGGTTCCAACATCAGAACTCTGAGGGAACGGGAATCGCGGCAGACAGGGACAGCACCCAGAAGGCAATAGACAACATGCAGAACAAACTAAACAACGTCATTGACAAAATGAACAAGCAATTTGGAGTGGTAAATCACGAATTTTCAGAGGTTGAAACTAGAATAAATATGATCAATTCAAAAATCGACGATCAAATAACAGACATATGGGCATATAACGCGGAACTGCTAGTTTTACTGGAGAACCAAAAGACACTAGACGAGCACGATGCAAATGTCAGGAATCTCCATGACCGGGTCAGAAGAATATTAAAGGAAAATGCGATAGATACTGGGGATGGGTGTTTTGAAATACTACACAAATGTGATGATGGATGCATGGATACAATCAAGAACGGAACTTACAACCACCAGGACTACGAAGAAGAGAGTAAGCTAGAGCGGCAAAAGATTAATGGAGTGAAACTTGAAGAGAATTCTACATACAAAATCTTGAGCATCTACAGCAGTGTTGCCTCAAGCTTAGTGTTACTGCTCATGATTATTGGGGGTTTCATTTTCGGATGTCAAAATGGAAATGTTCGTTGTACTTTCTGTATTTAA
>A_/_H12N5|MT818624|A/Mallard/Alaska/AH0029066I.4.A/2016
ATGGAAAAATTCATCTTTTTGAGCACTGTCCTGGCAGTGAGTCTTGCATATGACAAAATTTGCATTGGATACCAAACAAACAACTCAACTGAAACGGTCAACACACTAATTGAACAAAACGTTCCGGTGACACAGGTGGAAGAACTCGTGCATGGCGAAATTGATCCAATCCTATGTGGAACGGAACTAGGATCACCATTGGTGCTTGATGACTGTTCATTAGAGGGTCTAATCCTAGGCAATCCCAAATGTGATCTCTATTTGAATGGCAGGGAATGGTCATACATAGTGGAGAGGCCAAAAGAGATGGAAGGGGTTTGCTACCCAGGATCAATTGAGAACCAGGAAGAGCTAAGATCTCTGTTTTCTTCCATCAAAAAATACGAAAGAGTGAAGATGTTTGATTTCACCAAATGGAATGTCACATACACTGGAACCAGCAAGGCCTGCAATAATACATCAAACCAAGGCTCATTCTATAGGAGTATGAGATGGTTGACTTTAAAATCGGGACAATTCCCAGTTCAGACAGATGAGTACAAGAACACCAGAGATTCAGATATTGTATTCACCTGGGCTATTCACCATCCACCAACATCTGATGAACAAGTGAAATTATACAAAAACCCTGATACTCTTTCCTCAGTCACCACTGATGAGATCAATAGGAGCTTCAAGCCTAATATAGGGCCAAGGCCACTCGTGAGGGGTCAACAGGGGAGAATGGATTATTACTGGGCAGTCCTTAAACCTGGACAAACTGTCAAAATACAAACCAATGGCAATCTCATTGCACCTGAATATGGTCACTTAATAACAGGAAAATCGCATGGAAGAATACTCAAGAATAATTTGCCCATAGGGCAATGTGTGACTGAGTGTCAATTGAATGAGGGGGTGATGAATACAAGCAAACCTTTCCAAAACACCAGCAAGCATTATATTGGGAAATGCCCCAAATACATACCATCAGGAAGTCTAAAATTGGCAATAGGACTCAGAAACGTCCCGCAAGCTCAAGGTCGGGGGCTATTTGGGGCAATTGCAGGCTTCATCGAAGGCGGATGGCCAGGGTTAGTGGCTGGTTGGTATGGGTTTCAGCATCAAAATGCAGAGGGGACAGGCATAGCTGCAGACAGGGACAGCACTCAGAGGGCAATAGACAATATGCAAAACAAACTCAACAATGTCATCGACAAAATGAACAAACAATTTGAAGTGGTGAACCATGAATTTTCAGAAGTGGAAAGCAGAATAAACATGATTAATTCCAAAATTGATGACCAGATAACTGACATATGGGCATACAATGCAGAACTGCTTGTTCTATTGGAGAATCAGAAGACATTAGATGAGCATGATGCTAATGTAAGGAATCTACATGATAGAGTCAGAAGAGTTCTGAGGGAAAATGCAGTCGACACAGGAGATGGTTGTTTTGAAATTCTACATAAATGTGACAACAATTGCATGGACACAATCAGAAACGGGACATATGACCACAAAGAATATGAGGAAGAAAGCAAAATCGAACGACAGAAAATCAATGGTGTGAAACTCGAGGAGAATTCGACATATAAAATTCTGAGCATCTACAGCAGTGTTGCCTCAAGCTTAGTTCTACTGCTCATGATTATTGGGGGTTTCATTTTCGGATGTCAAAATGGGAATGTTCGTTGTACTTTCTGTATTTAA
>A_/_H12N1|MN938118|A/ruddy_turnstone/South_Carolina/UGAI18-896/2018
ATGGAAAAATTCATCTTGTTGAGCACAGTCCTGGCAGTGAGTTTTGCATATGACAGAATTTGTATTGGATACCAAACAAACAACTCAACTGAAACGGTCAACACACTAATTGAACAAAATGTTCCAGTGACACAAGTGGAAGAACTCGTGCATGGCGAAATTGATCCAATCCTATGTAAAACGGAACTAGGATCACCATTGGTGCTTGATGACTGTTCATTAGAGGGTCTAATCCTAGGCAATCCCAAATGTGATCTCTATTTGAATGGCAGAGAATGGTCATACATAGTGGAGAGGCCAAAAGAAATGGAAGGAGTTTGCTACCCAGGATCAATTGAGAACCAGGAAGAACTAAGATCTCTGTTTTCTTCCATCAAAAAATATGAAAGAGTGAAGATGTTTGATTTCACCAAATGGAATGTCACATACACTGGAATCAGCAGGGCCTGCAATGATACATCAAACCAAGGCTCATTCTATAGGAGTATGAGATGGTTGACTTTAAAATCGGGACAATTCCCAGTTCAGACAGATGAGTACAAGAACACCAGAGATTCAAATATTGTATTCATCTGGGCTATTCACCATCCACCAACATCTGATGAACAAGTGAAATTATACAAAAATCCTGATACTCTTTCCTCAGTCACCACTGATGAGATCAATAGGAGCTTCAAGCCTAATATAGGGCCAAGGCCACTCGTGAGGGGTCAACAGGGGAGAATGGATTATTACTGGGCAGTTCTTAAACCTGGACAAACTGTCAAAATACAAACCAATGGCAATCTCATTGCACCTGAATATGGTCACTTAATAACAGGAAAATCGCATGGAAGAATACTCAAGAATAATTTGCCCATAGGGCAATGTGTGACTGAGTGTCAATTGAATGAGGGAGTGATGAATACAAGCAAACCCTTCCAAAACACCAGCAAGCATTATATTGGGAAATGTCCCAAATACATACCATCAGGGAGCCTAAAATTGGCAATAGGACTCAGAAACGTCCCGCAAGCTCAAAGTCGGGGGCTATTTGGGGCAATTGCAGGCTTCATCGAAGGCGGATGGCCAGGGTTAGTGGCTGGTTGGTATGGGTTTCAGCATCAAAATGCAGAGGGGACAGGAATAGCTGCAGACAGGGACAGCACTCAGAGGGCAATAGACAATATGCAAAACAAACTCAACAATGTCATCGACAAAATGAACAAACAATTTGAAGTGGTGAACCATGAATTTTCAGAAGTGGAAAGCAGAATAAACATGATTAATTCCAAAATTGATGACCAGATAACTGACATATGGGCATACAATGCAGAGTTGCTTGTTCTATTGGAAAATCAGAAGACATTAGATGAGCATGATGCTAATGTAAGGAATCTGCATGATAGAGTCAGAAGAATTCTGAGAGAAAATGCAATCGACACAGGAGATGGTTGTTTTGAAATTCTACATAAATGTGACAACAATTGCATGGACACAATCAGAAACGGGACATATGACCACCAAGAATACGAGGAAGAAAGCAAAATCGAACGACAGAAAATCAATGGTGTAAAACTCGAGGAGAATTCGACATATAAAATTCTGAGCATCTACAGCAGTGTTGCCTCAAGCTTAGTTCTACTGCTCATGATTATTGGGGGTTTCATTTTCGGATGTCAAAATGGGAATGTTCGTTGTACTTTCTGTATTTAA
>A_/_H12N5|MN938094|A/ruddy_turnstone/South_Carolina/UGAI18-1449/2018
ATGGAAAAATTCATCTTGTTGAGCACAGTCCTGGCAGTGAGTTTTGCATATGACAGAATTTGTATTGGATACCAAACAAACAACTCAACTGAAACGGTCAACACACTAATTGAACAAAATGTTCCAGTGACACAAGTGGAAGAACTCGTGCATGGCGAAATTGATCCAATCCTATGTAAAACGGAACTAGGATCACCATTGGTGCTTGATGACTGTTCATTAGAGGGTCTAATCCTAGGCAATCCCAAATGTGATCTCTATTTGAATGGCAGAGAATGGTCATACATAGTGGAGAGGCCAAAAGAAATGGAAGGAGTTTGCTACCCAGGATCAATTGAGAACCAGGAAGAACTAAGATCTCTGTTTTCTTCCATCAAAAAATATGAAAGAGTGAAGATGTTTGATTTCACCAAATGGAATGTCACATACACTGGAATCAGCAGGGCCTGCAATGATACATCAAACCAAGGCTCATTCTATAGGAGTATGAGATGGTTGACTTTAAAATCGGGACAATTCCCAGTTCAGACAGATGAGTACAAGAACACCAGAGATTCAAATATTGTATTCATCTGGGCTATTCACCATCCACCAACATCTGATGAACAAGTGAAATTATACAAAAATCCTGATACTCTTTCCTCAGTCACCACTGATGAGATCAATAGGAGCTTCAAGCCTAATATAGGGCCAAGGCCACTCGTGAGGGGTCAACAGGGGAGAATGGATTATTACTGGGCAGTTCTTAAACCTGGACAAACTGTCAAAATACAAACCAATGGCAATCTCATTGCACCTGAATATGGTCACTTAATAACAGGAAAATCGCATGGAAGAATACTCAAGAATAATTTGCCCATAGGGCAATGTGTGACTGAGTGTCAATTGAATGAGGGAGTGATGAATACAAGCAAACCCTTCCAAAACACCAGCAAGCATTATATTGGGAAATGTCCCAAATACATACCATCAGGGAGCCTAAAATTGGCAATAGGACTCAGAAACGTCCCGCAAGCTCAAAGTCGGGGGCTATTTGGGGCAATTGCAGGCTTCATCGAAGGCGGATGGCCAGGGTTAGTGGCTGGTTGGTATGGGTTTCAGCATCAAAATGCAGAGGGGACAGGAATAGCTGCAGACAGGGACAGCACTCAGAGGGCAATAGACAATATGCAAAACAAACTCAACAATGTCATCGACAAAATGAACAAACAATTTGAAATGGTGAACCATGAATTTTCAGAAGTGGAAAGCAGAATAAACATGATTAATTCCAAAATTGATGACCAGATAACTGACATATGGGCATACAATGCAGAGTTGCTTGTTCTATTGGAAAATCAGAAGACATTAGATGAGCATGATGCTAATGTAAGGAATCTGCATGATAGAGTCAGAAGAATTCTGAGAGAAAATGCAATCGACACAGGAGATGGTTGTTTTGAAATTCTACATAAATGTGACAACAATTGCATGGACACAATCAGAAACGGGACATATGACCACCAAGAATACGAGGAAGAAAGCAAAATCGAACGACAGAAAATCAATGGTGTAAAACTCGAGGAGAATTCGACATATAAAATTCTGAGCATCTACAGCAGTGTTGCCTCAAGCTTAGTTCTACTGCTCATGATTATTGGGGGTTTCATTTTCGGATGTCAAAATGGGAATGTTCGTTGTACTTTCTGTATTTAA
>A_/_H12N1|MN938086|A/ruddy_turnstone/South_Carolina/UGAI18-1447/2018
ATGGAAAAATTCATCTTGTTGAGCACAGTCCTGGCAGTGAGTTTTGCATATGACAGAATTTGTATTGGATACCAAACAAACAACTCAACTGAAACGGTCAACACACTAATTGAACAAAATGTTCCAGTGACACAAGTGGAAGAACTCGTGCATGGCGAAATTGATCCAATCCTATGTAAAACGGAACTAGGATCACCATTGGTGCTTGATGACTGTTCATTAGAGGGTCTAATCCTAGGCAATCCCAAATGTGATCTCTATTTGAATGGCAGAGAATGGTCATACATAGTGGAGAGGCCAAAAGAAATGGAAGGAGTTTGCTACCCAGGATCAATTGAGAACCAGGAAGAACTAAGATCTCTGTTTTCTTCCATCAAAAAATATGAAAGAGTGAAGATGTTTGATTTCACCAAATGGAATGTCACATACACTGGAATCAGCAGGGCCTGCAATGATACATCAAACCAAGGCTCATTCTATAGGAGTATGAGATGGTTGACTTTAAAATCGGGACAATTCCCAGTTCAGACAGATGAGTACAAGAACACCAGAGATTCAAATATTGTATTCATCTGGGCTATTCACCATCCACCAACATCTGATGAACAAGTGAAATTATACAAAAATCCTGATACTCTTTCCTCAGTCACCACTGATGAGATCAATAGGAGCTTCAAGCCTAATATAGGGCCAAGGCCACTCGTGAGGGGTCAACAGGGGAGAATGGATTATTACTGGGCAGTTCTTAAACCTGGACAAACTGTCAAAATACAAACCAATGGCAATCTCATTGCACCTGAATATGGTCACTTAATAACAGGAAAATCGCATGGAAGAATACTCAAGAATAATTTGCCCATAGGGCAATGTGTGACTGAGTGTCAATTGAATGAGGGAGTGATGAATACAAGCAAACCCTTCCAAAACACCAGCAAGCATTATATTGGGAAATGCCCCAAATACATACCATCAGGGAGCCTAAAATTGGCAATAGGACTCAGAAACGTCCCGCAAGCTCAAAGTCGGGGGCTATTTGGGGCAATTGCAGGCTTCATCGAAGGCGGATGGCCAGGGTTAGTGGCTGGTTGGTATGGGTTTCAGCATCAAAATGCAGAGGGGACAGGAATAGCTGCAGACAGGGACAGCACTCAGAGGGCAATAGACAATATGCAAAACAAACTCAACAATGTCATCGACAAAATGAACAAACAATTTGAAGTGATGAACCATGAATTTTCAGAAGTGGAAAGCAGAATAAACATGATTAATTCCAAAATTGATGACCAGATAACTGACATATGGGCATACAATGCAGAGTTGCTTGTTCTATTGGAAAATCAGAAGACATTAGATGAGCATGATGCTAATGTAAGGAATCTGCATGATAGAGTCAGAAGAATTCTGAGGGAAAATGCAATCGACACAGGAGATGGTTGTTTTGAAATTCTACATAAATGTGACAACAATTGCATGGACACAATCAGAAACGGGACATATGACCACCAAGAATACGAGGAAGAAAGCAAAATCGAACGACAGAAAATCAATGGTGTAAAACTCGAGGAGAATTCGACATATAAAATTCTGAGCATCTACAGCAGTGTTGCCTCAAGCTTAGTTCTACTGCTCATGATTATTGGGGGTTTCATTTTCGGATGTCAAAATGGGAATGTTCGTTGTACTTTCTGTATTTAA
>A_/_H12N5|MN938078|A/ruddy_turnstone/South_Carolina/UGAI18-1316/2018
ATGGAAAAATTCATCTTGTTGAGCACAGTCCTGGCAGTGAGTTTTGCATATGACAGAATTTGTATTGGATACCAAACAAACAACTCAACTGAAACGGTCAACACACTAATTGAACAAAACGTTCCAGTGACACAAGTGGAAGAACTCGTGCATGGCGAAATTGATCCAATCCTATGTAAAACGGAACTAGGATCACCATTGGTGCTTGATGACTGTTCATTAGAGGGTCTAATCCTAGGCAATCCCAAATGTGATCTCTATTTGAATGGCAGAGAATGGTCATACATAGTGGAGAGGCCAAAAGAAATGGAAGGAGTTTGCTACCCAGGATCAATTGAGAACCAGGAAGAACTAAGATCTCTGTTTTCTTCCATCAAAAAATATGAAAGAGTGAAGATGTTTGATTTCACCAAATGGAATGTCACATACACTGGAATCAGCAGGGCCTGCAATGATACATCAAACCAAGGCTCATTCTATAGGAGTATGAGATGGTTGACTTTAAAATCGGGACAATTCCCAGTTCAGACAGATGAGTACAAGAACACCAGAGATTCAAATATTGTATTCATTTGGGCTATTCACCATCCACCAACATCTGATGAACAAGTGAAATTATACAAAAATCCTGATACTCTTTCCTCAGTCACCACTGATGAGATCAATAGGAGCTTCAAGCCTAATATAGGGCCAAGGCCACTCGTGAGGGGTCAACAGGGGAGAATGGATTATTACTGGGCAGTTCTTAAACCTGGACAAACTGTCAAAATACAAACCAATGGCAATCTCATTGCACCTGAATATGGTCACTTAATAACAGGAAAATCGCATGGAAGAATACTCAAGAATAATTTGCCCATAGGGCAATGTGTGACTGGGTGTCAATTGAATGAGGGAGTGATGAATACAAGCAAACCCTTCCAAAACACCAGCAAGCATTATATTGGTAAATGCCCCAAATACATACCATCAGGGAGCCTAAAATTGGCAATAGGACTCAGAAACGTCCCGCAAACTCAAAGTCGGGGGCTATTTGGGGCAATTGCAGGCTTCATCGAAGGCGGATGGCCAGGGTTAGTGGCTGGTTGGTATGGGTTTCAGCATCAAAATGCAGAGGGGACAGGAATAGCTGCAGACAGGGACAGCACTCAGAGGGCAATAGACAATATGCAAAACAAACTCAACAATGTCATCGACAAAATGAACAAACAATTTGAAGTGGTGAACCATGAATTTTCAGAAGTGGAAAGCAGAATAAACATGATTAATTCCAAAATTGATGACCAGATAACTGACATATGGGCATACAATGCAGAGTTGCTTGTTCTATTGGAAAATCAGAAGACATTAGATGAGCATGATGCTAATGTAAGGAATCTGCATGATAGAGTCAGAAGAGTTCTGAAGGAAAATGCAATCGACACAGGAGATGGTTGTTTTGAAATTCTACATAAATGTGACAACAATTGCATGGACACAATCAGAAACGGGACATATGACCACCAAGAATACGAGGAAGAAAGCAAAATCGAACGACAGAAAATCAATGGTGTAAAACTCGAGGAGAATTCGACATATAAAATTCTGAGCATCTACAGCAGTGTTGCCTCAAGCTTAGTTCTACTGCTCATGATTATTGGGGGTTTCATTTTCGGATGTCAAAATGGGAATGTTCGTTGTACTTTCTGTATTTAA
>A_/_H12N5|MN938014|A/ruddy_turnstone/Georgia/UGAI18-793/2018
ATGGAAAAATTCATCTTGTTGAGCACAGTCCTGGCAGTGAGTTTTGCATATGACAGAATTTGTATTGGATACCAAACAAACAACTCAACTGAAACGGTCAACACACTAATTGAACAAAATGTTCCAGTGACACAAGTGGAAGAACTCGTGCATGGCGAAATTGATCCAATCCTATGTAAAACGGAACTAGGATCACCATTGGTGCTTGATGACTGTTCATTAGAGGGTCTAATCCTAGGCAATCCCAAATGTGATCTCTATTTGAATGGCAGAGAATGGTCATACATAGTGGAGAGGCCAAAAGAAATGGAAGGAGTTTGCTACCCAGGATCAATTGAGAACCAGGAAGAACTAAGATCTCTGTTTTCTTCCATCAAAAAATATGAAAGAGTGAAGATGTTTGATTTCACCAAATGGAATGTCACATACACTGGAATCAGCAGGGCCTGCAATGATACATCAAACCAAGGCTCATTCTATAGGAGTATGAGATGGTTGACTTTAAAATCGGGACAATTCCCAGTTCAGACAGATGAGTACAAGAACACCAGAGATTCAAATATTGTATTCATCTGGGCTATTCACCATCCACCAACATCTGATGAACAAGTGAAATTATACAAAAATCCTGATACTCTTTCCTCAGTCACCACTGATGAGATCAATAGGAGCTTCAAGCCTAATATAGGGCCAAGGCCACTCGTGAGGGGTCAACAGGGGAGAATGGATTATTACTGGGCAGTTCTTAAACCTGGACAAACTGTCAAAATACAAACCAATGGCAATCTCATTGCACCTGAATATGGTCACTTAATAACAGGAAAATCGCATGGAATAATACTCAAGAATAATTTGCCCATAGGGCAATGTGTGACTGAGTGTCAATTGAATGAGGGAGTGATGAATACAAGCAAACCCTTCCAAAACACCAGCAAGCATTATATTGGGAAATGCCCCAAATACATACCATCAGGGAGCCTAAAATTGGCAATAGGACTCAGAAACGTCCCGCAAGCTCAAAGTCGGGGGCTATTTGGGGCAATTGCAGGCTTCATCGAAGGCGGATGGCCAGGGTTAGTGGCTGGTTGGTATGGGTTTCAGCATCAAAATGCAGAGGGGACAGGAATAGCTGCAGACAGGGACAGCACTCAGAGGGCAATAGACAATATGCAAAACAAACTCAACAATGTCATCGACAAAATGAACAAACAATTTGAAGTGGTGAACCATGAATTTTCAGAAGTGGAAAGCAGAATAAACATGATTAATTCCAAAATTGATGACCAGATAACTGACATATGGGCATACAATGCAGAGTTGCTTGTTCTATTGGAAAATCAGAAGACATTAGATGAGCATGATGCTAATGTAAGGAATCTGCATGATAGAGTCAGAAGAATTCTGAGGGAAAATGCAATCGACACAGGAGATGGTTGTTTTGAAATTCTACATAAATGTGACAACAATTGCATGGACACAATCAGAAACGGGACATATGACCACCAAGAATACGAGGAAGAAAGCAAAATCGAACGACAGAAAATCAATGGTGTAAAACTCGAGGAGAATTCGACATATAAAATTCTGAGCATCTACAGCAGTGTTGCCTCAAGCTTAGTTCTACTGCTCATGATTATTGGGGGTTTCATTTTCGGATGTCAAAATGGGAATGTTCGTTGTACTTTCTGTATTTAA
>A_/_H12N5|MN938006|A/ruddy_turnstone/Georgia/UGAI18-790/2018
ATGGAAAAATTCATCTTGTTGAGCACAGTCCTGGCAGTGAGTTTTGCATATGACAGAATTTGTATTGGATACCAAACAAACAACTCAACTGAAACGGTCAACACACTAATTGAACAAAATGTTCCAGTGACACAAGTGGAAGAACTCGTGCATGGCGAAATTGATCCAATCCTATGTAAAACGGAACTAGGATCACCATTGGTGCTTGATGACTGTTCATTAGAGGGTCTAATCCTAGGCAATCCCAAATGTGATCTCTATTTGAATGGCAGAGAATGGTCATACATAGTGGAGAGGCCAAAAGAAATGGAAGGAGTTTGCTACCCAGGATCAATTGAGAACCAGGAAGAACTAAGATCTCTGTTTTCTTCCATCAAAAAATATGAAAGAGTGAAGATGTTTGATTTCACCAAATGGAATGTCACATACACTGGAATCAGCAGGGCCTGCAATGATACATCAAACCAAGGCTCATTCTATAGGAGTATGAGATGGTTGACTTTAAAATCGGGACAATTCCCAGTTCAGACAGATGAGTACAAGAACACCAGAGATTCAAATATTGTATTCATCTGGGCTATTCACCATCCACCAACATCTGATGAACAAGTGAAATTATACAAAAATCCTGATACTCTTTCCTCAGTCACCATTGATGAGATCAATAGGAGCTTCAAGCCTAATATAGGGCCAAGGCCACTCGTGAGGGGTCAACAGGGGAGAATGGATTATTACTGGGCAGTTCTTAAACCTGGACAAACTGTCAAAATACAAACCAATGGCAATCTCATTGCACCTGAATATGGTCACTTAATAACAGGAAAATCGCATGGAAGAATACTCAAGAATAATTTGCCCATAGGGCAATGTGTGACTGAGTGTCAATTGAATGAGGGAGTGATGAATACAAGCAAACCCTTCCAAAACACCAGCAAGCATTATATTGGGAAATGCCCCAAATACATACCATCAGGGAGCCTAAAATTGGCAATAGGACTCAGAAACGTCCCGCAAGCTCAAAGTCGGGGGCTATTTGGGGCAATTGCAGGCTTCATCGAAGGCGGATGGCCAGGGTTAGTGGCTGGTTGGTATGGGTTTCAGCATCAAAATGCAGAGGGGACAGGAATAGCTGCAGACAGGGACAGCACTCAGAGGGCAATAGACAATATGCAAAACAAACTCAACAATGTCATCGACAAAATGAACAAACAATTTGAAGTGGTGAACCATGAATTTTCAGAAGTGGAAAGCAGAATAAACATGATTAATTCCAAAATTGATGACCAGATAACTGACATATGGGCATACAATGCAGAGTTGCTTGTTCTATTGGAAAATCAGAAGACATTAGATGAGCATGATGCTAATGTAAGGAATCTGCATGATAGAGTCAGAAGAATTCTGAGGGAAAATGCAATCGACACAGGAGATGGTTGTTTTGAAATTCTACATAAATGTGACAACAATTGCATGGACACAATCAGAAACGGGACATATGACCACCAAGAATACGAGGAAGAAAGCAAAATCGAACGACAGAAAATCAATGGTGTAAAACTCGAGGAGAATTCGACATATAAAATTCTGAGCATCTACAGCAGTGTTGCCTCAAGCTTAGTTCTACTGCTCATGATTATTGGGGGTTTCATTTTCGGATGTCAAAATGGGAATGTTCGTTGTACTTTCTGTATTTAA
>A_/_H12N5|MN937974|A/ruddy_turnstone/Georgia/UGAI18-756/2018
ATGGAAAAATTCATCTTGTTGAGCACAGTCCTGGCAGTGAGTTTTGCATATGACAGAATTTGTATTGGATACCAAACAAACAACTCAACTGAAACGGTCAACACACTAATTGAACAAAATGTTCCAGTGACACAAGTGGAAGAACTCGTGCATGGCGAAATTGATCCAATCCTATGTAAAACGGAACTAGGATCACCATTGGTGCTTGATGACTGTTCATTAGAGGGTCTAATCCTAGGCAATCCCAAATGTGATCTCTATTTGAATGGCAGAGAATGGTCATACATAGTGGAGAGGCCAAAAGAAATGGAAGGAGTTTGCTACCCAGGATCAATTGAGAACCAGGAAGAACTAAGATCTCTGTTTTCTTCCATCAAAAAATATGAAAGAGTGAAGATGTTTGATTTCACCAAATGGAATGTCACATACACTGGAATCAGCAGGGCCTGCAATGATACATCAAACCAAGGCTCATTCTATAGGAGTATGAGATGGTTGACTTTAAAATCGGGACAATTCCCAGTTCAGACAGATGAGTACAAGAACACCAGAGATTCAAATATTGTATTCATCTGGGCTATTCACCATCCACCAACATCTGATGAACAAGTGAAATTATACAAAAATCCTGATACTCTTTCCTCAGTCACCACTGATGAGATCAATAGGAGCTTCAAGCCTAATATAGGGCCAAGGCCACTCGTGAGGGGTCAACAGGGGAGAATGGATTATTACTGGGCAGTTCTTAAACCTGGACAAACTGTCAAAATACAAACCAATGGCAATCTCATTGCACCTGAATATGGTCACTTAATAACAGGAAAATCGCATGGAAGAATACTCAAGAATAATTTGCCCATAGGGCAATGTGTGACTGAGTGTCAATTGAATGAGGGAGTGATGAATACAAGCAAACCCTTCCAAAACACCAGCAAGCATTATATTGGGAAATGCCCCAAATACATACCATCAGGGAGCCTAAAATTGGCAATAGGACTCAGAAACGTCCCGCAAGCTCAAAGTCGGGGGCTATTTGGGGCAATTGCAGGCTTCATCGAAGGCGGATGGCCAGGGTTAGTGGCTGGTTGGTATGGGTTTCAGCATCAAAATGCAGAGGGGACAGGAATAGCTGCAGACAGGGACAGCACTCAGAGGGCAATAGACAATATGCAAAACAAACTCAACAATGTCATCGACAAAATGAACAAACAATTTGAAGTGGTGAACCATGAATTTTCAGAAGTGGAAAGCAGAATAAACATGATTAATTCCAAAATTGATGACCAGATAACTGACATATGGGCATACAATGCAGAGTTGCTTGTTCTATTGGAAAATCAGAAGACATTAGATGAGCATGATGCTAATGTAAGGAATCTGCATGATAGAGTCAGAAGAATTCTGAGGGAAAATGCAATCGACACAGGAGATGGTTGTTTTGAAATTCTACATAAATGTGACAACAATTGCATGGACACAATCAGAAACGGGACATATGACCACCAAGAATACGAGGAAGAAAGCAAAATCGAACGACAGAAAATCAATGGTGTAAAACTCGAGGAGAATTCGACATATAAAATTCTGAGCATCTACAGCAGTGTTGCCTCAAGCTTAGTTCTACTGCTCATGATTATTGGGGGTTTCATTTTCGGATGTCAAAATGGGAATGTTCGTTGTACTTTCTGTATTTAA
>A_/_H12N5|MN937966|A/ruddy_turnstone/Georgia/UGAI18-750/2018
ATGGAAAAATTCATCTTGTTGAGCACAGTCCTGGCAGTGAGTTTTGCATATGACAGAATTTGTATTGGATACCAAACAAACAACTCAACTGAAACGGTCAACACACTAATTGAACAAAATGTTCCAGTGACACAAGTGGAAGAACTCGTGCATGGCGAAATTGATCCAATCCTATGTAAAACGGAACTAGGATCACCATTGGTGCTTGATGACTGTTCATTAGAGGGTCTAATCCTAGGCAATCCCAAATGTGATCTCTATTTGAATGGCAGAGAATGGTCATACATAGTGGAGAGGCCAAAAGAAATGGAAGGAGTTTGCTACCCAGGATCAATTGAGAACCAGGAAGAACTAAGATCTCTGTTTTCTTCCATCAAAAAATATGAAAGAGTGAAGATGTTTGATTTCACCAAATGGAATGTCACATACACTGGAATCAGCAGGGCCTGCAATGATACATCAAACCAAGGCTCATTCTATAGGAGTATGAGATGGTTGACTTTAAAATCGGGACAATTCCCAGTTCAGACAGATGAGTACAAGAACACCAGAGATTCAAATATTGTATTCATCTGGGCTATTCACCATCCACCAACATCTGATGAACAAGTGAAATTATACAAAAACCCTGATACTCTTTCCTCAGTCACCACTGATGAGATCAATAGGAGCTTCAAGCCTAATATAGGGCCAAGGCCACTCGTGAGGGGTCAACAGGGGAGAATGGATTATTACTGGGCAGTTCTTAAACCTGGACAAACTGTCAAAATACAAACCAATGGCAATCTCATTGCACCTGAATATGGTCACTTAATAACAGGAAAATCGCATAGAAGAATACTCAAGAATAATTTGCCCATAGGGCAATGTGTGACTGAGTGTCAATTGAATGAGGGAGTGATGAATACAAGCAAACCCTTCCAAAACACCAGCAAGCATTATATTGGGAAATGCCCCAAATACATACCATCAGGGAGCCTAAAATTGGCAATAGGACTCAGAAACGTCCCGCAAGCTCAAAGTCGGGGGCTATTTGGGGCAATTGCAGGCTTCATCGAAGGCGGATGGCCAGGGTTAGTGGCTGGTTGGTATGGGTTTCAGCATCAAAATGCAGAGGGGACAGGAATAGCTGCAGACAGGGACAGCACTCAGAGGGCAATAGACAATATGCAAAACAAACTCAACAATGTCATCGACAAAATGAACAAACAATTTGAAGTGGTGAACCATGAATTTTCAGAAGTGGAAAGCAGAATAAACATGATTAATTCCAAAATTGATGACCAGATAACTGACATATGGGCATACAATGCAGAGTTGCTTGTTCTATTGGAAAATCAGAAGACATTAGATGAGCATGATGCTAATGTAAGGAATCTGCATGATAGAGTCAGAAGAATTCTGAGGGAAAATGCAATCGACACAGGAGATGGTTGTTTTGAAATTCTACATAAATGTGACAACAATTGCATGGACACAATCAGAAACGGGACATATGACCACCAAGAATACGAGGAAGAAAGCAAAATCGAACGACAGAAAATCAATGGTGTAAAACTCGAGGAGAATTCGACATATAAAATTCTGAGCATCTACAGCAGTGTTGCCTCAAGCTTAGTTCTACTGCTCATGATTATTGGGGGTTTCATTTTCGGATGTCAAAATGGGAATGTTCGTTGTACTTTCTGTATTTAA
>A_/_H12N5|MN937958|A/ruddy_turnstone/Georgia/UGAI18-740/2018
ATGGAAAAATTCATCTTGTTGAGCACAGTCCTGGCAGTGAGTTTTGCATATGACAGAATTTGTATTGGATACCAAACAAACAACTCAACTGAAACGGTCAACACACTAATTGAACAAAATGTTCCAGTGACACAAGTGGAAGAACTCGTGCATGGCGAAATTGATCCAATCCTATGTAAAACGGAACTAGGATCACCATTGGTGCTTGATGACTGTTCATTAGAGGGTCTAATCCTAGGCAATCCCAAATGTGATCTCTATTTGAATGGCAGAGAATGGTCATACATAGTGGAGAGGCCAAAAGAAATGGAAGGAGTTTGCTACCCAGGATCAATTGAGAACCAGGAAGAACTAAGATCTCTGTTTTCTTCCATCAAAAAATATGAAAGAGTGAAGATGTTTGATTTCACCAAATGGAATGTCACATACACTGGAATCAGCAGGGCCTGCAATGATACATCAAACCAAGGCTCATTCTATAGGAGTATGAGATGGTTGACTTTAAAATCGGGACAATTCCCAGTTCAGACAGATGAGTACAAGAACACCAGAGATTCAAATATTGTATTCATCTGGGCTATTCACCATCCACCAACATCTGATGAACAAGTGGAATTATACAAAAATCCTGATACTCTTTCCTCAGTCACCACTGATGAGATCAATAGGAGCTTCAAGCCTAATATAGGGCCAAGGCCACTCGTGAGGGGTCAACAGGGGAGAATGGATTATTACTGGGCAGTTCTTAAACCTGGACAAACTGTCAAAATACAAACCAATGGCAATCTCATTGCACCTGAATATGGTCACTTAATAACAGGAAAATCGCATGGAAGAATACTCAAGAATAATTTGCCCATAGGGCAATGTGTGACTGGGTGTCAATTGAATGAGGGAGTGATGAATACAAGCAAACCCTTCCAAAACACCAGCAAGCATTATATTGGGAAATGTCCCAAATACATACCATCAGGGAGCCTAAAATTGGCAATAGGACTCAGAAACGTCCCGCAAGCTCAAAGTCGGGGGCTATTTGGGGCAATTGCAGGCTTCATCGAAGGCGGATGGCCAGGGTTAGTGGCTGGTTGGTATGGGTTTCAGCATCAAAATGCAGAGGGGACAGGAATAGCTGCAGACAGGGACAGCACTCAGAGGGCAATAGACAATATGCAAAACAAACTCAACAATGTCATCGACAAAATGAACAAACAATTTGAAGTGGTGAACCATGAATTTTCAGAAGTGGAAAGCAGAATAAACATGATTAATTCCAAAATTGATGACCAGATAACTGACATATGGGCATACAATGCAGAGTTGCTTGTTCTATTGGAAAATCAGAAGACATTAGATGAGCATGATGCTAATGTAAGGAATCTGCATGATAGAGTCAGAAGAATTCTGAGGGAAAATGCAATCGACACAGGAGATGGTTGTTTTGAAATTCTACATAAATGTGACAACAATTGCATGGACACAATCAGAAACGGGACATATGACCACCAAGAATACGAGGAAGAAAGCAAAATCGAACGACAGAAAATCAATGGTGTAAAACTCGAGGAGAATTCGACATATAAAATTCTGAGCATCTACAGCAGTGTTGCCTCAAGCTTAGTTCTACTGCTCATGATTATTGGGGGTTTCATTTTCGGATGTCAAAATGGGAATGTTCGTTGTACTTTCTGTATTTAA
>A_/_H12N5|MN937902|A/ruddy_turnstone/Georgia/UGAI18-644/2018
ATGGAAAAATTCATCTTGTTGAGCACAGTCCTGGCAGTGAGTTTTGCATATGACAGAATTTGTATTGGATACCAAACAAACAACTCAACTGAAACGGTCAACACACTAATTGAACAAAATGTTCCAGTGACACAAGTGGAAGAACTCGTGCATGGCGAAATTGATCCAATCCTATGTAAAACGGAACTAGGATCACCATTGGTGCTTGATGACTGTTCATTAGAGGGTCTAATCCTAGGCAATCCCAAATGTGATCTCTATTTGAATGGCAGAGAATGGTCATACATAGTGGAGAGGCCAAAAGAAATGGAAGGAGTTTGCTACCCAGGATCAATTGAGAACCAGGAAGAACTAAGATCTCTGTTTTCTTCCATTAAAAAATATGAAAGAGTGAAGATGTTTGATTTCACCAAATGGAATGTCACATACACTGGAATCAGCAGGGCCTGCAATGATACATCAAACCAAGGCTCATTCTATAGGAGTATGAGATGGTTGACTTTAAAATCGGGACAATTCCCAGTTCAGACAGATGAGTACAAGAACACCAGAGATTCAAATATTGTATTCATCTGGGCTATTCACCATCCACCAACATCTGATGAACAAGTGAAATTATACAAAAATCCTGATACTCTTTCCTCAGTCACCACTGATGAGATCAATAGGAGCTTCAAGCCTAATATAGGGCCAAGGCCACTCGTGAGGGGTCAACAGGGGAGAATGGATTATTACTGGGCAGTTCTTAAACCTGGACAAACTGTCAAAATACAAACCAATGGCAATCTCATTGCACCTGAATATGGTCACTTAATAACAGGAAAATCGCATGGAAGAATACTCAAGAATAATTTGCCCATAGGGCAATGTGTGACTGAGTGTCAATTGAATGAGGGAGTGATGAATACAAGCAAACCCTTCCAAAACACCAGCAAGCATTATATTGGGAAATGCCCCAAATACATACCATCAGGGAGCCTAAAATTGGCAATAGGACTCAGAAACGTCCCGCAAGCTCAAAGTCGGGGGCTATTTGGGGCAATTGCAGGCTTCATCGAAGGCGGATGGCCAGGGTTAGTGGCTGGTTGGTATGGGTTTCAGCATCAAAATGCAGAGGGGACAGGAATAGCTGCAGACAGGGACAGCACTCAGAGGGCAATAGACAATATGCAAAACAAACTCAACAATGTCATCGACAAAATGAACAAACAATTTGAAGTGGTGAACCATGAATTTTCAGAAGTGGAAAGCAGAATAAACATGATTAATTCCAAAATTGATGACCAGATAACTGACATATGGGCATACAATGCAGAGTTGCTTGTTCTATTGGAAAATCAGAAGACATTAGATGAGCATGATGCTAATGTAAGGAATCTGCATGATAGAGTCAGAAGAATTCTGAGGGAAAATGCAATCGACACAGGAGATGGTTGTTTTGAAATTCTACATAAATGTGACAACAATTGCATGGACACAATCAGAAACGGGACATATGACCACCAAGAATACGAGGAAGAAAGCAAAATCGAACGACAGAAAATCAATGGTGTAAAACTCGAGGAGAATTCGACATATAAAATTCTGAGCATCTACAGCAGTGTTGCCTCAAGCTTAGTTCTACTGCTCATGATTATTGGGGGTTTCATTTTCGGATGTCAAAATGGGAATGTTCGTTGTACTTTCTGTATTTAA
>A_/_H12N5|MN937886|A/ruddy_turnstone/Georgia/UGAI18-641/2018
ATGGAAAAATTCATCTTGTTGAGCACAGTCCTGGCAGTGAGTTTTGCATATGACAGAATTTGTATTGGATACCAAACAAACAACTCAACTGAAACGGTCAACACACTAATTGAACAAAACGTTCCAGTGACACAAGTGGAAGAACTCGTGCATGGCGAAATTGATCCAATCCTATGTAAAACGGAACTAGGACCACCATTGGTGCTTGATGACTGTTCATTAGAGGGTCTAATCCTAGGCAATCCCAAATGTGATCTCTATTTGAATGGCAGAGAATGGTCATACATAGTGGAGAGGCCAAAAGAAATGGAAGGAGTTTGCTACCCAGGATCAATTGAGAACCAGGAAGAACTAAGATCTCTGTTTTCTTCCATCAAAAAATATGAAAGAGTGAAGATGTTTGATTTCACCAAATGGAATGTCACATACACTGGAATCAGCAGGGCCTGCAATGATACATCAAACCAAGGCTCATTCTATAGGAGTATGAGATGGTTGACTTTAAAATCGGAACAATTCCCAGTTCAGACAGATGAGTACAAGAACACCAGAGATTCAAATATTGTATTCATCTGGGCTATTCACCATCCACCAACATCTGATGAACAAGTGAAATTATACAAAAATCCTGATACTCTTTCCTCAGTCACCACTGATGAGATCAATAGGAGCTTCAAGCCTAATATAGGGCCAAGGCCACTCGTGAGGGGTCAACAGGGGAGAATGGATTATTACTGGGCAGTTCTTAAACCTGGACAAACTGTCAAAATACAAACCAATGGCAATCTCATTGCACCTGAATATGGTCACTTAATAACAGGAAAATCGCATGGAAGAATACTCAAGAATAATTTGCCCATAGGGCAATGTGTGACTGAGTGTCAATTGAATGAGGGAGTGATGAATACAAGCAAACCCTTCCAAAACACCAGCAAGCATTATATTGGGAAATGCCCCAAATACATACCATCAGGGAGCCTAAAATTGGCAATAGGACTCAGAAACGTCCCGCAAGCTCAAAGTCGGGGGCTATTTGGGGCAATTGCAGGCTTCATCGAAGGCGGATGGCCAGGGTTAGTGGCTGGTTGGTATGGGTTTCAGCATCAAAATGCAGAGGGGACAGGAATAGCTGCAGACAGGGACAGCACTCAGAGGGCAATAGACAATATGCAAAACAAACTCAACAATGTCATCGACAAAATGAACAAACAATTTGAAGTGGTGAACCATGGATTTTCAGAAGTGGAAAGCAGAATAAACATGATTAATTCCAAAATTGATGACCAGATAACTGACATATGGGCATACAATGCAGAGTTGCTTGTTCTATTGGAAAATCAGAAGACATTAGATGAGCATGATGCTAATGTAAGGAATCTGCATGATAGAGTCAGAAGAATTCTGAGGGAAAATGCAATCGACACAGGAGATGGTTGTTTTGAAATTCTACATAAATGTGACAACAATTGCATGGACACAATCAGAAACGGGACATATGACCACCAAGAATACGAGGAAGAAAGCAAAATCGAACGACAGAAAATCAATGGTGTAAAACTCGAGGAGAATTCGACATATAAAATTCTGAGCATCTACAGCAGTGTTGCCTCAAGCTTAGTTCTATTGCTCATGATTATTGGGGGTTTCATTTTCGGATGTCAAAATGGGAATGTTCGTTGTACTTTCTGTATTTAA
>A_/_H12N9|MN937695|A/ruddy_turnstone/Georgia/UGAI18-639/2018
ATGGAAAAATTCATCTTGTTGAGCACAGTCCTGGCAGTGAGTTTTGCATATGACAGAATTTGTATTGGATACCAAACAAACAACTCAACTGAAACGGTCAACACACTAATTGAACAAAATGTTCCAGTGACACAAGTGGAAGAACTCGTGCATGGCGAAATTGATCCAATCCTATGTAAAACGGAACTAGGATCACCATTGGTGCTTGATGACTGTTCATTAGAGGGTCTAATCCTAGGCAATCCCAAATGTGATCTCTATTTGAATGGCAGAGAATGGTCATACATAGTGGAGAGGCCAAAAGAAATGGAAGGAGTTTGCTACCCAGGATCAATTGAGAACCAGGAAGAACTAAGATCTCTGTTTTCTTCCATCAAAAAATATGAAAGAGTGAAGATGTTTGATTTCACCAAATGGAATGTCACATACACTGGAATCAGCAGGGCCTGCAATGATACATCAAACCAAGGCTCATTCTATAGGAGTATGAGATGGTTGACTTTAAAATCGGGACAATTCCCAGTTCAGACAGATGAGTACAAGAACACCAGAGATTCAAATATTGTATTCATCTGGGCTATTCACCATCCACCAACATCTGATGAACAAGTGAAATTATACAAAAATCCTGATACTCTTTCCTCAGTCACCACTGATGAGATCAATAGGAGCTTCAAGCTTAATATAGGGCCAAGGCCACTCGTGAGGGGTCAACAGGGGAGAATGGATTATTACTGGGCAGTTCTTAAACCTGGACAAACTGTCAAAATACAAACCAATGGCAATCTCATTGCACCTGAATATGGTCACTTAATAACAGGAAAATCGCATGGAATAATACTCAAGAATAATTTGCCCATAGGGCAATGTGTGACTGAGTGCCAATTGAATGAGGGAGTGATGAATACAAGCAAACCCTTCCAAAACACCAGCAAGCATTATATTGGGAAATGTCCCAAATACATACCATCAGGGAGCCTAAAATTGGCAATAGGACTCAGAAACGTCCCGCAAGCTCAAAGTCGGGGGCTATTTGGGGCAATTGCAGGCTTCATCGAAGGCGGATGGCCAGGGTTAGTGGCTGGTTGGTATGGGTTTCAGCATCAAAATGCAGAGGGGACAGGAATAGCTGCAGACAGGGACAGCACTCAGAGGGCAATAGACAATATGCAAAACAAACTCAACAATGTCATCGACAAAATGAACAAACAATTTGAAGTGGTGAACCATGAATTTTCAGAAGTGGAAAGCAGAATAAACATGATTAATTCCAAAATTGATGACCAAATAACTGACATATGGGCATACAATGCAGAGTTGCTTGTTCTATTGGAAAATCAGAAGACATTAGATGAGCATGATGCTAATGTAAGGAATCTGCATGATAGAGTCAGAAGAATTCTGAGAGAAAATGCAATCGACACAGGAGATGGTTGTTTTGAAATTCTACATAAATGTGACAACAATTGCATGGACACAATCAGAAACGGGACATATGACCACCAAGAATACGAGGAAGAAAGCAAAATCGAACGACAGAAAATCAATGGTGTAAAACTCGAGGAGAATTCGACATATAAAATTCTGAGCATCTACAGCAGTGTTGCCTCAAGCTTAGTTCTACTGCTCATGATTATTGGGGGTTTCATTTTCGGATGTCAAAATGGGAATGTTCGTTGTACTTTCTGTATTTAA
>A_/_H12N5|MK913487|A/mallard_duck/California/UCD415/2018
ATGGAAAAATTCATCTTTTTGAGCACTGTCCTGGCAGTGAGTCTTGCATATGACAAAATTTGCATTGGATACCAAACAAACAACTCAACTGAAACGGTCAACACACTAATTGAACAAAACGTTCCGGTGACACAGGTGGAAGAACTCGTGCATGGCGAAATTGATCCAATCCTATGTGGAACGGAACTAGGATCACCATTGGTGCTTGATGACTGTTCATTAGAGGGTCTAATCCTAGGCAATCCCAAATGTGATCTCTATTTGAATGGCAGGGAATGGTCATACATAGTGGAGAGGCCAAAAGAGATGGAAGGAGTTTGCTATCCAGGATCAATTGAAAACCAGGAAGAACTAAGATCTCTGTTTTCTTCCATCAAAAAATACGAAAGAGTGAAGATGTTTGATTTCACCAAATGGAATGTCACATACACTGGAACCAGCAAGGCCTGCAATAATACATCAAACCGAGGCTCATTCTATAGGAGTATGAGATGGTTGACATTAAAATCGGGACAATTCCCAGTTCAGACAGATGAGTACAAGAACACCAGAAATTCAGATATTGTATTCACCTGGGCTATTCACCATCCACCAACGTCTGATGAACAAGTGAAATTATACAAAAATCCTGATACTCTTTCCTCAGTCACCACTGATGAGATTAATAGGAGCTTCAAGCCTAATATAGGGCCAAGGCCACTCGTGAGGGGTCAACAGGGGAGAATGGATTATTACTGGGCAGTCCTTAAACCTGGACAAACTGTCAAAATACAAACCAATGGTAATCTCATTGCACCTGAATATGGTCACTTAATAACAGGAAAATCGCATGGAAGAATACTCAAGAATAATTTGCCCATAGGGCAATGTGTGACTGAGTGTCAATTGAGTGAGGGGGTGATGAATACAAGCAAACCTTTCCAAAACATCAGCAAGCATTATATTGGGAAATGCCCCAAATACATACCATCAGGAAGTCTAAAATTGGCAATAGGACTCAGAAACGTCCCACAAGCTCAAGGTCGGGGACTATTTGGAGCAATTGCAGGATTCATCGAAGGCGGATGGCCAGGGTTAGTGGCTGGTTGGTATGGGTTTCAGCATCAAAATGCAGAGGGGACAGGTATAGCTGCAGACAGGGACAGCACTCAGAGGGCAATAGACAATATGCAAAACAAACTCAACAATGTCATCGACAAAATGAACAAACAATTTGAAGTGGTGAACCATGAATTTTCAGAAGTGGAAAGCAGAATAAACATGATCAATTCCAAAATTGATGACCAGATAACTGACATATGGGCATACAATGCAGAACTGCTTGTTCTATTGGAGAATCAGAAGACATTAGATGAGCATGATGCTAATGTAAGGAATCTACATGATAGAGTCAAAAGAGTTCTGAGGGAAAATGCAGTCGACACAGGAGATGGTTGTTTTGAAATTCTACATAAATGTGACAACAACTGCATGGACACAATCAGAAACGGGACATATGACCACAAAGAATATGAGGAAGAAAGCAAAATCGAACGACAGAAAATCAATGGTGTGAAACTCGAGGAGAATTCGACATATAAAATTCTGAGCATCTACAGCAGTGTTGCCTCAAGCTTAGTTCTACTGCTCATGATTATTGGGGGTTTCATTTTCGGATGTCAAAATGGGAATGTTCGTTGTACTTTCTGTATTTAA
>A_/_H12N5|MK913467|A/mallard_duck/California/UCD443/2018
ATGGAAAAATTCATCTTTTTGAGCACTGTCCTGGCAGTGAGTCTTGCATATGACAAAATTTGCATTGGATACCAAACAAACAACTCAACTGAAACGGTCAACACACTAATTGAACAAAACGTTCCGGTGACACAGGTGGAAGAACTCGTGCATGGCGAAATTGATCCAATCCTATGTGGAACGGAACTAGGATCACCATTGGTGCTTGATGACTGTTCATTAGAGGGTCTAATCCTAGGCAATCCCAAATGTGATCTCTATTTGAATGGCAGGGAATGGTCATACATAGTGGAGAGGCCAAAAGAGATGGAAGGAGTTTGCTATCCAGGATCAATTGAAAACCAGGAAGGACTAAGATCTCTGTTTTCTTCCATCAAAAAATACGAAAGAGTGAAGATGTTTGATTTCACCAAATGGAATGTCACATACACTGGAACCAGCAAGGCCTGCAATAATACATCAAACCGAGGCTCATTCTATAGGAGTATGAGATGGTTGACATTAAAATCGGGACAATTCCCAGTTCAGACAGATGAGTACAAGAACACCAGAAATTCAGATATTGTATTCACCTGGGCTATTCACCATCCACCAACGTCTGATGAACAAGTGAAATTATACAAAAATCCTGATACTCTTTCCTCAGTCACCACTGATGAGATTAATAGGAGCTTCAAGCCTAATATAGGGCCAAGGCCACTCGTGAGGGGTCAACAGGGGAGAATGGATTATTACTGGGCAGTCCTTAAACCTGGACAAACTGTCAAAATACAAACCAATGGTAATCTCATTGCACCTGAATATGGTCACTTAATAACAGGAAAATCGCATGGAAGAATACTCAAGAATAATTTGCCCATAGGGCAATGTGTGACTGAGTGTCAATTGAATGAGGGGGTGATGAATACAAGCAAACCTTTCCAAAACATCAGCAAGCATTATATTGGGAAATGCCCCAAATACATACCATCAGGAAGTCTAAAATTGGCAATAGGACTCAGAAACGTCCCACAAGCTCAAGGTCGGGGACTATTTGGAGCAATTGCAGGATTCATCGAAGGCGGATGGCCAGGGTTAGTGGCTGGTTGGTATGGGTTTCAGCATCAAAATGCAGAGGGGACAGGTATAGCTGCAGACAGGGACAGCACTCAGAGGGCAATAGACAATATGCAAAACAAACTCAACAATGTCATCGACAAAATGAACAAACAATTTGAAGTGGTGAACCATGAATTTTCAGAAGTGGAAAGCAGAATAAACATGATCAATTCCAAAATTGATGACCAGATAACTGACATATGGGCATACAATGCAGAACTGCTTGTTCTATTGGAGAATCAGAAGACATTAGATGAGCATGATGCTAATGTAAGGAATCTACATGATAGAGTCAAAAGAGTTCTGAGGGAAAATGCAGTCGACACAGGAGATGGTTGTTTTGAAATTCTACATAAATGTGACAACAACTGCATGGACACAATCAGAAACGGGACATATGACCACAAAGAATATGAGGAAGAAAGCAAAATCGAACGACAGAAAATCAATGGTGTGAAACTCGAGGAGAATTCGACATATAAAATTCTGAGCATCTACAGCAGTGTTGCCTCAAGCTTAGTTCTACTGCTCATGATTATTGGGGGTTTCATTTTCGGATGTCAAAATGGGAATGTTCGTTGTACTTTCTGTATTTAA
>A_/_H12N5|MK913459|A/mallard_duck/California/UCD395/2018
ATGGAAAAATTCATCTTTTTGAGCACTGTCCTGGCAGTGAGTCTTGCATATGACAAAATTTGCATTGGATACCAAACAAACAACTCAACTGAAACGGTCAACACACTAATTGAACAAAACGTTCCGGTGACACAGGTGGAAGAACTCGTGCATGGCGAAATTGATCCAATCCTATGTGGAACGGAACTAGGATCACCATTGGTGCTTGATGACTGTTCATTAGAGGGTCTAATCCTAGGCAATCCCAAATGTGATCTCTATTTGAATGGCAGGGAATGGTCATACATAGTGGAGAGGCCAAAAGAGATGGAAGGAGTTTGCTATCCAGGATCAATTGAAAACCAGGAAGAACTAAGATCTCTGTTTTCTTCCATCAAAAAATACGAAAGAGTGAAGATGTTTGATTTCACCAAATGGAATGTCACATACACTGGAATCAGCAAGGCCTGCAATAATACATCAAACCGAGGCTCATTCTATAGGAGTATGAGATGGTTGACATTAAAATCGGGACAATTCCCAGTTCAGACAGATGAGTACAAGAACACCAGAAATTCAGATATTGTATTCACCTGGGCTATTCACCATCCACCAACGTCTGATGAACAAGTGAAATTATACAAAAATCCTGATACTCTTTCCTCAGTCACCACTGGTGAGATTAATAGGAGCTTCAAGCCTAATATAGGGCCAAGGCCACTCGTGAGGGGTCAACAGGGGAGAATGGATTATTACTGGGCAGTCCTTAAACCTGGACAAACTGTCAAAATACAAACCAATGGTAATCTCATTGCACCTGAATATGGTCACTTAATAACAGGAAAATCGCATGGAAGAATACTCAAGAATAATTTGCCCATAGGGCAATGTGTGACTGAGTGTCAATTGAATGAGGGGGTGATGAATACAAGCAAACCTTTCCAAAACATCAGCAAGCATTATATTGGGAAATGCCCCAAATACATACCATCAGGAAGTCTAAAATTGGCAATAGGACTCAGAAACGTCCCACAAGCTCAAGGTCGGGGACTATTTGGAGCAATTGCAGGATTCATCGAAGGCGGATGGCCAGGGTTAGTGGCTGGTTGGTATGGGTTTCAGCATCAAAATGCAGAGGGGACAGGTATAGCTGCAGACAGGGACAGCACTCAGAGGGCAATAGACAATATGCAAAACAAACTCAACAATGTCATCGACAAAATGAACAAACAATTTGAAGTGGTGAACCATGAATTTTCAGAAGTGGAAAGCAGAATAAACATGATCAATTCCAAAATTGATGACCAGATAACTGACATATGGGCATACAATGCAGAACTGCTTGTTCTATTGGAGAATCAGAAGACATTAGATGAGCATGATGCTAATGTAAGGAATCTACATGATAGAGTCAAAAGAGTTCTGAGGGAAAATGCAGTCGACACAGGAGATGGTTGTTTTGAAATTCTACATAAATGTGACAACAACTGCATGGACACAATCAGAAACGGGACATATGACCACAAAGAATATGAGGAAGAAAGCAAAATCGAACGACAGAAAATCAATGGTGTGAAACTCGAGGAGAATTCGACATATAAAATTCTGAGCATCTACAGCAGTGTTGCCTCAAGCTTAGTTCTACTGCTCATGATTATTGGGGGTTTCATTTTCGGATGTCAAAATGGGAATGTTCGTTGTACTTTCTGTATTTAA
>A_/_H12N5|MK913454|A/mallard_duck/California/UCD444/2018
ATGGAAAAATTCATCTTTTTGAGCACTGTCCTGGCAGTGAGTCTTGCATATGACAAAATTTGCATTGGATACCAAACAAACAACTCAACTGAAACGGTCAACACACTAATTGAACAAAACGTTCCGGTGACACAGGTGGAAGAACTCGTGCATGGCGAAATTGATCCAATCCTATGTGGAACGGAACTAGGATCACCATTGGTGCTTGATGACTGTTCATTAGAGGGTCTAATCCTAGGCAATCCCAAATGTGATCTCTATTTGAATGGCAGGGAATGGTCATACATAGTGGAGAGGCCAAAAGAGATGGAAGGAGTTTGCTATCCAGGATCAATTGAAAACCAGGAAGAACTAAGATCTCTGTTTTCTTCCATCAAAAAATACGAAAGAGTGAAGATGTTTGATTTCACCAAATGGAATGTCACATACACTGGAACCAGCAAGGCCTGCAATAATACATCAAACCAAGGCTCATTCTATAGGAGTATGAGATGGTTGACATTAAAATCGGGACAATTCCCAGTTCAGACAGATGAGTACAAGAACACCAGAAATTCAGATATTGTATTCACCTGGGCTATTCACCATCCACCAACGTCTGATGAACAAGTGAAATTATACAAAAATCCTGATACTCTTTCCTCAGTCACCACTGATGAGATTAATAGGAGCTTCAAGCCTAATATAGGGCCAAGGCCACTCGTGAGGGGTCAACAGGGGAGAATGGATTATTACTGGGCAGTCCTTAAACCTGGACAAACTGTCAAAATACAAACCAATGGTAATCTCATTGCACCTGAATATGGTCACTTAATAACAGGAAAATCGCATGGAAGAATACTCAAGAATAATTTGCCCATAGGGCAATGTGTGACTGAGTGTCAATTGAATGAGGGGGTGATGAATACAAGCAAACCTTTCCAAAACATCAGCAAGCATTATATTGGGAAATGCCCCAAATACATACCATCAGGAAGTCTAAAATTGGCAATAGGACTCAGAAACGTCCCACAAGCTCAAGGTCGGGGACTATTTGGAGCAATTGCAGGATTCATCGAAGGCGGATGGCCAGGGTTAGTGGCTGGTTGGTATGGGTTTCAGCATCAAAATGCAGAGGGGACAGGTATAGCTGCAGACAGGGACAGCACTCAGAGGGCAATAGACAATATGCAAAACAAACTCAACAATGTCATCGACAAAATGAACAGACAATTTGAAGTGGTGAACCATGAATTTTCAGAAGTGGAAAGCAGAATAAACATGATCAATTCCAAAATTGATGACCAGATAACTGACATATGGGCATACAATGCAGAACTGCTTGTTCTATTGGAGAATCAGAAGACATTAGATGAGCATGATGCTAATGTAAGGAATCTACATGATAGAGTCAAAAGAGTTCTGAGGGAAAATGCAGTCGACACAGGAGATGGTTGTTTTGAAATTCTACATAAATGTGACAACAACTGCATGGACACAATCAGAAACGGGACATATGACCACAAAGAATATGAGGAAGAAAGCAAAATCGAACGACAGAAAATCAATGGTGTGAAACTCGAGGAGAATTCGACATATAAAATTCTGAGCATCTACAGCAGTGTTGCCTCAAGCTTAGTTCTACTGCTCATGATTATTGGGGGTTTCATTTTCGGATGTCAAAATGGGAATGTTCGTTGTACTTTCTGTATTTAA
>A_/_H12N5|MK913444|A/mallard_duck/California/UCD441/2018
ATGGAAAAATTCATCTTTTTGAGCACTGTCCTGGCAGTGAGTCTTGCATATGACAAAATTTGCATTGGATACCAAACAAACAACTCAACTGAAACGGTCAACACACTAATTGAACAAAACGTTCCGGTGACACAGGTGGAAGAACTCGTGCATGGCGAAATTGATCCAATCCTATGTGGAACGGAACTAGGATCACCATTGGTGCTTGATGACTGTTCATTAGAGGGTCTAATCCTAGGCAATCCCAAATGTGATCTCTATTTGAATGGCAGGGAATGGTCATACATAGTGGAGAGGCCAAAAGAGATGGAAGGAGTTTGCTATCCAGGATCAATTGAAAACCAGGAAGAACTAAGATCTCTGTTTTCTTCCATCAAAAAATACGAAAGAGTGAAGATGTTTGATTTCACCAAATGGAATGTCACATACACTGGAACCAGCAAGGCCTGCAATAATACATCAAACCGAGGCTCATTCTATAGGAGTATTAGATGGTTGACATTAAAATCGGGACAATTCCCAGTTCAGACAGATGAGTACAAGAACACCAGAAATTCAGATATTGTATTCACCTGGGCTATTCACCATCCACCAACGTCTGATGAACAAGTGAAATTATACAAAAATCCTGATACTCTTTCCTCAGTCACCACTGATGAGATTAATAGGAGCTTCAAGCCTAATATAGGGCCAAGGCCACTCGTGAGGGGTCAACAGGGGAGAATGGATTATTACTGGGCAGTCCTTAAACCTGGACAAACTGTCAAAATACAAACCAATGGTAATCTCATTGCACCTGAATATGGTCACTTAATAACAGGAAAATCGCATGGAAGAATACTCAAGAATAATTTGCCCATAGGGCAATGTGTGACTGAGTGTCAATTGAATGAGGGGGTGATGAATACAAGCAAACCTTTCCAAAACATCAGCAAGCATTATATTGGGAAATGCCCCAAATACATACCATCAGGAAGTCTAAAATTGGCAATAGGACTCAGAAACGTCCCACAAGCTCAAGGTCGGGGACTATTTGGAGCAATTGCAGGATTCATCGAAGGCGGATGGCCAGGGTTAGTGGCTGGTTGGTATGGGTTTCAGCATCAAAATGCAGAGGGGACAGGTATAGCTGCAGACAGGGACAGCACTCAGAGGGCAATAGACAATATGCAAAACAAACTCAACAATGTCATCGACAAAATGAACAAACAATTTGAAGTGGTGAACCATGAATTTTCAGAAGTGGAAAGCAGAATAAACATGATCAATTCCAAAATTGATGACCAGATAACTGACATATGGGCATACAATGCAGAACTGCTTGTTCTATTGGAGAATCAGAAGACATTAGATGAGCATGATGCTAATGTAAGGAATCTACATGATAGAGTCAAAAGAGTTCTGAGGGAAAATGCAGTCGACACAGGAGATGGTTGTTTTGAAATTCTACATAAATGTGACAACAACTGCATGGACACAATCAGAAACGGGACATATGACCACAAAGAATATGAGGAAGAAAGCAAAATCGAACGACAGAAAATCAATGGTGTGAAACTCGAGGAGAATTCGACATATAAAATTCTGAGCATCTACAGCAGTGTTGCCTCAAGCTTAGTTCTACTGCTCATGATTATTGGGGGTTTCATTTTCGGATGTCAAAATGGGAATGTTCGTTGTACTTTCTGTATTTAA
>A_/_H12N5|MT407041|A/Anas_platyrhynchos/Belgium/7828/2018
ATGGAGAAATTCATTGTACTGAGTATAATCCTAACAACTGGTCTTGCTTATGACAAGATTTGCATCGGCTATCAAACGAATAACTCAACCGATACGGTGAACACACTAATTGAACAGAGTGTCCCAGTCACTCAAGCGGAAGAGCTTGTGCATGGTCAGGTCAATCCGATCCTATGCAGTACAGAGCTGGGATCACCCCTGGTGCTTGATGATTGCTCTCTGGAGGGCTTGATCCTAGGCAATCCCAAATGCGATCTTTACCTGAATGGTAGAGAATGGTCATACATTGTAGAAAGGCCCAAGGAGATGGAAGGAATCTGCTATCCGGGATCGATAGAGAATCAAGAAGAATTGAGATCATTGTTCTCTTCAATCAAGAAATATGAAAGAGTGAAAATGTTCGATTTCACCAAATGGAATATCACCTACACTGGAACAAGCAAAGCGTGCAACAACACCTCAAACCAAGGCTCATTCTACAGGAGCATGAGATGGCTCACTTTGAAATCAGGACAATTTCCAGTGCAGACCGATGAGTACAAAAACACTAGGGATTCGGACATTGTATTCACATGGGCTATTCATCACCCACCTACTTCTGACGAGCAGGTGAAGCTCTACAAGAACCCCGACACTCTTTCGTCGGTTACAACGGATGAAATTAACAGGAGTTTCAGACCTAACATAGGACCAAGACCCCTTGTTAGGGGACAACAAGGGAGGATGGATTACTATTGGGCCGTCCTAAAGCCAGGGCAGACAGTGAAGATACAGACTAATGGAAATCTAATTGCACCTGAATATGGCCACCTAATCACCGGGAAATCACACGGGAGAATACTTAAAAACAACCTGCCGATCGGCCAATGCACGACCGAATGTCAGTTGAATGAAGGGGTGATGAACACTAGCAAACCGTTTCAGAATACCAGCAAGCATTACATTGGGAAGTGCCCTAAATATATACCATCAAACAGTTTGAAACTGGCGATAGGGCTCAGGAATGTTCCTCAGGTCCAAGATCGAGGGCTCTTTGGAGCAATCGCTGGATTCATAGAGGGAGGGTGGCCTGGATTGGTGTCTGGTTGGTATGGGTTCCAACATCAGAACTCTGAGGGAACGGGCATTGCAGCAGACAGGGACAGCACCCAGAAGGCAATAGACAACATGCAAAACAAACTGAACAATGTCATTGACAAGATGAACAAGCAATTTGAAGTGGTAAACCACGAATTTTCGGAGGTTGAAAGTGGAATAAATATGATCAATTCAAAGATTGACGACCAAATAACAGACATATGGGCATATAATGCGGAGCTGCTAGTTCTGCTGGAAAACCAGAAGACACTAGATGAGCACGATGCGAATGTCAGGAATCTCCATGACAGGATCAGAAGAGTGTTAAAAGAAAATGCAATGGATACTGGAGATGGGTGTTTTGAAATACTACACAAATGTAATGATGAATGCATGAATACAATCAAAAACGGGACTTATAACCACCAGGACTACAAAGAAGAGAGCAGGCTTGAGCGACAAAGGATTAATGGAGTGAAACTTGAAGAGAACTCTACATATAAAATCTTGAGCATCTACAGCAGTGTTGCCTCAAGCTTAGTATTACTGCTCATGATTATTGGGGGTTTCATTTTCGGATGTCAAAATGGAAATGTTCGTTGTACTTTCTGTATTTAA
>A_/_H12N5|MT624356|A/Mallard_duck/Alberta/59/2019
ATGGAAAAATTCATCTTTTTGAGCACTGTCCTGGCAGTGAGTCTTGCATATGACAAAATTTGCATTGGATACCAAACAAACAACTCAACTGAAACGGTCAACACACTAATTGAACAAAACGTTCCGGTGACACAGGTGGAAGAACTCGTGCATGGCGAAATTGATCCAATCCTATGTGGAACGAAACTAGGATCACCATTGGTGCTTGATGACTGTTCATTAGAGGGTCTAATCCTAGGCAATCCCAAATGTGATCTCTATTTGAATGGCAGGGAATGGTCATACATAGTGGAGAGGCCAAAAGAGATGGAAGGGGTTTGCTACCCAGGATCAATTGAGAACCAGGAAGAACTAAGATCTCTGTTCTCTTCTATCAAAAAATACGAAAGAGTGAAGATGTTTGATTTCACCAAATGGAATGTCACATACACTGGAACCAGCAAGGCCTGCAATAATACATCAAACCAAGGCTCATTCTATAGGAGTATGAGATGGTTGACTTTAAAATCGGGACAATTCCCAGTTCAGACAGATGAGTACAAGAACACTGGAGATTCAGATATTGTATTCACCTGGGCTATTCACCATCCACCAACATCTGATGAACAAGTGAAATTATACAGAAATCCTGATACTCTTTCCTCAGTCACCACTGATGAGATCAATAGGAGCTTCAAGCCTAATATAGGGCCAAGGCCACTTGTGAGGGGTCAACAGGGGAGAATGGATTATTACTGGGCAGTCCTTAAACCTGGACAAACTGTCAAAATACAAACCAATGGTAATCTCATTGCACCTGAATATGGTCACTTAATAACAGGAAAATCGCATGGAAGAATACTCAAGAATAATTTGCCCATAGGGCAATGTGTGACTGAGTGTCAATTGAATGAGGGGGTGATGAATACAAGCAAACCTTTCCAAAACACCAGCAAGCATTATATTGGGAAATGCCCCAAATACATACCATCAGGAAGTCTAAAGTTGGCAATAGGACTCAGAAACGTCCCGCAAGCTCAAGGTCGGGGGCTATTTGGGGCAATTGCAGGCTTCATCGAAGGCGGATGGCCAGGGTTAGTGGCTGGTTGGTATGGGTTTCAGCATCAAAATGCAGAGGGGACAGGCATAGCTGCAGACAGGGACAGCACTCAGAGGGCAATAGACAATATGCAAAACAAACTCAACAATGTCATCGACAAAATGAACAAACAATTTGAAGTGGTGAACCATGAATTTTCAGAAGTGGAAAGCAGAATAAACATGATTAATTCCAAAATTGATGACCAGATAACTGACATATGGGCATACAATGCAGAACTGCTTGTTCTATTGGAGAATCAGAAGACATTAGATGAGCATGATGCTAATGTAAGGAATCTGCATGATAGAGTCAGAAGAGTTCTGAGGGAAAATGCAGTCGACACAGGAGACGGTTGTTTTGAAATTTTACATAAATGTGACAACAATTGCATGGACACAATCAGAAACGGGACATATGACCACAAAGAATATGAGGAAGAAAGCAAAATCGAACGACAGAAAATCAATGGTGTGAAACTCGAGGAGAATTCGACATATAAAATTCTGAGCATCTACAGCAGTGTTGCCTCAAGCTTAGTTCTACTGCTCATGATTATTGGGGGTTTCATTTTCGGATGTCAAAATGGGAATGTTCGTTGTACTTTCTGTATTTAA
>A_/_H12N5|MH598270|A/ruddy_turnstone/New_Jersey/AI07-677/2007
ATGGAAAAATTCATCATCTTGAGCACTGTTCTGGCAGTGAGCTTTGCATATGACAAAATTTGCATTGGATATCAAACAAACAACTCGACTGAAACGGTAAACACACTAATTGAACAAAACGTTCCAGTGACACAAGTGGAAGAACTCGTGCATGGCGGGATTGATCCGATCCTATGTGGAACGGAATTAGGATCACCACTAGTGCTTGATGACTGTTCATTAGAGGGTCTAATTCTGGGCAACCCCAAATGTGATCTCTATTTGAATGGCAGAGAATGGTCATACATAGTGGAGAGGCCAAAAGAGATGGAAGGAATCTGCTACCCAGGATCAATTGAAAACCAGGAAGAGCTGAGATCTTTGTTTTCTTCCACCAAAAAGTATGAAAGAGTGAAGATGTTTGATTTCACCAAATGGAATGTCACATACACTGGAACCAGCAAGGCCTGCAATGACATATCAAACCAAGGCTCATTCTATAGGAGTATGAGATGGTTGACCTTAAAATCAGGACAATTCCCAGTTCAGACAGATGAGTACAAAAACACAAGGGATTCAGACATTGTGTTCACCTGGGCCATTCACCATCCACCAACATCTGATGAACAAGTAAAATTATACAAAAACCCTGATACCCTCTCCTCAGTCACCACCGATGAGATCAATAGGAGCTTCAAGCCTAATATTGGGCCAAGGCCGCTCGTAAGGGAACAACAGGGGAGAATGGATTACTACTGGGCGGTTCTTAAACCTGGCCAAACTGTCAAAATACAAACCAATGGTAATCTCATTGCCCCTGAATATGGTCATTTAATCACAGGGAAATCACATGGCAGGATACTCAAGAATAATTTGCCCATAGGACAATGTGTAACTGAATGCCAATTGAATGAGGGTGTAATGAATACAAGCAAACCTTTCCAGAACACTAGTAAGAACTATATTGGGAAATGCCCCAAATACATACCATCAGGGAGTCTAAAATTGGCAATAGGACTCAGAAATGTCCCACAAGCTCAAAATCGGGGGCTATTTGGAGCAATTGCAGGCTTCATAGAAGGCGGATGGCCAGGACTGGTGGCTGGTTGGTATGGGTTTCAGCATCAAAATGCAGAGGGGACAGGCATAGCTGCAGACAGAGACAGCACTCAGAAGGCAATAGACAATATGCAGAACAAACTCAATAATGTCATCGACAAAATGAACAAACAATTCGAAGTGGTGAACCATGAGTTTTCAGAAGTGGAAAGCAGAATAAACATGATTAATTCCAAAATTGATGATCAGATAACTGACATATGGGCATACAATGCCGAATTGCTTGTTCTATTGGAAAATCAAAAGACATTAGATGAGCATGACGCTAATGTCAGGAATTTACATGATAGGATCAGAAGAGTCCTAAGGGAAAATGCAATTGACACAGGAAATGGTTGCTTTGAAATTCTACACAAGTGTGATGACAATTGCATGGAAACAATCAGAAACGGGACATACAACCACAAAGAATATGAGGAAGAAAGCAAAATCGAACGGCAGAAAATCAATGGGGTGAAACTTGAGGAGAATTCTACATATAAAATTCTGAGCATCTACAGCAGTGTTGCCTCAAGCTTAGTTCTACTGCTCATGATTATTGGGGGTTTCATTTTCGGGTGTCAAAATGGAAATGTTCGTTGTACTTTCTGTATTTAA
>A_/_H12N5|MH598238|A/ruddy_turnstone/New_Jersey/AI00-679/2000
ATGGAAAAATTCATCATTTTGAGCACTGTCCTGGCAGTAAGCCTTGCATATGACAAAATTTGCATTGGATATCAAACAAACAACTCGACTGAAACGGTGAACACACTAATTGAACAAAATGTTCCGGTGACACAAGTGGAAGAACTCGTGCATGGCGGAATTGACCCGATCCTATGTGGAACGGAATTAGGATCACCACTAGTGCTCGATGACTGTTCATTAGAGGGTCTAATTCTGGGCAATCCCAAATGTGATCTATATCTGAATGGCAGAGAATGGTCATACATAGTAGAGAGGCCAAAAGAGATGGAAGGAATTTGCTATCCAGGATCAATTGAAAACCAGGAAGAGCTAAGATCTCTGTTTTCTTCCATCAAAAAGTATGAAAGAGTGAAGATGTTTGATTTCACCAAATGGAATGTCACATACACTGGGACCAGCAAGGCATGCAATGATACATCAAACCAAGGCTCATTCTATAGGAGCATGAGATGGTTGACATTAAAGTCAGGACAATTCCCAGTCCAGACAGATGAGTACAAGAACACCAGAGATTCAGACATTGTATTTACATGGGCCATTCACCACCCACCAACATCTGATGAACAAGTAAAATTATACAAAAATCCTGATACCCTCTCCTCAGTCACCACTGATGAGATCAATAGGAGCTTCAAGCCTAATATTGGGCCAAGGCCACTCGTGAGAGGACAACAGGGGAGAATGAATTACTACTGGGCTGTCCTCAAACCTGGACAAACTGTCAAAATACAAACCAATGGTAATCTTATTGCCCCTGAATATGGTCATTTAATCACAGGGAAATCACATGGCAGGATACTCAAGAATAATTTGCCCATAGGGCAGTGTGTGACTGAGTGCCAATTGAATGAGGGTGTAATGAATACGAGCAAACCTTTCCAGAACACTAGTAAGCACTATATTGGGAAATGCCCCAAATACATACCATCAGGGAGTCTAAAACTGGCAATAGGACTCAGAAATGTCCCACAAGCTCAAGATCGAGGACTCTTTGGAGCAATTGCAGGCTTCATAGAAGGCGGATGGCCAGGACTAGTGGCTGGCTGGTATGGATTTCAGCATCAAAATGCAGAGGGGACAGGCATAGCTGCAGACAGAGACAGCACTCAAATGGCAATAGACAATATGCAAAACAAACTCAACAATGTCATCGACAAAATGAACAAACAATTTGAGGTGGTGAACCATGAGTTTTCAGAAGTGGAGAGCAGAATAAACATGATTAATTCCAAAATTGATGATCAGATAACCGATATATGGGCATACAATGCAGAATTGCTTGTTCTATTGGAAAATCAGAAGACATTAGATGAGCATGACGCTAATGTAAGGAATCTACATGATAGAATCAGAAGAGTCCTGAGGGAAAATGCAATTGACACAGGAGATGGATGTTTTGAAATTCTACATAAATGTGACAACAATTGCATGGACACAATCAGAAACGGAACATACAATCACAAAGAATATGAGGAAGAAAGCAAAATTGAACGACAGAAAATCAATGGTGTGAAACTTGAGGAGAACTCTACATATAAAATTCTGAGCATCTACAGCAGTGTTGCCTCAAGCTTAGTTCTACTGCTCATGATTATTGGGGGTTTCATTTTCGGGTGTCAAAATGGAAATGTTCGTTGTACTTTCTGTATTTAA
>A_/_H12N4|MH598230|A/ruddy_turnstone/New_Jersey/AI00-672/2000
ATGGAAAAATTCATTATTTTGAGCACTGTCCTGGCAGTAAGCTTTGCATATGACAAAATTTGCATTGGATATCAAACAAACAACTCGACTGAAACGGTGAACACGCTAATTGAACAAAATGTTCCGGTGACACAAGTGGAAGAACTCGTGCATGGCGGAATTGACCCGATTCTATGTAGAACGGAACTAGGATCACCACTAGTGCTTGATGACTGTTCATTAGAGGGCCTAATCCTGGGCAATCCCAAATGTGATCTCTATTTGAATGGCAGAGAATGGTCATACATAGTAGAGAGGCCAAAAGAGATGGAAGGAATTTGTTATCCAGGATCAATTAAAAACCAGGAAGAGCTAAGATCTCTTTTTTCTTCCATCAAAAAGTATGAAAGAGTGAAGATGTTTGATTTCTCCAAATGGAATGTCACCTACACTGGTACCAGCAAGGCATGCAATGATACATCAAACCAAGGCTCTTTCTATAGGAGCATGAGATGGTTGACCTTAAAATCAGGACAATTCCCAGTCCAGACAGATGAGTACAAGAACACCAGAGATTCAGACATTGTATTTACATGGGCCATTCACCATCCACCAACATCTGATGAACAAGTAAAATTATACAAAAATCCTGATACCCTCTCCTCAGTCACCACTGATGAGATCAATAGGAGCTTCAAGCCTAATATTGGACCAAGGCCACTCGTGAGAGGACAACAGGGGAGAATGGATTACTACTGGGCTGTTCTTAAACCTGGACAAACTGTCAAAATACAAACCAATGGTAATCTTATTGCCCCTGAGTATGGTCATTTAATCACAGGGAAGTCACATGGCATGATACTCAAGAATAATTTGCCCATAGGACAGTGTGTGACTGAATGCCAATTGAATGAGGGTGTGATGAATACAAGCAAACCTTTCCAGAACACTAGTAAACACTATATTGGGAAATGCCCCAAATATATACCATCAGGGAGTCTAAAACTGGCAATAGGACTCAGAAATGTCCCACAAGCTCAAGATCGGGGACTCTTTGGAGCAATTGCAGGCTTCATAGAAGGCGGATGGCCAGGACTAGTGGCTGGCTGGTATGGATTTCAGCATCAAAATGCAGAGGGGACAGGCATAGCTGCAGACAGAGACAGCACTCAAAAGGCAATAGACAACATGCAGAACAAACTCAACAATGTCATCGATAAAATGAACAAACAATTTGAGGTTGTGAACCATGAGTTTTCAGAAGTGGAAAGCAGGATAAACATGATTAATTCTAAAATTGATGATCAAGTAACTGACATATGGGCATACAATGCTGAATTGCTTGTTCTGTTGGAAAATCAGAAGACATTAGATGAGCATGACGCTAATGTAAGGAATCTACATGATAGAGTCAGAAGAGTCCTGAGGGAAAATGCAATTGACACAGGAGATGGTTGTTTTGAAATTCTACATAAATGTGACGACAATTGCATGGACACAATCAGAAACGGGACATACAATCACAAAGAATATGAGGAAGAAAGCAAAATTGAACGGCAGAAAATCAATGGTGTGAAACTTGAGGAGAATTCTACATATAAAATTCTGAGCATCTACAGCAGTGTTGCCTCAAGCTTAGTTTTACTGCTCATGATTATTGGGGGTTTCATTTTCGGGTGTCAAAATGGAAATGTTCGTTGTACTTTCTGTATTTAA
>A_/_H12N5|MH598222|A/ruddy_turnstone/New_Jersey/AI00-581/2000
ATGGAAAAATTCATCATTTTGAGCACTGTCCTGGCAGTAAGCCTTGCATATGACAAAATTTGCATTGGATATCAAACAAACAACTCGACTGAAACGGTGAACACACTAATTGAACAAAATGTTCCGGTGACACAAGTGGAAGAACTCGTGCATGGCGGAATTGACCCGATCCTATGTGGAACGGAATTAGGATCACCACTAGTGCTCGATGACTGTTCATTAGAGGGTCTAATTCTGGGCAATCCCAAATGTGATCTATATCTGAATGGCAGAGAATGGTCATACATAGTAGAGAGGCCAAAAGAGATGGAAGGAATTTGCTATCCAGGATCAATTGAAAACCAGGAAGAGCTAAGATCTCTGTTTTCTTCCATCAAAAAGTATGAAAGAGTGAAGATGTTTGATTTCACCAAATGGAATGTCACATACACTGGGACCAGCAAGGCATGCAATGATACATCAAACCAAGGCTCATTCTATAGGAGCATGAGATGGTTGACATTAAAGTCAGGACAATTCCCAGTCCAGACAGATGAGTACAAGAACACCAGAGATTCAGACATTGTATTTACATGGGCCATTCACCACCCACCAACATCTGATGAACAAGTAAAATTATACAAAAATCCTGATACCCTCTCCTCAGTCAACACTGATGAGATCAATAGGAGCTTCAAGCCTAATATTGGGCCAAGGCCACTCGTGAGAGGACAACAGGGGAGAATGGATTACTACTGGGCTGTCCTCAAACCTGGACAAACTGTCAAAATACAAACCAATGGTAATCTTATTGCCCCTGAATATGGTCATTTAATCACAGGGAAATCACATGGCAGGATACTCAAGAATAATTTGCCCATAGGGCAGTGTGTGACTGAGTGCCAATTGAATGAGGGTGTAATGAATACGAGCAAACCTTTCCAGAACACTAGTAAGCACTATATTGGGAAATGCCCCAAATACATACCATCAGGGAGTCTAAAACTGGCAATAGGACTCAGAAATGTCCCACAAGCTCAAGATCGAGGACTCTTTGGAGCAATTGCAGGCTTCATAGAAGGCGGATGGCCAGGACTAGTGGCTGGCTGGTATGGATTTCAGCATCAAAATGCAGAGGGGACAGGCATAGCTGCAGACAGAGACAGCACTCAAATGGCAATAGACAATATGCAAAACAAACTCAACAATGTCATCGACAAAATGAACAAACAATTTGAGGTGGTGAACCATGAGTTTTCAGAAGTGGAGAGCAGAATAAACATGATTAATTCCAAAATTGATGATCAGATAACCGATATATGGGCATACAATGCAGAATTGCTTGTTCTATTGGAAAATCAGAAGACATTAGATGAGCATGACGCTAATGTAAGGAATCTACATGATAGAATCAGAAGAGTCCTGAGGGAAAATGCAATTGACACAGGAGATGGATGTTTTGAAATTCTACATAAATGTGACAACAATTGCATGAACACAATCAGAAACGGAACATACAATCACAAAGAATATGAGGAAGAAAGCAAAATTGAACGACAGAAAATCAATGGTGTGAAACTTGAGGAGAACTCTACATATAAAATTCTGAGCATCTACAGCAGTGTTGCCTCAAGCTTAGTTCTACTGCTCATGATTATTGGGGGTTTCATTTTCGGGTGTCAAAATGGAAATGTTCGTTGTACTTTCTGTATTTAA
>A_/_H12N5|MH598214|A/ruddy_turnstone/New_Jersey/AI00-2311/2000
ATGGAAAAATTCATCATTTTGAGCACTGTCCTGGCAGTAAGCCTTGCATATGACAAAATTTGCATTGGATATCAAACAAACAACTCGACTGAAACGGTGAACACACTAATTGAACAAAATGTTCCGGTGACACAAGTGGAAGAACTCGTGCATGGCGGAATTGACCCGATCCTATGTGGAACGGAATTAGGATCACCACTAGTGCTCGATGACTGTTCATTAGAGGGTCTAATTCTGGGCAATCCCAAATGTGATCTATATCTGAATGGCAGAGAATGGTCATACATAGTAGAGAGGCCAAAAGAGATGGAAGGAATTTGCTATCCAGGATCAATTGAAAACCAGGAAGAGCTAAGATCTCTGTTTTCTTCCATCAAAAAGTATGAAAGAGTGAAGATGTTTGATTTCACCAAATGGAATGTCACATACACTGGGACCAGCAAGGCATGCAATGATACATCAAACCAAGGCTCATTCTATAGGAGCATGAGATGGTTGACATTAAAGTCAGGACAATTCCCAGTCCAGACAGATGAGTACAAGAACACCAGAGATTCAGACATTGTATTTACATGGGCCATTCACCACCCACCAACATCTGATGAACAAGTAAAATTATACAAAAATCCTGATACCCTCTCCTCAGTCACCACTGATGAGATCAATAGGAGCTTCAAGCCTAATATTGGGCCAAGGCCACTCGTGAGAGGACAACAGGGGAGAATGGATTACTACTGGGCTGTCCTCAAACCTGGACAAACTGTCAAAATACAAACCAATGGTAATCTTATTGCCCCTGAATATGGTCATTTAATCACAGGGAAATCACATGGCAGGATACTCAAGAATAATTTGCCCATAGGGCAGTGTGTGACTGAGTGCCAATTGAATGAGGGTGTAATGAATACGAGCAAACCTTTCCAGAACACTAGTAAGCACTATATTGGGAAATGCCCCAAATACATACCATCAGGGAGTCTAAAACTGGCAATAGGACTCAGAAATGTCCCACAAGCTCAAGATCGAGGACTCTTTGGAGCAATTGCAGGCTTCATAGAAGGCGGATGGCCAGGACTAGTGGCTGGCTGGTATGGATTTCAGCATCAAAATGCAGAGGGGACAGGCATAGCTGCAGACAGAGACAGCACTCAAATGGCAATAGACAATATGCAAAACAAACTCAACAATGTCATCGACAAAATGAACAAACAATTTGAGGTGGTGAACCATGAGTTTTCAGAAGTGGAGAGCAGAATAAACATGATTAATTCCAAAATTGATGATCAGATAACCGATATATGGGCATACAATGCAGAATTGCTTGTTCTATTGGAAAATCAGAAGACATTAGATGAGCATGACGCTAATGTAAGGAATCTACATGATAGAATCAGAAGAGTCCTGAGGGAAAATGCAATTGACACAGGAGATGGATGTTTTGAAATTCTACATAAATGTGACAACAATTGCATGGACACAATCAGAAACGGAACATACAATCACAAAGAATATGAGGAAGAAAGCAAAATTGAACGACAGAAAATCAATGGTGTGAAACTTGAGGAGAACTCTACATATAAAATTCTGAGCATCTACAGCAGTGTTGCCTCAAGCTTAGTTCTACTGCTCATGATTATTGGGGGTTTCATTTTCGGGTGTCAAAATGGAAATGTTCGTTGTACTTTCTGTATTTAA
>A_/_H12N5|MH598206|A/ruddy_turnstone/New_Jersey/AI00-2296/2000
ATGGAAAAATTCATCATTTTGAGCACTGTCCTGGCAGTAAGCCTTGCATATGACAAAATTTGCATTGGATATCAAACAAACAACTCGACTGAAACGGTGAACACACTAATTGAACAAAATGTTCCGGTGACACAAGTGGAAGAACTCGTGCATGGCGGAATTGACCCGATCCTATGTGGAACGGAATTAGGATCACCACTAGTGCTCGATGACTGTTCATTAGAGGGTCTAATTCTGGGCAATCCCAAATGTGATCTATATCTGAATGGCAGAGAATGGTCATACATAGTAGAGAGGCCAAAAGAGATGGAAGGAATTTGCTATCCAGGATCAATTGAAAACCAGGAAGAGCTAAGATCTCTGTTTTCTTCCATCAAAAAGTATGAAAGAGTGAAGATGTTTGATTTCACCAAATGGAATGTCACATACACTGGGACCAGCAAGGCATGCAATGATACATCAAACCAAGGCTCATTCTATAGGAGCATGAGATGGTTGACATTAAAGTCAGGACAATTCCCAGTCCAGACAGATGAGTACAAGAACACCAGAGATTCAGACATTGTATTTACATGGGCCATTCACCACCCACCAACATCTGATGAACAAGTAAAATTATACAAAAATCCTGATACCCTCTCCTCAGTCACCACTGATGAGATCAATAGGAGCTTCAAGCCTAATATTGGGCCAAGGCCACTCGTGAGAGGACAACAGGGGAGAATGGATTACTACTGGGCTGTCCTCAAACCTGGACAAACTGTCAAAATACAAACCAATGGTAATCTTATTGCCCCTGAATATGGTCATTTAATCACAGGGAAATCACATGGCAGGATACTCAAGAATAATTTGCCCATAGGGCAGTGTGTGACTGAGTGCCAATTGAATGAGGGTGTAATAAATACGAGCAAACCTTTCCAGAACACTAGTAAGCACTATATTGGGAAATGCCCCAAATACATACCATCAGGGAGTCTAAAACTGGCAATAGGACTCAGAAATGTCCCACAAGCTCAAGATCGAGGACTCTTTGGAGCAATTGCAGGCTTCATAGAAGGCGGATGGCCAGGACTAGTGGCTGGCTGGTATGGATTTCAGCATCAAAATGCAGAGGGGACAGGCATAGCTGCAGACAGAGACAGCACTCAAATGGCAATAGACAATATGCAAAACAAACTCAACAATGTCATCGACAAAATGAACAAACAATTTGAGGTGGTGAACCATGAGTTTTCAGAAGTGGAGAGCAGAATAAACATGATTAATTCCAAAATTGATGATCAGATAACCGATATATGGGCATACAATGCAGAATTGCTTGTTCTATTGGAAAATCAGAAGACATTAGATGAGCATGACGCTAATGTAAGGAATCTACATGATAGAATCAGAAGAGTCCTGAGGGAAAATGCAATTGACACAGGAGATGGATGTTTTGAAATTCTACATAAATGTGACAACAATTGCATGGACACAATCAGAAACGGAACATACAATCACAAAGAATATGAGGAAGAAAGCAAAATTGAACGACAGAAAATCAATGGTGTGAAACTTGAGGAGAACTCTACATATAAAATTCTGAGCATCTACAGCAGTGTTGCCTCAAGCTTAGTTCTACTGCTCATGATTATTGGGGGTTTCATTTTCGGGTGTCAAAATGGAAATGTTCGTTGTACTTTCTGTATTTAA
>A_/_H12N5|MH598157|A/ruddy_turnstone/New_Jersey/AI00-1091/2000
ATGGAAAAATTCATCATTTTGAGCACTGTCCTGGCAGTAAGCCTTGCATATGACAAAATTTGCATTGGATATCAAACAAACAACTCGACTGAAACGGTGAACACACTAATTGAACAAAATGTTCCGGTGACACAAGTGGAAGAACTCGTGCATGGCGGAATTGACCCGATCCTATGTGGAACGGAATTAGGATCACCACTAGTGCTCGATGACTGTTCATTAGAGGGTCTAATTCTGGGCAATCCCAAATGTGATCTATATCTGAATGGCAGAGAATGGTCATACATAGTAGAGAGGCCAAAAGAGATGGAAGGAATTTGCTATCCAGGATCAATTGAAAACCAGGAAGAGCTAAGATCTCTGTTTTCTTCCATCAAAAAGTATGAAAGAGTGAAGATGTTTGATTTCACCAAATGGAATGTCACATACACTGGGACCAGCAAGGCATGCAATGATACATCAAACCAAGGCTCATTCTATAGGAGCATGAGATGGTTGACATTAAAGTCAGGACAATTCCCAGTCCAGACAGATGAGTACAAGAACACCAGAGATTCAGACATTGTATTTACATGGGCCATTCACCACCCACCAACATCTGATGAACAAGTAAAATTATACAAAAATCCTGATACCCTCTCCTCAGTCACCACTGATGAGATCAATAGGAGCTTCAAGCCTAATATTGGGCCAAGGCCACTCGTGAGAGGACAACAGGGGAGAATGGATTACTACTGGGCTGTCCTCAAACCTGGACAAACTGTCAAAATACAAACCAATGGTAATCTTATTGCCCCTGAATATGGTCATTTAATCACAGGGAAATCACATGGCAGGATACTCAAGAATAATTTGCCCATAGGGCAGTGTGTGACTAAGTGCCAATTGAATGAGGGTGTAATGAATACGAGCAAACCTTTCCAGAACACTAGTAAGCACTATATTGGGAAATGCCCCAAATACATACCATCAGGGAGTCTAAAACTGGCAATAGGACTCAGAAATGTCCCACAAGCTCAAGATCGAGGACTCTTTGGAGCAATTGCAGGCTTCATAGAAGGCGGATGGCCAGGACTAGTGGCTGGCTGGTATGGATTTCAGCATCAAAATGCAGAGGGGACAGGCATAGCTGCAGACAGAGACAGCACTCAAATGGCAATAGACAATATGCAAAACAAACTCAACAATGTCATCGACAAAATGAACAAACAATTTGAGGTGGTGAACCATGAGTTTTCAGAAGTGGAGAGCAGAATAAACATGATTAATTCCAAAATTGATGATCAGATAACCGATATATGGGCATACAATGCAGAATTGCTTGTTCTATTGGAAAATCAGAAGACATTAGATGAGCATGACGCTAATGTAAGGAATCTACATGATAGAATCAGAAGAGTCCTGAGGGAAAATGCAATTGACACAGGAGATGGATGTTTTGAAATTCTACATAAATGTGACAACAATTGCATGGACACAATCAGAAACGGAACATACAATCACAAAGAATATGAGGAAGAAAGCAAAATTGAACGACAGAAAATCAATGGTGTGAAACTTGAGGAGAACTCTACATATAAAATTCTGAGCATCTACAGCAGTGTTGCCTCAAGCTTAGTTCTACTGCTCATGATTATTGGGGGTTTCATTTTCGGGTGTCAAAATGGAAATGTTCGTTGTACTTTCTGTATTTAA
>A_/_H12N4|MH597592|A/ruddy_turnstone/Delaware/AI00-1794/2000
ATGGAAAAATTCATTATTTTGAGCACTGTCCTGGCAGTAAGCTTTGCACATGACAAAATTTGCATTGGATATCAAACAAACAACTCGACTGAAACGGTGAACACGCTAATTGAACAAAATGTTCCGGTGACACAAGTGGAAGAACTCGTGCATGGCGGAATTGACCCGATTCTATGTAGAACGGAACTAGGATCACCACTAGTGCTTGATGACTGTTCATTAGAGGGCCTAATCCTGGGCAATCCCAAATGTGATCTCTATTTGAATGGCAGAGAATGGTCATACATAGTAGAGAGGCCAAAAGAGATGGAAGGAATTTGTTATCCAGGATCAATTGAAAACCAGGAAGAGCTAAGATCTCTTTTTTCTTCCATCAAAAAGTATGAAAGAGTGAAGATGTTTGATTTCTCCAAATGGAATGTCACCTACACTGGTACCAGCAAGGCATGCAATGATACATCAAACCAAGGCTCTTTCTATAGGAGCATGAGATGGTTGACCTTAAAATCAGGACAATTCCCAGTCCAGACAGATGAGTACAAGAACACCAGAGATTCAGACATTGTATTTACATGGGCCATTCACCATCCACCAACATCTGATGAACAAGTAAAATTATACAAAAATCCTGATACCCTCTCCTCAGTCACCACTGATGAGATCAATAGGAGCTTCAAGCCTAATATTGGACCAAGGCCACTCGTGAGAGGACAACAGGGGAGAATGGATTACTACTGGGTTGTTCTTAAACCTGGACAAACTGTCAAAATACAAACCAATGGTAATCTTATTGCCCCTGAGTATGGTCATTTAATCACAGGGAAGTCACATGGCAGGATACTCAAGAATAATTTGCCCATAGGACAGTGTGTGACTGAATGCCAATTGAATGAGGGTGTGATGAATACAAGCAAACCTTTCCAGAACACTAGTAAACACTATATTGGGAAATGCCCCAAATATATACCATCAGGGAGTCTAAAACTGGCAATAGGACTCAGAAATGTCCCACAAGCTCAAGATCGGGGACTCTTTGGAGCAATTGCAGGCTTCATAGAAGGCGGATGGCCAGGACTAGTGGCTGGCTGGTATGGATTTCAGCATCAAAATGCAGAGGGGACAGGCATAGCTGCAGACAGAGACAGCACTCAAAAGGCAATAGACAACATGCAGAACAAACTCAACAATGTCATCGATAAAATGAACAAACAATTTGATGTTGTGAACCATGAGTTTTCAGAAGTGGAAAGCAGGATAAACATGATTAATTCTAAAATTGATGATCAAGTAACTGACATATGGGCATACAATGCTGAATTGCTTGTTCTGTTGGAAAATCAGAAGACATTAGATGAGCATGACGCTAATGTAAGGAATCTACATGATAGAGTCAGAAGAGTCCTGAGGGAAAATGCAATTGACACAGGAGATGGTTGTTTTGAAATTCTACATAAATGTGACGACAATTGCATGGACACAATCAGAAACGGGACATACAATCACAAAGAATATGAGGAAGAAAGCAAAATTGAACGGCAGAAAATCAATGGTGTGAAACTTGAGGAGAATTCTACATATAAAATTCTGAGCATCTACAGCAGTGTTGCCTCAAGCTTAGTTTTACTGCTCATGATTATTGGGGGTTTCATTTTCGGGTGTCAAAATGGAAATGTTCGTTGTACTTTCTGTATTTAA
>A_/_H12N4|MH597584|A/ruddy_turnstone/Delaware/AI00-1602/2000
ATGGAAAAATTCATTATTTTGAGCACTGTCCTGGCAGTAAGCTTTGCATATGACAAAATTTGCATTGGATATCAAACAAACAACTCGACTGAAACGGTGAACACGCTAATTGAACAAAATGTTCCGGTGACACAAGTGGAAGAACTCGTGCATGGCGGAATTGACCCGATTCTATGTAGAACGGAACTAGGATCACCACTAGTGCTTGATGACTGTTCATTAGAGGGCCTAATCCTGGGCAATCCCAAATGTGATCTCTATTTGAATGGCAGAGAATGGTCATACATAGTAGAGAGGCCAAAAGAGATGGAAGGAATTTGTTATCCAGGATCAATTGAAAACCAGGAAGAGTTAAGATCTCTTTTTTCTTCCATCAAAAAGTATGAAAGAGTGAAGATGTTTGATTTCTCCAAATGGAATGTCACCTACACTGGTATCAGCAAGGCATGCAATGATACATCAAACCAAGGCTCTTTCTATAGGAGCATGAGATGGTTGACCTTAAAATCAGGACAATTCCCAGTCCAGACAGATGAGTACAAGAACACCAGAGATTCAGACATTGTATTTACATGGGCCATTCACCATCCACCAACATCTGATGAACAAGTAAAATTATACAAAAATCCTGATACCCTCTCCTCAGTCACCACTGATGAGATCAATAGGAGCTTCAAGCCTAATATTGGACCAAGGCCACTCGTGAGAGGACTACAGGGGAGAATGGATTACTACTGGGCTGTTCTTAAACCTGGACAAACAGTCAAAATACAAACCAATGGTAATCTTATTGCCCCTGAATATGGTCATTTAATCACAGGGAAGTCACATGGCAGGATACTCAAGAATAATTTGCCCATAGGACAGTGTGTGACTGAATGCCAATTGAATGAGGGTGTGATGAATACAAGCAAACCTTTCCAGAACACTAGTAAACACTATATTGGGAAATGCCCCAAATATATACCATCAGGGAGTCTAAAACTGGCAATAGGACTCAGAAATGTCCCACAAGCTCAAGATCGGGGACTCTTTGGAGCAATTGCAGGCTTCATAGAAGGCGGATGGCCAGGACTAGTGGCTGGCTGGTATGGATTTCAGCATCAAAATGCAGAGGGGACAGGCATAGCTGCAGACAGAGACAGCACTCAAAAGGCAATAGACAACATGCAGAACAAACTCAACAATGTCATCGACAAAATGAACAAACAATTTGAGGTTGTGAGCCATGAGTTTTCAGAAGTGGAAAGCAGGATAAACATGATTAATTTTAAAATTGATGATCAAGTAACTGACATATGGGCATACAATGCTGAATTGCTTGTTCTGTTGGAAAATCAGAAGACATTAGATGAGCATGACGCTAATGTAAGGAATCTACATGATAGAGTCAGAAGAGTCCTGAGGGAAAATGCAATTGACACAGGAGATGGTTGTTTTGAAATTCTACATAAATGTGACGACAATTGCATGGACACAATCAGAAACGGGACATACAATCACAAAGAATATGAGGAAGAAAGCAAAATTGAACGGCAGAAAATCAATGGTGTGAAACTTGAGGAGAATTCTACATATAAAATTCTGAGCATCTACAGCAGTGTTGCCTCAAGCTTAGTTTTACTGCTCATGATTATTGGGGGTTTCATTTTCGGGTGTCAAAATGGAAATGTTCGTTGTACTTTCTGTATTTAA
>A_/_H12N5|MH597429|A/ruddy_turnstone/Delaware/650644/2002
ATGGAAAAATTCATCATTTTGAGCACTGTCCTGGCAGTAAGCTTTGCATATGACAAAATTTGCATTGGATATCAAACAAACAACTCGACTGAGACGGTAAACACACTAATTGAGCAAAACGTTCCGGTGACACAGGTGGAAGAACTCGTGCATGGTGGGATCGATCCGGTCCTGTGTGGAACGGAGCTAGGGTCACCACTAGTGCTTGATGACTGTTCATTAGAAGGTCTCATTCTAGGCAATCCCAAATGTGATCTTTATCTGAATGGCAGGGAATGGTCATACATAGTAGAGAGGCCCAAAGAGATGGAAGGAGTTTGCTACCCAGGATCAATTGAAAATCAAGAGGAGTTGAGATCTCTGTTTTCTTCCATCAAAAAGTATGAAAGAGTGAAGATGTTTGATTTCACCAAGTGGAATGTCACATACACTGGAACCAGCAAGGCCTGCAATGATACATCAAACCAAGGCTCATTCTATAGGAGCATGAGATGGTTGACCTTAAAATCAGGACAATTCCCAGTCCAAACAGATGAGTACAAGAACACCAGAGATTCGGACATTGTTTTCACCTGGGCCATTCATCACCCACCAACATCTAATGAACAGGTACAATTATACAAAAATCCGGATACCCTCTCTTCAGTCACCACTGATGAGATCAATAGGAGTTTCAAGCCTAACATAGGACCAAGGCCATTCGTAAGAGGACAACAGGGGAGAATGGATTACTACTGGGCTGTCCTTAAACCTGGACAAACTGTCAAGATACAGACCAATGGGAATCTTATTGCACCTGAATATGGTCATTTAATCACAGGGAAATCACATGGCAGGATACTCAAGAATAATTTGCCCATAGGACAGTGTGTGACTGAGTGCCAGTTGAACGAAGGGGTGATGAATACAAGCAAACCTTTCCAGAACACTAGTAAGCACTATATTGGGAAATGCCCCAAATACATACCATCAGGAAGCCTGAAATTGGCGATAGGGCTCAGGAATGTTCCACAAGTTCAAAACCGGGGACTCTTTGGAGCAATTGCAGGTTTCATAGAAGGCGGATGGCCAGGACTAGTGGCTGGTTGGTATGGATTTCAGCATCAAAATGCAGAGGGGACAGGCATAGCTGCAGACAGAGACAGCACTCAGAAGGCAATAGACAACATGCAAAACAAACTCAACAATGTCATTGACAAAATGAACAAACAATTTGAAGTAGTGAATCATGAATTTTCAGAAGTGGAAAGCAGAATAAACATGATTAATTCCAAAATTGATGATCAAATAACTGACATATGGGCATACAATGCTGAACTGCTTGTCCTATTGGAAAATCAAAAGACATTGGATGAGCATGACGCTAATGTAAGAAACCTACACGATAGAGTCAGAAGGGTCCTAAGGGAAAATGCAATTGATACAGGAGATGGTTGCTTTGAAATCCTGCATAAATGTGACAACAATTGCATGGACACAATCAGAAATGGGACATACAATCACAAGGAGTATGAGGAAGAAAGCAAAATCGAACGACAGAAAATCAATGGGGTCAAACTTGAGGAGAATTCTACATATAAAATTCTGAGCATCTACAGCAGTGTTGCCTCAAGCTTAGTTCTACTGCTCATGATTATTGGGGGTTTCATTTTCGGGTGTCAAAATGGAAATGTTCGTTGTACTTTCTGTATTTAA
>A_/_H12N7|MH597308|A/ruddy_turnstone/Delaware/421732/2001
ATGGAAAAATTCATCATTTTGAGCACTGTCCTGGCAGTAAGCCTTGCATATGACAAAATTTGCATTGGATATCAAACAAACAACTCGACTGAAACGGTGAACACACTAATTGAACAAAATGTTCCGGTGACACAAGTGGAAGAACTCGTGCATGGCGGAATTGACCCGATCCTATGTGAAACGGAATTAGGACCACCACTAGTGCTCGATGACTGTTCATTAGAGGGTCTAATTCTGGGCAATCCCAAATGTGATCTATATTTGAATGGCAGAGAATGGTCATACATAGTAGAGAGGCCAAAAGAGATGGAAGGAATTTGCTATCCAGGATCAATTGAAAACCAGGAGGAGCTAAGATCTCTGTTTTCTTCCATCAAAAAGTATGAAAGAGTGAAGATGTTTGATTTCACCAAATGGAATGTCACATACACTGGGACCAGCAAGGCATGCAATGACATATCAAACCAAGGCTCATTCTATAGGAGCATGAGATGGTTGACATTAAAGTCAGGACAATTCCCAGTCCAGACAGATGAGTACAAGAACACCAGAGATTCAGACATTGTATTTACATGGGCCATTCACCACCCACCAACATCTGATGAACAAGTAAAATTATACAAAAATACTGATACCCTCTCCTCAGTCACCACTGATGAGATCAATAGGAGCTTCAAGCCTAATATTGGGCCAAGGCCACTCGTGAGAGAACAACAGGGGAGAATGGATTACTACTGGGCTGTCCTCAAACCTGGACAAACTGTCAAAATACAAACCAATGGTAATCTTATTGCCCCTGAATATGGTCATTTAATCACAGGGAAATCACATGGCAGGATACTCAAGAATAATTTGCCCATAGGGCAGTGTGTGACTGAGTGTCAATTGAATGAGGGTGTAATGAATACGACCAAACCTTTCCAGAACACTAGTAAGCACTATATTGGGAAATGCCCCAAATACATACCATCAGGGAGTCTAAAACTGGCAATAGGACTCAGAAATGTCCCACAAGCTCAAGATCGAGGACTCTTTGGAGCAATTGCAGGCTTCATAGAAGGCGGATGGCCAGGACTAGTAGCTGGCTGGTATGGATTTCAGCATCAAAATGCAGAGGGGACAGGCATAGCTGCAGACAGAGACAGCACTCAAAAGGCAATAGACAATATGCAAAACAAACTCAACAATGTCATCGACAAAATGAACAAACAATTTGAGGTGGTGAACCATGAGTTTTCAGAAGTGGAGAGCAGAATAACCATGATTAATTCCAAAATCGATGATCAGATAACTGACATATGGGCATACAACGCAGAATTGCTTGTTCTATTGGAAAATCAGAAGACATTAGATGAGCATGACGCTAATGTAAGGAATCTACATGATAGAATCAGAAGAGTCCTGAGGGAAAATGCAATCGACACAGGAGATGGATGTTTTGAAATTCTACATAAATGTGACAACAATTGCATGGACACAATCAGAAACGGGACATACAATCATAAAGAATATGAGGAAGAAAGCAAAATCGAACGGCAGAAAATCAATGGTGTGAAACTTGAGGAGAACTCTACATATAAAATTCTGAGCATCTACAGCAGTGTTGCCTCAAGCTTAGTTCTACTGCTCATGATTATTGGGGGTTTCATTTTCGGGTGTCAAAATGGAAATGTTCGTTGTACTTTCTGTATTTAA
>A_/_H12N4|MH597228|A/ruddy_turnstone/Delaware/1016425/2003
ATGGAAAAATTCGTCATTTTGAGCACTGTCCTGGCAGTGAGCTTTGCATATGACAAAATTTGCATTGGATATCAAACAAACAACTCGACTGAAACGGTAAACACACTAATTGAACAAAACGTTCCGGTGACACAAGTGGAAGAACTCGTGCATGGCGGGATTGATCCGATCCTATGTGGAACGGAACTAGGATCACCACTAGTGCTTGATGACTGTTCATTAGAGGGTCTAATTCTGGGCAACCCCAAATGTGATCTCTATTTGAATGGCAGAGAATGGTCATACATAGTGGAGAGGCCAAGAGAGATGGAAGGAATTTGCTACCCAGGATCAATTGAAAACCAGGAAGAGCTGAGATCTCTGTTTTCTTCCATCAAAAAGTATGAAAGAGTGAAGATGTTTGATTTCACCAAATGGAATGTCACATACACTGGAACCAGCAAGGCCTGCAATGATACATCAAACCAAGGCTCATTCTATAGGAGTATGAGATGGTTGACCTTAAAATCAGGACAATTCCCAGTCCAGACAGATGAGTACAAAAACACCAGGGATTCAAACATTGTGTTCACCTGGGCCATTCACCACCCACCAACATCTGATGAACAAGTAAAATTATACAAAAACCCTGATACCCTCTCCTCAGTCACCACCGATGAGATCAATAGAAGCTTCAAGCCTAATATTGGGCCAAGGCCGCTCGTAAGGGGACAACAGGGGAGAATGGATTATTACTGGGCTGTTCTTAAGCCTGGCCAAACTGTCAAAATACAAACCAATGGTAATCTTATTGCCCCTGAGTATGGTCATTTAATTACAGGGAAATCACATGGCAGGATACTCAAGAATAATTTGCCCATAGGACAATGTGTAACTGAGTGCCAATTGAATGAGGGTGTAATGAATACAAGCAAACCTTTCCAGAACACTAGTAAGCATTATATTGGGAAATGCCCCAAGTACATACCATCAGGGAGTCTAAAATTGGCAATAGGACTCAGAAATGTCCCACAAGCTCAAGATCGGGGGCTCTTTGGAGCAATTGCAGGCTTCATAGAAGGCGGATGGCCAGGACTGGTGGCTGGTTGGTATGGGTTTCAGCATCAAAATGCAGAGGGGACAGGCATAGCTGCAGACAGAGACAGCACTCAGAAAGCAATAGACAATATGCAGAACAAACTCAATAATGTCATCGATAAAATGAACAAACAATTTGAAGTGGTGGACCACGAGTTTTCAGAAGTGGAAAGCAGAATAAACATGATTAATTCCAAAGTTGATGATCAGATAACTGACATATGGGCATACAATGCCGAATTGCTTGTTCTATTGGAAAATCAAAAGACATTGGATGAGCATGACGCTAATGTAAGGAATTTACATGATAGGGTCAGGAGAGTCCTAAGGGAAAATGCAATTGACACAGGAGATGGTTGCTTTGAAATTCTACACAAGTGTGACGACAATTGCATGGAAACAATCAGAAACGGGACATACAATCACAAAGAATATGAGGAAGAAAGCAAAATCGAACGACAGAAAATCAATGGTGTGAAACTTGAGGAGAATTCTACATATAAAATTCTGAGCATCTACAGCAGTGTTGCCTCAAGCTTAGTTCTACTGCTCATGATTATTGGGGGTTTCATTTTCGGGTGTCAAAATGGAAATGTTCGTTGTACTTTCTGTATTTAA
>A_/_H12N4|MH502802|A/ruddy_turnstone/New_Jersey/UGAI14-1995/2014
ATGGAAAAATTCATCTTCTTGAGCACTGTCCTGGCAGTGAGCCTTGCATATGACAAAATTTGCATTGGATATCAAACAAACAACTCAACCGAGACGGTAAACACACTAATTGAACAAAACGTTCCGGTGACACAGGTGGAAGAACTCGTGCATGGCGGAATTGATCCAATCCTATGTGGAACGGAGCTAGGATCACCATTAGTGCTTGATGACTGTTCACTAGAGGGTCTAATCCTAGGCAATCCCAAATGTGATCTCTATTTGAATGGCAGAGAATGGTCATACATAGTAGAGAGGCCAAAAGAGATGGAAGGAGTTTGCTATCCAGGATCAATTGAGAACCAGGAAGAACTGAGATCTCTGTTTTCTTCCATCAAAAAATACGAAAGAGTGAAGATGTTTGATTTCACCAAATGGAATGTCACATACACTGGAACCAGCAAGGCCTGCAATGATACATCAAACCAAGGCTCATTCTATAGGAGTATGAGATGGTTGACCTTAAAATCGGAACAATTCCCAGTCCAGACAGATGAGTACAAGAACACCAGAGATTCAGATATTGTATTCACCTGGGCCATTCACCATCCACCAACATCTGATGAACAAGTAAAATTGTACAAAAATCCTGATACCCTTTCCTCAGTCACCACTGATGAGATCAATAGGAGCTTCAAACCTAATATAGGACCAAGGCCACTCGTGAGGGGCCAACAGGGAAGGATGGATTATTACTGGGCAGTCCTTAAACCTGGACAAACTGTCAAAATACAAACCAATGGCAATCTTATTGCACCGGAATATGGTCACTTAATAACAGGAAAATCACATGGGAGGATACTCAAGAATAATTTGCCCGTAGGGCAATGTGTGACTGAGTGTCAATTGAATGAGGGTGTGATGAATACAAGCAAACCTTTCCAAAACACTAGCAAGCACTATATTGGGAAATGCCCCAAATACATACCATCAGGAAGTCTAAAATTGGCAATAGGACTCAGAAACGTCCCACAAGCTCAAGATCGGGGGCTCTTTGGAGCAATTGCAGGCTTCATAGAAGGTGGGTGGCCAGGGTTAGTGGCTGGTTGGTATGGGTTTCAACATCAAAATGCGGAGGGGACAGGCATAGCTGCAGACAGGGACAGCACTCAGAAGGCAATAGACAATATGCAGAACAAACTCAACAATGTCATCGACAAAATGAACAAACAATTTAAAGTGGTGAACCATGAATTTTCAGAAGTGGAAAGCAGAATAAACATGATTAACTCCAAAATTGATGACCAAGTAACTGACATATGGGCATACAATGCAGAACTGCTTGTTCTATTGGAAAATCAGAAGACATTAGATGAGCATGATGCTAATGTGAGGAATCTACATGATAGAGTCAGAAGGGTTCTGAGGGAAAATGCAATCGACACAGGAGATGGTTGCTTTGAAATTCTACATAGATGTGACAACAATTGCATGGACACAATAAGAAACGGGACATACGACCACAAAGAGTATGAGGAAGAAAGCAAAATCGAAAGACAGAAAATCAATGGTGTGAAACTTGAGGAGAATTCGACATATAAAATTCTGAGCATCTACAGCAGTGTTGCCTCAAGCTTAGTTCTACTGCTCATGATTATTGGGGGTTTCATTTTCGGGTGTCAAAATGGAAATGTTCGTTGTACTTTCTGTATTTAA
>A_/_H12N4|MH502794|A/ruddy_turnstone/New_Jersey/UGAI14-1941/2014
ATGGAAAAATTCATCTTCTTGAGCACTGTCCTGGCAGTGAGCCTTGCATATGACAAAATTTGCATTGGATATCAAACAAACAACTCAACCGAGACGGTAAACACACTAATTGAACAAAACGTTCCGGTGACACAGGTGGAAGAACTCGTGCATGGCGGAATTGATCCAATCCTATGTGGAACGGAGCTAGGATCACCATTAGTGCTTGATGACTGTTCACTAGAGGGTCTAATCCTAGGCAATCCCAAATGTGATCTCTATTTGAATGGCAGAGAATGGTCATACATAGTAGAGAGGCCAAAAGAGATGGAAGGAGTTTGCTATCCAGGATCAATTGAGAACCAGGAAGAACTGAGATCTCTGTTTTCTTCCATCAAAAAATACGAAAGAGTGAAGATGTTTGATTTCACCAAATGGAATGTCACATACACTGGAACCAGCAAGGCCTGCAATGATACATCAAACCAAGGCTCATTCTATAGGAGTATGAGATGGTTGACCTTAAAATCGGGACAATTCCCAGTCCAGACAGATGAGTACAAGAACACCAGAGATTCAGATATTGTATTCACCTGGGCCATTCACCATCCACCAACATCTGATGAACAAGTAAAATTGTACAAAAATCCTGATACCCTTTCCTCAGTCACCACTGATGAGATCTATAGGAGCTTCAAACCTAATATAGGACCAAGGCCACTCGTGAGGAGCCAACAGGGAAGGATGGATTATTACTGGGCAGTCCTTAAACCTGGACAAACTGTCAAAATACAAACCAATGGCAATCTTATTGCACCGGAATATGGTCACTTAATAACAGGAAAATCACATGGGAGGATACTCAAGAATAATTTGCCCGTAGGGCAATGTGTGACTGAGTGTCAATTGAATGAGGGTGTGATGAATACAAGCAAACCTTTCCAAAACACTAGCAAGCACTATATTGGGAAATGCCCCAAATACATACCATCAGGAAGTCTAAAATTGGCAATAGGACTCAGAAACGTCCCACAAGCTCAAGATCGGGGGCTCTTTGGAGCAATTGCAGGCTTCATAGAAGGTGGATGGCCAGGGTTAGTGGCTGGTTGGTATGGGTTTCAACATCAAAATGCGGAGGGGACAGGCATAGCTGCAGACAGGGACAGCACTCAGAAGGCAATAGACAATATGCAGAACAAACTCAACAATGTCATCGACAAAATGAACAAACAATTTGAAGTGGTGAACCATGAATTTTCAGAAGTGGAAAGCAGAATAAACATGATTAACTCCAAAATTGATGACCAAGTAACTGACATATGGGCATACAACGCAGAACTGCTTGTTCTATTGGAAAATCAGAAGACATTAGATGAGCATGATGCTAATGTGAGGAATCTACATGATAGAGTCAGAAGGATTCTGAGGGAAAATGCAATCGACACAGGAGATGGTTGCTTTGAAATTCTACATAGATGTGACAACAATTGCATGGACACAATAAGAAACGGGACATACGACCACAAAGAGTATGAGGAAGAAAGCAAAATCGAAAGACAGAAAATCAATGGTGTGAAACTTGAGGAGAATTCGACATATAAAATTCTGAGCATCTACAGCAGTGTTGCCTCAAGCTTAGTTCTACTGCTCATGATTATTGGGGGTTTCATTTTCGGGTGTCAAAATGGAAATGTTCGTTGTACTTTCTGTATTTAA
>A_/_H12N4|MH502786|A/ruddy_turnstone/New_Jersey/UGAI14-1895/2014
ATGGAAAAATTCATCTTCTTGAGCACTGTCCTGGCAGTGAGCCTTGCATATGACAAAATTTGCATTGGATATCAAACAAACAACTCAACCGAGACGGTAAACACACTAATTGAACAAAACGTTCCGGTGACACAGGTGGAAGAACTCGTGCATGGCGGAATTGATCCAATCCTATGTGGAACGGAGCTAGGATCACCATTAGTGCTTGATGACTGTTCACTAGAGGGTCTAATCCTAGGCAATCCCAAATGTGATCTCTATTTGAATGGCAGAGAATGGTCATACATAGTAGAGAGGCCAAAAGAGATGGAAGGAGTTTGCTATCCAGGATCAATTGAGAACCAGGAAGAACTGAGATCTCTGTTTTCTTCCATCAAAAAATACGAAAGAGTGAAGATGTTTGATTTCACCAAATGGAATGTCACATACACTGGAACCAGCAAGGCCTGCAATGATACATCAAACCAAGGCTCATTCTATAGGAGTATGAGATGGTTGACCTTAAAATCGGGACAATTCCCAGTCCAGACAGATGAGTACAAGAACACCAGAGATTCAGATATTGTATTCACCTGGGCCATTCACCATCCACCAACATCTGATGAACAAGTAAAATTGTACAAAAATCCTGATACCCTTTCCTCAGTCACCACTGATGAGATCAATAGGAGCTTCAAACCTAATATAGGACCAAGGCCACTCGTGAGGGGCCAACAGGGAAGGATGGATTATTACTGGGCAGTCCTTAAACCTGGACAAACTGTCAAAATACAAACCAATGGCAATCTTATTGCACCGGAATATGGTCACTTAATAACAGGAAAATCACATGGGATGATACTCAAGAATAATTTGCCCGTAGGGCAATGTGTGACTGAGTGTCAATTGAATGAGGGTGTGATGAATACAAGCAAACTTTTCCAAAACACTAGCAAGCACTATATTGGGAAATGCCCCAAATACATACCATCAGGAAGTCTAAAATTGGCAATAGGACTCAGAAACGTCCCACAAGCTCAAGATCGGGGGCTCTTTGGAGCAATTGCAGGCTTCATAGAAGGTGGATGGCCAGGGTTAGTGGCTGGTTGGTATGGGTTTCAACATCAAAATGCGGAGGGGACAGGCATAGCTGCAGACAGGGACAGCACTCAGAAGGCAATAGACAATATGCAGAACAAACTCAACAATGTCATCGACAAAATGAACAAACAATTTGAAGTGGTGAACCATGAATTTTCAGAAGTGGAAAGCAGAATAAACATGATTAACTCCAAAATTGATGACCAAGTAACTGACATATGGGCATACAATGCAGAACTGCTTGTTCTATTGGAAAATCAGAAGACATTAGATGAGCATGATGCTAATGTGAGGAATCTACATGATAGAGTCAGAAGGGTTCTGAGGGAAAATGCAATCGACACAGGAGATGGTTGCTTTGAAATTCTACATAGATGTGACAACAATTGCATGGACACAATAAGAAACGGGACATACGACCACAAAGAGTATGAGGAAGAAAGCAAAATCGAAAGACAGAAAATCAATGGTGTGAAACTTGAGGAGAATTCGACATATAAAATTCTGAGCATCTACAGCAGTGTTGCCTCAAGCTTAGTTCTACTGCTCATGATTATTGGGGGTTTCATTTTCGGGTGTCAAAATGGAAATGTTCGTTGTACTTTCTGTATTTAA
>A_/_H12N4|MH502722|A/ruddy_turnstone/New_Jersey/UGAI14-1657/2014
ATGGAAAAATTCATCTTCTTGAGCACTGTCCTGGCAGTGAGCCTTGCATATGACAAAATTTGCATTGGATATCAAACAAACAACTCAACCGAGACGGTAAACACACTAATTGAACAAAACGTTCCGGTGACACAGGTGGAAGAACTCGTGCATGGCGGAATTGATCCAATCCTATGTGGAACGGAGCTAGGATCACCATTAGTGCTTGATGACTGTTCACTAGAGGGTCTAATCCTAGGCAATCCCAAATGTGATCTCTATTTGAATGGCAGAGAATGGTCATACATAGTAGAGAGGCCAAAAGAGATGGAAGGAGTTTGCTATCCAGGATCAATTGAGAACCAGGAAGAACTGAGATCTCTGTTTTCTTCCATCAAAAAATACGAAAGAGTGAAGATGTTTGATTTCACCAAATGGAATGTCACATACACTGGAACCAGCAAGGCCTGCAATGATACATCAAACCAAGGCTCATTCTATAGGAGTATGAGATGGTTGACCTTAAAATCGGAACAATTCCCAGTCCAGACAGATGAGTACAAGAACACCAGAGATTCAGATATTGTATTCACCTGGGCCATTCACCATCCACCAACATCTGATGAACAAGTAAAATTGTACAAAAATCCTGATACCCTTTCCTCAGTCACCACTGATGAGATCAATAGGAGCTTCAAACCTAATATAGGACCAAGGCCACTCGTGAGGGGCCAACAGGGAAGGATGGATTATTACTGGGCAGTCCTCAAACCTGGACAAACTGTCAAAATACAAACCAATGGCAATCTTATTGCACCGGAATATGGTCACTTAATAACAGGAAAGTCACATGGGAGGATACTCAAGAATAATTTGCCCGTAGGGCAATGCGTGACCGAGTGTCAATTGAATGAGGGTGTGATGAATACAAGCAAACCTTTCCAAAACACTAGCAAGCACTATATTGGGAAATGCCCCAAATACATACCATCAGGAAGTCTAAAATTGGCAATAGGACTCAGAAACGTCCCACAAGCTCAAGATCGGGGGCTCTTTGGAGCAATTGCAGGCTTCATAGAAGGTGGGTGGCCAGGGTTAGTGGCTGGTTGGTATGGGTTTCAACATCAAAATGCGGAGGGGACAGGCATAGCTGCAGACAGGGACAGCACTCAGAAGGCAATAGACAATATGCAGAACAAACTCAACAATGTCATCGACAAAATGAACAAACAATTTGAAGTGGTGAACCATGAATTTTCAGAAGTGGAAAGCAGAATAAACATGATTAACTCCAAAATTGATGACCAAGTAACTGACATATGGGCATACAATGCAGAAATGCTTGTTCTATTGGAAAATCAGAAGACATTAGATGGGCATGATGCTAATGTGAGGAATCTACATGATAGAGTCAGAAGGGTTCTGAGGGAAAATGCAATCGACACAGGAGATGGTTGCTTTGAAATTCTACATAGATGTGACAACAATTGCATGGACACAATAAGAAACGGGACATACGACCACAAAGAGTATGAGGAAGAAAGCAAAATCGAAAGACAGAAAATCAATGGTGTGAAACTTGAGGAGAATTCGACATATAAAATTCTGAGCATCTACAGCAGTGTTGCCTCAAGCTTAGTTCTACTGCTCATGATTATTGGGGGTTTCATTTTCGGGTGTCAAAATGGAAATGTTCGTTGTACTTTCTGTATTTAA
>A_/_H12N4|MH502706|A/ruddy_turnstone/New_Jersey/UGAI14-1639/2014
ATGGAAAAATTCATCTTCTTGAGCACTGTCCTGGCAGTGAGCCTTGCATATGACAAAATTTGCATTGGATATCAAACAAACAACTCAACCGAGACGGTAAACACACTAATTGAACAAAACGTTCCGGTGACACAGGTGGAAGAACTCGTGCATGGCGGAATTGATCCAATCCTATGTGGAACGGAGCTAGGATCACCATTAGTGCTTGATGACTGTTCACTAGAGGGTCTAATCCTAGGCAATCCCAAATGTGATCTCTATTTGAATGGCAGAGAATGGTCATACATAGTAGAGAGGCCAAAAGAGATGGAAGGAGTTTGCTATCCAGGATCAATTGAGAACCAGGAAGAACTGAGATCTCTGTTTTCTTCCATCAAAAAATACGAAAGAGTGAAGATGTTTGATTTCACCAAATGGAATGTCACATACACTGGAACCAGCAAGGCCTGCAATGATACATCAAACCAAGGCTCATTCTATAGGAGTATGAGATGGTTGACCTTAAAATCGGGACAATTCCCAGTCCAGACAGATGAGTACAAGAACACCAGAGATTCAGATATTGTATTCACCTGGGCCATTCACCATCCACCAACATCTGATGAACAAGTAAAATTGTACAAAAATCCTGATACCCTTTCCTCAGTCACCACTGATGAGATCAATAGGAGCTTCAAACCTAATATAGGACCAAGGCCACTCGTGAGGGGCCAACAGGGAAGGATGGATTATTACTGGGCAGTCCTTAAACCTGGACAAACTGTCAAAATACAAACCAATGGCAATCTTATTGCACCGGAATATGGTCACTTAATAACAGGAAAATCACATGGGAGGATACTCAAGAATAATTTGCCCGTAGGGCAATGTGTGACTGAGTGTCAATTGAATGAGGGTGTGATGAATACAAGCAAACCTTTCCAAAACACTAGCAAGCACTATATTGGGAAATGCCCCAAATACATACCATCAGGAAGTCTAAAATTGGCAATAGGACTCAGAAACGTCCCACAAGCTCAAGATCGGGGGCTCTTTGGAGCAATTGCAGGCTTCATAGAAGGTGGATGGCCAGGGTTAGTGGCTGGTTGGTATGGGTTTCAACATCAAAATGCGGAGGGGACAGGCATAGCTGCAGACAGGGACAGCACTCAGAAGGCAATAGACAATATGCAGAACAAACTCAACAATGTCATCGACAAAATGAACAAACAATTTGAAGTGGTGAACCATGAATTTTCAGAAGTGGAAAGCAGAATAAACATGATTAACTCCAAAATTGATGGCCAAGTAACTGACATATGGGCATACAATGCAGAACTGCTTGTTCTATTGGAAAATCAGAAGACATTAGATGAGCATGATGCTAATGTGAGGAATCTACATGATAGAGTCAGAAGGGTTCTGAGGGAAAATGCAATCGACACAGGAGATGGTTGCTTTGAAATTCTACATAGATGTGACAACAATTGCATGGACACAATAAGAAACGGGACATACGACCACAAAGAGTATGAGGAAGAAAGCAAAATCGAAAGACAGAAAATCAATGGTGTGAAACTTGAGGAGAATTCGACATATAAAATTCTGAGCATCTACAGCAGTGTTGCCTCAAGCTTAGTTCTACTGCTCATGATTATTGGGGGTTTCATTTTCGGGTGTCAAAATGGAAATGTTCGTTGTACTTTCTGTATTTAA
>A_/_H12N4|MH502680|A/ruddy_turnstone/New_Jersey/UGAI14-1537/2014
ATGGAAAAATTCATCTTCTTGAGCACTGTCCTGGCAGTGAGCCTTGCATATGACAAAATTTGCATTGGATATCAAACAAACAACTCAACCGAGACGGTAAACACACTAATTGAACAAAACGTTCCGGTGACACAGGTGGAAGAACTCGTGCATGGCGGAATTGATCCAATCCTATGTGGAACGGAGCTAGGATCACCATTAGTGCTTGATGACTGTTCACTAGAGGGTCTAATCCTAGGCAATCCCAAATGTGATCTCTATTTGAATGGCAGAGAATGGTCATACATAGTAGAGAGGCCAAAAGAGATGGAAGGAGTTTGCTATCCAGGATCAATTGAGAACCAGGAAGAACTGAGATCTCTGTTTTCTTCCATCAAAAAATACGAAAGAGTGAAGATGTTTGATTTCACCAAATGGAATGTCACATACACTGGAACCAGCAAGGCCTGCAATGATACATCAAACCAAGGCTCATTCTATAGGAGTATGAGATGGTTGACCTTAAAATCGGGACAATTCCCAGTCCAGACAGATGAGTACAAGAACACCAGAGATTCAGATATTGTATTCACCTGGGCCATTCACCATCCACCAACATCTGATGAACAAGTAAAATTGTACAAAAATCCTGATACCCTTTCCTCAGTCACCACTGATGAGATCAATAGGAGCTTCAAACCTAATATAGGACCAAGGCCACTCGTGAGGGGCCAACAGGGAAGGATGGATTATTACTGGGCAGTCCTTAAACCTGGACAAACTGTCAAAATACAAACCAATGGCAATCTTATTGCACCGGAATATGGTCACTTAATAACAGGAAAATCACATGGGAGGATACTCAAGAATAATTTGCCCGTAGGGCAATGTGTGACTGAGTGTCAATTGAATGAGGGTGTGATGAATACAAGCAAACCTTTCCAAAACACTAGCAAGCACTATATTGGGAAATGCCCCAAATACATACCATCAGGAAGTCTAAAATTGGCAATAGGACTCAGAAACGTCCCACAAGCTCAAGATCGGGGGCTCTTTGGAGCAATTGCAGGCTTCATAGAAGGTGGATGGCCAGGGTTAGTGGCTGGTTGGTATGGGTTTCAACATCAAAATGCGGAGGGGACAGGCATAGCTGCAGACAGGGACAGCACTCAGAAGGCAATAGACAATATGCAGAACAAACTCAACAATGTCATCGACAAAATGAACAAACAATTTGAAGTGGTGAACCATGAATTTTCAGAAGTGGAAAGCAGAATAAACATGATTAACTCCAAAATTGATGACCAAGTAACTGACATATGGGCATACAATGCAGAACTGCTTGTTCTATTGGAAAATCAGAAGACATTAGATAAGCATGATGCTAATGTGAGGAATCTACATGATAGAGTCAGAAGGGTTCTGAGGGAAAATGCAATCGACACAGGAGATGGTTGCTTTGAAATTCTACATAGATGTGACAACAATTGCATGGACACAATAAGAAACGGGACATACGACCACAAAGAGTATGAGGAAGAAAGCAAAATCGAAAGACAGAAAATCAATGGTGTGAAACTTGAGGAGAATTCGACATATAAAATTCTGAGCATCTACAGCAGTGTTGCCTCAAGCTTAGTTCTACTGCTCATGATTATTGGGGGTTTCATTTTCGGGTGTCAAAATGGAAATGTTCGTTGTACTTTCTGTATTTAA
>A_/_H12N4|MH502648|A/ruddy_turnstone/New_Jersey/UGAI14-1347/2014
ATGGAAAAATTCATCTTCTTGAGCACTGTCCTGGCAGTGAGCCTTGCATATGACAAAATTTGCATTGGATATCAAACAAACAACTCAACCGAGACGGTAAACACACTAATTGAACAAAACGTTCCGGTGACACAGGTGGAAGAACTCGTGCATGGCGGAATTGATCCAATCCTATGTGGAACGGAGCTAGGATCACCATTAGTGCTTGATGACTGTTCACTAGAGGGTCTAATCCTAAGCAATCCCAAATGTGATCTCTATTTGAATGGCAGAGAATGGTCATACATAGTAGAGAGGCCAAAAGAGATGGAAGGAGTTTGCTATCCAGGATCAATTGAGAACCAGGAAGAACTGAGATCTCTGTTTTCTTCCATCAAAAAATACGAAAGAGTGAAGATGTTTGATTTCACCAAATGGAATGTCACATACACTGGAACCAGCAAGGCCTGCAATGATACATCAAACCAAGGCTCATTCTATAGGAGTATGAGATGGTTGACCTTAAAATCGGGACAATTCCCAGTCCAGACAGATGAGTACAAGAACACCAGAGATTCAGATATTGTATTCACCTGGGCCATTCACCATCCACCAACATCTGATGAACAAGTAAAATTGTACAAAAATCCTGATACCCTTTCCTCAGTCACCACTGATGAGATCAATAGGAGCTTCAAACCTAATATAGGACCAAGGCCACTCGTGAGGGGCCAACAGGGAAGGATGGATTATTACTGGGCAGTCCTTAAACCTGGACAAACTGTCAAAATACAAACCAATGGCAATCTTATTGCACCGGAATATGGTCACTTAATAACAGGAAAATCACATGGGAGGATACTCAAGAATAATTTGCCCGTAGGGCAATGTGTGACTGAGTGTCAATTGAATGAGGGTGTGATGAATACAAGCAAACCTTTCCAAAACACTAGCAAGCACTATATTGGGAAATGCCCCAAATACATACCATCAGGAAGTCTAAAATTGGCAATAGGACTCAGAAACGTCCCACAAGCTCAAGATCGGGGGCTCTTTGGAGCAATTGCAGGCTTCATAGAAGGTGGATGGCCAGGGTTAGTGGCTGGTTGGTATGGGTTTCAACATCAAAATGCGGAGGGGACAGGCATAGCTGCAGACAGGGACAGCACTCAGAAGGCAATAGACAATATGCAGAACAAACTCAACAATGTCATCGACAAAATGAACAAACAATTTGAAGTGGTGAACCATGAATTTTCAGAAGTGGAAAGCAGAATAAACATGATTAACTCCAAAATTGATGACCAAGTAACTGACATATGGGCATACAATGCAGAACTGCTTGTTCTATTGGAAAATCAGAAGACATTAGATGAGCATGATGCTAATGTGAGGAATCTACATGATAGAGTCAGAAGGGTTCTGAGGGAAAATGCAATCGACACAGGAGATGGTTGCTTTGAAATTCTACATAGATGTGACAACAATTGCATGGACACAATAAGAAACGGGACATACGACCACAAAGAGTATGAGGAAGAAAGCAAAATCGAAAGACAGAAAATCAATGGTGTGAAACTTGAGGAGAATTCGACATATAAAATTCTGAGCATCTACAGCAGTGTTGCCTCAAGCTTAGTTCTACTGCTCATGATTATTGGGGGTTTCATTTTCGGGTGTCAAAATGGAAATGTTCGTTGTACTTTCTGTATTTAA
>A_/_H12N4|MH502640|A/ruddy_turnstone/New_Jersey/UGAI14-1339/2014
ATGGAAAAATTCATCTTCTTGAGCACTGTCCTGGCAGTGAGCCTTGCATATGACAAAATTTGCATTGGATATCAAACAAACAACTCAACCGAGACGGTAAACACACTAATTGAACAAAACGTTCCGGTGACACAGGTGGAAGAACTCGTGCATGGCGGAATTGATCCAATCCTATGTGGAACGGAGCTAGGATCACCATTAGTGCTTGATGACTGTTCACTAGAGGGTCTAATCCTAGGCAATCCCAAATGTGATCTCTATTTGAATGGCAGAGAATGGTCATACATAGTAGAGAGGCCAAAAGAGATGGAAGGAGTTTGCTATCCAGGATCAATTGAGAACCAGGAAGAACTGAGATCTCTGTTTTCTTCCATCAAAAAATACGAAAGAGTGAAGATGTTTGATTTCACCAAATGGAATGTCACATACACTGGAACCAGCAAGGCCTGCAATGATACATCAAACCAAGGCTCATTCTATAGGAGTATGAGATGGTTGACCTTAAAATCGGGACAATTCCCAGTCCAGACAGATGAGTACAAGAACACCAGAGATTCAGATATTGTATTCACCTGGGCCATTCACCATCCACCAACATCTGATGAACAAGTAAAATTGTACAAAAATCCTGATACCCTTTCCTCAGTCACCACTGATGAGATCAATAGGAGCTTCAAACCTAATATAGGACCAAGGCCACTCGTGAGGGGCCAACAGGGAAGGATGGATTATTACTGGGCAGTCCTTAAACCTGGACAAACTGTCAAAATACAAACCAATGGCAATCTTATTGCACCGGAATATGGTCACTTAATAACAGGAAAATCACATGGGAGGATACTCAAGAATAATTTGCCCGTAGGGCAATGTGTGACTGAGTGTCAATTGAATGAGGGTGTGATGAATACAAGCAAACCTTTCCAAAACACTAGCAAGCACTATATTGGGAAATGCCCCAAATACATACCATCAGGAAGTCTAAAATTGGCAATAGGACTCAGAAACGTCCCACAAGCTCAAGATCGGGGGCTCTTTGGAGCAATTGCAGGCTTCATAGAAGGTGGATGGCCAGGGTTAGTGGCTGGTTGGTATGGGTTTCAACATCAAAATGCGGAGGGGACAGGCATAGCTGCAGACAGGGACAGCACTCAGAAGGCAATAGACAATATGCAGAACAAACTCAACAATGTCATCGACAAAATGAACAAACAATTTGAAGTGGTGAACCATGAATTTTCAGAAGTGGAACGCAGAATAAACATGATTAACTCCAAAATTGATGACCAAGTAACTGACATATGGGCATACAATGCAGAACTGCTTGTTCTATTGGAAAATCAGAAGACATTAGATGAGCATGATGCTAATGTGAGGAATCTACATGATAGAGTCAGAAGGGTTCTGAGGGAAAATGCAATCGACACAGGAGATGGTTGCTTTGAAATTCTACATAGATGTGACAACAATTGCATGGACACAATAAGAAACGGGACATACGACCACAAAGAGTATGAGGAAGAAAGCAAAATCGAAAGACAGAAAATCAATGGTGTGAAACTTGAGGAGAATTCGACATATAAAATTCTGAGCATCTACAGCAGTGTTGCCTCAAGCTTAGTTCTACTGCTCATGATTATTGGGGGTTTCATTTTCGGGTGTCAAAATGGAAATGTTCGTTGTACTTTCTGTATTTAA
>A_/_H12N4|MH502624|A/ruddy_turnstone/New_Jersey/UGAI14-1172/2014
ATGGAAAAATTCATCTTCTTGAGCACTGTCCTGGCAGTGAGCCTTGCATATGACAAAATTTGCATTGGATATCAAACAAACAACTCAACCGAGACGGTAAACACACTAATTGAACAAAACGTTCCGGTGACACAGGTGGAAGAACTCGTGCATGGCGGAATTGATCCAATCCTATGTGGAACGGAGCTAGGATCACCATTAGTGCTTGATGACTGTTCACTAGAGGGTCTAATCCTAGGCAATCCCAAATGTGATCTCTATTTGAATGGCAGAGAATGGTCATACATAGTAGAGAGGCCAAAAGAGATGGAAGGAGTTTGCTATCCAGGATCAATTGAGAACCAGGAAGAACTGAGATCTCTGTTTTCTTCCATCAAAAAATACGAAAGAGTGAAGATGTTTGATTTCACCAAATGGAATGTCACATACACTGGAACCAGCAAGGCCTGCAATGATACATCAAACCAAGGCTCATTCTATAGGAGTATGAGATGGTTGACCTTAAAATCGGGACAATTCCCAGTCCAGACAGACGAGTACAAGAACACCAGAGATTCAGATATTGTATTCACCTGGGCCATTCACCATCCACCAACATCTGATGAACAAGTAAAATTGTACAAAAATCCTGATACCCTTTCCTCAGTCACCACTGATGAGATCAATAGGAGCTTCAAACCTAATCTAGGACCAAGGCCACTCGTGAGGGGCCAACAGGGAAGGATGGATTATTACTGGGCAGTCCTTAAACCTGGACAAACTGTCAAAATACAAACCAATGGCAATCTTATTGCACCGGAATATGGTCACTTAATAACAGGAAAATCACATGGGAGGATACTCAAGAATAATTTGCCCGTAGGGCAATGTGTGACTGAGTGTCAATTGAATGAGGGTGTGATGAATACAAGCAAACCTTTCCAAAACACTAGCAAGCACTATATTGGGAAATGCCCCAAATACATACCATCAGGAAGTCTAAAATTGGCAATAGGACTCAGAAACGTCCCACAAGCTCAAGATCGGGGGCTCTTTGGAGCAATTGCAGGCTTCATAGAAGGTGGATGGCCAGGGTTAGTGGCTGGTTGGTATGGGTTTCAACATCAAAATGCGGAGGGGACAGGCATAGCTGCAGACAGGGACAGCACTCAGAAGGCAATAGACAATATGCAGAACAAACTCAACAATGTCATCGACAAAATGAACGAACAATTTGAAGTGGTGAACCATGAATTTTCAGAAGTGGAAAGCAGAATAAACATGATTAACTCCAAAATTGATGACCAAGTAACTGACATATGGGCATACAATGCAGAACTGCTTGTTCTATTGGAAAATCAGAAGACATTAGATGAGCATGATGCTAATGTGAGGAATCTACATGATAGAGTCAGAAGGGTTCTGAGGGAAAATGCAATCGACACAGGAGATGGTTGCTTTGAAATTCTACATAGATGTGACAACAATTGCATGGACACAATAAGAAACGGGACATACGACCACAAAGAGTATGAGGAAGAAAGCAAAATCGAAAGACAGAAAATCAATGGTGTGAAACTTGAGGAGAATTCGACATATAAAATTCTGAGCATCTACAGCAGTGTTGCCTCAAGCTTAGTTCTACTGCTCATGATTATTGGGGGTTTCATTTTCGGGTGTCAAAATGGAAATGTTCGTTGTACTTTCTGTATTTAA
>A_/_H12N3|MH501889|A/ruddy_turnstone/New_Jersey/AI12-3081/2012
ATGGAAAAATTCATCTTTTTGAGCACTGTCCTGGCAGTAAGCCTTGCATATGACAGAATTTGCATTGGATATCAAACAAACAACTCGACTGAAACGGTGAACACACTAATTGAACAAAACGTTCCAGTGACACAAGTGGAAGAACTCGTGCATGGCGGAATTGATCCAATCCTATGTGGAACAGAACTAGGATCACCATTAGTGCTTGATGACTGTTCATTAGAGGGTCTAATCCTAGGCAATCCCAAATGTGACCTCTATTTGAATGGAAGAGAATGGTCATACATAGTAGAGAGGCCAAAAGAGATGGAAGGAGTTTGCTACCCAGGATCAATTGAGAACCAGGAAGAGCTGAGATCTCTGTTTTCTTCCATCAAAAAGTACGAAAGAGTGAAGATGTTTGATTTCACCAAATGGAATGTCACATACACTGGAACCAGCAAGGCCTGCAATGATACATCAAACCAAGGCTCATTCTATAGGAGTATGAGATGGTTGACCTTAAAATCGGAACGATTCCCAGTCCAAACTGATGAGTACAAGAACACCAGAGACTCAGATATTGTATTCACTTGGGCCATTCACCATCCACCAACATCTGATGAACAAGTAAAATTATACAAGAATCCTGATACCCTTTCCTCAGTCACCACTGATGAGATCAATAGGAGCTTCAAACCTAATATAGGGCCAAGGCCACTCGTGAGGGGTCAACAGGGGAGGATGGATTATTACTGGGCAGTCCTTAAACCTGGACAAACTGTCAAAATACAAACCAATGGTAATCTTATTGCACCTGAGTATGGTCACTTAATAACAGGGAAATCACATGGCAGGATACTCAAGAATAATTTGCCCATAGGACAATGTGTAACTGAGTGCCAATTGAACGAGGGTGTGATGAATACAAGCAAACCTTTCCAGAACACTAGTAAGCACTATATCGGGAAATGCCCCAAGTACATACCATCAGGAAGTCTAAAATTGGCAATAGGACTCAGAAATGTCCCACAAGCTCAAGATCGGGGGCTCTTTGGAGCAATTGCAGGCTTCATAGAAGGCGGGTGGCCAGGGTTAGTGGCTGGTTGGTATGGGTTTCAGCATCAAAATGCGGAGGGGACAGGCATAGCTGCAGACAGAGACAGCACTCAGAAGGCAATAGACAATATGCAAAACAAACTCAACAATGTCATCGACAAAATGAGCAAACAGTTTGAAGTGGTGAACCATGAATTTTCAGAAGTGGAAAGCAGAATAAACATGATTAACTCCAAAATTGATGATCAGATAACTGACATATGGGCATACAATGCTGAACTGCTTGTTCTATTGGAGAATCAGAAGACATTAGATGAGCATGATGCTAATGTAAGGAATCTGCATGATAGGGTCAGAAGAGTTCTGAAGGAAAATGCAATCGACACAGGAGATGGTTGCTTTGAAATTCTACATAAATGTGATAACAATTGCATGGACACAATCAGAAACGGGACATACAACCACAAAGAGTATGAGGAAGAAAGCAAAATCGAACGACAGAAAATCAATGGTGTGAAACTTGAGGAGAATTCGACATATAAAATTCTGAGCATCTACAGCAGTGTTGCCTCAAGCTTAGTTCTACTGCTCATGATTATTGGGGGTTTCATTTTCGGGTGTCAAAATGGAAATGTTCGTTGTACTTTCTGTATTTAA
>A_/_H12N3|MH501873|A/ruddy_turnstone/New_Jersey/AI12-2979/2012
ATGGAAAAATTCATCTTTTTGAGCACTGTCCTGGCAGTAAGCCTTGCATATGACAGAATTTGCATTGGATATCAAACAAACAACTCGACTGAAACGGTGAACACACTAATTGAACAAAACGTTCCAGTGACACAAGTGGAAGAACTCGTGCATGGCGGAATTGATCCAATCCTATGTGGAACAGAACTAGGATCACCATTAGTGCTTGATGACTGTTCATTAGAGGGTCTAATCCTAGGCAATCCCAAATGTGACCTCTATTTGAATGGAAGAGAATGGTCATACATAGTAGAGAGGCCAAAAGAGATGGAAGGAGTTTGCTACCCAGGATCAATTGAGAACCAGGAAGAGCTGAGATCTCTGTTTTCTTCCATCAAAAAGTACGAAAGAGTGAAGATGTTTGATTTCACCAAATGGAATGTCACATACACTGGAACCAGCAAGGCCTGCAATGATACATCAAACCAAGGCTCATTCTATAGGAGTATGAGATGGTTGACCTTAAAATCGGAACGATTCCCAGTCCAAACTGATGAGTACAAGAACACCAGAGACTCAGATATTTTATTCACTTGGGCCATTCACCATCCACCAACATCTGATGAACAAGTAAAATTATACAAGAATCCTGATACCCTTTCCTCAGTCACCACTGATGAGATCAATAGGAGCTTCAAACCTAATATAGGGCCAAGGCCACTCGTGAGGGGTCAACAGGGGAGGATGGATTATTACTGGGCAGTCCTTAAACCTGGACAAACTGTCAAAATACAAACCAATGGTAATCTTATTGCACCTGAGTATGGTCACTTAATAACAGGGAAATCACATGGCAGGATACTCAAGAATAATTTGCCCATAGGACAATGTGTAACTGAGTGCCAATTGAACGAGGGTGTGATGAATACAAGCAAACCTTTCCAGAACACTAGTAAGCACTATATCGGGAAATGCCCCAAGTACATACCATCAGGAAGTCTAAAATTGGCAATAGGACTCAGAAATGTCCCACAAGCTCAAGATCGGGGGCTCTTTGGAGCAATTGCAGGCTTCATAGAAGGCGGGTGGCCAGGGTTAGTGGCTGGTTGGTATGGGTTTCAGCATCAAAATGCGGAGGGGACAGGCATAGCTGCAGACAGAGACAGCACTCAGAAGGCAATAGACAATATGCAAAACAAACTCAACAATGTCATCGACAAAATGAACAAACAGTTTGAAGTGGTGAACCATGAATTTTCAGAAGTGGAAAGCAGAATAAATATGATTAACTCCAAAATTGATGATCAGATAACTGACATATGGGCATACAATGCTGAACTGCTTGTTCTATTGGAGAATCAGAAGACATTAGATGAGCATGATGCTAATGTAAGGAATCTGCATGATAGGGTCAGAAGAGTTCTGAAGGAAAATGCAATCGACACAGGAGATGGTTGCTTTGAAATTCTACATAAATGTGATAACAATTGCATGGACACAATCAGAAACGGGACATACAACCACAAAGAGTATGAGGAAGAAAGCAAAATCGAACGACAGAAAATCAATGGTGTGAAACTTGAGGAGAATTCGACATATAAAATTCTGAGCATCTACAGCAGTGTTGCCTCAAGCTTAGTTCTACTGCTCATGATTATTGGGGGTTTCATTTTCGGGTGTCAAAATGGAAATGTTCGTTGTACTTTCTGTATTTAA
>A_/_H12N3|MH501865|A/ruddy_turnstone/New_Jersey/AI12-2951/2012
ATGGAAAAATTCATCTTTTTGAGCACTGTCCTGGCAGTAAGCCTTGCATATGACAGAATTTGCATTGGATATCAAACAAACAACTCGACTGAAACGGTGAACACACTAATTGAACAAAACGTTCCAGTGACACAAGTGGAAGAACTCGTGCATGGCGGAATTGATCCAATCCTATGTGGAACAGAACTAGGATCACCATTAGTGCTTGATGACTGTTCATTAGAGGGTCTAATCCTAGGCAATCCCAAATGTGACCTCTATTTGAATGGAAGAGAATGGTCATACATAGTAGAGAGGCCAAAAGAGATGGAAGGAGTTTGCTACCCAGGATCAATTGAGAACCAGGAAGAGCTGAGATCTCTGTTTTCTTCCATCAAAAAGTACGAAAGAGTGAAGATGTTTGATTTCACCAAATGGAATGTCACATACACTGGAACCAGCAAGGCCTGCAATGATACATCAAACCAAGGCTCATTCTATAGGAGTATGAGATGGTTGACCTTAAAATCGGAACGATTCCCAGTCCAAACTGATGAGTACAAGAACACCAGAGACTCAGATATTGTATTCACTTGGGCCATTCACCATCCACCAACATCTGATGAACAAGTAAAATTATACAAGAATCCTGATACCCTTTCCTCAGTCACCACTGATGAGATCAATAGGAGCTTCAAACCTAATATAGGGCCAAGGCCACTCGTGAGGGGTCAACAGGGGAGGATGGATTATTACTGGGCAGTCCTTAAACCTGGACAAACTGTCAAAATACAAACCAATGGTAATCTTATTGCACCTGAGTATGGTCACTTAATAACAGGGAAATCACATGGCAGGATACTCAAGAATAATTTGCCCATAGGACAATGTGTAACTGAGTGCCAATTGAACGAGGGTGTGATGAATACAAGCAAACCTTTCCAGAACACTAGTAAGCAATATATCGGGAAATGCCCCAAGTACATACCATCAGGAAGTCTAAAATTGGCAATAGGACTCAGAAATGTCCCACAAGCTCAAGATCGGGGGCTCTTTGGAGCAATTGCAGGCTTCATAGAAGGCGGGTGGCCAGGGTTAGTGGCTGGTTGGTATGGGTTTCAGCATCAAAATGCGGAGGGGACAGGCATAGCTGCAGACAGAGACAGCACTCAGAAGGCAATAGACAATATGCAAAACAAACTCAACAATGTCATCGACAAAATGAACAAACAGTTTGAAGTGGTGAACCATGAATTTTCAGAAGTGGAAAGCAGAATAAACATGATTAACTCCAAAATTGATGATCAGATAACTGACATATGGGCATACAATGCTGAACTGCTTGTTCTATTGGAGAATCAGAAGACATTAGATGAGCATGATGCTAATGTAAGGAATCTGCATGATAGGGTCAGAAGAGTTCTGAAGGAAAATGCAATCGACACAGGAGATGGTTGCTTTGAAATTCTACATAAATGTGATAACAATTGCATGGACACAATCAGAAACGGGACATACAACCACAAAGAGTATGAGGAAGAAAGCAAAATCGAACGACAGAAAATCAATGGTGTGAAACTTGAGGAGAATTCGACATATAAAATTCTGAGCATCTACAGCAGTGTTGCCTCAAGCTTAGTTCTACTGCTCATGATTATTGGGGGTTTCATTTTCGGGTGTCAAAATGGAAATGTTCGTTGTACTTTCTGTATTTAA
>A_/_H12N1|MH501857|A/ruddy_turnstone/New_Jersey/AI12-2884/2012
ATGGAAAAATTCATCTGTTTGAGCACTGTCCTGGCAGTGAGCCTTGCATATGACAAAATTTGCATTGGATACCAAACAAACAACTCAACTGAAACGGTAAACACACTAATTGAACAAAACGTTCCAGTAACACAGGTGGAAGAACTCGTGCATGGCGGAATTGATCCAATCCTATGTGGAACGGAATTAGGATCACCGTTAGTGCTTGATGACTGTTCACTAGAGGGTCTAATCCTAGGCAATCCCAAATGTGATCTCTATTTGAATGGCAGAGAATGGTCATACATAGTAGAGAGGCCAAAAGAGATGGAAGGTGTTTGCTACCCAGGATCAATTGAAAACCAGGAAGAGCTAAGATCTCTGTTTTCTTCTATCAAAAAATACGAAAGAGTGAAGATGTTTGATTTCACCAAATGGAATGTCACATACACTGGAACCAGCAAGGCCTGCAATGATACATCAAACCAAGGCTCATTCTATAGGAGTATGAGATGGTTGACCTTAAAATCGGGACAATTCCCAGTCCAGACAGATGAGTACAAGAACACCAGAGACTCAGACATTGTGTTCACCTGGGCCATTCACCATCCACCAACATCTGATGAACAAGTAAAATTATACAAAAATCCTGATACCCTTTCCTCAGTCACCACTGATGAGATCAATAGGAGCTTCAAGCCTAATATAGGGCCAAGGCCACTCGTGAGGGGCCAACAGGGGAGAATGGATTATTACTGGGCAGTCCTTAAACCTGGACAAACTGTCAAAATACAAACCAATGGCAACCTTATTGCCCCTGAATATGGTCACTTAATAACAGGAAAATCACATGGAAGGATACTCAAGAATAATTTGCCCACAGGGCAATGTGTGACTGAGTGTCAATTGAACGAGGGTGTGATGAATACAAGCAAACCTTTCCAAAACACTAGTAAGCACTATATTGGGAAATGCCCCAAATACATACCATCAGGAAGTCTAAAATTGGCAATAGGACTCAGAAACGTCCCACAAGCTCAAGATCGAGGGCTCTTTGGAGCAATTGCAGGCTTCATAGAAGGCGGATGGCCAGGGTTAGTGGCTGGTTGGTACGGGTTCCAGCATCAAAATGCGGAGGGGACAGGCATAGCTGCAGACAGGGACAGCACTCAGAAGGCAATCGACAATATGCAAAACAAACTCAACAATGTCATCGACAAAATGAACAAACAATTTGAAGTGGTGAACCATGAATTTTCAGAAGTGGAGAGCAGAATAAACATGATTAACTCCAAAATTGATGACCAGATAACTGACATATGGGCATACAATGCAGAACTGCTTGTTCTATTGGAGAATCAGAAGACATTAGATGAGCATGATGCTAATGTAAGGAATCTACATGATAGAGTCAGAAGGGTTCTGAGGGAAAATGCAATCGACACAGGAGATGGTTGCTTTGAAATTCTACATAAATGTGACAACAATTGCATGGACACAATCAGAAACGGGACATACGATCACAAAGAGTATGAGGAAGAAAGCAAAATCGAACGACAGAAAATCAATGGTGTGAAACTTGAGGAGAATTCGACATATAAAATTCTGAGCATCTACAGCAGTGTTGCCTCAAGCTTAGTTCTACTGCTCATGATTATTGGGGGTTTCATTTTCGGGTGTCAAAATGGAAATGTTCGTTGTACTTTCTGTATTTAA
>A_/_H12N1|MH501849|A/ruddy_turnstone/New_Jersey/AI12-2873/2012
ATGGAAAAATTCATCTGTTTGAGCACTGTCCTGGCAGTGAGCCTTGCATATGACAAAATTTGCATTGGATACCAAACAAACAACTCAACTGAAACGGTAAACACACTAATTGAACAAAACGTTCCAGTAACACAGGTGGAAGAACTCGTGCATGGCGGAATTGATCCAATCCTATGTGGAACGGAATTAGGATCACCGTTAGTGCTTGATGACTGTTCACTAGAGGGTCTAATCCTAGGCAATCCCAAATGTGATCTCTATTTGAATGGCAGAGAATGGTCATACATAGTAGAGAGGCCAAAAGAGATGGAAGGTGTTTGCTACCCAGGATCAATTGAAAACCAGGAAGAGCTAAGATCTCTGTTTTCTTCTATCAAAAAATACGAAAGAGTGAAGATGTTTGATTTCACCAAATGGAATGTCACATACACTGGAACCAGCAAGGCCTGCAATGATACATCAAACCAAGGCTCATTCTATAGGAGTATGAGATGGTTGACCTTAAAATCGGGACAATTCCCAGTCCAGACAGATGAGTACAAGAACACCAGAGACTCAGACATTGTGTTCACCTGGGCCATTCACCATCCACCAACATCTGATGAACAAGTAAAATTATACAAAAATCCTGATACCCTTTCCTCAGTCACCACTGATGAGATCAATAGGAGCTTCAAGCCTAATATAGGGCCAAGGCCACTCGTGAGGGGCCAACAGGGGAGAATGGATTATTACTGGGCAGTCCTTAAACCTGGACAAACTGTCAAAATACAAACCAATGGCAACCTTATTGCCCCTGAATATGGTCACTTAATAACAGGAAAATCACATGGAAGGATACTCAAGAATAATTTGCCCACAGGGCAATGTGTGACTGGGTGTCAATTGAACGAGGGTGTGATGAATACAAGCAAACCTTTCCAAAACACTAGTAAGCACTATATTGGGAAATGCCCCAAATACATACCATCAGGAAGTCTAAAATTGGCAATAGGACTCAGAAACGTCCCACAAGCTCAAGATCGGGGGCTCTTTGGAGCAATTGCAGGCTTCATAGAAGGCGGATGGCCAGGGTTAGTGGCTGGTTGGTACGGGTTCCAGCATCAAAATGCGGAGGGGACAGGCATAGCTGCAGACAGGGACAGCACTCAGAAGGCAATCGACAATATGCAAAACAAACTCAACAATGTCATCGACAAAATGAACAAACAATTTGAAGTGGTGAACCATGAATTTTCAGAAGTGGAGAGCAGAATAAACATGATTAACTCCAAAATTGATGACCAGATAACTGACATATGGGCATACAATGCAGAACTGCTTGTTCTATTGGAGAATCAGAAGACATTAGATGAGCATGATGCTAATGTAAGGAATCTACATGATAGAGTCAGAAGGGTTCTGAGGGAAAATGCAATCGACACAGGAGATGGTTGCTTTGAAATTCTACATAAATGTGACAACAATTGCATGGACACAATCAGAAACGGGACATACGATCACAAAGAGTATGAGGAAGAAAGCAAAATCGAACGACAGAAAATCAATGGTGTGAAACTTGAGGAGAATTCGACATATAAAATTCTGAGCATCTACAGCAGTGTTGCCTCAAGCTTAGTTCTACTGCTCATGATTATTGGGGGTTTCATTTTCGGGTGTCAAAATGGAAATGTTCGTTGTACTTTCTGTATTTAA
>A_/_H12N8|MH501833|A/ruddy_turnstone/New_Jersey/AI12-2549/2012
ATGGAAAAATTCATCTGTTTGAGCACTGTCCTGGCAGTGAGCCTTGCATATGACAAAATTTGCATTGGATACCAAACAAACAACTCAACTGAAACGGTAAACACACTAATTGAACAAAACGTTCCAGTAACACAGGTGGAAGAACTCGTGCATGGCGGAATTGATCCAATCCTATGTGGAACGGAATTAGGATCACCGTTAGTGCTTGATGACTGTTCACTAGAGGGTCTAATCCTAGGCAATCCCAAATGTGATCTCTATTTGAATGGCAGAGAATGGTCATACATAGTAGAGAGGCCAAAAGAGATGGAAGGTGTTTGCTACCCAGGATCAATTGAAAACCAGGAAGAGCTAAGATCTCTGTTTTCTTCTATCAAAAAATACGAAAGAGTGAAGATGTTTGATTTCACCAAATGGAATGTCACATACACTGGAACCAGCAAGGCCTGCAATGATACATCAAACCAAGGCTCATTCTATAGGAGTATGAGATGGTTGACCTTAAAATCGGGACAATTCCCAGTCCAGACAGATGAGTACAAGAACACCAGAGACTCAGACATTGTGTTCACCTGGGCCATTCACCATCCACCAACATCTGATGAACAAGTAAAATTATACAAAAATCCTGATACCCTTTCCTCAGTCACCACTGATGAGATCAATAGGAGCTTCAAGCCTAATATAGGGCCAAGGCCACTCGTGAGGGGCCAACAGGGGAGAATGGATTATTACTGGGCAGTCCTTAAACCTGGACAAACTGTCAAAATACAAACCAATGGCAACCTTATTGCCCCTGAATATGGTCACTTAATAACAGGAAAATCACATGGAAGGATACTCAAGAATAATTTGCCCACAGGGCAATGTGTGACTGAGTGTCAATTGAACGAGGGTGTGATGAATACAAGCAAACCTTTCCAAAACACTAGTAAGCACTATATTGGGAAATGCCCCAAATACATACCATCAGGAAGTCTAAAATTGGCAATAGGACTCAGAAACGTCCCACAAGCTCAAGATCGGGGGCTCTTTGGAGCAATTGCAGGCTTCATAGAAGGCGGATGGCCAGGGTTAGTGGCTGGTTGGTACGGGTTCCAGCATCAAAATGCGGAGGGGACAGGCATAGCTGCAGACAGGGACAGCACTCAGAAGGCAATCGACAATATGCAAAACAAACTCAACAATGTCATCGACAAAATGAACAAACAATTTGAGGTGGTGAACCATGAATTTTCAGAAGTGGAGAGCAGAATAAACATGATTAACTCCAAAATTGATGACCAGATAACTGACATATGGGCATACAATGCAGAACTGCTTGTTCTATTGGAGAATCAGAAGACATTAGATGAGCATGATGCTAATGTAAGGAATCTACATGATAGAGTCAGAAGGGTTCTGAGGGAAAATGCAATCGACACAGGAGATGGTTGCTTTGAAATTCTACATAAATGTGACAACAATTGCATGGACACAATCAGAAACGGGACATACGATCACAAAGAGTATGAGGAAGAAAGCAAAATCGAACGACAGAAAATCAATGGTGTGAAACTTGAGGAGAATTCGACATATAAAATTCTGAGCATCTACAGCAGTGTTGCCTCAAGCTTAGTTCTACTGCTCATGATTATTGGGGGTTTCATTTTCGGGTGTCAAAATGGAAATGTTCGTTGTACTTTCTGTATTTAA
>A_/_H12N1|MH501817|A/ruddy_turnstone/New_Jersey/AI12-2543/2012
ATGGAAAAATTCATCTGTTTGAGCACTGTCCTGGCAGTGAGCCTTGCATATGACAAAATTTGCATTGGATACCAAACAAACAACTCAACTGAAACGGTAAACACACTAATTGAACAAAACGTTCCAGTAACACAGGTGGAAGAACTCGTGCATGGCGGAATTGATCCAATCCTATGTGGAACGGAATTAGGATCACCGTTAGTGCTTGATGACTGTTCACTAGAGGGTCTAATCCTAGGCAATCCCAAATGTGATCTCTATTTGAATGGCAGAGAATGGTCATACATAGTAGAGAGGCCAAAAGAGATGGAAGGTGTTTGCTACCCAGGATCAATTGAAAACCAGGAAGAGCTAAGATCTCTGTTTTCTTCTATCAAAAAATACGAAAGAGTGAAGATGTTTGATTTCACCAAATGGAATGTCACATACACTGGAACCAGCAAGGCCTGCAATGATACATCAAACCAAGGCTCATTCTATAGGAGTATGAGATGGTTGACCTTAAAATCGGGACAATTCCCAGTCCAGACAGATGAGTACAAGAACACCAGAGACTCAGACATTGTGTTCACCTGGGCCATTCACCATCCACCAACATCTGATGAACAAGTAAAATTATACAAAAATCCTGATACCCTTTCCTCAGTCACCACTGATGAGATCAATAGGAGCTTCAAGCCTAATATAGGGCCAAGGCCACTCGTGAGGGGCCAACAGGGGAGAATGGATTATTACTGGGCAGTCCTTAAACCTGGACAAACTGTCAAAATACAAACCAATGGCAACCTTATTGCCCCTGAATATGGTCACTTAATAACAGGAAAATCACATGGAAGGATACTCAAGAATAATTTGCCCACAGGGCAATGTGTGACTGAGTGTCAATTGAACGAGGGTGTGATGAATACAAGCAAACCTTTCCAAAACACTAGTAAGCACTATATTGGGAAATGCCCCAAATACATACCATCAGGAAGTCTAAAATTGGCAATAGGACTCAGAAACGTCCCACAAGCTCAAGATCGGGGGCTCTTTGGAGCAATTGCAGGCTTCATAGAAGGCGGATGGCCAGGGTTAGTGGCTGGTTGGTACGGGTTCCAGCATCAAAATGCGGAGGGGACAGGCATAGCTGCAGACAGGGACAGCACTCAGAAGGCAATCGACAATATGCAAAACAAACTCAACAATGTCATCGACAAAATGAACGAACAATTTGAAGTGGTGAACCATGAATTTTCAGAAGTGGAGAGCAGAATAAACATGATTAACTCCAAAATTGATGACCAGATAACTGACATATGGGCATACAATGCAGAACTGCTTGTTCTATTAGAGAATCAGAAGACATTAGATGAGCATGATGCTAATGTAAGGAATCTACATGATAGAGTCAGAAGGGTTCTGAGGGAAAATGCAATCGACACAGGAGATGGTTGCTTTGAAATTCTACATAAATGTGACAACAATTGCATGGACACAATCAGAAACGGGACATACGATCACAAAGAGTATGAGGAAGAAAGCAAAATCGAACGACAGAAAATCAATGGTGTGAAACTTGAGGAGAATTCGACATATAAAATTCTGAGCATCTACAGCAGTGTTGCCTCAAGCTTAGTTCTACTGCTCATGATTATTGGGGGTTTCATTTTCGGGTGTCAAAATGGAAATGTTCGTTGTACTTTCTGTATCTAA
>A_/_H12N3|MH501809|A/ruddy_turnstone/New_Jersey/AI12-2413/2012
ATGGAAAAATTCATCTTTTTGAGCACTGTCCTGGCAGTAAGCCTTGCATATGACAGAATTTGCATTGGATATCAAACAAACAACTCGACTGAAACGGTGAACACACTAATTGAACAAAACGTTCCAGTGACACAAGTGGAAGAACTCGTGCATGGCGGAATTGATCCAATCCTATGTGGAACAGAACTAGGATCACCATTAGTGCTTGATGACTGTTCATTAGAGGGTCTAATCCTAGGCAATCCCAAATGTGACCTCTATTTGAATGGAAGAGAATGGTCATACATAGTAGAGAGGCCAAAAGAGATGGAAGGAGTTTGCTACCCAGGATCAATTGAGAACCAGGAAGAGCTGAGATCTCTGTTTTCTTCCATCAAAAAGTACGAAAGAGTGAAGATGTTTGATTTCACCAAATGGAATGTCACATACACTGGAACCAGCAAGGCCTGCAATGATACATCAAACCAAGGCTCATTCTATAGGAGTATGAGATGGTTGACCTTAAAATCGGAACGATTCCCAGTCCAAACTGATGAGTACAAGAACACCAGAGACTCAGATATTGTATTCACTTGGGCCATTCACCATCCACCAACATCTGATGAACAAGTAAAATTATACAAGAATCCTGATACCCTTTCCTCAGTCACCACTGATGAGATCAATAGGAGCTTCAAACCTAATATAGGGCCAAGGCCACTCGTGAGGGGTCAACAGGGGAGGATGGATTATTACTGGGCAGTCCTTAAACCTGGACAAACTGTCAAAATACAAACCAATGGTAATCTTATTGCACCTGAGTATGGTCACTTAATAACAGGGAAATCACATGGCAGGATACTCAAGAATAATTTGCCCATAGGACAATGTGTAACTGAGTGCCAATTGAACGAGGGTGTGATGAATACAAGCAAACCTTTCCAGAACACTAGTAAGCACTATATCGGGAAATGCCCCAAGTACATACCATCAGGAAGTCTAAAATTGGCAATAGGACTCAGAAATGTCCCACAAGCTCAAGATCGGGGGCTCTTTGGAGCAATTGCAGGCTTCATAGAAGGCGGGTGGCCAGGGTTAGTGGCTGGTTGGTATGGGTTTCAGCATCAAAATGCGGAGGGGACAGGCATAGCTGCAGACAGAGACAGCACTCAGAAGGCAATAGACAATATGCAAAACAAACTCAACAATGTCATCGACAAAATGAACAGACAGTTTGAAGTGGTGAACCATGAATTTTCAGAAGTGGAAAGCAGAATAAACATGATTAACTCCAAAATTGATGATCAGATAACTGACATATGGGCATACAATGCTGAACTGCTTGTTCTATTGGAGAATCAGAAGACATTAGATGAGCATGATGCTAATGTAAGGAATCTGCATGATAGGGTCAGAAGAGTTCTGAAGGAAAATGCAATCGACACAGGAGATGGTTGCTTTGAAATTCTACATAAATGTGATAACAATTGCATGGACACAATCAGAAACGGGACATACAACCACAAAGAGTATGAGGAAGAAAGCAAAATCGAACGACAGAAAATCAATGGTGTGAAACTTGAGGAGAATTCGACATATAAAATTCTGAGCATCTACAGCAGTGTTGCCTCAAGCTTAGTTCTACTGCTCATGATTATTGGGGGTTTCATTTTCGGGTGTCAAAATGGAAATGTTCGTTGTACTTTCTGTATTTAA
>A_/_H12N3|MH501705|A/ruddy_turnstone/New_Jersey/AI12-1986/2012
ATGGAAAAATTCATCTTTTTGAGCACTGTCCTGGCAGTAAGCCTTGCATATGACAGAATTTGCATTGGATATCAAACAAACAACTCGACTGAAACGGTGAACACACTAATTGAACAAAACGTTCCAGTGACACAAGTGGAAGAACTCGTGCATGGCGGAATTGATCCAATCCTATGTGGAACAGAACTAGGATCACCATTAGTGCTTGATGACTGTTCATTAGAGGGTCTAATCCTAGGCAATCCCAAATGTGACCTCTATTTGAATGGAAGAGAATGGTCATACATAGTAGAGAGGCCAAAAGAGATGGAAGGAGTTTGCTACCCAGGATCAATTGAGAACCAGGAAGAGCTGAGATCTCTGTTTTCTTCCATCAAAAAGTACGAAAGAGTGAAGATGTTTGATTTCACCAAATGGAATGTCACATACACTGGAACCAGCAAGGCCTGCAATGATACATCAAACCAAGGCTCATTCTATAGGAGTATGAGATGGTTGACCTTAAAATCGGAACGATTCCCAGTCCAAACTGATGAGTACAAGAACACCAGAGACTCAGATATTGTATTCACTTGGGCCATTCACCATCCACCAACATCTGATGAACAAGTAAAATTATACAAGAATCCTGATACCCTTTCCTCAGTCACCACTGATGAGATCAATAGGAGCTTCAAACCTAATATAGGGCCAAGGCCACTCGTGAGGGGTCAACAGGGGAGGATGGATTATTACTGGGCAGTCCTTAAACCTGGACAAACTGTCAAAATACAAACCAATGGTAATCTTATTGCACCTGAGTATGGTCACTTAATAACAGGGAAATCACATGGCAGGATACTCAAGAATAATTTGCCCATAGGACAATGTGTAACTGAGTGCCAATTGAACGAGGGTGTGATGAATACAAGCAAACCTTTCCAGAACACTAGTAAGCACTATATCGGGAAATGCCCCAAGTACATACCATCAGGAAGTCTAAAATTGGCAATAGGACTCAGAAATGTCCCACAAGCTCAAGATCGGGGGCTCTTTGGAGCAATTGCAGGCTTCATAGAAGGCGGGTGGCCAGGGTTAGTGGCTGGTTGGTATGGGTTTCAGCATCAAAATGCGGAGGGGACAGGCATAGCTGCAGACAGAGACAGCACTCAGAAGGCAATAGACAATATGCAAAACAAACTCAACAATGTCATCGACAAAATGAACAAACAGTTTGAAGTGGTGAACCATGAATTTTCAGAAGTGGAAAGCAGAATAAACATGATTAACTCCCAAATTGATGATCAGATAACTGACATATGGGCATACAATGCTGAACTGCTTGTTCTATTGGAGAATCAGAAGACATTAGATGAGCATGATGCTAATGTAAGGAATCTGCATGATAGGGTCAGAAGAGTTCTGAAGGAAAATGCAATCGACACAGGAGATGGTTGCTTTGAAATTCTACATAAATGTGATAACAATTGCATGGACACAATCAGAAACGGGACATACAACCACAAAGAGTATGAGGAAGAAAGCAAAATCGAACGACAGAAAATCAATGGTGTGAAACTTGAGGAGAATTCGACATATAAAATTCTGAGCATCTACAGCAGTGTTGCCTCAAGCTTAGTTCTACTGCTCATGATTATTGGGGGTTTCATTTTCGGGTGTCAAAATGGAAATGTTCGTTGTACTTTCTGTATTTAA
>A_/_H12N3|MH501689|A/ruddy_turnstone/New_Jersey/AI12-1929/2012
ATGGAAAAATTCATCTTTTTGAGCACTGTCCTGGCAGTAAGCCTTGCATATGACAGAATTTGCATTGGATATCAAACAAACAACTCGACTGAAACGGTGAACACACTAATTGAACAAAACGTTCCGGTGACACAAGTGGAAGAACTCGTGCATGGCGGAATTGATCCAATCCTATGTGGAACAGAACTAGGATCACCATTAGTGCTTGATGACTGTTCATTAGAGGGTCTAATCCTAGGCAATCCCAAATGTGACCTCTATTTGAATGGAAGAGAATGGTCATACATAGTAGAGAGGCCAAAAGAGATGGAAGGAGTTTGCTACCCAGGATCAATTGAGAACCAGGAAGAGCTGAGATCTCTGTTTTCTTCCATCAAAAAGTACGAAAGAGTGAAGATGTTTGATTTCACCAAATGGAATGTCACATACACTGGAACCAGCAAGGCCTGCAATGATACATCAAACCAAGGCTCATTCTATAGGAGTATGAGATGGTTGACCTTAAAATCGGAACGATTCCCAGTCCAAACTGATGAGTACAAGAACACCAGAGACTCAGATATTGTATTCACTTGGGCCATTCACCATCCACCAACATCTGATGAACAAGTAAAATTATACAAGAATCCTGATACCCTTTCCTCAGTCACCACTGATGAGATCAATAGGAGCTTCAAACCTAATATAGGGCCAAGGCCACTCGTGAGGGGTCAACAGGGGAGGATGGATTATTACTGGGCAGTCCTTAAACCTGGACAAACTGTCAAAATACAAACCAATGGTAATCTTATTGCACCTGAGTATGGTCACTTAATAACAGGGAAATCACATGGCAGGATACTCAAGAATAATTTGCCCATAGGACAATGTGTAACTGAGTGCCAATTGAACGAGGGTGTGATGAATACAAGCAAACCTTTCCAGAACACTAGTAAGCACTATATCGGGAAATGCCCCAAGTACATACCATCAGGAAGTCTAAAATTGGCAATAGGACTCAGAAATGTCCCACAAGCTCAAGATCGGGGGCTCTTTGGAGCAATTGCAGGCTTCATAGAAGGCGGGTGGCCAGGGTTAGTGGCTGGTTGGTATGGGTTTCAGCATCAAAATGCGGAGGGGACAGGCATAGCTGCAGACAGAGACAGCACTCAGAAGGCAATAGACAATATGCAAAACAAACTCAACAATGTCATCGACAAAATGAACAAACAGTTTGAAGTGATGAACCATGAATTTTCAGAAGTGGAAAGCAGAATAAACATGATTAACTCCAAAATTGATGATCAGATAACTGACATATGGGCATACAATGCTGAACTGCTTGTTCTATTGGAGAATCAGAAGACATTAGATGAGCATGATGCTAATGTAAGGAATCTGCATGATAGGGTCAGAAGAGTTCTGAAGGAAAATGCAATCGACACAGGAGATGGTTGCTTTGAAATTCTACATAAATGTGATAACAATTGCATGGACACAATCAGAAACGGGACATACAACCACAAAGAGTATGAGGAAGAAAGCAAAATCGAACGACAGAAAATCAATGGTGTGAAACTTGAGGAGAATTCGACATATAAAATTCTGAGCATCTACAGCAGTGTTGCCTCAAGCTTAGTTCTACTGCTCATGATTATTGGGGGTTTCATTTTCGGGTGTCAAAATGGAAATGTTCGTTGTACTTTCTGTATTTAA
>A_/_H12N1|MH501641|A/ruddy_turnstone/New_Jersey/AI12-1494/2012
ATGGAAAAATTCATCTGTTTGAGCACTGTCCTGGCAGTGAGCCTTGCATATGACAAAATTTGCATTGGATACCAAACAAACAACTCAACTGAAACGGTAAACACACTAATTGAACAAAACGTTCCAGTAACACAGGTGGAAGAACTCGTGCATGGCGGAATTGATCCAATCCTATGTGGAACGGAATTAGGATCACCGTTAGTGCTTGATGACTGTTCACTAGAGGGTCTAATCCTAGGCAATCCCAAATGTGATCTCTATTTGAATGGCAGAGAATGGTCATACATAGTAGAGAGGCCAAAAGAGATGGAAGGTGTTTGCTACCCAGGATCAATTGAAAACCAGGAAGAGCTAAGATCTCTGTTTTCTTCTATCAAAAAATACGAAAGAGTGAAGATGTTTGATTTCACCAAATGGAATGTCACATACACTGGAACCAGCAAGGCCTGCAATGATACATCAAACCAAGGCTCATTCTATAGGAGTATGAGATGGTTGACCTTAAAATCGGGACAATTCCCAGTCCAGACAGATGAGTACAAGAACACCAGAGACTCAGACATTGTGTTCACCTGGGCCATTCACCATCCACCAACATCTGATGAACAAGTAAAATTATACAAAAATCCTGATACCCTTTCCTCAGTCACCACTGATGAGATCAATAGGAGCTTCAAGCCTAATATAGGGCCAAGGCCACTCGTGAGGGGCCAACAGGGGAGAATGGATTATTACTGGGCAGTCCTTAAACCTGGACAAACTGTCAAAATACAAACCAATGGCAACCTTATTGCCCCTGAATATGGTCACTTAATAACAGGAAAATCACATGGAAGGATACTCAAGAATAATTTGCCCACAGGGCAATGTGTGACTGAGTGTCAATTGAACGAGGGTGTGATGAATACAAGCAAACCTTTCCAAAACACTAGTAAGCACTATATTGGGAAATGCCCCAAATACATACCATCAGGAAGTCTAAAATTGGCAATAGGACTCAGAAACGTCCCACAAGCTCAAGATCGGGGGCTCTTTGGAGCAATTGCAGGCTTCATAGAAGGCGGATGGCCAGGGTTAGTGGCTGGTTGGTACGGGTTCCAGCATCAAAATGCGGAGGGGACAGGCATAGCTGCAGACAGGGACAGCACTCAGAAGGCAATCGACAATATGCAAAACAAACTCAACAATGTCATCGACAAAATGAACAAACAATTTGAAGTGGTGAACCATGAATTTTCAGAAGTGGAGAGCAGAATAAACATGATTAACTCCAAAATTGATGACCAGATAACTGACATATGGGCATACAATGCAGAACTGCTTGTTCTATTGGAGAATCAGAAGACATTAGATGAGCATGATGCTAATGTAAGGAATCTACATGATAGAGTCAGAAGGGTTCTGAGGGAAAATGCAATCGACACAGGAGATGGTTGCTTTGAAATTCTACATAAATGTGACAACAATTGCATGGACACAATCAGAAACGGGACATACGATCACAAAGAGTATGAGGAAGAAAGCAAAATCGAACGACAGAAAATCAATGGTGTGAAACTTGAGGAGAATTCGACATATAAAATTCTGAGCATCTACAGCAGTGTTGCCTCAAGCTTAGTTCTACTGCTCATGATTATTGGGGGTTTCATTTTCGGGTGTCAAAATGGAAATGTTCGTTGTACTTTCTGTATTTAA
>A_/_H12N5|MH501305|A/ruddy_turnstone/New_Jersey/AI07-866/2007
ATGGAAAAATTCATCATCTTGAGCACTGTTCTGGCAGTGAGCTTTGCATATGACAAAATTTGCATTGGATATCAAACAAACAACTCGACTGAAACGGTAAACACACTAATTGAACAAAACGTTCCAGTGACACAAGTGGAAGAACTCGTGCATGGCGGGGTTGATCCGATCCTATGTGGAACGGAATTAGGATCACCACTAGTGCTTGATGACTGTTCATTAGAGGGTCTAATTCTGGGCAACCCCAAATGTGATCTCTATTTGAATGGCAGAGAATGGTCATACATAGTGGAGAGGCCAAAAGAGATGGAAGGAATCTGCTACCCAGGATCAATTGAAAACCAGGAAGAGCTGAGATCTTTGTTTTCTTCCACCAAAAAGTATGAAAGAGTGAAGATGTTTGATTTCACCAAATGGAATGTCACATACACTGGAACCAGCAAGGCCTGCAATGACATATCAAACCAAGGCTCATTCTATAGGAGTATGAGATGGTTGACCTTAAAATCAGGACAATTCCCAGTTCAGACAGATGAGTACAAAAACACAAGGGATTCAGACATTGTGTTCACCTGGGCCATTCACCATCCACCAACATCTGATGAACAAGTAAAATTATACAAAAACCCTGATACCCTCTCCTCAGTCACCACCGATGAGATCAATAGGAGCTTCAAGCCTAATATTGGGCCAAGGCCGCTCGTAAGGGAACAACAGGGGAGAATGGATTACTACTGGTCGGTTCTTAAACCTGGCCAAACTGTCAAAATACAAACCAATGGTAATCTCATTGCCCCTGAATATGGTCATTTAATCACAGGGAAATCACATGGCAGGATACTCAAGAATAATTTGCCCATAGGACAATGTGTAACTGAATGCCAATTGAATGAGGGTGTAATGAATATAAGCAAACCTTTCCAGAACACTAGTAAGCACTATATTGGGAAATGCCCCAAATACATACCATCAGGGAGTCTAAAATTGGCAATAGGACTCAGAAATGTCCCACAAGCTCAAAATCGGGGGCTATTTGGAGCAATTGCAGGCTTCATAGAAGGCGGATGGCCAGGACTGGTGGCTGGTTGGTATGGGTTTCAGCATCAAAATGCAGAGGGGACAGGCATAGCTGCAGACAGAGACAGCACTCAGAAGGCAATAGACAATATGCAGAACAAACTCAATAATGTCATCGACAAAATGAACAAACAATTCGAAGTGGTGAACCATGAGTTTTCAGAAGTGGAAAGCAGAATAAACATGATTAATTCCAAGATTGATGATCAGATAACTGACATATGGGCATACAATGCCGAATTGCTTGTTCTATTGGAAAATCAAAAGACATTAGATGAGCATGACGCTAATGTCAGGAATTTACATGATAGGATCAGAAGAGTCCTAAGGGAAAATGCAATTGACACAGGAAATGGTTGCTTTGAAATTCTACACAAGTGTGATGACAATTGCATGGAAACAATCAGAAACGGGACATACAACCACAAAGAGTATGAGGAAGAAAGCAAAATCGAACGGCAGAAAATCAATGGGGTGAAACTTGAGGAGAATTCTACATATAAAATTCTGAGCATCTACAGCAGTGTTGCCTCAAGCTTAGTTCTACTGCTCATGATTATTGGGGGTTTCATTTTCGGGTGTCAAAATGGAAATGTTCGTTGTACTTTCTGTATTTAA
>A_/_H12N5|MH501297|A/ruddy_turnstone/New_Jersey/AI07-835/2007
ATGGAAAAATTCATCATCTTGAGCACTGTTCTGGCAGTGAGCTTTGCATATGACAAAATTTGCATTGGATATCAAACAAACAACTCGACTGAAACGGTAAACACACTAATTGAACAAAACGTTCCAGTGACACAAGTGGAAGAACTCGTGCATGGCGGGGTTGATCCGATCCTATGTGGAACGGAATTAGGATCACCACTAGTGCTTGATGACTGTTCATTAGAGGGTCTAATTCTGGGCAACCCCAAATGTGATCTCTATTTGAATGGCAGAGAATGGTCATACATAGTGGAGAGGCCAAAAGAGATGGAAGGAATCTGCTACCCAGGATCAATTGAAAACCAGGAAGAGCTGAGATCTTTGTTTTCTTCCACCAAAAAGTATGAAAGAGTGAAGATGTTTGATTTCACCAAATGGAATGTCACATACACTGGAACCAGCAAGGCCTGCAATGACATATCAAACCAAGGCTCATTCTATAGGAGTATGAGATGGTTGACCTTAAAATCAGGACAATTCCCAGTTCAGACAGATGAGTACAAAAACACAAGGGATTCAGACATTGTGTTCACCTGGGCCATTCACCATCCACCAACATCTGATGAACAAGTAAAATTATACAAAAACCCTGATACCCTCTCCTCAGTCATCACCGATGAGATCAATAGGAGCTTCAAGCCTAATATTGGGCCAAGGCCGCTCGTAAGGGAACAACAGGGGAGAATGGATTACTACTGGGCGGTTCTTAAACCTGGCCAAACTGTCAAAATACAAACCAATGGTAATCTCATTGCCCCTGAATATGGTCATTTAATCACAGGGAAATCACATGGCAGGATACTCAAGAATAATTTGCCCATAGGACAATGTGTAACTGAATGCCAATTGAATGAGGGTGTAATGAATACAAGCAAACCTTTCCAGAACACTAGTAAGCACTATATTGGGAAATGCCCCAAATACATACCATCAGGGAGTCTAAAATTGGCAATAGGACTCAGAAATGTCCCACAAGCTCAAAATCGGGGGCTATTTGGAGCAATTGCAGGCTTCATAGAAGGCGGATGGCCAGGACTGGTGGCTGGTTGGTATGGGTTTCAGCATCAAAATGCAGAGGGGACAGGCATAGCTGCAGACAGAGACAGCACTCAGAAGGCAATAGACAATATGCAGAACAAACTCAATAATGTCATCGACAAAATGAACAAACAATTCGAAGTGGTGAACCATGAGTTTTCAGAAGTGGAAAGCAGAATAAACATGATTAATTCCAAAATTGATGATCAGATAACTGACATATGGGCATACAATGCCGAATTGCTTGTTCTATTGGAAAATCAAAAGACATTAGATGAGCATGACGCTAATGTCAGGAATTTACATGATAGGATCAGAAGAGTCCTAAGGGAAAATGCAATTGACACAGGAAATGGTTGCTTTGAAATTCTACACAAGTGTGATGACAATTGCATGGAAACAATCAGAAACGGGACATACAACCACAAAGAGTATGAGGAAGAAAGCAAAATCGAACGGCAGAAAATCAATGGGGTGAAACTTGAGGAGAATTCTACATATAAAATTCTGAGCATCTACAGCAGTGTTGCCTCAAGCTTAGTTCTACTGCTCATGATTATTGGGGGTTTCATTTTCGGGTGTCAAAATGGAAATGTTCGTTGTACTTTCTGTATTTAA
>A_/_H12N5|MH501289|A/ruddy_turnstone/New_Jersey/AI07-816/2007
ATGGAAAAATTCATCATCTTGAGCACTGTTCTGGCAGTGAGCTTTGCATATGACAAAATTTGCATTGGATATCAAACAAACAACTCGACTGAAACGGTAAACACACTAATTGAACAAAACGTTCCAGTGACACAAGTGGAAGAACTCGTGCATGGCGGGGTTGATCCGATCCTATGTGGAACGGAATTAGGATCACCACTAGTGCTTGATGACTGTTCATTAGAGGGTCTAATTCTGGGCAACCCCAAATGTGATCTCTATTTGAATGGCAGAGAATGGTCATACATAGTGGAGAGGCCAAAAGAGATGGAAGGAATCTGCTACCCAGGATCAATTGAAAACCAGGAAGAGCTGAGATCTTTGTTTTCTTCCACCAAAAAGTATGAAAGAGTGAAGATGTTTGATTTCACCAAATGGAATGTCACATACACTGGAACCAGCAAGGCCTGCAATGACATATCAAACCAAGGCTCATTCTATAGGAGTATGAGATGGTTGACCTTAAAATCAGGACAATTCCCAGTTCAGACAGATGAGTACAAAAACACAAGGGATTCAGACATTGTGTTCACCTGGGCCATTCACCATCCACCAACATCTGATGAACAAGTAAAATTATACAAAAACCCTGATACCCTCTCCTCAGTCACCACCGATGAGATCAATAGGAGCTTCAAGCCTAATATTGGGCCAAGGCCGCTCGTAAGGGAACAACAGGGGAGAATGGATTACTACTGGGCGGTTCTTAAACCTGGCCAAACTGTCAAAATACAAACCAATGGTAATCTCATTGCCCCTGAATATGGTCATTTAATCACAGGGAAATCACATGGCAGGATACTCAAGAATAATTTGCCCATAGGACAATGTGTAACTGAATGCCAATTGAATGAGGGTGTAATGAATACAAGCAAACCTTTCCAGAACACTAGTAAGCACTATATTGGGAAATGCCCCAAATACATACCATCAGGGAGTCTAAAATTGGCAATAGGACTCAGAAATGTCCCACAAGCTCAAAATCGGGGGCTATTTGGAGCAATTGCAGGCTTCATAGAAGGCGGATGGCCAGGACTGGTGGCTGGTTGGTATGGGTTTCAGCATCAAAATGCAGAGGGGACAGGCATAGCTGCAGACAGAGACAGCACTCAGAAGGCAATAGACAATATGCAGAACAAACTCAATAATGTCATCGACAAAATGAACAAACAATTCGAAGTGGTGAGCCATGAGTTTTCAGAAGTGGAAAGCAGAATAAACATGATTAATTCCAAAATTGATGATCAGATAACTGACATATGGGCATACAATGCCGAATTGCTTGTTCTATTGGAAAATCAAAAGACATTAGATGAGCATGACGCTAATGTCAGGAATTTACATGATAGGATCAGAAGAGTCCTAAGGGAAAATGCAATTGACACAGGAAATGGTTGCTTTGAAATTCTACACAAGTGTGATGACAATTGCATGGAAACAATCAGAAACGGGACATACAACCACAAAGAGTATGAGGAAGAAAGCAAAATCGAACGGCAGAAAATCAATGGGGTGAAACTTGAGGAGAATTCTACATATAAAATTCTGAGCATCTACAGCAGTGTTGCCTCAAGCTTAGTTCTACTGCTCATGATTATTGGGGGTTTCATTTTCGGGTGTCAAAATGGAAATGTTCGTTGTACTTTCTGTATTTAA
>A_/_H12N4|MH500929|A/ruddy_turnstone/New_Jersey/UGAI14-1614/2014
ATGGAAAAATTCATCTTCTTGAGCACTGTCCTGGCAGTGAGCCTTGCATATGACAAAATTTGCATTGGATATCAAACAAACAACTCAACCGAGACGGTAAACACACTAATTGAACAAAACGTTCCGGTGACACAGGTGGAAGAACTCGTGCATGGCGGAATTGATCCAATCCTATGTGGAACGAAGCTAGGATCACCATTAGTGCTTGATGACTGTTCACTAGAGGGTCTAATCCTAGGCAATCCCAAATGTGATCTCTATTTGAATGGCAGAGAATGGTCATACATAGTAGAGAGGCCAAAAGAGATGGAAGGAGTTTGCTATCCAGGATCAATTGAGAACCAGGAAGAACTGAGATCTCTGTTTTCTTCCATCAAAAAATACGAAAGAGTGAAGATGTTTGATTTCACCAAATGGAATGTCACATACACTGGAACCAGCAAGGCCTGCAATGATACATCAAACCAAGGCTCATTCTATAGGAGTATGAGATGGTTGACCTTAAAATCGGGACAATTCCCAGTCCAGACAGATGAGTACAAGAACACCAGAGATTCAGATATTGTATTCACCTGGGCCATTCACCATCCACCAACATCTGATGAACAAGTAAAATTGTACAAAAATCCTGATACCCTTTCCTCAGTCACCACTGATGAGATCAATAGGAGCTTCAAACCTAATATAGGACCAAGGCCACTCGTGAGGGGCCAACAGGGAAGGATGGATTATTACTGGGCAGTCCTTAAACCTGGACAAACTGTCAAAATACAAACCAATGGCAATCTTATTGCACCGGAATATGGTCACTTAATAACAGGAAAATCACATGGGAGGATACTCAAGAATAATTTGCCCGTAGGGCAATGTGTGACTGAGTGTCAATTGAATGAGGGTGTGATGAATACAAGCAAACCTTTCCAAAACACTAGCAAGCACTATATTGGGAAATGCCCCAAATACATACCATCAGGAAGTCTAAAATTGGCAATAGGACTCAGAAACGTCCCACAAGCTCAAGATCGGGGGCTCTTTGGAGCAATTGCAGGCTTCATAGAAGGTGGATGGCCAGGGTTAGTGGCTGGTTGGTATGGGTTTCAACATCAAAATGCGGAGGGGACAGGCATAGCTGCAGACAGGGACAGCACTCAGAAGGCAATAGACAATATGCAGAACAAACTCAACAATGTCATCGACAAAATGAACAAACAATTTGAAGTGGTGAACCATGAATTTTCAGAAGTGGAAAGCAGAATAAACATGATTAACTCCAAAATTGATGACCAAGTAACTGACATATGGGCATACAATGCAGAACTGCTTGTTCTATTGGAAAATCAGAAGACATTAGATGAGCATGATGCTAATGTGAGGAATCTACATGATAGAGTCAGAAGGGTTCTGAGGGAAAATGCAATCGACACAGGAGATGGTTGCTTTGAAATTCTACATAGATGTGACAACAATTGCATGGACACAATAAGAAACGGGACATACGACCACAAAGAGTATGAGGAAGAAAGCAAAATCGAAAGACAGAAAATCAATGGTGTGAAACTTGAGGAGAATTCGACATATAAAATTCTGAGCATCTACAGCAGTGTTGCCTCAAGCTTAGTTCTACTGCTCATGATTATTGGGGGTTTCATTTTCGGGTGTCAAAATGGAAATGTTCGTTGTACTTTCTGTATTTAA
>A_/_H12N4|MH500873|A/ruddy_turnstone/New_Jersey/UGAI14-1700/2014
ATGGAAAAATTCATCTTCTTGAGCACTGTCCTGGCAGTGAGCCTTGCATATGACAAAATTTGCATTGGATATCAAACAAACAACTCAACCGAGACGGTAAACACACTAATTGAACAAAACGTTCCGGTGACACAGGTGGAAGAACTCGTGCATGGCGGAATTGATCCAATCCTATGTGGAACGGAGCTAGGATCACCATTAGTGCTTGATGACTGTTCACTAGAGGGTCTAATCCTAGGCAATCCCAAATGTGATCTCTATTTGAATGGCAGAGAATGGTCATACATAGTAGAGAGGCCAAAAGAGATGGAAGGAGTTTGCTATCCAGGATCAATTGAGAACCAGGAAGAACTGAGATCTCTGTTTTCTTCCATCAAAAAATACGAAAGAGTGAAGATGTTTGATTTCACCAAATGGAATGTCACATACACTGGAACCAGCAAGGCCTGCAATGATACATCAAACCAAGGCTCATTCTATAGGAGTATGAGATGGTTGACCTTAAAATCGGGACAATTCCCAGTCCAGACAGATGAGTACAAGAACACCAGAGATTCAGATATTGTATTCACCTGGGCCATTCACCATCCACCAACATCTGATGAACAAGTAAAATTGTACAAAAATCCTGATACCCTTTCCTCAGTCACCACTGATGAGATCAATAGGAGCTTCAAACCTAATATAGGACCAAGGCCACTCGTGAGGGGCCAACAGGGAAGGATGGATTATTACTGGGCAGTCCTTAAACCTGGACAAACTGTCAAAATACAAACCAATGGCAATCTTATTGCACCGGAATATGGTCACTTAATAACAGGAAAATCACATGGGAGGATACTCAAGAATAATTTGCCCGTAGGGCAATGTGTGACTGAGTGTCAATTGAATGAGGGTGTGATGAATACAAGCAAACCTTTCCAAAACACTAGCAAGCACTATATTGGGAAATGCCCCAAATACACACCATCAGGAAGTCTAAAATTGGCAATAGGACTCAGAAACGTCCCACAAGCTCAAGATCGGGGGCTCTTTGGAGCAATTGCAGGCTTCATAGAGGGTGGATGGCCAGGGTTAGTGGCTGGTTGGTATGGGTTTCAACATCAAAATGCGGAGGGGACAGGCATAGCTGCAGACAGGGACAGCACTCAGAAGGCAATAGACAATATGCAGAACAAACTCAACAATGTCATCGACAAAATGAACAAACAATTTGAAGTGGTGAACCATGAATTTTCAGAAGTGGAAAGCAGAATAAACATGATTAACTCCAAAATTGATGACCAAGTAACTGACATATGGGCATACAATGCAGAACTGCTTGTTCTATTGGAAAATCAGAAGACATTAGATGAGCATGATGCTAATGTGAGGAATCTACATGATAGAGTCAGAAGGGTTCTGAGGGAAAATGCAATCGACACAGGAGATGGTTGCTTTGAAATTCTACATAGATGTGACAACAATTGCATGGACACAATAAGAAACGGGACATACGACCACAAAGAGTATGAGGAAGAAAGCAAAATCGAAAGACAGAAAATCAATGGTGTGAAACTTGAGGAGAATTCGACATATAAAATTCTGAGCATCTACAGCAGTGTTGCCTCAAGCTTAGTTCTACTGCTCATGATTATTGGGGGTTTCATTTTCGGGTGTCAAAATGGAAATGTTCGTTGTACTTTCTGTATTTAA
>A_/_H12N4|MH502616|A/ruddy_turnstone/New_Jersey/UGAI14-1147/2014
ATGGAAAAATTCATCTTCTTGAGCACTGTCCTGGCAGTGAGCCTTGCATATGACAAAATTTGCATTGGATATCAAACAAACAACTCAACCGAGACGGTAAACACACTAATTGAACAAAACGTTCCGGTGACACAGGTGGAAGAACTCGTGCATGGCGGAATTGATCCAATCCTATGTGGAACGAAGATAGGATCACCATTAGTGCTTGATGACTGTTCACTAGAGGGTCTAATCCTAGGCAATCCCAAATGTGATCTCTATTTGAATGGCAGAGAATGGTCATACATAGTAGAGAGGCCAAAAGAGATGGAAGGAGTTTGCTATCCAGGATCAATTGAGAACCAGGAAGAACTGAGATCTCTGTTTTCTTCCATCAAAAAATACGAAAGAGTGAAGATGTTTGATTTCACCAAATGGAATGTCACATACACTGGAACCAGCAAGGCCTGCAATGATACATCAAACCAAGGCTCATTCTATAGGAGTATGAGATGGTTGACCTTAAAATCGGAACAATTCCCAGTCCAGACAGATGAGTACAAGAACACCAGAGATTCAGATATTGTATTCACCTGGGCCATTCACCATCCACCAACATCTGATGAACAAGTAAAATTGTACAAAAATCCTGATACCCTTTCCTCAGTCACCACTGATGAGATCAATAGGAGCTTCAAACCTAATATAGGACCAAGGCCACTCGTGAGGGGCCAACAGGGAAGGATGGATTATTACTGGGCAGTCCTTAAACCTGGACAAACTGTCAAAATACAAACCAATGGCAATCTTATTGCACCGGAATATGGTCACTTAATAACAGGAAAATCACATGGGAGGATACTCAAGAATAATTTGCCCGTAGGGCAATGTGTGACTGAGTGTCAATTGAATGAGGGTGTGATGAATACAAGCAAACCTTTCCAAAACACTAGCAAGCACTATATTGGGAAATGCCCCAAATACATACCATCAGGAAGTCTAAAATTGGCAATAGGACTCAGAAACGTCCCACAAGCTCAAGATCGGGGGCTCTTTGGAGCAATTGCAGGCTTCATAGAAGGTGGGTGGCCAGGGTTAGTGGCTGGTTGGTATGGGTTTCAACATCAAAATGCGGAGGGGACAGGCATAGCTGCAGACAGGGACAGCACTCAGAAGGCAATAGACAATATGCAGAACAAACTCAACAATGTCATCGACAAAATGAACAAACAATTTGAAGTGGTGAACCATGAATTTTCAGAAGTGGAAAGCAGAATAAACATGATTAACTCCAAAATTGATGACCAAGTAACTGACATATGGGCATACAATGCAGAACTGCTTGTTCTATTGGAAAATCAGAAGACATTAGATGAGCATGATGCTAATGTGAGGAATCTACATGATAGAGTCAGAAGGGTTCTGAGGGAAAATGCAATCGACACAGGAGATGGTTGCTTTGAAATTCTACATAGATGTGACAACAATTGCATGGACACAATAAGAAACGGGACATACGACCACAAAGAGTATGAGGAAGAAAGCAAAATCGAAAGACAGAAAATCAATGGTGTGAAACTTGAGGAGAATTCGACATATAAAATTCTGAGCATCTACAGCAGTGTTGCCTCAAGCTTAGTTCTACTGCTCATGATTATTGGGGGTTTCATTTTCGGGTGTCAAAATGGAAATGTTCGTTGTACTTTCTGTATTTAA
>A_/_H12N4|MH733730|A/slaty-backed_gull/Delaware_Bay/101/2014
ATGGAAAAATTCATCTTCTTGAGCACTGTCCTGGCAGTGAGCCTTGCATATGACAAAATTTGCATTGGATATCAAACAAACAACTCAACCGAGACGGTAAACACACTAATTGAACAAAACGTTCCGGTGACACAGGTGGAAGAACTCGTGCATGGCGGAATTGATCCAATCCTATGTGGAACGGAGCTAGGATCACCATTAGTGCTTGATGACTGTTCACTAGAGGGTCTAATCCTAGGCAATCCCAAATGTGATCTCTATTTGAATGGCAGAGAATGGTCATACATAGTAGAGAGGCCAAAAGAGATGGAAGGAGTTTGCTATCCAGGATCAATTGAGAACCAGGAAGAACTGAGATCTCTGTTTTCTTCCATCAAAAAATACGAAAGAGTGAAGATGTTTGATTTCACCAAATGGAATGTCACATACACTGGAACCAGCAAGGCCTGCAATGATACATCAAACCAAGGCTCATTCTATAGGAGTATGAGATGGTTGACCTTAAAATCGGGACAATTCCCAGTCCAGACAGATGAGTACAAGAACACCAGAGATTCAGATATTGTATTCACCTGGGCCATTCACCATCCACCAACATCTGATGAACAAGTAAAATTGTACAAAAATCCTGATACCCTTTCCTCAGTCACCACTGATGAGATCAATAGGAGCTTCAAACCTAATATAGGACCAAGGCCACTCGTGAGGGGCCAACAGGGAAGGATGGATTATTACTGGGCAGTCCTTAAACCTGGACAAACTGTCAAAATACAAACCAATGGCAATCTTATTGCACCGGAATATGGTCACTTAATAACAGGAAAATCACATGGGAGGATACTCAAGAATAATTTGCCCGTAGGGCAATGTGTGACTGAGTGTCAATTGAATGAGGGTGTGATGAATACAAGCAAACCTTTCCAAAACACTAGCAAGCACTATATTGGGAAATGCCCCAAATACATACCATCAGGAAGTCTAAAATTGGCAATAGGACTCAGAAACGTCCCACAAGCTCAAGATCGGGGGCTCTTTGGAGCAATTGCAGGCTTCATAGAAGGTGGATGGCCAGGGTTAGTGGCTGGTTGGTATGGGTTTCAACATCAAAATGCGGAGGGGACAGGCATAGCTGCAGACAGGGACAGCACTCAGAAGGCAATAGACAATATGCAGAACAAACTCAACAATGTCATCGACAAAATGAACAAACAATTTGAAGTGGTGAACCATGAATTTTCAGAAGTGGAAAGCAGAATAAACATGATTAACTCCAAAATTGATGACCAAGTAACTGACATATGGGCATACAATGCAGAACTGCTTGTTCTATTGGAAAATCAGAAGACATTAGATGAGCATGATGCTAATGTGAGGAATCTACATGATAGAGTCAGAAGGGTTCTGAGGGAAAATGCAATCGACACAGGAGATGGTTGCTTTGAAATTCTACATAGATGTGACAACAATTGCATGGACACAATAAGAAACGGGACATACGACCACAAAGAGTATGAGGAAGAAAGCAAAATCGAAAGACAGAAAATCAATGGTGTGAAACTTGAGGAGAATTCGACATATAAAATTCTGAGCATCTACAGCAGTGTTGCCTCAAGCTTAGTTCTACTGCTCATGATTATTGGGGGTTTCATTTTCGGGTGTCAAAATGGAAATGTTCGTTGTACTTTCTGTATTTAA
>A_/_H12N4|MK327774|A/blue-winged_teal/Guatemala/CIP049-I_H120-33/2014
ATGGAAAAATTCATCTTCTTGAGTACTGTCCTGGCAGTGAGCCTTGCATATGACAAAATTTGCATTGGATATCAAACAAACAACTCAACCGAGACGGTAAACACACTAATTGAACAAAACGTTCCGGTGACACAGGTGGAAGAACTCGTGCATGGCGGAATTGATCCAATCCTATGTGGAACGGAGCTAGGATCACCATTAGTGCTTGATGACTGTTCACTAGAGGGTCTAATCCTAGGCAATCCCAAATGTGATCTCTATTTGAATGGCAGAGAATGGTCATACATAGTAGAGAGGCCAAAAGAGATGGAAGGAGTTTGCTATCCAGGATCAATTGAGAACCAGGAAGAGCTGAGATCTCTGTTTTCTTCCATCAAAAAATACGAAAGAGTGAAGATGTTTGATTTCACCAAATGGAATGTCACATACACTGGAACCAGCAAGGCCTGCAATAATACATCAAACCAAGGCTCATTCTATAGGAGTATGAGATGGTTGACATTAAAATCGGGACAATTCCCAGTCCAGACAGATGAGTACAAGAACACTAGAGATTCAGATATTGTATTCACCTGGGCCATTCACCATCCACCAACATCTGATGAACAAGTAAAATTGTACAAAAATCCTGATACCCTTTCCTCAGTCACCACTGATGAGATCAATAGGAGCTTCAAACCTAATATAGGGCCAAGGCCACTCGTGAGGGGCCAACAAGGGAGGATGGTTTATTACTGGGCAGTCCTTAAACCTGGACAAACTGTCAAAATACAAACCAATGGCAATCTTATTGCACCGGAATATGGTCACTTAATAACAGGGAAATCACATGGGAGAATACTCAAGAATAATTTGCCCATAGGGCAATGTGTGACTGAGTGTCAATTGAATGAGGGTGTGATGAATACAAGCAAACCTTTCCAAAACACTAGCAAGCACTATATTGGGAAATGCCCCAAATACATACCGTCAGGAAGTCTAAAATTGGCAATAGGACTCAGAAACGTCCCACAAGCTCAAGATCGGGGGCTCTTTGGAGCAATTGCAGGCTTCATAGAGGGTGGATGGCCAGGATTAGTGGCTGGTTGGTATGGGTTTCAACATCAAAATGCGGAGGGGACAGGCATAGCTGCAGACAGGGACAGCACTCAGAAGGCAATAGACAATATGCAGAACAAACTCAACAATGTCATCGACAAAATGAACAAACAATTTGAAGTGGTGAACCATGAATTTTCAGAAGTGGAAAGCAGAATAAACATGATTAACTCCAAAATTGATGACCAAATAACTGACATATGGGCATACAATGCAGAACTGCTTGTTCTATTGGAGAATCAGAAGACATTAGATGAGCATGATGCTAATGTAAGAAATCTACATGATAGAGTCAGAAGGGTTCTGAGGGAAAATGCAGTCGACACAGGAGATGGTTGCTTTGAAATTCTACATAAATGTGACAACAATTGCATGGACACAATAAGAAACGGGACATACGACCACAAAGAGTATGAGGAAGAAAGCAAAATCGAAAGACAGAAAATCAATGGTGTGAAACTTGAGGAGAATTCGACATATAAAATTCTGAGCATCTACAGCAGTGTTGCCTCAAGCTTAGTTCTACTGCTCATGATTATTGGGGGTTTCATTTTCGGGTGTCAAAATGGAAATGTTCGTTGTACTTTCTGTATTTAA
>A_/_H12N4|MK326845|A/blue-winged_teal/Guatemala/CIP049-S_H120-33/2014
ATGGAAAAATTCATCTTCTTGAGTACTGTCCTGGCAGTGAGCCTTGCATATGACAAAATTTGCATTGGATATCAAACAAACAACTCAACCGAGACGGTAAACACACTAATTGAACAAAACGTTCCGGTGACACAGGTGGAAGAACTCGTGCATGGCGGAATTGATCCAATCCTATGTGGAACGGAGCTAGGATCACCATTAGTGCTTGATGACTGTTCACTAGAGGGTCTAATCCTAGGCAATCCCAAATGTGATCTCTATTTGAATGGCAGAGAATGGTCATACATAGTAGAGAGGCCAAAAGAGATGGAAGGAGTTTGCTATCCAGGATCAATTGAGAACCAGGAAGAGCTGAGATCTCTGTTTTCTTCCATCAAAAAATACGAAAGAGTGAAGATGTTTGATTTCACCAAATGGAATGTCACATACACTGGAACCAGCAAGGCCTGCAATAATACATCAAACCAAGGCTCATTCTATAGGAGTATGAGATGGTTGACATTAAAATCGGGACAATTCCCAGTCCAGACAGATGAGTACAAGAACACTAGAGATTCAGATATTGTATTCACCTGGGCCATTCACCATCCACCAACATCTGATGAACAAGTAAAATTGTACAAAAATCCTGATACCCTTTCCTCAGTCACCACTGATGAGATCAATAGGAGCTTCAAACCTAATATAGGGCCAAGGCCACTCGTGAGGGGCCAACAAGGGAGGATGGATTATTACTGGGCAGTCCTTAAACCTGGACAAACTGTCAAAATACAAACCAATGGCAATCTTATTGCACCGGAATATGGTCACTTAATAACAGGGAAATCACATGGGAGAATACTCAAGAATAATTTGCCCATAGGGCAATGTGTGACTGAGTGTCAATTGAATGAGGGTGTGATGAATACAAGCAAACCTTTCCAAAACACTAGCAAGCACTATATTGGGAAATGCCCCAAATACATACCGTCAGGAAGTCTAAAATTGGCAATAGGACTCAGAAACGTCCCACAAGCTCAAGATCGGGGGCTCTTTGGAGCAATTGCAGGCTTCATAGAGGGTGGATGGCCAGGATTAGTGGCTGGTTGGTATGGGTTTCAACATCAAAATGCGGAGGGGACAGGCATAGCTGCAGACAGGGACAGCACTCAGAAGGCAATAGACAATATGCAGAACAAACTCAACAATGTCATCGACAAAATGAACAAACAATTTGAAGTGGTGAACCATGAATTTTCAGAAGTGGAAAGCAGAATAAACATGATTAACTCCAAAATTGATGACCAAATAACTGACATATGGGCATACAATGCAGAACTGCTTGTTCTATTGGAGAATCAGAAGACATTAGATGAGCATGATGCTAATGTAAGAAATCTACATGATAGAGTCAGAAGGGTTCTGAGGGAAAATGCAGTCGACACAGGAGATGGTTGCTTTGAAATTCTACATAAATGTGACAACAATTGCATGGACACAATAAGAAACGGGACATACGACCACAAAGAGTATGAGGAAGAAAGCAAAATCGAAAGACAGAAAATCAATGGTGTGAAACTTGAGGAGAATTCGACATATAAAATTCTGAGCATCTACAGCAGTGTTGCCTCAAGCTTAGTTCTACTGCTCATGATTATTGGGGGTTTCATTTTCGGGTGTCAAAATGGAAATGTTCGTTGTACTTTCTGTATTTAA
>A_/_H12N4|MK326713|A/blue-winged_teal/Guatemala/CIP049-H119-16/2014
ATGGAAAAATTCATCTTCTTGAGTACTGTCCTGGCAGTGAGCCTTGCATATGACAAAATTTGCATTGGATATCAAACAAACAACTCAACCGAGACGGTAAACACACTAATTGAACAAAACGTTCCGGTGACACAGGTGGAAGAACTCGTGCATGGCGGAATTGATCCAATCCTATGTGGAACGGAGCTAGGATCACCATTAGTGCTTGATGACTGTTCACTAGAGGGTCTAATCCTAGGCAATCCCAAATGTGATCTCTATTTGAATGGCAGAGAATGGTCATACATAGTAGAGAGGCCAAAAGAGATGGAAGGAGTTTGCTATCCAGGATCAATTGAGAACCAGGAAGAGCTGAGATCTCTGTTTTCTTCCATCAAAAAATACGAAAGAGTGAAGATGTTTGATTTCACCAAATGGAATGTCACATACACTGGAACCAGCAAGGCCTGCAATAATACATCAAACCAAGGCTCATTCTATAGGAGTATGAGATGGTTGACATTAAAATCGGGACAATTCCCAGTCCAGACAGATGAGTACAAGAACACTAGAGATTCAGATATTGTATTCACCTGGGCCATTCACCATCCACCAACATCTGATGAACAAGTAAAATTGTACAAAAATCCTGATACCCTTTCCTCAGTCACCACTGATGAGATCAATAGGAGCTTCAAACCTAATATAGGGCCAAGGCCACTCGTGAGGGGCCAACAAGGGAGGATGGATTATTACTGGGCAGTCCTTAAACCTGGACAAACTGTCAAAATACAAACCAATGGCAATCTTATTGCACCGGAATATGGTCACTTAATAACAGGGAAATCACATGGGAGAATACTCAAGAATAATTTGCCCATAGGGCAATGTGTGACTGAGTGTCAATTGAATGAGGGTGTGATGAATACAAGCAAACCTTTCCAAAACACTAGCAAGCACTACATTGGGAAATGCCCCAAATACATACCGTCAGGAAGTCTAAAATTGGCAATAGGACTCAGAAACGTCCCACAAGCTCAAGATCGGGGGCTCTTTGGAGCAATTGCAGGCTTCATAGAGGGTGGATGGCCAGGATTAGTGGCTGGTTGGTATGGGTTTCAACATCAAAATGCGGAGGGGACAGGCATAGCTGCAGACAGGGACAGCACTCAGAAGGCAATAGACAATATGCAGAACAAACTCAACAATGTCATCGACAAAATGAACAAACAATTTGAAGTGGTGAACCATGAATTTTCAGAAGTGGAAAGCAGAATAAACATGATTAACTCCAAAATTGATGACCAAATAACTGACATATGGGCATACAATGCAGAACTGCTTGTTCTATTGGAAAATCAGAAGACATTAGATGAGCATGATGCTAATGTAAGAAATCTACATGATAGAGTCAGAAGGGTTCTGAGGGAAAATGCAGTCGACACAGGAGATGGTTGCTTTGAAATTCTACATAAATGTGACAACAATTGCATGGACACAATAAGAAACGGGACATACGACCACAAAGAGTATGAGGAAGAAAGCAAAATCGAAAGACAGAAAATCAATGGTGTGAAACTTGAGGAGAATTCGACATATAAAATTCTGAGCATCTACAGCAGTGTTGCCTCAAGCTTAGTTCTACTGCTCATGATTATTGGGGGTTTCATTTTCGGGTGTCAAAATGGAAATGTTCGTTGTACTTTCTGTATTTAA
>A_/_H12N7|MK326697|A/blue-winged_teal/Guatemala/CIP049-H121-01/2014
ATGGAAAAATTCATCTTCTTGAGTACTGTCCTGGCAGTGAGCCTTGCATATGACAAAATTTGCATTGGATATCAAACAAACAACTCAACCGAGACGGTAAACACACTAATTGAACAAAACGTTCCGGTGACACAGGTGGAAGAACTCGTGCATGGCGGAATTGATCCAATCCTATGTGGAACGGAGCTAGGATCACCATTAGTGCTTGATGACTGTTCACTAGAGGGTCTAATCCTAGGCAATCCCAAATGTGATCTCTATTTGGATGGCAGAGAATGGTCATACATAGTAGAGAGGCCAAAAGAGATGGAAGGAGTTTGCTATCCAGGATCAATTGAGAACCAGGAAGAGCTGAGATCTCTGTTTTCTTCCATCAAAAAATACGAAAGAGTGAAGATGTTTGATTTCACCAAATGGAATGTCACATACACTGGAACCAGCAAGGCATGCAATAATACATCAAACCAAGGCTCATTCTATAGGAGTATGAGATGGTTGACATTAAAATCGGGACAATTCCCAGTCCAGACAGATGAGTACAAGAACACTAGAGATTCAGATATTGTATTCACCTGGGCCATTCACCATCCACCAACATCTGATGAACAAGTAAAATTGTACAAAAATCCTGATACCCTTTCCTCAGTCACCACTGATGAGATCAATAGGAGCTTCAAACCTAATATAGGGCCAAGGCCACTCGTGAGGGGCCAACAAGGGAGGATGGATTATTACTGGGCAGTCCTTAAACCTGGACAAACTGTCAAAATACAAACCAATGGCAATCTTATTGCACCGGAATATGGTCACTTAATAACAGGGAAATCACATGGGAGAATACTCAAGAATAATTTGCCCATAGGGCAATGTGTGACTGAGTGTCAATTGAATGAGGGTGTGATGAATACAAGCAAACCTTTCCAAAACACTAGCAAGCACTATATTGGGAAATGCCCCAAATACATACCGTCAGGAAGTCTAAAATTGGCAATAGGACTCAGAAACGTCCCACAAGCTCAAGATCGGGGGCTCTTTGGAGCAATTGCAGGCTTCATAGAGGGTGGATGGCCAGGATTAGTGGCTGGTTGGTATGGGTTTCAACATCAAAATGCGGAGGGGACAGGCATAGCTGCAGACAGGGACAGCACTCAGAAGGCAATAGACAATATGCAGAACAAACTCAACAATGTCATCGACAAAATGAACAAACAATTTGAAGTGGTGAACCATGAATTTTCAGAAGTGGAAAGCAGAATAAACATGATTAACTCCAAAATTGATGACCAAATAACTGACATATGGGCATACAATGCAGAACTGCTTGTTCTATTGGAGAATCAGAAGACATTAGATGAGCATGATGCTAATGTAAGAAATCTACATGATAGAGTCAGAAGGGTTCTGAGGGAAAATGCAGTCGACACAGGAGATGGTTGCTTTGAAATTCTACATAAATGTGACAACAATTGCATGGACACAATAAGAAACGGGACATACGACCACAAAGAGTATGAGGAAGAAAGCAAAATCGAAAGACAGAAAATCAATGGTGTGAAACTTGAGGAGAATTCGACATATAAAATTCTGAGCATCTACAGCAGTGTTGCCTCAAGCTTAGTTCTACTGCTCATGATTATTGGGGGTTTCATTTTCGGGTGTCAAAATGGAAATGTTCGTTGTACTTTCTGTATTTAA
>A_/_H12N3|MK326689|A/blue-winged_teal/Guatemala/CIP049-H119-01/2014
ATGGAAAAATTCATCTTCTTGAGTACTGTCCTGGCAGTGAGCCTTGCATATGACAAAATTTGCATTGGATATCAAACAAACAACTCAACCGAGACGGTAAACACACTAATTGAACAAAACGTTCCGGTGACACAGGTGGAAGAACTCGTGCATGGCGGAATTGATCCAATCCTATGTGGAACGGAGCTAGGATCACCATTAGTGCTTGATGACTGTTCACTAGAGGGTCTAATCCTAGGCAATCCCAAATGTGATCTCTATTTGAATGGCAGAGAATGGTCATACATAGTAGAGAGGCCCAAAGAGATGGAAGGAGTTTGCTATCCAGGATCAATTGAGAACCAGGAAGAGCTGAGATCTCTGTTTTCTTCCATCAAAAAATACGAAAGAGTGAAGATGTTTGATTTCACCAAATGGAATGTCACATACACTGGAACCAGCAAGGCCTGCAATAATACATCAAACCAAGGCTCATTCTATAGGAGTATGAGATGGTTGACATTAAAATCGGGACAATTCCCAGTCCAGACAGATGAGTACAAGAACACTAGAGATTCAGATATTGTATTCACCTGGGCCATTCACCATCCACCAACATCTGATGAACAAGTAAAATTGTACAAAAATCCTGATACCCTTTCCTCAGTCACCACTGATGAGATCAATAGGAGCTTCAAACCTAATATAGGGCCAAGGCCACTCGTGAGGGGCCAACAAGGGAGGATGGATTATTACTGGGCAGTCCTTAAACCTGGACAAACTGTCAAAATACAAACCAATGGCAATCTTATTGCACCGGAATATGGTCACTTAATAACAGGGAAATCACATGGGAGAATACTCAAGAATAATTTGCCCATAGGGCAATGTGTGACTGAGTGTCAATTGAATGAGGGTGTGATGAATACAAGCAAACCTTTCCAAAACACTAGCAAGCACTACATTGGGAAATGCCCCAAATACATACCGTCAGGAAGTCTAAAATTGGCAATAGGACTCAGAAACGTCCCACAAGCTCAAGATCGGGGGCTCTTTGGAGCAATTGCAGGCTTCATAGAGGGTGGATGGCCAGGATTAGTGGCTGGTTGGTATGGGTTTCAACATCAAAATGCGGAGGGGACAGGCATAGCTGCAGACAGGGACAGCACTCAGAAGGCAATAGACAATATGCAGAACAAACTCAACAATGTCATCGACAAAATGAACAAACAATTTGAAGTGGTGAACCATGAATTTTCAGAAGTGGAAAGCAGAATAAACATGATTAACTCCAAAATTGATGACCAAATAACTGACATATGGGCATACAATGCAGAACTGCTTGTTCTATTGGAGAATCAGAAGACATTAGATGAGCATGATGCTAATGTAAGAAATCTACATGATAGAGTCAGAAGGGTTCTGAGGGAAAATGCAGTCGACACAGGAGATGGTTGCTTTGAAATTCTACATAAATGTGACAACAATTGCATGGACACAATAAGAAACGGGACATACGACCACAAAGAGTATGAGGAAGAAAGCAAAATCGAAAGACAGAAAATCAATGGTGTGAAACTTGAGGAGAATTCGACATATAAAATTCTGAGCATCTACAGCAGTGTTGCCTCAAGCTTAGTTCTACTGCTCATGATTATTGGGGGTTTCATTTTCGGGTGTCAAAATGGAAATGTTCGTTGTACTTTCTGTATTTAA
>A_/_H12N2|MK928236|A/Northern_Shoveler/Nevada/D1516557/2015
ATGGAAAAATTCATCCTTTTGAGCACTGTCCTGGCAGTGAGCCTTGCATATGACAAAATTTGCATTGGATATCAAACAAACAACTCAACCGAAACGGTAAACACACTAATTGAACAAAACGTTCCGGTGACACAGGTGGAAGAACTCGTGCATGGCGGAATTGATCCAGTCCTGTGTGGAACAGAGCTAGGATCACCATTAGTGCTTGATGACTGTTCATTAGAGGGTCTAATCCTAGGCAATCCCAAATGTGATCTCTATTTGAATGGCAGAGAATGGTCATACATAGTAGAAAGGCCAAAAGAGATGGAAGGAGTTTGCTACCCAGGGTCAATTGAGAACCAGGAAGAGCTGAGATCTCTGTTTTCTTCCATTAAAAAATACGAAAGAGTGAAGATGTTTGATTTCACCAAATGGAACGTCACATACACTGGAACCAGCAAGGCCTGCAATAATACATCAAACCAAGGCTCATTTTATAGGAGTATGAGATGGTTGACCTTAAAATCGGGACAATTCCCAGTCCAGACAGATGAGTACAAGAACACCAGAGATTCAGATATTGTATTCACCTGGGCCATTCACCATCCACCAACATCTGATGAACAAGTAAAATTGTACAAAAATCCTGATACCCTTTCCTCAGTCACCACTGATGAGATCAATAGGAGCTTCAAACCTAATATAGGGCCAAGGCCACTCGTGAGGGGCCAACAGGGGAGGATGGATTATTACTGGGCAGTTCTTAAACCTGGACAAACTGTCAAAATACAAACCAATGGCAATCTTATTGCACCGGAATATGGTCACTTAATAACAGGAAAATCACATGGAAGGATACTCAAGAATAATTTGCCCATAGGGCAATGTGTGACTGAGTGTCAATTGAACGAGGGTGTGATGAATACAAGCAAACCTTTCCAAAACACTAGCAAGCACTATATTGGGAAATGCCCCAAATACATACCAGCAGGGAGTCTGAAATTGGCAATAGGACTCAGAAACGTCCCACAAGCTCAAGATCGGGGGCTCTTTGGAGCAATTGCAGGCTTCATAGAAGGCGGATGGCCAGGGTTAGTGGCTGGTTGGTATGGGTTTCAACATCAAAATGCGGAGGGGACAGGCATAGCTGCAGACAGGGACAGCACTCAGAAGGCAATAGACAATATGCAAAACAAACTCAACAATGTCATCGACAAAATGAACAAACAATTTGACGTGGTGAACCATGAATTTTCAGAAGTGGAAAGCAGGATAAACATGATTAACTCCAAAGTTGATGACCAAATAACTGACATATGGGCATACAATGCAGAACTGCTTGTTCTATTGGAGAATCAGAAGACATTAGATGAGCATGATGCTAACGTAAGGAATCTACATGATAGAGTCAGAAGGGTTCTGAGGGAAAATGCAATCGACACAGGAGATGGTTGCTTTGAAATCCTACATAAATGTGACAACAATTGCATGGACACAATAAGAAACGGGACATACGACCACAAAGAGTATGAGGAAGAAAGCAAAATCGAACGACAGAAAATCAATGGTGTGAAACTTGAGGAGAATTCGACATATAAAATTCTGAGCATCTACAGCAGTGTTGCCTCAAGCTTAGTTCTACTGCTCATGATTATTGGGGGTTTCATTTTCGGGTGTCAAAATGGAAATGTTCGTTGTACTTTCTGTATTTAA
>A_/_H12N2|MK995825|A/Northern_Pintail/Arizona/D1800538/2018
ATGGAAAAATTCATCTTTTTGAGCACTGTCCTGACAGTGAGCCTTGCATATGACAAAATTTGCATTGGATATCAAACAAACAACTCAACCGAAACGGTAAACACACTAATTGAACAAAACGTTCCGGTGACACAGGTGGAAGAACTCGTGCATGGCGGAATTGATCCAATCCTATGTGGAACAGAGCTAGGATCACCATTAGTGCTTGATGACTGTTCATTAGAGGGTCTAATCCTAGGCAATCCCAAATGTGATCTCTATTTGAATGGCAGAGAATGGTCATACATAGTAGAGAGGCCAAAAGAGATGGAAGGAGTTTGCTACCCAGGATCAATTGAGAACCAGGAAGAACTGAGATCTCTGTTTTCTTCCATTAAAAAATACGAAAGAGTGAAGATGTTTGATTTCACCAAATGGAACGTCACATACACTGGAACCAGCAAGGCCTGCAATAATACATCAAACCAAGGCTCATTTTATAGGAGTATGAGATGGTTGACCTTAAAATCGGGACAATTCCCAGTCCAAACAGATGAGTACAAGAACACCAGAGATTCAGATATTGTATTCACCTGGGCCATTCACCATCCACCAACATCTGATGAACAAGTAAAATTGTACAAAAATCCTGATACCCTTTCCTCAGTCACCACTGATGAGATCAATAGGAGCTTCAAACCTAATATAGGGCCAAGGCCACTCGTGAGGGGCCAACAGGGAAGGATGGATTATTACTGGGCAGTTCTTAAACCTGGACAAACTGTCAAAATACAAACCAATGGCAATCTTATTGCACCGGAATATGGTCACTTAATAACAGGAAAATCACATGGAAGGATACTCAAGAATAATTTGCCCATAGGGCAATGTGTGACTGAGTGTCAATTGAACGAGGGTGTGATGAATACAAGCAAACCTTTCCAAAACACTAGCAAGCATTATATTGGGAAATGCCCCAAATACATACCAGCAGGGAGTCTAAAATTGGCAATAGGACTCAGAAACGTCCCACAAGCTCAAGATCGGGGGCTCTTTGGAGCAATTGCAGGCTTCATAGAAGGCGGATGGCCAGGGTTAGTGGCTGGTTGGTATGGGTTTCAACATCAAAATGCGGAGGGGACAGGCATAGCTGCAGACAGGGACAGCACTCAGAAGGCAATAGACAATATGCAAAACAAACTCAACAATGTCATCGACAAAATGAACAAACAATTTGAAGTGGTGAACCATGAATTTTCAGAAGTGGAAAGCAGGATAAACATGATTAACTCCAAAATTGATGACCAAATAACTGACATATGGGCATACAATGCAGAGCTGCTAGTTCTATTGGAGAATCAGAAGACATTAGATGAGCATGATGCTAACGTAAGGAATCTACATGATAGAGTCAGAAGGGTTCTGAGGGAAAATGCAATCGACACAGGAGATGGTTGCTTTGAAATCCTACATAAATGTGACAACAATTGCATGGACACAATAAGAAACGGGACATACGACCACAAAGAGTATGAGGAAGAAAGCAAAATCGAACGACAGAAAATCAATGGTGTGAAACTTGAGGAAAATTCGACATATAAAATTCTGAGCATCTACAGCAGTGTTGCCTCAAGCTTAGTTCTACTGCTCATGATTATTGGGGGTTTCATTTTCGGGTGTCAAAATGGAAATGTTCGTTGTACTTTCTGTATTTAA
>A_/_H12N5|MK995801|A/Mallard/California/D1713638/2017
ATGGAAAAATTCATCTTTTTGAGCACTGTCCTGGCAGTGAGTCTTGCATATGACAAAATTTGCATTGGATACCAAACAAACAACTCAACTGAAACGGTCAACACACTAATTGAACAAAACGTTCCGGTGACACAGGTGGAAGAACTCGTGCATGGCGAAATTGATCCAATCCTATGTGGAACGGAACTAGGATCACCATTGGTGCTTGATGACTGTTCATTAGAGGGTCTAATCCTAGGCAATCCCAAATGTGATCTCTATTTGAATGGCAGGGAATGGTCATACATAGTGGAGAGACCAAAAGAGATGGAAGGGGTTTGTTACCCAGGATCAATTGAGAACCAGGAAGAGCTAAGATCTCTGTTTTCTTCCATCAGAAAATACGAAAGAGTGAAGATGTTTGATTTCACCAAATGGAATGTCACATACACTGGAACCAGCAAGGCCTGCAATAATACATCAAACCAAGGCTCATTCTATAGGAGTATGAGATGGTTGACTTTAAAATCGGGACAATTCCCAGTTCAGACAGATGAGTACAAGAACACCAGAGATTCAGATATTGTGTTCACCTGGGCTATTCACCATCCACCAACATCTGATGAACAAGTGAAATTATACAAAAATCCTGATACTCTTTCCTCAGTCACCACTGATGAGATCAATAGGAGCTTCAAGCCTAATATAGGGCCAAGGCCACTCGTGAGGGGTCAACAGGGGAGGATGGATTATTACTGGGCAGTCCTTAAACCTGGACAAACTGTCAAAATACAAACCAATGGCAATCTCATTGCACCTGAATATGGTCACTTAATAACAGGAAAATCGCATGGAAGAATACTCAAGAATAATTTGCCCATAGGGCAATGTGTGACTGAGTGTCAATTGAATGAGGGAGTGATGAATACAAGCAAACCTTTCCAAAACACCAGCAAGCATTATATTGGGAAATGCCCCAAATACATACCATCAGGAAGTCTAAAATTGGCAATAGGACTCAGAAATGTCCCGCAAGCTCAAGGTCGAGGGCTATTTGGGGCAATTGCGGGCTTCATCGAAGGCGGATGGCCAGGATTAGTGGCTGGTTGGTATGGGTTTCAGCATCAAAATGCAGAGGGGACAGGCATAGCTGCAGACAGGGACAGCACTCAGAGGGCAATAGACAATATGCAAAACAAACTTAACAACGTCATCGACAAAATGAACAAACAATTTGAAGTGGTGAACCATGAATTTTCAGAAGTGGAAAGCAGAATAAACATGATTAATTCCAAAATTGATGACCAGATAACTGACATATGGGCATACAATGCAGAACTGCTTGTTCTATTGGAGAATCAGAAGACATTAGATGAGCATGATGCTAATGTAAGGAATCTACATGATAGAGTCAGAAGAGTTCTGAGGGAGAATGCAGTCGACACGGGAGATGGTTGTTTTAAAATTCTACATAAATGTGACAACAATTGCATAGACACAATCAGAAACGGGACATATGACCACAAAGAATATGAGGAAGAAAGCAAAATCGAACGACAGAAAATCAATGGTGTGAAACTCGAGGAGAATTCGACATATAAAATTCTGAGCATCTACAGCAGCGTTGCCTCAAGCTTAGTTCTACTGCTCATGATTATTGGGGGTTTCATTTTCGGATGTCAAAATGGGAATGTTCGTTGTACTTTCTGTATTTAA
>A_/_H12N4|MK637358|A/ruddy_turnstone/Delaware_Bay/437/2014
ATGGAAAAATTCATCTTCTTGAGCACTGTCCTGGCAGTGAGCCTTGCATATGACAAAATTTGCATTGGATATCAAACAAACAACTCAACCGAGACGGTAAACACACTAATTGAACAAAACGTTCCGGTGACACAGGTGGAAGAACTCGTGCATGGCGGAATTGATCCAATCCTATGTGGAACGGAGCTAGGATCACCATTAGTGCTTGATGACTGTTCACTAGAGGGTCTAATCCTAGGCAATCCCAAATGTGATCTCTATTTGAATGGCAGAGAATGGTCATACATAGTAGAGAGGCCAAAAGAGATGGAAGGAGTTTGCTATCCAGGATCAATTGAGAACCAGGAAGAACTGAGATCTCTGTTTTCTTCCATCAAAAAATACGAAAGAGTGAAGATGTTTGATTTCACCAAATGGAATGTCACATACACTGGAACCAGCAAGGCCTGCAATGATATATCAAACCAAGGCTCATTCTATAGGAGTATGAGATGGTTGACCTTAAAATCGGGACAATTCCCAGTCCAGACAGATGAGTACAAGAACACCAGAGATTCAGATATTGTATTCACCTGGGCCATTCACCATCCACCAACATCTGATGAACAAGTAAAATTGTACAAAAATCCTGATACCCTTTCCTCAGTCACCACTGATGAGATCAATAGGAGCTTCAAACCTAATATAGGACCAAGGCCACTCGTGAGGGGCCAACAGGGAAGGATGGATTATTACTGGGCAGTCCTTAAACCTGGACAAACTGTCAAAATACAAACCAATGGCAATCTTATTGCACCGGAATATGGTCACTTAATAACAGGAAAATCACATGGGAGGATACTCAAGAATAATTTGCCCGTAGGGCAATGTGTGACTGAGTGTCAATTGAATGAGGGTGTGATGAATACAAGCAAACCTTTCCAAAACACTAGCAAGCACTATATTGGGAAATGCCCCAAATACATACCATCAGGAAGTCTAAAATTGGCAATAGGACTCAGAAACGTCCCACAAGCTCAAGATCGGGGGCTCTTTGGAGCAATTGCAGGCTTCATAGAAGGTGGATGGCCAGGGTTAGTGGCTGGTTGGTATGGGTTTCAACATCAAAATGCGGAGGGGACAGGCATAGCTGCAGACAGGGACAGCACTCAGAAGGCAATAGACAATATGCAGAACAAACTCAACAATGTCATCGACAAAATGAACAAACAATTTGAAGTGGTGAACCATGAATTTTCAGAAGTGGAAAGCAGAATAAACATGATTAACTCCAAAATTGATGACCAAGTAACTGACATATGGGCATACAATGCAGAACTGCTTGTTCTATTGGAAAATCAGAAGACATTAGATGAGCATGATGCTAATGTGAGGAATCTACATGATAGAGTCAGAAGGGTTCTGAGGGAAAATGCAATCGACACAGGAGATGGTTGCTTTGAAATTCTACATAGATGTGACAACAATTGCATGGACACAATAAGAAACGGGACATACGACCACAAAGAGTATGAGGAAGAAAGCAAAATCGAAAGACAGAAAATCAATGGTGTGAAACTTGAGGAGAATTCGACATATAAAATTCTGAGCATCTACAGCAGTGTTGCCTCAAGCTTAGTTCTACTGCTCATGATTATTGGGGGTTTCATTTTCGGGTGTCAAAATGGAAATGTTCGTTGTACTTTCTGTATTTAA
>A_/_H12N4|MK637314|A/ruddy_turnstone/Delaware_Bay/516/2014
ATGGAAAAATTCATCTTCTTGAGCACTGTCCTGGCAGTGAGCCTTGCATATGACAAAATTTGCATTGGATATCAAACAAACAACTCAACCGAGACGGTAAACACACTAATTGAACAAAACGTTCCGGTGACACAGGTGGAAGAACTCGTGCATGGCGGAATTGATCCAATCCTATGTGGAACGGAGCTAGGATCACCATTAGTGCTTGATGACTGTTCACTAGAGGGTCTAATCCTAAGCAATCCCAAATGTGATCTCTATTTGAATGGCAGAGAATGGTCATACATAGTAGAGAGGCCAAAAGAGATGGAAGGAGTTTGCTATCCAGGATCAATTGAGAACCAGGAAGAACTGAGATCTCTGTTTTCTTCCATCAAAAAATACGAAAGAGTGAAGATGTTTGATTTCACCAAATGGAATGTCACATACACTGGAACCAGCAAGGCCTGCAATGATACATCAAACCAAGGCTCATTCTATAGGAGTATGAGATGGTTGACCTTAAAATCGGGACAATTCCCAGTCCAGACAGATGAGTACAAGAACACCAGAGATTCAGATATTGTATTCACCTGGGCCATTCACCATCCACCAACATCTGATGAACAAGTAAAATTGTACAAAAATCCTGATACCCTTTCCTCAGTCACCACTGATGAGATCAATAGGAGCTTCAAACCTAATATAGGACCAAGGCCACTCGTGAGGAGCCAACAGGGAAGGATGGATTATTACTGGGCAGTCCTTAAACCTGGACAAACTGTCAAAATACAAACCAATGGCAATCTTATTGCACCGGAATATGGTCACTTAATAACAGGAAAATCACATGGGAGGATACTCAAGAATAATTTGCCCGTAGGGCAATGTGTGACTGAGTGTCAATTGAATGAGGGTGTGATGAATACAAGCAAACCTTTCCAAAACACTAGCAAGCACTATATTGGGAAATGCCCCAAATACATACCATCAGGAAGTCTAAAATTGGCAATAGGACTCAGAAACGTCCCACAAGCTCAAGATCGGGGGCTCTTTGGAGCAATTGCAGGCTTCATAGAAGGTGGATGGCCAGGGTTAGTGGCTGGTTGGTATGGGTTTCAACATCAAAATGCGGAGGGGACAGGCATAGCTGCAGACAGGGACAGCACTCAGAAGGCAATAGACAATATGCAGAACAAACTCAACAATGTCATCGACAAAATGAACAAACAATTTGAAGTGGTGAACCATGAATTTTCAGAAGTGGAAAGCAGAATAAACATGATTAACTCCAAAATTGATGACCAAGTAACTGACATATGGGCATACAATGCAGAACTGCTTGTTCTATTGGAAAATCAGAAGACATTAGATGAGCATGATGCTAATGTGAGGAATCTACATGATAGAGTCAGAAGGGTTCTGAGGGAAAATGCAATCGACACAGGAGATGGTTGCTTTGAAATTCTACATAGATGTGACAACAATTGCATGGACACAATAAGAAACGGGACATACGACCACAAAGAGTATGAGGAAGAAAGCAAAATCGAAAGACAGAAAATCAATGGTGTGAAACTTGAGGAGAATTCGACATATAAAATTCTGAGCATCTACAGCAGTGTTGCCTCAAGCTTAGTTCTACTGCTCATGATTATTGGGGGTTTCATTTTCGGGTGTCAAAATGGAAATGTTCGTTGTACTTTCTGTATTTAA
>A_/_H12N4|MK637304|A/ruddy_turnstone/Delaware_Bay/525/2014
ATGGAAAAATTCATCTTCTTGAGCACTGTCCTGGCAGTGAGCCTTGCATATGACAAAATTTGCATTGGATATCAAACAAACAACTCAACCGAGACGGTAAACACACTAATTGAACAAAACGTTCCGGTGACACAGGTGGAAGAACTCGTGCATGGCGGAATTGATCCAATCCTATGTGGAACGGAGCTAGGATCACCATTAGTGCTTGATGACTGTTCACTAGAGGGTCTAATCCTAGGCAATCCCAAATGTGATCTCTATTTGAATGGCAGAGAATGGTCATACATAGTAGAGAGGCCAAAAGAGATGGAAGGAGTTTGCTATCCAGGATCAATTGAGAACCAGGAAGAACTGAGATCTCTGTTTTCTTCCATCAAAAAATACGAAAGAGTGAAGATGTTTGATTTCACCAAATGGAATGTCACATACACTGGAACCAGCAAGGCCTGCAATGATACATCAAACCAAGGCTCATTCTATAGGAGTATGAGATGGTTGACCTTAAAATCGGAACAATTCCCAGTCCAGACAGATGAGTACAAGAACACCAGAGATTCAGATATTGTATTCACCTGGGCCATTCACCATCCACCAACATCTGATGAACAAGTAAAATTGTACAAAAATCCTGATACCCTTTCCTCAGTCACCACTGATGAGATCAATAGGAGCTTCAAACCTAATATAGGACCAAGGCCACTCGTGAGGGGCCAACAGGGAAGGATGGATTATTACTGGGCAGTCCTTAAACCTGGACAAACTGTCAAAATACAAACCAATGGCAATCTTATTGCACCGGAATATGGTCACTTAATAACAGGAAAATCACATGGGAGGATACTCAAGAATAATTTGCCCGTAGGGCAATGTGTGACTGAGTGTCAATTGAATGAGGGTGTGATGAATACAAGCAAACCTTTCCAAAACACTAGCAAGCACTATATTGGGAAATGCCCCAAATACATACCATCAGGAAGTCTAAAATTGGCAATAGGACTCAGAAACGTCCCACAAGCTCAAGATCGGGGGCTCTTTGGAGCAATTGCAGGCTTCATAGAAGGTGGATGGCCAGGGTTAGTGGCTGGTTGGTATGGGTTTCAACATCAAAATGCGGAGGGGACAGGCATAGCTGCAGACAGGGACAGCACTCAGAAGGCAATAGACAATATGCAGAACAAACTCAACAATGTCATCGAGAAAATGAACAAACAATTTGAAGTGGTGAACCATGAATTTTCAGAAGTGGAAAGCAGAATAAACATGATTAACTCCAAAATTGATGACCAAGTAACTGAAATATGGGCATACAATGCAGAACTGCTTGTTCTATTGGAAAATCAGAAGACATTAGATGAGCATGATGCTAATGTGAGGAATCTACATGATAGAGTCAGAAGGGTTCTGAGGGAAAATGCAATCGACACAGGAGATGGTTGCTTTGAAATTCTACATAGATGTGACAACAATTGCATGGACACAATAAGAAACGGGACATACGACCACAAAGAGTATGAGGAAGAAAGCAAAATCGAAAGACAGAAAATCAATGGTGTGAAACTTGAGGAGAATTCGACATATAAAATTCTGAGCATCTACAGCAGTGTTGCCTCAAGCTTAGTTCTACTGCTCATGATTATTGGGGGTTTCATTTTCGGGTGTCAAAATGGAAATGTTCGTTGTACTTTCTGTATTTAA
>A_/_H12N4|MK637260|A/ruddy_turnstone/Delaware_Bay/600/2014
ATGGAAAAATTCATCTTCTTGAGCACTGTCCTGGCAGTGAGCCTTGCATATGACAAAATTTGCATTGGATATCAAACAAACAACTCAACCGAGACGGTAAACACACTAATTGAACAAAACGTTCCGGTGACACAGGTGGAAGAACTCGTGCATGGCGGAATTGATCCAATCCTATGTGGAACGGAGCTAGGATCACCATTAGTGCTTGATGACTGTTCACTAGAGGGTCTAATCCTAGGCAATCCCAAATGTGATCTCTATTTGAATGGCAGAGAATGGTCATACATAGTAGAGAGGCCAAAAGAGATGGAAGGAGTTTGCTATCCAGGATCAATTGAGAACCAGGAAGAACTGAGATCTCTGTTTTCTTCCATCAAAAAATACGAAAGAGTGAAGATGTTTGATTTCACCAAATGGAATGTCACATACACTGGAACCAGCAAGGCCTGCAATGATACATCAAACCAAGGCTCATTCTATAGGAGTATGAGATGGTTGACCTTAAAATCGGGACAATTCCCAGTCCAGACAGATGAGTACAAGAACACCAGAGATTCAGATATTGTATTCACCTGGGCCATTCACCATCCACCAACATCTGATGAACAAGTAAAATTGTACAAAAATCCTGATACCCTTTCCTCAGTCACCACTGATGAGATCAATAGGAGCTTCAAACCTAATATAGGACCAAGGCCACTCGTGAGGGGCCAACAGGGAAGGATGGATTATTACTGGGCAGTCCTTAAACCTGGACAAACTGTCAAAATACAAACCAATGGCAATCTTATTGCACCGGAATATGGTCACTTAATAACAGGAAAATCACATGGGAGGATACTCAAGAATAATTTGCCCGTAGGGCAATGTGTGACTGAGTGTCAATTGAATGAGGGTGTGATGAATACAAGCAAACCTTTCCAAAACACTAGCAAGCACTATATTGGGAAATGCCCCAAATACATACCATCAGGAAGTCTAAAATTGGCAATAGGACTCAGAAACGTCCCACAAGCTCAAGATCGGGGGCTCTTTGGAGCAATTGCAGGCTTCATAGAAGGTGGGTGGCCAGGGTTAGTGGCTGGTTGGTATGGGTTTCAACATCAAAATGCGGAGGGGACAGGCATAGCTGCAGACAGGGACAGCACTCAGAAGGCAATAGACAATATGCAGAACAAACTCAACAATGTCATCGACAAAATGAACAAACAATTTGAAGTGGTGAACCATGAATTTTCAGAAGTGGAAAGCAGAATAAACATGATTAACTCCAAAATTGATGACCAAGTAACTGACATATGGGCATACAATGCAGAACTGCTTGTTCTATTGGAAAATCAGAAGACATTAGATGAGCATGATGCTAATGTGAGGAATCTACATGATAGAGTCAGAAGGGTTCTGAGGGAAAATGCAATCGACACAGGAGATGGTTGCTTTGAAATTCTACATAGATGTGACAACAATTGCATGGACACAATAAGAAACGGGACATACGACCACAAAGAGTATGAGGAAGAAAGCAAAATCGAAAGACAGAAAATCAATGGTGTGAAACTTGAGGAGAATTCGACATATAAAATTCTGAGCATCTACAGCAGTGTTGCCTCAAGCTTAGTTCTACTGCTCATGATTATTGGGGGTTTCATTTTCGGGTGTCAAAATGGAAATGTTCGTTGTACTTTCTGTATTTAA
>A_/_H12N4|MK637207|A/ruddy_turnstone/Delaware_Bay/235/2014
ATGGAAAAATTCATCTTCTTGAGCACTGTCCTGGCAGTGAGCCTTGCATATGACAAAATTTGCATTGGATATCAAACAAACAACTCAACCGAGACGGTAAACACACTAATTGAACAAAACGTTCCGGTGACACAGGTGGAAGAACTCGTGCATGGCGGAATTGATCCAATCCTATGTGGAACGGAGCTAGGATCACCATTAGTGCTTGATGACTGTTCACTAGAGGGTCTAATCCTAGGCAATCCCAAATGTGATCTCTATTTGAATGGCAGAGAATGGTCATACATAGTAGAGAGGCCAAAAGAGATGGAAGGAGTTTGCTATCCAGGATCAATTGAGAACCAGGAGGAACTGAGATCTCTGTTTTCTTCCATCAAAAAATACGAAAGAGTGAAGATGTTTGATTTCACCAAATGGAATGTCACATACACTGGAACCAGCAAGGCCTGCAATGATATATCAAACCAAGGCTCATTCTATAGGAGTATGAGATGGTTGACCTTAAAATCGGGACAATTCCCAGTCCAGACAGATGAGTACAAGAACACCAGAGATTCAGATATTGTATTCACCTGGGCCATTCACCATCCACCAACATCTGATGAACAAGTAAAATTGTACAAAAATCCTGATACCCTTTCCTCAGTCACCACTGATGAGATCAATAGGAGCTTCAAACCTAATATAGGACCAAGGCCACTCGTGAGGGGCCAACAGGGAAGGATGGATTATTACTGGGCAGTCCTTAAACCTGGACAAACTGTCAAAATACAAACCAATGGCAATCTTATTGCACCGGAATATGGTCACTTAATAACAGGAAAATCACATGGGAGGATACTCAAGAATAATTTGCCCGTAGGGCAATGTGTGACTGAGTGTCAATTGAATGAGGGTGTGATGAATACAAGCAAACCTTTCCAAAACACTAGCAAGCACTATATTGGGAAATGCCCCAAATACATACCATCAGGAAGTCTAAAATTGGCAATAGGACTCAGAAACGTCCCACAAGCTCAAGATCGGGGGCTCTTTGGAGCAATTGCAGGCTTCATAGAAGGTGGATGGCCAGGGTTAGTGGCTGGTTGGTATGGGTTTCAACATCAAAATGCGGAGGGGACAGGCATAGCTGCAGACAGGGACAGCACTCAGAAGGCAATAGACAATATGCAGAACAAACTCAACAATGTCATCGACAAAATGAACAAACAATTTGAAGTGGTGAACCATGAATTTTCAGAAGTGGAAAGCAGAATAAACATGATTAACTCCAAAATTGATGACCAAGTAATTGACATATGGGCATACAATGCAGAACTGCTTGTTCTATTGGAAAATCAGAAGACATTAGATGAGCATGATGCTAATGTGAGGAATCTACATGATAGAGTCAGAAGGGTTCTGAGGGAAAATGCAATCGACACAGGAGATGGTTGCTTTGAAATTCTACATAGATGTGACAACAATTGCATGGACACAATAAGAAACGGGACATACGACCACAAAGAGTATGAGGAAGAAAGCAAAATCGAAAGACAGAAAATCAATGGTGTGAAACTTGAGGAGAATTCGACATATAAAATTCTGAGCATCTACAGCAGTGTTGCCTCAAGCTTAGTTCTACTGCTCATGATTATTGGGGGTTTCATTTTCGGGTGTCAAAATGGAAATGTTCGTTGTACTTTCTGTATTTAA
>A_/_H12N4|MK637172|A/ruddy_turnstone/Delaware_Bay/582/2014
ATGGAAAAATTCATCTTCTTGAGCACTGTCCTGGCAGTGAGCCTTGCATATGACAAAATTTGCATTGGATATCAAACAAACAACTCAACCGAGACGGTAAACACACTAATTGAACAAAACGTTCCGGTGACACAGGTGGAAGAACTCGTGCATGGCGGAATTGATCCAATCCTATGTGGAACGGAGCTAGGATCACCATTAGTGCTTGATGACTGTTCACTAGAGGGTCTAATCCTAGGCAATCCCAAATGTGATCTCTATTTGAATGGCAGAGAATGGTCATACATAGTAGAGAGGCCAAAAGAGATGGAAGGAGTTTGCTATCCAGGATCAATTGAGAACCAGGAAGAACTGAGATCTCTGTTTTCTTCCATCAAAAAATACGAAAGAGTGAAGATGTTTGATTTCACCAAATGGAATGTCACATACACTGGAACCAGCAAGGCCTGCAATGATACATCAAACCAAGGCTCATTCTATAGGAGTATGAGATGGTTGACCTTAAAATCGGGACAATTCCCAGTCCAGACAGATGAGTACAAGAACACCAGAGATTCAGATATTGTATTCACCTGGGCCATTCACCATCCACCAACATCTGATGAACAAGTAAAATTGTACAAAAATCCTGATACCCTTTCCTCAGTCACCACTGATGAGATCAATAGGAGCTTCAAACCTAATATAGGACCAAGGCCACTCGTGAGGGGCCAACAGGGAAGGATGGATTATTACTGGGCAGTCCTTAAACCTGGACAAACTGTCAAAATACAAACCAATGGCAATCTTATTGCACCGGAATATGGTCACTTAATAACAGGAAAATCACATGGGAGGATACTCAAGAATAATTTGCCCGTAGGGCAATGTGTGACTGAGTGTCAATTGAATGAGGGTGTGATGAATACAAGCAAACCTTTCCAGAACACTAGCAAGCACTATATTGGGAAATGCCCCAAATACATACCATCAGGAAGTCTAAAATTGGCAATAGGACTCAGAAACGTCCCACAAGCTCAAGATCGGGGGCTCTTTGGAGCAATTGCAGGCTTCATAGAAGGTGGATGGCCAGGGTTAGTGGCTGGTTGGTATGGGTTTCAACATCAAAATGCGGAGGGGACAGGCATAGCTGCAGACAGGGACAGCACTCAGAAGGCAATAGACAATATGCAGAACAAACTCAACAATGTCATCGACAAAATGAACAAACAATTTGAAGTGGTGAACCATGAATTTTCAGAAGTGGAAAGCAGAATAAACATGATTAACTCCAAAATTGATGACCAAGTAACTGACATATGGGCATACAATGCAGAACTGCTTGTTCTATTGGAAAATCAGAAGACATTAGATGAGCATGATGCTAATGTGAGGAATCTACATGATAGAGTCAGAAGGGTTCTGAGGGAAAATGCAATCGACACAGGAGATGGTTGCTTTGAAATTCTACATAGATGTGACAACAATTGCATGGACACAATAAGAAACGGGACATACGACCACAAAGAGTATGAGGAAGAAAGCAAAATCGAAAGACAGAAAATCAATGGTGTGAAACTTGAGGAGAATTCGACATATAAAATTCTGAGCATCTACAGCAGTGTTGCCTCAAGCTTAGTTCTACTGCTCATGATTATTGGGGGTTTCATTTTCGGGTGTCAAAATGGAAATGTTCGTTGTACTTTCTGTATTTAA
>A_/_H12N4|MK637159|A/ruddy_turnstone/Delaware_Bay/151/2014
ATGGAAAAATTCATCTTCTTGAGCACTGTCCTGGCAGTGAGCCTTGCATATGACAAAATTTGCATTGGATATCAAACAAACAACTCAACCGAGACGGTAAACACACTAATTGAACAAAACGTTCCGGTGACACAGGTGGAAGAACTCGTGCATGGCGGAATTGATCCAATCCTATGTGGAACGGAGCTAGGATCACCATTAGTGCTTGATGACTGTTCACTAGAGGGTCTAATCCTAGGCAATCCCAAATGTGATCTCTATTTGAATGGCAGAGAATGGTCATACATAGTAGAGAGGCCAAAAGAGATGGAAGGAGTTTGCTATCCAGGATCAATTGAGAACCAGGAAGAACTGAGATCTCTGTTTTCTTCCATCAAAAAATACGAAAGAGTGAAGATGTTTGATTTCACCAAATGGAATGTCACATACACTGGAACCAGCAAGGCCTGCAATGATACATCAAACCAAGGCTCATTCTATAGGAGTATGAGATGGTTGACCTTAAAATCGGGACAATTCCCAGTCCAGACAGATGAGTACAAGAACACCAGAGATTCAGATATTGTATTCACCTGGGCCATTCACCATCCACCAACATCTGATGAACAAGTAAAATTGTACAAAAATCCTGATACCCTTTCCTCAGTCACCACTGATGAGATCAATAGGAGCTTCAAACCTAATATAGGACCAAGGCCACTCGTGAGGGGCCAACAGGGAAGGATGGATTATTACTGGGCAGTCCTTAAACCTGGACAAACTGTCAAAATACAAACCAATGGCAATCTTATTGCACCGGAATATGGTCACTTAATAACAGGAAAATCACATGGGAGGATACTCAAGAATAATTTGCCCGTAGGGCAATGTGTGACTGAGTGTCAATTGAATGAGGGTGTGATGAATACAAGCAAACCTTTCCAAAACACTAGCAAGCACTATATTGGGAAATGCCCCAAATACATACCATCAGGAAGTCTAAAATTGGCAATAGGACTCAGAAACGTCCCACAAGCTCAAGATCGGGGGCTCTTTGGAGCAATTGCAGGCTTCATAGAAGGTGGATGGCCAGGGTTAGTGGCTGGTTGGTATGGGTTTCAACATCAAAATGCGGAGGGGACAGGCATAGCTGCAGACAGGGACAGCACTCAGAAGGCAATAGACAATATGCAGAACAAACTCAACAATGTCATCGACAAAATGAACAAACAATTTGAAATGGTGAACCATGAATTTTCAGAAGTGGAAAGCAGAATAAACATGATTAACTCCAAAATTGATGACCAAGTAACTGACATATGGGCATACAATGCAGAACTGCTTGTTCTATTGGAAAATCAGAAGACATTAGATGAGCATGATGCTAATGTGAGGAATCTACATGATAGAGTCAGAAGGGTTCTGAGGGAAAATGCAATCGACACAGGAGATGGTTGCTTTGAAATTCTACATAGATGTGACAACAATTGCATGGACACAATAAGAAACGGGACATACGACCACAAAGAGTATGAGGAAGAAAGCAAAATCGAAAGACAGAAAATCAATGGTGTGAAACTTGAGGAGAATTCGACATATAAAATTCTGAGCATCTACAGCAGTGTTGCCTCAAGCTTAGTTCTACTGCTCATGATTATTGGGGGTTTCATTTTCGGGTGTCAAAATGGAAATGTTCGTTGTACTTTCTGTATTTAA
>A_/_H12N4|MK637145|A/ruddy_turnstone/Delaware_Bay/147/2014
ATGGAAAAATTCATCTTCTTGAGCACTGTCCTGGCAGTGAGCCTTGCATATGACAAAATTTGCATTGGATATCAAACAAACAACTCAACCGAGACGGTAAACACACTAATTGAACAAAACGTTCCGGTGACACAGGTGGAAGAACTCGTGCATGGCGGAATTGATCCAGTCCTATGTGGAACGGAGCTAGGATCACCATTAGTGCTTGATGACTGTTCACTAGAGGGTCTAATCCTAAGCAATCCCAAATGTGATCTCTATTTGAATGGCAGAGAATGGTCATACATAGTAGAGAGGCCAAAAGAGATGGAAGGAGTTTGCTATCCAGGATCAATTGAGAACCAGGAAGAACTGAGATCTCTGTTTTCTTCCATCAAAAAATACGAAAGAGTGAAGATGTTTGATTTCACCAAATGGAATGTCACATACACTGGAACCAGCAAGGCCTGCAATGATACATCAAACCAAGGCTCATTCTATAGGAGTATGAGATGGTTGACCTTAAAATCGGGACAATTCCCAGTCCAGACAGATGAGTACAAGAACACCAGAGATTCAGATATTGTATTCACCTGGGCCATTCACCATCCACCAACATCTGATGAACAAGTAAAATTGTACAAAAATCCTGATACCCTTTCCTCAGTCACCACTGATGAGATCAATAGGAGCTTCAAACCTAATATAGGACCAAGGCCACTCGTGAGGGGCCAACAGGGAAGGATGGATTATTACTGGGCAGTCCTTAAACCTGGACAAACTGTCAAAATACAAACCAATGGCAATCTTATTGCACCGGAATATGGTCACTTAATAACAGGAAAATCACATGGGAGGATACTCAAGAATAATTTGCCCGTAGGGCAATGTGTGACTGAGTGTCAATTGAATGAGGGTGTGATGAATACAAGCAAACCTTTCCAAAACACTAGCAAGCACTATATTGGGAAATGCCCCAAATACATACCATCAGGAAGTCTAAAATTGGCAATAGGACTCAGAAACGTCCCACAAGCTCAAGATCGGGGGCTCTTTGGAGCAATTGCAGGCTTCATAGAAGGTGGATGGCCAGGGTTAGTGGCTGGTTGGTATGGGTTTCAACATCAAAATGCGGAGGGGACAGGCATAGCTGCAGACAGGGACAGCACTCAGAAGGCAATAGACAATATGCAGAACAAACTCAACAATGTCATCGACAAAATGAACAAACAATTTGAAGTGGTGAACCATGAATTTTCAGAAGTGGAAAGCAGAATAAACATGATTAACTCCAAAATTGATGACCAAGTAACTGACATATGGGCATACAATGCAGAACTGCTTGTTCTATTGGAAAATCAGAAGACATTAGATGAGCATGATGCTAATGTGAGGAATCTACATGATAGAGTCAGAAGGGTTCTGAGGGAAAATGCAATCGACACAGGAGATGGTTGCTTTGAAATTCTACATAGATGTGACAACAATTGCATGGACACAATAAGAAACGGGACATACGACCACAAAGAGTATGAGGAAGAAAGCAAAATCGAAAGACAGAAAATCAATGGTGTGAAACTTGAGGAGAATTCGACATATAAAATTCTGAGCATCTACAGCAGTGTTGCCTCAAGCTTAGTTCTACTGCTCATGATTATTGGGGGTTTCATTTTCGGGTGTCAAAATGGAAATGTTCGTTGTACTTTCTGTATTTAA
>A_/_H12N4|MK637096|A/semipalmated_sandpiper/Delaware_Bay/202/2014
ATGGAAAAATTCATCTTCTTGAGCACTGTCCTGGCAGTGAGCCTTGCATATGACAAAATTTGCATTGGATATCAAACAAACAACTCAACCGAGACGGTAAACACACTAATTGAACAAAACGTTCCGGTGACACAGGTGGAAGAACTCGTGCATGGCGGAATTGATCCAATCCTATGTGGAACGGAGCTAGGATCACCATTAGTGCTTGATGACTGTTCACTAGAGGGTCTAATCCTAGGCAATCCCAAATGTGATCTCTATTTGAATGGCAGAGAATGGTCATACATAGTAGAGAGGCCAAAAGAGATGGAAGGAGTTTGCTATCCAGGATCAATTGAGAACCAGGAAGAACTGAGATCTCTGTTTTCTTCCATCAAAAAATACGAAAGAGTGAAGATGTTTGATTTCACCAAATGGAATGTCACATACACTGGAACCAGCAAGGCCTGCAATGATACATCAAACCAAGGCTCATTCTATAGGAGTATGAGATGGTTGACCTTAAAATCGGAACAATTCCCAGTCCAGACAGATGAGTACAAGAACACCAGAGATTCAGATATTGTATTCACCTGGGCCATTCACCATCCACCAACATCTGATGAACAAGTAAAATTGTACAAAAATCCTGATACCCTTTCCTCAGTCACCACTGATGAGATCAATAGGAGCTTCAAACCTAATATAGGACCAAGGCCACTCGTGAGGGGCCAACAGGGAAGGATGGATTATTACTGGGCAGTCCTTAAACCTGGACAAACTGTCAAAATACAAACCAATGGCAATCTTATTGCACCGGAATATGGTCACTTAATAACAGGAAAATCACATGGGAGGATACTCAAGAATAATTTGCCCGTAGGGCAATGTGTGACTGAGTGTCAATTGAATGAGGGTGTGATGAATACAAGCAAACCTTTCCAAAACACTAGCAAGCACTATATTGGGAAATGCCCCAAATACATACCATCAGGAAGTCTAAAATTGGCAATAGGACTCAGAAACGTCCCACAAGCTCAAGATCGGGGGCTCTTTGGAGCAATTGCAGGCTTCATAGAAGGTGGATGGCCAGGGTTAGTGGCTGGTTGGTATGGGTTTCAACATCAAAATGCGGAGGGGACAGGCATAGCTGCAGACAGGGACAGCACTCAGAAGGCAATAGACAATATGCAGAACAAACTCAACAATGTCATCGACAAAATGAACAAACAATTTGAAGTGGTGAACCATGAATTTTCAGAAGTGGAAAGCAGAATAAACATGATTAACTCCAAAATTGATGACCAAGTAATTGACATATGGGCATACAATGCAGAACTGCTTGTTCTATTGGAAAATCAGAAGACATTAGATGAGCATGATGCTAATGTGAGGAATCTACATGATAGAGTTAGAAGGGTTCTGAGGGAAAATGCAATCGACACAGGAGATGGTTGCTTTGAAATTCTACATAGATGTGACAACAATTGCATGGACACAATAAGAAACGGGACATACGACCACAAAGAGTATGAGGAAGAAAGCAAAATCGAAAGACAGAAAATCAATGGTGTGAAACTTGAGGAGAATTCGACATATAAAATTCTGAGCATCTACAGCAGTGTTGCCTCAAGCTTAGTTCTACTGCTCATGATTATTGGGGGTTTCATTTTCGGGTGTCAAAATGGAAATGTTCGTTGTACTTTCTGTATTTAA
>A_/_H12N4|MK637090|A/ruddy_turnstone/Delaware_Bay/163/2014
[truncated: 184,033 more chars]
