# Supplementary material for: In Silico Analyses of the Role of Codon Usage at the Hemagglutinin Cleavage Site in Highly Pathogenic Avian Influenza Genesis
Source: Viruses. 2022 Jun 21;14(7):1352. doi: 10.3390/v14071352 (PMC9316147; doi:10.3390/v14071352)
Supplement: Supplementary file 1 [file viruses-14-01352-s001.zip › Supplementary File 4/dataset/full_ORF/avian_h13_unique.fasta]

>A_/_H13N6|MF146090|A/black-headed_gull/Netherlands/30/2014
ATGGAAGTCCCAGTATTCGCACTCTTAGTGTTAACCAGCATATGCGTACAAGCTGATAGGATTTGTGTTGGGTACTTAAGCACAAACTCATCAGAAAGGGTTGACACACTGCTAGAGAATAATGTCCCGGTTACAAGCTCTGTTGATTTGGTTGAGACTAACCACACAGGAACATATTGTTCTTTGGGTGGAATTAGTCCAGTGCACTTGGGAGACTGTAGCTTCGAGGGCTGGATTCTAGGGAACCCTGCCTGTGCCAGCAACCTGGGGATTAGAGAATGGTCATATTTGATTGAGGACCCTTCTGCTCCTCATGGATTGTGCTATCCAGGAGAGTTAGACAACAATGGAGAATTGAGGCACTTGTTTAGTGGAATCAGATCTTTCAGTAGAACGGAATTGTTCGCACCTACCTCTTGGGGGGCAGTGAATGATGGAGTAACGGCTGCCTGTCAAGACAGAGGAGCTAGCAGCTTTTACCGGAACTTGGTATGGTTTGTGAAGAGAGGGAATAACTATCCTGTGATCCGCGGGACCTACAACAACACCACTGGCAGAGATGTCTTGGTTATATGGGGTATACATCACCCTGTCTCCACAGCCGAAGCGAGGGAACTGTATGCAAAAGACGATCCTTACACATTGGCATCTACCAGTTCATGGAGCAAGAAGTACAACCTAGAAACTGGAACCCGACCTGGATACAATGGCCAAAAGAGTTGGATGAAGATTTACTGGTATCTGATGCACCCCGGGGATTCAATCAGTTTCGAAAGCAGTGGGGGACTACTGGCTCCCAGATATGGTTACATTATTGAGGAATATGGAAAAGGGCGAATTTTCCAAAGCCGCATTCGCATTGCTAAATGCAACACTAAATGCCAGACATCGGTTGGTGGAATAAATACTAACAAAACATTTCAAAACATAGAGAGAAATGCACTTGGAGATTGCCCGAAATACATAAAATCTGGACAGCTCAAATTGGCCACTGGACTTAGGAATGTACCTGCCATATCAAACAGAGGATTGTTTGGGGCTATTGCAGGCTTCATAGAAGGTGGTTGGCCAGGATTAATAAATGGTTGGTATGGATTCCAACATCAGAATGAACAAGGAACGGGCATAGCTGCAGACAAAGAATCAACACAAAAGGCTATTGATCAAATAACAACTAAGATAAACAATATAATAGAAAAAATGAATGGGAACTATGACTCAATACGAGGTGAATTCAGTCAGGTGGAACAAAGAATAAATATGCTTGCAGACAGAATAGATGATGCTGTAACTGACATATGGTCATACAATGCAAAGCTTCTTGTCTTGCTAGAAAACGACAAGACTCTAGACATGCACGACGCTAATGTCAGGAACCTGCATGATCAAGTCCGCAGAGTGCTGAGGACCAATGCAATTGATGAGGGGAATGGATGTTTTGAACTCCTCCATAAATGTAATGACTCTTGCATGGAGACAATAAGAAATGGAACGTACAATCATATAGAGTATGAAGAGGAATCAAAGTTAAAAAGGCAGGAAATAGAAGGTATAAAGCTGAAGTCAGACGACAATGTCTACAAAGCATTGTCAATTTACAGCTGCATTGCAAGCAGTATTGTATTGGTAGGACTCATACTTGCATTCATCATGTGGGCATGCAGCAGTGGCAGTTGCCGATTCAATATTTGTATATAA
>A_/_H13N6|MF146637|A/black-headed_gull/Netherlands/120/2012
ATGGAAATCCCAGTATTCGTACTCTTAGTGTTAACCAGCATATGCGTACAAGCTGATAGGATTTGTGTTGGGTACTTAAGCACAAACTCATCAGAAAGGGTTGACACACTGCTAGAGAACAATGTCCCGGTTACAAGCTCTGTTGATTTGGTTGAGACTAACCACACAGGAACATATTGTTCTTTGGGTGGAATTAGTCCAGTGCACTTGGGAGACTGTAGCTTCGAGGGCTGGATTCTAGGGAACCCTGCCTGTGCCAGCAACCTGGGGATTAGAGAATGGTCATATTTGATTGAAGACCCTTCTGCTCCTCATGGATTGTGCTACCCAGGAGAGTTAGAAAACAATGGAGAATTGAGGCACTTGTTTAGTGGGATCAGATCTTTCAGTAGAACAGAATTGATCGCACCTACCTCTTGGGGGGAAGTGAATGATGGAGTAACGGCTGCCTGTCAAGACAGAGGAGCTAGCGGCTTTTACCGGAACTTGGTATGGTTTGTAGCGAGAGGAAATAAATATCCTGTGATCCGCGGGACCTACAACAACACCACTGGCAGAGATGTCTTGGTTATATGGGGTATACATCACCCTGTCTCCACAGACGAAGCGAGGAAACTGTATGCCAAAGACAATCCTTACACATTGGCATCTACCAGTTCATGGAGCAAGAAGTACAACCTGGAAACTGGAACCCGACCTGGATACAATGGCCAAAAGAGTTGGATGAAGATTTACTGGTATCTGATGCACCCCGGGGATTCAATCAGTTTCGAAAGCAATGGGGGATTACTGGCTCCCAAATATGGTTACATTATTGAGGAATATGGGAAAGGGCGAATTTTCCAAAGCCGCATTCGCATTGCTAAATGCAACACTAAGTGCCAGACATCGGTTGGTGGAATAAATACTAACAAAACATTTCAAAACATAGAGAGAAATGCGCTTGGAGATTGCCCGAAATACATAAAATCTGGACAGCTCAAATTGGCCACTGGACTTAGGAATGTACCTGCCATATCAAACAGAGGATTGTTTGGGGCTATTGCAGGCTTCATAGAAGGTGGTTGGCCAGGATTAATAAATGGTTGGTATGGATTCCAACATCAGAATGAACAAGGAACGGGCATAGCTGCAGACAAAGAATCAACACAAAAGGCTATTGATCAAATAACAACTAAGATAAACAATATAATAGAAAAAATGAATGGGAACTATGACTCAATACGAGGTGAATTCAGTCAGGTGGAACAAAGGATAAATATGCTTGCAGACAGAATAGATGATGCTGTAACTGACATATGGTCATACAATGCAAAGCTTCTTGTTTTACTAGAAAACGACAAGACTCTAGACATGCACGACGCTAATGTCAGGAACCTGCATGATCAAGTCCGCAGAGTGCTGAGGACCAATGCAATTGATGAGGGGAATGGATGTTTTGAACTCCTCCATAAATGTAATGACTCTTGCATGGAGACAATAAGAAATGGAACGTACAATCATATAGAGTATGAAGAGGAATCAAAGTTAAAAAGGCAGGAAATAGAAGGTATAAAGCTGAAGTCAGACGACAATGTCTACAAAGCATTGTCGATTTACAGCTGCATTGCAAGCAGTATTGTATTGGTAGGACTCATACTTGCATTCATCATGTGGGCATGCAGCAGTGGCAATTGCCGATTCAATATTTGTATATAA
>A_/_H13N8|MH764010|A/ring-billed_gull/Minnesota/CLMNAI0821/2017**gb
ATGGAAGTCCCAGTATTCGCACTCCTAGTGTTAACCAGCATATGCGTACAAGCTGATAGGATTTGTGTTGGGTACTTAAGCACAAACTCATCAGAAAGGGTTGACACGCTGTTAGAGAATAATGTCCCGGTTACAAGTTCTGTTGACTTGGTTGAGACTAACCACACTGGAACATATTGTTCCTTGGGTGGAATTAGTCCGGTGCATTTGGGAGACTGTAGCTTCGAGGGCTGGATTCTAGGGAACCCTGCCTGTGCCAGTAACCTTGGGATTAGAGAATGGTCATATTTGATTGAAGACCCTTCTGCTCCTCATGGATTGTGCTATCCAGGAGAGTTAGACAACAATGGAGAATTGAGGCACTTGTTTAGTGGGATCAAATCTTTCAGTAGAACGGAATTGATCGCACCTACCTCTTGGGGGGCAGTGAATGATGGGGTAACAGCTGNNNNNNNNNNNNNNNNNNNNNNNNNNNNNNNNNNNNNNNNNNNNNNNNNNNNNNNNNNNNNNNNNNNNNNNNNNNNNNNNNNNNNNNNNNNNNNNNNNNNNNNNNNNNNNNNNNNNNNNNNNNNNNNNNNNNNNNNNNNNNNNNNNNNNNNNNNNNNNNNNNNNNNNNNNNNNNNNNNNNNNNNNNNNNNNNNNNNNNNNNNNNNNNNNNNNNNNNNNNNNNNNNNNNNNNNNNNNNNNNNNNNNNNNNNNNNNNNNNNNNNNNNNNNNNNNNNNNNNNNNNNNNNNNNNNNNNNNNNNNNNNNNNNNNNNNNNNNNNNNNNNNNNNNNNNNNNNNNNNNNNNNNNNNNNNNNNNNNNNNNNNNNNNNNNNNNNNNNNNNNNNNNNNNNNNNNNNNNNNNNNNNNNNNNNNNNNNNNNNNNNNNNNNNNNNNNNNNNNNNNNNNNNNNNNNNNNNNNNNNNNNNNNNNNNNNNNNNNNNNNNNNNNNNNNNNNNNNNNNNNNNNNNNNNNNNNNNNNNNNNNNNNNNNNNNNNNNNNNNNNNNNNNGACTTAGGAATGTGCCTGCCATATCAAACAGAGGATTGTTTGGGGCTATTGCAGGCTTCATAGAAGGTGGTTGGCCAGGATTAATAAATGGTTGGTATGGATTCCAACATCAGAATGAACAAGGAACGGGCATAGCTGCAGACAAAGAATCAACACAAAGGGCTATTGATCAAATAACAACAAAGATAAACAATATAATAGAAAAAATGAATGGGAACTATGACTCAATTCGAGGTGAATTCAATCAGGTGGAGCAAAGGATAAATATGCTTGCAGACAGAATAGATGATGCTGTAACTGACATATGGTCATACAATGCAAAACTTCTTGTTTTACTAGAAAATGACAAGACTCTAGATATGCACGACGCTAATGTCAGGAACCTGCATGACCAAGTCCGCAGAGTACTGAAGGCCAATGCAATCGATGAGGGGAATGGATGTTTTGAACTCCTCCATAAATGTAATGACTCTTGCATGGAGACAATAAGAAATGGAACGTACAATCATATAGAGTATGAAGAGGAATCAAAGTTAAAAAGGCAGGAAATAGAAGGTATAAAACTAAAGTCAGACGACAATGTCTACAAAGCATTGTCGATTTACAGCTGCATTGCAAGCAGTATTGTATTGGTAGGACTCATACTTGCATTCATCATGTGGGCATGCAGCAGTGGCAGTTGCCGATTCAATATTTGTATATAA
>A_/_H13gb|MF682695|A/black-headed_gull/Netherlands/10/2009**gb
ATGGAAGTCCCAGTATTCGTACTCTTAGTGTTAACCAGCATATGCGTACAAGCTGATAGGATTTGTGTTGGGTACTTAAGCACAAACTCATCGGAAAGGGTTGACACACTGCTAGAGAACAATGTACCGGTTACAAGCTCTGTTGATTTGGTTGAGACTAACCACACAGGAACATATTGTTCTTTGGATGGAATCAGTCCAGTACACTTGGGAGACTGCAGCTTCGAGGGCTGGATTCTAGGGAACCCTGCCTGTGCCAGCAACCTGGGGATCAGAGAATGGTCATATTTGATTGAAGACCCTTCTGCTCCTCATGGATTGTGCTACCCAGGAGAGTTAGACAACAATGGAGAATTGAGGCACTTATTTAGTGGGATCAGATCTTTCAGTAGAACAGAATTGATTGCACCTACCTCTTGGGGGGACGTGAATGATGGAGTGACGGCTGCATGTCAAGACAGAGGAGCTAGCAGCTTTTACCGGAACTTGGTATGGTTTGTGGAGAGAGGGGGGAAATATCCTGTGATCCGCGGGACCTACAACAACACCACTGGCCGAGATGTCTTGGTTATATGGGGTATACATCACCCTGTCTCTACAAACGAAGCGAGGAACCTGTATGCCAAAGACAACCCTTACACATTGGCATCTACCAGTTCATGGAGCAAGAAGTACAACCTAGAAACTGGAACCCGACCTGGATACAATGGCCAAAAGAGTTGGATGAAGATTTACTGGTATCTGATGCATCCCGGGGATTCAATCAGTTTCGAAAGCAATGGGGGATTATTGGCTCCCAGATACGGTTACATTATTGAGGAATATGGAAAAGGGCGAATTTTCCAAAGCCGCATTCGCATTGCTAAATGCAACACTAAGTGCCAGACATCGGTTGGTGGAATAAATACTAACAAAACATTTCAAAACATAGAGAGAAATGCGCTTGGAGATTGCCCGAAATACATAAAATCTGGACAGCTCAAATTGGCCACTGGACTTAGGAATGTACCTGCCATATCAAACAGAGGATTGTTTGGGGCTATTGCAGGCTTCATAGAAGGTGGTTGGCCAGGGTTAATAAATGGTTGGTATGGATTCCAACATCAGAATGAACAAGGAACGGGCATAGCTGCAGACAAGGAATCAACACAAAAGGCTATTGATCAAATAACAACTAAGATAAATAATATAATAGAAAAAATGAATGGGAACTATGACTCAATACGAGGTGAATTCAGTCAGGTGGAACAAAGGATAAACATGCTTGCAGATAGAATAGATGATGCTGTAACTGACATATGGTCATACAATGCAAAGCTTCTTGTTTTACTAGAAAATGACAAGACTCTAGACATGCACGACGCTAATGTCAGAAACCTGCATGATCAAATCCGCAGAGTGCTGAGGGCCAATGCAATTGATGAGGGGAATGGATGTTTTGAACTCCTCCATAAATGTAATGATTCTTGCATGGAGACAATAAGAAATGGAACATACAATCATATAGAGTATGAAGAAGAATCGAAGTTAAAAAGGCAGGAAATAGAAGGTATAAAGCTGAAGTCAGATGATAATGTCTACAAAGCATTGTCGATTTACGGCTGCATTGCAAGCAGTATTGTATTGGTAGGACTCATACTTGCATTCATCATGTGGGCATGCAGCAGTGGCAATTGCCGATTCAATGTTTGTATATAA
>A_/_H13gb|MK414717|A/Mallard/Netherlands/84/2006**gb
ATGGAAGTCCCAGTATTCGTACTCTTAGTGTTAACCAGCATATGCGTACAAGCTGATAGGATTTGTGTTGGGTACTTAAGCACAAACTCATCGGAAAGGGTTGACACACTGCTAGAGAACAATGTACCGGTTACAAGCTCTGTTGATTTGGTTGAGACTAACCACACAGGAACATATTGTTCTTTGGATGGAATCAGTCCAGTACACTTGGGAGACTGTAGCTTCGAGGGCTGGATTCTAGGGAACCCTGCCTGTGCCAGCAACCTGGGGATCAGAGAATGGTCATATTTGATTGAAGACCCTTCTGCTCCTCATGGATTGTGCTACCCAGGAGAGTTAGACAACAATGGAGAATTGAGGCACTTATTTAGTGGGATCAGATCTTTCAGTAGAACAGAATTGATTGCACCTACCTCTTGGGGGGACGTGAATGATGGAGTGACGGCTGCATGTCAAGACAGAGGAGCTAGCAGCTTTTACCGGAACTTGGTATGGTTTGTGGAGAGAGGGGGGAAATATCCTGTGATCCGCGGGACCTACAACAACACCACTGGCCGAGATGTCTTGGTTATATGGGGTATACATCACCCTGTCTCTACAAACGAAGCGAGGAACCTGTATGCCAAAGACAACCCTTACACATTGGCATCTACCAGTTCATGGAGCAAGAAGTACAACCTAGAAACTGGAACCCGACCTGGATACAATGGCCAAAAGAGTTGGATGAAGATTTACTGGTATCTGATGCATCCCGGGGATTCAATCAGTTTCGAAAGCAATGGGGGATTATTGGCTCCCAGATACGGTTACATTATTGAGGAATATGGAAAAGGGCGAATTTTCCAAAGCCGCATTCGCATTGCTAAATGCAACACTAAGTGCCAGACATCGGTTGGTGGAATAAATACTAACAAAACATTTCAAAACATAGAGAGAAATGCGCTTGGAGATTGCCCGAAATACATAAAATCTGGACAGCTCAAATTGGCCACTGGACTTAGGAATGTACCTGCCATATCAAACAGAGGATTGTTTGGGGCTATTGCAGGCTTCATAGAAGGTGGTTGGCCAGGATTAATAAATGGTTGGTATGGATTCCAACATCAGAATGAACAAGGAACGGGCATAGCTGCAGACAAGGAATCAACACAAAAGGCTATTGATCAAATAACAACTAAGATAAATAATATAATAGAAAAAATGAATGGGAACTATGACTCAATACGAGGTGAATTCAGTCAGGTGGAACAAAGGATAAACATGCTTGCAGACAGAATAGATGATGCTGTAACTGACATATGGTCATACAATGCAAAGCTTCTTGTTTTACTAGAAAATGACAAGACTCTAGACATGCACGACGCTAATGTCAGAAACCTGCATGATCAAGTCCGCAGAGTGCTGAGGGCCAATGCAATTGATGAGGGGAATGGATGTTTTGAACTCCTCCATAAATGTAATGATTCTTGCATGGAGACAATAAGAAATGGAACATACAATCATATAGAGTATGAAGAAGAATCGAAGTTAAAAAGGCAGGAAATAGAAGGTATAAAGCTGAAGTCAGATGACAATGTCTACAAAGCATTGTCGATTTACGGCTGCATTGCAAGCAGTATTGTATTGGTAGGACTCATACTTGCATTCATCATGTGGGCATGCAGCAGTGGCAATTGCCGATTCAATGTTTGTATATAA
>A_/_H13N6|CY195825|A/gull/Massachusetts/13JR03320/2013
atggacatcagagcaatcgcaatctccttaatcatcagtacttgtgtacgggctgacagaatctgtgtcggatacttgagcaccaattcaacagaaaaggttgatacactattggagaatgatgtaccagtcacaagctctattgatctagttgagacaaaccacacaggaacatactgttctttgaatggagtcagcccggtgcatttgggagactgcagctttgagggttggataatagggaatcctgcttgcactagcaactttgggatcagagaatggtcatatttgattgaggatccatctgcacctcatggactgtgctatccaggagagctggatgaaaatggagaattgaggcatcttttcagtggaatcaaatcattcagcagaactgaattgatcgcgcctacttcttggggggaggtgaatgatggagcaacatctgcctgtatggacaatacggggaccaatagtttctatcggaatctagtgtggttcgtgaagaaaaataacagatatccagtaatcagtgggacttacaacaacaccactggtagagatgtcttagtcttatgggggatacatcatccggtctcaacagaggaaaccaagacattatatgtcaatagtgacccttatacactagtttccacccgctcgtggagtaaaaagtacaaattggaaactggagtcaggcctggatacaatggtcaaagaagttggatgaagatttattggtatttaatgcatcaaggagaaactataacctttgaaagcaatggaggattgttggccccaagatatggttatataatcgaggaatatgggaaaggaagaatattccaaagcccaatcagagtcgccaggtgcaacaccaaatgccagacttctgtaggagggataaacaccaacaagacattccagaacatagagagaaatgcacttggaaattgccctaagtacataaagtcagggcagcttaagttggcaaccgggcttaagaatgtacctgctatatcaaacagaggattatttggagcaattgcagggttcatagaaggtggttggccaggattgataaatggttggtatggattccaacaccagaacgagcagggggttggaatcgctgcagataaagagtcaacacaaaaggccattgaccagataacaacaaaaataaataacattatagacaagatgaacgggaattatgactctataagaggtgaattcagccaggtagaacgtcggataaacatgcttgcagacagaatagacgatgcggtgaccgatgtgtggtcatacaatgcaaaacttcttgtgctactggaaaatgataaaacactagacatgcatgatgctaatgtcagaaatttgcatgaacgagtgcgaagagcactaaaggccaatgcgatagatgaagggaatgggtgctttgagctccttcataaatgtaatgactcttgcatggagacaataagaaatgggacttacaatcatgctgaatatgcagaagaatcgaaactgaagagacaagaaatagagggtataaaactgaagtcagaagacaatgtttataaagcattgtcaatatacagctgcattgcaagcagtattgtgctagtagggctcatacttgcatttataatgtgggcatgtagtagtggcaattgccggttcaatatttgtatataa
>A_/_H13N9|KF612945|A/gull/MD/3027/1978
ATGGATATCCGAGCAATCGTAATCTCGTTACTTATTAGCACGTGCGTACAGGCAGACAGAATCTGTGTAGGATACTTAAGCACCAACTCAACAGAAAAAGTTGACACACTGTTGGAGAGTGATGTTCCAGTCACAAGCTCTATTGATCTAGTTGAAACAAACCACACAGGAACATATTGTTCTTTAGATGGAATCAGCCCAGTGCACTTGGGAGATTGCAGCTTTGAGGGTTGGATCGTAGGAAATCCTGCCTGTACTAGCAACTTTGGAATCAGAGAGTGGTCATATTTGATTGAAGACCCATCTGCACCTCATGGACTGTGCTACCCAGGAGAACTGGACAACAACGGAGAATTGAGGCATTTGTTCAGTGGAATCAGATCTTTCAGCAGAACTGAATTGATCGCACCTTCTTCCTGGGGAGAGGTAAATGATGGAGCAACATCTGCCTGCAGGGACAATACGGGGACCAACAGTTTCTATCGAAATCTAATATGGTTTGTGAAGAAAGGTAACAGATATCCAGTAATCAGCAGGACTTACAACAACACCACTGGTAGGGATGTTTTAGTCATGTGGGGGATACACCACCCAGTCTCAACAGACGAGACAAAATCATTATATGTCAATAGTGATCCTTATACGCTAGTATCTACCAGTTCATGGAGTAAAAAATACAAGCTGGAAACTGGAGTCAGGCCTGGGTACAATGGTCAAAGGAGTTGGATGAAAATTTACTGGGTTTTAATGCATCCAGGGGAATCAATAACCTTTGAAAGCAATGGAGGGTTGTTGGCCCCAAGATATGGTTATATAATCGAGGAGTATGGAAAAGGGAGAATCTTCCAAAGCCCTATCAGAATTGCTAGATGCAACACCAGATGCCAGACTTCTGTTGGTGGGATAAGCACCAACAAAACATTCCAAAACATAGAGAGAAATGCACTTGGAAATTGCCCCAAGTACATAAAATCAGGGCAGCTCAAGTTGGCTACTGGGCTTAGGAATGTACTTGCCACATCAAACAGAGGACTGTTTGGAGCGATTGCAGGGTTCATAGAAGGTGGTTGGCCAGGATTAATAAATGGTTGGTACGGATTTCAACATCAAAATGAACAAGGAGTTGGAATAGCTGCAGACAAAGAATCGACACAAAAGGCCATTGATCAGATAACAACAAAAATAAATAACATCATTGACAAAATGAATGGAAATTATGACTCCATACGAGGTGAATTCAGCCAAGTAGAACAAAGAATAAACATGCTTGCAGACAGAATAGATGATGCTGTGACTGATGTGTGGTCATACAATGCTAAGCTTCTTGTGCTACTAGAAAATGATAAAACCCTAGACATGCATGATGCCAATGTTAGAAATTTGCATGAGCAAGTGCGAAGAACACTAAAGGCCAATGCAATTGATGAAGGGAATGGGTGCTTTGAACTCCTTCATAAATGTAATGACTCTTGTATGGAGACAATAAGAAACGGGACTTACAACCATGCTGAATATGCAGAAGAGTCAAAATTGAAAAGACAAGAAATAGAGGGTATAAAGCTGAAGCCAGAAGACAATGTTTACAAAGCATTGTCGATATACAGCTGCATTGCAAGCAGTATTGTACTAGTAGGACTCATACTTGCATTTATCATGTGGACATGTAATAGTGGCAATTGCCGATTCAATGTTTGTATATAA
>A_/_H13N6|KF612944|A/gull/MN/1352/1981
ATGGATATCCGATCAATCGTAATCTTGTTACTTATTAGCACACACGTACAGGCAGACAGAATCTGTGTAGGATACTTAAGCACCAACTCAACAGAAAAAGTTGACACACTGTTGGAGAATGATGTTCCAGTAACAAGCTCTATTGATCTAGTTGAAACAAACCACACAGGAACATATTGTTCTTTAGATGGAATCAGCCCAGTGCACTTGGGAGATTGCAGCTTTGAGGGTTGGATAGTAGGAAATCCTGCCTGTACTAGCAACTTTGGAATCAGAGAGTGGTCATATTTGATTGAAGACCCATCTGCACCTCATGGGCTGTGCTACCCAGGAGAACTGGACAACAACGGAGAACTGAGGCATTTGTTCAGTGGAATCAGATCTTTCAGCAGAACTGAATTGATCGCACCTACTTCTTGGGGAGAGGTAAATGATGGAGCAACATCTGCCTGCAGGGACAATACGGGGACCAACAGTTTCTATCGAAATCTAATATGGTTTGTGAAGAAAGGTAACAGATATCCAGTAATCAGCAGGACTTACAACAACACCACTGGTAGGGATGTCTTAGTCATGTGGGGGATACACCATCCAGTCTCAACAGACGAGACCAAATTATTATATGTCAATAGTGATCCTTATACGCTAGTATCTACCAATTCGTGGAGTAAAAAATACAAGTTGGAAACTGGAGTCAGGCCTGGGTATAATGGTCAAAGGAGTTGGATGAAGATTTACTGGGTTTTAATGCATCCAGGGGAATCAATAACTTTTGAAAGCAATGGAGGGTTGTTGGCCCCAAGATATGGTTATATAATCGAGGAGTATGGAAAAGGAAGAATCTTCCAAAGCCCTATCAGAATTGCTAGATGCAACACCAGGTGCCAGACTTCTGTAGGTGGGATAAACACCAACAAAACATTCCAAAACATAGAGAGAAATGCACTTGGAAATTGCCCCAAGTACATAAAATCAGGGCAGCTCAAGTTGGCTACTGGGCTTAGGAATGTACTTGCCACATCAAACAGAGGACTGTTTGGAGCGATTGCAGGGTTCATAGAAGGTGGTTGGCCAGGATTAATAAATGGTTGGTACGGATTTCAACATCAAAATGAACAAGGAGTTGGAATCGCTGCAGACAAAGAATCGACACAAAAGGCCATTGATCAGATAACAACAAAAATAAATAACATCATTGACAAAATGAATGGGAATTATGACTCTATACGAGGTGAATTCAGCCAAGTAGAACAACGAATAAACATGCTTGCAAACAGAATAGATGACGCTGTGACTGATGTGTGGTCATACAATGCTAAGCTTCTTGTGCTACTAGAAAATGACAAAACCCTAGACATGCATGATGCCAATGTTAGAAATTTGCATGAGCAAGTGCGAAGAACACTAAAGGCCAATGCAATTGATGAAGGGAATGGGTGCTTTGAGATCCTTCACAAGTGTAATGACTCTTGTATGGAGACAATAAGAAACGGGACTTACAACCATGCTGAATATGCAGAAGAGTCGAAATTGAAGAGACAAGAAATAGAGGGTATAAAGCTGAAGTCAGAAGACAATGTTTACAAAGCATTGTCGATATACAGCTGCATTGCAAGCAGTGTTGTGCTAGTAGGACTCATACTTGCATTTATAATGTGGGCATGTAATAGTGGCAATTGCCGATTCAATGTTTGTATATAA
>A_/_H13N6|KF612943|A/gull/MA/18/1980
ATGGATATCCGATCAATCGTAATCTCGTTACTCATTAGCACGTACGTACAGGCAGACAGAATCTGTGTAGGATACTTAAGCACCAACTCACCAGAAAAAGTTGACACACTGTTGGAGAATGATGTTCCAGTCACAAGCTCTATTGATCTAGTTGAAACAAACCACACAGGAACATATTGTTCTTTAGATGGAATCAGCCCAGTGCACTTGGGAGATTGCAGCTTTGAGGGTTGGATAGTAGGAAATCCTGCNTGTACTAGCAACTTTGGAATCAGAGAGTGGTCATATTTGATTGAAGACCCATCTGCACCTCATGGACTGTGCTACCCAGGAGAACTGGACAACAACGGAGAATTGAGGCATTTGTTCAGTGGAATCAGATCTTTCAGCAGAACTGAATTGATCGCACCTTCTTCTTGGGGAGAGGTAAATGATGGAGCAACATCTGCCTGCAGGGACAATACGGGGACCAACAGTTTCTATCGAAATCTAATATGGTTTGTGAAGAGAGGTAACAGATATCCAGTAATCAGCAGGACTTACAACAACACCACTGGTAGGGATGTTTTAGTCATGTGGGGGATACACCATCCAGTCTCAACAGACGAGACCAAATCATTATATGTCAATAGTGATCCTTATACGCTAGTATCTACCAGTTCGTGGAGTAAAAAATACAAGCTGGAAACTGGAGTCAGGCCTGGGTACAATGGTCAAAGGAGTTGGATGAAAATTTACTGGGTTTTAATGCATCCAGGGGAGTCAATAACCTTTGAAAGCAATGGAGGGTTGTTGGCCCCAAGATATGGTTATATAATCGAGGAGTATGGAAAAGGGAGAATCTTCCAAAGCCCTATCAGAATTGCTAGATGCAACACCAGATGCCAGACTTCTGTTGGTGGGATAAACACCAACAAAACATTCCAAAACATAGAGAGAAATGCACTTGGAAATTGCCCCAAGTACATAAAATCAGGGCAGCTCAAGTTGGCTACTGGGCTTAGGAATGTACTTGCCACATCAAACAGAGGACTGTTTGGAGCGATTGCAGGGTTCATAGAAGGAGGTTGGCCAGGATTAATAAATGGTTGGTACGGATTTCAACATCAGAATGAACAAGGAGTTGGAATAGCTGCAGACAAAGAATCGACACAAAAGGCCATTGATCAGATAACAACAAAAATAAATAACATCATTGACAAAATGAATGGGAATTACGACTCTATACGAGGTGAATTCAGCCAAGTAGAACAACGAATAAACATGCTTGCAGACAGAATAGATGACGCTGTGACTGATGTGTGGTCATACAATGCTAAGCTTCTTGTGCTACTAGAAAATGACAAAACCCTAGACATGCATGATGCCAATGTTAGAAATTTGCATGAGCAAGTGCGAAGAACACTAAAGGCCAATGCAATTGATGAAGGGAATGGGTGCTTTGAACTCCTTCATAAGTGTAATGACTCTTGTATGGAGACAATAAGAAACGGGACTTACAACCATGCTGAATATGCAGAAGAGTCGAAATTGAAGAGACAAGAAATAGAGGGTATAAAGCTGAAGTCAGAAGACAATGTTTACAAAGCATTGTCGATATACAGCTGCATTGCAAGCAGTGTTGTGCTAGTAGGACTCATACTTGCATTTATAATGTGGGCATGTAATAGTGGCAATTGCCGATTCAATGTTTGTATATAA
>A_/_H13N3|KF612942|A/gull/MD/4985/1979
ATGGATATCAGATCAATCGTAATCTCGTTACTTATTAGCACGTGCGTACAGGCCGACAGAATCTGTGTAGGATACTTAAGCACCAACTCAACAGAAAAAGTTGACACACTGTTGGAGAATGATGTTCCAGTCACAAGCTCTATTGATCTAGTTGAAACAAACCACACAGGAACATATTGTTCTTTGGATGGAGTCAGCCCAGTGCATTTGGGGGATTGCAGCTTTGAGGGTTGGATAGTAGGAAATCCTGCCTGTACTAGCAACTTTGGAATCAGAGAGTGGTCATATTTGATTGAAGACCCATCTGCACCTCATGGACTGTGCTACCCAGGAGAACTGGACAACAACGGAGAATTGAGGCATTTGTTCAGTGGAATCAGATCTTTCAGCAGAACTGAATTGATCGCACCTACTTCTTGGGGAGAGGTAAATGATGGAGCAACATCTGCCTGCAGGGACAATACGGGGACCAACAGTTTCTATCGAAATCTAATATGGTTTGTGAAGAAAGGTAACAGATATCCAGTAATCAGCAGGACTTACAACAACACCACTGGTAGGGATGTTTTAGTCATGTGGGGGATACACCATCCAGTCTCAACAGACGAGACCAAATCATTATATGTCAATAGTGATCCTTATACGCTAGTATCTACCAGTTCGTGGAGTAAAAAATACAAGTTGGAAACTGGAGTCAGGCCTGGGTACAATGGTCAAAGGAGTTGGATGAAGATTTACTGGGTTTTAATGCATCCAGGGGAATCAATAACCTTTGAAAGCAATGGAGGGTTGTTGGCCCCAAGATATGGTTATATAATCGAGGAGTATGGAAAAGGAAGAATCTTCCAAAGCCCTATCAGAATTGCTAGATGCAACACCAGATGCCAGACTTCTGTAGGAGGGATAAACACCAACAAAACATTCCAGAACATAGAGAGAAATGCACTTGGAAATTGCCCCAAGTACATAAAATCAGGGCAGCTCAAGTTGGCTACTGGGCTTAGGAATGTACTTGCCACATCAAACAGAGGACTGTTTGGAGCGATTGCAGGGTTCATAGAAGGTGGTTGGCCAGGATTAATAAATGGTTGGTACGGATTTCAACATCAAAATGAACAAGGAGTTGGAATCGCTGCAGACAAAGAATCGACACAAAAGGCCATTGATCAGATAACAACAAAAATAAATAACATCATTGACAAAATGAATGGGAATTATGACTCTATACGAGGTGAATTCAGCCAAGTAGAACAACGAATAAACATGCTTGCAGACAGAATAGATGACGCTGTGACTGATGTGTGGTCATACAATGCTAAGCTTCTTGTGCTACTAGAAAATGACAAAACCCTAGACATGCATGATGCCAATGTTAGAAATTTGCATGAGCAAGTGCGAAGAACACTAAAGGCCAATGCAATTGATGAAGGNAATGGGTGCTTTGAGCTCCTTCATAANTGTAATGACTCTTGTATGGAGACAATAAGAAACGGGACTTACAACCATGCTGAATATGCAGAAGAGTCNAAATTGAAGAGACAAGAAATAGAGGGTATAAAGCTGAAGTCAGAAGACAATGTTTACAAAGCATTGTCGATATACAGCTGCATTGCAAGCAGTGTTGTGCTAGTAGGACTCATACTTGCATTTATAATGTGGGCATGTAGTAGTGGCAATTGCCGATTCAATGTTTGTATATAA
>A_/_H13N6|KF612941|A/gull/MD/5049/1980
ATGGATATCCGAGCAATCGTAATCTCGTTACTTATTAGCACGTGCGTACAGGCAGACAAAATCTGTGTAGGATACTTAAGCACCAACTCAACAGAAAAAGTTGACACACTGTTAGAGAGTGATGTTCCAGTCACAAGCTCTATTGATCTAGTTGAAACAAACCACACAGGAACATATTGTTCTTTAGATGGAATCAGCCCAGTGCACTTGGGAGATTGCAGCTTTGAGGGTTGGATTGTGGGAAATCCTGCCTGTACTAGCAACTTTGGAATCAGAGAGTGGTCATATTTGATTGAAGACCCATCTGCACCTCATGGACTGTGCTACCCAGGAGAACTGGACAACAACGGAGAATTGAGGCATTTGTTCAGTGGAATCAGATCTTTCAGTAGAACTGAATTGATCGCACCTTCTTCTTGGGGAGAGGTAAATGATGGAGCAACATCTGCCTGCAGGGACAATACGGGGACCAGCAGTTTCTATCGAAATCTAATATGGTTTGTGAAGAAAGGTAACAGATATCCAGTAATCAGCAGGACTTACAACAACACCACTGGTAGGGATGTTTTAGTCATGTGGGGGATACACCACCCAGTCTCAACAGACGAGACAAAATCGTTATATGTCAATAGTGATCCTTATACGCTGGTATCTACCAGTTCATGGAGTAAAAAATACAAGCTGGAAACTGGAGTCAGGCCTGGGTATAATGGTCAAAGGAGTTGGATGAAAATATACTGGGTTTTAATGCATCCAGGGGAATCAATAACCTTTGAAAGCAATGGAGGGTTGTTGGCCCCAAGATATGGTTATATAATCGAGGAGTATGGAAAAGGGAGAATCTTCCAAAGCCCTATCAGAATTGCTAGATGCAACACCAGATGCCAGACTTCTGTTGGTGGGATAAGCACCAACAAAACATTCCAAAACATAGAGAGAAATGCACTTGGAAATTGCCCCAAGTACATAAAATCAGGGCAGCTCAAGTTGGCTACTGGGCTTAGGAATGTACTTGCCACATCAAACAGAGGACTGTTTGGAGCGATTGCAGGGTTCATAGAAGGTGGTTGGCCAGGATTAATAAATGGTTGGTACGGCTTTCAACATCAAAATGAACAAGGAGTTGGAATAGCTGCAGACAAAGAATCGACACAAAAGGCCATTGATCAGATAACGACAAAAATAAATAACATCATTGACAAAATGAATGGAAATTATGACTCCATACGAGGTGAATTCAGCCAAGTAGAACAAAGAATAAACATGCTTGCAGACAGAATAGATGACGCTGTGACTGATGTGTGGTCATACAATGCTAAGCTTCTTGTGCTACTAGAAAATGATAAAACCCTAGACATGCATGATGCCAATGTTAGAAATTTGCATGAGCAAGTGCGAAGAACACTAAAGGCCAATGCAATTGATGAAGGGAATGGGTGCTTTGAACTCCTTCATAAATGTAATGACTCTTGTATGGAGACAATAAGAAACGGGACTTACAACCATGCTGAATATGCAGAAGAGTCAAAATTGAAGAGACAAGAAATAGAGGGTATAAAGCTGAAGCCAGAAGACAATGTTTACAAAGCATTGTCGATATACAGCTGCATTGCAAGCAGTATTGTACTAGTAGGACTCATACTTGCATTTATCATGTGGACATGTAATAGTGGCAATTGCCGATTTAATGTTTGTATATAA
>A_/_H13N6|KF612933|A/gull/MD/1815/1978
ATGGATATCCGAGCAATCGTAATCTCGTTACTTATTAGCACGTGCGTACAGGCAGACAGAATCTGTGTAGGATACTTAAGCACCAACTCAACAGAAAAAGTTGACACACTGTTGGAGAGTGATGTTCCAGTCACAAGCTCTATTGATCTAGTTGAAACAAACCACACAGGAACATATTGTTCTTTAGATGGAATCAGCCCAGTGCACTTGGGAGATTGCAGCTTTGAGGGTTGGATCGTAGGAAATCCTGCCTGTACTAGCAACTTTGGAATCAGAGAGTGGTCATATTTGATTGAAGACCCATCTGCACCTCATGGACTGTGCTACCCAGGAGAACTGGACAACAACGGAGAATTGAGGCATTTGTTCAGTGGAATCAGATCTTTCAGCAGAACTGAATTGATCGCACCTTCTTCTTGGGGAGAGGTAAATGATGGAGCAACATCTGCCTGCAGGGACAATACGGGGACCAGCAGTTTCTATCGAAATCTAATATGGTTTGTGAAGAAAGATAACAGATATCCAGTAATCAGCAGGACTTACAACAACACCACTGGTAGGGATGTTTTAGTCATGTGGGGGATACACCACCCAGTCTCAACAGACGAGACAAAATCATTATATGTCAATAGTGATCCTTATACGCTAGTATCTACCAGTTCATGGAGTAAAAAATACAAGCTGGAAACTGGAGTCAGGCCTGGGTACAATGGTCAAAGGAGTTGGATGAAAATTTACTGGGTTTTAATGCATCCAGGGGAATCAATAACCTTTGAAAGCAATGGAGGGTTGTTGGCCCCAAGATATGGTTATATAATCGAGGAGTATGGAAAAGGGAGAATCTTCCAAAGCCCTATCAGAATTGCTAGATGCAACACCAGATGCCAGACTTCTGTTGGTGGGATAAACACCAACAAAACATTCCAAAACATAGAGAGAAATGCACTTGGAAATTGCCCCAAGTACATAAAATCAGGGCAGCTCAAGTTGGCTACTGGGCTTAGGAATGTACTTGCCACATCAAACAGAGGACTGTTTGGAGCGATTGCAGGGTTCATAGAAGGTGGTTGGCCAGGATTAATAAATGGTTGGTACGGATTTCAACATCAAAATGAACAAGGAGTTGGAATAGCTGCAGACAAAGAATCGACACAAAAGGCCATTGATCAGATAACAACAAAAATAAATAACATCATTGACAAAATGAATGGAAATTATGACTCCATACGAGGTGAATTCAGCCAAGTAGAACAAAGAATAAACATGCTTGCAGACAGAATAGATGACGCTGTGACTGATGTGTGGTCATACAATGCTAAGCTTCTTGTGCTACTAGAAAATGATAAAACCCTAGACATGCATGATGCCAATGTTAGAAATTTGCATGAGCAAGTGCGAAGAACACTAAAGGCCAATGCAATTGATGAAGGGAATGGGTGCTTTGAACTCCTTCATAAATGTAATGACTCTTGTATGGAGACAATAAGAAACGGGACTTACAACCATGCTGAATATGCAGAAGAGTCAAAATTGAAGAGACAAGAAATAGAGGGTATAAAGCTGAAGCCAGAAGACAATGTTTACAAAGCATTGTCGATATACAGCTGCATTGCAAGCAGTATTGTACTAGTAGGACTCATACTTGCATTTATCATGTGGACATGTAATAGTGGCAATTGCCGATTCAATGTTTGTATATAA
>A_/_H13gb|MF682721|A/black-headed_gull/Netherlands/73/2008**gb
ATGAGAGAAATGGAAGTTCCAGTATTCGTACTCTTAATGTTAACCAGCATATGCGTACAGGCTGATAGGATTTGTGTTGGGTACTTAAGCACAAACTCATCAGAAAGGGTTGACACACTGCTAGAGAACAATGTCCCAGTTACAAGCTCTGTTGATTTGGTTGAGACTAACCACACAGGAACATATTGTTCTTTGGGTGGAATTAGTCCAGTGCACTTGGGAGACTGTAGCTTCGAGGGCTGGATTGTAGGGAACCCTGCCTGTGCCAGCAACCTGGGGATTAGAGAATGGTCATATTTGATTGAAGATCCTTCTGCTCCTCATGGATTGTGCTACCCAGGAGAGTTAGACAACAATGGAGAATTGAGGCACTTGTTTAGTGGGATCAGATCTTTCAGTAGAACAGAGTTGATCGCACCTACCTCTTGGGGGGAAGTGAATGATGGGGTAACGGCTGCCTGTCAAGACAGAGGAGCTAGCAGCGTTTACCGGAACTTGGTATGGTTTGTGGCGAGAGAAAATAAATATCCTGTGATCCGCGGGACCTACAACAACACCACTGGCAGAGATGTTTTGGTTATATGGGGTATACATCACCCTGTCTCCACAGACGAAGCGAGGAAACTGTATGCCAAAGACAATCCTTACACATTGGCATCTACCAGTTCATGGAGCAGGAAGTACAACCTAGAAACTGGAACCCGACCTGGATACAATGGCCAAAAGAGTTGGATGAAGATGTACTGGTATCTGATGCACCCCGGGGATTCAATCAATTTCGAAAGCAATGGGGGATTACTGGCCCCCAGATATGGTTACATTATTGAGGAATATGGAAAAGGGCGAATTTTCCAAAGCCGCATTCGCATTGCTAAATGCAATACTAAGTGCCAGACATCGGTTGGTGGAATAAATACTAACAAAACATTTCAAAACATAGAGAGAAATGCACTTGGGGATTGCCCGAAATACATAAAATCTGGACAGCTCAAGTTGGCCACTGGCCTTAGGAATGTACCTGCCATATCAAACAGAAGATTGTTTGGGGCGATGGCAGGCTTCATAGAAGGTGGTTGGCCAGGATTAATAAATGGTTGGTATGGATTCCAACATCAGAATGAACAAGGAACGGGCATGGCTGCAGACAAAGAGTCAACACAGAAGGCTATTGATCAAATAACAACTAAGATAAACAATATAATAGAAAAAATGAATGGGAATTATGACTCAATACGAGGTGAATTCAGTCAGGTGGAACAAAGAATAAATATGCTTGCAGACAGAATAGATGATGCTGTAACTGACGTATGGTCATACAATGCAAAGCTTCTTGTTTTGCTAGAAAACGACAAGACTCTAGACATGCACGACGCTAATGTAAGGAACCTGCATGATCAAGTCCGTAGAGTGCTGAGGACCAATGCAATTGATGAGGGAAATGGATGTTTTGAACTCCTCCATAAATGCAATGACTCTTGCATGGAGACAATAAGAAATGGAACGTACAATCATATAGAGTATGAAGAGGAATCAAAGTTAAAAAGGCAGGAAATAGAAGGTATAAAGCTGAAGTCAGATGACAATGTCTACAAGACATTATCGATTTACAGCTGCATTGCAAGCAGTATTGTATTGGTAGGACTCATACTTGCATTCATCATGTGGGCATGCAGCAGTGGCAATTGCCGATTCAATATTTGTATATAA
>A_/_H13N2|MH499037|A/brown-hooded_gull/Chile/C10246/2016**gb
ATGGACATCAAAACAATCGCAATCTCCTTAATCATCAGTGCTTGTGTACGGGCTGACAGAATCTGTGTGGGGTACCTGAGCACCAATTCAACAGAAAAGGTTGATACACTGTTGGAGAACGATGTACCAGTCACAAGCTCTATTGATATAGTTGAGACAAACCACACAGGAACATACTGTTCTTTGAATGGAGTCAGCCCGGTGCATTTGGGAGACTGCAGCTTTGAGGGTTGGATAGTAGGGAATCCTGCTTGTGCTAGCAACCTTGGAGTCAGAGAATGGTCATATTTAATTGAAGACCCATCTGCACCTCATGGACTGTGTTATCCGGGAGAGTTGGATGAAAATGGAGAATTGAGGCATCTTTTCAGTGGAATCAAATCATTCAGCAGAACTGAATTGATTGCACCTACTTCTTGGGGGGAAGTGCTTGATGGAGCTACATCTGCCTGTAGAGACAATAAAGGGGTCAACAGTTTTTATCGGAATCTAGTGTGGTTTGTGAAGAAAAATAACAGATATCCGGTAATCAGCAGGACTTACAACAACACCACTGGTCGAGATGTCTTGGTTTTATGGGGGATACACCATCCGGTCTCAACAGAGGAAACCAAAACATTATATGTCAATAGTGACCCCTATACACTAGTTTCCACCCACTCGTGGAGTAGAAAATACAAAATGGAAACTGGGACCAGGCCTGGATACAATGGTCAAAGAAGTTGGATGAGGATTTATTGGTATTTAATGCACCCTGGAGAATCAATAACCTTTGAAAGTAATGGAGGGTTGTTGGCTCCAAGATATGGGTATATAATTGAAGAATATGGGAAAGGAAGAATATTCCAGAGTCCAATCAGGATCGCCAGGTGCAACACCAAATGTCAGACTTCTGTAGGGGGGATAAACACAAACAAAACATTCCAGAACATAGAAAGAAATGCACTTGGGAATTGCCCTAAGTATATAAAATCAGGGCAGCTTAAGTTGGCAACCGGACTTAGGAATGTACCAGCCATATCTAACAGAGGGCTATTTGGAGCGAAAGCAGGGTTCATCGAAGGTGGTTGGCCAGGATTGATAAATGGTTGGTATGGATTTCAACATCAGAATGAGCAGGGTGTTGGAATTGCTGCAGATAAAGAGTCAACACAAAAGGCCATTGACCAGATAACAACAAAAATAAATAACATTATTGATAAGATGAACGGGAACTATGACTCTATAAAAGGTGAATTCAACCAAGTCGAACGTCGGATAAATATGCTTGCAGACAGAATAGATGATGCTGTGACTGATGTGTGGTCATACAATGCGAAACTTCTTGTGTTGCTGGAAAATGACAAAACACTAGACATGCATGATGCCAATGTCAGAAATTTGCATGAGCGAGTCCGAATGTCACTGAAGGCCAATGCAATAGATGAAGGGAACGGATGCTTTGAGCTCCTTCATAAATGTAATGACTCTTGCATGGAAACAATAAGAAATGGAACTTACAATCATGTTGAATATGCAGAGGAATCAAAACTGAAGAGACAAGAAATAGAGGGTATAAAATTGAAATCAGAAGACAATGTTTATAAAGCATTGTCAATATACAGCTGCATTGCAAGCAGTGTCGTGTTGGTAGGGCTCATACTTGCATTTATAATGTGGGCATGTAGTAGTGGCAATTGCCGGTTCAATATTTGTATATAA
>A_/_H13N2|MF099262|A/gull/Arica/71/2016**gb
ATGGACATCAAAGCAATCGCAATCTCCTTAATCATCAGTGCTTGTGTACGGGCTGACAGAATCTGTGTGGGGTACCTGAGCACCAATTCAACAGAAAAGGTTGATACACTGTTGGAGAACGATGTACCAGTCACAAGCTCTATTGATATAGTTGAGACAAACCACACAGGAACATACTGTTCTTTGAATGGAGTCAGCCCGGTGCATTTGGGAGACTGCAGCTTTGAGGGTTGGATAGTAGGGAATCCTGCTTGTGCTAGCAACCTTGGAGTCAGAGAATGGTCATATTTAATTGAAGACCCATCTGCACCTCATGGACTGTGTTATCCGGGAGAGTTGGATGAAAATGGAGAATTGAGGCATCTGTTCAGTGGAATCAAATCATTCAGCAGAACTGAATTGATTGCACCTGCTTCTTGGGGGGAAGTGCTTGATGGGGCAACATCTGCCTGTAGGGACAATAAAGGGGTCAACAGTTTTTATCGGAATCTAGTGTGGTTTGTGAAGAAAAATGACAGATATCCGGTAATCAGCAGGACTTACAACAACACCACTGGTCGAGATGTCTTGGTTTTATGGGGGATACACCATCCGGTCTCAACAGAGGAAACCAAAACATTATATGTCAATAGTGACCCCTATACACTGGTTTCCACCCACTCGTGGAGTAGAAAATACAAAATGGAAACTGGGACCAGGCCTGGATACAATGGTCAAAGAAGTTGGATGAGGATTTATTGGTATTTAATGCACCCTGGAGAATCAATAACCTTTGAAAGTAATGGAGGGTTGTTGGCTCCAAGATATGGGTATATAATTGAAGAATATGGGAAAGGAAGAATATTCCAGAGTCCAATCAGGATCGCCAGATGCAACACCAAATGTCAGACTTCTGTAGGGGGGATAAACACAAACAAAACATTCCAGAACATAGAAAGAAATGCACTTGGGAATTGCCCTAAGTATATAAAATCAGGGCAGCTTAAGTTGGCAACCGGACTTAGGAATGTACCAGCCATATCTAACAGAGGGCTATTTGGAGCGAAAGCAGGGTTCATCGAAGGCGGTTGGCCAGGATTGATAAATGGTTGGTATGGATTTCAACATCAGAATGAGCAGGGTGTTGGAATTGCTGCAGATAAAGAGTCAACACAAAAGGCCATTGACCAGATAACAACAAAAATAAATAACATTATTGATAAGATGAACGGGAACTATGACTCTATAAAAGGTGAATTCAACCAAGTCGAACGTCGGATAAATATGCTTGCAGACAGAATAGATGATGCTGTGACTGATGTGTGGTCATACAATGCGAAACTTCTTGTGTTGCTGGAAAATGACAAAACACTAGACATGCATGATGCCAATGTCAGAAATTTGCATGAGCGAGTCCGAATGTCACTGAAGGCCAATGCAATAGATGAAGGGAACGGATGCTTTGAGCTCCTTCATAAATGTAATGACTCTTGCATGGAAACAATAAGAAATGGAACTTACAATCATGTTGAATATGCAGAGGAATCAAAACTGAAGAGACAAGAAATAGAGGGTATAAAATTGAAATCAGAAGACAATGTTTATAAAGCATTGTCAATATACAGCTGCATTGCAAGCAGTGTTGTGTTGGTAGGGCTCATACTTGCATTTATAATGTGGGCATGTAGTAGTGGCAATTGCCGGTTCAATATTTGTATATAA
>A_/_H13N2|MH499147|A/shorebird/Chile/C7037/2016**gb
ATGGACATCAAAACAATCGCAATCTCCTTAATCATCAGTGCTTGTGTACGGGCTGACAGAATCTGTGTGGGGTACCTGAGCACCAATTCAACAGAAAAGGTTGATACACTGTTGGAGAACGATGTACCAGTCACAAGCTCTATTGATATAGTTGAGACAAACCACACAGGAACATACTGTTCTTTGAATGGAGTCAGCCCGGTGCATTTGGGAGACTGCAGCTTTGAGGGTTGGATAGTAGGGAATCCTGCTTGTGCTAGCAACCTTGGAGTCAGAGAATGGTCATATTTAATTGAAGACCCATCTGCACCTCATGGACTGTGTTATCCGGGAGAGTTGGATGAAAATGGAGAATTGAGGCATCTTTTCAGTGGAATCAAATCATTCAGCAGAACTGAATTGATTGCACCTGCTTCTTGGGGGGAAGTGCTTGATGGAGCTACATCTGCCTGTAGAGACAATAAAGGGGTCAACAGTTTTTATCGGAATCTAGTGTGGTTTGTGAAGAAAAATGACAGATATCCGGTAATCAGCAGGACTTACAACAACACCACTGGTCGAGATGTCTTGGTTTTATGGGGGGTACACCATCCGGTCTCAACAGAGGAAACCAAAACATTATATGTCAATAGTGACCCCTATACACTAGTTTCCACCCACTCGTGGAGTAGAAAATACAAAATGGAAACTGGGACCAGGCCTGGATACAATGGTCAAAGAAGTTGGATGAGGATTTATTGGTATTTAATGCACCCTGGAGAATCAATAACCTTTGAAAGTAATGGAGGGTTGTTGGCTCCAAGATATGGGTATATAATTGAAGAATATGGGAAAGGAAGAATATTCCAGAGTCCAATCAGGATCGCCAGGTGCAACACCAAATGTCAGACTTCTGTAGGGGGGATAAACACAAACAAAACATTCCAGAACATAGAAAGAAATGCACTTGGGAATTGCCCTAAGTATATAAAATCAGGGCAGCTTAAGTTGGCAACCGGACTTAGGAATGTACCAGCCATATCTAACAGAGGGCTATTTGGAGCGAAAGCAGGGTTCATCGAAGGTGGTTGGCCAGGATTGATAAATGGTTGGTATGGATTTCAACATCAGAATGAGCAGGGTGTTGGAATTGCTGCAGATAAAGAGTCAACACAAAAGGCCATTGACCAGATAACAACAAAAATAAATAACATTATTGATAAGATGAACGGGAACTATGACTCTATAAAAGGTGAATTCAACCAAGTCGAACGTCGGATAAATATGCTTGCAGACAGAATAGATGATGCTGTGACTGATGTGTGGTCATACAATGCGAAACTTCTTGTGTTGCTGGAAAATGACAAAACACTAGACATGCATGATGCCAATGTCAGAAATTTGCATGAGCGAGTCCGAATGTCACTGAAGGCCAATGCAATAGATGAAGGGAACGGATGCTTTGAGCTCCTTCATAAATGTAATGACTCTTGCATGGAAACAATAAGAAATGGAACTTACAATCATGTTGAATATGCAGAGGAATCAAAACTGAAGAGACAAGAAATAGAGGGTATAAAATTGAAATCAGAAGACAATGTTTATAAAGCATTGTCAATATACAGCTGCATTGCAAGCAGTGTTGTGTTGGTAGGGCTCATACTTGCATTTATAATGTGGGCATGTAGTAGTGGCAATTGCCGGTTCAATATTTGTATATAA
>A_/_H13N6|MK376985|A/laughing_gull/Delaware_Bay/458/2018
ATGGACATCAGAGCAATCACAATCTCCTTAATCATCAGTACTTGTATACGGGCTGACAGAATCTGTGTTGGATACTTGAGCACTAATTCAACAGAAAAGGTTGATACACTATTGGAGAATGATGTACCAGTTACAAGCTCCATTGATCTAGTTGAGACAAACCACACAGGAACATACTGTTCTTTGAATGGAGTCAGCCCGGTGCACTTGGGAGACTGCAGCTTTGAGGGTTGGATAGTAGGGAATCCTGCTTGCACTAGCAGCTTTGGGATCAGAGAATGGTCATATTTGATTGAGGATCCATCTGCACCTCATGGACTGTGCTATCCAGGAGAGCTGGATGAAAATGGAGAGTTGAGGCATCTCTTCAGTGGAATCAAATCATTCAGCAGAACGGAACTGATCGCACCTACTTCTTGGGGGGAGGTGAATGATGGAGCAACATCTGCATGTAGGGACAATACAGGAACCAATAGTTTCTATCGAAATCTAGTATGGTTCGTGAAGAAAGGTAACAGATATCCAGTAATCAGTAGAACTTACAACAACACCACTGGTAGAGATGTATTAGTCTTATGGGGGATACATCATCCTGTCTCAACACAAGAAACCCAGTCATTATATGCCAATAGTGACCCTTATACACTAGTTTCCACCCGCTTGTGGAGTAAAAAGTACAAATTGGAAACTGGAGTCAGGCCCGGATACAATGGTCAAAGGAGTTGGATGAAGATTTATTGGTATTTGATGCATCAAGGAGAGACTATAACCTTTGAAAGCAATGGAGGATTGTTAGCCCCAAGGTATGGTTATATAATCGAGGAATATGGGAAAGGAAGAATATTCCAAAGCCCAATCAGAGTCGCCAGATGCAACACCAAATGCCAGACTTCTGTAGGAGGGATAAACACCAACAAAACATTCCAGAACATAGAGAGGAATGCACTTGGAAATTGCCCTAAATACATAAAGTCAGGTCAGCTTAAGTTGGCAACAGGGCTCAAAAATATACCTGCTATATCAAACAGAGGATTATTTGGAGCAAAAGCAGGGTTTATAGAAGGTGGTTGGCCAGGATTGATAAATGGTTGGTATGGATTCCAACATCAGAACGAGCAGGGGGTCGGAATGGCTGCAGATAAAGAGTCAACACAAAAGGCCATTGATCAGATAACAACAAAAATAAACAACATTATAGACAAGATGAACGGGAATTATGATTCTATAAGAGGTGAATTCAGCCAGGTAGAACGTCGAATAAACATGCTTGCAGACAGAATAGACGACGCGGTAACCGATGTGTGGTCGTACAATGCAAAACTCCTTGTGCTACTGGAAAATGACAAAACACTAGACATGCATGATGCCAATGTCAGAAATTTGCATGAGCGAGTGCGAAGAGCACTAAAGGCCAACGCGATAGATGAAGGGAATGGGTGCTTTGAGCTCCTTCATAAATGTAATGACTCTTGCATGGAGACAATAAGAAATGGGACTTACAATCATGCTGAATATGCAGAAGAATCAAAGCTGAAGAGACAAGAAATAGAGGGTGTAAAACTGAAATCAGAAGACAATGTTTATAAAGCATTGTCAATATACAGCTGCATTGCAAGCAGTATTGTACTAGTAGGGCTCATACTTGCTTTTATAATGTGGGCATGTAGTAGTGGCAATTGCCGGTTCAATATTTGTATATAA
>A_/_H13N6|MK345840|A/laughing_gull/Delaware_Bay/451/2018
ATGGACATCAGAGCAATCACAATCTCCTTAATCATCAGTACTTGTATACGGGCTGACAGAATCTGTGTCGGATACTTGAGCACTAATTCAACAGAAAAGGTTGATACACTATTGGAGAATGATGTACCAGTCACAAGCTCCATTGATCTTGTTGAGACAAACCACACAGGAACATACTGTTCTTTGAATGGAGTCAGCCCGGTGCACTTGGGAGACTGCAGCTTTGAGGGTTGGATAGTAGGGAATCCTGCTTGCACTAGCAACTTTGGGATCAGAGAATGGTCATATCTGATTGAGGATCCATCCGCACCTCATGGACTGTGCTATCCAGGAGAGCTGGATGAAAATGGAGAGTTGAGGCATCTCTTCAGTGGAATCAAATCATTCAGCAGAACGGAACTGATCGCACCTACTTCTTGGGGGGAAGTGAATGATGGAGCAACATCTGCATGTAGGGACAATACGGGAACCAACAGTTTCTATCGAAATCTAGTATGGTTTGTGAAGAAAAATAACAGATATCCAGTAATCAGTGGAACTTACAACAACACCACTGGTAGAGATGTATTAGTCTTATGGGGGATACATCACCCGGTCTCAACACAAGAAACCCAGACATTATATGCCAATAATGACCCTTATACACTGGTTTCCACCCGCTCATGGAGTAAAAAGTACAAATTGGAAACTGGAGTCAGGCCTGGATACAACGGTCAAAGAAGTTGGATGAAGATTTATTGGTATTTGATGCATCAAGGAGAAACTATAACCTTTGAAAGCAATGGAGGATTGTTGGCCCCAAGGTATGGTTATATAATCGAGGAATATGGGAAAGGAAGAATATTCCAAAGCCCAATCAGAGTCGCCAGATGCAACACCAAATGCCAGACTTCTGTGGGAGGGATAAACACCAACAAAACATTCCAGAACATAGAGAGGAATGCACTTGGAAATTGCCCTAAGTACATAAAGTCAGGTCAGCTTAAGTTGGCAACAGGGCTCAAAAATGTACCTGCTATATCAAACAGAGGATTATTTGGAGCAAAAGCAGGGTTTATAGAAGGTGGCTGGCCAGGATTGATAAATGGTTGGTATGGATTCCAACATCAGAACGAGCAGGGGGTCGGAATAGCTGCAGATAAAGAGTCAACACAAAAGGCCATTGATCAGATAACAACAAAAATAAACAACATTATAGACAAGATGAATGGGAATTATGACTCCATAAGAGGTGAATTCAGCCAGGTAGAACGTCGGATAAACATGCTTGCAGACAGAATAGACGACGCGGTAACCGATGTGTGGTCGTACAATGCAAAACTTCTTGTGCTACTGGAAAATGACAAAACACTAGACATGCATGATGCCAATGTCAGAAATTTGCATGAGCGAGTGCGAAGAGCACTAAAGGCCAACGCGATAGATGAAGGGAATGGGTGCTTTGAGCTTCTTCATAAATGTAATGACTCTTGCATGGAGACAATAAGAAATGGGACATACAATCATGCTGAATATGCAGAAGAATCAAAGCTGAAGAGACAAGAAATAGAGGGTGTGAAACTGAAATCAGAAGACAATGTTTACAAAGCATTGTCAATATACAGCTGCATTGCAAGCAGTATTGTACTAGTAGGGCTCATACTTGCATTTATAATGTGGGCATGTAGTAGTGGCAATTGCCGGTTCAATATTTGTATATAA
>A_/_H13N0|CY125309|A/hooded_merganser/New_Brunswick/03750/2009
ATGGACATCAGAGCAATCGCAATCTCCTTAATCATCAGTACTTGTGTACGGGCTGACAGAATCTGTGTCGGATACTTGAGCACCAATTCAACAGAAAAGGTTGATACACTATTGGAGAATGATGTACCAGTCACAAGCTCTATTGATCTAGTTGAGACAAACCACACAGGAACATACTGTTCTTTGAATGGAGTCAGCCCGGTGCATTTGGGAGACTGCAGCTTTGAGGGTTGGATAATAGGGAATCCTGCTTGCACTAGCAACTTTGGGATCAGAGAATGGTCATATTTGATTGAGGATCCATCTGCACCTCATGGACTGTGCTATCCAGGAGAGCTGGATGAAAATGGAGAATTGAGGCATCTTTTCAGTGGAATCAAATCATTCAGCAGAACTGAATTGATCGCGCCTACTTCTTGGGGGGAGGTGAATGATGGAGCAACATCTGCCTGTATGGACAATACGGGGACCAATAGTTTCTATCGGAATCTAGTGTGGTTCGTGAAGAAAAATAACAGATATCCAGTAATCAGTGGGACTTACAACAACACCACTGGTAGAGATGTCTTAGTCTTATGGGGGATACATCATCCGGTCTCAACAGAGGAAACCAAGACATTATATGTCAATAGTGACCCTTATACACTAGTTTCCACCCGCTCGTGGAGTAAAAAGTACAAATTGGAAACTGGAGTCAGGCCTGGATACAATGGTCAAAGAAGTTGGATGAAGATTTATTGGTATTTAATGCATCAAGGAGAAACTATAACCTTTGAAAGCAATGGAGGATTGTTGGCCCCAAGATATGGTTATATAATCGAGGAATATGGGAAAGGAAGAATATTCCAAAGCCCAATCAGAGTCGCCAGGTGCAACACCAAATGCCAGACTTCTGTAGGAGGGATAAACACCAACAAGACATTCCAGAACATAGAGAGAAATGCACTTGGAAATTGCCCTAAGTACATAAAGTCAGGGCAGCTTAAGTTGGCAACCGGGCTTAAGAATGTACCTGCTATATCAAACAGAGGATTATTTGGAGCAAAAGCAGGGTTCATAGAAGGTGGTTGGCCAGGATTGATAAATGGTTGGTATGGATTCCAACACCAGAACGAGCAGGGGGTTGGAATCGCTGCAGATAAAGAGTCAACACAAAAGGCCATTGACCAGATAACAACAAAAATAAATAACATTATAGACAAGATGAACGGGAATTATGACTCTATAAGAGGTGAATTCAGCCAGGTAGAACGTCGGATAAACATGCTTGCAGACAGAATAGACGATGCGGTGACCGATGTGTGGTCATACAATGCAAAACTTCTTGTGCTACTGGAAAATGATAAAACACTAGACATGCATGATGCTAATGTCAGAAATTTGCATGAACGAGTGCGAAGAGCACTAAAGGCCAATGCGATAGATGAAGGGAATGGGTGCTTTGAGCTCCTTCATAAATGTAATGACTCTTGCATGGAGACAATAAGAAATGGGACTTACAATCATGCTGAATATGCAGAAGAATCGAAACTGAAGAGACAAGAAATAGAGGGTATAAAACTGAAGTCAGAAGACAATGTTTATAAAGCATTGTCAATATACAGCTGCATTGCAAGCAGTATTGTGCTAGTAGGGCTCATACTTGCATTTATAATGTGGGCATGTAGTAGTGGCAATTGCCGGTTCAATATTTGTATATAA
>A_/_H13N0|CY014694|A/gull/Maryland/704/1977
ATGGCTCTAAATGTCATTGCAACTTTGACACTTATAAGTGTATGTGTACATGCAGACAGAATATGCGTGGGGTATCTGAGCACCAATTCATCAGAAAGGGTCGACACGCTCCTTGAAAATGGGGTCCCAGTCACCAGCTCCATTGATCTGATTGAGACAAACCACACAGGAACATACTGTTCTCTAAATGGAGTCAGTCCAGTGCATTTGGGAGATTGCAGCTTTGAAGGATGGATTGTAGGAAACCCAGCCTGCACCAGCAACTTTGGGATCAGAGAGTGGTCATACCTGATTGAGGACCCCGCGGCCCCTCATGGGCTTTGCTACCCTGGAGAATTAAACAACAATGGTGAACTCAGACACTTGTTCAGTGGAATCAGGTCATTCAGTAGAACGGAATTGATCCCACCTACCTCCTGGGGGGAAGTACTTGACGGTACAACATCTGCTTGCAGAGATAACACGGGAACCAACAGCTTCTATCGAAATTTAGTTTGGTTTATAAAGAAGAATAATAGATATCCAGTTATCAGTAAGACCTACAACAATACAACGGGAAGGGATGTTTTAGTTTTATGGGGAATACATCACCCAGTGTCTGTGGATGAGACAAAGACTCTGTATGTCAATAGTGATCCATACACACTGGTTTCCACCAAGTCTTGGAGCGAGAAATATAAACTAGAAACGGGAGTCCGACCTGGCTATAATGGACAGAGGAGCTGGATGAAAATTTATTGGTCTTTGATACATCCAGGGGAGATGATTACTTTCGAGAGTAATGGTGGATTTTTAGCCCCAAGATATGGGTACATAATTGAAGAATATGGAAAAGGAAGGATTTTCCAGAGTCGCATCAGAATGTCTAGGTGCAACACCAAGTGCCAGACTTCGGTTGGAGGGATAAACACAAACAGAACGTTCCAAAACATCGATAAGAATGCTCTTGGTGACTGTCCCAAATACATAAAGTCTGGCCAACTCAAGCTAGCCACTGGACTCAGAAATGTGCCAGCTATATCGAATAGAGGATTTTTCGGAGCAATTGCAGGGTTCATAGAAGGAGGCTGGCCAGGTTTAATCAATGGTTGGTACGGTTTTCAGCATCAAAATGAACAGGGAACAGGAATAGCTGCAGACAAAGAATCAACACAGAAAGCTATAGACCAGATAACAACCAAAATAAATAACATTATTGATAAAATGAATGGGAACTATGATTCAATTAGGGGTGAATTCAATCAAGTTGAGAAGCGTATAAACATGCTTGCAGACAGAATAGATGATGCCGTGACGGACATTTGGTCATACAATGCCAAACTTCTTGTATTGCTGGAAAATGATAAAACTTTAGATATGCATGATGCTAATGTAAAGAATTTACATGAGCAAGTACGAAGAGAATTGAAGGACAATGCAATTGACGAAGGAAATGGCTGTTTTGAACTCCTTCATAAATGCAATGACTCCTGCATGGAAACTATAAGAAATGGAACGTATGACCACACTGAGTATGCAGAGGAGTCAAAGTTAAAGAGGCAAGAAATCGATGGGATCAAACTCAAATCAGAAGACAACGTTTACAAAGCATTATCAATATACAGTTGCATTGCAAGTAGTGTTGTACTAGTAGGACTCATACTCTCTTTCATCATGTGGGCCTGTAGTAGTGGGAATTGCCGATTCAATGTTTGTATATAA
>A_/_H13N6|AB285094|A/duck/Siberia/272PF/1998
ATGGCTCTAAATGTCATTACAATCCTGACACTTATAAGCGTGTGTGTGCAGGCAGACAGAATATGCGTAGGTTATCTGAGCACCAATTCATCAGAAAGGGTCGACACGCTCCTTGAAAATGGGGTTCCAGTTACCAGCTCCGTTGACCTGATTGAAACAACCCACACGGGAACATACTGTTCTCTAAATGGGGTCAGCCCAGTGCATTTAGGAGATTGTAGCTTTGAAGGATGGATTGTAGGAAACCCGGCATGTACCAGCAACTTTGGGATCAGAGAGTGGTCATACCTGATTGAGGATCCTGGGGCGCCCCATGGGCTTTGTTACCCTGGAGAATTAAACAACAATGGTGAGCTCAGACATTTGTTCAGTGGAATCAGGTCATTCAGCAGAACGGAATTGATCCCACCTACTTCCTGGGGGGAAGTACTTGACGGTGCGACATCTGCTTGCAGAGATGACAAGGGAACCAACAGCTTCTATCGAAATTTAGTCTGGTTTGTAAAGAAGAATAATAGATATCCAGTTATCAGCAAGACCTACAACAACACAACGGGAAGGGATGTTCTAGTTTTGTGGGGAATACACCACCCAGTATCTGTGGAGGAGACAAAGACTTTGTATGTCAACAGTGATCCGTACACGCTGGTTTCCACCAAATCATGGAGCGAGAAGTATAAACTAGAGACTGGAGTTCGACCAGGGTACAATGGACAGAGGAGCTGGATGAAGATCTACTGGTCATTGCTACATCCAGGGGAGATGATTACTTTCGAGAGTAATGGTGGACTTTTAGCTCCAAGATATGGATACATAATTGAAGAATATGGAAAAGGAAGGATTTTCCAAAGTCGCATAAGAATGTCTAAGTGCAACACCAAGTGCCAGACTTCGGTTGGAGGAATAAACACAAACCGAACATTTCAAAACATCGATAAGAATGCTCTAGGTGACTGTCCCAAATATATAAAGTCTGGCCAACTCAAGCTAGCCACTGGACTCAGAAATGTGCCAGCTATATCGAATAGAGGACTGCTTGGAGCAATTGCAGGATTTATAGAAGGAGGCTGGCCAGGTCTAATCAATGGTTGGTACGGTTTTCAGCATCAAAACGAACAGGGAACAGGGATAGCTGCAGACAAAGAATCAACACAGAAAGCTATAGACCAGATAACAACTAAAATAAATAACATTATTGACAAAATGAATGGAAACTATGATTCCATCAGAGGTGAATTCAATCAAGTGGAGAAGCGCATAAACATGCTTGCAGATAGAATAGATGATGCTGTGACGGATATTTGGTCATATAATGCCAAACTTCTTGTACTGCTAGAAAATGACAAAACTTTAGATATGCATGATGCTAATGTAAGGAATTTACATGAGCAGGTGCGAAGAGAATTAAAGGACAATGCAGTAGACGAAGGGAATGGGTGTTTTGAACTCCTTCACAAATGCAATGACTCTTGCATGGAAACTATAAGAAATGGAACATATGACCACACTGAGTATGCAGAGGAGTCAAAGTTAAAGAGGCAGGAAATTAATGGGATAAAACTCAAATCAGAAGACAACGTTTACAAAGCATTATCAATATACAGCTGCATTGCAAGCAGTGTTGTGCTAGTAGGACTCATACTCTCTTTCATCATGTGGGCCTGTAGTAATGGAAGCTGTCGATTCAATGTTTGTATATAA
>A_/_H13N6|MK637365|A/laughing_gull/Delaware_Bay/351/2014
ATGGACATCAGAGCAATCACAATCTCCTTAATCATCAGTACTTGTATACGGGCTGACAGAATCTGTGTCGGATACTTGAGCACTAATTCAACAGAAAAGGTTGATACACTATTGGAGAATGATGTACCAGTCACAAGCTCCATTGATCTAGTTGAGACAAACCACACAGGAACATACTGTTCTTTGAATGGAGTCAGCCCGGTGCACTTGGGAGACTGCAGCTTTGAGGGTTGGATAGTAGGGAATCCTGCTTGCACTAGCAACTTTGGGATCAGAGAATGGTCATATTTGATTGAGGATCCATTTGCACCTCATGGACTGTGCTATCCAGGAGAGCTGGATGAAAATGGAGAATTGAGGCATCTCTTCAGTGGAATCAAATCATTCAGCAGAACGGAACTGATCGCGCCTACTTCTTGGGGGGAGGTGAATGATGGATCAACATCTGCCTGTAAGGACGATACGGGGACCAATAGTTTCTATCGAAATCTAGTGTGGTTCGTGAAGAGAAGTAACAGATATCCAGTAATCAGTGGGACTTACAACAACACCACTGGTAGAGATGTATTAGTCTTATGGGGGATACATCATCCGGTCTCAACACAAGAAACCCAGACATTATATGCCAATAGTGACCCTTATACACTAGTTTCCACCCGCTCGTGGAGTAAAAAGTACAAATTGGAAACTGGAGTCAGGCCTGGATACAATGGTCAAAGAAGTTGGATGAAGATTTATTGGTATTTAATGCATCAAGGAGAAACTATAACCTTTGAAAGCAATGGAGGATTGTTGGCCCCAAGATATGGTTATATAATCGAGGAATATGGGAAAGGAAGAATATTCCAAAGCCCAATCAGAGTCGCCAGGTGCAACACCAAATGCCAGACTTCTGTAGGAGGGATAAACACCAACAAAACATTCCAGAACATAGAGAGAAATGCACTTGGAAATTGCCCTAAGTACATAAAGTCAGGGCAGCTTAAGTTGGCAACCGGGCTTAAGAATGTACCTGCTATATCAAACAGAGGATTATTTGGAGCAAAAGCAGGGTTCATAGAAGGTGGTTGGCCAGGATTGATAAATGGTTGGTATGGATTCCAACATCAGAACGAGCAGGGGGTTGGAATCGCTGCAGATAAAGAGTCAACACAAAAGGCCATTGATCAGATAACAACAAAAATAAACAACATTATAGACAAGATGAACGGGAATTATGACTCTATAAGAGGTGAATTCAGCCAGGTAGAACGTCGGATAAACATGCTTGCAGACAGAATAGACGACGCGGTAACCGATGTGTGGTCGTACAATGCAAAACTTCTTGTGCTACTGGAAAATGACAAAACACTAGACATGCATGATGCCAATGTCAGAAATTTGCATGAACGAGTGCGAAGAGCACTAAAGGCCAACGCGATAGATGAAGGGAATGGGTGCTTTGAGCTCCTTCATAAATGTAATGACTCTTGCATGGAGACAATAAGAAATGGGACTTACAATCATGCTGAATATGCAGAAGAATCAAAGCTGAAGAGACAAGAAATAGAGGGTGTAAAACTGAAATCAGAAGACAATGTTTATAAAGCATTGTCAATATACAGCTGCATTGCAAGCAGTATTGTGCTAGTAGGGCTCATACTTGCGTTTATAATGTGGGCATGTAGTAGTGGCAATTGCCGGTTCAATATTTGTATATAA
>A_/_H13N6|MK637221|A/laughing_gull/Delaware_Bay/30/2014
ATGGACATCAGAGCAATCACAATCTCCTTAATCATCAGTACTTGTATACGGGCTGACAGAATCTGTGTCGGATACTTGAGCACTAATTCAACAGAAAAGGTTGATACACTATTGGAGAATGATGTACCAGTCACAAGCTCCATTGATCTAGTTGAGACAAACCACACAGGAACATACTGTTCTTTGAATGGAGTCAGCCCGGTGCACTTGGGAGACTGCAGCTTTGAGGGTTGGATAGTAGGGAATCCTGCTTGCACTAGCAACTTTGGGATCAGAGAATGGTCATATTTGATTGAGGATCCATTTGCACCTCATGGACTGTGCTATCCAGGAGAGCTGGATGAAAATGGAGAATTGAGGCATCTCTTCAGTGGAATCAAATCATTCAGCAGAACGGAACTGATCGCGCCTACTTCTTGGGGGGAGGTGAATGATGGAGCAACATCTGCCTGTAAGGACGATACGGGGACCAATAGTTTCTATCGAAATCTAGTGTGGTTCGTGAAGAGAAGTAACAGATATCCAGTAATCAGTGGGACTTACAACAACACCACTGGTAGAGATGTATTAGTCTTATGGGGGATACATCATCCGGTCTCAACACAAGAAACCCAGACATTATATGCCAATAGTGACCCTTATACACTAGTTTCCACCCGCTCGTGGAGTAAAAAGTACAAATTGGAAACTGGAGTCAGGCCTGGATACAATGGTCAAAGAAGTTGGATGAAGATTTATTGGTATTTAATGCATCAAGGAGAAACTATAACCTTTGAAAGCAATGGAGGATTGTTGGCCCCAAGATATGGTTATATAATCGAGGAATATGGGAAAGGAAGAATATTCCAAAGCCCAATCAGAGTCGCCAGGTGCAACACCAAATGCCAGACTTCTGTAGGAGGGATAAACACCAACAAAACATTCCAGAACATAGAGAGAAATGCACTTGGAAATTGCCCTAAGTACATAAAGTCAGGGCAGCTTAAGTTGGCAACCGGGCTTAAGAATGTACCTGCTATATCAAACAGAGGATTATTTGGAGCAAAAGCAGGGTTCATAGAAGGTGGTTGGCCAGGATTGATAAATGGTTGGTATGGATTCCAACATCAGAACGAGCAGGGGGTTGGAATCGCTGCAGATAAAGAGTCAACACAAAAGGCCATTGATCAGATAACAACAAAAATAAACAACATTATAGACAAGATGAACGGGAATTATGACTCTATAAGAGGTGAATTCAGCCAGGTAGAACGTCGGATAAACATGCTTGCAGACAGAATAGACGACGCGGTAACCGATGTGTGGTCGTACAATGCAAAACTTCTTGTGCTACTGGAAAATGACAAAACACTAGACATGCATGATGCCAATGTCAGAAATTTGCATGAACGAGTGCGAAGAGCACTAAAGGCCAACGCGATAGATGAAGGGAATGGGTGCTTTGAGCTCCTTCATAAATGTAATGACTCTTGCATGGAGACAATAAGAAATGGGACTTACAATCATGCTGAATATGCAGAAGAATCAAAGCTGAAGAGACAAGAAATAGAGGGTGTAAAACTGAAATCAGAAGACAATGTTTATAAAGCATTGTCAATATACAGCTGCATTGCAAGCAGTATTGTGCTAGTAGGGCTCATACTTGCGTTTATAATGTGGGCATGTAGTAGTGGCAATTGCCGGTTCAATATTTGTATATAA
>A_/_H13N2|MH499244|A/kelp_gull/Chile/C8599/2016
ATGGACATCAAAACAATCGCAATCTCCTTAATCATCAGTGCTTGTGTACGGGCTGACAGAATCTGTGTGGGGTACCTGAGCACCAATTCAACAGAAAAGGTTGATACACTGTTGGAGAACGATGTACCAGTCACAAGCTCTATTGATATAGTTGAGACAAACCACACAGGAACATACTGTTCTTTGAATGGAGTCAGCCCGGTGCATTTGGGAGACTGCAGCTTTGAGGGTTGGATAGTAGGGAATCCTGCTTGTGCTAGCAACCTTGGAGTCAGAGAATGGTCATATTTAATTGAAGACCCATCTGCACCTCATGGACTGTGTTATCCGGGAGAGTTGGATGAAAATGGAGAATTGAGGCATCTTTTCAGTGGAATCAAATCATTCAGCAGAACTGAATTGATTGCACCTGCTTCTTGGGGGGAAGTGCTTGATGGATCAACATCTGCCTGTAGAGACAATGAAGGGGTCAACAGTTTTTATCGGAATCTAGTGTGGTTTGTGAAGAAAAATAACAGATATCCGGTAATCAGCAGGACTTACAACAACACCACTGGTCGAGATGTCTTGGTTTTATGGGGGATACACCATCCGGTCTCAACAGAGGAAACCAAAACATTATATGTCAATAGTGACCCCTATACACTAGTTTCCACCCACTCGTGGAGTAGAAAATACAAAATGGAAACTGGGACCAGGCCTGGATACAATGGTCAAAGAAGTTGGATGAGGATTTATTGGTATTTAATGCACCCTGGAGAATCAATAACCTTTGAAAGTAATGGAGGGTTGTTGGCTCCAAGATATGGGTATATAATTGAAGAATATGGGAAAGGAAGAATATTCCAGAGTCCAATCAGGATCGCCAGGTGCAACACCAAATGTCAGACTTCTGTAGGGGGGATAAACACAAACAAAACATTCCAGAACATAGAAAGAAATGCACTTGGGAATTGCCCTAAGTATATAAAATCAGGGCAGCTTAAGTTGGCAACCGGACTTAGGAATGTACCAGCCATATCTAACAGAGGGCTATTTGGAGCGAAAGCAGGGTTCATCGAAGGTGGTTGGCCAGGATTGATAAATGGTTGGTATGGATTTCAACATCAGAATGAGCAGGGTGTTGGAATTGCTGCAGATAAAGAGTCAACACAAAAGGCCATTGACCAGATAACAACAAAAATAAATAACATTATTGATAAGATGAACGGGAACTATGACTCTATAAAAGGTGAATTCAACCAAGTCGAACGTCGGATAAATATGCTTGCAGACAGAATAGATGATGCTGTGACTGATGTGTGGTCATACAATGCGAAACTTCTTGTGTTGCTGGAAAATGACAAAACACTAGACATGCATGATGCCAATGTCAGAAATTTGCATGAGCGAGTCCGAATGTCACTGAAGGCCAATGCAATAGATGAAGGGAACGGATGCTTTGAGCTCCTTCATAAATGTAATGACTCTTGCATGGAAACAATAAGAAATGGAACTTACAATCATGTTGAATATGCAGAGGAATCAAAACTGAAGAGACAAGAAATAGAGGGTATAAAATTGAAATCAGAAGACAATGTTTATAAAGCATTGTCAATATACAGCTGCATTGCAAGCAGTGTTGTGTTGGTAGGGCTCATACTTGCATTTATAATGTGGGCATGTAGTAGTGGCAATTGCCGGTTCAATATTTGTATATAA
>A_/_H13N2|MH499186|A/kelp_gull/Chile/C8594/2016
ATGGACATCAAAACAATCGCAATCTCCTTAATCATCAGTGCTTGTGTACGGGCTGACAGAATCTGTGTGGGGTACCTGAGCACCAATTCAACAGAAAAGGTTGATACACTGTTGGAGAACGATGTACCAGTCACAAGCTCTATTGATATAGTTGAGACAAACCACACAGGAACATACTGTTCTTTGAATGGAGTCAGCCCGGTGCATTTGGGAGACTGCAGCTTTGAGGGTTGGATAGTAGGGAATCCTGCTTGTGCTAGCAACTTTGGAGTCAGAGAATGGTCATATTTAATTGAAGACCCATCTGCACCTCATGGACTGTGTTATCCGGGAGAGTTGGATGAAAATGGAGAATTGAGGCATCTTTTCAGTGGAATCAAATCATTCAGCAGAACTGAATTGATTGCACCTGCTTCTTGGGGGGAAGTGCTTGATGGATCAACATCTGCCTGTAGAGACAATGAAGGGGTCAACAGTTTTTATCGGAATCTAGTGTGGTTTGTGAAGAAAAATAACAGATATCCGGTAATCAGCAGGACTTACAACAACACCACTGGTCGAGATGTCTTGGTTTTATGGGGGATACACCATCCGGTCTCAACAGAGGAAACCAAAACATTATATGTCAATAGTGACCCCTATACACTAGTTTCCACCCACTCGTGGAGTAGAAAATACAAAATGGAAACTGGGACCAGGCCTGGATACAATGGTCAAAGAAGTTGGATGAGGATTTATTGGTATTTAATGCACCCTGGAGAATCAATAACCTTTGAAAGTAATGGAGGGTTGTTGGCTCCAAGATATGGGTATATAATTGAAGAATATGGGAAAGGAAGAATATTCCAGAGTCCAATCAGGATCGCCAGGTGCAACACCAAATGTCAGACTTCTGTAGGGGGGATAAACACAAACAAAACATTCCAGAACATAGAAAGAAATGCACTTGGGAATTGCCCTAAGTATATAAAATCAGGGCAGCTTAAGTTGGCAACCGGACTTAGGAATGTACCAGCCATATCTAACAGAGGGCTATTTGGAGCGAAAGCAGGGTTCATCGAAGGTGGTTGGCCAGGATTGATAAATGGTTGGTATGGATTTCAACATCAGAATGAGCAGGGTGTTGGAATTGCTGCAGATAAAGAGTCAACACAAAAGGCCATTGACCAGATAACAACAAAAATAAATAACATTATTGATAAGATGAACGGGAACTATGACTCTATAAAAGGTGAATTCAACCAAGTCGAACGTCGGATAAATATGCTTGCAGACAGAATAGATGATGCTGTGACTGATGTGTGGTCATACAATGCGAAACTTCTTGTGTTGCTGGAAAATGACAAAACACTAGACATGCATGATGCCAATGTCAGAAATTTGCATGAGCGAGTCCGAATGTCACTGAAGGCCAATGCAATAGATGAAGGGAACGGATGCTTTGAGCTCCTTCATAAATGTAATGACTCTTGCATGGAAACAATAAGAAATGGAACTTACAATCATGTTGAATATGCAGAGGAATCAAAACTGAAGAGACAAGAAATAGAGGGTATAAAATTGAAATCAGAAGACAATGTTTATAAAGCATTGTCAATATACAGCTGCATTGCAAGCAGTGTTGTGTTGGTAGGGCTCATACTTGCATTTATAATGTGGGCATGTAGTAGTGGCAATTGCCGGTTCAATATTTGTATATAA
>A_/_H13N8|MH499142|A/kelp_gull/Chile/C27733/2017
ATGGACATCAAAGCAATCGCAATCTCCTTAATCATCAGTGCTTGTGTACGGGCTGACAGAATCTGTGTGGGGTACCTGAGCACCAATTCAACAGAAAGGGTTGATACACTGTTGGAGAACGATGTACCAGTCACAAGCTCTATTGATATAGTTGAGACAAACCACACAGGAACATACTGTTCTTTGAATGGAGTCAGCCCGGTGCATTTGGGAGACTGCAGCTTTGAGGGTTGGATAGTAGGGAATCCTGCTTGTGCTAGCAACCTTGGAGTCAGAGAATGGTCATATTTAATTGAAGACCCATCTGCACCTCATGGACTGTGTTATCCGGGAGAGTTGGATGAAAATGGAGAATTGAGGCATCTGTTCAGTGGAATCAAATCATTCAGCAGAACTGAATTGATTGCACCCACTTCTTGGGGGGAAGTGCTTGATGGAGCAACATCTGCCTGTAGGGACAATGAAGGGACCAGCAGTTTTTATCGGAATCTAGTGTGGTTTGTGAAGAAAAATAACAGATATCCGGTAATCAGCAGGACTTACAACAACACCACTGGTCGAGATGTCTTGGTTTTGTGGGGGATACACCATCCGGTCTCAACAGAGGAAACCAAAACATTATATGTCAATAGTGACCCCTATACACTAGTTTCCACCCACTCGTGGAGTAGAAAATACAAATTGGAAACTGGGACTAGGCCTGGATACAATGGTCAAAGAAGTTGGATGAAGATTTATTGGTATTTAATGCACCCCGGAGAATCAATAACCTTTGAAAGTAATGGAGGGTTGTTGGCTCCAAGATATGGGTATATAATTGAAGAATATGGGAAAGGAAGAATATTCCAGAGTCCAATCAGGATCGCCAGGTGCAACACCAAATGTCAGACTTCTGTAGGGGGGATAAACACAAACAAAACATTCCAGAACATAGAAAGAAATGCACTTGGGAATTGCCCTAAGTATATAAAATCAGGGCAGCTTAAGTTGGCAACCGGACTTAGGAATGTACCAGCCATATCTAACAGAGGGCTATTTGGAGCAAAAGCAGGGTTCATCGAAGGTGGTTGGCCAGGATTGATAAATGGTTGGTATGGATTTCAACATCAGAATGAGCAGGGTGTTGGAATTGCTGCAGATAAAGAGTCAACACAAAAGGCCATTGACCAGATAACAACAAAAATAAATAACATTATTGATAAGATGAACGGGAACTATGACTCTATAAAAGGTGAATTCAACCAAGTCGAACGTCGGATAAATATGCTTGCAGACAGAATAGATGATGCTGTGACTGATGTGTGGTCATACAATGCGAAACTTCTTGTGTTGCTGGAAAATGACAAAACACTAGACATGCATGATGCCAATGTCAGAAATTTGCATGAGCGAGTCCGAATGTCACTGAAGGCCAATGCAATAGATGAAGGGAACGGATGCTTTGAGCTCCTTCATAAATGTAATGACTCTTGCATGGAAACAATAAGAAATGGAACTTACAACCATGTTGAATATGCAGAGGAATCAAAACTGAAGAGACAAGAAATAGAGGGTATAAAATTGAAATCAGAAGACAATGTTTATAAAGCATTGTCAATATACAGCTGCATTGCAAGCAGTATTGTGTTGGTAGGGCTCATACTTGCATTTATAATGTGGGCATGTAGTAGTGGCAATTGCCGGTTCAATATTTGTATATAA
>A_/_H13N2|MH498919|A/kelp_gull/Chile/C8595/2016
ATGGACATCAAAACAATCGCAATCTCCTTAATCATCAGTGCTTGTGTACGGGCTGACAGAATCTGTGTGGGGTACCTGAGCACCAATTCAACAGAAAAGGTTGATACACTGTTGGAGAACGATGTACCAGTCACAAGCTCTATTGATATAGTTGAGACAAACCACACAGGAACATACTGTTCTTTGAATGGAGTCAGCCCGGTGCATTTGGGAGACTGCAGCTTTGAGGGTTGGATAGTAGGGAATCCTGCTTGTGCTAGCAACCTTGGAGTCAGAGAATGGTCATATTTAATTGAAGACCCATCTGCACCTCATGGACTGTGTTATCCGGGAGAGTTGGATGAAAATGGAGAATTGAGGCATCTTTTCAGTGGAATCAAATCATTCAGCAGAACTGAATTGATTGCACCTGCTTCTTGGGGGGAAGTGCTTGATGGAGCAACATCTGCCTGTAGAGACAATGAAGGGGTCAACAGTTTTTATCGGAATCTAGTGTGGTTTGTGAAGAAAAATAACAGATATCCGGTAATCAGCAGGACTTACAACAACACCACTGGTCGAGATGTCTTGGTTTTATGGGGGATACACCATCCGGTCTCAACAGAGGAAACCAAAACATTATATGTCAATAGTGACCCCTATACACTAGTTTCCACCCACTCGTGGAGTAGAAAATACAAAATGGAAACTGGGACCAGGCCTGGATACAATGGTCAAAGAAGTTGGATGAGGATTTATTGGTATTTAATGCACCCTGGAGAATCAATAACCTTTGAAAGTAATGGAGGGTTGTTGGCTCCAAGATATGGGTATATAATTGAAGAATATGGGAAAGGAAGAATATTCCAGAGTCCAATCAGGATCGCCAGGTGCAACACCAAATGTCAGACTTCTGTAGGGGGGATAAACACAAACAAAACATTCCAGAACATAGAAAGAAATGCACTTGGGAATTGCCCTAAGTATATAAAATCAGGGCAGCTTAAGTTGGCAACCGGACTTAGGAATGTACCAGCCATATCTAACAGAGGGCTATTTGGAGCGAAAGCAGGGTTCATCGAAGGTGGTTGGCCAGGATTGATAAATGGTTGGTATGGATTTCAACATCAGAATGAGCAGGGTGTTGGAATTGCTGCAGATAAAGAGTCAACACAAAAGGCCATTGACCAGATAACAACAAAAATAAATAACATTATTGATAAGATGAACGGGAACTATGACTCTATAAAAGGTGAATTCAACCAAGTCGAACGTCGGATAAATATGCTTGCAGACAGAATAGATGATGCTGTGACTGATGTGTGGTCATACAATGCGAAACTTCTTGTGTTGCTGGAAAATGACAAAACACTAGACATGCATGATGCCAATGTCAGAAATTTGCATGAGCGAGTCCGAATGTCACTGAAGGCCAATGCAATAGATGAAGGGAACGGATGCTTTGAGCTCCTTCATAAATGTAATGACTCTTGCATGGAAACAATAAGAAATGGAACTTACAATCATGTTGAATATGCAGAGGAATCAAAACTGAAGAGACAAGAAATAGAGGGTATAAAATTGAAATCAGAAGACAATGTTTATAAAGCATTGTCAATATACAGCTGCATTGCAAGCAGTGTTGTGTTGGTAGGGCTCATACTTGCATTTATAATGTGGGCATGTAGTAGTGGCAATTGCCGGTTCAATATTTGTATATAA
>A_/_H13N2|MH498698|A/kelp_gull/Chile/C8939/2016
ATGGACATCAAAACAATCGCAATCTCCTTAATCATCAGTGCTTGTGTACGGGCTGACAGAATCTGTGTGGGGTACCTGAGCACCAATTCAACAGAAAAGGTTGATACACTGTTGGAGAACGATGTACCAGTCACAAGCTCTATTGATATAGTTGAGACAAACCACACAGGAACATACTGTTCTTTGAATGGAGTCAGCCCGGTGCATTTGGGAGACTGCAGCTTTGAGGGTTGGATAGTAGGGAATCCTGCTTGTGCTAGCAACCTTGGAGTCAGAGAATGGTCATATTTAATTGAAGACCCATCTGCACCTCATGGACTGTGTTATCCGGGAGAGTTGGATGAAAATGGAGAATTGAGGCATCTTTTCAGTGGAATCAAATCATTCAGCAGAACTGAATTGATTGCACCTGCTTCTTGGGGGGAAGTGCTTGATGGATCAACATCTGCCTGTAGAGACAATGAAGGGGTCAACAGTTTTTATCGGAATCTAGTGTGGTTTGTGAAGAAAAATGGCAGATATCCTGTAATCAGCAGGACTTACAACAACACCACTGGTCGAGATGTCTTGGTTTTATGGGGGGTACACCATCCGGTCTCAACAGAGGAAACCAAAACATTATATGTCAATAGTGACCCCTATACACTAGTTTCCACCCACTCGTGGAGTAGAAAATACAAAATGGAAACTGGGACCAGGCCTGGATACAACGGTCAAAGAAGTTGGATGAGGATTTATTGGTATTTAATGCACCCTGGAGAATCAATAACCTTTGAAAGTAATGGAGGGTTGTTGGCTCCAAGATATGGGTATATAATTGAAGAATATGGGAAAGGAAGAATATTCCAGAGTCCAATCAGGATCGCCAGGTGCAACACCAAATGTCAGACTTCTGTAGGGGGGATAAACACAAACAAAACATTCCAGAACATAGAAAGAAATGCACTTGGGAATTGCCCTAAGTATATAAAATCAGGGCAGCTTAAGTTGGCAACCGGACTTAGGAATGTACCAGCCATATCTAACAGAGGGCTATTTGGAGCGAAAGCAGGGTTCATCGAAGGTGGTTGGCCAGGATTGATAAATGGTTGGTATGGATTTCAACATCAGAATGAGCAGGGTGTTGGAATTGCTGCAGATAAAGAGTCAACACAAAAGGCCATTGACCAGATAACAACAAAAATAAATAACATTATTGATAAGATGAACGGGAACTATGACTCTATAAAAGGTGAATTCAACCAAGTCGAACGTCGGATAAATATGCTTGCAGACAGAATAGATGATGCTGTGACTGATGTGTGGTCATACAATGCGAAACTTCTTGTGTTGCTGGAAAATGACAAAACACTAGACATGCATGATGCCAATGTCAGAAATTTGCATGAGCGAGTCCGAATGTCACTGAAGGCCAATGCAATAGATGAAGGGAACGGATGCTTTGAGCTCCTTCATAAATGTAATGACTCTTGCATGGAAACAATAAGAAATGGAACTTACAATCATGTTGAATATGCAGAGGAATCAAAACTGAAGAGACAAGAAATAGAGGGTATAAAATTGAAATCAGAAGACAATGTTTATAAAGCATTGTCAATATACAGCTGCATTGCAAGCAGTGTTGTGTTGGTAGGGCTCATACTTGCATTTATAATGTGGGCATGTAGTAGTGGCAATTGCCGGTTCAATATTTGTATATAA
>A_/_H13N6|MK637080|A/herring_gull/Delaware_Bay/22/2014
ATGGACATCAGAGCAATCACAATCTCCTTAATCATCAGTACTTGTATACGGGCTGACAGAATCTGTGTCGGATACTTGAGCACTAATTCAACAGAAAAGGTTGATACACTATTGGAGAATGATGTACCAGTCACAAGCTCCATTGATCTAGTTGAGACAAACCACACAGGAACATACTGTTCTTTGAATGGAGTCAGCCCGGTGCACTTGGGAGACTGCAGCTTTGAGGGTTGGATAGTAGGGAATCCTGCTTGCACTAGCAACTTTGGGATCAGAGAATGGTCATATTTGATTGAGGATCCATTTGCACCTCATGGACTGTGCTATCCAGGAGAGCTGGATGAAAATGGAGAATTGAGGCATCTCTTCAGTGGAATCAAATCATTCAGCAGAACGGAACTGATCGCGCCTACTTCTTGGGGGGAGGTGAATGATGGATCAACATCTGCCTGTAAGGACGATACGGGGACCAATAGTTTCTATCGAAATCTAGTGTGGTTCGTGAAGAGAAGTAACAGATATCCAGTAATCAGTGGGACTTACAACAACACCACTGGTAGAGATGTATTAGTCTTATGGGGGATACATCATCCGGTCTCAACACAAGAAACCCAGACATTATATGCCAATAGTGACCCTTATACACTAGTTTCCACCCGCTCGTGGAGTAAAAAGTACAAATTGGAAACTGGAGTCAGGCCTGGATACAATGGTCAAAGAAGTTGGATGAAGATTTATTGGTATTTAATGCATCAAGGAGAAACTATAACCTTTGAAAGCAATGGAGGATTGTTGGCCCCAAGATATGGTTATATAATCGAGGAATATGGGAAAGGAAGAATATTCCAAAGCCCAATCAGAGTCGCCAGGTGCAACACCAAATGCCAGACTTCTGTAGGAGGGATAAACACCAACAAAACATTCCAGAACATAGAGAGAAATGCACTTGGAAATTGCCCTAAGTACATAAAGTCAGGGCAGCTTAAGTTGGCAACCGGGCTTAAGAATGTACCTGCTATATCAAACAGAGGATTATTTGGAGCAATTGCAGGGTTCATAGAAGGTGGTTGGCCAGGATTGATAAATGGTTGGTATGGATTCCAACATCAGAACGAGCAGGGGGTTGGAATCGCTGCAGATAAAGAGTCAACACAAAAGGCCATTGATCAGATAACAACAAAAATAAACAACATTATAGACAAGATGAACGGGAATTATGACTCTATAAGAGGTGAATTCAGCCAGGTAGAACGTCGGATAAACATGCTTGCAGACAGAATAGACGACGCGGTAACCGATGTGTGGTCGTACAATGCAAAACTTCTTGTGCTACTGGAAAATGACAAAACACTAGACATGCATGATGCCAATGTCAGAAATTTGCATGAACGAGTGCGAAGAGCACTAAAGGCCAACGCGATAGATGAAGGGAATGGGTGCTTTGAGCTCCTTCATAAATGTAATGACTCTTGCATGGAGACAATAAGAAATGGGACTTACAATCATGCTGAATATGCAGAAGAATCAAAGCTGAAGAGACAAGAAATAGAGGGTGTAAAACTGAAATCAGAAGACAATGTTTATAAAGCATTGTCAATATACAGCTGCATTGCAAGCAGTATTGTGCTAGTAGGGCTCATACTTGCGTTTATAATGTGGGCATGTAGTAGTGGCAATTGCCGGTTCAATATTTGTATATAA
>A_/_H13N6|MK696134|A/dunlin/Delaware_Bay/391/2012
ATGGACATCAGAGCAATCACAATCTCCTTAATCATCAGTACTTGTGTACGGGCTGACAGAATCTGTGTCGGGTATTTGAGCACCAATTCAACAGAAAAGGTTGATACACTATTGGAGAATGATGTACCAGTCACAAGCTCTATTGATCTAGTTGAGACAAACCACACAGGAACATACTGTTCTTTGAATGGAGTCAGCCCGGTGCACTTGGGAGACTGCAGCTTTGAGGGTTGGATAGTAGGGAATCCTGCTTGCACTAGCAACTTTGGGATCAGAGAATGGTCATATTTGATTGAGGATCCACTTGCACCTCATGGACTGTGCTATCCAGGAGAGCTGGATGAAAATGGAGAATTGAGGCATCTTTTCAGTGGAATCAAATCATTCAGCAGAACTGAACTGATCGCGCCTACTTCTTGGGGGGAGGTGAATGACGGAGCAACATCTGCCTGTAGGGACGATACGGGGACCAATAGTTTCTATCGAAATCTAGTGTGGTTCGTGAAGAAAAATAACAGATATCCAGTAATCAGTGGGACTTACAACAACACCACTGGTAGAGATGTCTTAGTCTTATGGGGGATACATCATCCGGTCTCAACACAAGAAACCCAGACATTATATGGCAATAGTGACCCTTATACACTAGTTTCCACCCGCTCGTGGAGTAAAAAGTACAAATTGGAAACTGGAGTCAGGCCTGGATACAATGGTCAAAGAAGTTGGATGAAGATTTATTGGTATTTAATGCATCAAGGAGAAACTATAACTTTTGAAAGCAATGGAGGATTGTTGGCCCCAAGATATGGTTATATAATCGAGGAATATGGGAAAGGAAGAATATTCCAAAGCCCAATCAGAGTCGCCAGGTGCAACACCAAATGCCAGACTTCTGTAGGAGGGATAAACACCAACAAGACATTCCAGAACATAGAGAGAAATGCACTTGGAAATTGCCCTAAGTACATAAAGTCAGGGCAGCTTAAGTTGGCAACCGGGCTTAAGAATGTACCTGCTATATCAAACAGAGGACTATTTGGAGCAATTGCAGGGTTCATAGAAGGTGGTTGGCCAGGATTGATAAATGGTTGGTATGGATTCCAACATCAGAACGAGCAGGGGGTTGGAATCGCTGCAGATAAAGAGTCAACACAAAAGGCCATTGATCAGATAACAACAAAAATAAATAACATTATAGACAAGATGAACGGGAATTATGACTCTATAAGAGGTGAATTCAGCCAGGTAGAACGTCGGATAAACATGCTTGCAGACAGAATAGACGACGCGGTAACCGATGTGTGGTCGTACAATGCAAAACTTCTTGTGCTACTGGAAAATGACAAAACACTAGACATGCATGATGCTAATGTCAGAAATTTGCATGAACGAGTGCGAAGAGCACTAAAGGCCAACGCGATAGATGAAGGAAATGGGTGCTTTGAGCTCCTTCATAAATGTAATGACTCTTGCATGGAGACAATAAGAAATGGAACTTACAATCACGCTGAATATGCAGAAGAATCGAAACTGAAGAGACAAGAAATAGAGGGTGTAAAACTGAAATCAGAAGACAATGTTTATAAAGCATTGTCAATATACAGCTGCATTGCAAGCAGTATTGTGCTAGTAGGGCTCATACTTGCATTTATAATGTGGGCATGTAGTAGTGGCAATTGCCGGTTCAATATTTGTATATAA
>A_/_H13N6|MK376976|A/laughing_gull/Delaware_Bay/433/2018
ATGGACATCAGAGCAATCACAATCTCCTTAATCATCAGTACTTGTATACGGGCTGACAGAATCTGTGCTGGATACTTGAGCACTAATTCAACAGAAAAGGTTGATACACTATTGGAGAATGATGTACCAGTTACAAGCTCCATTGATCTAGTTGAGACAAACCACACAGGAACATACTGTTCTTTGAATGGAGTCAGCCCGGTGCACTTGGGAGACTGCAGCTTTGAGGGTTGGATAGTAGGGAATCCTGCTTGCACTAGCAACTTTGGGATCAGAGAATGGTCATATTTGATTGAGGATCCATCTGCACCTCATGGACTGTGCTATCCAGGAGAGCTGGATGAAAATGGAGAGTTGAGGCATCTCTTCAGTGGAATCAAATCATTCAGCAGAACGGAACTGATCGCACCTACTTCTTGGGGGGAGGTGAATGATGGAGCAACATCTGCATGTAGGGACAATACAGGAACCAATAGTTTCTATCGAAATCTAGTATGGTTCGTGAAGAAAGGTAACAGATATCCAGTAATCAGTAGAACTTACAACAACACCACTGGTAGAGATGTATTAGTCTTATGGGGGATACATCATCCTGTCTCAACACAAGAAACCCAGTCATTATATGCCAATAGTGACCCTTATACACTAGTTTCCACCCGCTTGTGGAGTAAAAAGTACAAATTGGAAACTGGAGTCAGGCCCGGATACAATGGTCAAAGGAGTTGGATGAAGATTTATTGGTATTTGATGCATCAAGGAGAGACTATAACCTTTGAAAGCAATGGAGGATTGTTAGCCCCAAGGTATGGTTATATAATCGAGGAATATGGGAAAGGAAGAATATTCCAAAGCCCAATCAGAGTCGCCAGATGCAACACCAAATGCCAGACTTCTGTAGGAGGGATAAACACCAACAAAACAATCCAGAGCATAGAGAGGAATGCACTTGGAAATTGCCCTAAATACATAAAGTCAGGTCAGCTTAAGTTGGCAACAGGGCTCAAAAATATACCTGCTATATCAAACAGAGGATTATTTGGAGCAATTGCAGGGTTTATAGAAGGTGGTTGGCCAGGATTGATAAATGGTTGGTATGGATTCCAACATCAGAACGAGCAGGGGGTCGGAATGGCTGCAGATAAAGAGTCAACACAAAAGGCCATTGATCAGATAACAACAAAAATAAACAACATTATAGACAAGATGAACGGGAATTATGATTCTATAAGAGGTGAATTCAGCCAGGTAGAACGTCGAATAAACATGCTTGCAGACAGAATAGACGACGCGGTAACCGATGTGTGGTCGTACAATGCAAAACTCCTTGTGCTACTGGAAAATGACAAAACACTAGACATGCATGATGCCAATGTCAGAAATTTGCATGAGCGAGTGCGAAGAGCACTAAAGGCCAACGCGATAGATGAAGGGAATGGGTGCTTTGAGCTCCTTCATAAATGTAATGACTCTTGCATGGAGACAATAAGAAATGGGACTTACAATCATGCTGAATATGCAGAAGAATCAAAGCTGAAGAGACAAGAAATAGAGGGTGTAAAACTGAAATCAGAAGACAATGTTTATAAAGCATTGTCAATATACAGCTGCATTGCAAGCAGTATTGTACTAGTAGGGCTCATACTTGCTTTTATAATGTGGGCATGTAGTAGTGGCAATTGCCGGTTCAATATTTGTATATAA
>A_/_H13N6|MK627734|A/red_knot/Delaware_Bay/489/2010
ATGGACATCAGAGCAATCGCAATCTCCTTAATCATCAGTACTTGTGTACGGGCTGACAGAATCTGTGTCGGATACTTGAGCACCAATTCAACAGAAAAGGTTGATACACTATTGGAGAATGATGTACCAGTCACAAGCTCTATTGATCTAGTTGAGACAAACCACACAGGAACATACTGTTCTTTGAATGGAGTCAGCCCGGTGCATTTGGGAGACTGCAGCTTTGAGGGTTGGATAGTAGGGAATCCTGCTTGCACTAGCAACTTTGGGATCAGAGAGTGGTCATATTTGATTGAGGATCCATCTGCACCTCATGGACTGTGCTATCCAGGAGAGCTGGATGAAAATGGAGAATTGAGGCATCTTTTCAGTGGAATCAAATCATTCAGCAGAACTGAATTGATCGCGCCTACTTCTTGGGGGGAGGTGAATGATGGAGCAACATCTGCCTGTAGGGACAATACGGGGACCAGTAGTTTCTATCGGAATCTAGTGTGGTTCGTGAAGAAAGATAACAGATATCCAGTAATCAGTAGGACTTACAACAACACCACTGGTAGAGATGTCTTAGTCTTATGGGGGATACATCATCCGGTCTCAGCAGAGGAAACCAAGACATTATATGTCAATAGTGACCCTTATACACTAGTTTCCACCCGCTCGTGGAGTAAAAAGTACAAATTGGAAACTGGAATCAGGCCTGGATACAATGGTCAAAGAAGTTGGATGAAGATTTATTGGTATTTAATGCATCAAGGAGAAACTATAACCTTTGAAAGCAATGGAGGATTGTTGGCCCCAAGATATGGTTATATAATCGAGGAATATGGGAAAGGAAGAATATTCCAAAGCCCAATCAGAGTCGCCAGGTGCAACACCAAATGCCAGACTTCTGTAGGAGGGATAAACACCAACAAGACATTCCAGAACATAGAGAGAAATGCACTTGGAAATTGCCCTAAGTACATAAAGTCAGGGCAGCTTAAGTTGGCAACCGGGCTTAAGAATGTACCTGCTATATCAAACAGAGGATTATTTGGAGCAATTGCAGGGTTCATAGAAGGTGGTTGGCCAGGACTGATAAATGGTTGGTATGGATTCCAACACCAGAACGAGCAGGGGGTTGGAATCGCTGCAGATAAAGAGTCAACACAAAAGGCCATTGACCAGATAACAACAAAAATAAATAACATTATAGACAAGATGAACGGGAATTATGACTCTATAAGAGGTGAATTCAACCAGGTAGAACGTCGGATAAACATGCTTGCAGACAGAATAGACGATGCGGTGACCGATGTGTGGTCATACAATGCAAAACTTCTTGTGCTACTGGAAAATGACAAAACACTAGATATGCATGATGCTAATGTCAGAAATTTGCATGAACGAGTGCGAAGAGCACTAAAGGCCAATGCGATAGATGAAGGGAATGGGTGCTTTGAGCTCCTTCATAAATGTAATGACTCTTGCATGGAAACAATAAGAAATGGGACTTACAATCATGCTGAATATGCAGAAGAATCGAAACTGAAGAGACAAGAAATAGAGGGTATAAAACTGAAGTCAGAAGACAATGTTTATAAAGCATTGTCAATATACAGCTGCATTGCAAGCAGTATTGTGCTAGTAGGGCTCATACTTGCATTTATAATGTGGGCATGTAGTAGTGGCAATTGCCGGTTCAATATTTGTATATAA
>A_/_H13N6|MH068367|A/laughing_gull/New_Jersey/UGAI17-2856/2017
ATGGACATCAGAGCAATCACAATCTCCTTGATCATCAGTACTTGTATACGGGCTGACAGAATCTGTGTCGGATACTTGAGCACTAATTCAACAGAAAAGGTTGATACACTATTGGAGAATGATGTACCAGTCACAAGCTCCATTGATCTAGTTGAGACAAACCACACAGGAACATACTGTTCTTTGAATGGAGTCAGCCCGGTGCACTTGGGAGACTGCAGCTTTGAGGGTTGGATAGTTGGGAATCCTGCTTGCACTAGCAACTTTGGGATCAGAGAATGGTCATATTTGATTGAGGATCCATCTGCACCTCATGGACTGTGCTATCCAGGAGAGCTGGATGAAAATGGAGAGTTGAGGCATCTCTTCAGTGGAATCAAATCATTCAGCAGAACGGAACTGATCGCACCTACTTCTTGGGGGGAGGTGAATGATGGAGCAACATCTGCATGTAGGGACAATACGGGAACCAATAGTTTTTATCGAAATCTAGTATGGTTCGTGAAGAGAGGTAACAGATATCCAGTAATCAGTAGAACTTACAACAACACCACTGGTAGAGATGTATTGGTCTTATGGGGGGTACATCATCCTGTCTCAACACAAGAAACCCAGACATTATATGCCAATAGCGACCCTTATACACTAGTTTCCACCCGCTCATGGAGTAAAAAGTACAAATTGGAAACTGGAGTCAGGCCTGGATACAATGGTCAAAGAAGTTGGATGAAGATTTATTGGTATTTGATGCATCAAGGAGAGACTATAACCTTTGAAAGCAATGGAGGATTGTTGGCCCCAAGGTATGGTTATATAATCGAGGAATATGGGAAAGGGAGAATATTCCAAAGCCCAATCAGAGTCGCCAGATGCAACACCAAATGCCAGACTTCTGTAGGAGGGATAAACACCAACAAAACATTCCAGAACATAGAGAGGAATGCACTTGGAAATTGCCCTAAGTACATAAAGTCAGGTCAGCTTAAGTTGGCAACAGGGCTCAAAAATGTACCTGCTATATCAAACAGAGGATTATTTGGAGCAATTGCAGGGTTTATAGAAGGTGGTTGGCCAGGATTGATAAATGGTTGGTATGGATTCCAACATCAGAACGAGCAGGGGGTCGGAATAGCTGCAGATAAAGAGTCAACACAAAAGGCCATTGATCAGATAACAACAAAAATAAACAACATTATAGACAAGATGAACGGGAATTATGACTCTATAAGAGGTGAATTCAGCCAGGTAGAACGTCGGATAAACATGCTTGCAGACAGAATAGACGACGCGGTAACCGATGTGTGGTCGTACAATGCAAAACTTCTTGTGCTACTGGAAAATGACAAAACACTAGACATGCATGATGCCAATGTCAGAAATTTGCATGAGCGAGTGCGGAGAGCACTAAAGGCCAACGCGATAGATGAAGGGAATGGGTGCTTTGAGCTCCTTCATAAATGTAATGACTCTTGCATGGAGACAATAAGAAATGGGACTTACAATCATGCTGAATATGCAGAAGAATCAAAGCTGAAGAGACAAGAAATAGAGGGTGTAAAACTGAAATCAGAAGACAATGTTTATAAAGCATTGTCAATATACAGCTGCATTGCAAGCAGTATTGTACTAGTAGGGCTCATACTTGCATTTATAATGTGGGCATGTAGTAGTGGCAATTGCCGGTTCAATATTTGTATATAA
>A_/_H13N6|MH068359|A/laughing_gull/New_Jersey/UGAI17-2850/2017
ATGGACATCAGAGCAATCACAATCTCCTTGATCATCAGTACTTGTATACGGGCTGACAGAATCTGTGTCGGATACTTGAGCACTAATTCAACAGAAAAGGTTGATACACTATTGGAGAATGATGTACCAGTCACAAGCTCCATTGATCTAGTTGAGACAAACCACACAGGAACATACTGTTCTTTGAATGGAGTCAGCCCGGTGCACTTGGGAGACTGCAGCTTTGAGGGTTGGATAGTTGGGAATCCTGCTTGCACTAGCAACTTTGGGATCAGAGAATGGTCATATTTGATTGAGGATCCATCTGCACCTCATGGACTGTGCTATCCAGGAGAGCTGGATGAAAATGGAGAGTTGAGGCATCTCTTCAGTGGAATCAAATCATTCAGCAGAACGGAACTGATCGCACCTACTTCTTGGGGGGAGGTGAATGATGGAGCAACATCTGCATGTAGGGACAATACGGGAACCAATAGTTTTTATCGAAATCTAGTATGGTTCGTGAAGAAAGGTAACAGATATCCAGTAATCAGTAGAACTTACAACAACACCACTGGTAGAGATGTATTGGTCTTATGGGGGGTACATCATCCTGTCTCAACACAAGAAACCCAGACATTATATGCCAATAGCGACCCTTATACACTAGTTTCCACCCGCTCGTGGAGTAAAAAGTACAAATTGGAAACTGGAGTCAGGCCTGGATACAATGGTCAAAGAAGTTGGATGAAGATTTATTGGTATTTGATGCATCAAGGAGAGACTATAACCTTTGAAAGCAATGGAGGATTGTTGGCCCCAAGGTATGGTTATATAATCGAGGAATATGGGAAAGGGAGAATATTCCAAAGCCCAATCAGGGTCGCCAGATGCAACACCAAATGCCAGACTTCTGTAGGAGGGATAAACACCAACAAAACATTCCAGAACATAGAGAGGAATGCACTTGGAAATTGCCCTAAGTACATAAAGTCAGGTCAGCTTAAGTTGGCAACAGGGCTCAAAAATGTACCTGCTATATCAAACAGAGGATTATTTGGAGCAATTGCAGGGTTTATAGAAGGTGGTTGGCCAGGATTGATAAATGGTTGGTATGGATTCCAACATCAGAACGAGCAGGGGGTCGGAATAGCTGCAGATAAAGAGTCAACACAAAAGGCCATTGATCAGATAACAACAAAAATAAACAACATTATAGACAAGATGAACGGGAATTATGACTCTATAAGAGGTGAATTCAGCCAGGTAGAACGTCGGATAAACATGCTTGCAGACAGAATAGACGACGCGGTAACCGATGTGTGGTCGTACAATGCAAAACTTCTTGTGCTACTGGAAAATGACAAAACACTAGACATGCATGATGCCAATGTCAGAAATTTGCATGAGCGAGTGCGGAGAGCACTAAAGGCCAACGCGATAGATGAAGGGAATGGGTGCTTTGAGCTCCTTCATAAATGTAATGACTCTTGCATGGAGACAATAAGAAATGGGACTTACAATCATGCTGAATATGCAGAAGAATCAAAGCTGAAGAGACAAGAAATAGAGGGTGTAAAACTGAAATCAGAAGACAATGTTTATAAAGCATTGTCAATATACAGCTGCATTGCAAGCAGTATTGTACTAGTAGGGCTCATACTTGCATTTATAATGTGGGCATGTAGTAGTGGCAATTGCCGGTTCAATATTTGTATATAA
>A_/_H13N8|MF461188|A/black-tailed_gull/Weihai/17/2016
ATGAGAGAAATGGAAGTCCCAGTATTCGCACTCCTAGTGTTAACCAGCACATGCGTACAAGCTGATAGGATTTGTGTTGGGTACTTAAGCACAAACTCATCAGAAAGGGTTGACACACTGTTAGAGAATAATGTCCCGGTTACAAGCTCTGTTGACTTGGTTGAGACTAACCACACAGGAACATATTGTTCTTTGGGTGGAATTAGTCCGGTGCATTTGGGAGACTGTAGCTTCGAGGGCTGGATTCTAGGGAACCCTGCCTGTGCCAGCAACCTGAGGATTAGAGAATGGTCATATTTGATTGAAGACCCTTCTGCTCCTCATGGATTGTGCTATCCAGGAGAGTTAGACAACAATGGAGAATTGAGGCACTTATTTAGTGGGATCAAATCTTTCAGTAGAACAGAATTGATCGCACCTACCTCTTGGGGGGAAGTGAATGATGGAGTAACAGCTGCCTGTCAAGACAGAGGAGCTAGCAGCTTTTACCGGAACTTGGTATGGTTTGTGAAGAGAGGAAATACATATCCTGTAATCCGCGGGACCTACAACAACACCACTGGCAGAGATGTCTTGGTTATATGGGGTATACATCACCCTGTCTCCACAGACGAAGCAAAGCAACTGTATGCCAAAGACAATCCTTACACATTGGCATCTACCAGTACATGGAGCAGGAAGTACACCCTAAAAACTGGAACCCGACCAGGATACAATGGCCAAAAGAGTTGGATGAAGATTTACTGGTATCTGATGCACCCCGGGGATTCAATCAGTTTCGAAAGCAATGGGGGACTACTAGCTCCAAAATATGGTTACATCATTGAGGAATATGGAAAAGGGCGAATTTTCCAAAGCCACATTCGCATTGCTAAATGTAACACTAAATGTCAGACATCAGTAGGTGGAATAAATACTAACAAAACATTTCAAAACATAGAGAGAAATGCACTTGGAGATTGCCCTAAATACATAAAATCTGAACAACTCAAATTAGCCACTGGACTTAGGAATGTACCTGCCATATCAAACAGAGGATTGTTTGGGGCTATTGCAGGCTTCATAGAAGGTGGTTGGCCAGGATTAATAAATGGCTGGTATGGATTCCAACATCAGAATGAACAAGGAACGGGCATAGCTGCAGACAAAGAATCAACACAAAGGGCTATTGATCAAATAACAACAAAGATAAACAATATAATAGAAAAAATGAATGGAAACTATGACTCAATACGAGGTGAATTCAGTCAGGTGGAGCAAAGGATAAATATGCTTGCAGACAGAATAGATGATGCTGTAACTGACATATGGTCATACAATGCAAAGCTTCTTGTTTTACTAGAAAACGACAAGACTCTAGACATGCACGACGCTAATGTCAGGAACCTGCATGATCAAGTCCGCAGAGTGCTGAAGGCCAATGCAATTGATGAGGGGAATGGATGTTTTGAACTCCTCCATAAATGTAATGACTCTTGCATGGAGACAATAAGAAATGGAACGTACAATCATACAGAGTATGAGGAGGAATCAAAGTTAAAAAGGCAGGAAATAGAAGGTATAAAACTGAAGTCAGACGACAATGTCTACAAAGCATTGTCGATTTACAGCTGCATTGCAAGCAGTATTGTATTGGTAGGACTCATACTTGCATTCATCATGTGGGCATGCAGCAGTGGCAGTTGCCGATTCAATGTTTGTATATAA
>A_/_H13N2|MF461180|A/black-tailed_gull/Weihai/115/2016
ATGGCTCTAAATGTCATTACAATCCTGACACTTATAAGCGTGTGTGTGCAGGCAGACAGAATATGTGTGGGTTATCTGAGCACCAATTCATCAGAAAGAGTCGACACACTACTTGAAAACGGAGTTCCAGTCACCAGCTCCGTCGACCTGGTTGAAACTAACCACACAGGAACATACTGTTCTCTAAATGGAGTCAGCCCAGTGCATTTAGGAGATTGTAGCTTTGAAGGATGGATTGTGGGAAACCCGGCATGCACCAGCAACTTCGGGATCAGAGAGTGGTCATATCTAATTGAGGATCCTGGGGCACCCCATGGGCTTTGTTACCCTGGAGAATTAAACAACAATGGAGAGCTCAGGCATCTGTTCAGTGGAATCAAGTCATTCAGCAGAACAGAGTTGATCCCACCTAATTCTTGGGGAGAAGTACTTGACGGTGCGACATCTGCTTGCAGAGATGACAAGGGGACCAACAGTTTCTATCGAAATTTAATCTGGTTTGTAAAGAAGAATAATAAATACCCAGTTATCAGTAAGACCTACAACAACACAACAGGAAGAGATGTACTAGTTTTGTGGGGAATCCACCACCCAGTATCTGTGGAGGAGACGAAGACTCTGTATGTCAATAGTGATCCGTATACGCTAGTTTCCACAAAATTATGGAGTGAGAAGTATAAACTAGAGACTGGAGTTCGGCCTGGGTACAACGGACAGAGGAGCTGGATGAAAATCTATTGGTCATTGCTGCATCCAGGAGAGATGATTACTTTCGAGAGTAACGGTGGACTTTTAGCTCCAAGATATGGGTACATAATTGAAGAGTATGGAAAGGGAAGGATTTTCCAAAGTCGCATAAGAATGTCTAAGTGCAACACCAAGTGCCAGACTTCGGTTGGGGGAATAAACACAAACAGAACGTTTCAAAACATAGAGAAAAATGCTCTAGGTGATTGTCCCAAATATATAAAGTCTGGTCAGCTCAAGCTAGCCACTGGGCTCAGAAATGTGCCAGCCATATCTAAGAGAGGACTGTTTGGGGCAATTGCAGGATTTATAGAGGGAGGATGGCCAGGTTTAATCAATGGTTGGTACGGTTTTCAGCATCAAAACGAACAAGGAACAGGGATAGCTGCAGACAAGGAATCAACACAAAAGGCCATCGACCAGATAACAACCAAAATAAATAACATCATTGACAAAATGAATGGAAACTATGATTCCATCAGAGGTGAATTCAATCAAGTGGAGAAGCGCATAAACATGCTCGCAGATAGGATAGATGATGCTGTGACAGATATTTGGTCATACAATGCCAAACTCCTTGTACTGCTAGAAAATGACAAAACTTTAGATATGCATGATGCTAATGTAAGGAATTTACATGAGCAGGTGCAAAGAGAATTAAAGGACAATGCGATAGACGAAGGGAATGGGTGTTTTGAACTCCTTCACAAATGTAATGACTCTTGCATGGAAACTATAAGAAATGGAACATACGACCACACTGAGTATGCGGAGGAGTCAAAATTAAAGAGGCAGGAAATCAATGGGGTAAAACTTAAATCAGAAGACAATGTTTACAAGGCATTATCAATATACAGCTGCATTGCAAGCAGTGTTGTGTTAGTAGGACTCATACTCTCTTTCATCATGTGGGCCTGTAGTAATGGAAGCTGTCGATTCAATGTTTGTATATAA
>A_/_H13N6|LC339627|A/duck/Hokkaido/W189/2006
ATGGCTCCAAATGTCATTACAATCCTAACACTTATAAGCGTGTGTGTGCAGGCAGACAGAATATGCGTAGGTTATCTGAGCACCAATTCATCAGAAAGGGTCGATACGCTCCTTGAAAATGGGGTTCCAGTAACCAGCTCTGTTGACCTGATTGAAACGAACCACACAGGAACATACTGTTCTCTAAATGGGGTTAGCCCAGTGCATTTAGGAGATTGTAGCTTTGAAGGATGGATTGTAGGAAACCCGGCATGCACCAGCAACTTTGGGATCAGGGAGTGGTCATATCTGATTGAGGACCCTGGGGCGCCCCATGGGCTTTGTTACCCTGGAGAATTAAACAACAACGGAGAGCTCAGGCATTTGTTCAGTGGAATCAGGTCATTCAGCAGAACGGAGTTAATCCCACCTGTTTCCTGGGGAGAAGTACTTGACGGTGCGACATCTGCGTGCAGAGATGAAACGGGGACCAACAGCTTCTATCGAAATTTAGTCTGGTTTGTAAAGAAAAATAATAGATACCCAGTTATCAGCAAGACATACAACAATACAACGGGAAGAGATGTTCTAGTTTTGTGGGGAATCCACCACCCAGTATCTGTGGAGGAGACAAAGGCTCTGTATGTCAACAGTGATCCGTACACGCTAGTGTCCACCAAATCATGGAGTGAGAAGTATAAACTAGAGACTGGAGTTCGGCCGGGGTACAATGGACAGAGGAGCTGGATGAAGATCTATTGGTCATTGCTACATCCGGGGGAGATGATTACTTTTGAGAGTAACGGTGGACTTTTAGCTCCAAGATATGGGTACATAATTGAAGAATATGGGAAGGGAAGGATTTTCCAAAGTCGCATAAGACTGTCTAAGTGCAACACCAAGTGCCAGACTTCGGTTGGAGGAATAAACACAAACAGAACATTTCAAAACATCGACAAAAATGCTCTAGGTGATTGTCCCAAATATATAAAGTCTGGCCAACTCAAGCTAGCCACTGGACTCAGAAATGTGCCAGCCATATCGAATAGAGGACTGTTTGGAGCAATTGCAGGATTTATAGAAGGAGGCTGGCCAGGTCTAATCAATGGTTGGTACGGTTTTCAGCATCAAAACGAACAGGGAACAGGAATAGCTGCAGACAAAGAATCAACGCAGAAAGCGATCGACCAGATAACAACCAAAATAAATAACATTATTGACAAAATGAATGGAAACTATGATTCCATCAGAGGTGAATTCAATCAAGTGGAGAAGCGTATAAACATGCTCGCAGATAGGATAGATGATGCTGTGACGGATATTTGGTCATACAATGCCAAACTTCTTGTACTGCTGGAAAATGACAAAACTTTAGATATGCATGATGCTAATGTAAGGAATTTACATGAGCAGGTGCGAAGAGAATTAAAGGACAATGCAATAGACGAAGGGAATGGGTGTTTTGAACTCCTTCACAAATGCAATGACTCTTGCATGGAAACTATAAGAAATGGAACATACAACCACACTGAGTATGCAGAGGAGTCAAAATTAAAGAGGCAGGAAATCAATGGGATAAAACTTAAATCAGAAGACAATGTTTACAAGGCATTATCAATATACAGCTGCATTGCAAGCAGTGTTGTGTTAGTAGGACTCATACTCTCTTTCATCATGTGGGCCTGTAGTAATGGAAGCTGTCGATTCAATGTTTGTATATAA
>A_/_H13N2|CY239408|A/herring_gull/Massachusetts/A00080255/2006
ATGGATATCAAAGCAATCGCAATCTCCTTAATCATCAGTACTTGTGTACGGGCCGACAGAATCTGTGTAGGGTACCTGAGCACCAATTCAACAGAAAAGGTTGATACACTGTTGGAGAATGATGTACCAGTCACAAGCTCTATTGATCTAGTTGAGACAAACCACACAGGAACATACTGTTCTTTGAATGGAGTCAGCCCGGTGCATTTGGGAGACTGCAGCTTTGAGGGTTGGATAGTAGGGAATCCTGCTTGTACTAGCAATTTTGGAATCAGAGAATGGTCATATTTGATTGAAGACCCCTCTGCACCTCATGGACTGTGCTATCCAGGAGAGTTGGATGAAAATGGAGAATTGAGGCATCTGTTCAGTGGAATCAAATCATTCAGCAGAACTGAATTGATCGCACCTACTTCTTGGGGGGAGGTGCTTGATGGATCAACATCTGCCTGTAGGGACAATACAGGGACCAACAGTTTCTATCGGAATCTAGTGTGGTTAGTGAAGAAAAATAACAGATATCCAGTAATCAGCAGAACTTACAACAACACCACTGGTAGAGATGTCTTGGTCTTATGGGGGATACACCATCCGGTCTCAACAGAGGAAACCAAAGCATTATATGCTAATAGTGACCCCTATACACTGGTTTCCACCCGCTTGTGGAGTAAAAAATACAAATTGGAAACTGGAGTCAGGCCTGGATACAATGGTCAAAGAAGTTGGATGAAGATTTATTGGGATTTAATGCATCCAGGAGAATCAATAACCTTTGAAAGCAATGGAGGATTGTTGGCCCCAAGATATGGTTATATAATCGAAGAATATGGAAAAGGAAGAATCTTCCAAAGTCCAATCAGAGTCGCCAGGTGCAACACCAAATGCCAGACTTCTGTAGGAGGGATAAACACCAACAAAACATTCCAGAACATAGAGAGAAATGCACTTGGGAATTGCCCTAAGTATATAAAATCAGGGCAGCTTAAGTTGGCAACCGGACTTAAGAATGTACCTGCTATATCAAACAGAGGACTATTTGGAGCGATTGCAGGGTTCATCGAAGGTGGTTGGCCAGGATTGATAAATGGTTGGTATGGATTCCAACATCAGAACGAGCAGGGGGTTGGAATTGCTGCAGATAAAGAATCAACACAAAAGGCCATTGACCAGATAACAACAAAAATAAATAATATTATTGACAAGATGAACGGGAACTATGACTCTATAAGAGGTGAATTCAGCCAAGTAGAACGTCGAATAAACATGCTTGCAGACAGAATAGACGATGCTGTTACCGATGTGTGGTCATACAATGCGAAACTTCTTGTGTTGCTGGAAAATGACAAAACACTAGACATGCATGATGCCAATGTCAGAAATTTGCATGAGCGAGTGCGAATATCACTGAAGGCCAATGCAATAGATGAAGGAAACGGATGCTTTGAGCTCCTTCATAAATGTAATGACTCTTGCATGGAAACAATAAGAAATGGGACTTACAACCATGTTGAATATGCAGAAGAATCAAAACTGAAGAGACAAGAAATAGAGGGTATAAAACTGAAGTCAGAAGACAATGTTTATAAAGCATTGTCAATATACAGCTGCATTGCAAGCAGTGTTGTGTTAGTAGGGCTCATACTTGCATTTATAATGTGGGCATGTAGTAGTGGCAATTGCCGGTTCAATATTTGTATATAA
>A_/_H13N0|KX455110|A/herring_gull/Finland/9611/2007
ATGGCTCTAAATGTCATTACAATCCTGACACTTATAAGCGTGTGTGTGCAGGCAGACAGAATATGCGTAGGTTATCTGAGTACCAATTCATCAGAAAGGGTCGACACGCTCCTTGAAAATGGGGTTCCAGTCACCAGCTCCGTTGACCTGATTGAAACGAACCACACAGGAACATACTGTTCTCTAAATGGGGTCAGCCCAGTACATTTAGGAGATTGTAGCTTTGAAGGATGGATTGTAGGAAACCCGGCATGCACCAGCAACTTTGGGATCAGAGAGTGGTCATATCTGATTGAGGATCCTGGGGCACCCCATGGGCTTTGTTACCCTGGAGAATTAAACAACAATGGAGAGCTCAGGCATTTGTTCAGTGGAATCAGGTCATTCAGCAGAACGGAGTTGATCCCACCTACTTCTTGGGGAGAAGTACTTGACGGTGCGACATCTGCTTGCAGAGATGACAAGGGGACCAACAGCTTCTATCGAAATTTAATCTGGTTTGTAAAGAAGAATAATAGATACCCAGTTATCAGTAAGACCTACAACAACACAACGGGAAGAGATGTTCTAGTTTTGTGGGGAATCCACCACCCAGTATCTGTGGAGGAGACAAAGACTCTGTATGTCAACAGTGATCCGTATACGCTAGTTTCCACCAAATCATGGAGTGAGAAGTATAAACTAGAGACTGGAGTTCGGCCTGGGTACAATGGACAGAGGAGCTGGATGAAGATCTATTGGTCATTGCTGCATCCAGGGGAGATGATTACTTTCGAGAGTAACGGTGGACTTTTAGCTCCAAGATATGGGTACATAATTGAAGAATATGGGAAGGGAAGGATTTTCCAAAGTCGCATAAGAATGTCTAAGTGCAACACCAAGTGCCAGACTTCTGTTGGGGGAATAACCACAAACAGAACATTTCAAAACATCGATAAAAATGCTCTAGGTGATTGTCCCAAATATATAAAGTCTGGCCAACTCAAGCTAGCCACTGGACTCAGAAATGTGCCAGCCATATCGAATAGAGGACTGTTTGGAGCAATTGCAGGATTTATAGAGGGAGGCTGGCCAGGTCTAATCAATGGTTGGTATGGTTTTCAGCATCAAAACGAACAGGGAACAGGGATAGCTGCAGACAAAGAATCAACACAGAAAGCCATCGACCAGATAACAACCAAAATAAATAACATTATTGACAAAATGAATGGAAACTATGATTCCATCAGAGGTGAATTCAATCAAGTGGAGAAGCGCATAAACATGCTCGCAGATAGGATAGATGATGCTGTGACAGATATTTGGTCATACAATGCCAAACTTCTTGTACTGCTAGAAAATGACAAAACTTTAGATATGCATGATGCTAATGTAAGGAATTTACATGAGCAGGTGCGAAGAGAATTAAAGGACAATGCAATAGACGAAGGGAATGGGTGTTTTGAACTCCTTCACAAATGCAATGACTCTTGCATGGAAACTATAAGAAATGGAACATACGACCACACTGAGTATGCGGAGGAGTCAAAATTAAAGAGGCAGGAAATCAATGGGATAAAACTTAAATCAGAAGACAATGTTTACAAGGCATTATCAATATACAGCTGCATTGCAAGCAGTGTTGTGTTAGTAGGACTCATACTCTCTTTCATCATGTGGGCCTGTAGTAATGGAAGCTGTCGATTCAATGTTTGTATATAA
>A_/_H13N0|KX455109|A/herring_gull/Finland/9330/2007
ATGGCTCTAAATGTCATTACAATCCTGACACTTATAAGCGTGTGTGTGCAGGCAGACAGAATATGCGTAGGTTATCTGAGTACCAATTCATCAGAAAGGGTCGACACGCTCCTTGAAAATGGGGTTCCAGTCACCAGCTCCGTTGACCTGATTGAAACGAACCACACAGGAACATACTGTTCTCTAAATGGGGTCAGCCCAGTACATTTAGGAGATTGTAGCTTTGAAGGATGGATTGTAGGAAACCCGGCATGCACCAGCAACCTTGGGATCAGAGAGTGGTCATATCTGATTGAGGATCCTGGGGCACCCCATGGGCTTTGTTACCCTGGAGAATTAAACAACAATGGAGAGCTCAGGCATTTGTTCAGTGGAATCAGGTCATTCAGCAGAACGGAGTTGATCCCACCTACTTCTTGGGGAGAAGTACTTGACGGTGCGACATCTGCTTGCAGAGATGACAAGGGGACCAACAGCTTCTATCGAAATTTAATCTGGTTTGTAAAGAAGAATAATAGATACCCAGTTATCAGTAAGACCTACAACAACACAACGGGAAGAGATGTTCTAGTTTTGTGGGGAATCCACCACCCAGTATCTGTGGAGGAGACAAAGACTCTGTATGTCAACAGTGATCCGTATACGCTAGTTTCCACCAAATCATGGAGTGAGAAGTATAAACTAGAGACTGGAGTTCGGCCTGGGTACAATGGACAGAGGAGCTGGATGAAGATCTATTGGTCATTGCTGCATCCAGGGGAGATGATTACTTTCGAGAGTAACGGTGGACTTTTAGCTCCAAGATATGGGTACATAATTGAAGAATATGGGAAGGGAAGGATTTTCCAAAGTCGCATAAGAATGTCTAAGTGCAACACCAAGTGCCAGACTTCTGTTGGGGGAATAACCACAAACAGAACATTTCAAAACATCGATAAAAATGCTCTAGGTGATTGTCCCAAATATATAAAGTCTGGCCAACTCAAGCTAGCCACTGGACTCAGAAATGTGCCAGCCATATCGAATAGAGGACTGTTTGGAGCAATTGCAGGATTTATAGAGGGAGGCTGGCCAGGTCTAATCAATGGTTGGTATGGTTTTCAGCATCAAAACGAACAGGGAACAGGGATAGCTGCAGACAAAGAATCAACACAGAAAGCCATCGACCAGATAACAACCAAAATAAATAACATTATTGACAAAATGAATGGAAACTATGATTCCATCAGAGGTGAATTCAATCAAGTGGAGAAGCGCATAAACATGCTCGCAGATAGGATAGATGATGCTGTGACAGATATTTGGTCATACAATGCCAAACTTCTTGTACTGCTAGAAAATGACAAAACTTTAGATATGCATGATGCTAATGTAAGGAATTTACATGAGCAGGTGCGAAGAGAATTAAAGGACAATGCAATAGACGAAGGGAATGGGTGTTTTGAACTCCTTCACAAATGCAATGACTCTTGCATGGAAACTATAAGAAATGGAACATACGACCACACTGAGTATGCGGAGGAGTCAAAATTAAAGAGGCAGGAAATCAATGGGATAAAACTTAAATCAGAAGACAATGTTTACAAGGCATTATCAATATACAGCTGCATTGCAAGCAGTGTTGTGTTAGTAGGACTCATACTCTCTTTCATCATGTGGGCCTGTAGTAATGGAAGCTGTCGATTCAATGTTTGTATATAA
>A_/_H13N0|KX455108|A/herring_gull/Finland/9875/2005
ATGGCTCCAAATGTCATTACAATCCTGACACTTATAAGCGTGTGTGTGCAGGCAGACAGAATATGCGTAGGTTATCTGAGCACCAATTCATCAGAAAGGGTCGACACGCTCCTTGAAAATGGGGTTCCAGTCACCAGCTCCGTTGACCTGATTGAAACGAACCACACAGGAACATACTGTTCTCTAAATGGGGTCAGCCCAGTGCATTTAGGAGATTGTAGCTTTGAAGGATGGATTGTAGGAAACCCGGCATGCACCAGCAACTTTGGGATCAGAGAGTGGTCATATCTGATTGAGGATCCTGGGGCGCCCCATGGGCTTTGTTACCCTGGAGAATTAAACAACAATGGAGAGCTCAGGCATTTGTTCAGTGGAATCAGGTCATTCAGCAGAACGGAGTTGATCCCACCTACTTCCTGGGGAGAAGTACTTGACGGTGCGACATCTGCTTGCAGAGATGACAAGGGGACCAACAGCTTCTATCGAAATTTAGTCTGGTTTGTAAAGAAGAATAATAGATACCCAGTTATCAGCAAGACCTACAACAACACAACGGGAAGAGATGTTCTAGTTTTGTGGGGAATCCACCACCCAGTATCTGTGGAGGAGACAAAGACTCTGTATGTCAACAGTGATCCGTACACGCTAGTTTCCACCAAATCATGGAGTGAGAAGTATAAACTAGAGACTGGAGTTCGGCCTGGGTACAATGGACAGAGGAGCTGGATGAAGATCTATTGGTCATTGCTACATCCAGGGGAGATGATTACTTTCGAGAGTAACGGTGGGCTTTTAGCTCCAAGATATGGGTACATAATTGAAGAATATGGGAAGGGAAGGATTTTCCAAAGTCGCATAAGAATGTCTAAGTGCAACACCAAGTGCCAGACTTCAGTTGGAGGAATAAACACAAACAGAACATTTCAAAACATCGATAAAAATGCTCTAGGTGATTGTCCCAAATATATAAAGTCTGGCCAACTTAAGCTAGCCACTGGACTCAGAAATGTGCCAGCCATATCGAATAGAGGACTGTTTGGAGCAATTGCAGGATTTATAGAGGGAGGCTGGCCAGGTCTAATCAATGGTTGGTACGGTTTTCAGCATCAAAACGAACAGGGAACAGGGATAGCTGCAGACAAAGAATCAACACAGAAAGCTATCGACCAGATAACAACCAAAATAAATAACATTATTGACAAAATGAATGGAAACTATGATTCCATCAGAGGTGAATTCAATCAGGTGGAGAAGCGCATAAACATGCTAGCAGATAGGATAGATGATGCTGTGACGGATATTTGGTCATACAATGCCAAACTTCTTGTACTGCTAGAAAATGACAAAACTTTAGATATGCATGATGCTAATGTAAGGAATTTACATGAGCAAGTGCGAAGAGAATTAAAGGACAATGCAGTAGACGAAGGGAATGGGTGTTTTGAACTCCTTCACAAATGCAATGACTCTTGCATGGAAACTATAAGAAATGGAACATACAACCACACTGAGTATGCAGAGGAGTCAAAATTAAAGAGGCAGGAAATCAATGGGATAAAACTTAAATCAGAAGACAATGTTTACAAGGCATTATCAATATACAGCTGCATTGCAAGCAGTGTTGTGTTAGTAGGACTCATACTCTCTTTCATCATGTGGGCCTGTAGTAATGGAAGCTGTCGATTCAATGTTTGTATATAA
>A_/_H13N6|CY213687|A/glaucous-winged_gull/Southcentral_Alaska/15MB01776/2015
ATGGATATCAAAGCAATCGCAATCTCCTTAATCATCAGTGCTTGTGTACGGGCTGACAGAATCTGTGTAGGGTACCTGAGCACCAACTCAACAGAAAAGGTTGATACACTGTTGGAGAACGATGTACCGGTCACAAGCTCTATTGATATAGTTGAGACAAACCACACAGGAACATACTGTTCTTTGAATGGAGTCAGCCCGGTGCATTTGGGAGATTGCAGCTTTGAAGGTTGGATAGTAGGGAATCCTGCTTGTACTAGCAACTTTGGAGTCAGAGAATGGTCATATTTAATTGAAGACCCATCTGCACCTCATGGACTGTGTTATCCGGGAGAGTTGGATGAAAATGGAGAATTGAGGCATCTGTTCAGTGGAATCAAATCATTCAGCAGAACTGAATTGATCGCACCTGCTTCTTGGGGGGAAGTGCTTGATGGATCAACATCTGCCTGTAGGGACAATAGTGGGACCAACAGTTTTTATAGGAATCTAGTGTGGTTTGTGAAGAAAAATAACAAATACCCGGTAATCAGCAGGACTTACAACAACACCACTGGTCGAGATGTCTTGGTTTTATGGGGGATACACCATCCGGTCTCAACAGAGGAAACCAGAACATTATATGTCAATAGTGACCCCTATACACTAGTTTCCACCCACTCGTGGAGTAGAAAATACAAAATGGAAACTGGGACCAGGCCTGGATACAATGGTCAAAGAAGTTGGATGAGGATTTATTGGTATTTAATGCACCCTGGAGAATCAATAACCTTTGAAAGTAATGGAGGGTTGTTGGCTCCAAGATATGGGTATATAATTGAAGAATATGGGAAAGGAAGAATATTCCAGAGTCCAATCAGGGTCGCCAGGTGCAACACCAAATGTCAGACTTCTGTAGGGGGGATAAACACAAACAAAACATTCCAGAACATAGAAAGAAATGCACTTGGGAATTGCCCTAAGTATATAAAATCAGGGCAGCTTAAGTTGGCAACCGGACTTAGGAATGTACCAGCCATATCAAACAGAGGGCTATTTGGAGCGATTGCAGGGTTCATCGAAGGTGGTTGGCCAGGATTGATAAATGGTTGGTATGGATTTCAACATCAGAATGAGCAGGGTATTGGAATTGCTGCAGATAAAGAGTCAACACAAAAGGCCATTGACCAAATAACAACAAAAATAAATAACATTATTGATAAGATGAACGGGAACTATGACTCTATAAAAGGTGAGTTCAGCCAAGTCGAACGTCGGATAAATATGCTTGCAGACAGAATAGATGATGCTGTGACTGATGTGTGGTCATACAATGCGAAACTTCTTGTGTTGCTGGAAAATGACAAAACACTAGACATGCATGATGCCAATGTCAGAAATTTGCATGAGCGAGTCCGAATGTCACTGAAGGCCAATGCAATAGATGAAGGGAACGGATGCTTTGAGCTCCTTCATAAATGTAATGACTCTTGCATGGAAACAATAAGAAATGGAACTTACAATCATGTTGAATATGCAGAGGAATCAAAACTGAAGAGACAAGAAATAGAGGGTATAAAATTGAAATCAGAAGACAATGTTTATAAAGCATTGTCAATATACAGCTGCATTGCAAGCAGTGTTGTGTTGGTAGGGCTCATACTTGCATTTATAATGTGGGCATGTAGTAGTGGCAATTGCCGGTTCAATATTTGTATATAA
>A_/_H13N6|CY213636|A/glaucous-winged_gull/Southcentral_Alaska/15MB01632/2015
ATGGATATCAAAGCAATCGCAATCTCCTTAATCATCAGTGCTTGTGTACGGGCTGACAGAATCTGTGTAGGGTACCTGAGCACCAATTCAACAGAAAAGGTTGATACACTGTTGGAGAACGATGTACCGGTCACAAGCTCTATTGATATAGTTGAGACAAACCACACAGGAACATACTGTTCTTTGAATGGAGTCAGCCCGGTGCATTTGGGAGATTGCAGCTTTGAAGGTTGGATAGTAGGGAATCCTGCTTGTACTAGCAACTTTGGAGTCAGAGAATGGTCATATTTAATTGAAGACCCATCTGCACCTCATGGACTGTGTTATCCAGGAGAGTTGGATGAAAATGGAGAATTGAGGCATCTGTTCAGTGGAATCAAATCATTCAGCAGAACTGAATTGATCGCACCTGCTTCTTGGGGGGAAGTGCTTGATGGATCAACATCTGCCTGTAGGGACAATAGTGGGACCAACAGTTTTTATAGGAATCTAGTGTGGTTTGTGAAGAAAAATAACAAATACCCGGTAATCAGCAGGACTTACAACAACACCACTGGTCGAGATGTCTTGGTTTTATGGGGGATACACCATCCGGTCTCAACAGAGGAAACCAGAACATTATATGTCAATAGTGACCCCTATACACTAGTTTCCACCCACTCGTGGAGTAGAAAATACAAAATGGAAACTGGGATCAGGCCTGGATACAATGGTCAAAGAAGTTGGATGAGGATTTATTGGTATTTAATGCACCCTGGAGAATCAATAACCTTTGAAAGTAATGGAGGGTTGTTGGCTCCAAGATATGGGTATATAATTGAAGAATATGGGAAAGGAAGAATATTCCAGAGTCCAATCAGGGTCGCCAGGTGCAACACCAAATGTCAGACTTCTGTAGGGGGGATAAACACAAACAAAACATTCCAGAACATAGAAAGAAATGCACTTGGGAATTGCCCTAAGTATATAAAATCAGGGCAGCTTAAGTTGGCAACCGGACTTAGGAATGTACCAGCCATATCAAACAGAGGGCTATTTGGAGCGATTGCAGGGTTCATCGAAGGTGGTTGGCCAGGATTGATAAATGGTTGGTATGGATTTCAACATCAGAATGAGCAGGGTGTTGGAATTGCTGCAGATAAAGAGTCAACACAAAAGGCCATTGACCAAATAACAACAAAAATAAATAACATTATTGATAAGATGAACGGGAACTATGACTCTATAAAAGGTGAGTTCAGCCAAGTCGAACGTCGGATAAATATGCTTGCAGACAGAATAGATGATGCTGTGACTGATGTGTGGTCATACAATGCGAAACTTCTTGTGTTGCTGGAAAATGACAAAACACTAGACATGCATGATGCCAATGTCAGAAATTTGCATGAGCGAGTCCGAATGTCACTGAAGGCCAATGCAATAGATGAAGGGAACGGATGCTTTGAGCTCCTTCATAAATGTAATGACTCTTGCATGGAAACAATAAGAAATGGAACTTACAATCATGTTGAATATGCAGAGGAATCAAAACTGAAGAGACAAGAAATAGAGGGTATAAAATTGAAATCAGAAGACAATGTTTATAAAGCATTGTCAATATACAGCTGCATTGCAAGCAGTGTTGTGTTGGTAGGGCTCGTACTTGCATTTATAATGTGGGCATGTAGTAGTGGCAATTGCCGGTTCAATATTTGTATATAA
>A_/_H13N6|CY213620|A/glaucous-winged_gull/Southcentral_Alaska/15MB01557/2015
ATGGATATCAAAGCAATCGCAATCTCCTTAATCATCAGTGCTTGTGTACGGGCTGACAGAATCTGTGTAGGGTACCTGAGCACCAATTCAACAGAAAAGGTTGATACACTGTTGGAGAACGATGTACCGGTCACAAGCTCTATTGATATAGTTGAGACAAACCACACAGGAACATACTGTTCTTTGAATGGAGTCAGCCCGGTGCATTTGGGAGATTGCAGCTTTGAAGGTTGGATAGTAGGGAATCCTGCTTGTACTAGCAACTTTGGAGTCAGAGAATGGTCATATTTAATTGAAGACCCATCTGCACCTCATGGACTGTGTTATCCGGGAGAGTTGGATGAAAATGGAGAATTGAGGCATCTGTTCAGTGGAATCAAATCATTCAGCAGAACTGAATTGATCGCACCTGCTTCTTGGGGGGAAGTGCTTGATGGATCAACATCTGCCTGTAGGGACAATAGTGGGACCAACAGTTTTTATAGGAATCTAGTGTGGTTTGTGAAGAAAAATAACAAATACCCGGTAATCAGCAGGACTTACAACAACACCACTGGTCGAGATGTCTTGGTTTTATGGGGGATACACCATCCGGTCTCAACAGAGGAAACCAGAACATTATATGTCAATAGTGACCCCTATACACTAGTTTCCACCCACTCGTGGAGTAGAAAATACAAAATGGAAACTGGGACCAGGCCTGGATACAATGGTCAAAGAAGTTGGATGAGGATTTATTGGTATTTAATGCACCCTGGAGAATCAATAACCTTTGAAAGTAATGGAGGGTTGTTGGCTCCAAGATATGGGTATATAATTGAAGAATATGGGAAAGGAAGAATATTCCAGAGTCCAATCAGGGTCGCCAGGTGCAACACCAAATGTCAGACTTCTGTAGGGGGGATAAACACAAACAAAACATTCCAGAACATAGAAAGAAATGCACTTGGGAATTGCCCTAAGTATATAAAATCAGGGCAGCTTAAGTTGGCAACCGGACTTAGGAATGTACCAGCCATATCAAACAGAGGGCTATTTGGAGCGATTGCAGGGTTCATCGAAGGTGGTTGGCCAGGATTGATAAATGGTTGGTATGGATTTCAACATCAGAATGAGCAGGGTGTTGGAATTGCTGCAGATAAAGAGTCAACACAAAAGGCCATTGACCAAATAACAACAAAAATAAATAACATTATTGATAAGATGAACGGGAACTATGACTCTATAAAAGGTGAGTTCAGCCAAGTCGAACGTCGGATAAATATGCTTGCAGACAGAATAGATGATGCTGTGACTGATGTGTGGTCATACAATGCGAAACTTCTTGTGTTGCTGGAAAATGACAAAACACTAGACATGCATGATGCCAATGTCAGAAATTTGCATGAGCGAGTCCGAATGTCACTGAAGGCCAATGCAATAGATGAAGGGAACGGATGCTTTGAGCTCCTTCATAAATGTAATGACTCTTGCATGGAAACAATAAGAAATGGAACTTACAATCATGTTGAATATGCAGAGGAATCAAAACTGAAGAGACAAGAAATAGAGGGTATAAAATTGAAATCAGAAGACAATGTTTATAAAGCATTGTCAATATACAGCTGCATTGCAAGCAGTGTTGTGTTGGTAGGGCTCATACTTGCATTTATAATGTGGGCATGTAGTAGTGGCAATTGCCGGTTCAATATTTGTATATAA
>A_/_H13N6|CY213535|A/glaucous-winged_gull/Southcentral_Alaska/15MB01645/2015
ATGGATATCAAAGCAATCGCAATCTCCTTGATCATCAGTGCTTGTGTACGGGCTGACAGAATCTGTGTAGGGTACCTGAGCACCAACTCAACAGAAAAGGTTGATACACTGTTGGAGAACGATGTACCGGTCACAAGCTCTATTGATATAGTTGAGACAAACCACACAGGAACATACTGTTCTTTGAATGGAGTCAGCCCGGTGCATTTGGGAGATTGCAGCTTTGAAGGTTGGATAGTAGGGAATCCTGCTTGTACTAGCAACTTTGGAGTCAGAGAATGGTCATATTTAATTGAAGACCCATCTGCACCTCATGGACTGTGTTATCCGGGAGAGTTGGATGAAAATGGAGAATTGAGGCATCTGTTCAGTGGAATCAAATCATTCAGCAGAACTGAATTGATCGCACCTGCTTCTTGGGGGGAAGTGCTTGATGGATCAACATCTGCCTGTAGGGACAATAGTGGGACCAACAGTTTTTATAGGAATCTAGTGTGGTTTGTGAAGAAAAATAACAAATACCCGGTAATCAGCAGGACTTACAACAACACCACTGGTCGAGATGTCTTGGTTTTATGGGGGATACACCATCCGGTCTCAACAGAGGAAACCAGAACATTATATGTCAATAGTGACCCCTATACACTAGTTTCCACCCACTCGTGGAGTAGAAAATACAAAATGGAAACTGGGACCAGGCCTGGATACAATGGTCAAAGAAGTTGGATGAGGATTTATTGGTATTTAATGCACCCTGGAGAATCAATAACCTTTGAAAGTAATGGAGGGTTGTTGGCTCCAAGATATGGGTATATAATTGAAGAATATGGGAAAGGAAGAATATTCCAGAGTCCAATCAGGGTCGCCAGGTGCAACACCAAATGTCAGACTTCTGTAGGGGGGATAAACACAAACAAAACATTCCAGAACATAGAAAGAAATGCACTTGGGAATTGCCCTAAGTATATAAAATCAGGGCAGCTTAAGTTGGCAACCGGACTTAGGAATGTACCAGCCATATCAAACAGAGGGCTATTTGGAGCGATTGCAGGGTTCATCGAAGGTGGTTGGCCAGGATTGATAAATGGTTGGTATGGATTTCAACATCAGAATGAGCAGGGTATTGGAATTGCTGCAGATAAAGAGTCAACACAAAAGGCCATTGACCAAATAACAACAAAAATAAATAACATTATTGATAAGATGAACGGGAACTATGACTCTATAAAAGGTGAGTTCAGCCAAGTCGAACGTCGGATAAATATGCTTGCAGACAGAATAGATGATGCTGTGACTGATGTGTGGTCATACAATGCGAAACTTCTTGTGTTGCTGGAAAATGACAAAACACTAGACATGCATGATGCCAATGTCAGAAATTTGCATGAGCGAGTCCGAATGTCACTGAAGGCCAATGCAATAGATGAAGGGAACGGATGCTTTGAGCTCCTTCATAAATGTAATGACTCTTGCATGGAAACAATAAGAAATGGAACTTACAATCATGTTGAATATGCAGAGGAATCAAAACTGAAGAGACAAGAAATAGAGGGTATAAAATTGAAATCAGAAGACAATGTTTATAAAGCATTGTCAATATACAGCTGCATTGCAAGCAGTGTTGTGTTGGTAGGGCTCATACTTGCATTTATAATGTGGGCATGTAGTAGTGGCAATTGCCGGTTCAATATTTGTATATAA
>A_/_H13N6|KX979063|A/black-headed_gull/Netherlands/2/2007
ATGGCTCTAAATGTCATTACAATCCTGACACTTATAAGCGTGTGTGTGCAGGCAGACAGAATATGCGTAGGTTATCTGAGCACCAATTCATCAGAAAGGGTTGACACGCTCCTTGAAAATGGGGTTCCAGTCACCAGCTCCGTTGACCTGATTGAAACGAACCACACAGGAACATACTGTTCTCTAAATGGGATCAGCCCAGTGCATTTAGGAGATTGTAGCTTTGAAGGATGGATTGTAGGAAACCCGGCATGCACCAGCAACTTTGGGATCAGAGAGTGGTCATATCTGATTGAGGATCCTGGGGCACCCCATGGGCTTTGTTACCCTGGAGAATTAAACAACAATGGAGAGCTCAGGCATTTGTTCAGTGGAATCAGGTCATTCAGCAGAACAGAGTTGATCCCACCTACTTCTTGGGGAGAAGTACTTGACGGTGCGACATCTGCTTGCAGAGATGACAAGGGGATCAACAGCTTCTATCGAAATTTAGTCTGGTTTGTAAAGAAGAATAATAGATACCCAGTTATCAGTAAGACCTACAACAACACAACGGGAAGAGATGTTTTAGTTTTGTGGGGAATCCACCACCCAGTATCTGTGGAGGAGACAAAGACTCTGTATGTCAACGGTGATCCGTATACGCTAGTTTCCACCAAATCATGGAGTGAGAAGTATAAACTAGAGACTGGAGTTCGACCTGGGTACAATGGACAGAGGAGCTGGATGAAGATCTATTGGTCATTGCTGCATCCAGGGGAGATGATTACTTTCGAGAGTAACGGTGGACTTTTAGCTCCAAGATATGGGTACATAATTGAAGAATATGGGAAGGGAAGGATTTTCCAAAGTCGCATAAGAATGTCTAAGTGCAACACCAAGTGCCAGACTTCGGTTGGAGGAATAAACACAAACAGAACATTTCAAAACATCGATAAAAATGCTCTAGGTGATTGTCCCAAATATATAAAGTCTGGCCAACTCAAGCTAGCCACTGGACTCAGAAATGTGCCAGCCATATCGAATAGAGGACTGTTTGGAGCAATTGCAGGATTTATAGAGGGAGGCTGGCCAGGTCTAATCAATGGTTGGTACGGTTTTCAGCATCAAAACGAACAGGGAACAGGGATAGCTGCAGACAAAGAATCAACACAGAAAGCCATTGACCAGATAACAACCAAAATAAACAACATTATTGACAAAATGAATGGAAACTATGATTCCATCAGAGGTGAATTCAATCAAGTGGAGAAACGCATAAACATGCTCGCAGATAGGATAGATGATGCTGTGACAGATATTTGGTCATATAATGCCAAACTTCTTGTACTGCTAGAAAATGACAAAACTTTAGACATGCATGATGCTAATGTAAGGAATTTACATGAGCAGGTACGAAGAGAATTAAAGGACAATGCAATAGACGAAGGGAATGGGTGTTTTGAACTCCTTCACAAATGCAATGACTCTTGCATGGAAACTATAAGGAATGGAACATACGACCACACTGAGTATGCAGAGGAGTCAAAATTAAAGAGGCAGGAAATCAATGGGATAAAACTTAAATCAGAAGACAATGTTTACAAGGCATTATCAATATACAGCTGCATTGCAAGCAGTGTTGTGTTGGTAGGACTCATACTCTCTTTCATCATGTGGGCCTGTAGTAATGGAAGCTGTCGATTCAATGTTTGTATATAA
>A_/_H13N3|KX978076|A/black-headed_gull/Netherlands/17/2009
ATGGCTCTAAATGTCATTACAATCCTGTCACTTATAAGCGTGTGTGTGCAGGCAGACAGAATATGCGTGGGTTATCTGAGCACCAATTCATCAGAAAGGGTCGACACACTCCTTGAAAATGGGGTTCCAGTCACCAGCTCCGTTGACCTGATTGAAACGAACCACACAGGAACATACTGTTCTCTAAATGGGGTCAGCCCAGTGCATTTAGGAGATTGTAGCTTTGAAGGATGGATTGTAGGAAACCCGGCATGCACCAGCAACTTTGGGATCAGAGAGTGGTCATATCTGATTGAGGATCCTGGGGCACCCCATGGGCTTTGTTACCCTGGAGAATTAAACAACAATGGAGAGCTCAGGCATTTGTTCAGTGGAATCAAGTCATTCAGCAGAACAGAGTTGATCCCACCTACTTCTTGGGGAGAAGTACTTGACGGTGCGACATCTGCTTGCAGAGATGACAAGGGGATCAACAGCTTCTATCGAAATTTAATCTGGTTTGTAAAGAAGAATAATAGATACCCAGTTATCAGTAAGACCTACAACAACACAACGGGAAGAGATGTTCTAGTTTTGTGGGGAATCCACCACCCAGTATCTGTGGAGGAGACAAAGACTCTGTATGTCAACAGTGATCCGTATACGCTAGTTTCCACCAAATCATGGAGTGAGAAGTATAAACTAGAGACTGGAGTTCGGCCTGGGTACAATGGACAGAAGAGCTGGATGAAGATCTATTGGTCATTGCTGCATCCAGGGGAGATGATCACTTTCGAGAGTAACGGTGGACTTTTAGCTCCAAGATATGGGTACATAATTGAAGAATATGGGAAGGGAAGGATTTTCCAAAGTCGCATAAGAATGTCTAAGTGCAACACCAAATGCCAGACTTCGGTTGGAGGAATAAACACAAACAGAACATTTCAAAACATAGATAAAAATGCTCTAGGTGATTGTCCCAAATATATAAAGTCTGGCCAACTCAAGCTAGCCACTGGACTCAGAAATGTGCCAGCCATATCGAATAGAGGACTGTTTGGGGCAATTGCAGGATTTATAGAGGGAGGCTGGCCAGGTCTAATCAATGGTTGGTACGGTTTTCAGCATCAAAACGAACAGGGAACAGGGATAGCTGCAGACAAAGAATCAACACAAAAAGCCATCGACCAGATAACAACCAAAATAAATAACATTATCGACAAAATGAATGGAAACTATGATTCCATCAGAGGTGAATTCAATCAAGTGGAGAAGCGCATAAACATGCTCGCAGATAGGATAGATGATGCTGTGACAGATATTTGGTCATACAATGCCAAACTCCTTGTACTGCTAGAAAATGACAAAACTTTAGATATGCATGATGCTAATGTAAGGAATTTACATGAGCAGGTGCGAAGAGAATTAAAGGACAATGCAATAGACGAAGGGAATGGGTGTTTTGAACTCCTTCACAAATGCAATGACTCTTGCATGGAAACTATAAGAAACGGAACATACGACCACACTGAGTATGCGGAGGAGTCAAAATTAAAGAGGCAGGAAATCAATGGGATAAAACTTAAATCAGAAGACAATGTTTACAAGGCATTATCAATATACAGCTGCATTGCAAGCAGTGTTGTGTTAGTAGGACTCATACTCTCTTTCATCATGTGGGCCTGTAGTAATGGAAGCTGTCGATTCAATGTTTGTATATAA
>A_/_H13N2|KX978020|A/black-headed_gull/Netherlands/33/2009
ATGAGAGAAATGGAAGTCCCAGTATTCGTACTCTTAATGTTAACCAGCATATGCGTACAGGCTGATAGGATTTGTGTTGGGTACTTAAGCACAAACTCATCAGAAAGGGTTGACACACTGCTAGAGAACAATGTCCCAGTTACAAGCTCTGTTGATTTGGTTGAGACCAACCACACAGGAACATATTGTTCTTTGGATGGAATTAGTCCAGTGCACTTGGGAGACTGTAGCTTCGAGGGCTGGATTGTAGGGAACCCTGCCTGTGCCAGCAACCTGGGGATTAGAGAATGGTCATATTTGATTGAAGATCCTTCCGCTCCTCATGGATTGTGCTACCCAGGAGAATTAGACAACAATGGAGAATTGAGGCACTTGTTTAGTGGGATCAGGTCTTTCAGTAGAACAGAGTTGATCGCACCTACCTCTTGGGGGGAAGTGAATGATGGGGTAACGGCTGCCTGTCAAGAAAGAGGAGCTAGCAGCTTCTACCGGAACTTGGTATGGTTTGTGGCGAAAGGAAATAAATATCCTGTGATCCGCGGGACCTACAACAACACCACTGGCAGAGATGTTTTGGTTATATGGGGTATACATCACCCTGTCTCCACAGACGAAGCGAGGAAACTGTATGCCAAAGACAATCCTTACACATTGGCATCTACCAGTTCATGGAGCAGGAAGTACAACCTAGAAACTGGAACCCGACCTGGATACAATGGCCAAAAGAGTTGGATGAAGATGTACTGGTATCTGATGCACCCCGGGGATTCAATCAGTTTCGAAAGCAATGGGGGATTACTGGCTCCCAGATATGGTTACATTATTGAGGAATATGGAAAAGGGCGAATTTTCCAAAGCCGCATTCGCATTGCTAAATGCAATACTAAGTGCCAGACATCGGTTGGTGGAATAAATACTAACAAAACATTTCAAAACATAGAGAGAAATGCACTTGGGGATTGCCCGAAATACATAAAATCTGGACAGCTCAAGTTGGCCACTGGTCTTAGGAATGTACCTGCCATATCAAACAGAGGATTGTTTGGGGCTATTGCAGGCTTCATAGAAGGTGGTTGGCCAGGATTAATAAATGGTTGGTATGGATTCCAACATCAGAATGAACAAGGAACGGGCATGGCTGCAGACAAAGAGTCAACACAGAAGGCTATTGATCAAATAACAACTAAGATAAACAATATAATAGAAAAAATGAATGGGAATTATGACTCAATACGAGGTGAATTCAGTCAGGTGGAACAAAGAATAAATATGCTTGCAGACAGAATAGATGATGCTGTAACTGACGTATGGTCATACAATGCAAAGCTTCTTGTTTTGCTAGAAAACGACAAGACTCTAGACATGCACGACGCTAATGTAAGGAACCTGCATGATCAAGTCCGTAGAGTGCTGAGGACCAATGCAATTGATGAGGGAAATGGATGTTTTGAACTCCTCCATAAATGCAACGACTCTTGCATGGAGACAATAAGAAATGGAACGTACAATCATATAGAGTATGAAGAGGAATCAAAGTTAAAAAGGCAGGAAATAGAAGGTATAAAGCTGAAGTCAGATGACAATGTCTACAAGACATTATCGATTTACAGCTGCATTGCAAGCAGTATTGTATTGGTAGGACTCATACTTGCATTCATCATGTGGGCATGCAGCAGTGGCAATTGCCGATTCAATATTTGTATATAA
>A_/_H13N2|KR087598|A/black-headed_gull/Netherlands/20/2009
ATGAGAGAAATGGAAGTCCCAGTATTCGTACTCTTAATGTTAACCAGCATATGCGTACAGGCTGATAGGATTTGTGTTGGGTACTTAAGCACAAACTCATCAGAAAGGGTTGACACACTGCTAGAGAACAATGTCCCAGTTACAAGCTCTGTTGATTTGGTTGAGACTAACCACACAGGAACATATTGTTCTTTGGATGGAATTAGTCCAGTGCACTTGGGAGACTGTAGCTTCGAGGGCTGGATTGTGGGGAACCCTGCCTGTGCCAGCAACCTGGGGATTAGAGAATGGTCATATTTGATTGAAGATCCTTCCGCTCCTCATGGATTGTGCTACCCAGGAGAATTAGACAACAATGGAGAATTGAGGCACTTGTTTAGTGGGATCAGATCTTTCAGTAGAACAGAGTTGATTGCACCTACCTCTTGGGGGGAAGTGAATGATGGGGTAACGGCTGCCTGTCAAGAAAGAGGAGCTAGCAGCTTCTACCGGAACTTGGTATGGTTTGTGGCGAGAGGAAATAAATATCCTGTGATCCGCGGGACCTACAACAACACCACTGGCAGAGATGTTTTGGTTATATGGGGTATACATCACCCTGTCTCCACAGACGAAGCGAGGAAACTGTATGCCAAAGACAATCCTTACACATTGGCATCTACCAGTTCATGGAGCAGGAAGTACAACCTAGAAACTGGAACCCGACCTGGATACAATGGCCAAAAGAGTTGGATGAAGATGTACTGGTATCTGATGCACCCCGGGGATTCAATCAGTTTCGAAAGCAATGGGGGATTACTGGCTCCCAGATATGGTTACATTATTGAGGAATATGGAAAAGGGCGAATTTTCCAAAGCCGCATTCGCATTGCTAAATGCAATACTAAGTGCCAGACATCGGTTGGTGGAATAAATACTAACAAAACATTTCAAAACATAGAGAGAAATGCACTTGGGGATTGCCCGAAATACATAAAATCTGGACAGCTCAAGTTGGCCACTGGCCTTAGGAATGTACCTACCATATCAAACAGAGGATTGTTTGGGGCTATTGCAGGCTTCATAGAAGGTGGTTGGCCAGGATTAATAAATGGTTGGTATGGATTCCAACATCAGAATGAACAAGGAACGGGCATGGCTGCAGACAAAGAGTCAACACAGAAGGCTATTGATCAAATAACAACTAAGATAAACAATATAATAGAAAAAATGAATGGGAATTATGACTCAATACGAGGTGAATTCAGTCAGGTGGAACAAAGAATAAATATGCTTGCAGACAGAATAGATGATGCTGTAACTGACGTATGGTCATACAATGCAAAGCTTCTTGTTTTGCTAGAAAACGACAAGACTCTAGACATGCACGACGCTAATGTAAGGAACCTGCATGATCAAGTCCGTAGAGTGCTGAGGACCAATGCAATTGATGAGGGAAATGGATGTTTTGAACTCCTCCATAAATGCAACGACTCTTGCATGGAGACAATAAGAAATGGAACGTACAATCATATAGAGTATGAAGAGGAATCAAAGTTAAAAAGGCAGGAAATAGAAGGTATAAAGCTGAAGTCAGATGACAATGTCTACAAGACATTATCGATTTACAGCTGCATTGCAAGCAGTATTGTATTGGTAGGACTCATACTTGCATTCATCATGTGGGCATGCAGCAGTGGCAATTGCCGATTCAATATTTGTATATAA
>A_/_H13N6|KR087577|A/great_black-backed_gull/Sweden/3936/2003
ATGGCTCTAAATGTCATTACAATCCTGACACTTATAAGCGTGTGTGTGCAGGCAGACAGAATATGCGTAGGTTATCTGAGCACCAATTCATCAGAAAGGGTCGACACGCTCCTTGAAAATGGGGTTCCAGTTACCAGCTCCGTTGACCTGGTTGAAACGAACCACACGGGAACATACTGTTCTCTAAACGGGGTCAGCCCGGTGCATTTAGGAGACTGTAGCTTTGAAGGATGGATTGTAGGAAACCCGGCATGCACCAGCAACTTTGGGGTCAGAGAGTGGTCATACCTGATTGAGGATCCTGGGGCGCCCCATGGGCTTTGTTACCCTGGAGAATTAAACAACAATGGTGAGCTCAGGCATTTGTTCAGTGGAATCAGGTCATTCAGCAGAACGGAATTGATCCCACCTACTTCATGGGGAGAAGTACTTGACGGTGCGACATCTGCTTGCAGAGATGACACGGGAACCAACAGCTTCTATCGAAATTTAGTCTGGTTTGTAAAGAAGAATAATAGATATCCAGTTATCAGCAAGACCTACAACAACACAACGGGAAGGGATGTTCTAGTTTTGTGGGGAATCCACCACCCAGTATCTGTGGAGGAGACAAAGACTCTGTATGTAAACAGTGATCCGTACACGCTAGTTTCCACCAAGTCATGGAGCGAGAAGTATAAACTAGAGACTGGAGTTCGACCTGGGTACAATGGACAGAGGAGCTGGATGAAGATCTACTGGTCATTGCTACATCCAGGGGAGATGATTACTTTTGAGAGTAATGGTGGACTTTTAGCTCCAAGATATGGGTACATAATTGAAGAATATGGAAAAGGAAGGATTTTCCAAAGTCGCATAAGAATGTCTAAGTGCAACACCAAGTGCCAAACTTCGGTTGGAGGAATAAACACAAACAGAACATTTCAAAACATCGATAAGAATGCTCTAGGTGATTGTCCCAAATATATAAAGTCTGGCCAACTCAAGCTAGCCACTGGACTCAGAAATGTGCCAGCCATATCGAATAGAGGACTGTTTGGAGCAATTGCAGGGTTTATAGAAGGAGGCTGGCCAGGCCTAATCAATGGTTGGTACGGTTTTCAGCATCAAAACGAACAGGGGACAGGGATAGCTGCAGACAAAGAATCAACACAGAAAGCTATCGACCAGATAACAACTAAAATAAATAACATTATTGACAAAATGAATGGAAACTATGATTCCATCAGAGGTGAATTCAATCAAGTGGAGAAGCGCATAAACATGCTCGCAGATAGGATAGATGATGCTGTGACGGATATTTGGTCATACAATGCCAAACTTCTTGTACTGCTAGAAAATGACAAAACTTTAGATATGCATGATGCTAATGTAAGGAATTTACATGAGCAGGTGCGAAGAGAATTAAAAGACAATGCAGTAGACGAAGGGAATGGGTGTTTTGAACTCCTTCACAAATGCAATAACTCTTGCATGGAAACTATAAGAAATGGAACATACGACCACACTGAGTATGCAGAGGAGTCAAAATTAAAGAGGCAGGAAATCAATGGGATAAAACTCAAATCAGAAGACAATGTTTACAAGGCATTATCAATATACAGCTGCATTGCAAGCAGTGTTGTGCTAGTAGGACTCATACTCTCTTTCATCATGTGGGCCTGTAGTACTGGAAGCTGTCGATTCAATGTTTGTATATAA
>A_/_H13N6|CY196611|A/glaucous-winged_gull/Southcentral_Alaska/11JR02474/2011
ATGGCTCCAAATGCCATCACAATCCTAACACTTATAAGCGTGTGTGTGCAGGCAGACAGAATATGCATCGGTTATCTGAGTACCAATTCATCGGAAAGGGTCGATACGCTCCTTGAAAATGGGGTTCCAGTAACCAGCTCCATTGACCTGATTGAAACGAACCACACAGGAACATACTGTTCTCTAAATGGGGTCAGCCCAGTGCATTTAGGAGATTGTAGTTTTGAAGGATGGATTGTAGGAAACCCGGCGTGCACCAGCAACTTTGGAATCAGGGAGTGGTCATATCTGATTGAGGACCCTGGGGCGGCCCATGGGCTTTGTTACCCTGGAGAATTAAACAACAATGGAGAGCTCAGGCATTTGTTCAGTGGAATCAGGTCATTCAGCAGAACGGAGTTAATCCCCCCTGCTTCCTGGGGAGAAGTGCTTGACGGTACGACGTCTGCGTGCAGAGATGACAGGGGGACCAACAGCTTCTATCGAAATTTAGTCTGGTTCGTAAAGAAGAATAATAGGTACCCAGTTATTAGCAAGACCTACAACAATACAACGGGAAGAGATGTTCTAGTTTTGTGGGGGATCCATCACCCAGTATCTGTGGAAGAGACAAAGACTCTGTATGTTAACAGCGATCCGTACACACTAGTGTCCACCAAATCATGGAGTGAGAAGTATAAACTAGAGACTGGAGTTCGGCCAGGGTACAATGGACAGAGGAGCTGGATGAAGATCTATTGGTCATTGCTACATCCGGGAGAGATGATCACTTTTGAGAGTAACGGTGGACTTTTAGCTCCCAGATACGGGTACATAATTGAAGAATATGGGAAGGGAAGGATTTTCCAAAGTCGCATAAAACTATCTAAGTGCAACACCAAGTGCCAGACTTCATTTGGAGGAATAAACACAAACAGAACATTTCAAAACATCGACAAAAATGCTCTAGGTGATTGTCCCAAATACATAAAGTCTGGCCAACTCAAGCTAGCCACTGGACTCAGAAATGTGCCAGCCATATCGAATAGAGGACTGTTTGGAGCAATTGCAGGATTTATAGAAGGGGGCTGGCCAGGTCTAATCAATGGTTGGTACGGTTTTCAGCATCAAAACGAACAAGGAACAGGAATAGCTGCAGACAAAGAGTCAACGCAGAAAGCGATCGATCAGATAACGACCAAAATAAATAACATTATTGACAAAATGAATGGAAACTATGATTCCATTAGAGGTGAATTCAATCAAGTGGAGAAGCGTATAAACATGCTTGCAGATAGGATAGATGATGCTGTGACGGATATTTGGTCATACAATGCCAAACTTCTTGTACTGCTAGAAAATGACAAAACTTTAGATATGCATGATGCTAATGTAAGGAATTTACATGAGCAGGTGCGAAGAAAATTAAGGGACAATGCAGTAGACGAAGGGAATGGGTGTTTTGAACTCCTTCATAAATGCAATGACTCTTGCATGGAAACTATAAGAAATGGAACATACAACCACACTGAGTATGCAGAGGAGTCAAAATTAAAGAGGCAGGAAATCAATGGGATAAAACTTAAATCAGAAGACAATGTTTACAAGGCATTATCAATATACAGCTGCATTGCAAGCAGTGTTGTGTTAGTAGGACTCATACTCTCTTTCATCATGTGGGCCTGTAGTAATGGAAGCTGCCGATTCAATGTTTGTATATAA
>A_/_H13N6|CY195647|A/ring-billed_gull/Massachusetts/12DC00060/2012
ATGGACATCAGAGCAATCACAATCTCCTTAATCATCAGTACTTGTGTACGGGCTGACAGAATCTGTGTCGGATACTTGAGCACCAATTCAACAGAAAAGGTTGATACACTATTGGAGAATGATGTACCAGTCACAAGCTCTATTGATCTAGTTGAGACAAACCACACAGGAACATACTGTTCTTTGAATGGAGTCAGCCCGGTGCACTTGGGAGATTGCAGCTTTGAGGGTTGGATAGTAGGGAATCCTGCTTGCACTAGCAACTTTGGGATCAGAGAATGGTCATATTTGATTGAGGATCCATTTGCACCTCATGGACTGTGCTATCCAGGAGAGCTGGATGAAAATGGAGAATTGAGGCATCTTTTCAGTGGAATCAAATCGTTCAGCAGAACTGAACTGATCGCGCCTACTTCTTGGGGGGAGGTGAATGATGGAGCAACATCTGCCTGTAGGGACGATAAGGGGACCAATAGTTTCTATCGAAATCTAGTGTGGTTCGTGAAGAAAAATAACAGATATCCAGTAATCAGTGGGACTTACAACAACACCACTGGTAGAGATGTATTAGTCTTATGGGGGATACATCATCCGGTCTCAACACAAGAAACCCAGACATTATATGCCAATAGTGACCCTTATACACTAGTTTCCACCCGCTCGTGGAGTAAAAAGTACAAACTGGAAACTGGAGTCAGGCCTGGATACAATGGTCAAAGAAGTTGGATGAAGATTTATTGGTATTTAATGCATCAAGGAGAAACTATAACCTTTGAAAGCAATGGAGGATTGTTGGCCCCAAGATATGGTTATATAATCGAGGAATATGGGAAAGGAAGAATATTCCAAAGCCCAATCAGAGTCGCCAGGTGCAACACCAAATGCCAGACTTCTGTAGGAGGGATAAACACCAACAAAACATTCCAGAACATAGAGAGAAATGCACTTGGAAATTGCCCTAAGTACATAAAGTCAGGGCAGCTTAAGTTGGCAACCGGGCTTAAGAATGTACCTGCTATATCAAACAGAGGATTATTTGGAGCAATTGCAGGGTTCATAGAAGGTGGTTGGCCAGGATTGATAAATGGTTGGTATGGATTCCAACATCAGAACGAGCAGGGGGTTGGAATCGCTGCAGATAAAGAGTCAACACAAAAGGCCATTGATCAGATAACAACAAAAATAAATAACATTATAGACAAGATGAACGGGAATTATGACTCCATAAGAGGTGAATTCAGCCAGGTAGAACGTCGGATAAACATGCTTGCAGACAGAATAGACGACGCGGTAACCGATGTGTGGTCGTACAATGCAAAACTTCTTGTGCTACTGGAAAATGACAAAACACTAGACATGCATGATGCTAATGTCAGAAATTTGCATGAACGAGTGCGAAGAGCACTAAAGGCCAACGCGATAGATGAAGGGAATGGGTGCTTTGAGCTCCTTCATAAATGTAATGACTCTTGCATGGAGACAATAAGAAATGGGACTTACAATCATGCTGAATATGCAGAAGAATCGAAGCTGAAGAGACAAGAAATAGAGGGTGTAAAACTGAAATCAGAAGACAATGTTTATAAAGCATTGTCAATATACAGCTGCATTGCAAGCAGTATTGTGCTAGTAGGGCTCATACTTGCGTTTATAATGTGGGCATGTAGTAGTGGCAATTGCCGGTTCAATATTTGTATATAA
>A_/_H13N2|KR087564|A/black-headed_gull/Netherlands/7/2009
ATGGCTCTAAATGTCATCACAATCTTGACACTTATAAGCGTGTGTGTGCAGGCAGACAGAATATGCGTAGGTTATCTGAGCACCAATTCATCAGAAAGGGTCGACACACTCCTTGAAAATGGGGTTCCAGTCACCAGCTCCGTTGACCTGATTGAAACGAACCACACAGGAACATACTGTTCTCTAAATGGGGTCAGCCCAGTGCATTTAGGAGATTGTAGCTTTGAAGGATGGATTGTAGGAAACCCTGCATGCACCAGCAACTTTGGGATCAGAGAGTGGTCATATCTGATTGAGGATCCTGGGGCACCCCATGGTCTTTGTTACCCTGGAGAATTAAACAACAATGGAGAGCTCAGGCATTTGTTCAGTGGAATCAGGTCATTCAGCAGAACAGAGTTGATCCCACCTACTTCTTGGGGAGAAGTACTTGACGGTGCTACATCTGCTTGCAGAGATGACAAGGGGACCAACAGCTTCTATCGAAATTTAATCTGGTTTGTAAAGAAGAATAATAGATACCCAGTTATCAATAAGACCTACAACAACACAACGGGAAGAGATGTTCTAGTTTTGTGGGGAATCCACCACCCAGTATCTGTGGAGGAGACAAAGACTCTGTATGTCAACAGTGATCCGTATACGCTAGTTTCAACCAAATTGTGGAGTGAGAAGTATAAACTAGAGACTGGAATTCGGCCCGGGTACAATGGACAGAGGAGCTGGATGAAGATCTATTGGTCATTGCTGCATCCAGGGGAGATGATTACTTTCGAGAGTAACGGTGGACTCTTAGCTCCAAGATATGGGTACATAATTGAAGAATATGGGAAGGGAAGGATTTTCCAAAGTCGCATAAGAATGTCTAAGTGCAACACTAAGTGCCAGACTTCGGTTGGAGGAATAAACACAAACAGAACATTTCAAAACATCGATAAAAATGCTCTAGGTGATTGTCCCAAATATATAAAGTCTGGCCAACTCAAGCTAGCCACTGGACTCAGAAATGTGCCAGCCATATCGAATAGAGGACTGTTTGGAGCAATTGCAGGATTTATAGAGGGAGGCTGGCCAGGTCTAATCAATGGTTGGTACGGTTTTCAGCATCAAAACGAACAGGGAACAGGGATAGCTGCAGACAAAGAATCAACACAAAAAGCCATCGACCAGATAACCACCAAAATAAATAACATTATTGACAAGATGAATGGAAACTATGATTCCATCAGAGGTGAATTCAATCAAGTGGAGAAGCGCATAAACATGCTCGCAGATAGGATAGATGATGCTGTGACAGATATTTGGTCATACAATGCCAAACTTCTTGTACTGCTAGAAAATGACAAAACTTTAGATATGCATGATGCTAATGTAAGGAATTTACATGAGCAGGTGCGAAGAGAATTAAAGGACAATGCAATAGACGAAGGGAATGGGTGTTTTGAACTCCTTCACAAATGCAATGACTCTTGCATGGAAACTATAAGAAATGGAACATACGACCACACTGAGTATGCGGAGGAGTCAAAATTAAAGAGGCAGGAAATCAATGGGATAAAACTTAAATCAGAAGACAATGTTTACAAGGCATTATCAATATACAGCTGCATTGCAAGCAGTGTTGTGTTAGTAGGACTCATACTCTCTTTCATCATGTGGGCCTGTAGTAATGGAAGCTGTCGATTCAATGTTTGTATATAA
>A_/_H13N6|CY185497|A/yellow-legged_gull/Republic_of_Georgia/1/2011
ATGGCTCTAAATGTCATTACAATCCTGACACTTATAAGCGTGTGTGTGCAGGCAGACAGAATATGCGTGGGTTATCTGAGCACCAATTCATCAGAAAGGGTCGACACACTCCTTGAAAATGGGGTTCCAGTCACCAGCTCCGTTGATCTGATTGAAACGAACCACACAGGAACATACTGTTCTCTAAATGGAGTCAGCCCAGTGCATTTAGGAGATTGTAGCTTTGAAGGATGGATTGTGGGAAACCCGGCATGCACCAGCAACTTTGGGATCAGAGAGTGGTCATATCTAATTGAGGATCCTGGGGCACCCAATGGGCTTTGTTACCCTGGAGAATTAAACAACAATGGAGAGCTCAGGCATTTGTTCAGTGGAATCAAGTCATTCAGCAGAACAGAGTTGATCCCACCTAATTCTTGGGGAGAAGTACTTGACGGTGCGACATCTGCTTGCAGAGATAACACGGGGACCAACAGCTTCTATCGAAATTTAATCTGGTTTGTAAAGAAGAATAATAGATACCCAGTTATCAGTAAGACCTACAACAACACAACAGGAAGAGATGTACTAGTTTTGTGGGGAATCCACCACCCAGTATCTGTGGAGGAGACGAAGACTCTGTATGTCAACAGTGATCCGTATACGCTAGTTTCCACCAAATTATGGAGTGAGAAGTATAAACTAGAGACTGGAGTTCGGCCTGGGTACAACGGACAGAGGAGCTGGATGAAAATCTATTGGTCATTGCTGCATCCAGGGGAGATGATTACTTTCGAGAGTAACGGTGGACTTTTAGCTCCAAGATATGGGTACATAATTGAAGAGTATGGAAAGGGAAGGATTTTCCAAAGTCGCATAAGAATGTCTAAGTGCAACACCAAGTGCCAGACTTCGGTTGGAGGAATAAACACAAACAGAACATTTCAAAACATAGATAAAAATGCTCTAGGTGATTGTCCCAAATATATAAAGTCTGGTCAACTCAAGCTAGCCACTGGGCTCAGAAATGTGCCAGCCATATCGAATAGAGGACTGTTTGGGGCAATTGCAGGATTTATAGAGGGAGGATGGCCAGGTCTAATCAATGGTTGGTACGGTTTTCAGCATCAAAACGAACAGGGAACAGGGATAGCTGCAGACAAAGTATCAACACAAAAAGCCATCGACCAGATAACAACCAAAATAAATAACATTATTGACAAAATGAATGGAAACTATGATTCCATCAGAGGTGAATTCAATCAAGTGGAGAAGCGCATAAACATGCTCGCAGATAGGATAGATGATGCTGTGACAGATATTTGGTCATACAATGCCAAACTCCTTGTACTGCTAGAAAATGACAAAACTTTAGATATGCATGATGCTAATGTAAGGAATTTACATGAGCAGGTGCGAAGAGAATTAAAGGACAATGCAATAGACGAAGGGAATGGGTGTTTTGAACTCCTTCACAAATGTAATGACTCTTGCATGGAAACTATAAGAAATGGAACATACAACCACACTGAGTATGCGGAGGAGTCAAAATTAAAGAGGCAGGAAATCAATGGGGTAAAACTTAAATCAGAAGACAATGTTTACAAGGCATTATCAATATACAGCTGCATTGCAAGCAGTGTTGTGTTAGTAGGACTCATACTCTCTTTCATCATGTGGGCCTGTAGTAATGGAAGCTGTCGATTCAATGTTTGTATATAA
>A_/_H13N6|CY185489|A/black-headed_gull/Republic_of_Georgia/7/2011
ATGGCTCTAAATGTCATTACAATCATGACACTTATGGGCGTGTGTGTGCAGGCAGACAGAATATGCGTAGGTTATCTGAGCACCAATTCATCAGAAAGGGTTGACACGCTCCTTGAAAATGGGGTTCCAGTCACCAGCTCCGTTGACCTGATTGAAACGAACCACACAGGGACATACTGTTCTCTAAATGGGGTCAGCCCAGTGCATTTAGGAGATTGCAGCTTTGAAGGATGGATTGTAGGAAACCCAGCATGCACCAGCAACTTTGGGATCAGAGAGTGGTCATATCTGATTGAGGATCCTGGGGCACCCCATGGGTTGTGTTACCCTGGAGAATTAAACAACAATGGAGAGCTCAGGCATTTGTTCAGTGGAATAAGGTCATTCAGCAGAACGGAGTTGATCCCACCTACTTCTTGGGGAGAAGTACTTGACGGTGCAACATCTGCTTGCAGAGATAGCACGGGGACCAACAGCTTCTATCGAAATTTGATCTGGTTTGTAAAGAAGAATAATAGATACCCAGTTATCAGTAAGACCTACAACAACACAACGGGAAGAGATGTTCTAGTCTTGTGGGGAATCCACCACCCAGTATCTGTGGAGGAGACGAAGACTCTGTATGTCAACAGTGATCCGTATACACTAGTTTCCACCAAATCATGGAGTGAGAAGTATAAACTAGAGACTGGGGTTCGACCTGGGTACAATGGACAGAGGAGTTGGATGAAGATCTATTGGTCATTGCTGCATCCAGGGGAGATGATTACTTTCGAGAGTAACGGTGGACTTTTAGCTCCAAGATATGGATACATAATTGAAGAGTATGGGAAGGGAAGGATTTTCCAAAGTCGCATAAGAATGTCTAAGTGCAACACCAAGTGCCAGACTTCGGTTGGAGGAATAAACACAAACAGAACATTTCAAAACATCGATAAAAATGCTCTAGGTGATTGTCCCAAATATATAAAGTCTGGTCAACTAAAGCTAGCCACTGGACTCAGGAATGTGCCAGCCATATCGAATAGAGGACTGTTTGGAGCAATTGCAGGATTTATAGAGGGGGGCTGGCCAGGTCTAATCAACGGTTGGTACGGTTTTCAGCATCAAAACGAACAGGGAACAGGGATAGCTGCAGACAAGGAATCAACACAAAAAGCCATCGACCAGATAACAACTAAAATAAATAACATTATTGACAAAATGAATGGAAACTATGATTCCATCAGAGGTGAATTCAATCAAGTGGAAAAGCGCATAAACATGCTCGCAGACAGGATAGACGATGCTGTGACAGATGTTTGGTCATACAATGCCAAACTTCTTGTACTGCTAGAAAATGACAAAACTTTAGATATGCATGATGCTAATGTCAGGAATTTACATGAGCAGGTGCGAAGAGAATTAAAGGACAATGCAATAGACGAAGGGAATGGGTGTTTTGAACTCCTCCACAAATGCAATGACTCTTGCATGGAAACTATAAGAAATGGAACATACGACCACACTGAGTATGCGGAGGAGTCAAAATTAAAGAGGCAGGAAATCAATGGGATAAAACTTAAATCAGAAGACAACGTTTACAAGGCATTATCAATATACAGCTGCATTGCAAGCAGTGTTGTGTTAGTAGGACTCATACTCTCTTTCATCATGTGGGCATGTAGTAATGGAAGCTGTCGATTCAATGTTTGTATATAA
>A_/_H13N6|CY185569|A/black-headed_gull/Republic_of_Georgia/2/2012
ATGGCTCTAAATGTCATTACAATCCTGACACTTATAAGCGTGTGTGTGCAGGCAGACAGAATATGCGTGGGTTATCTGAGCACCAATTCATCAGAAAGGGTCGACACACTCCTTGAAAATGGGGTTCCAGTCACCAGCTCCGTTGCTCTGATTGAAACGAACCACACAGGAACATACTGTTCTCTAAATGGAGTCAGCCCAGTGCATTTAGGAGATTGTAGCTTTGAAGGATGGATTGTGGGAAACCCGGCATGCACCAGCAACTTTGGGATCAGAGAGTGGTCATATCTAATTGAGGATCCTGGGGCACCCCATGGGCTTTGTTACCCTGGAGAATTAAACAACAATGGAGAGCTCAGGCATTTGTTCAGTGGAATCAAGTCATTCAGCAGAACAGAGTTGATCCCACCTAATTCTTGGGGAGAAGTACTTGACGGTGCGACATCTGCTTGCAGAGATAACACGGGGACCAACAGCTTCTATCGAAATTTAATCTGGTTTGTAAAGAAGAATAATAGATACCCAGTTATCAGTAAGACCTACAACAACACAACAGGAAGAGATGTACTAGTTTTGTGGGGAATCCACCACCCAGTATCTGTGGAGGAGACGAAGACTCTGTATGTCAACAGTGATCCGTATACGCTAGTTTCCACCAAATTATGGAGTGAGAAGTATAAACTAGAGACTGGAGTTCGGCCTGGGTACAACGGACAGAGGAGCTGGATGAAAATCTATTGGTCATTGCTGCATCCAGGGGAGATGATTACTTTCGAGAGTAACGGTGGACTTTTAGCTCCAAGATATGGGTACATAATTGAAGAGTATGGAAAGGGAAGGATTTTCCAAAGTCGCATAAGAATGTCTAAGTGCAACACCAAGTGCCAGACTTCGGTTGGAGGAATAAACACAAACAGAACATTTCAAAACATAGATAAAAATGCTCTAGGTGATTGTCCCAAATATATAAAGTCTGGTCAACTCAAGCTAGCCACTGGGCTCAGAAATGTGCCAGCCATATCGAATAGAGGACTGTTTGGGGCAATTGCAGGATTTATAGAGGGAGGATGGCCAGGTCTAATCAATGGTTGGTACGGTTTTCAGCATCAAAACGAACAGGGAACAGGGATAGCTGCAGACAAAGTATCAACACAAAAAGCCATCGACCAGATAACAACCAAAATAAATAACATTATTGACAAAATGAATGGAAACTATGATTCCATCAGAGGTGAATTCAATCAAGTGGAGAAGCGCATAAACATGCTCGCAGATAGGATAGATGATGCTGTGACAGATATTTGGTCATACAATGCCAAACTCCTTGTACTGCTAGAAAATGACAAAACTTTAGATATGCATGATGCTAATGTAAGGAATTTACATGAGCAGGTGCGAAGAGAATTAAAGGACAATGCAATAGACGAAGGGAACGGGTGTTTTGAACTCCTTCACAAATGTAATGACTCTTGCATGGAAACTATAAGAAATGGAACATACAACCACACTGAGTATGCGGAGGAGTCAAAATTAAAGAGGCAGGAAATCAATGGGGTAAAACTTAAATCAGAAGACAATGTTTACAAGGCATTATCAATATACAGCTGCATTGCAAGCAGTGTTGTGTTAGTAGGACTCATACTCTCTTTCATCATGTGGGCCTGTAGTAATGGAAGCTGTCGATTCAATGTTTGTATATAA
>A_/_H13N6|CY185609|A/yellow-legged_gull/Republic_of_Georgia/3/2012
ATGGCTCTAAATGTCATTACAATCCTGACACTTATAAGCGTGTGTGTGCAGGCAGACAGAATATGCGTGGGTTATCTGAGCACCAATTCATCAGAAAGGGTCGACACACTCCTTGAAAATGGGGTTCCAGTCACCAGCTCCGTTGATCTGATTGAAACGAACCACACAGGAACATACTGTTCTCTAAATGGAGTCAGCCCAGTGCATTTAGGAGATTGTAGCTTTGAAGGATGGATTGTGGGAAACCCGGCATGCACCAGCAACTTTGGGATCAGAGAGTGGTCATACCTAATTGAGGATCCTGGGGCACCCCATGGGCTTTGTTACCCTGGAGAATTAAACAACAATGGAGAGCTCAGGCATTTGTTCAGTGGAATCAAGTCATTCAGCAGAACAGAGTTGATCCCACCTAATTCTTGGGGAGAAGTACTTGACGGTTCGACATCTGCTTGCAGAGATGACAAGGGGACCAACAGCTTCTATCGAAATTTAATCTGGTTTGTAAAGAAGAATAATAGATACCCAGTTATCAGTAAGACCTACAACAACACAACGGGAAGAGATGTACTAGTTTTGTGGGGAATCCACCACCCAGTATCTGTGGAGGAGACGAAGACTCTGTATGTCAACAGTGATCCGTATACACTAGTTTCCACCAAATTATGGAGTGAGAAATATAAACTAGAGACTGGAGTTCGGCCTGGGTACAACGGACAGAGGAGCTGGATGAAAATCTATTGGTCATTGCTGCATCCAGGGGAGATGATTACTTTCGAGAGTAACGGTGGACTTTTAGCTCCCAGATATGGGTACATAATTGAAGAGTATGGAAAGGGAAGGATTTTCCAAAGTCGCATAAGAATGTCTAAGTGCAACACCAAGTGCCAGACTTCGGTTGGAGGAATAAACACAAACAGAACATTTCAAAACATAGATAAAAATGCTCTAGGTGATTGTCCCAAATATATAAAGTCTGGTCAACTCAAGCTAGCCACTGGGCTCAGAAATGTGCCAGCCATATCGAATAGAGGACTGTTTGGGGCGATTGCAGGATTTATAGAGGGAGGATGGCCAGGTTTAATCAATGGTTGGTACGGTTTTCAGCATCAAAACGAACAGGGAACAGGGATAGCTGCAGACAAAGAATCAACACAAAAAGCCATCGACCAGATCACAACCAAAATAAATAACATTATTGACAAAATGAATGGAAACTATGATTCCATCAGAGGTGAATTCAATCAAGTGGAGAAGCGCATAAACATGCTCGCAGACAGGATAGATGATGCTGTGACAGATATTTGGTCATACAATGCCAAACTCCTTGTACTGCTAGAAAATGACAAAACTTTAGATATGCATGATGCTAATGTAAGGAATTTACATGAGCAGGTGCGAAGAGAATTAAAGGACAATGCAATAGACGAAGGGAATGGGTGTTTTGAACTACTTCACAAATGTAATGACTCTTGCATGGAAACTATAAGAAATGGAACATACAACCACACTGAGTATGCGGAGGAGTCAAAATTAAAGAGGCAGGAAATCAATGGGGTAAAACTTAAATCAGAAGACAATGTTTACAAGGCATTATCAATATACAGCTGCATTGCAAGCAGTGTTGTGTTAGTAGGACTCATACTCTCTTTCATCATGTGGGCCTGTAGTAATGGAAGCTGTCGATTCAATGTTTGTATATAA
>A_/_H13N6|CY185601|A/yellow-legged_gull/Republic_of_Georgia/2/2012
ATGGCTCTAAATGTCATTACAATTCTGACACTCATGAGCGTATGTGTGCAGGCAGACAGAATATGCGTAGGTTATCTGAGCACCAATTCATCAGAAAGGGTCGACACGCTCCTTGAAAATGGGGTTCCAGTCACCAGCTCCGTTGACCTGATTGAAACGAACCACACAGGGACATACTGTTCTCTAAATGGGGTCAGCCCAGTGCATTTAGGAGATTGCAGCTTTGAAGGATGGATTGTAGGAAACCCGGCATGCACCAGTAACTTTGGGATCAGAGAGTGGTCATATCTGATTGAGGATCCTGGAGCACCCCATGGGCTGTGCTACCCTGGAGAATTAAACAACAATGGAGAGCTCAGGCATTTGTTCAGTGGAATCAGGTCATTCAGCAGAACGGAGTTGATCCCACCTACTTCGTGGGGAGAAGTACTTGACGGTGCGACATCTGCTTGCAGAGATAACACGGGGACCAACAGCTTCTATCGAAATTTGGTCTGGTTTGTAAAGAAAAACAATAGATACCCAGTTATCAGTAAGACCTACAACAACACAACAGGAAGAGATGTTCTAGTCTTGTGGGGAATCCACCACCCAGTATCTGTGGAGGAGACAAAGACTCTGTATGTCAACAGTGATCCGTATACGCTAGTTTCCACCAAATCATGGAGTGAGAAGTATAAACTAGAGACTGGGGTTCGACCTGGGTACAATGGACAGAGAAGTTGGATGAAGATCTATTGGTCATTGCTGCATCCAGGGGAGATGATTACTTTCGAGAGTAACGGTGGACTTTTAGCTCCAAGATATGGATACATAATTGAAGAGTATGGGAAGGGAAGGATTTTCCAAAGCCGCATAAGAATGTCTAAATGCAACGCCAAGTGCCAGACTTCGGTTGGAGGAATAAACACGAACAGAACATTTCAAAACATCGATAAGAATGCTCTAGGTGATTGTCCCAAATATATAAAGTCTGGCCAACTCAAGCTAGCCACTGGACTCAGAAATGTTCCAGCCATATCGAATAGAGGACTGTTTGGAGCAATTGCAGGATTTATAGAGGGGGGCTGGCCAGGTCTAATCAACGGTTGGTACGGTTTTCAGCATCAAAACGAACAGGGAACAGGGATAGCTGCAGACAAAGAATCAACACAAAAAGCCATCGACCAGATAACAACCAAAATAAATAACATTATTGATAAAATGAATGGAAACTATGATTCCATCAGGGGTGAATTCAATCAAGTGGAAAAGCGCATAAACATGATCGCAGATAGGATAGATGATGCCGTGACAGATATTTGGTCATACAATGCCAAACTTCTTGTACTGCTAGAAAATGACAAAACTTTAGATATGCATGATGCTAATGTAAGGAATTTACATGAGCAGGTGCGAAGAGAATTAAAGGACAATGCAATAGACGAAGGGAATGGGTGTTTTGAACTCCTTCACAAATGCAATGACTCTTGCATGGAAACTATAAGAAATGGAACATACGACCACACTGAGTATGCGGAGGAGTCAAAATTAAAGAGGCAGGAAATCAATGGGATAAAACTTAAATCAGAAGACAACGTTTACAAGGCATTATCAATATACAGCTGCATTGCAAGCAGTGTTGTGTTAGTAGGACTCATACTCTCTTTCATCATGTGGGCATGTAGTAATGGGAGCTGTCGATTCAATGTTTGTATATAA
>A_/_H13N6|CY185665|A/yellow-legged_gull/Republic_of_Georgia/6/2012
ATGGCTCTAAATGTCATTACAATTCTGACACTCATGAGCGTATGTGTGCAGGCAGACAGAATATGCGTAGGTTATCTGAGCACCAATTCATCAGAAAGGGTCGACACGCTCCTAGAAAATGGGGTTCCAGTCACCAGCTCCGTTGACCTGATTGAAACGAACCACACAGGGACATACTGTTCTCTAAATGGGGTCAGCCCAGTGCATTTAGGAGATTGCAGCTTTGAAGGATGGATTGTAGGAAACCCGGCATGCACCAGTAACTTTGGGATCAGAGAGTGGTCATATCTGATTGAGGATCCTGGAGCATCCCATGGGCTGTGCTACCCTGGAGAATTAAACAACAATGGAGAGCTCAGGCATTTGTTCAGTGGAATCAGGTCATTCAGCAGAACGGAGTTGATCCCACCTACTTCGTGGGGAGAAGTACTTGACGGTGCGACATCTGCTTGCAGAGATAACACGGGGACCAACAGCTTCTATCGAAATTTGGTCTGGTTTGTAAAGAAAAACAATAGATACCCAGTTATCAGTAAGACCTACAACAACACAACAGGAAGAGATGTTCTAGTCTTGTGGGGAATCCACCACCCAGTATCTGTGGAGGAGACAAAGACTCTGTATGTCAACAGTGATCCGTATACGCTAGTTTCCACCAAATCATGGAGTGAGAAGTATAAACTAGAGACTGGGGTTCGACCTGGGTACAATGGACAGAGAAGTTGGATGAAGATCTATTGGTCATTGCTGCATCCAGGGGAGATGATTACTTTCGAGAGTAACGGTGGACTTTTAGCTCCAAGATATGGATACATAATTGAAGAGTATGGGAAGGGAAGGATTTTCCAAAGCCGAATAAGAATGTCTAAATGCAACGCCAAGTGCCAGACTTCGGTTGGAGGAATAAACACGAACAGAACATTTCAAAACATCGATAAGAATGCTCTAGGCGATTGTCCCAAATATATAAAGTCTGGCCAACTCAAGCTAGCCACTGGACTCAGAAATGTTCCAGCCATATCGAATAGAGGACTGTTTGGAGCAATTGCAGGATTTATAGAGGGGGGCTGGCCAGGTCTAATCAACGGTTGGTACGGTTTTCAGCATCAAAACGAACAGGGAACAGGGATAGCTGCAGACAAAGAATCAACACAAAAAGCCATCGACCAGATAACAACCAAAATAAATAACATTATTGATAAAATGAATGGAAACTATGATTCCATCAGGGGTGAATTCAATCAAGTGGAAAAGCGCATAAACATGATTGCAGATAGGATAGATGATGCCGTGACAGATATTTGGTCATACAATGCCAAACTTCTTGTACTGCTAGAAAATGACAAAACTTTAGATATGCATGATGCTAATGTAAGGAATTTACATGAGCAGGTGCGAAGAGAATTAAAGGACAATGCAATAGACGAAGGGAATGGGTGTTTTGAACTCCTTCACAAATGCAATGACTCTTGCATGGAAACTATAAGAAATGGAACATACGACCACACTGAGTATGCGGAGGAGTCAAAATTAAAGAGGCAGGAAATCAATGGGATAAAACTTAAATCAGAAGACAACGTTTACAAGGCATTATCAATATACAGCTGCATTGCAAGCAGTGTTGTGTTAGTAGGACTCATACTCTCTTTCATCATGTGGGCATGTAGTAATGGGAGCTGTCGATTCAATGTTTGTATATAA
>A_/_H13N2|CY185813|A/laughing_gull/Delaware_Bay/2838/1987
ATGGATATCAGATCAATCGTAATCTCGTTACTTATTAGCACGTGCGTACAGGCCGACAGAATCTGTGTAGGATACTTAAGCACCAACTCAACAGAAAAAGTTGATACACTGTTGGAGAATGATGTTCCAGTCACAAGCTCTATTGATCTAGTTGAGACAAACCACACAGGAACATATTGTTCTTTGGATGGAGTCAGCCCAGTTCACTTGGGAGATTGCAGCTTTGAGGGTTGGATAGTAGGAAATCCTGCCTGTACTAGCAACTTTGGAATCAGAGAGTGGTCATATTTGATTGAAGACCCATCTGCACCTCATGGACTGTGCTACCCAGGAGAACTGGACAACAATGGAGAATTGAGGCATCTGTTCAGTGGAATCAAATCGTTTAGCAGAACTGAATTGATCGCACCTACTTCTTGGGGAGAAGTGAATGATGGAGCAACATCTGCCTGCAGGGACAATACGGGGACAAGCAGTTTCTATCGAAATCTAGTATGGTTTGTGAAGAGAGGTAACAAATATCCAGTAATCAGCAGGACTTACAACAACACAACTGGTAGAGATGTTTTAGTTATATGGGGGATACACCATCCAGTCTCAACAGACGAGACCAAATCATTATATGTCAATAGTGATCCTTATACGCTAGTGTCTACCAGCTCGTGGAGTAAAAAATACAAATTGGAAACTGGAGTCAGGCCTGGGTACAATGGTCAAAGGAGTTGGATGAAGATTTACTGGGTCCTAATGCATCCAGGAGAATCAATAACCTTTGAAAGCAATGGAGGATTGTTGGCCCCAAGATATGGTTATATAATCGAGGAGTATGGAAAAGGAAGAATCTTCCAAAGCCCAATCAGAGTCGCCAGATGCAACACCAAATGCCAGACTTCTGTCGGAGGGATAAACACCAACAAAACATTCCAGAACATAGAGAGAAATGCACTTGGAAATTGCCCCAAGTACATAAAATCAGGGCAGCTTAAGTTGGCAACTGGGCTTAGGAATGTACCTTCCACATCAAACAGAGGACTGTTTGGGGCGATTGCAGGGTTCATAGAAGGTGGTTGGCCAGGATTAATAAATGGTTGGTACGGATTTCAACATCAGAATGAACAAGGGGTTGGAATCGCTGCAGATAAAGAATCGACACAAAAGGCCATTGACCAGATAACAACAAAGATAAATAACATCATTGACAAAATGAACGGGAATTATGACTCTATACGAGGTGAATTCAGCCAAGTAGAACGACGAATAAACATGCTTGCAGACAGAATAGATGACGCTGTGACTGATGTGTGGTCATACAATGCTAAACTTCTTGTGCTACTGGAAAATGACAAAACCCTAGACATGCATGACGCCAATGTCAGAAATTTGCATGAGCAAGTGCGAAGAACACTAAAGGCCAATGCAATTAATGAAGGAAATGGGTGCTTTGAGCTCCTTCATAAATGTAATGACTCTTGTATGGAGACAATAAGAAACGGGACTTACAACCATGCTGAATATGCAGAAGAGTCGAAACTGAAGAGACAAGAAATAGAGGGTATAAAGCTGAAGTCAGAAGACAATGTTTACAGAGCATTGTCAATATACAGTTGCATTGCAAGCAGTGTTGTGCTAGTAGGGCTCATACTTGCATTTATAATGTGGGCATGTAGTAGTGGCAATTGCCGGTTCAATGTTTGTATATAA
>A_/_H13N2|KF612930|A/herring_gull/DE/2591/1987
ATGGATATCAGATCAATCGTAATCTCTTTACTTATTAGCACGTGCGTACGGGCCGACAGAATCTGTGTAGGATACTTAAGCACCAACTCAACAGAAAAAGTTGATACACTATTGGAGAATGATGTACCAGTCACAAGCTCTATTGATCTAGTTGAGACAAACCACACAGGAACATATTGTTCTTTGGATGGAGTCAACCCAGTGCATTTGGGGGATTGCAGCTTTGAGGGTTGGATAGTAGGAAATCCTGCCTGTACTAGCAACTTTGGAATCAGAGAGTGGTCATATTTGATTGAAGACCCATCTGCACCTCATGGACTGTGCTATCCAGGAGAACTGGACAACAATGGAGAATTGAGGCATCTGTTCAGTGGAATCAAATCGTTCAGCAGAACTGAATTGATCGCACCTACTTCTTGGGGGGAAGTGAATGATGGAGCAACATCTGCCTGCAGGGACAATACGGGGACCAACAGTTTCTATCGGAATCTAGTATGGTTTGTGAAGAAAGGTAACAGATATCCAGTAATCAGCAGGACTTACAACAACACCACTGGTAGAGATGTTTTAGTTTTATGGGGGATACACCATCCAGTCTCAACAGACGAGACCAAATCATTATATGTCAATAGTGATCCTTATACGCTAGTATCTACCAGCTCGTGGAGTAAAAAATACAAATTGGAAACTGGAGTCAGGCCTGGATACAATGGTCAAAGGAGTTGGATGAAGATTTACTGGGTTTTAATGCATCCAGGAGAATCAATAACCTTTGAAAGCAATGGAGGATTGTTGGCCCCAAGATATGGTTATATAATCGAAGAATATGGGAAAGGAAGAATCTTCCAAAGCCCAATCAGAGTAGCCAGATGCAACACCAAATGCCAGACTTCTGTAGGAGGGATAAACACCAACAAAACATTCCAGAACATAGAGAGAAATGCACTTGGAAATTGCCCCAAGTACATAAAATCAGGGCAGCTTAAGTTGGCAACTGGGCTTAGGAATGTACCTGCCACATCAAACAGAGGACTGTTTGGAGCGATTGCAGGGTTCATAGAAGGTGGTTGGCCAGGATTAATAAATGGTTGGTATGGATTCCAACATCAGAATGAACAAGGGGTTGGAATCGCTGCAGATAAAGAATCGACACAAAAGGCCATTGACCAGATAACAACAAAAATAAATAACATCATTGACAAAATGAACGGGAATTATGACTCTATACGAGGTGAATTCAGCCAAGTAGAACGACGAATAAACATGCTTGCGGACAGAATAGATGACGCTGTGACTGATGTGTGGTCATACAATGCTAAACTTCTTGTGCTACTGGAAAATGACAAAACACTAGACATGCATGACGCCAATGTCAGAAATTTGCATGAGCAAGTGCGAAGAGCACTAAAGGCCAATGCAATTGATGAAGGAAATGGGTGCTTTGAGCTCCTTCATAAATGTAATGACTCTTGTATGGAGACAATAAGAAACGGGACTTACAATCATGCTGAATATGCAGAAGAGTCGAAACTGAAGAGACAAGAAATAGAGGGTATAAAGCTGAAGTCAGAAGACAATGTTTACAAAGCATTGTCAATATACAGTTGCATTGCAAGCAGTGTTGTGCTAGTAGGGCTCATACTTGCATTTATAATGTGGGCATGTAGTAGTGGCAATTGCCGGTTCAATGTTTGTATATAA
>A_/_H13N6|KF612931|A/laughing_gull/DE/246/1993
ATGGATATCCGAGCAATCGTAATCTCGTTACTTATTAGCACATGCGTACAGGCCGACAGAATCTGTGTAGGATACTTAAGCACCAAYTCAACAGAAAAAGTTGATACACTGTTGGAGAATGATGTWCCAGTCACAAGCTCTATTGATCTAGTTGAGACAAACCACACAGGAACATATTGTTCTTTGGATGGAGTCAGCCCAGTGCAYTTGGGRGATTGCAGCTTTGAGGGTTGGATAGTAGGRAATCCTGCCTGTACTAGCAACTTTGGAATCAGAGAGTGGTCATATTTGATTGAAGACCCATCTGCRCCTCATGGACTGTGCTAYCCAGGAGAACTGGACAACAATGGAGAATTGAGGCATCTGTTCAGTGGAATCAAATCGTTCAGCAGAACTGAATTGATCGCACCTACTTCTTGGGGRGAAGTGAATGATGGAGCAACATCTGCCTGCAGGGACAATACGGGGACAAGCAGTTTCTATCGRAATCTAGTATGGTTTGTGAAGARAGGTAACARATATCCAGTAATCAGCAGGACTTACAACAACACMACTGGTAGAGATGTTTTAGTTATATGGGGGATACACCATCCAGTCTCAACAGACGAGACCAAATCATTATATGTCAATAGTGATCCTTATACGCTAGTRTCTACCAGCTCGTGGAGTAAAAAATACAAATTGGAAACTGGAGTCAGGCCTGGRTACAATGGYCAAAGGAGTTGGATGAAGATTTACTGGGTYTTAATGCATCCAGGAGAATCAATAACCTTTGAAAGCAATGGAGGATTGTTGGCCCCAAGATATGGTTATATAATCGAGGAGTATGGRAAAGGAAGAATCTTCCAAAGCCCAATCAGAGTCGCCAGATGCAACACCAAATGCCAGACTTCTGTCGGAGGGATAAACACCAACAAAACATTCCAGAACATAGAGAGAAATGCACTTGGAAATTGCCCCAAGTACATAAAATCAGGGCAGCTTAAGTTGGCAACYGGGCTTAGGAATGTACCTGCCACATCAAACAGAGGACTGTTTGGGGCGATTGCAGGGTTCATAGAAGGTGGTTGGCCAGGATTAATAAATGGTTGGTACGGATTTCAACATCAGAATGAACAAGGAGTTGGAATCGCTGCAGATAAAGAATCGACACAAAAGGCCATTGACCAGATAACAACAAARATAAAYAACATCATTGACAAAATGAACGGGAATTATGACTCTATACGAGGTGAATTCAGCCAAGTAGAACGACGAATAAACATGCTTGCRGACAGAATAGATGACGCTGTGACTGATGTGTGGTCATACAATGCTAAACTTCTTGTGCTACTGGAAAATGACAAAACMCTAGACATGCATGACGCCAATGTCAGAAATTTGCATGAGCAAGTGCGAAGARCACTAAAGGCCAATGCAATTGATGAAGGAAATGGGTGCTTTGAGCTCCTTCATAAATGTAATGACTCTTGTATGGAGACAATAAGAAAYGGGACTTACAAYCATGCTGAATATGCAGAAGARTCGAAACTGAAGAGACAAGAAATAGAGGGTATAAAGCTGAAGTCAGAAGACAATGTTTACAAAGCATTGTCAATATACAGNTGCATTGCAAGCAGTGTTGTGCTAGTAGGGCTCATACTTGCATTTATAATGTGGGCATGTAGTAGTGGCAATTGCCGGTTCAATGTTTGTATATAA
>A_/_H13N3|KF612926|A/laughing_gull/DE/554/1988
ATGGATATAAGATCGATCGTAATCTCGTTACTTATTAGCACGTGCGTACAGGCTGACAGAATCTGTGTAGGATACTTAAGCACCAACTCAACAGAAAAAGTTGATACACTGTTGGAGAATGATGTTCCAGTCACAAGCTCTATTGATCTAGTTGAGACAAACCACACAGGAACATATTGTTCTTTGGATGGAGTCAGCCCAGTGCACTTGGGAGATTGCAGCTTTGAGGGTTGGATAGTAGGAAATCCTGCCTGTACTAGCAACTTTGGAATCAGAGAGTGGTCATATTTGATTGAAGACCCATCTGCACCTCATGGACTGTGCTACCCAGGAGAACTGGACAACAATGGAGAATTGAGGCATCTATTCAGTGGAATCAAATCGTTCAGCAGAACTGAATTGATCGCACCTACTTCTTGGGGAGAAGTGAATGATGGAGCAACATCTGCCTGCAGGGACAATACGGGGACAAACAGTTTCTATCGAAATCTAGTATGGTTTGTGAAGAAAGGTAACAAATATCCAGTAATCAGCAGGACTTACAACAACACAACTGGTAGAGATGTTTTAGTTATATGGGGGATACACCATCCAGTCTCAGCAGACGAGACCAGATCATTATATGTCAATAGTGATCCTTATACGCTAGTRTCTACCAGCTCGTGGAGTAAAAAATACAAATTGGAAACTGGAGTCAGGCCTGGGTACAATGGTCAAAGGAGTTGGATGAAGATTTACTGGGTCTTAATGCATCCAGGAGAATCAATAACCTTTGAAAGCAATGGAGGATTGTTGGCCCCAAGATATGGTTATATAATCGAGGAGTATGGAAAAGGAAGAATCTTCCAAAGCCCAATCAGAGTCGCCAGATGCAACACCAAATGCCAGACTTCTGTCGGAGGGATAAACACCAACAAAACATTCCAGAACATAGAGAGAAATGCACTTGGAAATTGCCCCAAGTACATAAAATCAGGGCAGCTTAAGTTGGCAACTGGGCTTAGGAATGTACCTGCCACATCAAACAGAGGACTGTTTGGGGCGATTGCAGGGTTCATAGAAGGTGGTTGGCCAGGATTAATAAATGGTTGGTACGGATTTCAACATCAGAATGAACAAGGGGTTGGAATCGCTGCAGATAAAGAATCGACACAAAAGGCCATTGACCAGATAACAACAAAAATAAATAACATCATTGACAAAATGAACGGGAATTATGACTCTATACGAGGTGAATTCAGCCAAGTAGAACGACGAATAAACATGCTTGCAGACAGAATAGATGACGCTGTGACTGATGTGTGGTCATACAATGCTAAACTTCTTGTGCTACTGGAAAATGACAAAACCCTAGACATGCATGACGCCAATGTCAGAAATTTGCATGAGCAAGTGCGAAGAACACTAAAGGCCAATGCAATTGATGAAGGAAATGGGTGCTTTGAGCTCCTTCATAAATGTAATGACTCTTGTATGGAGACAATAAGAAACGGGACTTACAACCATGCTGAATATGCAGAAGAGTCGAAACTGAAGAGACAAGAAATAGAGGGTATAAAGCTGAAGTCAGAAGACAATGTTTACAAAGCATTGTCAATATACAGTTGCATTGCAAGCAGTGTTGTGCTAGTAGGGCTCATACTTGCATTTATAATGTGGGCATGTAGTAGTGGCAATTGCCGGTTCAATGTTTGTATATAA
>A_/_H13N2|KF612927|A/ruddy_turnstone/DE/2584/1987
ATGGATATAAGATCGATCGTAATCTCGTTACTTATTAGCACGTGCGTACAGGCTGACAGAATCTGTGTAGGATACTTAAGCACCAACTCAACAGAAAAAGTTGATACACTGTTGGAGAATGATGTTCCAGTCACAAGCTCTATTGATCTAGTTGAGACAAACCACACAGGAACATATTGTTCTTTGGATGGAGTCAGCCCAGTGCACTTGGGAGATTGCAGCTTTGAGGGTTGGATAGTAGGAAATCCTGCCTGCACCAGCAACTTTGGAATCAGAGAGTGGTCATATTTGATTGAAGACCCATCTGCACCTCATGGACTGTGCTACCCAGGAGAACTGGACAACAATGGAGAATTGAGGCATCTGTTCAGTGGAATCAAATCGTTCAGCAGAACTGAATTGATCGCACCTACTTCTTGGGGAGAAGTGAATGATGGAGCAACATCTGCCTGCAGGGACAATACGGGGACAAACAGTTTCTATCGAAATCTAGTATGGTTTGTGAAGAAAGGTAACAAATATCCAGTAATCAGCAGGACTTACAACAACACAACTGGTAGAGATGTTTTAGTTATATGGGGGATACACCATCCAGTCTCAGCAGACGAGACCAGATCATTATATGTCAATAGTGATCCTTATACGCTAGTATCTACCAGCTCGTGGAGTAAAAAATACAAATTGGAAACTGGAGTCAGGCCTGGGTACAATGGTCAAAGGAGTTGGATGAAGATTTACTGGGTCTTAATGCATCCAGGAGAATCAATAACTTTTGAAAGCAATGGAGGATTGTTGGCCCCAAGATATGGTTATATAATCGAGGAGTATGGAAAAGGAAGAATCTTCCAAAGCCCAATCAGAGTCGCCAGATGCAACACCAAATGCCAGACTTCTGTCGGAGGGATAAACACCAACAAAACATTCCAGAACATAGAGAGAAATGCACTTGGAAATTGCCCCAAGTACATAAAATCAGGGCAGCTTAAGTTGGCAACTGGGCTTAGGAATGTACCTGCCACATCAAACAGAGGACTGTTTGGGGCGATTGCAGGGTTCATAGAAGGTGGTTGGCCAGGATTAATAAATGGTTGGTACGGATTTCAACATCAGAATGAACAAGGGGTTGGAATCGCTGCAGATAAAGAATCGACACAAAAGGCCATTGACCAGATAACAACAAAAATAAATAACATCATTGACAAAATGAACGGGAATTATGACTCTATACGAGGTGAATTCAGCCAAGTAGAACGACGAATAAACATGCTTGCAGACAGAATAGATGACGCTGTGACTGATGTGTGGTCATACAATGCTAAACTTCTTGTGCTACTGGAAAATGACAAAACCCTAGACATGCATGACGCCAATGTCAGAAATTTGCATGAGCAAGTGCGAAGAACACTAAAGGCCAATGCAATTGATGAAGGAAATGGGTGCTTTGAGCTCCTTCATAAATGTAATGACTCTTGTATGGAGACAATAAGAAACGGGACTTACAACCATGCTGAATATGCAGAAGAGTCGAAACTGAAGAGACAAGAAATAGAGGGTATAAAGCTGAAGTCAGAAGACAATGTTTACAAAGCATTGTCAATATACAGTTGCATTGCAAGCAGTGTTGTGCTAGTAGGGCTCATACTTGCATTTATAATGTGGGCATGTAGTAGTGGCAATTGCCGGTTCAATGTTTGTATATAA
>A_/_H13N6|KF612925|A/knot/DE/530/1988
ATGGATATCAGATCAATCGTAATCTCGTTACTTATTAGCACGTGCGTACAGGCCGACAGAATCTGTGTAGGATACTTAAGCACCAACTCAACAGAAAAAGTTGATACACTGTTGGAGAATGATGTTCCAGTCACAAGCTCTATTGATCTAGTTGAGACAAACCACACAGGAACATATTGTTCTTTGGATGGGGTCAGCCCAGTGCACTTGGGGGATTGCAGCTTTGAGGGTTGGATAGTAGGAAATCCTGCCTGTACTAGCAACTTTGGAATCAGAGAGTGGTCATATTTGATTGAAGACCCATCTGCACCTCATGGACTGTGCTACCCAGGAGAACTGGACAACAATGGAGAATTGAGGCATCTGTTCAGTGGAATCAAATCGTTCAGCAGAACTGAATTGATCGCACCTACTTCTTGGGGAGAAGTGAATGATGGAGCAACATCTGCCTGCAGGGACAATACGGGGACCAGCAGTTTCTATCGAAATCTAGTATGGTTTGTGAAGAGAGGTAACAAATATCCAGTAATCAGCAGGACTTACAACAACACCACTGGTAGAGATGTTTTAGTTATATGGGGGATACACCATCCAGTCTCAACAGACGAGACCAAATCATTATATGTCAATAGTGATCCTTATACGCTAGTATCTACCAGCTCGTGGAGTAAAAAATACAAATTGGAAACTGGAGTCAGGCCTGGGTACAATGGTCAAAGGAGTTGGATGAAGATTTACTGGGTCTTAATGCATCCAGGAGAATCAATAACCTTTGAAAGCAATGGAGGATTGTTGGCCCCAAGATATGGTTATATAATCGAGGAGTATGGAAAAGGAAGAATCTTCCAAAGCCCAATCAGAGTCGCCAGATGCAACACCAAATGCCAGACTTCTGTCGGAGGGATAAACACCAACAAAACATTCCAGAACATAGAGAGAAATGCACTTGGAAATTGCCCCAAGTACATAAAATCAGGGCAGCTTAAGTTGGCAACTGGGCTTAGGAATGTACCTGCCACATCAAACAGAGGACTGTTTGGGGCGATTGCAGGGTTCATAGAAGGTGGTTGGCCAGGATTAATAAATGGTTGGTACGGATTTCAACATCAGAATGAACAAGGAGTTGGAATCGCTGCAGATAAAGAATCGACACAAAAGGCCATTGACCAGATAACAACAAAAATAAATAACATCATTGACAAAATGAACGGGAATTATGACTCTATACGAGGTGAATTCAGCCAAGTAGAACGACGAATAAACATGCTTGCAGACAGAATAGATGACGCTGTGACTGATGTGTGGTCATACAATGCTAAACTTCTTGTGCTACTGGAAAATGACAAAACCCTAGACATGCATGACGCCAATGTCAGAAATTTGCATGAGCAAGTGCGAAGAACACTAAAGGCCAATGCAATTGATGAAGGAAATGGGTGCTTTGAGCTCCTTCATAAATGTAATGACTCTTGTATGGAGACAATAAGAAACGGGACTTACAACCATGCTGAATATGCAGAAGAGTCGAAACTGAAGAGACAAGAAATAGAGGGTATAAAGCTGAAGTCAGAAGACAATGTTTACAAAGCATTGTCAATATACAGTTGCATTGCAAGCAGTGTTGTGCTAGTAGGGCTCATACTCGCATTTATAATGTGGGCATGTAGTAGTGGCAATTGCCGGTTCAATGTTTGTATATAA
>A_/_H13N2|KF612924|A/herring_gull/DE/2337/1988
ATGGATATCAGATCAATCGTAATCTCGTTACTTATTAGCACGTGCGTACAGGCCGACAGAATCTGTGTAGGATACTTAAGCACCAACTCAACAGAAAAAGTTGATACACTGTTGGAGAATGATGTTCCAGTCACAAGCTCTATTGATCTAGTTGAGACAAACCACACAGGAACATATTGTTCTTTGGATGGAGTCAGCCCAGTTCACTTGGGAGATTGCAGCTTTGAGGGTTGGATAGTAGGAAATCCTGCCTGTACTAGCAACTTTGGAATCAGAGAGTGGTCATATTTGATTGAAGACCCATCTGCACCTCATGGACTGTGCTACCCAGGAGAACTGGACAACAATGGAGAATTGAGGCATCTGTTCAGTGGAATCAAATCGTTTAGCAGAACTGAATTGATCGCACCTACTTCTTGGGGAGAAGTGAATGATGGAGCAACATCTGCCTGCAGGGACAATACGGGGACAAGCAGTTTCTATCGAAATCTAGTATGGTTTGTGAAGAGAGGTAACAAATATCCAGTAATCAGCAGGACTTACAACAACACAACTGGTAGAGATGTTTTAGTTATATGGGGGATACACCATCCAGTCTCAACAGACGAGACCAAATCATTATATGTCAATAGTGATCCTTATACGCTAGTGTCTACCAGCTCGTGGAGTAAAAAATACAAATTGGAAACTGGAGTCAGGCCTGGGTACAATGGTCAAAGGAGTTGGATGAAGATTTACTGGGTCCTAATGCATCCAGGAGAATCAATAACCTTTGAAAGCAATGGAGGATTGTTGGCCCCAAGATATGGTTATATAATCGAGGAGTATGGAAAAGGAAGAATCTTCCAAAGCCCAATCAGAGTCGCCAGATGCAACACCAAATGCCAGACTTCTGTCGGAGGGATAAACACCAACAAAACATTCCAGAACATAGAGAGAAATGCACTTGGAAATTGCCCCAAGTACATAAAATCAGGGCAGCTTAAGTTGGCAACTGGGCTTAGGAATGTACCTTCCACATCAAACAGAGGACTGTTTGGGGCGATTGCAGGGTTCATAGAAGGTGGTTGGCCAGGATTAATAAATGGTTGGTACGGATTTCAACATCAGAATGAACAAGGGGTTGGAATCGCTGCAGATAAAGAATCGACACAAAAGGCCATTGACCAGATAACAACAAAGATAAATAACATCATTGACAAAATGAACGGGAATTATGACTCTATACGAGGTGAATTCAGCCAAGTAGAACGACGAATAAACATGCTTGCAGACAGAATAGATGACGCTGTGACTGATGTGTGGTCATACAATGCTAAACTTCTTGTGCTACTGGAAAATGACAAAACCCTAGACATGCATGACGCCAATGTCAGAAATTTGCATGAGCAAGTGCGAAGAACACTAAAGGCCAATGCAATTGATGAAGGAAATGGGTGCTTTGAGCTCCTTCATAAATGTAATGACTCTTGTATGGAGACAATAAGAAACGGGACTTACAACCATGCTGAATATGCAGAAGAGTCGAAACTGAAGAGACAAGAAATAGAGGGTATAAAGCTGAAGTCAGAAGACAATGTTTACAGAGCATTGTCAATATACAGTTGCATTGCAAGCAGTGTTGTGCTAGTAGGGCTCATACTTGCATTTATAATGTGGGCATGTAGTAGTGGCAATTGCCGGTTCAATGTTTGTATATAA
>A_/_H13N2|KF612923|A/laughing_gull/DE/1370/1986
ATGGATATCAGATCAATCGTAATCTCGTTACTTATTAGCACGTGCGTACAGGCCGACAGAATCTGTGTAGGATACTTAAGCACCAACTCAACAGAAAAAGTTGATACACTGTTGGAGAATGATGTTCCAGTCACAAGCTCTATTGATCTAGTTGAGACAAACCACACAGGAACATATTGTTCTTTGGATGGAGTCAGCCCAGTTCACTTGGGAGATTGCAGCTTTGAGGGTTGGATAGTAGGAAATCCTGCCTGTACTAGCAACTTTGGAATCAGAGAGTGGTCATATTTGATTGAAGACCCATCTGCACCTCATGGACTGTGCTACCCAGGAGAACTGGACAACAATGGAGAATTGAGGCATCTGTTCAGTGGAATCAAATCGTTTAGCAGAACTGAATTGATCGCACCTACTTCTTGGGGAGAAGTGAATGATGGAGCAACATCTGCCTGCAGGGACAATACGGGGACAAGCAGTTTCTATCGAAATCTAGTATGGTTTGTGAAGAGAGGTAACAAATATCCAGTAATCAGCAGGACTTACAACAACACAACTGGTAGAGATGTTTTAGTTATATGGGGGATACACCATCCAGTCTCAACAGACGAGACCAAATCATTATATGTCAATAGTGATCCTTATACGCTAGTGTCTACCAGCTCGTGGAGTAAGAAATACAAATTGGAAACTGGAGTCAGGCCTGGGTACAATGGTCAAAGGAGTTGGATGAAGATTTACTGGGTCCTAATGCATCCAGGAGAATCAATAACCTTTGAAAGCAATGGAGGATTGTTGGCCCCAAGATATGGTTATATAATCGAGGAGTATGGAAAAGGAAGAATCTTCCAAAGCCCAATCAGAGTCGCCAGATGCAACACCAAATGCCAGACTTCTGTCGGAGGGATAAACACCAACAAAACATTCCAGAACATAGAGAGAAATGCACTTGGAAATTGCCCCAAGTACATAAAATCAGGGCAGCTTAAGTTGGCAACTGGGCTTAGGAATGTACCTTCCACATCAAACAGAGGACTGTTTGGGGCGATTGCAGGGTTCATAGAAGGTGGTTGGCCAGGATTAATAAATGGTTGGTACGGATTTCAACATCAGAATGAACAAGGGGTTGGAATCGCTGCAGATAAAGAATCGACACAAAAGGCCATTGACCAGATAACAACAAAGATAAATAACATCATTGACAAAATGAACGGGAATTATGACTCTATACGAGGTGAATTCAGCCAAGTAGAACGACGAATAAACATGCTTGCAGACAGAATAGATGACGCTGTGACTGATGTGTGGTCATACAATGCTAAACTTCTTGTGCTACTGGAAAATGACAAAACCCTAGACATGCATGACGCCAATGTCAGAAATTTGCATGAGCAAGTGCGAAGAACACTAAAGGCCAATGCAATTGATGAAGGAAATGGGTGCTTTGAGCTCCTTCATAAATGTAATGACTCTTGTATGGAGACAATAAGAAACGGGACTTACAACCATGCTGAATATGCAGAAGAGTCGAAACTGAAGAGACAAGAAATAGAGGGTATAAAGCTGAAGTCAGAAGACAATGTTTACAGAGCATTGTCAATATACAGTTGCATTGCAAGCAGTGTTGTGCTAGTAGGGCTCATACTTGCATTTATAATGTGGGCATGTAGTAGTGGCAATTGCCGGTTCAATGTTTGTATATAA
>A_/_H13N2|KP003921|A/seagull/Chile/SAG14259/2007
ATGGATATCAAAGCAATCGCAATCTCCTTAATCATCAGTACTTGTGTACGGGCCGACAGAATCTGTGTAGGGTACTTGAGCACCAATTCAACAGAAAAGGTTGATACACTGTTGGAGAATAATGTACCAGTCACAAGCTCTATTGATCTAGTTGAGACAAACCACACAGGAACATACTGTTCTTTGAATGGAGTCAGCCCGGTGCATTTGGGAGACTGCAGCTTTGAGGGTTGGATAGTAGGGAATCCTGCTTGTACTAGCAACCTTGGAATCAGAGAATGGTCATATTTAATTGAAGACCCATCTGCACCTCATGGACTGTGCTATCCAGGAGAGTTGGATGAAAATGGAGAATTGAGGCATCTGTTCAGTGGAATCAAATCATTCAGCAGAACTGAATTGATAGCACCTGCTTCTTGGGGGGAGGTGCTTGATGGAGCAACATCTGCTTGTAGGGACAATAGAGGGACCAACAGTTTCTATCGGAATCTAGTGTGGTTTGTGAAGAAAAATAACAAATATCCAGTAATCAGCAGAACTTACAACAACACCACTGGTAGAGATGTCTTGGTCTTATGGGGGATACACCATCCGGTCTCAACAGAGGAAATCAAAACATTATATGTCAATAGTGACCCCTATACACTGGTTTCCACCCGCTTGTGGAGTAAAAAATACAAAATGGAAACTGGGGTCAGGCCTGGATACAATGGTCAAAGAAGTTGGATGAGGATTTATTGGTATTTAATGCATCCTGGAGAATCAATAACCTTTGAAAGCAATGGAGGATTGTTGGCCCCAAGATATGGTTATATAATTGAAGAATATGGAAAAGGAAGAATATTCCAAAGTCCAATCAGAGTCGCCAGGTGCAACACCAAATGCCAGACTTCTGTAGGAGGGATAAACACCAACAAAACATTCCAGAACATAGAGAGAAATGCACTTGGGAATTGCCCTAAGTATATAAAATCAGGGCAGCTTAAGTTGGCAACCGGACTTAAGAATGTACCTGCTATATCAAACAGAGGACTATTTGGAGCGATTGCAGGGTTCATCGAAGGTGGTTGGCCAGGATTGATAAATGGTTGGTATGGATTCCAACATCAGAACGAGCAGGGGGTTGGAATTGCTGCAGATAAAGAGTCAACACAAAAGGCCATTGACCAGATAACAACAAAAATAAATAACATTATTGACAAGATGAACGGGAACTATGACTCTATAAGAGGTGAATTCAACCAAGTAGAACGTCGAATAAACATGCTTGCAGACAGAATAGACGATGCTGTGACCGATGTGTGGTCATACAATGCGAAACTTCTTGTGTTGCTGGAAAATGACAAAACACTAGACATGCATGATGCCAATGTCAGAAATTTGCATGAGCGAGTGCGAATATCACTGAAGGCCAATGCAATAGATGAAGGAAACGGATGCTTTGAGCTCCTTCATAAATGTAATGACTCTTGCATGGAAACAATAAGAAATGGGACTTACAACCATGTTGAATATGCAGAAGAATCAAAACTGAAGAGACAAGAAATAGAGGGTATAAAATTGAAGTCAGAAGACAATGTTTATAAAGCATTGTCAATATACAGCTGCATTGCAAGCAGTGTTGTGTTAGTAGGGCTCATACTTGCATTTATAATGTGGGCATGTAGTAGTGGCAATTGCCGGTTCAATATTTGTATATAA
>A_/_H13N6|CY145939|A/ruddy_turnstone/New_Jersey/AI09-294/2009
ATGGACATCAGAGCAATCGCAATCTCCTTAATCATCAGTACTTGTGTACGGGCTGACAGAATCTGTGTCGGATACTTGAGCACCAATTCAACAGAAAAGGTTGATACACTATTGGAGAATGATGTACCAGTCACAAGCTCTATTGATCTAGTTGAGACAAACCACACAGGAACATACTGTTCTTTGAATGGAGTCAGCCCGGTGCATTTGGGAGACTGCAGCTTTGAGGGTTGGATAGTAGGGAATCCTGCTTGCACTAGCAACTTTGGGATCAGAGAATGGTCATATTTGATTGAGGATCCATCTGCACCTCATGGACTGTGCTATCCAGGAGAGCTGGATGAAAATGGAGAATTGAGGCATCTTTTCAGTGGAATCAAATCATTCAGCAGAACTGAATTGATCGCGCCTACTTCTTGGGGGGAGGTGAATGATGGAGCAACATCTGCCTGTAGGGACAATACGGGGACCAGTAGTTTCTATCGGAATCTAGTGTGGTTCGTGAAGAAAAATAACAGATATCCAGTAATCAGTAGGACTTACAACAACACCACTGGTAGAGATGTCTTAGTCTTATGGGGGATACATCATCCGGTCTCAACAGAGGAAACCAAGACATTATATGTCAATAGTGACCCTTATACACTAGTTTCCACCCGCTCGTGGAGTAAAAAGTACAAATTGGAAACTGGAGTCAGGCCTGGATACAATGGTCAAAGAAGTTGGATGAAGATTTATTGGTATTTAATGCATCAAGGAGAAACTATAACCTTTGAAAGCAATGGAGGATTGTTGGCCCCAAGATATGGTTATATAATCGAGGAATATGGGAAAGGAAGAATATTCCAAAGCCCAATCAGAGTCGCCAGGTGCAACACCAAATGCCAGACTTCTGTAGGAGGGATAAACACCAACAAGACATTCCAGAACATAGAGAGAAATGCACTTGGAAATTGCCCTAAGTACATAAAGTCAGGGCAGCTTAAGTTGGCAACCGGGCTTAAGAATGTACCTGCTATATCAAACAGAGGATTATTTGGAGCAATTGCAGGGTTCATAGAAGGTGGTTGGCCAGGATTGATAAATGGTTGGTATGGATTCCAACACCAGAACGAGCAGGGGGTTGGAATCGCTGCAGATAAAGAGTCAACACAAAAGGCCATTGACCAGATAACAACAAAAATAAATAACATTATAGACAAGATGAACGGGAATTATGACTCTATAAGAGGTGAATTCAGCCAGGTAGAACGTCGGATAAACATGCTTGCAGACAGAATAGACGATGCGGTGACCGATGTGTGGTCATACAATGCAAAACTTCTTGTGCTACTGGAAAATGACAAAACACTAGACATGCATGATGCTAATGTCAGAAATTTGCATGAACGAGTGCGAAGAGCACTAAAGGCCAATGCGATAGATGAAGGGAATGGGTGCTTTGAGCTCCTTCATAAATGTAATGACTCTTGCATGGAGACAATAAGAAATGGGACTTACAATCATGCTGAATATGCAGAAGAATCGAAACTGAAGAGACAAGAAATAGAGGGTATAAAACTGAAGTCAGAAGACAATGTTTATAAAGCATTGTCAATATACAGCTGCATTGCAAGCAGTATTGTGCTAGTAGGGCTCATACTTGCATTTATAATGTGGGCATGTAGTAGTGGCAATTGCCGGTTCAATATTTGTATATAA
>A_/_H13N6|CY144202|A/ring-billed_gull/Georgia/AI00-2658/2000
ATGGACATCAGATCAATTGCAATCTCTTTGCTTATTAGCACGTGCGTACGGGCCGACAGAATCTGTGTAGGATACTTAAGCACCAATTCAACAGAAAAGGTGGATACACTGTTGGAGAATGGTGTACCAGTCACAAGCTCGATTGATCTAGTTGAGACAAACCACACAGGGACATATTGTTCTTTGAATGGAGTCAACCCAGTGCATTTGGGGGATTGCAGCTTTGAGGGCTGGATAGTAGGGAATCCTGCTTGTACTAGCAACTTTGGAATAAGAGAGTGGTCATATTTGATTGAAGACCCATCTGCACCTCATGGACTGTGCTATCCAGGAGAATTGGACAACAATGGAGAATTAAGGCATCTGTTCAGTGGAATCAAATCATTCAGCAGAACTGAATTGATCGCACCAACTTCTTGGGGAAACGTGAATGATGGAGCAACATCTGCCTGCAGAGATAATACGGGGACATCCAGTTTCTATCGGAATCTATTATGGTTTGTGAAGAGAGGTAACAGTTATCCAGTAATCAGAGGAACCTACAACAACACCACTGGTAGGGATGTCATAGTTTTATGGGGGATACACCATCCAGTTTCAACAGAAGAAACCAAATCATTATATGTCAATAGTGACCCTTATACACTAGTATCTACCAGCTCGTGGAGCAAAAAATACAAATTGGAAACTGGAGTCAGGCCTGGATACAATGGTCAAAGGAGTTGGATGAAGATTTACTGGGTTTTAATGCATCAAGGAGAATCAATAACCTTCGAAAGCAATGGAGGATTGTTGGCCCCAAGATACGGTTATATAATCGAAGAATATGGGAAAGGAAGAATCTTCCAAAGCCCAATCAGAGTCGCCAGATGCAACACCAAATGCCAAACGTCTGTAGGGGGAATAAACACCAACAAAACATTTCAGAACATAGAGAGAAATGCACTTGGAAATTGCCCCAAGTACATAAAATCAGGGCAGCTTAAGTTGGCAACTGGGCTTAGGAATGTACCTGCCATATCAAACAGAGGGCTATTCGGAGCGATTGCTGGGTTCATAGAAGGTGGTTGGCCAGGGTTAATAAATGGTTGGTATGGATTCCAACATCAGAATGAGCAAGGGGTTGGAATCGCTGCAGATAAGGAGTCAACACAAAAGGCCATTGACCAGATAACAACAAAAATAAATAACATCATTGACAAAATGAATGGGAACTATGACTCCATACAGGGTGAATTCAGCCAAGTAGAACAACGAATAAACATGCTTGCGGACAGAATAGATGATGCTGTGACCGATGTTTGGTCCTACAATGCTAAACTTCTTGTGCTACTGGAAAATGACAAAACACTAGACATGCATGATGCCAATGTCAGAAATTTGCATGAGCAAGTGCGAAGAGCATTAAAGGCCAATGCAATAGATGAAGGAAATGGGTGCTTTGAGCTCCTTCATAAATGTAACGACTCTTGTATGGAAACAATAAGAAATGGGACATACAATCATACTGAATATGCAGAAGAATCGAAACTGAAGAGGCAAGAAATAGAGGGTATAAAGCTGAAGCCAGAAGACAATGTTTACAGAGCATTGTCAATATACAGCTGCATTGCAAGCAGTGTTGTGCTATTAGGGCTCATACTTGCATTTATAATGTGGGCATGTAATAGTGGCAATTGCCGGTTCAATGTTTGTATATAA
>A_/_H13N2|AB812744|A/duck/Hokkaido/WZ68/2012
ATGGCTCCAAATGCCATCACAATCCTATCACTCATAAGCGTGTGTGTGCAGGCAGACAGAATATGCATCGGTTATCTGAGCACCAATTCATCGGAAAGGGTCGATACGCTCCTTGAAAATGGGGTTCCAGTAACCAGCTCCATTGACCTGATTGAAACGAACCACACAGGAACATACTGTTCTCTAAATGGGGTCAGCCCAGTGCATTTAGGAGATTGTAGTTTTGAAGGATGGATTGTAGGAAACCCGGCGTGCACCAGCAACTTTGGAATCAGGGAGTGGTCATATCTGATTGAGGACCCTGGGGCGCCCCATGGGCTTTGTTACCCTGGAGAATTAAACAACAATGGAGAGCTCAGGCATTTGTTCAGTGGAATCAGGTCATTCAGCAGAACGGAATTAATCCCACCTGCTTCGTGGGGAGAAGTGCTTGACGGTGCGACATCTGCGTGCAGAGATGACAAGGGGACCAACAGCTTCTATCGAAATTTAGTCTGGTTCGTAAAGAAGAATAATAGGTACCCAGTTATTAGCAAGACTTACAACAATACAACGGGAAGAGATGTTCTAGTTTTGTGGGGAATCCATCACCCAGTATCTGTGGAAGAAACAAAGACTCTGTATGTTAACAGCGATCCGTACACACTAGTGTCCACCAAATCATGGAGTGAGAAGTATAAACTAGAGACTGGAGTTCGGCCAGGGTACAATGGACAGAGGAGCTGGATGAAGATCTATTGGTCATTGCTACATCCGGGGGAGATGATCACTTTTGAGAGTAACGGTGGACTTCTAGCTCCCAGGTATGGGTACATAATTGAAGAATATGGGAAAGGAAGGATTTTCCAAAGTCGCATAAGACTATCTAAGTGCAACACCAAGTGCCAGACTTCAGTTGGAGGAATAAACACAAACAGAACATTTCAAAACATCGACAAAAATGCTCTAGGTGATTGTCCCAAATACATAAAGTCTGGCCAACTCAAGCTAGCCACTGGACTCAGAAATGTGCCAGCCATATCGAATAGAGGGCTGTTTGGAGCAATTGCAGGATTTATAGAAGGGGGCTGGCCAGGTCTAATCAATGGTTGGTACGGTTTTCAGCATCAAAATGAACAAGGAACAGGAATAGCTGCAGACAAAGAGTCAACACAGAAAGCGATCGATCAGATAACGACCAAAATAAATAACATTATTGATAAAATGAATGGAAACTATGATTCCATCAGAGGTGAATTCAATCAAGTGGAGAAGCGTATAAACATGCTTGCAGATAGGATAGACGATGCTGTGACGGATATTTGGTCATACAATGCCAAACTTCTTGTACTGCTAGAAAATGACAAAACTTTAGATATGCATGATGCTAATGTAAGGAATTTACATGAGCAGGTGCGAAGGGAATTAAGAGACAATGCAGTAGACGAAGGGAATGGATGTTTTGAACTCCTTCATAAATGCAATGACTCTTGCATGGAAACTATAAGAAATGGAACATACAACCACACTGAGTATGCAGAGGAGTCAAAATTAAAGAGGCAGGAAATCAATGGGATAAAACTTAAATCAGAAGACAATGTTTACAAGGCATTATCAATATACAGCTGCATTGCAAGCAGTGTTGTGTTAGTAGGACTCATACTCTCTTTCATCATGTGGGCCTGTAGTAATGGAAGCTGCCGATTCAATGTTTGTATATAA
>A_/_H13N6|CY130340|A/glaucous-winged_gull/Southeastern_Alaska/9JR0822R0/2009
ATGGCTCCAAATGCCATCACAATCCTAACACTTATAAGCGTGTGTGTGCAGGCAGACAGAATATGCGTAGGTTATCTGAGCACCAATTCATCAGAAAGGGTCGATACGCTCCTTGAAAATGGGGTTCCAGTAACCAGCTCCATTGACCTGATTGAAACGAACCACACAGGAACATACTGTTCTCTGAATGGGATCAGCCCAGTGCATTTAGGAGATTGTCGTTTTGAAGGATGGATTGTAGGAAACCCGGCGTGCACCAACAATTTTGGAATCAGGGAGTGGTCATATCTGATTGAGGACCCTGGGGCGCCCCATGGGCTTTGTTACCCTGGAGAATTAAACAACAATGGAGAGCTCAGGCATTTGTTCAGTGGAATCAGGTCTTTCAGCAGAACGGAGTTAATCCCACCTGCTTCCTGGGGAGAAGTGCTAGACGGTGCGACATCTGCGTGCAGAGATGACACGGGGACCAGCAGCTTCTATCGAAATTTAGTCTGGTTTGTAAAGAAGAATAATAGATACCCAGTTATTAGCAAGACCTACAACAATACAACGGGAAGAGATGTCCTAGTTTTGTGGGGAATCCATCACCCAGTATCTGTGGAGGAGACAAAGGCTCTGTATGTTAACAGCGATCCGTACACACTAGTGTCCACCAAATCATGGAGTGAGAAGTATAAACTAGAGACTGGAGTTCGGCCAGGGTACAATGGACAGAGAAGCTGGATGAAGATCTATTGGTCATTGCTACATCCGGGGGAGATGATCACTTTTGAGAGTAACGGTGGACTTTTAGCCCCAAGATATGGGTACATAATTGAAGAGTATGGGAAGGGAAGGATTTTCCAAAGCCGCATAAGACTATCTAAGTGCAACACCAAGTGCCAGACTTCGGTTGGAGGAATAAACACAAACAGAACATTTCAAAACATCGACAAAAATGCTCTAGGTGATTGTCCCAAATATATAAAGTCTGGCCAACTCAAGCTAGCCACTGGACTCAGAAATGTGCCAGCCATATCGAATAGAGGACTGTTTGGAGCAATTGCAGGATTTATAGAAGGAGGCTGGCCAGGTCTAATCAATGGTTGGTACGGTTTTCAGCATCAAAACGAACAGGGAACAGGAATAGCTGCAGACAAAGAATCAACGCAGAAAGCGATCGATCAGATAACAACCAAAATAAATAACATTATTGACAAAATGAATGGAAACTATGATTCCATCAGAGGTGAATTCAATCAAGTGGAGAAGCGTATAAACATGCTTGCAGATAGGATAGATGATGCTGTGACGGATATTTGGTCATACAATGCCAAACTTCTTGTACTGCTAGAGAATGACAAAACTTTAGATATGCATGATGCTAATGTAAGGAATTTACATGAGCAGGTGCGAAGAGAATTAAAGGACAATGCAGTAGACGAAGGGAATGGGTGTTTTGAACTCCTTCACAAATGCAATGACTCTTGTATGGAAACTATAAGAAATGGAACATACAACCACACTGAGTATGCAGAGGAGTCAAAATTAAAGAGGCAGGAAATCAATGGGATAAAACTTAAATCAGAAGACAATGTTTACAAGGCATTATCAATATACAGCTGCATTGCAAGCAGTGTTGTGTTAGTAGGACTCATACTCTCTTTCATCATGTGGGCCTGTAGTAATGGGAGCTGTCGATTCAATGTTTGTATATAA
>A_/_H13N6|CY128958|A/mallard-black_duck_hybrid/New_Brunswick/03736/2009
ATGGACATCAGAGCAATCGCAATCTCCTTAATCATCAGTACTTGTGTACGGGCTGACAGAATCTGTGTCGGATACTTGAGCACCAACTCAACAGAAAAGGTTGATACACTATTGGAGAATGATGTACCAGTCACAAGCTCTATTGATCTAGTTGAGACAAACCACACAGGAACATACTGTTCTTTGAATGGAGTCAGCCCGGTGCATTTGGGAGACTGCAGCTTTGAGGGTTGGATAATAGGGAATCCTGCTTGCACTAGCAACTTTGGGATCAGAGAATGGTCATATTTGATTGAGGATCCATCTGCACCTCATGGACTGTGCTATCCAGGAGAGCTGGATGAAAATGGAGAATTGAGGCATCTTTTCAGTGGAATCAAATCATTCAGCAGAACTGAATTGATCGCGCCTACTTCTTGGGGGGAGGTGAATGATGGAGCAACATCTGCCTGTATGGACAATACGGGGACCAATAGTTTCTATCGGAATCTAGTGTGGTTCGTGAAGAAAAATAACAGATATCCAGTAATCAGTGGGACTTACAACAACACCACTGGTAGAGATGTCTTAGTCTTATGGGGGATACATCATCCGGTCTCAACAGAGGAAACCAAGACATTATATGTCAATAGTGACCCTTATACACTAGTTTCCACCCGCTCGTGGAGTAAAAAGTACAAATTGGAAACTGGAGTCAGGCCTGGATACAATGGTCAAAGAAGTTGGATGAAGATTTATTGGTATTTAATGCATCAAGGAGAAACTATAACCTTTGAAAGCAATGGAGGATTGTTGGCCCCAAGATATGGTTATATAATCGAGGAATATGGGAAAGGAAGAATATTCCAAAGCCCAATCAGAGTCGCCAGGTGCAACACCAAATGCCAGACTTCTGTAGGAGGGATAAACACCAACAAGACATTCCAGAACATAGAGAGAAATGCACTTGGAAATTGCCCTAAGTACATAAAGTCAGGGCAGCTTAAGTTGGCAACCGGGCTTAAGAATGTACCTGCTATATCAAACAGAGGATTATTTGGAGCAATTGCAGGGTTCATAGAAGGTGGTTGGCCAGGATTGATAAATGGTTGGTATGGATTCCAACACCAGAACGAGCAGGGGGTTGGAATCGCTGCAGATAAAGAGTCAACACAAAAGGCCATTGACCAGATAACAACAAAAATAAATAACATTATAGACAAGATGAACGGGAATTATGACTCTATAAGAGGTGAATTCAGCCAGGTAGAACGTCGGATAAACATGCTTGCAGACAGAATAGACGATGCGGTGACCGATGTGTGGTCATACAATGCAAAACTTCTTGTGCTACTGGAAAATGATAAAACACTAGACATGCATGATGCTAATGTCAGAAATTTGCATGAACGAGTGCGAAGAGCACTAAAGGCCAATGCGATAGATGAAGGGAATGGGTGCTTTGAGCTCCTTCATAAATGTAATGACTCTTGCATGGAGACAATAAGAAATGGGACTTACAATCATGCTGAATATGCAGAAGAATCGAAACTGAAGAGACAAGAAATAGAGGGTATAAAACTGAAGTCAGAAGACAATGTTTATAAAGCATTGTCAATATACAGCTGCATTGCAAGCAGTATTGTGCTAGTAGGGCTCATACTTGCATTTATAATGTGGGCATGTAGTAGTGGCAATTGCCGGTTCAATATTTGTATATAA
>A_/_H13N9|CY127799|A/shorebird/Delaware_Bay/424/2007
ATGGATATCAAAGCAATCGCAATCTCCTTAATCATCAGTACTTGTGTACGGGCCGACAGAATCTGTGTAGGGTACTTGAGCACCAATTCAACAGAAAAGGTTGATACACTGTTGGAGAATGATGTACCAGTCACAAGCTCTATTGATCTAGTTGAGACAAACCACACAGGAACATACTGCTCTTTGAATGGAGTCAGCCCGGTGCATTTGGGAGACTGCAGCTTTGAGGGTTGGATAGTAGGGAATCCTGCTTGTACTAGCAACTTCGGAATCAGAGAATGGTCATATTTGATTGAAGACCCATCTGCACCTCATGGACTGTGCTATCCAGGAGAATTGGATGAAAATGGAGAATTGAGGCATCTGTTCAGTGGAATCAAATCATTCAGCAGAACTGAATTGATCGCACCTACTTCTTGGGGGGAGGTGCTTGATGGAGCAACATCTGCCTGTAGGGACAGTACAGGGACCAACAGTTTCTATCGGAATCTAGTGTGGTTTGTGAAGAAAAATAACAGATATCCAGTAATCAGCAGAACTTACAACAACACCACTGGTAGAGATGTCTTGGTCTTATGGGGGATACACCATCCGGTCTCAACAGGGGAAATCCAAACATTATATGCCAATAGTGACCCCTATACACTGGTTTCCACCCGCTTGTGGAGTAAAAAATACAAATTGGAAACTGGAGTCAGGCCTGGATACAATGGTCAAAGAAGTTGGATGAAGATTTATTGGGATTTAATGCATCCAGGAGAATCAATAACCTTTGAAAGCAATGGAGGATTGTTGGCCCCAAGATATGGTTATATAATTGAAGAATATGGAAAAGGAAGAATCTTCCAAAGTCCAATCAGAGTCGCCAGGTGCAACACCAAATGCCAGACTTCTGTAGGAGGGATAAACACCAACAAAACATTCCAGAACATAGAGAGAAATGCACTTGGGAATTGCCCTAAGTATATAAAATCAGGGCAGCTTAAGTTGGCAACCGGACTTAAGAATGTACCTGCTATATCAAACAGAGGACTATTTGGAGCGATTGCAGGGTTCATCGAAGGTGGTTGGCCAGGATTGATAAATGGTTGGTATGGATTCCAACATCAGAACGAGCAGGGGGTTGGAATTGCTGCAGATAAAGAGTCAACACAAAAGGCAATTGACCAGATAACAACAAAAATAAATAACATTATTGACAAGATGAACGGGAACTATGACTCTATAAGAGGTGAATTCAGCCAAGTAGAACGTCGAATAAACATGCTTGCAGACAGAATAGACGATGCTGTGACCGATGTGTGGTCATACAATGCGAAACTTCTTGTGTTGCTGGAAAATGACAAAACACTAGACATGCATGATGCCAATGTCAGAAATTTGCATGAGCGAGTACGAATATCACTGAAAGCCAATGCAATAGATGAAGGAAACGGATGCTTTGAGCTCCTTCATAAATGTAATGACTCTTGCATGGAAACAATAAGAAATGGGACTTACAACCATGTTGAATATGCAGAAGAATCAAAACTGAAGAGACAAGAAATAGAGGGTATAAAACTGAAGTCAGAAGACAATGTTTATAAAGCATTGTCAATATACAGCTGCATTGCAAGCAGTGTTGTGTTAGTAGGGCTCATACTTGCATTTATAATGTGGGCATGTAGTAGTGGCAATTGCCGGTTCAATATTTGTATATAG
>A_/_H13N9|CY126288|A/ruddy_turnstone/Delaware_Bay/520/1988
ATGGATATAAGATCGATCGTAATCTCGTTACTAATTAGCACGTGCGTACAGGCCGACAGAATCTGTGTAGGATACTTAAGCACCAACTCAACAGAAAAAGTTGATACACTGTTGGAGAATAATGTTCCAGTCACAAGCTCTATTGATCTAGTTGAGACAAACCACACAGGAACATATTGTTCTTTGAATGGAGTCAGCCCAGTGCACTTGGGAGATTGCAACTTTGAGGGTTGGATAATAGGAAACCCTGCCTGTACTAGCAACTTTGGAATCAGAGAGTGGTCATATTTGATTGAAGACCCATCTGCACCTCATGGACTGTGCTACCCAGGAGAACTGGACAACAATGGAGAATTGAGACATCTGTTCAGTGGAATCAAATCGTTCAGCAGAACTGAATTGATCGCACCTACTTCTTGGGGAGAAGTGAATGATGGAGCAACATCTGCCTGCAGGGACAATACGGGGACAAGCAGTTTCTATCGAAATCTAGTATGGTTTGTGAAGAAAGGTAACAAATATCCAGTAATCAGCAGGACTTACAACAACACAACTGGTAGAGATGTTTTAGTTATATGGGGGATACACCATCCAGTCTCAGCAGACGAGACCAGATCATTATATGTCAATAGTGATCCTTATACGCTAGTATCTACCAGCTCGTGGAGTAAAAAATACAAATTGGAAACTGGAGTCAGGCCTGGGTACAATGGTCAAAGGAGTTGGATGAAGATTTACTGGGTCTTAATGCATCCAGGAGAATCAATAACCTTTGAAAGCAATGGAGGACTGTTGGCCCCAAGATATGGTTACATAATCGAGGAGTATGGAAAAGGAAGAATCTTTCAAAGCCCAATCAGAGTCGCCAGATGCAACACCAAATGCCAGACTTCTGTCGGAGGGATAAACACCAACAAAACATTCCAGAACATAGAGAGAAATGCACTTGGAAATTGCCCCAAGTACATAAAATCAGGGCAGCTTAAGTTGGCAACTGGGCTTAGGAATGTACCTGCCACATCAAACAGAGGACTGTTTGGGGCGATTGCAGGGTTCATAGAAGGTGGTTGGCCAGGATTAATAAATGGTTGGTACGGATTTCAACATCAGAATGAACAAGGGGTTGGAATCGCTGCAGATAAAGAATCGACACAAAAGGCCATTGACCAGATAACAACAAAAATAAACAACATCATTGACAAAATGAACGGGAATTATGACTCTATACGAGGTGAATTCAGCCAAGTAGAACGACGAATAAACATGCTTGCAGACAGAATAGATGACGCTGTGACTGATGTGTGGTCATACAATGCTAAACTTCTTGTGCTACTGGAAAATGACAAGACCCTAGACATGCATGACGCCAATGTCAGAAATTTGCATGAGCAAGTGCGAAGAACACTAAAGGCCAATGCAATTGATGAAGGAAATGGGTGCTTTGAGCTCCTTCATAAATGTAATGACTCTTGTATGGAGACAATAAGAAACGGGACTTACAACCATGCTGAATATGCAGAAGAGTCGAAACTGAAGAGACAAGAAATAGAGGGTATAAAGCTGAAGTCAGAAGACAATGTTTACAAAGCATTGTCAATATACAGTTGCATTGCAAGCAGTGTTGTGCTAGTAGGGCTCATACTTGCATTTATAATGTGGGCATGTAGTAGTGGCAATTGCCGGTTCAATGTTTGTATATAA
>A_/_H13N0|CY125301|A/black-legged_kittiwake/Quebec/02838-1/2009
ATGGACATCAGAGCAATCGCAATCTCCTTAATCATCAGTACTTGTGTACGGGCTGACAGAATCTGTGTCGGATACTTGAGCACCAATTCAACAGAAAAGGTTGATACACTATTGGAGAATGATGTACCAGTCACAAGCTCTATTGATCTAGTTGAGACAAACCACACAGGAACATACTGTTCTTTGAATGGAGTCAGCCCGGTGCATTTGGGAGACTGCAGCTTTGAGGGTTGGATAATAGGGAATCCTGCTTGCACTAGCAACTTTGGGATCAGAGAATGGTCATATTTGATTGAGGATCCATCTGCACCTCATGGACTGTGCTATCCAGGAGAGCTGGATGAAAATGGAGAATTGAGGCATCTTTTCAGTGGAATCAAATCATTCAGCAGAACTGAATTGATCGCGCCTACTTCTTGGGGGGAGGTGAATGATGGAGCAACATCTGCCTGTATGGACAATACGGGGACCAATAGTTTCTATCGGAATCTAGTGTGGTTCGTGAAGAAAAATAACAGATATCCAGTAATCAGTGGGACTTACAACAACACCACTGGTAGAGATGTCTTAGTCTTATGGGGGATACATCATCCGGTCTCAACAGAGGAAACCAAGACATTATATGTCAATAGTGACCCTTATACACTAGTTTCCACCCGCTCGTGGAGTAAAAAGTACAAATTGGAAACTGGAGTCAGGCCTGGATACAATGGTCAAAGAAGTTGGATGAAGATTTATTGGTATTTAATGCATCAAGGAGAAACTATAACCTTTGAAAGCAATGGAGGATTGTTGGCCCCAAGATATGGTTATATAATCGAGGAATATGGGAAAGGAAGAATATTCCAAAGCCCAATCAGAGTCGCCAGGTGCAACACCAAATGCCAGACTTCTGTAGGAGGGATAAACACCAACAAGACATTCCAGAACATAGAGAGAAATGCACTTGGAAATTGCCCTAAGTACATAAAGTCAGGGCAGCTTAAGTTGGCAACCGGGCTTAAGAATGTACCTGCTATATCAAACAGAGGATTATTTGGAGCAATTGCAGGGTTCATAGAAGGTGGTTGGCCAGGATTGATAAATGGTTGGTATGGATTCCAACACCAGAACGAGCAGGGGGTTGGAATCGCTGCAGATAAAGAGTCAACACAAAAGGCCATTGACCAGATAACAACAAAAATAAATAACATTATAGACAAGATGAACGGGAATTATGACTCTATAAGAGGTGAATTCAGCCAGGTAGAACGTCGGATAAACATGCTTGCAGACAGAATAGACGATGCGGTGACCGATGTGTGGTCATACAATGCAAAACTTCTTGTGCTACTGGAAAATGATAAAACACTAGACATGCATGATGCTAATGTCAGAAATTTGCATGAACGAGTGCGAAGAGCACTAAAGGCCAATGCGATAGATGAAGGGAATGGGTGCTTTGAGCTCCTTCATAAATGTAATGACTCTTGCATGGAGACAATAAGAAATGGGACTTACAATCATGCTGAATATGCAGAAGAATCGAAACTGAAGAGACAAGAAATAGAGGGTATAAAACTGAAGTCAGAAGACAATGTTTATAAAGCATTGTCAATATACAGCTGCATTGCAAGCAGTATTGTGCTAGTAGGGCTCATACTTGCATTTATAATGTGGGCATGTAGTAGTGGCAATTGCCGGTTCAATATTTGTATATAA
>A_/_H13N6|CY070882|A/glaucous-winged_gull/Southcentral_Alaska/9JR0781R1/2009
ATGGCTCCAAATGCCATCACAATCCTAACACTTATAAGCGTGTGTGTGCAGGCAGACAGAATATGCGTAGGTTATCTGAGCACCAATTCATCAGAAAGGGTCGATACGCTCCTTGAAAATGGGGTTCCAGTAACCAGCTCCATTGACCTGATTGAAACGAACCACACGGGAACATACTGTTCTCTAAATGGGGTCAGCCCAGTGCATTTAGGAGATTGTCGTTTTGAAGGATGGATTGTAGGAAACCCGGCGTGCACCAGCAATTTTGGAATCAGGGAGTGGTCATATCTGATTGAGGACCCTGGGGCGCCCCATGGGCTTTGTTACCCTGGAGAATTAAACAACAATGGAGAGCTCAGGCATTTGTTCAGTGGAATCAGGTCATTCAGCAGAACGGAGTTAATCCCACCTGCTTCCTGGGGAGAAGTGCTAGACGGTGCGACATCTGCGTGCAAAGATGACACGGGGACCAGCAGCTTCTATCGAAATTTAGTCTGGTTTGTAAAGAAGAATAATAGATACCCAGTTATTAGCAAGACCTACAACAATACAACGGGAAGAGATGTTCTAGTTTTGTGGGGAATCCATCACCCAGTATCTGTGGAGGAGACAAAGGCTCTGTATGTTAACAGCGATCCGTACACACTAGTGTCCACCAAATCATGGAGTGAGAAGTATAAACTAGAGACTGGAGTTCGGCCAGGGTACAATGGACAGAGGAGCTGGATGAAGATCTATTGGTCATTGCTACATCCGGGGGAGATGATCACTTTTGAGAGTAACGGTGGACTTTTAGCTCCAAGATATGGGTACATAATTGAAGAGTATGGGAAGGGAAGGATTTTCCAAAGTCGCATAAGACTATCTAAGTGCAACACCAAGTGCCAGACTTCGGTTGGAGGAATAAACACAAACAGAACATTTCAAAACATCGACAAAAATGCTCTAGGTGATTGTCCCAAGTATATAAAGTCTGGCCAACTCAAGCTAGCCACTGGACTCAGAAATGTGCCAGCCATATCAAATAGAGGACTGTTTGGAGCAATTGCAGGATTTATAGAAGGAGGCTGGCCAGGTCTAATCAATGGTTGGTACGGTTTTCAGCATCAAAACGAACAGGGAACAGGAATAGCTGCAGACAAAGAATCAACGCAGAAAGCGATCGATCAGATAACAACCAAAATAAATAACATTATTGACAAAATGAATGGAAACTATGATTCCATCAGAGGTGAATTCAATCAAGTGGAGAAGCGTATAAACATGCTTGCAGATAGGATAGATGATGCTGTGACGGATATTTGGTCATACAATGCCAAACTTCTTGTACTGCTAGAAAATGACAAAACTTTAGATATGCATGATGCTAATGTAAGGAATTTACATGAGCAGGTGCGAAGAGAATTAAAGGACAATGCAGTAGACGAAGGGAATGGGTGTTTTGAACTCCTTCACAAATGCAATGACTCTTGTATGGAAACTATAAGAAATGGAACATACAACCACACTGAGTATGCAGAGGAGTCAAAATTAAAGAGGCAGGAAATCAATGGGATAAAACTTAAATCAGAAGACAATGTTTACAAGGCATTATCAATATACAGCTGCATTGCAAGCAGTGTTGTGTTAGTAGGACTCATACTCTCTTTCATCATGTGGGCCTGTAGTAATGGGAGCTGTCGATTCAATGTTTGTATATAA
>A_/_H13N6|CY070874|A/glaucous-winged_gull/Southcentral_Alaska/9JR0769R1/2009
ATGGCTCCAAATGCCATCACAATCCTAACACTTATAAGCGTGTGTGTGCAGGCAGACAGAATATGCGTAGGTTATCTGAGCACCAATTCATCAGAAAGGGTCGATACGCTCCTTGAAAATGGGGTTCCAGTAACCAGCTCCATTGACCTGATTGAAACGAACCACACGGGAACATACTGTTCTCTAAATGGGGTCAGCCCAGTGCATTTAGGAGATTGTCGTTTTGAAGGATGGATTGTAGGAAACCCGGCGTGCACCAGCAATTTTGGAATCAGGGAGTGGTCATATCTGATTGAGGACCCTGGGGCGCCCCATGGGCTTTGTTACCCTGGAGAATTAAACAACAATGGAGAGCTCAGGCATTTGTTCAGTGGAATCAGGTCATTCAGCAGAACGGAGTTAATCCCACCTGCTTCCTGGGGAGAAGTGCTAGACGGTGCGACATCTGCGTGCAAAGATGACACGGGGACCAGCAGCTTCTATCGAAATTTAGTCTGGTTTGTAAAGAAGAATAATAGATACCCAGTTATTAGCAAGACCTACAACAATACAACGGGAAGAGATGTTCTAGTTTTGTGGGGAATCCATCACCCAGTATCTGTGGAGGAGACAAAGGCTCTGTATGTTAACAGCGATCCGTACACACTAGTGTCCACCAAATCATGGAGTGAGAAGTATAAACTAGAGACTGGAGTTCGGCCAGGGTACAATGGACAGAGGAGCTGGATGAAGATCTATTGGTCATTGCTACATCCGGGGGAGATGATCACTTTTGAGAGTAACGGTGGACTTTTAGCTCCAAGATATGGGTACATAATTGAAGAGTATGGGAAGGGAAGGATTTTCCAAAGTCGCATAAGACTATCTAAGTGCAACACCAAGTGCCAGACTTCGGTTGGAGGAATAAACACAAACAGAACATTTCAAAACATCGACAAAAATGCTCTAGGTGATTGTCCCAAGTATATAAAGTCTGGCCAACTCAAGCTAGCCACTGGACTCAGAAATGTGCCAGCCATATCAAATAGAGGACTGTTTGGAGCAATTGCAGGATTTATAGAAGGAGGCTGGCCAGGTCTAATCAATGGTTGGTACGGTTTTCAGCATCAAAACGAACAAGGAACAGGAATAGCTGCAGAAAAAGAATCAACGCAGAAAGCGATCGATCAGATAACAACCAAAATAAATAACATTATTGACAAAATGAATGGAAACTATGATTCCATCAGAGGTGAATTCAATCAAGTGGAGAAGCGTATAAACATGCTTGCAGATAGGATAGATGATGCTGTGACGGATATTTGGTCATACAATGCCAAACTTCTTGTACTGCTAGAAAATGACAAAACTTTAGATATGCATGATGCTAATGTAAGGAATTTACATGAGCAGGTGCGAAGAGAATTAAAGGACAATGCAGTAGACGAAGGGAATGGGTGTTTTGAACTCCTTCACAAATGCAATGACTCTTGTATGGAAACTATAAGAAATGGAACATACAACCACACTGAGTATGCAGAGGAGTCAAAATTAAAGAGGCAGGAAATCAATGGGATAAAACTTAAATCAGAAGACAATGTTTACAAGGCATTATCAATATACAGCTGCATTGCAAGCAGTGTTGTGTTAGTAGGACTCATACTCTCTTTCATCATGTGGGCCTGTAGTAATGGGAGCTGTCGATTCAATGTTTGTATATAA
>A_/_H13N6|CY070866|A/glaucous-winged_gull/Southcentral_Alaska/9JR0747R1/2009
ATGGCTCCAAATGCCATCACAATCCTAACACTTATAAGCGTGTGTGTGCAGGCAGACAGAATATGCGTAGGTTATCTGAGCACCAATTCATCAGAAAGGGTCGATACGCTCCTTGAAAATGGGGTTCCAGTAACCAGCTCCATTGACCTGATTGAAACGAACCACACGGGAACATACTGTTCTCTAAATGGGGTCAGCCCAGTGCATTTAGGAGATTGTCGTTTTGAAGGATGGATTGTAGGAAACCCGGCGTGCACCAGCAATTTTGGAATCAGGGAGTGGTCATATCTGATTGAGGACCCTGGGGCGCCCCATGGGCTTTGTTACCCTGGAGAATTAAACAACAATGGAGAGCTCAGGCATTTGTTCAGTGGAATCAGGTCATTCAGCAGAACGGAGTTAATCCCACCTGCTTCCTGGGGAGAAGTGCTAGACGGTGCGACATCTGCGTGCAAAGATGACACGGGGACCAGCAGCTTCTATCGAAATTTAGTCTGGTTTGTAAAGAAGAATAATAGATACCCAGTTATTAGCAAGACCTACAACAATACAACGGGAAGAGATGTTCTAGTTTTGTGGGGAATCCATCACCCAGTATCTGTGGAGGAGACAAAGGCTCTGTATGTTAACAGCGATCCGTACACACTAGTGTCCACCAAATCATGGAGTGAGAAGTATAAACTAGAGACTGGAGTTCGGCCAGGGTACAATGGACAGAGGAGCTGGATGAAGATCTATTGGTCATTGCTACATCCGGGGGAGATGATCACTTTTGAGAGTAACGGTGGACTTTTAGCTCCAAGATATGGGTACATAATTGAAGAGTATGGGAAGGGAAGGATTTTCCAAAGTCGCATAAGACTATCTAAGTGCAACACCAAGTGCCAGACTTCGGTTGGAGGAATAAACACAAACAGAACATTTCAAAACATCGACAAAAATGCTCTAGGTGATTGTCCCAAGTATATAAAGTCTGGCCAACTCAAGCTAGCCACTGGACTCAGAAATGTGCCAGCCATATCAAATAGAGGACTGTTTGGAGCAATTGCAGGATTTATAGAAGGAGGCTGGCCAGGTCTAATCAATGGTTGGTACGGTTTTCAGCATCAAAACGAACAGGGAACAGGAATAGCTGCAGAAAAAGAATCAACGCAGAAAGCGATCGATCAGATAACAACCAAAATAAATAACATTATTGACAAAATGAATGGAAACTATGATTCCATCAGAGGTGAATTCAATCAAGTGGAGAAGCGTATAAACATGCTTGCAGATAGGATAGATGATGCTGTGACGGATATTTGGTCATACAATGCCAAACTTCTTGTACTGCTAGAAAATGACAAAACTTTAGATATGCATGATGCTAATGTAAGGAATTTACATGAGCAGGTGCGAAGAGAATTAAAGGACAATGCAGTAGACGAAGGGAATGGGTGTTTTGAACTCCTTCACAAATGCAATGACTCTTGTATGGAAACTATAAGAAATGGAACATACAACCACACTGAGTATGCAGAGGAGTCAAAATTAAAGAGGCAGGAAATCAATGGGATAAAACTTAAATCAGAAGACAATGTTTACAAGGCATTATCAATATACAGCTGCATTGCAAGCAGTGTTGTGTTAGTAGGACTCATACTCTCTTTCATCATGTGGGCCTGTAGTAATGGGAGCTGTCGATTCAATATTTGTATATAA
>A_/_H13N6|GQ907318|A/Mongolian_gull/Mongolia/405/2007
ATGGCTCTAAATGTCATTACAATCCTGACACTTATAAGCGTGTGTGTGCAGGCAGACAGAATATGCGTAGGTTATCTGAGCACCAATTCATCAGAAAGGGTCGACACGCTCCTTGAAAATGGGGTTCCAGTCACCAGCTCCGTTGACCTGATTGAAACGAACCATACAGGAACATACTGTTCTCTAAATGGGGTCAGCCCAGTGCATTTAGGAGATTGCAGCTTTGAAGGATGGATTGTAGGAAACCCGGCATGCACCAGCAACTTTGGGATCAGAGAGTGGTCATATCTGATTGAGGATCCTGGGGCACCCCATGGGCTTTGTTACCCTGGAGAATTAAACAACAATGGAGAGCTCAGGCATTTGTTCAGTGGAATCAGGTCATTCAGCAGAACGGAGTTGATCCCACCTACTTCTTGGGGAGAAGTACTTGACGGTACGACATCTGCTTGCAGAGATGACAAGGGGACCAACAGCTTCTATCGAAATTTAATCTGGTTTGTAAAGCAGAATAATAGATACCCAGTTATCAGTAAGACCTACAACAACACAACGGGAAGAGATGTTCTAGTTTTGTGGGGAATCCACCACCCAGTATCTGTGGAGGAGACAAAGACTCTGTATGTCAACAGTGATCCGTATACGCTAGTTTCCACCAAATCATGGAGTGAGAAGTATAAACTAGAGACTGGAGTTCGGCCTGGGTACAATGGACAGAGGAGCTGGATGAAGATCTATTGGTCATTGCTGCATCCAGGGGAGATGATTACTTTCGAGAGTAACGGTGGACTTTTAGCTCCAAGATATGGGTACATAATTGAAGAGTATGGGAAGGGAAGGATTTTCCAAAGTCGCATAAGAATGTCTAAGTGCAACACCAAGTGCCAGACTTCGGTTGGAGGAATAAACACAAACAGAACATTTCAAAACATCGATAAAAATGCTCTAGGTGATTGTCCCAAATATATAAAGTCTGGCCAACTCAAGCTAGCCACTGGACTCAGAAATGTGCCAGCCATATCGAATAGAGGATTGTTTGGAGCAATTGCAGGATTTATAGAGGGAGGCTGGCCAGGTCTAATCAATGGTTGGTACGGTTTTCAGCATCAAAACGAACAGGGAACAGGGATAGCTGCAGACAAAGAATCAACACAAAAAGCCATCGACCAGATAACAACCAAAATAAATAACATTATTGACAAAATGAATGGAAACTATGATTCCATCAGAGGTGAATTCAATCAAGTGGAAAAGCGCATAAACATGCTCGCAGATAGGATAGATGATGCTGTGACAGATATTTGGTCATACAATGCCAAACTTCTTGTACTGCTAGAAAATGACAAAACTTTAGATATGCATGATGCTAATGTAAGGAATTTACATGAGCAGGTGCGAAGAGAATTAAAGGACAATGCAATAGACGAAGGGAATGGGTGTTTTGAACTCCTTCACAAATGCAATGACTCTTGCATGGAAACTATAAGAAATGGAACATACGACCACACTGAGTATGCGGAGGAGTCAAAATTAAAGAGGCAGGAAATCAATGGGATAAAACTTAAATCAGAAGACAACGTTTACAAGGCATTATCAATATACAGCTGCATTGCAAGCAGTGTTGTGTTAGTAGGACTCATACTCTCTTTCATCATGTGGGCCTGTAGTAATGGAAGCTGTCGATTCAATGTTTGTATATAA
>A_/_H13N6|GQ907310|A/Mongolian_gull/Mongolia/401/2007
ATGGCTCTAAATGTCATTACAATCCTGACACTTATAAGCGTGTGTGTGCAGGCAGACAGAATATGCGTAGGTTATCTGAGCACCAATTCATCAGAAAGGGTCGACACGCTCCTTGAAAATGGGGTTCCAGTCACCAGCTCCGTTGACCTGATTGAAACGAACCATACAGGAACATACTGTTCTCTAAATGGGGTCAGCCCAGTGCATTTAGGAGATTGCAGCTTTGAAGGATGGATTGTAGGAAACCCGGCATGCACCAGCAACTTTGGGATCAGAGAGTGGTCATATCTGATTGAGGATCCTGGGGCACCCCATGGGCTTTGTTACCCTGGAGAATTAAACAACAATGGAGAGCTCAGGCATTTGTTCAGTGGAATCAGGTCATTCAGCAGAACGGAGTTGATCCCACCTACTTCTTGGGGAGAAGTACTTGACGGTGCGACATCTGCTTGCAGAGATGACAAGGGGACCAACAGCTTCTATCGAAATTTAATCTGGTTTGTAAAGAAGAATAATAGATACCCAGTTATCAGTAAGACCTACAACAACACAACGGGAAGAGATGTTCTAGTTTTGTGGGGAATCCACCACCCAGTATCTGTGGAGGAGACAAAGACTCTGTATGTCAACAGTGATCCGTATACGCTAGTTTCCACCAAATCATGGAGTGAGAAGTATAAACTAGAGACTGGAGTTCGGCCTGGGTACAATGGACAGAGGAGCTGGATGAAGATCTATTGGTCATTGCTGCATCCAGGGGAGATGATTACTTTCGAGAGTAACGGTGGACTTTTAGCTCCAAGATATGGGTACATAATTGAAGAGTATGGGAAGGGAAGGATTTTCCAAAGTCGCATAAGAATGTCTAAGTGCAACACCAAGTGCCAGACTTCGGTTGGAGGGATAAACACAAACAGAACATTTCAAAACATCGATAAAAATGCTCTAGGTGATTGTCCCAAATATATAAAGTCTGGCCAACTCAAGCTAGCCACTGGACTCAGAAATGTGCCAGCCATATCGAATAGAGGATTGTTTGGAGCAATTGCAGGATTTATAGAGGGAGGCTGGCCAGGTCTAATCAATGGTTGGTACGGTTTTCAGCATCAGAACGAACAGGGAACAGGGATAGCTGCAGACAAAGAATCAACACAAAAAGCCATCGACCAGATAACAACCAAAATAAATAACATTATTGACAAAATGAATGGAAACTATGATTCCATCAGAGGTGAATTCAATCAAGTGGAAAAGCGCATAAACATGCTCGCAGATAGGATAGATGATGCTGTGACAGATATTTGGTCATACAATGCCAAACTTCTTGTACTGCTAGAAAATGACAAAACTTTAGATATGCATGATGCTAATGTAAGGAATTTACATGAGCAGGTGCGAAGAGAATTAAAGGACAATGCAATAGACGAAGGGAATGGGTGTTTTGAACTCCTTCACAAATGCAATGACTCTTGCATGGAAACTATAAGAAATGGAACATACGACCACACTGAGTATGCGGAGGAGTCAAAATTAAAGAGGCAGGAAATCAATGGGATAAAACTTAAATCAGAAGACAACGTTTACAAGGCATTATCAATATACAGCTGCATTGCAAGCAGTGTTGTGTTAGTAGGACTCATACTCTCTTTCATCATGTGGGCCTGTAGTAATGGAAGCTGTCGATTCAATGTTTGTATATAA
>A_/_H13N6|EU564115|A/Larus_ichthyaetus/Astrakhan/44/1988
ATGACTCTAAATGTCATTACAATTTTAACACTTGTAAGTGTATGTGTACAGGCAGACAGAATATGCGTGGGTTATCTGAGCACCAATTCATCAGAAAGGGTCGACACGCTTCTTGAAAATGGGGTCCCAGTTACCAGCTCCGTTGATCTGATTGAAACAAACCACACAGGAACATACTGTTCTCTAAATGGAGTCAGCCCAGTGCACCTGGGAGATTGTAGCTTTGAGGGATGGATTGTAGGAAACCCGGCATGCACCAGCAACTTTGGGATCAGAGAGTGGTCATACCTGATTGAGGATCCTACGGCGCCCCATGGGCTTTGCTACCCTGGAGAATTAAACAACAATGGTGAACTCAGACATTTGTTCAGTGGAATCAGGTCATTCAGTAGAACGGAATTGATCCCACCTACTTCCTGGGGGGAAGTACTTGACGGTACTACATCCGCTTGCAGAGATGACAAGGGAACCAACAGCTTCTATCGAAATTTAGTTTGGTTTGTAAAGAAGAATAATAGGTATCCAGTTATCAGCAAGACCTACAACAATACAACGGGAAGGGATGTTTTAGTTTTATGGGGAATACATCACCCAGTGTCTGTGGAGGAGACAAAGACTCTATATGTCAATAGTGATCCATACACGCTGGTTTCCACCAAGTCCTGGAGTGAGAAGTATAAACTAGAGACTGGAGTTCGACCAGGATATAATGGACAGAGGAGCTGGATGAAGATCTATTGGTCATTGCTACATCCAGGGGAGATGATCACTTTCGAGAGTAATGGTGGACTTTTGGCTCCAAGATATGGATACATAATTGAAGAATATGGAAGAGGAAGAATTTTCCAAAGTCGCATAAGAATGTCTAGGTGTAACACCAGGTGCCAGACTTCGGTTGGAGGGATAAACACAAACAGAACGTTTCAAAACATCGATAAGAATGCTCTAGGTGACTGTCCCAAATACATAAAGTCTGGCCAACTCAAGCTAGCCACTGGACTCAGAAATGTGCCAGCTATATCAAATAGAGGACTGTTTGGAGCAATTGCGGGATTTATAGAAGGAGGCTGGCCAGGTCTAATTAATGGTTGGTACGGTTTTCAGCATCAAAACGAACAGGGAACAGGAATAGCTGCAGACAAAGAATCAACACAGAAAGCTATAGACCAGATAACAACTAAAATAAATAACATTATTGATAAAATGAATGGAAACTATGATTCCATTAGAGGTGAGTTCAATCAAGTGGAGAAGCGTATAAACATGCTTGCAGACAGAATAGATGATGCCGTGACGGACATTTGGTCATACAATGCCAAACTTCTTGTACTGCTGGAAAATGACAAAACTTTAGATATGCATGATGCTAATGTAAGGAATTTACATGAGCAAGTGCGAAGAGAATTAAAGGACAATGCAATCGACGAAGGGAATGGCTGCTTTGAACTCCTTCATAAATGCAATGACTCCTGCATGGAAACTATAAGAAATGGAACATATGACCATACTGAGTATGCAGAGGAGTCAAAGTTAAAGAGGCAGGAAATCAATGGGATCAAACTCAAATCAGAAGACAACGTTTACAAAGCATTATCAATATACAGTTGCATTGCAAGCAGTGTTGTGCTAGTAGGACTCATACTCTCTTTCATCATGTGGGCCTGTAGTAATGGAAACTGTCGATTCAATGTTTGTATATAA
>A_/_H13N6|EU564106|A/Larus_ichthyaetus/Astrakhan/10/1988
ATGACTCTAAATGTCATTACAATTTTAACACTTATAAGTGTATGTGTACAGGCAGACAGAATATGCGTGGGTTATCTGAGCACCAATTCATCAGAAAGGGTCGACACGCTTCTTGAAAATGGGGTCCCAGTTACCAGCTCCGTTGATCTGATTGAAACAAACCACACAGGAACATACTGTTCTCTAAATGGAGTCAGCCCAGTGCACCTGGGAGATTGTAGCTTTGAGGGATGGATTGTAGGAAACCCGGCATGCACCAGCAACTTTGGGATCAGAGAGTGGTCATACCTGATTGAGGATCCTACGGCGCCCCATGGGCTTTGCTACCCTGGAGAATTAAACAACAATGGTGAACTCAGACATTTGTTCAGTGGAATCAGGTCATTCAGTAGAACGGAATTGATCCCACCTACTTCCTGGGGGGAAGTAATTGACGGTGCTACATCCGCTTGCAGAGATGACAAGGGAACCAACAGCTTCTATCGAAATTTAGTTTGGTTTGTAAAGAAGAATAATAGGTATCCAGTTATCAGCAAGACCTACAACAATACAACGGGAAGGGATGTTTTAGTTTTATGGGGAATACATCACCCAGTGTCTGTGGAGGAGACAAAGACTCTGTATGTCAATAGTGATCCATACACGCTGGTTTCCACCAAGTCCTGGAGTGAGAAGTATAAACTAGAGACTGGAGTTCGACCAGGATATAATGGACAGAGGAGCTGGATGAAGATCTATTGGTCATTGCTACATCCAGGGGAGATGATCACTTTCGAGAGTAATGGTGGACTTTTGGCTCCAAGATATGGATACATAATTGAAGAATATGGAAGAGGAAGAATTTTCCAAAGTCGCATAAGAATGTCTAGGTGTAACACCAGGTGCCAGACTTCGGTTGGAGGGATAAACACAAACAGAACGTTTCAAAACATCGATAAGAATGCTCTAGGTGACTGTCCCAAATACATAAAGTCTGGCCAACTCAAGCTAGCCACTGGACTCAGAAATGTGCCAGCTATATCAAATAGAGGACTGTTTGGAGCAATTGCGGGATTTATAGAAGGAGGCTGGCCAGGTCTAATTAATGGTTGGTACGGTTTTCAGCATCAAAACGAACAGGGAACAGGAATAGCTGCAGACAAAGAATCAACACAGAAAGCTATAGACCAGATAACAACTAAAATAAATAACATTATTGATAAAATGAATGGAAACTATGATTCCATTAGAGGTGAGTTCAATCAAGTGGAGAAGCGTATAAACATGCTTGCAGACAGAATAGATGATGCCGTGACGGACATTTGGTCATACAATGCCAAACTTCTTGTACTGCTGGAAAATGACAAAACTTTAGATATGCATGATGCTAATGTAAGGAATTTACATGAGCAAGTGCGAAGAGAATTAAAGGACAATGCAATCGACGAAGGGAATGGCTGCTTTGAACTCCTTCATAAATGCAATGACTCCTGCATGGAAACTATAAGAAATGGAACATATGACCATACTGAGTATGCAGAGGAGTCAAAGTTAAAGAGGCAGGAAATCAATGGGATCAAACTCAAATCAGAAGACAACGTTTACAAAGCATTATCAATATACAGTTGCATTGCAAGCAGTGTTGTGCTAGTAGGACTCATACTCTCTTTCATCATGTGGGCCTGTAGTAATGGAAACTGTCGATTCAATGTTTGTATATAA
>A_/_H13N6|FM179758|A/herring_gull/Norway/10_2336/2006
ATGGCTCTAAATGTCATTACAATCCTGACACTTATAAGCGTGTGTGTGCGGGCAGACAGAATATGCGTAGGTTATCTGAGCACCAATTCATCAGAAAGGGTCGACACGCTCCTTGAAAATGGGGTTCCAGTCACCAGCTCCGTTGACCTGATTGAAACGAACCACACAGGAACATACTGTTCTCTAAATGGGGTCAGCCCAGTGCATTTAGGAGATTGTAGTTTTGAAGGATGGATTGTGGGAAACCCGGCATGCACCAGCAACTTTGGGATCAGAGAGTGGTCATATCTGATTGAGGATCCTGGGGCACCCCATGGGCTTTGTTACCCTGGAGAATTAAACAACAATGGAGAGCTCAGGCATTTGTTCAGTGGAATCAGGTCATTCAGCAGAACGGAGTTGATCCCACCTACTTCTTGGGGAGAGGTACTTGACGGTGCGACATCTGCTTGCAGAGATGACAAGGGGACCAACAGCTTCTATCGAAATTTAATCTGGTTCGTAAAGAAGAATAATAGATACCCAGTTATCAGTAAGACCTACAACAACACAACGGGAAGAGATGTCCTAGTTTTGTGGGGAATCCACCACCCAGTATCTGTGGAGGAGACAAAGACTCTGTATGTCAACAGTGATCCGTATACGCTAGTTTCCACCAAATCATGGAGTGAGAAGTATAAACTAGAGACTGGAGTTCGGCCTGGGTACAATGGACAGAGGAGCTGGATGAAGATCTATTGGTCATTGCTGCATCCAGGGGAGATGATTACTTTCGAGAGTAACGGTGGACTTTTAGCTCCAAGATATGGGTACATAATTGAAGAGTATGGGAAGGGAAGGATTTTCCAAAGTCGCATAATAATGTCTAAGTGCAACACCAAGTGCCAGACTTCGGTTGGAGGAATAAACACAAACAGAACATTTCAAAACATCGATAAAAATGCTCTAGGTGATTGTCCCAAATATATAAAGTCTGGCCAACTCAAGCTAGCCACTGGACTCAGAAATGTGCCAGCCATATCGAATAGAGGACTGTTTGGAGCAATTGCAGGATTTATAGAGGGAGGCTGGCCAGGTCTAATCAATGGTTGGTACGGTTTTCAGCATCAAAACGAACAGGGAACAGGGATAGCTGCAGACAAAGAATCAACACAGAAAGCCATCGACCAGATAACAACCAAAATAAATAACATTATTGACAAAATGAATGGAAACTATGATTCCATCAGAGGTGAATTCAATCAAGTGGAGAAGCGCATAAACATGCTCGCAGATAGGATAGATGATGCTGTGACAGATATTTGGTCATACAATGCCAAACTTCTTGTACTGCTAGAAAATGACAAAACTTTAGATTTGCATGATGCTAATGTAAGGAATTTACATGAGCAGGTGCGAAGAGAATTAAAGGACAATGCAATAGACGAAGGGAATGGGTGTTTTGAACTCCTTCACAAATGCAATGACTCTTGCATGGAAACTATAAGAAATGGAACATACGACCACACTGAGTATGCGGAGGAGTCAAAATTAAAGAGGCAGGAAATCAATGGGATAAAACTTAAATCAGAAGACAATGTTTACAAGGCATTATCAATATACAGCTGCATTGCAAGCAGTGTTGTGTTAGTAGGACTCATACTCTCTTTCATCATGTGGGCCTGTAGTAATGGAAGCTGTCGATTCAATGTTTGTATATAA
>A_/_H13N6|M26090|A/ring-billed_gull/Maryland/704/1977
ATGGCTCTCAATGTCATTGCAACTTTGACACTTATAAGTGTATGTGTACATGCAGACAGAATATGCGTGGGGTATCTGAGCACCAATTCATCAGAAAGGGTCGACACGCTCCTGGAAAATGGGGTCCCAGTCACCAGCTCCATTGATCTGATCGAGACAAACCACACAGGAACATACTGTTCTCTGAATGGAGTCAGTCCAGTGCATTTGGGAGATTGCAGCTTTGAAGGATGGATTGGTGGAAACCCAGCCTGCACCAGCAACTTTGGGATCAGAGAGTGGTCATACCTGATTGAGGACCCCGCGGCCCCTCATGGGCTTTGCTACCCTGGAGAATTAAACAACAATGGTGAACTCAGACACTTGTTCAGTGGAATCAGGTCATTCAGTAGAACGGAATTGATCCCACCTACCTCCTGGGGGGAAGTACTTGACGGTACAACATCTGCTTGCAGAGATAACACGGGAACCAACAGCTTCTATCGAAATTTAGTTTGGTTTATAAAGAAGAATAATAGATATCCAGTTATCAGTAAGACCTACAACAATACAACGGGAAGGGATGTTTTAGTTTTATGGGGAATACATCACCCAGTGTCTGTGGATGAGACAAAGACTCTGTATGTCAATAGTGATCCATACACACTGGTTTCCACCAAGTCTTGGAGCGAGAAATATAAACTAGAAACGGGAGTCCGACCTGGCTATAATGGACAGAGGAGCTGGATGAAAATTTATTGGTCTTTGATACATCCAGGGGAGATGATTACTTTCGAGAGTAATGGTGGATTTTTAGCCCCAAGATATGGGTACATAATTGAAGAATATGGAAAAGGAAGGATTTTCCAGAGTCGCATCAGAATGTCTAGGTGCAACACCAAGTGCCAGACTTCGGTTGGAGGGATAAACACAAACAGAACGTTCCAAAACATCGATAAGAATGCTCTTGGTGACTGTCCCAAATACATAAAGTCTGGCCAACTCAAGCTAGCCACTGGACTCAGAAATGTGCCAGCTATATCGAATAGAGGATTGTTCGGAGCAATTGCAGGGTTCATAGAAGGAGGCTGGCCAGGTTTAATCAATGGTTGGTACGGTTTTCAGCATCAAAATGAACAGGGAACAGGAATAGCTGCAGACAAAGAATCAACACAGAAAGCTATAGACCAGATAACAACCAAAATAAATAACATTATTGATAAAATGAATGGGAACTATGATTCAATTAGGGGTGAATTCAATCAAGTTGAGAAGCGTATAAACATGCTTGCAGACAGAATAGATGATGCCGTGACGGACATTTGGTCATACAATGCCAAACTTCTTGTATTGCTGGAAAATGATAAAACTTTAGATATGCATGATGCTAATGTAAAGAATTTACATGAGCAAGTACGAAGAGAATTGAAGGACAATGCAATTGACGAAGGAAATGGCTGTTTTGAACTCCTTCATAAATGCAATGACTCCTGCATGGAAACTATAAGAAATGGAACGTATGACCACACTGAGTATGCAGAGGAGTCAAAGTTAAAGAGGCAAGAAATCGATGGGATCAAACTCAAATCAGAAGACAACGTTTACAAAGCATTATCAATATACAGTTGCATTGCAAGTAGTGTTGTACTAGTAGGACTCATACTCTCTTTCATCATGTGGGCCTGTAGTAGTGGGAATTGCCGATTCAATGTTTGTATATAA
>A_/_H13N2|CY005932|A/herring_gull/NJ/782/1986
ATGGATATCAGATCAATCGTAATCTCGTTACTTATTAGCACGTGCGTACAGGCCGACAGAATCTGTGTAGGATACTTAAGCACCAACTCAACAGAAAAAGTTGATACACTGTTGGAGAATGATGTTCCAGTCACAAGCTCTATTGATCTAGTTGAGACAAACCACACAGGAACATATTGTTCTTTGGATGGAGTCAGCCCAGTGCACTTGGGAGATTGCAGCTTTGAGGGTTGGATAGTAGGAAATCCTGCCTGTACTAGCAACTTTGGAATCAGAGAGTGGTCATATTTGATTGAAGACCCATCTGCACCTCATGGACTGTGCTACCCGGGAGAACTGGACAACAATGGAGAATTGAGGCATCTGTTCAGTGGAATCAAATCGTTCAGCAGAACTGAATTGATCGCACCTACTTCTTGGGGAGAAGTGAATGATGGAGCAACATCTGCCTGCAGGGACAATACGGGGACCAGCAGTTTCTATCGAAATCTAGTATGGTTTGTGAAGAAAGGTAACAAATATCCAGTAATCAGCAGGACTTACAACAACACCACTGGTAGAGATGTTTTAGTTATATGGGGGATACACCATCCAGTCTCAACAGACGAGACCAAATCATTATATGTCAATAGTGATCCTTATACGCTAGTATCTACCAGCTCGTGGAGTAAAAAATACAAATTGGAAACTGGAGTCAGGCCTGGGTACAATGGTCAAAGGAGTTGGATGAAGATTTACTGGGTTTTAATGCATCCAGGAGAATCAATAACCTTTGAAAGCAATGGAGGATTGTTGGCCCCAAGATATGGTTATATAATCGAGGAGTATGGAAAAGGAAGAATCTTCCAAAGCCCAATCAGAGTCGCCAGATGCAACACCAAATGCCAGACTTCTGTCGGAGGGATAAACACCAACAAAACATTCCAGAACATAGAGAGAAATGCACTTGGAAATTGCCCCAAGTACATAAAATCAGGGCAGCTTAAGTTGGCAACTGGGCTTAGGAATGTACCTGCCACATCAAACAGAGGACTGTTTGGGGCGATTGCAGGGTTCATAGAAGGTGGTTGGCCAGGATTAATAAATGGTTGGTACGGATTTCAACATCAGAATGAACAAGGGGTTGGAATCGCTGCAGATAAAGAATCGACACAAAAGGCCATTGACCAGATAACAACAAAAATAAATAACATCATTGACAAAATGAACGGGAATTATGACTCTATACGAGGTGAATTCAGCCAAGTAGAACGACGAATAAACATGCTTGCAGACAGAATAGATGACGCTGTGACTGATGTGTGGTCATACAATGCTAAACTTCTTGTGCTACTGGAAAATGACAAAACCCTAGACATGCATGACGCCAATGTCAGAAATTTGCATGAGCAAGTGCGAAGAACACTAAAGGCCAATGCAATTGATGAAGGAAATGGGTGCTTTGAGCTCCTTCATAAATGTAATGACTCTTGTATGGAGACAATAAGAAACGGGACTTACAACCATGCTGAATATGCAGAAGAGTCGAAACTGAAGAGACAAGAAATAGAGGGTATAAAGCTGAAGTCAGAAGACAATGTTTACAAAGCATTGTCAATATACAGTTGCATTGCAAGCAGTGTTGTGCTAGTAGGGCTCATACTTGCATTTATAATGTGGGCATGTAGTAGTGGCAATTGCCGGTTCAATGTTTGTATATAA
>A_/_H13N2|CY005914|A/herring_gull/DE/475/1986
ATGGATATCAGATCAATCGTAATCTCGTTACTTATTAGCACGTGCGTACAGGCCGACAGAATCTGTGTAGGATACTTAAGCACCAACTCAACAGAAAAAGTTGATACACTGTTGGAGAATGATGTTCCAGTCACAAGCTCTATTGATCTAGTTGAGACAAACCACACAGGAACATATTGTTCTTTGGATGGAGTCAGCCCAGTGCACTTGGGAGATTGCAGCTTTGAGGGTTGGATAGTAGGAAATCCTGCCTGTACTAGCAACTTTGGAATCAGAGAGTGGTCATATTTGATTGAAGACCCATCTGCACCTCATGGACTGTGCTACCCAGGAGAACTGGACAACAATGGAGAATTGAGGCATCTGTTCAGTGGAATCAAATCGTTCAGCAGAACTGAATTGATCGCACCTACTTCTTGGGGAGAAGTGAATGATGGAGCAACATCTGCCTGCAGGGACAATACGGGGACCAGCAGTTTCTATCGGAATCTAGTATGGTTTGTGAAGAAAGGTAACAAATATCCAGTAATCAGCAGGACTTACAACAACACCACTGGTAGAGATGTTTTAGTTATATGGGGGATACACCATCCAGTCTCAACAGACGAGACCAAATCATTATATGTCAATAGTGATCCTTATACGCTAGTATCTACCAGCTCGTGGAGTAAAAAATACAAATTGGAAACTGGAGTCAGGCCTAGGTACAATGGTCAAAGGAGTTGGATGAAGATTTACTGGGTTTTAATGCATCCAGGAGAATCAATAACCTTTGAAAGCAATGGAGGATTGTTGGCCCCAAGATATGGTTATATAATCGAGGAGTATGGAAAAGGAAGAATCTTCCAAAGCCCAATCAGAGTCGCCAGATGCAACACCAAATGCCAGACTTCTGTCGGAGGGATAAACACCAACAAAACATTCCAGAACATAGAGAGAAATGCACTTGGAAATTGCCCCAAGTACATAAAATCAGGGCAGCTTAAGTTGGCAACTGGGCTTAGGAATGTACCTGCCACATCAAACAGAGGACTGTTTGGGGCGATTGCAGGGTTCATAGAAGGTGGTTGGCCAGGATTAATAAATGGTTGGTACGGATTTCAACATCAGAATGAACAAGGGGTTGGAATCGCTGCAGATAAAGAATCGACACAAAAGGCCATTGACCAGATAACAACAAAAATAAATAACATCATTGACAAAATGAACGGGAATTATGACTCTATACGAGGTGAATTCAGCCAAGTAGAACGACGAATAAACATGCTTGCAGACAGAATAGATGACGCTGTGACTGATGTGTGGTCATACAATGCTAAACTTCTTGTGCTACTGGAAAACGACAAAACCCTAGACATGCATGACGCCAATGTCAGAAATTTGCATGAGCAAGTGCGAAGAACACTAAAGGCCAATGCAATTGATGAAGGAAATGGGTGCTTTGAGCTCCTTCATAAATGTAATGACTCTTGTATGGAGACAATAAGAAACGGGACTTACAACCATGCTGAATATGCAGAAGAGTCGAAACTGAAGAGACAAGAAATAGAGGGTATAAAGCTGAAGTCAGAAGACAATGTTTACAAAGCATTGTCAATATACAGTTGCATTGCAAGCAGTGTTGTGCTAGTAGGGCTCATACTTGCATTTATAATGTGGGCATGTAGTAGTGGCAATTGCCGGTTCAATGTTTGTATATAA
>A_/_H13N0|D90308|A/gull/Maryland/704/1977
ATGGCTCTAAATGTCATTGCAACTTTGACACTTATAAGTGTATGTGTACATGCAGACAGAATATGCGTGGGGTATCTGAGCACCAATTCATCAGAAAGGGTCGACACGCTCCTTGAAAATGGGGTCCCAGTCACCAGCTCCATTGATCTGATTGAGACAAACCACACAGGAACATACTGTTCTCTAAATGGAGTCAGTCCAGTGCATTTGGGAGATTGCAGCTTTGAAGGATGGATTGTAGGAAACCCAGCCTGCACCAGCAACTTTGGGATCAGAGAGTGGTCATACCTGATTGAGGACCCCGCGGCCCCTCATGGGCTTTGCTACCCTGGAGAATTAAACAACAATGGTGAACTCAGACACTTGTTCAGTGGAATCAGGTCATTCAGTAGAACGGAATTGATCCCACCTACCTCCTGGGGGGAAGTACTTGACGGTACAACATCTGCTTGCAGAGATAACACGGGAACCAACAGCTTCTATCGAAATTTAGTTTGGTTTATAAAGAAGAATACTAGATATCCAGTTATCAGTAAGACCTACAACAATACAACGGGAAGGGATGTTTTAGTTTTATGGGGAATACATCACCCAGTGTCTGTGGATGAGACAAAGACTCTGTATGTCAATAGTGATCCATACACACTGGTTTCCACCAAGTCTTGGAGCGAGAAATATAAACTAGAAACGGGAGTCCGACCTGGCTATAATGGACAGAGGAGCTGGATGAAAATTTATTGGTCTTTGATACATCCAGGGGAGATGATTACTTTCGAGAGTAATGGTGGATTTTTAGCCCCAAGATATGGGTACATAATTGAAGAATATGGAAAAGGAAGGATTTTCCAGAGTCGCATCAGAATGTCTAGGTGCAACACCAAGTGCCAGACTTCGGTTGGAGGGATAAACACAAACAGAACGTTCCAAAACATCGATAAGAATGCTCTTGGTGACTGTCCCAAATACATAAAGTCTGGCCAACTCAAGCTAGCCACTGGACTCAGAAATGTGCCAGCTATATCGAATAGAGGATTGTTCGGAGCAATTGCAGGGTTCATAGAAGGAGGCTGGCCAGGTTTAATCAATGGTTGGTACGGTTTTCAGCATCAAAATGAACAGGGAACAGGAATAGCTGCAGACAAAGAATCAACACAGAAAGCTATAGACCAGATAACAACCAAAATAAATAACATTATTGATAAAATGAATGGGAACTATGATTCAATTAGGGGTGAATTCAATCAAGTTGAGAAGCGTATAAACATGCTTGCAGACAGAATAGATGATGCCGTGACGGACATTTGGTCATACAATGCCAAACTTCTTGTATTGCTGGAAAATGATAAAACTTTAGATATGCATGATGCTAATGTAAAGAATTTACATGAGCAAGTACGAAGAGAATTGAAGGACAATGCAATTGACGAAGGAAATGGCTGTTTTGAACTCCTTCATAAATGCAATGACTCCTGCATGGAAACTATAAGAAATGGAACGTATGACCACACTGAGTATGCAGAGGAGTCAAAGTTAAAGAGGCAAGAAATCGATGGGATCAAACTCAAATCAGAAGACAACGTTTACAAAGCATTATCAATATACAGTTGCATTGCAAGTAGTGTTGTACTAGTAGGACTCATACTCTCTTTCATCATGTGGGCCTGTAGTAGTGGGAATTGCCGATTCAATGTTTGTATATAA
>A_/_H13N6|CY014720|A/gull/Minnesota/945/1980
ATGGATATCCGAGCAATCGTAATCTCGTTACTTATTAGCACATGCGTACAGGCAGACAGAATCTGTGTAGGATACTTAAGCACCAACTCAACAGAAAAAGTTGACACACTGTTGGAGAGTGATGTTCCAGTCACAAGCTCTATTGATCTAGTTGAAACAAACCACACAGGAACATATTGTTCTTTAGATGGAATCAGCCCAGTGCACTTGGGAGATTGCAGCTTTGAGGGTTGGATCGTAGGAAATCCTGCCTGTACTAGCAACTTTGGGATCAGAGAGTGGTCATATTTGATTGAAGACCCATCTGCACCTCATGGACTGTGCTACCCAGGAGAACTGGACAACAACGGAGAATTGAGGCATTTGTTCAGTGGAATCAGATCTTTCAGCAGGACTGAATTGATCGCACCTTCTTCTTGGGGAGAGGTAAATGATGGAGCAACATCTGCCTGCAGGGACAACACGGGGACCAGCAGTTTCTATCGAAATCTAATATGGTTTGTGAAGAAAGATAACAGATATCCAGTAATCAGCAGGACTTACAACAACACCACTGGTAGGGATGTTTTAGTCATGTGGGGGATACACCACCCAATCTCAACAGACGAGACAAAATTATTGTATGTCAATAGCGATCCTTATACGCTAGTAACTACCAGTTCATGGAGTAAAAAATACAAGCTGGAAACCGGAGTCAGGCCTGGGTACAATGGTCAAAGGAGTTGGATGAAAATTTACTGGGTTTTAATGCATCCAGGGGAATCAATAACCTTTGAAAGCAATGGAGGGTTGTTGGCCCCAAGATATGGTTATATAATCGAGGAGTATGGAAAAGGGAGAATCTTCCAAAGCCCTATCAGAATTGCTAGATGCAACACCAGATGCCAGACTTCTGTTGGTGGGATAAACACCAACAAAACATTCCAAAACATAGAGAGAAATGCACTTGGAAATTGCCCTAAGTACATAAAATCAGGGCAGCTCAAGTTGGCTACTGGGCTTAGGAATGTACCTGCCACATCAAACAGAGGACTGTTTGGAGCGATTGCAGGGTTCATAGAAGGTGGTTGGCCAGGATTAATAAATGGCTGGTACGGATTTCAACATCAAAATGAACAAGGAGTTGGAATAGCTGCAGACAAAGAATCGACACAAAAGGCCATTGATCAGATAACAACAAAAATAAATAACATCATTGACAAAATGAATGGAAATTATGACTCCATACGAGGTGAATTCAGCCAAGTAGAGCAAAGAATAAACATGCTTGCAGACAGAATCGATGACGCTGTGACTGATGTGTGGTCATACAATGCTAAGCTTCTTGTGCTACTAGAAAATGATAAAACCCTAGACATGCATGATGCCAATGTTAGAAATTTGCATGAGCAAGTGCGAAAAACACTAAAGGCCAATGCAATTGATGAAGGGAATGGGTGCTTTGAACTCCTTCATAAATGTAATGACTCTTGTATGGAGACAATAAGAAACGGGACTTACAACCATTCTGAATATGCAGAAGAGTCAAAATTGAAGAGACAAGAAATAGAGGGTATAAAGCTGGAGTCAGAAGACAATGTTTACAAAGCATTGTCGATATACAGCTGCATTGCAAGCAGTATTGTACTAGTAGGACTCATACTTGCATTTATCATGTGGACATGTAATAGTGGCAATTGCCGATTCAATGTTTGTATATAA
>A_/_H13N6|CY014603|A/herring_gull/Delaware/660/1988
ATGGATATAAGATCGATCGTAATCTCGTTACTTATTAGCACGTGCGTACAGGCCGACAGAATCTGTGTAGGATACTTAAGCACCAACTCAACAGAAAAAGTTGATACACTGTTGGAGAATAATGTTCCAGTCACAAGCTCTATTGATCTAGTTGAGACAAACCACACAGGAACATATTGTTCTTTGGATGGAGTCAGCCCAGTGCACTTGGGAGATTGCAGCTTTGAGGGTTGGATAGTAGGAAATCCTGCCTGTACTAGCAACTTTGGAATCAGAGAGTGGTCATATTTAATTGAAGACCCATCTGCACCTCATGGACTGTGCTACCCAGGAGAACTGGACAACAATGGAGAATTGAGACATCTGTTCAGTGGAATCAAGTCGTTCAGCAGAACTGAATTGATCGCACCTACTTCTTGGGGAGAAGTGAATGATGGAGCAACATCTGCCTGCAGGGACAATACGGGGACAAGCAGTTTCTATCGAAATCTAGTATGGTTTGTGAAGAAAGGTAACAAATATCCAGTGATCAGCAGGACTTACAACAACACAACTGGTAGAGATGTTCTAGTTATGTGGGGGATACACCATCCAGTCTCAGCAGACGAGACCAGATCATTATATGTCAATAGTGATCCTTATACGCTGGTATCTACCAGCTCGTGGAGTAAAAAATACAAATTGGAAACTGGAGTCAGGCCTGGGTACAATGGTCAAAGGAGTTGGATGAAGATTTACTGGGTTTTAATGCATCCAGGAGAATCAATAACCTTTGAAAGCAATGGAGGATTGTTGGCCCCAAGATATGGTTACATAATCGAGGAGTATGGAAAAGGAAGAATCTTTCAAAGCCCAATCAGAGTCGCCAGATGCAACACCAAATGCCAGACTTCGGTCGGAGGGATAAACACCAACAAAACATTCCAGAACATAGAGAGAAATGCACTTGGAAATTGCCCCAAGTACATAAAATCAGGGCAGCTTAAGTTGGCAACTGGGCTTAGGAATGTACCTGCCACATCAAACAGAGGACTGTTTGGGGCGATTGCAGGGTTCATAGAAGGTGGTTGGCCAGGATTAATAAATGGTTGGTACGGATTTCAACATCAGAATGAACAAGGGGTTGGAATCGCTGCAGATAAAGAATCGACACAAAAGGCCATTGACCAGATAACAACAAAAATAAACAACATCATTGACAAAATGAACGGGAATTATGACTCTATACGAGGTGAATTCAGCCAAGTAGAACAACGAATAAACATGCTTGCAGACAGAATAGATGACGCTGTGACTGATGTGTGGTCATACAATGCTAAACTCCTTGTGCTACTGGAAAATGACAAGACCCTAGACATGCATGACGCCAATGTCAGAAATTTGCATGAGCAAGTGCGAAGAACACTAAAGGCCAATGCAATTGATGAAGGAAATGGGTGCTTTGAGCTCCTTCATAAATGTAATGACTCTTGTATGGAGACAATAAGAAACGGGACTTACAACCATGCTGAATATGCAGAAGAGTCGAAACTGAAGAGACAAGAAATAGAGGGTATAAAGCTGAAGTCAGAAGACAATGTTTACAAAGCATTGTCAATATACAGTTGCATTGCAAGCAGTGTTGTGCTAGTAGGGCTCATACTTGCATTCATAATGTGGGCATGTAGTAGTGGCAATTGCCGGTTCAATGTTTGTATATAA
>A_/_H13N0|AB292664|A/gull/Maryland/704/1977
ATGGCTCTAAATGTCATTGCAACTTTGACACTTATAAGTGTATGTGTACATGCAGACAGAATATGCGTGGGGTATCTGAGCACCAATTCATCAGAAAGGGTCGACACGCTCCTTGAAAATGGGGTCCCAGTCACCAGCTCCATTGATCTGATTGAGACAAACCACACAGGAACATACTGTTCTCTAAATGGAGTCAGTCCAGTGCATTTGGGAGATTGCAGCTTTGAAGGATGGATTGTAGGAAACCCAGCCTGCACCAGCAACTTTGGGACCAGAGAGTGGTCATACCTGATTGAGGACCCCGCGGCCCCTCATGGGCTTTGCTACCCTGGAGAATTAAACAACAATGGTGAACTCAGACACTTGTTCAGTGGAATCAGGTCATTCAGTAGAACGGAATTGATCCCACCTACCTCCTGGGGGGAAGTACTTGACGGTACAACATCTGCTTGCAGAGATAACACGGGAACCAACAGCTTCTATCGAAATTTAGTTTGGTTTATAAAGAAGAATAATAGATATCCAGTTATCAGTAAGACCTACAACAATACAACGGGAAGGGATGTTTTAGTTTTATGGGGAATACATCACCCAGTGTCTGTGGATGAGACAAAGACTCTGTATGTCAATAGTGATCCATACACACTGGTTTCCACCAAGTCTTGGAGCGAGAAATATAAACTAGAAACGGGAGTCCGACCTGGCTATAATGGACAGAGGAGCTGGATGAAAATTTATTGGTCTTTGATACATCCAGGGGAGATGATTACTTTCGAGAGTAATGGTGGATTTTTAGCCCCAAGATATGGGTACATAATTGAAGAATATGGAAAAGGAAGGATTTTCCAGAGTCGCATCAGAATGTCTAGGTGCAACACCAAGTGCCAGACTTCGGTTGGAGGGATAAACACAAACAGAACGTTCCAAAACATCGATAAGAATGCTCTTGGTGACTGTCCCAAATACATAAAGTCTGGCCAACTCAAGCTAGCCACTGGACTCAGAAATGTGCCAGCTATATCGAATAGAGGATTGTTCGGAGCAATTGCAGGGTTCATAGAAGGAGGCTGGCCAGGTTTAATCAATGGTTGGTACGGTTTTCAGCATCAAAATGAACAGGGAACAGGAATAGCTGCAGACAAAGAATCAACACAGAAAGCTATAGACCAGATAACAACCAAAATAAATAACATTATTGATAAAATGAATGGGAACTATGATTCAATTAGGGGTGAATTCAATCAAGTTGAGAAGCGTATAAACATGCTTGCAGACAGAATAGATGATGCCGTGACGGACATTTGGTCATACAATGCCAAACTTCTTGTATTGCTGGAAAATGATAAAACTTTAGATATGCATGATGCTAATGTAAAGAATTTACATGAGCAAGTACGAAGAGAATTGAAGGACAATGCAATTGACGAAGGAAATGGCTGTTTTGAACTCCTTCATAAATGCAATGACTCCTGCATGGAAACTATAAGAAATGGAACGTATGACCACACTGAGTATGCAGAGGAGTCAAAGTTAAAGAGGCAAGAAATCGATGGGATCAAACTCAAATCAGAAGACAACGTTTACAAAGCATTATCAATATACAGTTGCATTGCAAGTAGTGTTGTACTAGTAGGACTCATACTCTCTTTCATCATGTGGGCCTGTAGTAGTGGGAATTGCCGATTCAATGTTTGTATATAA
>A_/_H13N6|AB284988|A/duck/Siberia/272/1998
ATGGCTCTAAATGTCATTACAATCCTGACACTTATAAGCGTGTGTGTGCAGGCAGACAGAATATGCGTAGGTTATCTGAGCACCAATTCATCAGAAAGGGTCGACACGCTCCTTGAAAATGGGGTTCCAGTTACCAGCTCCGTTGACCTGATTGAAACAACCCACACGGGAACATACTGTTCTCTAAATGGGGTCAGCCCAGTGCATTTAGGAGATTGTAGCTTTGAAGGATGGATTGTAGGAAACCCGGCATGTACCAGCAACTTTGGGATCAGAGAGTGGTCATACCTGATTGAGGATCCTGGGGCGCCCCATGGGCTTTGTTACCCTGGAGAATTAAACAACAATGGTGAGCTCAGACATTTGTTCAGTGGAATCAGGTCATTCAGCAGAACGGAATTGATCCCACCTACTTCCTGGGGGGAAGTACTTGACGGTGCGACATCTGCTTGCAGAGATGACAAGGGAACCAACAGCTTCTATCGAAATTTAGTCTGGTTTGTAAAGAAGAATAATAGATATCCAGTTATCAGCAAGACCTACAACAACACAACGGGAAGGGATGTTCTAGTTTTGTGGGGAATACACCACCCAGTATCTGTGGAGGAGACAAAGACTTTGTATGTCAACAGTGATCCGTACACGCTGGTTTCCACCAAATCATGGAGCGAGAAGTATAAACTAGAGACTGGAGTTCGACCAGGGTACAATGGACAGAGGAGCTGGATGAAGATCTACTGGTCATTGCTACATCCAGGGGAGATGATTACTTTCGAGAGTAATGGTGGACTTTTAGCTCCAAGATATGGATACATAATTGAAGAATATGGAAAAGGAAGGATTTTCCAAAGTCGCATAAGAATGTCTAAGTGCAACACCAAGTGCCAGACTTCGGTTGGAGGAATAAACACAAACCGAACATTTCAAAACATCGATAAGAATGCTCTAGGTGACTGTCCCAAATATATAAAGTCTGGCCAACTCAAGCTAGCCACTGGACTCAGAAATGTGCCAGCTATATCGAATAGAGGACTGTTTGGAGCAATTGCAGGATTTATAGAAGGAGGCTGGCCAGGTCTAATCAATGGTTGGTACGGTTTTCAGCATCAAAACGAACAGGGAACAGGGATAGCTGCAGACAAAGAATCAACACAGAAAGCTATAGACCAGATAACAACTAAAATAAATAACATTATTGACAAAATGAATGGAAACTATGATTCCATCAGAGGTGAATTCAATCAAGTGGAGAAGCGCATAAATATGCTTGCAGATAGAATAGATGATGCTGTGACGGATATTTGGTCATATAATGCCAAACTTCTTGTACTGCTAGAAAATGACAAAACTTTAGATATGCATGATGCTAATGTAAGGAATTTACATGAGCAGGTGCGAAGAGAATTAAAGGACAATGCAGTAGACGAAGGGAATGGGTGTTTTGAACTCCTTCACAAATGCAATGACTCTTGCATGGAAACTATAAGAAATGGAACATATGACCACACTGAGTATGCAGAGGAGTCAAAGTTAAAGAGGCAGGAAATTAATGGGATAAAACTCAAATCAGAAGACAACGTTTACAAAGCATTATCAATATACAGCTGCATTGCAAGCAGTGTTGTGCTAGTAGGACTCATACTCTCTTTCATCATGTGGGCCTGTAGTAATGGAAGCTGTCGATTCAATGTTTGTATATAA
>A_/_H13N9|MH596995|A/herring_gull/New_Jersey/AI07-418/2007
ATGGATATCAGAGCAATCGCAATCTCCCTAATCATCAGTACCTGTGTACGGGCTGACAGAATCTGTGTCGGATACTTGAGCACCAATTCAACAGAAAAGGTTGATACACTATTGGAGAATGATGTACCAGTCACAAGCTCTATTGATCTAGTTGAGACAAACCACACAGGAACATACTGTTCTTTGAATGGAGTCAGCCCGGTGCATTTGGGAGACTGCAACTTTGAGGGTTGGATAGTAGGGAATCCTGCTTGTACTAGCAACTTTGGGATCAGAGAATGGTCATATTTGATTGAGGATCCATCTGCACCTCATGGACTGTGCTATCCAGGAGAGCTGGATGAAAATGGAGAATTGAGGCATCTTTTCAGTGGAATCAAATCATTCAGCAGAACTGAATTGATCGCGCCTACTTCTTGGGGGGAGGTGAATGATGGAGCAACATCTGCCTGTAGGGACAATACGGGGACCAGCAGTTTCTATCGGAATCTAGTGTGGTTCGTGAAGAAAGGTAACAGATATCCAGTAATCAGCAGGACTTACAACAACACCACTGGTAGAGATGTCTTAGTCTTATGGGGGATACATCATCCGGTCTCAACAGAGGAAACCCAGACATTATATGTCAATAGTGACCCTTATACACTAGTTTCCACCCGCTCGTGGAGTAAAAAGTACAAATTGGAAACTGGAGTCAGGCCTGGATACAATGGTCAAAGAAGTTGGATGAAGATTTATTGGTATTTAATGCATCCAGGAGAAACTATAACCTTTGAAAGCAATGGAGGATTGTTGGCCCCAAGATATGGTTATATAATCGAGGAATATGGGAAAGGAAGAATCTTCCAAAGCCCAATCAGAGTCGCCAGGTGCAACACCAAATGCCAGACTTCTGTAGGAGGGATAAACACCAACAAGACATTCCAGAACATAGAGAAAAATGCACTTGGAAATTGCCCTAAGTATATAAAATCAGGGCAGCTTAAGTTGGCAACCGGGCTTAAGAATGTACCTGCTATCTCAAACAGAGGATTATTTGGAGCAATTGCAGGGTTCATAGAAGGTGGTTGGCCAGGATTGGTAAATGGTTGGTATGGATTCCAACACCAGAACGAGCAGGGGGTTGGAATCGCTGCAGATAAAGAGTCAACACAAAAGGCCATTGACCAGATAACAACAAAAATAAATAACATTATAGATAAGATGAACGGGAATTACGACTCTATAAAAGGTGAATTCAGCCAGGTAGAACGTCGGATAAACATGCTTGCAGACAGAATAGACGATGCGGTGACCGATGTGTGGTCATACAATGCAAAACTTCTTGTACTACTGGAAAATGACAAAACACTAGACATGCATGATGCTAATGTCAGAAATTTGCATGAACGAGTGCGAAGAGCACTGAAGGCCAACGCAATAGATGAAGGAAATGGGTGCTTTGAGCTCCTTCATAAATGTAATGACTCTTGCATGGAAACAATAAGAAATGGGACTTACAATCATGCTGAATATGCAGAAGAATCGAAACTGAAGAGACAAGAAATAGAGGGTATAAAACTGAAGTCAGAAGACAATGTTTATAAAGCATTGTCAATATACAGCTGCATTGCAAGCAGTATTGTGCTAGTAGGGCTCATACTTGCATTTATAATGTGGGCATGTGGTAGTGGCAATTGCCGGTTCAATATTTGTATATAA
>A_/_H13N6|MH502664|A/ruddy_turnstone/New_Jersey/UGAI14-1436/2014
ATGGACATCAGAGCAATCACAATCTCCTTAATCATCAGTACTTGTATACGGGCTGACAGAATCTGTGTTGGATACTTGAGCACTAATTCAACAGAAAAGGTTGATACACTATTGGAGAATGATGTACCAGTCACAAGCTCCATTGATCTAGTTGAGACAAACCACACAGGAACATACTGTTCTTTGAATGGAGTCAGCCCGGTGCACTTGGGAGACTGCAGCTTTGAGGGTTGGATAGTAGGGAATCCTGCTTGCACTAGCAACTTTGGGATCAGAGAATGGTCATATTTGATTGAGGATCCATTTGCACCTCATGGACTGTGCTATCCAGGAGAGCTGGATGAAAATGGAGAATTGAGGCATCTCTTCAGTGGAATCAAATCATTCAGCAGAACGGAACTGATCGCGCCTACTTCTTGGGGGGAGGTGAATGATGGAGCAACATCTGCCTGTAAGGACGATACGGGGACCAATAGTTTCTATCGAAATCTAGTGTGGTTCGTGAAGAGAAGTAACAGATATCCAGTAATCAGTGGGACTTACAACAACACCACTGGTAGAGATGTATTAGTCTTATGGGGAATACATCATCCGGTCTCAACACAAGAAACCCAGACATTATATGCCAATAGTGACCCTTATACACTAGTTTCCACCCGCTCGTGGAGTAAAAAGTACAAATTGGAAACTGGAGTCAGGCCTGGATACAATGGTCAAAGAAGTTGGATGAAGATTTATTGGTATTTAATGCATCAAGGAGAAACTATAACCTTTGAAAGCAATGGAGGATTGTTGGCCCCAAGATATGGTTATATAATCGAGGAATATGGGAAAGGAAGAATATTCCAAAGCCCAATCAGAGTCGCCAGGTGCAACACCAAATGCCAGACTTCTGTAGGAGGGATAAACACCAACAAAACATTCCAGAACATAGAGAGAAATGCACTTGGAAATTGCCCTAAGTACATAAAGTCAGGGCAGCTTAAGTTGGCAACCGGGCTTAAGAATGTACCTGCTATATCAAACAGAGGATTATTTGGAGCAATTGCAGGGTTCATAGAAGGTGGTTGGCCAGGATTGATAAATGGTTGGTATGGATTCCAACATCAGAACGAGCAGGGGGTTGGAATCGCTGCAGATAAAGAGTCAACACAAAAGGCCATTGATCAGATAACAACAAAAATAAACAACATTATAGACAAGATGAACGGGAATTATGACTCTATAAGAGGTGAATTCAGCCAGGTAGAACGTCGGATAAACATGCTTGCAGACAGAATAGACGACGCGGTAACCGATGTGTGGTCGTACAATGCAAAACTTCTTGTGCTACTGGAAAATGACAAAACACTAGACATGCATGATGCCAATGTCAGAAATTTGCATGAACGAGTGCGAAGAGCACTAAAGGCCAACGCGATAGATGAAGGGAATGGGTGCTTTGAGCTCCTTCATAAATGTAATGACTCTTGCATGGAGACAATAAGAAATGGGACTTACAATCATGCTGAATATGCAGAAGAATCAAAGCTGAAGAGACAAGAAATAGAGGGTGTAAAACTGAAATCAGAAGACAATGTTTATAAAGCATTGTCAATATACAGCTGCATTGCAAGCAGTATTGTGCTAGTAGGGCTCATACTTGCGTTTATAATGTGGGCATGTAGTAGTGGCAATTGCCGGTTCAATATTTGTATATAA
>A_/_H13N6|MH501657|A/ruddy_turnstone/New_Jersey/AI12-1737/2012
ATGGACATCAGAGCAATCACAATCTCCTTAATCATCAGTACTTGTGTACGGGCTGACAGAATCTGTGTCGGGTATTTGAGCACCAATTCAACAGAAAAGGTTGATACACTATTGGAGAATGATGTACCAGTCACAAGCTCTATTGATCTAGTTGAGACAAACCACACAGGAACATACTGTTCTTTGAATGGAGTCAGCCCGGTGCACTTGGGAGACTGCAGCTTTGAGGGTTGGATAGTAGGGAATCCTGCTTGCACTAGCAATTTTGGGATCAGAGAATGGTCATATTTGATTGAGGATCCACTTGCACCTCATGGACTGTGCTATCCAGGAGAGCTGGATGAAAATGGAGAATTGAGGCATCTTTTCAGTGGAATCAAATCATTCAGCAGAACTGAACTGATCGCGCCTACTTCTTGGGGGGAGGTGAATGACGGAGCAACATCTGCCTGTAGGGACGATACGGGGACCAATAGTTTCTATCGAAATCTAGTGTGGTTCGTGAAGAGAAATAACAGATATCCAGTAATCAGTAGGACTTACAACAACACCACTGGTAGAGATGTCTTAGTCTTATGGGGGATACATCATCCGGTCTCAACACAAGAAACCCAGACATTATATGGCAATAGTGACCCTTATACACTAGTTTCCACCCGCTCGTGGAGTAAAAAGTACAAATTGGAAACTGGAGTCAGGCCTGGATACAATGGTCAAAGAAGTTGGATGAAGATTTATTGGTATTTAATGCATCAAGGAGAAACTATAACCTTTGAAAGCAATGGAGGATTGTTGGCCCCAAGATATGGTTATATAATCGAGGAATATGGGAAAGGAAGAATATTCCAAAGCCCAATCAGAGTCGCCAGGTGCAACACCAAATGCCAGACTTCTGTAGGAGGGATAAACACCAACAAGACATTCCAGAACATAGAGAGAAATGCACTTGGAAATTGCCCTAAGTACATAAAGTCAGGGCAGCTTAAGTTGGCAACCGGGCTTAAGAATGTACCTGCTATATCAAACAGAGGATTATTTGGAGCAATTGCAGGGTTCATAGAAGGTGGTTGGCCAGGATTGATAAATGGTTGGTATGGATTCCAACATCAGAACGAGCAGGGGGTTGGAATCGCTGCAGATAAAGAGTCAACACAAAAGGCCATTGATCAGATAACAACAAAAATAAATAACATTATAGACAAGATGAACGGGAATTATGACTCTATAAGAGGTGAATTCAGCCAGGTAGAACGTCGGATAAACATGCTTGCAGACAGAATAGACGACGCGGTAACCGATGTGTGGTCGTACAATGCAAAACTTCTTGTGCTACTGGAAAATGACAAAACACTAGACATGCATGATGCTAATGTCAGAAATTTGCATGAACGAGTGCGAAGAGCACTAAAGGCCAACGCGATAGATGAAGGAAATGGGTGCTTTGAGCTCCTTCATAAATGTAATGACTCTTGCATGGAGACGATAAGAAATGGAACTTACAATCACGCTGAATATGCAGAAGAATCGAAACTGAAGAGACAAGAAATAGAGGGTGTAAAACTGAAATCAGAAGACAATGTTTATAAAGCATTGTCAATATACAGCTGCATTGCAAGCAGTATTGTGCTAGTAGGGCTCATACTTGCATTTATAATGTGGGCATGTAGTAGTGGCAATTGCCGGTTCAATATTTGTATATAA
>A_/_H13N6|KR010435|A/Eurasian_curlew/Liaoning/ZH-186/2014
ATGGCTCTAAATGTCATTACAATCCTGACACTTATAAGCGTGTGTGTGCAGGCAGACAGAATATGCGTGGGTTATCTGAGCACCAATTCATCAGAAAGAGTCGACACACTCCTTGAAAATGGAGTTCCAGTCACCAGCTCCGTTGATCTGGTTGAAACGAACCACACAGGAACATACTGTTCTCTAAATGGAGTCAGCCCAGTGCATTTAGGAGATTGTAGCTTTGAAGGATGGATTGTGGGAAACCCGGCATGCACCAGCAACTTCGGGATCAGAGAGTGGTCATATCTAATTGAGGATCCTGGGGCACCCCATGGGCTCTGTTACCCTGGAGAATTAAACAACAATGGAGAGCTCAGGCATTTGTTCAGTGGAATCAAGTCATTCAGCAGAACAGAGTTGATCCCACCTAATTCTTGGGGAGAAGTACTTGACGGTGCGACATCTGCTTGCAGAGATGACAAGGGGACCAACAGTTTCTATCGAAATTTAATCTGGTTTGTAAAGAAGAATAATAAATACCCAGTTATCAGTAAGACCTACAACAACACAACGGGAAGAGATGTACTAGTTTTGTGGGGAATCCATCACCCAGTATCTGTTGAGGAGACGAAGACTCTGTATGTCAATAGTGATCCGTATACGCTAGTTTCCACAAAATTATGGAGTGAGAAGTATAAACTAGAGACTGGAGTTCGGCCTGGGTACAACGGACAGAGGAGCTGGATGAAAATCTATTGGTCATTGCTGCATCCAGGGGAGATGATTACTTTCGAGAGTAACGGTGGACTTTTAGCTCCAAGATATGGGTACATAATTGAAGAGTATGGAAAGGGAAGGATTTTCCAAAGTCGCATAAGAATGTCTAAGTGCAACACCAAGTGCCAGACTTCGGTTGGAGGAATAAACACAAACAGAACGTTTCAAAACATAGATAAAAATGCTCTAGGTGATTGTCCCAAATATATAAAGTCTGGTCAGCTCAAGCTAGCCACTGGGCTCAGAAATGTGCCAGCCATATCGAATAGAGGACTGTTTGGGGCAATTGCAGGATTTATAGAGGGAGGATGGCCAGGTTTAATCAATGGTTGGTACGGTTTTCAGCATCAAAACGAACAGGGAACAGGGATAGCTGCAGACAAAGAATCAACACAAAAAGCCATCGACCAGATAACAACCAAAATAAATAACATTATTGACAAAATGAATGGAAACTATGATTCCATCAGAGGTGAATTCAATCAAGTGGAGAAGCGCATAAACATGCTCGCAGATAGGATAGATGATGCTGTGACAGATATTTGGTCATACAATGCCAAACTCCTTGTACTACTAGAAAATGACAAAACTTTAGATATGCATGATGCTAATGTAAGGAATTTACATGAGCAGGTGCAAAGAGAATTAAAGGACAATGCGATAGACGAAGGGAATGGGTGTTTTGAACTCCTTCACAAATGTAATGACTCTTGCATGGAAACTATAAGAAATGGAACATACGACCACACTGAGTATGCGGAGGAGTCAAAATTAAAGAGGCAGGAAATCAATGGGGTAAAACTTAAATCAGAAGACAATGTTTACAGGGCATTATCAATATACAGCTGCATTGCAAGCAGTGTTGTGTTAGTAGGACTCATACTCTCCTTCATCATGTGGGCCTGTAGTAATGGAAGCTGTCGATTCAATGTTTGTATATAA
>A_/_H13N6|MN210139|A/Glaucous_Gull/Northern_Alaska/18AR00289/2018
ATGGCTCTAAATGTCATTACAATCCTGACACTTATAAGCGTGTGTGTAAAGGCAGACAGAATATGTGTGGGTTATCTGAGCACCAATTCGTCAGAAAAGGTCAACACACTCCTTGAAAATGAGGTTCCAGTCACCAGCTCCGTTGATCTGGTTGAAACGAACCACACAGGAACATACTGTTCTCTAAATGGAGTCAGCCCAGTGCATTTAGGGGATTGTAGCTTTGAAGGATGGATTGTGGGAAACCCGGCATGCACAAGCAACTTTGGAATCAGAGAGTGGTCATATCTAATTGAGGATCCTGGAGCACCCCATGGGCTATGTTACCCTGGAGAATTAAACAACAATGGAGAGCTCAGGCATTTGTTCAGTGGAATCAAGTCATTCAGCAGAACAGAGTTGATTCCACCTAATTCTTGGGGAGAAGTACTTGACGGTTCGACATCTGCTTGCAGAGATGACAAGGGGACCAACAGCTTCTATCGAAATTTAATCTGGTTTGTAAAGAAGAACAATAGATATCCAGTTATCAGTAAGACCTACAACAACACAACGGGAAGAGATGTACTAGTTTTGTGGGGAATCCACCACCCAGTATCTGTGGAGGAGACGAAGACTCTGTATGTCAATAGTGACCCGTATACGCTAGTTTCCACCAAATTATGGAGTGAGAAGTATAAACTAGAGACGGGAGTTCGCCCTGGGTACAACGGACAGAGAAGCTGGATGAAAATCTATTGGTCATTGCTGCATCCAGGGGAGATGATCACTTTCGAGAGTAACGGTGGACTTTTGGCTCCAAGATATGGGTACATAATTGAAGAGTATGGGAAGGGAAGGATTTTCCAAAGTCGCATGAGAATGTCAAAGTGCAACACCAAGTGCCAGACTTCAGTTGGAGGAATAAACACAAACAGAACATTTCAAAACATAGATAAAAATGCTCTAGGTGATTGTCCCAAATATATAAAGTCTGGTCAACTCAAGCTAGCCACTGGGCTCAGAAATGTGCCAGCCATATCGAATAGAGGGCTGTTTGGGGCAATTGCAGGATTTATAGAGGGAGGATGGCCAGGTTTAATCAATGGTTGGTACGGTTTTCAGCATCAAAATGAACAGGGAACAGGGATAGCTGCAGACAAAGAATCAACACAGAAAGCCATCGACCAGATAACAACCAAAATCAATAACATTATTGACAAAATGAATGGGAACTATGATTCCATCAGAGGTGAATTCAATCAAGTGGAGAAGCGAATAAACATGCTCGCAGATAGGATTGATGATGCTGTGACAGATATCTGGTCATACAATGCCAAACTCCTTGTACTGCTAGAAAATGACAAAACTTTAGATATGCATGATGCTAATGTAAGGAATTTACATGAGCAGGTGCGAAGAGAATTAAAGGACAATGCAATAGACGAAGGGAATGGGTGTTTTGAACTCCTTCACAAATGTAATGACTCTTGCATGGAAACTATAAGAAATGGAACATACAACCACACTGAGTATGAGGAGGAGTCAAAATTAAAGAGGCAGGAAATCAATGGGGTAAAACTTAAATCAGAAGACAATGTTTACAAGGCATTATCAATATACAGCTGCATTGCAAGCAGTGTTGTGTTAGTAGGACTCATACTCTCTTTCATCATGTGGGCCTGTAGTAATGGAAGCTGTCGATTCAATGTTTGTATATAA
>A_/_H13N8|MH894208|A/Duck/China/Weihai/2017
ATGAGAGAAATGGAAGTCCCAGTATTCGCACTCCTAGTGTTAACCAGCACATGCGTACAAGCTGATAGGATTTGTGTTGGGTACTTAAGCACAAACTCATCAGAAAGGGTTGACACACTGTTAGAGAATAATGTCCCGGTTACAAGCTCTGTTGACTTGGTTGAGACTAACCACACAGGAACATATTGTTCTTTGGGTGGAATTAGTCCGGTGCATTTGGGAGACTGTAGCTTCGAGGGCTGGATTCTAGGGAACCCTGCCTGTGCCAGCAACCTGGGGATTAGAGAATGGTCATATTTGATTGAAGACCCTTCTGCTCCTCATGGATTGTGCTATCCAGGAGAGTTAGACAACAATGGAGAATTGAGGCACTTATTTAGTGGGATCAAATCTTTCAGTAGAACAGAATTGATCGCACCTACCTCTTGGGGGGAAGTGAATGATGGAGTAACAGCTGCCTGTCAAGACAGAGGAACTAGCAGCTTTTACCGGAACTTGGTATGGTTTGTGAAGAGAGGAAATACATATCCTGTAATCCGCGGGACCTACAACAACACCACTGGCAGAGATGTCTTGGTTATATGGGGTATACATCACCCTGTCTCCACAGACGAAGCAAAGCAACTGTATGCCAAAGACAATCCTTACACATTGGCATCTACCAGTACATGGAGCAGGAAGTACACCCTAGAAACTGGAACCCGACCAGGATACAATGGCCAAAAGAGTTGGATGAAGATTTACTGGTATCTGATGCACCCCGGGGATTCAATCAGTTTCGAAAGCAATGGGGGACTACTAGCTCCAAAATATGGTTACATCATTGAGGAATATGGAAAAGGGCGAATTTTCCAAAGCCACATTCGCATTGCTAAATGTAACACTAAATGTCAGACATCAGTAGGTGGAATAAATACTAACAAAACATTTCAAAACATAGAGAGAAATGCACTTGGAGATTGCCCTAAATACATAAAATCTGAACAACTCAAATTAGCCACTGGACTTAGGAATGTACCTGCCATATCAAACAGAGGATTGTTTGGGGCTATTGCAGGCTTCATAGAAGGTGGTTGGCCAGGATTAATAAATGGCTGGTATGGATTCCAACATCAGAATGAACAAGGAACGGGCATAGCTGCAGACAAAGAATCAACACAAAGGGCTATTGATCAAATAACAACAAAGATAAACAATATAATAGAAAAAATGAATGGAAACTATGACTCAATACGAGGTGAATTCAGTCAGGTGGAGCAAAGGATAAATATGCTTGCAGACAGAATAGATGATGCTGTAACTGACATATGGTCATACAATGCAAAGCTTCTTGTTTTACTAGAAAACGACAAGACTCTAGACATGCACGACGCTAATGTCAGGAACCTGCATGATCAAGTCCGCAGAGTGCTGAAGGCCAATGCAATTGATGAGGGGAATGGATGTTTTGAACTCCTCCATAAATGTAATGACTCTTGCATGGAGACAATAAGAAATGGAACGTACAATCATACAGAGTATGAGGAGGAATCAAAGTTAAAAAGGCAGGAAATAGAAGGTATAAAACTGAAGTCAGACGACAATGTCTACAAAGCATTGTCGATTTACAGCTGCATTGCAAGCAGTATTGTATTGGTAGGACTCATACTTGCATTCATCATGTGGGCATGCAGCAGTGGCAGTTGCCGATTCAATGTTTGTATATAA
>A_/_H13N6|KJ907711|A/mallard/Dalian/DZ-137/2013
ATGGCTCCAAATGCCATCACAATCCTATCACTTATAAGCGTGTATGTGCAGGCAGACAGAATATGCATTGGTTATCTGAGCACCAATTCATCGGAAAGGGTCGATACGCTCCTTGAAAATGGGGTTCCAGTAACCAGCTCCATTGACCTGATTGAAACGAACCACACAGGAACATACTGTTCTCTAAATGGGGTCAGCCCAGTGCATTTAGGAGATTGTAGTTTTGAAGGATGGATTGTAGGAAACCCGGCATGCACCAGCAACTTTGGAATCAGGGAGTGGTCATATCTGATTGAGGACCCTGGGGCGCCCCATGGGCTTTGTTACCCTGGAGAATTAAACAACAATGGAGAGCTCAGGCATCTGTTCAGTGGAATCAGGTCATTCAGCAGAACGGAGTTAATCCCACCTGCTTCCTGGGGAGAAGTGCTTGACGGTGCGACATCTGCGTGCAGAGATGACAAGGGGACCAGCAGCTTCTATCGGAATTTAGTCTGGTTCGTAAGGAAGAATAATAGGTACCCAGTTATTAGCAAGACTTACAACAATACAACGGGAAGAGATGTTCTAGTTTTGTGGGGAATCCATCACCCAGTATCTGTGGAAGAAACAAAGACTCTGTATGTTAACAGCGATCCGTACACACTAGTGTCCACCAAATCATGGAGTGAGAAGTATAAACTAGAGACTGGAGTTCGGCCAGGGTACAATGGACAGAGGAGCTGGATGAAGATCTATTGGTCAGTGCTACATCCGGGGGAGATGATCACTTTTGAGAGTAACGGTGGACTTCTAGCTCCCAGATACGGGTACATAATTGAAGAATATGGGAAAGGAAGGATTTTCCAAAGCCGCATAAGACTATCTAAGTGCAACACCAAGTGCCAGACCTCAGTTGGAGGAATAAACACAAACAGAACATTTCAAAACATCGACAAAAATGCTCTAGGTGATTGTCCCAAATACATAAAGTCTGGCCAACTCAAGCTAGCCACTGGACTCAGGAATGTGCCAGCCATATCGAATAGAGGACTGTTTGGAGCAATTGCAGGATTTATAGAAGGGGGCTGGCCAGGTCTAATCAATGGTTGGTATGGTTTTCAACATCAAAATGAACAAGGAACAGGAATAGCTGCAGACAAAGAGTCGACACAGAAAGCGATCGATCAGATAACGACCAAAATAAATAACATTATTGATAAAATGAATGGAAACTATGATTCCATAAGAGGTGAATTCAATCAAGTGGAGAAGCGTATAAACATGCTTGCAGATAGGATAGACGATGCTGTGACGGATATTTGGTCATATAATGCCAGACTTCTTGTATTGCTAGAAAATGACAAAACTTTAGATATGCATGATGCTAATGTAAGGAATTTACATGAGCAGGTGCGAAGGGAATTAAAGGACAATGCAGTAGACGAAGGGAATGGATGTTTTGAACTCCTTCATAAATGCAACGACTCTTGCATGGAAACTATAAGAAATGGAACATACAACCACACTGAGTATGCAGAGGAGTCAAAATTAAAGAGGCAGGAAATCAATGGGATAAAACTTAAATCAGAAGACAATGTTTACAAGGCATTATCAATATACAGCTGCATTGCAAGCAGTGTTGTGTTAGTAGGACTCATACTCTCTTTCATCATGTGGGCCTGTAGTAATGGAAGCTGCCGATTCAATGTTTGTATATAA
>A_/_H13N6|MK637376|A/laughing_gull/Delaware_Bay/328/2014
ATGGACATCAGAGCAATCACAATCTCCTTAATCATCAGTACTTGTATACGGGCTGACAGAATCTGTGTCGGATACTTGAGCACTAATTCAACAGAAAAGGTTGATACACTATTGGAGAATGATGTACCAGTCACAAGCTCCATTGATCTAGTTGAGACAAACCACACAGGAACATACTGTTCTTTGAATGGAGTCAGCCCGGTGCACTTGGGAGACTGCAGCTTTGAGGGTTGGATAGTAGGGAATCCTGCTTGCACTAGCAACTTTGGGATCAGAGAATGGTCATATTTGATTGAGGATCCATTTGCACCTCATGGACTGTGCTATCCAGGAGAGCTGGATGAAAATGGAGAATTGAGGCATCTCTTCAGTGGAATCAAATCATTCAGCAGAACGGAACTGATCGCGCCTACTTCTTGGGGGGAGGTGAATGATGGATCAACATCTGCCTGTAAGGACGATACGGGGACCAATAGTTTCTATCGAAATCTAGTGTGGTTCGTGAAGAGAAGTAACAGATATCCAGTAATCAGTGGGACTTACAACAACACCACTGGTAGAGATGTATTAGTCTTATGGGGGATACATCATCCGGTCTCAACACAAGAAACCCAGACATTATATGCCAATAGTGACCCTTATACACTAGTTTCCACCCGCTCGTGGAGTAAAAAGTACAAATTGGAAATTGGAGTCAGGCCTGGATACAATGGTCAAAGAAGTTGGATGAAGATTTATTGGTATTTAATGCATCAAGGAGAAACTATAACCTTTGAAAGCAATGGAGGATTGTTGGCCCCAAGATATGGTTATATAATCGAGGAATATGGGAAAGGAAGAATATTCCAAAGCCCAATCAGAGTCGCCAGGTGCAACACCAAATGCCAGACTTCTGTAGGAGGGATAAACACCAACAAAACATTCCAGAACATAGAGAGAAATGCACTTGGAAATTGCCCTAAGTACATAAAGTCAGGGCAGCTTAAGTTGGCAACCGGGCTTAAGAATGTACCTGCTATATCAAACAGAGGATTATTTGGAGCAATTGCAGGGTTCATAGAAGGTGGTTGGCCAGGATTGATAAATGGTTGGTATGGATTCCAACATCAGAACGAGCAGGGGGTTGGAATCGCTGCAGATAAAGAGTCAACACAAAAGGCCATTGATCAGATAACAACAAAAATAAACAACATTATAGACAAGATGAACGGGAATTATGACTCTATAAGAGGTGAATTCAGCCAGGTAGAACGTCGGATAAACATGCTTGCAGACAGAATAGACGACGCGGTAACCGATGTGTGGTCGTACAATGCAAAACTTCTTGTGCTACTGGAAAATGACAAAACACTAGACATGCATGATGCCAATGTCAGAAATTTGCATGAACGAGTGCGAAGAGCACTAAAGGCCAACGCGATAGATGAAGGGAATGGGTGCTTTGAGCTCCTTCATAAATGTAATGACTCTTGCATGGAGACAATAAGAAATGGGACTTACAATCATGCTGAATATGCAGAAGAATCAAAGCTGAAGAGACAAGAAATAGAGGGTGTAAAACTGAAATCAGAAGACAATGTTTATAAAGCATTGTCAATATACAGCTGCATTGCAAGCAGTATTGTGCTAGTAGGGCTCATACTTGCGTTTATAATGTGGGCATGTAGTAGTGGCAATTGCCGGTTCAATATTTGTATATAA
>A_/_H13N6|MK637116|A/laughing_gull/Delaware_Bay/39/2014
ATGGACATCAGAGCAATCACAATCTCCTTAATCATCAGTACTTGTATACGGGCTGACAGAATCTGTGTCGGATACTTGAGCACTAATTCAACAGAAAAGGTTGATACACTATTGGAGAATGATGTACCAGTCACAAGCTCCATTGATCTAGTTGAGACAAACCACACAGGAACATACTGTTCTTTGAATGGAGTCAGCCCGGTGCACTTGGGAGACTGCAGCTTTGAGGGTTGGATAGTAGGGAATCCTGCTTGCACTAGCAACTTTGGGATCAGAGAATGGTCATATTTGATTGAGGATCCATTTGCACCTCATGGACTGTGCTATCCAGGAGAGCTGGATGAAAATGGAGAATTGAGGCATCTCTTCAGTGGAATCAAATCATTCAGCAGAACGGAACTGATCGCGCCTACTTCTTGGGGGGAGGTGAATGATGGAGCAACATCTGCCTGTAAGGACGATACGGGGACCAATAGTTTCTATCGAAATCTAGTGTGGTTCGTGAAGAGAAGTAACAGATATCCAGTAATCAGTGGGACTTACAACAACACCACTGGTAGAGATGTATTAGTCTTATGGGGGATACATCATCCGGTCTCAACACAAGAAACCCAGACATTATATGCCAATAGTGACCCTTATACACTAGTTTCCACCCGCTCGTGGAGTAAAAAGTACAAATTGGAAACTGGAGTCAGGCCTGGATACAATGGTCAAAGAAGTTGGATGAAGATTTATTGGTATTTAATGCATCAAGGAGAAACTATAACCTTTGAAAGCAATGGAGGATTGTTGGCCCCAAGATATGGTTATATAATCGAGGAATATGGGAAAGGAAGAATATTCCAAAGCCCAATCAGAGTCGCCAGGTGCAACACCAAATGCCAGACTTCTGTAGGAGGGATAAACACCAACAAAACATTCCAGAACATAGAGAGAAATGCACTTGGAAATTGCCCTAAGTACATAAAGTCAGGGCAGCTTAAGTTGGCAACCGGGCTTAAGAATGTACCTGCTATATCAAACAGAGGATTATTTGGAGCAATTGCAGGGTTCATAGAAGGTGGTTGGCCAGGATTGATAAATGGTTGGTATGGATTCCAACATCAGAACGAGCAGGGGGTTGGAATCGCTGCAGATAAAGAGTCAACACAAAAGGCCATTGATCAGATAACAACAAAAATAAACAACATTATAGACAAGATGAACGGGAATTATGACTCTATAAGAGGTGAATTCAGCCAGGTAGAACGTCGGATAAACATGCTTGCAGACAGAATAGACGACGCGGTAACCGATGTGTGGTCGTACAATGCAAAACTTCTTGTGCTACTGGAAAATGACAAAACACTAGACATGCATGATGCCAATGTCAGAAATTTGCATGAACGAGTGCGAAGAGCACTAAAGGCCAACGCGATAGATGAAGGGAATGGGTGCTTTGAGCTCCTTCATAAATGTAATGACTCTTGCATGGAGACAATAAGAAATGGGACTTACAATCATGCTGAATATGCAGAAGAATCAAAGCTGAAGAGACAAGAAATAGAGGGTGTAAAACTGAAATCAGAAGACAATGTTTATAAAGCATTGTCAATATACAGCTGCATTGCAAGCAGTATTGTGCTAGTAGGGCTCATACTTGCGTTTATAATGTGGGCATGTAGTAGTGGCAATTGCCGGTTCAATATTTGTATATAA
>A_/_H13N6|MK637038|A/laughing_gull/Delaware_Bay/350/2014
ATGGACATTAGAGCAATCACAATCTCCTTAATCATCAGTACTTGTATACGGGCTGACAGAATCTGTGTCGGATACTTGAGCACTAATTCAACAGAAAAGGTTGATACACTATTGGAGAATGATGTACCAGTCACAAGCTCCATTGATCTAGTTGAGACAAACCACACAGGAACATACTGTTCTTTGAATGGAGTCAGCCCGGTGCACTTGGGAGACTGCAGCTTTGAGGGTTGGATAGTAGGGAATCCTGCTTGCACTAGCAACTTTGGGATCAGAGAATGGTCATATTTGATTGAGGATCCATTTGCACCTCATGGACTGTGCTATCCAGGAGAGCTGGATGAAAATGGAGAATTGAGGCATCTCTTCAGTGGAATCAAATCATTCAGCAGAACGGAACTGATCGCGCCTACTTCTTGGGGGGAGGTGAATGATGGATCAACATCTGCCTGTAAGGACGATACGGGGACCAATAGTTTCTATCGAAATCTAGTGTGGTTCGTGAAGAGAAGTAACAGATATCCAGTAATCAGTGGGACTTACAACAACACCACTGGTAGAGATGTATTAGTCTTATGGGGGATACATCATCCGGTCTCAACACAAGAAACCCAGACATTATATGCCAATAGTGACCCTTATACACTAGTTTCCACCCGCTCGTGGAGTAAAAAGTACAAATTGGAAACTGGAGTCAGGCCTGGATACAATGGTCAAAGAAGTTGGATGAAGATTTATTGGTATTTAATGCATCAAGGAGAAACTATAACCTTTGAAAGCAATGGAGGATTGTTGGCCCCAAGATATGGTTATATAATCGAGGAATATGGGAAAGGAAGAATATTCCAAAGCCCAATCAGAGTCGCCAGGTGCAACACCAAATGCCAGACTTCTGTAGGAGGGATAAACACCAACAAAACATTCCAGAACATAGAGAGAAATGCACTTGGAAATTGCCCTAAGTACATAAAGTCAGGGCAGCTTAAGTTGGCAACCGGGCTTAAGAATGTACCTGCTATATCAAACAGAGGATTATTTGGAGCAATTGCAGGGTTCATAGAAGGTGGTTGGCCAGGATTGATAAATGGTTGGTATGGATTCCAACATCAGAACGAGCAGGGGGTTGGAATCGCTGCAGATAAAGAGTCAACACAAAAGGCCATTGATCAGATAACAACAAAAATAAACAACATTATAGACAAGATGAACGGGAATTATGACTCTATAAGAGGTGAATTCAGCCAGGTAGAACGTCGGATAAACATGCTTGCAGACAGAATAGACGACGCGGTAACCGATGTGTGGTCGTACAATGCAAAACTTCTTGTGCTACTGGAAAATGACAAAACACTAGACATGCATGATGCCAATGTCAGAAATTTGCATGAACGAGTGCGAAGAGCACTAAAGGCCAACGCGATAGATGAAGGGAATGGGTGCTTTGAGCTCCTTCATAAATGTAATGACTCTTGCATGGAGACAATAAGAAATGGGACTTACAATCATGCTGAATATGCAGAAGAATCAAAGCTGAAGAGACAAGAAATAGAGGGTGTAAAACTGAAATCAGAAGACAATGTTTATAAAGCATTGTCAATATACAGCTGCATTGCAAGCAGTATTGTGCTAGTAGGGCTCATACTTGCGTTTATAATGTGGGCATGTAGTAGTGGCAATTGCCGGTTCAATATTTGTATATAA
>A_/_H13N8|MF575016|A/black-headed_gull/Netherlands/8/2008
ATGAGAGAAATGGAAGTCCCAGTATTCGTACTCTTAATGTTAACCAGCATATGCGTACAGGCTGATAGGATTTGTGTTGGGTACTTAAGCACAAACTCATCAGAAAGGGTTGACACACTGCTAGAGAACAATGTCCCAGTTACAAGCTCTGTTGATTTGGTTGAGACTAACCACACAGGAACATATTGTTCTTTGGGTGGAATTAGTCCAGTGCACTTGGGAGACTGTAGCTTCGAGGGCTGGATTGTAGGGAACCCTGCCTGTGCCAGCAACCTGGGGATTAGAGAATGGTCATATTTGATTGAAGATCCTTCTGCTCCTCATGGATTGTGCTACCCAGGAGAGTTAGACAACAATGGAGAATTGAGGCACTTGTTTAGTGGGATCAGATCTTTCAGTAGAACAGAGTTGATCGCACCTACCTCTTGGGGGGAAGTGAATGATGGGGTAACGGCTGCCTGTCAAGACAGAGGAGCTAGCAGCTTTTACCGGAACTTGGTATGGTTTGTGGCGAGAGAAAATAAATATCCTGTGATCCGCGGGACCTACAACAACACCACTGGCAGAGATGTTTTGGTTATATGGGGTATACATCACCCTGTCTCCACAGACGAAGCGAGGAAACTGTATGCCAAAGACAATCCTTACACATTGGCATCTACCAGTTCATGGAGCAGGAAGTACAACCTAGAAACTGGAACCCGACCTGGATACAATGGCCAAAAGAGTTGGATGAAGATGTACTGGTATCTGATGCACCCCGGGGATTCAATCAATTTCGAAAGCAATGGGGGATTACTGGCTCCCAGATATGGTTACATTATTGAGGAATATGGAAAAGGGCGAATTTTCCAAAGCCGCATTCGCATTGCTAAATGCAATACTAAGTGCCAGACATCGGTTGGTGGAATAAATACTAACAAAACATTTCAAAACATAGAGAGAAATGCACTTGGGGATTGCCCGAAATACATAAAATCTGGACAGCTCAAGTTGGCCACTGGCCTTAGGAATGTACCTGCCATATCAAACAGAGGATTGTTTGGGGCTATTGCAGGCTTCATAGAAGGTGGTTGGCCAGGATTAATAAATGGTTGGTATGGATTCCAACATCAGAATGAACAAGGAACGGGCATGGCTGCAGACAAAGAGTCAACACAGAAGGCTATTGATCAAATAACAACTAAGATAAACAATATAATAGAAAAAATGAATGGGAATTATGACTCAATACGAGGTGAATTCAGTCAGGTGGAACAAAGAATAAATATGCTTGCAGACAGAATAGATGATGCTGTAACTGACGTATGGTCATACAATGCAAAGCTTCTTGTTTTGCTAGAAAACGACAAGACTCTAGACATGCACGACGCTAATGTAAGGAACCTGCATGATCAAGTCCGTAGAGTGCTGAGGACCAATGCAATTGATGAGGGAAATGGATGTTTTGAACTCCTCCATAAATGCAATGACTCTTGCATGGAGACAATAAGAAATGGAACGTACAATCATATAGAGTATGAAGAGGAATCAAAGTTAAAAAGGCAGGAAATAGAAGGTATAAAGCTGAAGTCAGATGACAATGTCTACAAGACATTATCGATTTACAGCTGCATTGCAAGCAGTATTGTATTGGTAGGACTCATACTTGCATTCATCATGTGGGCATGCAGCAGTGGCAATTGCCGATTCAATATTTGTATATAA
>A_/_H13N6|MF575207|A/black-headed_gull/Netherlands/6/2007(H13N6)
ATGGCTCTAAATGTCATTACAATCCTGACACTTATAAGCGTGTGTGTGCAGGCAGACAGAATATGCGTAGGTTATCTGAGCACCAATTCATCAGAAAGGGTCGACACGCTCCTTGAAAATGGGGTTCCAGTCACCAGCTCCGTTGACCTGATTGAAACGAACCACACAGGAACATACTGTTCTCTAAATGGGATCAGCCCAGTGCATTTAGGAGATTGTAGCTTTGAAGGATGGATTGTAGGAAACCCGGCATGCACCAGCAACTTTGGGATCAGAGAGTGGTCATATCTGATTGAGGATCCTGGGGCACCCCATGGGCTTTGTTACCCTGGAGAATTAAACAACAATGGAGAGCTCAGGCATTTGTTCAGTGGAATCAGGTCATTCAGCAGAACAGAGTTGATCCCACCTACTTCTTGGGGAGAAGTACTTGACGGTGCGACATCTGCTTGCAGAGATGACAAGGGGATCAACAGCTTCTATCGAAATTTAGTCTGGTTTGTAAAGAAGAATAATAGATACCCAGTTATCAGTAAGACCTACAACAACACAACGGGAAGAGATGTTTTAGTTTTGTGGGGAATCCACCACCCAGTATCTGTGGAGGAGACAAAGACTCTGTATGTCAACGGTGATCCGTATACGCTAGTTTCCACCAAATCATGGAGTGAGAAGTATAAACTAGAGACTGGAGTTCGACCTGGGTACAATGGACAGAGGAGCTGGATGAAGATCTATTGGTCATTGCTGCATCCAGGGGAGATGATTACTTTCGAGAGTAACGGTGGACTTTTAGCTCCAAGATATGGGTACATAATTGAAGAATATGGGAAGGGAAGGATTTTCCAAAGTCGCATAAGAATGTCTAAGTGCAACACCAAGTGCCAGACTTCGGTTGGAGGAATAAACACAAACAGAACATTTCAAAACATCGATAAAAATGCTCTAGGTGATTGTCCCAAATATATAAAGTCTGGCCAACTCAAGCTAGCCACTGGACTCAGAAATGTGCCAGCCATATCGAATAGAGGACTGTTTGGAGCAATTGCAGGATTTATAGAGGGAGGCTGGCCAGGTCTAATCAATGGTTGGTACGGTTTTCAGCATCAAAACGAACAGGGAACAGGGATAGCTGCAGACAAAGAATCAACACAGAAAGCCATTGACCAGATAACAACCAAAATAAACAACATTATTGACAAAATGAATGGAAACTATGATTCCATCAGAGGTGAATTCAATCAAGTGGAGAAACGCATAAACATGCTCGCAGATAGGATAGATGATGCTGTGACAGATATTTGGTCATATAATGCCAAACTTCTTGTACTGCTAGAAAATGACAAAACTTTAGACATGCATGATGCTAATGTAAGGAATTTACATGAGCAGGTACGAAGAGAATTAAAGGACAATGCAATAGACGAAGGGAATGGGTGTTTTGAACTCCTTCACAAATGCAATGACTCTTGCATGGAAACTATAAGGAATGGAACATACGACCACACTGAGTATGCAGAGGAGTCAAAATTAAAGAGGCAGGAAATCAATGGGATAAAACTTAAATCAGAAGACAATGTTTACAAGGTATTATCAATATACAGCTGCATTGCAAGCAGTGTTGTGTTGGTAGGACTCATACTCTCTTTCATCATGTGGGCCTGTAGTAATGGAAGCTGTCGATTCAATGTTTGTATATAA
>A_/_H13N2|MF682844|A/black-headed_gull/Netherlands/34/2009
ATGGCTCTAAATGTCATTACAATCTTGACACTTATAAGCGTGTGTGTGCAGGCAGACAGAATATGCGTAGGTTATCTGAGCACCAATTCATCAGAAAGGGTCGACACACTCCTTGAGAATGGGGTTCCAGTCACCAGCTCCGTTGACCTGATTGAAACGAACCACACAGGAACATACTGTTCTCTAAATGGGGTCAGCCCAGTGCATTTAGGAGATTGTAGCTTTGAAGGATGGATTGTAGGAAACCCTGCATGCACCAGCAACTTTGGGATCAGAGAGTGGTCATATCTGATTGAGGATCCTGGGGCACCCCATGGTCTTTGTTACCCTGGAGAATTAAACAACAATGGAGAGCTCAGGCATTTGTTCAGTGGAATCAGGTCATTCAGCAGAACAGAGTTGATCCCACCTACTTCTTGGGGAGAACTACTTGACGGTGCGACATCTGCTTGCAGAGATGACAAGGGGATCAGCAGCTTCTATCGAAATTTAATCTGGTTTGTAAAGAAGAATAATAGATACCCAGTTATCAGTAAGACCTACAACAACACAACGGGAAGAGATGTTCTAGTTTTGTGGGGAATCCACCACCCAGTATCTGTGGAGGAGACAAAGAATCTGTATGTCAACAGTGATCCGTATACACTAGTTTCAACCAAATCGTGGAGTGAGAAGTATAAACTAGAGACTGGAGTTCGGCCTGGGTACAATGGACAGAGGAGCTGGATGAAGATCTATTGGTCATTGCTGCATCCAGGGGAGATGATTACTTTCGAGAGTAACGGTGGACTCTTAGCTCCAAGATATGGGTACATAATTGAAGAATATGGGAAGGGAAGGATTTTCCAAAGTCGCATAAGAATGTCTAAGTGCAACACCAAGTGCCAGACTTCGGTTGGAGGAATAAACACAAACAGAACATTTCAAAACATCGATAAAAATGCTCTAGGTGATTGTCCCAAATATATAAAGTCTGGCCAACTCAAGCTAGCCACTGGACTCAGAAATGTGCCAGCCATATCGAATAGAGGACTGTTTGGAGCAATTGCAGGATTTATAGAGGGAGGCTGGCCAGGTCTAATCAATGGTTGGTACGGTTTTCAGCATCAAAACGAACAGGGAACAGGGATAGCTGCAGACAAAGAATCAACACAAAAAGCCATCGACCAGATAACAACCAAAATAAATAACATTATTGACAAAATGAATGGAAACTATGATTCCATCAGAGGTGAATTCAATCAAGTGGAGAAGCGCATAAACATGCTCGCAGATAGGATAGATGATGCTGTGACAGATATTTGGTCATACAATGCCAAACTTCTTGTACTGCTAGAAAATGACAAAACTTTAGATATGCATGATGCTAATATAAGGAATTTACATGAGCAGGTGCGAAGAGAATTAAAGGACAATGCAATAGACGAAGGGAATGGGTGTTTTGAACTCCTTCACAAATGCAATGACTCTTGCATGGAAACTATAAGAAATGGAACATACGACCACACTGAGTATGCGGAGGAGTCAAAATTAAAGAGGCAGGAAATCAATGGGATAAAACTTAAATCAGAAGACAATGTTTACAAGGCATTATCAATATACAGCTGCATTGCAAGCAGTGTTGTGTTAGTAGGACTCATACTCTCTTTCATCATGTGGGCCTGTAGTAATGGAAGCTGTCGATTCAATGTTTGTATATAA
>A_/_H13N8|MF682781|A/black-headed_gull/Netherlands/65/2008
ATGAGAGAAATGGAAGTCCCAGTATTCGTACTCTTAATGTTAACCAGCATATGCGTACAGGCTGATAGGATTTGTGTTGGGTACTTAAGCACAAACTCATCAGAAAGGGTTGACACACTGCTAGAGAACAATGTCCCAGTTACAAGCTCTGTTGATTTGGTTGAGACTAACCACACAGGAACATATTGTTCTTTGGGTGGAATTAGTCCAGTGCACTTGGGAGACTGTAGCTTCGAGGGCTGGATTGTAGGGAACCCTGCCTGTGCCAGCAACCTGGGGATTAGAGAATGGTCATATTTGATTGAAGATCCTTCTGCTCCTCATGGATTGTGCTACCCAGGAGAGTTAGACAACAATGGAGAATTGAGGCACTTGTTTAGTGGGATCAGATCTTTCAGTAGAACAGAGTTGATCGCACCTACCTCTTGGGGGGAAGTGAATGATGGGGTAACGGCTGCCTGTCAAGACAGAGGAGCTAGCAGCTTTTACCGGAACTTGGTATGGTTTGTGGCGAGAGAAAATAAATATCCTGTGATCCGCGGGACCTACAACAACACCACTGGCAGAGATGTTTTGGTTATATGGGGTATACATCACCCTGTCTCCACAGACGAAGCGAGGAAACTGTATGCCAAAGACAATCCTTACACATTGGCATCTACCAGTTCATGGAGCAGGAAGTACAACCTAGAAACTGGAACCCGACCTGGATACAATGGCCAAAAGAGTTGGATGAAGATGTACTGGTATCTGATGCACCCCGGGGATTCAATCAGTTTCGAAAGCAATGGGGGATTACTGGCTCCCAGATATGGTTACATTATTGAGGAATATGGAAAAGGGCGAATTTTCCAAAGCCGCATTCGCATTGCTAAATGCAATACTAAGTGCCAGACATCGGTTGGTGGAATAAATACTAACAAAACATTTCAAAACATAGAGAGAAATGCACTTGGGGATTGCCCGAAATACATAAAATCTGGACAGCTCAAGTTGGCCACTGGCCTTAGGAATGTACCTGCCATATCAAACAGAGGATTGTTTGGGGCTATTGCAGGCTTCATAGAAGGTGGTTGGCCAGGATTAATAAATGGTTGGTATGGATTCCAACATCAGAATGAACAAGGAACGGGCATGGCTGCAGACAAAGAGTCAACACAGAAGGCTATTGATCAAATAACAACTAAGATAAACAATATAATAGAAAAAATGAATGGGAATTATGACTCAATACGAGGTGAATTCAGTCAGGTGGAACAAAGAATAAATATGCTTGCAGACAGAATAGATGATGCTGTAACTGACGTATGGTCATACAATGCAAAGCTTCTTGTTTTGCTAGAAAACGACAAGACTCTAGACATGCACGACGCTAATGTAAGGAACCTGCATGATCAAGTCCGTAGAGTGCTGAGGACCAATGCAATTGATGAGGGAAATGGATGTTTTGAACTCCTCCATAAATGCAATGACTCTTGCATGGAGACAATAAGAAATGGAACGTACAATCATATAGAGTATGAAGAGGAATCAAAGTTAAAAAGGCAGGAAATAGAAGGTATAAAGCTGAAGTCAGATGACAATGTCTACAAGACATTATCGATTTACAGCTGCATTGCAAGCAGTATTGTATTGGTAGGACTCATACTTGCATTCATCATGTGGGCATGCAGCAGTGGCAATTGCCGATTCAATATTTGTATATAA
>A_/_H13N2|MF694241|A/black-headed_gull/Netherlands/10/2016
ATGAGAGAAATGGAAGTTCCAGCACTCGCACTCCTAGTGTTAACCAGCATATGCGTACAAGCTGATAGGATTTGTGTTGGGTACTTAAGCACAAACTCATCAGAAAGGGTTGACACACTGTTAGAGAATAATGTCCCGGTTACAAGTTCTGTTGACTTGGTTGAGACCAACCACACAGGAACATATTGTTCTTTGGGTGGAATTAGTCCAGTGCACTTGGGAGACTGTAGCTTCGAGGGCTGGATTCTAGGGAACCCTGCCTGTGCCAGCAACCTGGGGGTTAGAGAATGGTCATATTTGATTGAAGACCCTTCTGCTCCTCATGGATTGTGCTATCCAGGAGAGTTAGACAACAATGGAGAACTGAGGCACTTGTTTAGTGGGATCAAATCTTTCAGTAGAACAGAATTGATCGCACCTACCTCTTGGGGGGCAGTGAATGATGGAGTAACAGCTGCCTGTAAAGACAGAGGAGCAAGCAGTTTTTACCGGAACCTGGTATGGTTTGTGAAGAGAGAAAATACATATCCTGTGATCCGCGGGACCTACAACAACACCACTGGCAGAGATGTCTTGGTTATATGGGGTATACATCACCCTGTCTCCACAGACGAAGCGAGGACACTGTATGCCAAAGACAATCCTTACACATTGGCATCTACTAGTTCATGGAGCAAGAAGTACAACCTAGAAACTGGAACCCGACCTGGATACAATGGCCAAAAGAGTTGGATGAAGATTTACTGGTATCTGATGCACCCCGGGGATTCAATCAGTTTCGAAAGCAATGGGGGACTACTGGCTCCCAGATATGGTTACATTATTGAGGAATATGGAAAAGGGCGAATTTTCCAAAGCCGCATTCGCATTGCTAAATGTAACACTAAATGTCAGACATCAGTGGGTGGAATAAATACTAACAAAACATTTCAAAACATAGAGAGAAATGCACTTGGAGATTGCCCGAAATACATAAAATCTGGACAGCTCAAATTGGCCACTGGACTTAGGAATGTACCTGCCATATCAAACAGAGGATTGTTTGGGGCTATTGCAGGCTTCATAGAAGGTGGTTGGCCAGGATTAATAAATGGTTGGTATGGATTCCAACATCAGAATGAACAAGGAACAGGCATAGCTGCAGACAAAGAATCAACACAAAAGGCTATTGATCAAATAACAACTAAGATAAACAATATAATAGAAAAAATGAATGGGAACTATGACTCAATACGAGGTGAATTCAGTCAGGTGGAACAAAGGATAAATATGCTTGCAGACAGAATAGATGATGCTGTAACTGACATATGGTCATACAACGCAAAGCTTCTTGTTTTACTAGAAAACGATAAGACTCTAGACATGCACGACGCTAATGTCAGGAACCTGCATGACCAAGTCCGCAGAGTGCTGAAGGCCAATGCAATTGATGAGGGGAATGGATGTTTTGAACTCCTCCATAAATGTAATGACTCTTGCATGGAGACAATAAGAAATGGAACGTACAATCATATGGAGTATGAAGAGGAATCAAAGCTAAAAAGGCAGGAAATAGAAGGTATAAAATTGAAGTCAGACGACAATGTCTACAAAGCATTGTCGATTTACAGCTGCATTGCAAGCAGTATTGTATTGGTAGGACTCATACTTGCATTCATCATGTGGGCATGCAGCAGTGGCAGTTGCCGATTCAATATTTGTATATAA
>A_/_H13N2|MF694057|A/black-headed_gull/Netherlands/11/2016
ATGAGAGAAATGGAAGTTCCAGCACTCGCACTCCTAGTGTTAACCAGCATATGCGTACAAGCTGATAGGATTTGTGTTGGGTACTTAAGCACAAACTCATCAGAAAGGGTTGACACACTGTTAGAGAATAATGTCCCGGTTACAAGTTCTGTTGACTTGGTTGAGACCAACCACACAGGAACATATTGTTCTTTGGGTGGAATTAGTCCAGTGCACTTGGGAGACTGTAGCTTCGAGGGCTGGATTCTAGGGAACCCTGCCTGTGCCAGCAACCTGGGGGTTAGAGAATGGTCATATTTGATTGAAGACCCTTCTGCTCCTCATGGATTGTGCTATCCAGGAGAGTTAGACAACAATGGAGAACTGAGGCACTTGTTTAGTGGGATCAAATCTTTCAGTAGAACAGAATTGATCGCACCTACCTCTTGGGGGGCAGTGAATGATGGAGTAACAGCTGCCTGTAAAGACAGAGGAGCAAGCAGTTTTTACCGGAACCTGGTATGGTTTGTGAAGAGAGAAAATACATATCCTGTGATCCGCGGGACCTACAACAACACCACTGGCAGAGATGTCTTGGTTATATGGGGTATACATCACCCTGTCTCCACAGACGAAGCGAGGACACTGTATGCCAAAGACAATCCTTACACATTGGCATCTACTGGTTCATGGAGCAAGAAGTACAACCTAGAAACTGGAACCCGACCTGGATACAATGGCCAAAAGAGTTGGATGAAGATTTACTGGTATCTGATGCACCCCGGGGATTCAATCAGTTTCGAAAGCAATGGGGGACTACTGGCTCCCAGATATGGTTACATTATTGAGGAATATGGAAAAGGGCGAATTTTCCAAAGCCGCATTCGCATTGCTAAATGTAACACTAAATGTCAGACATCAGTGGGTGGAATAAATACTAACAAAACATTTCAAAACATAGAGAGAAATGCACTTGGAGATTGCCCGAAATACATAAAATCTGGACAGCTCAAATTGGCCACTGGACTTAGGAATGTACCTGCCATATCAAACAGAGGATTGTTTGGGGCTATTGCAGGCTTCATAGAAGGTGGTTGGCCAGGATTAATAAATGGTTGGTATGGATTCCAACATCAGAATGAACAAGGAACAGGCATAGCTGCAGACAAAGAATCAACACAAAAGGCTATTGATCAAATAACAACTAAGATAAACAATATAATAGAAAAAATGAATGGGAACTATGACTCAATACGAGGTGAATTCAGTCAGGTGGAACAAAGGATAAATATGCTTGCAGACAGAATAGATGATGCTGTAACTGACATATGGTCATACAACGCAAAGCTTCTTGTTTTACTAGAAAACGATAAGACTCTAGACATGCACGACGCTAATGTCAGGAACCTGCATGACCAAGTCCGCAGAGTGCTGAAGGCCAATGCAATTGATGAGGGGAATGGATGTTTTGAACTCCTCCATAAATGTAATGACTCTTGCATGGAGACAATAAGAAATGGAACGTACAATCATATGGAGTATGAAGAGGAATCAAAGCTAAAAAGGCAGGAAATAGAAGGTATAAAATTGAAGTCAGACGACAATGTCTACAAAGCATTGTCGATTTACAGCTGCATTGCAAGCAGTATTGTATTGGTAGGACTCATACTTGCATTCATCATGTGGGCATGCAGCAGTGGCAGTTGCCGATTCAATATTTGTATATAA
>A_/_H13N2|MF694026|A/black-headed_gull/Netherlands/2/2016
ATGAGAGAAATGGAAGTTCCAGCACTCGTACTCCTAGTGTTAACCAGCATATGCGTACATGCTGATAGGATTTGTGTTGGGTACTTAAGCACAAACTCATCAGAAAGGGTTGACACACTGTTAGAGAATAATGTCCCGGTTACAAGTTCTGTTGACTTGGTTGAGACCAACCACACAGGAACATATTGTTCTTTGGGTGGAATTAGTCCAGTGCACTTGGGAGACTGTAGCTTCGAGGGCTGGATTCTAGGGAACCCTGCCTGTGCCAGCAACCTGGGGGTTAGAGAATGGTCATATTTGATTGAAGACCCTTCTGCTCCTCATGGATTGTGCTATCCAGGAGAGTTAGACAACAATGGAGAACTGAGGCACTTGTTTAGTGGGATCAAATCTTTCAGTAGAACAGAATTGATCGCACCTACCTCTTGGGGGGCAGTGAATGATGGAGTAACAGCTGCCTGTAAAGACAGAGGAGCAAGCAGTTTTTACCGGAACCTGGTATGGTTTGTGAAGAGAGGAAATACATATCCTGTGATCCGCGGGACCTACAACAACACCACTGGCAGAGATGTCTTGGTTATATGGGGTATACATCACCCTGTCTCCACAGACGAAGCGAGGACACTGTATGCCAAAGACAATCCTTACACATTGGCATCTACTAGTTCATGGAGCAAGAAGTACAACCTAGAAACTGGAACCCGACCTGGATACAATGGCCAAAAGAGTTGGATGAAGATTTACTGGTATCTGATGCACCCCGGGGATTCAATCAGTTTCGAAAGCAATGGGGGACTACTGGCTCCCAGATATGGTTACATTATTGAGGAATATGGAAAAGGGCGAATTTTCCAAAGCCGCATTCGCATTGCTAAATGTAACACTAAATGTCAGACATCAGTGGGTGGAATAAATACTAACAAAACATTTCAAAACATAGAGAGAAATGCACTTGGAGATTGCCCGAAATACATAAAATCTGGACAGCTCAAATTGGCCACTGGACTTAGGAATGTACCTGCCATATCAAACAGAGGATTGTTTGGGGCTATTGCAGGCTTCATAGAAGGTGGTTGGCCAGGATTAATAAATGGTTGGTATGGATTCCAACATCAGAATGAACAAGGAACAGGCATAGCTGCAGACAAAGAATCAACACAAAAGGCTATTGATCAAATAACAACTAAGATAAACAATATAATAGAAAAAATGAATGGGAACTATGACTCAATACGAGGTGAATTCAGTCAGGTGGAACAAAGGATAAATATGCTTGCAGACAGAATAGATGATGCTGTAACTGACATATGGTCATACAACGCAAAGCTTCTTGTTTTACTAGAAAACGATAAGACTCTAGACATGCACGACGCTAATGTCAGGAACCTGCATGACCAAGTCCGCAGAGTGCTGAAGGCCAATGCAATTGATGAGGGGAATGGATGTTTTGAACTCCTCCATAAATGTAATGACTCTTGCATGGAGACAATAAGAAATGGAACGTACAATCATATGGAGTATGAAGAGGAATCAAAGCTAAAAAGGCAGGAAATAGAAGGTATAAAATTGAAGTCAGACGACAATGTCTACAAAGCATTGTCGATTTACAGCTGCATTGCAAGCAGTATTGTATTGGTAGGACTCATACTTGCATTCATCATGTGGGCATGCAGCAGTGGCAGTTGCCGATTCAATATTTGTATATAA
>A_/_H13N2|MF694207|A/black-headed_gull/Netherlands/7/2016
ATGAGAGAAATGGAAGTTCCAGCACTCGCACTCCTAGTGTTAACCAGCATATGCGTACAAGCTGATAGGATTTGTGTTGGGTACTTAAGCACAAACTCATCAGAAAGGGTTGACACACTGTTAGAGAATAATGTCCCGGTTACAAGTTCTGTTGACTTGGTTGAGACCAACCACACAGGAACATATTGTTCTTTGGGTGGAATTAGTCCAGTGCACTTGGGAGACTGTAGCTTCGAGGGCTGGATTCTAGGGAACCCTGCCTGTGCCAGCAACCTGGGGGTTAGAGAATGGTCATATTTGATTGAAGACCCTTCTGCTCCTCATGGATTGTGCTATCCAGGAGAGTTAGACAACAATGGAGAACTGAGGCACTTGTTTAGTGGGATCAAATCTTTCAGTAGAACAGAATTGATCGCACCTACCTCTTGGGGGGCAGTGAATGATGGAGTAACAGCTGCCTGTAAAGACAGAGGAGCAAGCAGTTTTTACCGGAACCTGGTATGGTTTGTGAAGAGAGGAAATACATATCCTGTGATCCGCGGGACCTACAACAACACCACTGGCAGAGATGTCTTGGTTATATGGGGTATACATCACCCTGTCTCCACAGACGAAGCGAGGACACTGTATGCCAAAGACAATCCTTACACATTGGCATCTACTAGTTCATGGAGCAAGAAGTACAACCTAGAAACTGGAACCCGACCTGGATACAATGGCCAAAAGAGTTGGATGAAGATTTACTGGTATCTGATGCACCCCGGGGATTCAATCAGTTTCGAAAGCAATGGGGGACTACTGGCTCCCAGATATGGTTACATTATTGAGGAATATGGAAAAGGGCGAATTTTCCAAAGCCGCATTCGCATTGCTAAATGTAACACTAAATGTCAGACATCAGTGGGTGGAATAAATACTAACAAAACATTTCAAAACATAGAGAGAAATGCACTTGGAGATTGCCCGAAATACATAAAATCTGGACAGCTCAAATTGGCCACTGGACTTAGGAATGTACCTGCCATATCAAACAGAGGATTGTTTGGGGCTATTGCAGGCTTCATAGAAGGTGGTTGGCCAGGATTAATAAATGGTTGGTATGGATTCCAACATCAGAATGAACAAGGAACAGGCATAGCTGCAGACAAAGAATCAACACAAAAGGCTATTGATCAAATAACAACTAAGATAAACAATATAATAGAAAAAATGAATGGGAACTATGACTCAATACGAGGTGAATTCAGTCAGGTGGAACAAAGGATAAATATGCTTGCAGACAGAATAGATGATGCTGTAACTGACATATGGTCATACAACGCAAAGCTTCTTGTTTTACTAGAAAACGATAAGACTCTAGACATGCACGACGCTAATGTCAGGAACCTGCATGACCAAGTCCGCAGAGTGCTGAAGGCCAATGCAATTGATGAGGGGAATGGATGTTTTGAACTCCTCCATAAATGTAATGACTCTTGCATGGAGACAATAAGAAATGGAACGTACAATCATATGGAGTATGAAGAGGAATCAAAGCTAAAAAGGCAGGAAATAGAAGGTATAAAATTGAAGTCAGACGACAATGTCTACAAAGCATTGTCGATTTACAGCTGCATTGCAAGCAGTATTGTATTGGTAGGACTCATACTTGCATTCATCATGTGGGCATGCAGCAGTGGCAGTTGCCGATTCAATATTTGTATATAA
>A_/_H13N2|MF959989|A/black-headed_gull/Netherlands/4/2009
ATGAGAGAAATGGAAGTCCCAGTATTCGTACTCTTAATGTTAACCAGCATATGCGTACAGGCTGATAGGATTTGTGTTGGGTACTTAAGCACAAACTCATCAGAAAGGGTTGACACACTGCTAGAGAACAATGTCCCAGTTACAAGCTCTGTTGATTTGGTTGAGACTAACCACACAGGAACATATTGTTCTTTGGATGGAATTAGTCCAGTGCACTTGGGAGACTGTAGCTTCGAGGGCTGGATTGTGGGGAACCCTGCCTGTGCCAGCAACCTGGGGATTAGAGAATGGTCATATTTGATTGAAGATCCTTCCGCTCCTCATGGATTATGCTACCCAGGAGAATTAGACAACAATGGAGAATTGAGGCACTTGTTTAGTGGGATCAGATCTTTCAGTAGAACAGAGTTGATTGCACCTACCTCTTGGGGGGAAGTGAATGATGGGGTAACGGCTGCCTGTCAAGAAAGAGGAGCTAGCAGCTTCTACCGGAACTTGGTATGGTTTGTGGCGAGAGGAAATAACTATCCTGTGATCCGCGGGACCTACAACAACACCACTGGCAGAGATGTTTTGGTTATATGGGGTATACATCACCCTGTCTCCACAGACGAAGCGAGGAAACTGTATGCCAAAGACAATCCTTACACATTGGCATCTACCAGTTCATGGAGCAGGAAGTACAACCTAGAAACTGGAACCCGACCTGGATACAATGGCCAAAAGAGTTGGATGAAGATGTACTGGTATCTGATGCACCCCGGGGATTCAATCAGTTTCGAAAGCAATGGGGGATTACTGGCTCCCAGATATGGTTACATTATTGAGGAATATGGAAAAGGGCGAATTTTCCAAAGCCGCATTCGCATTGCTAAATGCAATACTAAGTGCCAGACATCGGTTGGTGGAATAAATACTAACAAAACATTTCAAAACATAGAGAGAAATGCACTTGGGGATTGCCCGAAATACATAAAATCTGGACAGCTCAAGTTGGCCACTGGCCTTAGGAATGTACCTGCCATATCAAACAGAGGATTGTTTGGGGCTATTGCAGGCTTCATAGAAGGTGGTTGGCCAGGATTAATAAATGGTTGGTATGGATTCCAACATCAGAATGAACAAGGAACGGGCATGGCTGCAGACAAAGAGTCAACACAGAAGGCTATTGATCAAATAACAACTAAGATAAACAATATAATAGAAAAAATGAATGGGAATTATGACTCAATACGAGGTGAATTCAGTCAGGTGGAACAAAGAATAAATATGCTTGCAGACAGAATAGATGATGCTGTAACTGACGTATGGTCATACAATGCAAAGCTTCTTGTTTTGCTAGAAAACGACAAGACTCTAGACATGCACGACGCTAATGTAAGGAACCTGCATGATCAAGTCCGTAGAGTGCTGAGGACCAATGCAATTGATGAGGGAAATGGATGTTTTGAACTCCTCCATAAATGCAACGACTCTTGCATGGAGACAATAAGAAATGGAACGTACAATCATATAGAGTATGAAGAGGAATCAAAGTTAAAAAGGCAGGAAATAGAAGGTATAAAGCTGAAGTCAGATGACAATGTCTACAAGACATTATCGATTTACAGCTGCATTGCAAGCAGTATTGTATTGGTAGGACTCATACTTGCATTCATCATGTGGGCATGCAGCAGTGGCAATTGCCGATTCAATATTTGTATATAA
>A_/_H13N6|MH501046|A/gull/New_Jersey/UGAI15-3728/2015
ATGGACATCAGAGCAATCACAATCACCTTAATCATCAGTACTTGTGTACGGGCTGACAGAATCTGTGTCGGATACTTGAGCACCAATTCAACAGAGAAGGTTGATACACTATTGGAGAACGATGTACCAGTCACAAGCTCTATCGATCTAGTTGAGACAAACCACACAGGAACATACTGTTCTTTGGATGGAGTCAGCCCGGTGCACTTGGGAGACTGCAGCTTTGAGGGTTGGATTGTAGGGAATCCTGCTTGCACTAGCAACTTTGGGATCAGAGAGTGGTCATATTTGATTGAGGATCCATTTGCACCTCATGGACTGTGCTATCCAGGAGAGCTGGATGAAAATGGAGAATTGAGGCATCTTTTTAGTGGAATCAAGTCATTCAGCAGAACTGAACTGATCGCGCCTACTTCTTGGGGGGAGGTGAATGATGGAGCAACATNNNNNNNNNNNNNNNNNNNNNNNNNNNNNNNNNNNNNNNNNNNNNNNNNNNNNNNNNNNNNNNNNNNNNNNNNNNNNNNNNNNNNNNNNNNNNNNNNNNNNNNNNNNNNNNNNNNNNNNNNNNNNNNNNNNNNNNNNNNNNNNNNNNNNNNNNNNNNNNNNNNNNNNNNNNNNNNNNNNNNNNNNNNNNNNNNNNNNNNNNNNNNNNNNNNNNNNNNNNNNNNNNNNNNNNNNNNNNNNNNNNNNNNNNNNNNNNNNNNNNNNNNNNNNNNNNNNNNNNNNNNNNNNNNNNNNNNNNNNNNNNNNNNNNNNNNNNNNNNNATAACCTTTGAAAGCAATGGGGGATTGTTAGCCCCAAGATATGGTTATATAATCGAGGAATATGGGAAGGGAAGAATATTCCAGAGCCCAATCAGAGTCGCAAGATGCAACACCAAATGCCAGACTTCTGTAGGAGGGATAAACACCAACAAAACATTCCAGAACATAGAGAAAAATGCACTTGGAAATTGCCCTAAGTACATAAAGTCAGGGCAGCTTAAGCTGGCAACCGGACTTAAGAATGTACCTGCTATATCAAACAGAGGATTATTTGGAGCAATTGCAGGGTTCATAGAAGGTGGTTGGCCAGGATTGATAAATGGTTGGTATGGATTCCAACATCAGAACGAGCAGGGGGTTGGAATCGCTGCAGACAAAGAGTCCACACAAAAGGCCATTGATCAGATAACAACAAAAATAAATAACATTATAGACAAGATGAATGGGAATTATGACTCTATAAGAGGTGAATTTAGCCAGGTAGAACGTCGGATAAACATGCTTGCAGACAGAATAGACGACGCGGTAACCGATGTGTGGTCGTACAATGCAAAACTTCTTGTGCTACTGGAAAATGACAAAACACTAGACATGCATGATGCTAATGTCAGAAATTTGCATGAACGAGTGCGAAGGGCACTAAAGGCCAACGCGATAGATGAAGGGAATGGGTGCTTTGAGCTCCTCCATAAATGTAATGACTCTTGCATGGAGACAATAAGAAATGGGACTTACAATCATGCTGAATATGCAGAAGAATCGAAACTGAAGAGACAAGAAATAGAGGGTGTAAAACTGAAATCAGAAGACAATGTTTATAAAGCATTGTCAATATACAGCTGCATTGCAAGCAGTATTGTGCTAGTAGGGCTCATACTTGCGTTTATAATGTGGGCATGTAGTAGTGGCAATTGCCGGTTCAATATTTGTATATAA
>A_/_H13N6|MH501030|A/gull/New_Jersey/UGAI15-3416/2015
ATGGACATCAGAGCAATCACAATCACCTTAATCATCAGTACTTGTGTACGGGCTGACAGAATCTGTGTCGGATACTTGAGCACCAATTCAACAGAGAAGGTTGATACACTATTGGAGAACGATGTACCAGTCACAAGCTCTATCGATCTAGTTGAGACAAACCACACAGGAACATACTGTTCTTTGGATGGAGTCAGCCCGGTGCACTTGGGAGACTGCAGCTTTGAGGGTTGGATTGTAGGGAATCCTGCTTGCACTAGCAACTTTGGGATCAGAGAGTGGTCATATTTGATTGAGGATCCATTTGCACCTCATGGACTGTGCTATCCAGGAGAGCTGGATGAAAATGGAGAATTGAGGCATCTTTTTAGTGGAATCAAGTCATTCAGCAGAACTGAACTGATCGCGCCTACTTCTTGGGGGGAGGTGAATGATGGAGCAACATCTGCCNNNNNNNNNNNNNNNNNNNNNNNNNNNNNNNNNNNNNNNNNNNNNNNNNNNNNNNNNNNNNNNNNNNNNNNNNNNNNNNNNNNNNNNNNNNNNNNNNNNNNNNNNNNNNNNNNNNNNNNNNNNNNNNNNGGGATACATCATCCGGTCTCAACACAAGAAACCCAGACATTATATGCCAATAGTGACCCTTATACACTAGTTTCCACCCGCTCGTGGAGTAAAAAGTACAAATTGGAAACTGGAGTCAGGCCTGGATACAATGGTCAAAGAAGTTGGATGAAGATTTATTGGTATTTAATGCATCAAGGAGAAACTATAACCTTTGAAAGCAATGGGGGATTGTTAGCCCCAAGATATGGTTATATAATCGAGGAATATGGGAAGGGAAGAATATTCCAGAGCCCAATCAGAGTCGCAAGATGCAACACCAAATGCCAGACTTCTGTAGGAGGGATAAACACCAACAAAACATTCCAGAACATAGAGAAAAATGCACTTGGAAATTGCCCTAAGTACATAAAGTCAGGGCAGCTTAAGCTGGCAACCGGACTTAAGAATGTACCTGCTATATCAAACAGAGGATTATTTGGAGCAATTGCAGGGTTCATAGAAGGTGGTTGGCCAGGATTGATAAATGGTTGGTATGGATTCCAACATCAGAACGAGCAGGGGGTTGGAATCGCTGCAGACAAAGAGTCCACACAAAAGGCCATTGATCAGATAACAACAAAAATAAATAACATTATAGACAAGATGAATGGGAATTATGACTCTATAAGAGGTGAATTTAGCCAGGTAGAACGTCGGATAAACATGCTTGCAGACAGAATAGACGACGCGGTAACCGATGTGTGGTCGTACAATGCAAAACTTCTTGTGCTACTGGAAAATGACAAAACACTAGACATGCATGATGCTAATGTCAGAAATTTGCATGAACGAGTGCGAAGGGCACTAAAGGCCAACGCGATAGATGAAGGGAATGGGTGCTTTGAGCTCCTCCATAAATGTAATGACTCTTGCATGGAGACAATAAGAAATGGGACTTACAATCATGCTGAATATGCAGAAGAATCGAAACTGAAGAGACAAGAAATAGAGGGTGTAAAACTGAAATCAGAAGACAATGTTTATAAAGCATTGTCAATATACAGCTGCATTGCAAGCAGTATTGTGCTAGTAGGGCTCATACTTGCGTTTATAATGTGGGCATGTAGTAGTGGCAATTGCCGGTTCAATATTTGTATATAA
>A_/_H13N9|MH499241|A/black_skimmer/Chile/C20100/2016
ATGGAAGTTCCAGTACTCGCCCTCTTAATGTTAACCAGTATATGCGTACAAGCTGATAGGATTTGTGTTGGGTACTTAAGCACAAACTCATCAGAAAGGGTTGACACACTGCTAGAGAATAATGTCCCGGTTACAAGCTCTGTTGATTTGGTTGAAACTAACCACACAGGAACATATTGTTCTTTGAGTGGAATTAGTCCAGTGCACTTGGGAGACTGTAGCTTTGAGGGCTGGATTCTAGGGAATCCTGCCTGTGCCAGCAACCTGGGGGTTAGAGAATGGTCATATTTGATTGAAGACCCTTCTGCTCCTCATGGGTTATGCTATCCAGGAGAGTTAGACAACAATGGAGAATTGAGGCACTTGTTTAGTGGGATCAAATCTTTCAGTAGAACACAATTGATTGCACCTACTTCTTGGGGGGATGTGAATGATGGAGTAACGAATGCCTGTCAAGACAAAGGAGCTAGCAGCTTTTACCGGAACTTGGTATGGTTTGTGGCAAGAGGAAATAACTATCCTGTGATTCGCGGGACCTACAACAACACCACGGGCAGAGATGTCTTGGTTATATGGGGTATACATCACCCTGTCTCTACAGCTGAAGCGAGAAAACTGTATGCCAAAGACGATCCTTACACATTGGCATCTACCAGTACATGGAGCAAAAAGTACAACCTAGAAACTGGAACCCGGCCTGGATACAATGGCCAAAGGAGTTGGATGAAGATTTACTGGTATCTGATGCACCCCGGGGATTCAATCAGTTTCGAAAGCAATGGAGGACTACTGGCTCCCAGATATGGTTACATTATTGAGGAATATGGAAAAGGGCGAATTTTCCAAAGCCGCATTCGCATTGCCAAATGTAACACTAAATGCCAGACATCGGTTGGTGGAATAAACACTAACAAAACATTTCAAAACATAGAGAGAAATGCACTTGGAGATTGCCCGAAATACATAAAATCTGGACAGCTCAAATTGGCCACTGGACTTAGGAATGTACCTGCCATATCAAACAGAGGATTGTTTGGGGCTATTGCAGGCTTCATAGAAGGTGGTTGGCCAGGATTAATAAATGGCTGGTATGGATTCCAACATCAGAATGAACAAGGAACGGGCATAGCTGCAGACAAAGAATCAACACAAAAGGCCATTGACCAGATAACAACAAAAATAAATAACATTATTGATAAGATGAACGGGAACTATGACTCTATAAAAGGTGAATTCAACCAAGTCGAACGTCGGATAAATATGCTTGCAGACAGAATAGATGATGCTGTGACTGATGTGTGGTCATACAATGCAAAACTTCTTGTGTTGCTAGAAAACGACAAAACTCTAGACATGCACGACGCTAATGTCAGGAACCTTCATGATCAAGTCCGTAGAGTGTCACTGAGGGCCAATGCAATTGATGAGGGGAATGGATGTTTTGAACTCCTCCATAAATGTAATGATACCTGTATGGAGACAATAAGAAATGGAACGTACAATCATATTGAATATGAAGAGGAATCAAAACTGAAGAGGCAGGAGATAGAAGGTATAAAGCTGAAGTCAGACGACAATGTATACAAAGCATTGTCGATTTACAGCTGCATTGCAAGCAGTATTGTATTGGTAGGACTCATACTTGCATTCATCATGTGGGCATGCAGCAGTGGCAGTTGCCGATTCAATATTTGTATATAA
>A_/_H13N8|MH498778|A/black_skimmer/Chile/C20057/2016
ATGGACATCAAAGCAATCGCAATCTCCTTAATCATCAGTGCTTGTGTACGGGCTGACAGAATCTGTGTGGGGTACCTGAGCACCAATTCAACAGAAAGGGTTGATACACTGTTGGAGAACGATGTACCAGTCACAAGCTCTATTGATATAGTTGAGACAAACCACACAGGAACATACTGTTCTTTGAATGGAGTCAGCCCGGTGCATTTGGGAGACTGCAGCTTTGAGGGTTGGATAGTAGGGAATCCTGCTTGTGCTAGCAACCTTGGAGTCAGAGAATGGTCATATTTAATTGAAGACCCATCTGCACCTCATGGACTGTGTTATCCGGGAGAGTTGGATGAAAATGGAGAATTGAGGCATCTGTTCAGTGGAATCAAATCATTCAGCAGAACTGAATTGATTGCACCCACTTCTTGGGGGGAAGTGCTTGATGGAGCAACATCTGCCTGTAGGGACAATAAAGGGACCAGCAGTTTTTATCGGAATCTAGTGTGGTTTGTGAAGAAAAATGACAGATATCCGGTAATCAGCAGGACTTACAACAACACCACTGGTAGAGATGTCTTGGTTTTGTGGGGGATACACCATCCGGTCTCAACAGAGGAAACCAAAACATTATATGTCAATAGTGACCCCTATACACTAGTTTCCACCCACTCGTGGAGTAGAAAATACAAATTGGAAACTGGGACCAGGCCTGGATACAATGGTCAAAGAAGTTGGATGAGGATTTATTGGTATTTAATGCACCCCGGAGAATCAATAACCTTTGAAAGTAATGGAGGGTTGTTGGCTCCAAGATATGGGTATATAATTGAAGAATATGGGAAAGGAAGAATATTCCAGAGTCCAATCAGGATCGCCAGGTGCAACACCAAATGTCAGACTTCTGTAGGGGGGATAAACACAAACAAAACATTCCAGAACATAGAAAGAAATGCACTTGGGAATTGCCCTAAGTATATAAAATCAGGGCAGCTTAAGTTGGCAACCGGACTTAGGAATGTACCAGCCATATCTAACAGAGGGCTATTTGGAGCGATTGCAGGGTTCATCGAAGGTGGTTGGCCAGGATTGATAAATGGTTGGTATGGATTTCAACATCAGAATGAGCAGGGTGTTGGAATTGCTGCAGATAAAGAGTCAACACAAAAGGCCATTGACCAGATAACAACAAAAATAAATAACATTATTGATAAGATGAACGGGAACTATGACTCTATAAAAGGTGAATTCAACCAAGTCGAACGTCGGATAAATATGCTTGCAGACAGAATAGATGATGCTGTGACTGATGTGTGGTCATACAATGCGAAACTTCTTGTGTTGCTGGAAAATGACAAAACACTAGACATGCATGATGCCAATGTCAGAAATTTGCATGAGCGAGTCCGAATGTCACTGAAGGCCAATGCAATAGATGAAGGGAACGGATGCTTTGAGCTCCTTCATAAATGTAATGACTCTTGCATGGAAACAATAAGAAATGGAACTTACAATCATGTTGAATATGCAGAGGAATCAAAACTGAAGAGACAAGAAATAGAGGGTATAAAATTGAAATCAGAAGACAATGTTTATAAAGCATTGTCAATATACAGCTGCATTGCAAGCAGTATTGTGTTGGTAGGGCTCATACTTGCATTTATAATGTGGGCATGTAGTAGTGGCAATTGCCGGTTCAATATTTGTATATAA
>A_/_H13N9|MH499011|A/elegant_tern/Chile/C20085/2016
ATGGAAGTTCCAGTACTCGCCCTCTTAATGTTAACCAGTATATGCGTACAAGCTGATAGGATTTGTGTTGGGTACTTAAGCACAAACTCATCAGAAAGGGTTGACACACTGCTAGAGAATAATGTCCCGGTTACAAGCTCTGTTGATTTGGTTGAAACTAACCACACAGGAACATATTGTTCTTTGAGTGGAATTAGTCCAGTGCACTTGGGAGACTGTAGCTTTGAGGGCTGGATTCTAGGGAACCCTGCCTGTACCAGCAACCTGGGGGTTAGAGAATGGTCATATTTGATTGAAGACCCTTCTGCTCCTCATGGGTTATGCTATCCAGGAGAGTTAGACAACAATGGAGAATTGAGGCACTTGTTTAGTGGGATCAAATCTTTCAGTAGAACACAATTGATTGCACCTACTTCTTGGGGGGAGGTGAATGATGGAGTAACGAATGCCTGTCAAGACAGAAAAGGAGCTAGCAGCTTTTACCGGAACTTGGTATGGTTTGTGGCAAGAGGAAATAACTATCCTGTGATTCGCGGGACCTACAACAACACCACGGGCAGAGATGTCTTGGTTATATGGGGTATACATCACCCTGTCTCTACAGCTGAAGCGAGAAAACTGTATGCCAAAGACGATCCTTACACATTGGCATCTACCAGTACATGGAGCAAAAAGTACAACCTAGAAACTGGAACCCGGCCTGGATACAATGGCCAAAGGAGTTGGATGAAGATTTACTGGTATCTGATGCACCCCGGGGATTCAATCAGTTTCGAAAGCAATGGAGGACTACTGGCTCCCAGATATGGTTACATTATTGAGGAATATGGAAAAGGGCGAATTTTCCAAAGCCGCATTCGCATTGCCAAATGTAACACTAAATGCCAGACATCGGTTGGTGGAATAAACACTAACAAAACATTTCAAAACATAGAGAGAAATGCACTTGGAGATTGCCCGAAATACATAAAATCTGGACAGCTCAAATTGGCCACTGGACTTAGGAATGTACCTGCCATATCAAACAGAGGATTGTTTGGGGCTATTGCAGGCTTCATAGAAGGTGGTTGGCCAGGATTAATAAATGGCTGGTATGGATTCCAACATCAGAATGAACAAGGAACGGGCATAGCTGCAGACAAAGAATCAACACAAAAGGCTATTGATCAAATAACAACTAAGATAAACAATATAATAGAAAAAATGAATGGGAACTATGACTCAATACGAGGTGAATTCAATCAGGTGGAACAAAGGATAAATATGCTTGCAGACAGGATAGATGATGCTGTAACTGACATATGGTCATACAATGCAAAGCTTCTTGTTTTGCTAGAAAACGACAAAACTCTAGACATGCACGACGCTAATGTCAGGAACCTTCATGATCAAGTCCGTAGAGTGCTGAGGGCCAATGCAATTGATGAGGGGAATGGATGTTTTGAACTCCTCCATAAATGTAATGATACCTGTATGGAGACAATAAGAAATGGAACGTACAATCATATAGAATATGAAGAGGAATCAAAATTAAAAAGGCAGGAGATAGAAGGTATAAAGCTGAAGTCAGACGACAATGTATACAAAGCATTGTCGATTTACAGCTGCATTGCAAGCAGTATTGTATTGGTAGGACTCATACTTGCATTCATCATGTGGGCATGCAGCAGTGGCAGTTGCCGATTCAATATTTGTATATAA
>A_/_H13N2|MH498888|A/kelp_gull/Chile/C8609/2016
ATGGACATCAAAACAATCGCAATCTCCTTAATCATCAGTGCTTGTGTACGGGCTGACAGAATCTGTGTGGGGTACCTGAGCACCAATTCAACAGAAAAGGTTGATACACTGTTGGAGAACGATGTACCAGTCACAAGCTCTATTGATATAGTTGAGACAAACCACACAGGAACATACTGTTCTTTGAATGGAGTCAGCCCGGTGCATTTGGGAGACTGCAGCTTTGAGGGTTGGATAGTAGGGAATCCTGCTTGTGCTAGCAACCTTGGAGTCAGAGAATGGTCATATTTAATTGAAGACCCATCTGCACCTCATGGACTGTGTTATCCGGGAGAGTTGGATGAAAATGGAGAATTGAGGCATCTTTTCAGTGGAATCAAATCATTCAGCAGAACTGAATTGATTGCACCTGCTTCTTGGGGGGAAGTGCTTGATGGATCAACATCTGCCTGTAGAGACAATGAAGGGGTCAACAGTTTTTATCGGAATCTAGTGTGGTTTGTGAAGAAAAATAACAGATATCCGGTAATCAGCAGGACTTACAACAACACCACTGGTCGAGATGTCTTGGTTTTATGGGGGATACACCATCCGGTCTCAACAGAGGAAACCAAAACATTATATGTCAATAGTGACCCCTATACACTAGTTTCCACCCACTCGTGGAGTAGAAAATACAAAATGGAAACTGGGACCAGGCCTGGATACAATGGTCAAAGAAGTTGGATGAGGATTTATTGGTATTTAATGCACCCTGGAGAATCAATAACCTTTGAAAGTAATGGAGGGTTGTTGGCTCCAAGATATGGGTATATAATTGAAGAATATGGGAAAGGAAGAATATTCCAGAGTCCAATCAGGATCGCCAGGTGCAACACCAAATGTCAGACTTCTGTAGGGGGGATAAACACAAACAAAACATTCCAGAACATAGAAAGAAATGCACTTGGGAATTGCCCTAAGTATATAAAATCAGGGCAGCTTAAGTTGGCAACCGGACTTAGGAATGTACCAGCCATATCTAACAGAGGGCTATTTGGAGCGATTGCAGGGTTCATCGAAGGTGGTTGGCCAGGATTGATAAATGGTTGGTATGGATTTCAACATCAGAATGAGCAGGGTGTTGGAATTGCTGCAGATAAAGAGTCAACACAAAAGGCCATTGACCAGATAACAACAAAAATAAATAACATTATTGATAAGATGAACGGGAACTATGACTCTATAAAAGGTGAATTCAACCAAGTCGAACGTCGGATAAATATGCTTGCAGACAGAATAGATGATGCTGTGACTGATGTGTGGTCATACAATGCGAAACTTCTTGTGTTGCTGGAAAATGACAAAACACTAGACATGCATGATGCCAATGTCAGAAATTTGCATGAGCGAGTCCGAATGTCACTGAAGGCCAATGCAATAGATGAAGGGAACGGATGCTTTGAGCTCCTTCATAAATGTAATGACTCTTGCATGGAAACAATAAGAAATGGAACTTACAATCATGTTGAATATGCAGAGGAATCAAAACTGAAGAGACAAGAAATAGAGGGTATAAAATTGAAATCAGAAGACAATGTTTATAAAGCATTGTCAATATACAGCTGCATTGCAAGCAGTGTTGTGTTGGTAGGGCTCATACTTGCATTTATAATGTGGGCATGTAGTAGTGGCAATTGCCGGTTCAATATTTGTATATAA
>A_/_H13N2|MH498862|A/kelp_gull/Chile/C8602/2016
ATGGACATCAAAACAATCGCAATCTCCTTAATCATCAGTGCTTGTGTACGGGCTGACAGAATCTGTGTGGGGTACCTGAGCACCAATTCAACAGAAAAGGTTGATACACTGTTGGAGAACGATGTACCAGTCACAAGCTCTATTGATATAGTTGAGACAAACCACACAGGAACATACTGTTCTTTGAATGGAGTCAGCCCGGTGCATTTGGGAGACTGCAGCTTTGAGGGTTGGATAGTAGGGAATCCTGCTTGTGCTAGCAACCTTGGAGTCAGAGAATGGTCATATTTAATTGAAGACCCATCTGCACCTCATGGACTGTGTTATCCGGGAGAGTTGGATGAAAATGGAGAATTGAGGCATCTTTTCAGTGGAATCAAATCATTCAGCAGAACTGAATTGATTGCACCTGCTTCTTGGGGGGAAGTGCTTGATGGAGCAACATCTGCCTGTAGAGACAATGAAGGGGTCAACAGTTTTTATCGGAATCTAGTGTGGTTTGTGAAGAAAAATAACAGATATCCGGTAATCAGCAGGACTTACAACAACACCACTGGTCGAGATGTCTTGGTTTTATGGGGGATACACCATCCGGTCTCAACAGAGGAAACCAAAACATTATATGTCAATAGTGACCCCTATACACTAGTTTCCACCCACTCGTGGAGTAGAAAATACAAAATGGAAACTGGGACCAGGCCTGGATACAATGGTCAAAGAAGTTGGATGAGGATTTATTGGTATTTAATGCACCCTGGAGAATCAATAACCTTTGAAAGTAATGGAGGGTTGTTGGCTCCAAGATATGGGTATATAATTGAAGAATATGGGAAAGGAAGAATATTCCAGAGTCCAATCAGGATCGCCAGGTGCAACACCAAATGTCAGACTTCTGTAGGGGGGATAAACACAAACAAAACATTCCAGAACATAGAAAGAAATGCACTTGGGAATTGCCCTAAGTATATAAAATCAGGGCAGCTTAAGTTGGCAACCGGACTTAGGAATGTACCAGCCATATCTAACAGAGGGCTATTTGGAGCGATTGCAGGGTTCATCGAAGGTGGTTGGCCAGGATTGATAAATGGTTGGTATGGATTTCAACATCAGAATGAGCAGGGTGTTGGAATTGCTGCAGATAAAGAGTCAACACAAAAGGCCATTGACCAGATAACAACAAAAATAAATAACATTATTGATAAGATGAACGGGAACTATGACTCTATAAAAGGTGAATTCAACCAAGTCGAACGTCGGATAAATATGCTTGCAGACAGAATAGATGATGCTGTGACTGATGTGTGGTCATACAATGCGAAACTTCTTGTGTTGCTGGAAAATGACAAAACACTAGACATGCATGATGCCAATGTCAGAAATTTGCATGAGCGAGTCCGAATGTCACTGAAGGCCAATGCAATAGATGAAGGGAACGGATGCTTTGAGCTCCTTCATAAATGTAATGACTCTTGCATGGAAACAATAAGAAATGGAACTTACAATCATGTTGAATATGCAGAGGAATCAAAACTGAAGAGACAAGAAATAGAGGGTATAAAATTGAAATCAGAAGACAATGTTTATAAAGCATTGTCAATATACAGCTGCATTGCAAGCAGTGTTGTGTTGGTAGGGCTCATACTTGCATTTATAATGTGGGCATGTAGTAGTGGCAATTGCCGGTTCAATATTTGTATATAA
>A_/_H13N9|MH578653|A/semipalmated_sandpiper/Delaware_Bay/68/2004
ATGGATATCAAAGCAGTCGCATTGTTGATTCTAACCAGCACGTGCATACAAGCTGACAGAATCTGTGTTGGGTATTTAAGCACCAACTCATCTGAAAAGGTTGACACACTGTTAGAGAACGGTGTTCCGGTTACAAGTTCTGTAGATCTGGTTGAGACCAACCACACAGGGACATATTGTTCTCTGAACGGAATCAGTCCAGTGCATCTGGGGGATTGCAGCTTTGAGGGATGGATTGTAGGGAACCCTTCTTGTGCCAGCAACCTGGGGATCAGAGAATGGTCGTACTTAATTGAAGATCCTTCTGCTCCTCATGGACTATGTTACCCAGGAGAATTGGATAACAATGGAGAGTTGAGGCACTTGTTCAGTGGAATCAAATCTTTCAGTAGAACGGAGTTAATCGCACCTACTTCTTGGGGGGCAGTAAATGATGGAGTATCATCAGCCTGTCAAGATAAAAAGGGGGCCAGCAGTTTTTATCGGAATTTAGTATGGTTTGTGGAGAGAGGGAAAAAATACCCTGTGATCCGCGGGACCTACAACAATACAACTGGTAGGGACGTCTTGGTTATGTGGGGGATACATCACCCTGTTTCTGAAGACGAGGCGAGGAAACTATATATTAACAGCAACCCGTACACACTGGTTTCTACTGGTTCATGGAGTAAGAAATACAACTTGGAAATCGGAATTCGTCCTGGATATAATGGCCAAAAGAGTTGGATGAAGATTTACTGGTCTTTGATGCATCCAGGGGAATCAATCAGTTTCGAAAGCAATGGAGGGTTGCTGGCCCCCCGATATGGTTATATTATTGAGGAATATGGAAAAGGACGAATTTTCCAAAGTCGCATTCGAGCTGGTAAATGCAATACTAAGTGTCAAACGTCTGTTGGTGGGATAAATACTAACAAAACATTCCAAAACATCGAGAGAAATGCACTTGGGGACTGTCCCAAATACATAAAATCAGGGCAGCTTAAGTTAGCCACTGGACTTAGAAATGTACCTGCTATAGCGAGCAGAGGATTATTTGGGGCTATTGCAGGATTCATAGAAGGTGGTTGGCCAGGATTAATAAATGGTTGGTATGGATTCCAACATCAGAACGAGCAGGGAGTGGGAATTGCTGCAGACAAAGAATCAACACAAAAGGCAATTGACCAAATAACAACCAAAATAAACAATATAATTGAAAAAATGAATGGGAATTATGACTCCATACGAGGTGAATTCAATCAGGTGGAAAACAGGATAAATATGCTTGCAGACAGAATAGATGACGCTGTAACTGATGTATGGTCATACAATGCAAAGCTTCTTGTGTTATTAGAAAACGATAAAACTCTAGACATGCATGATGCTAATGTTAGAAATCTGCATGATCAAGTACGTAGAGCGCTAAAGACCAATGCAATTGATGAAGGAAATGGATGTTTTGAACTCCTCCACAAATGTAATGACTCTTGCATGGAGACAATAAGGAATGGGACATATAACCATACAGAATATGAAGAAGAATCGAAATTGAAAAGACAGGAAATAGAAGGCATAAAGCTGAAGTCAGAAGATGGTGTATACAAAGCACTATCAATTTACAGCTGCATTGCAAGCAGTGTTGTATTAGTAGGACTCATACTTGCATTCATCATGTGGGCATGCAATAGTGGCAATTGCCGTTTCAATATCTGTATATAA
>A_/_H13N9|MH579147|A/kelp_gull/Delaware_Bay/304/2007
ATGGATATCAAAGCAATCGCAATCTCCTTAATCATCAGTACTTGTGTACGGGCCGACAGAATCTGTGTAGGGTACTTGAGCACCAATTCAACAGAAAAGGTTGATACACTGTTGGAGAATGATGTACCAGTCACAAGCTCTATTGATCTAGTTGAGACAAACCACACAGGAACATACTGCTCTTTGAATGGAGTCAGCCCGGTGCATTTGGGAGACTGCAGCTTTGAGGGTTGGATAGTAGGGAATCCTGCTTGTACTAGCAACTTCGGAATCAGAGAATGGTCATATTTGATTGAAGACCCATCTGCACCTCATGGACTGTGCTATCCAGGAGAATTGGATGAAAATGGAGAATTGAGGCATCTGTTCAGTGGAATCAAATCATTCAGCAGAACTGAATTGATCGCACCTACTTCTTGGGGGGAGGTGCTTGATGGAGCAACATCTGCCTGTAGGGACAGTACAGGGACCAACAGTTTCTATCGGAATCTAGTGTGGTTTGTGAAGAAAAATAACAGATATCCAGTAATCAGCAGAACTTACAACAACACCACTGGTAGAGATGTCTTGGTCTTATGGGGGATACACCATCCGGTCTCAACAGGGGAAATCCAAACATTATATGCCAATAGTGACCCCTATACACTGGTTTCCACCCGCTTGTGGAGTAAAAAATACAAATTGGAAACTGGAGTCAGGCCTGGATACAATGGTCAAAGAAGTTGGATGAAGATTTATTGGGATTTAATGCATCCAGGAGAATCAATAACCTTTGAAAGCAATGGAGGATTGTTGGCCCCAAGATATGGTTATATAATTGAAGAATATGGAAAAGGAAGAATCTTCCAAAGTCCAATCAGAGTCGCCAGGTGCAACACCAAATGCCAGACTTCTGTAGGAGGGATAAACACCAACAAAACATTCCAGAACATAGAGAGAAATGCACTTGGGAATTGCCCTAAGTATATAAAATCAGGGCAGCTTAAGTTGGCAACCGGACTTAAGAATGTACCTGCTATATCAAACAGAGGACTATTTGGAGCGATTGCAGGGTTCATCGAAGGTGGTTGGCCAGGATTGATAAATGGTTGGTATGGATTCCAACATCAGAACGAGCAGGGGGTTGGAATTGCTGCAGATAAAGAGTCAACACAAAAGGCAATTGACCAGATAACAACAAAAATAAATAACATTATTGACAAGATGAACGGGAACTATGACTCTATAAGAGGTGAATTCAGCCAAGTAGAACGTCGAATAAACATGCTCGCAGACAGAATAGACGATGCTGTGACCGATGTGTGGTCATACAATGCGAAACTTCTTGTGTTGCTGGAAAATGACAAAACACTAGACATGCATGATGCCAATGTCAGAAATTTGCATGAGCGAGTACGAATATCACTGAAAGCCAATGCAATAGATGAAGGAAACGGATGCTTTGAGCTCCTTCATAAATGTAATGACTCTTGCATGGAAACAATAAGAAATGGGACTTACAACCATGTTGAATATGCAGAAGAATCAAAACTGAAGAGACAAGAAATAGAGGGTATAAAACTGAAGTCAGAAGACAATGTTTATAAAGCATTGTCAATATACAGCTGCATTGCAAGCAGTGTTGTGTTAGTAGGGCTCATACTTGCATTTATAATGTGGGCATGTAGTAGTGGCAATTGCCGGTTCAATATTTGTATATAG
>A_/_H13N9|MH579205|A/ruddy_turnstone/Delaware_Bay/131/2004
ATGGATATCAAAGCAGTCGCATTGTTGATTCTAACCAGCACGTGCATACAAGCTGACAGAATCTGTGTTGGGTATTTAAGCACCAACTCATCTGAAAAGGTTGACACACTGTTAGAGAACGGTGTTCCGGTTACAAGTTCTGTAGATCTGGTTGAGACCAACCACACAGGGACATATTGTTCTCTGAACGGAATCAGTCCAGTGCATCTGGGGGATTGCAGCTTTGAGGGATGGATTGTAGGGAACCCTTCTTGTGCCAGCAACCTGGGGATCAGAGAATGGTCGTACTTAATTGAAGATCCTTCTGCTCCTCATGGACTATGTTACCCAGGAGAATTGGATAACAATGGAGAGTTGAGGCACTTGTTCAGTGGAATCAAATCTTTCAGTAGAACGGAGTTAATCGCACCTACTTCTTGGGGGGCAGTAAATGATGGAGTATCATCAGCCTGTCAAGATAAAAGGGGGGCCAGCAGTTTTTATCGGAATTTAGTATGGTTTGTGGAGAGAGGGAAAAAATACCCTGTGATCCGCGGGACCTACAACAATACAACTGGTAGGGACGTCTTGGTTATGTGGGGGATACATCACCCTGTTTCTGAAGACGAGGCGAGGAAACTATATATTAACAGCAACCCGTACACACTGGTTTCTACTGGTTCATGGAGTAAGAAATACAACTTGGAAATCGGAATTCGTCCTGGATATAATGGCCAAAAGAGTTGGATGAAGATTTACTGGTCTTTGATGCATCCAGGGGAATCAATCAGTTTCGAAAGCAATGGAGGGTTGCTGGCCCCCCGATATGGTTATATTATTGAGGAATATGGAAAAGGACGAATTTTCCAAAGTCGCATTCGAGCTGGTAAATGCAATACTAAGTGTCAAACGTCTGTTGGTGGGATAAATACTAACAAAACATTCCAAAACATCGAGAGAAATGCACTTGGGGACTGTCCCAAATACATAAAATCAGGGCAGCTTAAGTTAGCCACTGGACTTAGAAATGTACCTGCTATAGCGAGCAGAGGATTATTTGGGGCTATTGCAGGATTCATAGAAGGTGGTTGGCCAGGATTAATAAATGGTTGGTATGGATTCCAACATCAGAACGAGCAGGGAGTGGGAATTGCTGCAGACAAAGAATCAACACAAAAGGCAATTGACCAAATAACAACCAAAATAAACAATATAATTGAAAAAATGAATGGGAATTATGACTCCATACGAGGTGAATTCAATCAGGTGGAAAACAGGATAAATATGCTTGCAGACAGAATAGATGACGCTGTAACTGATGTATGGTCATACAATGCAAAGCTTCTTGTGTTATTAGAAAACGATAAAACTCTAGACATGCATGATGCTAATGTTAGAAATCTGCATGATCAAGTACGTAGAGCGCTAAAGACCAATGCAATTGATGAAGGAAATGGATGTTTTGAACTCCTCCACAAATGTAATGACTCTTGCATGGAGACAATAAGGAATGGGACATATAACCATACAGAATATGAAGAAGAATCGAAATTGAAAAGACAGGAAATAGAAGGCATAAAGCTGAAGTCAGAAGATGGTGTATACAAAGCACTATCAATTTACAGCTGCATTGCAAGCAGTGTTGTATTAGTAGGACTCATACTTGCATTCATCATGTGGGCATGCAATAGTGGCAATTGCCGTTTCAATATCTGTATATAA
>A_/_H13N9|MH579323|A/semipalmated_sandpiper/Delaware_Bay/142/2007
ATGGATATCAGAGCAATCGCAATCTCCCTAATCATCAGTACCTGTGTACGGGCTGACAAAATCTGTGTCGGATACTTGAGCACCAATTCAACAGAAAAGGTTGATACACTATTGGAGAATGATGTACCAGTCACAAGCTCTATTGATCTAGTTGAGACAAACCACACAGGAACATACTGTTCTTTGAATGGAGTCAGCCCGGTGCATTTGGGAGACTGCAACTTTGAGGGTTGGATAGTAGGGAATCCTGCTTGTACTAGCAACTTTGGGATCAGAGAATGGTCATATTTGATTGAGGATCCATCTGCACCTCATGGACTGTGCTATCCAGGAGAGCTGGATGAAAATGGAGAATTGAGGCATCTTTTCAGTGGAATCAAATCATTCAGCAGAACTGAATTGATCGCGCCTACTTCTTGGGGGGAGGTGAATGATGGAGCAACATCTGCCTGTAGGGACAATACGGGGACCAGCAGTTTCTATCGGAATCTAGTGTGGTTCGTGAAGAGAGGTAACAGATATCCAGTAATCAGCAGGACTTACAACAACACCACTGGTAGAGATGTCTTAGTCTTATGGGGGATACATCATCCGGTCTCAACAGAGGAAACCCAGACATTATATGTCAATAGTGACCCTTATACACTAGTTTCCACCCGCTCGTGGAGTAAAAAGTACAAATTGGAAACTGGAGTCAGGCCTGGATACAATGGTCAAAGAAGTTGGATGAAGATTTATTGGTATTTAATGCATCCAGGAGAAACTATAACCTTTGAAAGCAATGGAGGATTGTTGGCCCCAAGATATGGTTATATAATCGAGGAATATGGGAAAGGAAGAATCTTCCAAAGCCCAATCAGAGTCGCCAGGTGCAACACCAAATGCCAGACTTCTGTAGGAGGGATAAACACCAACAAGACATTCCAGAACATAGAGAAAAATGCACTTGGAAATTGCCCTAAGTATATAAAATCAGGGCAGCTTAAGTTGGCAACCGGGCTTAAGAATGTACCTGCTATCTCAAACAGAGGATTATTTGGAGCAATTGCAGGGTTCATAGAAGGTGGTTGGCCAGGATTGGTAAATGGTTGGTATGGATTCCAACACCAGAACGAGCAGGGGGTTGGAATCGCTGCAGATAAAGAGTCAACACAAAAGGCCATTGACCAGATAACAACAAAAATAAATAACATTATAGATAAGATGAACGGGAATTACGACTCTATAAAAGGTGAATTCAGCCAGGTAGAACGTCGGATAAACATGCTTGCAGACAGAATAGACGATGCGGTGACCGATGTGTGGTCATACAATGCAAAACTTCTTGTACTACTGGAAAATGACAAAACACTAGACATGCATGATGCTAATGTCAGAAATTTGCATGAACGAGTGCGAAGAGCACTGAAGGCCAACGCAATAGATGAAGGAAATGGGTGCTTTGAGCTCCTTCATAAATGTAATGACTCTTGCATGGAAACAATAAGAAATGGGACTTACAATCATGCTGAATATGCAGAAGAATCGAAACTGAAGAGACAAGAAATAGAGGGTATAAAACTGAAGTCAGAAGACAATGTTTATAAAGCATTGTCAATATACAGCTGCATTGCAAGCAGTATTGTGCTAGTAGGGCTCATACTTGCATTTATAATGTGGGCATGTGGTAGTGGCAATTGCCGGTTCAATATTTGTATATAA
>A_/_H13N2|MH134650|A/kelp_gull/Chile/C12508/2016
ATGGACATCAAAGCAATCGCAATCTTCTTAATCATCAGTGCTTGTGTACGGGCTGACAGAATCTGTGTGGGGTACCTGAGCACCAATTCAACAGAAAAGGTTGATACACTGTTGGAGAACGATGTACCAGTCACAAGCTCTATTGATATAGTTGAGACAAACCACACAGGAACATACTGTTCTTTGAATGGAGTCAGCCCGGTGCATTTGGGAGACTGCAGCTTTGAGGGTTGGATAGTAGGGAATCCTGCTTGTGCTAGCAACTTTGGAGTCAGAGAATGGTCATATTTAATTGAAGACCCATCTGCACCTCATGGACTGTGTTATCCGGGAGAATTGGATGAAAATGGAGAATTGAGGCATCTTTTCAGTGGAATCAAATCATTCAGCAGAACTGAATTGATTGCACCTGCTTCTTGGGGGGAAGTGCTTGATGGATCAACATCTGCCTGTAGAGACAATGAAGGGGTCAACAGTTTTTATCGGAATCTAGTGTGGTTTGTGAAGAAAAATAACAGATATCCGGTAATCAGCAGGACTTACAACAACACCACTGGTCGAGATGTCTTGGTTTTATGGGGGATACACCATCCGGTCTCAACAGAGGAAACCAAAACATTATATGTCAATAGTGACCCCTATACACTAGTTTCCACCCACTCGTGGAGTAGAAAATACAAAATGGAAACTGGGACCAGGCCTGGATACAATGGTCAAAGAAGTTGGATGAGGATTTATTGGTATTTAATGCACCCTGGAGAATCAATAACCTTTGAAAGTAATGGAGGGTTGTTGGCTCCAAGATATGGGTATATAATTGAAGAATATGGGAAAGGAAGAATATTCCAGAGTCCAATCAGGATCGCCAGGTGCAACACCAAATGTCAGACTTCTGTAGGGGGGATAAACACAAACAAAACATTCCAGAACATAGAAAGAAATGCACTTGGGAATTGCCCTAAGTATATAAAATCAGGGCAGCTTAAGTTGGCAACCGGACTTAGGAATGTACCAGCCATATCTAACAGAGGGCTATTTGGAGCGATTGCAGGGTTCATCGAAGGTGGTTGGCCAGGATTAATAAATGGTTGGTATGGATTTCAACATCAGAATGAGCAGGGTGTTGGAATTGCTGCAGATAAAGAGTCAACACAAAAGGCCATTGACCAGATAACAACAAAAATAAATAACATTATTGATAAGATGAACGGGAACTATGACTCTATAAAAGGTGAATTCAACCAAGTCGAACGTCGGATAAATATGCTTGCAGACAGAATAGATGATGCTGTGACTGATGTGTGGTCATACAATGCGAAACTTCTTGTGTTGCTGGAAAATGACAAAACACTAGACATGCATGATGCCAATGTCAGAAATTTGCATGAGCGAGTCCGAATGTCACTGAAGGCCAATGCAATAGATGAAGGGAACGGATGCTTTGAGCTCCTTCATAAATGTAATGACTCTTGCATGGAAACAATAAGAAATGGAACTTACAATCATGTTGAATATGCAGAGGAATCAAAACTGAAGAGACAAGAAATAGAGGGTATAAAATTGAAATCAGAAGACAATGTTTATAAAGCATTGTCAATATACAGCTGCATTGCAAGCAGTGTTGTGTTGGTAGGGCTCATACTTGCATTTATAATGTGGGCATGTAGTAGTGGCAATTGCCGGTTCAATATTTGTATATAA
>A_/_H13N2|MH134676|A/whimbrel/Chile/C12523/2016
ATGGACATCAAAACAATCGCAATCTCCTTAATCATCAGTGCTTGTGTACGGGCTGACAGAATCTGTGTGGGGTACCTGAGCACCAATTCAACAGAAAAGGTTGATACACTGTTGGAGAACGATGTACCAGTCACAAGCTCTATTGATATAGTTGAGACAAACCACACAGGAACATACTGTTCTTTGAATGGAGTCAGCCCGGTGCATTTGGGAGACTGCAGCTTTGAGGGTTGGATAGTAGGGAATCCTGCTTGTGCTAGCAACTTTGGAGTCAGAGAATGGTCATATTTAATTGAAGACCCATCTGCACCTCATGGACTGTGTTATCCGGGAGAGTTGGATGAAAATGGAGAATTGAGGCATCTTTTCAGTGGAATCAAATCATTCAGCAGAACTGAATTGATTGCACCTGCTTCTTGGGGGGAAGTGCTTGATGGATCAACATCTGCCTGTAGAGACAATACAGGGGTCAACAGTTTTTATCGGAATCTAGTGTGGTTTGTGAAGAAAAATAACAGATATCCGGTAATCAGCAGGACTTACAACAACACCACTGGTCGAGATGTCTTGGTTTTATGGGGGATACACCATCCGGTCTCAACAGAGGAAACCAAAACATTATATGTCAATAGTGACCCCTATACACTAGTTTCCACCCACTCGTGGAGTAGAAAATACAAAATGGAAACTGGGACCAGGCCTGGATACAATGGTCAAAGAAGTTGGATGAGGATTTATTGGTATTTAATGCACCCTGGAGAATCAATAACCTTTGAAAGTAATGGAGGGTTGTTGGCTCCTAGATATGGGTATATAATTGAAGAATATGGGAAAGGAAGAATATTCCAGAGTCCCATCAGGATCGCCAGGTGCAACACCAAATGTCAGACTTCTGTAGGGGGGATAAACACAAACAAAACATTCCAGAACATAGAAAGAAATGCACTTGGGAATTGCCCTAAGTATATAAAATCAGGGCAGCTTAAGTTGGCAACCGGACTTAGGAATGTACCAGCCATATCTAACAGAGGGCTATTTGGAGCGATTGCAGGGTTCATCGAAGGTGGTTGGCCAGGATTGATAAATGGTTGGTATGGATTTCAACATCAGAATGAGCAGGGTGTTGGAATTGCTGCAGATAAAGAGTCAACACAAAAGGCCATTGACCAGATAACAACAAAAATAAATAACATTATTGATAAGATGAACGGGAACTATGACTCTATAAAAGGTGAATTCAACCAAGTCGAACGTCGGATAAATATGCTTGCAGACAGAATAGATGATGCTGTGACTGATGTGTGGTCATACAATGCGAAACTTCTTGTGTTGCTGGAAAATGACAAAACACTAGACATGCATGATGCCAATGTCAGAAATTTGCATGAGCGAGTCCGAATGTCACTGAAGGCCAATGCAATAGATGAAGGGAACGGATGCTTTGAGCTCCTTCATAAATGTAATGACTCTTGCATGGAAACAATAAGAAATGGAACTTACAATCATGTTGACTATGCAGAGGAATCAAAACTGAAGAGACAAGAAATAGAGGGTATAAAATTGAAATCAGAAGACAATGTTTATAAAGCATTGTCAATATACAGCTGCATTGCAAGCAGTGTTGTATTGGTAGGGCTCATACTTGCATTTATAATGTGGGCATGTAGTAGTGGCAATTGCCGGTTCAATATTTGTATATAA
>A_/_H13N2|MH134739|A/whimbrel/Chile/C10834/2016
ATGGACATCAAAACAATCGCAATCTCCTTAATCATCAGTGCTTGTGTACGGGCTGACAGAATCTGTGTGGGGTACCTGAGCACCAATTCAACAGAAAAGGTTGATACACTGTTGGAGAACGATGTACCAGTCACAAGCTCTATTGATATAGTTGAGACAAACCACACAGGAACATACTGTTCTTTGAATGGAGTCAGCCCGGTGCATTTGGGAGACTGCAGCTTTGAGGGTTGGATAGTAGGGAATCCTGCTTGTGCTAGCAACTTTGGAGTCAGAGAATGGTCATATTTAATTGAAGACCCATCTGCACCTCATGGACTGTGTTACCCGGGAGAGTTGGATGAAAATGGAGAATTGAGGCATCTTTTCAGTGGAATCAAATCATTCAGCAGAACTGAATTGATTGCACCTGCTTCTTGGGGGGAAGTGCTTGATGGATCAACATCTGCCTGTAGAGACAATGAAGGGGTCAACAGTTTTTATCGGAATCTAGTGTGGTTTGTGAAGAAAAATAACAGATATCCGGTAATCAGCAGGACTTACAACAACACCACTGGTCGAGATGTCTTGGTTTTATGGGGGATACACCATCCGGTCTCAACAGAGGAAACCAAAACATTGTATGTCAATAGTGACCCCTATACACTAGTTTCCACCCACTCGTGGAGTAGAAAATACAAAATGGAAACTGGGACCAGGCCTGGATACAATGGTCAAAGAAGTTGGATGAGGATTTATTGGTATTTAATGCACCCTGGAGAATCAATAACCTTTGAAAGTAATGGAGGGTTGTTGGCTCCAAGATATGGGTATATAATTGAAGAATATGGGAAAGGAAGAATATTCCAGAGTCCAATCAGGATCGCCAGGTGCAACACCAAATGTCAGACTTCTGTAGGGGGGATAAACACAAACAAAACATTCCAGAACATAGAAAGAAATGCACTTGGGAATTGCCCTAAGTATATAAAATCAGGGCAGCTTAAGTTGGCAACCGGACTTAGGAATGTACCAGCCATATCTAACAGAGGGCTATTTGGAGCGATTGCAGGGTTCATCGAAGGTGGTTGGCCAGGATTGATAAATGGTTGGTATGGATTTCAACATCAGAATGAGCAGGGTGTTGGAATTGCTGCAGATAAAGAGTCAACACAAAAGGCCATTGACCAGATAACAACAAAAATAAATAACATTATTGATAAGATGAACGGGAACTATGACTCTATAAAAGGTGAATTCAACCAAGTCGAACGTCGGATAAATATGCTTGCAGACAGAATAGATGATGCTGTGACTGATGTATGGTCATACAATGCGAAACTTCTTGTGTTGCTGGAAAATGACAAAACACTAGACATGCATGATGCCAATGTCAGAAATTTGCATGAGCGAGTCCGAATGTCACTGAAGGCCAATGCAATAGATGAAGGGAACGGATGCTTTGAGCTCCTTCATAAATGTAATGACTCTTGCATGGAAACAATAAGAAATGGAACTTACAATCATGTTGAATATGCAGAGGAATCAAAACTGAAGAGACAAGAAATAGAGGGTATAAAATTGAAATCAGAAGACAATGTTTATAAAGCATTGTCAATATACAGCTGCATTGCAAGCAGTGTTGTGTTGGTAGGGCTCATACTTGCATTTATAATGTGGGCATGTAGTAGTGGCAATTGCCGGTTCAATATTTGTATATAA
>A_/_H13N2|MF148148|A/black-headed_gull/Netherlands/37/2014
ATGAGAGAAATGGAAGTCCTAGTATTCGTACTCTTAGTGTTAACCAGCATATGCGTACAAGCTGATAGGATTTGTGTTGGGTACTTAAGCACAAACTCATCAGAAAGGGTTGACACACTGCTAGAGAACAATGTACCGGTTACAAGCTCTGTTGATTTGGTTGAGACTAACCACACAGGAACATATTGTTCTTTGGGTGGAATCAGTCCAGTACACTTGGGAGACTGTAGCTTCGAGGGCTGGATTCTAGGGAACCCTGCCTGTTCCAGCAACCTGGGGGTCAGAGAATGGTCATATTTGATTGAAGACCCTTCTGCTCCTCATGGATTGTGCTATCCAGGAGAGTTAGACAACAATGGAGAATTGAGGCACTTATTTAGTGGGATCAGATCTTTCAGTAGAACAGAATTGATTGCACCTACCTCTTGGGGGAACGTGAATGATGGAGTAACGGCTGCATGTCAAGACAGAGGAGCTAGCAGCTTTTACCGGAACTTGGTATGGTTAGTGGAGAGAGGGGGGAATTATCCTGTGATCCGCGGGACCTACAACAACACCACTGGCCGAGATGTCTTAGTTATATGGGGTATACATCACCCTGTCTCCACCGACGAAGCGAGGAAACTATATGCCAAAGACAATCCTTACACATTGGCATCTACCAGTTCATGGAGCAAGAAGTACAACCTAGAAACTGGAACCCGACCTGGATACAATGGCCAAAAGAGTTGGATGAAGATTTACTGGTATCTGATGCATCCCGGGGATTCAATCAGTTTCGAAAGCAATGGGGGATTATTGGCTCCCAGATACGGTTACATTATTGAGGAATATGGAAAAGGGCGAATTTTCCAAAGCCGCATTCGCATTGCTAAATGCAACACTAAGTGCCAGACATCGGTTGGTGGAATAAATACTAACAAAACATTTCAAAACATAGAGAGAAATGCGCTTGGAGATTGCCCGAAATACATAAAATCTGGACAGCTCAAATTGGCCACTGGACTTAGGAATGTACCTGCCATATCAAACAGAGGATTGTTTGGGGCTATTGCAGGCTTCATAGAAGGTGGTTGGCCAGGATTAATAAATGGTTGGTATGGATTCCAGCATCAGAATGAACAAGGAACGGGCATAGCTGCAGACAAGGAATCAACACAAAAGGCTATTGATCAAATAACAACTAAGATAAATAATATAATAGAAAAAATGAATGGGAACTATGACTCAATACGAGGTGAATTCAGTCAGGTGGAACAAAGGATAAACATGCTTGCAGACAGAATAGATGATGCTGTAACTGACATATGGTCATACAATGCAAAACTTCTTGTTTTACTAGAAAACGACAAGACTCTAGACATGCACGACGCTAATGTCAGAAACCTGCATGATCAAGTCCGCAGAGTGCTGAGGGCCAATGCAATTGATGAGGGGAATGGATGTTTTGAACTCCTCCATAAATGTAATGATTCTTGTATGGAGACAATAAGAAATGGAACATACAATCATATAGAGTATGAAGAGGAATCGAAGTTAAAAAGGCAGGAAATAGAAGGTATAAAGCTGAAGTCAGATGACAATGTCTACAAAGCATTGTCGATTTACGGCTGCATTGCAAGCAGTATTGTATTGGTAGGACTCATACTTGCATTCATCATGTGGGCATGCAGCAGTGGCAATTGCCGATTCAATGTTTGTATATAA
>A_/_H13N8|MF148122|A/black-headed_gull/Netherlands/13/2008
ATGAGAGAAATGGAAGTTCCAGTATTCGTACTCTTAATGTTAACCAGCATATGCGTACAGGCTGATAGGATTTGTGTTGGGTACTTAAGCACAAACTCATCAGAAAGGGTTGACACACTGCTAGAGAACAATGTCCCAGTTACAAGCTCTGTTGATTTGGTTGAGACTAACCACACAGGAACATATTGTTCTTTGGGTGGAATTAGTCCAGTGCACTTGGGAGACTGTAGCTTCGAGGGCTGGATTGTAGGGAACCCTGCCTGTGCCAGCAACCTGGGGATTAGAGAATGGTCATATTTGATTGAAGATCCTTCTGCTCCTCATGGATTGTGCTACCCAGGAGAGTTAGACAACAATGGAGAATTGAGGCACTTGTTTAGTGGGATCAGATCTTTCAGTAGAACAGAGTTGATCGCACCTACCTCTTGGGGGGAAGTGAATGATGGGGTAACGGCTGCCTGTCAAGACAGAGGAGCTAGCAGCTTTTACCGGAACTTGGTATGGTTTGTGGCGAGAGAAAATAAATATCCTGTGATCCGCGGGACCTACAACAACACCACTGGCAGAGATGTTTTGGTTATATGGGGTATACATCACCCTGTCTCCACAGACGAAGCGAGGAAACTGTATGCCAAAGACAATCCTTACACATTGGCATCTACCAGTTCATGGAGCAGGAAGTACAACCTAGAAACTGGAACCCGACCTGGATACAATGGCCAAAAGAGTTGGATGAAGATGTACTGGTATCTGATGCACCCCGGGGATTCAATCAATTTCGAAAGCAATGGGGGATTACTGGCCCCCAGATATGGTTACATTATTGAGGAATATGGAAAAGGGCGAATTTTCCAAAGCCGCATTCGCATTGCTAAATGCAATACTAAGTGCCAGACATCGGTTGGTGGAATAAATACTAACAAAACATTTCAAAACATAGAGAGAAATGCACTTGGGGATTGCCCGAAATACATAAAATCTGGACAGCTCAAGTTGGCCACTGGCCTTAGGAATGTACCTGCCATATCAAACAGAGGATTGTTTGGGGCTATTGCAGGCTTCATAGAAGGTGGTTGGCCAGGATTAATAAATGGTTGGTATGGATTCCAACATCAGAATGAACAAGGAACGGGCATGGCTGCAGACAAAGAGTCAACACAGAAGGCTATTGATCAAATAACAACTAAGATAAACAATATAATAGAAAAAATGAATGGGAATTATGACTCAATACGAGGTGAATTCAGTCAGGTGGAACAAAGAATAAATATGCTTGCAGACAGAATAGATGATGCTGTAACTGACGTATGGTCATACAATGCAAAGCTTCTTGTTTTGCTAGAAAACGACAAGACTCTAGACATGCACGACGCTAATGTAAGGAACCTGCATGATCAAGTCCGTAGAGTGCTGAGGACCAATGCAATTGATGAGGGAAATGGATGTTTTGAACTCCTCCATAAATGCAATGACTCTTGCATGGAGACAATAAGAAATGGAACGTACAATCATATAGAGTATGAAGAGGAATCAAAGTTAAAAAGGCAGGAAATAGAAGGTATAAAGCTGAAGTCAGATGACAATGTCTACAAGACATTATCGATTTACAGCTGCATTGCAAGCAGTATTGTATTGGTAGGACTCATACTTGCATTCATCATGTGGGCATGCAGCAGTGGCAATTGCCGATTCAATATTTGTATATAA
>A_/_H13N2|MF148103|A/black-headed_gull/Netherlands/38/2009
ATGAGAGAAATGGAAGTCCCAGTATTCGTACTCTTAATGTTAACCAGCATATGCGTACAGGCTGATAGGATTTGTGTTGGGTACTTAAGCACAAACTCATCAGAAAGGGTTGACACACTGCTAGAGAACAATGTCCCAGTTACAAGCTCTGTTGATTTGGTTGAGACTAACCACACAGGAACATATTGTTCTTTGGATGGAATTAGTCCAGTGCACTTGGGAGACTGTAGCTTCGAGGGCTGGATTGTGGGGAACCCTGCCTGTGCCAGCAACCTGGGGATTAGAGAATGGTCATATTTGATTGAAGATCCTTCCGCTCCTCATGGATTGTGCTACCCAGGAGAATTAGACAACAATGGAGAATTGAGGCACTTGTTTAGTGGGATCAGATCTTTCAGTAGAACAGAGTTGATTGCACCTACCTCTTGGGGGGAAGTGAATGATGGGGTAACGGCTGCCTGTCAAGAAAGAGGAGCTAGCAGCTTCTACCGGAACTTGGTATGGTTTGTGGCGAGAGGAAATAAATATCCTGTGATCCGCGGGACCTACAACAACACCACTGGCAGAGATGTTTTGGTTATATGGGGTATACATCACCCTGTCTCCACAGACGAAGCGAGGAAACTGTATGCCAAAGACAATCCTTACACATTGGCATCTACCAGTTCATGGAGCAGGAAGTACAACCTAGAAACTGGAACCCGACCTGGATACAATGGCCAAAAGAGTTGGATGAAGATGTACTGGTATCTGATGCACCCCGGGGATTCAATAAGTTTCGAAAGCAATGGGGGATTACTGGCTCCCAGATATGGTTACATTATTGAGGAATATGGAAAAGGGCGAATTTTCCAAAGCCGCATTCGCATTGCTAAATGCAATACTAAGTGCCAGACATCGGTTGGTGGAATAAATACTAACAAAACATTTCAAAACATAGAGAGAAATGCACTTGGGGATTGCCCGAAATACATAAAATCTGGACAGCTCAAGTTGGCAACTGGCCTTAGGAATGTACCTGCCATATCAAACAGAGGATTGTTTGGGGCTATTGCAGGCTTCATAGAAGGTGGTTGGCCAGGATTAATAAATGGTTGGTATGGATTCCAACATCAGAATGAACAAGGAACGGGCATGGCTGCAGACAAAGAGTCAACACAGAAGGCTATTGATCAAATAACAACTAAGATAAACAATATAATAGAAAAAATGAATGGGAATTATGACTCAATACGAGGTGAATTCAGTCAGGTGGAACAAAGAATAAATATGCTTGCAGACAGAATAGATGATGCTGTAACTGACGTATGGTCATACAATGCAAAGCTTCTTGTTTTGCTAGAAAACGACAAGACTCTAGACATGCACGACGCTAATGTAAGGAACCTGCATGATCAAGTCCGTAGAGTGCTGAGGACCAATGCAATTGATGAGGGAAATGGATGTTTTGAACTCCTCCATAAATGCAACGACTCTTGCATGGAGACAATAAGAAATGGAACGTACAATCATATAGAGTATGAAGAGGAATCAAAGTTAAAAAGGCAGGAAATAGAAGGTATAAAGCTGAAGTCAGATGACAATGTCTACAAGACATTATCGATTTACAGCTGCATTGCAAGCAGTATTGTATTGGTAGGACTCATACTTGCATTCATCATGTGGGCATGCAGCAGTGGCAATTGCCGATTCAATATTTGTATATAA
>A_/_H13N2|MF147945|A/black-headed_gull/Netherlands/6/2009
ATGAGAGAAATGGAAGTCCCAGTATTCGTACTCTTAATGTTAACCAGCATATGCGTACAGGCTGATAGGATTTGTGTTGGGTACTTAAGCACAAACTCATCAGAAAGGGTTGACACACTGCTAGAGAACAATGTCCCAGTTACAAGCTCTGTTGATTTGGTTGAGACTAACCACACAGGAACATATTGTTCTTTGGATGGAATTAGTCCAGTGCACTTGGGAGACTGTAGCTTCGAGGGCTGGATTGTGGGGAACCCTGCCTGTGCCAGCAACCTGGGGATTAGAGAATGGTCATATTTGATTGAAGATCCTTCCGCTCCTCATGGATTGTGCTACCCAGGAGAATTAGACAACAATGGAGAATTGAGGCACTTGTTTAGTGGGATCAGATCTTTCAGTAGAACAGAGTTGATTGCACCTACCTCTTGGGGGGAAGTGAATGATGGGGTAACGGCTGCATGTCAAGAAAGAGGAGCTAGCAGCTTCTACCGGAACTTGGTATGGTTTGTGGCGAGAGGAAATAAATATCCTGTGATCCGCGGGACCTACAACAACACCACTGGCAGAGATGTTTTGGTTATATGGGGTATACATCACCCTGTCTCCACAGACGAAGCGAGGAAACTGTATGCCAAAGACAATCCTTACACATTGGCATCTACCAGTTCATGGAGCAGGAAGTACAACCTAGAAACTGGAACCCGACCTGGATACAATGGCCAAAAGAGTTGGATGAAGATGTACTGGTATCTGATGCACCCCGGGGATTCAATCAGTTTCGAAAGCAATGGGGGATTACTGGCTCCCAGATATGGTTACATTATTGAGGAATATGGAAAAGGGCGAATTTTCCAAAGCCGCATTCGCATTGCTAAATGCAATACTAAGTGCCAGACATCGGTTGGTGGAATAAATACTAACAAAACATTTCAAAACATAGAGAGAAATGCACTTGGGGATTGCCCGAAATACATAAAATCTGGACAGCTCAAGTTGGCCACTGGCCTTAGGAATGTACCTGCCATATCAAACAGAGGATTGTTTGGGGCTATTGCAGGCTTCATAGAAGGTGGTTGGCCAGGATTAATAAATGGTTGGTATGGATTCCAACATCAGAATGAACAAGGAACGGGCATGGCTGCAGACAAAGAGTCAACACAGAAGGCTATTGATCAAATAACAACTAAGATAAACAATATAATAGAAAAAATGAATGGGAATTATGACTCAATACGAGGTGAATTCAGTCAGGTGGAACAAAGAATAAATATGCTTGCAGACAGAATAGATGATGCTGTAACTGACGTATGGTCATACAATGCAAAGCTTCTTGTTTTGCTAGAAAACGACAAGACTCTAGACATGCACGACGCTAATGTAAGGAACCTGCATGATCAAGTCCGTAGAGTGCTGAGGACCAATGCAATTGATGAGGGAAATGGATGTTTTGAACTCCTCCATAAATGCAACGACTCTTGCATGGAGACAATAAGAAATGGAACGTACAATCATATAGAATATGAAGAGGAATCAAAGTTAAAAAGGCAGGAAATAGAAGGTATAAAGCTGAAGTCAGATGACAATGTCTACAAGACATTATCGATTTACAGCTGCATTGCAAGCAGTATTGTATTGGTAGGACTCATACTTGCATTCATCATGTGGGCATGCAGCAGTGGCAATTGCCGATTCAATATTTGTATATAA
>A_/_H13N2|MF147869|A/black-headed_gull/Netherlands/8/2009
ATGGCTCTAAATGTCATCACAATCTTGACACTTATAAGCGTGTGTGTGCAGGCAGACAGAATATGCGTAGGTTATCTGAGCACCAATTCATCAGAAAGGGTCGACACACTCCTTGAAAATGGGGTTCCAGTCACCAGCTCCGTTGACCTGATTGAAACGAACCACACAGGAACATACTGTTCTCTAAATGGGGTCAGCCCAGTGCATTTAGGAGATTGTAGCTTTGAAGGATGGATTGTAGGAAACCCTGCATGCACCAGCAACTTTGGGATCAGAGAGTGGTCATATCTGATTGAGGATCCTGGGGCACCCCATGGTCTTTGTTACCCTGGAGAATTAAACAACAATGGAGAGCTCAGGCATTTGTTCAGTGGAATCAGGTCATTCAGCAGAACAGAGTTGATCCCACCTACTTCTTGGGGAGAAGTACTTGACGGTGCTACATCTGCTTGCAGAGATGACAAGGGGACCAACAGCTTCTATCGAAATTTAATCTGGTTTGTAAAGAAGAATAATAGATACCCAGTTATCAATAAGACCTACAACAACACAACGGGAAGAGATGTTCTAGTTTTGTGGGGAATCCACCACCCAGTATCTGTGGAGGAGACAAAGACTCTGTATGTCAACAGTGATCCGTATACGCTAGTTTCAACCAAATCGTGGAGTGAGAAGTATAAACTAGAGACTGGAATTCGGCCCGGGTACAATGGACAGAGGAGCTGGATGAAGATCTATTGGTCATTGCTGCATCCAGGGGAGATGATTACTTTCGAGAGTAACGGTGGACTCTTAGCTCCAAGATATGGGTACATAATTGAAGAATATGGGAAGGGAAGGATTTTCCAAAGTCGCATAAGAATGTCTAAGTGCAACACTAAGTGCCAGACTTCGGTTGGAGGAATAAACACAAACAGAACATTTCAAAACATCGATAAAAATGCTCTAGGTGATTGTCCCAAATATATAAAGTCTGGCCAACTCAAGCTAGCCACTGGACTCAGAAATGTGCCAGCCATATCGAATAGAGGACTGTTTGGAGCAATTGCAGGATTTATAGAGGGAGGCTGGCCAGGTCTAATCAATGGTTGGTACGGTTTTCAGCATCAAAACGAACAGGGAACAGGGATAGCTGCAGACAAAGAATCAACACAAAAAGCCATCGACCAGATAACCACCAAAATAAATAACATTATTGACAAGATGAATGGAAACTATGATTCCATCAGAGGTGAATTCAATCAAGTGGAGAAGCGCATAAACATGCTCGCAGATAGGATAGATGATGCTGTGACAGATATTTGGTCATACAATGCCAAACTTCTTGTACTGCTAGAAAATGACAAAACTTTAGATATGCATGATGCTAATGTAAGGAATTTACATGAGCAGGTACGAAGAGAATTAAAGGACAATGCAATAGACGAAGGGAATGGGTGTTTTGAACTCCTTCACAAATGCAATGACTCTTGCATGGAAACTATAAGAAATGGAACATACGACCACACTGAGTATGCGGAGGAGTCAAAATTAAAGAGGCAGGAAATCAATGGGATAAAACTTAAATCAGAAGACAATGTTTACAAGGCATTATCAATATACAGCTGCATTGCAAGCAGTGTTGTGTTAGTAGGACTCATACTCTCTTTCATCATGTGGGCCTGTAGTAATGGAAGCTGTCGATTCAATGTTTGTATATAA
>A_/_H13N2|MF147797|A/black-headed_gull/Netherlands/2/2009
ATGAGAGAAATGGAAGTCCCAGTATTCGTACTCTTAATGTTAACCAGCATATGCGTACAGGCTGATAGGATTTGTGTTGGGTACTTAAGCACAAACTCATCAGAAAGGGTTGACACACTGCTAGAGAACAATGTCCCAGTTACAAGCTCTGTTGATTTGGTTGAGACTAACCACACAGGAACATATTGTTCTTTGGATGGAATTAGTCCAGTGCACTTGGGAGACTGTAGCTTCGAGGGCTGGATTGTGGGGAACCCTGCCTGTGCCAGCAACCTGGGGATTAGAGAATGGTCATATTTGATTGAAGATCCTTCCGCTCCTCATGGATTATGCTACCCAGGAGAATTAGACAACAATGGAGAATTGAGGCACTTGTTTAGTGGGATTAGATCTTTCAGTAGAACAGAGTTGATTGCACCTACCTCTTGGGGGGAAGTGAATGATGGGGTAACGGCTGCCTGTCAAGAAAGAGGAGCTAGCAGCTTCTACCGGAACTTGGTATGGTTTGTGGCGAGAGGAAATAACTATCCTGTGATCCGCGGGACCTACAACAACACCACTGGCAGAGATGTTTTGGTTATATGGGGTATACATCACCCTGTCTCCACAGACGAAGCGAGGAAACTGTATGCCAAAGACAATCCTTACACATTGGCATCTACCAGTTCATGGAGCAGGAAGTACAACCTAGAAACTGGAACCCGACCTGGATACAATGGCCAAAAGAGTTGGATGAAGATGTACTGGTATCTGATGCACCCCGGGGATTCAATCAGTTTCGAAAGCAATGGGGGATTACTGGCTCCCAGATATGGTTACATTATTGAGGAATATGGAAAAGGGCGAATTTTCCAAAGCCGCATTCGCATTGCTAAATGCAATACTAAGTGCCAGACATCGGTTGGTGGAATAAATACTAACAAAACATTTCAAAACATAGAGAGAAATGCACTTGGGGATTGCCCGAAATACATAAAATCTGGACAGCTCAAGTTGGCCACTGGCCTTAGGAATGTACCTGCCATATCAAACAGAGGATTGTTTGGGGCTATTGCAGGCTTCATAGAAGGTGGTTGGCCAGGATTAATAAATGGTTGGTATGGATTCCAACATCAGAATGAACAAGGAACGGGCATGGCTGCAGACAAAGAGTCAACACAGAAGGCTATTGATCAAATAACAACTAAGATAAACAATATAATAGAAAAAATGAATGGGAATTATGACTCAATACGAGGTGAATTCAGTCAGGTGGAACAAAGAATAAATATGCTTGCAGACAGAATAGATGATGCTGTAACTGACGTATGGTCATACAATGCAAAGCTTCTTGTTTTGCTAGAAAACGACAAGACTCTAGACATGCACGACGCTAATGTAAGGAACCTGCATGATCAAGTCCGTAGAGTGCTGAGGACCAATGCAATTGATGAGGGAAATGGATGTTTTGAACTCCTCCATAAATGCAACGACTCTTGCATGGAGACAATAAGAAATGGAACGTACAATCATATAGAGTATGAAGAGGAATCAAAGTTAAAAAGGCAGGAAATAGAAGGTATAAAGCTGAAGTCAGATGACAATGTCTACAAGACATTATCGATTTACAGCTGCATTGCAAGCAGTATTGTATTGGTAGGACTCATACTTGCATTCATCATGTGGGCATGCAGCAGTGGCAATTGCCGATTCAATATTTGTATATAA
>A_/_H13N2|MF147594|A/black-headed_gull/Netherlands/36/2009
ATGAGAGAAATGGAAGTCCCAGTATTCGTACTCTTAATGTTAACCAGCATATGCGTACAGGCTGATAGGATTTGTGTTGGGTACTTAAGCACAAACTCATCAGAAAGGGTTGACACACTGCTAGAGAACAATGTCCCAGTTACAAGCTCTGTTGATTTGGTTGAGACTAACCACACAGGAACATATTGTTCTTTGGATGGAATTAGTCCAGTGCACTTGGGAGACTGTAGCTTCGAGGGCTGGATTGTGGGGAACCCTGCCTGTGCCAGCAACCTGGGGATTAGAGAATGGTCATATTTGATTGAAGATCCTTCCGCTCCTCATGGATTGTGCTACCCAGGAGAATTAGACAACAATGGAGAATTGAGGCACTTGTTTAGTGGGATCAGATCTTTCAGTAGAACAGAGTTGATTGCACCTACCTCTTGGGGGGAAGTGAATGATGGGGTAACGGCTGCCTGTCAAGAAAGAGGAGCTAGCAGCTTCTACCGGAACTTGGTATGGTTTGTGGCGAGAGGAAATAAATATCCTGTGATCCGCGGGACCTACAACAACACCACTGGCAGAGATGTTTTGGTTATATGGGGTATACATCACCCTGTCTCCACAGACGAAGCGAGGAAACTGTATGCCAAAGACAATCCTTACACATTGGCATCTACCAGTTCATGGAGCAGGAAGTACAACCTAGAAACTGGAACCCGACCTGGATACAATGGCCAAAAGAGTTGGATGAAGATGTACTGGTATCTGATGCACCCCGGGGATTCAATCAGTTTCGAAAGCAATGGGGGATTACTGGCTCCCAGATATGGTTACATTATTGAGGAATATGGAAAAGGGCGAATTTTCCAAAGCCGCATTCGCATTGCTAAATGCAATACTAAGTGCCAGACATCGGTTGGTGGAATAAATACTAACAAAACATTTCAAAACATAGAGAGAAATGCACTTGGGGATTGCCCGAAATACATAAAATCTGGACAGCTCAAGTTGGCCACTGGCCTTAGGAATGTACCTGCCATATCAAACAGAGGATTGTTTGGGGCTATTGCAGGCTTCATAGAAGGTGGTTGGCCAGGATTAATAAATGGTTGGTATGGATTCCAACATCAGAATGAACAAGGAACGGGCATGGCTGCAGACAAAGAGTCAACACAGAAGGCTATTGATCAAATAACAACTAAGATAAACAATATAATAGAAAAAATGAATGGGAATTATGACTCAATACGAGGTGAATTCAGTCAGGTGGAACAAAGAATAAATATGCTTGCAGACAGAATAGATGATGCTGTAACTGACGTATGGTCATACAATGCAAAGCTTCTTGTTTTGCTAGAAAACGACAAGACTCTAGACATGCACGACGCTAATGTAAGGAACCTGCATGATCAAGTCCGTAGAGTGCTGAGGACCAATGCAATTGATGAGGGAAATGGATGTTTTGAACTCCTCCATAAATGCAACGACTCTTGCATGGAGACAATAAGAAATGGAACGTACAATCATATAGAGTATGAAGAGGAATCAAAGTTAAAAAGGCAGGAAATAGAAGGTATAAAGCTGAAGTCAGATGACAATGTCTACAAGACATTATCGATTTACAGCTGCATTGCAAGCAGTATTGTATTGGTAGGACTCATACTTGCATTCATCATGTGGGCATGCAGCAGTGGCAATTGCCGATTCAATATTTGTATATAA
>A_/_H13N8|MF147491|A/black-headed_gull/Netherlands/64/2008
ATGAGAGAAATGGAAGTCCCAGTATTCGTACTCTTAATGTTAACCAGCATATGCGTACAGGCTGATAGGATTTGTGTTGGGTACTTAAGCACAAACTCATCAGAAAGGGTTGACACACTGCTAGAGAACAATGTCCCAGTTACAAGCTCTGTTGATTTGGTTGAGACTAACCACACAGGAACATATTGTTCTTTGGGTGGAATTAGTCCAGTGCACTTGGGAGACTGTAGCTTCGAGGGCTGGATTGTAGGGAACCCTGCCTGTGCCAGCAACCTGGGGATTAGAGAATGGTCATATTTGATTGAAGATCCTTCTGCTCCTCATGGATTGTGCTACCCAGGAGAGTTAGACAACAATGGAGAATTGAGGCACTTGTTTAGTGGGATCAGATCTTTCAGTAGAACAGAGTTGATCACACCTACCTCTTGGGGGGAAGTGAATGATGGGGTAACGGCTGCCTGTCAAGACAGAGGAGCTAGCAGCTTTTACCGGAACTTGGTATGGTTTGTGGCGAGAGAAAATAAATATCCTGTGATCCGCGGGACCTACAACAACACCACTGGCAGAGATGTTTTGGTTATATGGGGTATACATCACCCTGTCTCCACAGACGAAGCGAGGAAACTGTATGCCAAAGACAATCCTTACACATTGGCATCTACCAGTTCATGGAGCAGGAAGTACAACCTAGAAACTGGAACCCGACCTGGATACAATGGCCAAAAGAGTTGGATGAAGATGTACTGGTATCTGATGCACCCCGGGGATTCAATCAGTTTCGAAAGCAATGGGGGATTACTGGCTCCCAGATATGGTTACATTATTGAGGAATATGGAAAAGGGCGAATTTTCCAAAGCCGCATTCGCATTGCTAAATGCAATACTAAGTGCCAGACATCGGTTGGTGGAATAAATACTAACAAAACATTTCAAAACATAGAGAGAAATGCACTTGGGGATTGCCCGAAATACATAAAATCTGGACAGCTCAAGTTGGCCACTGGCCTTAGGAATGTACCTGCCATATCAAACAGAGGATTGTTTGGGGCTATTGCAGGCTTCATAGAAGGTGGTTGGCCAGGATTAATAAATGGTTGGTATGGATTCCAACATCAGAATGAACAAGGAACGGGCATGGCTGCAGACAAAGAGTCAACACAGAAGGCTATTGATCAAATAACAACTAAGATAAACAATATAATAGAAAAAATGAATGGGAATTATGACTCAATACAAGGTGAATTCAGTCAGGTGGAACAAAGAATAAATATGCTTGCAGACAGAATAGATGATGCTGTAACTGACGTATGGTCATACAATGCAAAGCTTCTTGTTTTGCTAGAAAACGACAAGACTCTAGACATGCACGACGCTAATGTAAGGAACCTGCATGATCAAGTCCGTAGAGTGCTGAGGACCAATGCAATTGATGAGGGAAATGGATGTTTTGAACTCCTCCATAAATGCAATGACTCTTGCATGGAAACAATAAGAAATGGAACGTACAATCATATAGAGTATGAAGAGGAATCAAAGTTAAAAAGGCAGGAAATAGAAGGTATAAAGCTGAAGTCAGATGACAATGTCTACAAGACATTATCGATTTACAGCTGCATTGCAAGCAGTATTGTATTGGTAGGACTCATACTTGCATTCATCATGTGGGCATGCAGCAGTGGCAATTGCCGATTCAATATTTGTATATAA
>A_/_H13N8|MF147363|A/black-headed_gull/Netherlands/88/2008
ATGAGAGAAATGGAAGTCCCAGTATTCGTACTCTTAATGTTAACCAGCATATGCGTACAGGCTGATAGGATTTGTGTTGGGTACTTAAGCACAAACTCATCAGAAAGGGTTGACACACTGCTAGAGAACAATGTCCCAGTTACAAGCTCTGTTGATTTGGTTGAGACTAACCACACAGGAACATATTGTTCTTTGGGTGGAATTAGTCCAGTGCACTTGGGAGACTGTAGCTTCGAGGGCTGGATTGTAGGGAACCCTGCCTGTGCCAGCAACCTGGGGATTAGAGAATGGTCATATTTGATTGAAGATCCTTCTGCTCCTCATGGATTGTGCTACCCAGGAGAGTTAGACAACAATGGAGAATTGAGGCACTTGTTTAGTGGGATCAGATCTTTCAGTAGAACAGAGTTGATCGCACCTACCTCTTGGGGGGAAGTGAATGATGGGGTAACGGCTGCCTGTCAAGACAGAGGAGCTAGCAGCTTTTACCGGAACTTGGTATGGTTTGTGGCGAGAGAAAATAAATATCCTGTGATCCGCGGGACCTACAACAACACCACTGGCAGAGATGTTTTGGTTATATGGGGTATACATCACCCTGTCTCCACAGACGAAGCGAGGAAACTGTATGCCAAAGACAATCCTTACACATTGGCATCTACCAGTTCATGGAGCAGGAAGTACAACCTAGAAACTGGAACCCGACCTGGATACAATGGCCAAAAGAGTTGGATGAAGATGTACTGGCATCTGATGCACCCCGGGGATTCAATCAGTTTCGAAAGCAATGGGGGATTACTGGCTCCCAGATATGGTTACATTATTGAGGAATATGGAAAAGGGCGAATTTTCCAAAGCCGCATTCGCATTGCTAAATGCAATACTAAGTGCCAGACATCGGTTGGTGGAATAAATACTAACAAAACATTTCAAAACATAGAGAGAAATGCACTTGGGGATTGCCCGAAATACATAAAATCTGGACAGCTCAAGTTGGCCACTGGCCTTAGGAATGTACCTGCCATATCAAACAGAGGATTGTTTGGGGCTATTGCAGGCTTCATAGAAGGTGGTTGGCCAGGATTAATAAATGGTTGGTATGGATTCCAACATCAGAATGAGCAAGGAACGGGCATGGCTGCAGACAAAGAGTCAACACAGAAGGCTATTGATCAAATAACAACTAAGATAAACAATATAATAGAAAAAATGAATGGGAATTATGACTCAATACGAGGTGAATTCAGTCAGGTGGAACAAAGAATAAATATGCTTGCAGACAGAATAGATGATGCTGTAACTGACGTATGGTCATACAATGCAAAGCTTCTTGTTTTGCTAGAAAACGACAAGACTCTAGACATGCACGACGCTAATGTAAGGAACCTGCATGATCAAGTCCGTAGAGTGCTGAGGACCAATGCAATTGATGAGGGAAATGGATGTTTTGAACTCCTCCATAAATGCAATGACTCTTGCATGGAGACAATAAGAAATGGAACGTACAATCATCTAGAGTATGAAGAGGAATCAAAGTTAAAAAGGCAGGAAATAGAAGGTATAAAGCTGAAGTCAGATGACAATGTCTACAAGACATTATCGATTTACAGCTGCATTGCAAGCAGTATTGTATTGGTAGGACTCATACTTGCATTCATCATGTGGGCATGCAGCAGGGGCAATTGCCGATTCAATATTTGTATATAA
>A_/_H13N8|MF147255|A/black-headed_gull/Netherlands/24/2008
ATGAGAGAAATGGAAGTCCCAGTATTCGTACTCTTAATGTTAACCAGCATATGCGTACAGGCTGATAGGATTTGTGTTGGGTACTTAAGCACAAACTCATCAGAAAGGGTTGACACACTGCTAGAGAACAATGTCCCAGTTACAAGCTCTGTTGATTTGGTTGAGACTAACCACACAGGAACATATTGTTCTTTGGGTGGAATTAGTCCAGTGCACTTGGGAGACTGTAGCTTCGAGGGCTGGATTGTAGGGAACCCTGCCTGTGCCAGCAACCTGGGGATTAGAGAATGGTCATATTTGATTGAAGATCCTTCTGCTCCTCATGGATTGTGCTACCCAGGAGAGTTAGACAACAATGGAGAATTGAGGCACTTGTTTAGTGGGATCAGATCTTTCAGTAGAACAGAGTTGATCGCACCTACCTCTTGGGGGGAAGTGAATGATGGGGCAACGGCTGCCTGTCAAGACAGAGGAGCTAGCAGCTTTTACCGGAACTTGGTATGGTTTGTGGCGAGAGAAAATAAATATCCTGTGATCCGCGGGACCTACAACAACACCACTGGCAGAGATGTTTTGGTTATATGGGGTATACATCACCCTGTCTCCACAGACGAAGCGAGGAAACTGTATGCCAAAGACAATCCTTACACATTGGCATCTACCAGTTCATGGAGCAGGAAGTACAACCTAGAAACTGGAACCCGACCTGGATACAATGGCCAAAAGAGTTGGATGAAGATGTACTGGTATCTGATGCACCCCGGGGATTCAATCAGTTTCGAAAGCAATGGGGGATTACTGGCTCCCAGATATGGTTACATTATTGAGGAATATGGAAAAGGGCGAATTTTCCAAAGCCGCATTCGCATTGCTAAATGCAATACTAAGTGCCAGACATCGGTTGGTGGAATAAATACTAACAAAACATTTCAAAACATAGAGAGAAATGCACTTGGGGATTGCCCGAAATACATAAAATCTGGACAGCTCAAGTTGGCCACTGGCCTTAGGAATGTACCTGCCATATCAAACAGAGGATTGTTTGGGGCTATTGCAGGCTTCATAGAAGGTGGTTGGCCAGGATTAATAAATGGTTGGTATGGATTCCAACATCAGAATGAACAAGGAACGGGCATGGCTGCAGACAAAGAGTCAACACAGAAGGCTATTGATCAAATAACAACTAAGATAAACAATATAATAGAAAAAATGAATGGGAATTATGACTCAATACGAGGTGAATTCAGTCAGGTGGAACAAAGAATAAATATGCTTGCAGACAGAATAGATGATGCTGTAACTGACGTATGGTCATACAATGCAAAGCTTCTTGTTTTGCTAGAAAACGACAAGACTCTAGACATGCACGACGCTAATGTAAGGAACCTGCATGATCAAGTCCGTAGAGTGCTGAGGACCAATGCAATTGATGAGGGAAATGGATGTTTTGAACTCCTCCATAAATGCAATGACTCTTGCATGGAGACAATAAGAAATGGAACGTACAATCATATAGAGTATGAAGAGGAATCAAAGTTAAAAAGGCAGGAAATAGAAGGTATAAAGCTGAAGTCAGATGACAATGTCTACAAGACATTATCGATTTACAGCTGCATTGCAAGCAGTATTGTATTGGTAGGACTCATACTTGCATTCATCATGTGGGCATGCAGCAGTGGCAATTGCCGATTCAATATTTGTATATAA
>A_/_H13N8|MF146670|A/black-headed_gull/Netherlands/67/2008
ATGAGAGAAATGGAAGTCCCAGTATTCGTACTCTTAATGTTAACCAGCATATGCGTACAGGCTGATAGGATTTGTGTTGGGTACTTAAGCACAAACTCATCAGAAAGGGTTGACACACTGCTAGAGAACAATGTCCCAGTTACAAGCTCTGTTGATTTGGTTGAGACTAACCACACAGGAACATATTGTTCTTTGGGTGGAATTAGTCCAGTGCACTTGGGAGACTGTAGCTTCGAGGGCTGGATTGTAGGGAACCCTGCCTGTGCCAGCAACCTGGGGATTAGAGAATGGTCATATTTGATTGAAGATCCTTCTGCTCCTCATGGATTGTGCTACCCAGGAGAGTTAGACAACAATGGAGAATTGAGGCACTTGTTTAGTGGGATCAGATCTTTCAGTAGAACAGAGTTGATCGCACCTACCTCTTGGGGGGAAGTGAATGATGGGGTAACGGCTGCCTGTCAAGACAGAGGAGCTAGCAGCTTTTACCGGAACTTGGTATGGTTTGTGGCGAGAGAAAATAAATATCCTGTGATCCGCGGGACCTACAACAACACCACTGGCAGAGATGTTTTGGTTATATGGGGTATACATCACCCTGTCTCCACAGACGAAGCGAGGAAACTGTATGCCAAAGACAATCCTTACACATTGTCATCTACCAGTTCATGGAGCAGGAAGTACAACCTAGAAACTGGAACCCGACCTGGATACAATGGCCAAAAGAGTTGGATGAAGATGTACTGGTATCTGATGCACCCCGGGGATTCAATCAGTTTCGAAAGCAATGGGGGATTACTGGCTCCCAGATATGGTTACATTATTGAGGAATATGGAAAAGGGCGAATTTTCCAAAGCCGCATTCGCATTGCTAAATGCAATACTAAGTGCCAGACATCGGTTGGTGGAATAAATACTAACAAAACATTTCAAAACATAGAGAGAAATGCACTTGGGGATTGCCCGAAATACATAAAATCTGGACAGCTCAAGTTGGCCACTGGCCTTAGGAATGTACCTGCCATATCAAACAGAGGATTGTTTGGGGCTATTGCAGGCTTCATAGAAGGTGGTTGGCCAGGATTAATAAATGGTTGGTATGGATTCCAACATCAGAATGAACAAGGAACGGGCATGGCTGCAGACAAAGAGTCAACACAGAAGGCTATTGATCAAATAACAACTAAGATAAACAATATAATAGAAAAAATGAATGGGAATTATGACTCAATACGAGGTGAATTCAGTCAGGTGGAACAAAGAATAAATATGCTTGCAGACAGAATAGATGATGCTGTAACTGACGTATGGTCATACAATGCAAAGCTTCTTGTTTTGCTAGAAAACGACAAGACTCTAGACATGCACGACGCTAATGTAAGGAACCTGCATGATCAAGTCCGTAGAGTGCTGAGGACCAATGCAATTGATGAGGGAAATGGATGTTTTGAACTCCTCCATAAATGCAATGACTCTTGCATGGAGACAATAAGAAATGGAACGTACAATCATATAGAGTATGAAGAGGAATCAAAGTTAAAAAGGCAGGAAATAGAAGGTATAAAGCTGAAGTCAGATGACAATGTCTACAAGACATTATCGATTTACAGCTGCATTGCAAGCAGTATTGTATTGGTAGGACTCATACTTGCATTCATCATGTGGGCATGCAGCAGTGGCAATTGCCGATTCAATATTTGTATATAA
>A_/_H13N8|MF146202|A/black-headed_gull/Netherlands/44/2008
ATGAGAGAAATGGAAGTCCCAGTATTCGTACTCTTAATGTTAACCAGCATATGCGTACAGGCTGATAGGATTTGTGTTGGGTACTTAAGCACAAACTCATCAGAAAGGGTTGACACACTGCTAGAGAACAATGTCCCAGTTACAAGCTCTGTTGATTTGGTTGAGACTAACCACACAGGAACATATTGTTCTTTGGGTGGAATTAGTCCAGTGCACTTGGGAGACTGTAGCTTCGAGGGCTGGATTGTAGGGAACCCTGCCTGTGCCAGCAACCTGGGGATTAGAGAATGGTCATATTTGATTGAAGATCCTTCTGCTCCTCATGGATTGTGCTACCCAGGAGAGTTAGACAACAATGGAGAATTGAGGCACTTGTTTAGTGGGATCAGATCTTTCAGTAGAACAGAGTTGATCGCACCTACCTCTTGGGGGGAAGTGAATGATGGGGTAACGGCTGCCTGTCAAGACAGAGGAGCTAGCAGCTTTTACCGGAACTTGGTATGGTTTGTGGCGAGAGAAAATAAATATCCTGTGATCCGCGGGACCTACAACAACACCACTGGCAGAGATGTTTTGGTTATATGGGGTATACATCACCCTGTCTCCACAGACGAAGCGAGGAAACTGTATGCCAAAGACAATCCTTACACATTGGCATCTACCAGTTCATGGAGCAGGAAGTACAACCTAGAAACTGGAACCCGACCTGGATACAATGGCCAAAAGAGTTGGATGAAGATGTACTGGTATCTGATGCACCCCGGGGATTCAATCAGTTTCGAAAGCAATGGGGGATTACTGGCTCCCAGATATGGTTACATTATTGAGGAATATGGAAAAGGGCGAATTTTCCAAAGCCGCATTCGCATTGCTAAATGCAATACTAAGTGCCAGACATCGGTTGGTGGAATAAATACTAACAAAACATTTCAAAACATAGAGAGAAATGCAATTGGGGATTGCCCGAAATACATAAAATCTGGACAGCTCAAGTTGGCCACTGGCCTTAGGAATGTACCTGCCATATCAAACAGAGGATTGTTTGGGGCTATTGCAGGCTTCATAGAAGGTGGTTGGCCAGGATTAATAAATGGTTGGTATGGATTCCAACATCAGAATGAACAAGGAACGGGCATGGCTGCAGACAAAGAGTCAACACAGAAGGCTATTGATCAAATAACAACTAAGATAAACAATATAATAGAAAAAATGAATGGGAATTATGACTCAATACGAGGTGAATTCAGTCAGGTGGAACAAAGAATAAATATGCTTGCAGACAGAATAGATGATGCTGTAACTGACGTATGGTCATACAATGCAAAGCTTCTTGTTTTGCTAGAAAACGACAAGACTCTAGACATGCACGACGCTAATGTAAGGAACCTGCATGATCAAGTCCGTAGAGTGCTGAGGACCAATGCAATTGATGAGGGAAATGGATGTTTTGAACTCCTCCATAAATGCAATGACTCTTGCATGGAGACAATAAGAAATGGAACGTACAATCATATAGAGTATGAAGAGGAATCAAAGTTAAAAAGGCAGGAAATAGAAGGTATAAAGCTGAAGTCAGATGACAATGTCTACAAGACATTATCGATTTACAGCTGCATTGCAAGCAGTATTGTATTGGTAGGACTCATACTTGCATTCATCATGTGGGCATGCAGCAGTGGCAATTGCCGATTCAATATTTGTATATAA
>A_/_H13N8|MF146174|A/black-headed_gull/Netherlands/30/2008
ATGAGAGAAATGGAAGTCCCAGTATTCGTACTCTTAATGTTAACCAGCATATGCGTACAGGCTGATAGGATTTGTGTTGGGTACTTAAGCACAAACTCATCAGAAAGGGTTGACACACTGCTAGAGAACAATGTCCCAGTTACAAGCTCTGTTGATTTGGTTGAGACTAACCACACAGGAACATATTGTTCTTTGGGTGGAATTAGTCCAGTGCACTTGGGAGACTGTAGCTTCGAGGGCTGGATTGTAGGGAACCCTGCCTGTGCCAGCAACCTGGGGATTAGAGAATGGTCATATTTGATTGAAGATCCTTCTGCTCCTCATGGATTGTGCTACCCAGGAGAGTTAGACAACAATGGAGAATTGAGGCACTTGTTTAGTGGGATCAGATCTTTCAGTAGAACAGAGTTGATCGCACCTACCTCTTGGGGGGAAGTGAATGATGGGGTAACGGCTGCCTGTCAAGACAGAGGAGCTAGCAGCTTTTACCGGAACTTGGTATGGTTTGTGGCGAGAGAAAATAAATATCCTGTGATCCGCGGGACCTACAACAACACCACTGGCAGAGATGTTTTGGTTATATGGGGTATACATCACCCTGTCTCCACGGACGAAGCGAGGAAACTGTATGCCAAAGACAATCCTTACACATTGGCATCTACCAGTTCATGGAGCAGGAAGTACAACCTAGAAACTGGAACCCGACCTGGATACAATGGCCAAAAGAGTTGGATGAAGATGTACTGGTATCTGATGCACCCCGGGGATTCAATCAATTTCGAAAGCAATGGGGGATTACTGGCTCCCAGATATGGTTACATTATTGAGGAATATGGAAAAGGGCGAATTTTCCAAAGCCGCATTCGCATTGCTAAATGCAATACTAAGTGCCAGACATCGGTTGGTGGAATAAATACTAACAAAACATTTCAAAACATAGAGAGAAATGCACTTGGGGATTGCCCGAAATACATAAAATCTGGACAGCTCAAGTTGGCCACTGGCCTTAGGAATGTACCTGCCATATCAAACAGAGGATTGTTTGGGGCTATTGCAGGCTTCATAGAAGGTGGTTGGCCAGGATTAATAAATGGTTGGTATGGATTCCAACATCAGAATGAACAAGGAACGGGCATGGCTGCAGACAAAGAGTCAACACAGAAGGCTATTGATCAAATAACAACTAAGATAAACAATATAATAGAAAAAATGAATGGGAATTATGACTCAATACGAGGTGAATTCAGTCAGGTGGAACAAAGAATAAATATGCTTGCAGACAGAATAGATGATGCTGTAACTGACGTATGGTCATACAATGCAAAGCTTCTTGTTTTGCTAGAAAACGACAAGACTCTAGACATGCACGACGCTAATGTAAGGAACCTGCATGATCAAGTCCGTAGAGTGCTGAGGACCAATGCAATTGATGAGGGAAATGGATGTTTTGAACTCCTCCATAAATGCAATGACTCTTGCATGGAGACAATAAGAAATGGAACGTACAATCATATAGAGTATGAAGAGGAATCAAAGTTAAAAAGGCAGGAAATAGAAGGTATAAAGCTGAAGTCAGATGACAATGTCTACAAGACATTATCGATTTACAGCTGCATTGCAAGCAGTATTGTATTGGTAGGACTCATACTTGCATTCATCATGTGGGCATGCAGCAGTGGCAATTGCCGATTCAATATTTGTATATAA
>A_/_H13N8|MF145996|A/black-headed_gull/Netherlands/87/2008
ATGAGAGAAATGGAAATCCCAGTATTCGTACTCTTAATGTTAACCAGCATATGCGTACAGGCTGATAGGATTTGTGTTGGGTACTTAAGCACAAACTCATCAGAAAGGGTTGACACACTGCTAGAGAACAATGTCCCAGTTACAAGCTCTGTTGATTTGGTTGAGACTAACCACACAGGAACATATTGTTCTTTGGGTGGAATTAGTCCAGTGCACTTGGGAGACTGTAGCTTCGAGGGCTGGATTGTAGGGAACCCTGCCTGTGCCAGCAACCTGGGGATTAGAGAATGGTCATATTTGATTGAAGATCCTTCTGCTCCTCATGGATTGTGCTACCCAGGAGAGTTAGACAACAATGGAGAATTGAGGCACTTGTTTAGTGGGATCAGATCTTTCAGTAGAACAGAGTTGATCGCACCTACCTCTTGGGGGGAAGTGAATGATGGGGTAACGGCTGCCTGTCAAGACAGAGGAGCTAGCAGCTTTTACCGGAACTTGGTATGGTTTGTGGCGAGAGAAAATAAATATCCTGTGATCCGCGGGACCTACAACAACACCACTGGCAGAGATGTTTTGGTTATATGGGGTATACATCACCCTGTCTCCACAGACGAAGCGAGGAAACTGTATGCCAAAGACAATCCTTACACATTGGCATCTACCAGTTCATGGAGCAGGAAGTACAACCTAGAAACTGGAACCCGACCTGGATACAATGGCCAAAAGAGTTGGATGAAGATGTACTGGTATCTGATGCACCCCGGGGATTCAATCAGTTTCGAAAGCAATGGGGGATTACTGGCTCCCAGATATGGTTACATTATTGAGGAATATGGAAAAGGGCGAATTTTCCAAAGCCGCATTCGCATTGCTAAATGCAATACTAAGTGCCAGACATCGGTTGGTGGAATAAATACTAACAAAACATTTCAAAACATAGAGAGAAATGCACTTGGGGATTGCCCGAAATACATAAAATCTGGACAGCTCAAGTTGGCCACTGGCCTTAGGAATGTACCTGCCATATCAAACAGAGGATTGTTTGGGGCTATTGCAGGCTTCATAGAAGGTGGTTGGCCAGGATTAATAAATGGTTGGTATGGATTCCAACATCAGAATGAACAAGGAACGGGCATGGCTGCAGACAAAGAGTCAACACAGAAGGCTATTGATCAAATAACAACTAAGATAAACAATATAATAGAAAAAATGAATGGGAATTATGACTCAATACGAGGTGAATTCAGTCAGGTGGAACAAAGAATAAATATGCTTGCAGACAAAATAGATGATGCTGTAACTGACGTATGGTCATACAATGCAAAGCTTCTTGTTTTGCTAGAAAACGACAAGACTCTAGACATGCACGACGCTAATGTAAGGAACCTGCATGATCAAGTCCGTAGAGTGCTGAGGACCAATGCAATTGATGAGGGAAATGGATGTTTTGAACTCCTCCATAAATGCAATGACTCTTGCATGGAGACAATAAGAAATGGAACGTACAATCATATAGAGTATGAAGAGGAATCAAAGTTAAAAAGGCAGGAAATAGAAGGTATAAAGCTGAAGTCAGATGACAATGTCTACAAGACATTATCGATTTACAGCTGCATTGCAAGCAGTATTGTATTGGTAGGACTCATACTTGCATTCATCATGTGGGCATGCAGCAGTGGCAATTGCCGATTCAATATTTGTATATAA
>A_/_H13N8|MF145978|A/black-headed_gull/Netherlands/68/2008
ATGAGAGAAATGGAAGTCCCAGTATTCGTACTCTTAATGTTAACCAGCATATGCGTACAGGCTGATAGGATTTGTGTTGGGTACTTAAGCACAAACTCATCAGAAAGGGTTGACACACTGCTAGAGAACAATGTCCCAGTTACAAGCTCTGTTGATTTGGTTGAGACTAACCACACAGGAACATATTGTTCTTTGGGTGGAATTAGTCCAGTGCACTTGGGAGACTGTAGCTTCGAGGGCTGGATTGTAGGGAACCCTGCCTGTGCCAGCAACCTGGGGATTAGAGAATGGTCATATTTGATTGAAGATCCTTCTGCTCCTCATGGATTGTGCTACCCAGGAGAGTTAGACAACAATGGAGAATTGAGGCACTTGTTTAGTGGGATCAGATCTTTCAGTAGAACAGAGTTGATCACACCTACCTCTTGGGGGGAAGTGAATGATGGGGTAACGGCTGCCTGTCAAGACAGAGGAGCTAGCAGCTTTTACCGGAACTTGGTATGGTTTGTGGCGAGAGAAAATAAATATCCTGTGATCCGCGGGACCTACAACAACACCACTGGCAGAGATGTTTTGGTTATATGGGGTATACATCACCCTGTCTCCACAGACGAAGCGAGGAAACTGTATGCCAAAGACAATCCTTACACATTGGCATCTACCAGTTCATGGAGCAGGAAGTACAACCTAGAAACTGGAACCCGACCTGGATACAATGGCCAAAAGAGTTGGATGAAGATGTACTGGTATCTGATGCACCCCGGGGATTCAATCAGTTTCGAAAGCAATGGGGGATTACTGGCTCCCAGATATGGTTACATTATTGAGGAATATGGAAAAGGGCGAATTTTCCAAAGCCGCATTCGCATTGCTAAATGCAATACTAAGTGCCAGACATCGGTTGGTGGAATAAATACTAACAAAACATTTCAAAACATAGAGAGAAATGCAATTGGGGATTGCCCGAAATACATAAAATCTGGACAGCTCAAGTTGGCCACTGGCCTTAGGAATGTACCTGCCATATCAAACAGAGGATTGTTTGGGGCTATTGCAGGCTTCATAGAAGGTGGTTGGCCAGGATTAATAAATGGTTGGTATGGATTCCAACATCAGAATGAACAAGGAACGGGCATGGCTGCAGACAAAGAGTCAACACAGAAGGCTATTGATCAAATAACAACTAAGATAAACAATATAATAGAAAAAATGAATGGGAATTATGACTCAATACGAGGTGAATTCAGTCAGGTGGAACAAAGAATAAATATGCTTGCAGACAGAATAGATGATGCTGTAACTGACGTATGGTCATACAATGCAAAGCTTCTTGTTTTGCTAGAAAACGACAAGACTCTAGACATGCACGACGCTAATGTAAGGAACCTGCATGATCAAGTCCGTAGAGTGCTGAGGACCAATGCAATTGATGAGGGAAATGGATGTTTTGAACTCCTCCATAAATGCAATGACTCTTGCATGGAGACAATAAGAAATGGAACGTACAATCATATAGAGTATGAAGAGGAATCAAAGTTAAAAAGGCAGGAAATAGAAGGTATAAAGCTGAAGTCAGATGACAATGTCTACAAGACATTATCGATTTACAGCTGCATTGCAAGCAGTATTGTATTGGTAGGACTCATACTTGCATTCATCATGTGGGCATGCAGCAGTGGCAATTGCCGATTCAATATTTGTATATAA
>A_/_H13N2|KY131040|A/glaucous-winged_gull/Alaska/414/2013
ATGAGAGAAATGGACATACCAATAGTCGCATTATTAATGCTAACCAGCATATGCGTGAAGGCTGACAGAATATGTGTTGGGTACTTAAGCACAAACTCATCAGAAAAAGTTGACACACTTCTAGAGAACAATGTTCCAGTTACAAGCTCTGTTGACCTGGTTGAGACTAACCATACAGGAACATATTGTTCTTTGGGTGGGATCAGTCCAGTGCATTTGGGAGACTGCAGTTTCGAGGGTTGGATTGTAGGGAACCCTGCCTGTGCCAGCAACCTGGGAATCAGAGAATGGTCATATTTGATCGAAGATCCTTCTGCTCCTCATGGATTGTGCTACCCAGGGGAGTTAGACAACAATGGAGAATTGAGGCACTTGTTCAGTGGGATCAGATCTTTCAGTAGAACAGAATTGATCGCACCTACTTCTTGGGGAGAAGTGAATGATGGAGTATCATCTGCCTGTCAAGACAAAGGAGCCAGCAGCTTTTACCGGAACTTGGTCTGGTTTGTGGGGAGAGGAAATAAGTATCCTGTGATCCGTGGGACCTACAACAACACGACTGGCAGAGATGTTTTGGTTATATGGGGTATACATCACCCTGTCTCCACAGACGAAGCGAGAAAACTATATGCCAAAGACAATCCATACACATTGGTATCTACCAGTTCATGGAGTAGAAAATACAACCTGGAAACTGGAGTCAGACCTGGATATAATGGCCAAAGGAGTTGGATGAAGATTTATTGGTATTTGATGCACCCAGGGGAATCAATCAGTTTCGAAAGCAATGGGGGATTATTGGCCCCAAAATATGGTTACATTATTGAAGAATACGGAAAAGGGCGAATTTTCCAAAGCCGCATTCGCATAGCCAAATGCAATACTAAGTGCCAGACATCTGTTGGTGGAATAAATACCAACAAAACATTTCAAAATATAGAGAGAAATGCACTTGGAGATTGCCCAAAATACATAAAATCTGGACAGCTCAAATTAGCCACTGGACTCAGGAATGTACCTGCCATATCAACCAGAGGGTTGTTTGGAGCCATTGCTGGTTTTATAGAAGGTGGTTGGCCAGGGTTAATAAATGGTTGGTATGGATTCCAGCATCAGAACGAACAAGGAGTGGGAATGGCTGCAGATAAAGAGTCAACACAAAAGGCTATTGACCAAATAACAACCAAGATAAACAATATCATTGAAAAAATGAATGGGAATTATGACTCTATACGAGGTGAATTCAGTCAAGTGGAACAAAGAATAAATATGCTTGCAGACAGGATAGATGATGCTGTAACTGATGTATGGTCATACAATGCAAAACTTCTTGTGTTACTAGAGAACGACAAAACTCTAGACATGCATGACGCTAATGTCAGGAACCTGCATGACCAAGTCCGTAGAGTCTTAAGGACCAATGCTATTGATGAGGGAAATGGGTGTTTTGAACTCCTCCATAAATGCAATGACTCTTGCATGGAGACAATAAGAAATGGAACTTACAATCATACAGAATATGAAGAAGAATCAAAATTGAAAAGACAGGAAATAGAAGGTATAAAGCTGAAGTCAGACGACAGTGTTTACAAAGCACTATCGATTTACAGCTGCATTGCAAGCAGTATTGTATTGGTAGGACTCATACTTGCATTCATCATGTGGGCATGCAGCAATGGCAATTGCCGGTTTAATATTTGTATATAA
>A_/_H13N8|KX979576|A/black-headed_gull/Netherlands/83/2008
ATGAGAGAAATGGAAGTCCCAGTATTCGTACTCTTAATGTTAACCAGCATATGCGTACAGGCTGATAGGATTTGTGTTGGGTACTTAAGCACAAACTCATCAGAAAGGGTTGACACACTGCTAGAGAACAATGTCCCAGTTACAAGCTCTGTTGATTTGGTTGAGACTAACCACACAGGAACATATTGTTCTTTGGGTGGAATTAGTCCAGTGCACTTGGGAGACTGTAGCTTCGAGGGCTGGATTGTAGGGAACCCTGCCTGTGCCAGCAACCTGGGGATTAGAGAATGGTCATATTTGATTGAAGATCCTTCTGCTCCTCATGGATTGTGCTACCCAGGAGAGTTAGACAACAATGGAGAATTGAGGCACTTGTTTAGTGGGATCAGATCTTTCAGTAGAACAGAGTTGATCGCACCTACCTCTTGGGGGGAAGTGAATGATGGGGTAACGGCTGCCTGTCAAGACAGAGGAGCTAGCGGCTTTTACCGGAACTTGGTATGGTTTGTGGCGAGAGAAAATAAATATCCTGTGATCCGCGGGACCTACAACAACACCACTGGCAGAGATGTTTTGGTTATATGGGGTATACATCACCCTGTCTCCACAGACGAAGCGAGGAAACTGTATGCCAAAGACAATCCTTACACATTGGCATCTACCAGTTCATGGAGCAGGAAGTACAACCTAGAAACTGGAACCCGACCTGGATACAATGGCCAAAAGAGTTGGATGAAGATGTACTGGCATCTGATGCACCCCGGGGATTCAATCAGTTTCGAAAGCAATGGGGGATTACTGGCTCCCAGATATGGTTACATTATTGAGGAATATGGAAAAGGGCGAATTTTCCAAAGCCGCATTCGCATTGCTAAATGCAATACTAAGTGCCAGACATCGGTTGGTGGAATAAATACTAACAAAACATTTCAAAACATAGAGAGAAATGCACTTGGGGATTGCCCGAAATACATAAAATCTGGACAGCTCAAGTTGGCCACTGGCCTTAGGAATGTACCTGCCATATCAAACAGAGGATTGTTTGGGGCTATTGCAGGCTTCATAGAAGGTGGTTGGCCAGGATTAATAAATGGTTGGTATGGATTCCAACATCAGAATGAGCAAGGAACGGGCATGGCTGCAGACAAAGAGTCAACACAGAAGGCTATTGATCAAATAACAACTAAGATAAACAATATAATAGAAAAAATGAATGGGAATTATGACTCAATACGAGGTGAATTCAGTCAGGTGGAACAAAGAATAAATATGCTTGCAGACAGAATAGATGATGCTGTAACTGACGTATGGTCATACAATGCAAAGCTTCTTGTTTTGCTAGAAAACGACAAGACTCTAGACATGCACGACGCTAATGTAAGGAACCTGCATGATCAAGTCCGTAGAGTGCTGAGGACCAATGCAATTGATGAGGGAAATGGATGTTTTGAACTCCTCCATAAATGCAATGACTCTTGCATGGAGACAATAAGAAATGGAACGTACAATCATATAGAGTATGAAGAGGAATCAAAGTTAAAAAGGCAGGAAATAGAAGGTATAAAGCTGAAGTCAGATGACAATGTCTACAAGACATTATCGATTTACAGCTGCATTGCAAGCAGTATTGTATTGGTAGGACTCATACTTGCATTCATCATGTGGGCATGCAGCAGTGGCAATTGCCGATTCAATATTTGTATATAA
>A_/_H13N2|KX979380|A/black-headed_gull/Netherlands/31/2009
ATGGCTCTAAATGTCATTACAATCCTGTCACTTATAAGCGTGTGTGTGCAGGCAGACAGAATATGCGTGGGTTATCTGAGCACCAATTCATCAGAAAGGGTCGACACACTCCTTGAAAATGGGGTTCCAGTCACCAGCTCCGTTGACCTGATTGAAACGAACCACACAGGAACATACTGTTCTCTAAATGGGGTCAGCCCAGTGCATTTAGGAGATTGTAGCTTTGAAGGATGGATTGTAGGAAACCCGGCATGCACCAGCAACTTTGGGATCAGAGAGTGGTCATATCTGATTGAGGATCCTGGGGCACCCCATGGGCTTTGTTACCCTGGAGAATTAAACAACAATGGAGAGCTCAGGCATTTGTTCAGTGGAATCAAGTCATTCAGCAGAACAGAGTTGATCCCACCTACTTCTTGGGGAGAAGTACTTGACGGTGCGACATCTGCTTGCAGAGATGACAAGGGGATCAACAGCTTCTATCGAAATTTAATCTGGTTTGTAAAGAAGAATAATAGATACCCAGTTATCAGTAAGACCTACAACAACACAACGGGAAGAGATGTTCTAGTTTTGTGGGGAATCCACCACCCAGTATCTGTGGAGGAGACAAAGACTCTGTATGTCAACAGTGATCCGTATACGCTAGTTTCCACCAAATCATGGAGTGAGAAGTATAAACTAGAGACTGGAGTTCGGCCTGGGTACAATGGACAGAAGAGCTGGATGAAGATCTATTGGTCATTGCTGCATCCAGGGGAGATGATCACTTTCGAGAGTAACGGTGGACTTTTAGCTCCAAGATATGGGTACATAATTGAAGAATATGGGAAGGGAAGGATTTTCCAAAGTCGCATAAGAATGTCTAAGTGCAACACCAAATGCCAGACTTCGGTTGGAGGAATAAACACAAACAGAACATTTCAAAACATAGATAAAAATGCTCTAGGTGATTGTCCCAAATATATAAAGTCTGGCCAACTCAAGCTAGCCACTGGACTCAGAAATGTGCCAGCCATATCGAATAGAGGACTGTTTGGGGCAATTGCAGGATTTATAGAGGGAGGCTGGCCAGGTCTAATCAATGGTTGGTACGGTTTTCAGCATCAAAACGAACAGGGAACAGGGATAGCTGCAGACAAAGAATCAACACAAAAAGCCATCGACCAGATAACAACCAAAATAAATAACATTATCGACAAAATGAATGGAAACTATGATTCCATCAGAGGTGAATTCAATCAAGTGGAGAAGCGCATAAACATGCTCGCAGATAGGATAGATGATGCTGTGACAGATATTTGGTCATACAATGCCAAACTCCTTGTACTGCTAGAAAATGACAAAACTTTAGATATGCATGATGCTAATGTAAGGAATTTACATGAGCAGGTGCGAAGAGAATTAAAGGACAATGCAATAGACGAAGGGAATGGGTGTTTTGAACTCCTTCACAAATGCAATGACTCTTGCATGGAAACTATAAGAAATGGAACATACGACCACACTGAGTATGCGGAGGAGTCAAAATTAAAGAGGCAGGAAATCAATGGGATAAAACTTAAATCAGAAGACAATGTTTACAAGGCATTATCAATATACAGCTGCATTGCAAGCAGTGTTGTGTTAGTAGGACTCATACTCTCTTTCATCATGTGGGCCTGTAGTAATGGAAGCTGTCGATTCAATGTTTGTATATAA
>A_/_H13N6|KX979208|A/black-headed_gull/Netherlands/39/2009
ATGGCTCTAAATGTCATTACAATCCTGTCACTTATAAGCGTGTGTGTGCAGGCAGACAGAATATGCGTGGGTTATCTGAGCACCAATTCATCAGAAAGGGTCGACACACTCCTTGAAAATGGGGTTCCAGTCACCAGCTCCGTTGACCTGATTGAAACGAACCACACAGGAACATACTGTTCTCTAAATGGGGTCAGCCCAGTGCATTTAGGAGATTGTAGCTTTGAAGGATGGATTGTAGGAAACCCGGCATGCACCAGCAACTTTGGGATCAGAGAGTGGTCATATCTGATTGAGGATCCTGGGGCACCCCATGGGCTTTGTTACCCTGGAGAATTAAACAACAATGGAGAGCTCAGGCATTTGTTCAGTGGAATCAAGTCATTCAGCAGAACAGAGTTGATCCCACCTACTTCTTGGGGAGAAGTACTTGACGGTTCGACATCTGCTTGCAGAGATGACAAGGGGTTCAACAGCTTCTATCGAAATTTAATCTGGTTTGTAAAGAAGAATAATAGATACCCAGTTATCAGTAAGACCTACAACAACACAACGGGAAGAGATGTTCTAGTTTTGTGGGGAATCCACCACCCAGTATCTGTGGAGGAGACAAAGACTCTGTATGTCAACAGTGATCCGTATACGCTAGTTTCCACCAAATCATGGAGTGAGAAGTATAAACTAGAGACTGGAGTTCGGCCTGGGTACAATGGACAGAAGAGCTGGATGAAGATCTATTGGTCATTGCTGCATCCAGGGGAGATGATCACTTTCGAGAGTAACGGTGGACTTTTAGCTCCAAGATATGGGTACATAATTGAAGAATATGGGAAGGGAAGGATTTTCCAAAGTCGCATAAGAATGTCTAAGTGCAACACCAAATGCCAGACTTCGGTTGGAGGAATAAACACAAACAGAACATTTCAAAACATAGATAAAAATGCTCTAGGTGATTGTCCCAAATATATAAAGTCTGGCCAACTCAAGCTAGCCACTGGACTCAGAAATGTGCCAGCCATATCGAATAGAGGACTGTTTGGGGCAATTGCAGGATTTATAGAGGGAGGCTGGCCAGGTCTAATCAATGGTTGGTACGGTTTTCAGCATCAAAACGAACAGGGAACAGGGATAGCTGCAGACAAAGAATCAACACAAAAAGCCATCGACCAGATAACAACCAAAATAAATAACATTATCGACAAAATGAATGGAAACTATGATTCCATCAGAGGTGAATTCAATCAAGTGGAGAAGCGCATAAACATGCTCGCAGATAGGATAGATGATGCTGTGACAGATATTTGGTCATACAATGCCAAACTCCTTGTACTGCTAGAAAATGACAAAACTTTAGATATGCATGATGCTAATGTAAGGAATTTACATGAGCAGGTGCGAAGAGAATTAAAGGACAATGCAATAGACGAAGGGAATGGGTGTTTTGAACTCCTTCACAAATGCAATGACTCTTGCATGGAAACTATAAGAAATGGAACATACGACCACACTGAGTATGCGGAGGAGTCAAAATTAAAGAGGCAGGAAATCAATGGGATAAAACTTAAATCAGAAGACAATGTTTACAAGGCATTATCAATATACAGCTGCATTGCAAGCAGTGTTGTGTTAGTAGGACTCATACTCTCTTTCATCATGTGGGCCTGTAGTAATGGAAGCTGTCGATTCAATGTTTGTATATAA
>A_/_H13N6|KX979019|A/black-headed_gull/Netherlands/11/2009
ATGAGAGAAATGGAAGTCCCAGTATTCGTACTCTTAATGTTAACCAGCATATGCGTACAGGCTGATAGGATTTGTGTTGGGTACTTAAGCACAAACTCATCAGAAAGGGTTGACACACTGCTAGAGAACAATGTCCCAGTTACAAGCTCTGTTGATTTGGTTGAGACTAACCACACAGGAACATATTGTTCTTTGGATGGAATTAGTCCAGTGCACTTGGGAGACTGTAGCTTCGAGGGCTGGATTGTGGGGAACCCTGCCTGTGCCAGCAACCTGGGGATTAGAGAATGGTCATATTTGATTGAAGATCCTTCCGCTCCTCATGGATTGTGCTACCCAGGAGAATTAGACAACAATGGAGAATTGAGGCACTTGTTTAGTGGGATCAGATCTTTCAGTAGAACAGAGTTGATTGCACCTACCTCTTGGGGGGAAGTTAATGATGGGGTAACGGCTGCCTGTCAAGAAAGAGGAGCTAGCAGCTTCTACCGGAACTTGGTATGGTTTGTGGCGAGAGGAAATAAATATCCTGTGATCCGCGGGACCTACAACAACACCACTGGCAGAGATGTTTTGGTTATATGGGGTATACATCACCCTGTCTCCACAGACGAAGCGAGGAAACTGTATGCCAAAGACAATCCTTACACATTGGCATCTACCAGTTCATGGAGCAGGAAGTACAACCTAGAAACTGGAACCCGACCTGGATACAATGGCCAAAAGAGTTGGATGAAGATGTACTGGTATCTGATGCACCCCGGGGATTCAATCAGTTTCGAAAGCAATGGGGGATTACTGGCTCCCAGATATGGTTACATTATTGAGGAATATGGAAAAGGGCGAATTTTCCAAAGCCGCATTCGCATTGCTAAATGCAATACTAAGTGCCAGACATCGGTTGGTGGAATAAATACTAACAAAACATTTCAAAACATAGAGAGAAATGCACTTGGGGATTGCCCGAAATACATAAAATCTGGACAGCTCAAGTTGGCCACTGGCCTTAGGAATGTACCTGCCATATCAAACAGAGGATTGTTTGGGGCTATTGCAGGCTTCATAGAAGGTGGTTGGCCAGGATTAATAAATGGTTGGTATGGATTCCAACATCAGAATGAACAAGGAACGGGCATGGCTGCAGACAAAGAGTCAACACAGAAGGCTATTGATCAAATAACAACTAAGATAAACAATATAATAGAAAAAATGAATGGGAATTATGACTCAATACGAGGTGAATTCAGTCAGGTGGAACAAAGAATAAATATGCTTGCAGACAGAATAGATGATGCTGTAACTGACGTATGGTCATACAATGCAAAGCTTCTTGTTTTGCTAGAAAACGACAAGACTCTAGACATGCACGACGCTAATGTAAGGAACCTGCATGATCAAGTCCGTAGAGTGCTGAGGACCAATGCAATTGATGAGGGAAATGGATGTTTTGAACTCCTCCATAAATGCAACGACTCTTGCATGGAGACAATAAGAAATGGAACGTACAATCATATAGAGTATGAAGAGGAATCAAAGTTAAAAAGGCAGGAAATAGAAGGTATAAAGCTGAAGTCAGAAGACAATGTTTACAAGGCATTATCAATATACAGCTGCATTGCAAGCAGTGTTGTGTTAGTAGGACTCATACTCTCTTTCATCATGTGGGCCTGTAGCAATGGAAGCTGTCGATTCAATGTTTGTATATAA
>A_/_H13N2|KX978980|A/black-headed_gull/Netherlands/18/2009
ATGGCTCTAAATGTCATCACAATCTTGACACTTATAAGCGTGTGTGTGCAGGCAGACAGAATATGCGTAGGTTATCTGAGCACCAATTCATCAGAAAGGGTCGACACACTCCTTGAAAATGGGGTTCCAGTCACCAGCTCCGTTGACCTGATTGAAACGAACCACACAGGAACATACTGTTCTCTAAATGGGGTCAGCCCAGTGCATTTAGGAGATTGTAGCTTTGAAGGATGGATTGTAGGAAACCCTGCATGCACCAGCAACTTTGGGATCAGAGAGTGGTCATATCTGATTGAGGATCCTGGGGCACCCCATGGTCTTTGTTACCCTGGAGAATTAAACAACAATGGAGAGCTCAGGCATTTGTTCAGTGGAATCAGGTCATTCAGCAGAACAGAGTTGATCCCACCTACTTCTTGGGGAGAAGTACTTGACGGTACTACATCTGCTTGCAGAGATGACAAGGGGACCAACAGCTTCTATCGAAATTTAATCTGGTTTGTAAAGAAGAATAATAGATACCCAGTTATCAATAAGACCTACAACAACACAACGGGAAGAGATGTTCTAGTTTTGTGGGGAATCCACCACCCAGTATCTGTGGAGGAGACAAAGACTCTGTATGTCAACAGTGATCCGTATACGCTAGTTTCAACCAAATTGTGGAGTGAGAAGTATAAACTAGAGACTGGAATTCGGCCCGGGTACAATGGACAGAGGAGCTGGATGAAGATCTATTGGTCATTGCTGCATCCAGGGGAGATGATTACTTTCGAGAGTAACGGTGGACTCTTAGCTCCAAGATATGGGTACATAATTGAAGAATATGGGAAGGGAAGGATTTTCCAAAGTCGCATAAGAATGTCTAAGTGCAACACTAAGTGCCAGACTTCGGTTGGAGGAATAAACACAAACAGAACATTTCAAAACATCGATAAAAATGCTCTAGGTGATTGTCCCAAATATATAAAGTCTGGCCAACTCAAGCTAGCCACTGGACTCAGAAATGTGCCAGCCATATCGAATAGAGGACTGTTTGGAGCAATTGCAGGATTTATAGAGGGAGGCTGGCCAGGTCTAATCAATGGTTGGTACGGTTTTCAGCATCAAAACGAACAGGGAACAGGGATAGCTGCAGACAAAGAATCAACACAAAAAGCCATCGACCAGATAACCACCAAAATAAATAACATTATTGACAAGATGAATGGAAACTATGATTCCATCAGAGGTGAATTCAATCAAGTGGAGAAGCGCATAAACATGCTCGCAGATAGGATAGATGATGCTGTGACAGATATTTGGTCATACAATGCCAAACTTCTTGTACTGCTAGAAAATGACAAAACTTTAGATATGCATGATGCTAATGTAAGGAATTTACATGAGCAGGTGCGAAGAGAATTAAAGGACAATGCAATAGACGAAGGGAATGGGTGTTTTGAACTCCTTCACAAATGCAATGACTCTTGCATGGAAACTATAAGAAATGGAACATACGACCACACTGAGTATGCGGAGGAGTCAAAATTAAAGAGGCAGGAAATCAATGGGATAAAACTTAAATCAGAAGACAATGTTTACAAGGCATTATCAATATACAGCTGCATTGCAAGCAGTGTTGTGTTAGTAGGACTCATACTCTCTTTCATCATGTGGGCCTGTAGTAATGGAAGCTGTCGATTCAATGTTTGTATATAA
>A_/_H13N2|KX978913|A/black-headed_gull/Netherlands/12/2010
ATGGCTCTAAATGTCATCACAATCTTGACACTTATAAGCGTGTGTGTGCAGGCAGACAGAATATGCGTAGGTTATCTGAGCACCAATTCATCAGAAAGGGTCGACACACTCCTTGAAAATGGAGTTCCAGTCACCAGCTCCGTTGACCTGATTGAAACGAACCACACAGGGACATACTGTTCTCTAAATGGGGTCAGCCCAGTGCATTTAGGAGATTGTAGCTTTGAAGGATGGATTGTAGGAAACCCTGCATGCACCAGCAACTTTGGGATCAGAGAGTGGTCATATCTGATTGAGGATCCTGGGGCACCCCATGGTCTTTGTTACCCTGGAGAATTAAACAACAATGGAGAGCTCAGGCATTTGTTCAGTGGAATCAGGTCATTCAGCAGAACAGAGTTGATCCCACCTACTTCTTGGGGAGAAGTACTTGACGGTGCTACATCTGCTTGCAGAGATGACAAGGGGATCAACAGCTTCTATCGAAATTTAATCTGGTTTGTAAAGAAGAATAATAGATACCCAATTATCAATAAGACCTACAACAACACAACGGGAAGAGATGTTCTAGTTTTGTGGGGAATCCACCACCCAGTATCTGTGGAGGAGACAAAGACTCTGTATGTCAACAGTGATCCGTATACGCTAGTTTCAACCAAATCGTGGAGTGAGAAGTATAAACTAGAGACTGGAGTTCGGCCTGGGTACAATGGACAGAGGAGCTGGATGAAGATCTATTGGTCATTGCTGCATCCAGGGGAGATGATTACTTTCGAGAGTAACGGTGGACTCTTAGCTCCAAGATATGGGTACATAATTGAAGAATATGGGAAGGGAAGGATTTTCCAAAGTCGCATAAGAATGTCTAAGTGCAACACCAAGTGCCAGACTTCGGTTGGGGGAATAAACACAAACAGAACATTTCAAAACATCGATAAAAATGCTCTAGGTGATTGCCCCAAATATATAAAGTCTGGCCAACTCAAGCTAGCCACTGGACTCAGAAATGTGCCAGCCATATCGAATAGAGGACTGTTTGGAGCAATTGCAGGATTTATAGAGGGTGGCTGGCCAGGTCTAATCAATGGTTGGTACGGTTTTCAGCATCAAAACGAACAGGGAACAGGGATAGCTGCAGACAAAGAATCAACACAAAAAGCCATCGACCAGATAACAACCAAAATAAATAACATTATTGACAAAATGAATGGAAACTATGATTCCATCAGAGGTGAATTCAATCAAGTGGAGAAGCGCATAAACATGCTCGCAGATAGGATAGATGATGCTGTGACAGATATTTGGTCATACAATGCCAAACTTCTTGTACTGCTAGAAAATGACAAAACTTTAGATATGCATGATGCTAATGTAAGGAATTTACATGAGCAGGTGCGAAGAGAATTAAAGGACAATGCAATAGACGAAGGGAATGGGTGTTTTGAACTCCTTCACAAATGCAATGACTCTTGCATGGAAACTATAAGAAATGGAACATACGACCACACTGAGTATGCGGAGGAGTCAAAATTGAAGAGGCAGGAAATCAATGGGATAAAACTTAAATCAGAAGACAATGTTTACAAGGCATTATCAATATACAGCTGCATTGCAAGCAGTGTTGTGTTAGTAGGACTCATACTCTCTTTCATCATGTGGGCCTGTAGTAATGGAAGCTGTCGATTCAATGTTTGTATATAA
>A_/_H13N2|KX978876|A/black-headed_gull/Netherlands/27/2009
ATGGCTCTAAATGTCATTACAATCTTGACACTTATAAGCGTGTGTGTGCAGGCAGACAGAATATGCGTAGGTTATCTGAGCACCAATTCATCAGAAAGGGTCGACACACTCCTTGAGAATGGGGTTCCAGTCACCAGCTCCGTTGACCTGATTGAAACGAACCACACAGGAACATACTGTTCTCTAAATGGGGTCAGCCCAGTGCATTTAGGAGATTGTAGCTTTGAAGGATGGATTGTAGGAAACCCTGCATGCACCAGCAACTTTGGGATCAGAGAGTGGTCATATCTGATTGAGGATCCTGGGGCACCCCATGGTCTTTGTTACCCTGGAGAATTAAACAACAATGGAGAGCTCAGGCATTTGTTCAGTGGAATCAGGTCATTCAGCAGAACAGAGTTGATCCCACCTACTTCTTGGGGAGAAGTACTTGACGGTGCGACATCTGCTTGCAGAGATGACAAGGGGATCAGCAGCTTCTATCGAAATTTAATCTGGTTTGTAAAGAAGAATAATAGATACCCAGTTATCAGTAAGACCTACAACAACACAACGGGAAGAGATGTTCTAGTTTTGTGGGGAATCCACCACCCAGTATCTGTGGAGGAGACAAAGAATCTGTATGTCAACAGTGATCCGTATACACTAGTTTCAACCAAATCGTGGAGTGAGAAGTATAAACTAGAGACTGGAGTTCGGCCTGGGTACAATGGACAGAGGAGCTGGATGAAGATCTATTGGTCATTGCTGCATCCAGGGGAGATGATTACTTTCGAGAGTAACGGTGGACTCTTAGCTCCAAGATATGGGTACATAATTGAAGAATATGGGAAGGGAAGGATTTTCCAAAGTCGCATAAGAATGTCTAAGTGCAACACCAAGTGCCAGACTTCGGTTGGAGGAATAAACACAAACAGAACATTTCAAAACATCGATAAAAATGCTCTAGGTGATTGTCCCAAATATATAAAGTCTGGCCAACTCAAGCTAGCCACTGGACTCAGAAATGTGCCAGCCATATCGAATAGAGGACTGTTTGGAGCAATTGCAGGATTTATAGAGGGAGGCTGGCCAGGTCTAATCAATGGTTGGTACGGTTTTCAGCATCAAAACGAACAGGGAACAGGGATAGCTGCAGACAAAGAATCAACACAAAAAGCCATCGACCAGATAACAACCAAAATAAATAACATTATTGACAAAATGAATGGAAACTATGATTCCATCAGAGGTGAATTCAATCAAGTGGAGAAGCGCATAAACATGCTCGCAGATAGGATAGATGATGCTGTGACAGATATTTGGTCATACAATGCCAAACTTCTTGTACTGCTAGAAAATGACAAAACTTTAGATATGCATGATGCTAATGTAAGGAATTTACATGAGCAGGTGCGAAGAGAATTAAAGGACAATGCAATAGACGAAGGGAATGGGTGTTTTGAACTCCTTCACAAATGCAATGACTCTTGCATGGAAACTATAAGAAATGGAACATACGACCACACTGAGTATGCGGAGGAGTCAAAATTAAAGAGGCAGGAAATCAATGGGATAAAACTTAAATCAGAAGACAATGTTTACAAGGCATTATCAATATACAGCTGCATTGCAAGCAGTGTTGTGTTAGTAGGACTCATACTCTCTTTCATCATGTGGGCCTGTAGTAATGGAAGCTGTCGATTCAATGTTTGTATATAA
>A_/_H13N2|KX978293|A/black-headed_gull/Netherlands/9/2009
ATGAGAGAAATGGAAGTCCCAGTATTCGTACTCTTAATGTTAACCAGCATATGCGTACAGGCTGATAGGATTTGTGTTGGGTACTTAAGCACAAACTCATCAGAAAGGGTTGACACACTGCTAGAGAACAATGTCCCAGTTACAAGCTCTGTTGATTTGGTTGAGACTAACCACACAGGAACATATTGTTCTTTGGATGGAATTAGTCCAGTGCACTTGGGAGACTGTAGCTTCGAGGGCTGGATTGTGGGGAACCCTGCCTGTGCCAGCAACCTGGGGATTAGAGAATGGTCATATTTGATTGAAGATCCTTCCGCTCCTCATGGATTGTGCTACCCAGGAGAATTAGACAACAATGGAGAATTGAGGCACTTGTTTAGTGGGATCAGATCTTTCAGTAGAACAGAGTTGATTGCACCTACCTCTTGGGGGGAAGTGAATGATGGGGTAACGGCTGCCTGTCAAGAAAGAGGAGCTAGCAGCTTCTACCGGAACTTGGTATGGTTTGTGGCGAGAGGAAATAAATATCCTGTGATCCGCGGGACCTACAACAACACCACTGGCAGAGATGTTTTGGTTATATGGGGTATACATCACCCTGTCTCCACAGACGAAGCGAGGAAACTGTATGCCAAAGACAATCCTTACACATTGGCATCTACCAGTTCATGGAGCAGGAAGTACAACCTAGAAACTGGAACCCGACCTGGATACAATGGCCAAAAGAGTTGGATGAAGATGTACTGGTATCTGATGCACCCCGGGGATTCAATCAGTTTCGAAAGCAATGGGGGATTACTGGCTCCCAGATATGGTTACATTATTGAGGAATATGGAAAAGGGCGAATTTTCCAAAGCCGCATTCGCATTGCTAAATGCAATACTAAGTGCCAGACATCGGTTGGTGGAATAAATACTAACAAAACATTTCAAAACATAGAGAGAAATGCACTTGGGGATTGCCCGAAATACATAAAATCTGGACAGCTCAAGTTGGCCACTGGCCTTAGGAATGTACCTGCCATATCAAACAGAGGATTGTTTGGGGCTATTGCAGGCTTCATAGAAGGTGGTTGGCCAGGATTAATAAATGGTTGGTATGGATTCCAACATCAGAATGAACAAGGAACGGGCATGGCTGCAGACAAAGAGTCAACACAGAAGGCTATTGATCAAATAACAACTAAGATAAACAATATAATAGAAAAAATGAATGGGAATTATGACTCAATACGAGGTGAATTCAGTCAGGTGGAACAAAGAATAAATATGCTTGCAGACAGAATAGATGATGCTGTAACTGATGTATGGTCATACAATGCAAAGCTTCTTGTTTTGCTAGAAAACGACAAGACTCTAGACATGCACGACGCTAATGTAAGGAACCTGCATGATCAAGTCCGTAGAGTGCTGAGGACCAATGCAATTGATGAGGGAAATGGATGTTTTGAACTCCTCCATAAATGCAACGACTCTTGCATGGAGACAATAAGAAATGGAACGTACAATCATATAGAGTATGAAGAGGAATCAAAGTTAAAAAGGCAGGAAATAGAAGGTATAAAGCTGAAGTCAGATGACAATGTCTACAAGACATTATCGATTTACAGCTGCATTGCAAGCAGTATTGTATTGGTAGGACTCATACTTGCATTCATCATGTGGGCATGCAGCAGTGGCAATTGCCGATTCAATATTTGTATATAA
>A_/_H13N2|KX978043|A/black-headed_gull/Netherlands/37/2009
ATGAGAGAAATGGAAGTCCCAGTATTCGTACTCTTAATGTTAACCAGCATATGCGTACAGGCTGATAGGATTTGTGTTGGGTACTTAAGCACAAACTCATCAGAAAGGGTTGACACACTGCTAGAGAACAATGTCCCAGTTACAAGCTCTGTTGATTTGGTTGAGACTAACCACACAGGAACATATTGTTCTTTGGATGGAATTAGTCCAGTGCACTTGGGAGACTGTAGCTTCGAGGGCTGGATTGTGGGGAACCCTGCCTGTGCCAGCAACCTGGGGATTAGAGAATGGTCATATTTGATTGAAGATCCTTCCGCTCCTCATGGATTGTGCTACCCAGGAGAATTAGACAACAATGGAGAATTGAGGCACTTGTTTAGTGGGATCAGATCTTTCAGTAGAACAGAGTTGATTGCACCTACCTCTTGGGGGGAAGTGAATGATGGGGTAACGGCTGCCTGTCAAGAAAGAGGAGCTAGCAGCTTCTACCGGAACTTGGTATGGTTTGTGGCGAGAGGAAATAAATATCCTGTGATCCGCGGGACCTACAACAACACCACTGGCAGAGATGTTTTGGTTATATGGGGTATACATCACCCTGTCTCCACAGACGAAGCGAGGAAACTGTATGCCAAAGACAATCCTTACACATTGGCATCTACCAGTTCATGGAGCAGGAAGTACAACCTAGAAACTGGAACCCGACCTGGATACAATGGCCAAAAGAGTTGGATGAAGATGTACTGGTATCTGATGCACCCCGGGGATTCAATCAGTTTCGAAAGCAATGGGGGATTACTGGCTCCCAGATATGGTTACATTATTGAGGAATATGGAAAAGGGCGAATTTTCCAAAGCCGCATTCGCATTGCTAAATGCAATACTAAGTGCCAGACATCGGTTGGTGGAATAAATACTAACAAAACATTTCAAAACATAGAGAGAAATGCACTTGGGGATTGCCCGAAATACATAAAATCTGGACAGCTCAAGTTGGCCACTGGCCTTAGGAATGTACCTGCCATATCAAACAGAGGATTGTTTGGGGCTATTGCAGGCTTCATAGAAGGTGGTTGGCCAGGATTAATAAATGGTTGGTATGGATTCCAACATCAGAATGAACAAGGAACGGGCATGGCTGCAGACAAAGAGTCAACACAGAAGGCTATTGATCAAATAACAACTAAGATAAACAATATAATAGAAAAAATGAATGGGAATTATGATTCAATACGAGGTGAATTCAGTCAGGTGGAACAAAGAATAAATATGCTTGCAGACAGAATAGATGATGCTGTAACTGACGTATGGTCATACAATGCAAAGCTTCTTGTTTTGCTAGAAAACGACAAGACTCTAGACATGCACGACGCTAATGTAAGGAACCTGCATGATCAAGTCCGTAGAGTGCTGAGGACCAATGCAATTGATGAGGGAAATGGATGTTTTGAACTCCTCCATAAATGCAACGACTCTTGCATGGAGACAATAAGAAATGGAACGTACAATCATATAGAGTATGAAGAGGAATCAAAGTTAAAAAGGCAGGAAATAGAAGGTATAAAGCTGAAGTCAGATGACAATGTCTACAAGACATTATCGATTTACAGCTGCATTGCAAGCAGTATTGTATTGGTAGGACTCATACTTGCATTCATCATGTGGGCATGCAGCAGTGGCAATTGCCGATTCAATATTTGTATATAA
>A_/_H13N8|KX977721|A/black-headed_gull/Netherlands/10/2013
ATGAGAGAAATGGAAGTCCCAGTATTCGTACTCTTAGTGTTAACCAGCATATGCGTACAAGCTGATAGGATTTGTGTTGGGTACTTAAGCACAAACTCATCAGAAAGGGTTGACACACTGCTAGAGAACAATGTACCGGTTACAAGCTCTGTTGATTTGGTTGAGACTAACCACACAGGAACATATTGTTCTTTGGGTGGAATCAGTCCAGTACACTTGGGAGACTGTAGCTTCGAGGGCTGGATTCTAGGGAACCCTGCCTGTGCCAGCAACCTGGGGATCAGAGAATGGTCATATTTGATTGAAGACCCTTCTGCTCCTCATGGATTGTGCTACCCAGGAGAGTTAGACAACAATGGAGAATTGAGGCACTTATTTAGTGGGATCAGGTCTTTCAGTAGAACAGAATTGATTACACCTACCTCTTGGGGGAACGTGAATGATGGAGTAACGGCTGCATGTCAAGACAGAGGAGCTAGCAGCTTTTACCGGAACCTGGTATGGTTTGTGGAGAGAGGGGGGAAATATCCTGTGATCCGCGGGACCTACAACAACACCACTGGCCGAGATGTCTTGGTTATATGGGGTATACATCACCCTGTCTCCACCGACGAAGCGAGGAAACTGTATGCCAAAGACAATCCTTACACATTGGCATCTACCAGTTCATGGAGCAAGAAGTACAACCTAGAAACTGGAACCCGACCTGGATACAATGGCCAAAAGAGTTGGATGAAGATTTACTGGTATCTGATGCATCCCGGGGATTCAATCAGTTTCGAAAGCAATGGGGGATTATTGGCTCCCAGATACGGTTACATTATTGAGGAATATGGAAAAGGGCGAATTTTCCAAAGCCGCATTCGCATTGCTAAATGCAACACTAAGTGCCAGACATCGGTTGGTGGAATAAATACTAACAAAACATTTCAAAACATAGAGAGAAATGCGCTTGGAGATTGCCCGAAATACATAAAATCTGGACAGCTCAAATTGGCCACTGGACTTAGGAATGTACCTGCCATATCAAACAGAGGATTGTTTGGGGCTATTGCAGGCTTCATAGAAGGTGGTTGGCCAGGATTAATAAATGGTTGGTATGGATTCCAGCATCAGAATGAACAAGGAACGGGCATAGCTGCAGACAAGGAATCAACACAAAAGGCTATTGATCAAATAACAACTAAGATAAATAATATAATAGAAAAAATGAATGGGAACTATGACTCAATACGAGGTGAATTCAGTCAGGTGGAACAAAGGATAAACATGCTTGCAGACAGAATAGATGATGCTGTAACTGACATATGGTCATACAATGCAAAGCTTCTTGTTTTACTAGAAAACGACAAGACTCTAGACATGCACGACGCTAATGTCAGAAACCTGCATGATCAAGTCCGCAGAGTGCTGAGGGCCAATGCAATTGATGAGGGGAATGGATGTTTTGAACTCCTCCATAAATGTAATGATTCTTGCATGGAGACAATAAGAAATGGAACATACAATCATATAGAGTATGAAGAGGAATCGAAGTTAAAAAGGCAGGAAATAGAAGGTATAAAGCTGAAGTCAGATGACAATGTCTACAAAGCATTGTCGATTTACGGCTGCATTGCAAGCAGTATTGTATTGGTAGGACTCATACTTGCATTCATCATGTGGGCATGCAGCAGTGGCAATTGCCGATTCAATGTTTGTATATAA
>A_/_H13N6|CY195663|A/gull/Massachusetts/12JR00671/2012
ATGGACATCAGAGCAATCACAATCTCCTTAATCATCAGTACTTGTGTACGGGCTGACAGAATCTGTGTCGGGTATTTGAGCACCAATTCAACAGAAAAGGTTGATACACTATTGGAGAATGATGTACCAGTCACAAGCTCTATTGATCTAGTTGAGACAAACCACACAGGAACATACTGTTCTCTTAATGGAGTCAGCCCGGTGCACTTGGGAGACTGCAGCTTTGAGGGTTGGATAGTAGGGAATCCCGCTTGCACTAGCAACTTTGGGATCAGAGAATGGTCATATTTGATTGAGGATCCACTTGCACCTCATGGACTGTGCTATCCAGGAGAGCTGGATGAAAATGGGGAATTGAGGCATCTTTTCAGTGGAATCAAATCGTTCAGCAGAACTGAACTGATCGCGCCTACTTCTTGGGGGGAGGTGAATGACGGAGCAACATCTGCCTGTAGGGACAATACGGGGACCAATAGTTTCTATCGAAATCTAGTGTGGTTCGTGAAGAAAAGTAACAAATATCCAGTAATCAGTAGGACTTACAACAACACCACTGGTAGAGATGTCTTAGTCTTATGGGGGATACATCATCCGGTCTCAACACAAGAAACCCAGACATTATATGGCAATAGTGACCCTTATACACTAGTTTCCACCCGCTCGTGGAGTAAAAAGTACAAATTGGAAACTGGAGTCAGGCCTGGATACAATGGTCAAAGAAGTTGGATGAAGATTTATTGGTATTTAATGCATAAAGGAGAAACTATAACCTTTGAAAGCAATGGAGGGTTGTTGGCCCCAAGATATGGTTATATAATCGAGGAATATGGGAAAGGAAGAATATTCCAAAGCCCAATCAGAGTCGCCAGGTGCAACACCAAATGCCAGACTTCTGTAGGAGGGATAAACACCAACAAGACATTCCAGAACATAGAGAGAAATGCACTTGGAAATTGCCCTAAGTACATAAAGTCAGGGCAACTTAAGTTGGCAACCGGGCTTAAGAATGTACCTGCTATATCAAACAGAGGATTATTTGGAGCAATTGCAGGGTTCATAGAAGGTGGTTGGCCAGGATTGATAAATGGTTGGTATGGATTCCAACATCAGAACGAGCAGGGGGTTGGAATCGCTGCAGATAAAGAGTCAACACAAAAGGCCATTGATCAGATAACAACAAAAATAAATAACATTATAGACAAGATGAACGGGAATTATGACTCTATAAGAGGTGAATTCAGCCAGGTAGAACGTCGGATAAACATGCTTGCAGACAGAATAGACGACGCGGTAACAGATGTGTGGTCGTACAATGCAAAACTTCTTGTGCTACTGGAAAATGACAAAACACTAGACATGCATGATGCTAATGTCAGAAATTTGCATGAACGAGTGCGAAGAGCACTAAAGGCCAACGCGATAGATGAAGGAAATGGGTGCTTTGAGCTCCTTCATAAATGTAACGACTCTTGCATGGAGACGATAAGAAATGGAACTTACAATCACGCTGAATATGCAGAAGAATCGAAACTGAAGAGACAAGAAATAGAGGGTGTAAAACTGAAATCAGAAGACAATGTTTATAAAGCATTGTCAATATACAGCTGCATTGCAAGCAGTATTGTGCTAGTAGGGCTCATACTTGCATTTATAATGTGGGCATGTAGTAGTGGCAATTGCCGGTTCAATATTTGTATATAA
>A_/_H13N6|KF612960|A/gull/ND/44036/1992
ATGACTCTAAATGTCATTACAATTTTAGCACTTATAAGTGTATGTGTACAGGCAGACAGAATATGTGTGGGTTATCTGAGCACCAATTCATCAGAGAGGGTCGACACGCTTCTTGAAAATGGGGTACCAGTTACCAGCTCCGTTGATCTGATTGAAACAAACCACACAGGAACATACTGTTCTCTAAATGGAGTCAGCCCAGTGCACCTGGGAGATTGTAGCTTTGAGGGATGGATTGTAGGAAACCCGGCATGCACAAGCAATTTTGGGATCAGAGAGTGGTCATACCTGATTGAGGACCCTACTGCTCCCCATGGGCTTTGCTACCCTGGAGAATTAAACAACAATGGTGAACTCAGACATTTGTTCAGTGGAATCAGGTCATTCAGTAGAACGGAATTGATCCCACCTACTTCATGGGGGGAAGTACTTGACGGTACTACATCCGCTTGCAGAGATGACAAGGGAACCAGCAGCTTCTATCGAAATTTAGTTTGGTTTGTAAAGAAGAATAATAGATATCCAGTTATCAGCAAGACCTACAACAATACAACGGGAAGGGATGTTTTAGTTTTATGGGGGATACATCACCCAGTCTCTGTAGAGGAGACAAAGTCTCTGTATGTCAATAGTGATCCATACACGCTGGTTTCCACCAAGTCCTGGAGTGAGAAGTATAAACTAGAGACTGGAGTTCGACCAGGATATAATGGACAGAGGAGCTGGACGAAGATCTATTGGTCATTGCTACATCCAGGGGAGATGATTACTTTCGAGAGCAATGGTGGACTTTTAGCTCCAAGATATGGATACATAATTGAAGAATATGGAAGAGGAAGAATTTTCCAAAGTCGCATAAGAATGTCTAGGTGTAACACCAGATGCCAGACCTCGGTTGGAGGGATAAACACAAACAGAACGTTTCAAAACATCGATAAGAATGCTCTAGGTGACTGTCCCAAATACATAAAGTCTGGCCAACTCAAGCTAGCCACTGGACTCAGAAATGTGCCAGCTATATCAAATAGAGGACTGTTTGGAGCAATTGCGGGATTTATAGAAGGAGGCTGGCCAGGTCTAATTAATGGTTGGTACGGTTTTCAGCATCAAAACGAACAGGGAACAGGAATAGCTGCAGACAAAGAATCAACACAGAAAGCTATAGACCAGATAACAACTAAAATAAATAACATTATTGATAAAATGAATGGAAACTATGATTCCATTAGAGGTGAGTTCAATCAAGTGGAGAAGCGTATAAACATGCTTGCAGACAGAATAGATGATGCCGTGACGGACATTTGGTCATACAATGCCAAACTTCTTGTACTGCTGGAAAATGACAAAACTTTAGATATGCATGATGCTAATGTAAGAAATTTACATGAGCAAGTGCGAAGAGAATTAAAGGACAATGCAATCGACGAAGGGAACGGCTGCTTTGAACTCCTTCATAAATGCAATGACTCCTGCATGGAAACTATAAGAAATGGAACATATGACCATACCGAGTATGCAGAGGAGTCAAAGTTGAAGAGGCAGGAAATCAATGGGATCAAACTCAAATCAGAAGACAACGTTTACAAAGCATTATCAATATACAGCTGCATTGCAAGCAGTGTTGTGCTAGTAGGACTCATACTTTCTTTCATCATGTGGGCCTGTAGTAATGGGAACTGTCGATTCAATGTTTGTATATAA
>A_/_H13N6|KF612959|A/gull/MD/704/1977
ATGGCTCTAAATGTCATTGCAACTTTGACACTTATAAGTGTATGTGTACATGCAGACAGAATATGCGTGGGGTATCTGAGCACCAATTCATCAGAAAGGGTCGACACGCTCCTTGAAAATGGGGTCCCAGTCACCAGCTCCATTGATCTGATTGAGACAAACCACACAGGAACATACTGTTCTCTAAATGGAGTCAGTCCAGTGCATTTGGGAGATTGCAGCTTTGAAGGATGGATTGTAGGAAACCCAGCCTGCACCAGCAACTTTGGGATCAGAGAGTGGTCATACCTGATTGAGGACCCCGCGGCCCCTCATGGGCTTTGCTACCCTGGAGAATTAAACAACAATGGTGAACTCAGACACTTGTTCAGTGGAATCAGGTCATTCAGTAGAACGGAATTGATCCCACCTACCTCCTGGGGGGAAGTACTTGACGGTACAACATCTGCTTGCAGAGATAACACGGGAACCAACAGCTTCTATCGAAATTTAGTTTGGTTTATAAAGAAGAATAATAGATATCCAGTTATCAGTAAGACCTACAACAATACAACGGGAAGGGATGTTTTAGTTTTATGGGGAATACATCACCCAGTGTCTGTGGATGAGACAAAGACTCTGTATGTCAATAGTGATCCATACACACTGGTTTCCACCAAGTCTTGGAGCGAGAAATATAAACTAGAAACGGGAGTCCGACCTGGCTATAATGGACAGAGGAGCTGGATGAAAATTTATTGGTCTTTGATACATCCAGGGGAGATGATTACTTTCGAGAGTAATGGTGGATTTTTAGCCCCAAGATATGGGTACATAATTGAAGAATATGGAAAAGGAAGGATTTTCCAGAGTCGCATCAGAATGTCTAGGTGCAACACCAAGTGCCAGACTTCGGTTGGAGGGATAAACACAAACAGAACGTTCCAAAACATCGATAAGAATGCTCTTGGTGACTGTCCCAAATACATAAAGTCTGGCCAACTCAAGCTAGCCACTGGACTCAGAAATGTGCCAGCTATATCGAATAGAGGATTGTTCGGAGCAATTGCAGGGTTCATAGAAGGAGGCTGGCCAGGTTTAATCAATGGTTGGTACGGTTTTCAGCATCAAAATGAACAGGGAACAGGAATAGCTGCAGACAAAGAATCAACACAGAAAGCTATAGACCAGATAACAACCAAAATAAATAACATTATTGATAAAATGAATGGGAACTATGATTCAATTAGGGGTGAATTCAATCAAGTTGAGAAGCGTATAAACATGCTTGCAGACAGAATAGATGATGCCGTGACGGACATTTGGTCATACAATGCCAAACTTCTTGTATTGCTGGAAAATGATAAAACTTTAGATATGCATGATGCTAATGTAAAGAATTTACATGAGCAAGTACGAAGAGAATTGAAGGACAATGCAATTGACGAAGGAAATGGCTGTTTTGAACTCCTTCATAAATGCAATGACTCCTGCATGGAAACTATAAGAAATGGAACGTATGACCACACTGAGTATGCAGAGGAGTCAAAGTTAAAGAGGCAAGAAATCGATGGGATCAAACTCAAATCAGAAGACAACGTTTACAAAGCATTATCAATATACAGTTGCATTGCAAGTAGTGTTGTACTAGTAGGACTCATACTCTCTTTCATCATGTGGGCCTGTAGTAGTGGGAATTGCCGATTCAATGTTTGTATATAA
>A_/_H13N2|KF612946|A/gull/ME/16/1985
ATGGATATCCGATCAATCATAATCTCGTTGCTTATTAGCACGTGTGTACAGGCCGACAGAATATGTGTAGGATACTTAAGCACTAACTCAACAGAAAAAGTTGACACACTGTTGGAGAATGATGTTCCAGTCACAAGCTCTATTGATCTAGTTGAAACAAACCACACAGGAACATATTGTTCTTTAGATGGAATCAGCCCAGTGCACTTGGGAGATTGCAGCTTTGAGGGTTGGATAATAGGAAATCCTGCCTGTACTAGCAACTTTGGAATCAGAGAGTGGTCATATTTGATTGAAGACCCATCTGCACCTCATGGACTGTGCTACCCAGGAGAATTGGACAACAACGGAGAATTGAGGCATTTGTTCAGTGGAATCAGATCTTTCAGCAGAACTGAATTGATCGCACCTACTTCTTGGGGAGAGGTGAATGATGGAGCAACATCTGCCTGCAGGGACAATACGGGGACCAACAGTTTCTATCGAAATCTAGTATGGTTTGTGAAGAAAAATAACAGATATCCAGTAATCAGCAGAACTTACAACAACACCACTGGTAGGGATGTTTTAGTCATGTGGGGGATACACCATCCAGTCTCAACAGACGAGACCAAATCATTGTATGTCAATAGTGATCCTTATACGCTAGTATCTACCAGTTCGTGGAGTAAAAAATACAAGTTGGAGACCGGAGTCAGGCCTGGGTACAATGGTCAAAGGAGTTGGATGAAGATTTACTGGGTTTTAATGCATCCAGGGGAATCAATAACCTTTGAAAGCAATGGGGGGTTGTTGGCCCCAAGATATGGTTATATAATTGAGGAGTATGGAAAAGGGAGAATCTTCCAAAGCCCTATCAGAATCGCTAGATGCAACACCAGATGCCAGACTTCTGTTGGAGGGATAAACACCAACAAAACATTCCAGAACATAGAAAGAAATGCACTTGGAAATTGCCCCAAGTACATAAAATCAGGGCAGCTCAAGTTGGCTACTGGGCTTAGGAATGTACCTGCCATATCAAACAGAGGACTGTTTGGAGCGATTGCAGGGTTCATAGAAGGCGGTTGGCCAGGGTTGATAAATGGTTGGTACGGATTTCAACATCAAAATGAACAAGGAGTTGGAATCGCTGCAGACAAAGAATCGACACAAAAAGCCATTGACCAGATAACAACAAAAATAAATAACATCATTGACAAAATGAATGGGAATTATGACTCTATACGCGGTGAATTCAGCCAAGTGGAACAACGAATAAACATGCTTGCAGACAGAATAGATGATGCTGTGACTGATGTGTGGTCGTACAATGCTAAGCTTCTTGTGCTACTGGAAAATGACAAAACCCTAGACATGCATGATGCCAATGTTAGAAATTTGCATGAGCAAGTGCGAAGAACACTAAAGGCCAATGCAATTGATGAAGGGAATGGGTGCTTTGAGCTCCTTCATAAGTGTAATGATTCTTGTATGGATACAATAAGAAACGGGACTTACAACCATGCTGAATATGCAGAAGAGTCAAAATTGAAGAGACAAGAAATAGAGGGTATAAAGCTGAAGTCAGAAGACAACGTTTACAAAGCATTGTCGATATACAGCTGCATTGCAAGCAGTGTTGTGCTAGTAGGACTCATACTTGCATTTATAATGTGGGCATGTAGTAGTGGCAATTGCCGATTCAATGTTTGTATATAA
>A_/_H13N2|KF612932|A/turkey/MN/1012/1991
ATGGATATAAGATCGATCGTAATCTCGTTATTTATTAGCACGTGTGTACAGGCCGACAGAATATGTGTAGGATACTTAAGCACCAACTCAACAGAAAAAGTTGATACACTGTTGGAAAATAATGTTCCAGTCACAAGCTCTATTGATCTAGTTGAGACAAACCACACAGGAACATATTGTTCTTTGGATGGAGTCAGCCCAGTACACTTGGGAGATTGCAGCTTTGAGGGTTGGATAGTAGGAAATCCTGCCTGTACTAGCAACTTTGGAATTAGAGAGTGGTCATATTTAATTGAAGACCCATCTGCACCCCATGGACTGTGCTACCCAGGAGAACTGGACAACAATGGAGAATTGAGACATCTGTTCAGTGGAATCAAGTCGATCAGCAGAACTGAATTGATCTCACCTACTTCTTGGGGAGAAGTGAATGATGGAGCAACATCTGCCTGCAGAGACAATACAGGGACAAGCAGTTTCTATCGAAATCTAGTATGGTTTGTGAAGAAAGGTAACAATTATCCAGTGATCAGCAGGACTTACAACAACACAACAGGTAGAGATGTCCTAGTTATGTGGGGGATACACCATCCAGTCTCAACAGACGAGGCCAGATCATTATATGTCAATAGTGATCCCTATACGCTGGTATCTACCAGATCGTGGAGTAAGAAATACAAATTGGAAACTGGAGTCAGGCCTGGGTACAATGGTCAAAGGAGTTGGATGAAGATTTACTGGGTTTTAATGCATCCAGGAGAATCAATAACCTTTGAAAGCAATGGAGGATTGTTGGCCCCAAGATATGGTTACATAATCGAGGAGTATGGAAAAGGAAGAATCTTTCAAAGCCCAATCAGAGTCGCCAGATGCAACACCAAATGCCAGACTTCAGTCGGAGGGATAAACACCAACAAAACATTCCAGAACATAGAGAGAAATGCACTTGGAAATTGCCCCAAATACATAAAATCAGGGCAGCTTAAGTTGGCAACTGGTCTTAGGAATGTACCTGCCATATCAAACAGAGGACTGTTTGGGGCGATTGCAGGGTTCATAGAAGGTGGTTGGCCAGGATTAATAAATGGTTGGTACGGATTTCAACATCAGAATGAACAAGGGGTTGGAATCGCTGCGGATAAAAAATCGACACAAAAGGCCATTGACCAGATAACAACAAAAATAAACAACATCATTGACAAAATGAATGGGAATTATGACTCTATAAGAGGTGAATTCAGCCAAGTAGAACAACGAATAAACATGCTTGCAGACAGAATAGATGACGCTGTGACTGATGTGTGGTCGTACAATGCTAAACTCCTTGTGCTACTGGAAAACGACAAGACCCTAGACATGCATGACGCCAATGTCAGAAATTTGCATGAGCAAGTGCGAAGAACACTAAAGGCCAATGCAATTGATGAAGGAAATGGGTGCTTTGAGCTCCTTCATAAATGTAATGACTCTTGTATGGAAACAATAAGAAACGGGACTTACAACCATGCTGAGTATGCAGAAGAGTCGAAACTGAAGAGACAAGAAATAGAGGGTATAAAGCTGAAGTCAGAAGACAATGTTTACAAAGCCTTGTCAATATACAGTTGCATTGCAAGCAGTGTTGTGCTAGTAGGGCTCATACTTGCATTTATAATGTGGGCATGTAGTAGTGGCAATTGCCGGTTCAATGTTTGTATATAA
>A_/_H13N2|LC336769|A/duck/Hokkaido/W345/2012
ATGGACATCTCAGTAGTCACATTCCTAATGTTAACCAGCATATACGCAAAGGCTGATAGGATATGTGTTGGGTACTTAAGCACCAACTCATCAGAAAAAGTTGACACACTGCTGGAGAACAATGTTCCGGTCACAAGCTCTGTCGATCTGGTTGAGACTAACCACACCGGAACATACTGTGCTTTGGGTGGGATTAGCCCAGTGCATTTGGGAGACTGCAGTTTCGAGGGCTGGATTGTAGGAAACCCTGCCTGTGCCAGCAACCTGGGGATCAGAGAATGGTCATACCTGATCGAAGACCCTTCCGCACCACATGGATTGTGCTACCCAGGAGAATTAGACAACAATGGAGAATTGAGGCACTTGTTCAGTGGGATCAGATCTTTCAGTAGAACAGAGTTGATCGCACCTACCTCTTGGGGAGCTGTGAATGATGGAGTATCGGCGGCCTGCACAGATAGAGGGGCCAGCAGCTTTTACAGAAACTTGGTCTGGTTTGTAAATAGAGGAAATAACTATCCTGTGATCCGCGGGGCCTACAACAACACAACTGGCAGAGATGTTTTGGTTATATGGGGTATACATCACCCTGTCTCTACAGACGAAGTGAGACAACTATATGCCAAAGACAACCCATACACATTGGTATCCACCAGGTCATGGAGTAGAAAATACAACTTGGAAACTGGAGTCCGACCTGGATACAATGGCCAAAAGAGTTGGATGAAGATTTACTGGTATTTGTTGCACCCAGGGGAATCAATCAGTTTCGAAAGCAATGGGGGATTACTGGCCCCAAAATATGGTTACATTATTGAAGAATACGGAAAGGGGCGAATTTTTCAAAGCCGCATTCGCATAGCTAAGTGCAATGCTAAGTGCCAAACATCCGTTGGTGGAATAAATACCAACAAAACATTTCAAAACATCGAGAGAAATGCACTTGGAGATTGCCCGAAATATATAAAATCTGGACAACTCAAGTTAGCCACTGGACTTAGAAATGTACCTGCCATATCAAACAGAGGGCTGTTTGGAGCTATTGCTGGGTTTATAGAAGGTGGTTGGCCAGGATTGATAAATGGTTGGTATGGATTCCAACATCAGAACGAACAAGGAGTGGGCATTGCTGCAGACAAAGAGTCAACACAAAAGGCTATTGATCAAATAACAACCAAGATAAACAATATCATTGAGAAAATGAATGGGAATTATGACTCCATACGGGGTGAATTCAGTCAGGTAGAACAAAGGATAAATATGCTTGCAGACAGAATAGATGATGCTGTAACAGATGTATGGTCATACAATGCAAAGCTTCTTGTGTTACTAGAGAATGACAAAACTCTAGACATGCACAACGCTAATGTTAGGAACCTGCATGATCAAGTCCGTAGAGTGCTAAGGACCAATGCAATTGATGAGGGGAATGGATGTTTTGAACTCCTCCATAAATGCAATGACTCTTGCATGGAGACAATAAGGAATGGAACTTACAATCATACTGAATATGAAGAAGAATCAAAATTAAAAAGACAGGAAATAGAAGGTATAAAGCTGAAGTCAGACGACAATGTTTACAAAGCACTATCGATCTACAGCTGCATTGCAAGCAGTATTGTATTAGTAGGACTCATACTTGCATTCATCATGTGGGCATGTAGTAGTGGCAATTGCCGATTTAATATTTGTATATAA
>A_/_H13N6|MF147925|A/Mediterranean_gull/Netherlands/1/2012
ATGGAAATCCCAGTATTCGTACTCTTAGTGTTAACCAGCATATGCGTACAAGCTGATAGGATTTGTGTTGGGTACTTAAGCACAAACTCATCAGAAAGGGTTGACACACTGCTAGAGAACAATGTCCCGGTTACAAGCTCTGTTGATTTGGTTGAGACTAACCACACAGGAACATATTGTTCTTTGGGTGGAATTAGTCCAGTGCACTTGGGAGACTGTAGCTTCGAGGGCTGGATTCTAGGGAACCCTGCCTGTGCCAGCAACCTGGGGATTAGAGAATGGTCATATTTGATTGAAGACCCTTCTGCTCCTCATGGATTGTGCTACCCAGGAGAGTTAGAAAACAATGGAGAATTGAGGCACTTGTTTAGTGGGATCAGATCTTTCAGTAGAACAGAATTGATCGCACCTACCTCTTGGGGGGAAGTGAATGATGGAGTAACGGCTGCCTGTCAAGACAGAGGAGCTAGCGGCTTTTACCGGAACTTGGTATGGTTTGTAGCGAGAGGAAATCAATATCCTGTGATCCGCGGGACCTACAACAACACCACTGGCAGAGATGTCTTGGTTATATGGGGTATACATCACCCTGTCTCCACAGACGAAGCGAGGAAACTGTATGCCAAAGACAATCCTTACACATTGGCATCTACCAGTTCATGGAGCAAGAAGTACAACCTGGAAACTGGAACCCGACCTGGATACAATGGCCAAAAGAGTTGGATGAAGATTTACTGGTATCTGATGCACCCCGGGGATTCAATCAGTTTCGAAAGCAATGGGGGATTACTGGCTCCCAAATATGGTTACATTATTGAGGAATATGGGAAAGGGCGAATTTTCCAAAGCCGCATTCGCATTGCTAAATGCAACACTAAGTGCCAGACATCGGTTGGTGGAATAAATACTAACAAAACATTTCAAAACATAGAGAGAAATGCGCTTGGAGATTGCCCGAAATACATAAAATCTGGACAGCTCAAATTGGCCACTGGACTTAGGAATGTACCTGCCATATCAAACAGAGGATTGTTTGGGGCTATTGCAGGCTTCATAGAAGGTGGTTGGCCAGGATTAATAAATGGTTGGTATGGATTCCAACATCAGAATGAACAAGGAACGGGCATAGCTGCAGACAAAGAATCAACACAAAAGGCTATTGATCAAATAACAACTAAGATAAACAATATAATAGAAAAAATGAATGGGAACTATGACTCAATACGAGGTGAATTCAGTCAGGTGGAACAAAGGATAAATATGCTTGCAGACAGAATAGATGATGCTGTAACTGACATATGGTCATACAATGCAAAGCTTCTTGTTTTACTAGAAAACGACAAGACTCTAGACATGCACGACGCTAATGTCAGGAACCTGCATGACCAAGTCCGCAGAGTGCTGAGGACCAATGCAATTGATGAGGGGAATGGATGTTTTGAACTCCTCCATAAATGTAATGACTCTTGCATGGAGACAATAAGAAATGGAACGTACAATCATATAGAGTATGAAGAGGAATCAAAGTTAAAAAGGCAGGAAATAGAAGGTATAAAGCTGAAGTCAGACGACAATGTCTACAAAGCATTGTCGATTTACAGCTGCATTGCAAGCAGTATTGTATTGGTAGGACTCATACTTGCATTCATCATGTGGGCATGCAGCAGTGGCAATTGCCGATTCAATATTTGTATATAA
>A_/_H13N3|MF147754|A/black-headed_gull/Netherlands/86/2012
ATGGAAGTCCCAGTATTCGTACTCTTAGTGTTAACCAGCATATGCGTACAAGCTGATAGGATTTGTGTTGGGTACTTAAGCACAAACTCATCAGAAAGGGTTGACACACTGCTAGAGAACAATGTCCCGGTTACAAGCTCTGTTGATTTGGTTGAGACTAACCACACAGGAACATATTGTTCTTTGGGTGGAATTAGTCCAGTGCACTTGGGAGACTGTAGCTTCGAGGGCTGGATTCTAGGGAACCCTGCCTGTGCCAGCAACCTGGGGATTAGAGAATGGTCATATTTGATTGAAGACCCTTCTGCTCCTCATGGATTGTGCTACCCAGGAGAGTTAGAAAACAATGGAGAATTGAGGCACTTGTTTAGTGGGATCAGATCTTTCAGTAGAACAGAATTGATCGCACCTACCTCTTGGGGGGAAGTGAATGATGGAGTAACGGCTGCCTGTCAAGACAGAGGAGCTAGCGGCTTTTACCGGAACTTGGTATGGTTTGTAGCGAGAGGAAATAAATATCCTGTGATCCGCGGGACCTACAACAACACCACTGGCAGAGATGTCTTGGTTATATGGGGTATACATCACCCTGTCTCCACAGACGAAGCGAGGAAACTGTATGCCAAAGACAATCCTTACACATTGGCATCTACCAGTTCATGGAGCAAGAAGTACAACCTGGAAACTGGAACCCGACCTGGATACAATGGCCAAAAGAGTTGGATGAAGATTTACTGGCATCTGATGCACCCCGGGGATTCAATCAGTTTCGAAAGCAATGGGGGATTACTGGCTCCCAAATATGGTTACATTATTGAGGAATATGGGAAAGGGCGAATTTTCCAAAGCCGCATTCGCATTGCTAAATGCAACACTAAGTGCCAGACATCGGTTGGTGGTATAAATACTAACAAAACATTTCAAAACATAGAGAGAAATGCGCTTGGAGATTGCCCGAAATACATAAAATCTGGACAGCTCAAATTGGCCACTGGACTTAGAAATGTACCTGCCATATCAAACAGAGGATTGTTTGGGGCTATTGCAGGCTTCATAGAAGGTGGTTGGCCAGGATTAATAAATGGTTGGTATGGATTCCAACATCAGAATGAACAAGGAACGGGCATAGCTGCAGACAAAGAATCAACACAAAAGGCTATTGATCAAATAACAACTAAGATAAACAATATAATAGAAAAAATGAATGGGAACTATGACTCAATACGAGGTGAATTCAGTCAGGTGGAACAAAGGATAAATATGCTTGCAGACAGAATAGATGATGCTGTAACTGACATATGGTCATACAATGCAAAGCTTCTTGTTTTACTAGAAAACGACAAGACTCTAGACATGCACGACGCTAATGTCAGGAACCTGCATGATCAAGTCCGCAGAGTGCTGAGGACCAATGCAATTGATGAGGGGAATGGATGTTTTGAACTCCTCCATAAATGTAATGACTCTTGCATGGAGACAATAAGAAATGGAACGTACAATCATATAGAGTATGAAGAGGAATCAAAGTTAAAAAGGCAGGAAATAGAAGGTATAAAGCTGAAGTCAGACGACAATGTCTACAAAGCATTGTCGATTTACAGCTGCATTGCAAGCAGTATTGTATTGGTAGGACTCATACTTGCATTCATCATGTGGGCATGCAGCAGTGGCAATTGCCGATTCAATATTTGTATATAA
>A_/_H13N0|MF146200|A/yellow-legged_gull/Georgia/1/2011
ATGGACATCCCAATAGTCGCATTGTTAATGCTAACCAGCATATGCGTAAAGGCTGATAGAATATGTGTTGGGTACTTAAGCACAAACTCATCAGAACAAGTTGACACACTTCTAGAGAACAATGTTCCAGTTACAAGCTCTGTTGACCTGGTTGAGACTAACCACACAGGAACATATTGTTCTTTGGGTGGGATTAGTCCAGTGCATTTGGGAGACTGCAGTTTCGAGGGTTGGATTGTAGGGAACCCTGCCTGTGCCAGCAACCTGGGAATCAGAGAATGGTCATATTTGATCGAAGATCCTTCTGCTCCTCATGGATTGTGCTACCCAGGGGAATTAGACAACAATGGAGAATTGAGGCACTTGTTCAGTGGGATCAGATCTTTCAGTAGAACAGAGTTGATAGCCCCTACTTCTTGGGGAGAAGTGAATGATGGAGTATCATCTGCCTGTCAAGACAAAGGAGCCAGCAGCTTTTACCGGAACTTGGTCTGGTTTGTGGCGAGAGGAAATAAGTATCCTGTGATCCGTGGGACCTACAACAACACGACTGGCAGAGATGTTTTGGTTATATGGGGTATACATCACCCTGTCTCCGCAGACGAAGCGAGAAAACTATATGTCAAAGACAATCCATACACATTGGTATCTACCAGTTCATGGAGTAGAAAATACAACCTGGAAACTGGAGTCCGACCTGGATATAATGGCCAAAGGAGTTGGATGAAGATTTATTGGTATTTGATGCACCCAGGGGAATCAATCAGTTTTGAAAGCAATGGGGGATTATTGGCCCCAAAATATGGTTACATTATTGAAGAATATGGAAAAGGGCGAATTTTCCAAAGCCGCATTCGCATAGCCAAATGCAATACTAAGTGCCAGACATCTGTTGGTGGAATAAATACCAACAAAACATTTCAAAATATAGAGAGAAATGCACTTGGGGATTGCCCAAAATACATAAAATCTGGACAGCTCAAATTAGCCACTGGACTTAGGAATGTACCTGCCATATCAAACAGAGGGTTGTTTGGAGCCATTGCTGGTTTTATAGAAGGTGGCTGGCCAGGGTTAATAAATGGTTGGTATGGATTCCAGCATCAGAACGAACAAGGAGTGGGCATGGCTGCAGATAAAGAGTCAACACAAAAGGCTATTGACCAAATAACAACCAAGATAAACAATATCATTGAAAAAATGAATGGGAATTATGATTCTATACGAGGTGAATTCAGTCAAGTGGAACAAAGAATAAATATGCTTGCAGACAGAATAGATGATGCTGTAACTGATGTATGGTCATACAATGCAAAACTTCTTGTGTTACTAGAGAACGACAAAACTCTAGACATGCACGACGCTAATGTCAGGAACCTGCATGACCAAGTCCGTAGAGTGCTAAGGACCAATGCAATTGATGAGGGAAATGGATGTTTTGAACTCCTTCATAAATGCAATGACTCTTGCATGGAGACAATAAGAAATGGAACTTACAATCATACAGAATATGAAGAAGAATCAAAATTAAAAAGACAGGAAATAGAAGGTATAAAGCTGAAGTCAGACGACAGTGTTTACAAAGCACTATCGATTTACAGCTGCATTGCAAGCAGTATTGTATTGGTAGGACTCATACTTGCCTTCATCATGTGGGCATGCAGCAGTGGCAATTGCCGGTTTAATATTTGTATATAA
>A_/_H13N8|CY213703|A/glaucous-winged_gull/Southcentral_Alaska/15MB02018/2015
ATGGAAGTCCCAGTATTCGCACTCCTAGTGTTAACCAGCATATGCGTACAAGCTGATAGGATTTGTGTTGGGTACTTAAGCACAAACTCATCAGAAAGGGTTGACACACTGTTAGAGAATAATGTCCCGGTTACAAGCTCTGTTGACTTGGTTGAGACTAACCACACAGGAACATATTGTTCTTTGGGTGGAATTAGTCCGGTGCATTTGGGAGACTGTAGCTTCGAGGGCTGGATTCTAGGGAACCCTGCCTGTACCAGCAACCTGGGGATTAGAGAATGGTCATATTTGATTGAAGACCCTTCTGCTCCTCATGGATTGTGCTATCCAGGGGAGTTAGACAACAATGGAGAATTGAGGCACTTGTTTAGTGGGATCAAATCTTTCAGTAGAACAGAATTGATCTCACCTACCTCTTGGGGGGCAGTGAATGATGGAGTAACAGCTGCCTGTCAAGACAGAGGAGCTAGCAGCTTTTACCGGAACTTGGTATGGTTTGTGGCGAGAGGAAATACATATCCTGTGATCCGCGGGACCTACAACAACACCACTGGCAGAGATGTCTTGGTTATATGGGGTATACATCACCCTGTCTCCACAGACGAAGCGAGGAAACTGTATGCCAAAGACAATCCTTACACATTGGCATCTACCAGTTCATGGAGCAAGAAGTACACCCTAGAAACTGGAACCCGACCTGGATACAATGGCCAAAAGAGTTGGATGAAGATTTACTGGTATCTGATGCACCCCGGGGATTCAATCAGTTTCGAAAGCAATGGGGGACTACTGGCTCCCAAATATGGTTACATTATTGAGGAATATGGAAAAGGGCGAATTTTCCAAAGCCGCATTCGCATTGCTAAATGTAACACTAAATGTCAGACATCAGTAGGTGGAATAAATACTAACAAAACATTTCAAAACATAGAGAGAAATGCACTTGGAGATTGCCCGAAATACATAAAATCTGGACAACTCAAATTGGCCACTGGACTTAGGAATGTACCTGCCATATCAAACAGAGGATTGTTTGGGGCTATTGCAGGCTTCATAGAAGGTGGTTGGCCAGGATTAATAAATGGCTGGTATGGATTCCAACATCAGAATGAACAAGGAACGGGCATAGCTGCAGACAAAGAATCAACACAAAGGGCTATTGATCAAATAACAACAAAGATAAACAATATAATAGAAAAAATGAATGGGAACTATGACTCAATACGAGGTGAATTCAGTCAGGTGGAGCAAAGGATAAATATGCTTGCAGACAGAATAGATGATGCTGTAACTGACATATGGTCATACAATGCAAAGCTTCTTGTTTTATTAGAAAACGACAAGACTCTAGACATGCACGACGCTAATGTCAGGAACCTGCATGATCAAGTCCGCAGAGTGCTGAAGGCCAATGCAATTGATGAGGGGAATGGATGTTTTGAACTCCTCCATAAATGTAATGACTCTTGCATGGAGACAATAAGAAATGGAACGTACAATCATATAGAGTATGAGGAGGAATCAAAGTTAAAAAGGCAGGAAATAGAAGGTATAAAACTGAAGTCAGACGACAATGTCTACAAAGCATTGTCGATTTACAGCTGCATTGCAAGCAGTGTTGTATTGGTAGGACTCATACTTGCATTCATCATGTGGGCATGCAGCAGTGGCAGTTGCCGATTCAATATTTGTATATAA
>A_/_H13N6|KX978539|A/black-headed_gull/Netherlands/117/2012
ATGGAAGTCCCAGTATTCGTACTCTTAGTGTTAACCAGCATATGCGTACAAGCTGATAGGATTTGTGTTGGGTACTTAAGCACAAACTCATCAGAAAGGGTTGACACACTGCTAGAGAACAATGTCCCGGTTACAAGCTCTGTTGATTTGGTTGAGACTAACCACACAGGAACATATTGTTCTTTGGGTGGAATTAGTCCAGTGCACTTGGGAGACTGTAGCTTCGAGGGCTGGATTCTAGGGAACCCTGCCTGTGCCAGCAACCTGGGGATTAGAGAATGGTCATATTTGATTGAAGACCCTTCTGCTCCTCATGGATTGTGCTACCCAGGAGAGTTAGAAAACAATGGAGAATTGAGGCACTTGTTTAGTGGGATCAGATCTTTCAGTAGAACAGAATTGATCGCACCTACCTCTTGGGGGGAAGTGAATGATGGAGTAACAGCTGCCTGTCAAGACAGAGGAGCTAGCGGCTTTTACCGGAACTTGGTATGGTTTGTAGCGAGAGGAAATAAATATCCTGTGATCCGCGGGACCTACAACAACACCACTGGCAGAGATGTCTTGGTTATATGGGGTATACATCACCCTGTCTCCACAGACGAAGCGAGGAAACTGTATGCCAAAGACAATCCTTACACATTGGCATCTACCAGTTCATGGAGCAAGAAGTACAACCTGGAAACTGGAACCCGACCTGGATACAATGGCCAAAAGAGTTGGATGAAGATTTACTGGTATCTGATGCACCCCGGAGATTCAATCAGTTTCGAAAGCAATGGGGGATTACTGGCTCCCAAATATGGTTACATTATTGAGGAATATGGGAAAGGGCGAATTTTCCAAAGCCGCATTCGCATTGCTAAATGCAACACTAAGTGCCAGACATCGGTTGGTGGAATAAATACTAACAAAACATTTCAAAACATAGAGAGAAATGCGCTTGGAGATTGCCCGAAATACATAAAATCTGGACAGCTCAAATTGGCCACTGGACTTAGGAATGTACCTGCCATATCAAACAGAGGATTGTTTGGGGCTATTGCAGGCTTCATAGAAGGTGGTTGGCCAGGATTAATAAATGGTTGGTATGGATTCCAACATCAGAATGAACAAGGAACGGGCATAGCTGCAGACAAAGAATCAACACAAAAGGCTATTGATCAAATAACAACTAAGATAAACAATATAATAGAAAAAATGAATGGGAACTATGACTCAATACGAGGTGAATTCAGTCAGGTGGAACAAAGGATAAATATGCTTGCAGACAGAATAGATGATGCTGTAACTGACATATGGTCATACAATGCAAAGCTTCTTGTTTTACTAGAAAACGACAAGACTCTAGACATGCACGACGCTAATGTCAGGAACCTGCATGATCAAGTCCGCAGAGTGCTGAGGACCAATGCAATTGATGAGGGGAATGGATGTTTTGAACTCCTCCATAAATGTAATGACTCTTGCATGGAGACAATAAGAAATGGAACGTACAATCATATAGAGTATGAAGAGGAATCAAAGTTAAAAAGGCAGGAAATAGAAGGTATAAAGCTGAAGTCAGACGACAATGTCTACAAAGCATTGTCGATTTACAGCTGCATTGCAAGCAGTATTGTATTGGTAGGACTCATACTTGCATTCATCATGTGGGCATGCAGCAGTGGCAATTGCCGATTCAATATTTGTATATAA
>A_/_H13N2|KU684463|A/slender-billed_gull/CHBZ/11/2009
ATGGACATCCCAGCAATCGCACTCTTGATGTTAACCAGCGTCTGCGTACAGGCCGACAGAATATGTGTTGGGTACTTAAGCACAAACTCATCAGAAAGGGTTGACACACTGCTAGAGAATAATGTTCCGGTTACAAGCTCTGTTGATTTGGTTGAAACTAACCACACAGGAACATATTGTTCTTTAGATGGGATTAGTCCAGTGCACTTGGGAGACTGCAGCTTCGAGGGATGGATAGTAGGGAACCCTGCCTGTGCCAGCAACCTGGGAATTAGAGAATGGTCATATTTGATTGAAGATCCTTCTGCTCCTCATGGATTGTGCTACCCAGGAGAGTTAGACAACAATGGAGAATTGAGGCACTTGTTCAGTGGAATCAGATCTTTCAGTAGAACAGAGTTGATCGCACCTACCTCTTGGGGAGGCGTGAAAGATGGAGTATCGGCGGCCTGCAAAGAAAAAGGAGCCAGCAGCTTTTACCGAAACTTGATATGGTTTGTGGCGTTACAAAACAGATATCCAGTGATACGCGGAACCTACAACAACACAACTGGCAGAGATGTTTTGGTCATATGGGGTATACATCACCCAGTCTCCACAGAAGAAGCAAGAAACTTATATGTCAACAACAACCCATACACATTGGTATCAACAAGTTCATGGAGTAGGAAATACAACCTAGAAACTGGAGTCCGACCTGGGTACAACGGCCAAAAGAGTTGGATGAAGATTTACTGGTATTTGATGCACCCAGGGGAATCAATCAGTTTCGAAAGCAGTGGGGGATTACTAGCCCCCAAATATGGTTACATTATTGAAGAATATGGAAAAGGGCGGATTTTCCAAAGCCGCATTCGCATTGCTAAATGCAATACTAAGTGTCAGACATCTGTTGGTGGAATAAATACCAACAAAACTTTCCAAAACATAGAGAGAAACGCACTTGGAGATTGCCCGAAATACATAAAATCTGGACAGCTCAAATTGGCCACTGGTCTCAGAAATGTACCTGCCATATCAAACAGAGGATTGTTTGGGGCTATTGCAGGTTTCATAGAAGGTGGTTGGCCAGGATTAATAAATGGATGGTATGGGTTCCAACATCAGAACGAACAAGGAGTGGGCATGGCTGCGGACAAAGAGTCAACACAAAAGGCCATCGATCAAATAACAACCAAGATAAACAACATCATTGAAAAAATGAATGGGAATTATGACTCCATACGGGGTGAATTCAATCAGGTGGAACAAAGAATAAATATGCTTGCAAACAGAATAGATGATGCGGTAACTGATGTATGGTCATACAATGCAAAGCTTCTTGTGTTACTAGAGAACGATAAAACTCTAGACATGCACGACGCTAATGTCAGGAACCTGCATGATCAGGTCCGTAGAGTGCTAAGAACCAATGCAATTGATGAGGGAAATGGATGTTTTGAACTCCTCCATAAATGCAATGACTCTTGCATGGAGACAATAAGAAATGGAACGTACAATCATATGGAATATGAAGAAGAATCAAAATTAAAAAGACAGGAAATAGAAGGTATAAAGCTGAAGTCAGATGACAGTGTTTACAAAGCACTATCGATTTACAGCTGCATTGCAAGCAGTATTGTATTAGTAGGACTCATACTTGCATTCATCATGTGGGCATGCAGCAGTGGCAATTGCCGATTCAATCTTTGTATATAA
>A_/_H13N8|CY195809|A/ring-billed_gull/Massachusetts/13DC30736-2/2013
ATGGAAGTCCCAGTATTCGCACTCTTAGTGTTAACCAGCACATGCGTACAAGCTGATAGGATTTGTGTTGGGTACTTAAGCACAAACTCATCAGAAAGGGTTGACACACTGCTAGAGAATAAAGTCCCGGTTACAAGCTCTGTTGATTTGGTTGAGACTAACCACACAGGAACATATTGTTCTTTGGGTGGAATTAGTCCAGTGCACTTGGGAGACTGTAGCTTCGAGGGCTGGATCCTAGGGAACCCTGCCTGTGCCAGCAACCTGGGAGTTAGAGAATGGTCATATTTGATTGAAGACCCTTCTGCTCCTCATGGATTGTGCTATCCAGGAGAGTTGGACAACAATGGAGAATTGAGGCACTTGTTTAGTGGGATCAGATCTTTCAGTCGAACAGAATTGATCGCACCTACCTCTTGGGGGGAAGTGAACGATGGAGTAACGGCTGCCTGTCAAGACAGAGGAGCTAGCAGCTTTTACCGGAACTTGGTATGGTTTGTGGCGAGAGGAAATAACTATCCTGTGATTCGCGGGACCTACAACAACACCACGGGCAGAGATGTCTTGGTTATATGGGGTATACATCACCCTGTCTCCACAGCCGAAGCGAGGAAACTGTATGCCAAAGACGATCCTTACACATTGGCATCTACCAGTTCATGGAGCAAGAAGTACAACCTAGAAACTGGAACCCGGCCTGGATACAATGGCCAAAAGAGTTGGATGAAGATTTACTGGTATCTGATGCACCCCGGGGATTCAATCAGTTTCGAAAGCAATGGGGGACTACTGGCTCCCAAATATGGTTACATTATTGAGGAATATGGAAAAGGGCGAATTTTCCAAAGCCGCATTCGCATTGCTAAATGTAACACTAAATGCCAGACATCGGTTGGTGGAATAAATACTAACAAAACATTTCAAAACATAGAGAGAAATGCACTTGGAGATTGCCCGAAATACATAAAATCTGGACAGCTCAAATTGGCCACTGGACTTAGGAATGTACCTGCCATATCAAACAGAGGATTGTTTGGAGCTATTGCAGGCTTCATAGAAGGTGGTTGGCCAGGATTAATAAATGGTTGGTATGGATTCCAACATCAGAATGAACAAGGAACGGGCATAGCTGCAGACAAAGAATCAACACAAAAGGCTATTGACCAAATAACAACTAAGATAAACAATATAATAGAAAAAATGAATGGGAACTATGACTCAATACGAGGTGAATTCAGTCAGGTGGAACAAAGGATAAATATGCTTGCAGACAGAATAGATGATGCTGTAACTGACATATGGTCATACAATGCAAAGCTTCTTGTTTTGCTAGAAAACGACAAAACTCTAGACATGCACGACGCTAATGTCAGGAACCTGCATGATCAAGTCCGTAGAGTGCTGAGGACCAATGCAATTGATGAGGGGAATGGATGTTTTGAACTCCTCCATAAATGTAATGACTCTTGCATGGAAACAATAAGAAATGGAACGTACAATCATATAGAGTATGAAGAGGAATCAAAGTTAAAAAGGCAGGAAATAGAAGGTATAAAGCTGAAGTCAGACGACAATGTCTACAAAGCATTGTCGATTTACAGCTGCATTGCAAGCAGTATTGTATTGGTAGGACTCATACTTGCATTCATCATGTGGGGATGCAGCAGTGGCAGTTGCCGATTCAATATTTGTATATAA
>A_/_H13N8|CY184488|A/black-headed_gull/Sweden/74342/2008
ATGGACATCCCAATAGTCGCATTATTAATGCTAACCAGCATATGCGTAAAGGCTGATAGAATATGTGTTGGGTACTTAAGCACAAACTCATCAGAAAAAGTTGACACACTGCTAGAGAACAATGTTCCAGTTACAAGCTCTGTTGATCTGGTTGAGACTAACCACACAGGAACATATTGTTCTTTGGGTGGGATTAGTCCAGTGCATTTGGGAGACTGCAGTTTCGAGGGTTGGATTGTAGGGAACCCTGCCTGTGCCAGCAACCTGGGGATCAGAGAATGGTCATATTTGATCGAAGATCCTTCTGCTCCTCATGGATTGTGCTACCCAGGAGAGTTAGACAACAATGGAGAATTGAGGCACTTGTTCAGTGGGATCAGATCTTTTAGTAGAACAGAGTTGATCGCACCTACTTCTTGGGGAGAGGTGAATGATGGAGTATCATCTGCCTGTCAAGACAAAGGAGCCAGCAGCTTTTACCGGAACTTGGTCTGGCTTGTGGGGAGAGGAAATAAGTATCCTGTGATCCGTGGGACCTACAACAACACGACTGGCAGAGATGTTTTAGTTATATGGGGTATACATCACCCTGTCTCCACAGACGAAGCGAGAAAACTATATGCCAAAGACAATCCATACACATTGGTATCTACCAGTTCATGGAGTAGAAAATACAACCTGGAAACTGGAGTCCGACCTGGATATAATGGCCAAAGGAGTTGGATGAAGATTTACTGGTATTTGATGCACCCAGGGGAATCAATCAGTTTCGAAAGCAATGGGGGATTACTGGCCCCAAAATATGGTTACATTATTGAAGAATACGGAAAAGGGCGAATTTTCCAAAGCCGCATTCGCATAGCCAAATGCAATACTAAGTGCCAGACATCTGTTGGTGGAATAAATACCAACAAAACATTTCAAAATATAGAGAGAAATGCACTTGGGGATTGCCCAAAATACATAAAATCTGGACAGCTCAAATTAGCCACTGGACTTAGGAATGTACCTGCCATATCAAACAGAGGGTTGTTTGGAGCTATTGCTGGTTTTATAGAAGGTGGCTGGCCAGGGTTAATAAATGGTTGGTATGGATTCCAGCATCAGAACGAACAAGGAGTGGGCATGGCTGCAGATAAAGAGTCAACACAAAAGGCTATTGACCAAATAACAACCAAGATAAACAATATCATTGAAAAAATGAATGGGAATTATGACTCTATACGAGGTGAATTCAGTCAGGTGGAACAAAGAATAAATATGCTTGCAGACAGAATAGATGATGCTGTAACTGATGTATGGTCATACAATGCAAAACTTCTTGTGTTACTAGAGAACGACAAAACTCTAGACATGCACGACGCTAATGTCAGGAACCTGCATGACCAAGTCCGTAGAGTGCTAAGGACCAATGCAATTGATGAGGGAAATGGATGTTTTGAACTCCTCCATAAATGCAATGACTCTTGCATGGAGACAATAAGAAATGGAACTTACAATCATACAGAATATGAAGAAGAATCAAAATTAAAAAGACAGGAAATAGAAGGTATAAAGCTGAAGTCAGACGACAGTGTTTACAAAGCACTATCGATTTACAGCTGCATTGCAAGCAGTATTGTATTGGTAGGACTCATACTTGCCTTCATCATGTGGGCATGCAGCAGTGGCAATTGCCGGTTTAATATTTGTATATAA
>A_/_H13N8|CY185529|A/black-headed_gull/Republic_of_Georgia/3/2011
ATGGAAGTCCCAGTATTCGTGCTCTTAGTGTTAACCAGCATATGCGTACAAGCTGATAGGATTTGTGTTGGGTACTTAAGCACAAACTCATCAGAAAGGGTTGACACACTGCTAGAGAATAATGTCCCGGTTACAAGCTCTGTCGATTTGGTTGAGACTAACCACACAGGAACATATTGTTCTTTGGGTGGAATTAGTCCAGTGCACTTGGGAGACTGTAGCTTCGAGGGCTGGATTCTAGGGAACCCTGCCTGTGCCAGCAACCTGAGGATTAGAGAATGGTCATATTTGATTGAAGACCCTTCTGCTCCTCATGGATTGTGCTATCCAGGAGAGTTAGACAACAATGGAGAATTGAGGCACTTGTTTAGTGGGATCAGATCTTTCAGTAGAACAGAATTGATCGCACCTACCTCTTGGGGGGAAGTGAATGATGGAGTAACGGCTGCCTGTCAAGACAGAGGAGCTAGCAGCTTTTACCGGAACTTGGTATGGTTTGTGGCGAGAGGAAATAAATATCCTGTGATCCGCGGGACCTACAACAACACCACTGGCAGAGATGTCTTGGTTATATGGGGTATACATCACCCTGTCTCCACAGACGAAGCGAGGAAACTGTATGCCAAAGACAATCCTTACACATTGGCATCTACCAGTTCATGGAGCAAGAAGTACAACCTAGAAACTGGAACCCGACCTGGATACAATGGCCAAAAGAGTTGGATGAAGATTTACTGGTATCTGATGCACCCCGGGGATTCAATCAGTTTCGAAAGCAATGGGGGATTACTGGCTCCCAAATATGGTTACATCATTGAGGAATATGGAAAAGGGCGAATTTTCCAAAGCCGCATTCGCACTGCTAAATGTAACACTAAGTGCCAGACATCGGTTGGTGGAATAAATACTAACAAAACATTTCAAAACATAGAGAGAAATGCGCTGGGAGATTGCCCGAAATACATAAAATCTGGGCAGCTCAAATTGGCCACTGGACTTAGGAATGTACCTGCCATATCAAACAGAGGATTGTTTGGGGCTATTGCAGGCTTCATAGAAGGTGGTTGGCCAGGATTAATAAATGGTTGGTATGGATTCCAACATCAGAATGAACAAGGAACGGGCATAGCTGCAGACAAAGAATCAACACAAAAGGCTATTGATCAAATAACAACTAAGATAAACAATATAATAGAAAAAATGAATGGGAACTATGACTCAATACGAGGTGAATTCAGTCAGGTGGAACAAAGGATAAATATGCTTGCAGACAGAATAGATGATGCTGTAACTGACATATGGTCATACAATGCAAAGCTTCTTGTTTTACTAGAAAACGACAAGACTCTAGACATGCACGACGCTAATGTCAGGAACCTGCATGATCAAGTCCGCAGAGTGCTGAGGACCAATGCAATTGATGAGGGGAATGGATGTTTTGAACTCCTCCATAAATGTAATGACTCTTGCATGGAGACAATAAGAAATGGAACGTACAATCATATAGAGTATGAAGAGGAATCAAAGTTAAAAAGGCAGGAAATAGAAGGTATAAAGCTGAAGTCAGACGACAATGTCTACAAAGCATTGTCGATTTACAGCTGCATTGCAAGCAGTATTGTATTGGTAGGACTCATACTTGCATTCATCATGTGGGCATGCAGCAGTGGCAGTTGCCGATTCAATATTTGTATATAA
>A_/_H13N8|CY185553|A/black-headed_gull/Republic_of_Georgia/6/2011
ATGGAAGTCCCAGTATTCGTGCTCTTAGTGTTAACCAGCATATGCGTACAAGCTGATAGGATTTGTGTTGGGTACTTAAGCACAAACTCATCAGAAAGGGTTGACACACTGCTAGAGAATAATGTCCCGGTTACAAGCTCTGTCGATTTGGTTGAGACTAACCACACAGGAACATATTGTTCTTTGGGTGGAATTAGTCCAGTGCACTTGGGAGACTGTAGCTTCGAGGGCTGGATTCTAGGGAACCCTGCCTGTGCCAGCAACCTGGGGATTAGAGAATGGTCATATTTGATTGAAGACCCTTCTGCTCCTCATGGATTGTGCTATCCAGGAGAGTTAGACAACAATGGAGAATTGAGGCACTTGTTTAGTGGGATCAGATCTTTCAGTAGAACAGAATTGATCGCACCTACCTCTTGGGGGGAAGTGAATGATGGAGTAACGGCTGCCTGTCAAGACAGAGGAGCTAGCAGCTTTTACCGGAACTTGGTATGGTTTGTGGCGAGAGGAAATAAATATCCTGTGATCCGCGGGACCTACAACAACACCACTGGCAGAGATGTCTTGGTTATATGGGGTATACATCACCCTGTCTCCACAGACGAAGCGAGGAAACTGTATGCCAAAGACAATCCTTACACATTGGCATCTACCAGTTCATGGAGCAAGAAGTACAACCTAGAAACTGGAACCCGACCTGGATACAATGGCCAAAAGAGTTGGATGAAGATTTACTGGTATCTGATGCACCCCGGGGATTCAATCAGTTTCGAAAGCAATGGGGGATTACTGGCTCCCAAATATGGTTACATCATTGAGGAATATGGAAAAGGGCGAATTTTCCAAAGCCGCATTCGCACTGCTAAATGTAACACTAAGTGCCAGACATCGGTTGGTGGAATAAATACTAACAAAACATTTCAAAACATAGAGAGAAATGCGCTGGGAGATTGCCCGAAATACATAAAATCTGGACAGCTCAAATTGGCCACTGGACTTAGGAATGTACCTGCCATATCAAACAGAGGATTGTTTGGGGCTATTGCAGGCTTCATAGAAGGTGGTTGGCCAGGATTAATAAATGGTTGGTATGGATTCCAACATCAGAATGAACAAGGAACGGGCATAGCTGCAGACAAAGAATCAACACAAAAGGCTATTGATCAAATAACAACTAAGATAAACAATATAATAGAAAAAATGAATGGGAACTATGACTCAATACGAGGTGAATTCAGTCAGGTGGAACAAAGGATAAATATGCTTGCAGACAGAATAGATGATGCTGTAACTGACATATGGTCATACAATGCAAAGCTTCTTGTTTTACTAGAAAACGACAAGACTCTAGACATGCACGACGCTAATGTCAGGAACCTGCATGATCAAGTCCGCAGAGTGCTGAGGACCAATGCAATTGATGAGGGGAATGGATGTTTTGAACTCCTCCATAAATGTAATGACTCTTGCATGGAGACAATAAGAAATGGAACGTACAATCATATAGAGTATGAAGAGGAATCAAAGTTAAAAAGGCAGGAAATAGAAGGTATAAAGCTGAAGTCAGACGACAATGTCTACAAAGCATTGTCGATTTACAGCTGCATTGCAAGCAGTATTGTATTGGTAGGACTCATACTTGCATTCATCATGTGGGCATGCAGCAGTGGCAGTTGCCGATTCAATATTTGTATATAA
>A_/_H13N8|CY185633|A/yellow-legged_gull/Republic_of_Georgia/2/2013
ATGGAAGTCCCAGTATTCGCACTCCTAGTGTTAACCAGCATATGCGTACAAGCTGATAGGATTTGTGTTGGGTACTTAAGCACAAACTCATCAGAAAGGGTTGACACACTGTTAGAGAATAATGTCCCGGTTACAAGTTCTGTTGACTTGGTTGAGACTAACCACACAGGAACATATTGTTCTTTGGGTGGAATTAGTCCAGTGCACTTGGGAGACTGTAGCTTCGAGGGCTGGATTCTAGGGAACCCTGCCTGTGCCAGCAACCTGGGGATTAGAGAATGGTCATATTTGATTGAAGACCCTTCTGCTCCTCATGGATTGTGCTATCCAGGAGAGTTAGACAACAATGGAGAATTGAGGCACTTGTTTAGTGGGATCAAATCTTTCAGTAGAACAGAATTGATCGCACCTACCTCTTGGGGGGCAGTGAATGATGGAGTAACAGCTGCCTGTCAAGACAGAGGAGCTAGCAGCTTTTACCGGAACCTGGTATGGTTTGTGGCGAGAGGAAATACATATCCTGTGATCCGCGGGACCTACAACAACACCACTGGCAGAGATGTCTTGGTTATATGGGGTATACATCACCCTGTCTCCACAGACGAAGCGAGGAAACTGTATGCCAAAGACAATCCTTACACATTGGCATCTACCAGTTCATGGAGCAAGAAGTACAACCTAGAAACTGGAACCCGACCTGGATACAATGGCCAAAAGAGTTGGATGAAGATTTACTGGTATCTGATGCACCCCGGGGATTCAATCAGTTTCGAAAGCAATGGGGGACTACTGGCTCCCAAATATGGTTACATTATTGAGGAATATGGAAAAGGGCGAATTTTCCAAAGTCGCATTCGCATTGCTAAATGTAACACTAAATGTCAGACATCAGTAGGTGGAATAAATACTAACAAAACATTTCAAAACATAGAGAGAAATGCACTTGGAGATTGCCCGAAATACATAAAATCTGGACAGCTCAAATTGGCCACTGGACTTAGGAATGTACCTGCCATATCAAACAGAGGATTGTTTGGGGCTATTGCAGGCTTCATAGAAGGTGGTTGGCCAGGATTAATAAATGGTTGGTATGGATTCCAACATCAGAATGAACAAGGAACGGGCATAGCTGCAGACAAAGAATCAACACAAAAGGCTATTGATCAAATAACAACTAAGATAAACAATATAATAGAAAAAATGAATGGGAACTATGACTCAATACGAGGTGAATTCAGTCAGGTGGAACAAAGGATAAATATGCTTGCAGACAGAATAGATGATGCTGTAACTGACATATGGTCATACAATGCAAAGCTTCTTGTTTTACTAGAAAACGACAAGACTCTAGACATGCACGACGCTAATGTCAGGAACCTGCATGATCAAGTCCGCAGAGTGCTGAGGGCCAATGCAATTGATGAGGGGAATGGATGTTTTGAACTCCTCCATAAATGTAATGACTCTTGCATGGAGACAATAAGAAATGGAACGTACAATCATATAGAGTATGAAGAGGAATCAAAGTTAAAAAGGCAGGAAATAGAAGGTATAAAACTGAAGTCAGACGACAATGTCTACAAAGCATTGTCGATTTACAGCTGCATTGCAAGCAGTATTGTATTGGTAGGACTCATACTTGCATTCATCATGTGGGCATGCAGCAGTGGCAGTTGCCGATTCAATATTTGTATATAA
>A_/_H13N8|CY185625|A/yellow-legged_gull/Republic_of_Georgia/1/2013
ATGGAAGTCCCAGTATTCGCACTCCTAGTGTTAACCAGCATATGCGTACAAGCTGATAGGATTTGTGTTGGGTACTTAAGCACAAACTCATCAGAAAGGGTTGACACACTGTTAGAGAATAATGTCCCGGTTACAAGTTCTGTTGACTTGGTTGAGACTAACCACACAGGAACATATTGTTCTTTGGGTGGAATTAGTCCAGTGCACTTGGGAGACTGTAGCTTCGAGGGCTGGATTCTAGGGAACCCTGCCTGTGCCAGCAACCTGGGGATTAGAGAATGGTCATATTTGATTGAAGACCCTTCTGCTCCTCATGGATTGTGCTATCCAGGAGAGTTAGACAACAATGGAGAATTGAGGCACTTGTTTAGTGGGATCAAATCTTTCAGTAGAACAGAATTGATCGCACCTACCTCTTGGGGGGCAGTGAATGATGGAGTAACAGCTGCCTGTCAAGACAGAGGAGCTAGCAGCTTTTACCGGAACCTGGTATGGTTTGTGGCGAGAGGAAATACATATCCTGTGATCCGCGGGACCTACAACAACACCACTGGCAGAGATGTCTTGGTTATATGGGGTATACATCACCCTGTCTCCACAGACGAAGCGAGGAAACTGTATGCCAAAGACAATCCTTACACATTGGCATCTACCAGTTCATGGAGCAAGAAGTACAACCTAGAAACTGGAACCCGACCTGGATACAATGGCCAAAAGAGTTGGATGAAGATTTACTGGTATCTGATGCACCCCGGGGATTCAATCAGTTTCGAAAGCAATGGGGGACTACTGGCTCCCAAATATGGTTACATTATTGAGGAATATGGAAAAGGGCGAATTTTCCAAAGCCGCATTCGCATTGCTAAATGTAACACTAAATGTCAGACATCAGTAGGTGGAATAAATACTAACAAAACATTTCAAAACATAGAGAGAAATGCACTTGGAGATTGCCCGAAATACATAAAATCTGGACAGCTCAAATTGGCCACTGGACTTAGGAATGTACCTGCCATATCAAACAGAGGATTGTTTGGGGCTATTGCAGGCTTCATAGAAGGTGGTTGGCCAGGATTAATAAATGGTTGGTATGGATTCCAACATCAGAATGAACAAGGAACGGGCATAGCTGCAGACAAAGAATCAACACAAAAGGCTATTGATCAAATAACAACTAAGATAAACAATATAATAGAAAAAATGAATGGGAACTATGACTCAATACGAGGTGAATTCAGTCAGGTGGAACAAAGGATAAATATGCTTGCAGACAGAATAGATGATGCTGTAACTGACATATGGTCATACAATGCAAAGCTTCTTGTTTTACTAGAAAACGACAAGACTCTAGACATGCACGACGCTAATGTCAGGAACCTGCATGATCAAGTCCGCAGAGTGCTGAGGGCCAATGCAATTGATGAGGGGAATGGATGTTTTGAACTCCTCCATAAATGTAATGACTCTTGCATGGAGACAATAAGAAATGGAACGTACAATCATATAGAGTATGAAGAGGAATCAAAGTTAAAAAGGCAGGAAATAGAAGGTATAAAACTGAAGTCAGACGACAATGTCTACAAAGCATTGTCGATTTACAGCTGCATTGCAAGCAGTATTGTATTGGTAGGACTCATACTTGCATTCATCATGTGGGCATGCAGCAGTGGCAGTTGCCGATTCAATATTTGTATATAA
>A_/_H13N8|CY185657|A/black-headed_gull/Republic_of_Georgia/9/2011
ATGGAAGTCCCAGTATTCGTACTCTTAGTGTTAACCAGCATATGCGTACAAGCTGATAGGATTTGTGTTGGGTACTTAAGCACAAACTCATCAGAAAGGGTTGACACACTGCTAGAGAACAATGTACCGGTTACAAGCTCTGTTGATTTGGTTGAGACTAACCACACAGGAACATATTGTTCTTTGGATGGAATTAGTCCAGTACACTTGGGAGACTGTAGCTTCGAGGGCTGGATTCTAGGGAACCCTGCCTGTGCCAGCAACCTGGGGATCAGAGAATGGTCATATTTGATTGAAGACCCTTCTGCTCCTCATGGATTGTGCTACCCAGGAGAGTTAGACAACAATGGAGAATTGAGGCACTTGTTTAGTGGGATCAGATCTTTCAGTAGAACAGAATTGATCGCACCTACCTCTTGGGGGGAAGTGAATGATGGAGCAACGGCTGCCTGTCAAGACAGAGGAGCTAGCAGCTTTTACCGGAACTTGGTATGGTTTGTGGCGAGAGGGGGAAAATATCCTGTGATCCGCGGGACCTACAACAACACCACTGGCCGAGATGTCTTGGTTATATGGGGTATACATCACCCTGTCTCCACAGACGAAGCGAGGAAACTGTATGCCAAAGACAATCCTTACACATTGGCATCTACCAGTTCATGGAGCAAGAAGTACAACCTAGAAACTGGAACCCGACCTGGATACAATGGCCAAAAGAGTTGGATGAAGATTTACTGGTATCTGATGCATCCCGGGGATTCAATCAGTTTCGAAAGCAATGGGGGATTATTGGCTCCCAAATACGGTTACATTATTGAGGAATATGGAAAAGGGCGAATTTTCCAAAGCCGCATTCGCATTGCTAAATGCAACACTAAGTGCCAGACATCGGTTGGTGGAATAAATACTAACAAAACATTTCAAAACATAGAGAGAAATGCGCTTGGAGATTGCCCGAAATACATAAAATCTGGACAGCTCAAATTGGCCACTGGACTTAGGAATGTACCTGCCATATCAAACAGAGGATTGTTTGGGGCTATTGCAGGCTTCATAGAAGGTGGTTGGCCAGGATTAATAAATGGTTGGTATGGATTCCAACATCAGAATGAACAAGGAACGGGCATAGCTGCAGACAAAGAATCAACACAAAAGGCTATTGATCAAATAACAACTAAGATAAATAATATAATAGAAAAAATGAATGGGAACTATGACTCAATACGAGGTGAATTCAGTCAGGTGGAACAAAGGATAAACATGCTTGCAGACAGAATAGATGATGCTGTAACTGACATATGGTCATACAATGCAAAACTTCTTGTTTTACTAGAAAACGACAAGACTCTAGACATGCACGACGCTAATGTCAGGAACCTGCATGATCAAGTCCGCAGAGTGCTGAGGGCCAATGCAATTGATGAGGGGAATGGATGTTTTGAACTCCTCCATAAATGTAATGATTCTTGCATGGAGACAATAAGAAATGGAACGTACAATCATATAGAGTATGAAGAGGAATCGAAGTTAAAAAGGCAGGAAATAGAAGGTATAAAGCTGAAGTCAGACGACAATGTCTACAAAGCATTGTCGATTTACGGCTGCATTGCAAGCAGTATTGTATTGGTAGGACTCATACTTGCATTCATCATGTGGGCATGCAGCAGTGGCAATTGCCGATTCAATGTTTGTATATAA
>A_/_H13N9|KF612958|A/laughing_gull/AI08-1460/NJ/2008
ATGGATATCAAAGCAATCGCATTGTTGATTCTAACCAGCACGTGCATACAAGCTGACAAAATCTGTGTTGGGTATTTAAGCACCAACTCATCTGAAAAGGTTGACACACTGTTAGAGAACAATGTTCCGGTTACAAGTTCTGTAGATCTGGTTGAGACCAACCACACAGGGACATATTGTTCTCTGAACGGAATCAGTCCAGTGCATCTGGGGGATTGCAGCTTTGAGGGATGGATTGTAGGGAACCCTTCCTGTGCCAGCAACCTGGGGATCAGAGAATGGTCGTACTTGATTGAAGATCCTTCTGCTCCTCATGGACTGTGTTATCCAGGAGAATTAGATAACAATGGAGAGTTGAGGCACTTGTTCAGTGGAATCAAATCTTTCAGTAGAACGCAGTTAATCGCACCTACTTCTTGGGGAGCAGTAAATGATGGAGTATCGTCAGCCTGTCAAGATAAAGGGGCCAGCAGTTTTTATCGGAATTTAGTATGGTTTGTGGAGAGAGGGAAGAAATACCCTGTGATCCGAGGGACCTACAACAATACAACTGGTAGGGATGTCTTGGTTATGTGGGGAATACATCACCCTGTTTCTGAAGACGAGGCAAGGAAACTATATATTAACAGCAACCCGTACACACTGGTTTCTACTGGTTCATGGAGTAAGAAATACAACTTGGAAATCGGAATTCGTCCTGGATATAATGGCCAAAAGAGTTGGATGAAGATTTACTGGTCTTTGATGCATCCAGGGGAATCAATCAGTTTCGAAAGCAATGGAGGGTTGCTGGCCCCCCGATATGGTTATATTATTGAGGAATATGGAAAAGGACGAATTTTCCAGAGTCACATTCGAGCTGGTAAATGCAATACTAAGTGTCAAACGTCTGTTGGTGGGATAAATACTAACAAAACATTCCAAAACATTGAGAGAAATGCACTTGGGGACTGTCCCAAATACATAAAATCAGGGCAGCTTAAGTTAGCCACTGGACTTAGAAATGTACCTACTATAGCAAGCAGAGGATTATTTGGGGCTATTGCAGGATTCATAGAAGGTGGTTGGCCAGGACTAATAAATGGCTGGTATGGATTCCAACATCAGCAAAAGCAGGGAGTGGGAATTGCTGCAGACAAAGAATCAACACAAAAGGCAATCGACCAAATAACAACAAAAATAAATAACATAATTGAAAAAATGAATGGGAATTATGACTCCATAAGAGGTGAATTCAATCAGGTGGAAAACAGGATAAACATGCTTGCAGACAGAATAGATGACGCTGTAACCGATGTATGGTCATACAATGCAAAGCTTCTTGTGTTATTAGAAAACGATAAAACTCTAGACATGCATGATGCTAATGTTAGAAATCTGCATGATCAAGTACGTAGATCGCTAAAGACCAATGCAATTGATGAAGGAAATGGATGTTTTGAACTCCTCCACAAATGTAATGACTCTTGCATGGAGACAATAAGGAATGGGACATATAACCATACAGAATATGAAGAAGAATCGAAATTGAAAAGACAGGAAATAGAAGGCATAAAGCTGAAGTCAGAAGATGGTGTGTACAAAGCACTATCAATTTACAGTTGCATTGCAAGCAGTGTTGTGTTAGTAGGACTCATACTTGCATTCATCATGTGGGCATGCAATAGTGGCAATTGCCGTTTCAATATCTGTATATAA
>A_/_H13N9|KF612957|A/laughing_gull/AI08-1388/NJ/2008
ATGGATATCAAAGCAATCGCATTGTTGATTCTAACCAGCACGTGCATACAAGCTGACAAAATCTGTGTTGGGTATTTAAGCACCAACTCATCTGAAAAGGTTGACACACTGTTAGAGAACAATGTTCCGGTTACAAGTTCTGTAGATCTGGTTGAGACCAACCACACAGGGACATATTGTTCTCTGAACGGAATCAGTCCAGTGCATCTGGGGGATTGCAGCTTTGAGGGATGGATTGTAGGGAACCCTTCCTGTGCCAGCAACCTGGGGATCAGAGAATGGTCGTACTTGATTGAAGATCCTTCTGCTCCTCATGGACTGTGTTATCCAGGAGAATTAGATAACAATGGAGAGTTGAGGCACTTGTTCAGTGGAATCAAATCTTTCAGTAGAACGCAGTTAATCGCACCTACTTCTTGGGGAGCAGTAAATGATGGAGTATCGTCAGCCTGTCAAGATAAAGGGGCCAGCAGTTTTTATCGGAATTTAGTATGGTTTGTGGAGAGAGGGAAGAAATACCCTGTGATCCGAGGGACCTACAACAATACAACTGGTAGGGATGTCTTGGTTATGTGGGGAATACATCACCCTGTTTCTGAAGACGAGGCAAGGAAACTATATATTAACAGCAACCCGTACACACTGGTTTCTACTGGTTCATGGAGTAAGAAATACAACTTGGAAATCGGAATTCGTCCTGGATATAATGGCCAAAAGAGTTGGATGAAGATTTACTGGTCTTTGATGCATCCAGGGGAATCAATCAGTTTCGAAAGCAATGGAGGGTTGCTGGCCCCCCGATATGGTTATATTATTGAGGAATATGGAAAAGGACGAATTTTCCAGAGTCACATTCGAGCTGGTAAATGCAATACTAAGTGTCAAACGTCTGTTGGTGGGATAAATACTAACAAAACATTCCAAAACATTGAGAGAAATGCACTTGGGGACTGTCCCAAATACATAAAATCAGGGCAGCTTAAGTTAGCCACTGGACTTAGAAATGTACCTACTATAGCAAGCAGAGGATTATTTGGGGCTATTGCAGGATTCATAGAAGGTGGTTGGCCAGGACTAATAAATGGCTGGTATGGATTCCAACATCAAAACGAGCAGGGAGTGGGAATTGCTGCAGACAAAGAATCAACACAAAAGGCAATCGACCAAATAACAACAAAAATAAATAATATAATTGAAAAAATGAATGGGAATTATGACTCCATAAGAGGTGAATTCAATCAGGTGGAAAACAGGATAAACATGCTTGCAGACAGAATAGATGACGCTGTAACCGATGTATGGTCATACAATGCAAAGCTTCTTGTGTTATTAGAAAACGATAAAACTCTAGACATGCATGATGCTAATGTTAGAAATCTGCATGATCAAGTACGTAGATCGCTAAAGACCAATGCAATTGATGAAGGAAATGGATGTTTTGAACTCCTCCACAAATGTAATGACTCTTGCATGGAGACAATAAGGAATGGGACATATAACCATACAGAATATGAAGAAGAATCGAAATTGAAAAGACAGGAAATAGAAGGCATAAAGCTGAAGTCAGAAGATGGTGTGTACAAAGCACTATCAATTTACAGTTGCATTGCAAGCAGTGTTGTGTTAGTAGGACTCATACTTGCATTCATCATGTGGGCATGCAATAGTGGCAATTGCCGTTTCAATATCTGTATATAA
>A_/_H13N9|KF612956|A/laughing_gull/AI08-0714/NJ/2008
ATGGATATCAAAGCAATCGCATTGTTGATTCTAACCAGCACGTGCATACAAGCTGACAAAATCTGTGTTGGGTATTTAAGCACCAACTCATCTGAAAAGGTTGACACACTGTTAGAGAACAATGTTCCGGTTACAAGTTCTGTAGATCTGGTTGAGACCAACCACACAGGGACATATTGTTCTCTGAACGGAATCAGTCCAGTGCATCTGGGGGATTGCAGCTTTGAGGGATGGATTGTAGGGAACCCTTCCTGTGCCAGCAACCTGGGGATCAGAGAATGGTCGTACTTGATTGAAGATCCTTCTGCTCCTCATGGACTGTGTTATCCAGGAGAATTAGATAACAATGGAGAGTTGAGGCACTTGTTCAGTGGAATCAAATCTTTCAGTAGAACGGAGTTAATCGCACCTACTTCTTGGGGAGCAGTAAATGATGGAGTATCGTCAGCCTGTCAAGATAAAGGGGCCAGCAGTTTTTATCGGAATTTAGTATGGTTTGTGGAGAGAGGGAAGAAATACCCTGTGATCCGAGGGACCTACAACAATACAACTGGTAGGGATGTCTTGGTTATGTGGGGAATACATCACCCTGTTTCTGAAGACGAGGCAAGGAAACTATATATTAACAGCAACCCGTACACACTGGTTTCTACTGGTTCATGGAGTAAGAAATACAACTTGGAAATCGGAATTCGTCCTGGATATAATGGCCAAAAGAGTTGGATGAAGATTTACTGGTCTTTGATGCATCCAGGGGAATCAATCAGTTTCGAAAGCAATGGAGGGTTGCTGGCCCCCCGATATGGTTATATTATTGAGGAATATGGAAAAGGACGAATTTTCCAGAGTCACATTCGAGCTGGTAAATGCAATACTAAGTGTCAAACGTCTGTTGGTGGGATAAATACTAACAAAACATTCCAAAACATTGAGAGAAATGCACTTGGGGACTGTCCCAAATACATAAAATCAGGGCAGCTTAAGTTAGCCACTGGACTTAGAAATGTACCTACTATAGCAAGCAGAGGATTATTTGGGGCTATTGCAGGATTCATAGAAGGTGGTTGGCCAGGACTAATAAATGGCTGGTATGGATTCCAACATCAAAACGAGCAGGGAGTGGGAATTGCTGCAGACAAAGAATCAACACAAAAGGCAATCGACCAAATAACAACAAAAATAAATAATATAATTGAAAAAATGAATGGGAATTATGACTCCATAAGAGGTGAATTCAATCAGGTGGAAAACAGGATAAACATGCTTGCAGACAGAATAGATGACGCTGTAACCGATGTATGGTCATACAATGCAAAGCTTCTTGTGTTATTAGAAAACGATAAAACTCTAGACATGCATGATGCTAATGTTAGAAATCTGCATGATCAAGTACGTAGATCGCTAAAGACCAATGCAATTGATGAAGGAAATGGATGTTTTGAACTCCTCCACAAATGTAATGACTCTTGCATGGAGACAATAAGGAATGGGACATATAACCATACAGAATATGAAGAAGAATCGAAATTGAAAAGACAGGAAATAGAAGGCATAAAGCTGAAGTCAGAAGATGGTGTGTACAAAGCACTATCAATTTACAGTTGCATTGCAAGCAGTGTTGTGTTAGTAGGACTCATACTTGCATTCATCATGTGGGCATGCAATAGTGGCAATTGCCGTTTCAATATCTGTATATAA
>A_/_H13N9|KF772956|A/seagull/Chile/5775/2009
ATGGATATCAAAGCAATCGCATTGTTGATTCTAACCAGCACGTGCATACAGGCTGACAAAATCTGTGTTGGGTATTTAAGCACCAACTCATCTGAAAAGGTTGACACACTGTTAGAGAACAATGTCCCGGTTACAAGTTCTGTAGATCTGGTTGAGACCAACCACACAGGGACATATTGTTCTCTGAACGGAATCAGTCCAGTGCATCTGGGGGATTGCAGCTTTGAAGGATGGATTGTAGGGAACCCTTCCTGTGCCAGCAACCTGGGGATCAGAGAATGGTCGTACTTGATTGAAGATCCTTCTGCTCCTCATGGACTGTGTTATCCAGGAGAATTAGATAACAATGGAGAGTTGAGGCACTTGTTCAGTGGAATCAAATCTTTCAGTAGAACGGAGTTAATCGCACCTAATTCTTGGGGAGCAGTAAATGATGGAGTATCGTCAGCCTGTCTAGATAGAGGGGCCAGCAGTTTTTATCGGAATTTAGTATGGTTTGTGGAGAGAGGGAATAAATACCCTGTGATCCGAGGGACCTACAACAATACAACTGGTAGGGATGTCTTGGTTATGTGGGGAATACATCACCCTGTTTCTGAAGACGAGGCAAGGAAACTATATGTTAACAGCAACCCGTACACACTGGTTTCTACTGGTTCATGGAGTAAGAAATACAACCTGGAAATCGGAATTCGTCCTGGATATAATGGCCAAAAGAGTTGGATGAAGATTTACTGGTCTTTGATGCATCCAGGGGAATCAGTCAGTTTCGAAAGCAATGGAGGATTGCTGGCCCCCCGATATGGTTATATTATTGAGGAATATGGAAAAGGACGAATTTTCCAAAGTCACATTCGAGCTGGTAAATGCAATACTAAGTGTCAAACGTCTGTTGGTGGGATAAATACTAACAAAACATTCCAAAACATTGAGAGAAATGCACTTGGGGACTGTCCCAAATACATAAAATCAGGGCAACTTAAGTTAGCCACTGGACTTAGAAATGTACCTACTATAGCAAGCAGAGGATTATTTGGGGCTATTGCAGGATTCATAGAAGGTGGTTGGCCCGGATTAATAAATGGCTGGTATGGATTCCAACATCAAAACGAGCAGGGAGTGGGAATTGCTGCAGACAAAGAATCAACACAAAAGGCAATCGACCAAATAACAACAAAAATAAATAATATAATTGAAAAAATGAATGGGAATTATGACTCCATACGAGGTGAATTCAATCAGGTGGAAAACAGGATAAACATGCTTGCAGACAGAATAGATGACGCTGTAACCGATGTATGGTCATACAATGCAAAGCTTCTTGTTTTATTAGAAAACGATAAAACTCTAGACATGCATGATGCTAATGTTAGAAATCTACATGATCAAGTACGTAGATCGCTAAAGACCAATGCAATTGATGAAGGAAATGGATGTTTTGAACTCCTTCACAAATGTAATGACTCTTGCATGGAGACAATAAGGAATGGGACATATAACCATACAGAATATGAAGAAGAATCGAAATTGAAAAGACAGGAAATAGAAGGCATAAAGCTGAAGTCAGAAGATGGTGTGTACAAAGCACTATCAATTTACAGTTGCATTGCAAGCAGTGTTGTGTTAGTAGGACTCATACTTGCATTCATCATGTGGGCATGCAATAGTGGCAATTGCCGTTTCAATATCTGTATATAA
>A_/_H13N9|CY140253|A/laughing_gull/New_Jersey/Sg-00568/2008
ATGGATATCAAAGCAATCGCATTGTTGATTCTAACCAGCACGTGCATACAAGCTGACAAAATCTGTGTTGGGTATTTAAGCACCAACTCATCTGAAAAGGTTGACACACTGTTAGAGAACAATGTTCCGGTTACAAGTTCTGTAGATCTGGTTGAGACCAACCACACAGGGACATATTGTTCTCTGAACGGAATCAGTCCAGTGCATCTGGGGGATTGCAGCTTTGAGGGATGGATTGTAGGGAACCCTTCCTGTGCCAGCAACCTGGGGATCAGAGAATGGTCGTACTTGATTGAAGATCCTTCTGCTCCTCATGGACTGTGTTATCCAGGAGAATTAGATAACAATGGAGAGTTGAGGCACTTGTTCAGTGGAATCAAATCTTTCAGTAGAACGCAGTTAATCGCACCTACTTCTTGGGGAGCAGTAAATGATGGAGTATCGTCAGCCTGTCAAGATAAAGGGGCCAGCAGTTTTTATCGGAATTTAGTATGGTTTGTGGAGAGAGGGAAGAAATACCCTGTGATCCGAGGGACCTACAACAATACAACTGGTAGGGATGTCTTGGTTATGTGGGGAATACATCACCCTGTTTCTGAAGACGAGGCAAGGAAACTATATATTAACAGCAACCCGTACACACTGGTTTCTACTGGTTCATGGAGTAAGAAATACAACTTGGAAATCGGAATTCGTCCTGGATATAATGGCCAAAAGAGTTGGATGAAGATTTACTGGTCTTTGATGCATCCAGGGGAATCAATCAGTTTCGAAAGCAATGGAGGGTTGCTGGCCCCCCGATATGGTTATATTATTGAGGAATATGGAAAAGGACGAATTTTCCAGAGTCACATTCGAGCTGGTAAATGCAATACTAAGTGTCAAACGTCTGTTGGTGGGATAAATACTAACAAAACATTCCAAAACATTGAGAGAAATGCACTTGGGGACTGTCCCAAATACATAAAATCAGGGCAGCTTAAGTTAGCCACTGGACTTAGAAATGTACCTACTATAGCAAGCAGAGGATTATTTGGGGCTATTGCAGGATTCATAGAAGGTGGTTGGCCAGGACTAATAAATGGCTGGTATGGATTCCAACATCAAAACGAGCAGGGAGTGGGAATTGCTGCAGACAAAGAATCAACACAAAAGGCAATCGACCAAATAACAACAAAAATAAATAACATAATTGAAAAAATGAATGGGAATTATGACTCCATAAGAGGTGAATTCAATCAGGTGGAAAACAGGATAAACATGCTTGCAGACAGAATAGATGACGCTGTAACCGATGTATGGTCATACAATGCAAAGCTTCTTGTGTTATTAGAAAACGATAAAACTCTAGACATGCATGATGCTAATGTTAGAAATCTGCATGATCAAGTACGTAGATCGCTAAAGACCAATGCAATTGATGAAGGAAATGGATGTTTTGAACTCCTCCACAAATGTAATGACTCTTGCATGGAGACAATAAGGAATGGGACATATAACCATACAGAATATGAAGAAGAATCGAAATTGAAAAGACAGGAAATAGAAGGCATAAAGCTGAAGTCAGAAGATGGTGTGTACAAAGCACTATCAATTTACAGTTGCATTGCAAGCAGTGTTGTGTTAGTAGGACTCATACTTGCATTCATCATGTGGGCATGCAATAGTGGCAATTGCCGTTTCAATATCTGTATATAA
>A_/_H13N0|JX030406|A/mallard/Korea/SH38-45/2010
ATGGACATCCCAGTAGTCGCATTCCTAATGTTAACCAGCATATACGTAAAGGCTGATAGGATATGTGTTGGGTACTTAAGCACAAACTCATCAGAAAAGGTTGACACACTGCTGGAGAACAATGTTCCAGTCACAAGCTCTGTCGATCTGGTTGAGACTAACCACACCGGAACATATTGTGCTTTGGGTGGGATTAGTCCAGTGCATTTGGGAGACTGCAGTTTCGAGGGCTGGATTGTAGGAAACCCTGCCTGTGCCAGCAACCTGGGGATCAGAGAATGGTCATACCTGATCGAAGACCCTTCTGCACCTCATGGATTGTGCTACCCAGGAGAATTAGACAACAATGGAGAATTGAGGCACTTGTTCAGTGGGATCAGATCTTTCAGTAGAACAGAGTTGATCGCACCTACTTCTTGGGGAGCTGTGAATGATGGAGTATCGTCGGCCTGCACAGACAAAGGAGCCAGCAGCTTTTACAGGAACTTGGTCTGGTTTGTAGAGAGAGGAAAGAACTATCCTGTGATCCGCGGGGCCTACAACAACACAACTGGCAGAGATGTTTTGGTTATATGGGGTATACATCACCCTGTCTCTACAGACGAAGCGAGAAAACTATATGCCAAAGACAACCCATACACATTGGTATCCACCAGGTCATGGAGTAGAAAATACAACTTGGAAACTGGAGTCCGACCTGGATACAATGGCCAAAGGAGTTGGATGAAGATTTACTGGTATTTGTTGCACCCAGGGGAATCAATCAGTTTCGAAAGCAATGGGGGATTACTGGCCCCAAAATATGGTTACATTATTGAAGAATACGGAAAGGGGCGATTTTTCAAAGCCCGGCATCGCATAGCTAAATGCAATACTAAGTGCCAGACATCTGTTGGTGGAATAAATACCAACAAAACATTTCAAAACATAGAGAGAAATGCACTTGGGGATTGCCCGAAATACATAAAATCTGGACAGCTCAGGTTAGCCACTGGACTTAGAAATGTACCTGCCATATCAAACAGAGGGCTGTTTGGAGCTATTGCTGGGTTTATAGAAGGTGGTTGGCCAGGGTTGATAAATGGTTGGTATGGATTCCAACATCAGAACGAACAAGGAGTGGGCATGGCTGCAGACAAAGAGTCAACACAAAAGGCTATTGATCAAATAACAACCAAGATAAACAATATCATTGAAAAAATGAATGGGAATTATGACTCCATACGAGGTGAATTCAGTCAGGTAGAACAAAGGATAAATATGCTTGCAGACAGAATAGATGATGCTGTAACTGATGTATGGTCATACAATGCAAAGCTTCTTGTGTTACTAGAGAATGACAAAACTCTAGACATGCACGACGCTAATGTTAGGAACCTGCATGATCAAGTCCGTAGAGTGCTAAGGACCAATGCAATTGATGAGGGGAATGGATGTTTTGAACTCCTCCATAAATGCAATGACTCTTGCATGGAGACAATAAGGAATGGAACTTACAATCATACTGAATATGAAGAAGAATCAAAATTAAAAAGACAGGAAATAGAAGGTATAAAGCTGAAGTCAGATGACAATGTTTACAAAGCACTATCGATCTACAGCTGCATTGCAAGCAGTATTGTATTAGTAGGACTCATACTTGCATTCATCATGTGGGCATGTAGTAGTGGCAATTGCCGATTTAATATTTGTATATAA
>A_/_H13N8|JF775470|A/herring_gull/Mongolia/454/2008
ATGGATGTCCCAGTATTTGTACTCTTAATGTTAACCAGCATATGTGTACAGGCTGATAGGATTTGTGTTGGGTACTTAAGCACAAACTCATCAGAAAGGGTTGACACATTGCTAGAGAACAATGTCCCGGTTACAAGCTCTGTTGATTTGGTTGAGACCAACCACACAGGAACATATTGTTCTTTGGGTGGAATTAGCCCAGTGCACTTGGGGGACTGTAGCTTCGAGGGCTGGATTGTAGGGAACCCTGCCTGTGCCAGCAACCTGGGGATTAGAGAATGGTCATATTTGATTGAAGATCCTTCTGCTCCTCATGGATTGTGTTACCCAGGAGAGTTAGACAACAATGGAGAATTGAGGCACTTGTTCAGTGGGATCAGATCTTTCAGTAGAACAGAGTTGATCGCACCTACCTCTTGGGGGGAAGTGAATGATGGGGTAACGGCTGCCTGTCAAGACAAAGGAGCTAGCAGCTTTTACCGGAACTTGGTATGGTTTGTGGAGAGAGGAAATAAATATCCTGTGATCCGCAGGACCTACAACAACACCACTGGCAGAGATGTTTTGGTTATATGGGGTATACATCACCCTGTCTCCACAGATGAAGCGAGGAAACTGTATGCCAAAGACAATCCATACACATTGGTATCTACCAGTTCATGGAGCAGGAAATACAACCTAGAAACTGGAACCAGACCTGGATACAATGGCCAAAAGAGTTGGACGAAGATTTACTGGTATCTGATGCACCCCGGGGATTCAATCAGTTTCGAAAGCAATGGGGGATTACTGGCTCCCAAATATGGTTACATTATTGAGGAATATGGAAAAGGGCGAATTTTCCAAAGCCGCATTCGCATTGCTAAATGCAATACTAAGTGCCAAACATCGGTTGGTGGAATAAATACTAACAAAACATTTCAAAACATAGAGAGAAATGCACTTGGGGATTGCCCGAAATACATAAAGTCTGGACAGCTCAAGTTGGCCACTGGACTTAGGAATGTACCTGCCATATCAAACAGAGGATTGTTTGGGGCTATTGCAGGCTTCATAGAAGGTGGTTGGCCAGGATTAATAAATGGTTGGTATGGATTCCAACATCAGAATGAACAAGGAATGGGCATGGCTGCAGACAAAGAGTCAACACAAAAGGCTATTGATCAAATAACAACTAAGATAAACAATATAATAGAAAAAATGAATGGGAATTATGACTCAATACGAGGTGAATTCAGTCAGGTGGAACAAAGAATAAATATGCTTGCAGACAGAATAGATGATGCTGTAACTGATGTATGGTCATACAATGCAAAGCTTCTTGTTTTATTAGAGAACGACAAGACTCTAGACATGCATGACGCCAACGTCAGGAACCTGCATGATCAAGTCCGTAGAGTGTTGAGGACCAATGCAATTGATGAGGGAAATGGATGTTTTGAACTCCTCCATAAATGCAATGACTCTTGCATGGAGACAATAAGAAATGGAACGTACAACCATATAGAGTATGAAGAGGAATCAAAGTTAAAAAGACAGGAAATAGAAGGTATAAAGCTGAAGTCAGACGACAATGTCTACAAAGCATTATCGATTTACAGCTGCATCGCAAGCAGTATTGTATTGGTAGGACTCATACTTGCATTCATCATGTGGGCATGCAGTAGTGGCAATTGCCGATTCAATATTTGTATATAA
>A_/_H13N8|CY077000|A/black-headed_gull/Sweden/1/2005
ATGGACATCCCAATAGTAGCATTCTTAATGTTAACCAGCATATGCGTAAAGGCTGATAGGATATGTGTTGGGTACTTAAGCACGAACTCATCAGAAAAGGTTGACACACTGCTAGAGAACAATGTTCCGGTTACAAGCTCTGTTGATCTGGTTGAGACTAACCACACAGGAACATATTGTTCTTTGGGTGGGATTAGTCCAGTGCATTTGGGAGACTGCAGTTTCGAGGGCTGGATTGTAGGGAACCCTGCCTGTACCAGCAACCTGGGGATCAGAGAATGGTCATATTTGATCGAAGATCCTTCTGCTCCTCATGGATTGTGCTACCCAGGAGAGTTAGACAACAATGGAGAATTGAGGCACTTGTTCAGTGGGATCAGATCTTTCAGTAGAACAGAGTTGATCGCACCTACTTCTTGGGGAGAAGTGAATGATGGAGTATCGTCGGCCTGTAAAGACAAAGGAGCCAGCAGCTTTTACCGGAACTTGGTCTGGTTTGTGGCGAGAGGAAATAAATATCCTGTGATCCGCGGGACCTACAACAACACGACTGGCAGAGATGTTTTGGTTATATGGGGTATACATCACCCTGTCTCCACAGACGAAGCGAGAAAACTATATGTCAACGACAACCCATACACATTGGTATCTACCAGTTCATGGAGTAGAAAATACAACCTAGAAACTGGAGTCCGACCTGGATATAACGGCCAAAAGAGTTGGATGAAGATTTACTGGTATTTGATGCACCCAGGGGAATCAATCAGTTTCGAAAGCAATGGGGGATTACTGGCCCCAAAATATGGTTACATTATTGAGGAATACGGAAAAGGGCGAATTTTTCAAAGCCGCATTCGCATAGCTAAATGCAATACTAAGTGCCAGACATCTGTTGGTGGAATAAATACCAACAAAACATTTCAAAACATAGAGAGAAATGCACTTGGGGATTGCCCGAAATACATAAAATCTGGACAGCTCAAGTTAGCCACTGGACTTAGGAATGTACCAGCCATATCAAACAGAGGGTTGTTTGGAGCTATTGCTGGTTTCATAGAAGGTGGTTGGCCAGGGTTAATAAATGGTTGGTATGGATTCCAACATCAGAACGAACAAGGAGTGGGCATGGCTGCAGACAAAGAGTCAACACAAAAGGCTATTGATCAAATAACAACCAAGATAAACAATATCATTGAAAAAATGAATGGGAATTATGACTCCATACGAGGTGAATTCAGTCAGGTGGAACAAAGAATAAATATGCTTGCAGACAGAATAGATGATGCTGTGACTGATGTATGGTCATACAATGCAAAGCTTCTTGTATTACTAGAGAACGACAAAACTCTAGACATGCACGACGCTAATGTCAGGAACCTGCATGATCAAATCCGTAGAGTGCTAAGGACCAATGCAATTGATGAGGGAAATGGATGTTTTGAACTCCTCCATAAATGCAATGACTCTTGCATGGAGACAATAAGAAATGGAACTTACAATCATACAGAATATGAAGAAGAATCAAAATTAAAAAGACAGGAAATAGAAGGTATAAAGCTGAAGTCAGACGACAGTGTTTACAAAGCACTATCGATTTACAGCTGCATTGCAAGCAGTATTGTATTGGTAGGACTCATACTTGCATTCATCATGTGGGCATGCAGCAGTGGCAATTGCCGGTTTAATATTTGTATATAA
>A_/_H13N2|EU293859|A/great_black-headed_gull/Astrakhan/1421/79
ATGGACATCCAAGCAGTCGCAATCTTGATACTAATCAGCACATGCGTACAGGCCGATAGAATCTGTGTGGGATACTTAAGCACCAACTCATCAGAAAAAGTTGACACACTGTTAGAGAACGATGTCCCGGTTACAAGTTCTGTCGATCTGGTTGAGACTAGCCACACAGGAACATATTGTTCTTTGGATGGAATCAGCCCAGTGCACTTGGGAGACTGTAGCTTTGAGGGCTGGATTGTAGGAAACCCTGCCTGTACCAGCAACTTTGGGATCAGAGAATGGTCATATTTGATTGAAGATCCCTCTGCACCTCATGGATTGTGCTACCCAGGAGAATTAGACAACAATGGAGAATTGAGGCACCTGTTCAGTGGAATCAGATCTTTCAGTAGAACAGAGTTGATCGCACCTACTTCTTGGGGGGCAGTGAATGATGGAGTATCATCGGCCTGCCAAGATAAAGGGGCCAGCAGCTTTTATCGGAATTTGGTATGGTTTGTGGAGAGAGGCAACAGATATCCAGTGATCCGTGGGACTTACAACAATACAACTGGCAGAGATGTTTTGGTCATGTGGGGGATACATCATCCTGTTTCCACAGACGAGGCGAGAAAACTATATGTCAACAATGACCCATATACATTGGTATCTACCAGTTCATGGAGTAGGAAGTACAAATTAGAAACTGGAATCCGGCCTGGATACAATGGCCAAAAGAGTTGGATGAAGATTTACTGGTCTTTGATGCACCCAGGGGAATCAATCAGTTTCGAAAGCAATGGAGGATTGTTGGCCCCCAAATATGGTTATATTATTGAGGAATATGGAAAAGGGCGAATTTTCCAAAGCCGCATTCGCATTGCTAAATGCAATACTAAGTGTCAGACATCTGTTGGTGGGATAAATACCAACAAAACATTTCAAAACATAGAGAGAAATGCACTTGGGGATTGCCCAAAGTACATAAAATCTGGCCAGCTCAAGTTGGCCACCGGACTTAGAAATGTGCCTGCCATATCAAACAGAGGATTATTTGGAGCTATTGCAGGCTTCATAGAAGGTGGTTGGCCAGGATTAATAAATGGTTGGTATGGATTCCAACACCAGAACGAACAAGGAGTGGGAATGGCTGCAGACAAAGAGTCAACACAAAAGGCTATTGATCAAATAACAACCAAGATAAACAATATCATTGAAAAAATGAATGGAAATTATGACTCCATACGAGGTGAATTCAGTCAAGTGGAACAAAGGATAAATATGCTTGCAGACAGAATAGATGACGCTGTAACTGATGTATGGTCATACAATGCAAAGCTTCTTGTGTTGCTAGAAAACGATAAAACTCTAGACATGCATGATGCCAATGTTAGAAACCTGCATGATCAAGTACGTAGAGCACTAAAGACCAATGCAGTTGATGAGGGAAATGGATGCTTTGAACTCCTCCATAAATGCAATAACTCTTGCATGGAGACAATAAGAAATGGGACGTACAACCATACAGAATATGAAGAAGAATCAAAATTGAAGAGACAGGAAATAGAAGGTATAAAGCTGAAATCAGACGATAATGTTTACAAAGCATTATCGATTTACAGCTGCATTGCAAGCAGTATTGTACTGGTAGGCCTCATACTTGCATTCATCATGTGGACATGCAACAGTGGCAATTGCCGATTCAATATTTGTATATAA
>A_/_H13N9|CY054302|A/American_white_pelican/Minnesota/Sg-0611/2008
ATGGATATCAAAGCAATCGCATTGTTGATTCTAACCAGCACGTGCATACAGGCTGACAGAATCTGTGTTGGGTATTTAAGCACCAACTCATCTGAAAAGGTTGACACACTGTTAGAGAACAATGTCCCGGTTACAAGTTCTGTAGATCTGGTTGAGACCAACCACACAGGGACATATTGTTCTCTGAACGGAATCAGTCCAGTGCATCTGGGGGATTGCAGCTTTGAAGGATGGATTGTAGGGAACCCTTCCTGTGCCAGCAACCTGGGGATCAGAGAATGGTCGTACTTGATTGAAGATCCTTCTGCTCCTCATGGACTGTGTTATCCAGGAGAATTAGATAACAATGGAGAGTTGAGGCACTTGTTCAGTGGGATCAAATCTTTCAGTAGAACGGAGTTAATCGCACCTACTTCTTGGGGAGCAGTAAATGATGGAGTATCGTCAGCCTGTCAAGATAAAGGGGCCAGCAGTTTTTATCGAAATTTAGTATGGTTTGTGGAGAGAGGGAAGAAATACCCTGTGATCCGAGGGACCTACAACAATACAACTGGTAGGGATGTCTTGGTTATGTGGGGAATACATCACCCTGTTTCTGAAGACGAGGCAAGGAAACTATATATTAACAGCAACCCGTACACACTGGTTTCTACTGGTTCATGGAGTAAGAAATACAACCTGGAAATCGGAATTCGTCCTGGATATAATGGCCAAAAGAGTTGGATGAAGATTTACTGGTCTTTGATGCATCCAGGGGAATCAGTCAGTTTCGAAAGCAATGGAGGGTTGCTGGCCCCCCGATATGGTTATATTATTGAGGAATATGGAAAAGGACGAATTTTCCAAAGTCACATTCGAGCTGGTAAATGCAATACTAAGTGTCAAACGTCTGTTGGTGGGATAAATACTAACAAAACATTCCAAAACATTGAGAGAAATGCACTTGGGGACTGTCCCAAATACATAAAATCAGGGCAACTTAAGTTAGCCACTGGACTAAGAAATGTACCTACTATAGCAAGCAGAGGATTATTTGGGGCTATTGCAGGATTCATAGAAGGTGGTTGGCCCGGATTAATAAATGGCTGGTATGGATTCCAACATCAAAACGAGCAGGGAGTGGGAATTGCTGCAGACAAAGAATCAACACAAAAGGCAATCGACCAAATAACAACAAAAATAAATAATATAATTGAAAAAATGAATGGGAATTATGACTCCATACGAGGTGAATTCAATCAGGTGGAAAATAGGATAAACATGCTTGCAGACAGAATAGATGACGCTGTAACCGATGTATGGTCATACAATGCAAAGCTTCTTGTGTTATTAGAAAACGATAAAACTCTAGACATGCATGATGCTAATGTTAGAAATCTGCATGATCAAGTACGTAGATCGCTAAAGACCAATGCAATTGATGAAGGAAATGGATGTTTTGAACTCCTTCACAAATGTAATGACTCTTGCATGGAGACAATAAGGAATGGGACATATAACCATACAGAATATGAAGAAGAATCGAAATTGAAAAGACAGGAAATAGAAGGCATAAAGCTGAAGTCAGAAGATGGTGTGTACAAAGCACTATCAATTTACAGTTGCATTGCAAGCAGTGTTGTGTTAGTAGGACTCATACTTGCATTCATCATGTGGGCATGCAATAGTGGCAATTGCCGTTTCAATATCTGTATATAA
>A_/_H13N9|CY054300|A/American_white_pelican/Minnesota/AI-07-1819/2007
ATGGACATCCCAGTAGTCACGTTCCTAATGTTAACCAGCGTATACGTAAAGGCTGATAGGATATGTGTTGGGTACTTAAGCACAAACTCATCAGAAAAGGTTGATACACTGCTGGAAAACAATGTTCCGGTTACAAGCTCTGTCGATCTGGTTGAGACTAACCACACCGGAACATATTGTTCTTTGGGTGGGATTAGTCCAGTGCATTTGGGAGACTGCAGTTTCGAGGGCTGGATTGTAGGGAACCCTGCCTGTGACAGCAACCTGGGGATCAGAGAATGGTCATATTTGATCGAAGATCCTTCTGCACCTCATAGATTGTGCTACCCAGGAGAATTAGACAACAATGGAGAATTGAGGCACTTGTTCAGTGGAATCAGATCTTTCAGTAGAACAGAGTTGATCGCACCTACTTCTTGGGGAGAAGTGAATGATGGAGTATCGTCGGCCTGTCCAGACAGAGGAGCCAGCAGCTTTTACCGGAATTTGGTCTGGTTTGTAGTGAGAGGAAATAAATATCCTGTGATCCGCGGGGCCTACAACAACACAACTGGCAGAGATGTTTTGGTTATATGGGGTATACATCACCCTGTCTCCACAGACGAAGCGAGAAAACTATATGCCAAAGACAACCCATACACATTGGTATCTACCAGTTCATGGAGTAGAAAATACAACTTAGAAATTGGAGTCCGACCTGGATATAATGGCCAAAAGAGTTGGATGAAGATTTACTGGTATTTGTTGCACTCAGGGGAATCAATCAGTTTCGAAAGCAATGGGGGATTACTGGCCCCAAAATATGGTTACATTATTGAGGAATACGGAAAAGGGCGAATTTTTCAAAGCCGCATTCGCATAGCTAAATGCAATACTAAGTGCCAGACATCTGTTGGTGGAATAAATACCAATAAAACATTTCAAAACATAGAGAGAAATGCACTTGGAGACTGCCCGAAATACATAAAATCTGGACAGCTCAAGTTAGCCACTGGACTTAGGAATGTACCTGCCATATCAAACAGAGGGTTGTTTGGAGCTATTGCTGGGTTCATAGAAGGTGGTTGGCCAGGGTTGATAAATGGTTGGTACGGATTCCAACATCAGAACGAACAAGGAGTGGGCATGGCTGCAGACAAAGAGTCAACACAAAAGGCTATTGATCAAATAACAACCAAGATAAACAATATCATTGAAAAAATGAATGGGAATTATGACTCCATACGAGGTGAATTCAGTCAGGTGGAACAAAGGATAAATATGCTTGCAGACAGAATAGATGATGCTGTAACTGATGTATGGTCATACAATGCCAAGCTTCTTGTGTTACTAGAGAACGACAAAACTCTAGACATGCACGACGCTAATGTCAGGAACCTGCATGATCAAGTCCGTAGAGTGCTAAGGACCAATGCAATTGATGAGGGAAATGGATGTTTTGAACTCCTCCATAAATGCAATGACTCTTGCATGGAGACAATAAGAAATGGAACTTACAATCATACAGAATATGAAGAAGAATCAAAATTAAAAAGACAGGAAATAGAAGGTATAAAGCTGAAGTCAGACGACAGTGTTTACAAAGCACTATCGATTTACAGCTGCATTGCAAGCAGTATTGTATTGGTAGGACTCATACTTGCATTCATCATGTGGGCATGTAGTAGTGGCAATTGCCGGTTTAATATTTGTATATAA
>A_/_H13N6|GQ907302|A/black_headed_gull/Mongolia/1766/2006
ATGGACATCCCAGTAGTCGCATTCTTAATGTTAACCAGCATATGCGTAAAGGCTGATAGGATATGTGTTGGGTACTTAAGCACAAACTCATCAGAAAAGGTTGACACATTGCTAGAGAACAATGTTCCGGTTACAAGCTCTGTTGATCTGGTTGAAACTAACCATACAGGAACATATTGTTCTTTGAGTGGGATTAGTCCAGTGCATTTGGGAGACTGCAGCTTCGAGGGCTGGATTGTAGGGAACCCTGCCTGTGCCACCAACCTGGGGATCAGAGAATGGTCATATTTGATCGAAGATCCTTCTGCACCTCATGGATTGTGCTACCCAGGAGAGTTAGACAACAATGGAGAATTGAGGCACTTGTTCAGTGGGATCAGATCCTTCAGTAGAACAGAGTTGATCGCACCTACTTCTTGGGGAGAAGTGAATGATGGAGTATCGTCGGCCTGTAAAGACAAAGGAGCCAGCAGCTTTTACCGAAACTTGGTCTGGTTTGTAAAGAGAGGAAATACATATCCTGTGATCCGCGGGGTCTACAACAACACGACTGGCAGAGATGTTTTGGTTATATGGGGTATACATCACCCTGTCTCCACAGACGAAGCGAGACAACTATATGCCAAAGACAACCCATACACATTGGTATCTACCAGTTCATGGAGTAGAAAATACAACTTAGAAACTGGAGTCCGACCTGGATATAATGGCCAAAAGAGTTGGATGAAGATTTACTGGTATTTGATGCACCCAGGGGAATCAATTAGTTTCGAAAGCAATGGGGGGTTACTGGCCCCAAAATATGGTTACATTATTGAGGAATACGGAAAAGGGCGAATTTTTCAAAGCCGCATTCGCATAGCTAAATGCAATACTAAGTGCCAGACATCTGTTGGTGGGATAAATACCAACAAAACATTTCAAAACATAGAGAGAAATGCACTTGGGGATTGCCCGAAATACATAAAATCCGGACAACTCAAGTTAGCCACTGGACTTAGGAATGTACCTGCCATATCAAACAGAGGGTTGTTTGGAGCTATTGCTGGTTTCATAGAAGGTGGTTGGCCAGGGTTAATAAATGGTTGGTATGGATTCCAACATCAGAACGAACAAGGAGTGGGCATGGCTGCAGACAAAGAGTCAACACAAAAGGCTATTGATCAAATAACAACCAAGATAAACAATATCATTGAAAAAATGAATGGGAATTATGACTCCATACGAGGTGAATTCAGTCAGGTGGAACAAAGAATAAATATGCTTGCAGACAGAATAGATGATGCTGTAACTGATGTATGGTCATACAATGCAAAGCTTCTTGTGTTACTAGAAAACGACAAAACTCTAGACATGCACGACGCTAATGTCAGGAACCTGCATGATCAAGTCCGTAGAGTGCTAAGGACCAATGCAATTGATGAGGGAAATGGATGTTTTGAACTCCTCCATAAATGCAATGACTCTTGCATGGAGACAATAAGAAATGGAACTTACAATCATACAGAATATGAAGAAGAATCAAAATTAAAAAGACAGGAAATAGAAGGTATAAAGCTGAAGTCAGACGACAGTGTTTACAAAGCATTATCAATTTACAGCTGCATTGCAAGCAGTATTGTATTAGTAGGACTCATACTTGCATTCATCATGTGGGCATGTAGCAGTGGCAATTGCCGGTTTAATATTTGTATATAA
>A_/_H13N9|CY043896|A/shorebird/Delaware/224/2006
ATGGATATCAAAGCAATCGCATTGTTGATTCTAACCAGCACGTGCATACAAGCTGACAGAATCTGTGTTGGGTATTTAAGCACCAACTCATCTGAAAAGGTTGACACACTGTTAGAGAACGATGTTCCGGTTACAAGTTCTGTAGATCTGGTTGAGACCAACCACACAGGGACATATTGTTCTCTGAACGGAATCAGTCCAGTGCATCTGGGGGATTGCAGCTTTGAGGGATGGATTGTAGGGAACCCTTCCTGTGCCAGCAACCTGGGGATCAGAGAATGGTCGTACTTGATTGAAGATCCTTCTGCTCCTCATGGACTGTGTTACCCAGGAGAATTGGATAACAATGGAGAGTTGAGGCACTTGTTCAGTGGAATCAAATCTTTCAGTAGAACGGAGTTAATCGCACCTACTTCTTGGGGAGCAGTAAATGATGGAGTATCGTCAGCCTGTCAAGATAAAGGGGCCAGCAGTTTTTATCGGAATTTAGTATGGTTTGTGGAGAGAGGGAAAAAATACCCTGTGATCCGAGGGACCTACAACAATACAACTGGTAGGGACGTCTTGGTTATGTGGGGAATACATCACCCTGTTTCTGAAGACGAGGCAAGGAAACTATATATTAACAGCAACCCGTACACACTGGTTTCTACTGGTTCATGGAGTAAGAAATACAACTTGGAAACCGGAATTCGTCCTGGATATAATGGCCAAAAGAGTTGGATGAAGATTTACTGGTCTTTGATGCATCCAGGGGAATCAATCAGTTTCGAAAGCAATGGAGGGTTGCTGGCCCCCCGATATGGTTATATTATTGAGGAATATGGAAAAGGACGAATTTTCCAAAGTCACATTCGAGCTGGTAAATGCAATACTAAGTGTCAAACGTCTGTTGGTGGGATAAATACTAACAAAACATTCCAAAACATTGAGAGAAATGCACTTGGGGACTGTCCCAAATACATAAAATCAGGGCAGCTTAAGTTAGCCACTGGACTTAGAAATGTACCTACTATAGCAAGCAGAGGATTATTTGGGGCTATTGCAGGATTCATAGAAGGTGGTTGGCCAGGACTAATAAATGGCTGGTATGGATTCCAACATCAAAACGAGCAGGGAGTGGGAATTGCTGCAGACAAAGAATCAACACAAAAGGCAATCGACCAAATAACAACCAAAATAAACAATATAATTGAAAAAATGAATGGGAATTATGACTCCATACGAGGTGAATTCAATCAGGTGGAAAACAGGATAAATATGCTTGCAGACAGAATAGATGACGCTGTAACCGATGTATGGTCATACAATGCAAAGCTTCTTGTGTTATTAGAAAACGATAAAACTCTAGACATGCATGATGCTAATGTTAGAAATCTGCATGATCAAGTACGTAGATCGCTAAAGACCAATGCAATTGATGAAGGAAATGGATGTTTTGAACTCCTCCACAAATGTAATGACTCTTGCATGGAGACAATAAGGAATGGGACATATAACCATACAGAATATGAAGAAGAATCGAAATTGAAAAGACAGGAAATAGAAGGCATAAAGCTGAAGTCAGAAGATGGTGTGTACAAAGCACTATCAATTTACAGTTGCATTGCAAGCAGTGTTGTGTTAGTAGGACTCATACTTGCATTCATCATGTGGGCATGCAATAGTGGCAATTGCCGTTTCAATATCTGTATATAA
>A_/_H13N9|CY043888|A/shorebird/Delaware/221/2006
ATGGATATCAAAGCAATCGCATTGTTGATTCTAACCAGCACGTGCATACAAGCTGACAGAATCTGTGTTGGGTATTTAAGCACCAACTCATCTGAAAAGGTTGACACACTGTTAGAGAACGATGTTCCGGTTACAAGTTCTGTAGATCTGGTTGAGACCAACCACACAGGGACATATTGTTCTCTGAACGGAATCAGTCCAGTGCATCTGGGGGATTGCAGCTTTGAGGGATGGATTGTAGGGAACCCTTCCTGTGCCAGCAACCTGGGGATCAGAGAATGGTCGTACTTGATTGAAGATCCTTCTGCTCCTCATGGACTGTGTTACCCAGGAGAATTGGATAACAATGGAGAGTTGAGGCACTTGTTCAGTGGAATCAAATCTTTCAGTAGAACGGAGTTAATCGCACCTACTTCTTGGGGAGCAGTAAATGATGGAGTATCGTCAGCCTGTCAAGATAAAGGGGCCAGCAGTTTTTATCGGAATTTAGTATGGTTTGTGGAGAGAGGGAAAAAATACCCTGTGATCCGAGGGACCTACAACAATACAACTGGTAGGGACGTCTTGGTTATGTGGGGAATACATCACCCTGTTTCTGAAGACGAGGCAAGGAAACTATATATTAACAGCAACCCGTACACACTGGTTTCTACTGGTTCATGGAGTAAGAAATACAACTTGGAAACCGGAATTCGTCCTGGATATAATGGCCAAAAGAGTTGGATGAAGATTTACTGGTCTTTGATGCATCCAGGGGAATCAATCAGTTTCGAAAGCAATGGAGGGTTGCTGGCCCCCCGATATGGTTATATTATTGAGGAATATGGAAAAGGACGAATTTTCCAAAGTCACATTCGAGCTGGTAAATGCAATACTAAGTGTCAAACGTCTGTTGGTGGGATAAATACTAACAAAACATTCCAAAACATTGAGAGAAATGCACTTGGGGACTGTCCCAAATACATAAAATCGGGGCAGCTTAAGTTAGCCACTGGACTTAGAAATGTACCTACTATAGCAAGCAGAGGATTATTTGGGGCTATTGCAGGATTCATAGAAGGTGGTTGGCCAGGACTAATAAATGGCTGGTATGGATTCCAACATCAAAACGAGCAGGGAGTGGGAATTGCTGCAGACAAAGAATCAACACAAAAGGCAATCGACCAAATAACAACCAAAATAAACAATATAATTGAAAAAATGAATGGGAATTATGACTCCATACGAGGTGAATTCAATCAGGTGGAAAACAGGATAAATATGCTTGCAGACAGAATAGATGACGCTGTAACCGATGTATGGTCATACAATGCAAAGCTTCTTGTGTTATTAGAAAACGATAAAACTCTAGACATGCATGATGCTAATGTTAGAAATCTGCATGATCAAGTACGTAGATCGCTAAAGACCAATGCAATTGATGAAGGAAATGGATGTTTTGAACTCCTCCACAAATGTAATGACTCTTGCATGGAGACAATAAGGAATGGGACATATAACCATACAGAATATGAAGAAGAATCGAAATTGAAAAGACAGGAAATAGAAGGCATAAAGCTGAAGTCAGAAGATGGTGTGTACAAAGCACTATCAATTTACAGTTGCATTGCAAGCAGTGTTGTGTTAGTAGGACTCATACTTGCATTCATCATGTGGGCATGCAATAGTGGCAATTGCCGTTTCAATATCTGTATATAA
>A_/_H13N6|EU835900|A/gull/Astrakhan/1818/1998
ATGGACATCCCAGTAGTCGCATTCTTAATATTAACCAGCACATGCGTACAGGCTGATAGGATATGTGTTGGGTACTTAAGCACAAACTCATCAGAAAGGGTTGACACACTGTTAGAGAACGATGTTCCGGTTACAAGCTCTGTTGATCTGGTTGAGACTAACCACACAGGAACATATTGTTCTTTGGGTGGAATCAGTCCAGTGCACTTGGGAGACTGTAGCTTCGAGGGCTGGATTGTAGGGAACCCTGCCTGTGCCAGCAACCTGGGGATCAGAGAGTGGTCATATTTGATTGAAGATCCTTCTGCTCCTCATGGATTGTGCTACCCAGGAGAGTTAGACAACAATGGGGAGTTGAGGCACTTGTTCAGTGGAATCAGATCTTTCAGTAGAACAGAGTTGATCGCACCTACTTCTTGGGGGGCAGTGAATGATGGAGTATCGTCGGCCTGTCAAGATAAAGGAGCCAGCGGCTTTTACCGGAACTTGGTATGGTTTGTGGAGAGAGGAAAGAAATATCCTGTGATCCGCGGGACCTACAACAACACTACTGGCAGAGATGTTTTAGTTATATGGGGTATACATCACCCTGTTTCTACAGACGAAGCGAAAAAACTATATGTCAATGACAACCCATACACATTAGTATCTACCAGTTCATGGAGTAGGAAATACAACCTAGAAATTGGAATCCGGCCTGGATACAATGGCCAAAAGAGTTGGATGAAGATTTACTGGTATTTGATGCACCCAGGGGAATCAATCAGTTTCGAAAGCAATGGGGGATTGCTGGCCCCCAGATATGGTTATATTATTGAGGAATATGGAAAAGGGCGAATTTTCCAAAGCCGCATTCGCATTGCTAAATGCAATACTAAGTGCCAGACATCTGTTGGTGGAATAAATACCAACAAAACATTTCAAAACATAGAGAGAAATGCACTTGGGGATTGCCCGAAATACATAAAATCTGGACAGCTCAAGTTAGCCACCGGACTTAGGAATGTACCTGCCATATCAAACAGAGGGTTGTTTGGAGCTATTGCAGGCTTCATAGAAGGTGGTTGGCCAGGACTAATAAATGGTTGGTATGGATTCCAACATCAGAACGAACAAGGAGTGGGCATGGCTGCAGACAAAGAGTCAACACAAAAGGCTATTGATCAAATAACAACCAAGATAAACAATATCATTGAAAAAATGAATGGGAATTATGACTCCATACGAGGTGAATTTAGTCAGGTGGAACAAAGAATAAATATGCTTGCAGACAGAATAGATGATGCTGTAACTGATGTATGGTCATATAATGCAAAGCTTCTTGTGTTACTAGAGAACGATAAAACTCTAGACATGCACGACGCTAATGTTAGAAACCTGCATGACCAAGTCCGTAGAGCGCTAAAGACCAATGCAATTGATGAGGGAAATGGATGTTTTGAACTCCTCCATAAATGTAATGACTCTTGCATGGAGACAATAAGAAATGGAACGTACAATCATACAGAATATGAAGAAGAATCAAAATTAAAAAGACAGGAAATAGAAGGTATAAAGCTGAAGTCAGACGACAGTGTTTACAAAGCACTATCGATTTACAGCTGCATTGCAAGCAGTATTGTATTGGTAGGACTCATACTTGCATTCATCATGTGGGCATGCAGCAGTGGCAATTGCCGATTCAATATTTGTATATAA
>A_/_H13N2|EU835899|A/gull/Astrakhan/176/1986
ATGGAGCTCCAAGCAGTCGCATTCTTGATATTAACCAGCACATGCGTACAGGCTGATAGAATCTGTGTGGGATACTTAAGCACCAACTCATCAGAAAAAGTTGACACCCTGTTAGAGAACGATGTTCCGGTTACAAGTTCTGTCGATCTGGTTGAGACTAGCCACACAGGAACATATTGTTCTTTGGATGGAATCAGTCCAGTGCACTTGGGAGACTGTAGCTTCGAGGGCTGGATTGTAGGGAACCCTGCCTGTGCCAGCAACCTGGGGATCAGAGAATGGTCATACTTGATTGAAGATCCTTCTGCACCTCATGGACTGTGTTACCCAGGAGAGTTAGACAACAATGGAGAATTGAGGCACCTGTTCAGTGGAATCAGATCTTTCAGTAGAACGGAGTTGATCGCACCTACTTCTTGGGGGGCAGTGAATGATGGAGTATCATCGGCCTGTCAAGATAAAGGGGTCAGCAGCTTTTACCGGAATTTGGTATGGTTTGTGGAGAGAGGAAAGCAATATCCTGTGATCCGCGGGACCTACAACAATACAACTGGCAGAGATGTTTTGGTCATGTGGGGGATACATCACCCTGTTTCCACAGACGAAGCGAGAAAACTATATGTCAACAATAACCCATACACGTTGGTATCTACCGGTTCATGGAGTAGGAAATACAACTTAGAAATTGGAATCCGGCCTGGATACAATGGCCAAAAGAGTTGGATGAAGATTTACTGGTCTTTGATGCACCCAGGGGAATCAATCAGTTTCGAAAGCAATGGAGGATTGTTGGCCCCCAAATATGGTTATATTATTGAGGAATATGGAAAAGGGCGAATTTTCCAAAGCCGCATTCGCATTGCTAAATGCAATACTAAGTGTCAGACATCTGTTGGTGGGATAAATACCAACAAAACATTTCAAAACATAGAGAGAAATGCACTTGGGGATTGCCCAAAATACATAAAATCTGGGCAGCTCAAGTTAGCCACCGGACTTAGAAATGTACCTGCCATATCAAACAGAGGGTTGTTTGGGGCTATTGCAGGCTTCATAGAAGGTGGTTGGCCAGGATTAATAAATGGTTGGTATGGATTCCAACATCAGAACGAACAAGGAGTGGGAATGGCTGCAGACAAAGAGTCAACACAAAAAGCTATTGACCAAATAACAACCAAGATAAACAATATCATTGAAAAAATGAATGGAAATTATGACTCCATACGAGGTGAATTCAGTCAAGTGGAACAAAGGATAAATATGCTTGCAGACAGAATAGATGACGCTGTAACTGATGTATGGTCATACAATGCAAAGCTTCTTGTGTTGCTAGAGAACGATAAAACTCTAGACATGCATGATGCTAATGTTAGAAACCTGCATGATCAAGTACGTAGAGCGCTAAAGACCAATGCAATTGATGAGGGAAATGGATGTTTTGAACTCCTCCATAAATGCAATGACTCTTGCATGGAGACAATAAGAAATGGGACGTACAACCATACAGAATATGAAGAAGAATCAAAATTAAAGAGACAGGAAATAGAAGGTATAAAGCTGAAGTCAGACGATAGTGTTTACAAAGCACTATCGATTTACAGCTGCATTGCAAGCAGTATTGTAATGGTAGGACTCATACTTGCATTCATCATGTGGACATGCAACAGTGGCAACTGCCGATTCAATATCTGTATATAA
>A_/_H13N2|EU835898|A/gull/Astrakhan/1314/1979
ATGGAGCTCCAAGCAGTCGCATTCTTGATATTAACCAGCACATGCGTACAGGCCGATAGAATCTGTGTGGGATACTTAAGCACCAACTCATCAGAAAAAGTTGACACACTGTTAGAGAACGATGTCCCGGTTACAAGTTCTGTCGATCTGGTTGAGACTAGCCACACAGGAACATATTGTTCTTTGGATGGAATCAGCCCAGTGCACTTGGGAGACTGTAGCTTCGAGGGCTGGATTGTAGGAAACCCTGCCTGTACCAGCAACTTTGGGATCAGAGAATGGTCATATTTGATTGAAGATCCCTCTGCACCTCATGGATTGTGCTACCCAGGAGAATTAGACAACAATGGAGAATTGAGGCACCTGTTCAGTGGAATCAGATCTTTCAGTAGAACAGAGTTGATCGCACCTACTTCTTGGGGGGCAGTGAATGATGGAGTATCATCGGCCTGCCAAGATAAAGGGGCCAGCAGCTTTTATCGGAATTTGGTATGGTTTGTGGAGAGAGGCAACAGATATCCAGTGATCCGTGGGACTTACAACAATACAACTGGCAGAGATGTTTTGGTCATGTGGGGGATACATCATCCTGTTTCCACAGACGAGGCGAGAAAACTATATGTCAACAATGACCCATATACATTGGTATCTACCAGTTCATGGAGTAGGAAGTACAAATTAGAAACTGGAATCCGGCCTGGATACAATGGCCAAAAGAGTTGGATGAAGATTTACTGGTCTTTGATGCACCCAGGGGAATCAATCAGTTTCGAAAGCAATGGAGGATTGTTGGCCCCCAAATATGGTTATATTATTGAGGAATATGGAAAAGGGCGAATTTTCCAAAGCCGCATTCGCATTGCTAAATGCAATACTAAGTGTCAGACATCTGTTGGTGGGATAAATACCAACAAAACATTTCAAAACATAGAGAGAAATGCACTTGGGGATTGCCCAAAGTACATAAAATCTGGGCAGCTCAAGTTGGCCACCGGACTTAGAAATGTGCCTGCCATATCAAACAGAGGATTATTTGGAGCTATTGCAGGCTTCATAGAAGGTGGTTGGCCAGGATTAATAAATGGTTGGTATGGATTCCAACACCAGAACGAACAAGGAGTGGGAATGGCCGCAGACAAAGAGTCAACACAAAAGGCTATTGATCAAATAACAACCAAGATAAACAATATCATTGAAAAAATGAATGGAAATTATGACTCCATACGAGGTGAATTCAGTCAAGTGGAACAAAGGATAAATATGCTTGCAGACAGAATAGATGACGCTGTAACTGATGTATGGTCATACAATGCAAAGCTTCTTGTGTTGCTAGAAAACGATAAAACTCTAGACATGCATGATGCCAATGTTAGAAACCTGCATGATCAAGTGCGTAGAGCACTAAAGACCAATGCAGTTGATGAGGGAAATGGATGCTTTGAACTCCTCCATAAATGCAATAACTCTTGCATGGAGACAATAAGAAATGGGACGTACAACCATACAGAATATGAAGAAGAATCAAAATTGAAGAGACAGGAAATAGAAGGTATAAAGCTGAAATCAGACGATAATGTTTACAAAGCATTATCGATTTACAGCTGCATTGCAAGCAGTATTGTACTGGTAGGCCTCATACTTGCATTCATCATGTGGACATGCAACAGTGGCAATTGCCGATTCAATATTTGTATATAA
>A_/_H13N6|EU580577|A/black_headed_gull/Astrakhan/65/1983
ATGGACATCCAAGCAGTCGCATTCTTGATATTAACCAGCACATGCGTACAGGCTGATAGAATCTGTGTGGGATACTTAAGCACCAACTCATCAGAAAAAGTTGACACACTGTTAGAGAACGATGTCCCGGTTACAAGTTCTGTCGATCTGGTTGAGACTAGCCACACAGGAACATATTGTTCTTTGGATGGAATCAGCCCAGTGCATTTGGGAGACTGTAGCTTCGAGGGCTGGATTGTAGGGAACCCTGCCTGTGCCAGCAACCTGGGGACCAGAGAATGGTCATACTTGATTGAAGATCCCTCTGCACCTCATGGACTGTGCTACCCAGGAGAGTTAGACAACAATGGAGAATTGAGGCACCTGTTCAGTGGAATCAGATCTTTCAGTAGAACAGAGTTGATCGCACCTACTTCTTGGGGGGCAGTGAATGATGGAGTATCATCGGCCTGCCAAGATAGAGGGGCCAGCAGCTTTTATCGGAATTTGGTATGGTTTGTGGAGAGAGAAAAGAGATATCCAGTGATCCGCGGGACCTACAACAATACGACTGGCAGAGATGTTTTGGTCATGTGGGGGATACATCACCCTGTTTCCACAGACGAGGCGAGAAAACTATATGTCAACAATGACCCATATACATTGGTATCTACTAGTTCATGGAGTAGGAAATACAACTTAGAAGTTGGAATCCGGCCTGGATACAATGGTCAAAAGAGTTGGATGAAGATTTACTGGTCTTTGATGCACCCAGGGGAATCAATCAGTTTCGAAAGCAATGGAGGATTGTTGGCCCCCAGATATGGTTATATTATTGAGGAATATGGAAAAGGGCGAATTTTCCAAAGCCGCATTCGCATTGCTAAATGCAATACTAAGTGTCAGACATCTGTTGGTGGGATAAATACCAACAAAACATTTCAAAACATAGAGAGAAATGCACTTGGGGATTGCCCAAAATACATAAAATCTGGGCAGCTCAAGTTGGCCACCGGACTTAGAAATATACCTGCCATATCAAACAGAGGGTTATTTGGAGCTATTGCAGGCTTCATAGAAGGTGGTTGGCCAGGATTAATAAATGGTTGGTATGGATTCCAACATCAGAACGAACAAGGAGTGGGAATGGCTGCAGACAAAGAGTCAACACAAAAAGCTATTGACCAAATAACAACCAAGATAAACAATATCATTGAAAAAATGAATGGAAATTATGACTCCATACGAGGTGAATTCAGTCAAGTGGAACAAAGGATAAATATGCTTGCAGACAGGATAGATGACGCCGTAACTGATGTATGGTCATACAATGCAAAGCTTCTTGTGTTACTAGAGAACGATAAAACTCTAGACATGCATGATGCTAATGTTAGAAACCTGCATGATCAAGTACGTAGAGCGCTAAAGACCAATGCAATTGATGAGGGAAATGGATGCTTTGAACTCCTCCATAAATGCAATGACTCTTGCATGGAGACAATAAGAAATGGGACGTACAACCATACAGAATATGAAGAAGAATCAAAATTGAAGAGACAGGAAATAGAAGGTATAAAGCTGAAGTCAGACGATAATGTTTACAAAGCACTATCGATTTACAGTTGCATTGCAAGCAGTATTGTAATGGTAGGACTCATACTTGCATTCATCATGTGGACATGCAACAGTGGCAACTGCCGATTCAATATCTGTATATAA
>A_/_H13N6|EU580576|A/gull/Astrakhan/1846/1998
ATGGACATCCCAGTAGTCGCATTCTTAATATTAACCAGCACATGCGTACAGGCTGATAGGATATGTGTTGGGTACTTAAGCACAAACTCATCAGAAAGGGTTGACACACTGTTAGAGAACGATGTTCCGGTTACAAGCTCTGTTGATCTGGTTGAGACTAACCACACAGGAACATATTGTTCTTTGGGTGGAATCAGTCCAGTGCACTTGGGAGACTGTAGCTTCGAGGGCTGGATTGTAGGGAACCCTGCCTGTGCCAGCAACCTGGGGATCAGAGAGTGGTCATATTTGATTGAAGATCCTTCTGCTCCTCATGGATTGTGCTACCCAGGAGAGTTAGACAACAATGGGGAGTTGAGGCACTTGTTCAGTGGAATCAGATCTTTCAGTAGAACAGAGTTGATCGCACCTACTTCTTGGGGGGCAGTGAATGATGGAGTATCGTCGGCCTGTCAAGATAAAGGAGCCAGCGGCTTTTACCGGAACTTGGTATGGTTTGTGGAGAGAGGAAAGAAATATCCTGTGATCCGCGGGACCTACAACAACACTACTGGCAGAGATGTTTTAGTTATATGGGGTATACATCACCCTGTTTCTACAGACGAAGCGAAAAAACTATATGTCAATGACAACCCATACACATTAGTATCTACCAGTTCATGGAGTAGGAGATACAACCTAGAAATTGGAATCCGGCCTGGATACAATGGCCAAAAGAGTTGGATGAAGATTTACTGGTATTTGATGCACCCAGGGGAATCAATCAGTTTCGAAAGCAATGGGGGATTGCTGGCCCCCAGATATGGTTATATTATTGAGGAATATGGAAAAGGGCGAATTTTCCAAAGCCGCATTCGCATTGCTAAATGCAATACTAAGTGCCAGACATCTGTTGGTGGAATAAATACCAACAAAACATTTCAAAACATAGAGAGAAATGCACTTGGGGATTGCCCGAAATACATAAAATCTGGACAGCTCAAGTTAGCCACCGGACTTAGGAATGTACCTGCCATATCAAACAGAGGGTTGTTTGGAGCTATTGCAGGCTTCATAGAAGGTGGTTGGCCAGGACTAATAAATGGTTGGTATGGATTCCAACATCAGAACGAACAAGGAGTGGGCATGGCTGCAGACAAAGAGTCAACACAAAAGGCTATTGATCAAATAACAACCAAGATAAACAATATCATTGAAAAAATGAATGGGAATTATGACTCCATACGAGGTGAATTTAGTCAGGTGGAACAAAGAATAAATATGCTTGCAGACAGAATAGATGATGCTGTAACTGATGTATGGTCATATAATGCAAAGCTTCTTGTGTTACTAGAGAACGATAAAACTCTAGACATGCACGACGCTAATGTTAGAAACCTGCATGACCAAGTCCGTAGAGCGCTAAAGACCAATGCAATTGATGAGGGAAATGGATGTTTTGAACTCCTCCATAAATGTAATGACTCTTGCATGGAGACAATAAGAAATGGAACGTACAATCATACAAAATATGAAGAAGAATCAAAATTAAAAAGACAGGAAATAGAAGGTATAAAGCTGAAGTCAGACGACAGTGTTTACAAAGCACTATCGATTTACAGCTGCATTGCAAGCAGTATTGTATTGGTAGGACTCATACTTGCATTCATCATGTGGGCATGCAGCAGTGGCAATTGCCGATTCAATATTTGTATATAA
>A_/_H13N6|EU564108|A/Larus_minutus/Astrakhan/3357/2002
ATGGACATCCCAGTAGTCGCATTCTTAATATTAACCAGCATATGCGTACAGGCTGATAGGATATGTATTGGGTACTTAAGCACAAACTCATCAGAAAGGGTTGACACACTGTTGGAGAACAATGTTCCGGTTACAAGCTCTGTTGATCTGGTTGAGACTAACCACACAGGAACATATTGTTCTTTGGGTGGAATTAGTCCAGTGCACCTGGGAGACTGTAGCTTCGAGGGCTGGATTGTAGGGAACCCTGCCTGTGCCAGCAACTTGGGGGTCAGAGAATGGTCATATTTGATTGAAGATCCTTCTGCTCCTCATGGATTGTGCTACCCAGGAGAGTTAGACAACAATGGAGAATTGAGGCACTTGTTCAGTGGAATCAGATCTTTTAGTAGGACAGAGTTGATCGCACCCACTTCTTGGGGAGAAGTGAATGATGGAGTATCGTCGGCCTGTCAAGACAGAGGAGCCAGCAGCTTTTACCGGAACTTGGTATGGTTTGTTGCGAGAGGGAATAAATACCCTGTGATCCGCGGGACCTACAACAACACTACTGGCAGAGATGTTTTGGTTATATGGGGTATACATCACCCTGTCTCCACAGACGAAGCGAGAAGACTATATGTCAATGACAACCCATACACATTGGTATCTACCAGTTCATGGAGTAGGAAATACAACCTAGAAACTGGAATCCGACCTGGATACAATGGCCAAAAGAGTTGGATGAAGATTTACTGGTATCTGATGCAACCAGGGGAATCAATCAGTTTCGAAAGCAATGGGGGATTGCTGGCACCCAAATATGGTTACATTATTGAGGAATATGGAAAGGGGCGAATCTTCCAAAGCCGCATTCGCGTTGCTAGATGCAATACTAAGTGCCAGACATCTGTTGGTGGAATAAATACCAACAAAACATTTCAAAACATAGAGAGAAATGCACTTGGAGATTGCCCGAAGTACATAAAATCTGGACAGCTCAAGTTAGCCACTGGACTTAGGAATGTACCTGCCATATCAAACAGAGGGTTGTTTGGGGCTATTGCAGGCTTCATAGAAGGTGGCTGGCCAGGATTAATAAACGGTTGGTATGGATTTCAACATCAGAACGAACAAGGAGTGGGCATGGCTGCAGACAAAGAGTCAACACAAAAGGCTATTGATCAAATAACAACCAAGATAAACAATATCATTGAAAAAATGAATGGGAATTATGACTCCATACGAGGTGAATTCAATCAGGTGGAACAAAGAATAAATATGCTTGCAGACAGAATAGATGATGCTGTAACTGATGTATGGTCATACAATGCAAAGCTTCTTGTGTTACTAGAGAACGATAAAACTCTAGACATGCATGACGCTAATGTTAGGAACCTGCATGATCAAGTCCGTAGAGTGCTAAGGACCAATGCAATTGATGAGGGAAATGGATGCTTTGAACTCCTCCATAAATGTAATGATTCCTGCATGGAGACAATAAGGAATGGAACGTACAATCATACAGAGTATGAAGAAGAATCAAAATTAAAAAGACAGGAAATAGAAGGTATAAGGCTGAAGTCCGACGACAGTGTTTACAAAGCACTATCAATTTACAGCTGCATTGCAAGCAGTATTGTATTAGTAGGACTCATACTTGCATTCATCATGTGGGCATGCAGCAGTGGCAATTGCCGATTCAATATTTGTATATAA
>A_/_H13N2|EU564107|A/Larus_ichthyaetus/Astrakhan/75/1983
ATGGACATCCAAGCAGTCGCATTCTTGATATTAACCAGCACATGCGTACAGGCTGATAGAATCTGTGTGGGATACTTAAGCACCAACTCATCAGAAAAAGTTGACACACTGTTAGAGAACGATGTCCCGGTTACAAGTTCTGTCGATCTGGTTGAGACTAGCCACACAGGAACATATTGTTCTTTGGATGGAATCAGCCCAGTGCACTTGGGAGACTGTAGCTTCGAGGGCTGGATTGTAGGGAACCCTGCCTGTGCCAGCAACCTGGGGATCAGAGAATGGTCATACTTGATTGAAGATCCCTCTGCACCTCATGGACTGTGCTACCCAGGAGAGTTAGACAACAATGGAGAATTGAGGCACCTGTTCAGTGGAATCAGATCTTTCAGTAGAACAGAGTTGATCGCACCTGCTTCTTGGGGGGCAGTGAATGATGGAGTATCATCGGCCTGCCAAGATAGAGGGGCCAGCAGCTTTTATCGGAATTTGGTATGGTTTGTGGAGAGAGAAAAGAAATATCCAGTGATCCGCGGGACTTACAACAATACGACTGGTAGAGATGTTTTGGTCATGTGGGGGATACATCACCCTGTTTCCACAGACGAGGCGAGAAAACTATATGTCAACAATGACCCATATACATTGGTATCTACCAGTTCATGGAGTAGGAAATACAACTTAGAAGTTGGAATCCGGCCTGGATACAATGGTCAAAAGAGTTGGATGAAGATTTACTGGTCTTTGATGCACCCAGGGGAATCAATCAGTTTCGAAAGCAATGGAGGATTGTTGGCCCCCAGATATGGTTATATTATTGAGGAATATGGAAAAGGGCGAATTTTCCAAAGCCGCATTCGCATTGCTAAATGCAATACTAAGTGTCAGACATCTGTTGGTGGGATAAATACCAACAAAACATTTCAAAACATAGAGAGAAATGCACTTGGGGATTGCCCGAAATACATAAAATCTGGGCAGCTCAAGTTGGCCACCGGACTTAGAAATATACCTGCCATATCAAACAGAGGGTTATTTGGAGCTATTGCAGGCTTCATAGAAGGTGGTTGGCCAGGATTAATAAATGGTTGGTATGGGTTCCAACATCAGAACGAACAAGGAGTGGGAATGGCTGCAGACAAAGAGTCAACACAAAAAGCTATTGACCAAATAACAACCAAGATAAACAATATCATTGAAAAAATGAATGGAAATTATGACTCCATACGAGGTGAATTCAGTCAAGTGGAACAAAGGATAAATATGCTTGCAGACAGAATAGATGACGCCGTAACTGATGTATGGTCATACAATGCAAAGCTTCTTGTGTTGCTAGAGAACGATAAAACTCTAGACATGCATGATGCTAATGTTAGAAACCTGCATGATCAAGTACGTAGAACGCTAAAGACCAATGCAATTGATGAGGGAAATGGATGCTTTGAACTCCTCCATAAATGCAATGACTCTTGCATGGAGACAATAAGAAATGGGACGTACAACCATACAGAATATGAAGAAGAATCAAAATTGAAGAGACAGGAAATAGAAGGTATAAAGCTGAAGTCAGACGATAATGTTTACAAAGCACTATCGATTTACAGTTGCATTGCAAGCAGTATTGTAATGGTAGGACTCATACTTGCATTCATCATGTGGACATGCAACAGTGGCAACTGCCGATTCAATATCTGTATATAA
>A_/_H13N9|EU523136|A/kelp_gull/Argentina/LDC4/2006
ATGAAACAAAACAGAATGGTTCCAAATGTCATTACAATCCTGACAATTATAATCATGTGTGTACAGGCAGACAGAATATGTGTGGGTTATCTGAGCACCAATTCATCAGAAAAAGTTGACACACTCCTTGAAAATGGGGTTCCAGTTACCAGCTCCATTGATCTGATTGAAACAAACCACACAGGAACATACTGTTCTTTAAATGGAGTCAGTCCAGTGCACTTAGGGGATTGTAGCTTCGAAGGATGGATTGTAGGGAACCCAGCATGTACCAGCAATTTCGGGATCAGAGAGTGGTCATACCTGATTGAGGATCCTGGGGCACCCCACGGGCTCTGCTATCCTGGAGAATTAAACAACAATGGTGAACTCAGACACCTGTTCAGTGGAATCAGGTCATTCAGCAGAACAGAATTGATTCCACCTACTTCCTGGGGGGATTTACTTGACGGTGCGACTGCTGCTTGCCAAGATGACAAGGGGTTTAATAGCTTCTATCGGAATTTAATCTGGTTTGTAAAAAAGAAGAACGGTGGCTATCCAGTTATAAAAAAGACCTACAACAACACAACGGGGAGAGATGTTTTGGTTTTGTGGGGGATACACCATCCAGTATCTGTGGAGGAGACAAATACTCTGTATGCCAACGGTGATCCATACACGCTGGTTTCTACCAAATCCTGGAGCGAGAAGTATAAATTGGAAACTGGAGTTAGACCTGGGTATAATGGACAAAAGAGCTGGATGAAGATCTATTGGTCTCTAGTGCATCCAGGAGATATGATTACTTTTGAGAGTAATGGCGGACTTTTGGCTCCAAGATATGGATACATAATTGAGGAATATGGAAAGGGAAGGATTTTCCAAAGTCGCATAAGGATGTCTAAGTGCAACACCAAGTGCCAGACTTCGGTTGGGGGGATAAACACAAACAGAACATTCCAAAACATCGATAGGAATGCTCTAGGTGATTGTCCCAAATACATAAAGTCTGGTCAGCTTAAGCTAGCCACTGGACTCAGAAATGTGCCAGCTATATCGAATAGAGGTCTGTTTGGAGCAATTGCTGGATTTATAGAAGGGGGCTGGCCAGGTTTAATCAATGGGTGGTACGGTTTCCAGCACCAAAACGAACAGGGAACAGGGATAGCTGCAGACAAAGAATCAACACAAAAGGCTATAGACCAGATAACTACTAAAATAAACAACATTATTGACAAAATGAATGGGAACTATGATTCCATCAGGGGTGAATTCAATCAAGTGGAGAAGCGCATAAACATGCTTGCAGATAGAATAGATGATGCTGTGACGGACATTTGGTCATACAATGCCAAACTTCTTGTACTGCTGGAGAATGATAAAACTTTAGATATGCATGATGCTAATGTAAGGAACTTACATGATCAAGTGCGAAGAGAATTAAAGGACAATGCAATAGACGAAGGGAATGGATGTTTTGAACTCCTTCACAAGTGCAATGACTCCTGTATGGAAACTATAAGAAATGGAACATACAACCACACTGAATATGCGGAGGAGTCAAAGTTAAAGAGGCAGGAAATCAATGGGATAAAACTCAAATCAGAAGACAACGTTTACAAAGCATTGTCAATATACAGCTGCATTGCAAGCAGTGTTGTGCTAGTAGGACTCATACTCTCCTTCATCATGTGGGCCTGTAGTAATGGAAACTGTCGATTCAATGTTTGTATATAA
>A_/_H13N6|M26089|A/black-headed_gull/Astrakhan/227/84
ATGGACATCCAAGCAGTCGCACTCTTGATATTAACCAGCACATGCGTACAGGCTGATAGAATCTGTGTGGGATACTTAAGCACCAACTCATCAGAAAAAGTTAACACACTGTTAGAGAACGATGTCCCGGTTACAAGTTCTGTCGATCTGGTTGAGACTAGCCACACAGGAACATATTGTTCTTTGGATGGAATCAGTCCAGTGCATTTGGGAGACTGTAGCTTCGAGGGTTGGATTGTAGGGAACCCTGCCTGTGCCAGCAACATGGGGATCAGAGAATGGTCATACTTGATTGAAGATCCCTCTGCACCTCATGGACTGTGCTACCCAGGAGAGTTAGACAACAATGGAGAATTGAGGCACCTGTTCAGTGGAATCAGATCTTTCAGTAGAACAGAGTTGATCGCACCTACTTCTTGGGGGGCAGTGAATGATGGAGTATCATCGGCCTGCCAGGATCGAGGGGCCAGCAGCTTTTATCGAAATTTGGTATGGTTTGTGGAGAGAGGCAAGCAATATCCAGTGATCCGCGGGACCTACAACAATACAACTGGCAGAGATGTTTTGGTCATGTGGGGGATACATCATCCTGTTTCCACAGACGAGGCGAGAAAACTATATGTCAACAATGACCCATATACATTGGTATCTACCAGTTCATGGAGTAGAAAATACAACTTAGAAATTGGAATCCGGCCTGGATACAATGGCCAAAAGAGTTGGATGAAGATTTACTGGTATTTGATGCACCCAGGGGAATCAATCAGTTTCGAAAGCAATGGAGGATTGTTGGCCCCCAGATATGGTTATATTATTGAGGAATATGGAAAAGGGCGAATTTTCCAAAGTCGCATTCGCATTGCTAAATGCAATACTAAGTGTCAGACATCTGTTGGTGGGATAAATACCAACAAAACATTTCAAAACATAGAGAGAAATGCACTTGGGGATTGCCCAAAATACATAAAATCTGGGCAGCTCAAGTTGGCCACCGGACTTAGAAATGTACCTGCCATATCAAACAGAGGATTATTTGGAGCTATTGCAGGCTTCATAGAAGGTGGTTGGCCAGGATTAATAAATGGTTGGTATGGATTCCAACATCAGAACGAACAAGGAGTGGGAATGGCTGCAGACAAAGAGTCAACACAAAAGGCTATTGATCAAATAACAACCAAGATAAACAATATCATTGAAAAAATGAATGGAAATTATGACTCCATACGAGGTGAATTCAATCAAGTGGAACAAAGGATAAATATGCTTGCAGACAGAATAGATGACGCTGTAACTGATGTATGGTCATACAATGCAAAGCTTCTTGTGTTGCTAGAGAACGATAAAACTCTAGACATGCATGATGCCAATGTTAGAAACCTGCATGACCAAGTACGTAGAGCACTAAAGACCAATGCAATTGATGAGGGGAATGGATGCTTTGAACTCCTCCATAAATGCAATGACTCTTGCATGGAGACAATAAGAAATGGGACGTACAATCACACAGAATATGAAGAAGAATCAAAATTGAAGAGACAGGAAATAGAAGGTATAAAGCTGAAGTCAGACGATAATGTTTACAAAGCATTATCGATTTACAGCTGCATTGCAAGCAGTATTGTAATGGTAGGACTCATACTTGCATTCATCATGTGGACATGCAACAGTGGAAACTGCCGGTTCAATATCTGTATATAA
>A_/_H13N9|CY005931|A/shorebird/DE/68/2004
ATGGATATCAAAGCAGTCGCATTGTTGATTCTAACCAGCACGTGCATACAAGCTGACAGAATCTGTGTTGGGTATTTAAGCACCAACTCATCTGAAAAGGTTGACACACTGTTAGAGAACGGTGTTCCGGTTACAAGTTCTGTAGATCTGGTTGAGACCAACCACACAGGGACATATTGTTCTCTGAACGGAATCAGTCCAGTGCATCTGGGGGATTGCAGCTTTGAGGGATGGATTGTAGGGAACCCTTCTTGTGCCAGCAACCTGGGGATCAGAGAATGGTCGTACTTAATTGAAGATCCTTCTGCTCCTCATGGACTATGTTACCCAGGAGAATTGGATAACAATGGAGAGTTGAGGCACTTGTTCAGTGGAATCAAATCTTTCAGTAGAACGGAGTTAATCGCACCTACTTCTTGGGGGGCAGTAAATGATGGAGTATCATCAGCCTGTCAAGATAAAGGGGCCAGCAGTTTTTATCGGAATTTAGTATGGTTTGTGGAGAGAGGGAAAAAATACCCTGTGATCCGCGGGACCTACAACAATACAACTGGTAGGGACGTCTTGGTTATGTGGGGGATACATCACCCTGTTTCTGAAGACGAGGCGAGGAAACTATATATTAACAGCAACCCGTACACACTGGTTTCTACTGGTTCATGGAGTAAGAAATACAACTTGGAAATCGGAATTCGTCCTGGATATAATGGCCAAAAGAGTTGGATGAAGATTTACTGGTCTTTGATGCATCCAGGGGAATCAATCAGTTTCGAAAGCAATGGAGGGTTGCTGGCCCCCCGATATGGTTATATTATTGAGGAATATGGAAAAGGACGAATTTTCCAAAGTCGCATTCGAGCTGGTAAATGCAATACTAAGTGTCAAACGTCTGTTGGTGGGATAAATACTAACAAAACATTCCAAAACATCGAGAGAAATGCACTTGGGGACTGTCCCAAATACATAAAATCAGGGCAGCTTAAGTTAGCCACTGGACTTAGAAATGTACCTGCTATAGCGAGCAGAGGATTATTTGGGGCTATTGCAGGATTCATAGAAGGTGGTTGGCCAGGATTAATAAATGGTTGGTATGGATTCCAACATCAGAACGAGCAGGGAGTGGGAATTGCTGCAGACAAAGAATCAACACAAAAGGCAATTGACCAAATAACAACCAAAATAAACAATATAATTGAAAAAATGAATGGGAATTATGACTCCATACGAGGTGAATTCAATCAGGTGGAAAACAGGATAAATATGCTTGCAGACAGAATAGATGACGCTGTAACTGATGTATGGTCATACAATGCAAAGCTTCTTGTGTTATTAGAAAACGATAAAACTCTAGACATGCATGATGCTAATGTTAGAAATCTGCATGATCAAGTACGTAGAGCGCTAAAGACCAATGCAATTGATGAAGGAAATGGATGTTTTGAACTCCTCCACAAATGTAATGACTCTTGCATGGAGACAATAAGGAATGGGACATATAACCATACAGAATATGAAGAAGAATCGAAATTGAAAAGACAGGAAATAGAAGGCATAAAGCTGAAGTCAGAAGATGGTGTATACAAAGCACTATCAATTTACAGCTGCATTGCAAGCAGTGTTGTATTAGTAGGACTCATACTTGCATTCATCATGTGGGCATGCAATAGTGGCAATTGCCGTTTCAATATCTGTATATAA
>A_/_H13N6|AY684887|A/black-headed_gull/Sweden/1/1999
ATGGACATCCCAGTAGTCGCATTCTTGATATTAACCAGTACATGCGTACAGGCTGATAGGATATGTGTTGGGTACTTAAGCACCAACTCATCAGAAAAGGTTGACACACTGTTAGAAAACGATGTTCCGGTTACAAGCTCTGTTGATCTGGTTGAGACTAACCACACAGGAACATATTGTTCTTTGGGTGGAATCAGTCCGGTGCACCTGGGAGACTGTAGCTTCGAGGGCTGGATTGTAGGGAACCCTGCCTGTGCCAGCAACCTGGGGATCAGAGAATGGTCATACTTGATTGAAGATCCTTCTGCTCCTCATGGATTGTGCTACCCAGGGGAGTTAGACAACAATGGAGAATTGAGGCACTTGTTCAGTGGAATCAGATCTTTCAGTAGAACAGAGTTGATTGCACCTACTTCTTGGGGGGCAGTGAATGATGGAGTATCGTCGGCCTGTCCAGATAAAGGAGCCAGCAGCTTTTACCGGAACTTGGTATGGTTTGTGAAGAGAGGAAATCAGTATCCTGTAATCCGCGGGACCTACAACAACACTACTGGCAGAGATGTTTTGGTTATATGGGGTATACATCACCCTGTTTCCACAGACGAAGCGAAACAACTATATGTCAATAACAACCCATACACGTTGGTATCTACCAGTTCATGGAGTAGGAAATACAACTTAGAGACTGGAACCCGGCCTGGATACAATGGCCAAAAGAGTTGGATGAAGATTTACTGGTATTTGATGCACCCAGGGGAGTCAATCAGTTTCGAAAGCAATGGAGGATTATTGGCACCCAGATATGGTTATATTATTGAGGAATATGGAAAAGGGCGAATTTTCCAAAGCCGCATTCGAATTGCTAAATGCAATACTAAGTGCCAAACATCTGTCGGTGGGATAAATACCAACAAAACATTTCAAAACATAGAGAGAAATGCACTTGGGGATTGCCCGAAATACATAAAATCTGGACAGCTCAAGTTAGCCACCGGACTTAGGAATGTACCTGCCATATCAAACAGAGGGTTGTTCGGGGCTATTGCAGGCTTCATAGAAGGTGGTTGGCCAGGATTAATAAATGGTTGGTATGGATTCCAACATCAGAACGAACAAGGAGTGGGCATGGCTGCAGACAAAGAGTCAACACAAAAGGCTATTGATCAAATAACAACCAAGATAAACAATATCATTGAAAAAATGAATGGGAATTATGACTCCATACGAGGTGAATTCAATCAGGTGGAACAAAGAATAAATATGCTTGCAGACAGAATAGATGATGCTGTAACTGATGTATGGTCATACAATGCAAAGCTTCTTGTGTTACTAGAGAACGATAAAACTCTAGACATGCATGATGCTAATGTTAGAAACCTGCATGATCAAGTCCGTAGAGCACTAAAGACCAATGCAATTGATGAGGGAAATGGATGTTTCGAACTCCTCCATAAATGCAATGACTCTTGCATGGAGACAATAAGAAATGGAACGTACAATCATACAGAATATGAGGAAGAATCCAAATTAAAGAGACAGGAAATAGAAGGAATAAAGCTGAAGTCAGACGATAGTGTTTATAAAGCACTATCGATTTACAGCTGCATTGCAAGCAGTATTGTATTGGTAGGACTCATACTTACATTCATCATGTGGGCATGCAGCAGTGGCAATTGCCGGTTCAATATTTGTATATAA
>A_/_H13N8|AY684886|A/black-headed_gull/Netherlands/1/00
ATGGACATCCCAGTAATCGCATTCTTAATATTAACCAGCACATGCGTACAGGCTGATAGGATATGTGTTGGGTACTTAAGCACAAACTCATCAGAAAGGGTTGACACACTGTTAGAGAACAATGTTCCGGTTACAAGCTCTGTTGATCTGGTTGAGACTAATCACACAGGAACATATTGTTCTTTGGGTGGAATCAGTCCAGTGCACTTGGGAGACTGTAGCTTCGAGGGCTGGATTGTAGGGAACCCTGCCTGTGCCAGCAACCTGGGGATCAGAGAGTGGTCATATTTGATTGAGGACCCTTCTGCTCCTCATGGATTGTGCTACCCAGGAGAATTAGACAACAATGGAGAATTGAGGCACTTGTTCAGTGGAATCAGATCTTTCAGTAGAACAGAGTTGATCGCACCTACCTCTTGGGGGGCAGTGAATGATGGAGTATCGTCGGCCTGCCAAGACAAAGGAGCCAGCAGCTTTTACCGGAACTTGGTATGGTTTGTGGAGAGGGGAAATAAATATCCTGTGATCAGAGGGACCTACAACAACACTACTGGAAGAGATGTTTTGGTTATATGGGGTATACATCACCCTGTTTCTACAGACGAAGCGAGAAAACTATATGTCAATGACAACCCATACACATTGGTATCTACCAGTTCATGGAGTAGGAAATACAACCTAGAAATTGGAATCCGGCCTGGATACAATGGCCAAAAGAGTTGGATGAAGATTTACTGGTATTTGATGCACCCAGGGGAATCAATCAGTTTCGAAAGCAATGGGGGATTGCTGGCCCCCAAATATGGTTATATTATTGAGGAATATGGAAAAGGGCGAATTTTCCAAAGCCGCATTCGCATTGCTAAATGCAATACTAAGTGCCAGACGTCTGTTGGTGGGATAAATACCAACAAAACATTTCAAAACATAGAGAGAAATGCACTTGGGGATTGCCCGAAATACATAAAATCTGGACAGCTCAAGTTAGCCACCGGACTTAGGAATGTACCTGCCATATCAAAAAGAGGGTTGTTTGGAGCTATTGCAGGCTTCATAGAAGGTGGTTGGCCAGGATTAATAAATGGTTGGTATGGATTCCAACATCAGAACGAACAAGGAGTGGGCATGGCTGCAGACAAAGAGTCAACACAAAAGGCTATCGACCAAATAACAACCAAGATAAACAATATCATTGAAAAAATGAATGGGAATTATGACTCCATACGAGGTGAATTTAGTCAGGTAGAACAAAGAATAAATATGCTTGCAGACAGAATAGATGATGCTGTAACTGATGTATGGTCATACAATGCAAAGCTTCTTGTGTTACTAGAGAATGATAAAACTCTAGACATGCACGACGCTAATGTTAGAAACCTGCATGATCAAGTCCGTAGAGTGCTAAAGACCAATGCAATTGATGAGGGAAATGGATGTTTTGAGCTCCTCCATAAATGTAATGACTCTTGCATGGAGACAATAAGAAATGGAACGTACAATCATACTGAATATGAGGAAGAATCAAAATTAAAAAGACAGGAGATAGAAGGTATAAAGCTGAAGTCAGACGACAGTGTTTACAAAGCATTATCGATTTACAGCTGCATTGCAAGCAGTATTGTATTGGTAGGACTTATACTTGCATTCATCATGTGGGCATGCAGCAGTGGCAATTGCCGATTCAATGTTTGTATATAG
>A_/_H13N9|MH498671|A/white-backed_stilt/Chile/C20090/2016
ATGGAAGTTCCAGTACTCGCCCTCTTAATGTTAACCAGTATATGCGTACAAGCTGATAGGATTTGTGTTGGGTACTTAAGCACAAACTCATCAGAAAGGGTTGACACACTGCTAGAGAATAATGTCCCGGTTACAAGCTCTGTTGATTTGGTTGAAACTAACCACACAGGAACATATTGTTCTTTGAGTGGAATTAGTCCAGTGCACTTGGGAGACTGTAGCTTTGAGGGCTGGATTCTAGGGAATCCTGCCTGTGCCAGCAACCTGGGGGTTAGAGAATGGTCATATTTGATTGAAGACCCTTCTGCTCCTCATGGGTTATGCTATCCAGGAGAGTTAGACAACAATGGAGAATTGAGGCACTTGTTTAGTGGGATCAAATCTTTCAGTAGAACACAATTGATTGCACCTACTTCTTGGGGGGAGGTGAATGATGGAGTAACGAATGCCTGTCAAGACAGAGGAGCTAGCAGCTTTTACCGGAACTTGGTATGGTTTGTGGCAAGAGGAAATAACTATCCTGTGATTCGCGGGACCTACAACAACACCACGGGCAGAGATGTCTTGGTTATATGGGGTATACATCACCCTGTCTCTACAGCTGAAGCGAGAAAACTGTATGCCAAAGACGATCCTTACACATTGGCATCTACCAGTACATGGAGCAAAAAGTACAACCTAGAAACTGGAACCCGGCCTGGATACAATGGCCAAAGGAGTTGGATGAAGATTTACTGGTATCTGATGCACCCCGGGGATTCAATCAGTTTCGAAAGCAATGGAGGACTACTGGCTCCCAGATATGGTTACATTATTGAGGAATATGGAAAAGGGCGAATTTTCCAAAGCCGCATTCGCATTGCCAAATGTAACACTAAATGCCAGACATCGGTTGGTGGAATAAACACTAACAAAACATTTCAAAACATAGAGAGAAATGCACTTGGAGATTGCCCGAAATACATAAAATCTGGACAGCTCAAATTGGCCACTGGACTTAGGAATGTACCTGCCATATCAAACAGAGGATTGTTTGGGGCTATTGCAGGCTTCATAGAAGGTGGTTGGCCAGGATTAATAAATGGCTGGTATGGATTCCAACATCAGAATGAACAAGGAACGGGCATAGCTGCAGACAAAGAATCAACACAAAAGGCTATTGATCAAATAACAACTAAGATAAACAATATAATAGAAAAAATGAATGGGAACTATGACTCAATACGAGGTGAATTCAATCAGGTGGAACAAAGAATAAATATGCTTGCAGACAGGATAGATGATGCTGTAACTGACATATGGTCATACAATGCAAAGCTTCTTGTTTTGCTAGAAAACGACAAAACTCTAGACATGCACGACGCTAATGTCAGGAACCTTCATGATCAAGTCCGTAGAGTGCTGAGGGCCAATGCAATTGATGAGGGGAATGGATGTTTTGAACTCCTCCATAAATGTAATGATACCTGTATGGAGACAATAAGAAATGGAACGTACAATCATATAGAATATGAAGAGGAATCAAAATTAAAAAGGCAGGAGATAGAAGGTATAAAGCTGAAGTCAGACGACAATGTATACAAAGCATTGTCGATTTACAGCTGCATTGCAAGCAGTATTGTATTGGTAGGACTCATACTTGCATTCATCATGTGGGCATGCAGCAGTGGCAGTTGCCGATTCAATATTTGTATATAA
>A_/_H13N8|KR010443|A/Eurasian_curlew/Liaoning/ZH-385/2014
ATGGAAGTCCCAGTATTCGCACTCCTAGTGTTAACCAGCATATGCGTACAAGCTGATAGGATTTGTGTTGGGTACTTAAGCACAAACTCATCAGAAAGGGTTGACACACTGTTAGAGAATAATGTCCCGGTTACAAGTTCTGTTGACTTGGTTGAGACTAACCACACAGGAACATATTGTTCTTTGAGTGGAATTAGTCCAGTGCACTTGGGAGACTGTAGCTTCGAGGGCTGGATTCTAGGGAACCCTGCCTGTGCCAGCAACCTGGGGGTTAGAGAATGGTCATATTTGATCGAAGACCCTTCTGCTCCTCATGGATTGTGCTATCCAGGAGAGTTAGACAACAATGGAGAATTGAGGCACTTGTTTAGTGGGATCAAATCATTCAGTAGAACAGAATTGATAGCACCTAACTCTTGGGGGGCAGTGAATGATGGAGTAACAGCTGCCTGTCGAGACAGAGGAGCTAGCAGCTTTTATCGGAACTTGGTATGGTTTGTGGCGAGAGGAAATACATATCCTGTGATCCGCGGGACCTACAACAACACCACTGGCAGAGATGTCTTGGTTATATGGGGTATACATCACCCTGTCTCCACAGACGAAGCGAGGAAACTGTATGCCAAAGACAATCCTTACACATTGGTATCTACCAGTTCATGGAGCAAGAAGTACAACCTAGAAACTGGAACCCGACCTGGATACAATGGCCAAAAGAGTTGGATGAAGATTTACTGGTATCTGATGCACCCCGGGGATTCAATCAGTTTCGAAAGCAATGGGGGACTACTGGCTCCCAAATATGGTTACATTATTGAGGAATATGGAAAAGGGCGAATTTTCCAAAGCCGCATTCGCATTGCTAAATGTAACACTAAATGTCAGACATCAATAGGTGGAATAAATACTAACAAAACATTTCAGAACATAGAGAGAAATGCACTTGGAGATTGCCCTAAATACATAAAATCTGGACAGCTCAAATTGGCCACTGGACTTAGGAATGTACCTGCCATATCAAACAGAGGATTGTTTGGGGCTATTGCAGGCTTCATAGAAGGTGGTTGGCCAGGATTAATAAATGGTTGGTATGGATTCCAACATCAGAATGAACAAGGAACGGGCATAGCTGCAGACAAAGAATCAACACAAAAGGCTATTGACCAAATAACAACTAAGATAAACAATATAATAGAAAAAATGAATGGGAATTATGACTCAATAAGAGGTGAATTCAGTCAGGTGGAACAAAGGATAAATATGCTTGCAGACAGAATAGATGATGCTGTAACTGACATATGGTCATACAATGCAAAGCTTCTTGTTTTACTAGAAAACGATAAGACTCTAGACATGCACGACGCTAATGTCAGGAACCTGCATGACCAAGTCCGCAGAGTGCTGAGGGCCAATGCAATTGATGAGGGGAATGGATGTTTTGAACTCCTACATAAATGTAATGACTCTTGCATGGAGACAATAAGAAATGGAACGTACAATCATATAGAGTATGAAGAGGAATCAAAGTTAAAAAGGCAGGAAATAGAAGGTATAAAACTGAAATCAGACGACAATGTCTACAAAGCATTGTCGATCTACAGCTGCATTGCAAGCAGTATTGTATTGGTAGGACTCATACTTGCATTCATCATGTGGGCATGCAGCAGTGGCAGTTGCCGATTCAATATTTGTATATAA
>A_/_H13N6|MF575309|A/black-headed_gull/Netherlands/34/2014
ATGGAAGTCCCAGTATTCGCACTCTTAGTGTTAACCAGCATATGCGTACAAGCTGATAGGATTTGTGTTGGGTACTTAAGCACAAACTCATCAGAAAGGGTTGACACACTGCTAGAGAATAATGTCCCGGTTACAAGCTCTGTTGATTTGGTTGAGACTAACCACACAGGAACATATTGTTCTTTGGGTGGAATTAGTCCAGTGCACTTGGGAGACTGTAGCTTCGAGGGCTGGATTCTAGGGAACCCTGCCTGTGCCAGCAACCTGGGGATTAGAGAATGGTCATATTTGATTGAGGACCCTTCTGCTCCTCATGGATTGTGCTATCCAGGAGAGTTAGACAACAATGGAGAATTGAGGCACTTGTTTAGTGGAATCAGATCTTTCAGTAGAACGGAATTGTTCGCACCTACCTCTTGGGGGGCAGTGAATGATGGAGTAACGGCTGCCTGTCAAGACAGAGGAGCTAGCAGCTTTTACCGGAACTTGGTATGGTTTGTGAAGAGAGGGAATAACTATCCTGTGATCCGCGGGACCTACAACAACACCACTGGCAGAGATGTCTTGGTTATATGGGGTATACATCATCCTGTCTCCACAGCCGAAGCGAGGGAACTGTATGCAAAAGACGATCCTTACACATTGGCATCTACCAGTTCATGGAGCAAGAAGTACAACCTAGAAACTGGAACCCGACCTGGATACAATGGCCAAAAGAGTTGGATGAAGATTTACTGGTATCTGATGCACCCCGGGGATTCAATCAGTTTCGAAAGCAATGGGGGACTACTGGCTCCCAGATATGGTTACATTATTGAGGAATATGGAAAAGGGCGAATTTTCCAAAGCCGCATTCGCATTGCTAAATGCAACACTAAATGCCAGACATCGGTTGGTGGAATAAATACTAACAAAACATTTCAAAACATAGAGAGAAATGCACTTGGAGATTGCCCGAAATACATAAAATCTGGACAGCTCAAATTGGCCACTGGACTTAGGAATGTACCTGCCATATCAAACAGAGGATTGTTTGGGGCTATTGCAGGCTTCATAGAAGGTGGTTGGCCAGGATTAATAAATGGTTGGTATGGATTCCAACATCAGAATGAACAAGGAACGGGCATAGCTGCAGACAAAGAATCAACACAAAAGGCTATTGATCAAATAACAACTAAGATAAACAATATAATAGAAAAAATGAATGGGAACTATGACTCAATACGAGGTGAATTCAGTCAGGTGGAACAAAGAATAAATATGCTTGCAGACAGAATAGATGATGCTGTAACTGACATATGGTCATACAATGCAAAGCTTCTTGTCTTGCTAGAAAACGACAAGACTCTAGACATGCACGACGCTAATGTCAGGAACCTGCATGATCAAGTCCGCAGAGTGCTGAGGACCAATGCAATTGATGAGGGGAATGGATGTTTTGAACTCCTCCATAAATGTAATGACTCTTGCATGGAGACAATAAGAAATGGAACGTACAATCATATAGAGTATGAAGAGGAATCAAAGTTAAAAAGGCAGGAAATAGAAGGTATAAAGCTGAAGTCAGACGACAATGTCTACAAAGCATTGTCAATTTACAGCTGCATTGCAAGCAGTATTGTATTGGTAGGACTCATACTTGCATTCATCATGTGGGCATGCAGCAGTGGCAGTTGCCGATTCAATATTTGTATATAA
>A_/_H13N8|MF575295|A/black-headed_gull/Netherlands/24/2011
ATGGACATCCCAATAGTCGCATTGTTAATGCTAACCAGCATATGCGTAAGGGCTGATAGAATATGTGTTGGGTACTTAAGCACAAACTCATCAGAAAAAGTTGACACACTGCTAGAGAACAATGTTCCAGTTACAAGCTCTATTGATTTGGTTGAGACTAACCACACAGGAACATATTGTTCTTTGGGTGGGATTAGTCCAGTGCATTTGGGAGACTGCAGTTTCGAGGGTTGGATTGTAGGGAACCCTGCCTGTGCCAGCAACCTGGGGATCAGAGAATGGTCATATTTGATCGAAGATCCTTCTGCTCCTCATGGATTGTGCTACCCAGGAGAGTTAGACAACAATGGAGAATTGAGGCACTTGTTCAGTGGGATCAGATCTTTCAGTAGAACAGAATTGATCGCACCTACTTCTTGGGGAGAAGTGAATGATGGAGCATCATCTGCCTGTCAAGACAAAGGAGCCAGCAGCTTTTACAGGAATTTGATCTGGTTTGTGGAGAGAGGAAAGACGTATCCTGTGATCCGTGGGACCTACAACAACACGACTGGCAGAGATGTTTTGGTTATATGGGGCATACATCACCCTGTCTCCACAGACGAAGCGAGAAAACTATATGCCAAAGACAATCCATACACATTGGTATCTACCAGTTCATGGAGTAGAAAATACAACCTGGAAACTGGAGTCCGACCTGGATATAATGGCCAAAAGAGTTGGATGAAGATTTACTGGTATTTGATGCACCCAGGGGAATCAATCAGTTTCGAAAGCAATGGGGGATTACTGGCCCCGAAATATGGTTACATTATTGAAGAATACGGAAAAGGGCGAATTTTTCAAAGCCGCATTCGCATAGCCAAATGCAATACTAAGTGCCAGACATCTGTTGGTGGAATAAATACCAACAAAACATTTCAAAACATAGAGAGAAATGCACTTGGGGATTGCCCAAAATACATAAAATCTGGACAGCTCAAATTAGCCACTGGACTTAGGAATGTACCTGCCATATCAAACAGAGGATTGTTTGGAGCTATTGCTGGGTTTATAGAAGGTGGCTGGCCAGGATTAATAAATGGTTGGTATGGATTCCAGCATCAGAACGAACAAGGAGTGGGCATGGCTGCAGATAAAGAGTCAACACAAAAGGCTATTGACCAGATAACAACCAAGATAAACAATATCATTGAAAAAATGAATGGGAATTATGACTCCATACGAGGTGAATTCAACCAAGTGGAACAAAGAATAAATATGCTTGCAGACAGGATAGATGATGCTGTAACTGATGTATGGTCATACAATGCAAAACTTCTTGTGTTATTAGAGAATGACAAAACTCTAGATATGCACGACGCTAATGTCAGGAACCTGCACGATCAAGTCCGTAGAGTGCTAAGAACCAATGCAATTGATGAGGGGAATGGATGTTTTGAACTCCTCCACAAATGCAATGACTCTTGCATGGAGACAATAAGAAATGGAACTTACAATCATACGGAATATGAAGAAGAATCAAAATTAAAAAGACAGGAAATAGAAGGTATAAAGCTGAAGTCAGACGACAGTGTTTACAAAGCACTATCGATTTACAGCTGCATTGCAAGCAGTATTGTATTGGTAGGACTCATACTCGCTTTCATCATGTGGGCATGCAGCAATGGCAATTGCCGGTTTAATATTTGTATATAA
>A_/_H13N8|MF575221|A/black-headed_gull/Netherlands/23/2011
ATGGACATCCCAATAGTCGCATTGTTAATGCTAACCAGCATATGCGTAAGGGCTGATAGAATATGTGTTGGGTACTTAAGCACAAACTCATCAGAAAAAGTTGACACACTGCTAGAGAACAATGTTCCAGTTACAAGCTCTATTGATCTGGTTGAGACTAACCACACAGGAACATATTGTTCTTTGGGTGGGATTAGTCCAGTGCATTTGGGAGACTGCAGTTTCGAGGGTTGGATTGTAGGGAACCCTGCCTGTGCCAGCAACCTGGGGATCAGAGAATGGTCATATTTGATCGAAGATCCTTCTGCTCCTCATGGATTGTGCTACCCAGGAGAGTTAGACAACAATGGAGAATTGAGGCACTTGTTCAGTGGGATCAGATCTTTCAGTAGAACAGAATTGATCGCACCTACTTCTTGGGGAGAAGTGAATGATGGAGCATCATCTGCCTGTCAAGACAAAGGAGCCAGCAGCTTTTACAGGAATTTGATCTGGTTTGTGGAGAGAGGAAAGACGTATCCTGTGATCCGTGGGACCTACAACAACACGACTGGCAGAGATGTTTTGGTTATATGGGGCATACATCACCCTGTCTCCACAGACGAAGCGAGAAAACTATATGCCAAAGACAATCCATACACATTGGTATCTACCAGTTCATGGAGTAGAAAATACAACCTGGAAACTGGAGTCCGACCTGGATATAATGGCCAAAAGAGTTGGATGAAGATTTACTGGTATTTGATGCACCCAGGGGAATCAATCAGTTTCGAAAGCAATGGGGGATTACTGGCCCCGAAATATGGTTACATTATTGAAGAATACGGAAAAGGGCGAATTTTTCAAAGCCGCATTCGCATAGCCAAATGCAATACTAAGTGCCAGACATCTGTTGGTGGAATAAATACCAACAAAACATTTCAAAACATAGAGAGAAATGCACTTGGGGATTGCCCAAAATACATAAAATCTGGACAGCTCAAATTAGCCACTGGACTTAGGAATGTACCTGCCATATCAAACAGAGGATTGTTTGGAGCTATTGCTGGGTTTATAGAAGGTGGCTGGCCAGGATTAATAAATGGTTGGTATGGATTCCAGCATCAGAACGAACAAGGAGTGGGCATGGCTGCAGATAAAGAGTCAACACAAAAGGCTATTGACCAGATAACAACCAAGATAAACAATATCATTGAAAAAATGAATGGGAATTATGACTCCATACGAGGTGAATTCAACCAAGTGGAACAAAGAATAAATATGCTTGCAGACAGGATAGATGATGCTGTAACTGATGTATGGTCATACAATGCAAAACTTCTTGTGTTATTAGAGAATGACAAAACTCTAGATATGCACGACGCTAATGTCAGGAATCTGCACGATCAAGTCCGTAGAGTGCTAAGAACCAATGCAATTGATGAGGGGAATGGATGTTTTGAACTCCTCCACAAATGCAATGACTCTTGCATGGAGACAATAAGAAATGGAACTTACAATCATACGGAATATGAAGAAGAATCAAAATTAAAAAGACAGGAAATAGAAGGTATAAAGCTGAAGTCAGACGACAGTGTTTACAAAGCACTATCGATTTACAGCTGCATTGCAAGCAGTATTGTATTGGTAGGACTCATACTCGCTTTCATCATGTGGGCATGCAGCAATGGCAATTGCCGGTTTAATATTTGTATATAA
>A_/_H13N6|MF575196|A/black-headed_gull/Netherlands/33/2014
ATGGAAGTCCCAGTATTCGCACTCTTAGTGTTAAACAGCATATGCGTACAAGCTGATAGGATTTGTGTTGGGTACTTAAGCACAAACTCATCAGAAAGGGTTGACACACTGCTAGAGAATAATGTCCCGGTTACAAGCTCTGTTGATTTGGTTGAGACTAACCACACAGGAACATATTGTTCTTTGGGTGGAATTAGTCCAGTGCACTTGGGAGACTGTAGCTTCGAGGGCTGGATTCTAGGGAACCCTGCCTGTGCCAGCAACCTGGGGATTAGAGAATGGTCATATTTGATTGAGGACCCTTCTGCTCCTCATGGATTGTGCTATCCAGGAGAGTTAGACAACAATGGAGAATTGAGGCACTTGTTTAGTGGAATCAGATCTTTCAGTAGAACGGAATTGTTCGCACCTACCTCTTGGGGGGCAGTGAATGATGGAGTAACGGCTGCCTGTCAAGACAGAGGAGCTAGCAGCTTTTACCGGAACTTGGTATGGTTTGTGAAGAGAGGGAATAACTATCCTGTGATCCGCGGGACCTACAACAACACCACTGGCAGAGATGTCTTGGTTATATGGGGTATACATCACCCTGTCTCCACAGCCGAAGCGAGGGAACTGTATGCCAAAGACGATCCTTACACATTGGCATCTACCAGTTCATGGAGCAAGAAGTACAACCTAGAAACTGGAACCCGACCTGGATACAATGGCCAAAAGAGTTGGATGAAGATTTACTGGTATCTGATGCACCCCGGGGATTCAATCAGTTTCGAAAGCAATGGGGGACTACTGGCTCCCAGATATGGTTACATTATTGAGGAATATGGAAAAGGGCGAATTTTCCAAAGCCGCATTCGCATTGCTAAATGCAACACTAAATGCCAGACATCGGTTGGTGGAATAAATACTAACAAAACATTTCAAAACATAGAGAGAAATGCACTTGGAGATTGCCCGAAATACATAAAATCTGGACAGCTCAAATTGGCCACTGGACTTAGGAATGTACCTGCCATATCAAACAGAGGATTGTTTGGGGCTATTGCAGGCTTCATAGAAGGTGGTTGGCCAGGATTAATAAATGGTTGGTATGGATTCCAACATCAGAATGAACAAGGAACGGGCATAGCTGCAGACAAAGAATCAACACAAAAGGCTATTGATCAAATAACAACTAAGATAAACAATATAATAGAAAAAATGAATGGGAACTATGACTCAATACGAGGTGAATTCAGTCAGGTGGAACAAAGAATAAATATGCTTGCAGACAGAATAGATGATGCTGTAACTGACATATGGTCATACAATGCAAAGCTTCTTGTCTTGCTAGAAAACGACAAGACTCTAGACATGCACGACGCTAATGTCAGGAACCTGCATGATCAAGTCCGCAGAGTGCTGAGGACCAACGCAATTGATGAGGGGAATGGATGTTTTGAACTCCTCCATAAATGTAATGACTCTTGCATGGAGACAATAAGAAATGGAACGTACAATCATATAGAGTATGAAGAGGAATCAAAGTTAAAAAGGCAGGAAATAGAAGGTATAAAGCTGGAGTCAGACGACAATGTCTACAAAGCATTGTCAATTTACAGCTGCATTGCAAGCAGTATTGTATTGGTAGGACTCATACTTGCATTCATCATGTGGGCATGCAGCAGTGGCAGTTGCCGATTCAATATTTGTATATAA
>A_/_H13N6|MF575089|A/black-headed_gull/Netherlands/31/2014
ATGGAAGTCCCAGTATTCGCACTCTTAGTGTTAACCAGCATATGCGTACAAGCTGATAGGATTTGTGTTGGGTACTTAAGCACAAACTCATCAGAAAGGGTTGACACACTGCTAGAGAATAATGTCCCGGTTACAAGCTCTGTTGATTTGGTTGAGACTAACCACACAGGAACATATTGTTCTTTGGGTGGAATTAGTCCAGTGCACTTGGGAGACTGTAGCTTCGAGGGCTGGATTCTAGGGAACCCTGCCTGTGCCAGCAACCTGGGGATTAGAGAATGGTCATATTTGATTGAGGACCCTTCTGCTCCTCATGGATTGTGCTATCCAGGAGAGTTAGACAACAATGGAGAATTGAGGCACTTGTTTAGTGGAATCAGATCTTTCAGTAGAACGGAATTGTTCGCACCTACCTCTTGGGGGGCAGTGAATGATGGAGTAACGGCTGCCTGTCAAGACAGAGGAGCTAGCAGCTTTTACCGGAACTTGGTATGGTTTGTGAAGAGAGGGAATAACTATCCTGTGATCCGCGGGACCTACAACAACACCACTGGCAGAGATGTCTTGGTTATATGGGGTATACATCACCCTGTCTCCACAGCCGAAGCGAGGGAACTGTATGCAAAAGACGATCCTTACACATTGGCATCTACCAGTTCATGGAGCAAGAAGTACAACCTAGAAACTGGAACCCGACCTGGATACAATGGCCAAAAGAGTTGGATGAAGATTTACTGGTATCTGATGCACCCCGGGGATTCAATCAGTTTCGAAAGCAGTGGGGGACTACTGGCTCCCAGATATGGTTACATTATTGAGGAATATGGAAAAGGGCGAATTTTCCAAAGCCGCATTCGCATTGCTAAATGCAACACTAAATGCCAGACATCGGTTGGTGGAATAAATACTAACAAAACATTTCAAAACATAGAGAGAAATGCACTTGGAGATTGCCCGAAATACATAAAATCTGGACAGCTCAAATTGGCCACTGGACTTAGGAATGTACCTGCCATATCAAACAGAGGATTGTTTGGGGCTATTGCAGGCTTCATAGAAGGTGGTTGGCCAGGATTAATAAATGGTTGGTATGGATTCCAACATCAGAATGAACAAGGAACGGGCATAGCTGCAGACAAAGAATCAACACAAAAGGCTATTGATCAAATAACAACTAAGATAAACAATATAATAGAAAAAATGAATGGGAACTATGACTCAATACGAGGTGAATTCAGTCAGGTGGAACAAAGAATAAATATGCTTGCAGACAGAATAGATGATGCTGTAACTGACATATGGTCATACAATGCAAAGCTTCTTGTCTTGCTAGAAAACGACAAGACTCTAGACATGCACGACGCTAATGTCAGGAACCTGCATGATCAAGTCCGCAGAGTGCTGAGGACCAATGCAATTGATGAGGGGAATGGATGTTTTGAACTCCTCCATAAATGTAATGACTCTTGCATGGAGACAATAAGAAATGGAACGTACAATCATATAGAGTATGAAGAGGAATCAAAGTTAAAAAGGCAGGAAATAGAAGGTATAAAGCTGAAGTCAGACGACAATGTCTACAAAGCATTGTCAATTTACAGCTGCATTGCAAGCAGTATTGTATTGGTAGGACTCATACTTGCATTCATCATGTGGGCATGCAGCAGTGGCAGTTGCCGATTCAATATTTGTATATAA
>A_/_H13N2|MF575052|A/black-headed_gull/Netherlands/4/2014
ATGGACATCCCAGCAATCGCACTCTTGATATTAACCAGCGTCTGCGTACAGGCCGACAGAATATGTGTTGGGTACTTAAGCACAAACTCATCAGAAAGGGTTGACACACTGCTAGAGAATAATGTTCCAGTTACAAGCTCTGTTGATTTGGTTGAAACTAACCACACGGGAACATATTGTTCTTTAGATGGGATTAGTCCAGTGCATTTGGGTGACTGCAGCTTCGAGGGATGGATAGTAGGGAACCCAGCCTGTGCCAGCAACCTGGGAATTAGAGAATGGTCATATTTGATTGAAGACCCTTCTGCTCCTCATGGATTGTGCTACCCAGGAGAGTTAGACAACAATGGAGAATTGAGGCACTTGTTCAGTGGAATCAGATCTTTCAGTAGAACAGAGTTGATCGCACCTGACTCTTGGGGAGGCGTGAAGGATGGAGTATCTGCGGCCTGCAAAGACAAAGGAGCCAGCAGCTTTTACCGAAACTTGGTATGGTTTGTGGCATCACAAAACAAATATCCAGTGATACGCGGAACCTACAACAACACAACTGGCAGAGATGTTTTGGTCATATGGGGTATACATCACCCAGTCTCCACAGAAGAAGCAAGAAACTTATATGTCAACAACAACCCATACACATTGGTATCCACAAGTTCATGGAGTAGGAAATACAACCTAGAAACTGGAGTCCGACCTGGGTACAACGGTCAAAAGAGTTGGATGAAGATTTACTGGTATTTGATGCACCCAGGGGAGTCAATCAGTTTCGAAAGCAGTGGAGGATTACTAGCCCCCAAATATGGCTACATTATTGAAGAATATGGAAAAGGGCGGATTTTCCAAAGCCGCATTCGCATTGCTAAATGCAATACTAAGTGTCAGACGTCTGTTGGTGGAATAAATACCAACAGAACTTTCCAAAACATAGAGAGAAACGCACTTGGGGATTGCCCGAAATACATAAAATCTGGACAGCTCAAATTGGCCACTGGTCTCAGAAATGTACCTGCCATATCAAACAGAGGATTGTTTGGGGCCATTGCAGGTTTCATAGAAGGTGGTTGGCCAGGATTAATAAATGGATGGTATGGGTTCCAACATCAGAACGAACAAGGAGTGGGCATCGCTGCGGACAAAGAGTCAACACAAAAGGCCATCAATCAAATAACAACCAAGATAAACAACATCATTGAAAAAATGAATGGGAATTATGACTCCATACGGGGTGAATTCAACCAGGTGGAGCAAAGAATAAATATGCTTGCAAACAGAATAGATGATGCGGTAACTGATGTATGGTCATACAATGCAAAGCTTCTTGTGTTACTAGAGAACGATAAAACTCTAGACATGCACGACGCTAATGTCAGGAACCTGCATGATCAGGTCCGTAGGGTGCTAAAAACCAATGCAATTGATGAGGGAAATGGATGTTTTGAACTCCTCCATAAATGCAATGACTCTTGCATGGAGACAATAAGAAATGGAACGTACAATCATACGGAATATGAAGAAGAATCAAAATTAAAAAGACAAGAAATAGAAGGTATAAAGCTGAAGTCAGACGACAATGTTTACAAAGCACTATCGATTTACAGCTGCATTGCAAGCAGTATTGTATTAGTAGGACTCGTACTTGCATTCATCATGTGGGCATGCAGCAGTGGCAATTGCCGATTCAATCTTTGTATATAA
>A_/_H13N3|MF575266|A/black-headed_gull/Netherlands/8/2011
ATGGACATCCCAATAGTCGCATTGTTAATGCTAACCAGCATATGCGTAAGGGCTGATAGAATATGTGTTGGGTACTTAAGCACAAACTCATCAGAAAAAGTTGACACACTGCTAGAGAACAATGTTCCAGTTACAAGCTCTATTGATCTGGTTGAGACTAACCACACAGGAACATATTGTTCTTTGGGTGGGATTAGTCCAGTGCATTTGGGAGACTGCAGTTTCGAGGGTTGGATTGTAGGGAACCCTGCCTGTGCCAGCAACCTGGGGATCAGAGAATGGTCATATTTGATCGAAGATCCTTCTGCTCCTCATGGATTGTGCTACCCAGGAGAGTTAGACAACAATGGAGAATTGAGGCACTTGTTCAGTGGGATCAGATCTTTCAGTAGAACAGAATTGATCGCACCTACTTCTTGGGGAGAAGTGAATGATGGAGTATCATCTGCCTGTCAAGACAAAGGAGCCAGCAGCTTTTACAGGAATTTGATCTGGTTTGTGGAGAGAGGAAAGACGTATCCTGTGATCCGTGGGACCTACAACAACACGACTGGCAGAGATGTTTTGGTTATATGGGGCATACATCACCCTGTCTCCACAGACGAAGCGAGAAAACTATATGCCAAAGACAATCCATACACATTGGTATCTACCAGTTCATGGAGTAGAAAATACAACCTGGAAACTGGAGTCCGACCTGGATATAATGGCCAAAAGAGTTGGATGAAGATTTACTGGTATTTGATGCACCCAGGGGAATCAATCAGTTTCGAAAGCAATGGGGGATTACTGGGCCCGAAATATGGTTACATTATTGAAGAATACGGAAAAGGGCGAATTTTTCAAAGCCGCATTCGCATAGCCAAATGCAATACTAAGTGCCAGACATCTGTTGGTGGAATAAATACCAACAAAACATTTCAAAACATAGAGAGAAATGCACTTGGGGATTGCCCAAAATACATAAAATCTGGACAGCTCAAATTAGCCACTGGACTTAGGAATGTACCTGCCATATCAAACAGAGGATTGTTTGGAGCTATTGCTGGGTTTATAGAAGGTGGCTGGCCAGGATTAATAAATGGTTGGTATGGATTCCAGCATCAGAACGAACAAGGAGTGGGCATGGCTGCAGATAAAGAGTCAACACAAAAGGCTATTGACCAGATAACAACCAAGATAAACAATATCATTGAAAAAATGAATGGGAATTATGACTCCATACGAGGTGAATTCAACCAAGTGGAACAAAGAATAAATATGCTTGCAGACAGGATAGATGATGCTGTAACTGATGTATGGTCATACAATGCAAAACTTCTTGTGTTATTGGAGAATGACAAAACTCTAGATATGCACGACGCTAATGTCAGGAACCTGCACGATCAAGTCCGTAGAGTTCTAAGAACCAATGCAATTGATGAGGGGAATGGATGTTTTGAACTCCTCCACAAATGCAATGACTCTTGCATGGAGACAATAAGAAATGGAACTTACAATCATACGGAATATGAAGAAGAATCAAAATTAAAAAGACAGGAAATAGAAGGTATAAAGCTGAAGTCAGACGACAGTGTTTACAAAGCACTATCGATTTACAGCTGCATTGCAAGCAGTATTGTATTGGTAGGACTCATACTCGCTTTCATCATGTGGGCATGCAGCAATGGCAATTGCCGGTTTAATATTTGTATATAA
>A_/_H13N8|MF575201|A/black-headed_gull/Netherlands/5/2011
ATGGACATCCCAATAGTCGCATTGTTAATGCTAACCAGCATATGCGTAAGGGCTGATAGAATATGTGTTGGGTACTTAAGCACAAACTCATCAGAAAAAGTTGACACACTGCTAGAGAACAATGTTCCAGTTACAAGCTCTATTGATCTGGTTGAGACTAACCACACAGGAACATATTGTTCTTTGGGTGGGATTAGTCCAGTGCATTTGGGAGACTGCAGTTTCGAGGGTTGGATTGTAGGGAACCCTGCCTGTGCCAGCAACCTGGGGATCAGAGAATGGTCATATTTGATCGAAGATCCTTCTGCTCCTCATGGATTGTGCTACCCAGGAGAGTTAGACAACAATGGAGAATTGAGGCACTTGTTCAGTGGGATCAGATCTTTCAGTAGAACAGAATTGATCGCACCTACTTCTTGGGGAGAAGTGAATGATGGAGTATCATCTGCCTGTCAAGACAAAGGAGCCAGCAGTTTTTACAGGAATTTGATCTGGTTTGTGGAGAGAGGAAAGACGTATCCTGTGATCCGTGGGACCTACAACAACACGACTGGCAGAGATGTTTTGGTTATATGGGGCATACATCACCCTGTCTCCACAGACGAAACGAGAAAACTATATGCCAAAGACAATCCATACACATTGGTATCTACCAGTTCATGGAGTAGAAAATACAACCTGGAAACTGGAGTCCGACCTGGATATAATGGCCAAAAGAGTTGGATGAAGATTTACTGGTATTTGATGCACCCAGGGGAATCAATCAGTTTCGAAAGCAATGGGGGATTACTGGGCCCGAAATATGGTTACATTATTGAAGAATACGGAAAAGGGCGAATTTTTCAAAGCCGCATTCGCATAGCCAAATGCAATACTAAGTGCCAGACATCTGTTGGTGGAATAAATACCAACAAAACATTTCAAAACATAGAGAGAAATGCACTTGGGGATTGCCCAAAATACATAAAATCTGGACAGCTCAAATTAGCCACTGGACTTAGGAATGTACCTGCCATATCAAACAGAGGATTGTTTGGAGCTATTGCTGGGTTTATAGAAGGTGGCTGGCCAGGATTAATAAATGGTTGGTATGGATTCCAGCATCAGAACGAACAAGGAGTGGGCATGGCTGCAGATAAAGAGTCAACACAAAAGGCTATTGACCAGATAACAACCAAGATAAACAATATCATTGAAAAAATGAATGGGAACTATGACTCCATACGAGGTGAATTCAACCAAGTGGAACAAAGAATAAATATGCTTGCAGACAGGATAGATGATGCTGTAACTGATGTATGGTCATACAATGCAAAACTTCTTGTGTTATTAGAGAATGACAAAACTCTAGATATGCACGACGCTAATGTCAGGAACCTGCACGATCAAGTCCGTAGAGTGCTAAGAACCAATGCAATTGATGAGGGGAATGGATGTTTTGAACTCCTCCACAAATGCAATGACTCTTGCATGGAGACAATAAGAAATGGAACTTACAATCATACGGAATATGAAGAAGAATCAAAATTAAAAAGACAGGAAATAGAAGGTATAAAGCTGAAGTCAGACGACAGTGTTTACAAAGCACTATCGATTTACAGCTGCATTGCAAGCAGTATTGTATTGGTAGGACTCATACTCGCTTTCATCATGTGGGCATGCAGCAATGGCAATTGCCGGTTTAATATTTGTATATAA
>A_/_H13N6|MF575308|A/black-headed_gull/Netherlands/9/2012
ATGGAAATCCCAGTATTCGTACTCTTAGTGTTAACCAGCATATGCGTACAAGCTGATAGGATTTGTGTTGGGTACTTAAGCACAAACTCATCAGAAAGGGTTGACACACTGCTAGAGAACAATGTCCCGGTTACAAGCTCTGTTGATTTGGTTGAGACTAACCACACAGGAACATATTGTTCTTTGGGTGGAATTAGTCCAGTGCACTTGGGAGACTGTAGCTTCGAGGGCTGGATTCTAGGGAACCCTGCCTGTGCCAGCAACCTGGGGATTAGAGAATGGTCATATTTGATTGAAGACCCTTCTGCTCCTCATGGATTGTGCTACCCAGGAGAGTTAGAAAACAATGGAGAATTGAGGCACTTGTTTAGTGGGATCAGATCTTTCAGTAGAACAGAATTGATCGCACCTACCTCTTGGGGGGAAGTGAATGATGGAGTAACGGCTGCCTGTCAAGACAGAGGAGCTAGCGGCTTTTACCGGAACTTGGTATGGTTTGTAGCGAGAGGAAATAAATATCCTGTGATCCGCGGGACCTACAACAACACCACTGGCAGAGATGTCTTGGTTATATGGGGTATACATCACCCTGTCTCCACAGACGAAGCGAGGAAACTGTATGCCAAAGACAATCCTTACACATTGGCATCTACCAGTTCATGGAGCAAGAAGTACAACCTGGAAACTGGAACCCGACCTGGATACAATGGCCAAAAGAGTTGGATGAAGATTTACTGGTATCTGATGCACCCCGGGGATTCAATCAGTTTCGAAAGCAATGGGGGATTACTGGCTCCCAAATATGGTTACATTATTGAGGAATATGGGAAAGGGCGAATTTTCCAAAGCCGCATTCGCATTGCTAAATGCAACACTAAGTGCCAGACATCGGTTGGTGGAATAAATACTAACAAAACATTTCAAAACATAGAGAGAAATGCGCTTGGAGATTGCCCGAAATACATAAAATCTGGACAGCTCAAATTGGCCACTGGACTTAGGAATGTACCTGCCATATCAAACAGAGGATTGTTTGGGGCTATTGCAGGCTTCATAGAAGGTGGTTGGCCAGGATTAATAAATGGTTGGTATGGATTCCAACATCAGAATGAACAAGGAACGGGCATAGCTGCAGACAAAGAATCAACACAAAAGGCTATTGATCAAATAACAACTAAGATAAACAATATAATAGAAAAAATGAATGGGAACTATGACTCAATACGAGGTGAATTCAGTCAGGTGGAACAAAGGATAAATATGCTTGCAGACAGAATAGATGATGCTGTAACTGACATATGGTCATACAATGCAAAGCTTCTTGTTTTACTAGAAAACGACAAGACTCTAGACATGCACGACGCTAATGTCAGGAACCTGCATGATCAAGTCCGCAGAGTGCTGAGGACCAATGCAATTGATGAGGGGAATGGATGTTTTGAACTCCTCCATAAATGTAATGACTCTTGCATGGAGACAATAAGAAATGGAACGTACAATCATATAGAGTATGAAGAGGAATCAAAGTTAAAAAGGCAGGAAATAGAAGGTATAAAGCTGAAGTCAGACGACAATGTCTACAAAGCATTGTCGATTTACAGCTGCATTGCAAGCAGTATTGTATTGGTAGGACTCATACTTGCATTCATCATGTGGGCATGCAGCAGTGGCAATTGCCGATTCAATATTTGTATATAA
>A_/_H13N8|MF682786|A/black-headed_gull/Netherlands/10/2008
ATGGACATCCCAATAGTCGCATTATTAATGCTAACCAGCATATGCGTAAAGGCTGATAGAATATGTGTTGGGTACTTAAGCACAAACTCATCAGAAAAAGTTGACACACTGCTAGAGAACAATGTTCCAGTTACAAGCTCTGTTGATCTGGTTGAGACTAACCACACAGGAACATATTGTTCTTTGGGTGGGATTAGTCCAGTGCATTTGGGAGACTGCAGTTTCGAGGGTTGGATTGTAGGGAACCCTGCCTGTGCCAGCAACCTGGGGATCAGAGAATGGTCATATTTGATCGAAGATCCTTCTGCTCCTCATGGATTGTGCTACCCAGGAGAGTTAGACAACAATGGAGAATTGAGGCACTTGTTCAGTGGGATCAGATCTTTCAGTAGAACAGAATTGATCGCACCTACTTCTTGGGGAGAAGTGAATGATGGAGTATCATCTGCCTGTCAAGACAAAGGAGCCAGCAGCTTTTACCGGAACTTGATCTGGTTTGTGGAGAGAGGAAATAAGTATCCTGTGATCCGTGGGACCTACAACAACACGACTGGCAGAGATGTTTTGGTTATATGGGGTATGCATCACCCTGTCTCCACAGACGAAGCGAGAAAACTATATGCCAAAGACAATCCATACACATTGGTATCTACCAGTTCATGGAGTAGAAAATACAACCTGGAAACTGGAGTCCGACCTGGATATAATGGCCAAAAGAGTTGGATGAAGATTTACTGGTATTTGATGCACCCAGGGGAATCAATCAGTTTCGAAAGCAATGGGGGATTACTGGCCCCAAAATATGGTTACATTATTGAAGAATACGGAAAAGGGCGAATTTTTCAAAGCCGCATTCGCATAGCCAAATGCAATACTAAGTGCCAGACATCTGTTGGTGGAATAAATACCAACAAAACATTTCAAAACATAGAGAGAAATGCACTTGGGGATTGCCCAAAATACATAAAATCTGGACAGCTCAAATTAGCCACTGGACTTAGGAATGTACCTGCCATATCAAACAGAGGGTTGTTTGGAGCTATTGCTGGTTTTATAGAAGGTGGCTGGCCAGGGTTAATAAATGGTTGGTATGGATTCCAGCATCAGAACGAACAAGGAGTGGGCATGGCTGCAGATAAAGAGTCAACACAAAAGGCTATTGACCAAATAACAACCAAGATAAACAATATCATTGAAAAAATGAATGGGAATTATGACTCCATACGAGGTGAATTCAGTCAGGTGGAACAAAGAATAAATATGCTTGCAGACAGGATAGATGATGCTGTAACTGATGTATGGTCATACAATGCAAAACTTCTTGTGTTACTAGAGAACGACAAAACTCTAGACATGCACGACGCTAATGTCAGGAACCTGCATGATCAAGTCCGTAGAGTGCTAAGGACCAATGCAATTGATGAGGGGAATGGATGTTTTGAACTCCTCCATAAATGCAATGACTCTTGCATGGAGACAATAAGAAATGGAACTTACAATCATACAGAATATGAAGAAGAATCAAAATTAAAAAGACAGGAAATAGAAGGTATAAAGCTGAAGTCAGACGACAGTGTTTACAAAGCACTATCGATTTACAGCTGCATTGCAAGCAGTATTGTATTGGTAGGACTCATACTTGCCTTCATCATGTGGGCATGCAGCAGTGGCAATTGCCGGTTTAATATTTGTATATAA
>A_/_H13N8|MF682817|A/black-headed_gull/Netherlands/35/2008
ATGGACATCCCAATAGTCGCATTATTAATGCTAACCAGCATATGCGTAAAGGCTGATAGAATATGTGTTGGGTACTTAAGCACAAACTCATCAGAAAAAGTTGACACACTGCTAGAGAACAATGTTCCAGTTACAAGCTCTGTTGATCTGGTTGAGACTAACCACACAGGAACATATTGTTCTTTGGGTGGGATTAGTCCAGTGCATTTGGGAGACTGCAGTTTCGAGGGTTGGATTGTAGGGAACCCTGCCTGTGCCAGCAACCTGGGGATCAGAGAATGGTCATATTTGATCGAAGATCCTTCTGCTCCTCATGGATTGTGCTACCCAGGAGAGTTAGACAACAATGGAGAATTGAGGCACTTGTTCAGTGGGATCAGATCTTTCAGTAGAACAGAATTGATCGCACCTACTTCTTGGGGAGAAGTGAATGATGGAGTATCATCTGCCTGTCAAGACAAAGGAGCCAGCAGCTTTTACCGGAACTTGATCTGGTTTGTGGAGAGAGGAAATAAGTATCCTGTGATCCGTGGGACCTACAACAACACGACTGGCAGAGATGTTTTGGTTATATGGGGTATGCATCACCCTGTCTCCACAGACGAAGCGAGAAAACTATATGCCAAAGACAATCCATACACATTGGTATCTACCAGTTCATGGAGTAGAAAATACAACCTGGAAACTGGAGTCCGACCTGGATATAATGGCCAAAAGAGTTGGATGAAGATTTACTGGTATTTGATGCACCCAGGGGAATCAATCAGTTTCGAAAGCAATGGGGGATTACTGGCCCCAAAATATGGTTACATTATTGAAGAATACGGAAAAGGGCGAATTTTTCAAAGCCGCATTCGCATAGCCAAATGCAATACTAAGTGCCAGACATCTGTTGGTGGAATAAATACCAACAAAACATTTCAAAACATAGAGAGAAATGCACTTGGGGATTGCCCAAAATACATAAAATCTGGACAGCTCAAATTAGCCACTGGACTTAGGAATGTACCTGCCATATCAAACAGAGGGTTGTTTGGAGCTATTGCTGGTTTTATAGAAGGTGGCTGGCCAGGGTTAATAAATGGTTGGTATGGATTCCAGCATCAGAACGAACAAGGAGTGGGCATGGCTGCAGATAAAGAGTCAACACAAAAGGCTATTGACCAAATAACAACCAAGATAAACAATATCATTGAAAAAATGAATGGGAATTATGACTCCATACGAGGTGAATTCAGTCAGGTGGAACAAAGAATAAATATGCTTGCAGACAGGATAGATGATGCTGTAACTGATGTATGGTCATACAATGCAAAACTTCTTGTGTTACTAGAGAACGACAAAACTCTAGACATGCACGACGCTAATGTCAGGAACCTGCATGATCAAGTCCGTAGAGTGCTAAGGACCAATGCAATTGATGAGGGGAATGGATGTTTTGAACTCCTCCATAAATGCAATGACTCTTGCATGGAGACAATAAGAAATGGAACTTACAATCATACAGAATATGAAGAAGAATCAAAATTAAAAAGACAGGAAATAGAAGGTATAAAGCTGAAGTCAGACGACAGTGTTTACAAAGCACTATCGATTTACAGCTGCATTGCAAGCAGTATTGTATTGGTAGGACTCATACTTGCCTTCATCATGTGGGCATGCAGCAGGGGCAATTGCCGGTTTAATATTTGTATATAA
>A_/_H13N8|MF682688|A/black-headed_gull/Netherlands/48/2008
ATGGACGTCCCAATAGTCGCATTATTAATGCTAACCAGCATATGCGTAAAGGCTGATAGAATATGTGTTGGGTACTTAAGCACAAACTCATCAGAAAAAGTTGACACACTGCTAGAGAACAATGTTCCAGTTACAAGCTCTGTTGATCTGGTTGAGACTAACCACACAGGAACATATTGTTCTTTGGGTGGGATTAGTCCAGTGCATTTGGGAGACTGCAGTTTCGAGGGTTGGATTGTAGGGAACCCTGCCTGTGCCAGCAACCTGGGGATCAGAGAATGGTCATATTTGATCGAAGATCCTTCTGCTCCTCATGGATTGTGCTACCCAGGAGAGTTAGACAACAATGGAGAATTGAGGCACTTGTTCAGTGGGATCAGATCTTTCAGTAGAACAGAATTGATCGCACCTACTTCTTGGGGAGAAGTGAATGATGGAGTATCATCTGCCTGTCAAGACAAAGGAGCCAGCAGCTTTTACCGGAACTTGATCTGGTTTGTGGAGAGAGGAAATAAGTATCCTGTGATCCGTGGGACCTACAACAACACGACTGGCAGAGATGTTTTGGTTATATGGGGTATGCATCACCCTGTCTCCACAGACGAAGCGAGAAAACTATATGCCAAAGACAATCCATACACATTGGTATCTACCAGTTCATGGAGTAGAAAATACAACCTGGAAACTGGAGTCCGACCTGGATATAATGGCCAAAAGAGTTGGATGAAGATTTACTGGTATTTGATGCACCCAGGGGAATCAATCAGTTTCGAAAGCAATGGGGGATTACTGGCCCCAAAATATGGTTACATTATTGAAGAATACGGAAAAGGGCGAATTTTTCAAAGCCGCATTCGCATAGCCAAATGCAATACTAAGTGCCAGACATCTGTTGGTGGAATAAATACCAACAAAACATTTCAAAACATAGAGAGAAATGCACTTGGGGATTGCCCAAAATACATAAAATCTGGACAGCTCAAATTAGCCACTGGACTTAGGAATGTACCTGCCATATCAAACAGAGGGTTGTTTGGAGCTATTGCTGGTTTTATAGAAGGTGGCTGGCCAGGGTTAATAAATGGTTGGTATGGATTCCAGCATCAGAACGAACAAGGAGTGGGCATGGCTGCAGATAAAGAGTCAACACAAAAGGCTATTGACCAAATAACAACCAAGATAAACAATATCATTGAAAAAATGAATGGGAATTATGACTCCATACGAGGTGAATTCAGTCAGGTGGAACAAAGAATAAATATGCTTGCAGACAGGATAGATGATGCTGTAACTGATGTATGGTCATACAATGCAAAACTTCTTGTGTTACTAGAGAATGACAAAACTCTAGACATGCACGACGCTAATGTCAGGAACCTGCATGATCAAGTCCGTAGAGTGCTAAGGACCAATGCAATTGATGAGGGGAATGGATGTTTTGAACTCCTCCATAAATGCAATGACTCTTGCATGGAGACAATAAGAAATGGAACTTACAATCATACAGAATATGAAGAAGAATCAAAATTAAAAAGACAGGAAATAGAAGGTATAAAGCTGAAGTCAGACGACAGTGTTTACAAAGCACTATCGATTTACAGCTGCATTGCAAGCAGTATTGTATTGGTAGGACTCATACTTGCCTTCATCATGTGGGCATGCAGCAGTGGCAATTGCCGGTTTAATATTTGTATATAA
>A_/_H13N6|MF682816|A/black-headed_gull/Netherlands/94/2012
ATGGAAGTCCCAGTATTCGTACTCTTAGTGTTAACCAGCATATGCGTACAAGCTGATAGGATTTGTGTTGGGTACTTAAGCACAAACTCATCAGAAAGGGTTGACACACTGCTAGAGAACAATGTCCCGGTTACAAGCTCTGTTGATTTGGTTGAGACTAACCACACAGGAACATATTGTTCTTTGGGTGGAATTAGTCCAGTGCACTTGGGAGACTGTAGCTTCGAGGGCTGGATTCTAGGGAACCCTGCCTGTGCCAGCAACCTGGGGATTAGAGAATGGTCATATTTGATTGAAGACCCTTCTGCTCCTCATGGATTGTGCTACCCAGGAGAGTTAGAAAACAATGGAGAATTGAGGCACTTGTTTAGTGGGATCAGATCTTTCAGTAGAACAGAATTGATCGCACCTACCTCTTGGGGGGAAGTGAATGATGGAGTAACGGCTGCCTGTCAAGACAGAGGAGCTAGCGGCTTTTACCGGAACTTGGTATGGTTTGTAGCGAGAGGAAATAAATATCCTGTGATCCGCGGGACCTACAACAACACCACTGGCAGAGATGTCTTGGTTATATGGGGTATACATCACCCTGTCTCCACAGACGAAGTGAGGAAACTGTATGCCAAAGACAATCCTTACACATTGGCATCTACCAGTTCATGGAGCAAGAAGTACAACCTGGAAACTGGAACCCGACCTGGATACAATGGCCAAAAGAGTTGGATGAAGATTTACTGGTATCTGATGCACCCCGGGGATTCAATCAGTTTCGAAAGCAATGGGGGATTACTGGCTCCCAGATATGGTTACATTATTGAGGAATATGGGAAAGGGCGAATTTTCCAAAGCCGCATTCGCATTGCTAAATGCAACACTAAGTGCCAGACATCGGTTGGTGGAATAAATACTAACAAAACATTTCAAAACATAGAGAGAAATGCGCTTGGAGATTGCCCGAAATACATAAAATCTGGACAGCTCAAATTGGCCACTGGACTTAGGAATGTACCTGCCATATCAAACAGAGGATTGTTTGGGGCTATTGCAGGCTTCATAGAAGGTGGTTGGCCAGGATTAATAAATGGTTGGTATGGATTCCAACATCAGAATGAACAAGGAACGGGCATAGCTGCAGACAAAGAATCAACACAAAAGGCTATTGATCAAATAACAACTAAGATAAACAATATAATAGAAAAAATGAATGGGAACTATGACTCAATACGAGGTGAATTCAGTCAGGTGGAACAAAGGATAAATATGCTTGCAGACAGAATAGATGATGCTGTAACTGACATATGGTCATACAATGCAAAGCTTCTTGTTTTACTAGAAAACGACAAGACTCTAGACATGCACGACGCTAATGTCAGGAACCTGCATGATCAAGTCCGCAGAGTGCTGAGGACCAATGCAATTGATGAGGGGAATGGATGTTTTGAACTCCTCCATAAATGTAATGACTCTTGCATGGAGACAATAAGAAATGGAACGTACAATCATATAGAGTATGAAGAGGAGTCAAAGTTAAAAAGGCAGGAAATAGAAGGTATAAAGCTGAAGTCAGACGACAATGTCTACAAAGCATTGTCGATTTACAGCTGCATTGCAAGCAGTATTGTATTGGTAGGACTCATACTTGCATTCATCATGTGGACATGCAGCAGTGGCAATTGCCGATTCAATATTTGTATATAA
>A_/_H13N8|MF682666|A/black-headed_gull/Netherlands/7/2010
ATGGACATCCCAATAGTCGCATTATTAATGCTAACCAGCATATGCGTAAAGGCTGATAGAATATGTGTTGGGTACTTAAGCACAAACTCATCAGAAAAAGTTGACACACTTCTAGAGAACAATGTTCCAGTTACAAGCTCTGTTGACCTGGTTGAGACTAACCACACAGGAACATATTGTTCTTTGAGTGGGATTAGTCCAGTGCATTTGGGAGACTGCAGTTTCGAGGGTTGGATTGTAGGGAACCCTGCCTGTGCCAGCAACCTGGGGATCAGAGAATGGTCATATTTGATCGAAGATCCTTCTGCTCCTCATGGATTGTGCTACCCAGGGGAGTTAGACAACAATGGAGAATTGAGGCACTTGTTCAGTGGGATCAGATCTTTCAGTAGAACAGAGTTGATCGCACCTACTTCTTGGGGAGAAGTGAATGATGGAGTATCATCTGCCTGTCAAGACAAAGGAGCCAGCAGCTTTTACCGGAACTTGGTCTGGTTTGTGGGGAGAGGAAATAAGTATCCTGTGATCCGTGGGACCTACAACAACACGACTGGCAGAGATGTTTTGGTTATATGGGGTATACATCACCCTGTCTCCACAGACGAAGCGAGAAAACTATATGCCAAAGACAATCCATACACATTGGTATCTACCAGTTCATGGAGTAGAAAATACAACCTGGAAACTGGAGTTCGACCTGGATATAATGGCCAAAAGAGTTGGATGAAGATTTATTGGTATTTGATACACCCAGGGGAATCAATCAGTTTCGAAAGCAATGGGGGATTATTGGCCCCAAAATATGGTTACATTATTGAAGAATACGGAAAAGGGCGAATTTTCCAAAGCCGCATTCGCATAGCCAAATGCAATACTAAGTGCCAGACATCTGTTGGTGGAATAAATACCAACAAAACATTTCAAAATATAGAGAGAAATGCACTTGGGGATTGCCCAAAATACATAAAATCTGGACAGCTCAAATTAGCCACTGGACTTAGGAATGTACCTGCCATATCAAACAGAGGGTTGTTTGGAGCCATTGCTGGTTTTATAGAAGGTGGCTGGCCAGGGTTAATAAATGGTTGGTATGGATTCCAGCATCAGAACGAACAAGGAGTGGGCATGGCTGCAGATAAAGAGTCAACACAAAAGGCTATTGACCAAATAACAACCAAGATAAACAATATCATTGAAAAAATGAATGGGAATTATGACTCTATACGAGGTGAATTCAGTCAAGTGGAACAAAGAATAAATATGCTTGCAGACAGAATAGATGATGCTGTAACTGATGTATGGTCATACAATGCAAAACTTCTTGTGTTACTAGAGAACGACAAAACTCTAGACATGCACGATGCTAATGTCAGGAACCTGCATGACCAAGTCCGTAGGGTGCTAAGGACCAATGCAATTGATGAGGGAAATGGATGTTTTGAACTCCTCCATAAATGCAATGACTCTTGCATGGAGACAATAAGAAATGGAACTTACAATCATACAGAATATGAAGAAGAATCAAAATTAAAAAGACAGGAGATAGAAGGTATAAAGCTGAAGTCAGACGACAGTGTTTACAAAGCACTATCGATTTACAGCTGCATTGCAAGCAGTATTGTATTGGTAGGACTCATACTTGCCTTCATCATGTGGGCATGCAGCAGTGGCAATTGCCGGTTTAATATTTGTATATAA
>A_/_H13N3|MH501054|A/gull/New_Jersey/UGAI15-3767/2015
ATGGAAGTCCCAGTATTCGCACTCTTAGTGTTAACCAGCATATGCGTACAAGCTGATAGGATTTGTGTTGGGTACTTAAGCACAAACTCATCAGAAAGGGTTGACACACTGCTAGAGAATAATGTCCCGGTTACAAGCTCTGTTGATTTGGTTGAGACTAACCACACAGGAACATATTGTTCTTTGGGTGGAATTAGTCCAGTGCACTTGGGAGACTGTAGCTTCGAGGGCTGGATTCTAGGGAACCCTGCCTGTGCCAGCAACCTGGGGGTTAGAGAATGGTCATATTTGATTGAAGACCCTTCTGCTCCTCATGGATTGTGCTATCCAGGGGAGTTAGACAACAACGGAGAATTGAGGCACTTGTTTAGTGGGATCAAATCTTTCAGTAGAACAGAATTGATCGCACCTACCTCTTGGGGGGAAGTGAATGATGGAGTAACGGCTGCCTGTCAAGACAGAGGAGCTAGCAGTTTTTACCGGAACTTGGTATGGTTTGTGGAGAGAGGAAATAAATATCCTGTGATTCGCGGGACTTACAACAACACCACGGGCAGAGATGTCTTGGTTATATGGGGTATACATCACCCTGTCTCCACAGCCGAAGCGAAGAAACTGTATGCCAAAGACGATCCTTACACATTGGTATCTACCAGTTCATGGAGCAAGAAGTACAACCTAGAAACTGGAACCCGACCTGGATACAATGGGCAAAAAAGTTGGATGAAGATTTACTGGTATCTGATGCATCCCGGGGATTCAATCAGTTTCGAAAGCAATGGGGGACTACTGGCTCCCAAATATGGTTACATTATTGAGGAATATGGAAAAGGGCGAATTTTCCAAAGCCGCATTCGCATTGCTAAATGTAACACTAAATGCCAGACATCGGTTGGTGGAATAAATACTAACAAAACATTTCAAAACATAGAGAGAAATGCACTTGGAGATTGCCCGAAATACATAAAATCTGGACAACTCAAATTGGCCACAGGACTTAGGAATGTACCTGCCATATCAAACAGAGGATTGTTTGGGGCTATTGCAGGCTTCATAGAAGGTGGTTGGCCAGGATTAATAAATGGTTGGTATGGATTCCAACATCAGAATGAACAAGGAACGGGCATAGCCGCAGACAAAGAATCAACACAAAAGGCTATTGACCAAATAACAACTAAGATAAACAATATAATAGAAAAAATGAATGGGAACTATGACTCAATACGAGGCGAATTCAGTCAGGTGGAACAAAGGATAAATATGCTTGCAGACAGGATAGATGATGCTGTAACTGACATATGGTCATACAATGCAAAGCTTCTTGTTTTGCTAGAAAATGACAAAACGCTAGACATGCACGACGCTAATGTCAGGAACCTGCATGATCAAGTCCGTAGAGTGTTGAGGGCCAATGCAATTGATGAGGGGAATGGATGTTTTGAACTCCTCCACAAATGTAATGATTCTTGCATGGAGACAATAAGAAATGGAACGTACAATCATATAGAGTATGAAGAGGAATCAAAGTTAAAAAGGCAGGAAATAGAAGGTATAAAGCTGAAATCAGACGACAATGTCTACAAAGCATTGTCGATTTACAGCTGCATTGCAAGCAGTATTGTATTGGTAGGACTCATACTTGCATTCATCATGTGGGCATGCAGCAGTGGCAGTTGCCGATTCAATATTTGTATATAA
>A_/_H13N9|MH499127|A/black_skimmer/Chile/C20077/2016
ATGGAAGTTCCAGTACTCGCCCTCTTAATGTTAACCAGTATATGCGTACAAGCTGATAGGATTTGTGTTGGGTACTTAAGCACAAACTCATCAGAGAGGGTTGACACACTGCTAGAGAATAATGTCCCGGTTACAAGCTCTGTTGATTTGGTTGAAACTAACCACACAGGAACATATTGTTCTTTGAGTGGAATTAGTCCAGTGCACTTGGGAGACTGTAGCTTTGAGGGCTGGATTCTAGGGAACCCTGCCTGTACCAGCAACCTGGGGGTTAGAGAATGGTCATATTTGATTGAAGACCCTTCTGCTCCTCATGGGTTATGCTATCCAGGAGAGTTAGACAACAATGGAGAATTGAGGCACTTGTTTAGTGGGATCAAATCTTTCAGTAGAACACAATTGATTGCACCTACTTCTTGGGGGGAGGTGAATGATGGAGTAACGAATGCCTGTCAAGACAGAGGAGCTAGCAGCTTTTACCGGAACTTGGTATGGTTTGTGGCAAGAGGAAATAACTATCCTGTGATTCGCGGGACCTACAACAACACCACGGGCAGAGATGTCTTGGTTATATGGGGTATACATCACCCTGTCTCTACAGCTGAAGCGAGAAAACTGTATGCCAAAGACGATCCTTACACATTGGCATCTACCAGTACATGGAGCAAAAAGTACAACCTAGAAACTGGAACCCGGCCTGGATACAATGGCCAAAGGAGTTGGATGAAGATTTACTGGTATCTGATGCACCCCGGGGATTCAATCAGTTTCGAAAGCAATGGAGGACTACTGGCTCCCAGATATGGTTACATTATTGAGGAATATGGAAAAGGGCGAATTTTCCAAAGCCGCATTCGCATTGCCAAATGTAACACTAAATGCCAGACATCGGTTGGTGGAATAAACACTAACAAAACATTTCAAAACATAGAGAGAAATGCACTTGGAGATTGCCCGAAATACATAAAATCTGGACAGCTCAAATTGGCCACTGGACTTAGGAATGTACCTGCCATATCAAACAGAGGATTGTTTGGGGCTATTGCAGGCTTCATAGAAGGTGGTTGGCCAGGATTAATAAATGGCTGGTATGGATTCCAACATCAGAATGAACAAGGAACGGGCATAGCTGCAGACAAAGAATCAACACAAAAGGCTATTGATCAAATAACAACTAAGATAAACAATATAATAGAAAAAATGAATGGGAACTATGACTCAATACGAGGTGAATTCAATCAGGTGGAACAAAGGATAAATATGCTTGCAGACAGGATAGATGATGCTGTTACTGACATATGGTCATACAATGCAAAGCTTCTTGTTTTGCTAGAAAACGACAAAACTCTAGACATGCACGACGCTAATGTCAGGAACCTTCATGATCAAGTCCGTAGAGTGCTGAGGGCCAATGCAATTGATGAGGGGAATGGATGTTTTGAACTCCTCCATAAATGTAATGATACCTGTATGGAGACAATAAGAAATGGAACGTACAATCATATAGAATATGAAGAGGAATCAAAATTAAAAAGGCAGGAGATAGAAGGTATAAAGCTGAAGTCAGACGACAATGTATACAAAGCATTGTCGATTTACAGCTGCATTGCAAGCAGTATTGTATTGGTAGGACTCATACTTGCATTCATCATGTGGGCATGCAGCAGTGGCAGTTGCCGATTCAATATTTGTATATAA
>A_/_H13N9|MH498752|A/black_skimmer/Chile/C20084/2016
ATGGAAGTTCCAGTACTCGCCCTCTTAATGTTAACCAGTATATGCGTACAAGCTGATAGGATTTGTGTTGGGTACTTAAGCACAAACTCATCAGAAAGGGTTGACACACTGCTAGAGAATAATGTCCCGGTTACAAGCTCTGTTGATTTGGTTGAAACTAACCACACAGGAACATATTGTTCTTTGAGTGGAATTAGTCCAGTGCACTTGGGAGACTGTAGCTTTGAGGGCTGGATTCTAGGGAACCCTGCCTGTACCAGCAACCTGGGGGTTAGAGAATGGTCATATTTGATTGAAGACCCTTCTGCTCCTCATGGGTTATGCTATCCAGGAGAGTTAGACAACAATGGAGAATTGAGGCACTTGTTTAGTGGGATCAAATCTTTCAGTAGAACACAATTGATTGCACCTACTTCTTGGGGGGAGGTGAATGATGGAGTAACGAATGCCTGTCAAGACAGAGGAGCTAGCAGCTTTTACCGGAACTTGGTATGGTTTGTGGCAAGAGGAAATAACTATCCTGTGATTCGCGGGACCTACAACAACACCACGGGCAGAGATGTCTTGGTTATATGGGGTATACATCACCCTGTCTCTACAGCTGAAGCGAGAAAACTGTATGCCAAAGACGATCCTTACACATTGGCATCTACCAGTACATGGAGCAAAAAGTACAACCTAGAAACTGGAACCCGGCCTGGATACAATGGCCAAAGGAGTTGGATGAAGATTTACTGGTATCTGATGCACCCCGGGGATTCAATCAGTTTCGAAAGCAATGGAGGACTACTGGCTCCCAGATATGGTTACATTATTGAGGAATATGGAAAAGGGCGAATTTTCCAAAGCCGCATTCGCATTGCCAAATGTAACACTAAATGCCAGACATCGGTTGGTGGAATAAACACTAACAAAACATTTCAAAACATAGAGAGAAATGCACTTGGAGATTGCCCGAAATACATAAAATCTGGACAGCTCAAATTGGCCACTGGACTTAGGAATGTACCTGCCATATCAAACAGAGGATTGTTTGGGGCTATTGCAGGCTTCATAGAAGGTGGTTGGCCAGGATTAATAAATGGCTGGTATGGATTCCAACATCAGAATGAACAAGGAACGGGCATAGCTGCAGACAAAGAATCAACACAAAAGGCTATTGATCAAATAACAACTAAGATAAACAATATAATAGAAAAAATGAATGGGAACTATGACTCAATACGAGGTGAATTCAATCAGGTGGAACAAAGGATAAATATGCTTGCAGACAGGATAGATGATGCTGTAACTGACATATGGTCATACAATGCAAAGCTTCTTGTTTTGCTAGAAAACGACAAAACTCTAGACATGCACGACGCTAATGTCAGGAACCTTCATGATCAAGTCCGTAGAGTGCTGAGGGCCAATGCAATTGATGAGGGGAATGGATGTTTTGAACTCCTCCATAAATGTAATGATACCTGTATGGAGACAATAAGAAATGGAACGTACAATCATATAGAATATGAAGAGGAATCAAAATTAAAAAGGCAGGAGATAGAAGGTATAAAGCTGAAGTCAGACGACAATGTATACAAAGCATTGTCGATTTACAGCTGCATTGCAAGCAGTATTGTATTGGTAGGACTCATACTTGCATTCATCATGTGGGCATGCAGCAGTGGCAGTTGCCGATTCAATATTTGTATATAA
>A_/_H13N9|MH499225|A/black_skimmer/Chile/C20142/2016
ATGGAAGTTCCAGTACTCGCCCTCTTAATGTTAACCAGTATATGCGTACAAGCTGATAGGATTTGTGTTGGGTACTTAAGCACAAACTCATCAGAAAGGGTTGACACACTGCTAGAGAATAATGTCCCGGTTACAAGCTCTGTTGATTTGGTTGAAACTAACCACACAGGAACATATTGTTCTTTGAGTGGGATTAGTCCAGTGCACTTGGGAGACTGTAGCTTTGAGGGCTGGATTCTAGGGAACCCTGCCTGTGCCAGCAACCTGGGGGTTAGAGAATGGTCATATTTGATTGAAGACCCTTCTGCTCCTCATGGGTTATGCTATCCAGGAGAGTTAGACAACAATGGAGAATTGAGGCACTTGTTTAGTGGGATCAAATCTTTCAGTAGAACACAATTGATTGCACCTACTTCTTGGGGGGAGGTGAATGATGGAGTAACGAATGCCTGTCAAGACAGAGGAGCTAGCAGCTTTTACCGGAACTTGGTATGGTTTGTGGCAAGAGGAAATAACTATCCTGTGATTCGCGGGACCTACAACAACACCACGGGCAGAGATGTCTTGGTTATATGGGGTATACATCACCCTGTCTCTACAGCTGAAGCGAGAAAACTGTATGCCAAAGACGATCCTTACACATTGGCATCTACCAGTACATGGAGCAAAAAGTACAACCTAGAAACTGGAACCCGGCCTGGATACAATGGCCAAAGGAGTTGGATGAAGATTTACTGGTATCTGATGCACCCCGGGGATTCAATCAGTTTCGAAAGCAATGGAGGACTACTGGCTCCCAGATATGGTTACATTATTGAGGAATATGGAAAAGGGCGAATTTTCCAAAGCCGCATTCGCATTGCCAAATGTAACACTAAATGCCAGACATCGGTTGGTGGAATAAACACTAACAAAACATTTCAAAACATAGAGAGAAATGCACTTGGAGATTGCCCGAAATACATAAAATCTGGACAGCTCAAATTGGCCACTGGACTTAGGAATGTACCTGCCATATCAAACAGAGGATTGTTTGGGGCTATTGCAGGCTTCATAGAAGGTGGTTGGCCAGGATTAATAAATGGCTGGTATGGATTCCAACATCAGAATGAACAAGGAACGGGCATAGCTGCAGACAAAGAATCAACACAAAAGGCTATTGATCAAATAACAACTAAGATAAACAATATAATAGAAAAAATGAATGGGAACTATGACTCAATACGAGGTGAATTCAATCAGGTGGAACAAAGAATAAATATGCTTGCAGACAGGATAGATGATGCTGTAACTGACATATGGTCATACAATGCAAAGCTTCTTGTTTTGCTAGAAAACGACAAAACTCTAGACATGCACGACGCTAATGTCAGGAACCTTCATGATCAAGTCCGTAGAGTGCTGAGGGCCAATGCAATTGATGAGGGGAATGGATGTTTTGAACTCCTCCATAAATGTAATGATACCTGTATGGAGACAATAAGAAATGGAACGTACAATCATATAGAATATGAAGAGGAATCAAAATTAAAAAGGCAGGAGATAGAAGGTATAAAGCTGAAGTCAGACGACAATGTATACAAAGCATTGTCGATTTACAGCTGCATTGCAAGCAGTATTGTATTGGTAGGACTCATACTTGCATTCATCATGTGGGCATGCAGCAGTGGCAGTTGCCGATTCAATATTTGTATATAA
>A_/_H13N9|MH499144|A/black_skimmer/Chile/C20108/2016
ATGGAAGTTCCAGTACTCGCGCTCTTAATGTTAACCAGTATATGCGTACAAGCTGATAGGATTTGTGTTGGGTACTTAAGCACAAACTCATCAGAAAGGGTTGACACACTGCTAGAGAATAATGTCCCGGTTACAAGCTCTGTTGATTTGGTTGAAACTAATCACACAGGAACATATTGTTCTTTGAGTGGAATTAGTCCAGTGCACTTGGGAGACTGTAGCTTTGAGGGCTGGATTCTAGGGAACCCTGCCTGTGCCAGCAACCTGGGGGTTAGAGAATGGTCATATTTGATTGAAGACCCTTCTGCTCCTCATGGGTTATGCTATCCAGGAGAGTTAGACAACAATGGAGAATTGAGGCACTTGTTTAGTGGGATCAAATCTTTCAGTAGAACACAATTGATTGCACCTACTTCTTGGGGGGAGGTGAATGATGGAGTAACGAATGCCTGTCAAGACAAAGGAGCTAGCAGCTTTTACCGGAACTTGGTATGGTTTGTGGCAAGAGGAAATAACTATCCTGTGATTCGCGGGACCTACAACAACACCACGGGCAGAGATGTCTTGGTTATATGGGGTATACATCACCCTGTCTCTACAGCTGAAGCGAGAAAACTGTATGCCAAAGACGATCCTTACACATTGGCATCTACCAGTACATGGAGCAAAAAGTACAACCTAGAAACTGGAACCCGGCCTGGATACAATGGCCAAAGGAGTTGGATGAAGATTTACTGGTATCTGATGCACCCCGGGGATTCAATCAGTTTCGAAAGCAATGGAGGACTACTGGCTCCCAGATATGGTTACATTATTGAGGAATATGGAAAAGGGCGAATTTTCCAAAGCCGCATTCGCATTGCCAAATGTAACACTAAATGCCAGACATCGGTTGGTGGAATAAACACTAACAAAACATTTCAAAACATAGAGAGAAATGCACTTGGAGATTGCCCGAAATACATAAAATCTGGACAGCTCAAATTGGCCACTGGACTTAGGAATGTACCTGCCATATCAAACAGAGGATTGTTTGGGGCTATTGCAGGCTTCATAGAAGGTGGTTGGCCAGGATTAATAAATGGCTGGTATGGATTCCAACATCAGAATGAACAAGGAACGGGCATAGCTGCAGACAAAGAATCAACACAAAAGGCTATTGATCAAATAACAACTAAGATAAACAATATAATAGAAAAAATGAATGGGAACTATGACTCAATACGAGGTGAATTCAATCAGGTGGAACAAAGGATAAATATGCTTGCAGACAGGATAGATGATGCTGTAACTGACATATGGTCATACAATGCAAAGCTTCTTGTTTTGCTAGAAAACGACAAAACTCTAGACATGCACGACGCTAATGTCAGGAACCTTCATGATCAAGTCCGTAGAGTGCTGAGGGCCAATGCAATTGATGAGGGGAATGGATGTTTTGAACTCCTCCATAAATGTAATGATACCTGTATGGAGACAATAAGAAATGGAACGTACAATCATATAGAATATGAAGAGGAATCAAAATTAAAAAGGCAGGAGATAGAAGGTATAAAGCTGAAGTCAGACGACAATGTATACAAAGCATTGTCGATTTACAGCTGCATTGCAAGCAGTATTGTATTGGTAGGACTCATACTTGCATTCATCATGTGGGCATGCAGCAGTGGCAGTTGCCGATTCAATATTTGTATATAA
>A_/_H13N9|MH499102|A/black_skimmer/Chile/C20140/2016
ATGGAAGTTCCAGTACTCGCCCTCTTAATGTTAACCAGTATATGCGTACAAGCTGATAGGATTTGTGTTGGGTACTTAAGCACAAACTCATCAGAAAGGGTTGACACACTGCTAGAGAATAATGTCCCGGTTACAAGCTCTGTTGATTTGGTTGAAACTAACCACACAGGAACATATTGTTCTTTGAGTGGAATTAGTCCAGTGCACTTGGGAGACTGTAGCTTTGAGGGCTGGATTCTAGGGAACCCTGCCTGTGCCAGCAACCTGGGGGTTAGAGAATGGTCATATTTGATTGAAGACCCTTCTGCTCCTCATGGGTTATGCTATCCAGGAGAGTTAGACAACAATGGAGAATTGAGGCACTTGTTTAGTGGGATCAAATCTTTCAGTAGAACACAATTGATTGCACCTACTTCTTGGGGGGAGGTGAATGATGGAGTAACGAATGCCTGTCAAGACAGAGGAGCTAGCAGCTTTTACCGGAACTTGGTATGGTTTGTGGCAAGAGGAAATAACTATCCTGTGATTCGCGGGACCTACAACAACACCACGGGCAGAGATGTCTTGGTTATATGGGGTATACATCACCCTGTCTCTACAGCTGAAGCGAGAAAACTGTATGCCAAAGACGATCCTTACACATTGGCATCTACCAGTACATGGAGCAAAAAGTACAACCTAGAAACTGGAACCCGGCCTGGATACAATGGCCAAAGGAGTTGGATGAAGATTTACTGGTATCTGATGCACCCCGGGGATTCAATCAGTTTCGAAAGCAATGGAGGACTACTGGCTCCCAGATATGGTTACATTATTGAGGAATATGGAAAAGGGCGAATTTTCCAAAGCCGCATTCGCATTGCCAAATGTAACACTAAATGCCAGACATCGGTTGGTGGAATAAACACTAACAAAACATTTCAAAACATAGAGAGAAATGCACTTGGAGATTGCCCGAAATACATAAAATCTGGACAGCTCAAATTGGCCACTGGACTTAGGAATGTACCTGCCATATCAAACAGAGGATTGTTTGGGGCTATTGCAGGCTTCATAGAAGGTGGTTGGCCAGGATTAATAAATGGCTGGTATGGATTCCAACATCAGAATGAACAAGGAACGGGCATAGCTGCAGACAAAGAATCAACACAAAAGGCTATTGATCAAATAACAACTAAGATAAACAATATAATAGAAAAAATGAATGGGAACTATGACTCAATACGAGGTGAATTCAATCAGGTGGAACAAAGAATAAATATGCTTGCAGACAGGATAGATGATGCTGTAACTGACATATGGTCATACAATGCAAAGCTTCTTGTTTTGCTAGAAAACGACAAAACTCTAGACATGCACGACGCTAATGTCAGGAACCTTCATGATCAAGTCCGTAGAGTGCTGAGGGCCAATGCAATTGATGAGGGGAATGGATGTTTTGAACTCCTCCATAAATGTAATGATACCTGTATGGAGACAATAAGAAATGGAACGTACAATCATATAGAATATGAAGAGGAATCAAAATTAAAAAGGCAGGAGATAGAAGGTATAAAGCTGAAGTCAGACGACAATGTATACAAAGCATTGTCGATTTACAGCTGCATTGCAAGCAGTATTGTATTGGTAGGACTCATACTTGCATTCATCATGTGGGCATGCAGCAGTGGCAGTTGCCGATTCAATATTTGTATATAA
>A_/_H13N9|MH499019|A/black_skimmer/Chile/C20123/2016
ATGGAAGTTCCAGTACTCGCCCTCTTAATGTTAACCAGTATATGCGTACAAGCTGATAGGATTTGTGTTGGGTACTTAAGCACAAACTCATCAGAAAGGGTTGACACACTGCTAGAGAATGATGTCCCGGTTACAAGCTCTGTTGATTTGGTTGAAACTAACCACACAGGAACATATTGTTCTTTGAGTGGAATTAGTCCAGTGCACTTGGGAGACTGTAGCTTTGAGGGCTGGATTCTAGGGAACCCTGCCTGTACCAGCAACCTGGGGGTTAGAGAATGGTCATATTTGATTGAAGACCCTTCTGCTCCTCATGGGTTATGCTATCCAGGAGAGTTAGACAACAATGGAGAATTGAGGCACTTGTTTAGTGGGATCAAATCTTTCAGTAGAACACAATTGATTGCACCTACTTCTTGGGGGGAGGTGAATGATGGAGTAACGAATGCCTGTCAAGACAGAGGAGCTAGCAGCTTTTACCGGAACTTGGTATGGTTTGTGGCAAGAGGAAATAACTATCCTGTGATTCGCGGGACCTACAACAACACCACGGGCAGAGATGTCTTGGTTATATGGGGTATACATCACCCTGTCTCTACAGCTGAAGCGAGAAAACTGTATGCCAAAGACGATCCTTACACATTGGCATCTACCAGTACATGGAGCAAAAAGTACAACCTAGAAACTGGAACCCGGCCTGGATACAATGGCCAAAGGAGTTGGATGAAGATTTACTGGTATCTGATGCACCCCGGGGATTCAATCAGTTTCGAAAGCAATGGAGGACTACTGGCTCCCAGATATGGTTACATTATTGAGGAATATGGAAAAGGGCGAATTTTCCAAAGCCGCATTCGCATTGCCAAATGTAACACTAAATGCCAGACATCGGTTGGTGGAATAAACACTAACAAAACATTTCAAAACATAGAGAGAAATGCACTTGGAGATTGCCCGAAATACATAAAATCTGGACAGCTCAAATTGGCCACTGGACTTAGGAATGTACCTGCCATATCAAACAGAGGATTGTTTGGGGCTATTGCAGGCTTCATAGAAGGTGGTTGGCCAGGATTAATAAATGGCTGGTATGGATTCCAACATCAGAATGAACAAGGAACGGGCATAGCTGCAGACAAAGAATCAACACAAAAGGCTATTGATCAAATAACAACTAAGATAAACAATATAATAGAAAAAATGAATGGGAACTATGACTCAATACGAGGTGAATTCAATCAGGTGGAACAAAGGATAAATATGCTTGCAGACAGGATAGATGATGCTGTAACTGACATATGGTCATACAATGCAAAGCTTCTTGTTTTGCTAGAAAACGACAAAACTCTAGACATGCACGACGCTAATGTCAGGAACCTTCATGATCAAGTCCGTAGAGTGCTGAGGGCCAATGCAATTGATGAGGGGAATGGATGTTTTGAACTCCTCCATAAATGTAATGATACCTGTATGGAGACAATAAGAAATGGAACGTACAATCATATAGAATATGAAGAGGAATCAAAATTAAAAAGGCAGGAGATAGAAGGTATAAAGCTGAAGTCAGACGACAATGTATACAAAGCATTGTCGATTTACAGCTGCATTGCAAGCAGTATTGTATTGGTAGGACTCATACTTGCATTCATCATGTGGGCATGCAGCAGTGGCAGTTGCCGATTCAATATTTGTATATAA
>A_/_H13N9|MH498871|A/black_skimmer/Chile/C20124/2016
ATGGAAGTTCCAGTACTCGCCCTCTTAATGTTAACCAGTATATGCGTACAAGCTGATAGGATTTGTGTTGGGTACTTAAGCACAAACTCATCAGAAAGGGTTGACACACTGCTAGAGAATAATGTCCCGGTTACAAGCTCTGTTGATTTGGTTGAAACTAACCACACAGGAACATATTGTTCTTTGAGTGGAATTAGTCCAGTGCACTTGGGAGACTGTAGCTTTGAGGGCTGGATTCTAGGGAACCCTGCCTGTACCAGCAACCTGGGGGTTAGAGAATGGTCATATTTGATTGAAGACCCTTCTGCTCCTCATGGGTTATGCTATCCAGGAGAGTTAGACAACAATGGAGAATTGAGGCACTTGTTTAGTGGGATCAAATCTTTCAGTAGAACACAATTGATTGCACCTACTTCTTGGGGGGAGGTGAATGATGGAGTAACGAATGCCTGTCAAGACAGAGGAGCTAGCAGCTTTTACCGGAACTTGGTATGGTTTGTGGAAAGAGGAAATAACTATCCTGTGATTCGCGGGACCTACAACAACACCACGGGCAGAGATGTCTTGGTTATATGGGGTATACATCACCCTGTCTCTACAGCTGAAGCGAGAAAACTGTATGCCAAAGACGATCCTTACACATTGGCATCTACCAGTACATGGAGCAAAAAGTACAACCTAGAAACTGGAACCCGGCCTGGATACAATGGCCAAAGGAGTTGGATGAAGATTTACTGGTATCTGATGCACCCCGGGGATTCAATCAGTTTCGAAAGCAATGGAGGACTACTGGCTCCCAGATATGGTTACATTATTGAGGAATATGGAAAAGGGCGAATTTTCCAAAGCCGCATTCGCATTGCCAAATGTAACACTAAATGCCAGACATCGGTTGGTGGAATAAACACTAACAAAACATTTCAAAACATAGAGAGAAATGCACTTGGAGATTGCCCGAAATACATAAAATCTGGACAGCTCAAATTGGCCACTGGACTTAGGAATGTACCTGCCATATCAAACAGAGGATTGTTTGGGGCTATTGCAGGCTTCATAGAAGGTGGTTGGCCAGGATTAATAAATGGCTGGTATGGATTCCAACATCAGAATGAACAAGGAACGGGCATAGATGCAGACAAAGAATCAACACAAAAGGCTATTGATCAAATAACAACTAAGATAAACAATATAATAGAAAAAATGAATGGGAACTATGACTCAATACGAGGTGAATTCAATCAGGTGGAACAAAGAATAAATATGCTTGCAGACAGGATAGATGATGCTGTAACTGACATATGGTCATACAATGCAAAGCTTCTTGTTTTGCTAGAAAACGACAAAACTCTAGACATGCACGACGCTAATGTCAGGAACCTTCATGATCAAGTCCGTAGAGTGCTGAGGGCCAATGCAATTGATGAGGGGAATGGATGTTTTGAACTCCTCCATAAATGTAATGATACCTGTATGGAGACAATAAGAAATGGAACGTACAATCATATAGAATATGAAGAGGAATCAAAATTAAAAAGGCAGGAGATAGAAGGTATAAAGCTGAAGTCAGACGACAATGTATACAAAGCATTGTCGATTTACAGCTGCATTGCAAGCAGTATTGTATTGGTAGGACTCATACTTGCATTCATCATGTGGGCATGCAGCAGTGGCAGTTGCCGATTCAATATTTGTATATAA
>A_/_H13N9|MH498668|A/whimbrel/Chile/C20075/2016
ATGGAAGTTCCAGTACTCGCCCTCTTAATGTTAACCAGTATATGCGTACAAGCTGATAGGATTTGTGTTGGGTACTTAAGCACAAACTCATCAGAGAGGGTTGACACACTGCTAGAGAATAATGTCCCGGTTACAAGCTCTGTTGATTTGGTTGAAACTAACCACACAGGAACATATTGTTCTTTGAGTGGAATTAGTCCAGTGCACTTGGGAGACTGTAGCTTTGAGGGCTGGATTCTAGGGAACCCTGCCTGTACCAGCAACCTGGGGGTTAGAGAATGGTCATATTTGATTGAAGACCCTTCTGCTCCTCATGGGTTATGCTATCCAGGAGAGTTAGACAACAATGGAGAATTGAGGCACTTGTTTAGTGGGATCAAATCTTTCAGTAGAACACAATTGATTGCACCTACTTCTTGGGGGGAGGTGAATGATGGAGTAACGAGTGCCTGTCAAGACAGAGGAGCTAGCAGCTTTTACCGGAACTTGGTATGGTTTGTGGCAAGAGGAAATAACTATCCTGTGATTCGCGGGACCTACAACAACACCACGGGCAGAGATGTCTTGGTTATATGGGGTATACATCACCCTGTCTCTACAGCTGAAGCGAGAAAACTGTATGCCAAAGACGATCCTTACACATTGGCATCTACCAGTACATGGAGCAAAAAGTACAACCTAGAAACTGGAACCCGGCCTGGATACAATGGCCAAAGGAGTTGGATGAAGATTTACTGGTATCTGATGCACCCCGGGGATTCAATCAGTTTCGAAAGCAATGGAGGACTACTGGCTCCCAGATATGGTTACATTATTGAGGAATATGGAAAAGGGCGAATTTTCCAAAGCCGCATTCGCATTGCCAAATGTAACACTAAATGCCAGACATCGGTTGGTGGAATAAACACTAACAAAACATTTCAAAACATAGAGAGAAATGCACTTGGAGATTGCCCGAAATACATAAAATCTGGACAGCTCAAATTGGCCACTGGACTTAGGAATGTACCTGCCATATCAAACAGAGGATTGTTTGGGGCTATTGCAGGCTTCATAGAAGGTGGTTGGCCAGGATTAATAAATGGCTGGTATGGATTCCAACATCAGAATGAACAAGGAACGGGCATAGCTGCAGACAAAGAATCAACACAAAAGGCTATTGATCAAATAACAACTAAGATAAACAATATAATAGAAAAAATGAATGGGAACTATGACTCAATACGAGGTGAATTCAATCAGGTGGAACAAAGGATAAATATGCTTGCAGACAGGATAGATGATGCTGTAACTGACATATGGTCATACAATGCAAAGCTTCTTGTTTTGCTAGAAAACGACAAAACTCTAGACATGCACGACGCTAATGTCAGGAACCTTCATGATCAAGTCCGTAGAGTGCTGAGGGCCAATGCAATTGATGAGGGGAATGGATGTTTTGAACTCCTCCATAAATGTAATGATACCTGTATGGAGACAATAAGAAATGGAACGTACAATCATATAGAATATGAAGAGGAATCAAAATTAAAAAGGCAGGAGATAGAAGGTATAAAGCTGAAGTCAGACGACAATGTATACAAAGCATTGTCGATTTACAGCTGCATTGCAAGCAGTATTGTATTGGTAGGACTCATACTTGCATTCATCATGTGGGCATGCAGCAGTGGCAGTTGCCGATTCAATATTTGTATATAA
>A_/_H13N9|MH498656|A/whimbrel/Chile/C20106/2016
ATGGAAGTTCCAGTACTCGCCCTCTTAATGTTAACCAGTATATGCGTACAAGCTGATAGGATTTGTGTTGGGTACTTAAGCACAAACTCATCAGAAAGGGTTGACACACTGCTAGAGAATAATGTCCCGGTTACAAGCTCTGTTGATTTGGTTGAAACTAACCACACAGGAACATATTGTTCTTTGAGTGGAATTAGTCCAGTGCACTTGGGAGACTGTAGCTTTGAGGGCTGGATTCTAGGGAACCCTGCCTGTGCCAGCAACCTGGGGGTTAGAGAATGGTCATATTTGATTGAAGACCCTTCTGCTCCTCATGGGTTATGCTATCCAGGAGAGTTAGACAACAATGGAGAATTGAGGCACTTGTTTAGTGGGATCAAATCTTTCAGTAGAACACAATTGATTGCACCTACTTCTTGGGGGGAGGTGAATGATGGAGTAACGAATGCCTGTCAAGACAGAGGAGCTAGCAGCTTTTACCGGAACTTGGTATGGTTTGTGGCAAGAGGAAATAACTATCCTGTGATTCGCGGGACCTACAACAACACCACGGGCAGAGATGTCTTGGTTATATGGGGTATACATCACCCTGTCTCTACAGCTGAAGCGAGAAAACTGTATGCCAAAGACGATCCTTACACATTGGCATCTACCAGTACATGGAGCAAAAAGTACAACCTAGAAACTGGAACCCGGCCTGGATACAATGGCCAAAGGAGTTGGATGAAGATTTACTGGTATCTGATGCACCCCGGGGATTCAATCAGTTTCGAAAGCAATGGAGGACTACTGGCTCCCAGATATGGTTACATTATTGAGGAATATGGAAAAGGGCGAATTTTCCAAAGCCGCATTCGCATTGCCAAATGTAACACTAAATGCCAGACATCGGTTGGTGGAATAAACACTAACAAAACATTTCAAAACATAGAGAGAAATGCACTTGGAGATTGCCCGAAATACATAAAATCTGGACAGCTCAAATTGGCCACTGGACTTAGGAATGTACCTGCCATATCAAACAGAGGATTGTTTGGGGCTATTGCAGGCTTCATAGAAGGTGGTTGGCCAGGATTAATAAATGGCTGGTATGGATTCCAACATCAGAATGAACAAGGAACGGGCATAGCTGCAGACAAAGAATCAACACAAAAGGCTATTGATCAAATAACAACTAAGATAAACAATATAATAGAAAAAATGAATGGGAACTATGACTCAATACGAGGTGAATTCAATCAGGTGGAACAAAGGATAAATATGCTTGCAGACAGGATAGATGATGCTGTAACTGACATATGGTCATACAATGCAAAGCTTCTTGTTTTGCTAGAAAACGACAAAACTCTAGACATGCACGACGCTAATGTCAGGAACCTTCATGATCAAGTCCGTAGAGTGCTGAGGGCCAATGCAATTGATGAGGGGAATGGATGTTTTGAACTCCTCCATAAATGTAATGATACCTGTATGGAGACAATAAGAAATGGAACGTACAATCATATAGAATATGAAGAGGAATCAAAATTAAAAAGGCAGGAGATAGAAGGTATAAAGCTGAAGTCAGACGACAATGTATACAAAGCATTGTCGATTTACAGCTGCATTGCAAGCAGTATTGTATTGGTAGGACTCATACTTGCATTCATCATGTGGGCATGCAGCAGTGGCAGTTGCCGATTCAATATTTGTATATAA
>A_/_H13N9|MH499009|A/whimbrel/Chile/C20144/2016
ATGGAAGTTCCAGTACTCGCGCTCTTAATGTTAACCAGTATATGCGTACAAGCTGATAGGATTTGTGTTGGGTACTTAAGCACAAACTCATCAGAAAGGGTTGACACACTGCTAGAGAATAATGTCCCGGTTACAAGCTCTGTTGATTTGGTTGAAACTAATCACACAGGAACATATTGTTCTTTGAGTGGAATTAGTCCAGTGCACTTGGGAGACTGTAGCTTTGAGGGCTGGATTCTAGGGAACCCTGCCTGTGCCAGCAACCTGGGGGTTAGAGAATGGTCATATTTGATTGAAGACCCTTCTGCTCCTCATGGGTTATGCTATCCAGGAGAGTTAGACAACAATGGAGAATTGAGGCACTTGTTTAGTGGGATCAAATCTTTCAGTAGAACACAATTGATTGCACCTACTTCTTGGGGGGAGGTGAATGATGGAGTAACGAATGCCTGTCAAGACAAAGGAGCTAGCAGCTTTTACCGGAACTTGGTATGGTTTGTGGCAAGAGGAAATAACTATCCTGTGATTCGCGGGACCTACAACAACACCACGGGCAGAGATGTCTTGGTTATATGGGGTATACATCACCCTGTCTCTACAGCTGAAGCGAGAAAACTGTATGCCAAAGACGATCCTTACACATTGGCATCTACCAGTACATGGAGCAAAAAGTACAACCTAGAAACTGGAACCCGGCCTGGATACAATGGCCAAAGGAGTTGGATGAAGATTTACTGGTATCTGATGCACCCCGGGGATTCAATCAGTTTCGAAAGCAATGGAGGACTACTGGCTCCCAGATATGGTTACATTATTGAGGAATATGGAAAAGGGCGAATTTTCCAAAGCCGCATTCGCATTGCCAAATGTAACACTAAATGCCAGACATCGGTTGGTGGAATAAACACTAACAAAACATTTCAAAACATAGAGAGAAATGCACTTGGAGATTGCCCGAAATACATAAAATCTGGACAGCTCAAATTGGCCACTGGACTTAGGAATGTACCTGCCATATCAAACAGAGGATTGTTTGGGGCTATTGCAGGCTTCATAGAAGGTGGTTGGCCAGGATTAATAAATGGCTGGTATGGATTCCAACATCAGAATGAACAAGGAACGGGCATAGCTGCAGACAAAGAATCAACACAAAAGGCTATTGATCAAATAACAACTAAGATAAACAATATAATAGAAAAAATGAATGGGAACTATGACTCAATACGAGGTGAATTCAATCAGGTGGAACAAAGGATAAATATGCTTGCAGACAGGATAGATGATGCTGTAACTGACATATGGTCATACAATGCAAAGCTTCTTGTTTTGCTAGAAAACGACAAAACTCTAGACATGCACGACGCTAATGTCAGGAACCTTCATGATCAAGTCCGTAGAGTGCTGAGGGCCAATGCAATTGATGAGGGGAATGGATGTTTTGAACTCCTCCATAAATGTAATGATACCTGTATGGAGACAATAAGAAATGGAACGTACAATCATATAGAATATGAAGAGGAATCAAAATTAAAAAAGCAGGAGATAGAAGGTATAAAGCTGAAGTCAGACGACAATGTATACAAAGCATTGTCGATTTACAGCTGCATTGCAAGCAGTATTGTATTGGTAGGACTCATACTTGCATTCATCATGTGGGCATGCAGCAGTGGCAGTTGCCGATTCAATATTTGTATATAA
>A_/_H13N6|MF148145|A/black-headed_gull/Netherlands/51/2012
ATGGAAGTCCCAGTATTCGTACTCTTAGTGTTAACCAGCATATGCGTACAAGCTGATAGGATTTGTGTTGGGTACTTAAGCACAAACTCATCAGAAAGGGTTGACACACTGCTAGAGAACAATGTCCCGGTTACAAGCTCTGTTAATTTGGTTGAGACTAACCACACAGGAACATATTGTTCTTTGGGTGGAATTAGTCCAGTGCACTTGGGAGACTGTAGCTTCGAGGGCTGGATTCTAGGGAACCCTGCCTGTGCCAGCAACCTGGGGATTAGAGAATGGTCATATTTGATTGAAGACCCTTCTGCTCCTCATGGATTGTGCTACCCAGGAGAGTTAGAAAACAATGGAGAATTGAGGCACTTGTTTAGTGGGATCAGATCTTTCAGTAGAACAGAATTGATCGCACCTACCTCTTGGGGGGAAGTGAATGATGGAGTAACGGCTGCCTGTCAAGACAGAGGAGCTAGCGGCTTTTACCGGAACTTGGTATGGTTTGTAGCGAGAGGAAATAAATATCCTGTGATCCGCGGGACCTACAACAACACCACTGGCAGAGATGTCTTGGTTATATGGGGTATACATCACCCTGTCTCCACAGACGAAGCGAGGAAACTGTATGCCAAAGACAATCCTTACACATTGGCATCTACCAGTTCATGGAGCAAGAAGTACAACCTGGAAACTGGAACCCGACCTGGATACAATGGCCAAAAGAGTTGGATGAAGATTTACTGGTATCTGATGCACCCCGGGGATTCAATCAGTTTCGAAAGCAATGGGGGATTACTGGCTCCCAAATATGGTTACATTATTGAGGAATATGGGAAAGGGCGAATTTTCCAAAGCCGCATTCGCATTGCTAAATGCAACACTAAGTGCCAGACATCGGTTGGTGGAATAAATACTAACAAAACATTTCAAAACATAGAGAGAAATGCGCTTGGAGATTGCCCGAAATACATAAAATCTGGACAGCTCAAATTGGCCACTGGACTTAGGAATGTACCTGCCATATCAAACAGAGGATTGTTTGGGGCTATTGCAGGCTTCATAGAAGGTGGTTGGCCAGGATTAATAAATGGTTGGTATGGATTCCAACATCAGAATGAACAAGGAACGGGCATAGCTGCAGACAAAGAATCAACACAAAAGGCTATTGATCAAATAACAACTAAGATAAACAATATAATAGAAAAAATGAATGGGAACTATGATTCAATACGAGGTGAATTCAGTCAGGTGGAACAAAGGATAAATATGCTTGCAGACAGAATAGATGATGCTGTAACTGACATATGGTCATACAATGCAAAGCTTCTTGTTTTACTAGAAAACGACAAGACTCTAGACATGCACGACGCTAATGTCAGGAACCTGCATGATCAAGTCCGCAGAGTGCTGAGGACCAATGCAATTGATGAGGGGAATGGATGTTTTGAACTCCTCCATAAATGTAATGACTCTTGCATGGAGACAATAAGAAATGGAACGTACAATCATATAGAGTATGAAGAGGAATCAAAGTTAAAAAGGCAGGAAATAGAAGGTATAAAGCTGAAGTCAGACGACAATGTCTACAAAGCATTGTCGATTTACAGCTGCATTGCAAGCAGTATTGTATTGGTAGGACTCATACTTGCATTCATCATGTGGGCATGCAGCAGTGGCAATTGCCGATTCAATATTTGTATATAA
>A_/_H13N8|MF148068|A/black-headed_gull/Netherlands/95/2008
ATGGACATCCCAATAGTCGCATTATTAATGCTAACCAGCATATGCGTAAAGGCTGATAGAATATGTGTTGGGTACTTAAGCACAAACTCATCAGAAAAAGTTGACACACTGCTAGAGAACAATGTTCCAGTTACAAGCTCTGTTGATCTGGTTGAGACTAACCACACAGGAACATATTGTTCTTTGGGTGGGATTAGTCCAGTGCATTTGGGAGACTGCAGTTTCGAGGGTTGGATTGTAGGGAACCCTGCCTGTGCCAGCAACCTGGGGATCAGAGAATGGTCATATTTGATCGAAGATCCTTCTGCTCCTCATGGATTGTGCTACCCAGGAGAGTTAGACAACAATGGAGAATTGAGGCACTTGTTCAGTGGGATCAGATCTTTCAGTAGAACAGAATTGATCGCACCTACTTCTTGGGGAGAAGTGAATGATGGAGTATCATCTGCCTGTCAAGACAAAGGAGCCAGCAGCTTTTACCGGAACTTGATCTGGTTTGTGGGGAGAGGAAATAAGTATCCTGTGATCCGTGGGACCTACAACAACACGACTGGCAGAGATGTTTTGGTTATATGGGGTATGCATCACCCTATCTCCACAGACGAAGCGAGAAAACTATATGCCAAAGACAATCCATACACATTGGTATCTACCAGTTCATGGAGTAGAAAATACAACCTGGAAACTGGAGTCCGACCTGGATATAATGGCCAAAAGAGTTGGATGAAGATTTACTGGTATTTGATGCACCCAGGGGAATCAATCAGTTTCGAAAGCAATGGGGGATTACTGGCCCCAAAATATGGTTACATTATTGAAGAATACGGAAAAGGGCGAATTTTTCAAAGCCGCATTCGCATAGCCAAATGCAATACTAAGTGCCAGACATCTGTTGGTGGAATAAATACCAACAAAACATTTCAAAACATAGAGAGAAATGCACTTGGGGATTGCCCAAAATACATAAAATCTGGACAGCTCAAATTAGCCACTGGACTTAGGAATGTACCTGCCATATCAAACAGAGGGTTGTTTGGAGCTATTGCTGGTTTTATAGAAGGTGGCTGGCCAGGGTTAATAAATGGTTGGTATGGATTCCAGCATCAGAACGAACAAGGAGTGGGCATGGCTGCAGATAAAGAGTCAACACAAAAGGCTATTGACCAAATAACAACCAAGATAAACAATATCATTGAAAAAATGAATGGGAATTATGACTCCATACGAGGTGAATTCAGTCAGGTGGAACAAAGAATAAATATGCTTGCAGACAGGATAGATGATGCTGTAACTGATGTATGGTCATACAATGCAAAACTTCTTGTGTTACTAGAGAACGACAAAACTCTAGACATGCACGACGCTAATGTCAGGAACCTGCATGATCAAGTCCGTAGAGTGCTAAGGACCAATGCAATTGATGAGGGGAATGGATGTTTTGAACTCCTCCATAAATGCAATGACTCTTGCATGGAGACAATAAGAAATGGAACTTACAATCATACAGAATATGAAGAAGAATCAAAATTAAAAAGACAGGAAATAGAAGGTATAAAGCTGAAGTCAGACGACAGTGTTTACAAAGCACTATCGATTTACAGCTGCATTGCAAGCAGTATTGTATTGGTTGGACTCATACTTGCCTTCATCATGTGGGCATGCAGCAGTGGCAATTGCCGGTTTAATATTTGTATATAA
>A_/_H13N6|MF148049|A/black-headed_gull/Netherlands/11/2012
ATGGAAATCCCAGTATTCGTACTCTTAGTGTTAACCAGCATATGCGTACAAGCTGATAGGATTTGTGTTGGGTACTTAAGCACAAACTCATCAGAAAGGGTTGACACACTGCTAGAGAACAATGTCCCGGTTACAAGCTCTGTTGATTTGGTTGAGACTAACCACACAGGAACATATTGTTCTTTGGGTGGAATTAGTCCAGTGCACTTGGGAGACTGTAGCTTCGAGGGCTGGATTCTAGGGAACCCTGCCTGTGCCAGCAACCTGGGGATTAGAGAATGGTCATATTTGATTGAAGACCCTTCTGCTCCTCATGGATTGTGCTACCCAGGAGAGTTAGAAAACAATGGAGAATTGAGGCACTTGTTTAGTGGGATCAGATCTTTCAGTAGAACAGAATTGATCGCACCTACCTCTTGGGGGGAAGTGAATGATGGAGTAACGGCTGCCTGTCAAGACAGAGGAGCTAGCGGCTTTTACCGGAACTTGGTATGGTTTGTAGCGAGAGGAAATAAATATCCTGTGATCCGCGGGACCTACAACAACACCACTGGCAGAGATGTCTTGGTTATATGGGGTATACATCACCCTGTCTCCACAGACGAAGCGAGGAAACTGTATGCCAAAGACAATCCTTACACATTGGCATCTACCAGTTCATGGAGCAAGAAGTACAACCTGGAAACTGGAACCCGACCTGGATACAATGGCCAAAAGAGTTGGATGAAGATTTACTGGTATCTGATGCACCCCGGGGATTCAATCAGTTTCGAAAGCAATGGGGGATTACTGGCTCCCAAATATGGTTACATTATTGAGGAATATGGGAAAGGGCGAATTTTCCAAAGCCGCATTCGCATTGCTAAATGCAACACTAAGTGCCAGACATCGGTTGGTGGAATAAATACTAACAAAACATTTCAAAACATAGAGAGAAATGCGCTTGGAGATTGCCCGAAATACATAAAATCTGGACAGCTCAAATTGGCCACTGGACTTAGGAATGTACCTGCCATATCAAACAGAGGATTGTTTGGGGCTATTGCAGGCTTCATAGAAGGTGGTTGGCCAGGATTAATAAATGGTTGGTATGGATTCCAACATCAGAATGAACAAGGAACGGGCATAGCTGCAGACAAAGAATCAACACAAAAGGCTATTGATCAAATAACAACTAAGATAAACAATATAATAGAAAAAATGAATGGGAACTATGACTCAATACGAGGTGAATTCAGTCAGGTGGAACAAAGGATAAATATGCTTGCAGACAGAATAGATGATGCTGTAACTGACATATGGTCATACAATGCAAAGCTTCTTGTTTTACTAGAAAACGACAAGACTCTAGACATGCACGACGCTAATGTCAGGAACCTGCATGACCAAGTCCGCAGAGTGCTGAGGACCAATGCAATTGATGAGGGGAATGGATGTTTTGAACTCCTCCATAAATGTAATGACTCTTGCATGGAGACAATAAGAAATGGAACGTACAATCATATAGAGTATGAAGAGGAATCAAAGTTAAAAAGGCAGGAAATAGAAGGTATAAAGCTGAAGTCAGACGACAATGTCTACAAAGCATTGTCGATTTACAGCTGCATTGCAAGCAGTATTGTATTGGTAGGACTCATACTTGCATTCATCATGTGGGCATGCAGCAGTGGCAATTGCCGATTCAATATTTGTATATAA
>A_/_H13N6|MF147981|A/black-headed_gull/Netherlands/14/2014
ATGGAAGTCCCAGTATTCGCACTCTTAGTGTTAACCAGCATATGCGTACAAGCTGATAGGATTTGTGTTGGGTACTTAAGCACAAACTCATCCGAAAGGGTTGACACACTGCTAGAGAATAATGTCCCGGTTACAAGCTCTGTTGATTTGGTTGAGACTAACCACACAGGAACATATTGTTCTTTGGGTGGAATTAGTCCAGTGCACTTGGGAGACTGTAGCTTCGAGGGCTGGATTCTAGGGAACCCTGCCTGTGCCAGCAACCTGGGGATTAGAGAATGGTCATATTTGATTGAGGACCCTTCTGCTCCTCATGGATTGTGCTATCCAGGAGAGTTAGACAACAATGGAGAATTGAGGCACTTGTTTAGTGGAATCAGATCTTTCAGTAGAACGGAATTGTTCGCACCTACCTCTTGGGGGGCAGTGAATGATGGAGTAACGGCTGCCTGTCAAGACAGAGGAGCTAGCAGCTTTTACCGGAACTTGGTATGGTTTGTGAAGAGAGGGAATAACTATCCTGTGATCCGCGGGACCTACAACAACACCACTGGCAGAGATGTCTTGGTTATATGGGGTATACATCACCCTGTCTCCACAGCCGAAGCGAGGGAACTGTATGCAAAAGACGATCCTTACACATTGGCATCTACCAGTTCATGGAGCAAGAAGTACAACCTAGAAACTGGAACCCGACCTGGATACAATGGCCAAAAGAGTTGGATGAAGATTTACTGGTATCTGATGCACCCCGGGGATTCAATCAGTTTCGAAAGCAATGGGGGACTACTGGCTCCCAGATATGGTTACATTATTGAGGAATATGGAAAAGGGCGAATTTTCCAAAGCCGCATTCGCATTGCTAAATGCAACACTAAATGCCAGACATCGGTTGGTGGAATAAATACTAACAAAACATTTCAAAACATAGAGAGAAATGCACTTGGAGATTGCCCGAAATACATAAAATCTGGACAGCTCAAATTGGCCACTGGACTTAGGAATGTACCTGCCATATCAAACAGAGGATTGTTTGGGGCTATTGCAGGCTTCATAGAAGGTGGTTGGCCAGGATTAATAAATGGTTGGTATGGATTCCAACATCAGAATGAACAAGGAACGGGCATAGCTGCAGACAAAGAATCAACACAAAAGGCTATTGATCAAATAACAACTAAGATAAACAATATAATAGAAAAAATGAATGGGAACTATGACTCAATACGAGGTGAATTCAGTCAGGTGGAACAAAGAATAAATATGCTTGCAGACAGAATAGATGATGCTGTAACTGACATATGGTCATACAATGCAAAGCTTCTTGTCTTGCTAGAAAACGACAAGACTCTAGACATGCACGACGCTAATGTCAGGAACCTGCATGATCAAGTCCGCAGAGTGCTGAGGACCAATGCAATTGATGAGGGGAATGGATGTTTTGAACTCCTCCATAAATGTAATGACTCTTGCATGGAGACAATAAGAAATGGAACGTACAATCATATAGAGTATGAAGAGGAATCAAAGTTAAAAAGGCAGGAAATAGAAGGTATAAAGCTGAAGTCAGGCGACAATGTCTACAAAGCATTGTCAATTTACAGCTGCATTGCAAGCAGTATTGTATTGGTAGGACTCATACTTGCATTCATCATGTGGGCATGCAGCAGTGGCAGTTGCCGATTCAATATTTGTATATAA
>A_/_H13N8|MF147953|A/black-headed_gull/Netherlands/25/2011
[truncated: 244,925 more chars]
