# Supplementary material for: In Silico Analyses of the Role of Codon Usage at the Hemagglutinin Cleavage Site in Highly Pathogenic Avian Influenza Genesis
Source: Viruses. 2022 Jun 21;14(7):1352. doi: 10.3390/v14071352 (PMC9316147; doi:10.3390/v14071352)
Supplement: Supplementary file 1 [file viruses-14-01352-s001.zip › Supplementary File 4/dataset/full_ORF/avian_h16_unique.fasta]

>A_/_H16N8|MF147250|A/black-headed_gull/Netherlands/43/2008
ATGATGATCAAAGTGCTCCACTTGCTCATTATAGTGCTTGGTAAACACTCGAGAGCGGACAAAATATGCATAGGATATTTAAGCAACAATTCAACAGATACAGTAGACACACTAACAGAGAATGGAGTACCCGTGACAAGCTCAATTGATCTTGTTGAAACAAATCATACTGGAACTTATTGCTCTTTGAATGGTGTCAGCCCAATACATCTTGGGGACTGTAGTTTTGAAGGGTGGATTGTTGGCAACCCTTCCTGTGCAAGCAACATCAACATCAGGGAATGGTCTTATCTGATTGAAGACCCCAATGCCCCACATAAACTCTGCTTCCCAGGTGAGGTTGACAACAATGGAGAATTGAGACATCTCTTCAGCGGAGTGAACTCATTCAGCAGGACAGAGCTAATTCCTCCTAGTAAATGGGGGGATATTCTAGAGGGAACAACTGCTTCATGTCAGAACAGAGGAGCAAACAGCTTCTACAGGAATTTAATCTGGCTTGTGCATAAGCTAAACAAATACCCTGTAGTTAAGGGTGAATATAACAATACAACAGGCAGAGACGTTCTAGTATTGTGGGGAATTCACCACCCTGACACAGAGGCAACTGCCAACAAACTTTATGTCAACAAGAACCCTTACACACTGGTATCAACAAAAGAGTGGAGCAGACGGTACGAATTAGAAATTGGAACCAGGATAGGAGACGGTCAAAGAAGCTGGATGAAAATTTATTGGCACTTGATGCACCCAGGCGAAAGAATAACATTTGAGAGCAACGGAGGGCTCTTAGCACCGAGATATGGCTACATAATTGAAAAGTACGGAACGGGCAGAATTTTCCAAAGTGGAGTGAGACTGGCAAAATGCAACACAAAATGTCAAACCTCCATGGGTGGAATCAACACAAACAAGACTTTCCAGAATATCGAAAGGAATGCTCTTGGTGACTGTCCAAAATATATAAAGTCTGGACAATTGAAACTTGCAACGGGATTGAGAAATGTTCCCTCCATTGTTGACAGAGGATTGTTTGGTGCAATTGCAGGATTTATAGAAGGCGGATGGCCCGGATTAATCAATGGATGGTATGGCTTTCAGCACCAAAATGAGCAAGGGACTGGCATAGCTGCAGACAAAACGTCTACCCAAAAGGCTATAAATGAGATAACAACAAAAATAAATAATATCATCGAGAAGATGAACGGGAATTATGACTCCATTCGGGGTGAGTTTAACCAGGTGGAAAAGAGAATCAACATGATTGCTGATCGAGTCGACGATGCGGTGACAGACATCTGGTCTTACAATGCTAAACTTCTCGTGCTGATTGAAAATGACAGAACATTAGACCTGCATGATGCCAATGTTAGGAACCTTCATGAACAAATCAAGCGGGCCCTAAAAGACAATGCTATTGATGAAGGGGATGGGTGCTTCAACATTCTCCATAAATGTAATGACTCATGTATGGAAACCATTCGAAATGGGACATATAATCATGAGGACTACAAAGAAGAGTCACAATTGAAAAGACAGGAAATCGAAGGAATCAAGTTGAAGACTGAAGACAATGTATACAAGATATTGTCGATCTACAGCTGCATTGCAAGCAGTGTTGTTCTGGTAGGACTCATACTTGCATTTATACTGTGGGCATGCAGCAGTGGAAATTGCCGGTTCAATGTTTGTATATAG
>A_/_H16Nmixed|KF612962|A/herring_gull/NJ/163/1990**gb
ATGGTCGTCAAAGTGCTCCACTTGCTCATCATAGTGCTTGGCAGATATTCAATAGCAGANAAAATATGCATAGGATATCTGAGCAATAACTCTTCAGACACAGTAGATACACTGACAGAGAATGGAGTACCTGTGACAAGCTCAATTGACCTCGTTGAAACAAACCACACTGGAACATACTGTTCCCTGAATGGGATCAGCCCAATTCATCTTGGTGACTGCAGCTTTGAGGGATGGATTGTTGGAAACCCATCCTGTGCTACAAACATCAACATCAGAGAATGGTCATATTTGATTGAAGACCCTAATGCCCCTAATAAACTGTGTTACCCAGGGGAATTGGACAACAATGGAGAACTACGGCATCTCTTTAGTGGAGTAAACTCTTTTAGCAGAACAGAGCTAATAAGTCCAAGCAAATGGGGAAATGTTCTGGATGGAGTAACTGCTTCTTGTCTTGACAAGGGGGCAAGCAGTTTTTACAGGAATTTGATCTGGCTAGTGAAACAAAATGATAGGTACCCTGTTGTAAGAGGGGATTACAACAACACAACAGGCAGAGATGTTTTAGTCCTTTGGGGAATTCATCACCCAGACACAGNAGCAACAGCCACAAAGCTATATGTCAACAAAAACCCTTACACATTGGTATCAACAAAAGAATGGAGCAAACGGTATGAACTTGAAATTGGAACCAGAATAGGAGATGGACAGAGAAGCTGGATGAAAATCTATTGGCACCTGATGCATCCTGGAGAAAGAATAATGTTTGAAAGTAATGGGGGTCTTTTAGCACCTAGATATGGATACATCATTGAGAAATACGGTACAGGACGAATTTTCCAAAGTGGAATAAGAATGGCCAAATGCAACACAAAATGCCAAACGTCAATGGGTGGGGTAAACACAAACAAAACTTTCCAGAACATAGAAAGAAATGCTCTTGGAGACTGCCCAAAATACATAAAATCCGGACAGCTGAAACTTGCAACTGGACTGAGAAATGTTCCATCTATTGGTGAAAGGGGTTTGTTTGGTGCTATTGCAGGCTTCATAGAAGGAGGGTGGCCTGGTCTAATTAACGGATGGTATGGTTTCCAGCATCAAAACGAACAGGGGACTGGCATTGCCGCGGATAAAGCTTCCACCCAGAAAGCCATAAATGAAATAACAACCAAGATAAACAACATAATAGAGAAAATGAACGGAAACTATGATTCAATAAGAGGGGAGTTCAACCAAGTGGAGAAGAGAATCAACATGCTCGCTGATCGGGTTGATGATGCAGTGACTGATATTTGGTCATACAATGCTAAGCTTCTTGTATTAATTGAGAATGATAGAACGCTGGATTTGCATGATGCTAATGTCAAGAACCTACATGAGCAGGTCAAGAGAGCATTAAAGAATAATGCCATTGATGAAGGAGATGGTTGCTTCAATCTTCTCCACAAATGTAATGACTCATGCATGGAAACTATCAGAAATGGGACCTATAATCATGAAGACTACAGGGAAGAATCACAGTTGAAAAGGCAGGAGATTGAAGGAATAAAGTTGAAGACTGAAGACAATGTTTATAAGGTACTGTCAATTTATAGCTGCATTGCAAGCAGTATTGTGATGGTAGGTCTCATACTCGCATTTATAATGTGGGCATGCAGCAGTGGCAATTGCCGGTTCAATGTTTGTATATAA
>A_/_H16N3|CY195687|A/glaucous-winged_gull/Southcentral_Alaska/12MB01618/2012
atgatggtcaaggtgctctaccttctcatcatagtgttgggcagatactcaaaagcagacaaaatatgcataggatacctgagcaataactcaacagataaagtagatacactgacagaaaatggaattcctgtgaccagctcagtggaccttgtagaaacaaaccatactggaacatactgctcattgaatgggatcagcccggtccatcttggtgactgcagttttgagggatggattgtaggaaatccctcctgtgccaccaacatcaacatcagagagtggtcgtatctaatcgaagatcctaatgctcctaacaagctctgcttcccaggagagttggacaataatggtgagctgcggcaccttttcagtggagtaaactcttttagcaggacagaattgataagccccagcaaatggggggctgttctggatggagtcactgcttcatgtctcgacagaggagcaagcagtttttacagaaatctggtctggctggtaaaacagaatgagagatatcccgttgtaaaaggggattataacaacacaacagggcgagatgttttggtgatttggggaatccaccatccagattcggaagcaacagccacaaaactatatgtcaacaaaaacccctacacattggtatcgacaaaagaatggagcaaacgctatgagctcgagatcgggaccagaataggtgacggacaaaagagttggatgaaaatatattggcacctcatgcgcccgggcgagaggataacgtttgagagcaatggaggccttctagcacccagatacggatatatcattgagaagtatggttcaggaagaattttccagagtggagtgaggatggccaagtgcaacacaaagtgccaaacgtccgtaggtggaataaacaccaacaaaactttccagaacatagacaggaatgccctgggagaatgtccgaagtacataaagtctgggcaattaaaacttgctactggcctgagaaatgtcccatccattaatgaaagaggtctgtttggtgcaattgcaggattcatagagggagggtggcctggtctgattaatgggtggtatggtttccagcatcagaatgaacaagggactggcattgctgcagataaagcttccacccagaaagcaataaatgaaataacaacgaaaattaacaacataatagaaaagatgaacggaaattatgattcaataagaggagaattcaatcaagtagaaaagagaatcaacatgctggctgatcgagttgatgatgcagtaaccgatgtttggtcatacaatgctaaacttcttgtactgcttgaaaatggtagaacattagacttgcacgatgcaaatgtcagaaacttacatgatcagatcaaaagggtgttgaaggacaatgcaattgacgaaggaaatggttgcttcaatcttctccacaagtgcaacgactcatgcatggaaaccattagaaatggcacctacaatcatgaagattacaaggaggaatcacaattgaatagacaagaaattgaggggataaaactgaagactgaagacaatgtttataaaatactatcgatttatagctgcattgcaagcagtactgtactggtaggtctcatacttgcatttataatgtgggcatgcagcagtggtaattgccggttcaatgtgtgtatataa
>A_/_H16N3|CY195671|A/glaucous-winged_gull/Southcentral_Alaska/12MB01573/2012
atgatggtcaaggtgctctaccttctcatcatagtgttgggcagatactcaaaagcagacaaaatatgcataggatacctgagcaataactcaacagataaagtagatacactgacagaaaatggaattcctgtgaccagctcagtggaccttgtagaaacaaaccatactggaacatactgctcattgaatggaatcagcccggtccatcttggtgactgcagttttgagggatggattgtaggaaatccctcctgtgccaccaacatcaacatcagagagtggtcgtatctaatcgaagatcctaatgctcctaacaagctctgcttcccaggagagttggacaacaatggtgagctgcggcaccttttcagtggagtaaactcttttagcaggacagaattgataagccccagcaaatggggggctgttctggatggagtcactgcttcatgtctcgacagaggagcaagcagtttttacagaaatctggtctggctggtaaaacagaatgagagatatcccgttgtaaaaggggattataacaacacaacagggcgagacgttttggtgatttggggaatccaccatccagattcggaagcaacagccacaaaactatatgtcaacaaaaacccctacacattggtatcgacaaaagaatggagcaaacgctatgagctcgagatcgggaccagaataggtgacggacaaaagagttggatgaaaatatattggcacctcatgcgcccgggcgagaggataacgtttgagagcaatggaggccttctagcacccagatacggatatatcattgagaagtatggttcaggaagaattttccagagtggagtgaggatggccaagtgcaacacaaagtgccaaacgtccgtaggtggaataaacaccaacaaaactttccagaacatagacaggaatgccctgggagaatgtccgaagtacataaagtctgggcaattaaaacttgctactggcctgagaaatgtcccatccattaatgaaagaggtctgtttggtgcaattgcagggttcatagagggagggtggcctggtctgattaatgggtggtatggtttccagcatcagaatgaacaagggactggcattgctgcagataaagcttccacccagaaagcaataaatgaaataacaacgaaaattaacaacataatagaaaagatgaacggaaattatgattcaataagaggagaattcaatcaagtagaaaagagaatcaacatgctggctgatcgagttgatgatgcagtaaccgatgtttggtcatacaatgctaaacttcttgtactgcttgaaaatggtagaacattagacttgcacgatgcaaatgtcagaaacttacatgatcagatcaaaagggtgttgaaggacaatgcaattgacgaaggaaatggttgcttcaatcttctccacaagtgcaacgactcatgcatggaaaccattagaaatggcacctacaatcatgaagattacaaggaggaatcacaattgaatagacaagaaattgaggggataaaactgaagactgaagacaatgtttataaaatactatcgatttatagctgcattgcaagcagtactgtactggtaggtctcatacttgcatttataatgtgggcatgcagcagtggtaattgccggttcaatgtgtgtatataa
>A_/_H16N3|KX977785|A/black-headed_gull/Netherlands/28/2009
ATGATGACCAAAATACTCTATTTGCTTGTTCTGATTTTTGTTAAACACTCGAGAGCAGACAAAATATGCATAGGATATTTAAGCAACAATTCAACAGATAAAGTAGACACACTAACAGAAAATGGAGTACCCGTGACAAGCTCAATTGATCTTGTTGAAACAAATCATACTGGAACTTATTGCTCTTTGAATGGTGTCAGCCCAATACATCTTGGGGACTGTAGTTTTGAAGGGTGGATTGTTGGCAACCCTTCCTGTGCAAGCAACATCAACATCAGGGAATGGTCTTATCTGATTGAAGACCCCAATGCCCCACATAAACTCTGCTACCCAGGTGAAGTTGACAACAATGGAGAATTGAGACATCTCTTCAGCGGAGTAAACTCATTCAGCAGGACAGAGCTAATTCCTCCTAGTAAATGGGGGGATATTCTAGAGGGAACAACTGCGTCATGTCAGAACAGAGGAGCAAATAGCTTCTACAGGAATTTAATCTGGCTTGTGCATAAGCTAAACAAATACCCTGTAGTTAAGGGTGAATATAACAATACAACAGGCAGAGACGTTCTAGTATTGTGGGGAATTCACCATCCTGACACAGAGGCAACTGCCAACAAACTTTATGTCAACAAGAACCCTTATACACTGGTATCAACAAAAGAGTGGAGCAGGCGGTACGAATTAGAAATTGGAACCAGGATAGGAGACGGTCAAAGAAGCTGGATGAAAATTTATTGGCACTTGATGCACCCAGGCGAAAGAATAACATTTGAGAGCAATGGAGGGCTATTAGCACCGAGATATGGCTACATAATTGAAAAGTACGGAACAGGCAGAATTTTCCAAAGTGGAGTGAGACTGGCAAAATGCAACACAAAATGTCAAACCTCCCTGGGTGGAATCAACACAAACAAGACTTTCCAGAATATCGAAAGGAATGCTCTTGGTGACTGTCCAAAATATATAAAGTCTGGACAATTGAAACTTGCAACAGGGTTGAGAAATGTTACCTCCATTGTTGAAAGAGGATTGTTTGGTGCAATTGCAGGATTCATAGAAGGCGGATGGCCCGGATTAATCAATGGATGGTATGGCTTTCAGCATCAAAATGAGCAAGGGACTGGCATAGCTGCAGACAAAACGTCTACCCAAAAGGCTATAAATGAGATAACAACAAAAATAAATAATATCATCGAGAAAATGAACGGGAATTATGACTCCATCCGGGGTGAGTTCAACCAGGTGGAAAAGAGAATCAACATGATTGCTGATCGAGTCGACGATGCTGTGACAGACATCTGGTCTTACAATGCTAAACTTCTCGTGCTGATTGAAAATGACAGAACATTAGACCTGCATGATGCCAATGTTAGGAACCTTCATGAACAAATCAAGCGGGCCCTAAAAGACAATGCCATTGATGAAGGGGATGGGTGCTTCAGCATTCTCCATAAATGTAATGACTCATGTATGGAAACCATTCGAAATGGGACATATAATCATGAGGACTACAAAGAAGAGTCACAATTGAAAAGACAGGAAATCGAAGGGATCAAGTTGAAGACTGAAGACAATGTATACAAGATATTGTCGATCTACAGCTGCATTGCAAGCAGTGTTGTTCTGGTAGGACTCATACTCGCATTTATACTGTGGGCATGCAGCAGTGGAAATTGCCGGTTCAATGTTTGTATATAG
>A_/_H16N3|EU564109|A/Fulica_atra/Volga/635/1986
ATGATGATTAAAGTGCTCTACTTTCTCATCATAGTGCTTGGCAGGTATTCAAAAGCAGACAAAATATGCATAGGATACCTAAGCAATAATTCTTCAGATACAGTGGACACACTAACAGAGAACGGAGTTCCTGTGACCAGCTCAGTTGATCTCGTTGAAACAAATCATACTGGAACATACTGCTCATTGAATGGTATCAGTCCGATTCATCTTGGTGACTGCAGCTTTGAGGGATGGATTGTAGGAAACCCCTCCTGTGCCACCAACATCAACATCAGAGAGTGGTCATATTTAATTGAAGACCCTAATGCCCCCAACAAACTCTGCTACCCAGGGGAGTTAGACAACAATGGAGAACTACGACACCTCTTCAGCGGAGTGAACTCTTTTAGCAGAACAGAACTGATAAATCCCAGCAAATGGGGAAATGTTCTGGATGGAGTCACTGCTTCTTGCCTCGATAGAGGGGCAAGCAGTTTTTACAGGAACTTGGTCTGGCTAGTGAAGCAAAATGGAGAATATCCTGTTGTAAAAGGGGAATACAACAACACAACGGGCAGAGATGTTCTAGTACTTTGGGGGATTCACCATCCGGATACAGAAACAACAGCCACAAACCTATATGTCAACAAAAACCCCTACACACTAGTATCAACAAAGGAGTGGAGCAAACGGTATGAACTTGAAATTGGAACCAGAATAGGCGATGGACAGAGAAGTTGGATGAAACTATATTGGCATCTCATGCACCCGGGAGAAAGGATAATGTTTGAGAGTAATGGGGGCCTTATAGCACCCAGATATGGATACATCATTGAGAAATACGGAACGGGACGAATTTTCCAAAGTGGAGTGAGAATGGCCAAATGCAACACAAAGTGTCAAACGTCATTAGGTGGGATAAACACTAACAAAACTTTCCAGAACATAGAAAGAAATGCCCTTGGGGACTGCCCAAAGTACATAAAGTCTGGACAACTGAAGCTTGCAACTGGACTGAGAAATGTCCCATCCATTGGTGAAAGAGGTCTGTTTGGTGCAATTGCAGGCTTCATAGAAGGAGGGTGGCCTGGTCTAATTAATGGATGGTATGGTTTCCAACATCAGAACGAACAGGGGACGGGCATTGCTGCGGATAAAGCTTCCACTCAGAAAGCAATAAATGAAATAACAACAAAGATTAACAACATAATAGAGAAGATGAACGGAAACTATGATTCGATAAGAGGGGAATTCAATCAAGTAGAGAAGAGGATTAACATGCTCGCCGATCGAGTTGATGATGCAGTAACTGATATATGGTCGTACAATGCTAAACTTCTTGTACTAATTGAAAATGATAGAACGCTGGACTTGCATGACGCAAATGTCAGAAACTTACATGATCAGGTCAAGAGGGCATTGAAAAGTAATGCCATTGATGAAGGAGATGGTTGCTTCAATCTTCTTCACAAATGCAATGACTCATGCATGGAAACCATTAGAAATGGGACCTACAATCATGAAGATTACAGGGAAGAATCACAACTGAAGAGGCAGGAGATTGAGGGGATAAAATTAAAGACTGAAGACAATGTTTATAAAGTACTGTCAATTTATAGCTGCATTGCAAGCAGTATTGTGCTGGTAGGTCTCATACTTGCATTTATAATGTGGGCATGCAGCAATGGGAGTTGCCGGTTTAATGTTTGTATATAA
>A_/_H16N3|KX978663|A/black-headed_gull/Netherlands/2/2015
ATGATGGTCAAACTGCTCTACTTCCTCATCATATTGTTTGGCAGATATTCAAGGGCTGACAAAATATGCATAGGATACCTAAGCAATAACTCAACAGACAAAGTAGATACACTCACAGAAAACGGAGTTCCTGTGACCAGCTCAGTGGATCTTGTAGAGACAAATCATACTGGAACATACTGCTCACTGAATGGAGTCAGCCCGGTCCATCTTGGTGACTGCAGCTTTGAGGGATGGATTGTAGGAAACCCCTCCTGTGCCACCAACATCAACATCAGAGAGTGGTCATATTTGATCGAAGACCCTAATGCCCCTCACAAACTCTGTTTCCCAGGTGAATTGGACAACAATGGTGAGCTGCGACACCTTTTCAGTGGAGTGAACTCTTTTAGCAGAACAGAACTGATAAACCCCAGCAAATGGGGAAACGTCCTGGATGGAGTAACTGCTTCATGCCTCGATAGAGGAGCAAGTAGTTTTTACAGAAACCTGGTCTGGCTGGTAAAGCAGAATGGGAAATACCCCATAATAAAAGGGGATTATAACAACACAACAGGAAGAGATGTTTTGGTGCTTTGGGGGATCCACCACCCTGATTCAGAAGCAACAGCCACAAATCTATATGTCAACAAAAATCCATACACGTTAGTATCAACAAAAGAATGGAGCAAACGCTATGAGCTCGAGATTGGAACCAGAATAGGCGACGGACAAAGAAGCTGGATGAAACTGTATTGGCATCTCATGCGCCCAGGTGAAAGAATAACGTTTGAGAGCAATGGAGGCCTTATAGCACCCAGATACGGATATATCATTGAGAAATACGGTTCGGGACGAATTTTCCAGAGTGGAGTGAGAGTGGCCAGATGTAACACAAAGTGCCAAACGTCAGTAGGTGGGATAAACACCAACAAAACTTTCCAGAACATAGACAGGAATGCCATTGGAGACTGCCCAAAGTACATAAAGTCTGGGCAACTAAAGCTTGCTACTGGTCTGAGAAATGTTCCATCCATTAATGAGAGGGGTCTATTTGGTGCAATTGCAGGATTCATAGAAGGCGGGTGGCCTGGTCTGATTAATGGATGGTATGGTTTCCAGCATCAGAATGAACAAGGGACTGGCATTGCTGCAGATAAAGCCTCCACCCAGAAAGCAATAGATGAAATAACAACGAAAATTAACAATATAATAGAAAAGATGAACGGAAACTATGATTCAATAAGAGGAGAGTTCAATCAGGTAGAGAAGAGAATTAACATGCTAGCTGATCGGGTTGATGATGCAGTAACCGATATTTGGTCATACAATGCTAAACTTCTTGTACTACTTGAAAATGGCAGAACATTAGACTTGCATGATGCAAATGTTAGAAACTTACATGATCAGGTCAAAAGGGCATTGAAGGATAATGCAATTGATGAAGGAGATGGTTGCTTCAGTCTTCTACACAAGTGCAATGACTCATGCATGGAAACCATTAGAAATGGTACCTACAATCATGAAGATTACCGGGAAGAATCACAATTGAAGAGACAGGAAATTGAGGGAATAAAATTGAAGACTGAAGACAATGTTTATAAAATACTGTCGATTTATAGCTGCATTGCAAGCAGTGTTGTGCTGGTAGGTCTCATACTTGCATTTATAATGTGGGCATGCAGCAGTGGGAATTGCCGGTTCAATGTGTGTATATAA
>A_/_H16N3|KX978525|A/black-headed_gull/Netherlands/4/2015
ATGATGGTCAAACTGCTCTACTTCCTCATCATATTGTTTGGCAGATATTCAAGGGCTGACAAAATATGCATAGGATACCTAAGCAATAACTCAACAGACAAAGTAGATACACTCACAGAAAACGGAGTTCCTGTGACCAGCTCAGTGGATCTTGTAGAGACAAATCATACTGGAACATACTGCTCACTGAATGGAGTCAGCCCGGTCCATCTTGGTGACTGCAGCTTTGAGGGATGGATTGTAGGAAACCCCTCCTGTGCCACCAACATCAACATCAGAGAGTGGTCATATTTGATCGAAGACCCTAATGCCCCTCACAAACTCTGTTTCCCAGGTGAATTGGACAACAATGGTGAGCTGCGACACCTTTTCAGTGGAGTGAACTCTTTTAGCAGAACAGAACTGATAAACCCCAGCAAATGGGGAAACGTCCTGGATGGAGTAACTGCTTCATGCCTCGATAGAGGAGCAAGTAGTTTTTACAGAAACCTGGTCTGGCTGGTAAAGCAGAATGGGAAATACCCCATAATAAAAGGGGATTATAACAACACAACAGGAAGAGATGTTTTGGTGCTTTGGGGGATCCACCACCCTGATTCAGAAGCAACAGCCACAAATCTATATGTCAACAAAAATCCATACACGTTAGTATCAACAAAAGAATGGAGCAAACGCTATGAGCTCGAGATTGGAACCAGAGTAGGCGACGGACAAAGAAGCTGGATGAAACTGTATTGGCATCTCATGCGCCCAGGTGAAAGAATAACGTTTGAGAGCAATGGAGGCCTTATAGCACCCAGATACGGATATATCATTGAGAAATACGGTTCGGGACGAATTTTCCAGAGTGGAGTGAGAGTGGCCAGATGTAACACAAAGTGCCAAACGTCAGTAGGTGGGATAAACACCAACAAAACTTTCCAGAACATAGACAGGAATGCCATTGGAGACTGCCCAAAGTACATAAAGTCTGGGCAACTAAAGCTTGCTACTGGTCTGAGAAATGTTCCATCCATTAATGAGAGGGGTCTATTTGGTGCAATTGCAGGATTCATAGAAGGCGGGTGGCCTGGTCTGATTAATGGATGGTATGGTTTCCAGCATCAGAATGAACAAGGGACTGGCATTGCTGCAGATAAAGCCTCCACCCAGAAAGCAATAGATGAAATAACAACGAAAATTAACAATATAATAGAAAAGATGAACGGAAACTATGATTCAATAAGAGGAGAGTTCAATCAGGTAGAGAAGAGAATTAACATGCTAGCTGATCGGGTTGATGATGCAGTAACCGATATTTGGTCATACAATGCTAAACTTCTTGTACTACTTGAAAATGGCAGAACATTAGACTTGCATGATGCAAATGTTAGAAACTTACATGATCAGGTCAAAAGGGCATTGAAGGATAATGCAATTGATGAAGGAGATGGTTGCTTCAGTCTTCTACACAAGTGCAATGACTCATGCATGGAAACCATTAGAAATGGTACCTACAATCATGAAGATTACCGGGAAGAATCACAATTGAAGAGACAGGAAATTGAGGGAATAAAATTGAAGACTGAAGACAATGTTTATAAAATACTGTCGATTTATAGCTGCATTGCAAGCAGTGTTGTGCTGGTAGGTCTCATACTTGCATTTATAATGTGGGCATGCAGCAGTGGGAATTGCCGGTTCAATGTGTGTATATAA
>A_/_H16N3|KX978028|A/black-headed_gull/Netherlands/3/2015
ATGATGGTCAAACTGCTCTACTTCCTCATCATATTGTTTGGCAGATATTCAAGGGCTGACAAAATATGCATAGGATACCTAAGCAATAACTCAACAGACAAAGTAGATACACTCACAGAAAACGGAGTTCCTGTGACCAGCTCAGTGGATCTTGTAGAGACAAATCATACTGGAACATACTGCTCACTGAATGGAGTCAGCCCGGTCCATCTTGGTGACTGCAGCTTTGAGGGATGGATTGTAGGAAACCCCTCCTGTGCCACCATCATCAACATCAGAGAGTGGTCATATTTGATCGAAGACCCTAATGCCCCTCACAAACTCTGTTTCCCAGGTGAATTGGACAACAATGGTGAGCTGCGACACCTTTTCAGTGGAGTGAACTCTTTTAGCAGAACAGAACTGATAAACCCCAGCAAATGGGGAAACGTCCTGGATGGAGTAACTGCTTCATGCCTCGATAGAGGAGCAAGTAGTTTTTACAGAAACCTGGTCTGGCTGGTAAAGCAGAATGGGAAATACCCCATAATAAAAGGGGATTATAACAACACAACAGGAAGAGATGTTTTGGTGCTTTGGGGGATCCACCACCCTGATTCAGAAGCAACAGCCACAAATCTATATGTCAACAAAAATCCATACACGTTAGTATCAACAAAAGAATGGAGCAAACGCTATGAGCTCGAGATTGGAACCAGAATAGGCGACGGACAAAGAAGCTGGATGAAACTGTATTGGCATCTCATGCGCCCAGGTGAAAGAATAACGTTTGAGAGCAATGGAGGCCTTATAGCACCCAGATACGGATATATCATTGAGAAATACGGTTCGGGACGAATTTTCCAGAGTGGAGTGAGAGTGGCCAGATGTAACACAAAGTGCCAAACGTCAGTAGGTGGGATAAACACCAACAAAACTTTCCAGAACATAGACAGGAATGCCATTGGAGACTGCCCAAAGTACATAAAGTCTGGGCAACTAAAGCTTGCTACTGGTCTGAGAAATGTTCCATCCATTAATGAGAGGGGTCTATTTGGTGCAATTGCAGGATTCATAGAAGGCGGGTGGCCTGGTCTGATTAATGGATGGTATGGTTTCCAGCATCAGAATGAACAAGGGACTGGCATTGCTGCAGATAAAGCCTCCACCCAGAAAGCAATAGATGAAATAACAACGAAAATTAACAATATAATAGAAAAGATGAACGGAAACTATGATTCAATAAGAGGAGAGTTCAATCAGGTAGAGAAGAGAATTAACATGCTAGCTGATCGGGTTGATGATGCAGTAACCGATATTTGGTCATACAATGCTAAACTTCTTGTACTACTTGAAAATGGCAGAACATTAGACTTGCATGATGCAAATGTTAGAAACTTACATGATCAGGTCAAAAGGGCATTGAAGGATAATGCAATTGATGAAGGAGATGGTTGCTTCAGTCTTCTACACAAGTGCAATGACTCATGCATGGAAACCATTAGAAATGGTACCTACAATCATGAAGATTACCGGGAAGAATCACAATTGAAGAGACAGGAAATTGAGGGAATAAAATTGAAGACTGAAGACAATGTTTATAAAATACTGTCGATTTATAGCTGCATTGCAAGCAGTGTTGTGCTGGTAGGTCTCATACTTGCATTTATAATGTGGGCATGCAGCAGTGGGAATTGCCGGTTCAATGTGTGTATATAA
>A_/_H16N3|KX977739|A/black-headed_gull/Netherlands/5/2015
ATGATGGTCAAACTGCTCTACTTCCTCATCATATTGTTTGGCAGATATTCAAGGGCTGACAAAATATGCATAGGATACCTAAGCAATAACTCAACAGACAAAGTAGATACACTCACAGAAAACGGAGTTCCTGTGACCAGCTCAGTGGATCTTGTAGAGACAAATCATACTGGAACATACTGCTCACTGAATGGAGTCAGCCCGGTCCATCTTGGTGACTGCAGCTTTGAGGGATGGATTGTAGGAAACCCCTCCTGTGCCACCAACATCAACATCAGAGAGTGGTCATATTTGATCGAAGACCCTAATGCCCCTCACAAACTCTGTTACCCAGGTGAATTGGACAACAATGGTGAGCTGCGACACCTTTTCAGTGGAGTGAACTCTTTTAGCAGAACAGAACTGATAAACCCCAGCAAATGGGGAAACGTCCTGGATGGAGTAACTGCTTCATGCCTCGATAGAGGAGCAAGTAGTTTTTACAGAAACCTGGTCTGGCTGGTAAAGCAGAATGGGAAATACCCCATAATAAAAGGGGATTATAACAACACAACAGGAAGAGATGTTTTGGTGCTTTGGGGGATCCACCACCCTGATTCAGAAGCAACAGCCACAAATCTATATGTCAACAAAAATCCATACACGTTAGTATCAACAAAAGAATGGAGCAAACGCTATGAGCTCGAGATTGGAACCAGAATAGGCGACGGACAAAGAAGCTGGATGAAACTGTATTGGCATCTCATGCGCCCAGGTGAAAGAATAACGTTTGAGAGCAATGGAGGCCTTATAGCACCCAGATACGGATATATCATTGAGAAATACGGTTCGGGACGAATTTTCCAGAGTGGAGTGAGAGTGGCCAGATGTAACACAAAGTGCCAAACGTCAGTAGGTGGGATAAACACCAACAAAACTTTCCAGAACATAGACAGGAATGCCATTGGAGACTGCCCAAAGTACATAAAGTCTGGGCAACTAAAGCTTGCTACTGGTCTGAGAAATGTTCCATCCATTAATGAGAGGGGTCTATTTGGTGCAATTGCAGGATTCATAGAAGGCGGGTGGCCTGGTCTGATTAATGGATGGTATGGTTTCCAGCATCAGAATGAACAAGGGACTGGCATTGCTGCAGATAAAGCCTCCACCCAGAAAGCAATAGATGAAATAACAACGAAAATTAACAATATAATAGAAAAGATGAACGGAAACTATGATTCAATAAGAGGAGAGTTCAATCAGGTAGAGAAGAGAATTAACATGCTAGCTGATCGGGTTGATGATGCAGTAACCGATATTTGGTCATACAATGCTAAACTTCTTGTACTACTTGAAAATGGCAGAACATTAGACTTGCATGATGCAAATGTTAGAAACTTACATGATCAGGTCAAAAGGGCATTGAAGGATAATGCAATTGATGAAGGAGATGGTTGCTTCAGTCTTCTACACAAGTGCAATGACTCATGCATGGAAACCATTAGAAATGGTACCTACAATCATGAAGATTACCGGGAAGAATCACAATTGAAGAGACAGGAAATTGAGGGAATAAAATTGAAGACTGAAGACAATGTTTATAAAATACTGTCGATTTATAGCTGCATTGCAAGCAGTGTTGTGCTGGTAGGTCTCATACTTGCATTTATAATGTGGGCATGCAGCAGTGGGAATTGCCGGTTCAATGTGTGTATATAA
>A_/_H16N3|KF612963|A/waterfowl/GA/96623-7/2001
ATGGTCGTCAAAGTGCTCCACTTGCTCATCATAGTGCTTGGCAGATATTCAATAGCAGACAAAATATGCATAGGATATCTAAGCAATAACTCTTCAGACACAGTAGATACACTGACAGAGAATGGAGTACCTGTGACAAGCTCAATTGACCTCGTCGAAACAAACCACACTGGAACATACTGTTCCCTGAATGGGATCAGCCCAATTCATCTTGGTGACTGCAGCTTTGAGGGGTGGATTGTTGGAAACCCATCCTGTGCCACGAACATCAACATCAGGGAGTGGTCATATTTGATTGAAGACCCTAATGCCCCTCATAAGCTGTGTTATCCAGGAGAATTAGACAACAATGGTGAACTCCGGCATCTCTTTAGTGGAGTAAACTCCTTTAGCAGAACAGAGCTAATAAGTCCAAGCAAATGGGGAAACGTTCTGGATGGAGTAACTGCTTCTTGTCTTGACAGGGGGGCAAGCAGTTTTTACAGGAATTTGATCTGGCTAGTGAAACAAAATGATAAGTATCCTGTTGTAAGAGGAGACTACAACAACACAACAGGCAGAGATGTTTTAGTCCTTTGGGGAATTCATCACCCAGACACAGAAGCAACAGCCACAAAGCTATATGTCAACAAAAATCCTTACACATTGGTATCAACAAAAGAATGGAGCAAACGGTATGAACTTGAGATTGGAACAAGAATAGGAGAGGGACAGAGAAGCTGGATGAAGATCTATTGGCACCTGATGCGTCCTGGGGAAAGAATAACGTTTGAAAGCAATGGGGGTCTTTTAGCACCTAGATACGGATACATTATTGAGAAATACGGTACAGGACGGATTTTCCGAAGTGGAATAAGGATGGCCAAATGCAACACAAAATGTCAAACGTCAATGGGTGGGGTAAACACAAACAAAACTTTCCAGAACATAGAAAGAAATGCACTTGGAGACTGCCCAAAATACATAAAATCCGGGCAGTTGAAGCTTGCAACTGGACTGAGAAATGTTCCATCTATTAGTGAGAGGGGTTTGTTTGGTGCTATTGCAGGCTTCATAGAAGGAGGATGGCCTGGTCTAATAAACGGATGGTATGGTTTCCAGCATCAAAACGAACAGGGGACTGGCATTGCAGCAGACAAAGCTTCCACCCAGAAAGCCATAAATGAAATAACAACCAAGATAAACAACATAATAGAGAAAATGAACGGGAACTACGATTCAATAAGAGGGGAGTTCAACCAAGTGGAGAAGAGAATCAACATGCTTGCTGATCGGGTTGATGATGCAGTAACTGATATTTGGTCCTACAATGCTAAGCTTCTCGTGTTGATTGAAAATGATAGAACTCTGGATTTGCATGATGCCAATGTCAAGAACCTACATGAGCAAGTCAGAAGAGCATTGAAGAATAATGCCATTGATGAAGGAGATGGTTGCTTCAATCTTCTCCACAAATGTAATGACTCATGCATGGAAACTATCAGAAATGGGACCTATAATCATGAAGACTACAGGGAAGAATCACAATTAAAGAGGCAGGAGATTGAAGGAATAAAATTGAAGACTGAAGACAATGTTTATAAAGTCCTGTCAATTTATAGCTGCATTGCAAGCAGTGTTGTGATGGTAGGTCTCATACTTGCATTCATAATGTGGGCATGCAGCAGTGGCAATTGCCGGTTCAATGTTTGTATATAA
>A_/_H16N3|AB937721|A/duck/Hokkaido/WZ82/2013
ATGGTGGTCAAAGTGCTCTACCTTTTCATCATAGTGTTGGGCAGATACTCAAAAGCAGACAAAATATGCATAGGATACCTGAGCAATAACTCAACAGATAAAGTAGATACACTGACTGAAAATGGAGTTCCTGTGACCAGCTCAGTGGACCTTGTAGAAACAAACCATACTGGAACATACTGCTCATTGAATGGGATCAGCCCGGTTCATCTTGGTGACTGCAGTTTTGAGGGATGGATTGTAGGGAACCCCTCCTGTGCTACCAATATCAACATAAGAGAGTGGTCGTATTTAATCGAAGATCCTAATGCTCCTAACAAACTCTGCTTTCCAGGAGAGTTGGACAACAATGGTGAGCTGCGGCATCTTTTCAGTGGAGTAAACTCTTTTAGCAGGACAGAATTGATAAGTCCCAGCAAATGGGGGGATGTCCTGGATGGAGTCACTGCTTCATGTCTCGACAGAGGAGCAAGCAGTTTTTACAGGAATCTAGTCTGGCTGGTAAAAAAGAATGAGAGATATCCAGTTGTAAGAGGGGATTATAACAACACAACAGGACGAGATGTTTTGGTGATTTGGGGAATCCACCACCCAGATTCGGAAGCTACAGCCACAAAACTATATGTCAACAAAAACCCCTACACATTAGTATCAACAAAAGAGTGGAGCAGACGCTATGAGCTCGAAATCGGGACCAGAATAGGTGACGGACAAAAAAGTTGGATGAAAATATATTGGCACCTCATGCGCCCAGGCGAAAGGATAACATTTGAGAGCAATGGGGGCCTTCTAGCACCCAGATACGGATATATCATTGAGAAGTATGGTTCAGGACGAATTTTCCAAAGTGGAGTGAGGATGGCCAAATGCAACACAAAGTGCCAAACTTCCGTAGGTGGAATAAACACCAACAAAACTTTCCAGAACATAGACAGGAATGCCCTGGGAGAATGTCCGAAGTACATAAAGTCTGGGCAATTAAAACTTGCTACTGGCCTGAGAAATGTCCCATCCATTAATGAGAAAGGTCTGTTTGGTGCAATTGCAGGATTCATAGAGGGAGGGTGGCCTGGTCTGATCAATGGATGGTATGGTTTCCAGCATCAGAATGAACAAGGGACTGGCATTGCTGCAGATAAAGCTTCCACCCAGAAAGCAATAAATGAAATAACAACGAAAATAAACAACATAATAGAAAAGATGAACGGAAATTATGATTCAATAAGAGGAGAATTCAATCAAGTAGAAAAGAGAATCAACATGCTGGCTGATCGAGTTGATGATGCAGTAACCGATGTTTGGTCATACAATGCCAAACTTCTTGTACTGCTTGAAAATGGTAGAACATTAGACTTGCATGATGCAAATGTCAGAAACTTACATGATCAGGTCAAAAGGGTATTGAAGGACAATGCAATTGACGAAGGAAATGGTTGCTTCAATCTTCTCCACAAGTGCAACGACTCATGCATGGAAACCATTAGAAATGGCACATACAATCATGAAGATTACAAGGAAGAATCACAACTGAACAGACAGGAAATTGAGGGGATAAAACTGAAGACTGAAGACAATGTTTATAAAATACTATCGATTTATAGCTGCATTGCAAGCAGTACTGTGCTGGTAGGTCTCATACTTGCATTTATATTATGGGCATGCAGCAGTGGCAATTGCCGTTTCAATGTGTGTATATAA
>A_/_H16N3|CY144178|A/herring_gull/New_York/AI00-532/2000
ATGGTCGTCAAAGTGCTCCACTTGCTCATCATAGTGCTTGGCAGATATTCAATAGCAGACAAAATATGCATAGGATATCTAAGCAATAACTCTTCAGACACAGTAGATACACTGACAGAGAATGGAGTACCTGTGACAAGCTCAATTGACCTCGTCGAAACAAACCACACTGGAACATACTGTTCCCTGAATGGGATCAGCCCAATTCATCTTGGTGACTGCAGCTTTGAGGGGTGGATTGTTGGAAACCCATCCTGTGCCACGAACATCAACATCAGGGAGTGGTCATATTTGATTGAAGACCCTAATGCCCCTCATAAGCTGTGTTATCCAGGAGAATTAGACAACAATGGTGAACTCCGGCATCTCTTTAGTGGAGTAAACTCCTTTAGCAGAACAGAGCTAATAAGTCCAAGCAAATGGGGAAACGTTCTGGATGGAGTAACTGCTTCTTGTCTTGACAGGGGGGCAAGCAGTTTTTACAGGAATTTGATCTGGCTAGTGAAACAAAATGATAAGTATCCTGTTGTAAGAGGAGACTACAACAACACAACAGGCAGAGATGTTTTAGTCCTTTGGGGAATTCATCACCCAGACACAGAAACAACAGCCACAAAGCTATATGTCAACAAAAATCCTTACACATTGGTATCAACAAAAGAATGGAGCAAACGGTATGAACTTGAGATTGGAACAAGAATAGGAGAGGGACAGAGAAGCTGGATGAAGATCTATTGGCACCTGATGCGTCCTGGGGAAAGAATAACGTTTGAAAGCAATGGGGGTCTTTTAGCACCTAGATACGGATACATTATTGAGAAATACGGTACAGGACGGATTTTCCGAAGTGGAATAAGGATGGCCAAATGCAACACAAAATGTCAAACGTCAATGGGTGGGGTAAACACAAACAAAACTTTCCAGAACATAGAAAGAAATGCACTTGGAGACTGCCCAAAATACATAAAATCCGGGCAGCTGAAGCTTGCAACTGGACTGAGAAATGTTCCATCTATTAGTGAGAGGGGTTTGTTTGGTGCTATTGCAGGCTTCATAGAAGGAGGATGGCCTGGTCTAATAAACGGATGGTATGGTTTCCAGCATCAAAACGAACAGGGGACTGGCATTGCAGCAGACAAAGCTTCCACCCAGAAAGCCATAAATGAAATAACAACCAAGATAAACAACATAATAGAGAAAATGAACGGGAACTACGATTCAATAAGAGGGGAGTTCAACCAAGTGGAGAAGAGAATCAACATGCTTGCTGATCGGGTTGATGATGCAGTAACTGATATTTGGTCCTACAATGCTAAGCTTCTCGTGTTGATTGAAAATGATAGAACTCTGGATTTGCATGATGCCAATGTCAAGAACCTACATGAGCAAGTCAGAAGAGCATTGAAGAATAATGCCATTGATGAAGGAGATGGTTGCTTCAATCTTCTCCACAAATGTAATGACTCATGCATGGAAACTATCAGAAATGGGACCTATAATCATGAAGACTACAGGGAAGAATCACAATTAAAGAGGCAGGAGATTGAAGGAATAAAATTGAAGACTGAAGACAATGTTTATAAAGTCCTGTCAATTTATAGCTGCATTGCAAGCAGTGTTGTGATGGTAGGTCTCATACTTGCATTCATAATGTGGGCATGCAGCAGTGGCAATTGCCGGTTCAATGTTTGTATATAA
>A_/_H16N3|CY136729|A/herring_gull/Delaware_Bay/712/1988
ATGGCCGTCAAAGTGCTCCACTTGCTCATCATAGTGCTTGGCAGATATTCAATAGCAGACAAAATATGCATAGGATATCTAAGCAATAACTCTTCAGACACAGTAGACACACTAACAGAGAATGGAGTACCTGTGACAAGCTCAATTGACCTCGTTGAAACAAACCACACTGGAACATACTGTTCTTTGAATGGGATCAGCCCAATTCATCTTGGTGACTGCAGCTTTGAGGGATGGATTGTAGGAAACCCATCCTGTGCTACAAACATCAACATCAGGGAGTGGTCATATTTGATTGAAGACCCTAATGCCCCTAATAAGCTGTGTTTTCCAGGGGAATTGGACAACAATGGTGAACTACGGCATCTCTTTAGTGGAGTGAACTCTTTTAGCAGAACAGAGCTAATAAGTCCAAGCAAATGGGGAGATGTTCTGGATGGAGTAACTGCTTCTTGTCTTGACAAGGGGGCAAGCAGTTTTTACAGGAATTTGGTCTGGCTAGTGAAACAAAATGACAGGTACCCTGTTGTAAGAGGGGATTACAACAACACAACAGGCAGAGATGTTTTAGTCCTTTGGGGAATTCACCACCCAGACACAGAAACAACAGCCACAAAGCTATATGTCAACAAAAACCCCTACACATTGGTATCAACAAAAGAATGGAGCAAACGGTATGAACTTGAAATTGGAACCAGAATAGGAGATGGACAGAGAAGCTGGATGAAAATCTATTGGCACCTAATGCACCCTGGAGAAAGAATAATGTTTGAAAGCAATGGGGGTCTTTTAGCACCTAGATACGGATACATTATTGAGAAATACGGCACAGGACGAATTTTCCAAAGCGGAATAAGAATGGCCAAATGCAACACAAAATGCCAAACGTCAATGGGTGGGGTAAACACAAACAAAACTTTCCAGAACATAGAAAGGAATGCTCTTGGAGACTGCCCAAAATACATAAAATCTGGACAGCTGAAGCTTGCAACTGGACTGAGAAATGTTCCATCTATTGGTGAAAGGGGTCTATTTGGTGCTATTGCAGGCTTCATAGAAGGAGGGTGGCCTGGTCTAATTAACGGATGGTATGGTTTCCAGCATCAAAACGAACAGGGGACTGGCATTGCCGCGGATAAAGCTTCCACCCAGAAAGCCATAAATGAAATAACAACAAAGATAAACAATATAATAGAGAAAATGAACGGGAACTATGATTCAATAAGAGGGGAATTCAACCAAGTAGAAAAGAGAATCAACATGCTCGCTGATCGGGTTGATGATGCAGTGACTGATATTTGGTCTTACAATGCTAAGCTTCTTGTGTTAATTGAAAATGATAGAACTCTGGATTTGCATGATGCTAATGTCAAGAACCTACATGAGCAGGTCAAAAGAGCATTAAAGAATAATGCCATTGATGAAGGAGATGGTTGCTTCAATCTTCTTCACAAATGTAATGACTCATGCATGGAAACTATCAGAAATGGGACCTACAATCATGAAGACTACAGGGAAGAATCACAGTTGAAAAGGCAGGAGATTGAAGGAATAAAGTTGAAGACTGAAGACAATGTGTATAAGGTACTGTCAATTTATAGCTGCATTGCAAGCAGTATTGTGATGGTAGGTCTCATACTCGCATTTATAATGTGGGCATGCAGCAGTGGCAATTGCCGGTTCAATGTTTGTATATAA
>A_/_H16N3|CY136630|A/laughing_gull/Delaware_Bay/2839/1987
ATGGCCATCAAAGTGCTCCACTTGCTCATCATAGTGCTAGGCAGATATTCAATAGCAGACAAAATATGTATAGGATATCTAAGCAATAACTCTTCAGACACAGTAGACACACTAACAGAGAATGGAGTACCTGTGACAAGCTCAATTGACCTCGTTGAAACAAACCACACTGGAACATACTGTTCTTTGAATGGGATCAGCCCAATTCATCTTGGTGACTGCAGCTTTGAGGGATGGATTGTAGGAAACCCATCCTGTGCTACAAACATCAACATCAGGGAGTGGTCATATTTGATTGAAGACCCTAATGCCCCTAATAAGCTGTGTTTTCCAGGGGAATTGGACAACAATGGTGAACTACGGCATCTCTTTAGTGGAGTGAACTCTTTTAGCAGAACAGAGCTAATAAGTCCAAGCAAATGGGGAGATGTTCTGGATGGAGTAACTGCTTCTTGTCTTGACAAGGGGGCAAGCAGTTTTTACAGGAATTTGGTCTGGCTAGTGAAACAAAATGACAGGTACCCTGTTGTAAGAGGGGATTACAACAACACAACAGGCAGAGATGTTTTGGTCCTTTGGGGAATTCACCACCCAGACACAGAAACAACAGCCACAAAGCTATATGTCAACAAAAACCCCTACACATTGGTATCAACAAAAGAATGGAGCAAACGGTATGAACTTGAAATTGGAACCAGAATAGGAGATGGACAGAGAAGCTGGATGAAAATTTATTGGCACCTAATGCACCCTGGAGAAAGAATAATGTTTGAAAGCAATGGGGGTCTTTTAGCACCTAGATACGGATACATTATTGAGAAATACGGTACAGGACGAATTTTCCAAAGCGGAATAAGAATGGCCAAATGCAACACAAAATGCCAAACGTCAATGGGTGGGGTAAACACAAACAAAACTTTCCAGAACATAGAAAGGAATGCTCTTGGAGACTGCCCAAAATACATAAAGTCTGGACAGCTGAAGCTTGCAACTGGACTGAGAAATGTTCCATCTATTGGTGAAAGAGGTCTATTTGGTGCGATTGCAGGCTTCATAGAAGGAGGGTGGCCTGGTCTAATTAACGGATGGTATGGTTTTCAGCATCAAAACGAACAGGGAACTGGCATTGCCGCGGATAAAGCTTCCACCCAGAAAGCCATAAATGAAATAACAACAAAGATAAACAATATAATAGAGAAAATGAACGGGAACTATGATTCAATAAGAGGGGAATTCAACCAAGTAGAAAAGAGAATCAACATGCTCGCTGATCGGGTTGATGATGCAGTGACTGATATTTGGTCTTACAATGCTAAGCTTCTTGTGTTAATTGAAAATGATAGAACTCTGGATTTGCATGATGCTAATGTCAAGAACCTACATGAGCAGGTCAAAAGAGCATTAAAGAATAATGCCATTGATGAAGGAGATGGTTGCTTCAATCTTCTTCACAAATGTAATGACTCATGCATGGAAACCATCAGAAATGGGACCTACAATCATGAAGACTACAGGGAAGAGTCACAGTTGAAAAGGCAGGAGATTGAAGGAATAAAGTTGAAGACTGAAGACAATGTGTATAAGGTACTGTCAATTTATAGCTGCATTGCAAGCAGTATTGTGATGGTAGGTCTCATACTCGCATTTATAATGTGGGCATGCAGCAGTGGCAATTGCCGGTTCAATGTTTGTATATAA
>A_/_H16N3|CY136590|A/herring_gull/New_Jersey/780/1986
ATGGCCATCAAAGTGCTCCACTTGCTCATCATAGTGCTTGGCAGATATTCAATAGCAGACAAAATATGTATAGGATATCTAAGCAATAACTCTTCAGACACAGTAGACACACTAACAGAGAATGGAGTACCTGTGACAAGCTCAATTGACCTCGTTGAAACAAACCACACTGGAACATACTGCTCTTTGAATGGGATCAGCCCAATTCATCTTGGTGACTGCAGCTTTGAGGGATGGATTGTGGGAAACCCATCCTGTGCTACAAACATCAACATCAGGGAGTGGTCATATTTGATTGAAGACCCTAATGCCCCTAATAAGCTGTGTTTTCCAGGGGAATTGGACAACAATGGTGAACTACGGCATCTCTTTAGTGGAGTGAACTCTTTTAGCAGAACAGAGCTAATAAGTCCCAGCAAATGGGGAGATGTTCTGGATGGAGTAACTGCTTCTTGTCTTGACAAAGGAGCAAGCAGTTTTTACAGAAATTTGGTTTGGCTAGTGAAACAAAATGACAGGTACCCTGTTGTAAGAGGGGATTACAACAACACAACAGGCAGAGATGTTTTAGTCCTTTGGGGGATTCACCACCCAGACACAGAAACAACAGCCGCAAAGCTATATGTCAACAAAAATCCCTACACATTGGTCTCAACAAAAGAATGGAGCAAACGGTATGAACTTGAAATTGGAACCAGAATAGGAGATGGACAGAGAAGCTGGATGAAAATCTATTGGCACCTAATGCACCCTGGAGAAAGAATAATGTTTGAAAGCAATGGGGGTCTCTTAGCACCTAGATACGGATACATTATTGAGAAATACGGTACAGGACGAATTTTCCAAAGCGGAATAAGAATGGCCAAATGCAACACAAAATGCCAAACGTCAATGGGTGGGGTAAACACAAACAAAACTTTCCAGAACATAGAAAGGAATGCTCTTGGAGACTGCCCAAAATACATAAAATCTGGACAGCTGAAGCTTGCAACTGGACTGAGAAATGTTCCATCTATCGGTGAAAGAGGTCTATTTGGTGCGATTGCAGGCTTCATAGAAGGAGGGTGGCCTGGTCTAATTAACGGATGGTATGGTTTTCAGCATCAAAACGAACAGGGGACTGGCATTGCCGCGGATAAAGCTTCCACCCAGAAAGCCATAAATGAAATAACAACAAAGATAAACAATATAATAGAGAAAATGAACGGGAACTATGATTCAATAAGAGGGGAATTCAATCAAGTAGAAAAGAGAATCAACATGCTCGCTGATCGGGTTGATGATGCAGTGACTGACATTTGGTCTTACAATGCTAAGCTTCTTGTGTTAATTGAGAATGATAGAACTCTGGATTTGCATGATGCTAATGTTAAGAACCTACATGAGCAGGTCAAAAGAGCATTAAAGAATAATGCCATTGATGAAGGAGATGGTTGCTTCAATCTTCTTCACAAATGTAATGACTCATGCATGGAAACCATCAGAAATGGGACCTACAACCATGAAGACTACAGGGAAGAGTCACAGTTGAAAAGGCAGGAGATTGAAGGGATAAAGTTGAAGACTGAAGACAACATATATAAGGTACTGTCAATTTATAGCTGCATTGCAAGCAGTATTGTGATGGTAGGTCTCATACTCGCATTTATAATGTGGGCATGCAGCAGTGGCAATTGCCGGTTCAATGTTTGTATATAA
>A_/_H16N3|CY130517|A/glaucous-winged_gull/Southeastern_Alaska/10JR01811R0/2010
ATGGTCGCCAAAGTGTTTCACTTGCTCATCATAGTGCTTGGTAGATATTCAATTGCAGACAAAATATGCATAGGGTATCTGAGCAATAACTCCTCAGACACAGTAGATACACTGACAGAAAATGGAGTACCTGTGACAAGCTCAGTTGATCTCGTCGAAACAAACCACACCGGAACATACTGTTCTCTGAACGGTGTCAGTCCAGTTCATCTTGGTGACTGCAGTTTTGAAGGGTGGATTGTTGGAAACCCGTCCTGTGCCACGAACATCAACATCAGGGAGTGGTCATACCTGATAGAAGATCCCAACGCCCCTCATAAGTTGTGTTTTCCAGGAGAATTGGACAACAATGGTGAACTCCGTCATCTTTTCAGTGGAGTGAACTCTTTTAGCAGAACAGAGCTAATAAGTCCGAGCAAATGGGGAGCCGTTCTGGATGGAGTAACTGCTTCTTGTCTTGACAGGGGGGCAAGCAGTTTTTACAGAAATTTGATCTGGCTAGTGAAACAAAATAATAAGTATCCTGTTGTAAGAGGAGACTACAACAACACAACAGGCAGAGATGTTTTAGTTCTTTGGGGAATTCATCACCCAGACACTGAAGAAGTAGCCACAAGGCTATATGTCAACAAAAACCCTTACACATTGGTATCAACAAAAGAATGGAGCAAACGATATGAACTTGAAATTGGAACAAGAATAGGAGAGGGGCAGAGAAGCTGGATGAAGATCTATTGGCACCTGATGCATCCTGGAGAAAGGATAACGTTTGAAAGCAATGGGGGTCTTTTAGCACCTAGATACGGATACATCATTGAGAAATACGGCACAGGACGGATATTCCAAAGTGGTATAAGGATGGGCAAGTGCAACACCAAGTGTCAAACGTCAATGGGTGGGGTAAACACAAACAAAACTTTCCAGAACATAGAAAGAAATGCACTTGGAGACTGCCCAAAATACATAAAATCCGGGCAGCTGAAGCTTGCAACTGGACTGAGAAATGTCCCATCTATTAGTGAGAGGGGTTTGTTTGGTGCTATTGCAGGTTTCATAGAGGGAGGATGGCCTGGTCTAATAAACGGATGGTATGGTTTCCAGCATCAAAACGAACAGGGGACTGGCATTGCTGCAGACAAAGTTTCCACCCAGAAAGCCATAAATGAAATAACAACCAAGATAAACAATATAATAGAGAAAATGAACGGAAACTACGATTCCATAAGAGGGGAGTTCAACCAAGTGGAAAAGAGAATCAACATGCTCGCCGATCGTGTTGATGATGCAGTAACTGATATTTGGTCCTACAATGCTAAACTTCTCGTGTTAATTGAAAACGATAGAACTCTGGATTTGCATGATGCCAATGTCAAGAACTTACATGATCAGATCAAAAGAGCATTGAAGGATAATGCCATTGATGAAGGAGATGGTTGCTTCAATCTTCTCCACAAATGTAATGACTCATGCATGGAAACTATCAGAAATGGGACCTATAATCATGAAGACTACAAGGAAGAATCACAATTAAAGAAGCAGGAGATTGAAGGAATTAAATTGAAGACTGAAGACAATGTTTATAAAGTCCTGGCAATTTATAGTTGCATTGCAAGCAGCATTGTGATGGTGGGTCTCATACTTGCATTCATAATGTGGGCATGTAGCAGTGGCAATTGCCGGTTCAATGTTTGTATATGA
>A_/_H16N3|CY130501|A/glaucous-winged_gull/Southeastern_Alaska/10JR01681R0/2010
ATGGTCGCCAAAGTGCTTCACTTGCTCATCATAGTGCTTGGCAGATATTCAATAGCAGACAAAATATGCATAGGATATCTGAGCAATAACTCCTCAGACACAGTAGATACACTGACAGAAAATGGAGTACCTGTGACAAGCTCAATTGATCTCGTCGAAACAAACCACACTGGAACATACTGTTCTCTGAACGGTATCAGCCCAGTTCATCTTGGTGACTGCAGTTTTGAAGGGTGGATTGTTGGAAACCCGTCCTGTGCCACGAACATCAACATCAGGGAGTGGTCATACCTGATAGAAGATCCTAACGCCCCTCATAAGTTGTGTTTTCCAGGAGAATTAGACAACAATGGTGAACTCCGTCATCTTTTCAGTGGAGTGAACTCCTTTAGCAGAACAGAGCTAATAAGTCCGAGCAAATGGGGAGACGTTCTGGATGGAGTAACTGCCTCTTGTCTTGACAGGGGGGCAAGCAGTTTTTACAGGAATTTGATCTGGCTAGTGAAACAGAATAATAAGTATCCTGTTGTAAGAGGAGACTACAACAACACAACAGGCAGAGATGTTTTAGTTCTTTGGGGAATTCATCACCCAGACACTGAAGAAGTAGCCACAAGGCTATATGTAAACAAAAATCCTTACACATTGGTATCAACAAAAGAATGGAGCAAACGTTATGAACTTGAGATTGGAACAAGAATAGGAGAGGGGCAGAGAAGCTGGATGAAGATATATTGGCACCTGATGCATCCTGGAGAAAGAATAACGTTTGAAAGTAATGGGGGTCTTTTAGCACCTAGATACGGATACATTATTGAGAAATACGGCACAGGACGGATTTTCCAAAGTAGGATAAGGATGGGCAAGTGCAACACCAAGTGTCAAACGTCAATGGGTGGGGTAAACACAAACAAAACTTTCCAGAACATAGAAAGAAATGCACTTGGAGACTGCCCAAAATACATAAAATCCGGGCAGCTGAAGCTTGCAACTGGGCTGAGAAATGTCCCATCTATTAGTGAAAGGGGTTTGTTTGGTGCTATCGCAGGTTTCATAGAAGGAGGATGGCCTGGTCTAATAAACGGATGGTATGGTTTCCAGCACCAAAACGAACAGGGGACTGGCATTGCGGCAGACAAAGTTTCCACCCAGAAAGCTATAAATGAAATAACAACCAAGATAAACAACATAATAGAGAAAATGAACGGAAACTACGATTCCATAAGAGGGGAGTTCAACCAAGTGGAAAAGAGAATCAACATGCTCGCCGATCGTGTTGATGATGCGGTAACTGATATTTGGTCCTACAATGCTAAACTTCTCGTGTTAATTGAAAACGATAGAACTCTGGATTTGCATGATGCCAATGTCAAGAACCTACATGATCAGATCAAAAGAGCATTGAAGGATAATGCCATTGATGAAGGAGATGGTTGCTTCAATCTTCTCCACAAATGTAATGACTCATGCATGGAAACTATCAAAAATGGGACCTATAATCATGAAGACTACAGGGAAGAATCACAATTAAAGAAGCAGGAGATTGAAGGGATTAAATTGAAGACTGAAGACAATGTTTATAAAGTCCTGGCAATTTATAGTTGCATTGCAAGCAGTATTGTGATGGTGGGTCTCATACTTGCATTCATAATGTGGGCGTGTAGCAGTGGCAATTGCCGGTTCAATGTTTGTATATGA
>A_/_H16N3|CY130493|A/glaucous-winged_gull/Southeastern_Alaska/10JR01572R0/2010
ATGGTCGCCAAAGTGTTTCACTTGCTCATCATAGTGCTTGGCAGATATTCAATTGCAGACAAAATATGCATAGGGTATCTGAGCAATAACTCCTCAGACACAGTAGATACACTGACAGAAAATGGAGTACCTGTGACAAGCTCAGTTGATCTCGTCGAAACAAACCACACCGGAACATACTGTTCTCTGAACGGTGTCAGTCCAGTTCATCTTGGTGACTGCAGTTTTGAAGGGTGGATTGTTGGAAACCCGTCCTGTGCCACGAACATCAACATCAGGGAGTGGTCATACCTGATAGAAGATCCCAACGCCCCTCATAAGTTGTGTTTTCCAGGAGAATTGGACAACAATGGTGAACTCCGTCATCTTTTCAGTGGAGTGAACTCTTTTAGCAGAACAGAGCTAATAAGTCCGAGCAAATGGGGAGCCGTTCTGGATGGAGTAACTGCTTCTTGTCTTGACAGGGGGGCAAGCAGTTTTTACAGAAATTTGATCTGGCTAGTGAAACAAAATAATAAGTATCCTGTTGTAAGAGGAGACTACAACAACACAACAGGCAGAGATGTTTTAGTTCTTTGGGGAATTCATCACCCAGACACTGAAGAAGTAGCCACAAGGCTATATGTCAACAAAAACCCTTACACATTGGTATCAACAAAAGAATGGAGCAAACGATATGAACTTGAAATTGGAACAAGAATAGGAGAGGGGCAGAGAAGCTGGATGAAGATCTATTGGCACCTGATGCATCCTGGAGAAAGGATAACGTTTGAAAGCAATGGGGGTCTTTTAGCACCTAGATACGGATACATCATTGAGAAATACGGCACAGGACGGATATTCCAAAGTGGTATAAGGATGGGCAAGTGCAACACCAAGTGTCAAACGTCAATGGGTGGGGTAAACACAAACAAAACTTTCCAGAACATAGAAAGAAATGCACTTGGAGACTGCCCAAAATACATAAAATCCGGGCAGCTGAAGCTTGCAACTGGACTGAGAAATGTCCCATCTATTAGTGAGAGGGGTTTGTTTGGTGCTATTGCAGGTTTCATAGAAGGAGGATGGCCTGGTCTAATAAACGGATGGTATGGTTTCCAGCATCAAAACGAACAGGGGACTGGCATTGCTGCAGACAAAGTTTCCACCCAGAAAGCCATAAATGAAATAACAACCAAGATAAACAATATAATAGAGAAAATGAACGGAAACTACGATTCCATAAGAGGGGAGTTCAACCAAGTGGAAAAGAGAATCAACATGCTCGCCGATCGTGTTGATGATGCAGTAACTGATATTTGGTCCTACAATGCTAAACTTCTCGTGTTAATTGAAAACGATAGAACTCTGGATTTGCATGATGCCAATGTCAAGAACTTACATGATCAGATCAAAAGAGCATTGAAGGATAATGCCATTGATGAAGGAGATGGTTGCTTCAATCTTCTCCACAAATGTAATGACTCATGCATGGAAACTATCAGAAATGGGACCTATAATCATGAAGACTACAAGGAAGAATCACAATTAAAGAAGCAGGAGATTGAAGGAATTAAATTGAAGACTGAAGACAATGTTTATAAAGTCCTGGCAATTTATAGTTGCATTGCAAGCAGCATTGTGATGGTGGGTCTCATACTTGCATTCATAATGTGGGCATGTAGCAGTGGCAATTGCCGGTTCAATGTTTGTATATGA
>A_/_H16N3|CY127445|A/laughing_gull/Delaware_Bay/296/1998
ATGGTCGTCAAAGTGCTCCACTTGCTCATCATAGTGCTTGGCAGATATTCAATAGCAGACAAAATATGCATAGGATATCTGAGCAATAACTCTTCAGACACAGTAGATACACTGACAGAGAATGGAGTACCTGTGACAAGCTCAATTGACCTCGTTGAAACAAACCACACTGGAACATACTGTTCCCTGAATGGGATCAGCCCAATTCATCTTGGTGACTGCAGCTTTGAGGGGTGGATTGTTGGAAACCCATCCTGTGCCACAAACATCAACATCAGGGAGTGGTCATATTTGATTGAAGACCCTAATGCCCCTAATAAGCTGTGTTATCCAGGGGAATTGGACAACAATGGTGAACTCCGGCATCTCTTTAGTGGAGTAAACTCTTTTAGCAGAACAGAGCTAATAAGTCCAAGCAAATGGGGAAATGTTCTGGATGGAGTAACTGCTTCTTGCCTTGACAGGGGGGCAAGCAGTTTTTACAGGAATTTGATCTGGCTAGTGAAACAAAATGATAGGTATCCTGTTGTAAGAGGAGACTACAACAACACAACGGGCAGAGATGTTCTAGTCCTTTGGGGAATTCATCACCCAGATACAGAAGCAACAGCCACAAAGCTATATGTCAACAAAAATCCTTACACATTGGTATCAACAAAAGAATGGAGCAAACGGTATGAACTTGAAATTGGAACCAGAATAGGAGAGGGACAGAGAAGCTGGATGAAGATCTATTGGCACCTGATGCGTCCTGGGGAAAGAATAACGTTTGAAAGCAATGGGGGTCTTTTAGCACCTAGATACGGATACATTATTGAGAAATACGGTACAGGACGAATTTTCCAAAGTGGAATAAGGATGGCCAAATGCAACACAAAATGTCAAACGTCAATGGGTGGGGTAAACACAAACAAAACTTTCCAGAACATAGAAAGAAATGCTCTTGGAGACTGCCCAAAATACATAAAATCCGGACAGCTGAAGCTTGCAACTGGACTGAGAAATGTTCCATCCATTGGTGAAAGGGGTTTGTTTGGTGCTATTGCAGGCTTCATAGAAGGAGGGTGGCCTGGTCTGATAAACGGATGGTATGGTTTCCAGCATCAAAACGAACAGGGGACTGGCATTGCAGCAGACAAAGCTTCCACTCAGAAAGCCATAAATGAAATAACAACCAAGATAAACAACATAATAGAGAAAATGAACGGAAACTATGATTCAATAAGAGGGGAGTTCAACCAAGTGGAGAAGAGAATCAACATGCTCGCTGATCGGGTTGATGATGCAGTAACTGATATTTGGTCCTACAATGCTAAGCTTCTCGTGTTAATTGAAAATGATAGAACTTTGGATTTGCATGATGCCAATGTCAAGAACCTACATGAGCAGGTCAGAAGAGCATTAAAGAATAATGCCATTGATGAAGGAGATGGTTGCTTCAATCTTCTCCACAAATGTAATGATTCATGCATGGAAACTATCAGAAATGGGACCTATAATCATGAAGACTACAGGGAAGAATCACAATTAAAGAGGCAGGAGATTGAAGGAATAAAGCTGAAGACTGAAGACAATGTTTATAAAGTCCTGTCAATTTATAGCTGCATTGCAAGCAGTATTGTGATGGTAGGTCTCATACTTGCATTCATAATGTGGGCATGCAGCAGTGGCAATTGCCGGTTCAATGTTTGTATATAA
>A_/_H16N3|CY070890|A/glaucous-winged_gull/Southcentral_Alaska/9JR0783R1/2009
ATGGTCGCCAAAGTGCTTCACTTGCTCATCATAGTGCTTGGCAGATATTCAATAGCAGACAAAATATGCATAGGATATCTGAGCAATAACTCCTCAGACACAGTAGATACACTGACAGAAAATGGAGTACCTGTGACAAGCTCAATTGATCTCGTCGAAACAAACCACACTGGAACATACTGTTCTCTGAACGGTATCAGCCCAGTTCATCTGGGTGACTGCAGTTTTGAAGGGTGGATTGTTGGAAACCCGTCCTGTGCCACGAACATCAACATCAGGGAGTGGTCATACCTGATAGAAGATCCTAACGCCCCTCATAAGTTGTGTTTTCCAGGAGAATTAGACAACAATGGTGAACTCCGTCATCTTTTCAGTGGAGTGAACTCCTTTAGCAGAACAGAGCTAATAAGTCCGAGCAAATGGGGAGACGTTCTGGATGGAGTAACTGCTTCTTGTCTTGACAGGGGGACAAGCAGTTTTTACAGGAATTTGATCTGGCTAGTGAAACAGAATAATAAGTATCCTGTTGTAAAAGGAGACTACAACAACACAACAGGCAGAGATGTTTTAGTTCTTTGGGGAATTCATCACCCAGACACTGAAGAAGTAGCCACAAGGCTATATGTCAACAAAAATCCTTACACATTGGTATCAACAAAAGAATGGAGCAAACGATATGAACTTGAGATTGGAGCAAGAATAGGAGAGGGGCAGAGAAGCTGGATGAAGATCTATTGGCACCTGATGCATCCTGGAGAAAGAATAACGTTTGAAAGTAATGGGGGTCTTTTAGCACCTAGATACGGATACATTATTGAGAAATACGGCACAGGACGGATTTTCCAAAGTAGAATAAGGATGGGCAAGTGCAACACCAAGTGTCAAACGTCAATGGGTGGGGTAAACACAAACAAAACTTTCCAGAACATAGAAAGAAATGCACTTGGAGACTGCCCAAAATACATAAAATCCGGGCAGCTGAAGCTTGCAACTGGGCTGAGAAATGTCCCATCTATTAGTGAGAGGGGTTTGTTTGGTGCTATTGCAGGGTTCATAGAAGGAGGATGGCCTGGTCTAATAAACGGATGGTATGGGTTCCAGCATCAAAACGAACAGGGGACTGGCATTGCGGCAGACAAAGTTTCCACCCAGAAAGCCCTAAATGAAATAACAACCAAGATAAACAATATAATAGAGAAAATGAACGGAAACTACGATTCCATAAGAGGGGAGTTCAACCAAGTGGAAAAGAGAATCAACATGCTCGCCGATCGTGTTGATGATGCAGTAACTGATATTTGGTCCTACAACGCTAAACTTCTCGTGTTAATTGAAAACGATAGAACTCTGGATTTGCATGATGCCAATGTCAAGAACCTACATGATCAGATCAAAAGAGCATTGAAGGATAATGCCATTGATGAAGGGGATGGTTGCTTCAATCTTCTCCACAAATGTAATGACTCATGCATGGAAACTATCAGAAATGGGACCTATAATCATGAAGACTACAGGGAAGAATCACAATTAAAGAAGCAGGAGATTGAAGGAATTAAATTGAAGACTGAAGACAATGTTTATAAAGTACTGGCAATTTATAGTTGCATTGCAAGCAGTATTGTGATGGTGGGTCTCATACTTGCATTCATAATGTGGGCGTGTAGCAGTGGCAATTGCCGGTTCAATGTTTGTATATGA
>A_/_H16N3|HM059998|A/glaucous_gull/Alaska/44198-027/2006
ATGGTCGTCAAAGTGCTTCACTTGCTCATCATAGTGTTTGGCAGATATTCAATAGCAGACAAAATATGCATAGGATATCTGAGCAATAACTCCTCAGACACAGTAGATACACTGACAGAAAATGGAGTACCTGTGACAAGCTCAATTGATCTCGTCGAAACAAACCACACTGGAACATACTGTTCTCTGAACGGTATCAGCCCAGTTCATCTTGGTGACTGCAGCTTTGAGGGATGGATTGTTGGAAACCCGTCCTGTGCCACGAACATCAACATCAGGGAGTGGTCATACCTGATAGAAGATCCTAACGCCCCTCATAAGTTGTGTTTTCCAGGAGAATTAGACAACAATGGTGAACTCCGTCATCTCTTCAGTGGAGTGAACTCCTTTAGCAGAACAGAGCTAATAAGTCCGAGCAAATGGGGAAACGTTCTGGATGGAGTAACTGCTTCTTGTCTTGACAGGGGGGCAAGCAGTTTTTACAGGAATTTGATCTGGCTAGTGCAACAAAATGATAAGTATCCTGTTGTAAGAGGAGACTACAACAACACAACAGGCAGAGATGTTTTAGTTCTTTGGGGAATTCATCACCCAGACACTGAAGCAGTAGCCACAAAGCTATATGTCAACAAAAACCCTTACACATTGGTATCAACAAAAGAATGGAGCAAACGATATGAGCTTGAGATTGGAACAAGAATAGGAGAGRGGCAGAGAAGCTGGATGAAGATCTATTGGCACCTGATGCATCCTGGAGAAAGAATAACGTTTGAAAGCAATGGGGGTCTTTTAGCACCTAGATACGGATACATTATTGAGAAATACGGTACAGGACGGATTTTCCAAAGTGGAATAAGGATGGCCAAATGCAACACCAAATGTCAAACGTCAATGGGTGGGGTAAACACAAACAAAACTTTCCAGAACATAGAAAGAAATGCACTTGGAGACTGCCCAAAATACATAAAATCTGGGCAGCTGAAACTTGCAACTGGACTGAGAAATGTTCCCTCTATTAGTGAGAGGGGTTTGTTTGGTGCTATTGCAGGTTTCATAGAAGGAGGATGGCCTGGTCTAATAAACGGATGGTATGGTTTCCAGCATCAAAACGAACAGGGGACTGGCATTGCAGCAGACAAAGTGTCCACCCAGAAAGCCATAAATGAAATAACAACCAAGATAAACAATATAATAGAGAAAATGAACGGAAACTACGATTCCATAAGAGGGGAGTTCAACCAAGTGGAGAAGAGAATCAACATGCTCGCCGATCGGGTTGATGATGCAGTAACTGATATTTGGTCCTACAATGCTAAACTTCTCGTGTTAATTGAAAACGATAGAACTCTGGATTTGCATGATGCTAATGTCAAGAACCTACATGATCAGATAAAAAGAGCATTGAAGGATAATGCCATTGATGAAGGAGATGGTTGCTTCAATCTTCTCCACAAATGTAATGACTCATGCATGGAAACTATCAGAAATGGGACCTATAATCATGAAGACTACAGGGAAGAATCACAATTAAAGAGGCAGGAGATTGAAGGAATTAAATTGAAGACTGAAGACAATGTTTATAAAGTCCTGGCAATTTATAGTTGCATTGCAAGCAGTATTGTGATGGTGGGTCTCATACTTGCATTCATAATGTGGGCATGTAGCAGTGGCAATTGCCGGTTCAATGTTTGTATATGA
>A_/_H16N3|CY005933|A/herring_gull/Delaware/712/1988
ATGGCCGTCAAAGTGCTCCACTTGCTCATCATAGTGCTTGGCAGATATTCAATAGCAGACAAAATATGCATAGGATATCTAAGCAATAACTCTTCAGACACAGTAGACACACTAACAGAGAATGGAGTACCTGTGACAAGCTCAATTGACCTCGTTGAAACAAACCACACTGGAACATACTGTTCTTTGAATGGGATCAGCCCAATTCATCTTGGTGACTGCAGCTTTGAGGGATGGATTGTAGGAAACCCATCCTGTGCTACAAACATCAACATCAGGGAGTGGTCATATTTGATTGAAGACCCTAATGCCCCTAATAAGCTGTGTTTTCCAGGGGAATTGGACAACAATGGTGAACTACGGCATCTCTTTAGTGGAGTGAACTCTTTTAGCAGAACAGAGCTAATAAGTCCAAGCAAATGGGGAGATGTTCTGGATGGAGTAACTGCTTCTTGTCTTGACAAGGGGGCAAGCAGTTTTTACAGGAATTTGGTCTGGCTAGTGAAACAAAATGACAGGTACCCTGTTGTAAGAGGGGATTACAACAACACAACAGGCAGAGATGTTTTAGTCCTTTGGGGAATTCACCACCCAGACACAGAAACAACAGCCACAAAGCTATATGTCAACAAAAACCCCTACACATTGGTATCAACAAAAGAATGGAGCAAACGGTATGAACTTGAAATTGGAACCAGAATAGGAGATGGACAGAGAAGCTGGATGAAAATCTATTGGCACCTAATGCAYCCTGGAGAAAGAATAATGTTTGAAAGCAATGGGGGTCTTTTAGCACCTAGATACGGATACATTATTGAGAAATACGGCACAGGACGAATTTTCCAAAGCGGAATAAGAATGGCCAAATGCAACACAAAATGCCAAACGTCAATGGGTGGGGTAAACACAAACAAAACTTTCCAGAACATAGAAAGGAATGCTCTTGGAGACTGCCCAAAATACATAAAATCTGGACAGCTGAAGCTTGCAACTGGACTGAGAAATGTTCCATCTATTGGTGAAAGGGGTCTATTTGGTGCTATTGCAGGCTTCATAGAAGGAGGGTGGCCTGGTCTAATTAACGGATGGTATGGTTTCCAGCATCAAAACGAACAGGGGACTGGCATTGCCGCGGATAAAGCTTCCACCCAGAAAGCCATAAATGAAATAACAACAAAGATAAACAATATAATAGAGAAAATGAACGGGAACTATGATTCAATAAGAGGGGAATTCAACCAAGTRGAAAAGAGAATCAACATGCTCGCTGATCGGGTTGATGATGCAGTGACTGATATTTGGTCTTACAATGCTAAGCTTCTTGTGTTAATTGAAAATGATAGAACTCTGGATTTGCATGATGCTAATGTCAAGAACCTACATGAGCAGGTCAAAAGAGCATTAAAGAATAATGCCATTGATGAAGGAGATGGTTGCTTCAATCTTCTTCACAAATGTAATGACTCATGCATGGAAACTATCAGAAATGGGACCTACAATCATGAAGACTACAGGGAAGAATCACAGTTGAAAAGGCAGGAGATTGAAGGAATAAAGTTGAAGACTGAAGACAATGTGTATAAGGTACTGTCAATTTATAGCTGCATTGCAAGCAGTATTGTGATGGTAGGTCTCATACTCGCATTTATAATGTGGGCATGCAGCAGTGGCAATTGCCGGTTCAATGTTTGTATATAA
>A_/_H16N3|CY014599|A/shorebird/New_Jersey/840/1986
ATGGCCATCAAAGTGCTCCACTTGCTCATCATAGTGCTTGGCAGATATTCAATAGCAGACAAAATATGTATAGGATATCTAAGCAATAACTCTTCAGACACAGTAGACACACTAACAGAGAATGGAGTACCTGTGACAAGCTCAATTGACCTCGTTGAAACAAACCACACTGGAACATACTGCTCTTTGAATGGGATCAGCCCAATTCATCTTGGTGACTGCAGCTTTGAGGGATGGATTGTAGGAAACCCATCCTGTGCTACAAACATCAACATCAGGGAGTGGTCATATTTGATTGAAGACCCTAATGCCCCTAATAAGCTGTGTTTTCCAGGGGAATTGGACAACAATGGTGAACTACGGCATCTCTTTAGTGGAGTGAACTCTTTTAGCAGAACAGAGCTAATAAGTCCCAGCAAATGGGGAGATGTTCTGGATGGAGTAACTGCTTCTTGTCTTGACAAAGGAGCAAGCAGTTTTTACAGAAATTTGGTTTGGCTAGTGAAACAAAATGACAGGTACCCTGTTGTAAGAGGGGATTACAACAACACAACAGGCAGAGATGTTTTAGTCCTTTGGGGGATTCACCACCCAGACACAGAAACAACAGCCACAAAGCTATATGTCAACAAAAACCCCTACACATTGGTCTCAACAAAAGAATGGAGCAAACGGTATGAACTTGAAATTGGAACCAGAATAGGAGATGGACAGAGAAGCTGGATGAAAATCTATTGGCACCTAATGCACCCTGGAGAAAGAATAATGTTTGAAAGCAATGGGGGTCTTTTAGCACCTAGATACGGATACATTATTGAGAAATACGGTACAGGACGAATTTTCCAAAGCGGAATAAGAATGGCCAAATGCAACACAAAATGCCAAACGTCAATGGGTGGGGTAAACACAAACAAAACTTTCCAGAACATAGAAAGGAATGCTCTTGGAGACTGCCCAAAATACATAAAATCTGGACAGCTGAAGCTTGCAACTGGACTGAGAAATGTTCCATCTATTGGTGAAAGAGGTCTATTTGGTGCGATTGCAGGCTTCATAGAAGGAGGGTGGCCTGGTCTAATTAACGGATGGTATGGTTTTCAGCATCAAAACGAACAGGGGACTGGCATTGCCGCGGATAAAGCTTCCACCCAGAAAGCCATAAATGAAATAACAACAAAGATAAACAATATAATAGAGAAAATGAACGGGAACTATGATTCAATAAGAGGGGAATTCAATCAAGTAGAAAAGAGAATCAACATGCTCGCTGATCGGGTTGATGATGCAGTGACTGACATTTGGTCTTACAATGCTAAGCTTCTTGTGTTAATTGAGAATGATAGAACTCTGGATTTGCATGATGCTAATGTTAAGAACCTACATGAGCAGGTCAAAAGAGCATTAAAGAATAATGCCATTGATGAAGGAGATGGTTGCTTCAATCTTCTTCACAAATGTAATGACTCATGCATGGAAACCATCAGAAATGGGACCTACAACCATGAAGACTACAGGGAAGAGTCACAGTTGAAAAGGCAGGAGATTGAAGGGATAAAGTTGAAGACTGAAGACAATGTATATAAGGTACTGTCAATTTATAGCTGCATTGCAAGCAGTATTGTGATGGTAGGTCTCATACTCGCATTTATAATGTGGGCATGCAGCAGTGGCAATTGCCGGTTCAATGTTTGTATATAA
>A_/_H16N3|MH733644|A/sanderling/Delaware_Bay/402/2012
ATGACGGTCAAGGTGCTCTACCTTCTCATCATAGTGTTGGGCAGATACTCAAAAGCAGACAAAATATGCATAGGATACCTGAGCAATAACTCAACAGATAAAGTAGATACACTGACAGAAAATGGAGTTCCTGTGACCAGCTCAGTGGACCTTGTAGAAACAAACCATACTGGAACATACTGCTCATTGAATGGGATCAGCCCGGTCCATCTTGGTGACTGTAGTTTTGAGGGATGGATTGTAGGAAACCCCTCCTGTGCCACCAACATCAACATCAGAGAGTGGTCGTATTTAATCGAAGATCCTAATGCTCCTAACAAACTCTGCTTCCCAGGAGAGTTGGACAACAATGGTGAGCTGCGGCACCTTTTCAGTGGAGTAAACTCTTTTAGCAGGACAGAATTGATAAGCCCCAGCAAATGGGGGAATGTCCTGGATGGAGTCACTGCTTCATGTCTCGACAGAGGAGCAAGCAGTTTTTACAGGAATCTGGTCTGGCTGGTAAAACAGAATGAGAAATATCCTGTTGTGAGAGGGGATTATAACAACACAACAGGACGAGATGTTTTGGTGATTTGGGGAATCCACCACCCAGATTCGGAAGCAACAGCCACAAAACTATATGTCAATAAAAACCCCTACACATTAGTATCGACAAAAGAGTGGAGCAAACGCTATGAGCTTGAGATCGGGACCAGAATAGGTGACGGACAAAAGAGTTGGATGAAAATATATTGGCACCTCATGCGCCCAGGCGAAAGGATAACGTTTGAGAGCAATGGAGGCCTTCTAGCACCCAGATACGGATATATCATTGAGAAGTATGGTTCAGGACGAATTTTCCAGAGTGGAGTGAGGATGGCCAAATGCAACACAAAGTGCCAAACGTCCGTGGGTGGAATAAACACCAACAAAACTTTCCAGAACATAGACAGGAATGCCCTGGGAGAATGTCCGAAGTACATAAAGTCTGAGCAATTAAAACTTGCTACTGGCCTGAGAAATGTCCCATCCATTAATGAAAGAGGTCTGTTTGGTGCAATTGCAGGATTCATAGAGGGAGGGTGGCCTGGTTTGGTCAATGGATGGTATGGTTTCCAGCATCAAAATGAACAAGGAACTGGCATTGCTGCAGATAAAGCCTCCACCCAGAAAGCAATAAATGAAATAACAACGAAAATTAACAACATAATAGAAAAGATGAACGGAAATTATGATTCAATAAGAGGAGAATTCAATCAAGTAGAAAAGAGAATCAACATGCTGGCTGATCGAGTTGATGATGCAGTAACCGATGTTTGGTCATACAATGCTAAACTTCTTGTACTGCTTGAAAATGGTAGAACATTAGACTTGCACGATGCAAATGTCAGAAACTTACATGATCAGGTCAAAAGGGTGTTGAAGGACAATGCAATTGACGAAGGAAATGGTTGCTTCAATCTTCTCCACAAGTGCAACGACTCATGCATGGAAACCATTAGAAATGGCACTTACAATCATGAAGATTACAAGGAAGAATCACAACTGAATAGACAGGAAATTGAGGGGATAAAACTGAAGACTGAAGACAATGTTTATAAAATACTATCGATTTACAGCTGCATTGCAAGCAGTACTGTGCTGGTAGGTCTCATACTTGCATTTATAATGTGGGCATGCAGTAGTGGCAATTGCCGGTTTAATGTGTGTATATAA
>A_/_H16N3|CY130485|A/gull/Southeastern_Alaska/10JR01527R0/2010
ATGGTCGCCAAAGTGTTTCACTTGCTCATCATAGTGCTTGGCAGATATTCAATTGCAGACAAAATATGCATAGGGTATCTGAGCAATAACTCCTCAGACACAGTAGATACACTGACAGAAAATGGAGTACCTGTGACAAGCTCAGTTGATCTCGTCGAAACAAACCACACCGGAACATACTGTTCTCTGAACGGTGTCAGTCCAGTTCATCTTGGTGACTGCAGTTTTGAAGGGTGGATTGTTGGAAACCCGTCCTGTGCCACGAACATCAACATCAGGGAGTGGTCATACCTGATAGAAGATCCCAACGCCCCTCATAAGTTGTGTTTTCCAGGAGAATTGGACAACAATGGTGAACTCCGTCATCTTTTCAGTGGAGTGAACTCTTTTAGCAGAACAGAGCTAATAAGTCCGAGCAAATGGGGAGCCGTTCTGGATGGAGTAACTGCTTCTTGTCTTGACAGGGGGGCAAGCAGTTTTTACAGAAATTTGATCTGGCTAGTGGAACAAAATAATAAGTATCCTGTTGTAAGAGGAGACTACAACAACACAACAGGCAGAGATGTTTTAGTTCTTTGGGGAATTCATCACCCAGACACTGAAGAAGTAGCCACAAGGCTATATGTCAACAAAAACCCTTACACATTGGTATCAACAAAAGAATGGAGCAAACGATATGAACTTGAAATTGGAACAAGAATAGGAGAGGGGCAGAGAAGCTGGATGAAGATCTATTGGCACCTGATGCATCCTGGAGAAAGGATAACGTTTGAAAGCAATGGGGGTCTTTTAGCACCTAGATACGGATACATCATTGAGAAATACGGCACAGGACGGATATTCCAAAGTGGTATAAGGATGGGCAAGTGCAACACCAAGTGTCAAACGTCAATGGGTGGGGTAAACACAAACAAAACTTTCCAGAACATAGAAAGAAATGCACTTGGAGACTGCCCAAAATACATAAAATCCGGGCAGCTGAAGCTTGCAACTGGACTGAGAAATGTCCCATCTATTAGTGAGAGGGGTTTGTTTGGTGCTATTGCAGGTTTCATAGAAGGAGGATGGCCTGGTCTAATAAACGGATGGTATGGTTTCCAGCATCAAAACGAACAGGGGACTGGCATTGCTGCAGACAAAGTTTCCACCCAGAAAGCCATAAATGAAATAACAACCAAGATAAACAATATAATAGAGAAAATGAACGGAAACTACGATTCCATAAGAGGGGAGTTCAACCAAGTGGAAAAGAGAATCAACATGCTCGCCGATCGTGTTGATGATGCAGTAACTGATATTTGGTCCTACAATGCTAAACTTCTCGTGTTAATTGAAAACGATAGAACTCTGGATTTGCATGATGCCAATGTCAAGAACTTACATGATCAGATCAAAAGAGCATTGAAGGATAATGCCATTGATGAAGGAGATGGTTGCTTCAATCTTCTCCACAAATGTAATGACTCATGCATGGAAACTATCAGAAATGGGACCTATAATCATGAAGACTACAAGGAAGAATCACAATTAAAGAAGCAGGAGATTGAAGGAATTAAATTGAAGACTGAAGACAATGTTTATAAAGTCCTGGCAATTTATAGTTGCATTGCAAGCAGCATTGTGATGGTGGGTCTCATACTTGCATTCATAATGTGGGCATGTAGCAGTGGCAATTGCCGGTTCAATGTTTGTATATGA
>A_/_H16N3|MK192316|A/black-headed_Gull/Netherlands/5/2017
ATGATGACCAAAATACTCTACTTGCTTGTTCTGATTTTTGTTAAGCACTCGAGAACAGACAAGATATGCATAGGATATTTAAGCAACAATTCTACAGATAAAGTAGACACACTAACAGAAAATGGAGTACCCGTGACAAGCTCAATTGATCTTGTTGAAACAAATCATACTGGAACCTATTGCTCTTTGAATGGTGTCAGCCCAATACATCTTGGGGACTGCAGCTTTGAAGGGTGGATTGTTGGCAACCCTTCATGTGCAAGCAACATCAACATCAGGGAATGGTCTTATCTGATTGAAGACCCCAATGCCCCACATAAACTCTGCTTCCCAGGTGAAGTTGACAACAATGGAGAATTGAGACATCTCTTCAGCGGAGTTAACTCATTCAGCAGGACAGAGCTAATTCCTCCTAGCAAATGGGGGGATATTCTAGAGGGAACAACTGCGTCATGTCAGAACAGAGGAGCAAATAGCTTCTACAGGAACTTAATCTGGCTTGTGCATAAACTAAACAAATACCCTGTAGTTAAGGGTGAATATAACAACACAACAGGCAGAGACGTTCTGGTATTGTGGGGAATTCACCATCCTGACACAGAGGCAACTGCCAACAAACTTTATGTCAATAAGAACCCTTATACACTGGTATCAACTAAAGAGTGGAGCAGGAGGTACGAATTAGAAATTGGAACCAGGATAGGAGACGGTCAAAGAAGCTGGATGAAAATTTATTGGCACTTGATGCACCCAGGCGAAAGAATAACATTTGAGAGCAATGGAGGGCTATTAGCACCGAGATATGGCTACATAATTGAAAAGTACGGAACAGGCAGAATTTTCCAAAGTGGAGTGAGACTGGCAAAATGCAACACAAAATGTCAAACCTCCCTGGGTGGAATCAACACAAACAAGACTTTCCAGAATATCGAAAGGAATGCTCTTGGTGACTGTCCAAAATACATAAAGTCTGGACAATTGAAACTTGCAACAGGGTTGAGAAATGTTCCCTCCATTGTTGAGAGAGGGTTGTTTGGTGCAATTGCAGGGTTCATAGAAGGCGGATGGCCCGGATTAATTAATGGATGGTATGGCTTTCAGCACCAAAATGAGCAAGGGACTGGCATAGCTGCAGACAAAACATCTACCCAAAAGGCTATAAATGAAATAACAACCAAAATAAATAATATCATCGAGAAAATGAACGGGAATTATGACTCCATCAGGGGTGAGTTCAATCAGGTGGAAAAGAGGATCAACATGATTGCTGATCGAGTTGACGATGCTGTAACAGACATCTGGTCTTACAATGCTAAACTTCTCGTGTTGATCGAAAATGACAGAACATTAGACCTGCATGATGCCAATGTTAGGAACCTTCACGAACAGATCAAGCGGGCCCTAAAAGACAATGCAATTGATGAAGGGGATGGGTGCTTCAGCATTCTCCATAAATGTAATGACTCATGTATGGACACCATTCGAAATGGGACATATAATCATGAGGACTACAAAGAGGAGTCACAATTGAAAAGGCAGGAAATTGAAGGGATCAAGTTGAAGACTGAAGACAATGTATACAAGATATTGTCGATCTACAGCTGCATTGCAAGCAGTGTTGTTCTGGTAGGACTCATACTCGCATTTATACTGTGGGCATGCAGCAGTGGAAATTGCCGGTTCAATGTTTGTATATAG
>A_/_H16N3|MF103719|A/black-headed_gull/Netherlands/24/2009
ATGATGACCAAAATACTCTATTTGCTTGTTCTGATTTTTGTTAAACACTCGAGAGCAGACAAAATATGCATAGGATATTTAAGCAACAATTCAACAGATAAAGTAGACACACTAACAGAAAATGGAGTACCCGTGACAAGCTCAATTGATCTTGTTGAAACAAATCATACTGGAACTTATTGCTCTTTGAATGGTGTCAGCCCAATACATCTTGGGGACTGCAGTTTTGAAGGGTGGATTGTTGGCAACCCTTCCTGTGCAAGCAACATCAACATCAGGGAATGGTCTTATCTGATTGAAGACCCCAATGCCCCACATAAACTCTGCTTCCCAGGTGAAGTTGACAACAATGGAGAATTGAGACATCTCTTCAGCGGAGTAAACTCATTCAGCAGGACAGAGCTAATTCCTCCTAGTAAATGGGGGGATATTCTAGAGGGAACAACTGCGTCATGTCAGAACAGAGGAGCAAATAGCTTCTACAGGAATTTAATCTGGCTTGTGCATAAGCTAAACAAATACCCTGTAGTTAAGGGTGAATATAACAATACAACAGGCAGAGACGTTCTAGTATTGTGGGGAATTCACCATCCTGACACAGAGGCAACTGCCAACAAACTTTATGTCAACAAGAACCCTTATACACTGGTATCAACAAAAGAGTGGAGCAGGCGGTACGAATTAGAAATTGGAACCAGGATAGGAGACGGTCAAAGAAGCTGGATGAAAATTTATTGGCACTTGATGCACCCAGGCGAAAGAATAACATTTGAGAGCAATGGAGGGCTATTAGCACCGAGATATGGCTACATAATTGAAAAGTACGGAACAGGCAGAATTTTCCAAAGTGGAGTGAGACTGGCAAAATGCAACACAAAATGTCAAACCTCCCTGGGTGGAATCAACACAAACAAGACTTTCCAGAATATCGAAAGGAATGCTCTTGGTGACTGTCCAAAATATATAAAGTCTGGACAATTGAAACTTGCAACAGGGTTGAGAAATGTTCCCTCCATTGTTGAAAGAGGATTGTTTGGTGCAATTGCAGGATTCATAGAAGGCGGATGGCCCGGATTAATCAATGGATGGTATGGCTTTCAGCATCAAAATGAGCAAGGGACTGGCATAGCTGCAGACAAAACGTCTACCCAAAAGGCTATAAATGAGATAACAACAAAAATAAATAATATCATCGAGAAAATGAACGGGAATTATGACTCCATCCGGGGTGAGTTCAACCAGGTGGAAAAGAGAATCAACATGATTGCTGATCGAGTCGACGATGCTGTGACAGACATCTGGTCTTACAATGCTAAACTTCTCGTGCTGATTGAAAATGACAGAACATTAGACCTGCATGATGCCAATGTTAGGAACCTTCATGAACAAATCAAGCGGGCCCTAAAAGACAATGCCATTGATGAAGGGGATGGGTGCTTCAGCATTCTCCATAAATGTAATGACTCATGTATGGAAACCATTCGAAATGGGACATATAATCATGAGGACTACAAAGAAGAGTCACAATTGAAAAGACAGGAAATCGAAGGGATCAAGTTGAAGACTGAAGACAATGTATACAAGATATTGTCGATCTACAGCTGCATTGCAAGCAGTGTTGTTCTGGTAGGACTCATACTCGCATTTATACTGTGGGCATGCAGCAGTGGAAATTGCCGGTTCAATGTTTGTATATAG
>A_/_H16N8|MF146541|A/black-headed_gull/Netherlands/72/2008
ATGATGACCAAAATACTCTATTTGCTTGTTCTGATTTTTGTTAAACACTCGAGAGCGGACAAAATATGCATAGGATATTTAAGCAACAATTCAACAGATACAGTAGACACACTAACAGAGAATGGAGTACCCGTGACAAGCTCAATTGATCTTGTTGAAACAAATCATACTGGAACTTATTGCTCTTTGAATGGTGTCAGCCCAATACATCTTGGGGACTGTAGTTTTGAAGGGTGGATTGTTGGCAACCCTTCCTGTGCAAGCAACATCAACATCAGGGAATGGTCTTATCTGATTGAAGACCCCAATGCCCCACATAAACTCTGCTTCCCAGGTGAGGTTGACAACAATGGAGAATTGAGACATCTCTTCAGCGGAGTGAACTCATTCAGCAGGACAGAGCTAATTCCTCCTAGTAAATGGGGGGATATTCTAGAGGGAACAACTGCTTCATGTCAGAACAGAGGAGCAAACAGCTTCTACAGGAATTTAATCTGGCTTGTGCATAAGCTAAACAAATACCCTGTAGTTAAGGGTGAATATAACAATACAACAGGCAGAGACGTTCTAGTATTGTGGGGGATTCACCACCCTGACACAGAGGCAACTGCCAACAAACTTTATGTCAACAAGAACCCTTACACACTGGTATCAACAAAAGAGTGGAGCAGACGGTACGAATTAGAAATTGGAACCAGGATAGGAGACGGTCAAAGAAGCTGGATGAAAATTTATTGGCACTTGATGCACCCAGGCGAAAGAATAACATTTGAGAGCAACGGAGGGCTCTTAGCACCGAGATATGGCTACATAATTGAAAAGTACGGAACGGGCAGAATTTTCCAAAGTGGAGTGAGACTGGCAAAATGCAACACAAAATGTCAAACCTCCATGGGTGGAATCAACACAAACAAGACTTTCCAGAATATCGAAAGGAATGCTCTTGGTGACTGTCCAAAATATATAAAGTCTGGACAATTGAAACTTGCAACGGGATTGAGAAATGTTCCCTCCATTGTTGACAGAGGATTGTTTGGTGCAATTGCAGGATTTATAGAAGGCGGATGGCCCGGATTAATCAATGGATGGTATGGCTTTCAGCACCAAAATGAGCAAGGGACTGGCATAGCTGCAGACAAAACGTCTACCCAAAAGGCTATAAATGAGATAACAACAAAAATAAATAATATCATCGAGAAGATGAACGGGAATTATGACTCCATTCGGGGTGAGTTTAACCAGGTGGAAAAGAGAATCAACATGATTGCTGATCGAGTCGACGATGCGGTGACAGACATCTGGTCTTACAATGCTAAACTTCTCGTGCTGATTGAAAATGACAGAACATTAGACCTGCATGATGCCAATGTTAGGAACCTTCATGAACAAATCAAGCGGGCCCTAAAAGACAATGCTATTGATGAAGGGGATGGGTGCTTCAACATTCTCCATAAATGTAATGACTCATGTATGGAAACCATTCGAAATGGGACATATAATCATGAGGACTACAAAGAAGAGTCACAATTGAAAAGACAGGAAATCGAAGGAATCAAGTTGAAGACTGAAGACAATGTATACAAGATATTGTCGATCTACAGCTGCATTGCAAGCAGTGTTGTTCTGGTAGGACTCATACTTGCATTTGTACTATGGGCATGCAGCAGTGGAAATTGCCGGTTCAATGTTTGTATATAG
>A_/_H16N0|KX455114|A/herring_gull/Finland/13022/2005
ATGATGGTCAAAGTGCTCTACTTTCTCATCATAGTGTTGGGCAGATACTCAAAGGCAGACAAAATATGCATAGGATACCTAAGCAATAACTCAACAGATAAAGTAGACACACTAACAGAAAACGGAGTTCCTGTGACCAGCTCAGTGGATCTTGTAGAAACAAATCATACTGGAACATACTGCTCATTGAATGGGATCAGCCCGGTCCATCTTGGTGACTGCAGCTTTGAGGGATGGATTGTAGGAAACCCCTCCTGTGCCACCAACATCAACATCAGAGAGTGGTCATATTTAATCGAAGATCCTAATGCCCCTAACAAACTCTGCTACCCGGGGGAGTTGGACAACAATGGTGAGCTGCGGCACCTTTTCAGTGGAGTGAACTCTTTTAGCAGGACAGAATTGATAAGCCCCAGCAAATGGGGGGATGTCCTGGATGGAGTCACTGCTTCATGTCTCGACAGAGGAGCAAGCAGTTTTTACAGGAATCTGGTCTGGCTGGTAAAGCAGAATGAGAAATATCCTGTTGTAAGAGGGGATTATAACAACACAACAGGAAGAGATGTTTTGGTGATTTGGGGAATTCACCACCCAGATTCGGAAACAACAGCCACAAAACTATATGTCAACAAAAACCCCTACACATTAGTATCAACAAAAGAGTGGAGCAAACGTTATGAACTCGAGATTGGAACCAGAATAGGTAACGGACAAAGGAGTTGGATGAAATTATATTGGCATCTCATGCGTCCGGGCGAAAGGATAACGTTTGAGAGCAATGGAGGCCTTCTAGCACCCAGATACGGATATATCATTGAGAAATACGGTTCAGGACGAATTTTCCAGAGTGGAGTGAGGATGGCCAAATGCAACACAAAGTGCCAAACGTCAGTAGGTGGAATAAACACCAACAAAACTTTCCAGAACATAGACAGAAATGCCCTGGGAGACTGCCCAAAGTACATAAAGTCCGGGCAACTAAAACTTGCTACTGGCCTGAGAAATGTTCCATCCATTAATGAAAGAGGCCTGTTTGGTGCAATTGCAGGATTCATAGAAGGAGGATGGCCTGGTCTGATTAATGGGTGGTACGGTTTCCAGCATCAGAATGAACAAGGGACTGGCATTGCTGCAGATAAAGCTTCCACCCAGAAAGCAATAGATGAAATAACAACGAAAATTAACAATATAATAGAGAAGATGAACGGAAACTATGATTCAATAAGAGGAGAATTCAATCAAATAGAAAAGAGAATCAACATGCTAGCTGATCGAGTTGATGATGCAGTGACCGATGTTTGGTCATACAATGCTAAACTTCTTGTACTGCTTGAAAATGGTAGAACATTAGACTTGCACGACGCAAATGTCAGAAACTTACATGATCAGGTCAAAAGGGTATTGAAGAACAATGCAATTGACGAAGGAGATGGTTGCTTCAATCTTCTTCACAAGTGCAATGACTCATGCATGGAAACCATTAGAAATGGTACCTACAATCATGAAGATTACAAGGAAGAATCACAACTGAAGAGACAGGAAATTGAGGGAATAAAATTGAAGACTGAAGACAATGTTTATAAAATACTGTCGATTTATAGCTGCATTGCAAGCAGTACTGTGCTGGTAGGTCTCATACTTGCATTTATAATGTGGGCATGTAGCAGTGGAAATTGCCGGTTCAATGTGTGTATATAA
>A_/_H16N3|CY213679|A/glaucous-winged_gull/Southcentral_Alaska/15MB01758/2015
ATGATGGTCAAGGCGCTCTACCTTCTCATCATAGTGTTGGGCAGATACTCAAAAGCAGACAAAATATGCATAGGATACCTGAGCAATAACTCAACAGATAAAGTAGATACACTGACAGAAAATGGAGTTCCTGTGACCAGCTCAGTGGACCTTGTAGAAACAAATCATACTGGAACATACTGCTCATTGAATGGGATCAGCCCGGTCCATCTTGGTGATTGCAGTTTCGAGGGATGGATTGTAGGGAATCCCTCCTGTGCCACCAATATCAACATCAGAGAGTGGTCGTATCTAATCGAAGATCCTAATGCTCCTAACAAGCTCTGCTTCCCAGGAGAGTTGGACAACAATGGTGAACTGCGGCACCTTTTCAGTGGAGTAAACTCTTTTAGCAGGACAGAATTGATAAGCCCCAGCAAATGGGGGAATGTTCTGGATGGAGTCACTGCTTCATGTCTCGATAGAGGAGCAAGCAGTTTTTACAGAAATCTGGTCTGGCTGGTAAAACAGAATAATAAATATCCCGTTGTAAGAGGGGATTATAACAACACAACAGGAAGAGATGTTTTGGTGATTTGGGGAATCCACCATCCAGATTCGGAAGCAACAGCCACAAAACTATATGTCAACAAAAACCCCTACACATTGGTATCGACAAAAGAGTGGAGCAAACGCTATGAGCTCGAGATCGGGACCAGAATAGGTGACGGACAAAAGAGTTGGATGAAAATATATTGGCACCTCATGCGCCCCGGCGAAAGGATAACGTTTGAGAGCAATGGAGGCCTTCTAGCACCCAGATACGGATATATCATTGAGAAGTATGGTTCAGGAAGAATTTTCCAGAGTGGAGTGAGGATGGCCAAATGCAACACAAAGTGCCAAACGGCCGTAGGTGGAATAAACACCAACAAAACTTTCCAGAACATAGACAGGAATGCCCTGGGAGAATGTCCGAAGTACATAAAGTCTGGGCAATTAAAACTTGCTACTGGCTTGAGAAATGTCCCATCCATTAATGAAAGAGGTCTGTTTGGTGCAATTGCAGGATTCATAGAGGGAGGGTGGCCTGGTCTGATCAATGGGTGGTATGGTTTCCAGCATCAGAATGAACAAGGGACTGGCATTGCTGCAGATAAAGCTTCCACCCAGAAAGCAATAAATGAAATAACAACGAAAATTAACAACATAATAGAAAAAATGAACGGAAATTATGATTCAATAAGAGGAGAATTCAATCAAGTAGAAAAGAGAATCAACATGCTGGCTGATCGAGTTGATGATGCAGTAACCGATGTTTGGTCATACAATGCTAAACTTCTTGTACTGCTTGAAAATGGTAGGACATTAGACTTGCACGATGCAAATGTCAGAAACTTACATGATCAGGTCAAAAGGGTGTTGAAGGACAATGCAATTGATGAAGGAAATGGTTGCTTCAATCTTCTCCATAAGTGCAACGACTCATGCATGGAAACCATCAGAAATGGCACCTACAATCATGAAGATTACAAGGAAGAATCACAACTGAATAGACAGGAAATTGAGGGGATAAAACTGAAGACTGAAGACAATGTTTATAAAATACTATCGATTTATAGCTGCATTGCAAGCAGTACGGTACTTGTAGGTCTCATACTTGCATTTATAATGTGGGCATGCAGCAGTGGAAATTGCCGGTTCAATGTGTGTATATAA
>A_/_H16N3|CY213671|A/glaucous-winged_gull/Southcentral_Alaska/15MB01747/2015
ATGATGGTCAAGGCGCTCTACCTTCTCATCATAGTGTTGGGCAGATACTCAAAAGCAGACAAAATATGCATAGGATACCTGAGCAATAACTCAACAGATAAAGTAGATACACTGACAGAAAATGGAGTTCCTGTGACCAGCTCAGTGGACCTTGTAGAAACAAATCATACTGGAACATACTGCTCATTGAATGGGATCAGCCCGATCCATCTTGGTGATTGCAGTTTCGAGGGATGGATTGTAGGGAATCCCTCCTGTGCCACCAATATCAACATCAGAGAGTGGTCGTATCTAATCGAAGATCCTAATGCTCCTAACAAGCTCTGCTTCCCAGGAGAGTTGGACAACAATGGTGAACTGCGGCACCTTTTCAGTGGAGTAAACTCTTTTAGCAGGACAGAATTGATAAGCCCCAGCAAATGGGGGAATGTTCTGGATGGAGTCACTGCTTCATGTCTCGATAGAGGAGCAAGCAGTTTTTACAGAAATCTGGTCTGGCTGGTAAACCAGAATAATAAATATCCCGTTGTAAGAGGGGATTATAACAACACAACAGGAAGAGATGTTTTGGTGATTTGGGGAATCCACCATCCAGATTCGGAAGCAACAGCCACAAAACTATATGTCAACAAAAACCCCTACACATTGGTATCGACAAAAGAGTGGAGCAAACGCTATGAGCTCGAGATCGGGACCAGAATAGGTGACGGACAAAAGAGTTGGATGAAAATATATTGGCACCTCATGCGCCCCGGCGAAAGGATAACGTTTGAGAGCAATGGAGGCCTTCTAGCACCCAGATACGGATATATCATTGAGAAGTATGGTTCAGGAAGAATTTTCCAGAGTGGAGTGAGGATGGCCAAATGCAACACAAAGTGCCAAACGGCCGTAGGTGGAATAAACACCAACAAAACTTTCCAGAACATAGACAGGAATGCCCTGGGAGAATGTCCGAAGTACATAAAGTCTGGGCAATTAAAACTTGCTACTGGCTTGAGAAATGTCCCATCCATTAATGAAAGAGGTCTGTTTGGTGCAATTGCAGGATTCATAGAGGGAGGGTGGCCTGGTCTGATCAATGGGTGGTATGGTTTCCAGCATCAGAATGAACAAGGGACTGGCATTGCTGCAGATAAAGCTTCCACCCAGAAAGCAATAAATGAAATAACAACGAAAATTAACAACATAATAGAAAAAATGAACGGAAATTATGATTCAATAAGAGGAGAATTCAATCAAGTAGAAAAGAGAATCAACATGCTGGCTGATCGAGTTGATGATGCAGTAACCGATGTTTGGTCATACAATGCTAAACTTCTTGTACTGCTTGAAAATGGTAGGACATTAGACTTGCACGATGCAAATGTCAGAAACTTACATGATCAGGTCAAAAGGGTGTTGAAGGACAATGCAATTGATGAAGGAAATGGTTGCTTCAATCTTCTCCATAAGTGCAACGACTCATGCATGGAAACCATCAGAAATGGCACCTACAATCATGAAGATTACAAGGAAGAATCACAACTGAATAGACAGGAAATTGAGGGGATAAAACTGAAGACTGAAGACAATGTTTATAAAATACTATCGATTTATAGCTGCATTGCAAGCAGTACGGTACTTGTAGGTCTCATACTTGCATTTATAATGTGGGCATGCAGCAGTGGAAATTGCCGGTTCAATGTGTGTATATAA
>A_/_H16N3|CY213655|A/glaucous-winged_gull/Southcentral_Alaska/15MB01680/2015
ATGATGGTCAAGGCGCTCTACCTTCTCATCATAGTGTTGGGCAGATACTCAAAAGCAGACAAAATATGCATAGGATACCTGAGCAATAACTCAACAGATAAAGTAGATACACTGACAGAAAATGGAGTTCCTGTGACCAGCTCAGTGGACCTTGTAGAAACAAATCATACTGGAACATACTGCTCATTGAATGGGATCAGCCCGGTCCATCTTGGTGATTGCAGTTTCGAGGGATGGATTGTAGGGAATCCCTCCTGTGCCACCAATATCAACATCAGAGAGTGGTCGTATCTAATCGAAGATCCTAATGCTCCTAACAAGCTCTGCTTCCCAGGAGAGTTGGACAACAATGGTGAACTGCGGCACCTTTTCAGTGGAGTAAACTCTTTTAGCAGGACAGAATTGATAAGCCCCAGCAAATGGGGGAATGTTCTGGATGGAGTCACTGCTTCATGTCTCGATAGAGGAGCAAGCAGTTTTTACAGAAATCTGGTCTGGCTGGTAAACCAGAATAATAAATATCCCGTTGTAAGAGGGGATTATAACAACACAACAGGAAGAGATGTTTTGGTGATTTGGGGAATCCACCATCCAGATTCGGAAGCAACAGCCACAAAACTATATGTCAACAAAAACCCCTACACATTGGTATCGACAAAAGAGTGGAGCAAACGCTATGAGCTCGAGATCGGGACCAGAATAGGTGACGGACAAAAGAGTTGGATGAAAATATATTGGCACCTCATGCGCCCCGGCGAAAGGATAACGTTTGAGAGCAATGGAGGCCTTCTAGCACCCAGATACGGATATATCATTGAGAAGTATGGTTCAGGAAGAATTTTCCAGAGTGGAGTGAGGATGGCCAAATGCAACACAAAGTGCCAAACGGCCGTAGGTGGAATAAACACCAACAAAACTTTCCAGAACATAGACAGGAATGCCCTGGGAGAATGTCCGAAGTACATAAAGTCTGGGCAATTAAAACTTGCTACTGGCTTGAGAAATGTCCCATCCATTAATGAAAGAGGTCTGTTTGGTGCAATTGCAGGATTCATAGAGGGAGGGTGGCCTGGTCTGATCAATGGGTGGTATGGTTTCCAGCATCAGAATGAACAAGGGACTGGCATTGCTGCAGATAAAGCTTCCACCCAGAAAGCAATAAATGAAATAACAACGAAAATTAACAACATAATAGAAAAAATGAACGGAAATTATGATTCAATAAGAGGAGAATTCAATCAAGTAGAAAAGAGAATCAACATGCTGGCTGATCGAGTTGATGATGCAGTAACCGATGTTTGGTCATACAATGCTAAACTTCTTGTACTGCTTGAAAATGGTAGGACATTAGACTTGCACGATGCAAATGTCAGAAACTTACATGATCAGGTCAAGAGGGTGTTGAAGGACAATGCAATTGATGAAGGAAATGGTTGCTTCAATCTTCTCCATAAGTGCAACGACTCATGCATGGAAACCATCAGAAATGGCACCTACAATCATGAAGATTACAAGGAAGAATCACAACTGAATAGACAGGAAATTGAGGGGATAAAACTGAAGACTGAAGACAATGTTTATAAAATACTATCGATTTATAGCTGCATTGCAAGCAGTACGGTACTTGTAGGTCTCATACTTGCATTTATAATGTGGGCATGCAGCAGTGGAAATTGCCGGTTCAATGTGTGTATATAA
>A_/_H16N3|CY213551|A/glaucous-winged_gull/Southcentral_Alaska/15MB01735/2015
ATGATGGTCAAGGCGCTCTACCTTCTCATCATAGTGTTGGGCAGATACTCAAAAGCAGACAAAATATGCATAGGATACCTGAGCAATAACTCAACAGATAAAGTAGATACACTGACAGAAAATGGAGTTCCTGTGACCAGCTCAGTGGACCTTGTAGAAACAAATCATACTGGAACATACTGCTCATTGAATGGGATCAGCCCGGTCCATCTTGGTGATTGCAGTTTCGAGGGATGGATTGTAGGGAATCCCTCCTGTGCCACCAATATCAACATCAGAGAGTGGTCGTATCTAATCGAAGATCCTAATGCTCCTAACAAGCTCTGCTTCCCAGGAGAGTTGGACAACAATGGTGAACTGCGGCACCTTTTCAGTGGAGTAAACTCTTTTAGCAGGACAGAATTGATAAGCCCCAGCAAATGGGGGAATGTTCTGGATGGAGTCACTGCTTCATGTCTCGATAGAGGAGCAAGCAGTTTTTACAGAAATCTGGTCTGGCTGGTAAACAAGAATAATAAATATCCCGTTGTAAGAGGGGATTATAACAACACAACAGGAAGAGATGTTTTGGTGATTTGGGGAATCCACCATCCAGATTCGGAAGCAACAGCCACAAAACTATATGTCAACAAAAACCCCTACACATTGGTATCGACAAAAGAGTGGAGCAAACGCTATGAGCTCGAGATCGGGACCAGAATAGGTGACGGACAAAAGAGTTGGATGAAAATATATTGGCACCTCATGCGCCCCGGCGAAAGGATAACGTTTGAGAGCAATGGAGGCCTTCTAGCACCCAGATACGGATATATCATTGAGAAGTATGGTTCAGGAAGAATTTTCCAGAGTGGAGTGAGGATGGCCAAATGCAACACAAAGTGCCAAACGGCCGTAGGTGGAATAAACACCAACAAAACTTTCCAGAACATAGACAGGAATGCCCTGGGAGAATGTCCGAAGTACATAAAGTCTGGGCAATTAAAACTTGCTACTGGCTTGAGAAATGTCCCATCCATTAATGAAAGAGGTCTGTTTGGTGCAATTGCAGGATTCATAGAGGGAGGGTGGCCTGGTCTGATCAATGGGTGGTATGGTTTCCAGCATCAGAATGAACAAGGGACTGGCATTGCTGCAGATAAAGCTTCCACCCAGAAAGCAATAAATGAAATAACAACGAAAATTAACAACATAATAGAAAAAATGAACGGAAATTATGATTCAATAAGAGGAGAATTCAATCAAGTAGAAAAGAGAATCAACATGCTGGCTGATCGAGTTGATGATGCAGTAACCGATGTTTGGTCATACAATGCTAAACTTCTTGTACTGCTTGAAAATGGTAGGACATTAGACTTGCACGATGCAAATGTCAGAAACTTACATGATCAGGTCAAAAGGGTGTTGAAGGACAATGCAATTGATGAAGGAAATGGTTGCTTCAATCTTCTCCATAAGTGCAACGACTCATGCATGGAAACCATCAGAAATGGCACCTACAATCATGAAGATTACAAGGAAGAATCACAACTGAATAGACAGGAAATTGAGGGGATAAAACTGAAGACTGAAGACAATGTTTATAAAATACTATCGATTTATAGCTGCATTGCAAGCAGTACGGTACTTGTAGGTCTCATACTTGCATTTATAATGTGGGCATGCAGCAGTGGAAATTGCCGGTTCAATGTGTGTATATAA
>A_/_H16N3|KX979094|A/black-headed_gull/Netherlands/35/2009
ATGATGACCAAAATACTCTATTTGCTTGTTCTGATTTTTGTTAAACACTCGAGAGCAGACAAAATATGCATAGGATATTTAAGCAACAATTCAACAGATAAAGTAGACACACTAACAGAAAATGGAGTACCCGTGACAAGCTCAATTGATCTTGTTGAAACAAATCATACTGGAACTTATTGCTCTTTGAATGGTGTCAGCCCAATACATCTTGGGGACTGCAGTTTTGAAGGGTGGATTGTTGGCAACCCTTCCTGTGCAAGCAACATCAACATCAGGGAATGGTCTTATCTGATTGAAGACCCCAATGCCCCACATAAACTCTGCTTCCCAGGTGAAGTTGACAACAATGGAGAATTGAGACATCTCTTCAGCGGAGTAAACTCATTCAGCAGGACAGAGCTAATTCCTCCTAGTAAATGGGGGGATATTCTAGAGGGAACAACTGCGTCATGTCAGAACAGAGGAGCAAATAGCTTCTACAGGAATTTAATCTGGCTTGTGCATAAGCTAAACAAATACCCTGTAGTTAAGGGTGAATATAACAATACAACAGGCAGAGACGTTCTAGTATTGTGGGGAATTCACCATCCTGACACAGAGGCAACTGCCAACAAACTTTATGTCAACAAGAACCCTTATACACTGGTATCAACAAAAGAGTGGAGCAGGCGGTACGAATTAGAAATTGGAACCAGGATAGGAGACGGTCAAAGAAGCTGGATGAAAATTTATTGGCACTTGATGCACCCAGGCGAAAGAATAACATTTGAGAGCAATGGAGGGCTATTAGCACCGAGATATGGCTACATAATTGAAAAGTACGGAACAGGCAGAATTTTCCAAAGTGGAGTGAGACTGGCAAAATGCAACACAAAATGTCAAACCTCCCTGGGTGGAATCAACACAAACAAGACTTTCCAGAATATCGAAAGGAATGCTCTTGGTGACTGTCCAAAATATATAAAGTCTGGACAATTGAAACTTGCAACAGGATTGAGAAATGTTCCCTCCATTGTTGAAAGAGGATTGTTTGGTGCAATTGCAGGATTCATAGAAGGCGGATGGCCCGGATTAATCAATGGATGGTATGGCTTTCAGCATCAAAATGAGCAAGGGACTGGCATAGCTGCAGACAAAACGTCTACCCAAAAGGCTATAAATGAGATAACAACAAAAATAAATAATATCATCGAGAAAATGAACGGGAATTATGACTCCATCCGGGGTGAGTTCAACCAGGTGGAAAAGAGAATCAACATGATTGCTGATCGAGTCGACGATGCTGTGACAGACATCTGGTCTTACAATGCTAAACTTCTCGTGCTGATTGAAAATGACAGAACATTAGACCTGCATGATGCCAATGTTAGGAACCTTCATGAACAAATCAAGCGGGCCCTAAAAGACAATGCCATTGATGAAGGGGATGGGTGCTTCAGCATTCTCCATAAATGTAATGACTCATGTATGGAAACCATTCGAAATGGGACATATAATCATGAGGACTACAAAGAAGAGTCACAATTGAAAAGACAGGAAATCGAAGGGATCAAGTTGAAGACTGAAGACAATGTATACAAGATATTGTCGATCTACAGCTGCATTGCAAGCAGTGTTGTTCTGGTAGGACTCATACTCGCATTTATACTGTGGGCATGCAGCAGTGGAAATTGCCGGTTCAATGTTTGTATATAG
>A_/_H16N3|KX977766|A/black-headed_gull/Netherlands/14/2010
ATGATGGTCAAATTGCTCTACTTTCTCATTATAGTGTTTGGCAGATATTCAAAAGCAGACAAAATATGCATAGGATACCTAAGCAACAACTCAACAGATAAAGTAGACACACTAACGGAAAACGGAGTTCCTGTGACCAGCTCAGTGGACCTCGTAGAGACAAATCATACTGGAACATACTGCTCACTGAATGGAGTCAGCCCGATTCATCTTGGTGACTGCAGCTTTGAGGGATGGATTGTAGGAAACCCTTCCTGTGCCACCAACATCAACATCAGAGAGTGGTCATATTTAATCGAAGATCCTAATGCCCCTCACAAACTCTGCTTCCCGGGGGAATTGGACAACAATGGTGAGCTGCGACACCTTTTCAGTGGAGTGAACTCTTTTAGCAGAACAGAATTGATAAATCCCAACAAATGGGGGAATGTCCTGGATGGAGTAACTGCTTCATGTCTCGATAAAGGAGCAAGTAGTTTTTACAGGAATCTGGTCTGGCTGGTAAAGAAGGATGGAAAATATCCTATAATAAAAGGGGATTATAACAACACAACAGGAAGAGATGTTTTGGTGCTTTGGGGGATCCACCACCCAGATTCGGAAACAACAGCCACAAATCTATATGTTAACAAAAACCCTTACACGTTAGTATCAACAAAGGAATGGAGCAAACGCTATGAACTCGAGATTGGAACCAGAATAGGTGACGGACAAAGGAGCTGGATGAAACTATATTGGCATCTCATGCGTCCAGGCGAAAGGATAACGTTTGAGAGCAATGGAGGTCTTATAGCACCCAGATACGGGTATATCATTGAGAAATACGGTTCGGGACGAATTTTCCAGAGTGGAGTGAGAGTGGCCAGATGCAACACAAGGTGCCAAACGTCAGTAGGTGGGATAAACACCAACAAAACTTTCCAGAACATAGACAGGAATGCCATTGGAGACTGCCCAAAGTACATAAAGTCTGGGCAACTAAAACTTGCTACTGGCCTGAGAAATGTTCCATCCATTAATGAAAGAGGTCTGTTTGGTGCAATTGCAGGATTCATAGAAGGAGGGTGGCCTGGTCTGATTAATGGATGGTATGGTTTCCAGCATCAGAACGAACAAGGGACTGGCATTGCTGCAGATAAAGCTTCCACCCAGAAAGCAATAGATGAAATAACAACGAAAATTAACAATATAATAGAGAAGATGAATGGAAACTATGATTCAATAAGAGGAGAGTTCAATCAGGTAGAAAAGAGAATTAACATGTTAGCTGATCGAGTTGATGATGCAGTAACCGATGTTTGGTCATACAATGCTAAACTTCTTGTATTACTTGAAAATGGTAGAACATTAGACTTGCATGACGCAAATGTCAGAAACTTACATGATCAGGTCAAAAGGGCATTGAAGAATAATGCAATTGACGAAGGAGATGGTTGCTTCAATCTTCTTCACAAATGCAATGACTCATGCATGGAAACCATTAGAAATGGTACCTACAATCATGAAGATTACCAGGAAGAATCACAATTGAAGAGACAGGAAATTGAGGGGATAAAACTGAAGACTGAAGACACTGTTTATAAAATACTGTCGATTTATAGCTGCATTGCAAGCAGTATTGTGCTGGTAGGTCTCATACTTGCATTTATAATGTGGGCATGCAGCAGTGGAAATTGCCGGTTCAATGTGTGTATATAA
>A_/_H16N3|KR087604|A/little_tern/Sweden/8897/2005
ATGATGGTCAAAGTGCTCTACTTTCTCATCATAGTGTTGGGCAGATATTCAAAAGCAGACAAAATATGCATAGGATACCTGAGCAATAACTCAACAGATAAAGTAGACACACTGACAGAAAACGGAGTTCCTGTGACCAGCTCAGTGGACCTTGTAGAAACAAATCATACTGGAACATACTGCTCATTGAATGGGATCAGCCCAGTCCATCTTGGTGACTGCAGTTTTGAGGGATGGATTGTAGGAAACCCCTCCTGTGCCACCAACATCAACATCAGAGAGTGGTCGTATTTAATCGAAGATCCTAATGCCCCTAACAAACTCTGCTACCCGGGGGAGTTGGACAACAATGGTGAGCTGCGACACCTTTTCAGTGGAGTGAACTCTTTTAGCAAGACAGAATTGATAAGCCCCAGCAAATGGGGGGATGTCCTGGATGGAGTCACTGCTTCATGTCTCGACAGAGGAGCAAGCAGTTTTTACAGGAATCTGGTCTGGCTGGTAAAGCAGAATGGGAAATATCCTGTTGTAAGAGGGGATTATAACAACACAACAGGAAGAGATGTTTTGGTGATTTGGGGAATCCACCACCCAGATTCGGAAGCAACAGCCACAAACCTATATGTCAACAAAAACCCTTACACATTAGTATCAACAAAAGAGTGGAGCAAACGCTATGAGCTCGAGATTGGGACCAGAATAGGTGACGGACAAAGGAGTTGGATGAAATTATATTGGCATCTCATGCGCCCAGGCGAAAGGATAACGTTTGAGAGCAATGGAGGCCTTCTAGCACCCAGATACGGATATATCATTGAGAAATACGGTTCGGGACGAATTTTCCAGAGTGGAGTGAGGATGGCCAAATGCAACACAAAGTGCCAAACGTCAGTAGGTGGAATAAACACCAACAAAACTTTCCAGAACATAGACAGGAATGCCCTGGGAGACTGCCCAAAGTACATAAAGTCTGGGCAATTAAAACTTGCTACTGGCCTGAGAAATGTCCCATCCATTAATGAAAGAGGCCTGTTTGGTGCAATTGCAGGATTCATAGAGGGAGGATGGCCAGGTCTGATCAATGGGTGGTATGGTTTCCAGCATCAGAATGAACAAGGGACTGGCATTGCTGCAGATAAAGCTTCCACCCAGAAAGCAATAGATGAAATAACAACGAAAATTAACAATATAATAGAAAAGATGAACGGAAACTATGATTCAATAAGAGGAGAATTCAATCAAGTAGAAAAGAGAATCAACATGCTAGCTGATCGAGTTGATGATGCAGTAACCGATGTTTGGTCATACAACGCTAAACTTCTTGTGCTGCTTGAAAATGGTAGAACATTAGACTTGCACGACGCAAATGTCAGAAACTTACATGATCAGGTCAAAAGGGTATTGAAGGACAATGCAATTGACGAAGGAGATGGTTGCTTCAATCTTCTCCACAAGTGCAATGACTCATGCATGGAAACCATTAGAAATGGCACCTACAATCATGAAGATTACAAGGAAGAATCACAACTGAAGAGACAGGAAATTGAGGGGATAAAATTGAAGACTGAAGACAATGTTTATAAAATACTATCGATTTATAGCTGCATTGCAAGCAGTACTGTGCTGGTAGGTCTCATACTTGCATTTATAATGTGGGCATGTAGCAGTGGAAATTGCCGGTTCAATGTGTGTATATAA
>A_/_H16N3|KR087572|A/black-headed_gull/Netherlands/26/2009
ATGATGGTCAAATTGCTCTACTTTCTCATTATAGTGTTTGGCAGATATTCAAAAGCAGACAAAATATGCATAGGATACCTAAGCAATAACTCAACAGATAAAGTAGACACACTAACGGAAAACGGAGTTCCTGTGACCAGCTCAGTGGATCTCGTAGAGACAAATCATACTGGAACATACTGCTCACTGAATGGAGTCAGCCCGATTCATCTTGGTGACTGCAGCTTTGAGGGATGGATTGTAGGAAACCCTTCCTGTGCCACCAACATCAACATCAGAGAATGGTCATATTTAATCGAAGATCCTAATGCCCCTCACAAACTCTGCTACCCGGGGGAGTTGGACAACAATGGTGAGCTGCGACACCTTTTCAGTGGAGTGAACTCTTTTAGCAGAACAGAATTGATAAATCCCAACAAATGGGGGAATGTCCTGGATGGAGTAACTGCTTCATGTCTCGATAAAGGAGCAAGTAGTTTTTACAGGAATCTGGTCTGGCTGGTAAAGAAGGATGGAAAATATCCTATAATAAAAGGGGATTATAACAACACAACAGGAAGAGATGTTTTGGTGCTTTGGGGGATCCACCACCCAGATTCGGAAACAACAGCCACAAATCTATATATCAACAAAAACCCTTACACGTTAGTATCAACAAAGGAATGGAGCAAACGCTATGAACTCGAGATTGGAACCAGAATAGGTGACGGACAAAGGAGCTGGATGAAACTATATTGGCATCTCATGCGTCCAGGCGAAAGGATAACGTTTGAGAGCAATGGAGGCCTTATAGCACCCAGATACGGATATATCATTGAGAAATACGGTTCGGGACGAATTTTCCAGAGTGGAGTGAGAGTGGCCAGATGCAACACAAAGTGCCAAACGTCAGTAGGTGGGATAAACACCAACAAAACTTTCCAGAACATAGACAGGAATGCCATTGGAGACTGCCCAAAGTACATAAAGTCTGGGCAACTAAAACTTGCTACTGGCCTGAGAAATGTTCCATCCATTAATGAAAGAGGTCTGTTTGGTGCAATTGCAGGATTCATAGAAGGAGGGTGGCCTGGTCTGATTAATGGATGGTATGGTTTCCAGCATCAGAACGAACAAGGGACTGGCATTGCTGCAGATAAAGCTTCCACCCAGAAAGCAATAGATGAAATAACAACGAAAATTAACAATATAATAGAGAAGATGAATGGAAACTATGATTCAATAAGAGGAGAGTTCAATCAGGTAGAAAAGAGAATTAACATGTTAGCTGATCGAGTTGATGATGCAGTAACCGATGTTTGGTCATACAATGCTAAACTTCTTGTACTACTTGAAAATGGTAGAACATTAGACTTGCATGACGCAAATGTCAGAAACTTACATGATCAGGTCAAAAGGGCATTGAAGAATAATGCAATTGACGAAGGAGATGGTTGCTTCAATCTTCTTCACAAGTGCAATGACTCATGCATGGAAACCATTAGAAATGGTACCTACAATCATGAAGATTACCAGGAAGAATCACAATTGAAGAGACAGGAAATTGAGGGGATAAAACTGAAGACTGAAGACAATGTTTATAAAATACTGTCGATTTATAGCTGCATTGCAAGCAGTATTGTGCTGGTAGGTCTCATACTTGCATTTATAATGTGGGCATGCAGCAGTGGAAATTGCCGGTTCAATGTGTGTATATAA
>A_/_H16N3|CY185585|A/black-headed_gull/Republic_of_Georgia/4/2012
ATGATGGTCAAACTGCTCTACTTTCTCATCATAGTGTTTGGCAGATATTCAAAAGCTGACAAAATATGCATAGGATACCTAAGCAATAACTCAACAGATAAAGTAGACACACTAACAGAAAACGGAGTTCCAGTGACCAGCTCGGTGGATCTTGTAGAGACAAATCATACTGGAACATACTGCTCACTGAATGGAGTCAGCCCAGTCCATCTTGGTGACTGCAGCTTTGAGGGATGGATTGTAGGAAACCCCTCCTGTGCCACCAACATCAACATCAGAGAGTGGTCATATTTGATCGAAGATCCTAATGCCCCTCACAAACTCTGCTTCCCGGGGGAATTGGACAACAATGGTGAGCTGCGACACCTTTTCAGTGGAGTGAACTCTTTTAGCAGAACAGAATTGATAAACCCCAGCAAATGGGGGAATGTCCTGGATGGAGTAACTGCTTCATGTCTCGATAGAGGAGCAAGTAGTTTTTATAGGAACCTGGTCTGGCTGGTAAAGCAAAATGGGAAATATCCCACAGTAAAAGGGGATTATAACAACACAACAGGAAGAGATGTTTTGGTGCTTTGGGGGATCCACCACCCAGATTCAGAAACAACAGCCACAAACCTATATGTCAACAAAAACCCTTACACGTTAGTATCAACAAAGGAGTGGAGCAAACGCTATGAACTTGAGATTGGAACCAGAATAGGTGACGGACAAAGGAGCTGGATGAAACTATATTGGCATCTCATGCGCCCTGGTGAAAGGATAACATTTGAGAGCAATGGAGGCCTTCTAGCACCCAGATACGGATATATCATTGAGAAATACGGCTCGGGACGAATTTTCCAGAGTGGTGTGAGAGTGGCCAGATGCAACACAAAGTGCCAAACGTCAGTAGGTGGGATAAACACCAACAAAACTTTCCAGAACATAGACAGGAATGCCATTGGAGACTGCCCAAAGTACATAAAGTCTGGGCAACTAAAGCTTGCTACTGGTCTGAGAAATGTACCATCCATTAATGAAAGAGGTCTGTTTGGTGCAATTGCAGGATTCATAGAAGGAGGGTGGCCTGGTCTGATTAATGGATGGTATGGTTTCCAGCATCAGAATGAACAAGGGACTGGCATTGCTGCAGATAAAGCTTCCACCCAGAAAGCAATAGATGAAATAACAACGAAAATTAACAATATAATAGAGAAGATGAACGGAAACTATGATTCAATAAGAGGAGAGTTCAATCAGGTAGAGAAGAGAATTAACATGCTAGCTGATCGAGTTGATGATGCAGTAACCGATATTTGGTCATACAATGCTAAACTTCTTGTACTACTTGAAAATGGTAGGACATTAGACTTGCATGATGCAAATGTCAGAAACTTACATGATCAGGTCAAAAGAGCTTTGAAGGATAATGCAATTGACGAAGGAGATGGTTGCTTCAATCTTCTACACAAATGCAATGACTCATGTATGGAAACCATTAGAAATGGTACCTACAATCATGAAGATTACCAGGAAGAATCACAACTGAAAAGACAGGAAATTGAGGGAATAAAATTGAAGACTGAAGACAATGTTTATAAAATACTGTCGATTTATAGCTGCATTGCAAGCAGTACTGTGCTGGTAGGTCTCATACTTGCATTTATAATGTGGGCATGCAGCAGTGGAAATTGCCGGTTCAATGTGTGTATATAA
>A_/_H16N3|KF612965|A/wild_bird/CO/492008/2007
ATGATGGTCAAAGTGCTCTACTTTCTCATCATAGTGTTTAGCAGATATTCAAAGGCAGACAAAATATGCATAGGGTACCTAAGCAATAATTCAACAGATAAAATAGACACACTAACAGAAACCGGAGTTCCTGTAACCAGCTCAGTGGACCTTGTAGAAACAAATCATACTGGAACATACTGCTCATTGAATGGGGTCAGCCCGATCCATCTTGGTGACTGCAGTTTTGAGGGATGGATTGTAGGAAACCCCTCCTGTGCCACCAACATCAACATCAGAGAGTGGTCGTATTTAATCGAAGATCCTAATGCCCCTAACAAACTCTGTTACCCGGGGGAGTTGGACAACAATGGTGAGCTGCGACACCTTTTCAGTGGAGTGAACTCTTTTAGCAGGACAGAATTGATAAGCCCCAGCAAGTGGGGGAATGTTCTGGATGGAGTAACTGCTTCATGTCTCGATAGAGGAGCAAAAAGTTTTTACAGGAATCTGGTCTGGCTGGTAAAACAGGACGGGAAATATCCTGTTGTAAAAGGGGATTATAACAACACAACAGGAAGAGATGTTTTGGTGCTCTGGGGAATCCACCACCCTGATTCGGAAACAACAGCCACAAACCTATATGTCAACAAAAATCCCTACACATTAGTATCAACAAAAGAGTGGAGCAGACGCTATGAACTTGAGATTGGGACCAGAATAGGTGACGGACAAAGGAGTTGGATGAAACTATATTGGCACCTCATGAGCCCAGGAGAAAGAATAACGTTTGAGAGCAATGGAGGCCTTTTAGCACCCAGATACGGATATATCATTGAGAAATACGGTTCGGGACGAATTTTCCAGAGTGGAGTGAGGATGGCCAAATGCAACACAAAGTGCCAAACGTCAGTAGGTGGGATAAACACCAACAAAACTTTTCAGAACATAGACAGGAATGCCATTGGAGACTGCCCAAAGTACATAAAATCCGGGCAATTAAAACTTGCTACTGGCCTAAGAAATGTTCCATCCATTAATGAAAGAGGCCTGTTTGGTGCAATTGCAGGATTCATAGAAGGAGGATGGCCTGGTCTTATTAATGGATGGTACGGTTTCCAGCATCAGAACGAACAAGGGACTGGAATCGCTGCGGATAAAGCTACCACCCAGAAAGCAATAGATGAAATAACAACGAAAATTAATAATATAATAGAAAAGATGAACGGAAACTATGATTCAATAAGGGGGGAATTCAATCAAGTAGAAAAGAGAATTAACATGCTAGCCGATCGGGTTGATGATGCCGTAACCGATGTTTGGTCATACAATGCTAAACTTCTTGTACTACTTGAAAATGGTAGAACATTAGACTTGCACGACGCAAATGTCAGAAACTTACATGACCAGATCAAAAGGACATTGAAGAATAATGCAATTGACGAGGGAGACGGTTGCTTCAATCTTCTCCACAAGTGTAATGACTCATGCATGGAAGCCATTAGAAATGGTACCTACAATCATGAAGATTACAAGGAAGAATCACAACTGAAGAGACAGGAAATTGAGGGGATAAAATTGAAAACTGAGGACAATGTTTATAAAATACTGTCAATTTATAGCTGCATTGCAAGCAGTACTGTGATGGTAGGTCTCATACTTGCATTTATAATGTGGGCATGTAGCAGTGGAAATTGCCGGTTCAATGTGTGTATATAA
>A_/_H16N3|CY130110|A/shorebird/Delaware/172/2006
ATGATGGTCAAAGTGCTCTACTTTCTCATCATAGTGTTTGGCAGATATTCAAAGGCAGACAAAATATGCATAGGGTACCTAAGCAATAATTCAACAGATAAAATAGACACACTAACAGAAACCGGAGTTCCTGTGACCAGCTCAGTGGACCTTGTAGAAACAAATCATACTGGAACATACTGCTCATTGAATGGGGTCAGCCCGATCCATCTTGGTGACTGCAGTTTTGAGGGATGGATTGTAGGAAACCCCTCCTGTGCCACCAACATCAACATCAGAGAGTGGTCGTATTTAATCGAAGATCCTAATGCCCCTAACAAACTCTGTTACCCGGGGGAGTTGGACAACAATGGTGAGCTGCGACACCTTTTCAGTGGAGTGAACTCTTTTAGCAGGACAGAATTGATAAGCCCCAGCAAGTGGGGGAATGTTCTGGATGGAGTAACTGCTTCATGTCTCGATAGAGGAGCAAAAAGTTTTTACAGGAATCTGGTCTGGCTGGTAAAACAGGACGGGAAATATCCTGTTGTAAAAGGGGATTATAACAACACAACAGGAAGAGATGTTTTGGTGCTCTGGGGAATCCACCACCCTGATTCGGAAACAACAGCCACAAACCTATATGTCAACAAAAACCCCTACACATTAGTATCAACAAAAGAGTGGAGCAGACGCTATGAACTTGAGATTGGGACCAGAATAGGTGACGGACAAAGGAGTTGGATGAAACTATATTGGCACCTCATGAGCCCAGGAGAAAGAATAACGTTTGAGAGCAATGGAGGCCTTTTAGCACCCAGATACGGATATATCATTGAGAAATACGGTTCGGGACGAATTTTCCAGAGTGGAGTGAGGATGGCCAAATGCAACACAAAGTGCCAAACGTCAGTAGGTGGGATAAACACCAACAAAACTTTTCAGAACATAGACAGGAATGCCATTGGAGACTGCCCAAAGTACATAAAATCCGGGCAATTAAAACTTGCTACTGGCCTAAGAAATGTTCCATCCATTAATGAAAGAGGCCTGTTTGGTGCAATTGCAGGATTCATAGAAGGAGGATGGCCTGGTCTTATTAATGGATGGTACGGTTTCCAGCATCAGAACGAACAAGGGACTGGAATCGCTGCGGATAAAGCTTCCACCCAGAAAGCAATAGATGAAATAACAACGAAAATTAATAATATAATAGAAAAGATGAACGGAAACTATGATTCAATAAGGGGGGAATTCAATCAAGTAGAAAAGAGAATTAACATGCTAGCCGATCGGGTTGATGATGCCGTAACCGATGTTTGGTCATACAATGCTAAACTTCTTGTACTACTTGAAAATGGTAGAACATTAGACTTGCACGACGCAAATGTCAGAAACTTACATGACCAGATCAAAAGGACATTGAAGAATAATGCAATTGACGAAGGAGACGGTTGCTTCAATCTTCTCCACAAGTGTAATGACTCATGCATGGAAGCCATTAGAAATGGTACCTACAATCATGAAGATTACAAGGAAGAATCACAACTGAAGAGACAGGAAATTGAGGGGATAAAATTGAAAACTGAGGACAATGTTTATAAAATACTGTCAATTTATAGCTGCATTGCAAGCAGTACTGTGATGGTAGGTCTCATACTTGCATTTATAATGTGGGCATGTAGCAGTGGAAATTGCCGGTTCAATGTGTGTATATAA
>A_/_H16N0|CY125606|A/mallard/Quebec/02916-1/2009
ATGATGATCAAATTGCTCTACTTTCTCATCATAGTGTTTGGCAGATATTCAAAAGCAGACAAAATATGCATAGGATATCTAAGCAACAATTCAACGGATAAGATAGACACACTAACAGAGACCGGAGTTCCTGTGACCAGCTCAGTGGACCTTGTAGAAACAAATCACACTGGAACATACTGCTCATTGAATGGGGTCAGCCCGATCCATCTTGGTGACTGCAGTTTTGAGGGATGGATTGTAGGAAACCCCTCCTGTGCCACCAACATCAACATCAGAGAGTGGTCGTATTTAATCGAAGATCCAAATGCCCCTAACAAACTCTGTTTCCCGGGGGAGTTGGACAACAATGGTGAGCTACGACACCTTTTCAGTGGAGTGAACTCTTTCAGCAGGACAGAAGTGATAAGCCCCAGCAAGTGGGGGAATGTTCTGGATGGAGTAACTGCTTCATGTCCCGATAGAGGAGCAAAAAGTTTTTACAGGAATCTGATCTGGCTGGTAAAAAAGGACGGGACATATCCTGTTGTAAAAGGGGATTACAACAACACAACAGGAAGAGATGTTTTGGTGCTTTGGGGAATCCACCACCCAGATTCGGAAAAAACAGCCACAGACCTATATGTCAACAAAAATCCCTACACATTAGTATCAACAAAAGAATGGAGCAAACGCTATGAACTTGAGATTGGGACCAGAATAGGTAACGGACAAAGGAGTTGGATGAAACTATATTGGCACCTTATGAGCCCAGGAGAAAGAATAACGTTTGAGAGCAATGGAGGCCTTTTAGCACCCAGATACGGATATATCATTGAGAAATATGGCTCGGGACGAATTTTCCAGAGTGGAGTGAGGATGGCCAAATGCAACACAAAGTGCCAAACGTCAGTAGGTGGGATAAACACCAACAAAACCTTTCAGAACATAGACAGGAATGCCATTGGAGACTGCCCAAAGTACATAAAATCCGGGCAATTAAAACTTGCTACGGGCCTGAGAAATGTTCCATCCATTAATGAAAGAGGCCTGTTTGGTGCAATTGCAGGATTTATAGAAGGAGGATGGCCTGGTCTTATTAATGGATGGTACGGTTTCCAGCATCAGAACGAACAAGGGACTGGCATCGCTGCGGATAAAGCTTCCACCCAGAAGGCAATAGATGAAATAACAACCAAAATTAATAATATAATAGAAAAGATGAACGGAAATTATGATTCAATAAGAGGAGAATTCAATCAAGTAGAAAAGAGAATTAACATGCTAGCCAATCGGGTTGATGATGCCGTAACCGATGTTTGGTCATACAATGCTAAACTTCTTGTACTACTTGAAAATGGTAGAACATTAGACTTGCACGATGCAAATGTCAGAAACTTACATGACCAGATCAAAAGGACATTAAAGAATAATGCAATTGACGAAGGAGACGGTTGCTTCAATCTTCTCCACAAGTGCAATGACTCATGTATGGAAACCATTAGAAATGGTACCTACAATCATGAAGATTACAAGGAAGAATCACAACTGAAGAGACAGGAAATTGAGGGGATAAAATTGAAAACTGAAGACAATGTTTATAAAATACTGTCGATTTATAGCTGCATTGCAAGCAGTACTGTGATGGTAGGTCTCATACTTGCATTTATAATGTGGGCATGTAGCAGTGGAAATTGCCGGTTCAATGTGTGTATATAA
>A_/_H16N3|GQ907294|A/black_headed_gull/Mongolia/1756/2006
ATGATGGTCAAATTGCTCTACTTTCTCATCATAGTGTTTGGCAGATATTCAAAAGCAGACAAAATATGCATAGGATACCTAAGCAATAATTCAACAGATAAAGTAGACACACTAACAGAAAACGGAGTTCCTGTGACCAGCTCAGTGGATCTTGTAGAGACAAATCATACTGGAACATACTGCTCACTGAATGGAGTCAGCCCGGTCCATCTTGGTGACTGCAGCTTTGAGGGATGGATTGTAGGAAACCCCTCCTGTGCCACCAACATCAACATCAGAGAGTGGTCATATTTGATCGAAGATCCTAATGCCCCTCACAAACTCTGCTTCCCGGGGGAATTGGACAACAATGGTGAGCTGCGACACCTTTTCAGTGGAGTGAACTCTTTTAGCAGAACAGAATTGATAAACCCCAGCAAATGGGGGAATGTCCTGGATGGAGTAACTGCTTCATGTCTCGATAGAGGAGCAAGTAGTTTTTACAGGAATCTGGTCTGGCTGGTAAAGCAGAATGGGAAATATCCTATAATAAAAGGGGATTATAACAACACAACAGGAAGAGATGTTTTGGTGCTTTGGGGAATCCACCACCCAGATTCGGAAACAACAGCCACAAATCTATATGTCAACAAAAACCCTTACACATTAGTATCAACAAAAGAGTGGAGCAAACGCTATGAACTCGAGATTGGAACCAGAATAGGTGACGGACAAAGGAGCTGGATGAAACTATATTGGCATCTCATGCGCCCAGGCGAAAGGATAACGTTTGAGAGCAATGGAGGCCTTATAGCACCCAGGTACGGATATATCATTGAGAAATACGGTTCGGGACGAATTTTCCAGAGTGGAGTGAGAGTGGCCAGATGCAACACAAAGTGCCAAACGTCAGTAGGTGGGATAAACACCAACAAAACTTTCCAGAACATAGACAGGAATGCCATTGGAGACTGCCCAAAGTACATAAAGTCTGGGCAACTAAAACTTGCTACTGGCCTGAGAAATGTTCCATCCATTAATGAAAGAGGCCTGTTTGGTGCAATTGCAGGATTCATAGAAGGAGGATGGCCTGGCCTGATTAATGGATGGTATGGTTTCCAGCATCAGAACGAACAAGGGACTGGCATTGCTGCAGATAAAGCTTCCACCCAGAAAGCAATAGATGAAATAACAACGAAAATTAACAATATAATAGAGAAGATGAACGGAAACTATGATTCAATAAGAGGAGAGTTCAATCAGGTAGAAAAGAGAATTAACATGCTAGCTGATCGTGTTGATGATGCAGTAACCGATGTTTGGTCATACAATGCTAAACTTCTTGTACTACTTGAAAATGGTAGAACATTAGACTTGCATGACGCAAATGTCAGAAACTTACATGATCAGGTCAAAAGGGCATTGAAGAATAATGCAATTGACGAAGGAGATGGTTGCTTCAATCTTCTTCACAAGTGCAATGACTCATGCATGGAAACCATTAGAAATGGTACCTACAATCATGAAGATTACAAGGAAGAATCACAACTGAAGAGACAGGAGATTGAGGGGATAAAATTGAAGACTGAAGACAATGTTTATAAAATACTGTCGATTTATAGCTGCATTGCAAGCAGTACTGTGCTGGTAGGTCTCATACTTGCATTTATAATGTGGGCATGCAGCAGTGGAAATTGCCGGTTCAGTGTGTGTATATAA
>A_/_H16N3|CY045383|A/shorebird/Delaware/195/2006
ATGATGGTCAAAGTGCTCTACTTTCTCATCATAGTGTTTGGCAGATATTCAAAGGCAGACAAAATATGCATAGGGTACCTAAGCAATAATTCAACAGATAAAATAGACACACTAACAGAAACCGGAGTTCCTGTGACCAGCTCAGTGGACCTTGTAGAAACAAATCATACTGGAACATACTGCTCATTGAATGGGGTCAGCCCGATCCATCTTGGTGACTGCAGTTTTGAGGGATGGATTGTAGGAAACCCCTCCTGTGCCACCAACATCAACATCAGAGAGTGGTCGTATTTAATCGAAGATCCTAATGCCCCTAACAAACTCTGTTTCCCGGGGGAGTTGGACAACAATGGTGAGCTGCGACACCTTTTCAGTGGAGTGAACTCTTTTAGCAGGACAGAATTGATAAGCCCCAGCAAGTGGGGGAATGTTCTGGATGGAGTAACTGCTTCATGTCTCGATAGAGGAGCAAAAAGTTTTTACAGGAATCTGGTCTGGCTGGTAAAACAGGACGGGAAATATCCTGTTGTAAAAGGGGATTATAACAACACAACAGGAAGAGATGTTTTGGTGCTCTGGGGAATCCACCACCCTGATTCGGAAACAACAGCCACAAACCTATATGTCAACAAAAACCCCTACACATTAGTATCAACAAAAGAGTGGAGCAGACGCTATGAACTTGAGATTGGGACCAGAATAGGTGACGGACAAAGGAGTTGGATGAAACTATATTGGCACCTCATGAGCCCAGGAGAAAGAATAACGTTTGAGAGCAATGGAGGCCTTTTAGCACCCAGATACGGATATATCATTGAGAAATACGGTTCGGGACGAATTTTCCAGAGTGGAGTGAGGATGGCCAAATGCAACACAAAGTGCCAAACGTCAGTAGGTGGGATAAACACCAACAAAACTTTTCAGAACATAGACAGGAATGCCATTGGAGACTGCCCAAAGTACATAAAATCCGGGCAATTAAAACTTGCTACTGGCCTAAGAAATGTTCCATCCATTAATGAAAGAGGCCTGTTTGGTGCAATTGCAGGATTCATAGAAGGAGGATGGCCTGGTCTTATTAATGGATGGTACGGTTTCCAGCATCAGAACGAACAAGGGACTGGAATCGCTGCGGATAAAGCTTCCACCCAGAAAGCAATAGATGAAATAACAACGAAAATTAATAATATAATAGAAAAGATGAACGGAAACTATGATTCAATAAGGGGGGAATTCAATCAAGTAGAAAAGAGAATTAACATGCTAGCCGATCGGGTTGATGATGCCGTAACCGATGTTTGGTCATACAATGCTAAACTTCTTGTACTACTTGAAAATGGTAGAACATTAGACTTGCACGACGCAAATGTCAGAAACTTACATGACCAGATCAAAAGGACATTGAAGAATAATGCAATTGACGAAGGAGACGGTTGCTTCAATCTTCTCCACAAGTGTAATGACTCATGCATGGAAGCCATTAGAAATGGTACCTACAATCATGAAGATTACAAGGAAGAATCACAACTGAAGAGACAGGAAATTGAGGGGATAAAATTGAAAACTGAGGACAATGTTTATAAAATACTGTCAATTTATAGCTGCATTGCAAGCAGTACTGTGATGGTAGGTCTCATACTTGCATTTATAATGTGGGCATGTAGCAGTGGAAATTGCCGGTTCAATGTGTGTATATAA
>A_/_H16N3|EU148602|A/teal/Volga/671/86
ATGATGATCAAAGTGCTCTACTTTCTCATCATAGTGCTTGGCAGATATTCAAAAGCAGACAAAATATGCATAGGGTACCTAAGCAATAACTCTTCAGATACAGTGGACACACTGACAGAGAACGGAGTTCCTGTGACCAGCTCAGTTGATCTCGTTGAAACAAATCATACTGGAACATACTGCTCATTGAATGGTATCAGCCCGATTCATCTTGGTGACTGCAGCTTTGAGGGATGGATTGTAGGGAACCCCTCCTGTGCCACCAACATCAACATCAGAGAGTGGTCATATTTAATTGAAGACCCTAATGCCCCCAACAAATTCTGCTATCCAGGGGAGTTGGACAACAATGGAGAACTACGACACCTCTTCAGTGGAGTGAACTCTTTTAGCAGAACAGAACTAATAAATCCCAGCAAATGGGGAAATGTTCTGGATGGAGTCACTGCTTCTTGCCTCGATAGAGGAGCAAGCAGTTTTTACAGGAATTTGGTCTGGATAGTGAAGAAAGATGGAAAATATCCTGTTATAAAAGGGGACTACAACAACACAACGGGCAGAGATGTTCTAGTACTTTGGGGGATTCACCATCCGGATACAGAAACAACAGCCACAAACCTATATGTCAACAAAAACCCCTACACATTAGTATCCACAAAGGAATGGAGCAAACGATATGAACTCGAAATTGGAACCAGAATAGGCGATGGACAGAGAAGTTGGATGAAACTATATTGGCATCTCATGCACCCGGGAGAAAGGATAATGTTTGAGAGTAATGGGGGCCTTATAGCACCCAGATACGGATACATCATTGAGAAATACGGTACGGGACGAATTTTCCAAAGTGGAGTGCGAATGGCCAGATGCAACACAAAGTGTCAAACGTCATTAGGTGGGATAAACACTAACAAAACTTTCCAGAACATAGAAAGAAATGCTCTTGGAGACTGCCCAAAGTACATAAAGTCTGGACAACTGAAGCTTGCAACTGGACTGAGAAATGTCCCATCCATTGGTGAAAGAGGTCTGTTTGGTGCAATTGCAGGCTTCATAGAAGGAGGGTGGCCTGGTCTAATTAATGGATGGTATGGTTTCCAGCATCAGAACGAACAGGGGACTGGCATTGCTGCGGATAAAGCTTCCACTCAGAAAGCAATAAATGAAATAACAACAAAGATTAACAACATAATAGAGAAGATGAACGGAAACTATGATTCGATAAGAGGGGAATTCAATCAAGTAGAAAAGAGGATTAACATGCTCGCTGATCGAGTTGATGATGCAGTAACCGATATATGGTCGTACAATGCTAAACTTCTTGTACTACTTGAAAATGATAGAACACTGGACTTGCATGACGCAAATGTCAGGAACTTACATGATCAGGTCAAGAGGGCATTGAAAAGTAATGCCATTGATGAAGGAGATGGTTGCTTCAATCTTCTTCACAAATGCAATGACTCATGCATGGAAACCATTAGAAATGGGACCTACAATCATGAAGATTACAGGGAAGAATCACAACTGAAGAGGCAGGAGATTGAGGGGATAAAATTAAAGACTGAAGACAATGTATATAAAGTACTGTCAATTTATAGCTGCATTGCAAGCAGTATTGTGCTGGTAGGTCTCATACTTGCATTTATAATGTGGGCATGCAGCAATGGAAGTTGCCGGTTTAATGTTTGTATATAA
>A_/_H16N3|FM179756|A/herring_gull/Norway/10_1623/2006
ATGATGGTCAAATTGCTCTACTTTCTCATCATAGTGTTTGGCAGATATTCAAAAGCAGACAAAATATGCATAGGATACCTAAGCAATAACTCAACAGATAAAGTAGACACACTAACAGAAACCGGAGTTCCTGTGACCAGCTCAGTGGATCTTGTAGAGACAAATCATACTGGAACATACTGCTCATTGAATGGGGTCAGCCCTGTCCATCTTGGTGACTGCAGCTTTGAGGGATGGATTGTAGGAAACCCCTCCTGTGCCACCAACATCAACATCAGAGAATGGTCGTATTTAATCGAAGATCCTAATGCCCCTCACAAACTCTGCTACCCGGGGGAATTGGACAACAATGGTGAGCTGCGACACCTTTTCAGTGGAGTGAACTCTTTCAGCAGAACAGAATTGATAAACCCCAACAAATGGGGGAATGTCCTGGATGGAGTAACTGCTTCATGTCTCGATAGAGGAGCAAGTAGTTTTTACAGGAATCTGGTCTGGCTGGTAAAACAGAATGGGAAATATCCTGTAGTAAAAGGGGATTATAACAACACCACAGGAAGAGATGTTTTGGTGCTTTGGGGAATCCACCACCCAGATTCGGAAACAACAGCAACAAATCTATATGTCAACAAAAACCCTTACACATTAGTATCAACAAAAGAGTGGAGCAAACGCTATGAACTCGAGATTGGAACCAGGATAGGTGACGGACAAAGGAGTTGGATGAAACTATACTGGCATCTCATGCGCCCGGGCGAAAGGACAACGTTTGAGAGCAATGGAGGCCTTATAGCACCCAGATACGGATATATCATTGAGAAATACGGTTCGGGACGAATTTTCCAGAGTGGAGTGAGGATGGCCAAATGCAACACAAAGTGCCAAACGTCAGTAGGTGGGATAAACACCAACAAAACTTTCCAGAACATAGACAGGAATGCCATTGGAGACTGCCCAAAGTACATAAAGTCTGGGCAATTAAAACTTGCTACTGGCCTGAGAAATGTTCCATCCATTGATGAAAGAGGCCTGTTTGGTGCAATTGCAGGATTCATAGAAGGAGGATGGCCTGGTCTGATTAATGGATGGTATGGTTTCCAGCATCAGAACGAACAAGGGACTGGCATTGCTGCAGATAAAGCTTCCACCCAGAAAGCAATAGATGAAATAACAACGAAAATTAACAATATAATAGAGAAGATGAACGGAAACTATGATTCAATAAGAGGAGAGTTCAATCAAGTAGAAAAGAGAATTAACATGCTAGCTGATCGAGTTGATGATGCAGTAACTGATGTTTGGTCATACAATGCTAAACTACTTGTACTACTTGAAAATGGTAGAACATTAGGCTTGCATGACGCAAATGTCAGAAACTTACATGATCAGGTCAAAAGGGCATTGAAGAATAATGCAATTGATGAAGGAGATGGTTGCTTCAATCTTCTTCACAAGTGCAATGACTCATGCATGGAAACCATTAGAAATGGTACCTACAATCATGAAGATTACAAGGAAGAATCACAACTGAAGAGACAGGAAATTGAGGGGATAAAATTGAAAACTGAAGACAATGTTTATAAAATATTGTCGATTTATAGCTGCATTGCAAGCAGTACTGTGCTGGTAGGTCTCATACTTGCATTCATAATGTGGGCATGCAGCAGTGGAAATTGCCGGTTCAATGTGTGTATATAA
>A_/_H16N3|FM179755|A/common_gull/Norway/10_1617/2006
ATGATGGTCAAAGTGCTCTACTTTCTCATCGTGGTGTTTGGCAGATATTCAAAAGCAGACAAGATATGCATAGGATACCTAAGCAATAACTCAACAGATAAAGTAGACACACTAACAGAAAACGGAGTTCCTGTGACCAGCTCAGTGGATCTTGTAGAAACAAATCATACTGGGACATACTGCTCATTGAATGGGGTCAGCCCGGTCCATCTTGGTGATTGCAGCTTTGAAGGATGGATTGTAGGAAACCCCTCCTGTGCCACCAACATCAACATCAGAGAGTGGTCGTATCTAATAGAAGATCCTAATGCCCCTAACAAACTTTGCTTCCCGGGGGAGTTGGACAACAATGGTGAACTGCGACACCTTTTCAGTGGAGTAAACTCTTTTAGTAGGACAGAATTGATAAGCCCCAGCAAATGGGGGAATGTCCTGGATGGAGTAACTGCTTCATGTCTCGACAGAGGAGCAAGCAGTTTTTACAGGAATCTGGTCTGGCTGGTAAAGCAGAATGAGAAATATCCTGTTGTAAAAGGGGATTATAACAACACAACAGGAAGAGATGTTTTGGTGCTTTGGGGAATCCACCACCCAGATTCGGAAACAACAGCCACAAAGCTATATGTCAACAAAAACCCTTACACATTAGTATCAACAAAAGAGTGGAGCAAACGCTATGAACTCGAGATTGGGACCAGAATAGGTGACGGACAAAGGAGTTGGATGAAACTATATTGGCATCTCATGCGCCCAGGCGAAAGGATAACGTTTGAGAGCAATGGAGGCCTTCTAGCACCCAGATACGGATATATCATTGAGAAATACGGTTCGGGACGAATTTTCCAGAGTGGAGTGAGGATGGCCAAATGCAACACAAAGTGCCAAACGTCAGTAGGTGGGATAGACACCAACAAAACTTTCCAGAACATAGACAGGAATGCCATTGGAGACTGCCCAAAGTACATAAAGTCTGGGCAATTGAAACTTGCTACTGGCCTGAGAAATGTTCCATCCATTAATGAAAGAGGCCTGTTTGGTGCAATTGCAGGATTCATAGAAGGAGGATGGCCTGGTCTGATTAATGGATGGTATGGTTTCCAGCATCAGAACGAACAAGGGACTGGCATTGCTGCAGATAAAGCTTCCACTCAGAAAGCAATAGATGAAATAACAACGAAAATTAACAATATAATAGAGAAGATGAACGGAAACTATGATTCAATAAGAGGAGAATTCAACCAAGTAGAAAAGAGAATTAACATGCTAGCGGATCGAGTTGATGATGCAGTAACCGATATTTGGTCATACAATGCTAAACTTCTTGTACTACTTGAAAATGGTAGAACATTAGACTTGCACGATGCGAATGTCAGAAATTTACATGATCAGGTCAAAAGGGCATTGAAAAATAATGCAATCGACGAAGGAGATGGTTGCTTCAATCTTCTTCACAAGTGCAATGACTCATGCATGGAAACCATTAGAAATGGTACCTACAATCATGAAGATTACAAGGAAGAATCACAACTGAAGAGACAGGAAATTGAGGGAATAAAATTGAAGACTGAAGACAATGTTTATAAAGTACTGTCAATTTATAGCTGCATTGCAAGCAGTACTGTGCTGGTAGGTCTCATACTTGCATTTATAATGTGGGCATGTAGCAGTGGAAATTGCCGGTTCAATGTGTGTATATAA
>A_/_H16N3|CY015160|A/black-legged_kittywake/Alaska/295/1975
ATGATGATCAAAGTGCTCCACTTGCTCATTATAGTGCTTGGCAGATATTCAAGAGCAGACAAAATATGTATAGGATATCTAAGCAATAACTCTTCAGACACAGTGGACACACTAACAGAGAATGGAGTTCCTGTGACCAGCTCAATTGACCTCGTTGAGACAAACCATACTGGAACATACTGCTCATTGAATGGGGTCAGCCCAATTCATCTTGGTGACTGTAGCTTCGAGGGATGGATTGTAGGAAACCCCTCCTGTGCCACAAACATCAACATCAGAGAGTGGTCATATTTAATTGAAGACCCTAATGCCCCTAATAAACTGTGTTACCCAGGGGAATTGGACAACAATGGAGAACTACGACATCTCTTCAGTGGAGTGAACTCCTTTAGCAGAACGGAGCTAATAAGTCCCAGTAAATGGGGAAATGTTCTGGATGGAGTAACTGCTTCTTGCCTCGATAGAGGAGCAAGCAGTTTTTACAGGAACTTGATCTGGCTAGTGAAACAAAATGAAAAATACCCTGTTGTAAAAGGGGATTACAACAACACAACGGGCAGAGATGTTTTAGTACTTTGGGGGATTCACCACCCAGACACAGAAGCAACAGCCACAAAACTATATGTCAACAAAAACCCCTACACACTAGTATCAACAAAAGAATGGAGCAAACGGTATGAACTCGAAATTGGGACCAGAATAGGAGATGGACAGAGAAGCTGGATGAAAATCTATTGGCACCTAATGCACCCAGGAGAAAGAATAATGTTTGAGAGTAATGGGGGTCTTTTAGCACCTAGATATGGATACATCATTGAGAAGTACGGTACAGGACGAATTTTCCAAAGTGGAATAAGAATGGCCAAATGCAACACAAAATGTCAAACGTCACTGGGTGGGGTAAACACCAACAAAACTTTTCAGAACATAGAGAGAAATGCCCTTGGAGACTGCCCAAAATACATAAAATCTGGACAGCTGAAGCTTGCAACTGGACTGAGAAATGTCCCATCTATTGGTGAAAGAGGTCTGTTTGGTGCAATTGCAGGCTTCATAGAAGGGGGGTGGCCTGGTCTAATCAATGGATGGTATGGTTTCCAGCATCAGAACGAACAGGGGACTGGCATTGCTGCGGATAAAGTTTCCACACAGAAAGCCATAAATGAAATAACAACAAAGATAAACAATATAATAGAGAAAATGAACGGAAACTATGATTCAATACGAGGGGAATTCAATCAAGTAGAAAAGAGGATTAACATGCTCGCTGATTGGGTTGATGATGCAGTGACTGATATTTGGTCTTACAATGCTAAGCTTCTTGTATTAATTGAAAATGATAGAACGCTGGATTTGCATGATGCTAATGTCAAGAACCTACATGAGCAGGTCAAGAGGGCATTAAAGAATAATGCCATTGATGAAGGGGATGGTTGCTTCAATCTTCTTCACAAATGTAATGACTCATGCATGGAAACTATTAGAAATGGGACCTACAATCATGAAGATTACAGGGAAGAGTCACAGTTGAAAAGGCAGGAGATTGAAGGGATAAAGTTAAAGACTGAAGACAATGTATATAAGGTACTGTCAATTTATAGCTGCATTGCAAGCAGTATTGTGATGGTAGGTCTCATACTTGCATTTATAATGTGGGCATGCAGTAGTGGAAATTGCCGGTTCAATGTTTGTATATAA
>A_/_H16N3|MH733668|A/kelp_gull/Delaware_Bay/559/2008
ATGATGATCAAATTGCTCTACTTTCTCATCATAGTGTTTGGCAGATATTCAAAAGCAGACAAAATATGCATAGGATACCTAAGCAACAATTCAACAGATAAGATAGACACACTAACAGAAACCGGAGTTCCTGTGACCAGCTCAGTGGACCTTGTAGAAACAAATCATACTGGAACATACTGCTCATTGAATGGGGTCAGCCCGATCCATCTTGGTGACTGCAGTTTTGAGGGATGGATTGTAGGAAACCCCTCCTGTGCCACCAACATCAACATCAGAGAGTGGTCGTATTTAATCGAAGATCCAAATGCCCCTAACAAACTCTGTTTCCCGGGGGAGTTGGACAACAATGGTGAGCTACGACACCTTTTCAGTGGAGTGAACTCTTTCAGCAGGACAGAATTGATAAGCCCCAGCAAGTGGGGGAATGTTCTGGATGGAGTAACTGCTTCATGTCCCGATAGAGGAGCAAAAAGTTTTTACAGGAATCTGATCTGGCTGGTAAAACAGGACGGGAAATATCCTGTTGTAAAAGGGGATTACAACAACACAACAGGAAGAGATGTTTTGGTGCTTTGGGGAATCCACCACCCAGATTCGGAAAAAACAGCCACAGACCTATATGTCAACAAAAACCCCTACACATTAGTATCAACAAAAGAATGGAGCAAACGCTATGAACTTGAGATTGGGACCAGAATAGGTAACGGACAAAGGAGTTGGATGAAACTATATTGGCACCTTATGAGCCCAGGAGAAAGAATAACGTTTGAGAGCAATGGAGGCCTTTTAGCACCCAGATACGGATATATCATTGAGAAATATGGTTCGGGACGAATTTTCCAGAGTGGAGTGAGGATGGCCAAATGCAACACAAAGTGCCAAACGTCAGTAGGTGGGATAAACACCAACAAAACCTTTCAGAACATAGACAGGAATGCCATTGGAGACTGCCCAAAGTACATAAAATCCGGGCAATTAAAACTTGCTACCGGCCTGAGAAATGTTCCATCCATTAATGAAAGAGGCCTGTTTGGTGCAATTGCAGGATTCATAGAAGGAGGATGGCCTGGTCTCATTAATGGATGGTACGGTTTCCAGCATCAGAACGAACAAGGGACTGGCATCGCTGCGGATAAAGCTTCCACCCAGAAGGCAATAGATGAAGTAACAACCAAAATTAATAATATAATAGAAAAGATGAACGGAAATTATGATTCAATAAGAGGAGAATTCAATCAAGTAGAAAAGAGAATTAACATGCTAGCCAATCGGGTTGATGATGCCGTAACAGATGTTTGGTCATACAATGCTAAACTTCTTGTACTACTTGAAAATGGTAGAACATTAGACTTGCACGATGCAAATGTCAGAAACTTACATGACCAGATCAAAAGGACATTGAAGAATAATGCAATTGACGAAGGAGACGGTTGCTTCAATCTTCTCCACAAGTGCAATGACTCATGTATGGAAACCATCAGAAATGGTACCTACAACCATGAAGATTACAAGGAAGAATCACAACTGAAGAGACAGGAAATTGAGGGGATAAAATTGAAAACTGAAGACAATGTTTATAAAATACTGTCGATTTATAGCTGCATTGCAAGCAGTACTGTGATGGTAGGTCTCATACTTGCATTTATAATGTGGGCATGTAGCAGTGGAAATTGCCGGTTCAATGTGTGTATATAA
>A_/_H16N3|MF575026|A/black-headed_gull/Netherlands/22/2011
ATGATGACCAAAATACTCTACTTGCTTGTTCTGATTTTTCTTACACACTCGAGAGCAGACAAAATATGCATAGGATATTTAAGCAACAATTCAACAGATACAGTAGACACACTAACAGAAAATGGAGTACCCGTGACAAGCTCAATTGATCTTGTTGAAACAAATCATACTGGGACTTATTGCTCTTTGAATGGTGTCAGCCCAATACATCTTGGGGACTGTAGTTTTGAAGGGTGGATTGTTGGCAACCCTTCCTGTGCAAGCAACATCAACATCAGGGAATGGTCTTATCTGATTGAAGACCCCAATGCCCCACATAAACTCTGCTTCCCAGGTGAAGTCGACAACAATGGAGAATTGAGACATCTCTTCAGCGGAGTAAACTCATTCAGCAGGACAGAACTAATTCCTCCTAGTAAATGGGGGGATATTCTAGAGGGAACAACTGCATCATGTCAGAACAGAGGAGCAAATAGCTTCTACAGGAATTTAATCTGGCTTGTGAATAAGCTAAACAAATACCCTGTAGTTAAGGGTGAATACAACAATACAACAGGCAGAGACGTTCTAGTATTGTGGGGAATTCACCATCCTGACACAGAGGCAACTGCCAACAAACTTTATGTCAACAAGAACCCTTATACACTGGTATCAACAAAAGAGTGGAGCAGGCGGTACGAATTAGAAATTGGAACCAGGATAGGAGACGGTCAAAGAAGCTGGATGAAAATTTATTGGCACTTGATGCACCCAGGAGAAAGAATAACATTTGAGAGCAATGGGGGGCTCTTAGCACCGAGATATGGCTACATAATTGAAAAATACGGAACAGGCAGAATTTTCCAAAGTGGAGTGAGACTGGCAAAGTGCAACACAAAATGTCAAACCTCCCTGGGTGGAATCAACACAAACAAGACTTTCCAGAATATTGAAAGGAATGCTCTTGGTGACTGTCCAAAATATATAAAGTCTGGACAATTGAAACTTGCAACAGGGTTGAGAAATGTTCCCTCCATTGTTGAAAGAGGATTGTTTGGTGCAATTGCAGGATTCATAGAAGGCGGATGGCCTGGATTAATCAATGGATGGTATGGCTTTCAGCATCAAAATGAGCAAGGGACTGGCATAGCTGCAGACAAAACGTCTACCCAAAAGGCTATAAATGAGATAACAACAAAAATAAATAATATCATCGAGAAAATGAACGGGAATTATGACTCCATTCGGGGTGAGTTCAACCAGGTGGAAAAGAGAATCAACATGATTGCTGATCGAGTCGACGATGCTGTGACAGACATCTGGTCTTACAATGCTAAACTTCTCGTGCTGATTGAAAATGACAGAACATTAGACCTGCATGATGCCAATGTTAGGAACCTTCATGAACAAATCAAGCGGGCCCTAAAAGACAATGCCATTGATGAAGGGGATGGGTGCTTCAACATTCTCCATAAATGTAATGACTCATGTATGGAAACCATTCGAAATGGGACATATAATCATGAGGACTACAAAGAAGAGTCACAATTGAAAAGACAGGAAATCGAAGGGATCAAGTTGAAGACTGAAGACAATGTATACAAGATATTGTCGATCTACAGCTGCATTGCAAGCAGTGTTGTTCTGGTAGGACTCATACTCGCATTTATACTGTGGGCATGCAGCAGTGGAAATTGCCGGTTCAATGTTTGTATATAG
>A_/_H16N3|MF575190|A/black-headed_gull/Netherlands/36/2014
ATGATGACCAAAATACTCTATTTGCTTGTTCTGATTTTTGTTAAACACTCGAGAACAGACAAGATATGCATAGGATATTTAAGCAACAATTCAACAAATAAAGTAGACACACTAACAGAAAATGGGGTACCCGTGACAAGCTCAATTGATCTTGTTGAGACAAATCATACTGGAACTTATTGCTCTTTGAATGGTGTCAGCCCAATACATCTTGGGGACTGCAGTTTTGAAGGGTGGATTGTTGGCAACCCTTCATGTGCAAGCAACATCAACATCAGGGAATGGTCTTATCTGATTGAAGACCCCAATGCCCCACACAAACTCTGCTTCCCAGGTGAAGTTGACAACAATGGAGAATTGAGACATCTCTTCAGCGGAGTAAACTCATTCAGCAGAACGGAGCTAATTCCTCCTAGCAAATGGGGGGATATTCTAGAGGGAACAACTGCGTCATGTCAGAACAGAGGAGCAAATAGCTTCTACAGGAATTTAATCTGGCTTGTGCATAAACTAAACAAATACCCTGTAGTTAAGGGTGAATATAATAATACAACAGGCAGAGACGTTCTAGTATTGTGGGGAATTCACCATCCTGACACAGAGGCAACTGCCAACAAACTTTATATCAACAAGAACCCTTATACACTGGTATCAACAAAAGAGTGGAGCAGGCGGTACGAATTAGAAATTGGAACCAGGATAGGAGACGGTCAAAGAAGCTGGATGAAAATTTATTGGCACTTGATGCACCCAGGCGAAAGAATAACATTTGAGAGCAATGGAGGGCTATTAGCACCGAGATATGGCTACATAATTGAAAAGTACGGAACAGGCAGAATTTTCCAAAGTGGAGTGAGACTGGCAAAATGCAACACAAAATGTCAAACCTCCCTGGGTGGAATCAACACAAACAAGACTTTCCAGAATATCGAAAGGAATGCTCTTGGTGACTGTCCAAAATATATAAAGTCTGGACAATTGAAACTTGCAACAGGGTTGAGAAATGTTCCCTCCATTGTTGAAAGAGGATTGTTTGGTGCAATTGCAGGATTCATAGAAGGCGGATGGCCCGGATTAATCAATGGATGGTATGGCTTTCAGCATCAAAATGAGCAAGGGACTGGCATAGCTGCAGACAAAACATCTACCCAAAAGGCTATAAATGAGATAACAACCAAAATAAATAATATCGTCGAGAAAATGAACGGGAATTATGACTCCATCAGGGGTGAGTTCAACCAGGTGGAAAAGAGGATCAACATGATTGCTGATCGAGTTGACGATGCTGTAACAGACATCTGGTCTTACAATGCTAAACTTCTCGTGTTGATCGAAAATGACAGAACATTAGACCTGCATGATGCCAATGTTAGGAACCTTCATGAACAGGTCAAGCGGGCCCTAAAAGACAATGCCATTGATGAAGGGGATGGATGCTTCAGCATTCTCCATAAATGTAATGACTCATGTATGGAAACCATTCGAAATGGGACATATAATCATGAGGACTACAAAGAAGAGTCACAATTGAAAAGACAGGAAATCGAAGGGATCAAGTTGAAGACTGAAGATAATGTATACAAGATATTGTCGATCTACAGCTGCATTGCAAGCAGTGTTGTTCTGGTAGGACTCATACTCGCATTCATACTGTGGGCATGCAGCAGTGGAAATTGCCGGTTCAATGTTTGTATATAG
>A_/_H16N3|MF575109|A/black-headed_gull/Netherlands/7/2011
ATGATGACCAAAATACTCTATTTGCTTGTTCTGATTTTTCTTAAACACTCGAGAGCAGACAAAATATGCATCGGATATTTAAGCAACAATTCAACAGATACAGTAGACACACTAACAGAAAATGGAGTACCCGTGACAAGCTCAATTGATCTTGTTGAAACAAATCATACTGGGACTTATTGCTCTTTGAATGGTGTCAGCCCAATACATCTTGGGGACTGCAGTTTTGAAGGGTGGATTGTTGGAAACCCTTCCTGTGCAAGCAACATCAACATCAGGGAATGGTCTTATCTGATTGAAGACCCCAATGCCCCACATAAACTCTGCTTCCCAGGTGAAGTCGACAACAATGGAGAATTGAGACATCTCTTCAGCGGAGTAAACTCATTCAGCAGGACAGAGCTAATTCCTCCTAGTAAATGGGGGGATATTCTAGAGGGAACAACTGCATCATGTCAGAACAGAGGAGCCAATAGCTTCTACAGGAATTTAATCTGGCTTGTGAATAAGCTAAACAAATACCCTGTAGTCAAGGGTGAATACAACAATACAACAGGCAGAGACGTTCTAGTACTGTGGGGAATTCACCATCCTGACACAGAGGCAACTGCCAACAAACTTTATGTAAACAAGAATCCTTATACACTGGTATCAACAAAAGAGTGGAGCAGGCGGTACGAATTAGAAATTGGAACCAGGATAGGAGACGGTCAAAGAAGCTGGATGAAAATTTACTGGCACTTGATGCACCCAGGCGAAAGAATAACATTTGAGAGCAATGGGGGGCTCTTAGCACCGAGATATGGCTACATAATTGAAAAATACGGAACAGGCAGAATTTTCCAGAGTGGAGTGAGACTGGCAAAATGCAACACAAAATGTCAAACCTCCCTGGGTGGAATCAACACAAACAAGACTTTCCAGAATATTGAAAGGAATGCTCTTGGTGACTGTCCAAAATATATAAAGTCTGGACAATTGAAACTTGCAACAGGGTTGAGAAATGTTCCCTCCATTGTTGAAAGAGGATTGTTTGGTGCAATTGCAGGATTCATAGAAGGCGGATGGCCCGGATTAATCAATGGATGGTATGGCTTTCAGCATCAAAATGAGCAAGGGACTGGCATAGCTGCAGACAAAACGTCTACCCAAAAGGCTATAAATGAAATAACAACAAAAATAAATAATATCATCGAGAAAATGAACGGGAATTATGACTCCATTCGGGGTGAGTTCAACCAGGTGGAAAAGAGAATCAACATGATTGCTGATCGAGTCGACGATGCTGTGACAGACATCTGGTCTTACAATGCTAAACTTCTCGTGCTGATTGAAAATGACAGAACATTAGACCTGCATGATGCCAACGTTAGGAACCTTCATGAACAAATCAAGCGGGCCCTAAAAGACAATGCCATTGATGAAGGGGATGGATGCTTCAGCATTCTCCATAAATGTAATGACTCATGTATGGAAACCATTCGAAATGGGACATATAATCATGAGGACTACAAAGAAGAGTCACAATTGAAAAGACAGGAAATCGAAGGGATCAAGTTGAAGACTGAAGACAATGTATATAAGATATTGTCGATCTACAGCTGCATTGCAAGCAGTGTTGTTCTGGTAGGACTCATACTCGCATTTATACTGTGGGCATGCAGCAGTGGAAATTGCCGGTTCAATGTTTGTATATAG
>A_/_H16N3|MF682763|A/black-headed_gull/Netherlands/3/2007
ATGATGACCAAAGTACTCTATTTGCTTGTTCTGATTTTTGTTAAACACTCGAGAGCGGACAAAATATGCATAGGATATTTAAGCAACAATTCAACAGATACAGTAGACACACTAACAGAAAATGGAGTACCTGTGACAAGCTCAATTGATCTTGTTGAAACAAATCATACTGGAACTTATTGCTCTTTGAATGGTGTCAGCCCAATACATCTTGGGGACTGCAGTTTTGAAGGGTGGATTGTTGGCAACCCTTCCTGTGCAAGCAACATCAACATCAGGGAATGGTCTTATCTGATTGAAGACCCCAATGCCCCACATAAACTCTGCTTCCCAGGTGAAGTTGACAACAATGGAGAATTGAGACATCTCTTCAGCGGAGTGAACTCATTCAGCAGGACAGAGCTAATTCCTCCTAGTAAATGGGGGGATATTCTAGAGGGAACAACTGCGTCATGTCAGAACAGAGGAGCAAATAGCTTCTACAGGAATTTAATCTGGCTTGTGCATAAGCTGAACAAATACCCTGTAGTTAAGGGTGAATATAACAATACAACAGGCAGAGACGTTCTAGTATTGTGGGGAATTCACCACCCTGACACAGAGGCAACTGCCAATAAACTTTATGTCAACAAGAACCCTTATACACTGGTATCAACAAAAGAGTGGAGCAGACGGTACGAATTAGAAATTGGAACCAGGATAGGAGACGGTCAAAGAAGCTGGATGAAAATTTATTGGCACTTGATGCACCCAGGTGAAAGAATAACATTTGAGAGCAACGGAGGGCTCTTAGCACCGAGATATGGCTACATAATTGAAAAGTACGGAACAGGCAGAATTTTCCAAAGTGGAGTGAGACTGGCAAAATGCAACACAAAATGTCAAACCTCCATGGGCGGAATCAACACAAACAAGACTTTCCAGAATATCGAAAGGAATGCTCTTGGTGACTGTCCAAAATATATAAAGTCTGGACAATTGAAACTTGCAACAGGGTTGAGAAATGTTCCCTCCATTGTTGAAAGAGGATTGTTTGGTGCAATTGCAGGATTTATAGAAGGCGGATGGCCCGGATTAATCAATGGTTGGTATGGCTTTCAGCATCAAAATGAGCAAGGGACTGGCATAGCTGCAGACAAAACGTCTACCCAAAAGGCTATAAATGAGATAACAACAAAAATAAATAATATCATCGAGAAGATGAACGGGAATTATGACTCCATTCGGGGTGAGTTTAACCAGGTGGAAAAGAGAATCAACATGATTGCTGATCGAGTCGACGATGCTGTGACAGACATCTGGTCTTACAATGCTAAACTTCTCGTGCTGATTGAAAATGACAGAACATTAGACCTGCATGATGCCAATGTTAGGAACCTTCATGAACAAATCAAGCGGGCCCTAAAAGACAATGCCATTGATGAAGGGGATGGGTGCTTCAGCATTCTCCATAAATGTAATGACTCATGTATGGAAACCATTCGAAATGGGACATATAATCATGAGGACTACAAAGAAGAGTCACAATTGAAAAGACAAGAAATCGAAGGGATCAAGTTGAAGACTGAAGACAATGTATACAAGATATTGTCGATCTACAGCTGCATTGCAAGCAGTGTTGTTCTGGTAGGACTCATACTCGCATTTATACTGTGGGCATGCAGCAGTGGAAATTGCCGGTTCAATGTTTGTATATAG
>A_/_H16N3|MF682709|A/black-headed_gull/Netherlands/61/2008
ATGATGACCAAAATACTCTATTTGCTTGTTCTGATTTTTGTTAAACACTCGAGAGCGGACAAAATATGCATAGGATATTTAAGCAACAATTCAACAGATACAGTAGACACACTAACAGAGAATGGAGTACCCGTGACAAGCTCAATTGATCTTGTTGAAACAAATCATACTGGAACTTATTGCTCTTTGAATGGTGTCAGCCCAATACATCTTGGGGACTGTAGTTTTGAAGGGTGGATTGTTGGCAACCCTTCCTGTGCAAGCAACATCAACATCAGGGAATGGTCTTATCTGATTGAAGACCCCAATGCCCCACATAAACTCTGCTTCCCAGGTGAGGTTGACAACAATGGAGAATTGAGACATCTCTTCAGCGGAGTGAACTCATTCAGCAGGACAGAGCTAATTCCTCCTAGTAAATGGGGGGATATTCTAGAGGGAACAACTGCTTCATGTCAGAACAGAGGAGCAAACAGCTTCTACAGGAATTTAATCTGGCTTGTGCATAAGCTAAACAAATACCCTGTAGTTAAGGGTGAATATAACAATACAACAGGCAGAGACGTTCTAGTATTGTGGGGGATTCACCACCCTGACACAGAGGCAACTGCCAACAAACTTTATGTCAACAAGAACCCTTACACACTGGTATCAACAAAAGAGTGGAGCAGACGGTACGAATTAGAAATTGGAACCAGGATAGGAGACGGTCAAAGAAGCTGGATGAAAATTTATTGGCACTTGATGCACCCAGGCGAAAGAATAACATTTGAGAGCAACGGAGGGCTCTTAGCACCGAGATATGGCTACATAATTGAAAAGTACGGAATGGGCAGAATTTTCCAAAGTGGAGTGAGACTGGCAAAATGCAACACAAAATGTCAAACCTCCATGGGTGGAATCAACACAAACAAGACTTTCCAGAATATCGAAAGGAATGCTCTTGGTGACTGTCCAAAATATATAAAGTCTGGACAATTGAAACTTGCAACGGGATTGAGAAATGTTCCCTCCATTGTTGACAGAGGATTGTTTGGTGCAATTGCAGGATTTATAGAAGGCGGATGGCCCGGATTAATCAATGGATGGTATGGCTTTCAGCACCAAAATGAGCAAGGGACTGGCATAGCTGCAGACAAAACGTCTACCCAAAAGGCTATAAATGAGATAACAACAAAAATAAATAATATCATCGAGAAGATGAACGGGAATTATGACTCCATTCGGGGTGAGTTTAACCAGGTGGAAAAGAGAATCAACATGATTGCTGATCGAGTCGACGATGCGGTGACAGACATCTGGTCTTACAATGCTAAACTTCTCGTGCTGATTGAAAATGACAGAACATTAGACCTGCATGATGCCAATGTTAGGAACCTTCATGAACAAATCAAGCGGGCCCTAAAAGACAATGCTATTGATGAAGGGGATGGGTGCTTCAACATTCTCCATAAATGTAATGACTCATGTATGGAAACCATTCGAAATGGGACATATAATCATGAGGACTACAAAGAAGAGTCACAATTGAAAAGACAGGAAATCGAAGGAATCAAGTTGAAGACTGAAGACAATGTATACAAGATATTGTCGATCTACAGCTGCATTGCAAGCAGTGTTGTTCTGGTAGGACTCATACTTGCATTTGTACTGTGGGCATGCAGCAGTGGAAATTGCCGGTTCAATGTTTGTATATAG
>A_/_H16N3|MF694134|A/black-headed_gull/Netherlands/1/2016
ATGACCACCAAAATACTCTACTTGCTTGTTCTGATTTTTGTTAAGCACTCGAGAACAGACAAGATATGCATAGGATATTTAAGCAACAATTCTACAGATAAAGTAGACACACTAACAGAAAATGGAGTACCCGTGACAAGCTCAATTGATCTTGTTGAAACAAATCATACTGGAACTTATTGCTCTTTGAATGGTGTCAGCCCAATACATCTTGGGGACTGCAGTTTTGAAGGGTGGATTGTTGGCAACCCTTCATGTGCAAGCAACATCAACATCAGGGAATGGTCTTATCTGATTGAAGACCCCAATGCCCCACATAAACTCTGCTTCCCAGGTGAAGTTGACAACAATGGAGAATTGAGACATCTCTTCAGCGGAGTAAACTCATTCAGCAGGACAGAGCTAATTCCTCCTAGCAAATGGGGGGATATTCTAGAGGGAACAACTGCGTCATGTCAGAACAGAGGAGCAAATAGCTTCTACAGGAACTTAATCTGGCTTGTGCATAAACTAAACAAATACCCTGTAGTTAAGGGTGAATATAACAATACAACAGGCAGAGACGTTCTGGTATTGTGGGGAATTCACCATCCTGACACAGAGGCAACTGCCAACAAACTTTATGTCAATAAGAACCCTTATACACTGGTATCAACTAAAGAGTGGAGCAGGCGGTACGAATTAGAAATTGGAACCAGGATAGGAGACGGTCAAAGAAGCTGGATGAAAATTTATTGGCACTTGATGCACCCAGGCGAAAGAATAACATTTGAGAGCAATGGGGGGCTATTAGCACCGAGATATGGCTACATAATTGAAAAGTACGGAACAGGCAGAATTTTCCAAAGTGGAGTGAGACTGGCAAAATGCAACACAAAATGTCAAACCTCCCTGGGTGGAATCAACACAAACAAGACTTTCCAGAATATCGAAAGGAATGCTCTTGGTGACTGTCCAAAATACATAAAGTCTGGACAATTGAAACTTGCCACAGGGTTGAGAAATGTTCCCTCCATTGTTGAGAGAGGGTTGTTTGGTGCAATTGCAGGATTCATAGAAGGCGGATGGCCCGGATTAATCAATGGATGGTATGGCTTTCAGCATCAAAATGAGCAAGGGACTGGCATAGCTGCAGACAAAACATCTACCCAAAAGGCTATAAATGAGATAACAACCAAAATAAATAATATCATCGAGAAAATGAACGGGAATTATGACTCCATCAGGGGTGAGTTCAACCAGGTGGAAAAGAGGATCAACATGATTGCTGATCGAGTTGACGATGCTGTAACAGACATCTGGTCTTACAATGCTAAACTTCTCGTGTTGATCGAAAATGACAGAACATTAGACCTGCATGATGCCAATGTTAGGAACCTTCACGAACAGATCAAGCGGGCCCTAAAAGACAATGCAATTGATGAAGGGGATGGGTGCTTCAGCATTCTCCATAAATGTAATGACTCATGTATGGAAACCATTCGAAATGGGACATATAATCATGAGGACTACAAAGAAGAGTCACAATTGAAAAGGCAGGAAATCGAAGGGATCAAGTTGAAGACTGAAGACAATGTATACAAGATATTGTCGATCTACAGCTGCATTGCAAGCAGTGTTGTTCTGGTAGGACTCATACTCGCATTTATACTGTGGGCATGCAGCAGTGGAAATTGCCGGTTCAATGTTTGTATATAG
>A_/_H16N3|MF694124|A/black-headed_gull/Netherlands/3/2016
ATGATGACCAAAATACTCTACTTGCTTGTTCTGATTTTTGTTAAGCACTCGAGAACAGACAAGATATGCATAGGATATTTAAGCAACAATTCTACAGATAAAGTAGACACACTAACAGAAAATGGAGTACCCGTGACAAGCTCAATTGATCTTGTTGAAACAAATCATACTGGAACTTATTGCTCTTTGAATGGTGTCAGCCCAATACATCTTGGGGACTGCAGTTTTGAAGGGTGGATTGTTGGCAACCCTTCATGTGCAAGCAACATCAACATCAGGGAATGGTCTTATCTGATTGAAGACCCCAATGCCCCACATAAACTCTGCTTCCCAGGTGAAGTTGACAACAATGGAGAATTGAGACATCTCTTCAGCGGAGTAAACTCATTCAGCAGGACAGAGCTAATTCCTCCTAGCAAATGGGGGGATATTCTAGAGGGAACAACTGCGTCATGTCAGAACAGAGGAGCAAATAGCTTCTACAGGAACTTAATCTGGCTTGTGCATAAACTAAACAAATACCCTGTAGTTAAGGGTGAATATAACAATACAACAGGCAGAGACGTTCTGGTATTGTGGGGAATTCACCATCCTGACACAGAGGCAACTGCCAACAAACTTTATGTCAATAAGAACCCTTATACACTGGTATCAACTAAAGAGTGGAGCAGGCGGTACGAATTAGAAATTGGAACCAGGATAGGAGACGGTCAAAGAAGCTGGATGAAAATTTATTGGCACTTGATGCACCCAGGCGAAAGAATAACATTTGAGAGCAATGGGGGGCTATTAGCACCGAGATATGGCTACATAATTGAAAAGTACGGAACAGGCAGAATTTTCCAAAGTGGAGTGAGACTGGCAAAATGCAACACAAAATGTCAAACCTCCCTGGGTGGAATCAACACAAACAAGACTTTCCAGAATATCGAAAGGAATGCTCTTGGTGACTGTCCAAAATACATAAAGTCTGGACAATTGAAACTTGCCACAGGGTTGAGAAATGTTCCCTCCATTGTTGAGAGAGGGTTGTTTGGTGCAATTGCAGGATTCATAGAAGGCGGATGGCCCGGATTAATCAATGGATGGTATGGCTTTCAGCATCAAAATGAGCAAGGGACTGGCATAGCTGCAGACAAAACATCTACCCAAAAGGCTATAAATGAGATAACAACCAAAATAAATAATATCATCGAGAAAATGAACGGGAATTATGACTCCATCAGGGGTGAGTTCAACCAGGTGGAAAAGAGGATCAACATGATTGCTGATCGAGTTGACGATGCTGTAACAGACATCTGGTCTTACAATGCTAAACTTCTCGTGTTGATCGAAAATGACAGAACATTAGACCTGCATGATGCCAATGTTAGGAACCTTCACGAACAGATCAAGCGGGCCCTAAAAGACAATGCAATTGATGAAGGGGATGGGTGCTTCAGCATTCTCCATAAATGTAATGACTCATGTATGGAAACCATTCGAAATGGGACATATAATCATGAGGACTACAAAGAAGAGTCACAATTGAAAAGGCAGGAAATCGAAGGGATCAAGTTGAAGACTGAAGACAATGTATACAAGATATTGTCGATCTACAGCTGCATTGCAAGCAGTGTTGTTCTGGTAGGACTCATACTCGCATTTATACTGTGGGCATGCAGCAGTGGAAATTGCCGGTTCAATGTTTGTATATAG
>A_/_H16N3|MH579153|A/great_black-backed_gull/Delaware_Bay/49/2007
ATGATGACCAAACTGCTCTACCTTCTCATCATAATGTTTGACAAGTACTCAAAGGGAGACAAAATATGCATAGGATACCTAAGCAATAACTCAACAGACAAGGTAGATACACTAACAGAAAATGGAGTTCCTGTGACCAGCTCAGTTGATCTCGTTGAAACAAACCATACTGGGACATACTGCTCTTTAAATGGGATCAGCCCGATTCACCTGGGTGACTGCAGTTTTGAGGGATGGATTGTGGGGAACCCCTCATGTGCCACTAACATCAACATCAGGGAGTGGTCATATTTAATCGAAGACCCTAATGCCCCCAACAAGCTCTGCTTTCCAGGGGAATTGGATAACAATGGGGAGCTACGACATCTCTTCAGTGGAGTGAACTCTTTTAGTAGGACAGAACTAATAAACCCCAACAAATGGGGAGAGATTCTGGATGGAGCGACCGCTTCGTGTCAAGATCGGGGGGTAAACAGTTTTTACAGGAATTTAGTCTGGCTGGTGAAGAAAAATGAAAAATATCCTGTTGTAAAAGGGGATTATAACAACACAACAGGCAGAGATGTTCTAGTACTCTGGGGAATTCATCACCCGGATACGGAAGGAACAGCCACAAAGCTATATGTCAACAAAAACCCTTATACACTGGTATCAACAAAAGAATGGAGCAAACGATATGAGCTCGAGATTGGCACCAGAATAGGGGACGGACAGAGAAGTTGGATGAAAATATATTGGCACCTTATGAAGCCGGGAGAGAGAATAATGTTTGAGAGCAATGGAGGCCTTCTAGCACCCAGATACGGATACATTATTGAGAAGTACGGTTCTGGACGAATTTTCCAGAGTGGAGTGAGAATGGCCAAATGCAACACAAAGTGCCAGACGTCAGTAGGTGGGATAAACACCAACAGAACTTTTCAGAATATAGAGAGAAATGCTCTTGGAGACTGCCCAAAGTACATAAAGTCTGGGCAATTAAAACTTGCCACTGGATTGAGAAATGTCCCATCCATCAATGAGAGAGGTCTGTTTGGTGCAATTGCAGGGTTCATAGAAGGAGGATGGCCCGGTTTAATTAATGGATGGTATGGTTTCCAGCATCAGAATGAACAAGGTACTGGCATTGCTGCGGATAAAGCTTCTACCCAGAAAGCAATAGATGAGATAACCACAAAGATTAACAATATCATAGAGAAAATGAACGGAAATTATGACTCAATAAGAGGAGAATTTTCTCAGGTGGAAAAGAGAATTAACATGCTAGCTGATCGAGTCGATGATGCAGTAACTGATATTTGGTCCTATAATGCCAAACTTCTTGTTCTACTTGAAAATGGTAGAACATTAGACTTACATGACGCAAATGTTAGAAACTTACATGATCAGATCAAAAGAACATTGAAGGATAATGCAATTGATGAAGGGAATGGTTGCTTTAACCTCCTCCACAAATGTAATGATTCATGCATGGAGACCATCAGAAATGGTACCTACAATCATGAAGAATACAAGGAAGAATCACAATTGAAGAGACAGGAGATTGAGGGAATCAAATTGAAAACTGAAGATAGTGTTTATAAAATACTGTCTGTTTATAGCTGCATTGCAAGCAGTATTGTGCTAGTAGGACTCATACTGGCATTTATAATGTGGGCATGCAGCAATGGAAATTGCCGGTTCAATGTGTGTATATGA
>A_/_H16N3|MF148111|A/black-headed_gull/Netherlands/89/2008
ATGATGACCAAAATACTCTATTTGCTTGTTCTGATTTTTGTTAAACACTCGAGAGCGGACAAAATATGCATAGGATATTTAAGCAACAATTCAACAGATACAGTAGACACACTAACAGAGAATGGAGTACCCGTGACAAGCTCAATTGATCTTGTTGAAACAAATCATACTGGAACTTATTGCTCTTTGAATGGTGTCAGCCCAATACATCTTGGGGACTGTAGTTTTGAAGGGTGGATTGTTGGCAACCCTTCCTGTGCAAGCAACATCAACATCAGGGAATGGTCTTATCTGATTGAAGACCCCAATGCCCCACATAAACTCTGCTTCCCAGGTGAGGTTGACAACAATGGAGAATTGAGACATCTCTTCAGCGGAGTGAACTCATTCAGCAGGACAGAGCTAATTCCTCCTAGTAAATGGGGGGATATTCTAGAGGGAACAACTGCTTCATGTCAGAACAGAGGAGCAAACAGCTTCTACAGGAATTTAATCTGGCTTGTGCATAAGCTAAACAAATACCCTGTAGTTAAGGGTGAATATAACAATACAACAGGCAGAGACGTTCTAGTATTGTGGGGGATTCACCACCCTGACACAGAGGCAACTGCCAACAAACTTTATGTCAACAAGAACCCTTACACACTGGTATCAACAAAAGAGTGGAGCAGACGGTACGAATTAGAAATTGGAACCAGGATAGGAGACGGTCAAAGAAGCTGGATGAAAATTTATTGGCACTTGATGCACCCAGGCGAAAGAATAACATTTGAGAGCAACGGAGGGCTCTTAGCACCGAGATATGGCTACATAATTGAAAAGTACGGAACGGGCAGAATTTTCCAAAGTGGAGTGAGACTGGCAAAATGCAACACAAAATGTCAAACCTCCATGGGTGGAATCAACACAAACAAGACTTTCCAGAATATCGAAAGGAATGCTCTTGGTGACTGTCCAAAATATATAAAGTCTGGACAATTGAAACTTGCAACGGGATTGAGAAATGTTCCCTCCATTGTTGACAGAGGATTGTTTGGTGCAATTGCAGGATTTATAGAAGGCGGATGGCCCGGATTAATCAATGGATGGTATGGCTTTCAGCACCAAAATGAGCAAGGGACTGGCATAGCTGCAGACAAAACGTCTACCCAAAAGGCTATAAATGAGATAACAACAAAAATAAATAATATCATCGAGAAGATGAACGGGAATTATGACTCCATTCGGGGTGAGTTTAACCAGGTGGAAAAGAGAATCAACATGATTGCTGATCGAGTCGACGATGCGGTGACAGACATCTGGTCTTACAATGCTAAACTTCTCGTGCTGATTGAAAATGACAGAACATTAGACCTGCATGATGCCAATGTTAGGAACCTTCATGAACAAATCAAGCGGGCCCTAAAAGACAATGCTATTGATGAAGGGGATGGGTGCTTCAACATTCTCCATAAATGTAATGACTCATGTATGGAAACCATTCGAAATGGGACATATAATCATGAGGACTACAAAGAAGAGTCACAATTGAAAAGACAGGAAATCGAAGGAATCAAGTTGAAGACTGAAGACAATGTATACAAGATATTGTCGATCTACAGCTGCATTGCAAGCAGTGTTGTTCTGGTAGGACTCATACTTGCATTTGTACTGTGGGCATGCAGCAGTGGAAATTGCCGGTTCAATGTTTGTATATAG
>A_/_H16N3|MF148040|A/black-headed_gull/Netherlands/33/2008
ATGATGACCAAAATACTCTATTTGCTTGTTCTGATTTTTGTTAAACACTCGAGAGCGGACAAAATATGCATAGGATATTTAAGCAACAATTCAACAGATACAGTAGACACACTAACAGAGAATGGAGTACCCGTGACAAGCTCAATTGATCTTGTTGAAACAAATCATACTGGAACTTATTGCTCTTTGAATGGTGTCAGCCCAATACATCTTGGGGACTGTAGTTTTGAAGGGTGGATTGTTGGCAACCCTTCCTGTGCAAGCAACATCAACATCAGGGAATGGTCTTATCTGATTGAAGACCCCAATGCCCCACATAAACTCTGCTTCCCAGGTGAGGTTGACAACAATGGAGAATTGAGACATCTCTTCAGCGGAGTGAACTCATTCAGCAGGACAGAGCTAATTCCTCCTAGTAAATGGGGGGATATTCTAGAGGGAACAACTGCTTCATGTCAGAACAGAGGAGCAAACAGCTTCTACAGGAATTTAATCTGGCTTGTGCATAAGCTAAACAAATACCCTGTAGTTAAGGGTGAATATAACAATACAACAGGCAGAGACGTTCTAGTATTGTGGGGAATTCACCACCCTGACACAGAGGCAACTGCCAACAAACTTTATGTCAACAAGAACCCTTACACACTGGTATCAACAAAAGAGTGGAGCAGACGGTACGAATTAGAAATTGGAACCAGGATAGGAGACGGTCAAAGAAGCTGGATGAAAATTTATTGGCACTTGATGCACCCAGGCGAAAGAATAACATTTGAGAGCAACGGAGGGCTCTTAGCACCGAGATATGGCTACATAATTGAAAAGTACGGAACGGGCAGAATTTTTCAAAGTGGAGTGAGACTGGCAAAATGCAACACAAAATGTCAAACCTCCATGGGTGGAATCAACACAAACAAGACTTTCCAGAATATCGAAAGGAATGCTCTTGGTGACTGTCCAAAATATATAAAGTCTGGACAATTGAAACTTGCAACGGGATTGAGAAATGTTCCCTCCATTGTTGACAGAGGATTGTTTGGTGCAATTGCAGGATTTATAGAAGGCGGATGGCCCGGATTAATCAATGGATGGTATGGCTTTCAGCACCAAAATGAGCAAGGGACTGGCATAGCTGCAGACAAAACGTCTACCCAAAAGGCTATAAATGAGATAACAACAAAAATAAATAATATCATCGAGAAGATGAACGGGAATTATGACTCCATTCGGGGTGAGTTTAACCAGGTGGAAAAGAGAATCAACATGATTGCTGATCGAGTCGACGATGCGGTAACAGACATCTGGTCTTACAATGCTAAACTTCTCGTGCTGATTGAAAATGACAGAACATTAGACCTGCATGATGCCAATGTTAGGAACCTTCATGAACAAATCAAGCGGGCCCTAAAAGACAATGCTATTGATGAAGGGGATGGGTGCTTCAACATTCTCCATAAATGTAATGACTCATGTATGGAAACCATTCGAAATGGGACATATAATCATGAGGACTACAAAGAAGAGTCACAATTGAAAAGACAGGAAATCGAAGGAATCAAGTTGAAGACTGAAGACAATGTATACAAGATATTGTCGATCTACAGCTGCATTGCAAGCAGTGTTGTTCTGGTAGGACTCATACTTGCATTTATACTGTGGGCATGCAGCAGTGGAAATTGCCGGTTCAATGTTTGTATATAG
>A_/_H16N3|MF147982|A/black-headed_gull/Netherlands/36/2008
ATGATGACCAAAATACTCTATTTGCTTGTTCTGATTTTTGTTAAACACTCGAGAGCGGACAAAATATGCATAGGATATTTAAGCAACAATTCAACAGATACAGTAGACACACTAACAGAGAATGGAGTACCCGTGACAAGCTCAATTGATCTTGTTGAAACAAATCATACTGGAACTTATTGCTCTTTGAATGGTGTCAGCCCAATACATCTTGGGGACTGTAGTTTTGAAGGGTGGATTGTTGGCAACCCTTCCTGTGCAAGCAACATCAACATCAGGGAATGGTCTTATCTGATTGAAGACCCCAATGCCCCACATAAACTCTGCTTCCCAGGTGAGGTTGACAACAATGGAGAATTGAGACATCTCTTCAGCGGAGTGAACTCATTCAGCAGGACAGAGCTAATTCCTCCTAGTAAATGGGGGGATATTCTAGAGGGAACAACTGCTTCATGTCAGAACAGAGGAGCAAACAGCTTCTACAGGAATTTAATCTGGCTTGTGCATAAGCTAAACAAATACCCTGTAGTTAAGGGTGAATATAACAATACAACAGGCAGAGACGTTCTAGTATTGTGGGGAATTCACCACCCTGACACAGAGGCAACTGCCAACAAACTTTATGTCAACAAGAACCCTTACACACTGGTATCAACAAAAGAGTGGAGCAGACGGTACGAATTAGAAATTGGAACCAGGATAGGAGACGGTCAAAGAAGCTGGATGAAAATTTATTGGCACTTGATGCACCCAGGCGAAAGAATAACATTTGAGAGCAACGGAGGGCTCTTAGCACCGAGATATGGCTACATAATTGAAAAGTACGGAACGGGCAGAATTTTCCAAAGTGGAGTGAGACTGGCAAAATGCAACACAAAATGTCAAACCTCCATGGGTGGAATCAACACAAACAAGACTTTCCAGAATATCGAAAGGAATGCTCTTGGTGACTGTCCAAAATATATAAAGTCTGGACAATTGAAACTTGCAACGGGATTGAGAAATGTTCCCTCCATTGTTGACAGAGGATTGTTTGGTGCAATTGCAGGATTTATAGAAGGCGGATGGCCCGGATTAATCAATGGATGGTATGGCTTTCAGCACCAAAATGAGCAAGGGACTGGCATAGCTGCAGACAAAACGTCTACCCAAAAGGCTATAAATGAGATAACAACAAAAATAAATAATATCATCGAGAAGATGAACGGGAATTATGACTCCATTCGGGGTGAGTTTAACCAGGTGGAAAAGAGAATCAACATGATTGCTGATCGAGTCGACGATGCGGTGACAGACATCTGGTCTTACAATGCTAAACTTCTCGTGCTGATTGAAAATGACAGAACATTAGACCTGCATGATGCCAATGTTAGGAACCTTCATGAACAAATCAAGCGGGCCCTAAAAGACAATGCTATTGATGAAGGGGATGGGTGCTTCAACATTCTCCATAAATGTAATGACTCATGTATGGAAACCATTCGAAATGGGACATATAATCATGAGGACTACAAAGAAGAGTCACAATTGAAAAGACAGGAAATCGAAGGAATCAAGTTGAAGACTGAAGACAATGTATACAAGATATTGTCGATCTACAGCTGCATTGCAAGCAGTGTTGTTCTGGTAGGACTCATACTTGCATTTATACTGTGGGCATGCAGCAGTGGAAATTGCCGGTTCAATGTTTGTATATAG
>A_/_H16N3|MF147927|A/black-headed_gull/Netherlands/12/2009
ATGATGGTCAAATTGCTCTACTTTCTCATTATAGTGTTTGGCAGATATTCAAAAGCAGACAAAATATGCATAGGATACCTAAGCAATAACTCAACAGATAAAGTAGACACACTAACGGAAAACGGAGTTCCTGTGACCAGCTCAGTGGATCTCGTAGAGACAAATCATACTGGAACATACTGCTCACTGAATGGAGTCAGCCCGATTCATCTTGGTGACTGCAGCTTTGAGGGATGGATTGTAGGAAACCCTTCCTGTGCCACCAACATCAACATCAGGGAGTGGTCATATTTAATCGAAGATCCTAATGCCCCTCACAAACTCTGCTTCCCGGGGGAGTTGGACAACAATGGTGAGCTGCGACACCTTTTCAGTGGAGTGAACTCTTTTAGCAGAACAGAATTAATAAATCCCAACAAATGGGGGAATGTCCTGGATGGAGTAACTGCTTCATGTCTCGATAAAGGAGCAAGTAGTTTTTACAGGAATCTGGTCTGGCTGGTAAAAAAGGATGGAAAATATCCTATAATAAAAGGGGATTATAACAACACAACAGGAAGAGATGTTTTGGTGCTTTGGGGGATCCACCACCCAGATTCGGAAACAACAGCCACAAATCTATATGTCAACAAAAACCCTTACACGTTAGTATCAACAAAGGAATGGAGCAAACGCTATGAACTCGAGATTGGAACCAGAATAGGTGACGGACAAAGGAGCTGGATGAAACTATATTGGCATCTCATGCGTCCAGGCGAAAGGATAACGTTTGAGAGCAATGGAGGCCTTATAGCACCCAGATACGGATATATCATTGAGAAATACGGTTCGGGACGAATTTTCCAGAGTGGAGTGAGAGTGGCCAGATGCAACACAAAGTGCCAAACGTCAGTAGGTGGGATAAACACCAACAAAACTTTCCAGAACATAGACAGGAATGCCATTGGAGACTGCCCAAAGTACATAAAGTCTGGGCAACTAAAACTTGCTACTGGCCTGAGAAATGTTCCATCCATTAATGAAAGAGGTCTGTTTGGTGCAATTGCAGGATTCATAGAAGGAGGGTGGCCTGGTCTGATTAATGGATGGTATGGTTTCCAGCATCAGAACGAACAAGGGACTGGCATTGCTGCAGATAAAGCTTCCACCCAGAAAGCAATAGATGAAATAACAACGAAAATTAACAATATAATAGAGAAGATGAATGGAAACTATGATTCAATAAGAGGAGAGTTCAATCAGGTAGAAAAGAGAATTAACATGTTAGCTGATCGAGTTGATGATGCAGTAACCGATGTTTGGTCATACAATGCTAAACTTCTTGTACTACTTGAAAATGGTAGAACATTAGACTTGCATGACGCAAATGTCAGAAACTTACATGATCAGGTCAAAAGGGCATTGAAGAATAATGCAATTGACGAAGGAGATGGTTGCTTCAATCTTCTTCACAAGTGCAATGACTCATGCATGGAAACCATTAGAAATGGTACCTACAATCATGAAGATTACCAGGAAGAATCACAATTGAAGAGACAGGAAATTGAGGGGATAAAACTGAAGACTGAAGACAATGTTTATAAAATACTGTCGATTTATAGCTGCATTGCAAGCAGTATTGTGCTGGTAGGTCTCATACTTGCATTTATAATGTGGGCATGCAGCAGTGGAAATTGCCGGTTCAATGTGTGTATATAA
>A_/_H16N3|MF147650|A/black-headed_gull/Netherlands/1/2015
ATGACCATCAAAATACTCTATTTGATTGTTCTGATTTTTCTTAAACACTCAAGAGCAGACAAAATATGCATCGGATATTTAAGCAACAATTCAACAGATACAGTAGACACACTAACAGAAAATGGAGTACCCGTGACAAGCTCAATTGATCTTGTTGAAACAAATCATACTGGGACTTATTGCTCTTTGAATGGTGTCAGCCCAATACATCTTGGGGACTGCAGTTTTGAAGGGTGGATTGTTGGAAACCCTTCCTGTGCAAGTAACATCAACATCAGGGAATGGTCTTATCTGATTGAAGACCCCAATGCCCCACATAAACTCTGCTTCCCAGGTGAAGTCGACAACAATGGAGAATTGAGACACCTCTTCAGCGGAGTAAACTCATTCAGCAGGACAGAGCTAATTCCTCCTAGTAAATGGGGGGATATTCTAGAGGGAACAACTGCATCATGTCAGAACAGAGGAGCCAATAGCTTCTACAGGAATTTAATCTGGCTTGTGAATAAGCTAAACAGATACCCTGTAGTTAAGGGTGAATACAATAATACAACAGGCAGAGACGTTCTAGTACTGTGGGGAATTCACCATCCAGACACAGAGGCAACTGCCAATAAACTTTATGTAAACAAGAATCCTTATACACTTGTGTCAACAAAAGAGTGGAGCAGGCGGTATGAATTAGAAATTGGAACCAGGATAGGAGACGGTCAAAGAAGCTGGATGAAAATTTACTGGCACTTGATGCACCCAGGCGAAAGAATAACATTTGAGAGCAATGGGGGGCTCTTAGCACCGAGATATGGCTACATAATTGAAAAATACGGAACAGGCAGAATTTTCCAGAGTGGAGTGAGACTGGCAAAATGCAACACAAAATGTCAAACCTCCCTGGGTGGAATCAACACAAACAAGACTTTCCAGAATATTGAAAGGAATGCTCTTGGTGACTGTCCAAAATATATAAAGTCTGGACAATTGAAACTTGCAACAGGGTTGAGAAATGTTCCCTCCATTGTTGAAAGAGGATTGTTTGGTGCAATTGCAGGATTCATAGAAGGCGGATGGCCAGGATTAATCAATGGATGGTATGGCTTTCAGCATCAAAATGAGCAAGGGACTGGTATAGCTGCAGACAAAACGTCTACCCAAAAGGCCATAAATGAAATAACAACAAAAATAAATAATATCATCGAGAAAATGAACGGGAATTATGACTCAATTCGGGGTGAGTTCAACCAGGTGGAAAAGAGAATCAACATGATTGCTGACCGAGTCGACGATGCTGTGACAGACATATGGTCTTACAATGCTAAACTTCTCGTGCTGATTGAAAATGACAGAACATTAGACCTGCATGATGCCAACGTTAGGAACCTTCATGAACAAATCAAGCGGGCCCTAAAAGATAATGCCATTGATGAAGGGGATGGATGCTTCAACATTCTCCATAAATGCAATGACTCATGTATGGAAACCATTCGAAATGGGACATATAATCATGAGGACTACAAAGAAGAGTCACAATTGAAAAGACAGGAAATTGAAGGAATCAAGTTGAAGACTGAAGACAATGTATATAAAATATTGTCGATCTACAGCTGCATTGCAAGCAGTGTTGTTCTGGTAGGACTCATACTCGCATTTATACTGTGGGCATGCAGCAGTGGAAATTGCCGGTTCAATGTTTGTATATAG
>A_/_H16N3|MF147547|A/black-headed_gull/Netherlands/62/2008
ATGATGACCAAAATACTCTATTTGCTTGTTCTGATTTTTGTTAAACACTCGAGAGCGGACAAAATATGCATAGGATATTTAAGCAACAATTCAACAGATACAGTAGACACACTAACAGAGAATGGAGTACCCGTGACAAGCTCAATTGATCTTGTTGAAACAAATCATACTGGAACTTATTGCTCTTTGAATGGTGTCAGCCCAATACATCTTGGGGACTGTAGTTTTGAAGGGTGGATTGTTGGCAACCCTTCCTGTGCAAGCAACATCAACATCAGGGAATGGTCTTATCTGATTGAAGACCCCAATGCCCCACATAAACTCTGCTTCCCAGGTGAGGTTGACAACAATGGAGAATTGAGACATCTCTTCAGCGGAGTGAACTCATTCAGCAGGACAGAGCTAATTCCTCCTAGTAAATGGGGGGATATTCTAGAGGGAACAACTGCTTCATGTCAGGACAGAGGAGCAAACAGCTTCTACAGGAATTTAATCTGGCTTGTGCATAAGCTAAACAAATACCCTGTAGTTAAGGGTGAATATAACAATACAACAGGCAGAGACGTTCTAGTATTGTGGGGAATTCACCACCCTGACACAGAGGCAACTGCCAACAAACTTTATGTCAACAAGAACCCTTACACACTGGTATCAACAAAAGAGTGGAGCAGACGGTACGAATTAGAAATTGGAACCAGGATAGGAGACGGTCAAAGAAGCTGGATGAAAATTTATTGGCACTTGATGCACCCAGGCGAAAGAATAACATTTGAGAGCAACGGAGGGCTCTTAGCACCGAGATATGGCTACATAATTGAAAAGTACGGAACGGGCAGAATTTTCCAAAGTGGAGTGAGACTGGCAAAATGCAACACAAAATGTCAAACCTCCATGGGTGGAATCAACACAAACAAGACTTTCCAGAATATCGAAAGGAATGCTCTTGGTGACTGTCCAAAATATATAAAGTCTGGACAATTGAAACTTGCAACGGGATTGAGAAATGTTCCCTCCATTGTTGACAGAGGATTGTTTGGTGCAATTGCAGGATTTATAGAAGGCGGATGGCCCGGATTAATCAATGGATGGTATGGCTTTCAGCACCAAAATGAGCAAGGGACTGGCATAGCTGCAGACAAAACGTCTACCCAAAAGGCTATAAATGAGATAACAACAAAAATAAATAATATCATCGAGAAGATGAACGGGAATTATGACTCCATTCGGGGTGAGTTTAACCAGGTGGAAAAGAGAATCAACATGATTGCTGATCGAGTCGACGATGCGGTGACAGACATCTGGTCTTACAATGCTAAACTTCTCGTGCTGATTGAAAATGACAGAACATTAGACCTGCATGATGCCAATGTTAGGAACCTTCATGAACAAATCAAGCGGGCCCTAAAAGACAATGCTATTGATGAAGGGGATGGGTGCTTCAACATTCTCCATAAATGTAATGACTCATGTATGGAAACCATTCGAAATGGGACATATAATCATGAGGACTACAAAGAAGAGTCACAATTGAAAAGACAGGAAATCGAAGGAATCAAGTTGAGGACTGAAGACAATGTATACAAGATATTGTCGATCTACAGCTGCATTGCAAGCAGTGTTGTTCTGGTAGGACTCATACTTGCATTTATACTGTGGGCATGCAGCAGTGGAAATTGCCGGTTCAATGTTTGTATATAG
>A_/_H16N3|MF147513|A/black-headed_gull/Netherlands/11/2011
ATGATGACCAAAATACTCTACTTGCTTGTTCTGATTTTTCTTACACACTCGAGAGCAGACAAAATATGCATAGGATATTTAAGCAACAATTCAACAGATACAGTAGACACACTAACAGAAAATGGAGTACCCGTGACAAGCTCAATTGATCTTGTTGAAACAAATCATACTGGGACTTATTGCTCTTTGAATGGTGTCAGCCCAATACATCTTGGGGACTGTAGTTTTGAAGGGTGGATTGTTGGCAACCCTTCCTGTGCAAGCAACATCAACATCAGGGAATGGTCTTATCTGATTGAAGACCCCAATGCCCCACATAAACTCTGCTACCCAGGTGAAGTCGACAACAATGGAGAATTGAGACATCTCTTCAGCGGAGTAAACTCATTCAGCAGGACAGAACTAATTCCTCCTAGTAAATGGGGGGATATTCTAGAGGGAACAACTGCATCATGTCAGAACAGAGGAGCAAATAGCTTCTACAGGAATTTAATCTGGCTTGTGAATAAGCTAAACAAATACCCTGTAGTTAAGGGTGAATACAACAATACAACAGGCAGAGACGTTCTAGTATTGTGGGGAATTCACCATCCTGACACAGAGGCAACTGCCAACAAACTTTATGTCAACAAGAACCCTTATACACTGGTATCAACAAAAGAGTGGAGCAGGCGGTACGAATTAGAAATTGGAACCAGGATAGGAGACGGTCAAAGAAGCTGGATGAAAATTTATTGGCACTTGATGCACCCAGGAGAAAGAATAACATTTGAGAGCAATGGGGGGCTCTTAGCACCGAGATATGGCTACATAATTGAAAAATACGGAACAGGCAGAATTTTCCAAAGTGGAGTGAGACTGGCAAAGTGCAACACAAAATGTCAAACCTCCCTGGGTGGAATCAACACAAACAAGACTTTCCAGAATATTGAAAGGAATGCTCTTGGTGACTGTCCAAAATATATAAAGTCTGGACAATTGAAACTTGCAACAGGGTTGAGAAATGTTCCCTCCATTGTTGAAAGAGGATTGTTTGGTGCAATTGCAGGATTCATAGAAGGCGGATGGCCTGGATTAATCAATGGATGGTATGGCTTTCAGCATCAAAATGAGCAAGGGACTGGCATAGCTGCAGACAAAACGTCTACCCAAAAGGCTATAAATGAGATAACAACAAAAATAAATAATATCATCGAGAAAATGAACGGGAATTATGACTCCATTCGGGGTGAGTTCAACCAGGTGGAAAAGAGAATCAACATGATTGCTGATCGAGTCGACGATGCTGTGACAGACATCTGGTCTTACAATGCTAAACTTCTCGTGCTGATTGAAAATGACAGAACATTAGACCTGCATGATGCCAATGTTAGGAACCTTCATGAACAAATCAAGCGGGCCCTAAAAGACAATGCCATTGATGAAGGGGATGGGTGCTTCAACATTCTCCATAAATGTAATGACTCATGTATGGAAACCATTCGAAATGGGACATATAATCATGAGGACTACAAAGAAGAGTCACAATTGAAAAGACAGGAAATCGAAGGGATCAAGTTGAAGACTGAAGACAATGTATACAAGATATTGTCGATCTACAGCTGCATTGCAAGCAGTGTTGTTCTGGTAGGACTCATACTCGCATTTATACTGTGGGCATGCAGCAGTGGAAATTGCCGGTTCAATGTTTGTATATAG
>A_/_H16N3|MF147450|A/European_herring_gull/Netherlands/5/2006
ATGATGGTCAAAGTGCTCTACTTTCTCATCATAGTGTTGGGCAGATATTCAAAAGCAGACAAAATATGCATAGGATACCTGAGCAATAACTCAACAGATAAAGTAGACACACTAACAGAAAACGGAGTTCCTGTGACCAGCTCAGTGGACCTTGTAGAAACAAATCATACTGGAACATACTGCTCATTGAATGGGATCAGCCCGGTCCATCTTGGTGACTGCAGCTTTGAGGGATGGATTGTAGGAAACCCCTCCTGTGCCACCAACATTAACATCAGAGAGTGGTCGTATTTAATCGAAGATCCTAATGCCCCTAACAAACTCTGCTTCCCGGGAGAGTTGGACAACAATGGTGAGCTGCGGCACCTTTTCAGTGGAGTGAACTCTTTTAGCAGGACAGAATTGATAAGCCCCAGCAAATGGGGGGATATCCAGGATGGAGTCACTGCTTCATGTCTCGACAGAGGAGCAAGCAGTTTTTACAGGAATCTGGTCTGGCTGGTAAAGAAGAATGATAAATATCCTGTTGTAAGAGGGGATTATAACAACACAACAGGAAGAGATGTTTTGGTGATTTGGGGAATCCACCACCCAGATTCGGAAGCAACAGCCACAAAACTATATGTCAACAAAAACCCTTACACATTAGTATCAACAAAAGAGTGGAGCAAACGCTATGAGCTCGAGATTGGGACCAGAATAGGTGACGGACAAAGGAGTTGGATGAAATTATATTGGCATCTCATGCGCCCAGGCGAAAGGATAACGTTTGAGAGCAATGGAGGCCTTCTAGCACCCAGATACGGATATATCATTGAGAAATACGGTTCGGGACGAATTTTCCAGAGTGGAGTGAGGATGGCCAAATGCAACACAAAGTGCCAAACGTCAGTAGGTGGAATAAACACCAACAAAACTTTCCAGAACATAGACAGGAATGCCCTGGGAGACTGCCCAAAGTACATAAAGTCTGGGCAATTAAAACTTGCTACTGGCCTGAGAAATGTCCCATCCATTGATGAGAGAGGCCTGTTTGGTGCAATTGCAGGATTCATAGAGGGAGGATGGCCTGGTCTGATCAATGGGTGGTATGGTTTCCAGCATCAGAATGAACAAGGGACTGGCATTGCTGCAGATAAAGCTTCCACCCAGAAAGCAATAGATGAAATAACAACGAAAATTAACAATATAATAGAAAAGATGAACGGAAACTATGATTCAATAAGAGGAGAATTCAATCAAGTAGAAAAGAGAATCAACATGCTAGCTGATCGAGTTGATGATGCAGTAACCGATGTTTGGTCATACAATGCTAAACTTCTTGTACTGCTTGAAAATGGGAGAACATTAGACTTGCACGATGCAAATGTCAGAAACTTACATGATCAGGTCAAAAGGGTATTGAAGGACAATGCAATTGACGAAGGAGATGGTTGCTTCAATCTTCTCCACAAGTGCAATGACTCATGCATGGAAACCATTAGAAATGGCACCTACAATCATGAAGATTACAAGGAAGAATCACAACTGAAGAGACAGGAAATTGAGGGGATAAAATTGAAGACTGAAGACAATGTTTATAAAATACTATCGATTTATAGCTGCATTGCAAGCAGTACTGTGCTGGCAGGTCTCATACTTGCATTTATAATGTGGGCATGTAGCAGTGGAAATTGCCGGTTCAATGTGTGTATATAA
>A_/_H16N3|MF147314|A/black-headed_gull/Netherlands/26/2008
ATGATGACCAAAATACTCTATTTGCTTGTTCTGATTTTTGTTAAACACTCGAGAGCGGACAAAATATGCATAGGATATTTAAGCAACAATTCAACAGATACAGTAGACACACTAACAGAGAATGGAGTACCCGTGACAAGCTCAATTGATCTTGTTGAAACAAATCATACTGGAACTTATTGCTCTTTGAATGGTGTCAGCCCAATACATCTTGGGGACTGTAGTTTTGAAGGGTGGATTGTTGGCAACCCTTCCTGTGCAAGCAACATCAACATCAGGGAATGGTCTTATCTGATTGAAGACCCCAATGCCCCACATAAACTCTGCTTCCCAGGTGAGGTTGACAACAATGGAGAATTGAGACATCTCTTCAGCGGAGTGAACTCATTCAGCAGGACAGAGCTAATTCCTCCTAGTAAATGGGGGGATATTCTAGAGGGAACAACTGCTTCATGTCAGAACAGAGGAGCAAACAGCTTCTACAGGAATTTAATCTGGCTTGTGCATAAGCTAAACAAATACCCTGTAGTTAAGGGTGAATATAACAATACAACAGGCAGAGACGTTCTAGTATTGTGGGGAATTCATCACCCTGACACAGAGGCAACTGCCAACAAACTTTATGTCAACAAGAACCCTTACACACTGGTATCAACAAAAGAGTGGAGCAGACGGTACGAATTAGAAATTGGAACCAGGATAGGAGACGGTCAAAGAAGCTGGATGAAAATTTATTGGCACTTGATGCACCCAGGCGAAAGAATAACATTTGAGAGCAACGGAGGGCTCTTAGCACCGAGATATGGCTACATAATTGAAAAGTACGGAACGGGCAGAATTTTCCAAAGTGGAGTGAGACTGGCAAAATGCAACACAAAATGTCAAACCTCCATGGGTGGAATCAACACAAACAAGACTTTCCAGAATATCGAAAGGAATGCTCTTGGTGACTGTCCAAAATATATAAAGTCTGGACAATTGAAACTTGCAACGGGATTGAGAAATGTTCCCTCCATTGTTGACAGAGGATTGTTTGGTGCAATTGCAGGATTTATAGAAGGCGGATGGCCCGGATTAATCAATGGATGGTATGGCTTTCAGCACCAAAATGAGCAAGGGACTGGCATAGCTGCAGACAAAACGTCTACCCAAAAGGCTATAAATGAGATAACAACAAAAATAAATAATATCATCGAGAAGATGAACGGGAATTATGACTCCATTCGGGGTGAGTTTAACCAGGTGGAAAAGAGAATCAACATGATTGCTGATCGAGTCGACGATGCGGTGACAGACATCTGGTCTTACAATGCTAAACTTCTCGTGCTGATTGAAAATGACAGAACATTAGACCTGCATGATGCCAATGTTAGGAACCTTCATGAACAAATCAAGCGGGCCCTAAAAGACAATGCTATTGATGAAGGGGATGGGTGCTTCAACATTCTCCATAAATGTAATGACTCATGTATGGAAACCATTCGAAATGGGACATATAATCATGAGGACTACAAAGAAGAGTCACAATTGAAAAGACAGGAAATCGAAGGAATCAAGTTGAAGACTGAAGACAATGTATACAAGATATTGTCGATCTACAGCTGCATTGCAAGCAGTGTTGTTCTGGTAGGACTCATACTTGCATTTATACTGTGGGCATGCAGCAGTGGAAATTGCCGGTTCAATGTTTGTATATAG
>A_/_H16N3|MF147192|A/black-headed_gull/Netherlands/75/2008
ATGATGACCAAAATACTCTATTTGCTTGTTCTGATTTTTGTTAAACACTCGAGAGCGGACAAAATATGCATAGGATATTTAAGCAACAATTCAACAGATACAGTAGACACACTAACAGAGAATGGAGTACCCGTGACAAGCTCAATTGATCTTGTTGAAACAAATCATACTGGAACTTATTGCTCTTTGAATGGTGTCAGCCCAATACATCTTGGGGACTGTAGTTTTGAAGGGTGGATTGTTGGCAACCCTTCCTGTGCAAGCAACATCAACATCAGGGAATGGTCTTATCTGATTGAAGACCCCAATGCCCCACATAAACTCTGCTTCCCAGGTGAGGTTGACAACAATGGAGAATTGAGACATCTCTTCAGCGGAGTGAACTCATTCAGCAGGACAGAGCTAATTCCTCCTAGTAAATGGGGGGATATTCTAGAGGGAACAACTGCTTCATGTCAGAACAGAGGAGCAAACAGCTTCTACAGGAATTTAATCTGGCTTGTGCATAAGCTAAACAAATACCCTGTAGTTAAGGGTGAATATAACAATACAACAGGCAGAGACGTTCTAGTATTGTGGGGAATTCACCACCCTGACACAGAGGCAACTGCCAACAAACTTTATGTCAACAAGAACCCTTACACACTGGTATCAACAAAAGAGTGGAGCAGACGGTACGAATTAGAAATTGGAACCAGGATAGGAGACGGTCAAAGAAGCTGGATGAAAATTTATTGGCACTTGATGCACCCAGGCGAAAGAATAACATTTGAGAGCAACGGAGGGCTCTTAGCACCGAGATATGGCTACATAATTGAAAAGTACGGAACGGGCAGAATTTTCCAAAGTGGAGTGAGACTGGCAAAATGCAACACAAAATGTCAAACCTCCATGGGTGGAATCAACACAAACAAGACTTTCCAGAATATCGAAAGGAATGCTCTTGGTGACTGTCCAAAATATATAAAGTCTGGACAATTGAAACTTGCAACGGGATTGAGAAATGTTCCCTCCATTGTTGACAGAGGATTGTTTGGTGCAATTGCAGGATTTATAGAAGGCGGATGGCCCGGATTAATCAATGGATGGTATGGCTTTCAGCACCAAAATGAGCAAGGGACTGGCATAGCTGCAGACAAAACGTCTACCCAAAAGGCTATAAATGAGATAACAACAAAAATAAATAATATCATCGAGAAGATGAACGGGAATTATGACTCCATTCGGGGTGAGTTTAACCAGGTGGAAAAGAGAATCAACATGATTGCTGATCGAGTCGACGATGCGGTGACAGACATCTGGTCTTACAATGCTAAACTTCTCGTGCTGATTGAAAATGACAGAACATTAGACCTGCATGATGCCAATGTTAGGAACCTTCATGAACAAATCAAGCGGGCCCTAAAAGACAATGCTATTGATGAAGGGGATGGGTGCTTCAACATTCTCCATAAATGTAATGACTCATGTATGGAAACCATTCGAAATGGGACATATAATCATGAGGACTACAAAGAAGAGTCACAATTGAAAAGACAGGAAATCGAAGGAATCAAGTTGAGGACTGAAGACAATGTATACAAGATATTGTCGATCTACAGCTGCATTGCAAGCAGTGTTGTTCTGGTAGGACTCATACTTGCATTTATACTGTGGGCATGCAGCAGTGGAAATTGCCGGTTCAATGTTTGTATATAG
>A_/_H16N3|MF147121|A/black-headed_gull/Netherlands/100/2008
ATGATGACCAAAATACTCTATTTGCTTGTTCTGATTTTTGTTAAACACTCGAGAGCAGACAAAATATGCATAGGATATTTAAGCAACAATTCAACAGATACAGTAGACACACTAACAGAAAATGGAGTACCCGTGACAAGCTCAATTGATCTTGTTGAAACAAATCATACTGGAACTTATTGCTCTTTGAATGGTGTCAGCCCAATACATCTTGGGGACTGCAGTTTTGAAGGGTGGATTGTTGGCAACCCTTCCTGTGCAAGCAACATCAACATCAGGGAATGGTCTTATCTGATTGAAGACCCCAATGCCCCACATAAACTCTGCTTCCCAGGTGAAGTTGACAACAATGGAGAATTGAGACATCTCTTCAGCGGAGTAAACTCATTCAGCAGGACAGAGCTAATTCCTCCTAGTAAATGGGGGGATATTCTAGAGGGAACAACTGCGTCATGTCAGAACAGAGGAGCAAATAGCTTCTACAGGAATTTAATCTGGCTTGTGCATAAGCTAAACAAATACCCTGTAGTTAAGGGTGAATATAACAATACAACAGGCAGAGACGTTCTAGTATTGTGGGGAATTCACCATCCTGACACAGAGGCAACTGCCAACAAACTTTATGTCAACAAGAACCCTTATACACTGGTATCAACAAAAGAGTGGAGCAGGCGGTACGAATTAGAAATTGGAACCAGGATAGGAGACGGTCAAAGAAGCTGGATGAAAATTTATTGGCACTTGATGCACCCAGGCGAAAGAATAACATTTGAGAGCAATGGGGGGCTCTTAGCACCGAGATATGGCTACATAATTGAAAAGTACGGAACAGGCAGAATTTTCCAAAGTGGAGTGAGACTGGCAAAATGCAACACAAAATGTCAAACCTCCCTGGGTGGAATCAACACAAACAAGACTTTCCAGAATATCGAAAGGAATGCTCTTGGTGACTGTCCAAAATATATAAAGTCTGGACAATTGAAACTTGCAACAGGGTTGAGAAATGTTCCCTCCATTGTTGAAAGAGGATTGTTTGGTGCAATTGCAGGATTCATAGAAGGCGGATGGCCCGGATTAATCAATGGATGGTATGGCTTTCAGCATCAAAATGAGCAAGGGACTGGCATAGCTGCAGACAAAACGTCTACCCAAAAGGCTATAAATGAGATAACAACAAAAATAAATAATATCATCGAGAAAATGAACGGGAATTATGACTCCATTCGGGGTGAGTTCAACCAGGTGGAAAAGAGAATCAACATGATTGCTGATCGAGTCGACGATGCTGTGACAGACATCTGGTCTTACAATGCTAAACTTCTCGTGCTGATTGAAAATGACAGAACATTAGACCTGCATGATGCCAATGTTAGGAACCTTCATGAACAAATCAAGCGGGCCCTAAAAGACAATGCCATTGATGAAGGGGATGGGTGCTTCAGCATTCTCCATAAATGTAATGACTCATGTATGGAGACCATTCGAAATGGGACATATAATCATGAGGACTACAAAGAAGAGTCACAATTGAAAAGACAGGAAATCGAAGGGATCAAGTTGAAGACTGAAGACAATGTATACAAGATATTGTCGATCTACAGCTGCATTGCAAGCAGTGTTGTTCTGGTAGGACTCATACTCGCATTTATACTGTGGGCATGCAGCAGTGGAAATTGCCGGTTCAATGTTTGTATATAG
>A_/_H16N3|MF146816|A/black-headed_gull/Netherlands/46/2008
ATGATGACCAAAATACTCTATTTGCTTGTTCTGATTTTTGTTAAACACTCGAGAGCGGACAAAATATGCATAGGATATTTAAGCAACAATTCAACAGATACAGTAGACACACTAACAGAGAATGGAGTACCCGTGACAAGCTCAATTGATCTTGTTGAAACAAATCATACTGGAACTTATTGCTCTTTGAATGGTGTCAGCCCAATACATCTTGGGGACTGTAGTTTTGAAGGGTGGATTGTTGGCAACCCTTCCTGTGCAAGCAACATCAACATCAGGGAATGGTCTTATCTGATTGAAGACCCCAATGCCCCACATAAACTCTGCTTCCCAGGTGAGGTTGACAACAATGGAGAATTGAGACATCTCTTCAGCGGAGTGAACTCATTCAGCAGGACAGAGCTAATTCCTCCTAGTAAATGGGGGGATATTCTAGAGGGAACAACTGCTTCATGTCAGAACAGAGGAGCAAACAGCTTCTACAGGAATTTAATCTGGCTTGTGCATAAGCTAAACAAATACCCTGTAGTTAAGGGTGAATATAACAATACAACAGGCAGAGACGTTCTAGTATTGTGGGGAATTCACCACCCTGACACAGAGGCAACTGCCAACAAACTTTATGTCAACAAGAACCCTTACACACTGGTATCAACAAAAGAGTGGAGCAGACGGTACGAATTAGAAATTGGAACCAGGATAGGAGACGGTCAAAGAAGCTGGATGAAAATTTATTGGCACTTGATGCACCCAGGCGAAAGAATAACATTTGAGAGCAACGGAGGGCTCTTAGCACCGAGATATGGCTACATAATTGAAAAGTACGGAACGGGCAGAATTTTCCAAAGTGGAGTGAGACTGGCAAAATGCAACACAAAATGTCAAACCTCCATGGGTGGAATCAACACAAACAAGACTTTCCAGAATATCGAAAGGAATGCTCTTGGTGACTGTCCAAAATATATAAAGTCTGGACAATTGAAACTTGCAACGGGATTGAGAAATGTTCCCTCCATTGTTGACAGAGGATTGTTTGGTGCAATTGCAGGATTTATAGAAGGCGGATGGCCCGGATTAATCAATGGATGGTATGGCTTTCAGCACCAAAATGAGCAAGGGACTGGCATAGCTGCAGACAAAACGTCTACCCAAAAGGCTATAAATGAGATAACAACAAAAATAAATAATATCATCGAGAAGATGAACGGGAATTATGACTCCATTCGGGGTGAGTTTAACCAGGTGGAAAAGAGAATCAACATGATTGCTGATCGAGTCGACGATGCGGTGACAGACATCTGGTCTTACAATGCTAAACTTCTCGTGCTGATTGAAAATGACAGAACATTAGACCTGCATGATGCCAATGTTAGGAACCTTCATGAACAAATCAAGCGGGCCCTAAAAGACAATGCTATTGATGAAGGGGATGGGTGCTTCAACATTCTCCATAAATGTAATGACTCATGTATGGAAACCATTCGAAATGGGACATATAATCATGAAGACTACAAAGAAGAGTCACAATTGAAAAGACAGGAAATCGAAGGAATCAAGTTGAAGACTGAAGACAATGTATACAAGATATTGTCGATCTACAGCTGCATTGCAAGCAGTGTTGTTCTGGTAGGACTCATACTTGCATTTATACTGTGGGCATGCAGCAGTGGAAATTGCCGGTTCAATGTTTGTATATAG
>A_/_H16N3|MF146805|A/great_black-backed_gull/Netherlands/1/2008
ATGATGGTCAAATTGCTCTACTTTCTCATCATAGTGTTTGGCAGATATTCAAAAGCAGACAAAATATGCATAGGGTACCTAAGCAATAACTCAACAGATAAAGTAGACACACTAACAGAAAACGGAGTTCCTGTGACCAGCTCGGTGGATCTTGTAGAGACAAATCATACTGGAACATACTGCTCACTGAATGGAGTCAGCCCGGTCCATCTTGGTGACTGCAGCTTTGAGGGATGGATTGTAGGGAACCCCTCCTGTGCCACCAACATCAACATCAGAGAGTGGTCATATTTGATCGAAGATCCTAATGCCCCTCACAAACTCTGCTTCCCGGGGGAATTGGACAACAATGGTGAGCTGCGACACCTTTTCAGTGGAGTGAACTCTTTTAGCAGAACAGAATTGATAAACCCCAGCAAATGGGGGAATGTCCTGGATGGAGTAACTGCTTCATGTCTCGATAGAGGAGCAAGTAGTTTTTACAGGAATCTGGTCTGGTTGGTAAAGCAGAATGGAGAATATCCCACAATAAAAGGGGATTATAACAACACAACAGGAAGAGATGTTTTGGTGCTTTGGGGGATCCACCACCCAGATTCAGAAACAACAGCCACAAATCTATATGTCAACAAAAACCCTTACACGTTAGTATCAACAAAAGAGTGGAGCAAACGCTATGAACTCGAGATTGGAACCAGAATAGGTGACGGACAAAGGAGCTGGATGAAACTATATTGGCATCTCATGCGCCCGGGCGAAAGGATAACGTTTGAGAGCAATGGAGGCCTTATAGCACCCAGATACGGATATATCATTGAGAAATACGGTTCGGGACGAATTTTCCAGAGTGGAGTTAGAGTGGCCAGATGCAACACAAAGTGCCAAACGTCAGTAGGTGGGATAAACACCAACAAAACTTTCCAGAACATAGACAGGAATGCCATTGGAGACTGCCCAAAGTACATAAAGTCTGGGCAACTAAAGCTTGCTACTGGTCTGAGAAATGTTCCGTCCATTAATGAAAGAGGTCTGTTTGGTGCAATTGCAGGATTCATAGAAGGAGGGTGGCCTGGCCTGATTAATGGATGGTATGGTTTCCAGCATCAGAATGAACAAGGGACTGGCATTGCTGCAGATAAAGCTTCCACCCAGAAAGCAATAGATGAAATAACAACGAAAATTAACAATATAATAGAGAAGATGAACGGAAATTATGATTCAATAAGAGGAGAGTTCAATCAGGTAGAAAAGAGAATTAACATGCTAGCTGATCGAGTTGATGATGCAGTAACCGATATTTGGTCATACAATGCTAAACTTCTTGTACTACTTGAAAATGGTAGAACATTAGACTTGCATGACGCAAATGTCAGAAACTTACATGATCAGGTCAAAAGGGCATTGAAGAATAATGCAATTGACGAGGGAGATGGTTGCTTCAATCTTCTTCACAAATGCAATGACTCATGTATGGAAACCATTAGAAATGGTACCTACAATCATGAAGATTACCAGGAAGAATCACAACTGAAGAGGCAGGAAATTGAGGGGATAAAATTGAAGACCGAAGACAATGTTTATAAAATACTGTCGATTTATAGCTGCATTGCAAGCAGTACTGTGCTGGTAGGTCTCATACTTGCATTTATAATGTGGGCATGCAGCAGTGGAAATTGCCGGTTCAATGTGTGTATATAA
>A_/_H16N3|MF146714|A/black-headed_gull/Netherlands/37/2011
ATGGTGGTCAAACTGCTCTACTTCCTCATCATATTGTTTGGCAGATATTTAAAAGCTGACAAAATATGCATAGGATACCTAAGCAATAACTCAACAGATAAAGTAGACACACTCACAGAAAACGGAGTTCCTGTGACCAGCTCAGTGGATCTTGTAGAGACAAATCATACTGGAACATACTGCTCACTGAATGGAGTCAGCCCGGTCCATCTTGGTGACTGCAGCTTTGAGGGATGGATTGTAGGAAACCCCTCCTGTGCCACCAACATCAACATCAGAGAGTGGTCATATTTGATCGAAGACCCTAATGCCCCTCACAAACTCTGCTTCCCGGGTGAATTGGACAACAATGGTGAGCTGCGACACCTTTTCAGTGGAGTGAACTCTTTTAGCAGAACAGAACTTATAAACCCCAGCAAATGGGGGAATGTCCTGGATGGAGTAACTGCTTCATGTCTCGATAGAGGAGCAAGTAGTTTTTACAGAAACCTGGTCTGGCTGGTAAAGCAGAATGGAAAATATCCCACAATAAAAGGGGATTATAACAACACAACAGGAAGAGATGTTTTGGTGCTTTGGGGGATCCACCACCCAGATTCAGAAGCAACAGCCACAAATCTATATGTCAACAAAAACCCATACACGTTAGTATCAACAAAAGAGTGGAGCAAACGCTATGAACTCGAGATTGGAACCAGAATAGGCGATGGACAAAGAAGCTGGATGAAACTATATTGGCATCTCATGCGCCCAGGTGAAAGAATAACGTTTGAGAGCAATGGAGGCCTTATAGCACCCAGATACGGATATATCATTGAGAAATACGGTTCGGGACGAATTTTCCAGAGTGGAGTGAGAGTGGCCAGATGCAACACAAAGTGCCAAACGTCAGTAGGTGGGATAAACACCAACAAAACTTTCCAGAACATAGACAGGAATGCCATTGGAGACTGCCCAAAGTACATAAAGTCTGGGCAACTAAAGCTTGCTACTGGTCTGAGAAATGTTCCATCCATTAATGAAAGAGGTCTGTTTGGTGCAATTGCAGGATTCATAGAAGGAGGGTGGCCTGGTCTGATTAATGGATGGTATGGTTTCCAGCATCAGAATGAACAAGGGACTGGCATTGCTGCAGATAAAGCCTCCACCCAGAAAGCAATAGATGAAATAACAACGAAAATTAACAATATAATAGAGAAGATGAACGGAAACTATGATTCAATAAGAGGAGAGTTCAATCAGGTGGAGAAGAGAATTAACATGCTAGCTGATCGGGTTGATGATGCAGTAACCGATATTTGGTCATACAATGCTAAACTTCTTGTACTACTTGAAAATGGCAGAACATTAGACTTGCATGATGCAAATGTCAGAAACTTACATGATCAGGTCAAAAGGGCGTTGAAGGATAATGCAATTGACGAAGGAGATGGTTGCTTCAATCTTCTACACAAATGCAATGACTCATGTATGGAAACCATTAGAAATGGTACCTACAATCATGAAGATTACCAGGAAGAATCACAACTGAAGAGACAGGAAATTGAGGGAATAAAATTGAAGACTGAAGACAATGTTTATAAAATACTGTCGATTTATAGCTGCATTGCAAGCAGTATTGTGCTGGTAGGTCTCATACTTGCATTTATAATGTGGGCATGCAGCAGTGGAAATTGCCGGTTCAATGTGTGTATATAA
>A_/_H16N3|MF146675|A/black-headed_gull/Netherlands/27/2011
ATGATGACCAAAATACTCTACTTGCTTGTTCTGATTTTTCTTACACACTCGAGAGCAGACAAAATATGCATAGGATATTTAAGCAACAATTCAACAGATACAGTAGACACACTAACAGAAAATGGAGTACCCGTGACAAGCTCAATTGATCTTGTTGAAACAAATCATACTGGGACTTATTGCTCTTTGAATGGTGTCAGCCCAATACATCTTGGGGACTGCAGTTTTGAAGGGTGGATTGTTGGCAACCCTTCCTGTGCAAGCAACATCAACATCAGGGAATGGTCTTATCTGATTGAAGACCCCAATGCCCCACATAAACTCTGCTTCCCAGGTGAAGTCGACAACAATGGAGAATTGAGACATCTCTTCAGCGGAGTAAACTCATTCAGCAGGACAGAACTAATTCCTCCTAGTAAATGGGGGGATATTCTAGAGGGAACAACTGCATCATGTCAGAACAGAGGAGCAAATAGCTTCTACAGGAATTTAATCTGGCTTGTGAATAAGCTAAACAAATACCCTGTAGTTAAGGGTGAATACAACAATACAACAGGCAGAGACGTTCTAGTATTGTGGGGAATTCACCATCCTGACACAGAGGCAACTGCCAACAAACTTTATGTCAACAAGAACCCTTATACACTGGTATCAACAAAAGAGTGGAGCAGGCGGTACGAATTAGAAATTGGAACCAGGATAGGAGACGGTCAAAGAAGCTGGATGAAAATTTATTGGCACTTGATGCACCCAGGAGAAAGAATAACATTTGAGAGCAATGGGGGGCTCTTAGCACCGAGATATGGCTACATAATTGAAAAATACGGAACAGGCAGAATTTTCCAAAGTGGAGTGAGACTGGCAAAGTGCAACACAAAATGTCAAACCTCCCTGGGTGGAATCAACACAAACAAGACTTTCCAGAATATTGAAAGGAATGCTCTTGGTGACTGTCCAAAATATATAAAGTCTGGACAATTGAAACTTGCAACAGGGTTGAGAAATGTTCCCTCCATTGTTGAAAGAGGATTGTTTGGTGCAATTGCAGGATTCATAGAAGGCGGATGGCCCGGATTAATCAATGGATGGTATGGCTTTCAGCATCAAAATGAGCAAGGGACTGGCATAGCTGCAGACAAAACGTCTACCCAAAAGGCTATAAATGAGATAACAACAAAAATAAATAATATCATCGAGAAAATGAACGGGAATTATGACTCCATTCGGGGTGAGTTCAACCAGGTGGAAAAGAGAATCAACATGATTGCTGATCGAGTCGACGATGCTGTGACAGACATCTGGTCTTACAATGCTAAACTTCTCGTGCTGATTGAAAATGACAGAACATTAGACCTGCATGATGCCAATGTTAGGAACCTTCATGGACAAATCAAGCGGGCCCTAAAAGACAATGCCATTGATGAAGGGGATGGGTGCTTCAACATTCTCCATAAATGTAATGACTCATGTATGGAAACCATCCGAAATGGGACATATAATCATGAGGACTACAAAGAAGAGTCACAATTGAAAAGACAGGAAATCGAAGGGATCAAGTTGAAGACTGAAGACAATGTATACAAGATATTGTCGATCTACAGCTGCATTGCAAGCAGTGTTGTTCTGGTAGGACTCATACTCGCATTTATACTGTGGGCATGCAGCAGTGGAAATTGCCGGTTCAATGTTTGTATATAG
>A_/_H16N3|MF146654|A/black-headed_gull/Netherlands/27/2008
ATGATGACCAAAATACTCTATTTGCTTGTTCTGATTTTTGTTAAACACTCGAGAGCGGACAAAATATGCATAGGATATTTAAGCAACAATTCAACAGATACAGTAGACACACTAACAGAGAATGGAGTACCCGTGACAAGCTCAATTGATCTTGTTGAAACAAATCATACTGGAACTTATTGCTCTTTGAATGGTGTCAGCCCAATACATCTTGGGGACTGTAGTTTTGAAGGGTGGATTGTTGGCAACCCTTCCTGTGCAAGCAACATCAACATCAGGGAATGGTCTTATCTGATTGAAGACCCCAATGCCCCACATAAACTCTGCTTCCCAGGTGAGGTTGACAACAATGGAGAATTGAGACATCTCTTCAGCGGAGTGAACTCATTCAGCAGGACAGAGCTAATTCCTCCTAGTAAATGGGGGGATATTCTAGAGGGAACAACTGCTTCATGTCAGAACAGAGGAGCAAACAGCTTCTACAGGAATTTAATCTGGCTTGTGCATAAGCTAAACAAATACCCTGTAGTTAAGGGTGAATATAACAATACAACGGGCAGAGACGTTCTAGTATTGTGGGGAATTCACCACCCTGACACAGAGGCAACTGCCAACAAACTTTATGTCAACAAGAACCCTTACACACTGGTATCAACAAAAGAGTGGAGCAGACGGTACGAATTAGAAATTGGAACCAGGATAGGAGACGGTCAAAGAAGCTGGATGAAAATTTATTGGCACTTGATGCACCCAGGCGAAAGAATAACATTTGAGAGCAACGGAGGGCTCTTAGCACCGAGATATGGCTACATAATTGAAAAGTACGGAACGGGCAGAATTTTCCAAAGTGGAGTGAGACTGGCAAAATGCAACACAAAATGTCAAACCTCCATGGGTGGAATCAACACAAACAAGACTTTCCAGAATATCGAAAGGAATGCTCTTGGTGACTGTCCAAAATATATAAAGTCTGGACAATTGAAACTTGCAACGGGATTGAGAAATGTTCCCTCCATTGTTGACAGAGGATTGTTTGGTGCAATTGCAGGATTTATAGAAGGCGGATGGCCCGGATTAATCAATGGATGGTATGGCTTTCAGCACCAAAATGAGCAAGGGACTGGCATAGCTGCAGACAAAACGTCTACCCAAAAGGCTATAAATGAGATAACAACAAAAATAAATAATATCATCGAGAAGATGAACGGGAATTATGACTCCATTCGGGGTGAGTTTAACCAGGTGGAAAAGAGAATCAACATGATTGCTGATCGAGTCGACGATGCGGTGACAGACATCTGGTCTTACAATGCTAAACTTCTCGTGCTGATTGAAAATGACAGAACATTAGACCTGCATGATGCCAATGTTAGGAACCTTCATGAACAAATCAAGCGGGCCCTAAAAGACAATGCTATTGATGAAGGGGATGGGTGCTTCAACATTCTCCATAAATGTAATGACTCATGTATGGAAACCATTCGAAATGGGACATATAATCATGAGGACTACAAAGAAGAGTCACAATTGAAAAGACAGGAAATCGAAGGAATCAAGTTGAAGACTGAAGACAATGTATACAAGATATTGTCGATCTACAGCTGCATTGCAAGCAGTGTTGTTCTGGTAGGACTCATACTTGCATTTATACTGTGGGCATGCAGCAGTGGAAATTGCCGGTTCAATGTTTGTATATAG
>A_/_H16N3|MF146410|A/black-headed_gull/Netherlands/15/2009
ATGATGGTCAAATTGCTCTACTTTCTCATTATAGTGTTTGGCAGATATTCAAAAGCAGACAAAATATGCATAGGATACCTAAGCAATAACTCAACAGATAAAGTAGACACACTAACGGAAAACGGAGTTCCTGTGACCAGCTCAGTGGATCTCGTAGAGACAAATCATACTGGAACATACTGCTCACTGAATGGAGTCAGCCCGATTCATCTTGGTGACTGCAGCTTTGAGGGATGGATTGTGGGAAACCCTTCCTGTGCCACCAACATCAACATCAGAGAGTGGTCATATTTAATCGAAGATCCTAATGCCCCTCACAAACTCTGCTTCCCGGGGGAGTTGGACAACAATGGTGAGCTGCGACACCTTTTCAGTGGAGTGAACTCTTTTAGCAGAACAGAATTGATAAATCCCAACAAATGGGGGAATGTCCTGGATGGAGTAACTGCTTCATGTCTCGATAAAGGAGCAAGTAGTTTTTACAGGAATCTGGTCTGGCTGGTAAAGAAGGATGGAAAATATCCTATAATAAAAGGGGATTATAACAACACAACAGGAAGAGATGTTTTGGTGCTTTGGGGGATCCACCACCCAGATTCGGAAACAACAGCCACAAATCTATATGTCAACAAAAACCCTTACACGTTAGTATCAACAAAGGAATGGAGCAAACGCTATGAACTCGAGATTGGAACCAGAATAGGTGACGGACAAAGGAGCTGGATGAAACTATATTGGCATCTCATGCGTCCAGGCGAAAGGATAACGTTTGAGAGCAATGGAGGCCTTATAGCACCCAGATACGGATATATCATTGAGAAATACGGTTCGGGACGAATTTTCCAGAGTGGAGTGAGAGTGGCCAGATGCAACACAAAGTGCCAAACGTCAGTAGGTGGGATAAACACCAACAAAACTTTCCAGAACATAGACAGGAATGCCATTGGAGACTGCCCAAAGTACATAAAGTCTGGGCAACTAAAACTTGCTACTGGCCTGAGAAATGTTCCATCCATTAATGAAAGAGGTCTGTTTGGTGCAATTGCAGGATTCATAGAAGGAGGGTGGCCTGGTCTGATTAATGGATGGTATGGTTTCCAGCATCAGAACGAACAAGGGACTGGCATTGCTGCAGATAAAGCTTCCACCCAGAAAGCAATAGATGAAATAACAACGAAAATTAACAATATAATAGAGAAGATGAATGGAAACTATGATTCAATAAGAGGAGAGTTCAATCAGGTAGAAAAGAGAATTAACATGTTAGCTGATCGAGTTGATGATGCAGTAACCGATGTTTGGTCATACAATGCTAAACTTCTTGTACTACTTGAAAATGGTAGAACATTAGACCTGCATGACGCAAATGTCAGAAACTTACATGATCAGGTCAAAAGGGCATTGAAGAATAATGCAATTGACGAAGGAGATGGTTGCTTCAATCTTCTTCACAAGTGCAATGACTCATGCATGGAAACCATTAGAAATGGTACCTACAATCATGAAGATTACCAGGAAGAATCACAATTGAAGAGACAGGAAATTGAGGGGATAAAACTGAAGACTGAAGACAATGTTTATAAAATACTGTCGATTTATAGCTGCATTGCAAGCAGTATTGTGCTGGTAGGTCTCATACTTGCATTTATAATGTGGGCATGCAGCAGTGGAAATTGCCGGTTCAATGTGTGTATATAA
>A_/_H16N3|MF146397|A/black-headed_gull/Netherlands/26/2009
ATGATGGTCAAATTGCTCTACTTTCTCATTATAGTGTTTGGCAGATATTCAAAAGCAGACAAAATATGCATAGGATACCTAAGCAATAACTCAACAGATAAAGTAGACACACTAACGGAAAACGGAGTTCCTGTGACCAGCTCAGTGGATCTCGTAGAGACAAATCATACTGGAACATACTGCTCACTGAATGGAGTCAGCCCGATTCATCTTGGTGACTGCAGCTTTGAGGGATGGATTGTAGGAAACCCTTCCTGTGCCACCAACATCAACATCAGAGAATGGTCATATTTAATCGAAGATCCTAATGCCCCTCACAAACTCTGCTTCCCGGGGGAGTTGGACAACAATGGTGAGCTGCGACACCTTTTCAGTGGAGTGAACTCTTTTAGCAGAACAGAATTGATAAATCCCAACAAATGGGGGAATGTCCTGGATGGAGTAACTGCTTCATGTCTCGATAAAGGAGCAAGTAGTTTTTACAGGAATCTGGTCTGGCTGGTAAAGAAGGATGGAAAATATCCTATAATAAAAGGGGATTATAACAACACAACAGGAAGAGATGTTTTGGTGCTTTGGGGGATCCACCACCCAGATTCGGAAACAACAGCCACAAATCTATATATCAACAAAAACCCTTACACGTTAGTATCAACAAAGGAATGGAGCAAACGCTATGAACTCGAGATTGGAACCAGAATAGGTGACGGACAAAGGAGCTGGATGAAACTATATTGGCATCTCATGCGTCCAGGCGAAAGGATAACGTTTGAGAGCAATGGAGGCCTTATAGCACCCAGATACGGATATATCATTGAGAAATACGGTTCGGGACGAATTTTCCAGAGTGGAGTGAGAGTGGCCAGATGCAACACAAAGTGCCAAACGTCAGTAGGTGGGATAAACACCAACAAAACTTTCCAGAACATAGACAGGAATGCCATTGGAGACTGCCCAAAGTACATAAAGTCTGGGCAACTAAAACTTGCTACTGGCCTGAGAAATGTTCCATCCATTAATGAAAGAGGTCTGTTTGGTGCAATTGCAGGATTCATAGAAGGAGGGTGGCCTGGTCTGATTAATGGATGGTATGGTTTCCAGCATCAGAACGAACAAGGGACTGGCATTGCTGCAGATAAAGCTTCCACCCAGAAAGCAATAGATGAAATAACAACGAAAATTAACAATATAATAGAGAAGATGAATGGAAACTATGATTCAATAAGAGGAGAGTTCAATCAGGTAGAAAAGAGAATTAACATGTTAGCTGATCGAGTTGATGATGCAGTAACCGATGTTTGGTCATACAATGCTAAACTTCTTGTACTACTTGAAAATGGTAGAACATTAGACTTGCATGACGCAAATGTCAGAAACTTACATGATCAGGTCAAAAGGGCATTGAAGAATAATGCAATTGACGAAGGAGATGGTTGCTTCAATCTTCTTCACAAGTGCAATGACTCATGCATGGAAACCATTAGAAATGGTACCTACAATCATGAAGATTACCAGGAAGAATCACAATTGAAGAGACAGGAAATTGAGGGGATAAAACTGAAGACTGAAGACAATGTTTATAAAATACTGTCGATTTATAGCTGCATTGCAAGCAGTATTGTGCTGGTAGGTCTCATACTTGCATTTATAATGTGGGCATGCAGCAGTGGAAATTGCCGGTTCAATGTGTGTATATAA
>A_/_H16N3|MF146268|A/black-headed_gull/Netherlands/23/2009
ATGATGGTCAAATTGCTCTACTTTCTCATTATAGTGTTTGGCAGATATTCAAAAGCAGACAAAATATGCATAGGATACCTAAGCAATAACTCAACAGATAAAGTAGACACACTAACGGAAAACGGAGTTCCTGTGACCAGCTCAGTGGATCTCGTAGAGACAAATCATACTGGAACATACTGCTCACTGAATGGAGTCAGCCCGATTCATCTTGGTGACTGCAGCTTTGAGGGATGGATTGTAGGAAACCCTTCCTGTGCCACCAACATCAACATCAGAGAGTGGTCATATTTAATCGAAGATCCTAATGCCCCTCACAAACTCTGCTTCCCGGGGGAGTTGGACAACAATGGTGAGCTGCGACACCTTTTCAGTGGAGTGAACTCTTTTAGCAGAACAGAATTGATAAATCCCAACAAATGGGGGAATGTCCTGGATGGAGTAACTGCTTCATGTCTCGATAAAGGAGCAAGTAGTTTTTACAGGAATCTGGTCTGGCTGGTAAAGAAGGATGGAAAATATCCTATAATAAAAGGGGATTATAACAACACAACAGGAAGAGATGTTTTGGTGCTTTGGGGGATCCACCACCCAGATTCGGAAACAACAGCCACAAATCTATATATCAACAAAAACCCTTACACGTTAGTATCAACAAAGGAATGGAGCAAACGCTATGAACTCGAGATTGGAACCAGAATAGGTGACGGACAAAGGAGCTGGATGAAACTATATTGGCATCTCATGCGTCCAGGCGAAAGGATAACGTTTGAGAGCAATGGAGGCCTTATAGCACCCAGATACGGATATATCATTGAGAAATACGGTTCGGGACGAATTTTCCAGAGTGGAGTGAGAGTGGCCAGATGCAACACAAAGTGCCAAACGTCAGTAGGTGGGATAAACACCAACAAAACTTTCCAGAACATAGACAGGAATGCCATTGGAGACTGCCCAAAGTACATAAAGTCTGGGCAACTAAAACTTGCTACTGGCCTGAGAAATGTTCCATCCATTAATGAAAGAGGTCTGTTTGGTGCAATTGCAGGATTCATAGAAGGAGGGTGGCCTGGTCTGATTAATGGATGGTATGGTTTCCAGCATCAGAACGAACAAGGGACTGGCATTGCTGCAGATAAAGCTTCCACCCAGAAAGCAATAGATGAAATAACAACGAAAATTAACAATATAATAGAGAAGATGAATGGAAACTATGATTCAATAAGAGGAGAGTTCAATCAGGTAGAAAAGAGAATTAACATGTTAGCTGATCGAGTTGATGATGCAGTAACCGATGTTTGGTCATACAATGCTAAACTTCTTGTACTACTTGAAAATGGTAGAACATTAGACTTGCATGACGCAAATGTCAGAAACTTACATGATCAGGTCAAAAGGGCATTGAAGAATAATGCAATCGACGAAGGAGATGGTTGCTTCAATCTTCTTCACAAGTGCAATGACTCATGCATGGAAACCATTAGAAATGGTACCTACAATCATGAAGATTACCAGGAAGAATCACAATTGAAGAGACAGGAAATTGAGGGGATAAAACTGAAGACTGAAGACAATGTTTATAAAATACTGTCGATTTATAGCTGCATTGCAAGCAGTATTGTGCTGGTAGGTCTCATACTTGCATTTATAATGTGGGCATGCAGCAGTGGAAATTGCCGGTTCAATGTGTGTATATAA
>A_/_H16N3|MF146238|A/black-headed_gull/Netherlands/28/2008
ATGATGACCAAAATACTCTATTTGCTTGTTCTGATTTTTGTTAAACACTCGAGAGCGGACAAAATATGCATAGGATATTTAAGCAACAATTCAACAGATACAGTAGACACACTAACAGAGAATGGAGTACCCGTGACAAGCTCAATTGATCTTGTTGAAACAAATCATACTGGAACTTATTGCTCTTTGAATGGTGTCAGCCCAATACATCTTGGGGACTGTAGTTTTGAAGGGTGGATTGTTGGCAACCCTTCCTGTGCAAGCAACATCAACATCAGGGAATGGTCTTATCTGATTGAAGACCCCAATGCCCCACATAAACTCTGCTTCCCAGGTGAGGTTGACAACAATGGAGAATTGAGACATCTCTTCAGCGGAGTGAACTCATTCAGCAGGACAGAGCTGATTCCTCCTAGTAAATGGGGGGATATTCTAGAGGGAACAACTGCTTCATGTCAGAACAGAGGAGCAAACAGCTTCTACAGGAATTTAATCTGGCTTGTGCATAAGCTAAACAAATACCCTGTAGTTAAGGGTGAATATAACAATACAACAGGCAGAGACGTTCTAGTATTGTGGGGAATTCACCACCCTGACACAGAGGCAACTGCCAACAAACTTTATGTCAACAAGAACCCTTACACACTGGTATCAACAAAAGAGTGGAGCAGACGGTACGAATTAGAAATTGGAACCAGGATAGGAGACGGTCAAAGAAGCTGGATGAAAATTTATTGGCACTTGATGCACCCAGGCGAAAGAATAACATTTGAGAGCAACGGAGGGCTCTTAGCACCGAGATATGGCTACATAATTGAAAAGTACGGAACGGGCAGAATTTTCCAAAGTGGAGTGAGACTGGCAAAATGCAACACAAAATGTCAAACCTCCATGGGTGGAATCAACACAAACAAGACTTTCCAGAATATCGAAAGGAATGCTCTTGGTGACTGTCCAAAATATATAAAGTCTGGACAATTGAAACTTGCAACGGGATTGAGAAATGTTCCCTCCATTGTTGACAGAGGATTGTTTGGTGCAATTGCAGGATTTATAGAAGGCGGATGGCCCGGATTAATCAATGGATGGTATGGCTTTCAGCACCAAAATGAGCAAGGGACTGGCATAGCTGCAGACAAAACGTCTACCCAAAAGGCTATAAATGAGATAACAACAAAAATAAATAATATCATCGAGAAGATGAACGGGAATTATGACTCCATTCGGGGTGAGTTTAACCAGGTTGAAAAGAGAATCAACATGATTGCTGATCGAGTCGACGATGCGGTGACAGACATCTGGTCTTACAATGCTAAACTTCTCGTGCTGATTGAAAATGACAGAACATTAGACCTGCATGATGCCAATGTTAGGAACCTTCATGAACAAATCAAGCGGGCCCTAAAAGACAATGCTATTGATGAAGGGGATGGGTGCTTCAACATTCTCCATAAATGTAATGACTCATGTATGGAAACCATTCGAAATGGGACATATAATCATGAGGACTACAAAGAAGAGTCACAATTGAAAAGACAGGAAATCGAAGGAATCAAGTTGAAGACTGAAGACAATGTATACAAGATATTGTCGATCTACAGCTGCATTGCAAGCAGTGTTGTTCTGGTAGGACTCATACTTGCATTTATACTGTGGGCATGCAGCAGTGGAAATTGCCGGTTCAATGTTTGTATATAG
>A_/_H16N3|MF146193|A/black-headed_gull/Netherlands/29/2008
ATGATGACCAAAATACTCTATTTGCTTGTTCTGATTTTTGTTAAACACTCGAGAGCGGACAAAATATGCATAGGATATTTAAGCAACAATTCAACAGATACAGTAGACACACTAACAGAGAATGGAGTACCCGTGACAAGCTCAATTGATCTTGTTGAAACAAATCATACTGGAACTTATTGCTCTTTGAATGGTGTCAGCCCAATACATCTTGGGGACTGTAGTTTTGAAGGGTGGATTGTTGGCAACCCTTCCTGTGCAAGCAACATCAACATCAGGGAATGGTCTTATCTGATTGAAGACCCCAATGCCCCACATAAACTCTGCTTCCCAGGTGAGGTTGACAACAATGGAGAATTGAGACATCTCTTCAGCGGAGTGAACTCATTCAGCAGGACAGAGCTAATTCCTCCTAGTAAATGGGGGGATATTCTAGAGGGAACAACTGCTTCATGTCAGAACAGAGGAGCAAACAGCTTCTACAGGAATTTAATCTGGCTTGTGCATAAGCTAAACAAATACCCCGTAGTTAAGGGTGAATATAACAATACAACAGGCAGAGACGTTCTAGTATTGTGGGGAATTCACCACCCTGACACAGAGGCAACTGCCAACAAACTTTATGTCAACAAGAACCCTTACACACTGGTATCAACAAAAGAGTGGAGCAGACGGTACGAATTAGAAATTGGAACCAGGATAGGAGACGGTCAAAGAAGCTGGATGAAAATTTATTGGCACTTGATGCACCCAGGCGAAAGAATAACATTTGAGAGCAACGGAGGGCTCTTAGCACCGAGATATGGCTACATAATTGAAAAGTACGGAACGGGCAGAATTTTCCAAAGTGGAGTGAGACTGGCAAAATGCAACACAAAATGTCAAACCTCCATGGGTGGAATCAACACAAACAAGACTTTCCAGAATATCGAAAGGAATGCTCTTGGTGACTGTCCAAAATATATAAAGTCTGGACAATTGAAACTTGCAACGGGATTGAGAAATGTTCCCTCCATTGTTGACAGAGGATTGTTTGGTGCAATTGCAGGATTTATAGAAGGCGGATGGCCCGGATTAATCAATGGATGGTATGGCTTTCAGCACCAAAATGAGCAAGGGACTGGCATAGCTGCAGACAAAACGTCTACCCAAAAGGCTATAAATGAGATAACAACAAAAATAAATAATATCATCGAGAAGATGAACGGGAATTATGACTCCATTCGGGGTGAGTTTAACCAGGTGGAAAAGAGAATCAACATGATTGCTGATCGAGTTGACGATGCGGTGACAGACATCTGGTCTTACAATGCTAAACTTCTCGTGCTGATTGAAAATGACAGAACATTAGACCTGCATGATGCCAATGTTAGGAACCTTCATGAACAAATCAAGCGGGCCCTAAAAGACAATGCTATTGATGAAGGGGATGGGTGCTTCAACATTCTCCATAAATGTAATGACTCATGTATGGAAACCATTCGAAATGGGACATATAATCATGAGGACTACAAAGAAGAGTCACAATTGAAAAGACAGGAAATCGAAGGAATCAAGTTGAAGACTGAAGACAATGTATACAAGATATTGTCGATCTACAGCTGCATTGCAAGCAGTGTTGTTCTGGTAGGACTCATACTTGCATTTATACTGTGGGCATGCAGCAGTGGAAATTGCCGGTTCAATGTTTGTATATAG
>A_/_H16N3|MF146148|A/black-headed_gull/Netherlands/19/2009
ATGATGGTCAAATTGCTCTACTTTCTCATTATAGTGTTTGGCAGATATTCAAAAGCAGACAAAATATGCATAGGATACCTAAGCAATAACTCAACAGATAAAGTAGACACACTAACGGAAAACGGAGTTCCTGTGACCAGCTCAGTGGATCTCGTAGAGACAAATCATACTGGAACATACTGCTCACTGAATGGAGTCAGCCCGATTCATCTTGGTGACTGCAGCTTTGAGGGATGGATTGTAGGAAACCCTTCCTGTGCCACCAACATCAACATCAGAGAGTGGTCATATTTAATCGAAGATCCTAATGCCCCTCACAAACTCTGCTTCCCGGGGGAGTTGGACAACAATGGTGAGCTGCGACACCTTTTCAGTGGAGTGAACTCTTTTAGCAGAACAGAATTGATAAATCCCAACAAATGGGGGAATGTCCTGGATGGAGTAACTGCTTCATGTCTCGATAAAGGAGCAAGTAGTTTTTACAGGAATCTGGTCTGGCTGGTAAAGAAGGATGGGAAATATCCTATAATAAAAGGGGATTATAACAACACAACAGGAAGAGATGTTTTGGTGCTTTGGGGGATCCACCACCCAGATTCGGAAACAACAGCCACAAATCTATATGTCAACAAAAACCCTTACACGTTAGTATCAACAAAGGAATGGAGCAAACGCTATGAACTCGAGATTGGAACCAGAATAGGTGACGGACAAAGGAGCTGGATGAAACTATATTGGCATCTCATGCGTCCAGGCGAAAGAATAACGTTTGAGAGCAATGGAGGCCTTATAGCACCCAGATACGGATATATCATTGAGAAATACGGTTCGGGACGAATTTTCCAGAGTGGAGTGAGAGTGGCCAGATGCAACACAAAGTGCCAAACGTCAGTAGGTGGGATAAACACCAACAAAACTTTCCAGAACATAGACAGGAATGCCATTGGAGACTGCCCAAAGTACATAAAGTCTGGGCAACTAAAACTTGCTACTGGCCTGAGAAATGTTCCATCCATTAATGAAAGAGGTCTGTTTGGTGCAATTGCAGGATTCATAGAAGGAGGGTGGCCTGGTCTGATTAATGGATGGTATGGTTTCCAGCATCAGAACGAACAAGGGACTGGCATTGCTGCAGATAAAGCTTCCACCCAGAAAGCAATAGATGAAATAACAACGAAAATTAACAATATAATAGAGAAGATGAATGGAAACTATGATTCAATAAGAGGAGAGTTCAATCAGGTAGAAAAGAGAATTAACATGTTAGCTGATCGAGTTGATGATGCAGTAACCGATGTTTGGTCATACAATGCTAAACTTCTTGTACTACTTGAAAATGGTAGAACATTAGACCTGCATGACGCAAATGTCAGAAACTTACATGATCAGGTCAAAAGGGCATTGAAGAATAATGCAATTGACGAAGGAGATGGTTGCTTCAATCTTCTTCACAAGTGCAATGACTCATGCATGGAAACCATTAGAAATGGTACCTACAATCATGAAGATTACCAGGAAGAATCACAATTGAAGAGACAGGAAATTGAGGGGATAAAACTGAAGACTGAAGACAATGTTTATAAAATACTGTCGATTTATAGCTGCATTGCAAGCAGTATTGTGCTGGTAGGTCTCATACTTGCATTTATAATGTGGGCATGCAGCAGTGGAAATTGCCGGTTCAATGTGTGTATATAA
>A_/_H16N3|MF145725|A/black-headed_gull/Netherlands/69/2008
ATGATGACCAAAATACTCTATTTGCTTGTTCTGATTTTTGTTAAACACTCGAGAGCAGACAAAATATGCATAGGATATTTAAGCAACAATTCAACAGATACAGTAGACACACTAACAGAGAATGGAGTACCCGTGACAAGCTCAATTGATCTTGTTGAAACAAATCATACTGGAACTTATTGCTCTTTGAATGGTGTCAGCCCAATACATCTTGGGGACTGTAGTTTTGAAGGGTGGATTGTTGGCAACCCTTCCTGTGCAAGCAACATCAACATCAGGGAATGGTCTTATCTGATTGAAGACCCCAATGCCCCACATAAACTCTGCTTCCCAGGTGAGGTTGACAACAATGGAGAATTGAGACATCTCTTCAGCGGAGTGAACTCATTCAGCAGGACAGAGCTAATTCCTCCTAGTAAATGGGGGGATATTCTAGAGGGAACAACTGCTTCATGTCAGAACAGAGGAGCAAACAGCTTCTACAGGAATTTAATCTGGCTTGTGCATAAGCTAAACAAATACCCTGTAGTTAAGGGTGAATATAACAATACAACAGGCAGAGACGTTCTAGTATTGTGGGGGATTCACCACCCTGACACAGAGGCAACTGCCAACAAACTTTATGTCAACAAGAACCCTTACACACTGGTATCAACAAAAGAGTGGAGCAGACGGTACGAATTAGAAATTGGAACCAGGATAGGAGACGGTCAAAGAAGCTGGATGAAAATTTATTGGCACTTGATGCACCCAGGCGAAAGAATAACATTTGAGAGCAACGGAGGGCTCTTAGCACCGAGATATGGCTACATAATTGAAAAGTACGGAACGGGCAGAATTTTCCAAAGTGGAGTGAGACTGGCAAAATGCAACACAAAATGTCAAACCTCCATGGGTGGAATCAACACAAACAAGACTTTCCAGAATATCGAAAGGAATGCTCTTGGTGACTGTCCAAAATATATAAAGTCTGGACAATTGAAACTTGCAACGGGATTGAGAAATGTTCCCTCCATTGTTGACAGAGGATTGTTTGGTGCAATTGCAGGATTTATAGAAGGCGGATGGCCCGGATTAATCAATGGATGGTATGGCTTTCAGCACCAAAATGAGCAAGGGACTGGCATAGCTGCAGACAAAACGTCTACCCAAAAGGCTATAAATGAGATAACAACAAAAATAAATAATATCATCGAGAAGATGAACGGGAATTATGACTCCATTCGGGGTGAGTTTAACCAGGTGGAAAAGAGAATCAACATGATTGCTGATCGAGTCGACGATGCGGTGACAGACATCTGGTCGTACAATGCTAAACTTCTCGTGCTGATTGAAAATGACAGAACATTAGACCTGCATGATGCCAATGTTAGGAACCTTCATGAACAAATCAAGCGGGCCCTAAAAGACAATGCTATTGATGAAGGGGATGGGTGCTTCAACATTCTCCATAAATGTAATGACTCATGTATGGAAACCATTCGAAATGGGACATATAATCATGAGGACTACAAAGAAGAGTCACAATTGAAAAGACAGGAAATCGAAGGAATCAAGTTGAAGACTGAAGACAATGTATACAAGATATTGTCGATCTACAGCTGCATTGCAAGCAGTGTTGTTCTGGTAGGACTCATACTTGCATTTGTACTGTGGGCATGCAGCAGTGGAAATTGCCGGTTCAATGTTTGTATATAG
>A_/_H16N3|KX979592|A/black-headed_gull/Netherlands/8/2007
ATGACCACCAAAGTACTCTATTTGCTTGTTCTGATTTTTGTTAAACACTCGAGAGCGGACAAAATATGCATAGGATATTTAAGCAACAATTCAACAGATACAGTAGACACACTAACAGAAAATGGAGTACCCGTGACAAGCTCAATTGATCTTGTTGAAACAAATCATACTGGAACTTATTGCTCTTTGAATGGTGTCAGCCCAATACATCTTGGGGACTGCAGTTTTGAAGGGTGGATTGTTGGCAACCCTTCCTGTGCAAGCAACATCAACATCAGGGAATGGTCTTATCTGATTGAAGACCCCAATGCCCCACATAAACTCTGCTTCCCAGGTGAAGTTGACAACAATGGAGAATTGAGACATCTCTTCAGCGGAGTGAACTCATTCAGCAGGACAGAGCTAATTCCTCCTAGTAAATGGGGGGATATTCTAGAGGGAACAACTGCGTCATGTCAGAACAGAGGAGCAAATAGCTTCTACAGGAATTTAATCTGGCTTGTGCATAAGCTAAACAAATACCCTGTAGTTAAGGGTGAATATAACAATACAACAGGCAGAGACGTTCTAGTATTGTGGGGAATTCACCACCCTGACACAGAGGCAACTGCCAACAAACTTTATGTCAACAAGAACCCTTATACACTGGTATCAACAAAAGAGTGGAGCAGACGGTACGAATTAGAAATTGGAACCAGGATAGGAGACGGTCAAAGAAGCTGGATGAAAATTTATTGGCACTTGATGCACCCAGGTGAAAGAATAACATTTGAGAGCAACGGAGGGCTCTTAGCACCGAGATATGGCTACATAATTGAAAAGTACGGAACAGGCAGAATTTTCCAAAGTGGAGTGAGACTGGCAAAATGCAACACAAAATGTCAAACCTCCATGGGCGGAATCAACACAAACAAGACTTTCCAGAATATCGAAAGGAATGCTCTTGGTGACTGTCCAAAATATATAAAGTCTGGACAATTGAAACTTGCAACAGGGTTGAGAAATGTTCCCTCCATTGTTGAAAGAGGATTGTTTGGTGCAATTGCAGGATTTATAGAAGGCGGATGGCCCGGATTAATCAATGGTTGGTATGGCTTTCAGCATCAAAATGAGCAAGGGACTGGCATAGCTGCAGACAAAACGTCTACCCAAAAGGCTATAAATGAGATAACAACAAAAATAAATAATATCATCGAGAAGATGAACGGGAATTATGACTCCATTCGGGGTGAGTTTAACCAGGTGGAAAAGAGAATCAACATGATTGCTGATCGAGTCGACGATGCTGTGACAGACATCTGGTCTTACAATGCTAAACTTCTCGTGCTGATTGAAAATGACAGAACATTAGACCTGCATGATGCCAATGTTAGGAACCTTCATGAACAAATCAAGCGGGCCCTAAAAGACAATGCCATTGATGAAGGGGATGGGTGCTTCAGCATTCTCCATAAATGTAATGACTCATGTATGGAAACCATTCGAAATGGGACATATAATCATGAGGACTACAAAGAAGAGTCACAATTGAAAAGACAAGAAATCGAAGGGATCAAGTTGAAGACTGAAGACAATGTATACAAGATATTGTCGATCTACAGCTGCATTGCAAGCAGTGTTGTTCTGGTAGGACTCATACTCGCATTTATACTGTGGGCATGCAGCAGTGGAAATTGCCGGTTCAATGTTTGTATATAG
>A_/_H16N3|KX979603|A/black-headed_gull/Netherlands/32/2011
ATGACCATCAAAATACTCTACTTGCTTGTTCTGATTTTTCTTACACACTCGAGAGCAGACAAAATATGCATAGGATATTTAAGCAACAATTCAACAGATACAGTAGACACACTAACAGAAAATGGAGTACCCGTGACAAGCTCAATTGATCTTGTTGAAACAAATCATACTGGGACTTATTGCTCTTTGAATGGTGTCAGCCCAATACATCTTGGGGACTGCAGTTTTGAAGGGTGGATTGTTGGCAACCCTTCCTGTGCAAGCAACATCAACATCAGGGAATGGTCTTATCTGATTGAAGACCCCAATGCCCCACATAAACTCTGCTTCCCAGGTGAAGTCGACAACAATGGAGAATTGAGACATCTCTTCAGCGGAGTAAACTCATTCAGCAGGACAGAACTAATTCCTCCTAGTAAATGGGGGGATATTCTAGAGGGAACAACTGCATCATGTCAGAACAGAGGAGCAAATAGCTTCTACAGGAATTTAATCTGGCTTGTGAATAAGCTAAACAAATACCCTGTAGTTAAGGGTGAATACAACAATACAACAGGCAGAGACGTTCTAGTATTGTGGGGAATTCACCATCCTGACACAGAGGCAACTGCCAACAAACTTTATGTCAACAAGAACCCTTATACACTGGTATCAACAAAAGAGTGGAGCAGGCGGTACGAATTAGAAATTGGAACCAGGATAGGAGACGGTCAAAGAAGCTGGATGAAAATTTATTGGCACTTGATGCACCCAGGAGAAAGAATAACATTTGAGAGCAATGGGGGGCTCTTAGCACCGAGATATGGCTACATAATTGAAAAATACGGAACAGGCAGAATTTTCCAAAGTGGAGTGAGACTGGCAAAGTGCAACACAAAATGTCAAACCTCCCTGGGTGGAATCAACACAAACAAGACTTTCCAGAATATTGAAAGGAATGCTCTTGGTGACTGTCCAAAATATATAAAGTCTGGACAATTGAAACTTGCAACAGGGTTGAGAAATGTTCCCTCCATTGTTGAAAGAGGATTGTTTGGTGCAATTGCAGGATTCATAGAAGGCGGATGGCCCGGATTAATCAATGGATGGTATGGCTTTCAGCATCAAAATGAGCAAGGGACTGGCATAGCTGCAGACAAAACGTCTACCCAAAAGGCTATAAATGAGATAACAACAAAAATAAATAATATCATCGAGAAAATGAACGGGAATTATGACTCCATTCGGGGTGAGTTCAACCAGGTGGAAAAGAGAATCAACATGATTGCTGATCGAGTCGACGATGCTGTGACAGACATCTGGTCTTACAATGCTAAACTTCTCGTGCTGATTGAAAATGACAGAACATTAGACCTGCATGATGCCAATGTTAGGAACCTTCATGAACAAATCAAGCGGGCCCTAAAAGACAATGCCATTGATGAAGGGGATGGGTGCTTCAACATTCTCCATAAATGTAATGACTCATGTATGGAAACCATCCGAAATGGGACATATAATCATGAGGACTACAAAGAAGAGTCACAATTGAAAAGACAGGAAATCGAAGGGATCAAGTTGAAGACTGAAGACAATGTATACAAGATATTGTCGATCTACAGCTGCATTGCAAGCAGTGTTGTTCTGGTAGGACTCATACTCGCATTTATACTGTGGGCATGCAGCAGTGGAAATTGCCGGTTCAATGTTTGTATATAG
>A_/_H16N3|KX979456|A/black-headed_gull/Netherlands/98/2008
ATGATGATCAAAGTGCTCCACTTGCTCATTATAGTGCTTGGTAAACACTCGAGAGCAGACAAAATATGCATAGGATATTTAAGCAACAATTCAACAGATACAGTAGACACACTAACAGAAAATGGAGTACCCGTGACAAGCTCAATTGATCTTGTTGAAACAAATCATACTGGAACTTATTGCTCTTTGAATGGTGTCAGCCCAATACATCTTGGGGACTGCAGTTTTGAAGGGTGGATTGTTGGCAACCCTTCCTGTGCAAGCAACATCAACATCAGGGAATGGTCTTATCTGATTGAAGACCCCAATGCCCCACATAAACTCTGCTTCCCAGGTGAAGTTGACAACAATGGAGAATTGAGACATCTCTTCAGCGGAGTAAACTCATTCAGCAGGACAGAGCTAATTCCTCCTAGTAAATGGGGGGATATTCTAGAGGGAACAACTGCGTCATGTCAGAACAGAGGAGCAAATAGCTTCTACAGGAATTTAATCTGGCTTGTGCATAAGCTAAACAAATACCCTGTAGTTAAGGGTGAATATAACAATACAACAGGCAGAGACGTTCTAGTATTGTGGGGAATTCACCATCCTGACACAGAGGCAACTGCCAACAAACTTTATGTCAACAAGAACCCTTATACACTGGTATCAACAAAAGAGTGGAGCAGGCGGTACGAATTAGAAATTGGAACCAGGATAGGAGACGGTCAAAGAAGCTGGATGAAAATTTATTGGCACTTGATGCACCCAGGCGAAAGAATAACATTTGAGAGCAATGGGGGGCTCTTAGCACCGAGATATGGCTACATAATTGAAAAGTACGGAACAGGCAGAATTTTCCAAAGTGGAGTGAGACTGGCAAAATGCAACACAAAATGTCAAACCTCCCTGGGTGGAATCAACACAAACAAGACTTTCCAGAATATCGAAAGGAATGCTCTTGGTGACTGTCCAAAATATATAAAGTCTGGACAATTGAAACTTGCAACAGGGTTGAGAAATGTTCCCTCCATTGTTGAAAGAGGATTGTTTGGTGCAATTGCAGGATTCATAGAAGGCGGATGGCCCGGATTAATCAATGGATGGTATGGCTTTCAGCATCAAAATGAGCAAGGGACTGGCATAGCTGCAGACAAAACGTCTACCCAAAAGGCTATAAATGAGATAACAACAAAAATAAATAATATCATCGAGAAAATGAACGGGAATTATGACTCCATTCGGGGTGAGTTCAACCAGGTGGAAAAGAGAATCAACATGATTGCTGATCGAGTCGACGATGCTGTGACAGACATCTGGTCTTACAATGCTAAACTTCTCGTGCTGATTGAAAATGACAGAACATTAGACCTGCATGATGCCAATGTTAGGAACCTTCATGAACAAATCAAGCGGGCCCTAAAAGACAATGCCATTGATGAAGGGGATGGGTGCTTCAGCATTCTCCATAAATGTAATGACTCATGTATGGAAACCATTCGAAATGGGACATATAATCATGAGGACTACAAAGAAGAGTCACAATTGAAAAGACAGGAAATCGAAGGGATCAAGTTGAAGACTGAAGACAATGTATACAAGATATTGTCGATCTACAGCTGCATTGCAAGCAGTGTTGTTCTGGTAGGACTCATACTCGCATTTATACTGTGGGCATGCAGCAGTGGAAATTGCCGGTTCAATGTTTGTATATAG
>A_/_H16N3|KX979453|A/black-headed_gull/Netherlands/63/2008
ATGATGATCAAAGTGCTCCACTTGCTCATTATAGTGCTTGGTAAACACTCGAGAGCGGACAAAATATGCATAGGATATTTAAGCAACAATTCAACAGATACAGTAGACACACTAACAGAGAATGGAGTACCCGTGACAAGCTCAATTGATCTTGTTGAAACAAATCATACTGGAACTTATTGCTCTTTGAATGGTGTCAGCCCAATACATCTTGGGGACTGTAGTTTTGAAGGGTGGATTGTTGGCAACCCTTCCTGTGCAAGCAACATCAACATCAGGGAATGGTCTTATCTGATTGAAGACCCCAATGCCCCACATAAACTCTGCTTCCCAGGTGAGGTTGACAACAATGGAGAATTGAGACATCTCTTCAGCGGAGTGAACTCATTCAGCAGGACAGAGCTAATTCCTCCTAGTAAATGGGGGGATATTCTAGAAGGAACAACTGCTTCATGTCAGAACAGTGGAGCAAACAGCTTCTACAGGAATTTAATCTGGCTTGTGCATAAGCTAAACAAATACCCTGTAGTTAAGGGTGAATATAACAATACAACAGGCAGAGACGTTCTAGTATTGTGGGGAATTCACCACCCTGACACAGAGGCAACTGCCAACAAACTTTATGTCAACAAGAACCCTTACACACTGGTATCAACAAAAGAGTGGAGCAGACGGTACGAATTAGAAATTGGAACCAGGATAGGAGACGGTCAAAGAAGCTGGATGAAAATTTATTGGCACTTGATGCACCCAGGCGAAAGAATAACATTTGAGAGCAACGGAGGGCTCTTAGCACCGAGATATGGCTACATAATTGAAAAGTACGGAACGGGCAGAATTTTCCAAAGTGGAGTGAGACTGGCAAAATGCAACACAAAATGTCAAACCTCCATGGGTGGAATCAACACAAACAAGACTTTCCAGAATATCGAAAGGAATGCTCTTGGTGACTGTCCAAAATATATAAAGTCTGGACAATTGAAACTTGCAACGGGATTGAGAAATGTTCCCTCCATTGTTGACAGAGGATTGTTTGGTGCAATTGCAGGATTTATAGAAGGCGGATGGCCCGGATTAATCAATGGATGGTATGGCTTTCAGCACCAAAATGAGCAAGGGACTGGCATAGCTGCAGACAAAACGTCTACCCAAAAGGCTATAAATGAGATAACAACAAAAATAAATAATATCATCGAGAAGATGAACGGGAATTATGACTCCATTCGGGGTGAGTTTAACCAGGTGGAAAAGAGAATCAACATGATTGCTGATCGAGTCGACGATGCGGTGACAGACATCTGGTCTTACAATGCTAAACTTCTCGTGCTGATTGAAAATGACAGAACATTAGACCTGCATGATGCCAATGTTAGGAACCTTCATGAACAAATCAAGCGGGCCCTAAAAGACAATGCTATTGATGAAGGGGATGGGTGCTTCAACATTCTCCATAAATGTAATGACTCATGTATGGAAACCATTCGAAATGGGACATATAATCATGAGGACTACAAAGAAGAGTCACAATTGAAAAGACAGGAAATCGAAGGAATCAAGTTGAGGACTGAAGACAATGTATACAAGATATTGTCGATCTACAGCTGCATTGCAAGCAGTGTTGTTCTGGTAGGACTCATACTTGCATTTATACTGTGGGCATGCAGCAGTGGAAATTGCCGGTTCAATGTTTGTATATAG
>A_/_H16N3|KX979159|A/black-headed_gull/Netherlands/93/2012
ATGACCATCAAAATACTCTATTTGCTTGTTCTGATTTTTCTTAAACACTCGAGAGCAGACAAAATATGCATCGGATATTTAAGCAACAATTCAACAGATACAGTAGACACACTAACAGAAAATGGAGTACCCGTGACAAGCTCAATAGATCTTGTTGAAACAAATCATACTGGGACTTATTGCTCTTTGAATGGTGTCAGCCCAATACATCTTGGGGACTGCAGTTTTGAAGGGTGGATTGTTGGAAACCCTTCCTGTGCAAGCAACATCAACATCAGGGAATGGTCTTATCTGATTGAAGACCCCAATGCCCCACATAAACTCTGCTTCCCAGGTGAAGTCGACAACAATGGAGAATTGAGACATCTCTTCAGCGGAGTAAACTCATTCAGCAGAACAGAGCTAATTCCTCCTAGTAAATGGGGGGATATTCTAGAGGGAACAACTGCATCATGTCAGAACAGAGGAGCCAATAGCTTCTACAGGAATTTAATCTGGCTTGTGCATAAGCTAAACAAATACCCTGTAGTTAAGGGTGAATACAACAATACAACAGGCAGAGACGTTCTAGTACTGTGGGGAATTCACCATCCTGACACAGAGGCAACTGCCAACAAACTTTATGTAAACAAGAATCCTTACACACTGGTATCAACAAAAGAGTGGAGCAGACGGTACGAATTAGAAATTGGAACCAGGATAGGAGACGGTCAAAGAAGCTGGATGAAAATTTACTGGCACTTGATGCACCCAGGCGAAAGAATAACATTTGAGAGCAATGGGGGGCTCTTAGCACCGAGATATGGCTACATAATTGAAAAATACGGAACAGGCAGAATTTTCCAGAGTGGAGTGAGACTGGCAAAATGCAACACAAAATGTCAAACCTCCCTGGGTGGAATCAACACAAACAAGACTTTCCAGAATATTGAAAGGAATGCTCTTGGTGACTGTCCAAAATACATAAAGTCTGGACAATTGAAACTTGCAACAGGGTTGAGAAATGTTCCCTCCATTGTTGAAAGAGGATTGTTTGGTGCAATTGCAGGATTCATAGAAGGCGGATGGCCCGGATTAATCAATGGATGGTATGGCTTTCAGCATCAAAATGAGCAAGGGACTGGCATAGCTGCAGACAAAACGTCTACCCAAAAGGCTATAAATGAAATAACAACAAAAATAAATAATATCATCGAGAAAATGAACGGGAATTATGACTCCATTCGGGGTGAGTTCAACCAGGTGGAAAAGAGAATCAACATGATTGCTGATCGAGTCGACGATGCTGTGACAGACATCTGGTCTTACAATGCTAAACTTCTCGTGCTGATTGAAAATGACAGAACATTAGACCTGCATGATGCCAACGTTAGGAACCTTCATGAACAAATCAAGCGGGCCCTAAAAGACAATGCCATTGATGAAGGGGATGGATGCTTCAGCATTCTCCATAAATGTAATGACTCATGCATGGAAACCATTCGAAATGGAACATATAATCATGAGGACTACAAAGAAGAGTCACAATTGAAAAGACAGGAAATCGAAGGGATCAAGTTGAAGACTGAAGACAATGTATATAAGATATTGTCGATCTACAGCTGCATTGCAAGCAGTGTTGTTCTGGTAGGACTCATACTCGCATTTATACTCTGGGCATGCAGCAGTGGAAATTGCCGGTTCAATGTTTGTATATAG
>A_/_H16N3|KX979151|A/black-headed_gull/Netherlands/4/2013
ATGGTGACCAAAATACTCTATTTGATTGTTCTGATTTTTCTTAAACACTCAAGAGCAGACAAAATATGCATCGGATATTTAAGCAACAATTCAACAGATACAGTAGACACACTAACAGAAAATGGAGTACCCGTGACAAGCTCAATTGATCTTGTTGAAACAAATCATACTGGGACTTATTGCTCTTTGAATGGTGTCAGCCCAATACATCTTGGGGACTGCAGTTTTGAAGGGTGGATTGTTGGAAACCCTTCCTGTGCAAGCAACATCAACATCAGGGAATGGTCTTATCTGATTGAAGACCCCAATGCCCCACATAAACTCTGCTTCCCAGGTGAAGTCGACAACAATGGAGAATTGAGACACCTCTTCAGCGGAGTAAACTCATTCAGTAGGACAGAGCTAATTCCTCCTAGTAAATGGGGGGATATTCTAGAGGGAACAACTGCATCATGTCAGAACAGAGGAGCCAATAGCTTCTACAGGAATTTAATCTGGCTTGTGAATAAGCTAAACAGATACCCTGTAGTTAAGGGTGAATACAATAATACAACAGGCAGAGACGTTCTAGTACTGTGGGGAATTCACCATCCTGACACAGAGGCAACTGCCAATAAACTTTATGTAAACAAGAATCCTTATACACTTGTGTCAACAAAAGAGTGGAGCAGGCGGTATGAATTAGAAATTGGAACCAGGATAGGAGACGGTCAAAGAAGCTGGATGAAAATTTACTGGCACTTGATGCACCCAGGCGAAAGAATAACATTTGAGAGCAATGGGGGGCTCTTAGCACCGAGATATGGCTACATAATTGAAAAATACGGAACAGGCAGAATTTTCCAGAGTGGAGTGAGACTGGCAAAATGCAACACAAAATGTCAAACCTCCCTGGGTGGAATCAACACAAACAAGACTTTCCAGAATATTGAAAGGAATGCTCTTGGTGACTGTCCAAAATATATAAAGTCTGGACAATTGAAACTTGCAACAGGGTTGAGAAATGTTCCCTCCATTGTTGAAAGAGGATTGTTTGGTGCAATTGCAGGATTCATAGAAGGCGGATGGCCAGGATTAATCAATGGATGGTATGGCTTTCAGCATCAAAATGAGCAAGGGACTGGTATAGCTGCAGACAAAACGTCTACCCAAAAGGCCATAAATGAAATAACAACAAAAATAAATAATATCATCGAGAAAATGAACGGGAATTATGACTCAATTCGGGGTGAGTTCAACCAGGTGGAAAAGAGAATCAACATGATTGCTGATCGAGTCGACGATGCTGTGACAGACATCTGGTCTTACAATGCTAAACTTCTCGTGCTGATTGAAAATGACAGAACATTAGACCTGCATGATGCCAACGTTAGGAACCTTCATGAACAAATCAAGCGGGCCCTAAAAGATAATGCCATTGATGAAGGGGATGGATGCTTCAGCATTCTCCATAAATGTAATGACTCATGTATGGAAACCATTCGAAATGGGACATATAATCATGAGGACTACAAAGAAGAGTCACAATTGAAAAGACAGGAAATTGAAGGAATCAAGTTGAAGACTGAAGACAATGTATATAAGATATTGTCGATCTACAGCTGCATTGCAAGCAGTGTTGTTCTGGTAGGACTCATACTCGCATTTATACTGTGGGCATGCAGCAGTGGAAATTGCCGGTTCAATGTTTGTATATAG
>A_/_H16N3|KX978997|A/black-headed_gull/Netherlands/14/2009
ATGATGGTCAAATTGCTCTACTTTCTCATTATAGTGTTTGGCAGATATTCAAAAGCAGACAAAATATGCATAGGATACCTAAGCAATAACTCAACAGATAAAGTAGACACACTAACGGAAAACGGAGTTCCTGTGACCAGCTCAGTGGATCTCGTAGAGACAAATCATACTGGAACATACTGCTCACTGAATGGAGTCAGCCCGATTCATCTTGGTGACTGCAGCTTTGAGGGATGGATTGTAGGAAACCCTTCCTGTGCCACCAACATCAACATCAGAGAGTGGTCATATTTAATCGAAGATCCTAATGCCCCTCACAAACTCTGCTTCCCGGGGGAGTTGGACAACAATGGTGAGCTGCGACACCTTTTCAGTGGAGTGAACTCTTTTAGCAGAACAGAATTGATAAATCCCAACAAATGGGGGAATGTCCTGGATGGAGTAACTGCTTCATGTCTCGATAAAGGAGCAAGTAGTTTTTACAGGAATCTGGTCTGGCTGGTAAAGAAGGATGGAAAATATCCTATAATAAAAGGGGATTATAACAACACAACAGGAAGAGATGTTTTGGTGCTTTGGGGGATCCACCACCCAGATTCGGAAACAACAGCCACAAATCTATATATCAACAAAAACCCTTACACGTTAGTATCAACAAAGGAATGGAGCAAACGCTATGAACTCGAGATTGGAACCAGAATAGGTGACGGACAAAGGAGCTGGATGAAACTATATTGGCATCTCATGCGTCCAGGCGAAAGGATAACGTTTGAGAGCAATGGAGGCCTTATAGCACCCAGATACGGATATATCATTGAGAAATACGGTTCGGGACGAATTTTCCAGAGTGGAGTGAGAGTGGCCAGATGCAACACAAAGTGCCAAACGTCAGTAGGTGGGATAAACACCAACAAAACTTTCCAGAACATAGACAGGAATGCCATTGGAGACTGCCCAAAGTACATAAAGTCTGGGCAACTAAAACTTGCTACTGGCCTGAGAAATGTTCCATCCATTAATGAAAGAGGTCTGTTTGGTGCAATTGCAGGATTCATAGAAGGAGGGTGGCCTGGTCTAATTAATGGATGGTATGGTTTCCAGCATCAGAACGAACAAGGGACTGGCATTGCTGCAGATAAAGCTTCCACCCAGAAAGCAATAGATGAAATAACAACGAAAATTAACAATATAATAGAGAAGATGAATGGAAACTATGATTCAATAAGAGGAGAGTTCAATCAGGTAGAAAAGAGAATTAACATGTTAGCTGATCGAGTTGATGATGCAGTAACCGATGTTTGGTCATACAATGCTAAACTTCTTGTACTACTTGAAAATGGTAGAACATTAGACTTGCATGACGCAAATGTCAGAAACTTACATGATCAGGTCAAAAGGGCATTGAAGAATAATGCAATTGACGAAGGAGATGGTTGCTTCAATCTTCTTCACAAGTGCAATGACTCATGCATGGAAACCATTAGAAATGGTACCTACAATCATGAAGATTACCAGGAAGAATCACAATTGAAGAGACAGGAAATTGAGGGGATAAAACTGAAGACTGAAGACAATGTTTATAAAATACTGTCGATTTATAGCTGCATTGCAAGCAGTATTGTGCTGGTAGGTCTCATACTTGCATTTATAATGTGGGCATGCAGCAGTGGAAATTGCCGGTTCAATGTGTGTATATAA
>A_/_H16N3|KX978760|A/black-headed_gull/Netherlands/7/2007
ATGACCATCAAAGTACTCTATTTGCTTGTTCTGATTTTTGTTAAACACTCGAGAGCGGACAAAATATGCATAGGATATTTAAGCAACAATTCAACAGATACAGTAGACACACTAACAGAAAATGGAGTACCCGTGACAAGCTCAATTGATCTTGTTGAAACAAATCATACTGGAACTTATTGCTCTTTGAATGGTGTCAGCCCAATACATCTTGGGGACTGCAGTTTTGAAGGGTGGATTGTTGGCAACCCTTCCTGTGCAAGCAACATCAACATCAGGGAATGGTCTTATCTGATTGAAGACCCCAATGCCCCACATAAACTCTGCTTCCCAGGTGAAGTTGACAACAATGGAGAATTGAGACATCTCTTCAGCGGAGTGAACTCATTCAGCAGGACAGAGCTAATTCCTCCTAGTAAATGGGGGGATATTCTAGAGGGAACAACTGCGTCATGTCAGAACAGAGGAGCAAATAGCTTCTACAGGAATTTAATCTGGCTTGTGCATAAGCTAAACAAATACCCTGTAGTTAAGGGTGAATATAACAATACAACAGGCAGAGACGTTCTAGTATTGTGGGGAATTCACCACCCTGACACAGAGGCAACTGCCAACAAACTTTATGTCAACAAGAACCCTTATACACTGGTATCAACAAAAGAGTGGAGCAGACGGTACGAATTAGAAATTGGAACCAGGATAGGAGACGGTCAAAGAAGCTGGATGAAAATTTATTGGCACTTGATGCACCCAGGTGAAAGAATAACATTTGAGAGCAACGGAGGGCTCTTAGCACCGAGATATGGCTACATAATTGAAAAGTACGGAACAGGCAGAATTTTCCAAAGTGGAGTGAGACTGGCAAAATGCAACACAAAATGTCAAACCTCCATGGGCGGAATCAACACAAACAAGACTTTCCAGAATATCGAAAGGAATGCTCTTGGTGACTGTCCAAAATATATAAAGTCTGGACAATTGAAACTTGCAACAGGGTTGAGGAATGTTCCCTCCATTGTTGAAAGAGGATTGTTTGGTGCAATTGCAGGATTTATAGAAGGCGGATGGCCCGGATTAATCAATGGTTGGTATGGCTTTCAGCATCAAAATGAGCAAGGGACTGGCATAGCTGCAGACAAAACGTCTACCCAAAAGGCTATAAATGAGATAACAACAAAAATAAATAATATCATCGAGAAGATGAACGGGAATTATGACTCCATTCGGGGTGAGTTTAACCAGGTGGAAAAGAGAATCAACATGATTGCTGATCGAGTCGACGATGCTGTGACAGACATCTGGTCTTACAATGCTAAACTTCTCGTGCTGATTGAAAATGACAGAACATTAGACCTGCATGATGCCAATGTTAGGAACCTTCATGAACAAATCAAGCGGGCCCTAAAAGACAATGCCATTGATGAAGGGGATGGGTGCTTCAGCATTCTCCATAAATGTAATGACTCATGTATGGAAACCATTCGAAATGGGACATATAATCATGAGGACTACAAAGAAGAGTCACAATTGAAAAGACAAGAAATCGAAGGGATCAAGTTGAAGACTGAAGACAATGTATACAAGATATTGTCGATCTACAGCTGCATTGCAAGCAGTGTTGTTCTGGTAGGACTCATACTCGCATTTATACTGTGGGCATGCAGCAGTGGAAATTGCCGGTTCAATGTTTGTATATAG
>A_/_H16N3|KX978749|A/black-headed_gull/Netherlands/107/2012
ATGACCATCAAAATACTCTATTTGCTTGTTCTGATTTTTATTAAACACTCGAGAGCAGACAAGATATGCATAGGATATTTAAGCAACAATTCAACAGATAAAGTAGACACACTAACAGAAAATGGAGTACCCGTGACAAGCTCAATTGATCTTGTTGAAACAAATCATACTGGAACTTATTGCTCTTTGAATGGTGTCAGCCCAATACATCTTGGGGATTGCAGTTTTGAAGGGTGGATTGTGGGCAACCCTTCCTGTGCAAGTAACATCAACATCAGGGAATGGTCTTATCTGATTGAAGACCCCAATGCCCCACATAAACTCTGCTTCCCAGGTGAAGTTGACAACAATGGAGAATTGAGACATCTCTTCAGCGGAGTTAACTCATTCAGCAGGACAGAGCTAATTCCTCCTAGTAAATGGGGGGACATTCTAGAGGGAACAACTGCGTCATGTCAGAACAGAGGAGCAAATAGCTTCTACAGGAATTTAATCTGGCTTGTGCATAAGCTAAACAAATACCCTGTAGTTAAGGGTGAATATAACAATACAACAGGCAGAGACGTTCTAGTATTGTGGGGAATTCACCATCCTGACACAGAGGCAACTGCCAACAAACTTTATATCAACAAGAACCCTTATACACTGGTATCAACAAAAGAGTGGAGCAGGCGGTACGAATTAGAAATTGGAACCAGGATAGGAGACGGTCAAAGAAGCTGGATGAAAATTTATTGGCACTTGATGCACCCAGGCGAAAGAATAACATTTGAGAGCAATGGAGGGCTATTAGCACCGAGATATGGCTACATAATTGAAAAGTACGGAACAGGCAGAATTTTCCAAAGTGGAGTGAGACTGGCAAAGTGCAACACAAAATGTCAAACCTCCCTGGGTGGAATCAACACCAACAAGACTTTCCAGAATATCGAAAGGAATGCTCTTGGTGACTGTCCAAAATATATAAAGTCTGGACAATTGAAACTTGCAACAGGGTTGAGAAATGTTCCCTCCATTGTTGAAAGAGGATTGTTTGGTGCAATTGCAGGATTCATAGAAGGCGGATGGCCCGGGTTAATCAATGGATGGTATGGCTTTCAACATCAAAATGAGCAAGGGACTGGCATAGCCGCAGACAAAACATCTACCCAAAAGGCTATAAATGAGATAACAACAAAAATAAATAATATCATCGAGAAAATGAACGGGAATTATGACTCCATCCGGGGTGAGTTCAACCAGGTGGAAAAGAGAATCAACATGATTGCTGATCGAGTTGATGATGCTGTGACAGACATCTGGTCTTACAATGCTAAACTTCTCGTGTTGATCGAAAATGACAGAACATTAGACCTGCATGATGCCAATGTTAGGAACCTTCATGAACAGATCAAGAGGGCCCTAAAAGACAATGCCATTGATGAAGGGGATGGGTGCTTCAGCATTCTCCATAAATGTAATGACTCATGTATGGAAACCATTCGAAATGGGACATATAATCATGAGGACTACAAAGAAGAGTCACAATTGAAAAGACAGGAAATCGAAGGGATCAAGTTGAAGACTGAAGACAATGTATACAAGATATTGTCGATCTACAGCTGCATTGCAAGCAGTGTTGTTCTGGTAGGACTCATACTCGCATTTGTACTGTGGGCATGCAGCAGTGGAAATTGCCGGTTCAATGTTTGTATATAG
>A_/_H16N3|KX978709|A/black-headed_gull/Netherlands/22/2009
ATGATGGTCAAATTGCTCTACTTTCTCATCATAGTGTTTGGCGGATATTCAAAGGCAGACAAAATATGCATAGGATACCTAAGCAATAACTCAACAGATAAAGTAGACACACTAACAGAAAACGGAGTTCCTGTGACCAGCTCGGTGGATCTTGTAGAGACAAACCATACTGGAACATACTGCTCACTGAATGGAGTCAGCCCGGTCCATCTTGGTGACTGCAGCTTTGAGGGATGGATTGTAGGAAATCCCTCCTGTGCCACCAACATCAACATAAGAGAGTGGTCATATTTGATTGAAGATCCTAACGCCCCTCACAAACTCTGCTACCCGGGGGAATTAGACAACAATGGTGAGCTGCGGCACCTTTTCAGTGGAGTGAACTCTTTTAGCAGAACAGAATTGATAAACCCCAGCAAATGGGGGAATGTCCTGGATGGAGTAACTGCGTCATGTCTCGACAGAGGAGCAAGTAGTTTTTACAGGAATTTGGTCTGGCTGGTAAAGCAGAATGGAAAATATCCTACAATAAAAGGGGATTATAACAACACAACAGGAAGAGATGTTCTGGTGCTTTGGGGGATCCACCACCCAGATTCGGAAACAACAGCCACAAATCTATATGTCAACAAAAATCCTTACACGTTAGTATCAACAAAAGAGTGGAGCAAACGCTATGAACTCGAGATTGGAACCAGAATAGGTGACGGACAAAGAAGCTGGATGAAACTATATTGGCATCTCATGCGCCCAGGCGAAAGGATAACTTTTGAGAGCAATGGAGGCCTTATAGCACCCAGATACGGATACATCATTGAGAAATACGGCTCGGGACGAATTTTCCAGAGTGGAGTGAGAGTAGCCAGATGCAACACAAAGTGCCAAACGTCAGTAGGTGGAATAAACACCAACAAAACTTTCCAGAACATAGACAGGAACGCCATTGGAGACTGCCCAAAGTACATAAAGTCTGGGCAACTAAAGCTTGCTACTGGCCTGAGAAATGTTCCATCCATTAATGAAAGAGGTCTATTTGGTGCAATTGCAGGATTCATAGAAGGAGGGTGGCCTGGCTTGATTAATGGATGGTATGGTTTCCAGCATCAGAATGAACAAGGGACTGGCATTGCTGCAGATAAAGTTTCCACCCAGAAAGCAATAGATGAAATAACAACGAAAATTAACAATATAGTAGAGAAGATGAACGGAAACTATGATTCAATAAGAGGAGAGTTCAATCAGGTAGAAAAGAGAATTAATATGCTAGCTGATCGAGTTGATGATGCAGTAACCGATATTTGGTCATACAATGCTAAACTTCTTGTACTACTTGAAAATGGTAGAACATTAGACTTGCATGATGCAAATGTCAGAAACTTACATGATCAGGTCAAAAGGGCATTGAAGAATAATGCAATCGACGAAGGGGATGGTTGCTTCAATCTTCTTCACAAGTGCAATGACTCATGTATGGAAACCATTAGAAATGGTACTTACAATCATGAAGATTACCAGGAAGAATCACAACTGAAGAGACAGGAAATTGAGGGGATAAAATTGAAGACTGAAGACAATGTTTATAAAATACTGTCGATTTATAGCTGCATTGCAAGCAGTACTGTGCTGGTAGGTCTCATACTTGCTTTTATAATGTGGGCATGCAGCAGTGGAAATTGCCGGTTCAATGTGTGTATATAA
>A_/_H16N3|KX978693|A/black-headed_gull/Netherlands/5/2013
ATGACCACCAAAATACTCTATTTGATTGTTCTGATTTTTCTTAAACACTCAAGAGCAGACAAAATATGCATCGGATATTTAAGCAACAATTCAACAGATACAGTAGACACACTAACAGAAAATGGAGTACCCGTGACAAGCTCAATTGATCTTGTTGAAACAAATCATACTGGGACTTATTGCTCTTTGAATGGTGTCAGCCCAATACATCTTGGGGACTGCAGTTTTGAAGGGTGGATTGTTGGAAACCCTTCCTGTGCAAGCAACATCAACATCAGGGAATGGTCTTATCTGATTGAAGACCCCAATGCCCCACATAAACTCTGCTTCCCAGGTGAAGTCGACAACAATGGAGAATTGAGACACCTCTTCAGCGGAGTAAACTCATTCAGTAGGACAGAGCTAATTCCTCCTAGTAAATGGGGGGATATTCTAGAGGGAACAACTGCATCATGTCAGAACAGAGGAGCCAATAGCTTCTACAGGAATTTAATCTGGCTTGTGAATAAGCTAAACAGATACCCTGTAGTTAAGGGTGAATACAATAATACAACAGGCAGAGACGTTCTAGTACTGTGGGGAATTCACCATCCTGACACAGAGGCAACTGCCAATAAACTTTATGTAAACAAGAATCCTTATACACTTGTGTCAACAAAAGAGTGGAGCAGGCGGTATGAATTAGAAATTGGAACCAGGATAGGAGACGGTCAAAGAAGCTGGATGAAAATTTACTGGCACTTGATGCACCCAGGCGAAAGAATAACATTTGAGAGCAATGGGGGGCTCTTAGCACCGAGATATGGCTACATAATTGAAAAATACGGAACAGGCAGAATTTTCCAGAGTGGAGTGAGACTGGCAAAATGCAACACAAAATGTCAAACCTCCCTGGGTGGAATCAACACAAACAAGACTTTCCAGAATATTGAAAGGAATGCTCTTGGTGACTGCCCAAAATATATAAAGTCTGGACAATTGAAACTTGCAACAGGGTTGAGAAATGTTCCCTCCATTGTTGAAAGAGGATTGTTTGGTGCAATTGCAGGATTCATAGAAGGCGGATGGCCAGGATTAATCAATGGATGGTATGGCTTTCAGCATCAAAATGAGCAAGGGACTGGTATAGCTGCAGACAAAACGTCTACCCAAAAGGCCATAAATGAAATAACAACAAAAATAAATAATATCATCGAGAAAATGAACGGGAATTATGACTCAATTCGGGGTGAGTTCAACCAGGTGGAAAAGAGAATCAACATGATTGCTGATCGAGTCGACGATGCTGTGACAGACATCTGGTCTTACAATGCTAAACTTCTCGTGCTGATTGAAAATGACAGAACATTAGACCTGCATGATGCCAACGTTAGGAACCTTCATGAACAAATCAAGCGGGCCCTAAAAGATAATGCCATTGATGAAGGGGATGGATGCTTCAGCATTCTCCATAAATGTAATGACTCATGTATGGAAACCATTCGAAATGGGACATATAATCATGAGGACTACAAAGAAGAGTCACAATTGAAAAGACAGGAAATTGAAGGAATCAAGTTGAAGACTGAAGACAATGTATATAAGATATTGTCGATCTACAGCTGCATTGCAAGCAGTGTTGTTCTGGTAGGACTCATACTCGCATTTATACTGTGGGCATGCAGCAGTGGAAATTGCCGGTTCAATGTTTGTATATAG
>A_/_H16N3|KX978651|A/black-headed_gull/Netherlands/9/2010
ATGATGGTCAAATTGCTCTACTTTCTCATTATAGTGTTTGGCAGATATTCAAAAGCAGACAAAATATGCATAGGATACCTAAGCAACAACTCAACAGATAAAGTAGACACACTAACGGAAAACGGAGTTCCTGTGACCAGCTCAGTGGACCTCGTAGAGACAAATCATACTGGAACATACTGCTCACTGAATGGAGTCAGCCCGATTCATCTTGGTGACTGCAGCTTTGAGGGATGGATTGTAGGAAACCCTTCCTGTGCCACCAACATCAACATCAGAGAGTGGTCATATTTAATCGAAGATCCTAATGCCCCTCACAAACTCTGCTACCCGGGGGAATTGGACAACAATGGTGAGCTGCGACACCTTTTCAGTGGAGTGAACTCTTTTAGCAGAACAGAATTGATAAATCCCAACAAATGGGGGAATGTCCTGGATGGAGTAACTGCTTCATGTCTCGATAAAGGAGCAAGTAGTTTTTACAGGAATCTGGTCTGGCTGGTAAAGAAGGATGGAAGATATCCTATAATAAAAGGGGATTATAACAACACAACAGGAAGAGATGTTTTGGTGCTTTGGGGGATCCACCACCCAGATTCGGAAACAACAGCCACAAATCTATATGTTAACAAAAACCCTTACACGTTAGTATCAACAAAGGAATGGAGCAAACGCTATGAACTCGAGATTGGAACCAGAATAGGTGACGGACAAAGGAGCTGGATGAAACTATATTGGCATCTCATGCGTCCAGGCGAAAGGATAACGTTTGAGAGCAATGGAGGTCTTATAGCACCCAGATACGGGTATATCATTGAGAAATACGGTTCGGGACGAATTTTCCAGAGTGGAGTGAGAGTGGCCAGATGCAACACAAGGTGCCAAACGTCAGTAGGTGGGATAAACACCAACAAAACTTTCCAGAACATAGACAGGAATGCCATTGGAGACTGCCCAAAGTACATAAAGTCTGGGCAACTAAAACTTGCTACTGGCCTGAGAAATGTTCCATCCATTAATGAAAGAGGTCTGTTTGGTGCAATTGCAGGATTCATAGAAGGGGGGTGGCCTGGTCTGATTAATGGATGGTATGGTTTCCAGCATCAGAACGAACAAGGGACTGGCATTGCTGCAGATAAAGCTTCCACCCAGAAAGCAATAGATGAAATAACAACGAAAATTAACAATATAATAGAGAAGATGAATGGAAACTATGATTCAATAAGAGGAGAGTTCAATCAGGTAGAAAAGAGAATTAACATGTTAGCTGATCGAGTTGATGATGCAGTAACCGATGTTTGGTCATACAATGCTAAACTTCTTGTATTACTTGAAAATGGTAGAACATTAGACTTGCATGACGCAAATGTCAGAAACTTACATGATCAGGTCAAAAGGGCATTGAAGAATAATGCAATTGACGAAGGAGATGGTTGCTTCAATCTTCTTCACAAATGCAATGACTCATGCATGGAAACCATTAGAAATGGTACCTACAATCATGAAGATTACCAGGAAGAATCACAATTGAAGAGACAGGAAATTGAGGGGATAAAACTGAAGACTGAAGACACTGTTTATAAAATACTGTCGATTTATAGCTGCATTGCAAGCAGTATTGTGCTGGTAGGTCTCATACTTGCATTTATAATGTGGGCATGCAGCAGTGGAAATTGCCGGTTCAATGTGTGTATATAA
>A_/_H16N3|KX978427|A/black-headed_gull/Netherlands/9/2007
ATGACCATCAAAGTACTCTATTTGCTTGTTCTGATTTTTGTTAAACACTCGAGAGCGGACAAAATATGCATAGGATATTTAAGCAACAATTCAACAGATACAGTAGACACACTAACAGAAAATGGAGTACCCGTGACAAGCTCAATTGATCTTGTTGAAACAAATCATACTGGAACTTATTGCTCTTTGAATGGTGTCAGCCCAATACATCTTGGGGACTGCAGTTTTGAAGGGTGGATTGTTGGCAACCCTTCCTGTGCAAGCAACATCAACATCAGGGAATGGTCTTATCTGATTGAAGACCCCAATGCCCCACATAAACTCTGCTTCCCAGGTGAAGTTGACAACAATGGAGAATTGAGACATCTCTTCAGCGGAGTGAACTCATTCAGCAGGACAGAGCTAATTCCTCCTAGTAAATGGGGGGATATTCTAGAGGGAACAACTGCGTCATGTCAGAACGGAGGAGCAAATAGCTTCTACAGGAATTTAATCTGGCTTGTGCATAAGCTAAACAAATACCCTGTAGTTAAGGGTGAATATAACAATACAACAGGCAGAGACGTTCTAGTATTGTGGGGAATTCACCACCCTGACACAGAGGCAACTGCCAACAAACTTTATGTCAACAAGAACCCTTATACACTGGTATCAACAAAAGAGTGGAGCAGACGGTACGAATTAGAAATTGGAACCAGGATAGGAGACGGTCAAAGAAGCTGGATGAAAATTTATTGGCACTTGATGCACCCAGGTGAAAGAATAACATTTGAGAGCAACGGAGGGCTCTTAGCACCGAGATATGGCTACATAATTGAAAAGTACGGAACAGGCAGAATTTTCCAAAGTGGAGTGAGACTGGCAAAATGCAACACAAAATGTCAAACCTCCATGGGCGGAATCAACACAAACAAGACTTTCCAGAATATCGAAAGGAATGCTCTTGGTGACTGTCCAAAATATATAAAGTCTGGACAATTGAAACTTGCAACAGGGTTGAGAAATGTTCCCTCCATTGTTGAAAGAGGATTGTTTGGTGCAATTGCAGGATTTATAGAAGGCGGATGGCCCGGATTAATCAATGGTTGGTATGGCTTTCAGCATCAAAATGAGCAAGGGACTGGCATAGCTGCAGACAAAACGTCTACCCAAAAGGCTATAAATGAGATAACAACAAAAATAAATAATATCATCGAGAAGATGAACGGGAATTATGACTCCATTCGGGGTGAGTTTAACCAGGTGGAAAAGAGAATCAACATGATTGCTGATCGAGTCGACGATGCTGTGACAGACATCTGGTCTTACAATGCTAAACTTCTCGTGCTGATTGAAAATGACAGAACATTAGACCTGCATGATGCCAATGTTAGGAACCTTCATGAACAAATCAAGCGGGCCCTAAAAGACAATGCAATTGATGAAGGGGATGGGTGCTTCAGCATTCTCCATAAATGTAATGACTCATGTATGGAAACCATTCGAAATGGGACATATAATCATGAGGACTACAAAGAAGAGTCACAATTGAAAAGACAAGAAATCGAAGGGATCAAGTTGAAGACTGAAGACAATGTATACAAGATATTGTCGATCTACAGCTGCATTGCAAGCAGTGTTGTTCTGGTAGGACTCATACTCGCATTTATACTGTGGGCATGCAGCAGTGGAAATTGCCGGTTCAATGTTTGTATATAG
>A_/_H16N3|KX978398|A/black-headed_gull/Netherlands/13/2011
ATGATGATCAAAGTGCTCCACTTGCTCATTATAGTGCTTGGCAGATATTCAAGAGCAGACAAAATATGCATAGGATATTTAAGCAACAATTCAACAGATACAGTAGACACACTAACAGAAAATGGAGTACCCGTGACAAGCTCAATTGATCTTGTTGAAACAAATCATACTGGGACTTATTGCTCTTTGAATGGTGTCAGCCCAATACATCTTGGGGACTGTAGTTTTGAAGGGTGGATTGTTGGCAACCCTTCCTGTGCAAGCAACATCAACATCAGGGAATGGTCTTATCTGATTGAAGACCCCAATGCCCCACATAAACTCTGCTTCCCAGGTGAAGTCGACAACAATGGAGAATTGAGACATCTCTTCAGCGGAGTAAACTCATTCAGCAGGACAGAACTAATTCCTCCTAGTAAATGGGGGGATATTCTAGAGGGAACAACTGCATCATGTCAGAACAGAGGAGCAAATAGCTTCTACAGGAATTTAATCTGGCTTGTGAATAAGCTAAACAAATACCCTGTAGTTAAGGGTGAATACAACAATACAACAGGCAGAGACGTTCTAGTATTGTGGGGAATTCACCATCCTGACACAGAGGCAACTGCCAACAAACTTTATGTCAACAAGAACCCTTATACACTGGTATCAACAAAAGAGTGGAGCAGGCGGTACGAATTAGAAATTGGAACCAGGATAGGAGACGGTCAAAGAAGCTGGATGAAAATTTATTGGCACTTGATGCACCCAGGAGAAAGAATAACATTTGAGAGCAATGGGGGGCTCTTAGCACCGAGATATGGCTACATAATTGAAAAATACGGAACAGGCAGAATTTTCCAAAGTGGAGTGAGACTGGCAAAGTGCAACACAAAATGTCAAACCTCCCTGGGTGGAATCAACACAAACAAGACTTTCCAGAATATTGAAAGGAATGCTCTTGGTGACTGTCCAAAATATATAAAGTCTGGACAATTGAAACTTGCAACAGGGTTGAGAAATGTTCCCTCCATTGTTGAAAGAGGATTGTTTGGTGCAATTGCAGGATTCATAGAAGGCGGATGGCCTGGATTAATCAATGGATGGTATGGCTTTCAGCATCAAAATGAGCAAGGGACTGGCATAGCTGCAGACAAAACGTCTACCCAAAAGGCTATAAATGAGATAACAACAAAAATAAATAATATCATCGAGAAAATGAACGGGAATTATGACTCCATTCGGGGTGAGTTCAACCAGGTGGAAAAGAGAATCAACATGATTGCTGATCGAGTCGACGATGCTGTGACAGACATCTGGTCTTACAATGCTAAACTTCTCGTGCTGATTGAAAATGACAGAACATTAGACCTGCATGATGCCAATGTTAGGAACCTTCATGAACAAATCAAGCGGGCCCTAAAAGACAATGCCATTGATGAAGGGGATGGGTGCTTCAACATTCTCCATAAATGTAATGACTCATGTATGGAAACCATTCGAAATGGGACATATAATCATGAGGACTACAAAGAAGAGTCACAATTGAAAAGACAGGAAATCGAAGGGATCAAGTTGAAGACTGAAGACAATGTATACAAGATATTGTCGATCTACAGCTGCATTGCAAGCAGTGTTGTTCTGGTAGGACTCATACTCGCATTTATACTGTGGGCATGCAGCAGTGGAAATTGCCGGTTCAATGTTTGTATATAG
>A_/_H16N3|KX978323|A/black-headed_gull/Netherlands/92/2008
ATGATGATCAAAGTGCTCCACTTGCTCATTATAGTGCTTGGTAAACACTCGAGAGCGGACAAAATATGCATAGGATATTTAAGCAACAATTCAACAGATACAGTAGACACACTAACAGAGAATGGAGTACCCGTGACAAGCTCAATTGATCTTGTTGAAACAAATCATACTGGAACTTATTGCTCTTTGAATGGTGTCAGCCCAATACATCTTGGGGACTGTAGTTTTGAAGGGTGGATTGTTGGCAACCCTTCCTGTGCAAGCAACATCAACATCAGGGAATGGTCTTATCTGATTGAAGACCCCAATGCCCCACATAAACTCTGCTTCCCAGGTGAGGTTGACAACAATGGAGAATTGAGACATCTCTTCAGCGGAGTGAACTCATTCAGCAGGACAGAGCTAATTCCTCCTAGTAAATGGGGGGATATTCTAGAGGGAACAACTGCTTCATGTCAGAACAGAGGAGCAAACAGCTTCTACAGGAATTTAATCTGGCTTGTGCATAAGCTAAACAAATACCCTGTAGTTAAGGGTGAATATAACAATACAACAGGCAGAGACGTTCTAGTATTGTGGGGGATTCACCACCCTGACACAGAGGCAACTGCCAACAAACTTTATGTCAACAAGAACCCTTACACACTGGTATCAACAAAAGAGTGGAGCAGACGGTACGAATTAGAAATTGGAACCAGGATAGGAGACGGTCAAAGAAGCTGGATGAAAATTTATTGGCACTTGATGCACCCAGGCGAAAGAATAACATTTGAGAGCAACGGAGGGCTCTTAGCACCGAGATATGGCTACATAATTGAAAAGTACGGAACGGGCAGAATTTTCCAAAGTGGAGTGAGACTGGCAAAATGCAACACAAAATGTCAAACCTCCATGGGTGGAATCAACACAAACAAGACTTTCCAGAATATCGAAAGGAATGCTCTTGGTGACTGTCCAAAATATATAAAGTCTGGACAATTGAAACTTGCAACGGGATTGAGAAATGTTCCCTCCATTGTTGACAGAGGATTGTTTGGTGCAATTGCAGGATTTATAGAAGGCGGATGGCCCGGATTAATCAATGGATGGTATGGCTTTCAGCACCAAAATGAGCAAGGGACTGGCATAGCTGCAGACAAAACGTCTACCCAAAAGGCTATAAATGAGATAACAACAAAAATAAATAATATCATCGAGAAGATGAACGGGAATTATGACTCCATTCGGGGTGAGTTTAACCAGGTGGAAAAGAGAATCAACATGATTGCTGATCGAGTCGACGATGCGGTGACAGACATCTGGTCTTACAATGCTAAACTTCTCGTGCTGATTGAAAATGACAGAACATTAGACCTGCATGATGCCAATGTTAGGAACCTTCATGAACAAATCAAGCGGGCCCTAAAAGACAATGCTATTGATGAAGGGGATGGGTGCTTCAACATTCTCCATAAATGTAATGACTCATGTATGGAAACCATTCGAAATGGGACATATAATCATGAGGACTACAAAGAAGAGTCACAATTGAAAAGACAGGAAATCGAAGGAATCAAGTTGAAGACTGAAGACAATGTATACAAGATATTGTCGATCTACAGCTGCATTGCAAGCAGTGTTGTTCTGGTAGGACTCATACTTGCATTTGTACTGTGGGCATGCAGCAGTGGAAATTGCCGGTTCAATGTTTGTATATAG
>A_/_H16N3|KX978252|A/black-headed_gull/Netherlands/101/2008
ATGATGATCAAAGTGCTCCACTTGCTCATTATAGTGCTTGGTAAACACTCGAGAGCAGACAAAATATGCATAGGATATTTAAGCAACAATTCAACAGATACAGTAGACACACTAACAGAAAATGGAGTACCCGTGACAAGCTCAATTGATCTTGTTGAAACAAATCATACTGGAACTTATTGCTCTTTGAATGGTGTCAGCCCAATACATCTTGGGGACTGCAGTTTTGAAGGGTGGATTGTTGGCAACCCTTCCTGTGCAAGCAACATCAACATCAGGGAATGGTCTTATCTGATTGAAGACCCCAATGCCCCACATAAACTCTGCTTCCCAGGTGAAGTTGACAACAATGGAGAATTGAGACATCTCTTCAGCGGAGTAAACTCATTCAGCAGGACAGAGCTAATTCCTCCTAGTAAATGGGGGGATATTCTAGAGGGAACAACTGCGTCATGTCAGAACAGAGGAGCAAATAGCTTCTACAGGAATTTAATCTGGCTTGTGCATAAGCTAAACAAATACCCTGTAGTTAAGGGTGAATATAACAATACAACAGGCAGAGACGTTCTAGTATTGTGGGGAATTCACCATCCTGACACAGAGGCAACTGCCAACAAACTTTATGTCAACAAGAACCCTTATACACTGGTATCAACAAAAGAGTGGAGCAGGCGGTACGAATTAGAAATTGGAACCAGGATAGGAGACGGTCAAAGAAGCTGGATGAAAATTTATTGGCACTTGATGCACCCAGGCGAAAGAATAACATTTGAGAGCAATGGGGGGCTCTTAGCACCGAGATATGGCTACATAATTGAAAAGTACGGAACAGGCAGAATTTTCCAAAGTGGAGTGAGACTGGCAAAATGCAACACAAAATGTCAAACCTCCCTGGGTGGAATCAACACAAACAAGACTTTCCAGAATATCGAAAGGAATGCTCTTGGTGACTGTCCAAAATATATAAAGTCTGGACAATTGAAACTTGCAACAGGGTTGAGAAATGTTCCCTCCATTGTTGAAAGAGGATTGTTTGGTGCAATTGCAGGATTCATAGAAGGCGGATGGCCCGGATTAATCAATGGATGGTATGGCTTTCAGCATCAAAATGAGCAAGGGACTGGCATAGCTGCAGACAAAACGTCTACCCAAAAGGCTATAAATGAGATAACAACAAAAATAAATAATATCATCGAGAAAATGAACGGGAATTATGACTCCATTCGGGGTGAGTTCAACCAGGTGGAAAAGAGAATCAACATGATTGCTGATCGAGTCGACGATGCTGTGACAGACATCTGGTCTTACAATGCTAAACTTCTCGTGCTGATTGAAAATGACAGAACATTAGACCTGCATGATGCCAATGTTAGGAACCTTCATGAACAAATCAAGCGGGCCCTAAAAGACAATGCCATTGATGAAGGGGATGGGTGCTTCAGCATTCTCCATAAATGTAATGACTCATGTATGGAGACCATTCGAAATGGGACATATAATCATGAGGACTACAAAGAAGAGTCACAATTGAAAAGACAGGAAATCGAAGGGATCAAGTTGAAGACTGAAGACAATGTATACAAGATATTGTCGATCTACAGCTGCATTGCAAGCAGTGTTGTTCTGGTAGGACTCATACTCGCATTTATACTGTGGGCATGCAGCAGTGGAAATTGCCGGTTCAATGTTTGTATATAG
>A_/_H16N3|KX978186|A/black-headed_gull/Netherlands/3/2013
ATGACCATCAAAATACTCTATTTGATTGTTCTGATTTTTCTTAAACACTCAAGAGCAGACAAAATATGCATCGGATATTTAAGCAACAATTCAACAGATACAGTAGACACACTAACAGAAAATGGAGTACCCGTGACAAGCTCAATTGATCTTGTTGAAACAAATCATACTGGGACTTATTGCTCTTTGAATGGTGTCAGCCCAATACATCTTGGGGACTGCAGTTTTGAAGGGTGGATTGTTGGAAACCCTTCCTGTGCAAGCAACATCAACATCAGGGAATGGTCTTATCTGATTGAAGACCCCAATGCCCCACATAAACTCTGCTTCCCAGGTGAAGTCGACAACAATGGAGAATTGAGACACCTCTTCAGCGGAGTAAACTCATTCAGCAGGACAGAGCTAATTCCTCCTAGTAAATGGGGGGATATTCTAGAGGGAACAACTGCATCATGTCAGAACAGAGGAGCCAATAGCTTCTACAGGAATTTAATCTGGCTTGTGAATAAGCTAAACAGATACCCTGTAGTTAAGGGTGAATACAATAATACAACAGGCAGAGACGTTCTAGTACTGTGGGGAATTCACCATCCTGACACAGAGGCAACTGCCAATAAACTTTATGTAAACAAGAATCCTTATACACTTGTGTCAACAAAAGAGTGGAGCAGGCGGTATGAATTAGAAATTGGAACCAGGATAGGAGACGGTCAAAGAAGCTGGATGAAAATTTACTGGCACTTGATGCACCCAGGCGAAAGAATAACATTTGAGAGCAATGGGGGGCTCTTAGCACCGAGATATGGCTACATAATTGAAAAATACGGAACAGGCAGAATTTTCCAGAGTGGAGTGAGACTGGCAAAATGCAACACAAAATGTCAAACCTCCCTGGGTGGAATCAACACAAACAAGACTTTCCAGAATATTGAAAGGAATGCTCTTGGTGACTGTCCAAAATATATAAAGTCTGGACAATTGAAACTTGCAACAGGGTTGAGAAATGTTCCCTCCATTGTTGAAAGAGGATTGTTTGGTGCAATTGCAGGATTCATAGAAGGCGGATGGCCAGGATTAATCAATGGATGGTATGGCTTTCAGCATCAAAATGAGCAAGGGACTGGTATAGCTGCAGACAAAACGTCTACCCAAAAGGCCATAAATGAAATAACAACAAAAATAAATAATATCATCGAGAAAATGAACGGGAATTATGACTCAATTCGGGGTGAGTTCAACCAGGTGGAAAAGAGAATCAACATGATTGCTGATCGAGTCGACGATGCTGTGACAGACATCTGGTCTTACAATGCTAAACTTCTCGTGCTGATTGAAAATGACAGAACATTAGACCTGCATGATGCCAACGTTAGGAACCTTCATGAACAAATCAAGCGGGCCCTAAAAGATAATGCCATTGATGAAGGGGATGGATGCTTCAGCATTCTCCATAAATGTAATGACTCATGTATGGAAACCATTCGAAATGGGACATATAATCATGAGGACTACAAAGAAGAGTCACAATTGAAAAGACAGGAAATTGAAGGAATCAAGTTGAAGACTGAAGACAATGTATATAAGATATTGTCGATCTACAGCTGCATTGCAAGCAGTGTTGTTCTGGTAGGACTCATACTCGCATTTATACTGTGGGCATGCAGCAGTGGAAATTGCCGGTTCAATGTTTGTATATAG
>A_/_H16N3|KX978083|A/black-headed_gull/Netherlands/16/2009
ATGATGACCAAAATACTCTATTTGCTTGTTCTGATTTTTGTTAAACACTCGAGAGCAGACAAAATATGCATAGGATATTTAAGCAACAATTCAACAGATAAAGTAGACACACTAACAGAAAATGGAGTACCCGTGACAAGCTCAATTGATCTTGTTGAAACAAATCATACTGGAACTTATTGCTCTTTGAATGGTGTCAGCCCAATACATCTTGGGGACTGCAGTTTTGAAGGGTGGATTGTTGGCAACCCTTCCTGTGCAAGCAACATCAACATCAGGGAATGGTCTTATCTGATTGAAGACCCCAATGCCCCACATAAACTCTGCTTCCCAGGTGAAGTTGACAACAATGGAGAATTGAGACATCTCTTCAGCGGAGTAAACTCATTCAGCAGGACAGAGCTAATTCCTCCTAGTAAATGGGGGGATATTCTAGAGGGAACAACTGCGTCATGTCAGAACAGAGGAGCAAATAGCTTCTACAGGAATTTAATCTGGCTTGTGCATAAGCTAAACAAATACCCTGTAGTTAAGGGTGAATATAACAATACAACAGGCAGAGACGTTCTAGTATTGTGGGGAATTCACCATCCTGACACAGAGGCAACTGCCAACAAACTTTATGTCAACAAGAACCCTTATACACTGGTATCAACAAAAGAGTGGAGCAGGCGGTACGAATTAGAAATTGGAACCAGGATAGGAGACGGTCAAAGAAGCTGGATGAAAATTTATTGGCACTTGATGCACCCAGGCGAAAGAATAACATTTGAGAGCAATGGAGGGCTATTAGCACCGAGATATGGCTACATAATTGAAAAGTACGGAACAGGCAGAATTTTCCAAAGTGGAGTGAGACTGGCAAAATGCAACACAAAATGTCAAACCTCCCTGGGTGGAATCAACACAAACAAAACTTTCCAGAATATCGAAAGGAATGCTCTTGGTGACTGTCCAAAATATATAAAGTCTGGACAATTGAAACTTGCAACAGGATTGAGAAATGTTCCCTCCATTGTTGAAAGAGGATTGTTTGGTGCAATTGCAGGATTCATAGAAGGCGGATGGCCCGGATTAATCAATGGATGGTATGGCTTTCAGCATCAAAATGAGCAAGGGACTGGCATAGCTGCAGACAAAACGTCTACCCAAAAGGCTATAAATGAGATAACAACAAAAATAAATAATATCATCGAGAAAATGAACGGGAATTATGACTCCATCCGGGGTGAGTTCAACCAGGTGGAAAAGAGAATCAACATGATTGCTGATCGAGTCGACGATGCTGTGACAGACATCTGGTCTTACAATGCTAAACTTCTCGTGCTGATTGAAAATGACAGAACATTAGACCTGCATGATGCCAATGTTAGGAACCTTCATGAACAAATCAAGCGGGCCCTAAAAGACAATGCCATTGATGAAGGGGATGGGTGCTTCAGCATTCTCCATAAATGTAATGACTCATGTATGGAAACCATTCGAAATGGGACATATAATCATGAGGACTACAAAGAAGAGTCACAATTGAAAAGACAGGAAATCGAAGGGATCAAGTTGAAGACTGAAGACAATGTATACAAGATATTGTCGATCTACAGCTGCATTGCAAGCAGTGTTGTTCTGGTAGGACTCATACTCGCATTTATACTGTGGGCATGCAGCAGTGGAAATTGCCGGTTCAATGTTTGTATATAG
>A_/_H16N3|KX977836|A/black-headed_gull/Netherlands/2/2013
ATGACCATCAAAATACTCTATTTGATTGTTCTGATTTTTCTTAAACACTCAAGAGCAGACAAAATATGCATCGGATATTTAAGCAACAATTCAACAGATACAGTAGACACACTAACAGAAAATGGAGTACCCGTGACAAGCTCAATTGATCTTGTTGAAACAAATCATACTGGGACTTATTGCTCTTTGAATGGTGTCAGCCCAATACATCTTGGGGACTGCAGTTTTGAAGGGTGGATTGTTGGAAACCCTTCCTGTGCAAGCAACATCAACATCAGGGAGTGGTCTTATCTGATTGAAGACCCCAATGCCCCACATAAACTCTGCTTCCCAGGTGAAGTCGACAACAATGGAGAATTGAGACACCTCTTCAGCGGAGTAAACTCATTCAGCAGGACAGAGCTAATTCCTCCTAGTAAATGGGGGGATATTCTAGAGGGAACAACTGCATCATGTCAGAACAGAGGAGCCAATAGCTTCTACAGGAATTTAATCTGGCTTGTGAATAAGCTAAACAGATACCCTGTAGTTAAGGGTGAATACAATAATACAACAGGCAGAGACGTTCTAGTACTGTGGGGAATTCACCATCCTGACACAGAGGCAACTGCCAATAAACTTTATGTAAACAAGAATCCTTATACACTTGTGTCAACAAAAGAGTGGAGCAGGCGGTATGAATTAGAAATTGGAACCAGGATAGGAGACGGTCAAAGAAGCTGGATGAAAATTTACTGGCACTTGATGCACCCAGGCGAAAGAATAACATTTGAGAGCAATGGGGGGCTCTTAGCACCGAGATATGGCTACATAATTGAAAAATACGGAACAGGCAGAATTTTCCAGAGTGGAGTGAGACTGGCAAAATGCAACACAAAATGTCAAACCTCCCTGGGTGGAATCAACACAAACAAGACTTTCCAGAATATTGAAAGGAATGCTCTTGGTGACTGTCCAAAATATATAAAGTCTGGACAATTGAAACTTGCAACAGGGTTGAGAAATGTTCCCTCCATTGTTGAAAGAGGATTGTTTGGTGCAATTGCAGGATTCATAGAAGGCGGATGGCCAGGATTAATCAATGGATGGTATGGCTTTCAGCATCAAAATGAGCAAGGGACTGGTATAGCTGCAGACAAAACGTCTACCCAAAAGGCCATAAATGAAATAACAACAAAAATAAATAATATCATCGAGAAAATGAACGGGAATTATGACTCAATTCGGGGTGAGTTCAACCAGGTGGAAAAGAGAATCAACATGATTGCTGATCGAGTCGACGATGCTGTGACAGACATCTGGTCTTACAATGCTAAACTTCTCGTGCTGATTGAAAATGACAGAACATTAGACCTGCATGATGCCAACGTTAGGAACCTTCATGAACAAATCAAGCGGGCCCTAAAAGATAATGCCATTGATGAAGGGGATGGATGCTTCAGCATTCTCCATAAATGTAATGACTCATGTATGGAAACCATTCGAAATGGGACATATAATCATGAGGACTACAAAGAAGAGTCACAATTGAAAAGACAGGAAATTGAAGGAATCAAGTTGAAGACTGAAGACAATGTATATAAGATATTGTCGATCTACAGCTGCATTGCAAGCAGTGTTGTTCTGGTAGGACTCATACTCGCATTTATACTGTGGGCATGCAGCAGTGGAAATTGCCGGTTCAATGTTTGTATATAG
>A_/_H16N3|KX977730|A/black-headed_gull/Netherlands/81/2008
ATGATGATCAAAGTGCTCCACTTGCTCATTATAGTGCTTGGTAAACACTCGAGAGCGGACAAAATATGCATAGGATATTTAAGCAACAATTCAACAGATACAGTAGACACACTAACAGAGAATGGAGTACCCGTGACAAGCTCAATTGATCTTGTTGAAACAAATCATACTGGAACTTATTGCTCTTTGAATGGTGTCAGCCCAATACATCTTGGGGACTGTAGTTTTGAAGGGTGGATTGTTGGCAACCCTTCCTGTGCAAGCAACATCAACATCAGGGAATGGTCTTATCTGATTGAAGACCCCAATGCCCCACATAAACTCTGCTTCCCAGGTGAGGTTGACAACAATGGAGAATTGAGACATCTCTTCAGCGGAGTGAACTCATTCAGCAGGACAGAGCTAATTCCTCCTAGTAAATGGGGGGATATTCTAGAGGGAACAACTGCTTCATGTCAGAACAGAGGAGCAAACAGCTTCTACAGGAATTTAATCTGGCTTGTGCATAAGCTAAACAAATACCCTGTAGTTAAGGGTGAATATAACAATACAACAGGCAGAGACGTTCTAGTATTGTGGGGAATTCACCACCCTGACACAGAGGCAACTGCCAACAAACTTTATGTCAACAAGAACCCTTACACACTGGTATCAACAAAAGAGTGGAGCAGACGGTACGAATTAGAAATTGGAACCAGGATAGGAGACGGTCAAAGAAGCTGGATGAAAATTTATTGGCACTTGATGCACCCAGGCGAAAGAATAACATTTGAGAGCAACGGAGGGCTCTTAGCACCGAGATATGGCTACATAATTGAAAAGTACGGAACGGGCAGAATTTTCCAAAGTGGAGTGAGACTGGCAAAATGCAACACAAAATGTCAAACCTCCATGGGTGGAATCAACACAAACAAGACTTTCCAGAATATCGAAAGGAATGCTCTTGGTGACTGTCCAAAATATATAAAGTCTGGACAATTGAAACTTGCAACGGGATTGAGAAATGTTCCCTCCATTGTTGACAGAGGATTGTTTGGTGCAATTGCAGGATTTATAGAAGGCGGATGGCCCGGATTAATCAATGGATGGTATGGCTTTCAGCACCAAAATGAGCAAGGGACTGGCATAGCTGCAGACAAAACGTCTACCCAAAAGGCTATAAATGAGATAACAACAAAAATAAATAATATCATCGAGAAGATGAACGGGAATTATGACTCCATTCGGGGTGAGTTTAACCAGGTGGAAAAGAGAATCAACATGATTGCTGATCGAGTCGACGATGCGGTGACAGACATCTGGTCTTACAATGCTAAACTTCTCGTGCTGATTGAAAATGACAGAACATTAGACCTGCATGATGCCAATGTTAGGAACCTTCATGAACAAATCAAGCGGGCCCTAAAAGACAATGCTATTGATGAAGGGGATGGGTGCTTCAACATTCTCCATAAATGTAATGACTCATGTATGGAAACCATTCGAAATGGGACATATAATCATGAGGACTACAAAGAAGAGTCACAATTGAAAAGACAGGAAATCGAAGGAATCAAGTTGAAGACTGAAGACAATGTATACAAGATATTGTCGATCTACAGCTGCATTGCAAGCAGTGTTGTTCTGGTAGGACTCATACTTGCATTTATACTGTGGGCATGCAGCAGTGGAAATTGCCGGTTCAATGTTTGTATATAG
>A_/_H16N0|MK345967|A/laughing_gull/Delaware_Bay/436/2018
ATGACAGTCAAATTGCTCTACCTTCTAATCATAGTGTTGGGCAGATACTCAAAAGCAGACAAAATATGCATAGGATACCTGAGCAATAACTCAACAGATAAAGTAGATACACTAACAGAAAATGGAGTTCCTGTGACCAGCTCAGTAGACCTTGTAGAAACAAACCACACTGGAACATACTGCTCATTGAATGGAATCAGCCCGGTCCACCTTGGTGACTGTAGTTTTGAAGGATGGATTGTAGGAAACCCCTCCTGTGCCACCAACATCAACATCAGAGAATGGTCGTATTTGATCGAAGATCCTAATGCTCCTCACAAACTTTGTTTCCCAGGAGAGTTGGACAATAATGGTGAACTGCGACACCTTTTCAGTGGAGTAAACTCTTTTAGCAGGACAGAATTGATAAGCCCCAGCAAATGGGGGAATGTCCTGGATGGAGTCACTGCTTCATGTCTAGACAGAGGAGCAAGCAGTTTTTACAGGAATCTGGTCTGGCTGGTAAAACAGAATGATAAATATCCTGTTGTAAGAGGGGATTATAACAACACAACAGGACGAGATGTTTTGGTAATCTGGGGAATCCACCACCCAGATTCGGAAGCAACAGCAACAAAACTATATGTCAATAAGAACCCCTACACATTAGTGTCGACAAAAGAATGGAGCAAACGCTATGAGCTTGAAATCGGGACCAGAATAGGTGACGGACAAAAGAGTTGGATGAAAATATATTGGCACCTTATGAGCCCAGGCGAAAGGATAACATTTGAGAGCAATGGAGGCCTTCTAGCACCCAGATACGGATATATCATTGAGAAGTATGGTTCAGGACGAATTTTCCAGAGTGGAGTGAGGATGGCCAAATGCAACACCAAGTGCCAAACTTCCGTAGGTGGAATAAACACAAACAAAACATTCCAGAACATAGACAGGAATGCTCTGGGGGAATGTCCGAAATACATAAAGTCTGGGCAATTGAAACTTGCTACTGGCCTAAGAAATGTCCCATCCATTAATGAAAGAGGTCTATTTGGTGCAATTGCAGGATTCATAGAGGGAGGGTGGCCTGGTCTTATCAATGGATGGTATGGTTTCCAGCATCAAAATGAACAAGGGACTGGCATTGCTGCAGATAAAGCTTCTACTCAGAAAGCAATAAATGAAATAACAACAAAAATTAACAACATAATAGAGAAGATGAACGGAAATTATGATTCAATAAGAGGAGAATTCAATCAAGTGGAAAAGAGAATCAACATGCTGGCTGATCGAGTTGATGATGCAGTAACCGATGTTTGGTCATACAATGCTAAACTTCTTGTACTGCTTGAAAATGGTAGAACATTGGACTTGCATGATGCAAATGTCAGAAATTTACATGATCAGGTCAAAAGGACATTGAAGGACAATGCAATTGACGAAGAAAATGGTTGCTTCAATCTTCTCCACAAGTGCAACGACTCATGCATGGAAACCATTAGAAATGGTACTTATAATCATGAAGATTACAAAGAGGAATCACAACTGAATAGACAGGAAATTGAGGGAATAAAGCTGAAGACTGAAGACAATGTTTATAAAATACTATCAATTTACGGCTGCATTGCAAGCAGTACTGTGCTGGTAGGCCTCATACTTGCATTTATAATGTGGGCATGCAGCAGTGGTAATTGCCGGTTTAATGTGTGTATATAA
>A_/_H16N3|MK345859|A/laughing_gull/Delaware_Bay/464/2018
ATGACAGTCAAATTGCTCTACCTTCTAATCATAGTGTTGGGCAGATACTCAAAAGCAGACAAAATATGCATAGGATACCTGAGCAATAACTCAACAGATAAAGTAGATACACTAACAGAAAATGGAGTTCCTGTGACCAGCTCAGTAGACCTTGTAGAAACAAACCACACTGGAACATACTGCTCATTGAATGGAATCAGTCCGGTCCACCTTGGTGACTGTAGTTTTGAAGGATGGATTGTAGGAAACCCCTCCTGTGCCACCAACATCAACATCAGAGAATGGTCGTATTTAATCGAAGATCCTAATGCTCCTCACAAACTTTGTTTCCCAGGAGAGTTGGACAATAATGGTGAACTGCGACACCTTTTCAGTGGAGTAAACTCTTTTAGCAGGACAGAATTGATAAGCCCCAGCAAATGGGGGAATGTCCTGGATGGAGTCACTGCTTCATGTCTCGACAGAGGAGCAAGCAGTTTTTACAGGAATCTGGTCTGGCTGGTAAAACAGAATGATAAATATCCTGTTGTAAGAGGGGATTATAACAACACAACAGGACGAGATGTTTTGGTAATCTGGGGAATCCACCACCCAGATTCGGAAGCAACAGCAACAAAACTATATGTCAATAAGAACCCCTACACATTAGTGTCGACAAAAGAATGGAGCAAACGCTATGAGCTTGAAATCGGGACCAGAATAGGTGACGGACAAAAGAGTTGGATGAAAATATATTGGCACCTTATGAGCCCAGGCGAAAGGATAACATTTGAGAGCAATGGAGGCCTTCTAGCACCCAGATACGGATATATCATTGAGAAGTATGGTTCAGGACGAATTTTCCAGAGTGGAGTGAGGATGGCCAAATGCAACACCAAGTGCCAAACTTCCGTAGGTGGAATAAACACAAACAAAACATTCCAGAACATAGACAGGAATGCTCTGGGGGAATGTCCGAAATACATAAAGTCTGGGCAATTGAAACTTGCTACTGGCCTAAGAAATGTCCCATCCATTAATGAAAGAGGTCTATTTGGTGCAATTGCAGGATTCATAGAGGGAGGGTGGCCTGGTCTTATCAATGGATGGTATGGTTTCCAGCATCAAAATGAACAAGGGACTGGCATTGCTGCAGATAAAGCTTCTACTCAGAAAGCAATAAATGAAATAACAACAAAAATTAACAACATAATAGAGAAGATGAACGGAAATTATGATTCAATAAGAGGAGAATTCAATCAAGTGGAAAAGAGAATCAACATGCTGGCTGATCGAGTTGATGATGCAGTAACCGATGTTTGGTCATACAATGCTAAACTTCTTGTACTGCTTGAAAATGGTAGAACATTGGACTTGCATGATGCAAATGTCAGAAATTTACATGATCAGGTCAAAAGGACATTGAAGGACAATGCAATTGACGAAGGAAATGGTTGCTTCAATCTTCTCCACAAGTGCAACGACTCATGCATGGAAACCATTAGAAATGGTACTTATAATCATGAAGATTACAAAGAGGAATCACAACTGAATAGACAGGAAATTGAGGGAATAAAGATGAAGACTGAAGACAATGTTTATAAAATACTATCAATTTACAGCTGCATTGCAAGCAGTACTGTGCTGGTAGGCCTCATACTTGCATTTATAATGTGGGCATGCAGCAGTGGTAATTGCCGGTTTAATGTGTGTATATAA
>A_/_H16N3|MK627644|A/dunlin/Delaware_Bay/347/2012
ATGACGGTCAAGGTGCTCTACCTTCTCATCATAGTGTTGGGCAGATACTCAAAAGCAGACAAAATATGCATAGGATACCTGAGCAATAACTCAACAGATAAAGTAGATACACTGACAGAAAATGGAGTTCCTGTGACCAGCTCAGTGGACCTTGTAGAAACAAACCATACTGGAACATACTGCTCATTGAATGGGATCAGCCCGGTCCATCTTGGTGACTGTAGTTTTGAGGGATGGATTGTAGGAAACCCCTCCTGCGCCACCAACATCAACATCAGAGAGTGGTCGTATTTAATCGAAGATCCTAATGCTCCTAACAAACTCTGCTTCCCAGGAGAGTTGGACAACAATGGTGAGCTGCGGCACCTTTTCAGTGGAGTAAACTCTTTTAGCAGGACAGAATTGATAAGCCCCAGCAAATGGGGGAATGTCCTGGATGGAGTCACTGCTTCATGTCTCGACAGAGGAGCAAGCAGTTTTTACAGGAATCTGGTCTGGCTGGTAAAACAGAATGAGAAATATCCTGTGGTAAGAGGGGATTATAACAACACAACAGGACGAGATGTTTTGGTGATTTGGGGAATCCACCACCCAGATTCGGAAGCAACAGCCACAAAACTATATGTCAATAAAAACCCCTACACATTAGTATCGACAAAAGAGTGGAGCAAACGCTATGAGCTTGAGATCGGGACCAGAATAGGTGACGGACAAAAGAGTTGGATGAAAATATATTGGCACCTCATGCGCCCAGGCGAAAGGATAACGTTTGAGAGCAATGGAGGCCTTCTAGCACCCAGATACGGATATATCATTGAGAAGTATGGTTCAGGACGAATTTTCCAGAGTGGAGTGAGGATGGCCAAATGCAACACAAAGTGCCAAACGTCCGTAGGTGGAATAAACACCAACAAAACTTTCCAGAACATAGACAGGAATGCCCTGGGAGAATGTCCGAAGTACATAAAGTCTGGGCAATTAAAACTTGCTACTGGCCTGAGAAATGTCCCATCCATTAATGAAAGAGGTCTGTTTGGTGCAATTGCAGGATTCATAGAGGGAGGGTGGCCTGGTCTGGTCAATGGATGGTATGGTTTCCAGCATCAAAATGAACAAGGGACTGGCATTGCTGCAGATAAAGCTTCCACCCAGAAAGCAATAAATGAAATAACAACGAAAATTAACAACATAATAGAAAAGATGAACGGAAATTATGATTCAATAAGAGGAGAATTCAATCAAGTAGAAAAGAGAATCAACATGCTGGCTGATCGAGTTGATGATGCAGTAACCGATGTTTGGTCATACAATGCTAAACTTCTTGTACTGCTTGAAAATGGTAGAACATTAGACTTGCACGATGCAAATGTCAGAAACTTACATGATCAGGTCAAAAGGGTATTGAAGGACAATGCAGTTGACGAAGGAAATGGTTGCTTCAATCTTCTCCACAAGTGCAACGACTCATGCATGGAAACCATTAGAAATGGCACTTACAATCATGAAGATTACAAGGAAGAATCACAACTGAATAGACAGGAAATTGAGGGGATAAAACTGAAGACTGAAGACAATGTTTATAAAATACTATCGATTTACAGCTGCATTGCAAGCAGTACTGTGCTGGTAGGTCTCATACTTGCATTTATAATGTGGGCATGCAGCAGTGGTAATTGCCGGTTTAATGTGTGTATATAA
>A_/_H16N3|LC339707|A/duck/Hokkaido/WZ82/2013
ATGGTGATCAAAGTGCTCTACTTTCTCATCGTATTGTTAAGTAGGTATTCGAAAGCAGACAAAATATGCATAGGATATCTAAGCAACAACGCCCCAGACACAGTAGACACACTGACAGAGAACGGAGTTCCAGTGACCAGCTCAGTTGATCTCGTTGAAACAAACCACACAGGAACATACTGCTCACTGAATGGAATCAGCCCAATTCATCTTGGTGACTGCAGCTTTGAGGGATGGATCGTAGGAAACCCTTCCTGTGCCACCAACATCAACATCAGAGAGTGGTCGTATCTAATTGAGGACCCCAATGCCCCCAACAAACTCTGCTTCCCAGGAGAGTTAGATAATAATGGAGAATTACGACATCTCTTCAGCGGAGTGAACTCTTTTAGCAGAACAGAATTAATAAGTCCCAACAAATGGGGAGACATTCTGGATGGAGTCACCGTTTCTTGCCGCGATAATGGGGCAAGCAGTTTTTACAGAAATTTGGTCTGGATAGTGAAGAATAAAAATGGAGAATACCCTGTCATAAAGGGGGATTACAATAACACAACAGGCAGAGATGTTCTAGTACTCTGGGGCATTCACCATCCGGATACAGAAACAACAGCCATAAACTTGTACGCAAGAAAAAACCCCTACACATTAGTATCAACAAAGGAATGGAGCAAAAGATATGAACTAGAAATTGGCACCAGAATAGGTGATGGACAGAGAAGTTGGATGAAACTATATTGGCACCTCATGCGCCCTGGAGAGAGGATAATGTTTGAAAGCAACGGGGGCCTTATAGCGCCCAGATACGGATACATCATTGAGAAGTACGGTACAGGACGAATTTTCCAAAGTGGAGTGAGAATGGCCAAATGCAACACAAAGTGTCAAACATCATTAGGTGGGATAAACACCAACAAAACTTTCCAAAACATAGAGAGAAATGCTCTTGGAGATTGCCCAAAGTACATAAAGTCTGGACAGCTGAAGCTTGCAACTGGGCCGAGAAATGTCCCATCCGTTGGTGAAAGAGGTTTGTTTGGTGCAATTGCAGGCTTCATAGAAGGAGGGTGGCCTGGGCTAATTAATGGATGGTATGGTTTCCAGCATCAGAATGAACAGGGGACTGGCATTGCTGCAGACAAAGCCTCCACTCAGAAAGCGATAGATGAAATAACAACAAAAATTAACAATATAATAGAGAAGATGAACGGAAACTATGATTCAATAAGAGGGGAATTCAATCAAGTAGAAAAGAGGATCAACATGCTCGCTGATCGAGTTGATGATGCAGTAACTGACATATGGTCGTACAATGCTAAACTTCTTGTACTGCTTGAAAATGGGAGAACATTGGACTTACACGACGCAAATGTCAGGAACTTACACGATCAGGTCAAGAGAATATTGAAAAGTAATGCTATTGATGAAGGAGATGGTTGCTTCAATCTTCTTCACAAATGTAATGACTCATGCATGGAAACTATTAGAAATGGGACCTACAATCATGAAGATTACAGGGAAGAATCACAACTGAAAAGGCAGGAAATTGAGGGAATAAAATTGAAGTCTGAAGACAATGTGTATAAAGTACTGTCGATTTATAGCTGCATTGCAAGCAGTATTGTGCTGGTAGGTCTCATACTTGCGTTCATAATGTGGGCATGCAGCAATGGAAATTGCCGGTTTAATGTTTGTATATAG
>A_/_H16N3|CY239384|A/glaucous-winged_gull/Southcentral_Alaska/16MB03089/2016
ATGATGGTCAAGGCGCTCTACCTTCTCATCATAGTGTTGGGCAGATACTCAAAAGCAGACAAAATATGCATAGGATACCTGAGCAATAACTCAACAGATAAAGTAGATACACTGACAGAAAATGGAGTTCCTGTGACCAGCTCAGTGGACCTTGTAGAAACAAACCATACTGGAACATACTGCTCATTGAATGGGATCAGCCCGGTCCATCTTGGTGACTGCAGTTTTGAGGGATGGATTGTAGGGAATCCCTCCTGTGCCACCAACATCAACATCAGAGAGTGGTCGTATCTAATCGAAGATCCTAATGCTCCTAACAAGCTCTGCTTCCCAGGAGAGTTGGACAATAATGGTGAGCTGCGGCACCTTTTCAGTGGAGTAAACTCTTTTAGCAGGACAGAATTGATAAGCCCCAGCAAATGGGGGGATATTCTGGATGGAGTCACTGCTTCATGTCTCGACAGAGGAGCAAGCAGTTTTTACAGAAACCTGGTCTGGCTGGTAAAAAAGAATGAGAGATATCCCGTTGTAAGAGGGGATTATAACAACACAACAGGACGAGATGTTTTGGTGATTTGGGGAATCCACCATCCAGATTCGGAAGCAACAGCAACAAGACTATATGTCAACAAAAACCCCTACACATTGGTATCGACAAAAGAGTGGAGCAAACGCTATGAGCTCGAGATCGGGACCAGAATAGGTGACGGACAAAAGAGTTGGATGAAAATATATTGGCACCTCATGCGTCCGGGCGAAAGGATAACGTTTGAGAGCAATGGAGGCCTTCTAGCACCCAGATACGGATATATCATTGAAAAGTATGGTTCAGGAAGAATTTTCCAGAGTGGAGTGAGGATGGCCAAATGCAACACAAAGTGCCAAACGTCCGTAGGTGGAATAAACACCAACAAAACGTTCCAGAACATCGACAGGAATGCACTGGGAGAATGTCCGAAGTACATAAAGTCTGGGCAATTAAAACTTGCTACTGGTTTGAGAAATGTCCCATCCATTAATGAAAGAGGTCTGTTTGGTGCAATTGCAGGATTCATAGAGGGAGGGTGGCCTGGTCTGATCAATGGGTGGTATGGTTTCCAGCATCAGAATGAACAAGGGACTGGCATTGCTGCAGATAAAGCTTCCACCCAGAAAGCAATAAATGAAATAACGACGAAAATTAACAACATAATAGAAAAAATGAACGGAAATTATGATTCAATAAGAGGAGAATTCAACCAAGTAGAAAAGAGAATCAACATGCTGGCTGATCGAGTTGATGATGCAGTAACCGATGTTTGGTCATACAATGCTAAACTTCTTGTACTGCTTGAAAATGGTAGAACATTAGACTTACACGATGCAAATGTCAGAAACTTACATGATCAGGTCAAAAGGGTGTTGAAAGACAATGCAATTGACGAAGGAAATGGTTGCTTCAATCTTCTCCACAAGTGCAACGACTCATGCATGGAAACCATTAGAAATGGCACCTACAATCATGAAGATTACAAGGAAGAATCACAGCTGAATAGACAAGAAATTGAGGGGATAAAACTGAAGACTGAAGACAATGTTTATAAAATACTATCGATTTATAGCTGCATTGCAAGCAGTACTGTACTGGTAGGTCTCATACTTGCATTTATAATGTGGGCATGCAGCAGTGGTAATTGCCGGTTCAATGTGTGTATATAA
>A_/_H16N3|CY239368|A/glaucous-winged_gull/Southcentral_Alaska/16MB03046/2016
ATGATGGTCAAGGCGCTCTACCTTCTCATCATAGTGTTGGGCAGATACTCAAAAGCAGACAAAATATGCATAGGATACCTGAGCAATAACTCAACAGATAAAGTAGATACACTGACAGAAAATGGAGTTCCTGTGACCAGCTCAGTGGACCTTGTAGAAACAAACCATACTGGAACATACTGCTCATTGAATGGGATCAGCCCGGTCCATCTTGGTGACTGCAGTTTTGAGGGATGGATTGTAGGGAATCCCTCCTGTGCCACCAACATCAACATCAGAGAGTGGTCGTATCTAATCGAAGATCCTAATGCTCCTAACAAGCTCTGCTTCCCAGGAGAGTTGGACAACAATGGTGAGCTGCGGCACCTTTTCAGTGGAGTAAACTCTTTTAGCAGGACAGAATTGATAAGCCCCAGCAAATGGGGGGATGTTCTGGATGGAGTCACTGCTTCATGTCTCGACAGAGGAGCAAGCAGTTTTTACAGAAACCTGGTCTGGCTGGTAAAAAAGAATGAGAGATATCCCGTTGTAAGAGGGGATTATAACAACACAACAGGACGAGATGTTTTGGTGATTTGGGGAATCCACCATCCAGATTCGGAAGCAACAGCAACAAAACTATATGTCAACAAAAACCCCTACACATTGGTGTCGACAAAAGAGTGGAGCAAACGCTATGAGCTCGAGATCGGGACCAGAATAGGTGACGGACAAAAGAGTTGGATGAAAATATATTGGCACCTCATGCGCCCGGGCGAAAGGATAACGTTTGAGAGCAATGGAGGCCTTCTAGCACCCAGATACGGATATATCATTGAAAAGTATGGTTCAGGAAGGATTTTCCAGAGTGGAGTGAGGATGGCCAAATGCAACACAAAATGCCAAACGTCCGTAGGTGGAATAAACACCAACAAAACTTTCCAGAACATAGACAGGAATGCACTGGGAGAATGTCCGAAGTACATAAAGTCTGGACAATTAAAACTTGCTACTGGTTTGAGAAATGTCCCATCCATTAATGAAAGAGGTCTGTTTGGTGCAATTGCAGGATTCATAGAGGGAGGGTGGCCTGGTCTGATCAATGGGTGGTATGGTTTCCAGCATCAGAATGAACAAGGGACTGGCATTGCTGCAGATAAAGCTTCCACCCAGAAAGCAATAAATGAAATAACGACGAAAATTAACAACATAATAGAAAAAATGAACGGAAATTATGATTCAATAAGAGGAGAATTCAACCAAGTAGAAAAGAGAATCAACATGCTGGCTGATCGAGTTGATGATGCAGTAACCGATGTTTGGTCATACAATGCTAAACTTCTTGTACTGCTTGAAAATGGTAGAACATTAGACTTACACGATGCAAATGTCAGAAACTTACATGATCAGGTCAAAAGGGTGTTGAAAGACAATGCAATTGACGAAGGAAATGGTTGCTTCAATCTTCTCCACAAGTGCAACGACTCATGCATGGAAACCATTAGAAATGGCACCTACAATCATGAAGATTACAAGGAAGAATCACAGCTGAATAGACAAGAAATTGAGGGGATAAAACTGAAGACTGAAGACAATGTTTATAAAATACTATCGATTTATAGCTGCATTGCAAGCAGTACTGTACTGGTAGGTCTCATACTTGCATTTATAATGTGGGCATGCAGCAGTGGTAATTGCCGGTTCAATGTGTGTATATAA
>A_/_H16N3|CY239352|A/glaucous-winged_gull/Southcentral_Alaska/16MB03027/2016
ATGATGGTCAAGGCGCTCTACCTTCTCATCATAGTGTTGGGCAGATACTCAAAAGCAGACAAAATATGCATAGGATACCTGAGCAATAACTCAACAGATAAAGTAGATACACTGACAGAAAATGGAGTTCCTGTGACCAGCTCAGTGGACCTTGTAGAAACAAACCATACTGGAACATACTGCTCATTGAATGGGATCAGCCCGGTCCATCTTGGTGACTGCAGTTTTGAGGGATGGATTGTAGGGAATCCCTCCTGTGCCACCAACATCAACATCAGAGAGTGGTCGTATCTAATCGAAGATCCTAATGCTCCTAACAAGCTCTGCTTCCCAGGAGAGTTGGACAATAATGGTGAGCTGCGGCACCTTTTCAGTGGAGTAAACTCTTTTAGCAGGACAGAATTGATAAGCCCCAGCAAATGGGGGGATGTTCTGGATGGAGTCACTGCTTCATGTCTCGACAGAGGAGCAAGCAGTTTTTACAGAAACCTGGTCTGGCTGGTAAAAAAGAATGAGAGATATCCCGTTGTAAGAGGGGATTATAACAACACAACAGGACGAGATGTTTTGGTGATTTGGGGAATCCACCATCCAGATTCGGAAGCAACAGCAACAAGACTATATGTCAACAAAAACCCCTACACATTGGTATCGACAAAAGAGTGGAGCAAACGCTATGAGCTCGAGATCGGGACCAGAATAGGTGACGGACAAAAGAGTTGGATGAAAATATATTGGCACCTCATGCGTCCGGGCGAAAGGATAACGTTTGAGAGCAATGGAGGCCTTCTAGCACCCAGATACGGATATATCATTGAAAAGTATGGTTCAGGAAGAATTTTCCAGAGTGGAGTGAGGATGGCCAAATGCAACACAAAGTGCCAAACGTCCGTAGGTGGAATAAACACCAACAAAACGTTCCAGAACATCGACAGGAATGCACTGGGAGAATGTCCGAAGTACATAAAGTCTGGGCAATTAAAACTTGCTACTGGTTTGAGAAATGTCCCATCCATTAATGAAAGAGGTCTGTTTGGTGCAATTGCAGGATTCATAGAGGGAGGGTGGCCTGGTCTGATCAATGGGTGGTATGGTTTCCAGCATCAGAATGAACAAGGGACTGGCATTGCTGCAGATAAAGCTTCCACCCAGAAAGCAATAAATGAAATAACGACGAAAATTAACAACATAATAGAAAAAATGAACGGAAATTATGATTCAATAAGAGGAGAATTCAACCAAGTAGAAAAGAGAATCAACATGCTGGCTGATCGAGTTGATGATGCAGTAACCGATGTTTGGTCATACAATGCTAAACTTCTTGTACTGCTTGAAAATGGTAGAACATTAGACTTACACGATGCAAATGTCAGAAACTTACATGATCAGGTCAAAAGGGTGTTGAAAGACAATGCAATTGACGAAGGAAATGGTTGCTTCAATCTTCTCCACAAGTGCAACGACTCATGCATGGAAACCATTAGAAATGGCACCTACAATCATGAAGATTACAAGGAAGAATCACAGCTGAATAGACAAGAAATTGAGGGGATAAAACTGAAGACTGAAGACAATGTTTATAAAATACTATCGATTTATAGCTGCATTGCAAGCAGTACTGTACTGGTAGGTCTCATACTTGCATTTATAATGTGGGCATGCAGCAGTGGTAATTGCCGGTTCAATGTGTGTATATAA
>A_/_H16N3|CY239392|A/glaucous-winged_gull/Southcentral_Alaska/16MB03160/2016
ATGATGGTCAAGGCGCTCTACCTTCTCATCATAGTGTTGGGCAGATACTCAAAAGCAGACAAAATATGCATAGGATACCTGAGCAATAACTCAACAGATAAAGTAGATACACTGACAGAAAATGGAGTTCCTGTGACCAGCTCAGTGGACCTTGTAGAAACAAACCATACTGGAACATACTGCTCATTGAATGGGATCAGCCCGGTCCATCTTGGTGACTGCAGTTTTGAGGGATGGATTGTAGGGAATCCCTCCTGTGCCACCAACATCAACATCAGAGAGTGGTCGTATCTAATCGAAGATCCTAATGCTCCTAACAAGCTCTGCTTCCCAGGAGAGTTGGACAACAATGGTGAGCTGCGGCACCTTTTCAGTGGAGTAAACTCTTTTAGCAGGACAGAATTGATAAGCCCCAGCAAATGGGGGGCTGTTCTGGATGGAGTCACTGCTTCATGTCTCGACAGAGGAGCAAGCAGTTTTTACAGAAACCTGGTCTGGCTGGTAAAACAGAATGAGAGATATCCCGTTGTAAGAGGGGATTATAACAACACAACAGGACGAGATGTTTTGGTGATTTGGGGAATCCACCATCCAGATTCGGAAGCAACAGCAACAAAACTATATGTCAACAAAAACCCCTACACATTGGTGTCGACAAAAGAGTGGAGCAAACGCTATGAGCTCGAGATCGGGACCAGAATAGGTGACGGACAAAAGAGTTGGATGAAAATATATTGGCACCTCATGCGCCCGGGCGAAAGGATAACGTTTGAGAGCAATGGAGGCCTTCTAGCACCCAGATACGGATATATCATTGAAAAGTATGGTTCAGGAAGGATTTTCCAGAGTGGAGTGAGGATGGCCAAATGCAACACAAAATGCCAAACGTCCGTAGGTGGAATAAACACCAACAAAACTTTCCAGAACATAGACAGGAATGCACTGGGAGAATGTCCGAAGTACATAAAGTCTGGACAATTAAAACTTGCTACTGGTTTGAGAAATGTCCCATCCATTAATGAAAGAGGTCTGTTTGGTGCAATTGCAGGATTCATAGAGGGAGGGTGGCCTGGTCTGATCAATGGGTGGTATGGTTTCCAGCATCAGAATGAACAAGGGACTGGCATTGCTGCAGATAAAGCTTCCACCCAGAAAGCAATAAATGAAATAACGACGAAAATTAACAACATAATAGAAAAAATGAACGGAAATTATGATTCAATAAGAGGAGAATTCAACCAAGTAGAAAAGAGAATCAACATGCTGGCTGATCGAGTTGATGATGCAGTAACCGATGTTTGGTCATACAATGCTAAACTTCTTGTACTGCTTGAAAATGGTAGAACATTAGACTTACACGATGCAAATGTCAGAAACTTACATGATCAGGTCAAAAGGGTGTTGAAAGACAATGCAATTGACGAAGGAAATGGTTGCTTCAATCTTCTCCACAAGTGCAACGACTCATGCATGGAAACCATTAGAAATGGCACCTACAATCATGAAGATTACAAGGAAGAATCACAGCTGAATAGACAAGAAATTGAGGGGATAAAACTGAAGACTGAAGACAATGTTTATAAAGTACTATCGATTTATAGCTGCATTGCAAGCAGTACTGTACTGGTAGGTCTCATACTTGCATTTATAATGTGGGCATGCAGCAGTGGTAATTGCCGGTTCAATGTGTGTATATAA
>A_/_H16N3|CY239376|A/glaucous-winged_gull/Southcentral_Alaska/16MB00031/2016
ATGATGGTCAAGGCGCTCTACCTTCTCATAATAGTGTTGGGCAGATACTCAAAAGCAGACAAAATATGCATAGGATACCTGAGCAATAACTCAACAGATAAAGTAGATACACTGACAGAAAATGGAGTTCCTGTGACCAGCTCAGTGGACCTTGTAGAAACAAACCATACTGGAACATACTGCTCATTGAATGGGATCAGCCCGGTCCATCTTGGTGACTGCAGTTTTGAGGGATGGATTGTAGGGAATCCCTCCTGTGCCACCAACATCAACATCAGAGAGTGGTCGTATCTAATCGAAGATCCTAATGCTCCTAACAAGCTCTGCTTCCCAGGAGAGTTGGACAACAATGGTGAGCTGCGGCACCTTTTCAGTGGAGTAAACTCTTTTAGCAGGACAGAATTGATAAGCCCCAGCAAATGGGGGGCTGTTCTGGATGGAGTCACTGCTTCATGTCTCGACAGAGGAGCAAGCAGTTTTTACAGAAACCTGGTCTGGCTGGTAAAACAGAATGAGAGATATCCCGTTGTAAGAGGGGATTATAACAACACAACAGGACGAGATGTTTTGGTGATTTGGGGAATCCACCATCCAGATTCGGAAGCAACAGCAACAAAACTATATGTCAACAAAAACCCCTACACATTGGTATCGACAAAAGAGTGGAGCAAACGCTATGAGCTCGAGATCGGGACCAGAATAGGTGACGGACAAAAGAGTTGGATGAAAATATATTGGCACCTCATGCGTCCGGGCGAAAGGATAACGTTTGAGAGCAATGGAGGCCTTCTAGCACCCAGATACGGATATATCATTGAAAAGTATGGTTCAGGAAGAATTTTCCAGAGTGGAGTGAGGATGGCCAAATGCAACACAAAGTGCCAAACGTCCGTAGGTGGAATAAACACCAACAAAACTTTCCAGAACATAGACAGGAATGCACTGGGAGAATGTCCGAAGTACATAAAGTCTGGGCAATTAAAACTTGCTACTGGTTTGAGAAATGTCCCATCCATTAATGAAAGAGGTCTGTTTGGTGCAATTGCAGGATTCATAGAGGGAGGGTGGCCTGGTCTGATCAATGGGTGGTATGGTTTCCAGCATCAGAATGAACAAGGGACTGGCATTGCTGCAGATAAAGCTTCCACCCAGAAAGCAATAAATGAAATAACGACGAAAATTAACAACATAATAGAAAAAATGAACGGAAATTATGATTCAATAAGAGGAGAATTCAACCAAGTAGAAAAGAGAATCAACATGCTGGCTGATCGAGTTGATGATGCAGTAACCGATGTTTGGTCATACAATGCTAAACTTCTTGTACTGCTTGAAAATGGTAGAACATTAGACTTACACGATGCAAATGTCAGAAACTTACATGATCAGGTCAAAAGGGTGTTGAAAGACAATGCAATTGACGAAGGAAATGGTTGCTTCAATCTTCTCCACAAGTGCAACGACTCATGCATGGAAACCATTAGAAATGGCACCTACAATCATGAAGATTACAAGGAAGAATCACAGCTGAATAGACAAGAAATTGAGGGGATAAAACTGAAGACTGAAGACAATGTTTATAAAATACTATCGATTTATAGCTGCATTGCAAGCAGTACTGTACTGGTAGGTCTCATACTTGCATTTATAATGTGGGCATGCAGCAGTGGTAATTGCCGGTTCAATGTGTGTATATAA
>A_/_H16N3|CY239360|A/glaucous-winged_gull/Southcentral_Alaska/16MB03039/2016
ATGATGGTCAAGGCGCTCTACCTTCTCATCATAGTGTTGGGCAGATACTCAAAAGCAGACAAAATATGCATAGGATACCTGAGCAATAACTCAACAGATAAAGTAGATACACTGACAGAAAATGGAGTTCCTGTGACCAGCTCAGTGGACCTTGTAGAAACAAACCATACTGGAACATACTGCTCATTGAATGGGATCAGCCCGGTCCATCTTGGTGACTGCAGTTTTGAGGGATGGATTGTAGGGAATCCCTCCTGTGCCACCAACATCAACATCAGAGAGTGGTCGTATCTAATCGAAGATCCTAATGCTCCTAACAAGCTCTGCTTCCCAGGAGAGTTGGACAATAATGGTGAGCTGCGGCACCTTTTCAGTGGAGTAAACTCTTTTAGCAGGACAGAATTGATAAGCCCCAGCAAATGGGGGGATGTTCTGGATGGAGTCACTGCTTCATGTCTCGACAGAGGAGCAAGCAGTTTTTACAGAAACCTGGTCTGGCTGGTAAAAAAGAATGAGAGATATCCCGTTGTAAGAGGGGATTATAACAACACAACAGGACGAGATGTTTTGGTGATTTGGGGAATCCACCATCCAGATTCGGAAGCAACAGCAACAAAACTATATGTCAACAAAAACCCCTACACATTGGTATCGACAAAAGAGTGGAGCAAACGCTATGAGCTCGAGATCGGGACCAGAATAGGTGACGGACAAAAGAGTTGGATGAAAATATATTGGCACCTCATGCGTCCGGGCGAAAGGATAACGTTTGAGAGCAATGGAGGCCTTCTAGCACCCAGATACGGATATATCATTGAAAAGTATGGTTCAGGAAGAATTTTCCAGAGTGGAGTGAGGATGGCCAAATGCAACACAAAGTGCCAAACGTCCGTAGGTGGAATAAACACCAACAAAACGTTCCAGAACATCGACAGGAATGCACTGGGAGAATGTCCGAAGTACATAAAGTCTGGGCAATTAAAACTTGCTACTGGTTTGAGAAATGTCCCATCCATTAATGAAAGAGGTCTGTTTGGTGCAATTGCAGGATTCATAGAGGGAGGGTGGCCTGGTCTGATCAATGGGTGGTATGGTTTCCAGCATCAGAATGAACAAGGGACTGGCATTGCTGCAGATAAAGCTTCCACCCAGAAAGCAATAAATGAAATAACGACGAAAATTAACAACATAATAGAAAAAATGAACGGAAATTATGATTCAATAAGAGGAGAATTCAACCAAGTAGAAAAGAGAATCAACATGCTGGCTGATCGAGTTGATGATGCAGTAACCGATGTTTGGTCATACAATGCTAAACTTCTTGTACTGCTTGAAAATGGTAGAACATTAGACTTACACGATGCAAATGTCAGAAACTTACATGATCAGGTCAAAAGGGTGTTGAAAGACAATGCAATTGACGAAGGAAATGGTTGCTTCAATCTTCTCCACAAGTGCAACGACTCATGCATGGAAACCATTAGAAATGGCACCTACAATCATGAAGATTACAAGGAAGAATCACAGCTGAATAGACAAGAAATTGAGGGGATAAAACTGAAGACTGAAGACAATGTTTATAAAATACTATCGATTTATAGCTGCATTGCAAGCAGTACTGTACTGGTAGGTCTCATACTTGCATTTATAATGTGGGCATGCAGCAGTGGTAATTGCCGGTTCAATGTGTGTATATAA
>A_/_H16N3|CY239344|A/glaucous-winged_gull/Southcentral_Alaska/16MB02960/2016
ATGATGGTCAAGGCGCTCTACCTTCTCATCATAGTGTTGGGCAGATACTCAAAAGCAGACAAAATATGCATAGGATACCTGAGCAATAACTCAACAGATAAAGTAGATACACTGACAGAAAATGGAGTTCCTGTGACCAGCTCAGTGGACCTTGTAGAAACAAACCATACTGGAACATACTGCTCATTGAATGGGATCAGCCCGGTCCATCTTGGTGACTGCAGTTTTGAGGGATGGATTGTAGGGAATCCCTCCTGTGCCACCAACATCAACATCAGAGAGTGGTCGTATCTAATCGAAGATCCTAATGCTCCTAACAAGCTCTGCTTCCCAGGAGAGTTGGACAACAATGGTGAGCTGCGGCACCTTTTCAGTGGAGTAAACTCTTTTAGCAGGACAGAATTGATAAGCCCCAGCAAATGGGGGGCTGTTCTGGATGGAGTCACTGCTTCATGTCTCGACAGAGGAGCAAGCAGTTTTTACAGAAACCTGGTCTGGCTGGTAAAACAGAATGAGAGATATCCCGTTGTAAGAGGGGATTATAACAACACAACAGGACGAGATGTTTTGGTGATTTGGGGAATCCACCATCCAGATTCGGAAGCAACAGCAACAAAACTATATGTCAACAAAAACCCCTACACATTGGTATCGACAAAAGAGTGGAGCAAACGCTATGAGCTCGAGATCGGGACCAGAATAGGTGACGGACAAAAGAGTTGGATGAAAATATATTGGCACCTCATGCGTCCGGGCGAAAGGATAACGTTTGAGAGCAATGGAGGCCTTCTAGCACCCAGATACGGATATATCATTGAAAAGTATGGTTCAGGAAGAATTTTCCAGAGTGGAGTGAGGATGGCCAAATGCAACACAAAGTGCCAAACGTCCGTAGGTGGAATAAACACCAACAAAACTTTCCAGAACATAGACAGGAATGCACTGGGAGAATGTCCGAAGTACATAAAGTCTGGGCAATTAAAACTTGCTACTGGTTTGAGAAATGTCCCATCCATTAATGAAAGAGGTCTGTTTGGTGCAATTGCAGGATTCATAGAGGGAGGGTGGCCTGGTCTGATCAATGGGTGGTATGGTTTCCAGCATCAGAATGAACAAGGGACTGGCATTGCTGCAGATAAAGCTTCCACCCAGAAAGCAATAAATGAAATAACGACGAAAATTAACAACATAATAGAAAAAATGAACGGAAATTATGATTCAATAAGAGGAGAATTCAACCAAGTAGAAAAGAGAATCAACATGCTGGCTGATCGAGTTGATGATGCAGTAACCGATGTTTGGTCATACAATGCTAAACTTCTTGTACTGCTTGAAAATGGTAGAACATTAGACTTACACGATGCAAATGTCAGAAACTTACATGATCAGGTCAAAAGGGTGTTGAAAGACAATGCAATTGACGAAGGAAATGGTTGCTTCAATCTTCTCCACAAGTGCAACGACTCATGCATGGAAACCATTAGAAATGGCACCTACAATCATGAAGATTACAAGGAAGAATCACAGCTGAATAGACAAGAAATTGAGGGGATAAAACTGAAGACTGAAGACAATGTTTATAAAACACTATCGATTTATAGCTGCATTGCAAGCAGTACTGTACTGGTAGGTCTCATACTTGCATTTATAATGTGGGCATGCAGCAGTGGTAATTGCCGGTTCAATGTGTGTATATAA
>A_/_H16N3|CY239304|A/glaucous-winged_gull/Southcentral_Alaska/14MB01444/2014
ATGATGGTCAAGGCGCTCTACCTTCTCATCATAGTGTTGGGCAGATACTCAAAAGCAGACAAAATATGCATAGGATACCTGAGCAATAACTCAACAGATAAAGTAGATACACTGACAGAAAATGGAGTTCCTGTTACCAGCTCAGTGGACCTTGTAGAAACAAACCATACTGGAACATACTGCTCATTGAATGGGATCAGCCCGGTCCATCTTGGTGACTGCAGTTTTGAGGGATGGATTGTAGGGAACCCCTCCTGTGCCACCAACATCAACATCAGAGAGTGGTCGTATCTAATCGAAGATCCCAATGCTCCTAACAAGCTCTGCTTCCCAGGAGAGTTGGACAACAATGGTGAGCTGCGGCACCTTTTCAGTGGAGTAAACTCTTTTAGCAGGACAGAATTGATAAGCCCCAGCAAATGGGGGGCTGTTCTGGATGGAGTCACTGCTTCATGTCTCGACAGAGGAGCAAGCAGTTTTTACAGAAACCTGGTCTGGCTGGTAAAACAGAATGAGAGATATCCCGTTGTAAGAGGGGATTATAACAACACAACAGGACGAGATGTTTTGGTGATTTGGGGAATCCACCATCCAGATACGGAAACAACAGCCACAAAACTATATGTCAACAAAAACCCCTACACATTGGTATCGACAAAAGAGTGGAGCAAACGCTATGAGCTCGAGATAGGGACCAGAATAGGTGACGGACAAAAGAGTTGGATGAAAATATATTGGCACCTCATGCGCCCGGGCGAAAGGATAACGTTTGAGAGCAATGGAGGCCTTCTAGCACCCAGATACGGATATATCATTGAGAAGTATGGTTCAGGAAGAATTTTCCAGAGTGGAGTGAGGATGGCCAAATGCAACACAAAGTGCCAAACGTCCGTAGGTGGAATAAACACCAACAAAACTTTCCAGAACATAGACAGGAATGCCCTGGGAGAATGTCCGAAGTACATAAAGTCTGGGCAATTAAAACTTGCTACTGGTTTGAGAAATGTCCCATCCATTAATGAAAGAGGTCTGTTTGGTGCAATTGCAGGATTCATAGAGGGAGGGTGGCCTGGTCTGATCAATGGGTGGTATGGTTTCCAGCATCAGAATGAACAAGGGACTGGCATTGCTGCAGATAAAGCTTCCACCCAGAAAGCAATAAATGAAATAACAACGAAAATTAACAACATAATAGAAAAAATGAACGGAAATTATGATTCAATAAGAGGAGAATTCAATCAAGTAGAAAAGAGAATCAACATGCTGGCTGATCGAGTTGATGATGCGGTAACCGATGTTTGGTCATACAATGCTAAACTTCTTGTACTGCTTGAAAATGGTAGAACATTAGACTTGCACGATGCAAATGTCAGAAACTTACATGATCAGGTCAAAAGGGTGTTGAAGGACAATGCAATTGACGAAGGAAATGGTTGCTTCAATCTTCTCCACAAGTGCAACGACTCATGCATGGAAACCATTAGAAATGGCACCTACAATCATGAAGATTACAAGGAAGAATCACAGCTGAATAGACAAGAAATTGAGGGGATAAAACTGAAGACTGAAGACAATGTTTATAAAATACTATCGATTTATAGCTGCATTGCAAGCAGTACTGTACTGGTAGGTCTCATACTTGCATTTATAATGTGGGCATGCAGCAGTGGTAATTGCCGGTTCAATGTGTGTATATAG
>A_/_H16N3|CY239296|A/glaucous-winged_gull/Southcentral_Alaska/13MB02410/2013
ATGATGGTCAAGGTGCTCTACCTTCTCATCATAGTGTTAGGCAGATACTCAAAAGCAGACAAAATATGCATAGGATACCTGAGCAATAACTCAACAGATAAAGTAGATACACTGACAGAAAATGGAGTTCCTGTGACCAGCTCAGTGGACCTTGTAGAAACAAACCATACTGGAACATACTGCTCATTGAATGGGATCAGCCCGGTCCATCTTGGTGACTGCAGTTTTGAGGGATGGATTGTAGGGAATCCCTCCTGTGCCACCAACATCAACATCAGAGAGTGGTCGTATCTAATCGAAGATCCTAATGCTCCTAACAAGCTCTGCTTCCCAGGAGAGTTGGACAACAATGGTGAGCTGCGGCACCTTTTCAGTGGAGTAAACTCTTTTAGCAGAACAGAATTGATAAGCCCCAGCAAATGGGGGGCTGTTCTGGATGGAGTCACTGCTTCATGTCTCGACAGAGGAGCAAGCAGTTTTTACAGAAATCTGGTCTGGCTGGTAAAACAGAATGAGAAATATCCCGTTGTAAGAGGGGATTATAACAACACAACAGGACGAGATGTTTTGGTGATTTGGGGAATCCACCATCCAGATTCGGAAGCAACAGCCACAAAACTATATGTCAACAAAAACCCCTACACATTGGTATCGACAAAAGAGTGGAGCAAACGCTATGAGCTCGAGATCGGGACCAGAATAGGTGACGGACAAAAGAGTTGGATGAAAATATATTGGCACCTCATGCGCCCCGGCGAAAGGATAACGTTTGAGAGCAATGGAGGCCTTCTAGCACCCAGATACGGATACATCATTGAGAAGTATGGTTCAGGAAGAATTTTCCAGAGTGGAGTGAGGATGGCCAAATGCAACACAAAGTGCCAAACGTCCGTAGGTGGAATAAACACCAACAAAACTTTCCAGAACATAGACAGGAATGCCCTGGGAGAATGTCCGAAGTACATAAAGTCTGGGCAATTAAAACTTGCTACTGGTTTGAGAAATGTCCCATCCATTAATGAAAGAGGTTTGTTTGGTGCAATTGCAGGATTCATAGAGGGAGGGTGGCCTGGTCTGGTTAATGGGTGGTATGGTTTCCAGCATCAGAATGAACAAGGGACTGGCATTGCTGCAGATAAAGCTTCCACCCAGAAAGCAATAAATGAAATAACAACGAAAATTAACAACATAATAGAAAAGATGAACGGAAATTATGATTCAATAAGAGGAGAATTCAATCAAGTAGAAAAGAGAATCAACATGCTGGCTGATCGAGTTGATGATGCGGTAACCGATGTTTGGTCATACAATGCTAAACTTCTTGTACTGCTTGAAAATGGTAGAACATTAGACTTGCACGATGCAAATGTCAGAAACTTACATGATCAGGTCAAAAGGGTGTTGAAGGACAATGCAATTGACGAAGGAAATGGTTGCTTCAATCTTCTCCACAAGTGCAACGACTCATGCATGGAAACCATTAGAAATGGCACCTACAATCATGAAGATTACAAGGAAGAATCACAACTGAATAGACAGGAAATTGAGGGGATAAAACTGAAGACTGAAGACAATGTTTATAAAATACTATCGATTTATAGCTGCATTGCAAGCAGTACTGTACTGGTAGGTCTCATACTTGCATTTATAATGTGGGCATGCAGCAGTGGTAATTGCCGGTTCAATGTGTGTATATAA
>A_/_H16N3|CY239312|A/glaucous-winged_gull/Southcentral_Alaska/14MB02094/2014
ATGATGGTCAAGGCGCTCTACCTTCTCATCATAGTGTTGGGCAGATACTCAAAAGCAGACAAAATATGCATAGGATACCTGAGCAATAACTCAACAGATAAAGTAGATACACTGACAGAAAATGGAGTTCCTGTAACCAGCTCAGTGGACCTTGTAGAAACAAACCATACTGGAACATACTGCTCATTGAATGGGATCAGCCCGGTCCATCTTGGTGACTGCAGTTTTGAGGGATGGATTGTAGGGAACCCCTCCTGTGCCACCAACATCAACATCAGAGAGTGGTCGTATCTAATCGAAGATCCCAATGCTCCTAACAAGCTCTGCTTCCCAGGAGAGTTGGACAACAATGGTGAGCTGCGGCACCTTTTCAGTGGAGTAAACTCTTTTAGCAGGACAGAATTGATAAGCCCCAGCAAATGGGGGGCTGTTCTGGATGGAGTCACTGCTTCATGTCTCGACAGAGGAGCAAGCAGTTTTTACAGAAACCTGGTCTGGCTGGTAAAACAGAATGAGAGATATCCCGTTGTAAGAGGGGATTATAACAACACAACAGGACGAGATGTTTTGGTGATTTGGGGAATCCACCATCCAGATACGGAAGCAACAGCCACAAAACTATATGTCAACAAAAACCCCTACACATTGGTATCGACAAAAGAGTGGAGCAAACGCTATGAGCTCGAGATAGGGACCAGAATAGGTGACGGACAAAAGAGTTGGATGAAAATATATTGGCACCTCATGCGCCCGGGCGAAAGGATAACGTTTGAGAGCAATGGAGGCCTTCTAGCACCCAGATACGGATATATCATTGAGAAGTATGGTTCAGGAAGAATTTTCCAGAGTGGAGTGAGGATGGCCAAATGCAACACAAAGTGCCAAACGTCCGTAGGTGGAATAAACACCAACAAAACTTTCCAGAACATAGACAGGAATGCCCTGGGAGAATGTCCGAAGTACATAAAGTCTGGGCAATTAAAACTTGCTACTGGTTTGAGAAATGTCCCATCCATTAATGAAAGAGGTCTGTTTGGTGCAATTGCAGGATTCATAGAGGGAGGGTGGCCTGGTCTGATCAATGGGTGGTATGGTTTCCAGCATCAGAATGAACAAGGGACTGGCATTGCTGCAGATAAAGCTTCCACCCAGAAAGCAATAAATGAAATAACAACGAAAATTAACAACATAATAGAAAAAATGAACGGAAATTATGATTCAATAAGAGGAGAATTCAATCAAGTAGAAAAGAGAATCAACATGCTGGCTGATCGAGTTGATGATGCGGTAACCGATGTTTGGTCATACAATGCTAAACTTCTTGTACTGCTTGAAAATGGTAGAACATTAGACTTGCACGATGCAAATGTCAGAAACTTACATGATCAGGTCAAAAGGGTGTTGAAGGACAATGCAATTGACGAAGGAAATGGTTGCTTCAATCTTCTCCACAAGTGCAACGACTCATGCATGGAAACCATTAGAAATGGCACCTACAATCATGAAGATTACAAGGAAGAATCACAGCTGAATAGACAAGAAATTGAGGGGATAAAACTGAAGACTGAAGACAATGTTTATAAAATACTATCGATTTATAGCTGCATTGCAAGCAGTACTGTACTGGTAGGTCTCATACTTGCATTTATAATGTGGGCATGCAGCAGTGGTAATTGCCGGTTCAATGTGTGTATATAA
>A_/_H16N3|CY239269|A/glaucous-winged_gull/Southcentral_Alaska/16MB00033/2016
ATGATGGTCAAGGCGCTCTACCTTCTCATCATAGTGTTGGGCAGATACTCAAAAGCAGACAAAATATGCATAGGATACCTGAGCAATAACTCAACAGATAAAGTAGATACACTGACAGAAACTGGAGTTCCTGTGACCAGCTCAGTGGACCTTGTAGAAACAAACCATACTGGAACATACTGCTCATTGAATGGGATCAGCCCGGTCCATCTTGGTGACTGCAGTTTTGAGGGATGGATTGTAGGGAATCCCTCCTGTGCCACCAACATCAACATCAGAGAGTGGTCGTATCTAATCGAAGATCCTAATGCTCCTAACAAGCTCTGCTTCCCAGGAGAGTTGGACAACAATGGTGAGCTGCGGCACCTTTTCAGTGGAGTAAACTCTTTTAGCAGGACAGAATTGATAAGCCCCAGCAAATGGGGGGATGTTCTGGATGGAGTCACTGCTTCATGTCTCGACAGAGGAGCAAGCAGTTTTTACAGAAACCTGGTCTGGCTGGTAAAAAAGAATGAGAGATATCCCGTTGTAAGAGGGGATTATAACAACACAACAGGACGAGATGTTTTGATGATTTGGGGAATCCACCATCCAGATTCGGAAGCAACAGCAACAAAACTATATGTCAACAAAAACCCCTACACATTGGTGTCGACAAAAGAGTGGAGCAAACGCTATGAGCTCGAGATCGGGACCAGAATAGGTGACGGACAAAAGAGTTGGATGAAAATATATTGGCACCTCATGCGCCCGGGCGAAAGGATAACGTTTGAGAGCAATGGAGGCCTTCTAGCACCCAGATACGGATATATCATTGAAAAGTATGGTTCAGGAAGGATTTTCCAGAGTGGAGTGAGGATGGCCAAATGCAACACAAAATGCCAAACGTCCGTAGGTGGAATAAACACCAACAAAACTTTCCAGAACATAGACAGGAATGCACTGGGAGAATGTCCGAAGTACATAAAGTCTGGACAATTAAAACTTGCTACTGGTTTGAGAAATGTCCCATCCATTAATGAAAGAGGTCTGTTTGGTGCAATTGCAGGATTCATAGAGGGAGGGTGGCCTGGTCTGATCAATGGGTGGTATGGTTTCCAGCATCAGAATGAACAAGGGACTGGCATTGCTGCAGATAAAGCTTCCACCCAGAAAGCAATAAATGAAATAACGACGAAAATTAACAACATAATAGAAAAAATGAACGGAAATTATGATTCAATAAGAGGAGAATTCAACCAAGTAGAAAAGAGAATCAACATGCTGGCTGATCGAGTTGATGATGCAGTAACCGATGTTTGGTCATACAATGCTAAACTTCTTGTACTGCTTGAAAATGGTAGAACATTAGACTTACACGATGCAAATGTCAGAAACTTACATGATCAGGTCAAAAGGGTGTTGAAAGACAATGCAATTGACGAAGGAAATGGTTGCTTCAATCTTCTCCACAAGTGCAACGACTCATGCATGGAAACCATTAGAAATGGCACCTACAATCATGAAGATTACAAGGAAGAATCACAGCTGAATAGACAAGAAATTGAGGGGATAAAACTGAAGACTGAAGACAATGTTTATAAAATACTATCGATTTATAGCTGCATTGCAAGCAGTACTGTACTGGTAGGTCTCATACTTGCATTTATAATGTGGGCATGCAGCAGTGGTAATTGCCGGTTCAATGTGTGTATATAA
>A_/_H16N3|CY213767|A/glaucous-winged_gull/Southcentral_Alaska/13MB02599/2013
ATGATGGTCAAGGTGCTCTACCTTCTCATCATAGTGTTAGGCAGATACTCAAAAGCAGACAAAATATGCATAGGATACCTGAGCAATAACTCAACAGATAAAGTAGATACACTGACAGAAAATGGAGTTCCTGTGACCAGCTCAGTGGACCTTGTAGAAACAAACCATACTGGAACATACTGCTCATTGAATGGGATCAGCCCGGTCCATCTTGGTGACTGCAGTTTTGAGGGATGGATTGTAGGGAATCCCTCCTGTGCCACCAACATCAACATCAGAGAGTGGTCGTATCTAATCGAAGATCCTAATGCTCCTAACAAGCTCTGCTTCCCAGGAGAGTTGGACAACAATGGTGAGCTGCGGCACCTTTTCAGTGGAGTAAACTCTTTTAGCAGAACAGAATTGATAAGCCCCAGCAAATGGGGGGCTGTTCTGGATGGAGTCACTGCTTCATGTCTCGACAGAGGAGCAAGCAGTTTTTACAGAAATCTGGTCTGGCTGGTAAAACAGAATGAGAAATATCCCGTTGTAAGAGGGGATTATAACAACACAACAGGACGAGATGTTTTGGTGATTTGGGGAATCCACCATCCAGATTCGGAAGCAACAGCCACAAAACTATATGTCAACAAAAACCCCTACACATTGGTATCGACAAAAGAGTGGAGCAAACGCTATGAGCTCGAGATCGGGACCAGAATAGGTGACGGACAAAAGAGTTGGATGAAAATATATTGGCACCTCATGCGCCCCGGCGAAAGGATAACGTTTGAGAGCAATGGAGGCCTTCTAGCACCCAGATACGGATACATCATTGAGAAGTATGGTTCAGGAAGAATTTTCCAGAGTGGAGTGAGGATGGCCAAATGCAACACAAAGTGCCAAACGTCCGTAGGTGGAATAAACACCAACAAAACTTTCCAGAACATAGACAGGAATGCCCTGGGAGAATGTCCGAAGTACATAAAGTCTGGGCAATTAAAACTTGCTACTGGTTTGAGAAATGTCCCATCCATTAATGAAAGAGGTTTGTTTGGTGCAATTGCAGGATTCATAGAGGGAGGGTGGCCTGGTCTGGTTAATGGGTGGTATGGTTTCCAGCATCAGAATGAACAAGGGACTGGCATTGCTGCAGATAAAGCTTCCACCCAGAAAGCAATAAATGAAATAACAACGAAAATTAACAACATAATAGAAAAGATGAACGGAAATTATGATTCAATAAGAGGAGAATTCAATCAAGTAGAAAAGAGAATCAACATGCTGGCTGATCGAGTTGATGATGCGGTAACCGATGTTTGGTCATACAATGCTAAACTTCTTGTACTGCTTGAAAATGGTAGAACATTAGACTTGCACGATGCAAATGTCAGAAACTTACATGATCAGGTCAAAAGGGTGTTGAAGGACAATGCAATTGACGAAGGAAATGGTTGCTTCAATCTTCTCCACAAGTGCAACGACTCATGCATGGAAACCATTAGAAATGGCACCTACAATCATGAAGATTACAAGGAAGAATCACAACTGAATAGACAGGAAATTGAGGGGATAAAACTGAAGACTGAAGACAATGTTTATAAAATACTATCGATTTATAGCTGCATTGCAAGCAGTACTGTACTGGTAGGTCTCACACTTGCATTTATAATGTGGGCATGCAGCAGTGGTAATTGCCGGTTCAATGTGTGTATATAA
>A_/_H16N3|CY213727|A/glaucous-winged_gull/Southcentral_Alaska/13MB02558/2013
ATGATGGTCAAGGTGCTCTACCTTCTCATCATAGTGTTAGGCAGATACTCAAAAGCAGACAAAATATGCATAGGATACCTGAGCAATAACTCAACAGATAAAGTAGATACACTGACAGAAAATGGAGTTCCTGTGACCAGCTCAGTGGACCTTGTAGAAACAAACCATACTGGAACATACTGCTCATTGAATGGGATCAGCCCGGTCCATCTTGGTGACTGCAGTTTTGAGGGATGGATTGTAGGGAATCCCTCCTGTGCCACCAACATCAACATCAGAGAGTGGTCGTATCTAATCGAAGATCCTAATGCTCCTAACAAGCTCTGCTACCCAGGAGAGTTGGACAACAATGGTGAGCTGCGGCACCTTTTCAGTGGAGTAAACTCTTTTAGCAGAACAGAATTGATAAGCCCCAGCAAATGGGGGGCTGTTCTGGATGGAGTCACTGCTTCATGTCTCGACAGAGGAGCAAGCAGTTTTTACAGAAATCTGGTCTGGCTGGTAAAACAGAATGAGAAATATCCCGTTGTAAGAGGGGATTATAACAACACAACAGGACGAGATGTTTTGGTGATTTGGGGAATCCACCATCCAGATTCGGAAGCAACAGCCACAAAACTATATGTCAACAAAAACCCCTACACATTGGTATCGACAAAAGAGTGGAGCAAACGCTATGAGCTCGAGATCGGGACCAGAATAGGTGACGGACAAAAGAGTTGGATGAAAATATATTGGCACCTCATGCGCCCCGGCGAAAGGATAACGTTTGAGAGCAATGGAGGCCTTCTAGCACCCAGATACGGATACATCATTGAGAAGTATGGTTCAGGAAGAATTTTCCAGAGTGGAGTGAGGATGGCCAAATGCAACACAAAGTGCCAAACGTCCGTAGGTGGAATAAACACCAACAAAACTTTCCAGAACATAGACAGGAATGCCCTGGGAGAATGTCCGAAGTACATAAAGTCTGGGCAATTAAAACTTGCTACTGGTTTGAGAAATGTCCCATCCATTAATGAAAGAGGTTTGTTTGGTGCAATTGCAGGATTCATAGAGGGAGGGTGGCCTGGTCTGGTTAATGGGTGGTATGGTTTCCAGCATCAGAATGAACAAGGGACTGGCATTGCTGCAGATAAAGCTTCCACCCAGAAAGCAATAAATGAAATAACAACGAAAATTAACAACATAATAGAAAAGATGAACGGAAATTATGATTCAATAAGAGGAGAATTCAATCAAGTAGAAAAGAGAATCAACATGCTGGCTGATCGAGTTGATGATGCGGTAACCGATGTTTGGTCATACAATGCTAAACTTCTTGTACTGCTTGAAAATGGTAGAACATTAGACTTGCACGATGCAAATGTCAGAAACTTACATGATCAGGTCAAAAGGGTGTTGAAGGACAATGCAATTGACGAAGGAAATGGTTGCTTCAATCTTCTCCACAAGTGCAACGACTCATGCATGGAAACCATTAGAAATGGCACCTACAATCATGAAGATTACAAGGAAGAATCACAACTGAATAGACAGGAAATTGAGGGGATAAAACTGAAGACTGAAGACAATGTTTATAAAATACTATCGATTTATAGCTGCATTGCAAGCAGTACTGTACTGGTAGGTCTCATACTTGCATTTATAATGTGGGCATGCAGCAGTGGTAATTGCCGGTTCAATGTGTGTATATAA
>A_/_H16N3|CY213711|A/glaucous-winged_gull/Southcentral_Alaska/13MB02526/2013
ATGATGGTCAAGGTGCTCTACCTTCTCATCATAGTGTTAGGCAGATACTCAAAAGCAGACAAAATATGCATAGGATACCTGAGCAATAACTCAACAGATAAAGTAGATACACTGACAGAAAATGGAGTTCCTGTGACCAGCTCAGTGGACCTTGTAGAAACAAATCATACTGGAACATACTGCTCATTGAATGGGATCAGCCCGGTCCATCTTGGTGACTGCAGTTTTGAGGGATGGATTGTAGGGAATCCCTCCTGTGCCACCAACATCAACATCAGAGAGTGGTCGTATCTAATCGAAGATCCTAATGCTCCTAACAAGCTCTGCTTCCCAGGAGAGTTGGACAACAATGGTGAGCTGCGGCACCTTTTCAGTGGAGTAAACTCTTTTAGCAGAACAGAATTGATAAGCCCCAGCAAATGGGGGGCTGTTCTGGATGGAGTCACTGCTTCATGTCTCGACAGAGGAGCAAGCAGTTTTTACAGAAATCTGGTCTGGCTGGTAAAACAGAATGAGAAATATCCCGTTGTAAGAGGGGATTATAACAACACAACAGGACGAGATGTTTTGGTGATTTGGGGAATCCACCATCCAGATTCGGAAGCAACAGCCACAAAACTATATGTCAACAAAAACCCCTACACATTGGTATCGACAAAAGAGTGGAGCAAACGCTATGAGCTCGAGATCGGGACCAGAATAGGTGACGGACAAAAGAGTTGGATGAAAATATATTGGCACCTCATGCGCCCCGGCGAAAGGATAACGTTTGAGAGCAATGGAGGCCTTCTAGCACCCAGATACGGATACATCATTGAGAAGTATGGTTCAGGAAGAATTTTCCAGAGTGGAGTGAGGATGGCCAAATGCAACACAAAGTGCCAAACGTCCGTAGGTGGAATAAACACCAACAAAACTTTCCAGAACATAGACAGGAATGCCCTGGGAGAATGTCCGAAGTACATAAAGTCTGGGCAATTAAAACTTGCTACTGGTTTGAGAAATGTCCCATCCATTAATGAAAGAGGTTTGTTTGGTGCAATTGCAGGATTCATAGAGGGAGGGTGGCCTGGTCTGGTTAATGGGTGGTATGGTTTCCAGCATCAGAATGAACAAGGGACTGGCATTGCTGCAGATAAAGCTTCCACCCAGAAAGCAATAAATGAAATAACAACGAAAATTAACAACATAATAGAAAAGATGAACGGAAATTATGATTCAATAAGAGGAGAATTCAATCAAGTAGAAAAGAGAATCAACATGCTGGCTGATCGAGTTGATGATGCGGTAACCGATGTTTGGTCATACAATGCTAAACTTCTTGTACTGCTTGAAAACGGTAGAACATTAGACTTGCACGATGCAAATGTCAGAAACTTACATGATCAGGTCAAAAGGGTGTTGAAGGACAATGCAATTGACGAAGGAAATGGTTGCTTCAATCTTCTCCACAAGTGCAACGACTCATGCATGGAAACCATTAGAAATGGCACCTACAATCATGAAGATTACAAGGAAGAATCACAACTGAATAGACAGGAAATTGAGGGGATAAAACTGAAGACTGAAGACAATGTTTATAAAATACTATCGATTTATAGCTGCATTGCAAGCAGTACTGTACTGGTAGGTCTCATACTTGCATTTATAATGTGGGCATGCAGCAGTGGTAATTGCCGGTTCAATGTGTGTATATAA
>A_/_H16N3|KR087603|A/wild_bird/Sweden/2/2005
ATGGTGATCAAAGTGCTCTACTTTCTCATCGTATTACTAAGTAGGTATTCGAAAGCAGACAGAATATGCATAGGATATCTAAGCAACAACGCCACAGACACAGTAGACACACTGACAGAGAACGGAGTTCCAGTGACCAGCTCAGTTGATCTCGTTGAAACAAACCACACAGGAACATACTGCTCATTAAATGGAATCAGCCCAATTCATCTTGGTGACTGCAGCTTTGAGGGATGGATCGTAGGAAACCCTTCCTGTGCCACCAACATCAACATCAGAGAGTGGTCGTATCTAATTGAGGACCCTAATGCCCCCAACAAACTCTGTTTCCCAGGGGAGTTAGATAATAGTGGAGAATTACGACATCTCTTCAGCGGAGTGAACTCTTTTAGCAGAACAGAATTAATAAGTCCCAACAAATGGGGAGACATTCTGGATGGAGTCACCGCTTCTTGCCGCGATAACGGGGCAAGCAGTTTTTACAGAAATTTGGTCTGGATAGTGAAAAATAAAAGTGGAAAATACCCTGTCATAAAGGGGGATTACAATAACACAACAGGCAGAGATGTTCTAGTACTCTGGGGCATTCACCATCCGGATACAGAAACAACAGCCATAAACTTGTACGCAAGCAAAAACCCCTACACATTAGTATCGACAAAGGAATGGAGCAAAAGATATGAACTAGAAATTGGCACCAGAATAGGTGATGGACAGAGAAGTTGGATGAAACTATATTGGCACCTCATGCGCCCTGGAGAGAGGATAATGTTTGAAAGCAACGGGGGCCTTATAGCGCCCAGGTACGGATACATCATTGAGAAGTACGGTACAGGACGAATTTTCCAAAGTGGAGTGAGGATGGCCAAATGCAACACAAAGTGTCAAACATCATTGGGTGGGATAAACACCAACAAAACTTTCCAGAACATAGAGAGAAATGCTCTTGGAGACTGCCCAAAGTACATAAAGTCTGGACAGCTGAAGCTTGCAACTGGGCTGAGAAATGTCCCATCCGTTGGTGAAAGAGGTTTATTTGGTGCAATTGCAGGTTTCATAGAAGGAGGGTGGCCTGGGCTAATTAATGGATGGTATGGTTACCAGCATCAGAATGAACAGGGGACTGGCATTGCTGCAGACAAAGCCTCCACTCAGAAAGCGATAGATGAAATAACAACAAAAATTAACAATATAATAGAGAAGATGAACGGAAACTACGATTCAATAAGAGGGGAATTCAATCAAGTAGAAAAGAGGATCAACATGCTCGCTGATCGAGTTGATGATGCAGTAACTGACATATGGTCGTACAATGCCAAACTTCTTGTACTGCTTGAAAATGGGAGAACATTGGACTTACACGATGCAAATGTCAGGAACTTACACGATCAGGTTAAGAGAACATTGAAAAGTAATGCTATTGATGAAGGAGATGGTTGCTTCAATCTTCTTCACAGGTGTAATGACTCATGCATGGAAACTATTAGAAATGGGACCTACAATCATGAAGATTACAGGGAAGAATCACAACTGAAAAGACAGGAAATTGAGGGAATAAAATTGAAGTCTGAAGACAATGTATATAAAGTACTGTCGATTTATAGCTGCATTGCAAGCAGTATTGTGCTGGTAGGTCTCATACTTGCGTTCATAATGTGGGCATGCAGCAATGGGAGTTGCCGGTTTAATGTTTGTATATAG
>A_/_H16N3|CY207014|A/glaucous-winged_gull/Southcentral_Alaska/14MB02081/2014
ATGATGGTCAAGGCGCTCTACCTTCTCATCATAGTGTTGGGCAGATACTCAAAAGCAGACAAAATATGCATAGGATACCTGAGCAATAACTCAACAGATAAAGTAGATACACTGACAGAAAATGGAGTTCCTGTGACCAGCTCAGTGGACCTTGTAGAAACAAACCATACTGGAACATACTGCTCATTGAATGGGATCAGCCCGGTCCATCTTGGTGACTGCAGTTTTGAGGGATGGATTGTAGGGAACCCCTCCTGTGCCACCAACATCAACATCAGAGAGTGGTCGTATCTAATCGAAGATCCCAATGCTCCTAACAAGCTCTGCTTCCCAGGAGAGTTGGACAACAATGGTGAGCTGCGGCACCTTTTCAGTGGAGTAAACTCTTTTAGCAGGACAGAATTGATAAGCCCCAGCAAATGGGGGGCTGTTCTGGATGGAGTCACTGCTTCATGTCTCGACAGAGGAGCAAGCAGTTTTTACAGAAACCTGGTCTGGCTGGTAAAACAGAATGAGAGATATCCCGTTGTAAGAGGGGATTATAACAACACAACAGGACGAGATGTTTTGGTGATTTGGGGAATCCACCATCCAGATACGGAAGCAACAGCCACAAAACTATATGTCAACAAAAACCCCTACACATTGGTATCGACAAAAGAGTGGAGCAAACGCTATGAGCTCGAGATAGGGACCAGAATAGGTGACGGACAAAAGAGTTGGATGAAAATATATTGGCACCTCATGCGCCCGGGCGAAAGGATAACGTTTGAGAGCAATGGAGGCCTCCTAGCACCCAGATACGGATATATCATTGAGAAGTATGGTTCAGGAAGAATTTTCCAGAGTGGAGTGAGGATGGCCAAATGCAACACAAAGTGCCAAACGTCCGTAGGTGGAATAAACACCAACAAAACTTTCCAGAACATAGACAGGAATGCCCTGGGAGAATGTCCGAAGTACATAAAGTCTGGGCAATTAAAACTTGCTACTGGTTTGAGAAATGTCCCATCCATTAATGAAAGAGGTCTGTTTGGTGCAATTGCAGGATTCATAGAGGGAGGGTGGCCTGGTCTGATCAATGGGTGGTATGGTTTCCAGCATCAGAATGAACAAGGGACTGGCATTGCTGCAGATAAAGCTTCCACCCAGAAAGCAATAAATGAAATAACAACGAAAATTAACAACATAATAGAAAAAATGAACGGAAATTATGATTCAATAAGAGGAGAATTCAATCAAGTAGAAAAGAGAATCAACATGCTGGCTGATCGAGTTGATGATGCGGTAACCGATGTTTGGTCATACAATGCTAAACTTCTTGTACTGCTTGAAAATGGTAGAACATTAGACTTGCACGATGCAAATGTCAGAAACTTACATGATCAGGTCAAAAGGGTGTTGAAGGACAATGCAATTGACGAAGGAAATGGTTGCTTCAATCTTCTCCACAAGTGCAACGACTCATGCATGGAAACCATTAGAAATGGCACCTACAATCATGAAGATTACAAGGAAGAATCACAGCTGAATAGACAAGAAATTGAGGGGATAAAACTGAAGACTGAAGACAATGTTTATAAAATACTATCGATTTATAGCTGCATTGCAAGCAGTACTGTACTGGTAGGTCTCATACTTGCATTTATAATGTGGGCATGCAGCAGTGGTAATTGCCGGTTCAATGTGTGTATATAA
>A_/_H16N3|CY206950|A/glaucous-winged_gull/Southcentral_Alaska/14MB01770/2014
ATGATGGTCAAGGCGCTCTACCTTCTCATCATAGTGTTGGGCAGATACTCAAAAGCAGACAAAATATGCATAGGATACCTGAGCAATAACTCAACAGATAAAGTAGATACACTGACAGAAAATGGAGTTCCTGTGACCAGCTCAGTGGACCTTGTAGAAACAAACCATACTGGAACATACTGCTCATTGAATGGGATCAGCCCGGTCCATCTTGGTGACTGCAGTTTTGAGGGATGGATTGTAGGGAATCCCTCCTGTGCCACCAACATCAACATCAGAGAGTGGTCGTATCTAATCGAAGATCCCAATGCTCCTAACAAGCTCTGCTTCCCAGGAGAGTTGGACAACAATGGTGAGCTGCGGCACCTTTTCAGTGGAGTAAACTCTTTTAGCAGGACAGAATTGATAAGCCCCAGCAAATGGGGGGCTGTTCTGGATGGAGTCACTGCTTCATGTCTCGACAGAGGAGCAAGCAGTTTTTACAGAAACCTGGTCTGGCTGGTAAAACAGAATGAGAGATATCCCGTTGTAAGAGGGGATTATAACAACACAACAGGACGAGATGTTTTGGTGATTTGGGGAATCCACCATCCAGATACGGAAGCAACAGCCACAAAACTATATGTCAACAAAAACCCCTACACATTGGTATCAACAAAAGAGTGGAGCAAACGCTATGAGCTCGAGATAGGGACCAGAATAGGTGACGGACAAAAGAGTTGGATGAAAATATATTGGCACCTCATGCGCCCGGGCGAAAGGATAACGTTTGAGAGCAATGGAGGCCTTATAGCACCCAGATACGGATATATCATTGAGAAGTATGGTTCAGGAAGAATTTTCCAGAGTGGAGTGAGGATGGCCAAATGCAACACAAAGTGCCAAACGTCCGTAGGTGGAATAAACACCAACAAAACTTTCCAGAACATAGACAGGAATGCCCTGGGAGAATGTCCGAAGTACATAAAGTCTGGGCAATTAAAACTTGCTACTGGTTTGAGAAATGTCCCATCCATTAATGAAAGAGGTCTGTTTGGTGCAATTGCAGGATTCATAGAGGGAGGGTGGCCTGGTCTGATCAATGGGTGGTATGGTTTCCAGCATCAGAATGAACAAGGGACTGGCATTGCTGCAGATAAAGCTTCCACCCAGAAAGCAATAAATGAAATAACAACGAAAATTAACAACATAATAGAAAAAATGAACGGAAATTATGATTCAATAAGAGGAGAATTCAATCAAGTAGAAAAGAGAATCAACATGCTGGCTGATCGAGTTGATGATGCGGTAACCGATGTTTGGTCATACAATGCTAAACTTCTTGTACTGCTTGAAAATGGTAGAACATTAGACTTGCACGATGCAAATGTCAGAAACTTACATGATCAGGTCAAAAGGGTGTTGAAGGACAATGCAATTGACGAAGGAAATGGTTGCTTCAATCTTCTCCACAAGTGCAACGACTCATGCATGGAAACCATTAGAAATGGCACCTACAATCATGAAGATTACAAGGAAGAATCACAGCTGAATAGACAAGAAATTGAGGGGATAAAACTGAAGACTGAAGACAATGTTTATAAAATACTATCGATTTATAGCTGCATTGCAAGCAGTACTGTACTGGTAGGTCTCATACTTGCATTTATAATGTGGGCATGCAGCAGTGGTAATTGCCGGTTCAATGTGTGTATATAA
>A_/_H16N3|CY206974|A/glaucous-winged_gull/Southcentral_Alaska/14MB01886/2014
ATGATGGTCAAGGCGCTCTACCTTCTCATCATAGTGTTGGGCAGATACTCAAAAGCAGACAAAATATGCATAGGATACCTGAGCAATAACTCAACAGATAAAGTAGATACACTGACAGAAAATGGAGTTCCTGTGACCAGCTCAGTGGACCTTGTAGAAACAAACCATACTGGAACATACTGCTCATTGAATGGGATCAGCCCGGTCCATCTTGGTGACTGCAGTTTTGAGGGATGGATTGTAGGGAACCCCTCCTGTGCCACCAACATCAACATCAGAGAGTGGTCGTATCTAATCGAAGATCCCAATGCTCCTAACAAGCTCTGCTTCCCAGGAGAGTTGGACAACAATGGTGAGCTGCGGCACCTTTTCAGTGGAGTAAACTCTTTTAGCAGGACAGAATTGATAAGCCCCAGCAAATGGGGGGCTGTTCTGGATGGAGTCACTGCTTCATGTCTCGACAGAGGAGCAAGCAGTTTTTACAGAAACCTGGTCTGGCTGGTAAAACAGAATGAGAGATATCCCGTTGTAAGAGGGGATTATAACAACACAACAGGACGAGATGTTTTGGTGATTTGGGGAATCCACCATCCAGATACGGAAGCAACAGCCACAAAACTATATATCAACAAAAACCCCTACACATTGGTATCGACAAAAGAGTGGAGCAAACGCTATGAGCTCGAGATAGGGACCAGAATAGGTGACGGACAAAAGAGTTGGATGAAAATATATTGGCACCTCATGCGCCCGGGCGAAAGGATAACGTTTGAGAGCAATGGAGGCCTTCTAGCACCCAGATACGGATATATCATTGAGAAGTATGGTTCAGGAAGAATTTTCCAGAGTGGAGTGAGGATGGCCAAATGCAACACAAAGTGCCAAACGTCCGTAGGTGGAATAAACACCAACAAAACTTTCCAGAACATAGACAGGAATGCCCTGGGAGAATGTCCGAAGTACATAAAGTCTGGGCAATTAAAACTTGCTACTGGTTTGAGAAATGTCCCATCCATTAATGAAAGAGGTCTGTTTGGTGCAATTGCAGGATTCATAGAGGGAGGGTGGCCTGGTCTGATCAATGGGTGGTATGGTTTCCAGCATCAGAATGAACAAGGGACTGGCATTGCTGCAGATAAAGCTTCCACCCAGAAAGCAATAAATGAAATAACAACGAAAATTAACAACATAATAGAAAAAATGAACGGAAATTATGATTCAATAAGAGGAGAATTCAATCAAGTAGAAAAGAGAATCAACATGCTGGCTGATCGAGTTGATGATGCGGTAACCGATGTTTGGTCATACAATGCTAAACTTCTTGTACTGCTTGAAAATGGTAGAACATTAGACTTGCACGATGCAAATGTCAGAAACTTACATGATCAGGTCAAAAGGGTGTTGAAGGACAATGCAATTGACGAAGGAAATGGTTGCTTCAATCTTCTCCACAAGTGCAACGACTCATGCATGGAAACCATTAGAAATGGCACCTACAATCATGAAGATTACAAGGAAGAATCAAAGCTGAATAGACAAGAAATTGAGGGGATAAAACTGAAGACTGAAGACAATGTTTATAAAATACTATCGATTTATAGCTGCATTGCAAGCAGTACTGTACTGGTAGGTCTCATACTTGCATTTATAATGTGGGCATGCAGCAGTGGTAATTGCCGGTTCAATGTGTGTATATAA
>A_/_H16N3|CY206998|A/glaucous-winged_gull/Southcentral_Alaska/14MB01959/2014
ATGATGGTCAAGGTGCTCTACCTTCTCATCATAGTGTTGGGCAGATACTCAAAAGCAGACAAAATATGCATAGGATACCTGAGCAATAACTCAACAGATAAAGTAGATACACTGACAGAAAATGGAGTTCCTGTGACCAGCTCAGTGGACCTTGTAGAAACAAACCATACTGGAACATACTGCTCATTGAATGGGATCAGCCCGGTCCATCTTGGTGACTGCAGTTTTGAGGGATGGATTGTAGGGAACCCCTCCTGTGCCACCAACATCAACATCAGAGAGTGGTCGTATCTAATCGAAGATCCCAATGCTCCTAACAAGCTCTGCTTCCCAGGAGAATTGGACAACAATGGTGAGCTGCGGCACCTTTTCAGTGGAGTAAACTCTTTTAGCAGGACAGAATTGATAAGCCCCAGCAAATGGGGGGCTGTTCTGGATGGAGTCACTGCTTCATGTCTCGACAGAGGAGCAAGCAGTTTTTACAGAAACCTGGTCTGGCTGGTAAAACAGAATGAGAGATATCCCGTTGTAAGAGGGGATTATAACAACACAACAGGACGAGATGTTTTGGTGATTTGGGGAATCCACCATCCAGATACGGAAGCAACAGCCACAAAACTATATGTCAACAAAAACCCCTACACATTGGTATCGACAAAAGAGTGGAGCAAACGCTATGAGCTCGAGATAGGGACCAGAATAGGTGACGGACAAAAGAGTTGGATGAAAATATATTGGCACCTCATGCGCCCGGGCGAAAGGATAACGTTTGAGAGCAATGGGGGCCTTCTAGCACCCAGATACGGATATATCATTGAGAAGTATGGTTCAGGAAGAATTTTCCAGAGTGGAGTGAGGATGGCCAAATGCAACACAAAGTGCCAAACGTCCGTAGGTGGAATAAACACCAACAAAACTTTCCAGAACATAGACAGGAATGCCCTGGGAGAATGTCCGAAGTACATAAAGTCTGGGCAATTAAAACTTGCTACTGGTTTGAGAAATGTCCCATCCATTAATGAAAGAGGTCTGTTTGGTGCAATTGCAGGATTCATAGAGGGAGGGTGGCCTGGTCTGATCAATGGGTGGTATGGTTTCCAGCATCAGAATGAACAAGGGACTGGCATTGCTGCAGATAAAGCTTCCACCCAGAAAGCAATAAATGAAATAACAACGAAAATTAACAACATAATAGAAAAAATGAACGGAAATTATGATTCAATAAGAGGAGAATTCAATCAAGTAGAAAAGAGAATCAACATGCTGGCTGATCGAGTTGATGATGCGGTAACCGATGTTTGGTCATACAATGCTAAACTTCTTGTACTGCTTGAAAATGGTAGAACATTAGACTTGCACGATGCAAATGTCAGAAACTTACATGATCAGGTCAAAAGGGTGTTGAAGGACAATGCAATTGACGAAGGAAATGGTTGCTTCAATCTTCTCCACAAGTGCAACGACTCATGCATGGAAACCATTAGAAATGGCACCTACAATCATGAAGATTACAAGGAAGAATCACAGCTGAATAGACAAGAAATTGAGGGGATAAAACTGAAGACTGAAGACAATGTTTATAAAATACTATCGATTTATAGCTGCATTGCAAGCAGTACTGTACTGGTAGGTCTCATACTTGCATTTATAATGTGGGCATGCAGCAGTGGTAATTGCCGGTTCAATGTGTGTATATAA
>A_/_H16N3|CY206966|A/glaucous-winged_gull/Southcentral_Alaska/14MB01884/2014
ATGATGGTCAAGGCGCTCTACCTTCTCATCATAGTGTTGGGCAGATACTCAAAAGCAGACAAAATATGCATAGGATACCTGAGCAATAACTCAACAGATAAAGTAGATACACTGACAGAAAATGGAGTTCCTGTGACCAGCTCAGTGGACCTTGTAGAAACAAACCATACTGGAACATACTGCTCATTGAATGGGATCAGCCCGGTCCATCTTGGTGACTGCAGTTTTGAGGGATGGATTGTAGGGAACCCCTCCTGTGCCACCAACATCAACATCAGAGAGTGGTCGTATCTAATCGAAGATCCCAATGCTCCTAACAAGCTCTGCTTCCCAGGAGAGTTGGACAACAATGGTGAGCTACGGCACCTTTTCAGTGGAGTAAACTCTTTTAGCAGGACAGAATTGATAAGCCCCAGCAAATGGGGGGCTGTTCTGGATGGAGTCACTGCTTCATGTCTCGACAGAGGAGCAAGCAGTTTTTACAGAAACCTGGTCTGGCTGGTAAAACAGAATGAGAGATATCCCGTTGTAAGAGGGGATTATAACAACACAACAGGACGAGATGTTTTGGTGATTTGGGGAATCCACCATCCAGATACGGAAGCAACAGCCACAAAACTATATGTCAACAAAAACCCCTACACATTGGTATCGACAAAAGAGTGGAGCAAACGCTATGAGCTCGAGATAGGGACCAGAATAGGTGACGGACAAAAGAGTTGGATGAAAATATATTGGCACCTCATGCGCCCGGGCGAAAGGATAACGTTTGAGAGCAATGGAGGCCTTCTAGCACCCAGATACGGATATATCATTGAGAAGTATGGTTCAGGAAGAATTTTCCAGAGTGGAGTGAGGATGGCCAAATGCAACACAAAGTGCCAAACGTCCGTAGGTGGAATAAACACCAACAAAACTTTCCAGAACATAGACAGGAATGCCCTGGGAGAATGTCCGAAGTACATAAAGTCTGGGCAATTAAAACTTGCTACTGGTTTGAGAAATGTCCCATCCATTAATGAAAGAGGTCTGTTTGGTGCAATTGCAGGATTCATAGAGGGAGGGTGGCCTGGTCTGATCAATGGGTGGTATGGTTTCCAGCATCAGAATGAACAAGGGACTGGCATTGCTGCAGATAAAGCTTCCACCCAGAAAGCAATAAATGAAATAACAACGAAAATTAACAACATAATAGAAAAAATGAACGGAAATTATGATTCAATAAGAGGAGAATTCAATCAAGTAGAAAAGAGAATCAACATGCTGGCTGATCGAGTTGATGATGCGGTAACCGATGTTTGGTCATACAATGCTAAACTTCTTGTACTGCTTGAAAATGGTAGAACATTAGACTTGCACGATGCAAATGTCAGAAACTTACATGATCAGGTCAAAAGGGTGTTGAAGGACAATGCAATTGACGAAGGAAATGGTTGCTTCAATCTTCTCCACAAGTGCAACGACTCATGCATGGAAACCATTAGAAATGGCACCTACAATCATGAAGATTACAAGGAAGAATCACAGCTGAATAGACAAGAAATTGAGGGGATAAAACTGAAGACTGAAGACAATGTTTATAAAATACTATCGATTTATAGCTGCATTGCAAGCAGTACTGTACTGGTAGGTCTCATACTTGCATTTATAATGTGGGCATGCAGCAGTGGTAATTGCCGGTTCAATGTGTGTATATAA
>A_/_H16N3|CY206958|A/glaucous-winged_gull/Southcentral_Alaska/14MB01819/2014
ATGATGGTCAAGGCGCTCTACCTTCTCATCATAGTGTTGGGCAGATACTCAAAAGCAGACAAAATATGCATAGGATACCTGAGCAATAACTCAACAGATAAAGTAGATACACTGACAGAAAATGGAGTTCCTGTGACCAGCTCAGTGGACCTTGTAGAAACAAACCATACTGGAACATACTGCTCATTGAATGGGATCAGCCCGGTCCATCTTGGTGACTGCAGTTTTGAGGGATGGATTGTAGGGAACCCCTCCTGTGCCACCAACATCAACATCAGAGAGTGGTCGTATCTAATCGAAGATCCCAATGCTCCTAACAAGCTCTGCTTCCCAGGAGAGTTGGACAACAATGGTGAGCTGCGGCACCTTTTCAGTGGAGTAAACTCTTTTAGCAGGACAGAATTGATAAGCCCCAGCAAATGGGGGGCTGTTCTGGATGGAGTCACTGCTTCATGTCTCGACAGAGGAGCAAGCAGTTTTTACAGAAACCTGGTCTGGCTGGTAAAACAGAATGAGAGATATCCCGTTGTAAGAGGGGATTATAACAACACAACAGGACGAGATGTTTTGGTGATTTGGGGAATCCACCATCCAGATACGGAAGCAACAGCCACAAAACTATATGTCAACAAAAACCCCTACACATTGGTATCGACAAAAGAGTGGAGCAAACGCTATGAGCTCGAGATAGGGACCAGAATAGGTGACGGACAAAAGAGTTGGATGAAAATATATTGGCACCTCATGCGCCCGGGCGAAAGGATAACGTTTGAGAGCAATGGAGGCCTTCTAGCACCCAGATACGGATATATCATTGAGAAGTATGGTTCAGGAAGAATTTTCCAGAGTGGAGTGAGGATGGCCAAATGCAACACAAAGTGCCAAACGTCCGTAGGTGGAATAAACACCAACAAAACTTTCCAGAACATAGACAGGAATGCCCTGGGAGAATGTCCGAAGTACATAAAGTCTGGGCAATTAAAACTTGCTACTGGTTTGAGAAATGTCCCATCCATTAATGAAAGAGGTCTGTTTGGTGCAATTGCAGGATTCATAGAGGGAGGGTGGCCTGGTCTGATCAATGGGTGGTATGGTTTCCAGCATCAGAATGAACAAGGGACTGGCATTGCTGCAGATAAAGCTTCCACCCAGAAAGCAATAAATGAAATAACAACGAAAATTAACAACATAATAGAAAAAATGAACGGAAATTATGATTCAATAAGAGGAGAATTCAATCAAGTAGAAAAGAGAATCAACATGCTGGCTGATCGAGTTGATGATGCGGTAACCGATGTTTGGTCATACAATGCTAAACTTCTTGTACTGCTTGAAAATGGTAGAACATTAGACTTGCACGATGCAAATGTCAGAAACTTACATGATCAGGTCAAAAGGGTGTTGAAGGACAATGCAATTGACGAAGGAAATGGTTGCTTCAATCTTCTCCACAAGTGCAACGACTCATGCATGGAAACCATTAGAAATGGCACCTACAATCATGAAGATTACAAGGAAGAATCACAGCTGAATAGACAAGAAATTGAGGGGATAAAACTGAAGACTGAAGACAATGTTTATAAAATACTATCGATTTATAGCTGCATTGCAAGCAGTACTGTACTGGTAGGTCTCATACTTGCATTTATAATGTGGGCATGCAGCAGTGGTAATTGCCGGTTCAATGTGTGTATATAA
>A_/_H16N3|CY206990|A/glaucous-winged_gull/Southcentral_Alaska/14MB01926/2014
ATGATGGTCAAGGCGCTCTACCTTCTCATCATAGTGTTGGGCAGATACTCAAAAGCAGACAAAATATGCATAGGATACCTGAGCAATAACTCAACAGATAAAGTAGATACACTGACAGAAAATGGAGTTCCTGTGACCAGCTCAGTGGACCTTGTAGAAACAAACCATACTGGAACATACTGCTCATTGAATGGGATCAGCCCGGTCCATCTTGGTGACTGCAGTTTTGAGGGATGGATTGTAGGGAACCCCTCCTGTGCCACCAACATCAACATCAGAGAGTGGTCGTATCTAATCGAAGATCCCAATGCTCCTAACAAGCTCTGCTTCCCAGGAGAATTGGACAACAATGGTGAGCTGCGGCACCTTTTCAGTGGAGTAAACTCTTTTAGCAGGACAGAATTGATAAGCCCCAGCAAATGGGGGGCTGTTCTGGATGGAGTCACTGCTTCATGTCTCGACAGAGGAGCAAGCAGTTTTTACAGAAACCTAGTCTGGCTGGTAAAACAGAATGAGAGATATCCCGTTGTAAGAGGGGATTATAACAACACAACAGGACGAGATGTTTTGGTGATTTGGGGAATCCACCATCCAGATACGGAAGCAACAGCCACAAAACTATATGTCAACAAAAACCCCTACACATTGGTATCGACAAAAGAGTGGAGCAAACGCTATGAGCTCGAGATAGGGACCAGAATAGGTGACGGACAAAAGAGTTGGATGAAAATATATTGGCACCTCATGCGCCCGGGCGAAAGGATAACGTTTGAGAGCACTGGAGGCCTTCTAGCACCCAGATACGGATATATCATTGAGAAGTATGGTTCAGGAAGAATTTTCCAGAGTGGAGTGAGGATGGCCAAATGCAACACAAAGTGCCAAACGTCCGTAGGTGGAATAAACACCAACAAAACTTTCCAGAACATAGACAGGAATGCCCTGGGAGAATGTCCGAAGTACATAAAGTCTGGGCAATTAAAACTTGCTACTGGTTTGAGAAATGTCCCATCCATTAATGAAAGAGGTCTGTTTGGTGCAATTGCAGGATTCATAGAGGGAGGGTGGCCTGGTCTGATCAATGGGTGGTATGGTTTCCAGCATCAGAATGAACAAGGGACTGGCATTGCTGCAGATAAAGCTTCCACCCAGAAAGCAATAAATGAAATAACAACGAAAATTAACAACATAATAGAAAAAATGAACGGAAATTATGATTCAATAAGAGGAGAATTCAATCAAGTAGAAAAGAGAATCAACATGCTGGCTGATCGAGTTGATGATGCGGTAACCGATGTTTGGTCATACAATGCTAAACTTCTTGTACTGCTTGAAAATGGTAGAACATTAGACTTGCACGATGCAAATGTCAGAAACTTACATGATCAGGTCAAAAGGGTGTTGAAGGACAATGCAATTGACGAAGGAAATGGTTGCTTCAATCTTCTCCACAAGTGCAACGACTCATGCATGGAAACCATTAGAAATGGCACCTACAATCATGAAGATTACAAGGAAGAATCACAGCTGAATAGACAAGAAATTGAGGGGATAAAACTGAAGACTGAAGACAATGTTTATAAAATACTATCGATTTATAGCTGCATTGCAAGCAGTACTGTACTGGTAGGTCTCATACTTGCATTTATAATGTGGGCATGCAGCAGTGGTAATTGCCGGTTCAATGTGTGTATATAA
>A_/_H16N3|CY206942|A/glaucous-winged_gull/Southcentral_Alaska/14MB01705/2014
ATGATGGTCAAGGCGCTCTACCTTCTCATCATAGTGTTGGGCAGATACTCAAAAGCAGACAAAATATGCATAGGATACCTGAGCAATAACTCAACAGATAAAGTAGATACACTGACAGAAAATGGAGTTCCTGTGACCAGCTCAGTGGACCTTGTAGAAACAAACCATACTGGAACATACTGCTCATTGAATGGGATCAGCCCGGTCCATCTTGGTGACTGCAGTTTTGAGGGATGGATTGTAGGGAACCCCTCCTGTGCCACCAACATCAACATCAGAGAGTGGTCGTATCTAATCGAAGATCCCAATGCTCCTAACAAGCTCTGCTTCCCAGGAGAATTGGACAACAATGGTGAGCTGCGGCACCTTTTCAGTGGAGTAAACTCTTTTAGCAGGACAGAATTGATAAGCCCCAGCAAATGGGGGGCTGTTCTGGATGGAGTCACTGCTTCATGTCTCGACAGAGGAGCAAGCAGTTTTTACAGAAACCTGGTCTGGCTGGTAAAACAGAATGAGAGATATCCCGTTGTAAGAGGGGATTATAACAACACAACAGGACGAGATGTTTTGGTGATTTGGGGAATCCACCATCCAGATACGGAAGCAACAGCCACAAAACTATATGTCAACAAAAACCCCTACACATTGGTATCGACAAAAGAGTGGAGCAAACGCTATGAGCTCGAGATAGGGACCAGAATAGGTGACGGACAAAAGAGTTGGATGAAAATATATTGGCACCTCATGCGCCCGGGCGAAAGGATAACGTTTGAGAGCAATGGGGGCCTTCTAGCACCCAGATACGGATATATCATTGAGAAGTATGGTTCAGGAAGAATTTTCCAGAGTGGAGTGAGGATGGCCAAATGCAACACAAAGTGCCAAACGTCCGTAGGTGGAATAAACACCAACAAAACTTTCCAGAACATAGACAGGAATGCCCTGGGAGAATGTCCGAAGTACATAAAGTCTGGGCAATTAAAACTTGCTACTGGTTTGAGAAATGTCCCATCCATTAATGAAAGAGGTCTGTTTGGTGCAATTGCAGGATTCATAGAGGGAGGGTGGCCTGGTCTGATCAATGGGTGGTATGGTTTCCAGCATCAGAATGAACAAGGGACTGGCATTGCTGCAGATAAAGCTTCCACCCAGAAAGCAATAAATGAAATAACAACGAAAATTAACAACATAATAGAAAAAATGAACGGAAATTATGATTCAATAAGAGGAGAATTCAATCAAGTAGAAAAGAGAATCAACATGCTGGCTGATCGAGTTGATGATGCGGTAACCGATGTTTGGTCATACAATGCTAAACTTCTTGTACTGCTTGAAAATGGTAGAACATTAGACTTGCACGATGCAAATGTCAGAAACTTACATGATCAGGTCAAAAGGGTGTTGAAGGACAATGCAATTGACGAAGGAAATGGTTGCTTCAATCTTCTCCACAAGTGCAACGACTCATGCATGGAAACCATTAGAAATGGCACCTACAATCATGAAGATTACAAGGAAGAATCACAGCTGAATAGACAAGAAATTGAGGGGATAAAACTGAAGACTGAAGACAATGTTTATAAAATACTATCGATTTATAGCTGCATTGCAAGCAGTACTGTACTGGTAGGTCTCATACTTGCATTTATAATGTGGGCATGCAGCAGTGGTAATTGCCGGTTCAATGTGTGTATATAA
>A_/_H16N3|CY206918|A/glaucous-winged_gull/Southcentral_Alaska/14MB01422/2014
ATGATGGTCAAGGCGCTCTACCTTCTCATCATAGTGTTGGGCAGATACTCAAAAGCAGACAAAATATGCATAGGATACCTGAGCAATAACTCAACAGATAAAGTAGATACACTGACAGAAAATGGAGTTCCTGTGACCAGCTCAGTGGACCTTGTAGAAACAAACCATACTGGAACATACTGCTCATTGAATGGGATCAGCCCGGTCCATCTTGGTGACTGCAGTTTTGAGGGATGGATTGTAGGGAACCCCTCCTGTGCCACCAACATCAACATCAGAGAGTGGTCGTATCTAATCGAAGATCCCAATGCTCCTAACAAGCTCTGCTTCCCAGGAGAGTTGGACAACAATGGTGAGCTGCGGCACCTTTTCAGTGGAGTAAACTCTTTTAGCAGGACAGAATTGATAAGCCCCAGCAAATGGGGGGCTGTTCTGGATGGAGTCACTGCTTCATGTCTCGACAGAGGAGCAAGCAGTTTTTACAGAAACCTGGTCTGGCTGGTAAAACAGAATGAGAGATATCCCGTTGTAAGAGGGGATTATAACAACACAACAGGACGAGATGTTTTGGTGATTTGGGGAATCCATCATCCAGATACGGAAGCAACAGCCACAAAACTATATGTCAACAAAAACCCCTACACATTGGTATCGACAAAAGAGTGGAGCAAACGCTATGAGCTCGAGATAGGGACCAGAATAGGTGACGGACAAAAGAGTTGGATGAAAATATATTGGCACCTCATGCGCCCGGGCGAAAGGATAACGTTTGAGAGCAATGGAGGCCTTCTAGCACCCAGATACGGATATATCATTGAGAAGTATGGCTCAGGAAGAATTTTCCAGAGTGGAGTGAGGATGGCCAAATGCAACACAAAGTGCCAAACGTCCGTAGGTGGAATAAACACCAACAAAACTTTCCAGAACATAGACAGGAATGCCCTGGGAGAATGTCCGAAGTACATAAAGTCTGGGCAATTAAAACTTGCTACTGGTTTGAGAAATGTCCCATCCATTAATGAAAGAGGTCTGTTTGGTGCAATTGCAGGATTCATAGAGGGAGGGTGGCCTGGTCTGATCAATGGGTGGTATGGTTTCCAGCATCAGAATGAACAAGGGACTGGCATTGCTGCAGATAAAGCTTCCACCCAGAAAGCAATAAATGAAATAACAACGAAAATTAACAACATAATAGAAAAAATGAACGGAAATTATGATTCAATAAGAGGAGAATTCAATCAAGTAGAAAAGAGAATCAACATGCTGGCTGATCGAGTTGATGATGCGGTAACCGATGTTTGGTCATACAATGCTAAACTTCTTGTACTGCTTGAAAATGGTAGAACATTAGACTTGCACGATGCAAATGTCAGAAACTTACATGATCAGGTCAAAAGGGTGTTGAAGGACAATGCAATTGACGAAGGAAATGGTTGCTTCAATCTTCTCCACAAGTGCAACGACTCATGCATGGAAACCATTAGAAATGGCACCTACAATCATGAAGATTACAAGGAAGAATCACAGCTGAATAGACAAGAAATTGAGGGGATAAAACTGAAGACTGAAGACAATGTTTATAAAATACTATCGATTTATAGCTGCATTGCAAGCAGTACTGTGCTGGTAGGTCTCATACTTGCATTTATAATGTGGGCATGCAGCAGTGGTAATTGCCGGTTCAATGTGTGTATATAA
>A_/_H16N3|CY206910|A/glaucous-winged_gull/Southcentral_Alaska/14MB01418/2014
ATGATGGTCAAGGCGCTCTACCTTCTCATCATAGTGTTGGGCAGATACTCAAAAGCAGACAAAATATGCATAGGATACCTGAGCAATAACTCAACAGATAAAGTAGATACACTGACAGAAAATGGAGTTCCTGTGACCAGCTCAGTGGACCTTGTAGAAACAAACCATACTGGAACATACTGCTCATTGAATGGGATCAGCCCGGTCCATCTTGGTGACTGCAGTTTTGAGGGATGGATTGTAGGGAACCCCTCCTGTGCCACCAACATCAACATCAGAGAGTGGTCGTATCTAATCGAAGATCCCAATGCTCCTAACAAGCTCTGCTTCCCAGGAGAATTGGACAACAATGGTGAGCTGCGGCACCTTTTCAGTGGAGTAAACTCTTTTAGCAGGACAGAATTGATAAGCCCCAGCAAATGGGGGGCTGTTCTGGATGGAGTCACTGCTTCATGTCTCGACAGAGGAGCAAGCAGTTTTTACAGAAACCTGGTCTGGCTGGTAAAACAGAATGAGAGATATCCCGTTGTAAGAGGGGATTATAACAACACAACAGGACGAGATGTTTTGGTGATTTGGGGAATCCACCATCCAGATACGGAAGCAACAGCCACAAAACTATATGTCAACAAAAACCCCTACACATTGGTATCGACAAAAGAGTGGAGCAAACGCTATGAGCTCGAGATAGGGACCAGAATAGGTGACGGACAAAAGAGTTGGATGAAAATATATTGGCACCTCATGCGCCCGGGCGAAAGGATAACGTTTGAGAGCAATGGAGGCCTTCTAGCACCCAGATACGGATATATCATTGAGAAGTATGGTTCAGGAAGAATTTTCCAGAGTGGAGTGAGGATGGCCAAATGCAACACAAAGTGCCAAACGTCCGTAGGTGGAATAAACACCAACAAAACTTTCCAGAACATAGACAGGAATGCCCTGGGAGAATGTCCGAAGTACATAAAGTCTGGGCAATTAAAACTTGCTACTGGTTTGAGAAATGTCCCATCCATTAATGAAAGAGGTCTGTTTGGTGCAATTGCAGGATTCATAGAGGGAGGGTGGCCTGGTCTGATCAATGGGTGGTATGGTTTCCAGCATCAGAATGAACAAGGGACTGGCATTGCTGCAGATAAAGCTTCCACCCAGAAAGCAATAAATGAAATAACAACGAAAATTAACAACATAATAGAAAAAATGAACGGAAATTATGATTCAATAAGAGGAGAATTCAATCAAGTAGAAAAGAGAATCAACATGCTGGCTGATCGAGTTGATGATGCGGTAACCGATGTTTGGTCATACAATGCTAAACTTCTTGTACTGCTTGAAAATGGTAGAACATTAGACTTGCACGATGCAAATGTCAGAAACTTACATGATCAGGTCAAAAGGGTGTTAAAGGACAATGCAATTGACGAAGGAAATGGTTGCTTCAATCTTCTCCACAAGTGCAACGACTCATGCATGGAAACCATTAGAAATGGCACCTACAATCATGAAGATTACAAGGAAGAATCACAGCTGAATAGACAAGAAATTGAGGGGATAAAACTGAAGACTGAAGACAATGTTTATAAAATACTATCGATTTATAGCTGCATTGCAAGCAGTACTGTACTGGTAGGTCTCATACTTGCATTTATAATGTGGGCATGCAGCAGTGGTAATTGCCGGTTCAATGTGTGTATATAA
>A_/_H16N3|CY206934|A/glaucous-winged_gull/Southcentral_Alaska/14MB01615/2014
ATGATGGTCAAGGCGCTCTACCTTCTCATCATAGTGTTGGGCAGATACTCAAAAGCAGACAAAATATGCATAGGATACCTGAGCAATAACTCAACAGATAAAGTAGATACACTGACAGAAAATGGAGTTCCTGTGACCAGCTCAGTGGACCTTGTAGAAACAAACCATACTGGAACATACTGCTCATTGAATGGGATCAGCCCGGTCCATCTTGGTGACTGCAGTTTTGAGGGGTGGATTGTAGGGAACCCCTCCTGTGCCACCAACATCAACATCAGAGAGTGGTCGTATCTAATCGAAGATCCCAATGCTCCTAACAAGCTCTGCTTCCCAGGAGAATTGGACAACAATGGTGAGCTGCGGCACCTTTTCAGTGGAGTAAACTCTTTTAGCAGGACAGAATTGATAAGCCCCAGCAAATGGGGGGCTGTTCTGGATGGAGTCACTGCTTCATGTCTCGACAGAGGAGCAAGCAGTTTTTACAGAAACCTAGTCTGGCTGGTAAAACAGAATGAGAGATATCCCGTTGTAAGAGGGGATTATAACAACACAACAGGACGAGATGTTTTGGTGATTTGGGGAATCCACCATCCAGATACGGAAGCAACAGCCACAAAACTATATGTCAACAAAAACCCCTACACATTGGTATCGACAAAAGAGTGGAGCAAACGCTATGAGCTCGAGATAGGGACCAGAATAGGTGACGGACAAAAGAGTTGGATGAAAATATATTGGCACCTCATGCGCCCGGGCGAAAGGATAACGTTTGAGAGCAATGGAGGCCTTCTAGCACCCAGATACGGATATATCATTGAGAAGTATGGTTCAGGAAGAATTTTCCAGAGTGGAGTGAGGATGGCCAAATGCAACACAAAGTGCCAAACGTCCGTAGGTGGAATAAACACCAACAAAACTTTCCAGAACATAGACAGGAATGCCCTGGGAGAATGTCCGAAGTACATAAAGTCTGGGCAATTAAAACTTGCTACTGGTTTGAGAAATGTCCCATCCATTAATGAAAGAGGTCTGTTTGGTGCAATTGCAGGATTCATAGAGGGAGGGTGGCCTGGTCTGATCAATGGGTGGTATGGTTTCCAGCATCAGAATGAACAAGGGACTGGCATTGCTGCAGATAAAGCTTCCACCCAGAAAGCAATAAATGAAATAACAACGAAAATTAACAACATAATAGAAAAAATGAACGGAAATTATGATTCAATAAGAGGAGAATTCAATCAAGTAGAAAAGAGAATCAACATGCTGGCTGATCGAGTTGATGATGCGGTAACCGATGTTTGGTCATACAATGCTAAACTTCTTGTACTGCTTGAAAATGGTAGAACATTAGACTTGCACGATGCAAATGTCAGAAACTTACATGATCAGGTCAAAAGGGTGTTGAAGGACAATGCAATTGACGAAGGAAATGGTTGCTTCAATCTTCTCCACAAGTGCAACGACTCATGCATGGAAACCATTAGAAATGGCACCTACAATCATGAAGATTACAAGGAAGAATCACAGCTGAATAGACAAGAAATTGAGGGGATAAAACTGAAGACTGAAGACAATGTTTATAAAATACTATCGATTTATAGCTGCATTGCAAGCAGTACTGTACTGGTAGGTCTCATACTTGCATTTATAATGTGGGCATGCAGCAGTGGTAATTGCCGGTTCAATGTGTGTATATAA
>A_/_H16N3|CY206886|A/glaucous-winged_gull/Southcentral_Alaska/14MB01383/2014
ATGATGGTCAAGGCGCTCTACCTTCTCATCATAGTGTTGGGCAGATACTCAAAAGCAGACAAAATATGCATAGGATACCTGAGCAATAACTCAACAGATAAAGTAGATACACTGACAGAAAATGGAGTTCCTGTGACCAGCTCAGTGGACCTTGTAGAAACAAACCATACTGGAACATACTGCTCATTGAATGGGATCAGCCCGGTCCATCTTGGTGACTGCAGTTTTGAGGGATGGATTGTAGGGAACCCCTCCTGTACCACCAACATCAACATCAGAGAGTGGTCGTATCTAATCGAAGATCCCAATGCTCCTAACAAGCTCTGCTTCCCAGGAGAATTGGACAACAATGGTGAGCTGCGGCACCTTTTCAGTGGAGTAAACTCTTTTAGCAGGACAGAATTGATAAGCCCCAGCAAATGGGGGGCTGTTCTGGATGGAGTCACTGCTTCATGTCTCGACAGAGGAGCAAGCAGTTTTTACAGAAACCTGGTCTGGCTGGTAAAACAGAATGAGAGATATCCCGTTGTAAGAGGGGATTATAACAACACAACAGGACGAGATGTTTTGGTGATTTGGGGAATCCACCATCCAGATACGGAAGCAACAGCCACAAAACTATATGTCAACAAAAACCCCTACACATTGGTATCGACAAAAGAGTGGAGCAAACGCTATGAGCTCGAGATAGGGACCAGAATAGGTGACGGACAAAAGAGTTGGATGAAAATATATTGGCACCTCATGCGCCCGGGCGAAAGGATAACGTTTGAGAGCAATGGAGGCCTTCTAGCACCCAGATACGGATATATCATTGAGAAGTACGGTTCAGGAAGAATTTTCCAGAGTGGAGTGAGGATGGCCAAATGCAACACAAAGTGCCAAACGTCCGTAGGTGGAATAAACACCAACAAAACTTTCCAGAACATAGACAGGAATGCCCTGGGAGAATGTCCGAAGTACATAAAGTCTGGGCAATTAAAACTTGCTACTGGTTTGAGAAATGTCCCATCCATTAATGAAAGAGGTCTGTTTGGTGCAATTGCAGGATTCATAGAGGGAGGGTGGCCTGGTCTGATCAATGGGTGGTATGGTTTCCAGCATCAGAATGAACAAGGGACTGGCATTGCTGCAGATAAAGCTTCCACCCAGAAAGCAATAAATGAAATAACAACGAAAATTAACAACATAATAGAAAAAATGAACGGAAATTATGATTCAATAAGAGGAGAATTCAATCAAGTAGAAAAGAGAATCAACATGCTGGCTGATCGAGTTGATGATGCGGTAACCGATGTTTGGTCATACAATGCTAAACTTCTTGTACTACTTGAAAATGGTAGAACATTAGACTTGCACGATGCAAATGTCAGAAACTTACATGATCAGGTCAAAAGGGTGTTGAAGGACAATGCAATTGACGAAGGAAATGGTTGCTTCAATCTTCTCCACAAGTGCAACGACTCATGCATGGAAACCATTAGAAATGGCACCTACAACCATGAAGATTACAAGGAAGAATCACAGCTGAATAGACAAGAAATTGAGGGGATAAAACTGAAGACTGAAGACAATGTTTATAAAATACTATCGGTTTATAGCTGCATTGCAAGCAGTACTGTACTGGTAGGTCTCATACTTGCATTTATAATGTGGGCATGCAGCAGTGGTAATTGCCGGTTCAATGTGTGTATATAA
>A_/_H16N3|CY206878|A/glaucous-winged_gull/Southcentral_Alaska/14MB01318/2014
ATGATGGTCAAGGCGCTCTACCTTCTCATCATAGTGTTGGGCAGATACTCAAAAGCAGACAAAATATGCATAGGATACCTGAGCAATAACTCAACAGATAAAGTAGATACACTGACAGAAAATGGAGTTCCTGTGACCAGCTCAGTGGACCTTGTAGAAACAAACCATACTGGAACATACTGCTCATTGAATGGGATCAGCCCGGTCCATCTTGGTGACTGCAGTTTTGAGGGATGGATTGTAGGGAACCCCTCCTGTGCCACCAACATCAACATCAGAGAGTGGTCGTATCTAATCGAAGATCCCAATGCTCCTAACAAGCTCTGCTTCCCAGGAGAGTTGGACAACAATGGTGAGCTGCGGCACCTTTTCAGTGGAGTAAACTCTTTTAGCAGGACAGAATTGATAAGCCCCAGCAAATGGGGGGCTGTTCTGGATGGAGTCACTGCTTCATGTCTCGACAGAGGAGCAAGCAGTTTTTACAGAAACCTGGTCTGGCTGGTAAAACAGAATGAGAGATATCCCGTTGTAAGAGGGGATTATAACAACACAACAGGACGAGATGTTTTGGTGATTTGGGGAATCCACCATCCAGATACGGAAGCAACAGCCACAAAACTATATGTCAACAAAAACCCCTACACATTGGTATCGACAAAAGAGTGGAGCAAACGCTATGAGCTCGAGATAGGGACCAGAATAGGTGACGGACAAAAGAGTTGGATGAAAATATATTGGCACCTCATGCGCCCGGGCGAAAGGATAACGTTTGAGAGCAATGGAGGCCTTCTAGCACCCAGATACGGATATATCATTGAGAAGTATGGTTCAGGAAGAATTTTCCAGAGTGGAGTGAGGATGGCCAAATGCAACACAAAGTGCCAAACGTCCGTAGGTGGAATAAACACCAACAAAACTTTCCAGAACATAGACAGGAATGCCCTGGGAGAATGTCCGAAGTACATAAAGTCTGGGCAATTAAAACTTGCTACTGGTTTGAGAAATGTCCCATCCATTAATGAAAGAGGTCTGTTTGGTGCAATTGCAGGATTCATAGAGGGAGGGTGGCCTGGTCTGATCAATGGGTGGTATGGTTTCCAGCATCAGAATGCACAAGGGACTGGCATTGCTGCAGATAAAGCTTCCACCCAGAAAGCAATAAATGAAATAACAACGAAAATTAACAACATAATAGAAAAAATGAACGGAAATTATGATTCAATAAGAGGAGAATTCAATCAAGTAGAAAAGAGAATCAACATGCTGGCTGATCGAGTTGATGATGCGGTAACCGATGTTTGGTCATACAATGCTAAACTTCTTGTACTGCTTGAAAATGGTAGAACATTAGACTTGCACGATGCAAATGTCAGAAACTTACATGATCAGGTCAAAAGGGTGTTGAAGGACAATGCAATTGACGAAGGAAATGGTTGCTTCAATCTTCTCCACAAGTGCAACGACTCATGCATGGAAACCATTAGAAATGGCACCTACAATCATGAAGATTACAAGGAAGAATCACAGCTGAATAGACAAGAAATTGAGGGGATAAAACTGAAGACTGAAGACAATGTTTATAAAATACTATCGATTTATAGCTGCATTGCAAGCAGTACTGTACTGGTAGGTCTCATACTTGCATTTATAATGTGGGCATGCAGTAGTGGTAATTGCCGGTTCAATGTGTGTATATAA
>A_/_H16N3|CY206677|A/glaucous-winged_gull/Southcentral_Alaska/14MB01336/2014
ATGATGGTCAAGGCGCTCTACCTTCTCATCATAGTGTTGGGCAGATACTCAAAAGCAGACAAAATATGCATAGGATACCTGAGCAATAACTCAACAGATAAAGTAGATACACTGACAGAAAATGGAGTTCCTGTGACCAGCTCAGTGGACCTTGTAGAAACAAACCATACTGGAACATACTGCTCATTGAATGGGATCAGCCCGGTCCATCTTGGTGACTGCAGTTTTGAGGGATGGATTGTAGGGAACCCCTCCTGTGCCACCAACATCAACATCAGAGAGTGGTCGTATCTAATCGAAGATCCCAATGCTCCTAACAAGCTCTGCTTCCCAGGAGAGTTGGACAACAATGGTGAGCTGCGGCACCTTTTCAGTGGAGTAAACTCTTTTAGCAGGACAGAATTGATAAGCCCCAGCAAATGGGGGGCTGTTCTGGATGGAGTCACTGCTTCATGTCTCGACAGAGGAGCAAGCAGTTTTTACAGAAACCTGGTCTGGCTGGTAAAACAGAATGAGAGATATCCCGTTGTAAGAGGGGATTATAACAACACAACAGGACGAGATGTTTTGGTGATTTGGGGAATCCATCATCCAGATACGGAAGCAACAGCCACAAAACTATATGTCAACAAAAACCCCTACACATTGGTATCGACAAAAGAGTGGAGCAAACGCTATGAGCTCGAGATAGGGACCAGAATAGGTGACGGACAAAAGAGTTGGATGAAAATATATTGGCACCTCATGCGCCCGGGCGAAAGGATAACGTTTGAGAGCAATGGAGGCCTTCTAGCACCCAGATACGGATATATCATTGAGAAGTATGGCTCAGGAAGAATTTTCCAGAGTGGAGTGAGGATGGCCAAATGCAACACAAAGTGCCAAACGTCCGTAGGTGGAATAAACACCAACAAAACTTTCCAGAACATAGACAGGAATGCCCTGGGAGAATGTCCGAAGTACATAAAGTCTGGGCAATTAAAACTTGCTACTGGTTTGAGAAATGTCCCATCCATTAATGAAAGAGGTCTGTTTGGTGCAATTGCAGGATTCATAGAGGGAGGGTGGCCTGGTCTGATCAATGGGTGGTATGGTTTCCAGCATCAGAATGAACAAGGGACTGGCATTGCTGCAGATAAAGCTTCCACCCAGAAAGCAATAAATGAAATAACAACGAAAATTAACAACATAATAGAAAAAATGAACGGAAATTATGATTCAATAAGAGGAGAATTCAATCAAGTAGAAAAGAGAATCAACATGCTGGCTGATCGAGTTGATGATGCGGTAACCGATGTTTGGTCATACAATGCTAAACTTCTTGTACTGCTTGAAAATGGTAGAACATTAGACTTGCACGATGCAAATGTCAGAAACTTACATGATCAGGTCAAAAGGGTGTTGAAGGACAATGCAATTGACGAAGGAAATGGTTGCTTCAATCTTCTCCACAAGTGCAATGACTCATGCATGGAAACCATTAGAAATGGCACCTACAATCATGAAGATTACAAGGAAGAATCACAGCTGAATAGACAAGAAATTGAGGGGATAAAACTGAAGACTGAAGACAATGTTTATAAAATACTATCGATTTATAGCTGCATTGCAAGCAGTACTGTGCTGGTAGGTCTCATACTTGCATTTATAATGTGGGCATGCAGCAGTGGTAATTGCCGGTTCAATGTGTGTATATAA
>A_/_H16N3|CY196812|A/glaucous-winged_gull/Southcentral_Alaska/12NH01679/2008
ATGATGGTCAAGGTGCTCTACCTTCTCATCATAGTGTTGGGCAGATACTCAAAAGCAGACAAAATATGCATAGGATACCTGAGCAATAACTCAACAGATAAAGTAGATACACTGACAGAAAATGGAATTCCTGTGACCAGCTCAGTGGACCTTGTAGAAACAAACCATACTGGAACATACTGCTCATTGAATGGGATCAGCCCGGTCCATCTTGGTGACTGCAGTTTTGAGGGATGGATTGTAGGAAATCCCTCCTGTGCCACCAACATCAACATCAGAGAGTGGTCGTATCTAATCGAAGATCCTAATGCTCCTAACAAGCTCTGCTTCCCAGGAGAGTTGGACAACAATGGTGAGCTGCGGCACCTTTTCAGTGGAGTAAACTCTTTTAGCAGGACAGAATTGATAAGCCCCAGCAAATGGGGGGCTGTTCTGGATGGAGTCACTGCTTCATGTCTCGACAGAGGAGCAAGCAGTTTTTACAGAAATCTGGTCTGGCTGGTAAAACAGAATGAGAGATATCCCGTTGTAAAAGGGGATTATAACAACACAACAGGGCGAGATGTTTTGGTGATTTGGGGAATCCACCATCCAGATTCGGAAGCAACAGCCACAAAACTATATGTCAACAAAAACCCCTACACATTGGTATCGACAAAAGAATGGAGCAAACGCTATGAGCTCGAGATCGGGACCAGAATAGGTGACGGACAAAAGAGTTGGATGAAAATATATTGGCACCTCATGCGCCCGGGCGAGAGGATAACGTTTGAGAGCAATGGAGGCCTTCTAGCACCCAGATACGGATATATCATTGAGAAGTATGGTTCAGGAAGAATTTTCCAGAGTGGAGTGAGGATGGCCAAGTGCAACACAAAGTGCCAAACGTCCGTAGGTGGAATAAACACCAACAAAACTTTCCAGAACATAGACAGGAATGCCCTGGGAGAATGTCCGAAGTACATAAAGTCTGGGCAATTAAAACTTGCTACTGGCCTGAGAAACGTCCCATCCATTAATGAAAGAGGTCTGTTTGGTGCAATTGCAGGATTCATAGAGGGAGGGTGGCCTGGTCTGATTAATGGGTGGTATGGTTTCCAGCATCAGAATGAACAAGGGACTGGCATTGCTGCAGATAAAGCTTCCACCCAGAAAGCAATAAATGAAATAACAACGAAAATTAACAACATAATAGAAAAGATGAACGGAAATTATGATTCAATAAGAGGAGAATTCAATCAAGTAGAAAAGAGAATCAACATGCTGGCTGATCGAGTTGATGATGCAGTAACCGATGTTTGGTCATACAATGCTAAACTTCTTGTACTGCTTGAAAATGGTAGAACATTAGACTTGCACGATGCAAATGTCAGAAACTTACATGATCAGATCAAAAGGGTGTTGAAGGACAATGCAATTGACGAAGGAAATGGTTGCTTCAATCTTCTCCACAAGTGCAACGACTCATGCATGGAAACCATTAGAAATGGCACCTACAATCATGAAGATTACAAGGAGGAATCACAATTGAATAGACAAGAAATTGAGGGGATAAAACTGAAGACTGAAGACAATGTTTATAAAATACTATCGATTTATAGCTGCATTGCAAGCAGTACTGTACTGGTAGGTCTCATACTTGCATTTATAATGTGGGCATGCAGCAGTGGTAATTGCCGGTTCAATGTGTGTATATAA
>A_/_H16N3|CY196804|A/glaucous-winged_gull/Southcentral_Alaska/12NH01647/2008
ATGATGGTCAAGGTGCTCTACCTTCTCATCATAGTGTTGGGCAGATACTCAAAAGCAGACAAAATATGCATAGGATACCTGAGCAATAACTCAACAGATAAAGTAGATACACTGACAGAAAATGGAGTTCCTGTGACCAGCTCAGTGGACCTTGTAGAAACAAACCATACTGGAACATACTGCTCATTGAATGGGATCAGCCCGGTCCATCTTGGTGACTGCAGTTTTGAGGGATGGATTGTAGGGAACCCCTCCTGTGCCACCAACATCAACATCAGAGAGTGGTCGTATCTAATCGAAGATCCTAATGCTCCTAACAAGCTCTGCTTCCCAGGAGAGTTGGACAACAATGGTGAGCTGCGGCACCTTTTCAGTGGAGTAAACTCTTTTAGCAGGACAGAATTGATAAGCCCCAGCAAATGGGGGGCTGTTCTGGATGGAGTCACTGCTTCATGTCTCGACAGAGGAGCAAGCAGTTTTTACAGAAATCTGGTCTGGCTGGTAAAACAGAATGAGAGATATCCCGTTGTAAGAGGGGATTATAACAACACAACAGGACGAGATGTTTTGGTGATTTGGGGAATCCACCATCCAGATTCGGAAGCAACAGCCACAAAACTATATGTCAACAAAAACCCCTACACATTGGTATCGACAAAAGAGTGGAGCAAACGCTATGAGCTCGAGATCGGGACCAGAATAGGTGACGGACAAAAGAGTTGGATGAAAATATATTGGCACCTCATGCGCCCCGGCGAAAGGATAACGTTTGAGAGCAATGGAGGCCTTCTAGCACCCAGATACGGATATATCATTGAGAAGTATGGTTCAGGAAGAATTTTCCAGAGTGGAGTGAGGATGGCCAAATGCAACACAAAGTGCCAAACGTCCGTAGGTGGAATAAACACCAACAAAACTTTCCAGAACATAGACAGGAATGCCCTGGGAGAATGTCCGAAGTACATAAAGTCTGGGCAATTAAAACTTGCTACTGGCCTGAGAAATGTCCCATCCATTAATGAAAGAGGTCTGTTTGGTGCAATTGCAGGATTCATAGAGGGAGGGTGGCCTGGTCTGATCAATGGGTGGTATGGTTTCCAGCATCAGAATGAACAAGGGACTGGCATTGCTGCAGATAAAGCTTCCACCCAGAAAGCAATAAATGAAATAACAACGAAAATTAACAACATAATAGAAAAGATGAACGGAAATTATGATTCAATAAGAGGAGAATTCAATCAAGTAGAAAAGAGAATCAACATGCTGGCTGATCGAGTTGATGATGCAGTAACCGATGTTTGGTCATACAATGCTAAACTTCTTGTACTGCTTGAAAATGGTAGAACATTAGACTTGCACGATGCAAATGTCAGAAACTTACATGACCAGATCAAAAGGGTGTTGAAGGACAATGCAATTGACGAAGGAAATGGTTGTTTCAATCTTCTCCACAAGTGCAACGACTCATGCATGGAAACCATTAGAAATGGCACCTACAATCATGAAGATTACAAGGAAGAATCACAACTGAATAGACAGGAAATTGAGGGGATAAAACTGAAGACTGAAGACAATGTTTATAAAATACTATCGATTTATAGCTGCATTGCAAGCAGTACTGTACTGGTAGGTCTCATACTTGCATTTATAATGTGGGCATGCAGCAGTGGTAATTGCCGGTTCAATGTGTGTATATAA
>A_/_H16N3|CY196796|A/glaucous-winged_gull/Southcentral_Alaska/12NH01600/2008
ATGATGGTCAAGGTGCTCTACCTTCTCATCATAGTGTTGGGCAGATACTCAAAAGCAGACAAAATATGCATAGGATACCTGAGCAATAACTCAACAGATAAAGTAGATACACTGACAGAAAATGGAATTCCTGTGACCAGCTCAGTGGACCTTGTAGAAACAAACCATACTGGAACATACTGCTCATTGAATGGGATCAGCCCGGTCCATCTTGGTGACTGCAGTTTTGAGGGATGGATTGTAGGAAATCCCTCCTGTGCCACCAACATCAACATCAGAGAGTGGTCGTATCTAATCGAAGATCCTAATGCTCCTAACAAGCTCTGCTTCCCAGGAGAGTTGGACAACAATGGTGAGCTGCGGCACCTTTTCAGTGGAGTAAACTCTTTTAGCAGGACAGAATTGATAAGCCCCAGCAAATGGGGGGCTGTTCTGGATGGAGTCACTGCTTCATGTCTCGACAGAGGAGCAAGCAGTTTTTACAGAAATCTGGTCTGGCTGGTAAAACAGAATGAGAGATATCCCGTTGTAAAAGGGGATTATAACAACACAACAGGGCGAGATGTTTTGGTGATTTGGGGAATCCACCATCCAGATTCGGAAGCAACAGCCACAAAACTATATGTCAACAAAAACCCCTACACATTGGTATCGACAAAAGAATGGAGCAAACGCTATGAGCTCGAGATCGGGACCAGAATAGGTGACGGACAAAAGAGTTGGATGAAAATATATTGGCACCTCATGCGCCCGGGCGAGAGGATAACGTTTGAGAGCAATGGAGGCCTTCTAGCACCCAGATACGGATATATCATTGAGAAGTATGGTTCAGGAAGAATTTTCCAGAGTGGAGTGAGGATGGCCAAGTGCAACACAAAGTGCCAAACGTCCGTAGGTGGAATAAACACCAACAAAACTTTCCAGAACATAGACAGGAATGCCCTGGGAGAATGTCCGAAGTACATAAAGTCTGGGCAATTAAAACTTGCTACTGGCCTGAGAAATGTCCCATCCATTAATGAAAGAGGTCTGTTTGGTGCAATTGCAGGATTCATAGAGGGAGGGTGGCCTGGTCTGATTAATGGGTGGTATGGTTTCCAGCATCAGAATGAACAAGGGACTGGCATTGCTGCAGATAAAGCTTCCACCCAGAAAGCAATAAATGAAATAACAACGAAAATTAACAACATAATAGAAAAGATGAACGGAAATTATGATTCAATAAGAGGAGAATTCAATCAAGTAGAAAAGAGAATCAACATGCTGGCTGATCGAGTTGATGATGCAGTAACCGATGTTTGGTCATACAATGCTAAACTTCTTGTACTGCTTGAAAATGGTAGAACATTAGACTTGCACGATGCAAATGTCAGAAACTTACATGATCAGATCAAAAGGGTGTTGAAGGACAATGCAATTGACGAAGGAAATGGTTGCTTCAATCTTCTCCACAAGTGCAACGACTCATGCATGGAAACCATTAGAAATGGCACCTACAATCATGAAGATTACAAGGAGGAATCACAATTGAATAGACAAGAAATTGAGGGGATAAAACTGAAGACTGAAGACAATGTTTATAAAATACTATCGATTTATAGCTGCATTGCAAGCAGTACTGTACTGGTAGGTCTCATACTTGCATTTATAATGTGGGCATGCAGCAGTGGTAATTGCCGGTTCAATGTGTGTATATAA
>A_/_H16N3|CY196788|A/glaucous-winged_gull/Southcentral_Alaska/12NH01593/2008
ATGATGGTCAAGGTGCTCTACCTTCTCATCATAGTGTTGGGCAGATACTCAAAAGCAGACAAAATATGCATAGGATACCTGAGCAATAACTCAACAGATAAAGTAGATACACTGACAGAAAATGGAATTCCTGTGACCAGCTCAGTGGACCTTGTAGAAACAAACCATACTGGAACATACTGCTCATTGAATGGGATCAGCCCGGTCCATCTTGGTGACTGCAGTTTTGAGGGATGGATTGTAGGAAATCCCTCCTGTGCCACCAACATCAACATCAGAGAGTGGTCGTATCTAATCGAAGATCCTAATGCTCCTAACAAGCTCTGCTTCCCAGGAGAGTTGGACAATAATGGTGAGCTGCGGCACCTTTTCAGTGGAGTAAACTCTTTTAGCAGGACAGAATTGATAAGCCCCAGCAAATGGGGGGCTGTTCTGGATGGAGTCACTGCTTCATGTCTCGACAGAGGAGCAAGCAGTTTTTACAGAAATCTGGTCTGGCTGGTAAAACAGAATGAGAGATATCCCGTTGTAAAAGGGGATTATAACAACACAACAGGGCGAGATGTTTTGGTGATTTGGGGAATCCACCATCCAGATTCGGAAGCAACAGCCACAAAACTATATGTCAACAAAAACCCCTACACATTGGTATCGACAAAAGAATGGAGCAAACGCTATGAGCTCGAGATCGGGACCAGAATAGGTGACGGACAAAAGAGTTGGATGAAAATATATTGGCACCTCATGCGCCCGGGTGAGAGGATAACGTTTGAGAGCAATGGAGGCCTTCTAGCACCCAGATACGGATATATCATTGAGAAGTATGGTTCAGGAAGAATTTTCCAGAGTGGAGTGAGGATGGCCAAGTGCAACACAAAGTGCCAAACGTCCGTAGGTGGAATAAACACCAACAAAACTTTCCAGAACATAGACAGGAATGCCCTGGGAGAATGTCCGAAGTACATAAAGTCTGGGCAATTAAAACTTGCTACTGGCCTGAGAAATGTCCCATCCATTAATGAAAGAGGTCTGTTTGGTGCAATTGCAGGATTCATAGAGGGAGGGTGGCCTGGTCTGATTAATGGGTGGTATGGTTTCCAGCATCAGAATGAACAAGGGACTGGCATTGCTGCAGATAAAGCTTCCACCCAGAAAGCAATAAATGAAATAACAACGAAAATTAACAACATAATAGAAAAGATGAACGGAAATTATGATTCAATAAGAGGAGAATTCAATCAAGTAGAAAAGAGAATCAACATGCTGGCTGATCGAGTTGATGATGCAGTAACCGATGTTTGGTCATACAATGCTAAACTTCTTGTACTGCTTGAAAATGGTAGAACATTAGACTTGCACGATGCAAATGTCAGAAACTTACATGATCAGATCAAAAGGGTGTTGAAGGACAATGCAATTGACGAAGGAAATGGTTGCTTCAATCTTCTCCACAAGTGCAACGACTCATGCATGGAAACCATTAGAAATGGCACCTACAATCATGAAGATTACAAGGAGGAATCACAATTGAATAGACAAGAAATTGAGGGGATAAAACTGAAGACTGAAGACAATGTTTATAAAATACTATCGATTTATAGCTGCATTGCAAGCAGTACTGTACTGGTAGGTCTCATACTTGCATTTATAATGTGGGCATGCAGCAGTGGTAATTGCCGGTTCAATGTGTGTATATAA
>A_/_H16N3|CY196780|A/glaucous-winged_gull/Southcentral_Alaska/12NH01540/2008
ATGATGGTCAAGGTGCTCTACCTTCTCATCATAGTGTTGGGCAGATACTCAAAAGCAGACAAAATATGCATAGGATACCTGAGCAATAACTCAACAGATAAAGTAGATACACTGACAGAAAATGGAATTCCTGTGACCAGCTCAGTGGACCTTGTAGAAACAAACCATACTGGAACATACTGCTCATTGAATGGGATCAGCCCGGTCCATCTTGGTGACTGCAGTTTTGAGGGATGGATTGTAGGAAATCCCTCCTGTGCCACCAACATCAACATCAGAGAGTGGTCGTATCTAATCGAAGATCCTAATGCTCCTAACAAGCTCTGCTTCCCAGGAGAGTTGGACAATAATGGTGAGCTGCGGCACCTTTTCAGTGGAGTAAACTCTTTTAGCAGGACAGAATTGATAAGCCCCAGCAAATGGGGGGCTGTTCTGGATGGAGTCACTGCTTCATGTCTCGACAGAGGAGCAAGCAGTTTTTACAGAAATCTGGTCTGGCTGGTAAAACAGAATGAGAGATATCCCGTTGTAAAAGGGGATTATAACAACACAACAGGGCGAGATGTTTTGGTGATTTGGGGAATCCACCATCCAGATTCGGAAGCAACAGCCACAAAACTATATGTCAACAAAAACCCCTACACATTGGTATCGACAAAAGAATGGAGCAAACGCTATGAGCTCGAGATCGGGACCAGAATAGGTGACGGACAAAAGAGTTGGATGAAAATATATTGGCACCTCATGCGCCCGGGCGAGAGGATAACGTTTGAGAGCAATGGAGGCCTTCTAGCACCCAGATACGGATATATCATTGAGAAGTATGGTTCAGGAAGAATTTTCCAGAGTGGAGTGAGGATGGCCAAGTGCAACACAAAGTGCCAAACGTCCGTAGGTGGAATAAACACCAACAAAACTTTCCAGAACATAGACAGGAATGCCCTGGGAGAATGTCCGAAGTACATAAAGTCTGGGCAATTAAAACTTGCTACTGGCCTGAGAAATGTCCCATCCATTAATGAAAGAGGTCTGTTTGGTGCAATTGCAGGATTCATAGAGGGAGGGTGGCCTGGTCTGATTAATGGGTGGTATGGTTTCCAGCATCAGAATGAACAAGGGACTGGCATTGCTGCAGATAAAGCTTCCACCCAGAAAGCAATAAATGAAATAACAACGAAAATTAACAACATAATAGAAAAGATGAACGGAAATTATGATTCAATAAGAGGAGAATTCAATCAAGTAGAAAAGAGAATCAACATGCTGGCTGATCGAGTTGATGATGCAGTAACCGATGTTTGGTCATACAATGCTAAACTTCTTGTACTGCTTGAAAATGGTAGAACATTAGACTTGCACGATGCAAATGTCAGAAACTTACATGATCAGATCAAAAGGGTGTTGAAGGACAATGCAATTGACGAAGGAAATGGTTGCTTCAATCTTCTCCACAAGTGCAACGACTCATGCATGGAAACCATTAGAAATGGCACCTACAATCATGAAGATTACAAGGAGGAATCACAATTGAATAGACAAGAAATTGAGGGGATAAAACTGAAGACTGAAGACAATGTTTATAAAATACTATCGATTTATAGCTGCATTGCAAGCAGTACTGTACTGGTAGGTCTCATACTTGCATTTATAATGTGGGCATGCAGCAGTGGTAATTGCCGGTTCAATGTGTGTATATAA
>A_/_H16N3|CY196756|A/glaucous-winged_gull/Southcentral_Alaska/12NH01285/2008
ATGATGGTCAAGGTGCTCTACCTTCTCATCATAGTGTTGGGCAGATACTCAAAAGCAGACAAAATATGCATAGGATACCTGAGCAATAACTCAACAGATAAAGTAGATACACTGACAGAAAATGGAATTCCTGTGACCAGCTCAGTGGACCTTGTAGAAACAAACCATACTGGAACATACTGCTCATTGAATGGAATCAGCCCGGTCCATCTTGGTGACTGCAGTTTTGAGGGATGGATTGTAGGAAATCCCTCCTGTGCCACCAACATCAACATCAGAGAGTGGTCGTATCTAATCGAAGATCCTAATGCTCCTAACAAGCTCTGCTTCCCAGGAGAGTTGGACAACAATGGTGAGCTGCGGCACCTTTTCAGTGGAGTAAACTCTTTTAGCAGGACAGAATTGATAAGCCCCAGCAAATGGGGGGCTGTTCTGGATGGAGTCACTGCTTCATGTCTCGACAGAGGAGCAAGCAGTTTTTACAGAAATCTGGTCTGGCTGGTAAAACAGAATGAGAGATATCCCGTTGTAAAAGGGGATTATAACAACACAACAGGGCGAGACGTTTTGGTGATTTGGGGAATCCACCATCCAGATTCGGAAGCAACAGCCACAAAACTATATGTCAACAAAAACCCCTACACATTGGTATCGACAAAAGAATGGAGCAAACGCTATGAGCTCGAGATCGGGACCAGAATAGGTGACGGACAAAAGAGTTGGATGAAAATATATTGGCACCTCATGCGCCCGGGCGAGAGGATAACGTTTGAGAGCAGTGGAGGCCTTCTAGCACCCAGATACGGATATATCATTGAGAAGTATGGTTCAGGAAGAATTTTCCAGAGTGGAGTGAGGATGGCCAAGTGCAACACAAAGTGCCAAACGTCCGTAGGTGGAATAAACACCAACAAAACTTTCCAGAACATAGACAGGAATGCCCTGGGAGAATGTCCGAAGTACATAAAGTCTGGGCAATTAAAACTTGCTACTGGCCTGAGAAATGTCCCATCCATTAATGAAAGAGGTCTGTTTGGTGCAATTGCAGGGTTCATAGAGGGAGGGTGGCCTGGTCTGATTAATGGGTGGTATGGTTTCCAGCATCAGAATGAACAAGGGACTGGCATTGCTGCAGATAAAGCTTCCACCCAGAAAGCAATAAATGAAATAACAACGAAAATTAACAACATAATAGAAAAGATGAACGGAAATTATGATTCAATAAGAGGAGAATTCAATCAAGTAGAAAAGAGAATCAACATGCTGGCTGATCGAGTTGATGATGCAGTAACCGATGTTTGGTCATACAATGCTAAACTTCTTGTACTGCTTGAAAATGGTAGAACATTAGACTTGCACGATGCAAATGTCAGAAACTTACATGATCAGATCAAAAGGGTGTTGAAGGACAATGCAATTGACGAAGGAAATGGTTGCTTCAATCTTCTCCACAAGTGCAACGACTCATGCATGGAAACCATTAGAAATGGCACCTACAATCATGAAGATTACAAGGAGGAATCACAATTGAATAGACAAGAAATTGAGGGGATAAAACTGAAGACTGAAGACAATGTTTATAAAATACTATCGATTTATAGCTGCATTGCAAGCAGTACTGTACTGGTAGGTCTCATACTTGCATTTATAATGTGGGCATGCAGCAGTGGTAATTGCCGGTTCAATGTGTGTATATAA
>A_/_H16N3|CY196748|A/glaucous-winged_gull/Southcentral_Alaska/12NH01265/2008
ATGATGGTCAAGGTGCTCTACCTTCTCATCATAGTGTTGGGCAGATACTCAAAAGCAGACAAAATATGCATAGGATACCTGAGCAATAACTCAACAGATAAAGTAGATACACTGACAGAAAATGGAATTCCTGTGACCAGCTCAGTGGACCTTGTAGAAACAAACCATACTGGAACATACTGCTCATTGAATGGAATCAGCCCGGTCCATCTTGGTGACTGCAGTTTTGAGGGATGGATTGTAGGAAATCCCTCCTGTGCCACCAACATCAACATCAGAGAGTGGTCGTATCTAATCGAAGATCCTAATGCTCCTAACAAGCTCTGCTTCCCAGGAGAGTTGGACAACAATGGTGAGCTGCGGCACCTTTTCAGTGGAGTAAACTCTTTTAGCAGGACAGAATTGATAAGCCCCAGCAAATGGGGGGCTGTTCTGGATGGAGTCACTGCTTCATGTCTCGACAGAGGAGCAAGCAGTTTTTACAGAAATCTGGTCTGGCTGGTAAAACAGAATGAGAGATATCCCGTTGTAAAAGGGGATTATAACAACACAACAGGGCGAGACGTTTTGGTGATTTGGGGAATCCACCATCCAGATTCGGAAGCAACAGCCACAAAACTATATGTCAACAAAAACCCCTACACATTGGTATCGACAAAAGAATGGAGCAAACGCTATGAGCTCGAGATCGGGACCAGAATAGGTGACGGACAAAAGAGTTGGATGAAAATATATTGGCACCTCATGCGCCCGGGCGAGAGGATAACGTTTGAGAGCAATGGAGGCCTTCTAGCACCCAGATACGGATATATCATTGAGAAGTATGGTTCAGGAAGAATTTTCCAGAGTGGAGTGAGGATGGCCAAGTGCAACACAAAGTGCCAAACGTCCGTAGGTGGAATAAACACCAACAAAACTTTCCAGAACATAGACAGGAATGCCCTGGGAGAATGTCCGAAGTACATAAAGTCTGGGCAATTAAAACTTGCTACTGGCCTGAGAAATGTCCCATCCATTAATGAAAGAGGTCTGTTTGGTGCAATTGCAGGGTTCATAGAGGGAGGGTGGCCTGGTCTGATTAATGGGTGGTATGGTTTCCAGCATCAGAATGAACAAGGGACTGGCATTGCTGCAGATAAAGCTTCCACCCAGAAAGCAATAAATGAAATAACAACGAAAATTAACAACATAATAGAAAAGATGAACGGAAATTATGATTCAATAAGAGGAGAATTCAATCAAGTAGAAAAGAGAATCAACATGCTGGCTGATCGAGTTGATGATGCAGTAACCGATGTTTGGTCATACAATGCTAAACTTCTTGTACTGCTTGAAAATGGTAGAACATTAGACTTGCACGATGCAAATGTCAGAAACTTACATGATCAGATCAAAAGGGTGTTGAAGGACAATGCAATTGACGAAGGAAATGGTTGCTTCAATCTTCTCCACAAGTGCAACGACTCATGCATGGAAACCATTAGAAATGGCACCTACAATCATGAAGATTACAAGGAGGAATCACAATTGAATAGACAAGAAATTGAGGGGATAAAACTGAAGACTGAAGACAATGTTTATAAAATACTATCGATTTATAGCTGCATTGCAAGCAGTACTGTACTGGTAGGTCTCATACTTGCATTTATAATGTGGGCATGCAGCAGTGGTAATTGCCGGTTCAATGTGTGTATATAA
>A_/_H16N3|CY196603|A/glaucous-winged_gull/Southcentral_Alaska/11JR02272/2011
ATGATGGTCAAGGTGCTCTACCTTCTCATCATAGTGTTGGGCAGATACTCAAAAGCAGACAAAATATGCATAGGATACCTGAGCAATAACTCAACAGATAAAGTAGATACACTGACAGAAAATGGAGTTCCTGTGACCAGCTCAGTGGACCTTGTAGAAACAAACCATACTGGAACATACTGCTCATTGAATGGGGTCAGCCCGGTCCATCTTGGTGACTGCAGTTTTGAGGGATGGATTGTAGGAAACCCCTCCTGTGCCACCAACATCAACATCAGAGAGTGGTCATATCTAATCGAAGATCCTAATGCTCCTAACAAGCTCTGCTTCCCAGGAGAGTTGGACAACAATGGTGAGCTGCGGCACCTTTTCAGTGGAGTAAACTCTTTTAGCAGGACAGAATTGATAAGCCCCAGCAAATGGGGGGATGTCCTGGATGGAGTCACTGCTTCATGTCTCGACAGAGGAGCAAGCAGTTTTTACAGAAATCTGGTCTGGCTGGTAAAACAGAATGAGAGATATCCCGTTGTAAGAGGGGATTATAACAACACAACAGGACGAGATGTTTTGGTGATTTGGGGAATCCACCACCCAGATTCGGAAGCAACAGCCACAAAACTATATGTCAACAAAAACCCCTACACATTAGTATCGACAAAAGAGTGGAGCAAACGCTATGAGCTCGAGATCGGGACCAGAATAGGTGACGGACAAAAGAGTTGGATGAAAATATATTGGCACCTCATGCGCCCCGGCGAAAGGATAACGTTTGAGAGCAATGGAGGCCTTCTAGCACCCAGATACGGATATATCATTGAGAAGTATGGTTCAGGACGAATTTTTCAGAGTGGAGTGAGGATGGCCAAATGCAACACAAAGTGCCAGACGTCCGTAGGTGGACTAAACACCAACAAAACTTTCCAGAACATAGACAGGAATGCCCTGGGAGAATGTCCGAAGTACATAAAGTCTGGGCAATTAAAACTTGCTACTGGCCTGAGAAATGTCCCATCCATTAATGAAAGAGGTCTGTTTGGTGCAATTGCAGGGTTCATAGAGGGAGGGTGGCCTGGTCTGATCAATGGATGGTATGGTTTCCAGCATCAGAATGAGCAAGGGACTGGCATTGCTGCAGATAAAGCTTCCACCCAGAAAGCAATAAATGAAATAACAACGAAAATTAACAACATAATAGAAAAGATGAACGGAAATTATGATTCAATAAGAGGAGAATTCAATCAAGTAGAAAAGAGAATCAACATGCTGGCTGATCGAGTTGATGATGCAGTAACCGATGTTTGGTCATACAATGCTAAACTTCTTGTACTGCTTGAAAATGGTAGAACATTAGACTTGCATGATGCAAATGTCAGAAACTTACATGATCAGGTCAAAAGGGTATTGAAGGACAATGCAATTGACGAAGGAAATGGTTGCTTCAATCTTCTCCACAAGTGCAACGACTCATGCATGGAAACCATTAGAAATGGCACCTACAATCATGAAGATTACAAGGAAGAATCACAACTAAATAGACAGGAAATTGAGGGGATAAAACTGAAGACTGAAGACAATGTTTATAAAATACTATCGATTTATGGCTGCATTGCAAGCAGTACTGTGCTGGTAGGTCTCATACTTGCATTTATAATGTGGGCATGCAGCAGTGGTAATTGCCGGTTCAATGTGTGTATATAA
>A_/_H16N3|CY196595|A/glaucous-winged_gull/Southcentral_Alaska/11JR02017/2011
ATGATGGTCAAGGTGCTCTACCTTCTCATCATAGTGTTGGGCAGATACTCAAAAGCAGACAAAATATGCATAGGATACCTGAGCAATAACTCAACAGATAAAGTAGATACACTGACAGAAAATGGAGTTCCTGTGACCAGCTCAGTGGACCTTGTAGAAACAAACCATACTGGAACATACTGCTCATTGAATGGGGTCAGCCCGGTCCATCTTGGTGACTGCAGTTTTGAGGGATGGATTGTAGGAAACCCCTCCTGTGCCACCAACATCAACATCAGAGAGTGGTCATATCTAATCGAAGATCCTAATGCTCCTAACAAGCTCTGCTTCCCAGGAGAGTTGGACAACAATGGTGAGCTGCGGCACCTTTTCAGTGGAGTAAACTCTTTTAGCAGGACAGAATTGATAAGCCCCAGCAAATGGGGGGGTGTCCTGGATGGAGTCACTGCTTCATGTCTCGACAGAGGAGCAAGTAGTTTTTACAGAAATCTGGTCTGGCTGGTAAAACAGAATGAGAGATATCCCGTTGTAAGAGGGGATTATAACAACACAACAGGACGAGATGTTTTGGTGATTTGGGGAATCCACCACCCAGATTCGGAAGCAACAGCCACAAAACTATATGTCAACAAAAACCCCTACACATTAGTATCGACAAAAGAGTGGAGCAAACGCTATGAGCTCGAGATCGGGACCAGAATAGGTGACGGACAAAAGAGTTGGATGAAAATATATTGGCACCTCATGCGCCCCGGCGAAAGGATAACGTTTGAGAGCAATGGAGGCCTTCTAGCACCCAGATACGGATATATCATTGAGAAGTATGGTTCAGGACGAATTTTTCAGAGTGGAGTGAGGATGGCCAAATGCAACACAAAGTGCCAGACGTCCGTAGGTGGACTAAACACCAACAAAACTTTCCAGAACATAGACAGGAATGCCCTGGGAGAATGTCCGAAGTACATAAAGTCTGGGCAATTAAAACTTGCTACTGGCCTGAGAAATGTCCCATCCATTAATGAAAGAGGTCTGTTTGGTGCAATTGCAGGGTTCATAGAGGGAGGGTGGCCTGGTCTGATCAATGGATGGTATGGTTTCCAGCATCAGAATGAGCAAGGGACTGGCATTGCTGCAGATAAAGCTTCCACCCAGAAAGCAATAAATGAAATAACAACGAAAATTAACAACATAATAGAAAAGATGAACGGAAATTATGATTCAATAAGAGGAGAATTCAATCAAGTAGAAAAGAGAATCAACATGCTGGCTGATCGAGTTGATGATGCAGTAACCGATGTTTGGTCATACAATGCTAAACTTCTTGTACTGCTTGAAAATGGTAGAACATTAGACTTGCATGATGCGAATGTCAGAAACTTACATGATCAGGTCAAAAGGGTATTGAAGGACAATGCAATTGACGAAGGAAATGGTTGCTTCAATCTTCTCCACAAGTGCAACGACTCATGCATGGAAACCATTAGAAATGGCACCTACAATCATGAAGATTACAAGGAAGAATCACAACTAAATAGACAGGAAATTGAGGGGATAAAACTGAAGACTGAAGACAATGTTTATAAAATACTATCGATTTATGGCTGCATTGCAAGCAGTACTGTGCTGGTAGGTCTCATACTTGCATTTATAATGTGGGCATGCAGCAGTGGTAATTGCCGGTTCAATGTGTGTATATAA
>A_/_H16N3|CY196587|A/glaucous-winged_gull/Southcentral_Alaska/11JR01908/2011
ATGATGGTCAAGGTGCTCTACCTTCTCATCATAGTGTTGGGCAGATACTCAAAAGCAGACAAAATATGCATAGGATACCTGAGCAATAACTCAACAGATAAAGTAGATACACTGACAGAAAATGGAGTTCCTGTGACCAGCTCAGTGGACCTTGTAGAAACAAACCATACTGGAACATACTGCTCATTGAATGGGGTCAGCCCGGTCCATCTTGGTGACTGCAGTTTTGAGGGATGGATTGTAGGAAACCCCTCCTGTGCCACCAACATCAACATCAGAGAGTGGTCATATCTAATCGAAGATCCTAATGCTCCTAACAAGCTCTGCTTCCCAGGAGAGTTGGACAACAATGGTGAGCTGCGGCACCTTTTCAGTGGAGTAAACTCTTTTAGCAGGACAGAATTGATAAGCCCCAGCAAATGGGGGGGTGTCCTGGATGGAGTCACTGCTTCATGTCTCGACAGAGGAGCAAGCAGTTTTTACAGAAATCTGGTCTGGCTGGTAAAACAGAATGAGAGATATCCCGTTGTAAGAGGGGATTATAACAACACAACAGGACGAGATGTTTTGGTGATTTGGGGAATCCACCACCCAGATTCGGAAGCAACAGCCACAAAACTATATGTCAACAAAAACCCCTACACATTAGTATCGACAAAAGAGTGGAGCAAACGCTATGAGCTCGAGATCGGGACCAGAATAGGTGACGGACAAAAGAGTTGGATGAAAATATATTGGCACCTCATGCGCCCCGGCGAAAGGATAACGTTTGAGAGCAATGGAGGCCTTCTAGCACCCAGATACGGATATATCATTGAGAAGTATGGTTCAGGACGAATTTTTCAGAGTGGAGTGAGGATGGCCAAATGCAACACAAAGTGCCAGACGTCCGTAGGTGGACTAAACACCAACAAAACTTTCCAGAACATAGACAGGAATGCCCTGGGAGAATGTCCGAAGTACATAAAGTCTGGGCAATTAAAACTTGCTACTGGCCTGAGAAATGTCCCATCCATTAATGAAAGAGGTCTGTTTGGTGCAATTGCAGGGTTCATAGAGGGAGGGTGGCCTGGTCTGATCAATGGATGGTATGGTTTCCAGCATCAGAATGAACAAGGGACTGGCATTGCTGCAGATAAAGCTTCCACCCAGAAAGCAATAAATGAAATAACAACGAAAATTAACAACATAATAGAAAAGATGAACGGAAATTATGATTCAATAAGAGGAGAATTCAATCAAGTAGAAAAGAGAATCAACATGCTGGCTGATCGAGTTGATGATGCAGTAACCGATGTTTGGTCATACAATGCTAAACTTCTTGTACTGCTTGAAAATGGTAGAACATTAGACTTGCATGATGCAAATGTCAGAAACTTACATGATCAGGTCAAAAGGGTATTGAAGGACAATGCAATTGACGAAGGAAATGGTTGCTTCAATCTTCTCCACAAGTGCAACGACTCATGCATGGAAACCATTAGAAATGGCACCTACAATCATGAAGATTACAAGGAAGAATCACAACTAAATAGACAGGAAATTGAGGGGATAAAACTGAAGACTGAAGACAATGTTTATAAAATACTATCGATTTATGGCTGCATTGCAAGCAGTACTGTGCTGGTAGGTCTCATACTTGCATTTATAATGTGGGCATGCAGCAGTGGTAATTGCCGGTTCAATGTGTGTATATAA
>A_/_H16N3|CY196555|A/glaucous-winged_gull/Southcentral_Alaska/11JR01859/2011
ATGATGGTCAAGGTGCTCTACCTTCTCATCATAGTGTTGGGCAGATACTCAAAAGCAGACAAAATATGCATAGGATACCTGAGCAATAACTCAACAGATAAAGTAGATACACTGACAGAAAATGGAGTTCCTGTGACCAGCTCAGTGGACCTTGTAGAAACAAACCATACTGGAACATACTGCTCATTGAATGGGATCAGCCCGGTCCATCTTGGTGACTGCAGTTTTGAGGGATGGATTGTAGGAAACCCCTCCTGTGCCACCAACATCAACATCAGAGAGTGGTCATATCTAATCGAAGATCCTAATGCTCCTAACAAGCTCTGCTTCCCAGGAGAGTTGGACAACAATGGTGAGCTGCGGCACCTTTTCAGTGGAGTAAACTCTTTTAGCAGGACAGAATTGATAAGCCCCAGCAAATGGGGGGGTGTCCTGGATGGAGTCACTGCTTCATGTCTCGACAGAGGAGCAAGCAGTTTTTACAGAAATCTGGTCTGGCTGGTAAAACAGAATGAGAGATATCCCGTTGTAAGAGGGGATTATAACAACACAACAGGACGAGATGTTTTGGTGATTTGGGGAATCCACCACCCAGATTCGGAAGCAACAGCCACAAAACTATATGTCAACAAAAACCCCTACACATTAGTATCGACAAAAGAGTGGAGCAAACGCTATGAGCTCGAGATCGGGACCAGAATAGGTGACGGACAAAAGAGTTGGATGAAAATATATTGGCACCTCATGCGCCCCGGCGAAAGGATAACGTTTGAGAGCAATGGAGGCCTTCTAGCACCCAGATACGGATATATCATTGAGAAGTATGGTTCAGGACGAATTTTTCAGAGTGGAGTGAGGATGGCCAAATGTAACACAAAGTGCCAGACGTCCGTAGGTGGACTAAACACCAACAAAACTTTCCAGAACATAGACAGGAATGCCCTGGGAGAATGTCCGAAGTACATAAAGTCTGGGCAATTAAAACTTGCTACTGGCCTGAGAAATGTCCCATCCATTAATGAAAGAGGTCTGTTTGGTGCAATTGCAGGGTTCATAGAGGGAGGGTGGCCTGGTCTGATCAATGGATGGTATGGTTTCCAGCATCAGAATGAGCAAGGGACTGGCATTGCTGCAGATAAAGCTTCCACCCAGAAAGCAATAAATGAAATAACAACGAAAATTAACAACATAATAGAAAAGATGAACGGAAATTATGATTCAATAAGAGGAGAATTCAATCAAGTAGAAAAGAGAATCAACATGCTGGCTGATCGAGTTGATGATGCAGTAACCGATGTTTGGTCATACAATGCTAAACTTCTTGTACTGCTTGAAAATGGTAGAACATTAGACTTGCATGATGCAAATGTCAGAAACTTACATGATCAGGTCAAAAGGGTATTGAAGGACAATGCAATTGACGAAGGAAATGGTTGCTTCAATCTTCTCCACAAGTGCAACGACTCATGCATGGAAACCATTAGAAATGGCACCTACAATCATGAAGATTACAAGGAAGAATCACAACTAAATAGACAGGAAATTGAGGGGATAAAACTGAAGACTGAAGACAATGTTTATAAAATACTATCGATTTATGGCTGCATTGCAAGCAGTACTGTGCTGGTAGGTCTCATACTTGCATTTATAATGTGGGCATGCAGCAGTGGTAATTGCCGGTTCAATGTGTGTATATAA
>A_/_H16N3|CY196547|A/glaucous-winged_gull/Southcentral_Alaska/11JR01852/2011
ATGATGGTCAAGGTGCTCTACCTTCTCATCATAGTGTTGGGCAGATACTCAAAAGCAGACAAAATATGCATAGGATACCTGAGCAATAACTCAACAGATAAAGTAGATACACTGACAGAAAATGGAGTTCCTGTGACCAGCTCAGTGGACCTTGTAGAAACAAACCATACTGGAACATACTGCTCATTGAATGGGATCAGCCCGGTCCATCTTGGTGACTGCAGTTTTGAGGGATGGATTGTAGGAAACCCCTCCTGTGCCACCAACATCAACATCAGAGAGTGGTCATATCTAATCGAAGATCCTAATGCTCCTAACAAGCTCTGCTTCCCAGGAGAGTTGGACAACAATGGTGAGCTGCGGCACCTTTTCAGTGGAGTAAACTCTTTTAGCAGGACAGAATTGATAAGCCCCAGCAAATGGGGGGGTGTCCTGGATGGAGTCACTGCTTCATGTCTCGACAGAGGAGCAAGCAGTTTTTACAGAAATCTGGTCTGGCTGGTAAAACAGAATGAGAGATATCCCGTTGTAAGAGGGGATTATAACAACACAACAGGACGAGATGTTTTGGTGATTTGGGGAATCCACCACCCAGATTCGGAAGCAACAGCCACAAAACTATATGTCAACAAAAACCCCTACACATTAGTATCGACAAAAGAGTGGAGCAAACGCTATGAGCTCGAGATCGGGACCAGAATAGGTGACGGACAAAAGAGTTGGATGAAAATATATTGGCACCTCATGCGCCCCGGCGAAAGGATAACGTTTGAGAGCAATGGAGGCCTTCTAGCACCCAGATACGGATATATCATTGAGAAGTATGGTTCAGGACGAATTTTTCAGAGTGGAGTGAGGATGGCCAAATGTAACACAAAGTGCCAGACGTCCGTAGGTGGACTAAACACCAACAAAACTTTCCAGAACATAGACAGGAATGCCCTGGGAGAATGTCCGAAGTACATAAAGTCTGGGCAATTAAAACTTGCTACTGGCCTGAGAAATGTCCCATCCATTAATGAAAGAGGTCTGTTTGGTGCAATTGCAGGGTTCATAGAGGGAGGGTGGCCTGGTCTGATCAATGGATGGTATGGTTTCCAGCATCAGAATGAGCAAGGGACTGGCATTGCTGCAGATAAAGCTTCCACCCAGAAAGCAATAAATGAAATAACAACGAAAATTAACAACATAATAGAAAAGATGAACGGAAATTATGATTCAATAAGAGGAGAATTCAATCAAGTAGAAAAGAGAATCAACATGCTGGCTGATCGAGTTGATGATGCAGTAACCGATGTTTGGTCATACAATGCTAAACTTCTTGTACTGCTTGAAAATGGTAGAACATTAGACTTGCATGATGCAAATGTCAGAAACTTACATGATCAGGTCAAAAGGGTATTGAAGGACAATGCAATTGACGAAGGAAATGGTTGCTTCAATCTTCTCCACAAGTGCAACGACTCATGCATGGAAACCATTAGAAATGGCACCTACAATCATAAAGATTACAAGGAAGAATCACAACTAAATAGACAGGAAATTGAGGGGATAAAACTGAAGACTGAAGACAATGTTTATAAAATACTATCGATTTATGGCTGCATTGCAAGCAGTACTGTGCTGGTAGGTCTCATACTTGCATTTATAATGTGGGCATGCAGCAGTGGTAATTGCCGGTTCAATGTGTGTATATAA
>A_/_H16N3|CY196539|A/glaucous-winged_gull/Southcentral_Alaska/11JR01785/2011
ATGATGGTCAAGGTGCTCTACCTTCTCATCATAGTGTTGGGCAGATACTCAAAAGCAGACAAAATATGCATAGGATACCTGAGCAATAACTCAACAGATAAAGTAGATACACTGACAGAAAATGGAGTTCCTGTGACCAGCTCAGTGGACCTTGTAGAAACAAACCATACTGGAACATACTGCTCATTGAATGGGGTCAGCCCGGTCCATCTTGGTGACTGCAGTTTTGAGGGATGGATTGTAGGAAACCCCTCCTGTGCCACCAACATCAACATCAGAGAGTGGTCATATCTAATCGAAGATCCTAATGCTCCTAACAAGCTCTGCTTCCCAGGAGAGTTGGACAACAATGGTGAGCTGCGGCACCTTTTCAGTGGAGTAAACTCTTTTAGCAGGACAGAATTGATAAGCCCCAGCAAATGGGGGGGTGTCCTGGATGGAGTCACTGCTTCATGTCTCGACAGAGGAGCAAGCAGTTTTTACAGAAATCTGGTCTGGCTGGTAAAACAGAATGAGAGATATCCCGTTGTAAGAGGGGATTATAACAACACAACAGGACGAGATGTTTTGGTGATTTGGGGAATCCACCACCCAGATTCGGAAGCAACAGCCACAAAACTATATGTCAACAAAAACCCCTACACATTAGTATCGACAAAAGAGTGGAGCAAACGCTATGAGCTCGAGATCGGGACCAGAATAGGTGACGGACAAAAGAGTTGGATGAAAATATATTGGCACCTCATGCGCCCCGGCGAAAGGATAACGTTTGAGAGCAATGGAGGCCTTCTAGCACCCAGATACGGATATATCATTGAGAAGTATGGTTCAGGACGAATTTTTCAGAGTGGAGTGAGGATGGCCAAATGCAACACAAAGTGCCAGACGTCCGTAGGTGGACTAAACACCAACAAAACTTTCCAGAACATAGACAGGAATGCCCTGGGAGAATGTCCGAAGTACATAAAGTCTGGGCAATTAAAACTTGCTACTGGCCTGAGAAATGTCCCATCCATTAATGAAAGAGGTCTGTTTGGTGCAATTGCAGGGTTCATAGAGGGAGGGTGGCCTGGTCTGATCAATGGATGGTATGGTTTCCAGCATCAGAATGAGCAAGGGACTGGCATTGCTGCAGATAAAGCTTCCACCCAGAAAGCAATAAATGAAATAACAACGAAAATTAACAACATAATAGAAAAGATGAACGGAAATTATGATTCAATAAGAGGAGAATTCAATCAAGTAGAAAAGAGAATCAACATGCTGGCTGATCGAGTTGATGATGCAGTAACCGATGTTTGGTCATACAATGCTAAACTTCTTGTACTGCTTGAAAATGGTAGAACATTAGACTTGCATGATGCAAATGTCAGAAACTTACATGATCAGGTCAAAAGGGTATTGAAGGACAATGCAATTGACGAAGGAAATGGTTGCTTCAATCTTCTCCACAAGTGCAACGACTCATGCATGGAAACCATTAGAAATGGCACCTACAATCATGAAGATTACAAGGAAGAATCACAACTAAATAGACAGGAAATTGAGGGGATAAAACTGAAGACTGAAGACAATGTTTATAAAATACTATCGATTTATGGCTGCATTGCAAGCAGTACTGTGCTGGTAGGTCTCATACTTGCATTTATAATGTGGGCATGCAGCAGTGGTAATTGCCGGTTCAATGTGTGTATATAA
>A_/_H16N3|CY196403|A/glaucous-winged_gull/Southcentral_Alaska/11JR00366/2011
ATGATGGTCAAGGTGCTCTACCTTCTCATCATAGTGTTGGGCAGATACTCAAAAGCAGACAAAATATGCATAGGATACCTGAGCAATAACTCAACAGATAAAGTAGATACACTGACAGAAAATGGAGTTCCTGTGACCAGCTCAGTGGACCTTGTAGAAACAAACCATACTGGAACATACTGCTCATTGAATGGGATCAGCCCGGTCCATCTTGGTGACTGCAGTTTTGAGGGATGGATTGTAGGAAACCCCTCCTGTGCCACCAACATCAACATCAGAGAGTGGTCATATCTAATCGAAGATCCTAATGCTCCTAACAAGCTCTGCTTCCCAGGAGAGTTGGACAACAATGGTGAGCTGCGGCACCTTTTCAGTGGAGTAAACTCTTTTAGCAGGACAGAATTGATAAGCCCCAGCAAATGGGGGGGTGTCCTGGATGGAGTCACTGCTTCATGTCTCGACAGAGGAGCAAGCAGTTTTTACAGAAATCTGGTCTGGCTGGTAAAACAGAATGAGAGATATCCCGTTGTAAGAGGGGATTATAACAACACAACAGGACGAGATGTTTTGGTGATTTGGGGAATCCACCACCCAGATTCGGAAGCAACAGCCACAAAACTATATGTCAACAAAAACCCCTACACATTAGTATCGACAAAAGAGTGGAGCAAACGCTATGAGCTCGAGATCGGGACCAGAATAGGTGACGGACAAAAGAGTTGGATGAAAATATATTGGCACCTCATGCGCCCCGGCGAAAGGATAACGTTTGAGAGCAATGGAGGCCTTCTAGCACCCAGATACGGATATATCATTGAGAAGTATGGTTCAGGACGAATTTTCCAGAGTGGAGTGAGGATGGCCAAATGCAACACAAAGTGCCAAACGTCCGTAGGTGGAATAAACACCAACAAAACTTTCCAGAACATAGACAGGAATGCCCTGGGAGAATGTCCGAAGTACATAAAGTCTGGGCAATTAAAACTTGCTACTGGCCTGAGAAATGTCCCATCCATTAATGAAAGAGGTCTGTTTGGTGCAATTGCAGGATTCATAGAGGGAGGGTGGCCTGGTCTAATCAATGGATGGTATGGTTTCCAGCATCAGAATGAACAAGGGACTGGCATTGCTGCAGATAAAGCTTCCACCCAGAAAGCAATAAATGAAATAACAACGAAAATTAACAACATAATAGAAAAGATGAACGGAAATTATGATTCAATAAGAGGAGAATTCAATCAAGTAGAAAAGAGAATCAACATGCTGGCTGATCGAGTTGATGATGCAGTAACCGATGTTTGGTCATACAATGCTAAACTTCTTGTACTGCTTGAAAATGGTAGAACATTAGACTTGCACGATGCAAATGTCAGAAACTTACATGATCAGGTCAAAAGGGTATTGAAGGACAATGCAATTGACGAAGGAAATGGTTGCTTCAATCTTCTCCACAAGTGCAACGACTCATGCATGGAAACCATTAGAAATGGCACCTACAATCATGAAGATTACAAGGAAGAATCACAACTAAATAGACAGGAAATTGAGGGGATAAAACTGAAGACTGAAGACAATGTTTATAAAATACTATCGATTTATGGCTGCATTGCAAGCAGTACTGTGCTGGTAGGTCTAATACTTGCATTTATAATGTGGGCATGCAGCAGTGGTAATTGCCGGTTCAATGTGTGTATATAA
>A_/_H16N3|CY196009|A/glaucous-winged_gull/Southcentral_Alaska/10JR01814/2010
ATGATGGTCAAGGTGCTCTACCTTCTCATCATAGTGTTGGGCAGATACTCAAAAGCAGACAAAATATGCATAGGATACCTGAGCAATAACTCAACAGATAAAGTAGATACACTGACAGAAAATGGAGTTCCTGTGACCAGCTCAGTGGACCTTGTAGAAACAAACCATACTGGAACATACTGCTCATTGAATGGGATCAGCCCGGTCCATCTTGGTGACTGCAGTTTTGAGGGATGGATTGTAGGAAACCCCTCCTGTGCCACCAACATCAACATCAGAGAGTGGTCATATCTAATCGAAGATCCTAATGCTCCTAACAAGCTCTGCTTCCCAGGAGAGTTGGACAACAATGGTGAGCTGCGGCACCTTTTCAGTGGAGTAAACTCTTTTAGCAGGACAGAATTGATAAGCCCCAGCAAATGGGGGGGTGTCCTGGATGGAGTCACTGCTTCATGTCTCGACAGAGGAGCAAGCAGTTTTTACAGAAATCTGGTCTGGCTGGTAAAACAGAATGAGAGATATCCCGTTGTAAGAGGGGATTATAACAACACAACAGGACGAGATGTTTTGGTGATTTGGGGAATCCACCACCCAGATTCGGAAGCAACAGCCACAAAACTATATGTCAACAAAAACCCCTACACATTAGTATCGACAAAAGAGTGGAGCAAACGCTATGAGCTCGAGATCGGGACCAGAATAGGTGACGGACAAAAGAGTTGGATGAAAATATATTGGCACCTCATGCGCCCCGGCGAAAGGATAATGTTTGAGAGCAATGGAGGCCTTCTAGCACCCAGATACGGATATATCATTGAGAAGTATGGTTCAGGACGAATTTTTCAGAGTGGAGTGAGGATGGCCAAATGTAACACAAAGTGCCAGACGTCCGTAGGTGGACTAAACACCAACAAAACTTTCCAGAACATAGACAGGAATGCCCTGGGAGAATGTCCGAAGTACATAAAGTCTGGGCAATTAAAACTTGCTACTGGCCTGAGAAATGTCCCATCCATTAATGAAAGAGGTCTGTTTGGTGCAATTGCAGGGTTCATAGAGGGAGGGTGGCCTGGTCTGATCAATGGATGGTATGGTTTCCAGCATCAGAATGAGCAAGGGACTGGCATTGCTGCAGATAAAGCTTCCACCCAGAAAGCAATAAATGAAATAACAACGAAAATTAACAACATAATAGAAAAGATGAACGGAAATTATGATTCAATAAGAGGAGAATTCAATCAAGTAGAAAAGAGAATCAACATGCTGGCTGATCGAGTTGATGATGCAGTAACCGATGTTTGGTCATACAATGCTAAACTTCTTGTACTGCTTGAAAATGGTAGAACATTAGACTTGCATGATGCAAATGTCAGAAACTTACATGATCAGGTCAAAAGGGTATTGAAGGACAATGCAATTGACGAAGGAAATGGTTGCTTCAATCTTCTCCACAAGTGCAACGACTCATGCATGGAAACCATTAGAAATGGCACCTACAATCATGAAGATTACAAGGAAGAATCACAACTAAATAGACAGGAAATTGAGGGGATAAAACTGAAGACTGAAGACAATGTTTATAAAATACTATCGATTTATGGCTGCATTGCAAGCAGTACTGTGCTGGTAGGTCTCATACTTGCATTTATAATGTGGGCATGCAGCAGTGGTAATTGCCGGTTCAATGTGTGTATATAA
>A_/_H16N3|CY195793|A/glaucous-winged_gull/Southcentral_Alaska/12NH01632/2012
ATGATGGTCAAGGTGCTCTACCTTCTCATCATAGTGTTGGGCAGATACTCAAAAGCAGACAAAATATGCATAGGATACCTGAGCAATAACTCAACAGATAAAGTAGATACACTGACAGAAAATGGAATTCCTGTGACCAGCTCAGTGGACCTTGTAGAAACAAACCATACTGGAACATACTGCTCATTGAATGGGATCAGCCCGGTCCATCTTGGTGACTGCAGTTTTGAGGGATGGATTGTAGGAAATCCCTCCTGTGCCACCAACATCAACATCAGAGAGTGGTCGTATCTAATCGAAGATCCTAATGCTCCTAACAAGCTCTGCTTCCCAGGAGAGTTGGACAACAATGGTGAGCTGCGGCACCTTTTCAGTGGAGTAAACTCTTTTAGCAGGACAGAATTGATAAGCCCCAGCAAATGGGGGGCTGTTCTGGATGGAGTCACTGCTTCATGTCTCGACAGAGGAGCAAGCAGTTTTTACAGAAATCTGGTCTGGCTGGTAAAACAGAATGAGAGATATCCCGTTGTAAAAGGGGATTATAACAACACAACAGGGCGAGATGTTTTGGTGATTTGGGGAATCCACCATCCAGATTCGGAAGCAACAGCCACAAAACTATATGTCAACAAAAACCCCTACACATTGGTATCGACAAAAGAATGGAGCAAACGCTATGAGCTCGAGATCGGGACCAGAATAGGTGACGGACAAAAGAGTTGGATGAAAATATATTGGCACCTCATGCGCCCGGGCGAGAGGATAACGTTTGAGAGCAATGGAGGCCTTCTAGCACCCAGATACGGATATATCATTGAGAAGTATGGTTCAGGAAGAATTTTCCAGAGTGGAGTGAGGATGGCCAAGTGCAACACAAAGTGCCAAACGTCCGTAGGTGGAATAAACACCAACAAAACTTTCCAGAACATAGACAGGAATGCCCTGGGAGAATGTCCGAAGTACATAAAGTCTGGGCAATTAAAACTTGCTACTGGCCTGAGAAATGTCCCATCCATTAATGAAAGAGGTCTGTTTGGTGCAATTGCAGGATTCATAGAGGGAGGGTGGCCTGGTCTGATTAATGGGTGGTATGGTTTCCAGCATCAGAATGAACAAGGGACTGGCATTGCTGCAGATAAAGCTTCCACCCAGAAAGCAATAAATGAAATAACAACGAAAATTAACAACATAATAGAAAAGATGAACGGAAATTATGATTCAATAAGAGGAGAATTCAATCAAGTAGAAAAGAGAATCAACATGCTGGCTGATCGAGTTGATGATGCAGTAACCGATGTTTGGTCATACAATGCTAAACTTCTTGTACTGCTTGAAAATGGTAGAACATTAGACTTGCACGATGCAAATGTCAGAAACTTGCATGATCAGATCAAAAGGGTGTTGAAGGACAATGCAATTGACGAAGGAAATGGTTGCTTCAATCTTCTCCACAAGTGCAACGACTCATGCATGGAAACCATTAGAAATGGCACCTACAATCATGAAGATTACAAGGAGGAATCACAATTGAATAGACAAGAAATTGAGGGGATAAAACTGAAGACTGAAGACAATGTTTATAAAATACTATCGATTTATAGCTGCATTGCAAGCAGTACTGTACTGGTAGGTCTCATACTTGCATTTATAATGTGGGCATGCAGCAGTGGTAATTGCCGGTTCAATGTGTGTATATAA
>A_/_H16N3|CY195711|A/glaucous-winged_gull/Southcentral_Alaska/12MB01823/2012
ATGATGGTCAAGGTGCTCTACCTTCTCATCATAGTGTTGGGCAGATACTCAAAAGCAGACAAAATATGCATAGGATACCTGAGCAATAACTCAACAGATAAAGTAGATACACTGACAGAAAATGGAATTCCTGTGACCAGCTCAGTGGACCTTGTAGAAACAAACCATACTGGAACATACTGCTCATTGAATGGAATCAGCCCGGTCCATCTTGGTGACTGCAGTTTTGAGGGATGGATTGTAGGAAATCCCTCCTGTGCCACCAACATCAACATCAGAGAGTGGTCGTATCTAATCGAAGATCCTAATGCTCCTAACAAGCTCTGCTTCCCAGGAGAGTTGGACAACAATGGTGAGCTGCGGCACCTTTTCAGTGGAGTAAACTCTTTTAGCAGGACAGAATTGATAAGCCCCAGCAAATGGGGGGCTGTTCTGGATGGAGTCACTGCTTCATGTCTCGACAGAGGAGCAAGCAGTTTTTACAGAAATCTGGTCTGGCTGGTAAAACAGAATGAGAGATATCCCGTTGTAAAAGGGGATTATAACAACACAACAGGGCGAGACGTTTTGGTGATTTGGGGAATCCACCATCCAGATTCGGAAGCAACAGCCACAAAACTATATGTCAACAAAAACCCCTACACATTGGTATCGACAAAAGAATGGAGCAAACGCTATGAGCTCGAGATCGGGACCAGAATAGGTGACGGACAAAAGAGTTGGATGAAAATATATTGGCACCTCATGCGCCCGGGCGAGAGGATAACGTTTGAGAGCAATGGAGGCCTTCTAGCACCCAGATACGGATATATCATTGAGAAGTATGGTTCAGGAAGAATTTTCCAGAGTGGAGTGAGGATGGCCAAGTGCAACACAAAGTGCCAAACGTCCGTAGGTGGAATAAACACCAACAAAACTTTCCAGAACATAGACAGGAATGCCCTGGGAGAATGTCCGAAGTACATAAAGTCTGGGCAATTAAAACTTGCTACTGGCCTAAGAAATGTCCCATCCATTAATGAAAGAGGTCTGTTTGGTGCAATTGCAGGGTTCATAGAGGGAGGGTGGCCTGGTCTGATTAATGGGTGGTATGGTTTCCAGCATCAGAATGAACAAGGGACTGGCATTGCTGCAGATAAAGCTTCCACCCAGAAAGCAATAAATGAAATAACAACGAAAATTAACAACATAATAGAAAAGATGAACGGAAATTATGATTCAATAAGAGGAGAATTCAATCAAGTAGAAAAGAGAATCAGCATGCTGGCTGATCGAGTTGATGATGCAGTAACCGATGTTTGGTCATACAATGCTAAACTTCTTGTACTGCTTGAAAATGGTAGAACATTAGACTTGCACGATGCAAATGTCAGAAACTTACATGATCAGATCAAAAGGGTGTTGAAGGACAATGCAATTGACGAAGGAAATGGTTGCTTCAATCTTCTCCACAAGTGCAACGACTCATGCATGGAAACCATTAGAAATGGCACCTACAATCATGAAGATTACAAGGAGGAATCACAATTGAATAGACAAGAAATTGAGGGGATAAAACTGAAGACTGAAGACAATGTTTATAAAATACTATCGATTTATAGCTGCATTGCAAGCAGTACTGTACTGGTAGGTCTCATACTTGCATTTATAATGTGGGCATGCAGCAGTGGTAATTGCCGGTTCAATGTGTGTATATAA
>A_/_H16N3|CY195703|A/glaucous-winged_gull/Southcentral_Alaska/12MB01812/2012
ATGATGGTCAAGGTGCTCTACCTTCTCATCATAGTGTTGGGCAGATACTCAAAAGCAGACAAAATATGCATAGGATACCTGAGCAATAACTCAACAGATAAAGTAGATACACTGACAGAAAATGGAATTCCTGTGACCAGCTCAGTGGACCTTGTAGAAACAAACCATACTGGAACATACTGCTCATTGAATGGGATCAGCCCGGTCCATCTTGGTGACTGCAGTTTTGAGGGATGGATTGTAGGAAATCCCTCCTGTGCCACCAACATCAACATCAGAGAGTGGTCGTATCTAATCGAAGATCCTAATGCTCCTAACAAGCTCTGCTTCCCAGGAGAGTTGGACAATAATGGTGAGCTGCGGCACCTTTTCAGTGGAGTAAACTCTTTTAGCAGGACAGAATTGATAAGCCCCAGCAAATGGGGGGCTGTTCTGGATGGAGTCACTGCTTCATGTCTCGACAGAGGAGCAAGCAGTTTTTACAGAAATCTGGTCTGGCTGGTAAAACAGAATGAGAGATATCCCGTTGTAAAAGGGGATTATAACAACACAACAGGGCGAGATGTTTTGGTGATTTGGGGAATCCACCATCCAGATTCGGAAGCAACAGCCACAAAACTATATGTCAACAAAAACCCCTACACATTGGTATCGACAAAAGAATGGAGCAAACGCTATGAGCTCGAGATCGGGACCAGAATAGGTGACGGACAAAAGAGTTGGATGAAAATATATTGGCACCTCATGCGCCCGGGCGAGAGGATAACGTTTGAGAGCAATGGAGGCCTTCTAGCACCCAGATACGGATATATCATTGAGAAGTATGGTTCAGGAAGAATTTTCCAGAGTGGAGTGAGGATGGCCAAGTGCAACACAAAGTGCCAAACGTCCGTAGGTGGAATAAACACCAACAAAACTTTCCAGAACATAGACAGGAATGCCCTGGGAGAATGTCCGAAGTACATAAAGTCTGGGCAATTAAAACTTGCTACGGGCCTGAGAAATGTCCCATCCATTAATGAAAGAGGTCTGTTTGGTGCAATTGCAGGATTCATAGAGGGAGGGTGGCCTGGTCTGATTAATGGGTGGTATGGTTTCCAGCATCAGAATGAACAAGGGACTGGCATTGCTGCAGATAAAGCTTCCACCCAGAAAGCAATAAATGAAATAACAACGAAAATTAACAACATAATAGAAAAGATGAACGGAAATTATGATTCAATAAGAGGAGAATTCAATCAAGTAGAAAAGAGAATCAACATGCTGGCTGATCGAGTTGATGATGCAGTAACCGATGTTTGGTCATACAATGCTAAGCTTCTTGTACTGCTTGAAAATGGTAGAACATTAGACTTGCACGATGCAAATGTCAGAAACTTACATGATCAGATCAAAAGGGTGTTGAAGGACAATGCAATTGACGAAGGAAATGGTTGCTTCAATCTTCTCCACAAGTGCAACGACTCATGCATGGAAACCATTAGAAATGGCACCTACAATCATGAAGATTACAAGGAGGAATCACAATTGAATAGACAAGAAATTGAGGGGATAAAACTGAAGACTGAAGACAATGTTTATAAAATACTATCGATTTATAGCTGCATTGCAAGCAGTACTGTACTGGTAGGTCTCATACTTGCATTTATAATGTGGGCATGCAGCAGTGGTAATTGCCGGTTCAATGTGTGTATATAA
>A_/_H16N3|CY149340|A/glaucous_gull-herring_gull_hybrid/Iceland/1108/2011
ATGATGGTCAAAGTGCTCTACCTTCTCATCATAGTGTTGGGCAGATACTCAAAAGCAGACAAAATATGCATAGGATACCTGAGCAATAACTCAACAGATAAAGTAGATACACTAACAGAAAATGGAGTTCCTGTGACCAGCTCAGTGGACCTTGTAGAAACAAACCATACTGGAACATACTGCTCATTGAATGGGATCAGCCCGGTCCATCTTGGTGACTGCAGTTTTGAGGGATGGATTGTAGGAAACCCCTCCTGTGCCACCAACATCAACATCAGAGAGTGGTCGTATCTAATCGAAGATCCTAATGCTCCTAACAAACTCTGCTTCCCAGGAGAGTTGGACAACAATGGTGAGCTGCGGCACCTTTTCAGTGGGGTAAACTCTTTCAGCAGAACAGAATTGATAAGCCCCAACAAATGGGGGGATGTCCTGGATGGAGTCACTGCTTCATGTCTCGACAGAGGAGCAAGCAGTTTTTACAGAAATCTGGTCTGGCTGGTAAAACAGAATGAGAGATATCCCGTTGTAAGAGGGGATTATAACAACACAACAGGACGAGATGTTTTGGTGATTTGGGGAATCCACCACCCAGATTCGGAAGCAACAGCCACAAAACTATATGTCAACAAAAACCCCTACACATTAGTATCGACAAAAGAGTGGAGCAAACGCTATGAGCTCGAGATCGGGACCAGAATAGGTGACGGACAAAAGAGTTGGATGAAAATATATTGGCACCTCATGCGCCCAGGCGAAAGGATAACGTTTGAGAGCAATGGAGGCCTTCTAGCACCCAGATACGGATATATCATTGAGAAGTATGGTTCAGGACGAATTTTCCAGAGTGGAGTGAGGATGGCCAAATGCAACACAAAGTGCCAAACGTCTGTAGGTGGAATAAACACCAACAGAACTTTCCAGAACATAGACAAGAATGCCCTGGGAGAATGTCCGAAGTACATAAAGTCTGGGCAATTAAAACTTGCCACTGGCCTGAGAAATGTCCCATACATTAATGAAAGAGGTCTGTTTGGTGCAATTGCAGGATTCATAGAGGGGGGGTGGCCTGGTCTGATCAATGGATGGTATGGTTTCCAGCATCAGAATGAACAAGGGACTGGCATTGCTGCAGATAAAGCTTCCACCCAGAAAGCAATAAATGAAATAACAACGAAAATTAACAACATAATAGAAAAGATGAACGGAAATTATGATTCAATAAGAGGAGAATTCAATCAAGTAGAAAAGAGAATCAACATGCTGGCTGATCGAGTTGATGATGCAGTAACTGATGTTTGGTCATACAATGCTAAACTTCTTGTACTGCTTGAAAATGGTAGAACATTAGACTTGCACGATGCAAATGTCAGAAACTTACATGATCAGGTCAAAAGGGTATTGAAGGACAATGCAATTGACGAAGGAAATGGTTGCTTCAATCTTCTCCACAAGTGCAACGACTCATGCATGGAAACCATTAGAAATGGCACTTACAATCATGAAGATTACAAGGAAGAATCACAACTGAATAGACAGGAAATTGAGGGGATAAAACTGAAGACTGAAGACAATGTTTATAAAATACTATCGATTTATAGCTGCATTGCAAGCAGTACTGTGCTGGTAGGTCTCATACTTGCATTTATAATGTGGGCATGCAGCAGTGGTAATTGCCGGTTCAATGTGTGTATATAA
>A_/_H16N3|KC845043|A/herring_gull/Newfoundland/GR032/2010
ATGACGGTCAAAGTGCTCTACCTTCTCATCATAGTGTTGGGCAGATACTCAAAAGCAGACAAAATATGCATAGGATACCTGAGCAATAACTCAACAGATAAAGTAGATACACTGATAGAAAATGGAGTTCCTGTGACCAGCTCAGTGGACCTTGTAGAAACAAACCATACTGGAACATACTGCTCATTGAATGGGATCAGCCCGGTCCATCTTGGTGACTGCAGTTTTGAGGGATGGATTGTAGGAAACCCCTCCTGTGCCACCAACATCAACATCAGAGAGTGGTCGTATTTAATCGAAGATCCTAATGCTCCTAACAAACTYTGCTTCCCAGGAGAATTGGACAACAATGGTGAGCTGCGGCACCTTTTCAGTGGAGTAAACTCTTTTAGCAGGACAGAATTGATAAGCCCCAGCAAATGGGGGAATGTCCTGGATGGAGTCACTGCTTCATGTCTCGACAGAGGAGCAAGCAGTTTTTACAGGAATCTGGTCTGGCTGGTAAAACAGAATGAGAGATATCCTGTTGTAAGAGGGGATTATAACAACACAACAGGACGAGATGTTTTGGTGATTTGGGGAATCCACCACCCAGATTCGGAAGCAACAGCCACAAAACTATATGTCAATAAAAACCCCTACACATTAGTATCGACAAAAGAGTGGAGCAAACGCTATGAGCTCGAGATCGGGACCAGAATAGGTGACGGACAAAAGAGTTGGATGAAAATATATTGGCACCTCATGCGCCCAGGCGAAAGGATAACGTTTGAGAGCAATGGAGGCCTTCTAGCACCCAAATACGGATATATCATTGAGAAGTATGGTTCAGGACGAATTTTCCAGAGTGGAGTGAGGATGGCCAAATGCAACACAAAGTGCCAAACGTCCGTAGGTGGAATAAACACCAACAAAACTTTCCAGAACATAGACRGGAATGCCCTGGGAGAATGTCCGAAGTACATAAAGTCTGGGCAATTAAAACTTGCTACTGGCCTGAGAAATGTCCCATCCATTAATGAAAGAGGTCTGTTTGGTGCAATTGCAGGATTCATAGAGGGAGGGTGGCCTGGTCTGATCAATGGATGGTATGGTTTCCAGCATCAGAATGAACAAGGGACTGGCATTGCTGCAGATAAAGCTTCCACCCAGAAAGCAATAAATGAAATAACAACGAAAATTAACAACATAATAGAAAAGATGAACGGAAATTATGATTCAATAAGAGGAGAATTCAATCAAGTAGAAAAGAGAATCAACATGCTGGCTGATCGGGTTGATGATGCAGTAACCGATGTTTGGTCATACAATGCTAAACTTCTTGTACTGCTTGAAAATGGTAGAACATTAGACTTGCACGATGCAAATGTCAGAAACTTACATGATCAGGTCAAAAGGGTATTGAAGGACAATGCAATTGACGAAGGAAATGGTTGCTTCAATCTTCTCCACAAGTGCAACGACTCATGCATGGAAACCATTAGAAATGGCACCTACAATCATGAAGATTACAAGGAAGAATCACAACTGAATAGACAGGAAATTGAGGGGATAAAACTGAAGACTGAAGACAATGTTTATAAAATACTATCGATTTATAGCTGCATTGCAAGCAGTACTGTGCTGGTAGGTCTCATACTTACATTTATAATGTGGGCATGCAGCAGTGGTAATTGCCGGTTCAATGTGTGTATATAA
>A_/_H16N3|CY136614|A/laughing_gull/Delaware_Bay/2623/1987
ATGATGATCAAAGTGCTCCACTTACTCATCATAGTGCTTGGCAGATATTCAAGAGCAGACAAAATATGCATAGGGTATCTAAGCAATAACTCTTCAGATACAGTTGACACGCTAACAGAGAATGGAGTTCCTGTGACCAGCTCAATTGACCTCGTTGAAACAAACCATACTGGAACATACTGTTCACTGAATGGGATCAGTCCAATTCATCTTGGTGACTGTAGCTTTGAAGGATGGATTGTAGGAAACCCTTCCTGTGCCACAAACATCAACATCAGAGAATGGTCATATTTGATTGAAGACCCTAATGCCCCTAATAAACTGTGTTTCCCAGGGGAATTGGACAATAATGGAGAGCTACGACATCTCTTCAGTGGAGTGAACTCTTTTAGTAGAACAGAGTTAATAAGTCCCAGTAAATGGGGAAATGTTCTGGATGGAGTAACAGCCTCCTGCCTCGATAGAGGAGCAAGCAGTTTTTACAGGAATTTGGTCTGGCTGGTAAAACAGAATGGAAAGTACCCTGTTGTAAAAGGGGATTACAACAACACAACGGGCAGAGATGTTTTGGTACTTTGGGGAATTCACCACCCAGACACAGAAACAACAGCCACAAATCTATATGTCAATAAAAATCCTTACACATTGGTATCAACAAAAGAATGGAGCAGACGGTATGAACTCGAAATTGGGACCAGAATAGGAGACGGACAGAGAAGCTGGATGAAAATATATTGGCACCTAATGCATCCAGGAGAACGAATAATGTTCGAGAGTAATGGGGGTCTTTTGGCACCTAGATATGGATACATCATTGAGAAATACGGTACGGGACGGATTTTCCAAAGTGGAATAAGAATGGCCAAATGCAACACAAAATGTCAAACGTCACTGGGTGGGGTAAACACCAACAAAACCTTCCAGAACATAGAAAGAAATGCTCTTGGAGACTGCCCAAAATACATAAAATCTGGACAGTTGAAGCTTGCGACAGGATTGAGAAATGTTCCATCTATTGGTGAAAGAGGCTTATTTGGTGCAATTGCAGGCTTCATAGAAGGGGGTTGGCCTGGTCTAATTAATGGATGGTATGGTTTCCAGCATCAAAACGAACAGGGGACTGGCATTGCTGCAGATAAAGCTTCCACCCAGAAAGCCATAAATGAAATAACGACAAAGATAAACAATATAATCGAGAAAATGAACGGAAACTATGACTCGATAAGAGGGGAATTCAACCAAGTAGAAAAGAGGATTAACATGCTCGCTGATCGGGTTGATGATGCAGTGACCGATATTTGGTCATACAATGCTAAGCTTCTTGTATTAATTGAGAATGACAGGACGCTGGACCTACATGATGCCAATGTCAGGAACCTACATGAGCAGGTCAAGAGGGCATTAAAGAACAATGCCATTGATGAGGGAGATGGTTGCTTCGATCTTCTTCACAAATGTAATGACTCATGCATGGAAACCATTAGAAATGGAACCTACAACCATGAAGATTACAAAGAAGAATCACAGTTGAAAAGGCAGGAAATTGAAGGGATAAAGTTAAAGACTGAAGACAATGTGTATAAGGTACTGTCAATTTATAGCTGCATTGCAAGCAGTATTGTGATGGTAGGTCTCATACTTGCGTTTATAATGTGGGCATGCAGTAGTGGTAATTGCCGGTTCAATGTTTGTATATAA
>A_/_H16N3|CY136606|A/herring_gull/Delaware_Bay/2617/1987
ATGATGATCAAAGTGCTCCACTTACTCATCATAGTGCTTGGCAGATATTCAAGAGCAGACAAAATATGCATAGGGTATCTAAGCAATAACTCTTCAGATACAGTTGACACGCTAACAGAGAATGGAGTTCCTGTGACCAGCTCAATTGACCTCGTTGAAACAAACCATACTGGAACATACTGTTCACTGAATGGGATCAGTCCAATTCATCTTGGTGACTGTAGCTTTGAAGGATGGATTGTAGGAAACCCTTCCTGTGCCACAAACATCAACATCAGAGAATGGTCATATTTGATTGAAGACCCTAATGCCCCTAATAAACTGTGTTACCCAGGGGAATTGGACAATAATGGAGAGCTACGACATCTCTTCAGTGGAGTGAACTCTTTTAGTAGAACAGAGTTAATAAGTCCCAGTAAATGGGGAAATGTTCTGGATGGAGTAACAGCCTCCTGCCTCGATAGAGGAGCAAGCAGTTTTTACAGGAATTTGGTCTGGCTGGTAAAACAGAATGGAAAGTACCCTGTTGTAAAAGGGGATTACAACAACACAACGGGCAGAGATGTTTTGGTACTTTGGGGAATTCACCACCCAGACACAGAAACAACAGCCACAAATCTATATGTCAATAAAAATCCTTACACATTGGTATCAACAAAAGAATGGAGCAGACAGTATGAACTCGAAATTGGGACCAGAATAGGAGACGGACAGAGAAGCTGGATGAAAATATATTGGCACCTAATGCATCCAGGAGAACGAATAATGTTCGAGAGTAATGGGGGTCTTTTGGCACCTAGATATGGATACATCATTGAGAAATACGGTACGGGACGGATTTTCCAAAGTGGAATAAGAATGGCCAAATGCAACACAAAATGTCAAACGTCACTGGGTGGGGTAAACACCAACAAAACCTTCCAGAACATAGAAAGAAATGCTCTTGGAGACTGCCCAAAATACATAAAATCTGGACAGTTGAAGCTTGCGACAGGATTGAGAAATGTTCCATCTATTGGTGAAAGAGGCTTATTTGGTGCAATTGCAGGCTTCATAGAAGGGGGTTGGCCTGGTCTAATTAATGGATGGTATGGTTTCCAGCATCAAAACGAACAGGGGACTGGCATTGCTGCAGATAAAGCTTCCACCCAGAAAGCCATAAATGAAATAACGACAAAGATAAACAATATAATCGAGAAAATGAACGGAAACTATGACTCGATAAGAGGGGAATTCAACCAAGTAGAAAAGAGGATTAACATGCTCGCTGATCGGGTTGATGATGCAGTGACCGATATTTGGTCATACAATGCTAAGCTTCTTGTATTAATTGAGAATGACAGGACGCTGGACCTACATGATGCCAATGTCAGGAACCTACATGAGCAGGTCAAGAGGGCATTAAAGAACAATGCCATTGATGAGGGAGATGGTTGCTTCGATCTTCTTCACAAATGTAATGACTCATGCATGGAAACCATTAGAAATGGAACCTACAACCATGAAGATTACAAAGAAGAATCACAGTTGAAAAGGCAGGAAATTGAAGGGATAAAGTTAAAGACTGAAGACAATGTGTATAAGGTACTGTCAATTTATAGCTGCATTGCAAGCAGTATTGTGATGGTAGGTCTCATACTTGCGTTTATAATGTGGGCATGCAGTAGTGGTAATTGCCGGTTCAATGTTTGTATATAA
>A_/_H16N3|CY138145|A/black-headed_gull/Iceland/713/2010
ATGATGGTCAAAGTGCTCTACCTTCTCATCATAGTGTTGGGCAGATACTCAAAAGCAGACAAAATATGCATAGGATACCTGAGCAATAACTCAACAGATGAAGTAGATACACTGACAGAAAATGGAGTTCCTGTGACCAGCTCAGTGGACCTTGTAGAAACAAACCATACTGGAACATACTGCTCATTGAATGGGATCAGCCCGGTCCATCTTGGTGACTGCAGTTTTGAGGGATGGATTGTAGGAAACCCCTCCTGTGCCACCAACATCAACATCAGAGAGTGGTCGTATTTAATCGAAGATCCTAATGCTCCTAACAAACTCTGCTTCCCAGGAGAGTTGGACAACAATGGTGAGCTGCGGCACCTTTTCAGTGGAGTAAACTCTTTTAGCAGGACAGAATTGATAAGCCCCAGCAAATGGGGGAATGTCCTGGATGGAGTCACTGCTTCATGTCTCGACAGAGGAGCAAGCAGTTTTTACAGGAATCTGGTATGGCTGGTAAAACAGAATGAGAGATATCCTGTTGTAAGAGGGGATTATAACAACACAACAGGACGAGATGTTTTGGTGATTTGGGGAATCCACCACCCAGATTCGGAAGCAACAGCCACAAAACTATATGTCAACAAAAACCCCTACACATTAGTATCGACAAAAGAGTGGAGCAAACGCTATGAGCTCGAGATCGGGACCAGAATAGGTGACGGACAAAAGAGTTGGATGAAAATATATTGGCACCTCATGCGCCCAGGCGAAAGGATAACATTTGAGAGCAATGGAGGCCTTCTAGCACCCAGATACGGATATATCATTGAGAAGTATGGTTCAGGACGAATTTTCCAGAGTGGAGTGAGGATGGCCAAATGCAACACAAAGTGCCAAACGTCCGTAGGTGGAATAAACACCAACAAAACTTTCCAGAATATAGACAGGAATGCCTTGGGAGAATGTCCGAAGTACATAAAGTCTGGGCAATTAAAACTTGCTACTGGCCTGAGAAATGTCCCATCCATTAATGAAAGAGGTTTGTTTGGTGCAATTGCAGGATTCATAGAGGGAGGGTGGCCTGGTCTGATCAATGGATGGTATGGTTTCCAGCATCAGAATGAACAAGGGACTGGCATTGCTGCAGATAAAGCTTCCACCCAGAAAGCAATAAATGAAATAACAACGAAAATTAACAACATAATAGAAAAGATGAACGGAAATTATGATTCAATAAGAGGAGAATTCAATCAAGTAGAAAAGAGAATCAACATGCTGGCTGATCGAGTTGATGATGCAGTAACCGATGTTTGGTCATACAATGCTAAACTTCTTGTACTGCTTGAAAATGGTAGAACATTAGACTTGCACGATGCAAATGTCAGAAACTTACATGATCAGGTCAAAAGGGTATTGAAGGACAATGCAATTGACGAAGGAAATGGTTGCTTCAATCTTCTCCACAAGTGCAACGACTCATGCATGGAAACCATTAGAAATGGCACCTACAATCATGAAGATTACAAGGAAGAATCACAACTGAATAGACAGGAAATTGAGGGGATAAAACTGAAGACTGAAGACAATGTTTATAAAATATTATCGATTTATAGCTGCATTGCAAGCAGTACTGTGCTGGTAGGTCTCATACTTGCATTTATAATGTGGGCATGCAGCAGTGGTAATTGCCGGTTCAATGTGTGTATATAA
>A_/_H16N3|EU148601|A/little_tern/Gurjev/779/83
ATGGTCAAAGCACTCTACTTGCTTGTTCTGATTCTTGTTAAATATTCGAGAGCAGACAAAATATGCATAGGATACCTAAGCAACAACTCATCGGATACGGTAGACACACTAACTGAAAATGGGGTCCCTGTGACGAGCTCAATTGACCTTGTTGAAACAAATCACACTGGAACATATTGCTCTTTGAATGGTGTCAGCCCAATACATCTCGGGGACTGCAGTTTTGAAGGATGGATCGTCGGCAACCCTTCCTGTGCAAGCAACATCAACATCAGAGAGTGGTCGTATCTGATTGAAGACCCCAATGCCCCACATAAACTCTGCTACCCAGGTGAAGTTGACAACAATGGAGAGTTAAGGCATCTTTTCAGTGGAGTGAACTCATTTAGCAGGACGGAACTAATTCCTCCTAGCAAATGGGGGGATATTCTAGAGGGAACAACTGCGTCATGTCAGAACAGAGGAGCCGATAGCTTCTACAGGAATTTGATCTGGCTTGTGAACAAGCTAAACAAATATCCTTTGGTCAAAGGCGAATACAACAACACGACAGGCAGGGATGTTCTAGTATTGTGGGGAATTCACCACCCTGACACAGAGGCAACTGCTACTAAACTTTATGTCAACAAGAACCCTTACACATTAGTATCAACTAAGGAGTGGAGCAGGCGGTACGAATTAGAAATTGGGACCAGAATAGGAGATGGTCAAAGGAGCTGGATGAAAATTTATTGGCACTTAATGCATCCGGGAGAAAGAATAACATTTGAGAGCAATGGGGGACTCTTAGCACCGAGATATGGCTACATAATTGAGAAGTACGGAACAGGCAGAATTTTCCAAAGTGGGGTGAGACTGGCTAAATGCAACACAAAATGCCAGACCTCCATGGGTGGAATTAATACAAACAAAACTTTCCAGAATATAGAAAAGAATGCTCTTGGGGACTGTCCGAAATATATAAAATCTGGACAATTGAAGCTTGCAACAGGACTAAGAAATGTCCCTTCCATTGTTGAAAGAGGCCTGTTTGGTGCAATTGCAGGGTTTATAGAAGGTGGATGGCCCGGGTTAATCAATGGATGGTATGGCTTCCAGCATCAAAATGAGCAAGGGACTGGCATAGCTGCAGACAAAACGTCTACCCAAAAGGCCATAAATGAGATAACAACAAAAATAAATAATATCATCGAGAAAATGAACGGAAATTATGACTCCATTCGGGGTGAGTTCAATCAGGTGGAAAAGAGAATCAACATGATTGCTGATCGAGTCGATGATGCAGTGACAGACATTTGGTCTTACAATGCTAAACTTCTCGTGCTAATCGAAAATGACAGAACATTAGATTTGCATGATGCCAATGTTAGGAACCTGCATGAACAAATCAAGCGGGCATTAAAAAATAATGCCATTGATGAAGGGGATGGGTGCTTCAGCCTTCTCCATAAATGCAACGACTCATGTATGGAAACTATTCGAAATGGGACATACAATCATGAGGACTACAAAGAAGAGTCTCAATTGAAAAGGCAGGAAATCGAAGGGATAAAATTGAAGACTGAAGACAATATATATAAGATATTATCGATTTACAGCTGCATTGCAAGCAGTGTTGTTCTGGTAGGACTCATACTTGCATTTATAATGTGGGCATGCAGCAGTGGAAATTGCCGGTTCAATGTTTGTATATAA
>A_/_H16N3|AY684891|A/black-headed_gull/Sweden/5/99
ATGGTGATCAAAGTGCTCTACTTTCTCATCGTATTGTTAAGTAGGTATTCGAAAGCAGACAAAATATGCATAGGATATCTAAGCAACAACGCCACAGACACAGTAGACACACTGACAGAGAACGGAGTTCCAGTGACCAGCTCAGTTGATCTCGTTGAAACAAACCACACAGGAACATACTGCTCACTGAATGGAATCAGCCCAATTCATCTTGGTGACTGCAGCTTTGAGGGATGGATCGTAGGAAACCCTTCCTGTGCCACCAACATCAACATCAGAGAGTGGTCGTATCTAATTGAGGACCCCAATGCCCCCAACAAACTCTGCTTCCCAGGAGAGTTAGATAATAATGGAGAATTACGACATCTCTTCAGCGGAGTGAACTCTTTTAGCAGAACAGAATTAATAAGTCCCAACAAATGGGGAGACATTCTGGATGGAGTCACCGCTTCTTGCCGCGATAATGGGGCAAGCAGTTTTTACAGAAATTTGGTCTGGATAGTGAAGAATAAAAATGGAAAATACCCTGTCATAAAGGGGGATTACAATAACACAACAGGCAGAGATGTTCTAGTACTCTGGGGCATTCACCATCCGGATACAGAAACAACAGCCATAAACTTGTACGCAAGCAAAAACCCCTACACATTAGTATCAACAAAGGAATGGAGCAAAAGATATGAACTAGAAATTGGCACCAGAATAGGTGATGGACAGAGAAGTTGGATGAAACTATATTGGCACCTCATGCGCCCTGGAGAGAGGATAATGTTTGAAAGCAACGGGGGCCTTATAGCGCCCAGATACGGATACATCATTGAGAAGTACGGTACAGGACGAATTTTCCAAAGTGGAGTGAGAATGGCCAAATGCAACACAAAGTGTCAAACATCATTAGGTGGGATAAACACCAACAAAACTTTCCAAAACATAGAGAGAAATGCTCTTGGAGATTGCCCAAAGTACATAAAGTCTGGACAGCTGAAGCTTGCAACTGGGCTGAGAAATGTCCCATCCGTTGGTGAAAGAGGTTTGTTTGGTGCAATTGCAGGCTTCATAGAAGGAGGGTGGCCTGGGCTAATTAATGGATGGTATGGTTTCCAGCATCAGAATGAACAGGGGACTGGCATTGCTGCAGACAAAGCCTCCACTCAGAAAGCGATAGATGAAATAACAACAAAAATTAACAATATAATAGAGAAGATGAACGGAAACTATGATTCAATAAGAGGGGAATTCAATCAAGTAGAAAAGAGGATCAACATGCTCGCTGATCGAGTTGATGATGCAGTAACTGACATATGGTCGTACAATGCTAAACTTCTTGTACTGCTTGAAAATGGGAGAACATTGGACTTACACGACGCAAATGTCAGGAACTTACACGATCAGGTCAAGAGAATATTGAAAAGTAATGCTATTGATGAAGGAGATGGTTGCTTCAATCTTCTTCACAAATGTAATGACTCATGCATGGAAACTATTAGAAATGGGACCTACAATCATGAAGATTACAGGGAAGAATCACAACTGAAAAGGCAGGAAATTGAGGGAATAAAATTGAAGTCTGAAGACAATGTGTATAAAGTACTGTCGATTTATAGCTGCATTGCAAGCAGTATTGTGCTGGTAGGTCTCATACTTGCGTTCATAATGTGGGCATGCAGCAATGGAAATTGCCGGTTTAATGTTTGTATATAG
>A_/_H16N3|AY684890|A/black-headed_gull/Sweden/4/99
ATGGCCAAAACACTCTACTTGCTTGTTCTGATTTTTGTTAAATACTCGAGAGCAGACAAAATATGCATAGGATACTTAAGCAACAACTCAACAGATACGGTAGACACACTAACAGAAAATGGAGTACCCGTGACGAGCTCAATTGATCTTGTTGAAACAAATCATACTGGAACTTATTGCTCTTTGAATGGTGTCAGCCCAATACATCTTGGGGATTGCAGTTTTGAAGGGTGGATTGTTGGCAACCCTTCCTGTGCAAGCAACATCAACATCAGAGAATGGTCTTATCTGATTGAAGACCCCAATGCCCCACATAAACTCTGCTTCCCAGGTGAAGTTGACAACAATGGAGAATTAAGGCATCTTTTCAGTGGAGTGAACTCATTCAGCAGGACAGAGCTAATTCCTCCTAGCAAATGGGGGGATATTCTAGAGGGAACAACTGCATCATGTCAGAACAGAGGAGCAAATAGCTTCTACAGGAATTTAATCTGGCTTGTGAATAAGCTAAATAAATATCCTGTGGTCAAGGGCGAATATAACAATACAACAGGCAGAGATGTTCTAGTATTGTGGGGAATTCACCACCCTGACACAGAGGCAACTGCCAACAAACTTTATGTCAACAAGAACCCTTATACACTGGTATCAACAAAAGAGTGGAGCAGACGGTACGAATTAGAAATTGGAACCAGGATAGGAGACGGTCAAAGAAGCTGGATGAAAATTTATTGGCACTTGATGCACCCAGGCGAAAGAATAACATTTGAGAGCAGTGGAGGGCTCTTAGCACCAAGATATGGCTACATAATTGAGAAGTACGGAACAGGCAGAATTTTTCAAAGTGGAGTGAGACTGGCTAAATGCAACACAAAATGTCAGACCTCCATGGGTGGAATCAATACAAACAAGACTTTCCAGAATATCGAAAGGAATGCTCTTGGCGACTGTCCAAAATATATAAAGTCTGGACAATTGAAGCTTGCAACAGGGCTGAGGAATGTCCCCTCCATTGTTGAAAGAGGATTGTTTGGTGCAATTGCAGGATTTATAGAAGGAGGATGGCCCGGGTTAATCAATGGATGGTATGGCTTCCAGCATCAAAATGAGCAAGGGACTGGCATAGCTGCAGACAAAACGTCTACCCAAAAGGCTATAAATGAGATAACAACAAAAATAAATAATATCATCGAGAAGATGAACGGGAATTATGACTCCATTCGGGGTGAGTTTAATCAGGTGGAAAAGAGAATCAACATGATTGCCGATCGAGTCGATGATGCTGTGACAGACATCTGGTCTTACAATGCTAAACTTCTCGTGCTAATCGAAAACGACAGAACATTAGACCTGCATGATGCCAATGTTAGGAACCTGCATGAACAAATCAAGCGGGCCCTAAAAGACAATGCCATTGATGAAGGGGATGGGTGCTTCAGCATTCTCCATAAATGTAATGACTCATGTATGGAGACCATTCGAAATGGGACATATAATCATGAGGACTACAAAGAAGAGTCACAATTGAAAAGACAAGAAATCGAAGGGATCAAGTTGAAGACTGAAGACAATGTATACAAAATATTGTCGATTTACAGCTGCATTGCAAGCAGTGTTGTTCTGGTAGGACTCATACTCGCATTTATACTGTGGGCATGCAGCAGTGGAAATTGCCGGTTCAATGTTTGTATATAG
>A_/_H16N3|AY684888|A/black-headed_gull/Sweden/2/99
ATGGCCAAAACACTCTACTTGCTTGTTCTGATTTTTGTTAAATACTCGAGAGCAGACAAAATATGCATAGGATACTTAAGCAACAACTCAACAGATACGGTAGACACACTAACAGAAAATGGAGTACCCGTGACGAGCTCAATTGATCTTGTTGAAACAAATCATACTGGAACTTATTGCTCTTTGAATGGTGTCAGCCCAATACATCTTGGGGATTGCAGTTTTGAAGGGTGGATTGTTGGCAACCCTTCCTGTGCAAGCAACATCAACATCAGAGAATGGTCTTATCTGATTGAAGACCCCAATGCCCCACATAAACTCTGCTTCCCAGGTGAAGTTGACAACAATGGAGAATTAAGGCATCTTTTCAGTGGAGTGAACTCATTCAGCAGGACAGAGCTAATTCCTCCTAGCAAATGGGGGGATATTCTAGAGGGAACAACTGCATCATGTCAGAACAGAGGAGCAAATAGCTTCTACAGGAATTTAATCTGGCTTGTGAATAAGCTAAATAAATATCCTGTGGTCAAGGGCGAATATAACAATACAACAGGCAGAGATGTTCTAGTATTGTGGGGAATTCACCACCCTGACACAGAGGCAACTGCCAACAAACTTTATGTCAACAAGAACCCTTATACACTGGTATCAACAAAAGAGTGGAGCAGACGGTACGAATTAGAAATTGGAACCAGGATAGGAGACGGTCAAAGAAGCTGGATGAAAATTTATTGGCACTTGATGCACCCAGGCGAAAGAATAACATTTGAGAGCAGTGGAGGGCTCTTAGCACCAAGATATGGCTACATAATTGAGAAGTACGGAACAGGCAGAATTTTTCAAAGTGGAGTGAGACTGGCTAAATGCAACACAAAATGTCAGACCTCCATGGGTGGAATCAATACAAACAAGACTTTCCAGAATATCGAAAGGAATGCTCTTGGCGACTGTCCAAAATATATAAAGTCTGGACAATTGAAGCTTGCAACAGGGCTGAGGAATGTCCCCTCCATTGTTGAAAGAGGATTGTTTGGTGCAATTGCAGGATTTATAGAAGGAGGATGGCCCGGGTTAATCAATGGATGGTATGGCTTCCAGCATCAAAATGAGCAAGGGACTGGCATAGCTGCAGACAAAACGTCTACCCAAAAGGCTATAAATGAGATAACAACAAAAATAAATAATATCATCGAGAAGATGAACGGGAATTATGACTCCATTCGGGGTGAGTTTAATCAAGTGGAAAAGAGAATCAACATGATTGCCGATCGAGTCGATGATGCTGTGACAGACATCTGGTCTTACAATGCTAAACTTCTCGTGCTAATCGAAAACGACAGAACATTAGACCTGCATGATGCCAATGTTAGGAACCTGCATGAACAAATCAAGCGGGCCCTAAAAGACAATGCCATTGATGAAGGGGATGGGTGCTTCAGCATTCTCCATAAATGTAATGACTCATGTATGGAGACCATTCGAAATGGGACATATAATCATGAGGACTACAAAGAAGAGTCACAATTGAAAAGACAAGAAATCGAAGGGATCAAGTTGAAGACTGAAGACAATGTATACAAAATATTGTCGATTTACAGCTGCATTGCAAGCAGTGTTGTTCTGGTAGGACTCATACTCGCATTTATACTGTGGGCATGCAGCAGTGGAAATTGCCGGTTCAATGTTTGTATATAG
>A_/_H16N3|MN911226|A/Laughing_Gull/Delaware/589/2019
ATGACAGTCAAATTGCTCTACCTTCTAATCATAGTGTTAGGCAGATACTCAAAAGCAGACAAAATATGCATAGGATACCTGAGCAATAACTCAACAGATAAAGTAGATACACTAACAGAAAATGGAGTTCCTGTGACCAGCTCAGTAGACCTTGTAGAAACAAACCACACTGGAACATACTGCTCATTGAATGGAATCAGTCCGGTCCACCTTGGTGACTGTAGTTTTGAAGGATGGATTGTAGGAAACCCCTCCTGTGCCACCAACATCAACATCAGAGAATGGTCGTATTTAATCGAAGATCCTAATGCTCCTCACAAACTTTGTTTCCCAGGAGAGTTGGACAATAATGGTGAACTGCGACACCTTTTCAGTGGAGTAAACTCTTTTAGCAGGACAGAATTGATAAGCCCCAGCAAATGGGGGAATGTCCTGGATGGAGTCACTGCTTCATGTCTCGACAGAGGAGCAAGCAGTTTTTACAGGAATCTGGTCTGGCTGGTAAAACAGAATGATAAATATCCTGTTGTAAGAGGAGATTATAACAACACAACAGGACGAGATGTTTTGGTAATCTGGGGAATCCACCACCCAGATTCGGAGGCAACAGCAACAAAACTATATGTCAATAAGAACCCCTACACATTAGTGTCGACAAAAGAATGGAGCAAACGCTATGAGCTTGAAATCGGGACCAGAATAGGTGACGGACAAAAGAGTTGGATGAAAATATATTGGCACCTTATGAGCCCAGGCGAAAGGATAACATTTGAGAGCAATGGAGGCCTTCTAGCACCCAGATACGGATATATCATTGAGAAGTACGGTTCAGGACGAATTTTCCAGAGTGGAGTGAGGATGGCCAAATGCAACACCAAGTGCCAAACTTCCGTAGGTGGAATAAACACAAACAAAACATTCCAGAACATAGACAGGAATGCTCTGGGGGAATGTCCGAAATACATAAAGTCTGGGCAATTGAAACTTGCTACTGGCCTAAGAAATGTCCCATCCATTAATGAAAGAGGTCTATTTGGTGCAATTGCAGGATTCATAGAGGGAGGGTGGCCTGGTCTTATCAATGGATGGTATGGTTTCCAGCATCAAAATGAACAAGGGACTGGCATTGCTGCAGATAAAGCTTCTACTCAGAAAGCAATAAATGAAATAACAACAAAAATTAACAACATAATAGAGAAGATGAACGGAAATTATGATTCAATAAGAGGAGAATTCAATCAAGTGGAAAAGAGAATCAACATGCTGGCTGATCGAGTTGATGACGCAGTAACCGATGTTTGGTCATATAATGCTAAACTTCTTGTACTGCTTGAAAATGGTAGAACATTGGACTTGCATGATGCAAATGTCAGAAATTTACATGATCAGGTCAAAAGGGCATTGAAGGACAATGCAATTGACGAAGGAAATGGTTGCTTCAATCTTCTCCACAAGTGCAACGACTCATGCATGGAAACCATTAGAAATGGTACCTATAATCATGAAGATTACAAAGAGGAATCACAACTGAATAGACAGGAAATTGAGGGAATAAAGCTGAAGACTGAAGACAATGTTTATAAAATACTATCAATTTACAGCTGCATTGCAAGCAGTACTGTGCTGGTAGGCCTCATACTTGCATTTATAATGTGGGCATGCAGCAGTGGTAATTGCCGGTTTAATGTGTGTATATAA
>A_/_H16N3|MN911206|A/Herring_Gull/Delaware/597/2019
ATGACAGTCAAATTGCTCTACCTTCTAATCATAGTGTTAGGCAGATACTCAAAAGCAGACAAAATATGCATAGGATACCTGAGCAATAACTCAACAGATAAAGTAGATACACTAACAGAAAATGGAGTTCCTGTGACCAGCTCAGTAGACCTTGTAGAAACAAACCACACTGGAACATACTGCTCATTGAATGGAATCAGTCCGGTCCACCTTGGTGACTGTAGTTTTGAAGGATGGATTGTAGGAAACCCCTCCTGTGCCACCAACATCAACATCAGAGAATGGTCGTATTTAATCGAAGATCCTAATGCTCCTCACAAACTTTGTTACCCAGGAGAGTTGGACAATAATGGTGAACTGCGACACCTTTTCAGTGGAGTAAACTCTTTTAGCAGGACAGAATTGATAAGCCCCAGCAAATGGGGGAATGTCCTGGATGGAGTCACTGCTTCATGTCTCGACAGAGGAGCAAGCAGTTTTTACAGGAATCTGGTCTGGCTGGTAAAACAGAATGATAAATATCCTGTTGTAAGAGGAGATTATAACAACACAACAGGACGAGATGTTTTGGTAATCTGGGGAATCCACCACCCAGATTCGGAGGCAACAGCAACAAAACTATATGTCAATAAGAACCCCTACACATTAGTGTCGACAAAAGAATGGAGCAAACGCTATGAGCTTGAAATCGGGACCAGAATAGGTGACGGACAAAAGAGTTGGATGAAAATATATTGGCACCTTATGAGCCCAGGCGAAAGGATAACATTTGAGAGCAATGGAGGCCTTCTAGCACCCAGATACGGATATATCATTGAGAAGTACGGTTCAGGACGAATTTTCCAGAGTGGAGTGAGGATGGCCAAATGCAACACCAAGTGCCAAACTTCCGTAGGTGGAATAAACACAAACAAAACATTCCAGAACATAGACAGGAATGCTCTGGGGGAATGTCCGAAATACATAAAGTCTGGGCAATTGAAACTTGCTACTGGCCTAAGAAATGTCCCATCCATTAATGAAAGAGGTCTATTTGGTGCAATTGCAGGATTCATAGAGGGAGGGTGGCCTGGTCTTATCAATGGATGGTATGGTTTCCAGCATCAAAATGAACAAGGGACTGGCATTGCTGCAGATAAAGCTTCTACTCAGAAAGCAATAAATGAAATAACAACAAAAATTAACAACATAATAGAGAAGATGAACGGAAATTATGATTCAATAAGAGGAGAATTCAATCAAGTGGAAAAGAGAATCAACATGCTGGCTGATCGAGTTGATGACGCAGTAACCGATGTTTGGTCATATAATGCTAAACTTCTTGTACTGCTTGAAAATGGTAGAACATTGGACTTGCATGATGCAAATGTCAGAAATTTACATGATCAGGTCAAAAGGGCATTGAAGGACAATGCAATTGACGAAGGAAATGGTTGCTTCAATCTTCTCCACAAGTGCAACGACTCATGCATGGAAACCATTAGAAATGGTACCTATAATCATGAAGATTACAAAGAGGAATCACAACTGAATAGACAGGAAATTGAGGGAATAAAGCTGAAGACTGAAGACAATGTTTATAAAATACTATCAATTTACAGCTGCATTGCAAGCAGTACTGTGCTGGTAGGCCTCATACTTGCATTTATAATGTGGGCATGCAGCAGTGGTAATTGCCGGTTTAATGTGTGTATATAA
>A_/_H16N3|MT407153|A/Larus_argentatus/Belgium/U1610336_H907447/2016
ATGGTGGTCAAAGTGCTCTACCTTCTCATCATAGTGCTGGGCAGATACTCAAAAGCAGACAAAATATGCATAGGATACCTGAGCAATAACTCAACAGATAAAGTGGACACACTGACAGAAAATGGAGTTCCTGTGACCAGCTCAGTGGACCTTGTAGAGACAAACCATACTGGAACATACTGCTCATTGAATGGGGTAAGCCCGGTCCATCTTGGTGACTGCAGTTTTGAGGGATGGATTGTAGGAAACCCCTCTTGTGCCACCAATATCAACATCAGAGAATGGTCGTATTTAATAGAAGATCCTAATGCTCCTCACAAACTCTGTTWCCCAGGAGAGTTGGACAACAATGGTGAGCTGCGGCACCTTTTCAGTGGAGTAAACTCTTTTAGCAGGACGGAATTGATAAGCCCCAGCAAATGGGGGAATGTCCTGGATGGAGTCACTGCTTCATGTCTCGACAGAGGAGCAAGCAGTTTTTACAGGAATCTGGTCTGGCTGGTAAAACAGAATGATAGGTATCCAGTTGTAAGAGGGGATTATAACAACACAACAGGACGAGATGTTTTGGTGATTTGGGGAATCCACCATCCAGATTCAGAAGCAACAGCCACAAAACTATATGTCAACAAAAACCCCTACACATTAGTATCAACAAAAGAGTGGAGCAAACGCTATGAGCTCGAGATCGGGACAAGAATAGGTGACGGACAAAAGAGTTGGATGAAAATATATTGGCACTTAATGCGCCCAGGCGAAAGGATAACGTTTGAGAGCAATGGAGGCCTTCTAGCACCCAGATACGGGTATATCATTGAGAAGTATGGTTCAGGACGAATTTTCCAGAGTGGAGTGCGGATGGCCAAATGCAACACAAAATGCCAAACGTCCGTAGGTGGGATAAACACCAACAAAACTTTCCAGAACATAGATAGAAATGCCCTGGGAGAATGCCCGAAGTACATAAAGTCTGGGCAATTAAAACTTGCTACTGGTCTGAGAAATGTCCCATCCATTAATGAAAGAGGTCTGTTTGGTGCAATTGCAGGATTCATAGAGGGAGGGTGGCCTGGTCTGATCAATGGGTGGTATGGTTTCCAGCATCAGAATGAACAGGGGACTGGCATTGCTGCAGATAAAGCTTCCACCCAGAAAGCAATAAATGAAATAACAACGAAAATCAACAACATAATAGAAAAGATGAATGGAAATTACGATTCAATAAGAGGAGAATTCAATCAAGTAGAAAAGAGAATCAACATGCTGGCTGATCGAGTTGATGATGCAGTAACCGATGTTTGGTCATACAATGCTAAACTTCTTGTACTGCTTGAAAATGGTAGGACATTAGACTTGCACGATGCAAATGTCAGAAACTTACATGACCAAGTAAAAAGGGTATTGAAGGACAATGCAATTGACGAAGGGGATGGTTGCTTCAATCTTCTCCACAAGTGCAACGACTCATGCATGGAAACCATTAGAAATGGCACATACAATCATGAAGATTACAAGGAAGAATCACAACTAAACAGACAGGAAATTGAGGGGATAAAATTGAAGACTGAAGACAATGTTTATAGGATACTATCGATTTATAGCTGCATTGCAAGCAGTACTGTGCTGGTAGGTCTCATACTTGCATTTATAATGTGGGCATGCAGCAGTGGTAATTGCCGGTTCAATGTGTGTATATGA
>A_/_H16N3|MH502494|A/ruddy_turnstone/New_Jersey/AI13-2872/2013
ATGACGGTCAAGGTGCTCTACCTTCTCATCATAGTGTTGGGCAGATACTCAAAAGCAGACAAAATATGCATAGGATACCTGAGCAATAACTCAACAGATAAAGTAGATACACTGACAGAAAATGGAGTTCCTGTGACCAGCTCAGTGGACCTTGTAGAAACAAACCATACTGGAACATACTGCTCATTGAATGGGATCAGCCCGGTCCATCTTGGTGACTGTAGTTTTGAGGGATGGATTGTAGGAAACCCCTCCTGTGCCACCAACATCAACATCAGAGAGTGGTCGTATTTAATCGAAGATCCTAATGCTCCTAACAAACTCTGCTTCCCAGGAGAGTTGGACAACAATGGTGAGCTGCGGCACCTTTTCAGTGGAGTAAACTCTTTTAGCAGGACAGAATTGATAAGCCCCAGCAAATGGGGGAATGTCCTGGATGGAGTCACTGCTTCATGTCTCGACAGAGGAGCAAGCAGTTTTTACAGGAATCTGGTCTGGCTGGTAAAACAGAATGATAAATATCCTGTTGTAAGAGGGGATTATAACAACACAACAGGACGAGATGTTTTGGTGATTTGGGGAATCCACCACCCAGATTCGGAAGCAACTGCAACAAAACTATATGTCAATAAAAACCCCTACACATTAGTATCAACAAAAGAGTGGAGCAAACGCTATGAGCTTGAGATCGGGACCAGAATAGGTGACGGACAAAAGAGTTGGATGAAAATATATTGGCACCTCATGCGCCCAGGCGAAAGGATAACTTTTGAGAGCAATGGAGGCCTTCTAGCACCCAGATACGGATATATCATTGAGAAGTATGGTTCAGGACGAATTTTCCAAAGTGGAGTGAGGATGGCCAAATGCAACACAAAGTGCCAAACGTCCGTAGGTGGAATAAACACCAACAAAACTTTCCAGAACATAGACAGGAATGCCCTGGGAGAATGTCCGAAGTACATAAAGTCTGGGCAATTAAAACTTGCTACTGGCCTGAGAAATGTCCCATCCATTAATGAAAGAGGTCTGTTTGGTGCAATTGCAGGATTCATAGAGGGAGGATGGCCTGGTCTGGTCAATGGATGGTATGGTTTCCAGCATCAAAATGAGCAAGGGACTGGCATTGCTGCAGATAAAGCTTCCACCCAGAAAGCAATAAATGAAATAACAACGAAAATTAACAACATAATAGAAAAGATGAACGGAAATTATGATTCAATAAGAGGAGAATTCAATCAAGTAGAAAAGAGAATCAACATGCTGGCTGATCGAGTTGATGATGCAGTAACCGATGTTTGGTCATACAATGCTAAACTTCTTGTACTGCTTGAAAATGGTAGAACATTAGACTTGCACGATGCAAATGTCAGAAACTTACATGATCAGGTTAAAAGGGTATTGAAGGACAATGCAATTGACGAAGGAAATGGTTGCTTCAATCTTCTCCACAAGTGCAACGACTCATGCATGGAAACCATTAGAAATGGCACTTACAATCATGAAGATTACAAGGAAGAATCACAACTGAATAGACAAGAAATTGAGGGGATAAAACTGAAGACTGAAGACAATGTTTATAAAATACTATCGATTTACAGCTGCATTGCAAGCAGTACTGTGCTGGTAGGTCTCATACTTGCATTTATAATGTGGGCATGCAGCAGTGGTAATTGCCGGTTTAATGTGTGTATATAA
>A_/_H16N3|MK637241|A/ruddy_turnstone/Delaware_Bay/486/2014
ATGACAGTCAATTTGCTCTACCTTCTCATCATAGTGTTGGGCAGATACTCAAAAGCAGACAAAATATGCATAGGATACCTGAGCAATAACTCAACAGATAAAGTAGATACACTGACAGAAAATGGAGTTCCTGTGACCAGCTCAGTAGACCTTGTAGAAACAAACCATACTGGAACATACTGCTCATTGAATGGGATCAGCCCGGTCCATCTTGGTGACTGTAGTTTTGAAGGATGGATTGTAGGAAACCCCTCCTGTGCCACCAACATCAACATCAGAGAATGGTCGTATTTAATCGAAGATCCTAATGCTCCTAACAAACTCTGCTTCCCAGGAGAGTTGGACAACAATGGTGAACTGCGACACCTTTTCAGTGGAGTAAACTCTTTTAGCAGGACAGAATTGATAAGCCCCAGCAAATGGGGGAATGTCCTGGATGGAGTCACTGCTTCATGTCTCGACAGAGGAGCAAGCAGTTTTTACAGGAATCTGGTCTGGCTGGTAAAACAGAATGATAAATATCCTGTTGTAAGAGGGGATTATAACAACACAACAGGACGAGATGTTTTGGTGATTTGGGGAATCCACCACCCAGATTCGGAAGCAACAGCAACAAAACTATATGTCAATAAAAACCCCTACACATTAGTGTCGACAAAAGAGTGGAGCAAACGCTATGAGCTTGAAATCGGGACCAGAATAGGTGACGGACAAAAGAGTTGGATGAAAATATATTGGCACCTCATGAGCCCAGGCGAAAGGATAACGTTTGAGAGCAATGGAGGCCTTCTAGCACCCAGATACGGATATATCATTGAGAAGTATGGTTCAGGACGAATTTTCCAGAGTGGAGTGAGGATGGCCAAATGCAACACCAAGTGCCAAACTTCCGTAGGTGGAATAAACACAAACAAAACATTCCAGAACATAGACAGGAATGCTCTGGGGGAATGTCCGAAATACATAAAGTCTGGGCAATTGAAACTTGCTACTGGCCTGAGAAATGTCCCATCCATTAATGAAAGAGGTCTGTTTGGTGCAATTGCAGGATTCATAGAGGGAGGGTGGCCTGGTCTGATCAATGGATGGTATGGTTTCCAGCATCAAAATGAACAAGGGACTGGCATTGCTGCAGATAAAGCTTCCACTCAGAAAGCAATAAATGAAATAACAACGAAAATTAACAACATAATAGAAAAGATGAACGGAAATTATGATTCAATAAGAGGAGAATTCAATCAAGTAGAAAAGAGAATCAACATGCTGGCTGATCGAGTTGATGATGCAGTAACCGATGTTTGGTCATACAATGCTAAACTTCTTGTACTGCTTGAAAATGGTAGAACATTAGACTTGCACGATGCAAATGTCAGAAACTTACATGATCAGGTCAAAAGGGTATTGAAGGACAATGCAATTGACGAAGGAAATGGTTGCTTCAATCTTCTCCACAAGTGCAACGACTCATGCATGGAAACCATTAGAAATGGCACTTACAATCATGAAGATTACAAGGAGGAATCACAACTGAATAGACAGGAAATTGAGGGAATAAAACTGAAGACTGAAGACAATGTTTATAAAATACTATCGATTTACAGCTGCATTGCAAGCAGTACTGTGCTGGTAGGCCTCATACTTGCATTTATAATGTGGGCATGCAGCAGTGGTAATTGCCGGTTTAATGTGTGTATATAA
>A_/_H16N3|MF693968|A/European_herring_gull/Netherlands/3/2015
ATGATGGTCAAAGTGCTCTACCTTCTAATCATAGTGTTGGGCAGATACTCAAAAGCAGACAAAATATGCATAGGATACCTGAGCAATAACTCAACAGATAAAGTAGATACACTAACAGAAAATGGAGTTCCTGTGACCAGCTCAGTGGACCTTGTAGAAACAAACCATACTGGAACATACTGCTCATTGAATGGGATCAGCCCGATCCATCTTGGTGACTGCAGTTTTGAGGGATGGATTGTAGGGAACCCCTCCTGTGCCTCCACCATCAACATCAGAGAATGGTCGTATTTGATCGAAGATCCTAATGCTCCCAACAAACTCTGCTACCCAGGAGAATTGGACAACAATGGTGAGCTGCGGCACCTTTTCAGTGGAGTAAAATCTTTTAGCAGAACAGAATTGATAAGCCCCAGCAAATGGGGGGATGTCCTGGATGGAGTCACTGCTTCATGTCTCGACAGAGGAGCAAGCAGTTTTTACAGGAATCTGGTCTGGCTAGTAGAAAAGAATAATAAATATCCTGTTGTAAGAGGGGATTATAACAATACAACAGGACGAGATGTTTTGGTGATCTGGGGAATCCACCACCCAGATTCAGAAGCAATAGCCACAAAACTATATGTCAATAAAAACCCTTACACATTAGTATCAACAAAAGAGTGGAGCAAACGCTATGAGCTCGAGCTTGGGACCAGAATAGGTGACGGACAAAGGAGTTGGATGAAAATATATTGGCACCTCATGCGCCCAGGAGAAAGGATAACATTTGAGAGCAATGGAGGCCTTATAGCACCCAGATACGGATATATCATTGAGAAGTATGGTTCGGGACGAATTTTCCAGAGTGGAGTGAGGATGGCCAAATGCAACACAAAGTGCCAAACATCCGTAGGTGGGATAACCACCGACAAAACTTTCCAGAACATCGACAGGAATGCCCTAGGAGAATGCCCAAAGTATATAAAGTCTGGGCAATTAAAACTTGCTACTGGCCTGAGGAATGTCCCATCCATTAATGAAAAGGGTCTGTTTGGTGCAATTGCAGGGTTTATAGAGGGAGGGTGGCCTGGTTTGATCAATGGGTGGTATGGTTTCCAGCATCAGAATGAACAAGGTACTGGCATTGCTGCAGATAAAGCTTCCACCCAGAAAGCAATAAATGAAATAACAACGAAAATTAACAACATAATAGAAAAGATGAACGGAAATTATGACTCAATAAGAGGAGAATTCAATCAAGTGGAAAAGAGAATCAACATGCTGGCTGATCGAGTTGATGATGCAGTAACCGATGTTTGGTCATACAATGCTAAACTTCTTGTACTGCTTGAAAATGGTAGAACATTAGATTTGCATGATGCAAATGTCAGAAACTTACATGACCAGGTCAAAAGGGTATTGAAGGACAATGCAATTGACGAAGGAAATGGTTGCTTCAACCTTCTCCACAAGTGCAATGACTCATGCATGGAAACCATTAGAAATGGCACCTACAATCATGAAGATTACAAGGAAGAATCACAACTGAATAGACAGGAAATTGAGGGGATAAAACTGAAGGCTGAAGACAATGTTTATAAAGTACTATCGATTTATAGCTGCATTGCAAGCAGTACTGTGCTGGTAGGTCTCATACTCGCATTTATAATGTGGGCATGCAGCAGTGGTAATTGCCGGTTCAATGTGTGTATATAA
>A_/_H16N3|MF694110|A/lesser_black-backed_gull/Netherlands/1/2015
ATGGTGGTCAAAGTGCTTTACCTTCTCATCATAGTGTTGGGCAGATACTCAAAAGCAGACAAAATATGCATAGGATACCTGAGCAATAACTCAACAGATAAAGTGGACACACTGACAGAAAATGGAGTTCCTGTGACCAGCTCAGTGGACCTTGTAGAGACAAACCATACTGGAACATACTGCTCATTGAATGGAATCAGCCCGGTCCATCTTGGTGACTGCAGTTTTGAGGGATGGATTGTAGGAAACCCCTCCTGTGCCACCAATATCAACATCAGAGAGTGGTCATATTTAATAGAAGATCCTAATGCTCCTAACAAACTCTGTTACCCAGGAGAGTTGGACAACAATGGTGAGCTACGGCATCTTTTCAGTGGAGTAAACTCTTTTAGCAGGACAGAATTGATAAGCCCCAGCAAATGGGGGGATGTCCTGGATGGAGTCACTGCTTCATGTCTCGACAGAGGAGCAAGCAGTTTTTACAGGAATTTGGTCTGGCTGGTAAAACAGAATAATAGGTATCCAGTTGTAAGAGGGGATTATAACAACACAACAGGACGAGATGTTTTGGTGATTTGGGGAATCCACCACCCAGATTCAGAAGCAACAGCCACAAAACTATATGTTAACAAAAACCCCTACACATTAGTATCAACAAAGGAGTGGAGCAAACGCTATGAGCTCGAGATAGGGACAAGAATAGGTGACGGACAAAAGAGTTGGATGAAAATATATTGGCACCTCATGCGCCCGGGCGAAAGGATAACGTTTGAGAGCAATGGAGGCCTTCTAGCACCCAGATACGGATATATCATTGAGAAGTATGGTTCAGGACGAATTTTCCAGAGTGGAGTGAGGATGGCCAAATGCAACACAAAGTGCCAAACGTCCGTAGGTGGAATAAACACCAACAAAACTTTCCAGAACATAGACAGGAATGCCCTGGGGGAATGCCCGAAGTACATAAAGTCTGGGCAATTAAAGCTTGCTACTGGTCTGAGAAATGTTCCATCCATTAATGAGAGAGGTCTGTTTGGTGCAATTGCAGGATTCATAGAGGGAGGGTGGCCTGGTCTGATCAATGGGTGGTATGGTTTCCAGCATCAGAATGAACAGGGGACTGGCATTGCTGCAGATAAAGCTTCCACCCAGAAAGCAATAAATGAAATAACAACGAAAATCAACAACATAATAGAAAAGATGAATGGAAATTATGATTCAATAAGAGGAGAATTCAATCAAGTAGAAAAGAGAATCAACATGCTGGCTGATCGAGTTGATGATGCAGTAACCGATGTTTGGTCATACAATGCTAAACTTCTTGTACTGCTTGAAAATGGTAGGACGTTAGACTTGCACGATGCAAATGTCAGAAACTTACATGACCAAGTCAAAAGGGTATTGAAGGACAATGCAATTGACGAAGGGGATGGTTGCTTCAATCTTCTCCACAAGTGCAACGACTCATGCATGGAAACCATTAGAAATGGCACATACAATCATGAAGATTACAAGGAAGAATCACAACTGAACAGACAGGAAATTGAGGGGATAAAATTGAAGACTGAAGACAATGTTTATAAGATACTATCGATTTATAGCTGCATTGCAAGCAGTACTGTGCTGGTAGGTCTCATACTTGCATTTATAATGTGGGCATGCAGCAGTGGTAATTGCCGGTTCAATGTGTGTATATAA
>A_/_H16N3|MH501038|A/gull/New_Jersey/UGAI15-3459/2015
ATGACAGTCAATTTGCTCTACCTTCTCATCATAGTGTTGGGCAGATACTCAAAGGCAGACAAAATATGCATAGGATACCTGAGCAATAACTCAACAGATAAAGTAGATACACTGACAGAAAATGGAGTTCCTGTGACCAGCTCAATAGACCTTGTAGAAACAAACCATACTGGAACATACTGCTCATTGAATGGGATCAGCCCGGTCCATCTTGGTGACTGTAGTTTTGAAGGATGGATTGTAGGAAACCCCTCCTGTGCCACCAACATCAACATCAGAGAATGGTCGTATTTAATCGAAGATCCTAATGCTCCTAACAAACTCTGCTTCCCTGGAGAGTTGGACAACAATGGTGAACTGCGACACCTTTTCAGTGGAGTAAACTCGTTTAGCAGGACAGAATTGATAAGCCCCAGCAAATGGGGGAATGTCCTGGATGGAGTCACTGCTTCATGTCTCGACAGAGGAGCAAGCAGTTTTTACAGGAATCTGGTCTGGCTGGTAAAACAGGATAATAAATATCCTGTTGTAAGAGGGGATTATAACAACACAACAGGACGAGATGTTTTGGTGATTTGGGGAATCCACCACCCAGATTCGGAAGCAACAGCAACAAAACTATATGTCAATAAAAACCCCTATACATTAGTGTCGACAAAAGAGTGGAGCAAACGCTATGAGCTTGAAATCGGGACCAGAATAGGTGACGGACAAAAGAGTTGGATGAAAATATATTGGCATCTCATGAGCCCAGGCGAAAGGATAACGTTTGAGAGCAATGGAGGCCTTCTAGCACCCAGATACGGATATATCATTGAGAAGTATGGTTCAGGACGAATTTTCCAGAGTGGAGTGAGGATGGCCAAGTGCAACACCAAGTGCCAAACTTCCGTAGGTGGAATAAACACAAACAAAACATTCCAGAACATAGACAGGAATGCTCTGGGGGAATGTCCGAAATACATAAAGTCTGGGCAATTGAAACTTGCTACTGGCCTGAGAAATGTCCCATCCATTAATGAAAGAGGTCTGTTTGGTGCAATTGCAGGATTCATAGAGGGAGGGTGGCCTGGTCTGATCAATGGATGGTATGGTTTCCAGCATCAAAATGAACAAGGGACTGGCATTGCTGCAGATAAAGCTTCCACTCAGAAAGCAATAAATGAAATAACAACGAAAATTAACAACATAATAGAAAAGATGAACGGAAATTATGATTCAATAAGAGGAGAATTCAATCAAGTAGAAAAGAGAATCAACATGCTGGCTGATCGAGTTGATGATGCAGTAACCGATGTTTGGTCATACAATGCTAAACTTCTTGTACTGCTTGAAAATGGTAGAACATTAGACTTGCACGATGCAAATGTCAGAAACTTACATGATCAGGTCAAAAGGGTATTGAAGGACAATGCAATTGACGAAGGAAATGGTTGCTTCAATCTTCTCCACAAGTGCAACGACTCATGCATGGAAACCATTAGAAATGGCACTTACAATCATGAAGATTACAAAGAGGAATCACAACTGAATAGACAGGAAATTGAGGGAATAAAACTGAAGACTGAAGACAATGTTTATAAAATACTATCGATTTACAGCTGCATTGCAAGCAGTACTGTGCTGGTAGGCCTCATACTTGCATTCATAATGTGGGCATGCAGCAGTGGTAATTGCCGGTTTAATGTGTGTATATAA
>A_/_H16N3|MH501022|A/gull/New_Jersey/UGAI15-3414/2015
ATGACAGTCAATTTGCTCTACCTTCTCATCATAGTGTTGGGCAGATACTCAAAGGCAGACAAAATATGCATAGGATACCTGAGCAATAACTCAACAGATAAAGTAGATACACTGACAGAAAATGGAGTTCCTGTGACCAGCTCAATAGACCTTGTAGAAACAAACCATACTGGAACATACTGCTCATTGAATGGGATCAGCCCGGTCCATCTTGGTGACTGTAGTTTTGAAGGATGGATTGTAGGAAACCCCTCCTGTGCCACCAACATCAACATCAGAGAATGGTCGTATTTAATCGAAGATCCTAATGCTCCTAACAAACTCTGCTTCCCTGGAGAGTTGGACAACAATGGTGAACTGCGACACCTTTTCAGTGGAGTAAACTCTTTTAGCAGGACAGAATTGATAAGCCCCAGCAAATGGGGGAATGTCCTGGATGGAGTCACTGCTTCATGTCTCGACAGAGGAGCAAGCAGTTTTTACAGGAATCTGGTCTGGCTGGTAAAACAGGATAATAAATATCCTGTTGTAAGAGGGGATTATAACAACACAACAGGACGAGATGTTTTGGTGATTTGGGGAATCCACCACCCAGATTCGGAAGCAACAGCAACAAAACTATATGTCAATAAAAACCCCTATACATTAGTGTCGACAAAAGAGTGGAGCAAACGCTATGAGCTTGAAATCGGGACCAGAATTGGTGACGGACAAAAGAGTTGGATGAAAATATATTGGCATCTCATGAGCCCAGGCGAAAGGATAACGTTTGAGAGCAATGGAGGCCTTCTAGCACCCAGATACGGATATATCATTGAGAAGTATGGTTCAGGACGAATTTTCCAGAGTGGAGTGAGGATGGCCAAGTGCAACACCAAGTGCCAAACTTCCGTAGGTGGAATAAACACAAACAAAACATTCCAGAACATAGACAGGAATGCTCTGGGGGAATGTCCGAAATACATAAAGTCTGGGCAATTGAAACTTGCTACTGGCCTGAGAAATGTCCCATCCATTAATGAAAGAGGTCTGTTTGGTGCAATTGCAGGATTCATAGAGGGAGGGTGGCCTGGTCTGATCAATGGATGGTATGGTTTCCAGCATCAAAATGAACAAGGGACTGGCATTGCTGCAGATAAAGCTTCCACTCAGAAAGCAATAAATGAAATAACAACGAAAATTAACAACATAATAGAAAAGATGAACGGAAATTATGATTCAATAAGAGGAGAATTCAATCAAGTAGAAAAGAGAATCAACATGCTGGCTGATCGAGTTGATGATGCAGTAACCGATGTTTGGTCATACAATGCTAAACTTCTTGTACTGCTTGAAAATGGTAGAACATTAGACTTGCACGATGCAAATGTCAGAAACTTACATGATCAGGTCAAAAGGGTATTGAAGGACAATGCAATTGACGAAGGAAATGGTTGCTTCAATCTTCTCCACAAGTGCAACGACTCATGCATGGAAACCATTAGAAATGGCACTTACAATCATGAAGATTACAAAGAGGAATCACAACTGAATAGACAGGAAATTGAGGGAATAAAACTGAAGACTGAAGACAATGTTTATAAAATACTATCGATTTACAGCTGCATTGCAAGCAGTACTGTGCTGGTAGGCCTCATACTTGCATTCATAATGTGGGCATGCAGCAGTGGTAATTGCCGGTTTAATGTGTGTATATAA
>A_/_H16N3|MH134615|A/kelp_gull/Chile/C10826/2016
ATGACGATCAAAATGCTCTACCTTCTCATCATGATGTTGGGCAGATACTCAAAAGCAGACAAAATATGCATAGGATACTTGAGCAATAACTCAACAGATAAAGTAGATACACTGACAGAAAATGGAGTTCCTGTGACCAGTTCAATGGACCTTGTAGAAACAAACCATACTGGAACATACTGCTCATTGAATGGGATCAGCCCGGTCCATCTTGGTGACTGCAGTTTTGAGGGATGGATTGTAGGAAACCCCTCCTGTGCCACCAACATCAACATCAGAGAGTGGTCGTATTTGATAGAAGATCCTAATGCTCCTCACAAACTCTGCTTTCCAGGAGAGTTGGACAACAACGGTGAGCTGCGGCACCTTTTCAGTGGAGTAAATTCTTTTAGCAGGACAGAATTGATAAGCCCTCTTAAGTGGGGGGAGATCAATGATGGAGTCACCGCTTCATGTCTAGACAGAGGAGCAAGCAGTTTCTACAGGAATCTGGTCTGGCTGGTAGCAAGGACAGGGAAATATCCTGTTGTAAGAGGGGATTATAACAACACAACAGGACGAGATGTTTTAGTGATGTGGGGAATCCACCACCCAGATTCGGAAACAACAGCCACAAAACTATATGTCAATAAAAACCCTTACACATTAGTATCGACAAAAGAGTGGAGCAAACGCTATGAGCTCGAAATCGGGACCAGAATAGGTGACGGACAAAAGAGTTGGATGAAAATATATTGGCACCTCATGCGTCCAGGTGAAAGAATAACGTTTGAGAGCAACGGAGGCCTTCTAGCACCCAGATACGGATACATCATTGAGAAGTATGGTTCAGGACGAATTTTCCAGAGTGGAGTGAGGATGGCCAAATGCAACACAAAGTGTCAGACGTCCGTAGGTGGAATAAACACCAATAAAACTTTCCAGAACATCGACAGAAATGCTCTGGGAGAATGTCCGAAGTACATAAAGTCTGGGCAATTAAAGCTTGCCACTGGCCTGAGAAATGTTCCATCCATTAATGAAAGAGGTTTGTTTGGTGCAATTGCAGGATTCATAGAAGGAGGGTGGCCTGGTTTGATCAATGGATGGTATGGTTTCCAGCATCAGAATGAACAAGGGACAGGCATTGCTGCAGATAAAGCTTCCACCCAGAAAGCAATAAATGAAATAACAACGAAGATTAACAACATAATAGAAAAGATGAACGGGAATTATGATTCAATAAGAGGAGAATTCAATCAAGTAGAAAAGAGAATCAATATGCTGGCTGATCGAGTTGATGATGCAATAACCGATGTTTGGTCGTACAATGCTCAGCTACTTGTACTGCTTGAGAATGGTAGAACATTAGACTTGCACGATGCAAATGTCAGAAATTTACATGATCAGATAAAAAGGATATTAAAAGACAATGCAATTGACGAAGGAAATGGTTGCTTCAATCTTCTCCATAAGTGCAACGACTCATGCATGGAAACCATTCGCAATGGCACCTACAACCATGAAGATTACAAGGAAGAATCGCAACTGAATAAACAGGAAATTGAGGGGATAAACCTGAAGACTGAGGACAATGTTTATAAAGTACTATCTATTTACAGCTGCATCGCAAGCAGTACTGTGCTGGTAGGTCTCATACTTGCATTTATAATGTGGGCATGCAGTAGTGGTAATTGCCGGTTCAATGTGTGTATATAA
>A_/_H16N3|MH134596|A/kelp_gull/Chile/C10791/2016
ATGACGATCAAAATGCTCTACCTTCTCATCATGATGTTGGGCAGATACTCAAAAGCAGACAAAATATGCATAGGATACTTGAGCAATAACTCAACAGATAAAGTAGATACACTGACAGAAAATGGAGTTCCTGTGACCAGTTCAATGGACCTTGTAGAAACAAACCATACTGGAACATACTGCTCATTGAATGGGATCAGCCCGGTCCATCTTGGTGACTGCAGTTTTGAGGGATGGATTGTAGGAAACCCCTCCTGTGCCACCAACATCAACATCAGAGAGTGGTCGTATTTGATAGAAGATCCTAATGCTCCTCACAAACTCTGCTATCCAGGAGAGTTGGACAACAACGGTGAGCTGCGGCACCTTTTCAGTGGAGTAAATTCTTTTAGCAGGACAGAATTGATAAGCCCTCTTAAGTGGGGGGAGATCAATGATGGAGTCACCGCTTCATGTCTAGACAGAGGAGCAAGCAGTTTCTACAGGAATCTGGTCTGGCTGGTAGCAAGGACAGGGAAATATCCTGTTGTAAGAGGGGATTATAACAACACAACAGGACGAGATGTTTTAGTGATGTGGGGAATCCACCACCCAGATTCGGAAACAACAGCCACAAAACTATATGTCAATAAAAACCCTTACACATTAGTATCGACAAAAGAGTGGAGCAAACGCTATGAGCTCGAAATCGGGACCAGAATAGGTGACGGACAAAAGAGTTGGATGAAAATATATTGGCACCTCATGCGTCCAGGTGAAAGAATAACGTTTGAGAGCAACGGAGGCCTTCTAGCACCCAGATACGGATACATCATTGAGAAGTATGGTTCAGGACGAATTTTCCAGAGTGGAGTGAGGATGGCCAAATGCAACACAAAGTGTCAGACGTCCGTAGGTGGAATAAACACCAATAAAACTTTCCAGAACATCGACAGAAATGCTCTGGGAGAATGTCCGAAGTACATAAAGTCTGGGCAATTAAAGCTTGCCACTGGCCTGAGAAATGTTCCATCCATTAATGAAAGAGGTTTGTTTGGTGCAATTGCAGGATTCATAGAAGGAGGGTGGCCTGGTTTGATCAATGGATGGTATGGTTTCCAGCATCAGAATGAACAAGGGACAGGCATTGCTGCAGATAAAGCTTCCACCCAGAAAGCAATAAATGAAATAACAACGAAGATTAACAACATAATAGAAAAGATGAACGGGAATTATGATTCAATAAGAGGAGAATTCAATCAAGTAGAAAAGAGAATCAATATGCTGGCTGATCGAGTTGATGATGCAATAACCGATGTTTGGTCGTACAATGCTCAGCTACTTGTACTGCTTGAGAATGGTAGAACATTAGACTTGCACGATGCAAATGTCAGAAATTTACATGATCAGATAAAAAGGATATTAAAAGACAATGCAATTGACGAAGGAAATGGTTGCTTCAATCTTCTCCATAAGTGCAACGACTCATGCATGGAAACCATTCGCAATGGCACCTACAACCATGAAGATTACAAGGAAGAATCGCAACTGAATAAACAGGAAATTGAGGGGATAAACCTGAAGACTGAGGACAATGTTTATAAAGTACTATCTATTTACAGCTGCATCGCAAGCAGTACTGTGCTGGTAGGTCTCATACTTGCATTTATAATGTGGGCATGCAGTAGTGGTAATTGCCGGTTCAATGTGTGTATATAA
>A_/_H16N3|MH134728|A/kelp_gull/Chile/C10579/2016
ATGACGATCAAAATGCTCTACCTTCTCATCATGATGTTGGGCAGATACTCAAAAGCAGACAAAATATGCATAGGATACTTGAGCAATAACTCAACAGATAAAGTAGATACACTGACAGAAAATGGAGTTCCTGTGACCAGTTCAATGGACCTTGTAGAAACAAACCATACTGGAACATACTGCTCATTGAATGGGATCAGCCCGGTCCATCTTGGTGACTGCAGTTTTGAGGGATGGATTGTAGGAAACCCCTCCTGTGCCACCAACATCAACATCAGAGAGTGGTCGTATTTGATAGAAGATCCTAATGCTCCTCACAAACTCTGCTTTCCAGGAGAGTTGGACAACAACGGTGAGCTGCGGCACCTTTTCAGTGGAGTAAATTCTTTTAGCAGGACAGAATTGATAAGCCCTCTTAAGTGGGGGGAGATCAATGATGGAGTCACCGCTTCATGTCTAGACAGAGGAGCAAGCAGTTTCTACAGGAATCTGGTCTGGCTGGTAGCAAGGACAGGGAAATATCCTGTTGTAAGAGGGGATTATAACAACACAACAGGACGAGATGTTTTAGTGATGTGGGGAATCCACCACCCAGATTCGGAAACAACAGCCACAAAACTATATGTCAATAAAAACCCTTACACATTAGTATCGACAAAAGAGTGGAGCAAACGCTATGAGCTCGAAATCGGGACCAGAATAGGTGACGGACAAAAGAGTTGGATGAAAATATATTGGCACCTCATGCGTCCAGGTGAAAGAATAACGTTTGAGAGCAACGGAGGCCTTCTAGCACCCAGATACGGATACATCATTGAGAAGTATGGTTCAGGACGAATTTTCCAGAGTGGAGTGAGGATGGCCAAATGCAACACAAAGTGTCAAACGTCCGTAGGTGGAATAAACACCAATAAAACTTTCCAGAACATCGACAGAAATGCTCTGGGAGAATGTCCGAAGTACATAAAGTCTGGGCAATTAAAGCTTGCCACTGGCCTGAGAAATGTTCCATCCATTAATGAAAGAGGTTTGTTTGGTGCAATTGCAGGATTCATAGAAGGAGGGTGGCCTGGTTTGATCAATGGATGGTATGGTTTCCAGCATCAGAATGAACAAGGGACAGGCATTGCTGCAGATAAAGCTTCCACCCAGAAAGCAATAAATGAAATAACAACGAAGATTAACAACATAATAGAAAAGATGAACGGGAATTATGATTCAATAAGAGGAGAATTCAATCAAGTAGAAAAGAGAATCAATATGCTGGCTGATCGAGTTGATGATGCAGTAACCGATGTTTGGTCGTACAATGCTCAGCTACTTGTACTGCTTGAGAATGGTAGAACATTAGACTTGCACGATGCAAATGTCAGAAATTTACATGATCAGATAAAAAGGATATTAAAAGACAATGCAATTGACGAAGAAAATGGTTGCTTCAATCTTCTCCATAAGTGCAACGACTCATGCATGGAAACCATTCGCAATGGCACCTACAACCATGAAGATTACAAGGAAGAATCGCAACTGAATAAACAGGAAATTGAGGGGATAAACCTGAAGACTGAGGACAATGTTTATAAAGTACTATCTATTTACAGCTGCATCGCAAGCAGTACTGTGCTGGTAGGTCTCATACTTGCATTTATAATGTGGGCATGCAGTAGTGGTAATTGCCGGTTCAATGTGTGTATATAA
>A_/_H16N3|MF147061|A/European_herring_gull/Netherlands/2/2014
ATGGTGGTCAAAGTGCTTTACCTTCTCATCATAGTGTTGGGCAGATACTCAAAAGCAGACAAAATATGCATAGGATACCTGAGCAATAACTCAACAGATAAAGTGGATACACTGACAGAAAATGGAGTTCCTGTGACCAGCTCAGTGGACCTTGTAGAGACAAACCATACTGGAACATACTGCTCTTTGAATGGAATCAGCCCGGTCCATCTTGGTGACTGCAGTTTTGAGGGATGGATTGTAGGAAACCCCTCCTGTGCCACCAATATCAACATCAGAGAGTGGTCGTATTTAATAGAAGATCCTAATGCTCCTAACAAACTCTGTTTCCCAGGAGAGTTGGACAACAATGGTGAGCTGCGGCACCTTTTCAGTGGAGTAAACTCTTTTAGCAGGACAGAATTGATAAGCCCCAGCAAATGGGGAGATGTCCTGGATGGAGTCACTGCTTCATGTCTCGACAGAGGAGCAAGCAGTTTTTACAGGAATCTGGTCTGGCTGGTAAAACAGAATGATAGGTATCCAGTTGTAAGAGGGGATTATAACAACACAACAGGACGAGATGTTTTGGTGATTTGGGGAATCCACCACCCAGATTCAGAAGCAACAGCCACAAAACTATATGTCAACAAAAACCCCTACACATTAGTATCAACAAAAGAGTGGAGCAAACGCTATGAGCTCGAAATCGGGACAAGAATAGGTGACGGACAAAGGAGTTGGATGAAAATATATTGGCACCTCATGCGCCCAGGCGAAAGGATAACATTTGAGAGCAATGGAGGCCTTCTAGCACCCAGATACGGATATATCATTGAGAAGTATGGTTCAGGACGAATTTTCCAGAGTGGAGTGAGGATGGCCAAATGCAACACAAAGTGCCAAACGTCCGTAGGTGGAATAAACACCAACAAAACTTTCCAGAACATAGACAGGAATGCCCTGGGGGAATGCCCGAAGTACATAAAGTCTGGGCAATTAAAACTTGCTACTGGTCTGAGAAATGTCCCATCCATTAATGAAAGAGGTCTGTTTGGTGCAATTGCAGGATTCATAGAGGGAGGGTGGCCTGGTCTGATCAATGGGTGGTATGGTTTCCAGCATCAGAATGAACAGGGGACTGGCATTGCTGCAGATAAAGCTTCCACCCAGAAAGCAATAAATGAAATAACAACGAAAATCAACAACATAATAGAAAAGATGAATGGAAATTATGATTCAATAAGAGGAGAATTCAATCAAGTAGAAAAGAGAATCAACATGCTGGCTGATCGAGTTGATGATGCAGTAACCGATGTTTGGTCATACAATGCTAAACTTCTTGTACTGCTTGAAAATGGTAGGACATTAGACTTGCACGATGCAAATGTCAGAAACTTACATGATCAAGTCAAAAGGGTATTGAAGGACAATGCAATTGACGAAGGGGATGGTTGCTTCAATCTTCTCCACAAGTGCAACGACTCATGCATGGAAACCATTAGAAATGGCACATACAATCATGAAGATTACAAGGAAGAATCACAACTGAACAGACAGGAAATTGAGGGGATAAAATTGAAGACTGAAGACAATGTTTATAAGATACTATCGATTTATAGCTGCATTGCAAGCAGTACTGTGCTGGTAGGTCTCATACTTGCATTTATAATGTGGGCATGCAGCAGTGGTAATTGCCGGTTCAATGTGTGTATATAA
>A_/_H16N3|MF146608|A/black-headed_gull/Netherlands/18/2014
ATGGTGGTCAAAGTGCTTTACCTTCTCATCATAGTGTTGGGCAGATACTCAAAAGCAGACAAAATATGCATAGGATACCTGAGCAATAACTCAACAGATAAAGTGGATACACTGACAGAAAATGGAGTTCCTGTGACCAGCTCAGTGGACCTTGTAGAGACAAACCATACTGGAACATACTGCTCTTTGAATGGAATCAGCCCGGTCCATCTTGGTGACTGCAGTTTTGAGGGATGGATTGTAGGAAACCCCTCCTGTGCCACCAATATCAACATCAGAGAGTGGTCGTATTTAATAGAAGATCCTAATGCTCCTAACAAACTCTGTTTCCCAGGAGAGTTGGACAACAATGGTGAGCTGCGGCACCTTTTCAGTGGAGTAAACTCTTTTAGCAGGACAGAATTGATAAGCCCCAGCAAATGGGGAGATGTCCTGGATGGAGTCACTGCTTCATGTCTCGACAGAGGAGCAAGCAGTTTTTACAGGAATCTGGTCTGGCTGGTAAAACAGAATGATAGGTATCCAGTTGTAAGAGGGGATTATAACAACACAACAGGACGAGATGTTTTGGTGATTTGGGGAATCCACCACCCAGATTCAGAAGCAACAGCCACAAAACTATATGTCAACAAAAACCCCTACACATTAGTATCAACAAAAGAGTGGAGCAAACGCTATGAGCTCGAAATCGGGACAAGAATAGGTGACGGACAAAGGAGTTGGATGAAAATATATTGGCACCTCATGCGCCCAGGCGAAAGGATAACGTTTGAGAGCAATGGAGGCCTTCTAGCACCCAGATACGGATATATCATTGAGAAGTATGGTTCAGGACGAATTTTCCAGAGTGGAGTGAGGATGGCCAAATGCAACACAAAGTGCCAAACGTCCGTAGGTGGAATAAACACCAACAAAACTTTCCAGAACATAGACAGGAATGCCCTGGGGGAATGCCCGAAGTACATAAAGTCTGGGCAATTAAAACTTGCTACTGGTCTGAGAAATGTCCCATCCATTAATGAAAGAGGTCTGTTTGGTGCAATTGCAGGATTCATAGAGGGAGGGTGGCCTGGTCTGATCAATGGGTGGTATGGTTTCCAGCATCAGAATGAACAGGGGACTGGCATTGCTGCAGATAAAGCTTCCACCCAGAAAGCAATAAATGAAATAACAACGAAAATCAACAACATAATAGAAAAGATGAATGGAAATTATGATTCAATAAGAGGAGAATTCAATCAAGTAGAAAAGAGAATCAACATGCTGGCTGATCGAGTTGATGATGCAGTAACCGATGTTTGGTCATACAATGCTAAACTTCTTGTACTGCTTGAAAATGGTAGGACATTAGACTTGCACGATGCAAATGTCAGAAACTTACATGATCAAGTCAAAAGGGTATTGAAGGACAATGCAATTGACGAAGGGGATGGTTGCTTCAATCTTCTCCACAAGTGCAACGACTCATGCATGGAAACCATTAGAAATGGCACATACAATCATGAAGATTACAAGGAAGAATCACAACTGAACAGACAGGAAATTGAGGGGATAAAATTGAAGACTGAAGACAATGTTTATAAGATACTATCGATTTATAGCTGCATTGCAAGCAGTACTGTGCTGGTAGGTCTCATACTTGCATTTATAATGTGGGCATGCAGCAGTGGTAATTGCCGGTTCAATGTGTGTATATAA
>A_/_H16N3|KY131088|A/glaucous-winged_gull/Alaska/567/2013
ATGATGGTCAAGGTGCTCTACCTTCTCATCATAGTGTTGGGCAGATACTCAAAAGCAGACAAAATATGCATAGGATACCTGAGCAATAACTCAACAGATAAAGTAGATACACTGACAGAAAATGGAGTTCCTGTGACCAGCTCAGTGGACCTTGTAGAAACAAACCATACTGGAACATACTGCTCATTGAATGGGATCAGCCCGGTCCATCTTGGTGACTGCAGTTTTGAGGGATGGATTGTAGGGAATCCCTCCTGTGCCACCAACATCAACATCAGAGAGTGGTCGTATCTAATCGAAGATCCTAATGCTCCTAACAAGCTCTGCTWCCCAGGAGAGTTGGACAACAATGGTGAGCTGCGGCACCTTTTCAGTGGAGTAAACTCTTTTAGCAGGACAGAATTGATAAGCCCCAGCAAATGGGGGGATGTTCTGGATGGAGTCACTGCTTCATGTCTCGACAGAGGAGCAAGCAGTTTTTACAGAAATCTGGTCTGGATTGTAAAAAAGAATGAGAGATATCCCGTTGTAAGAGGGGATTATAACAACACAACAGGACGAGATGTTTTGGTGATTTGGGGAATCCACCATCCAGATTCGGAAGCAACAGCCACAAAACTATATGTCAACAAAAACCCCTACACATTGGTATCGACAAAAGAGTGGAGCAAACGCTATGAGCTCGAGATCGGGACCAGAATAGGTGACGGACAAAAGAGTTGGATGAAAATATATTGGCACCTCATGCGCCCCGGCGAAAGGATAACGTTTGAGAGCAATGGAGGCCTTCTAGCACCCAGATACGGATATATCATTGAGAAGTATGGTTCAGGAAGAATTTTCCAGAGTGGAGTGAGGATGGCCAAATGCAACACAAAGTGCCAAACGTCCGTAGGTGGAATAAACACCAACAAAACTTTCCAGAACATAGACAGGAATGCCCTGGGAGAATGTCCGAAGTACATAAAGTCTGGGCAATTAAAACTTGCTACTGGTTTGAGAAATGTCCCATCCATTAATGAAAGAGGTCTGTTTGGTGCAATTGCAGGATTCATAGAGGGAGGGTGGCCTGGTCTGATCAATGGGTGGTATGGTTTCCAGCATCAGAATGAACAAGGGACTGGCATTGCTGCAGATAAAGCTTCCACCCAGAAAGCAATAAATGAAATAACAACGAAAATTAACAACATAATAGAAAAGATGAACGGAAATTATGATTCAATAAGAGGAGAATTCAATCAAGTAGAAAAGAGAATCAACATGCTGGCTGATCGAGTTGATGATGCAGTAACCGATGTTTGGTCATACAATGCTAAACTTCTTGTACTGCTTGAAAATGGTAGAACATTAGACTTGCACGATGCAAATGTCAGAAACTTACATGATCAGGTCAAAAGGGTGTTGAAGGACAATGCAATTGACGAAGGAAATGGTTGCTTCAATCTTCTCCACAAGTGCAACGACTCATGCATGGAAACCATTAGAAATGGCACCTACAATCATGAAGATTACAAGGAAGAATCACAACTGAATAGACAGGAAATTGAGGGGATAAAACTGAAGACTGAAGACAATGTTTATAAAATACTATCGATTTATAGCTGCATTGCAAGCAGTACTGTACTGGTAGGTCTCATACTTGCATTTATAATGTGGGCATGCAGCAGTGGTAATTGCCGGTTCAATGTGTGTATATAA
>A_/_H16N3|KX979488|A/European_herring_gull/Netherlands/1/2010
ATGATGGTCAAAGTGCTCTACCTTCTCATCATAGTGTTAGGCAGATACTCAAAAGCAGACAAAATATGCATAGGATACCTGAGCAATAACTCAACAGATAAAGTAGATACACTGACAGAAAATGGAGTTCCTGTGACCAGCTCAGTGGACCTTGTAGAAACAAACCATACTGGAACATACTGCTCATTGAATGGGATCAGCCCGATCCATCTTGGTGACTGCAGTTTTGAGGGATGGATTGTAGGAAACCCCTCCTGTGCCACCAACATCAACATCAGAGAGTGGTCGTATTTAATCGAAGATCCTAATGCTCCTAACAAACTCTGCTTCCCAGGAGAATTGGACAACAATGGTGAGCTGCGGCACCTTTTCAGTGGAGTAAACTCTTTTAGCAGGACAGAATTGATAAGCCCCAGCAAATGGGGGAATGTCCTGGATGGAGTCACTGCTTCATGTCTCGACAGAGGAGCAAGCAGTTTTTACAGGAATCTGGTCTGGCTGGTAAAACAGAATGAGAGATATCCTGTTGTAAGAGGGGATTATAACAACACAACAGGACGAGATGTTTTGGTGATTTGGGGAATCCACCACCCAGATTCGGAAGCAACAGCCACAAAACTATATGTCAACAAAAACCCCTACACATTAGTATCAACAAAAGAGTGGAGCAAACGCTATGAGCTCGAGATCGGGACCAGAATAGGTGACGGACAAAAGAGTTGGATGAAAATATATTGGCACCTCATGCGCCCAGGCGAAAGGATAACGTTTGAGAGCAATGGAGGCCTTCTAGCACCCAGATACGGATATATCATTGAGAAGTATGGTTCAGGACGAATTTTCCAAAGTGGAGTGAGGATGGCCAAATGCAACACAAAGTGCCAAACGTCCGTAGGTGGAATAAACACCAACAAAACTTTCCAGAACATAGACAGGAATGCCCTAGGAGAATGCCCGAAGTACATAAAGTCTGGGCAATTAAAACTTGCTACTGGCCTGAGAAATGTCCCATCCATTAATGAAAGGGGTCTGTTTGGTGCAATTGCAGGATTCATAGAGGGAGGGTGGCCTGGTCTGATCAATGGGTGGTATGGTTTCCAGCATCAGAATGAACAAGGGACTGGCATTGCTGCAGATAAAGCTTCCACCCAGAAAGCAATAAATGAAATAACAACGAAAATTAACAACATAATAGAAAAAATGAACGGAAATTATGATTCAATAAGAGGAGAATTCAATCAAGTAGAAAAGAGAATCAACATGCTGGCTGATCGAGTTGATGATGCAGTAACCGATGTTTGGTCATACAATGCTAAACTTCTTGTACTGCTTGAAAATGGTAGAACATTAGACTTGCACGATGCAAATGTCAGAAACTTACATGATCAGGTCAAAAGGGTATTGAAGGACAATGCGATTGACGAAGGAAATGGTTGCTTCAATCTTCTCCACAAGTGCAATGACTCATGCATGGAAACCATTAGAAATGGCACCTACAATCATGAAGATTACAAGGAAGAATCACAACTGAATAGACAGGAAATTGAGGGGATAAAACTGAAGACTGAAGACAATGTTTATAAAATACTATCGATTTATAGCTGCATTGCAAGCAGTACTGTGCTGGTAGGTCTCATACTTGCATTTATAATGTGGGCATGCAGCAGTGGTAATTGCCGGTTCAATGTGTGTATATAA
>A_/_H16N3|KX979111|A/black-headed_gull/Netherlands/32/2009
ATGATGGTCAAAGTGCTCTACCTTCTCATCATAGTGTTGGGCAGATACTCAAAAGCAGACAAAATATGCATAGGATACCTGAGCAATAACTCAACAGATAAAGTAGATACACTGACAGAAAATGGAGTTCCTGTGACCAGCTCAGTGGACCTTGTAGAAACAAACCATACTGGAACATACTGCTCATTGAATGGGATCAGCCCGGTCCATCTTGGTGACTGCAGTTTTGAGGGATGGATTGTAGGAAACCCCTCCTGTGCCACCAACATCAACATCAGAGAGTGGTCGTATTTAATCGAAGATCCTAATGCTCCTAACAAACTCTGCTTCCCAGGAGAGTTGGACAACAATGGTGAGCTGCGGCACCTTTTCAGTGGAGTAAACTCTTTTAGCAGGACAGAATTGATAAGCCCCAGCAAATGGGGGGATGTCCTGGATGGAGTCACTGCTTCATGTCTCGACAGAGGAGCAAGCAGTTTTTACAGGAATCTGGTCTGGCTGGTAAAACAGAATGAGAGATATCCTGTTGTAAGAGGGGATTATAACAACACAACAGGACGAGATGTTTTGGTGATTTGGGGAATCCACCACCCAGATTCGGAAGCAACAGCCACAAAACTATATGTCAACAAAAACCCCTACACATTAGTATCAACAAAAGAGTGGAGCAAACGCTATGAGCTCGAGATCGGGACCAGAATAGGTGACGGACAAAAGAGTTGGATGAAAATATATTGGCACCTCATGCGCCCAGGCGAAAGGATAACGTTTGAGAGCAATGGAGGCCTTCTAGCACCCAGATACGGATATATCATTGAGAAGTATGGTTCAGGACGAATTTTCCAGAGTGGAGTGAGGATGGCCAAATGCAACACAAAATGCCAAACGTCCGTAGGTGGAATAAACACCAACAAAACTTTCCAGAACATAGACAGGAATGCCCTGGGAGAATGCCCGAAGTACATAAAGTCTGGGCAATTAAAACTTGCTACTGGCCTGAGAAATGTCCCATCCATTAATGAAAGAGGTCTGTTTGGTGCAATTGCAGGATTCATAGAGGGAGGATGGCCTGGTCTGATCAATGGGTGGTATGGTTTCCAGCATCAGAATGAACAAGGGACTGGCATTGCTGCAGATAAAGCTTCCACCCAGAAAGCAATAAATGAAATAACAACGAAAATTAACAACATAATAGAAAAGATGAACGGAAATTATGATTCAATAAGAGGAGAATTCAATCAAGTAGAAAAGAGAATCAACATGCTGGCTGATCGAGTTGATGATGCAGTAACCGATGTTTGGTCATACAATGCTAAACTTCTTGTACTGCTTGAAAATGGTAGAACATTAGACTTGCACGATGCAAATGTCAGAAACTTACATGATCAGGTCAAAAGGGTATTGAAGGACAATGCAATTGACGAAGGAAATGGTTGCTTCAATCTTCTCCACAAGTGCAATGACTCATGCATGGAAACCATTAGAAATGGAACCTACAATCATGAAGATTACAAGGAAGAATCACAACTGAATAGACAGGAAATTGAGGGGATAAAACTGAAGGCTGAAGACAATGTTTATAAAATACTATCGATTTATAGCTGCATTGCAAGCAGTACTGTGCTGGTAGGTCTCATACTTGCATTTATAATGTGGGCATGCAGCAGTGGTAATTGCCGGTTCAATGTGTGTATATAA
>A_/_H16N3|KX978612|A/black-headed_gull/Netherlands/3/2010
ATGATGGTCAAAGTGCTCTACCTTCTCATCATAGTGTTGGGCAGATACTCAAAAGCAGACAAAATATGCATAGGATACCTGAGCAATAACTCAACAGATAAAGTAGATACACTGACAGAAAATGGAGTTCCTGTGACCAGCTCAGTGGACCTTGTAGAAACAAACCATACTGGAACATACTGCTCATTGAATGGGATCAGCCCGATCCACCTTGGTGACTGCAGTTTTGAGGGATGGATTGTAGGAAACCCCTCCTGTGCCACCAACATCAACATCAGAGAGTGGTCGTATTTAATCGAAGATCCTAATGCTCCTAACAAACTCTGCTACCCAGGAGAATTGGACAACAATGGTGAGCTGCGGCACCTTTTCAGTGGAGTAAACTCTTTTAGCAGGACAGAATTGATAAGCCCCAGCAAATGGGGGAATGTCCTGGATGGAGTCACTGCTTCATGTCTCGACAGAGGAGCAAGCAGTTTTTACAGGAATCTGGTTTGGCTGGTAAAACAGAATGAGAGATATCCTGTTGTAAGAGGGGATTATAACAACACAACAGGACGAGATGTTTTGGTGATTTGGGGAATCCACCACCCAGATTCGGAAGCAACAGCCACAAAACTATATGTCAACAAAAACCCCTACACATTAGTATCAACAAAAGAGTGGAGCAAACGCTATGAGCTCGAGATCGGGACCAGAATAGGTGACGGACAAAAGAGTTGGATGAAAATATATTGGCACCTCATGCGCCCAGGCGAAAGGATAACGTTTGAGAGCAATGGAGGCCTTCTAGCACCCAGATACGGATATATCATTGAGAAGTATGGTTCAGGACGAATTTTCCAGAGTGGAGTGAGGATGGCCAAATGCAACACAAAGTGCCAAACGTCCGTAGGTGGAATAAACACCAACAAAACTTTCCAGAACATAGACAGGAATGCCCTAGGAGAATGCCCGAAGTACATAAAGTCTGGGCAATTAAAACTTGCTACTGGCCTGAGAAATGTCCCATCCATTAATGAAAGGGGTCTGTTTGGTGCAATTGCAGGATTCATAGAGGGAGGGTGGCCTGGTCTGATCAATGGGTGGTATGGTTTCCAGCATCAGAATGAACAAGGGACTGGCATTGCTGCAGATAAAGCTTCCACCCAGAAAGCAATAAATGAAATAACAACGAAAATTAACAACATAATAGAAAAGATGAACGGAAATTATGATTCAATAAGAGGAGAATTCAATCAAGTAGAAAAGAGAATCAACATGCTGGCTGATCGAGTTGATGATGCAGTAACCGATGTTTGGTCATACAATGCTAAACTTCTTGTACTGCTTGAAAATGGTAGAACATTAGACTTGCACGATGCAAATGTCAGAAACTTACATGATCAGGTCAAAAGGGTATTGAAGGACAATGCGATTGACGAAGGAAATGGTTGCTTCAATCTTCTCCACAAGTGCAATGACTCATGCATGGAAACCATTAGAAATGGCACCTACAATCATGAAGATTACAAGGAAGAATCACAACTGAATAGACAGGAAATTGAGGGGATAAAACTGAAGACTGAAGACAATGTTTATAAAATACTATCGATTTATAGCTGCATTGCAAGCAGTACTGTGCTGGTAGGTCTCATACTTGCATTTATAATGTGGGCATGCAACAGTGGTAATTGCCGGTTCAATGTGTGTATATAA
>A_/_H16N3|KX977650|A/black-headed_gull/Netherlands/11/2010
ATGATGGTCAAAGTGCTCTACCTTCTCATCATAGTGTTGGGCAGATACTCAAAAGCAGACAAAATATGCATAGGATACCTGAGCAATAACTCAACAGATAAAGTAGATACACTGACAGAAAATGGAGTTCCTGTGACCAGCTCAGTGGACCTTGTAGAAACAAACCATACTGGAACATACTGCTCATTGAATGGGATCAGCCCGGTCCATCTTGGTGACTGCAGTTTTGAGGGATGGATTGTAGGAAACCCCTCCTGTGCCACCAACATCAACATCAGAGAGTGGTCGTATTTAATCGAAGATCCTAATGCTCCTAACAAACTCTGCTTCCCAGGAGAATTGGACAACAATGGTGAGCTGCGGCACCTTTTCAGTGGAGTAAACTCTTTTAGCAGGACAGAATTGATAAGCCCCAGCAAATGGGGGAATGTCCTGGATGGAGTCACTGCTTCATGTCTCGACAGAGGAGCAAGCAGTTTTTACAGGAATCTGGTCTGGCTGGTAAAACAGAATGAGAGATATCCTGTTGTAAGAGGGGATTATAACAACACAACAGGACGAGATGTTTTGGTGATTTGGGGAATCCACCACCCAGATTCGGAAGCAACAGCCACAAAACTATATGTCAACAAAAACCCCTACACATTAGTATCAACAAAAGAGTGGAGCAAACGCTATGAGCTCGAGATCGGGACCAGAGTAGGTGACGGACAAAAGAGTTGGATGAAAATATATTGGCACCTCATGCGCCCAGGCGAAAGGATAACGTTTGAGAGCAATGGAGGCCTTCTAGCACCCAGATACGGATATATCATTGAGAAGTATGGTTCAGGACGAATTTTCCAGAGTGGAGTGAGGATGGCCAAATGCAACACAAAGTGCCAAACGTCCGTAGGTGGAATAAACACCAACAAAACTTTCCAGAACATAGACAGGAATGCCCTAGGAGAATGCCCGAAGTACATAAAGTCTGGGCAATTAAAACTTGCTACTGGCCTGAGAAATGTCCCATCCATTAATGAAAGGGGTCTGTTTGGTGCAATTGCAGGATTCATAGAGGGAGGGTGGCCTGGTCTGATCAATGGGTGGTATGGTTTCCAGCATCAGAATGAACAAGGGACTGGCATTGCTGCAGATAAAGCTTCCACCCAGAAAGCAATAAATGAAATAACAACGAAAATTAACAACATAATAGAAAAGATGAACGGAAATTATGATTCAATAAGAGGAGAATTCAATCAAGTAGAAAAGAGAATCAACATGCTGGCTGATCGAGTTGATGATGCAGTAACCGATGTTTGGTCATACAATGCTAAACTTCTTGTACTGCTTGAAAATGGTAGAACATTAGACTTGCACGATGCAAATGTCAGAAACTTACATGATCAGGTCAAAAGGGTATTGAAGGACAATGCGATTGACGAAGGAAATGGTTGCTTCAATCTTCTCCACAAGTGCAATGACTCATGCATGGAAACCATTAGAAATGGCACCTACAATCATGAAGATTACAAGGAAGAATCACAACTGAATAGACAGGAAATTGAGGGGATAAAACTGAAGACTGAAGACAATGTTTATAAAATACTATCGATTTATAGCTGCATTGCAAGCAGTACTGTGCTGGTAGGTCTCATACTTGCATTTATAATGTGGGCATGCAGCAGTGGTAATTGCCGGTTCAATGTGTGTATATAA
>A_/_H16N3|KT338609|A/glaucous-winged_gull/Alaska/915/2014
ATGATGGTCAAGGCGCTCTACCTTCTCATCATAGTGTTGGGCAGATACTCAAAAGCAGACAAAATATGCATAGGATACCTGAGCAATAACTCAACAGATAAAGTAGATACACTGACAGAAAATGGAGTTCCTGTGACCAGCTCAGTGGACCTTGTAGAAACAAACCATACTGGAACATACTGCTCATTGAATGGGATCAGCCCGGTCCATCTTGGTGACTGCAGTTTTGAGGGATGGATTGTAGGGAATCCCTCCTGTGCCACCAACATCAACATCAGAGAGTGGTCGTATCTAATCGAAGATCCTAATGCTCCTAACAAGCTCTGCTACCCAGGAGAGTTGGACAACAATGGTGAGCTGCGGCACCTTTTCAGTGGAGTAAACTCTTTTAGCAGGACAGAATTGATAAGCCTCAGCAAATGGGGGGCTGTTCTGGATGGAGTCACTGCTTCATGTCTCGACAGAGGAGCAAGCAGTTTTTACAGAAACCTGGTCTGGCTGGTAAAACAGAATGATAGATATCCCGTTGTAAGAGGGGATTATAACAACACAACAGGACGAGATGTTTTGGTGATTTGGGGAATCCACCATCCAGATTCGGAAGCAACAGCCACAAAACTATATGTCAACAAAAACCCCTACACATTGGTGTCGACAAAAGAGTGGAGCAAACGCTATGAGCTCGAGATCGGGACCAGAATAGGTGACGGACAAAAGAGTTGGATGAAAATATATTGGCACCTCATGCGCCCGGGCGAAAGGATAACGTTTGAGAGCAATGGAGGCCTTCTAGCACCCAGATACGGATATATCATTGAGAAGTATGGTTCAGGAAGAATTTTCCAGAGTGGAGTGAGGATGGCCAAATGCAACACAAAGTGCCAAACGTCCGTAGGTGGAATAAACACCAACAAAACTTTCCAGAACATAGACAGGAATGCCCTGGGAGAATGTCCGAAGTACATAAAGTCTGGGCAATTAAAACTTGCTACTGGTTTGAGAAATGTCCCATCCATTAATGAAAGAGGTCTGTTTGGTGCAATTGCAGGATTCATAGAGGGAGGGTGGCCTGGTCTGATCAATGGGTGGTATGGTTTCCAGCATCAGAATGAACAAGGGACTGGCATTGCTGCAGATAAAGCTTCCACCCAGAAAGCAATAAATGAAATAACGACGAAAATTAACAACATAATAGAAAAAATGAACGGAAATTATGATTCAATAAGAGGAGAATTCAATCAAGTAGAAAAGAGAATCAACATGCTGGCTGATCGAGTTGATGATGCAGTAACCGATGTTTGGTCATACAATGCTAAACTTCTTGTACTGCTTGAAAATGGTAGAACATTAGACTTACACGATGCAAATGTCAGAAACTTACATGATCAGGTCAAAAGGGTGTTGAAGGACAATGCAATTGACGAAGGAAATGGTTGCTTCAATCTTCTTCACAAGTGCAACGACTCATGCATGGAAACCATTAGAAATGGCACCTACAATCATGAAGATTACAAGGAAGAATCACAGCTGAATAGACAAGAAATTGAGGGGATAAAACTGAAGACTGAAGACAATGTTTATAAAATACTATCGATTTATAGCTGCATTGCAAGCAGTACTGTACTGGTAGGTCTCATACTTGCATTTATAATGTGGGCATGCAGCAGTGGTAATTGCCGGTTCAATGTGTGTATATAA
>A_/_H16N3|CY195841|A/gull/Massachusetts/13WP00539/2013
ATGACGGTCAAGGTGCTCTACCTTCTCATCATAGTGTTGGGCAGATACTCAAAAGCAGACAAAATATGCATAGGATACCTGAGCAATAACTCAACAGATAAAGTAGATACACTGACAGAAAATGGAGTTCCTGTGACCAGCTCAGTGGACCTTGTAGAAACAAACCATACTGGAACATACTGCTCATTGAATGGGATCAGCCCGGTCCATCTTGGTGACTGTAGTTTTGAGGGATGGATTGTAGGAAACCCCTCCTGTGCCACCAACATCAACATCAGAGAGTGGTCGTATTTAATCGAAGATCCTAATGCTCCTAACAAACTCTGCTTCCCAGGAGAGTTGGACAACAATGGTGAGCTGCGGCACCTTTTCAGTGGAGTAAACTCTTTTAGCAGGACAGAATTGATAAGCCCCAGCAAATGGGGGAATGTCCTGGATGGAGTCACTGCTTCATGTCTCGACAGAGGAGCAAGCAGTTTTTACAGGAATCTGGTCTGGCTGGTAAAACAGAATGAGAAATATCCTGTTGTAAGAGGGGATTATAACAACACAACAGGACGAGATGTTTTGGTGATTTGGGGAATCCACCACCCAGATTCGGAAGCAACTGCCGCAAAACTATATGTCAATAAAAACCCCTACACATTAGTATCGACAAAAGAGTGGAGCAAACGCTATGAGCTTGAGATCGGGACCAGAATAGGTGACGGACAAAAGAGTTGGATGAAAATATATTGGCACCTCATGCGCCCAGGCGAAAGGATAACTTTTGAGAGCAATGGAGGCCTTCTAGCACCCAGATACGGATATATCATTGAGAAGTATGGTTCAGGACGAATTTTCCAGAGTGGAGTGAGGATGGCCAAATGCAACACAAAGTGCCAAACGTCCGTAGGTGGAATAAACACCAACAAAACTTTCCAGAACATAGACAGGAATGCCCTGGGAGAATGTCCAAAGTACATAAAGTCTGGGCAATTAAAACTTGCTACTGGCCTGAGAAATGTCCCATCCATTAATGAAAGAGGTCTGTTTGGTGCAATTGCAGGATTCATAGAGGGAGGGTGGCCTGGTCTGGTCAATGGATGGTATGGTTTCCAGCATCAAAATGAACAAGGGACTGGCATTGCTGCAGATAAAGCTTCCACCCAGAAAGCAATAAATGAAATAACAACGAAAATTAACAACATAATAGAAAAGATGAACGGAAATTATGATTCAATAAGAGGAGAATTCAATCAAGTAGAAAAGAGAATCAACATGCTGGCTGATCGAGTTGATGATGCAGTAACCGATGTTTGGTCATACAATGCTAAACTTCTTGTACTGCTTGAAAATGGTAGAACATTAGACTTGCACGATGCAAATGTCAGAAACTTACATGATCAGGTTAAAAGGGTATTGAAGGACAATGCAATTGACGAAGGAAATGGTTGCTTCAATCTTCTCCACAAGTGCAACGACTCATGCATGGAAACCATTAGAAATGGCACTTACAATCATGAAGATTACAAGGAAGAATCACAACTGAATAGACAGGAAATTGAGGGGATAAAACTGAAGACTGAAGACAATGTTTATAAAATACTATCGATTTACAGCTGCATTGCAAGCAGTACTGTGCTGGTAGGTCTCATACTTGCATTTATAATGTGGGCATGCAGCAGTGGTAATTGCCGGTTTAATGTGTGTATATAA
>A_/_H16N3|CY195655|A/gull/Massachusetts/12JR00662/2012
ATGACGGTCAATTTGCTCTACCTTCTCATCATAGTGTTGGGCAGATACTCAAAAGCAGACAAAATATGCATAGGATACCTGAGCAATAACTCAACAGATAAAGTAGATACACTGACAGAAAATGGAGTTCCTGTGACCAGCTCAGTAGACCTTGTAGAAACAAACCATACTGGAACATACTGCTCATTGAATGGGATCAGCCCGGTCCATCTTGGTGACTGTAGTTTTGAAGGATGGATTGTAGGAAACCCCTCCTGTGCCACCAACATCAACATCAGAGAGTGGTCGTATTTAATCGAAGATCCTAATGCCCCTAACAAACTCTGCTTCCCAGGAGAGTTGGACAACAATGGTGAGCTGCGACACCTTTTCAGTGGAGTAAACTCTTTTAGCAGGACAGAATTGATAAGCCCCAGTAAATGGGGGAATGTCCTGGATGGAGTCACTGCTTCATGTCTCGACAGAGGAGCAAGCAGTTTTTACAGGAATCTGGTCTGGCTGGTAAAACAGAATGAGAAATATCCTGTTGTAAGAGGGGATTATAACAACACAACAGGACGAGATGTTTTGGTGATTTGGGGAATCCACCACCCAGATTCGGAAGCAACAGCCACAAAACTATATGTCAATAAAAACCCCTACACATTAGTATCGACAAAAGAGTGGAGCAAACGCTATGAACTTGAGATCGGGACCAGAATAGGTGACGGACAAAAGAGTTGGATGAAAATATATTGGCACCTCATGAGCCCAGGCGAAAGGATAACGTTTGAGAGCAATGGAGGCCTTCTAGCACCCAGATACGGATATATCATTGAGAAGTATGGTTCAGGACGAATTTTCCAGAGTGGAGTGAGGATGGCCAAATGCAACACCAAGTGCCAAACGTCCGTAGGTGGAATAAACACAAACAAAACTTTCCAGAACATAGACAGGAATGCCCTGGGGGAATGTCCGAAATACATAAAGTCTGGGCAATTAAAACTTGCTACTGGCCTGAGAAATGTCCCATCCATTAATGAAAGAGGTCTGTTTGGTGCAATTGCAGGATTCATAGAGGGAGGGTGGCCTGGTCTGATCAATGGATGGTATGGTTTCCAGCATCAAAATGAACAAGGGACTGGCATTGCTGCAGATAAAGCTTCCACTCAGAAAGCAATAAATGAAATAACAACGAAAATTAACAACATAATAGAAAAGATGAACGGAAATTATGATTCAATAAGAGGAGAATTCAATCAAGTAGAAAAGAGAATCAACATGCTGGCTGATCGAGTTGATGATGCAGTAACCGATGTTTGGTCATACAATGCTAAACTTCTTGTACTGCTTGAAAATGGTAGAACATTAGACTTGCACGATGCAAATGTCAGAAACTTACATGATCAGGTCAAAAGGGTATTGAAGGACAATGCAATTGACGAAGGAAATGGTTGCTTCAATCTTCTCCACAAGTGCAACGACTCATGCATGGAAACCATTAGAAATGGCACTTACAATCATGAAGATTACAAGGAGGAATCACAACTGAATAGACAGGAAATTGAGGGGATAAAACTGAAGACTGAAGACAATGTTTATAAAATACTATCGATTTACAGCTGCATTGCAAGCAGTACTGTGCTGGTAGGTCTCATACTTGCATTTATAATGTGGGCATGCAGCAGTGGTAATTGCCGGTTTAATGTGTGTATATAA
>A_/_H16gb|MF682898|A/black-headed_gull/Netherlands/1/2007**gb
ATGATGACCAAAGTACTCTATTTGCTTGTTCTGATTTTTGTTAAACACTCGAGAGCGGACAAAATATGCATAGGATATTTAAGCAACAATTCAACAGATACAGTAGACACACTAACAGAAAATGGAGTACCCGTGACAAGCTCAATTGATCTTGTTGAAACAAATCATACTGGAACTTATTGCTCTTTGAATGGTGTCAGCCCAATACATCTTGGGGACTGCAGTTTTGAAGGGTGGATTGTTGGCAACCCTTCCTGTGCAAGCAACATCAACATCAGGGAATGGTCTTATCTGATTGAAGACCCCAATGCCCCACATAAACTCTGCTTCCCAGGTGAAGTTGACAACAATGGAGAATTGAGACATCTCTTCAGCGGAGTGAACTCATTCAGCAGGACAGAGCTAATTCCTCCTAGTAAATGGGGGGATATTCTAGAGGGAACAACTGCGTCATGTCAGAACAGAGGAGCAAATAGCTTCTACAGGAATTTAATCTGGCTTGTGCATAAGCTAAACAAATACCCTGTAGTTAAGGGTGAATATAACAATACAACAGGCAGAGACGTTCTAGTATTGTGGGGAATTCACCACCCTGACACAGAGGCAACTGCCAACAAACTTTATGTCAACAAGAACCCTTATACACTGGTATCAACAAAAGAGTGGAGCAGACGGTACGAATTAGAAATTGGAACCAGGATAGGAGACGGTCAAAGAAGCTGGATGAAAATTTATTGGCACTTGATGCACCCAGGTGAAAGAATAACATTTGAGAGCAACGGAGGGCTCTTAGCACCGAGATATGGCTACATAATTGAAAAGTACGGAACAGGCAGAATTTTCCAAAGTGGAGTGAGACTGGCAAAATGCAACACAAAATGTCAAACCTCCATGGGCGGAATCAACACAAACAAGACTTTCCAGAATATCGAAAGGAATGCTCTTGGTGACTGTCCAAAATATATAAAGTCTGGACAATTGAAACTTGCAACAGGGTTGAGGAATGTTCCCTCCATTGTTGAAAGAGGATTGTTTGGTGCAATTGCAGGATTTATAGAAGGCGGATGGCCCGGATTAATCAATGGTTGGTATGGCTTTCAGCATCAAAATGAGCAAGGGACTGGCATAGCTGCAGACAAAACGTCTACCCAAAAGGCTATAAATGAGATAACAACAAAAATAAATAATATCATCGAGAAGATGAACGGGAATTATGACTCCATTCGGGGTGAGTTTAACCAGGTGGAAAAGAGAATCAACATGATTGCTGATCGAGTCGACGATGCTGTGACAGACATCTGGTCTTACAATGCTAAACTTCTCGTGCTGATTGAAAATGACAGAACATTAGACCTGCATGATGCCAATGTTAGGAACCTTCATGAACAAATCAAGCGGGCCCTAAAAGACAATGCCATTGATGAAGGGGATGGGTGCTTCAGCATTCTCCATAAATGTAATGACTCATGTATGGAAACCATTCGAAATGGGACATATAATCATGAGGACTACAAAGAAGAGTCACAATTGAAAAGACAAGAAATCGAAGGGATCAAGTTGAAGACTGAAGACAATGTATACAAGATATTGTCGATCTACAGCTGCATTGCAAGCAGTGTTGTTCTGGTAGGACTCATACTCGCATTTATACTGTGGGCATGCAGCAGTGGAAATTGCCGGTTCAATGTTTGTATATAG
>A_/_H16gb|MF682838|A/black-headed_gull/Netherlands/34/2008**gb
ATGATGACCAAAATACTCTATTTGCTTGTTCTGATTTTTGTTAAACACTCGAGAGCGGACAAAATATGCATAGGATATTTAAGCAACAATTCAACAGATACAGTAGACACACTAACAGAGAATGGAGTACCCGTGACAAGCTCAATTGATCTTGTTGAAACAAATCATACTGGAACTTATTGCTCTTTGAATGGTGTCAGCCCAATACATCTTGGGGACTGTAGTTTTGAAGGGTGGATTGTTGGCAACCCTTCCTGTGCAAGCAACATCAACATCAGGGAATGGTCTTATCTGATTGAAGACCCCAATGCCCCACATAAACTCTGCTTCCCAGGTGAGGTTGACAACAATGGAGAATTGAGACATCTCTTCAGCGGAGTGAACTCATTCAGCAGGACAGAGCTAATTCCTCCTAGTAAATGGGGGGATATTCTAGAGGGAACAACTGCTTCATGTCAGAACAGAGGATCAAACAGCTTCTACAGGAATTTAATCTGGCTTGTGCATAAGCTAAACAAATACCCTGTAGTTAAGGGTGAATATAACAATACAACAGGCAGAGACGTTCTAGTATTGTGGGGAATTCACCACCCTGACACAGAGGCAACTGCCAACAAACTTTATGTCAACAAGAACCCTTACACACTGGTATCAACAAAAGAGTGGAGCAGACGGTACGAATTAGAAATTGGAACCAGGATAGGAGACGGTCAAAGAAGCTGGATGAAAATTTATTGGCACTTGATGCACCCAGGCGAAAGAATAACATTTGAGAGCAACGGAGGGCTCTTAGCACCGAGATATGGCTACATAATTGAAAAGTACGGAACGGGCAGAATTTTCCAAAGTGGAGTGAGACTGGCAAAATGCAACACAAAATGTCAAACCTCCATGGGTGGAATCAACACAAACAAGACTTTCCAGAATATCGAAAGGAATGCTCTTGGTGACTGTCCAAAATATATAAAGTCTGGACAATTGAAACTTGCAACGGGATTGAGAAATGTTCCCTCCATTGTTGACAGAGGATTGTTTGGTGCAATTGCAGGATTTATAGAAGGCGGATGGCCCGGATTAATCAATGGATGGTATGGCTTTCAGCACCAAAATGAGCAAGGGACTGGCATAGCTGCAGACAAAACGTCTACCCAAAAGGCTATAAATGAGATAACAACAAAAATAAATAATATCATCGAGAAGATGAACGGGAATTATGACTCCATTCGGGGTGAGTTTAACCAGGTGGAAAAGAGAATCAACATGATTGCTGATCGAGTCGACGATGCGGTGACAGACATCTGGTCTTACAATGCTAAACTTCTCGTGCTGATTGAAAATGACAGAACATTAGACCTGCATGATGCCAATGTTAGGAACCTTCATGAACAAATCAAGCGGGCCCTAAAAGACAATGCTATTGATGAAGGGGATGGGTGCTTCAACATTCTCCATAAATGTAATGACTCATGTATGGAAACCATTCGAAATGGGACATATAATCATGAGGACTACAAAGAAGAGTCACAATTGAAAAGACAGGAAATCGAAGGAATCAAGTTGAAGACTGAAGACAATGTATACAAGATATTGTCGATCTACAGCTGCATTGCAAGCAGTGTTGTTCTGGTAGGACTCATACTTGCATTTATACTGTGGGCATGCAGCAGTGGAAATTGCCGGTTCAATGTTTGTATATAG
>A_/_H16N3|CY184480|A/black-headed_gull/Sweden/74340/2008**gb
ATGACCAAAATACTCTATTTGCTTGTTCTGATTTTTGTTAAACACTCGAGAGCGGACAAAATATGCATAGGATATTTAAGCAACAATTCAACAGATACAGTAGACACACTAACAGAAAATGGAGTACCCGTGACAAGCTCAATTGATCTTGTTGAAACAAATCATACTGGAACCTATTGCTCTTTGAATGGTGTCAGTCCAATACATCTTGGGGACTGTAGTTTTGAAGGGTGGATTGTTGGCAACCCTTCCTGTGCAAGCAACATCAACATCAGGGAATGGTCTTATCTGATTGAAGACCCCAATGCCCCACATAAACTCTGCTTCCCAGGTGAAGTTGACAACAATGGAGAATTGAGACATCTCTTCAGCGGAGTGAACTCATTCAGCAGGACAGAGCTAATTCCTCCTAGTAAATGGGGGGATATTCTAGAGGGAACAACTGCATCATGTCAGAACAGAGGAGCAAACAGCTTCTACAGGAATTTAATCTGGCTTGTGCATAAGCTAAACAAATACCCTGTAGTTAAGGGTGAATATAACAATACAACAGGCAGAGACGTTCTAGTATTGTGGGGAATTCACCACCCTGACACAGAGGCAACTGCCAACAAACTTTATGTCAACAAGAACCCTTATACACTGGTATCAACAAAAGAGTGGAGCAGACGGTACGAATTAGAAATTGGAACCAGGATAGGAGACGGTCAAAGAAGCTGGATGAAAATTTATTGGCACTTGATGCACCCCGGCGAAAGAATAACATTTGAGAGCAACGGAGGGCTCTTAGCACCGAGATATGGCTACATAATTGAAAAGTACGGAACGGGCAGAATTTTCCAAAGTGGAGTGAGACTGGCAAAATGCAACACAAAATGTCAAACCTCCATGGGTGGAATCAACACAAACAAGACTTTCCAGAATATCGAAAGGAATGCTCTTGGTGACTGTCCAAAATATATAAAGTCTGGACAATTGAAACTTGCAACAGGGTTGAGAAATGTTCCCTCCATTGTTGAAAGAGGATTGTTTGGTGCAATTGCAGGATTTATAGAAGGCGGATGGCCCGGATTAATCAATGGATGGTATGGCTTTCAGCACCAAAATGAGCAAGGGACTGGCATAGCTGCAGACAAAACGTCTACCCAAAAGGCTATCAATGAGATAACAACAAAAATAAATAATATCATCGAGAAGATGAACGGGAATTATGACTCCATTCGAGGTGAGTTTAACCAGGTGGAAAAGAGAATCAACATGATTGCTGATCGAGTCGACGATGCTGTGACAGACATCTGGTCTTACAATGCTAAGCTTCTCGTGCTGATTGAAAATGACAGAACATTAGACCTGCATGATGCCAATGTTAGGAACCTTCATGAACAAATCAAGCGGGCCCTAAAAGACAATGCCATTGATGAAGGGGATGGGTGCTTCAGCATTCTCCATAAATGTAATGACTCATGTATGGAAACCATTCGAAATGGGACATATAATCATGAGGACTACAAAGAAGAGTCACAATTGAAAAGACAGGAAATTGAAGGGATCAAGTTGAAGACTGAAGACAATGTATACAAGATATTGTCGATCTACAGCTGCATTGCAAGCAGTGTTGTTCTGGTAGGACTCATACTCGCATTTATACTGTGGGCATGCAGCAGTGGAAATTGCCGGTTCAATGTTTGTATATAA
>A_/_H16N3|CY184496|A/black-headed_gull/Sweden/87533/2009**gb
ATGACCAAAATACTCTATTTGCTTGTTCTGATTTTTGTTAAACACTCGAGAGCAGACAAAATATGCATAGGATATTTAAGCAACAATTCAACAGATAAAGTAGACACACTAACAGAAAATGGAGTACCCGTGACAAGCTCAATTGATCTTGTTGAAACAAATCATACTGGAACTTATTGCTCTTTGAATGGTGTCAGCCCAATACATCTTGGGGACTGCAGTTTTGAAGGGTGGATTGTTGGCAACCCTTCCTGTGCAAGCAACATCAACATCAGGGAATGGTCTTATCTGATTGAAGACCCCAATGCCCCACATAAACTCTGCTTCCCAGGTGAAGTTGACAACAATGGAGAATTGAGACATCTCTTCAGCGGAGTAAACTCATTCAGCAGGACAGAGCTAATTCCTCCTAGTAAATGGGGGGATATTCTAGAGGGAACAACTGCGTCATGTCAGAACAGAGGAGCAAATAGCTTCTACAGGAATTTAATCTGGCTTGTGCATAAGCTAAACAAATACCCTGTAGTTAAGGGTGAATATAACAATACAACAGGCAGAGACGTTCTAGTATTGTGGGGAATTCACCATCCTGACACAGAGGCAACTGCCAACAAACTTTATGTCAACAAGAACCCTTATACACTGGTATCAACAAAAGAGTGGAGCAGGCGGTACGAATTAGAAATTGGAACCAGGATAGGAGACGGTCAAAGAAGCTGGATGAAAATTTATTGGCACTTGATGCACCCAGGCGAAAGAATAACATTTGAGAGCAATGGAGGGCTATTAGCACCGAGATATGGCTACATAATTGAAAAGTACGGAACAGGCAGAATTTTCCAAAGTGGAGTGAGACTGGCAAAATGCAACACAAAATGTCAAACCTCCCTGGGTGGAATCAACACAAACAAGACTTTCCAGAATATCGAAAGGAATGCTCTTGGTGACTGTCCAAAATATATAAAGTCTGGACAATTGAAACTTGCAACAGGGTTGAGAAATGTTCCCTCCATTGTTGAAAGAGGATTGTTTGGTGCAATTGCAGGATTCATAGAAGGCGGATGGCCCGGATTAATCAATGGATGGTATGGCTTTCAGCATCAAAATGAGCAAGGGACTGGCATAGCTGCAGACAAAACGTCTACCCAAAAGGCTATAAATGAAATAACAACAAAAATAAATAATATCATCGAGAAAATGAACGGGAATTATGACTCCATCCGGGGTGAGTTCAACCAGGTGGAAAAGAGAATCAACATGATTGCTGATCGAGTCGACGATGCTGTGACAGACATCTGGTCTTACAATGCTAAACTTCTCGTGCTGATTGAAAATGACAGAACATTAGACCTGCATGATGCCAATGTTAGGAACCTTCATGAACAAATCAAGCGGGCCCTAAAAGACAATGCCATTGATGAAGGGGATGGGTGCTTCAGCATTCTCCATAAATGTAATGACTCATGTATGGAAACCATTCGAAATGGGACATATAATCATGAGGACTACAAAGAAGAGTCACAATTGAAAAGACAGGAAATCGAAGGGATCAAGTTGAAGACTGAAGACAATGTATACAAGATATTGTCGATCTACAGCTGCATTGCAAGCAGTGTTGTTCTGGTAGGACTCATACTCGCATTTATACTGTGGGCATGCAGCAGTGGAAATTGCCGGTTCAATGTTTGTATATAG
>A_/_H16N3|MH498904|A/brown-hooded_gull/Chile/C8851/2016**gb
ATGACGATCAAAATGCTCTACCTTCTCATCATGATGTTGGGCAGATACTCAAAAGCAGACAAAATATGCATAGGATACTTGAGCAATAACTCAACAGATAAAGTAGATACACTGACAGAAAATGGAGTTCCTGTGACCAGTTCAATGGACCTTGTAGAAACAAACCATACTGGAACATACTGCTCATTGAATGGGATCAGCCCGGTCCATCTTGGTGACTGCAGTTTTGAGGGATGGATTGTAGGAAACCCCTCCTGTGCCACCAACATCAACATCAGAGAGTGGTCGTATTTGATAGAAGATCCTAATGCTCCTCACAAACTCTGCTTTCCAGGAGAGTTGGACAACAACGGTGAGCTGCGGCACCTTTTCAGTGGAGTAAATTCTTTTAGCAGGACAGAATTGATAAGCCCTCTTAAGTGGGGGGAGATCAATGATGGAGTCACCGCTTCATGTCTAGACAGAGGAGTAAGCAGTTTCTACAGGAATCTGGTCTGGCTGGTAGCAAGGACAGGGAAATATCCTGTTGTAAGAGGGGATTATAACAACACAACAGGACGAGATGTTTTAGTGATGTGGGGAATCCACCACCCAGATTCGGAAACAACAGCCACAAAACTATATGTCAATAAAAACCCTTACACATTAGTATCGACAAAAGAGTGGAGCAAACGCTATGAGCTCGAAATCGGGACCAGAATAGGTGACGGACAAAAGAGTTGGATGAAAATATATTGGCACCTCATGCGTCCAGGTGAAAGAATAACGTTTGAGAGCAACGGAGGCCTTCTAGCACCCAGATACGGATACATCATTGAGAAGTATGGTTCAGGACGAATTTTCCAGAGTGGAGTGAGGATGGCCAAATGCAACACAAAGTGTCAAACGTCCGTAGGTGGAATAAACACCAATAAAACTTTCCAGAACATCGACAGAAATGCTCTGGGAGAATGTCCGAAGTACATAAAGTCTGGGCAATTAAAGCTTGCCACTGGCCTGAGAAATGTTCCATCCATTAATGAAAGAGGTTTGTTTGGTGCAATTGCAGGATTCATAGAAGGAGGGTGGCCTGGTTTGATCAATGGATGGTATGGTTTCCAGCATCAGAATGAACAAGGGACAGGCATTGCTGCAGATAAAGCTTCCACCCAGAAAGCAATAAATGAAATAACAACGAAGATTAACAACATAATAGAAAAGATGAACGGGAATTATGATTCAATAAGAGGAGAATTCAATCAAGTAGAAAAGAGAATCAATATGCTGGCTGATCGAGTTGATGATGCAGTAACCGATGTTTGGTCGTACAATGCTCAGCTACTTGTACTGCTTGAGAATGGTAGAACATTAGACTTGCACGATGCAAATGTCAGAAATTTACATGATCAGATAAAAAGGATATTAAAAGACAATGCAATTGACGAAGAAAATGGTTGCTTCAATCTTCTCCATAAGTGCAACGACTCATGCATGGAAACCATTCGCAATGGCACCTACAACCATGAAGATTACAAGGAAGAATCGCAACTGAATAAACAGGAAATTGAGGGGATAAACCTGAAGACTGAGGACAATGTTTATAAAGTACTATCTATTTACAGCTGCATCGCAAGCAGTACTGTGCTGGTAGGTCTCATACTTGCATTTATAATGTGGGCATGCAGTAGTGGTAATTGCCGGTTCAATGTGTGTATATAA
>A_/_H16N3|CY177441|A/California_gull/California/1196P/2013**gb
ATGATGGTCAAGGTGCTCTACCTTCTCATCATAGTGTTGGGCAGATACTCAAAAGCAGACAAAATATGCATAGGATACCTGAGCAATAACTCAACAGATAAAGTAGATACACTGACAGAAAATGGAGTTCCTGTGACCAGCTCAGTGGACCTTGTAGAAACAAACCATACTGGAACATACTGCTCATTGAATGGGATCAGCCCGGTCCATCTTGGTGACTGCAGTTTTGAGGGATGGATTGTAGGGAATCCCTCCTGTGCCACCAACATCAACATAAGAGAGTGGTCGTATCTAATCGAAGATCCTAATGCTCCTAACAAGCTCTGCTTCCCAGGAGAGTTGGATAACAATGGTGAGCTGCGGCACCTTTTCAGTGGAGTAAACTCTTTTAGCAGGACAGAATTGATAAGCCCCAGCAAATGGGGGGCTGTTCTGGATGGAGTCACTGCTTCATGTCTCGACAGAGGGGCAAGCAGTTTTTACAGAAATCTGGTCTGGCTGGTAAAACAGAATGAGAGATATCCCGTTGTAAGAGGGGATTATAACAACACAACAGGACGAGATGTTTTGGTGATTTGGGGAATCCACCATCCAGATTCGGAAGCAACAGCCACAAAACTATATGTCAACAAAAACCCCTACACATTGGTATCGACAAAAGAGTGGAGCAAACGCTATGAGCTCGAGATCGGGACCAGAATAGGTGACGGACAAAAGAGTTGGATGAAAATATATTGGCACCTCATGCGCCCCGGCGAAAGGATAACGTTTGAGAGCAATGGAGGCCTTCTAGCCCCCAGATACGGATATATCATTGAGAAGTACGGTTCAGGAAGAATTTTCCAGAGTGGAGTGAGGATGGCAAAATGCAACACAAAGTGCCAAACGTCCGTAGGTGGAATAAACACCAATAAAACTTTCCAGAACATAGACAGGAATGCCCTGGGAGAATGTCCGAAGTACATAAAGTCTGGGCAATTAAAACTTGCTACTGGCCTGAGAAATGTCCCATCCATTAATGGAAGAGGTCTGTTTGGTGCAATTGCAGGATTCATAGAGGGAGGGTGGCCTGGTCTGATCAATGGGTGGTATGGTTTCCAGCATCAGAATGAACAAGGGACTGGCATTGCTGCAGATAAAGCTTCCACCCAGAAAGCAATAAATGAAATAACAACGAAAATTAACAACATAATAGAAAAGATGAACGGAAATTATGATTCAATAAGAGGAGAATTCAATCAAGTAGAAAAGAGAATCAACATGCTGGCTGATCGAGTTGATGATGCAGTAACCGATGTTTGGTCATACAATGCTAAACTTCTTGTACTGCTTGAAAATGGTAGAACATTAGACTTGCACGATGCAAATGTCAGAAACTTACATGATCAGGTCAAAAGGGTGTTGAAAGACAATGCAATTGACGAAGGAAATGGTTGCTTCAATCTTCTCCACAAGTGCAACGACTCATGCATGGAAACCATTAGAAATGGCACCTACAATCATGAAGATTACAAGGAAGAATCACAACTGAATAGACAGGAAATTGAGGGGATAAAACTGAAAACTGAAGACAATGTTTATAAAATACTATCGATTTATAGCTGCATTGCAAGCAGTACTGTACTGGTGGGTCTCATACTTGCATTTATAATGTGGGCATGCAGCAGTGGTAATTGCCGGTTCAATGTGTGTATATAA
>A_/_H16gb|CY195629|A/glaucous-winged_gull/Southcentral_Alaska/11JR02182/2011**gb
ATGATGGTCAAGGTGCTCTACCTTCTCATCATAGTGTTGGGCAGATACTCAAAAGCAGACAAAATATGCATAGGATACCTGAGCAATAACTCAACAGATAAAGTAGATACACTGACAGAAAATGGAGTTCCTGTGACCAGCTCAGTGGACCTTGTAGAAACAAACCATACTGGAACATACTGCTCATTGAATGGGGTCAGCCCGGTCCATCTTGGTGACTGCAGTTTTGAGGGATGGATTGTAGGAAACCCCTCCTGTGCCACCAACATCANNNNNNNNNNNNNNNNNNNNNNNNNNNNNNNNNNNNNNNNNNNNNNNNNNNNNNNNNNNNNNNNNNNNNNNNNNNNNNNNNNNNNNNNNNNNNNNNNNNNNNNNNNNNNNNNNNNNNNNNNNNNNNNNNNNNNNNNNNNNNNNNNNNNNNNNNNGGGTGTCCTGGATGGAGTCACTGCTTCATGTCTCGACAGAGGAGCAAGTAGTTTTTACAGAAATCTGGTCTGGCTGGTAAAACAGAATGAGAGATATCCCGTTGTAAGAGGGGATTATAACAACACAACAGGACGAGATGTTTTGGTGATTTGGGGAATCCACCACCCAGATTCGGAAGCAACAGCCACAAAACTATATGTCAACAAAAACCCCTACACATTAGTATCGACAAAAGAGTGGAGCAAACGCTATGAGCTCGAGATCGGGACCAGAATAGGTGACGGACAAAAGAGTTGGATGAAAATATATTGGCACCTCATGCGCCCCGGCGAAAGGATAACGTTTGAGAGCAATGGAGGCCTTCTAGCACCCAGATACGGATATATCATTGAGAAGTATGGTTCAGGACGAATTTTTCAGAGTGGAGTGAGGATGGCCAAATGCAACACAAAGTGCCAGACGTCCGTAGGTGGACTAAACACCAACAAAACTTTCCAGAACATAGACAGGAATGCCCTGGGAGAATGTCCGAAGTACATAAAGTCTGGGCAATTAAAACTTGCTACTGGCCTGAGAAATGTCCCATCCATTAATGAAAGAGGTCTGTTTGGTGCAATTGCAGGGTTCATAGAGGGAGGGTGGCCTGGTCTGATCAATGGATGGTATGGTTTCCAGCATCAGAATGAGCAAGGGACTGGCATTGCTGCAGATAAAGCTTCCACCCAGAAAGCAATAAATGAAATAACAACGAAAATTAACAACATAATAGAAAAGATGAACGGAAATTATGATTCAATAAGAGGAGAATTCAATCAAGTAGAAAAGAGAATCAACATGCTGGCTGATCGAGTTGATGATGCAGTAACCGATGTTTGGTCATACAATGCTAAACTTCTTGTACTGCTTGAAAATGGTAGAACATTAGACTTGCATGATGCGAATGTCAGAAACTTACATGATCAGGTCAAAAGGGTATTGAAGGACAATGCAATTGACGAAGGAAATGGTTGCTTCAATCTTCTCCACAAGTGCAACGACTCATGCATGGAAACCATTAGAAATGGCACCTACAATCATGAAGATTACAAGGAAGAATCACAACTAAATAGACAGGAAATTGAGGGGATAAAACTGAAGACTGAAGACAATGTTTATAAAATACTATCGATTTATGGCTGCATTGCAAGCAGTACTGTGCTGGTAGGTCTCATACTTGCATTTATAATGTGGGCATGCAGCAGTGGTAATTGCCGGTTCAATGTGTGTATATAA
>A_/_H16N3|MN210187|A/Glaucous-Winged_Gull/Southcentral_Alaska/17MB03725/2017**gb
ATGACAGTCAAATTGCTCTACCTTCTCATCATAGCGTTGGGCAGATACTCAAAAGCAGACAAAATATGCATAGGATACCTGAGCAATAACTCAACAGATAAAGTAGATACACTGACAGAAAATGGAGTTCCTGTGACCAGCTCAGTAGACCTTGTAGAAACAAACCATACTGGAACATACTGCTCATTGAATGGAATCAGCCCGGTCCATCTTGGTGACTGTAGTTTTGAAGGATGGATTGTAGGAAACCCCTCCTGTGCCACCAACATCAACATCAGAGAATGGTCGTATTTAATCGAAGATCCTAATGCTCCTCACAAACTCTGCTTCCCAGGAGAGTTGGACAACAATGGTGAACTGCGACACCTTTTTAGTGGAGTAAACTCTTTTAGCAGAACAGAATTGATAAGCCCCAGCAAATGGGGGAATGTCCTGGATGGGGTCACTGCTTCATGTCTCGACAGAGGAGCAAGCAGTTTTTACAGGAATCTGGTCTGGCTGGTAAAACAGAATGATAAATATCCTGTTGTAAGAGGGGATTATAACAACACAACAGGACGAGATGTTTTGGTGATTTGGGGAATCCACCACCCAGATTCAGAAGCAACAGCAACAAAACTATATGTCAATAAAAACCCCTACACATTAGTGTCGACAAAAGAATGGAGCAAACGCTATGAGCTTGAAATCGGGACCAGAATAGGTGACGGACAAAAGAGTTGGATGAAAATATATTGGCACCTCATGAGCCCAGGCGAAAGGATAACATTTGAGAGCAATGGAGGCCTTCTAGCACCCAGATACGGATATATCATTGAGAAGTATGGTTCAGGACGAATTTTCCAGAGTGGAGTGAGGATGGCCAAATGCAACACCAAGTGCCAAACTTCCGTGGGTGGAATAAACACAAACAAAACATTCCAGAACATAGACAGGAATGCTCTGGGGGAATGTCCGAAGTACATAAAATCTGGGCAATTGAAACTTGCTACTGGTCTAAGAAATGTCCCATCCATTAATGAAAGAGGTCTGTTTGGTGCAATTGCAGGATTCATAGAGGGAGGGTGGCCTGGTCTGATCAATGGATGGTATGGTTTCCAGCATCAAAATGAACAAGGGACTGGCATTGCTGCAGATAAAGCCTCTACTCAGAAAGCAATAAATGAAATAACAACGAAAATTAACAACATAATAGAGAAGATGAACGGAAATTATGATTCAATAAGAGGAGAATTCAGTCAAGTAGAAAAGAGAATCAACATGCTGGCTGATCGAGTTGATGATGCGGTAACCGATGTTTGGTCATACAATGCTAAACTTCTTGTACTGCTTGAAAATGGTAGAACATTAGACTTGCACGATGCAAATGTCAGAAACTTACATGATCAGGTCAAAAGGGTATTGAAGGACAATGCAATTGACGAAGGAAATGGTTGTTTCAATCTTCTCCACAAGTGCAACGACTCATGCATGGAAACCATTAGAAATGGCACTTATAATCATGAAGATTACAAAGAGGAATCACAACTGAATAGACAGGAAATTGAGGGAATAAAACTGAAAACTGAAGACAATGTTTATAAGATACTATCGATTTACAGCTGCATTGCAAGCAGTACTGTGCTGGTAGGCCTCATACTTGCATTTATAATGTGGGCATGCAGCAGTGGTAATTGCCGGTTTAATGTGTGTATATAA
>A_/_H16N3|MN210244|A/Glaucous-Winged_Gull/Southcentral_Alaska/18MB02150/2018**gb
ATGACAGTCAAATTGCTCTACCTTCTCATCATAGCGTTGGGCAGATACTCAAAAGCAGACAAAATATGCATAGGATACCTGAGCAATAACTCAACAGATAAAGTAGATACACTGACAGAAAATGGAGTTCCTGTGACCAGCTCAGTAGACCTTGTAGAAACAAACCATACTGGAACATACTGCTCATTGAATGGAATCAGCCCGGTCCATCTTGGTGACTGTAGTTTTGAAGGATGGATTGTAGGAAACCCCTCTTGTGCCACCAACATCAACATCAGAGAATGGTCGTATTTAATCGAAGATCCTAATGCTCCTCACAAACTCTGCTTCCCAGGAGAGTTGGACAACAATGGTGAACTGCGACACCTTTTTAGTGGAGTAAACTCTTTTAGCAGAACAGAATTGATAAGCCCCAGCAAATGGGGGAATGTCCTGGATGGGGTCACTGCTTCATGTCTCGACAGAGGAGCAAGCAGTTTTTACAGGAATCTGGTCTGGCTGGTAAAACAGAATGATAAATATCCTGTTGTAAGAGGGGATTATAACAACACAACAGGACGAGATGTTTTGGTGATTTGGGGAATCCACCACCCAGATTCAGAAGCAACAGCAACAAAACTATATGTCAATAAAAACCCCTACACATTAGTGTCGACAAAAGAATGGAGCAAACGCTATGAGCTTGAAATCGGGACCAGAATAGGTGACGGACAAAAGAGTTGGATGAAAATATATTGGCACCTCATGAGCCCAGGCGAAAGGATAACATTTGAGAGCAATGGAGGCCTTCTAGCACCCAGGTACGGATATATCATTGAGAAGTATGGTTCAGGACGAATTTTCCAGAGTGGAGTGAGGATGGCCAAATGCAACACCAAGTGCCAAACTTCCGTGGGTGGAATAAACACAAACAAAACATTCCAGAACATAGACAGGAATGCTCTGGGGGAATGTCCGAAGTACATAAAATCTGGGCAATTGAAACTTGCTACTGGTTTAAGAAATGTCCCATCCATTAATGAAAGAGGTCTGTTTGGTGCAATTGCAGGATTCATAGAGGGAGGGTGGCCTGGTCTGATCAATGGATGGTATGGTTTCCAGCATCAAAATGAACAAGGGACTGGCATTGCTGCAGATAAAGCCTCTACTCAGAAAGCAATAAATGAAATAACAACGAAAATTAACAACATAATAGAGAAGATGAACGGAAATTATGATTCAATAAGAGGAGAATTCAGTCAAGTAGAAAAGAGAATCAACATGCTGGCTGATCGAGTTGATGATGCGGTAACCGATGTTTGGTCATACAATGCTAAACTTCTTGTACTGCTTGAAAATGGTAGAACATTAGACTTGCACGATGCAAATGTCAGAAACTTACATGATCAGGTCAAAAGGGTATTGAAGGACAATGCAATTGACGAAGGAAATGGTTGTTTCAATCTTCTCCACAAGTGCAATGACTCATGCATGGAAACCATTAGAAATGGCACTTATAATCATGAAGATTACAAAGAGGAATCACAACTGAATAGACAGGAAATTGAGGGAATAAAACTGAAAACTGAAGACAATGTTTATAAGATACTATCGATTTACAGCTGCATTGCAAGCAGTACTGTGCTGGTAGGCCTCATACTTGCATTTATAATGTGGGCATGCAGCAGTGGTAATTGCCGGTTTAATGTGTGTATATAA
>A_/_H16gb|KF612964|A/gull/MD/4985/1979**gb
ATGATGATCAAAGTGCTCCACTTGCTCATCATAGTGCTTGGCAGATATTCAGGAGCAGACAAAATATGCATAGGATATCTAAGCAATAACTCTTCAGACACAGTTGACACACTAACAGAGAATGGAGTGCCTGTGACCAGCTCAATTGACCTCGTTGAAACAAACCATACTGGAACATACTGCTCACTGAATGGGATCAGCCCAATTCATCTTGGTGACTGTAGCTTTGAGGGATGGATTGTAGGAAACCCATCCTGTGCCACAAACATCAACATCAGAGAATGGTCATATTTAATTGAAGACCCTAATGCCCCTAATAAACTGTGTTACCCAGGGGAATTGGACAACAATGGAGAACTACGACATCTCTTCAGTGGAGTGAACTCTTTTAGCAGAACAGAGCTAATAAGCCCCAGTAAATGGGGAAATGTTCTGGATGGAGTAACTGCCTCTTGTCTCGATAGAGGAGCAAGCAGTTTTTACAGGAATTTGATCTGGCTAGTGAAACAAAATGAAAAGTACCCTGTTGTAAGAGGGGATTACAACAACACAACGGGCCGAGATGTTTTGGTACTTTGGGGAATTCACCACCCAGACACAGAAGCAACAGCCACAAAGCTATATGTCAATAAAAATCCCTACACATTGGTATCAACAGAAGAATGGAGCAAACGGTATGAACTCGAAATTGGGACCAGAATAGGAGACGGACAGAGAAGCTGGATGAAAATCTATTGGCACCTAATGCACCCGGGAGAAAGAATAATGTTTGAGAGTAATGGGGGTCTTTTAGCACCTAGATATGGATACATCATTGAGAAATACGGTACAGGACGAATTTTCCAAAGTGGAATAAGAATGGCCAAATGCAACACAAAATGTCAAACGTCACTGGGTGGGGTAAACACCAACAAAACTTTCCAGAACATAGAAAGAAATGCTCTTGGAGACTGCCCAAAATACATAAAATCTGGACAGTTGAAGCTTGCAACTGGACTGAGAAATGTTCCATCTATTGGTGAAAGAGGTCTGTTTGGTGCAATTGCAGGCTTCATAGAAGGGGGTTGGCCTGGTTTAATTAATGGATGGTATGGTTTCCAGCATCAAAACGAACAGGGGACTGGCATTGCTGCAGATAAAGCTTCCACCCAGAAAGCCATAAATGAAATAACAACAAAGATAAACAATATAATAGAGAAAATGAACGGAAACTATGATTCAATAAGAGGGGAATTCAACCAGGTAGAAAAGAGGATTAACATGCTCGCTGATAGGGTTGATGATGCAGTGACTGATATTTGGTCATACAATGCTAAGCTTCTTGTATTAATTGAGAATGATAGAACGCTGGATTTGCATGATGCTAATGTCAAGAACCTACATGAGCAGGTCAAGAGGGCATTAAAGAATAACGCCATTGATGAAGGAGATGGTTGCTTTGATCTTCTTCACAAATGTAATGACTCATGCATGGAAACCATTAGAAATGGAACCTACAACCATGAAGATTACAAGGAAGAATCACAGTTGAAAAGGCAGGAGATTGAAGGGATAAAGTTAAAGACTGAAGACAATGTATATAAGGTACTGTCAATTTATAGCTGCATTGCAAGCAGTATTGTGATGGTAGGTCTCATACTTGCATTTATAATGTGGGCATGCAGTAGTGGAAATTGCCGGTTCAATGTTTGTATATAA
>A_/_H16gb|KF612961|A/gull/NJ/48/1992**gb
ATGGTCGTCAAAGTGCTCCACTTGCTCATCATATTGCTCGGTAGATATTCAATAGCAGACAAAATATGCATAGGATATCTAAGCAATAACTCTTCAGACACAGTAGACACACTAACAGAGAATGGAGTACCTGTGACAAGCTCAATTGACCTCGTTGAAACAAACCACACTGGAACATACTGTTCTTTGAATGGGATCAGCCCAATTCATCTTGGTGACTGCAGCTTTGAGGGATGGATTGTAGGAAACCCGTCCTGTGCTACAAACATCAACATCAGGGAGTGGTCATATTTGATTGAAGACCCTAATGCCCCTAATAAGCTGTGTTTCCCAGGGGAATTGGACAACAATGGTGAACTCCGGCATCTCTTTAGTGGAGTGAACTCTTTTAGCAGAACAGAGCTAATAAGTCCAAGCAAATGGGGAAATGTTCTGGATGGAGTAACTGCTTCTTGTCTTGACAAGGGGGCAAGCAGTTTTTACAGGAATTTGGTCTGGCTAGTGAAACAAAATGGCAGATACCCTGTTGTAAGAGGGGATTACAACAATACAACAGGCAGAGATGTTTTAGTCCTTTGGGGAATTCACCACCCAGATACAGAAGCAACAGCCACAAATCTATATGTCAACAAAAACCCCTACACATTGGTATCAACAAAAGAATGGAGCAAACGGTATGAACTTGAAATTGGAACCAGAATAGGAAATGGACAGAGAAGCTGGATGAAAATCTATTGGCACCTAATGCATCCTGGGGAAAGAATAATGTTTGAAAGCAATGGGGGTCTTTTAGCACCTAGATACGGGTACATTATTGAGAAATACGGTACAGGACGAATTTTCCAAAGCGGGATAAGAATGGCCAAATGCAACACAAAATGCCAAACGTCAATGGGTGGAGTAAACACAAACAAAACTTTCCAGAACATAGAAAGGAATGCTCTTGGAGACTGCCCAAAATACATAAAATCCGGACAGTTGAAGCTTGCAACTGGACTGAGAAATGTTCCATCTATTGGGGAAAGGGGTCTATTTGGTGCTATTGCAGGCTTCATAGAAGGAGGGTGGCCTGGTCTAATTAACGGATGGTATGGTTTCCAGCATCAAAACGAACAGGGGACTGGCATTGCCGCGGATAAAGCTTCCACCCAGAAAGCCATAAATGAAATAACAACAAAGATAAACAATATAATAGAGAAAATGAATGGGAACTATGATTCAATAAGAGGGGAATTCAACCAAGTGGAAAAGAGAATCAACATGCTCGCTGATCGGGTTGACGATGCAGTGACTGATATTTGGTCTTACAATGCTAAGCTTCTTGTGTTAATTGAAAATGATAGAACTCTGGATTTGCATGATGCTAATGTCAAGAACCTACATGAGCAGGTCAAAAGAGCATTAAAGAATAATGCCATTGATGAAGGAGATGGTTGCTTCAATCTTCTTCACAAATGTAATGACTCATGCATGGAAACTATCAGAAATGGGACCTACAATCATGAAGATTACAGAGAAGAATCACAGTTGAAAAGGCAGGAGATTGAAGGAATAAAGTTGAAGACTGAAGACAATGTGTATAAGGTACTGTCAATTTATAGCTGCATTGCAAGCAGTATTGTGATGGTAGGTCTCATACTCGCATTTATAATGTGGGCATGCAGCAGTGGCAATTGCCGGTTCAATGTTTGTATATAA
>A_/_H16N3|MH501070|A/laughing_gull/New_Jersey/AI13-1937/2013**gb
ATGACGGTCAATTTGCTCTACCTTCTCATCATAGTGTTGGGCAGATACTCAAAAGCAGACAAAATATGCATAGGATACCTGAGCAATAACTCAACAGATAAAGTAGATACACTGACAGAAAATGGAGTTCCTGTGACCAGCTCAGTAGACCTTGTAGAAACAAACCATACTGGAACATACTGCTCATTGAATGGGATCAGCCCGGTCCATCTTGGTGACTGTAGTTTTGAAGGATGGATTTTAGGAAACCCCTCCTGTGCCACCAACATCAACATCAGAGAGTGGTCGTATTTAATCGAAGATCCTAATGCTCCTAACAAACTCTGCTACCCAGGAGAGTTGGACAACAATGGTGAACTGCGACACCTTTTCAGTGGAGTAAACTCTTTTAGCAGGACAGAATTGATAAGCCCCAGCAAATGGGGGAATGTCCTGGATGGAGTCACTGCTTCATGTCTCGACAGAGGAGCAAGCAGTTTTTACAGGAATCTGGTCTGGCTGGTAAAAAAGAATGATAAATATCCTGTTGTAAGAGGGGATTATAACAACACAACAGGACGAGATGTTTTGGTGATTTGGGGAATCCACCACCCAGATTCGGAAGCAACAGCCACAAAACTATATGTCAATAAAAACCCCTACACATTAGTGTCGACAAAAGAGTGGAGCAAACGCTATGAGCTTGAAATCGGGACCAGAATAGGTGACGGACAAAAGAGTTGGATGAAAATATATTGGCACCTCATGAGCCCAGGCGAAAGGATAACGTTTGAGAGCAATGGAGGCCTTCTAGCACCCAGATACGGATATATCATTGAGAAGTATGGTTCAGGACGAATTTTCCAGAGTGGAGTGAGGATGGCCAAATGCAACACCAAGTGCCAAACGTCCGTAGGTGGAATAAACACAAACAAAACTTTCCAGAACATAGACAGGAATGCTCTGGGGGAATGTCCGAAATACATAAAGTCTGGGCAATTGAAACTTGCTACTGGCCTGAGAAATGTCCCATCCATTAATGAAAGAGGTCTGTTTGGTGCAATTGCAGGATTCATAGAGGGAGGGTGGCCTGGTCTGATCAATGGATGGTATGGTTTCCAGCATCAAAATGAACAAGGGACTGGCATTGCTGCAGATAAAGCTTCCACTCAGAAAGCAATAAATGAAATAACAACGAAAATTAACAACATAATAGAAAAGATGAACGGAAATTATGATTCAATAAGAGGAGAATTCAATCAAGTAGAAAAGAGAATCAACATGCTGGCTGATCGAGTTGATGATGCAGTAACCGATGTTTGGTCATACAATGCTAAACTTCTTGTACTGCTTGAAAATGGTAGAACATTAGACTTGCACGATGCAAATGTCAGAAACTTACATGATCAGGTCAAAAGGGTATTGAAGGACAATGCAATTGACGAAGGAAATGGTTGCTTCAATCTTCTCCACAAGTGCAACGACTCATGCATGGAAACCATTAGAAATGGCACTTACAATCATGAAGATTACAAGGAGGAATCACAACTGAATAGACAGGAAATTGAGGGGATAAAACTGAAGACTGAAGACAATGTTTATAAAATACTATCGATTTACAGCTGCATTGCAAGCAGTACTGTGCTGGTAGGTCTCATACTTGCATTTATAATGTGGGCATGCAGCAGTGGTAATTGCCGGTTTAATGTGTGTATATAA
>A_/_H16N3|MN210308|A/Mew_Gull/Southcentral_Alaska/18MB01898/2018**gb
ATGACAGTCAAATTGCTCTACCTTCTCATCATAGCGTTGGGCAGATACTCAAAAGCAGACAAAATATGCATAGGATACCTGAGCAATAACTCAACAGATAAAGTAGATACACTGACAGAAAATGGAGTTCCTGTGACCAGCTCAGTAGACCTTGTAGAAACAAACCATACTGGAACATACTGCTCATTGAATGGAATCAGCCCGGTCCATCTTGGTGACTGTAGTTTTGAAGGATGGATTGTAGGAAACCCCTCCTGTGCCACCAACATCAACATCAGAGAATGGTCGTATTTAATCGAAGATCCTAATGCTCCTCACAAACTCTGCTTCCCAGGAGAGTTGGACAACAATGGTGAACTGCGACACCTTTTTAGTGGAGTAAACTCTTTTAGCAGAACAGAATTGATAAGCCCCAGCAAATGGGGGAATGTCCTGGATGGGGTCACCGCTTCATGTCTCGACAGAGGAGCAAGCAGTTTTTACAGGAATCTGGTCTGGCTGGTAAAACAGAATGATAAATATCCTGTTGTAAGAGGGGATTATAACAACACAACAGGACGAGATGTTTTGGTGATTTGGGGAATCCACCACCCAGATTCAGAAGCAACAGCAACAAAACTATATGTTAATAAAAACCCCTACACATTAGTGTCGACAAAAGAATGGAGCAAACGCTATGAGCTTGAAATCGGGACCAGAATAGGTGACGGACAAAAGAGTTGGATGAAAATATATTGGCACCTCATGAGCCCAGGCGAAAGGATAACATTTGAGAGCAATGGAGGCCTTCTAGCACCCAGATACGGATATATCATTGAGAAGTATGGTTCAGGACGAATTTTCCAGAGTGGAGTGAGGATGGCCAAATGCAACACCAAGTGCCAAACTTCCGTGGGTGGAATAAACACAAACAAAACATTCCAGAACATAGACAGGAATGCTCTGGGGGAATGTCCGAAGTACATAAAATCTGGGCAATTGAAACTTGCTACTGGTCTAAGAAATGTCCCATCCATTAATGAAAGAGGTCTGTTTGGTGCAATTGCAGGATTCATAGAGGGAGGGTGGCCTGGTCTGATCAATGGATGGTATGGTTTCCAGCATCAAAATGAACAAGGGACTGGCATTGCTGCAGATAAAGCCTCTACTCAGAAAGCAATAAATGAAATAACAACGAAAATTAACAACATAATAGAGAAGATGAACGGAAATTATGATTCAATAAGAGGAGAATTCAGTCAAGTAGAAAAGAGAATCAACATGCTGGCTGATCGAGTTGATGATGCGGTAACCGATGTTTGGTCATACAATGCTAAACTTCTTGTACTGCTTGAAAATGGTAGAACATTAGACTTGCACGATGCAAATGTCAGAAACTTACATGATCAGGTCAAAAGGGTATTGAAGGACAATGCAATTGACGAAGGAAATGGTTGTTTCAATCTTCTCCACAAGTGCAATGACTCATGCATGGAAACCATTAGAAATGGCACTTATAATCATGAAGATTACAAAGAGGAATCACAACTGAATAGACAGGAAATTGAGGGAATAAAACTGAAAACTGAAGACAATGTTTATAAGATACTATCGATTTACAGCTGCATTGCAAGCAGTACTGTGCTGGTAGGCCTCATACTTGCATTTATAATGTGGGCATGCAGCAGTGGTAATTGCCGGTTTAATGTGTGTATATAA
>A_/_H16gb|CY213504|A/sandpiper/Southcentral_Alaska/16MB01145/2016**gb
ATGATGGTCAAGGTGCTCTACCTTCTCATCATAGTGTTAGGCAGATACTCAAAAGCAGACAAAATATGCATAGGATACCTGAGCAATAACTCAACAGATAAAGTAGATACACTGACAGAAAATGGAGTTCCTGTGACCAGCTCAGTGGACCTTGTAGAAACAAACCATACTGGAACATACTGCTCATTGAATGGGATCAGCCCGGTCCATCTTGGTGACTGCAGTTTTGAGGGATGGATTGTAGGGAATCCCTCCTGTGCCACCAACATCAACATCAGAGAGTGGTCGTATCTAATCGAAGATCCTAATGCTCCTAACAAGCTCTGCTTCCCAGGAGAGTTGGACAACAATGGTGAGCTGCGGCACCTTTTCAGTGGAGTAAACTCTTTTAGCAGAACAGAATTGATAAGCCCCAGCAAATGGGGGGCTGTTCTGGATGGAGTCACTGCTTCATGTCTCGACAGAGGAGCAAGCAGTTTTTACAGAAATCTGGTCTGGCTGGTAAAACAGAATGAGAAATATCCCGTTGTAAGAGGGGATTATAACAACACAACAGGACGAGATGTTTTGGTGATTTGGGGAATCCACCATCCAGATTCGGAAGCAACAGCCACAAAACTATATGTCAACAAAAACCCCTACACATTGGTATCGACAAAAGAGTGGAGCAAACGCTATGAGCTCGAGATCGGGACCAGAATAGGTGACGGACAAAAGAGTTGGATGAAAATATATTGGCACCTCATGCGCCCCGGCGAAAGGATAACGTTTGAGAGCAATGGAGGCATTCTAGCACCCAGATACGGATACATCATTGAGAAGTATGGTTCAGGAAGAATTTTCCAGAGTGGAGTGAGGATGGCCAAATGCAACACAAAGTGCCAAACGTCCGTAGGTGGAATAAACACCAACAAAACTTTCCAGAACATAGACAGGAATGCCCTGGGAGAATGTCCGAAGTACATAAAGTCTGGGCAATTAAAACTTGCTACTGGTTTGAGAAATGTCCCATCCATTAATGAAAGAGGTTTGTTTGGTGCAATTGCAGGATTCATAGAGGGAGGGTGGCCTGGTCTGGTTAATGGGTGGTATGGTTTCCAGCATCAGAATGAACAAGGGACTGGCATTGCTGCAGATAAAGCTTCCACCCAGAAAGCAATAAATGAAATAACAACGAAAATTAACAACATAATAGAAAAGATGAACGGAAATTATGATTCAATAAGAGGAGAATTCAATCAAGTAGAAAAGAGAATCAACATGCTGGCTGATCGAGTTGATGATGCGGTAACCGATGTTTGGTCATACAATGCTAAACTTCTTGTACTGCTTGAAAATGGTAGAACATTAGACTTGCACGATGCAAATGTCAGAAACTTACATGATCAGGTCAAAAGGGTGTTGAAGGACAATGCAATTGACGAAGGAAATGGTTGCTTCAATCTTCTCCACAAGTGCAACGACTCATGCATGGAAACCATTAGAAATGGCACCTACAATCATGAAGATTACAAGGAAGAATCACAACTGAATAGACAGGAAATTGAGGGGATAAAACTGAAGACTGAAGACAATGTTTATAAAATACTATCGATTTATAGCTGCATTGCAAGCAGTACTGTACTGGTAGGTCTCACACTTGCATTTATAATGTGGGCATGCAGCAGTGGTAATTGCCGGTTCAATGTGTGTATATAA
