# Supplementary material for: In Silico Analyses of the Role of Codon Usage at the Hemagglutinin Cleavage Site in Highly Pathogenic Avian Influenza Genesis
Source: Viruses. 2022 Jun 21;14(7):1352. doi: 10.3390/v14071352 (PMC9316147; doi:10.3390/v14071352)
Supplement: Supplementary file 1 [file viruses-14-01352-s001.zip › Supplementary File 4/dataset/full_ORF/avian_h1_unique.fasta]

>A_/_H1N1|MW132354|A/mallard/California/UCD103134mdck/2016
atggaagcaaaactgtttgtactattctgtacattcactgtactgaaagcagacaccatctgtgtgggctaccatgcaaacaactctacagacactgttgacacagtactggaaaagaatgtaactgtgactcactcagtgaatttgctcgaagacagccataatgggaagctctgcagcctgaatgggatagctcctctacaattggggaagtgtaatgtagcggggtggctcctgggtaacccagaatgtgatcttctactcactgcaaactcatggtcctatataatagagacgtccaattctgagaacgggacatgctatcccggtgaattcatagattatgaggaattaagggagcagctgagttcagtttcttcttttgaaaagtttgaaattttccccaaggcaaactcatggccaaaccatgagacaaccaaaggtgttacagctgcttgctcctactctggggctagcagtttttatcgaaatttgctgtggataacaaagaaggggacttcatatccaaaactcagcaaatcatacacgaacaataaggggaaagaagtgctcgtgctctggggagtgcaccatcctccgaccaccagtgaacaacaaagcctataccagaacactgatgcatacgtctcagttgggtcatcaaagtacaaccggagattcaccccagagatagcagctagacccaaagttagaggacaggcaggcaggatgaactattattggacactattagaccaaggggacaccataacatttgaggccactgggaatctgatagcaccatggtatgccttcgctctaaataaggggtctgactcaggaattataacatcagatgctccagttcacaattgcgacacaagatgccaaaccccccatggagcgttgaacagtagccttccttttcagaatgtgcatcctatcaccattggagaatgtcccaaatatgtcaagagcaccaagctaagaatggcaacaggactaagaaatgtcccatccattcaatccagaggactatttggagcaattgccggattcattgaaggaggatggacaggcatgatagatggctggtatgggtaccaccaccagaatgaacaaggatcaggatatgccgctgatcagaaaagcacacaaaatgcaatcgatggaataacaaataaggtgaattcggtaattgagaaaatgaacactcaattcactgcagtgggtaaagaattcaacaatctagagaggagaattgagaatctgaataagaaggtcgatgatgggttcctggatgtttggacatataatgctgaactgctcgttctactggaaaatgaaagaactcttgactttcatgattccaatgtgaggaatttgtatgagagagtcagatcacaactgaggaataacgccaaagaacttggaaatggttgctttgagttctatcacaagtgtgatgacgaatgtatggaaagtgtgaagaacggcacatatgactatcccaaatattcagaagagtctaagttgaatcgagaagaaatagacggagtgaaactagagtcgatgggagtttaccaaattttggcgatctattccacagtcgccagttccctggtcttgttagtctccctgggggcaatcagcttctggatgtgctctaatgggtcattgcaatgcagaatatgcatttag
>A_/_Mixed/H3|KT338496|A/northern_pintail/Alaska/597/2014**gb
ATGGAAGCAAAACTGTTTGTACTATTCTGCACATTCACTGTACTGAAAGCTGACACCATCTGTGTGGGCTACCATGCAAACAACTCTACAGACACTGTTGACACAGTACTGGAAAAGAATGTAACTGTGACTCACTCAGTGAATTTGCTCGAAGACAGCCACAATGGGAAGCTCTGCAGCCTAAATGGGATAGCTCCTTTACAATTGGGGAAGTGTAATGTAGCGGGGTGGCTCCTGGGCAATCCAGAATGTGATCTTCTACTCACTGCAAACTCATGGTCCTATATAATAGAGACGTCCAATTCAGAGAATGGGACATGCTATCCCGGTGAATTCATAGATTATGAGGAACTAAGGGAGCAGCTGAGTTCAGTTTCTTCTTTTGAAAAGTTTGAAATTTTCCCCAAGGCAAACTCATGGCCAAACCATGAGACAACCAAAGGTGTTACAGCTGCCTGCTCCTACTTTGGGGCTAGCAGTTTTTATCGAAACTTGCTGTGGATAATAAAGAAGGGGACTTCATATCCAAAACTCAGCAAATCATACACGAATAATAAGGGAAAAGAAGTGCTCGTGCTCTGGGGAGTGCACCATCCTCCGACCACCAGTGAACAACAAAGTCTATACCAGAATACTGATGCATACGTCTCAGTTGGGTCATCAAAGTACAATCGGAGATTCACCCCAGAGATAGCAGCTAGACCCAAAGTTAGAGGGCAGGCAGGCAGGATRAACTATTATTGGACACTATTAGACCAAGGGGACACCATAACATTTGAGGCCACTGGGAATCTGATAGCACCATGGTATGCTTTCGCACTAAATAAGGGGTCTGACTCAGGAATTATAACATCAGATGCTCCAGTCCACAATTGCGACACAAGATGCCAAACCCCCCATGGAGCGTTGAACAGTAGCCTTCCTTTTCAAAATGTACATCCTATCACCATTGGAGAATGTCCCAAATATGTCAAGAGCACCAAGCTAAGAATGGCAACAGGACTAAGAAATGTCCCATCCATTCAATCCAGAGGACTATTTGGAGCAATTGCCGGATTCATTGAAGGAGGATGGACAGGCATGGTAGATGGCTGGTATGGGTATCACCATCAGAATGAGCAAGGATCAGGATACGCCGCTGATCAGAAAAGCACACAGAATGCAATTGATGGAATAACAAATAAGGTGAATTCGGTAATTGAGAAAATGAACACTCAATTCACTGCAGTGGGTAAAGAATTCAACAACTTAGAGAGGAGAATTGAGAATCTGAATAAGAAGGTTGATGATGGCTTCCTGGATGTTTGGACATACAATGCTGAACTGCTCGTTCTACTGGAAAATGAAAGAAYTCTTGACTTTCATGATTCCAATGTGAGGAATTTGTATGAGAGAGTCAAATCACAACTGAGGAATAACGCCAAAGAACTTGGAAATGGTTGCTTTGAGTTCTATCACAAGTGTGATGATGAATGTATGGAAAGTGTGAAGAACGGCACATATGATTATCCCAAATATTCGGAAGAGTCTAAGTTGAATCGAGAGGAAATAGACGGAGTGAAACTAGAGTCTATGGGAGTTTACCAAATTTTGGCGATCTATTCCACAGTCGCCAGTTCCCTGGTCTTGTTGGTCTCCCTGGGGGCAATCAGCTTCTGGATGTGCTCTAATGGGTCATTGCAATGCAGAATATGCATTTAG
>A_/_H1N1|GU046744|A/mallard/Bavaria/42/2006
ATGGAAGCAAAACTACTCGTGTTATTCTGCATGTTCACTGCATTAAAAGCTGACACCATCTGTATAGGCTACCATGCAAACAATTCTACAGACACTGTCGACACTGTGCTAGAGAAGAATGTAACTGTAACTCACTCAGTTAATTTACTCGAAGACAACCATAATGGAAAACTCTGCAACCTGAACGGAATAGCCCCATTACAACTAGGGAAATGCAACGTGGCGGGGTGGCTCCTCGGCAACCCGGAATGTGACCTGCTGCTCACTGCGAGTTCATGGTCCTATATAATAGAAACTTCAAATTCAGAAAATGGAACATGCTACCCCGGGGAATTCATTGATTATGAAGAATTGCGTGAACAACTAAGTTCAGTGTCTTCATTTGAGAAATTTGAGATTTTCCCGAAGGCAAGTTCATGGCCAAATCATGAGACAACCAAAGGTGTCACAGCTGCATGCCCTTACTCTGGAGCTAGCAGTTTTTACCGAAATCTGCTGTGGATAACAAAAAAGGGAACTTCCTATCCTAAACTCAGTAAATCATACACAAACAACAAGGTAAAAGAAGTGCTTGTACTTTGGGGAGTGCATCACCCTCCAACTATAAGGGAACAGCTAACCCTGTATCAGAATACTCAAGCATATGTATCGGTTGAGTCATCAAAGTATAACCGGAGATTCACACCTGAAATAGCGGCCAGACCTAAAGTCAGAGAGCAAGCGCGTAGGATGAATTATAATTGGACACTATTGGATCAAGGAGACACCATAACATTTGAGGCAACTGGGAACTTAATAGCACCATGGTATGCTATCGCACTGAACAAGAGCTCTGATTCTGGTATTATAACATCAGATGCTCCGGTTCATAATTGTGACACAAAGTGCCAAACCCCTTATGGTGCCTTGAACAGTAGTCTTCCTTTCCAGAATGTGCACCCTATCACTATTGGAGAATGCCCCAAATATGTTAAAAGCACTAAACTGAGGATGGCAACAGGTTTAAGAAATATCCCTTCCACTCAATCTAGAGGACTTATCGGAGCAATTGCTGGATTCATTGAAGGGAGATGGACAAGAATGATAGATGGATGGTATGGATACCATCATCAGAATGAGCAAGGCTCTGGTTATGCAGCTGATAAGAAGAGCACACAAAATGCGATTGACGGGATCACCAACAAAGTGAACTCAGTAATTGAGAAAATGAACACTCAATTCACTGCAGTGAGCAAGGAGTTTAACAATCTAGAAAGGAGAATTGAGAATCTGAATAAGAAGGTTGACGACGGGTTTCTGGATGTTTGGACATATAATGCGCTATTGCTTGTCCTGCTCGAGAATGAAAGGACTCTTGATTTCCATGACTCCAATGTGAGAAATTTGTACGAGAAAGTCAAATCACAATTGAGGAATAATGCCAAAGAAATTGGAAGCGGTTGCTTCGAGTTCTACCACAAATGTGATGATGAGTGCATGGAGAGTGTGAAGAACGSCACATATGACTATCCTAAGTATTCAGAGGAGTCCAAGCTAAACAGAGAAGAGATAGACGGAGTGAAGCTAGAATCAATGGCGGTTTACCAGATTTTGGCGATCTATTCCACAGTCGCCAGTTCCCTGGTTTTGTTGGTCTCCCTGGGGGCAATCAGCTTCTGGATGTGCTCTAATGGGTCATTGCAATGCAGAATATGCATTTAG
>A_/_H1N1|AY180460|A/Quail/Nanchang/12-340/2000
ATGAAAGCAAAACTACTAGTCCTGTTATGTACATTTACAGCTACATATGCAGACACAATATGTATAGGCTACCATGCCAACAACTCAACCGACACTGTTGACACAGTACTTGAGAAGAATGTGACAGTGACACACTCTGTCAACCTACTTGAGGACAGTCACAATGGAAAACTATGTCTACTAAAAGGAATAGCCCCACTACAATTGGGTAATTGCAGCGTTGCCGGATGGATCTTAGRAAACCCAGAATGCGAATCACTGATTTCTAAGGAATCATGGTCCTACATTGTAGAGACACCAAACCCTGAGAATGGAACATGTTACCCAGGGTATTTCGCCGACTATGAGGAACTGAGGGAGCAATTGAGTTCAGTATCATCATTTGAGAGATTCGAAATATTCCCCAAAGAAAGCTCATGGCCCAAACACACCGTAACAGGAGTAACGGCATCATGCTCCCATAATGGGAAAAGCAGTTTTTACAGAAATTTGCTATGGCTGACGGAGAAGAATGGCTTGTACCCAAATCTGAGCAATTCCTATGTGAACAACAAAGAGAAAGAAGTCCTTGTACTATGGGGTGTTCATCACCCATCTAACATAGGGGACCAAAGGGCCATCTATCATACAGAAAATGCTTATGTCTCTGTAGTGTCTTCACATTATAGCAGAAGATTCACCCCAGAAATAGCAAAAAGACCCAAAGTAAGAGGTCAGGAAGGAAGAATCAACTACTACTGGACTCTGCTGGAACCCGGGGACACAATAATATTTGAGGCAAATGGAAATCTAATAGCGCCATGGTATGCTTTCGCACTGAGTAGAGGCTTTGGGTCAGGAATCATCACCTCAAATGCACCAATGAATGAATGTGATGCGAAGTGTCAAACACCTCAGGGAGCTATAAACAGTAGTCTTCCTTTCCAGAATGTACACCCAGTCACAATAGGAGAGTGTCCAAAGTATGTCAGGAGTACAAAATTAAGGATGGTTACTGGACTAAGGAATATCCCATCCATTCAATCCAGAGGTTTGTTTGGAGCCATTGCCGGTTTCATTGAAGGGGGGTGGACTGGAATGATGGATGGGTGGTATGGTTATCATCATCAGAATGAGCAAGGATCTGGCTATGCTGCAGATCAAAAAAGCACACAAAATGCCATTAACGGGATTACAAATAAGGTGAATTCTGTAATTGAGAAAATGAACACTCAATTCACAGCTGTGGGCAAAGAATTCAACAAATTAGAAAGAAGGATGGAAAACTTAAATAAAAAAGTTGATGATGGATTTCTAGACATTTGGACATATAATGCAGAATTGTTGGTTCTACTGGAAAATGAAAGGACTTTGGATTTCCATGACTCAAATGTGAAGAATCTGTATGAGAAAGTGAAAAGCCAATTAAAGAATAATGCCAAAGAAATAGGGAACGGGTGTTTTGAATTCTATCACAAGTGTAACAATGAATGCATGGAAAGTGTGAAAAATGGAACTTATGACTATCCAAAATATTCCGAAGAATCAAAGTTAAACAGGGAGAAAATTGATGGAGTGAAATTGGAATCAATGGGAGTCTATCAGATTCTGGCGATCTACTCAACTGTCGCCAGTTCACTGGTTCTTTTGGTCTCCCTGGGGGCAATCAGCTTCTGGATGTGTTCCAATGGGTCTTTGCAGTGTAGAATATGCATCTGA
>A_/_H1N1|MK237956|A/American_green-winged_teal/Wisconsin/17OS3916/2017
ATGGAAGTAAAACTGTTTGTACTATTCTGTACATTCACTGTACTGAAAGCTGACACCATCTGTGTGGGCTACCACGCAAACAACTCTACAGACACTGTTGATACAGTCCTGGAAAAGAATGTAACTGTGACCCACTCAGTGAATTTGCTCGAAGACAGCCATAATGGAAAGCTCTGCAGTCTGAATGGGATAGCTCCTTTACAATTGGGGAAGTGTAATGTAGCGGGGTGGCTCTTGGGCAATCCAGAATGTGATCTTCTACTCACTGCAAACTCATGGTCCTATATAATAGAAACGTCCAACTCAGAGAACGGGACATGCTATCCCGGTGAATTCATAGATTATGAGGAATTAAGGGAGCAGCTGAGTTCAGTTTCTTCTTTTGAAAAGTTTGAAATTTTCCCCAAGGCAAACTCATGGCCAAACCATGAGACAACCAAAGGTGTTACAGCTGCTTGCTCCTACTCTGGGGCTAGCAGTTTTTATCGAAATTTGCTGTGGATAACAAAGAAGGGGACTTCATATCCAAAACTCAGCAAATCATACACGAACAATAAGGGGAAAGAAGTGCTCGTGCTCTGGGGAGTGCACCATCCTCCGACCACCAGTGAACAACAAAGTCTATACCAGAATACTGATGCATATGTTTCAGTTGGGTCATCAAAGTACAACCGGAGATTCACCCCAGAGATAGCAGCTAGACCCAAAGTTAGAGGGCAGGCAGGCAGAATGAACTATTATTGGACACTATTAGACCAAGGGGACACCATAACGTTTGAGGCCACTGGGAACCTAATAGCACCATGGTATGCCTTCGCACTAAATAAAGGATCTGATTCAGGAATTATAACATCAGATGCTCCAGTTCACAATTGCGACACAAGATGCCAAACCCCCCATGGAGCGTTGAACAGTAGCCTCCCTTTCCAGAATGTGCATCCTATCACCATTGGAGAATGTCCCAAATATGTCAAGAGCACCAAGCTAAGAATGGTAACAGGACTAAGAAATGTCCCATCCATTCAATCCAGAGGACTATTTGGAGCAATTGCAGGATTCATTGAAGGAGGATGGACAGGCATGATAGATGGATGGTATGGGTACCACCACCAGAATGAACAAGGATCAGGATATGCCGCTGATCAGAAAAGCACACAGAATGCAATTGATGGAATAACAAATAAGGTGAATTCGGTAATTGAGAAAATGAACACTCAATTCACTGCAGTGGGGAAAGAATTCAACAACCTAGAGAGGAGAATTGAGAATCTGAATAAGAAGGTCGATGATGGGTTTCTAGATGTTTGGACATACAATGCTGAACTGCTCGTTCTGCTGGAGAATGAAAGAACTCTTGACTTTCATGATTCCAATGTGAGGAATTTGTATGAGAGAGTCAAATCACAACTGAGAAATAACGCCAAAGAAATTGGAAATGGTTGCTTTGAATTCTATCACAAGTGTGATGATGAGTGTATGGAAAGTGTGAAGAACGGCACATATGATTATCCCAAATATTCAGAAGAATCTAAGTTGAATCGAGAAGAAATAGACGGAGTGAAATTAGAGTCGATGGGAGTTTATCAAATTTTGGCGATCTATTCCACAGTCGCCAGTTCCCTAGTATTGTTAGTCTCCCTGGGGGCAATCAGCTTCTGGATGTGCTCTAATGGGTCATTGCAATGCAGAATATGCATTTAG
>A_/_H1N1|CY206741|A/mallard/Southcentral_Alaska/12ML01009/2014
ATGGAAGCAAAACTGTTTGTGCTATTCTGTACATTCACTGTACTGAAAGCTGACACCATCTGTGTGGGCTACCATGCAAACAACTCTACAGACACTGTTGACACAGTACTGGAAAAGAATGTAACTGTGACTCACTCAGTGAATTTGCTCGAAGACAGCCATAATGGGAAGCTCTGCAGTCTGAATGGGATAGCTCCTTTACAATTGGGGAAGTGTAATGTAGCGGGGTGGCTCCTGGGCAATCCAGAATGTGATCTTCTACTCACTGCAAACTCATGGTCCTATATAATAGAGACGTCCAATTCAGAGAACGGGACATGCTATCCCGGTGAATTTATAGATTATGAGGAATTAAGGGAGCAGCTGAGTTCAGTTTCTTCTTTTGAAAAGTTTGAAATTTTCCCCAAGGCAAACTCATGGCCAAACCATGAGACAACCAAAGGTGTTACAGCTGCTTGCTCTTACTCTGGGGCTAGCAGTTTTTATCGAAACTTGCTGTGGATAACAAAGAAGGGGACTTCATATCCAAAACTCAGCAAATCATACACGAACAATAAGGGGAAAGAGGTGCTCGTGCTCTGGGGAGTGCACCATCCTCCGACCACCAGTGAACAACAAAGTCTATACCAGAATACTGATGCATATGTCTCAGTTGGGTCATCAAAGTACAACCGGAGATTCACCCCAGAGATAGCAGCTAGACCCAAAGTTAGAGGGCAGGCAGGCAGAATGAACTATTATTGGACACTATTAGATCAAGGGGACACCATAACATTTGAGGCCACTGGGAATCTGATAGCACCATGGTATGCCTTCGCACTAAATAAAGGATCTGATTCAGGAATCATAACATCAGATGCTCCAGTTCACAATTGCGACACAAGATGCCAAACCCCCCATGGAGCGTTGAACAGTAGCCTTCCTTTCCAGAATGTGCATCCTATCACCATTGGAGAATGTCCCAAATATGTCAAGAGCACCAAGCTAAGAATAGCAACAGGACTAAGAAATGTCCCATCCATTCAATCCAGAGGGCTGTTTGGAGCAATTGCCGGATTCATTGAAGGAGGATGGACAGGCATGATAGATGGCTGGTATGGGTACCATCATCAGAATGAACAAGGATCAGGATATGCCGCTGATCAGAAAAGCACACAGAATGCAATTGATGGAATAACAAATAAGGTGAATTCGGTAATTGAAAAAATGAACACTCAATTCACTGCAGTGGGTAAAGAATTCAACAACCTAGAGAGGAGGATTGAGAATCTGAATAAGAAGGTCGATGATGGGTTCCTGGATGTTTGGACATACAATGCTGAATTGCTCGTCCTATTGGAAAATGAAAGAACTCTTGATTTTCATGATTCCAATGTGAGGAATTTGTATGAGAGAGTCAAATCACAACTGAGGAATAACGCTAAAGAAATTGGAAATGGTTGCTTTGAGTTCTATCACAAGTGTGATGATGAATGTATGGAAAGTGTGAAGAACGGCACATATGATTATCCCAAATATTCAGAAGAGTCTAAATTGAATCGAGAAGAAATAGACGGAGTAAAACTAGAGTCGATGGGAGTTTACCAAATTTTGGCGATCTATTCCACAGTCGCCAGTTCCCTGGTCTTGTTAGTCTCCCTGGGGGCAATCAGCTTCTGGATGTGCTCTAATGGGTCATTGCAATGCAGAATATGCATTTAG
>A_/_H1N1|CY190955|A/mallard/Maryland/09OS2221/2009
ATGGAAGCAAAACTGTTTGTACTATTCTGTATGTTCACTGTACTGAAAGCTGACACCATCTGTGTGGGCTACCATGCAAACAACTCTACAGACACTGTTGACACAGTACTGGAAAAGAATGTAACTGTAACTCACTCAGTGAATTTGCTAGAAGACAGCCATAATGGGAAGCTCTGCAGCCTGAATGGGATAGCTCCTTTACAATTGGGGAAGTGTAATGTAGCGGGATGGCTCCTGGGCAACCCAGAATGTGATCTTCTACTCACTGCAAACTCATGGTCCTATATAATAGAGACGTCCAATTCAGAGAACGGAACATGCTATCCCGGTGAATTCATAGATTATGAGGAATTAAGGGAGCAACTGAGTTCAGTTTCTTCTTTTGAAAAGTTTGAAATTTTCCCCAAGGCAAACTCATGGCCAAACCATGAGACAACCAAAGGTGTTACAGCTGCTTGCTCCTACTCTGGGGCTAGCAGTTTTTATCGAAATTTGCTGTGGATAATAAAGAAGGGGACTTCATATCCAAAACTCAGCAAATCATACACGAACAATAAGGGGAAAGAAGTGCTCGTGCTCTGGGGAGTGCACCATCCTCCGACCACCAGTGAACAACAAAGTTTATACCAGAACACTGATGCATACGTCTCAGTTGGGTCATCAAAGTACAACCGGAGATTCACCCCAGAGATAGCAGCTAGACCCAAAGTTAGAGGGCAGGCAGGCAGGATGAACTATTATTGGACACTATTAGACCAAGGGGACACCATAACATTTGAGGCCACTGGGAATCTGATAGCACCATGGTATGCCTTCGCACTAAATAAGGGGTCTGACTCAGGGATTATAACATCAGATGCTCCAGTTCACAATTGCGACACAAGATGCCAAACTCCCCACGGAGCGTTGAACAGTAGCCTTCCTTTCCAGAATGTGCATCCTATCACTATTGGAGAATGTCCCAAATATGTCAAGAGCACCAAGCTAAGAATGGCAACAGGACTAAGAAATGTCCAATCCATTCAATCCAGAGGACTATTTGGAGCAATTGCTGGATTCATTGAAGGAGGATGGACAGGCATGATAGATGGCTGGTATGGGTACCACCACCAGAATGAGCAAGGATCAGGATATGCCGCTGATCAGAAAAGCACACAGAGTGCAATCGATGGAATAACAAATAAGGTGAATTCGGTAATTGAGAAGATGAACACTCAATTCACTGCAGTGGGTAAAGAATTCAACAACCTAGAGAGGAGAATTGAGAATTTGAATAAGAAGGTTGATGATGGGTTCCTGGATGTTTGGACATACAATGCTGAACTGCTCGTTCTACTGGAAAATGAAAGAACTCTTGATTTTCATGATTCCAATGTGAGGAATTTATATGAGAGGGTCAGATCACAACTGAGGAATAACGCCAAAGAACTTGGAAATGGTTGCTTCGAGTTCTATCACAAGTGTGATGATGAATGTATGGAAAGTGTAAAGAACGGCACATATGACTATCCCAAATATTCAGAAGAGTCTAAGTTGAATCGAGAAGAAATAGACGGAGTGAAACTAGAGTCGATGGGAGTATACCAAATTTTGGCGATCTATTCCACAGTCGCCAGTTCCCTGGTCTTGTTAGTCTCCCTGGGGGCAATCAGCTTCTGGATGTGCTCTAATGGGTCATTGCAATGCAGAATATGCATTTAG
>A_/_H1N1|EU743143|A/turkey/MO/21939/1987
ATGGAAGCAAAACTATTTGTACTATTCTGTACACTCACTGTGCTGAAAGCTGACACCATCTGTGTGGGCTACCATGCAAACAACTCTACAGACACTGTTGACACAGTACTGGAAAAGAATGTGACCGTGACTCACTCAGTGAATTTGCTCGAAGACAACCATAATGGGAAACTCTGCAGCCTGAACGGGATAGCTCCCCTACAACTGGGGAAGTGCAATGTGGCGGGATGGCTCCTTGGCAATCCAGAATGTGACCTTCTACTCACTGCGAACTCATGGTCCTACATAATAGAGACTTCCAATTCGGAAAACGGAACATGCTACCCCGGTGAATTCATAGATTATGAAGAGTTAAGAGAGCAGTTAAGCTCAGTTTCTTCATTTGAAAAGTTTGAAATTTTCCCGAAGGCAAGCTCATGGCCAAATCATGAGACAACTAAAGGTGTTACAGCCGCATGCTCTTACTCTGGAGCCAGCAGTTTTTATCGGAACTTGCTGTGGATAACAAAGAAAGGGAATTCATACCCAAAACTCAGCAAATCATACACGAACAACAAGGGGAAGGAAGTGCTTGTGCTCTGGGGGGTGCATCACCCTCCAACTGCCAGCGAGCAGCAAAGTATATATCAGAACGCTGACGCATATGTTTCAGTTGGGTCATCAAAATACAACCGAAGATTCACCCCGGAGATAGCAGCTAGACCTAAAGTTAGAGGACAGGCAGGCAGAATGAACTATTATTGGACACTATTGGACCAGGGAGACACCATAACATTTGAAGCCACTGGGAATTTGATAGCACCATGGTATGCTTTTGCATTGAACAAGGGGTCTGACTCCGGAATTATAACATCAGATGCTCCAGTTCACAATTGTGACACAAAGTGCCAAACCCCTCATGGGGCTTTGAACAGCAGCCTTCCTTTTCAGAATGTACATCCTATCACTATTGGGGAATGTCCCAAATACGTCAAGAGCACCAAGCTAAGAATGGTAACAGGACTAAGAAATGTCCCATCCATTCAATCCAGAGGACTATTTGGAGCAATTGCTGGATTCATTGAGGGAGGATGGACAGGCATGATAGATGGATGGTATGGATATCATCATCAGAATGAGCAGGGATCAGGATATGCTGCCGATCAGAAAAGCACGCAGAATGCGATTGACGGGATCACAAATAAGGTGAATTCAGTAATTGAGAAGATGAACACTCAATTCACTGCAGTGGGCAAGGAATTCAACAATTTAGAAAGGAGAATTGAAAATTTGAATAAGAAGGTCGATGATGGGTTCTTGGATGTTTGGACATACAATGCCGAACTGCTCGTCCTACTTGAGAATGAAAGGACTCTGGACCTCCATGACTCCAATGTGAGAAATTTATATGAGAAAGTCAAATCACAATTGAGGAACAATGCCAAAGAACTTGGGAATGGTTGTTTTGAGTTCTACCACAAATGTGATGATGAGTGCATGGAAAGTGTGAAGAACGGCACATATGACTATCCCAAATATTCAGAAGAATCCAAATTGAATCGAGAAGAAATAGACGGAGTGAAACTAGAATCAATGGGAGTTTACCAAATTTTGGCGATCTATTCCACAGTCGCCAGTTCTCTAGTCTTGTTAGTCTCCCTGGGGGCAATCAGCTTCTGGATGTGCTCTAATGGGTCATTGCAATGCAGAATATGCATTTAG
>A_/_H1N1|EU743182|A/chicken/AR/30402/1999
ATGAAGGCAAGACTATTAGTCTTGTTATGTGCATTTGCAGCTACAAATGCAGACACACTATGTATAGGTTACCATGCAAATAACTCAACCGACACAGTTGACACAGTACTCGAGAAGAATGTAACCGTGACACACTCTGTTAACCTGCTTGAAGACAGCCACAACGGAAAACTATGTAGACTGGGAGGAATAGCCCCATTACAACTGGGGAAATGTAATATTGCCGGATGGCTCTTGGGAAACCCAGAATGCGATTTGCTGCTCACAGTGAGCTCATGGTCCTATATTGTAGAAACATCGGACTCAGATAATGGGACATGTTACCCAGGAGATTTCATCGACTATGAAGAACTGAGAGAGCAACTGAACTCAATGTCATCATTCGAAAAATTCGAGATATTTCCCAAGACAAGCTCGTGGCCCAATCATGAAACAACCAAAGGTGTAACGGCAGCATGCCCCTATGCTGGAGCAAGCAGCTTTTACAGAAACTTACTATGGCTGGTAAAGAAGGAAAATTCATACCCAAAGCTTAGCAAATCCTATGTTAACAATAAAGGAAAAGAAGTCCTTGTGCTATGGGGTGTTCATCATCCGCCTACCAGTACTGATCAACAAAGTCTCTATCAAAATGCAGATGCTTATGTTTCTGTAGGGTCATCAAAATATTACAGGAGGTTCACTCCAGAAATAGCAGCGAGACCCAAAGTGAGAGGTCAGGCAGGGAGGATAAACTATTACTGGACATTACTAGAACCCGGAGACACAATAACATTTGAGGCAACTGGAAATTTAGTGGCACCAAGATATGCTTTCGCACTGAATAGAGGTTCTGGATCCGGTATCATCACTTCAAACGCACCAGTGCATGATTGTGACACGAAGTGTCAAACACCTCATGGTGCCATAAACAGCAGTCTCCCTTTCCAGAATGTACATCCAGTCACAATAGGAGAGTGCCCAAGATACGTCAAGAGTACCAAATTAAGGATGGTTACAGGACTAAGAAACATCCCATCTATCCAGTCTAGAGGTCTGTTTGGAGCCATTGCCGGTTTTATTGAGGGGGGATGGACTGGATTGATAGATGGATGGTATGGTTACCATCATCAGAATGGACAGGGATCAGGCTATGCAGCGGACCAAAAGAGCACACAAAATGCCATTGACGGGATTACTAACAAGGTGAATTCTGTTATCGAGAAGATGAACACGCAATTCACAGCAGTGGGTAAAGAATTCAACAACCTAGAAAGAAGGATAGAAAATTTAAATAAAAAAGTCGATGATGGATTTCTGGATATTTGGACATATAATGCAGAACTGTTAGTTCTATTGGAAAATGAGAGGACTCTGGATTTCCATGACTCAAATGTAAAGAACCTGTATGAGAAAGTAAGAAGCCAACTAAGGAATAATGCCAAGGAAATCGGGAATGGATGCTTTGAATTCTACCACAAATGTGATGATGCATGCATGGAAAGCGTCAGAAATGGGACTTATGATTACCCAAAGTATTCAGAAGAATCAAAATTGAACAGAGAAGAAATAGATGGAGTGAAATTGGAATCAATGATGGTCTATCAGATTCTGGCGATCTATTCAACCGTCGCCAGTTCACTAGTACTGTTAGTCTCCCTGGGGGCAATCAGCTTCTGGATGTGTTCTAATGGGTCTTTGCAGTGCAGAATATGCATTTAA
>A_/_H1N0|D00839|A/duck/HK/196/1977
ATGGAAGTAAAACTATTTGTATTATTCTGTACATTCACTGCACTGAAAGCTGACACCATCTGTGTAGGCTACCATGCAAACAATTCCACAGACACTGTCGACACAGTGCTGGAGAAGAATGTGACTGTGACTCATTCAGTTAATTTACTAGAAAACAGCCATAATGGAAAACTCTGCAGACTGAATGGAATAGCCCCCTTACAGCTAGGGAAATGCAACGTGGCAGGATGGATCCTTGGCAACCCAGAGTGTGATCTATTGCTCACAGCGAATTCATGGTCTTACATAATAGAGACTTCAAATTCAGAGAATGGAACATGCTACCCCGGAGAGTTCAATGATTATGAAGAATTAAGGGAACAGCTGAGTTCGGTGTCTTCATTTGAAAAGTTTGAAATTTTCCCAAAGGCTAGCTCATGGCCAAATCATGAGACAACTAAAGGTATTACAGCTGCATGTCCTTACTCTGGAGCCAGCAGTTTTTATCGGAATTTGCTATGGATAACAAAGAAGGGAACTTCATACCCTAAACTCAGCAAATCATACACAAACAACAAAGGGAAAGAAGTGCTTGTAATCTGGGGAGTGCACCACCCTCCAACTGCTACTGAACAACAAAGTCTCTACCAGAATGCTGATGCATATGTTTCAGTTGGATCATCAAAATACAACCGAAGGTTCACACCTGAAATAGCAGCTAGACCTAAAGTAAGAGGACAAGCAGGCAGACTGAATTACTATTGGACACTGTTAGATCAAGGAGACACCATAACGTTTGAAGCCACTGGAAATTTGATAGCACCATGGTACGCTTTCGCGGTGAATAAAAACTGTGATTCTGGAATTATAACTTCGGATGCCCCAGTTCACAATTGTGACACAAAGTGCCAAACCCCACATGGGGCTTTGAATAGTAGTCTTCCTTTTCAGAACGTACATCCCATCACTATTGGAGAATGCCCCAAATACGTTAAAAGCACCAAACTGAGAATAGCAACAGGACTAAGAAACGTCCCCTCTATTCAATCCAGAGGGCTTTTCGGAGCAATTGCTGGATTCATTGAAGGGGGATGGTCAGGAATGATAGATGGGTGGTATGGGTACCATCATCAGAATGAACAGGGATCTGGTTACGCAGCCGATCAGAAAAGGACACAAAATGCAATCGACGGAATCACCAACAAGGTGAACTCAGTAATTGAGAAAATGAACACTCAATTCACTGCAGTGGGCAAGGAATTCAGCAATCCTAGAAAGGAGAATGAGAATTTGAATAAGAAGGTCGATGATGGGTTTTTGGATATTTGGACATACAATGCTGAATTGCTCGTTTTGCTCGAGAACGAAAGGACTCTAGATTTCCATGACTCTAATGTGAAAAATCTGTACGAAAAAGTCAAATCACAATTGAGAAATAATGCCAAAGAAATCGGGAATGGCTGTTTTGAGTTCTACCACAAATGTGATGATGAGTGCATGGAGAGCGTGAAGAATGGCACATATGACTATCCCAAATATTCAGAAGAGTCCAGCTTGAACAGAGAGGAAATAGACGGTGTGAAACTAGAACCAATGGAGTTTTACCAGATTTTGGCGATCTACTCCACAGTCGCCAGTTCCCTAGTATTGTTAGTCTCCCTGGGGGCAATCAGTTTCTGGATGTGTTCTAATGGGTCATTGCAATGCAGAATATGCATTTAG
>A_/_H1N2|KY971117|A/duck/Zhejiang/D5/2013
ATGGAAGCAAAACTACTCGTATTATTCTGCATGTTCTCTGTGCCAAAAGCCGACACCATCTGTATAGGCTACCATGCAAACAATTCTACAGACACTGTCGACACAGTACTAGAAAAGAATGTAACCGTGACTCACTCAGTCAATTTGCTCGAAGACAACCATAATGGAAAACTCTGCAAGCTGAACGGGATAGCCCCATTACAACTAGGGAAATGCAACGTACCAGGATGGCTCCTCGGCAATCCAGAGTGTGACCTGCTGCTCACTGCGAATTCATGGTCCTATATAATAGAGACTTCAAATTCAGAAAATGGAACGTGCTACCCCGGGGAATTCATTGATTATGAAGAATTGCGAGAACAACTAAGTTCAGTGTCTTCATTTGAGAAATTTGAGATTTTCCCGAAGGCAAGCTCGTGGCCAAATCATGAAACAACCAAAGGTGTCACGGCTGCATGCTCTTACTCTGGAGCTAGCAGTTTTTATCGAAATTTGCTGTGGATAACAAAGAAGGGAACTTCCTACCCTAAACTCAATAAATCATACACAAACAACAAGGGAAAAGGAGTACTTGTACTCTGGGGAGTGCATCACCCTCCAACCACAAATGAACAGCACACTCTCTATCAAAATACTGGCGCATATGTCTCAGTAGGATCATCAAAGTACAACCGGAGGTTCACACCTGATATAGCGGCCAGACCTAAAGTCAGAGGACAAGCTGGTAGGATGAACTATTATTGGACACTATTGGATCAAGGAGACACAATAACATTTGAAGCAACTGGGAACTTAATAGCACCATGGTATGCTTTTGCACTAAATAAGGGCTCTGATTCTGGTATTATAACATCATATGCTCCAGTTCATGATTGTGAAACAAAGTGCCAAACCCCTCATGGTGCCATTAACAGTAGTCTCCCTTTCCAGAATGTGCATCCTATCACCATCGGAGAATGCCCTAAATATGTTAAAAGCACCAAACTAAGGATTGCAACAGGTCTGAGAAACATTCCTTCCGTTCAATCCAGAGGACTCTTTGGAGCAATTGCTGGATTCATTGAAGGAGGATGGACTGGAATGATAGATGGGTGGTATGGGTATCATCATCAGAATGAGCAAGGTTCTGGTTATGCAGCTGATCAGAAGAGCACACAAAATGCGATCGATGGAATAACCAACAAAGTGAACTCAGTAATTGAGAAAATGAACACTCAATTCACTGCAGTGGGTAAGGAGTTCAACAATCTGGAGAGAAGAATTGAGAATCTGAATAAAAAAGTTGACGATGGGTTTCTGGACATTTGGACGTACAATGCAGAATTGCTCGTTTTGCTCGAGAATGAAAGGACCTTGGATTTCCATGACTCCAATGTGAGGAATCTGTATGAAAAGGTCAAATCACAATTGAGGAATAATGCCAAAGAAATCGGGAACGGGTGCTTCGAGTTCTATCACAAATGTGATGACGAGTGCATGGAGAGTGTGAAAAACGGCACATATGACTATCCCAAGTACTCAGAAGAGTCCAAACTAAACAGAGAAGAGATAGACGGGGTAAAATTGGAATCAATGGGGGTTTACCAGATTTTGGCGATCTACTCCACAGTCGCCAGTTCCCTGGTCTTGTTAGTCTCCCTGGGGGCAATCAGTTTCTGGATGTGTTCTAATGGGTCATTGCAATGCAGAATATGCATTTAG
>A_/_H1N2|KY971116|A/duck/Zhejiang/D6/2013
ATGGAAGCAAAACTACTCGTATTATTCTGCATGTTCTCTGTGCTAAAAGCCGACACCATCTGTATAGGCTACCATGCAAACAATTCTACAGACACTGTCGACACAGTACTAGAAAAGAATGTAACCGTGACTCACTCAGTCAATTTGCTCGAAGACAACCATAATGGAAAACTCTGCAAGCTGAACGGGATAGCCCCATTACAACTAGGGAAATGCAACGTAGCAGGATGGCTCCTCGGCAATCCAGAGTGTGACCTGCTGCTCACTGCGAATTCATGGTCCTATATAATAGAGACTTCAAATTCAGAAAATGGAACGTGCTACCCCGGGGAATTCATTGATTATGAAGAATTGCGAGAACAACTAAGTTCAGTGTCTTCATTTGAGAAATTTGAGATTTTCCCGAAGGCAAGCTCGTGGCCAAATCATGAAACAACCAAAGGTGTCACGGCTGCATGCTCTTACTCTGGAGCTAGCAGTTTTTATCGAAATTTGCTGTGGATAACAAAGAAGGGAACTTCCTACCCTAAACTCAGTAAATCATACACAAACAACAAGGGAAAAGAAGTACTTGTACTCTGGGGAGTGCATCACCCTCCAACCACAAATGAACAGCAGACTCTCTATCAAAATACTGGCGCATATGTCTCAGTAGGATCATCAAAGTACAACCGGAGGTTCACACCTGAAATAGCGGCCAGACCTAAAGTCAGAGGACAAGCTGGTAGGATGAACTATTATTGGACACTATTGGATCAAGGAGACACAATAACATTTGAAGCAACTGGGAACTTAATAGCACCATGGTATGCTTTTGCACTAAATAAGGGCTCTGATTCTGGTATTATAACATCAGATGCTCCGGTTCATGATTGTGAAACAAAGTGCCAAACCCCTCATGGTGCCATTAACAGTAGTCTCCCTTTCCAGAATGTGCATCCTATCACCATCGGAGAATGCCCTAAATATGTTAAAAGCACCAAACTAAGGATTGCAACAGGTCTGAGAAACATTCCTTCCGTTCAATCCAGAGGACTCTTTGGAGCAATTGCTGGATTCATTGAAGGAGGATGGACTGGAATGATAGATGGGTGGTATGGGTATCATCATCAGAATGAGCAAGGTTCTGGTTATGCAGCTGATCAGAAGAGCACACAAAATGCGATCGATGGAATAACCAACAAAGTGAACTCAGTAATTGAGAAAATGAACACTCAATTCACTGCAGTGGGTAAGGAGTTCAACAATCTGGAGAGAAGAATTGAGAATCTGAATAAAAAAGTTGACGATGGGTTTCTGGACATTTGGACGTACAATGCAGAATTGCTCGTTTTGCTCGAGAATGAAAGGACCTTGGATTTCCATGACTCCAATGTGAGGAATCTGTATGAAAAGGTCAAATCACAATTGAGGAATAATGCCAAAGAAATCGGGAACGGGTGCTTCGAGTTCTATCACAAATGTGATGACGAGTGCATGGAGAGTGTGAAAAACGGCACATATGACTATCCCAAGTACTCAGAAGAGTCCAAACTAAACAGAGAAGAGATAGACGGGGTAAAATTGGAATCAATGGGGGTTTACCAGATTTTGGCGATCTACTCCACAGTCGCCAGTTCCCTGGTCTTGTTAGTCTCCCTGGGGGCAATCAGTTTCTGGATGTGTTCTAATGGGTCATTGCAATGCAGAATATGCATTTAG
>A_/_H1N2|KF013910|A/chicken/Guangxi/GXc-1/2011
ATGGAAGCGAAACTACTTGTCTTATTCTGCATGTTCACTGCATTAAAAGCTGACACCATCTGTATAGGCTACCATGCAAACAATTCTACAGACACTGTTGACACGGTGCTAGAGAAGAATGTAACTGTAACTCACTCAGTTAATTTACTCGAAGATAACCATAATGGGAGACTCTGCAAACTGAACGGAATAGCCCCATTACAACTAGGGAAATGCAACGTGGCGGGATGGCTCCTCGGCAACCCAGAATGTGACCTGTTGCTCACTGCGAATTCATGGTCCTATATAATAGAAACCTCGAATTCAGAAAATGGAACATGCTACCCCGGAGAATTCATCGACTATGAAGAATTGCGTGAACAACTAAGTTCAGTGTCTTCATTTGAGAAATTTGAGATTTTCCCGAAGGCAAGCTCGTGGCCAAATCATGAAACAACCAAAGGCGTCACAGCTGCATGCTCTTACTCTGGAGCTAGCAGTTTTTACCGAAACTTGCTGTGGATAACTAAGAAGGGAACTTCCTATCCTAAACTCAGTAAATCCTACACAAACAATAAGGGAAAAGAAGTACTCGTACTTTGGGGAGTGCACCACCCTCCAACTACAAATGAACAGCAGACCCTTTATCAAAATGCTGATGCATATGTCTCAGTTGGGTCATCAAAGTACAACCGGAGATTCACACCTGAAATAGCTGCCAGACCTAAAGTCAGAGGGCAAGCGGGTAGGATGGATTATTATTGGACACTATTGGATCAGGGAGACACAATAACGTTTGAAGCAACTGGAAACTTAATAGCACCATGGTATGCCTTCGCATTAAACAAGGGCTCTGATTCTGGTATTATAACATCAGATGCTCCAGTTCATAATTGTGACACAAAGTGCCAGACCCCTCATGGTGCCATTAACAGTAGTCTCCCTTTCCAGAACGTGCATCCTATCACCATTGGAGAATGCCCTAAATATGTAAAAAGCACCAAACTAAGGATGGCAACAGGCGTGAGAAACATTCTTTCCATTCAATCGAGAGGACTCTTCGGAGCAATTGCTGGGTTCATTGAGGGGGGCTGGACAGGAATGATAGATGGATGGTATGGGTATCATCATCAGAATGAGCAAGGGTCTGGTTATGCAGCTGATCAGAAGAGTACACAAAATGCAATCGACGGGATAACCAACAAGGTGAACTCAGTAATTGTGAAAATGAACACTCAATTCACTGCAGTGGGTAAGGAATTTAACAATCTGGAAAGGAGAATTGAGAATCTGAATAAAAAGGTTGACGACGGGTTCCTGGATGTTTGGACATACAATGCAGAATTGCTCGTTCTGCTTGAGAATGAAAGGACCTTGGATTTCCATGACTCCAATGTGAGGAATCTGTATGAGAAGGTCAAATCACAGCTGGGGAATAATGCCAAAGAAATTGGGAATGGGTGCTTCGAGTTCTACCACAAATGTGATGATGAGTGCATGGAGAGTGTAAGAAACGGCACATATGACTATCCTAAGTACTCAGAGGAGTCCAAACTGAACAGAGAAGAAATAGACGGAGTGAAATTGGAATCAATGGGGGTTTATCAGATTTTGGCGATCTACTCCACAGTCGCCAGTTCCCTGGTTTTGTTAGTCTCCCTGGGGGCAATCAGTTTCTGGATGTGTTCTAATGGATCACTGCAATGCAGAATATGCATTTAG
>A_/_H1N1|HQ897965|A/mallard/Korea/KNU_YP09/2009
ATGGAAGCAAGACTACTCGTATTATTCTGCATGTTCACTGCATTGAAAGCCGACACCATCTGTATAGGCTACCATGCAAACAATTCTACAGACACTGTCGACACAGTGCTAGAAAAGAATGTAACTGTGACTCACTCAGTTAATTTACTCGAAGACAACCATAATGGAAAACTCTGCAACCTGAACGGGATAGCCCCACTACAACTAGGGAAATGCAACGTGGCGGGGTGGCTCCTCGGCAACCCGGAATGTGACCTGCTGCTTACTGCGAGTTCATGGTCTTATATAATAGAAACTTCTAATTCAGAAAATGGAACATGCTACCCCGGGGAATTCATCGATTATGAAGAATTGCGTGAACAACTAAGTTCAGTGTCTTCATTTGAGAAATTTGAGATTTTCCCGAAGGCAAACTCGTGGCCAAATCATGAGACAACCAAAGGCGTCACAGCTGCATGCTCTTACTCTGGAGCTAGCAGTTTTTACAGAAATTTGCTGTGGATAACAAAGAAGGGAACTTCCTATCCTAAACTCAGCAAATCATACACAAACAACAAGGGGAAAGAAGTACTTGTGCTTTGGGGAGTGCATCACCCCCCAACTACGAGTGAACAGCAGACCCTCTATCAAAATACTGATGCATATGTCTCAGTTGGGTCATCAAAGTACAACCGGAGATTCACACCTGAAATAGCTGCCAGGCCTAAAGTCAGAGGGCAAGCGGGTAGGATGAATTATTATTGGACACTATTGGACCAAGGAGATACAATAACGTTTGAAGCAACTGGGAACTTGATAGCACCATGGTATGCTTTCGCACTAAACAAGGGCTCTGATTCTGGTATTATAACGTCAGATGCTCCAGTTCATAATTGTGACACAAAGTGTCAGACCCCTCATGGTGCCATTAACAGTAGTCTCCCTTTCCAGAACGTGCACCCTATCACTATTGGAGAATGCCCTAAATATGTCAAAAGCACCAAGCTAAGGATAGCAACAGGCCTGAGAAACATTCCTTCCATTCAATCTAGAGGACTCTTCGGAGCAATTGCTGGGTTCATTGAAGGGGGATGGACAGGAATGATAGATGGATGGTATGGGTATCATCACCAGAATGAGCAAGGGTCTGGTTATGCAGCTGATCAGAAGAGTACACAAAATGCAATCGATGGGATAACCAACAAAGTGAACTCAGTAATTGAGAAAATGAACACTCAGTTCACTGCAGTGGGTAAGGAGTTCAACAATCTAGAAAGGAGAATTGAGAATCTGAATAAGAAGGTTGACGATGGGTTCCTGGACGTTTGGACATACAATGCAGAATTGCTTGTTCTGCTCGAGAATGAAAGGACCTTGGATTTCCATGACTCCAATGTGAGGAATCTGTATGAAAAAGTCAAATCACAGCTGAGGAATAATGCCAAAGAAATTGGGAATGGATGCTTCGAATTCTACCACAAATGTGATGATGAGTGCATGGAGAGTGTGAAGAATGGCACATATGACTACCCTAAGTACTCAGAGGAGTCCAAACTGAACAGAGAAGAAATAGACGGGGTAAAATTGGAATCAATGGGGGTTTATCAGATTTTGGCGATCTATTCCACAGTCGCCAGTTCCCTGGTCTTGTTAGTCTCCCTGGGGGCAATCAGTTTCTGGATGTGTTCTAATGGATCATTGCAATGCAGAATATGCATTTAG
>A_/_H1N1|MT090257|A/little_cormorant/Bangladesh/37978/2019**gb
ATGGAAGCAAAACTACTCGTATTGTTCTGCATGTTCATTGCATCAAAGGCCGACACCATCTGTATAGGCTACCATGCAAACAATTCTACGGACACTGTTGACACGGTGCTAGAGAAGAATGTAACTGTGACTCACTCAGTTAATTTACTCGAGGATAACCATAATGGGAAACTCTGCAACCTAAATGGAATAGCCCCATTACAACTAGGGAAATGCAACGTGGCGGGGTGGCTCCTCGGCAACCCAGAATGTGACCTGTTGCTCACTGCGAGTTCATGGTCCTATATAATAGAAACCTCGAACTCAGAAAACGGAACATGTTACCCCGGAGAGTTCATCGACTATGAAGAATTGCGTGAACAACTAAGTTCAGTGTCTTCATTTGAGAAATTTGAGATTTTCCCGAAGACAAGCTCGTGGCCAAACCATGAGACAACCAAAGGTGTCACAGCTGCATGCCTTTACTCTGGAGCTAGCAGTTTTTACCGAAACTTGCTGTGGATAATAAAGAAGGGAACTTCCTACCCTAAACTTAGTAAATCATACACAAACAACAAGGGAAAAGAAGTACTCGTTCTTTGGGGAGTGCACCACCCCCCAACTGCAAGTGAACAACAGACCCTCTATCAGAATGCTGATGCATATGTCTCAGTTGGGTCATCAAAGTACAACCGGAGATTCACACCTGAAATAGCTGCCAGACCTAAAGTCAGAGGGCAGGCGGGTAGAATGAATTATTATTGGACACTGCTGGATCAGGGAGACACAATAACGTTTGAGGCAACTGGAAACTTAATAGCACCATGGTATGCATTCGCATTGAACAAGGGCTCTGATTCAGGTATTATAACATCAGATGCTCCAGTTCATAATTGTGACACAAAATGCCAGACACCTCATGGTGCCATCAACAGTAGTCTCCCTTTCCAGAATGTGCATCCTATCACCATTGGAGAATGCCCTAAATATGTGAAAAGCACCAAACTAAGGATAGCAACAGGCCTAAGGAATATTCCTTCCATTCAATCGAGAGGACTCTTCGGAGCAATTGCTGGGTTCATTGAAGGGGGATGGACAGGGATGATAGATGGGTGGTACGGATATCATCATCAGAATGAGCAAGGGTCTGGTTATGCAGCTGATCAGAAAAGCACACAAAATGCAATCGACGGGATAACCAATAAGGTGAACTCAGTAATTGAGAAAATGAACACTCAATTCACTGCAGTGGGAAAGGAGTTTAACAATTTGGAAAGAAGAATTGAGAATCTGAATAAGAAGGTTGACGACGGTTTCCTGGATGTTTGGACATACAATGCAGAATTGCTTGTTCTGCTTGAGAATGAAAGAACCTTAGATTTCCATGATTCAAATGTGAGGAATCTGTATGAGAAGGTCAAATCACAGCTGAGGAATAATGCCAAAGAAATTGGGAATGGCTGCTTCGAGTTCTATCACAAATGTGATGATGAGTGCATGGAGAGCGTGAGAAACGGCACATATGACTATCCTAAGTACTCAGAGGAGTCCAAATTGAACAGAGAAGAAATAGATGGGGTGAAGTTGGAGTCAATGGGGGTTTACCAGATTTTGGCGATCTACTCCACAGTCGCCAGTTCCCTGGTCCTGTTAGTCTCCCTGGGGGCAATCAGTTTCTGGATGTGTTCCAATGGATCATTGCAGTGCAGAATATGCATTTAG
>A_/_H1N6|MH501281|A/ruddy_turnstone/Delaware/Sg-00549/2008
ATGGAGGCAAAACTGTTTGTACTATTCTGTACATTCACTGTACTGAAAGCTGACACCATCTGTGTAGGCTACCATGCAAACAACTCTACAGACACTGTTGACACAGTACTGGAAAAGAACGTAACTGTGACTCACTCAGTGAATTTGCTCGAAGACAGCCATAATGGGAGGCTCTGCAGATTGAACGGAATAACTCCCTTACAATTGGGGAAGTGTAATGTAGCGGGATGGCTCCTGGGCAACCCAGAATGTGACCTTCTACTCACTGCAAACTCATGGTCCTATATAATAGAGACGTCCAATTCAGAAAATGGGACATGCTATCCCGGTGAGTTCATAGATTATGAGGAATTAAGGGAGCAATTGAGTTCAGTTTCTTCCTTTGAAAAGTTTGAAATTTTCCCCAAGGCAAACTCATGGCCAAACCATGAGACAACCAAAGGTGTTACAGCTGCCTGTTCCTACCTTGGGGCCAGCAGTTTTTATCGAAATTTGCTGTGGATAATAAAGAAGGGGAATTCATACCCAAAACTCAGCAAATCATACACGAACAATAAAGGGAAAGAAGTGCTCGTGCTCTGGGGAGTGCATCATCCTCCGACCACCAGTGAACAACAAAGTCTATACCAGAACACTGATGCATACGTCTCAGTTGGGTCATCAAAGTACAACCGGAGATTCACCCCAGAGATAGCAGCTAGACCCGAAGTTAGAGGGCAGGCAGGCAGGATGAACTATTATTGGACACTGTTAGACCAAGGAGACACCATAACATTTGAGGCCACTGGGAATCTGATAGCCCCATGGTATGCCTTCGCACTAAATAAGGGATCTGAATCAGGGATTATAACATCAGATGCTCCAGTTCACAATTGCGACACAAAATGCCAAACCCCCCATGGGGCATTGAACAGTAGCCTCCCTTTTCAGAATGTGCATCCTATCACTATCGGAGAATGTCCCAAATATGTCAAGAGCACCAAGCTAAGAATGGCAACAGGGCTAAGAAATGTCCCATCCGTACAATCCAGAGGACTATTTGGAGCAATTGCCGGATTCATTGAAGGAGGATGGACAGGCATGATAGATGGCTGGTATGGGTACCACCACCAGAATGAGCAAGGATCAGGATATGCCGCTGATCAGAAAAGCACACAGAATGCAATCGACGGAATAACAAATAAGGTGAATTCGGTGATTGAGAAAATGAACACTCAATTCACTGCAGTGGGTAAAGAATTCAACAATCTAGAGAGAAGAATTGAAAATCTGAATAAGAAGGTCGATGATGGGTTCCTGGATGTCTGGACATACAATGCTGAACTGCTCGTTCTACTGGAAAATGAAAGAACTCTTGACTTTCATGATTCCAATGTGAGGAATTTGTATGAGAGGGTTAGATCACAACTGAGGAATAACGCCAAAGAACTTGGGAATGGCTGTTTTGAGTTCTATCACAAGTGTGATGATGAATGCATGGAAAGTGTGAAGAACGGCACATATGACTATCTCAAATATTCAGAAGAATCTAAGTTGAATCGAGAAGAAATAGACGGAGTGAAACTAGAGTCAGTGGGAGTTTACCAAATTTTGGCGATCTATTCCACAGTCGCCAGTTCCCTGGTCTTGCTAGTCTCCCTGGGGGCAATCAGCTTCTGGATGTGTTCTAATGGGTCATTGCAATGCAGAATATGCATTTAG
>A_/_H1N2|MN435635|A/duck/Moscow/5586/2018
ATGGAAGCGAAACTACTCGTATTATTCTGCATGTTCACTGCATTAAAAGCCGACACCATCTGTATAGGCTACCATGCAAACAATTCTACGGACACTGTTGACACAGTGCTAGAGAAGAATGTAACTGTGACTCACTCAGTTAATTTACTCGAAGATAACCATAATGGGAAACTCTGCAACCTGAACGGAATAGCCCCATTACAACTAGGGAAATGCAACGTGGCGGGGTGGCTCCTCGGCAACCCGGAATGTGACCTGTTGCTCACTGCGAGTTCATGGTCCTATATAATAGAGACTTCGAATTCAGAAAATGGAACATGCTACCCCGGAGAATTCATCGACTATGAAGAATTGCGTGAACAACTAAGTTCAGTGTCCTCGTTTGAGAAATTCGAGATTTTCCCGAAAGCAAACTCGTGGCCAAATCATGAGACAACCAAAGGCGTCACAGCTGCATGCCTTTACTCTGGAGCTAGCAGTTTTTACCGAAACTTGCTGTGGATAACAAAGAAGGGAACCTCCTATCCTAAACTCAGTAAATCATACACAAACAACAAGGGAAAAGAAGTACTCGTACTTTGGGGAGTGCACCACCCCCCAACTACAAATGAACAGCAGACCCTCTATCAAAATACTGATGCATATGTTTCAGTCGGGTCATCAAAGTACAACCGGAGATTCACACCTGAAATAGCTGCCAGACCTAAAGTCAGAGGGCAAGCAGGTAGGATGAATTATTATTGGACACTATTGGATCAGGGAGACACAATAACGTTTGAAGCAACTGGAAATTTAATAGCACCATGGTATGCGTTTGCACTAAATAAGGGCTCTGATTCTGGTATTATAACATCAGATGCTCCAGTTCATAACTGTAACACGAAGTGCCAGACTCCTCATGGTGCCATTAACAGTAGTCTCCCTTTCCAGAATGTGCATCCTATCGCCATTGGAGAATGCCCTAAATATGTGAAAAGCACCAAACTAAGGATGGCAACAGGCCTGAGAAATATTCCTTCCATTCAATCGAGAGGACTCTTTGGAGCGATTGCTGGGTTCATTGAGGGGGGATGGACAGGAATGATAGATGGGTGGTATGGGTATCATCATCAGAATGAGCAAGGGTCTGGTTATGCAGCTGATCAGAAGAGCACTCAAAATGCAATCGACGGAATAACCAACAAGGTGAATTCAGTAATTGAGAAAATGAACACCCAATTCACTGCAGTGGGTAAGGAATTTAACAATCTGGAAAGAAGAATTGAGAATCTGAATAAGAAGGTTGATGACGGATTCCTGGATGTTTGGACATACAATGCAGAATTGCTCGTTCTGCTTGAGAATGAAAGGACCCTGGATTTCCATGACTCCAATGTGAGGAATTTGTATGAGAAGGTCAGATCACAGCTGAGGAATAATGCCAAAGAAATCGGGAATGGGTGCTTCGAGTTCTACCACAAATGTGATGATGAATGCATGGAGAGCGTGAGAAACGGCACATATGATTATCCTAAGTACTCAGAGGAGTCCAAACTGAACAGAGAAGAAATAGACGGGGTGAAGTTGGAATCAATGGGGGTTTACCAGATTTTGGCGATCTACTCCACAGTCGCCAGTTCTCTGGTCTTGCTAGTCTCCCTGGGGGCAATCAGTTTCTGGATGTGTTCTAATGGATCATTGCAGTGCAGAATATGCATTTAG
>A_/_H1N3|MN431168|A/American_Green-winged_Teal/Mississippi/18OS3718/2018
ATGGAAGCAAAACTGTTTGTACTATTCTGCACATTCACTGTACTGAAAGCTGACACCATCTGTGTGGGCTACCATGCAAACAACTCTACAGACACTGTTGACACAGTACTGGAAAAGAATGTAACTGTGACTCACTCAGTGAATCTGCTCGAAGACAGCCACAATGGGAAGCTCTGCAGCCTAAACGGGATAGCTCCTTTACAATTGGGGAAGTGTAATGTAGCGGGGTGGCTCCTGGGCAATCCAGAATGTGATCTTCTACTCACTGCAAACTCATGGTCCTATATAATAGAGACGTCCAATTCAGAGAACGGGACATGCTATCCCGGTGAATTCATAGATTATGAGGAATTAAGGGAGCAGCTGAGTTCAGTTTCTTCTTTTGAAAAGTTTGAAATTTTCCCCAAGGCAAACTCATGGCCAAACCATGAGACAACCAAAGGTGTTACAGCAGCCTGCTCCTACACTGGGGCTAGCAGTTTTTATCGAAATTTGCTGTGGGTAACAAAGAAGGGGAATTCATATCCAAAACTCAGCAAATCATACACGAACAATAAGGGGAAAGAAGTGCTCGTGCTCTGGGGAGTGCACCATCCTCCGACCACCAGTGAACAACAAAGTCTATACCAGAATACTGATGCATACGTTTCAGTTGGATCATCAAAATACAACCGGAGATTCACCCCAGAGATAGCAGCCAGACCCAAAGTTAGAGGGCAGGCAGGCAGGATGAACTATTATTGGACACTACTAGACCAAGGAGACACCATAACATTTGAGGCCACTGGGAACTTGATAGCACCATGGTATGCCTTCGCACTAAATAAGGGGTCTGACTCAGGAATTATAACATCAGATGCTCCAGTCCACAATTGCGACACAAGATGTCAAACCCCCCACGGAGCGTTGAACAGTAGCCTTCCTTTCCAGAATGTACATCCTATTACCATTGGAGAATGTCCCAAATATGTCAAGAGCACCAAGCTAAGAATGGCAACAGGACTAAGAAACGTCCCATCCATTCAATCCAGAGGACTATTTGGGGCAATTGCTGGATTCATTGAAGGAGGATGGACAGGCATGATAGATGGCTGGTATGGATACCACCACCAGAATGAGCAAGGATCAGGATATGCCGCTGATCAGAAAAGCACACAGAATGCAATTGATGGGATAACAAATAAGGTGAATTCGGTAATTGAGAAAATGAATACTCAATTCACTGCAGTGGGTAAAGAATTCAACAACCTAGAGAGGAGAATTGAGAATCTGAATAAGAAGGTCGATGATGGGTTCCTGGATGTGTGGACATACAATGCTGAACTGCTCGTTCTACTGGAAAATGAAAGGACTCTTGACTTTCATGATTCCAATGTGAGGAATTTGTATGAGAGAGTCAAATCACAACTGAGGAATAACGCCAAAGAACTTGGAAATGGTTGCTTTGAGTTCTATCACAAGTGTGATGATGACTGTATGGAAAGTGTGAAGAACGGCACATATGATTATCCCAAATATTCGGAAGAGTCTAAGTTGAATCGAGAAGAAATAGACGGAGTGAAGCTAGAGTCTATGGGAGTTTACCAAATTTTGGCGATCTATTCCACAGTCGCCAGTTCCCTGGTTTTGTTAGTCTCCCTGGGGGCAATCAGTTTCTGGATGTGCTCTAATGGGTCATTGCAATGCAGAATATGCATTTAG
>A_/_H1N1|MN430851|A/Mallard/Ohio/18OS2700/2018
ATGGAAGTAAAACTGTTTGTACTATTCTGTACATTCACTGTACTGAAAGCTGACACCATCTGTGTGGGCTACCACGCAAACAACTCTACAGACACTGTTGACACAGTACTGGAAAAGAATGTAACTGTGACCCACTCAGTGAATTTGCTCGAAGATAGCCATAATGGAAAGCTCTGCAGTCTGAATGGGATAGCTCCTTTACAATTGGGGAAGTGTAATGTAGCGGGGTGGCTCCTGGGCAACCCAGAATGTGATCTTCTACTCACTGCAAACTCATGGTCCTATATAATAGAAACGTCCAACTCAGAGAACGGGACATGCTATCCCGGTGAATTCATAGATTATGAGGAATTAAGGGAGCAGCTGAGCTCAGTTTCTTCTTTTGAAAAGTTTGAAATTTTCCCCAAGGCAAACTCATGGCCAAACCATGAGACAACCAAAGGTGTTACAGCTGCTTGCTCCTACTCTGGGGCTAGCAGTTTTTATCGAAATTTGCTGTGGATAACAAAGAAGGGGACTTCATATCCAAAGCTCAGCAAATCATACACGAACAATAAGGGGAAAGAAGTGCTCGTGCTCTGGGGAGTGCACCATCCTCCGACCACCAGTGAACAACAAAGTCTATACCAGAATACTGATGCATATGTCTCAGTTGGGTCATCAAAGTACAACCGGAGATTCACCCCAGAGATAGCAGCTAGACCCAAAGTTAGAGGGCAGGCAGGCAGAATGAACTATTATTGGACACTATTAGACCAAGGGGACACCATAACATTTGAGGCCACTGGGAACCTAATAGCACCATGGTATGCCTTCGCACTAAATAAAGGATCTGATTCAGGAATTATAACATCAGATGCTCCAGTTCACAATTGCGACACAAGATGTCAAACCCCCCATGGAGCGTTGAACAGTAGCCTCCCTTTCCAGAATGTGCATCCTATCACCATTGGAGAATGTCCCAAATATGTCAAGAGCACCAAGCTAAGAATGGCAACAGGACTAAGAAATGTCCCATCCATTCAATCCAGAGGACTATTTGGAGCAATTGCCGGATTCATTGAAGGAGGATGGACAGGCATGATAGATGGATGGTATGGGTACCACCACCAGAATGAACAAGGATCAGGATATGCCGCTGATCAGAAGAGCACACAGAATGCAATTGATGGAATAACAAATAAGGTGAATTCGGTAATTGAGAAAATGAACACTCAATTCACTGCAGTGGGGAAAGAATTCAACAACCTAGAGAGGAGAATTGAGAATCTGAATAAAAAGGTCGATGATGGGTTTCTAGATGTTTGGACATACAATGCTGAATTGCTCGTTCTGCTGGAGAATGAAAGAACTCTTGACTTTCATGATTCCAATGTAAGGAATTTATATGAGAGAGTCAAATCACAACTGAGAAATAACGCCAAAGAAATTGGAAATGGTTGCTTTGAATTCTATCACAAGTGTGATGATGAGTGTATGGAAAGTGTGAAGAACGGCACATATGATTATCCCAAATATTCAGAAGAATCTAAGTTGAATCGAGAAGAAATAGACGGAGTGAAACTAGAGTCGATGGGAGTTTACCAAATTTTGGCGATCTATTCCACAGTCGCCAGTTCCCTAGTATTGTTAGTCTCCCTGGGGGCAATCAGCTTCTGGATGTGCTCTAATGGGTCATTGCAATGCAGAATATGCATTTAG
>A_/_H1N1|MH932529|A/mallard/Alberta/581/2017
ATGGAAGCAAAACTGTTTGTACTATTCTGTACATTCACTGTACTGAAAGCTGACACCATCTGTGTGGGCTACCATGCAAACAACTCTACAGACACTGTTGACACAGTACTGGAAAAGAATGTAACTGTGACTCACTCGGTGAATTTGCTCGAAGACAGCCATAATGGGAAGCTCTGCAGTCTGAATGGGATAGCTCCTTTACAATTGGGGAAGTGTAATGTAGCGGGATGGCTCCTGGGCAATCCAGAATGTGATCTTCTACTCACCGCAAACTCATGGTCCTATATAATAGAGACGTCCAATTCAGAGAACGGGACATGCTACCCCGGTGAATTCATAGATTACGAGGAATTAAGGGAGCAGCTGAGTTCAGTTTCTTCTTTTGAAAAGTTTGAAATTTTCCCCAAGGCAAACTCATGGCCAAACCATGAGACAACCAAAGGTGTTACAGCTGCTTGCTCCTACTCTGGGGCTAGCAGTTTTTATCGAAATTTGCTGTGGATAATAAAGAAGGGGACTTCATATCCAAAGCTCAGCAAATCGTACACGAACAATAAGGGGAAAGAAGTGCTCGTGCTCTGGGGAGTGCACCATCCTCCAACCACCAGTGAACAACAAAGTCTATACCAGAATACTGATGCATATGTCTCAGTTGGGTCATCAAAGTACAACCGGAGATTCACCCCAGAGATAGCAGCTAGACCCAAAGTTAGAGGGCAGGCAGGCAGAATGAACTATTATTGGACACTATTAGACCAAGGGGACACCATAACATTTGAGGCCACTGGGAATCTGATAGCACCATGGTATGCCTTCGCACTAAATAAAGGATCTGATTCAGGAATTATAACATCAGATGCTCCAGTTCACAATTGTGACACAAGATGCCAAACCCCCCATGGAGCGTTGAACAGTAGCCTCCCTTTCCAGAATGTGCATCCTATCACCATTGGAGAATGTCCCAAATATGTCAAGAGCACCAAGCTAAGAATGGCAACAGGACTAAGAAATGTCCCATCCATTCAATCCAGAGGACTCTTTGGAGCAATTGCCGGATTCATTGAAGGAGGATGGACAGGCATGATAGATGGATGGTATGGGTACCACCACCAGAATGAACAAGGATCAGGATATGCCGCTGACCAGAAAAGCACACAGAATGCAATTGATGGAATAACAAATAAGGTGAATTCAGTAATTGAGAAAATGAACACTCAATTCACTGCAGTGGGGAAAGAATTCAACAACCTAGAGAGGAGAATTGAGAATCTTAATAAAAAGGTCGATGATGGGTTCCTAGACGTTTGGACATACAACGCTGAACTGCTCGTTCTGCTGGAAAATGAAAGAACTCTTGACTTTCATGATTCCAATGTGAGGAATTTGTATGAGAGAGTCAAATCACAACTGAGAAATAACGCCAAAGAAATTGGAAATGGTTGCTTTGAGTTCTATCACAAGTGTGATGATGAGTGTATGGAAAGTGTGAAGAACGGTACATATGATTATCCCAAATATTCAGAAGAGTCTAAGTTGAATCGAGAAGAAATAGACGGAGTGAAACTAGAGTCGATGGGAGTTTACCAGATTTTGGCGATCTATTCCACAGTCGCCAGTTCCCTGGTCTTGTTAGTCTCCCTGGGGGCAATCAGCTTCTGGATGTGCTCTAATGGGTCATTGCAATGCAGAATATGCATTTAG
>A_/_H1N1|MH932395|A/mallard/Alberta/512/2017
ATGGAAGCAAAACTGTTTGTACTATTCTGTACATTCACTGTACTGAAAGCTGACACCATCTGTGTGGGCTACCATGCAAACAACTCTACAGACACTGTTGACACAGTACTGGAAAAGAATGTGACTGTGACTCACTCAGTGAATTTGCTCGAAGACAGCCATAATGGGAAGCTCTGCAGCCTGAATGGGATAGCTCCTTTACAATTGGGGAAGTGTAATGTAGCAGGGTGGCTCCTGGGCAATCCAGAATGTGATCTTCTACTCACTGCAAACTCATGGTCCTATATAATAGAGACGTCCAATTCAGAGAACGGGACATGCTATCCCGGTGAATTCATAGATTATGAGGAATTAAGGGAGCAGCTGAGTTCAGTTTCTTCTTTTGAAAAGTTTGAAATTTTCCCCAAGGCAAACTCATGGCCAAACCATGAGACAACCAAAGGTGTTACAGCAGCCTGCTCCTACTCTGGGGCTAGCAGTTTTTATCGAAATTTGCTGTGGATAACAAAGAAGGGGAATTCATATCCAAAACTCAGCAAATCATACACGAACAATAAGGGGAAAGAAGTGCTCGTGCTCTGGGGAGTGCACCATCCTCCGACCACCAGTGAACAACAAAGTCTATACCAGAATACTGATGCATACGTCTCAGTTGGGTCATCAAAGTACAACCGGAGATTCACCCCAGAGATAGCAGCCAGACCCAAAGTTAGAGGGCAAGCAGGCAGGATGAACTATTATTGGACACTACTAGACCAAGGGGACACCATAACATTTGAGGCCACTGGGAATTTGATAGCACCATGGTATGCCTTCGCACTAAATAAGGGGTCTGACTCAGGAATTATAACATCAGATGCTCCAGTTCACAATTGCGACACAAGATGCCAAACCCCCCACGGAGCGTTGAACAGTAGCCTTCCTTTCCAGAATGTACATCCTATCACCATTGGAGAATGTCCCAAATATGTCAAGAGCACCAAGCTAAGAATGGCAACAGGGCTAAGAAACGTCCCATCCATTCAGTCCAGAGGACTATTTGGGGCAATTGCTGGATTCATTGAAGGAGGATGGACAGGCATGATAGATGGCTGGTATGGGTACCACCACCAGAATGAGCAAGGATCAGGATATGCCGCTGACCAGAAAAGCACACAGAATGCAATTGATGGGATAACAAATAAGGTGAATTCGGTAATTGAGAAAATGAACACTCAATTCACTGCAGTGGGTAAAGAATTCAACAACCTAGAGAGGAGAATTGAGAATCTGAATAAGAAGGTTGATGATGGGTTCCTGGATGTGTGGACATACAATGCTGAACTGCTCGTTCTACTGGAAAATGAAAGGACTCTTGACTTTCATGATTCCAATGTGAGGAATTTGTATGAGAGAGTCAAATCACAACTGAGGAATAACGCCAAAGAACTTGGAAATGGTTGCTTTGAGTTCTATCACAAGTGTGATAATGACTGTATGGAAAGTGTGAAGAACGGCACATATGATTATCCCAAATATTCGGAAGAGTCTAAGTTGAATCGAGAAGAAATAGACGGAGTGAAACTAGAGTCTATGGGAGTTTACCAAATTTTGGCGATCTATTCCACAGTCGCCAGTTCCCTGGTTTTGTTAGTCTCCCTGGGGGCAATCAGTTTCTGGATGTGCTCTAATGGGTCATTGCAATGCAGAATATGCATTTAG
>A_/_H1N8|MK724043|A/ruddy_turnstone/Delaware_Bay/262/2009
ATGGAAGCAAAACTGTTTGTACTATTCTGCACATTCACTGTACTGAAAGCCGACACCATCTGTGTAGGCTACCATGCAAACAACTCTACAGACACTGTTGACACAGTACTGGAAAAGAACGTAACTGTGACTCACTCAGTGAATTTGCTCGAAGACAACCATAACGGGAAGCTCTGCAGACTGAATGGAATAGCTCCCTTACAATTGGGGAAGTGTAATGTGGCGGGATGGCTCCTGGGCAATCCAGAGTGTGACCTTCTACTCACTGCAAACTCATGGTCCTATATAATAGAGACGTCCAATTCAGAGAACGGGACATGCTATCCCGGTGAGTTCATAGATTATGAGGAATTAAGGGAGCAACTGAGTTCAGTTTCTTCTTTTGAAAAGTTCCAAATTTTCCCCAAGTCAAACTCATGGCCAAATCATGAGACAACCAAAGGTGTTACAGCTGCCTGTCCCTACTCTGGGGTCAGCAGTTTTTATCGAAATTTGCTGTGGATAATAAAGAAGGGGAATTCATACCCAAAAATCAGCAAATCATACACGAACAATAAAGGAAAAGAAGTGCTCGTGCTCTGGGGAGTGCACCATCCTCCGACCACCAGTGAACAACAAAGTCTATACCAGAACATTGATGCATACGTCTCAGTTGGGTCATCAAAGTACAACCGGAGATTCACCCCAGAAATAGCAGCTAGACCCCAAGTTAGAGGGCAGGCAGGCAGGATGAACTATTATTGGACACTGTTAGACCAAGGAGACACCATAACATTTGAGGCCACTGGGAATCTGATAGCACCATGGTATGCCTTCGCACTAAATAAGGGATCTGACTCAGGGATTATAACATCAGATGCTCCAGTCCACAATTGCAACACAAAATGCCAAACCCCCCACGGGGCGTTGAACAGTAGCCTTCCCTTTCAGAATGTGCATCCTATCACTATTGGAGAATGTCCTAAATATGTCAAGAGCACCAAGCTAAGAATGGCAACAGGGCTAAGAAATGTCCCATCCATTCAATCCAGAGGACTATTTGGAGCAATTGCCGGATTCATTGAAGGAGGATGGACAGGTATGATAGATGGCTGGTATGGGTACCACCACCAGAATGAGCAAGGATCAGGATATGCTGCTGATCAGAAAAGCACACAAAATGCAATCGACGGAATAACAAATAAGGTGAATTCGGTAATTGAGAAAATGAACACTCAATTCACTGCAGTGGGTAAAGAATTCAACAATTTAGAGAAGAGAATTGAAAACCTGAATAAAAAGGTCGATGATGGGTTCCTGGATGTCTGGACATACAATGCTGAACTGCTCGTTCTACTGGAAAATGAGAGAACTCTTGACTTTCATGATTCCAATGTGAGGAATTTGTATGAGAAGGTTAGATCACAATTGAGGAATAATGCCAAAGAACTTGGGAATGGTTGCTTTGAGTTCTATCACAAGTGTGATGATGAATGCATGGAAAGTGTGAAGAACGGTACATATGACTATCCCAAATATTCAGAAGAATCTAAGTTGAATCGAGAAGAAATAGACGGAGTGAAACTAGAGTCAATGGGAGTTTACCAAATTTTGGCGATCTATTCCACAGTCGCCAGTTCCCTGGTCTTGCTAGTCTCCCTGGGGGCAATCAGCTTCTGGATGTGTTCTAATGGGTCATTGCAATGCAGAATATGCATTTAG
>A_/_H1N8|MK724039|A/ruddy_turnstone/Delaware_Bay/605/2012
ATGGAAGCAAAACTGTTTGTACTATTCTGTACATTCACTGTACTGAAAGCTGACACCATCTGTGTGGGCTACCATGCAAACAACTCTACAGACACTGTTGACACAGTACTGGAAAAGAATGTGACTGTGACTCACTCAGTAAATTTGCTCGAAGACAGCCATAATGGGAAGCTCTGCAGCCTGAATGGGATAGCTCCTTTACAATTGGGGAAGTGTAATGTAGCGGGGTGGCTCCTGGGCAATCCAGAATGTGATCTTCTACTCACTGCAGACTCATGGTCCTATATAATAGAGACGTCCAATTCAGAGAACGGGACATGCTATCCCGGTGAATTCATAGATTATGAGGAATTGAGGGAGCAGCTGAGTTCAGTTTCTTCTTTTGAAAAGTTTGAAATTTTCCCCAAGGCGAACTCATGGCCAAACCATGAGACAACCAAAGGTGTTACAGCTGCCTGCTCCTACCTTGGGGCTAGCAGTTTTTATCGAAATTTGCTGTGGATAATAAAGAAGGGGACTTCATATCCAAAGCTCAGCAAATCATACACGAACAATAAGGGGAAAGAAGTGCTCGTGCTCTGGGGAGTGCACCATCCTCCGACCGCCAGTGAACAACAAAGTCTATACCAGAATACTGATGCATACGTCTCAGTTGGGTCATCAAAGTACAACCGGAGATTCACCCCAGAGATAGCAGATAGACCTAAAGTTAGAGGGCAGGCAGGCAGGATGAACTATTATTGGACACTATTAGACCAAGGGGACACCATAACATTTGAGGCCACTGGGAATCTGATAGCACCATGGTATGCCTTCGCACTAAATAAGGGGTCTGATTCAGGAATTATAACATCAGATGCTCCAGTTCACAATTGCGACACAAGATGCCAAACCCCCCACGGAGCGTTAAACAGTAGCCTTCCTTTTCAGAATGTGCATCCTATCACCATTGGAGAATGTCCCAAATATGTCAAGAGCACCAAGCTAAGAATGGCAACAGGACTAAGAAATGTCCCATCCATTCAATCCAGAGGACTATTTGGAGCAATTGCCGGATTCATTGAAGGAGGATGGACAGGCATGATAGATGGCTGGTATGGGTACCACCACCAGAATGAGCAAGGATCAGGATATGCCGCTGATCAGAAAAGCACACAGAATGCAATTGATGGAATAACAAATAAAGTGAATTCGGTAATTGAGAAAATGAACACTCAATTCACTGCAGTGGGTAAAGAATTCAACAACCTAGAGAGGAGAATTGAGAATCTGAATAAGAAGGTCGATGATGGGTTCCTGGATGTTTGGACCTACAATGCTGAACTGCTCGTTCTACTGGAAAATGAAAGAACTCTTGACTTTCATGATTCCAATGTGAGGAATTTGTATGAGAGAGTCAAATCACAACTGAGGAATAACGCCAAAGAACTTGGAAATGGTTGCTTTGAGTTCTATCACAAGTGTGATGATGAATGTATGGAAAGTGTGAAGAACGGCACATATGATTATCCCAAATATTCAGAAGAGTCTAAGTTGAATCGAGAAAAAATAGACGGAGTGAAACTAGAGTCGATGGGAGTTTACCAAATTTTGGCGATCTATTCCACAGTCGCCAGTTCCCTGGTCTTGTTAGTCTCCCTGGGGGCAATCAGCTTCTGGATGTGCTCTAATGGGTCATTGCAATGCAGAATATGCATTTAG
>A_/_H1N7|MK696135|A/ruddy_turnstone/Delaware_Bay/112/2009
ATGGAAGCAAAACTGTTTGTACTATTCTGCACATTCACTGTACTGAAAGCCGACACCATCTGTGTAGGCTACCATGCAAACAACTCTACAGACACTGTTGACACAGTACTGGAAAAGAACGTAACTGTGACTCACTCAGTGAATTTGCTCGAAGACAACCATAACGGGAAGCTCTGCAGACTGAATGGAATAGCTCCCTTACAATTGGGGAAGTGTAATGTGGCGGGATGGCTCCTGGGCAATCCAGAGTGTGACCTTCTACTCACTGCAAACTCATGGTCCTATATAATAGAGACGTCCAATTCAGAGAACGGGACATGCTATCCCGGTGAGTTCATAGATTATGAGGAATTAAGGGAGCAACTGAGTTCAGTTTCTTCTTTTGAAAAGTTCCAAATTTTCCCCAAGTCAAACTCATGGCCAAATCATGAGACAACCAAAGGTGTTACAGCTGCCTGTCCCTACTCTGGGGTCAGCAGTTTTTATCGAAATTTGCTGTGGATAATAAAGAAGGGGAATTCATACCCAAAAATCAGCAAATCATACACGAACAATAAAGGAAAAGAAGTGCTCGTGCTCTGGGGAGTGCACCATCCTCCGACCACCAGTGAACAACAAAGTCTATACCAGAACATTGATGCATACGTCTCAGTTGGGTCATCAAAGTACAACCGGAGATTCACCCCAGAAATAGCAGCTAGACCCCAAGTTAGAGGGCAGGCAGGCAGGATGAACTATTATTGGACACTGTTAGACCAAGGAGACACCATAACATTTGAGGCCACTGGGAATCTGATTGCACCATGGTATGCCTTCGCACTAAATAAGGGATCTGACTCAGGGATTATAACATCAGATGCTCCAGTCCACAATTGCAACACAAAATGCCAAACCCCCCACGGGGCGTTGAACAGTAGCCTTCCCTTTCAGAATGTGCATCCTATCACTATTGGAGAATGTCCTAAATATGTCAAGAGCACCAAGCTAAGAATGGCAACAGGGCTAAGAAATGTCCCATCCATTCAATCCAGAGGACTATTTGGAGCAATTGCCGGATTCATTGAAGGAGGATGGACAGGTATGATAGATGGCTGGTATGGGTACCACCACCAGAATGAGCAAGGATCAGGATATGCTGCTGATCAGAAAAGCACACAAAATGCAATCGACGGAATAACAAATAAGGTGAATTCGGTAATTGAGAAAATGAACACTCAATTCACTGCAGTGGGTAAAGAATTCAACAATTTAGAGAAGAGAATTGAAAACCTGAATAAAAAGGTCGATGATGGGTTCCTGGATGTCTGGACATACAATGCTGAACTGCTCGTTCTACTGGAAAATGAGAGAACTCTTGACTTTCATGATTCCAATGTGAGGAATTTGTATGAGAAGGTTAGATCACAACTGAGGAATAATGCCAAAGAACTTGGGAATGGTTGCTTTGAGTTCTATCACAAGTGTGATGATGAATGCATGGAAAGTGTGAAGAACGGTACATATGACTATCCCAAATATTCAGAAGAATCTAAGTTGAATCGAGAAGAAATAGACGGAGTGAAACTAGAGTCAATGGGAGTTTACCAAATTTTGGCGATCTATTCCACAGTCGCCAGTTCCCTGGTCTTGCTAGTCTCCCTGGGGGCAATCAGCTTCTGGATGTGTTCTAATGGGTCATTGCAATGCAGAATATGCATTTAG
>A_/_H1N1|MK237818|A/American_green-winged_teal/Ohio/17OS2959/2017
ATGGAAGCAAAACTGTTTGTACTATTCTGTACATTCACTGTACTGAAAGCTGACACCATCTGTGTGGGCTACCATGCAAACAACTCTACAGACACTGTTGACACAGTACTGGAAAAGAATGTAACTGTGACTCACTCAGTGAATTTGCTCGAAGACAGCCATAATGGGAAGCTCTGCAGACTGAATGGGATAGCTCCTCTACAATTGGGGAAGTGTAATGTAGCGGGGTGGCTCCTGGGCAATCCAGAATGTGATCTTCTACTCACTGCAAACTCATGGTCCTATATAATAGAGACGTCCAATTCAGAGAACGGGACATGCTATCCTGGTGAATTCATAGATTATGAGGAATTAAGGGAGCAGCTGAGTTCAGTTTCTTCTTTTGAAAAGTTTGAAATTTTCCCCAAGGCAAACTCATGGCCAAACCATGAGACAACCAAAGGTGTTACAACAGCCTGCTCCTACTCTGGGGCCAGCAGTTTTTATCGAAATTTGCTGTGGATTACAAAGAAGGGGAATTCATATCCAAAACTCAGCAAATCATACACGAACAATAAGGGGAAAGAGGTGCTCGTGCTCTGGGGAGTGCACCATCCTCCGACCACCAGTGAACAACAAAGTCTATACCAGAATACTGATGCATACGTCTCAGTTGGGTCATCAAAGTACAACCGGAGATTCACCCCAGAGATAGCAGCCAGACCCAAAGTTAGAGGACAGGCAGGCAGGATGAACTATTATTGGACACTATTAGACCAAGGGGACACCATAACATTTGAGGCCACTGGGAATTTGATAGCACCATGGTATGCCTTCGCACTAAATAAGGGGTCTGACTCAGGAATTATAACATCAGATGCTCCAGTTCACAATTGCGACACAAGATGCCAAACCCCCCATGGAGCGTTGAACAGTAGCCTTCCTTTTCAGAATGTACATCCTATCACCATTGGAGAATGTCCCAAATATGTCAAGAGCACCAAACTAAGAATGGCAACAGGACTAAGAAATGTCCCATCCATTCAATCCAGAGGACTATTTGGAGCAATTGCTGGGTTCATTGAAGGAGGATGGACAGGCATGATAGATGGCTGGTATGGGTACCACCACCAGAATGAGCAAGGATCAGGATATGCCGCTGATCAGAAAAGCACACAGAATGCAATCGATGGGATAACAAATAAGGTGAATTCGGTAATTGAGAAAATGAACACTCAATTCACTGCAGTGGGCAAAGAATTCAACAACCTAGAGAGGAGAATTGAGAATCTGAATAAGAAGGTCGATGATGGGTTCCTGGATGTGTGGACATACAATGCTGAACTGCTCGTTCTACTGGAAAATGAAAGAACTCTTGACTTTCATGATTCCAATGTGAGGAATTTGTATGAGAGAGTCAAATCACAACTGAGGAATAACGCCAAAGAACTTGGAAATGGTTGCTTTGAGTTCTATCACAAGTGTGATGATGAATGTATGGAAAGTGTGAAGAACGGCACATATGATTATCCCAAATATTCGGAAGAGTCCAAGTTGAATCGAGAAGAAATAGACGGAGTGAAACTAGAGTCTATGGGAGTTTACCAAATTTTGGCGATCTATTCCACAGTCGCCAGTTCCCTGGTTTTGTTAGTCTCCCTGGGGGCAATCAGTTTCTGGATGTGCTCTAATGGGTCATTGCAATGCAGAATATGCATTTAG
>A_/_H1N1|MK237801|A/blue-winged_teal/Ohio/17OS2935/2017
ATGGAAGCAAAACTGTTTGTACTATTCTGTACATTCACTGTACTGAAAGCTGACACCATCTGTGTGGGCTACCATGCAAACAACTCTACAGACACTGTTGACACAGTACTGGAAAAGAATGTAACTGTGACTCACTCAGTGAATTTGCTCGAAGACAGCCATAATGGGAAGCTCTGCAGACTGAATGGGATAGCTCCTCTACAATTGGGGAAGTGTAATGTAGCGGGGTGGCTCCTGGGCAATCCAGAATGTGATCTTCTACTCACTGCAAACTCATGGTCCTATATAATAGAGACGTCCAATTCAGAGAACGGGACATGCTATCCTGGTGAATTCATAGATTATGAGGAATTAAGGGAGCAGCTGAGTTCAGTTCCTTCTTTTGAAAAGTTTGAAATTTTCCCCAAGGCAAACTCATGGCCAAACCATGAGACAACCAAAGGTGTTACAACAGCCTGCTCCTACTCTGGGGCCAGCAGTTTTTATCGAAATTTGCTGTGGATTACAAAGAAGGGGAATTCATATCCAAAACTCAGCAAATCATACACGAACAATAAGGGGAAAGAGGTGCTCGTGCTCTGGGGAGTGCACCATCCTCCGACCACCAGTGAACAACAAAGTCTATACCAGAATACTGATGCATACGTCTCAGTTGGGTCATCAAAGTACAACCGGAGATTCACCCCAGAGATAGCAGCCAGACCCAAAGTTAGAGGACAGGCAGGCAGGATGAACTATTATTGGACACTATTAGACCAAGGGGACACCATAACATTTGAGGCCACTGGGAATTTGATAGCACCATGGTATGCCTTCGCACTAAATAAGGGGTCTGACTCAGGAATTATAACATCAGATGCTCCAGTTCACAATTGCGACACAAGATGCCAAACCCCCCATGGAGCGTTGAACAGTAGCCTTCCTTTTCAGAATGTACATCCTATCACCATTGGAGAATGTCCCAAATATGTCAAGAGCACCAAACTAAGAATGGCAACAGGACTAAGAAATGTCCCATCCATTCAATCCAGAGGACTATTTGGAGCAATTGCTGGGTTCATTGAAGGAGGATGGACAGGCATGATAGATGGCTGGTATGGGTACCACCACCAGAATGAGCAAGGATCAGGATATGCCGCTGATCAGAAAAGCACACAGAATGCAATCGATGGGATAACAAATAAGGTGAATTCGGTAATTGAGAAAATGAACACTCAATTCACTGCAGTGGGCAAAGAATTCAACAACCTAGAGAGGAGAATTGAGAATCTGAATAAGAAGGTCGATGATGGGTTCCTGGATGTGTGGACATACAATGCTGAACTGCTCGTTCTACTGGAAAATGAAAGAACTCTTGACTTTCATGATTCCAATGTGAGGAATTTGTATGAGAGAGTCAAATCACAACTGAGGAATAACGCCAAAGAACTTGGAAATGGTTGCTTTGAGTTCTATCACAAGTGTGATGATGAATGTATGGAAAGTGTGAAGAACGGCACATATGATTATCCCAAATATTCGGAAGAGTCCAAGTTGAATCGAGAAGAAATAGACGGAGTGAAACTAGAGTCTATGGGAGTTTACCAAATTTTGGCGATCTATTCCACAGTCGCCAGTTCCCTGGTTTTGTTAGTCTCCCTGGGGGCAATCAGTTTCTGGATGTGCTCTAATGGGTCATTGCAATGCAGAATATGCATTTAG
>A_/_H1N8|MK237795|A/mallard/Ohio/17OS1751/2017
ATGGAAGCAAAACTGTTTGTACTATTCTGTACATTCACTGTACTGAAAGCTGACACCATCTGTGTGGGCTACCATGCAAACAACTCTACAGACACTGTTGACACAGTACTGGAAAAGAATGTAACTGTGACTCACTCAGTGAATTTGCTCGAAGACAGCCATAATGGGAAGCTCTGCAGTCTGAATGGGATAGCTCCTTTACAATTGGGGAAGTGTAATGTAGCGGGGTGGCTCCTGGGCAATCCAGAATGTGATCTTCTACTCACAGCAAACTCATGGTCCTATATAATAGAGACGTCCAATTCAGAGAACGGGACATGCTATCCTGGTGAATTCATAGATTATGAGGAATTAAGGGAACAGCTGAGTTCAGTTTCTTCTTTTGAAAAGTTTGAAATTTTCCCCAAGGCAAACTCATGGCCAAACCATGAGACAACCAAAGGTGTTACAGCTGCTTGCTCCTACTCTGGGGCTAGCAGTTTTTATCGAAATCTGCTGTGGATAACAAAGAAGGGGACTTCATATCCAAAACTCAGCAAATCATACACGAACAATAAGGGGAAAGAAGTGCTCGTGCTCTGGGGTGTGCACCATCCTCCGACCACCAGTGAACAACAAAGTCTATACCAGAATACTGATGCATATGTCTCAGTTGGGTCATCAAAGTACAACCGGAGATTCACCCCAGAGATAGCAGCTAGACCCAAAGTTAGAGGGCAGGCAGGCAGAATGAACTATTATTGGACACTATTAGACCAAGGGGACACCATAACATTTGAGGCCACTGGGAACCTGATAGCACCATGGTATGCCTTCGCACTAAATAAAGGATCTGATTCAGGAATTATAACATCAGATGCTCCAGTTCACAATTGCGACACAAGATGCCAAACCCCTCATGGAGCGTTGAACAGTAGCCTCCCTTTCCAAAATGTGCATCCTATCACCATTGGAGAATGTCCCAAATATGTCAAGAGCACCAAGCTAAGAATGGCAACAGGACTAAGAAATGTCCCATCCATTCAATCCAGAGGACTATTTGGAGCAATTGCCGGATTCATTGAAGGAGGATGGACAGGCATGATAGATGGATGGTATGGGTACCACCACCAGAATGAACAAGGATCAGGATATGCCGCTGATCAGAAAAGCACACAGAATGCAATTGATGGAATAACAAATAAGGTGAATTCGGTAATTGAGAAAATGAACACTCAATTCACTGCAGTGGGGAAAGAATTCAACAACCTAGAGAGGAGAATTGAGAATCTGAATAAAAAGGTCGATGATGGGTTCCTAGATGTTTGGACATACAATGCTGAACTGCTCGTCCTGCTAGAAAATGAAAGAACTCTTGACTTTCATGATTCCAATGTGAGGAATTTGTATGAGAGAGTCAAATCACAACTGAGAAATAACGCCAAAGAAATTGGAAATGGTTGCTTTGAGTTCTATCACAAGTGTGATGATGAGTGTATGGAAAGTGTGAAAAACGGCACATATGATTATCCCAAATATTCAGAAGAATCTAAGTTGAATCGAGAAGAAATAGACGGAGTGAAACTAGAGTCGATGGGAGTTTACCAAATTTTGGCGATCTATTCCACAGTCGCCAGTTCCCTGGTCTTGTTAGTCTCCCTGGGGGCAATCAGCTTCTGGATGTGCTCTAATGGGTCATTGCAATGCAGAATATGCATTTAG
>A_/_H1N1|MK237717|A/American_green-winged_teal/Ohio/17OS2958/2017
ATGGAAGCAAAACTGTTTGTACTATTCTGTACATTCACTGTACTGAAAGCTGACACCATCTGTGTGGGCTACCATGCAAACAACTCTACAGACACTGTTGACACAGTACTGGAAAAGAATGTAACTGTGACTCACTCAGTGAATTTGCTCGAAGACAGCCATAATGGGAAGCTCTGCAGACTGAATGGGATAGCTCCTCTACAATTGGGGAAGTGTAATGTAGCGGGGTGGCTCCTGGGCAATCCAGAATGTGATCTTCTACTCACTGCAAACTCATGGTCCTATATAATAGAGACGTCCAATTCAGAGAACGGGACATGCTATCCTGGTGAATTCATAGATTATGAGGAATTAAGGGAGCAGCTGAGTTCAGTTCCTTCTTTTGAAAAGTTTGAAATTTTCCCCAAGGCAAACTCATGGCCAAACCATGAGACAACCAAAGGTGTTACAACAGCCTGCTCCTACTCTGGGGCCAGCAGTTTTTATCGAAATTTGCTGTGGATTACAAAGAAGGGGAATTCATATCCAAAACTCAGCAAATCATACACGAACAATAAGGGGAAAGAGGTGCTCGTGCTCTGGGGAGTGCACCATCCTCCGACCACCAGTGAACAACAAAGTCTATACCAGAATACTGATGCATACGTCTCAGTTGGGTCATCAAAGTACAACCGGAGATTCACCCCAGAGATAGCAGCCAGACCCAAAGTTAGAGGACAGGCAGGCAGGATGAACTATTATTGGACACTATTAGACCAAGGGGACACCATAACATTTGAGGCCACTGGGAATTTGATAGCACCATGGTATGCCTTCGCACTAAATAAGGGGTCTGACTCAGGAATTATAACATCAGATGCTCCAGTTCACAATTGCGACACAAGATGCCAAACCCCCCATGGAGCGTTGAACAGTAGCCTTCCTTTTCAGAATGTACATCCTATCACCATTGGAGAATGTCCCAAATATGTCAAGAGCACCAAACTAAGAATGGCAACAGGACTAAGAAATGTCCCATCCATTCAATCCAGAGGACTATTTGGAGCAATTGCTGGGTTCATTGAAGGAGGATGGACAGGCATGATAGATGGCTGGTATGGGTACCACCACCAGAATGAGCAAGGATCAGGATATGCCGCTGATCAGAAAAGCACACAGAATGCAATCGATGGGATAACAAATAAGGTGAATTCGGTAATTGAGAAAATGAACACTCAATTTACTGCAGTGGGCAAAGAATTCAACAACCTAGAGAGGAGAATTGAGAATCTGAATAAGAAGGTCGATGATGGGTTCCTGGATGTGTGGACATACAATGCTGAACTGCTCGTTCTACTGGAAAATGAAAGAACTCTTGACTTTCATGATTCCAATGTGAGGAATTTGTATGAGAGAGTCAAATCACAACTGAGGAATAACGCCAAAGAACTTGGAAATGGTTGCTTTGAGTTCTATCACAAGTGTGATGATGAATGTATGGAAAGTGTGAAGAACGGCACATATGATTATCCCAAATATTCGGAAGAGTCCAAGTTGAATCGAGAAGAAATAGACGGAGTGAAACTAGAGTCTATGGGAGTTTACCAAATTTTGGCGATCTATTCCACAGTCGCCAGTTCCCTGGTTTTGTTAGTCTCCCTGGGGGCAATCAGTTTCTGGATGTGCTCTAATGGGTCATTGCAATGCAGAATATGCATTTAG
>A_/_H1N8|MK237692|A/mallard/Ohio/17OS1743/2017
ATGGAAGCAAAACTGTTTGTACTATTCTGTACATTCACTGTACTGAAAGCTGACACCATCTGTGTGGGCTACCATGCAAACAACTCTACAGACACTGTTGACACAGTACTGGAAAAGAATGTAACTGTGACTCACTCAGTGAATTTGCTCGAAGACAGCCATAATGGGAAGCTCTGCAGTCTGAATGGGATAGCTCCTTTACAATTGGGGAAGTGTAATGTAGCGGGGTGGCTCCTGGGCAATCCAGAATGTGATCTTCTACTCACAGCAAACTCATGGTCCTATATAATAGAGACGTCCAATTCAGAGAACGGGACATGCTATCCTGGTGAATTCATAGATTATGAGGAATTAAGGGAGCAGCTGAGTTCAGTTTCTTCTTTTGAAAAGTTTGAAATTTTCCCCAAGGCAAACTCATGGCCAAACCATGAGACAACCAAAGGTGTTACAGCTGCTTGCTCCTACTCTGGGGCTAGCAGTTTTTATCGAAATCTGCTGTGGATAATAAAGAAGGGGACTTCATATCCAAAACTCAGCAAATCATACACGAACAATAAGGGGAAAGAAGTGCTCGTGCTCTGGGGTGTGCACCATCCTCCGACCACCAGTGAACAACAAAGTCTATACCAGAATACTGATGCATATGTCTCAGTTGGGTCATCAAAGTACAACCGGAGATTCACCCCAGAGATAGCAGCTAGACCCAAAGTTAGAGGGCAGGCAGGCAGAATGAACTATTATTGGACACTATTAGACCAAGGGGACACCATAACATTTGAGGCCACTGGGAACCTGATAGCACCATGGTATGCCTTCGCACTAAATAAAGGATCTGATTCAGGAATTATAACATCAGATGCTCCAGTTCACAATTGCGACACAAGATGCCAAACCCCTCATGGAGCGTTGAACAGTAGCCTCCCTTTCCAAAATGTGCATCCTATCACCATTGGAGAATGTCCCAAATATGTCAAGAGCACCAAGCTAAGAATGGCAACAGGACTAAGAAATGTCCCATCCATTCAATCCAGAGGACTATTTGGAGCAATTGCCGGATTCATTGAAGGAGGATGGACAGGCATGATAGATGGATGGTATGGGTACCACCACCAGAATGAACAAGGATCAGGATATGCCGCTGATCAGAAAAGCACACAGAATGCAATTGATGGAATAACAAATAAGGTGAATTCGGTAATTGAGAAAATGAACACTCAATTCACTGCAGTGGGGAAAGAATTCAACAACCTAGAGAGGAGAATTGAGAATCTGAATAAAAAGGTCGATGATGGGTTCCTAGATGTTTGGACATACAATGCTGAACTGCTCGTCCTGCTAGAAAATGAAAGAACTCTTGACTTTCATGATTCCAATGTGAGGAATTTGTATGAGAGAGTCAAATCACAACTGAGAAATAACGCCAAAGAAATTGGAAATGGTTGCTTTGAGTTCTATCACAAGTGTGATGATGAGTGTATGGAAAGTGTGAAAAACGGCACATATGATTATCCCAAATATTCAGAAGAATCTAAGTTGAATCGAGAAGAAATAGACGGAGTGAAACTAGAGTCGATGGGAGTTTACCAAATTTTGGCGATCTATTCCACAGTCGCCAGTTCCCTGGTCTTGTTAGTCTCCCTGGGGGCAATCAGCTTCTGGATGTGCTCTAATGGGTCATTGCAATGCAGAATATGCATTTAG
>A_/_H1N8|MK237602|A/mallard/Ohio/17OS1800/2017
ATGGAAGCAAAACTGTTTGTACTATTCTGTACATTCACTGTACTGAAAGCTGACACCATCTGTGTGGGCTACCATGCAAACAACTCTACAGACACTGTTGACACAGTACTGGAAAAGAATGTAACTGTGACTCACTCAGTGAATTTGCTCGAAGACAGCCATAATGGGAAGCTCTGCAGTCTGAATGGGATAGCTCCTTTACAATTGGGGAAGTGTAATGTAGCGGGGTGGCTCCTGGGCAATCCAGAATGTGATCTTCTACTCACAGCAAACTCATGGTCCTATATAATAGAGACGTCCAATTCAGAGAACGGGACATGCTATCCTGGTGAATTCATAGATTATGAGGAATTAAGGGAGCAGCTGAGTACAGTTTCTTCTTTTGAAAAGTTTGAAATTTTCCCCAAGGCAAACTCATGGCCAAACCATGAGACAACCAAAGGTGTTACAGCTGCTTGCTCCTACTCTGGGGCTAGCAGTTTTTATCGAAATCTGCTGTGGATAATAAAGAAGGGGACTTCATATCCAAAACTCAGCAAATCATACACGAACAATAAGGGGAAAGAAGTGCTCGTGCTCTGGGGTGTGCACCATCCTCCGACCACCAGTGAACAACAAAGTCTATACCAGAATACTGATGCATATGTCTCAGTTGGGTCATCAAAGTACAACCGGAGATTCACCCCAGAGATAGCAGCTAGACCCAAAGTTAGAGGGCAGGCAGGCAGAATGAACTATTATTGGACACTATTAGACCAAGGGGACACCATAACATTTGAGGCCACTGGGAACCTGATAGCACCATGGTATGCCTTCGCACTAAATAAAGGATCTGATTCAGGAATTATAACATCAGATGCTCCAGTTCACAATTGCGACACAAGATGCCAAACCCCTCATGGAGCGTTGAACAGTAGCCTCCCTTTCCAAAATGTGCATCCTATCACCATTGGAGAATGTCCCAAATATGTCAAGAGCACCAAGCTAAGAATGGCAACAGGACTAAGAAATGTCCCATCCATTCAATCCAGAGGACTATTTGGAGCAATTGCCGGATTCATTGAAGGAGGATGGACAGGCATGATAGATGGATGGTATGGGTACCACCACCAGAATGAACAAGGATCAGGATATGCCGCTGATCAGAAAAGCACACAGAATGCAATTGATGGAATAACAAATAAGGTGAATTCGGTAATTGAGAAAATGAACACTCAATTCACTGCAGTGGGGAAAGAATTCAACAACCTAGAGAGGAGAATTGAGAATCTGAATAAAAAGGTCGATGATGGGTTCCTAGATGTTTGGACATACAATGCTGAACTGCTCGTCCTGCTAGAAAATGAAAGAACTCTTGACTTTCATGATTCCAATGTGAGGAATTTGTATGAGAGAGTCAAATCACAACTGAGAAATAACGCCAAAGAAATTGGAAATGGTTGCTTTGAGTTCTATCACAAGTGTGATGATGAGTGTATGGAAAGTGTGAAAAACGGCACATATGATTATCCCAAATATTCAGAAGAATCTAAGTTGAATCGAGAAGAAATAGACGGAGTGAAACTAGAGTCGATGGGAGTTTACCAAATTTTGGCGATCTATTCCACAGTCGCCAGTTCCCTGGTCTTGTTAGTCTCCCTGGGGGCAATCAGCTTCTGGATGTGCTCTAATGGGTCATTGCAATGCAGAATATGCATTTAG
>A_/_H1N1|MK237598|A/bufflehead/Wisconsin/17OS4051/2017
ATGGAAGTAAAACTGTTTGTACTATTCTGTACATTCACTGTACTGAAAGCTGACACCATCTGTGTGGGCTACCACGCAAACAACTCTACAGACACTGTTGATACAGTCCTGGAAAAGAATGTAACTGTGACCCACTCAGTGAATTTGCTCGAAGACAGCCATAATGGAAAGCTCTGCAGTCTGAATGGGATAGCTCCTTTACAATTGGGGAAGTGTAATGTAGCGGGGTGGCTCTTGGGCAATCCAGAATGTGATCTTCTACTCACTGCAAACTCATGGTCCTATATAATAGAAACGTCCAACTCAGAGAACGGGACATGCTATCCCGGTGAATTCATAGATTATGAGGAATTAAGGGAGCAGCTGAGTTCAGTTTCTTCTTTTGAAAAGTTTGAAATTTTCCCCAAGGCAAACTCATGGCCAAACCATGAGACAACCAAAGGTGTTACAGCTGCTTGCTCCTACTCTGGGGCTAGCAGTTTTTATCGAAATTTGCTGTGGATAACAAAGAAGGGGACTTCATATCCAAAACTCAGCAAATCATACACGAACAATAAGGGGAAAGAAGTGCTCGTGCTCTGGGGAGTGCACCATCCTCCGACCACCAGTGAACAACAAAGTCTATACCAGAATATTGATGCATATGTTTCAGTTGGGTCATCAAAGTACAACCGGAGATTCACCCCAGAGATAGCAGCTAGACCCAAAGTTAAAGGGCAGGCAGGCAGAATGAACTATTATTGGACACTATTAGACCAAGGGGACACCATAATGTTTGAGGCCACTGGGAACCTAATAGCACCATGGTATGCCTTCGCACTAAATAAAGGATCTGATTCAGGAATTATAACATCAGATGCTCCAGTTCACAATTGCGACACAAGATGCCAAACCCCCCATGGAGCGTTGAACAGTAGCCTCCCTTTCCAGAATGTGCATCCTATCACCATTGGAGAATGTCCCAAATATGTCAAGAGCACCAAGCTAAGAATGGCAACAGGACTAAGAAATGTCCCATCCATTCAATCCAGAGGACTATTTGGAGCAATTGCAGGATTCATTGAAGGAGGATGGACAGGCATGATAGATGGATGGTATGGGTACCACCACCAGAATGAACAAGGATCAGGATATGCCGCTGATCAGAAAAGCGCACAGAATGCAATTGATGGAATAACAAATAAGGTGAATTCGGTAATTGAGAAAATGAACACTCAATTCACTGCAGTGGGGAAAGAATTCAACAACCTAGAGAGGAGAATTGAGAATCTGAATAAGAAGGTCGATGATGGGTTTCTAGATGTTTGGACATACAATGCTGAACTGCTCGTTCTGCTGGAGAATGAAAGAACTCTTGACTTTCATGATTCCAATGTGAGGAATTTGTATGAGAGAGTCAAATCACAACTGAGAAATAACGCCAAAGAAATTGGAAATGGTTGCTTTGAGTTCTATCACAAGTGTGATGATGAGTGTATGGAAAGTGTGAAGAACGGCACATACGATTATCCCAAATATTCAGAAGAATCTAAGTTGAATCGAGAAGAAATAGACGGAGTGAAATTAGAGTCGATGGGAGTTTATCAAATTTTGGCGATCTATTCCACAGTCGCCAGTTCCCTAGTGTTGTTAGTCTCCCTGGGGGCAATCAGTTTCTGGATGTGCTCTAATGGGTCATTGCAATGCAGAATATGCATTTAG
>A_/_H1N1|MK237545|A/mallard/Ohio/17OS1813/2017
ATGGAAGCAAAACTATTTGTACTATTCTGTACATTCACTGTACTGAAAGCTGACACCATCTGTGTGGGCTACCATGCAAACAACTCTACAGACACTGTTGACACAGTACTGGAAAAGAATGTAACTGTGACTCACTCAGTGAATTTGCTCGAAGACAGCCATAATGGGAAGCTCTGCAGTCTGAATGGGATAGCTCCTTTACAATTGGGGAAGTGTAATGTAGCAGGGTGGCTCCTGGGCAATCCAGAATGTGATCTTCTACTCACTGCAAACTCATGGTCCTATATAATAGAGACGTCCAATTCAGAGAACGGGACATGCTATCCCGGTGAATTCATAGATTATGAGGAATTAAGGGAGCAGCTGAGTTCAGTTTCTTCTTTTGAAAAGTTTGAAATTTTCCCCAAGGCAAACTCATGGCCAAACCATGAGACAACCAAAGGTGTTACAGCTGCTTGCTCCTACTCTGGGGCTAGCAGTTTTTATCGAAATTTGCTGTGGATAACAAAGAAGGGGACTTCATATCCAAAACTCAGCAAATCATACACGAACAATAAGGGGAAAGAAGTGCTCGTGCTCTGGGGAGTGCACCATCCTCCGACCACCAGTGAACAGCAAAGTCTATACCAGAATACTGATGCATATGTCTCAGTTGGGTCATCAAAGTACAACCGGAGATTCACCCCAGAGATAGCAGCTAGACCCAAAGTTAGAGGGCAAGCAGGCAGAATGAACTATTATTGGACACTATTAGACCAAGGGGACACCATAACATTTGAGGCCACTGGGAACCTGATAGCACCATGGTATGCCTTCGCACTAAATAAAGGATCTGATTCAGGAATTATAACATCAGATGCTCCAGTCCACAATTGCGACACAAGATGCCAAACCCCTCATGGAGCGTTGAATAGTAGCCTTCCTTTCCAGAATGTGCATCCTATCACCATTGGAGAATGTCCCAAATATGTCAAGAGCACCAAACTAAGAATGGCAACAGGACTAAGAAATGTCCCATCCATTCAATCCAGAGGACTATTTGGAGCAATTGCCGGATTCATTGAAGGAGGATGGACAGGCATGATAGATGGATGGTATGGGTACCACCACCAGAATGAACAAGGATCAGGATATGCCGCTGATCAGAAAAGCACACAGAATGCAATTGATGGAATAACAAATAAGGTGAATTCGGTAATTGAGAAAATGAACACTCAATTCACTGCAGTGGGGAAAGAATTCAACAACCTAGAGAGGAGAATTGAGAATCTGAATAAAAAGGTCGATGATGGGTTCCTAGATGTTTGGACATACAATGCTGAACTGCTCGTTCTGCTGGAAAATGAAAGAACTCTTGACTTCCATGATTCCAATGTGAGGAATTTGTATGAGAGAGTCAAGTCACAACTGAGAAATAACGCCAAAGAAATTGGGAATGGTTGCTTTGAGTTCTATCACAAGTGTGATGATGAGTGTATGGAAAGTGTGAAGAATGGCACATATGATTATCCCAAATATTCAGAGGAGTCTAAGTTGAATCGGGAAGAAATAGACGGAGTGAAACTAGAGTCGATGGGAGTTTACCAAATTTTGGCGATCTATTCCACAGTCGCCAGTTCCCTGGTCTTGTTAGTCTCCCTGGGGGCAATCAGCTTCTGGATGTGCTCTAATGGGTCATTGCAATGCAGAATATGCATCTAG
>A_/_H1N1|MK237466|A/mallard/Ohio/17OS1910/2017
ATGGAAGCAAAACTGTTTGTACTATTCTGTGCATTCACTGTACTGAAAGCTGACACCATCTGTGTGGGCTACCATGCAAACAACTCTACAGACACTGTTGACACAGTACTGGAAAAGAATGTAACTGTGACTCACTCAGTGAATTTGCTCGAAGACAGCCATAATGGGAAGCTCTGCAGTCTGAATGGGATAGCTCCTTTACAATTGGGGAAGTGTAATGTAGCGGGGTGGCTCCTGGGCAATCCAGAATGTGATCTTCTACTCACAGCAAACTCATGGTCCTATATAATAGAGACGTCCAATTCAGAGAACGGGACATGCTATCCTGGTGAATTCATAGATTATGAGGAATTAAGGGAGCAGCTGAGTTCAGTTTCTTCTTTTGAAAAGTTTGAAATTTTCCCCAAGGCAAACTCATGGCCAAACCATGAGACAACCAAAGGTGTTACAGCTGCTTGCTCCTACTCTGGGGCTAGCAGTTTTTATCGAAATCTGCTGTGGATAACAAAGAAGGGGACTTCATATCCAAAACTCAGCAAATCATACACGAACAATAAGGGGAAAGAAGTGCTCGTGCTCTGGGGTGTGCACCATCCTCCGACCACCAGTGAACAACAAAGTCTATACCAGAATACTGATGCATATGTCTCAGTTGGGTCATCAAAGTACAACCGGAGATTCACCCCAGAGATAGCAGCTAGACCCAAAGTTAGAGGGCAGGCAGGCAGAATGAACTATTATTGGACACTATTAGACCAAGGGGACACCATAACATTTGAGGCCACTGGGAACCTGATAGCACCATGGTATGCCTTCGCACTAAATAAAGGATCTGATTCAGGAATTATAACATCAGATGCTCCAGTTCACAATTGCGACACAAGATGCCAAACCCCCCATGGAGCGTTGAACAGTAGCCTCCCTTTCCAAAATGTGCATCCTATCACCATTGGAGAATGTCCCAAATATGTCAAGAGCACCAAGCTAAGAATGGCAACAGGACTAAGAAATGTCCCATCCATTCAATCCAGAGGACTATTTGGAGCAATTGCCGGATTCATTGAAGGAGGATGGACAGGCATGATAGATGGATGGTATGGGTACCACCACCAGAATGAACAAGGATCAGGATATGCCGCTGATCAGAAAAGCACACAGAATGCAATTGATGGAATAACAAATAAGGTGAATTCGGTAATTGAGAAAATGAACACTCAATTCACTGCAGTGGGGAAAGAATTCAACAACCTAGAGAGGAGAATTGAGAATCTGAATAAAAAGGTCGATGATGGGTTCCTAGATGTTTGGACATACAATGCTGAACTGCTCGTCCTGCTAGAAAATGAAAGAACTCTTGACTTTCATGATTCCAATGTGAGGAATTTGTATGAGAGAGTCAAATCACAACTGAGAAATAACGCCAAAGAAATTGGAAATGGTTGCTTTGAGTTCTATCACAAGTGTGATGATGAGTGTATGGAAAGTGTGAAAAACGGCACATATGATTATCCCAAATATTCAGAAGAATCTAAGTTGAATCGAGAAGAAATAGACGGAGTGAAACTAGAGTCGATGGGAGTTTACCAAATTTTGGCGATCTATTCCACAGTCGCCAGTTCCCTAGTCTTGTTAGTCTCCCTGGGGGCAATCAGCTTCTGGATGTGCTCTAATGGGTCATTGCAATGCAGAATATGCATTTAG
>A_/_H1N1|MK237437|A/American_green-winged_teal/Wisconsin/17OS3992/2017
ATGGAAGCAAAACTGTTTGTACTATTCTGTACATTCACTGTACTGAAAGCTGACACCATCTGTGTGGGCTACCATGCAAACAACTCTACAGACACTGTTGACACAGTACTGGAAAAGAATGTAACTGTGACTCACTCAGTGAATTTGCTCGAAGACAGCCATAATGGGAAGCTCTGCAGCCTGAATGGGATAGCTCCTTTACAATTGGGGAAGTGTAATGTAGCGGGGTGGCTCCTGGGCAATCCAGAATGTGATCTTCTACTCACTGCAAACTCATGGTCCTATATAATAGAGACGTCCAATTCAGAGAACGGGACATGCTATCCCGGTGAATTCATAGATTATGAGGAATTAAGGGAGCAGCTGAGTTCAGTTTCTTCTTTTGAAAAGTTTGAAATTTTCCCCAAGGCAAACTCATGGCCAAACCATGAGACAACCAAAGGTGTTACAGCAGCCTGCTCCTACACTGGGGCTAGCAGTTTTTATCGAAATTTGCTGTGGATAACAAAGAAGGGGAATTCATATCCAAAACTCAGCAAATCATACACGAACAATAAGGGGAAAGAAGTGCTCGTGCTCTGGGGAGTGCACCATCCTCCGACCACCAGTGAACAACAAAGTCTATATCAGAATACTGATGCATACGTTTCAGTTGGGTCATCAAAGTACAACCGGAGATTCACCCCAGAGATAGCAGCCAGACCCAAAGTTAGAGGGCAGGCAGGCAGGATGAACTATTATTGGACACTACTAGACCAAGGAGACACCATAACATTTGAGGCCACTGGGAATTTGATAGCACCATGGTATGCCTTCGCATTAAATAAGGGGTCTGACTCAGGAATTATAACATCAGATGCTCCAGTTCACAATTGCGACACAAGATGCCAAACCCCCCACGGAGCGTTGAACAGTAGCCTTCCTTTCCAGAATGTACATCCTATTACCATTGGAGAATGTCCCAAATATGTCAAGAGCACCAAGCTAAGAATGGCAACAGGACTAAGAAACGTCCCATCCATTCAATCCAGAGGACTATTTGGGGCAATTGCTGGATTCATTGAAGGAGGATGGACAGGCATGATAGATGGCTGGTATGGGTACCACCACCAGAATGAGCAAGGATCAGGATATGCCGCTGATCAGAAAAGCACACAGAATGCAATTGATGGGATAACAAGTAAGGTGAATTCGGTAATTGAGAAAATGAATACTCAATTCACTGCAGTGGGTAAAGAATTCAACAACCTAGAGAGGAGAATTGAGAATCTGAATAAGAAGGTCGATGATGGGTTCCTGGATGTGTGGACATACAATGCTGAACTGCTCGTTCTACTGGAAAATGAAAGGACTCTTGACTTTCATGATTCCAATGTGAGGAATTTGTATGAGAGAGTCAAATCACAACTGAGAAATAACGCCAAAGAACTTGGAAATGGTTGCTTTGAGTTCTATCACAAGTGTGATGATGACTGTATGGAAAGTGTGAAGAACGGCACATATGATTATCCCAAATATTCGGAAGAGTCTAAGTTGAATCGAGAAGAAATAGACGGAGTGAAGCTAGAGTCTATGGGAGTTTACCAAATTTTGGCGATCTATTCCACAGTCGCCAGTTCCCTGGTTTTGTTAGTCTCCCTGGGGGCAATCAGTTTCTGGATGTGCTCTAATGGGTCATTGCAATGCAGAATATGCATTTAG
>A_/_H1N5|MK237407|A/northern_shoveler/Wisconsin/17OS4166/2017
ATGGAAGCAAAACTGTTCGTACTATTCTGTACATTCACTGTACTGAAAGCCGACACCATCTGTGTGGGCTACCATGCAAACAATTCTACAGACACTGTTGACACAGTATTGGAAAAGAATGTAACTGTGACTCACTCAGTGAATTTGCTCGAAGACAGCCATAATGGGAAGCTCTGCAGCCTAAATGGGATAGCTCCTTTACAATTGGGGAAGTGTAATGTAGCGGGCTGGCTTCTGGGCAATCCAGAATGTGATCTCCTACTCACTGCAAACTCATGGTCCTATATAATAGAGACATCCAATTCAGAGAACGGGACATGCTATCCCGGTGAATTCATGGATTACGAGGAATTACGGGAGCAGCTGAGTTCAGTTTCTTCCTTTGAAAAATTCGAAATTTTCCCCAAGGCGAATTCATGGCCAAAGCATGAGACAACTAAAGGTGTTACAGCAGCCTGCTCCTACTCTGGGACTAGCAGTTTTTATCGAAATTTGCTGTGGCTAACAAAGAAGGGGAATTCATATCCAAAACTCAGCAAATCATACACGAACAGTAAGGGGAAAGAAGTGCTCGTGCTCTGGGGGGTGCACCATCCTCCGACCATCGATCAACAACAAGATCTATACCAGAATACTGGTGCATACGTTTCAGTTGGGTCATCAAAGTACAACCGGAGATTCACTCCAGAGATAGCAGCTAGACCCAAAGTTAGAGGGCAGGCAGGCAGGATGAACTATTATTGGACACTATTAGACCAAGGGGACACCATAACATTTGAGGCCACTGGGAATTTAATAGCACCATGGTATGCCTTCGCACTAAACAAGGGGTTTGACTCAGGAATTATAACATCAGATGCTCCAGTTCACAATTGCGACACAAGATGCCAAACCCCCCACGGAGCGTTGAACAGTAGCCTCCCTTTCCAGAATGTACATCCTATCACCATTGGAGAATGTCCCAAATATGTCAAGAGCACCAAGCTAAGAATGGCAACAGGACTAAGAAATGTACCATCCATTCAATCCAGAGGACTATTTGGAGCAATTGCCGGTTTCATTGAAGGAGGATGGACAGGCATGATAGATGGCTGGTATGGATATCACCACCAGAATGAGCAAGGATCAGGATATGCTGCTGATCAGAAAAGCACACAGAATGCAATTGATGGGATAACAAATAAGGTGAATTCAGTAATTGAGAAAATGAACACTCAATTCACTGCAGTGGGTAAAGAATTCAACAACCTAGAGAGGAGAATTGAGAATCTGAATAAGAAGGTTGATGATGGGTTCCTGAATGTGTGGACATACAATGCTGAATTGCTCGTTCTACTGGAGAATGAAAGGACTCTTGACTTTCATGATTCCAATGTGAGGAACTTGTATGAGAGAGTCAAATCACAACTGAGGAACAACGCCAAAGAACTTGGAAATGGTTGCTTTGAGTTCTATCACAAGTGTGATGATGAATGTATGGAAAGTGTGAAGAACGGCACATATGATTATCCCAAATATTCGGAAGAGTCTAAATTGAATCGAGAAGAAATAGACGGAGTGAAACTAGAGTCTATGGGAGTTTACCAAATTTTGGCGATCTATTCCACAGTCGCCAGTTCCCTGGTTTTGTTAGTCTCCCTGGGGGCAATCAGTTTCTGGATGTGCTCTAATGGGTCATTGCAATGCAGAATATGCATTTAG
>A_/_H1N1|MK237402|A/American_green-winged_teal/Wisconsin/17OS4008/2017
ATGGAAGTAAAACTGTTTGTACTATTCTGTACATTCACTGTACTGAAAGCTGACACCATCTGTGTGGGCTACCACGCAAACAACTCTACAGACACTGTTGATACAGTCCTGGAAAAGAATGTAACTGTGACCCACTCAGTGAATTTGCTCGAAGACAGCCATAATGGAAAGCTCTGCAGTCTGAATGGGATAGCTCCTTTACAATTGGGGAAGTGTAATGTAGCGGGGTGGCTCTTGGGCAATCCAGAATGTGATCTTCTACTCACTGCAAACTCATGGTCCTATATAATAGAAACGTCCAACTCAGAGAACGGGACATGCTATCCCGGTGAATTCATAGATTATGAGGAATTAAGGGAGCAGCTGAGTTCAGTTTCTTCTTTTGAAAAGTTTGAAATTTTCCCCAAGGCAAACTCATGGCCAAACCATGAGACAACCAAAGGTGTTACAGCTGCTTGCTCCTACTCTGGGGCCAGCAGTTTTTATCGAAATTTGCTGTGGATAACAAAGAAGGGGACTTCATATCCAAAACTCAGCAAATCATACACGAACAATAAGGGGAAAGAAGTGCTCGTGCTCTGGGGAGTGCACCATCCTCCGACCACCAGTGAACAACAAAGTCTATACCAGAATACTGATGCATATGTTTCAGTTGGGTCATCAAAGTACAACCGGAGATTCACCCCAGAGATAGCAGCTAGACCCAAAGTTAGAGGGCAGGCAGGCAGAATGAACTATTATTGGACACTATTAGACCAAGGGGACACCATAACGTTTGAGGCCACTGGGAACCTAATAGCACCATGGTATGCCTTCGCACTAAATAAAGGATCTGATTCAGGAATTATAACATCAGATGCTCCAGTTCACAATTGCGACACAAGATGCCAAACCCCCCATGGAGCGTTGAACAGTAGCCTCCCTTTCCAGAATGTGCATCCTATCACCATTGGAGAATGTCCCAAATATGTCAAGAGCACCAAGTTAAGAATGGCAACAGGACTAAGAAATGTCCCATCCATTCAATCCAGAGGACTATTTGGAGCAATTGCAGGATTCATTGAAGGAGGATGGACAGGCATGATAGATGGATGGTATGGGTACCACCACCAGAATGAACAAGGATCAGGATATGCCGCTGATCAGAAAAGCACACAGAATGCAATTGATGGAATAACAAATAAGGTGAATTCGGTAATTGAGAAAATGAACACTCAATTCACTGCAGTGGGGAAAGAATTCAACAACCTAGAGAGGAGAATTGAGAATCTGAATAAGAAGGTCGATGATGGGTTTCTAGATGTTTGGACATACAATGCTGAACTGCTCGTTCTGCTGGAGAATGAAAGAACTCTTGACTTTCATGATTCCAATGTGAGGAATTTGTATGAGAGAGTCAAATCACAACTGAGAAATAACGCCAAAGAAATTGGAAATGGTTGCTTTGAGTTCTATCACAAGTGTGATGATGAGTGTATGGAAAGTGTGAAGAACGGCACATATGATTATCCCAAATATTCAGAAGAATCTAAGTTGAATCGAGAAGAAATAGACGGAGTGAAATTAGAGTCGATGGGAGTTTATCAAATTTTGGCGATCTATTCCACAGTCGCCAGTTCCCTAGTATTGTTAGTCTCCCTGGGGGCAATCAGCTTCTGGATGTGCTCTAATGGGTCATTGCAATGCAGAATATGCATTTAG
>A_/_H1N8|MK237211|A/mallard/Ohio/17OS1763/2017
ATGGAAGCAAAACTGTTTGTACTATTCTGTACATTCACTGTACTGAAAGCTGACACCATCTGTGTGGGCTACCATGCAAACAACTCTACAGACACTGTTGACACAGTACTGGAAAAGAATGTAACTGTGACTCACTCAGTGAATTTGCTCGAAGACAGCCATAATGGGAAGCTCTGCAGTCTGAATGGGATAGCTCCTTTACAATTGGGGAAGTGTAATGTAGCGGGGTGGCTCCTGGGCAATCCAGAATGTGATCTTCTACTCACAGCAAACTCATGGTCCTATATAATAGAGACGTCCAATTCAGAGAACGGGACATGCTATCCTGGTGAATTCATAGATTATGAGGAATTAAGGGAGCAGCTGAGTTCAATTTCTTCTTTTGAAAAGTTTGAAATTTTCCCCAAGGCAAACTCATGGCCAAACCATGAGACAACCAAAGGTGTTACAGCTGCTTGCTCCTACTCTGGGGCTAGCAGTTTTTATCGAAATCTGCTGTGGATAATAAAGAAGGGGACTTCATATCCAAAACTCAGCAAATCATACACGAACAATAAGGGGAAAGAAGTGCTCGTGCTCTGGGGTGTGCACCATCCTCCGACCACCAGTGAACAACAAAGTCTATACCAGAATACTGATGCATATGTCTCAGTTGGGTCATCAAAGTACAACCGGAGATTCACCCCAGAGATAGCAGCTAGACCCAAAGTTAGAGGGCAGGCAGGCAGAATGAACTATTATTGGACACTATTAGACCAAGGGGACACCATAACATTTGAGGCCACTGGGAACCTGATAGCACCATGGTATGCCTTCGCACTAAATAAAGGATCTGATTCAGGAATTATAACATCAGATGCTCCAGTTCACAATTGCGACACAAGATGCCAAACCCCTCATGGAGCGTTGAACAGTAGCCTCCCTTTCCAAAATGTGCATCCTATCACCATTGGAGAATGTCCCAAATATGTCAAGAGCACCAAGCTAAGAATGGCAACAGGACTAAGAAATGTCCCATCCATTCAATCCAGAGGACTATTTGGAGCAATTGCCGGATTCATTGAAGGAGGATGGACAGGCATGATAGATGGATGGTACGGGTACCACCACCAGAATGAACAAGGATCAGGATATGCCGCTGATCAGAAAAGCACACAGAATGCAATTGATGGAATAACAAATAAGGTGAATTCGGTAATTGAGAAAATGAACACTCAATTCACTGCAGTGGGGAAAGAATTCAACAACCTAGAGAGGAGAATTGAGAATCTGAATAAAAAGGTCGATGATGGGTTCCTAGATGTTTGGACATACAATGCTGAACTGCTCGTCCTGCTAGAAAATGAAAGAACTCTTGACTTTCATGATTCCAATGTGAGGAATTTGTATGAGAGAGTCAAATCACAACTGAGAAATAACGCCAAAGAAATTGGAAATGGTTGCTTTGAGTTCTATCACAAGTGTGATGATGAGTGTATGGAAAGTGTGAAAAACGGCACATATGATTATCCCAAATATTCAGAAGAATCTAAGTTGAATCGAGAAGAAATAGACGGAGTGAAACTAGAGTCGATGGGAGTTTACCAAATTTTGGCGATCTATTCCACAGTCGCCAGTTCCCTGGTCTTGTTAGTCTCCCTGGGGGCAATCAGCTTCTGGATGTGCTCTAATGGGTCATTGCAATGCAGAATATGCATTTAG
>A_/_H1N8|MK237067|A/mallard/Ohio/17OS1907/2017
ATGGAAGCAAAACTGTTTGTACTATTCTGTACATTCACTGTACTGAAAGCTGACACCATCTGTGTGGGCTACCATGCAAACAACTCTACAGACACTGTTGACACAGTACTGGAAAAGAATGTAACTGTGACTCACTCAGTGAATTTGCTCGAAGACAGCCATAATGGGAAGCTCTGCAGTCTGAATGGGATAGCTCCTTTACAATTGGGGAAGTGTAATGTAGCGGGGTGGCTCCTGGGCAATCCAGAATGTGATCTTCTACTCACAGCAAACTCATGGTCCTATATAATAGAGACGTCCAATTCAGAGAACGGGACATGCTATCCTGGTGAATTCATAGATTATGAGGAATTAAGGGAGCAGATGAGTTCAGTTTCTTCTTTTGAAAAGTTTGAAATTTTCCCCAAGGCAAACTCATGGCCAAACCATGAGACAACCAAAGGTGTTACAGCTGCTTGCTCCTACTCTGGGGCTAGCAGTTTTTATCGAAATCTGCTGTGGATAATAAAGAAGGGGACTTCATATCCAAAACTCAGCAAATCATACACGAACAATAAGGGGAAAGAAGTGCTCGTGCTCTGGGGTGTGCACCATCCTCCGACCACCAGTGAACAACAAAGTCTATACCAGAATACTGATGCATATGTCTCAGTTGGGTCATCAAAGTACAACCGGAGATTCACCCCAGAGATAGTAGCTAGACCCAAAGTTAGAGGGCAGGCAGGCAGAATGAACTATTATTGGACACTATTAGACCAAGGGGACACCATAACATTTGAGGCCACTGGGAACCTGATAGCACCATGGTATGCCTTCGCACTAAATAAAGGATCTGATTCAGGAATTATAACATCAGATGCTCCAGTTCACAATTGCGACACAAGATGCCAAACCCCTCATGGAGCGTTGAACAGTAGCCTCCCTTTCCAAAATGTGCATCCTATCACCATTGGAGAATGTCCCAAATATGTCAAGAGCACCAAGCTAAGAATGGCAACAGGACTAAGAAATGTCCCATCCATTCAATCCAGAGGACTATTTGGAGCAATTGCCGGATTCATTGAAGGAGGATGGACAGGCATGATAGATGGATGGTATGGGTACCACCACCAGAATGAACAAGGATCAGGATATGCCGCTGATCAGAAAAGCACACAGAATGCAATTGATGGAATAACAAATAAGGTGAATTCGGTAATTGAGAAAATGAACACTCAATTCACTGCAGTGGGGAAAGAATTCAACAACCTAGAGAGGAGAATTGAGAATCTGAATAAAAAGGTCGATGATGGGTTCCTAGATGTTTGGACATACAATGCTGAACTGCTCGTCCTGCTAGAAAATGAAAGAACTCTTGACTTTCATGATTCCAATGTGAGGAATTTGTATGAGAGAGTCAAATCACAACTGAGAAATAACGCCAAAGAAATTGGAAATGGTTGCTTTGAGTTCTATCACAAGTGTGATGATGAGTGTATGGAAAGTGTGAAAAACGGCACATATGATTATCCCAAATATTCAGAAGAATCTAAGTTGAATCGAGAAGAAATAGACGGAGTGAAACTAGAGTCGATGGGAGTTTACCAAATTTTGGCGATCTATTCCACAGTCGCCAGTTCCCTGGTCTTGTTAGTCTCCCTGGGGGCAATCAGCTTCTGGATGTGCTCTAATGGGTCATTGCAATGCAGAATATGCATTTAG
>A_/_H1N1|MK237009|A/mallard/Ohio/17OS1911/2017
ATGGAAGCAAAACTGTTTGTACTATTCTGTGCATTCACTGTACTGAAAGCTGACACCATCTGTGTGGGCTACCATGCAAACAACTCTACAGACACTGTTGACACAGTACTGGAAAAGAATGTAACTGTGACTCACTCAGTGAATTTGCTCGAAGACAGCCATAATGGGAAGCTCTGCAGTATGAATGGGATAGCTCCTTTACAATTGGGGAAGTGTAATGTAGCGGGGTGGCTCCTGGGCAATCCAGAATGTGATCTTCTACTCACAGCAAACTCATGGTCCTATATAATAGAGACGTCCAATTCAGAGAACGGGACATGCTATCCTGGTGAATTCATAGATTATGAGGAATTAAGGGAGCAGCTGAGTTCAGTTTCTTCTTTTGAAAAGTTTGAAATTTTCCCCAAGGCAAACTCATGGCCAAACCATGAGACAACCAAAGGTGTTACAGCTGCTTGCTCCTACTCTGGGGCTAGCAGTTTTTATCGAAATCTGCTGTGGATAACAAAGAAGGGGACTTCATATCCAAAACTCAGCAAATCATACACGAACAATAAGGGGAAAGAAGTGCTCGTGCTCTGGGGTGTGCACCATCCTCCGACCACCAGTGAACAACAAAGTCTATACCAGAATACTGATGCATATGTCTCAGTTGGGTCATCAAAGTACAACCGGAGATTCACCCCAGAGATAGCAGCTAGACCCAAAGTTAGAGGGCAGGCAGGCAGAATGAACTATTATTGGACACTATTAGACCAAGGGGACACCATAACATTTGAGGCCACTGGGAACCTGATAGCACCATGGTATGCCTTCGCACTAAATAAAGGATCTGATTCAGGAATTATAACATCAGATGCTCCAGTTCACAATTGCGACACAAGATGCCAAACCCCCCATGGAGCGTTGAACAGTAGCCTCCCTTTCCAAAATGTGCATCCTATCACCATTGGAGAATGTCCCAAATATGTCAAGAGCACCAAGCTAAGAATGGCAACAGGACTAAGAAATGTCCCATCCATTCAATCCAGAGGACTATTTGGAGCAATTGCCGGATTCATTGAAGGAGGATGGACAGGCATGATAGATGGATGGTATGGGTACCACCACCAGAATGAACAAGGATCAGGATATGCCGCTGATCAGAAAAGCACACAGAATGCAATTGATGGAATAACAAATAAGGTGAATTCGGTAATTGAGAAAATGAACACTCAATTCACTGCAGTGGGGAAAGAATTCAACAACCTAGAGAGGAGAATTGAGAATCTGAATAAAAAGGTCGATGATGGGTTCCTAGATGTTTGGACATACAATGCTGAACTGCTCGTCCTGCTAGAAAATGAAAGAACTCTTGACTTTCATGATTCCAATGTGAGGAATTTGTATGAGAGAGTCAAATCACAACTGAGAAATAACGCCAAAGAAATTGGAAATGGTTGCTTTGAGTTCTATCACAAGTGTGATGATGAGTGTATGGAAAGTGTGAAAAACGGCACATATGATTATCCCAAATATTCAGAAGAATCTAAGTTGAATCGAGAAGAAATAGACGGAGTGAAACTAGAGTCGATGGGAGTTTACCAAATTTTGGCGATCTATTCCACAGTCGCCAGTTCCCTAGTCTTGTTAGTCTCCCTGGGGGCAATCAGCTTCTGGATGTGCTCTAATGGGTCATTGCAATGCAGAATATGCATTTAG
>A_/_H1N1|MK236939|A/northern_shoveler/Missouri/17OS4846/2017
ATGGAAGTAAAACTGTTTGTACTATTCTGTACATTCACTGTACTGAAGGCTGACACCATCTGTGTGGGCTACCACGCAAACAACTCTACAGACACTGTTGACACAGTACTGGAAAAGAATGTAACTGTGACCCACTCAGTGAATTTGCTCGAAAACAGCCATAATGGAAAGCTCTGCAGTCTGAATGGAATAGCTCCTTTACAATTGGGGAAGTGTAATGTAGCGGGGTGGCTCCTGGGCAATCCAGAATGTGATCTTCTACTTACTGCAAACTCATGGTCCTATATAATAGAAACGTCCAACTCAGAGAACGGGACATGCTATCCCGGTGAATTCATAGATTATGAGGAATTAAGGGAGCAGCTGAGTTCAGTTTCTTCTTTTGAAAAGTTTGAAATTTTCCCCAAGGCAAACTCATGGCCAAACCATGAGACAACCAAAGGTGTTACAGCTGCTTGCTCCTATTCTGGGGCTAGCAGTTTTTATCGAAATTTGCTGTGGATAACAAAGAAGGGGACTTCATATCCAAAACTCAGCAAATCATACACGAACAATAAAGGGAAAGAAGTGCTCGTGCTCTGGGGAGTGCACCATCCTCCGACAACCAGTGAACAACAAAGTCTATACCAGAATACTGATGCATATGTCTCAGTTGGGTCATCAAAGTACAACCGGAGATTCACCCCAGAGATAGCAGCTAGACCCAAAGTTAGAGGGCAGGCAGGCAGAATGAACTATTATTGGACACTATTAGACCAAGGGGACACCATAACATTTGAGGCCACTGGGAACCTAATAGCACCATGGTATGCCTTCGCACTAAATAAAGGATCTGATTCAGGAATTATAACATCAGATGCTCCAGTTCACAATTGCGACACAAGATGCCAAACCCCCCATGGAGCGTTGAACAGTAGCCTCCCTTTCCAGAATGTGCATCCCATCACCATTGGAGAATGTCCCAAATATGTCAAGAGCACCAAGCTAAGAATGGCAACAGGACTAAGAAATGTCCCATCCATTCAATCCAGAGGACTATTTGGAGCAATTGCCGGATTCATTGAAGGAGGATGGACAGGCATGATAGATGGATGGTATGGGTACCACCACCAGAATGAACAAGGATCAGGATATGCCGCTGATCAGAAGAGCACACAGAATGCAATTGATGGAATAACAAATAAGGTGAATTCGGTAATTGAGAAAATGAACACTCAATTCACTGCAGTTGGGAAAGAATTCAACAACCTAGAGAGGAGAATTGAGAATCTGAATAAAAAGGTCGATGATGGGTTTCTAGATGTTTGGACATACAATGCTGAACTTCTCGTTCTGCTGGAAAATGAAAGAACTCTTGACTTTCATGATTCCAATGTGAGGAATTTGTATGAGAGAGTCAAATCACAACTGAGAAATAACGCCAAAGAAATTGGAAATGGTTGCTTTGAGTTCTATCACAAGTGTGATGATGAGTGTATGGAAAGTGTGAAGAACGGCACATATGATTATCCCAAATATTCAGAAGAATCTAAGTTGAATCGAGAAGAAATAGACGGAGTGAAACTAGAGTCGATGGGAGTTTACCAAATTTTGGCGATCTATTCCACAGTCGCCAGTTCCCTAGTATTGTTAGTCTCCCTGGGGGCAATCAGCTTCTGGATGTGCTCTAATGGGTCATTGCAATGCAGAATATGCATTTAG
>A_/_H1N1|MK236808|A/northern_pintail/Maryland/17OS4496/2017
ATGGAAGTAAAACTGTTTGTACTATTCTGTACATTCACTGTACTGAAAGCTGACACCATCTGTGTGGGCTACCATGCAAACAACTCTACAGACACTGTTGACACAGTACTGGAAAAGAATGTAACTGTGACTCACTCAGTGAATTTGCTCGAAGACAGCCATAATGGGAAGCTCTGCAGACTGAATGGGATAGCTCCTCTACAATTGGGGAAGTGTAATGTAGCGGGGTGGCTCCTGGGCAATCCAGAATGTGATCTTCTACTCACTGCAAACTCATGGTCCTATATAATAGAGACGTCCAATTCAGAGAACGGGACATGCTATCCTGGTGAATTCATAGATTATGAGGAATTAAGGGAGCAGCTGAGTTCAGTTTCTTCTTTTGAAAAGTTTGAAATTTTCCCCAAGGCAAACTCATGGCCAAACCATGAGACAACCAAAGGTGTTACAGCAGCCTGCTCCTACTCTGGGGCCAGCAGTTTTTATCGAAATTTGCTGTGGATTACAAAGAAGGGGAATTCATATCCAAAACTCAGCAAATCATACACGAACAATAAGGGGAAAGAGGTGCTCGTGCTCTGGGGAGTGCACCATCCTCCGACCACCAGTGAACAACAAAGTCTATACCAGAATACTGATGCATACGTCTCAGTTGGGTCATCAAAGTACAACCGGAGATTCACCCCAGAGATAGCAGCCAGACCCAAAGTTAGAGGACAGGCAGGCAGGATGAACTATTATTGGACACTATTAGACCAAGGGGACACCATAACATTTGAGGCCACTGGGAATTTGATAGCACCATGGTATGCCTTCGCACTAAATAAGGGGTCTGACTCAGGAATTATAACATCAGATGCTCCAGTTCACAATTGCGACACAAGATGCCAAACCCCCCACGGAGCGTTGAACAGTAGCCTTCCTTTTCAGAATGTACATCCTATCACCATTGGAGAATGTCCCAAATATGTCAAGAGCACCAAACTAAGAATGGCAACAGGACTAAGAAATGTCCCATCCATTCAATCCAGAGGACTATTTGGAGCAATTGCTGGATTCATTGAAGGAGGATGGACAGGCATGATAGATGGCTGGTATGGGTACCACCACCAGAATGAGCAAGGATCAGGATATGCCGCTGATCAGAAAAGCACACAGAATGCAATCGATGGGATAACAAATAAGGTGAATTCGGTAATTGAGAAAATGAACACTCAATTCACTGCAGTGGGCAAAGAATTCAACAACCTAGAGAGGAGAATTGAGAATCTGAATAAGAAGGTCGATGATGGGTTCCTGGATGTGTGGACGTACAATGCTGAACTGCTCGTTCTACTGGAAAATGAAAGAACTCTTGACTTTCATGATTCCAATGTGAGGAATTTGTATGAGAGAGTCAAATCACAACTGAGGAATAACGCCAAAGAACTTGGAAATGGTTGCTTTGAGTTCTATCACAAGTGTGATGATGAATGTATGGAAAGTGTGAAGAACGGCACATATGATTATCCCAAATATTCGGAAGAGTCTAAGTTGAATCGAGAAGAAATAGACGGAGTGAAACTAGAGTCTATGGGAGTTTACCAAATTTTGGCGATCTATTCCACAGTCGCCAGTTCCCTGGTTTTGTTAGTCTCCCTGGGGGCAATCAGTTTCTGGATGTGCTCTAATGGATCATTGCAATGCAGAATATGCATTTAG
>A_/_H1N1|MK236804|A/mallard/Ohio/17OS1912/2017
ATGGAAGCAAAACTGTTTGTACTATTCTGTGCATTCACTGTACTGAAAGCTGACACCATCTGTGTGGGCTACCATGCAAACAACTCTACAGACACTGTTGACACAGTACTGGAAAAGAATGTAACTGTGACTCACTCAGTGAATTTGCTCGAAGACAGCCATAATGGGAAGCTCTGCAGTCTGAATGGGATAGCTCCTTTACAATTGGGGAAGTGTAATGTAGCGGGGTGGCTCCTGGGCAATCCAGAATGTGATCTTCTACTCACAGCAAACTCATGGTCCTATATAATAGAGACGTCCAATTCAGAGAACGGGACATGCTATCCTGGTGAATTCATAGATTATGAGGAATTAAGGGAGCAGCTGAGTTCAGTTTCTTCTTTTGAAAAGTTTGAAATTTTCCCCAAGGCAAACTCATGGCCAAACCATGAGACAACCAAAGGTGTTACAGCTGCTTGCTCCTACTCTGGGGCTAGCAGTTTTTATCGAAATCTGCTGTGGATAACAAAGAAGGGGACTTCATATCCAAAACTCAGCAAATCATACACGAACAATAAGGGGAAAGAAGTGCTCGTGCTCTGGGGTGTGCACCATCCTCCGACCACCAGTGAACAACAAAGTCTATACCAGAATACTGATGCATATGTCTCAGTTGGGTCATCAAAGTACAACCGGAGATTCACCCCAGAGATAGCAGCTAGACCCAAAGTTAGAGGGCAGGCAGGCAGAATGAACTATTATTGGACACTATTAGACCAAGGGGACACCATAACATTTGAGGCCACTGGGAACCTGATAGCACCATGGTATGCCTTCGCACTAAATAAAGGATCTGATTCAGGAATTATAACATCAGATGCTCCAGTTCACAATTGCGACACAAGATGCCAAACCCCCCATGGAGCGTTGAACAGTAGCCTCCCTTTCCAAAATGTGCATCCTATCACCATTGGAGAATGTCCCAAATATGTCAAGAGCACCAAGCTAAGAATGGCAACAGGACTAAGAAATGTCCCATCCATTCAATCCAGAGGACTATTTGGAGCAATTGCCGGATTCATTGAAGGAGGATGGACAGGCATGATAGATGGATGGTATGGGTACCACCACCAGAATGAACAAGGATCAGGATATGCCGCTGATCAGAAAAGCACACAGAATGCAATTGATGGAATAACAAATAAGGTGAATTCGGTAATTGAGAGAATGAACACTCAATTCACTGCAGTGGGGAAAGAATTCAACAACCTAGAGAGGAGAATTGAGAATCTGAATAAAAAGGTCGATGATGGGTTCCTAGATGTTTGGACATACAATGCTGAACTGCTCGTCCTGCTAGAAAATGAAAGAACTCTTGACTTTCATGATTCCAATGTGAGGAATTTGTATGAGAGAGTCAAATCACAACTGAGAAATAACGCCAAAGAAATTGGAAATGGTTGCTTTGAGTTCTATCACAAGTGTGATGATGAGTGTATGGAAAGTGTGAAAAACGGCACATATGATTATCCCAAATATTCAGAAGAATCTAAGTTGAATCGAGAAGAAATAGACGGAGTGAAACTAGAGTCGATGGGAGTTTACCAAATTTTGGCGATCTATTCCACAGTCGCCAGTTCCCTAGTCTTGTTAGTCTCCCTGGGGGCAATCAGCTTCTGGATGTGCTCTAATGGGTCATTGCAATGCAGAATATGCATTTAG
>A_/_H1N1|MK236646|A/blue-winged_teal/Wisconsin/17OS3983/2017
ATGGAAGCAAAACTGTTTGTACTATTCTATACATTCACTGTACTGAAAGCTGACACCATCTGTGTGGGCTACCATGCAAACAACTCTACAGACACTGTTGACACAGTACTGGAAAAGAATGTAACTGTGACTCACTCAGTGAATTTGCTCGAAGACAGCCATAATGGGAAGCTCTGCAGACTGAATGGGATAGCTCCTCTACAATTGGGGAAGTGTAATGTAGCGGGGTGGCTCCTGGGCAATCCAGAATGTGACCTTCTACTCACTGCAAACTCATGGTCCTATATAATAGAGACGTCCAATTCAGAGAACGGGACATGCTATCCTGGTGAATTCATAGATTATGAGGAATTAAGGGAGCAGCTGAGTTCAGTTTCTTCTTTTGAAAAGTTTGAAATTTTCCCCAAGGCAAACTCATGGCCAAACCATGAGACAACCAAAGGTGTTACAGCAGCCTGCTCCTACTCTGGGGCCAGCAGTTTTTATCGAAATTTGCTGTGGATTACAAAGAAGGGGAATTCATATCCAAAACTCAGCAAATCATACACGAACAATAAGGGGAAAGAGGTGCTCGTGCTCTGGGGAGTGCACCATCCTCCGACCACCAGTGAACAACAAAGTCTATACCAGAATACTGATGCATACGTCTCAGTTGGGTCATCAAAGTACAACCGGAGATTCACCCCAGAGATAGCGGCCAGACCCAAAGTTAGAGGACAGGCAGGCAGGATGAACTATTATTGGACACTATTAGACCAAGGGGACACCATAACATTTGAGGCCACTGGGAATTTGATAGCACCATGGTATGCCTTCGCACTAAATAAGGGGTCTGACTCAGGAATTATAACATCAGATGCTCCAGTTCACAATTGCGACACAAGATGCCAAACCCCCCACGGAGCGTTGAACAGTAGCCTTCCTTTTCAGAATGTACATCCTATCACCATTGGAGAATGTCCCAAATATGTCAAGAGCACCAAACTAAGAATGGCAACAGGACTAAGAAATGTCCCATCCATTCAATCCAGAGGACTATTTGGAGCAATTGCTGGATTCATTGAAGGAGGATGGACAGGCATGATAGATGGCTGGTATGGGTACCACCACCAGAATGAGCAAGGATCAGGATATGCCGCTGATCAGAAAAGCACACAGAATGCAATCGATGGGATAACAAATAAGGTGAATTCGGTAATTGAGAAAATGAACACTCAATTCACTGCAGTGGGCAAAGAATTCAACAATCTAGAGAGGAGAATTGAGAATCTGAATAAGAAGGTCGATGATGGGTTCCTGGATGTGTGGACATACAATGCTGAACTGCTCGTTCTACTGGAAAATGAAAGAACTCTTGACTTTCATGATTCCAATGTGAGGAATTTGTATGAGAGAGTCAAATCACAACTGAGGAATAACGCCAAAGAACTTGGAAATGGTTGCTTTGAGTTCTATCACAAGTGTGATGATGAATGTATGGAAAGTGTGAAGAACGGCACATATGATTATCCCAAATATTCGGAAGAGTCTAAGTTGAATCGAGAAGAAATAGACGGAGTGAAACTAGAGTCTATGGGAGTTTACCAAATTTTGGCGATCTATTCCACAGTCGCCAGTTCCCTGGTTTTGTTAGTCTCCCTGGGGGCAATCAGTTTCTGGATGTGCTCTAATGGGTCATTGCAATGCAGAATATGCATTTAG
>A_/_H1N1|MK236627|A/mallard/Wisconsin/17OS4163/2017
ATGGAAGTAAAACTGTTTGTACTATTCTGTACATTCACTGTACTGAAAGCTGACACCATCTGTGTGGGTTACCACGCAAACAACTCTACAGACACTGTTGATACAGTCCTGGAAAAGAATGTAACTGTGACCCACTCAGTGAATTTGCTCGAAGACAGCCATAATGGAAAGCTCTGCAGTCTGAATGGGATAGCTCCTTTACAATTGGGGAAGTGTAATGTAGCGGGGTGGCTCTTGGGCAATCCAGAATGTGATCTTCTACTCACTGCAAACTCATGGTCCTATATAATAGAAACGTCCAACTCAGAGAACGGGACATGCTATCCCGGTGAATTCATAGATTATGAGGAATTAAGGGAGCAGCTGAGTTCAGTTTCTTCTTTTGAAAAGTTTGAAATTTTCCCCAAGGCAAACTCATGGCCAAACCATGAGACAACCAAAGGTGTTACAGCTGCTTGCTCCTACTCTGGGGCTAGCAGTTTTTATCGAAATTTGCTGTGGATAATAAAGAAGGGGACTTCATATCCAAAACTCAGCAAATCATACACGAACAATAAGGGGAAAGAAGTGCTCGTGCTCTGGGGAGTGCACCATCCTCCGACCACCAGTGAACAACAAAGTCTATACCAGAATACTGATGCATATGTCTCAGTTGGGTCATCAAAGTACAACCGGAGATTCACCCCAGAGATAGCAGCTAGACCCAAAGTTAGAGGGCAGGCAGGCAGAATGAACTATTATTGGACACTATTAGACCAAGGGGACACCATAACGTTTGAGGCCACTGGGAACCTAATAGCACCATGGTATGCCTTCGCACTAAATAAAGGATCTGATTCAGGAATTATAACATCAGATGCTCCAGTTCACAATTGCGACACAAGATGCCAAACCCCCCATGGAGCGTTGAACAGTAGCCTCCCTTTCCAGAATGTGCATCCTATCACCATTGGAGAATGTCCCAAATATGTCAAGAGCACCAAGCTAAGAATGGCAACAGGACTAAGAAATGTCCCATCCATTCAATCCAGAGGACTATTTGGAGCAATTGCAGGATTCATTGAAGGAGGATGGACAGGCATGATAGATGGATGGTATGGGTACCACCACCAGAATGAACAAGGATCAGGATATGCCGCTGATCAGAAAAGCACACAGAATGCAATTGATGGAATAACAAATAAGGTGAATTCGGTAATTGAGAAAATGAACACTCAATTCACTGCAGTGGGGAAAGAATTCAACAACCTAGAGAGGAGAATTGAGAATCTGAATAAGAAGGTCGATGATGGGTTTCTAGATGTTTGGACATACAATGCTGAACTGCTCGTTCTGCTGGAGAATGAAAGAACTCTTGACTTTCATGATTCCAATGTGAGGAATTTGTATGAGAGAGTCAAATCACAACTGAGAAATAACGCCAAAGAAATTGGAAATGGTTGCTTTGAGTTCTATCACAAGTGTGATGATGAGTGTATGGAAAGTGTGAAGAACGGCACATATGATTATCCCAAATATTCAGAGGAATCTAAGTTGAATCGAGAAGAAATAGACGGAGTGAAATTAGAGTCGATGGGAGTTTATCAAATTTTGGCGATCTATTCCACAGTCGCCAGTTCCCTAGTATTGTTAGTCTCCCTGGGGGCAATCAGCTTCTGGATGTGCTCTAATGGGTCATTGCAATGCAGAATATGCATTTAG
>A_/_H1N1|LC367498|A/duck/Mongolia/675/2010
ATGGAAGCGAAACTACTTGTCTTATTCTGCATGTTCACTGCATTAAAAGCTGACACCATCTGTATAGGCTACCATGCAAACAATTCTACAGACACTGTTGACACGGTGCTAGAGAAGAATGTAACTGTAACTCACTCAGTTAATTTACTCGAAGATAACCATAATGGGAGACTCTGCAACCTGAACGGAATAGCCCCATTACAACTAGGGAAATGCAACGTGGCGGGATGGCTCCTCGGCAACCCGGAATGTGACCTGTTGCTCACTGCGAATTCATGGTCCTATATAATAGAAACCTCGAATTCAGAAAATGGAACATGCTACCCCGGAGAATTCATCGACTATGAAGAATTGCGTGAACAACTAAGTTCAGTGTCTTCATTTGAGAAATTTGAGATTTTCCCGAAGGCAAGCTCGTGGCCAAATCATGAAACAACCAAAGGCGTCACAGCTGCATGCCCTTACTCTGGAGCTAGCAGTTTTTACCGAAACTTGCTGTGGATAATTAAGAAGGGAACTTCCTATCCTAAACTCAGTAAATCCTACACAAACAATAAGGGGAAAGAAGTACTCGTACTTTGGGGAGTGCACCACCCTCCAACTACAAACGAACAGCAGACCCTTTATCAAAATGCTGATGCATATGTCTCAGTTGGGTCATCAAAGTACAACCGGAGATTCACACCTGAAATAGCTGCCAGACCTAAAGTCAGAGGGCAAGCGGGTAGGATGAATTATTATTGGACACTATTGGATCAGGGAGACACAATAACGTTTGAAGCAACTGGAAACTTGATAGCACCATGGTATGCCTTCGCATTAAACAAGGGCTCTGATTCTGGTATTATAACATCAGATGCTCCAGTTCATAATTGTGACACAAAGTGCCAGACCCCTCATGGTGCCATTAACAGTAGTCTCCCTTTCCAGAGCGTGCATCCTATCACCATTGGAGAATGCCCTAAATATGTAAAAAGCACCAAACTAAGGATGGCAACAGGCCTGAGAAACATTCCTTCCATTCAATCGAGAGGACTCTTCGGAGCAATTGCTGGGTTCATTGAGGGGGGCTGGACAGGAATGATAGATGGATGGTATGGGTATCATCATCAGAATGAGCAAGGGTCTGGTTATGCAGCTGATCAGAAGAGTACACAAAATGCAATCGACGGGATAACCAACAAGGTGAACTCAGTAATTGAGAAAATGAACACTCAATTCACTGCAGTGGGTAAGGAGTTTAACAATCTGGAAAGGAGAATTGAGAATCTGAATAAAAAGGTTGACGACGGGTTCCTAGATGTTTGGACATACAATGCAGAATTGCTCGTTCTGCTTGAGAATGAAAGGACCTTGGATTTCCATGACTCCAATGTGAGGAATCTGTATGAGAAGGTCAAATCACAGCTGAGGAATAATGCCAAAGAAATTGGGAATGGGTGCTTCGAGTTCTACCACAAATGTGATGATGAGTGCATGGAGAGTGTAAGAAACGGCACATATGACTATCCTAAGTACTCAGAGGAGTCCAAACTGAACAGAGAAGAAATAGACGGAGTGAAATTGGAATCAATGGGGGTTTACCAGATTTTGGCGATCTACTCCACAGTCGCCAGTTCCCTGGTCTTGTTAGTCTCCCTGGGGGCAATCAGTTTCTGGATGTGTTCTAATGGATCACTGCAATGCAGAATATGCATTTAG
>A_/_H1N2|KJ907487|A/black-necked_crane/Zhaotong/ZT-12/2013
ATGGAATCGAAACTACTCGTATTATTCTGCATGTTCACTGCATTAAAAGCCGACACCATCTGTATAGGCTACCATGCAAACAATTCTACGGATACTGTTGACACCGTGCTAGAGAAGAGTGTAACTGTGACTCACTCAGGTAATTGGCTCTCAGATAACCATTTTGGGAAACTATGCAACCTGAACGGAATACCCCCATTACAACTAGGGAAGTGCAATGTGGCGGGGTGGCTCCTCGGCAACCCGGAATGTGACCTGTTGCTCATTGCGAGTTCTGGGGCCTATTTAATAGAAACTTCCAATTCTAAAAATGGAACCTGCTACCCTGGAGAATTCATCGACTATGGAAAATTGCGTGAACAACTAAGATCTGTGTCTTCATTTGAGAAATTCGAGATTTTCCCGAAAGCAAACTCTTGGCCCAATCGTGAAACCACCAAAGGCGTCACAGCTGCCTGCTCTTATTCTGGAGCTATGATCTTTTACCGAAACTTGCTGTGGATAACAAAAAAGGGAACTTCCTATCCTAAACTCAACTCATCATACACAAACCACAAGGGAAAAGAAGTACTCGTACTTTGGGGAGTGCACCACCCCCCAACTACAAACGAACAGCAGACCCTCTATCAAAATACTGATGCATATGTTTCAGTTGGGTCATCATCGTATAACCGAAGATTCACACCTGAAATAACTGCCAGACCTAGAGTCAGAGGGCAAACGGGTAGGATGAATTATTATTGGACACTATTGTACCAAGGAGACACTATAGCGTCTGAAGCAACTGGAAACTTAATAGCACCATGGTATGCATTCGCACTAAATAAGGGCTCCGATTCTGGTATTATAACATCAGATGCTCCAGTTCATAATTGTAACACAAAGTGCCAGACTCCTCATGGTGCCATTAACAGTAGTCTCCCTTTCCAGAATGTGCATCCCATCACCATTGGAGAATGCCCTAAATATGTGAAAAGCACCAAACTAAGGATGGCAACAGGCCTGAGAAATATTCCATCCATTCAATCGAGAGGACTCTTCGGAGCAATTGCTGGGTTCATTGAAGGGGGATGGACAGGAATGATAGATGGGTGGTATGGGTATCATCATCAGAATGAGCAAGGGTCTGGTTATGCAGCTGATCAGAAGAGCACACAAAATGCAATCGACGGAATAACCAACAAGGTGAATTCAGTAATTGAGAAAATGAACACTCAATTCACTGCAGTGGATAAGGAATTTAACAATCTGGAAAGGAGAATTGAGAATCTGAATAAGAAGGTTGATGACGGATTCCTGGACGTTTGGACATACAATGCAGAATTGCTCGTTCTGCTTGAGAACGAAAGGACCTTGGATTTCCATGACTCCAATGTGAGGAATCTGTATGAGAAGGTCAAATCACAGCTGAGGAATAATGCCAAAGAAATTGGGAATGGGTGCTTCGAGTTCTACCACAAATGTGATGATGAATGCATGGAGAGCGTGAGAAACGGCACATACGACTATCCTAAGTACTCAGAGGAGTCCAAACTGAACAGAGAAGAAATAGACGGGGTGAAGTTGGAATCAATGGGAGTTTACCAGATTTTGGCGATCTACTCCACAGTCGCCAGTTCTCTGGTCTTGTTAGTCTCCCTGGGGGCAATCAGTTTCTGGATGTGTTCTAATGGATCATTGCAATGCAGAATATGCATTTAG
>A_/_H1N1|MF768943|A/shorebird/Delaware_Bay/328/2015
ATGGAAGCAAAACTGTTTGTACTATTCTGTACATTCACTGTACTGAAAGCTGACACCATCTGTGTGGGCTACCATGCAAATAACTCTACAGACACTGTTGACACAGTACTGGAAAAGAATGTAACTGTGACTCACTCAGTGAATTTGCTCGAAGACAGCCATAATGGGAAGCTCTGCAGTCTGAATGGGATAGCTCCTTTGCAATTGGGGAAGTGTAATGTAGCGGGGTGGCTCCTGGGCAATCCAGAATGTGATCTTCTACTCACTGCAAACTCATGGTCCTATATAATAGAGACGTCCAATTCAGAGAACGGGACATGCTATCCCGGTGAATTCATAGATTATGAGGAATTAAGGGAGCAGCTGAGTTCAGTTTCTTCTTTTGAAAAGTTTGAAATTTTCCCCAAGGCAAATTCATGGCCAAACCATGAGACAACCAAAGGTGTCACAGCCGCTTGCTCCTACCTTGGGGCTAGCAGTTTTTATCGAAATTTGCTGTGGATAACAAAGAAGGGGACTTCATATCCAAAACTCAGCAAATCATACACGAACAATAAGGGGAAAGAAGTGCTCGTGCTATGGGGAGTGCACCATCCTCCGACCACCAGTGAACAACAAAGTCTATACCAGAATACTGATGCATATGTCTCAGTTGGGTCATCAAAGTACAACCGGAGATTCACCCCAGAGATAGCAGCTAGACCCAACGTTAGAGGGCAGGCAGGCAGAATGAACTATTATTGGACACTATTAGACCAAGGGGACACCATAACATTTGAGGCCACTGGGAATCTGATAGCACCATGGTATGCCTTCGCACTAAATAAAGGGTCTGATTCAGGAATTATAACATCAGATGCTCCAGTTCACAATTGCGACACAAGATGCCAAACCCCCCAAGGGGCGTTGAACAGTAGCCTCCCTTTCCAGAATGTGCATCCTATCACCATTGGAGAATGTCCCAAATATGTCAAGAGCACCAAGCTAAGAATGGCAACAGGACTAAGAAATGTCCCATCCATTCAATCCAGAGGACTATTTGGAGCAATTGCCGGATTCATTGAAGGAGGATGGACAGGCATGATAGATGGATGGTATGGGTACCACCACCAAAATGAACAAGGGTCAGGATATGCCGCTGATCAGAAAAGCACACAGAATGCAATTGATGGAATAACAAATAAGGTGAATTCGGTAATTGAGAAAATGAACACTCAATTCACTGCAGTGGGGAAAGAATTCAACAACCTAGAGAGGAGAATTGAGAATCTGAACAAGAAGGTCGATGATGGGTTCCTGGATGTTTGGACATACAATGCTGAACTGCTCGTTCTGCTGGAAAATGAAAGAACTCTTGACTTTCATGATTCCAATGTGAGGAATTTGTATGAGAGAGTCAAATCACAACTGAGAAATAACGCCAAAGAAATTGGAAATGGTTGCTTTGAGTTCTATCACAAGTGTGATGATGAGTGTATGGAAAGTGTGAAGAACGGCACATATGATTATCCCAAATATTCAGAAGAGTCTAAGTTGAATCGAGAAGAAATAGACGGAGTGAAACTAGAGTCGATGGGAGTTTACCAAATTTTGGCGATCTATTCCACAGTCGCCAGTTCCCTGGTCTTGTTAGTCTCCCTGGGGGCAATCAGCTTCTGGATGTGCTCTAATGGGTCATTGCAATGCAGAATATGCATTTAG
>A_/_H1N1|MF768928|A/shorebird/Delaware_Bay/345/2015
ATGGAAGCAAAACTGTTTGTACTATTCTGTACATTCACTGTACTGAAAGCTGACACCATCTGTGTGGGCTACCATGCAAATAACTCTACAGACACTGTTGACACAGTACTAGAAAAGAATGTAACTGTGACTCACTCAGTGAATTTGCTCGAAGACAGCCATAATGGGAAGCTCTGCAGTCTGAATGGGATAGCTCCTTTGCAATTGGGGAAGTGTAATGTAGCGGGGTGGCTCCTGGGCAATCCAGAATGTGATCTTCTACTCACTGCAAACTCATGGTCCTATATAATAGAGACGTCCAATTCAGAGAACGGGACATGCTATCCCGGTGAATTCATAGATTATGAGGAATTAAGGGAGCAGCTGAGTTCAGTTTCTTCTTTTGAAAAGTTTGAAATTTTCCCCAAGGCAAATTCATGGCCAAACCATGAGACAACCAAAGGTGTCACAGCCGCTTGCTCCTACCTTGGGGCTAGCAGTTTTTATCGAAATTTGCTGTGGATAACAAAGAAGGGGACTTCATATCCAAAACTCAGCAAATCATACACGAACAATAAGGGGAAAGAAGTGCTCGTGCTATGGGGAGTGCACCATCCTCCGACCACCAGTGAACAACAAAGTCTATACCAGAATACTGATGCATATGTCTCAGTTGGGTCATCAAAGTACAACCGGAGATTCACCCCAGAGATAGCAGCTAGACCCAAAGTTAGAGGGCAGGCAGGCAGAATGAACTATTATTGGACACTATTAGACCAAGGGGACACCATAACATTTGAGGCCACTGGGAATCTGATAGCACCATGGTATGCCTTCGCACTAAATAAAGGGTCTGATTCAGGAATTATAACATCAGATGCTCCAGTTCACAATTGCGACACAAGATGCCAAACCCCCCAAGGGGCATTGAACAGTAGCCTCCCTTTCCAGAATGTGCATCCTATCACCATTGGAGAATGTCCCAAATATGTCAAGAGCACCAAGCTAAGAATGGCAACAGGACTAAGAAATGTCCCATCCATTCAATCCAGAGGACTATTTGGAGCAATTGCCGGATTCATTGAAGGGGGATGGACAGGCATGATAGATGGATGGTATGGGTACCACCACCAGAATGAACAAGGGTCAGGATATGCCGCTGATCAGAAAAGCACACAGAATGCAATTGATGGAATAACAAATAAGGTGAATTCGGTAATTGAGAAAATGAACACTCAATTCACTGCAGTGGGGAAAGAATTCAACAACCTAGAGAGGAGAATTGAGAATCTGAACAAGAAGGTCGATGATGGGTTCCTGGATGTTTGGACATACAATGCTGAACTGCTCGTTCTGCTGGAAAATGAAAGAACTCTTGACTTTCATGATTCCAATGTGAGGAATTTGTATGAGAGAGTCAAATCACAACTGAGAAATAACGCCAAAGAAATCGGAAATGGTTGCTTTGAGTTCTATCACAAGTGTGATGATGAGTGTATGGAAAGTGTGAAGAACGGCACATATGATTATCCCAAATATTCAGAAGAGTCTAAGTTGAATCGAGAAGAAATAGACGGAGTGAAACTAGAGTCGATGGGAGTTTACCAAATTTTGGCGATCTATTCCACAGTCGCCAGTTCCCTGGTCTTGTTAGTCTCCCTGGGGGCAATCAGCTTCTGGATGTGCTCTAATGGGTCATTGCAATGCAGAATATGCATTTAG
>A_/_H1N1|MF768927|A/shorebird/Delaware_Bay/64/2015
ATGGAAGCAAAACTGTTTGTACTATTCTGTACATTCACTGTACTGAAAGCTGACACCATCTGTGTGGGCTACCATGCAAATAACTCTACAGACACTGTTGACACAGTACTGGAAAAGAATGTAACTGTGACTCACTCAGTGAATTTGCTCGAAGACAGCCATAATGGGAAGCTCTGCAGTCTGAATGGGATAGCTCCTTTGCAATTGGGGAAGTGTAATGTAGCGGGGTGGCTCCTGGGCAATCCAGAATGTGATCTTCTACTCACTGCAAACTCATGGTCCTATATAATAGAGACGTCCAATTCAGAGAACGGGACATGCTATCCCGGTGAATTCATAGATTATGAGGAATTAAGGGAGCAGCTGAGTTCAGTTTCTTCTTTTGAAAAGTTTGAAATTTTCCCCAAGGCAAATTCATGGCCAAACCATGAGACAACCAAAGGTGTCACAGCCGCTTGCTCCTACCTTGGGGCTAGCAGTTTTTATCGAAATTTGCTGTGGATAACAAAGAAGGGGACTTCATATCCAAAACTCAGCAAATCATACACGAACAATAAGGGGAAAGAAGTGCTCGTGCTATGGGGAGTGCACCATCCTCCGACCACCAGTGAACAACAAAGTCTATACCAGAATACTGATGCATATGTCTCAGTTGGGTCATCAAAGTACAACCGGAGATTCACCCCAGAGATAGCAGCTAGACCCAAAGTTAGAGGGCAGGCAGGCAGAATGAACTATTATTGGACACTATTAGACCAAGGGGACACCATAACATTTGAGGCCACTGGGAATCTGATAGCACCATGGTATGCCTTCGCACTAAATAAAGGGTCTGATTCAGGAATTATAACATCAGATGCTCCAGTTCACAATTGCGACACAAGATGCCAAACCCCCCAAGGGGCGTTGAACAGTAGCCTCCCTTTCCAGAATGTGCATCCTATCACTATTGGAGAATGTCCCAAATATGTCAAGAGCACCAAGCTAAGAATGGCAACAGGACTAAGAAATGTCCCATCCATTCAATCCAGAGGACTATTTGGAGCAATTGCCGGATTCATTGAAGGAGGATGGACAGGCATGATAGATGGATGGTATGGGTACCACCACCAGAATGAACAAGGGTCAGGATATGCCGCTGATCAGAAAAGCACACAGAATGCAATTGATGGAATAACAAATAAGGTGAATTCGGTAATTGAGAAAATGAACACTCAATTCACTGCAGTGGGGAAAGAATTCAACAACCTAGAGAGGAGAATTGAGAATCTGAACAAGAAGGTCGATGATGGGTTCCTGGATGTTTGGACATACAATGCTGAACTGCTCGTTCTGCTGGAAAATGAAAGAACTCTTGACTTTCATGATTCCAATGTAAGGAATTTGTATGAGAGAGTCAAATCACAACTGAGAAATAACGCCAAAGAAATTGGAAATGGTTGCTTTGAGTTCTATCACAAGTGTGATGATGAGTGTATGGAAAGTGTGAAGAACGGCACATATGATTATCCCAAATATTCAGAAGAGTCTAAGTTGAATCGAGAAGAAATAGACGGAGTGAAACTAGAGTCGATGGGAGTTTACCAAATTTTGGCGATCTATTCCACAGTCGCCAGTTCCCTGGTCTTGTTAGTCTCCCTGGGGGCAATCAGCTTCTGGATGTGCTCTAATGGGTCATTGCAATGCAGAATATGCATTTAG
>A_/_H1N1|MF613674|A/mallard/Alberta/67/2015
ATGGAAGCAAAACTATTTGTACTATTCTGTACATTCACTGTACTGAAAGCTGACACCATCTGTGTGGGCTACCATGCAAACAACTCTACAGACACTGTTGACACAGTACTGGAAAAGAATGTAACCGTGACTCACTCAGTGAATTTGCTCGAAGACAGCCATAATGGGAAGCTCTGCAGTCTGAATGGGATAGCTCCTTTACAATTGGGGAAGTGTAATGTAGCGGGGTGGCTCCTGGGCAATCCAGAATGTGATCTTCTACTCACTGCAAACTCATGGTCCTATATAATAGAGACGTCCAATTCAGAGAACGGAACATGCTATCCCGGTGAATTCATAGATTATGAGGAACTAAGGGAGCAGCTGAGTTCAGTTTCTTCTTTTGAAAAGTTTGAAATTTTCCCCAAGGCAAACTCATGGCCAAACCATGAGACAACCAAAGGTGTTACAGCTGCCTGCTCCTACTCTGGGGCTAGCAGTTTTTATCGAAATTTGCTGTGGATAATAAAGAAGGGGAATTCATATCCAAAACTCAGCAAATCATACACGAACAATAAGGGGAAAGAAGTGCTCGTGTTCTGGGGAGTGCACCATCCTCCGACCACCAGTGAACAACAAAGTCTATACCAGAATACTGATGCATACGTCTCAGTTGGGTCATCAAAGTACAACCGGAGATTCACCCCAGAGATAGCAGCTAGACCCAAAGTTAGAGGGCAGGCAGGCAGGATGAACTATTATTGGACACTATTAGACCAGGGGGACACCATAACATTTGAGGCCACTGGGAATCTGATAGCACCATGGTATGCTTTCGCACTAAATAAGGGATCTGACTCAGGAATTATAACATCAGATGCTCCAGTTCACAATTGCGACACAAGATGCCAAACCCCCCACGGAGCGTTGAACAGTAGCCTCCCTTTTCAGAATGTACATCCTATCACCATTGGAGAATGCCCCAAATATGTCAAGAGCACCAAGCTAAGAATGGCAACAGGACTAAGAAATGTCCCATCCATTCAATCCAGAGGACTATTTGGAGCAATTGCCGGGTTCATTGAAGGAGGGTGGACAGGCATGATAGATGGCTGGTATGGGTACCACCACCAGAATGAGCAAGGATCAGGGTATGCCGCTGATCAGAAAAGCACACAGAATGCAATTGATGGAATAACAAATAAGGTGAATTCGGTAATTGAGAAAATGAACACTCAATTCACTGCAGTGGGTAAAGAATTCAACAACCTAGAGAGGAGAATTGAGAATCTGAATAAGAAGGTCGATGATGGCTTCCTGGATGTTTGGACATACAATGCTGAACTGCTCGTTCTACTGGAGAATGAAAGAACTCTTGACTTTCATGATTCCAATGTGAGGAATTTGTATGAGAGAGTCAAATCCCAACTGAGGAATAATGCCAAAGAGCTTGGAAATGGTTGCTTTGAGTTCTATCATAAGTGTGATGATGAATGTATGGAAAGTGTGAAGAACGGCACATATGATTATCCCAGATATTCGGAAGAGTCTAAGTTGAATCGAGAAGAAATAGACGGAGTGAAACTAGAGTCTATGGGAGTTTACCAAATTTTGGCGATCTATTCAACAGTCGCCAGTTCCCTGGTCTTGTTAGTCTCCCTGGGGGCAATCAGCTTCTGGATGTGCTCTAATGGGTCATTGCAATGCAGAATATGCATTTAG
>A_/_H1N1|MF613661|A/mallard/Alberta/260/2016
ATGGAAGCAAAACTGTTTGTACTATTCTGTACATTCACTGTACTGAAGGCTGACACCATCTGTGTGGGCTACCATGCAAACAACTCTACAGACACTGTTGACACAGTACTGGAAAAGAATGTAACTGTGACTCACTCAGTGAATTTGCTCGAAGACAGCCATAATGGGAAGCTCTGCAGGCTGAATGGGATAGCTCCTTTACAATTGGGGAAGTGTAATGTAGCGGGGTGGCTCCTGGGCAATCCAGAATGTGATCTTCTACTCACTGCAAACTCATGGTCCTATATAATAGAGACGTCCAATTCAGAGAACGGGACATGCTATCCTGGTGAATTCATAGATTATGAGGAATTAAGGGAGCAGCTGAGTTCAATTTCTTCTTTTGAAAAGTTTGAAATTTTCCCCAAGGCAAACTCATGGCCAAACCATGAGACAACCAAAGGTGTTACAGCTGCTTGCTCCTACTCTGGGGCTAGCAGTTTTTATCGAAATTTGCTGTGGATAACAAAGAAGGGGACTTCATACCCAAAACTCAGCAAATCATACACGAACAATAAGGGGAAAGAAGTGCTCGTGCTCTGGGGAGTGCACCATCCTCCAACCACCAGTGAACAACAAAGTCTATACCAGAATACTGATGCATATGTCTCAGTTGGGTCATCAAAATACAACCGGAGATTCACCCCAGAGATAGCAGCTAGACCCAAAGTTAGAGGGCAGGCAGGCAGGATGAACTATTATTGGACACTATTAGACCAAGGAGACACCATAACATTTGAGGCCACTGGGAATCTGATAGCACCATGGTATGCCTTCGCACTAAATAAAGGGTCTGATTCAGGAATTATAACATCAGATGCTCCAGTACACAATTGCGACACAAGATGCCAAACCCCCCATGGAGCGTTGAACAGTAGCCTTCCTTTTCAGAATGTGCATCCTATCACCATTGGAGAATGTCCCAAATATGTCAAGAGCACCAAGCTAAGAATGGCAACAGGACTAAGAAATGTCCCATCCATTCAATCCAGAGGACTATTTGGAGCAATTGCCGGATTCATTGAAGGAGGATGGACAGGCATGATAGATGGCTGGTATGGGTACCATCACCAGAATGAACAAGGATCAGGATATGCCGCTGATCAGAAAAGCACACAGAATGCAATTGATGGAATAACAAATAAAGTGAATTCGGTAATTGAGAAAATGAACACTCAGTTCACTGCAGTGGGTAAAGAATTCAACAACCTAGAGAGGAGAATTGAGAATCTGAATAAGAAGGTTGATGATGGGTTCCTGGATGTTTGGACATACAATGCTGAACTGCTCGTTCTACTGGAAAATGAAAGAACTCTTGACTTTCATGATTCCAATGTGAGGAATTTGTATGAGAGAGTCAAATCACAACTGAGGAATAACGCCAAAGAACTTGGAAATGGTTGCTTTGAGTTCTATCACAAGTGTGATGATGAATGTATGGAAAGTGTGAAGAACGGCACATCTGATTATCCCAAATATTCGGAAGAGTCTAAGTTGAACCGAGAAGAAATAGACGGAGTGAAATTAGAGTCGATGGGAGTTTACCAAATTTTGGCGATCTATTCCACAGTCGCCAGTTCCCTGGTCTTGTTAGTCTCCCTGGGGGCAATCAGCTTCTGGATGTGCTCTAATGGGTCATTGCAATGCAGAATATGCATTTAG
>A_/_H1N5|MF613792|A/shorebird/Delaware_Bay/512/2016
ATGGAAGCAAAACTATTTGTACTATTCTGTACATTCACTGTACTGAAAGCTGACACCATCTGTGTGGGCTACCATGCAAACAACTCTACAGACACTGTTGACACAGTACTGGAAAAGAATGTAACCGTGACTCACTCAGTGAATTTGCTCGAAGACAGCCATAATGGGAAGCTCTGCAGTCTGAATGGGATAGCTCCTTTACAATTGGGGAAGTGTAATGTAGCGGGGTGGCTCCTGGGCAATCCAGAATGTGATCTTCTACTCACTGCAAACTCATGGTCCTATATAATAGAGACGTCCAATTCAGAGAACGGAACATGCTATCCCGGTGAATTCATAGATTATGAGGAACTAAGGGAGCAGCTGAGTTCAGTTTCTTCTTTTGAAAAGTTTGAAATTTTCCCCAAGGCAAACTCATGGCCAAACCATGAGACAACCAAAGGTGTTACAGCTGCCTGCTCCTACTCTGGGGCTAGCAGTTTTTATCGAAATTTGCTGTGGATAACAAAGAAGGGGAATTCATATCCAAAACTCAGCAAATCATACACGAACAATAAGGGGAAAGAAGTGCTCGTGCTCTGGGGAATGCACCATCCTCCGACCACCAGTGAACAACAAAGTCTATACCAGAATACTGATGCATACGTCTCAGTTGGGTCATCAAAGTACAACCGGAGATTCACCCCAGAGATAGCAGCTAGACCCAAAGTTAGAGGGCAGGCAGGCAGGATGAACTATTATTGGACACTATTAGACCAGGGGGACACCATAACATTTGAGGCCACTGGGAATCTGATAGCACCATGGTATGCTTTCGCACTAAATAAGGGATCTGACTCAGGAATTATAACATCAGATGCTCCAGTTCACAATTGCGACACAAGATGCCAAACCCCCCACGGAGCGTTGAACAGTAGCCTCCCTTTTCAGAATGTACATCCTATCACCATTGGAGAATGCCCCAAATATGTCAAGAGCACCAAGCTAAGAATGGCAACAGGACTAAGAAATGTCCCATCCATTCAATCCAGAGGACTATTTGGAGCAATTGCCGGGTTCATTGAAGGAGGGTGGACAGGCATGATAGATGGCTGGTATGGGTACCACCACCAGAATGAGCAAGGATCAGGGTATGCCGCTGATCAGAAAAGCACACAGAATGCAATTGATGGAATAACAAATAAGGTGAATTCGGTAATTGAGAAAATGAACACTCAATTCACTGCAGTGGGTAAAGAATTCAACAACCTAGAGAGGAGAATTGAGAATCTGAATAAGAAGGTCGATGATGGCTTCCTGGATGTTTGGACATACAATGCTGAACTGCTCGTTCTACTGGAGAATGAAAGAACTCTTGACTTTCATGATTCCAATGTGAGGAATTTGTATGAGAGAGTCAAATCCCAACTGAGGAATAATGCCAAAGAGCTTGGAAATGGTTGCTTTGAGTTCTATCATAAGTGTGATGATGAATGTATGGAAAGTGTGAAGAACGGCACATATGATTATCCCAGATATTCGGAAGAGTCTAAGTTGAATCGAGAAGAAATAGACGGAGTGAAACTAGAGTCTATGGGAGTTTACCAAATTTTGGCGATCTATTCAACAGTCGCCAGTTCCCTGGTCTTGTTAGTCTCCCTGGGGGCAATCAGCTTCTGGATGTGCTCTAATGGGTCATTGCAATGCAGAATATGCATTTAG
>A_/_H1N1|MF613817|A/American_black_duck/Alberta/238/2016
ATGGAAGCAAAACTGTTTGTACTATTCTGTACATTCACTGTACTGAAAGCTGACACCATCTGTGTGGGCTACCATGCAAACAACTCTACAGACACTGTTGACACAGTACTGGAAAAGAATGTAACTGTAACTCACTCAGTGAATTTGCTCGAAGACAGCCACAATGGGAAGCTCTGCAGTCTGAATGGGATAGCTCCTTTACAATTGGGGAAGTGTAATGTAGCAGGGTGGCTCCTGGGCAATCCAGAATGTGATCTTCTACTCACTGCAAACTCATGGTCCTATATAATAGAGACGTCCAATTCAGAGAACGGGACATGCTATCCCGGTGAATTCATAGATTATGAGGAATTAAGGGAGCAGCTGAGTTCAGTTTCTTCTTTTGAAAAGTTTGAAATTTTCCCTAAGGCAAACTCATGGCCAAACCATGAGACAACCAAAGGTGTTACAGCTGCTTGCTCCTACTCTGGGGCTAGCAGTTTTTATCGAAATTTGCTGTGGATAACAAAGAAGGGGACTTCATATCCAAAACTCAGCAAATCATACACAAACAATAAGGGGAAAGAAGTGCTCGTGCTCTGGGGAGTGCACCATCCTCCGACCACCAGTGAACAACAAAGTCTATATCAGAATACTGATGCATATGTCTCAGTTGGGTCATCAAAGTACAACCGGAGATTCACCCCAGAGATAGCAGCTAGACCCAAAGTTAGAGGGCAGGCAGGCAGAATGAACTATTATTGGACACTATTAGACCAAGGAGACACCATAACATTTGAGGCCACTGGGAACCTGATAGCACCGTGGTATGCCTTCGCACTAAATAAAGGATCTGATTCAGGAATTATAACATCAGATGCTCCAGTTCACAATTGCGACACAAGATGCCAAACCCCCCATGGAGCGTTGAATAGTAGCCTCCCTTTCCAGAATGTGCATCCTATCACCATTGGAGAATGTCCCAAATATGTCAAGAGCACCAAGCTAAGGATGGCAACAGGACTAAGAAATGTCCCATCCATTCAATCCAGAGGACTATTTGGAGCAATTGCCGGATTCATTGAAGGAGGATGGACAGGCATGATAGATGGATGGTATGGGTACCACCACCAGAATGAACAAGGATCAGGATATGCCGCTGATCAGAAAAGCACACAGAATGCAATTGATGGAATAACAAATAAGGTGAATTCGGTAATTGAGAAAATGAACACTCAATTCACTGCAGTGGGGAAAGAATTCAACAACCTAGAGAGGAGAATTGAGAATCTGAATAAAAAGGTCGATGATGGGTTCCTAGATGTTTGGACATACAATGCTGAACTGCTCGTTCTGCTGGAAAATGAAAGAACTCTTGACTTTCATGATTCCAATGTGAGGAATTTGTATGAGAGGGTCAAGTCACAACTGAGAAATAACGCCAAAGAAATTGGAAATGGTTGCTTTGAGTTCTATCACAAGTGTGATGATGAGTGTATGGAAAGTGTGAAGAATGGCACATATGATTATCCCAAATATTCAGAAGAGTCTAAGTTGAATCGAGAAGAAATAGACGGAGTGAAACTAGAGTCGATGGGAGTTTACCAAATTTTGGCGATCTATTCCACAGTCGCCAGTTCCCTGGTCTTGTTAGTCTCCCTGGGGGCAATCAGCTTCTGGATGTGCTCTAATGGGTCATTGCAATGCAGAATATGCATTTAG
>A_/_H1N2|KY971126|A/pigeon/Zhejiang/1120087/2014
ATGGAAGCAAAACTACTCGCATTATTCTGCATGTTCACTGTACTAAAAGCCGACACCATTTGTATAGGCTACCATGCAAACAATTCTACAGACACTGTCGACACAGTGCTAGAGAAGAATGTGACCGTGACTCACTCAGTTAATTTGCTCGAAGACAACCATAATGGAAAACTCTGCAATCTGAACGGGATAGCCCCATTACAACTAGGGAAATGCAACGTGGCAGGGTGGCTCCTCGGCAACCCAGAATGTGACCAGCTGCTCACTGCGAATTCATGGTCCTATATAATAGAAACTTCAAATTCAGAAAATGGAACATGCTACCCCGGGGAATTCATTGATTATGAAGAATTGCGAGAACAACTAAGTTCAGTGTCTTCATTTGAGAAATTTGAGATTTTCCCGAAGGCAAGCTCGTGGCCAAACCATGAGACAACCAAAGGTGTCACAGCTGCATGCCCTTACTCTGGAGCTAGCAGTTTTTATCGGAACTTGCTGTGGATAATAAAGAAAGGAACTTCCTATCCTAAACTCAGTAAATCATACACGAACAACAAGGGGAAAGAAGTACTTGTACTCTGGGGAGTGCACCACCCTCCAACCACAAGTGAACAGCAGACCCTCTATCAGAATACTGACGCATATGTCTCAGTTGGGTCATCGAAGTACAACCGGAGATTCACACCTGAGATAGCAGCCAGACCTAAAGTCAGAGGGCAAGCTGGTAGAATGAATTACTATTGGACACTATTGGATCAGGGAGACACAATAACGTTTGAAGCAACTGGAAACTTAATAGCACCATGGTATGCTTTCGCACTAAATAAGGGCTCTGATTCTGGTATTATAACATCAGATGCTCCGGTTCATAATTGTGACACAAAGTGCCAAACCCCTCACGGTGCTATTAATAGTAGTCTTCCTTTCCAGAACGTGCATCCTATCACTATTGGAGAATGCCCTAAATATGTTAAAAGCACCAAGCTAAGGATGGCAACAGGCCTGAGAAACGTTCCTTCTATTCAATCTAGAGGACTCTTCGGAGCAATTGCCGGGTTCATTGAAGGGGGATGGACAGGAATGATAGATGGGTGGTATGGATATCATCATCAGAATGAGCAAGGTTCCGGTTACGCGGCTGATCAGAAGAGCACACAGAATGCGATCGACGGGATAACCAACAAGGTGAATTCAGTGATTGAGAAAATGAACACTCAATTCACTGCAGTGGGTAAGGAGTTCAACAATCTGGAAAGGAGAATTGAGAATCTGAATAAGAAGGTTGACGATGGATTTCTGGATGTTTGGACATACAACGCAGAATTGCTCGTTCTGCTCGAGAATGAAAGGACCTTGGATTTCCATGACTCCAATGTGAGGAATCTGTATGAGAGAGTCAAATCACAATTGAGGAATAATGCCAAAGAAGTTGGGAATGGGTGCTTCGAGTTTTACCACAAATGCGATGATGAGTGCATGGAAAGCGTGAAGAACGGCACATATGACTATCCTAAGTACTCAGAGGAGTCCAAATTAAACAGAGAAGAGATAGACGGGGTAAAATTGGAATCAATGGGGGTTTACCAGATTTTGGCGATCTACTCTACAGTCGCTAGTTCCCTGGTCTTGTTAGTCTCCCTGGGGGCAATCAGTTTCTGGATGTGTTCTAATGGGTCATTGCAATGCAGAATATGCATTTAG
>A_/_H1N1|MF046470|A/shorebird/Delaware_Bay/61/2015
ATGGAAGCAAAACTGTTTGTACTATTCTGTACATTCACTGTACTGAAAGCTGACACCATCTGTGTGGGCTACCATGCAAATAACTCTACAGACACTGTTGACACAGTACTGGAAAAGAATGTAACTGTGACTCACTCAGTGAATTTGCTCGAAGACAGCCATAATGGGAAGCTCTGCAGTCTGAATGGGATAGCTCCTTTGCAATTGGGGAAGTGTAATGTAGCGGGGTGGCTCCTGGGCAATCCAGAATGTGATCTTCTACTCACTGCAAACTCATGGTCCTATATAATAGAGACGTCCAATTCAGAGAACGGGACATGCTATCCCGGTGAATTCATAGATTATGAGGAATTAAGGGAGCAGCTGAGTTCAGTTTCTTCTTTTGAAAAGTTTGAAATTTTCCCCAAGGCAAATTCATGGCCAAACCATGAGACAACCAAAGGTGTCACAGCCGCTTGCTCCTACCTTGGGGCTAGCAATTTTTATCGAAATTTGCTGTGGATAACAAAGAAGGGGACTTCATATCCAAAACTCAGCAAATCATACACGAACAATAAGGGGAAAGAAGTGCTCGTGCTATGGGGAGTGCACCATCCTCCGACCACCAGTGAACAACAAAGTCTATACCAGAATACTGATGCATATGTCTCAGTTGGGTCATCAAAGTACAACCGGAGATTCACCCCAGAGATAGCAGCTAGACCCAAAGTTAGAGGGCAGGCAGGCAGAATGAACTATTATTGGACACTATTAGACCAAGGGGACACCATAACATTTGAGGCCACTGGGAATCTGATAGCACCATGGTATGCCTTCGCACTAAACAAAGGGTCTGATTCAGGAATTATAACATCAGATGCTCCAGTTCACAATTGCGACACAAGATGCCAAACCCCCCAAGGGGCGTTGAACAGTAGCCTCCCTTTCCAGAATGTGCATCCTATCACCATTGGAGAATGTCCCAAATATGTCAAGAGCACCAAGCTAAGAATGGCAACAGGACTAAGAAATGTCCCATCCATTCAATCCAGAGGACTATTTGGAGCAATTGCCGGATTCATTGAAGGGGGGTGGACAGGCATGATAGATGGATGGTATGGGTACCACCACCAGAATGAACAAGGGTCAGGATATGCCGCTGATCAGAAAAGCACACAGAATGCAATTGATGGAATAACAAATAAGGTGAATTCGGTAATTGAGAAAATGAACACTCAATTCACTGCAGTGGGGAAAGAATTCAACAACCTAGAGAGGAGAATTGAGAATCTGAACAAGAAGGTCGATGATGGGTTCCTGGATGTTTGGACATACAATGCTGAACTGCTCGTTCTGCTGGAAAATGAAAGAACTCTTGACTTTCATGATTCCAATGTGAGGAATTTGTATGAGAGAGTCAAATCACAACTGAGAAATAACGCCAAAGAAATTGGAAATGGTTGCTTTGAGTTCTATCACAAGTGTGATGATGAGTGTATGGAAAGTGTGAAGAACGGCACATATGATTATCCCAAATATTCAGAAGAGTCTAAGTTGAATCGAGAAGAAATAGACGGAGTGAAACTAGAGTCGATGGGAGTTTACCAAATTTTGGCGATCTATTCCACAGTCGCCAGTTCCCTGGTCTTGTTAGTCTCCCTGGGGGCAATCAGCTTCTGGATGTGCTCTAATGGGTCATTGCAATGCAGAATATGCATTTAG
>A_/_H1N1|CY235323|A/mallard/Idaho/UGAI16-1971/2016
ATGGAAGCAAAACTGTTTGTACTATTCTGTACATTCACTGTACTGAAAGCTGATACCATCTGTGTGGGCTACCATGCAAACAACTCTACAGACACTGTTGACACAGTACTGGAAAAGAATGTAACTGTGACTCACTCAGTGAATTTGCTCGAAGACAGCCATAATGGGAAGCTCTGCAGTCTGAATGGGATAGCTCCTTTACAATTGGGGAAGTGTAATGTAGCAGGGTGGCTCCTGGGCAATCCAGAATGTGATCTTCTACTCACTGCAAACTCATGGTCCTATATAATAGAGACGTCCAATTCAGAGAACGGGACATGCTATCCCGGTGAATTCATAGATTATGAGGAATTAAGGGAGCAGCTGAGTTCAGTTTCTTCTTTTGAAAAATTTGAAATTTTCCCCAAGGCAAACTCATGGCCAAACCATGAGACAACCAAAGGTGTTACAGCTGCTTGCTCCTACTCTGGGGCTAGCAGTTTCTATCGAAATTTGCTGTGGATAACAAAGAAGGGGACTTCATATCCAAAACTCAGCAAATCATACACGAACAATAAGGGGAAAGAAGTGCTCGTGCTCTGGGGAGTGCACCATCCTCCGACCACCAGTGAACAACAAAATCTATACCAAAATACTGATGCATATGTCTCAGTTGGGTCATCAAAGTACAACCGGAGATTCACCCCAGAGATAGCAGCTAGACCCAAAGTTAGAGGGCAGGCAGGCAGAATGAACTATTATTGGACACTATTAGACCAAGGGGACACCATAACATTTGAGGCCACTGGGAACCTGATAGCACCATGGTATGCCTTCGCACTAAATAAAGGATCTGATTCAGGAATTATAACATCAGATGCTCCAGTTCACAATTGCGACACAAGATGCCAAACCCCCCAGGGAGCGTTGAATAGTAGCCTCCCTTTCCAGAATGTGCATCCTATCACCATTGGAGAATGTCCCAAATATGTCAAGAGCACCAAGCTAAGGATGGCAACAGGGCTAAGAAATGTCCCATCCATTCAATCCAGAGGACTATTTGGAGCAATTGCCGGATTCATTGAAGGAGGATGGACAGGCATGATAGATGGATGGTATGGGTACCACCACCAGAATGAACAAGGGTCAGGATATGCCGCTGATCAGAAAAGCACACAGAATGCAATTGATGGAATAACAAATAAGGTGAATTCGGTAATTGAGAAAATGAACACTCAATTCACTGCAGTGGGGAAAGAATTCAACAATCTAGAGAGGAGAATTGAGAATCTGAATAAAAAGGTCGATGATGGGTTCCTAGATGTTTGGACATACAATGCTGAACTGCTCGTTCTGCTGGAAAATGAAAGAACTCTTGACTTTCATGATTCCAATGTGAGGAATTTGTATGAGAGAGTCAAGTCACAACTGAGAAATAACGCCAAAGAAATTGGAAATGGTTGCTTTGAGTTCTATCACAAGTGTGATGATGAGTGTATGGAAAGTGTGAAGAATGGCACATATGATTATCCCAAATATTCAGAAGAGTCTAAGTTGAATCGAGAAGAAATAGACGGAGTGAAACTAGAGTCGATGGGAGTTTACCAAATTTTGGCGATCTATTCCACAGTCGCCAGTTCCCTGGTCTTGTTAGTCTCCCTGGGGGCAATCAGCTTCTGGATGTGCTCTAATGGGTCATTGCAATGCAGAATATGCATTTAG
>A_/_H1N2|LC278301|A/duck/Japan/AQ-HE103/2015(H1N2)
ATGGAAGCCAAACTACTCGTACTATTCTGCATGTTCGCTGTGCTAAAAGCCGACACCATCTGTATAGGCTACCATGCAAACAATTCTACAGACACTGTCGACACAATACTAGAAAAGAATGTAACAGTGACTCACTCAGTCAATTTGCTTGAAGACAACCATAATGGAAAACTCTGCAAGCTGAACGGGGTAGCCCCATTACAACTAGGGAAGTGCAACGTAGCGGGATGGCTCCTCGGCAATCCAGAATGTGACCTACTGCTCACTGCGAGTTCATGGTCCTATATAATAGAAACTTCAAATTCAGAAAATGGAACGTGCTATCCCGGGGAATTCATCGATTATGAAGAATTGCGAGAACAACTAAGTTCAGTGTCTTCATTTGAGAAATTTGAAATTTTCCCAAAGGCAAGCTCGTGGCCAAATCATGAGACAACCAAAGGTGTAACGGCTGCATGCTCTTACTCTGGAGCTAGCAGTTTTTATCGAAATCTGCTGTGGATAACAAAGAAGGGAAATTCCTATCCTAAACTTAGTAAATCATACACAAACAACAAGGGAAAAGAAGTGCTTGTGCTCTGGGGAGTGCATCATCCTCCAACCACAAATGAACAGCAGACTCTCTATCAAAATGCTGACGCATATGTCTCAGTAGGATCATCAAAGTACAACCGGAGGTTCACACCTGAAATAGCGGCCAGACCTAAAGTCAGAGGACAAGCTGGTAGGATGAACTATCATTGGACACTATTGGATCAAGGGGACACAATAACATTTGAAGCAACAGGGAACTTAATAGCGCCATGGTATGCTTTCGCACTAAATAAGGGCTCTGATTCTGGTATTATAACATCAGATGCTCCGGTTCATGATTGTGAGACAAAGTGCCAAACTCCTCATGGTGCCATTAACAGTAGTCTCCCTTTCCAGAATGTGCATCCTATCACTATCGGGGAATGCCCTAAATATATTAAAAGCACCAAACTAAGGATGGCAACAGGTCTGAGGAACATTCCCTCCGTTCAATCCAAAGGACTCTTTGGAGCAATTGCTGGATTCATTGAAGGAGGATGGACTGGAATGATAGATGGGTGGTATGGGTACCATCACCAGAATGAGCAAGGTTCTGGTTATGCAGCTGATCAGAAGAGCACACAAAATGCAATCGATGGAATAACCAACAAAGTGAACTCAGTAATTGAGAAAATGAACACTCAATTCACTGCAGTAGGCAAAGAGTTCAACAATCTGGAGAAGAGAATTGAGAATCTGAATAAAAAAGTTGATGATGGGTTTCTAGACATCTGGACGTATAATGCAGAATTGCTAGTTTTGCTCGAGAACGAAAGGACCTTGGATTTACATGACTCCAATGTGAGGAACCTGTATGAAAAGGTCAAGTCACAATTGAGGAATAATGCCAAAGAAATTGGAAATGGATGCTTCGAGTTCTATCACAAATGTGACAACGAGTGCATGGAGAGTGTGAAGAATGGAACATATAACTATCCCAAGTACTCAGAAGAGTCCAAACTAAACAGAGAAGAGATAGACGGGGTAAAATTGGAATCAATGGGGGTTTATCAGATTTTGGCGATCTACTCCACAGTCGCCAGTTCCCTGGTTCTGTTAGTCTCCCTGGGGGCAATCAGTTTCTGGATGTGTTCTAATGGGTCATTGCAGTGCAGAATATGCATTTAG
>A_/_H1N1|KU881720|A/Anseriformes/Anhui/L259/2014
ATGGAGGCAAAACTACTCGCATTATTCTGCATGTTCACTGTACTAAAAGCCGACACCATTTGTATAGGCTACCATGCAAACAATTCTACAGACACTGTCGACACAGTGCTAGAGAAGAATGTGACCGTGACTCACTCAGTTAATTTGCTCGAAGACAACCATAATGGAAAACTCTGCAATCTGAACGGGGTAGCCCCATTACAACTAGGGAAATGCAACATGGCAGGGTGGCTCCTCGGCAACCCAGAATGTGACCTGCTGCTCGCTGCGAATTCATGGTCCTATATAATAGAAACTTCAAATTCAGAAAATGGAACATGCTACCCCGGGGAATTCATTGATTATGAAGAATTGCGAGAACAACTAAGTTCAGTGTCTTCATTTGAGAAATTTGAGATTTTCCCGAAGGCAAGCTCGTGGCCAAACCATGAGACAACCAAAGGTGTCACAGCTGCATGCTCTTACTCTGGAGCTAGCAGTTTTTATCGGAACTTGCTGTGGATAATAAAGAAAGGAACTTCCTATCCTAAACTCAGTAAATCATACACGAACAACAAGGGGAAAGAAGTACTTGTACTCTGGGGAGTGCACCACCCTCCAACCACAAGTGAACAGCAGACCCTCTATCAGAATACTGACGCATATGTTTCAGTTGGGTCATCGAAGTACAACCGGAGATTCACACCTGAGATAGCAGCCAGACCTAAAGTCAGAGGGCAAGCTGGTAGAATGAATTACTATTGGACACTATTGGATCAGGGAGACACAATAACGTTTGAAGCAACTGGAAACTTAATAGCACCATGGTATGCTTTCGCACTAAATAAGGGCTCTGATTCTGGTATTATAACATCAGATGCTCCGGTTCATAATTGTGACACAAAGTGCCAAACCCCTCACGGTGCTATTAACAGTAGTCTTCCTTTCCAGAACGTGCATCCTATCACTATTGGAGAATGCCCTAAATATGTTAAAAGCACCAAGCTAAGGATGGCAACAGGCCTGAGAAACATTCCTTCTATTCAATCTAGAGGACTCTTCGGAGCAATTGCCGGATTCATTGAAGGGGGATGGACAGGAATGATAGATGGGTGGTATGGATATCATCATCAGAATGAGCAAGGTTCCGGTTACGCGGCTGATCAGAAGAGCACACAGAATGCGATCGACGGGATAACCAACAAGGTGAACTCAGTGATTGAGAAAATGAACACTCAATTCACTGCAGTGGGTAAGGAGTTCAACAATCTGGAAAGGAGAATTGAGAATCTGAATAAGAAGGTTGACGATGGATTTCTGGATGTTTGGACATACAACGCAGAATTGCTCGTTCTGCTCGAGAATGAAAGGACCTTGGATTTCCATGACTCCAATGTGAGGAATCTGTATGAGAGAGTCAAATCACAATTGAGGAATAATGCCAAAGAAATTGGGAATGGGTGCTTCGAGTTCTACCACAAATGCGATGATGAGTGCATGGAAAGCGTGAAGAACGGCACATATGACTATCCTAAGTACTCAGAGGAGTCCAAATTAAACAGAGAAGAGATAGACGGGGTAAAATTGGAATCAATGGGGGTTTACCAGATTTTGGCGATCTACTCTACAGTCGCTAGTTCCCTGGTCTTGTTAGTCTCCCTGGGGGCAATCAGTTTCTGGATGTGTTCTAATGGGTCATTGCAATGCAGAATATGCATTTAG
>A_/_H1N1|KU881712|A/Anseriformes/Anhui/L167/2014
ATGGCAGCAAAACTACTCGCATTATTCTGCATGTTCACTGTACTAAAAGCCGACACCATTTGTATAGGCTACCATGCAAACAATTCTACAGACACTGTCGACACAGTGCTAGAGAAGAATGTGACCGTGACTCACTCAGTTAATTTGCTCGAAGACAACCATAATGGAAAACTCTGCAATCTGAACGGGATAGCCCCATTACAACTAGGGAAATGCAACGTGGCAGGGTGGCTCCTCGGCAACCCAGAATGTGACCTGCTGCTCACTGCGAATTCATGGTCCTATATAATAGAAACTTCAAATTCAGAAAATGGAACATGCTACCCCGGGGAATTCATTGATTATGAAGAATTGCGAGAACAACTAAGTTCAGTGTCTTCATTTGAGAAATTTGAGATTTTCCCGAAGGCAAGCTCGTGGCCAAACCATGAGACAACCAAAGGTGTCACAGCTGCATGCCCTTACTCTGGAGCTAGCAGTTTTTATCGGAACTTGCTGTGGATAATAAAGAAAGGAGCTTCCTATCCTAAACTCAGTAAATCATACACGAACAACAAGGGGAAAGAAGTACTTGTACTCTGGGGAGTGCACCACCCTCCAACCACAAGTGAACAGCAGACCCTCTATCAGAATACTGACGCATATGTCTCAGTTGGGTCATCGAAGTACAACCGGAGATTCATACCTGAGATAGCAGCCAGACCTAAAGTCAGAGGGCAAGCTGGTAGAATGAATTACTATTGGACACTATTGGATCAGGGAGACACAATAACGTTTGAAGCAACTGGAAACTTAATAGCACCATGGTATGCTTTCGCACTAAACAAGGGCTCTGATTCTGGTATTATAACATCAGATGCTCCGGTTCATAATTGTGACACAAAGTGCCAAACCCCTCACGGTGCTATTAACAGTAGTCTTCCTTTCCAGAACGTGCATCCTATCACTATTGGAGAATGCCCTAAATATGTTAAAAGCACCAAGCTAAGGATGGCAACAGGCCTGAGAAACGTTCCTTCTATTCAATCTAGAGGACTCTTCGGAGCAATTGCCGGGTTCATTGAAGGGGGATGGACAGGAATGATAGATGGGTGGTATGGATATCATCATCAGAATGAGCAAGGTTCCGGTTACGCGGCTGATCAGAAGAGCACACAGAATGCGATCGACGGGATAACCAACAAGGTGAATTCAGTGATTGAGAAAATGAACACTCAATTCACTGCAGTGGGTAAGGAGTTCAACAATCTGGAAAGGAGAATTGAGAATCTGAATAAGAAGGTTGACGATGGATTTCTGGATGTTTGGACATACAACGCAGAATTGCTCGTTCTGCTCGAGAATGAAAGGACCTTGGATTTCCATGACTCCAATGTGAGGAATCTGTATGAGAGAGTCAAATCACAATTGAGGAATAATGCCAAAGAAGTTGGGAATGGGTGCTTCGAGTTCTACCACAAATGCGATGATGAGTGCATGGAAAGCGTGAAGAACGGCACATATGACTATCCTAAGTACTCAGAGGAGTCCAAATTAAACAGAGAAGAGATAGACGGGGTAAAATTGGAATCAATGGGGGTTTACCAGATTTTGGCGATCTACTCTACAGTCGCTAGTTCCCTGGTCTTGTTAGTCTCCCTGGGGGCAATCAGTTTCTGGATGTGTTCTAATGGGTCATTGCAATGCAGAATATGCATTTAG
>A_/_H1N1|KU881704|A/Anseriformes/Anhui/L25/2014
ATGAAAGCAAAACTACTCGCATTATTCTGCATGTTCACTGTACTAAAAGCCGACACCATTTGTATAGGCTACCATGCAAACAATTCTACAGACACTGTCGACACAGTGCTAGAGAAGAATGTGACCGTGACTCACTCAGTTAATTTGCTCGAAGACAACCATAATGGAAAACTCTGCAATCTGAACGGGGTAGCCCCATTACAACTAGGGAAATGCAACATGGCAGGGTGGCTCCTCGGCAACCCAGAATGTGACCTGCTGCTCGCTGCGAATTCATGGTCCTATATAATAGAAACTTCAAATTCAGAAAATGGAACATGCTACCCCGGGGAATTCATTGATTATGAAGAATTGCGAGAACAACTAAGTTCAGTGTCTTCATTTGAGAAATTTGAGATTTTCCCGAAGGCAAGCTCGTGGCCAAACCATGAGACAACCAAAGGTGTCACAGCTGCATGCTCTTACTCTGGAGCTAGCAGTTTTTATCGGAACTTGCTGTGGATAATAAAGAAAGGAACTTCCTATCCTAAACTCAGTAAATCATACACGAACAACAAGGGGAAAGAAGTACTTGTACTCTGGGGAGTGCACCACCCTCCAACCACAAGTGAACAGCAGACCCTCTATCAGAATACTGACGCATATGTTTCAGTTGGGTCATCGAAGTACAACCGGAGATTCACACCTGAGATAGCAGCCAGACCTAAAGTCAGAGGGCAAGCTGGTAGAATGAATTACTATTGGACACTATTGGATCAGGGAGACACAATAACGTTTGAAGCAACTGGAAACTTAATAGCACCATGGTATGCTTTCGCACTAAATAAGGGCTCTGATTCTGGTATTATAACATCAGATGCTCCGGTTCATAATTGTGACACAAAGTGCCAAACCCCTCACGGTGCTATTAACAGTAGTCTTCCTTTCCAGAACGTGCATCCTATCACTATTGGAGAATGCCCTAAATATGTTAAAAGCACCAAGCTAAGGATGGCAACAGGCCTGAGAAACATTCCTTCTATTCAATCTAGAGGACTCTTCGGAGCAATTGCCGGATTCATTGAAGGGGGATGGACAGGAATGATAGATGGGTGGTATGGATATCATCATCAGAATGAGCAAGGTTCCGGTTACGCGGCTGATCAGAAGAGCACACAGAATGCGATCGACGGGATAACCAACAAGGTGAACTCAGTGATTGAGAAAATGAACACTCAATTCACTGCAGTGGGTAAGGAGTTCAACAATCTGGAAAGGAGAATTGAGAATCTGAATAAGAAGGTTGACGATGGATTTCTGGATGTTTGGACATACAACGCAGAATTGCTCGTTCTGCTCGAGAATGAAAGGACCTTGGATTTCCATGACTCCAATGTGAGGAATCTGTATGAGAGAGTCAAATCACAATTGAGGAATAATGCCAAAGAAATTGGGAATGGGTGCTTCGAGTTCTACCACAAATGCGATGATGAGTGCATGGAAAGCGTGAAGAACGGCACATATGACTATCCTAAGTACTCAGAGGAGTCCAAATTAAACAGAGAAGAGATAGACGGGGTAAAATTGGAATCAATGGGGGTTTACCAGATTTTGGCGATCTACTCTACAGTCGCTAGTTCCCTGGTCTTGTTAGTCTCCCTGGGGGCAATCAGTTTCTGGATGTGTTCTAATGGGTCATTGCAATGCAGAATATGCATTTAG
>A_/_H1N2|KU881696|A/Anseriformes/Anhui/L6/2014
ATGGAAACGAAACTACTCGTATTATTCTGCATGTTCACTGCATTAAAAGCCGACACCATCTGTATAGGCTACCATGCAAACAATTCTACGGACACTGTTGACACAGTGCTAGAGAAGAATGTAACTGTGACTCACTCAGTTAATTTACTCGAAGACAACCATAATGGGAAACTCTGCAACCTGAACGGAACAGCCCCATTACAACTAGGGAAGTGCAACGTGGCGGGGTGGCTCCTCGGCAATCCGGAATGTGACCTGTTGCTCACTGCGAGTTCATGGTCCTATATAATAGAAACTTCGAAATCAGAAAATGGAACATGCTACCCTGGAGAATTCATCGACTATGAAGAATTGCGTGAACAACTAAACTCAGTGTCTTCATTTGAAAAATTCGAGATTTTCCCGAAGGCAAACTCATGGCCAAATCATGAAACAACCAAAGGCGTCACAGCTGCATGCTCTTATTCTGGAGCTAGCAGTTTTTACCGAAACTTGCTGTGGATAATAAAGAAGGGAACTTCCTACCCTAAACTCAGTAAATCATACACAAACAACAAGGGAAAAGAAGTACTCGTACTTTGGGGAGTGCACCACCCCCCAACTACAAACGAACAGCAAACCCTCTATCAAAATACTGATGCATATGTTTCAGTTGGGTCATCAAAGTATAACCGAAGATTCACACCTGAAATAGCTGCCAGACCTACAGTCAGAGGGCAAGCGGGTAGGATGAATTATTATTGGACACTATTGGATCAGGGAGACACAATAACGTTTGAAGCAACTGGAAACTTAATAGCACCATGGTATGCATTCGCACTAAATAAGGGCTCCGATTCTGGTATTATAACATCAGATGCTCCAGTTCATAATTGTAACACAAAGTGCCAGACTCCTCATGGTGCCATTAACAGTAGTCTCCCTTTCCAGAATGTGCATCCCATCACCATTGGAGAATGCCCTAAATATGTGAAAAGCATCAAACTAAGGATGGCAACAGGCCTGAGAAATATTCCATCCATTCAATCGAGAGGACTCTTCGGAGCAATTGCTGGGTTCATTGAAGGGGGATGGACAGGAATGATAGATGGGTGGTATGGGTATCATCATCAGAATGAGCAAGGGTCTGGTTATGCAGCTGATCAGAAGAGCACACAAAATGCAATCGACGGAATAACCAACAAGGTAAATTCAGTAATTGAGAAAATGAACACCCAATTCACTGCAGTGGGTAAGGAATTTAACAATCTGGAAAGGAGAATTGAGAATCTGAATAAGAAGGTTGATGACGGATTCCTGGATGTTTGGACATACAATGCAGAATTGCTCGTTCTGCTTGAGAACGAAAGGACCTTGGATTTCCATGACTCCAATGTGAGGAATCTGTATGAGAAGGTCAAATCACAGCTGAGGAATAATGCCAAAGAAATTGGGAATGGATGCTTCGAGTTCTACCACAAATGTGATGATGGATGCATGGAGAGCGTGAGAAACGGCACATACGACTATCCTAAGTACTCAGAGGAGTCCAAACTGAACAGAGAAGAAATAGACGGGGTGAAGTTGGAATCAATGGGGGTTTACCAGATTTTGGCGATCTACTCCACAGTCGCCAGTTCTCTAGTTTTGTTAGTCTCCCTGGGGGCAATCAGTTTCTGGATGTGTTCTAATGGATCATTGCAATGCAGAATATGCATTTAG
>A_/_H1N1|KU881688|A/Anseriformes/Anhui/S107/2014
ATGGAAGCAAAACTACTCGCATTATTCTGCATGTTCACTGTACTAAAAGCCGACACCATTTGTATAGGCTACCATGCAAACAATTCTACAGACACTGTCGACACAGTGCTAGAGAAGAATGTGACCGTGACTCACTCAGTTAATTTGCTCGAAGACAACCATAATGGAAAACTCTGCAATCTGAACGGGATAGCCCCATTACAACTAGGGAAATGCAACGTGGCAGGGTGGCTCCTCGGCAACCCAGAATGTGACCTGCTGCTCACTGCGAATTCATGGTCCTATATAATAGAAACTTCAAATTCAGAAAATGGAACATGCTACCCCGGGGAATTCATTGATTATGAAGAATTGCGAGAACAACTAAGTTCAGTGTCTTCATTTGAGAAATTTGAGATTTTCCCGAAGGCAAGCTCGTGGCCAAACCATGAGACAACCAAAGGTGTCACAGCTGCATGCTCTTACTCTGGAGCTAGCAGTTTTTATCGGAACTTGCTGTGGATAATAAAGAAAGGAACTTCCTATCCTAAACTCAGTAAATCATACACGAACAACAAGGGGAAAGAAGTACTTGTACTCTGGGGAGTGCACCACCCTCCAACCACAAGTGAACAGCAGACCCTCTATCAGAATACTGACGCATATGTTTCAGTTGGGTCATCGAAGTACAACCGGAGATTCACACCTGAGATAGCAGCCAGACCTAAAGTCAGAGGGCAAGCTGGTAGAATGAATTACTATTGGACACTATTGGATCAGGGAGACACAATAACGTTTGAAGCAACTGGAAACTTAATAGCACCATGGTATGCTTTCGCACTAAATAAGGGCTCTGATTCTGGTATTATAACATCAGATGCTCCAGTTCATAATTGTGACACAAAGTGCCAAACCCCCCACGGTGCTATTAACAGTAGTCTTCCTTTCCAGAACGTGCATCCTATCACTATTGGAGAATGCCCTAAATATGTTAAAAGCACCAAGCTAAGGATGGCAACAGGCCTGAGAAACATTCCTTCTATTCAATCTAGAGGACTCTTCGGAGCAATTGCCGGATTCATTGAAGGGGGATGGACAGGAATGATAGATGGGTGGTATGGATATCATCATCAGAATGAGCAAGGTTCCGGTTACGCGGCTGATCAGAAGAGCACACAGAATGCGATCGACGGGATAACCAACAAGGTGAACTCAGTGATTGAGAAAATGAACACTCAATTCACTGCAGTGGGTAAGGAGTTCAACAATCTGGAAAGGAGAATTGAGAATCTGAATAAGAAGGTTGACGATGGATTTCTGGATGTTTGGACATACAACGCAGAATTGCTCATTCTGCTCGAGAATGAAAGGACCTTGGATTTCCATGACTCCAATGTGAGGAATCTGTATGAGAGAGTCAAATCACAATTGAGGAATAATGCCAAAGAAGTTGGGAATGGGTGCTTCGAGTTCTACCACAAATGCGATGATGAGTGCATGGAAAGTGTGAAGAACGGCACATATGACTATCCTAAGTACTCAGAGGAGTCCAAATTAAACAGAGAAGAGATAGACGGGGTAAAATTGGAATCAATGGGGGTTTACCAGATTTTGGCGATCTACTCTACAGTCGCTAGTTCCCTGGTCTTGTTAGTCTCCCTGGGGGCAATCAGTTTCTGGATGTGTTCTAATGGGTCATTGCAATGCAGAATATGCATTTAG
>A_/_H1N2|KU881679|A/Anseriformes/Anhui/S61/2014
ATGGAAGCAAAACTACTCGCATTATTCTGCATGTTCACTGTACTAAAAGCCGACACCATTTGTATAGGCTACCATGCAAACAATTCTACAGACACTGTCGACACAGTGCTAGAGAAGAATGTGACCGTGACTCACTCAGTTAATTTGCTCGAAGACAACCATAATGGAAAACTCTGCAATCTGAACGGGATAGCCCCATTACAACTAGGGAAATGCAACGTGGCAGGGTGGCTCCTCGGCAACCCAGAATGTGACCTGCTGCTCACTGCGAATTCATGGTCCTATATAATAGAAACTTCAAATTCAGAAAATGGAGCATGCTACCCCGGGGAATTCATTGATTATGAAGAATTGCGAGAACAACTAAGTTCAGTGTCTTCATTTGAGAAATTTGAGATTTTCCCGAAGGCAAGCTCGTGGCCAAACCATGAGACAACCAAAGGTGTCACAGCTGCATGCTCTTACTCTGGAGCTAGCAGTTTTTATCGGAACTTGCTGTGGATAATAAAGAAAGGAACTTCCTATCCTAAACTCAGTAAATCATACACGAACAACAAGGGGAAAGAAGTACTTGTACTCTGGGGAGTGCACCACCCTCCAACCACAAGTGAACAGCAGACCCTCTATCAGAATACTGACGCATATGTCTCAGTTGGGTCATCGAAGTACAACCGGAGATTCACACCTGAGATAGCAGCCAGACCTCAAGTCAGAGGGCAAGCTGGTAGAATGAATTACTATTGGACACTATTGGATCAGGGAGACACAATAACATTTGAAGCAACTGGAAACTTAATAGCACCATGGTATGCTTTCGCACTAAATAAGGGCTCTGATTCTGGTATTATAACATCAGATGCTCCGGTTCATAATTGTGACACAAAGTGCCAAACCCCTCACGGTGCTATTAACAGTAGTCTTCCTTTCCAGAACGTGCATCCTATCACTATTGGAGAATGCCCTAAATATGTTAAAAGCACCAAGCTAAGGATGGCAACAGGCCTGAGAAACATTCCTTCTATTCAATCTAGAGGACTCTTCGGAGCAATTGCCGGGTTCATTGAAGGGGGATGGACAGGAATGATAGATGGGTGGTATGGATATCATCATCAGAATGAGCAAGGTTCCGGTTACGCGGCTGATCAGAAGAGCACACAGAATGCGATCGACGGGATAACCAACAAGGTGAACTCAGTGATTGAGAAAATGAACACTCAATTCACTGCAGTGGGTAAGGAGTTCAACAATCTGGAAAGGAGAATTGAGAATCTGAATAAGAAGGTTGACGATGGATTTCTGGACGTTTGGACATACAACGCAGAATTGCTCGTTCTGCTCGAGAATGAAAGGACCTTGGATTTCCATGACTCCAATGTGAGGAATCTGTATGAGAGAGTCAAATCACAATTGAGGAATAATGCCAAAGAAGTTGGGAATGGGTGCTTCGAGTTCTACCACAAATGCGATGATGAGTGCATGGAAAGCGTGAAGAACGGCACATATGACTATCCTAAGTACTCAGAGGAGTCCAAATTAAACAGAGAAGTGATAGACGGGGTAAAATTGGAATCAATGGGGGTTTACCAGATTTTGGCGATCTACTCTACAGTCGCTAGTTCCCTGGTCTTGTTAGTCTCCCTGGGGGCAATCAGTTTCTGGATGTGTTCTAATGGGTCATTGCAATGCAGAATATGCATTTAG
>A_/_H1N1|KU881672|A/Anseriformes/Anhui/S3/2014
ATGGAAGCAAAACTACTCGCATTATTCTGCATGTTCACTGTACTAAAAGCCGACACCATTTGTATAGGCTACCATGCAAACAATTCTACAGACACTGTCGACACAGTGCTAGAGAAGAATGTGACCGTGACTCACTCAGTTAATTTGCTCGAAGACAACCATAATGGAAAACTCTGCAATCTGAACGGGATAGCCCCATTACAACTAGGGAAATGCAACGTGGCAGGGTGGCTCCTCGGCAACCCAGAATGTGACCTGCTGCTCACTGCGAATTCATGGTCCTATATAATAGAAACTTCAAATTCAGAAAATGGAACATGCTACCCCGGGGAATTCATTGATTATGAAGAATTGCGAGAACAACTAAGTTCAGTGTCTTCATTTGAGAAATTTGAGATTTTCCCGAAGGCAAGCTCGTGGCCAAACCATGAGACAACCAAAGGTGTCACAGCTGCATGCTCTTACTCTGGAGCTAGCAGTTTTTATCGGAACTTGCTGTGGATAATAAAGAAAGGAACTTCCTATCCTAAACTCAGTAAATCATACACGAACAACAAGGGGAAAGAAGTACTTGTACTCTGGGGAGTGCACCACCCTCCAACCACAAGTGAACAGCAGACCCTCTATCAGAATACTGACGCATATGTTTCAGTTGGGTCATCGAAGTACAACCGGAGATTCACACCTGAGATAGCAGCCAGACCTAAAGTCAGAGGGCAAGCTGGTAGAATGAATTACTATTGGACACTATTGGATCAGGGAGACACAATAACGTTTGAAGCAACTGGAAACTTAATAGCACCATGGTATGCTTTCGCACTAAATAAGGGCTCTGATTCTGGTATTATAACATCAGATGCTCCAGTTCATAATTGTGACACAAAGTGCCAAACCCCCCACGGTGCTATTAACAGTAGTCTTCCTTTCCAGAACGTGCATCCTATCACTATTGGAGAATGCCCTAAATATGTTAAAAGCACCAAGCTAAGGATGGCAACAGGCTTGAGAAACATTCCTTCTATTCAATCTAGAGGACTCTTCGGAGCAATTGCCGGATTCATTGAAGGGGGATGGACAGGAATGATAGATGGGTGGTATGGATATCATCATCAGAATGAGCAAGGTTCCGGTTACGCGGCTGATCAGAAGAGCACACAGAATGCGATCGACGGGATAACCAACAAGGTGAACTCAGTGATTGAGAAAATGAACACTCAATTCACTGCAGTGGGTAAGGAGTTCAACAATCTGGAAAGGAGAATTGAGAATCTGAATAAGAAGGTTGACGATGGATTTCTGGATGTTTGGACATACAACGCAGAATTGCTCGTTCTGCTCGAGAATGAAAGGACCTTGGATTTCCATGACTCCAATGTGAGGAATCTGTATGAGAGAGTCAAATCACAATTGAGGAATAATGCCAAAGAAGTTGGGAATGGGTGCTTCGAGTTCTACCACAAATGCGATGATGAGTGCATGGAAAGTGTGAAGAACGGCACATATGACTATCCTAAGTACTCAGAGGAGTCCAAATTAAACAGAGAAGAGATAGACGGGGTAAAATTGGAATCAATGGGGGTTTACCAGATTTTGGCGATCTACTCTACAGTCGCTAGTTCCCTGGTCTTGTTAGTCTCCCTGGGGGCAATCAGTTTCTGGATGTGTTCTAATGGGTCATTGCAATGCAGAATATGCATTTAG
>A_/_H1N1|KX066871|A/wild_bird/Korea/SK14/2014
ATGGAAGCAAAACTACTCGCATTATTCTGCATGTTCACTGTACTAAAAGCCGACACCATTTGTATAGGCTACCATGCAAACAATTCTACAGACACTGTCGACACAGTGCTGGAGAAGAATGTGACCGTGACTCACTCAGTTAATTTGCTCGAAGACAACCATAATGGAAAACTCTGCAATCTGAACGGGGTAGCCCCATTACAACTAGGGAAATGCAACGTGGCAGGGTGGCTCCTCGGCAACCCAGAATGTGACCTGCTGCTCGCTGCGAATTCATGGTCCTATATAATAGAAACTTCAAATTCAGAAAATGGAACATGCTACCCCGGGGAATTCATTGATTATGAAGAATTGCGAGAACAACTAAGTTCAGTGTCTTCATTTGAGAAATTTGAGATTTTCCCGAAGGCAAGCTCGTGGCCAAACCATGAGACAACCAAAGGTGTCACAGCTGCATGCTCTTACTCTGGAGCTAGCAGTTTTTATCGGAACTTGCTGTGGATAATAAAGAAAGAAACTTCCTATCCTAAACTCAGTAAATCATACACGAACAACAAGGGGAAAGAAGTACTTGTACTCTGGGGAGTGCACCACCCTCCAACCACAAGTGAACAGCAGACCCTCTATCAGAATACTGACGCATATGTTTCAGTTGGGTCATCGAAGTACAACCGGAGATTCACACCTGAGATAGCAGCCAGACCTAAAGTCAGAGGGCAAGCTGGTAGAATGAATTACTATTGGACACTATTGGATCAGGGAGACACAATAACGTTTGAAGCAACTGGAAACTTAATAGCACCATGGTATGCTTTCGCACTAAATAAGGGCTCTGATTCTGGTATTATAACATCAGATGCTCCGGTTCATAATTGTGACACAAAGTGCCAAACCCCTCACGGTGCTATTAACAGTAGTCTTCCTTTCCAGAACGTGCATCCTATCACTATTGGAGAATGCCCTAAATATGTTAAAAGCACCAAGCTAAGGATGGCAACAGGCCTGAGAAACATTCCTTCTATTCAATCTAGAGGACTCTTCGGAGCAATTGCCGGATTCATTGAAGGGGGATGGACAGGAATGATAGATGGGTGGTATGGATATCATCATCAGAATGAGCAAGGTTCCGGTTACGCGGCTGATCAGAAGAGCACACAGAATGCGATCGACGGGATAACCAACAAGGTGAACTCAGTGATTGAGAAAATGAACACTCAATTCACTGCAGTGGGTAAGGAGTTCAACAATCTGGAAAGGAGAATTGAGAATCTGAATAAGAAGGTTGACGATGGATTTCTGGATGTTTGGACATACAACGCAGAATTGCTCGTTCTGCTCGAGAATGAAAGGACCTTGGATTTCCATGACTCCAATGTGAGGAATCTGTATGAGAGAGTCAAATCACAATTGAGGAATAATGCCAAAGAAGTTGGGAATGGGTGCTTCGAGTTCTACCACAAATGCGATGATGAGTGCATGGAAAGCGTGAAGAACGGCACATATGACTATCCTAAGTACTCAGAGGAGTCCAAATTAAACAGAGAAGAGATAGACGGGGTAAAATTGGAATCAATGGGGGTTTACCAGATTTTGGCGATCTACTCTACAGTCGCTAGTTCCCTGGTCTTGTTAGTCTCCCTGGGGGCAATCAGTTTCTGGATGTGTTCTAATGGGTCATTGCAATGCAGAATATGCATTTAG
>A_/_H1N1|KY644189|A/yellow-billed_teal/Chile/C4131/2015
ATGAAGGCAAGACTATTTGTGCTGTTCTGTACATTCACTGTATTAAAAGCTGACACCATCTGTGTAGGCTACCATGCAAACAACTCCACAGACACTGTTGACACAGTACTAGAAAAGAACGTGACTGTGACTCATTCAGTGAACTTGCTTGAAGACAACCACAATGGGAAACTCTGCAGCCTGAATGGAGTAGCTCCTTTACAATTGGGGAAGTGCAGCGTAGCAGGGTGGCTCCTTGGCAATCCAGAATGTGACCTTCTACTCACTGCAAACTCATGGTCCTACATAGTAGAGACATCGAAGTCAGAAAATGGAACATGCTACCCTGGCGAATTCATAGATTATGAAGAGTTGAGAGAGCAGTTGAGTTCAGTTTCTTCATTTGAGAAATTTGAAATTTTCCCAAAAGCAAGCTCATGGCCAAATCATGAGACAACTAAAGGCGTTACAGCAGCATGCCCTTACTCAGGAGCTAGCAGTTTTTACAGAAATCTTCTGTGGATAACGAAAAAGGGAAGCTCATACCCAAAACTCAGCAAATCATATACCAATAATAAAGGGAAAGAAGTGCTTGTACTATGGGGAGTGCATCACCCTCCAACCGCCCAAGAACAACAAACCCTATATCAGAACACAGATGCATATGTCTCGGTTGGATCGTCCAAATACAATCGAAGGTTCGCTCCTGAGATAGCAGCTAGACCTAAAGTTAGAGGGCAGGCTGGCAGAATGAACTATTATTGGACACTATTAGATCAAGGAGACACCATAACGTTTGAGGCCACTGGGAATTTAGTAGCTCCATGGTATGCTTTCGCATTGAACAAAGGCTCGGATTCTGGAATTATAACGTCCGATGCTCCAGTTCATAACTGTGACACAAAGTGTCAGACCCCTCACGGGGCTTTGAACAGCAGCCTTCCTTTCCAGAATGTTCATCCTATCACTATCGGAGAATGTCCCAAATACGTCAAGAGCACTAAACTAAGGATGGCAACAGGACTAAGGAACGTTCCATCTATTCAAGCCAGAGGGCTATTTGGAGCAATTGCTGGGTTCATCGAAGGAGGATGGACAGGCATGATAGATGGATGGTACGGATATCATCATCAGAATGAGCAGGGGTCAGGGTATGCTGCTGATCAGAAGAGCACACAAAATGCGATCGACGGGATCACAAACAAGGTGAATTCAGTGATTGAGAAGATGAATACTCAATTCACTGCAGTGGGAAAGGAGTTCAGCAACTTAGAAAGGAGAATCGAAAATTTAAATAAGAAGGTCGATGATGGGTTTCTGGATGTGTGGACATACAATGCGGAACTGCTCGTCCTACTTGAGAATGAAAGGACCCTGGACTTTCATGACTCCAATGTGAGAAATCTATATGAAAAAGTCAGGTCACAGCTGAGGAATAATGCCAAAGAGATTGGGAATGGTTGTTTTGAGTTTTACCACAAGTGTGATGATGAGTGCATGGAGAGTGTTAAGAATGGCACTTATGACTATCCCAAATACTCAGAAGAGGCAAAATTGAACCGAGAAAGGGTGGACGGAGTGAAACTAGAATCAATGGGAGTTTACCAAATTTTGGCGATCTACTCTACAGTCGCCAGTTCTCTAGTTTTGTTAGTCTCCCTGGGGGCAATCAGCTTCTGGATGTGCTCTAATGGGTCATTGCAGTGCAGAATATGCATTTAG
>A_/_H1N1|KX978574|A/bewicks_swan/Netherlands/6/2006
ATGGAAGCCAAACTACTCGTGTTATTCTGCATGTTCACTGCATTAAAAGCTGACACCATCTGTATAGGCTACCATGCAAACAATTCTACAGACACTGTCGACACTGTGCTAGAGAAGAATGTAACTGTAACTCACTCAGTTAATTTACTCGAAGACAATCATAATGGAAAACTCTGCAACCTGAACGGAATAGCCCCATTACAACTAGGGAAATGCAACGTGGCGGGGTGGCTCCTCGGCAACCCGGAATGTGACCTGCTGCTCACTGCGGGTTCATGGTCCTATATAATAGAAACTTCAAATTCAGAAAATGGAACATGCTACCCCGGGGAATTCATTGATTATGAAGAATTGCGTGAAAAACTAAGTTCAGTGTCTTCATTTGAGAAATTTGAGATTTTCCCGAAGGCAAGCTCGTGGCCAAATCATGAGACAACCAAAGGTGTCACAGCTGCATGCCCTTACTCTGGAGCTAGCAGTTTTTACCGAAATTTGCTGTGGATAATAAAAAAGGGAAACTCCTATCCTAAACTCAGTAAATCATACACAAACAACAAGGGAAAAGAAGTGCTTGTACTTTGGGGAGTGCATCACCCTCCAACTACAAGTGAACAGCAGACTCTATATCAGAATACTGATGCATATGTCTCAGTTGGATCATCAAAGTACAACCGGAGATTCACACCTGAAATAGCTGCCAGACCTCAAGTCAGAGGGCAAGCGGGTAGGATGAATTATTATTGGACACTATTGGATCAGGGAGACACAATAACGTTTGAAGCAACCGGGAACTTAATAGCACCATGGTATGCTTTCGCGCTAAACAAGGGCTCTGATTCTGGTATTATAACGTCAGATGCTCCAGTTCATAATTGTGACACAAGGTGCCAGACCCCTCATGGTGCCATTAACAGTAGTCTCCCTTTCCAGAACGTGCATCCTATCACTATTGGAGAATGCCCTAAATATGTTAAAAGCACCAAACTAAGAATGGCAACAGGCCTGAGAAACATTCCTTCCATTCAATCTAGAGGGCTCTTCGGAGCAATTGCTGGGTTCATTGAAGGGGGGTGGACAGGAATGATAGATGGGTGGTATGGGTATCATCATCAGAATGAGCAAGGATCTGGATATGCAGCTGATCAGAAGAGCACACAAAATGCAATCGACGGGATAACCAACAAGGTGAACTCAGTAATTGAGAAAATGAACACTCAATTCACTGCAGTGGGTAAGGAGTTCAATAATCTGGAAAGGAGGATTGAGAATCTGAATAAGAAGGTTGACGATGGGTTCCTGGATGTTTGGACATACAATGCAGAATTGCTTGTTCTGCTCGAGAATGAAAGGACCTTGGATTTCCATGACTCCAATGTGAGGAATCTGTATGAAAAGGTCAAATCACAGCTGAAGAATAATGCCAAAGAAATTGGGAATGGATGCTTCGAGTTCTACCACAAATGTGATGATGAGTGCATGGAGAGCGTGAAGAACGGCACATATGACTATCCTAAGTACTCAGAGGAGTCCAAACTGAACAGAGAAGAAATAGACGGGGTAAAATTGGAATCAATGGGGGTTTACCAGATTTTGGCGATCTACTCCACAGTCGCCAGTTCCCTGGTCTTGTTAGTCTCCCTGGGGGCAATCAGTTTCTGGATGTGTTCTAATGGATCATTGCAATGCAGAATATGCATTTAG
>A_/_H1N1|KX978266|A/bewicks_swan/Netherlands/3/2006
ATGGAAGCCAAACTACTCGTGTTATTCTGCATGTTCACTGCATTAAAGGCTGACACCATCTGTATAGGCTACCATGCAAACAATTCTACAGACACTGTCGACACTGTGCTAGAGAAGAATGTAACTGTAACTCACTCAGTTAATTTACTCGAAGACAACCATAATGGAAAACTCTGCAACCTGAACGGAATAGCCCCATTACAACTAGGGAAATGCAACGTGGCGGGGTGGCTCCTCGGCAACCCGGAATGTGACCTGCTGCTCACTGCGAGTTCATGGTCCTATATAATAGAAACTTCAAATTCAGAAAATGGAACATGCTACCCCGGGGAATTCATTGATTATGAAGAATTGCGTGAACAACTAAGTTCAGTGTCTTCATTTGAGAAATTTGAGATTTTCCCGAAGGCAAGCTCGTGGCCAAATCATGAGACAACCAAAGGTGTCACAGCGGCATGCCCTTACTCTGGAGCTAGCAGTTTTTACCGAAATTTGCTGTGGATAATAAAAAAGGAAAACTCCTATCCTAAACTCAGTAAATCATACACAAACAACAAGGGAAAAGAAGTGCTTGTACTTTGGGGAGTGCATCACCCTCCAACTACAAGTGAACAGCAGACCCTATATCAGAATACTGATGCATATGTCTCAGTTGGATCATCAAAGTACAACCGGAGGTTCACACCTGAAATAGCTGCCAGACCTAAAGTCAGAGGGCAGGCGGGTAGGATGAATTATTATTGGACACTATTGGATCAGGGAGACACAATAACGTTTGAAGCAACCGGGAACCTAATAGCACCATGGTATGCTTTCGCGCTAAACAAGGGCTCTGATTCTGGTATTATAACGTCAGATGCTCCAGTTCATAATTGTGACACAAGGTGCCAGACCCCTCATGGTGCCATTAACAGTAGTCTCCCTTTCCAGAACGTGCATCCTATCACTATTGGAAAATGCCCTAAATATGTTAAAAGCACCAAACTAAGAATGGCAACAGGCCTGAGAAACATTCCTTCCATTCAATCTAGAGGGCTCTTCGGAGCAATTGCTGGGTTCATTGAAGGGGGGTGGACAGGAATGATAGATGGGTGGTATGGGTATCATCATCAGAATGAGCAAGGATCTGGATATGCAGCTGATCAGAAGAGCACACAAAATGCAATCGACGGGATAACCAACAAGGTGAACTCAGTAATTGAGAAAATGAACACTCAATTCACTGCAGTGGGTAAGGAGTTCAATAATCTGGAAAGGAGAATTGAGAATCTGAATAAGAAGGTTGACGATGGGTTCCTGGATGTTTGGACATACAATGCAGAATTGCTTGTTCTGCTCGAGAATGAAAGGACCTTGGATTTCCATGACTCCAATGTGAGGAATCTGTATGAAAAGGTCAAATCACAGCTGAGGAATAATGCCAAAGAAATTGGGAATGGATGCTTCGAGTTCTACCACAAATGTGATGATGAGTGCATGGAGAGCGTGAAGAATGGCACATATGACTATCCTAAGTACTCAGAGGAGTCCAAACTGAACAGAGAAGAAATAGACGGGGTAAAATTGGAATCAATGGGGGTTTACCAGATTTTGGCGATCTACTCCACAGTCGCCAGTTCCCTGGTCTTGTTAGTCTCCCTGGGGGCAATCAGTTTCTGGATGTGTTCTAATGGATCATTGCAATGCAGAATATGCATTTAG
>A_/_H1N1|KX101195|A/yellow-billed_pintail/Chile/1/2012
ATGAAGGCAAAACTATTTGTGCTGTTCTGTACATTCACTGTATTGAAAGCTGACACCATCTGTGTAGGCTACCATGCAAACAACTCCACAGACACTGTTGACACAGTACTAGAAAAGAACGTGACTGTGACTCACTCAGTGAACTTGCTCGAAGACAACCACAATGGGAAACTTTGCCGCCTGAATGGAGTAGCTCCTTTACAATTGGGGAAGTGCAGCGTAGCAGGGTGGCTCCTTGGCAATCCAGAGTGTGACCTTCTACTCACTGCAAACTCATGGTCCTACATAGTAGAGACCTCGAAGTCAGAAAATGGAACATGCTACCCTGGTGAATTCATAGATTATGAAGAGTTGAGAGAGCAGCTGAGTTCAGTTTCTTCATTTGAGAAATTTGAAATTTTCCCAAAAGCAAGCTCATGGCCAAATCATGAGACAACTAAGGGCGTTACAGCAGCATGCTCTTACTCAGGAGCTAGCAGTTTTTACAGAAATCTTCTGTGGATAACGAAAAAGGGAAGCTCATACCCAAAACTCAGCAAATCATACACCAATAATAAAGGGAAAGAAGTGCTTGTACTATGGGGAGTGCATCACCCTCCAACCGTCCAAGAACAACAAAATTTATATCAGAACGCAGATGCATACGTCTCGGTTGGATCGTCCAAATACAATCGAAGGTTCGCTCCGGAGATAGCAGCTAGACCTAAAGTTAGAGGGCAGGCTGGCAGAATGAACTATTACTGGACACTATTAGATCAAGGAGACACCATAACGTTTGAGGCCACTGGGAATTTAGTAGCTCCATGGTATGCTTTCGCATTGAACAAGGGCTCGGATTCCGGAATCATAACGTCTGATGCTCCAGTTCATAACTGTGACACAAAGTGTCAAACCCCTCACGGGGCTTTGAACAGCAGCCTTCCTTTTCAGAATGTCCATCCTATCATTATCGGAGAATGTCCCAAATACGTCAAGAGCACTAAACTAAGGATGGCAACAGGGCTAAGAAACGTTCCATCCATTCAAACCAGAGGGCTATTTGGAGCAATTGCTGGGTTCATCGAAGGAGGATGGACAGGCATGATAGATGGATGGTACGGATATCATCATCAGAATGAGCAGGGGTCAGGCTATGCTGCTGACCAGAAAAGCACACAAAATGCGATCGACGGGATCACAAACAAGGTGAATTCAGTGATTGAGAAGATGAATACTCAATTCACTGCAGTGGGAAAGGAGTTCAACAACTTAGAAAGGAGAATCGAAAATTTAAATAAGAAGGTCGATGATGGATTTCTGGATGTTTGGACATACAATGCGGAATTGCTCGTCCTACTTGAGAATGAGAGGACTCTGGACTTTCATGACTCAAATGTGAGAAATCTATATGAAAAGGTCAGGTCACAACTGAGGAATAACGCCAAAGAGATCGGGAATGGTTGTTTTGAGTTTTACCACAAGTGTGATGATGAGTGCATGGAGAGTGTGAAGAACGGCACTTATGACTATCCCAAATACTCAGAAGAGGCAAAATTGAACCGAGAAAGGGTGGACGGAGTGAAACTAGAATCAATGGGAGTTTATCAAATTTTGGCGATCTACTCTACAGTCGCCAGTTCTCTAGTTTTGTTAGTCTCCCTGGGGGCAATCAGCTTCTGGATGTGCTCTAATGGGTCATTGCAATGCAGAATATGCATCTAG
>A_/_H1N1|CY207197|A/yellow-billed_pintail/Chile/1/2012
ATGAAGGCAAAACTATTTGTGCTGTTCTGTACATTCACTGTATTGAAAGCTGACACCATCTGTGTAGGCTACCATGCAAACAACTCCACAGACACTGTTGACACAGTACTAGAAAAGAACGTGACTGTGACTCACTCAGTGAACTTGCTCGAAGACAACCACAATGGGAAACTTTGCCGCCTGAATGGAGTAGCTCCTTTACAATTGGGGAAGTGCAGCGTAGCAGGGTGGCTCCTTGGCAATCCAGAGTGTGACCTTCTACTCACTGCAAACTCATGGTCCTACATAGTAGAGACCTCGAAGTCAGAAAATGGAACATGCTACCCTGGTGAATTCATAGATTATGAAGAGTTGAGAGAGCAGCTGAGTTCAGTTTCTTCATTTGAGAAATTTGAAATTTTCCCAAAAGCAAGCTCATGGCCAAATCATGAGACAACTAAGGGCGTTACAGCAGCATGCTCTTACTCAGGAGCTAGCAGTTTTTACAGAAATCTTCTGTGGATAACGAAAAAGGGAAGCTCATACCCAAAACTCAGCAAATCATACACCAATAATAAAGGGAAAGAAGTGCTTGTACTATGGGGAGTGCATCACCCTCCAACCGTCCAAGAACAACAAAATTTATATCAGAACGCAGATGCATACGTCTCGGTTGGATCGTCCAAATACAATCGAAGGTTCGCTCCGGAGATAGCAGCTAGACCTAAAGTTAGAGGGCAGGCTGGCAGAATGAACTATTACTGGACACTATTAGATCAAGGAGACACCATAACGTTTGAGGCCACTGGGAATTTAGTAGCTCCATGGTATGCTTTCGCATTGAACAAGGGCTCGGGTTCCGGAATCATAACGTCTGATGCTCCAGTTCATAACTGTGACACAAAGTGTCAAACCCCTCACGGGGCTTTGAACAGCAGCCTTCCTTTTCAGAATGTCCATCCTATCACTATCGGAGAATGTCCCAAATACGTCAAGAGCACTAAACTAAGGATGGCAACAGGGCTAAGAAACGTTCCATCCATTCAAACCAGAGGGCTATTTGGAGCAATTGCTGGGTTCATCGAAGGAGGATGGACAGGCATGATAGATGGATGGTACGGATATCATCATCAGAATGAGCAGGGGTCAGGCTATGCTGCTGACCAGAAAAGCACACAAAATGCGATCGACGGGATCACAAACAAGGTGAATTCAGTGATTGAGAAGATGAATACTCAATTCACTGCAGTGGGAAAGGAGTTCAACAACTTAGAAAGGAGAATCGAAAATTTAAATAAGAAGGTCGATGATGGATTTCTGGATGTTTGGACATACAATGCGGAATTGCTCGTCCTACTTGAGAATGAGAGGACTCTGGACTTTCATGACTCAAATGTGAGAAATCTATATGAAAAGGTCAGGTCACAACTGAGGAATAACGCCAAAGAGATCGGGAATGGTTGTTTTGAGTTTTACCACAAGTGTGATGATGAGTGCATGGAGAGTGTGAAGAACGGCACTTATGACTATCCCAAATACTCAGAAGAGGCAAAATTGAACCGAGAAAGGGTGGACGGAGTGAAACTAGAATCAATGGGAGTTTATCAAATTTTGGCGATCTACTCTACAGTCGCCAGTTCTCTAGTTTTGTTAGTCTCCCTGGGGGCAATCAGCTTCTGGATGTGCTCTAATGGGTCATTGCAATGCAGAATATGCATCTAG
>A_/_H1N4|KF357776|A/duck/Zhejiang/476/2013
ATGGAAGCAAAACTACTCGTATTATTCTGCATGTTCGCTGTGCTAAAAGCCGACACCATCTGTATAGGCTACCATGCAAACAATTCTACAAACACTGTCGACACAGTACTAGAAAAGAATGTAACCGTGACTCACTCAGTCAATTTGCTCGAAAACAACCATAATGGAAAACTCTGCAAGCTGAACGGGATAGCCCCATTACAACTAGGGAAATGCAACGTAGCGGGATGGCTCCTCGGCAATCCAGAGTGTGACCTGCTGCTCACTGCGAATTCATGGTCCTATATAATAGAAACTTCAAATTCAGAAAATGGAACGTGCTACCCCGGGGAATTCATTGATTATGAAGAATTACGAGAACAACTAAGTTCAGTGTCTTCATTTGAGAAATTTGAGATTTTCCCGAAGGCAAGCTCGTGGCCAAATCATGAGACAACCAAAGGTGTCACGGCTGCATGCTCTTACTCTGGAGCTAGCAGTTTTTATCGAAATTTGCTGTGGATAACAAAGAAGGGAACTTCTTACCCTAAACTCAGCAAATCATACACAAACAACAAGGGAAAAGAAGTACTTGTACTCTGGGGAGTGCATCACCCTCCAACTACAAATGAACAGCAGACTCTCTATCAAAATACTGGCGCATATGTCTCAGTAGGATCATCAAAGTACAACCGGAGGTTCACACCTGAAATAGCGGCCAGACCTAAAGTCAGAGGACAAGCTGGTAGGATGAACTATTATTGGACACTATTGGATCAAGGAGACACAATAACATTTGAAGCAACGGGGAACTTAATAGCACCATGGTATGCTTTTGCACTAAATAAGGGCTCTGATTCTGGTATTATAACATCAGATGCTCCGGTTCATGATTGTGAGACAAAGTGCCAAACCCCTCATGGTGCCATTAACAGTAGTCTCCCTTTCCAGAATGTGCATCCTATCACTATCGGAGAATGCCCTAAATATGTTAAAAGCACCAAACTAAGGATGGCAACAGGTCTGAGAAACATTCCTTCCGTTCAATCCAGAGGACTCTTTGGAGCAATTGCTGGATTCATTGAAGGAGGATGGACTGGAATGATAGATGGGTGGTATGGGTACCATCATCAGAATGAGCAAGGTTCTGGTTATGCAGCTGATCAGAAGAGCACACAAAATGCGATCGATGGAATAACCAACAAGGTGAACTCAGTAATTGAGAAAATGAACACTCAATTCACTGCAGTAGGCAAAGAGTTCAACAATCTGGAGAGGAGAATTGAGAATTTGAATAAAAAAGTTGACGATGGGTTTCTGGACATCTGGACATACAATGCAGAATTGCTCGTTTTGCTCGAGAACGAAAGGACCTTGGATTTCCATGATTCCAATGTGAGGAATCTGTATGAGAAGGTCAAGTCACAATTGAGGAATAATGCCAAAGAGATTGGGAATGGATGCTTCGAGTTCTATCACAAATGTGACAACGAGTGCATGGAGAGTGTGAAGAACGGGACATATGACTATCCCAAGTACTCAGAGGAGTCCAAACTAAACAGAGAAGAGATAGACGGGGTGAAATTGGAATCAATGGGGGTTTATCAGATTTTGGCGATCTACTCCACAGTCGCCAGTTCCCTGGTTTTGTTAGTCTCCCTGGGGGCAATCAGTTTCTGGATGTGTTCTAATGGGTCATTGCAATGCAGAATATGCATTTAG
>A_/_H1N4|KF357775|A/duck/Zhejiang/475/2013
ATGGAAGCAAAACTACTCGTATTATTCTGCATGTTCGCTGTGCTAAAAGCCGACACCATCTGTATAGGCTACCATGCAAACAATTCTACAGACACTGTCGACACAGTACTAGAAAAGAATGTAACCGTGACTCACTCAGTCAATTTGCTCGAAAACAACCATAATGGAAAACTCTGCAAGCTGAACGGGATAGCCCCATTACAACTAGGGAAATGCAACGTAGCGGGATGGCTCCTCGGCAATCCAGAGTGTGACCTGCTGCTCACTGCGAATTCATGGTCCTATATAATAGAAACTTCAAATTCAGAAAATGGAACGTGCTACCCCGGGGAATTCATTGATTATGAAGAATTACGAGAACAACTAAGTTCAGTGTCTTCATTTGAGAAATTTGAGATTTTCCCGAAGGCAAGCTCGTGGCCAAATCATGAGACAACCAAAGGTGTCACGGCTGCATGCTCTTACTCTGGAGCTAGCAGTTTTTATCGAAATTTGCTGTGGATAACAAAGAAGGGAACTTCTTACCCTAAACTCAGCAAATCATACACAAACAACAAGGGAAAAGAAGTACTTGTACTCTGGGGAGTGCATCACCCTCCAACTACAAATGAACAGCAGACTCTCTATCAAAATACTGGCGCATATGTCTCAGTAGGATCATCAAAGTACAACCGGAGGTTCACACCTGAAATAGCGGCCAGACCTAAAGTCAGAGGACAAGCTGGTAGGATGAACTATTATTGGACACTATTGGATCAAGGAGACACAATAACATTTGAAGCAACGGGGAACTTAATAGCACCATGGTATGCTTTTGCACTAAATAAGGGCTCTGATTCTGGTATTATAACATCAGATGCTCCGGTTCATGATTGTGAGACAAAGTGCCAAACCCCTCATGGTGCCATTAACAGTAGTCTCCCTTTCCAGAATGTGCATCCTATCACTATCGGAGAATGCCCTAAATATGTTAAAAGCACCAAACTAAGGATGGCAACAGGTCTGAGAAACATTCCTTCCGTTCAATCCAGAGGACTCTTTGGAGCAATTGCTGGATTCATTGAAGGAGGATGGACTGGAATGATAGATGGGTGGTATGGGTACCATCATCAGAATGAGCAAGGTTCTGGTTATGCAGCTGATCAGAAGAGCACACAAAATGCGATCGATGGAATAACCAACAAGGTGAACTCAGTAATTGAGAAAATGAACACTCAATTCACTGCAGTAGGCAAAGAGTTCAACAATCTGGAGAGGAGAATTGAGAATCTGAATAAAAAAGTTGACGATGGGTTTCTGGACATCTGGACATACAATGCAGAATTGCTCGTTTTGCTCGAGAACGAAAGGACCTTGGATTTCCATGATTCCAATGTGAGGAATCTGTATGAGAAGGTCAAGTCACAATTGAGGAATAATGCCAAAGAGATTGGGAATGGATGCTTCGAGTTCTATCACAAATGTGACAACGAGTGCATGGAGAGTGTGAAGAACGGGACATATGACTATCCCAAGTACTCAGAGGAGTCCAAACTAAACAGAGAAGAGATAGACGGGGTGAAATTGGAATCAATGGGGGTTTATCAGATTTTGGCGATTTACTCCACAGTCGCCAGTTCCCTGGTTTTGTTAGTCTCCCTGGGGGCAATCAGTTTCTGGATGTGTTCTAATGGGTCATTGCAATGCAGAATATGCATTTAG
>A_/_H1N4|KF357774|A/duck/Zhejiang/473/2013
ATGGAAGCAAAACTACTCGTATTATTCTGCATGTTCGCTGTGCTAAAAGCCGACACCATCTGTATAGGCTACCATGCAAACAATTCTACAGACACTGTCGACACAGTACTAGAAAAGAATGTAACCGTGACTCACTCAGTCAATTTGCTCGAAGACAACCATAATGGAAAACTCTGCAAGCTGAACGGGATAGCCCCATTACAACTAGGGAAATGCAACGTAGCGGGATGGCTCCTCGGCAATCCAGAGTGTGACCTGCTGCTCACTGCGAATTCATGGTCCTATATAATAGAAACTTCAAATTCAGAAAATGGAACGTGCTACCCCGGGGAATTCATTGATTATGAAGAATTACGAGAACAACTAAGTTCAGTGTCTTCATTTGAGAAATTTGAGATTTTCCCGAAGGCAAGCTCGTGGCCAAATCATGAGACAACCAAAGGTGTCACGGCTGCATGCTCTTACTCTGGAGCTAGCAGTTTTTATCGAAATTTGCTGTGGATAACAAAGAAGGGAACTTCTTACCCTAAACTCAGCAAATCATACACAAACAACAAGGGAAAAGAAGTACTTGTACTCTGGGGAGTGCATCACCCTCCAACTACAAATGAACAGCAGACTCTCTATCAAAATACTGGCGCATATGTCTCAGTAGGATCATCAAAGTACAACCGGAGGTTCACACCTGAAATAGCGGCCAGACCTAAAGTCAGAGGACAAGCTGGTAGGATGAACTATTATTGGACACTATTGGATCAAGGAGACACAATAACATTTGAAGCAACGGGGAACTTAATAGCACCATGGTATGCTTTTGCACTAAATAAGGGCTCTGATTCTGGTATTATAACATCAGATGCTCCGGTTCATGATTGTGAGACAAAGTGCCAAACCCCTCATGGTGCCATTAACAGTAGTCTCCCTTTCCAGAATGTGCATCCTATCACTATCGGAGAATGCCCTAAATATGTTAAAAGCACCAAACTAAGGATGGCAACAGGTCTGAGAAACATTCCTTCCGTTCAATCCAGAGGACTCTTTGGAGCAATTGCTGGATTCATTGAAGGAGGATGGACTGGAATGATAGATGGGTGGTATGGGTACCATCATCAGAATGAGCAAGGTTCTGGTTATGCAGCTGATCAGAAGAGCACACAAAATGCGATCGATGGAATAACCAACAAGGTGAACTCAGTAATTGAGAAAATGAACACTCAATTCACTGCAGTAGGCAAAGAGTTCAACAATCTGGAGAGGAGAATTGAGAATCTGAATAAAAAAGTTGACGATGGGTTTCTGGACATCTGGACATACAATGCAGAATTGCTCGTTTTGCTCGAGAACGAAAGGACCTTGGATTTCCATGATTCCAATGTGAGGAATCTGTATGAAAAGGTCAAGTCACAATTGAGGAATAATGCCAAAGAGATTGGGAATGGATGCTTCGAGTTCTATCACAAATGTGACAACGAGTGCATGGAGAGTGTGAAGAACGGGACATATGACTATCCCAAGTACTCAGAGGAGTCCAAACTAAACAGAGAAGAGATAGACGGGGTGAAATTGGAATCAATGGGGGTTTATCAGATTTTGGCGATCTACTCCACAGTCGCCAGTTCCCTGGTTTTGTTAGTCTCCCTGGGGGCAATCAGTTTCTGGATGTGTTCTAATGGGTCATTGCAATGCAGAATATGCATTTAG
>A_/_H1N1|CY206806|A/mallard/Southcentral_Alaska/12ML01443/2014
ATGGAAGCAAAACTGTTTGTGCTATTCTGTACATTCACTGTACTGAAAGCTGACACCATCTGTGTGGGCTACCATGCAAACAACTCTACGGACACTGTTGACACAGTATTGGAAAAGAATGTAACTGTGACTCACTCAGTGAATTTGCTCGAAGACAGCCATAATGGGAAGCTCTGCAGTCTGAATGGGATAGCTCCTTTACAATTGGGGAAGTGTAATGTAGCGGGGTGGCTCCTGGGCAATCCAGAATGTGATCTCCTACTCACTGCAAACTCATGGTCCTATATAATAGAGACGTCCAATTCAGAGAACGGGACATGCTATCCCGGTGAATTCATAGATTATGAGGAATTAAGGGAGCAGCTGAGTTCAGTTTCTTCTTTTGAAAAGTTTGAAATTTTCCCCAGGGCAAACTCATGGCCAAACCATGAGACAACCATAGGTGTTACAGCTGCTTGCTCTTACTCTGGAGCTAGCAGTTTTTATCGAAATTTGCTGTGGATAACAAAGAAGGGGACTTCATATCCAAAACTCAGCAAATCATACACGAACAATAAGGGGAAAGAGGTGCTCGTGCTCTGGGGAGTGCACCATCCTCCGACCACCAGTGAACAACAAAGTCTATACCAGAATACTGATGCATATGTCTCAGTTGGGTCATCAAAGTACAACCGGAGATTCACCCCAGAGATAGCAGCTAGACCCAAAGTTAGAGGGCAGGCAGGCAGAATGAACTATTATTGGACACTATTAGATCAAGGGGACACCATAACATTTGAGGCCACTGGGAATCTGATAGCACCATGGTATGCCTTCGCATTAAATAAAGGATCTGATTCAGGAATTATAACATCAGATGCTCCAGTTCACAATTGCGACACAAGATGCCAAACCCCCCATGGAGCGTTGAACAGTAGCCTTCCTTTCCAGAATGTGCATCCTATCACCATTGGAGAATGTCCCAAATATGTCAAGAGCACCAAGCTAAGGATGGCAACAGGACTAAGAAATGTCCCATCCATTCAATCCAGAGGGCTGTTTGGAGCAATTGCCGGATTCATTGAAGGAGGATGGACAGGCATGATAGATGGCTGGTATGGGTACCATCATCAAAATGAACAAGGATCAGGATATGCCGCTGATCAGAAAAGCACACAGAATGCAATTGATGGAATAACAAATAAGGTGAATTCGGTAATTGAAAAAATGAACACTCAATTCACTGCAGTGGGTAAAGAATTCAACAACCTAGAGAGGAGGATTGAGAATCTGAATAAAAAAGTCGATGATGGGTTCCTGGATGTTTGGACATACAATGCTGAATTGCTCGTTCTATTGGAAAATGAAAGAACTCTTGATTTTCATGATTCCAATGTGAGGAATTTGTATGAGAGAGTCAAATCACAACTGAGGAATAACGCCAAAGAAATTGGAAATGGTTGCTTTGAGTTCTATCACAAATGTGATGATGAATGTATGGAAAGTGTGAAGAACGGCACATATGATTATCCCAAATATTCAGAAGAGTCTAAATTGAATCGAGAAGAAATAGACGGAGTAAAACTAGAGTCGATGGGAGTTTACCAAATTCTGGCGATCTATTCCACAGTCGCCAGTTCCCTGGTCTTGTTAGTCTCCCTGGGGGCAATCAGCTTCTGGATGTGCTCTAATGGGTCGTTGCAATGCAGAATATGCATTTAG
>A_/_H1N1|CY206789|A/mallard/Southcentral_Alaska/12ML01055/2014
ATGGAAGCAAAACTGTTTGTGCTATTCTGTACATTCACTGTACTGAAAGCTGACACCATCTGTGTGGGCTACCATGCAAACAACTCTACAGACACTGTTGACACAGTACTGGAAAAGAATGTAACTGTGACTCACTCAGTGAATTTGCTCGAAGACAGCCATAATGGGAAGCTCTGCAGTCTGAATGGGATAGCTCCTTTACAATTGGGGAAGTGTAATGTAGCGGGGTGGCTCCTGGGCAATCCAGAATGTGATCTTCTACTCACTGCAAACTCATGGTCCTATATAATAGAGACGTCCAATTCAGAGAACGGGACATGCTATCCCGGTGAATTTATAGATTATGAGGAATTAAGGGAGCAGCTGAGTTCAGTTTCTTCTTTTGAAAAGTTTGAAATTTTCCCCAAGGCAAACTCATGGCCAAACCATGAGACAACCAAAGGTGTTACAGCTGCTTGCTCTTACTCTGGGGCTAGCAGTTTTTATCGAAATTTGCTGTGGATAACAAAGAAGGGGACTTCATATCCAAAACTCAGCAAATCATACACGAACAATAAGGGGAAAGAGGTGCTCGTGCTCTGGGGAGTGCACCATCCTCCGACCACCAGTGAACAACAAAGTCTATACCAGAATACTGATGCATATGTCTCAGTTGGGTCATCAAAGTACAACCGGAGATTCACCCCAGAGATAGCAGCTAGACCCAAAGTTAGAGGGCAGGCAGGCAGAATGAACTATTATTGGACACTATTAGATCAAGGGGACACCATAACATTTGAAGCCACTGGGAATCTGATAGCACCATGGTATGCCTTCGCACTAAATAAAGGATCTGATTCAGGAATTATAACATCAGATGCTCCAGTTCACAATTGCGACACAAGATGCCAAACCCCCCATGGAGCGTTGAACAGTAGCCTTCCTTTCCAGAATGTGCATCCTATCACCATTGGAGAATGTCCCAAATATGTCAAGAGCACCAAGCTAAGAATGGCAACAGGACTAAGAAATGTCCCATCCATTCAATCCAGAGGGCTGTTTGGAGCAATTGCCGGATTCATTGAAGGAGGATGGACAGGCATGATAGATGGCTGGTATGGGTACCATCATCAGAATGAACAAGGATCAGGATATGCCGCTGATCAGAAAAGCACACAGAATGCAATTGATGGAATAACAAATAAGGTGAATTCGGTAATTGAAAAAATGAACACTCAATTCACTGCAGTGGGTAAAGAATTCAACAACCTAGAGAGGAGGATTGAGAATCTGAATAAGAAGGTCGATGATGGGTTCCTGGATGTTTGGACATACAATGCTGAATTGCTCGTCCTATTGGAAAATGAAAGAACTCTTGATTTTCATGATTCCAATGTGAGGAATTTGTATGAGAGAGTCAAATCACAACTGAGGAATAACGCCAAAGAAATTGGAAATGGTTGCTTTGAGTTCTATCACAAGTGTGATGATGAATGTATGGAAAGTGTGAAGAACGGCACATATGATTATCCCAAATATTCAGAAGAGTCTAAATTGAATCGAGAAGAAATAGACGGAGTAAAACTAGAGTCGATGGGAGTTTACCAAATTTTGGCGATCTATTCCACAGTCGCCAGTTCCCTGGTCTTGTTAGTCTCCCTGGGGGCAGTCAGCTTCTGGATGTGCTCTAATGGGTCATTGCAATGCAGAATATGCATTTAG
>A_/_H1N1|CY206781|A/mallard/Southcentral_Alaska/12ML01045/2014
ATGGAAGCAAAACTGTTTGTGCTATTCTGTACATTCACTGTACTGAAAGCTGACACCATCTGTGTGGGCTACCATGCAAACAACTCTACAGACACTGTTGACACAGTATTGGAAAAGAATGTAACTGTGACTCACTCAGTGAATTTGCTCGAAGACAGCCATAATGGGAAGCTCTGCAGTCTGAATGGGATAGCTCCTTTACAATTGGGGAAGTGTAATGTAGCGGGGTGGCTCCTGGGCAATCCAGAATGTGATCTCCTACTCACTGCAAACTCATGGTCCTATATAATAGAGACGTCCAATTCAGAGAACGGGACATGCTATCCCGGTGAATTCATAGATTATGAGGAATTAAGGGAGCAGCTGAGTTCAGTTTCTTCTTTTGAAAAGTTTGAAATTTTCCCCAAGGCAAACTCATGGCCAAACCATGAGACAACCAAAGGTGTTACAGCTGCTTGCTCTTACTCTGGGGCTAGCAGTTTTTATCGAAATTTGCTGTGGATAACAAAGAAGGGGACTTCATATCCAAAACTCAGCAAATCATACACGAACAATAAGGGGAAAGAGGTGCTCGTGCTCTGGGGAGTGCACCATCCTCCGACCACCAGTGAACAACAAAGTCTATACCAGAATACTGATGCATATGTTTCAGTTGGGTCATCAAAGTACAACCGGAGATTCACCCCAGAGATAGCAGCTAGACCCAAAGTTAGAGGGCAGGCAGGCAGAATGAACTATTATTGGACACTATTAGATCAAGGGGACACCATAACATTTGAGGCCACTGGGAATCTGATAGCACCATGGTATGCCTTCGCACTAAATAAAGGATCTGATTCAGGAATTATAACATCAGATGCTCCAGTTCACAATTGCGACACAAGATGCCAAACCCCCCATGGAGCGCTGAACAGTAGCCTTCCTTTCCAGAATGTGCATCCTATCACCATTGGAGAATGTCCCAAATATGTCAAGAGCACCAAGCTAAGAATGGCAACAGGACTAAGAAATGTCCCATCCATTCAATCCAGAGGGCTGTTTGGAGCAATTGCCGGATTCATTGAAGGAGGATGGACAGGCATGATAGATGGCTGGTATGGGTACCATCATCAGAATGAACAAGGATCAGGATATGCCGCTGATCAGAAAAGCACACAGAATGCAATTGATGGAATAACAAATAAGGTGAATTCGGTAATTGAAAAAATGAACACTCAATTCACTGCAGTGGGTAAAGAATTCAACAACCTAGAGAGGAGGATTGAGAATCTGAATAAAAAGGTCGATGATGGGTTCCTGGATGTTTGGACATACAATGCTGAATTGCTCGTTCTATTGGAAAATGAAAGAACTCTTGATTTTCATGATTCCAATGTGAGGAATTTGTATGAGAGAGTCAAATCACAACTGAGGAATAACGCCAAAGAAATTGGAAATGGTTGCTTTGAGTTCTATCACAAGTGTGATGATGAATGTATGGAAAGTGTGAAGAACGGCACATATGATTATCCCAAATATTCAGAAGAGTCTAAATTGAATCGAGAAGAAATAGACGGAGTAAAACTAGAGTCGATGGGAGTTTACCAAATTTTGGCGATCTATTCCACAGTCGCCAGTTCCCTGGTCTTGTTAGTCTCCCTGGGGGCAATCAGCTTCTGGATGTGCTCTAATGGGTCGTTGCAATGCAGAATATGCATTTAG
>A_/_H1N1|CY206733|A/mallard/Southcentral_Alaska/12ML00995/2014
ATGGAAGCAAAACTGTTTGTGCTATTCTGTACATTCACTGTACTGAAAGCTGACACCATCTGTGTGGGCTACCATGCAAACAACTCTACAGACACTGTTGACACAGTACTGGAAAAGAATGTAACTGTGACTCACTCAGTGAATTTGCTCGAAGACAGCCATAATGGGAAGCTCTGCAGTCTGAATGGGATAGCTCCTTTACAATTGGGGAAGTGTAATGTAGCGGGGTGGCTCCTGGGCAATCCAGAATGTGATCTTCTACTCACTGCAAACTCATGGTCCTATATAATAGAGACGTCCAATTCAGAGAACGGGACATGCTATCCCGGTGAATTTATAGATTATGAGGAATTAAGGGAGCAGCTGAGTTCAGTTTCTTCTTTTGAAAAGTTTGAAATTTTCCCCAAGGCAAACTCATGGCCAAACCATGAGACAACCAAAGGTGTTACAGCTGCTTGCTCTTACTCTGGGGCTAGCAGTTTTTATCGAAATTTGCTGTGGATAACAAAGAAGGGGACTTCATATCCAAAACTCAGCAAATCATACACGAACAATAAGGGGAAAGAGGTGCTCGTGCTCTGGGGAGTGCACCATCCTCCGACCACCAGTGAACAACAAAGTCTATACCAGAATACTGATGCATATGTCTCAGTTGGGTCATCAAAGTACAACCGGAGATTCACCCCAGAGATAGCAGCTAGACCCAAAGTTAGAGGGCAGGCAGGCAGAATGAACTATTATTGGACACTATTAGATCAAGGGGACACCATAACATTTGAGGCCACTGGGAATCTGATAGCACCATGGTATGCCTTCGCACTAAATAAAGGATCTGATTCAGGAATTATAACATCAGATGCTCCAGTTCACAATTGCGACACAAGATGCCAAACCCCCCATGGAGCGTTGAACAGTAGCCTTCCTTTCCAGAATGTGCATCCTATCACCATTGGAGAATGTCCCAAATATGTCAAGAGCACCAAGCTAAGAATGGCAACAGGACTAAGAAATGTCCCATCCATTCAATCCAGAGGGCTGTTTGGAGCAATTGCCGGATTCATTGAAGGAGGATGGACAGGCATGATAGATGGCTGGTATGGGTACCATCATCAGAATGAACAAGGATCAGGATATGCCGCTGATCAGAAAAGCACACAGAATGCAATTGATGGAATAACAAATAAGGTGAATTCGGTAATTGAAAAAATGAACACTCAATTCACTGCAGTGGGTAAAGAATTCAACAACCTAGAGAGGAGGATTGAGAATCTGAATAAGAAGGTCGATGATGGGTTCCTGGATGTTTGGACATACAATGCTGAATTGCTCGTCCTATTGGAAAATGAAAGAACTCTTGATTTTCATGATTCCAATGTGAGGAATTTGTATGAGAGAGTCAAATCACAACTGAGGAATAACGCCAAAGAAACTGGAAATGGTTGCTTTGAGTTCTATCACAAGTGTGATGATGAATGTATGGAAAGTGTGAAGAACGGCACATATGATTATCCCAAATATTCAGAAGAGTCTAAATTGAATCGAGAAGAAATAGACGGAGTAAAACTAGAGTCGATGGGAGTTTACCAAATTTTGGCGATCTATTCCACAGTCGCCAGTTCCCTGGTCTTGTTAGTCTCCCTGGGGGCAATCAGCTTCTGGATGTGCTCTAATGGGTCATTGCAATGCAGAATATGCATTTAG
>A_/_H1N1|CY206693|A/mallard/Southcentral_Alaska/12ML00957/2014
ATGGAAGCAAAACTGTTTGTGCTATTCTGTACATTCACTGTACTGAAAGCTGACACCATCTGTGTGGGCTACCATGCAAACAACTCTACAGACACTGTTGACACAGTACTGGAAAAGAATGTAACTGTGACTCACTCAGTGAATTTGCTCGAAGACAGCCATAATGGGAAGCTCTGCAGTCTGAATGGGATAGCTCCTTTACAATTGGGGAAGTGTAATGTAGCGGGGTGGCTCCTGGGCAATCCAGAATGTGATCTTCTACTCACTGCAAACTCATGGTCCTATATAATAGAGACGTCCAATTCAGAGAACGGGACATGCTATCCCGGTGAATTTATAGATTATGAGGAATTAAGGGAGCAACTGAGTTCAGTTTCTTCTTTTGAAAAGTTTGAAATTTTCCCCAAGGCAAACTCATGGCCAAACCATGAGACAACCAAAGGTGTTACAGCTGCTTGCTCTTACTCTGGGGCTAGCAGTTTTTATCGAAATTTGCTGTGGATAACAAAGAAGGGGACTTCATATCCAAAACTCAGCAAATCATACACGAACAATAAGGGGAAAGAGGTGCTCGTGCTCTGGGGAGTGCACCATCCTCCGACCACCAGTGAACAACAAAGTCTATACCAGAATACTGATGCATATGTCTCAGTTGGGTCATCAAAGTACAACCGGAGATTCACCCCAGAGATAGCAGCTAGACCCAAAGTTAGAGGGCAGGCAGGCAGAATGAACTATTATTGGACACTATTAGATCAAGGGGACACCATAACATTTGAGGCCACTGGGAATCTGATAGCACCATGGTATGCCTTCGCACTAAATAAAGGATCTGATTCAGGAATTATAACATCAGATGCTCCAGTTCACAATTGCGACACAAGATGCCAAACCCCCCATGGAGCGTTGAACAGTAGCCTTCCTTTCCAGAATGTGCATCCTATCACCATTGGAGAATGTCCCAAATATGTCAAGAGCACCAAGCTAAGAATGGCAACAGGACTAAGAAATGTCCCATCCATTCAATCCAGAGGGCTGTTTGGAGCAATTGCCGGATTCATTGAAGGAGGATGGACAGGCATGATAGATGGCTGGTATGGGTACCATCATCAGAATGAACAAGGATCAGGATATGCCGCTGATCAGAAAAGCACACAGAATGCAATTGATGGAATAACAAATAAGGTGAATTCGGTAATTGAAAAAATGAACACTCAATTCACTGCAGTGGGTAAAGAATTCAACAACCTAGAGAGGAGGATTGAGAATCTGAATAAGAAGGTCGATGATGGGTTCCTGGATGTTTGGACATACAATGCTGAATTGCTCGTCCTATTGGAAAATGAAAGAACTCTTGATTTTCATGATTCCAATGTGAGGAATTTGTATGAGAGAGTCAAATCACAACTGAGGAATAACGCCAAAGAAATTGGAAATGGTTGCTTTGAGTTCTATCACAAGTGTGATGATGAATGTATGGAAAGTGTGAAGAACGGCACATATGATTATCCCAAATATTCAGAAGAGTCTAAATTGAATCGAGAAGAAATAGACGGAGTAAAACTAGAGTCGATGGGAGTTTACCAAATTTTGGCGATCTATTCCACAGTCGCCAGTTCCCTGGTCTTGTTAGTCTCCCTGGGGGCAATCAGCTTCTGGATGTGCTCTAATGGGTCATTGCAATGCAGAATATGCATTTAG
>A_/_H1N1|LC148833|A/duck/Hokkaido/W9/2015
ATGGAAGCAAAACTACTCGCATTATTCTGCATGTTCACTGTACTAAAAGCCGACACCATTTGTGTAGGCTACCATGCAAACAATTCTACAGACACTGTCGACACAGTGCTAGAGAAGAATGTGACCGTGACTCACTCAGTTAATTTGCTCGAAGACAACCATAATGGAAAACTCTGCAATCTGAACGGGATAGCCCCATTACAACTAGGGAAATGCAACGTGGCAGGGTGGATCCTCGGCAACCCAGAATGTGACCTGCTGCTCACTGCGAATTCATGGTCCTATATAATAGAAACTTCAAATTCAGAAAATGGAACATGCTACCCCGGGGAATTCATTGATTATGAAGAATTGCGAGAACAACTAAGTTCAGTGTCTTCATTTGAGAAATTTGAGATTTTCCCGAAGGCAAGCTCGTGGCCAAACCATGAGACAACCAAAGGTGTCACAGCTGCATGCTCTTACTCTGGAGCTAGCAGTTTTTATCGGAACTTGCTGTGGATAACAAAGAAAGGAAATTCCTATCCTAAACTCAGTAAATCATACACGAACAACAAAGGGAAAGAAGTACTTGTACTCTGGGGAGTGCACCACCCTCCAACCACAAGTGAACAGCAGACCCTCTATCAGAATACTGACGCATATGTTTCAGTTGGGTCATCGAAGTACAACCGGAGATTCACACCTGAGATAGCAGCCAGACCTAAAGTCAGAGGGCAAGCTGGTAGGATGAATTACTATTGGACACTATTGGATCAGGGAGACACAATAACGTTTGAAGCAACTGGAAACTTAATAGCACCATGGTATGCTTTCGCACTAAATAAGGGCTCTGATTCTGGTATTATAACATCAGATGCTCCGGTTCATAATTGTGACACAAAGTGCCAAACCCCTCACGGTGCTATTAACAGTAGTCTTCCTTTTCAGAACGTGCATCCTATCACTATTGGAGAATGCCCTAAATATGTTAAAAGCACCAAGCTAAGGATGGCAACAGGCCTGAGAAACATTCCTTCTATTCAATCTAGAGGACTCTTCGGAGCAATTGCCGGATTCATTGAAGGGGGATGGACAGGAATGATAGATGGGTGGTATGGATATCATCATCAGAATGGGCAAGGTTCCGGTTACGCGGCTGATCAGAAGAGCACACAGAATGCGATTGACGGAATAACCAACAAGGTGAACTCAGTGATTGAGAAAATGAACACTCAATTCACTGCAGTGAGTAAGGAGTTCAACAATCTGGAAAGGAGAATTGAGAATTTGAATAAGAAGGTTGACGATGGATTTCTGGATGTTTGGACATACAACGCAGAATTGCTCGTTCTGCTCGAGAATGAAAGGACCTTGGATTTCCATGACTCCAATGTGAGGAATCTGTATGAGAGAGTCAAATCACAATTGAGGAATAATGCCAAAGAAGTCGGGAATGGGTGCTTCGAGTTCTACCACAAATGCGATGATGAGTGCATGGAAAGCGTGAAGAACGGCACATATGACTATCCTAAGTACTCAGAGGAGTCCAAATTAAACAGAGAAGAGATAGACGGGGTAAAATTGGAATCAATGGGGGTTTACCAGATTTTAGCGATCTACTCTACAGTCGCTAGTTCCCTGGTCTTGTTAGTCTCCCTGGGGGCAATCAGTTTCTGGATGTGTTCTAATGGGTCATTGCAATGCAGAATATGCATTTAG
>A_/_H1N1|CY204971|A/mallard/Maryland/09OS2012/2009
ATGGAGGCAAAACTGTTTGTACTATTCTGTACATTCACTGTACTGAAAGCTGACACCATCTGTGTAGGCTACCATGCAAACAACTCTACAGACACTGTTGACACAGTACTGGAAAAGAACGTAACTGTGACTCACTCAGTGAATTTGCTCGAAGACAACCACAATGGGAAGCTCTGCAGCTTGAATGGAATAGCTCCTTTACAATTGGGGAAGTGTAATGTAGCGGGATGGCTCCTGGGCAACCCAGAATGTGACCTTCTACTCACTGCAAACTCATGGTCCTATATAATAGAGACATCCAATTCAGAGAATGGGACATGCTATCCCGGTGAGTTCATAGATTATGAGGAATTAAGGGAGCAATTGAGTTCAGTTTCTTCTTTTGAAAAGTTTGAAATTTTCCCCAAGGCAAACTCATGGCCAAACCATGAGACAACCAAAGGTGTTACAGCTGCCTGTTCCTACTCTGGGGCCAGCAGTTTTTATCGAAATTTGCTGTGGATAACAAAGAAGGGGAATTCATACCCAAAACTCAGCAAATCATACACGAACAATAAAGGGAAAGAAGTGCTCGTGCTCTGGGGAGTGCATCATCCTCCGACCACCAGTGAACAACAAAGTCTATATCAGAACACTGATGCATACGTCTCAGTTGGGTCATCAAAGTACAACCGGAGATTCACCCCAGAGATAGCAGCTAGACCCAAAGTTAGAGGGCAGGCAGGCAGGATGAACTATTATTGGACACTGTTAGACCAAGAAGACACCATAACATTTGAGGCCACTGGGAATCTGATAGCACCATGGTATGCCTTCGCACTAAATAAGGGGTCTGACTCAGGGATTATAACATCAGATGCTCCAGTTCACAATTGCGACACAAAATGCCAAACCCCCCATGGGGCGTTGAACAGTAGCCTCCCTTTCCAGAATGTGCATCCTATCACTATTGGAGAATGTCCCAAATATGTCAAGAGCACCAAGCTAAGAATGGCAACAGGGCTAAGAAATGTCCCATCCATACAATCCAGAGGACTATTTGGAGCAATTGCCGGATTCATTGAAGGAGGATGGACAGGCATGATAGATGGCTGGTATGGGTACCACCACCAGAATGAGCAAGGATCAGGATATGCTGCTGATCAGAAAAGCACACAGAATGCAATCGACGGAATAACAAATAAGGTGAATTCGGTGATTGAGAAAATGAACACTCAATTCACTGCAGTGGGTAAAGAATTCAACAATCTAGAAAGGAGAATTGAAAATCTGAATAAGAAGGTCGATGATGGGTTCTTGGATGTCTGGACATACAATGCTGAACTGCTCGTTCTACTGGAAAATGAAAGAACTCTTGACTTTCATGATTCCAATGTGAGGAATTTGTATGAGAGAGTTAGATCACAACTGAGGAATAATGCTAAAGAACTTGGGAATGGTTGCTTTGAATTCTATCACAAATGTGATGATGAATGCATGGAAAGTGTGAAGAACGGCACATATGACTATCCCAAATATTCAGAAGAATCTAAGTTGAATCGAGAAGAAATAGACGGAGTGAAACTAGAGTCAATGGGAGTTTACCAAATTTTGGCGATCTATTCCACAGTCGCCAGTTCCCTGGTCTTGCTAGTCTCCCTGGGGGCAATCAGCTTCTGGATGTGTTCTAATGGGTCATTGCAATGCAGAATATGCATTTAG
>A_/_H1N3|CY203853|A/mallard/Maryland/08OS1424/2008
ATGGAGGCAAAACTGTTTGTACTATTCTGTACATTCACTGTACTGAAAGCTGACACCATCTGTGTAGGCTACCATGCAAACAACTCTACAGACACTGTTGACACAGTACTGGAAAAGAACGTAACTGTGACTCACTCAGTGAATTTGCTCGAAGACAGCCATAATGGGAAGCTCTGCAGCTTGAATGGAATAGCTCCTTTACAATTGGGGAAGTGTAATGTAGCGGGATGGCTCCTGGGCAACCCAGAATGTGACCTTCTACTCACTGCAAACTCATGGTCCTATATAATAGAGACGTCCAATTCAGAGAATGGAACATGCTATCCTGGTGAGTTCATAGATTATGAGGAATTAAGGGAGCAATTGAGTTCAGTTTCTTCTTTTGAAAAATTTGAAATTTTCCCCAAGGCAAACTCGTGGCCAAACCATGAGACAACCAAAGGTGTTACAGCTGCCTGTTCCTACTCTGGGGCCAGCAGTTTTTATCGAAATTTGCTGTGGATAACAAAGAAGGGGAATTCATACCCAAAACTCAGCAAATCATACACGAACAATAAAGGGAAAGAAGTGCTCGTGCTCTGGGGAGTGCATCATCCTCCGATCACCAGTGAACAACAAAGTCTATACCAGAACACTGATGCATACGTCTCAGTTGGGTCATCAAAGTACAACCGGAGATTCATCCCAGAGATAGCAGCTAGACCCAAAGTTAGAGGGCAGGCAGGCAGGATGAACTATTATTGGACATTGTTAGACCAAGGAGACACCATAACATTTGAGGCCACTGGGAATCTGATAGCACCATGGTATGCCTTCGCACTAAATAAGGGATCTGACTCAGGGATTATAACATCAGATGCTCCAGTTCACAATTGCGACACAAAATGCCAAACCCCCCATGGGGCGTTGAACAGTAGCCTCCCTTTTCAGAATGTGCATCCTATCACTATTGGAGAATGTCCCAAATATGTCAAGAGCACCAAGCTAAGAATGGCAACAGGGCTAAGAAATGTTCCATCCATACAATCCAGAGGACTATTTGGAGCAATTGCCGGATTCATTGAAGGAGGATGGACAGGCATGATAGATGGCTGGTATGGGTACCACCACCAGAATGAGCAAGGATCAGGATATGCCGCTGATCAGAAAAGCACACAGAATGCAATCGACGGAATAACAAATAAGGTGAATTCGGTGATTGAGAAAATGAACACTCAATTCACTGCAGTGGGTAAAGAATTCAACAATCTAGAGAGGAGAATTGAAAATCTGAATAAGAAGGTCGATGATGGGTTCCTGGATGTCTGGACATACAATGCTGAACTGCTCGTTCTACTGGAAAATGAAAGAACTCTTGACTTTCATGATTCCAATGTGAGGAATTTGTATGAGAGGGTTAGATCACAACTGAGGAATAATGCCAAAGAACTTGGGAATGGTTGCTTTGAGTTCTATCACAAGTGTGATGATGAATGCATGGAAAGTGTGAAGAACGGCACATATGACTATCCCAAATATTCAGAAGAATCTAAGTTGAATCGAGAAGAAATAGACGGAGTGAAACTAGAGTCAATGGGAGTTTACCAAATTTTGGCGATCTATTCCACAGTCGCCAGTTCCCTGGTCTTGCTAGTCTCCCTGGGGGCAATCAGCTTCTGGATGTGTTCTAATGGGTCATTGCAATGCAGAATATGCATTTAG
>A_/_H1N1|CY203845|A/mallard/Maryland/08OS1416/2008
ATGGAGGCAAAACTGTTTGTACTATTCTGTACATTCACTGTACTGAAAGCTGACACCATCTGTGTAGGCTACCATGCAAACAACTCTACAGACACTGTTGACACAGTACTGGAAAAGAACGTAACTGTGACTCACTCAGTGAATTTGCTCGAAGACAGCCATAATGGGAAGCTCTGCAGCTTGAATGGAATAGCTCCTTTACAATTGGGGAAGTGTAATGTAGCGGGATGGCTCCTGGGCAACCCAGAATGTGACCTTCTACTCACTGCAAACTCATGGTCCTATATAATAGAGACGTCCAATTCAGAGAATGGAACATGCTATCCTGGTGAGTTCATAGATTATGAGGAATTAAGGGAGCAATTGAGTTCAGTTTCTTCTTTTGAAAAATTTGAAATTTTCCCCAAGGCAAACTCGTGGCCAAACCATGAGACAACCAAAGGTGTTACAGCTGCCTGTTCCTACTCTGGGGCCAGCAGTTTTTATCGAAATTTGCTGTGGATAACAAAGAAGGGGAATTCATACCCAAAACTCAGCAAATCATACACGAACAATAAAGGGAAAGAAGTGCTCGTGCTCTGGGGAGTGCATCATCCTCCGATCACCAGTGAACAACAAAGTCTATACCAGAACACTGATGCATACGTCTCAGTTGGGTCATCAAAGTACAACCGGAGATTCATCCCAGAGATAGCAGCTAGACCCAAAGTTAGAGGGCAGGCAGGCAGGATGAACTATTATTGGACATTGTTAGACCAAGGAGACACCATAACATTTGAGGCCACTGGGAATCTGATAGCACCATGGTATGCCTTCGCACTAAATAAGGGATCTGACTCAGGGATTATAACATCAGATGCTCCAGTTCACAATTGCGACACAAAATGCCAAACCCCCCATGGGGCGTTGAACAGTAGCCTCCCTTTTCAGAATGTGCATCCTATCACTATTGGAGAATGTCCCAAATATGTCAAGAGCACCAAGCTAAGAATGGCAACAGGGCTAAGAAATGTCCCATCCATACAATCCAGAGGACTATTTGGAGCAATTGCCGGATTCATTGAAGGAGGATGGACAGGCATGATAGATGGCTGGTATGGGTACCACCACCAGAATGAGCAAGGATCAGGATATGCCGCTGATCAGAAAAGCACACAGAATGCAATCGACGGAATAACAAATAAGGTGAATTCGGTGATTGAGAAAATGAACACTCAATTCACTGCAGTGGGTAAAGAATTCAACAATCTAGAGAGGAGAATTGAAAATCTGAATAAGAAGGTCGATGATGGGTTCCTGGATGTCTGGACATACAATGCTGAACTGCTCGTTCTACTGGAAAATGAAAGAACTCTTGACTTTCATGATTCCAATGTGAGGAATTTGTATGAGAGGGTTAGATCACAACTGAGGAATAATGCCAAAGAACTTGGGAATGGTTGCTTTGAGTTCTATCACAAGTGTGATGATGAATGCATGGAAAGTGTGAAGAACGGCACATATGACTATCCCAAATATTCAGAAGAATCTAAGTTGAATCGAGAAGAAATAGACGGAGTGAAACTAGAGTCAATGGGAGTTTACCAAATTTTGGCGATCTATTCCACAGTCGCCAGTTCCCTGGTCTTGCTAGTCTCCCTGGGGGCAATCAGCTTCTGGATGTGTTCTAATGGGTCATTGCAATGCAGAGTATGCATTTAG
>A_/_H1N1|CY203821|A/mallard/Maryland/08OS1399/2008
ATGGAGGCAAAACTGTTTGTACTATTCTGTACATTCACTGTACTGAAAGCTGACACCATCTGTGTAGGCTACCATGCAAACAACTCTACAGACACTGTTGACACAGTACTGGAAAAGAACGTAACTGTGACTCACTCAGTGAATTTGCTCGAAGACAGCCATAATGGGAAGCTCTGCAGCTTGAATGGAATAGCTCCTTTACAATTGGGGAAGTGTAATGTAGCGGGATGGCTCCTGGGCAACCCAGAATGTGACCTTCTACTCACTGCAAACTCATGGTCCTATATAATAGAGACGTCCAATTCAGAGAATGGAACATGCTATCCTGGTGAGTTCATAGATTATGAGGAATTAAGGGAGCAATTGAGTTCAGTTTCTTCTTTTGAAAAATTTGAAATTTTCCCCAAGGCAAACTCGTGGCCAAACCATGAGACAACCAAAGGTGTTACAGCTGCCTGTTCCTACTCTGGGGCCAGCAGTTTTTATCGAAATTTGCTGTGGATAACAAAGAAGGGGAATTCATACCCAAAACTCAGCAAATCATACACGAACAATAAAGGGAAAGAAGTGCTCGTGCTCTGGGGAGTGCATCATCCTCCGATCACCAGTGAACAACAAAATCTATACCAGAACACTGATGCATACGTCTCAGTTGGGTCATCAAAGTACAACCGGAGATTCATCCCAGAGATAGCAGCTAGACCCAAAGTTAGAGGGCAGGCAGGCAGGATGAACTATTATTGGACATTGTTAGACCAAGGAGACACCATAACATTTGAGGCCACTGGGAATCTGATAGCACCATGGTATGCCTTCGCACTAAATAAGGGATCTGACTCAGGGATTATAACATCAGATGCTCCAGTTCACAATTGCGACACAAAATGCCAAACCCCCCATGGGGCGTTGAACAGTAGCCTCCCTTTTCAGAATGTGCATCCTATCACTATTGGAGAATGTCCCAAATATGTCAAGAGCACCAAGCTAAGAATGGCAACAGGGCTAAGAAATGTCCCATCCATACAATCCAGAGGACTATTTGGAGCAATTGCCGGATTCATTGAAGGAGGATGGACAGGCATGATAGATGGCTGGTATGGGTACCACCACCAGAATGAGCAAGGATCAGGATATGCCGCTGATCAGAAAAGCACACAGAATGCAATCGACGGAATAACAAATAAGGTGAATTCGGTGATTGAGAAAATGAACACTCAATTCACTGCAGTGGGTAAAGAATTCAACAATCTAGAGAGGAGAATTGAAAATCTGAATAAGAAGGTCGATGATGGGTTCCTGGATGTCTGGACATACAATGCTGAACTGCTCGTTCTACTGGAAAATGAAAGAACTCTTGACTTTCATGATTCCAATGTGAGGAATTTGTATGAGAGGGTTAGATCACAACTGAGGAATAATGCCAAAGAACTTGGGAATGGTTGCTTTGAGTTCTATCACAAGTGTGATGATGAATGCATGGAAAGTGTGAAGAACGGCACATATGACTATCCCAAATATTCAGAAGAATCTAAGTTGAATCGAGAAGAAATAGACGGAGTGAAACTAGAGTCAATGGGAGTTTACCAAATTTTGGCGATCTATTCCACAGTCGCCAGTTCCCTGGTCTTGCTAGTCTCCCTGGGGGCAATCAGCTTCTGGATGTGTTCTAATGGGTCATTGCAATGCAGAATATGCATTTAG
>A_/_H1N1|CY203805|A/mallard/Maryland/08OS638/2008
ATGGAAGCAAAACTGTTTGTGCTATTCTGTGCATTCACTGTACTGAAAGCTGACACTATCTGTGTGGGCTACCATGCAAACAACTCTACAGACACTGTTGACACAGTACTGGAAAAGAATGTGACTGTGACTCACTCAGTGAATTTGCTCGAAGACAGTCATAATGGGAAACTATGCAGCCTGAATGGGGTAGCTCCTTTACAATTGGGGAAGTGCAATGTAGCGGGATGGCTCCTGGGCAACCCAGAATGTGACTTTCTACTCACTGCAAACTCATGGTCCTATATAATAGAGACTTCCAATTCAGAGAACGGGACATGCTATCCCGGTGAATTCATAGATTATGAAGAATTAAGAGAGCAACTGAGTTCAGTTTCTTCATTTGAAAAGTTTGAAATTTTCCCGAAGGCAAACTCATGGCCAAACCATGAGACAACTAAAGGTGTTACAGCTGCCTGCTCTTACTCTGGAGCCAGCAGTTTTTATCGGAATTTGCTGTGGATAACAAAGAAGGGGACTTCATATCCAAAACTCAGCAAATCATACACGAACAATAAGGGGAAAGAAGTGCTCGTGCTCTGGGGAGTGCACCACCCTCCAACCACCAGTGAGCAACAGAGTCTATACCAGAACACTGATGCATACGTTTCAGTTGGATCATCAAAGTATAACCGAAGATTCACCCCAGAGATAGCAGCTAGACCCAAAGTTAGAGGACAGGCAGGCAGAATGAACTACTATTGGACACTATTAGACCAAGGAGACACCATAACATTTGAGGCCACTGGGAATTTGATAGCACCATGGTATGCCTTCGCACTAAATAAGGGGTCAGACTCAGGAATTATAACATCAGATGCTCCAGTTCACAATTGCGACACAAGGTGCCAAACCCCTCATGGGGCATTGAACAGTAGCCTTCCTTTTCAGAATGTACATCCTATCACTATTGGAGAATGTCCCAAATACGTCAAGAGCACCAAGCTAAGAATGGCAACAGGACTAAGAAATGTCCCATCCATTCAATCCAGAGGACTATTTGGAGCAATTGCCGGATTCATTGAGGGAGGATGGACAGGCATGATAGATGGGTGGTATGGGTACCATCACCAGAATGAGCAGGGATCAGGATATGCCGCTGATCAGAAAAGCACACAGAATGCGATCGACGGAATAACAAATAAGGTAAATTCGGTAATTGAAAAGATGAACACTCAATTCACTGCAGTGGGCAAGGAATTCAACAATCTAGAAAGAAGAATTGAAAATCTGAATAAGAAAGTCGATGATGGGTTCCTGGATGTTTGGACGTACAATGCTGAGTTGCTCGTTCTACTCGAAAATGAAAGAACTCTGGACTTTCATGATTCCAATGTGAGGAATTTATATGAGAAGGTCAGATCACAACTGAGGAATAATGCTGAAGAACTTGGGAATGGTTGCTTTGAGTTCTACCACAAGTGTGATGATGAATGCATGGAAAGTGTGAAGAACGGCACATATGACTATCCCAAATATTCAGAAGAGTCCAAATTGAATCGAGAAGAAATAAACGGAGTGAAACTAGAATCAATGGGAGTTTACCAAATTTTGGCGATTTATTCCACAGTCGCCAGTTCTCTAGTCTTGTTAGTCTCCCTGGGGGCAATCAGCTTCTGGATGTGTTCTAATGGGTCATTGCAATGCAGAATATGCATTTAG
>A_/_H1N1|CY203605|A/mallard/Maryland/05OS1244/2005
ATGGAAGCAAAACTGTTCGTACTATTCTGTACATTCACTGTACTGAAAGCTGACACTATCTGTGTGGGCTACCATGCAAACAACTCTACAGACACTGTTGATACAGTACTGGAAAAGAACGTAAATGTAACTCACTCAGTGAATTTGCTCGAAGACAGCCATAATGGGAAGCTCTGCAGTCTGAATGGAATAGCTCCTTTACAATTGGGGAAGTGTAATGTAGCGGGATGGCTCCTGGGCAACCCAGAATGTGACCTTCTACTCACTGCAAACTCATGGTCCTATATAATAGAGACGTCCAACTCAGAGAACGGGACATGCTATCCCGGTGAGTTCATAGATTATGAGGAATTAAGGGAGCAATTGAGTTCGGTTTCTTCACTTGAAAAGTTTGAGATTTTCCCCAAGGCAAACTCATGGCCCAACCATGAGACAACTAAAGGTGTTACAGCTGCCTGTTCTTACTCTGGGGCCAGCAGTTTTTACCGAAATTTGCTGTGGATAATAAAGAAGGGAACTTCATATCCAAAACTCAGCAAATCATACACGAACAATAAAGGGAAAGAAGTGCTTGTGCTCTGGGGAGTGCACCATCCTCCGACCACCAGTGAGCAACAGAGTCTATACCAGAACACTGATGCATATGTCTCAGTTGGGTCATCAAAGTACAACCGAAGATTCACTCCAGAGATAGCAGCTAGACCCAAAGTTAGAGGACAGGCAGGCAGGATGAACTATTATTGGACATTACTAGACCAAGGAGACACCATAACATTTGAGGCCACTGGGAATCTGATAGCACCATGGTATGCCTTTGCATTAAATAAGGGGTCAAACTCAGGGATTATAACATCAGATACTCCAGTTCACAATTGCGACACAAGATGCCAAACCCCTCACGGGGCATTGAACAGTAGCCTCCCTTTTCAGAATGTGCATCCTATCACCATTGGAGAATGCCCCAAATATGTCAAGAGCACCAAGCTAAGAATGGCAACAGGACTAAGAAATGTCCCATCCATTCAATCCAGAGGACTGTTTGGAGCAATTGCCGGATTCATTGAGGGAGGATGGACAGGCATGATAGATGGATGGTATGGGTACCACCACCAGAATGAGCAAGGATCAGGGTATGCCGCTGATCAGAAAAGCACACAGAATGCAATCGACGGAATAACTAACAAGGTGAATTCGGTAATTGAGAAAATGAACACTCAATTCACTGCAGTGGGTAAGGAATTCAACAATCTAGAAAGGAGAATTGAAAATCTGAATAAGAAAGTCGATGATGGGTTCCTGGATGTTTGGACATACAATGCTGAACTGCTCGTTTTACTGGAGAATGAAAGAACTCTGGACTTTCATGATTCCAATGTGAGGAATTTGTATGAAAAGGTCAGATCACAACTGAGGAATAACGCCAAAGAGCTTGGAAATGGTTGCTTTGAGTTCTATCATAAGTGTGATGATGAATGCATGGAGAGTGTGAAGAATGGCACATATGACTACCCCAAATATTCAGAAGAGTCTAAATTGAATCGGGAAGAAATAGACGGGGTGAAACTAGAATCGATGGGGGTTTACCAAATTTTGGCGATCTATTCCACAGTCGCCAGTTCTCTGGTCTTGTTAGTCTCCCTGGGGGCAATCAGCTTCTGGATGTGTTCTAATGGGTCATTGCAATGCAGAATATGCATTTAG
>A_/_H1N1|CY203156|A/mallard/Maryland/08OS1378/2008
ATGGAGGCAAAACTGTTTGTACTATTCTGTACATTCACTGTACTGAAAGCTGACACCATCTGTGTAGGCTACCATGCAAACAACTCTACAGACACTGTTGACACAGTACTGGAAAAGAACGTAACTGTGACTCACTCAGTGAATTTGCTCGAAGACAGCCATAATGGGAAGCTCTGCAGCTTGAATGGAATAGCTCCTTTACAATTGGGGAAGTGTAATGTAGCGGGATGGCTCCTGGGCAACCCAGAATGTGACCTTCTACTCACTGCAAACTCATGGTCCTATATAATAGAGACGTCCAATTCAGAGAATGGAACATGCTATCCTGGTGAGTTCATAGATTATGAGGAATTAAGGGAGCAATTGAGTTCAGTTTCTTCTTTTGAAAAATTTGAAATTTTCCCCAAGGCAAACTCGTGGCCAAACCATGAGACAACCAAAGGTGTTACAGCTGCCTGTTCCTACTCTGGGGCCAGCAGTTTTTATCGAAATTTGCTGTGGATAACAAAGAAGGGGAATTCATACCCAAAACTCAGCAAATCATACACGAACAATAAAGGGAAAGAAGTGCTCGTGCTCTGGGGAGTGCATCATCCTCCGATCACCAGTGAACAACAAAGTCTATACCAGAACACTGATGCATACGTCTCAGTTGGGTCATCAAAGTACAACCGGAGATTCATCCCAGAGATAGCAGCTAGACCCAAAGTTAGAGGGCAGGCAGGCAGGATGAACTATTATTGGACATTGTTAGACCAAGGAGACACCATAACATTTGAGGCCACTGGGAATCTGATAGCACCATGGTATGCCTTCGCACTAAATAAGGGATCTGACTCAGGGATTATAACATCAGATGCTCCAGTTCACAATTGCGACACAAAATGCCAAACCCCCCATGGGGCGTTGAACAGTAGCCTCCCTTTTCAGAATGTGCATCCTATCACTATTGGAGAATGTCCCAAATATGTCAAGAGCACCAAGCTAAGAATGGCAACAGGGCTAAGAAATGTCCCATCCATACAATCCAGAGGACTATTTGGAGCAATTGCCGGATTCATTGAAGGAGGATGGACAGGCATGATAGATGGCTGGTATGGGTACCACCACCAAAATGAGCAAGGATCAGGATATGCCGCTGATCAGAAAAGCACACAGAATGCAATCGACGGAATAACAAATAAGGTGAATTCGGTGATTGAGAAAATGAACACTCAATTCACTGCAGTGGGTAAAGAATTCAACAATCTAGAGAGGAGAATTGAAAACCTGAATAAGAAGGTCGATGATGGGTTCCTGGATGTCTGGACATACAATGCTGAACTGCTCGTTCTACTGGAAAATGAAAGAACTCTTGACTTTCATGATTCCAATGTGAGGAATTTGTATGAGAGGGTTAGATCACAACTGAGGAATAATGCCAAAGAACTTGGGAATGGTTGCTTTGAGTTCTATCACAAGTGTGATGATGAATGCATGGAAAGTGTGAAGAACGGCACATATGACTATCCCAAATATTCAGAAGAATCTAAGTTGAATCGAGAAGAAATAGACGGAGTGAAACTAGAGTCAATGGGAGTTTACCAAATTTTGGCGATCTATTCCACAGTCGCCAGTTCCCTGGTCTTGCTAGTCTCCCTGGGGGCAATCAGCTTCTGGATGTGTTCTAATGGGTCATTGCAATGCAGAATATGCATTTAG
>A_/_H1N1|CY203140|A/mallard/Maryland/08OS1368/2008
ATGGAGGCAAAACTGTTTGTACTATTCTGTACATTCACTGTACTGAAAGCTGACACCATCTGTGTAGGCTACCATGCAAACAACTCTACAGACACTGTTGACACAGTACTGGAAAAGAACGTAACTGTGACTCACTCAGTGAATTTGCTCGAAGACAGCCATAATGGGAAGCTCTGCAGCTTGAATGGAATAGCTCCTTTACAATTGGGGAAGTGTAATGTAGCGGGATGGCTCCTGGGCAACCCAGAATGTGACCTTCTACTCACTGCAAACTCATGGTCCTATATAATAGAGACGTCCAATTCAGAGAATGGAACATGCTATCCTGGTGAGTTCATAGATTATGAGGAATTAAGGGAGCAATTGAGTTCAGTTTCTTCTTTTGAAAAATTTGAAATTTTCCCCAAGGCAAACTCGTGGCCAAACCATGAGACAACCAAAGGTGTTACAGCTGCCTGTTCCTACTCTGGGGCCAGCAGTTTTTATCGAAATTTGCTGTGGATAATAAAGAAGGGGAATTCATACCCAAAACTCAGCAAATCATACACGAACAATAAAGGGAAAGAAGTGCTCGTGCTCTGGGGAGTGCATCATCCTCCGATCACCAGTGAACAACAAAGTCTATACCAGAACACTGATGCATACGTCTCAGTTGGGTCATCAAAGTACAACCGGAGATTCATCCCAGAGATAGCAGCTAGACCCAAAGTTAGAGGGCAGGCAGGCAGGATGAACTATTATTGGACATTGTTAGACCAAGGAGACACCATAACATTTGAGGCCACTGGGAATCTGATAGCACCATGGTATGCCTTCGCACTAAATAAGGGATCTGACTCAGGGATTATAACATCAGATGCTCCAGTTCACAATTGCGACACAAAATGCCAAACCCCCCATGGGGCGTTGAACAGTAGCCTCCCTTTTCAGAATGTGCATCCTATCACTATTGGAGAATGTCCCAAATATGTCAAGAGCACCAAGCTAAGAATGGCAACAGGGCTAAGAAATGTCCCATCCATACAATCCAGAGGACTATTTGGAGCAATTGCCGGATTCATTGAAGGAGGATGGACAGGCATGATAGATGGCTGGTATGGGTACCACCACCAAAATGAGCAAGGATCAGGATATGCCGCTGATCAGAAAAGCACACAGAATGCAATCGACGGAATAACAAATAAGGTGAATTCGGTGATTGAGAAAATGAACACTCAATTCACTGCAGTGGGTAAAGAATTCAACAATCTAGAGAGGAGAATTGAAAACCTGAATAAGAAGGTCGATGATGGGTTCCTGGATGTCTGGACATACAATGCTGAACTGCTCGTTCTACTGGAAAATGAAAGAACTCTTGACTTTCATGATTCCAATGTGAGGAATTTGTATGAGAGGGTTAGATCACAACTGAGGAATAATGCCAAAGAACTTGGGAATGGTTGCTTTGAGTTCTATCACAAGTGTGATGATGAATGCATGGAAAGTGTGAAGAACGGCACATATGACTATCCCAAATATTCAGAAGAATCTAAGTTGAATCGAGAAGAAATAGACGGAGTGAAACTAGAGTCAATGGGAGTTTACCAAATTTTGGCGATCTATTCCACAGTCGCCAGTTCCCTGGTCTTGCTAGTCTCCCTGGGGGCAATCAGCTTCTGGATGTGTTCTAATGGGTCATTGCAATGCAGAATATGCATTTAG
>A_/_H1N1|CY203108|A/mallard/Maryland/08OS1355/2008
ATGGAGGCAAAACTGTTTGTACTATTCTGTACATTCACTGTACTGAAAGCTGACACCATCTGTGTAGGCTACCATGCAAACAACTCTACAGACACTGTTGACACAGTACTGGAAAAGAACGTAACTGTGACTCACTCAGTGAATTTGCTCGAAGACAGCCATAATGGGAAGCTCTGCAGCTTGAATGGAATAGCTCCTTTACAATTGGGGAAGTGTAATGTAGCGGGATGGCTCCTGGGCAACCCAGAATGTGACCTTCTACTCACTGCAAACTCATGGTCCTATATAATAGAGACGTCCAATTCAGAGAATGGAACATGCTATCCTGGTGAGTTCATAGATTATGAGGAATTAAGGGAGCAATTGAGTTCAGTTTCTTCTTTTGAAAAATTTGAAATTTTCCCCAAGGCAAACTCGTGGCCAAACCATGAGACAACCAAAGGTGTTACAGCTGCCTGTTCCTACTCTGGGGCCAGCAGTTTTTATCGAAATTTGCTGTGGATAATAAAGAAGGGGAATTCATACCCAAAACTCAGCAAATCATACACGAACAATAAAGGGAAAGAAGTGCTCGTGCTCTGGGGAGTGCATCATCCTCCGATCACCAGTGAACAACAAAGTCTATACCAGAACACTGATGCATACGTCTCAGTTGGGTCATCAAAGTACAACCGGAGATTCATCCCAGAGATAGCAGCTAGACCCAAAGTTAGAGGGCAAGCAGGCAGGATGAACTATTATTGGACATTGTTAGACCAAGGAGACACCATAACATTTGAGGCCACTGGGAATCTGATAGCACCATGGTATGCCTTCGCACTAAATAAGGGATCTGACTCAGGGATTATAACATCAGATGCTCCAGTTCACAATTGCGACACAAAATGCCAAACCCCCCATGGGGCGTTGAACAGTAGCCTCCCTTTTCAGAATGTGCATCCTATCACTATTGGAGAATGTCCCAAATATGTCAAGAGCACCAAGCTAAGAATGGCAACAGGGCTAAGAAATGTCCCATCCATACAATCCAGAGGACTATTTGGAGCAATTGCCGGATTCATTGAAGGAGGATGGACAGGCATGATAGATGGCTGGTATGGGTACCACCACCAAAATGAGCAAGGATCAGGATATGCCGCTGATCAGAAAAGCACACAGAATGCAATCGACGGAATAACAAATAAGGTGAATTCGGTGATTGAGAAAATGAACACTCAATTCACTGCAGTGGGTAAAGAATTCAACAATCTAGAGAGGAGAATTGAAAACCTGAATAAGAAGGTCGATGATGGGTTCCTGGATGTCTGGACATACAATGCTGAACTGCTCGTTCTACTGGAAAATGAAAGAACTCTTGACTTTCATGATTCCAATGTGAGGAATTTGTATGAGAGGGTTAGATCACAACTGAGGAATAATGCCAAAGAACTTGGGAATGGTTGCTTTGAGTTCTATCACAAGTGTGATGATGAATGCATGGAAAGTGTGAAGAACGGCACATATGACTATCCCAAATATTCAGAAGAATCTAAGTTGAATCGAGAAGAAATAGACGGAGTGAAACTAGAGTCAATGGGAGTTTACCAAATTTTGGCGATCTATTCCACAGTCGCCAGTTCCCTGGTCTTGCTAGTCTCCCTGGGGGCAATCAGCTTCTGGATGTGTTCTAATGGGTCATTGCAATGCAGAATATGCATTTAG
>A_/_H1N1|CY203068|A/mallard/Maryland/08OS1342/2008
ATGGAGGCAAAACTGTTTGTACTATTCTGTACATTCACTGTATTGAAAGCTGACACCATCTGTGTAGGCTACCATGCAAACAACTCTACAGACACTGTTGACACAGTACTGGAAAAGAACGTAACTGTGACTCACTCAGTGAATTTGCTCGAAGACAGCCATAATGGGAAGCTCTGCAGCTTGAATGGAATAGCTCCTTTACAATTGGGGAAGTGTAATGTAGCGGGATGGCTCCTGGGCAACCCAGAATGTGACCTTCTACTCACTGCAAACTCATGGTCCTATATAATAGAGACGTCCAATTCAGAGAATGGAACATGCTATCCTGGTGAGTTCATAGATTATGAGGAATTAAGGGAGCAATTGAGTTCAGTTTCTTCTTTTGAAAAATTTGAAATTTTCCCCAAGGCAAACTCGTGGCCAAACCATGAGACAACCAAAGGTGTTACAGCTGCCTGTTCCTACTCTGGGGCCAGCAGTTTTTATCGAAATTTGCTGTGGATAACAAAGAAGGGGAATTCATACCCAAAACTCAGCAAATCATACACGAACAATAAAGGGAAAGAAGTGCTCGTGCTCTGGGGAGTGCATCATCCTCCGATCACCAGTGAACAACAAAGTCTATACCAGAACACTGATGCATACGTCTCAGTTGGGTCATCAAAGTACAACCGGAGATTCATCCCAGAGATAGCAGCTAGACCCAAAGTTAGAGGGCAGGCAGGCAGGATGAACTATTATTGGACATTGTTAGACCAAGGAGACACCATAACATTTGAGGCCACTGGGAATCTGATAGCACCATGGTATGCCTTCGCACTAAATAAGGGATCTGACTCAGGGATTATAACATCAGATGCTCCAGTTCACAATTGCGACACAAAATGCCAAACCCCCCATGGGGCGTTGAACAGTAGCCTCCCTTTTCAGAATGTGCATCCTATCACTATTGGAGAATGTCCCAAATATGTCAAGAGCACCAAGCTAAGAATGGCAACAGGGCTAAGAAATGTCCCATCCATACAATCCAGAGGACTATTTGGAGCAATTGCCGGATTCATTGAAGGAGGATGGACAGGCATGATAGATGGCTGGTATGGGTACCACCACCAAAATGAGCAAGGATCAGGATATGCCGCTGATCAGAAAAGCACACAGAATGCAATCGACGGAATAACAAATAAGGTGAATTCGGTGATTGAGAAAATGAACACTCAATTCACTGCAGTGGGTAAAGAATTCAACAATCTAGAGAGGAGAATTGAAAACCTGAATAAGAAGGTCGATGATGGGTTCCTGGATGTCTGGACATACAATGCTGAACTGCTCGTTCTACTGGAAAATGAAAGAACTCTTGACTTTCATGATTCCAATGTGAGGAATTTGTATGAGAGGGTTAGATCACAACTGAGGAATAATGCCAAAGAACTTGGGAATGGTTGCTTTGAGTTCTATCACAAGTGTGATGATGAATGCATGGAAAGTGTGAAGAACGGCACATATGACTATCCCAAATATTCAGAAGAATCTAAGTTGAATCGAGAAGAAATAGACGGAGTGAAACTAGAGTCAATGGGAGTTTACCAAATTTTGGCGATCTATTCCACAGTCGCCAGTTCCCTGGTCTTGCTAGTCTCCCTGGGGGCAATCAGCTTCTGGATGTGTTCTAATGGGTCATTGCAATGCAGAATATGCATTTAG
>A_/_H1N1|CY203052|A/mallard/Maryland/08OS1339/2008
ATGGAGGCAAAACTGTTTGTACTATTCTGTACATTCACTGTACTGAAAGCTGACACCATCTGTGTAGGCTACCATGCAAACAACTCTACAGACACTGTTGACACAGTACTGGAAAAGAACGTAACTGTGACTCACTCAGTGAATTTGCTCGAAGACAGCCATAATGGGAAGCTCTGCAGCTTGAATGGAATAGCTCCTTTACAATTGGGGAAGTGTAATGTAGCGGGATGGCTCCTGGGCAACCCAGAATGTGACCTTCTACTCACTGCAAACTCATGGTCCTATATAATAGAGACGTCCAATTCAGAGAATGGAACATGCTATCCTGGTGAGTTCATAGATTATGAGGAATTAAGGGAGCAATTGAGTTCAGTTTCTTCTTTTGAAAAATTTGAAATTTTCCCCAAGGCAAACTCGTGGCCAAACCATGAGACAACCAAAGGTGTTACAGCTGCCTGTTCCTACTCTGGGGCCAGCAGTTTTTATCGAAATTTGCTGTGGATAACAAAGAAGGGGAATTCATACCCAAAACTCAGCAAATCATACACGAACAATAAAGGGAAAGAAGTGCTCGTGCTCTGGGGAGTGCATCATCCTCCGATCACCAGTGAACAACAAAGTCTATACCAGAACACTGATGCATACGTCTCAGTTGGGTCATCAAAGTACAACCGGAGATTCATCCCAGAGATAGCAGCTAGACCCAAAGTTAGAGGGCAGGCAGGCAGGATGAACTATTATTGGACATTGTTAGACCAAGGAGACACCATAACATTTGAGGCCACTGGGAATCTGATAGCACCATGGTATGCCTTCGCACTAAATAAGGGATCTGACTCAGGGATTATAACATCAGATGCTCCAGTTCACAATTGCGACACAAAATGCCAAACCCCCCATGGGGCGTTGAACAGTAGCCTCCCTTTTCAGAATGTGCATCCTATCACTATTGGAGAATGTCCCAAATATGTCAAGAGCACCAAGCTAAGAATGGCAACAGGGCTAAGAAATGTCCCATCCATACAATCCAGAGGACTATTTGGAGCAATTGCCGGATTCATTGAAGGAGGATGGACAGGCATGATAGATGGCTGGTATGGGTACCACCACCAAAATGAGCAAGGATCAGGATATGCCGCTGATCAGAAAAGCACACAGAATGCAATCGACGGAATAACAAATAAGGTGAATTCGGTGATTGAGAAAATGAACACTCAATTCACTGCAGTGGGTAAAGAATTCAACAATCTAGAGAGGAGAATTGAAAACCTGAATAAGAAGGTCGATGATGGGTTCCTGGATGTCTGGACATACAATGCTGAACTGCTCGTTCTACTGGAAAATGAAAGAACTCTTGACTTTCATGATTCCAATGTGAGGAATTTGTATGAGAGGGTTAGATCACAACTGAGGAATAATGCCAAAGAACTTGGGAATGGTTGCTTTGAGTTCTATCACAAGTGTGATGATGAATGCATGGAAAGTGTGAAGAACGGCACATATGACTATCCCAAATATTCAGAAGAATCTATGTTGAATCGAGAAGAAATAGACGGAGTGAAACTAGAGTCAATGGGAGTTTACCAAATTTTGGCGATCTATTCCACAGTCGCCAGTTCCCTGGTCTTGCTAGTCTCCCTGGGGGCAATCAGCTTCTGGATGTGTTCTAATGGGTCATTGCAATGCAGAATATGCATTTAG
>A_/_H1N1|CY203044|A/mallard/Maryland/08OS1338/2008
ATGGAGGCAAAACTGTTTGTACTATTCTGTACATTCACTGTACTGAAAGCTGACACCATCTGTGTAGGCTACCATGCAAACAACTCTACAGACACTGTTGACACAGTACTGGAAAAGAACGTAACTGTGACTCACTCAGTGAATTTGCTCGAAGACAGCCATAATGGGAAGCTCTGCAGCTTGAATGGAATAGCTCCTTTACAATTGGGGAAGTGTAATGTAGCGGGATGGCTCCTGGGCAACCCAGAATGTGACCTTCTACTCACTGCAAACTCATGGTCCTATATAATAGAGACGTCCAATTCAGAGAATGGAACATGCTATCCTGGTGAGTTCATAGATTATGAGGAATTAAGGGAGCAATTGAGTTCAGTTTCTTCTTTTGAAAAATTTGAAATTTTCCCCAAGGCAAACTCGTGGCCAAACCATGAGACAACCAAAGGTGTTACAGCTGCCTGTTCCTACTCTGGGGCCAGCAGTTTTTATCGAAATTTGCTGTGGATAATAAAGAAGGGGAATTCATACCCAAAACTCAGCAAATCATACACGAACAATAAAGGGAAAGAAGTGCTCGTGCTCTGGGGAGTGCATCATCCTCCGACCACCAGTGAACAACAAAGTCTATACCAGAACACTGATGCATACGTCTCAGTTGGGTCATCAAAGTACAACCGGAGATTCATCCCAGAGATAGCAGCTAGACCCAAAGTTAGAGGGCAGGCAGGCAGGATGAACTATTATTGGACATTGTTAGACCAAGGAGACACCATAACATTTGAGGCCACTGGGAATCTGATAGCACCATGGTATGCCTTCGCACTAAATAAGGGATCTGACTCAGGGATTATAACATCAGATGCTCCAGTTCACAATTGCGACACAAAATGCCAAACCCCCCATGGGGCGTTGAACAGTAGCCTCCCTTTTCAGAATGTGCATCCTATCACTATTGGAGAATGTCCCAAATATGTCAAGAGCACCAAGCTAAGAATGGCAACAGGGCTAAGAAATGTCCCATCCATACAATCCAGAGGACTATTTGGAGCAATTGCCGGATTCATTGAAGGAGGATGGACAGGCATGATAGATGGCTGGTATGGGTACCACCACCAAAATGAGCAAGGATCAGGATATGCCGCTGATCAGAAAAGCACACAGAATGCAATCGACGGAATAACAAATAAGGTGAATTCGGTGATTGAGAAAATGAACACTCAATTCACTGCAGTGGGTAAAGAATTCAACAATCTAGAGAGGAGAATTGAAAACCTGAATAAGAAGGTCGATGATGGGTTCCTGGATGTCTGGACATACAATGCTGAACTGCTCGTTCTACTGGAAAATGAAAGAACTCTTGACTTTCATGATTCCAATGTGAGGAATTTGTATGAGAGGGTTAGATCACAACTGAGGAATAATGCCAAAGAACTTGGGAATGGTTGCTTTGAGTTCTATCACAAGTGTGATGATGAATGCATGGAAAGTGTGAAGAACGGCACATATGACTATCCCAAATATTCAGAAGAATCTAAGTTGAATCGAGAAGAAATAGACGGAGTGAAACTAGAGTCAATGGGAGTTTACCAAATTTTGGCGATCTATTCCACAGTCGCCAGTTCCCTGGTCTTGCTAGTCTCCCTGGGGGCAATCAGCTTCTGGATGTGTTCTAATGGGTCATTGCAATGCAGAATATGCATTTAG
>A_/_H1N1|CY202954|A/mallard/Maryland/12OS631/2012
ATGGAAGCAAAACTGTTTGTACTATTCTGTACATTCACTGTACTGAAAGCTGACACCATCTGTGTGGGCTACCATGCAAACAACTCTACAGACACTGTTGACACAGTACTGGAAAAGAATGTAACTGTGACTCACTCAGTGAATTTGCTCGAAGACAGCCATAATGGGAAGCTCTGCAGCCTGAATGGGATAGCTCCTTTACAATTGGGGAAGTGTAATGTAGCGGGGTGGCTCCTGGGCAATCCAGAATGTGATCTCCTACTCACTGCAAACTCATGGTCCTATATAATAGAGACGTCCAATTCAGAGAACGGGACATGCTATCCCGGTGAATTCATAGATTATGAGGAATTAAGGGAGCAGCTGAGTTCAGTTTCTTCTTTTGAAAAGTTCGAAATTTTCCCCAAGGCAAACTCATGGCCAAACCATGAGACAACCAAAGGTGTTACAGCTGCTTGCTCCTACTCTGGGACTAGCAGTTTTTATCGAAATTTGCTGTGGATAACAAAGAAGGGGACTTCATATCCAAAACTCAGCAAATCATACACGAACAATAAGGGGAAAGAAGTGCTCGTGCTCTGGGGAGTGCACCATCCTCCGACCATCAGTGAACAACAAAGTCTATACCAGAATACTGATGCATACGTCTCAGTTGGGTCATCAAAGTACAACCGGAGATTCACCCCAGAGATAGCAGCTAGACCCAAAGTTAGAGGGCAGGAAGGCAGGATGAACTATTATTGGACACTATTAGACCAAGGGGACACCATAACATTTGAGGCCACTGGGAATCTGATAGCACCATGGTATGCCTTCGCACTAAACAAGGGGTCTGACTCAGGAATTATAACATCAGATGCTCCAGTTCACAATTGCGACACAAGATGCCAAACCCCCCACGGAGCGTTGAACAGTAGCCTTCCTTTTCAGAATGTGCATCCTATCACCATTGGAGAATGTCCCAAATATGTCAAGAGCACCAAGCTAAGAATGGCAACAGGACTAAGAAATGTCCCATCCATTCAATCCAGAGGACTGTTTGGAGCAATTGCCGGATTCATTGAAGGAGGATGGACAGGCATGATAGATGGCTGGTATGGGTACCACCACCAGAATGAGCAAGGATCAGGATATGCCGCTGATCAGAAAAGCACACAGAATGCAATTGATGGAATAACAAATAAGGTGAATTCGGTAATTGAGAAAATGAACACTCAATTCACTGCAGTGGGTAAAGAATTCAACAACCTAGAGAGGAGAATTGAGAATCTGAATAAGAAGGTCGATGATGGGTTCCTGGATGTTTGGACATACAATGCTGAACTGCTCGTTCTACTGGAAAATGAAAGAACCCTTGACTTTCATGATTCCAATGTGAGGAATTTGTATGAGAGAGTCAAATCACAACTGAGGAATAACGCCAAAGAACTTGGAAATGGTTGCTTTGAGTTCTATCACAAGTGTGATGATGAATGTATGGAAAGTGTGAAGAACGGCACATATGATTATCCCAAATATTCAGAAGAGTCTAAGTTGAATCGAGAAGAAATAGACGGAGTGAAACTAGAGTCGATGGGAGTTTACCAAATTTTGGCGATCTATTCTACAGTCGCCAGTTCCCTGGTCTTGTTAGTCTCCCTGGGGGCAATCAGCTTCTGGATGTGCTCTAATGGGTCATTGCAATGCAGAATATGCATTTAG
>A_/_H1N1|CY202946|A/mallard/Maryland/12OS619/2012
ATGGAAGCAAAACTGTTTGTACTATTCTGTACATTCACTGTACTGAAAGCTGACACCATCTGTGTGGGCTACCACGCAAACAACTCTACAGACACTGTTGACACAGTACTGGAAAAGAATGTAACTGTGACTCACTCAGTGAATTTGCTCGAAGACAGCCATAATGGGAAGCTCTGCAGCCTGAATGGGATAGCTCCTTTACAATTGGGGAAGTGTAATGTAGCGGGGTGGCTCCTGGGCAATCCAGAATGTGATCTCCTACTCACTGCAAACTCATGGTCCTATATAATAGAGACGTCCAATTCAGAGAACGGGACATGCTATCCCGGTGAATTCATAGATTATGAGGAATTAAGGGAGCAGCTGAGTTCAGTTTCTTCTTTTGAAAAGTTCGAAATTTTCCCCAAGGCAAACTCATGGCCAAACCATGAGACAACCAAAGGTGTTACAGCTGCTTGCTCCTACTCTGGGACTAGCAGTTTTTATCGAAATTTGCTGTGGATAACAAAGAAGGGGACTTCATATCCAAAACTCAGCAAATCATACACGAACAATAAGGGGAAAGAAGTGCTCGTGCTCTGGGGAGTGCACCATCCTCCGACCATCAGTGAACAACAAAGTCTATACCAGAATACTGATGCATACGTCTCAGTTGGGTCATCAAAGTACAACCGGAGATTCACCCCAGAGATAGCAGCTAGACCCAAAGTTAGAGGGCAGGCAGGCAGGATGAACTATTATTGGACACTATTAGACCAAGGGGACACCATAACATTTGAGGCCACTGGGAATCTGATAGCACCATGGTATGCCTTCGCACTAAACAAGGGGTCTGACTCAGGAATTATAACATCAGATGCTCCAGTTCACAATTGCGACACAAGATGCCAAACCCCCCACGGAGCGTTGAACAGTAGCCTTCCTTTTCAGAATGTGCATCCTATCACCATTGGAGAATGTCCCAAATATGTCAAGAGCACCAAGCTAAGAATGGCAACAGGACTAAGAAATGTCCCATCCATTCAATCCAGAGGACTGTTTGGAGCAATTGCCGGATTCATTGAAGGAGGATGGACAGGCATGATAGATGGCTGGTATGGGTACCACCACCAGAATGAGCAAGGATCAGGATATGCCGCTGATCAGAAAAGCACACAGAATGCAATTGATGGAATAACAAATAAGGTGAATTCGGTAATTGAGAAAATGAACACTCAATTCACTGCAGTGGGTAAAGAATTCAACAACCTAGAGAGGAGAATTGAGAATCTGAATAAGAAGGTCGATGATGGGTTCCTGGATGTTTGGACATACAATGCTGAACTGCTCGTTCTACTGGAAAATGAAAGGACCCTTGACTTTCATGATTCCAATGTGAGGAATTTGTATGAGAGAGTCAAATCACAACTGAGGAATAACGCCAAAGAACTTGGAAATGGTTGCTTTGAGTTCTATCACAAGTGTGATGATGAATGTATGGAAAGTGTGAAGAACGGCACATATGATTATCCCAAATATTCAGAAGAGTCTAAGTTGAATCGAGAAGAAATAGACGGAGTGAAACTAGAGTCGATGGGAGTTTACCAAATTTTGGCGATCTATTCCACAGTCGCCAGTTCCCTGGTCTTGTTAGTCTCCCTGGGGGCAATCAGCTTCTGGATGTGCTCTAATGGGTCATTGCAATGCAGAATATGCATTTAG
>A_/_H1N1|CY202938|A/mallard/Maryland/12OS615/2012
ATGGAAGCGAAACTGTTTGTACTATTCTGTACATTCACTGTACTGAAAGCTGACACCATCTGTGTGGGCTACCATGCAAACAACTCTACAGACACTGTTGACACAGTACTGGAAAAGAATGTAACTGTGACTCACTCAGTGAATTTGCTCGAAGACAGCCATAATGGGAAGCTCTGCAGCCTGAATGGGATAGCTCCTTTACAATTGGGGAAGTGTAATGTAGCGGGGTGGCTCCTGGGCAATCCAGAATGTGATCTCCTACTCACTGCAAACTCATGGTCCTATATAATAGAGACGTCCAATTCAGAGAACGGGACATGCTATCCCGGTGAATTCATAGATTATGAGGAATTAAGGGAGCAGCTGAGTTCAGTTTCTTCTTTTGAAAAGTTCGAAATTTTCCCCAAGGCAAACTCATGGCCAAACCATGAGACAACCAAAGGTGTTACAGCTGCTTGCTCCTACTCTGGGGCTAGCAGTTTTTATCGAAATTTGCTGTGGATAACAAAGAAGGGGACTTCATATCCAAAACTCAGCAAATCATACACGAACAATAAGGGGAAAGAAGTGCTCGTGCTCTGGGGAGTGCACCATCCTCCGACCATCAGTGAACAACAAAGTCTATACCAGAATACTGATGCATACGTCTCAGTTGGGTCATCAAAGTACAACCGGAGATTCACCCCAGAGATAGCAGCTAGACCCCAAGTTAGAGGGCAGGCAGGCAGGATGAACTATTATTGGACACTATTAGACCAAGGGGACACCATAACATTTGAGGCCACTGGGAATCTGATAGCACCATGGTATGCCTTCGCACTAAACAAGGGGTCTGACTCAGGAATTATAACATCAGATGCTCCAGTTCACAATTGCGACACAAGATGCCAAACCCCCCACGGAGCGTTGAACAGTAGCCTTCCTTTTCAGAATGTGCATCCTATCACCATTGGAGAATGTCCCAAATATGTCAAGAGCACCAAGCTAAGAATGGCAACAGGACTAAGAAATGTCCCATCCATTCAATCCAGAGGACTGTTTGGAGCAATTGCCGGATTCATTGAAGGAGGATGGACAGGCATGATAGATGGCTGGTATGGGTACCACCACCAGAATGAACAAGGATCAGGATATGCCGCTGATCAGAAAAGCACACAGAATGCAATTGATGGAATAACAAATAAGGTGAATTCGGTAATTGAGAAAATGAACACTCAATTCACTGCAGTGGGTAAAGAATTCAACAACCTAGAGAGGAGAATTGAGAATCTGAATAAGAAGGTCGATGATGGGTTCCTGGATGTTTGGACATACAATGCTGAACTGCTCGTTCTACTGGAAAATGAAAGAACCCTTGACTTTCATGATTCCAATGTGAGGAATTTGTATGAGAGAGTCAAATCACAACTGAGGAATAACGCCAAAGAACTTGGAAATGGTTGCTTTGAGTTCTATCACAAGTGTGATGATGAATGTATGGAAAGTGTGAAGAACGGCACATATGATTATCCCAAATATTCAGAAGAGTCTAAGTTGAATCGAGAAGAAATAGACGGAGTGAAACTAGAGTCGATGGGAGTTTACCAAATTTTGGCGATCTATTCCACAGTCGCCAGTTCCCTGGTTTTGTTAGTCTCCCTGGGGGCAATCAGCTTCTGGATGTGCTCTAATGGGTCATTGCAATGCAGAATATGCATTTAG
>A_/_H1N1|CY202922|A/mallard/Maryland/12OS608/2012
ATGGAAGCAAAACTGTTTGTACTATTCTGTACATTCACTGTACTGAAAGCTGACACCATCTGTGTGGGCTACCATGCAAACAACTCTACAGACACTGTTGACACAGTACTGGAAAAGAATGTAACTGTGACTCACTCAGTGAATTTGCTCGAAGACAGCCATAATGGGAAGCTCTGCAGCCTGAATGGGATAGCTCCTTTACAATTGGGGGAGTGTAATGTAGCGGGGTGGCTCCTGGGCAATCCAGAATGTGATCTCCTACTCACTGCAAACTCATGGTCCTATATAATAGAGACGTCCAATTCAGAGAACGGGACATGCTATCCCGGTGAATTCATAGATTATGAGGAATTAAGGGAGCAGCTGAGTTCAGTTTCTTCTTTTGAAAAGTTCGAAATTTTCCCCAAGGCAAACTCATGGCCAAACCATGAGACAACCAAAGGTGTTACAGCTGCTTGCTCCTACTCTGGGACTAGCAGTTTTTATCGAAATTTGCTGTGGATAACAAAGAAGGGGACTTCATATCCAAAACTCAGCAAATCATACACGAACAATAAGGGGAAAGAAGTGCTCGTGCTCTGGGGAGTGCACCATCCTCCGACCATCAGTGAACAACAAAGTCTATACCAGAATACTGATGCATACGTCTCAGTTGGGTCATCAAAGTACAACCGGAGATTCACCCCAGAGATAGCAGCTAGACCCAAAGTTAGAGGGCAGGCAGGCAGGATGAACTATTATTGGACACTATTAGACCAAGGGGACACCATAACATTTGAGGCCACTGGGAATCTGATAGCACCATGGTATGCCTTCGCACTAAACAAGGGGTCTGACTCAGGAATTATAACATCAGATGCTCCAGTTCACAATTGCGACACAAGATGCCAAACCCCCCACGGAGCGTTGAACAGTAGCCTTCCTTTTCAGAATGTGCATCCTATCACCATTGGAGAATGTCCCAAATATGTCAAGAGCACCAAGCTAAGAATGGCAACAGGACTAAGAAATGTCCCATCCATTCAATCCAGAGGACTGTTTGGAGCAATTGCCGGATTCATTGAAGGAGGATGGACAGGCATGATAGATGGCTGGTATGGGTACCACCACCAGAATGAGCAAGGATCAGGATATGCCGCTGATCAGAAAAGCACACAGAATGCAATTGATGGAATAACAAATAAGGTGAATTCGGTAATTGAGAAAATGAACACTCAATTCACTGCAGTGGGTAAAGAATTCAACAACCTAGAGAGGAGAATTGAGAATCTGAATAAGAAGGTCGATGATGGGTTCCTGGATGTTTGGACATACAATGCTGAACTGCTCGTTCTACTGGAAAATGAAAGAACCCTTGACTTTCATGATTCCAATGTGAGGAATTTGTATGAGAGAGTCAAATCACAACTGAGGAATAACGCCAAAGAACTTGGAAATGGTTGCTTTGAGTTCTATCACAAGTGTGATGATGAATGTATGGAAAGTGTGAAGAACGGCACATATGATTATCCCAAATATTCAGAAGAGTCTAAGTTGAATCGAGAAGAAATAGACGGAGTGAAACTAGAGTCGATGGGAGTTTACCAAATTTTGGCGATCTATTCCACAGTCGCCAGTTCCCTGGTCTTGTTAGTCTCCCTGGGGGCAATCAGCTTCTGGATGTGCTCTAATGGGTCATTGCAATGCAGAATATGCATTTAG
>A_/_H1N1|CY202930|A/mallard/Maryland/12OS611/2012
ATGGAAGCAAAACTGTTTGTACTATTCTGTACATTCACTGTACTGAAAGCTGACACCATCTGTGTGGGCTACCATGCAAACAACTCTACAGACACTGTTGACACAGTACTGGAAAAGAATGTAACTGTGACTCACTCAGTGAATTTGCTCGAAGACAGCCATAATGGGAAGCTCTGCAGCCTGAATGGGATAGCTCCTTTACAATTGGGGAAGTGTAATGTAGCGGGGTGGCTCCTGGGCAATCCAGAATGTGATCTCCTACTCACTGCAAACTCATGGTCCTATATAATAGAGACGTCCAATTCAGAGAACGGGACATGCTATCCCGGTGAATTCATAGATTATGAGGAATTAAGGGAGCAGCTGAGTTCAGTTTCTTCTTTTGAAAAGTTCGAAATTTTCCCCAAGGCAAACTCATGGCCAAACCATGAGACAACCAAAGGTGTTACAGCTGCTTGCTCCTACTCTGGGACTAGCAGTTTTTATCGAAATTTGCTGTGGATAACAAAGAAGGGGACTTCATATCCAAAACTCAGCAAATCATACACGAACAATAAGGGGAAAGAAGTGCTCGTGCTCTGGGGAGTGCACCATCCTCCGACCATCAGTGAACAACAAAGTCTATACCAGAATACTGATGCATACGTCTCAGTTGGGTCATCAAAGTACAACCGGAGATTCACCCCAGAGATAGCAGCTAGACCCAAAGTTAGAGGGCAGGCAGGCAGGATGAACTATTATTGGACACTATTAGACCAAGGGGACACCATAACATTTGAGGCCACTGGGAATCTGATAGCACCATGGTATGCCTTCGCACTAAACAAGGGGTCTGACTCAGGAATTATAACATCAGATGCTCCAGTTCACAATTGCGACACAAGATGCCAAACCCCCCACGGAGCGTTGAACAGTAGCCTTCCTTTTCAGAATGTGCATCCTATCACCATTGGAGAATGTCCCAAATATGTCAAGAGCACCAAGCTAAGAATGGCAACAGGACTAAGAAATGTCCCATCCATTCAATCCAGAGGACTGTTTGGAGCAATTGCCGGATTCATTGAAGGAGGATGGACAGGCATGATAGATGGCTGGTATGGGTACCACCACCAGAATGAGCAAGGATCAGGATATGCCGCTGATCAGAAAAGCACACAGAATGCAATTGATGGAATAACAAATAAGGTGAATTCGGTAATTGAGAAAATGAACACTCAATTCACTGCAGTGGGTAAAGAATTCAACAACCTAGAGAGGAGAATTGAGAATCTGAATAAGAAGGTCGATGATGGGTTCCTGGATGTTTGGACATACAATGCTGAACTGCTCGTTCTACTGGAAAATGAAAGAACCCTTGACTTTCATGATTCCAATGTGAGGAATTTGTATGAGAGAGTCAAATCACAACTGAGGAATAACGCCAAAGAACTTGGAAATGGTTGCTTTGAGTTCTATCACAAGTGTGATGATGAATGTATGGAAAGTGTGAAGAACGGCACATATGATTATCCCAAATATTCAGAAGAGTCTAAGTTGAATCGAGAAGAAATAGACGGAGTGAAACTAGAGTCGATGGGAGTTTACCAAATTTTGGCGATCTATTCTACAGTCGCCAGTTCCCTGGTCTTGTTAGTCTCCCTGGGGGCAATCAGCTTCTGGATGTGCTCTAATGGGTCATTGCAATGCAGAATATGCATTTAG
>A_/_H1N1|CY202914|A/mallard/Maryland/12OS606/2012
ATGGAAGCAAAACTGTTTGTACTATTCTGTACATTCACTGTACTGAAAGCTGACACCATCTGTGTGGGCTACCATGCAAACAACTCTACAGACACTGTTGACACAGTACTGGAAAAGAATGTAACTGTGACTCACTCAGTGAATTTGCTCGAAGACAGCCATAATGGGAAGCTCTGCAGCCTGAATGGGATAGCTCCTTTACAATTGGGGAAGTGTAATGTAGCGGGGTGGCTCCTGGGCAATCCAGAATGTGATCTCCTACTCACTGCAAACTCATGGTCCTATATAATAGAGACGTCCAATTCAGAGAACGGGACATGCTATCCCGGTGAATTCATAGATTATGAGGAATTAAGGGAGCAGCTGAGTTCAGTTTCTTCTTTTGAAAAGTTCGAAATTTTCCCCAAGGCAAACTCATGGCCAAACCATGAGACAACCAAAGGTGTTACAGCTGCTTGCTCCTACTCTGGGACTAGCAGTTTTTATCGAAATTTGCTGTGGATAACAAAGAAGGGGACTTCATATCCAAAACTCAGCAAATCATACACGAACAATAAGGGGAAAGAAGTGCTCGTGCTCTGGGGAGTGCACCATCCTCCGACCATCAGTGAACAACAAAGTCTATACCAGAATACTGATGCATACGTCTCAGTTGGGTCATCAAAGTACAACCGGAGATTCACCCCAGAGATAGCAGCTAGACCCAAAGTTAGAGGGCAGGCAGGCAGGATGAACTATTATTGGACACTATTAGACCAAGGGGACACCGTAACATTTGAGGCCACTGGGAATCTGATAGCACCATGGTATGCCTTCGCACTAAACAAGGGGTCTGACTCAGGAATTATAACATCAGATGCTCCAGTTCACAATTGCGACACAAGATGCCAAACCCCCCACGGAGCGTTGAACAGTAGCCTTCCTTTTCAGAATGTGCATCCTATCACCATTGGAGAATGTCCCAAATATGTCAAGAGCACCAAGCTAAGAATGGCAACAGGACTAAGAAATGTCCCATCCATTCAATCCAGAGGACTGTTTGGAGCAATTGCCGGATTCATTGAAGGAGGATGGACAGGCATGATAGATGGCTGGTATGGGTACCACCACCAGAATGAGCAAGGATCAGGATATGCCGCTGATCAGAAAAGCACACAGAATGCAATTGATGGAATAACAAATAAGGTGAATTCGGTAATTGAGAAAATGAACACTCAATTCACTGCAGTGGGTAAAGAATTCAACAACCTAGAGAGGAGAATTGAGAATCTGAATAAGAAGGTCGATGATGGGTTCCTGGATGTTTGGACATACAATGCTGAACTGCTCGTTCTACTGGAAAATGAAAGAACCCTTGACTTTCATGATTCCAATGTGAGGAATTTGTATGAGAGAGTCAAATCACAACTGAGGAATAACGCCAAAGAACTTGGAAATGGTTGCTTTGAGTTCTATCACAAGTGTGATGATGAATGTATGGAAAGTGTGAAGAACGGCACATATGATTATCCCAAATATTCAGAAGAGTCTAAGTTGAATCGAGAAGAAATAGACGGAGTGAAACTAGAGTCGATGGGAGTTTACCAAATTTTGGCGATCTATTCTACAGTCGCCAGTTCCCTGGTCTTGTTAGTCTCCCTGGGGGCAATCAGCTTCTGGATGTGCTCTAATGGGTCATTGCAATGCAGAATATGCATTTAG
>A_/_H1N1|CY202777|A/snow_goose/Delaware/12OS3767/2012
ATGGAAGCAAAACTGTTTGTACTATTCTGTACATTCACTGTACTGAAAGCTGACACCATCTGTGTGGGCTACCATGCAAACAACTCTACAGACACTGTTGACACAGTACTGGAAAAGAATGTAACTGTGACTCACTCAGTGAATTTGCTCGAAGACAGCCACAATGGGAAACTCTGCAGCCTGAATGGGATAGCTCCTTTACAATTGGGGAAGTGTAATGTGGCGGGGTGGCTCCTGGGCAATCCAGAATGCGATCTTCTACTCACTGCAAACTCATGGTCCTATATAATAGAGACGTCCAATTCAGAGAACGGGACATGCTATCCCGGTGAATTCATAGATTATGAGGAGTTAAGGGAGCAGCTGAGTTCAGTTTCTTCTTTTGAAAAGTTTGAAATCTTCCCCAAGGCAAATTCATGGCCAAACCATGAGACAACCAAAGGTGTTACAGCTGCTTGCTCATACTCTGGGGCTAGCAGTTTTTATCGAAATTTGCTGTGGATAACAAAGAAGGGGACTTCATATCCAAAACTCAGCAAATCATACACGAACAATAAGGGGAAAGAAGTGCTCGTGCTCTGGGGAGTGCACCATCCTCCGACCACCAGTGAACAACAAAGTCTATACCAAAATACTGATGCATACGTCTCAGTTGGGTCATCAAAGTACAACCGGAGATTCACCCCAGAGATAGCAGCTAGACCCAAAGTTAGAGGGCAGGCAGGCAGGATGAACTATTATTGGACACTATTAGACAGAGGGGACACCATAACATTTGAGGCCACTGGGAATCTGATAGCACCATGGTATGCCTTCGCACTAAATAAGGGGTCTGACTCAGGAATTATAACATCAGATGCTCCAGTTCACAATTGCGACACAAGATGCCAAACCCCCCACGGAGCGTTGAACAGTAGCCTTCCTTTTCAGAATGTGCATCCTATCACCATTGGAGAATGTCCCAAATATGTCAAGAGCACCAAGCTAAGAATGGCAACAGGACTAAGAAATGTTCCATCCATTCAATCCAGAGGACTATTTGGAGCAATTGCCGGATTCATTGAAGGAGGGTGGACAGGCATGATAGATGGCTGGTATGGGTACCACCATCAGAATGAGCAAGGATCAGGATATGCCGCTGATCAGAAAAGCACACAGAATGCAATTGATGGAATAACAAATAAGGTGAATTCGGTAATTGAGAAAATGAACACTCAATTCACTGCAGTGGGTAAAGAATTCAACAACCTAGAGAGAAGAATTGAGAATCTGAATGAGAAGGTCGATGATGGGTTCCTGGATGTTTGGACATACAATGCTGAACTGCTCGTTCTACTGGAAAATGAAAGAACTCTTGACTTTCATGATTCCAATGTGAGGAATTTGTATGAGAGAGTCAAATCACAACTGAGGAATAACGCCAAAGAACTTGGAAATGGGTGCTTTGAGTTCTATCACAAGTGTGATGATGAATGTATGGAAAGTGTGAAGAACGGCACATATGATTATCCCAAATATTCAGAAGAGTCTAAGTTGAATCGAGAAGAAATAGACGGAGTGAAACTAGAGTCAATGGGAGTTTACCAAATTTTGGCGATCTATTCCACAGTCGCCAGTTCCCTGGTCTTGTTAGTCTCCCTGGGGGCAATCAGTTTCTGGATGTGCTCTAATGGGTCATTGCAATGCAGAATATGCATTTAG
>A_/_H1N1|CY202769|A/snow_goose/Delaware/12OS3766/2012
ATGGAAGCAAAACTGTTTGTACTATTCTGTACATTCACTGTACTGAAAGCTGACACCATCTGTGTGGGCTACCATGCAAACAACTCTACAGACACTGTTGACACAGTACTGGAAAAGAATGTAACTGTGACTCACTCAGTGAATTTGCTCGAAGACAGCCACAATGGGAAACTCTGCAGCCTGAATGGGATAGCTCCTTTACAATTGGGGAAGTGTAATGTGGCGGGGTGGCTCCTGGGCAATCCAGAATGCGATCTTCTACTCACTGCAAACTCATGGTCCTATATAATAGAGACGTCCAATTCAGAGAACGGGACATGCTATCCCGGTGAATTCATAGATTATGAGGAGTTAAGGGAGCAGCTGAGTTCAGTTTCTTCTTTTGAAAAGTTTGAAATCTTCCCCAAGGCAAATTCATGGCCAAACCATGAGACAACCAAAGGTGTTACAGCTGCTTGCTCATACTCTGGGGCTAGCAGTTTTTATCGAAATTTGCTGTGGATAACAAAGAAGGGGACTTCATATCCAAAACTCAGCAAATCATACACGAACAATAAGGGGAAAGAAGTGCTCGTGCTCTGGGGAGTGCACCATCCTCCGACCACCAGTGAACAACAAAGTCTATACCAAAATACTGATGCATACGTCTCAGTTGGGTCATCAAAGTACAACCGGAGATTCACCCCAGAGATAGCAGCTAGACCCAAAGTTAGAGGGCAGGCAGGCAGGATGAACTATTATTGGACACTATTAGACAGAGGGGACACCATAACATTTGAGGCCACTGGGAATCTGATAGCACCATGGTATGCCTTCGCACTAAATAAGGGGTCTGACTCAGGAATTATAACATCAGATGCTCCAGTTCACAATTGCGACACAAGATGCCAAACCCCCCACGGAGCGTTGAACAGTAGCCTTCCTTTTCAGAATGTGCATCCTATCACCATTGGAGAATGTCCCAAATATGTCAAGAGCACCAAGCTAAGAATGGCAACAGGACTAAGAAATGTTCCATCCATTCAATCCAGAGGACTATTTGGAGCAATTGCCGGATTCATTGAAGGAGGGTGGACAGGCATGATAGATGGCTGGTATGGGTACCACCATCAGAATGAGCAAGGATCAGGATATGCCGCTGATCAGAAAAGCACACAGAATGCAATTGATGGAATAACAAATAAGGTGAATTCGGTAATTGAGAAAATGAACACTCAATTCACTGCAGTGGGTAAAGAATTCAACAACCTAGAGAGAAGAATTGAGAATCTGAATAAGAAGGTCGATGATGGGTTCCTGGATGTTTGGACATACAATGCTGAACTGCTCGTTCTACTGGAAAATGAAAGAACTCTTGACTTTCATGATTCCAATGTGAGGAATTTGTATGAGAGAGTCAAATCACAACTGAGGAATAACGCCAAAGAACTTGGAAATGGGTGCTTTGAGTTCTATCACAAGTGTGATGATGAATGTATGGAAAGTGTGAAGAACGGCACATATGATTATCCCAAATATTCAGAAGAGTCTAAGTTGAATCGAGAAGAAATAGACGGAGTGAAACTAGAGTCAATGGGAGTTTACCAAATTTTGGCGATCTATTCCACAGTCGCCAGTTCCCTGGTCTTGTTAGTCTCCCTGGGGGCAATCAGTTTCTGGATGTGCTCTAATGGGTCATTGCAATGCAGAATATGCATTTAG
>A_/_H1N8|CY202593|A/mallard/Maryland/07OS742/2007
ATGGAAGCAAAACTGTTTGTACTATTCTGTATATTCACTGTACTGAAAGCTGACACCATCTGTGTGGGCTACCACGCGAACAACTCTACAGACACTGTTGATACAGTACTAGAAAAGAACGTAACTGTGACTCACTCAGTGAATTTGCTCGAAGACAGCCATAATGGGAAGCTCTGCAGCCTGAATGGGATAGCTCCTTTACAATTGGGGAAGTGTAATGTAGCGGGATGGCTCCTGGGCAACCCAGAATGTGACCTTCTACTCACTGCAAACTCATGGTCCTATATAATAGAGACGTCCAATTCAGAGAACGGGACATGCTATCCCGGTGAGTTCATAGATTATGAGGAATTAAGGGAGCAATTGAGTTCAGTTTCTTCTTTTGAAAAGTTTGAAATTTTCCCCAAGGCAAACTCATGGCCAAACCATGAGACAACCAAAGGTGTTACAGCTGCTTGCTCCTACTCTGGGGCCAGCAGTTTTTATCGAAATCTGCTGTGGATAACAAAGAAGGGGACTTCATATCCAAAACTCAGCAAATCATACACGAACAATAAAGGAAAAGAAGTGCTTGTGCTCTGGGGAGTGCACCATCCTCCGACCACCAGTGAACAACAAAGTCTATACCAGAACACTGATGCATACGTCTCAGTTGGGTCATCAAAGTACAACCGGAGATTCACCCCAGAGATAGCAGCTAGACCCAAAGTTAGAGGGCAGGCAGGCAGGATGAACTATTATTGGACACTATTAGACCAAGGAGACACCATAACATTTGAGGCCACTGGGAATCTGATAGCACCATGGTATGCCTTCGCACTAAATAAGGGGTCTGACTCAGGGATTATAACATCAGATGCTCCAGTCCACAATTGCAACACAAGATGCCAAACCCCTCACGGGGCTTTGAACAGTAGCCTCCCTTTTCAGAATGTGCATCCCATCACTATTGGAGAATGTCCCAAATATGTCAAGAGCACCAAGCTAAGAATGGCAACAGGACTAAGAAATGTCCCATCCATCCAATCCAGAGGACTATTTGGAGCAATTGCCGGATTCATTGAAGGAGGATGGACAGGCATGATAGATGGCTGGTATGGGTACCACCACCAGAATGAACAAGGATCAGGATATGCTGCTGATCAGAAGAGCACACAGAATGCAATCGATGGAATAACAAATAAAATGAATTCAGTAATTGAGAAAATGAACACTCAATTCACTGCAGTGGGTAAAGAATTCAACAACCTAGAGAGGAGAATTGAAAATCTGAATAAGAAGGTCGACGATGGGTTCTTGGATGTTTGGACATACAATGCTGAACTGCTCGTTCTACTGGAAAATGAAAGAACTCTTGACTTTCATGATTCCAATGTGAGGAATTTGTATGAGAGGGTCAGATCACAACTGAGGAATAACGCCAAAGAACTTGGAAATGGTTGCTTCGAGTTCTATCACAAATGTGATGATGAATGCATGGAAAGTGTGAAGAACGGCACATATGACTATCCCAAATATTCAGAAGAGTCTAAGTTGAATCGAGAAGAAATAAACGGAGTAAAACTAGAGTCGATAGGAGTTTACCAAATTTTGGCGATCTATTCCACAGTCGCCAGTTCCCTGGTCTTGTTAGTCTCCCTGGGGGCAATCAGCTTCTGGATGTGCTCTAATGGGTCATTGCAATGCAGAATATGCATTTAG
>A_/_H1N1|KU509989|A/shelduck/Yasnopolyanske/4-08-02/2011
ATGGAAGCAAAACTACTCGTATTATTCTGCATGTTCACTGCATTAAAAGCCGACACCATCTGTATAGGCTACCATGCAAACAATTCTACGGACACTGTTGACACGGTACTAGAGAAGAATGTAACTGTGACTCACTCAGTTAATTTACTCGAAGATAACCATAATGGGAAACTCTGCAACCTGAACGGAATAGCCCCATTACAACTAGGGAAATGCAACGTGGCGGGGTGGCTCCTCGGCAACCCGGAATGTGACCTGTTGCTCGCTGCGAGTTCATGGTCCTATATAATAGAAACCTCGAATTCAGAAAATGGAACATGCTACCCCGGAGAATTCATCGACTATGAAGAATTGCGTGAACAACTAAGTTCAGTGTCTTCATTTGAGAAATTTGAGATTTTCCCGAAAGCAAGCTCGTGGCCAAATCATGAGACAACCAAAGGCGTCACAGCTGCATGCCCTTACTCTGGAGCTAGCAGTTTTTATCGAAACTTGCTGTGGATAACAAAGAAGGGAACTTCCTACCCTAAACTCAGTAAATCATACACAAACAACAAAAGAAAAGAAGTACTCGTACTTTGGGGAGTGCATCACCCCCCAACTACAAATGAACAGCAGACTCTCTATCAGAATACTGATGCATATGTCTCAGTTGGGTCATCAAAGTACAACCGAAGATTCACACCTGAAATAGCTGCCAGACCTAAAGTCAGAGGGCAAGCGGGTAGGATGAATTATTATTGGACACTATTGGATCAGGGAGACACAATAACGTTTGAAGCAACTGGAAACTTAATAGCACCATGGTATGCATTCGCACTAAACAAGGGCTCTGATTCTGGTATTATAACATCAGATGCTCCAGTTCATAATTGCGACACAAAGTGCCAGACCCCTCATGGTGCCATTAACAGCAGTCTCCCTTTCCAGAACGTGCATCCTATCACCATCGGGGAATGCCCTAAATATGTGAAAAGCACCAAACTAAGGATGGCAACAGGCCTGAGAAATATCCCTTCCATTCAATCGAGAGGCCTCTTCGGAGCAATTGCTGGGTTCATTGAAGGGGGATGGACAGGAATGATAGATGGGTGGTATGGGTATCATCATCAGAATGAGCAAGGGTCTGGTTATGCAGCTGATCAGAAGAGCACACAAAATGCAATCGACGGGATAACCAACAAGGTGAACTCAGTAATTGAGAAAATGAACACTCAATTCACTGCAGTGGGTAAGGAGTTTGACAATCTGGAAAGGAGAATTGAGAATCTGAATAAGAAGGTTGACGACGGGTTCCTAGATGTTTGGACATACAATGCAGAATTGCTCGTTCTGCTTGAGAATGAAAGGACCTTGGATTTCCATGACTCCAATGTGAGGAATCTGTATGAGAGGGTCAAATCACAGCTGAGGAATAATGCCAAAGAAATTGGGAATGGGTGCTTCGAGTTCTACCACAAATGTGATGATGAGTGCATGGAGAGCGTGAGAAACGGCACATATGACTATCCTAAGTACTCAGAGGAGTCCAAACTGAACAGAGAAGAAATAGACGGGGTGAAGTTGGAATCAATGGGGGTTTACCAGATTTTGGCGATCTACTCCACAGTCGCCAGTTCCCTGGTCTTGTTAGTCTCCCTGGGGGCAATCAGTTTCTGGATGTGTTCTAATGGATCATTGCAATGCAGGATATGCATTTAG
>A_/_H1N1|LC121396|A/duck/Mongolia/520/2015
ATGGAAGCAAAACTACTCGCATTGTTTTGCATGTTCACTGTACTAAAAGCCGACACCATTTGTATAGGCTACCATGCAAACAATTCTACAGACACTGTCGACACAGTGCTAGAGAAGAATGTGACTGTGACTCACTCAGTTAATTTGCTCGAAGACAACCATAATGGAAAACTCTGCAATCTGAACGGGATAGCCCCATTACAACTAGGGAAATGCAATGTGGCAGGGTGGCTCCTCGGCAACCCAGAATGTGACCTGCTGCTCACTGCGAATTCATGGTCCTATATAATAGAAACTTCAAATTCAGAAAATGGAACATGCTACCCCGGGGAATTCATTGATTATGAAGAATTGCGAGAACAACTAAGTTCAGTATCTTCATTTGAGAAATTTGAGATTTTCCCGAAGGCAAGCTCGTGGCCAAACCATGAGACAACCAAAGGTGTCACAGCTGCATGTTCTTACTCTGGAGCTAGCAGTTTTTATCGGAACTTGCTGTGGATAACAAAGAAAGGAACTTCCTATCCTAAACTCAGTAAATCATACACGAACAACAAGGGGAAAGAAGTACTTGTACTCTGGGGAGTGCACCACCCTCCAACCACAAGTGAACAGCAGACCCTCTATCAGAATACTGACGCATATGTCTCAGTTGGGTCATCGAAGTACAACCGGAGATTCACACCTGAGATAGCAGCCAGACCTAAAGTCAGAGGGCAAGCTGGTAGAATGAATTACTATTGGACACTATTGGATCAGGGAGACACAATAACGTTTGAAGCAACTGGAAACTTAATAGCACCATGGTATGCTTTCGCACTAAATAAGGGCTCTGATTCTGGTATTATAACATCAGATGCTCCGGTTCATAATTGTGACACAAAGTGCCAAACCCCTCACGGTGCTATTAACAGTAGTCTTCCTTTCCAGAACGTGCATCCTATCACTATTGGAGAATGCCCTAAATATGTTAAAAGCACCAAGCTAAGGATGGCAACAGGCCTGAGAAACATTCCTTCTATTCAATCTAGAGGACTCTTCGGAGCAATTGCCGGGTTCATTGAAGGGGGATGGACAGGAATGATAGATGGGTGGTATGGATATCATCATCAGAATGAGCAAGGTTCCGGTTACGCGGCTGATCAGAAGAGCACACAGAATGCGATCGACGGGATAACCAACAAGGTGAACTCAGTGATTGAGAAAATGAACACTCAATTCACTGCAGTGGGTAAGGAGTTCAACAATCTGGAAAGGAGAATTGAGAATCTGAATAAGAAGGTTGACGATGGATTTCTGAATGTTTGGACATACAACGCAGAATTGCTCGTTCTGCTCGAGAATGAAAGGACCTTGGATTTTCATGACTCCAATGTGAGGAATCTGTATGAGAGAGTCAAATCACAACTGAGGAATAATGCCAAAGAAGTTGGGAATGGGTGCTTCGAGTTCTACCACAAATGCGATAATGAGTGCATGGAAAGCGTGAAGAACGGCACATATGACTATCCTAAGTACTCAGAGGAGTCCAAATTGAACAGAGAAGAGATAGACGGGGTAAAATTGGAATCAATGGGGGTTTACCAGATTTTGGCGATCTACTCTACAGTCGCTAGTTCCCTGGTCTTGTTAGTCTCCCTGGGGGCAATCAGTTTCTGGATGTGTTCTAATGGGTCATTGCAATGCAGAATATGCATTTAG
>A_/_H1N1|KU143252|A/wild_bird/Wuhan/WHHN58/2014
ATGGAAGCAAAACTACTCGCATTATTCTGCATGTTCACTGTACTAAAAGCCGACACCATTTGTATAGGCTACCATGCAAACAATTCTACAGACACTGTCGACACAGTGCTAGAGAAGAATGTGACCGTGACTCACTCAGTTAATTTGCTCGAAGACAACCATAATGGAAAACTCTGCAATCTGAACGGGGTAGCCCCATTACAACTAGGGAAATGCAACGTGGCAGGGTGGCTCCTCGGCAACCCAGAATGTGACCTGCTGCTCGCTGCGAATTCATGGTCCTATATAATAGAAACTTCAAATTCAGAAAATGGAACATGCTACCCCGGGGAATTCATTGATTATGAAGAATTGCGAGAACAACTAAGTTCAGTGTCTTCATTTGAGAAATTTGAGATTTTCCCGAAGGCAAGCTCGTGGCCAAACCATGAGACAACCAAAGGTGTCACAGCTGCATGCTCTTACTCTGGAGCTAGCAGTTTTTATCGGAACTTGCTGTGGATAATAAAGAAAGAAACTTCCTATCCTAAACTCAGTAAATCATACACGAACAACAAGGGGAAAGAAGTACTTGTACTCTGGGGAGTGCACCACCCTCCAACCACAAGTGAACAGCAGACCCTCTATCAGAATACTGACGCATATGTTTCAGTTGGGTCATCGAAGTACAACCGGAGATTCACACCTGAGATAGCAGCCAGACCTAAAGTCAGAGGGCAAGCTGGTAGAATGAATTACTATTGGACACTATTGGATCAGGGAGACACAATAACGTTTGAAGCAACTGGAAACTTAATAGCACCATGGTATGCTTTCGCACTAAATAAGGGCTCTGATTCTGGTATTATAACATCAGATGCTCCGGTTCATAATTGTGACACAAAGTGCCAAACCCCTCACGGTGCTATTAACAGTAGTCTTCCTTTCCAGAACGTGCATCCTATCACTATTGGAGAATGCCCTAAATATGTTAAAAGCACCAAGCTAAGGATGGCAACAGGCCTGAGAAACATTCCTTCTATTCAATCTAGAGGACTCTTCGGAGCAATTGCCGGATTCATTGAAGGGGGATGGACAGGAATGATAGATGGGTGGTATGGATATCATCATCAGAATGAGCAAGGTTCCGGTTACGCGGCTGATCAGAAGAGCACACAGAATGCGATCGACGGGATAACCAACAAGGTGAACTCAGTGATTGAGAAAATGAACACTCAATTCACTGCAGTGGGTAAGGAGTTCAACAATCTGGAAAGGAGAATTGAGAATCTGAATAAGAAGGTTGACGATGGATTTCTGGATGTTTGGACATACAACGCAGAATTGCTCGTTCTGCTCGAGAATGAAAGGACCTTGGATTTCCATGACTCCAATGTGAGGAATCTGTATGAGAGAGTCAAATCACAATTGAGGAATAATGCCAAAGAAGTTGGGAATGGGTGCTTCGAGTTCTACCACAAATGCGATGATGAGTGCATGGAAAGCGTGAAGAACGGCACATATGACTATCCCAAGTACTCAGAGGAGTCCAAATTAAACAGAGAAGAGATAGACGGGGTAAAATTGGAATCAATGGGGGTTTACCAGATTTTGGCGATCTACTCTACAGTCGCTAGTTCCCTGGTCTTGTTAGTCTCCCTGGGGGCAATCAGTTTCTGGATGTGTTCTAATGGGTCATTGCAATGCAGAATATGCATTTAG
>A_/_H1N1|KU143251|A/wild_bird/Wuhan/WHHN16/2014
ATGGAAGCAAAACTACTCGCATTATTCTGCATGTTCACTGTACTAAAAGCCGACACCATTTGTATAGGCTACCATGCAAACAATTCTACAGACACTGTCGACACAGTGCTAGAGAAGAATGTGACCGTGACTCACTCAGTTAATTTGCTCGAAGACAACCATAATGGAAAACTCTGCAATCTGAACGGGGTAGCCCCATTACAATTAGGGAAATGCAACGTGGCAGGGTGGCTCCTCGGCAACCCAGAATGTGACCTGCTGCTCGCTGCGAATTCATGGTCCTATATAATAGAAACTTCAAAATCAGAAAATGGAACATGCTACCCCGGGGAATTCATTGATTATGAAGAATTGCGAGAACAACTAAGTTCAGTGTCTTCATTTGAGAAATTTGAGATTTTCCCGAAGGCAAGCTCGTGGCCAAACCATGAGACAACCAAAGGTGTCACAGCTGCATGCTCTTACTCTGGAGCTAGCAGTTTTTATCGGAACTTGCTGTGGATAATAAAGAAAGGAACTTCCTATCCTAAACTCAGTAAATCATACACGAACAACAAGGGGAAAGAAGTACTTGTACTCTGGGGAGTGCACCACCCTCCAACCACAAGTGAACAGCAGACCCTCTATCAGAATACTGACGCATATGTTTCAGTTGGGTCATCGAAGTACAACCGGAGATTCACACCTGAGATAGCAGCCAGACCTAATGTCAGAGGGCAAGCTGGTAGAATGAATTACTATTGGACACTATTGGATCAGGGAGACACAATAACGTTTGAAGCAACTGGAAACTTAATAGCACCATGGTATGCTTTCGCACTAAATAAGGGCTCTGATTCTGGTATTATAACATCAGATGCTCCGGTTCATAATTGTGACACAAAGTGCCAAACCCCTCACGGTGCTATTAACAGTAGTCTTCCTTTCCAGAACGTGCATCCTATCACTATTGGAGAATGCCCTAAATATGTTAAAAGCACCAAGCTAAGGATGGCAACAGGCCTGAGAAACATTCCTTCTATTCAATCTAGAGGACTCTTCGGAGCAATTGCCGGATTCATTGAAGGGGGATGGACAGGAATGATAGATGGGTGGTATGGATATCATCATCAGAATGAGCAAGGTTCCGGTTACGCGGCTGATCAGAAGAGCACACAGAATGCGATCGACGGGATAACCAACAAGGTGAACTCAGTGATTGAGAAAATGAACACTCAATTCACTGCAGTGGGTAAGGAGTTCAACAATCTGGAAAGGAGAATTGAGAATCTGAATAAGAAGGTTGACGATGGATTTCTGGATGTTTGGACATACAACGCAGAATTGCTCGTTCTGCTCGAGAATGAAAGGACCTTGGATTTCCATGACTCCAATGTGAGGAATCTGTATGAGAGAGTCAAATCACAATTGAGGAATAATGCCAAAGAAGTTGGGAATGGGTGCTTCGAGTTCTACCACAAATGCGATGATGAGTGCATGGAGAGCGTGAAGAACGGCACATATGACTATCCTAAGTACTCAGAGGAGTCCAAATTAAACAGAGAAGAGATAGACGGGGTAAAATTGGAATCAATGGGGGTTTACCAGATTTTGGCGATCTACTCTACAGTCGCTAGTTCCCTGGTCTTGTTAGTCTCCCTGGGGGCAATCAGTTTCTGGATGTGTTCTAATGGGTCATTGCAATGCAGAATATGCATTTAG
>A_/_H1N4|KU143253|A/duck/Wenzhou/YJYF78/2015
ATGGAAGCAAAACTACTCGTGCTATTCTGCATGTTTGCTGTGCTAAAAGCCGATACCATCTGTATAGGCTACCATGCAAACAATTCTACAGACACTGTCGACACAGTACTAGAAAAGAATGTAACCGTGACTCACTCGGTCAATTTGCTTGAAAACAACCATAATGGAAAACTCTGCAAACTGAACGGGATAGCCCCATTACAGCTAGGGAAGTGCAACGTAGCGGGATGGCTCCTCGGCAATCCAGAATGTGACCTGCTGCTCACTGCGAGTTCATGGTCCTATATAATAGAAACTTCAAATTCAGAAAATGGAACGTGCTACCCCGGGGAATTCATTGATTATGAAGAATTGCGAGAACAACTAAGTTCAGTGTCTTCATTTGAGAAATTTGAAATTTTCCCGAAGGCAAGCTCGTGGCCAAATCATGAGACAACCAAAGGTGTCACGGCTGCATGCTCTTACTCTGGAGCTAGCAGTTTTTATCGAAATTTGCTGTGGATAACAAAGAAGGGAAGTTCTTATCCTAAACTCAGTAAATCATACACAAACAACAAGGGGAAAGAAGTACTTGTACTCTGGGGAGTGCATCATCCTCCAACCACAAATGAACAGCAGACTCTCTATCAAAATACTGGCGCATATGTCTCAGTAGGATCATCAAAGTACAACCGGAGGTTCACACCTGAAATAGCGGCCAGACCTAAAGTCAGAGGACAAGCTGGTAGGATGAACTATTATTGGACACTATTGGATCAAGGAGACACAATAACATTTGAAGCAACAGGGAACTTAATAGCGCCATGGTATGCTTTCGCACTAAATAAGGACTCTGATTCTGGTATTATAACATCAGATGCTCCGGTTCATGATTGTGAAACAAAGTGCCAAACCCCTCATGGTGCCATTAACAGTAGTCTCCCTTTCCAGAATGTGCATCCTATCACTATCGGAGAATGCCCTAAATATGTCAAAAGCACCAAACTAAGGATGGCAACAGGTCTGAGGAACATTCCTTCCGTTCAATCCAGAGGACTCTTTGGGGCAATTGCTGGATTCATTGAAGGAGGATGGACTGGAATGATAGATGGGTGGTATGGGTACCATCACCAGAATGAGCAAGGTTCTGGTTATGCAGCTGATCAGAAGAGCACACAAAATGCGATCGATGGAATAACCAACAAGGTGAACTCAGTAATTGAGAAAATGAACACTCAATTCACTGCAGTAGGCAAAGAGTTCAACAATCTGGAGAGGAGAATTGAGAATCTGAATAAAAAAGTTGACGATGGGTTTCTGGACATCTGGACATACAATGCAGAATTGCTCGTCTTGCTCGAGAACGAAAGGACCTTGGATTTCCATGATTCCAATGTGAGGAACCTGTATGAAAAGGTCAAGTCACAATTGAGGAATAATGCCAAAGAAATTGGAAATGGATGCTTCGAGTTCTATCACAAATGTGACAACGAGTGCATGGAGAGTGTGAAGAACGGAACATATGACTATCCCAAATACTCAGAGGAGTCCAAACTAAACAGAGAAGAGATAGACGGAGTAAAATTGGAATCAATGGGGGTTTATCAGATTTTGGCGATCTACTCCACAGTCGCCAGTTCCCTGGTTCTGTTAGTCTCCCTGGGGGCAATCAGTTTCTGGATGTGTTCTAATGGGTCATTGCAATGCAGAATATGCATTTAG
>A_/_H1N8|KJ567953|A/mallard/Ohio/13OS1966/2013
ATGGAAGCAAAACTGTTTGTACTATTCTGTACATTCACTGTACTGAAAGCTGACACCATCTGTGTGGGCTACCATGCAAACAACTCTACAGACACTGTTGACACAGTACTGGAAAAGAATGTAACTGTGACTCACTCAGTGAATTTGCTCGAAGACAGCCACAATGGGAAGCTCTGCAGCCTGAATGGGATAGCTCCTTTACAATTGGGGAAATGTAATGTAGCGGGGTGGCTCCTGGGCAATCCAGAATGTGATCTCCTACTCACTGCAAACTCATGGTCCTATATAATAGAGACGTCCAATTCAGAGAACGGGACATGCTATCCCGGTGAATTCATAGATTATGAGGAATTAAGGGAGCAGCTGAGTTCAGTTTCTTCTTTTGAAAAATTCGAAATTTTCCCCAAGGCAAACTCGTGGCCAAACCATGAGACAACCAAAGGTGTTACAGCTGCTTGCTCCTATTCTGGGGCTAGCAGTTTTTATCGAAATTTGCTGTGGATAACAAAGAAGGGGACTTCATATCCAAAACTCAGCAAATCATACACGAACAATAAGGGGAAAGAAGTGCTCGTGCTCTGGGGAGTGCACCATCCTCCGACCACCAGTGAACAACAAAGTCTATACCAGAATACTGATGCATACGTCTCAGTTGGGTCATCAAAGTACAACCGGAGATTCACCCCAGAGATAGCAGCTAGACCCAAAGTTAGAGGGCAGGCAGGCAGGATGAACTATTATTGGACACTATTAGACCAAGGGGACACCATAACATTTGAGGCCACTGGGAATCTGATAGCACCATGGTATGCCTTCGCACTAAACAAGGGGTCTGACTCAGGAATTATAACATCAGATGCTCCAGTTCACAATTGCGACACAAGATGCCAAACCCCCCACGGAGCGTTGAACAGTAGCCTTCCTTTTCAGAATGTGCATCCTATCACCATTGGAGAATGTCCTAAATATGTCAAGAGCACCAAGCTAAGAATGGCAACAGGACTAAGAAATGTCCCATCCATTCAATCCAGAGGACTGTTTGGAGCAATTGCCGGATTCATTGAAGGAGGATGGACAGGCATGATAGATGGCTGGTATGGGTACCACCACCAGAATGAGCAAGGATCAGGATATGCCGCTGATCAGAAAAGCACACAGAATGCAATTGATGGAATAACAAATAAGGTGAATTCAGTAATTGAGAAAATGAACACTCAATTCACTGCAGTGGGTAAAGAATTCAACAATCTAGAGAGGAGAATTGAGAATCTGAATAAGAAAGTCGATGATGGGTTCCTAGATGTTTGGACATACAATGCTGAACTGCTCGTTCTACTGGAAAATGAAAGAACCCTTGACTTTCATGATTCCAATGTGAGGAATTTGTATGAGAGAGTCAAATCACAACTGAGGAATAACGCCAAAGAACTTGGAAATGGTTGCTTTGAGTTCTATCACAAGTGTGATGATGAATGTATGGAAAGTGTGAAGAACGGCACATATGATTATCCCAAATATTCAGAAGAGTCTAAGTTGAATCGAGAGGAAATAGACGGAGTGAAACTAGAGTCAATGGGAGTTTACCAAATTTTGGCGATCTATTCCACAGTCGCCAGTTCCCTGGTCTTGTTAGTCTCCCTGGGGGCAATCAGTTTCTGGATGTGCTCTAATGGGTCATTGCAATGCAGAATATGCATTTAG
>A_/_H1N1|CY185441|A/mallard/Republic_of_Georgia/4/2010
ATGGAAGCAAGACTACTCGTATTATTCTGCATGTTCACTGCATTGAAAGCCGACACCATCTGTATAGGCTATCATGCAAACAACTCTACAGACACTGTCGACACAGTGCTAGAGAAGAATGTAACTGTGACTCACTCAGTTAATTTACTCGAAGACAACCATAATGGAAAACTCTGCAACCTGAACGGAGTAGCCCCACTACAACTAGGGAAATGCAATGTGGCGGGGTGGCTCCTCGGCAACCCGGAATGTGACCTGCTGCTCACTGCGAGTTCATGGTCTTATATAATAGAAACTTCAAATTCAGAAAATGGAACATGCTACCCCGGGGAATTCATCGACTATGAAGAATTGCGTGAACAACTAAGTTCAGTGTCTTCATTTGAGAAATTTGAGATTTTCCCGAAGGCAAACTCGTGGCCGAATCATGAGACAACCAAGGGTGTCACAGCTGCATGCTCTTACTCTGGAGCTAGCAGTTTTTACAGAAATTTGCTGTGGATAACAAAGAAGGGGACTTCCTATCCTAAACTCAGTAAATCATACACAAACAATAAGGGGAAAGAAGTGCTTGTGCTCTGGGGAGTGCATCACCCCCCGACTACGAATGAACAGCAGACCCTCTATCAAAATACTGATGCATATGTCTCAGTTGGGTCATCAAAATACAACCGGAGATTCACACCTGAAATAGCTGCTAGGCCTAAAGTCAGAGGACAAGCGGGTAGGATGAATTATTATTGGACACTATTGGATCAAGGAGACACAATAACGTTTGAAGCAACCGGGAACTTGATAGCACCATGGTATGCTTTCGCACTAAACAAGGGCTCTGATTCTGGTATTATAACATCAGATGCTCCAGTTCATAATTGTGACACAAAGTGTCAGACCCCTCATGGTGCCATTAACAGTAGTCTCCCTTTCCAGAACGTGCACCCTATCACTATTGGGGAATGCCCTAAATATGTTAAAAGCACCAAGCTAAGGATGGCAACAGGCCTGAGAAACATTCCTTCCATTCAATCTAGAGGGCTCTTCGGAGCGATTGCTGGATTCATTGAAGGGGGATGGACAGGGATGATAGATGGATGGTATGGGTATCATCACCAGAATGAGCAAGGGTCTGGTTATGCAGCTGATCAGAAGAGTACACAAAATGCAATCGACGGGATAACCAACAAAGTGAACTCAGTAATTGAGAAAATGAACACTCAATTCACTGCAGTGGGTAAGGAGTTCAACAATCTAGAAAGGAGAATTGAGAATCTGAACAAGAAGGTCGACGATGGGTTCCTGGATGTTTGGACATACAATGCAGAATTGCTTGTTCTGCTCGAGAATGAAAGGACCTTGGATTTCCATGACTCCAATGTGAGGAATCTATATGAAAAAGTCAAATCACAGCTGAGGAATAATGCCAAAGAAATTGGGAATGGATGCTTCGAATTCTATCACAAATGTGATGATGAGTGCATGGAGAGTGTGAAGAACGGCACATATGACTATCCTAAGTACTCAGAGGAGTCCAAACTGAACAGAGAAGAGATAGACGGGGTAAAATTAGAATCAATGGGGGTTTACCAGATTTTGGCGATCTATTCCACAGTCGCCAGTTCCCTGGTCTTGTTAGTCTCCCTGGGGGCAATCAGTTTCTGGATGTGTTCTAACGGATCATTGCAATGCAGAATATGCATTTAG
>A_/_H1N1|CY185593|A/mallard/Republic_of_Georgia/1/2012
ATGGAAGCGAAACTACTCGTGTTATTCTGCATGTTCACTGCATTAAAAGCCGACACCATCTGTATAGGCTACCATGCAAACAATTCTACGGACACTGTTGACACGGTGCTAGAGAAGAATGTAACTGTGACTCACTCAGTTAATTTACTCGAAGATAACCATAATGGGAAACTCTGCAACCTGAACGGAGTAGCCCCATTACAACTAGGGAAATGCAACGTGGCGGGGTGGCTCCTCGGCAACCCGGAATGTGACCTGTTGCTCACTGCAAGTTCATGGTCCTACATAATAGAAACCTCGAATTCAGAAAATGGAACATGCTACCCCGGAGAATTCATCGACTATGAAGAATTGCGTGAACAACTAAGTTCAGTGTCTTCATTTGAGAAATTTGAGATTTTCCCGAAGGCAAACTCGTGGCCAAATCATGAAACAACCAAAGGCGTCACAGCTGCATGCTCTTACTCTGGAGCTAGCAGTTTTTATCGAAACTTGCTGTGGATAACAAAGAAGGGAACTTCCTATCCTAAACTCAGTAAATCATACACAAACAACAAGGGAAAAGAAGTACTCATACTTTGGGGAGTGCACCACCCCCCAACTACAAATGAACAGCAGACCCTCTATCAGAATACTGATGCATATGTCTCAATTGGGTCATCAAAGTACAACCGGAGATTCACACCTGAAATAGCTGCCAGACCTAAAGTCAGAGGACAAGCGGGTAGGATGAATTATTATTGGACACTATTGGATCAGGGAGACACAATAACATTTGAAGCAACTGGAAACTTAATAGCACCATGGTATGCATTCGCACTAAATAAGGGCTCTGATTCTGGTATTATAACATCAGATGCTCCAGTTCATAATTGTGACACAAAGTGCCAGACTCCTCATGGTGCCATTAACAGTAGTCTCCCTTTCCAGAATGTGCATCCTATCACCATTGGAGAATGCCCTAAATATGTGAAAAGCACCAAACTAAGGATGGCAACAGGCCTGAGAAATATTCCTTCCATTCAATCGAGAGGACTCTTCGGAGCAATTGCTGGGTTCATTGAAGGGGGATGGACAGGAATGATAGATGGGTGGTATGGGTATCATCATCAGAATGAGCAAGGGTCTGGTTATGCAGCTGATCAGAAGAGCACACAAAATGCAATCGACGGAATAACCAACAAGGTGAACTCAGTAATTGAGAAAATGAACACTCAATTCACTGCAGTGGGTAAGGAATTTAACAATCTGGAAAGGAGAATTGAGAATCTGAATAAGAAGGTTGATGACGGGTTCCTGGATGTTTGGACATACAATGCAGAATTGCTCGTTCTGCTTGAGAACGAAAGGACCTTGGATTTCCATGACTCCAACGTGAGGAATCTGTATGAGAAGGTCAAATCACAGCTGAGGAATAATGCCAAAGAAATTGGGAATGGGTGCTTCGAGTTCTACCACAAATGTGATGATGAATGCATGGAGAGCGTGAGAAACGGCACATACGACTATCCTAAGTACTCAGAGGAGTCCAAACTGAACAGAGAAGAAATAGACGGGGTGAAGTTGGAATCAATGGGGGTTTACCAGATTTTGGCGATCTACTCCACAGTCGCCAGTTCCCTGGTCTTGTTAGTCTCCCTGGGGGCAATCAGTTTCTGGATGTGTTCTAATGGATCATTGCAATGCAGAATATGCATTTAG
>A_/_H1N1|CY185641|A/mallard/Republic_of_Georgia/4/2012
ATGGAAGCGAAACTACTCGTATTATTCTGCATGTTCACTGCATTAAAAGCCGACACCATCTGTATAGGCTACCATGCAAACAATTCCACGGACACTGTTGACACAGTGCTAGAGAAGAATGTAACTGTGACTCACTCAGTTAATTTACTCGAAGATAACCATAATGGGAAACTCTGCAACCTGAACGGAATAGCCCCATTACAACTAGGGAAGTGCAACGTGGCGGGGTGGCTCCTTGGCAACCCGGAATGTGACCTGTTGCTCACTGCGAGTTCATGGTCCTATATAATAGAAACTTCGAATTCAGAAAATGGAACATGCTACCCTGGAGAATTCATCGACTATGAAGAATTGCGTGAACAACTAAGTTCAGTGTCTTCATTTGAGAAATTCGAGATTTTCCCGAAGGCAAACTCGTGGCCAAATCATGAAACAACCAAAGGCGTCACAGCTGCATGCTCTTACTCTGGAGCTAGCAGTTTTTACCGAAACTTGCTGTGGATAACAAAGAAGGGAACTTCCTATCCTAAACTCAGTAAATCATACACAAACAACAAGGGAAAAGAAGTACTCGTACTTTGGGGAGTGCACCACCCCCCAACTACAAATGAACAGCAGACCCTCTATCAAAATACTGATGCATATGTTTCAGTTGGGTCATCAAAGTACAACCGGAGATTCACACCTGAAATAGCTGCCAGACCTAAAGTCAGAGGGCAAGCAGGTAGGATGAATTATTATTGGACACTATTGGATCAGGGAGACACAATAACGTTTGAAGCAACTGGAAACTTAATAGCACCATGGTATGCATTTGCACTAAATAAGGGCTCTGATTCTGGTATTATAACATCAGATGCTCCAGTTCATAATTGTAACACAAAGTGCCAGACTCCTCATGGTGCCATTAACAGTAGTCTCCCTTTCCAGAATGTGCATCCTATCACCATTGGAGAATGCCCTAAATATGTGAAAAGCACCAAACTAAGGATGGCAACAGGCCTGAGAAATATTCCTTCCATTCAATCGAGAGGACTCTTCGGAGCAATTGCTGGGTTCATTGAAGGGGGGTGGACAGGAATGATAGATGGGTGGTATGGGTATCATCATCAGAATGAGCAAGGGTCTGGTTATGCAGCTGATCAGAAGAGCACACAAAATGCAATCGACGGAATAACCAACAAGGTGAATTCAGTAATTGAGAAAATGAACACCCAATTCACTGCAGTGGGTAAGGAATTTAACAATCTGGAAAGGAGAATTGAGAATCTGAATAAGAAGGTTGATGACGGATTCCTGGATGTTTGGACATACAATGCAGAATTGCTCGTTCTGCTTGAGAACGAAAGGACCCTGGATTTCCATGACTCCAATGTGAGGAATCTGTATGAGAAGGTCAAATCACAGCTGAGGAATAATGCCAAAGAAATTGGGAATGGGTGCTTCGAGTTCTATCACAAATGTGATGATGAATGCATGGAGAGCGTGAGAAACGGCACATATGACTATCCTAAGTACTCAGAGGAGTCCAAACTGAACAGAGAAGAAATAGACGGGGTGAAGTTGGAATCAATGGGGGTTTACCAGATTTTGGCGATCTACTCCACAGTCGCCAGTTCTCTGGTCTTGTTAGTCTCCCTGGGGGCAATCAGTTTCTGGATGTGTTCTAATGGATCATTGCAATGCAGAATATGCATTTAG
>A_/_H1N1|CY186648|A/blue-winged_teal/Illinois/12OS4788/2012
ATGGAAGCAAAACTGTTTGTACTATTCTGTACATTCACTGTACTGAAAGCTGACACCATCTGTGTGGGCTACCATGCAAACAACTCTACAGACACTGTTGACACAGTACTGGAAAAGAATGTAACTGTGACTCACTCAGTGAATTTGCTCGAAGACAGCCATAATGGGAAGCTCTGCAGCCTGAATGGGATAGCTCCTTTACAATTGGGGAAGTGTAATGTAGCGGGGTGGCTCCTGGGCAATCCAGAATGTGATCTTCTACTCACTGCAAACTCATGGTCCTATATAATAGAGACGTCCAATTCAGAGAACGGGACATGCTATCCCGGTGAATTCATAGATTATGAGGAATTAAGGGAGCAGCTGAGTTCAGTTTCTTCTTTTGAAAAGTTTGAAATTTTCCCCAAGGCAAACTCATGGCCAAACCATGAGACAACCAAAGGTGTTACAGCAGCCTGCTCCTACTCTGGGGCTAGCAGTTTTTATCGAAATTTGCTGTGGATAACAAAGAAGGGGACTTCATATCCAAAACTCAGCAAATCATACACGAACAATAAGGGGAAAGAAGTGCTCGTGCTCTGGGGAGTGCACCATCCTCCGACCACCAGTGAACAACAAAGTCTATACCAGAATACTGATGCATACGTCTCAGTTGGGTCATCAAAGTACAACCGGAGATTCACCCCAGAGATAGCAGCTAGACCCAAAGTTAGAGGGCAGGCAGGCAGGATGAACTATTATTGGACACTATTAGACCAAGGGGACACCATAACATTTGAGGCCACTGGGAATCTGATAGCACCATGGTATGCCTTCGCACTAAATAAGGGGTCTGACTCAGGAATTATAACATCAGATGCTCCAGTTCACAATTGCGACACAAGATGCCAAACCCCCCACGGAGCGTTGAACAGTAGCCTTCCTTTTCAGAATGTACATCCTATCACCATTGGAGAATGTCCCAAATATGTCAAGAGCACCAAGCTAAGAATGGCAACAGGACTAAGAAATGTCCCATCCATTCAATCCAGAGGACTATTTGGAGCAATTGCCGGATTCATTGAAGGAGGATGGACAGGCATGATAGATGGCTGGTATGGGTACCATCACCAGAATGAGCAAGGATCAGGATATGCCGCTGATCAGAAAAGCACACAGAATGCAATTGATGGGATAACAAATAAGGTGAATTCGGTAATTGAGAAAATGAACACTCAATTCACTGCAGTGGGTAAAGAATTCAACAACCTAGAGAGGAGAATTGAGAATCTGAATAAGAAGGTCGATGATGGGTTCCTGGATGTTTGGACATACAATGCTGAACTGCTCGTTCTACTGGAAAATGAAAGAACTCTTGACTTTCATGATTCCAATGTGAGGAATTTGTATGAGAGAGTCAAATCACAACTGAGGAATAACGCCAAAGAACTTGGAAATGGTTGCTTTGAGTTCTATCACAAGTGTGATGATGAATGTATGGAAAGTGTGAAGAACGGCACATATGATTATCCCAAATATTCGGAAGAGTCTAAGTTGAATCGAGAAGAAATAGACGGAGTGAAACTGGAGTCTATGGGAGTTTACCAAATTTTGGCGATCTATTCCACAGTCGCCAGTTCCCTGGTCTTGTTAGTCTCCCTGGGGGCAATCAGCTTCTGGATGTGCTCTAATGGGTCATTGCAATGCAGAATATGCATCTAG
>A_/_H1N1|CY186422|A/mallard/Illinois/12OS5130/2012
ATGGAAGCAAAACTGTTTGTACTATTCTGTACATTCACTGTACTGAAAGCTGACACCATCTGTGTGGGCTACCATGCAAACAACTCTACAGACACTGTTGACACAGTACTGGAAAAGAATGTAACTGTGACTCACTCAGTGAATTTGCTCGAAGACAGCCATAATGGGAAGCTCTGCAGCCTGAATGGGATAGCTCCTTTACAATTGGGGAAGTGTAATGTAGCGGGGTGGCTCCTGGGCAATCCAGAATGCGATCTTCTACTCACTGCAAACTCATGGTCCTATATAATAGAGACGTCCAATTCAGAGAACGGTACATGCTATCCCGGTGAATTCATAGATTATGAGGAGTTAAGGGAGCAGCTGAGTTCAGTTTCTTCTTTTGAAAAGTTTGAAATTTTCCCCAAGGCAAACTCATGGCCAAACCATGAGACAACCAAAGGTGTCACAGCTGCTTGCTCCTACTCTGGGGCTAGCAGTTTTTATCGAAATTTGCTGTGGATAACAAAGAAAGGGACCTCATATCCAAAACTCAGCAAATCATACACGAACAATAAGGGGAAAGAAGTGCTTGTGCTCTGGGGAGTGCACCATCCTCCGACCACCAGTGAACAACAAAGTCTATACCAGAATACTGATGCTTACGTCTCAATTGGGTCATCAAAGTACAACCGGAGATTCACCCCAGAGATAGCAGCTAGACCCAAAGTTAGGGGGCAGGCAGGCAGGATGAACTATTATTGGACACTGTTAGACCAAGGGGACACTATAACATTTGAGGCCACTGGGAATCTGATAGCACCATGGTATGCCTTCGCACTAAATAAGGGGTCTGACTCAGGAATTATAACATCAGATGCTCCAGTTCACAATTGCGACACAAAATGCCAAACCCCCCACGGAGCGTTGAACAGTAGCCTTCCTTTTCAGAATGTGCATCCTATCACCATTGGGGAATGTCCCAAATATGTTAAGAGCACCAAGCTAAGAATGGCAACAGGACTAAGAAATGTCCCATCCATTCAGTCCAGAGGACTATTTGGAGCAATTGCCGGATTCATTGAAGGAGGATGGACAGGCATGATAGATGGCTGGTATGGGTACCACCACCAGAATGAGCAAGGATCAGGATATGCCGCTGATCAGAAAAGCACACAGAATGCAATTGATGGAATAACAAATAAGGTGAATTCGGTAATTGAGAAAATGAACACTCAATTCACTGCAGTGGGTAAAGAATTCAACAATCTAGAGAGGAGAATTGAGAATCTGAATAAGAAGGTCGATGATGGGTTCCTGGATGTTTGGACATACAATGCTGAACTGCTCGTTCTACTGGAAAATGAAAGAACTCTTGACTTTCATGATTCCAATGTGAGGAATTTGTATGAGAGAGTCAAATCACAACTGAGGAATAACGCCAAAGAACTTGGAAATGGTTGCTTTGAGTTCTATCACAAGTGTGATGATGAATGTATGGAAAGTGTGAAGAACGGCACATATGATTATCCCAAATATTCAGAAGAGTCTAAGTTGAATCGAGAAGAAATAGACGGAGTGAAACTAGAGTCGATGGGAATTTACCAAATTTTGGCGATCTATTCCACAGTCGCCAGTTCCCTGGTCTTGTTAGTCTCCCTGGGGGCAATCAGCTTCTGGATGTGCTCTAATGGGTCATTGCAATGCAGAGTATGCATTTAG
>A_/_H1N1|CY186691|A/northern_shoveler/Illinois/12OS5138/2012
ATGGAAGCAAAACTGTTTGTACTATTCTGTACATTCACTGTACTGAAAGCTGACACCATCTGTGTGGGCTACCATGCAAACAACTCTACAGACACTGTTGACACAGTACTGGAAAAGAATGTAACTGTGACTCACTCAGTGAATTTGCTCGAAGACAGCCATAATGGGAAGCTCTGCAGCCTGAATGGGATAGCTCCTTTACAATTGGGGAAGTGTAATGTAGCGGGGTGGCTCCTGGGCAATCCAGAATGCGATCTTCTACTCACTGCAAACTCATGGTCCTATATAATAGAGACGTCCAATTCAGAGAACGGTACATGCTATCCCGGTGAATTCATAGATTATGAGGAATTAAGGGAGCAGCTGAGTTCAGTTTCTTCTTTTGAAAAGTTTGAAATTTTCCCCAAGGCAAACTCATGGCCAAACCATGAGACAACCAAAGGTGTCACAGCTGCTTGCTCCTACTCTGGGGCTAGCAGTTTTTATCGAAATTTGCTGTGGATAACAAAGAAAGGGACCTCATATCCAAAACTCAGCAAATCATACACGAACAATAAGGGGAAAGAAGTGCTCGTGCTCTGGGGAGTGCACCATCCTCCGACCACCAGTGAACAACAAAGTCTATACCAGAATACTGATGCTTACGTCTCAATTGGGTCATCAAAGTACAACCGGAGATTCACCCCAGAGATAGCAGCTAGACCCAAAGTTAGGGGGCAGGCAGGCAGGATGAACTATTATTGGACACTGTTAGACCAAGGGGACACTATAACATTTGAGGCCACTGGGAATCTGATAGCACCATGGTATGCCCTCGCACTAAATAAGGGGTCTGACTCAGGAATTATAACGTCAGATGCTCCAGTTCACAATTGCGACACAAAATGCCAAACCCCCCACGGAGCGTTGAACAGTAGCCTTCCTTTTCAGAATGTGCATCCTATCACCATTGGGGAATGTCCCAAATATGTTAAGAGCACCAAGCTAAGAATGGCAACAGGACTAAGAAATGTCCCATCCATTCAGTCCAGAGGACTATTTGGAGCAATTGCCGGATTCATTGAAGGAGGATGGACAGGCATGATAGATGGCTGGTATGGGTACCACCACCAGAATGCGCAAGGATCAGGATATGCCGCTGATCAGAAAAGCACACAGAATGCAATTGATGGAATAACAAATAAGGTGAATTCGGTAATTGAGAAAATGAACACCCAATTCACTGCAGTGGGTAAAGAATTCAACAACCTAGAGAGGAGAATTGAGAATCTGAATAAGAAGGTCGATGATGGGTTCCTGGATGTTTGGACATACAATGCTGAACTGCTCGTTCTACTGGAAAATGAAAGAACTCTTGACTTTCATGATTCCAATGTGAGGAATTTGTATGAGAGAGTCAAATCACAACTGAGGAATAACGCCAAAGAACTTGGAAATGGTTGCTTTGAGTTCTATCACAAGTGTGATGATGAATGTATGGAAAGTGTGAAGAACGGCACATATGATTATCCCAAATATTCAGAAGAGTCTAAGTTGAATCGAGAAGAAATAGACGGAGTGAAACTAGAGTCGATGGGAGTTTACCAAATTTTGGCGATCTATTCCACAGTCGCCAGTTCCCTGGTCTTGTTAGTCTCCCTGGGGGCAATCAGCTTCTGGATGTGCTCTAATGGGTCATTGCAATGCAGAGTATGCATTTAG
>A_/_H1N8|CY187069|A/lesser_scaup/Wisconsin/12OS4408/2012
ATGGAAGCAAAACTGTTTGTACTATTCTGTACATTCACTGTACTGAAAGCTGACACCATCTGTGTGGGCTACCATGCAAACAACTCTACAGACACTGTTGACACAGTACTGGAAAAGAATGTAACTGTGACTCACTCAGTGAATTTGCTCGAAGACAGCCATAACGGGAAGCTCTGCAGCATGAATGGGATAGCTCCTTTACAGTTGGGGAAGTGTAATGTAGCGGGATGGCTCCTGGGCAATCCAGAATGTGATCTTCTACTCACTGCAAACTCATGGTCCTATATAATAGAGACGTCCAATTCAGAGAACGGGACATGCTATCCCGGTGAATTCATAGATTATGAGGAATTAAGGGAGCAGCTGAGTTCAGTTTCTTCTTTCGAAAAGTTTGAAATTTTCCCCAAGGCAAACTCATGGCCAAACCATGAGACAACCAAAGGCGTTACAGCAGCTTGCTCCTACTCTGGGGCTAGCAGTTTTTATCGGAATTTGCTGTGGATAACAAAGAAGGGGACTTCATATCCAAAACTCAGCAAATCATACACGAACAATAAGGGGAAAGAAGTGCTCGTGCTCTGGGGAGTGCACCACCCTCCGACCACCAGTGAACAACAAGATCTATACCAGAATACTAATGCATACGTCTCAGTTGGGTCTTCAAAGTATAATCGGAGATTCACCCCAGAGATAGCAGCTAGACCCAAAGTTAGAGGGCAGGCAGGCAGGATGAACTATTATTGGACACTGTTAGACCAAGGGGACACCATAACATTTGAGGCCACTGGGAATCTGATAGCACCATGGTATGCCTTCGCACTAAATAAGGGGTCTGACTCAGGAATTATAACATCAGATGCTCCAGTTCACAATTGCGACACAAGATGCCAAACCCCCCATGGAGCGTTGAACAGTAGCCTTCCTTTTCAGAATGTGCATCCTATCACCATTGGAGAATGTCCCAAATATGTCAAGAGCACCAAGCTAAGGATGGCAACAGGACTAAGAAATGTCCCATCCATTCAATCCAGAGGACTATTTGGAGCAATTGCCGGATTCATTGAAGGAGGATGGACAGGCATGATAGATGGCTGGTATGGGTATCACCACCAGAATGAGCAAGGATCAGGATATGCCGCTGATCAGAAAAGCACACAGAATGCAATTGATGGAATAACAAATAAGGTGAATTCGGTAATTGAGAAAATGAACACTCAATTCACTGCAGTTGGTAAAGAATTCAACAACCTAGAGAGGAGAATTGAGAATCTGAATAAGAAGGTCGATGATGGGTTCCTGGATGTTTGGACATACAATGCTGAACTGCTCGTTCTACTGGAAAATGAAAGAACTCTTGACTTTCATGATTCCAATGTGAGGAATTTGTATGAGAGAGTCAAATCACAACTGAGGAATAACGCCAAAGAACTTGGAAACGGTTGCTTTGAGTTCTATCACAAGTGTAATGATGAATGTATGGAAAGTGTGAAGAACGGCACATATGATTATCCCAAATATTCAGAAGAGTCTAAGTTGAATCGAGAAGAAATAGACGGAGTGAAACTAGAATCGATGGGAGTTTACCAAATTTTGGCGATCTATTCCACAGTCGCCAGTTCCCTGGTCTTGTTAGTCTCCCTGGGGGCAATCAGCTTCTGGATGTGCTCTAATGGGTCATTGCAATGCAGAATATGCATTTAG
>A_/_H1N1|CY187152|A/American_green-winged_teal/Wisconsin/12OS2994/2012
ATGGAAGCAAAACTGTTTGTACTATTCTGTACATTCACTGTACTGAAGGCTGACACCATCTGTGTGGGCTACCATGCAAACAACTCTACAGACACTGTTGACACAGTACTGGAAAAGAATGTAACTGTGACTCACTCAGTGAATTTGCTCGAAGACAGCCATAATGGGAAGCTCTGCAGCCTGAATGGGATAGCTCCTTTACAATTGGGGAAGTGCAATGTAGCGGGGTGGCTCCTGGGCAATCCAGAATGCGATCTTCTACTCACTGCAAACTCATGGTCCTATATAATAGAGACGTCCAATTCAGAGAACGGTACATGCTATCCCGGTGAATTCATAGATTATGAGGAATTAAGGGAGCAGCTGAGTTCAGTTTCTTCTTTTGAAAAGTTTGAAATTTTCCCCAAGGCAAACTCATGGCCAAGCCATGAGACAACCAAAGGTGTTACAGCTGCTTGCTCCTATTCTGGGGCTAGCAGTTTTTATCGAAATTTGCTGTGGATAATAAAGAAGGGGACTTCATATCCAAAACTCAGCAAATCATACACGAACAATAAGGGGAAAGAAGTGCTCGTGCTCTGGGGAGTGCACCATCCTCCGACCACCAGTGAACAACAAAGTCTATACCAGAATACTGATGCATACGTCTCAGTTGGGTCATCAAAGTACAACCGGAGATTCACCCCAGAGATAGCAGCTAGACCCAAAATTAGGGGGCAGGCAGGTAGGATGAACTATTATTGGACACTGTTAGACCAAGGGGACACCATAACATTTGAGGCCACGGGGAATCTGATAGCACCATGGTATGCCTTCGCACTAAATAAAGGGTCTGACTCAGGAATTATAACATCAGATGCTCCAGTTCACAATTGCGACACAAGATGCCAAACCCCCCACGGAGCGTTGAACAGTAGCCTTCCTTTTCAGAATGTGCACCCTATCACCATTGGAGAATGTCCCAAATATGTCAAGAGCACCAAGCTAAGAATGGCAACAGGGCTAAGAAATGTCCCATCCATTCAATCCAGAGGACTATTTGGAGCAATTGCCGGGTTCATTGAAGGAGGATGGACAGGCATGATAGATGGCTGGTATGGGTACCACCACCAGAATGAGCAAGGATCAGGATATGCCGCTGATCAGAAAAGCACACAGAATGCAATTGATGGAATAACAAATAAGGTGAATTCGGTAATTGAGAAAATGAACACTCAATTCACTGCAGTGGGTAAAGAATTCAACAACCTAGAGAGGAGAATTGAGAATCTGAATAAGAAGGTCGATGATGGGTTCCTGGATGTTTGGACATACAATGCTGAACTGCTCGTTCTACTGGAAAATGAAAGAACTCTTGACTTTCATGATTCCAATGTGAGGAATTTGTATGAGAGAGTCAAATCACAACTGAGGAATAACGCCAAAGAACTTGGAAATGGTTGCTTCGAGTTCTATCACAAGTGTGATGATGAATGTATGGAAAGTGTGAAAAACGGCACATATGATTATCCCAAATATTCAGAAGAGTCTAAATTGAATCGAGAAGAAATAGACGGAGTGAAACTAGAGTCGATGGGAGTTTACCAAATTTTGGCGATCTATTCCACAGTCGCCAGTTCCCTGGTCTTGTTAGTCTCCCTGGGGGCAATCAGCTTCTGGATGTGCTATAATGGGTCATTGCAATGCAGAATATGCATTTAG
>A_/_H1N1|CY191307|A/mallard/Maryland/08OS1330/2008
ATGGAGGCAAAACTGTTTGTACTATTCTGTACATTCACTGTACTGAAAGCTGACACCATCTGTGTAGGCTACCATGCAAACAACTCTACAGACACTGTTGACACAGTACTGGAAAAGAACGTAACTGTGACTCACTCAGTGAATTTGCTCGAAGACAGCCATAATGGGAAGCTCTGCAGCTTGAATGGAATAGCTCCTTTACAATTGGGGAAGTGTAATGTAGCGGGATGGCTCCTGGGCAACCCAGAATGTGACCTTCTACTCACTGCAAACTCATGGTCCTATATAATAGAGACGTCCAATTCAGAGAATGGAACATGCTATCCTGGTGAGTTCATAGATTATGAGGAATTAAGGGAGCAATTGAGTTCAGTTTCTTCTTTTGAAAAATTTGAAATTTTCCCCAAGGCAAACTCGTGGCCAAACCATGAGACAACCAAAGGTGTTACAGCTGCCTGTTCCTACTCTGGGGCCAGCAGTTTTTATCGAAATTTGCTGTGGATAATAAAGAAGGGGAATTCATACCCAAAACTCAGCAAATCATACACGAACAATAAAGGGAAAGAAGTGCTCGTGCTCTGGGGAGTGCATCATCCTCCGATCACCAGTGAACAACAAAGTCTATACCAGAACACTGATGCATACGTCTCAGTTGGGTCATCAAAGTACAACCGGAGATTCATCCCAGAGATAGCAGCTAGACCCCTAGTTAGAGGGCAGGCAGGCAGGATGAACTATTATTGGACATTGTTAGACCAAGGAGACACCATAACATTTGAGGCCACTGGGAATCTGATAGCACCATGGTATGCCTTCGCACTAAATAAGGGATCTGACTCAGGGATTATAACATCAGATGCTCCAGTTCACAATTGCGACACAAAATGCCAAACCCCCCATGGGGCGTTGAACAGTAGCCTCCCTTTTCAGAATGTGCATCCTATCACTATTGGAGAATGTCCCAAATATGTCAAGAGCACCAAGCTAAGAATGGCAACAGGGCTAAGAAATGTCCCATCCATACAATCCAGAGGACTATTTGGAGCAATTGCCGGATTCATTGAAGGAGGATGGACAGGCATGATAGATGGCTGGTATGGGTACCACCACCAAAATGAGCAAGGATCAGGATATGCCGCTGATCAGAAAAGCACACAGAATGCAATCGACGGAATAACAAATAAGGTGAATTCGGTGATTGAGAAAATGAACACTCAATTCACTGCAGTGGGTAAAGAATTCAACAATCTAGAGAGGAGAATTGAAAACCTGAATAAGAAGGTCGATGATGGGTTCCTGGATGTCTGGACATACAATGCTGAACTGCTCGTTCTACTGGAAAATGAAAGAACTCTTGACTTTCATGATTCCAATGTGAGGAATTTGTATGAGAGGGTTAGATCACAACTGAGGAATAATGCCAAAGAACTTGGGAATGGTTGCTTTGAGTTCTATCACAAGTGTGATGATGAATGCATGGAAAGTGTGAAGAACGGCACATATGACTATCCCAAATATTCAGAAGAATCTAAGTTGAATCGAGAAGAAATAGACGGAGTGAAACTAGAGTCAATGGGAGTTTACCAAATTTTGGCGATCTATTCCACAGTCGCCAGTTCCCTGGTCTTGCTAGTCTCCCTGGGGGCAATCAGCTTCTGGATGTGTTCTAATGGGTCATTGCAATGCAGAATATGCATTTAG
>A_/_H1N1|CY191299|A/mallard/Maryland/13OS3036/2014
ATGGAAGCAAAACTGTTTGTATTATTCTGTACATTCACTGTACTGAAAGCTGACACCATCTGTGTGGGCTACCATGCAAACAACTCTACAGACACTGTTGACACAGTACTGGAAAAGAATGTAACTGTGACTCACTCAGTGAATTTGCTCGAAGACAGCCACAATGGGAAGCTCTGCAGCCTGAATGGGATAGCTCCTTTACAATTGGGGAAATGTAATGTAGCGGGGTGGCTCCTGGGCAATCCAGAATGTGATCTCCTACTCACTGCAAACTCATGGTCCTATATAATAGAGACGTCCAATTCAGAGAACGGGACATGCTATCCCGGTGAATTCATAGATTATGAGGAATTAAGAGAGCAGCTGAGTTCAGTTTCTTCTTTTGAAAAATTCGAAATTTTCCCCAAGGCAAACTCGTGGCCAAACCATGAGACAACCAAAGGTGTTACAGCTGCTTGCTCCTACTCTGGAGCTAGCAGTTTTTATCGAAATTTGCTGTGGATAACAAAGAAGGGGACTTCATATCCAAAACTCAGCAAATCATACACGAACAATAAGGGGAAAGAAGTGCTCGTGCTCTGGGGAGTGCACCATCCTCCGACCACCAGTGAACAACAAAGTCTATACCAGAATACTGATGCATACGTCTCAGTTGGGTCATCAAAGTACAACCGGAGATTCACCCCAGAGATAGCAGCTAGACCCAAAGTTAGAGGGCAGGCAGGCAGGATGAACTATTATTGGACACTATTAGACCAAGGGGACACCATAACATTTGAGGCCACTGGGAATCTGATAGCACCATGGTATGCCTTCGCACTAAACAAGGGGTCTGACTCAGGAATTATAACATCAGATGCTCCAGTTCACAATTGCGACACAAGATGCCAAACCCCCCACGGAGCGTTGAACAGTAGCCTTCCTTTTCAGAATGTGCATCCTATCACCATTGGAGAATGTCCTAAATATGTCAAGAGCACCAAGCTAAGAATGGCAACAGGACTAAGAAATGTCCCATCCATTCAATCCAGAGGACTGTTTGGAGCAATTGCCGGATTCATTGAAGGAGGATGGACAGGCATGATAGATGGCTGGTATGGGTACCACCACCAGAATGAGCAAGGATCAGGATATGCCGCTGATCAGAAAAGCACACAGAATGCAATTGATGGAATAACAAATAAGGTGAATTCGGTAATTGAGAAAATGAACACTCAATTCACTGCAGTGGGTAAAGAATTCAACAATCTAGAAAGGAGAATTGAGAATCTGAATAAGAAAGTCGATGATGGGTTCCTGGATGTTTGGACATACAATGCTGAACTGCTCGTTCTACTGGAAAATGAAAGAACCCTTGACTTTCATGATTCCAATGTGAGGAATTTGTATGAGAGAGTCAGATCACAACTGAGGAATAACGCCAAAGAACTTGGAAATGGTTGCTTTGAGTTCTATCACAAGTGTGATGATGAATGTATGGAAAGTGTGAAGAACGGCACATATGATTATCCCAAATATTCAGAAGAGTCTAAGTTGAATCGAGAGGAAATAGACGGAGTGAAACTAGAGTCAATGGGAGTTTACCAAATTTTGGCGATCTATTCCACAGTCGCCAGTTCCCTGGTCTTGTTAGTCTCCCTGGGGGCAATCAGTTTCTGGATGTGCTCTAATGGGTCATTGCAATGCAGAATATGCATTTAG
>A_/_H1N1|CY190971|A/mallard/Maryland/09OS254/2009
ATGGAAGCAAAACTGTTTGTACTATTCTGTACATTCACTGTACTGAAAGCTGACACCATCTGTGTGGGCTACCATGCAAACAACTCTACAGACACTGTTGACACAGTACTGGAAAAGAATGTAACTGTGACTCACTCAGTGAATTTGCTAGAAGACAGCCATAATGGGAAGCTCTGCAGCCTGAATGGGATAGCTCCTTTACAATTGGGGAAGTGTAATGTAGCGGGATGGCTCCTGGGCAACCCAGAATGTGATCTTCTACTCACTGCAAACTCATGGTCCTATATAATAGAGACGTCCAATTCAGAGAACGGAACATGCTATCCCGGTGAATTCATAGATTATGAGGAATTAAGGGAGCAACTGAGTTCAGTTTCTTCTTTTGAAAAGTTTGAAATTTTCCCCAAGGCAAACTCATGGCCAAACCATGAGACAACCAAAGGTGTTACAGCTGCTTGCTCCTACTCTGGGGCTAGCAGTTTTTATCGAAATTTGCTGTGGATAACAAAGAAGGGGACTTCATATCCAAAACTCAGCAAATCATACACGAACAATAAGGGAAAAGAAGTGCTCGTGCTCTGGGGAGTGCACCATCCTCCGACCACCAGTGAACAACAAAGTTTATACCAGAACACTGATGCATACGTCTCAGTTGGGTCATCAAAGTACAACCGGAGATTCACCCCAGAGATAGCAGCTAGACCCAAAGTTAGAGGGCAGGCAGGCAGGATGAACTATTATTGGACACTATTAGACCAAGGGGACACCATAACATTTGAGGCCACTGGGAATCTGATAGCACCATGGTATGCCTTCGCACTAAATAAGGGGTCTGACTCAGGGATTATAACATCAGATGCTCCAGTTCACAATTGCGACACAAGATGCCAAACTCCCCACGGAGCGTTGAACAGTAGCCTCCCTTTTCAGAATGTGCATCCTATCACTATTGGAGAATGTCCCAAATATGTCAAGAGCACCAAGCTAAGAATGGCAACAGGACTAAGAAATGTCCCATCCATTCAATCCAGAGGACTATTTGGAGCAATTGCTGGATTCATTGAAGGAGGATGGACAGGCATGATAGATGGCTGGTATGGGTACCACCACCAGAATGAGCAAGGATCAGGATATGCCGCTGATCAGAAAAGCACACAGAATGCAATCGATGGAATAACAAATAAGGTGAATTCGGTAATTGAGAAAATGAACACTCAATTCACTGCAGTGGGTAAAGAATTCAACAACCTAGAGAGGAGAATTGAGAATTTGAATAAGAAGGTCGATGATGGGTTCCTGGATGTTTGGACATACAATGCTGAACTGCTCGTTCTACTGGAAAATGAAAGAACTCTTGATTTTCATGATTCCAATGTGAGGAATTTGTATGAGAGGGTCAGATCACAACTGAGGAATAACGCCAAAGAACTTGGAAATGGTTGCTTCGAGTTCTATCACAAGTGTGATGATGAATGTATGGAAAGTGTGAAGAACGGCACATATGACTATCCCAAATATTCAGAAGAGTCTAAGTTGAATCGAGAAGAAATAGACGGAGTGAAACTAGAGTCGATGGGAGTTTACCAAATTTTGGCGATCTATTCCACAGTCGCCAGTTCCCTGGTCTTGTTAGTCTCCCTGGGGGCAATCAGTTTCTGGATGTGCTCTAATGGGTCATTGCAATGCAGAATATGCATTTAG
>A_/_H1N8|CY190579|A/snow_goose/Delaware/07OS206/2007
ATGGAAGCAAAACTGTTTGTGCTATTCTGTACATTCACTGTACTGAAAGCTGACACCATCTGTGTGGGCTACCACGCGAACAACTCTACAGACACTGTTGATACAGTACTGGAAAAGAACGTAACTGTGACTCACTCAGTGAATTTGCTCGAAGACAGCCATAATGGGAAGCTCTGCAGCCTGAATGGAATAGCTCCTTTACAATTGGGGAAGTGTAATGTAGCGGGATGGCTCCTGGGCAACCCAGAATGTGACCTTCTACTCACTGCAAACTCATGGTCCTATATAATAGAGACGTCCAATTCAGAGAACGGGACATGCTATCCCGGTGAGTTCATAGATTATGAGGAATTAAGGGAGCAATTGAGTTCAGTTTCTTCTTTTGAAAAGTTTGAAATTTTCCCCAAGGCAAACTCATGGCCAAACCATGAGACAACCAAAGGTGTTACAGCTGCTTGCTCCTACTCTGGGGCCAGCAGTTTTTATCGAAATCTGCTGTGGATAACAAAGAAGGGGACTTCATATCCAAAACTCAGCAAATCATACACGAACAATAAAGGAAAAGAAGTGCTTGTGCTCTGGGGAGTGCACCATCCTCCGACCACCAGTGAACAACAAAGTCTATACCAGAACACTGATGCATACGTCTCAGTTGGGTCATCAAAGTACAACCGGAGATTCACCCCAGAGATAGCAGCTAGACCCAGAGTTAGAGGGCAGGCAGGCAGGATGAACTATTATTGGACACTATTAGACCAAGGAGACACCATAACATTTGAGGCCACTGGGAATCTGATAGCACCATGGTATGCCTTCGCACTAAATAAGGGGTCTGACTCAGGGATTATAACATCAGATGCTCCAGTCCACAATTGCAACACAAGATGCCAAACCCCTCACGGGGCTTTGAACAGTAGCCTCCCTTTTCAGAATGTGCATCCCATCACTATTGGAGAATGTCCCAAATATGTCAAGAGCACCAAGCTAAGAATGGCAACAGGACTAAGAAATGTCCCATCCATCCAATCCAGAGGACTATTTGGAGCAATTGCCGGATTCATTGAAGGAGGATGGACAGGCATGATAGATGGCTGGTATGGGTACCACCACCAGAATGAACAAGGATCAGGATATGCCGCTGATCAGAAGAGCACACAGAATGCAATCGATGGAATAACAAATAAGGTGAATTCGGTAATTGAGAAAATGAACACTCAATTCACTGCAGTGGGTAAAGAATTCAACAACCTAGAGAGGAGAATTGAAAATCTGAATAAGAAGGTCGACGATGGGTTCTTGGATGTTTGGACATACAATGCTGAACTGCTCGTTCTACTGGAAAATGAAAGAACTCTTGACTTTCATGATTCCAATGTGAGGAATTTGTATGAGAGGGTCAGATCACAACTGAGGAATAACGCCAAAGAACTTGGAAATGGCTGCTTCGAGTTCTATCACAAATGTGATGATGAATGCATGGAAAGTGTGAAGAACGGCACATATGACTATCCCAAATATTCAGAAGAGTCTAAGTTGAACCGAGAAGAAATAGACGGAGTAAAACTAGAGTCGATGGGAGTTTACCAAATTTTGGCGATCTATTCCACAGTCGCCAGTTCCCTGGTCTTGTTGGTCTCCCTGGGGGCAATCAGCTTCTGGATGTGCTCTAATGGGTCATTGCAATGCAGAATATGCATTTAG
>A_/_H1N8|CY190571|A/snow_goose/Delaware/07OS203/2007
ATGGAAGCAAAACTGTTTGTGCTATTCTGTACATTCACTGTACTGAAAGCTGACACAATCTGTGTGGGCTACCACGCGAACAACTCTACAGACACTGTTGATACAGTACTGGAAAAGAACGTAACTGTGACTCACTCAGTGAATTTGCTCGAAGACAGCCATAATGGGAAGCTCTGCAGCCTGAATGGAATAGCTCCTTTACAATTGGGGAAGTGTAATGTAGCGGGATGGCTCCTGGGCAACCCAGAATGTGACCTTCTACTCACTGCAAACTCATGGTCCTATATAATAGAGACGTCCAATTCAGAGAACGGGACATGCTATCCCGGTGAGTTCATAGATTATGAGGAATTAAGGGAGCAATTGAGTTCAGTTTCTTCTTTTGAAAAGTTTGAAATTTTCCCCAAGGCAAACTCATGGCCAAACCATGAGACAACCAAAGGTGTTACAGCTGCTTGCTCCTACTCTGGGGCCAGCAGTTTTTATCGAAATCTGCTGTGGATAACAAAGAAGGGGACTTCATATCCAAAACTCAGCAAATCATACACGAACAATAAAGGAAAAGAAGTGCTTGTGCTCTGGGGAGTGCACCATCCTCCGACCACCAGTGAACAACAAAGTCTATACCAGAACACTGATGCATACGTCTCAGTTGGGTCATCAAAGTACAACCGGAGATTCACCCCAGAGATAGCAGCTAGACCCAGAGTTAGAGGGCAGGCAGGCAGGATGAACTATTATTGGACACTATTAGACCAAGGAGACACCATAACATTTGAGGCCACTGGGAATCTGATAGCACCATGGTATGCCTTCGCACTAAATAAGGGGTCTGACTCAGGGATTATAACATCAGATGCTCCAGTCCACAATTGCAACACAAGATGCCAAACCCCTCACGGGGCTTTGAACAGTAGCCTCCCTTTTCAGAATGTGCATCCCATCACTATTGGAGAATGTCCCAAATATGTCAAGAGCACCAAGCTAAGAATGGCAACAGGACTAAGAAATGTCCCATCCATCCAATCCAGAGGACTATTTGGAGCAATTGCCGGATTCATTGAAGGAGGATGGACAGGCATGATAGATGGCTGGTATGGGTACCACCACCAGAATGAACAAGGATCAGGATATGCCGCTGATCAGAAGAGCACACAGAATGCAATCGATGGAATAACAAATAAGGTGAATTCGGTAATTGAGAAAATGAACACTCAATTCACTGCAGTGGGTAAAGAATTCAACAACCTAGAGAGGAGAATTGAAAATCTGAATAAGAAGGTCGACGATGGGTTCTTGGATGTTTGGACATACAATGCTGAACTGCTCGTTCTACTGGAAAATGAAAGAACTCTTGACTTTCATGATTCCAATGTGAGGAATTTGTATGAGAGGGTCAGATCACAACTGAGGAATAACGCCAAAGAACTTGGAAATGGCTGCTTCGAGTTCTATCACAAATGTGATGATGAATGCATGGAAAGTGTGAAGAACGGCACATATGACTATCCCAAATATTCAGAAGAGTCTAAGTTGAATCGAGAAGAAATAGACGGAGTAAAACTAGAGTCGATGGGAGTTTACCAAATTTTGGCGATCTATTCCACAGTCGCCAGTTCCCTGGTCTTGTTGGTCTCCCTGGGGGCAATCAGCTTCTGGATGTGCTCTAATGGGTCATTGCAATGCAGAATATGCATTTAG
>A_/_H1N8|CY190563|A/snow_goose/Delaware/07OS201/2007
ATGGAAGCAAAACTGTTTGTGCTATTCTGTACATTCACTGTACTGAAAGCTGACACCATCTGTGTGGGCTACCACGCGAACAACTCTACAGACACTGTTGATACAGTACTGGAAAAGAACGTAACTGTGACTCACTCAGTGAATTTGCTCGAAGACAGCCATAATGGGAAGCTCTGCAGCCTGAATGGAATAGCTCCTTTACAATTGGGGAAGTGTAATGTAGCGGGATGGCTCCTGGGCAACCCAGAATGTGACCTTCTACTCACTGCAAACTCATGGTCCTATATAATAGAGACGTCCAATTCAGAGAACGGGACATGCTATCCCGGCGAGTTCATAGATTATGAGGAATTAAGGGAGCAATTGAGTTCAGTTTCTTCTTTTGAAAAGTTTGAAATTTTCCCCAAGGCAAACTCATGGCCAAACCATGAGACAACCAAAGGTGTTACAGCTGCTTGCTCCTACTCTGGGGCCAGCAGTTTTTATCGAAATCTGCTGTGGATAACAAAGAAGGGGACTTCATATCCAAAACTCAGCAAATCATACACGAACAATAAAGGAAAAGAAGTGCTTGTGCTCTGGGGAGTGCACCATCCTCCGACCACCAGTGAACAACAAAGTCTATACCAGAACACTGATGCATACGTCTCAGTTGGGTCATCAAAGTACAACCGGAGATTCACCCCAGAGATAGCAGCTAGACCCAGAGTTAGAGGGCAGGCAGGCAGGATGAACTATTATTGGACACTATTAGACCAAGGAGACACCATAACATTTGAGGCCACTGGGAATCTGATAGCACCATGGTATGCCTTCGCACTAAATAAGGGGTCTGACTCAGGGATTATAACATCAGATGCTCCAGTCCACAATTGCAACACAAGATGCCAAACCCCTCACGGGGCTTTGAACAGTAGCCTCCCTTTTCAGAATGTGCATCCCATCACTATTGGAGAATGTCCCAAATATGTCAAGAGCACCAAGCTAAGAATGGCAACAGGACTAAGAAATGTCCCATCCATCCAATCCAGAGGACTATTTGGAGCAATTGCCGGATTCATTGAAGGAGGATGGACAGGCATGATAGATGGCTGGTATGGGTACCACCACCAGAATGAACAAGGATCAGGATATGCCGCTGATCAGAAGAGCACACAGAATGCAATCGATGGAATAACAAGTAAGGTGAATTCGGTAATTGAGAAAATGAACACTCAATTCACTGCAGTGGGTAAAGAATTCAACAACCTAGAGAGGAGAATTGAAAATCTGAATAAGAAGGTCGACGATGGGTTCTTGGATGTTTGGACATACAATGCTGAACTGCTCGTTCTACTGGAAAATGAAAGAACTCTTGACTTTCACGATTCCAATGTGAGGAATTTGTATGAGAGGGTCAGATCACAACTGAGGAATAACGCCAAAGAACTTGGAAATGGCTGCTTCGAGTTCTATCACAAATGTGATGATGAATGCATGGAAAGTGTGAAGAACGGCACATATGACTATCCCAAATATTCAGAAGAGTCTAAGTTGAACCGAGAAGAAATAGACGGAGTAAAACTAGAGTCGATGGGAGTTTACCAAATTTTGGCGATCTATTCCACAGTCGCCAGTTCCCTGGTCTTATTGGTCTCCCTGGGGGCAATCAGCTTCTGGATGTGCTCTAATGGGTCATTGCAATGCAGAATATGCATTTAG
>A_/_H1N1|CY190259|A/mallard/Maryland/08OS1374/2008
ATGGAGGCAAAACTGTTTGTACTATTCTGTACATTCACTGTACTGAAAGCTGACACCATCTGTGTAGGCTACCATGCAAACAACTCTACAGACACTGTTGACACAGTACTGGAAAAGAACGTAACTGTGACTCACTCAGTGAATTTGCTCGAAGACAGCCATAATGGGAAGCTCTGCAGCTTGAATGGAATAGCTCCTTTACAATTGGGGAAGTGTAATGTAGCGGGATGGCTCCTGGGCAACCCAGAATGTGACCTTCTACTCACTGCAAACTCATGGTCCTATATAATAGAGACGTCCAATTCAGAGAATGGAACATGCTATCCTGGTGAGTTCATAGATTATGAGGAATTAAGGGAGCAATTGAGTTCAGTTTCTTCTTTTGAAAAATTTGAAATTTTCCCCAAGGCAAACTCGTGGCCAAACCATGAGACAACCAAAGGTGTTACAGCTGCCTGTTCCTACTCTGGGGCCAGCAGTTTTTATCGAAATTTGCTGTGGATAACAAAGAAGGGGAATTCATACCCAAAACTCAGCAAATCATACACGAACAATAAAGGGAAAGAAGTGCTCGTGCTCTGGGGAGTGCATCATCCTCCGATCACCAGTGAACAACAAAGTCTATACCAGAACACTGATGCATACGTCTCAGTTGGGTCATCAAAGTACAACCGGAGATTCATCCCAGAGATAGCAGCTAGACCCAAAGTTAGAGGGCAGGCAGGCAGGATGAACTATTATTGGACATTGTTAGACCAAGGAGACACCATAACATTTGAGGCCACTGGGAATCTGATAGCACCATGGTATGCCTTCGCACTAAATAAGGGATCTGACTCAGGGATTATAACATCAGATGCTCCAGTTCACAATTGCGACACAAAATGCCAAACCCCCCATGGGGCGTTGAACAGTAGCCTCCCTTTTCAGAATGTGCATCCTATCACTATTGGAGAATGTCCCAAATATGTCAAGAGCACCAAGCTAAGAATGGCAACAGGGCTAAGAAATGTCCCATCCATACAATCCAGAGGACTATTTGGAGCAATTGCTGGATTCATTGAAGGAGGATGGACAGGCATGATAGATGGCTGGTATGGGTACCACCACCAAAATGAGCAAGGATCAGGATATGCCGCTGATCAGAAAAGCACACAGAATGCAATCGACGGAATAACAAATAAGGTGAATTCGGTGATTGAGAAAATGAACACTCAATTCACTGCAGTGGGTAAAGAATTCAACAATCTAGAGAGGAGAATTGAAAACCTGAATAAGAAGGTCGATGATGGGTTCCTGGATGTCTGGACATACAATGCTGAACTGCTCGTTCTACTGGAAAATGAAAGAACTCTTGACTTTCATGATTCCAATGTGAGGAATTTGTATGAGAGGGTTAGATCACAACTGAGGAATAATGCCAAAGAACTTGGGAATGGTTGCTTTGAGTTCTATCACAAGTGTGATGATGAATGCATGGAAAGTGTGAAGAACGGCACATATGACTATCCCAAATATTCAGAAGAATCTAAGTTGAATCGAGAAGAAATAGACGGAGTGAAACTAGAGTCAATGGGAGTTTACCAAATTTTGGCGATCTATTCCACAGTCGCCAGTTCCCTGGTCTTGCTAGTCTCCCTGGGGGCAATCAGCTTCTGGATGTGTTCTAATGGGTCATTGCAATGCAGAATATGCATTTAG
>A_/_H1N1|CY190107|A/mallard/Maryland/08OS1369/2008
ATGGAGGCAAAACTGTTTGTACTATTCTGTACATTCACTGTACTGAAAGCTGACACCATCTGTGTAGGCTACCATGCAAACAACTCTACAGACACTGTTGACACAGTACTGGAAAAGAACGTAACTGTGACTCACTCAGTGAATTTGCTCGAAGACAGCCATAATGGGAAGCTCTGCAGCTTGAATGGAATAGCTCCTTTACAATTGGGGAAGTGTAATGTAGCGGGATGGCTCCTGGGCAACCCAGAATGTGACCTTCTACTCACTGCAAACTCATGGTCCTATATAATAGAGACGTCCAATTCAGAGAATGGAACATGCTATCCTGGTGAGTTCATAGATTATGAGGAATTAAGGGAGCAATTGAGTTCAGTTTCTTCTTTTGAAAAATTTGAAATTTTCCCCAAGGCAAACTCGTGGCCAAACCATGAGACAACCAAAGGTGTTACAGCTGCCTGTTCCTACTCTGGGGCCAGCAGTTTTTATCGAAATTTGCTGTGGATAATAAAGAAGGGGAATTCATACCCAAAACTCAGCAAATCATACACGAACAATAAAGGGAAAGAAGTGCTCGTGCTCTGGGGAGTGCATCATCCTCCGATCACCAGTGAACAACAAAGTCTATACCAGAACACTGATGCATACGTCTCAGTTGGGTCATCAAAGTACAACCGGAGATTCATCCCAGAGATAGCAGCTAGACCCAAAGTTAGAGGGCAGGCAGGCAGGATGAACTATTATTGGACATTGTTAGACCAAGGAGACACCATAACATTTGAGGCCACTGGGAATCTGATAGCACCATGGTATGCCTTCGCACTAAATAAGGGATCTGACTCAGGGATTATAACATCAGATGCTCCAGTTCACAATTGCGACACAAAATGCCAAACCCCCCATGGGGCGTTGAACAGTAGCCTCCCTTTTCAGAATGTGCATCCTATCACTATTGGAGAATGTCCCAAATATGTCAAGAGCACCAAGCTAAGAATGGCAACAGGGCTAAGAAATGTCCCATCCATACAATCCAGAGGACTATTTGGAGCAATTGCCGGATTCATTGAAGGAGGATGGACAGGCATGATAGATGGCTGGTATGGGTACCACCACCAAAATGAGCAAGGATCAGGATATGCCGCTGATCAGAAAAGCACACAGAATGCAATCGACGGAATAACAAATAAGGTGAATTCGGTGATTGAGAAAATGAACACTCAATTCACTGCAGTGGGTAAAGAATTCAACAATCTAGAGAGGAGAATTGAAAACCTGAATAAGAAGGTCGATGATGGGTTCCTGGATGTCTGGACATACAATGCTGAACTGCTCGTTCTACTGGAAAATGAAAGAACTCTTGACTTTCATGATTCCAATGTGAGGAATTTGTATGAGAGGGTTAGATCACAACTGAGGAATAATGCCAAAGAACTTGGGAATGGTTGCTTTGAGTTCTATCACAAGTGTGATGATGAATGCATGGAAAGTGTGAAGAACGGCACATATGACTATCCCAAATATTCAGAAGAATCTATGTTGAATCGAGAAGAAATAGACGGAGTGAAACTAGAGTCAATGGGAGTTTACCAAATTTTGGCGATCTATTCCACAGTCGCCAGTTCCCTGGTCTTGCTAGTCTCCCTGGGGGCAATCAGCTTCTGGATGTGTTCTAATGGGTCATTGCAATGCAGAATATGCATTTAG
>A_/_H1N1|CY190091|A/mallard/Maryland/08OS1366/2008
ATGGAGGCAAAACTGTTTGTACTATTCTGTACATTCACTGTACTGAAAGCTGACACCATCTGTGTAGGCTACCATGCAAACAACTCTACAGACACTGTTGACACAGTACTGGAAAAGAACGTAACTGTGACTCACTCAGTGAATTTGCTCGAAGACAGCCATAATGGGAAGCTCTGCAGCTTGAATGGAATAGCTCCTTTACAATTGGGGAAGTGTAATGTAGCGGGATGGCTCCTGGGCAACCCAGAATGTGACCTTCTACTCACTGCAAACTCATGGTCCTATATAATAGAGACGTCCAATTCAGAGAATGGAACATGCTATCCTGGTGAGTTCATAGATTATGAGGAATTAAGGGAGCAATTGAGTTCAGTTTCTTCTTTTGAAAAATTTGAAATTTTCCCCAAGGCAAACTCGTGGCCAAACCATGAGACAACCAAAGGTGTTACAGCTGCCTGTTCCTACTCTGGGGCCAGCAGTTTTTATCGAAATTTGCTGTGGATAACAAAGAAGGGGAATTCATACCCAAAACTCAGCAAATCATACACGAACAATAAAGGGAAAGAAGTGCTCGTGCTCTGGGGAGTGCATCATCCTCCGATCACCAGTGAACAACAAAGTCTATACCAGAACACTGATGCATACGTCTCAGTTGGGTCATCAAAGTACAACCGGAGATTCATCCCAGAGATAGCAGCTAGACCCAAAGTTAGAGGGCAGGCAGGCAGGATGAACTATTATTGGACATTGTTAGACCAAGGAGACACCATAACATTTGAGGCCACTGGGAATCTGATAGCACCATGGTATGCCTTCGCACTAAATAAGGGATCTGACTCAGGGATTATAACATCAGATGCTCCAGTTCACAATTGCGACACAAAATGCCAAACCCCCCATGGGGCGTTGAACAGTAGCCTCCCTTTTCAGAATGTGCATCCTATCACTATTGGAGAATGTCCCAAATATGTCAAGAGCACCAAGCTAAGAATGGCAACAGGGCTAAGAAATGTCCCATCCATACAATCCAGAGGACTATTTGGAGCAATTGCTGGATTCATTGAAGGAGGATGGACAGGCATGATAGATGGCTGGTATGGGTACCACCACCAAAATGAGCAAGGATCAGGATATGCCGCTGATCAGAAAAGCACACAGAATGCAATCGACGGAATAACAAATAAGGTGAATTCGGTGATTGAGAAAATGAACATTCAATTCACTGCAGTGGGTAAAGAATTCAACAATCTAGAGAGGAGAATTGAAAACCTGAATAAGAAGGTCGATGATGGGTTCCTGGATGTCTGGACATACAATGCTGAACTGCTCGTTCTACTGGAAAATGAAAGAACTCTTGACTTTCATGATTCCAATGTGAGGAATTTGTATGAGAGGGTTAGATCACAACTGAGGAATAATGCCAAAGAACTTGGGAATGGTTGCTTTGAGTTCTATCACAAGTGTGATGATGAATGCATGGAAAGTGTGAAGAACGGCACATATGACTATCCCAAATATTCAGAAGAATCTAAGTTGAATCGAGAAGAAATAGACGGAGTGAAACTAGAGTCAATGGGAGTTTACCAAATTTTGGCGATCTATTCCACAGTCGCCAGTTCCCTGGTCTTGCTAGTCTCCCTGGGGGCAATCAGCTTCTGGATGTGTTCTAATGGGTCATTGCAATGCAGAATATGCATTTAG
>A_/_H1N1|CY190043|A/mallard/Maryland/08OS1348/2008
ATGGAGGCAAAACTGTTTGTACTATTCTGTACATTCACTGTACTGAAAGCTGACACCATCTGTGTAGGCTACCATGCAAACAACTCTACAGACACTGTTGACACAGTACTGGAAAAGAACGTAACTGTGACTCACTCAGTGAATTTGCTCGAAGACAGCCATAATGGGAAGCTCTGCAGCTTGAATGGAATAGCTCCTTTACAATTGGGGAAGTGTAATGTAGCGGGATGGCTCCTGGGCAACCCAGAATGTGACCTTCTACTCACTGCAAACTCATGGTCCTATATAATAGAGACGTCCAATTCAGAGAATGGAACATGCTATCCTGGTGAGTTCATAGATTATGAGGAATTAAGGGAGCAATTGAGTTCAGTTTCTTCTTTTGAAAAATTTGAAATTTTCCCCAAGGCAAACTCGTGGCCAAACCATGAGACAACCAAAGGTGTTACAGCTGCCTGTTCCTACTCTGGGGCCAGCAGTTTTTATCGAAATTTGCTGTGGATAATAAAGAAGGGGAATTCATACCCAAAACTCAGCAAATCATACACGAACAATAAAGGGAAAGAAGTGCTCGTGCTCTGGGGAGTGCATCATCCTCCGATCACCAGTGAACAACAAAGTCTATACCAGAACACTGATGCATACGTCTCAGTTGGGTCATCAAAGTACAACCGGAGATTCATCCCAGAGATAGCAGCTAGACCCAAAGTTAGAGGGCAGGCAGGCAGGATGAACTATTATTGGACATTGTTAGACCAAGGAGACACCATAACATTTGAGGCCACTGGGAATCTGATAGCACCATGGTATGCCTTCGCACTAAATAAGGGATCTAACTCAGGGATTATAACATCAGATGCTCCAGTTCACAATTGCGACACAAAATGCCAAACCCCCCATGGGGCGTTGAACAGTAGCCTCCCTTTTCAGAATGTGCATCCTATCACTATTGGAGAATGTCCCAAATATGTCAAGAGCACCAAGCTAAGAATGGCAACAGGGCTAAGAAATGTCCCATCCATACAATCCAGAGGACTATTTGGAGCAATTGCCGGATTCATTGAAGGAGGATGGACAGGCATGATAGATGGCTGGTATGGGTACCACCACCAAAATGAGCAAGGATCAGGATATGCCGCTGATCAGAAAAGCACACAGAATGCAATCGACGGAATAACAAATAAGGTGAATTCGGTGATTGAGAAAATGAACACTCAATTCACTGCAGTGGGTAAAGAATTCAACAATCTAGAGAGGAGAATTGAAAACCTGAATAAGAAGGTCGATGATGGGTTCCTGGATGTCTGGACATACAATGCTGAACTGCTCGTTCTACTGGAAAATGAAAGAACTCTTGACTTTCATGATTCCAATGTGAGGAATTTGTATGAGAGGGTTAGATCACAACTGAGGAATAATGCCAAAGAACTTGGGAATGGTTGCTTTGAGTTCTATCACAAGTGTGATGATGAATGCATGGAAAGTGTGAAGAACGGCACATATGACTATCCCAAATATTCAGAAGAATCTAAGTTGAATCGAGAAGAAATAGACGGAGTGAAACTAGAGTCAATGGGAGTTTACCAAATTTTGGCGATCTATTCCACAGTCGCCAGTTCCCTGGTCTTGCTAGTCTCCCTGGGGGCAATCAGCTTCTGGATGTGTTCTAATGGGTCATTGCAATGCAGAATATGCATTTAG
>A_/_H1N1|KJ889423|A/duck/Bavaria/2/1977
ATGGAAGTAAAACTATTTGTATTATTCTGCACATTCACTGCACTGAAAGCTGACACCATCTGTGTAGGCTACCATGCAAACAATTCCACAGACACCGTCGACACAGTGCTGGAGAAGAATGTGACTGTGACCCATTCAGTTAATTTGCTAGAAAACAGCCATAATGGAAAACTCTGCAGCCTGAATGGAATAGCCCCCTTACAGCTAGGGAAATGCAACGTGGCAGGATGGATCCTTGGCAACCCAGAATGTGACCTGTTGCTCACTGCGAATTCATGGTCTTACATAATAGAGACTTCAAATTCAGAAAATGGAACATGCTACCCCGGAGAGTTCATTGATTATGAAGAATTAAGAGAACAGCTAAGTTCAGTGTCTTCATTTGAAAAATTTGAAATTTTCCCAAAAGCAAGCTCATGGCCAAATCATGAGACAACCAAAGGTGTTACAGCTGCATGCTCTTACTCTGGAGCCAGCAGTTTTTATCGGAATCTGTTATGGATAACAAAGCAGGGAACTTCCTACCCTAAACTCAGTAAATCATATACGAACAACAAAGGGAAAGAAGTGCTTGTAATTTGGGGAGTGCACCATCCTCCAACTGCCAATGAACAACAAAGCCTCTACCAGAATGCTGATGCATATGTTTCAGTTGGGTCGTCAAAATACAATCGAAGATTCACACCTGAGATAGCAGCCAGACCCAAAGTCAGAGGGCAAGCAGGCAGGATGAATTATTATTGGACACTATTAGACCAAGGTGACACCATAACATTTGAAGCCACTGGAAACTTAATAGCACCATGGTACGCTTTCGCACTGAACAAGGATTCTAATTCTGGAATTATAACGTCGGATGCTCCGGTTCACAATTGTGACACAAGGTGCCAAACCCCTCATGGGGCCTTGAACAGTAGTCTTCCTTTTCAGAACATACATCCCATCACTATTGGAGAATGCCCAAAATACGTTAAAAGCACCAAGCTGAGAATGGCAACAGGACTGAGGAACGTCCCCTCTATCCAATCCAGAGGACTTTTCGGAGCAATTGCTGGATTCATTGAAGGGGGATGGACAGGAATGATAGATGGGTGGTATGGGTACCACCATCAGAATGAACAGGGATCTGGTTACGCAGCTGATCAGAAAAGCACGCAAAATGCAATCGACGGAATCACCAACAAGGTGAACTCAGTAATTGAGAAAATGAACACTCAATTCACTGCAGTGGGCAAGGAATTCAACAATCTAGAAAGAAGAATTGAGAATTTGAATAAGAAGGTCGATGATGGGTTTTTGGATGTTTGGACATACAATGCTGAATTGCTCGTTTTGCTCGAGAACGAAAGGACTCTAGATTTCCATGACTCTAATGTGAGAAATTTGTACGAAAAAGTCAAATCACAATTGAGAAATAATGCCAAAGAAATCGGGAATGGCTGTTTTGAGTTCTACCACAAATGTGATGACGAGTGCATGGAGAGCGTGAAGAATGGCACATATGATTATCCCAAATACTCAGAAGAGTCCAAGTTGAATAGAGAGGAAATAGACGGTGTGAAACTAGAATCAATGGGAGTTTACCAGATTTTGGCGATCTACTCCACAGTCGCCAGTTCCCTGGTCTTGTTAGTCTCCCTGGGGGCAATCAGTTTCTGGATGTGTTCCAATGGGTCCTTGCAATGCAGAATATGCATTTAG
>A_/_H1N1|KJ889431|A/duck/Schleswig/21/1979
ATGGAAGCAAGACTATTTGTATTATTCTGTACATTCACTGCGCTGAAAGCTGACACCATCTGTGTAGGCTACCATGCGAACAATTCCACAGACACTGTCGACACAGTGCTGGAGAAGAATGTGACTGTGACTCATTCGGTTAATTTACTAGAAAACAGCCATAATGGAAAACTCTGCAGCCTGAATGGAATAGCCCCCTTGCAGCTAGGGAAATGCAACGTAGCAGGATGGATCCTTGGCAACCCAGAATGTGACCTGTTGCTCACAGCGAATTCATGGTCTTACATAATAGAGACTTCAAATTCAGAAAATGGAACATGCTATCCCGGAGAGTTCATTGATTATGAAGAATTAAGGGAGCAGCTGAGTTCAGTGTCTTCATTTGAAAAGTTTGAAATTTTCCCAAAGGCAAGCTCATGGCCAAATCATGAGACAACCAAAGGTGTTACAGCTGCATGCTCTTACTCTGGAGCCAGCAGTTTTTATCGGAATTTGCTATGGATAACAAAGAAGGGAAGTTCCTACCCTAAACTCAGCAAATCATACACAAACAACAAAGGGAAAGAAGTGCTTGTAATCTGGGGAGTACACCACCCTCCAACTGCCAATGAACAACAAAGCCTCTATCAGAATGCTGATGCATATGTTTCAGTTGGATCATCAAAATACAACCGAAGGTTCACACCAGAAATAGCAGCTAGACCCAAAGTCAGAGGACAAGCAGGCAGAATGAATTATTATTGGACACTGCTAGATCAAGGAGACACCATAACGTTTGAGGCCACTGGGAATTTAATAGCACCGTGGTACGCTTTCGCACTGAATAAGGGCTCTGATTCTGGAATTATGACGTCAGATGCTCCGGTTCACAATTGTGATACAAAGTGCCAAACCCCTCATGGGGCCTTGAACAGTAGTCTTCCTTTTCAAAACGTACATCCCATCACTATTGGAGAATGCCCCAAATATGTTAAAAGCACCAAACTGAGAATGGCAACAGGACTAAGGAACGTTCCCTCTATCCAATCCAGAGGACTTTTCGGAGCAATTGCTGGATTCATTGAAGGAGGATGGACAGGAATGATAGATGGGTGGTATGGGTATCACCATCAGAATGAGCAGGGATCTGGTTACGCAGCTGATCAGAAAAGCACACAAAATGCAATTGACGGGATCACCAACAAAGTGAATTCAGTAATTGAGAAAATGAACACTCAATCCACTGCAGTGGGCAAGGAGTTCAACAATCTAGAAAGAAGAATTGAGAATTTGAATAAGAAGGTCGATGATGGGTTTTTGGATGTTTGGACATACAATGCTGAATTGCTCGTTTTGCTCGAGAACGAAAGGACTCTAGATTTCCATGACTCTAACGTGAGAAATTTATATGAAAAGGTCAAATCACAATTGAGAAATAATGCCAAAGAAATCGGGAATGGCTGCTTTGAGTTCTATCACAAATGTGATGATGAATGCATGGAAAGCGTGAAGAATGGCACATATGACTATCCCAAATATTCAGAAGAATCCAAATTGAATAGAGAGGAAATAGACGGTGTAAAACTAGAATCAATGGGAGTTTACCAGATTTTGGCGATCTACTCCACAGTCGCCAGTTCCCTGGTCTTGTTAGTCTCCCTGGGGGCAATCAGCTTCTGGATGTGTTCTAATGGGTCATTGCAATGCAGAATATGCATTTAG
>A_/_H1N1|KF501071|A/common_goldeneye/Mongolia/1216/2010
ATGGAAGCGAAGCTACTCGTATTATTCTGCATGTTCACTGCATTAAAAGCCGACACCATCTGTATAGGCTACCATGCAAACAATTCTACGGACACTGTTGACACGGTGCTAGAGAAGAATGTAACTGTGACTCACTCAGTTAATTTACTCGAAGATAACCATAATGGGAAACTCTGCAACCTGAACGGAATAGCCCCATTACAACTAGGGAAATGCAACGTGGCGGGGTGGCTCCTCGGCAACCCGGAATGTGACCTGTTGCTCACTGCGAGTTCATGGTCCTATATAATAGAAACCTCGAACTCAGAAAATGGAACATGTTACCCCGGAGAATTCATCGACTATGAAGAATTGCGTGAACAACTAAGTTCAGTGTCTTCATTTGAGAAATTTGAGATTTTCCCGAAGGCAAGCTCGTGGCCAAACCATGAGACAACCAAAGGCGTCACAGCTGCATGCTCTTACTCTGGAGCTAGCAGTTTTTACCGAAACTTGCTGTGGATAACAAAGAAGGGAACTTCCTACCCTAAACTCAGTAAATCATACACAAACAACAAGGGAAAAGAAGTACTCGTACTTTGGGGAGTGCACCACCCCCCAACTACAAGTGAACAGCAGACCCTCTATCAGAATACTGATGCATATGTCTCAGTTGGGTCATCAAAGTACAACCGGAGATTCACACCTGAAATAGCTGCCAGACCTAAAGTCAGAGGGCAAGCGGGTAGGATGAATTATTATTGGACACTATTGGATCAGGGAGACACAATAACGTTTGAAGCAACTGGAAACTTAATAGCACCATGGTATGCATTCGCACTAAACAAGGGCTCTGATTCTGGTATTATAACATCAGATGCTCCAGTTCATAATTGTGACACAAAATGCCAGACACCTCATGGTGCCATTAACAGTAGTCTCCCTTTCCAGAACGTGCATCCTATCACCATTGGAGAATGCCCTAAATATGTGAAAAGCACCAAACTAAGGATGGCAACAGGCCTAAGAAATATTCCTTCCATTCAATCGAGAGGACTCTTCGGAGCAATTGCTGGGTTCATTGAAGGGGGATGGACAGGAATGATAGATGGGTGGTACGGGTATCATCATCAGAATGAGCAAGGGTCTGGTTATGCAGCTGATCAGAAGAGCACACAAAATGCAATCGACGGGATAACCAACAAGGTGAACTCAGTAATTGAAAAAATGAACACTCAATTCACTGCAGTGGGTAAGGAGTTTAACAATCTGGAAAGAAGAATTGAGAATCTGAATAAGAAGGTTGACGACGGGTTCCTGGATGTTTGGACATACAATGCAGAATTGCTCGTTCTGCTTGAGAATGAAAGGACCTTAGATTTCCATGACTCCAATGTGAGGAATCTGTATGAGAAGGTCAAATCACAGCTGAGGAATAATGCCAAAGAAATTGGGAATGGGTGCTTCGAGTTCTACCACAAATGTGATGATGAGTGCATGGAGAGCGTGAGAAACGGCACATATGACTATCCTAAGTACTCAGAGGAGTCCAAACTGAACAGAGAAGAAATAGACGGGGTGAAGTTGGAATCAATGGGGGTTTACCAGATTTTGGCGATCTACTCCACAGTCGCCAGTTCCCTGGTCTTGTTAGTCTCCCTGGGGGCAGTCAGTTTCTGGATGTGTTCTAATGGATCACTGCAATGCAGAATATGCATTTAG
>A_/_H1N1|KF501070|A/common_goldeneye/Mongolia/1238/2010
ATGGAATCGAAACTACTCGTATTATTCTGCATGTTCACTGCATTAAAAGCCGACACCATCTGTATAGGCTACCATGCAAACAATTCTACGGACACTGTTGACACGGTGCTAGAGAAGAATATAACTGTGACTCACTCAGTTAATTTACTCGAAGATAACCATAATGGGAAACTCTGCAACCTGAACGGAATAGCCCCATTACAACTAGGGAAATGCAACGTGGCGGGGTGGCTCCTCGGCAACCCGGAATGTGACCTGTTGCTCACTGCGAGTTCATGGTCCTATATAATAGAAACCTCGAACTCAGAAAATGGAACATGTTACCCCGGAGAATTCATCGACTATGAAGAATTGCGTGAACAACTAAGTTCAGTGTCTTCATTTGAGAAATTTGAGATTTTCCCGAAGGCAAGCTCGTGGCCAAATCATGAGACAACCAAAGGCGTCACAGCTGCATGCTCTTACTCTGGAGCTAGCAGTTTTTACCGAAATTTGCTGTGGATAACAAAGAAGGGAACTTCCTACCCTAAACTCAGTAAATCATACACAAACAACAAGGGAAAAGAAGTACTCGTACTTTGGGGAGTGCACCACCCCCCAACTACAAGTGAACAGCAGACCCTCTATCAGAATACTGATGCATATGTCTCAGTTGGGTCATCAAAGTACAACCGGAGATTCACACCTGAAATAGCTGCCAGACCTAAAGTCAGAGGGCAAGCGGGTAGGATGAATTATTATTGGACACTATTGGATCAGGGAGACACAATAACGTTTGAAGCAACTGGAAACTTAATAGCACCATGGTATGCATTCGCACTAAACAAGGGCTCTGATTCTGGTATTATAACATCAGATGCTCCAGTTCATAATTGTGACACAAAATGCCAGACACCTCATGGTGCCATTAACAGTAGTCTCCCTTTCCAGAACGTGCATCCTATCACCATTGGAGAATGCCCTAAATATGTGAAAAGCACCAAACTAAGGATGGCAACAGGCCTAAGAAATATTCCTTCCATTCAATCGAGAGGACTCTTCGGAGCAATTGCTGGGTTCATTGAAGGGGGATGGACAGGAATGATAGATGGGTGGTACGGGTATCATCATCAGAATGAGCAAGGGTCTGGTTATGCAGCTGATCAGAAGAGCACACAAAATGCAATCGACGGGATAACCAACAAGGTGAACTCAGTAATTGAAAAAATGAACACTCAATTCACTGCAGTGGGTAAGGAGTTTAACAATCTGGAAAGAAGAATTGAGAATCTGAATAAGAAGGTTGACGACGGGTTCCTGGATGTTTGGACATACAATGCAGAATTGCTCGTTCTGCTTGAGAATGAAAGGACCTTAGATTTCCATGACTCCAATGTGAGGAATCTGTATGAGAAGGTCAAATCACAGCTGAGGAATAATGCCAAAGAAATTGGGAATGGGTGCTTCGAGTTCTACCACAAATGTGATGATGAGTGCATGGAGAGCGTGAGAAACGGCACATATGACTATCCTAAGTACTCAGAGGAGTCCAAACTGAACAGAGAAGAAATAGACGGGGTGAAGTTGGAATCAATGGGGGTTTACCAGATTTTGGCGATCTACTCCACAGTCGCCAGTTCCCTGGTCTTGTTAGTCTCCCTGGGGGCAGTCAGTTTCTGGATGTGTTCTAATGGATCACTGCAATGCAGAATATGCATTTAG
>A_/_H1N1|KF501056|A/tufted_duck/Mongolia/1409/2010
ATGGAAGCGAAGCTACTCGTATTATTCTGCATGTTCACTGCATTAAAAGCCGACACCATCTGTATAGGCTACCATGCAAACAATTCTACGGACACTGTTGACACGGTGCTAGAGAAGAATGTAACTGTGACTCACTCAGTTAATTTACTCGAAGATAACCATAATGGGAAACTCTGCAACCTGAACGGAATAGCCCCATTACAACTAGGGAAATGCAACGTGGCGGGGTGGCTCCTCGGCAACCCGGAATGTGACCTGTTGCTCACTGCGAGTTCATGGTCCTATATAATAGAAACCTCGAACTCAGAAAATGGAACATGTTACCCCGGAGAATTCATCGACTATGAAGAATTGCGTGAACAACTAAGTTCAGTGTCTTCATTTGAGAAATTTGAGATTTTCCCGAAGGCAAGCTCGTGGCCAAATCATGAGACAACCAAAGGCGCTACAGCTGCATGCTCTTACTCTGGAGCTAGCAGTTTTTACCGAAACTTGCTGTGGATAACAAAGAAGGGAACTTCCTACCCTAAACTCAGTAAATCATACACAAACAACAAGGGAAAAGAAGTACTCGTACTTTGGGGAGTGCACCACCCCCCAACTACAAGTGAACAGCAGACCCTCTATCAGAATACTGATGCATATGTCTCAGTTGGGTCATCAAAGTACAACCGGAGATTCACACCTGAAATAGCTGCCAGACCTAAAGTCAGAGGGCAAGCGGGTAGGATGAATTATTATTGGACACTATTGGATCAGGGAGACACAATAACGTTTGAAGCAACTGGGAACTTAATAGCACCATGGTATGCATTCGCACTAAACAAGGGCTCTGATTCTGGTATTATAACATCAGATGCTCCAGTTCATAATTGTGACACAAAATGCCAGACACCTCATGGTGCCATTAACAGTAGTCTCCCTTTCCAGAACGTGCATCCTATCACCATTGGAGAATGCCCTAAATATGTGAAAAGCACCAAACTAAGGATGGCAACAGGCCTAAGAAATATTCCTTCCATTCAATCGAGAGGACTCTTCGGAGCAATTGCTGGGTTCATTGAAGGGGGATGGACAGGAATGATAGATGGGTGGTACGGGTATCATCATCAGAATGAGCAAGGGTCTGGTTATGCAGCTGATCAGAAGAGCACACAAAATGCAATCGACGGGATAACCAACAAGGTGAACTCAGTAATTGAAAAAATGAACACTCAATTCACTGCAGTGGGTAAGGAGTTTAACAATCTGGAAAGAAGAATTGAGAATCTGAATAAGAAGGTTGACGACGGGTTCCTGGATGTTTGGACATACAATGCAGAATTGCTCGTTCTGCTTGAGAATGAAAGGACCTTAGATTTCCATGACTCCAATGTGAGGAATCTGTATGAGAAGGTCAAATCACAGCTGAGGAATAATGCCAAAGAAATTGGGAATGGGTGCTTCGAGTTCTACCACAAATGTGATGATGAGTGCATGGAGAGCGTGAGAAACGGCACATATGACTATCCTAAGTACTCAGAGGAGTCCAAACTGAACAGAGAAGAAATAGACGGGGTGAAGTTGGAATCAATGGGGGTTTACCAGATTTTGGCGATCTACTCCACAGTCGCCAGTTCCCTGGTCTTGTTAGTCTCCCTGGGGGCAGTCAGTTTCTGGATGTGTTCTAATGGATCACTGCAATGCAGAATATGCATTTAG
>A_/_H1N1|KF183609|A/mallard/Finland/14740/2008
ATGGAAGCCAAACTACTTGTGTTATTCTGCATGTTCACTGCATTAAAAGCTGACACCATCTGTATAGGCTACCATGCAAACAATTCTACAGACACTGTCGACACTGTGCTAGAGAAGAATGTAACTGTAACTCACTCAGTTAATTTGCTCGAAGACAACCATAATGGGAAACTCTGCAACCTGAACGGAATAGCCCCATTACAACTAGGGAAATGCAACGTGGCGGGGTGGCTCCTCGGCAACCCGGAATGTGACCTGCTGCTCACTGCGAGTTCATGGTCCTATATAATAGAAACTTCAAATTCAGAAAATGGAACATGCTACCCCGGGGAATTCATTAATTATGAAGAATTGCGTGAACAACTAAGTTCAGTGTCTTCATTTGAGAAATTTGAGATTTTCCCGAAGGCAAGCTCGTGGCCAAATCATGAGACAACCAAAGGTGTCACAGCTGCATGCCCTTACTCTGGAGCTAGCAGTTTTTACCGAAATTTACTGTGGATAACAAAAAAGGGAAACTCCTATCCTAAACTTAGTAAATCATACACAAACAACAAGGGAAAAGAAGTGCTTGTACTTTGGGGAGTGCATCACCCTCCAACTACAGGTGAACAGCAGACCCTATATCAGAATACTGATGCATATGTCTCAGTTGGATCATCAAAGTACAACCGGAGATTCACACCTGAAATAGCTGCCAGACCTAAAGTCAGAGGGCAAGCGGGTAGGATGAATTATTATTGGACACTGTTGGATCAGGGAGACACAATAACGTTTGAAGCAACCGGGAACCTAATAGCACCATGGTATGCTTTCGCGCTAAACAAGGGCTCTGATTCTGGTATTATAACGTCAGATGCTCCAGTTCATAATTGTGACACAAGGTGCCAGACCCCTCATGGTGCCATTAACAGTAGTCTCCCTTTCCAGAACGTGCATCCTATCACTATTGGAGAATGCCCTAAATATGTTAAAAGCACCAAACTAAGAATGGCAACAGGCCTGAGAAATATTCCTTCCATTCAATCTAGAGGGCTCTTCGGAGCAATTGCTGGGTTCATTGAAGGGGGGTGGACAGGAATGATAGATGGGTGGTATGGGTATCATCATCAGAATGAGCAAGGATCTGGATATGCAGCTGATCAGAAGGGCACACAAAATGCAATCGATGGGATAACCAACAAGGTGAACTCAGTAATTGAGAAAATGAACACTCAATTCACTGCAGTGGGTAAGGAGTTCAATAATCTGGAAAGGAGAATTGAGAATCTGAATAAGAAGGTTGACGATGGGTTCCTGGATGTTTGGACATACAATGCAGAATTGCTTGTTCTGCTCGAGAATGAAAGGACCTTGGATTTCCATGACTCCAATGTGAGGAATCTGTATGAAAAGGTCAAATCACAGCTGAGGAATAATGCCAAAGAAATTGGGAATGGATGCTTCGAGTTCTACCACAAATGTGATGATGAGTGCATGGAGAGCGTAAAGAATGGCACATATGACTATCCTAAGTACTCAGAGGAGTCCAAACTGAACAGAGAAGAAATAGACGGGGTAAAATTGGAATCAATGGGGGTTTACCAGATTTTGGCGATCTACTCCACAGTCGCCAGTTCCCTGGTCTTGTTAGTCTCCCTGGGGGCAATCAGTTTCTGGATGTGTTCTAATGGATCATTGCAATGCAGAATATGCATTTAG
>A_/_H1N4|KF357777|A/duck/Zhejiang/477/2013
ATGGAAGCAAAACTACTCGTATTATTCTGCATGTTCGCTGTGCTAAAAGCCGACACCATCTGTATAGGCTACCATGCAAACAATTCTACAGACACTGTCGACACAGTACTAGAAAAGAATGTAACCGTGACTCACTCAGTCAATTTGCTCGAAAACAACCATAATGGAAAACTCTGCAAGCTGAACGGGATAGCCCCATTACAACTAGGGAAATGCAACGTAGCGGGATGGCTCCTCGGCAATCCAGAGTGTGACCTGCTGCTCACTGCGAATTCATGGTCCTATATAATAGAAACTTCAAATTCAGAAAATGGAACGTGCTACCCCGGGGAATTCATTGATTATGAAGAATTACGAGAACAACTAAGTTCAGTGTCTTCATTTGAGAAATTTGAGATTTTCCCGAAGGCAAGCTCGTGGCCAAATCATGAGACAACCAAAGGTGTCACGGCTGCATGCTCTTACTCTGGAGCTAGCAGTTTTTATCGAAATTTGCTGTGGATAACAAAGAAGGGAACTTCTTACCCTAAACTCAGCAAATCATACACAAACAACAAGGGAAAAGAAGTACTTGTACTCTGGGGAGTGCATCACCCTCCAACTACAAATGAACAGCAGACTCTCTATCAAAATACTGGCGCATATGTCTCAGTAGGATCATCAAAGTACAACCGGAGGTTCACACCTGAAATAGCGGCCAGACCTAAAGTCAGAGGACAAGCTGGTAGGATGAACTATTATTGGACACTATTGGATCAAGGAGACACAATAACATTTGAAGCAACGGGGAACTTAATAGCACCATGGTATGCTTTTGCACTAAATAAGGGCTCTGATTCTGGTATTATAACATCAGATGCTCCGGTTCATGATTGTGAGACAAAGTGCCAAACCCCTCATGGTGCCATTAACAGTAGTCTCCCTTTCCAGAATGTGCATCCTATCACTATCGGAGAATGCCCTAAATATGTTAAAAGCACCAAACTAAGGATGGCAACAGGTCTGAGAAACATTCCTTCCGTTCAATCCAGAGGACTCTTTGGAGCAATTGCTGGATTCATTGAAGGAGGATGGACTGGAATGATAGATGGGTGGTATGGGTACCATCATCAGAATGAGCAAGGTTCTGGTTATGCAGCTGATCAGAAGAGCACACAAAATGCGATCGATGGAATAACCAACAAGGTGAACTCAGTAATTGAGAAAATGAACACTCAATTCACTGCAGTAGGCAAAGAGTTCAACAATCTGGAGAGGAGAATTGAGAATTTGAATAAAAAAGTTGACGATGGGTTTCTGGACATCTGGACATACAATGCAGAATTGCTCGTTTTGCTCGAGAACGAAAGGACCTTGGATTTCCATGATTCCAATGTGAGGAATCTGTATGAGAAGGTCAAGTCACAATTGAGGAATAATGCCAAAGAGATTGGGAATGGATGCTTCGAGTTCTATCACAAATGTGACAACGAGTGCATGGAGAGTGTGAAGAACGGGACATATGACTATCCCAAGTACTCAGAGGAGTCCAAACTAAACAGAGAAGAGATAGACGGGGTGAAATTGGAATCAATGGGGGTTTATCAGATTTTGGCGATTTACTCCACAGTCGCCAGTTCCCTGGTTTTGTTAGTCTCCCTGGGGGCAATCAGTTTCTGGATGTGTTCTAATGGGTCATTGCAATGCAGAATATGCATTTAG
>A_/_H1N2|CY166242|A/mallard/Wisconsin/11OS4104/2011
ATGGAGGCAAAACTGTTTGTACTATTCTGTACATTCACTGTACTGAAAGCTGACACCATCTGTGTAGGCTACCATGCAAACAACTCTACAGACACTGTTGACACCGTACTGGAAAAGAACGTAACCGTGACTCACTCAGTGAATTTGCTTGAAGACAGCCACAATGGGAAGCTCTGCAGCTTGAATGGAATAGCTCCTTTACAATTGGGGAAGTGTAATGTAGCGGGATGGCTCCTGGGCAACCCAGAATGTGATCTTCTACTCACTGCAAACTCATGGTCCTATATAATAGAGACGTCCAATTCAGAGAATGGGACATGCTATCCCGGTGAGTTCATAGATTATGAGGAATTAAGGGAGCAGTTGAGTTCAGTTTCTTCTTTTGAAAAGTTTGAAATTTTCCCCAAGGCAAACTCATGGCCAAACCATGAGACAACCAAAGGTGTTACAGCTGCCTGTTCCTACTCTGGGGCCAGCAGTTTTTATCGAAATTTGCTGTGGATAACAAAGAAGGGGAGTTCATACCCAAAACTCAGCAAATCATACACGAACAATAAAGGGAAAGAAGTGCTCGTGCTCTGGGGAGTGCATCATCCTCCGACCACCAGTGAGCAACAAAGTCTATATCAGAACACTGATGCATATGTCTCAGTTGGGTCATCAAAGTACAACCGGAGATTCACTCCAGAGATAGCAGCTAGACCCAAAGTTAGAGGGCAGGCAGGCAGGATGAACTATTATTGGACACTGTTAGACCAAGGAGACACCATAACATTTGAGGCCACTGGGAATCTGATAGCACCATGGTATGCCTTCGCACTAAATAAGGGATCTGACTCAGGGATTATAACATCAGATGCTCCAGTTCACAATTGCGACACAAAATGCCAAACCCCCCATGGGGCGTTGAACAGTAGCCTCCCGTTTCAGAATGTGCATCCTATCACTATTGGAGAATGTCCCAAATATGTCAAGAGCACCAAGCTAAGAATGGCAACAGGACTAAGAAATGTCCCATCCATACAATCCAAAGGACTATTTGGAGCAATTGCCGGATTCATTGAAGGAGGGTGGACAGGCATGATAGATGGCTGGTATGGATACCACCACCAGAATGAGCAAGGATCAGGATATGCTGCTGATCAGAAAAGCACACAGAATGCAATCGACGGAATAACAAATAAGGTGAATTCGGTGATCGAGAAAATGAACACTCAATTCACTGCAGTGGGTAAAGAATTCAACAATCTAGAGAGGAGAATTGAAAATCTGAATAAGAAGGTCGATGATGGGTTCTTGGATGTCTGGACATACAATGCTGAACTGCTCGTTCTACTGGAAAATGAGAGAACTCTTGACTTTCATGATTCCAATTTGAGGAATTTGTATGAGAGAGTTAGATCACAACTGAGGAATAATGCTAAAGATCTTGGGAATGGTTGCTTTGAGTTCTATCACAAATGTGATGATGAATGCATGGAAAGTGTGAAGAACGGCACATATGACTATCCCAAATATTCAGAAGAATCTAAGTTGAATCGAGAAGAAATAGACGGAGTGAAACTAGAGTCAATGGGAGTTTACCAAATTTTGGCGATCTATTCCACAGTCGCCAGTTCCCTGGTCTTGCTAGTCTCCCTGGGGGCAATCAGTTTCTGGATGTGTTCTAATGGGTCATTGCAATGCAGAATATGCATTTAG
>A_/_H1N8|CY166282|A/mallard/Illinois/11OS5564/2011
ATGGAAGCAAAACTGTTTGTACTATTCTGTACATTCACTGTACTGAAAGCTGACACCATCTGTGTGGGCTACCATGCAAACAACTCTACAGACACTGTTGACACAGTACTGGAGAAGAATGTAACTGTGACTCACTCAGTGAATTTGCTCGAAGACAGCCATAATGGGAAGCTCTGCAGCCTGAATGGGATAGCTCCTTTACAATTGGGGAAGTGTAATGTAGCGGGGTGGCTCCTGGGCAATCCAGAATGTGATCTTCTACTCACTGCAAACTCATGGTCCTATATAATAGAGACGTCCAATTCAGAGAACGGGACATGCTATCCCGGTGAATTCATAGATTATGAGGAATTAAGGGAGCAACTGAGTTCAGTTTCTTCTTTTGAAAAGTTTGAAATTTTCCCCAAGGCAAACTCATGGCCAAACCATGAGACAACCAAAGGTGTTACAGCTGCTTGCTCCTACTCTGGGGCTAGCAGTTTTTATCGAAATTTGCTGTGGATAATAAAGAAGGGGACTTCATATCCAAAACTCAGCAAATCATACACGAACAATAAGGGGAAAGAAGTGCTCGTGCTCTGGGGAGTGCACCATCCCCCGACCACCAGTGAACAACAAAGTCTATACCAGAATACTGATACATACGTCTCAGTTGGGTCATCAAAGTACAACCGGAGATTCACTCCAGAGATAGCAGCTAGACCCAAAGTTAGAGGGCAGGCAGGCAGGATGAACTATTATTGGACACTATTAGACCAAGGGGACACCATAACATTTGAGGCCACTGGGAATCTGATAGCACCATGGTATGCCTTCGCACTAAATAAGGGGTCTGACTCAGGAATTATAACATCAGATGCTCCAGTTCACAATTGCGACACAAGATGCCAAACCCCCCACGGAGCGTTGAATAGTAGCCTTCCTTTTCAGAATGTGCATCCTATCACCATTGGAGAATGTCCCAAATATGTCAAGAGCACCAAGCTAAGAATGGCAACAGGACTAAGAAATGTCCCATCCATTCAATCCAGAGGACTATTTGGAGCAATTGCCGGATTCATTGAAGGAGGATGGACAGGCATGATAGATGGCTGGTATGGGTACCACCACCAGAATGAGCAAGGATCAGGATATGCCGCTGATCAGAAAAGCACACAGAATGCAATTGATGGAATAACAAATAAGGTGAATTCGGTAATTGAGAAAATGAACACTCAATTCACTGCAGTGGGTAAAGAATTCAACAACCTAGAGAGGAGAATTGAGAATCTGAATAAGAAGGTCGATGATGGGTTCCTGGATGTTTGGACATACAATGCTGAACTGCTCGTTCTACTAGAAAATGAAAGAACTCTTGACTTTCATGATTCCAATGTGAGGAATTTGTATGAGAGAGTCAAATCACAACTGAGGAATAACGCCAAAGAACTTGGAAATGGTTGCTTTGAGTTCTACCACAAGTGTGATGATGAATGTATGGAGAGTGTGAAGAACGGCACATATGATTATCCCAAATATTCAGAAGAGTCTAAGTTGAATCGAGAAGAAATAGACGGAGTGAAACTAGAGTCGATGGGAGTTTACCAAATTTTGGCGATCTATTCCACAGTCGCCAGTTCCCTGGTCTTGTTAGTCTCCCTGGGGGCAATCAGCTTCTGGATGTGCTCTAATGGGTCATTGCAATGCAGAATATGCATTTAG
>A_/_H1N1|CY166306|A/mallard/Illinois/11OS5582/2011
ATGGAAGCAAAACTGTTTGTACTATTCTGTACATTCACTGTACTGAAAGCTGACACCATCTGTGTGGGCTACCATGCAAACAACTCTACAGACACTGTTGACACAGTACTGGAAAAGAATGTAACTGTGACTCACTCAGTGAATTTGCTCGAAGACAGCCATAATGGGAAGCTCTGTAGCCTGAATGGGATAGCTCCTTTACAATTGGGGAAATGTAATGTAGCGGGGTGGCTCCTGGGCAATCCAGAATGTGATCTTCTACTCACTGCAAACTCATGGTCCTATATAATAGAGACGTCCAATTCAGAGAACGGAACATGCTATCCCGGTGAATTCATAGATTATGAGGAATTAAGGGAGCAGCTGAGTTCAGTTTCTTCTTTTGAAAAGTTTGAAATTTTCCCCAAGGCAAACTCATGGCCAAACCATGAGACAACCAAAGGTGTTACAGCTGCTTGCCCCTACTCTGGGGCTAGCAGTTTTTATCGAAATTTGCTGTGGATAATAAAGAAGGGGACTTCATATCCAAAACTCAGCAAATCATACACGAACAATAAGGGGAAAGAAGTGCTCGTGCTCTGGGGAATGCACCATCCTCCGACCACCAGTGAACAACAAAGTCTATACCAGAATACTGATGCATACGTCTCAGTTGGGTCATCAAAGTACAACCGGAGATTCACCCCAGAGATAGCAGCTAGACCCAAAGTTAGAGGGCAGGCAGGCAGGATGAACTATTATTGGACACTATTAGACCAAGGGGACACCATAACATTTGAGGCCACTGGGAATCTGATAGCACCATGGTATGCCTTCGCATTAAATAAGGGGTCTGATTCAGGAATTATAACATCAGATGCTCCAGTTCACAATTGCGACACAAGATGCCAAACCCCCCACGGAGCGTTGAACAGTAGCCTTCCTTTTCAGAATGTGCATCCTATCACCATTGGAGAATGTCCCAAATATGTCAAGAGCACCAAGCTAAGAATGGCAACAGGACTAAGAAATGTCCCATCCATTCAATCCAGAGGACTATTTGGAGCAATTGCCGGATTCATTGAAGGAGGATGGACAGGCATGATAGATGGCTGGTATGGGTACCACCACCAGAATGAACAAGGATCAGGATATGCCGCTGATCAGAAAAGCACACAGAATGCAATTGATGGAATAACAAATAAGGTGAATTCGGTAATTGAGAAAATGAACACTCAATTCACTGCAGTGGGTAAAGAATTCAACAACCTAGAGAGGAGAATTGAGAATCTGAATAAGAAGGTCGATGATGGGTTCCTGGATGTTTGGACATACAATGCTGAACTGCTCGTTCTACTGGAAAATGAAAGAACTCTTGACTTTCATGATTCCAATGTGAGGAATTTGTATGAGAGAGTCAAATCACAACTGAGGAATAACGCCAAAGAACTTGGAAATGGTTGCTTTGAGTTCTATCACAAGTGTGATGATGAATGTATGGAAAGTGTGAAGAACGGCACATATGATTATCCCAAATATTCAGAAGAGTCTAAGTTGAATCGAGAAGAAATAGACGGAGTGAAACTAGAGTCGATGGGAGTTTACCAAATTTTGGCGATCTATTCCACAGTCGCCAGTTCCCTGGTCTTGTTAGTCTCCCTGGGGGCAATCAGCTTCTGGATGTGCTCTAATGGGTCATTGCAATGCAGAATATGCATTTAG
>A_/_H1N1|CY166533|A/American_green-winged_teal/Wisconsin/11OS3376/2011
ATGGAGGCAAAACTGTTTGTACTATTCTGTACATTCACTGTACTGAAAGCTGACACCATCTGTGTAGGCTACCATGCAAACAACTCTACAGACACTGTTGACACAGTACTGGAAAAGAACGTAACCGTGACTCACTCAGTGAATTTGCTTGAAGACAGCCACAATGGGAAGCTCTGCAGCTTGAATGGAATAGCTCCTTTACAATTGGGGAAGTGTAATGTAGCGGGATGGCTCCTGGGCAACCCAGAATGTGATCTTCTACTCACTGCAAACTCATGGTCCTATATAATAGAGACGTCCAATTCAGAGAATGGGACATGCTATCCCGGTGAGTTCATAGATTATGAGGAATTAAGGGAGCAGTTGAGTTCAGTTTCTTCTTTTGAAAAGTTTGAAATTTTCCCCAAGGCAAACTCATGGCCAAACCATGAGACAACCAAAGGTGTTACAGCTGCCTGTCCCTACTCTGGGGCCAGCAGTTTTTATCGAAATTTGCTGTGGATAATAAAGAAGGGGAGTTCATACCCAAAACTCAGCAAATCATACACGAACAATAAAGGGAAAGAAGTGCTCGTGCTCTGGGGAGTGCATCATCCTCCGACCACCAGTGAACAACAAAGTCTATATCAGAACACTGATGCATATGTCTCAGTTGGGTCATCAAAGTACAACCGGAGATTCACTCCAGAGATAGCAGATAGACCCAAAGTTAGAGGGCAGGCAGGCAGAATGAACTATTATTGGACACTGTTGGACCAAGGAGACACCATAACATTTGAGGCCACTGGGAATCTGATAGCACCATGGTATGCCTTCGCACTAAATAAGGGATCTGACTCAGGGATTATAACATCAGATGCTCCAGTTCACAATTGCGACACAAAATGCCAAACCCCCCATGGGGCGTTGAACAGTAGCCTCCCTTTTCAGAATGTGCATCCTATCACTATTGGAGAATGTCCCAAATATGTCAAGAGCACTAAGCTAAGAATGGCAACAGGACTAAGAAATGTCCCATCCATACAATCCAGAGGACTATTTGGAGCAATTGCCGGATTCATTGAAGGAGGGTGGACAGGCATGATAGATGGCTGGTATGGATACCACCACCAGAATGAGCAAGGATCAGGATATGCTGCTGATCAGAAAAGCACACAGAATGCAATCGACGGAATAACAAATAAGGTGAATTCGGTGATCGAGAAAATGAACACTCAATTCACTGCAGTGGGTAAAGAATTCAACAACCTAGAGAGGAGAATTGAAAATCTGAATAAGAAGGTCGATGATGGGTTCTTGGATGTCTGGACATACAATGCTGAACTGCTCGTTCTACTGGAAAATGAGAGAACTCTTGACTTTCATGATTCCAATGTGAGGAATTTGTATGAGAGAGTTAGATCACAACTGAGGAATAATGCTAAAGATCTTGGGAATGGTTGCTTTGAGTTCTATCACAAATGTGATGATGAATGCATGGAAAGTGTGAAGAACGGCACATATGACTATCCCAAATATTCAGAAGAATCTAAGTTGAATCGAGAAGAAATAGACGGAGTGAAACTAGAGTCAATGGGAGTTTACCAAATTTTGGCGATCTATTCCACAGTCGCCAGTTCCCTGGTCTTGCTAGTCTCCCTGGGGGCAATCAGCTTCTGGATGTGTTCTAATGGGTCATTGCAATGCAGAATATGCATTTAG
>A_/_H1N1|CY166573|A/blue-winged_teal/Wisconsin/11OS3020/2011
ATGGAGGCAAAACTGTTTGTACTATTCTGTACATTCACTGTACTGAAAGCTGACACCATCTGTGTAGGTTACCATGCAAACAACTCTACAGACACTGTTGACACAGTACTGGAAAAGAACGTAACCGTGACTCACTCAGTGAATTTGCTTGAAGACAGCCACAATGGGAAGCTCTGCAGCTTGAATGGAATAGCTCCTTTACAATTGGGGAAGTGTAATGTAGCGGGATGGCTCCTGGGCAACCCAGAATGTGATCTTCTACTCACTGCAAACTCATGGTCCTATATAATAGAGACGTCCGATTCAGAGAATGGGACATGCTATCCCGGTGAGTTCATAGATTATGAGGAATTAAGGGAGCAGTTGAGTTCAGTTTCTTCTTTTGAAAAGTTTGAAATTTTCCCCAAGGCAAACTCATGGCCAAACCATGAGACAACCAAAGGTGTTACAGCTGCCTGTTCCTACTCTGGGGCCAGCAGTTTTTATCGAAATTTGCTGTGGATAACAAAGAAGGGGAGTTCATACCCAAAACTCAGCAAATCATACACGAACAATAAAGGGAAAGAAGTGCTCGTGCTTTGGGGAGTGCATCATCCTCCGACCACCAGTGAACAACAAAGTCTATATCAGAACACTGATGCATATATCTCAGTTGGATCATCAAAGTACAACCGGAGATTCACTCCAGAGATAGCAGCTAGACCCAAAGTTAGAGGGCAGGCAGGCAGGATGAACTATTATTGGACACTGTTAGACCAAGGAGACACCATAACATTTGAGGCCACTGGGAATCTGATAGCACCATGGTATGCCTTCGCACTAAATAAGGGATCTGACTCAGGGATTATAACATCAGATGCTCCAGTTCACAATTGCGACACAAAATGCCAAACCCCCCATGGGGCATTGAACAGTAGCCTCCCTTTTCAGAATGTGCATCCTATCACTATTGGAGAATGTCCCAAATATGTCAAGAGCACCAAGCTAAGAATGGCAACAGGACTAAGAAATGTCCCATCCATACAGTCCAGAGGACTATTTGGAGCAATTGCCGGATTCATTGAAGGAGGGTGGACAGGCATGATAGATGGCTGGTATGGATACCACCACCAGAATGAGCAAGGATCAGGATATGCTGCTGATCAGAAAAGCACACAGAATGCAATCGACGGAATAACAAATAAAGTGAATTCGGTGATCGAGAAAATGAACACTCAATTCACTGCAGTGGGTAAAGAATTCAACAATCTAGAGAGGAGAATTGAAAATCTGAATAAGAAGGTCGATGATGGGTTCTTGGGTGTCTGGACATACAATGCTGAACTGCTCGTTCTACTGGAAAATGAGAGAACTCTTGACTTTCATGATTCCAATGTGAGGAATTTGTATGAGAGAGTTAGATCACAACTGAGGAATAATGCTAAAGATCTTGGGAATGGTTGCTTTGAGTTCTATCACAAATGTGATGATGAATGCATGGAAAGTGTGAAGAACGGCACATATGACTATCCCAAATATTCAGAAGAATCTAAGTTGAATCGAGAAGAAATAGACGGAGTGAAACTAGAGTCAATGGGAGTTTACCAAATTTTGGCGATCTATTCCACAGTCGCCAGTTCCCTGGTCTTGCTAGTCTCCCTGGGGGCAATCAGCTTCTGGATGTGTTCTAATGGGTCATTGCAATGCAGAATATGCATTTAG
>A_/_H1N1|CY166565|A/American_black_duck/Wisconsin/11OS3016/2011
ATGGAGGCAAAACTGTTTGTACTATTCTGTACATTCACTGTACTGAAAGCTGACACCATCTGTGTAGGCTACCATGCAAACAACTCTACAGACACTGTTGACACAGTACTGGAAAAGAACGTAACCGTGACTCACTCAGTGAATTTGCTTGAAGACAGCCACAATGGGAAGCTCTGCAGCTTGAATGGAATAGCTCCTTTACAATTGGGGAAGTGTAATGTAGCGGGATGGCTCCTGGGCAACCCAGAATGTGATCTTCTACTCACTGCAAACTCATGGTCCTATATAATAGAGACGTCCAATTCAGAGAATGGGACATGCTATCCCGGTGAGTTCATAGATTATGAGGAATTAAGGGAGCAGTTGAGTTCAGTTTCTTCTTTTGAAAAGTTTGAAATTTTCCCCAAGGCAAACTCATGGCCAAACCATGAGACAACCAAAGGTGTTACAGCTGCCTGTCCCTACTCTGGGGCCAGCAGTTTTTATCGAAATTTGCTGTGGATAATAAAGAAGGGGAGTTCATACCCAAAACTCAGCAAATCATACACGAACAATAAAGGGAAAGAAGTGCTCGTGCTCTGGGGAGTGCATCATCCTCCGACCACCAGTGAACAACAAAGTCTATATCAGAACACTGATGCATATGTCTCAGTTGGGTCATCAAAGTACAACCGGAGATTCACTCCAGAGATAGCAGATAGACCCAAAGTTAGAGGGCAGGCAGGCAGGATGAATTATTATTGGACACTGTTAGACCAAGGAGACACCATAACATTTGAGGCCACTGGGAATCTGATAGCACCATGGTATGCCTTCGCACTAAATAAGGGATCTGACTCAGGGATTATAACATCAGATGCTCCAGTTCACAATTGCGACACAAAATGCCAAACCCCCCATGGGGCGTTGAACAGTAGCCTCCCTTTTCAGAATGTGCATCCTATCACTATTGGAGAATGTCCCAAATATGTCAAGAGCACTAAGCTAAGAATGGCAACAGGACTAAGAAATGTCCCATCCATACAATCCAGAGGTCTATTTGGAGCAATTGCCGGATTCATTGAAGGAGGGTGGACAGGCATGATAGATGGCTGGTATGGATACCACCACCAGAATGAGCAAGGATCAGGATATGCTGCTGATCAGAAAAGCACACAGAATGCAATCGACGGAATAACAAATAAGGTGAATTCGGTGATCGAGAAAATGAACACTCAATTCACTGCAGTGGGTAAAGAATTCAACAACCTAGAGAGGAGAATTGAAAATCTGAATAAGAAGGTCGATGATGGGTTCTTGGATGTCTGGACATACAATGCTGAACTGCTCGTTCTACTGGAAAATGAGAGAACTCTTGACTTTCATGATTCCAATGTGAGGAATTTGTATGAGAGAGTTAGATCACAACTAAGGAATAATGCTAAAGATCTTGGGAATGGTTGCTTTGAGTTCTATCACAAATGTGATGATGAATGCATGGAAAGTGTGAAGAACGGCACATATGACTATCCCAAATATTCAGAAGAATCTAAGTTGAATCGAGAAGAAATAGACGGAGTGAAACTAGAGTCAATGGGAGTTTATCAAATTTTGGCGATCTATTCCACAGTCGCCAGTTCCCTGGTCTTGCTAGTCTCCCTGGGGGCAATCAGCTTCTGGATGTGTTCTAATGGGTCATTGCAATGTAGAATATGCATTTAG
>A_/_H1N3|CY167086|A/mallard/Wisconsin/11OS4493/2011
ATGGAGGCAAAACTGTTTGTACTATTCTGTACATTCACTGTACTGAAAGCTGACACCATCTGTGTAGGCTACCATGCAAACAACTCTACAGACACTGTTGACACAGTACTGGAAAAGAACGTAACCGTGACTCACTCAGTGAATTTGCTTGAAGACAGCCACAATGGGAAGCTCTGCAGCTTGAATGGAATAGCTCCTTTACAATTGGGGAAGTGTAATGTAGCGGGATGGCTCCTGGGCAACCCAGAATGTGATCTTCTACTCACTGCAAACTCATGGTCCTATATAATAGAGACGTCCAATTCAGAGAATGGGACATGCTATCCCGGTGAGTTCATAGATTATGAGGAATTAAGGGAGCAGTTGAGTTCAGTTTCTTCTTTTGAAAAGTTTGAAATTTTCCCCAAGGCAAACTCATGGCCAAACCATGAGACAACCAAAGGTGTTACAGCTGCCTGTTCCTACTCTGGGGCCAGCAGTTTTTATCGAAATTTGCTGTGGATAACAAAGAAGGGGAGTTCATACCCAAAACTCAGCAAATCATACACGAACAATAAAGGGAAAGAGGTGCTCGTGCTCTGGGGAGTGCATCATCCTCCGACCACCAGTGAACAACAAAGTCTATATCAGAACACTGATGCATATGTCTCAGTTGGGTCATCAAAGTACAACCGGAGATTCACTCCAGAGATAGCAGCTAGACCCAAAGTTAGAGGGCAGGCAGGCAGGATGAACTATTATTGGACACTGTTAGACCAAGGAGACACCATAACATTTGAGGCCACTGGGAATCTAATAGCACCATGGTATGCCTTCGCACTAAATAAGGGATCTGACTCAGGGATTATAACATCAGATGCTCCAGTTCACAATTGTGACACAAAATGCCAAACCCCCCATGGGGCGTTGAATAGTAGCCTCCCTTTTCAGAATGTGCATCCTATCACTATTGGAGAATGTCCCAAATATGTCAAGAGCACCAAGCTAAGAATGGCAACAGGACTAAGAAATGTCCCATCCATACAATCCAGAGGACTATTTGGAGCAATTGCCGGATTCATTGAAGGAGGGTGGACAGGCATGATAGATGGCTGGTATGGATACCACCACCAGAATGAGCAAGGATCAGGATATGCTGCTGATCAGAAAAGCACACAGAATGCAATCGACGGAATAACAAATAAGGTGAATTCGGTGATTGAGAAAATGAACACTCAATTCACTGCAGTGGGTAAAGAATTCAACAATCTAGAGAGGAGAATTGAAAATCTGAATAAGAAGGTCGATGATGGGTTCTTGGATGTCTGGACATACAATGCTGAACTGCTCGTTCTACTGGAAAATGAGAGAACTCTTGACTTTCATGATTCCAATGTGAGGAATTTGTATGAGAGAGTTAGATCACAACTGAGGAATAATGCTAAAGATCTTGGGAATGGTTGCTTTGAGTTCTATCACAAATGTGATGATGAATGCATGGAAAGTGTGAAGAACGGCACATATGACTATCCCAAATATTCAGAAGAATCTAAGTTGAATCGAGAAGAAATAGACGGAGTGAAACTAGAATCAATGGGAGTTTACCAAATTTTGGCGATCTATTCCACAGTCGCCAGTTCCCTGGTCTTGCTAGTCTCCCTGGGGGCAATCGGCTTCTGGATGTGTTCTAATGGGTCATTGCAATGCAGAATATGCATTTAG
>A_/_H1N9|CY167118|A/mallard/Arkansas/12OS061/2012
ATGGAAGCAAAACTGTTTGTACTATTCTGTACATTCACTGTACTGAAAGCTGACACCATCTGTGTGGGCTACCATGCAAACAACTCTACAGACACTGTTGACACAGTACTGGAAAAGAATGTAACTGTGACTCACTCAGTGAATTTGCTCGAAGACAGCCATAATGGGAAGCTATGCAGCCTGAATGGGATAGCTCCTTTGCAATTGGGGAAGTGTAATGTAGCGGGGTGGCTCCTGGGCAATCCAGAATGTGATCTTCTGCTCACTGCAAACTCATGGTCCTATATAATAGAGACATCCAATTCAGAGAACGGGACATGCTATCCCGGTGAATTCATAGATTATGAGGAATTAAGGGAGCAGCTGAGTTCAGTTTCTTCCTTTGAAAAGTTTGAAATTTTCCCCAAGGCAAACTCATGGCCAAACCATGAGACAACCAAAGGTGTTACAGCTGCTTGCTCCTACTCTGGGGCTAGCAGTTTTTATCGAAACTTACTGTGGATAACAAAGAAGGGGAATTCATATCCAAAACTCAGCAAATCATACACGAACAATAAGGGGAAAGAAGTGCTCGTGCTCTGGGGAGTGCACCATCCTCCGACCACCAATGAACAACAAAGTCTATACCAGAACACTGGTGCATACGTCTCAGTTGGGTCATCAAAGTACAACCGGAGATTCACCCCAGAGATAGCAGCTAGACCCAAAGTTAGAGGGCAGGCAGGCAGGATGAACTATTATTGGACACTATTAGACCAAGGGGACACCATAACATTTGAGGCCACTGGGAATCTGATAGCACCATGGTATGCCTTCGCACTAAATAAGGGGTCTGACTCAGGAATTATAACATCAGATGCTCCAGTTCACAATTGTGACACAAGATGCCAAACCCCCTACGGAGCGTTGAACAGTAGCCTTCCTTTTCAGAATGTGCATCCTATCACCATTGGAGAATGTCCCAAATATGTCAAGAGCACCAAACTAAGAATGGCAACAGGACTAAGAAATGTCCCATCCATTCAATCCAGAGGACTATTTGGAGCAATTGCCGGATTCATTGAAGGAGGATGGACAGGCATGATAGATGGCTGGTATGGATACCACCACCAGAATGAGCAAGGATCAGGATATGCCGCTGATCAGAAAAGCACACAGAATGCAATTGATGGAATAACAAATAAGGTGAATTCGGTAATTGAGAAAATGAACACTCAATTTACTGCAGTGGGTAAAGAATTCAACAACCTAGAGAGGAGAATTGAGAATCTGAATAAGAAGGTCGATGATGGGTTCCTGGATGTTTGGACATACAATGCTGAACTGCTCGTTCTGCTGGAAAATGAAAGAACTCTTGACTTTCATGATTCCAATGTGAGGAATTTGTATGAGAGAGTCAAATCACAACTGAGGAATAACGCCAAAGAACTTGGAAATGGTTGCTTTGAGTTCTATCACAAGTGTGATGATGAATGTATGGAAAGTGTGAAGAACGGCACATATGATTATCCCAAATATTCAGAAGAGTCTAAGTTGAATCGGGAAGAAATAGACGGAGTGAAACTAGAGTCGATGGGAGTTTACCAAATTTTGGCGATCTATTCCACAGTCGCCAGTTCCCTGGTCTTGTTAGTCTCCCTGGGGGCAATCAGCTTCTGGATGTGCTCTAATGGGTCATTGCAATGCAGAATATGCATTTAG
>A_/_H1N1|CY167159|A/mallard/Arkansas/12OS179/2012
ATGGAAGCAAAACTGTTTGTACTATTCTGTACATTCACTGTACTGAAAGCTGACACCATCTGTGTGGGCTACCATGCAAACAACTCTACAGACACTGTTGACACAGTACTGGAAAAGAATGTAACTGTGACTCACTCAGTGAATTTGCTCGAAGACAGCCATAATGGGAAGCTCTGCAGCCTGAATGGGATAGCTCCTTTACAATTGGGGAAATGTAATGTAGCGGGGTGGCTCCTGGGCAATCCAGAATGTGATCTTCTACTCACTGCAAACTCATGGTCCTATATAATAGAGACGTCCAATTCAGAGAACGGGACATGCTATCCCGGTGAATTCATAGATTATGAGGAATTAAGGGAGCAGCTGAGTTCAGTTTCTTCTTTTGAAAAGTTTGAAATTTTCCCCAAGGCAAACTCATGGCCAAACCATGAGACAACCAAAGGTGTTACAGCTGCTTGCTCCTACTCTGGGGCTAGCAGTTTTTATCGAAATTTGCTGTGGATAACCAAGAAGGGGACTTCATATCCAAAACTCAGCAAATCATACACGAACAATAAGGGGAAAGAGGTGCTCGTGTTCTGGGGAGTGCACCATCCTCCGACCACCAGTGAACAACAAAGTCTATACCAGAATACTGATGCATACGTCTCAGTTGGGTCATCAAAGTACAACCGGAGATTCACTCCAGAGATAGCAGCTAGACCCAAAGTTAGAGGGCAGGCAGGCAGGATGAACTATTATTGGACACTATTAGACCAAGGGGACACCATAACATTTGAAGCCACTGGGAATCTGATAGCACCATGGTATGCCTTCGCACTAAATAAGGGGTCTGACTCAGGAATTATAACATCAGATGCTCCAGTTCACAATTGCGACACAAGATGCCAAACCCCCCACGGAGCGTTGAACAGTAGCCTTCCTTTTCAGAATGTGCATCCTATCACCATTGGAGAATGTCCCAAATATGTCAAGAGCACCAAGCTAAGAATGGCAACAGGACTAAGAAATGTCCCATCCATTCAATCCAGAGGACTATTTGGAGCAATTGCCGGATTCATTGAAGGAGGATGGACAGGCATGATAGATGGCTGGTATGGGTACCACCACCAGAATGAGCAAGGATCAGGATATGCCGCTGATCAGAAAAGCACACAGAATGCAATTGATGGAATAACAAATAAGGTGAATTCGGTAATTGAGAAAATGAACACTCAATTCACTGCAGTGGGTAAAGAATTCAACAACCTAGAGAGGAGAATTGAGAATCTGAATAAGAAGGTCGATGATGGGTTCCTGGATGTTTGGACATACAATGCTGAACTGCTCGTTCTACTGGAAAATGAAAGAACTCTTGACTTTCATGATTCCAATGTGAGGAATTTGTATGAGAGAGTCAAATCACAACTGAGGAATAACGCCAAAGAACTTGGAAATGGTTGCTTTGAGTTCTATCACAAGTGTGATGATGAATGTATGGAAAGTGTGAAGAACGGCACATATGATTATCCCAAATATTCAGAAGAGTCTAAGTTGAATCGAGAAGAAATAGACGGGGTGAAACTAGAGTCGATGGGAGTTTACCAAATTTTGGCGATCTATTCCACAGTCGCCAGTTCCCTGGTCTTGTTAGTCTCCCTGGGGGCAATCAGCTTCTGGATGTGCTCTAATGGGTCATTGCAATGCAGAATATGCATCTAG
>A_/_H1N2|KF874481|A/wild_waterfowl/Dongting/C2383/2012
ATGGAAGCGAAACTCCTTGTCTTATTCTGCATGTTCACTGCATTAAAAGCTGACACCATCTGTATAGGCTACCATGCAAACAATTCTACAGACACTGTTGACACGGTGCTAGAGAAGAATGTAACTGTAACTCACTCAGTCAATTTACTCGAAGATAACCATAATGGGAGACTCTGCAGCCTGAACGGAATAGCCCCATTACAACTAGGGAAATGCAACGTGGCGGGATGGCTCCTCGGCAACCCAGAATGTGACCTGTTGCTCACTGCGAATTCATGGTCCTATATAATAGAAACCTCGAATTCAGAAAATGGAACATGCTACCCCGGAGAATTCATCGACTATGAAGAATTGCGTGAACAACTAAGTTCAGTGTCTTCATTTGAGAAATTTGAGATTTTCCCGAAGGCAAGCTCGTGGCCTAATCATGAAACAACCAAAGGCGTCACAGCTGCATGCTCCTACTCTGGAGCTAGCAGTTTTTACCGAAACTTGCTGTGGATAATAAAGAAGGGAACTTCCTATCCTAAACTCAGTAAATCATACACAAACAACAAGGGGAAAGAAGTACTCGTACTTTGGGGAGTGCACCACCCTCCAACTACAAATGAACAGCAGACCCTTTATCAGAATGCTGATGCATATGTCTCAGTTGGGTCATCAAAGTACAACCGGAGATTCACACCTGAAATAGCTGCCAGACCTAAAGTCAGAGGGCAAGCGGGTAGGATGAATTATTATTGGACACTATTGGATCAGGGAGACACAATAACGTTTGAAGCAACTGGAAACTTGATAGCACCATGGTATGCCTTCGCATTAAACAAGGGCTCTGATTCCGGTATTATAACATCAGATGCTCCAGTTCATAATTGTGACACAAAGTGCCAGACCCCTCATGGTGCCATTAACAGTAGTCTCCCTTTCCAGAACGTGCATCCTATCACCATTGGAGAATGCCCTAAATATGTAAAAAGCACCAAACTAAGGATGGCAACAGGCCTGAGAAACATTCCTTCCATTCAATCGAGAGGACTCTTCGGAGCAATTGCTGGGTTCATTGAGGGGGGCTGGACAGGAATGATAGATGGATGGTATGGGTATCATCATCAGAATGAGCAAGGGTCTGGTTATGCAGCTGATCAGAAGAGTACACAAAATGCAATCGACGGAATAACCAACAAGGTGAACTCAGTAATTGAGAAAATGAACACTCAATTCACTGCAGTGGGTAAGGAGTTTAACAATCTGGAAAGGAGAATTGAGAATCTGAATAAAAAGATTGACGACGGGTTCCTGGATGTTTGGACATACAATGCAGAATTGCTCGTTCTGCTTGAGAATGAAAGGACCTTGGATTTCCATGACTCCAATGTGAGGAATTTGTATGAGAAGGTCAAATCACAGCTGAGGAATAATGCCAAAGAAATTGGGAATGGATGCTTCGAGTTCTACCACAAATGTGATGATGAGTGCATGGAGAGTGTAAGAAACGGCACATATGACTATCCTAAGTACTCAGAGGAGTCCAAACTGAACAGAGAAGAAATAGACGGAGTGAAATTGGAATCAATGGGGGTTTACCAGATTTTGGCGATCTACTCCACAGTCGCCAGTTCCCTGGTCTTGTTAGTCTCCCTGGGGGCAATCAGTTTCTGGATGTGTTCCAATGGATCACTGCAATGCAGAATATGCATTTAG
>A_/_H1N1|CY149628|A/thick-billed_murre/Canada/1871/2011
ATGGAAGCAAAACTGTTTGTACTATTCTGTACATTCACTGTACTGAAAGCTGACACCATCTGTGTGGGCTACCATGCAAACAACTCTACAGACACTGTTGACACAGTGCTGGAAAAGAATGTAACTGTGACTCACTCAGTGAATTTGCTAGAAGACAGCCATAATGGGAAGCTCTGCAGCCTGAATGGGATAGCTCCTTTACAATTAGGGAAGTGTAATGTAGCGGGATGGCTCCTGGGCAACCCAGAATGTGATCTTCTACTCACTGCAAACTCATGGTCCTATATAATAGAGACGTCCAATTCAGAAAACGGAACATGCTATCCTGGTGAATTCATAGATTATGAGGAATTAAGGGAGCAACTGAGTTCAGTTTCTTCTTTTGAAAAGTTTGAAATCTTCCCCAAGGCAAACTCATGGCCAAACCATGAGACGACCAAAGGTGTTACAGCTGCTTGCTCCTACTCTGGGGCTAGCAGTTTTTATCGAAATTTGCTGTGGATAACAAAGAAGGGGACTTCATATCCAAAACTCAGCAAATCATACACGAACAATAAGGGGAAAGAAGTGCTCGTGCTCTGGGGAGTGCACCATCCTCCGACCACCAGTGAACAACAAAGTTTATACCAGAACACTGATGCATACGTCTCAGTTGGGTCATCAAAGTACAACCGGAGATTCACCCCAGAGATAGCAGCTAGACCCAAAGTTAGAGGGCAGGCAGGCAGGATGAACTATTATTGGACACTATTAAACCAAGGGGACACCATAACGTTTGAAGCCACTGGGAATCTGATAGCACCATGGTATGCCTTCGCACTAAATAAGGGGTCTAACTCAGGAATTATAACATCAGATGCTCCAGTTCACAATTGCGACACAAGGTGCCAAACTCCCCACGGAGCGTTGAACAGTAGCCTCCCTTTTCAGAATGTTCATCCTATCACTATTGGAGAATGCCCCAAATATGTCAAGAGCACCAAGCTAAGAATGGCAACAGGACTAAGAAATGTCCCATCCTTTCAATCCAGAGGACTATTTGGAGCAATTGCTGGATTCATTGAAGGAGGATGGACAGGCATGATAGATGGCTGGTATGGGTATCACCACCAGAATGAGCAAGGATCAGGATATGCCGCTGATCAGAAAAGCACACAGAATGCAATCGATGGAATAACAAATAAGGTGAATTCGGTAATTGAGAAAATGAACACTCAATTCACTGCAGTGGGTAAAGAATTCAACAACCTAGAGAGGAGAATTGAGAATTTGAATAAGAAGGTCGATGATGGGTTCCTGGATGTTTGGACATACAATGCTGAACTGCTCGTTCTACTGGAAAATGAAAGAACTCTTGATTTTCATGATTCCAATGTGAGGAATTTGTATGAGAGGGTCAGATCACAACTGAGGAATAACGCCAAAGAAATTGGAAATGGTTGCTTCGAGTTCTATCACAAGTGTGATGATGAATGTATGGAAAGTGTGAAGAACGGCACATATGACTATCCCAAATATTCAGAAGAGTCTAAGTTGAATCGAGAAGAAATAGACGGAGTGAAACTAGAGTCGATGGGAGTTTACCAAATTTTGGCGATCTATTCCACAGTCGCCAGTTCCCTGGTCTTGTTAGTCTCCCTGGGGGCAATCAGCTTCTGGATGTGCTCTAATGGGTCATTGCAATGCAGAATATGCATTTAG
>A_/_H1N1|CY149564|A/common_eider/Maine/270/2011
ATGGAAGCAAAACTGTTTGTACTATTCTGTACATTCACTGTACTGAAAGCTGACACCATCTGTGTGGGCTACCATGCAAACAACTCTACAGACACTGTTGACACAGTGCTGGAAAAGAATATAACTGTGACTCACTCAGTGAATTTGCTAGAAGACAGCCATAATGGGAAGCTCTGCAGCCTGAATGGGATAGCTCCTTTACAATTAGGGAAGTGTAATGTAGCGGGATGGCTCCTGGGCAACCCAGAATGTGATCTTCTACTCACTGCAAACTCATGGTCCTATATAATAGAGACGTCCAATTCAGAAAACGGAACATGCTATCCTGGTGAATTCATAGATTATGAGGAATTAAGGGAGCAACTGAGTTCAGTTTCTTCTTTTGAAAAGTTTGAAATCTTCCCCAAGGCAAACTCATGGCCAAACCATGAGACGACCAAAGGTGTTACAGCTGCTTGCTCCTACTCTGGGGCTAGCAGTTTTTATCGAAATTTGCTGTGGATAACAAAGAAGGGGACTTCATATCCAAAACTCAGCAAATCATACACGAACAATAAGGGGAAAGAAGTGCTCGTGCTCTGGGGAGTGCACCATCCTCCGACCACCAGTGAACAACAAAGTTTATACCAGAACACTGATGCATACGTCTCAGTTGGGTCATCAAAGTACAACCGGAGATTCACCCCAGAGATAGCAGCTAGACCCAAAGTTAGAGGGCAGGCAGGCAGGATGAACTATTATTGGACACTATTAAACCAAGGGGACACCATAACGTTTGAAGCCACTGGGAATCTGATAGCACCATGGTATGCCTTCGCACTAAATAAGGGGTCTGACTCAGGAATTATAACATCAGATGCTCCAGTTCACAATTGCGACACAAGGTGCCAAACTCCCCACGGAGCGTTGAACAGTAGCCTCCCTTTTCAGAATGTTCATCCTATCACTATTGGAGAATGCCCCAAATATGTCAAGAGCACCAAGCTAAGAATGGCAACAGGACTAAGAAATGTCCCATCCTTTCAATCCAGAGGACTATTTGGAGCAATTGCTGGATTCATTGAAGGAGGATGGACAGGCATGATAGATGGCTGGTATGGGTATCACCACCAGAATGAGCAAGGATCAGGATATGCCGCTGATCAGAAAAGCACACAGAATGCAATCGATGGAATAACAAATAAGGTGAATTCGGTAATTGAGAAAATGAACACTCAATTCACTGCAGTGGGTAAAGAATTCAACAACCTAGAGAGGAGAATTGAGAATTTGAATAAGAAGGTCGATGATGGGTTCCTGGATGTTTGGACATACAATGCTGAACTGCTCGTTCTACTGGAAAATGAAAGAACTCTTGATTTTCATGATTCCAATGTGAGGAATTTGTATGAGAGGGTCAGATCACAACTGAGGAATAACGCCAAAGAAATTGGAAATGGTTGCTTCGAGTTCTATCACAAGTGTGATGATGAATGTATGGAAAGTGTGAAGAACGGCACATATGACTATCCCAAATATTCAGAAGAGTCTAAGTTGAATCGAGAAGAAATAGACGGAGTGAAACTAGAGTCGATGGGAGTTTACCAAATTTTGGCGATCTATTCCACAGTCGCCAGTTCCCTGGTCTTGTTAGTCTCCCTGGGGGCAATCAGCTTCTGGATGTGCTCTAATGGGTCATTGCAATGCAGAATATGCATTTAG
>A_/_H1N1|CY149548|A/bufflehead/Maine/161/2011
ATGGAAGCAAAACTGTTTGTACTATTCTGTACATTCACTGTACTGAAAGCTGACACCATCTGTGTGGGCTACCATGCAAACAACTCTACAGACACTGTTGACACAGTGCTGGAAAAGAATGTAACTGTGACTCACTCAGTGAATTTGCTAGAAGACAGCCATAATGGGAAGCTCTGCAGCCTGAATGGGATAGCTCCTTTACAATTAGGGAAGTGTAATGTAGCGGGATGGCTCCTGGGCAACCCAGAATGTGATCTTCTACTCACTGCAAACTCATGGTCCTATATAATAGAGACGTCCAATTCAGAAAACGGAACATGCTATCCTGGTGAATTCATAGATTATGAGGAATTAAGGGAGCAACTGAGTTCAGTTTCTTCTTTTGAAAAGTTTGAAATCTTCCCCAAGGCAAACTCATGGCCAAACCATGAGACGACCAAAGGTGTTACAGCTGCTTGCTCCTACTCTGGGGCTAGCAGTTTTTATCGAAATTTGCTGTGGATAACAAAGAAGGGGACTTCATATCCAAAACTCAGCAAATCATACACGAACAATAAGGGGAAAGAAGTGCTCGTGCTCTGGGGAGTGCACCATCCTCCGACCACCAGTGAACAACAAAGTTTATACCAGAACACTGATGCATACGTCTCAGTTGGGTCATCAAAGTACAACCGGAGATTCACCCCAGAGATAGCAGCTAGACCCAAAGTTAGAGGGCAGGCAGGCAGGATGAACTATTATTGGACACTATTAAACCAAGGGGACACCATAACGTTTGAAGCCACTGGGAATCTGATAGCACCATGGTATGCCTTCGCACTAAATAAGGGGTCTGACTCAGGAATTATAACATCAGATGCTCCAGTTCACAATTGCGACACAAGGTGCCAAACTCCCCACGGAGCGTTGAACAGTAGCCTCCCTTTTCAGAATGTTCATCCTATCACTATTGGAGAATGCCCCAAATATGTCAAGAGCACCAAGCTAAGAATGGCAACAGGACTAAGAAATGTCCCATCCTTTCAATCCAGAGGACTATTTGGAGCAATTGCTGGATTCATTGAAGGAGGATGGACAGGCATGATAGATGGCTGGTATGGGTATCACCACCAGAATGAGCAAGGATCAGGATATGCCGCTGATCAGAAAAGCACACAGAATGCAATCGATGGAATAACAAATAAGGTGAATTCGGTAATTGAGAAAATGAACACTCAATTCACTGCAGTGGGTAAAGAATTCAACAACCTAGAGAGGAGAATTGAGAATTTGAATAAGAAGGTCGATGATGGGTTCCTGGATGTTTGGACATACAATGCTGAACTGCTCGTTCTACTGGAAAATGAAAGAACTCTTGATTTTCATGATTCCAATGTGAGGAATTTGTATGAGAGGGTCAGATCACAACTGAGGAATAACGCCAAAGAAATTGGAAATGGTTGCTTCGAGTTCTATCACAAGTGTGATGATGAATGTATGGAAAGTGTGAAGAACGGCACATATGACTATCCCAAATATTCAGAAGAGTCTAAGTTGAATCGAGAAGAAATAGACGGAGTGAAACTAGAGTCGATGGGAGTTTACCAAATTTTGGCGATCTATTCCACAGTCGCCAGTTCCCTGGTCTTGTTAGTCTCCCTGGGGGCAATCAGCTTCTGGATGTGCTCTAATGGGTCATTGCAATGCAGAATATGCATTTAG
>A_/_H1N1|KF424258|A/mallard/Minnesota/AI07-3140/2007
ATGGAGGCAAAACTGTTTGTACTATTCTGTACATTCACTGTACTGAAAGCTGACACCATCTGTGTAGGCTACCATGCAAACAACTCTACAGACACTGTTGACACAGTACTGGAAAAGAACGTAACTGTGACTCACTCAGTGAATTTGCTCGAAGACAGCCATAATGGGAAGCTCTGCAGCTTGAATGGAATAGCTCCCTTACAATTGGGGAAGTGTAATGTAGCGGGATGGCTCCTGGGCAACCCAGAATGTGACCTTCTACTCACTGCAAACTCATGGTCCTATATAATAGAGACGTCCAATTCAGAGAATGGGACATGCTATCCCGGTGAGTTCATAGATTATGAGGAATTAAGGGAGCAATTGAGTTCAGTTTCTTCTTTTGAAAAGTTTGAAATTTTCCCCAAGGCAAACTCATGGCCAAACCATGAGACAACCAAAGGTGTTACAGCTGCCTGTTCCTACTCTGGGGCCAGCAGTTTTTATCGAAATTTGCTGTGGATAACAAAGAAGGGGAATTCATACCCAAAACTCAGCAAATCATACACGAACAATAAAGGGAAAGAAGTGCTCGTGCTCTGGGGAGTGCATCATCCTCCGACCACCAGTGAACAACAAAGTCTATACCAGAACACTGATGCATACGTCTCAGTTGGGTCATCAAAGTACAACCGGAGATTCACCCCAGAGATAGCAGCTAGACCTAAAGTTAGAGGGCAGGCAGGCAGGATGAACTATTATTGGACACTGTTAGACCAAGGAGACACCATAACATTTGAGGCCACTGGGAATCTGATAGCACCATGGTATGCCTTCGCACTAAATAAGGGATCTGACTCAGGGATTATAACATCAGATGCTCCAGTTCACAATTGCGACACAAAATGCCAAACCCCCCATGGGGCGTTGAACAGTAGCCTCCCTTTTCAGAATGTGCATCCTATCACTATTGGAGAATGTCCCAAATATGTCAAGAGCACCAAGCTAAGAATGGCAACAGGGCTAAGAAATGTCCCATCCATTCAATCCAGAGGACTATTTGGAGCAATTGCCGGATTCATTGAAGGAGGATGGACAGGCATGATAGATGGCTGGTATGGGTACCACCACCAGAATGAGCAAGGATCAGGATATGCCGCTGATCAGAAAAGCACACAGAATGCAATCGACGGAATAACAAATAAGGTGAATTCGGTAATTGAGAAAATGAACACTCAATTCACTGCAGTGGGTAAAGAATTCAACAATCTAGAGAGGAGAATTGAAAATCTGAATAAGAAGGTCGATGATGGGTTCCTGGATGTCTGGACATACAATGCTGAACTGCTCGTTCTACTGGAAAATGAAAGAACTCTTGACTTTCATGATTCCAATGTGAGGAATTTGTATGAGAGGGTTAGATCACAACTGAGGAATAACGCCAAAGAACTTGGGAATGGTTGCTTTGAGTTCTATCACAAGTGTGATGATGAATGCATGGAAAGTGTGAAGAACGGCACATATGACTATCCCAAATATTCAGAAGAATCTAAGTTGAATCGAGAAGAAATAGACGGAGTGAAACTAGAGTCAATGGGAGTTTACCAAATTTTGGCGATCTATTCCACAGTCGCCAGTTCCCTGGTCTTGCTAGTCTCCCTGGGGGCAATCAGCTTCTGGATGTGTTCTAATGGGTCATTGCAATGCAGAATATGCATTTAG
>A_/_H1N1|KF424250|A/northern_shoveler/Minnesota/Sg-00655/2008
ATGGAAGCAAAACTGTTTGTACTATTCTGTACATTCACTGTACTGAAAGCTGACACCATCTGTGTGGGCTACCATGCAAACAACTCTACAGACACTGTTGACACAGTACTGGAAAAGAATGTAACTGTGACTCACTCAGTGAATTTGCTCGAAGACAGCCATAATGGGAAGCTCTGCAGCCTGAATGGGATAGCTCCTTTACAATTGGGGAAGTGTAATGTGGCGGGATGGCTCCTGGGCAACCCAGAATGTGATCTTCTACTCACTGCAAACTCATGGTCCTATATAATAGAGACGTCCAATTCAGAGAACGGGACATGCTATCCCGGTGAATTCATAGATTATGAGGAATTAAGGGAGCAACTGAGTTCAGTTTCTTCTTTTGAAAAGTTTGAAATTTTCCCCAAGGCAAACTCATGGCCAAACCATGAGACAACCAAAGGTGTTACAGCTGCTTGCTCCTACTCTGGGACTAGCAGTTTTTATCGAAATTTGCTGTGGATAACAAAGAAGGGGACTTCATATCCAAAACTCAGCAAATCATACACGAACAATAAGGGAAAAGAAGTGCTCGTGCTCTGGGGAGTGCACCATCCTCCGACCACCAGTGAACAACAAAGTCTATACCAGAACACTGATGCATACGTCTCAGTTGGGTCATCAAAGTACAACCGGAGATTCACCCCAGAGATAGCAGCTAGACCCAAAGTTAGAGGCCAGGCAGGCAGGATGAACTATTATTGGACACTATTAGACCAAGGGGACACCATAACATTTGAGGCCACTGGGAATCTGATAGCACCATGGTATGCCTTCGCACTAAATAAGGGGTCTGACTCAGGAATTATAACATCAGATGCTCCAGTTCACAATTGCAACACAAGATGCCAAACCCCCCACGGAGCGTTGAACAGTAGCCTCCCTTTTCAGAATGTGCATCCCATCACTATTGGAGAATGTCCCAAATATGTCAAGAGCACCAAGCTAAGAATGGCAACAGGACTAAGAAATGTCCCATCCATTCAAACCAGAGGACTATTTGGAGCAATTGCCGGATTCATTGAAGGAGGATGGACAGGCATGATAGATGGCTGGTATGGGTACCACCACCAGAATGAGCAAGGATCAGGGTATGCCGCTGATCAGAAAAGCACACAGAATGCAATCGATGGAATAACAAATAAGATGAATTCGGTAATTGAGAAAATGAACACTCAATTCACTGCAGTGGGTAAAGAATTCAACAACCTAGAGAGGAGAATTGAGAATCTGAATAAGAAGGTCGATGATGGGTTCCTGGATGTTTGGACATACAATGCTGAACTGCTCGTTCTACTGGAAAATGAAAGAACTCTTGACTTTCATGATTCCAATGTGAGGAATTTGTATGAGAGGGTCAGATCACAACTGAGGAATAACGCCAAAGAACTTGGAAACGGTTGCTTCGAGTTCTATCACAAGTGTGATGATGAATGTATGGAAAGTGTGAAGAACGGCACATATGACTATCCCAAATATTCAGAAGAGTCTAAGTTGAATCGAGAAGAAATAGATGGAGTGAAACTAGAGTCGATGGGAGTTTACCAAATTTTGGCGATCTATTCCACAGTCGCCAGTTCCCTGGTCTTGTTAGTCTCCCTGGGGGCAATCAGTTTCTGGATGTGCTCTAATGGGTCATTGCAATGCAGAATATGCATTTAG
>A_/_H1N1|KF424242|A/mallard_duck/Minnesota/Sg-00121/2007
ATGGAAGCAAAACTGTTTGTACTATTCTGTACATTCACTGTACTGAAAGCTGACACCATCTGTGTAGGCTACCATGCAAACAACTCTACAGACACTGTTGACACAGTACTGGAAAAGAACGTAACCGTGACTCACTCAGTGAATTTGCTCGAAGACAGCCATAATGGGAAGCTCTGCAGCCTGAATGGAATAGCTCCCTTACAATTGGGGAAGTGTAATGTAGCGGGATGGCTCCTGGGCAACCCAGAATGTGACCTTCTACTCACTGCAAACTCATGGTCCTATATAATAGAGACGTCCAATTCAGAGAACGGGACATGCTATCCCGGTGAGTTCATAGATTATGAGGAATTAAGGGAGCAATTGAGTTCAGTTTCTTCTTTCGAAAAGTTTGAAATTTTCCCCAAGGCAAACTCATGGCCAAACCATGAGACAACCAAAGGTGTTACAGCTGCCTGTTCCTACTCTGGGGCCAGCAGTTTTTATCGAAATTTGCTGTGGATAACAAAGAAAGGGAATTCATACCCAAAACTCAGCAAATCATACACGAACAATAAAGGAAAAGAAGTGCTCGTGCTCTGGGGCGTGCATCATCCTCCGACCACCAGTGAACAACAAAGTCTATACCAGAACACTGATGCATATGTCTCAGTTGGGTCATCAAAGTACAACCGGAGATTCACCCCAGAGATAGCAGCTAGACCCAAAGTCAGAGGGCAAGCAGGCAGGATGAACTATTATTGGACACTGTTAGACCAAGGAGACACCATAACATTTGAGGCCACTGGGAATCTGATAGCACCATGGTATGCCTTCGCACTAAATAAGGGATCTGACTCAGGGATTATAACATCAGATGCTCCAGTTCACAATTGCGACACAAAATGCCAAACCCCCCATGGGGCGTTGAACAGTAGCCTCCCTTTTCAGAATGTGCATCCTATCACTATTGGAGAATGTCCCAAATATGTCAAGAGCACCAAGCTAAGAATGGCAACAGGGCTAAGAAATGTCCCATCCATTCAATCCAGAGGACTATTTGGAGCAATTGCCGGATTCATTGAAGGAGGATGGACAGGTATGATAGATGGCTGGTATGGGTACCACCACCAGAATGAGCAAGGATCAGGATATGCCGCTGATCAGAAAAGCACACAGAATGCAATCGACGGAATAACAAATAAGGTGAATTCGGTAATTGAGAAAATGAACACTCAATTCACTGCAGTAGGTAAAGAATTCAACAATCTAGAGAGGAGAATTGAAAATCTGAATAAGAAGGTCGATGATGGGTTCCTGGATGTCTGGACATACAATGCTGAACTGCTCGTTCTACTGGAAAATGAAAGAACTCTTGACTTTCATGATTCCAATGTGAGGAATTTGTATGAGAGGGTTAGATCACAACTGAGGAATAACGCCAAAGAACTTGGGAATGGTTGCTTTGAGTTCTATCACAAGTGTGATGATGAATGCATGGAAAGTGTGAAGAACGGCACATATGACTATCCCAAATATTCAGAAGAATCTAAGTTGAATCGAGAAGAAATAGACGGAGTGAAACTAGAGTCAATGGGAGTTTACCAGATTTTGGCGATCTATTCCACAGTCGCCAGTTCCCTGGTCTTGCTAGTCTCCCTGGGGGCAATCAGCTTCTGGATGTGTTCTAATGGGTCATTGCAATGCAGAATATGCATTTAG
>A_/_H1N1|KF424234|A/blue_winged_teal/Alberta/212/1984
ATGGAAGCAAAACTATTTGTACTATTCTGTACATTCACTGTACTGAAAGCTGACACCATCTGTGTGGGCTACCATGCAAACAACTCTACAGACACTGTTGACACAGTACTGGAAAAGAATGTGACCGTGACTCACTCGGTGAATTTGCTCGAAGACAGCCATAATGGGAAACTCTGCAGCCTGAACGGGATAGCTCCCCTACAATTGGGGAAGTGCAATGTAGCGGGATGGCTCCTTGGCAATCCAGAATGTGACCTTCTACTCACTGCAAACTCATGGTCCTACATAATAGAGACTTCCAATTCAGAAAACGGGACATGCTACCCCGGTGAATTCATAGATTATGAAGAATTAAGAGAGCAGCTAAGTTCAGTTTCTTCATTTGAAAAGTTTGAAATTTTCCCGAAGGCAAACTCATGGCCAAATCATGAGACAACTAAAGGTGTTACAGCCGCATGCTCTTACTCTGGAGCCAGCAGTTTTTATCGGAATTTGCTGTGGATAACAAAGAAGGGAACGTCATATCCAAAACTCAGCAAATCATACACGAACAATAAAGGGAAAGAAGTGCTCGTGCTCTGGGGAGTGCACCACCCTCCAACTACCAGTGAGCAACAAAGTCTATACCAGAACGCTGGTGCGTATGTTTCAGTTGGATCATCAAAATACAACCGAAGATTCACTCCAGAGATAGCAGCTAGACCTAAAGTTAGAGGACAGGCAGGCAGAATGAACTATTATTGGACACTATTAGACCAAGGAGACACCATAACATTTGAAGCCACTGGGAATTTGATAGCACCATGGTATGCTTTCGCACTGAATAAGGGGTCTGATTCTGGAATTATAACATCAGATGCTCCAGTTCACAATTGTGACACAAGGTGCCAAACCCCTCATGGGGCTTTGAACAGTAGCCTTCCTTTTCAGAATGTACATCCTATCACTATTGGAGAATGTCCCAAATACGTCAAGAGCACCAAGCTAAGAATGGCAACAGGACTAAGAAATGTCCCATCCATTCAATCCAGAGGACTATTTGGAGCAATTGCTGGATTCATTGAGGGAGGATGGACAGGCATGATAGATGGATGGTACGGGTACCATCACCAGAATGAGCAGGGATCAGGATATGCTGCTGATCAGAAAAGCACACAGAATGCGATCGACGGAATCACAAATAAGGTGAATTCGGTAATTGAAAAGATGAACACTCAATTCACTGCAGTGGGCAAGGAATTCAACAATTTAGAAAGGAGAATTGAAAATCTGAATAAGAAGGTCGATGATGGATTCCTGGATGTTTGGACATACAATGCTGAGCTGCTCGTTCTACTTGAAAATGAAAGGACTCTGGACTTTCATGATTCCAATGTGAGAAATTTATATGAGAAGGTCAAATCACAATTGAGGAATAATGCCAAAGAACTTGGGAATGGTTGTTTTGAGTTCTACCACAAGTGTGATGATGAGTGCATGGAGAGTGTGAAGAACGGCACATATGACTATCCCAAATATTCAGAGGAGTCCAAATTGAATCGAGAAGAAATAGACGGAGTGAAACTAGAATCAATGGGAGTTTACCAAATTTTGGCGATCTATTCCACAGTCGCCAGTTCTCTAGTCTTGTTAGTCTCCCTGGGGGCAATCAGTTTCTGGATGTGCTCTAATGGGTCATTGCAATGCAGAATATGCATTTAG
>A_/_H1N1|KF424226|A/shorebird/Delaware/318/2009
ATGGAAGCAAAACTGTTTGTACTATTCTGCACATTCACTGTACTGAAAGCCGACACCATCTGTGTAGGCTACCATGCAAACAACTCTACAGACACTGTTGACACAGTACTGGAAAAGAACGTAACTGTGACTCACTCAGTGAATTTGCTCGAAGACAACCATAACGGGAAGCTCTGCAGACTGAATGGAATAGCTCCCTTACAATTGGGGAAGTGTAATGTGGCGGGATGGCTCCTGGGCAATCCAGAGTGTGACCTTCTACTCACTGCAAACTCATGGTCCTATATAATAGAGACGTCCAATTCAGAGAACGGGACATGCTATCCCGGTGAGTTCATAGATTATGAGGAATTAAGGGAGCAACTGAGTTCAGTTTCTTCTTTTGAAAAGTTCCAAATTTTCCCCAAGTCAAACTCATGGCCAAATCATGAGACAACCAAAGGTGTTACAGCTGCCTGTCCCTACTCTGGGGTCAGCAGTTTTTATCGAAATTTGCTGTGGATAATAAAGAAGGGGAATTCATACCCAAAAATCAGCAAATCATACACGAACAACAAAGGAAAAGAAGTGCTCGTGCTCTGGGGAGTGCACCATCCTCCGACCACCAGTGAACAACAAAGTCTATACCAGAACATTGATGCATACGTCTCAGTTGGGTCATCAAAGTACAACCGGAGATTCACCCCAGAAATAGCAGCTAGACCCCAAGTTAGAGGGCAGGCAGGCAGGATGAACTATTATTGGACACTGTTAGACCAAGGAGACACCATAACATTTGAGGCCACTGGGAATCTGATAGCACCATGGTATGCCTTCGCACTAAATAAGGGATCTGACTCAGGGATTATAACATCAGATGCTCCAGTCCACAATTGCAACACAAAATGCCAAACCCCCCACGGGGCGTTGAACAGTAGCCTTCCCTTTCAGAATGTGCATCCTATCACTATTGGAGAATGTCCTAAATATGTCAAGAGCACCAAGCTAAGAATGGCAACAGGGCTAAGAAATGTCCCATCCATTCAATCCAGAGGACTATTTGGAGCAATTGCCGGATTCATTGAAGGAGGATGGACAGGTATGATAGATGGCTGGTATGGGTACCACCACCAGAATGAGCAAGGATCAGGATATGCTGCTGATCAGAAAAGCACACAAAATGCAATCGACGGAATAACAAATAAGGTGAATTCGGTAATTGAGAAAATGAACACTCAATTCACTGCAGTGGGTAAAGAATTCAACAATTTAGAGAAGAGAATTGAAAACCTGAATAAAAAGGTCGATGATGGGTTCCTGGATGTCTGGACATACAATGCTGAACTGCTCGTTCTACTGGAAAATGAGAGAACTCTTGACTTTCATGATTCCAATGTGAGGAATTTGTATGAGAAGGTTAGATCACAACTGAGGAATAATGCCAAAGAACTTGGGAATGGTTGCTTTGAGTTCTATCACAAGTGTGATGATGAATGCATGGAAAGTGTGAAGAACGGTACATATGACTATCCCAAATATTCAGAAGAATCTAAGTTGAATCGAGAAGAAATAGACGGAGTGAAACTAGAGTCAATGGGAGTTTACCAAATTTTGGCGATCTATTCCACAGTCGCCAGTTCCCTGGTCTTGCTAGTCTCCCTGGGGGCAATCAGCTTCTGGATGTGTTCTAATGGGTCATTGCAATGCAGAATATGCATTTAG
>A_/_H1N1|KF424218|A/pintail/Alberta/68/2005
ATGAAAGCAAAACTGTTTGTACTATTCTGTACATTCACTGTACTGAAAGCTGACACCATCTGTGTGGGCTACCATGCAAACAACTCTACAGACACTGTTGACACAGTACTGGAAAAGAACGTAACTGTGACTCACTCAGTGAATTTGCTCGAAGACAGCCACAATGGGAAGCTCTGCAGCCTGAATGGGATAGCTCCTTTACAATTGGGGAAGTGTAATGTAGCGGGATGGCTCCTGGGCAACCCAGAATGTGATCTTCTACTCACTGCAAACTCATGGTCCTATATAATAGAGACGTCCAATTCAGAGAACGGGACATGCTATCCCGGTGAGTTCATAGATTATGAGGAATTAAGGGAGCAATTGAGTTCAGTTTCTTCTTTTGAAAAGTTTGAAATTTTCCCCAAGGCAAACTCATGGCCAAACCATGAGACAACCAAAGGTGTTACAGCTGCTTGCTCATACTCTGGGGCCAGCAGTTTTTATCGAAATTTGCTGTGGATAATAAAGAAGGGGACTTCATACCCAAAACTCAGCAAATCATACACGAACAATAAGGGAAAAGAAGTGCTTGTGCTCTGGGGAGTGCACCATCCTCCGACCACCAGTGAACAACAAAGTCTATACCAGAACACTGATGCATACGTCTCAGTTGGGTCATCAAAGTACAACCGGAGATTCACCCCAGAGATAGCAGCTAGACCCAAAGTTAGAGGGCAGGCAGGCAGGATGAACTATTATTGGACACTATTAGACCAGGGAGACACCATAACATTTGAGGCCACTGGAAATCTGATAGCACCATGGTATGCCTTCGCACTAAACAAGGGGTCTGACTCAGGGATTATAACATCAAATGCTCCAGTTCACAATTGTGACACAAGATGCCAAACTCCCCACGGGGCGTTGAACAGTAGCCTCCCTTTTCAGAATGTGCACCCTATCACTATTGGAGAATGTCCCAAGTATGTCAAGAGCACCAAGCTGAGAATGGCAACAGGACTAAGAAATGTCCCATCCATTCAATCCAGAGGACTATTTGGAGCAATTGCCGGATTCATTGAAGGAGGGTGGACAGGCATGATAGATGGCTGGTATGGGTATCACCACCAGAATGAGCAAGGATCAGGATATGCCGCTGATCAGAAAAGCACACAGAATGCAATCGATGGAATAACAAATAAGATGAATTCGGTAATTGAGAAAATGAACACTCAATTCACTGCAGTGGGTAAAGAATTCAACAATCTAGAGAGGAGAATTGAAAATCTGAATAAGAAGGTCGATGATGGGTTCCTGGATGTTTGGACATACAATGCTGAACTGCTCGTTCTACTGGAGAATGAAAGAACTCTTGACTTTCATGATTCCAATGTGAGGAATTTGTATGAGAGGGTCAGATCGCAACTGAGGAATAACGCCAAAGAACTTGGAAATGGTTGCTTCGAGTTCTATCACAAGTGTGATGATGAATGCATGGAAAGTGTGAGGAACGGCACATATGACTATCCCAAATATTCAGAAGAGTCTAAGTTGAATCGAGAAGAAATAGACGGAGTGAAACTAGAGTCGATGGGAGTTTACCAAATTCTGGCGATCTATTCCACAGTCGCCAGTTCCCTGGTCTTGTTAGTCTCCCTGGGGGCAATCAGCTTCTGGATGTGCTCTAATGGGTCATTGCAATGCAGAATATGCATTTAG
>A_/_H1N1|KF424210|A/mallard/Minnesota/AI07-3127/2007
ATGGAAGCAAAACTGTTTGTACTATTCTGTACATTCACTGTACTGAAAGCTGACACCATCTGTGTAGGCTACCATGCAAACAACTCTACAGACACTGTTGACACAGTACTGGAAAAGAACGTAACCGTGACTCACTCAGTGAATTTGCTCGAAGACAGCCATAATGGGAAGCTCTGCAGCCTGAATGGAATAGCTCCCTTACAATTGGGGAAGTGTAATGTAGCGGGATGGCTCCTGGGCAACCCAGAATGTGACCTTCTACTCACTGCAAACTCATGGTCCTATATAATAGAGACGTCCAATTCAGAGAACGGGACATGCTATCCCGGTGAGTTCATAGATTATGAGGAATTAAGGGAGCAATTGAGTTCAGTTTCTTCTTTCGAAAAGTTTGAAATTTTCCCCAAGGCAAACTCATGGCCAAACCATGAGACAACCAAAGGTGTTACAGCTGCCTGTTCCTACTCTGGGGCCAGCAGTTTTTATCGAAATTTGCTGTGGATAACAAAGAAAGGGAATTCATACCCAAAACTCAGCAAATCATACACGAACAATAAAGGAAAAGAAGTGCTCGTGCTCTGGGGCGTGCATCATCCTCCGACCACCAGTGAACAACAAAGTCTATACCAGAACACTGATGCATATGTCTCAGTTGGGTCATCAAAGTACAACCGGAGATTCACCCCAGAGATAGCAGCTAGACCCAAAGTCAGAGGGCAAGCAGGCAGGATGAACTATTATTGGACACTGTTAGACCAAGGAGACACCATAACATTTGAGGCCACTGGGAATCTGATAGCACCATGGTATGCCTTCGCACTAAATAAGGGATCTGACTCAGGGATTATAACATCAGATGCTCCAGTTCACAATTGCGACACAAAATGCCAAACCCCCCATGGGGCGTTGAACAGTAGCCTCCCTTTTCAGAATGTGCATCCTATCACTATTGGAGAATGTCCCAAATATGTCAAGAGCACCAAGCTAAGAATGGCAACAGGGCTAAGAAATGTCCCATCCATTCAATCCAGAGGACTATTTGGAGCAATTGCCGGATTCATTGAAGGAGGATGGACAGGTATGATAGATGGCTGGTATGGATACCACCACCAGAATGAGCAAGGATCAGGATATGCCGCTGATCAGAAAAGCACACAGAATGCAATCGACGGAATAACAAATAAGGTGAATTCGGTAATTGAGAAAATGAACACTCAATTCACTGCAGTAGGTAAAGAATTCAACAATCTAGAGAGGAGAATTGAAAATCTGAATAAGAAGGTCGATGATGGGTTCCTGGATGTCTGGACATACAATGCTGAACTGCTCGTTCTACTGGAAAATGAAAGAACTCTTGACTTTCATGATTCCAATGTGAGGAATTTGTATGAGAGGGTTAGATCACAACTGAGGAATAACGCCAAAGAACTTGGGAATGGTTGCTTTGAGTTCTATCACAAGTGTGATGATGAATGCATGGAAAGTGTGAAGAACGGCACATATGACTATCCCAAATATTCAGAAGAATCTAAGTTGAATCGAGAAGAAATAGACGGAGTGAAACTAGAGTCAATGGGAGTTTACCAGATTTTGGCGATCTATTCCACAGTCGCCAGTTCCCTGGTCTTGCTAGTCTCCCTGGGGGCAATCAGCTTCTGGATGTGTTCTAATGGGTCATTGCAATGCAGAATATGCATTTAG
>A_/_H1N8|KF382703|A/duck/Pennsylvania/4844-6/2013
ATGGAAGCAAAACTGTTTGTGCTATTCTGTACATTCACTGTACTGAAAGCTGACACCATCTGTGTGGGCTACCATGCAAACAACTCTACAGACACTGTTGACACAGTACTGGAAAAGAATGTAACTGTGACTCACTCAGTGAATTTGCTCGAAGACAGCCATAATGGGAAGCTCTGCAGTCTGAATGGAGTAGCTCCTTTACAATTGGGGAAGTGTAATGTAGCAGGATGGCTCCTGGGCAATCCAGAGTGTGATCTTCTACTCACTGCAAACTCATGGTCCTATATAATAGAGACGTCCAATTCAGAGAACGGGACATGCTATCCCGGTGAATTCATAGATTATGAGGAATTAAGGGAGCAGCTGAGTTCAGTTTCTTCTTTTGAAAAGTTTGAAATTTTCCCCAAGGCAAATTCATGGCCAAACCATGAGACAACCAAAGGTGTTACAGCTGCTTGCTCCTACTCTGGGGCTAGCAGTTTTTATCGAAATTTGCTGTGGATAACAAAGAAGGGGACTTCATATCCAAAACTCAGCAAATCATACACGAACAATAAGGGGAAAGAAGTGCTCGTGCTCTGGGGAGTGCACCATCCTCCGACCACCAGTGAACAACAAAGTCTATACCAGAATACTGATGCATACGTCTCAGTTGGGTCATCAAAGTACAACCGGAGATTCACCCCAGAGATAGCAGCTAGACCCAAAGTTAGAGGGCAGGCAGGCAGGATGAACTATTATTGGACACTATTAGACCAAGAGGACACCATAACATTTGAGGCCACTGGAAATCTGATAGCACCATGGTATGCCTTCGCACTAAATAAGGGGTCTGACTCAGGAATTATAACATCAGATGCTCCAGTTCACAATTGCGACACAAGATGCCAAACCCCCCACGGAGCGTTGAACAGTAGCCTTCCTTTTCAGAATGTGCATCCTATCACCATTGGAGAATGTCCCAAATATGTCAAGAGCACCAAGCTAAGGATGGCAACAGGACTAAGAAATGTCCCATCCATTCAATCCAGAGGACTATTTGGAGCAATTGCCGGATTCATTGAAGGAGGATGGACAGGCATGATAGATGGCTGGTATGGGTACCACCACCAGAATGAGCAAGGATCAGGATATGCCGCTGATCAGAAAAGCACACAGAATGCAATTGATGGAATAACAAATAAGGTGAATTCGGTAATTGAAAAAATGAACACTCAATTCACTGCAGTGGGTAAAGAATTCAACAACCTAGAGAGGAGAATTGAGAATCTGAATAAGAAGGTTGATGATGGGTTCTTGGATGTTTGGACATACAATGCTGAACTGCTCGTTTTACTGGAAAATGAAAGAACTCTTGACTTTCATGATTCCAATGTGAGGAGTTTGTATGAGAGAGTCAAATCACAACTGAGGAATAACGCCAAAGAACTTGGAAATGGTTGCTTTGAGTTCTATCACAAGTGTGATGATGAATGTATGGAAAGTGTGAAGAACGGCACATATGATTATCCCAAATATTCAGAAGAGTCTAGGTTGAATCGAGAAGAAATAGACGGAGTGAAACTAGAGTCAATGGGAGTTTACCAAATTTTGGCGATCTATTCCACAGTCGCCAGTTCCCTGGTCTTGTTAGTCTCCCTGGGGGCAATCAGCTTCTGGATGTGCTCTAATGGGTCATTGCAATGCAGAATATGCATTTAG
>A_/_H1N1|KF424050|A/mallard/Alberta/201/1998
ATGGAAGCAAAATTATTTGTGCTATTCTGTACATTTACTGTACTGAAAGCTGACACCATCTGTGTGGGCTACCATGCAAACAACTCTACAGACACTGTTGACACAGTACTAGAAAAGAATGTGACTGTGACCCACTCAGTGAATTTGCTCGAAAACAGCCATAATGGGAAACTCTGCAGCCTGAACGGGATAGCTCCCCTACAACTGGGGAAGTGCAATGTGGCGGGATGGCTCCTAGGCAATCCAGAATGTGACCTTCTACTCACTGCGAGCTCATGGTCCTACATAATAGAAACTTCCAATTCGGAAAACGGAACATGCTACCCCGGTGAATTCATAGATTATGAAGAATTAAGGGAGCAGCTAAGTTCAGTTTCTTCATTTGAAAAGTTTGAAATTTTCCCGAAGGCAAGCTCATGGCCAAATCATGAGACAACTAAAGGTGTTACAGCCGCATGCTCTTACTCTGGAGCCAGCAGTTTTTATCGGAACTTGCTGTGGATAACGAAGAAGGGAAATTCATACCCAAAACTCAGCAAATCATACACGAACAACAAGGGGAAAGAAGTGCTTGTGCTTTGGGGGGTGCACCACCCTCCAACTGCCAATGAGCAGCAAAGTATATATCAGAACGCTGACGCATATGTTTCAGTTGGATCGTCGAAATACAACCGAAGATTCACTCCGGAGATAGCAGCTAGACCTAAAGTTAGAGGACAAGCAGGCAGGATGAACTATTATTGGACACTATTGGACCAGGGAGACACTATAACATTTGAAGCCACTGGGAATTTGATAGCACCATGGTATGCTTTCGCATTGAACAAGGGGTCTGACTCCGGAATTATAACATCCGATGCTCCAGTTCACAATTGTGACACAAAGTGTCAAACCCCTCATGGGGCTTTAAACAGCAGCCTTCCTTTTCAGAACGTACATCCTATTACTATTGGAGAATGTCCCAAATACGTCAAAAGCACCAAACTAAGAATGGCAACAGGATTGAGAAATGTCCCATCCATTCAATCCAGAGGGCTATTTGGGGCAATTGCTGGATTCATTGAGGGAGGATGGACAGGCATGATAGATGGCTGGTACGGATATCATCATCAGAATGAGCAGGGATCAGGATATGCTGCTGATCAGAAAAGCACGCAGAATGCGATTGACGGGATCACAAATAAGGTGAATTCGGTAATTGAGAAAATGAATACTCAATTCACCGCAGTGGGCAAGGAGTTCAACAACTTAGAAAGGAGAATTGAAAATCTGAATAAGAAGGTCGATGATGGATTCCTGGATGTTTGGACATACAATGCTGAATTGCTCGTCCTACTTGAGAATGAAAGGACTCTGGACTTCCATGACTCCAATGTGAGAAATCTATATGAGAAAGTAAAGTCACAGTTGAGGAACAATGCCAAAGAACTTGGGAATGGTTGCTTTGAGTTCTACCACAAATGTGATGATGAGTGCATGGAGAGTGTGAAAAACGGCACATATGACTATCCCAAGTATTCAGAAGAGTCCAAATTGAATCGGGAAGAAATAGACGGAGTGAAACTAGAATCAATGGGAGTTTACCAAATTTTGGCGATCTATTCCACAGTCGCCAGTTCTCTAGTCTTGTTAGTCTCCCTGGGGGCACTCAGTTTCTGGATGTGCTCTAATGGGTCATTACAATGCAGAATATGCATTTAG
>A_/_H1N1|KF424042|A/mallard/Alberta/88/2004
ATGGAAGCAAAACTGTTTGTACTATTCTGTACATTCACTGTACTGAAAGCTGACACCATCTGTGTGGGCTACCATGCAAACAACTCTACAGACACTGTTGACACAGTACTGGAAAAGAACGTAACTGTGACTCACTCAGTGAATTTGCTCGAAGACAGCCATAATGGGAAGCTCTGCAGCCTGAATGGAATAGCTCCTTTACAATTGGGGAAGTGTAATGTAGCGGGATGGCTCCTGGGCAACCCAGAATGTGACCTTCTACTCACTGCAAACTCATGGTCCTATATAATAGAGACGTCCAATTCAGAGAACGGGACATGCTATCCCGGTGAGTTCATAGATTATGAGGAATTAAGGGAGCAATTGAGTTCAGTTTCTTCTTTTGAAAAGTTTGAAATTTTCCCCAAGGCAAACTCATGGCCAAACCATGAGACAACCAAAGGTGTTACAGCTGCCTGCCCCTACTCTGGAGCCAGCAGTTTTTATCGAAATTTGCTGTGGATAATAAAGAAGGGGACTTCATACCCAAAACTCAGCAAATCATACACGAACAATAAAGGAAAAGAAGTGCTTGTGCTCTGGGGAGTGCACCATCCTCCGACCACCAGTGAACAACAAAGTCTATACCAGAACACTGATGCATACGTCTCAGTTGGGTCATCAAAATACAACCGGAGATTCACCCCAGAGATAGCAGCTAGACCCAAAGTTAGAGGGCAGGCAGGCAGGATGAACTATTATTGGACACTGTTAGACCAAGGAGACACCATAACATTTGAGGCCACTGGGAATCTGATAGCACCATGGTATGCCTTCGCACTAAATAAGGGGTCTGACTCAGGGATTATAACATCAGATGCTCCAGTTCACAATTGCGACACAAAATGCCAAACCCCCCACGGGGCGTTGAACAGTAGCCTCCCTTTTCAGAATGTGCATCCTATCACTATTGGAGAATGTCCCAAATATGTCAAGAGCACCAAGCTAAGAATGGCAACAGGACTAAGAAATGTCCCATCCATTCAATCCAGAGGATTATTTGGAGCAATTGCCGGATTCATTGAAGGGGGATGGACAGGCATGATAGATGGCTGGTATGGGTACCACCACCAAAATGAGCAAGGATCAGGATATGCCGCTGATCAGAAAAGCACACAGAATGCAATCGACGGAATAACAAATAAGGTGAATTCGGTAATTGAGAAAATGAACACTCAATTCACTGCAGTTGGTAAAGAATTCAACAACCTAGAGAGGAGAATTGAAAATCTGAATAAGAAGGTCGATGATGGGTTCCTGGATGTTTGGACATACAATGCTGAACTGCTCGTTCTACTGGAAAATGAAAGAACTCTTGACTTCCATGATTCCAATGTGAGGAATTTGTATGAGAGGGTCAGATCACAACTGAGGAATAACGCCAAAGAACTTGGAAATGGTTGCTTTGAGTTCTATCACAAGTGTGATAATGAATGCATGGAAAGTGTGAAGAACGGCACATATGACTATCCCAAATATTCAGAAGAGTCTAAGTTGAATCGAGAAGAAATAGACGGAGTGAAACTAGAGTCAATGGGAGTTTACCAAATTTTGGCGATCTATTCCACAGTCGCCAGTTCCCTGGTCTTGTTAGTCTCCCTGGGGGCAATCAGCTTCTGGATGTGCTCTAATGGGTCATTGCAATGCAGAATATGCATTTAG
>A_/_H1N1|KF424034|A/northern_shoveler/Minnesota/Sg-00651/2008
ATGGAAGCAAAACTGTTTGTACTATTCTGTACATTCACTGTACTGAAAGCTGACACCATCTGTGTGGGCTACCATGCAAACAACTCTACAGACACTGTTGACACAGTACTGGAAAAGAATGTAACTGTGACTCACTCAGTGAATTTGCTCGAAGACAGCCATAATGGGAAGCTCTGCAGCCTGAATGGGATAGCTCCTTTACAATTGGGGAAGTGTAATGTGGCGGGATGGCTCCTGGGCAACCCAGAATGTGATCTTCTACTCACTGCAAACTCATGGTCCTATATAATAGAGACGTCCAATTCAGAGAACGGGACATGCTATCCCGGTGAATTCATAGATTATGAGGAATTAAGGGAGCAACTGAGTTCAATTTCTTCTTTTGAAAAGTTTGAAATTTTCCCCAAGGCAAACTCATGGCCAAACCATGAGACAACCAAAGGTGTTACAGCTGCTTGCTCCTACTCTGGGACTAGCAGTTTTTATCGAAATTTGCTGTGGATAACAAAGAAGGGGACTTCATATCCAAAACTCAGCAAATCATACACGAACAATAAGGGAAAAGAAGTGCTCGTGCTCTGGGGAGTGCACCATCCTCCGACCACCAGTGAACAACAAAGTCTATACCAGAACACTGATGCATACGTCTCAGTTGGGTCATCAAAGTACAACCGGAGATTCACCCCAGAGATAGCAGCTAGACCCAAAGTTAGAGGCCAGGCAGGCAGGATGAACTATTATTGGACACTATTAGACCAAGGGGACACCATAACATTTGAGGCCACTGGGAATCTGATAGCACCATGGTATGCCTTCGCACTAAATAAGGGGTCTGACTCAGGAATTATAACATCAGATGCTCCAGTTCACAATTGCAACACAAGATGCCAAACCCCCCACGGAGCGTTGAACAGTAGCCTCCCTTTTCAGAATGTGCATCCCATCACTATTGGAGAATGTCCCAAATATGTCAAGAGCACCAAGCTAAGAATGGCAACAGGACTAAGAAATGTCCCATCCATTCAAACCAGAGGACTATTTGGAGCAATTGCCGGATTCATTGAAGGAGGATGGACAGGCATGATAGATGGCTGGTATGGGTACCACCACCAGAATGAGCAAGGATCAGGGTATGCCGCTGATCAGAAAAGCACACAGAATGCAATCGATGGAATAACAAATAAGGTGAATTCGGTAATTGAGAAAATGAACACTCAATTCACTGCAGTGGGTAAAGAATTCAACAACCTAGAGAGGAGAATTGAGAATCTGAATAAGAAGGTCGATGATGGGTTCCTGGATGTTTGGACATACAATGCTGAACTGCTCGTTCTACTGGAAAATGAAAGAACTCTTGACTTTCATGATTCCAATGTGAGGAATTTGTATGAGAGGGTCAGATCACAACTGAGGAATAACGCCAAAGAACTTGGAAACGGTTGCTTCGAGTTCTATCACAAGTGTGATGATGAATGTATGGAAAGTGTGAAGAACGGCACATATGACTATCCCAAATATTCAGAAGAGTCTAAGTTGAATCGAGAAGAAATAGATGGAGTGAAACTAGAGTCGATGGGAGTTTACCAAATTTTGGCGATCTATTCCACAGTCGCCAGTTCCCTGGTCTTGTTAGTCTCCCTGGGGGCAATCAGTTTCTGGATGTGCTCTAATGGGTCATTGCAATGCAGAATATGCATTTAG
>A_/_H1N1|KF424018|A/mallard/Minnesota/AI07-3100/2007
ATGGAAGCAAAACTGTTTGTACTATTCTGTACATTCACTGTACTGAAAGCTGACACCATCTGTGTGGGCTACCATGCAAACAACTCTACAGACACTGTTGACACAGTACTGGAAAAGAATGTAACTGTGACTCACTCAGTGAATTTGCTCGAAGACAGCCATAATGGGAAGCTCTGCAGCCTGAATGGGATAGCTCCTTTACAATTGGGGAAGTGTAATGTAGCGGGATGGCTCCTGGGCAACCCAGAATGTGATCTTCTACTCACTGCAAACTCATGGTCCTATATAATAGAGACGTCCAATTCAGAGAACGGGACATGCTATCCCGGTGAATTCATAGATTATGAGGAATTAAGGGAGCAACTGAGTTCAGTTTCTTCTTTTGAAAAGTTTGAAATTTTCCCCAAGGCAAACTCATGGCCAAACCATGAGACAACCAAAGGTGTTACAGCTGCTTGCTCCTACTCTGGGGCTAGCAGTTTTTACCGAAATTTGCTGTGGATAATAAAGAAGGGGACTTCATATCCAAAACTCAGCAAATCATACACGAACAATAAGGGAAGAGAAGTGCTCGTGCTCTGGGGAGTGCACCATCCTCCGACCACCAGTGAACAACAAAGTCTATACCAGAACACTGATGCATACGTCTCAGTTGGGTCATCAAAGTACAACCGGAGATTCACCCCAGAGATAGCAGCTAGACCCAAAGTTAGAGGGCAGGCAGGCAGGATGAACTATTATTGGACACTATTAGACCAAGGGGACACCATAACATTTGAGGCCACTGGGAATCTGATAGCACCATGGTATGCCTTCGCACTAAATAAGGGGTCTGACTCAGGGATTATAACATCAGATGCTCCAGTTCACAATTGCGACACAAGATGCCAAACCCCCCACGGAGCGTTGAACAGTAGCCTCCCTTTTCAGAATGTGCATCCTATCACTATTGGAAAATGTCCCAAATATGTCAAGAGCACCAAGCTAAGAATGGCAACAGGACTAAGAAATGTCCCATCCATTCAATCCAGAGGACTATTTGGAGCAATTGCCGGATTCATTGAAGGAGGATGGACAGGCATGATAGATGGCTGGTATGGGTACCACCACCAGAATGAGCAAGGATCAGGATATGCCGCTGATCAGAAAAGCACACAGAATGCAATCGATGGAATAACAAATAAGGTGAATTCGGTAATTGAGAAAATGAACACTCAATTCACTGCAGTGGGTAAAGAATTCAACAACTTAGAGAGGAGAATTGAGAATCTGAATAAGAAGGTCGATGATGGGTTCCTGGATGTTTGGACATACAATGCTGAACTGCTCGTTCTACTGGAAAATGAAAGAACTCTTGACTTTCATGATTCCAATGTGAGGAATTTGTATGAGAGGGTCAGATCACAACTGAGGAATAACGCCAAAGAACTTGGAAATGGTTGCTTCGAGTTCTATCACAAGTGTGATGATGAATGTATGGAGAGTGTGAAGAACGGCACATATGACTATCCCAAATATTCAGAAGAGTCTAAGTTGAATCGAGAAGAAATAGACGGAGTGAAACTAGAGTCGATGGGAGTTTACCAAATTTTGGCGATCTATTCCACAGTCGCCAGTTCCCTGGTCTTGTTAATCTCCCTGGGGGCAATCAGCGTCTGGATGTGCTCTAATGGGTCATTGCAATGCAGAATATGCATTTAG
>A_/_H1N1|KF424058|A/mallard/Minnesota/Sg-00627/2008
ATGGAAGCAAAACTGTTTGTACTATTCTGTACATTCACTGTACTGAAAGCTGACACCATCTGTGTGGGCTACCATGCAAACAACTCTACAGACACTGTTGACACAGTACTGGAAAAGAATGTAACTGTGACTCACTCAGTGAATTTGCTCGAAGACAGCCATAATGGGAAGCTCTGCAGCCTGAATGGGATAGCTCCTTTACAATTGGGGAAGTGTAATGTGGCGGGATGGCTCCTGGGCAACCCAGAATGTGATCTTCTACTCACTGCAAACTCATGGTCCTATATAATAGAGACGTCCAATTCAGAGAACGGGACATGCTATCCCGGTGAATTCATAGATTATGAGGAATTAAGGGAGCAACTGAGTTCAGTTTCTTCTTTTGAAAAGTTTGAAATTTTCCCCAAGGCAAACTCATGGCCAAACCATGAGACAACCAAAGGTGTTACAGCTGCTTGCTCCTACTCTGGGACTAGCAGTTTTTATCGAAATTTGCTGTGGATAATAAAGAAGGGGACTTCATATCCAAAACTCAGCAAATCATACACGAACAATAAGGGAAAAGAAGTGCTCGTGCTCTGGGGAGTGCACCATCCTCCGACCACCAGTGAACAACAAAGTCTATACCAGAACACTGATGCATACGTCTCAGTTGGGTCATCAAAGTACAACCGGAGATTCACCCCAGAGATAGCAGCTAGACCCAAAGTTAGAGGCCAGGCAGGCAGGATGAACTATTATTGGACACTATTAGACCAAGGGGACACCATAACATTTGAGGCCACTGGGAATCTGATAGCACCATGGTATGCCTTCGCACTAAATAAGGGGTCTGACTCAGGAATTATAACATCAGATGCTCCAGTTCACAATTGCAACACAAGATGCCAAACCCCCCACGGAGCGTTGAACAGTAGCCTCCCTTTTCAGAATGTGCATCCCATCACTATTGGAGAATGTCCCAAATATGTCAAGAGCACCAAGCTAAGAATGGCAACAGGACTAAGAAATGTCCCATCCATTCAAACCAGAGGACTATTTGGAGCAATTGCCGGATTCATTGAAGGAGGATGGACAGGCATGATAGATGGCTGGTATGGGTACCACCACCAGAATGAGCAAGGATCAGGGTATGCCGCTGATCAGAAAAGCACACAGAATGCAATCGATGGAATAACAAATAAGATGAATTCGGTAATTGAGAAAATGAACACTCAATTCACTGCAGTGGGTAAAGAATTCAACAACCTAGAGAGGAGAATTGAGAATCTGAATAAGAAGGTCGATGATGGGTTCCTGGATGTTTGGACATACAATGCTGAACTGCTCGTTCTACTGGAAAATGAAAGAACTCTTGACTTTCATGATTCCAATGTGAGGAATTTGTATGAGAGGGTCAGATCACAACTGAGGAATAACGCCAAAGAACTTGGAAACGGTTGCTTCGAGTTCTATCACAAGTGTGATGATGAATGTATGGAAAGTGTGAAGAACGGCACATATGACTATCCCAAATATTCAGAAGAGTCTAAGTTGAATCGAGAAGAAATAGATGGAGTGAAACTAGAGTCGATGGGAGTTTACCAAATTTTGGCGATCTATTCCACAGTCGCCAGTTCCCTGGTCTTGTTAGTCTCCCTGGGGGCAATCAGTTTCTGGATGTGCTCTAATGGGTCATTGCAATGCAGAATATGCATTTAG
>A_/_H1N1|KF424026|A/gull/Delaware/428/2009
ATGGAAGCAAAACTGTTTGTACTATTCTGCACATTCACTGTACTGAAAGCCGACACCATCTGTGTAGGCTACCATGCAAACAACTCTACAGAAACTGTTGACACAGTACTGGAAAAGAACGTAACTGTGACTCACTCAGTGAATTTGCTCGAAGACAACCATAACGGGAAGCTCTGCAGACTGAATGGAATAGCTCCCTTACAATTGGGGAAGTGTAATGTGGCGGGATGGCTCCTGGGCAATCCAGAGTGTGACCTTCTACTCACTGCAAACTCATGGTCCTATATAATAGAGACGTCCAATTCAGAGAACGGGACATGCTATCCCGGTGAGTTCATAGATTATGAGGAATTAAGGGAGCAACTGAGTTCAGTTTCTTCTTTTGAAAAGTTCCAAATTTTCCCCAAGTCAAACTCATGGCCAAATCATGAGACAACCAAAGGTGTTACAGCTGCCTGTCCCTACTCTGGGGTCAGCAGTTTTTATCGAAATTTGCTGTGGATAATAAAGAAGGGGAATTCATACCCAAAAATCAGCAAATCATACACGAACAATAAAGGAAAAGAAGTGCTCGTGCTCTGGGGAGTGCACCATCCTCCGACCACCAGTGAACAACAAAGTCTATACCAGAACATTGATGCATACGTCTCAGTTGGGTCATCAAAGTACAACCGGAGATTCACCCCAGAAATAGCAGCTAGACCCCAAGTTAGAGGGCAGGCAGGCAGGATGAACTATTATTGGACACTGTTAGACCAAGGAGACACCATAACATTTGAGGCCACTGGGAATCTGATAGCACCATGGTATGCCTTCGCACTAAATAAGGGATCTGACTCAGGGATTATAACATCAGATGCTCCAGTCCACAATTGCAACACAAAATGCCAAACCCCCCACGGGGCGTTGAACAGTAGCCTTCCCTTTCAGAATGTGCATCCTATCACTATTGGAGAATGTCCTAAATATGTCAAGAGCACCAAGCTAAGAATGGCAACAGGGCTAAGAAATGTCCCATCCATTCAATCCAGAGGACTATTTGGAGCAATTGCCGGATTCATTGAAGGAGGATGGACAGGTATGATAGATGGCTGGTATGGGTACCACCACCAGAATGAGCAAGGATCAGGATATGCTGCTGATCAGAAAAGCACACAAAATGCAATCGACGGAATAACAAATAAGGTGAATTCGGTAATTGAGAAAATGAACACTCAATTCACTGCAGTGGGTAAAGAATTCAACAATTTAGAGAAGAGAATTGAAAACCTGAATAAAAAGGTCGATGATGGGTTCCTGGATGTCTGGACATACAATGCTGAACTGCTCGTTCTACTGGAAAATGAGAGAACTCTTGACTTTCATGATTCCAATGTGAGGAATTTGTATGAGAAGGTTAGATCACAACTGAGGAATAATGCCAAAGAACTTGGGAATGGTTGCTTTGAGTTCTATCACAAGTGTGATGATGAATGCATGGAAAGTGTGAAGAACGGTACATATGACTATCCCAAATATTCAGAAGAATCTAAGTTGAATCGAGAAGAAATAGACGGAGTGAAACTAGAGTCAATGGGAGTTTACCAAATTTTGGCGATCTATTCCACAGTCGCCAGTTCCCTGGTCTTGCTAGTCTCCCTGGGGGCAATCAGCTTCTGGATGTGTTCTAATGGGTCATTGCAATGCAGAATATGCATTTAG
>A_/_H1N1|KF424074|A/shorebird/Delaware/170/2009
ATGGAAGCAAAACTGTTTGTACTATTCTGCACATTCACTGTACTGAAAGCCGACACCATCTGTGTAGGCTACCATGCAAACAACTCTACAGACACTGTTGACACAGTACTGGAAAAGAACGTAACTGTGACTCACTCAGTGAATTTGCTCGAAGACAACCATAACGGGAAGCTCTGCAGACTGAATGGAATAGCTCCCTTACAATTGGGGAAGTGTAATGTGGCGGGATGGCTCCTGGGCAATCCAGAGTGTGACCTTCTACTCACTGCAAACTCATGGTCCTATATAATAGAGACGTCCAATTCAGAGAACGGGACATGCTATCCCGGTGAGTTCATAGATTATGAGGAATTAAGGGAGCAACTGAGTTCAGTTTCTTCTTTTGAAAAGTTCCAAATTTTCCCCAAGTCAAACTCATGGCCAAATCATGAGACAACCAAAGGTGTTACAGCTGCCTGTCCCTACTCTGGGGTCAGCAGTTTTTATCGAAATTTGCTGTGGATAATAAAGAAGGGGAATTCATACCCAAAAATCAGCAAATCATACACGAACAATAAAGGAAAAGAAGTGCTCGTGCTCTGGGGAGTGCACCATCCTCCGACCACCAGTGAACAACAAAGTCTATACCAGAACATTGATGCATACGTCTCAGTTGGGTCATCAAAGTACAACCGGAGATTCACCCCAGAAATAGCAGCTAGACCCCAAGTTAGAGGGCAGGCAGGCAGGATGAACTATTATTGGACACTGTTAGACCAAGGAGACACCATAACATTTGAGGCCACTGGGAATCTGATAGCACCATGGTATGCCTTCGCACTAAATAAGGGATCTGACTCAGGGATTATAACATCAGATGCTCCAGTCCACAATTGCAACACAAAATGCCAAACCCCCCACGGGGCGTTGAACAGTAGCCTTCCCTTTCAGAATGTGCATCCTATCACTATTGGAGAATGTCCTAAATATGTCAAGAGCACCAAGCTAAGAATGGCAACAGGGCTAAGAAATGTCCCATCCATTCAATCCAGAGGACTATTTGGAGCAATTGCCGGATTCATTGAAGGAGGATGGACAGGTATGATAGATGGCTGGTATGGGTACCACCACCAGAATGAGCAAGGATCAGGATATGCTGCTGATCAGAAAAGCACACAAAATGCAATCGACGGAATAACAAATAAGGTGAATTCGGTAATTGAGAAAATGAACACTCAATTCACTGCAGTGGGTAAAGAATTCAACAATTTAGAGAAGAGAATTGAAAACCTGAATAAAAAGGTCGATGATGGGTTCCTGGATGTCTGGACATACAATGCTGAACTGCTCGTTCTACTGGAAAATGAGAGAACTCTTGACTTTCATGATTCCAATGTGAGGAATTTGTATGAGAAGGTTAGATCACAACTGAGGAATAATGCCAAAGAACTTGGGAATGGTTGCTTTGAGTTCTATCACAAGTGTGATGATGAATGCATGGAAAGTGTGAAGAACGGTACATATGACTATCCCAAATATTCAGAAGAATCTAAGTTGAATCGAGAAGAAATAGACGGAGTGAAACTAGAGTCAATGGGAGTTTACCAAATTTTGGCGATCTATTCCACAGTCGCCAGTTCCCTGGTCTTGCTAGTCTCCCTGGGGGCAATCAGCTTCTGGATGTGTTCTAATGGGTCATTGCAATGCAGAATATGCATTTAG
>A_/_H1N1|KF424090|A/green_winged_teal/Louisiana/Sg-00090/2007
ATGGAGGCAAAACTGTTTGTACTATTCTGTACATTCACTGTACTGAGAGCTGACACCATCTGTGTGGGCTACCATGCAAACAACTCTACGGACACTGTTGACACAGTACTGGAAAAGAACGTAACTGTGACTCACTCAGTTAATTTGCTCGAAGACAGCCATAATGGGAAGCTCTGCAGTCTGAATGGAATAGCTCCTTTGCAATTGGGGAAGTGTAATGTAGCGGGATGGCTCCTGGGCAACCCAGAATGTGACCTTCTACTCACTGCAAACTCATGGTCCTATATAATAGAGACGTCCAATTCAGAGAACGGGACATGCTATCCCGGTGAGTTCATAGACTATGAGGAATTAAGGGAGCAATTGAGTTCAGTTTCTTCTTTTGAAAAGTTTGAAATTTTCCCCAAGGCAAACTCATGGCCAAACCATGAGACAACCAAAGGTGTTACAGCTGCCTGCTCCTACTCTGGGGCCAGCAGTTTTTATCGAAATTTGCTGTGGATAACAAAGAAGGGGAATTCATACCCAAAACTCAGCAAATCATACACGAACAATAAAGGGAAAGAAGTGCTCGTGCTCTGGGGAGTGCATCATCCTCCGACCACCAGTGAACAACAAAGTCTATACCAGAACACTGATGCATACGTCTCAGTTGGGTCATCAAAGTACAACCGGAGATTCACCCCAGAGATAGCAGCTAGACCCAAAGTTAGAGGGCAGGCAGGCAGGATGAACTATTATTGGACACTGTTAGACCAAGGAGACACCATAACATTTGAGGCCACTGGAAATCTGATCGCACCATGGTACGCCTTCGCACTAAATAAGGGATCTGATTCAGGGATTATAACATCAGATGCACCAGTTTACAATTGCGACACAAAATGCCAAACCCCCCATGGGGCGTTGAACAGTAGCCTCCCTTTTCAGAATGTGCATCCTATCACTATTGGAGAATGTCCCAAATATGTCAAGAGCACCAAACTAAGAATGGCAACAGGACTAAGAAATGTCCCATCCATTCAATCCAGAGGACTATTTGGAGCAATTGCTGGATTCATTGAAGGAGGATGGACAGGTATGATAGATGGCTGGTATGGGTACCATCACCAGAATGAGCAAGGATCAGGATATGCTGCTGATCAGAAAAGCACACAGAATGCAATCGACGGAATAACAAATAAGGTGAATTCAGTAATTGAGAAAATGAACACTCAATTCACTGCAGTGGGTAAAGAATTCAACAATCTAGAGAGGAGAATTGAAAATCTGAATAAGAAGGTCGATGATGGGTTCCTGGATGTTTGGACATACAATGCTGAACTGCTCGTTCTACTGGAAAATGAAAGAACCCTTGACTTTCATGATTCCAATGTGAGGAATTTGTATGAGAGGGTCAGATCACAACTGAGGAACAACGCCAAAGAACTTGGGAATGGTTGCTTTGAGTTCTATCACAAGTGTGATGATGAATGCATGGAAAGTGTGAAGAACGGCACATATGACTATCCCAAATATTCAGAAGAGTCTAAGTTGAATCGAGAAGAAATAGACGGAGTAAAACTAGAGTCAATGGGAGTTTACCAAATTTTGGCGATCTATTCCACAGTCGCCAGTTCCTTGGTCTTGCTAGTCTCCCTGGGGGCAATCAGCTTCTGGATGTGTTCTAATGGGTCATTGCAATGCAGAATATGCATTTAG
>A_/_H1N1|KF424098|A/mallard/Alberta/267/1996
ATGGAGGCAAAACTGTTTGTACTATTCTGTACATTCACTGTACTGAAAGCTGACACTATCTGTGTGGGCTACCATGCAAACAACTCTACAGACACTGTTGACACAGTACTGGAAAAGAATGTAACTGTGACCCACTCAGTGAATTTGCTCGAAGACAGCCATAATGGGAAACTCTGCAGCCTGAATGGGATAGCTCCTTTACAACTGGGGAAGTGTAATGTAGCGGGATGGCTCCTGGGCAACCCAGAATGTGACCTTCTACTCACTGCAAACTCATGGTCCTATATAATAGAGACTTCCAATTCAGAGAACGGGACATGCTATCCCGGTGAATTCATAGATTATGAGGAATTAAGAGAGCAATTGAGTTCAGTTTCTTCATTTGAAAAGTTTGAAATTTTCCCCAAGGCAAACTCATGGCCAAACCATGAGACAACTAAAGGTGTTACAGCTGCCTGCTCTTACTCTGGAGCCAGCAGTTTTTATCGGAATTTGCTGTGGATAACAAAGAAGGGAACTTCATATCCAAAACTCAGCAAATCATACACGAACAATAAGGGAAAAGAAGTGCTTGTGCTCTGGGGAGTGCACCATCCTCCGACCACCAGTGAGCAACAGAGTCTATACCAGAACACTGATGCATACGTCTCAGTTGGATCATCAAAGTACAACCGAAGATTCAATCCAGAGATAGCAGCTAGACCCAAAGTTAGAGGACAGGCAGGCAGGATGAACTATTATTGGACACTATTAGACCAAGGAGACACCATAACATTTGAGGCCACTGGGAATTTGATAGCACCATGGTATGCCTTCGCGCTAAATAAGGGGTCAGACTCAGGGATTATAACATCAGATGCTCCAGTTCACAATTGCGACACAAGGTGCCAGACCCCTCACGGGGCGTTGAACAGTAGCCTCCCTTTTCAGAATGTACATCCTATCACTATTGGAGAATGTCCCAAATATGTCAAGAGTACCAAGCTAAGAATGGCAACAGGACTAAGAAATGTCCCATCCATTCAATCCAGAGGACTATTTGGAGCAATTGCCGGATTCATTGAGGGAGGATGGACAGGCATGATAGATGGGTGGTATGGGTACCATCACCAGAATGAGCAGGGATCAGGGTATGCCGCTGATCAGAAAAGCACACAGAATGCAATCGACGGAATAACAAATAAGGTGAATTCGGTAATTGAGAAGATGAACACTCAATTCACTGCAGTGGGTAAGGAATTCAACAATCTAGAAAGGAGAATTGAAAATCTGAATAAGAAAGTCGATGATGGGTTCCTGGATGTTTGGACGTACAATGCTGAACTGCTTGTTCTACTTGAAAATGAAAGAACTCTGGACTTTCATGATTCCAATGTGAGGAATTTATATGAGAAGGTCAGATCACAACTGAGGAATAACGCCAAAGAACTTGGAAATGGTTGCTTTGAGTTCTACCACAAGTGTGATGATGAATGCATGGAAAGTGTGAAGAACGGCACATATGATTATCCCAAATATTCAGAAGAGTCTAAATTGAATCGAGAAGAAATAGACGGAGTGAAACTAGAATCAATGGGAGTTTACCAAATTTTGGCGATCTATTCCACAGTCGCCAGTTCTCTAGTTTTGTTAGTCTCCCTGGGGGCAATCAGCTTCTGGATGTGTTCTAATGGGTCATTGCAATGCAGAATATGCATTTAG
>A_/_H1N1|KF424146|A/mallard/Tennessee/11464/1985
ATGGAAGTAAAACTATTTGTACTATTCTGTACATTCACTGTACTGAAAGCTGACACCATCTGTGTGGGCTACCATGCAAACAACTCTACAGACACTGTTGACACAGTACTGGAAAAGAATGTGACCGTGACTCACTCGGTGAATTTGCTCGAAGACAGCCATAATGGGAAACTCTGCAGTCTGAACGGGATAGCTCCCCTACAATTGGGGAAGTGCAATGTAGCGGGATGGCTCCTTGGCAATCCAGAGTGTGACCTTCTACTCACTGCAAACTCATGGTCCTACATAATAGAGACTTCCAATTCAGAAAACGGGACATGCTACCCCGGTGAATTCATAGATTATGAAGAATTAAGAGAGCAGCTAAGTTCAGTTTCTTCATTTGAAAAGTTTGAAATTTTCCCGAAGGCAAACTCATGGCCAAATCATGAGACAACTAAAGGTGTTACAGCCGCATGCTCTTACTCTGGAGCCAGCAGTTTTTATCGGAATTTGCTGTGGATAACAAAGAAGGGAACGTCATATCCAAAACTCAGCAAATCATACACGAACAATAAAGGGAAAGAAGTACTCGTGCTCTGGGGAGTGCACCACCCTCCAACTACCAGTGAGCAACAAAGTCTATACCAGAACGCTGATGCGTATGTTTCAGTTGGATCATCAAAATACAACCGAAGATTCACTCCAGAGATAGCAGCTAGACCTAAAGTTAGAGGACAGGCAGGCAGAATGAACTATTATTGGACACTATTAGACCAAGGAGACACCATAACATTTGAAGCCACTGGGAATTTGATAGCACCATGGTATGCTTTCGCACTGAATAAGGGGTCTGATTCTGGAATTATAACATCAGATGCTCCAGTTCACAATTGTGACACAAGGTGCCAAACCCCTCATGGGGCTTTGAACAGTAGCCTTCCTTTTCAGAATGTACATCCTATCACTATTGGAGAATGTCCCAAATACGTCAAGAGCACCAAGCTAAGAATGGCAACAGGACTAAGAAATGTCCCATCCATTCAATCCAGAGGACTATTTGGAGCAATTGCTGGATTCATTGAGGGAGGATGGACAGGCATGATAGATGGGTGGTACGGGTACCATCACCAGAATGAGCAGGGATCAGGATATGCTGCTGATCAGAAAAGCACACAGAATGCGATCGACGGAATCACAAATAAGGTGAATTCGGTAATTGAAAAGATGAACACTCAATTCACTGCAGTGGGCAAGGAATTCAACAATTTAGAAAGGAGAATTGAAAATCTGAATAAGAAGGTCGATGATGGATTCCTGGATGTTTGGACATACAATGCTGAGCTGCTCGTTCTACTTGAAAATGAAAGGACTCTGGACTTTCATGATTCCAATGTGAGAAATTTATATGAGAAGGTCAAATCACAATTGAGGAATAATGCCAAAGAACTTGGGAATGGTTGTTTTGAGTTCTACCACAAGTGTGATGATGAGTGCATGGAAAGTGTGAAGAACGGCACATATGACTATCCCAAATATTCAGAAGAGTCCAAATTAAATCGAGAAGAAATAGACGGAGTGAAACTAGAATCAATGGGAGTTTACCAAATTTTGGCGATCTATTCCACAGTCGCCAGTTCTCTAGTCTTGTTAGTCTCCCTGGGGGCAATCAGTTTCTGGATGTGCTCTAATGGGTCATTGCAATGCAGAATATGCATTTAG
>A_/_H1N1|KF424138|A/mallard/Minnesota/Sg-00628/2008
ATGGAAGCAAAACTGTTTGTACTATTCTGTACATTCACTGTACTGAAAGCTGACACCATCTGTGTGGGCTACCATGCAAACAACTCTACAGACACTGTTGACACAGTACTGGAAAAGAATGTAACTGTGACTCACTCAGTGAATTTGCTCGAAGACAGCCATAATGGGAAGCTCTGCAGCCTGAATGGGATAGCTCCTTTACAATTGGGGAAGTGTAATGTGGCGGGATGGCTCCTGGGCAACCCAGAATGTGATCTTCTACTCACTGCAAACTCATGGTCCTATATAATAGAGACGTCCAATTCAGAGAACGGGACATGCTATCCCGGTGAATTCATAGATTATGAGGAATTAAGGGAGCAACTGAGTTCAGTTTCTTCTTTTGAAAAGTTTGAAATTTTCCCCAAGGCAAACTCATGGCCAAACCATGAGACAACCAAAGGTGTTACAGCTGCTTGCTCCTACTCTGGGACTAGCAGTTTTTATCGAAATTTGCTGTGGATAATAAAGAAGGGGACTTCATATCCAAAACTCAGCAAATCATACACGAACAATAAGGGAAAAGAAGTGCTCGTGCTCTGGGGAGTGCACCATCCTCCGACCACCAGTGAACAACAAAGTCTATACCAGAACACTGATGCATACGTCTCAGTTGGGTCATCAAAGTACAACCGGAGATTCACCCCAGAGATAGCAGCTAGACCCAAAGTTAGAGGCCAGGCAGGCAGGATGAACTATTATTGGACACTATTAGACCAAGGGGACACCATAACATTTGAGGCCACTGGGAATCTGATAGCACCATGGTATGCCTTCGCACTAAATAAGGGGTCTGACTCAGGAATTATAACATCAGATGCTCCAGTTCACAATTGCAACACAAGATGCCAAACCCCCCACGGAGCGTTGAACAGTAGCCTCCCTTTTCAGAATGTGCATCCCATCACTATTGGAGAATGTCCCAAATATGTCAAGAGCACCAAGCTAAGAATGGCAACAGGACTAAGAAATGTCCCATCCATTCAAACCAGAGGACTATTTGGAGCAATTGCCGGATTCATTGAAGGAGGATGGACAGGCATGATAGATGGCTGGTATGGGTACCACCACCAGAATGAGCAAGGATCAGGGTATGCCGCTGATCAGAAAAGCACACAGAATGCAATCGATGGAATAACAAATAAGGTGAATTCGGTAATTGAGAAAATGAACACTCAATTCACTGCAGTGGGTAAAGAATTCAACAACCTAGAGAGGAGAATTGAGAATCTGAATAAGAAGGTCGATGATGGGTTCCTGGATGTTTGGACATACAATGCTGAACTGCTCGTTCTACTGGAAAATGAAAGAACTCTTGACTTTCATGATTCCAATGTGAGGAATTTGTATGAGAGGGTCAGATCACAACTGAGGAATAACGCCAAAGAACTTGGAAACGGTTGCTTCGAGTTCTATCACAAGTGTGATGATGAATGTATGGAAAGTGTGAAGAACGGCACATATGACTATCCCAAATATTCAGAAGAGTCTAAGTTGAATCGAGAAGAAATAGATGGAGTGAAACTAGAGTCGATGGGAGTTTACCAAATTTTGGCGATCTATTCCACAGTCGCCAGTTCCCTGGTCTTGTTAGTCTCCCTGGGGGCAATCAGTTTCTGGATGTGCTCTAATGGGTCATTGCAATGCAGAATATGCATTTAG
>A_/_H1N1|KF424122|A/mallard/Missouri/466554-14/2007
ATGGAAGCAAAACTGTTTGTACTATTCTGTACATTCACTGTACTGAAAGCTGACACCATCTGTGTAGGCTACCATGCAAACAACTCTACAGACACTGTTGACACAGTACTGGAAAAGAACGTAACCGTGACTCACTCAGTGAATTTGCTCGAAGACAGCCATAATGGGAAGCTCTGCAGCCTGAATGGAATAGCTCCCTTACAATTGGGGAAGTGTAATGTAGCGGGATGGCTCCTGGGCAACCCAGAATGTGACCTTCTACTCACTGCAAACTCATGGTCCTATATAATAGAGACGTCCAATTCAGAGAACGGGACATGCTATCCCGGTGAGTTCATAGATTATGAGGAATTAAGGGAGCAATTGAGTTCAGTTTCTTCTTTTGAAAAGTTTGAAATTTTCCCCAAGGCAAACTCATGGCCAAACCATGAGACAACCAAAGGTGTTACAGCTGCCTGTTCCTACTCTGGGGCCAGCAGTTTTTATCGAAATTTGCTGTGGATAACAAAGAAGGGGAATTCATACCCAAAACTCAGCAAATCATACACGAACAATAAAGGGAAAGAAGTGCTCGTGCTCTGGGGAGTGCACCATCCTCCGACCACCAGTGAACAACAAAGTCTATACCAGAACACTGATGCATACGTCTCAGTTGGGTCATCAAAGTACAACCGGAGATTCACCCCAGAGATAGCAGCTAGACCCAAAGTTAGAGGGCAGGCAGGCAGGATGAACTATTATTGGACACTGTTAGACCAAGGAGACACCATAACATTTGAGGCCACTGGGAATCTGATAGCACCATGGTATGCCTTCGCACTAAATAAGGGATCTGACTCAGGGATTATAACATCAGATGCTCCAGTTCACAATTGCGACACAAAATGCCAAACCCCCCATGGGGCGTTGAACAGTAGCCTCCCTTTTCAGAATGTGCATCCTATCACTATTGGAGAATGTCCCAAATATGTCAAGAGCACCAAGCTAAGAATGGCAACAGGGCTAAGAAATGTCCCATCCATTCAATCCAGAGGACTATTTGGAGCAATTGCCGGATTCATTGAAGGAGGATGGACAGGTATGATAGATGGCTGGTATGGGTACCACCACCAGAATGAGCAAGGATCAGGATATGCCGCTGATCAGAAAAGCACACAGAATGCAATCGACGGAATAACAAATAAGGTGAATTCGGTAATTGAGAGAATGAACACTCAATTCACTGCAGTGGGTAAAGAATTCAACAATTTAGAGAGGAGAATTGAAAATCTGAATAAGAAGGTCGATGATGGGTTCCTGGATGTCTGGACATACAATGCTGAACTGCTCGTTCTACTGGAAAATGAAAGAACTCTTGACTTTCATGATTCCAATGTGAGGAATTTGTATGAGAGGGTTAGATCACAACTGAGGAATAACGCCAAAGAACTTGGGAATGGTTGCTTTGAGTTCTATCACAAGTGTGATGATGAATGCATGGAAAGTGTGAAGAACGGCACATATGACTATCCCAAATATTCAGAAGAATCTAAGTTGAATCGAGAAGAAATAGACGGAGTGAAACTAGAGTCAATGGGAGTTTACCAAATTTTGGCGATCTATTCCACAGTCGCCAGTTCCCTGGTCTTGCTAGTCTCCCTGGGGGCAATCAGCTTCTGGATGTGTTCTAATGGGTCATTGCAATGCAGAATATGCATTTAG
>A_/_H1N1|KF424114|A/pintail/Alberta/210/2002
ATGGAAGCAAAATTATTTGTGCTATTCTGTATATTCACTGTACTGAAAGCTGACACCATCTGTGTGGGCTACCATGCAAACAACTCTACAGACACTGTTGACACAGTACTGGAAAAGAATGTGACTGTGACCCACTCAGTGAATTTACTGGAAGACAGCCATAATGGGAAACTCTGCAGCCTGAACGGGATAGCTCCCCTACAACTGGGGAAGTGCAATGTGGCGGGATGGCTCCTCGGCAACCCAGAATGTGACCTTCTACTCACTGCGCGCTCATGGTCCTACATAATAGAAACTTCCAATTCAGAAAACGGAACATGCTACCCCGGTGAATTCATAGATTATGAAGAATTAAGGGAGCAGCTAAGTTCAGTTTCTTCATTTGAAAAGTTTGAAATTTTCCCGAAGGCAAGCTCATGGCCAAATCATGAGACAACTAAAGGTGTTACAGCCGCATGCTCTTACTCTGGAGCCAGCAGTTTTTATCGGAACTTGCTGTGGATAACGAAGAAGGGAAATTCATACCCAAAACTCAGCAAATCGTACACGAACAACAAGGGGAAGGAAGTGCTTGTGCTCTGGGGGGTGCATCACCCTCCAACTACCAATGAGCAGCAAAGCCTATACCAGAACGCTGACGCATATGTTTCAGTTGGATCGTCAAAATACAACCGAAGATTCACTCCGGAGATAGCAGCTAGACCTAAGGTTAGAGGACAAGCAGGCAGGATGAACTATTATTGGACACTATTGGACCAGGGAGACACTATAACGTTTGAAGCCACTGGGAATTTGATAGCACCATGGTATGCTTTCGCATTGAACAAGGGGTCTGACTCCGGAATCATAACATCCGATGCTCCAATTCACAATTGTGACACAAAGTGTCAAACCCCTCATGGGGCTTTGAACAGCAGCCTTCCTTTTCAGAACGTACATCCTATTACTATTGGGGAATGTCCCAAATACGTCAAAAGTACCAAACTAAGAATGGCAACAGGATTGAGAAATGTCCCATCTATTCAATCCAGAGGGCTATTTGGGGCAATTGCTGGATTCATTGAGGGAGGATGGACAGGCATGATAGATGGCTGGTACGGATATCATCATCAGAATGAGCAGGGATCAGGATATGCTGCTGATCAGAAAAGCACGCAGAATGCAATTGACGGGATCACAAATAAGGTGAATTCGGTAATTGAGAAAATGAATACTCAATTCACCGCAGTGGGCAAGGAGTTCAACAACTTAGAAAGGAGAATCGAAAATCTGAATAAGAAGGTCGATGATGGATTCCTGGATGTTTGGACATACAATGCTGAATTGCTCGTCCTACTTGAGAATGAAAGGACTCTGGACTTCCATGACTCCAATGTGAGAAATCTATATGAGAAAGTAAAGTCACAATTGAGAAACAATGCCAAAGAACTTGGGAATGGTTGCTTTGAGTTCTACCACAAATGTGATGATGAGTGCATGGAGAGTGTGAAAAACGGCACATATGACTATCCCAAGTATTCAGAAGAGTCCAAATTGAATCGAGAAGAAATAGACGGAGTGAAACTAGAATCAATGGGAGTTTACCAAATTTTGGCGATCTATTCCACAGTCGCCAGTTCTCTAGTCTTGTTAGTCTCCCTGGGGGCACTCAGTTTCTGGATGTGCTCTAATGGGTCATTACAATGCAGAATATGCATTTAG
>A_/_H1N1|KF424106|A/pintail/Alberta/69/2005
ATGAAAGCAAAACTGTTTGTACTATTCTGTACATTCACTGTACTGAAAGCTGACACCATCTGTGTGGGCTACCATGCAAACAACTCTACAGACACTGTTGACACAGTACTGGAAAAGAACGTAACTGTGACTCACTCAGTGAATTTGCTCGAAGACAGCCACAATGGGAAGCTCTGCAGCCTGAATGGGATAGCTCCTTTACAATTGGGGAAGTGTAATGTAGCGGGATGGCTCCTGGGCAACCCAGAATGTGATCTTCTACTCACTGCAAACTCATGGTCCTATATAATAGAGACGTCCAATTCAGAGAACGGGACATGCTATCCCGGTGAGTTCATAGATTATGAGGAATTAAGGGAGCAATTGAGTTCAGTTTCTTCTTTTGAAAAGTTTGAAATTTTCCCCAAGGCAAACTCATGGCCAAACCATGAAACAACCAAAGGTGTTACAGCTGCTTGCTCATACTCTGGGGCCAGCAGTTTTTATCGAAATTTGCTGTGGATAATAAAGAAGGGGACTTCATACCCAAAACTCAGCAAATCATACACGAACAATAAGGGAAAAGAAGTGCTTGTGCTCTGGGGAGTGCACCATCCTCCGACCACCAGTGAACAACAAAGTCTATACCAGAACACTGATGCATACGTCTCAGTTGGGTCATCAAAGTACAACCGGAGATTCACCCCAGAGATAGCAGCTAGACCCAAAGTTAGAGGGCAGGCAGGCAGGATGAACTATTATTGGACACTATTAGACCAGGGAGACACCATAACATTTGAGGCCACTGGAAATCTGATAGCACCATGGTATGCCTTCGCACTAAACAAGGGGTCTGACTCAGGGATTATAACATCAGATGCTCCAGTTCACAATTGTGACACAAGATGCCAAACTCCCCACGGGGCGTTGAACAGTAGCCTCCCTTTTCAGAATGTGCACCCTATCACTATTGGAGAATGTCCCAAGTATGTCAAGAGCACCAAGCTGAGAATGGCAACAGGACTAAGAAATGTCCCATCCATTCAATCCAGAGGACTATTTGGAGCAATTGCCGGATTCATTGAAGGAGGGTGGACAGGCATGATAGATGGCTGGTATGGGTACCACCACCAGAATGAGCAAGGATCAGGATATGCCGCTGATCAGAAAAGCACACAGAATGCAATCGATGGAATAACAAATAAGATGAATTCGGTAATTGAGAAAATGAACACTCAATTCACTGCAGTGGGTAAAGAATTCAACAATCTAGAGAGGAGAATTGAAAATCTGAATAAGAAGGTCGATGATGGGTTCCTGGATGTTTGGACATACAATGCTGAACTGCTCGTTCTACTGGAGAATGAAAGAACTCTTGACTTTCATGATTCCAATGTGAGGAATTTGTATGAGAGGGTCAGATCGCAACTGAGGAATAACGCCAAAGAACTTGGAAATGGTTGCTTCGAGTTCTATCACAAGTGTGATGATGAATGCATGGAAAGTGTGAGGAACGGCACATATGACTATCCCAAATATTCAGAAGAGTCTAAGTTGAATCGAGAAGAAATAGACGGAGTGAAACTAGAGTCGATGGGAGTTTACCAAATTCTGGCGATCTATTCCACAGTCGCCAGTTCCCTGGTCTTGTTAGTCTCCCTGGGGGCAATCAGCTTCTGGATGTGCTCTAATGGGTCATTGCAATGCAGAATATGCATTTAG
>A_/_H1N1|KF424194|A/red_headed_duck/Minnesota/Sg-00123/2007
ATGGAGGCAAAACTGTTTGTACTATTCTGTACATTCACTGTACTGAAAGCTGACACCATCTGTGTAGGCTACCATGCAAACAACTCTACAGACACTGTTGACACAGTACTGGAAAAGAACGTAACTGTGACTCACTCAGTGAATTTGCTCGAAGACAGCCATAATGGGAAGCTCTGCAGCCTGAATGGAATAGCTCCCTTACAATTGGGGAAGTGTAATGTAGCGGGATGGCTCCTGGGCAACCCAGAATGTGACCTTCTACTCACTGCAAACTCATGGTCCTATATAATAGAGACGTCCAATTCAGAGAACGGGACATGCTATCCCGGTGAGTTCATAGATTATGAGGAATTAAGGGAGCAATTGAGTTCAGTTTCTTCTTTTGAAAAGTTTGAAATTTTCCCCAAGGCAAACTCATGGCCAAACCATGAGACAACCAAAGGTGTTACAGCTGCCTGTTCCTACTCTGGGGCCAGCAGTTTTTATCGAAATTTGCTGTGGATAACAAAGAAGGGGAATTCATACCCAAAACTCAGCAAATCATACACGAACAATAAAGGGAAAGAAGTGCTCGTGCTCTGGGGAGTGCATCATCCTCCGACCACCAGTGAACAACAAAGTCTATACCAAAACACTGATGCATACGTCTCAGTTGGGTCATCAAAGTACAACCGGAGATTCACCCCAGAGATAGCAGCTAGACCCAAAGTTAGAGGGCAGGCAGGCAGGATGAACTATTATTGGACACTGTTAGACCAAGGAGACACCATAACATTTGAGGCCACTGGGAATCTGATAGCGCCATGGTATGCCTTCGCACTAAATAAGGGATCTGACTCAGGGATTATAACATCAGATGCTCCAGTTCACAATTGCGACACAAAATGCCAAACCCCCCATGGGGCGTTGAACAGTAGCCTCCCTTTTCAGAATGTGCATCCTATCACTATTGGAGAATGTCCCAAATATGTCAAGAGCACCAAGCTAAGAATGGCAACAGGGCTAAGAAATGTCCCATCCATTCAATCCAGAGGACTATTTGGAGCAATTGCCGGATTCATTGAAGGAGGATGGACAGGCATGATAGATGGCTGGTATGGGTACCACCACCAGAATGAGCAAGGATCAGGATATGCCGCTGATCTGAAAAGCACACAGAATGCAATCGACGGAATAACAAATAAGGTGAATTCGGTAATTGAGAAAATGAACACTCAATTCACTGCAGTGGGTAAAGAATTCAACAATCTAGAGAGGAGAATTGAAAATCTGAATAAGAAGGTCGATGATGGGTTCCTGGATGTCTGGACATACAATGCTGAACTGCTCGTTCTACTGGAAAATGAAAGAACTCTTGACTTTCATGATTCCAATGTGAGGAACTTGTATGAGAGGGTTAGATCACAACTGAGGAATAACGCCAAAGAACTTGGGAATGGTTGCTTTGAGTTCTATCACAAGTGTGATGATGAATGCATGGAAAGTGTGAAGAACGGCACATATGACTATCCCAAATATTCAGAAGAATCTAAGTTGAATCGAGAAGAAATAGACGGAGTGAAACTAGAGTCAATGGGAGTTTACCAAATTTTGGCGATCTATTCCACAGTCGCCAGTTCCCTGGTCTTGCTAGTCTCCCTGGGGGCAATCAGCTTCTGGATGTGTTCTAATGGGTCATTGCAATGCAGAATATGCATTTAG
>A_/_H1N1|KF424178|A/mallard/Alberta/119/1998
ATGGAAGCAAAACTGTTTGTACTATTCTGTACATTCACTGTACTGAAAGCTGACACTATCTGTGTGGGCTACCATGCAAACAACTCTACAGACACTGTTGACACAGTATTGGAAAAGAATGTAACTGTGACCCACTCAGTGAATTTGCTCGAAGACAGCCATAATGGGAAACTCTGCAGCCTGAATGGGATAGCTCCTTTACAATTGGGGAAGTGTAATGTAGCGGGATGGCTCCTGGGCAACCCAGAATGCGACCTTCTACTCAATGCAAACTCATGGTCCTATATAATAGAGACTTCCAATTCAGAGAACGGGACATGCTATCCCGGTGAGTTCATAGATTATGAGGAATTAAGAGAGCAATTGAGTTCAGTTTCTTCATTTGAAAAGTTTGAAATTTTCCCCAAGGCAAACTCATGGCCAAACCATGAAACAACTAAAGGTGTTACAGCTGCCTGCTCTTACTCTGGAGCCAGCAGTTTTTATCGGAATTTGCTGTGGCTAATAAAGAAGGGAACTTCATATCCGAAACTCAGCAAATCATACACGAACAATAAGGGAAAAGAAGTGCTTGTGCTCTGGGGAGTGCACCATCCTCCGACCACCAGTGAGCAACAGAGTCTATACCAGAACACTGATGCATATGTCTCAGTTGGATCATCAAAGTACAACCGAAGATTCACTCCAGAGATAGCAGCTAGACCCAAGGTCAGAGGACAGGCAGGCAGGATGAACTATTATTGGACACTATTAGACCAAGGAGACACCATAACATTTGAGGCCACTGGGAATTTGATAGCACCATGGTATGCCTTCGCACTAAATAAGGGGTCAGACTCAGGGATTATAACTTCAGATGCTCCAGTTCATAATTGCGACACAAGGTGCCAAACCCCTCATGGGGCGTTGAACAGTAGCCTCCCTTTCCAGAATGTACATCCTATTACTATTGGAGAATGTCCCAAATATGTCAAGAGCACCAAGCTAAGAATGGCAACAGGACTAAGAAATGTCCCATCTATTCAATCCAGAGGACTATTTGGAGCAATTGCCGGATTCATTGAGGGAGGATGGACAGGCATGATAGATGGATGGTATGGGTACCATCACCAGAATGAGCAGGGATCAGGGTATGCCGCTGATCAGAAAAGCACACAGAATGCAATCGACGGAATAACAAATAAGGTGAATTCGGTAATTGAAAAGATGAACACCCAATTCACTGCAGTGGGTAAGGAATTCAACAATCTAGAAAGGAGAATTGAAAATCTGAATAAGAAAGTCGATGATGGGTTCCTGGATGTTTGGACGTACAATGCTGAACTGCTCGTTCTACTTGAAAATGAAAGAACTCTGGACTTTCATGACTCCAATGTGAGGAATTTATATGAGAAGGTCAGATCACAACTGAGGAATAACGCCAAAGAACTTGGAAATGGTTGCTTTGAATTCTATCACAAGTGTGATGATGAATGCATGGAAAGTGTGAAGAACGGCACATATGACTATCCCAAATATTCAGAAGAGTCTAAATTGAATCGAGAAGAAATAGACGGAGTGAAACTAGAATCAATGGGAGTTTACCAAATTTTGGCGATCTATTCCACAGTCGCCAGTTCTCTAGTCTTGTTAGTCTCCCTGGGGGCAATCAGCTTCTGGATGTGTTCTAATGGGTCATTGCAATGCAGAATATGCATTTAG
>A_/_H1N1|KF424186|A/blue_winged_teal/Louisiana/B228/1986
ATGGAAGCAAAACTGTTTGTACTATTCTGTACATTCACTGTACTGAAAGCTGACACCATCTGTGTGGGCTACCATGCAAACAACTCTACAGACACTGTTGACACAGTACTGGAAAAGAATGTGACTGTGACTCACTCAGTGAATTTGCTCGAAGACAGCCATAATGGGAAACTCTGCAGCCTGAACGGGATAGCTCCTCTACAATTGGGGAAGTGCAATGTAGCGGGATGGCTCCTGGGCAACCCAGAATGTGACCTTCTACTCACTGCAAACTCATGGTCCTATATAATAGAGACTTCCAATTCAGAGAACGGGACATGCTATCCCGGTGAATTCATAGATTATGAAGAATTAAGAGAGCAGCTGAGTTCAGTTTCTTCATTTGAAAAGTTTGAAATTTTCCCGAAGGCAAGCTCATGGCCAAATCATGAGACAACTAAAGGTGTTACAGCTGCCTGCTCTTATTCTGGAGCCAGCAGTTTTTATCGGAATTTGCTGTGGATAACAAAGAAGGGAACTTCATATCCAAAACTCAGCAAATCATACACGAACAATAAGGGGAAAGAAGTGCTCGTGCTCTGGGGGGTGCACCACCCTCCAACCACCAGTGAGCAACAAAGTCTATACCAGAACACTGATGCATACGTTTCAGTTGGATCATCAAAGTACAACCGAAGATTCACTCCAGAGATAGCAGCTAGGCCCAAAGTTAGAGGACAGGCAGGCAGAATGAACTATTATTGGACACTATTAGACCAAGGAGACACCATAACATTTGAGGCCACTGGGAATTTGATAGCACCATGGTATGCTTTCGCACTGAATAAGGGGTCTGACTCAGGAATTATAACATCAGATGCTCCAGTTCACAATTGCGACACAAGGTGCCAAACCCCTCATGGGGCGTTGAACAGTAGCCTTCCTTTTCAGAATGTACATCCTATCACTATTGGAGAATGTCCCAAATACGTCAAGAGCACCAAGCTAAGAATGGCAACAGGACTAAGAAATGTCCCATCCATTCAATCCAGAGGACTATTTGGAGCAATTGCCGGATTCATTGAGGGAGGATGGACAGGCATGATAGATGGATGGTATGGGTACCATCACCAGAATGAGCAGGGATCAGGATATGCTGCTGATCAGAAAAGCACACAGAATGCGATCGACGGAATAACAAATAAGGTAAATTCGGTAATTGAAAAGATGAACACTCAATTCACTGCAGTGGGCAAGGAATTCAACAATTTAGAAAGGAGAATTGAAAATCTGAATAAGAAAGTCGATGATGGATTCCTGGATGTTTGGACGTACAATGCCGAGCTGCTCGTTCTACTTGAAAATGAAAGAACTCTGGACTTTCATGATTCCAATGTGAGGAATTTATATGAGAAGGTCAGATCACAACTGAGGAATAATGCCAAAGAACTTGGGAATGGTTGCTTTGAGTTCTACCACAAGTGTGATGATGAATGCATGGAAAGTGTGAAGAACGGCACATATGACTATCCCAAATATTCAGAAGAGTCCAAATTGAATCGAGAAGAAATAGACGGGGTGAAACTAGAATCAATGGGAGTTTACCAAATTTTGGCGATCTATTCCACAGTCGCCAGTTCTCTAGTCTTGTTAGTCTCCCTGGGGGCAATCAGCTTCTGGATGTGTTCTAATGGGTCATTGCAATGCAGAATATGCATTTAG
>A_/_H1N1|KF424162|A/canvasback/Alberta/276/2005
ATGGAAGCAAAACTGTTTGTACTATTCTGTACATTCACTGTACTGAAAGCTGACACCATCTGTGTGGGCTACCATGCAAACAACTCTACAGACACTGTTGACACAGTACTGGAAAAGAACGTAACTGTGACTCACTCAGTGAATTTGCTCGAAGACAGCCATAATGGGAAGCTCTGCAGCCTGAATGGGATAGCTCCCTTACAATTGGGGAAGTGTAATGTAGCGGGATGGCTCCTGGGCAACCCAGAATGTGACCTTCTACTCACTGCAAACTCATGGTCCTATATAATAGAGACGTCCAATTCAGAGAACGGGACATGCTATCCCGGTGAATTCATAGATTATGAGGAATTAAGGGAGCAATTGAGTTCAGTTTCTTCTTTTGAAAAGTTTGAAATTTTCCCCAAGGCAAACTCATGGCCGAACCATGAGACAACCAAAGGTGTTACAGCTGCTTGCTCCTACTCTGGGGCCAGCAGTTTTTATCGAAATTTGCTGTGGATAATAAAGAAGGGGACTTCATATCCAAAACTCAGCAAATCATACACGAACAATAAGGGAAAAGAAGTGCTTGTGCTCTGGGGAGTGCACCATCCTCCGACCACCAGTGAACAACAAAGTCTATACCAGAACACTGATGCATACGTCTCAGTTGGGTCATCAAAGTACAACCGGAGATTCACCCCAGAGATAGCAGCTAGACCCAAAGTTAGAGGGCAGGCAGGCAGGATGAACTATTATTGGACACTATTAGACCAAGGAGACACCATAACATTTGAGGCCACTGGGAATCTGGTAGCACCATGGTATGCCTTCGCACTAAATAAGGGGTCTGACTCAGGGATTATAACATCAGATGCTCCAGTTCACAATTGCGACACAAGATGCCAAACCCCCCACGGGGCGTTGAACAGTAGCCTCCCTTTTCAGAATGTGCATCCTATCACTATTGGAGAATGTCCTAAATATGTCAAGAGCACCAAGCTAAGAATGGCAACAGGACTAAGAAATGTCCCATCCATTCAATCCAGAGGACTATTTGGAGCAATTGCCGGATTCATTGAAGGAGGATGGACAGGCATGATAGATGGCTGGTATGGGTACCACCACCAGAATGAGCAAGGATCAGGATATGCCGCTGATCAGAAAAGCACACAGAATGCAATCGATGGAATAACAAATAAGGTGAATTCAGTAATTGAGAAAATGAACACTCAATTCACTGCAGTGGGTAAAGAATTCAACAACCTAGAGAGGAGAATTGAAAATCTGAATAAGAAGGTCGATGATGGGTTCCTGGATGTTTGGACATACAATGCTGAACTGCTCGTTCTACTGGAAAATGAAAGAACTCTTGACTTTCATGATTCCAATGTGAGGAATTTGTATGAGAAGGTCAGATCACAACTGAGGAATAACGCCAAAGAACTTGGAAATGGTTGCTTCGAGTTCTATCACAAGTGTGATGATGAATGCATGGAAAGTGTGAAGAACGGCACATATGACTATCCCAAATATTCAGAAGAGTCTAAGTTGAATCGAGAAGAAATAGACGGAGTGAAACTAGAGTCGATGGGAGTTTACCAAATTTTGGCGATCTATTCCACAGTCGCCAGTTCCCTGGTCTTGTTAGTCTCCCTGGGGGCAATCAGCTTCTGGATGTGCTCTAATGGGTCATTGCAATGCAGAATATGCATTTAG
>A_/_H1N1|KF424154|A/mallard/Ohio/4809-9/2008
ATGGAAGCAAAACTGTTTGTACTATTCTGTACATTCACTGTACTGAAAGCTGACACCATCTGTGTGGGCTACCATGCAAACAACTCTACAGACACTGTTGACACAGTACTGGAAAAGAATGTAACTGTGACTCACTCAGTGAATTTGCTAGAAGACAGCCATAATGGGAAGCTCTGCAGCCTGAATGGGATAGCTCCTTTACAATTGGGGAAGTGTAATGTAGCGGGATGGCTCCTGGGCAACCCAGAATGTGATCTTCTACTCACTGCAAACTCATGGTCCTATATAATAGAGACGTCCAATTCAGAGAACGGAACATGCTATCCCGGTGAATTCATAGATTATGAGGAATTAAGGGAGCAACTGAGTTCAGTTTCTTCTTTTGAAAAGTTTGAAATTTTCCCCAAGGCAAACTCATGGCCAAACCATGAGACAACCAAAGGTGTTACAGCTGCTTGCTCCTACTCTGGGGCTAGCAGTTTTTATCGAAATTTGCTGTGGATAACAAAGAAGGGGACTTCATATCCAAAACTCAGCAAATCATACACGAACAATAAAGGAAAAGAAGTGCTCGTGCTCTGGGGAGTGCACCATCCTCCAACCACCAGTGAACAACAAAGTTTATACCAGAACACTGATGCATACGTCTCAGTTGGATCATCAAAGTACAACCGGAGATTCACCCCAGAGATAGCAGCTAGACCCAAAGTTAGAGGGCAGGCAGGCAGGATGAACTATTATTGGACACTATTAGACCAAGGGGACACCATAACATTTGAGGCCACTGGGAATCTGATAGCACCATGGTATGCCTTCGCACTAAATAAGGGGTCTGTCTCAGGGATTATAACATCAGATGCTCCAGTTCACAATTGCGACACAAGATGCCAAACTCCCCACGGAGCGTTGAACAGTAGCCTCCCTTTTCAGAATGTGCATCCTATCACTATTGGAGAATGTCCCAAATATGTCAAGAGCACCAAGCTAAGAATGGCAACAGGACTAAGAAATGTCCCATCCATTCAATCCAGAGGACTATTTGGAGCAATTGCTGGATTCATTGAAGGAGGATGGACAGGCATGATAGATGGCTGGTATGGGTACCACCACCAGAACGAGCAAGGATCAGGATATGCCGCTGATCAGAAAAGCACACAGAATGCAATCGATGGAATAACAAATAAGGTGAATTCGGTAATTGAGAAAATGAACACTCAATTCACTGCAGTGGGTAAAGAATTCAACAACCTAGAGAGGAGAATTGAGAATTTGAATAAGAAGGTCGATGATGGGTTCCTGGATGTTTGGACATACAATGCTGAACTGCTCGTTCTACTGGAAAATGAAAGAACTCTTGATTTTCATGATTCCAATGTGAGGAATTTGTATGAGAGGGTCAGATCACAACTGAGGAATAACGCCAAAGAACTTGGAAATGGTTGCTTCGAGTTCTATCACAAGTGTGATGATGAATGTATGGAAAGTGTGAAGAACGGCACATATGACTATCCCAAATATTCAGAAGAGTCTAAGTTGAATCGAGAAGAAATAGACGGAGTGAAACTAGAGTCAATGGGAGTTTACCAAATTTTGGCGATCTATTCCGCAGTCGCCAGTTCCCTGGTCTTGTTAGTCTCCCTGGGGGCAATCAGCTTCTGGATGTGCTCTAATGGGTCATTGCAATGCAGAATATGCATTTAG
>A_/_H1N1|JX566031|A/mallard/Sweden/99996/2009
ATGGAAGTCAAACTACTCGTGTTGTTCTGCATGTTCACTGCATTAAAAGCTGACACCATCTGTATAGGCTACCATGCAAACAATTCTACAGACACTGTCGACACTGTGCTAGAGAAGAATGTAACTGTAACTCACTCAGTTAATTTACTCGAAGACAACCATAATGGGAAACTCTGCAACCTGAACGGAATAGCCCCATTACAACTAGGGAAATGCAACGTGGCGGGGTGGCTCCTCGGCAACCCGGAATGTGACCTGCTGCTCACTGCGAGTTCATGGTCCTATATAATAGAAACTTCAAATTCAGAAAATGGAACATGCTACCCCGGGGAATTCATTGATTATGAAGAATTGCGTGAACAACTAAGTTCAGTGTCTTCATTTGAGAAATTTGAGATTTTCCCGAAGGCAAGCTCGTGGCCAAATCATGAGACAACCAAAGGTGTCACAGCTGCATGCCCTTACTCTGGATCTAGCAGTTTTTACCGAAATTTGCTGTGGATAACAAAAAAGGGAAACTCCTATCCTAAACTCAGTAAATCATACACAAACAACAAGGGAAAAGAAGTGCTTGTACTTTGGGGAGTGCATCACCCTCCAACTACAAGTGAACAGCAGACCCTATATCAGAATACTGATGCATATGTCTCAGTTGGATCATCAAAGTACAACCGGAGATTCACACCTGAAATAGCTGCCAGACCCAAAGTCAGAGGGCAAGCGGGTAGAATGAATTATTATTGGACACTATTGGATCAGGGAGACACAATAACGTTTGAAGCAACCGGGAATCTAATAGCACCATGGTATGCTTTCGCGCTAAACAAGGGCTCTGATTCTGGTATTATAACGTCAGATGCTCCAGTTCATAATTGTGACACAAAGTGCCAGACCCCTCATGGTGCCATTAACAGTAGTCTCCCCTTCCAGAACGTGCATCCTATCACTATTGGAGAATGCCCTAAATATGTTAAAAGCACCAAACTAAGAATGGCAACAGGCCTGAGAAACATTCCTTCCATTCAATCTAGAGGGCTCTTCGGAGCAATTGCTGGGTTCATTGAAGGGGGGTGGACAGGAATGATAGATGGGTGGTATGGGTATCATCATCAGAATGAGCAAGGATCTGGATATGCAGCTGATCAGAAGAGCACACAAAATGCAATCGACGGGATAACCAACAAGGTGAACTCAGTAATTGAGAAAATGAACACTCAATTCACTGCAGTGGGTAAGGAGTTCAATAATCTGGAAAGGAGAATTGAGAATCTGAATAAGAAGGTTGACGATGGGTTCCTGGATGTTTGGACATACAATGCAGAATTGCTTGTTCTGCTTGAGAATGAAAGGACCTTGGATTTCCATGACTCCAATGTGAAGAATCTGTATGAGAAGGTCAAATCACAGCTGAGGAATAATGCCAAGGAAATTGGAAATGGATGCTTCGAGTTTTACCACAAATGTGATGATGAGTGCATGGAGAGCGTGAAGAATGGCACATATGACTATCCTAAGTACTCAGAGGAGTCCAAACTGAACAGAGAAGAAATAGACGGGGTAAAATTGGAATCAATGGGGGTTTACCAGATTTTGGCGATTTACTCAACAGTCGCCAGTTCCCTGGTCTTGTTAGTCTCCCTGGGGGCAATCAGTTTCTGGATGTGTTCTAATGGATCATTGCAATGCAGAATATGCATTTAG
>A_/_H1N2|JX566015|A/mallard/Sweden/99859/2009
ATGGAAGTCAAACTACTCGTGTTGTTCTGCATGTTCACTGCATTAAAAGCTGACACCATCTGTATAGGCTACCATGCAAACAATTCTACAGACACTGTCGACACTGTGCTAGAGAAGAATGTAACTGTAACTCACTCAGTTAATTTACTCGAAGACAACCATAATGGGAAACTCTGCAACCTGAACGGAATAGCCCCATTACAACTAGGGAAATGCAACGTGGCGGGGTGGCTCCTCGGCAACCCGGAATGTGACCTGCTGCTCACTGCGAGTTCATGGTCCTATATAATAGAAACTTCAAATTCAGAAAATGGAACATGCTACCCCGGGGAATTCATTGATTATGAAGAATTGCGTGAACAACTAAGTTCAGTGTCTTCATTTGAGAAATTTGAGATTTTCCCGAAGGCAAGCTCGTGGCCAAATCATGAGACAACCAAAGGTGTCACAGCTGCATGCCCTTACTCTGGATCTAGCAGTTTTTACCGAAATTTGCTGTGGATAACAAAAAAGGGAAACTCCTATCCTAAACTCAGTAAATCATACACAAACAACAAGGGAAAAGAAGTGCTTGTACTTTGGGGAGTGCATCACCCTCCAACTACAAGTGAACAGCAGACCCTATATCAGAATACTGATGCATATGTCTCAGTTGGATCATCAAAGTACAACCGGAGATTCACACCTGAAATAGCTGCCAGACCCAAAGTCAGAGGGCAAGCGGGTAGAATGAATTATTATTGGACACTATTGGATCAGGGAGACACAATAACGTTTGAAGCAACCGGGAATCTAATAGCACCATGGTATGCTTTCGCGCTAAACAAGGGCTCTGATTCTGGTATTATAACGTCAGATGCTCCAGTTCATAATTGTGACACAAAGTGCCAGACCCCTCATGGTGCCATTAACAGTAGCCTCCCCTTCCAGAACGTGCATCCTATCACTATTGGAGAATGCCCTAAATATGTTAAAAGCACCAAACTAAGAATGGCAACAGGCCTGAGAAACATTCCTTCCATTCAATCTAGAGGGCTCTTCGGAGCAATTGCTGGGTTCATTGAAGGGGGGTGGACAGGAATGATAGATGGGTGGTATGGGTATCATCATCAGAATGAGCAAGGATCTGGATATGCAGCTGATCAGAAGAGCACACAAAATGCAATCGACGGGATAACCAACAAGGTGAACTCAGTAATTGAGAAAATGAACACTCAATTCACTGCAGTGGGTAAGGAGTTCAATAATCTGGAAAGGAGAATTGAGAATCTGAATAAGAGGGTTGACGATGGGTTCCTGGATGTTTGGACATACAATGCAGAATTGCTTGTTCTGCTTGAGAATGAAAGGACCTTGGATTTCCATGACTCCAATGTGAAGAATCTGTATGAGAAGGTCAAATCACAGCTGAGGAATAATGCCAAGGAAATTGGAAATGGATGCTTCGAGTTTTACCACAAATGTGATGATGAGTGCATGGAGAGCGTGAAGAATGGCACATATGACTATCCTAAGTACTCAGAGGAGTCCAAACTGAACAGAGAAGAAATAGACGGGGTAAAATTGGAATCAATGGGGGTTTACCAGATTTTGGCGATTTACTCAACAGTCGCCAGTTCCCTGGTCTTGTTAGTCTCCCTGGGGGCAATCAGTTTCTGGATGTGTTCTAATGGATCATTGCAATGCAGAATATGCATTTAG
>A_/_H1N1|JX565992|A/mallard/Sweden/99818/2009
ATGGAAGTCAAACTACTCGTGTTGTTCTGCATGTTCACTGCATTAAAAGCTGACACCATCTGTATAGGCTACCATGCAAACAATTCTACAGACACTGTCGACACTGTGCTAGAGAAGAATGTAACTGTAACTCACTCAGTTAATTTACTCGAAGACAACCATAATGGGAAACTCTGCAACCTGAACGGAATAGCCCCATTACAACTAGGGAAATGCAACGTGGCGGGGTGGCTCCTCGGCAACCCGGAATGTGACCTGCTGCTCACTGCGAGTTCATGGTCCTATATAATAGAAACTTCAAATTCAGAAAATGGAACATGCTACCCCGGGGAATTCATTGATTATGAAGAATTGCGTGAACAACTAAGTTCAGTGTCTTCATTTGAGAAATTTGAGATTTTCCCGAAGGCAAGCTCGTGGCCAAATCATGAGACAACCAAAGGTGTCACAGCTGCATGCCCTTACTCTGGATCTAGCAGTTTTTACCGAAATTTGCTGTGGATAACAAAAAAGGGAAACTCCTATCCTAAACTCAGTAAATCATACACAAACAACAAGGGAAAAGAAGTGCTTGTACTTTGGGGAGTGCATCACCCTCCAACTACAAGTGAACAGCAGACCCTATATCAGAATACTGATGCATATGTCTCAGTTGGATCATCAAAGTACAACCGGAGATTCACACCTGAAATAGCTGCCAGACCCAAAGTCAGAGGGCAAGCGGGTAGAATGAATTATTATTGGACACTATTGGATCAGGGAGACACAATAACGTTTGAAGCAACCGGGAATCTAATAGCACCATGGTATGCTTTCGCGCTAAACAAGGGCTCTGATTCTGGTATTATAACGTCAGATGCTCCAGTTCATAATTGTGACACAAAGTGCCAGACCCCTCATGGTGCCATTAACAGTAGTCTCCCTTTCCAGAACGTGCATCCTATCACTATTGGAGAATGCCCTAAATATGTTAAAAGCACCAAACTAAGAATGGCAACAGGCCTGAGAAACATTCCTTCCATTCAATCTAGAGGGCTCTTCGGAGCAATTGCTGGGTTCATTGAAGGGGGGTGGACAGGAATGATAGATGGGTGGTATGGGTATCATCATCAGAATGAGCAAGGATCTGGATATGCAGCTGATCAGAAGAGCACACAAAATGCAATCGACGGGATAACCAACAAGGTGAACTCAGTAATTGAGAAAATGAACACTCAATTCACTGCAGTGGGTAAGGAGTTCAATAATCTGGAAAGGAGAATTGAGAATCTGAATAAGAAGGTTGACGATGGGTTCCTGGATGTTTGGACATACAATGCAGAATTGCTTGTTCTGCTTGAGAATGAAAGGACCTTGGATTTCCATGACTCCAATGTGAAGAATCTGTATGAGAAGGTCAAATCACAGCTGAGGAATAATGCCAAGGAAATTGGAAATGGATGCTTCGAGTTTTACCACAAATGTGATGATGAGTGCATGGAGAGCGTGAAGAATGGCACATATGACTATCCTAAGTACTCAGAGGAGTCCAAACTGAACAGAGAAGAAATAGACGGGGTAAAATTGGAATCAATGGGGGTTTACCAGATTTTGGCGATTTACTCAACAGTCGCCAGTTCCCTGGTCTTGTTAGTCTCCCTGGGGGCAATCAGTTTCTGGATGTGTTCTAATGGATCATTGCAATGCAGAATATGCATTTAG
>A_/_H1N2|KF013942|A/Muscovy_duck/Guangxi/GXd-3/2012
ATGGAAGCAAAACTACTTGTCTTATTCTGCATGTTCACTGTATTAAAAGCTGACACCATCTGTATAGGCTACCATGCAAACAATTCTACAGACACTGTTGACACGGTGCTAGAGAAGAATGTAACTGTAACTCACTCAGTTAATTTACTCGAAGATAACCATAATGGGAGACTCTGCAACCTGAACGGGATAGCCCCATTACAACTAGGGAAATGCAACGTGGCGGGATGGCTTCTCGGAAACCCGGAATGTGACCTGTTGCTCACTGCGAATTCATGGTCCTATATAATAGAAACCTCGAATTCAGAAAATGGAACATGCTACCCCGGAGAATTCATCGACTATGAAGAATTGCGTGAACAACTAAGTTCAGTGTCTTCATTTGAGAAATTTGAGATTTTCCCGAAGGCAAGCTCGTGGCCTAATCATGAAACAACCAAAGGCGTCACAGCTGCATGCTCCTACTCTGGAGCTAGCAGTTTTTACCGAAACTTGCTGTGGATAACAAAGAAGGGAACTTCCTATCCTAAACTCAGTAAATCATACACAAACAATAAGGGGAAAGAAGTACTTGTACTTTGGGGAGTGCACCACCCTCCAACTACAAATGAACAGCAGACCCTTTATCAAAATGCTGATGCATATGTCTCAGTTGGGTCATCAAAGTACAACCGGAGATTCACACCTGAAATAGCTGCCAGACCTAAAGTCAGAGGGCAAGCGGGTAGGATGAATTATTATTGGACACTATTGGATCAGGGAGACACAATAACGTTTGAAGCAACTGGGAACTTGATAGCACCATGGTATGCCTTCGCATTAAACAAGGGCTCTGATTCGGGTATCATAACATCAGATGCTCCAGTTCATAATTGTGACACAAAGTGCCAGACCCCTCATGGTGCCATTAACAGTAGTCTCCCTTTCCAGAACGTGCATCCTATCACCATTGGAGAATGCCCTAAATATGTAAAAAGCACCAAGCTAAGAATGGCAACAGGCCTGAGAAACATTCCTTCCATTCAATCGAGAGGACTCTTCGGAGCAATTGCTGGGTTCATTGAGGGGGGCTGGACAGGAATGATAGATGGATGGTATGGGTATCATCATCAGAATGAGCAAGGGTCTGGTTATGCAGCTGATCAGAAGAGTACACAAAATGCAATCGACGGGATAACCAACAAGGTGAATTCAGTAATTGAGAAAATGAACACTCAATTCACTGCAGTGGATAAGGGGTTTAACAATCTGGAAAGGAGAATTGAGAATCTGAATAAAAAGGTTGACGACGGGTTCCTGGATGTTTGGACATACAATGCAGAATTACTCGTTCTGCTTGAGAATGAAAGGACCTTGGATTTCCATGACTCCAATGTGAGGAATCTGTATGAGAAGGTCAAATCACAGCTGAGGAATAATGCCAAAGAAATTGGGAATGGGTGCTTCGAGTTCTACCACAAATGTGATGATGAGTGCATGGAGAGTGTAAGAAACGGTACATATGACTATCCTAAGTACTCAGAGGAGTCCAAACTGAACAGAGAAGAAATAGACGGAGTGAAACTGGAATCAATGGGGGTTTACCAGATTTTGGCGATCTACTCCACAGTCGCCAGTTCCCTGGTCTTGTTAGTCTCCCTGGGGGCAATCAGTTTCTGGATGTGTTCTAATGGATCACTGCAATGCAGAATATGCATTTAG
>A_/_H1N2|KF013902|A/sparrow/Guangxi/GXs-1/2012
ATGGAAGCAAAACTACTTGTCTTATTCTGCATGTTCACTGCATTAAAAGCTGACACCATCTGTATAGGCTACCATGCAAACAATTCTACAGACACTGTTGACACGGTGCTAGAGAAGAATGTAACTGTAACTCACTCAGTTAATTTACTCGAAGATAACCATAATGGGAGACTCTGCAACCTGAACGGGATAGCCCCATTACAACTAGGGAAATGCAACGTGGCGGGATGGCTTCTCGGAAACCCGGAATGTGACCTGTTGCTCACTGCGAATTCATGGTCCTATATAATAGAAACCTCGAATTCAGAAAATGGAACATGCTACCCCGGAGAATTCATCGACTATGAAGAATTGCGTGAACAACTAAGTTCAGTGTCTTCATTTGAGAAATTTGAGATTTTCCCGAAGGCAAGCTCGTGGCCTAATCATGAAACAACCAAAGGCGTCACAGCTGCATGCTCCTACTCTGGAGCTAGCAGTTTTTACCGAAACTTGCTGTGGATAACAAAGAAGGGAACTTCCTATCCTAAACTCAGTAAATCATACACAAACAATAAGGGGAAAGAAGTACTTGTACTTTGGGGAGTGCACCACCCTCCAACTACAAATGAACAGCAGACCCTTTATCAAAATGCTGATGCATATGTCTCAGTTGGGTCATCAAAGTACAACCGGAGATTCACACCTGAAATAGCTGCCAGACCTAAAGTCAGAGGGCAAGCGGGTAGGATGAATTATTATTGGACACTATTGGATCAGGGAGACACAATAACGTTTGAAGCAACTGGGAACTTGATAGCACCATGGTATGCCTTCGCATTAAACAAGGGCTCTGATTCGGGTATCATAACATCAGATGCTCCAGTTCATAATTGTGACACAAAGTGCCAGACCCCTCATGGTGCCATTAACAGTAGTCTCCCTTTCCAGAACGTGCATCCTATCACCATTGGAGAATGCCCTAAATATGTAAAAAGCACCAAGCTAAGAATGGCAACAGGCCTGAGAAACATTCCTTCCATTCAATCGAGAGGACTCTTCGGAGCAATTGCTGGGTTCATTGAGGGGGGCTGGACAGGAATGATAGATGGATGGTATGGGTATCATCATCAGAATGAGCAAGGGTCTGGTTATGCAGCTGATCAGAAGAGTACACAAAATGCAATCGACGGGATAACCAACAAGGTGAATTCAGTAATTGAGAAAATGAACACTCAATTCACTGCAGTGGGTAAGGAGTTTAACAATCTGGAAAGGAGAATTGAGAATCTGAATAAAAAGGTTGACGACGGGTTCCTGGATGTTTGGACATACAATGCAGAATTACTCGTTCTGCTTGAGAATGAAAGGACCTTGGATTTCCATGACTCCAATGTGAGGAATCTGTATGAGAAGGTCAAATCACAGCTGAGGAATAATGCCAAAGAAATTGGGAATGGGTGCTTCGAGTTCTACCACAAATGTGATGATGAGTGCATGGAGAGTGTAAGAAACGGTACATATGACTATCCTAAGTACTCAGAGGAGTCCAAACTGAACAGAGAAGAAATAGACGGAGTGAAACTGGAATCAATGGGGGTTTACCAGATTTTGGCGATCTACTCCACAGTCGCCAGTTCCCTGGTCTTGTTAGTCTCCCTGGGGGCAATCAGTTTCTGGATGTGTTCTAATGGATCACTGCAATGCAGAATATGCATTTAG
>A_/_H1N9|CY146424|A/ruddy_turnstone/New_Jersey/AI09-1381/2009
ATGGAAGCAAAACTGTTTGTACTATTCTGTACATTCACTGTACTGAAAGCCGACACCATCTGTGTAGGCTACCATGCAAACAACTCTACAGACACTGTTGACACAGTACTGGAAAAGAACGTAACTGTGACTCACTCAGTGAATTTGCTCGAAGACAGCCATAACGGGAAGCTCTGCAGACTGAATGGAATAGCTCCCTTACAATTGGGGAAGTGTAATGTAGCGGGATGGCTCCTGGGCAATCCAGAGTGTGACCTTCTACTCACTGCAAACTCATGGTCCTATATAATAGAGACGTCCAATTCAGAGAATGGGACATGCTATCCTGGTGAGTTCATAGATTATGAGGAATTAAGGGAGCAACTGAGTTCAGTTTCTTCTTTTGAAAAGTTCCAAATTTTCCCCAAGTCAAACTCATGGCCAGATCATGATACAACCAAAGGTGTTACAGCTGCCTGTCCCTACTCTGGGGCCAGCAGTTTTTATCGAAATTTGCTGTGGATAACAAAGAAGGGGAGTTCATACCCAAAACTCAGCAAATCATACACGAACAATAAAGGAAAAGAAGTGCTCGTGCTCTGGGGAGTGCACCATCCTCCGACCACCAGTGAACAACAAAGTCTATACCAGAACACTGATGCATACGTCTCAGTTGGGTCATCAAAGTACAACCGGAGATTCACCCCAGAGATAGCAGCTAGACCCAGAGTTAGAGGGCAGGCAGGCAGGATGAATTATTATTGGACACTGTTAGACCAAGGAGACACCATAACATTTGAGGCCACTGGGAATCTGATAGCACCATGGTATGCCTTCGCACTAAATAAGGGATCTGACTCAGGGATTATAACATCGGATGCTCCAGTCCACAATTGCAACACAAAATGCCAAACCCCCCACGGGGCGTTGAACAGTAGCCTCCCTTTTCAGAATGTGCATCCTATCACTATTGGAGAATGTCCCAAATATGTCAAGAGCACCAAGCTAAGAATGGCAACAGGGCTAAGAAATGTCCCATCAATTCAATCTAGAGGACTATTTGGAGCAATTGCCGGATTCATCGAAGGAGGATGGACCGGTATGATAGATGGCTGGTATGGGTACCACCACCAGAATGAGCAAGGATCAGGATATGCTGCTGATCAGAAAAGCACACAAAATGCAATCGACGGAATAACAAATAAGGTGAATTCGGTAATTGAAAAAATGAACACTCAATTCACTGCAGTGGGTAAAGAATTCAACAATTTAGAGAGGAGAATTGAAAACCTGAATAAAAAGGTCGATGATGGGTTCCTGGATGTCTGGACATACAATGCTGAACTGCTCGTTCTACTGGAAAATGAGAGAACTCTCGACTTTCATGATTCCAATGTGAGGAATTTGTATGAGAAGGTTAGATCACAACTGAGGAATAACGCCAAAGAACTTGGGAATGGTTGCTTTGAGTTCTATCACAAGTGTGATGATGACTGCATTGAAAGTGTGAAGAACGGCACATATGACTATCCCAAATATTCAGAAGAATCTAAGTTGAATCGAGAAGAAATAGACGGTGTGAAACTAGAGTCAATGGGAGTTTACCAAATTTTGGCGATCTATTCCACAGTCGCCAGTTCCCTGGTCTTGCTAGTCTCCCTGGGGGCAATCAGCTTCTGGATGTGTTCTAATGGGTCATTGCAGTGCAGAATATGCATTTAG
>A_/_H1N1|CY146376|A/ruddy_turnstone/New_Jersey/AI09-1292/2009
ATGAAAGCAAAACTGTTTGTACTATTCTGCACATTCACTGTACTGAAAGCCGACACCATCTGTGTAGGCTACCATGCAAACAACTCTACAGACACTGTTGACACAGTACTGGAAAAGAACGTAACTGTGACTCACTCAGTGAATTTGCTCGAAGACAACCATAACGGGAAGCTCTGCAGACTGAATGGAATAGCTCCCTTACAATTGGGGAAGTGTAATGTGGCGGGATGGCTCCTGGGCAATCCAGAGTGTGACCTTCTACTCACTGCAAACTCATGGTCCTATATAATAGAGACGTCCAATTCAGAGAACGGGACATGCTATCCCGGTGAGTTCATAGATTATGAGGAATTAAGGGAGCAACTGAGTTCAGTTTCTTCTTTTGAAAAGTTCCAAATTTTCCCCAAGTCAAACTCATGGCCAAATCATGAGACAACCAAAGGTGTTACAGCTGCCTGTCCCTACTCTGGGGTCAGCAGTTTTTATCGAAATTTGCTGTGGATAATAAAGAAGGGGAATTCATACCCAAAAATCAGCAAATCATACACGAACAATAAAGGAAAAGAAGTGCTCGTGCTCTGGGGAGTGCACCATCCTCCGACCACCAGTGAACAACAAAGTCTATACCAGAACATTGATGCATACGTCTCAGTTGGGTCATCAAAGTACAACCGGAGATTCACCCCAGAAATAGCAGCTAGACCCCAAGTTAGAGGGCAGGCAGGCAGGATGAACTATTATTGGACACTGTTAGATCAAGGAGACACCATAACATTTGAGGCCACTGGGAATCTGATAGCACCATGGTATGCCTTCGCACTAAATAAGGGATCTGACTCAGGGATTATAACATCAGATGCTCCAGTCCACAATTGCAACACAAAATGCCAAACCCCCCACGGGGCGTTGAACAGTAGCCTTCCCTTTCAGAATGTGCATCCTATCACTATTGGAGAATGTCCTAAATATGTCAAGAGCACCAAGCTAAGAATGGCAACAGGGCTAAGAAATGTCCCATCCATTCAATCCAGAGGACTATTTGGAGCAATTGCCGGATTCATTGAAGGAGGATGGACAGGTATGATAGATGGCTGGTATGGGTACCACCACCAGAATGAGCAAGGATCAGGATATGCTGCTGATCAGAAAAGCACACAAAATGCAATCGACGGAATAACAAATAAGGTGAATTCGGTAATTGAGAAAATGAACACTCAATTCACTGCAGTGGGTAAAGAATTCAACAATTTAGAGAAGAGAATTGAAAACCTGAATAAAAAGGTCGATGATGGGTTCCTGGATGTCTGGACATACAATGCTGAACTGCTCGTTCTACTGGAAAATGAGAGAACTCTTGACTTTCATGATTCCAATGTGAGGAATTTGTATGAGAAGGTTAGATCACAACTGAGGAATAATGCCAAAGAACTTGGGAATGGTTGCTTTGAGTTCTATCACAAGTGTGATGATGAATGCATGGAAAGTGTGAAGAACGGTACATATGACTATCCCAAATATTCAGAAGAATCTAAGTTGAATCGAGAAGAAATAGACGGAGTGAAACTAGAGTCAATGGGAGTTTACCAAATTTTGGCGATCTATTCCACAGTCGCCAGTTCCCTGGTCTTGCTAGTCTCCCTGGGGGCAATCAGCTTCTGGATGTGTTCTAATGGGTCATTGCAATGCAGAATATGCATTTAG
>A_/_H1N7|CY146335|A/ruddy_turnstone/New_Jersey/AI09-1233/2009
ATGGAAGCAAAACTGTTTGTACTATTCTGCACATTCACTGTACTGAAAGCCGACACCATCTGTGTAGGCTACCATGCAAACAACTCTACAGACACTGTTGACACAGTACTGGAAAAGAACGTAACTGTGACTCACTCAGTGAATTTGCTCGAAGACAACCATAACGGGAAGCTCTGCAGACTGAATGGAATAGCTCCCTTACAATTGGGGAAGTGTAATGTGGCGGGATGGCTACTGGGCAATCCAGAGTGTGACCTTCTACTCACTGCAAACTCATGGTCCTATATAATAGAGACGTCCAATTCAGAGAACGGGACATGCTATCCCGGTGAGTTCATAGATTATGAGGAATTAAGGGAGCAACTGAGTTCAGTTTCTTCTTTTGAAAAGTTCCAAATTTTCCCCAAGTCAAACTCATGGCCAAATCATGAGACAACCAAAGGTGTTACAGCTGCCTGTCCCTACTCTGGGGTCAGCAGTTTTTATCGAAATTTGCTGTGGATAATAAAGAAGGGGAATTCATACCCAAAAATCAGCAAATCATACACGAACAATAAAGGAAAAGAAGTGCTCGTGCTCTGGGGAGTGCACCATCCTCCGACCACCAGTGAACAACAAAGTCTATACCAGAACATTGATGCATACGTCTCAGTTGGGTCATCAAAGTACAACCGGAGATTCACCCCAGAAATAGCAGCTAGACCCCAAGTTAGAGGGCAGGCAGGCAGGATGAACTATTATTGGACACTGTTAGACCAAGGAGACACCATAACATTTGAGGCCACTGGGAATCTGATAGCACCATGGTATGCCTTCGCACTAAATAAGGGATCTGACTCAGGGATTATAACATCAGATGCTCCAGTCCACAATTGCAACACAAAATGCCAAACCCCCCACGGGGCGTTGAACAGTAGCCTTCCCTTTCAGAATGTGCATCCTATCACTATTGGAGAATGTCCTAAATATGTCAAGAGCACCAAGCTAAGAATGGCAACAGGGCTAAGAAATGTCCCATCCATTCAATCCAGAGGACTATTTGGAGCAATTGCCGGATTCATTGAAGGAGGATGGACAGGTATGATAGATGGCTGGTATGGGTACCACCACCAGAATGAGCAAGGATCAGGATATGCTGCTGATCAGAAAAGCACACAAAATGCAATCGACGGAATAACAAATAAGGTGAATTCGGTAATTGAGAAAATGAACACTCAATTCACTGCAGTGGGTAAAGAATTCAACAATTTAGAGAAGAGAATTGAAAACCTGAATAAAAAGGTCGATGATGGGTTCCTGGATGTCTGGACATACAATGCTGAACTGCTCGTTCTACTGGAAAATGAGAGAACTCTTGACTTTCATGATTCCAATGTGAGGAATTTGTATGAGAAGGTTAGATCACAACTGAGGAATAATGCCAAAGAACTTGGGAATGGTTGCTTTGAGTTCTATCACAAGTGTGATGATGAATGCATGGAAAGTGTGAAGAACGGTACATATGACTATCCCAAATATTCAGAAGAATCTAAGTTGAATCGAGAAGAAATAGACGGAGTGAAATTAGAGTCAATGGGAGTTTACCAAATTTTGGCGATCTATTCCACAGTCGCCAGTTCCCTGGTCTTGCTAGTCTCCCTGGGGGCAATCAGCTTCTGGATGTGTTCTAATGGGTCATTGCAATGCAGAATATGCATTTAG
>A_/_H1N8|CY146246|A/gull/New_Jersey/AI09-964/2009
ATGGAAGCAAAACTGTTTGTACTATTCTGCACATTCACTGTACTGAAAGCCGACACCATCTGTGTAGGCTACCATGCAAACAACTCTACAGACACTGTTGACACAGTACTGGAAAAGAACGTAACTGTGACTCACTCAGTGAATTTGCTCGAAGACAACCATAACGGGAAGCTCTGCAGACTGAATGGAATAGCTCCCTTACAATTGGGGAAGTGTAATGTGGCGGGATGGCTCCTGGGCAATCCAGAGTGTGACCTTCTACTCACTGCAAACTCATGGTCCTATATAATAGAGACGTCCAATTCAGAGAACGGGACATGCTATCCCGGTGAGTTCATAGATTATGAGGAATTAAGGGAGCAACTGAGTTCAGTTTCTTCTTTTGAAAAGTTCCAAATTTTCCCCAAGTCAAACTCATGGCCAAATCATGAGACAACCAAAGGTGTTACAGCTGCCTGTCCCTACTCTGGGGTCAGCAGTTTTTATCGAAATTTGCTGTGGATAATAAAGAAGGGGAATTCATACCCAAAAATCAGCAAATCATACACGAACAATAAAGGAAAAGAAGTGCTCGTGCTCTGGGGAGTGCACCATCCTCCGACCACCAGTGAACAACAAAGTCTATACCAGAACATTGATGCATACGTCTCAGTTGGGTCATCAAAGTACAACCGGAGATTCACCCCAGAAATAGCAGCTAGACCCCAAGTTAGAGGGCAGGCAGGCAGGATGAACTATTATTGGACACTGTTAGACCAAGGAGACACCATAACATTTGAGGCCACTGGGAATCTGATAGCACCATGGTATGCCTTCGCACTAAATAAGGGATCTGACTCAGGGATTATAACATCAGATGCTCCAGTCCACAATTGCAACACAAAATGCCAAACCCCCCACGGGGCGTTGAACAGTAGCCTTCCCTTTCAGAATGTGCATCCTATCACTATTGGAGAATGTCCTAAATATGTCAAGAGCACCAAGCTAAGAATGGCAACAGGGCTAAGAAATGTCCCATCCATTCAATCCAGAGGACTATTTGGAGCAATTGCCGGATTCATTGAAGGAGGATGGACAGGTATGATAGATGGCTGGTATGGGTACCACCACCAGAATGAGCAAGGATCAGGATATGCTGCTGATCAGAAAAGCACACAAAATGCAATCGACGGAATAACAAATAAGGTGAATTCGGTAATTGAGAAAATGAACACTCAATTCACTGCAGTGGGTAAAGAATTCAACAATTTAGAGAAGAGAATTGAAAACCTGAATAAAAAGGTCGATGATGGGTTCCTGGATGTCTGGACATACAATGCTGAACTGCTCGTTCTACTGGAAAATGAGAGAACTCTTGACTTTCATGATTCCAATGTGAGGAATTTGTATGAGAAGGTTAGATCACAATTGAGGAATAATGCCAAAGAACTTGGGAATGGTTGCTTTGAGTTCTATCACAAGTGTGATGATGAATGCATGGAAAGTGTGAAGAACGGTACATATGACTATCCCAAATATTCAGAAGAATCTAAGTTGAATCGAGAAGAAATAGACGGAGTGAAACTAGAGTCAATGGGAGTTTACCAAATTTTGGCGATCTATTCCACAGTCGCCAGTTCCCTGGTCTTGTTAGTCTCCCTGGGGGCAATCAGCTTCTGGATGTGTTCTAATGGGTCATTGCAATGCAGAATATGCATTTAG
>A_/_H1N7|CY146230|A/ruddy_turnstone/Delaware/AI09-960/2009
ATGGAAGCAAAACTGTTTGTACTATTCTGCACATTCACTGTACTGAAAGCCGACACCATCTGTGTAGGCTACCATGCAAACAACTCTACAGACACTGTTGACACAGTACTGGAAAAGAACGTAACTGTGACTCACTCAGTGAATTTGCTCGAAGACAACCATAACGGGAAGCTCTGCAGACTGAATGGAATAGCTCCCTTACAATTGGGGAAGTGTAATGTGGCGGGATGGCTCCTGGGCAATCCAGAGTGTGACCTTCTACTCACTGCAAACTCATGGTCCTATATAATAGAGACGTCCAATTCAGAGAACGGGACATGCTATCCCGGGGAGTTCATAGATTATGAGGAATTAAGGGAGCAACTGAGTTCAGTTTCTTCTTTTGAAAAGTTCCAAATTTTCCCCAAGTCAAACTCATGGCCAAATCATGAGACAACCAAAGGTGTTACAGCTGCCTGTCCCTACTCTGGGGTCAGCAGTTTTTATCGAAATTTGCTGTGGATAATAAAGAAGGGGAATTCATACCCAAAAATCAGCAAATCATACACGAACAATAAAGGAAAAGAAGTGCTCGTGCTCTGGGGAGTGCACCATCCTCCGACCACCAGTGAACAACAAAGTCTATACCAGAACATTGATGCATACGTCTCAGTTGGGTCATCAAAGTACAACCGGAGATTCACCCCAGAAATAGCAGCTAGACCCCAAGTTAGAGGGCAGGCAGGCAGGATGAACTATTATTGGACACTGTTAGACCAAGGAGACACCATAACATTTGAGGCCACTGGGAATCTGATAGCACCATGGTATGCCTTCGCACTAAATAAGGGATCTGACTCAGGGATTATAACATCAGATGCTCCAGTCCACAATTGCAACACAAAATGCCAAACCCCCCACGGGGCGTTGAACAGTAGCCTTCCCTTTCAGAATGTGCATCCTATCACTATTGGAGAATGTCCTAAATATGTCAAGAGCACCAAGCTAAGAATGGCAACAGGGCTAAGAAATGTCCCATCCATTCAATCCAGAGGACTATTTGGAGCAATTGCCGGATTCATTGAAGGAGGATGGACAGGTATGATAGATGGCTGGTATGGGTACCACCACCAGAATGAGCAAGGATCAGGATATGCTGCTGATCAGAAAAGCACACAAAATGCAATCGACGGAATAACAAATAAGGTGAATTCGGTAATTGAGAAAATGAACACTCAATTCACTGCAGTGGGTAAAGAATTCAACAATTTAGAGAAGAGAATTGAAAACCTGAATAAAAAGGTCGATGATGGGTTCCTGGATGTCTGGACATACAATGCTGAACTGCTCGTTCTACTGGAAAATGAGAGAACTCTTGACTTTCATGATTCCAATGTGAGGAATTTGTATGAGAAGGTTAGATCACAACTGAGGAATAATGCCAAAGAACTTGGGAATGGTTGCTTTGAGTTCTATCACAAGTGTGATGATGAATGCATGGAAAGTGTGAAGAACGGTACATATGACTATCCCAAATATTCAGAAGAATCTAAGTTGAATCGAGAAGAAATAGACGGAGTGAAACTAGAGTCAATGGGAGTTTACCAAATTTTGGCGATCTATTCCACAGTCGCCAGTTCCCTGGTCTTGCTAGTCTCCCTGGGGGCAATCAGCTTCTGGATGTGTTCTAATGGGTCATTGCAATGCAGAATATGCATTTAG
>A_/_H1N1|CY146173|A/ruddy_turnstone/New_Jersey/AI09-846/2009
ATGGAAGCAAAACTGTTTGTACTATTCTGCACATTCACTGTACTGAAAGCCGACACCATCTGTGTAGGCTACCATGCAAACAACTCTACAGACACTGTTGACACAGTACTGGAAAAGAACGTAACTGTGACTCACTCAGTAAATTTGCTCGAAGACAACCATAACGGGAAGCTCTGCAGACTGAATGGAATAGCTCCCTTACAATTGGGGAAGTGTAATGTGGCGGGATGGCTCCTGGGCAATCCAGAGTGTGACCTTCTACTCACTGCAAACTCATGGTCCTATATAATAGAGACGTCCAATTCAGAGAACGGGACATGCTATCCCGGTGAGTTCATAGATTATGAGGAATTAAGGGAGCAACTGAGTTCAGTTTCTTCTTTTGAAAAGTTCCAAATTTTCCCCAAGTCAAACTCATGGCCAAATCATGAGACAACCAAAGGTGTTACAGCTGCCTGTCCCTACTCTGGGGTCAGCAGTTTTTATCGAAATTTGCTGTGGATAATAAAGAAGGGGAATTCATACCCAAAAATCAGCAAATCATACACGAACAATAAAGGAAAAGAAGTGCTCGTGCTCTGGGGAGTGCACCATCCTCCGACCACCAGTGAACAACAAAGTCTATACCAGAACATTGATGCATACGTCTCAGTTGGGTCATCAAAGTACAACCGGAGATTCACCCCAGAAATAGCAGCTAGACCCCAAGTTAGAGGGCAGGCAGGCAGGATGAACTATTATTGGACACTGTTAGACCAAGGAGACACCATAACATTTGAGGCCACTGGGAATCTGATAGCACCATGGTATGCCTTCGCACTAAATAAGGGATCTGACTCAGGGATTATAACATCAGATGCTCCAGTCCACAATTGCAACACAAAATGCCAAACCCCCCACGGGGCGTTGAACAGTAGCCTTCCCTTTCAGAATGTGCATCCTATCACTATTGGAGAATGTCCTAAATATGTCAAGAGCACCAAGCTAAGAATGGCAACAGGGCTAAGAAATGTCCCATCCATTCAATCCAGAGGACTATTTGGAGCAATTGCCGGATTCATTGAAGGAGGATGGACAGGTATGATAGATGGCTGGTATGGGTACCACCACCAGAATGAGCAAGGATCAGGATATGCTGCTGATCAGAAAAGCACACAAAATGCAATCGACGGAATAACAAATAAGGTGAATTCGGTAATTGAGAAAATGAACACTCAATTCACTGCAGTGGGTAAAGAATTCAACAATTTAGAGAAGAGAATTGAAAACCTGAATAAAAAGGTCGATGATGGGTTCCTGGATGTCTGGACATACAATGCTGAACTGCTCGTTCTACTGGAAAATGAGAGAACTCTTGACTTTCATGATTCCAATGTGAGGAATTTGTATGAGAAGGTTAGATCACAACTGAGGAATAATGCCAAAGAACTTGGGAATGGTTGCTTTGAGTTCTATCACAAGTGTGATGATGAATGCATGGAAAGTGTGAAGAACGGTACATATGACTATCCCAAATATTCAGAAGAATCTAAGTTGAATCGAGAAGAAATAGACGGAGTGAAACTAGAGTCAATGGGAGTTTACCAAATTTTGGCGATCTATTCCACAGTCGCCAGTTCCCTGGTCTTGCTAGTCTCCCTGGGGGCAATCAGCTTCTGGATGTGTTCTAATGGGTCATTGCAATGCAGAATATGCATTTAG
>A_/_H1N1|CY146165|A/ruddy_turnstone/New_Jersey/AI09-841/2009
ATGGAAGCAAAACTGTTTGTACTATTCTGCACATTCACTGTACTGAAAGCCGACACCATCTGTGTAGGCTACCATGCAAACAACTCTACAGACACTGTTGACACAGTACTGGAAAAGAACGTAACTGTGACTCACTCAGTGAATTTGCTCGAAGACAACCATAACGGGAAGCTCTGCAGACTGAATGGAATAGCTCCCTTACAATTGGGGAAGTGTAATGTGGCGGGATGGCTCCTGGGCAATCCAGAGTGTGACCTTCTACTCACTGCAAACTCATGGTCCTATATAATAGAGACGTCCAATTCAGAGAACGGGACATGCTATCCCGGTGAGTTCATAGATTATGAGGAATTAAGGGAGCAACTGAGTTCAGTTTCTTCTTTTGAAAAGTTCCAAATTTTCCCCAAATCAAACTCATGGCCAAATCATGAGACAACCAAAGGTGTTACAGCTGCCTGTCCCTACTCTGGGGTCAGCAGTTTTTATCGAAATTTGCTGTGGATAATAAAGAAGGGGAATTCATACCCAAAAATCAGCAAATCATACACGAACAATAAAGGAAAAGAAGTGCTCGTGCTCTGGGGAGTGCACCATCCTCCGACCACCAGTGAACAACAAAGCCTATACCAGAACATTGATGCATACGTCTCAGTTGGGTCATCAAAGTACAACCGGAGATTCACCCCAGAAATAGCAGCTAGACCCCAAGTTAGAGGGCAGGCAGGCAGGATGAACTATTATTGGACACTGTTAGACCAAGGAGACACCATAACATTTGAGGCCACTGGGAATCTGATAGCACCATGGTATGCCTTCGCACTAAATAAGGGATCTGACTCAGGGATTATAACATCAGATGCTCCAGTCCACAATTGCAACACAAAATGCCAAACCCCCCACGGGGCGTTGAACAGTAGCCTTCCCTTTCAGAATGTGCATCCTATCACTATTGGAGAATGTCCTAAATATGTCAAGAGCACCAAGCTAAGAATGGCAACAGGGCTAAGAAATGTCCCATCCATTCAATCCAGAGGACTATTTGGAGCAATTGCCGGATTCATTGAAGGAGGATGGACAGGTATGATAGATGGCTGGTATGGGTACCACCACCAGAATGAGCAAGGATCAGGATATGCTGCTGATCAGAAAAGCACACAAAATGCAATCGACGGAATAACAAATAAGGTGAATTCGGTAATTGAGAAAATGAACACTCAATTCACTGCAGTGGGTAAAGAATTCAACAATTTAGAGAAGAGAATTGAAAACCTGAATAAAAAGGTCGATGATGGGTTCCTGGATGTCTGGACATACAATGCTGAACTGCTCGTTCTACTGGAAAATGAGAGAACTCTTGACTTTCATGATTCCAATGTGAGGAATTTGTATGAGAAGGTTAGATCACAACTGAGGAATAATGCCAAAGAACTTGGGAATGGTTGCTTTGAGTTCTATCACAAGTGTGATGATGAATGCATGGAAAGTGTGAAGAACGGTACATATGACTATCCCAAATATTCAGAAGAATCTAAGTTGAATCGAGAAGAAATAGACGGAGTGAAACTAGAGTCAATGGGAGTTTACCAAATTTTGGCGATCTATTCCACAGTCGCCAGTTCCCTGGTCTTGCTAGTCTCCCTGGGGGCAATCAGCTTCTGGATGTGTTCTAATGGGTCATTGCAATGCAGAATATGCATTTAG
>A_/_H1N9|CY146157|A/ruddy_turnstone/New_Jersey/AI09-837/2009
ATGGAAGCAAAACTGTTTGTACTATTCTGCACATTCACTGTACTGAAAGCCGACACCATCTGTGTAGGCTACCATGCAAACAACTCTACAGACACTGTTGACACAGTACTGGAAAAGAACGTAACTGTGACTCACTCAGTGAATTTGCTCGAAGACAACCATAACGGGAAGCTCTGCAGACTGAATGGAATAGCTCCCTTACAATTGGGGAAGTGTAATGTGGCGGGATGGCTCCTGGGCAATCCAGAGTGTGACCTTCTACTCACTGCAAACTCATGGTCCTATATAATAGAGACGTCCAATTCAGAGAACGGGACATGCTATCCCGGTGAGTTCATAGATTATGAGGAATTAAGGGAGCAACTGAGTTCAGTTTCTTCTTTTGAAAAGTTCCAAATTTTCCCCAAGTCAAACTCATGGCCAAATCATGAGACAACCAAAGGTGTTACAGCTGCCTGTCCCTACTCTGGGGTCAGCAGTTTTTATCGAAATTTGCTGTGGATAATAAAGAAGGGGAATTCATACCCAAAAATCAGCAAATCATACACGAACAATAAAGGAAAAGAAGTGCTCGTGCTCTGGGGAGTGCACCATCCTCCGACCACCAGTGAACAACAAAGTCTATACCAGAACATTGATGCATACGTCTCAGTTGGGTCATCAAAGTACAACCGGAGATTCACCCCAGAAATAGCAGCTAGACCCCAAGTTAGAGGGCAGGCAGGCAGGATGAACTATTATTGGACACTGTTAGACCAAGGAGACACCATAACATTTGAGGCCACTGGGAATCTGATAGCACCATGGTATGCCTTCGCACTAAATAAGGGATCTGATTCAGGGATTATAACATCAGATGCTCCAGTCCACAATTGCAACACAAAATGCCAAACCCCCCACGGGGCGTTGAACAGTAGCCTTCCCTTTCAGAATGTGCATCCTATCACTATTGGAGAATGTCCTAAATATGTCAAGAGCACCAAGCTAAGAATGGCAACAGGGCTAAGAAATGTCCCATCCATTCAATCCAGAGGACTATTTGGAGCAATTGCCGGATTCATTGAAGGAGGATGGACAGGTATGATAGATGGCTGGTATGGGTACCACCACCAGAATGAGCAAGGATCAGGATATGCTGCTGATCAGAAAAGCACACAAAATGCAATCGACGGAATAACAAATAAGGTGAATTCGGTAATTGAGAAAATGAACACTCAATTCACTGCAGTGGGTAAAGAATTCAACAATTTAGAGAAGAGAATTGAAAACCTGAATAAAAAGGTCGATGATGGGTTCCTGGATGTCTGGACATACAATGCTGAACTGCTCGTTCTACTGGAAAATGAGAGAACTCTTGACTTTCATGATTCCAATGTGAGGAATTTGTATGAGAAGGTTAGATCACAATTGAGGAATAATGCCAAAGAACTTGGGAATGGTTGCTTTGAGTTCTATCACAAGTGTGATGATGAATGCATGGAAAGTGTGAAGAACGGTACATATGACTATCCCAAATATTCAGAAGAATCTAAGTTGAATCGAGAAGAAATAGACGGAGTGAAACTAGAGTCAATGGGAGTTTACCAAATTTTGGCGATCTATTCCACAGTCGCCAGTTCCCTGGTCTTGCTAGTCTCCCTGGGGGCAATCAGCTTCTGGATGTGTTCTAATGGGTCATTGCAATGCAGAATATGCATTTAG
>A_/_H1N1|CY146141|A/ruddy_turnstone/New_Jersey/AI09-775/2009
ATGGAAGCAAAACTGTTTGTACTATTCTGCACATTCACTGTACTGAAAGCCGACACCATCTGTGTAGGCTACCATGCAAACAACTCTACAGACACTGTTGACACAGTACTGGAAAAGAACGTAACTGTGACTCACTCAGTGAATTTGCTCGAAGACAACCATAACGGGAAGCTCTGCAGACTGAATGGAATAGCTCCCTTACAATTGGGGAAGTGTAATGTGGCGGGATGGCTCCTGGGCAATCCAGAGTGTGACCTTCTACTCACTGCAAACTCATGGTCCTATATAATAGAGACGTCCAATTCAGAGAACGGGACATGCTATCCCGGTGAGTTCATAGATTATGAGGAATTAAGGGAGCAACTGAGTTCAGTTTCTTCTTTTGAAAAGTTCCAAATTTTCCCCAAATCAAACTCATGGCCAAATCATGAGACAACCAAAGGTGTTACAGCTGCCTGTCCCTACTCTGGGGTCAGCAGTTTTTATCGAAATTTGCTGTGGATAATAAAGAAGGGGAATTCATACCCAAAAATCAGCAAATCATACACGAACAATAAAGGAAAAGAAGTGCTCGTGCTCTGGGGAGTGCACCATCCTCCGACCACCAGTGAACAACAAAGTCTATACCAGAACATTGATGCATACGTCTCAGTTGGGTCATCAAAGTACAACCGGAGATTCACCCCAGAAATAGCAGCTAGACCCCAAGTTAGAGGGCAGGCAGGCAGGATGAACTATTATTGGACACTGTTAGACCAAGGAGACACCATAACATTTGAGGCCACTGGGAATCTGATAGCACCATGGTATGCCTTCGCACTAAATAAGGGATCTGACTCAGGGATTATAACATCAGATGCTCCAGTCCACAATTGCAACACAAAATGCCAAACCCCCCACGGGGCGTTGAACAGTAGCCTTCCCTTTCAGAATGTGCATCCTATCACTATTGGAGAATGTCCTAAATATGTCAAGAGCACCAAGCTAAGAATGGCAACAGGGCTAAGAAATGTCCCATCCATTCAATCCAGAGGACTATTTGGAGCAATTGCCGGATTCATTGAAGGAGGATGGACAGGTATGATAGATGGCTGGTATGGGTACCACCACCAGAATGAGCAAGGATCAGGATATGCTGCTGATCAGAAAAGCACACAAAATGCAATCGACGGAATAACAAATAAGGTGAATTCGGTAATTGAGAAAATGAACACTCAATTCACTGCAGTGGGTAAAGAATTCAACAATTTAGAGAAGAGAATTGAAAACCTGAATAAAAAGGTCGATGATGGGTTCCTGGATGTCTGGACATACAATGCTGAACTGCTCGTTCTACTGGAAAATGAGAGAACTCTTGACTTTCATGATTCCAATGTGAGGAATTTGTATGAGAAGGTTAGATCACAACTGAGGAATAATGCCAAAGAACTTGGGAATGGTTGCTTTGAGTTCTATCACAAGTGTGATGATGAATGCATGGAAAGTGTGAAGAACGGTACATATGACTATCCCAAATATTCAGAAGAATCTAAGTTGAATCGAGAAGAAATAGACGGAGTGAAACTAGAGTCAATGGGAGTTTACCAAATTTTGGCGATCTATTCCACAGTCGCCAGTTCCCTGGTCTTGCTAGTCTCCCTGGGGGCAATCAGCTTCTGGATGTGTTCTAATGGGTCATTGCAATGCAGAATATGCATTTAG
>A_/_H1N9|CY146085|A/ruddy_turnstone/New_Jersey/AI09-618/2009
ATGGAAGCAAAACTGTTTGTACTATTCTGTACATTCACTGTACTGAAAGCCGACACCATCTGTGTAGGCTACCATGCAAACAACTCTACAGACACTGTTGACACAGTACTGGAAAAGAACGTAACTGTGACTCACTCAGTGAATTTGCTCGAAGACAGCCATAACGGGAAGCTCTGCAGACTGAATGGAATAGCTCCCTTACAATTGGGGAAGTGTAATGTAGCGGGATGGCTCCTGGGCAATCCAGAGTGTGACCTTCTACTCACTGCAAACTCATGGTCCTATATAATAGAGACGTCCAATTCAGAGAATGGGACATGCTATCCTGGTGAGTTCATAGATTATGAGGAATTAAGGGAGCAACTGAGTTCAGTTTCTTCTTTTGAAAAGTTCCAAATTTTCCCCAAGTCAAACTCATGGCCAGATCATGATACAACCAAAGGTGTTACAGCTGCCTGTCCCTACTCTGGGGCCAGCAGTTTTTATCGAAATTTGCTGTGGATAACAAAGAAGGGGAGTTCATACCCAAAACTCAGCAAATCATACACGAACAATAAAGGAAAAGAAGTGCTCGTGCTCTGGGGAGTGCACCATCCTCCGACCACCAGTGAACAACAAAGTCTATACCAGAACACTGATGCATACGTCTCAGTTGGGTCATCAAAGTACAACCGGAGATTCACCCCAGAGATAGCAGCTAGACCCAGAGTTAGAGGGCAGGCAGGCAGGATGAATTATTATTGGACACTGTTAGACCAAGGAGACACCATAACATTTGAGGCCACTGGGAATCTGATAGCACCATGGTATGCCTTCGCACTAAATAAGGGATCTGACTCAGGGATTATAACATCGGATGCTCCAGTCCACAATTGCAACACAAAATGCCAAACCCCCCACGGGGCGTTGAACAGTAGCCTCCCTTTTCAGAATGTGCATCCTATCACTATTGGAGAATGTCCCAAATATGTCAAGAGCACCAAGCTAAGAATGGCAACAGGGCTAAGAAATGTCCCATCAATTCAATCTAGAGGACTATTTGGAGCAATTGCCGGATTCATCGAAGGAGGATGGACCGGTATGATAGATGGCTGGTATGGGTACCACCACCAGAATGAGCAAGGATCAGGATATGCTGCTGATCAGAAAAGCACACAAAATGCAATCGACGGAATAACAAATAAGGTGAATTCGGTAATTGAAAAAATGAACACTCAATTCACTGCAGTGGGTAAAGAATTCAACAATTTAGAGAGGAGAATTGAAAACCTGAATAAAAAGGTCGATGATGGGTTCCTGGATGTCTGGACATACAATGCTGAACTGCTCGTTCTACTGGAAAATGAGAGAACTCTTGACTTTCATGATTCCAATGTGAGGAATTTGTATGAGAAGGTTAGATCACAACTGAGGAATAACGCCAAAGAACTTGGGAATGGTTGCTTTGAGTTCTATCACAAGTGTGATGATGACTGCATTGAAAGTGTGAAGAACGGCACATATGACTATCCCAAATATTCAGAAGAATCTAAGTTGAATCGAGAAGAAATAGACGGTGTGAAACTAGAGTCAATGGGAGTTTACCAAATTTTGGCGATCTATTCCACAGTCGCCAGTTCCCTGGTCTTGCTAGTCTCCCTGGGGGCAATCAGCTTCTGGATGTGTTCTAATGGGTCATTGCAGTGCAGAATATGCATTTAG
>A_/_H1N7|CY146036|A/ruddy_turnstone/New_Jersey/AI09-525/2009
ATGGAAGCAAAGCTGTTTGTACTATTCTGCACATTCACTGTACTGAAAGCCGACACCATCTGTGTAGGCTACCATGCAAACAACTCTACAGACACTGTTGACACAGTACTGGAAAAGAACGTAACTGTGACTCACTCAGTGAATTTGCTCGAAGACAACCATAACGGGAAGCTCTGCAGACTGAATGGAATAGCTCCCTTACAATTGGGGAAGTGTAATGTGGCGGGATGGCTCCTGGGCAATCCAGAGTGTGACCTTCTACTCACTGCAAACTCATGGTCCTATATAATAGAGACGTCCAATTCAGAGAACGGGACATGCTATCCCGGTGAGTTCATAGATTATGAGGAATTAAGGGAGCAACTGAGTTCAGTTTCTTCTTTTGAAAAGTTCCAAATTTTCCCCAAGTCAAACTCATGGCCAAATCATGAGACAACCAAAGGTGTTACAGCTGCCTGTCCCTACTCTGGGGTCAGCAGTTTTTATCGAAATTTGCTGTGGATAATAAAGAAGGGGAATTCATACCCAAAAATCAGCAAATCATACACGAACAATAAAGGAAAAGAAGTGCTCGTGCTCTGGGGAGTGCACCATCCTCCGACCACCAGTGAACAACAAAGTCTATACCAGAACATTGATGCATACGTCTCAGTTGGGTCATCAAAGTACAACCGGAGATTCACCCCAGAAATAGCAGCTAGACCCCAAGTTAGAGGGCAGGCAGGCAGGATGAACTATTATTGGACACTGTTAGACCAAGGAGACACCATAACATTTGAGGCCACTGGGAATCTGATTGCACCATGGTATGCCTTCGCACTAAATAAGGGATCTGACTCAGGGATTATAACATCAGATGCTCCAGTCCACAATTGCAACACAAAATGCCAAACCCCCCACGGGGCGTTGAACAGTAGCCTTCCCTTTCAGAATGTGCATCCTATCACTATTGGAGAATGTCCTAAATATGTCAAGAGCACCAAGCTAAGAATGGCAACAGGGCTAAGAAATGTCCCATCCATTCAATCCAGAGGACTATTTGGAGCAATTGCCGGATTCATTGAAGGAGGATGGACAGGTATGATAGATGGCTGGTATGGGTACCACCACCAGAATGAGCAAGGATCAGGATATGCTGCTGATCAGAAAAGCACACAAAATGCAATCGACGGAATAACAAATAAGGTGAATTCGGTAATTGAGAAAATGAACACTCAATTCACTGCAGTGGGTAAAGAATTCAACAATTTAGAGAAGAGAATTGAAAACCTGAATAAAAAGGTCGATGATGGGTTCCTGGATGTCTGGACATACAATGCTGAACTGCTCGTTCTACTGGAAAATGAGAGAACTCTTGACTTTCATGATTCCAATGTGAGGAATTTGTATGAGAAGGTTAGATCACAACTGAGGAATAATGCCAAAGAACTTGGGAATGGTTGCTTTGAGTTCTATCACAAGTGTGATGATGAATGCATGGAAAGTGTGAAGAACGGTACATATGACTATCCCAAATATTCAGAAGAATCTAAGTTGAATCGAGAAGAAATAGACGGAGTGAAACTAGAGTCAATGGGAGTTTACCAAATTTTGGCGATCTATTCCACAGTCGCCAGTTCCCTGGTCTTGCTAGTCTCCCTGGGGGCAATCAGCTTCTGGATGTGTTCTAATGGGTCATTGCAATGCAGAATATGCATTTAG
>A_/_H1N7|CY146012|A/ruddy_turnstone/New_Jersey/AI09-464/2009
ATGGAAGCAAAACTGTTTGTACTATTCTGCACATTCACTGTACTGAAAGCCGACACCATCTGTGTAGGCTACCATGCAAACAACTCTACAGACACTGTTGACACAGTACTGGAAAAGAACGTAACTGTGACTCACTCAGTGAATTTGCTCGAAGACAACCATAACGGGAAGCTCTGCAGACTGAATGGAATAGCTCCCTTACAATTGGGGAAGTGTAATGTGGCGGGATGGCTCCTGGGCAATCCAGAGTGTGACCTTCTACTCACTGCAAACTCATGGTCCTATATAATAGAGACGTCCAATTCAGAGAACGGGACATGCTATCCCGGTGAGTTCATAGATTATGAGGAATTAAGGGAGCAACTGAGTTCAGTTTCTTCTTTTGAAAAGTTCCAAATTTTCCCCAAGTCAAACTCATGGCCAAATCATGAGACAACCAAAGGTGTTACAGCTGCCTGTCCCTACTCTGGGGTCAGCAGTTTTTATCGAAATTTGCTGTGGATAATAAAGAAGGGGAATTCATACCCAAAAATCAGCAAATCATACACGAACAATAAAGGGAAAGAAGTGCTCGTGCTCTGGGGAGTGCACCATCCTCCGACCACCAGTGAACAACAAAGTCTATACCAGAACATTGATGCATACGTCTCAGTTGGGTCATCAAAGTACAACCGGAGATTCACCCCAGAAATAGCAGCTAGACCCCAAGTTAGAGGGCAGGCAGGCAGGATGAACTATTATTGGACACTGTTAGACCAAGGAGACACCATAACATTTGAGGCCACTGGGAATCTGATAGCACCATGGTATGCCTTCGCACTAAATAAGGGATCTGACTCAGGGATTATAACATCAGATGCTCCAGTCCACAATTGCAACACAAAATGCCAAACCCCCCACGGGGCGTTGAACAGTAGCCTTCCCTTTCAGAATGTGCATCCTATCACTATTGGAGAATGTCCTAAATATGTCAAGAGCACCAAGCTAAGAATGGCAACAGGGCTAAGAAATGTCCCATCCATTCAATCCAGAGGACTATTTGGAGCAATTGCCGGATTCATTGAAGGAGGATGGACAGGTATGATAGATGGCTGGTATGGGTACCACCACCAGAATGAGCAAGGATCAGGATATGCTGCTGATCAGAAAAGCACACAAAATGCAATCGACGGAATAACAAATAAGGTGAATTCGGTAATTGAGAAAATGAACACTCAATTCACTGCAGTGGGTAAAGAATTCAACAATTTAGAGAAGAGAATTGAAAACCTGAATAAAAAGGTCGATGATGGGTTCCTGGATGTCTGGACATACAATGCTGAACTGCTCGTTCTACTGGAAAATGAGAGAACTCTTGACTTTCATGATTCCAATGTGAGGAATTTGTATGAGAAGGTTAGATCACAACTGAGGAATAATGCCAAAGAACTTGGGAATGGTTGCTTTGAGTTCTATCACAAGTGTGATGATGAATGCATGGAAAGTGTGAAGAACGGTACATATGACTATCCCAAATATTCAGAAGAATCTAAGTTGAATCGAGAAGAAATAGACGGAGTGAAACTAGAGTCAATGGGAGTTTACCAAATTTTGGCGATCTATTCCACAGTCGCCAGTTCCCTGGTCTTGCTAGTCTCCCTGGGGGCAATCAGCTTCTGGATGTGTTCTAATGGGTCATTGCAATGCAGAATATGCATTTAG
>A_/_H1N1|CY146004|A/gull/Delaware/AI09-453/2009
ATGGAAGCAAAACTGTTTGTACTATTCTGCACATTCACTGTACTGAAAGCCGACACCATCTGTGTAGGCTACCATGCAAACAACTCTACAGACACTGTTGACACAGTACTGGAAAAGAACGTAACTGTGACTCACTCAGTGAATTTGCTCGAAGACAACCATAACGGGAAGCTCTGCAGACTGAATGGAATAGCTCCCTTACAATTGGGGAAGTGTAATGTGGCGGGATGGCTCCTGGGCAATCCAGAGTGTGACCTTCTACTCACTGCAAACTCATGGTCCTATATAATAGAGACGTCCAATTCAGAAAACGGGACATGCTATCCCGGTGAGTTCATAGATTATGAGGAATTAAGGGAGCAACTGAGTTCAGTTTCTTCTTTTGAAAAGTTCCAAATTTTCCCCAAGTCAAACTCATGGCCAAATCATGAGACAACCAAAGGTGTTACAGCTGCCTGTCCCTACTCTGGGGTCAGCAGTTTTTATCGAAATTTGCTGTGGATAATAAAGAAGGGGAATTCATACCCAAAAATCAGCAAATCATACACGAACAATAAAGGAAAAGAAGTGCTCGTGCTCTGGGGAGTGCACCATCCTCCGACCACCAGTGAACAACAAAGTCTATACCAGAACATTGATGCATACGTCTCAGTTGGGTCATCAAAGTACAACCGGAGATTCACCCCAGAAATAGCAGCTAGACCCCAAGTTAGAGGGCAGGCAGGCAGGATGAACTATTATTGGACACTGTTAGACCAAGGAGACACCATAACATTTGAGGCCACTGGGAATCTGATAGCACCATGGTATGCCTTCGCACTAAATAAGGGATCTGACTCAGGGATTATAACATCAGATGCTCCAGTCCACAATTGCAACACAAAATGCCAAACCCCCCACGGGGCGTTGAACAGTAGCCTTCCCTTTCAGAATGTGCATCCTATCACTATTGGAGAATGTCCTAAATATGTCAAGAGCACCAAGCTAAGAATGGCAACAGGGCTAAGAAATGTCCCATCCATTCAATCCAGAGGACTATTTGGAGCAATTGCCGGATTCATTGAAGGAGGATGGACAGGTATGATAGATGGCTGGTATGGGTACCACCACCAGAATGAGCAAGGATCAGGATATGCTGCTGATCAGAAAAGCACACAAAATGCAATCGACGGAATAACAAATAAGGTGAATTCGGTAATTGAGAAAATGAACACTCAATTCACTGCAGTGGGTAAAGAATTCAACAATTTAGAGAAGAGAATTGAAAACCTGAATAAAAAGGTCGATGATGGGTTCCTGGATGTCTGGACATACAATGCTGAACTGCTCGTTCTACTGGAAAATGAGAGAACTCTTGACTTTCATGATTCCAATGTGAGGAATTTGTATGAGAAGGTTAGATCACAACTGAGGAATAATGCCAAAGAACTTGGGAATGGTTGCTTTGAGTTCTATCACAAGTGTGATGATGAATGCATGGAAAGTGTGAAGAACGGTACATATGACTATCCCAAATATTCAGAAGAATCTAAGTTGAATCGAGAAGAAATAGACGGAGTGAAACTAGAGTCAATGGGAGTTTACCAAATTTTGGCGATCTATTCCACAGTCGCCAGTTCCCTGGTCTTGCTAGTCTCCCTGGGGGCAATCAGCTTCTGGATGTGTTCTAATGGGTCATTGCAATGCAGAATATGCATTTAG
>A_/_H1N8|CY145875|A/ruddy_turnstone/New_Jersey/AI09-119/2009
ATGGAAGCAAAACTGTTTGTACTATTCTGCACATTCACTGTACTGAAAGCCGACACCATCTGTGTAGGCTACCATGCAAACAACTCTACAGACACTGTTGACACAGTACTGGAAAAAAACGTAACTGTGACTCACTCAGTGAATTTGCTCGAAGACAACCATAACGGGAAGCTCTGCAGACTGAATGGAATAGCTCCCTTACAATTGGGGAAGTGTAATGTGGCGGGATGGCTCCTGGGCAATCCAGAGTGTGACCTTCTACTCACTGCAAACTCATGGTCCTATATAATAGAGACGTCCAATTCAGAGAACGGGACATGCTATCCCGGTGAGTTCATAGATTATGAGGAATTAAGGGAGCAACTGAGTTCAGTTTCTTCTTTTGAAAAGTTCCAAATTTTCCCCAAGTCAAACTCATGGCCAAATCATGAGACAACCAAAGGTGTTACAGCTGCCTGTCCCTACTCTGGGGTCAGCAGTTTTTATCGAAATTTGCTGTGGATAATAAAGAAGGGGAATTCATACCCAAAAATCAGCAAATCATACACGAACAATAAAGGAAAAGAAGTGCTCGTGCTCTGGGGAGTGCACCATCCTCCGACCACCAGTGAACAACAAAGTCTATACCAGAACATTGATGCATACGTCTCAGTTGGGTCATCAAAGTACAACCGGAGATTCACCCCAGAAATAGCAGCTAGACCCCAAGTTAGAGGGCAGGCAGGCAGGATGAACTATTATTGGACACTGTTAGACCAAGGAGACACCATAACATTTGAGGCCACTGGGAATCTGATAGCACCATGGTATGCCTTCGCACTAAATAAGGGATCTGACTCAGGGATTATAACATCAGATGCTCCAGTCCACAATTGCAACACAAAATGCCAAACCCCCCACGGGGCGTTGAACAGTAGCCTTCCCTTTCAGAATGTGCATCCTATCACTATTGGAGAATGTCCTAAATATGTCAAGAGCACCAAGCTAAGAATGGCAACAGGGCTAAGAAATGTCCCATCCATTCAATCCAGAGGACTATTTGGAGCAATTGCCGGATTCATTGAAGGAGGATGGACAGGTATGATAGATGGCTGGTATGGGTACCACCACCAGAATGAGCAAGGATCAGGATATGCTGCTGATCAGAAAAGCACACAAAATGCAATCGACGGAATAACAAATAAGGTGAATTCGGTAATTGAGAAAATGAACACTCAATTCACTGCAGTGGGTAAAGAATTCAACAATTTAGAGAAGAGAATTGAAAACCTGAATAAAAAGGTCGATGATGGGTTCCTGGATGTCTGGACATACAATGCTGAACTGCTCGTTCTACTGGAAAATGAGAGAACTCTTGACTTTCATGATTCCAATGTGAGGAATTTGTATGAGAAGGTTAGATCACAACTGAGGAATAATGCCAAAGAACTTGGGAATGGTTGCTTTGAGTTCTATCACAAGTGTGATGATGAATGCATGGAAAGTGTGAAGAACGGTACATATGACTATCCCAAATATTCAGAAGAATCTAAGTTGAATCGAGAAGAAATAGACGGAGTGAAACTAGAGTCAATGGGAGTTTACCAAATTTTGGCGATCTATTCCACAGTCGCCAGTTCCCTGGTCTTGCTAGTCTCCCTGGGGGCAATCAGCTTCTGGATGTGTTCTAATGGGTCATTGCAATGCAGAATATGCATTTAG
>A_/_H1N5|CY145639|A/ruddy_turnstone/New_Jersey/Sg-00532/2008
ATGGAGGCAAAACTGTTTGTACTATTCTGTACATTCACTGTACTGAAAGCTGACACCATCTGTGTAGGCTACCATGCAAACAACTCTACAGACACTGTTGACACAGTACTGGAAAAGAACGTAACTGTGACTCACTCAGTGAATTTGCTCGAAGACAGCCATAATGGGAGGCTCTGCAGATTGAACGGAATAGCTCCCTTACAATTGGGGAAGTGTAATGTAGCGGGATGGCTCCTGGGCAACCCAGAATGTGACCTTCTACTCACTGCAAACTCATGGTCCTATATAATAGAAACGTCCAATTCAGAAAATGGGACATGCTATCCCGGTGAGTTCATAGATTATGAGGAATTAAGGGAGCAATTGAGTTCAGTTTCTTCCTTTGAAAAGTTTGAAATTTTCCCCAAGGCAAACTCATGGCCAAACCATGAGACAACCAAAGGTGTTACAGCTGCCTGTTCCTACCTTGGGGCCAGCAGTTTTTATCGAAATTTGCTGTGGATAATAAAGAAGGGGAATTCATACCCAAAACTCAGCAAATCATACACGAACAATAAAGGGAAAGAAGTGCTCGTGCTCTGGGGAGTGCATCATCCTCCGACCACCAGTGAACAACAAAGTCTATACCAGAACACTGATGCATACGTCTCAGTTGGGTCATCAAAGTACAACCGGAGATTCACCCCAGAGATAGCAGCTAGACCCGAAGTTAGAGGGCAGGCAGGCAGGATGAACTATTATTGGACACTGTTAGACCAAGGAGACACCATAACATTTGAGGCCACTGGGAATCTGATAGCACCATGGTATGCCTTCGCACTAAATAAGGGATCTGAATCAGGGATTATAACATCAGATGCTCCAGTTCACAATTGCGACACAAAATGCCAAACCCCCCATGGGGCATTGAACAGTAGCCTCCCTTTTCAGAATGTGCATCCTATCACTATCGGAGAATGTCCCAAATATGTCAAGAGCACCAAGCTAAGAATGGCAACAGGGCTAAGAAATGTCCCATCCATACAATCCAGAGGACTATTTGGAGCAATTGCCGGATTCATTGAAGGAGGATGGACAGGCATGATAGATGGCTGGTATGGGTACCACCACCAGAATGAGCAAGGATCAGGATATGCCGCTGATCAGAAAAGCACACAGAATGCAATCGACGGAATAACAAATAAGGTGAATTCGGTGATTGAGAAAATGAACACTCAATTCACTGCAGTGGGTAAAGAATTCAACAATCTAGAGAGAAGAATTGAAAATCTGAATAAGAAGGTCGATGATGGGTTCCTGGATGTCTGGACATACAATGCTGAACTGCTCGTTCTACTGGAAAATGAAAGAACTCTTGACTTTCATGATTCCAATGTGAGGAATTTGTATGAGAGGGTTAGATCACAACTGAGGAATAACGCCAAAGAACTTGGGAATGGCTGTTTTGAGTTCTATCACAAGTGTGATGATGAATGCATGGAAAGTGTGAAGAACGGCACATATGACTATCTCAAATATTCAGAAGAATCTAAGTTGAATCGAGAAGAAATAGACGGAGTGAAACTAGAGTCAGTGGGAGTTTACCAAATTTTGGCGATCTATTCCACAGTCGCCAGTTCCCTGGTCTTGCTAGTCTCCCTGGGGGCAATCAGCTTCTGGATGTGTTCTAATGGGTCATTGCAATGCAGAATATGCATTTAG
>A_/_H1N5|CY145361|A/ruddy_turnstone/New_Jersey/Sg-00544/2008
ATGGAGGCAAAACTGTTTGTACTATTCTGTACATTCACTGTACTGAAAGCTGACACCATCTGTGTAGGCTACCATGCAAACAACTCTACAGACACTGTTGACACAGTACTGGAAAAGAACGTAACTGTGACTCACTCAGTGAATTTGCTCGAAGACAGCCATAATGGGAGGCTCTGCAGATTGAACGGAATAGCTCCCTTACAATTGGGGAAGTGTAATGTAGCGGGATGGCTCCTGGGCAACCCAGAATGTGACCTTCTACTCACTGCAAACTCATGGTCCTATATAATAGAGACGTCCAATTCAGAAAATGGGACATGCTATCCCGGTGAGTTCATAGATTATGAGGAATTAAGGGAGCAATTGAGTTCAGTTTCTTCCTTTGAAAAGTTTGAAATTTTCCCCAAGGCAAACTCATGGCCAAACCATGAGACAACCAAAGGTGTTACAGCTGCCTGTTCCTACCTTGGGGCCAGCAGTTTTTATCGAAATTTGCTGTGGATAATAAAGAAGGGGAATTCATACCCAAAACTCAGCAAATCATACACGAACAATAAAGGGAAAGAAGTGCTCGTGCTCTGGGGAGTGCATCATCCTCCGACCACCAGTGAACAACAAAGTCTATACCAGAACACTGATGCATACGTCTCAGTTGGGTCATCAAAGTACAACCGGAGATTCACCCCAGAGATAGCAGCTAGACCCGAAGTTAGAGGGCAGGCAGGCAGGATGAACTATTATTGGACACTGTTAGACCAAGGAGACACCATAACATTTGAGGCCACTGGGAATCTGATAGCACCATGGTATGCCTTCGCACTAAATAAGGGATCTGAATCAGGGATTATAACATCAGATGCTCCAGTTCACAATTGCGACACAAAATGCCAAACCCCCCATGGGGCATTGAACAGTAGCCTCCCTTTTCAGAATGTGCATCCTATCACTATCGGAGAATGTCCCAAATATGTCAAGAGCACCAAGCTAAGAATGGCAACAGGGCTAAGAAATGTCCCATCCATACAATCCAGAGGGCTATTTGGAGCAATTGCCGGATTCATTGAAGGAGGATGGACAGGCATGATAGATGGCTGGTATGGGTACCACCACCAGAATGAGCAAGGATCAGGATATGCCGCTGATCAGAAAAGCACACAGAATGCAATCGACGGAATAACAAATAAGGTGAATTCGGTGATTGAGAAAATGAACACTCAATTCACTGCAGTGGGTAAAGAATTCAACAATCTAGAGAGAAGAATTGAAAATCTGAATAAGAAGGTCGATGATGGGTTCCTGGATGTCTGGACATACAATGCTGAACTGCTCGTTCTACTGGAAAATGAAAGAACTCTTGACTTTCATGATTCCAATGTGAGGAATTTGTATGAGAGGGTTAGATCACAACTAAGGAATAACGCCAAAGAACTTGGGAATGGCTGTTTTGAGTTCTATCACAAGTGTGATGATGAATGCATGGAAAGTGTGAAGAACGGCACATATGACTATCTTAAATATTCAGAAGAATCTAAGTTGAATCGAGAAGAAATAGACGGAGTGAAACTAGAGTCAGTGGGAGTTTACCAAATTTTGGCGATCTATTCCACAGTCGCCAGTTCCCTGGTCTTGCTAGTCTCCCTGGGGGCAATCAGCTTCTGGATGTGTTCTAATGGGTCATTGCAATGCAGAATATGCATTTAG
>A_/_H1N9|CY144437|A/ruddy_turnstone/Delaware/650657/2002
ATGGAAGCAAAACTGTTTGTACTATTCTGTACATTCACTGTACTGAAAGCTGACACTATCTGTGTGGGCTACCATGCAAACAACTCTACAGACACTGTTGATACTGTACTGGAAAAGAACGTAACTGTGACTCACTCAGTGAATTTGCTCGAAGACAGCCATAATGGGAAGCTCTGCAGCCTGAATGGGATAGCTCCTTTACAATTGGGGAAGTGTAATGTAGCGGGATGGCTCCTGGGCAACCCAGAATGTGACCTTCTACTCACTGCAAACTCATGGTCCTATATAATAGAGACGTCCAATTCAGAGAACGGAACATGCTATCCCGGTGAGTTCATAGATTATGAGGAATTAAGGGAGCAATTGAGTTCGGTTTCTTCATTTGAAAAGTTTGAAATTTTCCCCAAGGCAAACTCATGGCCAAACCATGAGACAACTAAAGGTGTTACAGCTGCCTGCCCTTACTTTGGGGCCAGCAGTTTTTACCGAAATTTGCTGTGGATAATAAAGAAGGGAACTTCATATCCAAAACTCAGCAAGTCATACACGAACAATAAAGGGAAAGAAGTGCTTGTGCTCTGGGGAGTGCACCATCCTCCGACCACCAGTGAGCAACAGAGTCTATACCAGAACACTGATGCATACGTCTCAGTTGGGTCATCAAAGTACAACCGAAGATTCACTCCAGAGATAGCAGCTAGACCCAACGTTAGAGGACAGGCAGGCAGGATGAACTATTATTGGACACTACTAGACCAAGGAGACACCATAACATTTGAGGCCACTGGAAATCTGATAGCACCATGGTATGCCTTCGCATTAAATAAGGGGTCAGACTCAGGGATTATAACATCAGATGCTCCAGTTCACAACTGCAACACAAGGTGCCAAACCCCTCACGGAGCATTGAACAGTAGCCTCCCTTTTCAGAATGTGCATCCTATCACCATTGGAGAATGTCCCAAATATGTCAAGAGCACCAAGCTAAGAATGGCAACAGGACTAAGAAATGTCCCATCCATTCAATCCAGAGGACTGTTTGGAGCAATTGCCGGATTCATTGAGGGAGGATGGACAGGCATGATAGATGGGTGGTATGGGTACCGCCACCAGAATGAGCAAGGATCAGGGTATGCCGCTGATAAGAAAAGCACACAGAATGCAATCGACGGAATAACTAACAAGGTGAATTCGGTAATTGAGAAAATGAACACTCAATTCACTGCAGTGGGTAAGGAATTCAACAATCTGGAGAGGAGAATTGAAAATCTGAATAAGAAAGTCGATGATGGGTTCCTGGATGTTTGGACATACAATGCTGAACTGCTCGTTCTACTGGAGAATGAAAGAACTCTGGATTTTCATGATTCCAATGTGAGGAATTTGTATGAGAAGGTCAGATCACAACTGAGAAATAACGCCAAAGAACTTGGAAATGGTTGCTTTGAGTTCTATCACAAGTGTGATGATGAATGCATGGAAAGTGTGAAGAACGGCACATATGACTATCCCAAATATTCAGAAGAGTCTAAATTGAATCGGGAAGAAATAGACGGAGTGAAACTAGAATCGATGGGAGTTTACCAAATTTTGGCGATCTATTCCACAGTCGCCAGTTCTCTGGTCTTGTTAGTCTCCCTGGGGGCAATCAGCTTCTGGATGTGTTCTAATGGGTCATTGCAATGCAGAATATGCATTTAG
>A_/_H1N1|CY144300|A/ruddy_turnstone/Delaware/650656/2002
ATGGAAGCAAAACTGTTTGTACTATTCTGTACATTCACTGTACTGAAAGCTGACACTATCTGTGTGGGCTACCATGCAAACAACTCTACAGACACTGTTGATACTGTACTGGAAAAGAACGTAACTGTGACTCACTCAGTGAATTTGCTCGAAGACAGCCATAATGGGAAGCTCTGCAGCCTGAATGGGATAGCTCCTTTACAATTGGGGAAGTGTAATGTAGCGGGATGGCTCCTGGGCAACCCAGAATGTGACCTTCTACTCACTGCAAACTCATGGTCCTATATAATAGAGACGTCCAATTCAGAGAACGGAACATGCTATCCCGGTGAGTTCATAGATTATGAGGAATTAAGGGAGCAATTGAGTTCGGTTTCTTCATTTGAAAAGTTTGAAATTTTCCCCAAGGCAAACTCATGGCCAAACCATGAGACAACTAAAGGTGTTACAGCTGCCTGCCCTTACTTTGGGGCCAGCAGTTTTTACCGAAATTTGCTGTGGATAATAAAGAAGGGAACTTCATATCCAAAACTCAGCAAGTCATACACGAACAATAAAGGGAAAGAAGTGCTTGTGCTCTGGGGAGTGCACCATCCTCCGACCACCAGTGAGCAACAGAGTCTATACCAGAACACTGATGCATACGTCTCAGTTGGGTCATCAAAGTACAACCGAAGATTCACTCCAGAGATAGCAGCTAGACCCAACGTTAGAGGACAGGCAGGCAGGATGAACTATTATTGGACACTACTAGACCAAGGAGACACCATAACATTTGAAGCCACTGGAAATCTGATAGCACCATGGTATGCCTTCGCATTAAATAAGGGGTCAGACTCAGGGATTATAACATCAGATGCTCCAGTTCACAACTGCAACACAAGGTGCCAAACCCCTCACGGAGCATTGAACAGTAGCCTCCCTTTTCAGAATGTGCATCCTATCACCATTGGAGAATGTCCCAAATATGTCAAGAGCACCAAGCTAAGAATGGCAACAGGACTAAGAAATGTCCCATCCATTCAATCCAGAGGACTGTTTGGAGCAATTGCCGGATTCATTGAGGGAGGATGGACAGGCATGATAGATGGGTGGTATGGGTACCGCCACCAGAATGAGCAAGGATCAGGGTATGCCGCTGATAAGAAAAGCACACAGAATGCAATCGACGGAATAACTAACAAGGTGAATTCGGTAATTGAGAAAATGAACACTCAATTCACTGCAGTGGGTAAGGAATTCAACAATCTGGAGAGGAGAATTGAAAATCTGAATAAGAAAGTCGATGATGGGTTCCTGGATGTTTGGACATACAATGCTGAACTGCTCGTTCTACTGGAGAATGAAAGAACTCTGGATTTTCATGATTCCAATGTGAGGAATTTGTATGAGAAGGTCAGATCACAACTGAGAAATAACGCCAAAGAACTTGGAAATGGTTGCTTTGAGTTCTATCACAAGTGTGATGATGAATGCATGGAAAGTGTGAAGAACGGCACATATGACTATCCCAAATATTCAGAAGAGTCTAAATTGAATCGGGAAGAAATAGACGGAGTGAAACTAGAATCGATGGGAGTTTACCAAATTTTGGCGATCTATTCCACAGTCGCCAGTTCTCTGGTCTTGTTAGTCTCCCTGGGGGCAATCAGCTTCTGGATGTGTTCTAATGGGTCATTGCAATGCAGAATATGCATTTAG
>A_/_H1N1|KC209515|A/mallard/Netherlands/10-Cam/1999
ATGGAAGTAAAACTACTCGTATTATTCTGCATGGTCACTGCACTAAAAGCAGACACCATTTGTATAGGCTACCATGCAAACAATTCTACGGACACTGTCGACACAGTGCTAGAGAAGAATGTAACTGTGACTCACTCAGTTAATTTACTCGAAGACAAACATAATGGAAAACTCTGCAGCCTGAACGGAATAGCTCCATTACAACTAGGGAAATGCAACGTAGCGGGGTGGCTCCTTGGTAACCCAGAATGTGACCTGCTGCTCACTGCGAATTCATGGTCCTATATAATAGAGACTTCAATTTCAGAAAATGGAACTTGCTACCCCGGGGAATTCATCGATTATGAAGAATTACGAGAACAACTAAGTTCAGTGTCTTCATTTGAAAAGTTTGAGATTTTCCCAAAGGCAAGCTCATGGCCAAATCATGAGACAACCAAAGGTGTCACAGCTGCATGCTCTTACTCTGGAGCTAGCAGTTTTTACCGGAATTTGCTATGGATAACAAAGAAGGGAACTTCCTATCCTAAACTCAGTAAATCATATACAAACAACAAGGGGAAAGAGGTACTTGTGCTTTGGGGAGTGCATCATCCTCCAACTACAAGTGAACAGCAAACCCTCTATCAGAATACTGACGCATATGTCTCAGTTGGGTCATCAAAGTATAACCGGAGATTCACACCTGAAATAGCGGCCAGGCCTAAAGTCAGAGGGCAAGCAGGTAGGATGAATTATTATTGGACACTATTGGATCAAGGAGACACAATAACATTTGAAGCAACTGGGAACTTAATAGCACCATGGTATGCTTTCGCACTAAACAAGGGCTCTGATTCTGGTATTATAACATCAGATGCTCCAGTTCATAATTGTGACACAAAGTGCCAAACCCCCTATGGTGCCGTGAACAGTAGTCTCCCTTTCCAGAACGTGCATCCTATCACTATTGGAGAATGCCCCAAGTATGTTAAAAGCACCAAACTGAGAATGGCAACAGGCCTAAGGAACGTTCCTTCCATTCAATCTAGAGGACTCTTTGGAGCAATTGCTGGGTTCATTGAAGGGGGATGGACAGGAATGATAGATGGGTGGTATGGATACCATCATCAGAATGAGCAAGGGTCTGGTTATGCAGCTGATCAAAAGAGCACACAAAATGCGATTGACGGGATAACGAACAAGGTGAACTCAGTAATTGAGAAAATGAACACTCAATTCACTGCAGTGAGCAAGGAGTTCAACAATCTGGAAAGGAGAATTGAGAATCTGAATAAGAAGGTTGACGACGGGTTTCTGGATGTTTGGACATATAATGCAGAATTGCTTGTTCTGCTCGAGAATGAAAGGACCTTGGATTTTCATGACTTCAATGTGAGGAATCTGTACGAGAAGGTCAAATCACAATTGAGGAATAATGCCAAAGAAATTGGAAACGGGTGCTTCGAGTTCTACCACAAATGTGATGATGAATGTATGGAGAGCGTGAAGAACGGCACATATGACTATCCTAAGTACTCAGAGGAGTCCAAACTAAACAGAGAAGAAATAGACGGGGTGAAACTAGAATCAATGGGGGTTTACCAGATTTTGGCGATCTACTCCACAGTCGCTAGTTCCCTGGTCTTGTTAGTCTCCCTGGGGGCAATCAGTTTCTGGATGTGCTCTAATGGGTCATTGCAATGCAGAATATGCATTTAG
>A_/_H1N1|CY140647|A/mallard/Minnesota/AI09-1684/2009
ATGGAAGCAAAACTGTTTGTACTATTCTGTACATTCACTGTACTGAAAGCTGACACCATCTGTGTGGGCTACCATGCAAACAACTCTACAGACACTGTTGACACAGTACTGGAGAAGAATGTAACTGTGACTCACTCAGTGAATTTGCTCGAAGACAGCCATAATGGGAAGCTCTGCAGCCTGAATGGGATAGCTCCTTTACAATTGGGGAAGTGTAATGTAGCGGGGTGGCTCCTGGGCAACCCAGAATGTGATCTTCTACTCACTGCAAACTCATGGTCCTATATAATAGAGACGTCCAATTCAGAGAACGGGACATGCTATCCCGGTGAATTCATAGATTATGAGGAATTAAGGGAGCAGCTGAGTTCAGTTTCTTCTTTTGAAAAGTTTGAAATTTTCCCCAAGGCAAACTCATGGCCAAACCATGAGACAACCAAAGGTGTTACAGCTGCTTGCTCCTACTCTGGGGCTAGCAGTTTTTATCGAAATTTGCTGTGGATAATAAAGAAGGGGACTTCATATCCAAAACTCAGCAAATCATACACGAATAATAAGGGGAAAGAAGTGCTCGTGCTCTGGGGAGTGCACCATCCTCCGACCACCAGCGAACAACAAAGTCTATACCAGAACACTGATGCATACGTCTCAGTTGGGTCATCAAAGTACAACCGGAGATTCACCCCAGAGATAGCAGCTAGACCCAAAGTTAGAGGCCAGGCAGGCAGGATGAACTATTATTGGACACTATTAGACCAAGGGGACACCATAACATTTGAGGCCACTGGGAATCTGATAGCACCATGGTATGCCTTCGCACTAAATAAGGGGTCTGACTCAGGAATTATAACATCAGATGCTCCAGTTCACAATTGCGACACAAGATGCCAAACCCCCCACGGAGCGTTGAACAGTAGCCTTCCTTTTCAGAATGTGCATCCTATCACCATTGGAGAATGTCCCAAATATGTCAAGAGCACCAAGCTAAGAATGGCAACAGGACTAAGAAATGTCCCATCCATTCAATCCAGAGGACTATTTGGAGCAATTGCCGGATTCATTGAAGGAGGATGGACAGGCATGATAGATGGCTGGTATGGGTACCACCACCAGAATGAGCAAGGATCAGGATATGCCGCTGATCAGAAAAGCACACAGAATGCAATCGATGGAATAACAAATAAGGTGAATTCGGTAATTGAGAAAATGAACACTCAATTCACTGCAGTGGGTAAAGAATTCAACAACCTAGAGAGGAGAATTGAGAATCTGAATAAGAAGGTCGATGATGGGTTCCTGGATGTTTGGACATACAATGCTGAACTGCTCGTTCTATTGGAAAATGAAAGAACTCTTGACTTTCATGATTCCAATGTGAGGAATTTGTATGAGAGAGTCAGATCACAACTGAGGAATAACGCCAAAGAACTTGGAAATGGTTGCTTTGAGTTCTATCACAAGTGTGATGATGAATGTATGGAAAGTGTGAAGAACGGCACATATGACTATCCCAAATATTCAGAAGAGTCTAAGTTGAATCGAGAAGAAATAGACGGAGTGAAACTAGAGTCGATGGGAGTTTACCAAATTTTGGCGATCTATTCCACAGTCGCCAGTTCCCTGGTCTTGTTAGTCTCCCTGGGGGCAATCAGCTTCTGGATGTGCTCTAATGGGTCATTGCAATGCAGAATATGCATTTAG
>A_/_H1N1|CY140358|A/blue-winged_teal/North_Dakota/Sg-00735/2008
ATGGAAGCAAAACTGTTTGTACTATTCTGTACATTCACTGTACTGAAAGCTGACACCATCTGTGTGGGCTACCATGCAAACAACTCTACAGACACTGTTGACACAGTACTGGAAAAGAATGTAACTGTGACTCACTCAGTGAATTTGCTCGAAGACAGCCATAATGGGAAGCTCTGCAGCCTGAATGGGATAGCTCCTTTACAATTGGGGAAGTGTAATGTGGCGGGATGGCTCCTGGGCAACCCAGAATGTGATCTTCTACTCACTGCAAACTCATGGTCCTATATAATAGAGACGTCCAATTCAGAGAACGGGACATGCTATCCCGGTGAATTCATAGATTATGAGGAATTAAGGGAGCAACTGAGTTCAGTTTCTTCTTTTGAAAAGTTTGAAATTTTCCCCAAGGCAAACTCATGGCCAAACCATGAGACAACCAAAGGTGTTACAGCTGCTTGCTCCTACTCTGGGACTAGCAGTTTTTATCGAAATTTGCTGTGGATAACAAAGAAGGGGACTTCATATCCAAAACTCAGCAAATCATACACGAACAATAAGGGAAAAGAAGTGCTCGTGCTCTGGGGAGTGCACCATCCTCCGACCACCAGTGAACAACAAAGTCTATACCAGAACACTGATGCATACGTCTCAGTTGGGTCATCAAAGTACAACCGGAGATTCACCCCAGAGATAGCAGCTAGACCCAAAGTTAGAGGCCAGGCAGGCAGGATGAACTATTATTGGACAATATTAAACCAAGGGGACACCATAACATTTGAGGCCACTGGGAATCTGATAGCACCATGGTATGCCTTCGCACTAAATAAAGGGTCTGATTCAGGAATTATAACATCAGATGCTCCAGTTCAAAATTGCAACACAAGATGCCAAACCCCCCACGGAGCGTTGAACAGTAGCCTCCCTTTTCAGAATGTGCATCCCATCACTATTGGAGAATGTCCCAAATATGTCAAGAGCACCAAGCTAAGAATGGCAACAGGACTAAGAAATGTCCCATCCATTCAATCCAGAGGACTATTTGGAGCAATTGCCGGATTCATTGAAGGAGGATGGACAGGCATGATAGATGGCTGGTATGGGTACCACCATCAGAATGAGCAAGGATCAGGGTATGCCGCTGATCAGAAAAGCACACAGAATGCAATCGATGGAATAACAAATAAGGTGAATTCGGTAATTGAGAAAATGAACACTCAATTCACTGCAGTGGGTAAAGAATTCAACAACCTAGAGAGGAGAATTGAGAATCTGAATAAGAAGGTCGATGATGGGTTCCTGGATGTTTGGACATACAATGCTGAACTGCTCGTCCTACTGGAAAATGAAAGAACTCTTGACTTTCATGATTCCAATGTGAGGAATTTGTATGAGAGGGTCAGATCACAACTGAGGAATAACGCCAAAGAACTTGGAAACGGTTGCTTCGAGTTCTATCACAAGTGTGATGATGAATGTATGGAAAGTGTTAAGAACGGCACATATGACTATCCCAAATATTCAGAAGAGTCTAAGTTGAATCGAGAAGAAATAGATGGAGTGAAACTAGAGTCGATGGGAGTTTACCAAATTTTGGCGATCTATTCCACAGTCGCCAGTTCCCTGGTCTTGTTAGTCTCCCTGGGGGCAATCAGCTTCTGGATGTGCTCTAATGGGTCATTGCAATGCAGAATATGCATTTAG
>A_/_H1N5|CY140350|A/blue-winged_teal/North_Dakota/Sg-00733/2008
ATGGAAGCAAAACTGTTTGTACTATTCTGTACATTCACTGTACTGAAAGCTGACACCATCTGTGTTGGCTACCATGCAAACAACTCTACAGACACTGTTGACACAGTACTGGAAAAGAATGTAACTGTGACTCACTCAGTGAATTTGCTCGAAGACAGCCATAATGGGAAGCTCTGCAGCCTGAATGGGATAGCTCCTTTACAATTGGGGAAGTGTAATGTAGCGGGATGGCTCCTGGGCAACCCAGAATGTGATCTTCTACTCACTGCGAACTCATGGTCCTATATAATAGAGACGTCCAATTCAGAGAACGGGACATGCTATCCCGGTGAATTCATAGATTATGAGGAATTAAGGGAGCAACTGAGTTCAGTTTCTTCTTTTGAAAAGTTTGAAATTTTCCCCAAGGCAAACTCATGGCCAAACCATGAGACAACCAAAGGTGTTACAACTGCTTGCTCCTACTCTGGGGCTAGCAGTTTTTATCGAAATTTGCTGTGGATAATAAAGAAGGGGACTTCATATCCAAAACTCAGCAAATCATACACGAACAATAAGGGGAAAGAAGTGCTCGTGCTCTGGGGAGTGCACCATCCTCCGACCACCAGTGAACAACAAAGTCTATACCAGAACACTGATGCATACGTCTCAGTTGGGTCATCAAAGTACAACCGGAGATTCACCCCAGAGATAGCAGCTAGACCCAAAGTCAGAGGGCAGGCAGGCAGGATGAACTATTATTGGACACTATTAGACCAAGGGGACACCATAACATTTGAGGCCACTGGGAATCTGATAGCACCATGGTATGCCTTCGCACTAAATAAGGGGTCTGACTCAGGGATTATAACATCAGATGCTCCAGTTCACAATTGCAACACAAGATGCCAAACCCCCCACGGAGCGTTGAACAGTAGCCTCCCTTTTCAGAATGTGCATCCTATCACCATTGGAGAATGTCCCAAATATGTCAAGAGCACCAAGCTAAGAATGGCAACAGGACTAAGAAATGTCCCATCCATTCAATCCAGAGGACTATTTGGAGCAATTGCCGGATTCATTGAAGGAGGATGGACAGGCATGATAGATGGCTGGTATGGGTACCACCACCAGAATGAGCAAGGATCAGGATATGCCGCTGATCAGAAAAGCACACAGAATGCAATCGATGGAATAACAAATAAGGTGAATTCAGTAATTGAGAAAATGAACACTCAATTCACTGCAGTGGGTAAAGAATTCAACAACCTAGAGAGGAGAATTGAGAATCTGAATAAGAAGGTCGATGATGGGTTCCTGGATGTTTGGACATACAATGCTGAACTGCTCGTTCTACTAGAAAATGAAAGAACTCTTGACTTCCATGATTCCAATGTGAGGAATTTGTATGAGAGGGTCAGATCACAACTGAGGAATAACGCCAAAGAACTTGGGAATGGTTGCTTCGAGTTCTATCACAAGTGTGATGATGAATGTATGGAAAGTGTGAAGAACGGCACATATGATTATCCCAAATATTCAGAAGAGTCTAAGTTGAATCGAGAAGAAATAGACGGAGTGAAACTAGAGTCGATGGGAGTTTACCAAATTTTGGCGATCTATTCCACAGTCGCCAGTTCCCTGGTCTTGTTAGTCTCCCTGGGGGCAATCAGCTTCTGGATGTGCTCTAATGGGTCATTGCAATGCAGAATATGCATTTAG
>A_/_H1N1|CY139649|A/northern_pintail/Texas/421716/2001
ATGGAAGCAAAACTGTTCGTACTATTCTGTACATTCACTGTACTGAAAGCTGACACTATCTGTGTGGGCTACCATGCAAACAACTCTACAGACACTGTTGATACAGTACTGGAAAAGAACGTAACTGTGACTCACTCAGTGAATTTGCTCGAAGACAGCCATAATGGGAAGCTCTGCAGTCTGAATGGGATAGCTCCTTTACAATTGGGGAAGTGTAATGTAGCGGGATGGCTCCTGGGCAACCCAGAATGTGACCTTCTACTCACTGCAAACTCATGGTCCTATATAATAGAGACGTCCAATTCAGAGAACGGGACATGCTATCCCGGTGAGTTCATAGATTATGAGGAATTAAGGGAGCAATTGAGTTCGGTTTCTTCATTTGAAAAGTTTGAAATTTTCCCCAAGGCAAACTCATGGCCAAACCATGAGACAACTAAAGGTGTTACAGCTGCCTGCTCTTACTCTGGGGCCAGCAGTTTTTACCGAAATTTGCTGTGGATAACAAAGAAGGGAACTTCATATCCAAAACTCAGCAAGTCATACACGAACAATAAGGGGAAAGAAGTGCTTGTGCTCTGGGGAGTGCACCATCCTCCGACCACCAGTGAGCAACAGAGTCTATACCAGAACACTGATGCATACGTCTCAGTTGGGTCATCAAAGTACAACCGAAGATTCACTCCAGAGATAGCAGCTAGACCCAAAGTTAGAGGACAGGCAGGCAGGATGAACTATTATTGGACACTACTAGACCAAGGAGACACCATAACATTTGAGGCCACTGGGAATCTGATAGCACCATGGTATGCCTTCGCACTAAATAAGGGGTCAGACTCAGGGATTATAACATCAGATGCTCCAGTTCACAATTGCGACACAAGGTGCCAAACCCCTCACGGGGCGTTGAACAGTAGCCTCCCTTTTCAGAATGTGCATCCTATCACTATTGGAGAATGTCCCAAATATGTCAAGAGCACCAAGCTAAGAATGGCAACAGGACTAAGAAATGTCCCATCCATTCAATCCAGAGGACTATTTGGAGCAATTGCCGGATTCATTGAGGGAGGATGGACAGGCATGATAGATGGGTGGTATGGGTACCACCACCAGAATGAGCAAGGATCAGGGTATGCCGCTGATCAGAAAAGCACACAGAATGCAGTCGACGGAATAACTAATAAGGTGAATTCGGTAATTGAGAAAATGAACACTCAATTCACTGCAGTGGGTAAGGAATTCAACAATCTAGAGAGGAGAATTGAAAATCTGAATAAGAAAGTCGATGATGGGTTCCTGGATGTTTGGACATACAATGCTGAACTGCTCGTTCTACTGGAGAATGAAAGAACTCTGGACTTTCATGATTCCAATGTGAGGAATTTATATGAAAAGGTCAGATCACAACTGAGGAATAACGCCAAAGAACTTGGAAATGGTTGCTTTGAGTTCTATCACAAGTGTGATGATGAATGCATGGAAAGTGTGAAGAACGGCACATATGACTATCCCAAATATTCAGAAGAGTCTAAATTGAATCGGGAAGAAATAGACGGAGTGAAACTAGAATCGATGGGAGTTTACCAAATTTTGGCGATCTATTCCACAGTCGCCAGTTCTCTGGTCTTGTTAGTCTCCCTGGGGGCAATCAGCTTCTGGATGTGTTCTAATGGGTCATTGCAATGCAGAATATGCATTTAG
>A_/_H1N2|KC895688|A/common_murre/Newfoundland/AB364/2011
ATGAAAGCAAAACTGTTTATACTATTCTGTACATTCACTGTACTGAAAGCTGACACCATCTGTGTGGGCTACCATGCAAACAACTCTACAGACACTGTTGACACTGTACTGGAAAAGAATGTAACTGTGACTCACTCAGTGAATCTGCTAGAAGACAGCCATAATGGGAAGCTCTGCAGCCTGAATGGGATAGCTCCCTTACAATTGGGGAAGTGTAATGTAGCGGGATGGCTCCTGGGCAACCCAGAATGTGATCTTCTACTCACTGCGAACTCATGGTCCTATATAATAGAGACGTCCAATTCAGAGAACGGAACATGCTATCCCGGTGAATTCATAGATTATGAGGAATTAAGGGAGCAACTGAGTTCAGTTTCTTCTTTTGAAAAGTTTGAAATTTTCCCCAAGGCAAACTCATGGCCAAACCATGAGACAACCAAAGGTGTTACAGCTGCTTGCCCTTACTCTGGAGCCAGCAGTTTTTATCGAAATTTGCTTTGGATAATAAAGAAGGGGACTTCATATCCAAAACTCAGCAGATCATACACGAACAATAAGGGAAAAGAAGTGCTCGTGCTCTGGGGAGTGCACCATCCTCCGACCGCCAGTGAACAACAAAGTTTATATCAGAACACTGATGCATACGTCTCAGTTGGATCATCAAAGTACAACCGGAGATTCACCCCAGAGATAGCAGCTAGACCCAAAGTTAGAGGGCAGGAAGGTAGGATGAACTATTATTGGACACTATTAGACCAAGGGGACACCATAACATTTGAGGCCACTGGGAATCTGATAGCACCATGGTATGCCTTTGCACTAAATAAGGGGTCTGGCTCAGGGATTATAACATCAGATGCTCCAGTTCGCAATTGCGACACAAGATGCCAAACTCCCCACGGAGCGTTGAACAGTAGCCTCCCTTTTCAGAATGTGCATCCTATCACTATTGGAGAATGTCCCAAATATGTCAAGAGCACCAAGCTAAGAATGGCAACAGGACTAAGAAATGTCCCATCCATCCAATCCAGAGGACTATTTGGAGCAATTGCTGGATTCATTGAAGGAGGATGGACAGGCATGATAGATGGCTGGTATGGGTACCATCACCAGAATGAGCAAGGATCAGGATATGCCGCTGATCAGAAAAGCACACAGAATGCAATTGATGGAATAACAAACAAGGTGAATTCGGTAATTGAGAAAATGAACACTCAATTCACTGCAGTAGGTAAAGAATTCAACAACCTAGAGAGGAGAATTGAGAATTTGAATAAGAAGGTCGATGATGGGTTCCTGGATGTTTGGACCTACAATGCTGAACTGCTCGTTCTACTGGAAAATGAAAGGACTCTTGATTTTCATGATTCCAATGTGAAGAACTTGTATGAGAGGGTCAGGTCGCAATTGAGGAATAACGCTAAAGAACTTGGTAATGGTTGTTTCGAGTTCTATCACAAGTGTGATGATGAATGTATGGAGAGTGTGAAGAACGGTACATATGACCATCCCAAATATTCAGAAGAGTCTAAGTTGAATCGAGAAGAAATAGACGGAGTGAAACTAGAGTCGATGGGAGTTTACCAAATTTTGGCGATCTATTCCACAGTCGCCAGTTCCCTGGTCTTGTTAGTCTCCCTGGGGGCAATCAGCTTCTGGATGTGCTCTAATGGGTCATTGCAATGCAGAATATGCATTTAG
>A_/_H1N2|KC895680|A/common_murre/Newfoundland/AB358/2011
ATGGAAGCAAAACTGTTTGTACTATTCTGTACATTCACTGTACTGAAAGCTGACACCATCTGTGTGGGCTACCATGCAAACAACTCTACAGACACTGTTGACACTGTACTGGAAAAGAATGTAACTGTGACTCACTCAGTGAATCTGCTAGAAGACAGCCATAATGGGAAGCTCTGCAGCCTGAATGGGATAGCTCCCTTACAATTGGGGAAGTGTAATGTAGCGGGATGGCTCCTGGGCAACCCAGAATGTGATCTTCTACTCACTGCGAACTCATGGTCCTATATAATAGAGACGTCCAATTCAGAGAACGGAACATGCTATCCCGGTGAATTCATAGATTATGAGGAATTAAGGGAGCAACTGAGTTCAGTTTCTTCTTTTGAAAAGTTTGAAATTTTCCCCAAGGCAAACTCATGGCCAAACCATGAGACAACCAAAGGTGTTACAGCTGCTTGCCCCTACTCTGGAGCCAGCAGTTTTTATCGAAACTTGCTTTGGATAATAAAGAAGGGGACTTCATATCCAAAACTCAGCAAATCATACACGAACAATAAGGGAAAAGAAGTGCTCGTGCTCTGGGGAGTGCACCATCCTCCGACCGCCAGTGAACAACAAAGTTTATATCAGAACACTGATGCATACGTCTCAGTTGGATCATCAAAGTACAACCGGAGATTCACCCCAGAGATAGCAGCTAGACCCAAAGTTAGAGGGCAGGAAGGCAGGATGAGCTATTATTGGACACTATTAGACCAAGGGGACACCATAACATTTGAGGCCACTGGGAATCTGATAGCACCATGGTATGCCTTTGCACTAAATAAGGGGTCTGACTCAGGGATTATAACATCAGATGCTCCAGTTCGCAATTGCGACACAAGATGCCAAACTCCCCACGGAGCGTTGAACAGTAGCCTCCCTTTTCAGAATGTGCATCCTATCACTATTGGAGAATGTCCCAAATATGTCAAGAGCACCAAGCTAAGAATGGCAACAGGACTAAGAAATATCCCATCCATCCAATCCAGAGGACTATTTGGAGCAATTGCTGGATTCATTGAAGGAGGATGGACAGGCATGATAGATGGCTGGTATGGGTACCATCACCAGAATGAGCAAGGATCAGGATATGCCGCTGATCAGAAAAGCACACAGAATGCAATTGATGGAATAACAAACAAGGTGAATTCGGTAATTGAGAAAATGAACACTCAATTCACTGCAGTAGGTAAAGAATTCAACAACCTAGAGAGGAGAATTGAGAATTTGAATAAGAAGGTCGATGATGGGTTCCTGGATGTTTGGACATACAATGCTGAACTGCTCGTTCTACTGGAAAATGAAAGAACTCTTGATTTTCATGATTCCAATGTGAAGAATTTGTATGAGAGGGTCAGGTCGCAATTGAGGAATAACGCTAAAGAACTTGGTAATGGTTGTTTCGAGTTCTATCACAAGTGTGATGATGAATGTATGGAGAGTGTGAAGAACGGTACATATGACTATCCCAAATATTCAGAAGAGTCTAAGTTGAATCGAGAAGAAATAGACGGAGTGAAACTAGAGTCGATGGGAGTTTACCAAATTTTGGCGATCTATTCCACAGTCGCCAGTTCCCAGGTCTTGTTAGTCTCCCTGGGGGCAATCAGCTTCTGGATGTGCTCTAATGGGTCATTGCAATGCAGAATATGCATTTAG
>A_/_H1N2|KC895613|A/common_murre/Newfoundland/AB324/2011
ATGGAAGCAAAACTGTTTGTACTATTCTGTACATTCACTGTACTGAAAGCTGACACCATCTGTGTGGGCTACCATGCAAACAACTCTACAGACACTGTTGACACTGTACTGGAAAAGAATGTAACTGTGACTCACTCAGTGAATCTGCTAGAAGACAGCCATAATGGGAAGCTCTGCAGCCTGAATGGGATAGCTCCCTTACAATTGGGGAAGTGTAATGTAGCGGGATGGCTCCTGGGCAACCCAGAATGTGATCTTCTACTCACTGCGAACTCATGGTCCTATATAATAGAAACGTCCAATTCAGAGAACGGAACATGCTATCCCGGTGAATTCATAGATTATGAGGAATTAAGGGAGCAACTGAGTTCAGTTTCTTCTTTTGAAAAGTTTGAAATTTTCCCCAAGGCAAACTCATGGCCAAACCATGAGACAACCAAAGGTGTTACAGCTGCTTGCCCCTACTCTGGAGCCAGCAGTTTTTATCGAAATTTGCTTTGGATAATAAAGAAGGGGACTTCATATCCAAAACTCAGCAAATCATACACGAACAATAAGGGAAAAGAAGTGCTCGTGCTCTGGGGAGTGCACCATCCTCCGACCGCCAGTGAACAACAAAGTTTATATCAGAACACTGATGCATACGTCTCAGTTGGATCATCAAAGTACAACCGGAGATTCACCCCAGAGATAGCAGCTAGACCCAAAGTTAGAGGGCAAGAAGGCAGGATGAACTATTATTGGACACTATTAGACCAAGGGGACACCATAACATTTGAGGCCACTGGGAATCTGATAGCACCATGGTATGCCTTTGCACTAAATAAGGGGTCTGACTCAGGGATTATAACATCAGATGCTCCAGTTCGCAATTGCGACACAAGATGCCAAACTCCCCACGGAGCGTTGAACAGTAGCCTCCCTTTTCAGAATGTGCATCCTATCACTATTGGAGAATGTCCCAAATATGTCAAGAGCACCAAGCTAAGAATGGCAACAGGACTAAGAAATGTCCCATCCATCCAATCCAGAGGACTATTTGGAGCAATTGCTGGATTCATTGAAGGAGGATGGACAGGCATGATAGATGGCTGGTATGGGTACCATCACCAGAATGAGCAAGGATCAGGATATGCCGCTGATCAGAAAAGCACACAGAATGCAATTGATGGAATAACAAACAAGGTGAATTCGGTAATTGAGAAAATGAACACTCAATTCACAGCAGTAGGTAAAGAATTCAACAACCTAGAGAGGACAATTGAGAATTTGAATAAGAAGGTCGATGATGGGTTCCTGGATGTTTGGACATACAATGCTGAACTGCTCGTTCTACTGGAAAATGAAAGAACTCTTGATTTTCATGATTCCAATGTGAAGAACTTGTATGAGAGGGTCAGGTCGCAATTGAGGAATAACGCYAAAGAACTTGGTAATGGTTGTTTCGAGTTCTATCACAAGTGTGATGATGAATGTATGGAGAGTGTGAAGAACGGTACATATGACTATCCCAAATATTCAGAAGAGTCTAAGTTGAATCGAGAAGAAATAGACGGAGTGAAACTAGAGTCGATGGGAGTTTACCAAATTTTGGCGATCTATTCCACAGTCGCCAGTTCCCTGGTCTTGTTAGTCTCCCTGGGGGCAACCAGCTTCTGGATGTGCTCTAATGGGTCATTGCAATGCAGAATATGCATTTAG
>A_/_H1N2|KC895605|A/common_murre/Newfoundland/AB319/2011
ATGGAAGCAAAACTGTTTGTACTATTCTGTACATTCACTGTACTGAAAGCTGACACCATCTGTGTGGGCTACCATGCAAACAACTCTACAGACACTGTTGACACTGTACTGGAAAAGAATGTAACTGTGACTCACTCAGTGAATCTGCTAGAAGACAGCCATAATGGGAAGCTCTGCAGCCTGAATGGGATAGCTCCCTTACAATTGGGGAAGTGTAATGTAGCGGGATGGCTCCTGGGCAACCCAGAATGTGATCTTCTACTCACTGCGAACTCATGGTCCTATATAATAGAGACGTCCAATTCAGAGAACGGAACATGCTATCCCGGTGAATTCATAGATTATGAGGAATTAAGGGAGCAACTGAGTTCAGTTTCTTCTTTTGAAAAGTTTGAAATTTTCCCCAAGGCAAACTCATGGCCAAACCATGAGACAACCAAAGGTGTTACAGCTGCTTGCCCCTACTCTGGAGCCAGCAGTTTTTATCGAAACTTGCTTTGGATAATAAAGAAGGGGACTTCATATCCAAAACTCAGCAAATCATACACGAACAATAAGGGAAAAGAAGTGCTYGTGCTCTGGGGAGTGCACCATCCTCCGACCGCCAGTGAACAACAAAGTTTATATCAGAACACTGATGCATACGTCTCAGTTGGATCATCAAAGTACAACCGGAGATTCACCCCAGAGATAGCAGCTAGACCCAAAGTTAGAGGGCAGGAAGGCAGGATGAACTATTATTGGACACTATTAGACCAAGGGGACACCATAACATTTGAGGCCACTGGGAATCTGATAGCACCATGGTATGCCTTTGCACTAAATAAGGGGTCTGACTCAGGGATTATAACATCAGATGCTCCAGTTCGCAATTGCGACACAAGATGCCAAACTCCCCACGGAGCGTTGAACAGTAGCCTCCCTTTTCARAATGTGCATCCTATCACTATTGGAGAATGTCCCAAATATGTCAAGAGCACCAAGCTAAGAATGGCAACAGGACTAAGAAATGTCCCATCCATCCAATCCAGAGGACTATTTGGAGCAATTGCTGGATTCATTGAAGGAGGATGGACAGGCATGATAGATGGCTGGTATGGGTACCATCACCAGAATGAGCAAGGATCAGGATATGCCGCTGATCAGAAAAGCACACAGAATGCAATTGATGGAATAACAAACAAGGTGAATTCGGTAATTGAGAAAATGAACACTCAATTCACTGCAGTAGGTAAAGAATTCAACAACCTAGAGAGGAGAATTGAGAATTTGAATAAGAAGGTCGATGATGGGTTCCTGGATGTTTGGACATACAATGCTGAACTGCTCGTTCTACTGGAAAATGAAAGAACTCTTGATTTTCATGATTCCAATGTGAAGAACTTGTATGAGAGGGTCAGGTCGCAATTGAGGAATAACGCTAAAGAACTTGGTAATGGTTGTTTCGAGTTCTATCACAAGTGTGATGATGAATGTATGGAGAGTGTGAAGAACGGTACATATGACTATCCCAAATATTCAGAAGAGTCTAAGTTGAATCGAGAAGAAATAGACGGAGTGAAACTAGAGTCGATGGGAGTTTACCAAATTTTGGCGATCTATTCCACAGTCGCCAGTTCCCTGGTCTTGTTAGTCTCCCTGGGGGCAATCAGCTTCTGGATGTGCTCTAATGGGTCATTGCAATGCAGAATATGCATTTAG
>A_/_H1N1|CY140045|A/mallard/Minnesota/Sg-00620/2008
ATGGAAGCAAAACTGTTTGTACTATTCTGTACATTCACTGTACTGAAAGCTGACACCATCTGTGTGGGCTACCATGCAAACAACTCTACAGACACTGTTGACACAGTACTGGAAAAGAATGTAACTGTGACTCACTCAGTGAATTTGCTCGAAGACAGCCATAATGGGAAGCTCTGCAGCCTGAATGGGATAGCTCCTTTACAATTGGGGAAGTGTAATGTGGCGGGATGGCTCCTGGGCAACCCAGAATGTGATCTTCTACTCACTGCAAACTCATGGTCCTATATAATAGAGACGTCCAATTCAGAGAACGGGACATGCTATCCCGGTGAATTCATAGATTATGAGGAATTAAGGGAGCAACTGAGTTCAGTTTCTTCTTTTGAAAAGTTTGAAATTTTCCCCAAGGCAAACTCATGGCCAAACCATGAGACAACCAAAGGTGTTACAGCTGCTTGCTCCTACTCTGGGACTAGCAGTTTTTATCGAAATTTGCTGTGGATGACAAAGAAGGGGACTTCATATCCAAAACTCAGCAAATCATACACGAACAATAAGGGAAAAGAAGTGCTCGTGCTCTGGGGAGTGCACCATCCTCCGACCACCAGTGAACAACAAAGTCTATACCAGAACACTGATGCATACGTCTCAGTTGGGTCATCAAAGTACAACCGGAGATTCACCCCAGAGATAGCAGCTAGACCCAAAGTTAGAGGCCAGGCAGGCAGGATGAACTATTATTGGACACTATTAGACCAAGGGGACACCATAACATTTGAGGCCACTGGGAATCTGATAGCACCATGGTATGCCTTCGCACTAAATAAGGGGTCTGACTCAGGAATTATAACATCAGATGCTCCAGTTCACAATTGCAACACAAGATGCCAAACCCCCCACGGAGCGTTGAACAGTAGCCTCCCTTTTCAGAATGTGCATCCCATCACTATTGGAGAATGTCCCAAATATGTCAAGAGCACCAAGCTAAGAATGGCAACAGGACTAAGAAATGTCCCATCCATTCAAACCAGAGGACTATTTGGAGCAATTGCCGGATTCATTGAAGGAGGATGGACAGGCATGATAGATGGCTGGTATGGGTACCACCACCAGAATGAGCAAGGATCAGGGTATGCCGCTGATCAGAAAAGCACACAGAATGCAATCGATGGAATAACAAATAAGGTGAATTCGGTAATTGAGAAAATGAACACTCAATTCACTGCAGTGGGTAAAGAATTCAACAACCTAGAGAGGAGAATTGAGAATCTGAATAAGAAGGTCGATGATGGGTTCCTGGATGTTTGGACATACAATGCTGAACTGCTCGTTCTACTGGAAAATGAAAGAACTCTTGACTTTCATGATTCCAATGTGAGGAATTTGTATGAGAGGGTCAGATCACAACTGAGGAATAACGCCAAAGAACTTGGAAACGGTTGCTTCGAGTTCTATCACAAGTGTGATGATGAATGTATGGAAAGTGTGAAGAACGGCACATATGACTATCCCAAATATTCAGAAGAGTCTAAGTTGAATCGAGAAGAAATAGATGGAGTGAAACTAGAGTCGATGGGAGTTTACCAAATTTTGGCGATCTATTCCACAGTCGCCAGTTCCCTGGTCTTGTTAGTCTCCCTGGGGGCAATCAGTTTCTGGATGTGCTCTAATGGGTCATTGCAATGCAGAATATGCATTTAG
>A_/_H1N1|CY141089|A/red-necked_grebe/Minnesota/AI10-1954/2010
ATGGAAGCAAAACTGTTTGTACTATTCTGTACATTCACTGTACTGAAAGCTGACACCATCTGTGTGGGCTACCATGCAAACAACTCTACAGACACTGTTGACACAGTACTGGAAAAGAATGTAACTGTGACTCACTCAGTGAATTTGCTCGAAGACAGCCATAATGGGAAGCTCTGCAGCCTGAATGGGATAGCTCCTCTACAATTGGGGAAGTGTAATGTAGCGGGGTGGCTCCTGGGTAACCCAGAATGTGATCTTCTACTCACTGCAAACTCATGGTCCTATATAATAGAGACGTCCAATTCTGAGAACGGGACATGCTATCCCGGTGAATTCATAGATTATGAGGAATTAAGGGAGCAGCTGAGTTCAGTTTCTTCTTTTGAAAAGTTTGAAATTTTCCCCAAGGCAAACTCATGGCCAAACCATGAGACAACCAAAGGTGTTACAGCTGCTTGCTCCTACTCTGGGGCTAGCAGTTTTTATCGAAATTTGCTGTGGATAATAAAGAAGGGGACTTCATATCCAAAACTCAGCAAATCATACACGAACAATAAGGGGAAAGAAGTGCTCGTGCTCTGGGGAGTGCACCATCCTCCGACCACCAGTGAACAACAAAATCTATACCAGAACATTGATGCATACGTCTCAGTTGGATCATCAAAGTACAACCGGAGATTCACCCCAGAGATAGCAGCTAGACCCAAAGTTAGAGGACAGGCAGGCAGGATGAACTATTATTGGACACTATTAGACCAAGGGGACACCATAACATTTGAGGCCACTGGGAATCTGATAGCACCATGGTATGCCTTCGCACTAAATAAGGGGTCTGACTCAGGAATTATAACATCAGATGCTCCAGTTCACAATTGCGACACAAGATGCCAAACCCCCCACGGAGCGTTGAACAGTAGCCTTCCTTTTCAGAATGTGCATCCTATCACCATTGGAGAATGTCCCAAATATGTCAAGAGCACCAAGCTAAGAATGGCAACAGGACTAAGAAATGTCCCATCCATTCAATCCAGAGGACTATTTGGAGCAATTGCCGGATTCATTGAAGGAGGATGGACAGGCATGATAGATGGCTGGTATGGGTACCACCACCAGAATGAGCAAGGATCAGGATATGCCGCTGATCAGAAAAGCACACAAAATGCAATTGATGGAATAACAAATAAGGTGAATTCGGTAATTGAGAAAATGAACACTCAATTCACTGCAGTGGGTAAAGAATTCAACAACCTAGAGAGGAGAATTGAGAATCTGAATAAGAAGGTCGATGATGGGTTCCTGGATGTTTGGACATACAATGCTGAACTGCTCGTTCTACTGGAAAATGAAAGAACTCTTGACTTTCATGATTCTAATGTGAGGAATTTGTATGAGAGAGTCAGATCACAACTGAGGAATAACGCCAAAGAAATTGGAAATGGTTGCTTTGAGTTCTATCACAAGTGTGATGATGAATGTATGGAAAGTGTGAAGAACGGCACATATGACTATCCCAAATATTCAGAAGAGTCTAAGTTGAATCGAGAAGAAATAGACGGAGTGAAACTAGAGTCGATGGGAGTTTATCAAATTTTGGCGATCTATTCCACAGTCGCCAGTTCCCTGGTCTTGTTAGTCTCCCTGGGGGCAATCAGCTTCTGGATGTGCTCTAATGGGTCATTGCAATGCAGAATATGCATTTAG
>A_/_H1N3|KC693623|A/duck/Taiwan/DC167/2010
ATGGAAGCAAGACTACTCGTATTATTCTGCATGTTCACTGCATCGAAAGCCGACACCATCTGTATAGGCTACCATGCAAACAATTCTACAGACACTGTCGACACAGTGCTAGAGAAGAATGTAACTGTGACTCACTCAGTTAATTTACTCGAAGACAACCATAATGGGAAACTCTGCAATCTGAACGGAATAGCCCCACTACAACTAGGGAAATGCAACGTGGCGGGGTGGCTACTCGGCAACCCGGAATGTGACCTACTGCTCACTGCGAGTTCATGGTCTTATATAATAGAAACTTCTAATTCAGAAAATGGAACATGCTACCCCGGGGAATTCATCGATTATGAAGAATTGCGTGAACAACTAAGTTCAGTGTCTTCATTTGAGAAATTTGAGATTTTCCCGAAGGCAAACTCGTGGCCAAATCATGAGACAACCAAGGGCGTCACGGCTGCATGCTCTTACTCTGGAGCTAGCAGTTTTTACAGAAATTTGCTGTGGATAATAAAGAAGGGAACTTCCTACCCTAAACTCAGCAAATCATACACAAACAACAAGGGGAAAGAAGTACTTGTGCTTTGGGGAGTGCATCACCCTCCAACTACGAGTGAACAGCAGACCCTCTATCAAAATACTGATGCATATGTCTCAGTTGGGTCATCAAAGTACAACCGGAGATTCACACCTGAAATAGCTGCCAGGCCTAAAGTCAGAGGGCAAGCGGGTAGGATGAATTATTATTGGACACTATTGGACCAAGGAGACACAATAACGTTTGAAGCAACTGGGAACTTGATAGCACCATGGTATGCTTTCGCAATAAACAAGGGCTCTGATTCTGGTATTATAATGTCAGATGCTCCAGTTCATAATTGTGACACAAAGTGTCAGACCCCTCATGGTGCCATTAACAGTAGTCTCCCTTTCCAGAACGTGCACCCTATCACTATTGGAGAATGCCCTAAATATGTCAAAAGCACCAAGCTAAGAATGGCAACAGGCCTGAGAAACATTCCTTCCATTCAATCTAGAGGACTCTTCGGGGCAATTGCTGGGTTCATTGAAGGGGGATGGACAGGAATGATAGATGGATGGTATGGATATCATCACCAGAATGAGCAAGGGTCTGGTTATGCAGCTGATCAGAAGAGTACACAAAATGCAATTGACGGGATAACCAACAAAGTGAACTCAGTAATTGAGAAAATGAACACTCAGTTCACTGCAGTGGGTAAGGAGTTCAACAATCTAGAAAGGAGAATTGAGAATCTGAATAAGAAGGTTGACGATGGGTTCCTGGACGTTTGGACATACAATGCAGAATTGCTTGTTCTGCTCGAGAATGAAAGGACTTTGGATTTCCACGACTCCAATGTGAGGAATCTGTATGAAAAAGTCAAATCACAGCTGAGGAATAATGCCAAAGAAATTGGGAATGGGTGCTTCGAATTCTACCACAAATGTGATGATGAGTGCATGGAGAGTGTGAAGAATGGCACATATGACTATCCTAAGTACTCAGAGGAGTCCAAACTGAACAGAGAAGAAATAGACGGGGTAAAATTGGAATCAATGGGGGTTTATCAGATTTTGGCGATCTATTCCACAGTCGCCATTTCCCTGGTCTTGTTAGTCTCCCTGGGGGCAATCAGTTTCTGGATGTGTTCTAATGGATCATTGCAATGCAGAATATGCATTTAG
>A_/_H1N1|CY137530|A/mallard/Alberta/130/2003
ATGGAAGCAAAATTATTTGTGCTATTTTGTACATTTACTGTACTGAAAGCTGACACCATCTGTGTGGGCTACCATGCAAACAACTCTACAGACACTGTTGACACAGTACTGGAAAAGAATGTGACTGTGACCCACTCAGTGAATTTGCTCGAAGACAGCCATAATGGGAAACTCTGCAGCCTGAACGGGATAGCTCCCCTACAACTGGGGAAATGCAATGTGGCGGGATGGCTCCTCGGCAATCCAGAATGTGACCTCCTACTCACTGCGAGCTCATGGTCCTACATAATAGAAACTTCCAATTCGGAAAACGGAACATGCTACCCCGGTGAATTCATAGATTATGAAGAATTAAGGGAGCAGCTAAGTTCAGTTTCTTCATTTGAGAAGTTTGAAATTTTCCCGAAGGCAAGCTCATGGCCAAGTCATGAGACAACTAAAGGTGTTACAGCCGCATGCTCTTACTCTGGAGCCAGCAGTTTTTATAGGAACTTGCTGTGGATAACGAAGAAGGGAAATTCATACCCAAAGCTCAGCAAATCATACACGAACAACAAGGGGAAAGAAGTGCTTGTGCTTTGGGGGGTGCACCACCCTCCAACTGCCAGTGAGCAGCAAAGTCTATACCAGAACGCTGACGCATATGTTTCAGTTGGATCGTCGAAATATAACCGAAGATTCACTCCGGAGATAGCAGCTAGACCTAAAGTTAGAGGACAAGCAGGCAGGATGAACTATTATTGGACACTATTGGACCAGGGAGACACTATAACATTTGAAGCCACGGGGAATTTGATAGCACCATGGTATGCTTTCGCATTGAACAAGGGGTCTGACTCCGGAATTATAACATCCGATGCTCCAGTTCACAATTGTGACACAAAGTGTCAAACCCCTCATGGGGCTTTAAACAGCAGCCTTCCTTTTCAGAACGTACATCCTATTACTATTGGAGAATGTCCCAAGTACGTCAAAAGCACCAAATTAAGAATGGCAACAGGATTGAGAAATGTCCCATCCATTCAATCCAGAGGGCTGTTTGGGGCGATTGCTGGATTCATTGAGGGAGGATGGACAGGCATGATAGATGGCTGGTACGGCTATCATCATCAGAATGAGCAGGGATCAGGATATGCTGCTGATCAGAAAAGCACGCAGAATGCGATTGACGGGATCACAAATAAGGTGAATTCGGTAATTGAGAAAATGAATACTCAATTCACCGCAGTGGGCAAGGAGTTCAACAACTTAGAAAGGAGAATTGAAAATCTGAATAAGAAAGTCGATGATGGATTCCTGGATGTTTGGACATACAATGCTGAATTGCTTGTCTTACTTGAGAATGAAAGGACTCTGGACTTCCATGACTCCAATGTGAGGAATCTATATGAAAAAGTGAAGTCACAGTTGAGGAACAATGCCAAAGAACTTGGGAATGGTTGCTTTGAGTTCTACCACAAATGTGATGATGAGTGCATGGAGAGTGTGAAAAACGGCACATATGACTATCCCAAGTATTCAGAAGAGTCCAAATTGAATCGGGAAGAAATAGACGGAGTGAAACTAGAATCAATGGGAGTTTACCAAATTTTGGCGATCTATTCCACAGTCGCCAGTTCTCTAGTCTTGTTAGTCTCCCTGGGGGCACTCAGTTTCTGGATGTGCTCTAATGGGTCATTACAATGCAGAATATGCATTTAG
>A_/_H1N1|CY137522|A/mallard/Alberta/277/2002
ATGGAAGCAAAATTATTTGTGCTATTCTGTATATTCACTGTACTGAAAGCTGACACCATCTGTGTGGGCTACCATGCAAACAACTCTACAGACACTGTTGACACAGTACTGGAAAAGAATGTGACTGTGACCCACTCAGTGAATTTACTGGAAGACAGCCATAATGGGAAACTCTGCAGCCTGAACGGGAGAGCTCCCCTACAACTGGGGAAGTGCAATGTGGCGGGATGGCTCCTCGGCAACCCAGAATGTGACCTTCTACTCACTGCGAGCTCATGGTCCTACATAATAGAAACTTCCAATTCAGAAAACGGAACATGCTACCCCGGTGAATTCATAGATTATGAAGAATTAAGGGAGCAGCTAAGTTCAGTTTCTTCATTTGAAAAGTTTGAAATTTTCCCGAAGGCAAGCTCATGGCCAAATCATGAGACAACTAAAGGTGTTACAGCCGCATGCTCTTACTCTGGAGCCAGCAGTTTTTATCGGAACTTGCTGTGGATAACGAAGAAGGGAAATTCATACCCAAAACTCAGCAAATCGTACACGAACAACAAGGGGAAGGAAGTGCTTGTGCTCTGGGGGGTGCATCACCCTCCAACTACCAATGAGCAGCAAAGCCTATACCAGAACGCTGACGCATATGTTTCAGTTGGATCGTCAAAATACAACCGAAGATTCACTCCGGAGATAGCAGCTAGACCTAAGGTTAGAGGACAAGCAGGCAGGATGAACTATTATTGGACACTATTGGACCAGGGAGACACTATAACGTTTGAAGCCACTGGGAATTTGATAGCACCATGGTATGCTTTCGCATTGAACAAGGGGTCTGACTCCGGAATCATAACATCCGATGCTCCAATTCACAATTGTGACACAAAGTGTCAAACCCCTCATGGGGCTTTGAACAGCAGCCTTCCTTTTCAGAACGTACATCCTATTACTATTGGGGAATGTCCCAAATACGTCAAAAGTACCAAACTAAGAATGGCAACAGGATTGAGAAATGTCCCATCTATTCAATCCAGAGGGCTATTTGGGGCAATTGCTGGATTCATTGAGGGAGGATGGACAGGCATGATAGATGGCTGGTACGGATATCATCATCAGAATGAGCAGGGATCAGGATATGCTGCTGATCAGAAAAGCACGCAGAATGCAATTGACGGGATCACAAATAAGGTGAATTCGGTAATTGAGAAAATGAATACTCAATTCACCGCAGTGGGCAAGGAGTTCAACAACTTAGAAAGGAGAATCGAAAATCTGAATAAGAAGGTCGATGATGGATTCCTGGATGTTTGGACATACAATGCTGAATTGCTCGTCCTACTTGAGAATGAAAGGACTCTGGACTTCCATGACTCCAATGTGAGAAATCTATATGAGAAAGTAAAGTCACAATTGAGAAACAATGCCAAAGAACTTGGGAATGGTTGCTTTGAGTTCTACCACAAATGTGATGATGAGTGCATGGAGAGTGTGAAAAACGGCACATATGACTATCCCAAGTATTCAGAAGAGTCCAAATTGAATCGAGAAGAAATAGACGGAGTGAAACTAGAATCAATGGGAGTTTACCAAATTTTGGCGATCTATTCCACAGTCGCCAGTTCTCTAGTCTTGTTAGTCTCCCTGGGGGCACTCAGTTTCTGGATGTGCTCTAATGGGTCATTACAATGCAGAATATGCATTTAG
>A_/_H1N1|CY137514|A/mallard/Alberta/276/2002
ATGGAAGCAAAATTATTTGTGCTATTCTGTATATTCACTGTACTGAAAGCTGACACCATCTGTGTGGGCTACCATGCAAACAACTCTACAGACACTGTTGACACAGTACTGGAAAAGAATGTGACTGTGACCCACTCAGTGAATTTACTGGAAGGCAGCCATAATGGGAAACTCTGCAGCCTGAACGGGATAGCTCCCCTACAACTGGGGAAGTGCAATGTGGCGGGATGGCTCCTCGGCAACCCAGAATGTGACCTTCTACTCACTGCGAGCTCATGGTCCTACATAATAGAAACTTCCAATTCAGAAAACGGAACATGCTACCCCGGTGAATTCATAGATTATGAAGAATTAAGGGAGCAGCTAAGTTCAGTTTCTTCATTTGAAAAGTTTGAAATTTTCCCGAAGGCAAGCTCATGGCCAAATCATGAGACAACTAAAGGTGTTACAGCCGCATGCTCTTACTCTGGAGCCAGCAGTTTTTATCGGAACTTGCTGTGGATAACGAAGAAGGGAAATTCATACCCAAAACTCAGCAAATCGTACACGAACAACAAGGGGAAGGAAGTGCTTGTGCTCTGGGGGGTGCATCACCCTCCAACTACCAATGAGCAGCAAAGCATATACCAGAACGCTGACGCATATGTTTCAGTTGGATCGTCAAAATACAACCGAAGATTCACTCCGGAGATAGCAGCTAGACCTAAGGTTAGAGGACAAGCAGGCAGGATGAACTATTATTGGACACTATTGGACCAGGGAGACACTATAACGTTTGAAGCCACTGGGAATTTGATAGCACCATGGTATGCTTTCGCATTGAACAAGGGGTCTGACTCCGGAATCATAACATCCGATGCTCCAATTCACAATTGTGACACAAAGTGTCAAACCCCTCATGGGGCTTTGAACAGCAGCCTTCCTTTTCAGAACGTACATCCTATTACTATTGGGGAATGTCCCAAATACGTCAAAAGTACCAAACTAAGAATGGCAACAGGATTGAGAAATGTCCCATCTATTCAATCCAGAGGGCTATTTGGGGCAATTGCTGGATTCATTGAGGGAGGATGGACAGGCATGATAGATGGCTGGTACGGATATCATCATCAGAATGAGCAGGGATCAGGATATGCTGCTGATCAGAAAAGCACGCAGAATGCAATTGACGGGATCACAAATAAGGTGAATTCGGTAATTGAGAAAATGAATACTCAATTCACCGCAGTGGGCAAGGAGTTCAACAACTTAGAAAGGAGAATCGAAAATCTGAATAAGAAGGTCGATGATGGATTCCTGGATGTTTGGACATACAATGCTGAATTGCTCGTCCTACTTGAGAATGAAAGGACTCTGGACTTCCATGACTCCAATGTGAGAAATCTATATGAGAAAGTAAAGTCACAATTGAGAAACAATGCCAAAGAACTTGGGAATGGTTGCTTTGAGTTCTACCACAAATGTGATGATGAGTGCATGGAGAGTGTGAAAAACGGCACATATGACTATCCCAAGTATTCAGAAGAGTCCAAATTGAATCGAGAAGAAATAGACGGAGTGAAACTAGAATCAATGGGAGTTTACCAAATTTTGGCGATCTATTCCACAGTCGCCAGTTCTCTAGTCTTGTTAGTCTCCCTGGGGGCACTCAGTTTCTGGATGTGCTCTAATGGGTCATTACAATGCAGAATATGCATTTAG
>A_/_H1N1|CY137506|A/mallard/Alberta/219/2002
ATGGAAGCAAAATTATTTGTGCTATTCTGTATATTCACTGTACTGAAAGCTGACACCATCTGTGTGGGCTACCATGCAAACAACTCTACAGACACTGTTGACACAGTACTGGAAAAGAATGTGACTGTGACCCACTCAGTGAATTTACTGGAAGACAGCCATAATGGGAAACTCTGCAGCCTGAACGGGATAGCTCCCCTACAACTGGGGAAGTGCAATGTGGCGGGATGGCTCCTCGGCAACCCAGAATGTGACCTTCTACTCACTGCGAGATCATGGTCCTACATAATAGAAACTTCCAATTCAGAAAACGGAACATGCTACCCCGGTGAATTCATAGATTATGAAGAATTAAGGGAGCAGCTAAGTTCAGTTTCTTCATTTGAAAAGTTTGAAATTTTCCCGAAGGCAAGCTCATGGCCAAATCATGAGACAACTAAAGGTGTTACAGCCGCATGCTCTTACTCTGGAGCCAGCAGTTTTTATCGGAACTTGCTGTGGATAACGAAGAAGGGAAATTCATACCCAAAACTCAGCAAATCGTACACGAACAACAAGGGGAAGGAAGTGCTTGTGCTCTGGGGGGTGCATCACCCTCCAACTACCAATGAGCAGCAAAGCCTATACCAGAACGCTGACGCATATGTTTCAGTTGGATCGTCAAAATACAACCGAAGATTCACTCCGGAGATAGCAGCTAGACCTAAGGTTAGAGGACAAGCAGGCAGGATGAACTATTATTGGACACTATTGGACCAGGGAGACACTATAACGTTTGAAGCCACTGGGAATTTGATAGCACCATGGTATGCTTTCGCATTGAACAAGGGGTCTGACTCCGGAATCATAACATCCGATGCTCCAATTCACAATTGTGACACAAAGTGTCAAACCCCTCATGGGGCTTTGAACAGCAGCCTTCCTTTTCAGAACGTACATCCTATTACTATTGGGGAATGTCCCAAATACGTCAAAAGTACCAAACTAAGAATGGCAACAGGATTGAGAAATGTCCCATCTATTCAATCCAGAGGGCTATTTGGGGCAATTGCTGGATTCATTGAGGGAGGATGGACAGGCATGATAGATGGCTGGTACGGATATCATCATCAGAATGAGCAGGGATCAGGATATGCTGCTGATCAGAAAAGCACGCAGAATGCAATTGACGGGATCACAAATAAGGTGAATTCGGTAATTGAGAAAATGAATACTCAATTCACCGCAGTGGGCAAGGAGTTCAACAACTTAGAAAGGAGAATCGAAAATCTGAATAAGAAGGTCGATGATGGATTCCTGGATGTTTGGACATACAATGCTGAATTGCTCGTCCTACTTGAGAATGAAAGGACTCTGGACTTCCATGACTCCAATGTGAGAAATCTATATGAGAAAGTAAAGTCACAATTGAGAAACAATGCCAAAGAACTTGGGAATGGTTGCTTTGAGTTCTACCACAAATGTGATGATGAGTGCATGGAGAGTGTGAAAAACGGCACATATGACTATCCCAAGTATTCAGAAGAGTCCAAATTGAATCGAGAAGAAATAGACGGAGTGAAACTAGAATCAATGGGAGTTTACCAAATTTTGGCGATCTATTCCACAGTCGCCAGTTCTCTAGTCTTGTTAGTCTCCCTGGGGGCACTCAGTTTCTGGATGTGCTCTAATGGGTCATTACAATGCAGAATATGCATTTAG
>A_/_H1N1|CY137498|A/mallard/Alberta/215/2002
ATGGAAGCAAAATTATTTGTGCTATTCTGTATATTCACTGTACTGAAAGCTGACACCATCTGTGTGGGCTACCATGCAAACAACTCTACAGACACTGTTGACACAGTACTGGAAAAGAATGTGACTGTGACCCACTCAGTGAATTTACTGGAAGACAGCCATAATGGGAAACTCTGCAGCCTGAACGGGATAGCTCCCCTACAACTGGGGAAGTGCAATGTGGCGGGATGGCTCCTCGGCAACCCAGAATGTGACCTTCTACTCACTGCGAGCTCATGGTCCTACATAATAGAAACTTCCAATTCAGAAAACGGAACATGCTACCCCGGTGAATTCATAGATTATGAAGAATTAAGGGAGCAGCTAAGTTCAGTTTCTTCATTTGAAAAGTTTGAAATTTTCCCGAAGGCAAGCTCATGGCCAAATCATGAGACAACTAAAGGTGTTACAGCCGCATGCTCTTACTCTGGAGCCAGCAGTTTTTATCGGAACTTGCTGTGGATAACGAAGAAGGGAAATTCATACCCAAAACTCAGCAAATCGTACACGAACAACAAGGGGAAGGAAGTGCTTGTGCTCTGGGGGGTGCATCACCCTCCAACTACCAATGAGCAGCAAAGCCTATACCAGAACGCTGACGCATATGTTTCAGTTGGATCGTCAAAATACAACCGAAGATTCACTCCGGAGATAGCAGCTAGACCTAAGGTTAGAGGACAAGCAGGCAGGATGAACTATTATTGGACACTATTGGACCAGGGAGACACTATAACGTTTGAAGCCACTGGGAATTTGATAGCACCATGGTATGCTTTCGCATTGAACAAGGGGTCTGACTCCGGAATCATAACATCCGATGCTCCAATTCACAATTGTGACACAAAGTGTCAAACCCCTCATGGGGCTTTGAACAGCAGCCTTCCTTTTCAGAACGTACATCCTATTACTATTGGGGAATGTCCCAAATACGTCAAAAGTACCAAACTAAGAATGGCAACAGGATTGAGAAATGTCCCATCTATTCAATCCAGAGGGCTATTTGGGGCAATTGCTGGATTCATTGAGGGAGGATGGACAGGCATGATAGATGGCTGGTACGGATATCATCATCAGAATGAGCAGGGATCAGGATATGCTGCTGATCAGAAAAGCACGCAGAATGCAATTGACGGGATCACAAATAAGGTGAATTCGGTAATTGAGAAAATGAATACTCAATTCACCGCAGTGGGCAAGGAGTTCAACAACTTAGAAAGGAGAATCGAAAATCTGAATAAGAAGGTCGATGATGGATTCCTGGATGTTTGGACATACAATGCTGAATTGCTCGTCCTACTTGAGAATGAAAGGACTCTGGACTTCCATGACTCCAATGTGAGAAATCTATATGAGAAAGTAAAGTCACAATTGAGAAACAATGCCAAAGAACTTGGGAATGGTTGCTTTGAGTTCTACCACAAATGTGATGATGAGTGCATGGAGAGTGTGAAAAACGGCACATATGACTATCCCAAGTATTCAGAAGAGTCCAAATTGAATCGAGAAGAAATAGACGGAGTGAAACTAGAATCAATGGGAGTTTACCAAATTTTGGCGATCTATTCCACAGTCGCCAGTTCTCTAGTCTTGTTAGTCTCCCTGGGGGCACTCAGTTTCTGGATGTGCTCTAATGGGTCATTACAATGCAGAATATGCATTTAG
>A_/_H1N1|CY137474|A/mallard/Alberta/151/2002
ATGGAAGCCAAACTGTTCGTACTATTCTGTACATTCACTGCACTGAAAGCTGACACTATCTGTGTGGGCTACCATGCAAACAACTCTACAGACACTGTTGATACAGTACTGGAAAAGAACGTAACTGTGACTCACTCAGTGAATTTGCTCGAAGACAGCCATAATGGGAAGCTCTGCAGTCTGAATGGGATAGCTCCTTTACAACTGGGGAAGTGTAATGTAGCGGGATGGCTCCTGGGCAACCCAGAATGTGACCTTCTACTCACTGCAAACTCATGGTCCTATATAATAGAGACGTCCAATTCAGAGAACGGGACATGCTATCCCGGTGAGTTCATAGATTATGAGGAATTAAGGGAGCAATTGAGTTCGGTTTCTTCATTTGAAAAGTTTGAAATTTTCCCCAAGGCAAACTCATGGCCAAACCATGAGACAACTAAAGGTGTTACAGCTGCCTGCTCTTACTCTGGGGCCAGCAGTTTTTACCGAAATTTGCTGTGGATAATAAAGAAGGGAACTTCATATCCAAAACTCAGCAAGTCATACACGAACAATAAAGGGAAAGAAGTGCTTGTGCTCTGGGGAGTGCACCATCCTCCGACCACCAGTGAGCAACAGAGTCTATACCAGAACACTGATGCATACGTCTCAGTTGGGTCATCAAAGTACAACCGAAGGTTCACTCCAGAGATAGCAGCTAGACCCAAAGTTAGAGGACAGGCAGGCAGGATGAACTATTATTGGACACTACTAGACCAAGGAGACACCATAACATTTGAGGCCACTGGGAATCTAATAGCACCATGGTATGCCTTCGCACTAAATAAGGGGTCAGACTCAGGGATTATAACATCAGATGCTCCAGTTCACAATTGCGACACAAGGTGCCAAACCCCTCACGGGGCGTTGAACAGTAGCCTCCCTTTTCAGAATGTGCATCCTATCACCATTGGAGAATGTCCCAAATATGTCAAGAGCACCAAGCTAAGAATGGCAACAGGACTAAGAAATGTCCCATCCATTCAATCCAGAGGACTGTTTGGAGCAATTGCCGGATTCATTGAGGGAGGATGGACAGGCATGATAGATGGGTGGTATGGGTACCACCACCAGAATGAGCAAGGATCAGGGTATGCCGCTGATCAGAAAAGCACACAGAATGCAATCGACGGAATAACTAACAAGGTGAATTCGGTAATTGAGAAAATGAACACTCAATTCACTGCAGTGGGTAAGGAATTCAACAATCTAGAGAGGAGAATTGAAAATCTGAATAAGAAAGTCGATGATGGGTTCCTGGATGTTTGGACATACAATGCTGAACTGCTCGTTCTACTGGAGAATGAGAGAACTTTGGACTTTCATGATTCCAATGTGAGGAATTTGTATGAAAAGGTCAGATCACAACTGAGGAATAACGCCAAAGAACTTGGAAATGGTTGCTTTGAGTTCTATCACAAGTGTGATGATGAATGCATGGAAAGTGTGAAGAACGGCACATATGACTATCCCAAATATTCAGAAGAGTCTAAATTGAATCGGGAAGAAATAGACGGAGTGAAACTAGAATCGATGGGAGTTTACCAAATTTTGGCGATCTATTCCACAGTCGCCAGTTCTCTGGTCTTGTTAGTCTCCCTGGGGGCAATCAGCTTCTGGATGTGTTCTAATGGGTCATTGCAATGCAGAATATGCATTTAG
>A_/_H1N9|CY137413|A/ruddy_turnstone/Delaware_Bay/115/2002
ATGGAAGCAAAACTGTTTGTACTATTCTGTACATTCACTGTACTGAAAGCTGACACTATCTGTGTGGGCTACCATGCAAACAACTCTACAGACACTGTTGATACTGTACTGGAAAAGAACGTAACTGTGACTCACTCAGTGAATTTGCTCGAAGACAGCCATAATGGGAAGCTCTGCAGCCTGAATGGGATAGCTCCTTTACAATTGGGGAAGTGTAATGTAGCGGGATGGCTCCTGGGCAACCCAGAATGTGACCTTCTACTCACTGCAAACTCATGGTCCTATATAATAGAGACGTCCAATTCAGAGAACGGAACATGCTATCCCGGTGAGTTCATAGATTATGAGGAATTAAGGGAGCAATTGAGTTCGGTTTCTTCATTTGAAAAGTTTGAAATTTTCCCCAAGGCAAACTCATGGCCAAACCATGAGACAACTAAAGGTGTTACAGCTGCCTGCCCTTACTTTGGGGCCAGCAGTTTTTACCGAAATTTGCTGTGGATAATAAAGAAGGGAACTTCATATCCAAAACTCAGCAAGTCATACACGAACAATAAAGGGAAAGAAGTGCTTGTGCTCTGGGGAGTGCACCATCCTCCGACCACCAGTGAGCAACAGAGTCTATACCAGAACACTGATGCATACGTCTCAGTTGGGTCATCAAAGTACAACCGAAGATTCACTCCAGAGATAGCAGCTAGACCCAACGTTAGAGGACAGGCAGGCAGGATGAACTATTATTGGACACTACTAGACCAAGGAGACACCATAACATTTGAGGCCACTGGAAATCTGATAGCACCATGGTATGCCTTCGCATTAAATAAGGGGTCAGACTCAGGGATTATAACATCAGATGCTCCAGTTCACAACTGCAACACAAGGTGCCAAACCCCTCACGGAGCATTGAACAGTAGCCTCCCTTTTCAGAATGTGCATCCTATCACCATTGGAGAATGTCCCAAATATGTCAAGAGCACCAAGCTAAGAATGGCAACAGGACTAAGAAATGTCCCATCCATTCAATCCAGAGGACTGTTTGGAGCAATTGCCGGATTCATTGAGGGAGGATGGACAGGCATGATAGATGGGTGGTATGGGTACCGCCACCAGAATGAGCAAGGATCAGGGTATGCCGCTGATAAGAAAAGCACACAGAATGCAATCGACGGAATAACTAACAAGGTGAATTCGGTAATTGAGAAAATGAACACTCAATTCACTGCAGTGGGTAAGGAATTCAACAATCTGGAGAGGAGAATTGAAAATCTGAATAAGAAAGTCGATGATGGGTTCCTGGATGTTTGGACATACAATGCTGAACTGCTCGTTCTACTGGAGAATGAAAGAACTCTGGATTTTCATGATTCCAATGTGAGGAATTTGTATGAGAAGGTCAGATCACAACTGAGAAATAACGCCAAAGAACTTGGAAATGGTTGCTTTGAGTTCTATCACAAGTGTGATGATGAATGCATGGAAAGTGTGAAGAACGGCACATATGACTATCCCAAATATTCAGAAGAGTCTAAATTGAATCGGGAAAAAATAGACGGAGTGAAACTAGAATCGATGGGAGTTTACCAAATTTTGGCGATCTATTCCACAGTCGCCAGTTCTCTGGTCTTGTTAGTCTCCCTGGGGGCAATCAGCTTCTGGATGTGTTCTAATGGGTCATTGCAATGCAGAATATGCATTTAG
>A_/_H1N9|CY137405|A/ruddy_turnstone/Delaware_Bay/96/2002
ATGGAAGCAAAACTGTTTGTACTATTCTGTACATTCACTGTACTGAAAGCTGACACTATCTGTGTGGGCTACCATGCAAACAACTCTACAGACACTGTTGATACTGTACTGGAAAAGAACGTAACTGTGACTCACTCAGTGAATTTGCTCGAAGACAGCCATAATGGGAAGCTCTGCAGCCTGAATGGGATAGCTCCTTTACAATTGGGGAAGTGTAATGTAGCGGGATGGCTCCTGGGCAACCCAGAATGTGACCTTCTACTCACTGCAAACTCATGGTCCTATATAATAGAGACGTCCAATTCAGAGAACGGAACATGCTATCCCGGTGAGTTCATAGATTATGAGGAATTAAGGGAGCAATTGAGTTCGGTTTCTTCATTTGAAAAGTTTGAAATTTTCCCCAAGGCAAACTCATGGCCAAACCATGAGACAACTAAAGGTGTTACAGCTGCCTGCCCTTACTTTGGGGCCAGCAGTTTTTACCGAAATTTGCTGTGGATAATAAAGAAGGGAACTTCATATCCAAAACTCAGCAAGTCATACACGAACAATAAAGGGAAAGAAGTGCTTGTGCTCTGGGGAGTGCACCATCCTCCGACCACCAGTGAGCAACAGAGTCTATACCAGAACACTGATGCATACGTCTCAGTTGGGTCATCAAAGTACAACCGAAGATTCACTCCAGAGATAGCAGCTAGACCCAACGTTAGAGGACAGGCAGGCAGGATGAACTATTATTGGACACTACTAGACCAAGGAGACACCATAACATTTGAGGCCACTGGAAATCTGATAGCACCATGGTATGCCTTCGCATTAAATAAGGGGTCAGACTCAGGGATTATAACATCAGATGCTCCAGTTCACAACTGCAACACAAGGTGCCAAACCCCTCACGGAGCATTGAACAGTAGCCTCCCTTTTCAGAATGTGCATCCTATCACCATTGGAGAATGTCCCAAATATGTCAAGAGCACCAAGCTAAGAATGGCAACAGGACTAAGAAATGTCCCATCCATTCAATCCAGAGGACTGTTTGGAGCAATTGCCGGATTCATTGAGGGAGGATGGACAGGCATGATAGATGGGTGGTATGGGTACCGCCACCAGAATGAGCAAGGATCAGGGTATGCCGCTGATAAGAAAAGCACACAGAATGCAATCGACGGAATAACTAACAAGGTGAATTCGGTAATTGAGAAAATGAACACTCAATTCACTGCAGTGGGTAAGGAATTCAACAATCTGGAGAGGAGAATTGAAAATCTGAATAAGAAAGTCGATGATGGGTTCCTGGATGTTTGGACATACAATGCTGAACTGCTCGTTCTACTGGAGAATGAAAGAACTCTGGATTTTCATGATTCCAATGTGAGGAATTTGTATGAGAAGGTCAGATCACAACTGAGAAATAATGCCAAAGAACTTGGAAATGGTTGCTTTGAGTTCTATCACAAGTGTGATGATGAATGCATGGAAAGTGTGAAGAACGGCACATATGACTATCCCAAATATTCAGAAGAGTCTAAATTGAATCGGGAAGAAATAGACGGAGTGAAACTAGAATCGATGGGAGTTTACCAAATTTTGGCGATCTATTCCACAGTCGCCAGTTCTCTGGTCTTGTTAGTCTCCCTGGGGGCAATCAGCTTCTGGATGTGTTCTAATGGGTCATTGCAATGCAGAATATGCATTTAG
>A_/_H1N9|CY137381|A/laughing_gull/Delaware_Bay/79/2002
ATGGAAGCAAAACTGTTTGTACTATTCTGTACATTCACTGTACTGAAAGCTGACACTATCTGTGTGGGCTACCATGCAAACAACTCTACAGACACTGTTGATACTGTACTGGAAAAGAACGTAACTGTGACTCACTCAGTGAATTTGCTCGAAGACAGCCATAATGGGAAGCTCTGCAGCCTGAATGGGATAGCTCCTTTACAATTGGGGAAGTGTAATGTAGCGGGATGGCTCCTGGGCAACCCAGAATGTGACCTTCTACTCACTGCAAACTCATGGTCCTATATAATAGAGACGTCCAATTCAGAGAACGGAACATGCTATCCCGGTGAGTTCATAGATTATGAGGAATTAAGGGAGCAATTGAGTTCGGTTTCTTCATTTGAAAAGTTTGAAATTTTCCCCAAGGCAAACTCATGGCCAAACCATGAGACAACTAAAGGTGTTACAGCTGCCTGCCCTTACTTTGGGGCCAGCAGTTTTTACCGAAATTTGCTGTGGATAATAAAGAAGGGAACTTCATATCCAAAACTCAGCAAGTCATACACGAACAATAAAGGGAAAGAAGTGCTTGTGCTCTGGGGAGTGCACCATCCTCCGACCACCAGTGAGCAACAGAGTCTATACCAGAACACTGATGCATACGTCTCAGTTGGGTCATCAAAGTACAACCGAAGATTCACTCCAGAGATAGCAGCTAGACCCAACGTTAGAGGACAGGCAGGCAGGATGAACTATTATTGGACACTACTAGACCAAGGAGACACCATAACATTTGAGGCCACTGGAAATCTGATAGCACCATGGTATGCCTTCGCATTAAATAAGGGGTCAGACTCAGGGATTATAACATCAGATGCTCCAGTTCACAACTGCAACACAAGGTGCCAAACCCCTCACGGAGCATTGAACAGTAGCCTCCCTTTTCAGAATGTGCATCCTATCACCATTGGAGAATGTCCCAAATATGTCAAGAGCACCAAGCTAAGAATGGCAACAGGACTAAGAAATGTCCCATCCATTCAATCCAGAGGACTGTTTGGAGCAATTGCCGGATTCATTGAGGGAGGATGGACAGGCATGATAGATGGGTGGTATGGGTACCGCCACCAGAATGAGCAAGGATCAGGGTATGCCGCTGATAAGAAAAGCACACAGAATGCAATCGACGGAATAACGAACAAGGTGAATTCGGTAATTGAGAAAATGAACACTCAATTCACTGCAGTGGGTAAGGAATTCAACAATCTGGAGAGGAGAATTGAAAATCTGAATAAGAAAGTCGATGATGGGTTCCTGGATGTTTGGACATACAATGCTGAACTGCTCGTTCTACTGGAGAATGAAAGAACTCTGGATTTTCATGATTCCAATGTGAGGAATTTGTATGAGAAGGTCAGATCACAACTGAGAAATAACGCCAAAGAACTTGGAAATGGTTGCTTTGAGTTCTATCACAAGTGTGATGATGAATGCATGGAAAGTGTGAAGAACGGCACATATGACTATCCCAAATATTCAGAAGAGTCTAAATTGAATCGGGAAGAAATAGACGGAGTGAAACTAGAATCGATGGGAGTTTACCAAATTTTGGCGATCTATTCCACAGTCGCCAGTTCTCTGGTCTTGTTAGTCTCCCTGGGGGCAATCAGCTTCTGGATGTGTTCTAATGGGTCATTGCAATGCAGAATATGCATTTAG
>A_/_H1N9|CY137362|A/laughing_gull/Delaware_Bay/61/2002
ATGGAAGCAAAACTGTTTGTACTATTCTGTACATTCACTGTACTGAAAGCTGACACTATCTGTGTGGGCTACCATGCAAACAACTCTACAGACACTGTTGATACTGTACTGGAAAAGAACGTAACTGTGACTCACTCAGTGAATTTGCTCGAAGACAGCCATAATGGGAAGCTCTGCAGCCTGAATGGGATAGCTCCTTTACAATTGGGGAAGTGTAATGTAGCGGGATGGCTCCTGGGCAACCCAGAATGTGACCTTCTACTCACTGCAAACTCATGGTCCTATATAATAGAGACGTCCAATTCAGAGAACGGAACATGCTATCCCGGTGAGTTCATAGATTATGAGGAATTAAGGGAGCAATTGAGTTCGGTTTCTTCATTTGAAAAGTTTGAAATTTTCCCCAAGGCAAACTCATGGCCAAACCATGAGACAACTAAAGGTGTTACAGCTGCCTGCCCTTACTTTGGGGCCAGCAGTTTTTACCGAAATTTGCTGTGGATAATAAAGAAGGGAACTTCATATCCAAAACTCAGCAAGTCATACACGAACAATAAAGGGAAAGAAGTGCTTGTGCTCTGGGGAGTGCACCATCCTCCAACCACCAGTGAGCAACAGAGTCTATACCAGAACACTGATGCATACGTCTCAGTTGGGTCATCAAAGTACAACCGAAGATTCACTCCAGAGATAGCAGCTAGACCCAACGTTAGAGGACAGGCAGGCAGGATGAACTATTATTGGACACTACTAGACCAAGGAGACACCATAACATTTGAGGCCACTGGAAATCTGATAGCACCATGGTATGCCTTCGCATTAAATAAGGGGTCAGACTCAGGGATTATAACATCAGATGCTCCAGTTCACAACTGCAACACAAGGTGCCAAACCCCTCACGGAGCATTGAACAGTAGCCTCCCTTTTCAGAATGTGCATCCTATCACCATTGGAGAATGTCCCAAATATGTCAAGAGCACCAAGCTAAGAATGGCAACAGGACTAAGAAATGTCCCATCCATTCAATCCAGAGGACTGTTTGGAGCAATTGCCGGATTCATTGAGGGAGGATGGACAGGCATGATAGATGGGTGGTATGGGTACCGCCACCAGAATGAGCAAGGATCAGGGTATGCCGCTGATAAGAAAAGCACACAGAATGCAATCGACGGAATAACTAACAAGGTGAATTCGGTAATTGAGAAAATGAACACTCAATTCACTGCAGTGGGTAAGGAATTCAACAATCTGGAGAGGAGAATTGAAAATCTGAATAAGAAAGTCGATGATGGGTTCCTGGATGTTTGGACATACAATGCTGAACTGCTCGTTCTACTGGAGAATGAAAGAACTCTGGATTTTCATGATTCCAATGTGAGGAATTTGTATGAGAAGGTCAGATCACAACTGAGAAATAACGCCAAAGAACTTGGAAATGGTTGCTTTGAGTTCTATCACAAGTGTGATGATGAATGCATGGAAAGTGTGAAGAACGGCACATATGACTATCCCAAATATTCAGAAGAGTCTAAATTGAATCGGGAAGAAATAGACGGAGTGAAACTAGAATCGATGGGAGTTTACCAAATTTTGGCGATCTATTCCACAGTCGCCAGTTCTCTGGTCTTGTTAGTCTCCCTGGGGGCAATCAGCTTCTGGATGTGTTCTAATGGGTCATTGCAATGCAGAATATGCATTTAG
>A_/_H1N9|CY137354|A/shorebird/Delaware_Bay/56/2002
ATGGAAGCAAAACTGTTTGTACTATTCTGTACATTCACTGTACTGAAAGCTGACACTATCTGTGTGGGCTACCATGCAAACAACTCTACAGACACTGTTGATACTGTACTGGAAAAGAACGTAACTGTGACTCACTCAGTGAATTTGCTCGAAGACAGCCATAATGGGAAGCTCTGCAGCCTGAATGGGATAGCTCCTTTACAATTGGGGAAGTGTAATGTAGCGGGATGGCTCCTGGGCAACCCAGAATGTGACCTTCTACTCACTGCAAACTCATGGTCCTATATAATAGAGACGTCCAATTCAGAGAACGGAACATGCTATCCCGGTGAGTTCATAGATTATGAGGAATTAAGGGAGCAATTGAGTTCGGTTTCTTCATTTGAAAAGTTTGAAATTTTCCCCAAGGCAAACTCATGGCCAAACCATGAGACAACTAAAGGTGTTACAGCTGCCTGCCCTTACCTTGGGGCCAGCAATTTTTACCGAAATTTGCTGTGGATAATAAAGAAGGGAACTTCATATCCAAAACTCAGCAAGTCATACACGAACAATAAAGGGAAAGAAGTGCTTGTGCTCTGGGGAGTGCACCATCCTCCGACCACCAGTGAGCAACAGAGTCTATACCAGAACACTGATGCATACGTCTCAGTTGGGTCATCAAAGTACAACCGAAGATTCACTCCAGAGATAGCAGCTAGACCCAACGTTAGAGGACAGGCAGGCAGGATGAACTATTATTGGACACTACTAGACCAAGGAGACACCATAACATTTGAGGCCACTGGAAATCTGATAGCACCATGGTATGCCTTCGCACTAAATAAGGGGTCAGACTCAGGGATTATAACATCAGATGCTCCAGTTCACAACTGCGACACAAGGTGCCAAACCCCTCACGGAGCATTGAACAGTAGCCTCCCTTTTCAGAATGTGCATCCTATCACCATTGGAGAATGTCCCAAATATGTCAAGAGCACCAAGCTAAGAATGGCAACAGGACTAAGAAATGTCCCATCCATTCAATCCAGAGGACTGTTTGGAGCAATTGCCGGATTCATCGAGGGAGGATGGACAGGCATGATAGATGGGTGGTATGGGTACCGCCACCAGAATGAGCAAGGATCAGGGTATGCCGCTGATCAGAAAAGCACACAGAATGCAATCGACGGAATAACTAACAAGGTGAATTCGGTAATTGAGAAAATGAACACTCAATTCACTGCAGTGGGTAAGGAATTCAACAATCTGGAGAGGAGAATTGAAAATCTGAATAAGAAAGTCGATGATGGGTTCCTGGATGTTTGGACATACAATGCTGAACTGCTTGTTCTACTGGAGAATGAAAGAACTCTGGATTTTCATGATTCCAATGTGAGGAATTTGTATGAAAAGGTCAGATCACAACTGAGAAATAACGCCAAAGAACTTGGAAATGGTTGCTTTGAGTTCTATCACAAGTGTGATGATGAATGCATGGAAAGTGTGAAGAACGGCACATATGACTATCCCAAATATTCAGAAGAGTCTAAATTGAATCGGGAAGAAATAGACGGAGTGAAACTAGAATCGATGGGAGTTTACCAAATTTTGGCGATCTATTCCACAGTCGCCAGTTCTCTGGTCTTGTTAGTCTCCCTGGGGGCAATCAGCTTCTGGATGTGTTCTAATGGGTCATTGCAATGCAGAATATGCATTTAG
>A_/_H1N9|CY137305|A/shorebird/Delaware_Bay/39/2002
ATGGAAGCAAAACTGTTTGTACTATTCTGTACATTCACTGTACTGAAAGCTGACACTATCTGTGTGGGCTACCATGCAAACAACTCTACAGACACTGTTGATACTGTACTGGAAAAGAACGTAACTGTGACTCACTCAGTGAATTTGCTCGAAGACAGCCATAATGGGAAGCTCTGCAGCCTGAATGGGATAGCTCCTTTACAATTGGGGAAGTGTAATGTAGCGGGATGGCTCCTGGGCAACCCAGAATGTGACCTTCTACTCACTGCAAACTCATGGTCCTATATAATAGAGACGTCCAATTCAGAGAACGGAACATGCTATCCCGGTGAGTTCATAGATTATGAGGAATTAAGGGAGCAATTGAGTTCGGTTTCTTCATTTGAAAAGTTTGAAATTTTCCCCAAGGCAAACTCATGGCCAAACCATGAGACAACTAAAGGTGTTACAGCTGCCTGCCCTTACTTTGGGGCCAGCAGTTTTTACCGAAATTTGCTGTGGATAATAAAGAAGGGAACTTCATATCCAAAACTCAGCAAGTCATACACGAACAATAAAGGGAAAGAAGTGCTTGTGCTCTGGGGAGTGCACCATCCTCCGACCACCAGTGAGCAACAGAGTCTATACCAGAACACTGATGCATACGTCTCAGTTGGGTCATCAAAGTACAACCGAAGATTCACTCCAGAGATAGCAGCTAGACCCAACGTTAGAGGACAGGCAGGCAGGATGAACTATTATTGGACACTACTAGACCAAGGAGACACCATAACATTTGAGGCCACTGGAAATCTGATAGCACCATGGTATGCCTTCGCATTAAATAAGGGGTCAGACTCAGGGATTATAACATCAGATGCTCCAGTTCACAACTGCAACACAAGGTGCCAAACCCCTCACGGAGCATTGAACAGTAGCCTCCCTTTTCAGAATGTGCATCCTATCACCATTGGAGAATGTCCCAAATATGTCAAGAGCACCAAGCTAAGAATGGCAACAGGACTAAGAAATGTCCCATCCATTCAATCCAGAGGACTGTTTGGAGCAATTGCCGGATTCATTGAGGGAGGATGGACAGGCATGATAGATGGGTGGTATGGGTACCACCACCAGAATGAGCAAGGATCAGGGTATGCCGCTGATAAGAAAAGCACACAGAATGCAATCGACGGAATAACTAACAAGGTGAATTCGGTAATTGAGAAAATGAACACTCAATTCACTGCAGTGGGTAAGGAATTCAACAATCTGGAGAGGAGAATTGAAAATCTGAATAAGAAAGTCGATGATGGGTTCCTGGATGTTTGGACATACAATGCTGAACTGCTCGTTCTACTGGAGAATGAAAGAACTCTGGATTTTCATGATTCCAATGTGAGGAATTTGTATGAGAAGGTCAGATCACAACTGAGAAATAACGCCAAAGAACTTGGAAATGGTTGCTTTGAGTTCTATCACAAGTGTGATGATGAATGCATGGAAAGTGTGAAGAACGGCACATATGACTATCCCAAATATTCAGAAGAGTCTAAATTGAATCGGGAAGAAATAGACGGAGTGAAACTAGAATCGATGGGAGTTTACCAAATTTTGGCGATCTATTCCACAGTCGCCAGTTCTCTGGTCTTGTTAGTCTCCCTGGGGGCAATCAGCTTCTGGATGTGTTCTAATGGGTCATTGCAATGCAGAATATGCATTTAG
>A_/_H1N9|CY137265|A/shorebird/Delaware_Bay/11/2002
ATGGAAGCAAAACTGTTTGTACTATTCTGTACATTCACTGTACTGAAAGCTGACACTATCTGTGTGGGCTACCATGCAAACAACTCTACAGACACTGTTGATACTGTACTGGAAAAGAACGTAACTGTGACTCACTCAGTGAATTTGCTCGAAGACAGCCATAATGGGAAGCTCTGCAGCCTGAATGGGATAGCTCCTTTACAATTGGGGAAGTGTAATGTAGCGGGATGGCTCCTGGGCAACCCAGAATGTGACCTTCTACTCACTGCAAACTCATGGTCCTATATAATAGAGACGTCCAATTCAGAGAACGGAACATGCTATCCCGGTGAGTTCATAGATTATGAGGAATTAAGGGAGCAATTGAGTTCGGTTTCTTCATTTGAAAAGTTTGAAATTTTCCCCAAGGCAAACTCATGGCCAAACCATGAGACAACTAAAGGTGTTACAGCTGCCTGCCCTTACTTTGGGGCCAGCAGTTTTTACCGAAATTTGCTGTGGATAATAAAGAAGGGAACTTCATATCCAAAACTCAGCAAGTCATACACGAACAATAAAGGGAAAGAAGTGCTTGTGCTCTGGGGAGTGCACCATCCTCCGACCACCAGTGAGCAACAGAGTCTATACCAGAACACTGATGCATACGTCTCAGTTGGGTCATCAAAGTACAACCGAAGATTCACTCCAGAGATAGCAGCTAGACCCAACGTTAGAGGACAGGCAGGCAGGATGAACTATTATTGGACACTACTAGACCAAGGAGACACCATAACATTTGAGGCCACTGGAAATCTGATAGCACCATGGTATGCCTTCGCATTAAATAAGGGGTCAGACTCAGGGATTATAACATCAGATGCTCCAGTTCACAACTGCAACACAAGGTGCCAAACCCCTCACGGAGCATTGAACAGTAGCCTCCCTTTTCAGAATGTGCATCCTATCACCATTGGAGAATGTCCCAAATATGTCAAGAGCACCAAGCTAAGAATGGCAACAGGACTAAGAAATGTCCCATCCATTCAATCCAGAGGACTGTTTGGAGCAATTGCCGGATTCATTGAGGGAGGATGGACAGGCATGATAGATGGGTGGTATGGGTACCGCCACCAGAATGAGCAAGGATCAGGGTATGCCGCTGATAAGAAAAGCACACAGAATGCAATCGACGGAATAACTAACAAGGTGAATTCGGTAATTGAGAAAATGAACACTCAATTCACTGCAGTGGGTAAGGAATTCAACAATCTGGAGAGGAGAATTGAAAATCTGAATAAGAAAGTCGATGATGGGTTCCTGGATATTTGGACATACAATGCTGAACTGCTCGTTCTACTGGAGAATGAAAGAACTCTGGATTTTCATGATTCCAATGTGAGGAATTTGTATGAGAAGGTCAGATCACAACTGAGAAATAACGCCAAAGAACTTGGAAATGGTTGCTTTGAGTTCTATCACAAGTGTGATGATGAATGCATGGAAAGTGTGAAGAACGGCACATATGACTATCCCAAATATTCAGAAGAGTCTAAATTGAATCGGGAAGAAATAGACGGAGTGAAACTAGAATCGATGGGAGTTTACCAAATTTTGGCGATCTATTCCACAGTCGCCAGTTCTCTGGTCTTGTTAGTCTCCCTGGGGGCAATCAGCTTCTGGATGTGTTCTAATGGGTCATTGCAATGCAGAATATGCATTTAG
>A_/_H1N1|CY137040|A/pintail/Alberta/207/2000
ATGGAAGCAAAACTGTTTGTACTATTCTGTACATTCACTGTACTGAAAGCTGACACTATCTGTGTGGGCTACCATGCAAACAACTCTACAGACACTGTTGACACAGTACTGGAAAAGAACGTAACTGTGACTCACTCAGTGAATTTGCTCGAAGACAGCCATAATGGGAAACTCTGCAGCCTGAATGGGATAGCTCCTTTACAATTGGGGAAGTGTAATGTAGCGGGATGGCTCCTGGGCAACCCAGAATGTGACCTTCTACTCACTGCAAACTCATGGTCCTATATAATAGAGACGTCCAATTCAGAGAACGGGACATGCTATCCCGGTGAGTTCATAGATTATGAGGAATTAAGGGAGCAATTGAGTTCGGTTTCTTCATTTGAAAAGTTTGAAATTTTCCCCAAGGCAAACTCATGGCCAAACCATGAGACAACTAAAGGTGTTACAGCTGCCTGCTCTTACTCTGGGGCCAGCAGTTTTTATCGAAATTTGCTGTGGATAACAAAGAAGGGAACTTCATATCCAAAACTCAGCAAGTCATACACGAACAATAAGGGAAAAGAAGTGCTTGTGCTCTGGGGAGTGCACCATCCTCCGACCACCAGTGAGCAACAGAGTCTATACCAGAACACTGATGCATACGTATCAGTTGGGTCATCAAAGTACAACCGAAGATTCACTCCAGAGATAGCAGCTAGACCCAAAGTTAGAGGACAGGCAGGCAGGATGAACTATTATTGGACACTATTAGACCAAGGAGACACCATAACATTTGAGGCCACTGGGAATCTGATAGCACCATGGTATGCCTTCGCACTAAATAAGGGGTCAGACTCAGGGATTATAACATCAGATGCTCCAGTTCACAATTGTGACACAAGGTGCCAAACCCCTCACGGGGCGTTGAACAGTAGCCTCCCTTTTCAGAATGTGCATCCTATCACTATTGGAGAATGTCCCAAATATGTCAAGAGCACCAAGCTAAGAATGGCAACAGGACTAAGAAATGTCCCATCCATCCAATCCAGAGGACTATTTGGAGCAATTGCCGGATTCATTGAGGGAGGATGGACAGGCATGATAGATGGGTGGTATGGGTACCACCACCAGAATGAGCAAGGATCAGGGTATGCTGCTGATCAGAAAAGCACACAGAATGCAATCGACGGAATAACAAATAAGGTGAATTCGGTAATTGAGAAAATGAACACTCAATTCACTGCAGTGGGTAAGGAATTCAACAATCTAGAGAGGAGAATTGAAAATCTGAATAAGAAAGTCGATGATGGGTTCCTGGATGTTTGGACGTACAATGCTGAACTGCTCGTTCTACTGGAAAATGAAAGAACTCTGGACTTTCATGATTCCAATGTGAGGAATTTATATGAGAAGGTCAGGTCACAACTGAGGAATAACGCCAAGGAACTTGGAAATGGTTGCTTTGAGTTCTATCACAAGTGTGATGATGAATGCATGGAAAGTGTGAAGAACGGCACATATGACTATCCCAAATATTCAGAAGAGTCTAGATTGAATCGAGAAGAAATAGACGGAGTGAAACTAGAATCGATGGGAGTTTACCAAATTTTGGCGATCTATTCCACAGTCGCCAGTTCTCTGGTCTTGTTAGTCTCCCTGGGGGCAATCAGCTTCTGGATGTGTTCTAATGGGTCATTGCAATGCAGAATATGCATTTAG
>A_/_H1N1|CY136973|A/mallard/Alberta/119/1998
ATGGAAGCAAAACTGTTTGTACTATTCTGTACATTCACTGTACTGAAAGCTGACACTATCTGTGTGGGCTACCATGCAAACAACTCTACAGACACTGTTGACACAGTACTGGAAAAGAATGTAACTGTGACCCACTCAGTGAATTTGCTCGAAGACAGCCATAATGGGAAACTCTGCAGCCTGAATGGGATAGCTCCTTTACAATTGGGGAAGTGTAATGTAGCGGGATGGCTCCTGGGCAACCCAGAATGCGACCTTCTACTCACTGCAAACTCATGGTCCTATATAATAGAGACTTCCAATTCAGAGAACGGGACATGCTATCCCGGTGAGTTCATAGATTATGAGGAATTAAGAGAGCAATTGAGTTCAGTTTCTTCATTTGAAAAGTTTGAAATTTTCCCCAAGGCAAACTCATGGCCAAACCATGAAACAACTAAAGGTGTTACAGCTGCCTGCTCTTACTCTGGAGCCAGCAGTTTTTATCGGAATTTGCTGTGGCTAATAAAGAAGGGAACTTCATATCCGAAACTCAGCAAATCATACACGAACAATAAGGGAAAAGAAGTGCTTGTGCTCTGGGGAGTGCACCATCCTCCGACCACCAGTGAGCAACAGAGTCTATACCAGAACACTGATGCATTTGTCTCAGTTGGATCATCAAAGTACAACCGAAGATTCACTCCAGAGATAGCAGCTAGACCCAAGGTCAGAGGACAGGCAGGCAGGATGAACTATTATTGGACACTATTAGACCAAGGAGACACCATAACATTTGAGGCCACTGGGAATTTGATAGCACCATGGTATGCCTTCGCACTAAATAAGGGGTCAGACTCAGGGATTATAACTTCAGATGCTCCAGTTCATAATTGCGACACAAGGTGCCAAACCCCTCATGGGGCGTTGAACAGTAGCCTCCCTTTCCAGAATGTACATCCTATTACTATTGGAGAATGTCCCAAATATGTCAAGAGCACCAAGCTAAGAATGGCAACAGGACTAAGAAATGTCCCATCTATTCAATCCAGAGGACTATTTGGAGCAATTGCCGGATTCATTGAGGGAGGATGGACAGGCATGATAGATGGATGGTATGGGTACCATCACCAGAATGAGCAGGGATCAGGGTATGCCGCTGATCAGAAAAGCACACAGAATGCAATCGACGGAATAACAAATAAGGTGAATTCGGTAATTGAAAAGATGAACACCCAATTCACTGCAGTGGGTAAGGAATTCAACAATCTAGAAAGGAGAATTGAAAATCTGAATAAGAAAGTCGATGATGGGTTCCTGGATGTTTGGACGTACAATGCTGAACTGCTCGTTCTACTTGAAAATGAAAGAACTCTGGACTTTCATGACTCCAATGTGAGGAATTTATATGAGAAGGTCAGATCACAACTGAGGAATAACGCCAAAGAACTTGGAAATGGTTGCTTTGAATTCTATCACAAGTGTGATGATGAATGCATGGAAAGTGTGAAGAACGGCACATATGACTATCCCAAATATTCAGAAGAGTCTAAATTGAATCGAGAAGAAATAGACGGAGTGAAACTAGAATCAATGGGAGTTTACCAAATTTTGGCGATCTATTCCACAGTCGCCAGTTCTCTAGTCTTGTTAGTCTCCCTGGGGGCAATCAGCTTCTGGATGTGTTCTAATGGGTCATTGCAATGCAGAATATGCATTTAG
>A_/_H1N1|CY136936|A/pintail/Alberta/140/1996
ATGGAAGCAAAACTGTTTGTACTATTCTGTACATTCACTGTACTGAAAGCTGACACTATCTGTGTGGGCTACCATGCAAACAACTCTACAGACACTGTTGACACAGTACTGGAAAAGAATGTAACTGTGACTCACTCAGTGAATTTGCTCGAAGACAGCCATAATGGGAAACTCTGCAGCCTGAATGGGATAGCTCCTTTACAATTGGGAAAGTGTAATGTAGCGGGATGGCTCCTGGGCAACCCAGAATGTGACCTTCTACTCACTGCAAACTCATGGTCCTATATAATAGAGACTTCCAATTCAGAGAACGGGACATGCTATCCCGGTGAGTTCATAGATTATGAGGAATTAAGAGAGCAATTGACTTCAGTTTCTTCATTTGAAAAGTTTGAAATTTTCCCCAAGGCAAACTCATGGCCAAACCATGAGACAACTAAAGGTGTTACAGCTGCCTGCTCTTACTCTGGAGCCAGCAGCTTTTATCGGAATTTGCTGTGGATAACAAAGAAGGGAACTTCATATCCAAAACTCAGCAAGTCATACACGAACAATAAGGGAAAAGAAGTGCTTGTGCTCTGGGGAGTGCACCATCCTCCGACCACCAGTGAGCAACAGAGTCTATACCAGAACACTGATGCATACGTCTCAGTTGGATCATCAAAGTACAACCGAAGATTCACTCCAGAGATAGCAGCTAGACCCAAAGTTAGAGGACAGGCAGGCAGGATGAACTATTATTGGACACTATTAGACCAAGGAGACACCATAACATTTGAGGCCACTGGGAATTTGATAGCACCATGGTATGCCTTCGCACTAAATAAGGGGTCAGACTCAGGGATTATAACATCAGATGCTCCAGTTCACAATTGCGACACAAGGTGCCAAACCCCTCACGGGGCGTTGAACAGTAGCCTCCCTTTTCAGAATGTGCATCCTATCACTATTGGAGAATGTCCCAAATATGTCAAGAGCACCAAGCTAAGAATGGCAACAGGACTAAGAAATGTCCCATCCATTCAATCCAGAGGACTATTTGGAGCAATTGCCGGATTCATTGAGGGAGGATGGACAGGCATGATAGATGGGTGGTATGGGTACCATCACCAGAATGAGCAGGGATCAGGGTATGCCGCTGATCAGAAAAGCACACAGAATGCAATCGACGGAATAACAAATAAGGTGAATTCGGTAATTGAGAAGATGAACACTCAATTCACTGCAGTGGGTAAGGAATTCAACAATCTAGAGAGGAGAATTGAAAATCTGAATAAGAAAGTCGATGATGGGTTCCTGGATGTTTGGACGTACAATGCTGAACTGCTCGTTCTACTTGAAAATGAAAGAACTCTGGACTTTCATGATTCCAATGTGAGGAATTTATATGAGAAGGTCAGATCACAACTGAGGAATAACGCCAAAGAACTTGGAAATGGTTGCTTTGAGTTCTACCACAAGTGTGATGATGAATGCATGGAAAGTGTGAAGAACGGCACATATGACTATCCCAAATATTCAGAAGAGTCTAAATTGAATCGAGAAGAAATAGACGGAGTGAAACTAGAATCAATGGGAGTTTACCAAATTTTGGCGATCTATTCCACAGTCGCCAGTTCTCTAGTCTTGTTAGTCTCCCTGGGGGCAATCAGCTTCTGGATGTGTTCTAATGGGTCTTTGCAATGCAGGATATGCATTTAG
>A_/_H1N1|CY136848|A/red_knot/Delaware_Bay/221/1994
ATGGAAGCAAAACTGTTTGTACTATTCTGTACATTCACTGTACTGAAAGCTGACACTATCTGTGTGGGCTACCATGCAAACAACTCTACAGACACTGTTGACACAGTACTGGAAAGGAATGTGACTGTGACTCACTCAGTGAATTTGCTCGAAGACAGTCATAATGGGAAACTCTGCAGCCTGAATGGGGTAGCTCCTTTACAATTGGGGAAGTGCAATGTAGCGGGATGGCTCCTGGGCAACCCAGAATGTGACCTTCTACTCACTGCAAACTCATGGTCCTATATAATAGAGACTTCCAATTCAGAGAACGGGACATGCTATCCCGGTGAATTCATAGATTATGAAGAATTAAGAGAGCAACTGAGTTCAGTTTCTTCATTTGAAAAGTTTGAAATTTTCCCGAAAGCAAACTCATGGCCAAACCATGAGACAACCAAAGGTGTTACAGCTGCCTGCCCTTACTCTGGAGCCAGCAGTTTTTATCGGAATTTGCTGTGGATAATAAAGAAGGGGACTTCATATCCAAAACTCAGCAAATCATACACGAACAATAAGGGGAAAGAAGTGCTCGTGCTCTGGGGAGTGCACCACCCTCCAACCACCAGTGAGCAACAGAGTCTATACCAGAACACTGATGCATACGTTTCAGTTGGATCATCAAAGTATAACCGAAGATTCACCCCAGAGATAGCAGCTAGACCCACAGTCAGAGGACAGGCAGGCAGAATGAACTATTATTGGACACTGTTAGACCAAGGAGACACCATAACATTTGAGGCCACTGGGAATTTGATAGCACCATGGTATGCCTTCGCACTAAATAAGGGGTCAGACTCAGGAATTATAATATCAGATGCTCCAGTTCACAATTGCGACACAAGGTGCCAAACCCCTCATGGGGCATTGAACAGTAGCCTTCCTTTTCAGAATGTACATCCTATCACTATTGGAGAATGTCCCAAATACGTCAAGAGCACCAAGCTAAGAATGGCAACAGGACTAAGAAATGTCCCATCCATTCAATCCAGAGGACTATTTGGAGCAATTGCCGGATTCATTGAGGGAGGATGGACAGGTATGATAGATGGGTGGTATGGGTACCATCACCAGAATGAGCAGGGATCAGGATATGCCGCTGATCAGAAAAGCACACAGAATGCGATCGACGGAATAACAAATAAGGTAAATTCGGTAATTGAAAAGATGAACACTCAATTCACTGCAGTGGGCAAGGAATTCAACAATCTAGAAAGAAGAATTGAAAATCTGAATAAGAAAGTCGATGATGGGTTCCTGGATGTTTGGACGTACAATGCTGAGTTGCTCGTTCTACTCGAAAATGAAAGAACTCTGGACTTTCATGATTCCAATGTGAGGAATTTATATGAGAAGGTCAGATCACAACTGAGGAATAATGCTAAAGAACTTGGGAATGGTTGCTTTGAGTTCTACCACAAGTGTGATGATGAATGCATGGAAAGTGTGAAGAACGGCACATATGACTATCCCAAATATTCAGAAGAGTCCAAATTGAATCGAGAAGAAATAGACGGAGTGAAACTAGAATCAATGGGAGTTTACCAAATTTTAGCGATTTATTCCACAGTCGCCAGTTCTCTAGTCTTGTTAGTCTCCCTGGGGGCAATCAGCTTCTGGATGTGTTCTAATGGGTCATTGCAATGCAGAATATGCATTTAG
>A_/_H1N3|CY136840|A/shorebird/Delaware_Bay/211/1994
ATGGAAGCAAAACTGTTTGTACTATTCTGTACATTCACTGTACTGAAAGCTGACACTATCTGTGTGGGCTACCATGCAAACAACTCTACAGACACTGTTGACACAGTACTGGAAAGGAATGTGACTGTGACTCACTCAGTGAATTTGCTCGAAGACAGTCATAATGGGAAACTCTGCAGCCTGAATGGGGTAGCTCCTTTACAATTGGGGAAGTGCAATGTAGCGGGATGGCTCCTGGGCAACCCAGAATGTGACCTTCTACTCACTGCAAACTCATGGTCCTATATAATAGAGACTTCCAATTCAGAGAACGGGACATGCTATCCCGGTGAATTCATAGATTATGAAGAATTAAGAGAGCAACTGAGTTCAGTTTCTTCATTTGAAAAGTTTGAAATTTTCCCGAAAGCAAACTCATGGCCAAACCATGAGACAACCAAAGGTGTTACAGCTGCCTGCCCTTACTCTGGAGCCAGCAGTTTTTATCGGAATTTGCTGTGGATAATAAAGAAGGGGACTTCATATCCAAAACTCAGCAAATCATACACGAACAATAAGGGGAAAGAAGTGCTCGTGCTCTGGGGAGTGCACCACCCTCCAACCACCAGTGAGCAACAGAGTCTATACCAGAACACTGATGCATACGTTTCAGTTGGATCATCAAAGTATAACCGAAGATTCACCCCAGAGATAGCAGCTAGACCCACAGTTAGAGGACAGGCAGGCAGAATGAACTATTATTGGACACTGTTAGACCAAGGAGACACCATAACATTTGAGGCCACTGGGAATTTGATAGCACCATGGTATGCCTTCGCACTAAATAAGGGGTCAGACTCAGGAATTATAACATCAGATGCTCCAGTTCACAATTGCGACACAAGGTGCCAAACCCCTCATGGGGCATTGAACAGTAGCCTTCCTTTTCAGAATGTACATCCTATCACTATTGGAGAATGTCCCAAATACGTCAAGAGCACCAAGCTAAGAATGGCAACAGGACTAAGAAATGTCCCATCCATTCAATCCAGAGGACTATTTGGAGCAATTGCCGGATTCATTGAGGGAGGATGGACAGGTATGATAGATGGGTGGTATGGGTACCATCACCAGAATGAGCAGGGATCAGGATATGCCGCTGATCAGAAAAGCACACAGAATGCGATCGACGGAATAACAAATAAGGTAAATTCGGTAATTGAAAAGATGAACACTCAATTCACTGCAGTGGGCAAGGAATTCAACAATCTAGAAAGAAGAATTGAAAATCTGAATAAGAAAGTCGATGATGGGTTCCTGGATGTTTGGACGTACAATGCTGAGTTGCTCGTTCTACTCGAAAATGAAAGAACTCTGGACTTTCATGATTCCAATGTGAGGAATTTATATGAGAAGGTCAGATCACAACTGAGGAATAATGCTAAAGAACTTGGGAATGGTTGCTTTGAGTTCTACCACAAGTGTGATGATGAATGCATGGAAAGTGTGAAGAACGGCACATATGACTATCCCAAATATTCAGAAGAGTCCAAATTGAATCGAGAAGAAATAGACGGAGTGAAACTAGAATCAATGGGAGTTTACCAAATTTTAGCGATTTATTCCACAGTCGCCAGTTCTCTAGTCTTGTTAGTCTCCCTGGGGGCAATCAGCTTCTGGATGTGTTCTAATGGGTCATTGCAATGCAGAATATGCATTTAG
>A_/_H1N2|CY136832|A/ruddy_turnstone/Delaware_Bay/181/1994
ATGGAAGCAAAACTGTTTGTACTATTCTGTACATTCACTGTACTGAAAGCTGACACTATCTGTGTGGGCTACCATGCAAACAACTCTACAGACACTGTTGACACAGTACTGGAAAGGAATGTGACTGTGACTCACTCAGTGAATTTGCTCGAAGACAGTCATAATGGGAAACTCTGCAGCCTGAATGGGGTAGCTCCTTTACAATTGGGGAAGTGCAATGTAGCGGGATGGCTCCTGGGCAACCCAGAATGTGACCTTCTACTCACTGCAAACTCATGGTCCTATATAATAGAGACTTCCAATTCAGAGAACGGGACATGCTATCCCGGTGAATTCATAGATTATGAAGAATTAAGAGAGCAACTGAGTTCAGTTTCTTCATTTGAAAAGTTTGAAATTTTCCCGAAAGCAAACTCATGGCCAAACCATGAGACAACCAAAGGTGTTACAGCTGCCTGCCCTTACTCTGGAGCCAGCAGTTTTTATCGGAATTTGCTGTGGATAATAAAGAAGGGGACTTCATATCCAAAACTCAGCAAATCATACACGAACAATAAGGGGAAAGAAGTGCTCGTGCTCTGGGGAGTGCACCACCCTCCAACCACCAGTGAGCAACAGAGTCTATACCAGAACACTGATGCATACGTTTCAGTTGGATCATCAAAGTATAACCGAAGATTCACCCCAGAGATAGCAGCTAGACCCACAGTTAGAGGACAGGCAGGCAGAATGAACTATTATTGGACACTGTTAGACCAAGGAGACACCATAACATTTGAGGCCACTGGGAATTTGATAGCACCATGGTATGCCTTCGCACTAAATAAGGGGTCAGACTCAGGAATTATAACATCAGATGCTCCAGTTCACAATTGCGACACAAGGTGCCAAACCCCTCATGGGGCATTGAACAGTAGCCTTCCTTTTCAGAATGTACATCCTATCACTATTGGAGAATGTCCCAAATACGTCAAGAGCACCAAGCTAAGAATGGCAACAGGACTAAGAAATGTCCCATCCATTCAATCCAGAGGACTATTTGGAGCAATTGCCGGATTCATTGAGGGAGGATGGACAGGTATGATAGATGGGTGGTATGGGTACCATCACCAGAATGAGCAGGGATCAGGATATGCCGCTGATCAGAAAAGCACACAGAATGCGATCGACGGAATAACAAATAAGGTAAATTCGGTAATTGAAAAAATGAACACTCAATTCACTGCAATGGGCAAGGAATTCAACAATCTAGAAAGAAGAATTGAAAATCTGAATAAGAAAGTCGATGATGGGTTCCTAGATGTTTGGACGTACAATGCTGAGTTGCTCGTTCTACTCGAAAATGAAAGAACTCTGGACTTTCATGATTCCAATGTGAGGAATTTATATGAGAAGGTCAGATCACAACTGAGGAATAATGCTAAAGAACTTGGGAATGGTTGCTTTGAGTTCTACCACAAGTGTGATGATGAATGCATGGAAAGTGTGAAGAACGGCACATATGACTATCCCAAATATTCAGAAGAGTCCAAATTGAATCGAGAAGAAATAGACGGAGTGAAACTAGAATCAATGGGAGTTTACCAAATTTTAGCGATTTATTCCACAGTCGCCAGTTCTCTAGTCTTGTTAGTCTCCCTGGGGGCAATCAGCTTCTGGATGTGTTCTAATGGGTCATTGCAATGCAGAATATGCATTTAG
>A_/_H1N4|CY136824|A/ruddy_turnstone/Delaware_Bay/172/1994
ATGGAAGCAAAACTGTTTGTACTATTCTGTACATTCACTGTACTGAAAGCTGACACTATCTGTGTGGGCTACCATGCAAACAACTCTACAGACACTGTTGACACAGTACTGGAAAGGAATGTGACTGTGACTCACTCAGTGAATTTGCTCGAAGACAGTCATAATGGGAAACTCTGCAGCCTGAATGGGGTAGCTCCTTTACAATTGGGGAAGTGCAATGTAGCGGGATGGCTCCTGGGCAACCCAGAATGTGACCTTCTACTCACTGCAAACTCATGGTCCTATATAATAGAGACTTCCAATTCAGAGAACGGGACATGCTATCCCGGTGAATTCATAGATTATGAAGAATTAAGAGAGCAACTGAGTTCAGTTTCTTCATTTGAAAAGTTTGAAATTTTCCCGAAAGCAAACTCATGGCCAAACCATGAGACAACCAAAGGTGTTACAGCTGCCTGCCCTTACTCTGGAGCCAGCAGTTTTTATCGGAATTTGCTGTGGATAATAAAGAAGGGGACTTCATATCCAAAACTCAGCAAATCATACACGAACAATAAGGGGAAAGAAGTGCTCGTGCTCTGGGGAGTGCACCACCCTCCAACCACCAGTGAGCAACAGAGTCTATACCAGAACACTGATGCATACGTTTCAGTTGGATCATCAAAGTATAACCGAAGATTCACCCCAGAGATAGCAGCTAGACCCACAGTTAGAGGACAGGCAGGCAGAATGAACTATTATTGGACACTGTTAGACCAAGGAGACACCATAACATTTGAGGCCACTGGGAATTTGATAGCACCATGGTATGCCTTCGCACTAAATAAGGGGTCAGACTCAGGAATTATAACATCAGATGCTCCAGTTCACAATTGCGACACAAGGTGCCAAACCCCTCATGGGGCATTGAACAGTAGCCTTCCTTTTCAGAATGTACATCCTATCACTATTGGAGACTGTCCCAAATACGTCAAGAGCACCAAGCTAAGAATGGCAACAGGACTAAGAAATGTCCCATCCATTCAATCCAGAGGACTATTTGGAGCAATTGCCGGATTCATTGAGGGAGGATGGACAGGTATGATAGATGGGTGGTATGGGTACCATCACCAGAATGAGCAGGGATCAGGATATGCCGCTGATCAGAAAAGCACACAGAATGCGATCGACGGAATAACAAATAAGGTAAATTCGGTAATTGAAAAGATGAACACTCAATTCACTGCAGTGGGCAAGGAATTCAACAATCTAGAAAGAAGAATTGAAAATCTGAATAAGAAAGTCGATGATGGGTTCCTGGATGTTTGGACGTACAATGCTGAGTTGCTCGTTCTACTCGAAAATGAAAGAACTCTGGACTTTCATGATTCCAATGTGAGGAATTTATATGAGAAGGTCAGATCACAACTGAGGAATAATGCTAAAGAACTTGGGAATGGTTGCTTTGAGTTCTACCACAAGTGTGATGATGAATGCATGGAAAGTGTGAAGAACGGCACATATGACTATCCCAAATATTCAGAAGAGTCCAAATTGAATCGAGAAGAAATAGACGGAGTGAAACTAGAATCAATGGGAGTTTACCAAATTTTAGCGATTTATTCCACAGTCGCCAGTTCTCTAGTCTTGTTAGTCTCCCTGGGGGCAATCAGCTTCTGGATGTGTTCTAATGGGTCATTGCAATGCAGAATATGCATTTAG
>A_/_H1N8|CY136856|A/red_knot/Delaware_Bay/240/1994
ATGGAAGCAAAACTGTTTGTACTATTCTGTACATTCACTGTACTGAAAGCTGACACTATCTGTGTGGGCTACCATGCAAACAACTCTACAGACACTGTTGACACAGTACTAGAAAGGAATGTGACTGTGACTCACTCAGTGAATTTGCTCGAAGACAGTCATAATGGGAAACTCTGCAGCCTGAATGGGGTAGCTCCTTTACAATTGGGGAAGTGCAATGTAGCGGGATGGCTCCTGGGCAACCCAGAATGTGACCTTCTACTCACTGCAAACTCATGGTCCTATATAATAGAGACTTCCAATTCAGAGAACGGGACATGCTATCCCGGTGAATTCATAGATTATGAAGAATTAAGAGAGCAACTGAGTTCAGTTTCTTCATTTGAAAAGTTTGAAATTTTCCCGAAAGCAAACTCATGGCCAAACCATGAGACAACCAAAGGTGTTACAGCTGCCTGCCCTTACTCTGGAGCCAGCAGTTTTTATCGGAATTTGCTGTGGATAATAAAGAAGGGGACTTCATATCCAAAACTCAGCAAATCATACACGAACAATAAGGGGAAAGAAGTGCTCGTGCTCTGGGGAGTGCACCACCCTCCAACCACCAGTGAGCAACAGAGTCTATACCAGAACACTGATGCATACGTTTCAGTTGGATCATCAAAGTATAACCGAAGATTCACCCCAGAGATAGCAGCTAGACCCACAGTTAGAGGACAGGCAGGCAGAATGAACTATTATTGGACACTGTTAGACCAAGGAGACACCATAACATTTGAGGCCACTGGGAATTTGATAGCACCATGGTATGCCTTCGCACTAAATAAGGGGTCAGACTCAGGAATTATAACATCAGATGCTCCAGTTCACAATTGCGACACAAGGTGCCAAACCCCTCATGGGGCATTGAACAGTAGCCTTCCTTTTCAGAATGTACATCCTATCACTATTGGAGAATGTCCCAAATACGTCAAGAGCACCAAGCTAAGAATGGCAACAGGACTAAGAAATGTCCCATCCATTCAAACCAGAGGACTATTTGGAGCAATTGCCGGATTCATTGAGGGAGGATGGACAGGTATGATAGATGGGTGGTATGGGTACCATCACCAGAATGAGCAGGGATCAGGATATGCCGCTGATCAGAAAAGCACACAGAATGCGATCGACGGAATAACAAATAAGGTAAATTCGGTAATTGAAAAGATGAACACTCAATTCACTGCAGTGGGCAAGGAATTCAACAATCTAGAAAGAAGAATTGAAAATCTGAATAAGAAAGTCGATGATGGGTTCCTGGATGTTTGGACGTACAATGCTGAGTTGCTCGTTCTACTCGAAAATGAAAGAACTCTGGACTTTCATGATTCCAATGTGAGGAATTTATATGAGAAGGTCAGATCACAACTGAGGAATAATGCTAAAGAACTTGGGAATGGTTGCTTTGAGTTCTACCACAAGTGTGATGATGAATGCATGGAAAGTGTGAAGAACGGCACATATGACTATCCCAAATATTCAGAAGAGTCCAAATTGAATCGAGAAGAAATAGACGGAGTGAAACTAGAATCAATGGGAGTTTACCAAATTTTAGCGATTTATTCCACAGTCGCCAGCTCTCTAGTCTTGTTAGTCTCCCTGGGGGCAATCAGCTTCTGGATGTGTTCTAATGGGTCATTGCAATGCAGAATATGCATTTAG
>A_/_H1N2|CY136806|A/ruddy_turnstone/Delaware_Bay/154/1994
[truncated: 988,464 more chars]
