# Supplementary material for: In Silico Analyses of the Role of Codon Usage at the Hemagglutinin Cleavage Site in Highly Pathogenic Avian Influenza Genesis
Source: Viruses. 2022 Jun 21;14(7):1352. doi: 10.3390/v14071352 (PMC9316147; doi:10.3390/v14071352)
Supplement: Supplementary file 1 [file viruses-14-01352-s001.zip › Supplementary File 4/dataset/full_ORF/avian_h2_unique.fasta]

>A_/_H2gb|MF694030|A/black-headed_gull/Netherlands/4/2016**gb
ATGGCAATCATTTATCTGATTCTTCTGTTTACTGTTGTGAGAGGAGACCAGATATGCATTGGATACCACTCCAACAATTCCACAGAAAAGGTCGACACAATTCTAGAGAGGAATGTCACTGTGACTCATGCTCAGGACATTCTTGAGAAGACTCACAATGGAAAATTATGCAAACTAAATGGAATCCCTCCACTTGAATTGGGAGATTGCAGCATCGCCGGATGGCTCCTTGGAAATCCAGAATGTGATAGACTTCTAACTGTACCAGAATGGTCATATATAATGGAGAAAGAAAACCCAAGGAATGGTTTGTGCTACCCAGGCAGTTTCAATGATTATGAAGAATTGAAACACCTCCTTAGTAGTGTAACACACTTCGAGAAAGTGAAGATTTTGCCCAAAGATAGGTGGACACAGCATACAACAACTGGAGGTTCACGGGCCTGTGCAGTATCTGGTAATCCGTCATTCTTCAGAAACATGGTCTGGTTGACAAAGAAAGGGTCAAATTATCCAGTTGCCAAAGGATCATACAATAATACAAGTGGGGAACAAATGCTGGTCATTTGGGGAGTACATCACCCCAATGATGAAACTGAACAAAGGGCATTGTACCAGAATGTCGGGACCTATGTATCAGTGGGAACATCGACACTTAACAAAAGATCAGTTCCAGAAATAGCCACAAGACCTAAAGTGAATGGACAAGGAGGCAGAATGGAATTCTCATGGACCATATTGGACATGTTGGACACCATAAATTTCGAGAGCACTGGTAACCTAATTGCACCGGAATATGGCTTTAAAATATCCAAACGGGGTAGTTCAGGAATCATGAAAACGGAAGGGACACTTGAAAATTGCGAAACTAAATGCCAAACTCCCTTAGGAGCAATAAATACAACATTGCCCTTTCATAATATCCACCCATTAACCATTGGTGAGTGCCCCAAATATGTAAAATCGGAGAGGTTAGTCTTGGCCACAGGATTAAGAAATGTCCCTCAGATTGAATCAAGAGGATTGTTTGGGGCAATAGCTGGTTTCATAGAAGGAGGATGGCAAGGAATGGTTGATGGTTGGTATGGATATCATCACAGTAATGATCAAGGATCCGGGTATGCAGCAGACAAAGAGTCCACTCAAAAGGCAATTGATGGAATCACCAACAAAGTAAACTCCGTAATTGAGAAAATGAACACTCAATTCGAGGCTGTTGGGAAAGAATTCAGTAATTTGGAGAAAAGGCTGGAAAACCTGAACAAAAAGATGGAAGACGGATTCCTAGATGTGTGGACATACAATGCTGAGCTTCTAGTCCTAATGGAAAATGAGAGGACACTTGACTTCCATGACTCCAATGTCAAGAACCTATATGACAAAGTCAGGATGCAATTGAGGGACAATGCGAAAGAACTAGGGAATGGATGTTTTGAATTTTATCATAAATGTGATGATGAATGCATGAACAGCGTAAAGAATGGGACATATGATTATCCCAAGTATGAAGAGGAATCTAAACTAAACAGGAATGAAATCAAAGGAGTAAAATTGAGCAACATGGGGGTTTATCAAATACTTGCAATTTATGCTACAGTAGCAGGCTCCCTGTCACTGGCAATCATGATAGCTGGGATCTCTTTATGGATGTGCTCTAACGGGTCTCTGCAATGCAGAATCTGCATATGA
>A_/_H2N3|CY202866|A/mallard/Maryland/10OS121/2010
atgaccatcacttttctcatcctcctgttcacagtagtgaaaggggaccaaatatgtatcggataccatgccaacaattccacagaaaaagttgacacaatcttggaacgaaacgtcaccgtgactcatgccaaggacattcttgaaaagacgcacaatggaaagttgtgcaaattaagcgggatccctccattggaactaggggattgcagcattgcaggttggctccttggaaatccagagtgtgaccggctcctaagtgtacctgaatggtcctatatagtggaaaaggaaaacccggtgaatggtctgtgctatccaggcagtttcaatgactatgaggaattgaaacatctcctcaccagtgtgacccactttgagaaaattaagattctgcctagagatcaatggacccagcacacaacaactggtggttctcgggcctgtgcagtatctgggaatccatcattcttccgaaacatggtctggcttacaaagaagggatcaaactacccaattgctaaaaggtcatacaacaacacaagtggggagcaaatgctgataatctggggggtacatcatcccaatgacgatgcagaacaaaggacactgtaccagaatgtgggaacatatgtttccatcggaacatcaacactaaataagaggtcaatccctgaaatagcgacaaggcccaaagtcaatggacaaggagggagaatggaattttcttggactctattagagacatgggatgtcataaattttgagagcactggtaatttaattgcaccagaatatggattcaaaatatcaaagagaggaagctcaggaattatgaagacagagaaaacacttgaaaattgtgagaccagatgtcagacccccttaggggcaataaatacaacattgccctttcacaacattcacccattgacaataggtgagtgccccaagtatgtcaagtcagatagactggtcttggcgacaggactaagaaatgtccctcagattgaatcaaggggattgtttggagcaatagctgggtttatagaaggcggatggcaaggaatggttgatggctggtatgggtatcatcacagcaatgatcaaggatcaggatatgcagcagacaaagaatccactcaaaaggcaattgacgggataactaacaaggtaaattctgtgattgaaaagatgaacactcagtttgaggctgttgggaaagagttcaacaatctagagagaagactagaaaacttaaataagaagatggaagatggatttctcgatgtatggacatacaatgccgaactcctagttctaatggaaaatgagaggacacttgatttccatgactctaatgtgaggaatctgtacgataaggtcagaatgcaactgagggacaatgctaaggaaatagggaacggatgctttgagttttaccataaatgtgatgatgaatgcatgaacagcgtcaggaatggaacatatgattatcccaaatatgaagaagagtccaagctgaacaggaacgaaatcaaaggggtgaaattgagcaatatgggggtctatcaaatacttgctatatacgctacagttgcaggctccttgtcactggcaatcatgatagctgggatttctttctggatgtgttctaatgggtctctgcaatgcagaatttgcatttga
>A_/_H2N1|LC041995|A/duck/Hokkaido/162/2001
atggccatcatttatctgattcttttgtttgtagcagtgagaggagaccagatatgcattggataccactccaacaattccacagaaaaggtcgacacaattctagagaggaatgtcactgtgactcacgctcaggacattcttgagaagactcacaatggaaaattgtgcaaactaaatggaatccctccacttgaattgggagactgcagtatcgctggatggctccttggaaatccagaatgtgataggcttctaactgtgccagaatggtcatatataatggagaaagaaagtccaaggaatggtttgtgctacccaggcagtttcaatgactatgaagaattgaaacaccttcttagtagtgtaacacacttcgaaaaggtgaagattttgcccaaagataggtggacacagcatacaacaactggaggctcacgggcttgtgcagtatctggtaacccgtcattcttcagaaacatggtctggttgacaaagaaaggctcgaattatccaattgctaagggatcatacaataacacaagtggggaacaaatgctgatcatttggggagtacatcatcccaatgatgatgctgaacaaagaacattgtatcagaacgtcgggacctatgtatcagtggggacatcgacactgaacaaaagatcaatcccagaaatagccacaagacctaaagtgaatggacagggaggcagaatggaattctcatggactatattggatatgttggacaccataaactttgagagtactggtaatctaattgctccagaatatgggtttaaaatatccaaacggggtagttcagggatcatgaaaacagaagggacacttgaaaactgcgaaactaaatgccaaactcccttgggagcaataaatacaacactgccctttcataatatccacccattgaccattggtgaatgccccaaatatgtaaaatcagagagattagtcttagcaacaggattaagaaatgtccctcaaattgaatcaagaggactgtttggggcaatagctggtttcatagaagggggatggcaaggaatggttgatggttggtatggatatcatcacagcaatgatcaagggtccgggtatgcagcagacaaagagtccactcaaaaggcaattgatggaatcaccaacaaggtaaactctgtaattgagaaaatgaacacccaattcggggctgttgggaaagaattcaataacttggagaaaagactggaaaacctgaataaaaagatggaagacggattcctagatgtgtggacatacaatgctgagcttctagttctaatggaaaatgaaaggacacttgacttccatgactccaatgtcaagaatctatatgacaaagtcagaatgcaattgagggacaatgcaaaagaactagggaatggatgtttcgaattttaccacaaatgtgatgatgaatgcatgaatagcgtaaagaatgggacatatgattatcccaaatatgaagaggagtctaaattaaacagaaatgagatcaaaggagtcaaattgagcaacatgggggtttatcaaatccttgcaatttatgctacagtggcaggctccttgtcactggcaatcatgatagctgggatctccttatggatgtgctctaacgggtctctgcaatgcaggatctgcatatga
>A_/_H2N9|MH981809|A/mallard/Alberta/493/2017**gb
ATGACTATCACTTTTCTCATCCTCCTGTTCACAGTGGTGAAAGGGGATCAAATATGCATTGGGTACCACGCCAACAATTCCACAGAAAAAGTTGACACAATCTTGGAACGAAATGTCACCGTGACTCATGCCAAGGACATCCTTGAAAAAACGCATAATGGGAAATTGTGCAGATTGAGCGGGGTCCCTCCACTAGAACTGGGGGATTGCAGCATTGCAGGTTGGCTCCTTGGAAATCCAGAGTGTGACCGGCTCTTAAGCGTACCAGAATGGTCCTACATAGTGGAAAAGGAAAACCCGGTGAATGGTCTGTGCTACCCAGGCAGTTTCAATGACTATGAGGAATTGAAACATCTCCTCACCAGTGTGACACACTTTGAAAAAATTAAGATTCTGCCTAGAGGTCAATGGACACAGCACACAACGACTGGTGGTTCTCGAGCCTGTGCAGTATTTGGAAATCCATCATTCTTCAGAAACATGGTCTGGCTTACCAAGAAAGGATCAAACTACCCAATTGCTAAAGGATCATACAACAACACAAGTGGGGAGCAAATGCTAATAATCTGGGGGATACACCATCCCAATGATGATGCAGAACAGAGGACACTGTACCAGAACGTGGGAACATATGTTTCCGTTGGAACATCAACATTAAATAAGAGGTCAATCCCTGAGATAGCGACAAGGCCCAAAGTCAACGGACAAGGAGGGAGGATGGAATTCTCTTGGACTCTATTGGAAACATGGGATGTCATAAATTTTGAGAGCACTGGTAATTTAATCGCCCCAGAGTATGGGTTCAAAATATCAAAAAGAGGAAGCTCAGGAATCATGAAAACAAATAAAACACTTGAAAATTGTGAAACCAGATGTCAAACCCCCTTAGGAGCAATAAATACAACATTGCCCTTTCACAATATTCACCCATTAACAATAGGAGAATGCCCCAAGTATGTCAAATCAGATAGATTGGTCTTGGCAACAGGACTAAGAAATGTCCCTCAGATTGAGTCAAGGGGATTGTTTGGAGCAAAAGCAGGGTTTATAGAAGGCGGGTGGCAAGGGATGGTTGATGGCTGGTATGGGTATCATCACAGCAATGAACAAGGATCAGGATATGCAGCAGACAAAGAGTCCACTCAAAAGGCAGTTGACGGGATAACTAATAAGGTAAATTCTGTGATTGAAAAGATGAACACTCAATTCGAGGCTGTTGGAAAAGAGTTCAACAATCTAGAGAGAAGACTAGAAAATTTAAATAAGAAGATGGAAGATGGATTCCTCGATGTCTGGACATACAATGCCGAACTTCTAGTTCTAATGGAGAATGAGAGGACACTTGATTACCATGACTCTAATGTGAGGAATCTGTATGATAAGGTCAGAATGCAACTGAGGGACAATGCCAAGGAAATAGGGAACGGGTGCTTTGAGTTCTATCACAAATGTGATGACGAATGCATGGACAGTGTCAGGAATGGAACATATGACTACCCCAAATATGAAGGAGAATCCAAATTGAACAGGAACGAGATCAAAGGGGTGAAATTGAGCAATATGGGGGTCTATCAAATACTTGCTATATACGCTACAGTAGCAGGCTCCTTGTCACTGGCAATCATGATAGCTGGGATTTCTTTCTGGATGTGTTCTAATGGGTCTCTGCAATGCAGGATTTGCATTTGA
>A_/_H2N2|L11128|A/duck/Hong_Kong/273/78
ATGGCCATCATTTATCTCATTCTCCTGCTCACAGTAGTGAAAGGGGACCAGATATGCATTGGGTACCATGCCAATAACTCTACCGAGACGGTCGACACAATTCTAGAGCGGAATGTCACTGTGACCCATGCCAAGAACATCCTCGAGAAAACCCATAACGGAAAATTATGCAAACTAAATGGAATCCCTCCACTTGAACTAGGGGATTGTAGCATTGCAGGATGGCTCCTTGGAAACCCAGAATGTGACAGACTCCTGAGTATACCAGAATGGTCCTACATAATGGAAAAAGAAAATCCAAGAAATGGTTTGTGTTATCCAGGCAGCTTCAATGATTATGAAGAACTAAAACTCCTCCTCAGCAGCGTGACACATTTCGAGAAAGTAAAGATTCTGCCCAGGGATAGATGGACGCAGCATACAACAACTGGAGGTTCACGAGCCTGTGCAGTATCTGGCAACCCATCATTCTTCAGGAACATGGTCTGGCTGACAACGAAAGGATCAAATTACCCGGTTGCCAAAGGGTCATATAACAACACAAATGGAGAGCAAATACTGATAATTTGGGGAGTACATCATCCCAATGATGAAACAGAACAAAGAACACTGTACCAGAACGTGGGAACCTATGTTTCAGTAGGCACATCAACATTGAACAAAAGGTCGATCCCTGAAATAGCAACACGGCCTAAGGTGAACGGGCAAGGAGGTAGAATGGAGTTTTCTTGGACCCTTTTGGATATGTGGGACACCATAAATTTTGAGAGCACTGGTAATCTAATTGCACCAGAATATGGATTCAAAATATCAAGGAGAGGCAATTCAGGAATCATGAAAACAGAAGGAACACTTGAGAACTGTGAGACCAAATGCCAAACTCCGTTGGGAGCAATAAACACAACATTGCCTTTTCACAATGTCCATCCACTGACAATAGGTGAATGCCCTAAATATGTGAAATCAGAAAAGCTGGTCTTAGCAACAGGATTAAGGAATGCTCACAAAATGGAATCAAGAGGGTTGTTTGGGGCAATAGCTGGTTTTATAGAAGGAGGATGGCAAGGAATGGTTGATGGTTGGTATGGATACCATCACAGCAATGATCAAGGATCAGGATATGCAGCAGACAAAGAATCCACTCAAAAGGCGGTTGACGGAATCACTAACAAGGTGAATTCTGTGATTGAAAAGATGAATACTCAATTTGAAGCTGTCGGGAAAGAATTCAATAATCTGGAGAGAAGACTGGAAAACCTGAACAAAAAGATGGAAGATGGATTTCTTGATGTGTGGACATACAATGCTGAGCTCTTAGTTCTGATGGAAAATGAGAGGACACTTGACTTTCATGATTCTAATGTCAAGAATCTGTACGATAAAGTCAGAATGCAGTTGAGAGACAATGCCAAAGAAATAGGAAACGGATGTTTTGAATTTTACCACAAATGTGATGATGAATGCATGAATAGTGTGAAAAACGGGACATATGATTATCCCAAGTATGAAGAAGAGTCTAGATTAAATAGGAACGAAATCAAAGGAGTAAAATTGAGCAACATGGGGGTTTACCAAATCCTTGCTATTTACGCTACAGTAGCAGGTTCCCTGTCACTGGCAATCATGATGGCTGGGATCTCTTTCTGGATGTGCTCCAATGGTTCTCTGCAATGCAGGATCTGCATATGA
>A_/_H2N0|KP767620|A/duck/Jiangsu/JF360/2014
ATGCAGATAATGGCTATCATTTATCTAATCCTTCTGTTTGCAGCAGTGAGAGGAGATCAGATATGCATTGGATACCATTCCAACAATTCCACGGAAAAAGTCGACACAATTCTAGAGAAGAATGTCACTGTGACTCACGCTCGAGACATCCTTGAGAAGACCCACAATGGGAAATTGTGCAAACTGAAGGGAATCCCTCCGCTTGAATTGGGAGATTGTAGCATCGCTGGATGGCTCCTTGGGAATCCAGAATGTGACAGGCTTCTAACTGTGCCAGAATGGTCGTATATAATGGAAAAGGAAAATCCAAGAAATGGTTTGTGCTACCCAGGCAGTTTCAACGACTATGAGGAATTAAAACACCTCCTGAGTAGTGTAACACACTTCGAGAAGGTGAAGATTCTGCCCAAAGATAGATGGACACAGCATACAACAACTGGAGGTTCACGGGCCTGTGCAGTATCTGGTAATCCTTCATTCTTCAGAAACATGGTCTGGTTGACAAAGAAAGGATCGAATTACCCACTTGCCAAAGGATCATACAATAATACAAGCGGAGAGCAAATGCTGGTCATTTGGGGAGTGCATCATCCCAATGATGAAACTGAACAAAGAGCATTATACCAGAATATAGGAACCTATGTGTCAGTAGGGACATCAACGCTGAACAAAAGATCAACTCCAGAAATAGCCACAAGACCAAAAGTGAATGGACAAGGAGGCAGAATGGAATTCTCGTGGACTATATTGGATGTGTTAGACACCATAAATTTCGAGAGTACTGGCAATCTAATTGCACCGGAATATGGCTTTAAAATATCCAAAAGGGGTAGTTCAGGGATCATGAAGACGGAAGGAACACTTGAAAACTGTGAAGCTAAATGCCAGACTCCCTTGGGAGCAATAAATACAACATTGCCCTTTCACAATATCCACCCGTTGACTATTGGTGAATGTCCCAAGTATGTGAAATCAGAGAAGCTAGTCTTGGTGACAGGATTGAGAAATGTTCCTCAGATTGAATCAAAAGGGTTGTTTGGGGCAATAGCTGGCTTTATAGAAGGAGGATGGCAAGGAATGGTTGATGGTTGGTATGGATATCATCACAGCAATGACCAAGGATCCGGGTACGCAGCAGACAAAGAATCCACTCAAAAGGCAATTGATGGAATCACTAACAAAGTGAACTCCATAATTGAAAAAATGAACACTCAGTTTGAGGCTGTTGGGAAAGAGTTCAGCAATTTGGAGAAAAGGCTAGAAAACCTGAATAAAAAGATGGAGGACGGATTTCTAGATGTGTGGACATACAATGCTGAGCTTCTAGTCCTAATGGAAAATGAGAGGACGCTTGATTTCCATGACTCCAATGTCAAGAATCTATATGACAAGGTCAAAATGCAACTGAGGGACAATGCAAAAGAACTGGGAAATGGATGTTTTGAATTTTACCACAAATGTGATGATGAATGCATGAATAGCGTAAAGAATGGGACATATGATTATCCCAAGTATGAAGAGGAGTCTAAATTAAACAGGAATGAAATCAAAGGAGTAAAATTGAGCAACATAGGAGTTTACCAAATCCTTGCAATTTATTCTACAGTGGCAGGCTCCTTGTCACTGGCAATCATGATAGCTGGGATCTCGTTCTGGATGTGCTCTAATGGTTCTCTGCAATGCAGGATCTGCATATGA
>A_/_H2N0|KP767619|A/duck/Jiangsu/JF359/2014
ATGCAGATAATGGCTATCATTTATCTAATCCTTCTGTTTGCAGCAGTGAGAGGAGATCAGATATGCATTGGATACCATTCCAACAATTCCACGGAAAAAGTCGACACAATTCTAGAGAAGAATGTCACTGTGACTCACGCTCGAGACATCCTTGAGAAGACCCACAATGGGAAATTGTGCAAACTGAAGGGAATCCCTCCGCTTGAATTGGGAGATTGTAGCATCGCTGGATGGCTCCTTGGGAATCCAGAATGTGACAGGCTTCTAACTGTGCCAGAATGGTCGTATATAATGGAAAAGGAGAATCCAAGAAATGGTTTGTGCTACCCAGGCAGTTTCAACGACTATGAGGAATTAAAACACCTCCTGAGTAGTGTAACACACTTCGAGAAAGTGAAGATTCTGCCCAAAGATAGATGGACACAGCATACAACAACTGGAGGTTCACGGGCCTGTGCAGTATCTGGTAATCCTTCATTCTTCAGAAACATGGTCTGGTTGACAAAGAAAGGATCGAATTACCCACTTGCCAAAGGATCATACAATAATACAAGCGGAGAGCAAATGCTGGTCATTTGGGGAGTGCATCATCCCAATGATGAAACTGAACAAAGAGCATTATACCAGAATATAGGAACCTATGTGTCAGTAGGGACATCAACGCTGAACAAAAGATCAACTCCAGAAATAGCCACAAGACCAAAAGTGAACGGACAAGGAGGCAGAATGGAATTCTCGTGGACTATATTGGATGTGTTAGACACCATAAATTTCGAGAGTACTGGCAATCTAATTGCACCGGAATATGGCTTTAAAATATCCAAAAGGGGTAGTTCAGGGATCATGAAGACGGAAGGAACACTTGAAAACTGTGAAGCTAAATGCCAGACTCCCTTGGGAGCAATAAATACAACATTGCCCTTTCACAATATCCACCCGTTGACTATTGGTGAATGTCCCAAGTATGTGAAATCAGAGAAGCTAGTCTTGGTGACAGGATTGAGAAATGTTCCTCAGATTGAATCAAAAGGGTTGTTTGGGGCAATAGCTGGCTTTATAGAAGGAGGATGGCAAGGAATGGTTGATGGTTGGTATGGATATCATCACAGCAATGACCAAGGATCCGGGTACGCAGCAGACAAAGAATCCACTCAAAAGGCAATTGATGGAATCACTAACAAAGTGAACTCCATAATTGAAAAAATGAACACTCAGTTTGAGGCTGTTGGGAAAGAGTTCAGCAATTTGGAGAAAAGGCTGGAAAACCTGAATAAAAAGATGGAGGACGGATTTCTAGATGTGTGGACATACAATGCTGAGCTTCTAGTCCTAATGGAAAATGAGAGGACGCTTGATTTCCATGACTCCAATGTCAAGAATCTATATGACAAGGTCAAAATGCAACTGAGGGACAATGCAAAAGAACTGGGAAATGGATGTTTTGAATTTTACCACAAATGTGATGATGAATGCATGAATAGCGTAAAGAATGGGACATATGATTATCCCAAGTATGAAGAGGAGTCTAAATTAAACAGGAATGAAATCAAAGGAGTAAAATTGAGCAACATAGGAGTTTACCAAATCCTTGCAATTTATTCTACAGTGGCAGGCTCCTTGTCACTGGCAATCATGATAGCTGGGATCTCGTTCTGGATGTGCTCTAATGGTTCTCTGCAATGCAGGATCTGCATATGA
>A_/_H2N2|L11131|A/guinea/NJ/3070/91
ATGACTATCACTTTTCTCATCCTCCTATTCACAATAGTGAAAGGGGACCAAATATGTATCGGGTACCATGCCAACAATTCCACAGAAAAAGTCGACACAATCTTGGAGCGAAACGTCACCGTGACTCATGCCAAGGACATTCTTGAGAAAACGCATAATGGGAAGTTGTGCAGATTGAGCGGGATCCCTCCATTGGAATTGGGGGATTGCAGCATTGCGGGGTGGCTCCTTGGAAATCCGGAATGTGACCGGTTCTTAAGTGTACCTGAATGGTCCTATATAGTGGAAAGGGAAAACCCAGTAAATGGTCTGTGCTACCCAGGCAGTTTCAATGATTATGAGGAATTGAAACATCTCATCACTAGTGTGACACACTTTGAGAAAGTTAAGATTCTGCCCAGAGATCAATGGACTCAGCACACAACAACTGGTGGTTCTCGGGCCTGTGCAGTACTTGGCAATCCGTCATTCTTCAGGAACATGGTTTGGCTCACAAAGAAGGGGTCAAACTACCCAATTGCCAAAAGATCATACAACAACACAAGCGGAGAGCAGATGCTGATAATTTGGGGGATACATCATCCCAATGACGATGCGGAACAAAGGACACTGTACCAGAACGTGGGAACGTATGTTTCTGTGGGCACATCAACATTAAATAAGAGGTCAATCCCTGAAATAGCAACAAGGCCAAAAGTCAACGGACAAGGGGGGAGAATGGAATTCTTTTGGACTCTATTGAAGACATGGGATGTCATAAATTTTGAGAGCACTGGTAATTTAATTGCACCAGAATATGGATTCAAAATATCAAAGAGAGGAAGCTCAGGAATTATGAAGACAGAGAAAACACTTGAAAATTGTGAAATCAAATGTCAAACCCCCTTGGGAGCAATAAATACAACATTGCCTTTTCACAACATCCACCCATTGACAATAGGTGAATGTCCCAAATATGTAAAGTCAGATAGATTGGTTTTGGCTACAGGGCTAAGAAATGTCCCTCAGATTGAATCAAGAGGATTGTTTGGAGCAATAGCCGGTTTTATAGAAGGCGGATGGCAAGGGATGATTGATGGCTGGTATGGGTATCATCACAGCAATGATCAAGGATCAGGATATGCAGCAGACAAAGAATCCACTCAAAAGGCAATTGATGGGATAACTAACAAAGTAAATTCTGTGATTGAGAAGATGAACACTCAGTTTGAGGCTGTTGGGAAAGAGTTCAACAATCTAGAGAGAAGACTGGAAAACCTAAATAAAAAGATGGAAGATGGATTTCTTGATGTATGGACATATAATGCCGAACTCCTAGTTTTGATGGAAAATGAGAGGACACTTGATTTCCATGATTCTAATGTGAAGAATCTGTACGACAAGGTCAGGATGCAATTGAGAGACAATGCTAAGGAAATAGGGAACGGATGCTTTGAGTTTTATCATAAATGTGATGATGAATGCATGAACAGTGTCAGGAATGGGACATATGATTATCCCAAATATGAAGAAGAATCCAAGCTGAATAGAAACGAAATCAAAGGAGTGAAATTGAGCAATATGGGGGTTTATCAAATACTTGCTATATACGCTACAGTGGCAGGCTCCTTGTCACTGGCAATCATGATGGCTGGGATTTCTTTCTGGATGTGTTCTAATGGGTCTCTGCAATGCAGAATCTGCATATGA
>A_/_H2N2|L11137|A/MALLARD/NEW_YORK/6750/78
ATGACCATCACTTTCCTCATTCTCCTGTTCACAGTAGTGAAAGGGGACCAAATATGTATCGGGTACCATGCCAACAATTCCACAGAGAAAGTCGACACAATCTTGGAGCGGAACGTCACCGTGACCCATGCCAAGGACATTCTTGAGAAAACGCACAATGGAAAGTTGTGCAGATTAAGCGGGATCCCTCCATTGGAATTAGGGGATTGCAGCATTGCAGGTTGGCTCCTTGGAAATCCGGAATGTGATCGGCTCTTAAGTGTGCCTGAATGGTCCTATATAGTAGAAAAGGAAAACCCGGCGAATGGTCTGTGTTACCCAGGCAACTTCAATGATTATGAGGAATTGAAACATCTCCTCACCAGGGTGACACATTTTGAGAAAATTAAGATTCTGCCCAGAGATCAATGGACCCAGCATACAACAACTGGTGGTTCTCGGGCCTGTGCAGTGTCTGGCAATCCGTCATTCTTCAGGAATATGGTTTGGCTTACAAAGAAAGGATCAAACTACCCAGTTGCCAAAGGATCATACAACAACACAAGCGGGGAGCAAATGCTGGTAATTTGGGGAATACATCATCCCAATGATGATACGGAACAAAGAACACTGTACCAGAATGTGGGAACATATGTTTCTGTAGGCACATCAACATTAAATAAGAGGTCAATTCCTGAAATAGCAACAAGGCCAAAAGTCAACGGACAAGGGGGGAGAATGGAATTCTCTTGGACTCTATTGGAAACGTGGGATGTCATAAATTTTGAGAGCACTGGTAATTTAATTGCACCAGAATACGGATTCAAAATATCGAAGAGAGGAAGCTCAGGAATTATGAAGACAGAGAAAACACTTGAAAATTGTGAAACTAAATGTCAGACCCCCTTGGGAGCAATAAATACAACATTGCCTTTCCACAACATTCATCCATTGACAATAGGTGAGTGTCCCAAATATGTAAAGTCAGATAGATTGGTTTTGGCAACAGGGCTAAGAAATGTCCCTCAGATTGAATCAAGAGGATTGTTTGGAGCAATAGCTGGTTTCATAGAAGGCGGATGGCAAGGAATGATTGATGGCTGGTATGGGTATCATCACAGCAATGATCAGGGATCAGGATATGCAGCAGACAAAGAATCCACTCAAAAGGCAATTGACGGGATAACTAACAAAGTAAATTCTGTGATTGAAAAGATGAATACTCAGTTTGAGGCTGTTGGGAAAGAGTTCAACAATCTAGAGAGAAGACTGGAAAACTTAAATAAAAAGATGGAAGATGGGTTTCTAGATGTATGGACATATAATGCCGAACTCCTAGTTCTGATGGAAAATGAAAGGACACTTGATTTCCATGATTCCAACGTAAAAAATCTGTATGACAAGGTCAGAATGCAATTGAGAGACAATGCCAAGGAAATAGGGAACGGGTGCTTTGAGTTTTATCATAAATGTGATGATGAATGCATGAATAGTGTCAGGAATGGGACATATGATTATCCCAAATATGAAGAAGAATCCAAACTGAACAGAAACGAAATCAAGGGAGTGAAATTGAGCAACATGGGGGTTTATCAAATACTTGCTATATACGCTACAGTGGCAGGCTCCTTGTCACTGGCAATCATGATAGCTGGGATTTCTTTCTGGATGTGTTCTAATGGGTCTCTGCAGTGCAGAATTTGCATATGA
>A_/_H2N3|CY141160|A/mallard/Minnesota/AI08-3437/2008
ATGACAATGACCATCACTTTTCTCATCCTCCTGTTTACAGTAGTGAAAGGGGACCAGATATGTATCGGATACCATGCCAACAATTCCACAGAAAAAGTTGACACAATCTTGGAACGAAACGTCACCGTGACTCATGCCAAGGACATTCTTGAAAAGACGCACAATGGAAAATTGTGCAGATTGAGCGGGATCCCTCCATTGGAACTGGGGGATTGCAGCATTGCAGGTTGGCTCCTCGGAAATCCAGAGTGTGACCGCCTCCTAAGTGTGCCTGAATGGTCCTATATAGTGGAAAAGGAAAACCCGGTGAATGGTCTGTGCTACCCAGGCAGTTTCAATGACTATGAGGAATTGAAACATCTCCTCACCAGTGTGACACACTTTGAGAAAATTAGGATTCTGCCTAGAGATCAATGGACCCAGCACACAACAACTGGTGGTTCTCGGGCCTGTGCAGTATCTGGGAATCCATCATTCTTCCGAAACATGGTCTGGCTTACAAAGAAGGGATCAAACTACCCAATTGCTAAAAGGTCATACAACAACACAAGTGGGGAGCAAATTCTGATAATCTGGGGGGTACATCATCCCAATGACGATGCAGAACAAAGGACACTGTACCAGAATGTGGGAACATATGTTTCCGTTGGAACATCAACACTAAACAAGAGGTCAATCCCTGAAATAGCGACAAGGCCCAGAGTCAATGGACAAAGAGGGAGAATGGAATTTTCTTGGACTCTATTAGAGACATGGGATGTCATAAATTTTGAGAGCACTGGTAATTTAATTGCACCCGAATATGGATTCAAAATATCAAAGAGAGGAAGCTCAGGAATTATGAAGACAGAGAAAACACTTGAAAATTGTGAGACCAGATGTCAGACCCCCTTAGGGGCAATAAATACAACATTGCCCTTTCACAACATTCACCCATTGACAATAGGAGAGTGCCCCAAGTATGTCAAGTCAGATAGACTGGTCTTGGCGACAGGACTAAGAAATGTTCCTCAGATTGAATCAAGGGGATTGTTTGGAGCAATAGCTGGATTTATAGAAGGCGGATGGCAAGGAATGGTTGATGGCTGGTATGGGTATCATCACAGCAATGATCAAGGATCAGGATATGCAGCAGACAAAGAATCCACTCAAAAGGCAATTGACGGGATAACTAACAAGGTAAATTTTGTGATTGAAAAGATGAACACTCAGTTTGAGGCTGTTGGGAAAGAGTTCAACAATCTAGAGAGAAGACTAGAAAACTTAAACAAGAAGATAGAAGATGGGTTTCTCGATGTATGGACATACAATGCCGAACTCCTAGTTCTAATGGAAAATGAGAGGACACTTGATTTCCATGACTCTAATGTGAGGAATCTGTACGATAAGGTCAGAATGCAACTGAGGGACAATGCTAAAGAAATGGGGAACGGATGCTTTGAGTTTTATCATAAATGTGATGATGAATGCATGAACAGTGTCAGAAATGGAACATATGATTATCCCAAATATGAAGAAGAGTCCAAGCTGAACAGGAACGAAATCAAAGGGGTGAAATTGAGCAATATGGGGGTCTATCAAATACTTGCTATATACGCTACAGTTGCAGGCTCCTTGTCACTGGCAATCATGGTAGCTGGGATCTCTTTCTGGATGTGTTCTAATGGGTCTCTGCAATGCAGAATTTGCATTTGA
>A_/_H2N3|CY140188|A/mallard/Minnesota/Sg-00782/2008
ATGACAATGACCATCACTTTTCTCATCCTCCTGTTTACAGTAGTGAAAGGGGACCAGATATGTATCGGATACCATGCCAACAATTCCACAGAAAAAGTTGACACAATCTTGGAACGAAACGTCACCGTGACTCATGCCAAGGACATTCTTGAAAAGACGCACAATGGAAAATTGTGCAGATTGAGCGGGATCCCTCCATTGGAACTGGGGGATTGCAGCATTGCAGGTTGGCTCCTCGGAAATCCAGAGTGTGACCGCCTCCTAAGTGTGCCTGAATGGTCCTATATAGTGGAAAAGGAAAACCCGGTGAATGGTCTGTGCTACCCAGGCAGTTTCAATGACTATGAGGAATTGAAACATCTCCTCACCAGTGTGACACACTTTGAGAAAATTAGGATTCTGCCTAGAGATCAATGGACCCAGCACACAACAACTGGTGGTTCTCGGGCCTGTGCAGTATCTGGGAATCCATCATTCTTCCGAAACATGGTCTGGCTTACAAAGAAGGGATCAAACTACCCAATTGCTAAAAGGTCATACAACAACACAAGTGGGGAGCAAATTCTGATAATCTGGGGGGTACATCATCCCAATGACGATGCAGAACAAAGGACACTGTACCAGAATGTGGGAACATATGTTTCCGTTGGAACATCAACACTAAACAAGAGGTCAATCCCTGAAATAGCGACAAGGCCCAGAGTCAATGGACAAAGAGGGAGAATGGAATTTTCTTGGACTCTATTAGAGACATGGGATGTCATAAATTTTGAGAGCACTGGTAATTTAATTGCACCCGAATATGGATTCAAAATATCAAAGAGAGGAAGCTCAGGAATTATGAAGACAGAGAAAACACTTGAAAATTGTGAGACCAGATGTCAGACCCCCTTAGGGGCAATAAATACAACATTGCCCTTTCACAACATTCACCCATTGACAATAGGAGAGTGCCCCAAGTATGTCAAGTCAGATAGACTGGTCTTGGCGACAGGACTAAGAAATGTTCCTCAGATTGAATCAAGGGGATTGTTTGGAGCAATAGCTGGATTTATAGAAGGCGGATGGCAAGGAATGGTTGATGGCTGGTATGGGTATCATCACAGCAATGATCAAGGATCAGGATATGCAGCAGACAAAGAATCCACTCAAAAGGCAATTGACGGGATAACTAACAAGGTAAATTTTGTGATTGAAAAGATGAACACTCAGTTTGAGGCTGTTGGGAAAGAGTTCAACAATCTAGAGAGAAGACTAGAAAACTTAAACAAGAAGATAGAAGATGGGTTTCTCGATGTATGGACATACAATGCCGAACTCCTAGTTCTAATGGAAAATGAGAGGACACTTGATTTCCATGACTCTAATGTGAGAAATCTGTACGATAAGGTCAGAATGCAACTGAGGGACAATGCTAAAGAAATGGGGAACGGATGCTTTGAGTTTTATCATAAATGTGATGATGAATGCATGAACAGTGTCAGAAATGGAACATATGATTATCCCAAATATGAAGAAGAGTCCAAGCTGAACAGGAACGAAATCAAAGGGGTGAAATTGAGCAATATGGGGGTCTATCAAATACTTGCTATATACGCTACAGTTGCAGGCTCCTTGTCACTGGCAATCATGGTAGCTGGGATCTCTTTCTGGATGTGTTCTAATGGGTCTCTGCAATGCAGAATTTGCATTTGA
>A_/_H2N9|CY116783|A/mallard/Alberta/297/2007
ATGACAATGACCATCACTTTTCTCATCCTCCTGTTCACAGTAGTGAAAGGGGACCAAATATGTATCGGATACCATGCCAACAATTCCACAGAAAAAGTTGATACAATCTTGGAACGAAACGTCACCGTGACTCATGCCAAGGACATTCTTGAAAAGACGCACAATGGAAAGTTGTGCAGATTAAGCGGGATCCCTCCATTGGAACTGGGGGATTGCAGCATTGCAGGTTGGCTCCTTGGAAATCCAGAGTGTGACCGCCTCCTAAGTGTACCTGAATGGTCCTATATAGTGGAAAAGGAAAACCCGGTGAATGGTCTGTGCTACCCAGGCAGTTTCAATGACTATGAGGAATTGAGACATCTCCTCACCAGTGTGACACACTTTGAGAAAATTAGGATTCTGCCTAGAGATCAATGGACCCAGCACACAACAACTGGTGGTTCTCGGGCCTGTGCAGTATTTGGGAATCCATCATTCTTCCGAAACATGGTCTGGCTTACAAAGAAGGGATCAAACTACCCAATTGCTAAAAGGTCATACAACAACACAAGTGGGGAGCAAATTCTGATAATCTGGGGGGTACATCATCCCAATGACGATGCAGAACAAAGGACACTGTACCAGAATGTGGGAACATATGTTTCCGTTGGAACATCAACACTAAATAAGAGGTCAACCCCTGAAATAGCGACAAGGCCCAAAGTCAATGGACAAAGAGGGAGAATGGAGTTTTCTTGGACTCTATTAGAGACATGGGATGTCATAAATTTTGAGAGCACTGGTAATTTAATTGCACCAGAATATGGATTCAAAATATCAAAGAGAGGAAGCTCAGGAATTATGAAGACAGAGAAAACACTTGAAAATTGTGAGACCAGATGTCAGACCCCCTTAGGGGCAATAAATACAACATTGCCCTTTCACAACATTCACCCATTGACAATAGGTGAGTGCCCCAAGTATGTCAAGTCAGATAGACTGGTCTTGGCGACAGGACTAAGAAATGTTCCTCAGATTGAATCAAGGGGATTGTTTGGAGCAATAGCTGGGTTTATAGAAGGCGGATGGCAAGGAATGGTTGATGGCTGGTATGGGTATCATCACAGCAATGATCAAGGATCAGGATATGCAGCAGACAAAGAATCCACTCAAAAGGCAATTGACGGGATAACTAACAAGGTAAATTCTGTGATTGAAAAGATGAACACTCAGTTTGAGGCTGTTGGGAAAGAGTTCAACAATCTAGAGAGAAGACTAGAAAACTTAAACAAGAAGATGGAAGATGGATTTCTCGATGTATGGACATACAATGCCGAACTCCTCGTTCTAATGGAAAATGAGAGGACACTTGATTTCCATGACTCTAATGTGAGGAATCTGTACGATAAGGTCAGAATGCAACTGAGGGACAATGCTAAGGAAATAGGGAACGGATGCTTTGAGTTTTATCATAAATGTGATGATGAATGCATGAACAGTGTCAGGAATGGAACATATGATTATCCCAAATATGAAGAAGAGTCCAAGCTGAACAGGAACGAAATCAAAGGGGTGAAATTGAGCAATATGGGGGTCTATCAAATACTTGCCATATACGCTACAGTTGCAGGCTCCTTGTCACTGGCAATCATGATAGCTGGGATTTCTTTCTGGATGTGTTCTAACGGGTCTCTGCAATGCAGAATTTGCATTTGA
>A_/_H2N9|CY079364|A/American_green-winged_teal/Wisconsin/08OS3469/2008
ATGACAATGACCATCACTTTTCTCATCCTCCTGTTCACAGTAGTGAAAGGGGACCAAATATGTATCGGATACCATGCCAACAATTCCACAGAAAAAGTTGACACAATCTTGGAACGAAACGTCACCGTGACTCATGCCAAGGACATTCTTGAAAAGACGCACAATGGAAAGTTGTGCAGATTAAGCGGGATCCCTCCATTGGAACTGGGGGATTGCAGCATTGCAGGTTGGCTCCTTGGAAATCCAGAGTGTGACCGCCTCCTAAGTGTACCTGAATGGTCCTATATAGTGGAAAAGGAAAACCCGGTGAATGGTCTGTGCTACCCAGGCAGTTTCAATGGCTATGAGGAATTGAAACATCTCCTCACCAGTGTGACACACTTTGAGAAAATTAGGATTCTGCCTAGAGATCAATGGACCCAGCACACAACAACTGGTGGTTCTCGGGCCTGTGCAGTATCTGGGAACCCATCATTCTTCCGAAACATGGTCTGGCTTACAAAGAAGGGATCAAACTACCCAATTGCTAAAAGGTCATACAACAACACAAGTGGGGAGCAAATTCTGATAATCTGGGGGGTACATCATCCCAATGACGATGCAGAACAAAGGACACTGTACCAGAATGTGGGAACATATGTTTCCGTTGGAACATCAACACTAAATAAGAGGTCAATCCCTGAAATAGCGACAAGGCCCAAAGTCAATGGACAAGGAGGGAGAATGGAGTTTTCTTGGACTCTATTAGAGACATGGGATGTCATAAATTTTGAGAGTACTGGTAATTTAATTGCACCAGAATATGGATTCAAAATATCAAAGAGAGGAAGCTCAGGAATTATGAAGACAGAGAAAACACTTGAAAATTGTGAGACCAGATGTCAGACCCCCTTAGGGGCAATAAATACAACATTGCCCTTTCACAACATTCACCCATTGACAATAGGCGAGTGCCCCAAGTATGTCAAGTCAGATAGACTGGTCTTGGCGACAGGACTAAGAAATGTTCCTCAGATTGAATCAAGGGGATTGTTTGGAGCAATAGCTGGGTTTATAGAAGGCGGATGGCAAGGAATGGTTGATGGCTGGTATGGGTATCATCACAGCAATGATCAAGGATCAGGATATGCAGCAGACAAAGAATCCACTCAAAAGGCAATTGACGGGATAACTAACAAGGTAAATTCTGTAATTGAAAAGATGAACACTCAGTTTGAGGCTGTTGGGAAAGAGTTCAACAATCTAGAGAGAAGACTAGAAAACTTAAACAAGAAGATGGAAGATGGATTTCTCGATGTATGGACATACAATGCCGAACTCCTAGTTCTAATGGAAAATGAGAGGACACTTGATTTCCATGACTCTAATGTGAGGAATCTGTACGATAAAGTCAGAATGCAACTGAGGGACAATGCTAAGGAAATAGGGAACGGATGCTTTGAGTTTTACCATAAATGTGATGATGAATGCATGAACAGTGTCAGGAATGGAACATATGATTATCCCAAATATGAAGAAGAGTCCAAGCTGAACAGGAACGAAATCAAAGGGGTGAAATTGAGCAATATGGGGGTCTATCAAATACTTGCTATATACGCTACAGTTGCAGGCTCCTTGTCACTGGCAATCATGATAGCTGGGATTTCTTTCTGGATGTGTTCTAATGGGTCTCTGCAATGCAGAATTTGCATTTGA
>A_/_H2N3|CY079476|A/mallard/Wisconsin/08OS2841/2008
ATGACAATGACCATCACTTTTCTCATCCTCCTGTTCACAGTAGTGAAAGGGGACCAAATATGTATCGGATACCATGCCAACAATTCCACAGAAAAAGTTGACACAATCTTGGAACGAAACGTCACCGTGACTCATGCCAAGGACATTCTTGAAAAGACGCACAATGGAAAGTTGTGCAGATTAAGCGGGATCTCTCCATTGGAACTGGGGGATTGCAGCATTGCAGGTTGGCTCCTTGGGAATCCAGAGTGTGACCGCCTCCTAAGTGTACCTGAATGGTCCTATATAGTGGAAAAGGAAAACCCGGTGAATGGTCTGTGCTACCCAGGCAGTTTCAATGGCTATGAGGAATTGAAACATCTCCTCACCAGTGTGACACACTTTGAGAAAATTAGGATTCTGCCTAGAGATCAATGGACCCAGCACACAACAACTGGTGGTTCTCGGGCCTGTGCAGTATCTGGGAACCCATCATTCTTCCGAAACATGGTCTGGCTTACAAAGAAGGGATCAAACTACCCAATTGCTAAAAGGTCATACAACAACACAAGTGGGGAGCAAATTCTGATAATCTGGGGGGTACATCATCCCAATGACGATGCAGAACAAAGGACACTGTACCAGAATGTGGGAACATATGTTTCCGTTGGAACATCAACACTAAATAAGAGGTCAATCCCTGAAATAGCGACAAGGCCCAAAGTCAATGGACAAGGAGGGAGAATGGAGTTTTCTTGGACTCTATTAGAGACATGGGATGTCATAAATTTTGAGAGTACTGGTAATTTAATTGCACCAGAATATGGATTCAAAATATCAAAGAGAGGAAGCTCAGGAATTATGAAGACAGAGAAAACACTTGAAAATTGTGAGACCAGATGTCAGACCCCCTTAGGGGCAATAAATACAACATTGCCCTTTCACAACATTCACCCATTGACAATAGGCGAGTGCCCCAAGTATGTCAAGTCAGATAGACTGGTCTTGGCGACAGGACTAAGAAATGTTCCTCAGATTGAATCAAGGGGATTGTTTGGAGCAATAGCTGGGTTTATAGAAGGCGGATGGCAAGGAATGGTTGATGGCTGGTATGGGTATCATCACAGCAATGATCAAGGATCAGGATATGCAGCAGACAAAGAATCCACTCAAAAGGCAATTGACGGGATAACTAACAAGGTAAATTCTGTAATTGAAAAGATGAACACTCAGTTTGAGGCTGTTGGGAAAGAGTTCAACAATCTAGAGAGAAGACTAGAAAACTTAAACAAGAAGATGGAAGATGGATTTCTCGATGTATGGACATACAATGCCGAACTCCTAGTTCTAATGGAAAATGAGAGGACACTTGATTTCCATGACTCTAATGTGAGGAATCTGTACGATAAAGTCAGAATGCAACTGAGGGACAATGCTAAGGAAATAGGGAACGGATGCTTTGAGTTTTACCATAAATGTGATGATGAATGCATGAACAGTGTCAGGAATGGAACATATGATTATCCCAAATATGAAGAAGAGTCCAAGCTGAACAGGAACGAAATCAAAGGGGTGAAATTGAGCAATATGGGGGTCTATCAAATACTTGCTATATACGCTACAGTTGCAGGCTCCTTGTCACTGGCAATCATGATAGCTGGGATTTCTTTCTGGATGTGTTCTAATGGGTCTCTGCAATGCAGAATTTGCATTTGA
>A_/_H2N3|KX879565|A/black_duck/New_Jersey/1580/1978
ATGGACAACCGAACAAAGACAATGACCATCACTTTCCTCATTCTCCTGTTCACAGTAGTGAAAGGGGACCAAATATGTATCGGGTACCATGCCAACAATTCCACAGAGGAAGTCGACACAATCTTGGAGAGGAACGTCACCGTGACCCATGCCAAGGACATTCTTGAGAAAACGCACAATGGAAAGTTGTGCAGATTAAGCGGGATCCCTCCATTGGAATTAGGGGATTGCAACATTGCAGGTTGGCTCCTTGGAAATCCGGAATGTGATCGGCTCTTAAGTGTGCCTGAATGGTCCTATATAGTAGAAAAGGAAAACCCGGCGAATGGTCTGTGTTACCCAGGCAACTTCAATGATTATGAGGAATTGAAACATCTCCTCACCAGTGTGACACATTTTGAGAAAATTAAGATTCTGCCCAGAGATCAATGGACCCAGCATACAACAACTGGTGGTTCTCGGACCTGTGCAGTGTCTGGCAATCCGTCATTCTTCAGGAATATGGTTTGGCTTACAAAGAAAGGATCAAACTACCCAGTTGCCAAAAGATCATACAACAACACAAGCGGGGAGCAAATGCTGGTAATTTGGGGAATACATCATCCCAATGATGATACGGAACAAAGAACATTATACCAGAATGTGGGAACATATGTTTCCGTAGGTACATCAACATTAAATAAGAGGTCAATTCCTGACATAGCAACAAGGCCAAAAGTCAACGGACAAGGGGGGAGAATGGAATTCTCTTGGACTCTATTGGAAACGTGGGATGTCATAAATTTTGAGAGCACTGGTAATTTAATTGCACCAGAATACGGATTCAAAATATCGAAGAGAGGAAGCTCAGGAATTATGAAGACAGAGAAAACACTTGAAAATTGTGAAACTAAATGTCAGACCCCCTTGGGAGCAATAAATACAACATTGCCTTTCCACAACATTCATCCATTGACAATAGGTGAGTGTCCCAGATATGTAAAGTCAGATAGATTGGTTTTGGCAATAGGGCTAAGAAATATCCCTCAGATTGAATCAAGAGGATTGTTTGGAGCAATAGCTGGTTTCATAGAAGGCGGATGGCAAGGAATGATTGATGGCTGGTATGGGTATCATCACAGCAATGATCAGGGATCAGGATATGCAGCAGACAAAGAATCCACTCAAAAGGCAATTGACGGGATAACTAACAAAGTAAATTCTGTGATTGAAAAGATGAATACTCAGTTTGAGGCTGTTGGGAAAGAGTTCAACAATCTAGAGAGAAGACTGGAAAACTTAAATAAAAGGATGGAAGATGGGTTTCTAGATGTATGGACATATAATGCCGAACTCCTAGTTCTGATGGAAAATGAAAGGACACTTGATTTCCATGATTCCAACGTAAAAAGTCTGTATGACAAGGTAAGAATGCAATTGAGAGACAATGCCAAGGAAATAGGGAACGGGTGCTTTGAGTTTTATCATAAATGTGATGATGAATGCATGAATAGTGTCAGGAATGGGACATATGATTATCCCAAATATGAAGAAGAATCCAAACTGAACAGAAACGAAATCAAAGGAGTGAAATTGAGCAACATGGGGGTTTATCAAATACTTGCTATATACGCTACAGTGGCAGGCTCCTTGTCACTGGCAATCATGATAGCTGGGATTTCTTTCTGGATGTGTTCTAATGGGTCTCTGCAGTGCAGAATTTGCATATGA
>A_/_H2N3|CY139721|A/blue-winged_teal/Louisiana/42B/1987
ATGGACAACCGAACAAAGACAATGACCATCACCTTTCTCATCCTCCTGTTCACAGTAGTGAAAGGGGACCAAATATGTGTCGGATACCATGCCAACAATTCCACAGAGAAAGTCGACACAATCCTGGAGCGAAACGTCACCGTGACTCATGCCAAGGATATTCTTGAGAAAACGCACAATGGAAAGTTGTGCAGATTAAGCGGGATCCCTCCATTGGAATTGGGGGATTGCAGCATTGCAGGTTGGCTCCTTGGAAATCCGGAGTGTGACCGGCTCCTGAGTGTACCTGAATGGTCCTATATAGTGGAAAAGGAAAACCCGGCGAATGGTCTGTGTTACCCAGGCAGTTTCAATGATTATGAGGAATTGAAACATCTCCTCACCAGTGTGACACATTTTGAGAAAATTAAGATTCTGCCCAGAGATCAATGGACTCAGCACACGACAACTGGTGGTTCTCGGGCCTGTGCAGTATCTGGCAACCCGTCATTCTTCAGAAACGTGGTTTGGCTTACAAAGAAGGGATCAAACTACCCAGTTGCCAAAAGATCATACAACAACACGAGCGGGGAGCAAATGCTGATAATTTGGGGGGTACATCATCCCAATGACGATGCGGAACAAAGAACACTGTATCAGAACGTAGGAACATATGTTTCTGTAGGCACATCAACACTAAATAAGAGGTCAATCCCTGAAATAGCAACAAGGCCAAAAGTCAACGGACAAGGGGGAAGAATGGAATTCTCTTGGACTCTATTGGAAGCATGGGATGTTATAAATTTTGAGAGCACTGGTAATTTAATCGCACCAGAATACGGATTTAAAATATCGAAGAGAGGAAGCTCAGGAATTATGAAGACAGAGAAAACGCTAGAAAGTTGTGAAACCAAATGTCAGACCCCCTTGGGGGCAATAAATACAACATTGCCTTTTCACAACATTCACCCATTGACAATAGGTGAGTGTCCCAAATATGTCAAGTCGGACAGATTAGTTTTGGCAACAGGGCTAAGAAATGTCCCTCAGATTGAATCAAGGGGATTGTTTGGAGCAATAGCTGGTTTTATAGAAGGCGGATGGCAAGGAATGATTGATGGCTGGTATGGGTACCATCACAGCAATGATCAAGGATCAGGATATGCAGCAGACAAAGAATCCACCCAAAAGGCAATTGATGGGATAACTAACAAAGTAAACTCCGTGATTGAAAAGATGAACACTCAGTTTGAGGCTGTTGGGAAAGAGTTCAACAATCTAGAGAGAAGACTGGAAAACTTGAACAAAAAGATGGAAGATGGGTTTCTTGATGTATGGACATATAATGCCGAACTCCTAGTTTTAATGGAAAATGAGAGGACACTTGATTACCATGATTCTAATGTGAAGAATCTGTACGACAAGGTCAGAATGCAATTGAGAGACAATGCCAAGGAAATAGGGAATGGATGCTTTGAGTTTTATCATAAATGTGATGATGAATGCATGAATAGTGTCAGGAATGGAACATATGATTATCCCAAATATGAAGAAGAATCCAAGCTGAACAGAAACGAAATCAAAGGAGTGAAATTAAGCAATATGGGGGTTTATCAAATACTTGCTATATACGCTACAGTGGCAGGCTCCTTGTCACTGGCAATCATGATAGCTGGGATTTCTCTCTGGATGTGCTCTAATGGGTCTCTGCAATGCAGAATTTGCATATGA
>A_/_H2N7|CY117461|A/shorebird/Delaware_Bay/539/1986
ATGGACAACCGAACAAAGACAATGACCATCACCTTTCTCATCCTTCTGTTCACAGTAGTGAAAGGGGACCAAATATGCATCGGGTACCATGCTAACAATTCCACAGAGAAAGTTGACACTATATTGGAGCGAAACGTCACCGTGACCCATGCCAAGGACATCCTTGAGAAAGTGCACAATGGAAAGTTATGCAGATTAAGCGGAATCCCTCCGTTTGTACTGGGGGACTGCAGCATTGCAGGTTGGCTCCTTGGAAACCCGGAGTGTGATCTGTTCTTAGAAGTACCTGAATGGTCCTATATAGTGGAAAAGGAAAATCCGGCGCACGGTCTGTGCTATCCAGGCAATTTCAATGATTATGAGGAATTGAAACATCTCCTCACCAGTGTGAAACACTTTGAGAAAATTAAGATTCTGCCCAGGGATCAATGGACTCAGCACACGACGACTGGTGGTTCTCAGGCCTGTGCAGCGTATGGCGGTCCTTCGTTCTTCAGGAATATGGTTTGGCTTACAAAGAAAGAATCAAACTATCCAGTTGCCCAAAGATCATACAACAATACAAGCGGAGAGCAAATGCTGATAATTTGGGGAATACATCATCCCAATAATGATGAGGAGCAAAGAAACCTGTACCAGAATGTAGGGACATATGTTTCTGTAGGCACCTCAACATTAAATAAGAGGTCAATCCCTGAAATAGCAACAAGGCCAGCAGTCAATGGACAAAGGGGGAGAATGGAATTCTCTTGGACTATATTGGAAACATGGGATGTCATAAATTTTGAGAGCACTGGTAATTTAATTGCACCAGAATACGGTTTCAAAATATCGAAAAGAGGAAGTTCAGGGATTATGAAAACAGAGAAAACACTTGAAGATTGCGAAACCAAATGCCAGACCCCCCTGGGGGCAATAAATACAACACTGCCTTTCCACAACATTCACCCATTGACAATAGGTGAGTGTCCCAAGTATGTAAAGTCAGATAGATTGGTTTTGGCAACAGGGCTAAGAAATGTTCCTCAGATTGAATCAAGAGGATTGTTTGGAGCAATAGCTGGTTTCATAGAGGGCGGATGGCAAGGAATGATTGATGGCTGGTATGGGTATCACCACAGCAATGATCAGGGATCAGGATATGCAGCAGACAAAGAATCCACTCAAAAGGCAATTGATGGAATAACTAACAAGGTGAATTCTGTGATTGAAAAGATGAATACTCAGTTTGAGGCTGTTGGGAAAGAATTCAACAGTCTAGAGAGAAGACTGGAGAACTTAAATAAAAAGATGGAAGATGGGTTTCTTGATGTTTGGACATATAATGCCGAACTCCTAGTTCTGATGGAAAATGAAAGAACACTTGATTTCCATGATTCCAATGTAAAGAATCTGTATGACAAGGTCAGAATGCAATTGAGAGACAATGCCAAGGAAATAGGGAACGGATGCTTTGAGTTTTATCATAAATGTGATGATGAATGCATGAATAGTGTCAGGAATGGGACATATGATTATCCCAAATATGAAGAAGAATCCAAGCTGAACAGAAGCGAAATCAAAGGAGTGAAATTGAGCAATATGGGGGTTTATCAAATACTTGCTATATACGCTACAGTAGCAGGCTCCTTGTCACTGGCAATCATGATAGCTGGGATTTCTTTCTGGATGTGCTCTAATGGGTCTCTGCAGTGCAGAATTTGCATATGA
>A_/_H2N7|CY117453|A/herring_gull/Delaware_Bay/433/1986
ATGGACAACCGAACAAAGACAATGACCATCACCTTTCTCATCCTTCTGTTCACAGTAGTGAAAGGGGACCAAATATGCATCGGGTACCATGCTAACAATTCCACAGAGAAAGTTGACACTATATTGGAGCGAAACGTCACCGTGACCCATGCCAAGGACATCCTTGAGAAAGTGCACAATGGAAAGTTATGCAGATTAAGCGGAATCCCTCCGTTGGTACTGGGGGACTGCAGCATTGCAGGTTGGCTCCTTGGAAACCCGGAGTGTGATCTGTTCTTAGAAGTACCTGAATGGTCCTATATAGTGGAAAAGGAAAATCCGGCGCACGGTCTGTGCTATCCAGGCAATTTCAATGATTATGAGGAATTGAAACATCTCCTCACCAGTGTGAAACACTTTGAGAAAATTAAGATTCTGCCCAGGGATCAATGGACTCAGCACACGACGACTGGTGGTTCTCAGGCCTGTGCAGCGTATGGCGGTCCTTCGTTCTTCAGGAATATGGTTTGGCTTACAAAGAAAGAATCAAACTATCCAGTTGCCCAAAGATCATACAACAATACAAGCGGAGAGCAAATGCTGATAATTTGGGGAATACATCATCCCAATAATGATGAGGAGCAAAGAAACCTGTACCAGAATGTAGGGACATATGTTTCTGTAGGCACCTCAACATTAAATAAGAGGTCAATCCCTGAAATAGCAACAAGGCCAGCAGTCAATGGACAAAGGGGGAGAATGGAATTCTCTTGGACTATATTGGAAACATGGGATGTCATAAATTTTGAGAGCACTGGTAATTTAATTGCACCAGAATACGGTTTCAAAATATCGAAAAGAGGAAGTACAGGGATTATGAAAACAGAGAAAACACTTGAAGATTGCGAAACCAAATGCCAGACCCCCCTGGGGGCAATAAATACAACACTGCCTTTCCACAACATTCACCCATTGACAATAGGTGAGTGTCCCAAGTATGTAAAGTCAGATAGATTGGTTTTGGCAACAGGGCTAAGAAATGTTCCTCAGATTGAATCAAGAGGATTGTTTGGAGCAATAGCTGGTTTCATAGAGGGCGGATGGCAAGGAATGATTGATGGCTGGTATGGGTATCACCACAGCAATGATCAGGGATCAGGATATGCAGCAGACAAAGAATCCACTCAAAAGGCAATTGATGGAATAACTAACAAGGTGAATTCTGTGATTGAAAAGATGAATACTCAGTTTGAGGCTGTTGGGAAAGAATTCAACAGTCTAGAGAGAAGACTGGAGAACTTAAATAAAAAGATGGAAGATGGGTTTCTTGATGTTTGGACATATAATGCCGAACTCCTAGTTCTGATGGAAAATGAAAGAACACTTGATTTCCATGATTCCAATGTAAAGAATCTGTATGACAAGGTCAGAATGCAATTGAGAGACAATGCCAAGGAAATAGGGAACGGATGCTTTGAGTTTTATCATAAATGTGATGATGAATGCATGAATAGTGTCAGGAATGGGACATATGATTATCCCAAATATGAAGAAGAATCCAAGCTGAACAGAAGCGAAATCAAAGGAGTGAAATTGAGCAATATGGGGGTTTATCAAATACTTGCTATATACGCTACAGTAGCAGGCTCCTTGTCACTGGCAATCATGATAGCTGGGATTTCTTTCTGGATGTGCTCTAATGGGTCTCTGCAGTGCAGAATTTGCATATGA
>A_/_H2N7|CY117445|A/shorebird/New_Jersey/845/1986
ATGGACAACCGAACAAAGACAATGACCATCACCTTTCTCATCCTTCTGTTCACAGTAGTGAAAGGGGACCAAATATGCATCGGGTACCATGCTAACAATTCCACAGAGAAAGTTGACACTATATTGGAGCGAAACGTCACCGTGACCCATGCCAAGGACATCCTTGAGAAAGTGCACAATGGAAAGTTATGCAGATTAAGCGGAATCCCTCCGTTGGTACTGGGGGACTGCAGCATTGCAGGTTGGCTCCTTGGAAACCCGGAGTGTGATCTGTTCTTAAAAGTACCTGAATGGTCCTATATAGTGGAAAAGGAAAATCCGGCGCACGGTCTGTGCTATCCAGGCAATTTCAATGATTATGAGGAATTGAAACATCTCCTCACCAGTGTGAAACACTTTGAGAAAATTAAGATTCTGCCCAGGGATCAATGGACTCAGCACACGACGACTGGTGGTTCTCAGGCCTGTGCAGCGTATGGCGGTCCTTCGTTCTTCAGGAATATGGTTTGGCTTACAAAGAAAGAATCAAACTATCCAGTTGCCCAAAGATCATACAACAATACAAGCGGAGAGCAAATGCTGATAATTTGGGGAATACATCATCCCAATAATGATGAGGAGCAAAGAAACCTGTACCAGAATGTAGGGACATATGTTTCTGTAGGCACCTCAACATTAAATAAGAGGTCAATCCCTGAAATAGCAACAAGGCCAGCAGTCAATGGACAAAGGGGGAGAATGGAATTCTCTTGGACTATATTGGAAACATGGGATGTCATAAATTTTGAGAGCACTGGTAATTTAATTGCACCAGAATACGGTTTCAAAATATCGAAAAGAGGAAGTTCAGGGATTATGAAAACAGAGAAAACACTTGAAGATTGCGAAACCAAATGCCAGACCCCCCTGGGGGCAATAAATACAACACTGCCTTTCCACAACATTCACCCATTGACAATAGGTGAGTGTCCCAAGTATGTAAAGTCAGATAGATTGGTTTTGGCAACAGGGCTAAGAAATGTTCCTCAGATTGAATCAAGAGGATTGTTTGGAGCAATAGCTGGTTTCATAGAGGGCGGATGGCAAGGAATGATTGATGGCTGGTATGGGTATCACCACAGCAATGATCAGGGATCAGGATATGCAGCAGACAAAGAATCCACTCAAAAGGCAATTGATGGAATAACTAACAAGGTGAATTCTGTGATTGAAAAGATGAATACTCAGTTTGAGGCTGTTGGGAAAGAATTCAACAGTCTAGAGAGAAGACTGGAGAACTTAAATAAAAAGATGGAAGATGGGTTTCTTGATGTTTGGACATATAATGCCGAACTCCTAGTTCTGATGGAAAATGAAAGAACACTTGATTTCCATGATTCCAATGTAAAGAATCTGTATGACAAGGTCAGAATGCAATTGAGAGACAATGCCAAGGAAATAGGGAACGGATGCTTTGAGTTTTATCATAAATGTGATGATGAATGCATGAATAGTGTCAGGAATGGGACATATGATTATCCCAAATATGAAGAAGAATCCAAGCTGAACAGAAGCGAAATCAAAGGAGTGAAATTGAGCAATATGGGGGTTTATCAAATACTTGCTATATACGCTACAGTAGCAGGCTCCTTGTCACTGGCAATCATGATAGCTGGGATTTCTTTCTGGATGTGCTCTAATGGGTCTCTGCAGTGCAGAATTTGCATATGA
>A_/_H2N7|CY117437|A/sanderling/New_Jersey/766/1986
ATGGACAACCGAACAAAGACAATGACCATCACCTTTCTCATCCTCCTGTTCACAGTAGTGAAAGGGGACCAAATATGCATCGGGTACCATGCTAACAATTCCACAGAGAAAGTTGACACTATATTGGAGCGAAACGTCACCGTGACCCATGCCAAGGACATTCTTGAGAAAGTGCACAATGGAAAGTTATGCAGATTAAGCGGAATCCCTCCATTGGTACTGGGGGACTGCAGCATTGCAGGTTGGCTCCTTGGAAACCCGGAGTGTGATCTGTTCTTAAAAGTACCTGAATGGTCCTATATAGTGGAAAAGGAAAATCCGGCGCACGGTCTGTGCTATCCAGGCAATTTCAATGATTATGAGGAATTGAAACATCTCCTCACCAGTGTGAAACACTTTGAGAAAATTAAGATTCTGCCCAGGGATCAATGGACTCAGCACACGACGACTGGTGGTTCTCAGGCCTGTGCAGCGTATGGCGGTCCTTCGTTCTTCAGGAATATGGTTTGGCTTACAAAGAAAGGATCAAACTATCCAGTTGCCCAAAGATCATACAACAATACAAGCGGAGGGCAAATGCTGATAATTTGGGGAATACATCATCCCAATAATGATGAGGAGCAAAGAAACCTGTATCAGAATGTAGAGACATATGTTTCTGTAGGCACCTCAACATTAAATAAGAGGTCAATCCCTGAAATAGCAACAAGGCCAGAAGTCAATGGACAAAGGGGGAGAATGGAATTCTCTTGGACTATATTGGAAATGTGGGATGTCATAAATTTTGAGAGCACTGGTAATTTAATTGCACCAGAATACGGTTTCAAAATATCGAAAAGAGGAAGTTCAGGGATTATGAAAACAGAGAAAACACTTGAAGATTGCGAAACCAAATGCCAGACCCCCCTGGGGGCAATAAATACAACACTGCCTTTCCACAACATTCACCCATTGACAATAGGTGAGTGTCCCAAATATGTAAAGTCAGATAGATTGGTTTTGGCAACAGGGCTAAGAAACGTTCCTCAGATTGAATCAAGAGGATTGTTTGGAGCAATAGCTGGTTTCATAGAGGGCGGATGGCAAGGAATGATTGATGGCTGGTATGGGTATCACCACAGCAATGATCAGGGATCAGGATATGCAGCAGACAAAGAATCCACTCAAAAGGCAATTGATGGAATAACTAACAAGGTGAATTCTGTGATTGAAAAGATGAATACTCAGTTTGAGGCTGTTGGGAAAGAATTCAACAGTCTAGAGAGAAGACTGGAGAACTTAAATAAAAAGATGGAAGATGGGTTTCTTGATGTTTGGACATATAATGCCGAACTCCTAGTTCTGATGGAAAATGAAAGAACACTTGATTTCCATGATTCCAATGTAAAGAATCTGTATGACAAGGTCAGAATGCAATTGAGAGACAATGCCAAGGAAATAGGGAACGGATGCTTTGAGTTTTATCATAAATGTGATGATGAATGCATGGATAGTGTCAGGAATGGGACATATGATTATCCCAAATATGAAGAAGAATCCAAGCTGAACAGAAGCGAAATCAAAGGAGTGAAATTGAGCAATATGGGGGTTTATCAAATACTTGCTATATACGCTACAGTGGCAGGCTCCTTGTCACTGGCAATCATGATAGCTGGGATTTCTTTCTGGATGTGTTCTAATGGGTCTCTGCAGTGCAGAATTTGCATATGA
>A_/_H2N7|CY117429|A/sanderling/New_Jersey/756/1986
ATGGACAACCGAACAAAGACAATGACCATCACCTTTCTCATCCTTCTGTTCACAGTAGTGAAAGGGGACCAAATATGCATCGGGTACCATGCTAACAATTCCACAGAGAAAGTTGACACTATATTGGAGCGAAACGTCACCGTGACCCATGCCAAGGACATCCTTGAGAAAGTGCACAATGGAAAGTTATGCAGATTAAGCGGAATCCCTCCGTTGGTACTGGGGGACTGCAGCATTGCAGGTTGGCTCCTTGGAAACCCGGAGTGTGATCTGTTCTTAAAAGTACCTGAATGGTCCTATATAGTGGAAAAGGAAAATCCGGCGCACGGTCTGTGCTATCCAGGCAATTTCAATGATTATGAGGAATTGAAACATCTCCTCACCAGTGTGAGACACTTTGAGAAAATTAAGATTCTGCCCAGGGATCAATGGACTCAGCACACGACGACTGGTGGTTCTCAGGCCTGTGCAGCGTATGGCGGTCCTTCGTTCTTCAGGAATATGGTTTGGCTTACAAAGAAAGGATCAAACTATCCAGTTGCCCAAAGATCATACAACAATACAAGCGGAGAGCAAATGCTGATAATTTGGGGAATACATCATCCCAATAATGATGAGGAGCAAAGAAACCTGTACCAGAATGTAGGGACATATGTTTCTGTAGGCACCTCAACATTAAATAAGAGGTCAATCCCTGAAATAGCAACAAGGCCAGCAGTCAATGGACAAGGGGGGAGAATGGAATTCTCTTGGACTATATTGGAAACATGGGATGTCATAAATTTTGAGAGCACTGGTAATTTAATTGCACCAGAATACGGTTTCAAAATATCAAAAAGAGGAAGTTCAGGGATTATGAAAACAGAGAAAACACTTGAAGATTGCGAAACCAAATGCCAGACCCCCCTGGGGGCAATAAATACAACACTGCCTTTCCACAACATTCACCCATTGACAATAGGTGAGTGTCCCAAGTATGTAAAGTCAGATAGATTGGTTTTGGCAACAGGGCTAAGAAATGTTCCTCAGATTGAATCAAGAGGATTGTTTGGAGCAATAGCTGGTTTCATAGAGGGCGGATGGCAAGGAATGATTGATGGCTGGTATGGGTATCACCACAGCAATGATCAGGGATCAGGATATGCAGCAGACAAAGAATCCACTCAAAAGGCAATTGATGGAATAACTAACAAGGTGAATTCTGTGATTGAAAAGATGAATACTCAGTTTGAGGCTGTTGGGAAAGAATTCAACAGTCTAGAGAGAAGACTGGAGAACTTAAATAAAAAGATGGAAGATGGGTTTCTTGATGTTTGGACATATAATGCCGAACTCCTAGTTCTGATGGAAAATGAAAGAACACTTGATTTCCATGATTCCAATGTAAAGAATCTGTATGACAAGGTCAGAATGCAATTGAGAGACAATGCCAAGGAAATAGGGAACGGATGCTTTGAGTTTTATCATAAATGTGATGATGAATGCATGAATAGTGTCAGGAATGGGACATATGATTATCCCAAATATGAAGAAGAATCCAAGCTGAACAGAAGCGAAATCAAAGGAGTGAAATTGAGCAATATGGGGGTTTATCAAATACTTGCTATATACGCTACAGTAGCAGGCTCCTTGTCACTGGCAATCATGATAGCTGGGATTTCTTTCTGGATGTGCTCTAATGGGTCTCTGCAGTGCAGAATTTGCATATGA
>A_/_H2N1|CY117381|A/mallard/Alberta/33/2001
ATGGACAGCCAAACAAAGACAATGACTATCACTTTCCTCATCCTCCTGTTCACAGTAGTGAAAGGGGACCAAATATGTATCGGATACCATGCCAACAATTCCACAGAAAAAGTCGACACAATCTTGGAGCGGAACGTCACCGTGACTCACGCCAAGGACATTCTTGAGAAAACGCATAATGGAAAGTTGTGCAAATTGAGCGGAATTCCTCCGTTGGAACTGGGGGATTGCAGCATTGCAGGTTGGCTCCTTGGAAACCCGGAATGTGACCGGCTCTTAAGTGTGCCTGAATGGTCCTATATAGTGGAAAAGGAAAACCCGGCGAATGGTCTGTGCTACCCAGGCAGTTTCAATGATTATGAGGAATTGAAACATCTCCTGACCAGTGTGACACACTTTGAGAAAGTTAGGATTATGCCCAGAGATCAATGGACCCAGCACACGACAACTGGTGGTTCTCGGGCCTGTGCAGTATCTGGCAACCCGTCATTCTTCAGGAACATGGTTTGGCTTACAAAGAAAGGGTCAAACTACCCAACTGCTAAAAGATCATACAACAACACAAGCGGGGAGCAAATGCTGGTAATTTGGGGGGTACATCATCCCAATGACGATACGGAACAAAGGACACTGTACCAGAATGTGGGAACATATGTTTCCGTGGGAACATCAACGCTGAATAAAAGGTCAACCCCTGAAATAGCAACAAGGCCCAAAGTCAATGGGCAAGGAGGGAGAATGGAATTCTCTTGGACTCTATTGGAGCCATGGGATGTCATAAATTTTGAAAGCACCGGTAATTTAATTGCACCAGAATACGGATTCAAAATATCGAAGAGAGGGAGCTCAGGAATTATGAAGACAGAGAAAACACTTGAAAATTGTGAAACCAAGTGTCAGACCCCCTTGGGGGCAATAAACACAACATTACCCTTTCACAACATTCACCCATTGACAATAGGTGAGTGCCCCAAATATGTAAAGTCAGATAGATTGGTTTTGGCGACAGGACTAAGAAATGTCCCTCAGATCGAGTCAAGGGGACTGTTTGGAGCAATAGCCGGGTTCATAGAAGGCGGATGGCAAGGAATGGTTGATGGCTGGTATGGGTATCATCACAGCAATGATCAAGGATCAGGATACGCAGCAGACAAAGAATCCACCCAAAAGGCAATTGATGGGATAACTAACAAAGTAAATTCTGTGATTGAAAAGATGAACACTCAGTTTGAGGCTGCTGGGAAAGAGTTCAACAATCTGGAGAGGAGACTGGAAAACCTAAATAAAAAGATGGAAGATGGATTTCTTGATGTATGGACATATAATGCCGAACTCCTCGTTCTGATGGAAAATGAGAGGACACTTGATTTCCACGATTCTAATGTAAAGAATCTGTACGATAAGGTCAGAATGCAATTGAGAGACAATGCTAAGGAAATAGGGAATGGATGCTTTGAATTTTATCATAAATGTGATGATGAATGCATGGATAGTGTCAGGAATGGGACATATGATTATCCCAAATATGAAGAAGAGTCCAAATTAAACAGAAATGAAATCAAAGGAGTGAAGTTGAGCAATATGGGGGTTTATCAAATACTTGCTATATATGCTACAGTTGCAGGCTCCTTGTCACTGGCAATCATGATAGCTGGGATTTCTTTCTGGATGTGTTCTAATGGGTCTCTGCAATGCAGGATTTGCATATGA
>A_/_H2N3|CY117365|A/mallard/Alberta/356/1988
ATGGACAACCGAACAAAGACAATGACTATCACTTTTCTCATCCTCCTGTTCACAGTAGTGAAAGGGGACCAAATATGTATCGGGTACCATGCCAACAATTCCACAGAAAAAGTCGACACAATCTTGGAGCGAAACGTCACCGTGACTCATGCCAAGGACATTCTTGAGAAAACGCATAATGGAAAGTTGTGCAGATTAAGCGGGATCCCTCCATTGGAATTGGGGGATTGCAGCATTGCAGGTTGGCTCCTTGGAAATCCGGAATGTGACCGGCTCTTAAGTGTACCTGAATGGTCCTATATAGTGGAAAAGGAAAACCCGGCGAATGGTCTGTGCTACCCAGGCAGTTTCAATGATTATGAGGAATTGAAACATCTCATCACCAGTGTGACACACTTTGAGAAAGTTAAGATTCTGCCCAGAGATCAATGGACTCAGCACACGACAACTGGTGGTTCTCGGGCCTGTGCAGTATCTGGCAACCCGTCATTCTTCAGGAACATGGTTTGGCTTACAAAGAAGGGGTCAAACTACCCAATTGCCAAAAGATCATACAACAACACAAGCGGGGAGCAAATGCTGGTAATTTGGGGGATACATCATCCCAATGACGATGCGGAACAAAGGACACTGTACCAGAACGTGGGAACATATGTTTCTGTGGGAACATCAACATTAAATAAGAGGTCAATCCCTGAAATAGCAACAAGGCCAAAAGTCAACGGACAAGGAGGGAGAATGGAATTCTCTTGGACTCTATTGGAGACATGGGATGTCATAAATTTTGAGAGCACTGGTAATTTAATTGCACCAGAATACGGATTCAAAATATCGAAGAGAGGAAGCTCAGGAATTATGAAGACAGAGAAAACGCTTGAAAATTGTGAAACCAAATGTCAGACCCCCTTGGGGGCAATAAATACAACATTGCCTTTTCACAACATTCACCCATTGACAATAGGTGAGTGTCCCAAATATGTAAAGTCAGATAGATTGGTTTTGGCGACAGGGCTAAGAAATGTCCCTCAGATTGAATCAAGGGGATTGTTTGGAGCAATAGCCGGTTTTATAGAAGGCGGATGGCAAGGAATGATTGATGGCTGGTATGGGTATCATCACAGCAATGATCAAGGATCAGGATATGCAGCAGACAAAGAATCCACTCAAAAGGCAATTGATGGGATAACTAACAAAGTAAATTCTGTGATTGAAAAGATGAACACTCAGTTTGAGGCTGTTGGGAAAGAGTTCAACAATCTAGAGAGAAGACTGGAAAACTTAAATAAAAAGATGGAAGATGGATTTCTTGATGTATGGACATATAATGCCGAACTCCTAGTTTTAATGGAAAATGAGAGGACACTTGATTTCCATGATTCTAATGTGAAGAATCTGTACGACAAGGTCAGAATGCAATTGAGAGACAATGCTAAGGAAATAGGGAACGGATGCTTTGAGTTTTATCATAAATGTGATGATGAATGCATGGATAGTGTCAGGAATGGGACATATGATTATCCCAAATATGAAGAAGAGTCCAAGCTGAACAGAAACGAAATCAAAGGAGTGAAATTGAGCAATATGGGGGTTTATCAAATACTTGCTATATACGCTACAGTGGCAGGCTCCTTATCACTGGCAATCATGATAGCTGGGATTTCTTTCTGGATGTGTTCTAATGGGTCTCTGCAATGCAGAATTTGCATATGA
>A_/_H2N3|CY117349|A/mallard/Alberta/856/1984
ATGGACAACCGAACAAAGACAATGACTATCACTTTTCTCATCCTCCTGTTCACAATAGTGAAAGGGGACCAAATATGTGTCGGGTACCATGCCAACAATTCCACAGAGAAAGTCGACACAATCTTGGAGCGAAACGTCACCGTGACTCATGCCAAGGACATTCTTGAGAAAACGCACAATGGAAAGTTATGCAGATTAAGCGGGATCCCTCCATTGGAATTGGGGGATTGCAGCATTGCAGGTTGGCTCCTTGGGAATCCGGAATGTGACCGGCTCCTAAGTGTACCTGAATGGTCCTATATAGTGGAAAAGGAAAACCCGGCGAATGGTCTGTGCTACCCAGGCAGTTTCAATGATTATGAGGAATTGAAACATCTCCTCACCAGTGTGACACATTTTGAGAAAATTAAGATTCTGCCCAGAGATCAATGGACTCAGCACACGACAACTGGTGGTTCTCGGGCCTGTGCAGTATCTGGCAACCCGTCATTCTTCAGGAACATGGTTTGGCTTACAAAGAAGGGATCAAACTACCCAGTTGCCAAAAGATCATACAACAACACAAGCGGAGAGCAAATGCTGATAATTTGGGGGATACATCATCCCAATGACGATGCGGAACAAAGGACACTGTACCAGAACGTGGGAACATATGTTTCTGTAGGCACATCAACATTAAATAAGAGGTCAATCCCTGAAATAGCAACAAGGCCAAAAGTCAACGGACAAGGGGGGAGAATGGAATTCTCTTGGACTCTATTGGAAACATGGGATGTCATAAATTTTGAGAGCACTGGTAATTTAATTGCACCAGAATACGGATTCAAAATATCGAAGAGAGGAAGCTCAGGACTTATGAAGACAGAGAAAACACTTGAAAATTGTGAAACCAAATGTCAGACCCCCTTGGGGGCAATAAATACAACATTGCCTTTTCACAACATTCACCCATTGACAATAGGTGAGTGTCCCAAATATGTAAAGTCAGATAGATTGGTTTTGGCAACAGGGCTAAGAAATGTCCCTCAGATTGAAACAAGGGGATTGTTTGGAGCAATAGCTGGTTTTATAGAAGGCGGATGGCAAGGAATGATTGATGGCTGGTATGGGTATCATCACAGCAATGATCAAGGATCAGGATATGCAGCAGACAAAGAATCCACTCAAAAGGCAATTGATGGGATAACTAACAAAGTAAATTCTGTGATTGAAAAGATGAACACTCAGTTTGAGGCTGTTGGGAAAGAGTTCAACAATCTAGAGAGAAGACTGGAAAACTTAAATAAAAAGATGGAAGATGGGTTCCTTGATGTATGGACATATAATGCCGAACTCCTAGTTTTAATGGAAAATGAGAGGACACTTGATTTCCATGATTCTAATGTGAAGAATTTGTACGACAAGGTCAGAATGCAATTGAGAGACAATGCCAAGGAAATAGGGAACGGGTGCTTTGAGTTTTATCACAAATGTGATGATGAATGCATGAATAGTGTCAAGAATGGAACATATGATTATCCCAAATATGAAGAAGAATCCAAGCTGAACAGAAACGAAATCAAAGGAGTGAAATTGAGCAATATGGGGGTTTATCAAATACTTGCTATATACGCTACAGTGGCAGGCTCCTTGTCACTGGCAATCATGATAGCTGGGATTTCTTTCTGGATGTGTTCTAATGGATCTCTGCAATGCAGAATTTGCATATGA
>A_/_H2N3|CY117341|A/mallard/Alberta/720/1984
ATGGAAAACCGAACAAAGACAATGACTATCACTTTTCTCATCCTCCTGTTCACAGTAGTGAAAGGGGACCAAATATGTATCGGGTACCATGCCAACAATTCCACAGAGAAAGTCGACACAATCTTGGAGCGAAACGTCACCGTGACTCATGCCAAGGACATTCTTGAGAAAACGCACAATGGAAAGTTGTGCAGATTAAGCGGGATCCCTCCATTGGAGTTGGGGGATTGCAGCATTGCAGGTTGGCTCCTTGGAAATCCGGAATGTGACCGGCTTCTAAGTGTACCTGAATGGTCCTATATAGTGGAAAAGGAAAACCCGGCGAATGGTCTGTGTTACCCAGGCAGTTTCAATGATTATGAGGAATTGAAACATCTCCTCACCAGTGTAACACGTTTTGAGAAAATTAAGATTCTGCCCAGAGATCAATGGACTCAGCACACGACAACTGGTGGTTCTCGGGCCTGTGCAGTATCTGGCAACCCGTCATTCTTCAGGAACATGGTTTGGCTTACAAAGAAGGGATCAAACTACCCAGTTGCCAAAAGATCATACAACAATACAAGCGGGGAGCAAATGCTGATAATTTGGGGGATACATCATCCCAATGACGATGCGGAACAAAGGACACTGTACCAGAACGTGGGAACATATGTTTCTGTAGGCACATCAACATTAAATAAGAGGTCAATCCCTGAAATAGCAACAAGGCCAAAAGTCAACGGACAAGGGGGGAGAATGGAATTCTCTTGGACTCTATTGGAAACATGGGATGTCATAAATTTTGAGAGCACTGGTAATTTAATTGCACCAGAATATGGATTCAAAATATCGAAGAGAGGAAGCTCAGGAATTATGAAGACAGAGAAAACACTTGAAAATTGTGAAACCAAATGTCAGACCCCCTTGGGGGCAATAAATACAACATTGCCTTTTCACAACATTCACCCATTGACAATAGGTGAATGTCCCAAATATGTAAAGTCAGATAGATTGGTTTTGGCAACAGGGCTAAGAAATGTCCCTCAGATTGAGTCAAGGGGATTGTTTGGAGCAATAGCTGGTTTTATAGAAGGCGGATGGCAAGGAATGATTGATGGCTGGTATGGGTATCATCACAGCAATGATCAAGGATCAGGATATGCAGCAGACAAAGAATCCACTCAAAAGGCAATTGATGGGATAACTAACAAAGTAAATTCTGTGATTGAAAAGATGAACACTCAGTTTGAGGCTGTTGGGAAAGAGTTCAACAATCTAGAGAGAAGACTGGAAAACTTAAATAAAAAGATGGAAGATGGGTTTCTTGATGTATGGACATATAATGCCGAACTCCTAGTTTTGATGGAAAATGAGAGGACACTTGATTACCATGATTCTAATGTGAAGAATCTGTACGACAAAGTCAGAATGCAATTGAGAGACAATGCCAAGGAAATAGGGAATGGATGCTTTGAGTTTTATCATAAATGTGATGATGAATGCATGAATAGTGTCAGGAATGGGACATATGATTATCCCAAATATGAAGAAGAATCCAAGCTGAACAGAAACGAAATCAAAGGAGTGAAATTGAGCAATATGGGGGTTTATCAAATACTTGCTATATACGCTACAGTGGCAGGCTCCTTGTCACTGGCAATCATGATAGCTGGGATTTCTTTCTGGATGTGTTCTAATGGGTCTCTGCAATGCAGAATTTGCATATGA
>A_/_H2N6|CY117333|A/mallard/Pennsylvania/9001/1984
ATGGACAACCGAACAAAGACAATGACTATCACTTTTCTCATTCTCCTGTTCACAGTAGTGAAAGGGGACCAAATATGTATCGGGTACCATGCCAACAATTCCACAGAGAAAGTCGACACAATCTTGGAACGAAACGTCACCGTGACTCATGCCAAGGACATTCTTGAGAAAACGCACAATGGAAAGTTGTGTAGATTAAGCGGGATCCCTCCATTGGAATTGGGGGATTGCAGCATTGCAGGTTGGCTCCTTGGAAATCCGGAATGTGACCGGCTCCTAAGTGTACCTGAATGGTCCTATATAGTGGAAAAGGAAAACCCGGCGAATGGTCTATGTTACCCAGGCAGTTTCAATGATTATGAGGAATTGAAACATCTCCTCACTAGTGTGACACATTTTGAGAAAATTAAGATTCTGCCCAGAGATCAATGGACTCAGCACACGACAACTGGTGGTTCTCGGGCCTGTGCAGTATCTGGCAACCCGTCATTCTTCAGGAACATGGTTTGGCTTACAAAAAAGGGGTCAAACTACCCAGTTGCCAAAAGATCATACAACAACACAAGCGGGGAGCAAATGCTGATAATTTGGGGGATACATCATCCCAATGACGATGCGGAACAAAGGACACTGTACCAGAACGTGGGAACATATGTCTCTGTAGGCACATCAACATTAAATAAGAGGTCAATCCCTGAAATAGCAACAAGGCCCAAAGTCAACGGACAAGGGGGGAGAATGGAATTCTCTTGGACTCTATTGGAAACATGGGATGTTATAAATTTTGAGAGCACTGGTAATTTAATTGCACCAGAATATGGATTCAAAATATCGAAGAGAGGAAGCTCAGGAATTATGAAGACAGAGAAAACACTTGAAAATTGTGAAACCAAATGTCAGACCCCCTTGGGGGCAATAAATACAACATTGCCTTTTCACAACATTCATCCATTGACAATAGGTGACTGTCCCAAATATGTAAAGTCAGATAGATTGGTTTTGGCAACAGGGCTAAGAAATGTCCCTCAGATTGAATCAAGGGGATTGTTTGGAGCAATAGCTGGTTTTATAGAAGGCGGATGGCAAGGAATGATTGATGGCTGGTATGGGTATCATTACAGCAATGATCAAGGATCAGGATATGCAGCAGACAAAGAATCCACTCAAAAGGCAATTGATGGGATAACTAACAAAGTAAATTCTGTGATTGAAAAGATGAACACTCAGTTTGAGGCTGTTGGGAAAGAGTTCAACAATCTAGAGAGAAGACTGGAAAACTTAAATAAAAAGATGGAAGATGGGTTTCTTGATGTATGGACATATAATGCCGAACTCCTAGTTTTGATGGAAAATGAGAGGACACTTGATTACCATGATTCTAATGTGAAGAATCTGTACGACAAAGTCAGAATGCAATTGAGAGACAATGCCAAGGAAATAGGGAATGGATGCTTTGAGTTTTATCATAAATGTGATGATGAATGCATGAATAGTGTCAGGAATGGGACATATGATTATCCCAAATATGAAGAAGAATCCAAGCTGAACAGAAACGAAATCAAAGGAGTGAAATTGAGCAATATGGGGGTTTATCAAATACTTGCTATATACGCTACAGTGGCAGGCTCCTTGTCACTGGCAATCATGATAGCTGGGATTTCTTTCTGGATGTGTTCTAATGGGTCTCTGCAATGCAGAATTTGCATATGA
>A_/_H2N3|CY117325|A/mallard/Alberta/673/1980
ATGGACAACCGAACAAAGACAATGACTATCACTTTACTCATCCTCCTGTTCACAGTAGTGAAAGGGGACCAAATATGTATCGGGTACCATGCCAACAATTCCACAGAGAAAGTCGACACAATCTTGGAGCGAAACGTCACCGTGACCCATGCCAAGGACATTCTTGAGAAAACGCACAATGGAAAGTTGTGCAGATTAAGCGGAATCCCTCCATTGGAATTGGGGGATTGCAGCATTGCAGGTTGGCTCCTTGGAAATCCGGAATGTGATCGGCTCCTAAGTGTGCCTGAATGGTCCTATATAGTGGAAAAGGAAAACCCGGCGAATGGTCTGTGCTACCCAGGCAGTTTCAATGATTATGAGGAATTGAAACATCTCCTCACTAGTGTGACACATTTTGAGAAAATTAAGATTCTGCCCAAAGATCAATGGACTCAGCACACGACAACTGGTGGTTCTCGGGCCTGTGCAGTATCTGGCAGTCCGTCATTCTTCAGGAATATGGTTTGGCTTACAAAGAAGGGATCAAACTACCCAGTTGCCAAAAGATCATACAACAACACAAGCGGGGAGCAAATGCTGATAATTTGGGGGGTACATCATCCCAATGATGATACGGAACAAAGGACACTGTACCAGAATGTGGGAACGTATGTTTCTGTAGGCACATCAACATTAAATAAGAGGTCAATCCCTGAAATAGCAACAAGGCCAAAGGTCAACGGACAAGGGGGGAGAATGGAATTCTCTTGGACTCTATTGGAAACATGGGATGTCATAAATTTTGAGAGCACTGGTAATTTGATTGCACCAGAATACGGATTCAAAATATCGAAGAGAGGAAGCTCAGGAATTATGAAGTCAGAGAAAACACTTGAAAATTGTGAAACCAAATGTCAGACCCCCTTGGGGGCAATAAATACAACATTGCCTTTTCACAACATTCACCCATTGACAATAGGTGAGTGTCCCAAATATGTAAAGTCAGATAGATTGGTTTTGGCAACAGGGCTAAGAAATGTCCCTCAGATTGAACCAAGAGGATTGTTTGGAGCAATAGCTGGTTTCATAGAAGGTGGATGGCAAGGAATGGTTGATGGCTGGTATGGGTATCATCACAGCAATGATCAGGGATCAGGATATGCAGCAGACAAAGAATCCACTCAAAAGGCAATTGATGGGATAACTAACAAAGTAAACTCTGTGATTGAAAAGATGAATACTCAGTTTGAGGCTGTTGGGAAAGAGTTCAACAATCTAGAGAGAAGACTGGAAAACTTAAATAAAAAGATGGAAGATGGGTTTCTAGATGTATGGACATATAATGCCGAACTCCTAGTTCTGATGGAAAATGAGAGGACACTTGATTTCCATGATTCCAATGTGAAGAATCTGTATGACAAGGTCAGAATGCAATTGAGAGACAATGCCAAGGAAATAGGGAACGGGTGCTTTGAGTTTTATCATAAATGTGATGATGAATGCATGAATAGTGTCAGGAATGGGACATATGATTATCCCAAATATGAAGAAGAATCCAAGCTGAACAGAAACGAAATCAAAGGAGTGAAATTGAGCAATATGGGGGTTTATCAAATACTTGCTATATACGCTACAGTGGCAGGCTCCTTGTCACTGGCAATCATGATAGCTGGGATTTCTTTCTGGATGTGTTCTAATGGGTCTCTGCAGTGCAGAATTTGCATATGA
>A_/_H2N3|CY117317|A/mallard/Alberta/558/1980
ATGGACAACCGAACAAAGACAATGACTATCACTTTACTCATCCTCCTGTTCACAGTAGTGAAAGGGGACCAAATATGTATCGGGTACCATGCCAACAATTCCACAGAGAAAGTCGACACAATCTTGGAGCGAAACGTCACCGTGACCCATGCCAAGGACATTCTTGAAAAAACGCACAATGGAAAGTTGTGCAGATTAAGCGGGATCCCTCCATTGGAATTGGGGGATTGCAGCATTGCAGGTTGGCTCCTTGGAAATCCGGAATGTGATCGGCTCCTAAGTGTGCCTGAATGGTCCTATATAGTGGAAAAGGAAAACCCGGCGAATGGTCTGTGCTACCCAGGCAGTTTCAATGATTATGAGGAATTGAAGCATCTCCTCACTAGTGTGACACATTTTGAGAAAATTAAGATTCTGCCCAGAGATCAATGGACTCAGCACACGACAACTGGTGGTTCTCGGGCCTGTGCAGTATCTGGCAGTCCGTCATTCTTCAGGAATATGGTTTGGCTTACAAAGAAGGGATCAAACTACCCAGTTGCCAAAAGAGCATACAACAACACAAGCGGGGAGCAAATGCTGATAATTTGGGGGGTACATCATCCCAATGATGATACGGAACAAAGGACACTGTACCAGAATGTGGGAACGTATGTTTCTGTAGGCACATCAACATTAAATAAGAGGTCAATCCCTGAAATAGCAACAAGGCCAAAGGTCAACGGACAAGGGGGGAGAATGGAATTCTCTTGGACTCTATTGGAAACATGGGATGTCATAAATTTTGAGAGCACTGGTAATTTGATTGCACCAGAATACGGATTCAAAATATCGAAGAGAGGAAACTCAGGGATTATGAAGACAGAGAAAACACTTGAAAATTGTGAAACCAAATGTCAGACCCCCTTGGGGGCAATAAATACAACATTGCCTTTTCACAACATTCACCCATTGACAATAGGTGAGTGTCCCAAATATGTAAAGTCAGATAGATTGGTTTTGGCAACAGGGCTAAGAAATGTCCCTCAGATTGAACCAAGAGGATTGTTTGGAGCAATAGCTGGTTTCATAGAAGGCGGATGGCAAGGAATGATTGATGGCTGGTATGGGTATCATCACAGCAATGATCAGGGATCAGGATATGCAGCAGACAAAGAATCCACTCAAAAGGCAATTGATGGGATAACTAACAAAGTAAATTCTGTGATTGAAAAGATGAATACTCAGTTTGAGGCTGTTGGGAAAGAGTTCAACAATCTAGAGAGAAGACTGGAAAACTTAAATAAAAAGATGGAAGATGGGTTTCTAGATGTATGGACATATAATGCCGAACTCCTAGTTCTGATGGAAAATGAGAGGACACTTGATTTCCATGATTCCAACGTGAAGAATCTGTATGACAGGGTCAGAATGCAATTGAGAGACAATGCCAAGGAAATAGGGAACGGGTGCTTTGAGTTTTATCATAAATGTGATGATGAATGCATGAATAGTGTCAGGAATGGGACATATGATTATCCCAAATATGAAGAAGAATCCAAGCTGAACAGAAACGAAATCAAAGGAGTGAAATTGAGCAATATGGGGGTTTATCAAATACTTGCTATATACGCTACAGTGGCAGGCTCCTTGTCACTGGCAATCATGATAGCTGGGATTTCTTTCTGGATGTGTTCTAATGGGTCTCTGCAGTGCAGAATTTGCATATGA
>A_/_H2N3|CY117309|A/mallard/Alberta/529/1980
ATGGATAATCGAACAAAGACAATGACCATCACCTTTCTCATCCTCCTGTTCACAGTAGTAAAAGGGGACCAAATATGTATCGGGTACCATGCCAACAATTCCACAGAGAAAGTCGACACAATCTTGGAGCGAAACGTCACCGTGACCCATGCCAAGGACATTCTTGAGAAAGTGCACAATGGAAAGTTATGCAGATTAAGCGGGATCCCTCCGTTAGAACTGGGGGATTGCAGCATTGCAGGTTGGCTCCTTGGAAATCCGGAATGTGATCGACTTTTAAGTGTGCCTGAATGGTCCTATATAATGGAAAAGGAAAACCCGGCGAATGGTCTGTGTTATCCAGGCAATTTCAATGATTATGAGGAATTGAAACATCTCCTCACCAGTGTGACACATTTTGAGAAAGTTAAGATTCTGCCCAGAGATCAATGGACTCAGCACACGACAACTGGTGGTTCTCGGGCCTGTGCAGTGTTTGGCAATCCGTCATTCTTCAGGAATATGGTTTGGCTTACAAAGAAAGGATCAAACTATCCAGTTGCCAAAAGATCATACAACAACACAAGCGGGGAGCAAATGCTGATAATTTGGGGAATACACCATCCCAATGATGATGCGGAGCAAAGAACACTGTACCAGAATGTAGGAACATATGTTTCTGTAGGCACATCAACATTAAATAAGAGGTCAATCCCTGAAATAGCAACAAGGCCAAAAGTCAACGGACAAGGGGGGAGAATGGAATTCTCTTGGACTCTATTGGAAACGTGGGATGTCATAAATTTTGAGAGCACTGGTAACTTAATTGCACCAGAATACGGGTTCAAAATATCGAAGAGAGGAAGTTCAGGGATTATGAAAACAGAGAAAAAACTTGAAAATTGTGAAACCAAATGTCAGACCCCCCTGGGGGCAATAAATACAACATTGCCTTTCCACAACATTCACCCATTGACAATAGGTGAGTGTCCCAAATATGTAAAATCAGATAGATTGGTTTTGGCAACAGGGCTAAGAAATGTCCCTCAGATTGAATCAAGAGGACTGTTTGGAGCAATAGCTGGTTTCATAGAGGGCGGATGGCAAGGAATGATTGATGGCTGGTATGGGTATCATCACAGCAATGATCAGGGATCAGGATATGCAGCAGACAAAGAATCCACTCAAAAGGCAATTGATGGGATAACTAACAAGGTGAATTCTGTGATTGAAAAGATGAATACTCAGTTTGAGGCTGTTGGGAAAGAGTTCAACAATCTAGAGAGAAGACTGGAGAACTTAAATAGAAAGATGGAAGATGGGTTTCTTGATGTTTGGACATATAATGCCGAACTCCTAGTTCTGATGGAAAATGAAAGGACACTTGATTTCCATGATTCCAACGTAAAGAATCTGTATGACAAGGTCAGAATGCAATTGAGAGACAATGCCAAGGAAATAGGGAACGGGTGCTTTGAGTTTTATCATAAATGTGATGATGAATGCATGAATAGCGTCAGGAATGGGACATATGATTATCCCAAATATGAAGAAGAATCCAAGCTGAACAGAAACGAAATCAAAGGAGTGAAATTGAGCAATATGGGGGTTTATCAAATACTTGCTATATACGCTACAGTGGCAGGCTCCTTGTCACTGGCAATCATGATAGCTGGGATTTCTTTCTGGATGTGTTCTAATGGGTCTCTGCAGTGCAGAATTTGCATATGA
>A_/_H2N3|CY117301|A/mallard/Alberta/501/1980
ATGGATAATCGAACAAAGACAATGACCATCACCTTTCTCATCCTCCTGTTCACAGTAGTAAAAGGGGACCAAATATGTATCGGGTACCATGCCAACAATTCCACAGAGAAAGTCGACACAATCTTGGAGCGAAACGTCACCGTGACCCATGCCAAGGACATTCTTGAGAAAGTGCACAATGGAAAGTTATGCAGATTAAGCGGGATCCCTCCGTTAGAACTGGGGGATTGCAGCATTGCAGGTTGGCTCCTTGGAAATCCGGAATGTGATCGACTTTTAAGTGTGCCTGAATGGTCCTATATAGTGGAAAAGGAAAACCCGGCGAATGGTCTGTGTTATCCAGGCAATTTCAATGATTATGAGGAATTGAAACATCTCCTCACCAGTGTGACACATTTTGAGAAAGTTAAGATTCTGCCCAGAGATCAATGGACTCAGCACACGACAACTGGTGGTTCTCGGGCCTGTGCAGTGTTTGGCAATCCATCATTCTTCAGGAATATGGTTTGGCTTACAAAGAAAGGATCAAACTATCCAGTTGCCAAAAGATCATACAACAACACAAGCGGGGAGCAAATGCTGATAATTTGGGGAATACACCATCCCAATGATGATGCGGAGCAAAGAACACTGTACCAGAATGTAGGAACATATGTTTCTGTAGGCACATCAACATCAAATAAGAGGTCAATCCCTGAAATAGCAACAAGGCCAAAAGTCAACGGACAAGGGGGGAGAATGGAATTCTCTTGGACTCTATTGGAAACGTGGGATGTCATAAATTTTGAGAGCACTGGTAACTTAATTGCACCAGAATACGGGTTCAAAATATCGAAGAGAGGAAGTTCAGGGATTATGAAAACAGAGAAAAAACTTGAAAATTGTGAAACCAAATGTCAGACCCCCCTGGGGGCAATAAATACAACATTGCCTTTCCACAACATTCACCCATTGACAATAGGTGAGTGTCCCAAATATGTAAAATCAGATAGATTGGTTTTGGCAACAGGGCTAAGAAATGTCCCTCAGATTGAATCAAGAGGACTGTTTGGAGCAATAGCTGGTTTCATAGAGGGCGGATGGCAAGGAATGATTGATGGCTGGTATGGGTATCATCACAGCAATGATCAGGGATCAGGATATGCAGCAGACAAAGAATCCACTCAAAAGGCAATTGATGGGATAACTAACAAGATGAATTCTGTGATTGAAAAGATGAATACTCAGTTTGAGGCTGTTGGGAAAGAGTTCAACAATCTAGAGAGAAGACTGGAGAACTTAAATAAAAAGATGGAAGATGGGTTTCTTGATGTTTGGACATATAATGCCGAACTCCTAGTTCTGATGGAAAATGAAAGGACACTTGATTTCCATGATTCCAACGTAAAGAATCTGTATGACAAGGTCAGAATGCAATTGAGAGACAATGCCAAGGAAATAGGGAACGGGTGCTTTGAGTTTTATCATAAATGTGATGATGAATGCATGAATAGCGTCAGGAATGGGACATATGATTATCCCAAATATGAAGAAGAATCCAAGCTGAACAGAAACGAAATCAAAGGAGTGAAATTGAGCAATATGGGGGTTTATCAAATACTTGCTATATACGCTACAGTGGCAGGCTCCTTGTCACTGGCAATCATGATAGCTGGGATTTCTTTCTGGATGTGTTCTAATGGGTCTCTGCAGTGCAGAATTTGCATATGA
>A_/_H2N3|CY117293|A/pintail_duck/Alberta/211/1980
ATGGACAACCGAACAAAGACAATGACTATCACTTTACTCATCCTCCTGTTCACAGTAGTGAAAGGGGACCAAATATGTATCGGGTACCATGCCAACAATTCCACAGAGAAAGTCGACACAATCTTGGAGCGAAACGTCACCGTGACCCATGCCAAGGACATTCTTGAGAAAACGCACAATGGAAAGTTGTGCAGATTAAGCGGAATCCCTCCATTGGAATTGGGGGATTGCAGCATTGCAGGTTGGCTCCTTGGAAATCCGGAATGTGATCGGCTCCTAAGTGTGCCTGAATGGTCCTATATAGTGGAAAAGGAAAACCCGGCGAATGGTCTGTGCTACCCAGGCAGTTTCAATGATTATGAGGAATTGAAACATCTCCTCACTAGTGTGACACATTTTGAGAAAATTAAGATTCTGCCCAAAGATCAATGGACTCAGCACACGACAACTGGTGGTTCTCGGGCCTGTGCAGTATCTGGCAGTCCGTCATTCTTCAGGAATATGGTTTGGCTTACAAAGAAGGGATCAAACTACCCAGTTGCCAAAAGATCATACAACAACACAAGCGGGGAGCAAATGCTGATAATTTGGGGGGTACATCATCCCAATGATGATACGGAACAAAGGACACTGTACCAGAATGTGGGAACGTATGTTTCTGTAGGCACATCAACATTAAATAAGAGGTCAATCCCTGAAATAGCAACAAGGCCAAAGGTCAACGGACAAGGGGGGAGAATGGAATTCTCTTGGACTCTATTGGAAACATGGGATGTCATAAATTTTGAGAGCACTGGTAATTTGATTGCACCAGAATACGGATTCAAAATATCGAAGAGAGGAAGCTCAGGGATTATGAAGTCAGAGAAAACACTTGAAAATTGTGAAACCAAATGTCAGACCCCCTTGGGGGCAATAAATACAACATTGCCTTTTCACAACATTCACCCATTGACAATAGGTGAGTGTCCCAAATATGTAAAGTCAGATAGATTGGTTTTGGCAACAGGGCTAAGAAATGTCCCTCAGATTGAACCAAGAGGATTGTTTGGAGCAATAGCTGGTTTCATAGAAGGTGGATGGCAAGGAATGGTTGATGGCTGGTATGGGTATCATCACAGCAATGATCAGGGATCAGGATATGCAGCAGACAAAGAATCCACTCAAAAGGCAATTGATGGGATAACTAACAAAGTAAACTCTGTGATTGAAAAGATGAATACTCAGTTTGAGGCTGTTGGGAAAGAGTTCAACAATCTAGAGAGAAGACTGGAAAACTTAAATAAAAAGATGGAAGATGGGTTTCTAGATGTATGGACATATAATGCCGAACTCCTAGTTCTGATGGAAAATGAGAGGACACTTGATTTCCATGATTCCAATGTGAAGAATCTGTATGACAAGGTCAGAATGCAATTGAGAGACAATGCCAAGGAAATAGGGAACGGGTGCTTTGAGTTTTATCATAAATGTGATGATGAATGCATGAATAGTGTCAGGAATGGGACATATGATTATCCCAAATATGAAGAAGAATCCAAGCTGAACAGAAACGAAATCAAAGGAGTGAAATTGAGCAATATGGGGGTTTATCAAATACTTGCTATATACGCTACAGTGGCAGGCTCCTTGTCACTGGCAATCATGATAGCTGGGATTTCTTTCTGGATGTGTTCTAATGGGTCTCTGCAGTGCAGAATTTGCATATGA
>A_/_H2N3|CY117285|A/mallard/Alberta/207/1980
ATGGACAACCGAACAAAGACAATGACTATCACTTTACTCATCCTCCTGTTCACAGTAGTGAAAGGGGACCAAATATGTATCGGGTACCATGCCAACAATTCCACAGAGAAAGTCGACACAATCTTGGAGCGAAACGTCACCGTGACCCATGCCAAGGACATTCTTGAAAAAACGCACAATGGAAAGTTGTGCAGATTAAGCGGAATCCCTCCATTGGAATTGGGGGATTGCAGCATTGCAGGTTGGCTCCTTGGAAATCCGGAATGTGATCGGCTCCTAAGTGTGCCTGAATGGTCCTATATAATGGAAAAGGAAAACCCGGCGAATGGTCTGTGCTACCCAGGCAGTTTCAATGATTATGAGGAATTGAAGCATCTCCTCACTAGTGTGACACATTTTGAGAAAATTAAGATTCTGCCCAGAGATCAATGGACTCAGCACACGACAACTGGTGGTTCTCGGGCCTGTGCAGTATCTGGCAGTCCGTCATTCTTCAGGAATATGGTTTGGCTTACAAAGAAGGGATCAAACTACCCAGTTGCCAAAAGAGCATACAACAACACAAGCGGGGAGCAAATGCTGATAATTTGGGGGGTACATCATCCCAATGATGATACGGAACAAAGGACACTGTACCAGAATGTGGGAACGTATGTTTCTGTAGGCACATCAACATTAAATAAGAGGTCAATCCCTGAAATAGCAACAAGGCCAAAGGTCAACGGACAAGGGGGGAGAATGGAATTCTCTTGGACTCTATTGGAAACATGGGATGTCATAAATTTTGAGAGCACTGGTAATTTGATTGCACCAGAATACGGATTCAAAATATCGAAGAGAGGAAGCTCAGGGATTATGAAGACAGAGAAAACACTTGAAAATTGTGAAACCAAATGTCAGACCCCCTTGGGGGCAATAAATACAACATTGCCTTTTCACAACATTCACCCATTGACAATAGGTGAGTGTCCCAAATATGTAAAGTCAGATAGATTGGTTTTGGCAACAGGGCTAAGAAATGTCCCTCAGATTGAACCAAGAGGATTGTTTGGAGCAATAGCTGGTTTCATAGAAGGCGGATGGCAAGGAATGATTGATGGCTGGTATGGGTATCATCACAGCAATGATCAGGGATCAGGATATGCAGCAGACAAAGAATCCACTCAAAAGGCAATTGATGGGATAACTAACAAAGTAAATTCTGTGATTGAAAAGATGAATACTCAGTTTGAGGCTGTTGGGAAAGAGTTCAACAATCTAGAGAGAAGACTGGAAAACTTAAATAAAAAGATGGAAGATGGGTTTCTAGATGTATGGACATATAATGCCGAACTCCTAGTTCTGATGGAAAATGAGAGGACACTTGATTTCCATGATTCCAATGTGAAGAATCTGTATGACAGGGTCAGAATGCAATTGAGAGACAATGCCAAGGAAATAGGGAACGGGTGCTTTGAGTTTTATCATAAATGTGATGATGAATGCATGAATAGTGTCAGGAATGGGACATATGATTATCCCAAATATGAAGAAGAATCCAAGCTGAACAGAAACGAAATCAAAGGAGTGAAATTGAGCAATATGGGGGTTTATCAAATACTTGCTATATACGCTACAGTGGCAGGCTCCTTGTCACTGGCAATCATGATAGCTGGGATTTCTTTCTGGATGTGTTCTAATGGGTCTCTGCAGTGCAGAATTTGCATATGA
>A_/_H2N3|CY117277|A/mallard/Alberta/202/1980
ATGGACAACCGAACAAAGACAATGACTATCACTTTACTCATCCTCCTGTTCACAGTAGTGAAAGGGGACCAAATATGTATCGGGTACCATGCCAACAATTCCACAGAGAAAGTCGACACAATCTTGGAGCGAAACGTCACCGTGACCCATGCCAAGGACATTCTTGAGAAAACGCACAATGGAAAGTTGTGCAGATTAAGCGGAATCCCTCCATTGGAATTGGGGGATTGCAGCATTGCAGGTTGGCTCCTTGGAAATCCGGAATGTGATCGGCTCCTAAGTGTGCCTGAATGGTCCTATATAGTGGAAAAGGAAAACCCGGCGAATGGTCTGTGCTACCCAGGCAGTTTCAATGATTATGAGGAATTGAAACATCTCCTCACTAGTGTGACACATTTTGAGAAAATTAAGATTCTGCCCAAAGATCAATGGACTCAGCACACGACAACTGGTGGTTCTCGGGCCTGTGCAGTATCTGGCAATCCGTCATTCTTCAGGAATATGGTTTGGCTTACAAAGAAGGGATCAAACTACCCAGTTGCCAAAAGATCATACAACAACACAAGCGGGGAGCAAATGCTGATAATTTGGGGGATACATCATCCCAATGATGATACGGAACAAAGGACACTGTACCAGAATGTGGGAACGTATGTTTCTGTAGGCACATCAACATTAAATAAGAGGTCAATCCCTGAAATAGCAACAAGGCCAAAGGTCAACGGACAAGGGGGGAGAATGGAATTCTCTTGGACTCTATTGGAAACATGGGATGTCATAAATTTTGAGAGCACTGGTAATTTGATTGCACCAGAATACGGATTCAAAATATCGAAGAGAGGAAGCTCAGGGATTATGAAGTCAGAGAAAACACTTGAAAATTGTGAAACCAAATGTCAGACCCCCTTGGGGGCAATAAATACAACATTGCCTTTTCACAACATTCACCCATTGACAATAGGTGAGTGTCCCAAATATGTAAAGTCAGATAGATTGGTTTTGGCAACAGGGCTAAGAAATGTCCCTCAGATTGAACCAAGAGGATTGTTTGGAGCAATAGCTGGTTTCATAGAAGGTGGATGGCAAGGAATGGTTGATGGCTGGTATGGGTATCATCACAGCAATGATCAGGGATCAGGATATGCAGCAGACAAAGAATCCACTCAAAAGGCAATTGATGGGATAACTAACAAAGTAAACTCTGTGATTGAAAAGATGAATACTCAGTTTGAGGCTGTTGGGAAAGAGTTCAACAATCTAGAGAGAAGACTGGAAAACTTAAATAAAAAGATGGAAGATGGGTTTCTAGATGTATGGACATATAATGCCGAACTCCTAGTTCTGATGGAAAATGAGAGGACACTTGATTTCCATGATTCCAATGTGAAGAATCTGTATGACAAGGTCAGAATGCAATTGAGAGACAATGCCAAGGAAATAGGGAACGGGTGCTTTGAGTTTTATCATAAATGTGATGATGAATGCATGAATAGTGTCAGGAATGGGACATATGATTATCCCAAATATGAAGAAGAATCCAAGCTGAACAGAAACGAAATCAAAGGAGTGAAATTGAGCAATATGGGGGTTTATCAAATACTTGCTATATACGCTACAGTGGCAGGCTCCTTGTCACTGGCAATCATGATAGCTGGGATTTCTTTCTGGATGTGTTCTAATGGGTCTCTGCAGTGCAGAATTTGCATATGA
>A_/_H2N3|CY117259|A/mallard/Alberta/309/1979
ATGGACAACCGAACAAAGACAATGACCATCACTTTTCTCATCCTCCTGTTCACAGCAGTGAAAGGGGACCAAATATGTATCGGGTACCATGCCAACAATTCCACAGAGAAAGTCGACACAATCTTGGAGCGAAATGTCACCGTGACCCATGCCAAGGACATTCTTGAGAAAACGCACAATGGGAAGTTGTGCAGATTGAGCGGGATCCCTCCATTGGAATTGGGGGATTGCAGCATTGCAGGTTGGCTCCTTGGAAATCCGGAATGTGATCGGCTCTTAAGTGTGCCTGAATGGTCCTATATAGTGGAAAAGGAAAACCCGGCGAATGGTCTGTGCTACCCAGGCAATTTCAATGATTATGAGGAATTGAAACATCTCCTCACCAGTGTGACACATTTTGAGAAAATTAAGATTCTGCCCAGGGAACAATGGACTCAGCACACGACGACTGGTGGTTCTCGGGCCTGTGCAGTGTTTGGCAATCCGTCATTCTTCAGGAATATGGTTTGGCTTACAAAGAAGGGATCAAACTACCCAGTTGCCAAAAGATCATACAACAACACAAGCGGGGAGCAAATGCTGATAATTTGGGGAATACATCATCCCAATGATGATGCGGAACAAAGAACACTGTACCAGAATGTGGGAACATATGTTTCTGTAGGCACATCAACATTAAATAAGAGGTCAATCCCTGAAATAGCAACAAGGCCAAAAGTCAATGGACAAGGGGGGAGAATGGAGTTCTCTTGGACTCTATTGGAAACGTGGGATGTCATAAATTTTGAGAGCAGTGGTAATTTAATTGCACCAGAATACGGATTCAAAATATCGAAGAGAGGGAGCTCAGGGATTATGAAGACAGAGAAAACACTTGAAAATTGTGAAACCAAATGTCAGACCCCTTTGGGGGCAATAAATACAACATTGCCTTTCCACAACATTCACCCATTGACAATAGGTGAGTGTCCTAAATATGTAAAGTCAGATAGATTGGTTTTGGCAACAGGGCTAAGAAATGTCCCTCAGATTGAATCAAGAGGGCTGTTTGGAGCAATAGCTGGTTTCATAGAGGGCGGATGGCAAGGAATGATTGATGGCTGGTATGGGTATCATCACAGCAATGATCAGGGATCAGGATATGCAGCAGACAAAGAATCCACTCAAAAGGCAATTGATGGGATAACTAACAAAGTAAATTCTGTAATTGAAAAGATGAATACTCAGTTTGAGGCTGTTGGAAAAGAGTTCAACAATCTAGAGAGAAGACTGGAAAACTTAAATAAAAAGATGGAAGATGGGTTTCTAGATGTATGGACATACAATGCCGAACTCCTAATTCTGATGGAAAATGAAAGGACACTTGATTTCCATGATTCTAACGTAAAGAATCTGTATGACAAGGTCAGAATGCAATTGAGAGACAATGCCAAGGAAATAGGGAACGGGTGCTTTGAGTTTTATCATAAATGTGATGATGAATGCATGAATAGTGTCAGGAATGGGACATATGATTATCCCAAATATGAAGAAGAATCCAAGCTGAACAGAAACGAAATCAAAGGAGTGAAATTGAGCAATATGGGGGTTTATCAAATACTTGCTATATACGCTACAGTGGCAGGCTCCTTGTCACTGGCAATCATGATAGCTGGGATTTCTTTCTGGATGTGTTCTAATGGGTCTCTGCAGTGCAGAATTTGCATATGA
>A_/_H2N3|CY117251|A/mallard/New_York/66861/1978
ATGGACAATCGAACAAAGACAATGACCATCACTTTCCTCATTCTCCTGTTCACAGTAGTGAAAGGGGACCAAATATGTATCGGGTACCATGCCAACAATTCCACAGAGAAAGTTGACACAATCTTGGAGCGGAACGTCACTGTGACCCATGCCAAGGACATTCTTGAGAAAACGCACAATGGAAAATTGTGCAGATTAAGCGGGATCCCTCCATTGGAATTAGGGGATTGCAGCATTGCAGGTTGGCTCCTTGGAAATCCGGAATGTGATCGGCTCTTAAGTGTGCCTGAATGGTCCTATATAGTAGAAAAGGAAAACCCGGCGAATGGTCTGTGTTACCCAGGCAACTTCAATGCTTATGAGGAATTGAAACATCTCCTCACCAGTGTGACACATTTTGAGAAAATTAAGATTCTGCCCAGAGATCAATGGACCCAGCATACAACAACTGGTGGTTCTCGGGCCTGTGCAGTGTCTGGCAATCCGTCATTCTTCAGGAATATGGTTTGGCTTACAAAAAAAGGATCAAACTACCCAGTTGCCAAAAGATCATACAACAACACAAGCGGGGAGCAAATGCTGATAATTTGGGGAATACATCATCCCAATGATGATACGGAACAAAGAACACTGTACCAGAATGTGGGAACATATGTTTCTGTAGGTACATCAACATTAAATAAGAGGTCAATTCCTGAAATAGCAACAAGACCAAAAGTCAACGGACAAGGGGGGAGAATGGAATTCTCTTGGACTCTATTGGAAACGTGGGATGTCATAAATTTTGAGAGCACTGGTAATTTAATTGCACCAGAATACGGATTCAAAATATCGAAGAGAGGAAGCTCAGGAATTATGAAGACAGAGAAAACACTTGAAAACTGTGAAACTAAATGTCAGACCCCCTTGGGAGCAATAAATACAACATTGCCTTTCCACAACATTCATCCATTGACAATAGGTGAGTGTCCCAAATATGTAAAGTCAGATAGATTGGTTTTGGCAACAGGGCTAAGAAATGTCCCTCAGATTGAATCAAGAGGATTGTTTGGAGCAATAGCTGGTTTCATAGAAGGCGGATGGCAAGGAATGATTGATGGCTGGTATGGGTATCATCACAGCAATGATCAGGGATCAGGATATGCAGCAGACAAAGAATCCACTCAAAAGGCAATTGACGGGATAACTAACAAAGTAAATTCTGTGATTGAAAAGATGAATACTCAGTTTGAGGCTGTTGGGAAAGAGTTCAACAATCTAGAGAGAAGACTGGAAAACTTAAATAAAAAGATGGAAGATGGGTTTCTAGATGTATGGACATATAATGCCGAACTCCTAGTTCTGATGGAAAATGAAAGGACACTTGATTTCCATGATTCCAACGTAAAAAATTTGTATGACAAGGTCAGAATGCAATTGAGAGACAATGCCAAGGAAATAGGGAACGGGTGCTTTGAGTTTTATCATAAATGTGATGATGAATGCATGAATAGTGTCAGGAATGGGACATATGATTATCCCAAATATGAAGAAGAATCCAAACTGAACAGAAACGAAATCAAAGGAGTGAAATTGAGCAACATGGGGGTTTATCAAATACTTGCTATATACGCTACAGTGGCAGGCTCCTTGTCACTGGCAATCATGATAGCTGGGATTTCTTTCTGGATGTGTTCTAATGGGTCTCTGCAGTGCAGAATTTGCATATGA
>A_/_H2N3|CY117243|A/black_duck/New_Jersey/1580/1978
ATGGACAACCGAACAAAGACAATGACCATCACTTTCCTCATTCTCCTGTTCACAGTAGTGAAAGGGGACCAAATATGTATCGGGTACCATGCCAACAATTCCACAGAGAAAGTCGACACAATCTTGGAGAGGAACGTCACCGTGACCCATGCCAAGGACATTCTTGAGAAAACGCACAATGGAAAGTTGTGCAGATTAAGCGGGATCCCTCCATTGGAATTAGGGGATTGCAACATTGCAGGTTGGCTCCTTGGAAATCCGGAATGTGATCGGCTCTTAAGTGTGCCTGAATGGTCCTATATAGTAGAAAAGGAAAACCCGGCGAATGGTCTGTGTTACCCAGGCAACTTCAATGATTATGAGGAATTGAAACATCTCCTCACCAGTGTGACACATTTTGAGAAAATTAAGATTCTGCCCAGAGATCAATGGACCCAGCATACAACAACTGGTGGTTCTCGGGCCTGTGCAGTGTCTGGCAATCCGTCATTCTTCAGGAATATGGTTTGGCTTACAAAGAAAGGATCAAACTACCCAGTTGCCAAAAGATCATACAACAACACAAGCGGGGAGCAAATGCTGGTAATTTGGGGAATACATCATCCCAATGATGATACGGAACAAAGAACATTATACCAGAATGTGGGAACATATGTTTCCGTAGGCACATCAACATTAAATAAGAGGTCAATTCCTGAAATAGCAACAAGGCCAAAAGTCAACGGACAAGGGGGGAGAATGGAATTCTCTTGGACTCTATTGGAAACGTGGGATGTCATAAATTTTGAGAGCACTGGTAATTTAATTGCACCAGAATACGGATTCAAAATATCGAAGAGAGGAAGCTCAGGAATTATGAAGACAGAGAAAACACTTGAAAATTGTGAAACTAAATGTCAGACCCCCTTGGGAGCAATAAATACAACATTGCCTTTCCACAACATTCATCCATTGACAATAGGTGAGTGTCCCAAATATGTAAAGTCAGATAGATTGGTTTTGGCAACAGGGCTAAGAAATATCCCTCAGATTGAATCAAGAGGATTGTTTGGAGCAATAGCTGGTTTCATAGAAGGCGGATGGCAAGGAATGATTGATGGCTGGTATGGGTATCATCACAGCAATGATCAGGGATCAGGATATGCAGCAGACAAAGAATCCACTCAAAAGGCAATTGACGGGATAACTAACAAAGTAAATTCTGTGATTGAAAAGATAAATACTCAGTTTGAGGCTGTTGGGAAAGAGTTCAACAATCTAGAGAGAAGACTGGAAAACTTAAATAAAAAGATGGAAGATGGGTTTCTAGATGTATGGACATATAATGCCGAACTCCTAGTTCTGATGGAAAATGAAAGGACACTTGATTTCCATGATTCCAACGTAAAAAGTCTGTATGACAAGGTCAGAATGCAATTGAGAGACAATGCCAAGGAAATAGGGAACGGGTGCTTTGAGTTTTATCATAAATGTGATGATGAATGCATGAATAGTGTCAGGAATGGGACATATGATTATCCCAAATATGAAGAAGAATCCAAACTGAACAGAAACGAAATCAAAGGAGTGAAATTGAGCAACATGGGGGTTTATCAAATACTTGCTATATACGCTACAGTGGCAGGCTCCTTGTCACTGGCAATCATGATAGCTGGGATTTCTTTCTGGATGTGTTCTAATGGGTCTCTGCAGTGCAGAATTTGCATATGA
>A_/_H2N3|CY117235|A/mallard/Ontario/56/1976
ATGGACAACCGAACAAAGACAATGACCATCACTTTTCTCATCCTCCTGTTCACAGTAGTGAAAGGGGACCAAATATGTATCGGGTACCATGCCAACAATTCAACAGAGAAAGTCGACACAATCTTGGAGCGAAACGTCACCGTGACCCATGCCAAGGACATTCTTGAGAAAACGCACAATGGAAAGTTATGCAGATTAAGCGGGATCCCTCCATTGGAATTGGGGGATTGCAGCATTGCAGGTTGGCTCCTTGGAAATCCGGAATGTGATCGGCTCTTAAGTGTGCCTGAATGGTCCTATATAGTGGAAAAGGAAAACCCGGCGAATGGTTTGTGCTACCCAGGCAGTTTCAATGATTATGAGGAATTGAAACATCTCCTCACCAGTGTGACACATTTTGAGAAAATTAAGATTCTGCCCAGAGATCAATGGACTCAGCACACGACGACTGGTGGTTCTCGGGCCTGTGCAGTGTCTGGCAATCCGTCATTCTTCAGGAATATGGTTTGGCTTACAAGGAAGGGATCAAACTACCCAGTTGCCAAAAGATCATACAACAACACAAGCGGGGAGCAAATGCTGATAATTTGGGGAATACATCATCCCAATGATGATACGGAACAAAGAACACTGTACCAGAATGTGGGAACATATGTTTCTGTAGGCACATCAACATTAAATAAGAGGTCAATCCCTGAAATAGCAACAAGGCCAAAAGTCAACGGGCAAGGGGGGAGAATGGAATTCTCTTGGACTCTATTGGAAACGTGGGATGTCATAAATTTTGAGAGCACTGGTAATTTAATTGCACCAGAATATGGATTCAAAATATCTAAGAGAGGAAGTTCAGGAATTATGAAGACAGAGAAAACACTTGAAAATTGTGAAACCAAATGTCAGACCCCCTTGGGGGCAATAAATACAACATTGCCTTTCCACAACATTCACCCATTGACAATAGGTGAGTGTCCCAAATATGTAAAGTCAGATAGATTGATTTTGGCAACAGGACTAAGAAATGTCCCTCAGATTGAATCAAGAGGATTGTTTGGAGCAATAGCTGGTTTCATAGAGGGCGGATGGCAAGGAATGATTGATGGCTGGTATGGGTATCATCACAGTAATGATCAGGGATCAGGATATGCAGCAGACAAAGAATCCACTCAAAAGGCAATTGATGGGATAACTAACAAAGTAAATTTTGTGATTGAAAAAATGAATACTCAGTTTGAGGCTGTTGGGAAAGAGTTCAACAATCTAGAGAGAAGACTGGAAAACTTAAATAAAAAGATGGAAGATGGGTTTCTAGATGTATGGACATATAATGCCGAACTCCTAGTTCTGATGGAAAATGAAAGGACACTTGATTTCCATGATTCCAATGTAAAGAATCTGTATGACAAGGTCAGAATGCAATTGAGAGACAATGCCAAGGAAATAGGAAACGGGTGCTTTGAGTTTTATCATAAATGTGATGATGAATGCATGAATAGTGTCAGGAATGGGACATATGATTATCCCAAATATGAAGAAGAATCCAAGCTGAACAGAAACGAAATCAAAGGAGTGAAATTGAGCAATATGGGGGTTTATCAAATACTTGCTATATACGCTACAGTGGCAGGCTCCTTGTCACTGGCAATCATGATAGCTGGGATTTCTTTCTGGATGTGTTCTAATGGGTCTCTGCAGTGCAGAATTTGCATATGA
>A_/_H2N7|CY117227|A/swan/Maryland/206/1986
ATGGACAACCGAACAAAGACAATGACCATCACCTTTCTCATCCTTCTGTTCACAGTAGTGAAAGGGGACCAAATATGCATCGGGTACCATGCTAACAATTCCACAGAGAAAGTTGACACTATATTGGAGCGAAACGTCACCGTGACCCATGCCAAGGACATCCTTGAGAAAGTGCACAATGGAAAGTTATGCAGATTAAGCGGAATCCCTCCGTTGGTACTGGGGGACTGCAGCATTGCAGGTTGGCTCCTTGGAAACCCGGAGTGTGATCTGTTCCTAAAAGTACCTGAATGGTCCTATATAGTGGAAAAGGAAAATCCGGCGCACGGTCTGTGCTATCCAGGCAATTTCAATGATTATGAGGAATTGAAACATCTCCTCACCAGTGTGAAACACTTTGAGAAAATTAAGATTCTGCCCAGGGATCAATGGACTCAGCACACGACGACTGGTGGTTCTCAGGCCTGTGCAGCGTATGGCGGTCCTTCGTTCTTCAGGAATATGGTTTGGCTTACAAAGGAAGGATCAAACTATCCAGTTGCCCAAAGATCATACAACAATACAAGCGGAGAGCAAATGCTAATAATTTGGGGAATACATCATCCCAATAATGATGAGGAGCAAAGAAACCTGTACCAGAATGTAGGGACATATGTTTCTGTAGGCACCTCAACATTAAATAAGAGGTCAATCCCTGAAATAGCAACAAGGCCAGCAGTCAATGGACAAAGGGGGAGAATGGAATTCTCTTGGACTATATTGGAAACATGGGATGTCATAAATTTTGAGAGCACTGGTAATTTAATTGCACCAGAATACGGTTTCAAAATATCGAAAAGAGGAAGTTCAGGGATTATGAAAACAGAGAAAACACTTGAAGATTGCGAAACCAAATGCCAGACCCCCCTGGGGGCAATAAATACAACACTGCCTTTCCACAACATTCACCCATTGACAATAGGTGAGTGTCCCAAGTATGTAAAGTCAGATAGATTGGTTTTGGCAACAGGGCTAAGAAATGTTCCTCAGATTGAATCAAGAGGATTGTTTGGAGCAATAGCTGGTTTCATAGAGGGCGGATGGCAAGGAATGATTGATGGCTGGTATGGGTATCACCACAGCAATGATCAGGGATCAGGATATGCAGCAGACAAAGAATCCACTCAAAAGTCAATTGATGGAATAACTAACAAGGTGAATTCTGTGATTGAAAAGATGAATACTCAGTTTGAGGCTGTTGGGAAAGAATTCAACAGTCTAGAGAGAAGACTGGAGAACTTAAATAAAAAGATGGAAGATGGGTTTCTTGATGTTTGGACATATAATGCCGAACTCCTAGTTCTGATGGAAAATGAAAGAACACTTGATTTCCATGATTCCAATGTAAAGAATCTGTATGACAAGGTCAGAATGCAATTGAGAGACAATGCCAAGGAAATAGGGAACGGATGCTTTGAGTTTTATCATAAATGTGATGATGAATGCATGAATAGTGTCAGGAATGGGACATATGATTATCCCAAATATGAAGAAGAATCCAAGCTGAACAGAAGCGAAATCAAAGGAGTGAAATTGAGCAATATGGGGGTTTATCAAATACTTGCTATATACGCTACAGTAGCAGGCTCCTTGTCACTGGCAATCATGATAGCTGGGATTTCTTTCTGGATGTGCTCTAATGGGTCTCTGCAGTGCAGAATTTGCATATGA
>A_/_H2N3|CY117219|A/silkie_chicken/Pennsylvania/9600897/1996
ATGGACAACCGGACAAAGACAATGACTATCACTTTTCTCATCCTCCTGTTCACAGTAGTGAAAGGGGACCAAATATGTATCGGGTACCATGCCAACAATTCAACAGAAAAAGTCGACACAATCTTGGAGCGAAACGTTACAGTGACTCATGCCAAGGACATTCTTGAGAAAACGCATAATGGGAAGTTGTGCAGATTAAGCGGAATCCCTCCATTGGAATTGGGGGATTGCAGCATTGCAGGTTGGCTCCTTGGAAATCCAGAATGTGACCGGCTCTTAAATGTGCCTGAATGGTCCTATATAGTGGAAAAGGAAAACACGGTGAATGGTCTGTGCTACCCAGGCAATTTCAATGATTATGAAGAATTGAAACATCTCCTCACCAGTGTGACACACTTTGAGAAAATTAAGATTCTGCCTAGAGATCAGTGGACTCAGCACACAACAACTGGTGGTTCTAGGGCCTGTGCAGTATTTGGCAATCCGTCATTCTTCAGGAACATGGTTTGGCTTACAAAGAAGGGGTCAAACTACCCAATTGCCAAAAGATCATACAACAACACAAGCGGAGAGCAAATGCTGGTAATTTGGGGGATACATCATCCCAATGACGATGCGGAACAACGGACACTGTACCAGAACGTGGGAACATATGTTTATGTGGGAACATCAACATTAAATAAGAGGTCAATCCCTGAAATAGCAACAAGGCCAAAAGTCAACGGACAAGGAGGGAGAATGGAATTCTCTTGGACTCTATTGGAGACATGGGATGTCATCAATTTTGAGAGCACTGGTAATTTAATCGCTCCAGAATACGGATTCAAAATATCAAAGAGAGGAAGTTCAGGAATTATGAAAACAGAGAAAACGCTTGAAAATTGCGAGACCAAATGTCAGACCCCCTTGGGGGCAATAAATACAACATTGCCTTTTCACAACATTCACCCATTGACAATAGGTGAGTGTCCCAAATATGTAAAGTCAGATAGATTGGTCTTGGCGACAGGGCTAAGAAATATCCCTCAGATTGAATCAAGGGGATTATTTGGAGCAATAGCCGGGTTTATAGAAGGCGGATGGCAAGGAATGATTGATGGCTGGTACGGGTATCATCACAGCAATGATCAAGGATCAGGATATGCAGCAGACAAGGAATCCACTCAAAAGGCAATTGATGGGATCACCAATAAAGTAAATTCTGTGATTGAAAAGATGAACACCCAGTTTGAGGCTGTTGGGAAAGAATTCAACAATCTGGAGAGAAGACTGGAAAATTTAAATAAAAAGATGGAAGATGGATTTCTTGATGTATGGACATATAATGCCGAACTCCTAGTTTTGATGGAAAATGAGAGGACACTTGATTTCCATGATTCTAATGTGAAGAATCTGTACGATAAGGTCAGAATGCAATTGGGAGACAATGCTAAGGAAATAGGGAACGGATGCTTTGAGTTTTATCACAAATGTGATGATGAATGCATGAATAGTGTCAGGAATGGGACATATGATTATCCCAAATATGAAGAAGAGTCCAAGCTGAACAGAAACGAAATCAAAGGAGTGAAATTGAGCAATATGGGGGTTTATCAAATACTTGCTATATACGCTACAGTGGCAGGCTCCTTGTCACTGGCAATCATGATAGCTGGGATTTCTTTCTGGATGTGTTCTAATGGGTCTCTGCAATGCAGAATTTGCATATGA
>A_/_H2N2|CY116979|A/chicken/New_Jersey/5404-1/1995
ATGAACAACCAAACAAAGACAATGACTATCACTTTTCTCATCCTCCTATTCACAATAGTGAAAGGGGACCAAATATGTATCGGGTATCATGCCAACAATTCCACAGAAAAAGTCGACACAATCTTGGAGCGAAACGTCACCGTGACTCATGCCAAGGACATTCTTGAGAAAACGCATAATGGGAAGTTGTGCAGATTGAGCGGGATCCCTCCATTGGAATTGGGGGATTGCAGCATTGCGGGGTGGCTCCTTGGAAATCCGGAATGTGACCGGCTCTTAAATGTACCTGAATGGTCCTATATAGTGGAAAGGGAAACCCCAGTAAATGGTCTGTGCTACCCAGGCAGTTTCAATGATTATGAGGAATTGAAACATCTCATCACTAGTGTGACACACTTTGAGAAAGTTAAGATTCTTCCCAGGGATCAATGGACTCAGCACACAACAACTGGTGGTTCTCGAGCCTGTGCAGTCCTTGGCAATCCGTCATTCTTCAGGAACATGGTTTGGCTTACAAAGAAAGGGTCAGACTACCCAATTGCCAAAAGATCATACAACAACACAAGCGGAGAGCAGATGCTGATAATTTGGGGGATACATCATCCCAATGACGATGCGGAACAAAGAACACTGTACCAGAACGTGGGAACGTATGTTTCTGTGGGCACATCAACATTAAATAAGAGGTCAATCCCTGTAATAGCAACAAGGCCAAAGGTCAACGGACAAGGGGGGAGAATGGAATTCTCTTGGACTCTATTGGAGACATGGGATGTCATCAGTTTTGAGAGCACTGGTAATTTAATAGCACCAGAATATGGATTCAAAATATCAAAGAGAGGAGGCTCAGGAATTATGAAGACAGAGAAAACACTTGAAAATTGTGAAACCAAATGTCAAACCCCCTTGGGGGCAATAAATACAACATTGCCTTTCCACAACATCCATCCATTGACAATAGGTGAATGTCCCAAATATGTAAAGTCAGATAGATTGGTTTTGGCTACAGGGCTAAGAAATGTCCCTCAGATTGAATCAAGAGGATTGTTCGGAGCAATAGCCGGTTTTATAGAAGGCGGATGGCAAGGGATGATTGATGGCTGGTATGGATATCATCACAGCAATGATCAAGGATCAGGATATGCAGCAGACAAAGAATCCACTCAAAAGGCAATTGATGGGATAACTAACAAAGTAAATTCTGTGATTGAGAAGATGAACACTCAGTTTGAGGCTGTTGGGAAAGAGTTCAACAATCTAGAGAGAAGACTGGAAAACCTAAGTAAAAGGATGGAAGATGGATTTATTGATGTATGGACATATAATGCCGAACTCCTAGTTTTGATGGAAAATGAGAGAACACTTGATTTCCATGATTCTAATGTGAAGAGTCTGTACGACAAGGTCAGGATGCAATTGAGAGACAATGCTAAAGAAATAGGGAACGGATGCTTTGAGTTTTATCATAAATGTGATGATGAGTGCATGAACAGTGTCAGGAATGGGACATATGATTATCCCAAATATGAAGAAGAATCCAAGCTGAATAGAAATGAAATCAAAGGAGTGAAATTGAGCAATATGGGGGTTTATCAAATACTTGCTATATACGCTACAGTGGCAGGCTCCTTGTCACTGGCAATCATGATAGCTGGGATTTCTTTCTGGATGTGTTCTAATGGATCTCTGCAATGCAGAATCTGCATATGA
>A_/_H2N2|CY116971|A/chicken/New_York/4438-3/1995
ATGAACAACCAAACAAAGACAATGACCATCACCTTTCTCATCCTCCTATTCACAATAGTGAAAGGGGACCAAATATGTATCGGGTATCATGCCAACAATTCCACAGAAAAAGTCGACACAATCTTGGAGCGAAACGTCACCGTGACTCATGCCAAGGACATTCTTGAGAAAACGCATAATGGGAAGTTGTGCAGATTGAGCGGGATCCCTCCATTGGAATTGGGGGATTGCAGCATTGCGGGGTGGCTCCTTGGAAATCCGGAATGTGACCGGCTCTTAAATGTACCTGAATGGTCCTATATAGTGGAAAGGGAAACCCCAGTAAATGGTCTGTGCTACCCAGGCAGTTTCAATGATTATGAGGAATTGAAACATCTCATCACTAGTGTGACACATTTTGAGAAAGTTAAGATTCTTCCCAGGGATCAATGGACTCAGCACACAACAACTGGTGGTTCTCGAGCCTGTGCAGTCCTTGGCAATCCGTCATTCTTCAGGAACATGGTTTGGCTTACAAAGAAAGGGTCAAACTACCCAATTGCCAAAAGATCATACAACAACACAAGCGGAGAGCAGATGCTGATAATTTGGGGGATACATCATCCCAATGACGATGAGGAACAAAGAACACTGTACCAGAACGTGGGAACGTATGTTTCTGTGGGCACATCAACATTAAATAAGAGGTCAATCCCTGTAATAGCAACAAGGCCAAAGGTCAACGGACAAGGGGGGAGAATGGAATTCTATTGGACTCTATTGGAGACATGGGATGTCATCAGTTTTGAGAGCACTGGTAATTTAATAGCACCAGAATATGGATTCAAAATATCAAAGAGAGGAGGCTCAGGAATTATGAAGACAGAGAAAACACTTGAAAATTGTGAAACCAAATGTCAAACCCCCTTGGGGGCAATAAATACAACATTGCCTTTCCACAACATCCATCCATTGACAATAGGTGAATGTCCCAAATATGTAAAGTCAGATAGATTGGTTTTGGCTATAGGGCTAAGAAATGTCCCTCAGATTGAATCAAGAGGATTGTTCGGAGCAATAGCCGGTTTTATAGAAGGCGGATGGCAAGGGATGATTGATGGCTGGTATGGATATCATCACAGCAATGATCAAGGATCAGGATATGCAGCAGACAAAGAATCCACTCAAAAGGCAATTGATGGGATAACTAACAAAGTAAATTCTGTGATTGAGAAGATGAACACTCAGTTTGAGGCTGTTGGGAAAGAGTTCAACAATCTAGAGAGAAGACTGGAAAACCTAAATAAAAAGATGGAAGATGGATTTATTGATGTATGGACATATAATGCCGAACTCCTAGTTTTGATGGAAAATGAGAGAACACTTGATTTCCATGATTCTAATGTGAAGAGTCTGTACGACAAGGTCAGGATGCAATTGAGAGACAATGCTAAAGAAATAGGGAACGGATGCTTTGAGTTTTATCATAAATGTGATGATGAGTGCATGAACAGTATCAGGAATGGGACATATGATTATCCCAAATATGAAGAAGAATCCAAGCTGAATAGAAATGAAATCAAAGGAGTGAAATTGAGCAATATGGGGGTTTATCAAATACTTGCTATATACGCTACAGTGGCAGGCTCCTTGTCACTGGCAATCATGATAGCTGGGATTTCTTTCTGGATGTGTTCTAATGGATCTCTGCAATGCAGAATCTGCATATGA
>A_/_H2N2|CY116947|A/guinea_fowl/New_Jersey/30701/1991
ATGAACAACCAAACAAAGACAATGACTATCACTTTTCTCATCCTCCTATTCACAATAGTGAAAGGGGACCAAATATGTATCGGGTACCATGCCAACAATTCCACAGAAAAAGTCGACACAATCTTGGAGCGAAACGTCACCGTGACTCATGCCAAGGACATTCTTGAGAAAACGCATAATGGGAAGTTGTGCAGATTGAGCGGGATCCCTCCATTGGAATTGGGGGATTGCAGCATTGCGGGGTGGCTCCTTGGAAATCCGGAATGTGACCGGTTCTTAAGTGTACCTGAATGGTCCTATATAGTGGAAAGGGAAAACCCAGTAAATGGTCTGTGCTACCCAGGCAGTTTCAATGATTATGAGGAATTGAAACATCTCATCACTAGTGTGACACACTTTGAGAAAGTTAAGATTCTGCCCAGAGATCAATGGACTCAGCACACAACAACTGGTGGTTCTCGGGCCTGTGCAGTACTTGGCAATCCGTCATTCTTCAGGAACATGGTTTGGCTCACAAAGAAGGGGTCAAACTACCCAATTGCCAAAAGATCATACAACAACACAAGCGGAGAGCAGATGCTGATAATTTGGGGGATACATCATCCCAATGACGATGCGGAACAAAGGACACTGTACCAGAACGTGGGAACGTATGTTTCTGTGGGCACATCAACATTAAATAAGAGGTCAATCCCTGAAATAGCAACAAGGCCAAAAGTCAACGGACAAGGGGGGAGAATGGAATTCTTTTGGACTCTATTGAAGACATGGGATGTCATAAATTTTGAGAGCACTGGTAATTTAATTGCACCAGAATATGGATTCAAAATATCAAAGAGAGGAAGCTCAGGAATTATGAAGACAGAGAAAACACTTGAAAATTGTGAAACCAAATGTCAAACCCCCTTGGGGGCAATAAATACAACATTGCCTTTTCACAACATCCACCCATTGACAATAGGTGAATGTCCCAAATATGTAAAGTCAGATAGATTGGTTTTGGCTACAGGGCTAAGAAATGTCCCTCAGATTGAATCAAGAGGATTGTTTGGAGCAATAGCCGGTTTTATAGAAGGCGGATGGCAAGGGATGATTGATGGCTGGTATGGGTATCATCACAGCAATGATCAAGGATCAGGATATGCAGCAGACAAAGAATCCACTCAAAAGGCAATTGATGGGATAACTAACAAAGTAAATTCTGTGATTGAGAAGATGAACACTCAGTTTGAGGCTGTTGGGAAAGAGTTCAACAATCTAGAGAGAAGACTGGAAAACCTAAATAAAAAGATGGAAGATGGATTTCTTGATGTATGGACATATAATGCCGAACTCCTAGTTTTGATGGAAAATGAGAGGACACTTGATTTCCATGATTCTAATGTGAAGAATCTGTACGACAAGGTCAGGATGCAATTGAGAGACAATGCTAAGGAAATAGGGAACGGATGCTTTGAGTTTTATCATAAATGTGATGATGAATGCATGAACAGTGTCAGGAATGGGACATATGATTATCCCAAATATGAAGAAGAATCCAAGCTGAATAGAAACGAAATCAAAGGAGTGAAATTGAGCAATATGGGGGTTTATCAAATACTTGCTATATACGCTACAGTGGCAGGCTCCTTGTCACTGGCAATCATGATGGCTGGGATTTCTTTCTGGATGTGTTCTAATGGGTCTCTGCAATGCAGAATCTGCATATGA
>A_/_H2N2|CY116939|A/chicken/New_York/29878/1991
ATGAACAACCAAACAAAGACAATGACTATCACTTTTCTCATCCTCCTATTCACAATAGTGAAAGGGGACCAAATATGTATCGGGTACCATGCCAACAATTCCACAGAAAAAGTCGACACAATCTTGGAGCGAAACGTCACCGTGACTCATGCCAAGGACATTCTTGAGAAAACGCATAATGGGAAGTTGTGCAGATTGAGCGGGATCCCTCCATTGGAATTGGGGGATTGCAGCATTGCGGGGTGGCTCCTTGGAAATCCGGAATGTGACCGGCTCTTAAGTGTACCTGAATGGTCCTATATAGTGGAAAAGGAAAACCCAGTAAATGGTCTGTGCTACCCAGGCAGTTTCAATGATTATGAGGAATTGAAACATCTCATCACTAGTGTGACACACTTTGAGAAAGTTAAGATTCTGCCCAGAGATCAATGGACTCAGCACACGACAACTGGTGGTTCTCGGGCCTGTGCAGTACTTGACAATCCGTCATTCTTCAGGAACATGGTTTGGCTTACAAAGAAGGGGTCAAACTACCCAATTGCCAAAAGATCATACAACAACACAAGCGGAGAGCAAATGCTGATAATTTGGGGGATACATCATCCCAATGACGATGCGGAACAAAGGACACTGTACCAGAACGTGGGAACGTATGTTTCTGTGGGCACATCAACATTAAATAAGAGGTCAATCCCTGAAATAGCAACAAGGCCAAAAGTCAACGGACAAGGGGGGAGAATGGAATTCTCTTGGACTCTATTGGAGACATGGGATGTCATAAATTTTGAGAGCACTGGTAATTTAATTGCACCAGAATATGGATTCAAAATATCAAAGAGAGGAAGCTCAGGAATTATGAAGACAGAGAAAACACTTGAAAATTGTGAAACCAAATGTCAAACCCCCTTGGGGGCAATAAATACAACATTGCCTTTTCACAACATCCACCCATTGACAATAGGTGAATGTCCCAAATATGTAAAGTCAGATAGATTGGTTTTGGCTACAGGGCTAAGAAATGTCCCTCAGATTGAATCAAGAGGATTGTTTGGAGCAATAGCCGGTTTTATAGAAGGCGGATGGCAAGGGATGATTGATGGCTGGTATGGGTATCATCACAGCAATGATCAAGGATCAGGATATGCAGCAGACAAAGAATCCACTCAAAAGGCAATTGATGGGATAACTAACAAAGTAAATTCTGTGATTGAGAAGATGAACACTCAGTTTGAGGCTGTTGGGAAAGAGTTCAACAATCTAGAGAGAAGACTGGAAAACCTAAATAAAAAGATGGAAGATGGATTTCTTGATGTATGGACATATAATGCCGAACTCCTAGTTTTGATGGAAAATGAGAGGACACTTGATTTCCATGATTCTAATGTGAAGAATCTGTACGACAAGGTCAGAATGCAATTGAGAGACAATGCTAAGGAAATAGGGAACGGGTGCTTTGAGTTTTATCATAAATGTGATGATGAATGCATGAACAGTGTCAGGAATGGGACATATGATTATCCCAAATATGAAGAAGAATCCAAGCTGAATAGAAACGAAATCAAAGGAGTGAAATTGAGCAATATGGGGGTTTATCAAATACTTGCTATATACGCTACAGTGGCAGGCTCCTTGTCACTGGCAATCATGATGGCTGGGATTTCTTTTTGGATGTGTTCTAATGGGTCTCTGCAATGCAGAATCTGCATATGA
>A_/_H2N2|CY116931|A/chicken/Pennsylvania/24825/1991
ATGAACAACCAAACAAAGACAATGACTATCACTTTTCTCATCCTCCTATTCACAATAGTGAAAGGGGACCAAATATGTATCGGGTACCATGCCAACAATTCCACAGAAAAAGTCGACACAATCTTGGAGCGAAACGTCACCGTGACTCATGCCAAGGACATTCTTGAGAAAACGCATAATGGGAAGTTGTGCAGATTGAGCGGGATCCCTCCATTGGAATTGGGGGATTGCAGCATTGCGGGGTGGCTCCTTGGAAATCCGGAATGTGACCGGCTCTTAAGTGTACCTGAATGGTCCTATATAGTGGAAAAGGAAAACCCAGTAAATGGTCTGTGCTACCCAGGCAGTTTCAATGATTATGAGGAATTGAAACATCTCATCACTAGTGTGACACACTTTGAGAAAGTTAAGATTCTGCCCAGAGATCAATGGACTCAGCACACGACAACTGGTGGTTCTCGGGCCTGTGCAGTACTTGGCAATCCGTCATTCTTCAGGAACATGGTTTGGCTTACAAAGAAGGGGTCAAACTACCCAATTGCCCAAAGATCATACAACAACACAAGCGGAGAGCAGATGCTGATAATTTGGGGGATACATCATCCCAATGACGATGCGGAACAAAGGACACTGTACCAGAACGTGGGAACGTATGTTTCTGTGGGCACATCAACATTAAATAAGAGGTCAATCCCTGAAATAGCAACAAGGCCAAAAGTCAACGGACAAGGGGGGAGAATGGAATTCTCTTGGACTCTATTGAAGACATGGGATGTCATAAATTTTGAGAGCACTGGTAATTTAATTGCACCAGAATATGGATTCAAAATATCAAAGAGAGGAAGCTCAGGAATTATGAAGACAGAGAAAACACTTGAAAATTGTGAAACCAAATGTCAAACCCCCTTGGGGGCAATAAATACAACATTGCCTTTTCACAACATCCACCCATTGACAATAGGTGAATGTCCCAAATATGTAAAGTCAGATAGATTGGTTTTGGCTACAGGGCTAAGAAATGTCCCTCAGATTGAATCAAGAGGATTGTTTGGAGCAATAGCCGGTTTTATAGAAGGCGGATGGCAAGGGATGGTTGATGGCTGGTATGGGTATCATCACAGCAATGATCAAGGATCAGGATATGCAGCAGACAAAGAATCCACTCAAAAGGCAATTGATGGGATAACTAACAACGTAAATTCTGTGATTGAGAAGATGAACACTCAGTTTGAGGCTGTTGGGAAAGAGTTCAACAATCTAGAGAGAAGACTGGAAAACCTAAATAAAAAGATGGAAGATGGATTTCTTGATGTATGGACATATAATGCCGAACTCCTAGTTCTGATGGAAAATGAGAGGACACTTGATTTCCATGATTCTAATGTGAAGAATCTGTACGACAAGGTCAGGATGCAATTGAGAGACAATGCTAAGGAAATAGGGAACGGGTGCTTTGAGTTTTATCATAAATGTGATGATGAATGCATGAACAGTGTCAGGAATGGGACATATGATTATCCCAAATATGAAGAAGAATCCAAGCTGAATAGAAACGAAATCAAAGGAGTGAAATTGAGCAATATGGGGGTTTATCAAATACTTGCTATATACGCTACAGTGGCAGGCTCCTTGTCACTGGCAATCATGATGGCTGGGATTTCTTTCTGGATGTGTTCTAATGGGTCTCTGCAATGCAGAATCTGCATATGA
>A_/_H2N2|CY116923|A/guinea_fowl/New_Jersey/26146/1990
ATGGACAACCAAACAAAGACAATGACCATCACTTTTCTCATCCTCCTATTCACAATAGCGAAAGGGGACCAAATATGTATCGGGTACCATGCCAACAATTCCACAGAAAAAGTCGACACAATCTTGGAGCGAAACGTCACCGTGACTCATGCCAAGGACATCCTTGAGAAAACGCATAATGGGAAGTTGTGCAGATTGAGCGGGATCCCTCCATTGGAATTGGGGGATTGCAGCATTGCGGGGTGGCTCCTTGGAAATCCGGAATGTGACCGGCTCTTAAGTGTACCTGAATGGTCCTATATAGTGGAAAAGGAAAACCCAGCAAATGGTCTGTGCTACCCAGGCAGTTTCAATGATTATGAGGAATTGAAACATCTCATCACTAGAGTGACACATTTTGAGAAAGTTAAGATTCTGCCCAGAGATCAATGGACTCAGCACACGACAACTGGTGGTTCTCAGGCCTGTGCAGTACTTGGCAATCCGTCATTCTTCAGGAACATGGTTTGGCTTACAAAGAAGGGGTCAAACTACCCAATTGCCAAAAGATCATACAACAACACAAGCGGAGAGCAAATGCTGGTAATTTGGGGGATACATCATCCCAATGACGATGCGGAACAAAGGACACTGTACCAGAACGTGGGAACGTATGTTTCTGTGGGCACATCAACATTAAATAAGAGGTCAATCCCTGAAATAGCAACAAGGCCAAAAGTCAACGGACAAGGGGGAAGAATGGAATTCTCTTGGACTCTATTGAAGACATGGGATGTCATAAATTTTGAGAGCACTGGTAATTTAATTGCACCAGAATATGGATTCAAAATATCAAAGAGAGGAAGCTCAGGAATTATGAAGACAGAGAAAACACTTGAAAATTGTGAAACCAAATGTCAAACCCCCTTGGGGGCAATAAATACAACATTGCCTTTTCACAACATTCACCCATTGACAATAGGTGAATGTCCCAAATATGTAAAGTCAGATAGACTGGTTTTGGCTACAGGGCTAAGAAATGTCCCTCAGATTGAATCAAGGGGATTGTTTGGAGCAATAGCCGGTTTTATAGAAGGCGGATGGCAAGGGATGATTGATGGCTGGTATGGGTATCATCACAGCAATGATCAAGGATCAGGATATGCAGCAGACAAAGAATCCACTCAAAAGGCAATTGATGGGATAACTAACAAAGTAAATTCTGTGATTGAAAAGATGAACACTCAGTTTGAGGCTGTTGGGAAAGAGTTCAACAATCTAGAGAGAAGACTGGAAAACCTAAATAAAAAGATGGAAGATGGATTTCTTGATGTATGGACATATAATGCCGAACTCCTAGTTTTGATGGAAAATGAGAGGACACTTGATTTCCATGATTCTAATGTGAAGAATCTGTACGACAAGGTCAGAATGCAATTGAGAGACAATGCTAAGGAAATAGGGAACGGGTGCTTTGAGTTTTATCATAAATGTGATGATGAATGCATGAATAGTGTCAGGAATGGGACATATGATTATCCCAAATATGAAGAAGAATCCAAGCTGAATAGAAACGAAATCAAAGGAGTGAAATTGAGCAATATGGGGGTTTATCAAATACTTGCTATATACGCTACAGTGGCAGGCTCCTTGTCACTGGCAATCATGATGGCTGGGATTTCTTTCTGGATGTGTTCTAATGGGTCTCTGCAATGCAGAATCTGCATATGA
>A_/_H2N2|CY116915|A/avian/Massachusetts/25756/1990
ATGAACAACCAAACAAAGACAATGACTATCACTTTTCTCATCCTCCTATTCACAATAGTGAAAGGGGACCAAATATGTATCGGGTACCATGCCAACAATTCCACAGAAAAAGTCGACACAATCTTGGAGCGAAACGTCACCGTGACTCATGCCAAGGACATTCTTGAGAAAACGCATAATGGGAAGTTGTGCAGATTGAGCGGGATCCCTCCATTGGAATTGGGGGATTGCAGCATTGCGGGGTGGCTCCTTGGAAATCCGGAATGTGACCGGCTCTTAAGTGTACCTGAATGGTCCTATATAGTGGAAAAGGAAAACCCAGCAAATGGTCTGTGCTACCCAGGCAGTTTCAATGATTATGAGGAATTGAAACATCTCATCACTAGTGTGACACACTTTGAGAAAGTTAAGATTCTGCCCAGAGATCAATGGACTCAGCACACGACAACTGGTGGTTCTCGGGCCTGTGCAGTACTTGGCAATCCGTCATTCTTCAGGAACATGGTTTGGCTTACAAAGAAGGGGTCAAACTACCCAATTGCCAAAAGATCATACAACAACACAAGCGGAGAGCAAATGCTGGTAATTTGGGGGATACATCATCCCAATGACGATGCGGAACAAAGGACACTGTACCAGAACGTGGGAACGTATGTTTCTGTGGGCACATCAACATTAAATAAGAGGTCAATCCCTGAAATAGCAACAAGGCCAAAAGTCAACGGACAAGGGGGGAGAATGGAATTCTCTTGGACTCTATTGGAGACATGGGATGTCATAAATTTTGAGAGCACTGGTAATTTAATTGCACCAGAATATGGATTCAAAATATCAAAGAGAGGAAGCTCAGGAATTATGAAGACAGAGAAAACACTTGAAAATTGTGAAACCAAATGTCAAACCCCCTTGGGGGCAATAAATACAACATTGCCTTTTCACAACATCCACCCATTGACAATAGGTGAATGTCCCAAATATGTAAAGTCAGATAGATTGGTTTTGGCTACAGGGCTAAGAAATGTCCCTCAGATTGAATCAAGGGGATTGTTTGGAGCAATAGCCGGTTTTATAGAAGGCGGATGGCAAGGGATGATTGATGGCTGGTATGGGTATCATCACAGCAATGATCAAGGATCAGGATATGCAGCAGACAAAGAATCCACTCAAAAGGCAATTGATGGGATAACTAACAAAGTAAATTCTGTGATTGAAAAGATGAACACTCAGTTTGAGGCTGTTGGGAAAGAGTTCAACAATCTAGAGAGAAGACTGGAAAACCTAAATAAAAAGATGGAAGATGGATTTCTTGATGTATGGACATATAATGCCGAACTCCTAGTTTTGATGGAAAATGAGAGGACACTTGATTTCCATGATTCTAATGTGAAGAATCTGTACGACAAGGTCAGAATACAATTGAGAGACAATGCTAAGGAAATAGGGAACGGGTGCTTTGAGTTTTATCATAAATGTGATGATGAATGCATGAACAGTGTCAGGAATGGGACATATGATTATCCCAAATATGAAGAAGAATCCAAGCTGAATAGAAACGAAATCAAAGGAGTGAAATTGAGCAATATGGGGGTTTATCAAATACTTGCTATATACGCTACAGTGGCAGGCTCCTTGTCACTGGCAATCATGATGGCTGGGATTTCTTTCTGGATGTGTTCTAATGGGTCTCTGCAATGCAGAGTCTGCATATGA
>A_/_H2N2|CY116907|A/chicken/Connecticut/13657/1990
ATGAACAACCAAACAAAGACAATGACTATCACTTTTCTCATCCTCCTATTCACAATAGTGAAAGGGGACCAAATATGTATCGGGTACCATGCCAACAATTCCACAGAAAAAGTCGACACAATCTTGGAGCGAAACGTCACCGTGACTCATGCCAAGGACATTCTTGAGAAAACGCATAATGGGAAGTTGTGCAGATTGAGCGGGATCCCTCCATTGGAATTGGGGGATTGCAGCATTGCGGGGTGGCTCCTTGGAAATCCGGAATGTGACCGGCTCTTAAGTGTACCTGAATGGTCCTATATAGTGGAAAAGGAAAACCCAGCAAATGGTCTGTGCTACCCAGGCAGTTTCAATGATTATGAGGAATTGAAACATCTCATCACTAGTGTGACACACTTTGAGAAAGTTAAGATTCTGCCCAGAGATCAATGGACTCAGCACACGACAACTGGTGGTTCTCGGACCTGTGCAGTACTTGGCAATCCGTCATTCTTCAGGAACATGGTTTGGCTTACAAAGAAGGGGTCAAACTACCCACTTGCCAAAAGATCATACAACAACACAAGCGGAGAGCAAATGCTGGTAATTTGGGGGATACATCATCCCAATGACGATGCGGAACAAAGGACACTGTACCAGAACGTGGGAACGTATGTTTCTGTGGGCACATCAACATTAAATAAGAGGTCAATCCCTGAAATAGCAACAAGGCCAAAAGTCAACGGACAAGGGGGGAGAATGGAATTCTCTTGGACTCTATTGAAGACATGGGATGTCATAAATTTTGAGAGCACTGGTAATTTAATTGCACCAGAATATGGATTCAAAATATCAAAGAGAGGAAGCTCAGGAATTATGAAGACAGAGAAAACACTTGAAAATTGTGAAACCAAATGTCAAACCCCCTTGGGGGCAATAAATACAACATTGCCTTTTCACAACATTCACCCATTGACAATAGGTGAATGTCCCAAATATGTAAAGTCAGATAGATTGGTTTTGGCTACAGGGCTAAGAAATGTCCCTCAGATTGAATCAAGGGGATTGTTTGGAGCAATAGCCGGTTTTATAGAAGGCGGATGGCAAGGGATGATTGATGGCTGGTATGGGTATCATCACAGCAATGATCAAGGATCAGGATATGCAGCAGACAAAGAATCCACTCAAAAGGCAATTGATGGGATAACTAACAAAGTAAATTCTGTGATTGAAAAGATGAACACTCAGTTTGAGGCTGTTGGAAAAGAGTTCAACAATCTAGAGAGAAGACTGGAAAACCTAAATAAAAAGATGGAAGATGGATTTCTTGATGTATGGACATATAATGCCGAACTCCTAGTTTTGATGGAAAATGAGAGGACACTTGATTTCCATGATTCTAATGTGAAGAATCTGTACGACAAGGTCAGAATGCAATTGAGAGACAATGCTAAGGAAATAGGGAACGGGTGCTTTGAGTTTTATCATAAATGTGATGATGAATGCATGAATAGTGTCAGGAATGGGACATATGATTATCCCAAATATGAAGAAGAATCCAAGCTGAATAGAAACGAAATCAAAGGAGTGAAATTGAGCAATATGGGGGTTTATCAAATACTTGCTATATACGCTACAGTGGCAGGCTCCTTGTCACTGGCAATCATGATGGCTGGGATTTCTTTCTGGATGTGTTCTAATGGGTCTCTGCAATGCAGAATCTGCATATGA
>A_/_H2N2|CY116835|A/mallard/New_York/6750/1978
ATGGACAACCGAACAAAGACAATGACCATCACTTTCCTCATTCTCCTGTTCACAGTAGTGAAAGGGGACCAAATATGTATCGGGTACCATGCCAACAATTCCACAGAGAAAGTCGACACAATCTTGGAGCGGAACGTCACCGTGACCCATGCCAAGGACATTCTTGAGAAAACGCACAATGGAAAGTTGTGCAGATTAAGCGGGATCCCTCCATTGGAATTAGGGGATTGCAGCATTGCAGGTTGGCTCCTTGGAAATCCGGAATGTGATCGGCTCTTAAGTGTGCCTGAATGGTCCTATATAGTAGAAAAGGAAAACCCGGCGAATGGTCTGTGTTACCCAGGCAACTTCAATGATTATGAGGAATTGAAACATCTCCTCACCAGGGTGACACATTTTGAGAAAATTAAGATTCTGCCCAGAGATCAATGGACCCAGCATACAACAACTGGTGGTTCTCGGGCCTGTGCAGTGTCTGGCAATCCGTCATTCTTCAGGAATATGGTTTGGCTTACAAAGAAAGGATCAAACTACCCAGTTGCCAAAGGATCATACAACAACACAAGCGGGGAGCAAATGCTGGTAATTTGGGGAATACATCATCCCAATGATGATACGGAACAAAGAACACTGTACCAGAATGTGGGAACATATGTTTCTGTAGGCACATCAACATTAAATAAGAGGTCAATTCCTGAAATAGCAACAAGGCCAAAAGTCAACGGACAAGGGGGGAGAATGGAATTCTCTTGGACTCTATTGGAAACGTGGGATGTCATAAATTTTGAGAGCACTGGTAATTTAATTGCACCAGAATACGGATTCAAAATATCGAAGAGAGGAAGCTCAGGAATTATGAAGACAGAGAAAACACTTGAAAATTGTGAAACTAAATGTCAGACCCCCTTGGGAGCAATAAATACAACATTGCCTTTCCACAACATTCATCCATTGACAATAGGTGAGTGTCCCAAATATGTAAAGTCAGATAGATTGGTTTTGGCAACAGGGCTAAGAAATGTCCCTCAGATTGAATCAAGAGGATTGTTTGGAGCAATAGCTGGTTTCATAGAAGGCGGATGGCAAGGAATGATTGATGGCTGGTATGGGTATCATCACAGCAATGATCAGGGATCAGGATATGCAGCAGACAAAGAATCCACTCAAAAGGCAATTGACGGGATAACTAACAAAGTAAATTCTGTGATTGAAAAGATGAATACTCAGTTTGAGGCTGTTGGGAAAGAGTTCAACAATCTAGAGAGAAGACTGGAAAACTTAAATAAAAAGATGGAAGATGGGTTTCTAGATGTATGGACATATAATGCCGAACTCCTAGTTCTGATGGAAAATGAAAGGACACTTGATTTCCATGATTCCAACGTAAAAAATCTGTATGACAAGGTCAGAATGCAATTGAGAGACAATGCCAAGGAAATAGGGAACGGGTGCTTTGAGTTTTATCATAAATGTGATGATGAATGCATGAATAGTGTCAGGAATGGGACATATGATTATCCCAAATATGAAGAAGAATCCAAACTGAACAGAAACGAAATCAAGGGAGTGAAATTGAGCAACATGGGGGTTTATCAAATACTTGCTATATACGCTACAGTGGCAGGCTCCTTGTCACTGGCAATCATGATAGCTGGGATTTCTTTCTGGATGTGTTCTAATGGGTCTCTGCAGTGCAGAATTTGCATATGA
>A_/_H2N9|CY116775|A/pintail/Alberta/22/1997
ATGGACAAACAAACAAAGACAATGACTATCACTTTTCTCATCCTCCTGTTCACAGTAGTGAAAGGGGACCAAATATGTATCGGATACCATGCCAACAATTCCACAGAAAAAGTCGACACAATCTTGGAGCGAAACGTCACCGTGACTCATGCCAAGGACATTCTTGAGAAAACGCATAATGGGAAGTTGTGCAGATTAAGCGGGATCCCTCCATTGGAACTGGGGGATTGCAGCATTGCAGGTTGGCTCCTTGGAAATCCGGAATGTGACCGGCTCTTAAGTGTACCTGAATGGTCCTATATAGTGGAAAAGGAAAACCCGGCGAATGGTCTGTGCTACCCAGGCAGTTTCAATGATTATGAGGAATTGAAACATCTCCTCACCAGTGTGACACACTGTGAGAAAGTTAAGATTCTGCCCAAAGATCAATGGACCCAGCACACAACAACTGGTGGTTCTCGGGCCTGTGCAGTATTTGGCAACCCGTCATTCTTCAGAAACATGGTTTGGCTTACAAAGAAGGGGTCAAACTACCCAATTGCTAAAAGATCGTACAACAACACAAGCGGGGAGCAAATGCTGGTAATTTGGGGGATACATCATCCCAATGACGATACGGAACAAAGGACCCTGTACCAGAATGTGGGAACATATGTTTCCGTGGGAACATCAACACTGAATAAGAGGTCAATCCCTGAAATAGCAACAAGGCCCAAAGTCAATGGACAAGGAGGGAGAATGGAATTTTCTTGGACTCTATTGGAGACATGGGATGTCATAAATTTTGAGAGCACTGGTAATTTAATTGCACCAGAATACGGATTCAAAATATCGAAGAGAGGAAGCTCAGGAATTATGAAGACAGAGAAAACACTTGAAAATTGTGAAACCAAATGTCAGACCCCCTTGGGGGCAATAAATACAACATTGCCTTTTCACAACATTCACCCATTGACAATAGGTGAGTGCCCCAAATATGTAAAGTCAGATAGATTGGTTTTGGCGACAGGGCTAAGAAATGTCCCTCAGATTGAATCAAGGGGATTGTTTGGAGCAATAGCCGGGTTTATAGAAGGCGGATGGCAAGGAATGGTTGATGGCTGGTATGGGTATCATCACAGCAATGATCAAGGATCAGGATATGCAGCAGACAAAGAATCCACTCAAAAGGCAATTGATGGGATAACTAACAAAGTAAATTCTGTGATTGAAAAGATGAACACTCAGTTTGAGGCTGTTGGGAAAGAGTTCAACAATCTAGAGAGAAGACTGGAAAACTTAAATAAAAAGATGGAAGATGGATTTCTTGATGTATGGACATATAATGCCGAACTCCTAGTTTTAATGGAAAATGAGAGGACACTTGATTTCCATGATTCTAATGTGAAGAATCTGTACGATAAGGTCAGAATGCAATTGAGAGACAATGCTAAGGAAATAGGGAACGGGTGCTTTGAGTTTTATCATAAATGTGATGATGAATGCATGAATAGTGTCAGGAATGGGACATATGATTATCCCAAATATGAAGAAGAGTCCAAGCTGAACAGAAACGAAATCAAAGGAGTGAAATTGAGCAATATGGGGGTTTATCAAATACTTGCTATATACGCTACAGTTGCAGGCTCCTTGTCACTGGCAATCATGATAGCTGGGATTTCTTTCTGGATGTGTTCTAATGGGTCTCTGCAATGCAGAATTTGCATATGA
>A_/_H2N9|CY102228|A/blue-winged_teal/Alberta/16/1997
ATGGACAACCAAACAAAGACAATGACTATCACTTTTCTCATCCTCCTGTTCACAGTAGTGAAAGGGGACCAAATATGTATCGGATACCATGCCAACAATTCCACAGAAAAAGTCGACACAATCTTGGAGCGAAACGTCACCGTGACTCATGCCAAGGACATTCTTGAGAAAACGCATAATGGGAAGTTGTGCAGATTGAGCGGGATCCCTCCATTGGAACTGGGGGATTGCAGCATTGCAGGTTGGCTCCTTGGAAACCCGGAATGTGACCGGCTCTTAAGTGTACCTGAATGGTCCTATATAGTGGAAAAGGAAAACCCGGCGAATGGTCTGTGCTACCCAGGCAGTTTCAATGATTATGAGGAATTGAAACATCTCCTCACCAGTGTGACACACTTTGAGAAAGTTAGGATTATGCCCAGAGATCAATGGACCCAGCACACGACAACTGGTGGTTCTCGGGCCTGTGCAGTATCTGGCAACCCGTCATTCTTCAGGAACATGGTTTGGCTTACAAAGAAAGGGTCAAACTACCCAATTGCTAAAAGATCATACAACAACACAAGCGGGGAGCAAATGCTGGTAATTTGGGGGGTACATCATCCCAATGACGATACGGAACAAAGGACACTGTACCAGAATGTGGGAACATATGTTTCCGTGGGAACATCAACACTGAATAAGAGGTCAATCCCTGAAATAGCAACAAGGCCCAAAGTCAATGGACAAGGAGGGAGAATGGAATTCTCTTGGACTCTATTGGAGCCATGGGATGTCATAAATTTTGAGAGCACCGGTAATTTAATTGCACCAGAATACGGATTCAAAATATCGAAGAGAGGGAGCTCAGGAATTATGAAGACAGAGAAAACACTTGAAAATTGTGAAACCAAGTGTCAGACCCCCTTGGGGGCAATAAATACAACATTGCCCTTTCACAACATTCACCCATTGACAATAGGTGAGTGCCCCAAATATGTAAAGTCAGATAGATTGGTTTTGGCGACAGGGCTAAGAAATGTCCCTCAGATTGAGCCAAGGGGATTGTTTGGAGCAATAGCCGGGTTTATAGAAGGCGGATGGCAAGGAATGGTTGATGGCTGGTATGGGTATCATCACAGCAATGATCAAGGATCAGGATATGCAGCAGACAAAGAATCTACTCAAAAGGCAATTGATGGGATAACTAACAAAGTGAATTCTGTGATTGAAAAGATGAACACTCAGTTTGAGGCTGTTGGGAAAGAGTTCAACAATCTAGAGAGAAGACTGGAAAACCTAAATAAAAAGATGGAAGATGGATTTCTTGATGTATGGACATATAATGCCGAACTCCTAGTTTTAATGGAAAATGAGAGGACACTTGATTTCCACGATTCTAATGTAAAGAATCTGTACGATAAGGTCAGAATGCAATTGAGAGACAATGCTAAGGAAATAGGGAACGGATGCTTTGAGTTTTATCATAAGTGTGATGATGAATGCATGGATAGTGTCAGGAATGGGACATATGATTATCCCAAATATGAAGAAGAGTCCAAACTGAACAGAAATGAAATCAAAGGAGTGAAATTGAGCAATATGGGGGTTTATCAAATACTTGCTATATATGCTACAGTTGCAGGCTCCTTGTCACTGGCAATCATGATAGCTGGGATTTCTTTCTGGATGTGTTCTAATGGGTCTCTGCAATGCAGGATTTGCATATGA
>A_/_H2N9|CY076840|A/bufflehead/California/JN1016/2006
ATGGACAACCGAACAAAGACAATGACCATCACTTTTCTCATCCTCCTGTTCACAGTAGTGAAAGGGGACCAGATATGTATCGGATACCATGCCAACAATTCCACAGAAAGAGTTGACACAATCCTGGAACGAAACGTCACCGTGACTCATGCCAAGGACATTCTTGAAAAGACGCATAATGGAAAGTTGTGCAGATTAAGCGGGATCCCTCCATTGGAACTGGGGGATTGCAGCATTGCAGGTTGGCTCCTTGGAAATCCAAAGTGTGACCGGCTCTTAAGTGTACCTGAATGGTCCTATATAGTGGAAAAGGAAAACCCGGTGAATGGTCTGTGCTACCCAGGCAGTTTCAATGATTATGAGGAATTGAAACATCTCCTCACCAGTGTGACACACTTTGAGAAAATTAAGATTCTGCCTAGAGATCAATGGACCCAGCACACAACAACTGGTGGTTCTCGGGCCTGTGCAGTATCTGGGAATCCATCATTCTTCAGAAACATGGTCTGGCTTACAAAGAAGGGGTCAAACTACCCAATTGCTAAAAGGTCATACAACAACACAAGTGGGGAGCAAATGCTGATAATCTGGGGGGTGCATCATCCCAATGACGATGCGGAACAAAGGACGCTGTACCAGAATGTGGGAACATATGTTTCCGTTGGAACATCAACACTAAATAAGAGGTCAATCCCTGAAATAGCGACAAGGCCCAAAGTCAATGGACAAGGAGGGAGAATGGAATTCTCTTGGACTCTATTAGAGACATGGGATGTCATAAATTTTGAGAGCACTGGTAATTTAATTGCACCAGAATATGGATTCAAAATATCAAAGAGAGGAAGCTCAGGAATTATGAAGACAGAGAAAACACTTGAAAATTGTGAGACCAGATGTCAGACCCCCTTAGGGGCAATAAATACAACATTGCCCTTTCACAACATTCACCCATTGACAATAGGTGAGTGCCCCAAGTATGTCAAATCAGATAGACTGGTCTTGGCTACAGGACTAAGAAATGTTCCTCAGATTGAATCAAGGGGATTGTTTGGAGCAATAGCTGGGTTTATAGAAGGCGGATGGCAAGGGATGGTTGATGGCTGGTATGGGTATCATCACAGCAATGATCAAGGATCAGGATATGCAGCAGACAAAGAATCCACTCAAAAGGCAATTGACGGGATAACTAACAAGGTAAATTCCGTGATTGAAAAGATGAACACTCAGTTTGAGGCTGTTGGGAAAGAGTTCAACAATCTAGAGAGAAGACTAGAAAACTTAAATAAGAAGATGGAAGATGGATTTCTCGATGTATGGACATATAATGCCGAACTCCTAGTTCTAATGGAAAATGAGAGGACACTTGATTTCCATGACTCTAATGTGAGGAATCTGTACGATAAGGTCAGAATGCAACTGAGGGACAATGCTAAGGAAATAGGGAACGGATGCTTTGAGTTTTATCATAAATGTGATGATGAATGCATGGACAGTGTCAGGAATGGAACATATGATTATCCCAAATATGAAGAAGAGTCCAAGCTGAACAGGAATGAAATCAAAGGGGTGAAATTGAGCAATATGGGGGTCTATCAAATACTTGCTATATACGCTACAGTTGCAGGCTCCTTGTCACTGGCAATCATGATGGCTGGGATTTCTTTCTGGATGTGTTCTAATGGGTCTCTGCAATGCAGAATTTGCATTTGA
>A_/_H2N2|GU053521|A/mallard/Maryland/242/2001
ATGGACAACCAAACAAAGACAATGACTATCACTTTTCTCATCCTCCTGTTCACAGTAGTGAAAGGGGACCAAATATGTATCGGATACCATGCCAACAATTCCACAGAAAAAGTCGACACAATCTTGGAGCGAAACGTCACCGTGACTCATGCCAAGGACATTCTTGAAAAAACGCATAATGGAAAGCTGTGCAGATTAAGCGGGATCCCTCCATTGGAACTGGGGGATTGCAGCATTGCAGGTTGGCTCCTTGGAAACCCGGAATGCGACCGGCTCTTAAGTGTGCCTGAATGGTCCTATATAGTGGAAAAGGAAAACCCGACGAATGGTCTGTGCTACCCAGGCAGTTTCAATGATTATGAGGAACTGAAACATCTCCTCACCAGTGTGACACACTTTGAGAAAGTCAAGATTCTGCCCAAAGATCAATGGACCCAGCACACAACAACTGGCGGTTCTCGGGCCTGTGCAGTATCTGGCAACCCGTCATTCTTCAGGAACATGGTTTGGCTTACAAAGAAGGGGTCAAACTATCCAATTGCTAAAAGGTCATACAACAACACAAGCGGGGAGCAAATGCTGGTAATTTGGGGGATACATCATCCCAATGACGATACAGAACAAAGGGCACTGTACCAGAATGTGGGAACGTATGTTTCCGTGGGAACATCAACACTGAATAAGAGGTCAATCCCTGAAATAGCAACAAGGCCCAAAGTCAATGGACAAGGAGGGAGAATGGAATTCTCTTGGACTCTATTGGAGACATGGGATGTCATAAATTTTGAGAGCACTGGTAATTTAATTGCACCAGAGTACGGATTCAAAATATCAAAGAGAGGAAGCTCAGGAATTATGAAGACAGAGAAAACGCTTGAAAATTGTGAAACCCAATGTCAGACCCCCTTGGGGGCAATAAATACAACACTGCCCTTTCACAACATTCACCCATTGACAATAGGTGAGTGCCCCAAATATGTAAAGTCAGATAGATTGGTTTTGGCGACAGGGCTAAGAAATGTCCCTCAGATTGAATCAAGGGGATTGTTTGGAGCAATAGCCGGGTTTATAGAAGGCGGATGGCAAGGAATGGTTGATGGCTGGTATGGATATCATCACAGCAATGATCAAGGATCAGGATATGCAGCAGACAAAGAATCCACTCAAAAGGCAATTGATGGGATAACTAACAAAGTAAATTCTGTGATTGAGAAGATGAACACTCAATTTGAGGCTGTTGGGAAAGAGTTCAACAATCTAGAGAGAAGACTAGAAAACTTAAATAAAAAGATGGAAGATGGGTTTCTTGATGTATGGACATATAATGCCGAACTCCTAGTTTTAATGGAAAATGAGAGGACACTTGATTTCCATGACTCTAATGTGAAGAATCTGTACGATAAGGTCAGGATGCAGCTGAGAGACAATGCTAAGGAAATAGGGAATGGATGCTTTGAGTTTTATCATAAATGTGATGATGAATGTATGAATAGTGTCAGGAATGGGACATATGATTATCCCAAATATGAAGAAGAGTCCAAGCTGAACAGAAACGAAATCAAAGGAGTGAAATTGAGCAATATGGGAGTTTATCAAATACTTGCTATATACGCTACAGTTGCAGGCTCCTTGTCACTGGCAATCATGATAGCTGGGATTTCTTTCTGGATGTGTTCTAATGGGTCTCTGCAATGCAGAATTTGCATATGA
>A_/_H2N3|FJ517267|A/mallard/MN/506/2000
ATGGACAACCAAACAAAGACAATGACTATCACTTTTCTCATCCTCCTGCTCACAGTAGTGAAAGGGGACCAAATATGTATCGGATACCATGCCAACAATTCCACAGAAAAAGTCGACACAATCTTAGAGCGGAACGTCACCGTGACCCATGCCAAGGACATTCTTGAGAAAACGCATAATGGGAAGTTGTGCAGATTAAGCGGGATCCCTCCATTGGAACTTGGGGATTGCAGCATTGCAGGTTGGCTCCTTGGAAATCCGGAATGTGACAGGCTCTTAAGTGTACCTGAATGGTCCTATATAGTGGAAAAGGAAAAACCGGCGAATGGTCTGTGCTACCCAGGCAGCTTCAATGATTACGAGGAACTGAAACATCTTCTCACCAGTGTGACACACTTTGAGAAAATTAAGATTCTGCCCAGAGACCAATGGACCCAGCACACAACAACTGGTGGTTCTCGGGCCTGTGCAGTATCTGGCAATCCGTCATTCTTCAGGAACATGGTTTGGCTTACAAAGAAGGGGTCAAACTACCCAATTGCTAAAAGATCGTACAACAACACAAGCGGGGAGCAAATGCTGGTAATTTGGGGGATACATTATCCCAATGACGATACGGAACAAAGGACACTGTACCAGAATGTGGGAACATATGTTTCTGTGGGAACATCAACACTGAACAAAAGGTCAATCCCTGAAATAGCAACAAGGCCCAAAGTCAATGGACAAGGAGGGAGAATGGAATTCTCTTGGACTCTATTGGAGACATGGGATGTCATAAATTTTGAAAGCACTGGTAATTTAATTGCACCAGAATACGGGTTCAAAATATCGAAGAGAGGAAGCTCAGGAATTATGAAGACAGAGAAAACACTTGAAAATTGTGAAACCAAATGTCAGACCCCCTTGGGGGCAATAAATACAACATTGCCTTTTCACAACATTCATCCATTGACAATAGGTGAGTGCCCCAAATATGTAAAGTCAGATAAATTGGTTTTGGCGACAGGGCTAAGAAATGTCCCTCAGATTGAATCAAGGGGATTGTTTGGGGCAATAGCTGGGTTTATAGAAGGCGGATGGCAAGGAATGATTGATGGCTGGTATGGGTATCATCACAGCAATGATCAAGGATCAGGATATGCAGCAGACAAAGAATCCACTCAAAAGGCAATTGATGGAATAACTAACAAAGTAAATTCTGTGATTGAAAAGATGAACACTCAGTTTGAGGCTGTTGGGAAAGAGTTCAACAACCTAGAGAGAAGGCTGGAAAATTTAAATAAAAAGATGGAAGATGGATTTCTTGATGTATGGACATATAATGCCGAACTCCTAGTTTTAATGGAAAATGAGAGGACACTTGATTTCCATGATTCTAATGTGAAGAACCTGTATGATAAGGTCAGGATGCAATTGAGAGACAATGCTAAGGAAATAGGGAACGGATGCTTTGAGTTTTATCATAAATGTGATGATGAATGCATGAATAGTGTCAGGAATGGGACATATGATTATCCCAAATATGAAGAAGAGTCCAAGCTGAACAGAAATGAAATCAAAGGAGTGAAATTGAGCAATATGGGAGTTTATCAAATACTTGCTATATACGCTACAGTTGCAGGCTCCTTGTCACTGGCAATCATGATAGCTGGGATTTCTTTCTGGATGTGTTCTAATGGGTCTCTGCAATGCAGAATTTGCATATGA
>A_/_H2N3|FJ357085|A/mallard/MN/51/98
ATGGACAACCAAACAAAGACAATGACTATCACTTTTCTCATCCTCCTGCTCACAGTAGTGAAAGGGGACCAAATATGTATCGGATACCATGCCAACAATTCCACAGAAAAAGTCGACACAATCTTAGAGCGGAACGTCACCGTGACCCATGCCAAGGACATTCTTGAGAAAACGCATAATGGGAAGTTGTGCAGATTAAGCGGGATCCCTCCATTGGAACTTGGGGATTGCAGCATTGCAGGTTGGCTCCTTGGAAATCCGGAATGTGACCGGCTCTTAAGTGTACCTGAATGGTCCTATATAGTGGAAAAGGAAAACCCGGCGAATGGTCAGTGCTACCCAGGCAGCTTCAATGATTATGAGGAATTGAAACATCTTCTCACCAGTGTGACACACTTTGAGAAAATTAAGATTCTGCCCAGAGACCAATGGACCCAGCACACAACAACTGGTGGTTCTCGGGCCTGTGCAGTATCTGGCAATCCGTCATTCTTCAGGAACATGGTTTGGCTTACAAAGAAGGGGTCAAACTACCCAATTGCTAAAAGATCGTACAACAACACAAGCGGGGAGCAAATGCTGGTAATTTGGGGGATACATCATCCCAATGACGATACGGAACAAAGGACACTGTACCAGAATGTGGGAACATATGTTTCTGTGGGAACATCAACACTGAACAAAAGGTCAATCCCTGAGATAGCAACAAGGCCCAAAGTCAATGGACAAGGAGGGAGAATGGAATTCTCTTGGACTCTATTGGAGACATGGGATGTCATAAATTTTGAGAGCACTGGTAATTTAATTGCACCAGAATACGGGTTCAAAATATCGAAGAGAGGAAGCTCAGGAATTATGAAGACAGAGAAAACACTTGAAAATTGTGAAACCAAATGTCAGACCCCCTTGGGGGCAATAAATACAACATTGCCTTTTCACAACATTCACCCATTGACAATAGGTGAGTGCCCCAAATATGTAAAGTCAGATAGATTGGTTTTGGCGACAGGGCTAAGAAATGTCCCTCAGATTGAATCAAGGGGATTGTTTGGAGCAATAGCTGGGTTTATAGAAGGCGGATGGCAAGGAATGATTGATGGCTGGTATGGGTATCATCACAGCAATGATCAAGGATCAGGATATGCAGCAGACAAAGAATCCACTCAAAAGGCAATTGATGGAATAACTAACAAAGTAAATTCTGTGATTGAAAAGATGAACACTCAGTTTGAGGCTGTTGGGAAAGAGTTCAACAACCTAGAGAGAAGGCTGGAAAACTTAAATAAAAAGATGGAAGATGGATTTCTTGATGTATGGACATATAATGCCGAACTCCTAGTTTTAATGGAAAATGAGAGGACACTTGATTTCCATGATTCTAATGTGAAGAACCTGTACGATAAGGTCAGAATGCAATTGAGAGACAATGCTAAGGAAATAGGGAACGGATGCTTTGAGTTTTATCATAAATGTGATGATGAATGCATGAATAGTGTCAGGAATGGGACATATGATTATCCCAAATATGAAGAAGAGTCCAAGCTGAACAGAAATGAAATCAAAGGAGTGAAATTGAGCAATATGGGGGTTTATCAAATACTTGCTATATACGCTACAGTTGCAGGCTCCTTGTCACTGGCAATCATGATAGCTGGGATTTCTTTCTGGATGTGTTCTAATGGGTCTCTGCAATGCAGAATTTGCATATGA
>A_/_H2N7|CY033340|A/northern_shoveler/California/HKWF1128/2007
ATGGACAACCGAACAAAGACAATGACCATCACTTTTCTCATCCTCCTGTTCACAGTAGTGGAAGGGGACCAAATATGTATCGGATACCATGCCAACAATTCCACAGAAAGAGTTGACACAATCTTGGAACGAAATGTCACCGTGACTCATGCCAAGGACATTCTTGAAAAGACGCATAATGGAAAGTTGTGCAGATTAAGCGGGATCCCTCCATTGGAACTGGGGGATTGCAGCATTGCAGGTTGGCTCCTTGGAAATCCAAAGTGTGACCGGCTCTTAAGTGTACCCGAATGGTCCTATATAGTGGAAAAGGAAAACCCGGTGAATGGTCTGTGCTACCCAGGCAGTTTCAATGATTATGAAGAATTGAAACATCTCCTCACCAGTGTGACACACTTTGAGAAAATTAAGATTCTGCCCAGAGATCAATGGACCCAGCACACAACAACTGGTGGTTCTCAGGCCTGTGCAGTATCTGGGAGTCCATCATTCTTCAGAAACATGGTCTGGCTTACAGAGAAGGGGTCAAACTACCCAATTGCTAAAAGGTCATACAACAACACAAGTGGGGAGCAAATACTGGTAATCTGGGGGGTGCATCATCCCAATGACGATGCGGAACAAAGGAAGCTGTACCAGAATGTGGGAACATATGTTTCCGTTGGAACATCAACACTAAATAAGAGGTCAATCCCTGAAATAGCGACAAGGCCCAAAGTCAATGGACAAGGAGGGAGAATGGAATTCTCTTGGACTCTATTAGAGACATGGGATGTCATAAATTTTGAGAGCACTGGTAATTTAATTGCACCAGAATATGGATTCAAAATATCAAAGAGAGGAAGCTCAGGAATTATGAAGACAGAGAAAACACTTGAAAATTGTGAGACCAGATGTCAGACCCCCTTAGGGGCAATAAATACAACATTGCCCTTTCACAACATTCACCCATTGACAATAGGTGAGTGCCCCAAGTATGTCAAGTCAGATAGACTGGTCTTGGCGACAGGACTAAGAAATGTCCCTCAGATTGAATCAAGGGGATTGTTTGGAGCAATAGCTGGGTTTATAGAAGGCGGATGGCAAGGGATGGTTGATGGCTGGTATGGGTATCATCACAGCAATGATCAAGGATCAGGCTATGCAGCAGATAAAGAATCCACTCAAAAGGCAATTGACGGGATAACTAACAAGGTAAATTCTGTGATTGAAAAGATGAACACTCAGTTTGAGTCTGTTGGGAAAGAGTTCAACAATCTAGAGAGAAGACTAGAAAATTTAAATAAGAAGATGGAAGATGGATTTCTCGATGTATGGACATACAATGCCGAACTCCTAGTTCTAATGGAAAATGAGAGGACACTTGATTTCCATGACTCTAATGTGAGGAATCTGTACGATAAGGTCAGAATGCAACTGAGAGACAATGCTAAGGAAATAGGGAACGGATGCTTTGAGTTTTATCATAAATGTGATGATGAATGCATGGACAGTGTCAGGAATGGAACATATGATTATCCCAAATATGAAGAAGAGTCCAAGCTGAACAGGAATGAAATCAAAGGGGTGAAATTGAGCAATATGGGGGTCTATCAAATACTTGCTATATACGCTACAGTTGCAGGTTCCCTGTCACTGGCAATCATGATAGCTGGGATTTCTTTCTGGATGTGTTCTAATGGGTCTCTGCAATGCAGAATTTGCATTTGA
>A_/_H2N3|L11138|A/mallard/Ontario/56/76
ATGGACAACCGAACAAAGACAATGACCATCACTTTTCTCATCCTCCTGTTCACAGTAGTGAAAGGGGACCAGATATGTATCGGGTACCATGCCAACAATTCAACAGAGAAAGTCGACACAATCTTGGAGCGAAACGTCACCGTGACCCATGCCAAGGACATTCTTGAGAAAACGCACAATGGAAAGTTATGCAGATTAAGCGGGATCCCTCCATTGGAATTGGGGGATTGCAGCATTGCAGGTTGGCTCCTTGGAAATCCGGAATGTGATCGGCTCTTAAGTGTGCCTGAATGGTCCTATATAGTGGAAAAGGAAAACCCGGCGAATGGTTTGTGCTACCCAGGCAGTTTCAATGATTATGAGGAATTCAAACATCTCCTCAGCAGTGTGACACATTTCGAGAAAATTAAGATTCTGCCCAGAGATCAATGGACTCAGCACACGACGACTGGTGGTTCTCGGGCCTGTGCAGTGTCTGGCAATCCGTCATTCTTCAGGAATATGGTTTGGCTTACAAGGAAGGGATCAAACTACCCAGTTGCCAAAAGATCATACAACAACACAAGCGGGGAGCAAATGCTGATAATTTGGGGAATACATCATCCCAATGATGATACGGAACAAAGAACACTGTACCAGAATGTGGGAACATATGTTTCTGTAGGCACATCAACATTAAATAAGAGGTCAATCCCTGAAATAGCAACAAGGCCAAAAGTCAACGGGCAGGGGGGGAGAATGGAATTCTCTTGGACTCTATTGGATACGTGGGATGTCATAAATTTTGAGAGCACTGGTAATTTAATTGCACCAGAATATGGATTCAAAATATCTAAGAGAGGAAGTTCAGGAATTATGAAGACAGAGAAAACACTTGAAAATTGTGAAACCAAATGTCAGACCCCCTTGGGAGCAATAAATACAACATTGCCTTTCCACAACATTCACCCATTGACAATAGGTGAGTGTCCCAAATATGTAAAGTCAGATAGATTGATTTTGGCAACAGGACTAAGAAATGTCCCTCAGATTGAATCAAGAGGATTGTTTGGAGCAATAGCTGGTTTCATAGAGGGCGGATGGCAAGGAATGATTGATGGCTGGTATGGGTATCATCACAGTAATGATCAGGGATCAGGATATGCAGCAGACAAAGAATCCACTCAAAAGGCAATTGATGGGATAACTAACAAAGTAAATTTTGTGATTGAAAAAATGAATACTCAGTTTGAGGCTGTTGGGAAAGAGTTCAACAATCTAGAGAGAAGACTGGAAAACTTAAATAAAAAGATGGAAGATGGGTTTCTAGATGTATGGACATATAATGCCGAACTCCTAGTTCTGATGGAAAATGAAAGGACACTTGATTTCCATGATTCCAATGTAAAGAATCTGTATGACAAGGTCAGAATGCAATTGAGAGACAATGCCAAGGAAATAGGAAACGGGTGCTTTGAGTTTTATCATAAATGTGATGATGAATGCATGAATAGTGTCAGGAATGGGACATATGATTATCCCAAATATGAAGAAGAATCCAAGCTGAACAGAAACGAAATCAAAGGAGTGAAATTGAGCAATATGGGGGTTTATCAAATACTTGCTATATACGCTACAGTGGCAGGCTCCTTGTCACTGGCAATCATGATAGCTGGGATTTCTTTCTGGATGTGTTCTAATGGGTCTCTGCAGTGCAGAATTTGCATATGA
>A_/_H2N3|L11135|A/mallard/ALberta/353/88
ATGGACAACCGAACAAAGACAATGACTATCACTTTTCTCATCCTCCTGTTCACAGTAGTGAAAGGGGACCAAATATGTATCGGGTACCATGCCAACAATTCCACAGAAAAAGTCGACACAATCTTGGAGCGAAACGTCACCGTGACTCATGCCAAGGACATTCTTGAGAAAACGCATAATGGAAAGTTATGCAGATTAAGCGGGATCCCTCCATTGGAATTGGGGGATTGCAGCATTGCAGGTTGGCTCCTTGGAAATCCGGAATGTGACCGGCTCTTAAGTGTACCTGAATGGTCCTATATAGTGGAAAAGGAAAACCCGGCGAATGGTCTGTGCTACCCAGGCAGTTTCAATGATTATGAGGAATTGAAACATCTCCTCACCAGTGTGACACACTTTGAGAAAATTAAGATTCTGCCCAGAGATCAATGGACTCAGCACACGACAACTGGTGGTTCTCGGGCCTGTGCAGTATCTGGCAACCCGTCATTCTTCAGGAACATGGTTTGGCTTACAAAGAAGGGGTCAAACTACCCAATTGCCAAAAGATCATACAACAACACAAGCGGGGAGCAAATGCTGGTAATTTGGGGGATACATCATCCCAATGACGATGCGGAACAAAGGACACTGTACCAGAACGTGGGAACATATGTTTCTGTGGGAACATCAACATTAAATAAGAGGTCAATCCCTGAAATAGCAACAAGGCCAAAAGTCAACGGACAAGGAGGGAGAATGGAATTCTCTTGGACTCTATTGGATACATGGGATGTCATAAATTTTGAGAGCACTGGTAATTTAATTGCACCAGAATACGGATTCAAAATATCGAAGAGAGGAAGCTCAGGAATTATGAAGACAGAGAAAACGCTTGAAAATTGTGAAACCAAATGTCAGACCCCCTTGGGAGCAATAAATACAACATTGCCTTTTCACAACATTCACCCATTGACAATAGGTGAGTGTCCCAAATATATAAAGTCAGATAGATTGGTTTTGGCGACAGGGCTAAGAAATGTCCCTCAGATTGAATCAAGGGGATTGTTTGGAGCAATAGCCGGTTTTATAGAAGGCGGATGGCAAGGAATGATTGATGGCTGGTATGGGTATCATCACAGCAATGATCAAGGATCAGGATATGCAGCAGACAAAGAATCCACTCAAAAGGCAATTGATGGGATAACTAACAAAGTAAATTCTGTGATTGAAAAGATGAACACTCAGTTTGAGGCTGTTGGGAAAGAGTTCAACAATCTAGAGAGAAGACTGGAAAACTTAAATAAAAAGATGGAAGATGGATTTCTTGATGTATGGACATATAATGCCGAACTCCTTGTTTTAATGGAAAATGAGAGGACACTTGATTTCCATGATTCTAATGTGAAGAATCTGTACGACAAGGTCAGAATGCAATTGAGAGACAATGCTAAGGAAATAGGGAACGGATGCTTTGAGTTTTATCATAAATGTGATGATGAATGCATGGATAGTGTCAGGAATGGGACATATGATTATCCCAAATATGAAGAAGAGTCCAAGCTGAACAGAAACGAAATCAAAGGAGTGAAATTGAGGAATATGGGGGTTTATCAAATACTTGCTATATACGCTACAGTGGCAGGCTCCTTATCACTGGCAATCATGATAGCTGGGATTTCTTTCTGGATGTGTTCTAATGGGTCTCTGCAATGCAGAATTTGCATATGA
>A_/_H2N1|CY005413|A/semi-palmated_sandpiper/Brazil/43/1990
ATGGACAACCAAACAAAGACAATGACTATCACTTTTCTCATCCTCCTGTTCACAGCAGTGAAAGGGGACCAAATATGTGTCGGGTACCATGCCAATAATTCCACAGAAAAAGTCGACACAATCTTGGAGCGAAACGTCACAGTGACTCATGCCAAGGACATTCTTGAGAAAACGCATAATGGAAAGTTGTGCAGATTAAACGGGGTCCCTCCATTGGAATTGGGGGATTGCAGCATTGCAGGTTGGCTCCTTGGAAATCCGGAATGTGACCGGCTCTTAAGTGTACCTGAATGGTCCTATATAGTGGAAAAGGAAAACCCGGCGAATGGTTTGTGCTACCCAGGCAGTTTCAATGATTATGAGGAATTGAAGCATCTCCTCACCAGTGTGACACACTTTGAGAAAGTTAAGATTCTACCCAGAGATCAATGGACTCAGCACACGACAATTGGTGTCACTCAGGCCTGTGCAGTATATGGCAAACCGTCATTCTTCAGGAACATGGTTTGGCTTACAAAGAAGGGATCAAACTATCCAATTGCCCAAAAATCATACAACAACACAAGCGGGGAACAGATGCTAGTAATTTGGGGGATACATCATCCCAATAACGATGAGGAACAAAGGACACTGTACCAGAACGCGGAAACATATGTTTCTGTGGGCACATCAACATTAAATAAGAGATCAATCCCTGAAATAGCAACAAGGCCAAAAGTCAACGGACAAGGGGGGAGAATGGAATTCTCTTGGACTCTATTGGAAACATGGGATGTTATAAATTTTGAGAGCACTGGTAACTTAATTGCACCAGAATACGGATTCAAGATATCAAAGAGAGGAAGCTCAGGAATTGTGAAGACAGAGAAAACATTTGAAAATTGTGAAACCAAATGTCAGACCCCCTTGGGGGCAATAAATACAACATTGCCTTTTCACAACATTCACCCATTGACAATAGGTGAGTGTCCCAAATATGTAAAGTCAGATAGATTGGTTTTGGCAACAGGGCTAAGAAATGTCCCTCAGATTGAATCAAGGGGATTGTTTGGAGCAATAGCTGGTTTTATAGAAGGCGGGTGGCAAGGAATGATTGATGGCTGGTATGGGTATCATCACAGCAATGATCAAGGATCAGGATATGCAGCAGACAAAGAATCCACTCAAAAGGCAATTGATGGGATAACTAACAAAGTAAATTTTGTGATTGAAAAGATGAACACTCAGTTTGAGGCTGTTGGGAAAGAATTCAACAATCTAGAGAGGAGGCTGGAAAACTTAAATAAAAAGATGGAAGATGGGTTTCTTGATGTATGGACATATAATGCCGAACTCCTAGTCTTGATGGAAAATGAGAGGACACTTGATTTCCATGATTCTAATGTGAAGAATCTGTACGACAAGGTCAGAATGCAATTGAGAGACAATGCCAAGGAAATAGGGAACGGGTGCTTTGAGTTTTACCATAAATGTGATGATGAATGCATGAATAGTGTCAGGAATGGGACATATGATTATCCCAAATATGAAGAAGAATCCAAGCTAAACAGAAACGAAATCAAAGGAGTGAAATTGAGCAATATGGGGGTTTATCAGATACTTGCTATATATGCTACAGTGGCAGGCTCCTTGTCACTGGCAATCATGATAGCTGGGATTTCTTTCTGGATGTGTTCTAATGGGTCTCTGCAATGCAGAATTTGCATATGA
>A_/_H2N3|CY003976|A/mallard/ALB/226/1998
ATGGACAACAAAACAAAGAAAATGACTATCACTTTCCTCATCCTCCTGTTCACAGTAGTGAAAGGGGACCAAATATGCATCGGATACCATGCCAACAATTCCACAGAAAAAGTCGACACAATCTTGGAGCGAAACGTCACCGTGACTCATGCCAAGGACATTCTTGAGAAAACGCATAATGGGAAGTTGTGCAGATTAAGCGGGATCCCTCCATTGGAACTGGGGGATTGCAGCATTGCAGGTTGGCTCCTTGGAAATCCGGAATGTGACCGGCTCTTAAGTGTACCTGAATGGTCCTATATAGTGGAGAAGGAAAACCCGACGAATGGTCTGTGCTACCCAGGCAGTTTCAATGATTATGAGGAATTGAAACATATCCTCACCAGTGTGACACACTTTGAGAAAATTAAGATTCTGCCCAGAGATCAATGGACCCAGCACACAACAACTGGTGGTTCTCGGGCCTGTGCAGTATCTGGCAACCCGTCATTCTTCAGGAACATGGTTTGGCTTACAAAGAAGGGGTCAAACTACCCAATTGCTAAAAGATCATACAACAACACAAGCGGGGAGCAAATGCTTGTAATTTGGGGGATACATCATCCCAATGACGATACGGAACAAAGGACACTGTACCAGAATGTGGGAACATATGTTTCCGTGGGAACATCAACACTGAATAAGAGGTCAATCCCTGAAATAGCAACAAGGCCCAAAGTCAATGGGCAAGGAGGGAGAATGGAATTCTCTTGGACTCTATTGGAGACATGGGATGTCATAAATTTTGAGAGCACTGGAAATTTAATTGCACCAGAATACGGATTCAAAATATCGAAGAGAGGAAGCTCAGGAATTATGAAGACAGAGAAAACACTTGAAAATTGTGAAACCAAATGTCAGACTCCCTTGGGGGCAATAAACACAACATTACCTTTTCACAACATTCACCCATTGACAATAGGTGAGTGCCCCAAATATGTAAAGTCAGATAGATTGGTTTTGGCGACAGGGCTAAGAAATGTCCCTCAGATTGAATCAAGGGGATTGTTTGGAGCAATAGCCGGGTTTATAGAAGGCGGATGGCAAGGAATGGTTGATGGCTGGTATGGGTACCATCACAGCAATGATCAAGGATCAGGATATGCAGCAGACAAAGAATCCACTCAAAAGGCAATTGATGGGATAACTAACAAAGTAAATTCTGTGATTGAAAAGATGAACACTCAGTTTGAGGCTGTTGGGAAAGAGTTCAACAATCTAGAGAGGAGACTGGAAAACTTAAATAAAAAGATGGAAGATGGATTTCTAGATGTATGGACATATAATGCCGAACTCCTAGTTTTAATGGAAAATGAGAGGACACTTGATTTCCATGATTCTAATGTAAAGAATCTGTACGATAAGGTCAGAATGCAATTGAGAGACAATGCTAAGGAAATAGGGAATGGATGCTTTGAGTTTTATCATAAATGTGATGATGAATGCATGAATAGTGTCAGGAATGGGACGTATAATTATCCCAAATATGAAGAAGAGTCCAAGCTGAACAGAAACGAAATCAAAGGAGTGAAATTGAGCAATATGGGGGTTTACCAAATACTTGCTATATACGCTACAGTTGCAGGCTCCTTGTCACTGGCAATCATGATAGCTGGGATTTCTTTCTGGATGTGTTCTAATGGATCTCTGCAATGCAGAATTTGCATATGA
>A_/_H2N3|CY003968|A/mallard/ALB/205/1998
ATGGACAACCAAACAAAGAAAATGACTATCACTTTCCTCATCCTCCTGTTCACAGTAGTGAAAGGGGACCAAATATGCATCGGATACCATGCCAACAATTCCACAGAAAAAGTCGACACAATCTTGGAGCGAAACGTCACCGTGACTCATGCCAAGGACATTCTTGAGAAAACGCATAATGGGAAGTTGTGCAGATTAAGCGGGATCCCTCCATTGGAACTGGGGGATTGCAGCATTGCAGGTTGGCTCCTTGGAAATCCGGAATGTGACCGGCTCTTAAGTGTACCTGAATGGTCCTATATAGTGGAAAAGGAAAACCCGACGAATGGTCTGTGCTACCCAGGCAGTTTCAATGATTATGAGGAATTGAAACATATCCTCACCAGTGTGACACACTTTGAGAAAATTAAGATTCTGCCCAGAGATCAATGGACCCAGCACACAACAACTGGTGGTTCTCGGGCCTGTGCAGTATCTGGCAACCCGTCATTCTTCAGGAACATGGTTTGGCTTACAAAGAAGGGGTCAAACTACCCAATTGCTAAAAGATCATACAACAACACAAGCGGGGAGCAAATGCTTGTAATTTGGGGGATACATCATCCCAATGACGATACGGAACAAAGGACACTGTACCAGAATGTGGGAACATATGTTTCCGTGGGAACATCAACACTGAATAAGAGGTCAATCCCTGAAATAGCAACAAGGCCCAAAGTCAATGGGCAAGGAGGGAGAATGGAATTCTCTTGGACTCTATTGGAGACATGGGATGTCATAAATTTTGAGAGCACTGGAAATTTAATTGCACCAGAATACGGATTCAAAATATCGAAGAGAGGAAGCTCAGGAATTATGAAGACAGAGAAAACACTTGAAAATTGTGAAACCAAATGTCAGACTCCCTTGGGGGCAATAAACACAACATTACCTTTTCACAACATTCACCCATTGACAATAGGTGAGTGCCCCAAATATGTAAAGTCAGATAGATTGGTTTTGGCGACAGGGCTAAGAAATGTCCCTCAGATTGAATCAAGGGGATTGTTTGGAGCAATAGCCGGGTTTATAGAAGGCGGATGGCAAGGAATGGTTGATGGCTGGTATGGGTACCATCACAGCAATGATCAAGGATCAGGATATGCAGCAGACAAAGAATCCACTCAAAAGGCAATTGATGGGATAACTAACAAAGTAAATTCTGTGATTGAAAAGATGAACACTCAGTTTGAGGCTGTTGGGAAAGAGTTCAACAATCTAGAGAGGAGACTGGAAAACTTAAATAAAAAGATGGAAGATGGATTTCTAGATGTATGGACATATAATGCCGAACTCCTAGTTTTAATGGAAAATGAGAGGACACTTGATTTCCATGATTCTAATGTAAAGAATCTGTACGATAAGGTCAGAATGCAATTGAGAGACAATGCTAAGGAAATAGGGAATGGATGCTTTGAGTTTTATCATAAATGTGATGATGAATGCATGAACAGTGTCAGGAATGGGACGTATAATTATCCCAAATATGAAGAAGAGTCCAAGCTGAACAGAAACGAAATCAAAGGAGTGAAATTGAGCAATATGGGGGTTTACCAAATACTTGCTATATACGCTACAGTTGCAGGCTCCTTGTCACTGGCAATCATGATAGCTGGGATTTCTTTCTGGATGTGTTCTAATGGATCTCTGCAATGCAGAATTTGCATATGA
>A_/_H2N5|CY003952|A/mallard/Alberta/202/1996
ATGGACAACCAAACAAAGACAATGACTATCACTTTTCTCATCCTCCTGTTCACAGTAGTGAAAGGGGACCAAATATGTATCGGATACCATGCCAACAATTCCACAGAAAAAGTCGACACAATCTTGGAGCGAAACGTCACCGTGACTCATGCCAAGGACATTCTTGAGAAAACGCATAATGGGAAGTTGTGCAGATTAAGCGGGATCCCTCCATTGGAACTGGGGGATTGCAGCATTGCAGGTTGGCTCCTTGGAAATCCGGAATGTGACCGGCTCTTAAGTGTACCTGAATGGTCCTATATAGTGGAAAAGGAAAACCCGGCGAATGGTCTGTGCTACCCAGGCAGTTTCAATGATTATGAGGAACTGAAACATCTCCTCACCAGTGTGACACACTTTGAGAAAGTTAAGATTCTGCCCAGAGATCAATGGACCCAGCACACAACAACTGGTGGTTCTCGGGCCTGTGCAGTATCTGGCAACCCGTCATTCTTCAGAAACATGGTTTGGCTTACAGAGAAGGGGTCAAACTACCCAATTGCTAAAAGATCATACAACAACACAAGCGGGAAGCAAATGCTGGTAATTTGGGGGATACATCATCCCAATGACGATACGGAACAAAGGACACTGTACCAAAATGTGGGAACATATGTTTCCGTGGGAACATCAACACTGAATAAGAGGTCAATCCCTGAAATAGCAACAAGGCCCAAAGTCAATGGACAAGGAGGGAGAATGGAATTCTCTTGGACTCTATTGGAGACATGGGATGTCATAAATTTTGAGAGCACTGGTAATTTAATTGCACCAGAATACGGATTCAAAATATCGAAGAGAGGAAGCTCAGGAATTATGAAGACAGAGAAAACGCTTGAAAATTGTGAAACCAAATGTCAGACCCCCTTGGGGGCAATAAATACAACACTGCCTTTTCACAACATTCACCCATTGACAATAGGTGAGTGCCCCAAATATGTAAAGTCAGATAGATTGGTTTTGGCGACAGGGCTAAGAAATGTCCCTCAGATTGAATCAAGGGGATTGTTTGGAGCAATAGCCGGGTTTATAGAAGGCGGATGGCAAGGAATGGTTGATGGCTGGTATGGGTATCATCACAGCAATGATCAAGGATCAGGATATGCAGCAGACAAAGAATCCACTCAAAAGGCAATTGATGGGATAACTAACAAAGTAAATTCTGTGATTGAAAAGATGAACACTCAGTTTGAGGCTGTTGGGAAAGAGTTCAACAATCTAGAGAGAAGACTGGAAAACTTAAATAAAAAGATGGAAGATGGATTTCTTGATGTATGGACATATAATGCCGAACTCCTAGTTTTAATGGAAAATGAGAGGACACTTGATTTCCATGATTCTAATGTGAAGAATCTGTACGATAAGGTCAGAATGCAGTTGAGAGACAATGCTAAGGAAATAGGGAATGGATGCTTTGAGTTTTATCATAAATGTGATGATGAATGCATGAATAGTGTCAGGAATGGGACATATGATTATCCCAAATATGAAGAAGAGTCCAAGCTGAACAGAAACGAAATCAAAGGAGTGAAATTGAGCAATATGGGGGTTTATCAAATACTTGCTATATACGCTACAGTTGCAGGCTCCTTGTCACTGGCAATCATGATAGCTGGGATTTCTTTCTGGATGTGTTCTAATGGGTCTCTGCAATGCAGAATTTGCATATGA
>A_/_H2N3|CY003944|A/mallard/ALB/201/1996
ATGGACAACCAAACAAAGACAATGACTATCACTTTTCTCATCCTCCTGTTCACAGTAGTGAAAGGGGACCAAATATGTATCGGATACCATGCCAACAATTCCACAGAAAAAGTCGACACAATCTTGGAGCGAAACGTCACCGTGACTCATGCCAAGGACATTCTTGAGAAAACGCATAATGGGAAGTTGTGCAGATTAAGCGGGATCCCTCCATTGGAACTGGGGGATTGCAGCATTGCAGGTTGGCTCCTTGGAAATCCGGAATGTGACCGGCTCTTAAATGTACCTGAATGGTCCTATATAGTGGAAAAGGAAAACCCGGCGAATGGTCTGTGCTACCCAGGCAGTTTCAATGATTATGAGGAACTGAAACATCTCCTCACCAGTGTGACACACTTTGAGAAAGTTAAGATTCTGCCCAGAGATCAATGGACCCAGCACACAACAACTGGTGGTTCTCGGGCCTGTGCAGTATCTGGCAACCCGTCATTCTTCAGAAACATGGTTTGGCTTACAAAGAAGGGGTCAAACTACCCAATTGCTAAAAGATCATACAACAACACAAGCGGGGAGCAAATGCTGGTAATTTGGGGGATACATCATCCCAATGACGATACGGAACAAAGGACACTGTACCAGAATGTGGGAACATATGTTTCCGTGGGAACATCAACACTGAATAAGAGGTCAATCCCTGAAATAGCAACAAGGCCCAAAGTCAATGGACAAGGAGGGAGAATGGAATTCTCTTGGACTCTATTGGAGACATGGGATGTCATAAATTTTGAGAGCACTGGTAATTTAATTGCACCAGAATACGGATTCAAAATATCGAAGAGAGGAAGCTCAGGAATTATGAAGACAGAGAAAACGCTTGAAAATTGTGAAACCAAATGTCAGACCCCCTTGGGGGCAATAAATACAACACTGCCTTTTCACAACATTCACCCATTGACAATAGGTGAGTGCCCCAAATATGTAAAGTCAGATAGATTGGTTTTGGCGACAGGGCTAAGAAATGTCCCTCAGATTGAATCAAGGGGATTGTTTGGAGCAATAGCCGGGTTTATAGAAGGCGGATGGCAAGGAATGGTTGATGGCTGGTATGGGTATCATCACAGCAATGATCAAGGATCAGGATATGCAGCAGACAAAGAATCCACTCAAAAGGCAATTGATGGGATAACTAACAAAGTAAATTCTGTGATTGAAAAGATGAACACTCAGTTTGAGGCTGTTGGGAAAGAGTTCAACAATCTAGAGAGAAGACTGGAAAACTTAAATAAAAAGATGGAAGATGGATTTCTTGATGTATGGACATATAATGCCGAACTCCTAGTTTTAATGGAAAATGAGAGGACACTTGATTTCCATGATTCTAATGTGAAGAATCTGTACGATAAGGTCAGAATGCAGTTGAGAGACAATGCTAAGGAAATAGGGAATGGATGCTTTGAGTTTTATCATAAATGTGATGATGAATGCATGAATAGTGTCAGGAATGGGACATATGATTATCCCAAATATGAAGAAGAGTCCAAGCTGAACAGAAACGAAATCAAAGGAGTGAAATTGAGCAATATGGGGGTTTATCAAATACTTGCTATATACGCTACAGTTGCAGGCTCCTTGTCACTGGCAATCATGATAGCTGGGATTTCTTTCTGGATGTGTTCTAATGGGTCTCTGCAATGCAGAATTTGCATATGA
>A_/_H2N3|CY003936|A/mallard_duck/ALB/353/1988
ATGGACAACCGAACAAAGACAATGACTATCACTTTTCTCATCCTCCTGTTCACAGTAGTGAAAGGGGACCAAATATGTATCGGGTACCATGCCAACAATTCCACAGAAAAAGTCGACACAATCTTGGAGCGAAACGTCACCGTGACTCATGCCAAGGACATTCTTGAGAAAACGCATAATGGAAAGTTATGCAGATTAAGCGGGATCCCTCCATTGGAATTGGGGGATTGCAGCATTGCAGGTTGGCTCCTTGGAAATCCGGAATGTGACCGGCTCTTAAGTGTACCTGAATGGTCCTATATAGTGGAAAAGGAAAACCCGGCGAATGGTCTGTGCTACCCAGGCAGTTTCAATGATTATGAGGAATTGAAACATCTCCTCACCAGTGTGACACACTTTGAGAAAATTAAGATTCTGCCCAGAGATCAATGGACTCAGCACACGACAACTGGTGGTTCTCGGGCCTGTGCAGTATCTGGCAACCCGTCATTCTTCAGGAACATGGTTTGGCTTACAAAGAAGGGGTCAAACTACCCAATTGCCAAAAGATCATACAACAACACAAGCGGGGAGCAAATGCTGGTAATTTGGGGGATACATCATCCCAATGACGATGCGGAACAAAGGACACTGTACCAGAACGTGGGAACATATGTTTCTGTGGGAACATCAACATTAAATAAGAGGTCAATCCCTGAAATAGCAACAAGGCCAAAAGTCAACGGACAAGGAGGGAGAATGGAATTCTCTTGGACTCTATTGGAGACATGGGATGTCATAAATTTTGAGAGCACTGGTAATTTAATTGCACCAGAATACGGATTCAAAATATCGAAGAGAGGAAGCTCAGGAATTATGAAGACAGAGAAAACGCTTGAAAATTGTGAAACCAAATGTCAGACCCCCTTGGGGGCAATAAATACAACATTGCCTTTTCACAACATTCACCCATTGACAATAGGTGAGTGTCCCAAATATGTAAAGTCAGATAGATTGGTTTTGGCGACAGGGCTAAGAAATGTCCCTCAGATTGAATCAAGGGGATTGTTTGGAGCAATAGCCGGTTTTATAGAAGGCGGATGGCAAGGAATGATTGATGGCTGGTATGGGTATCATCACAGCAATGATCAAGGATCAGGATATGCAGCAGACAAAGAATCCACTCAAAAGGCAATTGATGGGATAACTAACAAAGTAAATTCTGTGATTGAAAAGATGAACACTCAGTTTGAGGCTGTTGGGAAAGAGTTCAACAATCTAGAGAGAAGACTGGAAAACTTAAATAAAAAGATGGAAGATGGATTTCTTGATGTATGGACATATAATGCCGAACTCCTTGTTTTAATGGAAAATGAGAGGACACTTGATTTCCATGATTCTAATGTGAAGAATCTGTACGACAAGGTCAGAATGCAATTGAGAGACAATGCTAAGGAAATAGGGAACGGATGCTTTGAGTTTTATCATAAATGTGATGATGAATGCATGGATAGTGTCAGGAATGGGACATATGATTATCCCAAATATGAAGAAGAGTCCAAGCTGAACAGAAACGAAATCAAAGGAGTGAAATTGAGCAATATGGGGGTTTATCAAATACTTGCTATATACGCTACAGTGGCAGGCTCCTTATCACTGGCAATCATGATAGCTGGGATTTCTTTCTGGATGTGTTCTAATGGGTCTCTGCAATGCAGAATTTGCATATGA
>A_/_H2N7|CY003922|A/laughing_gull/NJ/798/1986
ATGGACAACCGAACAAAGACAATGACCATCACCTTTCTCATCCTTCTGTTCACAGTAGTGAAAGGGGACCAAATATGCATCGGGTACCATGCTAACAATTCCACAGAGAAAGTTGACACTATATTGGAGCGAAACGTCACCGTGACCCATGCCAAGGACATCCTTGAGAAAGTGCACAATGGAAAGTTATGCAGATTAAGCGGAATCCCTCCGTTGGTACTGGGGGACTGCAGCATTGCAGGTTGGCTCCTTGGAAACCCGGAGTGTGATCTGTTCTTAAAAGTACCTGAATGGTCCTATATAGTGGAAAAGGAAAATCCGGCGCACGGTCTGTGCTATCCAGGCAATTTCAATGATTATGAGGAATTGAAACATCTCCTCACCAGTGTGAAACACTTTGAGAAAATTAAGATTCTGCCCAGGGATCAATGGACTCAGCACACGACGACTGGTGGTTCTCAGGCCTGTGCAGCGTATGGCGGTCCTTCGTTCTTCAGGAATATGGTTTGGCTTACAAAGAAAGAATCAAACTATCCAGTTGCCCAAAGATCATACAACAATACAAGCGGAGAGCAAATGCTGATAATTTGGGGAATACATCATCCCAATAATGATGAGGAGCAAAGAAACCTGTACCAGAATGTAGGGACATATGTTTCTGTAGGCACCTCAACATTAAATAAGAGGTCAATCCCTGAAATAGCAACAAGGCCAGCAGTCAATGGACAAAGGGGGAGAATGGAATTCTCTTGGACTATATTGGAAACATGGGATGTCATAAATTTTGAGAGCACTGGTAATTTAATTGCACCAGAATACGGTTTCAAAATATCGAAAAGAGGAAGTTCAGGGATTATGAAAACAGAGAAAACACTTGAAGATTGCGAAACCAAATGCCAGACCCCCCTGGGGGCAATAAATACAACACTGCCTTTCCACAACATTCACCCATTGACAATAGGTGAGTGTCCCAAGTATGTAAAGTCAGATAGATTGGTTTTGGCAACAGGGCTAAGAAATGTTCCTCAGATTGAATCAAGAGGATTGTTTGGAGCAATAGCTGGTTTCATAGAGGGCGGATGGCAAGGAATGATTGATGGCTGGTATGGGTATCACCACAGCAATGATCAGGGATCAGGATATGCAGCAGACAAAGAATCCACTCAAAAGGCAATTGATGGAATAACTAACAAGGTGAATTCTGTGATTGAAAAGATTAATACTCAGTTTGAGGCTGTTGGGAAAGAATTCAACAGTCTAGAGAGAAGACTGGAGAACTTAAATAAAAAGATGGAAGATGGGTTTCTTGATGTTTGGACATATAATGCCGAACTCCTAGTTCTGATGGAAAATGAAAGAACACTTGATTTCCATGATTCCAATGTAAAGAATCTGTATGACAAGGTCAGAATGCAATTGAGAGACAATGCCAAGGAAATAGGGAACGGATGCTTTGAGTTTTATCATAAATGTGATGATGAATGCATGAATAGTGTCAGGAATGGGACATATGATTATCCCAAATATGAAGAAGAATCCAAGCTGAACAGAAGCGAAATCAAAGGAGTGAAATTGAGCAATATGGGGGTTTATCAAATACTTGCTATATACGCTACAGTAGCAGGCTCCTTGTCACTGGCAATCATGATAGCTGGGATTTCTTTCTGGATGTGCTCTAATGGGTCTCTGCAGTGCAGAATTTGCATATGA
>A_/_H2N3|CY003879|A/mallard_duck/ALB/376/1985
ATGGACAACCGAACAAAGACAATGACTATCACTTTTCTCATCCTCCTGTTCACAGTAGTGAAAGGGGACCAAATATGTGTCGGGTACCATGCCAACAATTCCACAGAGAAAGTCGACACAATCTTGGAGCGAAACGTCACCGTGACTCATGCCAAGGACATTCTTGAGAAAACGCATAATGGAAAGTTGTGCAGATTAAGCGGGATCCCTCCATTGGAATTGGGGGATTGCAGCATTGCAGGTTGGCTCCTTGGAAATCCGGAATGTGATCGGCTCTTAAGTGTACCTGAATGGTCCTATATAGTGGAAAAGGAAAACCCGGCGAATGGTCTGTGCTACCCAGGCAGTTTCAATGATTATGAGGAATTGAAACATCTCCTCACCAGTGTGACACACTTTGAGAAAATTAAGATTCTGCCCAGAGATCAATGGACTCAGCACACGACAACTGGTGGTTCTCGGGCCTGTGCAGTATCTGGCAACCCGTCATTCTTCAGGAACATGGTTTGGCTTACAAAGAAGGGATCAAACTACCCAATTGCCAAAAGATCATACAACAACACAAGCGGGGAGCAGATGCTGGTAATTTGGGGGATACATCATCCCAATGACGATGCGGAACAAAGGACACTGTACCAGAACGTGGGAACATATGTTTCTGTGGGCACATCAACATTAAATAAGAGGTCAATCCCTGAAATAGCAACAAGGCCAAAAGTCAACGGACAAGGGGGGAGAATGGAATTCTCTTGGACTCTATTGGAAACATGGGATGTCATAAATTTTGAGAGCACTGGTAATTTAATTGCACCAGAATACGGATTCAAGATATCGAAGAGAGGAAGCTCAGGAATCATGAAGACAGAGAAAACACTTGAAAATTGTGAAACCAAATGTCAGACCCCCTTGGGGGCAATAAATACAACATTGCCTTTTCACAACATTCACCCATTGACAATAGGTGAGTGTCCCAAGTATGTAAAGTCAGATAGATTGGTTTTGGCAACAGGGCTAAGAAATGTCCCTCAGATTGAATCAAGGGGATTGTTTGGAGCAATAGCTGGTTTTATAGAAGGCGGATGGCAAGGAATGATTGATGGCTGGTATGGGTATCATCACAGCAATGATCAAGGATCAGGATATGCAGCAGACAAAGAATCCACTCAAAAGGCAATTGATGGGATAACTAACAAAGTAAATTCTGTGATTGAAAAGATGAACACTCAGTTTGAGGCTGTTGGGAAAGAGTTCAACAATCTAGAGAGAAGACTGGAAAACTTAAATAAAAAGATGGAAGATGGGTTTCTTGATGTATGGACATATAATGCCGAACTCCTAGTTTTGATGGAAAATGAGAGGACACTTGATTTCCATGATTCTAATGTGAAGAATCTGTACGACAAGGTCAGAATGCAATTGAGAGACAATGCCAAGGAAATAGGGAACGGGTGCTTTGAGTTTTATCATAAATGTAATGATGAATGCATGAATAGTGTCAGGAATGGGACATATGATTATCCCAAATATGAAGAAGAATCCAAGCTGAACAGAAACGAAATCAAAGGAGTGAAATTGAGCAATATGGGGGTTTATCAAATACTTGCTATATACGCTACAGTGGCAGGCTCCTTGTCACTGGCAATCATGATAGCTGGGATTTCTTTCTGGATGTGTTCTAACGGGTCTCTGCAATGCAGAATTTGCATATGA
>A_/_H2N5|CY003871|A/mallard_duck/ALB/884/1984
ATGGAAAACCGAACAAAGACAATGACTATCACTTTTCTCATCCTCCTGTTCACAGTAGTGAAAGGGGACCAAATATGTATCGGGTACCATGCCAACAATTCCACAGAGAAAGTCGACACAATCTTGGAGCGAAACGTCACCGTGACTCATGCCAAGGACATTCTTGAGAAAACGCACAATGGAAAGTTGTGCAGATTAAGCGGGATCCCTCCATTGGAGTTGGGGGATTGCAGCATTGCAGGTTGGCTCCTTGGAAATCCGGAATGTGACCGGCTTCTAAGTGTACCTGAATGGTCCTATATAGTGGAAAAGGAAAACCCGGCGAATGGTCTGTGTTACCCAGGCAGTTTCAATGATTATGAGGAATTGAAACATCTCCTCACCAGTGTAACACATTTTGAGAAAATTAAGATTCTGCCCAGAGATCAATGGACTCAGCACACGACAACTGGTGGTTCTCGGGCCTGTGCAGTATCTGGCAACCCGTCATTCTTCAGGAACATGGTTTGGCTTACAAAGAAGGGATCAAACTACCCAGTTGCCAAAAGATCATACAACAATACAAGCGGGGAGCAAATGCTGATAATTTGGGGGATACATCATCCCAATGACGATGCGGAACAAAGGACACTGTACCAGAACGTGGGAACATATGTTTCTGTAGGCACATCAACATTAAATAAGAGGTCAATCCCTGAAATAGCAACAAGGCCAAAAGTCAACGGACAAGGGGGGAGAATGGAATTCTCTTGGACTCTATTGGAAACATGGGATGTCATAAATTTTGAGAGCACTGGTAATTTAATTGCACCAGAATATGGATTCAAAATATCGAAGAGAGGAAGCTCAGGAATTATGAAGACAGAGAAAACACTTGAAAATTGTGAAACCAAATGTCAGACCCCCTTGGGGGCAATAAATACAACATTGCCTTTTCACAACATTCACCCATTGACAATAGGTGAATGTCCCAAATATGTAAAGTCAGATAGATTGGTTTTGGCAACAGGGCTAAGAAATGTCCCTCAGATTGAGTCAAGGGGATTGTTTGGAGCAATAGCTGGTTTTATAGAAGGCGGATGGCAAGGAATGATTGATGGCTGGTATGGGTATCATCACAGCAATGATCAAGGATCAGGATATGCAGCAGACAAAGAATCCACTCAAAAGGCAATTGATGGGATAACTAACAAAGTAAATTCTGTGATTGAAAAGATGAACACTCAGTTTGAGGCTGTTGGGAAAGAGTTCAACAATCTAGAGAGAAGACTGGAAAACTTAAATAAAAAGATGGAAGATGGGTTTCTTGATGTATGGACATATAATGCCGAACTCCTAGTTTTGATGGAAAATGAGAGGACACTTGATTACCATGATTCTAATGTGAAGAATCTGTACGACAAAGTCAGAATGCAATTGAGAGACAATGCCAAGGAAATAGGGAATGGATGCTTTGAGTTTTATCATAAATGTGATGATGAATGCATGAATAGTGTCAGGAATGGGACATATGATTATCCCAAATATGAAGAAGAATCCAAGCTGAACAGAAACGAAATCAAAGGAGTGAAATTGAGCAATATGGGGGTTTATCAAATACTTGCTATATACGCTACAGTGGCAGGCTCCTTGTCACTGGCAATCATGATAGCTGGGATTTCTTTCTGGATGTGTTCTAATGGGTCTCTGCAATGCAGAATTTGCATATGA
>A_/_H2N9|CY003863|A/laughing_gull/NJ/75/1985
ATGGACAACCGAACAAAGACAATGACCATCACCTTTCTCATTCTCCTGTTCACAGTAGTGAAAGGGGACCAAATATGCATCGGGTATCATGCTAACAATTCCACAGAGAAAGTCGACACTATCTTGGAGCGAAACGTCACCGTGACCCATGCCAAGGACATTCTTGAGAAAGTGCACAATGGAAAGTTATGCAGATTAAGCGGAATCCCTCCGTTGGTACTGGGGGACTGCAGCATTGCAGGTTGGCTCCTTGGAAATCCGGAATGTGATCTGCTCTTAAAAGTACCTGAATGGTCCTATATAGTGGAAAAGGAAAATCCGGCGCACGGTCTGTGTTATCCAGGCAATTTCAATGATTATGAGGAATTGAAACATCTCCTCACTAGTGTGACACATTTTGAGAAAATTAAGATTCTGCCCAGGGAACAATGGACTCAGCACACGACGACTGGTGGTTCTCAGGCCTGTGCAGTGTATGGCGGTCCCTCGTTCTTCAGGAATATGGTTTGGCTTACAAAGAAAGGATCAAACTATCCAGTTGCCAAAAGATCATACAACAATACAAGCGGGGAGCAAATGCTGATAATTTGGGGAATACACCATCCCAATAATGATGAGGAGCAAAGAACACTGTACCAGAATGTAGGGACATATATTTCTGTAGGCACCTCAACATTAAATAAGAGGTCAATCCCTGAAATAGCAACAAGGCCAACAGTCAACGGACAAGGGGGGAGAATGGAATTCTCTTGGACTATATTGGAAACGTGGGATGTCATAAATTTTGAGAGCACTGGTAATTTAATTGCACCAGAGTACGGGTTCAAAATATCGAAAAGAGGAAGTTCAGGGATTATGAAGACAGAGAAAACACTTGAAGATTGTGAAACCAAATGCCAGACCCCTCTGGGGGCAATAAATACAACATTGCCCTTTCACAACATTCACCCATTGGCAATAGGTGAGTGTCCCAAATATGTAAAGTCAGATAGATTGGTTTTGGCAACAGGGCTAAGAAATGTCCCTCAGACTGAATCAAGAGGATTGTTTGGAGCAATAGCTGGTTTCATAGAGGGCGGATGGCAAGGAATGGTTGATGGCTGGTATGGGTATCATCACAGCAATGATCAGGGATCAGGATATGCAGCAGACAAAGAATCCACTCAAAAGGCAATTGATGGAATAACTAACAAGGTGAATTCTGTGATTGAAAAGATGAATACTCAGTTTGAGGCGGTTGGGAAAGAATTCAACAGTCTAGAGAGAAGACTGGAGAACTTAAATAAAAAGATGGAAGATGGATTTATTGATGTTTGGACATATAATGCCGAACTCCTAGTTCTGATGGAAAATGAAAGAACACTTGATTTCCATGATTCCAACGTAAAGAATCTGTATAACAAGGTCAGAATGCAATTGAGAGACAATGCTAAGGAAATAGGGAACGGGTGCTTTGAGTTTTACCATAAATGTGATGATGAATGCATGAATAGCGTCAGGAATGGGACATATGATTATCCCAAATATGAAGAAGAATCCAAGCTGAACAGAACCGAAATCAAAGGAGTGAAATTGAGCAACATGGGGGTTTATCAAATACTTGCTATATACGCTACAGTAGCAGGCTCCTTGTCACTGGCAATCATGATAGCTGGGATTTCTTTCTGGATGTGTTCTAATGGGTCTCTGCAGTGCAGAATTTGCATATGA
>A_/_H2N9|CY003855|A/pintail/Alberta/293/1977
ATGGACAACCGAACAAAGACAATGACCATCACTTTTCTCATCCTCCTGTTCACAGTAGTGAAAGGGGACCAAATATGCATCGGGTACCATGCCAACAATTCCACAGAGAAAGTCGACACAATCTTGGAGCGAAACGTCACCGTGACCCATGCCAAGGACATTCTTGAGAAAATGCACAATGGAAAGTTGTGCAGATTAAGCGGGATCCCTCCATTGGAATTGGGGGATTGCAGCATTGCAGGTTGGCTCCTTGGAAATCCGGAATGTGATCGGCTCTTAAGTGTGCCTGAATGGTCCTATATAGTGGAAAAGGAAAACCCGGCGAATGGTCTGTGCTACCCAGGCAGTTTCAATGACTATGAGGAATTGAAACATCTCCTCACCAGTGTGACACATTTTGAGAAAATTAAGATTCTGCCCAGAGATCAATGGACTCAGCACACGACGACCGGTGGTTCTCGGGCCTGTGCAGTGTTTAGCAATCCGTCATTCTTCAGGAATATGGTTTGGCTTACAAAGAAGGGATCAAACTACCCAGTTGCCCAAAGATCATACAACAACACAAGCGGGGAGCAAATGCTGATAATTTGGGGAATACATCATCCCAATGATGATACGGAACAAAGGACACTGTATCAAAATGTGGGAACATATGTTTCTGTAGGCACATCAACATTAAATAAGAGGTCAATCCCTGAAATAGCAACAAGGCCAAAAGTCAACGGACAAGGAGGGAGAATGGAATTCTCTTGGACTCTATTGGAAACGTGGGATGTTATAAATTTTGAGAGCACTGGCAATTTAATTGCACCAGAATACGGATTCAAAATATCGAAGAGAGGAAGCTCAGGGATTATGAAAACAGATAAAACACTTGACAATTGTGAAACCAAATGTCAGACCCCTTTGGGGGCAATAAATACAACATTGCCTTTCCACAACATTCACCCATTGACAATAGGTGAGTGTCCCAAATATGTAAAGTCAGATAGATTGGTTTTGGCAACAGGGCTAAGAAATGTCCCTCAGATTGAATCAAGAGGATTGTTTGGAGCAATAGCTGGTTTCATAGAGGGCGGATGGCAAGGAATGATTGATGGCTGGTATGGGTATCATCACAGCAATGATCAGGGATCAGGATATGCAGCAGACAAAGAATCCACTCAAAAGGCAATTGATGGGATAACTAACAAAGTAAATTCTGTGATTGAAAAGATGAATACTCAGTTTGAGGCTGTTGGGAAAGAGTTCAACAATCTAGAGAGAAGACTGGAAAACTTAAATAAAAAGATGGAAGATGGGTTTCTAGATGTATGGACATATAATGCCGAACTCCTAGTTCTGATGGAAAATGAAAGGACACTTGATTTCCATGATTCCAACGTAAAGAATCTGTATGACAAGGTCAGAATGCAACTGAGAGACAATGCCAAGGAAATAGGGAACGGGTGCTTTGAGTTTTATCATAAATGTGATGATGAATGCATGAATAGTGTCAGGAATGGGACATATGATTATCCCAAATATGAAGAAGAATCCAAGCTGAACAGAAACGAAATCAAAGGAGTGAAATTGAGCAATATGGGGGTTTATCAAATACTTGCTATATACGCTACAGTGGCAGGCTCCTTGTCACTGGCAATCATGATAGCTGGGATTTCTTTCTGGATGTGTTCTAATGGGTCTCTGCAGTGCAGAATTTGCATATGA
>A_/_H2N1|CY021125|A/mallard/Ohio/37/1986
ATGGACAACCGAACAAAGACAATGACTATCACCTTTCTCATTCTCCTGTTCACAGTAGTGAAAGGGGACCAAATATGTATCGGGTACCACGCCAACAATTCCACAGAGAAAGTCGACACAATCTTGGAACGAAACGTCACCGTGACTCATGCCAAGAACATTCTTGAGAAAACGCACAATGGAAAGTTGTGTAGATTAAGCGGGATCCCTCCGTTGGAATTGGGGGATTGCAGCATTGCAGGTTGGCTCCTTGGAAATCCAGAATGTGATCGGCTCCTAAGTGTACCTGAATGGTCCTATATAGTGGAAAAGGAAAACCCAGCGAATGGTCTGTGTTACCCAGGCAGTTTCAATGATTATGAGGAATTGAAACATCTCCTCACTAGTGTGACACATTTTGAGAAAATTAAGATTCTGCCCAGAGATCAATGGACTCAGCACACGACAACTGGTGGCTCTCGGGCCTGTGCAGTATCTGGCAACCCGTCATTCTTCAGGAACATGGTTTGGCTTACAAAAAAGGGATCAAACTACCCAGTTGCCCAAAGATCATACAACAACACAAGCGGGGAGCAAATGCTGATAATTTGGGGGATACATCATCCCAATGACGATGCGGAACAAAGGACACTGTACCAGAACGTGGGAACATATGTTTCTGTAGGCACATCAACATTAAATAAGAGGTCAATCCCTGAAATAGCAACAAGGCCCAAAATCAACGGACAAGGGGGGAGAATGGAATTCTCTTGGACTCTATTGGAAACATGGGATGTCATAAATTTCGAGAGCACTGGTAATTTAATTGCACCAGAATATGGATTCAAAATATCGAAGAGAGGAAGCTCAGGAATTATGAAGACAGAGAAAACACTTGAAAATTGTGAAACCAAATGTCAGACCCCCTTGGGGGCAATAAATACAACATTGCCTTTTCACAACATTCATCCATTGACAATAGGTGAATGTCCCAAATATGTAAAGTCAGATAGATTGGTTTTGGCAACAGGGCTAAGAAATGTCCCTCAGATTGAATCAAGGGGATTGTTTGGAGCAATAGCTGGTTTTATAGAAGGCGGATGGCAAGGAATGATTGATGGTTGGTATGGGTATCATCACAGCAATGATCAAGGATCAGGATATGCAGCAGACAAAGAATCCACTCAAAAGGCAATTGATGGGATAACTAACAAAGTAAATTCTGTGATTGAAAAGATGAACACTCAGTTTGAGGCTGTTGGGAAAGAATTCAACAATCTAGAGAGAAGACTGGAAAACTTAAATAAAAAGATGGAAGATGGGTTTCTTGATGTATGGACATATAATGCCGAACTCCTAGTTTTGATGGAAAATGAGAGGACACTTGATTACCATGATTCTAATGTGAAGAATCTGTACGACAAAGTCAGAATGCAATTGAGAGACAATGCCAAGGAAATAGGGAATGGATGCTTTGAGTTTTATCATAAATGTGATGATGAATGCATGAATAGTGTCAGGAATGGGACATATGATTATCCCAAATATGAAGAAGAATCCAAGCTGAACAGAAACGAAATCAAAGGAGTGAAATTGAGCAACATGGGGGTTTATCAAATACTTGCTATATACGCTACAGTGGCAGGCTCCTTGTCACTGGCAATCATGATAGCTGGGATTTCTTTCTGGATGTGTTCTAATGGGTCTCTGCAATGCAGAATTTGCATATGA
>A_/_H2N1|CY018877|A/green-winged_teal/Ohio/175/1986
ATGGACAACCGAACAAAGACAATGACTATCACCTTTCTCATTCTCCTGTTCACAGTAGTGAAAGGGGACCAAATATGTATCGGGTACCACGCCAACAATTCCACAGAGAAAGTCGACACAATCTTGGAACGAAACGTCACCGTGACTCATGCCAAGAACATTCTTGAGAAAACGCACAATGGAAAGTTGTGTAGATTAAGCGGGATCCCTCCGTTGGAATTGGGGGATTGCAGCATTGCAGGTTGGCTCCTTGGAAATCCAGAATGTGATCGGCTCCTAAGTGTACCTGAATGGTCCTATATAGTGGAAAAGGAAAACCCAGCGAATGGTCTGTGTTACCCAGGCAGTTTCAATGATTATGAGGAATTGAAACATCTCCTCACTAGTGTGACACATTTTGAGAAAATTAAGATTCTGCCCAGAGATCAATGGACTCAGCACACGACAACTGGTGGCTCTCGGGCCTGTGCAGTATCTGGCAACCCGTCATTCTTCAGGAACATGGTTTGGCTTACAAAAAAGGGATCAAACTACCCAGTTGCCCAAAGATCATACAACAACACAAGCGGGGAGCAAATGCTGATAATTTGGGGGATACATCATCCCAATGACGATGCGGAACAAAGGACACTGTACCAGAACGTGAGAACATATGTTTCTGTAGGCACATCAACATTAAATAAGAGGTCAATCCCTGAAATAGCAACAAGGCCCAAAGTCAACGGACAAGGGGGGAGAATGGAATTCTCTTGGACTCTATTGGAAACATGGGATGTCATAAATTTCGAGAGCACTGGTAATTTAATTGCACCAGAATATGGATTCAAAATATCGAAGAGAGGAAGCTCAGGAATTATGAAGACAGAGAAAACACTTGAAAATTGTGAAACCAAATGTCAGACCCCCTTGGGGGCAATAAATACAACATTGCCTTTTCACAACATTCATCCATTGACAATAGGTGAATGTCCCAAATATGTAAAGTCAGATAGATTGGTTTTGGCAACAGGGCTAAGAAATGTCCCTCAGATTGAATCAAGGGGATTGTTTGGAGCAATAGCTGGTTTTATAGAAGGCGGATGGCAAGGAATGATTGATGGTTGGTATGGGTATCATCACAGCAATGATCAAGGATCAGGATATGCAGCAGACAAAGAATCCACTCAAAAGGCAATTGATGGGATAACTAACAAAGTAAATTCTGTGATTGAAAAGATGAACACTCAGTTTGAGGCTGTTGGGAAAGAATTCAACAATCTAGAGAGAAGACTGGAAAACTTAAATAAAAAGATGGAAGATGGGTTTCTTGATGTATGGACATATAATGCCGAACTCCTAGTTTTGATGGAAAATGAGAGGACACTTGATTACCATGATTCTAATGTGAAGAATCTGTACGACAAAGTCAGAATGCAATTGAGAGACAATGCCAAGGAAATAGGGAATGGATGCTTTGAGTTTTATCATAAATGTGATGATGAATGCATGAATAGTGTCAGGAATGGGACATATGATTATCCCAAATATGAAGAAGAATCCAAGCTGAACAGAAACGAAATCAAAGGAGTGAAATTGAGCAACATGGGGGTTTATCAAATACTTGCTATATACGCTACAGTGGCAGGCTCCTTGTCACTGGCAATCATGATAGCTGGGATTTCTTTCTGGATGTGTTCTAATGGGTCTCTGCAATGCAGAATTTGCATATGA
>A_/_H2N1|CY017693|A/mallard/Ohio/30/1986
ATGGACAACCGAACAAAGACAATGACTATCACCTTTCTCATTCTCCTGTTCACAGTAGTGAAAGGGGACCAAATATGTATCGGGTACCACGCCAACAATTCCACAGAGAAAGTCGACACAATCTTGGAACGAAACGTCACCGTGACTCATGCCAAGAACATTCTTGAGAAAACGCACAATGGAAAGCTGTGTAGATTAAGCGGGATCCCTCCGTTGGAATTGGGGGATTGCAGCATTGCAGGTTGGCTCCTTGGAAATCCAGAATGTGATCGGCTCCTAAGTGTACCTGAATGGTCCTATATAGTGGAAAAGGAAAACCCAGCGAATGGTCTGTGTTACCCAGGCAATTTCAATGATTATGAGGAATTGAAACATCTCCTCACTAGTGTGACACATTTTGAGAAAATTAAGATTCTGCCCAGAGATCAATGGACTCAGCACACGACAACTGGTGGCTCTCGGGCCTGTGCAGTATCTGGCAACCCGTCATTCTTCAGGAACATGGTTTGGCTTACAAAAAAGGGATCAAACTACCCAGTTGCCCAAAGATCATACAACAACACAAGCGGGGAGCAAATGCTGATAATTTGGGGGCTACATCATCCCAATGACGATGCGGAACAAAGGACACTGTACCAGAACGTGGGAACATATGTTTCTGTAGGCACATCAACATTAAATAAGAGGTCAATCCCTGAAATAGCAACAAGGCCCAAAATCAACGGACAAGGGGGGAGAATGGAATTCTCTTGGACTCTATTGGAAACATGGGATGTCATAAATTTCGAGAGCACTGGTAATTTAATTGCACCAGAATATGGATTCAAAATATCGAAGAGAGGAAGCTCAGGAATTATGAAGACAGAGAAAACACTTGAAAATTGTGAAACCAAATGTCAGACCCCCTTGGGGGCAATAAATACAACATTGCCTTTTCACAACATTCATCCATTGACAATAGGTGAATGTCCCAAATATGTAAAGTCAGATAGATTGGTTTTGGCAACAGGGCTAAGAAATGTCCCTCAGATTGAATCAAGGGGATTGTTTGGAGCAATAGCTGGTTTTATAGAAGGCGGATGGCAAGGAATGATTGATGGTTGGTATGGGTATCATCACAGCAATGATCAAGGATCAGGATATGCAGCAGACAAAGAATCCACTCAAAAGGCAATTGATGGGATAACTAACAAAGTAAATTCTGTGATTGAAAAGATGAACACCCAGTTTGAGGCTGTTGGGAAAGAATTCAACAATCTAGAGAGAAGACTGGAAAACTTAAATAAAAAGATGGAAGATGGGTTTCTTGATGTATGGACATATAATGCCGAACTCCTAGTTTTGATGGAAAATGAGAGGACACTTGATTACCATGATTCTAATGTGAAGAATCTGTACGACAAAGTCAGAATGCAATTGAGAGACAATGCCAAGGAAATAGGGAATGGATGCTTTGAGTTTTATCATAAATGTGATGATGAATGCATGAATAGTGTCAGGAATGGGACATATGATTATCCCAAATATGAAGAAGAATCCAAGCTGAACAGAAACGAAATCAAAGGAGTGAAATTGAGCAACATGGGGGTTTATCAAATACTTGCTATATACGCTACAGTGGCAGGCTCCTTGTCACTGGCAATCATGATAGCTGGGATTTCTTTCTGGATGTGTTCTAATGGGTCTCTGCAATGCAGAATTTGCATATGA
>A_/_H2N2|CY014829|A/guinea_fowl/New_York/20221-11/1995
ATGAACAACCAAACAAAGACAATGACTATCACTTTTCTCATCCTCCTATTCACAATAGTGAAAGGGGACCAAATATGTATCGGTTATCATGCCAACAATTCCACAGAAAAAGTCGACACAATCTTGGAGCGAAACGTCACCGTGACTCATGCCAAGGACATTCTTGAAAAAACGCATAATGGGAAGTTGTGCAGATTGAGCGGGATCCCTCCATTGGAATTGGGGGATTGCAGCATTGCGGGGTGGCTTCTTGGAAATCCGGAATGTGACCGGCTCTTAAGTGTACCTGAATGGTCCTATATAGTGGAAAGGGAAAACCCAATAAATGGTCTATGCTACCCAGGCAGTTTCAATGATTATGAGGAATTGAAACATCTCATCACTAGTGTGACACACTTTGAGAAAGTTAAGATTCTGCCCAGGGATCAATGGACTCAGCACACAACAACTGGTGGTTCTCGGGCCTGTGCAGTATTTGGCAATCCGTCATTCTTCAGGAACATGGTTTGGCTTACAAAGAAGGGGTCAAACTACCCAATTGCCAAAAGATCATACAACAACACAAGCGGAGAGCAGATGCTGATAATTTGGGGGATACATCATCCCAATGACGATGCGGAACAAAGGACATTGTACCAGAACGTGGGAACGTATGTTTCTGTGGGCACTTCAACATTAAATAAGAGGTCAATCCCTGAAATAGCAACAAGGCCAAAAGTCAACGGACAAGGGGGGAGAATGGAATTCTCTTGGACTCTATTGAAGACATGGGATGTCATCAATTTTGAGAGCACTGGTAATTTAATTGCACCAGAATATGGATTCAAAATATCAAAGAGAGGAAGCTCAGGAATTATGAAGACAGAGAAAACACTTGAAAATTGTGAAACCAAATGTCAAACCCCCTTGGGGGCAATAAATACAACATTGCCTTTCCACAACATTCACCCATTGACAATAGGTGAATGTCCCAAATATGTAAAGTCAGATAGATTGGTTTTGGCTACAGGGCTAAGAAATATCCCTCAGATCGAATCAAGAGGATTGTTTGGAGCAATAGCCGGTTTTATAGAAGGCGGATGGCAAGGGATGATTGATGGCTGGTATGGATATCATCACAGCAATGATCAAGGATCAGGATATGCAGCAGACAAAGAATCCACTCAAAAGGCAATTGATGGGATAACTAACAAAGTAAATTCTGTGATTGAAAAGATGAACACTCAGTTTGAGGCTGTTGGGAAAGAGTTCAACAATCTAGAGAGAAGACTGGAAAACCTAAATAAAAAGGTGGAAGATGGATTTCTTGATGTATGGACATATAATGCCGAACTCCTAGTTTTGATGGAAAATGAGAGGACACTTGATTTCCATGATTCTAATGTGAAGAATCTGTACGACAAGGTTAGGATGCAATTAAGAGACAATGCTAAGGAAATAGGGAACGGGTGCTTTGAGTTTTATCATAAATGTGATGATGAATGCATGAACAGTGTCAGGAATGGGACATATGATTATCCCAAATATGAAGAAGAATCCAAGCTGAATAGAAACGAAATCAAAGGAGTGAAATTGAGCAATATGGGGATTTACCAAATACTTGCTATATACGCTACAGTGGCAGGCTCCTTGTCACTGGCAATCATGATGGCTGGGATTTCTTTCTGGATGTGTTCTAATGGGTCTCTGCAATGCAGAATCTGCATATGA
>A_/_H2N2|CY014821|A/chicken/New_York/13828-3/1995
ATGAACAACCAAACAAAGACAATGACTATCACTTTTCTCATCCTCCTATTCACAATAGTGAAAGGGGACCAAATATGTATCGGGTATCATGCCAACAATTCCACAGAAAAAGTCGACACAATCTTGGAGCGAAACGTCACCGTGACTCATGCCAAGGACATTCTTGAGAAAACGCATAATGGGAAGTTGTGCAGATTGAGAGGGATCCCTCCATTGGAATTGGGGGATTGCAGCATTGCGGGGTGGCTCCTTGGAAATCCGGAATGTGACCGGCTCTTAAATGTACCTGAATGGTCCTATATAGTGGAAAGGGAAACCCCAGTAAATGGTCTGTGCTACCCAGGCAGTTTCAATGATTATGAGGAATTGAAACATCTCATCACTAGTGTGACACACTTTGAGAAAGTTAAGATTCTTCCCAGGGATCAATGGACTCAGCACACAACAACTGGTGGTTCTCGAGCCTGTGCAGTCCTTGGCGATCCGTCATTCTTCAGGAACATGGTTTGGCTTACAAAGAAAGGGTCAAACTACCCAATTGCCAAAAGATCATACAACAACACAAGCGGAGAGCAGATGCTGATAATTTGGGGGATACATCATCCCAATGACGATGCGGAACAAAGAACACTGTACCAGAACGTGGGAACGTATGTTTCTGTGGGCACGTCAACATTAAATAAGAGGTCAATCCCTGTAATAGCAACAAGGCCAAAGGTCAACGGACAAGGGGGGAGAATGGAATTCTCTTGGACTCTATTGGAGACATGGGATGTCATCAGTTTTGAGAGCACTGGTAATTTAATAGCACCAGAATATGGATTCAAAATATCAAAGAGAGGAGGCTCAGGAATTATGAAGACAGAGAAAACACTTGAAAATTGTGAAACCAAATGTCAAACCCCCTTGGGGGCAATAAATACAACATTGCCTTTCCACAACATCCATCCATTGACAATAGGTGAATGTCCCAAATATGTAAAGTCAGATAGATTGGTTTTGGCTACAGGGCTAAGAAATGTCCCTCAGATTGAATCAAGAGGATTGTTCGGAGCAATAGCCGGTTTTATAGAAGGCGGATGGCAAGGGATGGTTGATGGCTGGTATGGATATCATCACAGCAATGATCAAGGATCAGGATATGCAGCAGACAAAGAATCCACTCAAAAGGCAATTGATGGGATAACTAACAAAGTAAATTCTGTGATTGAGAAGATGAACACTCAGTTTGAGGCTGTTGGGAAAGAGTTCAACAATCTAGAGAGAAGACTGGAAAACCTAAATAAAAAGATGGAAGATGGATTTATTGATGTATGGACATATAATGCCGAACTCCTAGTTTTGATGGAAAATGAGAGAACACTTGATTTCCATGATTCTAATGTGAAGAGTCTGTACGACAAGGTCAGGATGCAATTGAGAGACAATGCTAAAGAAATAGGGAACGGATGCTTTGAGTTTTATCATAAATGTGATGATGAGTGCATGAACAGTGTCAGGAATGGGACATATGATTATCCCAAATATGAAGAAGAATCCAAGCTGAATAGAAATGAAATCAAAGGAGTGAAATTGAGCAATATGGGGGTTTATCAAATACTTGCTATATACGCTACAGTGGCGGGCTCCTTGTCACTGGCAATCATGATAGCTGGGATTTCTTTCTGGATGTGTTCTAATGGATCTCTGCAATGCAGAATCTGCATATGA
>A_/_H2N7|CY014601|A/herring_gull/Delaware/471/1986
ATGGACAACCGAACAAAGACAATGACCATCACCTTTCTCATCCTTCTGTTCACAGTAGTGAAAGGGGACCAAATATGCATCGGGTACCATGCTAACAATTCCACAGAGAAAGTTGACACTATATTGGAGCGAAACGTCACCGTGACCCATGCCAAGGACATCCTTGAGAAAGTGCACAATGGAAAGTTATGCAGATTAAGCGGAATCCCTCCGTTGGTACTGGGGGACTGCAGCATTGCAGGTTGGCTCCTTGGAAACCCGGAGTGTGATCTGTTCTTAGAAGTACCTGAATGGTCCTATATAGTGGAAAAGGAAAATCCGGCGCACGGTCTGTGCTATCCAGGCAATTTCAATGATTATGAGGAATTGAAACATCTCCTCACCAGTGTGAAACACTTTGAGAAAATTAAGATTCTGCCCAGGGATCAATGGACTCAGCACACGACGACTGGTGGTTCTCAGGCCTGTGCAGCGTATGGCGGTCCTTCGTTCTTCAGGAATATGGTTTGGCTTACAAAGAAAGAATCAAACTATCCAGTTGCCCAAAGATCATACAACAATACAAGCGGAGAGCAAATGCTGATAATTTGGGGAATACATCATTCCAATAATGATGAGGAGCAAAGAAACCTGTACCAGAATGTAGGGACATATGTTTCTGTAGGCACCTCAACATTAAATAAGAGGTCAATCCCTGAAATAGCAACAAGGCCAGCAGTCAATGGACAAAGGGGGAGAATGGAATTCTCTTGGACTATATTGGAAACATGGGATGTCATAAATTTTGAGAGCACTGGTAATTTAATTGCACCAGAATACGGTTTCAAAATATCGAAAAGAGGAAGTTCAGGGATTATGAAAACAGAGAAAACACTTGAAGATTGCGAAACCAAATGCCAGACCCCCCTGGGGGCAATAAATACAACACTGCCTTTCCACAACATTCACCCATTGACAATAGGTGAGTGTCCCAAGTATGTAAAGTCAGATAGATTGGTTTTGGCAACAGGGCTAAGAAATGTTCCTCAGATTGAATCAAGAGGATTGTTTGGAGCAATAGCTGGTTTCATAGAGGGCGGATGGCAAGGAATGATTGATGGCTGGTATGGGTATCACCACAGCAATGATCAGGGATCAGGATATGCAGCAGACAAAGAATCCACTCAAAAGGCAATTGATGGAATAACTAACAAGGTGAATTCTGTGATTGAAAAGATGAATACTCAGTTTGAGGCTGTTGGGAAAGAATTCAACAGTCTAGAGAGAAGACTGGAGAACTTAAATAAAAAGATGGAAGATGGGTTTCTTGATGTTTGGACATATAATGCCGAACTCCTAGTTCTGATGGAAAATGAAAGAACACTTGATTTCCATGATTCCAATGTAAAGAATCTGTATGACAAGGTCAGAATGCAATTGAGAGACAATGCCAAGGAAATAGGGAACGGATGCTTTGAGTTTTATCATAAATGTGATGATGAATGCATGAATAGTGTCAGGAATGGGACATATGATTATCCCAAATATGAAGAAGAATCCAAGCTGAACAGAAGCGAAATCAAAGGAGTGAAATTGAGCAATATGGGGGTTTATCAAATACTTGCTATATACGCTACAGTAGCAGGCTCCTTGTCACTGGCAATCATGATAGCTGGGATTTCTTTCTGGATGTGCTCTAATGGGTCTCTGCAGTGCAGAATTTGCATATGA
>A_/_H2N1|CY014558|A/mallard_duck/Alberta/323/1988
ATGGACAACCGAACAAAGACAATGACTATCACTTTTCTCATCCTCCTGTTCACAGTAGTGAAAGGGGACCAAATATGTATCGGGTACCATGCCAACAATTCCACAGAAAAAGTCGACACAATCTTGGAGCGAAACGTCACCGTGACTCATGCCAAGGACATTCTTGAGAAAACGCATAATGGAAAGTTGTGCAGATTAAGCGGGATCCCTCCATTGGAATTGGGGGATTGCAGCATTGCAGGTTGGCTCCTTGGAAATCCGGAATGTGACCGGCTCTTAAGTGTACCTGAATGGTCCTATATAGTGGAAAAGGAAAACCCGGCAAATGGTCTGTGCTACCCAGGCAGTTTCAATGATTATGAGGAATTGAAACATCTCCTCACCAGTGTGACACACTTTGAGAAAGTTAAGATTCTGCCCAGAGATCAATGGACTCAGCACACGACAACTGGTGGTTCTCGGGCCTGTGCAGTATCTGGCAACCCGTCATTCTTCAGGAACATGGTTTGGCTTACAAAGAAGGGGTCAAACTACCCAATTGCCAAAAGATCATACAACAACACAAGCGGGGAGCAAATGCTGGTAATTTGGGGAATACATCATCCCAATGACGATGCGGAACAAAGGACACTGTACCAGAACGTGGGAACATATGTTTCTGTGGGAACATCAACATTAAATAAGAGGTCAATCCCTGAAATAGCAACGAGGCCAAAAGTCAACGGACAAGGGGGGAGAATGGAATTCTCTTGGACTCTATTGGAGACGTGGGATGTCATAAATTTTGAGAGCACTGGTAATTTAATTGCACCAGAATACGGATTCAAAATATCGAAGAGAGGAAGCTCAGGAATTATGAAGACAGAGAAAACACTTGAGAATTGTGAAACCAAATGTCAGACCCCCTTGGGGGCAATAAATACAACATTGCCTTTTCACAACATTCACCCATTGACAATAGGTGAGTGTCCCAAATATGTAAAGTCAGATAGATTGGTTTTGGCAACAGGGCTAAGAAATGTCCCTCAGATTGAATCAAGGGGATTGTTTGGAGCAATAGCCGGTTTTATAGAAGGCGGATGGCAAGGAATGATTGATGGCTGGTATGGGTATCATCACAGCAATGATCAAGGATCAGGATATGCAGCAGACAAAGAATCCACTCAAAGGGCAATTGATGGGATAACTAACAAAGTGAATTCTGTGATTGAAAAGATGAACACTCAGTTTGAGGCTGTTGGGAAAGAGTTCAACAATCTAGAGAGAAGGCTGGAAAACTTAAATAAAAAGATGGAAGATGGGTTTCTTGATGTATGGACATATAATGCCGAACTCCTAGTTTTGATGGAAAATGAGAGGACACTTGATTTCCATGATTCTAATGTGAAGAATCTGTACGACAAGGTCAGAATGCAATTGAGAGACAATGCTAAGGAAATAGGGAACGGATGCTTTGAGTTTTATCATAAGTGTGATGATGAATGCATGAATAGTGTCAGGAATGGGACATATGATTATCCCAAATATGAAGAAGAATCCAAGCTGAACAGAAACGAAATCAAAGGAGTGAAATTGAGCAATATGGGGGTTTATCAAATACTTGCTATATACGCTACAGTGGCAGGCTCCTTGTCACTGGCAATCATGATAGCTGGGATTTCTTTCTGGATGTGTTCTAATGGGTCTCTGCAATGCAGAATTTGCATATGA
>A_/_H2N1|CY101547|A/mallard/Alberta/323/1988
ATGGACAACCGAACAAAGACAATGACTATCACTTTTCTCATCCTCCTGTTCACAGTAGTGAAAGGGGACCAAATATGTATCGGGTACCATGCCAACAATTCCACAGAAAAAGTCGACACAATCTTGGAGCGAAACGTTACCGTGACTCATGCCAAGGACATTCTTGAGAAAACGCATAATGGAAAGTTGTGCAGATTAAGCGGGATCCCTCCATTGGAATTGGGGGATTGCAGCATTGCAGGTTGGCTCCTTGGAAATCCGGAATGTGACCGGCTCTTAAGTGTACCTGAATGGTCCTATATAGTGGAAAAGGAAAACCCGGCAAATGGTCTGTGCTACCCAGGCAGTTTCAATGATTATGAGGAATTGAAACATCTCCTCACCAGTGTGACACACTTTGAGAAAGTTAAGATTCTGCCCAGAGATCAATGGACTCAGCACACGACAACTGGTGGTTCTCGGGCCTGTGCAGTATCTGGCAACCCGTCATTCTTCAGGAACATGGTTTGGCTTACAAAGAAGGGGTCAAACTACCCAATTGCCAAAAGATCATACAACAACACAAGCGGGGAGCAAATGCTGGTAATTTGGGGAATACATCATCCCAATGACGATGCGGAACAAAGGACACTGTACCAGAACGTGGGAACATATGTTTCTGTGGGAACATCAACATTAAATAAGAGGTCAATCCCTGAAATAGCAACGAGGCCAAAAGTCAACGGACAAGGGGGGAGAATGGAATTCTCTTGGACTCTATTGGAGACGTGGGATGTCATAAATTTTGAGAGCACTGGTAATTTAATTGCACCAGAATACGGATTCAAAATATCGAAGAGAGGAAGCTCAGGAATTATGAAGACAGAGAAAACACTTGAGAATTGTGAAACCAAATGTCAGACCCCCTTGGGGGCAATAAATACAACATTGCCTTTTCACAACATTCACCCATTGACAATAGGTGAGTGTCCCAAATATGTAAAGTCAGATAGATTGGTTTTGGCAACAGGGCTAAGAAATGTCCCTCAGATTGAATCAAGGGGATTGTTTGGAGCAATAGCCGGTTTTATAGAAGGCGGATGGCAAGGAATGATTGATGGCTGGTATGGGTATCATCACAGCAATGATCAAGGATCAGGATATGCAGCAGACAAAGAATCCACTCAAAGGGCAATTGATGGGATAACTAACAAAGTGAATTCTGTGATTGAAAAGATGAACACTCAGTTTGAGGCTGTTGGGAAAGAGTTCAACAATCTAGAGAGAAGGCTGGAAAACTTAAATAAAAAGATGGAAGATGGGTTTCTTAATGTATGGACATATAATGCCGAACTCCTAGTTTTGATGGAAAATGAGAGGACACTTGATTTCCATGATTCTAATGTGAAGAATCTGTACGACAAGGTCAGAATGCAATTGAGAGACAATGCTAAGGAAATAGGGAACGGATGCTTTGAGTTTTATCATAAGTGTGATGATGAATGCATGAATAGTGTCAGGAATGGGACATATGATTATCCCAAATATGAAGAAGAATCCAAGCTGAACAGAAACGAAATCAAAGGAGTGAAATTGAGCAATATGGGGGTTTATCAAATACTTGCTATATACGCTACAGTGGCAGGCTCCTTGTCACTGGCAATCATGATAGCTGGGATTTCTTTCTGGATGTGTTCTAATGGGTCTCTGCAATGCAGAATTTGCATATGA
>A_/_H2N3|MN430727|A/Common_Goldeneye/Wisconsin/18OS3317/2018
ATGACTATCATTTTTCTCATCCTCCTGTTCGCAGTAGTGAAAGGGGATCAAATATGCATTGGATACCATGCCAACAATTCTACAGAAAAAGTTGACACAATCTTGGAACGAAATGTCACCGTGACTCATGCCAAGGACATCCTTGAAAAAACGCATAATGGAAAATTGTGCAGATTGAGCGGGGTCCCTCCACTAGAACTGGGGGATTGCAGCATTGCAGGTTGGCTCCTTGGAAATCCAGAGTGTGACCGGCTCTTAAGCGTACCTGAATGGTCCTACATAGTGGAAAAGGAAAACCCGGTGAATGGTCTGTGCTACCCAGGCAGTTTCAATGACTATGAGGAATTGAAACATCTCCTCACCAGTGTGACACACTTTGAAAAAATTAAGATCCTGCCTAGAGATCAATGGACACAGCACACAACGACTGGTGGTTCTCGGGCATGTGCGGTATCTGGAAATCCATCATTCTTCAGAAACATGGTCTGGCTTACAAAGAAAGGATCAAACTACCCAATTGCTAAAAGATCATACAACAACACAAGTGGGGAGCAAATGCTAATAATCTGGGGGGTACACCATCCCAATGATGATGCAGAACAAAGGACACTGTACCAGAATGTGGGAACATATGTTTCCGTTGGAACATCAACATTGAATAAGAGGTCAATCCCTGAGATAGCGACAAGGCCCAAAGTCAACGGACAAGGAGGGAGGATGGAATTCTCTTGGACTCTATTGGAAACATGGGATGTCATAAATTTTGAGAGCACTGGTAATTTAATCGCCCCAGAATATGGATTCAGAATATCAAAAAGAGGAAGCTCAGGAATCATGAAAACAGATAAAACACTTGAAAATTGTGAGACCAGATGTCAAACCCCCCTAGGAGCAATAAATACAACATTGCCCTTTCACAATATTCACCCATTAACAATAGGAGAATGCCCCAAGTATGTCAAGTCAGATAGATTGGTCTTGGCGACAGGACTAAGAAATGTCCCTCAGATTGAGTCAAGGGGATTGTTTGGAGCAATAGCTGGGTTTATAGAAGGCGGGTGGCAAGGGATGGTTGATGGCTGGTATGGGTATCATCATAGCAATGATCAAGGATCAGGATATGCAGCAGACAAAGAGTCCACTCAAAAGGCAATTGACGGGATAACTAATAAGGTAAATTCTGTGATTGAAAAGATGAACACTCAGTTCGAGGCTGTTGGGAAAGAGTTCAACAATCTAGAGAGAAGACTAGAAAATTTAAATAAGAAGATGGAAGATGGATTTCTCGATGTCTGGACATACAATGCCGAACTTCTAGTTTTAATGGAGAATGAGAGGACACTTGATTACCATGATTCTAATGTGAGGAATCTATATGATAAGGTCAGAATGCAACTGAGGAACAATGCTAAGGAAATAGGGAACGGGTGCTTTGAGTTCTATCACAAATGTGATGACGAATGCATGGACAGTGTCAGGAATGGAACATATGACTACCCCAAATATGAAGAAGAATCCAAGCTGAACAGAAACGAAATCAAAGGGGTGAAATTGAGCAATATGGGGGTCTATCAAATACTTGCTATATACGCTACAGTTGCAGGCTCCTTGTCACTGGCAATCATGATAGCTGGGATTTCTTTCTGGATGTGTTCTAATGGGTCTCTGCAATGCAGGATTTGCATTTGA
>A_/_H2N3|MK237763|A/greater_scaup/Wisconsin/17OS5321/2017
ATGACCATCACTTTTCTCATCCTCCTGTTCACAGTAGTGAAAGGAGACCAAATATGTATCGGATACCATGCCAACAATTCCACAGAAAAAGTTGACACAATCTTGGAACGAAATGTCACCGTGACTCATGCCAAGGACATTCTTGAAAAGACGCATAATGGAAAGTTGTGCAAACTAAACGGGATCCCTCCATTGGAGCTGGGGGATTGCAGCATTGCAGGTTGGCTCCTTGGAAATCCAGAGTGTGATCGGCTTCTAAGTGTACCTGAATGGTCCTATATAGTGGAAAAGGAAAACCCGGTGAATGGTCTGTGCTATCCAGGCAGTTTCAATGACTATGAGGAATTAAAACATCTCCTCACTAGTGTGACCCACTTTGAGAAAATTAAGATTCTGCCTAGAGATCAATGGACCCAACACACAACAACTGGTGGTTCTCGGGCTTGTGCAGTATCTGGGAACCCATCATTCTTCCGAAACATGGTCTGGCTTACAAAGAAGGGATCAAACTACCCAATTGCTAAAAGGTCATACAACAACACAAGTGGGGAGCAAATGCTGATAATCTGGGGGGTACATCATCCCAATGACGATGCAGAACAAAGGACACTATACCAGAATGTGGGAACATATGTTTCCATTGGAACATCAACACTAAATAAGAGATCAATCCCTGAAATAGCGACAAGGCCCAAAGTCAATGGACAAGGAGGGAGAATGGAATTTTCTTGGACTCTATTAGAGACATGGGATGTCATAAATTTTGAGAGCACTGGTAATTTAATTGCACCAGAATATGGATTCAAAATATCAAAGAGAGGAAGCTCAGGAATTATGAAGACAGAGAAAACACTTGAAAATTGTGAGACCAGATGTCAGACCCCCTTAGGGGCAATAAATACAACATTGCCCTTCCACAACATTCACCCATTGACAATAGGTGAGTGCCCCAAGTATGTCAAATCAGATAGACTGGTTTTGGCGACCGGACTAAGAAATGTCCCTCAGATTGAATCGAGGGGACTGTTTGGAGCAATAGCTGGTTTTATAGAAGGCGGATGGCAAGGAATGGTTGATGGCTGGTATGGATATCATCACAGCAATGATCAAGGATCAGGATATGCAGCAGACAAAGAATCCACTCAAAAGGCAATTGATGGGATAACGAACAAGGTAAATTCTGTGATTGAAAAGATGAACACTCAGTTTGAGGCTGTTGGGAAAGAGTTCAACAATCTAGAAAGAAGACTAGAAAACTTAAATAAGAAGATGGAAGATGGATTTCTAGATGTATGGACATACAATGCCGAACTCCTAGTTCTAATGGAAAATGAGAGGACACTTGATTTCCATGATTCTAATGTAAAGAATTTGTACGATAAGGTCAGAATGCAGCTTAGGGACAATGCTAAGGAAATAGGGAACGGATGCTTTGAGTTTTACCATAAATGCGATGATGAATGCATGAACAGCGTCAGGAATGGGACATATGATTATCCCAAATATGAAGAAGAGTCCAAACTGAACAGGAGCGAAATCAAAGGGGTGAAATTGAGCAATATGGGAGTCTATCAAATACTTGCTATATACGCTACAGTTGCAGGCTCCTTGTCACTGGCAATCATGATGGCTGGGATTTCTTTCTGGATGTGTTCCAACGGGTCTCTGCAATGCAGAATTTGCATTTGA
>A_/_H2N3|MK237637|A/greater_scaup/Wisconsin/17OS5642/2017
ATGACCATCACTTTTCTCATCCTCCTGTTCACAGTAGTGAAAGGAGACCAAATATGTATCGGATACCATGCCAACAATTCCACAGAAAAAGTTGACACAATCTTGGAACGAAATGTCACCGTGACTCATGCCAAGGACATTCTTGAAAAGACGCATAATGGAAAGTTGTGCAAACTAAACGGGATCCCTCCATTGGAGCTGGGGGATTGCAGCATTGCAGGTTGGCTCCTTGGAAATCCAGAGTGTGATCGGCTTCTAAGTGTACCTGAATGGTCCTATATAGTGGAAAAGGAAAACCCGGTGAATGGTCTGTGCTATCCAGGCAGTTTCAATGACTATGAGGAATTAAAACATCTCCTCACTAGTGTGACCCACTTTGAGAAAATTAAGATTCTGCCTAGAGATCAATGGACCCAACACACAACAACTGGTGGTTCTCGGGCTTGTGCAGTATCTGGGAACCCATCATTCTTCCGAAACATGGTCTGGCTTACAAAGAAGGGATCAAACTACCCAATTGCTAAAAGGTCATACAACAACACAAGTGGGGAGCAAATGCTGATAATCTGGGGGGTACATCATCCCAATGACGATGCAGAACAAAGAACACTATACCAGAATGTGGGAACATATGTTTCCATTGGAACATCAACACTAAATAAGAGATCAATCCCTGAAATAGCGACAAGGCCCAAAGTCAATGGACAAGGAGGGAGAATGGAATTTTCTTGGACTCTATTAGAGACATGGGATGTCATAAATTTTGAGAGCACTGGTAATTTAATTGCACCAGAATATGGATTCAAAATATCAAAGAGAGGAAGCTCAGGAATTATGAAGACAGAGAAAACACTTGAAAATTGTGAGACCAGATGTCAGACCCCCTTAGGGGCAATAAATACAACATTGCCCTTCCACAACATTCACCCATTGACAATAGGTGAGTGCCCCAAGTATGTCAAATCAGATAGACTGGTTTTGGCGACCGGACTAAGAAATGTCCCTCAGATTGAATCGAGGGGACTGTTTGGAGCAATAGCTGGTTTTATAGAAGGCGGATGGCAAGGAATGGTTGATGGCTGGTATGGATATCATCACAGCAATGATCAAGGATCAGGATATGCAGCAGACAAAGAATCCACTCAAAAGGCAATTGATGGGATAACGAACAAGGTAAATTCTGTGATTGAAAAGATGAACACTCAGTTTGAGGCTGTTGGGAAAGAGTTCAACAATCTAGAAAGAAGACTAGAAAACTTAAATAAGAAGATGGAAGATGGATTTCTCGATGTATGGACATACAATGCCGAACTCCTAGTTCTAATGGAAAATGAGAGGACACTTGATTTCCATGATTCTAATGTAAAGAATTTGTACGATAAGGTCAGAATGCAGCTTAGGGACAATGCTAAGGAAATAGGGAACGGATGCTTTGAGTTTTACCATAAATGCGATGATGAATGCATGAACAGCGTCAGGAATGGGACATATGATTATCCCAAATATGAAGAAGAGTCCAAACTGAACAGGAGCGAAATCAAAGGGGTGAAATTGAGCAATATGGGAGTCTATCAAATACTTGCTATATACGCTACAGTTGCAGGCTCCTTGTCACTGGCAATCATGATGGCTGGGATTTCTTTCTGGATGTGTTCCAACGGGTCTCTGCAATGCAGAATTTGCATTTGA
>A_/_H2N3|MK237264|A/blue-winged_teal/Ohio/17OS1861/2017
ATGACCATCACTTTTCTCATCCTCCTGTTCACAGTAGTGAAAGGAGACCAAATATGTATCGGATATCATGCCAACAATTCCACAGAAAAAGTTGACACAATCTTGGAACGAAACGTCACCGTGACTCATGCCAAGGACATTCTTGAAAAGACGCACAATGGAAAGTTGTGCAAACTAAACGGAATCCCTCCATTGGAGCTGGGGGATTGCAGCATTGCAGGTTGGCTCCTTGGAAATCCAGAGTGTGATCGGCTTCTAAGTGTACCTGAATGGTCCTATATAGTGGAAAAGGAAAACCCGGTGAATGGTCTGTGCTATCCAGGCAGTTTCAATGACTATGAGGAATTGAAACATCTCCTCACTAGTGTGACCCACTTTGAGAAAATTAAGATTCTGCCTAGAGATCAATGGACCCAGCACACAACAACTGGTGGTTCTCGGGCTTGTGCAGTATTTGGGAACCCATCATTCTTCCGAAACATGGTCTGGCTTACAAAGAAGGGATCAAACTACCCAATTGCTAAAAGGTCATACAACAACACAAGTGGGGAGCAAATGCTGATAATCTGGGGGATACATCATCCCAATGACGATGCAGAACAAAGGACACTATACCAGAATGTGGGAACATATGTTTCCATTGGAACATCAACACTAAATAAGAGATCAATCCCTGAAATAGCGACAAGGCCCAAAGTCAATGGACAAGGAGGGAGAATGGAATTTTCTTGGACTCTGTTAGAGACATGGGATGTCATAAATTTTGAGAGCACTGGTAATTTAATTGCACCAGAATATGGATTCAAAATATCAAAGAGAGGAAGCTCAGGAATTATGAAGACAGAGAAAACACTTGAAAATTGTGAGACCAGATGTCAGACCCCCTTAGGGGCAATAAATACAACATTGCCTTTCCACAACATTCACCCATTGACAATAGGTGAGTGCCCCAAGTATGTCAAATCAGATAGACTGGTTTTGGCGACAGGACTAAGAAATGTCCCTCAGATTGAATCGAGGGGACTGTTTGGAGCAATAGCTGGGTTTATAGAAGGCGGATGGCAAGGAATGGTTGATGGCTGGTATGGATATCATCACAGCAATGATCAAGGATCAGGATATGCAGCAGACAAAGAATCCACTCAAAAGGCAATTGACTGGATAACGAACAAGGTAAATTCTGTGATTGAAAAGATGAACACTCAGTTTGAGGCTGTTGGGAAAGAGTTCAACAATCTAGAAAGAAGACTAGAAAACTTAAATAAGAAGATGGAAGATGGATTTCTCGATGTATGGACATACAATGCCGAACTCCTAGTTCTAATGGAAAATGAGAGGACACTTGATTTCCATGATTCTAATGTAAAGAATCTGTACGATAAGGTCAGAATGCAGCTTAGGGACAATGCTAAGGAAATAGGGAACGGATGCTTTGAGTTTTACCATAAATGCGATGATGAATGCATGAACAGCGTCAGGAATGGGACATATGATTATCCCAAATATGAAGAAGAGTCCAAGCTGAACAGGAACGAAATCAAAGGGGTGAAATTGAGCAATATGGGGGTCTATCAAATACTTGCTATATACGCTACAGTTGCAGGCTCCTTGTCACTGGCAATCATGATGGCTGGGATTTCTTTCTGGATGTGTTCTAACGGGTCTCTGCAATGCAGAATTTGCATTTGA
>A_/_H2N3|MK237244|A/greater_scaup/Wisconsin/17OS5322/2017
ATGACCATCACTTTTCTCATCCTCCTGTTCACAGTAGTGAAAGGAGACCAAATATGTATCGGATACCATGCCAACAATTCCACAGAAAAAGTTGACACAATCTTGGAACGAAATGTCACCGTGACTCATGCCAAGGACATTCTTGAAAAGACGCATAATGGAAAGTTGTGCAAACTAAACGGGATCCCTCCATTGGAGCTGGGGGATTGCAGCATTGCAGGTTGGCTCCTTGGAAATCCAGAGTGTGATCGGCTTCTAAGTGTACCTGAATGGTCCTATATAGTGGAAAAGGAAAACCCGGTGAATGGTCTGTGCTATCCAGGCAGTTTCAATGACTATGAGGAATTAAAACATCTCCTCACTAGTGTGACCCACTTTGAGAAAATTAAGATTCTGCCTAGAGATCAATGGACCCAACACACAACAACTGGTGGTTCTCGGGCTTGTGCAGTATCTGGGAACCCATCATTCTTCCGAAACATGGTCTGGCTTACAAAGAAGGGATCAAACTACCCAATTGCTAAAAGGTCATACAACAACACAAGTGGGGAGCAAATGCTGATAATCTGGGGGGTACATCATCCCAATGACGATGCAGAACAAAGGACACTATACCAGAATGTGGGAACATATGTTTCCATTGGAACATCAACACTAAATAAGAGATCAATCCCTGAAATAGCGACAAGGCCCAAAGTCAATGGACAAGGAGGGAGAATGGAATTTTCTTGGACTCTATTAGAGACATGGGATGTCATAAATTTTGAGAGCACTGGTAATTTAATTGCACCAGAATATGGATTCAAAATATCAAAGAGAGGAAGCTCAGGAATTATGAAGACAGAGAAAACACTTGAAAATTGTGAGACCAGATGTCAGACCCCCTTAGGGGCAATAAATACAACATTGCCCTTCCACAACATTCACCCATTGACAATAGGTGAGTGCCCCAAGTATGTCAAATCAGATAGACTGGTTTTGGCGACCGGACTAAGAAATGTCCCTCAGATTGAATCGAGGGGACTGTTTGGAGCAATAGCTGGTTTTATAGAAGGCGGATGGCAAGGAATGGTTGATGGCTGGTATGGATATCATCACAGCAATGATCAAGGATCAGGATATGCAGCAGACAAAGAATCCACTCAAAAGGCAATTGATGGGATAACGAACAAGGTAAATTCTGTGATTGAAAAGATGAACACTCAGTTTGAGGCTGTTGGGAAAGAGTTCAACAATCTAGAAAGAAGACTAGAAAACTTAAATAAGAAGATGGAAGATGGATTTCTCGATGTATGGACATACAATGCCGAACTCCTAGTTCTAATGGAAAATGAGAGGACACTTGATTTCCATGATTCTAATGTAAAGAATTTGTACGATAAGGTCAGAATGCAGCTTAGGGACAATGCTAAGGAAATAGGGAACGGATGCTTTGAGTTTTACCATAAATGCGATGATGAATGCATGAACAGCGTCAGGAATGGGACATATGATTATCCCAAATATGAAGAAGAGTCCAAACTGAACAGGAGCGAAATCAAAGGGGTGAAATTGAGCAATATGGGAGTCTATCAAATACTTGCTATATACGCTACAGTTGCAGGCTCCTTGTCACTGGCAATCATGATGGCTGGGATTTCTTTCTGGATGTGTTCCAACGGGTCTCTGCAATGCAGAATTTGCATTTGA
>A_/_H2N3|MK236924|A/common_goldeneye/Wisconsin/17OS5750/2017
ATGACTATCACTTTTCTCATCCTCCTATTCACAGTAGCGAAAGGGGATCAAATATGCATTGGATACCATGCCAACAATTCCACAGAAAAAGTTGACACAATCTTGGAACGAGATGTCACCGTGACTCATGCCAAGGACATCCTTGAAAAAACGCATAATGGAAAATTGTGCAGGTTGAGCGGGGTCCCTCCACTAGAACTGGGGGATTGCAGCATTGCAGGTTGGCTCCTTGGAAATCCAGAGTGTGACCGGCTCTTAAGCGTACCTGAATGGTCCTACATAGTGGAAAAGGAAAACCCGGTGAATGGTCTGTGCTACCCAGGCAGTTTCAATGACTATGAGGAATTGAAACATCTCCTCACCAGTGTGACACACTTTGAAAAAATTAAGATCCTGCCTAGAGATCAATGGACACAGCACACAACGACTGGTGGTTCTCGGGCCTGTGCGGTATCTGGAAATCCATCATTCTTCAGAAACATGGTCTGGCTTACAAAGAAAGGATCAAACTACCCAATTGCTAAAAGATCATACAACAACACAAGTGGGGAGCAAATGCTAATAATCTGGGGGGTACACCATCCCAATGATGATGCAGAACAAAGGACACTGTACCAGAATGTGGGAACATATGTTTCCGTTGGAACATCAACATTGAATAAGAGGTCAATCCCTGAGATAGCGACAAGGCCCAAAGTCAACGGACAAGGAGGGAGGATGGAATTCTCTTGGACTCTATTGGAAACATGGGATGTCATAAATTTTGAGAGCACTGGTAATTTAATCGCCCCAGAATATGGATTCAAAATATCAAAAAGAGGAAGCTCAGGAATCATGAAAACAGATAAAACACTTGAAAATTGTGAGACCAGATGTCAAACCCCCCTAGGAGCAATAAATACAACATTGCCCTTCCACAATATTCACCCATTAACAATAGGAGAATGCCCCAAGTATGTCAAGTCAGATAGATTGGTCTTGGCGACAGGACTAAGAAATGTCCCTCAGATTGAGTCAAGGGGATTGTTTGGTGCAATAGCTGGGTTTATAGAAGGCGGGTGGCAAGGGATGGTTGATGGCTGGTATGGGTATCATCATAGCAATGATCAAGGATCAGGATATGCAGCAGACAAAGAGTCCACTCAAAAGGCAATTGACGGGATAACTAATAAGGTAAATTCTGTAATTGAAAAAATGAACACTCAGTTCGAGGCTGTTGGGAAAGAGTTCAACAGTCTAGAGAGAAGACTAGAAAATTTAAATAAGAAGATGGAAGATGGATTTCTCGATGTCTGGACATACAATGCCGAACTTCTAGTTTTAATGGAGAATGAGAGGACACTTGATTACCATGATTCTAATGTGAGGAATCTGTATGATAAGGTCAGAATGCAACTGAGGGACAATGCTAAGGAAATAGGGAACGGGTGCTTTGAGTTCTACCACAAATGTGATGACGAATGCATGGACAGTGTCAGGAATGGAACATATGACTACCCCAAATATGAAGAAGAATCCAAGCTGAACAGGAACGAAATCAAAGGGGTGAAATTGAGCAATATGGGGGTCTATCAAATACTTGCTATATACGCTACAGTTGCAGGCTCCTTGTCACTGGCAATCATGACAGCTGGGATTTCTTTCTGGATGTGTTCTAATGGGTCTCTGCAATGCAGGATTTGCATTTGA
>A_/_H2N7|MK345972|A/ruddy_turnstone/Delaware_Bay/190/2018
ATGGCAATCATTTATCTGATTCTTCTGTTTACAGTAGTGAGAGGAGACCAGATATGCATTGGATATCACTCCAACAATTCCACCGAAAAAGTCGACACAATTCTAGAAAGGAATGTCACTGTGACTCATGCTCAGGACATTCTTGAGAAGACTCACAATGGAAAATTATGCAAACTAAATGGAATCCCTCCACTTGAATTGGGAGATTGCAGCATCGCCGGATGGCTCCTTGGAAATCCACAATGTGATGGACTTCTGACTGTGCCAGAATGGTCATATATAATGGAGAAAGAAAACCCAAGGAATGGCTTGTGCTACCCAGGCAGTTTCAATGACTATGAAGAATTGAAACACCTCCTTAGTAGTGTAACACACCTCGAAAAAGTGAAGATTCTGCCTAGGAATAGGTGGACACAGCATACAACAACTGGAGGTTCACAGGCCTGCGCAGTGTATGGTGGTCCGTCATTCTTCAGAAACATGGTCTGGTTGACAAAGAAAGAGTCAAATTATCCAGTTGCCAAAGGATCATACAATAATACAAGTGGGGAACAAATGCTGGTCATTTGGGGAATACATCACCCCAATGATGAAACTGAACAGAGGACATTGTATCAGAATGTCGGGACCTATGTGTCAGTGGGAACATCGACACTTAACAAAAGATCAATTCCGGAAATAGCCACAAGACCTAAAGTGAATGGACAAGGAGGCAGAATGGAATTCTCATGGACCATATTGGACATGTTGGACACCATAAATTTCGAGAGCACTGGCAATCTAATTGCACCGGAATATGGCTTTAAAATATCCAAACGGGGTAGTTCAGGGATCATGAAAACGGAAGGGACATTTGAAAACTGCGAAACCAAATGCCAAACTCCCTTAGGAGCAATAAATACAACATTGCCCTTTCATAATATCCACCCGTTAACCATTGGTGAGTGTCCCAAATATGTAAAATCGGAGAAGCTAGTCTTGGCAACAGGATTAAGAAATGTCCCTCAGATTGAATCAAGAGGATTGTTTGGGGCAATAGCTGGTTTCATAGAAGGAGGGTGGCAAGGAATGGTTGATGGTTGGTATGGATATCATCATAGTAATGATCAAGGATCCGGATATGCAGCAGACAAAGAGTCTACTCAAAAGGCAATTGATGGAATCACCAACAAGGTAAACTCCATAATTGAGAAAATGAACACTCAATTCGAAGCTGTTGGGAAAGAATTCAGTAATTTGGAGAGAAGGCTGGAAAACCTGAACAAAAAGATGGAAGACGGATTCCTAGATGTGTGGACATACAATGCTGAGCTTCTAGTCCTAATGGAAAATGAGAGGACACTTGACTTCCATGACTCCAATGTCAAGAACCTATATGACAAAGTCAGGATGCAATTGAGGGACAATGCGAAAGAACTAGGGAATGGATGTTTTGAATTTTACCATAAATGTGATAATGAATGCATGAACAGCGTAAAGAATGGGACATATGATTATCCCAAGTATGAAGAGGAATCTAAACTAAACAGGAATGAAATCAAAGGAGTAAAATTGAGCAACATGGGGGTTTATCAAATACTTGCAATTTATGCCACAGTAGCAGGCTCTCTGTCACTGGCAATCATGATAGCTGGGATCTCTTTATGGATGTGCTCTAACGGGTCTCTGCAATGCAGAATCTGCATATGA
>A_/_H2N7|MK345942|A/ruddy_turnstone/Delaware_Bay/246/2018
ATGGCAATCATTTATCTGATTCTTCTGTTTACAGTAGTGAGAGGAGACCAGATATGCATTGGATATCACTCCAACAATTCCACCGAAAAAGTCGACACAATTCTAGAAAGGAATGTCACTGTGACTCATGCTCAGGACATTCTTGAGAAGACTCACAATGGAAAATTATGCAAACTAAATGGAATCCCTCCACTTGAATTGGGAGATTGCAGCATCGCCGGATGGCTCCTTGGAAATCCACAATGTGATGGACTTCTGACTGTGCCAGAATGGTCATATATAATGGAGAAAGAAAACCCAAGGAATGGCTTGTGCTACCCAGGCAGTTTCAATGACTATGAAGAATTGAAACACCTCCTTAGTAGTGTAACACACTTCGAAAAAGTGAAGATTCTGCCTAGGAATAGGTGGACACAGCATACAACAACTGGAGGTTCACAGGCCTGCGCAGTGTATGGTGGTCCGTCATTCTTCAGAAACATGGTCTGGTTGACAAAGAAAGAGTCAAATTATCCAGTTGCCAAAGGATCATACAATAATACAAGTGGGGAACAAATGCTGGTCATTTGGGGAATACATCACCCCAATGATGAAACTGAACAGAGGACATTGTATCAGAATGTCGGGACCTATGTGTCAGTGGGAACATCGACACTTAACAAAAGATCAATTCCGGAAATAGCCACAAGACCTAAAGTGAATGGACAAGGAGGCAGAATGGAATTCTCATGGACCATATTGGACATGTTGGACACCATAAATTTCGAGAGCACTGGCAATCTAATTGCACCGGAATATGGCTTTAAAATATCCAAACGGGGTAGTTCAGGGATCATGAAAACGGAAGGGACATTTGAAAACTGCGAAACCAAATGCCAAACTCCCTTAGGAGCAATAAATACAACATTGCCCTTTCATAATATCCACCCGTTAACCATTGGTGAGTGTCCCAAATATGTAAAATCGGAGAAGCTAGTCTTGGCAACAGGACCAAGAAATGTCCCTCAGATTGAATCAAGAGGATTGTTTGGGGCAATAGCTGGTTTCATAGAAGGAGGGTGGCAAGGAATGGTTGATGGTTGGTATGGATATCATCATAGTAATGATCAAGGATCCGGATATGCAGCAGACAAAGAGTCTACTCAAAAGGCAATTGATGGAATCACCAACAAGGTAAACTCCATAATTGAGAAAATGAACACTCAATTCGAAGCTGTTGGGAAAGAATTCAGTAATTTGGAGAGAAGGCTGGAAAACCTGAACAAAAAGATGGAAGACGGATTCCTAGATGTGTGGACATACAATGCTGAGCTTCTAGTCCTAATGGAAAATGAGAGGACACTTGACTTCCATGACTCCAATGTCAAGAACCTATATGACAAAGTCAGGATGCAATTGAGGGACAATGCGAAAGAACTAGGGAATGGATGTTTTGAATTTTACCATAAATGTGATAATGAATGCATGAACAGCGTAAAGAATGGGACATATGATTATCCCAAGTATGAAGAGGAATCTAAACTAAACAGGAATGAAATCAAAGGAGTAAAATTGAGCAACATGGGGGTTTATCAAATACTTGCAATTTATGCCACAGTAGCAGGCTCTCTGTCACTGGCAATCATGATAGCTGGGATCTCTTTATGGATGTGCTCTAACGGGTCTCTGCAATGCAGAATCTGCATATGA
>A_/_H2N7|MK345894|A/ruddy_turnstone/Delaware_Bay/232/2018
ATGGCAATCATTTATCTGATTCTTCTGTTTACAGTAGTGAGAGGAGACCAGATATGCATTGGATATCACTCCAACAATTCCACCGAAAAAGTCGACACAATTCTAGAAAGGAATGTCACTGTGACTCATGCTCAGGACATTCTTGAGAAGACTCACAATGGAAAATTATGCAAACTAAATGGAATCCCTCCACTTGAATTGGGAGATTGCAGCATCGCCGGATGGCTCCTTGGAAATCCACAATGTGATAGACTTCTGACTGTGCAAGAATGGTCATATATAATGGAGAAAGAAAACCCAAGGAATGGCTTGTGCTACCCAGGCAGTTTCAATGACTATGAAGAATTGAAACACCTCCTTAGTAGTGTAACACACTTCGAAAAAGTGAAGATTCTGCCTAGGAATAGGTGGACACAGCATACAACAACTGGAGGTTCACAGGCCTGCGCAGTGTATGGTGGTCCGTCATTCTTCAGAAACATGGTCTGGTTGACAAAGAAAGAGTCAAATTATCCAGTTGCCAAAGGATCATACAATAATACAAGTGGGGAACAAATGCTGGTCATTTGGGGAATACATCACCCCAATGATGAAACTGAACAGAGGACATTGTATCAGAATGTCGGGACCTATGTGTCAGTGGGAACATCGACACTTAACAAAAGATCAATTCCGGAAATAGCCACAAGACCTAAAGTGAATGGACAAGGAGGCAGAATGGAATTCTCATGGACCATATTGGACATGTTGGACACCATAAATTTCGAGAGCACTGGCAATCTAATTGCACCGGAATATGGCTTTAAAATATCCAAACGGGGTAGTTCAGGGATCATGAAAACGGAAGGGACACTTGAAAACTGCGAAACCAAATGCCAAACTCCCTTAGGAGCAATAAATACAACATTGCCCTTTCATAATATCCACCCGTTAACCATTGGTGAGTGTCCCAAATATGTAAAATCGGAGAAGCTAGTCTTGGCAACAGGATTAAGAAATGTCCCTCAGATTGAATCAAGAGGATTGTTTGGGGCAATAGCTGGTTTCATAGAAGGAGGGTGGCAAGGAATGGTTGATGGTTGGTATGGATATCATCATAGTAATGATCAAGGATCCGGATATGCAGCAGACAAAGAGTCTACTCAAAAGGCAATTGATGGAATCACCAACAAGGTAAACTCCATAATTGAGAAAATGAACACTCAATTCGAAGCTGTTGGGAAAGAATTCAGTAATTTGGAGAAAAGGCTGGAAAACCTGAACAAAAAGATGGAAGACGGATTCCTAGATGTGTGGACATACAATGCTGAGCTTCTAGTCCTAATGGAAAATGAGAGGACACTTGACTTCCATGACTCCAATGTCAAGAACCTATATGACAAAGTCAGGATGCAATTGAGGGACAATGCGAAAGAACTAGGGAATGGATGTTTTGAATTTTACCATAAATGTGATAATGAATGCATGAACAGCGTAAAGAATGGGACATATGATTATCCCAAGTATGAAGAGGAATCTAAACTAAACAGGAATGAAATCAAAGGAGTAAAATTGAGCAACATGGGGGTTTATCAAATACTTGCAATTTATGCCACAGTAGCAGGCTCTCTGTCACTGGCAATCATGATAGCTGGGATCTCTTTATGGATGTGCTCTAACGGGTCTCTGCAATGCAGAATCTGCATATGA
>A_/_H2N8|MK345879|A/semipalmated_sandpiper/Delaware_Bay/506/2018
ATGGCAATCATTTATCTGATTCTTCTGTTTACAGTAGTGAGAGGAGACCAGATATGCATTGGATATCACTCCAACAATTCCACCGAAAAAGTCGACACAATTCTAGAAAGGAATGTCACTGTGACTCATGCTCAGGACATTCTTGAGAAGACTCACAATGGAAAATTATGCAAACTAAATGGAATTCCTCCACTTGAATTGGGAGATTGCAGCATCGCCGGATGGCTCCTTGGAAATCCACAATGTGATAGTCTTCTGACTGTGCCAGAATGGTCATATATAATGGAGAAAGAAAACCCAAGGAATGGCTTGTGCTACCCAGGCAGTTTCAATGACTATGAAGAATTGAAACACCTCCTTAGTAGTGTAACACACTTCGAAAAAGTGAAGATTCTGCCTAGGAATAGGTGGACACAGCATACAACAACTGGAGGTTCACAGGCCTGCGCAGTGTATGGTGGTCCGTCATTCTTCAGAAACATGGTCTGGTTGACAAAGAAAGAGTCAAATTATCCAGTTGCCAAAGGATCATACAATAATACAAGTGGGGAACAAATGCTGGTCATTTGGGGAATACATCACCCCAATGATGAAACTGAACAAAGGACATTGTATCAGAATGTCGGGACCTATGTGTCAGTGGGAACATCGACACTTAACAAAAGATCAATTCCGGAAATAGCCACAAGACCTAAAGTGAATGGACAAGGAGGCAGAATGGAATTCTCATGGACCATATTGGACATGTTGGACACCATAAATTTCGAGAGCACTGGCAATCTAATTGCACCGGAATATGGCTTTAAAATATCCAAACGGGGTAGTTCAGGGATCATGAAAACGGAAGGGACACTTGAAAATTGCGAAACCAAATGCCAAACTCCCTTAGGAGCAATAAATACAACATTGCCCTTTCATAATATCCACCCGTTAACCATTGGTGAGTGTCCCAAATATGTAAAATCGGAGAAGCTAGTCTTGGCAACAGGATTAAGAAATGTCCCTCAGATTGAATCAAGAGGATTGTTTGGGGCAATAGCTGGTTTCATAGAAGGAGGGTGGCAAGGAATGGTTGATGGTTGGTATGGATATCATCATAGTAATGATCAAGGATCCGGATATGCAGCAGACAAAGAGTCTACTCAAAAGGCAATTGATGGAATCACCAACAAGGTAAACTCCATAATTGAGAAAATGAACACTCAATTCGAAGCTGTTGGGAAAGAATTCAGTAATTTGGAGAAAAGGATGGAAAACCTGAACAAAAAGATGGAAGACGGATTCCTAGGTGTGTGGACATACAATGCTGAGCTTCTAGTCCTAATGGAAAATGAGAGGACACTTGACTTCCATGACTCCAATGTCAAGAACCTATATGACAAAGTCAGGATGCAATTGAGGGACAATGCGAAAGAACTAGGGAATGGATGTTTTGAATTTTACCATAAATGTGATAATGAATGCATGAACAGCGTAAAGAATGGGACATATGATTATCCCAAGTATGAAGAGGAATCTAAACTAAACAGGAATGAAATCAAAGGAGTAAAATTGAGCAACATGGGGGTTTATCAAATACTTGCAATTTATGCCACAGTAGCAGGCTCTCTGTCACTGGCAATCATGATAGCTGGGATCTCTTTATGGATGTGCTCTAACGGGTCTCTGCAATGCAGAATCTGCATATGA
>A_/_H2N1|MK345848|A/ruddy_turnstone/Delaware_Bay/326/2018
ATGGCAATCATTTATCTGATTCTTCTGTTTACAGTAGTGAGAGGAGACCAGATATGCATTGGATATCACTCCAACAATTCCACCGAAAAAGTCGACACAATTCTAGAAAGGAATGTCACTGTGACTCATGCTCAGGACATTCTTGAGAAGACTCACAATGGAAAATTATGCAAACTAAATGGAATCCCTCCACTTGAATTGGGAGATTGCAGCATCGCCGGATGGCTCCTTGGAAATCCACAATGTGATAGACTTCTGACTGTGCCAGAATGGTCATATATAATGGAGAAAGAAAACCCAAGGAATGGCTTGTGCTACCCAGGCAGTTTCAATGACTATGAAGAATTGAAACACCTCCTTAGTAGTGTAACACACTTCGAAAAAGTGAAGATTCTGCCTAGGAATAGGTGGACACAGCATACAACAACTGGAGGTTCACAGGCCTGCGCAGTGTATGGTGGTCCGTCATTCTTCAGAAACATGGTCTGGTTGACAAAGAAAGAGTCAAATTATCCAGTTGCCAAAGGATCATACAATAATACAAGTGGGGAACAAATGCTGGTCATTTGGGGAATACATCACCCCAATGATGAAACTGAACAGAGGACATTGTATCAGAATGTCGGGACCTATGTGTCAGTGGGAACATCGACACTTAACAAAAGATCAATTCCGGAAATAGCCACAAGACCTAAAGTGAATGGACAAGGAGGCAGAATGGAATTCTCATGGACCATATTGGACATGTTGGACACCATAAATTTCGAGAGCACTGGCAATCTAATTGCACCGGAATATGGCTTTAAAATATCCAAACGGGGTAGTTCAGGGATCATGAAAACGGAAGGGACATTTGAAAACTGCGAAACCAAATGCCAAACTCCCTTAGGAGCAATAAATACAACATTGCCCTTTCATAATATCCACCCGTTAACCATTGGTGAGTGTCCCAAATATGTAAAATCGGAGAAGCTAGTCTTGGCAACAGGATTAAGAAATGTCCCTCAGATTGAATCAAGAGGATTGTTTGGGGCAATAGCTGGTTTCATAGAAGGAGGGTGGCAAGGAATGGTTGATGGTTGGTATGGATATCATCATAGTAATGATCAAGGATCCGGATATGCAGCAGACAAAGAGTCTACTCAAAAGGCAATTGATGGAATCACCAACAAGGTAAACTCCATAATTGAGAAAATGAACACTCAATTCGAAGCTGTTGGGAAAGAATTCAGTAATTTGGAGAAAAGGCTGGAAAACCTGAACAAAAAGATGGAAGACGGATTCCTAGATGTGTGGACATACAATGCTGAGCTTCTAGTCCTAATGGAAAATGAGAGGACACTTGACTTCCATGACTCCAATGTCAAGAACCTATATGACAAAGTCAGGATGCAATTGAGGGACAATGCGAAAGAACTAGGGAATGGATGTTTTGAATTTTACCATAAATGTGATAATGAATGCATGAACAGCGTAAAGAATGGGACATATGATTATCCCAAGTATGAAGAGGAATCTAAACTAAACAGGAATGAAATCAAAGGAGTAAAATTGAGCAACATGGGGGTTTATCAAATACTTGCAATTTATGCCACAGTAGCAGGCTCTCTGTCACTGGCAATCATGATAGCTGGGATCTCTTTATGGATGTGCTCTAACGGGTCTCTGCAATGCAGAATCTGCATATGA
>A_/_H2N1|MK345820|A/ruddy_turnstone/Delaware_Bay/413/2018
ATGGCAATCATTTATCTGATTCTTCTGTTTACAGTAGTGAGAGGAGACCAGATATGCATTGGATATCACTCCAACAATTCCACCGAAAAAGTCGACACAATTCTAGAAAGGAATGTCACTGTGACTCATGCTCAGGACATTCTTGAGAAGACTCACAATGGAAAATTATGCAAACTAAATGGAATCCCTCCACTTGAATTGGGAGATTGCAGCATCGCCGGATGGCTCCTTGGAAATCCACAATGTGATGGACTTCTGACTGTGCCAGAATGGTCATATATAATGGAGAAAGAAAACCCAAGGAATGGCTTGTGCTACCCAGGCAGTTTCAATGACTATGAAGAATTGAAACACCTCCTTAGTAGTGTAACACACTTCGAAAAAGTGAAGATTCTGCCTAGGAATAGGTGGACACAGCATACAACAACTGGAGGTTCACAGGCCTGCGCAGTGTATGGTGGTCCGTCATTCTTCAGAAACATGGTCTGGTTGACAAAGAAAGAGTCAAATTATCCAGTTGCCAAAGGATCATACAATAATACAAGTGGGGAACAAATGCTGGTCATTTGGGGAATACATCACCCCAATGATGAAACTGAACAGAGGACATTGTATCAGAATGTCGGGACCTATGTGTCAGTGGGAACATCGACACTTAACAAAAGATCAATTCCGGAAATAGCCACAAGACCTAAAGTGAATGGACAAGGAGGCAGAATGGAATTCTCATGGACCATATTGGACATGTTGGACACCATAAATTTCGAGAGCACTGGCAATCTAATTGCACCGGAATATGGCTTTAAAATATCCAAACGGGGTAGTTCAGGGATCATGAAAACGGAAGGGACACTTGAAAACTGCGAAACCAAATGCCAAACTCCCTTAGGAGCAATAAATACAACATTGCCCTTTCATAATATCCACCCGTTAACCATTGGTGAGTGTCCCAAATATGTAAAATCGGAGAAGCTAGTCTTGGCAACAGGATTAAGAAATGTCCCTCAGATTGAATCAAGAGGATTGTTTGGGGCAATAGCTGGTTTCATAGAAGGAGGGTGGCAAGGAATGGTTGATGGTTGGTATGGATATCATCATAGTAATGATCAAGGATCCGGATATGCAGCAGACAAAGAGTCTACTCAAAAGGCAATTGATGGAATCACAAACAAGGTAAACTCCATAATTGAGAAAATGAACACTCAACTCGAAGCTGTTGGGAAAGAATTCAGTAATTTGGAGAAAAGGCTGGAAAACCTGAACAAAAAGATGGAAGACGGATTCCTAGATGTGTGGACATACAATGCTGAGCTTCTAGTCCTAATGGAAAATGAGAGGACACTTGACTTCCATGACTCCAATGTCAAGAACCTATATGACAAAGTCAGGATGCAATTGAGGGACAATGCGAAAGAACTAGGGAATGGATGTTTTGAATTTTACCATAAATGTGATAATGAATGCATGAACAGCGTAAAGAATGGGACATATGATTATTCCAAGTATGAAGAGGAATCTAAACTAAACAGGAATGAAATCAAAGGAGTAAAATTGAGCAACATGGGGGTTTATCAAATACTTGCAATTTATGCCACAGTAGCAGGCTCTCTGTCACTGGCAATCATGATAGCTGGGATCTCTTTATGGATGTGCTCTAACGGGTCTCTGCAATGCAGAATCTGCATATGA
>A_/_H2N7|MK345805|A/ruddy_turnstone/Delaware_Bay/374/2018
ATGGCAATCATTTATCTGATTCTTCTGTTTACAGTAGTGAGAGGAGACCAGATATGCATTGGATATCACTCCAACAATTCCACCGAAAAAGTCGACACAATTCTAGAAAGGAATGTCACTGTGACTCATGCTCAGGACATTCTTGAGAAGACTCACAATGGAAAATTATGCAAACTAAATGGAATCCCTCCACTTGAATTGGGAGATTGCAGCATCGCCGGATGGCTCCTTGGAAATCCACAATGTGATAGACTTCTGACTGTGCAAGAATGGTCATATATAATGGAGAAAGAAAACCCAAGGAATGGCTTGTGCTACCCAGGCAGTTTCAATGACTATGAAGAATTGAAACACCTCCTTAGTAGTGTAACACACTTCGAAAAAGTGAAGATTCTGCCTAGGAATAGGTGGACACAGCATACAACAACTGGAGGTTCACAGGCCTGCGCAGTGTATGGTGGTCCGTCATTCTTCAGAAACATGGTCTGGTTGACAAAGAAAGAGTCAAATTATCCAGTTGCCAAAGGATCATACAATAATACAAGTGGGGAACAAATGCTGGTCATTTGGGGAATACATCACCCCAATGATGAAACTGAACAGAGGACATTGTATCAGAATGTCGGGACCTATGTGTCAGTGGGAACATCGACACTTAACAAAAGATCAATTCCAGAAATAGCCACAAGACCTAAAGTGAATGGACAAGGAGGCAGAATGGAATTCTCATGGACCATATTGGACATGTTGGACACCATAAATTTCGAGAGCACTGGCAATCTAATTGCACCGGAATATGGCTTTAAAATATCCAAACGGGGTAGTTCAGGGATCATAAAAACGGAAGGGACACTTGAAAACTGCGAAACCAAATGCCAAACTCCCTTAGGAGCAATAAATACAACATTGCCCTTTCATAATATCCACCCGTTAACCATTGGTGAGTGTCCCAAATATGTAAAATCGGAGAAGCTAGTCTTGGCAACAGGATTAAGAAATGTCCCTCAGATTGAATCAAGAGGATTGTTTGGGGCAATAGCTGGTTTCATAGAAGGAGGGTGGCAAGGAATGGTTGATGGTTGGTATGGATATCATCATAGTAATGATCAAGGATCCGGATATGCAGCAGACAAAGAGTCTACTCAAAAGGCAATTGATGGAATCACCAACAAGGTAAACTCCATAATTGAGAAAATGAACACTCAATTCGAAGCTGTTGGGAAAGAATTCAGTAATTTGGAGAAAAGGCTGGAAAACCTGAACAAAAAGATGGAAGACGGATTCCTAGATGTGTGGACATACAATGCTGAGCTTCTAGTCCTAATGGAAAATGAGAGGACACTTGACTTCCATGACTCCAATGTCAAGAACCTATATGACAAAGTCAGGATGCAATTGAGGGACAATGCGAAAGAACTAGGGAATGGATGTTTTGAATTTTACCATAAATGTGATAATGAATGCATGAACAGCGTAAAGAATGGGACATATGATTATCCCAAGTATGAAGAGGAATCTAAACTAAACAGGAATGAAATCAAAGGAGTAAAATTGAGCAACATGGGGGTTTATCAAATACTTGCAATTTATGCCACAGTAGCAGGCTCTCTGTCACTGGCAATCATGATAGCTGGGATCTCTTTATGGATGTGCTCTAACGGGTCTCTGCAATGCAGAATCTGCATATGA
>A_/_H2N7|MK345746|A/ruddy_turnstone/Delaware_Bay/288/2018
ATGGCAATCATTTATCTGATTCTTCTGTTTACAGTAGTGAGAGGAGACCAGATATGCATTGGATATCACTCCAACAATTCCACCGAAAAAGTCGACACAATTCTAGAAAGGAATGTCACTGTGACTCATGCTCAGGACATTCTTGAGAAGACTCACAATGGAAAATTATGCAAACTAAATGGAATCCCTCCACTTGAATTGGGAGATTGCAGCATCGCCGGATGGCTCCTTGGAAATCCACAATGTGATAGCCTTCTGACTGTGCCAGAATGGTCATATATAATGGAAAAAGAAAACCCAAGGAATGGCTTGTGTTACCCAGGCAGTTTCAATGACTATGAAGAATTGAAACACCTCCTTTGTAGTGTAACACACTTCGAAAAAGTGAAGATTCTGCCTAGGAATAGGTGGACACAGCATACAACAACTGGAGGTTCACAGGCCTGCGCAGTGTATGGTGGTCCGTCATTCTTCAGAAACATGGTCTGGTTGACAAAGAAAGAGTCAAATTATCCAGTTGCCAAAGGATCATACAATAATACAAGTGGGGAACAAATGCTGGTCATTTGGGGAATACATCACCCCAATGATGAAACTGAACAGAGGACATTGTATCAGAATGTCGGGACCTATGTGTCAGTGGGAACATCGACACTTAACAAAAGATCAATTCCGGAAATAGCCACAAGACCTAAAGTGAATGGACAAGGAGGCAGAATGGAATTCTCATGGACCATATTGGACATGTTGGACACCATAAATTTCGAGAGCACTGGCAATCTAATTGCACCGGAATATGGCTTTAAAATATCCAAACGGGGTAGTTCAGGGATCATGAAAACGGAAGGGACACTTGAAAACTGCGAAACCAAATGCCAAACTCCCTTAGGAGCAATAAATACAACATTGCCCTTTCATAATATCCACCCGTTAACCATTGGTGAGTGTCCCAAATATGTAAAATCGGAGAAGCTAGTCTTGGCAACAGGATTAAGAAATGTCCCTCAGATTGAATCAAGAGGATTGTTTGGGGCAATAGCTGGTTTCATAGAAGGAGGGTGGCAAGGAATGGTTGATGGTTGGTATGGATATCATCATAGTAATGATCAAGGATCCGGATATGCAGCAGACAAAGAGTCTACTCAAAAGGCAATTGATGGAATCACCAACAAGGTAAACTCCATAATTGAGAAAATGAACACTCAATTCGAAGCTGTTGGGAAAGAATTCAGTAATTTGGAGAAAAGGCTGGAAAACCTGAACAAAAAGATGGAAGACGGATTCCTAGATGTGTGGACATACAATGCTGAGCTTCTAGTCCTAATGGAAAATGAGAGGACACTTGACTTCCATGACTCCAATGTCAAGAACCTATATGACAAAGTCAGGATGCAATTGAGGGACAATGCGAAAGAACTAGGGAATGGATGTTTTGAATTTTACCATAAATGTGATAATGAATGCATGAACAGCGTAAAGAATGGGACATATGATTATCCCAAGTATGAAGAGGAATCTAAACTAAACAGGAATGAAATCAAAGGAGTAAAATTGAGCAACATGGGGGTTTATCAAATACTTGCAATTTATGCCACAGTAGCAGGCTCTCTGTCACTGGCAATCATGATAGCTGGGATCTCTTTATGGATGTGCTCTAACGGGTCTCTGCAATGCAGAATCTGCATATGA
>A_/_H2N7|MK345721|A/ruddy_turnstone/Delaware_Bay/587/2018
ATGGCAATCATTTATCTGATTCTTCTGTTTACAGTAGTGAGAGGAGACCAGATATGCATTGGATATCACTCCAACAATTCCACCGAAAAAGTCGACACAATTCTAGAAAGGAATGTCACTGTGACTCATGCTCAGGACATTCTTGAGAAGACTCACAATGGAAAATTATGCAAACTAAATGGAATCCCTCCACTTGAATTGGGAGATTGCAGCATCGCCGGATGGCTCCTTGGAAATCCACAATGTGATGGACTTCTGACTGTGCCAGAATGGTCATATATAATGGAGAAAGAAAACCCAAGGAATGGCTTGTGCTACCCAGGCAGTTTCAATGACTATGAAGAATTGAAACACCTCCTTAGTAGTGTAACACACTTCGAAAAAGTGAAGATTCTGCCTAGGAATAGGTGGACACAGCATACAACAACTGGAGGTTCACAGGCCTGCGCAGTGTATGGTGGTCCGTCATTCTTCAGAAACATGGTCTGGTTGACAAAGAAAGAGTCAAATTATCCAGTTGCCAAAGGATCATACAATAATACAAGTGGGGAACAAATGCTGGTCATTTGGGGAATACATCACCCCAATGATGAAACTGAACAGAGGACATTGTATCAGAATGTCGGGACCTATGTGTCAGTGGGAACATCGACACTTAACAAAAGATCAATTCCGGAAATAGCCACAAGACCTAAAGTGAATGGACAAGGAGGCAGAATGGAATTCTCATGGACCATATTGGACATGTTGGACACCATAAATTTCGAGAGCACTGGCAATCTAATTGCACCGGAATATGGCTTTAAAATATCCAAACGGGGTAGTTCAGGGATCATGAAAACGGAAGGGACACTTGAAAACTGCGAAACCAAATGCCAAACTCCCTTAGGAGCAATAAATACAACATTGCCCTTTCATAATATCCACCCGTTAACCATTGGTGAGTGTCCCAAATATGTAAAATCGGAGAAGCTAGTCTTGGCAACAGGATTAAGAAATGTCCCTCAGATTGAATCAAGAGGATTGTTTGGGGCAATAGCTGGTTTCATAGAAGGAGGGTGGCAAGGAATGGTTGATGGTTGGTATGGATATCATCATAGTAATGATCAAGGATCCGGATATGCAGCAGACAAAGAGTCTACTCAAAAGGCAATTGATGGAATCACAAACAAGGTAAACTCCATAATTGAGAAAATGAACACTCAATTCGAAGCTGTTGGGAAAGAATTCAGTAATTTGGAGAAAAGGCTGGAAAACCTGAACAAAAAGATGGAAGACGGATTCCTAGATGTGTGGACATACAATGCTGAGCTTCTAGTCCTAATGGAAAATGAGAGGACACTTGACTTCCATGACTCCAATGTCAAGAACCTATATGACAAAGTCAGGATGCAATTGAGGGACAATGCGAAAGAACTAGGGAATGGATGTTTTGAATTTTACCATAAATGTGATAATGAATGCATGAACAGCGTAAAGAATGGGACATATGATTATTCCAAGTATGAAGAGGAATCTAAACTAAACAGGAATGAAATCAAAGGAGTAAAATTGAGCAACATGGGGGTTTATCAAATACTTGCAATTTATGCCACAGTAGCAGGCTCTCTGTCACTGGCAATCATGATAGCTGGGATCTCTTTATGGATGTGCTCTAACGGGTCTCTGCAATGCAGAATCTGCATATGA
>A_/_H2N9|MK345655|A/mallard/Alberta/149/2018
ATGACTATCACTTTTCTCATCCTCCTGTTCACAGTGGTGAAAGGGGATCAAATATGCATTGGGTACCATGCCAACAATTCCACAGAAAAAGTTGACACAATCTTGGAACGAAATGTCACCGTGACTCATGCCAAGGACATCCTTGAAAAAACGCATAATGGGAAATTGTGCAGATTGAGCGGGGTCCCTCCACTAGAACTGGGGGATTGCAGCATTGCAGGTTGGCTCCTTGGAAATCCAGAATGTGACCGGCTCTTAAGCGTACCAGAATGGTCCTACATAGTGGAAAAGGAAAACCCGGTGAATGGTCTGTGCTACCCAGGCAGTTTCAATGACTATGAGGAATTGAAACATCTCCTCACCAGTGTGACACACTTTGAAAAAATTAAGATTCTGCCTAGAGGTCAATGGACACAGCACACAACGACTGGTGGTTCTCGAGCCTGTGCAGTATCTGGAAGTCCATCATTCTTCAGAAACATGGTCTGGCTTACCAAGAAAGGATCAAACTACCCAATTGCTAAAGGATCATACAACAACACAAGTGGGGAGCAAATGCTAATAATCTGGGGGGTACACCATCCCAATGATGATGCAGAACAGAGGACACTGTACCAGAACGTGGGAACATATGTTTCCGTTGGAACATCAACATTAAATAAGAGGTCAATCCCTGAGATAGCGACAAGGCCCAAAGTCAACGGACAAGGAGGGAGGATGGAATTCTCTTGGACTCTATTGGAAACATGGGATGTCATAAATTTTGAGAGCACTGGTAATTTAATCGTCCCAGAGTATGGGTTCAAAATATCAAAAAGAGGAAGCTCAGGAATCATGAAAACAAATAAAACACCTGAAAATTGTGAGACCAGATGTCAAACCCCCTTAGGAGCAATAAATACAACATTGCCCTTTCACAATATTCACCCATTAACAATAGGAGAATGCCCCAAGTATGTCAAATCAGATAGATTGGTCTTGGCAACAGGACTAAGAAATGTCCCTCAGATTGAGTCAAGGGGATTGTTTGGAGCAATAGCTGGGTTTATAGAAGGCGGGTGGCAAGGGATGGTTGATGGCTGGTATGGGTATCATCACAGCAATGATCAAGGATCAGGATATGCAGCGGACAAAGAGTCCACTCAAAAGGCAGTTGACGGGATAACCAATAAGGTAAATTCTGTGATTGAAAAGATGAACACTCAATTCGAGGCTGTTGGAAAAGAGTTCAACAATCTAGAGAGAAGACTAGAAAATTTAAATAAGAAGATGGAAGATGGATTCCTCGATGTCTGGACATACAATGCCGAACTTCTAGTTCTAATGGAGAATGAGAGGACACTTGATTACCATGACTCTAATGTGAGGAATCTGTATGATAAGGTCAGAATGCAACTGAGGGACAATGCCAAGGAAATAGGGAACGGGTGCTTTGAGTTCTATCACAAATGTGATGACGAATGCATGGACAGTGTCAGGAATGGAACATATGACTACCCCAAATATGAAGAAGAATCCAAATTGAACAGGAACGAGATCAAAGGGGTGAAATTGAGCAATATGGGGGTCTATCAAATACTTGCTATATACGCTACAGTTGCAGGCTCCTTGTCACTGGCAATCATGATAGCTGGGATTTCTTTCTGGATGTGTTCTAATGGGTCTCTGCAATGCAGGATTTGCATTTGA
>A_/_H2N2|LC371842|A/duck/Hokkaido/95/2001
ATGGCCATCATCTATCTAATTCTTCTGTTTACAGCAGTGAGAGGAGACCAGATATGCATTGGGTACCATTCCAACAATTCCACAGAAAAGGTCGACACAATTCTAGAGAGGAATGTCACTGTGACTCACGCTCAGGACATTCTTGAGAGAACTCACAATGGGAAATTATGCAAACTGAATGGAATCCCTCCACTTGAATTGGGGGATTGCAGCATCGCCGGATGGCTCCTTGGAAATCCAGAATGTGATAGGCTTCTAACCGTGCCAGAATGGTCATATATAATGGAGAAAGAAAATCCAAGGAATGGCTTGTGCTACCCAGGCAGTTTCAATGATTATGAAGAATTGAAACACCTCCTTAGTAGTGTGACACACTTCGAGAAAGTAAAGATTTTGCCCAAAGATAGGTGGACACAGCATACAACAACTGGAGGTTCACGGGCCTGTGCAGTATCTGGTAACCCGTCATTCTTCAGGAACATGGTCTGGTTGACGGAGAAAGGGTCGAATTACCCTGTTGCCAAAGGATCATACAATAATACAAGTGGGGAACAAATGCTGATCATTTGGGGGGTACATCACCCTAATGATGAAGCTGAACAAAGGACATTGTATCAGAATGTCGGGACCTATGTATCTGTAGGAACATCGACATTGAACAAAAGATCAGTTCCAGAAATAGCCACAAGACCTAAAATGAATGGACAAGGAGGTAGAATGGAATTCTCGTGGACTATATTAGATATGTTGGACACCATAAATTTCGAGAGTACTGGTAATCTAATTGCACCAGAATATGGCTTTAAAATATCCAAACGGGGTAGTTCAGGCATCATGAAAACAGAAGGAACACTTGAAAACTGCGAAACTAAATGCCAAACTCCCTTGGGAGCAATAAATACAACATTACCCTTTCATAATATCCACCCACTGACCATTGGTGAGTGCCCCAAATATGTAAAATCGGAGAGGTTAGTCTTAGCAACAGGGTTAAGAAATGTCCCTCAGATTGAATCAAGAGGATTGTTTGGGGCAATAGCTGGTTTTATAGAAGGGGGATGGCAAGGAATGGTTGATGGTTGGTATGGGTATCATCACAGCAACGATCAAGGATCCGGGTATGCAGCAGACAAAGAGTCCACTCAAAAGGCAATTGATGGAATCACCAACAAAGTAAACTCTGTGATTGAGAAGATGAACACTCAATTCGAGGCTGTTGGGAAAGAATTCAGTAATTTGGAGAAAAGACTGGAAAACCTGAATAAAAAGATGGAGGACGGATTCATAGATGTTTGGACATACAATGCTGAGCTTCTAGTTCTAATGGAAAATGAGAGAACACTTGACTTTCATGACTCCAATGTCAGGAATCTATATGACAAAGTCAGAATGCAACTGAGGGACAATGCAAAAGAACTAGGGAATGGATGTTTTGAATTTTATCATAAATGTGATGATGAATGCATGAATAGTGTAAAGAATGGGACATATGATTATCCCAAGTATGAAGAGGAATCTAAACTGAACAGGAATGAGATCAAAGGAGTAAAATTGAGCAACATGGGAGTTTATCAAATCCTTGCAATTTATGCTACAGTAGCAGGCTCCCTGTCATTGGCAATCATGATAGCTGGGATCTCCTTTTGGATGTGCTCTAACGGGTCTCTGCAATGCAGGATCTGCATATGA
>A_/_H2N3|LC371810|A/duck/Hokkaido/17/2001
ATGGCCATCATCTATCTAATTCTTCTGTTTACAGCAGTGAGAGGAGACCAGATATGCATTGGATACCATTCCAACAATTCCACAGAAAAGGTCGACACAATTCTAGAGAGGAATGTCACTGTGACTCACGCTCAGGACATTCTTGAGAGAACTCACAATGGGAAATTATGCAAACTGAATGGAATCCCTCCACTTGAATTGGGGGATTGCAGCATCGCCGGATGGCTCCTTGGAAATCCAGAATGTGATAGGCTTCTAACCGTGCCAGAGTGGTCATATATAATGGAGAAAGAAAATCCAAGGAATGGTTTGTGCTACCCAGGCAGTTTCAATGATTATGAAGAATTGAAACACCTCCTTAGTAGTGTGACACACTTCGAGAAATTAAAGATTTTGCCCAAAGATAGGTGGACACAGCATACAACAACTGGAGGTTCACGGGCCTGTGCAGTATCTGGTAACCCGTCATTCTTCAGGAACATGGTCTGGTTGACGAATAAAGGGTCGAATTACCCTGTTGCCAAAGGATCATACAATAATACAAGTGGGGAACAAATGCTGATCATTTGGGGGGTACATCACCCCAATGATGAAGCTGAACAAAGGACATTGTATCAGAATGTCGGGACCTATGTATCTGTAGGAACATCGACATTGAACAAAAGATCAGTTCCAGAAATAGCCACACGACCTAAAGTGAATGGACAAGGAGGTAGAATGGAATTCTCGTGGACTATATTAGATATGTTGGACACCATAAATTTCGAGAGTACTGGTAATCTAATTGCACCAGAATATGGCTTTAAAATATCCAAACGGGGTAGTTCAGGCATCATGAAAACAGAAGGAACACTTGAAAACTGCGAAACTAAATGTCAAACTCCCTTGGGAGCAATAAATACAACATTGCCCTTTCATAATATCCACCCACTGACCATTGGTGAGTGCCCCAAATATGTAAAATCGGAGAGGTTAGTCTTAGCAACAGGGTTAAGAAATGTCCCTCAGATTGAATCAAGAGGATTGTTTGGGGCAATAGCTGGTTTTATAGAAGGGGGATGGCAAGGAATGGTTGATGGTTGGTATGGGTATCATCACAGCAACGATCAAGGATCCGGGTATGCAGCAGACAAAGAGTCCACTCAAAAGGCAATTGATGGAATCACCAACAAAGTAAACTCTGTGATTGAGAAGATGAATACTCAATTCGAGGCTGTTGGGAAAGAATTCAGTAATTTGGAGAAAAGACTGGGAAACCTGAATAAAAAGATGGAGGACGGATTCCTAGATGTGTGGACATACAATGCTGAGCTTCTAGTTCTAATGGAAAATGAGAGAACACTTGACTTTCATGACTCCAATGTCAGGAATCTATATGACAAAGTCAGAATGCAACTGAGGGACAATGCAAAAGAACTAGGGAATGGATGTTTTGAATTTTATCATAAATGTGATGATGAATGCATGAATAGTGTAAAGAATGGGACATATGATTATCCCAAGTATGAAGAGGAATCTAAACTAAACAGGAATGAGATCAAAGGAGTAAAATTGAGCAACATGGGAGTTTATCAAATCCTTGCAATTTATGCTACAGTAGCAGGCTCCCTGTCATTGGCAATCATGATAGCTGGGATCTCCTTTTGGATGTGCTCTAACGGGTCTCTGCAATGCAGGATCTGCATATGA
>A_/_H2N1|LC371786|A/duck/Hokkaido/162/2013
ATGGCCATCATTTATCTGATTCTTTTGTTTGTAGCAGTGAGAGGAGACCAGATATGCATTGGATACCACTCCAACAATTCCACAGAAAAGGTCGACACAATTCTAGAGAGGAATGTCACTGTGACTCACGCTCAGGACATTCTTGAGAAGACTCACAATGGAAAATTGTGCAAACTAAATGGAATCCCTCCACTTGAATTGGGAGACTGCAGTATCGCTGGATGGCTCCTTGGAAATCCAGAATGTGATAGGCTTCTAACTGTGCCAGAATGGTCATATATAATGGAGAAAGAAAGTCCAAGGAATGGTTTGTGCTACCCAGGCAGTTTCAATGACTATGAAGAATTGAAACACCTTCTTAGTAGTGTAACACACTTCGAAAAGGTGAAGATTTTGCCCAAAGATAGGTGGACACAGCATACAACAACTGGAGGCTCACGGGCTTGTGCAGTATCTGGTAACCCGTCATTCTTCAGAAACATGGTCTGGTTGACAAAGAAAGGCTCGAATTATCCAATTGCTAAGGGATCATACAATAACACAAGTGGGGAACAAATGCTGATCATTTGGGGAGTACATCATCCCAATGATGATGCTGAACAAAGAACATTGTATCAGAACGTCGGGACCTATGTATCAGTGGGGACATCGACACTGAACAAAAGATCAATCCCAGAAATAGCCACAAGACCTAAAGTGAATGGACAGGGAGGCAGAATGGAATTCTCATGGACTATATTGGATATGTTGGACACCATAAACTTTGAGAGTACTGGTAATCTAATTGCTCCAGAATATGGGTTTAAAATATCCAAACGGGGTAGTTCAGGGATCATGAAAACAGAAGGGACACTTGAAAACTGCGAAACTAAATGCCAAACTCCCTTGGGAGCAATAAATACAACACTGCCCTTTCATAATATCCACCCATTGACCATTGGTGAATGCCCCAAATATGTAAAATCAGAGAGATTAGTCTTAGCAACAGGATTAAGAAATGTCCCTCAAATTGAATCAAGAGGACTGTTTGGGGCAATAGCTGGTTTCATAGAAGGGGGATGGCAAGGAATGGTTGATGGTTGGTATGGATATCATCACAGCAATGATCAAGGGTCCGGGTATGCAGCAGACAAAGAGTCCACTCAAAAGGCAATTGATGGAATCACCAACAAGGTAAACTCTGTAATTGAGAAAATGAACACCCAATTCGGGGCTGTTGGGAAAGAATTCAATAACTTGGAGAAAAGACTGGAAAACCTGAATAAAAAGATGGAAGACGGATTCCTAGATGTGTGGACATACAATGCTGAGCTTCTAGTTCTAATGGAAAATGAAAGGACACTTGACTTCCATGACTCCAATGTCAAGAATCTATATGACAAAGTCAGAATGCAATTGAGGGACAATGCAAAAGAACTAGGGAATGGATGTTTCGAATTTTACCACAAATGTGATGATGAATGCATGAATAGCGTAAAGAATGGGACATATGATTATCCCAAATATGAAGAGGAGTCTAAATTAAACAGAAATGAGATCAAAGGAGTCAAATTGAGCAACATGGGGGTTTATCAAATCCTTGCAATTTATGCTACAGTGGCAGGCTCCTTGTCACTGGCAATCATGATAGCTGGGATCTCCTTATGGATGTGCTCTAACGGGTCTCTGCAATGCAGGATCTGCATATGA
>A_/_H2N5|LC339659|A/duck/Hokkaido/W259/2005
ATGGCTATCATTTATCTAATTCTTCTGTTTACAGCAGTGAGAGGAGACCAGATATGCATTGGGTACCACTCCAACAATTCCACAGAAAAGGTCGACACAATTTTAGAGAGGAATGTCACTGTGACCCACGCCCAGAACATTCTTGAGAAGACTCACAATGGGAAATTATGCAAACTGAATGGAATCCCTCCACTTGAATTGGGAGATTGCAGCATCGCCGGGTGGCTCCTTGGAAATCCAGAATGTGATAGGCTTCTAACTGTGCCAGAATGGTCATATATAATGGAGAAAGAAAATCCAAGGAATGGTTTGTGCTACCCAGGCAGTTTCAATGATTATGAAGAATTGAAACACCTCCTTAGTAGTGTAACACACTTCGAGAAAGTGAAGATTTTGCCCAAAGATATGTGGACACAGCATACAACAACCGGAGGTTCACGGGCCTGCGCAGTATCTGGTAACCCGTCATTCTTCAGGAACATGGTCTGGTTGACAAAGAAAGGCTCGAATTACCCAGTTGCCAAAGGATCATACAATAATACAAGTGGGGAACAAATGCTGATCATTTGGGGAGTACATCACCCTAATGATGAAACTGAACAAAGGACATTGTATCAGAATGTCGGGACTTATGTATCGGTGGGAACATCGACACTGAACAAAAGATCAGTTCCAGAAATAGCCACAAGACCTAAAGTGAATGGACAAGGAGGCAGAATGGAATTCTCGTGGACTATATTGGATATGTTGGACACCATAAACTTCGAGAGTACTGGTAATCTAATTGCACCGGAATATGGCTTTAAAATATCCAAAAGGGGTAGTTCAGGAATAATGAAGACAGAAGGGACACTTGAAAATTGCGAAACTAAATGCCAAACTCCCTTGGGAGCAATAAATACAACATTGCCCTTTCATAATATCCACCCATTGACCATTGGTGAGTGCCCCAAATATGTAAAATCGGAGAGGTTGGTCTTGGCAACAGGATTAAGAAACGTCCCCCAGATTGAATCAAGAGGGTTGTTTGGGGCAATAGCTGGTTTCATAGAAGGGGGATGGCAAGGAATGGTTGATGGCTGGTATGGATATCATCACAGCAATGATCAAGGATCCGGGTATGCAGCAGACAAAGAGTCCACTCAGAAGGCAATTGATGGAATCACCAACAAGGTAAACTCTGTAATTGAGAAAATGAACACTCAATTCGAGACTGTTGGGAAGGAGTTCAGTAACTTGGAGAAAAGACTGGAAAACCTGAATAAAAAGATGGAGGACGGATTCCTAGATGTGTGGACATACAATGCTGAGCTTCTAGTTCTAATGGAAAATGAGAGGACACTTGACTTCCATGACTCCAATGTCAGGAATCTATATAACAAAGTCAGGATGCAATTAAGGGACAATGCGAAAGAACTGGGGAATGGATGTTTTGAATTTTACCATAAATGTGACGATGAATGCATGAATAGCGTGAAGAATGGGACATATGATTATCCCAAATATGAAGAGGAGTCTAAACTAAACAGGAATGAGATCAAAGGAGTAAAATTGAGCAACATGGGGGTTTATCAAATACTTGCAATTTATGCTACAGTAGCAGGCTCCTTGTCACTGGCAATCATGATAGCTGGGATCTCCTTATGGATGTGCTCTAACGGGTCTCTGCAATGCAGGATCTGCATATGA
>A_/_H2N2|KY644183|A/blackish_oystercatcher/Chile/C6534/2016
ATGACCATCACTTTTCTCATCCTCCTGTTCACAGTAGTGAAAGGGGACCAAATATGTATCGGATACCATGCCAACAATTCCACAGAAAAAGTTGACACAATCTTGGAACGAAACGTCACCGTGACTCATGCCAAGGACATTCTTGAAAAGACGCACAATGGAAAGTTGTGCAAATTAAGCGGGATCCCTCCATTGGAACTAGGGGATTGCAGCATTGCAGGTTGGCTCCTTGGAAATCCAGAGTGTGACCGGCTCCTAAGTGTACCTGAATGGTCCTATATAGTGGAAAAGGAAAACCCGGTGAATGGTCTGTGCTATCCAGGCAGTTTCAATGACTATGAGGAATTGAAACATCTCCTCACCAGTGTGACCCACTTTGAGAAAATTAAGATTCTGCCTAGAGATCAATGGACCCAGCACACAACAACTGGTGGTTCTCGGGCCTGTGCAGTATCTGGGAATCCATCATTCTTCCGAAACATGGTCTGGCTTACAAAGAAGGGATCAAACTACCCAATTGCTAAAAGGTCATACAACAACACAAGTGGGGAGCAAATGCTGATAATCTGGGGGGTACATCATCCCAATGACGATGCAGAACAAAGGACACTGTACCAGAATGTGGGAACATATGTTTCCATCGGAACATCAACACTAAATAAGAGGTCAATCCCTGAAATAGCGACAAGGCCCAAAGTCAATGGACAAGGAGGGAGAATGGAATTTTCTTGGACTCTATTAGAGACATGGGATGTCATAAATTTTGAGAGCACTGGTAATTTAATTGCACCAGAATATGGATTCAAAATATCAAAGAGAGGAAGCTCAGGAATTATGAAGACAGAGAAAACACTTGAAAATTGTGAGACCAGATGTCAGACCCCCTTAGGGGCAATAAATACAACATTGCCCTTTCACAACATTCACCCATTGACAATAGGTGAGTGCCCCAAGTATGTCAAGTCAGATAGACTGGTCTTGGCGACAGGACTAAGAAATGTCCCTCAGATTGAATCAAGGGGATTGTTTGGAGCAATAGCTGGGTTTATAGAAGGCGGATGGCAAGGAATGGTTGATGGCTGGTATGGGTATCATCACAGCAATGATCAAGGATCAGGATATGCAGCAGACAAAGAATCCACTCAAAAGGCAATTGACGGGATAACTAACAAGGTAAATTCTGTGATTGAAAAGATGAACACTCAGTTTGAGGCTGTTGGGAAAGAGTTCAACAATCTAGAGAGAAGACTAGAAAACTTAAATAAGAAGATGGAAGATGGATTTCTCGATGTATGGACATACAATGCCGAACTCCTAGTTCTAATGGAAAATGAGAGGACACTTGATTTCCATGACTCTAATGTGAGGAATCTGTACGATAAGGTCAGAATGCAACTGAGGGACAATGCTAAGGAAATAGGGAACGGATGCTTTGAGTTTTACCATAAATGTGATGATGAATGCATGAACAGCGTCAGGAATGGAACATATGATTATCCCAAATATGAAGAAGAGTCCAAGCTGAACAGGAACGAAATCAAAGGGGTGAAATTGAGCAATATGGGGGTCTATCAAATACTTGCTATATACGCTACAGTTGCAGGCTCCTTGTCACTGGCAATCATGATAGCTGGGATTTCTTTCTGGATGTGTTCTAATGGGTCTCTGCAATGCAGAATTTGCATTTGA
>A_/_H2N8|KY415628|A/Pigeon/Longquan/LQ67/2016
ATGGCCATCATTTATCTAATTCTTTTGTTTGTATCAGTGAGAGGAGACCAGATATGCATTGGATACCACTCCAACAATTCCACAGAAAAGGTCGACACAATCCTAGAGAGAAATGTCACTGTGACTCACGCTCAGGACATCCTTGAGAAGACTCACAATGGAAAATTGTGCAAACTAAATGGGATTCCTCCACTTGAATTGGGAGACTGCAGCATCGCTGGATGGCTCCTTGGGAATCCAGAATGTGATAGGCTTCTAACTGTGCCAGAATGGTCATATATAATGGAGAAAGAAAGTCCAAGGAATGGTTTGTGCTACCCAGGCAGTTTCAATGACTATGAAGAATTAAAACACCTTCTTAGTAGTGTGACACATTTCGAGAAGGTGAAGATTTTGCCCAAAGATAGATGGACACAGCATACAACAACTGGAGGCTCACGGGCTTGTGCAGTATCTGGTAACCCGTCATTCTTCAGGAACATGGTCTGGTTGACGAAGAAAGGCTCGAATTATCCAATTGCCAAGGGATCATACAATAATACAAGTGGGGAACAAATGCTGATCATTTGGGGAGTACATCATCCCAATGATGATGCTGAACAAAGAACATTGTATCAGAACGTCGGAACCTATGTGTCAGTGGGGACATCAACACTGAACAAAAGATCAATCCCAGAAATAGCCACAAGACCTAAAGTGAATGGACAGGGAGGCAGAATGGAATTCTCGTGGACTATATTGGATATGTTGGACACCATAAATTTTGAGAGTACTGGTAACCTAATTGCACCAGAATATGGGTTTAAAATATCCAAACGGGGTAGTTCAGGGATCATGAAAACAGAAGGAACACTTGAAAACTGCGAAACTAAATGCCAAACTCCATTGGGAGCAATAAATACAACACTGCCCTTTCATAATATCCACCCATTGACTATTGGTGAATGTCCCAAATATGTAAAATCAGAGAGATTAGTCTTGGCAACAGGATTAAGAAATGTCCCTCAAATTGAATCAAGAGGACTGTTTGGGGCAATAGCTGGTTTCATAGAAGGGGGATGGCAAGGAATGGTTGATGGTTGGTATGGATATCATCACAGCAATGATCAAGGATCCGGGTATGCAGCAGACAAAGAGTCCACTCAAAAGGCAATTGATGGGATCACCAATAAGGTAAACTCTGTAATTGAGAAGATGAACACCCAATTCGAGGCTGTTGGAAAAGAATTCAATAATTTGGAGAAAAGACTGGAAAACCTGAATAAAAAGATGGAAGACGGATTTCTAGATGTGTGGACATACAATGCTGAGCTTCTAGTTCTAATGGAAAATGAAAGGACACTTGATTTCCATGACTCCAATGTCAAGAATCTATATGACAAAGTTAGAATGCAATTAAGGGACAATGCAAAAGAACTAGGGAATGGATGCTTCGAATTTTATCACAAATGTGATGATGAATGCATGAATAGCGTAAAGAATGGAACATATGATTATCCCAAATATGAAGAGGAGTCTAAATTAAACAGAAATGAGATCAAAGGGGTCAAATTGAGCAACATGGGGGTTTATCAAATCCTTGCAATTTATGCTACAGTGGCAGGCTCCTTGTCACTGGCAATCATGATAGCTGGGATCTCCTTATGGATGTGCTCTAACGGGTCTCTGCAATGCAGGATCTGCATATGA
>A_/_H2N2|KY272982|A/quail/Connecticut/16-016726-1/2016
ATGACCATCACTTTTCTAATCCTCCTGTTCACAGTAGTAAAAGGGGACCAAATATGTATCGGATACCATGCCAACAATTCCACAGAAAAGGTTGACACAATCTTGGAACGAAACGTCACCGTGACTCATGCCAAGGACATTCTTGAAAAGACGCACAACGGAAAGTTGTGCAAACTAAGCGGGGTCCATCCATTGGAACTGGGAGATTGCAGCATTGCAGGTTGGCTTCTTGGAAATCCAGAGTGTGACCGGCTCCTAAATGTACCTGAATGGTCCTATATAGTGGAAAAGGAAAACCCGGTGAATGGTCTGTGCTATCCGGGCAGTTTCAATGACTACGAAGAATTGAAACATCTCCTCACTAGTGTGATCCATTTTGAGAAAATTAAGATTCTGCCTAGAGCTCAATGGACTCAGCACACAACAACTGGTGGTTCTCGGGCTTGTGCAGTATATGGGAATCCATCATTCTTCAGAAACATGGTCTGGCTTACAAAGAAGGGATCAAACTACCCAATTGCTAAAGGGTCATACAACAACACAAGTGGGGAGCAAATGCTGATAATCTGGGGGGTACATCATCCCAATGATGATGCAGAACAAAGGACACTGTACCAGAATGTGGGAACATATGTTTCCATTGGAACATCAACACTGAATAAGAGGTCAGTTCCTGAAATAGCGACGAGGCCCAAAGTCAATGGACAAGGAGGGAGAATGGAATTTTCTTGGACTCTATTAGAAACATGGGATGTCATAAATTTTGAGAGTACTGGTAATTTAATTGCACCAGAATATGGATTCAAAATATCAAAAAGAGGAAGCTCAGGAATTATGAAGACAGAGAAAACACTTGAAAATTGTGAGACCAGATGTCAGACCCCCTTAGGGGCAATAAATACAACATTGCCCTTTCACAACATTCACCCATTAACAATAGGTGAGTGCCCCAAGTATGTTAAGTCAGATAGACTGGTCTTGGCAACAGGGCTAAGAAATGTTCCTCAGATTGAATCAAGGGGATTGTTTGGAGCAATAGCTGGGTTTATAGAAGGCGGATGGCAAGGAATGGTTGATGGCTGGTATGGATATCATCACAGCAATGATCAAGGATCAGGATATGCAGCAGACAAAGAATCCACTCAAAAGGCAATTGATGGGATAACTAATAAGGTTAATTCTGTGATTGAAAAGATGAACACTCAGTTTGAGGCTGTTGGAAAAGAGTTCAACAATCTAGAGAGAAGACTAGAAAACTTAAATAAAAAGATGGAAGATGGATTTCTCGATGTATGGACATATAATGCCGAACTCCTAGTTCTAATGGAAAATGAGAGGACACTTGATTTCCATGACTCTAATGTAAAGAATCTGTACGATAAAGTCAGAATGCAGCTGAGGGACAATGCCAAGGAAATAGGGAACGGATGCTTTGAGTTTTACCATAAATGTGATGATGAATGCATGAACAGCGTCAGGAATGGAACATATGATTATCCCAAATATGAAGAAGAATCCAAGCTGAACAGGAACGAAATCAAAGGAGTGAAATTGAGCAATATGGGGGTATATCAAATACTTGCTATATACGCTACAGTTGCAGGCTCCTTGTCACTGGCAATCATGATAGCTGGGATTTCTTTCTGGATGTGTTCTAACGGGTCTCTGCAATGCAGGATTTGCATTTGA
>A_/_H2N2|KY272859|A/quail/Rhode_Island/16-018622-1/2016
ATGACCATCACTTTTCTAATCCTTCTGTTCACAGTAGTAAAAGGGGACCAAATATGTATCGGATACCATGCCAACAATTCCACAGAAAAGGTTGACACAATCTTGGAACGAAACGTCACCGTGACTCATGCCAAGGACATTCTTGAAAAGACGCACAACGGAAAGTTGTGCAAACTAAGCGGGGTCCCTCCATTGGAACTGGGAGATTGCAGCATTGCAGGTTGGCTTCTTGGAAATCCAGAATGTGACCGGCTCCTAAATGTACCTGAATGGTCCTATATAGTGGAAAAGGAAAACCCGGTGAATGGTCTGTGCTATCCGGGCAGTTTCAATGACTACGAAGAATTGAAACATCTCCTCACTAGTGTGATCCATTTTGAGAAAATTAAGATTCTGCCTAGAGCTCAATGGACCCAGCACACAACAACTGGTGGTTCTCGGGCTTGTGCAGTATATGGGAACCCATCATTCTTCAGAAACATGGTCTGGCTTACAAAGAAGGGATCAAACTACCCAATTGCTAAAGGGTCATACAACAACACAAGTGGGGAGCAAATGCTGATAATCTGGGGGGTACATCATCCTAATGATGATGCAGAACAAAGGGCACTGTACCAGAATGTGGGAACATATGTTTCCATTGGAACATCAACACTGAATAAGAGGTCAGTTCCTGAAATAGCGACGAGGCCCAAAGTCAATGGACAAGGAGGGAGAATGGAATTTTCTTGGACTCTATTAGAAACATGGGATGTCATAAATTTTGAGAGTACTGGTAATTTAATTGCACCAGAATATGGATTCAAAATATCAAAAAGAGGAAGCTCAGGAATTATGAAGACAGAGAAAACACTTGAAAATTGTGAGACCAGATGTCAGACCCCCTTAGGGGCAATAAATACAACATTGCCCTTTCACAACATTCACCCATTAACAATAGGTGAGTGCCCCAAGTATGTTAAGTCAGATAGACTGGTCTTGGCAACAGGGCTAAGAAATGTTCCTCAGATTGAATCAAGGGGATTGTTTGGAGCAATAGCTGGGTTTATAGAAGGCGGATGGCAAGGAATGGTTGATGGCTGGTATGGATATCATCACAGCAATGATCAAGGATCAGGATATGCAGCAGACAAAGAATCCACTCAAAAGGCAATTGATGGGATAACTAATAAGGTTAATTCTGTGATTGAAAAGATGAACACTCAGTTTGAGGCTGTTGGAAAAGAGTTCAACAATCTAGAGAGAAGACTAGAAAACTTAAATAAAAAGATGGAAGATGGATTTCTCGATGTATGGACATATAATGCCGAACTCCTAGTTCTAATGGAAAATGAGAGGACACTTGATTTCCATGACTCTAATGTAAAGAATTTGTACGATAAAGTCAGAATGCAGCTGAGGGACAATGCCAAGGAAATAGGGAACGGATGCTTTGAGTTTTACCATAAATGTGATGATGAATGCATGAACAGCGTCAGGAATGGAACATATGATTATCCCAAATATGAAGAAGAATCCAAGCTGAACAGGAACGAAATCAAAGGAGTGAAATTGAGCAATATGGGGGTATACCAAATACTTGCTATATACGCTACAGTTGCAGGCTCCTTGTCACTGGCAATCATGATAGCTGGGATTTCTTTCTGGATGTGTTCTAACGGGTCTCTGCAATGCAGGATTTGCATTTGA
>A_/_H2N1|CY206822|A/mallard/Southcentral_Alaska/12ML01615/2014
ATGACCATCACTTTTCTCATCCTCCTGTTCACAGTAGTGAAAGGAGACCAAATTTGTATCGGATACCATGCCAACAATTCCACAGAAAAAGTTGACACAATCTTGGAACGAAACGTCACTGTGACTCATGCCAAGGACATTCTTGAAAAGACACACAATGGAAAATTATGCAAACTAAGCGGGATCCCTCCATTAGAATTGGGGGATTGCAGCATTGCAGGTTGGCTCCTTGGAAATCCAGAGTGTGACCGGCTCCTAAGTGTACCTGAATGGTCCTATATAGTGGAAAAGGAAGACCCGGTGAATGGTCTGTGCTACCCAGGCAGTTTCAATGATTATGAGGAATTGAAACATCTCCTCACTAGTGTGACCCACTTTGAGAAAATTAAGATTCTGCCTAGAGATCAATGGACCCAGCACACAACAACCGGTGGTTCTCGGGCTTGTGCAGTATCTGGGAATCCATCATTCTTCCGAAACATGGTCTGGCTTACAAAGAAGGGGTCAAACTACCCAATTGCTAAAAGGTCATACAACAACACAAGTGGGGGACAAATGCTGATAATCTGGGGGATACATCATCCCAATGACGATGCAGAACAAAGGACACTGTACCAGAATGTGGGAACATATGTTTCCATTGGAACATCAACACTAAATAAGAGGTCAACCCCTGAAATAGCGACAAGGCCCAAAGTCAATGGACAGGGAGGGAGAATGGAATTTTCTTGGACTCTATTAGAGACATGGGATGTCATAAATTTTGAGAGCACTGGTAATTTAATTGCACCAGAATATGGATTCAAAATATTAAAGAGAGGAAGCTCAGGAATTATGAAGACAGAGAAAACACTTGAAAACTGTGAAACCAGATGTCAGACTCCATTAGGGGCAATAAATACAACATTGCCCTTTCACAACATTCACCCATTGACAATAGGTGAGTGCCCCAAGTATGTCAAGTCAGATAGACTGGTCCTGGCGACAGGGCTAAGAAATGTCCCTCAGATTGAGTCAAGGGGATTGTTTGGAGCAATAGCTGGGTTTATAGAAGGCGGATGGCAAGGAATGGTTGATGGATGGTATGGATATCATCACAGCAATGATCAGGGATCAGGATATGCAGCAGACAAAGAATCCACTCAAAAGGCAATTGACGGGATAACTAACAAGGTAAATTCTGTGATTGAAAAGATGAACACTCAATTTGAGGCTGTTGGAAAAGAGTTCAACAATCTAGAGAGAAGACTAGAAAACTTAAATAAGAAGATGGAAGATGGATTTCTCGATGTATGGACATACAATGCCGAACTCCTAGTTCTAATGGAAAATGAGAGGACACTTGATTTTCATGACTCTAATGTAAGGAATCTGTACGATAAGGTCAGAATGCAACTGAGGGACAATGCTAAGGAAATAGGGAACGGATGCTTTGAATTTTACCATAAATGTGATGATGAATGCATGAACAGTGTCAGGAATGGAACATATGATTATCCCAAATATGAAGAAGAGTCCAAGCTGAACAGAAACGAAATCAAGGGAGTGAAATTGAGCAATATGGGGGTCTATCAAATACTTGCTATATACGCTACAGTTGCAGGTTCCCTGTCACTGGCAATCATGATAGCTGGGATTTCTTTCTGGATGTGTTCTAATGGGTCTCTGCAATGCAGAATTTGCATTTGA
>A_/_H2N3|CY206814|A/mallard/Southcentral_Alaska/12ML01535/2014
ATGACCATCACTTTTCTCATCCTCCTGTTCACAGTAGTGAAAGGAGACCAAATTTGTATCGGATACCATGCCAACAATTCCACAGAAAAAGTTGACACAATCTTGGAACGAAACGTCACTGTGACTCATGCCAAGGACATTCTTGAAAAGACACACAATGGAAAATTATGCAAACTAAGCGGGATCCCTCCATTAGAATTGGGGGATTGCAGCATTGCAGGTTGGCTCCTTGGAAATCCAGAGTGTGACCGGCTCCTAAGTGTACCTGAATGGTCCTATATAGTGGAAAAGGAAAGCCCGGTGAATGGTCTGTGCTACCCAGGCAGTTTCAATGATTATGAGGAATTGAAACATCTCCTCACTAGTGTGACCCACTTTGAGAAAATTAAGATTCTGCCTAGAGATCAATGGACCCAGCACACAACAACCGGTGGTTCTCGGGCTTGTGCAGTATCTGGGAATCCATCATTCTTCCGAAACATGGTCTGGCTTACAAAGAAGGGGTCAAACTACCCAATTGCTAAAAGGTCATACAACAACACAAGTGGGGGACAAATGCTGATAATCTGGGGGATACATCATCCCAATGACGATGCAGAACAAAGGACACTGTACCAGAATGTGGGAACATATGTTTCCATTGGAACATCAACACTAAATAAGAGGTCAACCCCTGAAATAGCGACAAGGCCCAAAGTCAATGGACAGGGAGGGAGAATGGAATTTTCTTGGACTCTATTAGAGACATGGGATGTCATAAATTTTGAGAGCACTGGTAATTTAATTGCACCAGAATATGGATTCAAAATATTAAAGAGAGGAAGCTCAGGAATTATGAAGACAGAGAAAACACTTGAAAACTGTGAAACCAGATGTCAGACTCCATTAGGGGCAATAAATACAACATTGCCCTTTCACAACATTCACCCATTGACAATAGGTGAGTGCCCCAAGTATGTCAAGTCAGATAGACTGGTCCTGGCGACAGGGCTAAGAAATGTCCCTCAGATTGAGTCAAGGGGATTGTTTGGAGCAATAGCTGGGTTTATAGAAGGCGGATGGCAAGGAATGGTTGATGGATGGTATGGATATCATCACAGCAATGATCAGGGATCAGGATATGCAGCAGACAAAGAATCCACTCAAAGGGCAATTGACGGGATAACTAACAAGGTAAATTCTGTGATTGAAAAGATGAACACTCAATTTGAGGCTGTTGGAAAAGAGTTCAACAATCTAGAGAGAAGACTAGAAAACTTAAATAAGAAGATGGAAGATGGATTTCTCGATGTATGGACATACAATGCCGAACTCCTAGTTCTAATGGAAAATGAGAGGACACTTGATTTTCATGACTCTAATGTAAGGAATCTGTACGATAAGGTCAGAATGCAACTGAGGGACAATGCTAAGGAAATAGGGAACGGATGCTTTGAATTTTACCATAAATGTGATGATGAATGCATGAACAGTGTCAGGAATGGAACATATGATTATCCCAAATATGAAGAAGAGTCCAAGCTGAACAGAAACGAAATCAAGGGAGTGAAATTGAGCAATATGGGGGTCTATCAAATACTTGCTATATACGCTACAGTTGCAGGTTCCCTGTCACTGGCAATCATGATAGCTGGGATTTCTTTCTGGATGTGTTCTAATGGGTCTCTGCAATGCAGAATTTGCATTTGA
>A_/_H2N9|CY206627|A/blue-winged_teal/Texas/UGAI14-3584/2014
ATGACTATCACTTTTCTCATCCTCCTGTTCACAGTAGTGAAAGGGGATCAAATATGCATTGGATACCATGCCAACAATTCCACAGAAAAAGTTGACACAATCTTGGAACGAAATGTCACTGTGACACATGCCAAGGACATCCTTGAAAAAACGCATAATGGAAAATTGTGCAGATTGAGCGGGATCCCCCCACTGGAACTGGGGGATTGCAGCATTGCAGGTTGGCTCCTTGGAAATCCAGAGTGTGACCGGCTCTTAAGCGTACCTGAATGGTCCTACATAGTGGAAAAGGAAAACCCGGTGAATGGTCTGTGCTACCCAGGCAGTTTCAATGACTATGAGGAACTGAAACATCTCCTCACCAGTGTGACACACTTTGAAAAAGTTAAGATTCTGCCTAGAGATCAATGGACACAGCACACAACTACTGGTGGTTCTCGGGCCTGTGCTGTATCTGGAAATCCATCATTCTTCAGAAACATGGTCTGGCTTACAAAGAAAGGATCAAACTACCCAATTGCTAAAAGGTCATACAACAACACAAGTGGGGAGCAAATGGTAATAATCTGGGGGGTACACCATCCCAATGACGATACAGAACAAAGGACACTGTACCAGAATGTGGGAACATATGTTTCCGTTGGAACATCAACACTGAATAAGAGGTCAATCCCTGAGATAGCGACAAGGCCCAAAGTCAACGGACAAGGAGGGAGGATGGAATTCTTTTGGACTCTATTAGAAACATGGGATGTCATAAATTTTGAGAGCACTGGTAACTTAATCGCCCCAGAATATGGATTCAAAATATCAAAAAGAGGAAGCTCAGGAATCATGAAAACAGATAAAACACTTGAAAATTGTGAGACCAGATGTCAAACCCCCCTAGGAGCAATAAATACAACATTGCCCTTTCACAATATTCACCCATTAACAATAGGCGAGTGCCCCAAGTATGTCAAGTCAGATAGATTGGTCTTGGCGACAGGACTAAGAAATGTCCCTCAGATTGAGTCAAGGGGATTGTTTGGAGCAATAGCTGGGTTTATAGAAGGCGGATGGCAAGGGATGGTTGATGGCTGGTATGGGTATCATCACAGCAATGACCAAGGATCAGGATATGCAGCAGACAAAGAGTCCACTCAAAAGGCAATTGACGGGATAACTAATAAGGTAAATTCTGTGATTGAAAAGATGAACACTCAGTTCGAGGCTGTTGGGAAAGAGTTCAACAATCTAGAGAGAAGACTAGAAAATTTAAATAAGAAGATGGAAGATGGATTTCTCGATGTATGGACATACAATGCCGAACTTCTAGTTCTGATGGAGAATGAGAGGACACTTGATTACCATGACTCTAATGTGAGGAATCTGTATGATAAGGTCAGAATGCAACTGAGGGACAATGCTAAGGAAATGGGGAACGGGTGCTTTGAGTTCTATCACAAATGTGATGACGAATGCATGGACAGTGTCAGGAATGGAACATATGACTACCCCAAATATGAAGAAGAGTCCAAGCTGAACAGGAACGAAATCAAAGGGGTGAAATTGAGCAATATGGGGGTCTATCAAATACTTGCTATATACGCTACAGTTGCAGGCTCCTTGTCACTGGCAATCATGATAGCTGGGATTTCTTTCTGGATGTGTTCTAATGGGTCTCTGCAATGCAGGATTTGCATTTGA
>A_/_H2N3|CY206341|A/blue-winged_teal/Texas/AI13-3534/2013
ATGACCATCACTTTTCTCATCCTCCTGTTCACAGTAGTGAAAGGAGACCAAATTTGTATCGGATACCATGCCAACAATTCCACAGAAAAAGTTGACACAATCTTGGAACGAAACGTCACTGTGACTCATGCCAAGGACATTCTTGAAAAGACGCACAATGGAAAGTTGTGCAAATTAAGCGGGATCCCTCCATTAGAATTAGGGGATTGCAGCATTGCAGGTTGGCTCCTTGGAAATCCAGAGTGTGACCGGCTCCTAAGTGTACCTGAATGGTCCTACATAGTGGAAAAGGAAAACCCGGTGAATGGTCTGTGCTATCCAGGCAGTTTCAATGATTATGAGGAATTGAAACATCTCCTCACTAGTGTGACCCACTTTGAGAAAATTAAGATTCTGCCTAGAGATCAATGGACCCAGCACACAACAACTGGTGGTTCTCGGGCTTGTGCAGTATCTGGGAATCCATCATTCTTCCGAAATATGGTCTGGCTTACAAAGAAGGGGTCAAACTACCCAATTGCTAAAAGGTCATACAACAACACAAGTGGGGAACAAATGCTGATAATCTGGGGGGTACATCATCCCAATGACGATGCAGAACAAAGGACACTGTACCAGAATGTGGGAACATATGTTTCCATTGGAACATCAACACTAAATAAGAGGTCAACCCCTGAAATAGCGACAAGGCCCAAAGTCAATGGACAGGGAGGGAGAATGGAATTTTCTTGGACTCTATTAGAGACATGGGATGTCATAAATTTTGAGAGCACTGGTAATTTAATTGCACCCGAATATGGATTCAAAATATCAAAGAGAGGAAGCTCAGGAATTATGAAGACAGAGAAAACACTTGAAAATTGTGAAACCAGATGTCAGACCCCCTTAGGGGCAATAAATACAACATTGCCCTTTCACAACATTCACCCATTGACAATAGGTGAGTGCCCCAAGTATGTCAAGTCAGATAGACTGGTCTTGGCGACAGGACTAAGAAATGTCCCTCAGATTGAATCAAGGGGATTGTTTGGAGCAATAGCTGGGTTTATAGAAGGCGGATGGCAAGGAATGGTTGATGGCTGGTATGGATATCATCACAGCAATGATCAAGGATCAGGATATGCAGCAGACAAAGAATCCACTCAAAAGGCAATTGACGGGATAACTAACAAGGTAAATTCTGTGATTGAAAAGATGAACACTCAGTTTGAGGCTGTTGGAAAAGAGTTCAACAATCTAGAGAGAAGACTAGAAAACTTAAATAAGAAGATGGAAGATGGATTTCTCGATGTATGGACATACAATGCCGAACTCCTAGTTCTAATGGAAAATGAGAGGACACTTGATTTTCATGACTCTAATGTAAGGAATCTGTACGATAAGGTCAGAATGCAACTGAGGGACAATGCTAAGGAAATAGGGAACGGATGCTTTGAGTTTTACCATAAATGTGATGATGAATGCATGAACAGTGTCAGGAATGGAACATATGATTATCCCAAATATGAAGAAGAGTCCAAGCTGAACAGAAACGAAATCAAGGGGGTGAAATTGAGCAATATGGGGGTCTATCAAATACTTGCTATATACGCTACAGTTGCAGGTTCCCTGTCACTGGCAATCATGATAGCTGGGATTTCTTTCTGGATGTGTTCTAACGGGTCTCTGCAATGCAGAATTTGCATTTGA
>A_/_H2N3|CY205355|A/mallard/Maryland/13OS0900/2013
ATGACCATCACTTTCCTCATCCTCCTGTTCACAGTAGTGAAAGGAGACCAAATTTGTATCGGATACCATGCCAACAATTCCACAGAAAAAGTTGACACAATCTTGGAACGAAACGTCACTGTGACTCATGCCAAGGACATTCTTGAAAAGACGCACAATGGAAAGTTGTGCAAATTAAGCGGGATCCCTCCATTAGAATTAGGGGATTGCAGCATTGCAGGTTGGCTCCTTGGAAATCCAGAGTGTGACCGGCTCCTAAGTGTACCTGAATGGTCCTATATAGTGGAAAAGGAAAACCCAGTGAATGGTCTGTGCTATCCAGGCAGTTTCAATGATTATGAGGAATTGAAACATCTTCTCACTAGTGTGACCCACTTTGAGAAAATTAAGATTCTGCCTAGAGATCAATGGACCCAGCACACAACAACTGGTGGTTCTCGGGCCTGTGCAGTATCTGGGAATCCATCATTCTTCCGAAACATGGTCTGGCTTACAAAGAAGGGATCAAACTACCCAATTGCTAAAAGGTCATACAACAACACAAGTGGGGAACAAATGCTGATAATCTGGGGAGTACATCATCCCAATGACGATGCAGAACAAAGGACACTGTACCAGAATGTGGGAACATATGTTTCCATTGGAACATCAACACTAAATAAGAGGTCAACCCCTGAAATAGCGACAAGGCCCAAAGTCAATGGACAGGGAGGGAGAATGGAATTTTCTTGGACTCTATTAGAGACATGGGATGTAATAAATTTTGAGAGCACGGGTAATTTAATTGCACCAGAATATGGATTCAAAATATCAAAGAGAGGAAGCTCAGGAATTATGAAGACAGAGAAAACACTTGAAAATTGTGAAACCAGATGTCAGACCCCCTTAGGGGCAATAAATACAACATTGCCCTTTCACAACATTCACCCATTGACAATAGGTGAGTGCCCCAAGTATGTCAAGTCAGATAGACTGGTCTTGGCAACAGGACTAAGAAATGTCCCTCAGATTGAATCGAGGGGATTGTTTGGAGCAATAGCTGGGTTTATAGAAGGCGGATGGCAAGGAATGGTTGATGGCTGGTATGGATATCATCACAGCAATGATCAAGGATCAGGATATGCAGCAGACAAAGAATCCACTCAAAAGGCAATTGACGGGATAACTAACAAGGTAAATTCTGTGATTGAAAAGATGAACACTCAGTTTGAGGCTGTTGGGAAAGAGTTCAACAATCTAGAGAGAAGATTAGAAAACTTAAATAAGAAGATGGAAGATGGATTTCTCGATGTATGGACATACAATGCCGAACTCCTAGTTCTAATGGAAAATGAGAGGACACTTGATTTTCATGACTCTAATGTAAGGAATCTGTACGATAAGGTCAGAATGCAACTGAGGGACAATGCTAAGGAAATAGGGAACGGATGCTTTGAGTTTTACCATAAATGTGATGATGAATGCATGAACAGTGTCAGGAATGGAACATATGATTACCCCAAATATGAAGAAGAGTCCAAGCTGAACAGAAACGAAATCAAAGGGGTGAAATTGAGCAATATGGGGGTCTATCAAATACTTGCTATATACGCTACAGTTGCAGGCTCCCTGTCACTGGCAATCATGATAGCTGGGATTTCTTTCTGGATGTGTTCTAACGGGTCTCTGCAATGCAGAATTTGCATTTGA
>A_/_H2N3|CY205347|A/mallard/Maryland/13OS0899/2013
ATGACCATCACTTTCCTCATCCTCCTGTTCACAGTAGTGAAAGGAGACCAAATTTGTATCGGATACCATGCCAACAATTCCACAGAAAAAGTTGACACAATCTTGGAACGAAACGTCACTGTGACTCATGCCAAGGACATTCTTGAAAAGACGCACAATGGAAAGTTGTGCAAATTAAGCGGGATCCCTCCATTAGAATTAGGGGATTGCAGCATTGCAGGTTGGCTCCTTGGAAATCCAGAGTGTGACCGGCTCCTAAGTGTACCTGAATGGTCCTATATAGTGGAAAAGGAAAACCCAGTGAATGGTCTGTGCTATCCAGGCAGTTTCAATGATTATGAGGAATTGAAACATCTTCTCACTAGTGTGACCCACTTTGAGAAAATTAAGATTCTGCCTAGAGATCAATGGACCCAGCACACAACAACTGGTGGTTCTCGGGCCTGTGCAGTATCTGGGAATCCATCATTCTTCCGAAACATGGTCTGGCTTACAAAGAAGGGATCAAACTACCCAATTGCTAAAAGGTCATACAACAACACAAGTGGGGAACAAATGCTGATAATCTGGGGAGTACATCATCCCAATGACGATGCAGAACAAAGGACACTGTACCAGAATGTGGGAACATATGTTTCCATTGGAACATCAACACTAAATAAGAGGTCAACCCCTGAAATAGCGACAAGGCCCAAAGTCAATGGACAGGGAGGGAGAATGGAATTTTCTTGGACTCTATTAGAGACATGGGATGTAATAAATTTTGAGAGCACGGGTAATTTAATTGCACCAGAATATGGATTCAAAATATCAAAGAGAGGAAGCTCAGGAATTATGAAGACAGAGAAAACACTTGAAAATTGTGAAACCAGATGTCAGACCCCCTTAGGGGCAATAAATACAACATTGCCCTTTCACAACATTCACCCATTGACAATAGGTGAGTGCCCCAAGTATGTCAAGTCAGATAGACTGGTCTTGGCAACAGGACTAAGAAATGTCCCTCAGATTGAATCAAGGGGATTGTTTGGAGCAATAGCTGGGTTTATAGAAGGCGGATGGCAAGGAATGGTTGATGGCTGGTATGGATATCATCACAGCAATGATCAAGGATCAGGATATGCAGCAGACAAAGAATCCACTCAAAAGGCAATTGACGGGATAACTAACAAGGTAAATTCTGTGATTGAAAAGATGAACACTCAGTTTGAGGCTGTTGGGAAAGAGTTCAACAATCTAGAGAGAAGATTAGAAAACTTAAATAAGAAGATGGAAGATGGATTTCTCGATGTATGGACATACAATGCCGAACTCCTAGTTCTAATGGAAAATGAGAGGACACTTGATTTTCATGACTCTAATGTAAGGAATCTGTACGATAAGGTCAGAATGCAACTGAGGGACAATGCTAAGGAAATAGGGAACGGATGCTTTGAGTTTTACCATAAATGTGATGATGAATGCATGAACAGTGTCAGGAATGGAACATATGATTACCCCAAATATGAAGAAGAGTCCAAGCTGAACAGAAACGAAATCAAAGGGGTGAAATTGAGCAATATGGGGGTCTATCAAATACTTGCTATATATGCTACAGTTGCAGGCTCCCTGTCACTGGCAATCATGATAGCTGGGATTTCTTTCTGGATGTGTTCTAACGGGTCTCTGCAATGCAGAATTTGCATTTGA
>A_/_H2N3|CY205331|A/mallard/Maryland/13OS0895/2013
ATGACCATCACTTTCCTCATCCTCCTGTTCACAGTAGTGAAAGGAGACCAAATTTGTATCGGATACCATGCCAACAATTCCACAGAAAAAGTTGACACAATCTTGGAACGAAACGTCACTGTGACTCATGCCAAGGACATTCTTGAAAAGACGCACAATGGAAAGTTGTGCAAATTAAGCGGGATCCCTCCATTAGAATTAGGGGATTGCAGCATTGCAGGTTGGCTCCTTGGAAATCCAGAGTGTGACCGGCTCCTAAGTGTACCTGAATGGTCCTATATAGTGGAAAAGGAAAACCCAGTGAATGGTCTGTGCTATCCAGGCAGTTTCAATGATTATGAGGAATTGAAACATCTTCTCACTAGTGTGACCCACTTTGAGAAAATTAAGATTCTGCCTAGAGATCAATGGACCCAGCACACAACAACTGGTGGTTCTCGGGCCTGTGCAGTATCTGGGAATCCATCATTCTTCCGAAACATGGTCTGGCTTACAAAGAAGGGATCAAACTACCCAATTGCTAAAAGGTCATACAACAACACAAGTGGGGAACAAATGCTGATAATCTGGGGAGTACATCATCCCAATGACGATGCAGAACAAAGGACACTGTACCAGAATGTGGGAACATATGTTTCCATTGGAACATCAACACTAAATAAGAGGTCAACCCCTGAAATAGCGACAAGGCCCAAAGTCAATGGACAGGGAGGGAGAATGGAATTTTCTTGGACTCTATTAGAGACATGGGATGTAATAAATTTTGAGAGCACGGGTAATTTAATTGCACCAGAATATGGATTCAAAATATCAAAGAGAGGAAGCTCAGGAATTATGAAGACAGAGAAAACACTTGAAAATTGTGAAACCAGATGTCAGACCCCCTTAGGGGCAATAAATACAACATTGCCCTTTCACAACATTCACCCATTGACAATAGGTGAGTGCCCCAAGTATGTCAAGTCAGATAGACTGGTCTTGGCAACAGGACTAAGAAATGTCCCTCAGATTGAATCAAGGGGATTGTTTGGAGCAATAGCTGGGTTTATAGAAGGCGGATGGCAAGGAATGGTTGATGGCTGGTATGGATATCATCACAGCAATGATCAAGGATCAGGATATGCAGCAGACAAAGAATCCACTCAAAAGGCAATTGACGGGATAACTAACAAGGTAAATTCTGTGATTGAAAAGATGAACACTCAGTTTGAGGCTGTTGGGAAAGAGTTCAACAATCTAGAGAGAAGATTAGAAAACTTAAATAAGAAGATGGAAGACGGATTTCTCGATGTATGGACATACAATGCCGAACTCCTAGTTCTAATGGAAAATGAGAGGACACTTGATTTTCATGACTCTAATGTAAGGAATCTGTACGATAAGGTCAGAATGCAACTGAGGGACAATGCTAAGGAAATAGGGAACGGATGCTTTGAGTTTTACCATAAATGTGATGATGAATGCATGAACAGTGTCAGGAATGGAACATATGATTACCCCAAATATGAAGAAGAGTCCAAGCTGAACAGAAACGAAATCAAAGGGGTGAAATTGAGCAATATGGGGGTCTATCAAATACTTGCTATATACGCTACAGTTGCAGGCTCCCTGTCACTGGCAATCATGATAGCTGGGATTTCTTTCTGGATGTGTTCTAACGGGTCTCTGCAATGCAGAATTTGCATTTGA
>A_/_H2N3|CY205339|A/mallard/Maryland/13OS0898/2013
ATGACCATCACTTTCCTCATCCTCCTGTTCACAGTAGTGAAAGGAGACCAAATTTGTATCGGATACCATGCCAACAATTCCACAGAAAAAGTTGACACAATCTTGGAACGAAACGTCACTGTGACTCATGCCAAGGACATTCTTGAAAAGACGCACAATGGAAAGTTGTGCAAATTAAGCGGGATCCCTCCATTAGAATTAGGGGATTGCAGCATTGCAGGTTGGCTCCTTGGAAATCCAGAGTGTGACCGGCTCCTAAGTGTACCTGAATGGTCCTATATAGTGGAAAAGGAAAACCCAGTGAATGGTCTGTGCTATCCAGGCAGTTTCAATGATTATGAGGAATTGAAACATCTTCTCACTAGTGTGACCCACTTTGAGAAAATTAAGATTCTGCCTAGAGATCAATGGACCCAGCACACAACAACTGGTGGTTCTCGGGCCTGTGCAGTATCTGGGAATCCATCATTCTTCCGAAACATGGTCTGGCTTACAAAGAAGGGATCAAACTACCCAATTGCTAAAAGGTCATACAACAACACAAGTGGGGAACAAATGCTGATAATCTGGGGAGTACATCATCCCAATGACGATGCAGAACAAAGGACACTGTACCAGAATGTGGGAGCATATGTTTCCATTGGAACATCAACACTAAATAAGAGGTCAACCCCTGAAATAGCGACAAGGCCCAAAGTCAATGGACAGGGAGGGAGAATGGAATTTTCTTGGACTCTATTAGAGACATGGGATGTAATAAATTTTGAGAGCACGGGTAATTTAATTGCACCAGAATATGGATTCAAAATATCAAAGAGAGGAAGCTCAGGAATTATGAAGACAGAGAAAACACTTGAAAATTGTGAAACCAGATGTCAGACCCCCTTAGGGGCAATAAATACAACATTGCCCTTTCACAACATTCACCCATTGACAATAGGTGAGTGCCCCAAGTATGTCAAGTCAGATAGACTGGTCTTGGCAACAGGACTAAGAAATGTCCCTCAGATTGAATCAAGGGGATTGTTTGGAGCAATAGCTGGGTTTATAGAAGGCGGATGGCAAGGAATGGTTGATGGCTGGTATGGATATCATCACAGCAATGATCAAGGATCAGGATATGCAGCAGACAAAGAATCCACTCAAAAGGCAATTGACGGGATAACTAACAAGGTAAATTCTGTGATTGAAAAGATGAACACTCAGTTTGAGGCTGTTGGGAAAGAGTTCAACAATCTAGAGAGAAGATTAGAAAACTTAAATAAGAAGATGGAAGATGGATTTCTCGATGTATGGACATACAATGCCGAACTCCTAGTTCTAATGGAAAATGAGAGGACACTTGATTTTCATGACTCTAATGTAAGGAATCTGTACGATAAGGTCAGAATGCAACTGAGGGACAATGCTAAGGAAATAGGGAACGGATGCTTTGAGTTTTACCATAAATGTGATGATGAATGCATGAACAGTGTCAGGAATGGAACATATGATTACCCCAAATATGAAGAAGAGTCCAAGCTGAACAGAAACGAAATCAAAGGGGTGAAATTGAGCAATATGGGGGTCTATCAAATACTTGCTATATACGCTACAGTTGCAGGCTCCCTGTCACTGGCAATCATGATAGCTGGGATTTCTTTCTGGATGTGTTCTAACGGGTCTCTGCAATGCAGAATTTGCATTTGA
>A_/_H2N3|CY205323|A/mallard/Maryland/13OS0894/2013
ATGACCATCACTTTCCTCATCCTCCTGTTCACAGTAGTGAAAGGAGACCAAATTTGTATCGGATACCATGCCAACAATTCCACAGAAAAAGTTGACACAATCTTGGAACAAAACGTCACTGTGACTCATGCCAAGGACATTCTTGAAAAGACGCACAATGGAAAGTTGTGCAAATTAAGCGGGATCCCTCCATTAGAATTAGGGGATTGCAGCATTGCAGGTTGGCTCCTTGGAAATCCAGAGTGTGACCGGCTCCTAAGTGTACCTGAATGGTCCTATATAGTGGAAAAGGAAAACCCAGTGAATGGTCTGTGCTATCCAGGCAGTTTCAATGATTATGAGGAATTGAAACATCTTCTCACTAGTGTGACCCACTTTGAGAAAATTAAGATTCTGCCTAGAGATCAATGGACCCAGCACACAACAACTGGTGGTTCTCGGGCCTGTGCAGTATCTGGGAATCCATCATTCTTCCGAAACATGGTCTGGCTTACAAAGAAGGGATCAAACTACCCAATTGCTAAAAGGTCATACAACAACACAAGTGGGGAACAAATGCTGATAATCTGGGGAGTACATCATCCCAATGACGATGCAGAACAAAGGACACTGTACCAGAATGTGGGAACATATGTTTCCATTGGAACATCAACACTAAATAAGAGGTCAACCCCTGAAATAGCGACAAGGCCCAAAGTCAATGGACAGGGAGGGAGAATGGAATTTTCTTGGACTCTATTAGAGACATGGGATGTAATAAATTTTGAGAGCACGGGTAATTTAATTGCACCAGAATATGGATTCAAAATATCAAAGAGAGGAAGCTCAGGAATTATGAAGACAGAGAAAACACTTGAAAATTGTGAAACCAGATGTCAGACCCCCTTAGGGGCAATAAATACAACATTGCCCTTTCACAACATTCACCCATTGACAATAGGTGAGTGCCCCAAGTATGTCAAGTCAGATAGACTGGTCTTGGCAACAGGACTAAGAAATGTCCCTCAGATTGAATCAAGGGGATTGTTTGGAGCAATAGCTGGGTTTATAGAAGGCGGATGGCAAGGAATGGTTGATGGCTGGTATGGATATCATCACAGCAATGATCAAGGATCAGGATATGCAGCAGACAAAGAATCCACTCAAAAGGCAATTGACGGGATAACTAACAAGGTAAATTCTGTGATTGAAAAGATGAACACTCAGTTTGAGGCTGTTGGGAAAGAGTTCAACAATCTAGAGAGAAGATTAGAAAACTTAAATAAGAAGATGGAAGACGGATTTCTCGATGTATGGACATACAATGCCGAACTCCTAGTTCTAATGGAAAATGAGAGGACACTTGATTTTCATGACTCTAATGTAAGGAATCTGTACGATAAGGTCAGAATGCAACTGAGGGACAATGCTAAGGAAATAGGGAACGGATGCTTTGAGTTTTACCATAAATGTGATGATGAATGCATGAACAGTGTCAGGAATGGAACATATGATTACCCCAAATATGAAGAAGAGTCCAAGCTGAACAGAAACGAAATCAAAGGGGTGAAATTGAGCAATATGGGGGTCTATCAAATACTTGCTATATACGCTACAGTTGCAGGCTCCCTGTCACTGGCAATCATGATAGCTGGGATTTCTTTCTGGATGTGTTCTAACGGGTCTCTGCAATGCAGAATTTGCATTTGA
>A_/_H2N3|CY205315|A/mallard/Maryland/13OS0893/2013
ATGACCATCACTTTCCTCATCCTCCTGTTCACAGTAGTGAAAGGAGACCAAATTTGTATCGGATACCATGCCAACAATTCCACAGAAAAAGTTGACACAATCTTGGAACGAAACGTCACTGTGACTCATGCCAAGGACATTCTTGAAAAGACGCACAATGGAAAGTTGTGCAAATTAAGCGGGATCCCTCCATTAGAATTAGGGGATTGCAGCATTGCAGGTTGGCTCCTTGGAAATCCAGAGTGTGACCGGCTCCTAAGTGTACCTGAATGGTCCTATATAGTGGAAAAGGAAAACCCAGTGAATGGTCTGTGCTATCCAGGCAGTTTCAATGATTATGAGGAATTGAAACATCTTCTCACTAGTGTGACCCACTTTGAGAAAATTAAGATTCTGCCTAGAGATCAATGGACCCAGCACACAACAACTGGTGGTTCTCGGGCCTGTGCAGTATCTGGGAATCCATCATTCTTCCGAAACATGGTCTGGCTTACAAAGAAGGGATCAAACTACCCAATTGCTAAAAGGTCATACAACAACACAAGTGGGGAACAAATGCTGATAATCTGGGGAGTACATCATCCCAATGACGATGCAGAACAAAGGACACTGTACCAGAATGTGGGAACATATGTTTCCATTGGAACATCAACACTAAATAAGAGGTCAACCCCTGAAATAGCGACAAGGCCCAAAGTCAATGGACAGGGAGGGAGAATGGAATTTTCTTGGACTCTATTAGAGACATGGGATGTAATAAATTTTGAGAGCACGGGTAATTTAATTGCACCAGAATATGGATTCAAAATATCAAAGAGAGGAAGCTCAGGAATTATGAAGACAGAGAAAACACTTGAAAATTGTGAAACCAGATGTCAGACCCCCTTAGGGGCAATAAATACAACATTGCCCTTTCACAACATTCACCCATTGACAATAGGTGAGTGCCCCAAGTATGTCAAGTCAGATAGACTGGTCTTGGCAACAGGACTAAGAAATGTCCCTCAGATTGAATCAAGGGGATTGTTTGGAGCAATAGCTGGGTTTATAGAAGGCGGATGGCAAGGAATGGTTGATGGCTGGTATGGATATCATCACAGCAATGATCAAGGATCAGGATATGCAGCAGACAAAGAATCCACTCAAAAGGCAATTGACGGGATAACTAACAAGGTAAATTCTGTGATTGAAAAGATGAACACTCAGTTTGAGGCTGTTGGGAAAGAGTTCAACAATCTAGAGAGAAGATTAGAAAACTTAAATAAGAAGATGGAAGATGGATTTCTCGATGTATGGACATACAATGCCGAACTCCTAGTTCTAATGGAAAATGAGAGGACACTTGATTTTCATGACTCTAATGTAAGGAATCTGTACGATAAGGTCAGAATGCAACTGAGGGACAATGCTAAGGAAATAGGGAACGGATGCTTTGAGTTTTACCATAAATGTGATGATGAATGCATGAACAGTGTCAGGAATGGAACATATGATTACCCCAAATATGAAGAAGAGTCCAAGCTGAACAGAAACGAAATCAAAGGGGTGAAATTGAGCAATATGGGGGTCTATCAAATACTTGCTATATACGCTACAGTTGCAGGCTCCCTGTCACTGGCAATCATGATAGCTGGGATTTCTTTCTGGATGTGTTCTAACGGGTCTCTGCAATGCAGAATTTGCATTTGA
>A_/_H2N3|CY205283|A/mallard/Maryland/13OS0886/2013
ATGACCATCACTTTCCTCATCCTCCTGTTCACAGTAGTGAAAGGAGACCAAATTTGTATCGGATACCATGCCAACAATTCCACAGAAAAAGTTGACACAATCTTGGAACGAAACGTCACTGTGACTCATGCCAAGGACATTCTTGAAAAGACGCACAATGGAAAGTTGTGCAAATTAAGCGGGATCCCTCCATTAGAATTAGGGGATTGCAGCATTGCAGGTTGGCTCCTTGGAAATCCAGAGTGTGACCGGTTCCTAAGTGTACCTGAATGGTCCTATATAGTGGAAAAGGAAAACCCAGTGAATGGTCTGTGCTATCCAGGCAGTTTCAATGATTATGAGGAATTGAAACATCTTCTCACTAGTGTGACCCACTTTGAGAAAATTAAGATTCTGCCTAGAGATCAATGGACCCAGCACACAACAACTGGTGGTTCTCGGGCCTGTGCAGTATCTGGGAATCCATCATTCTTCCGAAACATGGTCTGGCTTACAAAGAAGGGATCAAACTACCCAATTGCTAAAAGGTCATACAACAACACAAGTGGGGAACAAATGCTGATAATCTGGGGAGTACATCATCCCAATGACGATGCAGAACAAAGGACACTGTACCAGAATGTGGGAACATATGTTTCCATTGGAACATCAACACTAAATAAGAGGTCAACCCCTGAAATAGCGACAAGGCCCAAAGTCAATGGACAGGGAGGGAGAATGGAATTTTCTTGGACTCTATTAGAGACATGGGATGTAATAAATTTTGAGAGCACGGGTAATTTAATTGCACCAGAATATGGATTCAAAATATCAAAGAGAGGAAGCTCAGGAATTATGAAGACAGAGAAAACACTTGAAAATTGTGAAACCAGATGTCAGACCCCCTTAGGGGCAATAAATACAACATTGCCCTTTCACAACATTCACCCATTGACAATAGGTGAGTGCCCCAAGTATGTCAAGTCAGATAGACTGGTCTTGGCAACAGGACTAAGAAATGTCCCTCAGATTGAATCAAGGGGATTGTTTGGAGCAATAGCTGGGTTTATAGAAGGCGGATGGCAAGGAATGGTTGATGGCTGGTATGGATATCATCACAGCAATGATCAAGGATCAGGATATGCAGCAGACAAAGAATCCACTCAAAAGGCAATTGACGGGATAACTAACAAGGTAAATTCTGTGATTGAAAAGATGAACACTCAGTTTGAGGCTGTTGGGAAAGAGTTCAACAATCTAGAGAGAAGATTAGAAAACTTAAATAAGAAGATGGAAGATGGATTTCTCGATGTATGGACATACAATGCCGAACTCCTAGTTCTAATGGAAAATGAGAGGACACTTGATTTTCATGACTCTAATGTAAGGAATCTGTACGATAAGGTCAGAATGCAACTGAGGGACAATGCTAAGGAAATAGGGAACGGATGCTTTGAGTTTTACCATAAATGTGATGATGAATGCATGAACAGTGTCAGGAATGGAACATATGATTACCCCAAATATGAAGAAGAGTCCAAGCTGAACAGAAACGAAATCAAAGGGGTGAAATTGAGCAATATGGGGGTCTATCAAATACTTGCTATATACGCTACAGTTGCAGGCTCCCTGTCACTGGCAATCATGATAGCTGGGATTTCTTTCTGGATGTGTTCTAACGGGTCTCTGCAATGCAGAATTTGCATTTGA
>A_/_H2N3|CY205275|A/mallard/Maryland/13OS0884/2013
ATGACCATCACTTTCCTCATCCTCCTGTTCACAGTAGTGAAAGGAGACCAAATTTGTATCGGATACCATGCCAACAATTCCACAGAAAAAGTTGACACAATCTTGGAACGAAACGTCACTGTGACTCATGCCAAGGACATTCTTGAAAAGACGCACAATGGAAAGTTGTGCAAATTAAGCGGGATCCCTCCATTAGAATTAGGGGATTGCAGCATTGCAGGTTGGCTCCTTGGAAATCCAGAGTGTGACCGGCTCCTAAGTGTACCTGAATGGTCCTATATAGTGGAAAAGGAAAACCCAGTGAATGGTCTGTGCTATCCAGGCAGTTTCAATGATTATGAGGAATTGAAACATCTTCTCACTAGTGTGACCCACTTTGAGAAAATTAAGATTCTGCCTAGAGATCAATGGACCCAGCACACAACAACTGGTGGTTCTCGGGCCTGTGCAGTATCTGGGAATCCATCATTCTTCCGAAACATGGTCTGGCTTACAAAGAAGGGATCAAACTACCCAATTGCTAAAAGGTCATACAACAACACAAGTGGGGAACAAATGCTGATAATCTGGGGAGTACATCATCCCAATGACGATGCAGAACAAAGGACACTGTACCAGAATGTGGGAACATATGTTTCCATTGGAACATCAACACTAAATAAGAGGTCAACCCCTGAAATAGCGACAAGGCCCAAAGTCAATGGACAGGGAGGGAGAATGGAATTTTCTTGGACTCTATTAGAGACATGGGATGTAATAAATTTTGAGAGCACGGGTAATTTAATTGCACCAGAATATGGATTCAAAATATCAAAGAGAGGAAGCTCAGGAATTATGAAGACAGAGAAAACACTTGAAAATTGTGAAACCAGATGTCAGACCCCCTTAGGGGCAATAAATACAACATTGCCCTTTCACAACATTCACCCATTGACAATAGGTGAGTGCCCCAAGTATGTCAAGTCAGATAGACTGGTCTTGGCAACAGGACTAAGAAATGTCCCTCAGATTGAATCAAGGGGATTGTTTGGAGCAATAGCTGGGTTTATAGAAGGCGGATGGCAAGGAATGGTTGATGGCTGGTATGGATATCATCACAGCAATGATCAAGGATCAGGATATGCAGCAGACAAAGAATCCACTCAAAATGCAATTGACGGGATAACTAACAAGGTAAATTCTGTGATTGAAAAGATGAACACTCAGTTTGAGGCTGTTGGGAAAGAGTTCAACAATCTAGAGAGAAGATTAGAAAACTTAAATAAGAAGATGGAAGATGGATTTCTCGATGTATGGACATACAATGCCGAACTCCTAGTTCTAATGGAAAATGAGAGGACACTTGATTTTCATGACTCTAATGTAAGGAATCTGTACGATAAGGTCAGAATGCAACTGAGGGACAATGCTAAGGAAATAGGGAACGGATGCTTTGAGTTTTACCATAAATGTGATGATGAATGCATGAACAGTGTCAGGAATGGAACATATGATTATCCCAAATATGAAGAAGAGTCCAAGCTGAACAGAAACGAAATCAAAGGGGTGAAATTGAGCAATATGGGGGTCTATCAAATACTTGCTATATACGCTACAGTTGCAGGCTCCCTGTCACTGGCAATCATGATAGCTGGGATTTCTTTCTGGATGTGTTCTAACGGGTCTCTGCAATGCAGAATTTGCATTTGA
>A_/_H2N3|CY205299|A/mallard/Maryland/13OS0891/2013
ATGACCATCACTTTCCTCATCCTCCTGTTCACAGTAGTGAAAGGAGACCAAATTTGTATCGGATACCATGCCAACAATTCCACAGAAAAAGTTGACACAATCTTGGAACGAAACATCACTGTGACTCATGCCAAGGACATTCTTGAAAAGACGCACAATGGAAAGTTGTGCAAATTAAGCGGGATCCCTCCATTAGAATTAGGGGATTGCAGCATTGCAGGTTGGCTCCTTGGAAATCCAGAGTGTGACCGGCTCCTAAGTGTACCTGAATGGTCCTATATAGTGGAAAAGGAAAACCCAGTGAATGGTCTGTGCTATCCAGGCAGTTTCAATGATTATGAGGAATTGAAACATCTTCTCACTAGTGTGACCCACTTTGAGAAAATTAAGATTCTGCCTAGAGATCAATGGACCCAGCACACAACAACTGGTGGTTCTCGGGCCTGTGCAGTATCTGGGAATCCATCATTCTTCCGAAACATGGTCTGGCTTACAAAGAAGGGATCAAACTACCCAATTGCTAAAAGGTCATACAACAACACAAGTGGGGAACAAATGCTGATAATCTGGGGAGTACATCATCCCAATGACGATGCAGAACAAAGGACACTGTACCAGAATGTGGGAACATATGTTTCCATTGGAACATCAACACTAAATAAGAGGTCAACCCCTGAAATAGCGACAAGGCCCAAAGTCAATGGACAGGGAGGGAGAATGGAATTTTCTTGGACTCTATTAGAGACATGGGATGTAATAAATTTTGAGAGCACGGGTAATTTAATTGCACCAGAATATGGATTCAAAATATCAAAGAGAGGAAGCTCAGGAATTATGAAGACAGAGAAAACACTTGAAAATTGTGAAACCAGATGTCAGACCCCCTTAGGGGCAATAAATACAACATTGCCCTTTCACAACATTCACCCATTGACAATAGGTGAGTGCCCCAAGTATGTCAAGTCAGATAGACTGGTCTTGGCAACAGGACTAAGAAATGTCCCTCAGATTGAATCAAGGGGATTGTTTGGAGCAATAGCTGGGTTTATAGAAGGCGGATGGCAAGGAATGGTTGATGGCTGGTATGGATATCATCACAGCAATGATCAAGGATCAGGATATGCAGCAGACAAAGAATCCACTCAAAAGGCAATTGACGGGATAACTAACAAGGTAAATTCTGTGATTGAAAAGATGAACACTCAGTTTGAGGCTGTTGGGAAAGAGTTCAACAATCTAGAGAGAAGATTAGAAAACTTAAATAAGAAGATGGAAGATGGATTTCTCGATGTATGGACATACAATGCCGAACTCCTAGTTCTAATGGAAAATGAGAGGACACTTGATTTTCATGACTCTAATGTAAGGAATCTGTACGATAAGGTCAGAATGCAACTGAGGGACAATGCTAAGGAAATAGGGAACGGATGCTTTGAGTTTTACCATAAATGTGATGATGAATGCATGAACAGTGTCAGGAATGGAACATATGATTACCCCAAATATGAAGAAGAGTCCAAGCTGAACAGAAACGAAATCAAAGGGGTGAAATTGAGCAATATGGGGGTCTATCAAATACTTGCTATATACGCTACAGTTGCAGGCTCCCTGTCACTGGCAATCATGATAGCTGGGATTTCTTTCTGGATGTGTTCTAACGGGTCTCTGCAATGCAGAATTTGCATTTGA
>A_/_H2N3|CY205075|A/mallard/Maryland/11OS1832/2011
ATGACCATCACTTTCCTCATCCTCCTGTTCACAGTAGTGAAAGGAGACCAAATTTGTATCGGATACCATGCCAACAATTCCACAGAAAAAGTTGACACAATCTTGGAACGAAACGTCACCGTGACTCATGCCAAGGACATTCTTGAAAAGACGCACAATGGAAAGTTGTGCAAATTAAGCGGGATCCCTCCATTGGAATTGGGGGATTGCAGCATTGCAGGTTGGCTCCTTGGAAATCCAGAGTGTGACCGGCTCCTAAGTGTACCTGAATGGTCCTATATAGTGGAAAAGGAAAACCCGATGAATGGTCTGTGCTATCCAGGCAGTTTCAATGACTATGAGGAATTGAAACATCTCCTCACTAGTGTGACCCACTTTGAGAAAATTAAGATTCTGCCTAGAGATCAATGGACCCAGCACACAACAACTGGTGGTTCTCGGGCCTGTGCAGTATCTGGGAATCCATCATTCTTCCGAAACATGGTCTGGCTTACAAAGAAGGGATCAAACTACCCAATTGCTAAAAGGTCATACAACAACACAAGTGGGGAGCAAATGCTGATAATCTGGGGGGTACATCATCCCAATGACGATGCAGAACAAAGGACACTGTACCAGAATGTGGGAACATATGTTTCCATTGGAACATCAACACTAAATAAGAGGTCAACCCCTGAAATAGCGACAAGGCCCAAAGTCAATGGACAGGGAGGGAGAATGGAATTTTCTTGGACTCTATTAGAGACATGGGATGTCATAAATTTTGAGAGCACTGGTAATTTAATTGCACCAGAATATGGATTCAAAATATCAAAGAGAGGAAGCTCAGGAATTATGAAGACAGAGAAAACACTTGAAAATTGTGAAACCAGATGTCAGACCCCCTTAGGGGCAATAAATACAACATTGCCCTTTCACAACATCCACCCATTGACAATAGGTGAGTGCCCCAAGTATGTCAAGTCAGATAGACTGGTCTTGGCGACAGGACTAAGAAATGTCCCTCAGATTGAATCAAGGGGATTGTTTGGAGCAATAGCTGGGTTTATAGAAGGCGGATGGCAAGGAATGGTTGATGGCTGGTATGGATATCATCACAGCAATGATCAAGGATCAGGATATGCAGCAGACAAAGAATCCACTCAAAAGGCAATTGACGGGATAACTAACAAGGTAAATTCTGTGATTGAAAAGATGAACACTCAGTTTGAGGCTGTTGGGAAAGAGTTCAATAATCTAGAGAGAAGACTAGAAAACTTAAATAAGAAGATGGAAGATGGATTTCTCGATGTATGGACATACAATGCCGAACTCCTAGTTCTAATGGAAAATGAGAGGACACTTGATTTCCATGACTCTAATGTAAGGAATCTGTACGATAAGGTCAGAATGCAACTGAGGGACAATGCTAAGGAAATAGGGAACGGATGCTTTGAGTTTTACCATAAGTGTGATGATGAATGCATGAACAGTGTCAGAAATGGAACATATGATTATCCCAAATATGAAGAAGAGTCCAAGCTGAACAGAAACGAAATCAAAGGGGTGAAATTGAGCAATATGGGGGTCTATCAAATACTTGCTATATACGCTACAGTTGCAGGCTCCTTGTCACTGGCAATCATGATAGCTGGGATTTCTTTCTGGATGTGTTCTAACGGGTCTCTGCAATGCAGAATTTGCATTTGA
>A_/_H2N2|CY205027|A/mallard/Maryland/11OS3951/2011
ATGACCATCACTTTCCTCATCCTCCTGTTCACAGTAGTGAAAGGAGACCAAATTTGTATCGGATACCATGCCAACAATTCCACAGAAAAAGTTGACACAATCTTGGAACGAAACGTCACCGTGACTCATGCCAAGGACATTCTTGAAAAGACGCACAATGGAAAGTTGTGCAAATTAAGCGGGATCCCTCCATTGGAATTGGGGGATTGCAGCATTGCAGGTTGGCTCCTTGGAAATCCAGAGTGTGACCGGCTCCTAAGTGTACCTGAATGGTCCTATATAGTGGAAAAGGAAAACCCGATGAATGGTCTGTGCTATCCAGGCAGTTTCAATGACTATGAGGAATTGAAACATCTTCTCACTAGTGTGACCCACTTTGAGAAAATTAAGATTCTGCCTAGAGATCAATGGACCCAGCACACAACAACTGGTGGTTCTCGGGCCTGTGCAGTATCTGGGAATCCATCATTCTTCCGAAACATGGTCTGGCTCACAAAGAAGGGATCAAACTACCCAATTGCTAAAAGGTCATACAACAACACAAGTGGGGAGCAAATGCTGATAATCTGGGGGGTACATCATCCCAATGACGATGCAGAACAAAGGACACTGTACCAGAATGTGGGAACATATGTTTCCATTGGAACATCAACACTAAATAAGAGGTCAACCCCTGAAATAGCGACAAGGCCCAAAGTCAATGGACAGGGAGGGAGAATGGAATTTTCTTGGACTCTATTAGAGACATGGGATGTCATAAATTTTGAGAGCACTGGTAATTTAATTGCACCAGAATATGGATTCAAAATATCAAAGAGAGGAAGCTCAGGAATTATGAAGACAGAGAAAACACTTGAAAATTGTGAAACTAGATGTCAGACCCCCTTAGGGGCAATAAATACAACATTGCCCTTTCACAACATTCACCCATTGACAATAGGTGAGTGCCCCAAGTATGTCAAGTCAGATAGACTGGTCTTGGCGACAGGACTAAGAAATGTCCCTCAGATTGAATCAAGGGGATTGTTTGGAGCAATAGCTGGGTTTATAGAAGGCGGATGGCAAGGAATGGTTGATGGCTGGTATGGATATCATCACAGTAATGATCAAGGATCAGGATATGCAGCAGACAAAGAATCCACTCAAAAGGCAATTGACGGGATAACTAACAAGGTAAATTCTGTGATTGAAAAGATGAACACTCAGTTTGAGGCTGTTGGGAAAGAGTTCAATAATCTAGAGAGAAGACTAGAAAACTTAAATAAGAAGATGGAAGATGGATTTCTCGATGTATGGACATACAATGCCGAACTCCTAGTTCTAATGGAAAATGAGAGGACACTTGATTTCCATGACTCTAATGTAAGGAATCTGTACGATAAGGTCAGAATGCAACTGAGGGACAATGCTAAGGAAATAGGGAACGGATGCTTTGAGTTTTACCATAAATGTGATGATGAGTGCATGGACAGTGTCAGGAATGGAACATATGATTATCCCAAATATGAAGAAGAGTCCAAGCTGAACAGAAACGAAATCAAAGGGGTGAAATTGAGCAATATGGGGGTCTATCAAATACTTGCTATATACGCTACAGTTGCAGGCTCCTTGTCACTGGCAATCATGATAGCTGGGATTTCTTTTTGGATGTGTTCTAACGGGTCTCTGCAATGCAGAATTTGCATTTGA
>A_/_H2N2|CY205019|A/mallard/Maryland/11OS3856/2011
ATGACCATCACTTTCCTCATCCTCCTGTTCACAGTAGTGAAAGGAGACCAAATTTGTATCGGATACCATGCCAACAATTCCACAGAAAAAGTTGACACAATCTTGGAACGAAACGTCACCGTGACTCATGCCAAGGACATTCTTGAAAAGACGCACAATGGAAAGTTGTGCAAATTAAGCGGGATCCCTCCATTGGAATTGGGGGATTGCAGCATTGCAGGTTGGCTCCTTGGAAATCCAGAGTGTGACCGGCTCCTAAGTGTACCTGAATGGTCCTATATAGTGGAAAAGGAAAACCCGATGAATGGTCTGTGCTATCCAGGCAGTTTCAATGACTATGAGGAATTGAAACATCTTCTCACTAGTGTGACCCACTTTGAGAAAATTAAGATTCTGCCTAGAGATCAATGGACCCAGCACACAACAACTGGTGGTTCTCGGGCCTGTGCAGTATCTGGGAATCCATCATTCTTCCGAAACATGGTCTGGCTCACAAAGAAGGGATCAAACTACCCAATTGCTAAAAGGTCATACAACAACACAAGTGGGGAGCAAATGCTGATAATCTGGGGGGTACATCATCCCAATGACGATGCAGAACAAAGGACACTGTACCAGAATGTGGGAACATATGTTTCCATTGGAACATCAACACTAAATAAGAGGTCAACCCCTGAAATAGCGACAAGGCCCAAAGTCAATGGACAGGGAGGGAGAATGGAATTTTCTTGGACTCTATTAGAGACATGGGATGTCATAAATTTTGAGAGCACTGGTAATTTAATTGCACCAGAATATGGATTCAAAATATCAAAGAGAGGAAGCTCAGGAATTATGAAGACAGAGAAAACACTTGAAAATTGTGAAACCAGATGTCAGACCCCCTTAGGGGCAATAAATACAACATTGCCCTTTCACAACATTCACCCATTGACAATAGGTGAGTGCCCCAAGTATGTCAAGTCAGATAGACTGGTCTTGGCGACAGGACTAAGAAATGTCCCTCAGATTGAATCAAGGGGATTGTTTGGAGCAATAGCTGGGTTTATAGAAGGCGGATGGCAAGGAATGGTTGATGGCTGGTATGGATATCATCACAGTAATGATCAAGGATCAGGATATGCAGCAGACAAAGAATCCACTCAAAAGGCAATTGACGGGATAACTAACAAGGTAAATTCTGTGATTGAAAAGATGAACACTCAGTTTGAGGCTGTTGGGAAAGAGTTCAATAATCTAGAGAGAAGACTAGAAAACTTAAATAAGAAGATGGAAGATGGATTTCTCGATGTATGGACATACAATGCCGAACTCCTAGTTCTAATGGAAAATGAGAGGACACTTGATTTCCATGACTCTAATGTAAGGAATCTGTACGATAAGGTCAGAATGCAACTGAGGGACAATGCTAAGGAAATAGGGAACGGATGCTTTGAGTTTTACCATAAATGTGATGATGAGTGCATGGACAGTGTCAGGAATGGAACATATGATTATCCCAAATATGAAGAAGAGTCCAAGCTGAACAGAAACGAAATCAAAGGGGTGAAATTGAGCAATATGGGGGTCTATCAAATACTTGCTATATACGCTACAGTTGCAGGCTCCTTGTCACTGGCAATCATGATAGCTGGGATTTCTTTTTGGATGTGTTCTAACGGGTCTCTGCAATGCAGAATTTGCATTTGA
>A_/_H2N3|CY204987|A/mallard/Maryland/10OS064/2010
ATGACCATCACTTTTCTCATCCTCCTGTTCACAGTAGTGAAAGGGGACCAAATATGTATCGGATACCATGCCAACAATTCCACAGAAAAAGTTGACACAATCTTGGAACGAAACGTCACCGTGACTCATGCCAAGGACATTCTTGAAAAGACGCACAATGGAAAGTTGTGCAAATTAAGCGGGATCCCTCCATTGGAACTAGGGGATTGCAGCATTGCAGGTTGGCTCCTTGGAAATCCAGAGTGTGACCGGCTCCTAAGTGTACCTGAATGGTCCTATATAGTGGAAAAGGAAAACCCGGTGAATGGTCTGTGCTATCCAGGCAGTTTCAATGACTATGAGGAATTGAAACATCTCCTCACCAGTGTGACCCACTTTGAGAAAATTAAGATTCTGCCTAGAGATCAATGGACCCAGCACACAACAACTGGTGGTTCTCGGGCCTGTGCAGTATCTGGGAATCCATCATTCTTCCGAAACATGGTCTGGCTTACAAAGAAGGGATCAAACTACCCAATTGCTAAAAGGTCATACAACAACACAAGTGGGGAGCAAATGCTGATAATCTGGGGGGTACATCATCCCAATGACGATGCAGAACAAAGGACACTGTACCAGAATGTGGGAACATATGTTTCCATCGGAACATCAACACTAAATAAGAGGTCAATCCCTGAAATAGCGACAAGGCCCAAAGTCAATGGACAAGGAGGGAGAATGGAATTTTCTTGGACTCTATTAGAGACATGGGATGTCATAAATTTTGAGAGCACTGGTAATTTAATTGCACCAGAATATGGATTCAAAATATCAAAGAGAGGAAACTCAGGAATTATGAAGACAGAGAAAACACTTGAAAATTGTGAGACCAGATGTCAGACCCCCTTAGGGGCAATAAATACAACATTGCCCTTTCACAACATTCACCCATTGACAATAGGTGAGTGCCCCAAGTATGTCAAGTCAGATAGACTGGTCTTGGCGACAGGACTAAGAAATGTCCCTCAGATTGAATCAAGGGGATTGTTTGGAGCAATAGCTGGGTTTATAGAAGGCGGATGGCAAGGAATGGTTGATGGCTGGTATGGGTATCATCACAGCAATGATCAAGGATCAGGATATGCAGCAGACAAAGAATCCACTCAAAAGGCAATTGACGGGATAACTAACAAGGTAAATTCTGTGATTGAAAAGATGAACACTCAGTTTGAGGCTGTTGGGAAAGAGTTCAACAATCTAGAGAGAAGACTAGAAAACTTAAATAAGAAGATGGAAGATGGATTTCTCGATGTATGGACATACAATGCCGAACTCCTAGTTCTAATGGAAAATGAGAGGACACTTGATTTCCATGACTCTAATGTGAGGAATCTGTACGATAAGGTCAGAATGCAACTGAGGGACAATGCTAAGGAAATAGGGAACGGATGCTTTGAGTTTTACCATAAATGTGATGATGAATGCATGAACAGCGTCAGGAATGGAACATATGATTATCCCAAATATGAAGAAGAGTCCAAGCTGAACAGGAACGAAATCAAAGGGGTGAAATTGAGCAATATGGGGGTCTATCAAATACTTGCTATATACGCTACAGTTGCAGGCTCCTTGTCACTGGCAATCATGATAGCTGGGATTTCTTTCTGGATGTGTTCTAATGGGTCTCTGCAATGCAGAATTTGCATTTGA
>A_/_H2N3|CY204089|A/mallard/Ohio/14OS3363/2014
ATGACCATCACTTTTCTCATCCTCCTGTTCACAGTAGTGAAAGGGGACCAAATATGTATCGGATACCATGCCAACAATTCCACAGAAAAAGTTGACACAATCTTGGAACGAAACGTCACCGTGACTCATGCCAAGGACATTCTTGAAAAGACGCACAATGGAAAGTTGTGCAAACTAAGCGGGATCCCTCCATTGGAGCTGGGGGATTGCAGCATTGCAGGTTGGCTCCTTGGAAATCCAGAGTGTGACCGGCTCCTAAGTGTACCTGAATGGTCCTATATAGTGGAAAAGGAAAACCCGGTGAATGGTCTGTGCTATCCAGGCAGTTTCAATGACTATGAGGAATTGAAACATCTCCTCACTAGTGTGACCCACTTTGAGAAAATTAAGATTCTGCCTAGAGACCAATGGACCCAGCACACAACAACTGGTGGTTCTCGGGCTTGTGCAGTATCCGGGAATCCGTCATTCTTCCGAAACATGGTCTGGCTTACAAAGAAGGGATCAAATTACCCAATTGCTAAAAGGTCATACAACAACACAAGTGGGGAGCAGATGCTGATAATCTGGGGAGTACATCATCCCAATGACGATGCAGAACAAAGGACACTGTACCAGAATGTGGGAACATATGTTTCCATTGGGACGTCAACACTAAATAAGAGGTCCGTCCCTGAAATAGCGACAAGGCCCAAAGTCAATGGACAAGGAGGGAGAATGGAATTTTCTTGGACTCTATTAGAGACATTGGATGTCATAAATTTTGAGAGCACTGGTAATTTAATAGCACCAGAATATGGATTCAAAATATCAAAGAGAGGAAGCTCAGGAATTATGAAGACAGAGAAAACACTTGAAAACTGTGAGACCAGATGTCAGACTCCCTTAGGGGCAATAAATACAACATTGCCCTTTCACAACATTCACCCATTAACAATAGGTGAGTGCCCCAAGTATGTCAAGTCAGATAGACTGGTCTTGGCGACAGGACTAAGAAATGTCCCTCAGATTGAATCAAGGGGATTGTTTGGAGCAATAGCTGGGTTTATAGAAGGCGGATGGCAAGGAATGGTTGATGGCTGGTATGGATATCATCACAGCAATGATCAAGGATCAGGATATGCAGCAGACAAAGAATCCACTCAAAGGGCAATTGACGGGATAACTAACAAGGTAAATTCTGTGATTGAAAAGATGAACACTCAGTTTGAGGCTGTTGGGAAAGAGTTCAACAATCTAGAGAGAAGATTAGAAAACTTAAATAAGAAGATGGAAGATGGATTTCTCGATGTATGGACGTACAATGCCGAACTCCTAGTTCTAATGGAGAATGAGAGGACACTTGATTTCCATGACTCTAATGTTAAGAATCTGTACGATAAGGTCAGAATGCAGCTGAGGGACAATGCCAAGGAGATAGGGAACGGATGCTTTGAATTTTACCATAAATGTGATGATGAATGCATGAACAGCGTCAGGAATGGAACATATGATTATCCCAAATACGAAGAAGAGTCCAAGCTGAACAGGAACGAAATCAAAGGGGTGAAATTGAGCAATATGGGGGTCTATCAAATACTTGCTATATACGCTACAGTTGCAGGCTCCTTGTCACTGGCAATCATGATAGCTGGGATTTCTTTTTGGATGTGTTCTAACGGATCTCTGCAATGCAGAATTTGTATTTGA
>A_/_H2N3|CY202858|A/mallard/Maryland/10OS118/2010
ATGACCATCACTTTTCTCATCCTCCTGTTCACAGTAGTGAAAGGGGACCAAATATGTATCGGATACCATGCCAACAATTCCACAGAAAAAGTTGACACAATCTTGGAACGAAACGTCACCGTGACTCATGCCAAGGACATTCTTGAAAAGACGCACAATGGAAAGTTGTGCAAATTAAGCGGGATCCCTCCATTGGAACTAGGGGATTGCAGCATTGCAGGTTGGCTCCTTGGAAATCCAGAGTGTGACCGGCTCCTAAGTGTACCTGAATGGTCCTATATAGTGGAAAAGGAAAACCCGGTGAATGGTCTGTGCTATCCAGGCAGTTTCAATGACTATGAGGAATTGAAACATCTCCTCACCAGTGTGACCCACTTTGAGAAAATTAAGATTCTGCCTAGAGATCAATGGACCCAGCACACAACAACTGGTGGTTCTCGGGCCTGTGCAGTATCTGGGAATCCATCATTCTTCCGAAACATGGTCTGGCTTACAAAGAAGGGATCAAACTACCCAATTGCTAAAAGGTCATACAACAACACAAGTGGGGAGCAAATGCTGATAATCTGGGGGGTACATCATCCCAATGACGATGCAGAACAAAGGACACTGTACCAGAATGTGGGAACATATGTTTCCATCGGAACATCAACACTAAATAAGAGGTCAATCCCTGAAATAGCGACAAGGCCCAAAGTCAATGGACAAGGAGGGAGAATGGAATTTTCTTGGACTCTATTAGAGACATGGGATGTCATAAATTTTGAGAGCACTGGTAATTTAATTGCACCAGAATATGGATTCAAAATATCAAAGAGAGGAAGCTCAGGAATTATGAAGACAGAGAAAACACTTGAAAATTGTGAGACCAGATGTCAGACCCCCTTAGGGGCAATAAATACAACATTGCCCTTTCACAACATTCACCCATTGACAATAGGTGAGTGCCCCAAGTATGTCAAGTCAGATAGACTGGTCTTGGCGACAGGACTAAGAAATGTCCCTCAGATTGAATCAAGGGGATTGTTTGGAGCAATAGCTGGGTTTATAGAAGGCGGATGGCAAGGAATGGTTGATGGCTGGTATGGGTATCATCACAGCAATGATCAAGGATCAGGATATGCAGCAGACAAAGAATCCACTCAAAAGGCAATTGACAGGATAACTAACAAGGTAAATTCTGTGATTGAAAAGATGAACACTCAGTTTGAGGCTGTTGGGAAAGAGTTCAACAATCTAGAGAGAAGACTAGAAAACTTAAATAAGAAGATGGAAGATGGATTTCTCGATGTATGGACATACAATGCCGAACTCCTAGTTCTAATGGAAAATGAGAGGACACTTGATTTCCATGACTCTAATGTGAGGAATCTGTACGATAAGGTCAGAATGCAACTGAGGGACAATGCTAAGGAAATAGGGAACGGATGCTTTGAGTTTTACCATAAATGTGATGATGAATGCATGAACAGCGTCAGGAATGGAACATATGATTATCCCAAATATGAAGAAGAGTCCAAGCTGAACAGGAACGAAATCAAAGGGGTGAAATTGAGCAATATGGGGGTCTATCAAATACTTGCTATATACGCTACAGTTGCAGGCTCCTTGTCACTGGCAATCATGATAGCTGGGATTTCTTTCTGGATGTGTTCTAATGGGTCTCTGCAATGCAGAATTTGCATTTGA
>A_/_H2N3|CY202834|A/mallard/Maryland/10OS108/2010
ATGACCATCACTTTTCTCATCCTCCTGTTCACAGTAGTGAAAGGGGACCAAATATGTATCGGATACCATGCCAACAATTCCACAGAAAAAGTTGACACAATCTTGGAACGAAACATCACCGTGACTCATGCCAAGGACATTCTTGAAAAGACGCACAATGGAAAGTTGTGCAAATTAAGCGGGATCCCTCCATTGGAACTAGGGGATTGCAGCATTGCAGGTTGGCTCCTTGGAAATCCAGAGTGTGACCGGCTCCTAAGTGTACCTGAATGGTCCTATATAGTGGAAAAGGAAAACCCGGTGAATGGTCTGTGCTATCCAGGCAGTTTCAATGACTATGAGGAATTGAAACATCTCCTCACCAGTGTGACCCACTTTGAGAAAATTAAGATTCTGCCTAGAGATCAATGGACCCAGCACACAACAACTGGTGGTTCTCGGGCCTGTGCAGTATCTGGGAATCCATCATTCTTCCGAAACATGGTCTGGCTTACAAAGAAGGGATCAAACTACCCAATTGCTAAAAGGTCATACAACAACACAAGTGGGGAGCAAATGCTGATAATCTGGGGGGTACATCATCCCAATGACGATGCAGAACAAAGGACACTGTACCAGAATGTGGGAACATATGTTTCCATCGGAACATCAACACTAAATAAGAGGTCAATCCCTGAAATAGCGACAAGGCCCAAAGTCAATGGACAAGGAGGGAGAATGGAATTTTCTTGGACTCTATTAGAGACATGGGATGTCATAAATTTTGAGAGCACTGGTAATTTAATTGCACCAGAATATGGATTCAAAATATCAAAGAGAGGAAGCTCAGGAATTATGAAGACAGAAAAAACACTTGAAAATTGTGAGACCAGATGTCAGACCCCCTTAGGGGCAATAAATACAACATTGCCCTTTCACAACATTCACCCATTGACAATAGGTGAGTGCCCCAAGTATGTCAAGTCAGATAGACTGGTCTTGGCGACAGGACTAAGAAATGTCCCTCAGATTGAATCAAGGGGATTGTTTGGAGCAATAGCTGGGTTTATAGAAGGCGGATGGCAAGGAATGGTTGATGGCTGGTATGGGTATCATCACAGCAATGATCAAGGATCAGGATATGCAGCAGACAAAGAATCCACTCAAAAGGCAATTGACGGGATAACTAACAAGGTAAATTCTGTGATTGAAAAGATGAACACTCAGTTTGAGGCTGTTGGGAAAGAGTTCAACAATCTAGAGAGAAGACTAGAAAACTTAAATAAGAAGATGGAAGATGGATTTCTCGATGTATGGACATACAATGCCGAACTCCTAGTTCTAATGGAAAATGAGAGGACACTTGATTTCCATGACTCTAATGTGAGGAATCTGTACGATAAGGTCAGAATGCAACTGAGGGACAATGCTAAGGAAATAGGGAACGGATGCTTTGAGTTTTACCATAAATGTGATGATGAATGCATGAACAGCGTCAGGAATGGAACATATGATTATCCCAAATATGAAGAAGAGTCCAAGCTGAACAGGAACGAAATCAAAGGGGTGAAATTGAGCAATATGGGGGTCTATCAAATACTTGCTATATACGCTACAGTTGCAGGCTCCTTGTCACTGGCAATCATGATAGCTGGGATTTCTTTCTGGATGTGTTCTAATGGGTCTCTGCAATGCAGAATTTGCATTTGA
>A_/_H2N3|CY202785|A/snow_goose/Delaware/12OS3778/2012
ATGACCATCACTTTTCTCATCCTCCTGTTCACAGTAGTGAAAGGGGACCAAATATGTATCGGATATCATGCCAACAATTCCACAGAAAAAGTTGACACAATCTTGGAACGAAACGTCACCGTGACTCATGCCAAGGACATTCTTGAAAAGACGCACAATGGAAAGTTGTGCAAACTAAGCGGGATCCCTCCATTGGAGCTGGGGGATTGCAGCATTGCAGGTTGGCTCCTTGGAAATCCAGAGTGTGACCGGCTCCTAAGTGTTCCTGAATGGTCCTATATAGTGGAAAAGGAAAACCCGGTGAATGGTCTGTGCTATCCAGGCAGTTTCAATGACTATGAGGAATTGAAACATCTCCTCACTAGTGTGACCCACTTTGAGAAAATTAAGATTCTGCCTAGAGATCAATGGACCCAGCACACAACAACTGGTGGTTCTCGGGCTTGTGCAGTATCTGGGAATCCATCATTCTTCCGAAACATGGTCTGGCTTACAAAGAAGGGATCAAACTACCCAATTGCTAAAAGGTCATACAACAACACAAGTGGGGAGCAAATGCTGATAATCTGGGGGATTCATCATCCCAATGACGATGCAGAACAAGGGACATTGTACCAGAATGTGGGAACATATGTTTCCATTGGAACATCAACACTAAATAAGAGGTCAATCCCTGAAATAGCGACAAGGCCCGAAGTCAATGGACAAAGAGGGAGAATGGAATTTTCTTGGACTCTATTAGAGGCATGGGATGTCATAAATTTTGAGAGCACTGGTAATTTAATTGCACCAGAATATGGATTCAAAATATCAAAGAGAGGAAGCTCAGGAATTATGAAAACAGAGAAAACACTTGAAAATTGTGAGACCAGATGTCAGACCCCCTTAGGGGCAATAAATACAACATTGCCCTTTCACAACATTCACCCATTGACAATAGGTGAGTGCCCCAAGTATGTCAAGTCAGATAGACTGGTCTTGGCGACAGGACTAAGAAATGTCCCTCAGATTGAATCGAGGGGACTGTTTGGAGCAATAGCTGGGTTTATAGAAGGCGGATGGCAAGGAATGGTTGATGGCTGGTATGGATATCATCACAGCAATGATCAAGGATCAGGATATGCAGCAGACAAAGAATCCACTCAAAAGGCAATTGACGGGATAACTAACAAGGTAAATTCTGTGATTGAAAAGATGAACACTCAGTTTGAGGCTGTTGGGAAAGAATTCAACAATCTAGAGAGAAGACTAGAAAACTTAAATAAGAAGATGGAAGATGGATTTCTCGATGTATGGACATACAATGCCGAACTCCTAGTTCTAATGGAAAATGAGAGGACACTTGATTTCCATGATTCTAATGTAAAGAATCTGTACGATAAGGTCAGAATGCAGCTGAGGGACAATGCTAAGGAAATAGGGAACGGATGCTTTGAGTTTTACCATAAATGTGATGATGAATGCATGAACAGCGTCAGGAATGGGACATATGATTATCCCAAATATGAAGAAGAGTCCAAGCTGAACAGAAACGAAATCAAAGGGGTGAAATTGAGCAATATGGGGGTCTATCAAATACTTGCTATATACGCTACAGTTGCAGGCTCCTTGTCACTGGCAATCATGATAGCTGGGATTTCTTTCTGGATGTGTTCTAACGGGTCTCTGCAATGCAGAATTTGCATTTGA
>A_/_H2N3|LC121428|A/duck/Mongolia/655/2015
ATGGCAATCATTTATCTGATTCTTCTGTTTACTGTAGTGAGAGGAGACCAGATATGCATTGGATACCACTCCAACAATTCCACAGAAAAGGTCGACACAATTCTAGAGAGGAATGTCACTGTGACTCATGCTCAGGACATTCTTGAGAAGACTCACAATGGAAAATTATGCAAACTAAATGGAATCCCTCCACTTGAATTGGGAGATTGCAGCATCGCCGGATGGCTCCTTGGAAATCCAGAATGTGATAGACTTCTAACTGTACCAGAATGGTCATATATAATGGAGAAAGAAAACCCAAGGAATGGTTTGTGCTACCCAGGCAGTTTCAATGATTATGAGGAATTGAAACACCTCCTTAGTAGTGTAACACACTTCGAAAAAGTGAAGATTTTGCCCAAAGATAGGTGGACACAGCATACAACAACTGGAGGTTCACGGGCCTGTGCAGTAAATAGTAATCCATCATTCTTCAGAAACATGGTCTGGTTGACAAAGAAAGGGTCAAATTATCCAGTTGCCAAAGGATCATACAATAATACAAGTGGGAAACAAATGCTGGTTATTTGGGGAGTACATCACCCCAATGATGAAACTGAACAAAGGACATTGTACCAGAATGTCGGGACCTATGTATCAGTGGGAACATCGACACTCAACAAAAGATCAGTTCCAGAAATAGCCACAAGACCTAAAGTGAATGGACAAGGAGGCAGAATGGAGTTCTCATGGACCATATTGGACATGTTGGACACCATAAATTTCGAGAGCACTGGCAATCTAATTGCACCGGAATATGGCTTTAAAATATCCAAACGGGGTAGTTCAGGAATTATGAAAACGGAAGGGACACTTGAAAATTGCGAAACTAAATGCCAAACTCCCTTAGGAGCAATAAATACAACATTGCCCTTTCATAATATCCACCCATTAACCATTGGTGAGTGCCCCAAATATGTAAAATCGGAGAGGTTAGTCTTGGCAACAGGATTAAGAAATGTCCCTCAAATTGAGCCAAGAGGATTGTTTGGGGCAATAGCCGGTTTCATAGAGGGAGGATGGCAAGGAATGGTTGATGGTTGGTATGGATATCATCACAGTAATGATCAAGGATCTGGATATGCAGCAGACAAAGAGTCCACTCAAAAGGCAATTGATGGGATCACCAACAAAGTAAACTCCGTAATTGAGAAAATGAACACTCAATTCGAGGCTGTTGGGAAAGAATTCAGTAATTTGGAAAGAAGGCTGGAAAATCTGAACAAAAAGATGGAAGACGGATTCCTAGATGTGTGGACATACAATGCTGAGCTTCTAGTCCTAATGGAAAATGAGAGGACACTTGACTTCCATGACTCCAATGTCAAGAACCTATATGACAAAGTCAGGATGCAATTGAGGGACAATGCGAAAGAACTAGGGAATGGATGTTTTGAATTTTACCATAAATGTGATGACGAATGCATGAACAGCGTAAAGAATGGGACATATGATTATCCCAAGTATGAGGAGGAATCTAAACTGAACAGGAATGAAATTAAAGGAGTAAAATTGAGCAACATGGGAGTTTATCAAATACTTGCAATTTATGCTACAGTAGCAGGCTCCCTGTCACTGGCAATCATGATAGCTGGGATCTCTCTATGGATGTGCTCTAACGGGTCTCTGCAATGCAGAATCTGCATATGA
>A_/_H2N3|LC121372|A/duck/Mongolia/482/2015
ATGGCAATCATTTATCTGATTCTTCTGTTTACTGTAGTGAGAGGAGACCAGATATGCATTGGATACCACTCCAACAATTCCACAGAAAAGGTCGACACAATTCTAGAGAGGAATGTCACTGTGACTCATGCTCAGGACATTCTTGAGAAGACTCACAATGGAAAATTATGCAAACTAAATGGAATCCCTCCACTTGAATTGGGAGATTGCAGCATCGCCGGATGGCTCCTTGGAAATCCAGAATGTGATAGACTTCTAACTGTACCAGAATGGTCATATATAATGGAGAAAGAAAACCCAAGGAATGGTTTGTGCTACCCAGGCAGTTTCAATGATTATGAGGAATTGAAACACCTCCTTAGTAGTGTAACACACTTCGAAAAAGTGAAGATTTTGCCCAAAGATAGGTGGACACAGCATACAACAACTGGAGGTTCACGGGCCTGTGCAGTAAATAGTAATCCATCATTCTTCAGAAACATGGTCTGGTTGACAAAGAAAGGGTCAAATTATCCAGTTGCCAAAGGATCATACAATAATACAAGTGGGGAACAAATGCTGGTTATTTGGGGAGTACATCACCCCAATGATGAAACTGAACAAAGGACATTGTACCAGAATGTCGGGACCTATGTATCAGTGGGAACATCGACACTCAACAAAAGATCAGTTCCAGAAATAGCCACAAGACCTAAAGTGAATGGACAAGGAGGCAGAATGGAGTTCTCATGGACCATATTGGACATGTTGGACACCATAAATTTCGAGAGCACTGGCAATCTAATTGCACCGGAATATGGCTTTAAAATATCCAAACGGGGTAGTTCAGGAATTATGAAAACGGAAGGGACACTTGAAAATTGCGAAACTAAATGCCAAACTCCCTTAGGAGCAATAAATACAACATTGCCCTTTCATAATATCCACCCATTAACCATTGGTGAGTGCCCCAAATATGTAAAATCGGAGAGGTTAGTCTTGGCAACAGGATTAAGAAATGTCCCTCAAATTGAGCCAAGAGGATTGTTTGGGGCAATAGCCGGTTTCATAGAGGGAGGATGGCAAGGAATGGTTGATGGTTGGTATGGATATCATCACAGTAATGATCAAGGATCTGGATATGCAGCAGACAAAGAGTCCACTCAAAAGGCAATTGATGGGATCACCAACAAAGTAAACTCCGTAATTGAGAAAATGAACACTCAATTCGAGGCTGTTGGGAAAGAATTCAGTAATTTGGAAAGAAGGCTGGAAAATCTGAACAAAAAGATGGAAGACGGATTCCTAGATGTGTGGACATACAATGCTGAGCTTCTAGTCCTAATGGAAAATGAGAGGACACTTGACTTCCATGACTCCAATGTCAAGAACCTATATGACAAAGTCAGGATGCAATTGAGGGACAATGCGAAAGAACTAGGGAATGGATGTTTTGAATTTTACCATAAATGTGATGACGAATGCATGAACAGCGTAAAGAATGGGACATATGATTATCCCAAGTATGAGGAGGAATCTAAACTGAACAGGAATGAAATTAAAGGAGTAAAATTGAGCAACATGGGAGTTTATCAAATACTTGCAATTTATGCTACAGTAGCAGGCTCCCTGTCACTGGCAATCATGATAGCTGGGATCTCTCTATGGATGTGCTCTAACGGGTCTCTGCAATGCAGAATCTGCATATGA
>A_/_H2N3|CY196667|A/mallard/Interior_Alaska/11ML00069/2011
ATGACCATCACTTTTCTCATCCTCCTGTTCACAGTAGTGAAAGGGGACCAAATATGTATCGGATACCATGCCAACAATTCCACAGAAAAAGTTGACACAATCTTGGAACGAAACGTCACTGTGACTCATGCCAAGGACATTCTTGAAAAGACACATAATGGAAAGTTGTGCAGATTAAGCGGGATCCCTCCATTGGAACTGGGGGATTGCAGCATTGCAGGTTGGCTCCTTGGAAATCCAGAGTGTGACCGGCTCTTAAGTGTACCTGAATGGTCCTATATAGTGGAAAAGGAAAATCCGGTGAATGGTCTGTGCTATCCAGGCAGTTTCAATGAATATGAGGAATTGAAACATCTCCTCACCAGTGTAACACACTTTGAGAAAGTTAAGATTCTGCCTAGGGATCAATGGACTCAGCACACAACAACTGGTGGTTCTCGGGCCTGTGCAGTATCTGGGAATCCATCATTCTTCAGAAACATGGTCTGGCTCACAAAGAAGGGATCAAACTATCCAATTGCTAAAAGGTCATACAACAACACAAGTGGGGAGCAAATGCTGATAATCTGGGGGGTACATCATCCAAACGACGATGCAGAACAAAGGACACTGTACCAGAATGTGGGAACATATGTTTCCGTTGGGACATCAACAGTAAATAAGAGGTCAACCCCTGAAATAGCAACAAGGCCCAAAGTCAATGGACAAGGAGGGAGAATGGAATTCTCTTGGACTCTATTAGAGACATGGGATGTCATAAACTTTGAGAGCACTGGTAATTTAATTGCACCAGAATATGGATTCAAAATATCAAAGAGAGGAAGCTCAGGAATTATGAAAACAGAGAAAACACTTGAAAATTGTGAGACCAAATGTCAGACCCCCTTGGGGGCAATAAATACAACATTGCCCTTTCATAACATTCACCCATTGACAATAGGTGAGTGCCCCAAGTATGTCAAGTCAGATAGACTGGTCTTGGCGACAGGACTAAGAAATGTCCCTCAGATTGAATCAAGGGGATTGTTTGGAGCAATAGCTGGGTTTATAGAAGGCGGATGGCAAGGGATGGTTGATGGTTGGTATGGGTATCATCACAGCAATGATCAAGGATCAGGATATGCAGCAGACAAAGAATCCACTCAAAAGGCAATTGACGGGATAACTAACAAGGTAAATTCTGTGATTGAAAAGATGAACACCCAGTTTGAGGCTGTTGGGAAAGAGTTCAGCAATCTAGAGAGAAGACTAGAAAACTTAAATAAGAAGATGGAAGATGGATTTCTAGATGTATGGACATACAATGCCGAACTCCTAGTTCTAATGGAAAATGAGAGGACACTTGATTTCCATGACTCTAATGTGAGGAATCTATACGATAAGGTCAGAATGCAATTGAGGGACAATGCTAAGGAAATAGGGAACGGATGCTTTGAGTTTTATCATAAATGTGATGATGAATGCATGAACAGTGTCAGGAATGGAACATATGATTATCCTAAATATGAAGAAGAGTCCAAGCTGAACAGGAACGAAATCAAAGGGGTGAAATTGAGCAATATGGGGGTCTATCAAATACTTGCTATATACGCTACAGTTGCAGGCTCCTTGTCACTGGCAATCATGATAGCTGGGATTTCTTTCTGGATGTGTTCTAATGGGTCTCTGCAATGCAGAATTTGCATTTGA
>A_/_H2N9|CY196318|A/mallard/Interior_Alaska/11BM03913/2011
ATGACCATCACTTTTCTCTTCCTCCTGTTCACAGTAGTGAACGGGGACCAAATATGTATCGGATACCATGCCAACAATTCCACAGAAAAAGTTGATACAATCTTGGAACGAAACGTCACCGTGACCCATGCCAAGGACATTCTTGAAAAGACGCATAACGGAAAGTTGTGCAGATTAAGTGGGATCCCTCCATTGGAACTGGGGGATTGCAGCATTGCAGGTTGGCTCCTTGGAAATCCAGAGTGTGATCGGCTCTTAAGTGTACCTGAATGGTCCTATATAGTGGAAAAGGAAAACCCGGTGAATGGTCTGTGCTACCCAGGCAGTTTCAATGACTATGAGGAATTGAAACATCTTCTCACCAGTGTGACACATTTTGAGAAAGTTAAGATTCTGCCTAGAGATCAATGGACCCAGCACACAACAACTGGTGGTTCTCGGGCCTGTGCAGTATTTGGGAGTCCATCGTTCTTCAGAAACATGGTCTGGCTTACAAAGAAGGGGTCAAACTACCCAATTGCCAAAAGGTCATACAACAACACGAGTGGGGAGCAAATGCTGATAATCTGGGGGGTACATCATCCCAATAACGATGCAGAACAAAGGACACTGTACCAGAATGTGGGAACATATGTTTCCGTTGGAACATCAACACTAAATAGGAGGTCAATCCCTGAAATAGCGACTAGGCCCAAAGTCAATGGACAAGGAGGGAGAATGGAATTCTCTTGGACTCTATTAGAGACGTGGGATGTCATAAATTTTGAGAGCACTGGTAATTTAATTGCACCAGAATATGGATTCAAAATATCAAAGAGAGGAAGCTCAGGAATTATGAAGACAGAGAAAACACTTGAAAATTGTGAGACCAGATGTCAGACCCCCTTAGGGGCAATAAATACAACATTGCCTTTTCACAACATTCACCCATTGACAATAGGTGAGTGCCCCAAGTATATTAAGTCAGACAGACTGGTCTTGGCGACAGGACTAAGAAATGTCCCTCAGATTGAATCAAGGGGACTGTTTGGAGCAATAGCTGGGTTTATAGAAGGCGGATGGCAAGGGATGGTTGATGGCTGGTATGGGTATCACCACAGCAATGATCAAGGATCAGGATATGCAGCAGACAAAGAATCCACTCAAAAGGCAATTGACGGGATAACTAACAAGGTAAATTCTGTGATTGAAAAGATGAACACTCAGTTTGAGGCTGTTGGGAAAGAGTTCAACAATTTAGAGAGAAGACTAGAAAATTTAAATAAGAAGATGGAAGATGGGTTTCTCGATGTATGGACATACAATGCCGAACTTCTAGTTCTAATGGAAAATGAGAGAACACTTGACTTCCATGACTCTAATGTGAGGAATCTGTACGATAAGGTCAGAATGCAACTGAGGGACAATGCCAAGGAAATAGGGAACGGATGCTTTGAGTTTTATCATAAATGTGATGATGAATGCATGAACAGTGTCAGGAATGGAACATATGATTATCCCAAATATGAAGAAGAGTCCAAGCTGAACAGGAACGAAATCAAAGGGGTGAAATTGAACAATATGGGGGTCTATCAAATACTTGCTATATACGCTACAGTTGCAGGCTCCTTGTCACTGGCAATCATGATAGCTGGGATTTCTTTCTGGATGTGTTCTAATGGGTCTCTGCAGTGCAGAATTTGCATTTGA
>A_/_H2N9|CY196202|A/mallard/Interior_Alaska/11BM03593/2011
ATGACCATCACTTTTCTCTTCCTCCTGTTCACAGTAGTGAATGGGGACCAAATATGTATCGGATACCATGCCAACAATTCCACAGAAAAAGTTGATACAATCTTGGAACGAAACGTCACCGTGACCCATGCCAAGGACATTCTTGAAAAGACGCATAACGGAAAGTTGTGCAGATTAAGTGGGATCCCTCCATTGGAACTGGGGGATTGCAGCATTGCAGGTTGGCTCCTTGGAAATCCAGAGTGTGATCGGCTCTTAAGTGTACCTGAATGGTCCTATATAGTGGAAAAGGAAAACCCGGTGAATGGTCTGTGCTACCCAGGCAGTTTCAATGACTATGAGGAATTGAAACATCTTCTCACCAGTGTGACACATTTTGAGAAAGTTAAGATTCTGCCTAGAGATCAATGGACCCAGCACACAACAACTGGTGGTTCTCGGGCCTGTGCAGTATCTGGGAGTCCATCGTTCTTCAGAAACATGGTCTGGCTTACAAAGAAGGGGTCAAACTACCCAATTGCCAAAAGGTCATACAACAACACGAGTGGGGAGCAAATGCTGATAATCTGGGGGATACATCATCCCAATGACGATGCAGAACAAAGGACACTGTACCAGAATGTGGGAACATATGTTTCCGTTGGAACATCAACACTAAATAGGAGGTCAATCCCTGAAATAGCGACTAGGCCCAAAGTCAATGGACAAGGAGGGAGAATGGAATTCTCTTGGACTCTATTAGAGACGTGGGATGTCATAAATTTTGAGAGCACTGGTAATTTAATTGCACCAGAATATGGATTCAAAATATCAAAGAGAGGAAGCTCAGGAATTATGAAGACAGAGAAAACACTTGAAAATTGTGAGACCAGATGTCAGACCCCCTTAGGGGCAATAAATACAACATTGCCTTTTCACAACATTCACCCATTGACAATAGGTGAGTGCCCCAAGTATATTAAGTCAGACAGACTGGTCCTGGCGACAGGACTAAGAAATGTCCCTCAGATTGAATCAAGGGGACTGTTTGGAGCAATAGCTGGGTTTATAGAAGGCGGATGGCAAGGGATGGTTGATGGCTGGTATGGGTATCACCACAGCAATGATCAAGGATCAGGATATGCAGCAGACAAAGAATCCACTCAAAAGGCAATTGACGGGATAACTAACAAGGTAAATTCTGTGATTGAAAAGATGAACACTCAGTTTGAGGCTGTTGGGAAAGAGTTCAACAATTTAGAGAGAAGACTAGAAAATTTAAATAAGAAGATGGAAGATGGGTTTCTCGATGTATGGACATACAATGCCGAACTTCTAGTTCTAATGGAAAATGAGAGAACACTTGACTTCCATGACTCTAATGTGAGGAATCTGTACGATAAGGTCAGAATGCAACTGAGGGACAATGCCAAGGAAATAGGGAACGGATGCTTTGAGTTTTATCATAAATGTGATGATGAATGCATGAACAGTGTCAGGAATGGAACATATGATTATCCCAAATATGAAGAAGAGTCCAAGCTGAACAGGAACGAAATCAAAGGGGTGAAATTGAACAATATGGGGGTCTATCAAATACTTGCTATATACGCTACAGTTGCAGGCTCCTTGTCACTGGCAATCATGATAGCTGGGATTTCTTTCTGGATGTGTTCTAATGGGTCTCTGCAATGCAGAATTTGCATTTGA
>A_/_H2N9|CY196161|A/mallard/Interior_Alaska/11BM03436/2011
ATGACCATCACTTTTCTCTTCCTCCTGTTCACAGTAGTGAACGGGGACCAAATATGTATCGGATACCATGCCAACAATTCCACAGAAAAAGTTGATACAATCTTGGAACGAAACGTCACCGTGACCCATGCCAAGGACATTCTTGAAAAGACGCATAACGGAAAGTTGTGCAGATTAAGTGGGATCCCTCCATTGGAACTGGGGGATTGCAGCATTGCAGGTTGGCTCCTTGGAAATCCAGAGTGTGATCGGCTCTTAAGTGTACCTGAATGGTCCTATATAGTGGAAAAGGAAAACCCGGTGAATGGTCTGTGCTACCCAGGCAGTTTCAATGACTATGAGGAATTGAAACATCTTCTCACCAGTGTGACACATTTTGAGAAAGTTAAGATTCTGCCTAGAGATCAATGGACCCAGCACACAACAACTGGTGGTTCTCGGGCCTGTGCAGTATCTGGGAGTCCATCGTTCTTCAGAAACATGGTCTGGCTTACAAAGAAGGGGTCAAACTACCCAATTGCCAAAAGGTCATACAACAACACGAGTGGGGAGCAAATGCTGATAATCTGGGGGGTACATCATCCCAATGACGATGCAGAACAAAGGACACTGTACCAGAATGTGGGAACATATGTTTCCGTTGGAACATCAACACTAAATAGGAGGTCAATCCCTGAAATAGCGACTAGGCCCAAAGTCAATGGACAAGGAGGGAGAATGGAATTCTCTTGGACTCTATTAGAGACGTGGGATGTCATAAATTTTGAGAGCACTGGTAATTTAATTGCACCAGAATATGGATTCAAAATATCAAAGAGAGGAAGCTCAGGAATTATGAAGACAGAGAAAACACTTGAAAATTGTGAGACCAGATGTCAGACCCCCTTAGGGGCAATAAATACAACATTGCCTTTTCACAACATTCACCCATTGACAATAGGTGAGTGCCCCAAGTATATTAAGTCAGACAGACTGGTCTTGGCGACAGGACTAAGAAATGTCCCTCAGATTGAATCAAGGGGACTGTTTGGAGCAATAGCTGGGTTTATAGAAGGCGGATGGCAAGGGATGGTTGATGGCTGGTATGGGTATCACCACAGCAATGATCAAGGATCAGGATATGCAGCAGACAAAGAATCCACTCAAAAGGCAATTGACGGGATAACTAACAAGGTAAATTCTGTGATTGAAAAGATGAACACTCAGTTTGAGGCTGTTGGGAAAGAGTTCAACAATTTAGAGAGAAGACTAGAAAATTTAAATAAGAAGATGGAAGATGGGTTTCTCGATGTATGGACATACAATGCCGAACTTCTAGTTCTAATGGAAAATGAGAGAACACTTGACTTCCATGACTCTAATGTGAGGAATCTGTACGATAAGGTCAGAATGCAACTGAGGGACAATGCCAAGGAAATAGGGAACGGATGCTTTGAGTTTTATCATAAATGTGATGATGAATGCATGAACAGTGTCAGGAATGGAACATATGATTATCCCAAATATGAAGAAGAGTCCAAGCTGAACAGGAACGAAATCAAAGGGGTGAAATTGAACAATATGGGGGTCTATCAAATACTTGCTATATACGCTACAGTTGCAGGCTCCTTGTCACTGGCAATCATGATAGCTGGGATTTCTTTCTGGATGTGTTCTAATGGGTCTCTGCAATGCAGAATTTGCATTTGA
>A_/_H2N9|CY196153|A/American_green-winged_teal/Interior_Alaska/11BM03166/2011
ATGACCATCACTTTTCTCTTCCTCCTGTTCACAGTAGTGAACGGGGACCAAATATGTATCGGATACCATGCCAACAATTCCACAGAAAAAGTTGATACAATCTTGGAACGAAACGTCACCGTGACCCATGCCAAGGACATTCTTGAAAAGACGCATAACGGAAAGTTGTGCAGATTAAGTGGGATCCCTCCATTGGAACTGGGGGATTGCAGCATTGCAGGTTGGCTCCTTGGGAATCCAGAGTGTGATCGGCTCTTAAGTGTACCTGAATGGTCCTATATAGTGGAAAAGGAAAACCCGGTGAATGGTCTGTGCTACCCAGGCAGTTTCAATGACTATGAGGAATTGAAACATCTTCTCACCAGTGTGACACATTTTGAGAAAGTTAAGATTCTGCCTAGAGATCAATGGACCCAGCACACAACAACTGGTGGTTCTCGGGCCTGTGCAGTATCTGGGAGTCCATCGTTCTTCAGAAACATGGTCTGGCTTACAAAGAAGGGGTCAAACTACCCAATTGCCAAAAGGTCATACAACAACACGAGTGGGGAGCAAATGCTGATAATCTGGGGGGTACATCATCCCAATGACGATGCAGAACAAAGGACACTGTACCAGAATGTGGGAACATATGTTTCCGTTGGAACATCAACACTAAATAGGAGGTCAATCCCTGAAATAGCGACTAGGCCCAAAGTCAATGGACAAGGAGGGAGAATGGAATTCTCTTGGACTCTATTAGAGACGTGGGATGTCATAAATTTTGAGAGCACTGGTAATTTAATTGCACCAGAATATGGATTCAAAATATCAAAGAGAGGAAGCTCAGGAATTATGAAGACAGAGAAAACACTTGAAAATTGTGAGACCAGATGTCAGACCCCCTTAGGGGCAATAAATACAACATTGCCTTTTCACAACATTCACCCATTGACAATAGGTGAGTGCCCCAAGTATATTAAGTCAGACAGACTGGTCTTGGCGACAGGACTAAGAAATGTCCCTCAGATTGAATCAAGGGGACTGTTTGGAGCAATAGCTGGGTTTATAGAAGGCGGATGGCAAGGGATGGTTGATGGCTGGTATGGGTATCATCACAGCAATGATCAAGGATCAGGATATGCAGCAGACAAAGAATCCACTCAAAAGGCAATTGACGGGATAACTAACAAGGTAAATTCTGTGATTGAAAAGATGAACACTCAGTTTGAGGCTGTTGGGAAAGAATTCAACAATTTAGAGAGAAGACTAGAAAATTTAAATAAGAAGATGGAAGATGGGTTTCTCGATGTATGGACATACAATGCCGAACTTCTAGTTCTAATGGAAAATGAGAGAACACTTGACTTCCATGACTCTAATGTGAGGAATCTGTACGATAAGGTCAGAATGCAACTGAGGGACAATGCCAAGGAAATAGGGAACGGATGCTTTGAGTTTTATCATAAATGTGATGATGAATGCATGAACAGTGTCAGGAATGGAACATATGATTATCCCAAATATGAAGAAGAGTCCAAGCTGAACAGGAACGAAATCAAAGGGGTGAAATTGAACAATATGGGGGTCTATCAAATACTTGCTATATACGCTACAGTTGCAGGCTCCTTGTCACTGGCAATCATGATAGCTGGGATTTCTTTCTGGATGTGTTCTAATGGGTCTCTGCAATGCAGAATTTGCATTTGA
>A_/_H2N9|CY196145|A/American_green-winged_teal/Interior_Alaska/11BM03165/2011
ATGACCATCACTTTTCTCTTCCTCCTGTTCACAGTAGTGAACGGGGACCAAATATGTATCGGATACCATGCCAACAATTCCACAGAAAAAGTTGATACAATCTTGGAACGAAACGTCACCGTGACCCATGCCAAGGACATTCTTGAAAAGACGCATAACGGAAAGTTGTGCAGATTAAGTGGGATCCCTCCATTGGAACTGGGGGATTGCAGCATTGCAGGTTGGCTCCTTGGAAATCCAGAGTGTGATCGGCTCTTAAGTGTACCTGAATGGTCCTATATAGTGGAAAAGGAAAACCCGGTGAATGGTCTGTGCTACCCAGGCAGTTTCAATGACTATGAGGAATTGAAACATCTTCTCACCAGTGTGACACATTTTGAGAAAGTTAAGATTCTGCCTAGAGATCAATGGACCCAGCACACAACAACTGGTGGTTCTCGGGCCTGTGCAGTATCTGGGAGTCCATCGTTCTTCAGAAACATGGTCTGGCTTACAAAGAAGGGGTCAAACTACCCAATTGCCAAAAGGTCATACAACAACACGAGTGGGGAGCAAATGCTGATAATCTGGGGGGTACATCATCCCAATGACGATGCAGAACAAAGGACACTGTACCAGAATGTGGGAACATATGTTTCCGTTGGAACATCAACACTAAATAGGAGGTCAATCCCTGAAATAGCGACTAGGCCCAAAGTCAATGGACAAGGAGGGAGAATGGAATTCTCTTGGACTCTATTAGAGACGTGGGATGTCATAAATTTTGAGAGCACTGGTAATTTAATTGCACCAGAATATGGATTCAAAATATCAAAGAGAGGAAGCTCAGGAATTATGAAGACAGAGAAAACACTTGAAAATTGTGAGACCAGATGTCAGACCCCCTTAGGGGCAATAAATACAACATTGCCTTTTCACAACATTCACCCATTGACAATAGGTGAGTGCCCCAAGTATATTAAGTCAGACAGACTGGTCTTGGCGACAGGACTAAGAAATGTCCCTCAGATTGAATCAAGGGGACTGTTTGGAGCAATAGCTGGGTTTATAGAAGGCGGATGGCAAGGGATGGTTGATGGCTGGTATGGGTATCATCACAGCAATGATCAAGGATCAGGATATGCAGCAGACAAAGAATCCACTCAAAAGGCAATTGACGGGATAACTAACAAGGTAAATTCTGTGATTGAAAAGATGAACACTCAGTTTGAGGCTGTTGGGAAAGAGTTCAACAATTTAGAGAGAAGACTAGAAAATTTAAATAAGAAGATGGAAGATGGGTTTCTCGATGTATGGACATACAATGCCGAACTTCTAGTTCTAATGGAAAATGAGAGAACACTTGACTTCCATGACTCTAATGTGAGGAATCTGTACGATAAGGTCAGAATGCAACTGAGGGACAATGCCAAGGAAATAGGGAACGGATGCTTTGAGTTTTATCATAAATGTGATGATGAATGCATGAACAGTGTCAGGAATGGAACATATGATTATCCCAAATATGAAGAAGAGTCCAAGCTGAACAGGAACGAAATCAAAGGGGTGAAATTGAACAATATGGGGGTCTATCAAATACTTGCTATATACGCTACAGTTGCAGGCTCCTTGTCACTGGCAATCATGATAGCTGGGATTTCTTTCTGGATGTGTTCTAATGGGTCTCTGCAATGCAGAATTTGCATTTGA
>A_/_H2N6|CY196121|A/mallard/Interior_Alaska/11BM02987/2011
ATGACCATCACTTTTCTCATCCTCCTGTTCACAGTAGTGAAAGGGGACCAAATATGTATCGGATACCATGCCAACAATTCCACAGAAAAAGTTGACACAATCTTGGAACGAAACGTCACTGTGACTCATGCCAAGGACATTCTTGAAAAGACACATAATGGAAAGTTGTGCAGATTAAGCGGGATCCCTCCATTGGAACTGGGGGATTGCAGCATTGCAGGTTGGCTCCTTGGAAATCCAGAGTGTGACCGGCTCTTAAGTGTACCTGAATGGTCCTATATAGTGGAAAAGGAAAATCCGGTGAATGGTCTGTGCTATCCAGGCAGTTTCAATGAATATGAGGAATTGAAACATCTCCTCACCAGTGTAACACACTTTGAGAAAGTTAAGATTCTGCCTAGGGATCAATGGACTCAGCACACAACAACTGGTGGTTCTCGGGCCTGTGCAGTATTTGGGAATCCATCATTCTTCAGAAACATGGTCTGGCTCACAAAGAAGGGATCAAACTATCCAATTGCTAAAAGGTCATACAACAACACAAGTGGGGAGCAAATGCTGATAATCTGGGGGATACATCATCCAAACGACGATGCAGAACAAAGGACACTGTACCAGAATGTGGGAACATATGTTTCCGTTGGGACATCAACAGTAAATAAGAGGTCAACCCCTGAAATAGCAACAAGGCCTAAAGTCAATGGACAAGGAGGGAGAATGGAATTCTCTTGGACTCTATTAGAGACATGGGATGTCATAAACTTTGAGAGCACTGGTAATTTAATTGCACCAGAATATGGATTCAAAATATCAAAGAGAGGAAGCTCAGGAATTATGAAAACAGAGAAAACACTTGAAAATTGTGAGACCAAATGTCAGACCCCCTTGGGGGCAATAAATACAACATTGCCCTTTCATAACATTCACCCATTGACAATAGGTGAGTGCCCCAAGTATGTCAAGTCAGATAGACTGGTCTTGGCGACAGGACTAAGAAATGTCCCTCAGATTGAATCAAGGGGATTGTTTGGAGCAATAGCTGGGTTTATAGAAGGCGGATGGCAAGGGATGGTTGATGGTTGGTATGGGTATCATCACAGCAATGATCAAGGATCAGGATATGCAGCAGACAAAGAATCCACTCAAAAGGCAATTGACGGGATAACTAACAAGGTAAATTCTGTGATTGAAAAGATGAACACCCAGTTTGAGGCTGTTGGGAAAGAGTTCAGCAATCTAGAGAGAAGACTAGAAAACTTAAATAAGAAGATGGAAGATGGATTTCTAGATGTATGGACATACAATGCCGAACTCCTAGTTCTAATGGAAAATGAGAGGACACTTGATTTCCATGACTCTAATGTGAGGAATCTATACGATAAGGTCAGAATGCAATTGAGGGACAATGCTAAGGAAATAGGGAACGGATGCTTTGAGTTTTATCATAAATGTGATGATGAATGCATGAACAGTGTCAGGAATGGAACATATGATTATCCTAAATATGAAGAAGAGTCCAAGCTGAACAGGAACGAAATCAAAGGGGTGAAATTGAGCAATATGGGGGTCTATCAAATACTTGCTATATACGCTACAGTTGCAGGCTCCTTGTCACTGGCAATCATGATAGCTGGGATTTCTTTCTGGATGTGTTCTAATGGGTCTCTGCAATGCAGAATTTGCATTTGA
>A_/_H2N4|CY195743|A/mallard/Interior_Alaska/12ML00064/2012
ATGACCATCACTTTTCTCATCCTCCTGTTCACAGTAGTGAAAGGGGACCAAATATGTATCGGATACCATGCCAACAATTCCACAGAAAAAGTTGACACAATCTTGGAACGAAACGTCACTGTGACTCATGCCAAGGACATTCTTGAAAAGACACATAATGGAAAGTTGTGCAAATTAAGTGGGATCCCTCCATTGGAACTAGGGGATTGCAGCATTGCAGGTTGGCTCCTTGGAAATCCAGAATGTGACCGGCTCTTAAGTGTACCTGAATGGTCCTATATAGTGGAAAAGGAAAACCCGGTGAATGGTCTGTGCTATCCAGGCAGTTTCAATGAATATGAAGAATTGAAACATCTCCTCACCAGTGTGACACACTTTGAGAAAGTTAAAATTCTGCCTAGGGATCAATGGACCCAGCACACAACAACTGGTGGTTCTCGGGCCTGTGCAGTATCTGGGAATCCATCATTCTTCAGAAACATGGTCTGGCTTACAAAGAAGGGGTCAAATTATCCAATTGCTAAAAGGTCATACAACAACACAAGTGGGGAGCAAATGCTGATAATCTGGGGGGTACACCATCCCAATGACGATACAGAACAAAGGACACTGTACCAGAATGTGGGAACATATGTTTCCGTTGGAACATCAACATTGAATAAGAGGTCAATCCCTGAAATAGCGACAAGGCCCAAAGTCAATGGACAAGGAGGGAGAATGGAATTCTATTGGACTCTACTAGAAACATGGGATGTCATAAATTTTGAGAGCACTGGTAATTTAATTGCACCAGAATATGGATTCAAAATATCAAAGAGAGGAAGCTCAGGAATTGTAAAGACAGAGAAAACACTTGAAAATTGTGAGACCAAATGTCAGACCCCCTTAGGGGCAATAAATACAACATTGCCCTTCCATAACATTCACCCATTGACAATAGGTGAGTGTCCCAAGTATGTCAAGTCGGATAGACTGGTCTTGGCGACAGGACTAAGAAATGTCCCTCAGATTAAATCAAGGGGATTGTTCGGAGCAATAGCTGGGTTTATAGAAGGCGGATGGCAAGGGATGGTTGATGGCTGGTATGGGTATCATCACAGCAATGATCAAGGTTCAGGATATGCAGCAGACAAAGAATCCACTCAAAAGGCAATTAACGGGATAACTAACAAGGTAAATTCTGTGATTGAAAAGATGAACACTCAGTTTGAGGCTGTTGGGAAAGAGTTCAACAATCTAGAGAGAAGACTAGAAAACTTAAATAAGAAGATGGAAGATGGATTTCTAGATGTATGGACTTACAATGCCGAACTCCTAGTTCTAATGGAAAATGAGAGGACACTTGATTTCCATGACTCTAATGTGAGGAATCTGTACGATAAGGTCAGAATGCAATTGAGGGACAATGCTAAGGAAATAGGGAACGGATGCTTTGAGTTTTATCATAAATGTGATGATGAATGCATGAACAGCGTCAGAAATGGAACATATGATTACCCCAAATATGAAGAAGAGTCCAAGCTGAACAGGAACGAAATCAAAGGGGTGAAATTGAGCAATATGGGGGTCTATCAAATACTTGCTATATACGCTACAGTTGCAGGCTCCTTGTCACTGGCAATCATGATAGCTGGGATTTCTTTCTGGATGTGTTCTAATGGGTCTCTGCAATGCAGAATTTGCATTTGA
>A_/_H2N0|KU160797|A/mallard/California/14-320/2014
ATGACCATCACTTTTCTCATCCTCCTGTTCACAGTAGTGAAAGGAGACCAAATTTGTATCGGATACCATGCCAACAATTCCACTGAAAAAGTTGACACAATCTTGGAACGAAACGTCACTGTGACTCATGCCAAGGACATTCTTGAAAAGACGCACAATGGAAAGTTGTGCAAATTAAGCGGGATCCCTCCATTAGAATTAGGGGATTGCAGCATTGCAGGTTGGCTCCTTGGAAATCCAGAGTGTGACCGGCTCCTAAGTGTACCTGAATGGTCTTATATAGTGGAAAAGGAAAACCCGATGAATGGTCTGTGCTATCCAGGCAGTTTCAATGATTATGAGGAATTGAAACATCTCCTCACTAGTGTGACCCACTTTGAGAAAATTAAGATTCTGCCTAGAGATCAATGGACCCAGCACACAACAACTGGTGGTTCTCGGGCTTGTGCAGTATTTGGGAATCCATCATTCTTCCGAAACATGGTCTGGCTTACAAAGAAGGGGTCAAACTACCCAATTGCTAAAAGGTCATACAACAACACAAGTGGAGAACAAATGCTGATAATCTGGGGGGTACATCATCCCAATGACGATGCAGAACAAAGGACACTGTATCAGAATGTGGGAACATATGTTTCCATTGGAACATCAACACTAAATAAGAGGTCAACCCCTGAAATAGCGACAAGGCCCAAAGTCAATGGACAGGGAGGGAGAATGGAATTTTCTTGGACTCTATTAGAGACATGGGATGTCATAAATTTTGAGAGCACTGGTAATTTAATTGCACCAGAATATGGATTCAAAATATCAAAGAGAGGAAGCTCAGGAATTATGAAGACAGAGAAAACACTTGAAAATTGTGAAACCAGATGTCAGACCCCCTTAGGAGCAATAAATACAACATTGCCCTTTCACAACATTCACCCATTGACAATAGGTGAGTGCCCCAAGTATGTCAAGTCAGATAGACTGGTATTGGCGACAGGACTAAGAAATGTCCCTCAGATTGAATCAAGGGGATTGTTTGGAGCAATAGCTGGGTTTATAGAAGGCGGATGGCAAGGAATGGTTGATGGCTGGTATGGATATCATCACAGCAATGATCAAGGATCAGGATATGCAGCAGACAAAGAATCCACTCAAAAGGCAATTGACGGGATAACTAACAAGGTAAATTCTGTGATTGAAAAGATGAACACTCAGTTTGAGGCTGTTGGAAAAGAGTTCAACAATCTAGAGAGAAGACTAGAAAACTTAAATAAGAAGATGGAAGATGGATTTCTCGATGTATGGACATACAATGCCGAACTCCTAGTTCTAATGGAAAATGAGAGGACACTTGATTTTCATGACTCTAATGTAAGGAATCTGTACGATAAGGTCAGAATGCAACTGAGGGACAATGCTAAGGAAATAGGGAACGGATGCTTTGAGTTTTACCATAAATGTGATGATGAATGCATGAACAGTGTCAGGAATGGAACATATGATTATCCCAAATATGAAGAAGAGTCCAAGCTGAACAGAAACGAAATCAAGGGAGTGAAATTGAGCAATATGGGGGTCTATCAAATACTTGCTATATACGCTACAGTTGCAGGTTCCCTGTCACTGGCAATCATGATAGCTGGGATTTCTTTCTGGATGTGTTCTAACGGGTCTCTGCAATGCAGAATTTGCATTTGA
>A_/_H2N8|KJ568329|A/mallard/Ohio/13OS1972/2013
ATGACCATCACTTTTCTCATCCTCCTGTTCACAGTAGTGAAAGGAGACCAAATATGTATCGGATACCATGCCAACAATTCCACAGAAAAAGTTGACACAATCTTGGAACGAAACGTCACCGTGACTCATGCCAAGGACATTCTTGAAAAGACGCACAATGGAAAGTTGTGCAAACTAAGCGGGATCCCTCCATTGGAGCTGGGGGATTGCAGCATTGCAGGTTGGCTCCTTGGAAATCCAGAGTGTGATCGGCTCCTAAGTGTACCTGAATGGTCCTATATAGTGGAAAAGGAAAACCCGGTGAATGGTCTGTGCTATCCAGGCAGTTTCAATGACTATGAGGAATTGAAACATCTCCTCACTAGTGTGACCCACTTTGAGAAAATTAAGATTCTGCCTAGAGATCAATGGACCCAGCACACAACAACTGGTGGTTCTCGGGCTTGTGCAGTATCTGGGAACCCATCATTCTTCCGAAACATGGTCTGGCTCACAAAGAAGGGATCAAACTACCCAATTGCTAAAAGGTCATACAACAACACAAGTGGGGAGCAAATGCTGATAATCTGGGGGGTACATCATCCCAATGACGATGCAGAACAAAGGACACTGTACCAGAATGTGGGAACATATGTTTCCATTGGAACATCAACACTAAATAAGAGATCAATCCCTGAAATAGCGACAAGGCCCAAAGTCAATGGACAAGGAGGGAGAATGGAATTTTCTTGGACTCTATTAGAGACATGGGATGTCATAAATTTTGAGAGCACTGGTAATTTAATTGCACCAGAATATGGATTCAAAATATCAAAGAGAGGAAGCTCAGGAATTATGAAGACAGAGAAAACACTTGAAAATTGTGAGACAAGATGTCAAACCCCCTTAGGGGCAATAAATACAACATTGCCCTTCCACAACATTCACCCATTGACAATAGGTGAGTGCCCCAAGTATGTCAAGTCAGATAGACTGGTTTTGGCGACCGGACTAAGAAATGTCCCTCAGATTGAATCGAGGGGACTGTTTGGAGCAATAGCTGGGTTTATAGAAGGCGGATGGCAAGGAATGGTTGATGGCTGGTATGGATATCATCACAGCAATGATCAAGGATCAGGATATGCAGCAGACAAAGAATCCACTCAAAAGGCAATTGACGGGATAACGAACAATGTAAATTCTGTGATTGAAAAGATGAACACTCAGTTTGAGGCTGTTGGGAAAGAGTTCAACAATCTAGAGAGAAGACTAGAAAACTTAAATAAGAAGATGGAAGATGGATTTCTCGATGTATGGACATACAATGCCGAACTCCTAGTTCTAATGGAAAATGAGAGGACACTTGATTTCCATGATTCTAATGTAAAGAATCTATACGATAAGGTCAGAATGCAGCTGAGGGACAATGCTAAGGAAATAGGGAACGGATGCTTTGAGTTTTACCATAAATGCGATGATGAATGCATGAACAGCGTCAGGAATGGGACATATGATTATCCCAAATATGAAGAAGAGTCCAAGCTGAACAGGAACGAAATCAAAGGGGTGAAATTGAGCAATATGGGGGTCTATCAAATACTTGCTATATACGCTACAGTTGCAGGCTCCTTGTCACTGGCAATCATGATGGCTGGGATTTCTTTCTGGATGTGTTCTAACGGGTCTCTGCAATGCAGAATTTGCATTTGA
>A_/_H2N3|KJ568185|A/blue-winged_teal/Ohio/13OS2104/2013
ATGACCATCACTTTTCTCATCCTCCTGTTCACAGTAGTGAAAGGGGACCAAATATGCATCGGATACCATGCCAACAATTCCACAGAAAAAGTTGACACAATCTTGGAACGAAACGTCACTGTGACTCATGCCAAGGACATTCTTGAAAAGACACATAATGGAAAGTTGTGCAAATTAAGTGGGATCCCTCCATTGGAACTGGGGGATTGCAGCATTGCAGGTTGGCTCCTTGGAAATCCAGAATGTGACCGGCTCTTAAGTGTACCTGAATGGTCCTATATAGTGGAAAAGGAAAACCCGGTGAATGGTCTGTGCTATCCAGGCAGTTTCAATGAGTATGAAGAATTGAAACATCTCCTCACCAGTGTGACACACTTTGAGAAAGTTAAAATTCTGCCTAGGGATCAATGGACCCAGCACACAACAACTGGTGGTTCTCGGGCCTGTGCAGTATCTGGGAATCCATCATTCTTCAGAAACATGGTCTGGCTTACAAAGAAGGGGTCAAATTATCCAATTGCTAAAAGGTCATACAACAACACAAGTGGGGAGCAAATGCTGATAATCTGGGGGGTACACCATCCCAATGACGATACAGAACAAAGGACACTGTACCAGAATGTGGGAACATATGTTTCCGTTGGAACATCAACATTGAATAAGAGGTCAATCCCTGAGATAGCAACAAGGCCCAAAGTCAATGGACAAGGAGGGAGAATGGAATTCTATTGGACTCTACTAGAAACATGGGACGTCATAAATTTTGAGAGCACTGGTAATTTAATTGCACCAGAATATGGATTCAAAATATCAAAGAGAGGAAGCTCAGGAATTATGAAGACAGAGAAAACACTTGAAAATTGTGAGACCAAATGTCAGACCCCCTTAGGGGCAATAAATACAACATTGCCCTTCCATAACATTCACCCATTGACAATAGGTGAGTGTCCCAAGTATGTCAAGTCGGATAGACTGGTCTTGGCGACAGGACTAAGAAATGTCCCTCAGATTGAATCAAGGGGATTGTTCGGAGCAATAGCTGGGTTTATAGAAGGCGGATGGCAAGGGATGGTTGATGGCTGGTATGGGTATCATCACAGCAATGATCAAGGTTCAGGATATGCAGCAGACAAAGAATCCACTCAAAAGGCAATTGACGGGATAACTAACAAGGTAAATTCTGTGATTGAAAAGATGAACACTCAGTTTGAGGCTGTTGGGAAAGAGTTCAACAATCTAGAGAGAAGACTAGAAAACTTAAATAAGAAGATGGAAGATGGATTTCTAGATGTATGGACTTACAATGCCGAACTCCTAGTTCTAATGGAAAATGAGAGGACACTTGATTTCCATGACTCTAATGTGAGGAATCTGTACGATAAGGTCAGAATGCAATTGAGGGACAATGCTAAGGAAATAGGGAACGGATGCTTTGAGTTTTATCATAAATGTGATGATGAATGCATGAACAGCGTCAGAAATGGAACATATGATTACCCCAAATATGAAGAAGAGTCTAAGCTGAACAGGAACGAAATCAAAGGGGTGAAATTGAGCAATATGGGGGTCTATCAAATACTTGCTATATACGCTACAGTTGCAGGCTCTTTGTCACTGGCAATCATGATAGCTGGGATTTCTTTTTGGATGTGTTCTAATGGGTCTCTGCAATGCAGAATTTGCATTTGA
>A_/_H2N9|CY184253|A/mallard/Sweden/101120/2009
ATGGCCATCATTTATCTAATTCTTTTGTTTGCAGTAGTGAGAGGAGACCAGATATGCATTGGATACCACTCAAACAATTCCACAGAAAAGGTCGACACAATTCTAGAGAGAAATGTCACTGTGACCCACGCTCAGGACATTCTTGAGAAGACTCACAATGGAAAATTATGCAAATTAAATGGAATCCCTCCACTTGAATTGGGAGACTGCAGCATCGCTGGATGGCTCCTTGGAAATCCAGAATGTGATAGGCTTCTAACTGTGCCAGAATGGTCATATATAATGGAGAAAGAAAATCCAAGGAATGGTTTGTGCTACCCAGGTAGTTTCAATGATTATGAAGAATTGAAACACCTCCTTAGTAGTGTAACACACTTCGAGAAGGTGAAGATTTTGCCCAAAGATAGGTGGACACAGCATACAACAACTGGAGGTTCACGGGCTTGCGCAGTATCTGGTAACCCGTCATTCTTCAGAAACATGGTCTGGTTGACAAAGAAAGGGTCGAATTACCCAATTGCCAAGGGATCATACAATAATACAAGTGGGGAACAAATGCTGGTCATTTGGGGAGTACATCATCCCAATGATGATACTGAACAAAGAACATTGTACCAGAACGTCGGGACCTATGTATCAGTGGGGACATCGACACTGAACAAAAGATCAATCCCAGAAATAGCCACAAGACCTAAAGTGAATGGACAGGGAGGCAGAATGGAATTCTCGTGGACTATATTGGATATGTTGGACACCATAAACTTTGAGAGTACTGGTAATCTAATTGCACCAGAATATGGGTTTAAAATATCCAAACGGGGTAGTTCAGGGATCATGAAAACAGAAGGGACACTTGAAAATTGCGAAACTAAATGCCAAACTCCTTTGGGAGCGATAAATACAACATTGCCCTTTCATAATATCCACCCATTGACCATTGGTGAATGCCCCAAGTATGTAAAATCAGAGAGATTAGTCTTGGCAACAGGATTAAGAAATGTCCCTCAAATTGAATCAAGAGGACTGTTTGGGGCAATAGCTGGTTTCATAGAAGGGGGATGGCAAGGAATGGTTGATGGTTGGTATGGATATCACCATAGCAATGATCAAGGATCCGGGTATGCAGCAGACAAAGAGTCCACTCAAAAAGCAATTGATGGGATCACCAACAAGGTGAACTCTGTAATTGAGAAAATGAACACCCAATTCGAGGCTGTTGGGAAAGAATTCAACAATTTGGAGAAAAGACTGGAAAACCTGAATAAAAAGATGGAGGACGGATTCCTGGATGTGTGGACATACAATGCTGAGCTTCTAGTTCTAATGGAAAATGAAAGGACACTTGACTTCCATGACTCCAATGTCAAGAATCTATATGACAAAGTCAGAATGCAATTGAGGGACAATGCAAAAGAACTAGGGAATGGATGTTTCGAATTTTACCATAAATGTGATGATGAATGCATGAATAGCGTAAAGAATGGGACATATGATTATCCCAAATATGAAGAGGAGTCTAAATTAAACAGGAATGAGATCAAAGGAGTCAAATTGAGCAACATGGGGGTTTATCAAATCCTTGCAATTTATGCTACAGTGGCAGGCTCCTTGTCACTGGCAATCATGATAGCTGGGATCTCCTTATGGATGTGCTCTAACGGGTCTCTGCAATGCAGGATCTGCATATGA
>A_/_H2N9|CY184197|A/mallard/Sweden/101993/2009
ATGGCCATCATTTATCTAATTCTTTTGTTTGCAGTAGTGAGAGGAGACCAGATATGCATTGGATACCACTCAAACAATTCCACAGAAAAGGTCGACACAATTCTAGAGAGAAATGTCACTGTGACCCACGCTCAGGACATTCTTGAGAAGACTCACAATGGAAAATTATGCAAATTAAATGGAATCCCTCCACTTGAATTGGGAGACTGCAGCATCGCTGGATGGCTCCTTGGAAATCCAGAATGTGATAGGCTTCTAACTGTGCCAGAATGGTCATATATAATGGAGAAAGAAAATCCAAGGAATGGTTTGTGCTACCCAGGTAGTTTCAATGATTATGAAGAATTGAAACACCTCCTTAGTAGTGTAACACACTTCGAGAAGGTGAAGATTTTGCCCAAAGATAGGTGGACACAGCATACAACAACTGGAGGTTCACGGGCTTGCGCAGTATCTGGTAACCCGTCATTTTTCAGAAACATGGTCTGGTTGACAAAGAAAGGGTCGAATTACCCAATTGCCAAGGGATCATACAATAATACAAGTGGGGAACAAATGCTGGTCATTTGGGGAGTACATCATCCCAATGATGATACTGAACAAAGAACACTGTACCAGAACGTCGGGACCTATGTATCAGTGGGGACATCGACACTGAACAAAAGATCAATCCCAGAAATAGCCACAAGACCTAAAATGAATGGACAGGGAGGCAGAATGGAATTCTCGTGGACTATATTGGATATGTTGGACACCATAAACTTTGAGAGTACTGGTAATCTAATTGCACCAGAATATGGGTTTAAAATATCCAAACGGGGTAGTTCAGGGATCATGAAGACAGAAGGGACACTTGAAAATTGCGAAACTAAATGCCAAACTCCTTTAGGAGCAATAAATACAACATTGCCCTTTCATAATATCCACCCATTGACCATTGGTGAATGCCCCAAGTATGTAAAATCAAAGAGATTAGTCTTGGCAACAGGATTAAGAAATGTCCCTCAAATTGAATCAAGAGGACTGTTTGGGGCAATAGCTGGTTTCATAGAAGGGGGATGGCAAGGAATGGTTGATGGTTGGTATGGATATCACCATAGCAATGATCAAGGATCCGGGTATGCAGCAGACAAAGAGTCCACTCAAAAAGCAATTGATGGGATCACCAACAAGGTGAACTCTGTAATTGAGAAAATGAACACCCAATTCGAGGCTGTTGGGAAAGAATTCAACAATTTGGAGAAAAGACTGGAAAACCTGAATAAAAAGATGGAGGACGGATTCCTGGATGTGTGGACATACAATGCTGAGCTTCTAGTTCTAATGGAAAATGAAAGGACACTTGACTTCCATGACTCCAATGTCAAGAATCTATATGACAAAGTCAGAATGCAATTGAGGGACAATGCAAAAGAACTAGGGAATGGATGTTTCGAATTTTACCATAAATGTGATGATGAATGCATGAATAGCGTAAAGAATGGGACATATGATTATCCCAAATATGAAGAGGAGTCTAAATTAAACAGGAATGAGATCAAAGGAGTCAAATTGAGCAACATGGGGGTTTATCAAATCCTTGCAATTTATGCTACAGTGGCAGGCTCCTTGTCACTGGCAATCATGATAGCTGGGATCTCCTTATGGATGTGCTCTAACGGGTCTCTGCAATGCAGGATCTGCATATGA
>A_/_H2N7|CY185649|A/black-headed_gull/Republic_of_Georgia/7/2012
ATGGCAATCATTTATCTGATTCTTCTGTTTACAGTAGTGAGAGGAGACCAGATATGCATTGGATACCACTCCAACAATTCCACAGAAAAGGTCGACACAATTCTAGAGAGAAATGTCACTGTGACTCATGCTCAGGACATTCTTGAGAAGACTCACAATGGAAAATTATGCAAACTAAATGGGATCCCTCCTCTTGAATTGGGAGATTGCAGCATCGCCGGATGGCTCCTTGGAAATCCAGAATGTGATAGACTTCTAACTGTACCAGAATGGTCATATATAATAGAGAAAGAAAACCCAAGGAATGGTTTGTGCTACCCAGGCAGTTTCAATGACTATGAAGAATTGAAACACCTCCTTAGTAGTGTAACACACTTCGAGAAAGTGAAGATTTTGCCCAGAGATAGGTGGACACAGCATACAACAACTGGAGGTTCACAGGCCTGCGCAATATATGGTGGTCCGTCATTCTTCAGAAACATGGTCTGGTTGACAAAGAAAGGGTCAAATTATCCAGTTGCCAAAGGATCATACAATAATACAAGTGGGGAACAAATGCTGGTCATGTGGGGAATACATCACCCCAATGATGAAACTGAACAAAGGGCATTGTATCAGAATGTCGGGACCTATGTATCAGTGGGAACATCAACACTTAACAAAAGATCAGTTCCGGAAATAGCCACAAGACCTAAAGTGAATGGACAAGGAGGCAGAATGGAATTCTCATGGACCATATTGGACATGTTGGACACCATAAATTTCGAGAGCACTGGTAATCTAATTGCACCGGAATATGGATTTAAAATATCCAAACGGGGTAGTTCAGGAATCATGAAAACGGAAGGGACACTTAAAAATTGCGAAACTAAATGCCAAACTCCCTTAGGAGCAATAAATACAACATTGCCCTTTCATAATATCCACCCGTTAACCATTGGTGAGTGCCCCAAATATGTAAAATCGGAGAGGTTAGTCTTGGCAACAGGATTAAGAAATGTCCCTCAGATTGAATCAAGAGGATTGTTTGGGGCAATAGCTGGTTTCATAGAAGGAGGATGGCAAGGAATGGTTGATGGTTGGTATGGATATCATCATAGTAATGATCAAGGATCCGGGTATGCAGCAGACAAAGAGTCCACTCAAAAAGCAATTGATGGAATCACCAACAAAGTAAACTCCGTAATTGAGAAAATGAACACTCAATTCGAGGCTGTTGGGAAGGAATTCAGTAATTTGGAGAAAAGGCTGGAAAACCTGAACAAAAAGATGGAAGACGGATTCCTAGATGTGTGGACATACAATGCTGAGCTTCTAGTTCTAATGGAAAATGAGAGGACACTTGACTTCCATGACTCCAATGTCAAGAACCTATATGACAAAGTCAGGATGCAATTGAGGGACAACGCGAAAGAACTAGGGAATGGATGTTTTGAATTTTACCATAAATGTGATGATGAATGCATGAACAGCGTAAAGAATGGGACATATGATTATCCCAAGTATGAAGAGGAATCTAAACTAAACAGGAATGAAATCAAAGGAGTAAAATTGAGCAACATGGGGGTTTATCAAATACTTGCAATTTATGCTACAGTAGCAGGCTCCCTGTCACTGGCAATCATGATAGCTGGGATCTCTTTATGGATGTGCTCTAACGGGTCTCTGCAATGCAGAATCTGCATATGA
>A_/_H2N5|CY185617|A/black-headed_gull/Republic_of_Georgia/9/2012
ATGGCAATCATTTATCTGATTCTTCTGTTTACAGTAGTGAGAGGAGACCAGATATGCATTGGATACCACTCCAACAATTCCACAGAAAAGGTCGACACAATTCTAGAGAGGAATGTCACTGTGACTCATGCTCAGGACATTCTTGAGAAGACTCACAATGGAAAATTATGCAAACTAAATGGGATCCCTCCTCTTGAATTGGGAGATTGCAGCATCGCCGGATGGCTCCTTGGAAATCCAGAATGTGATAGATTTCTAACTGTACCAGAATGGTCATATATAATAGAGAAAGAAAACCCAAGGAATGGTTTGTGCTACCCAGGCAGTTTCAATGACTATGAAGAATTGAAACACCTCCTTAGTAGTGTAACACACTTCGAGAAAGTGAAGATTTTGCCCAGAGATAGGTGGACACAGCATACAACAACTGGAGGTTCACAGGCCTGCGCAATATATGGTGGTCCGTCATTCTTCAGAAACATGGTCTGGTTGACAAAGAAAGGGTCAAATTATCCAGTTGCCAGAGGATCATACAATAATACAAGTGGGGAACAAATGCTGGTCATTTGGGGAATACATCACCCCAATGATGAAAATGAACAAAGGGCATTGTATCAGAATGTCGGGACCTATGTATCAGTGGGAACATCAACACTTAACAAAAGATCAGTTCCGGAAATAGCCACAAGACTTAAAGTGAATGGACAAGGAGGCAGAATGGAATTCTCATGGACCATATTGGACATGTTGGACACCATAAATTTCGAGAGCACTGGTAATCTAATTGCACCGGAATATGGATTTAAAATATCCAAACGGGGTAGTTCAGGAATCATGAAAACGGAAGGGACACTTGAAAATTGCGAAACTAAATGCCAAACTCCCTTAGGAGCAATAAATACAACATTGCCCTTTCATAATATCCACCCGTTAACCATTGGTGAGTGCCCCAAATATGTAAAATCGGAGAGGTTAGTCTTGGCAACAGGATTAAGAAATGTCCCTCAGATTGAATCAAGAGGATTGTTTGGGGCAATAGCTGGTTTCATAGAAGGAGGATGGCAAGGAATGGTTGATGGTTGGTATGGATATCATCATAGTAATGATCAAGGATCCGGGTATGCAGCAGACAAAGAGTCCACTCAAAAAGCAATTGATGGAATCACCAACAAAGTAAACTCCGTAATTGAGAAAATGAACACTCAATTCGAGGCTGTTGGGAAGGAATTCAGTAATTTGGAGAAAAGGCTGGAAAACCTGAACAAAAAGATGGAAGACGGGTTCCTAGATGTGTGGACATACAATGCTGAGCTTCTAGTCCTAATGGAAAATGAGAGGACACTTGACTTCCATGACTCCAATGTCAAGAATCTATATGACAAAGTCAGGATGCAATTGAGGGACAATGCGAAAGAACTAGGGAATGGATGTTTTGAATTTTACCATAAATGTGATGATGAATGCATGAACAGCGTAAAGAATGGGACATATGATTATCCCAAGTATGAAGAGGAATCTAAACTAAACAGGAATGAAATCAAAGGAGTAAAATTGAGCAACATGGGGGTTTATCAAATACTTGCAATTTATGCTACAGTAGCAGGCTCCCTGTCACTGGCAATCATGATAGCTGGGATCTCTTTATGGATGTGCTCTAACGGGTCTCTGCAATGCAGAATCTGCATATGA
>A_/_H2N3|CY185340|A/tufted_duck/Republic_of_Georgia/1/2012
ATGGCAATCATTTATCTGATTCTTCTGTTTACTGTTGTGAGAGGAGACCAGATATGCATTGGATACCACTCCAACAATTCCACAGAAAAGGTCGACACAATTCTAGAGAGGAATGTCACTGTGACTCATGCTCAGGACATTCTTGAGAAGACTCACAATGGAAAATTATGCAAACTAAATGGAATCCCTCCACTTGAATTGGGAGATTGCAGCATCGCCGGATGGCTCCTTGGAAATCCAGAATGTGATAGACTTCTAACTGTACCAGAATGGTCATATATAATGGAGAAAGAAAACCCAAGGAATGGTTTGTGCTACCCAGGCAGTTTCAATGATTATGAAGAATTGAAACACCTCCTTAGTAGTGTAACACACTTCGAGAAAGTGAAGATTTTGCCCAAAGATAGGTGGACACAGCATACAACAACTGGAGGTTCACGGGCCTGTGCAGTATCTGGTAATCCGTCATTCTTCAGAAACATGGTCTGGTTGACAAAGAAAGGGTCAAATTATCCAGTTGCCAAAGGATCATACAATAATACAAGTGGGGAACAAATGCTGGTCATTTGGGGAGTACATCACCCCAATGATGAAACTGAACAAAGGGCATTGTACCAGAATGTCGGGACCTATGTATCAGTGGGAACATCGACACTTAACAAAAGATCAGTTCCAGAAATAGCCACAAGACCTAAAGTGAATGGACAAGGAGGCAGAATGGAATTCTCATGGACCATATTGGACATGTTGGACACCATAAATTTCGAGAGCACTGGTAACCTAATTGCACCGGAATATGGCTTTAAAATATCCAAACGGGGTAGTTCAGGAATCATGAAAACGGAAGGGACACTTGAAAATTGCGAAACTAAATGCCAAACTCCCTTAGGAGCAATAAATACAACATTGCCCTTTCATAATATCCACCCATTAACCATTGGTGAGTGCCCCAAATATGTAAAATCGGAGAGGTTAGTCTTGGCCACAGGATTAAGAAATGTCCCTCAGATTGAATCAAGAGGATTGTTTGGGGCAATAGCTGGTTTCATAGAAGGAGGATGGCAAGGAATGGTTGATGGTTGGTATGGATATCATCACAGTAATGATCAAGGATCCGGGTATGCAGCAGACAAAGAGTCCACTCAAAAGGCAATTGATGGAATCACCAACAAAGTAAACTCCGTAATTGAGAAAATGAACACTCAATTCGAGGCTGTTGGGAAAGAATTCAGTAATTTGGAGAAAAGGCTGGAAAACCTGAACAAAAAGATGGAAGACGGATTCCTAGATGTGTGGACATACAATGCTGAGCTTCTAGTCCTAATGGAAAATGAGAGGACACTTGACTTCCATGACTCCAATGTCAAGAACCTATATGACAAAGTCAGGATGCAATTGAGGGACAATGCGAAAGAACTAGGGAATGGATGTTTTGAATTTTATCATAAATGTGATGATGAATGCATGAACAGCGTAAAGAATGGGACATATGATTATCCCAAGTATGAAGAGGAATCTAAACTAAACAGGAATGAAATCAAAGGAGTAAAATTGAGCAACATGGGGGTTTATCAAATACTTGCAATTTATGCTACAGTAGCAGGCTCCCTGTCACTGGCAATCATGATAGCTGGGATCTCTTTATGGATGTGCTCTAACGGGTCTCTGCAATGCAGAATCTGCATATGA
>A_/_H2N7|CY185697|A/black-headed_gull/Republic_of_Georgia/8/2012
ATGGCAATCATTTATCTGATTCTTCTGTTTACAGTAGTGAGAGGAGACCAGATATGCATTGGATACCACTCCAACAATTCCACAGAAAAGGTCGACACAATTCTAGAGAGGAATGTCACTGTGACTCATGCTCAGGACATTCTTGAGAAGACTCACAATGGAAAATTATGCAAACTAAATGGGATCCCTCCTCTTGAATTGGGAGATTGCAGCATCGCCGGATGGCTCCTTGGAAATCCAGAATGTGATAGACTTCTAACTGTACCAGAATGGTCATATATAATAGAGAAAGAAAACCCAAGGAATGGTTTGTGCTACCCAGGCAGTTTCAATGACTATGAAGAATTGAAACACCTCCTTAGTAGTGTAACACACTTCGAGAAAGTGAAGATTTTGCCCAGAGATAGGTGGACACAGCATACAACAACTGGAGGTTCACAGGCCTGCGCAATATATGGTGGTCCGTCATTCTTCAGAAACATGGTCTGGTTGACAAAGAAAGGGTCAAATTATCCAGTTGCCAGAGGATCATACAATAATACAAGTGGGGAACAAATGCTGGTCATTTGGGGAATACATCACCCCAATGATGAAACTGAACAAAGGGCATTGTATCAGAATGTCGGGACCTATGTATCAGTGGGAACATCAACACTTAACAAAAGATCAGTTCCGGAAATAGCCACAAGACCTAAAGTGAATGGACAAGGAGGCAGAATGGAATTCTCATGGACCATATTGGACATGTTGGACACCATAAATTTCGAGAGCACTGGTAATCTAATTGCACCGGAATATGGATTTAAAATATCCAAACGGGGTAGTTCAGGAATCATGAAAACGGAAGGGACACTTGAAAATTGCGAAACTAAATGCCAAACTCCCTTAGGAGCAATAAATACAACATTGCCCTTTCATAATATCCACCCGTTAACCATTGGTGAGTGCCCCAAATATGTAAAATCGGAGAGGTTAGTCTTGGCAACAGGATTAAGAAATGTCCCTCAGATTGAATCAAGAGGATTGTTTGGGGCAATAGCTGGTTTCATAGAAGGAGGATGGCAAGGAATGGTTGATGGTTGGTATGGATATCATCATAGTAATGATCAAGGATCCGGGTATGCAGCAGACAAAGAGTCCACTCAAAAAGCAATTGATGGAATCACCAACAAAGTAAACTCCGTAATTGAGAAAATGAACACTCAATTCGAGGCTGTTGGGAAGGAATTCAGTAATTTGGAGAAAAGGCTGGAAAACCTGAACAAAAAGATGGAAGACGGATTCCTAGATGTGTGGACATACAATGCTGAGCTTCTGGTCCTAATGGAAAATGAGATGACACTTGACTTCCATGACTCCAATGTCAAGAATCTATATGACAAAGTCAGGATGCAATTGAGGGACAACGCGAAAGAACTAGGGAATGGATGTTTTGAATTTTACCATAAATGTGATGATGAATGCATGAACAGCGTAAAGAATGGGACATATGATTATCCCAAGTATGAAGAGGAATCTAAACTAAACAGGAATGAAATCAAAGGAGTAAAATTGAGCAACATGGGGGTTTATCAAATACTTGCAATTTATGCTACAGTAGCAGGCTCCCTGTCACTGGCAATCATGATAGCTGGGATCTCTTTATGGATGTGCTCTAACGGGTCTCTGCAATGCAGAATCTGCATATGA
>A_/_H2N3|CY185681|A/mallard/Republic_of_Georgia/2/2012
ATGGCAATCATTTATCTGATTCTTCTGTTTACAGTAGTGAGAGGAGACCAGATATGCATTGGATACCACTCCAACAATTCCACAGAAAAGGTCGACACAATTCTAGAGAGGAATGTCACTGTGACTCATGCTCAGGACATTCTTGAGAAGACTCACAATGGGAAATTATGCAAACTAAATGGAACCCCTCCACTTGAATTGGGAGATTGCAGCATCGCCGGATGGCTCCTTGGAAATCCAGAATGTGATAGACTTCTAACTGTACCAGAATGGTCATATATAATGGAGAAAGAAAACCCAAGGAATGGTTTGTGCTACCCAGGCAGTTTCAATGACTATGAAGAATTGAAACACCTACTCAGTAGTGTAACACACTTCGAGAAAGTGAAGATTTTGCCCAAAGATAGGTGGACACAGCATACAACAACTGGAGGTTCACGGGCCTGCGCAGTGTCTGGTAATCCGTCATTCTTCAGAAACATGGTCTGGTTGACAAAGAAAGGGTCAAATTATCCAGTTGCCAAAGGATCATACAATAATACAAGTGGGGAACAAATGCTGGTCATTTGGGGAGTACATCACCCCAATGATGAAGCTGAACAAAGGGCATTGTATCAGAATGTCGGGACCTATGTATCAGTGGGAACATCGACACTTAACAAAAGATCAATTCCAGAAATAGCCACAAGACCTAAAGTGAATGGACAAGGAGGCAGAATGGAATTCTCATGGACCATATTGGACATGTTGGACACCATAAATTTCGAGAGCACTGGTAATCTAATTGCACCGGAATATGGCTTTAAAATATCCAAACGGGGTAGTTCAGGAATCATGAAAACGGAAGGGACACTTGAAAATTGCGAAACTAAATGCCAAACTCCCTTAGGGGCAATAAACACAACATTGCCCTTTCATAATATCCACCCATTAACCATTGGTGAGTGCCCCAAATATGTAAAATCGGAGAGGTTAGTCTTGGCAACAGGATTAAGAAATGTCCCTCAGATTGAATCAAGAGGATTGTTTGGGGCAATAGCTGGTTTCATAGAAGGAGGATGGCAAGGAATGGTTGATGGTTGGTATGGATATCATCACAGTAATGATCAAGGATCCGGGTACGCAGCAGACAAGGAGTCCACTCAAAAGGCAATTGATGGAATCACCAACAAAGTAAACTCCGTAATTGAGAAAATGAACACTCAATTCGAGGCTGTTGGGAAAGAATTCAGTAATTTGGAGAAGAGGCTGGAAAACCTGAACAAAAAGATGGAAGACGGATTCCTAGATGTGTGGACATACAATGCTGAGCTTCTAGTCCTAATGGAAAATGAGAGAACACTTGACTTCCATGACTCCAATGTCAAGAACCTATATGACAAAGTCAGGATGCAATTGAGGGACAATGCGAAAGAACTAGGGAATGGATGTTTTGAATTTTACCATAAATGTGATGATGAATGCATGAACAGCGTAAAGAATGGAACATATGATTATCCCAAGTATGAAGAGGAATCTAAACTAAACAGGAATGAAATCAAAGGAGTAAAATTGAGCAACATGGGGGTTTATCAAATACTTGCAATTTATGCTACAGTAGCAGGCTCCCTGTCACTGGCAATCATGATAGCTGGGATCTCTTTATGGATGTGCTCTAACGGGTCTCTGCAATGCAGAATCTGCATATGA
>A_/_H2N3|CY186989|A/northern_shoveler/Ohio/12OS5647/2012
ATGACCATCACTTTTCTCATCCTCCTGTTCACAGTAGTGAAAGGGGACCAAATATGTATCGGATACCATGCCAACAATTCCACAGAAAAGGTTGACACAATCTTGGAACGAAACGTCACTGTGACTCATGCCAAGGACATTCTTGAAAAGACGCATAATGGAAAGTTGTGCAAATTAAGTGGGATCCCTCCATTGGAACTGGGGGATTGCAGCATTGCAGGTTGGCTCCTTGGAAATCCAGAATGTGACCGGCTCTTAAGCGTACCTGAATGGTCTTATATAGTGGAAAGGGAAAACCCGGTGAATGGTCTGTGCTATCCAGGCAGTTTCAATGAGTATGAAGAATTGAAACATCTCCTCACCAGCGTGACACACTTTGAGAAAGTTAAAATTCTGCCTAGGGATCAATGGACCCAGCACACAACAACTGGTGGTTCTCGGGCCTGTGCAGTATCTGGGAATCCATCATTCTTCAGAAACATGGTCTGGCTTACAAAGAAGGGGTCAAACTATCCAATTGCTAAAAGATCATACAACAACACAAGTGGGGAGCAAATGTTGATAATCTGGGGGATACACCATCCCAATGATGATACAGAACAAAGGACACTGTACCAGAATGTGGGGACATACGTTTCCGTTGGAACATCGACGTTAAATAAGAGGTCAATCCCTGAAATAGCGACAAGGCCCAAAGTCAATGGACAAGGAGGGAGAATGGAATTCTATTGGACTCTACTAGAAACATGGGATGTCATAAATTTTGAGAGCACTGGTAATTTAATTGCACCAGAATATGGATTCAAAATATCAAAGAGAGGAAGCTCAGGAATTATGAAGACAGAGAAAACACTTGAAAATTGTGAGACCAAATGTCAGACCCCCTTAGGGGCAATAAATACAACATTGCCCTTCCATAACATTCACCCATTGACAATAGGTGAATGTCCCAAGTATGTCAAGTCGGATAGACTGGTCTTGGCGACAGGACTAAGGAATGTCCCTCAGATTGAATCAAGGGGGTTGTTCGGAGCAATAGCTGGGTTTATAGAAGGCGGATGGCAAGGGATGGTTGATGGCTGGTATGGGTATCATCATAGCAATGATCAAGGATCAGGATATGCAGCAGACAAAGAATCCACTCAAAAGGCAATTGACGGGATAACTAACAAGGTAAATTCTGTGATTGAAAAGATGAACACTCAGTTTGAGGCTGTTGGGAAAGAGTTTAACAATCTAGAGAGAGGACTAGAAAACTTAAATAAGAAGATGGAAGATGGATTTCTAGATGTATGGACTTACAATGCCGAACTCCTAGTTCTAATGGAAAATGAGAGGACACTTGATTTCCATGACTCTAATGTGAGGAACCTGTATGACAAGGTCAGAATGCAATTGAGGGACAATGCTAAGGAAATAGGGAACGGATGCTTTGAGTTTTATCATAAATGTGATGATGAATGCATGAACAGTGTCAGAAATGGGACATATGATTACCCCAAATATGAAGAAGAGTCCAAGTTGAACAGGAACGAAATCAAAGGGGTGAAATTGAGCAATATGGGGGTCTATCAAATACTTGCCATATACGCTACAGTTGCAGGCTCCTTGTCACTGGCAATCATGATAGCTGGGATTTCTTTCTGGATGTGTTCTAATGGGTCTCTGCAATGCAGAATTTGCATTTGA
>A_/_H2N2|CY191259|A/mallard/Maryland/12OS565/2012
ATGACCATCACTTTCCTCATCCTCCTGTTCACAGTAGTGAAAGGAGACCAAATTTGTATCGGATACCATGCCAACAATTCCACAGAAAAAGTTGACACAATCTTGGAACGAAACGTCACCGTGACTCATGCCAAGGACATTCTTGAAAAGACGCACAATGGAAAGTTGTGCAAATTAAGCGGGATCCCTCCATTGGAATTGGGGGATTGCAGCATTGCAGGTTGGCTCCTTGGAAATCCAGAGTGTGACCGGCTCCTAAGTGTACCTGAATGGTCCTATATAGTGGAAAAGGAAAACCCGATGAATGGTCTGTGCTATCCAGGCAGTTTCAATGACTATGAGGAATTGAAACATCTTCTCACTAGTGTGACCCACTTTGAGAAAATTAAGATTCTGCCTAGAGATCAATGGACCCAGCACACAACAACTGGTGGTTCTCGGGCCTGTGCAGTATCTGGGAATCCATCATTCTTCCGAAACATGGTCTGGCTCACAAAGAAGGGATCAAACTACCCAATTGCTAAAAGGTCATACAACAACACAAGTGGGGAGCAAATGCTGATAATCTGGGGGGTACATCATCCCAATGACGATGCAGAACAAAGGACACTGTACCAGAATGTGGGAACATATGTTTCCATTGGAACATCAACACTAAATAAGAGGTCAACCCCTGAAATAGCGACAAGGCCCAAAGTCAATGGACAGGGAGGGAGAATGGAATTTTCTTGGACTCTATTAGAGACATGGGATGTCATAAATTTTGAGAGCACTGGTAATTTAATTGCACCAGAATATGGATTCAAAATATCAAAGAGAGGAAACTCAGGAATTATGAAGACAGAGAAAACACTTGAAAATTGTGAAACCAGATGTCAGACCCCCTTAGGGGCAATAAATACAACATTGCCCTTTCACAACATTCACCCATTGACAATAGGTGAGTGCCCCAAGTATGTCAAGTCAGATAGACTGGTCTTGGCGACAGGACTAAGAAATGTCCCTCAGATTGAATCAAGGGGATTGTTTGGAGCAATAGCTGGGTTTATAGAAGGCGGATGGCAAGGAATGGTTGATGGCTGGTATGGATATCATCACAGTAATGATCAAGGATCAGGATATGCAGCAGACAAAGAATCCACTCAAAAGGCAATTGACGGGATAACTAACAAGGTAAATTCTGTGATTGAAAAGATGAACACTCAGTTTGAGGCTGTTGGGAAAGAGTTCAATAATCTAGAGAGAAGACTAGAAAACTTAAATAAGAAGATGGAAGATGGATTTCTCGATGTATGGACATACAATGCCGAACTCCTAGTTCTAATGGAAAATGAGAGGACACTTGATTTCCATGACTCTAATGTAAGGAATCTGTACGATAAGGTCAGAATGCAACTGAGGGACAATGCTAAGGAAATAGGGAACGGATGCTTTGAGTTTTACCATAAATGTGATGATGAGTGCATGGACAGTGTCAGGAATGGAACATATGATTATCCCAAATATGAAGAAGAGTCCAAGCTGAACAGAAACGAAATCAAAGGGGTGAAATTGAGCAATATGGGGGTCTATCAAATACTTGCTATATACGCTACAGTTGCAGGCTCCTTGTCACTGGCAATCATGATAGCTGGGATTTCTTTTTGGATGTGTTCTAACGGGTCTCTGCAATGCAGAATTTGCATTTGA
>A_/_H2N1|CY191035|A/American_black_duck/Maryland/11OS3978/2012
ATGACCATCACTTTCCTCATCCTCCTGTTCACAGTAGTGAAAGGAGACCAAATTTGTATCGGATACCATGCCAACAATTCCACAGAAAAAGTTGACACAATCTTGGAACGAAACGTCACCGTGACTCATGCCAAGGACATTCTTGAAAAGACGCACAATGGAAAGTTGTGCAAATTAAGCGGGATCCCTCCATTGGAATTGGGGGATTGCAGCATTGCAGGTTGGCTCCTTGGAAATCCAGAGTGTGACCGGCTCCTAAGTGTACCTGAATGGTCCTATATAGTGGAAAAGGAAAACCCGATGAATGGTCTGTGCTATCCAGGCAGTTTCAATGACTATGAGGAATTGAAACATCTTCTCACTAGTGTGACCCACTTTGAGAAAATTAAGATTCTGCCTAGAGATCAATGGACCCAGCACACAACAACTGGTGGTTCTCGGGCCTGTGCAGTATCTGGGAATCCATCATTCTTCCGAAACATGGTCTGGCTCACAAAGAAGGGATCAAACTACCCAATTGCTAAAAGGTCATACAACAACACAAGTGGGGAGCAAATGCTGATAATCTGGGGGGTACATCATCCCAATGACGATGCAGAACAAAGGACACTGTACCAGAATGTGGGAACATATGTTTCCATTGGAACATCAACACTAAATAAGAGGTCAACCCCTGAAATAGCGACAAGGCCCAAAGTCAATGGACAGGGAGGGAGAATGGAATTTTCTTGGACTCTATTAGAGACATGGGATGTCATAAATTTTGAGAGCACTGGTAATTTAATTGCACCAGAATATGGATTCAAAATATCAAAGAGAGGAAGCTCAGGAATTATGAAGACAGAGAAAACACTTGAAAATTGTGAAACCAGATGTCAGACCCCCTTAGGGGCAATAAATACAACATTGCCCTTTCACAACATTCACCCATTGACAATAGGTGAGTGCCCCAAGTATGTCAAGTCAGATAGACTGGTCTTGGCGACAGGACTAAGAAATGTCCCTCAGATTGAATCAAGGGGATTGTTTGGAGCAATAGCTGGGTTTATAGAAGGCGGATGGCAAGGAATGGTTGATGGCTGGTATGGATATCATCACAGTAATGATCAAGGATCAGGATATGCAGCAGACAAAGAATCCACTCAAAAGGCAATTGACGGGATAACTAACAAGGTAAATTCTGTGATTGAAAAGATGAACACTCAGTTTGAGGCTGTTGGGAAAGAGTTCAATAATCTAGAGAGAAGACTAGAAAACTTAAATAAGAAGATGGAAGATGGATTTCTCGATGTATGGACATACAATGCCGAACTCCTAGTTCTAATGGAAAATGAGAGAACACTTGATTTCCATGACTCTAATGTAAGGAATCTGTACGATAAGGTCAGAATGCAACTGAGGGACAATGCTAAGGAAATAGGGAACGGATGCTTTGAGTTTTACCATAAATGTGATGATGAGTGCATGGACAGTGTCAGGAATGGAACATATGATTATCCCAAATATGAAGAAGAGTCCAAGCTGAACAGAAACGAAATCAAAGGGGTGAAATTGAGCAATATGGGGGTCTATCAAATACTTGCTATATACGCTACAGTTGCAGGCTCCTTGTCACTGGCAATCATGATAGCTGGGATTTCTTTTTGGATGTGTTCTAACGGGTCTCTGCAATGCAGAATTTGCATTTGA
>A_/_H2N1|CY191019|A/mallard/Maryland/11OS3833/2012
ATGACCATCACTTTCCTCATCCTCCTGTTCACAGTAGTGAAAGGAGACCAAATTTGTATCGGATACCATGCCAACAATTCCACAGAAAAAGTTGACACAATCTTGGAACGAAACGTCACCGTGACTCATGCCAAGGACATTCTTGAAAAGACGCACAATGGAAAGTTGTGCAAATTAAGCGGGATCCCTCCATTGGAATTGGGGGATTGCAGCATTGCAGGTTGGCTCCTTGGAAATCCAGAGTGTGACCGGCTCCTAAGTGTACCTGAATGGTCCTATATAGTGGAAAAGGAAAACCCGATGAATGGTCTGTGCTATCCAGGCAGTTTCAATGACTATGAGGAATTGAAACATCTTCTCACTAGTGTGACCCACTTTGAGAAAATTAAGATTCTGCCTAGAGATCAATGGACCCAGCACACAACAACTGGTGGTTCTCGGGCCTGTGCAGTATCTGGGAATCCATCATTCTTCCGAAACATGGTCTGGCTCACAAAGAAGGGATCAAACTACCCAATTGCTAAAAGGTCATACAACAACACAAGTGGGGAGCAAATGCTGATAATCTGGGGGGTACATCATCCCAATGACGATGCAGAACAAAGGACACTGTACCAGAATGTGGGAACATATGTTTCCATTGGAACATCAACACTAAATAAGAGGTCAACCCCTGAAATAGCGACAAGGCCCAAAGTCAATGGACAGGGAGGGAGAATGGAATTTTCTTGGACTCTATTAGAGACATGGGATGTCATAAATTTTGAGAGCACTGGTAATTTAATTGCACCAGAATATGGATTCAAAATATCAAAGAGAGGAAGCTCAGGAATTATGAAGACAGAGAAAACACTTGAAAATTGTGAAACCAGATGTCAGACCCCCTTAGGGGCAATAAATACAACATTGCCCTTTCACAACATTCACCCATTGACAATAGGTGAGTGCCCCAAGTATGTCAAGTCAGATAGACTGGTCTTGGCGACAGGACTAAGAAATGTCCCTCAGATTGAATCAAGGGGATTGTTTGGAGCAATAGCTGGGTTTATAGAAGGCGGATGGCAAGGAATGGTTGATGGCTGGTATGGATATCATCACAGTAATGATCAAGGATCAGGATATGCAGCAGACAAAGAATCCACTCAAAAGGCAATTGACGGGATAACTAACAAGGTAAATTCTGTGATTGAAAAGATGAACACTCAGTTTGAGGCTGTTGGGAAAGAGTTCAATAATCTAGAGAGAAGACTAGAAAACTTAAATAAGAAGATGGAAGATGGATTTCTCGATGTATGGACATACAATGCCGAACTCCTAGTTCTAATGGAAAATGAGAGGACACTTGATTTCCATGACTCTAATGTAAGGAATCTGTACGATAAGGTCAGAATGCAACTGAGGGACAATGCTAAGGAAATAGGGAACGGATGCTTTGAGTTTTACCATAAATGTGATGATGAGTGCATGGACAGTGTCAGGAATGGAACATATGATTATCCCAAATATGAAGAAGAGTCCAAGCTGAACAGGAACGAAATCAAAGGGGTGAAATTGAGCAATATGGGGGTCTATCAAATACTTGCTATATACGCTACAGTTGCAGGCTCCTTGTCACTGGCAATCATGATAGCTGGGATTTCTTTTTGGATGTGTTCTAACGGGTCTCTGCAATGCAGAATTTGCATTTGA
>A_/_H2N2|CY190339|A/mallard/Maryland/06OS2460/2006
ATGACCATCATTTTTCTCATCCTCCTGTTCACAGTAGTGAAAGGGGACCAAATATGCATCGGATACCATGCCAACAATTCCACAGAAAAAGTTGACACAATCTTGGAACGAAACGTCACAGTGACTCATGCCAAGAACATTCTTGAAAAAACGCATAATGGAAAGTTGTGCAGATTAAGCGGGATCCCTCCATTGGAACTGGGGGATTGCAGCATTGCAGGTTGGCTCCTTGGAAATCCGGAATGTGATCGGCTCTTAAGTGTACCTGAATGGTCCTACATAGTGGAAAAGGAAAACCCGGTAAATGGTCTGTGCTATCCAGGAAGTTTCAATGATTATGAAGAATTAAAACATCTCCTCACCAGTGTGACACACTTTGAGAAGGTTAAGATTTTGCCCAGAGATCAATGGACCCAGCACATGACAACTGGTGGTTCTCGAGCCTGCGCAGTATCTGGAAACCCATCATTCTTCAGGAACATGGTTTGGCTTACAAAGAAGGGATCAAACTACCCAATTGCTAAAAGGTCATACAACAACACAAGTGGAGAGCAAATGCTGGTAATCTGGGGGATACATCATCCCAATGACGATGCGGAGCAAAGGACACTGTACCAAAATGTGGGGACATATGTTTCTGTTGGAACATCAACACTAAATAAGAGGTCAATCCCTGAAATAGCAACAAGGCCCAAGGTCAATGGACAAGGAGGGAGGATGGAATTCTCTTGGACTCTGTTGGAGACATGGGATGTCATAAATTTTGAGAGCACTGGTAATTTAATTGCACCAGAATACGGATTCAAAATATCAAAGAGAGGAAGCTCAGGAATTATGAAGACAGAGAAAACACTTGAAAATTGTGAAACCAAATGTCAGACCCCATTAGGGGCAATAAATACAACATTGCCCTTTCACAACATTCACCCATTGACAATAGGTGAGTGCCCCAAGTATGTAAAGTCAGATAGATTGGTTTTGGCGACAGGATTAAGAAATATCCCTCAGATTGAATCAAGAGGATTATTTGGAGCAATAGCAGGGTTTATAGAAGGAGGATGGCAAGGGATGGTTGATGGCTGGTATGGGTATCATCACAGCAATGATCAAGGATCAGGATACGCAGCAGACAAAGAATCCACTCAAAGGGCAATTGATGGGATAACTAACAAAGTAAATTCTGTGATTGAAAAGATGAACACCCAGTTTGAGGCTGTTGAAAAAGAGTTCAATAATCTAGAGAGAAGACTGGAAAACTTAAATAAAAAGATGGAAGATGGATTTCTTGATGTATGGACATATAATGCCGAACTTCTAGTTCTAATGGAAAATGAGAGGACACTTGATTTCCATGACTCTAATGTGAAAAATCTGTACGATAGAGTGAGAATGCAGTTGAGAGACAATGCTAAGGAAATAGGGAACGGATGCTTTGAGTTTTATCATAAATGTGATGATGAATGCATGAACAGTGTCAGGAATGGAACATATGATTATCCCAAATATGAAGAAGAGTCCAAGCTGAACAGGAACGAAATCAAAGGAGTGAAATTGAGCAATATGGGGGTTTATCAAATACTTGCTATATACGCTACAGTTGCAGGCTCCTTGTCACTGGCAATCATGATAGCTGGGATTTCTTTCTGGATGTGTTCTAATGGGTCTCTGCAATGCAGAATTTGCATATGA
>A_/_H2N3|KF501081|A/ruddy_shelduck/Mongolia/686C2/2008
ATGGCCATCATTTATCTAATTCTTTTGTTTGCAGCAGTGAGAGGAGACCAGATATGCATTGGATACCACTCCAACAATTCCACAGAAAAGGTCGACACAATTCTAGAGAGGAATGTCACTGTGACTCACGCTCAGAACATTCTTGAGAAGAATCACAATGGGAAATTATGCAAATTGAATGGAATCCCTCCACTCGAATTGGGAGATTGCAGCATCGCTGGATGGCTCCTTGGAAATCCGGAATGTGATAGGCTTCTAACTGTGCCAGAATGGTCATATATAATGGAGAAAGAAAATCCAAGGAATGGTTTGTGCTACCCAGGCAGTTTCAATGACTATGAAGAATTGAAACACCTCCTTAGTAGTGTAACACACTTCGAGAAAGTGGAGATTTTGCCCAAAGATAGGTGGACACAGCATACAACAACTGGAGGTTCACGAGCTTGCGCAGTATCTGGTAACCCGTCATTCTTCAGAAACATGGTCTGGTTGACAAAGAAAGGGTCGAATTACCCAGTTGCCAAGGGATCATACAATAATACAAGTGGGGAACAAATGCTGGTCATTTGGGGAGTACATCACCCCAATGATGATGCTGAACAAAGAACATTGTATCAGAACGTTGGGACCTATGTATCAGTGGGGACATCGACACTGAACAAAAGATCAATTCCAGAAATAGCCACAAGACCTAAAGTGAATGGACAGGGAGGCAGAATGGAATTCTCGTGGACTATATTGGATATGTTGGACACCATAAATTTTGAGAGTACTGGTAATCTAATTGCACCAGAATATGGGTTTAAAATATCCAAACGGGGTAGTTCAGGGATCATGAAAACAGAAGGGACACTTGAAAACTGCGAAACTAAATGCCAAACTCCCTTGGGAGCAATAAATACAACATTGCCCTTTCATAATATCCACCCGTTGACCATTGGTGAATGCCCCAAATATGTAAAATCAGAGAGATTAGTCTTGGCAACAGGATTAAGAAATGTCCCTCAGATTGAACCAAGAGGACTGTTTGGGGCAATAGCTGGTTTCATAGAAGGGGGATGGCAAGGAATGGTTGACGGTTGGTATGGATATCATCACAGCAATGATCAAGGATCCGGGTATGCAGCAGACAAAGAGTCCACTCAAAAGGCAATTGATGGAATCACCAACAAGGTAAACTCTGTAATTGAGAAAATGAACACCCAATTCGAGGCTGTTGGGAAAGAATTCAATAATTTGGAGAAAAGACTGGAAAACCTGAATAAAAAGATGGAGGACGGATTCCTAGATGTGTGGACATACAATGCTGAGCTTCTAGTTCTAATGGAGAATGAAAGGACACTTGACTTCCATGACTCGAATGTCAAGAATCTATATGACAAAGTCAGAATGCAATTGAGGGACAATGCAAAAGAACTAGGGAATGGATGTTTTGAATTTTATCATAAATGTGATGATGAATGCATGAATAGCGTAAAGAATGGGACATATGATTATCCCAAATATGAAGAGGAGTCTAAATTAAACAGGAATGAGGTCAAAGGAGTCAAATTGAGCAACATGGGGGTTTATCAAATCCTTACAATTTATGCTACAGTGGCAGGCTCCTTGTCACTGGCAATCATGATAGCTGGGATCTCCTTATGGATGTGCTCTAATGGGTCTCTGCAATGCAGGATCTGCATATGA
>A_/_H2N3|KF501069|A/mallard/Mongolia/651/2010
ATGGCCATCATTTATCTAATTCTTTTGTTTGCAGCAGTGAGAGGGGACCAGATATGCATTGGATACCACTCCAACAATTCCACAGAAAAGGTAGACACAATTCTAGAGAGGAATGTCACTGTGACTCACGCTCAGGACATTCTTGAGAAGACTCACAATGGAAAATTATGCAAACTAAATGGAATCCCTCCACTTGAATTGGGAGACTGCAGCATCGCTGGATGGCTCCTTGGAAATCCAGAATGTGATAGGCTTCTAACTGTGCCAGAATGGTCATATATAATGGAGAAAGAAAATCCAAGGAATGGTTTGTGCTACCCAGGCAGTTTCAATGACTATGAAGAATTGAAACACCTCCTTAGTAGTGTAACACACTTCGAGAAAGTGAAGATTTTGCCCAAAGATAGGTGGACACAGCATACAACAACTGGAGGTTCACGGGCTTGCGCAGTATCTGGTAACCCGTCATTCTTCAGAAACATGGTCTGGTTGACAAAGAAAGGGTCGAATTACCCAATTGCCAAGGGATCATACAATAATACAAGTGGGGAACAAATGCTGATCATTTGGGGAGTACATCATCCCAATGATGATGCTGAACAAAGAACATTGTATCAGAACGTCGGGACCTATGTATCAGTGGGGACATCGACATTGAACAAAAGATCAATCCCAGAAATAGCCACAAGACCTAAAGTGAATGGACAGGGAGGCAGAATGGAATTCTCGTGGACTATATTGGATATGTTGGACACCATAAACTTTGAGAGTACTGGTAATCTAATTGCACCAGAATATGGATTTAAAATATCCAAACGGGGTAGCTCAGGGATCATGAAAACAGAAGGGACACTTGAAAACTGTGAAACTAAATGCCAAACTCCCTTGGGAGCAATAAATACAACATTGCCCTTCCATAATATCCATCCATTGACCATTGGTGAATGTCCCAAATATGTAAAATCAGAGAGGTTAGTCTTGGCAACAGGATTAAGAAATGTCCCTCAAATTGAATCAAGAGGGCTGTTTGGGGCAATAGCTGGTTTCATAGAAGGGGGATGGCAAGGAATGGTTGATGGTTGGTATGGATATCATCACAGCAATGATCAAGGATCCGGGTATGCAGCAGACAAAGAGTCCACTCAAAAGGCAATTGATGGAATCACCAACAAGGTAAACTCTGTAATTGAGAAAATGAACACCCAATTCGAGGCTGTTGGGAAAGAATTCAATAATTTGGAGAAAAGACTGGAAAACCTGAATAAAAAGATGGAGGACGGATTCCTAGATGTGTGGACATACAATGCTGAGCTTCTAGTTCTAATGGAAAATGAAAGAACACTTGACTTCCATGACTCCAATGTCAAGAATCTATATGACAAAGTCAGAATGCAATTGAAGGACAATGCAAAAGAACTAGGGAATGGATGTTTCGAATTTTACCATAAATGTGATGATGAATGCATGAATAGCGTAAAGAATGGGACATATGATTATCCCAAATATGAAGAGGAGTCTAAATTAAACAGGAATGAGATCAAAGGAGTCAAATTGAGCAACATGGGGGTTTATCAGATCCTTGCAATTTATGCTACAGTGGCAGGCTCCTTGTCACTGGCAATCATGATAGCTGGGATCTCCTTATGGATGTGCTCTAACGGGTCTCTGCAATGCAGGATCTGCATATGA
>A_/_H2N0|KF183611|A/mallard/Finland/11070/2008
ATGGCCATCATTTATCTAATTCTTTTGTTTGCAGCAGTGAGAGGAGACCAGATATGCATTGGATACCACTCAAACAATTCCACAGAAAAGGTCGACACAATTCTAGAGAGAAATGTCACTGTGACCCACGCTCAGGACATTCTTGAGAAGACTCACAATGGAAAATTATGCAAATTAAATGGAATCCCTCCACTTGAATTGGGAGACTGCAGCATCGCTGGATGGCTCCTTGGAAATCCAGAATGTGATAGGCTTCTAACTGTGCCAGAATGGTCATATATAATGGAGAAAGAAAATCCAAGGAATGGTTTGTGCTACCCAGGCAGTTTCAATGATTATGAAGAATTGAAACACCTCCTTAGTAGTGTAACACACTTCGAGAAGGTGAAGATTTTGCCCAAAGATAGGTGGACACAGCATACAACAACTGGAGGTTCACGGGCTTGCGCAGTATTTGGTAACCCGTCATTCTTCAGAAACATGGTCTGGTTGACAAAGAAAGGGTCGAATTACCCAATTGCCAAGGGATCATACAATAATACAAGTGGGGAACAAATGCTGGTCATTTGGGGAGTACATCATCCCAATGATGATGCTGAACAAAGAACATTGTATCAGAACGTCGGGACCTATGTATCAGTGGGGACATCGACACTGAACAAAAGATCAATCCCAGAAATAGCCACAAGACCTAAAGTGAATGGACAGGGAGGCAGAATGGAATTCTCGTGGACTATATTGGATATGTTGGACACCATAAACTTTGAGAGTACTGGTAATCTAATTGCACCAGAATATGGATTTAAAATATCCAAACGGGGTAGTTCAGGGATCATGAAAACAGAAGGGACACTTGAAAATTGCGAAACTAAATGCCAAACTCCTTTGGGAGCAATAAATACAACATTGCCCTTTCATAATATCCACCCATTGACCATTGGTGAATGCCCCAAGTATGTAAAATCAGAGAGATTAGTCTTGGCAACAGGATTAAGAAATGTCCCTCAAATTGAATCAAGAGGACTGTTTGGGGCAATAGCTGGTTTCATAGAAGGAGGATGGCAAGGAATGGTTGATGGTTGGTATGGATATCACCACAGCAATGATCAAGGATCCGGGTATGCAGCAGACAAAGAGTCCACTCAAAAGGCAATTGATGGGATCACCAACAAGGTGAACTCTGTAATTGAGAAAATGAACACCCAATTCGAGGCTGTTGGGAAAGAATTCAACAATTTGGAGAAAAGACTGGAAAACCTGAATAAAAAGATGGAGGACGGATTCCTGGATGTGTGGACATACAATGCTGAGCTTCTAGTTCTAATGGAAAATGAAAGGACACTTGACTTCCATGACTCCAATGTCAAGAATCTATATGACAAAGTCAGAATGCAATTGAGGGACAATGCAAAAGAACTAGGGAATGGATGTTTCGAATTTTACCATAAATGTGATGATGAATGCATGAATAGCGTAAAGAATGGGACATATGATTATCCCAAATATGAAGAGGAGTCTAAATTAAACAGGAATGAGATCAAAGGAGTCAAATTGAGCAACATGGGGGTTTATCAAATCCTTGCAATTTATGCTACAGTGGCAGGCTCCTTGTCACTGGCAATCATGATAGCTGGGATCTCCTTATGGATGTGCTCTAACGGGTCTCTGCAATGCAGGATCTGCATATGA
>A_/_H2N7|KF357792|A/duck/Zhejiang/465/2013
ATGGCTATCATTTATCTAATCCTTCTGTTTACAGCAGTGAGAGGAGATCAGATATGCATTGGGTACCATTCCAACAATTCCACAGAAAAGGTCGACACAATTCTAGAGAAGAATGTCACTGTGACTCACGCTCGGGACATCCTTGAGAAGACCCATAATGGAAAATTGTGCAAACTGAATGGAATCCCTCCGCTTGAATTGGGAGATTGTAGCATTGCTGGATGGCTCCTTGGGAATCCAGAATGTGATAGGCTTCTAACTGTGCCAGAATGGTCGTATATAATGGAAAAGGAAAATCCAAGAAATGGTTTGTGCTATCCAGGCAGTTTCAACGACTATGAGGAATTAAAACATCTCCTTAGTAGTGTAACACACTTCGAGAAAGTGAAGATCCTGCCCAAAGATAGATGGACACAGCATACAACAACTGGAGGTTCACGGGCCTGTGCAGTATCTGGTAATCCCTCATTCTTCAGGAACATGGTCTGGTTGACAGAGAAAGGATCGAATTACCCACTTGCCAAAGGATCATACAACAATACAAGCGGAGAGCAAATGCTGGTCATTTGGGGAGTGCATCATCCCAATGATGAAACTGAACAAAGAGCATTATACCAGAATGTAGGAACCTATGTATCAGTAGGGACGTCAACGCTGAACAAGAGATCAATTCCAGAAATAGCCACAAGGCCAAAAGTGAATGGACAAGGAGGCAGGATGGAATTCTCGTGGACTATATTGGATGTGTTAGACACCATAAATTTCGAGAGTACTGGCAATCTAATTGCACCGGAATATGGCTTTAAAATATCCAAACGGGGTAGTTCAGGAATCATGAAAACGGAAGGAACACTTGAAAACTGCGAAGCTAAATGCCAGACCCCCTTGGGAGCAATAAATACAACATTGCCCTTTCACAATATCCACCCATTGACTATTGGTGAATGTCCCAAGTATGTGAAATCAGAGAGGCTAGTCTTGGCAACAGGATTGAGAAACGTCCCTCAGATTGAATCAAAAGGATTGTTTGGGGCAATAGCTGGCTTCATAGAAGGAGGATGGCAAGGAATGGTCGATGGTTGGTATGGGTATCATCACAGCAATGACCAAGGATCCGGGTACGCAGCAGACAAAGAGTCCACTCAAAAGGCAATTGATGGAATCACTAACAAAGTAAACTCCATAATTGAGAAAATGAACACTCAGTTTGAGACAGTTGGAAAAGAATTCAGCAATCTAGAGAAAAGGCTGGAAAACCTGAATAAAAAGATGGAAGACGGATTTCTGGATGTGTGGACATATAATGCTGAGCTTCTAGTCCTAATGGAAAATGAGAGGACACTTGATTTTCATGACTCCAATGTCAAGAATCTGTATGACAAGGTCAAAATGCAACTGAGGGACAATGCAAAAGAACTGGGAAATGGATGTTTTGAATTTTACCATAAATGTGATGATGAATGCATGAATAGTGTAAAGAACGGGACATATGATTATCCCAAGTATGAAGAGGAGTCTAAATTAAACAGGAATGAAATCAAAGGAGTAAAATTGAGCAACATGGGAATTTACCAAATCCTTGCAATTTATGCTACAGTGGCAGGCTCCTTGTCACTGGCAATCATGATAGCTGGGATCTCGTTTTGGATGTGCTCTAACGGTTCTCTGCAATGCAGGATCTGCATATGA
>A_/_H2N3|CY166672|A/mallard/Wisconsin/11OS3468/2011
ATGACCATCACTTTTCTCATCCTCCTGTTCACAGTAGTGAAAGGAGACCAAATTTGTATCGGATACCATGCCAACAATTCCACAGAAAAAGTTGACACAATCTTGGAACGAAACGTCACCGTGACTCATGCCAAGGACATTCTTGAAAAGACGCACAATGGAAAGTTGTGCAAATTAAGCGGGATCCCTCCATTGGAATTGGGGGACTGCAGCATTGCAGGTTGGCTCCTTGGAAATCCAGAGTGTGACCGGCTCCTAAGTGTACCTGAATGGTCCTATATAGTGGAAAAGGAAAACCCGATGAATGGTCTGTGCTATCCAGGCAGTTTCAATGACTATGAGGAATTGAAACATCTCCTCACTAGTGTGACCCACTTTGAGAAAATTAAGATTCTGCCTAGAGATCAATGGACCCAGCACACAACAACTGGTGGTTCTCGGGCCTGTGCAGTATCTGGGAACCCATCATTCTTCCGAAACATGGTCTGGCTTACAAAGAAGGGATCAAACTACCCAATTGCTAAAAGGTCATACAACAACACAAGTGGGGAGCAAATGCTGATAATCTGGGGGGTACATCATCCCAATGACGATGCAGAGCAAAGGACACTGTACCAGAATGTGGGAACATATGTTTCCATTGGAACATCAACACTAAATAAGAGGTCAACCCCTGAAATAGCGACAAGGCCCAAAGTCAATGGACAGGGAGGGAGAATGGAATTTTCTTGGACTCTATTAGAGACATGGGATGTCATAAATTTTGAGAGCACTGGTAATTTAATTGCACCAGAATATGGATTCAAAATATCAAAGAGAGGAAGCTCAGGAATTATGAAGACAGAGAAAACACTTGAAAATTGTGAAACCAGATGTCAGACCCCCTTAGGGGCAATAAATACAACATTGCCCTTTCACAACATTCACCCATTGACAATAGGTGAGTGCCCCAAGTATGTCAAGTCAGATAAACTGGTCTTGGCGACAGGACTAAGAAATGTCCCTCAGATTGAATCAAGGGGATTGTTTGGAGCAATAGCTGGGTTTATAGAAGGCGGATGGCAAGGAATGGTTGATGGCTGGTATGGATATCATCACAGCAATGATCAAGGATCAGGATATGCAGCAGACAAAGAATCCACTCAAAAGGCAATTGACGGGATAACTAACAAGGTAAATTCTGTGATTGAAAAGATGAACACTCAGTTTGAGGCTGTTGGGAAAGAGTTCAACAATCTAGAGAGAAGACTAGAAAACTTAAATAAGAAGATGGAAGATGGATTTCTCGATGTATGGACATACAATGCCGAACTCCTAGTTCTAATGGAAAATGAGAGGACACTTGATTTCCATGACTCTAATGTAAGGAATCTGTACGATAAGGTCAGAATGCAACTGAGGGACAATGCTAAGGAAATAGGGAACGGATGCTTTGAGTTTTACCATAAATGTGATGATGAATGCATGAACAGTGTCAGGAATGGAACATATGATTATCCCAAATATGAAGAAGAGTCCAAGCTGAACAGAAACGAAATCAAAGGGGTGAAATTGAGCAATATGGGGGTCTATCAAATACTTGCTATATACGCTACAGTTGCAGGCTCTTTGTCACTGGCAATCATGATAGCTGGGATTTCTTTCTGGATGTGTTCTAACGGGTCTCTGCAATGCAGAATTTGCATTTGA
>A_/_H2N3|CY167003|A/mallard/Illinois/11OS4420/2011
ATGACCATCACTTTTCTCATCCTCCTGTTCACAGTAGTGAAAGGGGACCAAATATGTATCGGATACCATGCCAACAATTCCACAGAAAAAGTTGACACAATCTTGGAACGAAATGTCACCGTGACTCATGCCAAGGACATTCTTGAAAAGACGCACAATGGAAAGTTGTGCAAATTAAGCGGGATCCCTCCATTGGAACTGGGGGATTGCAGCATTGCAGGTTGGCTCCTTGGAAATCCAGAGTGCGACCGGCTCCTAAGTGTACCTGAATGGTCCTATATAGTGGAAAAGGAAAACCCGGTGAATGGTCTGTGCTATCCAGGCAGTTTCAATGACTATGAAGAATTGAAACACCTCCTCACTAGTGTTACCCACTTTGAGAAAATTAAGATTCTGCCTAGAGATCAATGGACCCAGCACACAACAACTGGTGGTTCTCGGGCCTGTGCAGTATCTGGGAATCCGTCATTCTTCCGAAACATGGTCTGGCTTACAAAGAAGGGATCAAACTACCCAATTGCTAAAAGGTCATACAACAACACAAGTGGGGAGCAAATGCTGATAATCTGGGGGATACATCATCCCAATGACGATGCAGAACAAAGGACACTGTATCAGAATGTGGGAACATATGTTTCCATTGGAACATCAACACTAAATAAGAGGTCAATCCCTGAAATAGCGACAAGGCCCAAAGTCAATGGACAAGGAGGGAGAATGGAATTTTCTTGGACTCTATTAGAGACATGGGATGTCATAAATTTTGAGAGCACTGGTAATTTAATTGCACCAGAATATGGATTCAAAATATCAAAGAGAGGAAGCTCAGGAATTATGAAGACAGAGAAAACACTTGAAAATTGTGAGACCAGATGTCAGACCCCCTTAGGGGCAATAAATACAACATTGCCCTTTCACAACATTCACCCATTGACAATAGGTGAGTGCCCCAAGTATGTCAAGTCAGATAGACTGGTCTTGGCGACAGGACTAAGAAATGTCCCTCAGATTGAATCAAGGGGATTGTTTGGGGCAATAGCTGGGTTTATAGAAGGCGGATGGCAAGGAATGGTTGATGGCTGGTATGGATATCATCACAGCAATGATCAAGGATCAGGATATGCAGCAGACAAAGAATCCACTCAAAAGGCAATTGACGGGATAACTAACAAGGTAAATTCTGTGATTGAAAAGATGAACACTCAGTTTGAGGCTGTTGGGAAAGAGTTCAACAATCTAGAGAGAAGACTAGAAAACTTAAATAAGAAGATGGAAGATGGGTTTCTCGATGTATGGACGTACAATGCCGAACTCCTAGTTCTAATGGAAAATGAGAGGACACTTGATTTCCATGACTCTAATGTAAGGAATCTGTACGATAAGGTCAGAATGCAACTGAGGGACAATGCTAAGGAAATAGGGAACGGATGCTTTGAGTTTTACCATAAATGTGATGATGAATGCATGAACAGCGTCAGGAATGGAACATATGATTATCCCAAATATGAAGAAGAGTCCAAGCTGAACAGGAACGAAATCAAAGGGGTGAAATTGAGCAACATGGGGGTCTATCAAATACTTGCTATATACGCTACAGTTGCAGGCTCCTTGTCACTGGCAATCATGATAGCTGGGATTTCTTTCTGGATGTGTTCTAACGGTTCTCTGCAATGCAGAATTTGCATTTGA
>A_/_H2N3|KC899733|A/wild_duck/SH17-34/2008
ATGGCTATCATTTATCTGGTTCTTCTGTTTACAGTAGTGAGAGGAGACCAGATATGCATTGGATACCACTCCAACAATTCCACAAAAAAGGTCGACACAATTCTAGAGAGGAATGTCACTGTGACTCACGCTCAGGACATTCTTGAGAAGACTCACAATGGGAAATTATGCAAACTAAATGGAATCCCTCCGCTTGAATTGGGAGATTGCAGCATCGCCGGATGGCTCCTTGGAAATCCAGAATGTGATAGACTTCTAACTGTGCCAGAATGGTCATATATAATGGAGAGAGAAAATCCAAGGAATGGTTTGTGCTACCCGGGCAGTTTCAATGATTATGAAGAACTGAAGCACCTCCTTAGTAGTGTGACACACTTCGAGAAAGTGAAGATTTTGCCCAGAGATAGGTGGACACAGCATACAACAACTGGAGGTTCACGGGCCTGCGCAGTATTTGGTAATCCGTCTTTCTTCAGAAACATGGTCTGGTTGACAAAGAAAGGGTCGAATTACCCAGTTGCCAAAGGGTCATACAATAATACAAGTGGGGAACAGATGTTGGTCATTTGGGGAGTACATCACCCCAATGATGAAGCTGAACAAAGGACATTGTATCAGAATGTTGGGACCTATGTATCAGTGGGAACATCAATACTGAACAAAAGATCAGTTCCAGAAATAGCCACAAGACCTAAGGTAAATGGACAGGGAGGCAGAATGGAATTCTCGTGGACTATATTGGACATGTTGGACACCATAAATTTCGAGAGCACTGGTAATCTAGTTGCACCGGAATATGGCTTTAAAATATCCAAACGAGGTAGTTCAGGAATCATGAAAACTGAGGGAACACTTGAAAACTGTGAAACTAAATGCCAAACTCCCTTAGGGGCAATAAATACAACATTGCCCTTTCATAATATCCATCCATTGACCATTGGTGAGTGCCCCAAATATGTAAAATCGGAGAGATTGGTCCTGGCAACAGGATTAAGAAATGTCCCTCAGATTGAATCAAGAGGATTGTTTGGGGCAATAGCTGGTTTCATAGAAGGAGGATGGCAAGGGATGGTTGATGGTTGGTATGGATATCATCACAGCAATGATCAAGGATCCGGGTATGCAGCAGACAAAGAATCCACTCAAAAGGCAATTGATGGAATCACCAACAAGGTGAACTCCGTAATTGAGAAAATGAACACTCAATTCGAGGCTGTTGGGAAAGAATTCAGTAATTTGGAGAAAAGACTGGAAAATCTGAACAAAAAGATGGAGGACGGATTCCTAGATGTGTGGACATACAATGCTGAGCTTCTGGTTCTAATGGAAAATGAAAGGACACTTGACTTCCACGACTCCAATGTCAAGAACCTCTATGACAAAGTCAGGATGCAATTGAGGGACAATGCGAAAGAACTAGGGAATGGATGTTTTGAATTTTACCACAAATGTGATGATGAATGCATGAACAGCGTAAAGAATGGGACATATGATTATCCCAAGTATGAAGAGGAATCTAAACTGAACAGGAATGAGATCAAGGGAGTAAAATTGAACAACATGGGGGTCTATCAAATACTTGCAATTTATGCTACAGTAGCAGGCTCCCTGTCACTGGCAATCATGATAGCTGGGATCTCTTTATGGATGTGCTCCAACGGGTCTCTGCAATGCAGGATCTGCATATGA
>A_/_H2N8|KC899739|A/wild_duck/SH38-64/2010
ATGGCCATCATTTATCTAATTCTTTTGTTTGCAGCAGTGAGAGGGGACCAGATATGCATTGGATACCACTCAAACAATTCCACAGAAAAGGTCGACACAATTCTAGAGAGGAATGTCACTGTGACCCACGCTCAGAACATTCTTGAGAAGACTCACAATGGAAAATTATGCAAATTAAACGGAATCCCTCCACTTGAATTGGGAGACTGCAGCATCGCTGGATGGCTCCTTGGAAATCCAGAATGTGATAGGCTTCTAACCGTGCCAGAATGGTCATATATAATGGAGAAAGAAAATCCAAGGAATGGTTTGTGCTACCCAGGCAGTTTCAATGACTATGAAGAATTGAAACACCTCCTTAGTAGTGTAACACACTTCGAGAAGGTGAAGATTTTGCCCAAAGATAGGTGGACACAACATACAACAACTGGAGGTTCACAGGCTTGCGCAGTATCTGGTAACCCGTCATTCTTCAGAAACATGGTCTGGTTGACAAAGAAAGGGTCGAATTACCCAATTGCTAAGGGATCATACAACAATACAAGTGGGGAACAAATGCTGATCATTTGGGGGGTACATCATCCCAACGATGATGCTGAACAAAGAGCATTGTATCAGAACATCGGGACCTATGTATCAGTGGGGACATCGACACTGAACAAAAGATCAATCCCAGAAATAGCCACAAGACCTAAAGTGAATGGACAGGGAGGCAGAATGGAATTCTCGTGGACTATATTGGATATGTTGGACACCATAAACTTTGAGAGTACTGGTAATCTAATTGCACCAGAATATGGATTTAAAATATCCAAACGAGGTAGTTCAGGGATCATGAAAACAGAAGGGACACTTGAGAACTGCGAAACTAAATGCCAAACTCCTTTGGGAGCAATAAATACAACATTGCCCTTTCATAATATCCACCCATTGACCATTGGTGAATGCCCCAAGTATGTAAAATCAGAGAGATTAGTCTTGGCAACAGGATTAAGAAATGTCCCTCAAATTGAATCAAGAGGACTGTTTGGGGCAATAGCTGGTTTCATAGAAGGGGGATGGCAAGGAATGGTTGATGGTTGGTATGGATATCACCACAGCAATGATCAAGGATCCGGGTATGCAGCAGACAAAGAGTCCACTCAAAAAGCAATTGATGGAATCACCAACAAGGTGAACTCTGTAATTGAGAAAATGAACACCCAATTCGAGGCTGTTGGGAAAGAATTCAACAATTTGGAGAAAAGACTGGAAAACCTGAATAAAAAGATGGAGGACGGATTCCTGGATGTGTGGACATACAATGCTGAGCTTCTAGTTCTAATGGAAAATGAAAGGACACTTGACTTCCATGACTCCAATGTCAAGAATCTATATGACAAAGTCAGAATGCAATTGAGGGACAATGCAAAAGAATTAGGGAATGGATGTTTCGAATTTTACCATAAATGTGATGATGAATGCATGAATAGCGTAAAGAATGGGACATATGATTATCCCAAATATGAAGAGGAGTCTAAATTAAACAGAAATGAGATCAAAGGAGTCAAATTGAGCAACATGGGGGTTTATCAAATCCTTGCAATTTATGCTACAGTGGCAGGCTCCTTGTCACTGGCAATCATGGTAGCTGGGATCTCCTTATGGATGTGCTCTAATGGGTCTCTGCAATGCAGGATCTGCATATGA
>A_/_H2N8|KC899738|A/wild_duck/SH38-60/2010
ATGGCCATCATTTATCTAATTCTTTTGTTTGCAGCAGTGAGAGGGGACCAGATATGCATTGGATACCACTCAAACAATTCCACAGAAAAGGTCGACACAATTCTAGAGAGGAATGTCACTGTGACCCACGCTCAGAACATTCTTGAGAAGACTCACAATGGAAAATTATGCAAATTAAACGGAATCCCTCCACTTGAATTGGGAGACTGCAGCATCGCTGGATGGCTCCTTGGAAATCCAGAATGTGATAGGCTTCTAACCGTGCCAGAATGGTCATATATAATGGAGAAAGAAAATCCAAGGAATGGTTTGTGCTACCCAGGCAGTTTCAATGACTATGAAGAATTGAAACACCTCCTTAGTAGTGTAACACACTTCGAGAAGGTGAAGATTTTGCCCAAAGATAGGTGGACACAACATACAACAACTGGAGGTTCACGGGCTTGCGCAGTATCTGGTAACCCGTCATTCTTCAGAAACATGGTCTGGTTGACAAAGAAAGGGTCGAATTACCCAATTGCTAAGGGATCATACAACAATACAAGTGGGGGACAAATGCTGATCATTTGGGGGGTACATCATCCCAACGATGATGCTGAACAAAGAGCATTGTATCAGAACATCGGGACCTATGTATCAGTGGGGACATCGACACTGAACAAAAGATCAATCCCAGAAATAGCCACAAGACCTAAAGTGAATGGACAGGGAGGCAGAATGGAATTCTCGTGGACTATATTGGATATGTTGGACACCATAAACTTTGAGAGTACTGGTAATCTAATTGCACCAGAATATGGATTTAAAATATCCAAACGAGGTAGTTCAGGGATCATGAAAACAGAAGGGACACTTGAGAACTGCGAAACTAAATGCCAAACTCCTTTGGGAGCAATAAATACAACATTGCCCTTTCATAATATCCACCCATTGACCATTGGTGAATGCCCCAAGTATGTAAAATCAGAGAGATTAGTCTTGGCAACAGGATTAAGAAATGTCCCTCAAATTGAATCAAGAGGACTGTTTGGGGCAATAGCTGGTTTCATAGAAGGGGGATGGCAAGGAATGGTTGATGGTTGGTATGGATATCACCACAGCAATGATCAAGGATCCGGGTATGCAGCAGACAAAGAGTCCACTCAAAAAGCAATTGATGGAATCACCAACAAGGTGAACTCTGTAATTGAGAAAATGAACACCCAATTCGAGGCTGTTGGGAAAGAATTCAACAATTTGGAGAAAAGACTGGAAAACCTGAATAAAAAGATGGAGGACGGATTCCTGGATGTGTGGACATACAATGCTGAGCTTCTAGTTCTAATGGAAAATGAAAGGACACTTGACTTCCATGACTCCAATGTCAAGAATCTATATGACAAAGTCAGAATGCAATTGAGGGACAATGCAAAAGAATTAGGGAATGGATGTTTCGAATTTTACCATAAATGTGATGATGAATGCATGAATAGCGTAAAGAATGGGACATATGATTATCCCAAATATGAAGAGGAGTCTAAATTAAACAGAAATGAGATCAAAGGAGTCAAATTGAGCAACATGGGGGTTTATCAAATCCTTGCAATTTATGCTACAGTGGCAGGCTCCTTGTCACTGGCAATCATGGTAGCTGGGATCTCCTTATGGATGTGCTCTAATGGGTCTCTGCAATGCAGGATCTGCATATGA
>A_/_H2N8|KC899737|A/wild_duck/SH38-56/2010
ATGGCCATCATTTATCTAATTCTTTTGTTTGCAGCAGTGAGAGGGGACCAGATATGCATTGGATACCACTCAAACAATTCCACAGAAAAGGTCGACACAATTCTAGAGAGGAATGTCACTGTGACCCACGCTCAGAACATTCTTGAGAAGACTCACAATGGAAAATTATGCAAATTAAACGGAATCCCTCCACTTGAATTGGGAGACTGCAGCATCGCTGGATGGCTCCTTGGAAATCCAGAATGTGATAGGCTTCTAACCGTGCCAGAATGGTCATATATAATGGAGAAAGAAAATCCAAGGAATGGTTTGTGCTACCCAGGCAGTTTCAATGACTATGAAGAATTGAAACACCTCCTTAGTAGTGTAACACACTTCGAGAAGGTGAAGATTTTGCCCAAAGATAGGTGGACACAACATACAACAACTGGAGGTTCACGGGCTTGCGCAGTATCTGGTAACCCGTCATTCTTCAGAAACATGGTCTGGTTGACAAAGAAAGGGTCGAATTACCCAATTGCTAAGGGATCATACAACAATACAAGTGGGGAACAAATGCTGATCATTTGGGGGGTACATCATCCCAACGATGATGCTGAACAAAGAGCATTGTATCAGAACATCGGGACCTATGTATCAGTGGGGACATCGACACTGAACAAAAGATCAATCCCAGAAATAGCCACAAGACCTAAAGTGAATGGACAGGGAGGCAGAATGGAATTCTCGTGGACTATATTGGATATGTTGGACACCATAAACTTTGAGAGTACTGGTAATCTAATTGCACCAGAATATGGATTTAAAATATCCAAACGAGGTAGTTCAGGGATCATGAAAACAGAAGGGACACTTGAGAACTGCGAAACTAAATGCCAAACTCCTTTGGGAGCAATAAATACAACATTGCCCTTTCATAATATCCACCCATTGACCATTGGTGAATGCCCCAAGTATGTAAAATCAGAGAGATTAGTCTTGGCAACAGGATTAAGAAATGTCCCTCAAATTGAATCAAGAGGACTGTTTGGGGCAATAGCTGGTTTCATAGAAGGGGGATGGCAAGGAATGGTTGATGGTTGGTATGGATATCACCACAGCAATGATCAAGGATCCGGGTATGCAGCAGACAAAGAGTCCACTCAAAAAGCAATTGATGGAATCACCAACAGGGTGAACTCTGTAATTGAGAAAATGAACACCCAATTCGAGGCTGTTGGGAAAGAATTCAACAATTTGGAGAAAAGACTGGAAAACCTGAATAAAAAGATGGAGGACGGATTCCTGGATGTGTGGACATACAATGCTGAGCTTCTAGTTCTAATGGAAAATGAAAGGACACTTGACTTCCATGACTCCAATGTCAAGAATCTATATGACAAAGTCAGAATGCAATTGAGGGACAATGCAAAAGAATTAGGGAATGGATGTTTCGAATTTTACCATAAATGTGATGATGAATGCATGAATAGCGTAAAGAATGGGACATATGATTATCCCAAATATGAAGAGGAGTCTAAATTAAACAGAAATGAGATCAAAGGAGTCAAATTGAGCAACATGGGGGTTTATCAAATCCTTGCAATTTATGCTACAGTGGCAGGCTCCTTGTCACTGGCAATCATGGTAGCTGGGATCTCCTTATGGATGTGCTCTAATGGGTCTCTGCAATGCAGGATCTGCATATGA
>A_/_H2N8|KC899736|A/wild_duck/SH38-51/2010
ATGGCCATCATTTATCTAATTCTTTTGTTTGCAGCAGTGAGAGGGGACCAGATATGCATTGGATACCACTCAAACAATTCCACAGAAAAGGTCGACACAATTCTAGAGAGGAATGTCACTGTGACCCACGCTCAGAACATTCTTGAGAAGACTCACAATGGAAAATTATGCAAATTAAACGGAATCCCTCCACTTGAATTGGGAGACTGCAGCATCGCTGGATGGCTCCTTGGAAATCCAGAATGTGATAGGCTTCTAACCGTGCCAGAATGGTCATATATAATGGAGAAAGAAAATCCAAGGAATGGTTTGTGCTACCCAGGCAGTTTCAATGACTATGAAGAATTGAAACACCTCCTTAGTAGTGTAACACACTTCGAGAAGGTGAAGATTTTGCCCAAAGATAGGTGGACACAACATACAACAACTGGAGGTTCACGGGCTTGCGCAGTATCTGGTAACCCGTCATTCTTCAGAAACATGGTCTGGTTGACAAAGAAAGGGTCGAATTACCCAATTGCTAAGGGATCATACAACAATACAAGTGGGGAACAAATGCTGATCATTTGGGGGGTACATCATCCCAACGATGATGCTGAACAAAGAGCATTGTATCAGAACATCGGGACCTATGTATCAGTGGGGACATCGACACTGAACAAAAGATCAATCCCAGAAATAGCCACAAGACCTAAAGTGAATGGACAGGGAGGCAGAATGGAATTCTCGTGGACTATATTGGATATGTTGGACACCATAAACTTTGAGAGTACTGGTAATCTAATTGCACCAGAATATGGATTTAAAATATCCAAACGAGGTAGTTCAGGGATCATGAAAACAGAAGGGACACTTGAGAACTGCGAAACTAAATGCCAAACTCCTTTGGGAGCAATAAATACAACATTGCCCTTTCATAATATCCACCCATTGACCATTGGTGAATGCCCCAAGTATGTAAAATCAGAGAGATTAGTCTTGGCAACAGGATTAAGAAATGTCCCTCAAATTGAATCAAGAGGACTGTTTGGGGCAATAGCTGGTTTCATAGAAGGGGGATGGCAAGGAATGGTTGATGGTTGGTATGGATATCACCACAGCAATGATCAAGGATCCGGGTATGCAGCAGACAAAGAGTCCACTCAAAAAGCAATTGATGGAATCACCAACAAGGTGAACTCTGTAATTGAGAAAATGAACACCCAATTCGAGGTTGTTGGGAAAGAATTCAACAATTTGGAGAAAAGACTGGAAAACCTGAATAAAAAGATGGAGGACGGATTCCTGGATGTGTGGACATACAATGCTGAGCTTCTAGTTCTAATGGAAAATGAAAGGACACTTGACTTCCATGACTCCAATGTCAAGAATCTATATGACAAAGTCAGAATGCAATTGAGGGACAATGCAAAAGAATTAGGGAATGGATGTTTCGAATTTTACCATAAATGTGATGATGAATGCATGAATAGCGTAAAGAATGGGACATATGATTATCCCAAATATGAAGAGGAGTCTAAATTAAACAGAAATGAGATCAAAGGAGTCAAATTGAGCAACATGGGGGTTTATCAAATCCTTGCAATTTATGCTACAGTGGCAGGCTCCTTGTCACTGGCAATCATGGTAGCTGGGATCTCCTTATGGATGTGCTCTAATGGGTCTCTGCAATGCAGGATCTGCATATGA
>A_/_H2N8|KC899735|A/wild_duck/SH38-28/2010
ATGGCCATCATTTATCTAATTCTTTTGTTTGCAGCAGTGAGAGGGGACCAGATATGCATTGGATACCACTCAAACAATTCCACAGAAAAGGTCGACACAATTCTAGAGAGGAATGTCACTGTGACCCACGCTCAGAACATTCTTGAGAAGACTCACAATGGAAAATTATGCAAATTAAACGGAATCCCTCCACTTGAATTGGGAGACTGCAGCATCGCTGGATGGCTCCTTGGAAATCCAGAATGTGATAGGCTTCTAACCGTGCCAGAATGGTCATATATAATGGAGAAAGAAAATCCAAGGAATGGTTTGTGCTACCCAGGCAGTTTCAATGACTATGAAGAATTGAAACACCTCCTTAGTAGTGTAACATACTTCGAGAAGGTGAAGATTTTGCCCAAAGATAGGTGGACACAACATACAACAACTGGAGGTTCACGGGCTTGCGCAGTATCTGGTAACCCGTCATTCTTCAGAAACATGGTCTGGTTGACAAAGAAAGGGTCGAATTACCCAATTGCTAAGGGATCATACAACAATACAAGTGGGGAACAAATGCTGATCATTTGGGGGGTACATCATCCCAACGATGATGCTGAACAAAGAGCATTGTATCAGAACATCGGGACCTATGTATCAGTGGGGACATCGACACTGAACAAAAGATCAATCCCAGAAATAGCCACAAGACCTAAAGTGAATGGACAGGGAGGCAGAATGGAATTCTCGTGGACTATATTGGATATGTTGGACACCATAAACTTTGAGAGTACTGGTAATCTAATTGCACCAGAATATGGATTTAAAATATCCAAACGAGGTAGTTCAGGGATCATGAAAACAGAAGGGACACTTGAGAACTGCGAAACTAAATGCCAAACTCCTTTGGGAGCAATAAATACAACATTGCCCTTTCATAATATCCACCCATTGACCATTGGTGAATGCCCCAAGTATGTAAAATCAGAGAGATTAGTCTTGGCAACAGGATTAAGAAATGTCCCTCAAATTGAATCAAGAGGACTGTTTGGGGCAATAGCTGGTTTCATAGAAGGGGGATGGCAAGGAATGGTTGATGGTTGGTATGGATATCACCACAGCAATGATCAAGGATCCGGGTATGCAGCAGACAAAGAGTCCACTCAAAAAGCAATTGATGGAATCACCAACAAGGTGAACTCTGTAATTGAGAAAATGAACACCCAATTCGAGGCTGTTGGGAAAGAATTCAACAATTTGGAGAAAAGACTGGAAAACCTGAATAAAAAGATGGAGGACGGATTCCTGGATGTGTGGACATACAATGCTGAGCTTCTAGTTCTAATGGAAAATGAAAGGACACTTGACTTCCATGACTCCAATGTCAAGAATCTATATGACAAAGTCAGAATGCAATTGAGGGACAATGCAAAAGAATTAGGGAATGGATGTTTCGAATTTTACCATAAATGTGATGATGAATGCATGAATAGCGTAAAGAATGGGACATATGATTATCCCAAATATGAAGAGGAGTCTAAATTAAACAGAAATGAGATCAAAGGAGTCAAATTGAGCAACATGGGGGTTTATCAAATCCTTGCAATTTATGCTACAGTGGCAGGCTCCTTGTCACTGGCAATCATGGTAGCTGGGATCTCCTTATGGATGTGCTCTAATGGGTCTCTGCAATGCAGGATCTGCATATGA
>A_/_H2N8|KC899734|A/wild_duck/SH38-26/2010
ATGGCCATCATTTATCTAATTCTTTTGTTTGCAGCAGTGAGAGGGGACCAGATATGCATTGGATACCACTCAAACAATTCCACAGAAAAGGTCGACACAATTCTAGAGAGGAATGTCACTGTGACCCACGCTCAGAACATTCTTGAGAAGACTCACAATGGAAAATTATGCAAATTAAACGGAATCCCTCCACTTGAATTGGGAGACTGCAGCATCGCTGGATGGCTCCTTGGAAATCCAGAATGTGATAGGCTTCTAACCGTGCCAGAATGGTCATATATAATGGAGAAAGAAAATCCAAGGAATGGTTTGTGCTACCCAGGCAGTTTCAATGACTATGAAGAATTGAAACACCTCCTTAGTAATGTAACACACTTCGAGAAGGTGAAGATTTTGCCCAAAGATAGGTGGACACAACATACAACAACTGGAGGTTCACGGGCTTGCGCAGTATCTGGTAACCCGTCATTCTTCAGAAACATGGTCTGGTTGACAAAGAAAGGGTCGAATTACCCAATTGCTAAGGGATCATACAACAATACAAGTGGGGAACAAATGCTGATCATTTGGGGGGTACATCATCCCAACGATGATGCTGAACAAAGAGCATTGTATCAGAACATCGGGACCTATGTATCAGTGGGGACATCGACACTGAACAAAAGATCAATCCCAGAAATAGCCACAAGACCTAAAGTGAATGGACAGGGAGGCAGAATGGAATTCTCGTGGACTATATTGGATATGTTGGACACCATAAACTTTGAGAGTACTGGTAATCTAATTGCACCAGAATATGGATTTAAAATATCCAAACGAGGTAGTTCAGGGATCATGAAAACAGAAGGGACACTTGAGAACTGCGAAACTAAATGCCAAACTCCTTTGGGAGCAATAAATACAACATTGCCCTTTCATAATATCCACCCATTGACCATTGGTGAATGCCCCAAGTATGTAAAATCAGAGAGATTAGTCTTGGCAACAGGATTAAGAAATGTCCCTCAAATTGAATCAAGAGGACTGTTTGGGGCAATAGCTGGTTTCATAGAAGGGGGATGGCAAGGAATGGTTGATGGTTGGTATGGATATCACCACAGCAATGATCAAGGATCCGGGTATGCAGCAGACAAAGAGTCCACTCAAAAAGCAATTGATGGAATCACCAACAAGGTGAACTCTGTAATTGAGAAAATGAACACCCAATTCGAGGCTGTTGGGAAAGAATTCAACAATTTGGAGAAAAGACTGGAAAACCTGAATAAAAAGATGGAGGACGGATTCCTGGATGTGTGGACATACAATGCTGAGCTTCTAGTTCTAATGGAAAATGAAAGGACACTTGACTTCCATGACTCCAATGTCAAGAATCTATATGACAAAGTCAGAATGCAATTGAGGGACAATGCAAAAGAATTAGGGAATGGATGTTTCGAATTTTACCATAAATGTGATGATGAATGCATGAATAGCGTAAAGAATGGGACATATGATTATCCCAAATATGAAGAGGAGTCTAAATTAAACAGAAATGAGATCAAAGGAGTCAAATTGAGCAACATGGGGGTTTATCAAATCCTTGCAATTTATGCTACAGTGGCAGGCTCCTTGTCACTGGCAATCATGGTAGCTGGGATCTCCTTATGGATGTGCTCTAATGGGTCTCTGCAATGCAGGATCTGCATATGA
>A_/_H2N3|KC899732|A/wild_duck/SH17-1/2008
ATGGCTATCATTTATCTGATTCTTCTGTTTACAGTAGTGAGAGGAGACCAGATATGCATTGGATACCACTCCAACAATTCCACAAAAAAGGTCGACACAATTCTAGAGAGGAATGTCACTGTGACTCACGCTCAGGACATTCTTGAGAAGACTCACAATGGGAAATTATGCAAACTAAATGGAATCCCTCCGCTTGAATTGGGAGATTGCAGCATCGCCGGATGGCTCCTTGGAAATCCAGAATGTGATAGACTTCTAACTGTGCCAGAATGGTCATATATAATGGAGAGAGAAAACCCAAGGAATGGTTTGTGCTACCCGGGCAGTTTCAATGATTATGAAGAACTGAAGCACCTCCTTAGTAGTGTGACACACTTCGAGAAAGTGAAGATTTTGCCCAGAGATAGGTGGACACAGCATACAACAACTGGAGGTTCACGGGCCTGCGCAGTATCTGGTAATCCGTCTTTCTTCAGAAACATGGTCTGGTTGACAAAGAAAGGGTCGAATTACCCAGTTGCCAAAGGGTCATACAATAATACAAGTGGGGAACAGATGTTGGTCATTTGGGGAGTACATCACTCCAATGATGAAGCTGAACAAAGGACATTGTATCAGAATGTTGGGACCTATGTATCAGTGGGAACATCAACACTGAACAAAAGATCAGTTCCAGAAATAGCCACAAGACCTAAGGTAAATGGACAGGGAGGCAGAATGGAATTCTCGTGGACTATATTGGACATGTTGGACACCATAAATTTCGAGAGCACTGGTAATCTAATTGCACCGGAATATGGCTTTAAAATATCCAAACGAGGTAGTTCAGGAATCATGAAAACGGAGGGAACACTTGAAAACTGTGAAACTAAATGCCAAACTCCCTTAGGGGCAATAAATACAACATTGCCCTTTCATAATATCCATCCATTGACCATTGGTGAGTGCCCCAAATATGTAAAATCGGAGAGATTAGTCCTGGCAACAGGATTAAGAAATGTCCCTCAGATTGAATCAAGAGGATTGTTTGGGGCAATAGCTGGTTTCATAGAAGGAGGATGGCAAGGGATGGTTGATGGTTGGTATGGATATCATCACAGCAATGATCAAGGATCCGGGTATGCAGCAGACAAAGAGTCCACTCAAAAGGCAATTGATGGAATCACCAACAAGGTGAACTCCGTAATTGAGAAAATGAACACTCAATTCGAGGCTGTTGGGAAAGAATTCAGTAATTTGGAGAAAAGACTGGAAAATCTGAACAAAAAGATGGAGGACGGATTCCTAGATGTGTGGACATACAATGCTGAGCTTCTGGTTCTAATGGAAAATGAGAGGACACTTGACTTCCATGACTCCAATGTCAAGAATCTCTATGACAAAGTCAGGATGCAATTGAGGGACAATGCGAAAGAACTAGGGAATGGATGTTTTGAATTTTACCACAAATGTGATGATGAATGCATGAACAGCGTAAAGAATGGGACATATGATTATCCCAAGTATGAAGAGGAATCTAAACTGAACAGGAATGAGATCAAGGGAGTAAAATTGAACAACATGGGGGTCTATCAAATACTTGCAATTTATGCTACAGCAGCAGGCTCCCTGTCACTGGCAATCATGATAGCTGGGATATCTTTATGGATGTGCTCCAACGGGTCTCTGCAATGCAGGATCTGCATATGA
>A_/_H2N3|CY157470|A/mallard/California/3430/2012
ATGACCATCACTTTTCTCATCCTCCTGTTCACAGTAGTGAAAGGGGACCAAATATGTATCGGATACCATGCCAACAATTCCACAGAAAAAGTTGACACAATCTTGGAACGAAACGTCACCGTGACTCATGCCAAGGACATTCTTGAAAAGACGCACAATGGAAAGTTGTGCAAATTAAGCGGGATCCCTCCATTGGAACTGGGGGATTGCAGCATTGCAGGTTGGCTCCTTGGAAATCCAGAGTGTGACCGGCTCCTAAGTGTACCTGAATGGTCCTATATAGTGGAAAAGGAAAACCCGGTGAATGGTCTATGCTATCCAGGCAGTTTCAATGACTATGAGGAATTGAAACATCTCCTCACTAGTGTGACCCACTTTGAGAAAATTAAGATTCTGCCTAAAGATCAATGGACCCAGCACACAACAACTGGTGGTTCTCGGGCCTGTGCAGTATTTGGGAATCCATCATTCTTCCGAAACATGGTCTGGCTTACAAAGAAAGGATCAAACTACCCAATTGCTAAAAGGTCATACAACAACACAAGTGGGGAGCAAATGCTGATAATCTGGGGGGTACATCATCCCAATGACGATGCAGAACAAAGGGCACTGTACCAGAATGTGGGAACATATGTTTCCATCGGAACATCAACACTAAATAAGAGGTCAATCCCTGAAATAGCGACAAGGCCCAAAGTCAATGGACAAGGAGGGAGAATGGAATTTTCTTGGACTCTATTAGATACATGGGATGTCATAAATTTTGAGAGCACTGGTAATCTAATTGCACCAGAGTATGGATTCAAAATATCAAAGAGAGGAAGCTCAGGAATTATGAAGACAGAGAAAACACTTGAAAATTGTGAGACCAGATGTCAGACCCCCTTAGGGGCAATAAATACAACATTGCCCTTTCACAACATTCACCCATTGACAATAGGTGAGTGCCCCAAGTATGTAAAGTCAGATAGACTGGTCTTGGCGACAGGACTAAGAAATGTCCCTCAGATTGAATCAAGGGGATTGTTTGGAGCAATAGCTGGGTTTATAGAAGGCGGATGGCAAGGAATGGTTGATGGCTGGTATGGATATCATCACAGCAATGATCAAGGATCAGGATATGCAGCAGACAAAGAATCCACTCAAAAGGCAATTGACGGGATAACTAACAAGGTAAATTCTGTGATTGAAAAGATGAACACTCAGTTTGAGGCTGTTGGGAAAGAGTTCAACAATCTAGAGAGAAGACTAGAAAACTTAAATAAGAAGATGGAAGATGGATTTCTCGATGTATGGACATACAATGCCGAACTCCTAGTTCTAATGGAAAATGAGAGGACACTTGATTTCCATGACTCTAATGTAAGGAATCTGTACGACAAAGTCAGAATGCAACTGAGGGACAATGCTAAGGAAATAGGGAACGGATGCTTTGAGTTTTACCATAAATGTGATGATGAATGCATGAACAGCGTCAGGAATGGAACATATGATTATCCCAAATATGAAGAAGAGTCCAAGCTGAACAGGAACGAAATCAAAGGGGTGAAATTGAGCAATATGGGGGTCTATCAAATACTTGCTATATACGCTACAGTTGCAGGCTCCTTGTCACTGGCAATCATGATAGCTGGGATTTCTTTCTGGATGTGTTCTAACGGGTCTCTGCAATGCAGAATTTGCATTTGA
>A_/_H2N3|CY157446|A/mallard/California/3381/2012
ATGACCATCACTTTTCTCATCCTCCTGTTCACAGTAGTGAAAGGGGACCAAATATGTATCGGATACCATGCCAACAATTCCACAGAAAAAGTTGACACAATCTTGGAACGAAACGTCACCGTGACTCATGCCAAGGACATTCTTGAAAAGACGCACAATGGAAAGTTGTGCAAATTAAGCGGGATCCCTCCATTGGAACTGGGGGATTGCAGCATTGCAGGTTGGCTCCTTGGAAATCCAGAGTGTGACCGGCTCCTAAGTGTACCTGAATGGTCCTATATAGTGGAAAAGGAAAACCCGGTGAATGGTCTGTGCTATCCAGGCAGTTTCAATGACTATGAGGAATTGAAACATCTCCTCACTAGTGTGACCCACTTTGAGAAAATTAAGATTCTGCCTAGAGATCAATGGACCCAGCACACAACAACTGGTGGTTCTCGGGCCTGTGCAGTATTTGGGAATCCATCATTCTTCCGAAACATGGTCTGGCTTACAAAGAAAGGATCAAACTACCCAATTGCTAAAAGGTCATACAACAACACAAGTGGGGAGCAAATGCTGATAATCTGGGGGGTACATCATCCCAATGACGATGCAGAACAAAGGGCACTGTACCAGAATGTGGGAACATATGTTTCCATCGGAACATCAACACTAAATAAGAGGTCAATCCCTGAAATAGCGACAAGGCCCAAAGTCAATGGACAAGGAGGGAGAATGGAATTTTCTTGGACTCTATTAGATACATGGGATGTCATAAATTTTGAGAGCACTGGTAATCTAATTGCACCAGAGTATGGATTCAAAATATCAAAGAGAGGAAGCTCAGGAATTATGAAGACAGAGAAAACACTTGAAAATTGTGAGACCAGATGTCAGACCCCCTTAGGGGCAATAAATACAACATTGCCCTTTCACAACATTCACCCATTGACAATAGGTGAGTGCCCCAAGTATGTAAAGTCAGATAGACTGGTCTTGGCGACAGGACTAAGAAATGTCCCTCAGATTGAATCAAGGGGATTGTTTGGAGCAATAGCTGGGTTTATAGAAGGCGGATGGCAAGGAATGGTTGATGGCTGGTATGGATATCATCACAGCAATGATCAAGGATCAGGATATGCAGCAGACAAAGAATCCACTCAAAAGGCAATTGACGGGATAACTAACAAGGTAAATTCTGTGATTGAAAAGATGAACACTCAATTTGAGGCTGTTGGGAAAGAGTTCAACAATCTAGAGAGAAGACTAGAAAACTTAAATAAGAAGATGGAAGATGGATTTCTCGATGTATGGACATACAATGCCGAACTCCTAGTTCTAATGGAAAATGAGAGGACACTTGATTTCCATGACTCTAATGTAAGGAATCTGTACGACAAAGTCAGAATGCAACTGAGGGACAATGCTAAGGAAATAGGGAACGGATGCTTTGAGTTTTACCATAAATGTGATGATGAATGCATGAACAGCGTCAGGAATGGAACATATGATTATCCCAAATATGAAGAAGAGTCCAAGCTGAACAGGAACGAAATCAAAGGGGTGAAATTGAGCAATATGGGGGTCTATCAAATACTTGCTATATACGCTACAGTTGCAGGCTCCTTGTCACTGGCAATCATGATAGCTGGGATTTCTTTCTGGATGTGTTCTAACGGGTCTCTGCAATGCAGAATTTGCATTTGA
>A_/_H2N3|CY157430|A/mallard/California/3314/2012
ATGACCATCACTTTTCTCATCCTCCTGTTCACAGTAGTGAAAGGGGACCAAATATGTATCGGATACCATGCCAACAATTCCACAGAAAAAGTTGACACAATCTTGGAACGAAACGTCACCGTGACTCATGCCAAGGACATTCTTGAAAAGACGCACAATGGAAAGTTGTGCAAATTAAGCGGGATCCCTCCATTGGAACTGGGGGATTGCAGCATTGCAGGTTGGCTCCTTGGAAATCCAGAGTGTGACCGGCTCCTAAGTGTGCCTGAATGGTCCTATATAGTGGAAAAGGAAAACCCGGTGAATGGTCTATGCTATCCAGGCAGTTTTAATGACTATGAGGAATTGAAACATCTCCTCACTAGTGTGACCCACTTTGAGAAAATTAAGATTCTGCCTAGAGATCAATGGACCCAGCACACAACAACTGGTGGTTCTCGGGCCTGTGCAGTATTTGGGAATCCATCATTCTTCCGAAACATGGTCTGGCTTACAAAGAAAGGATCAAACTACCCAATTGCTAAAAGATCATACAACAACACAAGTGGGGAGCAAATGCTGATAATCTGGGGGGTACATCATCCCAATGACGATGCAGAACAAAGGGCACTGTACCAGAATGTGGGAACATATGTTTCCATCGGAACATCAACACTAAATAAGAGGTCAATCCCTGAAATAGCGACAAGGCCCAAAGTCAATGGACAAGGAGGGAGAATGGAATTTTCTTGGACTCTATTAGATACATGGGATGTCATAAATTTTGAGAGCACTGGTAATCTAATTGCACCAGAGTATGGATTCAAAATATCAAAGAGAGGAAGCTCAGGAATTATGAAGACAGAGAAAACACTTGAAAATTGTGAGACCAGATGTCAGACCCCCTTAGGGGCAATAAATACAACATTGCCCTTTCACAACATTCACCCATTGACAATAGGTGAGTGCCCCAAGTATGTAAAGTCAGATAGACTGGTCTTGGCGACAGGACTAAGAAATGTCCCTCAGATTGAATCAAGGGGATTGTTTGGAGCAATAGCTGGGTTTATAGAAGGCGGATGGCAAGGAATGGTTGATGGCTGGTATGGATATCATCACAGCAATGATCAAGGATCAGGATATGCAGCAGACAAAGAATCCACTCAAAAGGCAATTGACGGGATAACTAACAAAGTAAATTCTGTGATTGAAAAGATGAACACTCAGTTTGAGGCTGTTGGGAAAGAGTTCAACAATCTAGAGAGAAGACTAGAAAACTTAAATAAGAAGATGGAAGATGGATTTCTCGATGTATGGACATACAATGCCGAACTCCTAGTTCTAATGGAAAATGAGAGGACACTTGATTTCCATGACTCTAATGTAAGGAATCTGTACGACAAAGTCAGAATGCAACTGAGGGACAATGCTAAGGAAATAGGGAACGGATGCTTTGAGTTTTACCATAAATGTGATGATGAATGCATGAACAGCGTCAGGAATGGAACATATGATTATCCCAAATATGAAGAAGAGTCCAAGCTGAACAGGAACGAAATCAAAGGGGTGAAATTGAGCAGTATGGGGGTCTATCAAATACTTGCTATATACGCTACAGTTGCAGGCTCCTTGTCACTGGCAATCATGATAGCTGGGATTTCTTTCTGGATGTGTTCTAACGGGTCTCTGCAATGCAGAATTTGCATTTGA
>A_/_H2N3|CY157422|A/mallard/California/3310/2012
ATGACCATCACTTTTCTCATCCTCCTGTTCACAGTAGTGAAAGGGGACCAAATATGTATCGGATACCATGCCAACAATTCCACAGAAAAAGTTGACACAATCTTGGAACGAAACGTCACCGTGACTCATGCCAAGGACATTCTTGAAAAGACGCACAATGGAAAGTTGTGCAAATTAAGCGGGATCCCTCCATTGGAACTGGGGGATTGCAGCATTGCAGGTTGGCTCCTTGGAAATCCAGAGTGTGACCGGCTCTTAAGTGTACCTGAATGGTCCTATATAGTGGAAAAGGAAAACCCGGTGAATGGTCTATGCTATCCAGGCAGTTTCAATGACTATGAGGAATTGAAACATCTCCTCACTAGTGTGACCCACTTTGAGAAAATTAAGATTCTGCCTAGAGATCAATGGACCCAGCACACAACAACTGGTGGTTCTCGGGCCTGTGCAGTATTTGGGAATCCATCATTCTTCCGAAACATGGTCTGGCTTACAAAGAAAGGATCAAACTACCCAATTGCTAAAAGGTCATACAACAACACAAGTGGGGAGCAAATGCTGATAATCTGGGGGGTACATCATCCCAATGACGATGCAGAACAAAGGACACTGTACCAGAATGTGGGAACATATGTTTCCATCGGAACATCAACACTAAATAAGAGGTCAATCCCTGAAATAGCGACAAGGCCCAAAGTCAATGGACAAGGAGGGAGAATGGAATTTTCTTGGACTCTATTAGATACATGGGATGTCATAAATTTTGAGAGCACTGGTAATCTAATTGCACCAGAGTATGGATTCAAAATATCAAAGAGAGGAAGCTCAGGAATTATGAAGACAGAGAAAACACTTGAAAATTGTGAGACCAGATGTCAGACCCCCTTAGGGGCAATAAATACAACATTGCCCTTTCACAACATTCACCCATTGACAATAGGTGAGTGCCCCAAGTATGTAAAGTCAGATAGACTGGTCTTGGCGACAGGACTAAGAAATATCCCTCAAATTGAATCAAGGGGATTGTTTGGAGCAATAGCTGGGTTTATAGAAGGCGGATGGCAAGGAATGGTTGATGGCTGGTATGGATATCATCACAGCAATGATCAAGGATCAGGATATGCAGCAGACAAAGAATCCACTCAAAAGGCAATTGACGGGATAACTAACAAGGTAAATTCTGTGATTGAAAAGATGAACACTCAGTTTGAGGCTGTTGGGAAAGAGTTCAACAATCTAGAGAGAAGACTAGAAAACTTAAACAAGAAGATGGAAGATGGATTTCTCGATGTATGGACATACAATGCCGAACTCCTAGTTCTAATGGAAAATGAGAGGACACTTGATTTACATGACTCTAATGTAAGGAATCTGTACGACAAAGTCAGAATGCAACTGAGGGACAATGCTAAGGAAATAGGGAACGGATGCTTTGAGTTTTACCATAAATGTGATGATGAATGCATGAACAGCGTCAGGAATGGAACATATGATTATCCCAAATATGAAGAAGAGTCCAAGCTGAACAGGAACGAAATCAAAGGGGTGAAATTGAGCAATATGGGGGTCTATCAAATACTTGCTATATACGCTACAGTTGCAGGCTCCTTGTCACTGGCAATCATGATAGCTGGGATTTCTTTCTGGATGTGTTCTAACGGGTCTCTGCAATGCAGAATTTGCATTTGA
>A_/_H2N3|CY157406|A/mallard/California/3223/2012
ATGACCATCACTTTTCTCATCCTCCTGTTCACAGTAGTGAAAGGGGACCAAATATGTATCGGATACCATGCCAACAATTCCACAGAAAAAGTTGACACAATCTTGGAACGAAACGTCACCGTGACTCATGCCAAGGACATTCTTGAAAAGACGCACAATGGAAAGTTGTGCAAATTAAGCGGGATCCCTCCATTGGAACTGGGGGATTGCAGCATTGCAGGTTGGCTCCTTGGAAATCCAGAGTGTGACCGGCTCCTAAGTGTGCCTGAATGGTCCTATATAGTGGAAAAGGAAAACCCGGTGAATGGTCTATGCTATCCAGGCAGTTTCAATGACTATGAGGAATTGAAACATCTCCTCACTAGTGTGACCCACTTTGAGAAAATTAAGATTCTGCCTAGAGATCAATGGACCCAGCACACAACAACTGGTGGTTCTCGGGCCTGTGCAGTATTTGGGAATCCATCATTCTTCCGAAACATGGTCTGGCTTACAAAGAAAGGATCAAACTACCCAATTGCTAAAAGGTCATACAACAACACAAGCGGGGAGCAAATGCTGATAATCTGGGGGTTACATCATCCCAATGACGATGCAGAACAAAGGACACTGTACCAGAATGTGGGAACATATGTTTCCATCGGAACATCAACACTAAATAAGAGGTCAATCCCTGAAATAGCGACAAGGCCCAAAGTCAATGGACAAGGAGGGAGAATGGAATTTTCTTGGACTCTATTAGATACATGGGATGTCATAAATTTTGAGAGCACTGGTAATCTAATTGCACCAGAGTATGGATTCAAAATATCAAAGAGAGGAAGCTCAGGAATTGTGAAGACAGAGAAAACACTTGAAAATTGTGAGACCAGATGTCAGACCCCCTTAGGGGCAATAAATACAACATTGCCCTTTCACAACATTCACCCATTGACAATAGGTGAGTGCCCCAAGTATGTAAAGTCAGATAGACTGGTCTTGGCGACAGGACTAAGAAATGTCCCTCAGATTGAATCAAGGGGATTGTTTGGAGCAATAGCTGGGTTTATAGAAGGCGGATGGCAAGGAATGGTTGATGGCTGGTATGGATATCATCACAGCAATGATCAAGGATCAGGATATGCAGCAGACAAAGAATCCACTCAAAAGGCAATTGACGGGATAACTAACAAGGTAAATTCTGTGATTGAAAAGATGAACACTCAGTTTGAGGCTGTTGGGAAAGAGTTCAACAATCTAGAGAGAAGACTAGAAAACTTAAATAAGAAGATGGAAGATGGATTTCTCGATGTATGGACATACAATGCCGAACTCCTAGTTCTAATGGAAAATGAGAGGACACTTGATTTCCATGACTCTAATGTAAGGAATCTGTACGACAAAGTCAGAATGCAACTGAGGGACAATGCTAAGGAAATAGGGAACGGATGCTTTGAGTTTTACCATAAATGTGATGATGAATGCATGAACAGCGTCAGGAATGGAACATATGATTATCCCAAATATGAAGAAGAGTCCAAGCTGAACAGGAACGAAATCAAAGGGGTGAAATTGAGCAATATGGGGGTCTATCAAATACTTGCTATATACGCTACAGTTGCAGGCTCCTTGTCACTGGCAATCATGATAGCTGGGATTTCTTTCTGGATGTGTTCTAACGGGTCTCTGCAATGCAGAATTTGCATTTGA
>A_/_H2N7|CY157398|A/mallard/California/3200/2012
ATGACCATCACTTTTCTCATCCTCCTGTTCACAGTAGTGAGAGGGGACCAAATATGTATCGGATACCATGCCAACAATTCCACAGAAAAAGTTGACACAATCTTGGAACGAAACGTCACCGTAACTCATGCCAAGGACATTCTTGAAAAGACGCACAATGGAAAGTTGTGCAAATTAAGCGGGATCCCTCCATTGGAACTGGGAGATTGCAGCATTGCAGGTTGGCTCCTTGGAAATCCAGAGTGTGACCGGCTCCTAAGTGTACCTGAATGGTCCTATATAGTGGAAAAGGAAAACCCGGTGAATGGCCTATGCTATCCAGGCAGTTTCAATGACTATGAGGAATTGAAACATCTCCTCACTAGTGTGACCCACTTTGAGAAAATTAAGATTCTGCCTAGAGATCAATGGACCCAGCACACAACAACTGGTGGTTCTCGGGCCTGTGCAGTATTTGGGAATCCATCATTCTTCCGAAACATGGTCTGGCTTACAAAGAAGGGATCAAACTACCCAATTGCTAAAGGGTCATACAACAACACAAGTGGGGAGCAAATGCTGATAATCTGGGGGATACATCATCCCAATGACGATGCAGAACAAAGGGCACTGTACCAGAATGTGGGAACATATGTTTCCATTGGAACATCAACACTAAATAAGAGGTCAATCCCTGAAATAGCGACAAGGCCCAAAGTCAATGGACAAGGAGGGAGAATGGAATTTTCTTGGACTCTATTGGAGACATGGGATGTCATAAATTTTGAGAGCACTGGTAATCTGATTGCACCAGAGTATGGATTCAAAATATCAAAGAGAGGAAGCTCAGGAATTATGAAGACAGAGAAAACACTTGAAAATTGTGAAACCAGATGTCAGACCCCCTTAGGGGCAATAAATACAACATTGCCCTTTCACAACATTCACCCATTGACAATAGGTGAGTGCCCCAAGTATGTCAAGTCAGATAGACTGGTCTTGGCGACAGGACTAAGAAATGTCCCTCAGATTGAATCAAGGGGATTGTTTGGAGCAATAGCTGGGTTTATAGAAGGCGGATGGCAAGGAATGGTTGATGGCTGGTATGGATATCATCACAGCAATGATCAAGGATCAGGATATGCAGCAGACAAAGAATCCACTCAAAAGGCAATTGACGGGATAACTAACAAGGTAAATTCTGTGATTGAAAAGATGAACACTCAGTTTGAGGCTGTTGGGAAAGAGTTCAACAATCTAGAGAGAAGACTAGAAAACTTAAATAAGAAGATGGAAGATGGATTTCTCGATGTATGGACATACAATGCCGAACTCCTAGTTCTAATGGAAAATGAGAGGACACTTGATTTCCATGACTCTAATGTAAGGAATCTGTACGATAAGGTCAGAATGCAACTGAGGGACAATGCTAAGGAAATAGGGAACGGATGTTTTGAGTTTTACCATAAATGTGATGATGAATGCATGAACAGCGTCAGGAATGGAACATATGATTATCCCAAATATGAAGAAGAGTCCAAGCTGAACAGGAACGAAATCAAAGGGGTGAAATTGAGTAATATGGGGGTCTATCAAATACTTGCTATATACGCTACAGTTGCAGGCTCCTTGTCACTGGCAATCATGATAGCTGGGATTTCTTTCTGGATGTGTTCTAACGGGTCTCTGCAATGCAGAATTTGCATTTGA
>A_/_H2N3|CY157390|A/mallard/California/3174/2012
ATGACCATCACTTTTCTCATCCTCCTGTTCACAGTAGTGAAAGGGGACCAAATATGTATCGGATACCATGCCAACAATTCCACAGAAAAAGTTGACACAATCTTGGAACGAAACGTCACCGTGACTCATGCCAAGGACATTCTTGAAAAGACGCACAATGGAAAGTTGTGCAAATTAAGCGGGATCCCTCCATTGGAACTGGGGGATTGCAGCATTGCAGGTTGGCTCCTTGGAAATCCAGAGTGTGACCGGCTCCTAAGTGTGCCTGAATGGTCCTATATAGTGGAAAAGGAAAACCCGGTGAATGGTCTATGCTATCCAGGCAGTTTCAATGACTATGAGGAATTGAAACATCTCCTCACTAGTGTGACCCACTTTGAGAAAATTAAGATTCTGCCTAGAGATCAATGGACCCAGCACACAACAACTGGTGGTTCTCGGGCCTGTGCAGTATTTGGGAATCCATCATTCTTCCGAAACATGGTCTGGCTTACAAAGAAAGGATCAAACTACCCAATTGCTAAAAGATCATACAACAACACAAGTGGGGAGCAAATGCTGATAATCTGGGGGGTACATCATCCCAATGACGATGCAGAACAAAGGACACTGTACCAGAATGTGGGAACATATGTTTCCATCGGAACATCAACACTAAATAAGAGGTCAATCCCTGAAATAGCGACAAGGCCCAAAGTCAATGGACAAGGAGGGAGAATGGAATTTTCTTGGACTCTATTAGATACATGGGATGTCATAAATTTTGAGAGCACTGGTAATCTAATTGCACCAGAGTATGGATTCAAAATATCAAAGAGAGGAAGCTCAGGAATTATGAAGACAGAGAAAACACTTGAAAATTGTGAGACCAGATGTCAGACCCCCTTAGGGGCAATAAATACAACATTGCCCTTTCACAACATTCACCCATTGACAATAGGTGAGTGCCCCAAGTATGTAAAGTCAGATAGACTGGTCTTGGCGACAGGACTAAGAAATGTCCCTCAGATTGAATCAAGGGGATTGTTTGGAGCAATAGCTGGGTTTATAGAAGGCGGATGGCAAGGAATGGTTGATGGCTGGTATGGATATCATCACAGCAATGATCAAGGATCAGGATATGCAGCAGACAAAGAATCCACTCAAAAGGCAATTGACGGGATAACTAACAAAGTAAATTCTGTGATTGAAAAGATGAACACTCAGTTTGAGGCTGTTGGGAAAGAGTTCAACAATCTAGAGAGAAGACTAGAAAACTTAAATAAGAAGATGGAAGATGGATTTCTCGATGTATGGACATACAATGCCGAACTCCTAGTTCTAATGGAAAATGAGAGGACACTTGATTTCCATGACTCTAATGTAAGGAATCTGTACGACAAAGTCAGAATGCAACTGAGGGACAATGCTAAGGAAATAGGGAACGGATGCTTTGAGTTTTACCATAAATGTGATGATGAATGCATGAACAGCGTCAGGAATGGAACATATGATTATCCCAAATATGAAGAAGAGTCCAAGCTGAACAGGAACGAAATCAAAGGGGTGAAATTGAGCAGTATGGGGGTCTATCAAATACTTGCTATATACGCTACAGTTGCAGGCTCCTTGTCACTGGCAATCATGATAGCTGGGATTTCTTTCTGGATGTGTTCTAACGGGTCTCTGCAATGCAGAATTTGCATTTGA
>A_/_H2N3|CY157374|A/mallard/California/3171/2012
ATGACCATCACTTTTCTCATCCTCCTGTTCACAGTAGTGAAAGGGGACCAAATATGTATCGGATACCATGCCAACAATTCCACAGAAAAAGTTGACACAATCTTGGAACGAAACGTCACCGTGACTCATGCCAAGGACATTCTTGAAAAGACGCACAATGGAAAGTTGTGCAAATTAAGCGGGATCCCTCCATTGGAACTGGGGGATTGCAGCATTGCAGGTTGGCTCCTTGGAAATCCAGAGTGTGACCGGCTCCTAAGTGTGCCTGAATGGTCCTATATAGTGGAAAAGGAAAACCCGGTGAATGGTCTATGCTATCCAGGCAGTTTCAATGACTATGAGGAATTGAAACATCTCCTCACTAGTGTGACCCACTTTGAGAAAATTAAGATTCTGCCTAGAGATCAATGGACCCAGCACACAACAACTGGTGGTTCTCGGGCCTGTGCAGTATTTGGGAATCCATCATTCTTCCGAAACATGGTCTGGCTTACAAAGAAAGGATCAAACTACCCAATTGCTAAAAGATCATACAACAACACAAGTGGGGAGCAAATGCTGATAATCTGGGGGGTACATCATCCCAATGACGATGCAGAACAAAGGACACTGTACCAGAATGTGGGAGCATATGTTTCCATCGGAACATCAACACTAAATAAGAGGTCAATCCCTGAAATAGCGACAAGGCCCAAAGTCAATGGACAAGGAGGGAGAATGGAATTTTCTTGGACTCTATTAGATACATGGGATGTCATAAATTTTGAGAGCACTGGTAATCTAATTGCACCAGAGTATGGATTCAAAATATCAAAGAGAGGAAGCTCAGGAATTATGAAGACAGAGAAAACACTTGAAAATTGTGAGACCAGATGTCAGACCCCCTTAGGGGCAATAAATACAACATTGCCCTTTCACAACATTCACCCATTGACAATAGGTGAGTGCCCCAAGTATGTAAAGTCAGATAGACTGGTCTTGGCGACAGGACTAAGAAATGTCCCTCAGATTGAATCAAGGGGATTGTTTGGAGCAATAGCTGGGTTTATAGAAGGCGGATGGCAAGGAATGGTTGATGGCTGGTATGGATATCATCACAGCAATGATCAAGGATCAGGATATGCAGCAGACAAAGAATCCACTCAAAAGGCAATTGACGGGATAACTAACAAAGTAAATTCTGTGATTGAAAAGATGAACACTCAGTTTGAGGCTGTTGGGAAAGAGTTCAACAATCTAGAGAGAAGACTAGAAAACTTAAATAAGAAGATGGAAGATGGATTTCTCGATGTATGGACATACAATGCCGAACTCCTAGTTCTAATGGAAAATGAGAGGACACTTGATTTCCATGACTCTAATGTAAGGAATCTGTACGACAAAGTCAGAATGCAACTGAGGGACAATGCTAAGGAAATAGGGAACGGATGCTTTGAGTTTTACCATAAATGTGATGATGAATGCATGAACAGCGTCAGGAATGGAACATATGATTATCCCAAATATGAAGAAGAGTCCAAGCTGAACAGGAACGAAATCAAAGGGGTGAAATTGAGCAGTATGGGGGTCTATCAAATACTTGCTATATACGCTACAGTTGCAGGCTCCTTGTCACTGGCAATCATGATAGCTGGGATTTCTTTCTGGATGTGTTCTAACGGGTCTCTGCAATGCAGAATTTGCATTTGA
>A_/_H2N3|CY157366|A/mallard/California/3167/2012
ATGACCATCACTTTTCTCATCCTCCTGTTCACAGTAGTGAAAGGGGACCAAATATGTATCGGATACCATGCCAACAATTCCACAGAAAAAGTTGACACAATCTTGGAACGAAACGTCACCGTGACTCATGCCAAGGACATTCTTGAAAAGACGCACAATGGAAAGTTGTGCAAATTAAGCGGGATCCCTCCATTGGAACTGGGGGATTGCAGCATTGCAGGTTGGCTCCTTGGAAATCCAGAGTGTGACCGGCTCCTAAGTGTGCCTGAATGGTCCTATATAGTGGAAAAGGAAAACCCGGTGAATGGTCTATGCTATCCAGGCAGTTTCAATGACTATGAGGAATTGAAACATCTCCTCACTAGTGTGACCCACTTTGAGAAAATTAAGATTCTGCCTAGAGGTCAATGGACCCAGCACACAACAACTGGTGGTTCTCGGGCCTGTGCAGTATTTGGGAATCCATCATTCTTCCGAAACATGGTCTGGCTTACAAAGAAAGGATCAAACTACCCAATTGCTAAAAGATCATACAACAACACAAGTGGGGAGCAAATGCTGATAATCTGGGGGGTACATCATCCCAATGACGATGCAGAACAAAGGACACTGTACCAGAATGTGGGAACATATGTTTCCATCGGAACATCAACACTAAATAAGAGGTCAATCCCTGAAATAGCGACAAGGCCCAAAGTCAATGGACAAGGAGGGAGAATGGAATTTTCTTGGACTCTATTAGATACATGGGATGTCATAAATTTTGAGAGCACTGGTAATCTAATTGCACCAGAGTATGGATTCAAAATATCAAAGAGAGGAAGCTCAGGAATTATGAAGACAGAGAAAACACTTGAAAATTGTGAGACCAGATGTCAGACCCCCTTAGGGGCAATAAATACAACATTGCCCTTTCACAACATTCACCCATTGACAATAGGTGAGTGCCCCAAGTATGTAAAGTCAGATAGACTGGTCTTGGCGACAGGACTAAGAAATGTCCCTCAGATTGAATCAAGGGGATTGTTTGGAGCAATAGCTGGGTTTATAGAAGGCGGATGGCAAGGAATGGTTGATGGCTGGTATGGATATCATCACAGCAATGATCAAGGATCAGGATATGCAGCAGACAAAGAATCCACTCAAAAGGCAATTGACGGGATAACTAACAAAGTAAATTCTGTGATTGAAAAGATGAACACTCAGTTTGAGGCTGTTGGGAAAGAGTTCAACAATCTAGAGAGAAGACTAGAAAACTTAAATAAGAAGATGGAAGATGGATTTCTCGATGTATGGACATACAATGCCGAACTCCTAGTTCTAATGGAAAATGAGAGGACACTTGATTTCCATGACTCTAATGTAAGGAATCTGTACGACAAAGTCAGAATGCAACTGAGGGACAATGCTAAGGAAATAGGGAACGGATGCTTTGAGTTTTACCATAAATGTGATGATGAATGCATGAACAGCGTCAGGAATGGAACATATGATTATCCCAAATATGAAGAAGAGTCCAAGCTGAACAGGAACGAAATCAAAGGGGTGAAATTGAGCAGTATGGGGGTCTATCAAATACTTGCTATATACGCTACAGTTGCAGGCTCCTTGTCACTGGCAATCATGATAGCTGGGATTTCTTTCTGGATGTGTTCTAACGGGTCTCTGCAATGCAGAATTTGCATTTGA
>A_/_H2N3|CY157350|A/mallard/California/3153/2012
ATGACCATCACTTTTCTCATCCTCCTGTTCACAGTAGTGAAAGGGGACCAAATATGTATCGGATACCATGCCAACAATTCCACAGAAAAAGTTGACACAATCTTGGAACGAAACGTCACCGTGACTCATGCCAAGGACATTCTTGAAAAGACGCACAATGGAAAGTTGTGCAAATTAAGCGGGATCCCTCCATTGGAACTGGGGGATTGCAGCATTGCAGGTTGGCTCCTTGGAAATCCAGAGTGTGACCGGCTCCTAAGTGTGCCTGAATGGTCCTATATAGTGGAAAAGGAAAACCCGGTGAATGGTCTATGCTATCCAGGCAGTTTCAATGACTATGAGGAATTGAAACATCTCCTCACTAGTGTGACCCACTTTGAGAAAATTAAGATTCTGCCTAGAGATCAATGGACCCAGCACACAACAACTGGTGGTTCTCGGGCCTGTGCAGTATTTGGGAATCCATCATTCTTCCGAAACATGGTCTGGCTTACAAAGAAAGGATCAAACTACCCAATTGCTAAAAGATCATACAACAACACAAGTGGGGAGCAAATGCTGATAATCTGGGGGATACATCATCCCAATGACGATGCAGAACAAAGGACACTGTACCAGAATGTGGGAACATATGTTTCCATCGGAACATCAACACTAAATAAGAGGTCAATCCCTGAAATAGCGACAAGGCCCAAAGTCAATGGACAAGGAGGGAGAATGGAATTTTCTTGGACTCTATTAGATACATGGGATGTCATAAATTTTGAGAGCACTGGTAATCTAATTGCACCAGAGTATGGATTCAAAATATCAAAGAGAGGAAGCTCAGGAATTATGAAGACAGAGAAAACACTTGAAAATTGTGAGACCAGATGTCAGACCCCCTTAGGGGCAATAAATACAACATTGCCCTTTCACAACATTCACCCATTGACAATAGGTGAGTGCCCCAAGTATGTAAAGTCAGATAGACTGGTCTTGGCGACAGGACTAAGAAATGTCCCTCAGATTGAATCAAGGGGATTGTTTGGAGCAATAGCTGGGTTTATAGAAGGCGGATGGCAAGGAATGGTTGATGGCTGGTATGGATATCATCACAGCAATGATCAAGGATCAGGATATGCAGCAGACAAAGAATCCACTCAAAAGGCAATTGACGGGATAACTAACAAAGTAAATTCTGTGATTGAAAAGATGAACACTCAGTTTGAGGCTGTTGGGAAAGAGTTCAACAATCTAGAGAGAAGACTAGAAAACTTAAATAAGAAGATGGAAGATGGATTTCTCGATGTATGGACATACAATGCCGAACTCCTAGTTCTAATGGAAAATGAGAGGACACTTGATTTCCATGACTCTAATGTAAGGAATCTGTACGACAAAGTCAGAATGCAACTGAGGGACAATGCTAAGGAAATAGGGAACGGATGCTTTGAGTTTTACCATAAATGTGATGATGAATGCATGAACAGCGTCAGGAATGGAACATATGATTATCCCAAATATGAAGAAGAGTCCAAGCTGAACAGGAACGAAATCAAAGGGGTGAAATTGAGCAGTATGGGGGTCTATCAAATACTTGCTATATACGCTACAGTTGCAGGCTCCTTGTCACTGGCAATCATGATAGCTGGGATTTCTTTCTGGATGTGTTCTAACGGGTCTCTGCAATGCAGAATTTGCATTTGA
>A_/_H2N3|CY157342|A/mallard/California/3152/2012
ATGACCATCACTTTTCTCATCCTCCTGTTCACAGTAGTGAAAGGGGACCAAATATGTATCGGATACCATGCCAATAATTCCACAGAAAAGGTTGACACAATCTTGGAACGAAACGTCACTGTGACTCATGCCAAGGACATTCTTGAAAAGACGCATAATGGAAAGTTGTGCAAATTAAGTGGGATCCCTCCATTAGAACTGGGGGATTGCAGCATTGCAGGTTGGCTCCTTGGAAATCCAGAATGTGACCGGCTCTTAAGTGTACCTGAATGGTCCTATATAGTGGAAAAGGAAAACCCGGTGAATGGTCTGTGCTATCCAGGCAGTTTCAATGAGTATGAAGAATTGAAACATCTCCTCACCAGCGTGACACACTTTGAGAAAGTTAAAATTCTGCCTAGGGATCAATGGACCCAGCACACAACAACTGGTGGTTCTCGGGCCTGTGCAGTATTTGGGAATCCATCATTCTTCAGAAACATGGTCTGGCTTACAAAGAAGGGGTCAAACTATCCAATTGCTAAAAGGTCATACAACAACACAAGTGGGGAGCAAATGCTGATAATCTGGGGGGTACACCATCCCAATGACGATACAGAACAAAGGACACTGTACCAGAATGTGGGGACATATGTTTCCGTTGGAACATCAACGTTAAATAAGAGGTCAATCCCTGAAATAGCGACAAGGCCCAAAGTCAATGGACAAGGAGGGAGAATGGAATTCTATTGGACTCTACTAGAAACATGGGATGTCATAAATTTTGAAAGCACTGGTAATTTAATTGCACCAGAATATGGATTCAAAATATCAAAGAGAGGAAGCTCAGGAATTATGAAGACAGAGAAAACACTTGAAAATTGTGAGACCAAATGTCAGACCCCCTTAGGGGCAATAAATACAACATTGCCCTTCCATAACATTCACCCATTGACAATAGGTGAGTGTCCCAAGTATGTCAAGTCGGATAGATTGGTCTTGGCAACAGGACTAAGGAATGTCCCTCAGATTGAATCAAGGGGATTGTTCGGAGCAATAGCTGGGTTTATAGAAGGCGGATGGCAAGGGATGGTTGATGGCTGGTATGGGTATCATCACAGCAATGATCAAGGATCAGGATATGCAGCAGACAAAGAATCCACTCAAAAGGCAATTGACGGGATAACTAACAAGGTAAATTCTGTGATTGAGAAGATGAACACTCAGTTTGAGGCTGTTGGGAAAGAGTTTAACAATCTAGAGAGAAGACTAGAAAACTTAAATAAGAAGATGGAAGATGGATTTCTAGATGTATGGACTTACAATGCCGAACTCCTAGTTCTAATGGAAAATGAGAGGACACTTGATTTCCATGACTCTAATGTGAGGAATCTGTACGACAAGGTCAGAATGCAATTGAGGGACAATGCTAAGGAAATAGGGAACGGATGCTTTGAGTTTTATCATAAATGTGATGATGAATGCATGAACAGTGTCAGGAATGGGACGTATGATTACCCCAAATATGAAGAAGAGTCCAAGCTGAACAGGAACGAAATCAAAGGGGTGAAATTGAGCAATATGGGGGTCTATCAAATACTTGCTATATACGCTACAGTTGCAGGCTCCTTGTCACTGGCAATCATGATAGCTGGGATTTCTTTCTGGATGTGTTCTAATGGGTCTCTGCAATGCAGAATTTGCATTTGA
>A_/_H2N3|CY157334|A/mallard/California/3148/2012
ATGACCATCACTTTTCTCATCCTCCTGTTCACAGTAGTGAAAGGGGACCAAATATGTATCGGATACCATGCCAACAATTCCACAGAAAAAGTTGACACAATCTTGGAACGAAACGTCACCGTGACTCATGCCAAGGACATTCTTGAAAAGACGCACAATGGAAAGTTGTGCAAATTAAGCGGGATCCCTCCATTGGAACTGGGGGATTGCAGCATTGCAGGTTGGCTCCTTGGAAATCCAGAGTGTGACCGGCTCCTAAGTGTACCTGAATGGTCCTATATAGTGGAAAAGGAAAACCCGGTGAATGGTCTATGCTATCCAGGCAGTTTCAATGACTATGAGGAATTGAAACATCTCCTCACTAGTGTGACCCACTTTGAGAAAATTAAGATTCTGCCTAGAGGTCAATGGACCCAGCACACAACAACTGGTGGTTCTCGGGCCTGTGCAGTATTTGGGAATCCATCATTCTTCCGAAACATGGTCTGGCTTACAAAGAAAGGATCAAACTACCCAATTGCTAAAAGGTCATACAACAACACAAGTGGGGAGCAAATGCTGATAATCTGGGGGGTACATCATCCCAATGACGATGCAGAACAAAGGACACTGTACCAGAATGTGGGAACATATGTTTCCATCGGAACATCAACACTAAATAAGAGGTCAATCCCTGAAATAGCGACAAGGCCCAAAGTCAATGGACAAGGAGGGAGAATGGAATTTTCTTGGACTCTATTAGATACATGGGATGTCATAAATTTTGAGAGCACTGGTAATCTAATTGCACCAGAGTATGGATTCAAAATATCAAAGAGAGGAAGCTCAGGAATTATGAAGACAGAGAAAACACTTGAAAATTGTGAGACCAGATGTCAGACCCCCTTAGGGGCAATAAATACAACATTGCCCTTTCACAACATTCACCCATTGACAATAGGTGAGTGCCCCAAGTATGTAAAGTCAGATAGACTGGTCTTGGCGACAGGACTAAGAAATGTCCCTCAGATTGAATCAAGGGGATTGTTTGGAGCAATAGCTGGGTTTATAGAAGGCGGATGGCAAGGAATGGTTGATGGCTGGTATGGATATCATCACAGCAATGATCAAGGATCAGGATATGCAGCAGACAAAGAATCCACTCAAAAGGCAATTGACGGGATAACTAACAAGGTAAATTCTGTGATTGAAAAGATGAACACTCAGTTTGAGGCTGTTGGGAAAGAGTTCAACAATCTAGAGGGAAGACTAGAAAACTTAAACAAGAAGATGGAAGATGGATTTCTCGATGTATGGACATACAATGCCGAACTCCTAGTTCTAATGGAAAATGAGAGGACACTTGATTTCCATGACTCTAATGTAAGGAATCTGTACGACAAAGTCAGAATGCAACTGAGGGACAATGCTAAGGAAATAGGGAACGGATGCTTTGAGTTTTACCATAAATGTGATGATGAATGCATGAACAGCGTCAGGAATGGAACATATGATTATCCCAAATATGAAGAAGAGTCCAAGCTGAACAGGAACGAAATCAAAGGGGTGAAATTGAGCAATATGGGGGTCTATCAAATACTTGCTATATACGCTACAGTTGCAGGCTCCTTGTCACTGGCAATCATGATAGCTGGGATTTCTTTCTGGATGTGTTCTAACGGGTCTCTGCAATGCAGAATTTGCATTTGA
>A_/_H2N7|CY157326|A/mallard/California/3135/2012
ATGACCATCACTTTTCTCATCCTCCTGTTCACAGTAGTGAGAGGGGACCAAATATGTATCGGATACCATGCCAACAATTCCACAGAAAAAGTTGACACAATCTTGGAACGAAACGTCACCGTGACTCATGCCAAGGACATTCTTGAAAAGACGCACAATGGAAAGTTGTGCAAATTAAGCGGGATCCCTCCATTGGAACTGGGGGATTGCAGCATTGCAGGTTGGCTCCTTGGAAATCCAGAGTGTGACCGGCTCCTAAGTGTACCTGAATGGTCCTATATAGTGGAAAAGGAAAACCCGGTGAATGGCCTATGCTATCCAGGCAGTTTCAATGACTATGAGGAATTGAAACATCTCCTCACTAGTGTGACCCACTTTGAGAAAATTAAGATTCTGCCTAGAGATCAATGGACCCAGCACACAACAACTGGTGGTTCTCGGGCCTGTGCAGTATTTGGGAATCCATCATTCTTCCGAAACATGGTCTGGCTTACAAAGAAGGGATCAAACTACCCAATTGCTAAAGGGTCATACAACAACACAAGTGGGGAGCAAATGCTGATAATCTGGGGGGTACATCATCCCAATGACGATGCAGAACAAAGGGCACTGTACCAGAATGTGGGAACATATGTTTCCATTGGAACATCAACACTAAATAAGAGGTCAATCCCTGAAATAGCGACAAGGCCCAAAGTCAATGGACAAGGAGGGAGAATGGAATTTTTTTGGACTCTATTGGAGACATGGGATGTCATAAATTTTGAGAGCACTGGTAATCTGATTGCACCAGAGTATGGATTCAAAATATCAAAGAGAGGAAGCTCAGGAATTATGAAGACAGAGAAAACACTTGAAAATTGTGAAACCAGATGTCAGACCCCCTTAGGGGCAATAAATACAACATTGCCCTTTCACAACATTCACCCATTGACAATAGGTGAGTGCCCCAAGTATGTCAAGTCAGATAGACTGGTCTTGGCGACAGGACTAAGAAATGTCCCTCAGATTGAATCAAGGGGATTGTTTGGAGCAATAGCTGGGTTTATAGAAGGCGGATGGCAAGGAATGGTTGATGGCTGGTATGGATATTATCACAGCAATGATCAAGGATCAGGATATGCAGCAGACAAAGAATCCACTCAAAAGGCAATTGACGGGATAACTAACAAGGTAAATTCTGTGATTGAAAAGATGAACACTCAGTTTGAGGCTGTTGGGAAAGAGTTCAACAATCTAGAGAGAAGACTAGAAAACTTAAATAAGAAGATGGAAGATGGATTTCTCGATGTATGGACATACAATGCCGAACTCCTAGTTCTAATGGAAAATGAGAGGACACTTGATTTCCATGACTCTAATGTAAGGAATCTGTACGATAAGGTCAGAATGCAACTGAGGGACAATGCTAAGGAAATAGGGAACGGATGTTTTGAGTTTTACCATAAATGTGATGATGAATGCATGAACAGCGTCAGGAATGGAACATATGATTATCCCAAATATGAAGAAGAGTCCAAGCTGAACAGGAACGAAATCAAAGGGGTGAAATTGAGTAATATGGGGGTCTATCAAATACTTGCTATATACGCTACAGTTGCAGGCTCCTTGTCACTGGCAATCATGATAGCTGGGATTTCTTTCTGGATGTGTTCTAACGGGTCTCTGCAATGCAGAATTTGCATTTGA
>A_/_H2N3|CY157318|A/mallard/California/3118/2012
ATGACCATCACTTTTCTCATCCTCCTGTTCACAGTAGTGAAAGGGGACCAAATATGTATCGGATACCATGCCAACAATTCCACAGAAAAGGTTGACACAATCTTGGAACGAAACGTCACTGTGACTCATGCCAAGGACATTCTTGAAAAGACGCATAATGGAAAGTTGTGCAAATTAAGTGGGATCCCTCCATTAGAACTGGGGGATTGCAGCATTGCAGGTTGGCTCCTTGGAAATCCAGAATGTGACCGGCTCTTAAGAGTACCTGAATGGTCCTATATAGTGGAAAAGGAAAACCCGGTGAATGGTCTGTGCTATCCAGGCAGTTTCAATGAGTATGAAGAATTGAAACATCTCCTCACCAGCGTGACACACTTTGAGAAAGTTAAAATTCTGCCTAGGGATCAATGGACCCAGCACACAACAACTGGTGGTTCTCGGGCCTGTGCAGTATTTGGGAATCCATCATTCTTCAGAAACATGGTCTGGCTTACAAAGAAGGGGTCAAACTATCCAATTGCTAAAAGGTCATACAACAACACAAGTGGGGAGCAAATGCTGATAATCTGGGGGGTACACCATCCCAATGACGATACAGAACAAAGGGCACTGTACCAGAATGTGGGGACATATGTTTCCGTTGGAACATCAACGTTAAATAAGAGGTCAATCCCTGAAATAGCGACAAGGCCCAAAGTCAATGGACAAAGAGGGAGAATGGAATTCTATTGGACGCTACTAGAAACATGGGATGTCATAAATTTTGAAAGCACTGGTAATTTAATTGCACCAGAATATGGATTCAAAATATCAAAGAGAGGAAGCTCAGGAATTATGAAGACAGAGAAAACACTTGAAAATTGTGAGACCAAATGTCAGACCCCCTTAGGGGCAATAAATACAACATTGCCCTTCCATAACATTCACCCATTGACAATAGGTGAGTGTCCCAAGTATGTCAAGTCGGATAGACTGGTCCTGGCAACAGGACTAAGGAATGTCCCTCAGATTGAATCAAGGGGATTGTTCGGAGCAATAGCTGGGTTTATAGAAGGCGGATGGCAAGGGATGGTTGATGGCTGGTATGGGTATCATCACAGCAATGATCAAGGATCAGGATATGCAGCAGACAAAGAATCCACTCAAAAGGCAATTGACGGGATAACTAACAAGGTAAATTCTGTGATTGAGAAGATGAACACTCAGTTTGAGGCTGTTGGGAAAGAGTTTAACAATCTAGAGAGAAGACTAGAAAACTTAAATAAGAAGATGGAAGATGGATTTCTAGATGTATGGACTTACAATGCCGAACTCCTAGTTCTAATGGAAAATGAGAGGACACTTGATTTCCATGACTCTAATGTGAGGAATCTGTACGACAAGGTCAGAATGCAATTGAGGGACAATGCTAAGGAAATAGGGAACGGATGCTTTGAGTTTTATCATAAATGTGATGATGAATGCATGAACAGTGTCAGGAATGGGACGTATGATTACCCCAAATATGAAGAAGAGTCCAAGCTGAACAGGAACGAAATCAAAGGGGTGAAATTGAGCAATATGGGGGTCTATCAAATACTTGCTATATACGCTACAGTTGCAGGCTCCTTGTCACTGGCAATCATGATAGCTGGGATTTCTTTCTGGATGTGTTCTAATGGGTCTCTGCAATGCAGAATTTGCATTTGA
>A_/_H2N3|CY157262|A/mallard/California/3032/2012
ATGACCATCACTTTTCTCATCCTCCTGTTCACAGTAGTGAAAGGGGACCAAATATGTATCGGATACCATGCCAACAATTCCACAGAAAAAGTTGACACAATCTTGGAACGAAACGTCACCGTGACTCATGCCAAGGACATTCTTGAAAAGACGCACAATGGAAAGTTGTGCAAATTAAGCGGGATCCCTCCATTGGAACTGGGGGATTGCAGCATTGCAGGTTGGCTCCTTGGAAATCCAGAGTGTGACCGGCTCCTAAGTGTACCTGAATGGTCCTATATAGTGGAAAAGGAAAACCCGGTGAATGGTCTATGCTATCCAGGCAGTTTCAATGACTATGAGGAATTGAAACATCTCCTCACTAGTGTGACCCACTTTGAGAAAATTAAGATTCTGCCTAGAGATCAATGGACCCAGCACACAACAACTGGTGGTTCTCGGGCCTGTGCAGTATTTGGGAATCCATCATTCTTCCGAAACATGGTCTGGCTTACAAAGAAGGGATCAAACTACCCAATTGCTAAAAGGTCATACAACAACACAAGTGGGGAGCAAATGCTGATAATCTGGGGGGTACATCATCCCAATGACGATGCAGAACAAAGGACACTGTACCAGAATGTGGGAACATATGTTTCCATCGGAACATCAACACTAAATAAGAGGTCAATCCCTGAAATAGCGACAAGGCCCAAAGTCAATGGACAAGGAGGGAGAATGGAATTTTCTTGGACTCTATTAGATACATGGGATGTCATAAATTTTGAGAGCACTGGTAATCTAATTGCACCAGAGTATGGATTCAAAATATCAAAGAGAGGAAGCTCAGGAATTATGAAGACAGAGAAAACACTTGAAAATTGTGAGACCAGATGTCAGACCCCCTTAGGGGCAATAAATACAACATTGCCCTTTCACAACATTCACCCATTGACAATAGGTGAGTGCCCCAAGTATGTAAAGTCAGATAGACTGGTCTTGGCGACAGGACTAAGAAATGTCCCTCAGATTGAATCAAGGGGATTGTTTGGAGCAATAGCTGGGTTTATAGAAGGCGGATGGCAAGGAATGGTTGATGGCTGGTATGGATATCATCACAGCAATGATCAAGGATCAGGATATGCAGCAGACAAAGAATCCACTCAAAAGGCAATTGATGGGATAACTAACAAGGTAAATTCTGTGATTGAAAAGATGAACACTCAGTTTGAGGCTGTTGGGAAAGAGTTCAACAATCTAGAGAGAAGACTAGAAAACTTAAATAAGAAGATGGAAGATGGATTCCTCGATGTATGGACATACAATGCCGAACTCCTAGTTCTAATGGAAAATGAGAGGACACTTGATTTCCATGACTCTAATGTAAGGAATCTGTACGACAAGGTCAGAATGCAACTGAGGGACAATGCTAAGGAAATAGGGAACGGATGCTTTGAGTTTTACCATAAATGTGATGATGAATGCATGAACAGCGTCAGGAATGGAACATATGATTATCCCAAATATGAAGAAGAGTCCAAGCTGAACAGGAACGAAATCAAAGGGGTGAAATTGAGCAATATGGGGGTCTATCAAATACTTGCTATATACGCTACAGTTGCAGGCTCCTTGTCACTGGCAATCATGATAGCTGGGATTTCTTTCTGGATGTGTTCTAACGGGTCTCTGCAATGCAGAATTTGCATTTGA
>A_/_H2N3|CY157254|A/mallard/California/2999/2012
ATGACCATCACTTTTCTCATCCTCCTGTTCACAGTAGTGAAAGGGGACCAAATATGTATCGGATACCATGCCAACAATTCCACAGAAAAAGTTGACACAATCTTGGAACGAAACGTCACCGTGACTCATGCCAAGGACATTCTTGAAAAGACGCACAATGGAAAGTTGTGCAAATTAAGCGGGATCCCTCCATTGGAACTGGGGGATTGCAGCATTGCAGGTTGGCTCCTTGGAAATCCAGAGTGTGACCGGCTCCTACGTGTACCTGAATGGTCCTATATAGTGGAAAAGGAAAACCCGGTGAATGGTCTATGCTATCCAGGCAGTTTCAATGACTATGAGGAATTGAAACATCTCCTCACTAGTGTGACCCACTTTGAGAAAATTAAGATTCTGCCTAGAGATCAATGGACCCAGCACACAACAACTGGTGGTTCTCGGGCCTGTGCAGTATTTGGGAATCCATCATTCTTCCGAAACATGGTCTGGCTTACAAAGAAGGGATCAAACTACCCAATTGCTAAAAGGTCATACAACAACACAAGTGGGGAGCAAATGCTGATAATCTGGGGGGTACATCATCCCAATGACGATGCAGAACAAAGGACACTGTACCAGAATGTGGGAACATATGTTTCCATCGGAACATCAACACTAAATAAGAGGTCAATCCCTGAAATAGCGACAAGGCCCAAAGTCAATGGACAAGGAGGGAGAATGGAATTTTCTTGGACTCTATTAGATACATGGGATGTCATAAATTTTGAGAGCACTGGTAATCTAATTGCACCAGAGTATGGATTCAAAATATCAAAGAGAGGAAGCTCAGGAATTATGAAGACAGAGAAAACACTTGAAAATTGTGAGACCAGATGTCAGACCCCCTTAGGGGCAATAAATACAACATTGCCCTTTCACAACATTCACCCATTGACAATAGGTGAGTGCCCCAAGTATGTAAAGTCAGATAGACTGGTCTTGGCGACAGGACTAAGAAATGTCCCTCAGATTGAATCAAGGGGATTGTTTGGAGCAATAGCTGGGTTTATAGAAGGCGGATGGCAAGGAATGGTTGATGGCTGGTATGGATATCATCACAGCAATGATCAAGGATCAGGATATGCAGCAGACAAAGAATCCACTCAAAAGGCAATTGATGGGATAACTAACAAGGTAAATTCTGTGATTGAAAAGATGAACACTCAGTTTGAGGCTGTTGGGAAAGAGTTCAACAATCTAGAGAGAAGACTAGAAAACTTAAATAAGAAGATGGAAGATGGATTCCTCGATGTATGGACATACAATGCCGAACTCCTAGTTCTAATGGAAAATGAGAGGACACTTGATTTCCATGACTCTAATGTAAGGAATCTGTACGACAAGGTCAGAATGCAACTGAGGGACAATGCTAAGGAAATAGGGAACGGATGCTTTGAGTTTTACCATAAATGTGATGATGAATGCATGAACAGCGTCAGGAATGGAACATATGATTATCCCAAATATGAAGAAGAGTCCAAGCTGAACAGGAACGAAATCAAAGGGGTGAAATTGAGCAATATGGGGGTCTATCAAATACTTGCTATATACGCTACAGTTGCAGGCTCCTTGTCACTGGCAATCATGATAGCTGGGATTTCTTTCTGGATGTGTTCTAACGGGTCTCTGCAATGCAGAATTTGCATTTGA
>A_/_H2N3|CY157246|A/mallard/California/2997/2012
ATGACCATCACTTTTCTCATCCTCCTGTTCACAGTAGTGAAAGGGGACCAAATATGTATCGGATACCATGCCAACAATTCCACAGAAAAAGTTGACACAATCTTGGAACGAAACGTCACCGTGACTCATGCCAAGGACATTCTTGAAAAGACGCACAATGGAAAGTTGTGCAAATTAAGCGGGATCCCTCCATTGGAACTGGGGGATTGCAGCATTGCAGGTTGGCTCCTTGGAAATCCAGAGTGTGACCGGCTCCTAAGTGTGCCTGAATGGTCCTATATAGTGGAAAAGGAAAACCCGGTGAATGGTCTATGCTATCCAGGCAGTTTCAATGACTATGAGGAATTGAAACATCTCCTCACTAGTGTGACCCACTTTGAGAAAATTAAGATTCTGCCTAGAGATCAATGGACCCAGCACACAACAACTGGTGGTTCTCGGGCCTGTGCAGTATCTGGGAATCCATCATTCTTCCGAAACATGGTCTGGCTTACAAAGAAAGGATCAAACTACCCAATTGCTAAAAGATCATACAACAACACAAGTGGGGAGCAAATGCTGATAATCTGGGGGGTACATCATCCCAATGACGATGCAGAACAAAGGACACTGTACCAGAATGTGGGAACATATGTTTCCATCGGAACATCAACACTAAATAAGAGGTCAATCCCTGAAATAGCGACAAGGCCCAAAGTCAATGGACAAGGAGGGAGAATGGAATTTTCTTGGACTCTATTAGATACATGGGATGTCATAAATTTTGAGAGCACTGGTAATCTAATTGCACCAGAGTATGGATTCAAAATATCAAAGAGAGGAAGCTCAGGAATTATGAAGACAGAGAAAACACTTGAAAATTGTGAGACCAGATGTCAGACCCCCTTAGGGGCAATAAATACAACATTGCCCTTTCACAACATTCACCCATTGACAATAGGTGAGTGCCCCAAGTATGTAAAGTCAGATAGACTGGTCTTGGCGACAGGACTAAGAAATGTCCCTCAGATTGAATCAAGGGGATTGTTTGGAGCAATAGCTGGGTTTATAGAAGGCGGATGGCAAGGAATGGTTGATGGCTGGTATGGATATCATCACAGCAATGATCAAGGATCAGGATATGCAGCAGACAAAGAATCCACTCAAAAGGCAATTGACGGGATAACTAACAAAGTAAATTCTGTGATTGAAAAGATGAACACTCAGTTTGAGGCTGTTGGGAAAGAGTTCAACAATCTAGAGAGAAGACTAGAAAACTTAAATAAGAAGATGGAAGATGGATTTCTCGATGTATGGACATACAATGCCGAACTCCTAGTTCTAATGGAAAATGAGAGGACACTTGATTTCCATGACTCTAATGTAAGGAATCTGTACGACAAAGTCAGAATGCAACTGAGGGACAATGCTAAGGAAATAGGGAACGGATGCTTTGAGTTTTACCATAAATGTGATGATGAATGCATGAACAGCGTCAGGAATGGAACATATGATTATCCCAAATATGAAGAAGAGTCCAAGCTGAACAGGAACGAAATCAAAGGGGTGAAATTGAGCAGTATGGGGGTCTATCAAATACTTGCTATATACGCTACAGTTGCAGGCTCCTTGTCACTGGCAATCATGATAGCTGGGATTTCTTTCTGGATGTGTTCTAACGGGTCTCTGCAATGCAGAATTTGCATTTGA
>A_/_H2N3|CY157198|A/mallard/California/2885/2012
ATGACCATCACTTTTCTCATCCTCCTGTTCACAGTAGTGAAAGGGGACCAAATATGTATCGGATACCATGCCAACAATTCCACAGAAAAAGTTGACACAATCTTGGAACGAAACGTCACCGTGACTCATGCCAAGGACATTCTTGAAAAGACGCACAATGGAAAGTTGTGCAAATTAAGCGGGATCCCTCCATTGGAACTGGGGGATTGCAGCATTGCAGGTTGGCTCCTTGGAAATCCAGAGTGTGACCGGCTCCTAAGTGTACCTGAATGGTCCTATATAGTGGAAAAGGAAAACCCGGTGAATGGTCTATGCTATCCAGGCAGTTTCAATGACTATGAGGAATTGAAACATCTCCTCACTAGTGTGACCCACTTTGAGAAAATTAAGATTCTGCCTAGAGATCAATGGACCCAGCACACAACAACTGGTGGTTCTCGGGCCTGTGCAGTATTTGGGAATCCATCATTCTTCCGAAACATGGTCTGGCTTACAAAGAAGGGATCAAACTACCCAATTGCTAAAAGGTCATACAACAATACAAGTGGGGAGCAAATGCTGATAATCTGGGGGGTACATCATCCCAATAACGATGCAGAACAAAGGACACTGTACCAGAATGTGGGAACATATGTTTCCATCGGAACATCAACACTAAATAAGAGGTCAATCCCTGAAATAGCGACAAGGCCCAGAGTCAATGGACAAGGAGGGAGAATGGAATTTTCTTGGACTCTATTAGATACATGGGATGTCATAAATTTTGAGAGCACTGGTAATCTAATTGCACCAGAGTATGGATTCAAAATATCTAAGAGAGGAAGCTCAGGAATTATGAAGACAGAGAAAACACTTGAAAATTGTGAGACCAGATGTCAGACCCCCTTAGGGGCAATAAATACAACATTGCCCTTTCACAACATTCACCCATTGACAATAGGTGAGTGCCCCAAGTATGTAAAGTCAGATAGACTGGTCTTGGCGACAGGACTAAGAAATGTCCCTCAGATTGAATCAAGGGGATTGTTTGGAGCAATAGCTGGGTTTATAGAAGGCGGATGGCAAGGAATGGTTGATGGCTGGTATGGATATCATCACAGCAATGATCAAGGATCAGGATATGCAGCAGACAAAGAATCCACTCAAAAGGCAATTGATGGGATAACTAACAAGGTAAATTCTGTGATTGAAAAGATGAACACTCAGTTTGAGGCTGTTGGGAAAGAGTTCAACAATCTAGAGAGAAGACTAGAAAACTTAAATAAGAAGATGGAAGATGGATTCCTCGATGTATGGACATACAATGCCGAACTCCTAGTTCTAATGGAAAATGAGAGGACACTTGATTTCCATGACTCTAATGTAAGGAATCTGTACGACAAGGTCAGAATGCAACTGAGGGACAATGCTAAGGAAATAGGGAACGGATGCTTTGAGTTTTACCATAAATGTGATGATGAATGCATGAACAGCGTCAGGAATGGAACATATGATTATCCCAAATATGAAGAAGAGTCCAAGCTGAACAGGAACGAAATCAAAGGGGTGAAATTGAGCAATATGGGGGTCTATCAAATACTTGCTATATACGCTACAGTTGCAGGCTCCTTGTCACTGGCAATCATGATAGCTGGGATTTCTTTCTGGATGTGTTCTAACGGGTCTCTGCAATGCAGAATTTGCATTTGA
>A_/_H2N3|CY157182|A/mallard/California/2841/2012
ATGACCATCACTTTTCTCATCCTCCTGTTCACAGTAGTGAAAGGGGACCAAATATGTATCGGATACCATGCCAACAATTCCACAGAAAAAGTTGACACAATCTTGGAACGAAACCTCACCGTGACTCATGCCAAGGACATTCTTGAAAAGACGCACAATGGAAAGTTGTGCAAATTAAGCGGGATCCCTCCATTGGAACTGGGGGATTGCAGCATTGCAGGTTGGCTCCTTGGAAATCCAGAGTGTGACCGGCTCCTAAGTGTACCTGAATGGTCCTATATAGTGGAAAAGGAAAACCCGGTGAATGGTCTATGCTATCCAGGCAGTTTCAATGACTATGAGGAATTGAAACATCTCCTCACTAGTGTGACCCACTTTGAGAAAATTAAGATTCTGCCTAGAGATCAATGGACCCAGCACACAACAACTGGTGGTTCTCGGGCCTGTGCAGTATTTGGGAATCCATCATTCTTCCGAAACATGGTCTGGCTTACAAAGAAGGGATCAAACTACCCAATTGCTAAAAGGTCATACAACAACACAAGTGGGGAGCAAATGCTGATAATCTGGGGGGTACATCATCCCAATGACGATGCAGAACAAAGGACACTGTACCAGAATGTGGGAACATATGTTTCCATCGGAACATCAACACTAAATAAGAGGTCAATCCCTGAAATAGCGACAAGGCCCAAAGTCAATGGACAAGGAGGGAGAATGGAATTTTCTTGGACTCTATTAGATACATGGGATGTCATAAATTTTGAGAGCACTGGTAATCTAATTGCACCAGAGTATGGATTCAAAATATCAAAGAGAGGAAGCTCAGGAATTATGAAGACAGAGAAAACACTTGAAAATTGTGAGACCAGATGTCAGACCCCCTTAGGGGCAATAAATACAACATTGCCCTTTCACAACATTCACCCATTGACAATAGGTGAGTGCCCCAAGTATGTAAAGTCAGATAGACTGGTCTTGGCGACAGGACTAAGAAATGTCCCTCAGATTGAATCAAGGGGATTGTTTGGAGCAATAGCTGGGTTTATAGAAGGCGGATGGCAAGGAATGGTTGATGGCTGGTATGGATATCATCACAGCAATGATCAAGGATCAGGATATGCAGCAGACAAAGAATCCACTCAAAAGGCAATTGATGGGATAACTAACAAGGTAAATTCTGTGATTGAAAAGATGAACACTCAGTTTGAGGCTGTTGGGAAAGAGTTCAACAATCTAGAGAGAAGACTAGAAAACTTAAATAAGAAGATGGAAGATGGATTCCTCGATGTATGGACATACAATGCCGAACTCCTAGTTCTAATGGAAAATGAGAGGACACTTGATTTCCATGACTCTAATGTAAGGAATCTGTACGACAAGGTCAGAATGCAACTGAGGGACAATGCTAAGGAAATAGGGAACGGATGCTTTGAGTTTTACCATAAATGTGATGATGAATGCATGAACAGCGTCAGGAATGGAACATATGATTATCCCAAATATGAAGAAGAGTCCAAGCTGAACAGGAACGAAATCAAAGGGGTGAAATTGAGCAATATGGGGGTCTATCAAATACTTGCTATATACGCTACAGTTGCAGGCTCCTTGTCACTGGCAATCATGATAGCTGGGATTTCTTTCTGGATGTGTTCTAACGGGTCTCTGCAATGCAGAATTTGCATTTGA
>A_/_H2N3|CY157166|A/mallard/California/2839/2012
ATGACCATCACTTTTCTCATCCTCCTGTTCACAGTAGTGAAAGGGGACCAAATATGTATCGGATACCATGCCAACAATTCCACAGAAAAAGTTGACACAATCTTGGAACGAAACGTCACCGTGACTCATGCCAAGGACATTCTTGAAAAGACGCACAATGGAAAGTTGTGCAAATTAAGCGGGATCCCTCCATTGGAACTGGGGGATTGCAGCATTGCAGGTTGGCTCCTTGGAAATCCAGAGTGTGACCGGCTCCTAAGTGTACCTGAATGGTCCTATATAGTGGAAAAGGAAAACCCGGTGAATGGTCTATGCTATCCAGGCAGTTTCAATGACTATGAGGAATTGAAACATCTCCTCACTAGTGTGACCCACTTTGAGAAAATTAAGATTCTGCCTAGAGATCAATGGACCCAGCACACAACAACTGGTGGTTCTCGGGCCTGTGCAGTATTTGGGAATCCATCATTCTTCCGAAACATGGTCTGGCTTACAAAGAAGGGATCAAACTACCCAATTGCTAAAAGGTCATACAACAACACAAGTGGGGAGCAAATGCTGATAATCTGGGGGGTACATCATCCCAATGACGATGCAGAACAAAGGACACTGTACCAGAATGTGGGAACATATGTTTCCATCGGAACATCAACACTAAATAAGAGGTCAATCCCTGAAATAGCGACAAGGGCCAAAGTCAATGGACAAGGAGGGAGAATGGAATTTTCTTGGACTCTATTAGATACATGGGATGTCATAAATTTTGAGAGCACTGGTAATCTAATTGCACCAGAGTATGGATTCAAAATATCAAAGAGAGGAAGCTCAGGAATTATGAAGACAGAGAAAACACTTGAAAATTGTGAGACCAGATGTCAGACCCCCTTAGGGGCAATAAATACAACATTGCCCTTTCACAACATTCACCCATTGACAATAGGTGAGTGCCCCAAGTATGTAAAGTCAGATAGACTGGTCTTGGCGACAGGACTAAGAAATGTCCCTCAGATTGAATCAAGGGGATTGTTTGGAGCAATAGCTGGGTTTATAGAAGGCGGATGGCAAGGAATGGTTGATGGCTGGTATGGATATCATCACAGCAATGATCAAGGATCAGGATATGCAGCAGACAAAGAATCCACTCAAAAGGCAATTGATGGGATAACTAACAAGGTAAATTCTGTGATTGAAAAGATGAACACTCAGTTTGAGGCTGTTGGGAAAGAGTTCAACAATCTAGAGAGAAGACTAGAAAACTTAAATAAGAAGATGGAAGATGGATTCCTCGATGTATGGACATACAATGCCGAACTCCTAGTTCTAATGGAAAATGAGAGGACACTTGATTTCCATGACTCTAATGTAAGGAATCTGTACGACAAGGTCAGAATGCAACTGAGGGACAATGCTAAGGAAATAGGGAACGGATGCTTTGAGTTTTACCATAAATGTGATGATGAATGCATGAACAGCGTCAGGAATGGAACATATGATTATCCCAAATATGAAGAAGAGTCCAAGCTGAACAGGAACGAAATCAAAGGGGTGAAATTGAGCAATATGGGGGTCTATCAAATACTTGCTATATACGCTACAGTTGCAGGCTCCTTGTCACTGGCAATCATGATAGCTGGGATTTCTTTCTGGATGTGTTCTAACGGGTCTCTGCAATGCAGAATTTGCATTTGA
>A_/_H2N3|CY157158|A/mallard/California/2838/2012
ATGACCATCACTTTTCTCATCCTCCTGTTCACAGTAGTGAAAGGGGACCAAATATGTATCGGATACCATGCCAACAATTCCACAGAAAAAGTTGACACAATCTTGGAACGAAACGTCACCGTGACTCATGCCAAGGACATTCTTGAAAAGACGCACAATGGAAAGTTGTGCAAATTAAGCGGGATCCCTCCATTGGAACTGGGGGATTGCAGCATTGCAGGTTGGCTCCTTGGAAATCCAGAGTGTGACCGGCTCCTAAGTGTACCTGAATGGTCCTATATAGTGGAAAAGGAAAACCCGGTGAATGGTCTATGCTATCCAGGCAGTTTCAATGACTATGAGGAATTGAAACATCTCCTCACTAGTGTGACCCACTTTGAGAAAATTAAGATTCTGCCTAGAGATCAATGGACCCAGCACACAACAACTGGTGGTTCTCGGGCCTGTGCAGTATTTGGGAATCCATCATTCTTCCGAAACATGGTCTGGCTTACAAAGAAGGGATCAAACTACCCAATTGCTAAAAGGTCATACAACAACACAAGTGGGGAGCAAATGCTGATAATCTGGGGGGTACATCATTCCAATGACGATGCAGAACAAAGGACACTGTACCAGAATGTGGGAACATATGTTTCCATCGGAACATCAACACTAAATAAGAGGTCAATCCCTGAAATAGCGACAAGGCCCAAAGTCAATGGACAAAGAGGGAGAATGGAATTTTCTTGGACTCTATTAGATACATGGGATGTCATAAATTTTGAGAGCACTGGTAATCTAATTGCACCAGAGTATGGATTCAAAATATCAAAGAGAGGAAGCTCAGGAATTATGAAGACAGAGAAAACACTTGAAAATTGTGAGACCAGATGTCAGACCCCCTTAGGGGCAATAAATACAACATTGCCCTTTCACAACATTCACCCATTGACAATAGGTGAGTGCCCCAAGTATGTAAAGTCAGATAGACTGGTCTTGGCGACAGGACTAAGAAATGTCCCTCAGATTGAATCAAGGGGATTGTTTGGAGCAATAGCTGGGTTTATAGAAGGCGGATGGCAAGGAATGGTTGATGGCTGGTATGGATATCATCACAGCAATGATCAAGGATCAGGATATGCAGCAGACAAAGAATCCACTCAAAAGGCAATTGATGGGATAACTAACAAGGTAAATTCTGTGATTGAAAAGATGAACACTCAGTTTGAGGCTGTTGGGAAAGAGTTCAACAATCTAGAGAGAAGACTAGAAAACTTAAATAAGAAGATGGAAGATGGATTCCTCGATGTATGGACATACAATGCCGAACTCCTAGTTCTAATGGAAAATGAGAGGACACTTGATTTCCATGACTCTAATGTAAGGAATCTGTACGACAAGGTCAGAATGCAACTGAGGGACAATGCTAAGGAAATAGGGAACGGATGCTTTGAGTTTTACCATAAATGTGATGATGAATGCATGAACAGCGTCAGGAATGGAACATATGATTATCCCAAATATGAAGAAGAGTCCAAGCTGAACAGGAACGAAATCAAAGGGGTGAAATTGAGCAATATGGGGGTCTATCAAATACTTGCTATATACGCTACAGTTGCAGGCTCCTTGTCACTGGCAATCATGATAGCTGGGATTTCTTTCTGGATGTGTTCTAACGGGTCTCTGCAATGCAGAATTTGCATTTGA
>A_/_H2N3|CY157142|A/mallard/California/2833/2012
ATGACCATCACTTTTCTCATCCTCCTGTTCACAGTAGTGAAAGGGGACCAAATATGTATCGGATACCATGCCAACAATTCCACAGAAAAAGTTGACACAATCTTGGAACGAAACGTCACCGTGACTCATGCCAAGGACATTCTTGAAAAGGCGCACAATGGAAAGTTGTGCAAATTAAGCGGGATCCCTCCATTGGAACTGGGGGATTGCAGCATTGCAGGTTGGCTCCTTGGAAATCCAGAGTGTGACCGGCTCCTAAGTGTACCTGAATGGTCCTATATAGTGGAAAAGGAAAACCCGGTGAATGGTCTATGCTATCCAGGCAGTTTCAATGACTATGAGGAATTGAAACATCTCCTCACTAGTGTGACCCACTTTGAGAAAATTAAGATTCTGCCTAGAGATCAATGGACCCAGCACACAACAACTGGTGGTTCTCGGGCCTGTGCAGTATTTGGGAATCCATCATTCTTCCGAAACATGGTCTGGCTTACAAAGAAAGGATCAAACTACCCAATTGCTAAAAGGTCATACAACAACACAAGTGGGGAGCAAATGCTGATAATCTGGGGGATACATCATCCCAATGACGATGCAGAACAAAGGACACTGTACCAGAATGTGGGAACATATGTTTCCATCGGAACATCAACACTAAATAAGAGGTCAATCCCTGAAATAGCGACAAGGCCCAAAGTCAATGGACAAGGAGGGAGAATGGAATTTTCTTGGACTCTATTAGATACATGGGATGTCATAAATTTTGAGAGCACTGGTAATCTAATTGCACCAGAGTATGGATTCAAAATATCAAAGAGAGGAAGCTCAGGAATTATGAAGACAGAGAAAACACTTGAAAATTGTGAGACCAGATGTCAGACCCCCTTAGGGGCAATAAATACAACATTGCCCTTTCACAACATTCACCCATTGACAATAGGTGAGTGCCCCAAGTATGTAAAGTCAGATAGACTGGTCTTGGCGACAGGACTAAGAAATGTCCCTCAGATTGAATCAAGGGGATTGTTTGGAGCAATAGCTGGGTTTATAGAAGGCGGATGGCAAGGAATGGTTGATGGCTGGTATGGATATCATCACAGCAATGATCAAGGATCAGGATATGCAGCAGACAAAGAATCCACTCAAAAGGCAATTGACGGGATAACTAACAAGGTAAATTCTGTGATTGAAAAGATGAACACTCAGTTTGAGGCTGTTGGGAAAGAGTTCAACAATCTAGAGAGAAGACTAGAAAACTTAAATAAGAAGATGGAAGATGGATTTCTCGATGTATGGACATACAATGCCGAACTCCTAGTTCTAATGGAAAATGAGAGGACACTTGATTTCCATGACTCTAATGTAAGGAATCTGTACGACAAAGTCAGAATGCAACTGAGGGACAATGCTAAGGAAATAGGGAACGGATGCTTTGAGTTTTACCATAAATGTGATGATGAATGCATGAACAGCGTCAGGAATGGAACATATGATTATCCCAAATATGAAGAAGAGTCCAAGCTGAACAGGAACGAAATCAAAGGGGTGAAATTGAGCAATATGGGGGTCTATCAAATACTTGCTATATACGCTACAGTTGCAGGCTCCTTGTCACTGGCAATCATGATAGCTGGGATTTCTTTCTGGATGTGTTCTAACGGGTCTCTGCAATGCAGAATTTGCATTTGA
>A_/_H2N7|CY157110|A/mallard/California/2805/2012
ATGACCATCACTTTTCTCATCCTCCTATTCACAGTAGTGAAAGGGGACCAAATATGTATCGGATACCATGCCAACAATTCCACAGAAAAAGTTGACACAATCTTGGAACGAAACGTCACCGTGACTCATGCCAAGGACATTCTTGAAAAGACGCACAATGGAAAGTTGTGCAAATTAAGCGGGATCCCTCCATTGGAACTGGGGGATTGCAGCATTGCAGGTTGGCTCCTTGGAAATCCAGAGTGTGACCGGCTCCTAAGTGTACCTGAATGGTCCTATATAGTGGAAAAGGAAAACCCGGTGAATGGTCTATGCTATCCAGGCAGTTTCAATGACTATGAGGAATTGAAACATCTCCTCACTAGTGTGACCCACTTTGAGAAAATTAAGATTCTGCCTAGAGATCAATGGACCCAGCACATAACAACTGGTGGTTCTCGGGCCTGTGCAGTATTTGGGAATCCATCATTCTTCCGAAACATGGTCTGGCTTACAAAAAAGGGATCAAACTACCCAATTGCTAAAAGGTCATACAACAACACAAGTGGGGAGCAAATGCTGATAATCTGGGGGGTACATCATCCCAATGACGATGCAGAACAAAGGACACTGTACCAGAATGTGGGAACATATGTTTCCATCGGAACATCAACACTAAATAAGAGGTCAATCCCTGAAATAGCGACAAGGCCCAAAGTCAATGGACAAGGAGGGAGAATGGAATTTTCTTGGACTCTATTAGATACATGGGATGTCATAAATTTTGAGAGCACTGGTAATCTAATTGCACCAGAGTATGGATTCAAAATATCAAAGAGAGGAAGCTCAGGAATTATGAAGACAGAGAAAACACTTGAAAATTGTGAGACCAGATGTCAGACCCCCTTAGGGGCAATAAATACAACATTGCCCTTTCACAACATTCACCCATTGACAATAGGTGAGTGCCCCAAGTATGTAAAGTCAGATAGACTGGTCTTGGCGACAGGACTAAGAAATGTCCCTCAGATTGAATCAAGGGGATTGTTTGGAGCAATAGCTGGGTTTATAGAAGGCGGATGGCAAGGAATGGTTGATGGCTGGTATGGATATCATCACAGCAATGATCAAGGATCAGGATATGCAGCAGACAAAGAATCCACTCAAAAGGCAATTGATGGGATAACTAACAAGGTAAATTCTGTGATTGAAAAGATGAACACTCAGTTTGAGGCTGTTGGGAAAGAGTTCAACAATCTAGAGAGAAGACTAGAAAACTTAAATAAGAAGATGGAAGATGGATTCCTCGATGTATGGACATACAATGCCGAACTCCTAGTTCTAATGGAAAATGAGAGGACACTTGATTTCCATGACTCTAATGTAAGGAATCTGTACGACAAGGTCAGAATGCAACTGAGGGACAATGCTAAGGAAATAGGGAACGGATGCTTTGAGTTTTACCATAAATGTGATGATGAATGCATGAACAGCGTCAGGAATGGAACATATGATTATCCCAAATATGAAGAAGAGTCCAAGCTGAACAGGAACGAAATCAAAGGGGTGAAATTGAGCAATATGGGGGTCTATCAAATACTTGCTATATACGCTACAGTTGCAGGCTCCTTGTCACTGGCAATCATGATAGCTGGGATTTCTTTCTGGATGTGTTCTAACGGGTCTCTGCAATGCAGAATTTGCATTTGA
>A_/_H2N3|CY157150|A/mallard/California/2837/2012
ATGACCATCACTTTTCTCATCCTCCTGTTCACAGTAGTGAAAGGGGACCAAATATGTATCGGATACCATGCCAACAATTCCACAGAAAAAGTTGACACAATCTTGGAACGAAACGTCACCGTGACTCATGCCAAGGACATTCTTGAAAAGACGCACAATGGAAAGTTGTGCAAATTAAGCGGGATCCCTCCATTGGAACTGGGGGATTGCAGCATTGCAGGTTGGCTCCTTGGAAATCCAGAGTGTGACCGGCTCCTAAGTGTACCTGAATGGTCCTATATAGTGGAAAAGGAAAACCCGGTGAATGGTCTATGCTATCCAGGCAGTTTCAATGACTATGAGGAATTGAAACATCTCCTCACTAGTGTGACCCACTTTGAGAAAATTAAGATTCTGCCTAGAGATCAATGGACCCAGCACACAACAACTGGTGGTTCTCGGGCCTGTGCAGTATTTGGGAATCCATCATTCTTCCGAAACATGGTCTGGCTTACAAAGAAGGGATCAAACTACCCAATTGCTAAAAGGTCATACAACAACACAAGTGGGGAGCAAATGCTGATAATCTGGGGGGTACATCATCCCAATGACGATGCAGAACAAAGGACACTGTACCAGAATGTGGGAGCATATGTTTCCATCGGAACATCAACACTAAATAAGAGGTCAATCCCTGAAATAGCGACAAGGCCCAAAGTCAATGGACAAGGAGGGAGAATGGAATTTTCTTGGACTCTATTAGATACATGGGATGTCATAAATTTTGAGAGCACTGGTAATCTAATTGCACCAGAGTATGGATTCAAAATATCAAAGAGAGGAAGCTCAGGAATTATGAAGACAGAGAAAACACTTGAAAATTGTGAGACCAGATGTCAGACCCCCTTAGGGGCAATAAATACAACATTGCCCTTTCACAACATTCACCCATTGACAATAGGTGAGTGCCCCAAGTATGTAAAGTCAGATAGACTGGTCTTGGCGACAGGACTAAGAAATGTCCCTCAGATTGAATCAAGGGGATTGTTTGGAGCAATAGCTGGGTTTATAGAAGGCGGATGGCAAGGAATGGTTGATGGCTGGTATGGATATCATCACAGCAATGATCAAGGATCAGGATATGCAGCAGACAAAGAATCCACTCAAAAGGCAATTGATGGGATAACTAACAAGGTAAATTCTGTGATTGAAAAGATGAACACTCAGTTTGAGGCTGTTGGGAAAGAGTTCAACAATCTAGAGAGAAGACTAGAAAACTTAAATAAGAAGATGGAAGATGGATTCCTCGATGTATGGACATACAATGCCGAACTCCTAGTTCTAATGGAAAATGAGAGGACACTTGATTTCCATGACTCTAATGTAAGGAATCTGTACGACAAGGTCAGAATGCAACTGAGGGACAATGCTAAGGAAATAGGGAACGGATGCTTTGAGTTTTACCATAAATGTGATGATGAATGCATGAACAGCGTCAGGAATGGAACATATGATTATCCCAAATATGAAGAAGAGTCCAAGCTGAACAGGAACGAAATCAAAGGGGTGAAATTGAGCAATATGGGGGTCTATCAAATACTTGCTATATACGCTACAGTTGCAGGCTCCTTGTCACTGGCAATCATGATAGCTGGGATTTCTTTCTGGATGTGTTCTAACGGGTCTCTGCAATGCAGAATTTGCATTTGA
>A_/_H2N3|CY157017|A/mallard/California/3435/2012
ATGACCATCACTTTTCTCATCCTCCTGTTCACAGTAGTGAAAGGGGACCAAATATGTATCGGATACCATGCCAACAATTCCACAGAAAAAGTTGACACAATCTTGGAACGAAACGTCACCGTGACTCATGCCAAGGACATTCTTGAAAAGACGCACAATGGAAAGTTGTGCAAATTAAACGGGATCCCTCCATTGGAACTGGGGGATTGCAGCATTGCAGGTTGGCTCCTTGGAAATCCAGAGTGTGACCGGCTCCTAAGTGTACCTGAATGGTCCTATATAGTGGAAAAGGGAAACCCGGTGAATGGTCTATGCTATCCAGGCAGTTTCAATGACTATGAGGAATTGAAACATCTCCTCACTAGTGTGACCCACTTTGAGAAAATTAAGATTCTGCCTAGAGATCAATGGACCCAGCACACAACAACTGGTGGTTCTCGGGCCTGTGCAGTATTTGGGAATCCATCATTCTTCCGAAACATGGTCTGGCTTACAAAGAAAGGATCAAACTACCCAATTGCTAAAAGGTCATACAACAACACAAGTGGGGAGCAAATGCTGATAATCTGGGGGATACATCATCCCAATGACGATGCAGAACAAAGGACACTGTACCAGAATGTGGGAACATATGTTTCCATCGGAACATCAACACTAAATAAGAGGTCAATCCCTGAAATAGCGACAAGGCCCAAAGTCAATGGACAAGGAGGGAGAATGGAATTTTCTTGGACTCTATTAGATACATGGGATGTCATAAATTTTGAGAGCACTGGTAATCTAATTGCACCAGAGTATGGATTCAAAATATCAAAGAGAGGAAGCTCAGGAATTATGAAGACAGAGAAAACACTTAAAAATTGTGAGACCAGATGTCAGACCCCCTTAGGGGCAATAAATACGACATTGCCCTTTCACAACATTCACCCATTGACAATAGGTGAGTGCCCCAAGTATGTAAAGTCAGATAGACTGGTCTTGGCGACAGGACTAAGAAATGTCCCTCAGATTGAATCAAGGGGATTGTTTGGAGCAATAGCTGGGTTTATAGAAGGCGGATGGCAAGGAATGGTTGATGGCTGGTATGGATATCATCACAGCAATGATCAAGGATCAGGATATGCAGCAGACAAAGAATCCACTCAAAAGGCAATTGACGGGATAACTAACAAGGTAAATTCTGTGATTGAAAAGATGAACACTCAGTTTGATGCTGTTGGGAAAGAGTTCAACAATCTAGAGAGAAGACTAGAAAACTTAAATAAGAAGATGGAAGATGGATTTCTCGATGTATGGACATACAATGCCGAACTCCTAGTTCTAATGGAAAATGAGAGGACACTTGATTTCCATGACTCTAATGTAAGGAATCTGTACGACAAAGTCAGAATGCAACTGAGGGACAATGCTAAGGAAATAGGGAACGGATGCTTTGAGTTTTACCATAAATGTGATGATGAATGCATGAACAGCGTCAGGAATGGAACATATGATTATCCCAAATATGAAGAAGAGTCCAAGCTGAACAGGAACGAAATCAAAGGGGTGAAATTGAGCAATATGGGGGTCTATCAAATACTTGCTATATACGCTACAGTTGCAGGCTCCTTGTCACTGGCAATCATGATAGCTGGGATTTCTTTCTGGATGTGTTCTAACGGGTCTCTGCAATGCAGAATTTGCATTTGA
>A_/_H2N5|KF695231|A/mallard/Sweden/9/2003
ATGGCCATCATTTATCTAATTCTTCTGTTTACAGCAGTGAGAGGAGACCAGATATGCATTGGATACCACTCCAACAATTCCACAGAAAAGGTCGACACAATTCTAGAGAGGAATGTCACTGTGACTCACGCTCAGGACATTCTTGAGAAGACTCACAATGGAAAATTATGCAAACTGAATGGAATCCCTCCGCTTGAATTGGGAGATTGCAGCATCGCCGGATGGCTCCTTGGAAATCCAGAATGTGATAGGCTTCTAACTGTGCCAGAATGGTCATATATAATGGAGAAAGAAAATCCAAGGAATGGTTTGTGCTACCCAGGCAGTTTCAATGATTACGAAGAATTGAAACACCTCCTCAGTAGTGTAACACACTTCGAGAAAGTAAAGATTTTGCCCAAAGATAGGTGGACACAGCACACAACAACTGGAGGTTCACGGGCCTGCGCAGTATCTGGTAACCCGTCATTCTTCAGGAACATGGTCTGGTTGACAAAGAAAGGGTCGAATTACCCAGTTGCCAAAGGATCATACAATAATACAAGTGGGGAACAAATGCTGATCATTTGGGGGGTACATCACCCCAATGATGAAGCTGAACAAAGGACACTGTATCAGAATGTCGGGACCTATGTTTCAGTAGGAACATCGACACTGAACAAAAGATCAGTTCCAGAAATAGCCACAAGACCTAAAGTAAATGGACAAGGAGGCAGAATGGAATTCTCATGGACTATATTGGATATGTTGGACACTATAAATTTCGAGAGTACTGGTAATCTAATTGCACCGGAATATGGCTTTAAAATATCCAAACGGGGTAGTTCAGGGATCATGAAAACGGAAGGAACACTTGAAAACTGCGAAACTAAATGCCAAACTCCCTTGGGAGCAATAAATACAACATTGCCATTCCATAATATCCACCCACTGACCATTGGTGAGTGCCCCAAATATGTAAAATCGGAGAGGTTAGTCCTGGCGACAGGGTTAAGAAATGTCCCTCAGATTGAATCAAGAGGACTGTTTGGAGCAATAGCTGGTTTTATAGAAGGGGGATGGCAAGGAATGGTTGATGGTTGGTATGGATATCATCACAGCAATGACCAAGGATCAGGGTATGCAGCAGACAAAGAGTCCACTCAAAAGGCAATTGATGGAATCACCAACAAGGTAAACTCTGTGATTGAAAAAATGAACACTCAATTCGAGGCTGTAGGGAAAGAATTCAGTAATTTGGAGAAAAGACTGGAAAACCTGAACAAAAAGATGGAGGACGGATTCCTANATGTGTGGACATACAATGCTGAGCTTCTGGTTCTAATGGAGAATGAGAGGACACTTGACTTCCATGACTCCAATGTCAAGAATCTATATGACAAAGTCAGAATGCAATTGAGGGACAATGCAAAAGAACTAGGGAATGGATGTTTTGAATTTTACCACAAATGTGATGATGAATGCATGAATAGCGTAAAGAATGGGACATATGATTATCCCAAGTATGAAGAGGAGTCTAAACTAAACAGGAATGAGATCAAAGGAGTAAAATTGAGCAACATGGGGGTTTATCAAATCCTTGCAATTTATGCTACAGTAGCAGGCTCCCTGTCACTGGCAATCATGATAGCTGGGATCTCCTTATGGATGTGCTCTAACGGGTCTCTGCAATGCAGGATCTGCATATGA
>A_/_H2N2|KF695193|A/whitefronted_goose/Netherlands/22/1999
ATGGCCATCATTTATCTAATTCTTCTGTTTACAGCAGTGAGAGGAGACCAGATATGCATTGGATACCATTCCAACAATTCCACAGAAAAGGTCGACACAATTCTAGAGAGGAATGTCACTGTGACTCACGCTCAGGACATTCTTGAGAAGACTCACAATGGAAAATTATGCAAACTGAATGGAATCCCTCCACTTGAATTGGGAGATTGCAGCATCGCCGGGTGGCTCCTTGGAAATCCAGAATGTGATAGGCTTCTAACTGTGCCAGAATGGTCATATATAATGGAGAAAGAAAATCCAAGGAATGGTTTGTGCTACCCAGGCAGTTTCAATGATTATGAAGAATTGAAACACCTCCTCAGTAGTGTAACACACTTCGAGAAAGTGAAGATTTTGCCCAAAGATAGGTGGACACAGCATACAACAACTGGAGGTTCACGGGCCTGCGCAGTATCTGGTAACCCGTCATTCTTCAGGAACATGGTCTGGTTGACAAAGAAAGGGTCGAATTACCCAGTTGCCAAAGGATCATACAATAATACAAGTGGGGAACAAATGCTGATCATTTGGGGGGTACATCACCCCAATGATGAAGCTGAACAAAGGACATTGTATCAGAATGTCGGGACCTATGTTTCGGTAGGAACATCGACACTGAACAAAAGATCAGTTCCAGAAATAGCCACAAGACCTAAAGTAAATGGACAAGGAGGCAGAATGGAATTCTCGTGGACTATATTGGATATGTTGGACACCATAAATTTCGAGAGTACTGGTAATCTAATTGCACCGGAATATGGCTTTAAAATATCCAAACGGGGTTGTTCAGGGATCATGAAAACGGAAGGAACACTTGAAAACTGCGAAACTAAATGCCAAACTCCCTTGGGAGCAATAAATACAACATTGCCCTTCCATAATATCCACCCACTGACCATTGGTGAGTGCCCCAAATATGTAAAATCGGAGAGGTTAGTCTTGGCAACAGGGTTAAGAAATGTCCCTCAGATTGAATCAAGAGGATTGTTTGGAGCAATAGCTGGTTTTATAGAAGGGGGATGGCAAGGAATGGTTGATGGTTGGTATGGATATCATCACAGCAATGATCAAGGATCCGGGTATGCAGCAGACAAAGAGTCCACTCAAAAGGCAATTGATGGAATCACCAACAAGGTAAACTCTGTAATTGAGAAAATGAACACTCAATTCGAGGCTGTTGGGAAAGAATTCAGTAATTTGGAGAAAAGACTGGAAAACCTGAATAAAAAGATGGAGGACGGATTCCTAGATGTGTGGACATACAATGCTGAGCTTCTAGTTCTAATGGAAAATGAGAGGACACTTGACTTCCATGACTCCAATGTCAAGAATCTATATGACAAAGTCAGAATGCAATTGAGGGACAATGCAAAAGAACTAGGGAATGGATGTTTTGAATTTTACCACAAATGTGATGATGAATGCATGAATAGCGTAAAGAATGGGACATATGATTATCCCAAGTATGAAGAGGAGTCTAAACTAAACAGGAATGAGATCAAAGGAGTAAAATTGAGCAACATGGGGGTTTATCAAATCCTTGCAATTTATGCTACAGTAGCAGGCTCCCTGTCACTGGCAATCATGATAGCTGGGATCTCCTTATGGATGTGCTCTAACGGGTCTCTGCAATGCAGGATCTGCATATGA
>A_/_H2N3|CY157575|A/mallard/California/3078/2012
ATGACCATCACTTTTCTCATCCTCCTGTTCACAGTAGTGAAAGGGGACCAAATATGTATCGGATACCATGCCAACAATTCCACAGAAAAAGTTGACACAATCTTGGAACGAAACGTCACCGTGACTCATGCCAAGGACATTCTTGAAAAGACGCACAATGGAAAGTTGTGCAAATTAAGCGGGATCCCTCCATTGGAACTGGGGGATTGCAGCATTGCAGGTTGGCTCCTTGGAAATCCAGAGTGTGACCGGCTCCTAAGTGTGCCTGAATGGTCCTATATAGTGGAAAAGGAAAACCCGGTGAATGGTCTATGCTATCCAGGCAGTTTCAATGACTATGAGGAATTGAAACATCTCCTCACTAGTGTGACCCACTTTGAGAAAATTAAGATTCTGCCTAGAGATCAATGGACCCAGCACACAACAACTGGTGGTTCTCGGGCCTGTGCAGTATTTGGGAATCCATCATTCTTCCGAAACATGGTCTGGCTTACAAAGAAAGGATCAAACTACCCAATTGCTAAAAGATCATACAACAACACAAGTGGGGAGCAAATGCTGATAATCTGGGGGGTACATCATCCCAATGACGATGCAGAACAAAGGGCACTGTACCAGAATGTGGGAACATATGTTTCCATCGGAACATCAACACTAAATAAGAGGTCAATCCCTGAAATAGCGACAAGGCCCAAAGTCAATGGACAAGGAGGGAGAATGGAATTTTCTTGGACTCTATTAGATACATGGGATGTCATAAATTTTGAGAGCACTGGTAATCTAATTGCACCAGAGTATGGATTCAAAATATCAAAGAGAGGAAGCTCAGGAATTATGAAGACAGAGAAAACACTTGAAAATTGTGAGACCAGATGTCAGACCCCCTTAGGGGCAATAAATACAACATTGCCCTTTCACAACATTCACCCATTGACAATAGGTGAGTGCCCCAAGTATGTAAAGTCAGATAGACTGGTCTTGGCGACAGGACTAAGAAATGTCCCTCAGATTGAATCAAGGGGATTGTTTGGAGCAATAGCTGGGTTTATAGAAGGCGGATGGCAAGGAATGGTTGATGGCTGGTATGGATATCATCACAGCAATGATCAAGGATCAGGATATGCAGCAGACAAAGAATCCACTCAAAAGGCAATTGACGGGATAACTAACAAAGTAAATTCTGTGATTGAAAAGATGAACACTCAGTTTGAGGCTGTTGGGAAAGAGTTCAACAATCTAGAGAGAAGACTAGAAAACTTAAATAAGAAGATGGAAGATGGATTTCTCGATGTATGGACATACAATGCCGAACTCCTAGTTCTAATGGAAAATGAGAGGACACTTGATTTCCATGACTCTAATGTAAGGAATCTGTACGACAAAGTCAGAATGCAACTGAGGGACAATGCTAAGGAAATAGGGAACGGATGCTTTGAGTTTTACCATAAATGTGATGATGAATGCATGAACAGCGTCAGGAATGGAACATATGATTATCCCAAATATGAAGAAGAGTCCAAGCTGAACAGGAACGAAATCAAAGGGGTGAAATTGAGCAGTATGGGGGTCTATCAAATACTTGCTATATACGCTACAGTTGCAGGCTCCTTGTCACTGGCAATCATGATAGCTGGGATTTCTTTCTGGATGTGTTCTAACGGGTCTCTGCAATGCAGAATTTGCATTTGA
>A_/_H2N7|CY157542|A/mallard/California/2858/2012
ATGACCATCACTTTTCTCATCCTCCTATTCACAGTAGTGAAAGGGGACCAAATATGTATCGGATACCATGCCAACAATTCCACAGAAAAAGTTGACACAATCTTGGAACGAAACGTCACCGTGACTCATGCCAAGGACATTCTTGAAAAGACGCACAATGGAAAGTTGTGCAAATTAAGCGGGATCCCTCCATTGGAACTGGGGGATTGCAGCATTGCAGGTTGGCTCCTTGGAAATCCAGAGTGTGACCGGCTCCTAAGTGTACCTGAATGGTCCTATATAGTGGAAAAGGAAAACCCGGTGAATGGTCTATGCTATCCAGGCAGTTTCAATGACTATGAGGAATTGAAACATCTCCTCACTAGTGTGACCCACTTTGAGAAAATTAAGATTCTGCCTAGAAATCAATGGACCCAGCACATAACAACTGGTGGTTCTCGGGCCTGTGCAGTATTTGGGAATCCATCATTCTTCCGAAACATGGTCTGGCTTACAAAAAAGGGATCAAACTACCCAATTGCTAAAAGGTCATACAACAACACAAGTGGGGAGCAAATGCTGATAATCTGGGGGATACATCATCCCAATGACGATGCAGAACAAAGGGCACTGTACCAGAATGTGGGAACATATGTTTCCATCGGAACATCAACACTAAATAAGAGGTCAATCCCTGAAATAGCGACAAGGCCCAAAGTCAATGGACAAGGAGGGAGAATGGAATTTTCTTGGACTCTATTAGATACATGGGATGTCATAAATTTTGAGAGCACTGGTAATCTAATTGCACCAGAGTATGGATTCAAAATATCAAAGAGAGGAAGCTCAGGAATTATGAAGACAGAGAAAACACTTGAAAATTGTGAGACCAGATGTCAGACCCCCTTAGGGGCAATAAATACAACATTGCCCTTTCACAACATTCACCCATTGACAATAGGTGAGTGCCCCAAGTATGTAAAGTCAGATAGACTGGTCTTGGCGACAGGACTAAGAAATGTCCCTCAGATTGAATCAAGGGGATTGTTTGGAGCAATAGCTGGGTTTATAGAAGGCGGATGGCAAGGAATGGTTGATGGCTGGTATGGATATCATCACAGCAATGATCAAGGATCAGGATATGCAGCAGACAAAGAATCCACTCAAAAGGCAATTGATGGGATAACTAACAAGGTAAATTCTGTGATTGAAAAGATGAACACTCAGTTTGAGGCTGTTGGGAAAGAGTTCAACAATCTAGAGAGAAGACTAGAAAACTTAAATAAGAAGATGGAAGATGGATTCCTCGATGTATGGACATACAATGCCGAACTCCTAGTTCTAATGGAAAATGAGAGGACACTTGATTTCCATGACTCTAATGTAAGGAATCTGTACGACAAGGTCAGAATGCAACTGAGGGACAATGCTAAGGAAATAGGGAACGGATGCTTTGAGTTTTACCATAAATGTGATGATGAATGCATGAACAGCGTCAGGAATGGAACATATGATTATCCCAAATATGAAGAAGAGTCCAAGCTGAACAGGAACGAAATCAAAGGGGTGAAATTGAGCAATATGGGGGTCTATCAAATACTTGCTATATACGCTACAATTGCAGGCTCCTTGTCACTGGCAATCATGATAGCTGGGATTTCTTTCTGGATGTGTTCTAACGGGTCTCTGCAATGCAGAATTTGCATTTGA
>A_/_H2N5|CY149636|A/white-rumped_sandpiper/Canada/2541/2011
ATGACCATCACTTTTCTCATCCTCCTGTTCACAGTAGTGAAAGGGGACCAAATATGTATCGGGTACCATGCCAACAATTCCACAGAAAAAGTTGACACAATCTTGGAAAGAAACGTCACCGTGACTCATGTAAAGGACATTCTTGAAAAGACGCATAATGGAAAATTGTGCAGATTAAGCGGGATCCCTCCATTGGAACTGGGGGATTGCAGCATTGCAGGATGGCTCCTTGGAAATCCAGCGTGTGACCTGCTCTTAAGTGTACCTGAATGGTCCTATATAGTGGAAAAGGAAAACCCGGTGAATGGTCTGTGCTACCCGGGCAGTTTCAATGACTATGAGGAATTGAAACATCTACTCACCAGTGTGACACACTTTGAAAAAGTTAAGATTCTGCCTAGAAATCAATGGACCCAGCACACAACAACTGGTGGTTCTCAGGCCTGTGCAGTATATGGAGGGCCATCATTCTTCAGAAACATGGTCTGGCTTACAAAGAAGGGATCAAACTACCCAACTGCTAAAGGGTCATACAACAACACAAGTGGGGGGCAGATGCTGATAATCTGGGGGATACATCATCCCAATGACGATACAGAACAAAGGACACTGTACCAGAATGTGGGAACATATGTTTCCGTTGGAACATCAACACTAAATAAGAGGTCAATCCCTGAAATAGCGACAAGGCCCAAAGTCAATGGGCAAGGAGGGAGAATGGAATTCTCTTGGACTCTATTAGAGCCATGGGATGTCATAAATTTTGAGAGTACTGGTAATTTAATTGCACCAGAATATGGATTCAAAATATCAAAGAGAGGAAGCTCAGGAATTATGAAGACAGAGAAAACACTTGAAAATTGTGAGACCAGATGTCAGACCCCCTTAGGGGCAATAAATACAACACTGCCCTTTCATAATATTCACCCATTAACAATAGGTGAGTGCCCCAAGTATGTCAAGTCAGATAGACTAGTCTTGGCGACTGGGCTAAGAAATGTCCCTCAGATTGAGTCAAGAGGATTGTTTGGAGCAATAGCTGGGTTTATAGAAGGCGGATGGCAAGGGATGGTTGATGGCTGGTATGGGTATCACCACAGCAATGACCAAGGATCAGGATATGCAGCAGACAAGGAATCCACTCAAAAGGCAATTGACGGGGTAACTAACAAGGTAAATTCTGTGATTGAAAAGATGAACACTCAATTTGAGGCTGTTGGGAAAGAGTTCAACAATCTAGAGAGAAGACTAGAAAACTTAAATAAGAAGATGGAAGATGGATTTCTCGATGTATGGACATACAATGCCGAACTTCTAGTTCTAATGGAAAATGAGAGGACACTTGATTACCATGACTCTAATGTGAGGAACCTGTACGATAAGGTCAGAATGCAACTGAGGGACAATGCTAAGGAAATAGGGAACGGGTGCTTTGAGTTTTATCATAAATGTGATGATGAATGCATGAACAGTGTCAGGAATGGGACATATGATTATCCCAAATATGAAGAAGAGTCCAAGCTGAACAGGAACGAAATCAAAGGAGTGAAATTGAGCAATATGGGGGTCTATCAAATACTTGCTATATACGCTACAGTTGCAGGCTCCTTGTCACTGGCAATCATGATAGCTGGGATTTCTTTCTGGATGTGTTCCAATGGGTCTCTGCAATGCAGAATTTGCATTTGA
>A_/_H2N5|CY149436|A/glaucous_gull/Iceland/1444/2011
ATGACCATCACTTTTCTCATCCTCCTGTTCACAGTAGTGAAAGGGGACCAAATATGTATCGGGTACCATGCCAACAATTCCACAGAAAAAGTTGACACAATCTTGGAAAGAAACGTCACCGTGACTCATGTAAAGGACATTCTTGAAAAGACGCATAATGGAAAATTATGCAGATTAAGCGGGATCCCTCCATTGGAACTGGGGGATTGCAGCATTGCAGGATGGCTCCTTGGAAATCCAGCGTGTGACCTGCTCTTAAGTGTACCTGAATGGTCCTATATAGTGGAAAAGGAAAACCCGGTGAATGGTCTGTGCTACCCAGGCAGTTTCAATGACTATGAGGAATTGAAACACCTACTCACCAGTGTGACACACTTTGAAAAAGTTAAGATTCTGCCTAGAAATCAATGGACCCAGCACACAACAACTGGTGGTTCTCAGGCCTGTGCAGTATATGGAGGGCCATCATTCTTCAGAAACATGGTCTGGCTTACAAAGAAGGGATCAAACTACCCAACTGCTAAAGGGTCATACAACAACACAAGTGGGGGGCAGATGCTGATAATCTGGGGGATACATCATCCCAATGACGATACAGAACAAAGGACACTGTACCAGAATGTGGGAACATACGTTTCCGTTGGAACATCAACACTAAATAAGAGGTCAATCCCTGAAATAGCGACAAGGCCCAAAGTCAATGGGCAAGGAGGGAGAATGGAATTCTCTTGGACTCTATTAGAGCCATGGGATGTCATAAATTTTGAGAGTACTGGTAATTTAATTGCACCAGAATATGGATTCAAAATATCAAAGAGAGGAAGCTCAGGAATTATGAAGACAGAGAAAACACTTGAAAATTGTGAGACCAGATGTCAGACCCCCTTAGGGGCAATAAATACAACACTGCCCTTTCATAATATTCACCCATTAACAATAGGTGAGTGCCCCAAGTATGTAAAGTCAGATAGACTAGTCTTGGCGACTGGACTAAGAAATGTCCCTCAGATTGAGTCAAGAGGATTGTTTGGAGCAATAGCTGGGTTTATAGAAGGCGGATGGCAAGGGATGGTTGATGGCTGGTATGGGTATCATCACAGCAATGACCAAGGATCAGGATATGCAGCAGACAAGGAATCCACTCAAAAGGCAATTGACGGGATAACTAACAAGGTAAATTCTGTGATTGAAAAGATGAACACTCAATTTGAGGCTGTTGGGAAAGAGTTCAACAATCTAGAGAGAAGACTAGAAAACTTAAATAAGAAGATGGAAGATGGATTTCTCGATGTATGGACATACAATGCCGAACTTCTAGTTCTAATGGAAAATGAGAGGACACTTGATTACCATGACTCTAATGTGAGGAATCTGTACGATAAGGTCAGAATGCAACTGAGGGACAATGCTAAGGAAATAGGGAACGGGTGCTTTGAGTTTTATCATAAATGTGATGATGAATGCATGAACAGTGTCAGGAATGGAACATATGATTATCCCAAATATGAAGAAGAGTCCAAGCTGAACAGGAACGAAATCAAAGGAGTGAAATTGAGCAATATGGGGGTCTATCAAATACTTGCTATATACGCTACAGTTGCAGGCTCCTTGTCACTGGCAATCATGATAGCTGGGATTTCTTTCTGGATGTGTTCCAATGGGTCTCTGCAATGCAGAATTTGCATTTGA
>A_/_H2N5|CY149428|A/herring_gull/Iceland/1436/2011
ATGACCATCACTTTTCTCATCCTCCTGTTCACAGTAGTGAAAGGGGACCAAATATGTATCGGGTACCATGCCAACAATTCCACAGAAAAAGTTGACACAATCTTGGAAAGAAACGTCACCGTGACTCATGTAAAGGACATTCTTGAAAAGACGCATAATGGAAAATTATGCAGATTAAGCGGGATCCCTCCATTGGAACTGGGGGATTGCAGCATTGCAGGATGGCTCCTTGGAAATCCAGCGTGTGACCTGCTCTTAAGTGTACCTGAATGGTCCTATATAGTGGAAAAGGAAAACCCGGTGAATGGTCTGTGCTACCCAGGCAGTTTCAATGACTATGAGGAATTGAAACACCTAATCACCAGTGTGACACACTTTGAAAAAGTTAAGATTCTGCCTAGAAATCAATGGACCCAGCACACAACAACTGGTGGTTCTCAGGCCTGTGCAGTATATGGAGGGCCATCATTCTTCAGAAACATGGTCTGGCTTACAAAGAAGGGATCAAACTACCCAACTGCTAAAGGGTCATACAACAACACAAGTGGGGGGCAGATGCTGATAATCTGGGGGATACATCATCCCAATGACGATACAGAACAAAGGACACTGTACCAGAATGTGGGAACATACGTTTCCGTTGGAACATCAACACTAAATAAGAGGTCAATCCCTGAAATAGCGACAAGGCCCAAAGTCAATGGGCAAGGAGGGAGAATGGAATTCTCTTGGACTCTATTAGAGCCATGGGATGTCATAAATTTTGAGAGTACTGGTAATTTAATTGCACCAGAATATGGATTCAAAATATCAAAGAGAGGAAGCTCAGGAATTATGAAGACAGAGAAAACACTTGAAAATTGTGAGACCAGATGTCAGACCCCCTTAGGGGCAATAAATACAACACTGCCCTTTCATAATATTCACCCATTAACAATAGGTGAGTGCCCCAAGTATGTCAAGTCAGATAGACTAGTCTTGGCGACTGGACTAAGAAATGTCCCTCAGATTGAGTCAAGAGGATTGTTTGGAGCAATAGCTGGGTTTATAGAAGGCGGATGGCAAGGGATGGTTGATGGCTGGTATGGGTATCATCACAGCAATGACCAAGGATCAGGATATGCAGCAGACAAGGAATCCACTCAAAAGGCAATTGACGGGATAACTAACAAGGTAAATTCTGTGATTGAAAAGATGAACACTCAATTTGAGGCTGTTGGGAAAGAGTTCAACAATCTAGAGAGAAGACTAGAAAACTTAAATAAGAAGATGGAAGATGGATTTCTCGATGTATGGACATACAATGCCGAACTTCTAGTTCTAATGGAAAATGAGAGGACACTTGATTACCATGACTCTAATGTGAGGAATCTGTACGATAAGGTCAGAATGCAACTGAGGGACAATGCTAAGGAAATAGGGAACGGGTGCTTTGAGTTTTATCATAAATGTGATGATGAATGCATGAACAGTGTCAGGAATGGAACATATGATTATCCCAAATATGAAGAAGAGTCCAAGCTGAACAGGAACGAAATCAAAGGAGTGAAATTGAGCAATATGGGGGTCTATCAAATACTTGCTATATACGCTACAGTTGCAGGCTCCTTGTCACTGGCAATCATGATAGCTGGGATTTCTTTCTGGATGTGTTCCAATGGGTCTCTGCAATGCAGAATTTGCATTTGA
>A_/_H2N5|CY149420|A/great_black-backed_gull/Iceland/1395/2011
ATGACCATCACTTTTCTCATCCTCCTGTTCACAGTAGTGAAAGGGGACCAAATATGTATCGGGTACCATGCCAACAATTCCACAGAAAAAGTTGACACAATCTTGGAAAGAAACGTCACCGTGACTCATGTAAAGGACATTCTTGAAAAGACGCATAATGGAAAATTATGCAGATTAAGCGGGATCCCTCCATTGGAACTGGGGGATTGCAGCATTGCAGGATGGCTCCTTGGAAATCCAGCGTGTGACCTGCTCTTAAGTGTACCTGAATGGTCCTATATAGTGGAAAAGGAAAACCCGGTGAATGGTCTGTGCTACCCAGGCAGTTTCAATGACTATGAGGAATTGAAACACCTACTCACCAGTGTGACACACTTTGAAAAAGTTAAGATTCTGCCTAGAAATCAATGGACCCAGCACACAACAACTGGTGGTTCTCAGGCCTGTGCAGTATATGGAGGGCCATCATTCTTCAGAAACATGGTCTGGCTTACAAAGAAGGGATCAAACTACCCAACTGCTAAAGGGTCATACAACAACACAAGTGGGGGGCAGATGCTGATAATCTGGGGGATACATCATCCCAATGACGATACAGAACAAAGGACACTGTACCAGAATGTGGGAACATACGTTTCCGTTGGAACATCAACACTAAATAAGAGGTCAATCCCTGAAATAGCGACAAGGCCCAAAGTCAATGGGCAAGGAGGGAGAATGGAATTCTCTTGGACTCTATTAGAGCCATGGGATGTCATAAATTTTGAGAGTACTGGTAATTTAATTGCACCAGAATATGGATTCAAAATATCAAAGAGAGGAAGCTCAGGAATTATGAAGACAGAGAAAACACTTGAAAATTGTGAGACCAGATGTCAGACCCCCTTAGGGGCAATAAATACAACACTGCCCTTTCATAATATTCACCCATTAACAATAGGTGAGTGCCCCAAGTATGTCAAGTCAGATAGACTAGTCTTGGCGACTGGACTAAGAAATGTCCCTCAGATTGAGTCAAGAGGATTGTTTGGAGCAATAGCTGGGTTTATAGAAGGCGGATGGCAAGGGATGGTTGATGGCTGGTATGGGTATCATCACAGCAATGACCAAGGATCAGGATATGCAGCAGACAAGGAATCCACTCAAAAGGCAATTGACGGGATAACTAACAAGGTAAATTCTGTGATTGAAAAGATGAACACTCAATTTGAGGCTGTTGGGAAAGAGTTCAACAATCTAGAGAGAAGACTAGAAAACTTAAATAAGAAGATGGAAGATGGATTTCTCAATGTATGGACATACAATGCCGAACTTCTAGTTCTAATGGAAAATGAGAGGACACTTGATTACCATGACTCTAATGTGAGGAATCTGTACGATAAGGTCAGAATGCAACTGAGGGACAATGCTAAGGAAATAGGGAACGGGTGCTTTGAGTTTTATCATAAATGTGATGATGAATGCATGAACAGTGTCAGGAATGGAACATATGATTATCCCAAATATGAAGAAGAGTCCAAGCTGAACAGGAACGAAATCAAAGGAGTGAAATTGAGCAATATGGGGGTCTATCAAATACTTGCTATATACGCTACAGTTGCAGGCTCCTTGTCACTGGCAATCATGATAGCTGGGATTTCTTTCTGGATGTGTTCCAATGGGTCTCTGCAATGCAGAATTTGCATTTGA
>A_/_H2N5|CY149412|A/herring_gull/Iceland/1394/2011
ATGACCATCACTTTTCTCATCCTCCTGTTCACAGTAGTGAAAGGGGACCAAATATGTATCGGGTACCATGCCAACAATTCCACAGAAAAAGTTGACACAATCTTGGAAAGAAACGTCACCGTGACTCATGTAAAGGACATTCTTGAAAAGACGCATAATGGAAAATTATGCAGATTAAGCGGGATCCCTCCATTGGAACTGGGGGATTGCAGCATTGCAGGATGGCTCCTTGGAAATCCAGCGTGTGACCTGCTCTTAAGTGTACCTGAATGGTCCTATATAGTGGAAAAGGAAAACCCGGTGAATGGTCTGTGCTACCCAGGCAGTTTCAATGACTATGAGGAATTGAAACACCTACTCACCAGTGTGACACACTTTGAAAAAGTTAAGATTCTGCCTAGAAATCAATGGACCCAGCACACAACAACTGGTGGTTCTCAGGCCTGTGCAGTATATGGAGGGCCATCATTCTTCAGAAACATGGTCTGGCTTACAAAGAAGGGATCAAACTACCCAACTGCTAAAGGGTCATACAACAACACAAGTGGGGGGCAGATGCTGATAATCTGGGGGATACATCATCCCAATGACGATACAGAACAAAGGACACTGTACCAGAATGTGGGAACATACGTTTCCGTTGGAACATCAACACTAAATAAGAGGTCAATCCCTGAAATAGCGACAAGGCCCAAAGTCAATGGGCAAGGAGGGAGAATGGAATTCTCTTGGACTCTATTAGAGCCATGGGATGTCATAAATTTTGAGAGTACTGGTAATTTAATTGCACCAGAATATGGATTCAAAATATCAAAGAGAGGAAGCTCAGGAATTATGAAGACAGAGAAAACACTTGAAAATTGTGAGACCAGATGTCAGACCCCCTTAGGGGCAATAAATACAACACTGCCCTTTCATAATATTCACCCATTAACAATAGGTGAGTGCCCCAAGTATGTCAAGTCAGATAGACTAGTCTTGGCGACTGGACTAAGAAATGTCCCTCAGATTGAGTCAAGAGGATTGTTTGGAGCAATAGCTGGGTTTATAGAAGGCGGATGGCAAGGGATGGTTGATGGCTGGTATGGGTATCATCACAGCAATGACCAAGGATCAGGATATGCAGCAGACAAGGAATCCACTCAAAAGGCAATTGACGGGATAACTAACAAGGTAAATTCTGTGATTGAAAAGATGAACACTCAATTTGAGGCTGTTGGGAAAGAGTTCAACAATCTAGAGAGAAGACTAGAAAACTTAAATAAGAAGATGGAAGATGGATTTCTCGATGTATGGACATACAATGCCGAACTTCTAGTTCTAATGGAAAATGAGAGGACACTTGATTACCATGACTCTAATGTGAGGAATCTGTACGATAAGGTCAGAATGCAACTGAGGGACAATGCTAAGGAAATAGGGAACGGGTGCTTTGAGTTTTATCATAAATGTGATGATGAATGCATGAACAGTGTCAGGAATGGAACATATGATTATCCCAAATATGAAGAAGAGTCCAAGCTGAACAGGAACGAAATCAAAGGAGTGAAATTGAGCAATATGGGGGTCTATCAAATACTTGCTATATACGCTACAGTTGCAGGCTCCTTGTCACTGGCAATCATGATAGCTGGGATTTCTTTCTGGATGTGTTCCAATGGGTCTCTGCAATGCAGAATTTGCATTTGA
>A_/_H2N5|CY149404|A/great_black-backed_gull/Iceland/1393/2011
ATGACCATCACTTTTCTCATCCTCCTGTTCACAGTAGTGAAAGGGGACCAAATATGTATCGGGTACCATGCCAACAATTCCACAGAAAAAGTTGACACAATCTTGGAAAGAAACGTCACCGTGACTCATGTAAAGGACATTCTTGAAAAGACGCATAATGGAAAATTATGCAGATTAAGCGGGATCCCTCCATTGGAACTGGGGGATTGCAGCATTGCAGGATGGCTCCTTGGAAATCCAGCGTGTGACCTGCTCTTAAGTGTACCTGAATGGTCCTATATAGTGGAAAAGGAAAACCCGGTGAATGGTCTGTGCTACCCAGGCAGTTTCAATGACTATGAGGAATTGAAACACCTACTCACCAGTGTGACACACTTTGAAAAAGTTAAGATTCTGCCTAGAAATCAATGGACCCAGCACACAACAACTGGTGGTTCTCAGGCCTGTGCAGTATATGGAGGGCCATCATTCTTCAGAAACATGGTCTGGCTTACAAAGAAGGGATCAAACTACCCAACTGCTAAAGGGTCATACAACAACACAAGTGGGGGGCAGATGCTGATAATCTGGGGGATACATCATCCCAATGACGATACAGAACAAAGGACACTGTACCAGAATGTGGGAACATACGTTTCCGTTGGAACATCAACACTAAATAAGAGGTCAATCCCTGAAATAGCGACAAGGCCCAAAGTCAATGGGCAAGGAGGGAGAATGGAATTCTCTTGGACTCTATTAGAGCCATGGGATGTCATAAATTTTGAGAGTACTGGTAATTTAATTGCACCAGAATATGGATTCAAAATATCAAAGAGAGGAAGCTCAGGAATTATGACGACAGAGAAAACACTTGAAAATTGTGAGACCAGATGTCAGACCCCCTTAGGGGCAATAAATACAACACTGCCCTTTCATAATATTCACCCATTAACAATAGGTGAGTGCCCCAAGTATGTCAAGTCAGATAGACTAGTCTTGGCGACTGGACTAAGAAATGTCCCTCAGATTGAGTCAAGAGGATTGTTTGGAGCAATAGCTGGGTTTATAGAAGGCGGATGGCAAGGGATGGTTGATGGCTGGTATGGGTATCATCACAGCAATGACCAAGGATCAGGATATGCAGCAGACAAGGAATCCACTCAAAAGGCAATTGACGGGATAACTAACAAGGTAAATTCTGTGATTGAAAAGATGAACACTCAATTTGAGGCTGTTGGGAAAGAGTTCAACAATCTAGAGAGAAGACTAGAAAACTTAAATAAGAAGATGGAAGATGGATTTCTCGATGTATGGACATACAATGCCGAACTTCTAGTTCTAATGGAAAATGAGAGGACACTTGATTACCATGACTCTAATGTGAGGAATCTGTACGATAAGGTCAGAATGCAACTGAGGGACAATGCTAAGGAAATAGGGAACGGGTGCTTTGAGTTTTATCATAAATGTGATGATGAATGCATGAACAGTGTCAGGAATGGAACATATGATTATCCCAAATATGAAGAAGAGTCCAAGCTGAACAGGAACGAAATCAAAGGAGTGAAATTGAGCAATATGGGGGTCTATCAAATACTTGCTATATACGCTACAGTTGCAGGCTCCTTGTCACTGGCAATCATGATAGCTGGGATTTCTTTCTGGATGTGTTCCAATGGGTCTCTGCAATGCAGAATTTGCATTTGA
>A_/_H2N5|CY149380|A/herring_gull/Iceland/1342/2011
ATGACCATCACTTTTCTCATCCTCCTGTTCACAGTAGTGAAAGGGGACCAAATATGTATCGGGTACCATGCCAACAATTCCACAGAAAAAGTTGACACAATCTTGGAAAGAAACGTCACCGTGACTCATGTAAAGGACATTCTTGAAAAGACGCATAATGGAAAATTGTGCAGATTAAGCGGGATCCCTCCATTGGAACTGGGGGATTGCAGCATTGCAGGATGGCTCCTTGGAAATCCAGCGTGTGACCTGCTCTTAAGTGTACCTGAATGGTCCTATATAGTGGAAAAGGAAAACCCGGTGAATGGTCTGTGCTACCCAGGCAGTTTCAATGACTATGAGGAATTGAAACACCTACTCACCAGTGTGACACACTTTGAAAAAGTTAAGATTCTGCCTAGAAATCAATGGACCCAGCACACAACAACTGGTGGTTCTCAGGCCTGTGCAGTATATGGAGGGCCATCATTCTTCAGAAACATGGTCTGGCTTACAAAGAAGGGATCAAACTACCCAACTGCTAAAGGGTCATACAACAACACAAGTGGGGGGCAGATGCTGATAATCTGGGGGATACATCATCCCAATGACGATACAGAACAAAGGACACTGTACCAGAATGTGGGAACATATGTTTCCGTTGGAACATCAACACTAAATAAGAGGTCAATCCCTGAAATAGCGACAAGGCCCAAAGTCAATGGGCAAGGAGGGAGAATGGAATTCTCTTGGACTCTATTAGAGCCATGGGATGTCATAAATTTTGAGAGTACTGGTAATTTAATTGCACCAGAATATGGATTCAAAATATCAAAGAGAGGAAGCTCAGGAATTATGAAGACAGAGAAAACACTTGAAAATTGTGAGACCAGATGTCAGACCCCCTTAGGGGCAATAAATACAACACTGCCCTTTCATAATATTCACCCATTAACAATAGGTGAGTGCCCCAAGTATGTCAAGTCAGATAGACTAGTCTTGGCGACTGGACTAAGAAATGTCCCTCAGATTGAGTCAAGAGGACTGTTTGGAGCAATAGCTGGGTTTATAGAAGGCGGATGGCAAGGGATGGTTGATGGCTGGTATGGGTATCATCACAGCAATGACCAAGGATCAGGATATGCAGCAGACAAGGAATCCACTCAAAAGGCAATTGACGGGATAACTAACAAGGTAAATTCTGTGATTGAAAAGATGAACACTCAATTTGAGGCTGTTGGGAAAGAGTTCAACAATCTAGAGAGAAGACTAGAAAACTTAAATAAGAAGATGGAAGATGGATTTCTCGATGTATGGACATACAATGCCGAACTTCTAGTTCTAATGGAAAATGAGAGGACACTTGATTACCATGACTCTAATGTGAGGAATCTGTACGATAAGGTCAGAATGCAACTGAGGGACAATGCTAAGGAAATAGGGAACGGGTGCTTTGAGTTTTATCATAAATGTGATGATGAATGCATGAACAGTGTCAGGAATGGAACATATGATTATCCCAAATATGAAGAAGAGTCCAAGCTGAACAGGAACGAAATCAAAGGAGTGAAATTGAGCAATATGGGGGTCTATCAAATACTTGCTATATACGCTACAGTTGCAGGCTCCTTGTCACTGGCAATCATGATAGCTGGGATTTCTTTCTGGATGTGTTCCAATGGGTCTCTGCAATGCAGAATTTGCATTTGA
>A_/_H2N5|CY149372|A/herring_gull/Iceland/1320/2011
ATGACCATCACTTTTCTCATCCTCCTGTTCACAGTAGTGAAAGGGGACCAAATATGTATCGGGTACCATGCCAACAATTCCACAGAAAAAGTTGACACAATCTTGGAAAGAAACGTCACCGTGACTCATGTAAAGGACATTCTTGAAAAGACGCATAATGGAAAATTGTGCAGATTAAGCGGGATCCCTCCATTGGAACTGGGGGATTGCAGCATTGCAGGATGGCTCCTTGGAAATCCAGCGTGTGACCTGCTCTTAAGTGTACCTGAATGGTCCTATATAGTGGAAAAGGAAAACCCGGTGAATGGTCTGTGCTACCCAGGCAGTTTCAATGACTATGAGGAATTGAAACACCTACTCACCAGTGTGACACACTTTGAAAAAGTTAAGATTCTGCCTAGAAATCAATGGACCCAGCACACAACAACTGGTGGTTCTCAGGCCTGTGCAGTATATGGAGGGCCATCATTCTTCAGAAACATGGTCTGGCTTACAAAGAAGGGATCAAACTACCCAACTGCTAAAGGGTCATACAACAACACAAGTGGGGGGCAGATGCTGATAATCTGGGGGATACATCATCCCAATGACGATACAGAACAAAGGACACTGTACCAGAATGTGGGAACATATGTTTCCGTTGGAACATCAACACTAAATAAGAGGTCAATCCCTGAAATAGCGACAAGGCCCAAAGTCAATGGGCAAGGAGGGAGAATGGAATTCTCTTGGACTCTATTAGAGCCATGGGATGTCATAAATTTTGAGAGTACTGGTAATTTAATTGCACCAGAATATGGATTCAAAATATCAAAGAGAGGAAGCTCAGGAATTATGAAGACAGAGAAAACACTTGAAAATTGTGAGACCAGATGTCAGACCCCCTTAGGGGCAATAAATACAACACTGCCCTTTCATAATATTCACCCATTAACAATAGGTGAGTGCCCCAAGTATGTCAAGTCAGATAGACTAGTCTTGGCGACTGGACTAAGAAATGTCCCTCAGATTGAGTCAAGAGGATTGTTTGGAGCAATAGCTGGGTTTATAGAAGGCGGATGGCAAGGGATGGTTGATGGCTGGTATGGGTATCATCACAGCAATGACCAAGGATCAGGATATGCAGCAGACAAGGAATCCACTCAAAAGGCAATTGACGGGATAACTAACAAGGTAAATTCTGTGATTGAAAAGATGAACACTCAATTTGAGGCTGTTGGGAAAGAGTTCAACAATCTAGAGAGAAGACTAGAAAACTTAAATAAGAAGATGGAAGATGGATTTCTCGATGTATGGACATACAATGCCGAACTCCTAGTTCTAATGGAAAATGAGAGGACACTTGATTACCATGACTCTAATGTGAGGAATCTGTACGATAAGGTCAGAATGCAACTGAGGGACAATGCTAAGGAAATAGGGAACGGGTGCTTTGAGTTTTATCATAAATGTGATGATGAATGCATGAACAGTGTCAGGAATGGAACATATGATTATCCCAAATATGAAGAAGAGTCCAAGCTGAACAGGAACGAAATCAAAGGAGTGAAATTGAGCAATATGGGGGTCTATCAAATACTTGCTATATACGCTACAGTTGCAGGCTCCTTGTCACTGGCAATCATGATAGCTGGGATTTCTTTCTGGATGTGTTCCAATGGGTCTCTGCAATGCAGAATTTGCATTTGA
>A_/_H2N9|KF258948|A/northern_shoveler/Hong_Kong/MPL133/2010
ATGGCCATCATTTATCTAATTCTTTTGTTTGCAGCAGTGAGAGGAGACCAGATATGCATTGGATACCACTCCAACAATTCCACAGAAAAGGTAGACACAATTCTAGAGAGGAATGTCACTGTGACTCACGCTCAAGACATTCTTGAGAAGACTCACAATGGAAAATTATGCAAACTAAATGGAATCCCTCCACTTGAATTGGGAGACTGCAGCATCGCTGGATGGCTCCTTGGAAATCCAGAATGTGATAGGCTTCTAACTGTGCCAGAATGGTCATATATAATGGAGAAAGAAAATCCAAGGAATGGTTTGTGCTACCCAGGCAGTTTCAATGACTATGAAGAATTGAAACACCTCCTTAGTAGTGTAACACACTTCGAGAAAGTGAAGATTTTGCCCAAAGATAGGTGGACACAGCATACAACAACTGGAGGTTCACGGGCTTGCGCAGTATCTGGTAACCCGTCATTCTTCAGAAACATGGTCTGGTTGACAAAGAAAGGGTCGAATTACCCAATTGCCAAGGGATCATACAATAATACAAGTGGGGAACAAATGCTGATCATTTGGGGAGTACATCATCCCAATGATGATGCTGAACAAAGAACATTGTATCAGAACGTCGGGACCTATGTATCAGTGGGGACATCGACATTGAACAAAAGATCAATCCCAGAAATAGCCACAAGACCTAAAGTGAATGGACAGGGAGGCAGAATGGAATTCTCGTGGACTATATTGGATATGTTGGACACCATAAACTTTGAGAGTACTGGTAATCTAATTGCACCAGAATATGGATTTAAAATATCCAAACGGGGTAGCTCAGGGATCATGAAAACAGAAGGGACACTTGAAAACTGCGAAACTAAATGTCAAACTCCCTTGGGAGCAATAAATACAACATTGCCCTTCCATAATATCCATCCATTGACCATTGGTGAATGTCCCAAATATGTAAAATCAGAGAGGTTAGTCTTGGCAACAGGATTAAGAAATGTCCCTCAAATTGAATCAAGAGGGCTGTTTGGGGCAATAGCTGGTTTCATAGAAGGGGGATGGCAAGGAATGGTTGATGGTTGGTATGGATATCATCACAGCAATGATCAAGGATCCGGGTATGCAGCAGACAAAGAGTCCACTCAAAAGGCAATTGATGGAATCACCAATAAGGTCAACTCTGTAATTGAGAAAATGAACACCCAATTCGAGGCTGTTGGGAAAGAATTCAATAATTTGGAGAAAAGACTGGAAAACCTGAATAAAAAGATGGAGGACGGATTCCTAGATGTGTGGACATACAATGCTGAGCTTCTAGTTCTAATGGAAAATGAAAGAACACTTGACTTCCATGACTCCAATGTCAAGAATCTATATGACAAAATCAGGATGCAATTGAAGGACAATGCAAAAGAACTAGGGAATGGATGTTTCGAATTTTACCATAAATGTGATGATGAATGCATGAATAGCGTAAAAAATGGGACATATGATTATCCCAAATATGAAGAGGAGTCTAAATTAAACAGGAATGAGATCAAAGGGGTCAAATTGAGCAACATGGGGGTTTATCAAATCCTTGCAATTTATGCTACAGTGGCAGGCTCCTTGTCACTGGCAATCATGATAGCTGGGATCTCCTTATGGATGTGCTCTAACGGGTCTCTGCAATGCAGGATCTGCATATGA
>A_/_H2N9|KF258947|A/northern_shoveler/Hong_Kong/MPL961/2011
ATGGCCATCATTTATCTAATTCTTTTGTTTGCAGCAGTGAGAGGAGACCAGATATGCATTGGATACCACTCCAACAATTCCACAGAAAAGGTAGACACAATTCTAGAGAGGAATGTCACTGTGACTCACGCTCAAGACATTCTTGAGAAGACTCACAATGGAAAATTATGCAAACTAAATGGAATCCCTCCACTTGAATTGGGAAACTGCAGCATCGCTGGATGGCTCCTTGGAAATCCAGAATGTGATAGGCTCCTAACTGTGCCAGAATGGTCATATATAATGGAGAAAGAAAATCCAAGGAATGGTTTGTGCTACCCAGGCAGTTTCAATGACTATGAAGAATTGAAACACCTCCTTAGTAGTGTAACACACTTCGAGAAAGTGAAGATTTTGCCCAAAGATAGGTGGACACAGCATACAACAACTGGAGGTTCACGGGCTTGCGCAGTATTTGGTAACCCGTCATTCTTCAGAAACATGGTCTGGTTGACAAAGAAAGGGTCGAATTACCCAATTGCCAAGGGATCATACAATAATACAAGTGGGGAACAAATGCTGATCATTTGGGGAGTACATCATCCCAATGATGATGCTGAACAAAGAACATTGTATCAGAACGTCGGGACCTATGTATCAGTGGGGACATCGACATTGAACAAAAGATCAATCCCAGAAATAGCCACAAGACCTAAAGTGAATGGACAGGGAGGCAGAATGGAATTCTCGTGGACTATATTGGATATGTTGGACACCATAAACTTTGAGAGTACTGGTAATCTAATTGCACCAGAATATGGATTTAAAATATCCAAACGGGGTAGCTCAGGGATCATGAAAACAGAAGGGACACTTGAAAACTGCGAAACTAAATGTCAAACTCCCTTGGGAGCAATAAATACAACATTGCCCTTCCATAATATCCATCCATTGACCATTGGTGAATGTCCCAAATATGTAAAATCAGAGAGGTTAGTCTTGGCAACAGGATTAAGAAATGTCCCTCAAATTGAATCAAGAGGGCTGTTTGGGGCAATAGCTGGTTTCATAGAAGGGGGATGGCAAGGAATGGTTGATGGTTGGTATGGATATCATCACAGCAATGATCAAGGATCCGGGTATGCAGCAGACAAAGAGTCCACTCAAAAGGCAATTGATGGAATCACCAATAAGGTCAACTCTGTAATCGAGAAAATGAACACCCAATTCGAGGCTGTTGGGAAAGAATTCAATAATTTGGAGAAAAGACTGGAAAACCTGAATAAAAAGATGGAGGACGGATTCCTAGATGTGTGGACATACAATGCTGAGCTTCTAGTTCTAATGGAAAATGAAAGAACACTTGACTTCCATGACTCCAATGTCAAGAATCTATATGACAAAATCAGGATGCAATTGAAGGACAATGCAAAAGAACTAGGGAATGGATGTTTCGAATTTTACCATAAATGTGATGATGAATGCATGAATAGCGTAAAGAATGGGACATATGATTATCCCAAATATGAAGAGGAGTCTAAATTAAACAGGAATGAGATCAAAGGGGTCAAATTGAGCAACATGGGGGTTTATCAAATCCTTGCAATTTATGCTACAGTGGCAGGCTCCTTGTCACTGGCAATCATGATAGCTGGGATCTCCTTATGGATGTGCTCTAACGGGTCTCTGCAATGCAGGATCTGCATATGA
>A_/_H2N9|KF258946|A/wild_waterfowl/Hong_Kong/MPL696/2011
ATGGCCATCATTTATCTAATTCTTTTGTTTGCAACAGTGAGAGGAGACCAGATATGCATTGGATACCACTCCAACAATTCCACAGAAAAGGTAGACACAATTCTAGAGAGGAATATCACTGTGACTCACGCTCAGGACATTCTTGAGAAGACTCACAATGGAAAATTATGCAAACTAAATGGAATCCCTCCACTTGAATTGGGAAACTGCAGCATCGCTGGATGGCTCCTTGGAAATCCAGAATGTGATAGGCTTCTAACTGTGCCAGAATGGTCATATATAATGGAGAAAGAAAATCCAAGGGATGGTTTGTGCTACCCAGGCAGTTTCAATGACTATGAAGAATTGAAACACCTCCTTAGTAGTGTAACACACTTCGAGAAAGTGAAGATTTTGCCCAAAGATAGGTGGACACAGCATACAACAACTGGAGGTTCACGGGCTTGCGCAGTATCTGGTAACCCGTCATTCTTCAGAAACATGGTCTGGTTGACAAAGAAAGGGTCGAATTACCCAATTGCCAAGGGATCATACAATAATACAAGTGGGGAACAAATGCTGATCATTTGGGGAGTACATCATCCCAATGATGATGCTGAACAAAGAACATTGTATCAGAACGTCGGGACCTATGTATCAGTGGGGACATCGACATTGAACAAAAGATCAATCCCAGAAATAGCCACAAGACCTAAAGTGAATGGACAGGGAGGCAGAATGGAATTCTCGTGGACTATATTGGATATGTTGGACACCATAAACTTTGAGAGTACTGGTAATCTAATTGCACCAGAATATGGATTTAAAATATCCAAACGGGGTAGCTCAGGGATCATGAAAACAGAAGGGACACTTGAAAACTGCGAAACTAAATGCCAAACTCCCTTGGGAGCAATAAATACAACATTGCCCTTCCATAATATCCATCCATTGACCATTGGTGAATGTCCCAAATATGTCAAATCAGAGAGGTTAGTTTTGGCAACAGGATTAAGAAATGTCCCTCAAATTGAATCAAGAGGGCTGTTTGGGGCAATAGCTGGTTTCATAGAAGGGGGATGGCAAGGAATGGTTGATGGTTGGTATGGATATCATCACAGCAATGATCAAGGATCCGGGTATGCAGCAGACAAAGAGTCCACTCAAAAGGCAATTGATGGAATCACCAATAAGGTAAACTCTGTAATTGAGAAAATGAACACCCAATTCGAGGCTGTTGGGAAAGAATTCAATAATTTGGAGAAAAGACTGGAAAACCTGAATAAAAAGATGGAGGACGGATTCCTAGATGTGTGGACATACAATGCTGAGCTTCTAGTTCTAATGGAAAATGAAAGAACACTTGACTTCCATGACTCCAATGTCAAGAATCTATATGACAAAGTCAGAATGCAATTGAAGGACAATGCAAAAGAACTAGGGAATGGATGTTTCGAATTTTACCATAAATGTGATGATGAATGCATGAATAGTGTAAAGAATGGGACATATGATTATCCCAAATATGAAGAGGAGTCTAAATTAAACAGGAATGAGATCAAAGGAGTCAAATTGAGCAACATGGGGGTTTATCAAATCCTTGCAATTTATGCTACAGTGGCAGGCTCCTTGTCACTGGCAATCATGATAGCTGGGGTCTCCTTATGGATGTGCTCTAACGGGTCTCTGCAATGCAGGATCTGCATATGA
>A_/_H2N9|KF258945|A/duck/Guangdong/707/2000
ATGGCCATCATTTATCTAATTCTTCTGTTTACAGCAGTGAGAGGAGACCAGATATGCATTGGATACCATTCCAACAATTCCACAGAAAAGGTCGACACAATTCTAGAGAGGAATGTCACCGTGACTCACGCTCAAGACATTCTTGAGAAGACTCACAATGGAAAATTATGCAAACTGAATGGAATCCCTCCACTTGAATTGGGAGATTGCAGCATCGCCGGATGGCTCCTTGGGAATCCAGAATGTGATAGGCTTCTAACTGTGCCAGAATGGTCATATATAATGGAGAAAGAAAATCCAAGGAACGGTTTGTGCTACCCAGGCAGTTTCAATGATTATGAAGAATTGAAACACCTCCTTAGTAGTGTAACACACTTCGAGAAAGTGAAGATTTTGCCCAAAGATAGATGGACACAGCATACAACAACTGGAGGTTCACGGGCCTGCGCAGTATCTGGTAATCCGTCATTCTTCAGGAACATGGTCTGGTTGACAAAGAAAGGGCCGAATTACCCAGTTGCCAAAGGATCATACAATAATACAAGTGGGGACCAAATGCTGATCATTTGGGGGGTGCATCACCCCAATGATGAAGCTGAACAAAGGACATTGTATCAGAATGTCGGGACTTATGTATCAGTAGGAACATCGACACTGAACAAAAGATCAGTTCCAGAAATAGCCACAAGACCTAAGGTGAATGGACAAGGAGGCAGAATGGAATTCTCGTGGACTATATTGGATGTGTTGGACACCATAAATTTCGAGAGTACTGGTAATCTAATTGCACCGGAATATGGCTTTAAAATATCCAAACGGGGTAGTTCAGGAATCATGAAAACGGAAGGAACACTTGAAAACTGCGAAACTAAATGCCAAACTCCCTTGGGAGCAATAAATACAACATTGCCCTTTCATAATATCCACCCACTGACCATTGGTGAGTGCCCCAAATATGTAAAATCGGAAAGGTTAGTCTTGGCAACAGGATTAAGAAATGTCCCTCAGATTGAATCAAGAGGATTGTTTGGGGCAATAGCTGGTTTTATAGAAGGGGGATGGCAAGGAATGGTTGATGGTTGGTATGGATATCATCACAGCAATGATCAAGGATCCGGCTATGCAGCAGACAAAGAGTCCACTCAAAAGGCAATTGATGGAATCACCAACAAGGTAAACTCTGTAATTGAGAAAATGAACACTCAATTCGAGGCTGTTGGAAAAGAATTCAGTAATTTGGAGAAAAGACTGGAAAACCTGAATAAAAAGATGGAGGACGGATTCCTAGATGTGTGGACATACAATGCTGAGCTTCTAGTTCTAATGGAAAATGAGAGGACACTTGACTTTCATGACTCCAATGTAAAGAATCTATATGACAAAGTCAGAATGCAACTGAGGGACAATGCAAAAGAACTAGGGAATGGATGTTTTGAATTTTATCATAAATGTGATGATGAATGCATGAATAGCGTAAAGAATGGGACATATGATTATCCCAAGTATGAAGAGGAGTCTAAACTAAACAGGAATGAGATCAAAGGAGTAAAATTGAGCAACATGGGGGTTTATCAAATCCTTGCAATTTATGCTACAGTAGCAGGCTCCCTGTCACTGGCAATCATGATAGCTGGGATCTCCTTATGGATGTGCTCTAACGGGTCTCTGCAATGCAGGATCTGCATATGA
>A_/_H2N9|KF258944|A/wild_waterfowl/Hong_Kong/MPP1311/2013
ATGGCCATCATTTATCTAATTCTTTTGCTTGCAACAGTGAGAGGAGACCAGATATGCATTGGATACCACTCCAACAATTCCACAGAAAAAGTAGACACAATTCTAGAGAGGAATGTCACTGTGACTCACGCTCAAGACATTCTTGAGAAGACCCACAATGGAAAATTATGCAAACTAAATGGAAYCCCTCCACTTGAATTGGGAGACTGCAGCATCGCTGGGTGGCTCCTTGGAAATCCAGAATGTGATAGGCTTCTAACTGTGCCAGAATGGTCATATATAATGGAGAAAGAAAATCCAAGGAATGGTTTGTGCTACCCAGGCAGTTTCAATGACTATGAAGAATTGAAACACCTCCTTAGTAGTGTAACACACTTCGAGAAAGTGAAGATTTTGCCCAAAGATAGGTGGACACAGCATACAACAACTGGAGGCTCACGGGCTTGCGCAGTATCTGGTAACCCGTCATTCTTCAGAAACATGGTYTGGTTGACAAAGAAAGGGTCGAATTACCCAATTGCCAAGGGATCATACAATAATACAAGTGGGGAACAAATGCTGATCATTTGGGGAGTACACCATCCCAATGATGATGCTGAACAAAGAACATTGTATCAGAACGTCGGGACCTATGTATCAGTGGGGACATCGACATTGAACAAAAGATCAATCCCAGAAATAGCCATAAGACCTAAAGTGAATGGACAGGGAGGCAGAATGGAATTCTCGTGGACTATATTGGATATGTTGGACACCATAAACTTTGAGAGTACTGGTAATCTAATTGCACCAGAATATGGATTTAAAATATCCAAACGGGGTAGCTCAGGGATCATGAAAACAGAAGGGACACTTGAAAACTGCGAAACTAAATGTCAAACTCCATTGGGAGCAATAAATACAACATTGCCCTTCCATAATATCCATCCATTGACCATTGGTGAATGTCCCAAATATGTAAAATCAGAGAGGTTAGTCTTGGCAACAGGATTAAGAAATGTCCCTCAAATTGAATCAAGAGGGCTGTTTGGGGCAATAGCTGGCTTCATAGAAGGAGGATGGCAAGGAATGGTTGATGGTTGGTATGGATATCATCACAGCAATGATCAAGGATCTGGGTATGCAGCAGACAAAGAGTCCACTCAAAAGGCAATTGATGGAATCACCAATAAGGTCAATTCTGTAATTGAGAAAATGAACACCCAATTCGAGGCCGTTGGGAAAGAATTCAATAATTTGGAAAAAAGACTGGAAAACCTGAATAAAAAGATGGAGGACGGATTCCTAGATGTGTGGACATACAATGCTGAGCTTCTAGTTCTAATGGAAAATGAAAGAACACTTGACTTCCATGACTCCAATGTCAAGAATCTATATGACAAAGTCAGAATGCAATTGAGGGACAATGCAAAAGAACTAGGGAATGGATGTTTCGAATTTTACCATAAATGTGATGATGAATGCATGAATAGCGTAAAGAATGGGACATATGATTATCCCAAATATGAAGAGGAATCTAAATTAAACAGGAATGAGATCAAAGGGGTTAAATTGAGCAACATGGGGGTTTATCAAATCCTTGCAATTTATGCTACAGTGGCAGGCTCCTTGTCACTGGCAATCATGATAGCTGGGATCTTCTTATGGATGTGCTCTAACGGGTCTCTGCAATGCAGGATCTGCATATGA
>A_/_H2N2|CY141168|A/mallard/Minnesota/AI08-3881/2008
ATGACCATCACTTTTCTCATCCTCCTGTTCACAGTAGTGAAAGGGGACCAAATATGTATCGGGTACCATGCCAACAATTCCACAGAAAAAGTTGACACAATCTTGGAACGAAACGTCACCGTGACTCATGCCAAGGACATTCTTGAAAAGACGCATAATGGAAAGTTGTGCAGATTAAGCGGGATCCCTCCATTGGAACTGGGAGATTGCAGCATTGCAGGTTGGCTCCTTGGAAATCCAGAGTGTGACCGGCTCTTAAGTGTACCTGAATGGTCCTATATAGTGGAAAAGGAAAACCCGGTGAATGGTCTGTGCTACCCAGGCAGTTTCAATGACTATGAGGAATTGAAACATCTCCTCACCAGTGTGACACACTTTGAGAAAGTTAAGATTCTGCCTAGAGATCAATGGACCCAGCACACAACAACTGGTGGTTCTCGGGCCTGTGCAGTATCTGGGAATCCGTCATTCTTCAGAAACATGGTCTGGCTTACAAAGAAGGGGTCAAACTACCCAACTGCTAAAAGGTCATACAACAACACAAGTGGGGAGCAAATGCTGATAATCTGGGGGGTACATCATCCCAATGACGATGCAGAACAAAGGACATTGTACCAGAATGTGGGAACATATGTTTCCATTGGAACATCAACACTAAATAAGAGGTCAATCCCTGAAATAGCAACAAGGCCCAAAGTCAATGGACAAGGAGGGAGAATGGAATTCTCTTGGACTCTATTAGAGACATGGGATGTCATAAATTTTGAGAGCACTGGTAATTTAATTGCACCAGAATATGGATTCAAAATATCAAAGAGAGGAAGCTCAGGAATTATGAAGACAGAGAAAACACTTGAAAACTGTGAGACCAGATGTCAGACCCCCTTAGGGGCAATAAATACAACATTACCCTTTCACAACATTCACCCATTGACAATAGGTGAGTGCCCCAAGTACGTCAAGTCAGATAGACTGGTCTTGGCGACAGGACTAAGAAATGTCCCTCAGATTGAATCAAGGGGATTGTTTGGAGCAATAGCTGGGTTTATAGAAGGCGGATGGCAAGGGATGGTTGATGGTTGGTATGGGTATCATCACAGCAATGATCAAGGGTCAGGATATGCAGCAGACAAAGAATCCACTCAAAAGGCAATTGACGGGATAACTAACAAGGTAAATTCCGTGATTGAAAAGATGAACACTCAGTTTGAGGCTGTTGGGAAAGAGTTCAACAATCTAGAGAGAAGACTAGAAAACTTAAATAAGAAGATGGAAGATGGATTTCTCGATGTATGGACATACAATGCCGAACTCCTAGTTCTAATGGAAAATGAGAGGACACTTGATTTCCATGACTCTAATGTGAGGAATCTGTATGATAAGGTCAGAATGCAACTGAGGGACAATGCTAAGGAAATAGGGAACGGATGCTTTGAGTTTTATCATAAATGTGATGATGAATGCATGAACAGTGTCAGGAATGGAACATATGATTATCCCAAATATGAAGAAGAGTCCAAGCTGAACAGGAACGAAATCAAAGGGGTGAAATTGAGCAATATGGGGGTCTATCAAATACTTGCTATATACGCTACAGTTGCAGGCTCCTTGTCACTGGCAATCATGATAGCTGGGATTTCTTTCTGGATGTGTTCTAATGGGTCTCTGCAATGCAGAATTTGCATTTGA
>A_/_H2N3|CY141017|A/mallard/Arkansas/AI09-5761/2009
ATGACCATCACTTTTCTCATCCTCCTGTTCACAGTAGTGAAAGGAGACCAAATATGTATCGGATACCATGCCAACAATTCCACAGAAAAAGTTGATACAATCTTGGAACGAAACGTCACAGTGACCCATGCCAAGGACATTCTTGAAAAGACGCATAATGGAAAGTTGTGCAGATTAAGCGGGATTCCTCCATTGGAACTGGGAGATTGCAGCATTGCAGGTTGGCTCCTTGGAAATCCAGAGTGTGATCGACTCTTAAGTGTACCTGAATGGTCCTATATAGTGGAAAAGGAAAACCCGGTGAATGGTCTGTGCTACCCAGGCAGTTTCAATGACTATGAGGAATTGAAACATCTTCTCACCAGTGTGACACACTTTGAGAAAGTTAAGATTCTGCCTAGAGATCAATGGACCCAGCACACAACAACTGGTGGTTCTCGGGCCTGTGCAGTCTCTGGGAATCCATCATTCTTCAGAAACATGGTCTGGCTTACAAAGAAGGGGTCAAACTACCCAATTGCTAAAGGGTCATACAACAACACGAGTGGGGAGCAAATGCTGATAATCTGGGGGGTACATCATCCCAATGATGATACAGAACAAAGGACACTGTACCAGAATGTGGAAACATATGTTTCCATTGGAACATCAACACTAAATAAGAGGTCAACTCCTGAAATAGCGACAAGGCCCAAAGTCAATGGACAAGGAGGGAGAATGGAATTCTCTTGGACTCTATTAGAGACATGGGATGTCATAAATTTTGAGAGCACTGGTAATTTAATTGCACCAGAATATGGATTCAAAATATCAAAGAGAGGAAGCTCAGGAATTATGAAGACAGAGAAAACACTTGAAAATTGTGAGACCAGATGTCAGACCCCCTTAGGGGCAATAAATACAACATTGCCTTTTCACAACATTCACCCATTGACGATAGGTGAGTGCCCCAAGTATGTCAAGTCAGATAGACTGGTCTTGGCGACAGGACTAAGAAATGTTCCTCAGATTGAATCAAGGGGACTGTTTGGAGCAATAGCTGGGTTTATAGAAGGCGGATGGCAAGGAATGGTTGATGGCTGGTATGGGTATCATCACAGCAATGATCAAGGATCAGGATATGCAGCAGACAAAGAATCCACTCAAAAGGCAATTGACGGGACAACTAACAAGGTAAATTCTGTGATTGAAAAGATGAACACTCAGTTTGAGGCTGTTGGGAAAGAGTTCAATAATCTAGAGAGAAGACTAGAAAACTTAAATAAGAAGATGGAAGATGGGTTTCTCGATGTATGGACATACAATGCCGAACTCCTAGTTCTAATGGAAAATGAGAGGACACTTGACTTCCATGACTCTAATGTGAGGAATCTGTACGATAAGGTCAGAATGCAACTGAGGGACAATGCTAAGGAAATAGGGAACGGATGCTTTGAATTTTATCATAAATGTGATGATGAATGCATGAACAGTGTCAGGAACGGAACATATGATTATCCCAAATATGAAGAAGAGTCCAAGCTGAACAGGAACGAAATCAAAGGGGTGAAATTGAACAATATGGGGGTCTATCAAATACTTGCTATATACGCTACAGTTGCAGGCTCCTTGTCACTGGCAATCATGATAGCTGGGATTTCTTTCTGGATGTGTTCTAATGGGTCTCTGCAATGCAGAATTTGCATTTGA
>A_/_H2N9|CY140828|A/mallard/Minnesota/AI09-3353/2009
ATGACCATCACTTTTCTCATCCTCCTCTTCACAGTAGTGAAAGGAGACCAAATATGTATCGGATACCATGCCAATAATTCCACAGAAAAAGTTGACACAATCTTGGAACGAAACGTCACCGTGACTCATGCCAAGGACATTCTTGAAAAGGCGCATAATGGAAAGTTGTGCAGATTAAGCGGGATCCCTCCATTGGAACTGGGGGATTGCAGCATTGCAGGTTGGCTCCTTGGAAATCCAGAGTGTGACCGGCTCTTAAGTGTACCTGAATGGTCCTATATAGTGGAAAAGGAAAACCCGGTGAATGGTCTGTGCTACCCAGGCAGTTTCAATGACTATGAGGAATTGAAACATCTCCTCACCAGTGTGACACACTTTGAGAAAGTTAAGATTCTGCCTAAAGACCAATGGACCCAGCACACAACAACTGGTGGTTCTCGGGCCTGTGCAGTATTTGGGAATCCATCATTCTTCAGAAACATGGTCTGGCTTACAAAGAAGGGGTCAAACTACCCAGTTGCTAAAAGGTCATACAACAACACAAGTGGGGAGCAAATGCTGATCATCTGGGGGATACATCATCCTAATGACGATGCAGAACAAAGGACACTGTACCAGAATGTGGGGACATATGTTTCCGTTGGAACATCAACACTAAATAAGAGGTCAATCCCTGAAATAGCGACAAGGCCCAAAGTCAATGGACAAGGAGGGAGAATGGAATTCTTTTGGACTCTACTAGAGACATGGGATGTTATAAATTTTGAGAGCACTGGTAATTTAATTGCACCGGAATATGGATTCAAAATATCAAAAAGAGGAAGCTCAGGAATTATGAAGACAGAGAAAACACTTGAAAATTGTGAGACCAGATGTCAGACCCCCTTAGGGGCAATAAATACAACATTGCCCTTTCACAACATTCACCCATTGACAATAGGTGAGTGTCCCAAGTATGTCAAATCAGATAAATTGGTTTTGGCAACAGGACTAAGAAATGTCCCTCAGATTGAATCAAGGGGATTGTTTGGAGCAATAGCTGGGTTTATAGAAGGCGGATGGCAAGGGATGGTTGATGGCTGGTATGGGTATCATCACAGCAATGATCAAGGATCAGGATATGCAGCAGACAAAGAATCCACTCAAAAGGCAATTGACGGGATAACTAACAGGGTAAATTCTGTGATTGAAAAGATGAACACTCAGTTTGAGGCTGTTGGGAAAGAGTTCAACAATCTAGAGAGAAGACTAGAAAACTTAAATAAGAAGATGGAAGATGGATTTCTCGACGTATGGACATACAATGCCGAACTCCTAGTTCTAATGGAAAATGAGAGGACACTTGATTTCCATGACTCTAATGTGAAAAATCTGTACGATAAGGTCAGAATGCAACTGAGGGACAATGCTAAGGAAATAGGGAACGGATGCTTTGAGTTTTATCATAAATGTGATGATGAATGCATGAACAGTGTCAGGAATGGAACATATGATTATCCCAAATATGAAGAAGAGTCCAAGCTGAACAGGAACGAAATCAAAGGGGTGAAATTGAGCAATATGGGGGTCTATCAAATACTTGCTATATACGCTACAGTTGCAGGCTCCTTGTCACTGGCAATCATGATAGCTGGGATTTCTTTCTGGATGTGTTCTAATGGGTCTCTGCAATGCAGAATTTGCATTTGA
>A_/_H2N3|CY140719|A/mallard/Minnesota/AI09-2518/2009
ATGACCATCACTTTTCTCATCCTCCTCTTCACAGTAGTGAAAGGAGACCAAATATGTATCGGATACCATGCCAATAATTCCACAGAAAAAGTTGACACAATCTTGGAACGAAACGTCACCGTGACTCATGCCAAGGACATTCTTGAAAAGGCGCATAATGGAAAGTTGTGCAGATTAAGCGGGATCCCTCCATTGGAACTGGGGGATTGCAGCATTGCAGGTTGGCTCCTTGGAAATCCAGAGTGTGACCGGCTCTTAAGTGTACCTGAATGGTCCTATATAGTGGAAAAGGAAAACCCGGTGAATGGTCTGTGCTACCCAGGCAGTTTCAATGACTATGAGGAATTGAAACATCTCCTCACCAGTGTGACACACTTTGAGAAAGTTAAGATTCTGCCTAAAGACCAATGGACCCAGCACACAACAACTGGTGGTTCTCGGGCCTGTGCAGTATTTGGGAATCCATCGTTCTTCAGAAACATGGTCTGGCTTACAAAGAAGGGGTCAAACTACCCAGTTGCTAAAAGGTCATACAACAACACAAGTGGGGAGCAAATGCTGATCATCTGGGGGATACATCATCCTAATGACGATGCAGAACAAAGGACACTGTACCAGAATGTGGGGACATATGTTTCCGTTGGAACATCAATACTAAATAAGAGGTCAATCCCTGAAATAGCGACAAGGCCCAAAGTCAATGGACAAGGAGGGAGAATGGAATTCTTTTGGACTCTACTAGAGACATGGGATGTTATAAATTTTGAGAGCACTGGTAATTTAATTGCACCAGAATATGGATTCAAAATATCAAAAAGAGGAAGCTCAGGAATTATGAAGACAGAGAAAACACTTGAAAATTGTGAGACCAGATGTCAGACCCCCTTAGGGGCAATAAATACAACATTGCCCTTTCACAACATTCACCCATTGACAATAGGTGAGTGTCCCAAGTATGTCAAATCAGATAAATTGGTTTTGGCAACAGGACTAAGAAATGTCCCTCAGATTGAATCAAGGGGATTGTTTGGAGCAATAGCTGGGTTTATAGAAGGCGGATGGCAAGGGATGGTTGATGGCTGGTATGGGTATCATCACAGCAATGATCAAGGATCAGGATATGCAGCAGACAAAGAATCCACTCAAAAGGCAATTGACGGGATAACTAACAAGGTAAATTCTGTGATTGAAAAGATGAACACTCAGTTTGAGGCTGTTGGGAAAGAGTTCAACAATCTAGAGAGAAGACTAGAAAACTTAAATAAGAAGATGGAAGATGGATTTCTCGACGTATGGACATACAATGCCGAACTCCTAGTTCTAATGGAAAATGAGAGGACACTTGATTTCCATGACTCTAATGTGAAAAATCTGTACGATAAGGTCAGAATGCAACTGAGGGACAATGCTAAGGAAATAGGGAACGGATGCTTTGAGTTTTATCATAAATGTGATGATGAATGCATGAACAGTGTCAGGAATGGAACATATGATTATCCCAAATATGAAGAAGAGTCCAAGCTGAACAAGAACGAAATCAAAGGGGTGAAATTGAGCAATATGGGGGTCTATCAAATACTTGCTATATACGCTACAGTTGCAGGCTCCTTGTCACTGGCAATCATGATAGCTGGGATTTCTTTCTGGATGTGTTCTAATGGGTCTCTGCAATGCAGAATTTGCATTTGA
>A_/_H2N3|CY140326|A/mallard/Minnesota/Sg-00692/2008
ATGACCATCACTTTTCTCATCCTCCTGTTCACAGTAGTGAAAGGGGACCAAATATGTATCGGATACCATGCCAACAATTCCACAGAAAAAGTTGATACAATCTTGGAACAAAACGTCACCGTGACTCATGCCAAGGACATTCTTGAAAAGACGCATAATGGAAAGTTGTGCAGATTAAGCGGGATCCCTCCATTGGAACTGGGGGATTGCAGCATTGCAGGTTGGCTCCTTGGAAATCCAGAGTGTGATCGGCTCTTAAGTGTACCTGAATGGTCCTATATAGTGGAAAAGGAAAACCCGGTGAATGGTCTGTGCTACCCAGGCAGTTTCAATGACTATGAGGAATTGAAACATCTCCTCACCAGTGTGACACACTTTGAGAAAGTTAAGATTCTGCCTAGAGATCAATGGACCCAGCACACAACAACTGGTGGTTCTCGGGCCTGTGCAGTATCTGGGAATCCATCATTCTTCAGAAACATGGTCTGGCTTACAAAGAAGGGGTCAAATTACCCAATTGCTAAAAGGTCATACAACAACACGAGTGGGGAGCAAATGCTGATAATCTGGGGGGTACATCATCCCAATGACGATGCAGAACAAAGGACACTGTACCAGAATGTGGGAACATATGTTTCCGTTGGAACATCAACACTAAATAAGAGGTCAACCCCTGAAATAGCGACAAGGCCCAAAGTCAATGGACAAGGAGGGAGAATGGAATTCTCTTGGACTCTATTAGAGACATGGGATGTCATAAATTTTGAGAGCACTGGTAATTTAATTGCACCAGAATATGGATTCAAAATATCAAAGAGAGGAAGCTCAGGAATTATGAAGACAGAGAAAACACTTGAAAATTGTGAGACCAGATGTCAGACCCCCTTAGGGGCAATAAATACAACATTGCCTTTTCACAACATTCACCCATTGACAATAGGTGAGTGCCCCAAGTATGTCAAGTCAGATAGATTGGTCTTGGCGACAGGACTAAGAAATGTCCCTCAGATTGAATCAAGGGGATTGTTTGGAGCAATAGCTGGGTTTATAGAAGGCGGATGGCAAGGAATGGTTGATGGCTGGTATGGGTATCACCACAGCAATGATCAAGGATCAGGATATGCAGCAGACAAAGAATCCACTCAAAAGGCAATTGACGGGATAACTAACAAGGTAAATTCTGTGATTGAAAAGATGAACACTCAGTTTGAGGCTGTTGGGAAAGAGTTCAACAATCTAGAGAGAAGACTAGAAAACTTAAATAAGAAGATGGAAGATGGATTTCTCGATGTATGGACATACAATGCCGAACTCCTAGTTCTAATGGAAAATGAGAGGACACTTGACTTCCATGACTCTAATGTGAGGAATCTGTACGATAAGGTCAGAATGCAACTGAGGGACAATGCTAAGGAAATAGGGAACGGATGCTTTGAGTTTTATCATAAATGTGATGATGAATGCATGAACAGTGTCAGGAATGGAACATATGATTATCCCAAATATGAAGAAGAATCCAAGCTGAACAGGAACGAAATCAAAGGGGTGAAATTGAACAATATGGGGGTCTATCAAATACTTGCTATATACGCTACAGTTGCAGGCTCCTTGTCGCTGGCAATCATGATAGCTGGGATTTCTCTCTGGATGTGTTCTAATGGGTCTCTGCAATGCAGAATTTGCATTTGA
>A_/_H2N3|CY139953|A/mallard/Minnesota/AI06-1029/2006
ATGACCATCACCCTTCTCATCCTCCTGTTCACAGTAGTGAAAGGGGACCAAATATGCATCGGATACCATGCCAACAATTCCACAGAAAAAGTTGACACAATCTTGGAACGAAACGTCACCGTGACTCATGCCAAGGACATTCTTGAAAAGACGCATAATGGAAAGTTGTGCAGATTAAGCGGGATCCCTCCATTGGAACTGGGGGATTGCAGCATTGCAGGTTGGCTCCTTGGAAATCCAGAGTGTGACCGGCTCTTAAGTGTACCTGAATGGTCCTATATAGTGGAAAAGGAAAACCCGGTGAATGGTCTGTGCTACCCAGGCAGTTTCAATGACTATGAGGAATTGAAACATCTCCTCACCAGTGTGACACACTTTGAGAAAGTTAAGATTCTGCCTAGAGATCAATGGACCCAGCACACAACAACTGGTGGTTCTCGGGCCTGTGCAGTATCTGGGAATCCATCATTCTTCAGAAACATGGTCTGGCTTACAAAGAAGGGGTCAAACTACCCAATTGCTAAAAGGTCATACAACAACACAAGTGGGGGGCAAATGCTGATAATCTGGGGGGTACATCATCCCAATGACGATGCAGAACAAAGGACACTGTACCAGAATGTGGGAGCATATGTTTCCGTTGGAACATCAACACTAAATAAGAGGTCAATCCCTGAAATAGCGACAAGGCCCAAAGTCAATGGACAAGGAGGGAGAATGGAATTTTCTTGGACTCTATTAGAGACATGGGATGTCATAAATTTTGAGAGCACTGGTAATTTAATTGCACCAGAATATGGATTCAAAATATCAAAGAGAGGAAGCTCAGGAATTATGAAGACAGAGAAAACACTTGAAAATTGTGAGACCAGATGTCAGACCCCCTTAGGGGCAATAAATACAACATTGCCCTTTCACAACATTCACCCATTGACAATAGGTGAGTGCCCCAAGTATGTCAAGTCAGATAGACTGGTCTTGGCGACAGGACTAAGAAATGTCCCTCAGATTGAATCAAGGGGCTTGTTTGGAGCAATAGCTGGGTTTATAGAAGGCGGATGGCAAGGGATGGTTGATGGCTGGTATGGGTATCATCACAGCAATGATCAAGGATCAGGATATGCAGCAGACAAAGAATCCACTCAAAAGGCAATTGACGGGATAACTAACAAGGTAAATTCTGTGATTGAAAAGATGAACACTCAGTTTGAGGCTGTTGGGAAAGAGTTCAACAATCTAGAGAGAAGACTAGAAAACTTAAATAAGAAGATGGAAGATGGATTTCTCGATGTATGGACATACAATGCCGAACTCCTAGTTCTAATGGAAAATGAGAGGACACTTGATTTCCATGACTCTAATGTGAGGAATCTGTACGATAAGGTCAGAATGCAACTGAGGGACAATGCTAAGGAAATAGGGAACGGATGCTTTGAGTTTTACCATAAATGTGATGATGAATGCATGAACAGTGTCAGGAATGGAACATATGATTATCCCAAATATGAAGAAGAGTCCAAGCTGAACAGGAACGAAATCAAAGGGGTGAAATTGAGCAATATGGGGGTCTATCAAATACTTGCTATATACGCTACAGTTGCAGGCTCCTTGTCACTGGCAATCATGATAGCTGGGATTTCTTTCTGGATGTGTTCTAATGGGTCTCTGCAATGCAGAATTTGCATTTGA
>A_/_H2N5|CY139945|A/mallard/Minnesota/AI06-1003/2006
ATGACCATCACTTTTCTCATCCTCCTGTTCACAGTAGTGAAAGGGGACCAAATATGTATCGGATACCATGCCAACAATTCCACAGAAAAAGTTGACACAATCTTGGAACGAAACGTCACCGTGACTCATGCCAAGGACATCCTTGAAAAGACGCATAATGGAAAGTTGTGCAGATTAAGCGGGATCCCTCCATTGGAACTGGGGGATTGCAGCATTGCAGGTTGGCTCCTTGGAAATCCAGAGTGTGACCGGCTCTTAAGTGTACCTGAATGGTCCTATATAGTGGAAAAGGAAAACCCGGTGAATGGTCTGTGCTACCCAGGCAGTTTCAATGACTATGAGGAATTGAAACATCTCCTCACCAGTGTGACACACTTTGAGAAAGTTAAGATTCTGCCTAGAGATCAATGGACCCAGCACACAACAACTGGTGGTTCTCGGGCCTGTGCAGTATTTGGGGATCCATCATTCTTCAGAAACATGGTCTGGCTTACAAAGAAGGGGTCAAACTACCCAATTGCTAAAAGGTCATACAACAACACAAGTGGGGAGCAAATGCTGATAATATGGGGGATACATCATCCCAATGACGATGCAGAACAAAGGACACTGTACCAGAATGTGGGAACATATGTTTCCGTTGGAACATCAACACTAAATAAAAGGTCAATCCCTGAAATAGCGACAAGGCCCAAAGTCAATGGACAAGGAGGGAGAATGGAATTTTCTTGGACTCTATTAGAGACATGGGATGTCATAAATTTTGAGAGCACTGGTAATTTAATTGCACCAGAATATGGATTCAAAATATCAAAGAGAGGAAGCTCAGGAATTATGAAGACAGAGAAAACACTTGAAAATTGTGAGACCAGATGTCAGACCCCCTTAGGGGCAATAAATACAACATTGCCCTTTCACAACATTCACCCATTGACAATAGGTGAGTGCCCCAAGTATGTCAAGTCAGATAGACTGGTCTTGGCGACAGGACTAAGAAATGTCCCTCAGATTGAATCAAGGGGATTGTTTGGAGCAATAGCTGGGTTTATAGAAGGCGGATGGCAAGGGATGGTTGATGGCTGGTATGGGTATCATCACAGCAATGATCAAGGATCAGGATATGCAGCAGACAAAGAATCCACTCAAAAGGCAATTGACGGGATAACTAACAAGGTAAATTCTGTGATTGAAAAGATGAACACTCAGTTTGGGGCTGTTGGGAAAGAGTTCAACAATCTAGAGAGAAGACTAGAAAACTTAAATAAGAAGATGGAAGATGGATTTCTCGATGTATGGACATACAATGCCGAACTCCTAGTTCTAATGGAAAATGAGAGGACACTTGATTTCCATGACTCTAATGTGAGGAATCTGTACGATAAGGTCAGAATGCAACTGAGGGACAATGCTAAGGAAATAGGGAACGGATGCTTTGAGTTTTATCATAAATGTGATGATGAATGCATGAACAGTGTCAGGAATGGAACATATGATTATCCCAAATATGAAGAAGAGTCCAAGCTGAACAGGAACAAAATCAAAGGGGTGAAATTGAGCAATATGGGGGTCTATCAAATACTTGCTATATACGCTACAGTTGCAGGCTCCTTGTCACTGGCAATCATGATAGCTGGGATTTCTTTCTGGATGTGTTCTAATGGGTCTCTGCAATGCAGAATTTGCATTTGA
>A_/_H2N3|CY139737|A/mallard/Minnesota/182714/1998
ATGACTATCACCTTTCTCATCCTCCTGTTCACAGTAGTGAAAGGGGACCAAATATGTATCGGGTACCATGCCAACAATTCCACAGAAAAAGTTGACACAATCTTGGAGCGAAACGTCACCGTGACTCATGCTAAGGACATTCTTGAGAAAACGCATAATGGGAAATTGTGCAGATTAAGCGGGACCCCTCCATTGGAACTGGGGGATTGCAGCATTGCAGGTTGGCTCCTTGGAAATCCGGAATGTGACCGGCTCTTAAGTGTACCTGAATGGTCCTATATAGTGGAAAAGGAAAACCCGGCGAATGGTCTGTGCTATCCAGGCAGTTTCAATGATTATGAGGAATTGAAACATCTCCTCACCAGTGTGACACACTTTGAGAAAGTTAAGATTCTGCCCAGAGATCAATGGACCCAGCACACAACAACTGGTGGTTCTCGGGCTTGTGCAGTATCTGGAAACCCGTCATTCTTCAGGAACATGGTTTGGCTTACAAAGAAGGGGTCAAACTACCCAATTGCTAAAAGGTCATACAACAACACAAGCGGGGAGCAAATGCTGGTAATTTGGGGAATACATCATCCCAATGACGATGCGGAACAAAGGACACTGTACCAGAATGTGGGAACATATGTTTCCGTGGGAACATCAACATTAAATAAGAGGTCAATCCCTGAAATAGCAACAAGGCCCAAAGTCAATGGACAAGGAGGGAGAATGGAATTCTCTTGGACTCTATTGGAGACATGGGATATCATAAATTTTGAGAGCACTGGTAATTTAATTGCACCAGAATACGGATTCAAAATATCAAAGAGAGGAAGCTCAGGAATTATGAAGACAGAGAAAACACTTGAAAATTGTGAAACCAAATGTCAGACCCCCTTGGGGGCAATAAATACAACATTGCCCTTTCACAACATTCACCCATTAACAATAGGTGAGTGCCCCAAATATGTAAAGTCAGATAGATTGGTTTTGGCGACAGGACTAAGGAATGTCCCTCAGATTGAATCAAGGGGATTGTTTGGAGCAATAGCTGGGTTTATAGAAGGCGGGTGGCAAGGAATGGTTGATGGCTGGTATGGGTATCACCACAGCAATGATCAAGGATCAGGTTATGCAGCAGACAAAGAATCCACTCAAAAGGCAATTGATGGGATAACTAACAAAGTAAATTTTGTGATTGAAAAGATGAACACTCAGTTTGAGGCTGTCGGGAAAGAGTTCAACAATCTAGAGAGAAGACTGGAAAACTTAAATAAAAAGATGGAAGATGGATTTCTTGATGTATGGACATATAATGCCGAACTCCTAGTTTTAATGGAAAATGAAAGGACCCTTGATTTCCATGATTCTAATGTGAAGAATCTGTACGATAAGGTCAGAATGCAATTGAGAGACAATGCTAAGGAAATAGGGAACGGATGCTTTGAGTTTTATCATAAATGTGATGATGAATGCATGAATAGTGTCAGGAATGGAACATATGATTATCCCAAATATGAAGAAGAGTCCAAGCTGAACAGGAACGAAATCAAAGGAGTGAAATTGAGCAATATGGGGGTTTATCAAATACTTGCTATATACGCTACAGTTGCAGGCTCCTTGTCACTGGCAATCATGATAGCTGGGATTTCTTTCTGGATGTGTTCTAATGGGTCTCTGCAATGCAGAATTTGCATATGA
>A_/_H2N3|JX080765|A/lesser_snow_goose/Alaska/44301-116/2007
ATGATCATCACTTTTCTCATCCTCCTGTTCACAGTAGTGAAAGGGGACCAAATATGCATCGGATACCATGCCAACAATTCCACAGAAAAAGTTGACACAATCTTGGAACGAAACGTCACCGTGACTCATGCCAAGAACATTCTTGAAAAGACGCATAATGGAAAGTTGTGCAGATTAAGCGGGATCCCTCCATTGGAACTGGGGGATTGCAGCATTGCAGGTTGGCTCCTTGGAAATCCGGAATGTGACCGGCTCTTAAGTGTACCTGAATGGTCCTATATAGTGGAAAAGGAAAACCCGGTGAATGGTCTGTGCTATCCAGGCAGTTTCAATGATTATGAGGAATTGAAACATCTTCTCACTAGGGTGACACACTTTGAGAAAGTTAAGATTCTGCCCAGAGATCAATGGACCCAGCACACAACAACTGGTGGTTCTCGGGCCTGTGCAGTATCTGGAAACCCGTCATTCTTTAGGAACATGGTTTGGCTTACAAAGAAAGGGTCAAACTACCCAATTGCTAAAAGGTCATACAACAACACAAGTGGGGAGCAAATGCTGGTAATATGGGGGATACATCACCCCAATGACGATGCAGAACAGAGGACACTGTACCAGAATGTGGGAACATATGTTTCCGTTGGAACATCAACACTAAATAAGAGGTCAATCCCTGAAATAGCAATAAGGCCCAAAGTCAATGGACAGGGAGGAAGAATGGAATTCTCTTGGACTCTATTGGAGACATGGGATGTCATAAATTTTGAGAGCACTGGTAATTTAATTGCACCAGAATACGGATTCAAAATATCAAAGAGAGGAAGCTCAGGAATTATGAAGACAGAGAAAAAACTTGAAAATTGTGAAACCAAATGTCAGACCCCCTTGGGGGCAATAAATACAACATTGCCCTTTCACAACATTCACCCATTGACAATAGGTGAGTGCCCCAAGTATGTAAAGTCAGATAGATTGGTTTTGGCGACAGGACTAAGAAATGTCCCTCAGATTGAATCAAGGGGATTGTTTGGAGCAATAGCTGGGTTTATAGAAGGCGGATGGCAAGGGATGGTTGATGGCTGGTATGGATACCATCACAGCAATGACCAAGGATCAGGATATGCAGCAGACAAAGAATCCACTCAAAAGGCAATTGATGGGATAACTAACAAAGTAAATTCTGTGATTGAAAAGATGAACACTCAGTTTGAGGCTGTTGGGAAAGAGTTCAACAACCTAGAGAGAAGACTGGAAAACTTAAATAAAAAGATGGAAGATGGATTTCTTGATGTATGGACATATAATGCCGAACTCCTAGTTCTAATGGAAAATGAGAGGACACTTGATTTCCATGATTCTAATGTGAAGAATCTGTACGATAAGGTCAGAATGCAATTGAGAGACAATGCTAAGGAAATAGGGAATGGATGCTTTGAGTTTTATCATAAATGTGATGATGAATGCATGAATAGTGTCAGGAATGGGACATATGATTATCCCAAATATGAGGAAGAGTCCAAGCTGAACAGAAACGAAATCAAAGGAGTGAAATTGAGCAATATGGGGGTCTATCAAATACTTGCTATATACGCTACAGTTGCAGGCTCCTTGTCACTGGCAATCATGATAGCTGGGATTTCTTTCTGGATGTGTTCTAATGGGTCTCTGCAATGCAGAATTTGCATATGA
>A_/_H2N1|JX080736|A/brant/Alaska/44063-007/2006
ATGACCATCACTTTTCTCATCCTCCTGTTCACAGTAGTGAAAGGGGACCAAATATGTATCGGATACCATGCCAACAATTCCACTGAAAAAGTTGACACAATCTTGGAACGAAACGTCACCGTGACTCACGCCAAGGACATCCTTGAAAAAACGCATAATGGAAAGTTGTGCAGATTAAGAGGGATCCCTCCATTGGAACTGGGGGATTGCAGCATTGCAGGTTGGCTCCTTGGAAATCCGGAATGTGACCGGCTCTTAAGTGTACCTGAATGGTCCTATATAGTGGAAAAGGAGAACCCGGTGAATGGTCTGTGCTACCCAGGCAGTTTCAATGATTATGAGGAATTGAAACATATCCTCACCAGTGTGACACACTTTGAGAAAGTCAAGATTCTGCCCAGAGATCAATGGACCCAGCACACAACAACTGGTGGTTCTCGGGCCTGTGCAGTATCTGGAAATCCATCATTCTTTAGGAACATGGTTTGGCTTACAAAGAAAGGGTCAAACTACCCAATTGCTAAAAGGTCATACAACAACACAAGTGGGGAGCAAATGCTGGTAATCTGGGGGATACATCATCCCAATGACGATACGGAACAGAGGACACTGTACCAGAACGTGGGAACATATGTTTCCGTTGGAACATCAACACTAAATAAGAGGTCAATCCCTGAAATAGCAACAAGGCCCAAAGTCAATGGACAAGGAGGGAGAATGGAATTCTCTTGGACTCTATTGGAGACATGGGATGTCATAAATTTTGAGAGCACTGGTAATTTAATTGCACCAGAATACGGATTCAAAATATCAAAGAGAGGAAGCTCAGGAATTATGAGGACAGAGAAAACACTTGAAAATTGTGAAACCAAATGTCAGACCCCCTTGGGGGCAATAAATACAACATTGCCCTTTCACAACATCCACCCATTGACAATAGGTGAGTGCCCCAAGTATGTAAAGTCAGGTAGACTGGTTTTGGCGACAGGACTAAGAAATGTCCCTCAGATTGAATCAAGGGGATTGTTTGGAGCAATAGCTGGGTTTATAGAAGGCGGATGGCAAGGGATGGTTGATGGCTGGTATGGGTATCATCACAGCAATGACCAAGGATCAGGATATGCAGCAGACAAAGAATCCACTCAAAAGGCAATTGATGGGATAACTAACAAAGTAAATTCTGTGATTGAAAAGATGAACACTCAGTTTGAGGCTGTTGGGAAAGAGTTCAACAACCTAGAGAGAAGACTGGAAAACTTAAATAAAAAGATGGAAGATGGATTTCTTGATGTATGGACATATAATGCCGAACTCCTAGTTCTAATGGAAAATGAGAGGACACTTGATYTCCATGACTCTAATGTGAAGAATCTGTACGATAAGGTCAGAATGCAATTGAGAGACAATGCTAAGGAAATAGGGAACGGATGCTTTGAGTTTTACCATAAATGTGATGATGAATGCATGAATAGTGTCAGGAATGGAACATATGATTATCCCAAATATGAAGAAGAATCCAAGCTGAACAGGAACGAAATCAAAGGAGTGAAATTGAACAATATGGGGGTCTATCAAATACTTGCTATATACGCTACAGTTGCAGGCTCCTTGTCACTGGCAATCATGATAGCTGGGATTTCTTTCTGGATGTGTTCTAATGGGTCTCTGCAATGCAGAATTTGCATATGA
>A_/_H2N3|CY134327|A/mallard/California/2961/2011
ATGACCATCACTTTTCTCATCCTCCTGTTCACAGTAGTGAAAGGGGACCAAATATGTATCGGATACCATGCCAACAATTCCACAGAAAAAGTTGACACAATCTTGGAACGAAACGTCACCGTGACTCATGCCAAGGACATTCTTGAAAAGACGCACAATGGAAAGTTGTGCAAATTAAGCGGGATCCCTCCATTGGAACTGGGGGATTGCAGCATTGCAGGTTGGCTCCTTGGAAATCCAGAGTGTGACCGGCTCCTAAGTGTACCTGAATGGTCCTATATAGTGGAAAAGGAAAACCCGGTGAATGGTCTATGCTATCCAGGCAGTTTCAATGACTATGAGGAATTGAAACATCTCCTCACTAGTGTGACCCACTTTGAGAAAATTAAGATTCTGCCTAGAGATCAATGGACCCAGCACACAACAACTGGTGGTTCTCGGGCCTGTGCAGTATCTGGGAATCCATCATTCTTCCGAAACATGGTCTGGCTTACAAAGAAGGGATCAAACTACCCAATTGCTAAAAGGTCATACAACAACACAAGTGGGGAGCAAATGCTGATAATCTGGGGGGTACATCATCCCAATGACGATGCAGAACAAAGGACACTGTACCAGAATGTGGGAACATATGTTTCCATTGGAACATCAACACTAAATAAGAGGTCAATCCCTGAAATAGCGACAAGGCCCAAAGTCAATGGACAAGGAGGGAGAATGGAATTTTCTTGGACTCTATTGGAGACATGGGATGTCATAAATTTTGAGAGCACTGGTAATCTAATTGCACCAGAGTATGGATTCAAAATATCAAAGAGAGGAAGCTCAGGAATTATGAAGACAGAGAAAACACTTGAAAATTGTGAGACCAGATGTCAGACCCCCTTAGGGGCAATAAATACAACATTGCCCTTTCACAACATTCACCCATTGACAATAGGTGAGTGCCCCAAGTATGTCAAGTCAGATAGACTGGTCTTGGCGACAGGACTAAGAAATGTCCCTCAGATTGAATCAAGGGGATTGTTTGGAGCAATAGCTGGGTTTATAGAAGGCGGATGGCAAGGAATGGTTGATGGCTGGTATGGATATCATCACAGCAATGATCAAGGATCAGGATATGCAGCAGACAAAGAATCCACTCAAAAGGCAATTGACGGGATAACTAACAAGGTAAATTCTGTGATTGAAAAGATGAACACTCAGTTTGAGGCTGTTGGGAAAGAGTTCAACAATCTAGAGAGAAGACTAGAAAACTTAAATAAGAAGATGGAAGATGGATTTCTCGATGTATGGACATACAATGCCGAACTCCTAGTTCTAATGGAAAATGAGAGGACACTTGATTTCCATGACTCTAATGTAAGGAATCTGTACGATAAGGTCAGAATGCAACTGAGGGACAATGCTAAGGAAATAGGGAACGGATGTTTTGAGTTTTACCATAAATGTGATGATGAATGCATGAACAGCGTCAGGAATGGAACATATGATTATCCCAAATATGAAGAAGAGTCCAAGCTGAACAGGAACGAAATCAAAGGGGTGAAATTGAGTAATATGGGGGTCTATCAAATACTTGCTATATACGCTACAGTTGCAGGCTCCTTGTCACTGGCAATCATGATAGCTGGGATTTCTTTCTGGATGTGTTCTAACGGGTCTCTGCAATGCAGAATTTGCATTTGA
>A_/_H2N2|CY133456|A/American_wigeon/Iowa/10OS2748/2010
ATGACCATCACTTTTCTCATCCTCCTGTTCACAGTAGTGAAAGGGGACCAAATATGTATCGGATACCATGCCAACAATTCCACAGAAAAAGTTGACACAATCTTGGAACGAAACGTCACTGTGACTCATGCCAAGGACATTCTTGAAAAGACGCATAATGGAAAGTTGTGCAGATTAAGTGGGATCCCTCCATTGGAACTGGGGGATTGCAGCATTGCAGGTTGGCTCCTTGGAAATCCAGAGTGTGATCGGCTCTTAAGTGTACCTGAATGGTCCTATATAGTGGAGAAGGAAAACCCGATGAATGGTCTGTGCTACCCAGGCATTTTCAATGACTATGAGGAATTGAAACATCTCCTCACCAGTGTGACACACTTTGAAAAAGTTAAGATTCTGCCTAGAGATCAATGGACCCAGCACACAACAACTGGTGGTTCTCGGGCCTGTGCAGTATTTGGAAATCCATCATTCTTCAGAAACATGGTCTGGCTTACAAAGAAGGGGTCAAACTACCCAATTGCTAAGAGGTCATACAACAACACAAGTGGGGAGCAAATGCTGATAATCTGGGGGATACATCATCCCAATGACGATGCAGAACAAAGGACACTGTACCAGAATGTGGGAACATATGTTTCCGTTGGAACATCAACACTAAACAAGAGGTCAATCCCTGAAATAGCGACAAGGCCCAAAGTCAATGGACAAGGAGGGAGAATGGAATTCTCTTGGACTCTATTGGAGACATGGGATGTCATAAATTTTGAGAGCACTGGTAATTTAATTGCACCAGAATATGGATTCAAAATATCAAAGAGAGGAAGCTCAGGAATTATGAAGACAGAGAAAACACTTGAAGATTGTGAGACCAGATGTCAGACCCCCTTAGGGGCAATAAATACAACATTGCCCTTTCACAACATTCACCCATTGACAATAGGTGAATGCCCCAAGTATGTCAAGTCAGATAGACTGGTCTTGGCAACAGGACTAAGAAATGTCCCTCAGATTGAGTCAAGGGGATTGTTTGGAGCAATAGCTGGGTTTATAGAAGGCGGATGGCAAGGGATGGTTGATGGCTGGTATGGGTATCATCACAGCAATGACCAAGGATCAGGATATGCAGCAGACAAAGAATCCACTCAAAAGGCAATTGACGGGATAACTAACAAGGTAAATTCTGTGATTGAAAAGATGAACACTCAGTTTGAGGCTGTTGGGAAAGAGTTCAACAATCTAGAGAGAAGACTAGAAAACTTAAATAAGAAGATGGAAGATGGATTTCTCGATGTATGGACATACAATGCCGAACTTCTAGTTCTAATGGAAAATGAGAGGACACTTGATTACCATGACTCTAATGTGAGGAATCTGTACGATAAGGTCAGAATGCAACTGAGGGACAATGCTAAGGAAATAGGGAACGGGTGCTTTGAGTTTTATCATAAATGTGATGACGAATGCATGAACAGTGTCAGGAATGGAACATATGATTATCCCAAATATGAAGAAGAGTCCAAACTGAACAGGAACGAAATCAAAGGAGTGAAATTGAGCAATATGGGGGTCTATCAAATACTTGCTATATACGCTACAGTTGCAGGCTCCTTGTCACTGGCAATCATGATAGCTGGGATTTCTTTCTGGATGTGTTCTAATGGGTCTCTGCAATGCAGGATTTGCATTTGA
>A_/_H2N3|CY132989|A/American_green-winged_teal/Illinois/10OS3343/2010
ATGACCATCACTTTTCTCATCCTCCTGTTCACAGTAGTGAAAGGGGACCAAATATGTATCGGATACCATGCCAACAATTCCACAGAAAAAGTTGACACAATCTTGGAACGAAACGTCACCGTGACTCATGCCAAGGACATTCTTGAAAAGACGCACAATGGAAAGTTGTGCAAATTAAGCGGGATCCCCCCATTGGAACTGGGGGATTGCAGCATTGCAGGTTGGCTCCTTGGAAATCCAGAGTGTGACCGGCTCCTAAGTGTACCTGAATGGTCCTATATAGTGGAAAAGGAAAACCCGGTGAATGGTCTGTGCTATCCAGGCAGTTTCAATGACTATGAGGAATTAAAACATCTCCTCACCAGTGTGACCCACTTTGAGAAAATTAAGATTCTGCCTAGAGATCAATGGACCCAGCACACAACAACTGGTGGTTCTCAGGCCTGTGCAGTATCTGGGAATCCATCATTCTTCCGAAACATGGTCTGGCTTACAAAGAAGGGATCAAACTACCCAATTGCTAAAAGGTCATACAACAACACAAGTGGGGAGCAAATGCTGATAATCTGGGGGGTACATCATCCCAATGACGATGCAGAACAAAGGACACTGTACCAGAATGTGGGAACATATGTTTCCATTGGAACATCAACACTAAATAAGAGGTCAATCCCTGAAATAGCGACAAGGCCCAAAGTCAATGGACAAGGAGGGAGAATGGAATTTTCTTGGACTCTATTAGAGACATGGGATGTCATAAATTTTGAGAGCACTGGTAATTTAATTGCACCAGAATATGGATTCAAAATATCAAAGAGAGGAAGCTCAGGAATTATGAAGACAGAGAAAACACTTGAAAATTGTGAGACCAGATGTCAGACCCCCTTAGGGGCAATAAATACAACATTGCCCTTTCACAACATTCACCCATTGACAATAGGTGAGTGCCCCAAGTATGTCAAGTCAGATAGACTGGTCTTGGCGACAGGACTAAGAAATGTCCCTCAGATTGAATCAAGGGGATTGTTTGGAGCAATAGCTGGGTTTATAGAAGGCGGATGGCAAGGAATGGTTGATGGCTGGTATGGATATCATCACAGCAATGATCAAGGATCAGGATATGCAGCAGACAAAGAATCCACTCAAAAGGCAATTGACGGGATAACTAACAAGGTAAATTCTGTGATTGAAAAGATGAACACTCAGTTTGAGGCTGTTGGGAAAGAGTTCAACAATCTAGAGAGAAGACTAGAAAACTTAAATAAGAAGATGGAAGATGGATTTCTCGATGTATGGACATACAATGCCGAACTCCTAGTTCTAATGGAAAATGAGAGGACACTTGATTTCCATGACTCTAATGTGAGGAATCTGTACGATAAGGTCAGAATGCAACTGAGGGACAATGCTAAGGAAATAGGGAACGGATGCTTTGAGTTTTACCATAAATGTGATGATGAATGCATGAACAGCGTCAGGAATGGAACATATGATTATCCCAAATATGAAGAAGAGTCCAAGCTGAACAGGAACGAAATCAAAGGGGTGAAATTGAGCAATATGGGGGTCTATCAAATACTTGCTATATACGCTACAGTTGCAGGCTCCTTGTCACTGGCAATCATGATAGCTGGGATTTCTTTCTGGATGTGTTCTAACGGGTCTCTGCAATGCAGAATTTGCATTTGA
>A_/_H2N3|CY132277|A/mallard/Ohio/11OS2149/2011
ATGACCATCACTTTCCTCATCCTCCTGTTCACAGTAGTGAAAGGAGACCAAATTTGTATCGGATACCATGCCAACAATTCCACAGAAAAAGTTGACACAATCTTGGAACGAAACGTCACCGTGACTCATGCCAAGGACATTCTTGAAAAGACGCACAATGGAAAGTTGTGCAAATTAAGCGGGATCCCTCCATTGGAATTGGGGGATTGCAGCATTGCAGGTTGGCTCCTTGGAAATCCAGAGTGTGACCGGCTCCTAAGTGTACCTGAATGGTCCTATATAGTGGAAAAGGAAAACCCGATGAATGGTCTGTGCTATCCAGGCAGTTTCAATGACTATGAGGAATTGAAACACCTCCTCACTAGTGTGACCCACTTTGAGAAAATTAAGATTCTGCCTAGAGATCAATGGACCCAGCACACAACAACTGGTGGTTCTCGGGCCTGTGCAGTATCTGGGAATCCATCATTCTTCCGAAACATGGTCTGGCTTACAAAGAAGGGATCAAACTACCCAATTGCTAAAAGGTCATACAACAACACAAGTGGGGAGCAAATGCTGATAATCTGGGGGGTACATCATCCCAATGACGATGCAGAACAAAGGACACTGTACCAGAATGTGGGAACATATGTTTCCATTGGAACATCAACACTAAATAAGAGGTCAACCCCTGAAATAGCGACAAGGCCCAAAGTCAATGGACAGGGAGGGAGAATGGAATTTTCTTGGACTCTATTAGAGACATGGGATGTCATAAATTTTGAGAGCACTGGTAATTTAATTGCACCAGAATATGGATTCAAGATATCAAAGAGAGGAAGCTCAGGAATTATGAAGACAGAGAAAACACTTGAAAATTGTGAAACCAGATGTCAGACCCCCTTAGGGGCAATAAATACAACATTGCCCTTTCACAACATTCACCCATTGACAATAGGTGAGTGCCCCAAGTATGTCAAGTCAGATAGACTGGTCTTGGCGACAGGACTAAGAAATGTCCCTCAGATTGAATCAAGGGGATTGTTTGGAGCAATAGCTGGGTTTATAGAAGGCGGATGGCAAGGAATGGTTGATGGCTGGTATGGATATCATCACAGTAATGATCAAGGATCAGGATATGCAGCAGACAAAGAATCCACTCAAAAGGCAATTGACGGGATAACTAACAAGGTAAATTCTGTGATTGAAAAGATGAACACTCAGTTTGAGGCTGTTGGGAAAGAGTTCAATAATCTAGAGAGAAGACTAGAAAACTTAAATAAGAAGATGGAAGATGGATTTCTCGATGTATGGACATACAATGCCGAACTCCTAGTTCTAATGGAAAATGAGAGGACACTTGATTTCCATGACTCTAATGTAAGGAATCTGTACGATAAGGTCAGAATGCAACTGAGGGACAATGCTAAGGAAATAGGGAACGGATGCTTTGAGTTTTACCATAAATGTGATGATGAATGCATGAACAGTGTCAGGAATGGAACATATGATTATCCCAAATATGAAGAAGAGTCCAAGCTGAACAGAAACGAAATCAAAGGGGTGAAATTGAGCAATATGGGGGTCTATCAAATACTTGCTATATACGCTACAGTTGCAGGCTCCTTGTCACTGGCAATCATGATAGCTGGGATTTCTTTCTGGATGTGTTCTAACGGGTCTCTGCAATGCAGAATTTGCATTTGA
>A_/_H2N3|CY120563|A/mallard/California/1438/2010
ATGACCATCACTTTTCTCCTCCTCCTGTTCACAGTAGTGAAAGGGGACCAAATATGTATCGGATACCATGCCAACAATTCCACAGAAAAAGTTGACACAATCTTGGAACGAAACGTCACTGTGACTCATGCCAAGGACATTCTTGAAAAGACGCATAATGGAAGGTTGTGCAAATTAAGCGGGATCCCTCCATTGGAACTGGGGGATTGCAGCATTGCAGGTTGGCTCCTTGGAAATCCAGAGTGTGACCGGCTCTTAAGTGTACCTGAATGGTCCTATATAGTGGAAAAGGAAAATCCAGTGAATGGTCTGTGCTATCCAGGCAGTTTCAATGAGTATGAGGAATTGAAACATCTCCTCACCAGTGTGACACACTTTGAGAAAGTTAAGATTTTGCCTAGGGATCAATGGACCCAGCACACAACAACTGGTGGTTCTCGGGCCTGTGCAGTATCTGGGAATCCATCATTCTTCAGAAACATGGTCTGGCTTACAAAGAAGGGGTCAAACTATCCAATTGCTAAAAGGTCATACAACAACACAAGTGGGGAGCAAATGCTGATAATCTGGGGGGTACATCATCCCAATGACGATGCAGAACAAAGAACGCTGTACCAGAATGTGGGAACATATGTTTCCATTGGAACATCAACACTAAATAAGAAATCAATCCCTGAAATAGCGACAAGGCCCAAAGTCAATGGACAAGGAGGGAGAATGGAATTCTCTTGGACTCTATTAGAAACATGGGATGTCATAAATTTTGAGAGCACTGGTAATTTAATTGCACCAGAATATGGATTCAAAATATCAAAGAGAGGAAGCTCAGGAATTATGAAGACAGAGAAAACACTTGAAAATTGTGAGACCAAATGTCAGACCCCTTTAGGGGCAATAAATACAACATTGCCCTTTCATAACATTCACCCATTGACAATAGGTGAGTGCCCCAAGTATGTCAAGTCAGATAGACTGGTTTTGGCGACAGGACTAAGAAATGTCCCTCAGATTGAATCGAGGGGGTTGTTTGGAGCAATAGCTGGGTTTATAGAAGGCGGATGGCAAGGGATGGTTGATGGCTGGTATGGATATCATCACAGCAATGATCAAGGATCAGGATATGCAGCAGACAAAGAATCCACTCAAAAGGCAATTGACGGGATAACTAATAAGGTAAATTCTGTGATTGAAAAGATGAACACCCAGTTTGAGGCTGTTGGGAAAGAGTTTAACAATCTAGAGAGAAGACTAGAAAACTTAAATAAGAAGATGGAAGATGGATTTCTAGATGTATGGACATACAATGCCGAACTCCTAGTTCTAATGGAAAATGAGAGAACACTTGATTTCCATGACTCTAATGTGAGGAATCTGTACGATAAGGTCAGAATGCAATTGAGGGACAATGCTAAGGAAATAGGGAACGGATGCTTTGAGTTTTATCATAAATGTGATGATGAATGCATGAACAGTGTCAGGAATGGAACATATGATTATCCCAAATATGAAGAAGAGTCCAAGCTGAACAGGAACGAAATCAAAGGGGTGAAATTGAGCAATATGGGGGTCTATCAAATACTTGCTATATACGCTACAGTTGCAGGCTCCTTGTCACTGGCAATCATGATAGCTGGGATTTCTTTCTGGATGTGTTCTAATGGGTCTCTGCAATGCAGAATTTGCATTTGA
>A_/_H2N3|CY122308|A/mallard/Netherlands/1/2010
ATGGCCATCATTTATCTAATTCTTTTGTTTGCAGCAGTGAGAGGAGACCAGATATGCATTGGATACCACTCCAACAATTCCACAGAAAAGGTCGACACAATTCTAGAGAGAAATGTCACTGTGACCCACGCTCAGGACATTCTTGAGAAGACTCACAATGGAAAATTATGCAAATTAAATGGAATCCCTCCACTTGAATTGGGAGACTGCAGCATCGCTGGATGGCTCCTTGGAAATCCAGAATGTGATAGGCTTCTAACTGTGCCAGAATGGTCATATATAATGGAGAAAGAAAACCCAAAGAATGGTTTGTGCTACCCAGGCAGTTTCAATGATTACGAAGAATTGAAACACCTCATCAGTAGTGTAACACATTTCGAGAAGGTGAAGATTTTGCCCAAAGATAGGTGGACACAGCATACAACAACTGGAGGTTCACGGGCTTGCGCAGTATCTGGTAACCCGTCATTCTTCAGAAACATGGTCTGGTTGACAAAGAAAGGGTCGAATTACCCAGTTGCCAAGGGATCATACAATAATACAAGTGGGGAACAAATGCTGGTCATTTGGGGAGTACATCATCCCAATGATGATGCTGAACAAAGAACATTGTATCAGAACGTCGGGACCTATGTATCAGTGGGGACATCGACACTGAACAAAAGATCAATCCCAGAAATAGCCACAAGACCTAAAGTGAATGGACAGGGAGGCAGAATGGAATTCTCGTGGACTATATTGGATATGTTGGACACCATAAACTTTGAGAGTACTGGTAATCTAATTGCTCCAGAATATGGATTTAAAATATCCAAACGGGGTAGTTCAGGGATCATGAAAACAGAAGAGACACTTGAAAATTGCGAAACTAAATGCCAAACTCCTTTGGGAGCAATAAATACAACATTGCCCTTTCATAATATCCACCCATTGACCATTGGTGAATGCCCCAAGTATGTAAAATCAGAGAGATTAGTCTTGGCAACAGGATTAAGAAATGTCCCTCAAATTGAACCAAGAGGACTGTTTGGGGCAATAGCTGGTTTCATAGAAGGGGGATGGCAAGGAATGGTTGATGGTTGGTATGGATATCACCACAGCAATGATCAAGGATCCGGGTATGCAGCAGACAAAGAGTCCACTCAAAAGGCAATTGATGGGATCACCAACAAGGTGAACTCTGTAATTGAGAAAATGAACACCCAATTCGAGGCTGTTGGGAAAGAATTCAACAATTTGGAGAAAAGACTGGAAAACCTGAATAAAAAGATGGAAGACGGATTCCTGGATGTGTGGACATACAATGCTGAGCTTCTAGTTCTAATGGAAAATGAAAGGACACTTGACTTCCATGACTCCAATGTCAAGAATCTATATGACAAAGTCAGAATGCAATTGAGGGACAATGCAAAAGAACTAGGGAATGGATGTTTCGAATTTTACCATAAATGTGATGATGAATGCATGAATAGCGTAAAGAATGGGACATATGATTATCCCAAATATGAAGAGGAGTCTAAATTAAACAGGAATGAGATCAAAGGAGTCAAATTGAGCAACATGGGGGTTTATCAAATCCTTGCAATTTATGCTACAGTGGCAGGCTCCTTGTCACTGGCAATCATGATAGCTGGGATCTCCTTATGGATGTGCTCTAACGGGTCTCTGCAATGCAGGATCTGCATATGA
>A_/_H2N3|CY122300|A/mallard/Netherlands/12/2008
ATGGCCATCATTTATCTAATTCTTTTGTTTGCAGCAGTGAGAGGAGACCAGATATGCATTGGATACCACTCAAACAATTCCACAGAAAAGGTCGACACAATTCTAGAGAGAAATGTCACTGTGACCCACGCTCAGGACATTCTTGAGAAGACTCACAATGGAAAATTATGCAAATTAAATGGAATCCCTCCACTTGAATTGGGAGACTGCAGCATCGCTGGATGGCTCCTTGGAAATCCAGAATGTGATAGGCTTCTAACTGTGCCAGAATGGTCATATATAATGGAGAAAGAAAATCCAAGGAATGGTTTGTGCTACCCAGGCAGTTTCAATGATTATGAAGAATTGAAACACCTCCTTAGTAGTGTAACACACTTCGAGAAGGTGAAGATTTTGCCCAAAGATAGGTGGACACAGCATACAACAACTGGAGGTTCACGGGCTTGCGCAGTATCTGGTAACCCGTCATTCTTCAGAAACATGGTCTGGTTGACAAAGAAAGGGTCGAATTACCCAATTGCCAAGGGATCATACAATAATACAAGTGGGGAACAAATGCTGGTCATTTGGGGAGTACATCATCCCAATGATGATGCTGAACAAAGAACATTGTATCAGAACGTCGGGACCTATGTATCAGTGGGGACATCGACACTGAACAAAAGATCAATCCCAGAAATAGCCACAAGACCTAAAGTGAATGGACAGGGAGGCAGAATGGAATTCTCGTGGACTATATTGGATATGTTGGACACCATAAACTTTGAGAGTACTGGTAATCTAATTGCACCAGAATATGGATTTAAAATATCCAAACGGGGTAGTTCAGGGATCATGAAAACAGAAGGGACACTTGAAAATTGCGAAACTAAATGCCAAACTCCTTTGGGAGCAATAAATACAACATTGCCCTTTCATAATATCCACCCATTGACCATTGGTGAATGCCCCAAGTATGTAAAATCAGAGAGATTAGTCTTGGCAACAGGATTAAGAAATGTCCCTCAAATTGAATCAAGAGGACTGTTTGGGGCAATAGCTGGTTTCATAGAAGGGGGATGGCAAGGAATGGTTGATGGTTGGTATGGATATCACCACAGCAATGATCAAGGATCCGGGTATGCAGCAGACAAAGAGTCCACTCAAAAGGCAATTGATGGAATCACCAACAAGGTGAACTCTGTAATTGAGAAAATGAACACCCAATTCGAGGCTGTTGGGAAAGAATTCAACAATTTGGAGAAAAGACTGGAAAACCTGAATAAAAAGATGGAGGACGGATTCCTGGATGTGTGGACATACAATGCTGAGCTTCTAGTTCTAATGGAAAATGAAAGGACACTTGACTTCCATGACTCCAATGTCAAGAATCTATATGACAAAGTCAGAATGCAATTGAGGGACAATGCAAAAGAACTAGGGAATGGATGTTTCGAATTTTACCATAAATGTGATGATGAATGCATGAATAGCGTAAAGAATGGGACATATGATTATCCCAAATATGAAGAGGAGTCTAAATTAAACAGGAATGAGATCAAAGGAGTCAAATTGAGCAACATGGGGGTTTATCAAATCCTTGCAATTTATGCTACAGTGGCAGGCTCCTTGTCACTGGCAATCATGATAGCTGGGATCTCCTTATGGATGTGCTCTAACGGGTCTCTGCAATGCAGGATCTGCATATGA
>A_/_H2N3|CY122292|A/mallard/Netherlands/29/2010
ATGGCCATCATTTATCTAATTCTTTTGTTTGCAGTAGTGAGAGGAGACCAGATATGCATTGGATACCACTCAAACAATTCCACAGAAAAGGTTGACACAATTCTAGAGAGAAATGTCACTGTGACTCACGCTCAGGACATTCTTGAGAAGACTCACAATGGAAAATTATGCAAATTAAATGGAATCCCTCCACTTGAATTGGGAGACTGCAGCATCGCTGGATGGCTCCTTGGAAATCCAGAATGTGATAGGCTTCTAACTGTGCCAGAATGGTCATATATAATGGAGAAAGAAAATCCAAGAAATGGTTTGTGCTACCCAGGTAATTTCAATGATTATGAAGAATTGAAACACCTCCTTAGTAGTGTAACGCACTTCGAGAAGGTGAAGATTTTGCCCAAAGATAGGTGGACACAGCATACAACAACTGGAGGTTCACGGGCTTGTGCAGTATCTGGCAACCCGTCATTCTTCAGAAACATGGTCTGGTTGACAAAGAAAGGGTCAAATTACCCAATTGCCAAGGGATCATACAATAATACAAGTGGGGAACAAATGCTGGTCATTTGGGGAGTACATCATCCCAATGATGATACTGAACAAAGAACATTGTACCAGAACGTCGGGACCTATGTATCAGTGGGGACATCGACACTGAACAAAAGATCAATCCCAGAAATAGCCACAAGACCTAAAGTGAATGGACAGGGAGGCAGAATGGAATTCTCGTGGACTATATTGGATATGTTGGACACCATAAACTTTGAAAGTACTGGTAATCTAATTGCACCAGAATATGGATTTAAAATATCCAAACGGGGTAGTTCAGGGATCATGAAAACAGAAGGGACACTTGAGAATTGCGAAACTAAATGCCAAACTCCTTTGGGAGCAATAAATACAACATTGCCCTTTCATAATATCCACCCATTGACCATTGGTGAATGCCCCAAGTATGTAAAATCAGAGAGATTAGTCTTGGCAACAGGATTAAGAAATGTCCCTCAAATTGAATCAAGAGGACTATTTGGGGCAATAGCTGGTTTCATAGAAGGGGGATGGCAAGGAATGGTTGATGGTTGGTATGGATATCACCATAGCAATGATCAAGGATCCGGGTATGCAGCAGACAAAGAGTCCACTCAAAAAGCAATTGATGGGATCACCAACAAGGTGAACTCTGTAATTGAGAAAATGAACACCCAATTCGAGGCTGTTGGGAAAGAATTCAACAATTTGGAGAAAAGACTGGAAAACCTGAATAAAAAGATGGAGGACGGATTCCTGGATGTGTGGACATACAATGCTGAGCTTCTAGTTCTAATGGAAAATGAAAGGACACTTGACTTCCATGACTCCAATGTCAAGAATCTATATGACAAAGTCAGAATGCAATTGAAGGACAATGCAAAAGAACTAGGGAATGGATGTTTTGAATTTTACCATAAATGTGATGATGAATGCATGAATAGCGTAAAGAATGGGACATATGATTATCCCAAATATGAAGAGGAGTCTAAATTGAACAGGAATGAGATCAAAGGAGTCAAATTGAGCAACATGGGGGTTTATCAAATCCTTGCAATTTATGCTACAGTGGCAGGCTCCTTGTCACTGGCAATCATGATAGCTGGGATCTCCTTATGGATGTGCTCTAACGGGTCTCTGCAATGCAGGATCTGCATATGA
>A_/_H2N3|CY122284|A/common_teal/Netherlands/2/2008
ATGGCCATCATTTATCTAATTCTTTTGTTTGCAGCAGTGAGAGGAGACCAGATATGCATTGGATACCACTCAAACAATTCCACAGAAAAGGTCGACACAATTCTAGAGAGAAATGTCACTGTGACCCACGCTCAGGACATTCTTGAGAAGACTCACAATGGAAAATTATGCAAATTAAATGGAATCCCTCCACTTGAATTGGGAGACTGCAGCATCGCTGGATGGCTCCTTGGAAATCCAGAATGTGATAGGCTTCTAACTGTGCCAGAATGGTCATATATAATGGAGAAAGAAAATCCAAGGAATGGTTTGTGCTACCCAGGTAGTTTCAATGATTATGAAGAATTGAAACACCTCCTTAGTAGTGTAACACACTTTGAGAAGGTGAAGATTTTGCCCAAAGATAGGTGGACACAGCATACAACAACTGGAGGTTCACGGGCTTGCGCAGTATCTGGTAACCCGTCATTCTTCAGAAACATGGTCTGGTTGACAAAGAAAGGGTCGAATTACCCAATTGCCAAGGGATCATACAATAATACAAGTGGGGAACAAATGCTGGTCATTTGGGGATTACATCATCCCAATGATGATGCTGAACAAAGAACATTGTATCAGAACGTCGGGACCTATGTATCAGTGGGGACATCGACACTGAACAAAAGATCAATCCCAGAAATAGCCACAAGACCTAAAGTGAATGGACAGGGAGGCAGAATGGAATTCTCGTGGACTATATTAGATATGTTGGACACCATAAACTTTGAGAGTACTGGTAATCTAATTGCACCAGAATATGGATTTAAAATATCCAAACGGGGTAGTTCAGGGATCATGAAAACAGAAGGGACACTTGAAAATTGCGAAACTAAATGCCAAACTCCTTTGGGAGCAATAAATACAACATTGCCCTTTCATAATATCCACCCATTGACCATTGGTGAATGCCCCAAGTATGTAAAATCAGAGAGATTAGTCTTGGCAACAGGATTAAGAAATGTCCCTCAAATTGAATCAAGAGGACTGTTTGGGGCAATAGCTGGTTTCATAGAAGGGGGATGGCAAGGAATGGTTGATGGTTGGTATGGATATCACCACAGCAATGATCAAGGATCCGGGTATGCAGCAGACAAAGAGTCCACTCAAGAGGCAATTGATGGAATCACCAACAAGGTGAACTCTGTAATTGAGAAAATGAACACCCAATTCGAGGCTGTTGGGAAAGAATTCAACAATTTGGAGAAAAGACTGGAAAACCTGAATAAAAAGATGGAGGACGGATTCCTGGATGTGTGGACATACAATGCTGAGCTTCTAGTTCTAATGGAAAATGAAAGGACACTTGACTTCCATGACTCCAATGTCAAGAATCTATATGACAAAGTCAGAATGCAATTGAGGGACAATGCAAAAGAACTAGGGAATGGATGTTTCGAATTTTACCATAAATGTGATGATGAATGCATGAATAGCGTAAAGAATGGGACATATGATTATCCCAAATATGAAGAGGAGTCTAAATTAAACAGGAATGAGATCAGAGGAGTCAAATTGAGCAACATGGGGGTTTATCAAATCCTTGCAATTTATGCTACAGTGGCAGGCTCCTTGTCACTGGCAATCATGATAGCTGGGATCTCCTTATGGATGTGCTCTAACGGGTCTCTGCAATGCAGGATCTGCATATGA
>A_/_H2N3|CY122276|A/mallard/Netherlands/58/2008
ATGGCCATCATTTATCTAATTCTTTTGTTTGCAGCAGTGAGAGGAGACCAGATATGCATTGGATACCACTCAAACAATTCCACAGAAAAGGTCGACACAATTCTAGAGAGAAATGTCACTGTGACCCACGCTCAGGACATTCTTGAGAAGACTCACAATGGAAAATTATGCAAATTAAATGGAATCCCTCCACTTGAATTGGGAGACTGCAGCATCGCTGGATGGCTCCTTGGAAATCCAGAATGTGATAGGCTTCTAACTGTGCCAGAATGGTCATATATAATGGAGAAAGAAAATCCAAGAAATGGTTTGTGCTACCCAGGCAGTTTCAATGATTATGAAGAATTGAAACACCTCCTTAGTAGTGTAACACACTTCGAGAAGGTGAAAATTTTGCCCAAAGATAGGTGGACACAGCACACAACAACTGGAGGTTCACGGGCTTGCGCAGTATCTGGTAACCCGTCATTCTTCAGAAACATGGTCTGGTTGACAAAGAAAGGGTCGAATTACCCAATTGCCAAGGGATCATACAATAATACAAGTGGGGAACAAATGCTGGTCATTTGGGGAGTACATCATCCCAATGATGATGCTGAACAAAGAACATTGTATCAGAACGTCGGGACCTATGTATCAGTGGGGACATCGACACTGAACAAAAGATCAATCCCAGAAATAGCCACAAGACCTAAAGTGAATGGACAGGGAGGCAGAATGGAATTCTCGTGGACTATATTGGATATGTTGGACACCATAAACTTTGAGAGTACTGGTAATCTAATTGCACCAGAATATGGATTTAAAATATCCAAACGGGGTAGTTCAGGGATCATGAAAACAGAAGGGACACTTGAAAATTGCGAAACTAAATGCCAAACTCCTTTGGGAGCAATAAATACAACATTGCCCTTTCATAATATCCACCCATTGACCATTGGTGAATGCCCCAAGTATGTAAAATCAGAGAGATTAGTCTTGGCAACAGGATTAAGAAATGTCCCTCAAATTGAATCAAGAGGACTGTTTGGGGCAATAGCTGGTTTCATAGAAGGGGGATGGCAAGGAATGGTTGATGGTTGGTATGGATATCACCACAGCAATGATCAAGGATCCGGGTATGCAGCAGACAAAGAGTCCACTCAAAAGGCAATTGATGGAATCACCAACAAGGTGAACTCTGTAATTGAGAAAATGAACACCCAATTCGAGGCTGTTGGGAAAGAATTCAACAATTTGGAGAAAAGACTGGAAAACCTGAATAAAAAGATGGAGGACGGATTCCTGGATGTATGGACATACAATGCTGAACTTCTAGTTCTAATGGAAAATGAAAGAACACTTGACTTCCATGACTCCAATGTCAAGAATCTATATGACAAAGTCAGAATGCAATTGAGGGACAATGCAAAAGAACTAGGGAATGGATGTTTCGAATTTTACCATAAATGTGATGATGAATGCATGAATAGCGTAAAGAATGGGACATATGATTATCCCAAATATGAAGAGGAGTCTAAATTAAACAGGAATGAGATCAAAGGAGTCAAATTGAGCAACATGGGGGTTTATCAAATCCTTGCAATTTATGCTACAGTGGCAGGCTCCTTGTCACTGGCAATCATGATAGCTGGGATCTCCTTATGGATGTGCTCTAACGGGTCTCTGCAATGCAGGATCTGCATATGA
>A_/_H2N3|CY122268|A/mallard/Netherlands/37/2008
ATGGCCATCATTTATCTAATTCTTTTGTTTGCAGCAGTGAGAGGAGACCAGATATGCATTGGATACCACTCAAACAATTCCACAGAAAAGGTCGACACAATTCTAGAGAGAAATGTCACTGTGACCCACGCTCAGGACATTCTTGAGAAGACTCACAATGGAAAATTATGCAAATTAAATGGAATCCCTCCACTTGAATTGGGAGACTGCAGCATCGCTGGATGGCTCCTTGGAAATCCAGAATGTGATAGGCTTCTAACTGTGCCAGAATGGTCATATATAATGGAGAAAGAAAATCCAAGAAATGGTTTGTGCTACCCAGGCAGTTTCAATGATTATGAAGAATTGAAACACCTCCTTAGTAGTGTAACACACTTCGAGAAGGTGAAAATTTTGCCCAAAGATAGGTGGACACAGCACACAACAACTGGAGGTTCACGGGCTTGCGCAGTATCTGGTAACCCGTCATTCTTCAGAAACATGGTCTGGTTGACAAAGAAAGGGTCGAATTACCCAATTGCCAAGGGATCATACAATAATACAAGTGGGGAACAAATGCTGGTCATTTGGGGAGTACATCATCCCAATGATGATGCTGAACAAAGAACATTGTATCAGAACGTCGGGACCTATGTATCAGTGGGGACATCGACACTGAACAAAAGATCAATCCCAGAAATAGCCACAAGACCTAAAGTGAATGGACAGGGAGGCAGAATGGAATTCTCGTGGACTATATTGGATATGTTGGACACCATAAACTTTGAGAGTACTGGTAATCTAATTGCACCAGAATATGGATTTAAAATATCCAAACGGGGTAGTTCAGGGATCATGAAAACAGAAGGGACACTTGAAAATTGCGAAACTAAATGCCAAACTCCTTTGGGAGCAATAAATACAACATTGCCCTTTCATAATATCCACCCATTGACCATTGGTGAATGCCCCAAGTATGTAAAATCAGAGAGATTAGTCTTGGCAACAGGATTAAGAAATGTCCCTCAAATTGAATCAAGAGGACTGTTTGGGGCAATAGCTGGTTTCATAGAAGGGGGATGGCAAGGAATGGTTGATGGTTGGTATGGATATCACCACAGCAATGATCAAGGATCCGGGTATGCAGCAGACAAAGAGTCCACTCAAAAGGCAATTGATGGAATCACCAACAAGGTGAACTCTGTAATTGAGAAAATGAACACCCAATTCGAGGCTGTTGGGAAAGAATTCAGCAATTTGGAGAAAAGACTGGAAAACCTGAATAAAAAGATGGAGGACGGATTCCTGGATGTATGGACATACAATGCTGAACTTCTAGTTCTAATGGAAAATGAAAGGACACTTGACTTCCATGACTCCAATGTCAAGAATCTATATGACAAAGTCAGAATGCAATTGAGGGACAATGCAAAAGAACTAGGGAATGGATGTTTCGAATTTTACCATAAATGTGATGATGAATGCATGAATAGCGTAAAGAATGGGACATATGATTATCCCAAATATGAAGAGGAGTCTAAATTAAACAGGAATGAGATCAAAGGAGTCAAATTGAGCAACATGGGGGTTTATCAAATCCTTGCAATTTATGCTACAGTGGCAGGCTCCTTGTCACTGGCAATCATGATAGCTGGGATCTCCTTATGGATGTGCTCTAACGGGTCTCTGCAATGCAGGATCTGCATATGA
>A_/_H2N9|CY122252|A/mallard/Netherlands/12/1999
ATGGCCATCATTTATCTAATTCTTCTGTTTACAGCAGTGAGAGGGGACCAGATATGCATTGGATACCATTCCAACAATTCCACAGAAAAGGTCGACACAATTCTAGAGAGGAATGTCACTGTGACTCACGCTCAGGACATTCTTGAGAAGACTCACAATGGAAAATTATGCAAACTGAATGGAATCCCTCCACTTGAATTGGGAGATTGCAGCATCGCCGGATGGCTCCTTGGAAATCCAGAATGTGATAGGCTTCTAACTGTGCCAGAATGGTCATATATAATGGAGAAAGAAAATCCAAGAAATGGTTTGTGCTACCCAGGCAGTTTCAATGATTATGAAGAATTGAAACACCTCCTCAGTAGTGTAACACACTTCGAGAAAGTGAAGATTTTGCCCAAAGATAGGTGGACACAGCATACAACAACTGGAGGTTCACGGGCCTGCGCAGTATCTGGTAACCCGTCATTCTTCAGGAACATGGTCTGGTTGACAAAGAAAGGGTCGAATTACCCAGTTGCCAAAGGATCATACAATAATACAAGTGGGGAACAAATGCTGATCATTTGGGGGGTACATCACCCCAATGATGAAGCTGAACAAAGGACATTGTATCAGAATGTCGGGACCTATGTTTCGGTAGGGACATCGACACTGAACAAAAGATCAGTTCCAGAAATAGCCACAAGACCTAAAGTAAATGGACAAGGAGGCAGAATGGAATTCTCGTGGACTATATTGGATATGTTGGACACCATAAATTTCGAGAGTACTGGTAATCTAATTGCACCGGAATATGGCTTTAAAATATCCAAACGGGGTAGTTCAGGGATCATGAAAACGGAAGGAACACTTGAAAACTGCGAAACTAAATGCCAAACTCCCTTGGGAGCAATAAATACAACATTGCCCTTCCATAATATCCACCCATTGACCATTGGTGAGTGCCCCAAATATGTAAAATCGGAGAGGTTAGTCTTGGCAACAGGGTTAAGAAATGTCCCTCAGATTGAATCAAGAGGATTGTTTGGAGCAATAGCTGGTTTTATAGAAGGGGGATGGCAAGGAATGGTTGATGGTTGGTATGGATATCATCACAGCAATGATCAAGGATCCGGGTATGCAGCAGACAAAGAGTCCACTCAAAAGGCAATTGATGGAATCACCAACAAGGTAAACTCTGTAATTGAGAAAATGAACACTCAATTCGAGGCTGTTGGGAAAGAATTCAGTAATTTGGAGAAAAGACTGGAAAACCTGAATAAAAAGATGGAGGACGGATTCCTAGATGTGTGGACATACAATGCTGAGCTTCTAGTTCTAATGGAAAATGAGAGGACACTTGACTTCCATGACTCCAATGTCAAGAATCTATATGACAAAGTCAGAATGCAATTGAGGGACAATGCAAAAGAACTAGGGAATGGATGTTTTGAATTTTACCACAAATGTGATGATGAATGCATGAATAGCGTAAAGAATGGGACATATGATTATCCCAAGTATGAAGAGGAGTCTAAACTAAACAGGAATGAGATCAAAGGAGTAAAATTGAGCAACATGGGGGTTTATCAAATCCTTGCAATTTATGCTACAGTAGCAGGCTCCCTGTCACTGGCAATCATGATAGCTGGGATCTCCTTATGGATGTGCTCTAACGGGTCTCTGCAATGCAGGATCTGCATATGA
>A_/_H2N9|CY122244|A/mallard/Netherlands/11/1999
ATGGCCATCATTTATCTAATTCTTCTGTTTACAGCAGTGAGAGGGGACCAGATATGCATTGGATACCATTCCAACAATTCCACAGAAAAGGTCGACACAATTCTAGAGAGGAATGTCACTGTGACTCACGCTCAGGACATTCTTGAGAAGACTCACAATGGAAAATTATGCAAACTGAATGGAATCCCTCCACTTGAATTGGGAGATTGCAGCATCGCCGGATGGCTCCTTGGAAATCCAGAATGTGATAGGCTTCTAACTGTGCCAGAATGGTCATATATAATGGAGAAAGAAAATCCAAGAAATGGTTTGTGCTACCCAGGCAGTTTCAATGATTATGAAGAATTGAAACACCTCCTCAGTAGTGTAACACACTTCGAGAAAGTGAAGATTTTGCCCAAAGATAGGTGGACACAGCATACAACAACTGGAGGTTCACGGGCCTGCGCAGTATCTGGTAACCCGTCATTCTTCAGGAACATGGTCTGGTTGACAAAGAAAGGGTCGAATTACCCAGTTGCCAAAGGATCATACAATAATACAAGTGGGGAACAAATGCTGATCATTTGGGGGGTACATCACCCCAATGATGAAGCTGAACAAAGGACATTGTATCAGAATGTCGGGACCTATGTTTCGGTAGGGACATCGACACTGAACAAAAGATCAGTTCCAGAAATAGCCACAAGACCTAAAGTAAATGGACAAGGAGGCAGAATGGAATTCTCGTGGACTATATTGGATATGTTGGACACCATAAATTTCGAGAGTACTGGTAATCTAATTGCACCGGAATATGGCTTTAAAATATCCAAACGGGGTAGTTCAGGGATCATGAAAACGGAAGGAACACTTGAAAACTGCGAAACTAAATGCCAAACTCCCTTGGGAGCAATAAATACAACATTGCCCTTCCATAATATCCACCCATTGACCATTGGTGAGTGCCCCAAATATGTAAAATCGGAGAGGTTAGTCTTGGCAACAGGGTTAAGAAATGTCCCTCAGATTGAATCAAGAGGATTGTTTGGAGCAATAGCTGGTTTTATAGAAGGGGGATGGCAAGGAATGGTTGATGGTTGGTATGGATATCATCACAGCAATGATCAAGGATCCGGGTATGCAGCAGACAAAGAGTCCACTCAAAAGGCAATTGATGGAATCACCAACAATGTAAACTCTGTAATTGAGAAAATGAACACTCAATTCGAGGCTGTTGGGAAAGAATTCAGTAATTTGGAGAAAAGACTGGAAAACCTGAATAAAAAGATGGAGGACGGATTCCTAGATGTGTGGACATACAATGCTGAGCTTCTAGTTCTAATGGAAAATGAGAGGACACTTGACTTCCATGACTCCAATGTCAAGAATCTATATGACAAAGTCAGAATGCAATTGAGGGACAATGCAAAAGAACTAGGGAATGGATGTTTTGAATTTTACCACAAATGTGATGATGAATGCATGAATAGCGTAAAGAATGGGACATATGATTATCCCAAGTATGAAGAGGAGTCTAAACTAAACAGGAATGAGATCAAAGGAGTAAAATTGAGCAACATGGGGGTTTATCAAATCCTTGCAATTTATGCTACAGTAGCAGGCTCCCTGTCACTGGCAATCATGATAGCTGGGATCTCCTTATGGATGTGCTCTAACGGGTCTCTGCAATGCAGGATCTGCATATGA
>A_/_H2N3|CY122236|A/mallard/Sweden/5/2005
ATGGCCATCATTTATCTAATTCTTCTGTTTACAGCAGTGAGAGGAGACCAGATATGCATTGGATACCACTCCAACAATTCCACAGAAAAGGTCGACACAATTCTAGAGAGGAATATCACTGTGACTCACGCCCAGGACATTCTTGAGAAGACTCACAATGGAAAATTATGCAAACTGAATGGAATCCCTCCACTTGAATTGGGAGATTGCAGCATCGCCGGATGGCTCCTTGGAAACCCAGAATGTGATAGGCTTCTAACTGTGCCAGAATGGTCATATATAATGGAGAAAGAAAATCCAAGGAATGGTTTGTGCTACCCAGGCAGTTTCAATGATTATGAAGAATTGAAACACCTCCTAAGTAGTGTAACACACTTCGAGAAAGTGAAGATTTTGCCCAAAGATAGGTGGACACAGCATACAACAACTGGAGGTTCACGGGCCTGCGCAGTATCTGGTAACCCGTCATTCTTCAGGAACATGGTCTGGTTGACAAAGAAAGGGTCGAATTACCCAGTTGCCAAAGGATCATACAATAATACAAGTGGGGAACAAATGCTGATCATTTGGGGGGTACATCACCCCAATGATGAAGCTGAACAAAGGACACTGTATCAGAATGTCGGGACCTATGTTTCAGTAGGAACATCGACACTAAACAAAAGATCAGTTCCAGAAATAGCCACAAGACCCAAAGTAAATGGACAAGGAGGCAGAATGGAATTCTCATGGACTATATTGGATATGTTGGACACCATAAATTTCGAGAGTACTGGTAATCTAATTGCACCGGAATATGGCTTTAAAATATCCAAACGGGGTAGTTCCGGGATCATGAAAACGGAAGGAACACTTGAAAACTGCGAAACTAAATGCCAAACTCCCTTGGGAGCAATAAATACAACACTGCCATTCCATAATATCCACCCACTGACCATTGGTGAGTGCCCCAAATATGTAAAATCGGAGAGGTTAGTCCTGGCGACAGGGTTAAGAAATGTCCCTCAGATTGAATCAAGAGGACTGTTTGGAGCAATAGCTGGTTTTATAGAAGGGGGATGGCAAGGAATGGTTGATGGTTGGTATGGATATCATCACAGCAATGACCAAGGATCAGGGTATGCAGCAGACAAAGAGTCCACTCAAAAGGCAATTGATGGAATCACCAACAAGGTAAACTCTGTAATTGAGAAAATGAACACTCAATTCGAGGCTGTTGGGAAAGAATTCAGTAATTTGGAGAAAAGACTGGAAAACCTGAACAAAAAGATGGAGGACGGATTCCTAGATGTGTGGACATACAATGCTGAGCTTCTGGTTCTAATGGAGAATGAGAGGACACTTGACTTCCATGACTCCAATGTCAAGAATCTATATGACAAAGTCAGAATGCAATTGAGGGACAATGCAAAAGAACTAGGGAATGGATGTTTTGAATTTTACCACAAATGTGATGATGAATGCATGAATAGCGTAAAGAATGGAACATATGATTATCCCAAATATGAAGAGGAGTCTAAACTAAACAGGAATGAGATCAAAGGAGTAAAATTAAGCAACATGGGGGTTTATCAAATCCTTGCAATTTATGCTACAGTAGCAGGCTCCCTGTCACTGGCAATCATGATAGCTGGGATCTCCTTATGGATGTGCTCTAACGGGTCTCTGCAATGCAGGATCTGCATTTGA
>A_/_H2N3|CY122228|A/mallard/Sweden/107/2005
ATGGCCATCATTTATCTAATTCTTCTGTTTACAGCAGTGAGAGGAGACCAGATATGCATTGGATACCACTCCAACAATTCCACAAAAAAGGTCGACACAATTCTAGAGAGGAATGTCACTGTGACTCACGCTCAGGACATTCTTGAGAAGACTCACAATGGAAAATTATGCAAACTGAATGGAATCCCTCCACTTGAATTGGGAGATTGCAGCATCGCCGGATGGCTCCTTGGAAATCCAGAATGTGATAGGCTTCTAACTGTGCCAGAATGGTCATATATAATGGAGAAAGAAAATCCAAGGAATGGTTTGTGCTACCCAGGCAGTTTCAATGATTATGAAGAGTTGAAACATCTCCTCAGTAGTGTAACACACTTCGAGAAAGTGAAGATTTTGCCCAAAGATAGGTGGACACAGCATACAACAACTGGAGGTTCACGGGCCTGCGCAGTATCTGGTAACCCGTCATTCTTCAGGAACATGGTCTGGTTGACAAAGAAAGGGTCGAATTACCCAGTTGCCAAAGGATCATACAATAATACAAGTGGGGAACAAATGCTGATCATTTGGGGGGTACATCACCCCAATGATGAAGCTGAACAAAGAACACTATATCAGAATGTCGGGACTTATGTTTCAGTAGGAACATCGACACTGAACAAAAGATCAGTTCCAGAAATAGCCACAAGACCCAAAGTAAATGGACAAGGAGGCAGAATGGAATTCTCATGGACTATATTGGATATGTTGGACACCATAAATTTCGAGAGTACTGGTAATCTAATTGCACCGGAATATGGCTTTAAAATATCCAAACGAGGTAGTTCAGGGATCATGAAAACGGAAGGAACACTTGAAAACTGTGAAACTAAATGCCAAACTCCCTTGGGAGCTATAAATACAACATTGCCATTCCATAACATCCACCCACTGACCATTGGTGAGTGCCCCAAATATGTAAAATCGGAGAGGTTAATCCTGGCGACAGGGTTAAGAAATGTCCCTCAGATTGAATCAAGAGGACTGTTTGGAGCAATAGCTGGTTTTATAGAAGGAGGATGGCAAGGAATGGTTGATGGTTGGTATGGATATCATCACAGCAATGACCAAGGATCAGGGTATGCAGCAGACAAAGAGTCCACTCAAAAGGCAATTGATGGAATCACCAACAAGGTAAACTCTGTAATTGAGAAAATGAACACTCAATTCGAGGCTGTTGGGAAAGAATTCAGTAATTTGGAGAAAAGACTGGAAAACCTGAACAAAAAGATGGAGGACGGATTCCTAGATGTGTGGACATACAATGCTGAGCTTCTGGTTCTAATGGAGAATGAGAGGACACTTGACTTCCATGACTCCAATGTCAAGAATCTATATGACAAAGTCAGAATGCAATTGAGGGACAATGCAAAAGAACTAGGGAATGGATGTTTTGAATTTTACCACAAATGTGATGATGAATGCATGAATAGCGTAAAGAATGGAACATATGATTATCCCAAGTATGAAGAGGAGTCTAAACTAAACAGGAATGAGATCAAAGGAGTAAAATTGAGCAACATGGGGGTTTATCAAATCCTTGCAATTTATGCTACAGTAGCAGGCTCCCTGTCACTGGCAATCATGATAGCTGGGATCTCCTTATGGATGTGCTCTAACGGGTCTCTGCAATGCAGGATCTGCATTTGA
>A_/_H2N9|CY122220|A/mallard/Sweden/103/2005
ATGGCCATCATTTATCTAATTCTTTTGTTTGCAGCAGTGAGAGGAGACCAGATATGCATTGGATACCACTCCAACAATTCCACAGAAAAGGTTGACACAATTCTAGAGAGGAATGTCACTGTGACTCACGCTCAGGACATTCTTGAGAGGACTCACAATGGAAAATTATGCAAATTGAATGGAATCCCTCCACTCGAATTGGGAGATTGCAGCGTCGCTGGATGGCTCCTTGGAAATCCAGAATGTGATAGGCTTCTAACTGTGCCAGAATGGTCGTATATAATGGAGAAAGAGAATCCAAGGAATGGTTTGTGCTACCCAGGCAGTTTCAATGACTATGAAGAATTGAAACACCTCCTTAGCAGTGTAACACACTTCGAGAAAGTGAAGATTTTGCCCAAAGATAGGTGGACACAGCATACAACGACTGGAGGTTCACGGGCCTGCGCAGTATCTGGTAACCCGTCATTCTTCAGAAACATGGTCTGGTTGACCAAGAAAGGGTCGAATTACCCAATTGCCAAAGGATCATACAATAATACAAGTGGGGAACAAATGCTGATCATTTGGGGAGTACATCACCCCAATGATGATGCTGAACAAAGGGCATTGTATCAGAACGTCGGAACCTATGTATCGGTGGGGACATCGACACTGAACAAAAGATCAATTCCAGAAATAGCCACAAGACCTAAAGTGAATGGACAGGGAGGCAGAATGGAATTCTCATGGACTATATTGGATATGTTGGACACCATAAACTTTGAGAGTACTGGTAATCTAATTGCACCAGAATATGGATTTAAAATATCCAAACGGGGTAATTCAGGGATCATGAAAACGGAAGGGACACTTGAAAACTGCGAAACTAAATGCCAAACTCCCTTGGGAGCAATAAATACAACATTGCCCTTTCACAATATCCACCCATTGACCATTGGTGAATGCCCCAAATATGTAAAATCAGAGAGATTAGTCTTGGCAACAGGATTAAGAAATATCCCTCAGATTGAATCAAGAGGACTGTTTGGAGCAATAGCTGGTTTCATAGAAGGGGGATGGCAAGGAATGGTTGATGGTTGGTATGGATATCATCACAGCAATGATCAAGGATCCGGGTATGCGGCAGACAAAGAGTCCACTCAAAAGGCAATTGATGGAATCACCAACAAGGTAAACTCTGTAATTGAGAAAATGAACAACCAATTCGAGGCTGTTGGGAAAGAATTCAATAATTTGGAGAAAAGGCTGGAAAACCTGAATAAAAAGATGGAGGACGGATTCCTAGATGTGTGGACATACAATGCTGAGCTTCTAGTTCTAATGGAAAATGAGAGGACACTTGACTTCCATGACTCCAATGTCAAGAATCTATATGACAAAGTCAGGATGCAATTGAGGGACAATGCAAAAGAACTAGGGAATGGATGTTTTGAATTTTACCATAAATGTGATGATGAATGCATGAATAGCGTAAAGAATGGGACATATGATTATCCCAAATATGAAGAGGAGTCTAAACTAAACAGGAATGAGATCAAAGGAGTCAAATTGAGCAACATGGGGGTTTATCAAATCCTTGCAATTTATGCTACAGTGGCAGGCTCCTTGTCACTGGCAATCATGATAGCTGGGATCTCTTTATGGATGTGCTCTAACGGGTCTCTGCAATGCAGGATCTGCATATGA
>A_/_H2N3|CY122212|A/mallard/Sweden/93/2005
[truncated: 453,077 more chars]
