# Supplementary material for: In Silico Analyses of the Role of Codon Usage at the Hemagglutinin Cleavage Site in Highly Pathogenic Avian Influenza Genesis
Source: Viruses. 2022 Jun 21;14(7):1352. doi: 10.3390/v14071352 (PMC9316147; doi:10.3390/v14071352)
Supplement: Supplementary file 1 [file viruses-14-01352-s001.zip › Supplementary File 4/dataset/full_ORF/avian_h3_unique.fasta]

>A_/_H3Nx|AB537459|A/duck/Chiba/7/2006
ATGAAGACCGTTATTGCTTTAAGCTACATTTTCTGTCTGACTTTCGGTCAGGACCTTCCAGGGAATGACAACAGTACAGCAACACTGTGCCTGGGGCACCATGCAGTGCCGAACGGGACAATAGTGAAGACAATCACAGATGATCAGATTGAGGTGACTAATGCTACCGAGCTAGTTCAAAGCTCTTCAACAGGGAAAATATGTAACAATCCCCACAGGATCCTTGATGGAAGGGACTGCACACTAATAGATGCCCTACTGGGGGATCCCCATTGTGATGTCTTTCAAGATGAAACATGGGACCTCTTTGTAGAGCGGAGCAATGCTTTCAGCAATTGTTACCCTTACGATGTACCAGACTATGCATCCCTTCGATCCCTAGTTGCATCATCAGGCACATTGGAGTTCATCACTGAGGGTTTCACTTGGACAGGAGTAACTCAGAATGGAGGGAGCAATGCTTGCAAAAGGGGACCTGCTAGCGGTTTCTTCAGTAGATTGAACTGGTTGACTAAGTCAGGAAACGCATACCCAGTGTTGAACGTGACTATGCCAAACAATGACAATTTTGACAAACTATACATCTGGGGAGTTCATCACCCGAGCACAAATCAAGAACAAACCAACCTGTATGTTCAAGCCTCAGGAAGAGTCACAGTCTCCACCAGGAGAAGCCAACAGACTATAATCCCGAACATTGGATCTAGACCCTGGGTAAGGGGCCAGTCTGGCAGAATAAGCATCTATTGGACGATAGTCAAACCTGGGGACGTACTGGTAATCAATAGTAATGGAAACCTAATCGCTCCTCGGGGCTACTTCAAAATGCGCACTGGGAAAAGCTCAATAATGAGATCAGATGCACCTATTGACACCTGCATCTCTGAATGCATCACTCCAAATGGAAGCATCCCCAATGACAAGCCCTTTCAAAATGTAAACAAGATCACATACGGGGCATGCCCCAAATATGTGAAGCAGAACACCCTGAAGTTGGCAACAGGAATGCGGAATGTACCTGAGAAACAAACCAGAGGCCTATTCGGTGCAATAGCAGGTTTTATAGAAAATGGATGGGAAGGGATGATAGATGGTTGGTATGGCTTCAGGCATCAAAATTCAGAAGGTACAGGACAAGCAGCAGACCTTAAAAGCACTCAGGCAGCCATTGACCAGATCAATGGGAAGTTGAACAGAGTAATTGAAAAGACGAATGAGAAGTTCCATCAAATCGAAAAGGAATTCTCCGAAGTAGAAGGGAGGATTCAGGACCTTGAGAAATACGTTGAAGACACGAAGATAGATCTCTGGTCTTACAATGCAGAGCTTCTTGTTGCCCTAGAGAATCAGCATACAATTGATTTGACTGATTCAGAAATGAACAAATTGTTTGAAAAGACCAGGAGGCAACTGAGGGAAAATGCTGAGGACATGGGCAATGGTTGTTTCAAGATATACCACAAGTGTGACAATGCCTGCATAGAGTCAATTAGAAACGGGACTTATGACCATGACATATACAGAGATGAGGCATTGAACAACCGGTTCCAGATCAAAGGTGTTGAGCTAAAATCTGGATACAAAGACTGGATCCTGTGGATTTCCTTTGCCATATCATGCTTTTTGCTTTGTGTTGTTTTGCTGGGGTTCATTATGTGGGCCTGCCAGAGAGGCAACATTAGGTGCAACATTTGCATTTAA
>A_/_H3Nx|CY017757|A/pintail/Alaska/779/2005
ATGAAGACCATCATTGTCCTAAGCTGTCTTTTCTGTCTGGCTCTCAGCCAAGATTATTCAGGGAGCAACAACAGTACTGCAACACTGTGCTTAGGGCATCATGCGGTACCGAACGGGACAATAGTGAAGACAATTACGGATGACCAAATTGAAGTGACCAATGCCACTGAACTGGTCCAAAGCTCCTCGACAGGGAAAATATGCAACAACCCACATAGAATCCTTGATGGAAGGGACTGTACACTGATAGACGCTCTACTGGGAGACCCCCACTGTGATGTATTCCAAGATGAAACCTGGGACCTTTATGTGGAACGTAGCAGCGCCTTCAGCAACTGCTATCCATACGATGTACCAGACTATGCATCACTCAGGTCTCTAGTTGCTTCCTCAGGAACCCTAGAGTTCATCACAGAAGGATTCACATGGACAGGAGTCACTCAAAATGGAGGAAGCAATGCCTGCAAAAGAGGGCCTGCTAGTGGTTTCTTCAGCAGACTGAATTGGCTGACTAAATCTGGAAGTGCTTACCCAGTGTTGAACGTGACTATGCCAAATAATGACAACTTTGACAAACTGTATGTCTGGGGAGTCCACCACCCAAGCACAAACCAAGAGCAAACCAACCTATATGTTCAAGCGTCAGGAAGGGTAACAGTTTCAACTAGAAGGAGCCAACAAACCATAATCCCGAATATTGGATCCAGGCCTTGGGTCAGGGGCCAATCAGGAAGAATAAGCATTTACTGGACAATAGTGAAGCCGGGGGATGTACTAGTAATTAACAGTAATGGTAACCTGATCGCTCCTCGGGGGTATTTCAAAATGCGCACTGGGAAAAGCTCAATAATGAGATCAGATGCACCTATTGACACATGCATTTCTGAGTGTATCACTCCTAATGGAAGCATCCCCAATGACAAGCCCTTTCAGAATGTGAACAAGATCACCTACGGAGCATGTCCTAAGTATGTCAAACAGAGCACTCTGAAACTGGCAACAGGAATGAGGAACGTACCTGAGAAACAAACCAGGGGTCTGTTCGGTGCAATAGCAGGATTTATAGAAAATGGGTGGGAAGGAATGATAGACGGCTGGTATGGTTTCAGACATCAGAACTCTGAGGGTACAGGACAAGCTGCAGACCTAAAAAGCACACAGGCAGCCATCGACCAGATTAATGGGAAATTGAACCGAGTAATCGAGAAAACAAATGAGAAGTTTCATCAGATTGAAAAGGAATTCTCAGAAGTAGAAGGAAGAATCCAGGACCTTGAGAAATATGTTGAAGACACCAAGATAGATCTATGGTCCTACAATGCAGAGCTTCTGGTGGCCTTGGAAAACCAGCACACAATTGATCTGACTGATTCTGAAATGAATAAACTATTCGAAAAGACGAGGCGGCAACTGAGGGAGAATGCTGAAGATATGGGCAACGGTTGCTTCAAAATATACCACAAATGTGACAACGCATGTATAGAGTCAATCAGGAACGGGACCTATGATCATGAAATATACAGAGATGAAGCATTAAACAACCGATTTCAAATCAAGGGTGTAGAACTAAAATCTGGGTACAAAGACTGGATCTTATGGATATCCTTTGCCATATCATGCTTTTTGCTTTGTGTTGTTCTACTGGGGTTCATTATGTGGGCCTGCCAAAGAGGCAACATTAGGTGCAACATTTGCATTTGA
>A_/_H3Nx|CY016180|A/pintail/Alaska/211/2005
ATGAAGACCATCATTGTTCTAAGCTATCTTTTCTGTCTGGCTCTCAGCCAAGATTACTCGGAGAACAACAACAGCACTGCAACACTGTGCTTAGGGCATCATGCAGTACCGAATGGAACAATAGTGAAGACAATTACAGATGACCAAATTGAGGTGACCAATGCCACTGAGTTGGTCCAGGGCTCCTCAACAGGGAAAATATGCAACAACCCACATAGAATCCTTGATGGACGAGACTGCACACTAATAGATGCCCTACTGGGAGACCCCCACTGCGATGTGTTCCAAGATGCAACCTGGGACCTTTACGTGGAACGAAGCAGCGCCTTCAGCAATTGCTATCCCTATGATGTACCAGATTATGCATCGCTCAGGTCTCTAGTTGCTTCCTCAGGAACCCTAGAGTTCATCACAGAAGGATTCACATGGACAGGAGTCACTCAAAATGGAGGAAGCAATGCCTGCAAAAGAGGGCCTGCTAGTGGTTTCTTCAGTAGGCTGAATTGGCTGACTAAATCTGGAAGTGCCTACCCAGTGTTGAATGTGACTATGCCAAATAATGACAATTTTGACAAATTGTACGTCTGGGGGGTTCACCACCCAAGCACAAGCCAAGAGCAAACCAACCTATATGTTCAGGCATCAGGAAGAGTAACAGTTTCAACTAGAAGGAGCCAACAGACCATAATCCCGAATATTGGATCCAGGCCTTGGGTCAGAGGCCAATCAGGGAGGATAAGCATCTACTGGACAATAGTGAAGCCGGGGGATGTACTAGTAATTAACAGTAATGGTAACCTGATCGCCCCTCGAGGGTACTTCAAAATGCGCACTGGGAAAAGCTCAATAATGAGGTCAGATGCACAAATTGACACATGCATTTCTGAGTGCATCACTCCTAATGGAAGCATCCCAAATGACAAGCCATTTCAGAATGTAAATAAGATCACCTACGGGGCATGTCCCAAATATGTCAAACAGAGCACTTTGAAACTAGCAACAGGGATGAGGAACGTGCCTGAGAAACAAACCAGGGGTCTGTTCGGTGCAATAGCAGGATTTATAGAAAATGGATGGGAAGGAATGATAGACGGCTGGTATGGTTTCAGACACCAGAACTCTGAGGGTACAGGGCAAGCTGCAGATCTAAAAAGCACACAGGCAGCCATTGACCAGATTAATGGAAAGTTGAACCGAGTAATCGAGAAAACTAATGAAAAGTTTCATCAAATTGAAAAGGAATTCTCTGAAGTAGAAGGAAGAATCCAGGACCTTGAGAAATATGTTGAAGACACTAAGATAGATCTATGGTCTTATAATGCAGAACTTCTGGTGGCCTTGGAAAACCAACATACAATTGATTTGACTGATTCTGAAATGAACAAACTATTCGAAAAGACGAGGCGGCAACTGAGGGAGAATGCTGAAGACATGGGCAACGGTTGCTTCAAAATATATCACAAATGTGACAATGCATGTATAGAGTCAATCAGGAACGGGACCTATGATCATGACATATACAGAGATGAAGCATTAAACAACCGATTCCAAATCAAGGGTGTAGAGCTAAAATCTGGGTACAAAGATTGGATCTTATGGATTTCCTTTGCCATATCATGCTTCTTGCTTTGTGTTGTTCTATTGGGGTTCATTATGTGGGCCTGCCAAAGAGGCAACATTAGGTGCAACATTTGCATTTGA
>A_/_H3Nx|CY064025|A/mallard/Minnesota/Sg-00049/2007
ATGAAGACCATCATTGTTCTAAGCTATCTTTTCTGTCTGGCTCTCAGCCAAGATTACTCAGAAAACAACAACAGCACTGCAACACTGTGCTTAGGGCACCATGCGGTACCGAATGGAACAATAGTGAAGACAATTACGGATGACCAAATTGAGGTGACCAATGCCACTGAGTTGGTCCAGAGCTCCTCAACAGGGAAAATATGCAACAACCCACATAGAATCCTTGATGGGAGGGACTGCACACTGATAGATGCCCTACTGGGAGACCCCCACTGTGATGTATTCCAAGATGAGACCTGGGACCTTTATGTGGAACGTAGCAACGCCTTCAGCAACTGCTATCCCTATGATGTACCAGACTATGCATCGCTCAGGTCTCTAGTTGCTTCCTCAGGAACCCTAGAGTTCATCACAGAAGGATTCACATGGACAGGAGTCACTCAAAATGGAGGAAGCAATGCCTGCAAAAGAGGGCCTGCTAGTGGTTTCTTCAGCAGACTGAATTGGCTGACTAAATCTGGGAGTGCTTACCCAGTATTGAATGTGACTATGCCAAATAATGACAACTTTGACAAATTGTATGTCTGGGGAGTTCACCACCCAAGCACAAACCAAGAGCAAACCAACCTATATGTTCAGGCATCAGGAAGAGTGACAGTTTCAACTAAAAGGAGCCAACAAACCATAATCCCGAATATTGGATCCAGGCCTTGGGTCAGAGGCCAATCAGGGAGGATAAGCATCTACTGGACAATAGTGAAGCCAGGGGATGTACTAGTAATTAACAGTAATGGTAACCTGATCGCTCCTAGAGGGTACTTCAAAATGCGCACTGGGAAAAGCTCAATAATGAGATCGGATGCACCAATTGACACATGCATTTCTGAGTGCATCACTCCTAATGGAAGCATCCCAAATGACAAGCCATTTCAGAATGTAAATAAGATCACCTACGGGGCATGTCCCAAGTATGTCAAACAGAGCACTTTGAAACTGGCAACAGGAATGAGGAACGTGCCTGAGAAACAAACCAGGGGTCTGTTCGGCGCAATAGCAGGATTTATAGAAAATGGATGGGAAGGAATGATAGACGGTTGGTATGGTTTCAGACACCAGAACTCTGAGGGTACAGGACAAGCTGCAGACCTAAAAAGCACACAGGCAGCCATTGACCAGATTAATGGGAAGTTGAACCGAGTAATCGAGAAAACGAATGAGAAGTTTCACCAGATTGAAAAGGAATTCTCTGAAGTAGAAGGAAGAATCCAGGACCTTGAGAAATATGTTGAAGACACTAAGATAGATCTATGGTCTTACAATGCAGAGCTTCTGGTGGCCTTGGAAAACCAGCATACAATTGATCTGACTGATTCTGAAATGAACAAACTATTCGAAAAGACGAGGCGGCAACTGAGAGAGAATGCTGAAGATATGGGCAACGGTTGCTTCAAAATATACCACAAATGTGACAACGCATGTATAGAGTCAATAAGGAACGGGACCTATGATCATGACATATACAGGGATGAAGCATTGAACAACCGATTCCAAATCAAAGGTGTGGAGCTAAAGTCTGGGTACAAAGATTGGATCTTGTGGATTTCCTTTGCCATATCATGCTTCTTGCTTTGTGTTGTTCTATTGGGGTTCATTATGTGGGCCTGCCAAAGAGGCAACATTAGGTGCAACATTTGCATTTGA
>A_/_H3N8|KJ579956|A/pigeon/Anhui/08/2013**gb
ATGAAGACCGTCATTGCTTTAAGCTACATTTTCTGTCTGGCTTTCGGTCAGGATCTTCCAGGGAATGACAACAGTACAGCGACACTGTGCCTGGGACATCATGCAGTACCGAATGGACCAATAGTAAAGACAATCACAGATGATCAAATTGAGGTAACTAATGCTACTGAGCTAGTTCAAAGCTCCTCAACAGGGAAAATATGCAACAATCCCCACAGGGTCCTCGATGGAAGAGACTGTGCACTAATAGACGCCCTATTGGGGGATCCCCACTGTGATGTCTTTCAAGATGAAACATGGGACCTTTTTGTGGAGCGGAGCAATGCTTTCAGCAATTGTTACCCTTACGATGTACCAGACTATGCATCCCTTCGATCCTTAGTTGCATCATCGGGCACATTGGAGTTCATCACTGAAGGATTCACTTGGCCAGGAGTAACTCAGAATGGAGGAAGCGGTGCCTGCAAAAGGGGACCCGCTAATGGTTTTTTCAGTAGATTGAACTGGTTGACTAAATCAGGAAATGCGTATCCAGTATTGAATGTGACTATGCCGAACAATGACAATTTTGACAAACTATACATCTGGGGAGTTCACCACCCAAGCACAAATCAAGAACAGACCAGCTTATACGTTCAAGCATCAGGAAGAGTCACTGTCTCTACCAGGAGAAGTCAACAGACTATAATCCCAAACATTGGATCTAGACCTTGGGTAAGGGGCCAATCTGGCAGAATTAGCATCTATTGGACAATAGTTAAACCTGGAGACGTACTGGTAATCAATAGTAATGGAAACCTAATCGCCCCTCGGGGTTATTTCAAGATGCGCACTGGGAAAAGCTCAATAATGAGATCAGATGCACCTATTGACACCTGCATTTCTGAGTGCATCACTCCAAATGGAAGCATTCCCAATGACAAGCCCTTTCAAAATGTAAACAAGATCACATACGGAGCATGTCCCAAATATGTGAAGCAGAACACCCTGAAATTGGCAACAGGAATGAGGGATGTGCCTGAGAAACAAACCAGAGGACTATTCGGTGCAATAGCAGGTTTTATAGAAAATGGATGGGAAGGGATGATAGATGGTTGGTATGGTTTCAGGCACCAAAATTCCGAAGGTACAGGACAAGCAGCAGACCTTAAAAGCACTCAGGCAGCTATCGATCAGATCAACGGGAAATTGAACAGAGTAATTGAAAAAACGAATGAGAAATTCCATCAAATTGAAAAGGAATTCTCTGAAGTAGAAGGGAGGATCCAGGACCTTGAGAAATACGTTGAGGACACAAAGATAGATCTCTGGTCTTACAATGCGGAGCTTCTTATTGCTCTAGAGAATCAGCATACAATTGATTTGACCGATTCAGAAATGAACAAATTGTTTGAAAAGACCAGAAGACAATTGAGAGAAAATGCTGAGGATATGGGCAATGGTTGTTTCAAGATATACCACAAATGTGACAATGCTTGCATAGAATCAATTAGAAACGGGACTTACAATCATGACATATACAGAGATGAGGCATTAAACAATCGATTCCAGATCAAGGGTGTTGAGCTAAAATCTGGATACAAAGACTGGATCCTGTGGATTTCCTTTGCCATATCATGCTTTTTGCTTTGTGTTGTTTTGCTGGGGTTCATTATGTGGGCCTGCCAGAGAGGCAACATTAGGTGCAACATTTGCATTTGA
>A_/_H3N8|MG976698|A/ruddy_turnstone/Delaware_Bay/296/2017
atgaagactattattgttctgagttgttttttctgtctggcttccagccaaaatccttcagagaacaacaacaacactgcaacactgtgcttaggacatcatgcagtatcaaacggaacaatagtgaaaacaataacggatgatcaaattgaagtaactaatgcgactgagttggttcagagttcctcaacagggaaaatatgcaacaatccacacagaattctcgatggaagagactgcacattaatagatgctttactaggggaccctcattgtgatgtatttcaggatgaaacatgggacctttatgtggagcgcagcaatgcattcagcaactgttacccatatgacgtgccagactatgcatctctcaggtctctagtggcctcatcaggaactctagagttcatcactgaaggctttacgtggacaggagtcacacaaaatggaggaagtggtgcttgcaaaagaggacccgccaatggctttttcagtagactgaattggctgactaaatctggtagtgcctatccattgctgaacgtgactatgccgaataatgataattttgacaaattgtatgtgtggggagttcatcatccaagcacaaaccaagagcaaaccagtttgtatgttcaggcatcgggaagggtcacagtctcaactagaagaagccagcaaaccataattcccaacatcggatccaggccttgggtcagaggccaatcaggaagaataagtatctactggacaatagtaaagccaggagacatactggtgattaacagcaatggaaatctaattgcccctcgaggttattttaagatgcgcactgggaaaagctcgataatgaggtcagacgcacctattgacacatgcatctccgagtgcatcactcctaatggtagcatccccaatgacaagccctttcagaatgtaaacaaaattacctatggggcatgtcccaaatatgtcaagcagaacactctaaaattggcaactggaatgcggaatatacctgagaaacagaccagaggtctgttcggtgcaatagcaggattcatagagaatggatgggaaggaatgatagatggttggtatggtttcaggcatcaaaactcagaaggtacaggacaagcagcagatcttaaaagtactcaagccgctatcgatcaaatcaatggaaagctgaatcgagtaatcgagaaaacaaatgaaaagtttcatcagattgagaaagagttttcagaggtggaaggaagaattcaggaccttgagaaatatgtcgaagacaccaaaatagatctatggtcttacaatgcggaacttcttgtggcgctggaaaaccaacatacaattgatctgactgattcagaaatgaacaaactatttgagaaaacaagaagacagttaagggaaaatgccgaagacatggggaatggctgtttcaaaatataccacaaatgtgataatgcttgcatagagtcaatcaggaatggaacctatgatcatgatatatacagggatgaagcactaaacaatcggttccagatcaagggcgtggagctgaaatctggatacaaagattggattctatggatttcctttgccatatcatgctttttgctgtgtgttgttctactgggattcatcatgtgggcctgccagagaggcaatattaggtgcaacatttgcatttga
>A_/_H7N7|AB537476|A/duck/Chiba/13/2008
ATGAAGACCGTTATTGCTTTAAGCTGCATTTTCTGTCTGACTTTCGGTCAGGACCTTCCAGGGAATGACAACAGTACAGCAACACTGTGCCTGGGGCACCATGCAGTGCCGAACGGGACAATAGTGAAGACAATCACAGATGATCAGATTGAGGTGACTAATGCTACCGAGCTAGTTCAAAGCTCTTCAACAGGGAAAATATGTAACAATCCCCACAGGATTCTTGATGGAAGGGACTGCACACTAATAGATGCCCTACTGGGGGATCCTCATTGTGATGTCTTTCAAGATGAAACATGGGATCTCTTTGTAGAGCGGAGCAATGCTTTCAGCAATTGTTACCCTTACGATGTACCAGACTATGCATCCCTTCGATCCCTAGTTGCATCATCAGGCACATTGGAGTTCATCACTGAAGGTTTCACTTGGACAGGAGTAACTCAGAATGGAGGGAGCAATGCTTGCAAAAGGGGACCTGCTAGCGGTTTCTTCAGCAGGTTGAACTGGTTGACTAAGTCAGGAAACGCATACCCAGTGTTGAACGTGACTATGCCAAACAATGACAATTTTGACAAACTATACATCTGGGGAGTTCATCACCCGAGCACAAATCAAGAACAAACCAACCTGTATGTTCAAGCCTCAGGAAGAGTCACAGTTTCCACCAGGAGAAGCCAACAGACTATAATCCCGAACATTGGATCTAGACCCTGGGTAAGGGGCCAGTCTGGCAGAATAAGCATCTATTGGACGATAGTCAAACCTGGGGACGTACTGGTAATCAATAGTAATGGAAACCTAATCGCTCCTCGGGGCTACTTCAAAATGCGCACTGGGAAAAGCTCAATAATGAGATCAGATGCACCTATTGACACCTGCATCTCTGAATGCATCACTCCAAATGGAAGCATCCCCAATGACAAGCCCTTTCAAAATGTAAACAAGATCACATACGGGGCATGCCCCAAATATGTGAAGCAGAACACCCTGAAGTTGGCAACAGGAATGCGGAATGTACCTGAGAAACAAACCAGAGGCCTATTCGGTGCAATAGCAGGTTTTATAGAAAATGGATGGGAAGGGATGATAGATGGTTGGTATGGCTTCAGGCATCAAAATTCAGAAGGTACAGGACAAGCAGCAGACCTTAAAAGCACTCAGGCAGCCATTGACCAGATCAATGGGAAGTTGAACAGAGTAATTGAAAAGACGAATGAGAAGTTCCATCAAATCGAAAAGGAATTCTCCGAAGTAGAAGGGAGGATTCAGGACCTTGAGAAATACGTTGAAGACACGAAGATAGATCTCTGGTCTTACAATGCAGAGCTTCTTGTTGCCCTAGAGAATCAGCATACAATTGATTTGACTGATTCAGAAATGAACAAGTTGTTTGAAAAGACCAGGAGGCAACTGAGGGAAAATGCTGAGGACATGGGCAATGGTTGTTTCAAGATATACCACAAGTGTGACAATGCCTGCATAGAGTCAATTAGAAACGGGACTTATGACCATGACATATACAGAGATGAGGCATTGAACAACCGGTTCCAGATCAAAGGTGTTGAGCTAAAATCTGGATACAAAGACTGGATCCTGTGGATTTCCTTTGCCATATCATGCTTTTTGCTTTGTGTTGTTTTGCTGGGGTTCATTATGTGGGCCTGCCAGAGAGGCAACATTAGGTGCAACATTTGCATTTAA
>A_/_H3N8|MN253563|A/Mallard/North_Dakota/AH0004210S.4.A/2015**gb
ATGAAGACCATTATTGTTCTGAGTTGTTTTTTCTGTCTGGCTTTCTGCCAAAATCCTCCAGAGAACAACAACAACACTGCAACACTGTGCTTGGGGCATCATGCAGTACCAAACGGAACAATAGTGAAAACAATAACGGATGATCAAATTGAAGTAACTAATGCGACTGAACTGGTTCAGAGCTCCTCAACAGGGAAGATATGCAACAATCCTCACAGAATTCTCGATGGAAGAGACTGCACATTGATGGATGCCTTACTAGGGGACCCTCATTGTGATGTGTTTCAAGATGAAACATGGGACCTTTATGTAGAGCGCAGTAATGCCTTCAGCAACTGCTACCCATATGATGTGCCAGACTATGCATCTCTCAGATCTCTAGTGGCCTCATCAGGGACCCTAGAGTTCATCACTGAAGGCTTCACGTGGACAGGAGTCACACAAAATGGAGGGAGTGGTGCTTGCAAAAGAGGACCCGCTAATGGCTTTTTCAGTAGACTGAATTGGCTGACTAAATCTGGTAGTGCTTATCCATTGCTGAACGTGACTATGCCGAACAACGATAATTTTGACAAATTGTACGTGTGGGGAGTTCATCATCCAAGCACAAACCAAGAGCAAACCAATCTGTATGTCCAGGCATCAGGAAGGGTCACAGTCTCAACTAGAAGAAGCCAGCAAACCATAATTCCCAACATCGGATCCAGGCCTTGGGTCAGAGGCCAATCAGGAAGAATAAGTATCTACTGGACAATAGTGAAGCCAGGAGACATACTGGTGATTAACAGCAATGGAAATCTAATTGCCCCTCGAGGTTATTTTAAGATGCGCACTGGGAAAAGCTCGATAATGAGATCAGATGCACCTATTGACACATGTATTTCTGAGTGCATAACTCCCAATGGTAGCATCCCAAATGACAAGCCCTTTCAGAATGTAAATAAAATCACCTATGGGGCATGTCCCAAATATGTCAAGCAGAGCACCTTGAAACTGGCAACTGGGATGCGGAATGTACCTGAGAAACAAACCAGGGGTCTGTTCAGTGCAATAGCAGGGTTCATAGAAAATGGATGGGAAGGAATGATAGATGGTTGGTATGGTTTCAGGCATCAAAACTCGGAAGGTACAGGACAGGCAGCAGACCTTAAAAGCACTCAAGCCGCCATCGACCAGATCAATGGAAAACTGAACCGAGTAATCGAGAAAACAAATGAAAAGTTTCATCAGATTGAGAAGGAGTTTTCAGAAGTGGAAGGAAGAATTCAAGACCTTGAGAAATATGTCGAAGACACCAAAATAGATCTATGGTCTTACAATGCGGAGCTTCTTGTGGCGCTGGAAAACCAGCATACAATTGATCTGACTGATTCAGAAATGAACAAACTATTTGAAAAAACAAGAAGACAGCTGAGGGAAAATGCTGAAGACATGGGAAATGGCTGCTTCAAAATATATCACAAATGTGACAATGCTTGCATAGAGTCAATCAGGAATGGGACCTATGATCATGACGTATACAGGGACGAAGCACTAAATAATCGATTCCAGATCAAGGGTGTGGAACTGAAATCCGGATACAAAGATTGGATTCTATGGATTTCCTTTGCCATATCATGCTTTTTGCTGTGTGTTGTTCTACTGGGATTCATCATGTGGGCCTGCCAGAGAGGCAATATTAGATGCAACATTTGCATTTGA
>A_/_H3Nmixed|KP714458|A/mule_duck/Bulgaria/87/2010**gb
ATGAAGACCATTATTGCTTTAAGCTATATTTTCTGTCTGGCCTTCGGTCAGGAACTTTCAGGGAGCAACAATAGTACAGCAACACTGTGCCTAGGACACCATGCAGTGCCGAATGGGACAATAGTGAAGACCATTACAGATGATCAAGTTGAGGTGACTAATGCTACCGAGCTGGTTCAAAGCTCTTCAACAGGGAAAATATGCAACAATCCTCACAGGGTTCTCGATGGAAGGGACTGCACACTAATAGATGCCCTACTGGGGGATCCTCATTGCGATGTCTTTCAAGGCGAGACATGGGATCTTTTTGTGGAGCGAAGCAATGCTTTCAGCAATTGCTACCCTTACGATGTACCAGACTATGCATCCCTTCGATCCCTAGTTGCATCATCAGGCACATTGGAGTTCATCACTGAAGGTTTCACTTGGACAGGAGTAACTCCGAATGGAGGGAGCGGTGCTTGCAAAAGGGGACCTACTAACGGTTTCTTCAGTAGACTGAACTGGTTGACTAAATCAGGAAGCGCATACCCAGTGTTGAATGTGACTATGCCAAACAATGACAATTTTGACAAACTATACATCTGGGGAGTCCACCACCCGAGCACAAACCAAGAACAAACCAACCTGTATGCTCAAGCCTCAGGAAGAGTCACAGTCTCCACCAGGAGAAGCCAGCAGACTATAATCCCTAACATTGGATCTAGACCCTGGGTAAGGGGCCAGTCTGGCAGGATAAGCATCTACTGGACAATAGTCAAACCTGGGGACGTACTGGTGATCAATAGTAATGGAAACCTAATCGCTCCTCGGGGCTACTTCAAGATGCGCACTGGGAAAAGCTCGATAATGAGGTCAGATGCACCTATTGACACCTGCATTTCTGAATGCATCACCCCAAATGGAAGCATCCCAAATGACAAGCCCTTTCAAAATGTGAACAAGATCACATACGGAGCATGTCCCAAATATGTAAAACAGAACACTCTGAGGTTGGCAACAGGAATGCGGAATGTACCAGAAAAGCAAACCAGAGGCCTATTCGGTGCAAAAGCAGGGTTTATAGAAAATGGATGGGAAGGAATGATAGATGGTTGGTATGGCTTCAGGCATCAAAATTCTGAAGGTACAGGACAAGCAGCAGACCTTAAAAGCACTCAGGCAGCCATTGACCAGATCAGTGGGAAGTTGAACAGAGTGATTGAAAAGACGAATGAGAAGTTCCATCAAATCGAAAAGGAATTCTCCGAAGTAGAAGGGAGGATTCAGGACCTTGAGAAATATGTTGAAGACACAAAAATAGATCTCTGGTCTTACAATGCGGAACTCCTTGTTGCCCTAGAGAATCAGCATACAATTGATTTAACTGATTCAGAAATGAACAAATTGTTTGAAAAGACCAAAAGGCAACTGAGGGAAAATGCTGAAGACATGGGCAATGGTTGTTTCAAAATATACCACAAGTGTGACAATGCTTGCATAGAGTCAATTAGGAACGGGACTTATGACCATGACATATACAGAGATGAGGCATTGAACAACCGGTTCCAGATCAAAGGTGTCGAGCTGAAGTCTGGATACAAAGACTGGATCCTGTGGATTTCCTTTGCCATATCATGCTTTTTGCTTTGTGTTGTTTTACTGGGATTCATTATGTGGGCCTGCCAAAGAGGCAACATCAGGTGCAACATTTGCATTTAA
>A_/_H3N8|MG891879|A/ruddy_turnstone/Delaware_Bay/141/2017**gb
ATGAAGACCATTATAGTTCTGAGTTGTTTTTTCTGTCTGGCTTCCAGCCAAAATCCCTCAGAGAACAACAACAACACTGCAACACTGTGCTTAGGACATCATGCAGTATCAAACGGAACAATAGTGAAAACAATAACGGATGATCAAATTGAAGTAACTAATGCGACTGAGTTGGTTCAGAGTTCCTCAACAGGGAAAATATGCAACAATCCACACAAAATTCTTGATGGAAGAGACTGCACACTAATAGATGCTTTACTAGGGGACCCTCATTGTGATGTGTTTTCGGATGAAACATGGGACCTTTATGTGGAGCGCAGCAATGCATTCAGCAACTGTTACCCATATGACGTGCCAGACTATGCGTCTCTCAGGTCTCTAGTGGCCTCATCAGGAACTCTAGAGTTCATCGCTGAAGGCTTCACGTGGACAGGAGTCACACAAAATGGAGAAAGTAGTGCTTGCAAAAGAGGACCCGCCAATGGCTTTTTCAGAAGACTGAATTGGCTGACCAAATCTGGTAGTGCCTATCCATTGCTGAACGTGACTATGCCGAATAATGATAATTTTAACAAATTGTATGTGTGGGGAGTCCATCATCCAAGCACAAACCAAGAGCAAACCAATTTGTATGTTCAGGCATCGGGAAGGGTCACGGTCTCAACTAGAAGAAGCCAGCAAACCATAATTCCCAACATCGGATCCAGGCCTTTGGTCAGAGGCCAATCAGGAAGAATAAGTATCTACTGGACGATAGTAAAGCCAGGAGACATACTGGTGATTAACAGCAATGGAAATCTAATTGCCCCTCGAGGTTATTTTAAGATGCGCACTGGGAAAAGCTCGATAATGAGATCAGACGCACCTATTGACACATGCATCTCCGAGTGCATCACTCCTAATGGTAGCATCCCCAATGACAAGCCCTTTCAGAATGTAAACAAAATTACCTATGGGGCATGTCCCAAATATGTCAAGCAGAACACTCTAAAATTGGCAACTGGAATGCGGAATATACCTGAGAAACAGACCAGAGGTCTGTTCGGTGCAAAAGCAGGATTCATAGAGAATGGATGGGAAGGAATGATAGATGGTTGGTATGGTTACAGGCATCAAAACTCAGAGGGTACAGGACAAGCAGCAGATCTTAAAAGTACTCAAGCCGCTATCGATCAAATCAATGGAAAGCTGAATCGAGTAATCGAGAGAACAAATGAAAAGTTTCATCAGATTGAGAAAGAGTTTTCAGAGGTGGAAGGAAGAATTCAGGACCTTGAGAAATATGTCGAAGACACCAAAATAGACCTATGGTCTTACAATGCAGAACTTCTTGTGGCGCTGGAAAACCAACATACAATTGATCTGACTGATTCAGAAATGAACAAATTGTTTGAGAAAACAAGAAGACAGTTAAGGGAAAATGCCGAAGACATGGGGAATGGCTGTTTCAAAATATACCACAAATGTGATAATGCTTGCATAGAGTCAATCAGGAATGGAACCTATGATCATGATATATACAGGGATGAAGCACTAAACAATCGGTTCCAGATCAGGGGTGTGGAGCTGAAATCTGGATACAAAGATTGGATTCTATGGATTTCCTTTGCCATATCATGCTTTTTGCTGTGTGTTGTTCTACTGGGATTCATCATGTGGGCCTGCCAGAGAGGCAATATTAGGTGCAACATTTGCATTTGA
>A_/_H3N2|MG925518|A/ruddy_turnstone/Delaware_Bay/205/2017**gb
ATGAAGACCATTATAGTTCTGAGTTGTTTTTTCTGTCTGGCTTCCAGCCAAAATCCCTCAGAGAACAACAACAACACTGCAACACTGTGCTTAGGACATCATGCAGTATCAAACGGAACAATAGTGAAAACAATAACGGATGATCAAATTGAAGTAACTAATGCGACTGAGTTGGTTCAGAGTTCCTCAACAGGGAAAATATGCAACAATCCACACAAAATTCTTGATGGAAGAGACTGCACACTAATAGATGCTTTACTAGGGGACCCTCATTGTGATGTGTTTTCGGATGAAACATGGGACCTTTATGTGGAGCGCAGCAATGCATTCAGCAACTGTTACCCATATGACGTGCCAGACTATGCGTCTCTCAGGTCTCTAGTGGCCTCATCAGGAACTCTAGAGTTCATCGCTGAAGGCTTCACGTGGACAGGAGTCACACAAAATGGAGAAAGTAGTGCTTGCAAAAGAGGACCCGCCAATGGCTTTTTCAGAAGACTGAATTGGCTGACCAAATCTGGTAGTGCCTATCCATTGCTGAACGTGACTATGCCGAATAATGATAATTTTAACAAATTGTATGTGTGGGGAGTCCATCATCCAAGCACAAACCAAGAGCAAACCAATTTGAATGTTCAGGCATCGGGAAGGGTCACGGTCTCAACTAGAAGAAGCCAGCAAACCATAATTCCCAACATCGGATCCAGGCCTTTGGTCAGAGGCCAATCAGGAAGAATAAGTATCTACTGGACGATAGTAAAGCCAGGAGACATACTGGTGATTAACAGCAATGGAAATCTAATTGCCCCTCGAGGTTATTTTAAGATGCGCACTGGGAAAAGCTCGATAATGAGATCAGACGCACCTATTGACACATGCATCTCCGAATGCATCACTCCTAATGGTAGCATCCCCAATGACAAGCCCTTTCAGAATGTAAACAAAATTACCTATGGGGCATGTCCCAAATATGTCAAGCAGAACACTCTAAAATTGGCAACTGGAATGCGGAATATACCTGAGAAACAGACCAGAGGTCTGTTCGGTGCAAAAGCAGGATTCATAGAGAATGGATGGGAAGGAATGATAGATGGTTGGTATGGTTACAGGCATCAAAACTCAGAGGGTACAGGACAAGCAGCAGATCTTAAAAGTACTCAAGCCGCTATCGATCAAATCAATGGAAAGCTGAATCGAGTAATCGAGAGAACAAATGAAAAGTTTCATCAGATTGAGAAAGAGTTTTCAGAGGTGGAAGGAAGAATTCAGGACCTTGAGAAATATGTCGAAGACACCAAAATAGACCTATGGTCTTACAATGCAGAACTTCTTGTGGCGCTGGAAAACCAACATACAATTGATCTGACTGATTCAGAAATGAACAAATTGTTTGAGAAAACAAGAAGACAGTTAAGGGAAAATGCCGAAGACATGGGGAATGGCTGTTTCAAAATATACCACAAATGTGATAATGCTTGCATAGAGTCAATCAGGAATGGAACCTATGATCATGATATATACAGGGATGAAGCACTAAACAATCGGTTCCAGATCAGGGGTGTGGAGCTGAAATCTGGATACAAAGATTGGATTCTATGGATTTCCTTTGCCATATCATGCTTTTTGCTGTGTGTTGTTCTACTGGGATTCATCATGTGGGCCTGCCAGAGAGGCAATATTAGGTGCAACATTTGCATTTGA
>A_/_H3N6|CY101126|A/ruddy_turnstone/New_Jersey/260/1990**gb
ATGAAGACCATCATTGTTCTAAGCTATCTTTTCTGTCTGGCTNNNNNNNNNNNNNNNNNNNNNNNNNNNNNNNNNNNNNNNNNNNNNNNNNNNNNNNNNNNNNNNNNNNNNNATGGGACAATAGTGAAGACAATCACAGACGATCAAATTGAAGTGACCAATGCCACTGAGCTAGTTCAGAGCTCCTCAACAGGGAAAATATGCAACAACCCCTATAGAATCCTTGATGGAAGAGACTGTACACTGATAGATGCTCTAATTGGGGATCCTCATTGCGATCCCTTTCAAGATGAGACGTGGGACCTCTTTGTGGAGCGAAGCAATGCTTTCAGCAACTGTTACCCTTATGATGTCCCAGATTATGCATCCCTTAGATCCTTAGTTGCCTCATCAGGCACATTGGAGTTCTTTGCTGAAGGTTTCACCTGGACAGGGGTCACCCAAAATGGAGAAAGCAGTGCCTGTAAAAGAGGACCTGCCAATGGTTTCTTCAGTAGACTGAACTGGTTGACTAAATCAGGAAGCACGTACCCAGTGCTGAATGTGAGTAGGCCAAACAACGATAACTTTGACAAACTATACATTTGGGGGGTTCATCACCCAAGCACAAATCAAGAACAAACCAACCTGTATGTACAAGCATCAGGAAGAGTCACAGTCTCCACCAGGAGGAGCCAGCAAACCATTATCCCGAATATTGGATCTAGACCCTTGATAAGAGGACAGTCTGGTAGAATAAGCATATATTGGACAATAGTCAAACCTGGGGACGTGTTGGTAATCAACAGCAATGGAAACTTAATAGCTCCTCGAGGTTATTTTAAAATGCGCACTGGGAAAAGCTCAATAATAAGGTCAGATGCTCCCATTGACACTTGCATTTCTGAATGCATCACCCCAAATGGAAGTATTTCCAATGACAAACCTTTCCAAAATGTAAACAAGATCACATATGGAGCATGTCCCAAGTACATCAAGCAGAGCACGCTGAAGTTGGCAACAGGAATGCGGAATATACCAGAGAAACAACCCAGAGGCTTATTCGGTGCAAAAGCAGGGTTTATAGAAAATGGATGGGAAGGAATGATAGATGGCTGGTATGGTTTCAGACACCAAAATTCCGAAGGCACAGGACAAGCAGCAGACCTCAAAAGCACTCAGGCAGCCATTGATCAAATCAATGGGAAATTGAACAGAGTGATTGAGAAGACAAATGAAAAGTTCCACCAAATCGAAAAAGAATTCTCAGAAGTGGAAGGGAGGATCCAAGACCTTGAGAAATACGTTGAAGACACGAAAATAGATCTCTGGTCTTACAATGCGGAACTTCTTGTTGCTCTAGAGAACCAACATACAATCGATCTGACTGACTCAGAAATGAACAAATTGTTCGAAAAGACCAGGAGGCAACTAAGGGAAAATGCTGAAGACATGGGCAATGGTTGTTTCAAGATATACCACAAATGCGACAATTCTTGCATAGAGTCAATTAGGAATGGGACTTATGATCATGATATATACAGGGATGAAGCACTGAACAACCGATTCCAGATCAAAGGTGTTGAGCTAAAATCTGGATACAAAGATTGGATCTTGTGGATTTCCTTTGCCATATCATGCTTCTTGCTTTGTGTTGTTTTGCTGGGGTTCATTATGTGGGCCTGCCAGAGAGGCAATATTAGGTGCAACATTTGCATTTGA
>A_/_H3N2|MN530416|A/white_peckin_duck/South_Korea/N07-0078/2007**gb
ATGAAGACCGTCATTGCTTTAAGCTATATTTTCTGCCTGGCTTCTGGTCAGAATCTTCCAGGAAATGAAAATAACACAGCAACACTATGCCTGGGACATCATGCAGTGCCGAATGGGACAATAGTGAAAACAATCACAGACGATCAAATTGAAGTGACCAACGCCACTGAGCTGGTCCAAAGCTCCTCAACAGGGAAAATATGCAACAATCCCCACAAAATCCTTGATGGGAGAGACTGCACACTAATAGATGCCCTACTAGGGGACCCGCACTGTGATGTCTTTCAAGATGAGACATGGGACCTTTTTGTGGAGCGGAGTAATGCTTTCAGCAATTGTTACCCTTATGATGTACCAGACTATGCATCCCTTCGATCCCTAGTTGCATCATCAGGCACATTGGAGTTCATCACTGAAGGTTTCAATTGGGCAGGAGTAACTCAAAATGGGGGAAGCGGTGCTTGCAAGAGAGGACCTGCTAACGGTTTCTTCAGTAGATTGAATTGGTTGACTAAGTCAGGAAATGCATATCCAGTGTTGAACGTGACTATGCCAAACAATGACAATTTCGACAAATTATACATTTGGGGGGTTCATCATCCAAGCACTAATCAAGAACAAACCAGCCTGTATGTTCAGGCTTCAGGAAGAGTCACGGTCTCTACCAGGAGAAGTCAACAGACCATAATCCCAAACATTGGATCTAGACCCTGGGTAAGGGGCCAGTCTGGCAGAATAAGCGTATATTGGACAGTAGTCAAACCTGGAGACGTACTGGTTATCAACAGTAATGGAAATCTAATCGCTCCCCGAGGCTATTTCAAAATGCGCATTGGGAAAAGCTCAATAATGAGATCAGATGCACCTATTGACACCTGCATCTCCGAATGTATCACTCCGAATGGAAGCATCCCCAATGAAAAACCTTTCCAAAATGTAAACAAGATCACATACGGAGCATGTCCCAAATATGTTAAGCAAAACACCCTGAAATTGGCAACAGGAATGCGGAATGTCCCTGAGAAGCAAACCAGAGGCTTGTTCGGCGCAAAAGCAGGTTTCATAGAGAATGGATGGGAAGGAATGATAGATGGTTGGTATGGCTTCAGGCATCAAAATTCCGAAGGTACAGGACAAGCAGCAGACCTTAAAAGCACTCAGGCAGCCATTGACCAGATCAATGGGAAATTGAACAGAGTGATTGAAAAAACGAATGAAAAGTTCCATCAAATCGAAAAGGAGTTTTCCGAAGTAGAAGGGAGGATTCAGGACCTTGAGAAATACGTTGAAGACACGAAAGTAGATCTTTGGTCTTACAATGCCGAACTTCTTGTTGCTTTAGAAAATCAGCATACAATTGATTTAACTGATTCAGAAATGAACAAATTGTTTGAAAAGACTAGGAGGCAATTGAGGGAAAATGCTGAAGACATGGGCAATGGCTGCTTCAAGATATACCACAAGTGTGACAATGCTTGCATAGAATCGATTAGAAATGGAACTTATGACCATGACATATACAGAGATGAGGCAGTGAACAATCGGTTCCAGATCAAAGGTGTTGAGCTAAAGTCCGGGTACAAAGACTGGATCTTGTGGATTTCCTTTGCCATATCATGCTTTTTGCTTTGTGTTGTTTTGCTGGGTTTCATTGCGTGGGCCTGCCAGAGAGGCAACATTAGGTGCAACATTTGCATTTGA
>A_/_H3N6|MN530444|A/white_peckin_duck/South_Korea/N07-1621/2007**gb
ATGAAGACCGTCATTGCTTTAAGCTATATTTTCTGCCTGGCTTCTGGTCAGAATCTTCCAAGAAATGAAAATAACACAGCAACACTATGCCTGGGACATCATGCAGTACCGAATGGGACAATAGTGAAAACAATCACAGACGATCAAATTGAAGTGACCAATGCCACTGAGCTAGTCCAAAACTCTTCAACAGGGAAAATATGCAACAATCCCCACAGAATCCTTGATGGGAGAGACTGCACACTAATAGATGCCCTACTAGGGGACCCGCACTGTGATGTTTTTCAAGATGAGACATGGGACCTTTTTGTGGAACGGAGCAATGCTTTCAGCAATTGTTACCCTTATGATGTACCAGACTATGCATCCCTTCGATCCCTAGTTGCATCATCAGGTACATTGGAGTTCATCACTGAAGGTTTCAATTGGGAAGGAGTAACTCAGAATGGGGGAAGCGGTGCTTGCAAAAGAGGACCTGCTAATGGTTTCTTCAGTAGATTGAATTGGTTGACTAAGTCAGGAAATGCATATCCAGTGTTGAATGTGACTATGCCAAACAATGACAATTTCGACAAATTATACATTTGGGGGGTTCACCATCCAAGCACTAATCAAGAACAAACCAACCTGTATGTTCAGGCTTCAGGAAGAGTCACGGTCTCTACCAGGAGAAGCCAACAGACCATAATCCCAAATATTGGATCTAGACCCTGGGTAAGGGGCCAGTCTGGCAGAATAAGCATATATTGGACAGTAGTCAAACCTGGAGATGTACTGGTAATCAACAGTAATGGAAATCTAATCGCTCCCCGAGGCTACTTCAAAATGCGCATTGGGAAAAGCTCAATAATGAGATCAGATGCACCTATTGACACCTGCATCTCCGAATGTATCACTCCGAATGGAAGCATCCCCAATGAAAAACCCTTCCAAAATGTAAACAAGATCACGTACGGAGCATGTCCCAAATATGTTAAGCAAAACACCCTGAAATTGGCAACAGGAATGCGGAATGTCCCTGAGAAACAAACCAGAGGCTTGTTCGSCGCAAAAGCAGGTTTCATAGAGAATGGATGGGAAGGAATGATAGATGGTTGGTATGGCTTCAGGCATCAAAATTCCGAAGGTACAGGACAAGCAGCAGACCTTAAAAGCACTCAGGCAGCCATTGATCAGATCAATGGGAAATTGAACAGAGTGATTGAAAAAACGAATGAGAAGTTCCATCAAATCGAAAAGGAGTTTTCTGAGGTAGAAGGGAGGATTCAGGACCTTGAGAAATACGTTGAAGACACGAAAATAGATCTTTGGTCTTACAATGCCGAACTTCTTGTTGCTTTAGAAAATCAGCATACAATTGATTTAACTGATTCAGAAATGAACAAATTGTTTGAAAAGACTAGGAGGCAATTAAGGGAAAATGCTGAAGACATGGGCAATGGTTGCTTCAAGATATATCACAAGTGTGACAATGCTTGTATAGAATCGATTAGAAACGGGACTTATGACCATGACATATACAGAGATGAGGCAGTGAACAATCGGTTCCAGATCAAAGGTGTTGAGCTAAAGTCCGGGTACAAAGACTGGATCTTGTGGATTTCCTTTGCCATATCATGCTTTTTGCTTTGTGTTGTTTTGTTGGGTTTCATTATGTGGGCCTGCCAGAGAGGCAACATTAGGTGCAACATTTGCATTTGA
>A_/_H3N8|MF613660|A/sanderling/Delaware_Bay/426/2016
ATGAAGACCATCATTGTTCTAAGCCATCTTTTCTGTCTGGCTCTCAGCCAAGATTACTCAGAAAACAACAACAGCACTGCAACACTGTGCTTAGGGCACCATGCGGTACCGAATGGAACGATAGTGAAGACAATTACGGATGACCAAATTGAGGTGACCAATGCAACCGAATTGGTCCAGAGCTCCTCAACAGGGAAAATATGCAACAACCCACACAGAATCCTTGATGGGAGGGACTGCACACTGATAGATGCCCTACTGGGAGATCCCCACTGTGATGTATTCCAAGATGAAACCTGGGATCTTTATGTGGAACGTAGCAGCGCCTTCAGCAACTGCTATCCCTATGATGTGCCAGACTATGCATCGCTCAGGTCTCTAGTTGCTTCCTCAGGAACCCTAGAGTTCATCACAGAAGGATTCACATGGACAGGAGTCACTCAAAATGGGGGAAGCAATGCCTGCAAAAGAGGGCCTGCTAGTGGTTTCTTCAGCAGACTGAATTGGCTGACTAAATCTGGGAGTGCTTACCCAGTGTTAAATGTGACTATGCCAAATAATGACAACTTTGACAAGTTGTATGTCTGGGGAGTTCACCACCCAAGCACAAACCAAGAGCAAACCAACCTATATGTTCAGGCATCAGGAAGAGTGACAGTTTCAACTAGAAGGAGCCAACAAACCATAATCCCGAATATTGGATCCAGGCCTTGGGTCAGAGGCCAATCAGGGAGGATAAGCATCTACTGGACAATAGTGAAGCCGGGGGATGTACTAGTAATTAACAGTAATGGTAACCTGATTGCTCCTCGAGGGTACTTCAAAATGCGCACTGGGAAAAGCTCAATAATGAGGTCAGATGCACCAATTGACACATGCATTTCTGAGTGCATCACTCCTAATGGAAGCATCCCAAATGACAAGCCATTTCAGAATGTAAATAAGATCACCTACGGGGCATGTCCCAAGTATGTCAAACAAAGCACTTTGAAACTGGCAACAGGAATGAGGAACGTGCCTGAAAAACAAACCAGGGGTCTGTTCGGTGCAAAAGCAGGATTTATAGAAAATGGATGGGAAGGAATGATAGACGGTTGGTATGGTTTCAGACACCAGAATTCTGAGGGTACAGGACAAGCTGCAGACCTAAAAAGCACACAGGCAGCCATTGACCAGATTAATGGAAAATTGAACCGGGTGATTGAGAAAACAAATGAGAAGTTTCACCAGATTGAAAAGGAATTCTCTGAAGTAGAAGGAAGAATCCAGGACCTTGAGAAATATGTTGAAGACACTAAGATAGATCTATGGTCTTACAATGCAGAGCTTCTGGTGGCCTTGGAAAACCAACATACAATTGATCTGACTGATTCTGAAATGAACAAACTATTCGAAAAGACGAGGCGGCAACTGAGGGAGAATGCTGAAGATATGGGCAACGGTTGCTTTAAAATATACCACAAATGTGACAACGCATGTATAGAGTCAATAAGGAACGGGACCTATGACCATGACATATACAGGGATGAAGCATTAAACAATCGATTCCAAATCAAAGGTGTGGAGCTAAAGTCTGGGTACAAAGATTGGATCTTATGGATTTCCTTTGCCATATCATGCTTCTTGCTTTGTGTTGTTCTACTGGGGTTCATTATGTGGGCCTGCCAAAGAGGCAACATTAGGTGCAACATTTGCATTTGA
>A_/_H3N0|KY644480|A/blue-winged_teal/Guatemala/CIP049H112-60/2012
ATGAAGACAATCATTACACTAAGCTATTTTTTCTGTCTGGCTTTCAGCCAAGACCTCACAGGAAGCAATACTAGTGATGCAACCCTGTGTCTGGGACATCATGCAGTCCCTAATGGGACAATAGTGAAAACAATCACGGATGATCAAATAGAAGTGACTAATGCCACTGAATTAGTTCAAAGCGTCTCTACAGGAACAATTTGCAACAACCCCCATAGGGTTCTTGATGGGAGAGACTGCACTCTTATAGATGCCCTATTAGGAGATCCTCATTGTGACTCATTCCAAGATGCTACATGGGATCTCTATGTAGAGCGAAGCAGCGCATTCAGCAACTGTTATCCATATGATGTGCCAGACTATGCATCTCTTAGATCTCTTGTTGCTTCATCAGGAACCCTGGAGTTCATTACAGAAAGTTTCACATGGACGGGAGTAACCCAAAATGGAGGAAGTAATGCTTGTAAGAGAGGACCGGTGGGTGGTTTCTTCAGCAGATTGAATTGGCTGACTAAGTCTGGAAATGCTTATCCACTACTAAATGTAACCATGCCCAACAATGACAACTTTGACAAATTGTACATATGGGGGGTTCATCACCCAAGCACAAACCAGGAGCAAACTAACCTGTATGTTCAAGCATCAGGAAGGGTTACAGTATCAACAAGAAAGAGTCAGCAAACTATAATCCCGAACATCGGATCAAGACCTTGGGTCAGAGGCCAATCAGGCAGGGTGAGCATATACTGGACAATAGTGAAGTCAGGAGACGTATTAGTAGTCAACAGCAACGGAAACCTAATTGCCCCTAGAGGCTACTTCAAAATGCGAACTGGGAAAAGCTCTATAATGAAATCAGATGCTCCTATTGACACTTGCATTTCAGAATGCATAACTCCTAATGGAAGCATTCCTAACGACAAGCCCTTTCAGAATGTAAACAAAATCACATATGGAGCATGCCCTAAATACGTCAAACAAGGCTCTCTGAAATTAGCAACAGGAATGCGGAACGTGCCAGAGAAACAAACTCGAGGCATATTTGGTGCTATAGCAGGATTCATAGAAAATGGCTGGGAAGGAATGGTAGATGGCTGGTATGGCTTCAGACATCAAAATTCTGAGGGAACCGGACAAGCTGCAGATTTAAAAAGCACCCAAGCAGCCATTGATCAGATCAATGGGAAACTGAATCGAGTGATAGAGAAAACAAATGAAAAATTCCATCAAATTGAAAAGGAATTCTCAGAAGTGGAAGGCAGAATCCAAGACCTTGAGAGATATGTCGAAGACACCAAAATAGATCTGTGGTCTTACAATGCAGAGCTCCTTGTTGCACTGGAAAACCAACACACAATTGATTTAACCGATTCAGAAATGAACAAATTATTTGAAAAGACAAAACGGCAATTAAGAGAGAATGCTGAAGACATGGGCAATGGTTGTTTCAAAATATATCACAAATGTGATAATGCCTGCATAGAATCAATCAGAAACGGGACTTATGACCATGACATATACAGGGATGAAGCAATAAACAACCGGTTTCAAATCAAAGGTGTGGAGCTAAAATCTGGATACAAGGACTGGATCTTGTGGATATCCTTTGCCATGTCATGCTTCTTGCTTTGTGTTGTTTTGCTGGGATTCACCATGTGGGCTTGCCAAAAAGGCAACATTAGATGCAACATTTGCATTTGA
>A_/_H3N8|KY550763|A/ruddy_duck/Nevada/AH0006859/2015
ATGAAGACAATCATTGCACTAAGCTATTTTTTCTGTCTGGCTTTCAGCCAAGACCTCACAGGAAGCAATACTAGTGATGCAACCCTGTGTCTGGGACATCATGCAGTCCCTAATGGGACAATAGTGAAAACAATCACGGATGATCAAATAGAAGTGACTAATGCCACTGAATTAGTTCAAAGCGTCTCTACAGGAACAATTTGCAACAACCCCCATAGGGTTCTTGATGGGAGAGACTGCACTCTTATAGATGCCCTATTAGGAGATCCTCATTGTGACTCATTCCAAGATGCTACATGGGATCTCTATGTAGAGCGAAGCAGCGCATTCAGCAACTGTTATCCATATGATGTGCCAGACTATGCATCTCTTAGATCTCTTATTGCTTCATCAGGAACCCTGGAGTTCATTACAGAAAGTTTCACATGGACAGGAGTAACCCAAAATGGAGGAAGCAATGCTTGTAAGAGAGGACCGGTGGGTGGTTTCTTCAGCAGATTGAATTGGCTGACTAAGTCCGGAAATGCTTATCCACTACTAAATGTAACCATGCCCAACAATGACAACTTTGACAAATTGTACATATGGGGGGTTCACCACCCAAGCACAAACCAGGAGCAAACTAACCTGTATGTTCAAGCATCAGGAAGGGTTACAGTATCAACAAGAAAGAGTCAGCAAACTATAATCCCGAACATCGGATCAAGACCTTGGGTCAGAGGCCAATCAGGCAGGGTGAGCATATACTGGACAATAGTGAAGTCAGGAGACGTATTAGTAGTCAACAGCAACGGAAACCTAATTGCCCCTAGAGGCTACTTCAAAATGCGAACTGGGAAAAGCTCTATAATGAAATCAGATGCTCCTATTGACACTTGCATTTCAGAATGCATAACTCCTAATGGAAGCATTCCTAACGACAAGCCCTTTCAGAATGTAAACAAAATCACATATGGAGCATGCCCTAAATACGTCAAACAAGGCTCTCTGAAATTAGCAACAGGAATGCGGAACGTGCCAGAGAAACAAACCCGAGGCATATTTGGTGCTATAGCAGGGTTCATAGAAAATGGATGGGAAGGAATGGTAGATGGCTGGTATGGCTTCAGACATCAAAATTCTGAGGGAACCGGACAAGCTGCAGATTTAAAAAGCACCCAAGCAGCCATTGATCAGATCAATGGGAAACTGAATCGAGTGATAGAGAAAACAAATGAAAAATTCCATCAAATTGAAAAGGAATTCTCAGAAGTGGAAGGCAGAATCCAAGACCTTGAGAGATATGTCGAAGACACCAAAATAGATCTGTGGTCTTACAATGCAGAGCTCCTTGTTGCACTGGAAAACCAGCACACAATTGATTTAACCGATTCAGAAATGAACAAATTATTTGAAAAGACAAAACGGCAATTAAGAGAGAATGCTGAAGACATGGGCAATGGTTGTTTCAAAATATATCACAAATGTGATAATGCCTGCATAGAATCAATCAGAAACGGGACTTATGACCATGACTTATACAGGGATGAAGCAATAAACAACCGGTTTCAAATCAAAGGTGTGGAACTAAAATTTGGATACAAGGACTGGATCTTGTGGATATCCTTTGCCATGTCATGCTTCTTGCTTTGTGTTGTTTTGCTGGGATTCACCATGTGGGCTTGCCAAAAAGGCAACATTAGATGCAACATTTGCATTTGA
>A_/_H3N2|KX859444|A/turkey/OH/313053_CIP046_RGJS70/2004
ATGAAGACTATCATTGCTTTTAGCTACATTTTATGTCTGATTTTCGCTCAAAAACTTCCCGGAAGTGACAACAGCATGGCAACGCTGTGCCTGGGACACCATGCAGTACCAAACGGAACGTTAGTGAAAACAATCACGGATGACCAAATTGAAGTGACTAATGCTACTGAGCTGGTTCAGAGTTCCTCAACAGGTAGAATATGCAACAGTCCTCACCAAATCCTTGATGGGAAAAATTGCACACTGATAGATGCTCTATTGGGAGACCCTCATTGTGATGACTTCCAAAACAAGGAATGGGACCTTTTTGTTGAACGAAGCACAGCCTACAGCAACTGTTACCCTTATTATGTGCCGGATTATGCCTCCCTTAGGTCACTAGTTGCCTCATCCGGCACCCTGGAATTTACCCAAGAAAGCTTCAATTGGACTGGAGTTGCTCAAGATGGAACAAGCTATGCTTGCAGAAGGGAATCTGTTCGGAGTTTCTTTAGTAGATTGAATTGGTTGCATGCTTTGGAGTCTAAATATCCAGCGCTGAACGTAACTATGCCAAACAATGACAAATTTGACAAATTGTACATTTGGGGGGTTCACCACCCGGGTACGGACTGGGACCAAACCGGGCTATATGTTCAAGCATCAGGGAGAGTTACAGTCTCCACCAAAAGAAGCCAACAAACTGTAATCCCGAATATCGGGTCTAGACCCTGGGTAAGGGGTGTCTCCAGCATAATAAGCATCTATTGGACAATAGTAAAACCGGGAGACATACTTTTGATTAGCAGCACAGGGAATCTAATTGCCCCTCGGGGTTACTTCAAAATACAAAGTGGGAAAAGCTCAATAATGAGGTCAGATGCACCCATTGGCAACTGCAATTCTGAATGCATTACTCCAAATGGAAGCATTCCCAATGACAAACCTTTTCAAAATGTAAACAGGATCACATATGGGGCCTGTCCCAGATATGTTAAGCAAAACACTCTGAAATTGGCAACAGGGATGCGGAATGTACCAGAGAAACAAACTAGAGGCATATTCGGCGCAATCGCAGGTTTCATAGAAAATGGTTGGGAGGGGATGGTGGACGGTTGGTACGGTTTCAGGCATCAAAATTCTGAAGGCACAGGACAAGCAGCAGATCTTAAAAGCACTCAAGCAGCAATCAACCAAATCACCGGGAAACTAAATAGAGTAATCAAGAAAACGAACGAGAAATTCCATCAAATCGAAAAAGAATTCTCAGAAGTAGAAGGGAGAATTCAGGACCTAGAGAGATACGTTGAAGACACTAAAATAGATCTCTGGTCTTACAACGCGGAGCTTCTTGTTGCCCTGGAGAACCAACATACAATTGATTTAACTGACTCAGAAATGAACAAACTGTTCGAAAGAACAAGAAAGCAACTGCGGGAAAATGCTGAGGACATGGGCAATGGTTGCTTCAAAATATACCACAAATGTGACAATGCTTGCATAGGATCAATCAGAAATGGAACTTATGACCATGATGTATACAGAGACGAGGCATTAAACAATCGGTTCCAGATCAAAGGTGTTCAGCTGAAGTCAGGATACAAAGATTGGATCCTATGGATTTCCTTTGCCATATCATGCTTTTTGCTTTGTGTTGTTCTACTGGGGTTCATTATGTGGGCCTGCCAAAAAGGCAACATTAGGTGCAACATTTGCATTTGA
>A_/_H3N2|KX859435|A/turkey/OH/313053_CIP046_RGJS54/2004
ATGAAGACTATCATTGCTTTTAGCTACATTTTATGTCTGATTTTCGCTCAAAAACTTCCCGGAAGTGACAACAGCATGGCAACGCTGTGCCTGGGACACCATGCAGTACCAAACGGAACGTTAGTGAAAACAATCACGGATGACCAAATTGAAGTGACTAATGCTACTGAGCTGGTTCAGAGTTCCTCAACAGGTAGAATATGCAACAGTCCTCACCAAATCCTTGATGGGAAAAATTGCACACTGATAGATGCTCTATTGGGAGACCCTCATTGTGATGACTTCCAAAACAAGGAATGGGACCTTTTTGTTGAACGAAGCACAGCCTACAGCAACTGTTACCCTTATTATGTGCCGGATTATGCCTCCCTTAGGTCACTAGTTGCCTCATCCGGCACCCTGGAATTTACCCAAGAAAGCTTCAATTGGACTGGAGTTGCTCAAGATGGAACAAGCTATGCTTGCAGAAGGGAATCTGTTAAAAGTTTCTTTAGTAGATTGAATTGGTTGTATAATTTGAATTACAAATATCCAGCGCTGAACGTAACTATGCCAAACAATGACAAATTTGACAAATTGTACATTTGGGGGGTTCACCACCCGGGTACGGACAGGGACCAAACCAACCTATATGTTCAAGCATCAGGGAGAGTTACAGTCTCCACCAAAAGAAGCCAACAAACTGTAATCCCGAATATCGGGTCTAGACCCTGGGTAAGGGGTGTCTCCAGCATAATAAGCATCTATTGGACAATAGTAAAACCGGGAGACATACTTTTGATTAGCAGCACAGGGAATCTAATTGCCCCTCGGGGTTACTTCAAAATACAAAGTGGGAAAAGCTCAATAATGAGGTCAGATGCACCCATTGGCAACTGCAATTCTGAATGCATTACTCCAAATGGAAGCATTCCCAATGACAAACCTTTTCAAAATGTAAACAGGATCACATATGGGGCCTGTCCCAGATATGTTAAGCAAAACACTCTGAAATTGGCAACAGGGATGCGGAATGTACCAGAGAAACAAACTAGAGGCATATTCGGCGCAATCGCAGGTTTCATAGAAAATGGTTGGGAGGGGATGGTGGACGGTTGGTACGGTTTCAGGCATCAAAATTCTGAAGGCACAGGACAAGCAGCAGATCTTAAAAGCACTCAAGCAGCAATCAACCAAATCACCGGGAAACTAAATAGAGTAATCAAGAAAACGAACGAGAAATTCCATCAAATCGAAAAAGAATTCTCAGAAGTAGAAGGGAGAATTCAGGACCTAGAGAGATACGTTGAAGACACTAAAATAGATCTCTGGTCTTACAACGCGGAGCTTCTTGTTGCCCTGGAGAACCAACATACAATTGATTTAACTGACTCAGAAATGAACAAACTGTTCGAAAGAACAAGAAAGCAACTGCGGGAAAATGCTGAGGACATGGGCAATGGTTGCTTCAAAATATACCACAAATGTGACAATGCTTGCATAGGATCAATCAGAAATGGAACTTATGACCATGATGTATACAGAGACGAGGCATTAAACAATCGGTTCCAGATCAAAGGTGTTCAGCTGAAGTCAGGATACAAAGATTGGATCCTATGGATTTCCTTTGCCATATCATGCTTTTTGCTTTGTGTTGTTCTACTGGGGTTCATTATGTGGGCCTGCCAAAAAGGCAACATTAGGTGCAACATTTGCATTTGA
>A_/_H3N2|KX859403|A/turkey/OH/313053_CIP046_RGJS49/2004
ATGAAGACTATCATTGCTTTTAGCTACATTTTATGTCTGATTTTCGCTCAAAAACTTCCCGGAAGTGACAACAGCATGGCAACGCTGTGCCTGGGACACCATGCAGTACCAAACGGAACGTTAGTGAAAACAATCACGGATGACCAAATTGAAGTGACTAATGCTACTGAGCTGGTTCAGAGTTCCTCAACAGGTAGAATATGCAACAGTCCTCACCAAATCCTTGATGGGAAAAATTGCACACTGATAGATGCTCTATTGGGAGACCCTCATTGTGATGACTTCCAAAACAAGGAATGGGACCTTTTTGTTGAACGAAGCACAGCCTACAGCAACTGTTACCCTTATTATGTGCCGGATTATGCCTCCCTTAGGTCACTAGTTGCCTCATCCGGCACCCTGGAATTTACCCAAGAAAGCTTCAATTGGACTGGAGTTGCTCAAGATGGAACAAGCTATGCTTGCAGAAGGGAATCTGTTAAAAGTTTCTTTAGTAGATTGAATTGGTTGCATCACTTGAATTACAAATATCCAGCGCTGAACGTAACTATGCCAAACAATGACAAATTTGACAAATTGTACATTTGGGGGGTTCACCACCCGGGTACGGACAGGGACCAAACCTCCCTATATGTTCAAGCATCAGGGAGAGTTACAGTCTCCACCAAAAGAAGCCAACAAACTGTAATCCCGAATATCGGGTCTAGACCCTGGGTAAGGGGTGTCTCCAGCATAATAAGCATCTATTGGACAATAGTAAAACCGGGAGACATACTTTTGATTAGCAGCACAGGGAATCTAATTGCCCCTCGGGGTTACTTCAAAATACAAAGTGGGAAAAGCTCAATAATGAGGTCAGATGCACCCATTGGCAACTGCAATTCTGAATGCATTACTCCAAATGGAAGCATTCCCAATGACAAACCTTTTCAAAATGTAAACAGGATCACATATGGGGCCTGTCCCAGATATGTTAAGCAAAACACTCTGAAATTGGCAACAGGGATGCGGAATGTACCAGAGAAACAAACTAGAGGCATATTCGGCGCAATCGCAGGTTTCATAGAAAATGGTTGGGAGGGGATGGTGGACGGTTGGTACGGTTTCAGGCATCAAAATTCTGAAGGCACAGGACAAGCAGCAGATCTTAAAAGCACTCAAGCAGCAATCAACCAAATCACCGGGAAACTAAATAGAGTAATCAAGAAAACGAACGAGAAATTCCATCAAATCGAAAAAGAATTCTCAGAAGTAGAAGGGAGAATTCAGGACCTAGAGAGATACGTTGAAGACACTAAAATAGATCTCTGGTCTTACAACGCGGAGCTTCTTGTTGCCCTGGAGAACCAACATACAATTGATTTAACTGACTCAGAAATGAACAAACTGTTCGAAAGAACAAGAAAGCAACTGCGGGAAAATGCTGAGGACATGGGCAATGGTTGCTTCAAAATATACCACAAATGTGACAATGCTTGCATAGGATCAATCAGAAATGGAACTTATGACCATGATGTATACAGAGACGAGGCATTAAACAATCGGTTCCAGATCAAAGGTGTTCAGCTGAAGTCAGGATACAAAGATTGGATCCTATGGATTTCCTTTGCCATATCATGCTTTTTGCTTTGTGTTGTTCTACTGGGGTTCATTATGTGGGCCTGCCAAAAAGGCAACATTAGGTGCAACATTTGCATTTGA
>A_/_H3N2|KX859365|A/turkey/OH/313053_CIP046_RGJS71/2004
ATGAAGACTATCATTGCTTTTAGCTACATTTTATGTCTGATTTTCGCTCAAAAACTTCCCGGAAGTGACAACAGCATGGCAACGCTGTGCCTGGGACACCATGCAGTACCAAACGGAACGTTAGTGAAAACAATCACGGATGACCAAATTGAAGTGACTAATGCTACTGAGCTGGTTCAGAGTTCCTCAACAGGTAGAATATGCAACAGTCCTCACCAAATCCTTGATGGGAAAAATTGCACACTGATAGATGCTCTATTGGGAGACCCTCATTGTGATGACTTCCAAAACAAGGAATGGGACCTTTTTGTTGAACGAAGCACAGCCTACAGCAACTGTTACCCTTATTATGTGCCGGATTATGCCTCCCTTAGGTCACTAGTTGCCTCATCCGGCACCCTGGAATTTACCCAAGAAAGCTTCAATTGGACTGGAGTTGCTCAAGATGGAACAAGCTATGCTTGCAGAAGGGAATCTGTTAATAGTTTCTTTAGTAGATTGAATTGGTTGGTTCGTTTGGAGTTTAAATATCCAGCGCTGAACGTAACTATGCCAAACAATGACAAATTTGACAAATTGTACATTTGGGGGGTTCACCACCCGGGTACGGACGCGGACCAAACCTCTCTATATGTTCAAGCATCAGGGAGAGTTACAGTCTCCACCAAAAGAAGCCAACAAACTGTAATCCCGAATATCGGGTCTAGACCCTGGGTAAGGGGTGTCTCCAGCATAATAAGCATCTATTGGACAATAGTAAAACCGGGAGACATACTTTTGATTAGCAGCACAGGGAATCTAATTGCCCCTCGGGGTTACTTCAAAATACAAAGTGGGAAAAGCTCAATAATGAGGTCAGATGCACCCATTGGCAACTGCAATTCTGAATGCATTACTCCAAATGGAAGCATTCCCAATGACAAACCTTTTCAAAATGTAAACAGGATCACATATGGGGCCTGTCCCAGATATGTTAAGCAAAACACTCTGAAATTGGCAACAGGGATGCGGAATGTACCAGAGAAACAAACTAGAGGCATATTCGGCGCAATCGCAGGTTTCATAGAAAATGGTTGGGAGGGGATGGTGGACGGTTGGTACGGTTTCAGGCATCAAAATTCTGAAGGCACAGGACAAGCAGCAGATCTTAAAAGCACTCAAGCAGCAATCAACCAAATCACCGGGAAACTAAATAGAGTAATCAAGAAAACGAACGAGAAATTCCATCAAATCGAAAAAGAATTCTCAGAAGTAGAAGGGAGAATTCAGGACCTAGAGAGATACGTTGAAGACACTAAAATAGATCTCTGGTCTTACAACGCGGAGCTTCTTGTTGCCCTGGAGAACCAACATACAATTGATTTAACTGACTCAGAAATGAACAAACTGTTCGAAAGAACAAGAAAGCAACTGCGGGAAAATGCTGAGGACATGGGCAATGGTTGCTTCAAAATATACCACAAATGTGACAATGCTTGCATAGGATCAATCAGAAATGGAACTTATGACCATGATGTATACAGAGACGAGGCATTAAACAATCGGTTCCAGATCAAAGGTGTTCAGCTGAAGTCAGGATACAAAGATTGGATCCTATGGATTTCCTTTGCCATATCATGCTTTTTGCTTTGTGTTGTTCTACTGGGGTTCATTATGTGGGCCTGCCAAAAAGGCAACATTAGGTGCAACATTTGCATTTGA
>A_/_H3N2|KX859391|A/turkey/OH/313053_CIP046_RGJS72/2004
ATGAAGACTATCATTGCTTTTAGCTACATTTTATGTCTGATTTTCGCTCAAAAACTTCCCGGAAGTGACAACAGCATGGCAACGCTGTGCCTGGGACACCATGCAGTACCAAACGGAACGTTAGTGAAAACAATCACGGATGACCAAATTGAAGTGACTAATGCTACTGAGCTGGTTCAGAGTTCCTCAACAGGTAGAATATGCAACAGTCCTCACCAAATCCTTGATGGGAAAAATTGCACACTGATAGATGCTCTATTGGGAGACCCTCATTGTGATGACTTCCAAAACAAGGAATGGGACCTTTTTGTTGAACGAAGCACAGCCTACAGCAACTGTTACCCTTATTATGTGCCGGATTATGCCTCCCTTAGGTCACTAGTTGCCTCATCCGGCACCCTGGAATTTACCCAAGAAAGCTTCAATTGGACTGGAGTTGCTCAAGATGGAACAAGCTATGCTTGCAGAAGGGAATCTGTTTCTAGTTTCTTTAGTAGATTGAATTGGTTGACGAAGTTGTCTTTGAAATATCCAGCGCTGAACGTAACTATGCCAAACAATGACAAATTTGACAAATTGTACATTTGGGGGGTTCACCACCCGGGTACGGACACTGACCAAACCAAGCTATATGTTCAAGCATCAGGGAGAGTTACAGTCTCCACCAAAAGAAGCCAACAAACTGTAATCCCGAATATCGGGTCTAGACCCTGGGTAAGGGGTGTCTCCAGCATAATAAGCATCTATTGGACAATAGTAAAACCGGGAGACATACTTTTGATTAGCAGCACAGGGAATCTAATTGCCCCTCGGGGTTACTTCAAAATACAAAGTGGGAAAAGCTCAATAATGAGGTCAGATGCACCCATTGGCAACTGCAATTCTGAATGCATTACTCCAAATGGAAGCATTCCCAATGACAAACCTTTTCAAAATGTAAACAGGATCACATATGGGGCCTGTCCCAGATATGTTAAGCAAAACACTCTGAAATTGGCAACAGGGATGCGGAATGTACCAGAGAAACAAACTAGAGGCATATTCGGCGCAATCGCAGGTTTCATAGAAAATGGTTGGGAGGGGATGGTGGACGGTTGGTACGGTTTCAGGCATCAAAATTCTGAAGGCACAGGACAAGCAGCAGATCTTAAAAGCACTCAAGCAGCAATCAACCAAATCACCGGGAAACTAAATAGAGTAATCAAGAAAACGAACGAGAAATTCCATCAAATCGAAAAAGAATTCTCAGAAGTAGAAGGGAGAATTCAGGACCTAGAGAGATACGTTGAAGACACTAAAATAGATCTCTGGTCTTACAACGCGGAGCTTCTTGTTGCCCTGGAGAACCAACATACAATTGATTTAACTGACTCAGAAATGAACAAACTGTTCGAAAGAACAAGAAAGCAACTGCGGGAAAATGCTGAGGACATGGGCAATGGTTGCTTCAAAATATACCACAAATGTGACAATGCTTGCATAGGATCAATCAGAAATGGAACTTATGACCATGATGTATACAGAGACGAGGCATTAAACAATCGGTTCCAGATCAAAGGTGTTCAGCTGAAGTCAGGATACAAAGATTGGATCCTATGGATTTCCTTTGCCATATCATGCTTTTTGCTTTGTGTTGTTCTACTGGGGTTCATTATGTGGGCCTGCCAAAAAGGCAACATTAGGTGCAACATTTGCATTTGA
>A_/_H3N2|KX859344|A/turkey/OH/313053_CIP046_RGJS44/2004
ATGAAGACTATCATTGCTTTTAGCTACATTTTATGTCTGATTTTCGCTCAAAAACTTCCCGGAAGTGACAACAGCATGGCAACGCTGTGCCTGGGACACCATGCAGTACCAAACGGAACGTTAGTGAAAACAATCACGGATGACCAAATTGAAGTGACTAATGCTACTGAGCTGGTTCAGAGTTCCTCAACAGGTAGAATATGCAACAGTCCTCACCAAATCCTTGATGGGAAAAATTGCACACTGATAGATGCTCTATTGGGAGACCCTCATTGTGATGACTTCCAAAACAAGGAATGGGACCTTTTTGTTGAACGAAGCACAGCCTACAGCAACTGTTACCCTTATTATGTGCCGGATTATGCCTCCCTTAGGTCACTAGTTGCCTCATCCGGCACCCTGGAATTTACCCAAGAAAGCTTCAATTGGACTGGAGTTGCTCAAGATGGAACAAGCTATGCTTGCAGAAGGGAATCTGTTAAAAGTTTCTTTAGTAGATTGAATTGGTTGCATAATTTGAATTACAAATATCCAGCGCTGAACGTAACTATGCCAAACAATGACAAATTTGACAAATTGTACATTTGGGGGGTTCACCACCCGGGTACGGACTCCGACCAAACCAACCTATATGTTCAAGCATCAGGGAGAGTTACAGTCTCCACCAAAAGAAGCCAACAAACTGTAATCCCGAATATCGGGTCTAGACCCTGGGTAAGGGGTGTCTCCAGCATAATAAGCATCTATTGGACAATAGTAAAACCGGGAGACATACTTTTGATTAGCAGCACAGGGAATCTAATTGCCCCTCGGGGTTACTTCAAAATACAAAGTGGGAAAAGCTCAATAATGAGGTCAGATGCACCCATTGGCAACTGCAATTCTGAATGCATTACTCCAAATGGAAGCATTCCCAATGACAAACCTTTTCAAAATGTAAACAGGATCACATATGGGGCCTGTCCCAGATATGTTAAGCAAAACACTCTGAAATTGGCAACAGGGATGCGGAATGTACCAGAGAAACAAACTAGAGGCATATTCGGCGCAATCGCAGGTTTCATAGAAAATGGTTGGGAGGGGATGGTGGACGGTTGGTACGGTTTCAGGCATCAAAATTCTGAAGGCACAGGACAAGCAGCAGATCTTAAAAGCACTCAAGCAGCAATCAACCAAATCACCGGGAAACTAAATAGAGTAATCAAGAAAACGAACGAGAAATTCCATCAAATCGAAAAAGAATTCTCAGAAGTAGAAGGGAGAATTCAGGACCTAGAGAGATACGTTGAAGACACTAAAATAGATCTCTGGTCTTACAACGCGGAGCTTCTTGTTGCCCTGGAGAACCAACATACAATTGATTTAACTGACTCAGAAATGAACAAACTGTTCGAAAGAACAAGAAAGCAACTGCGGGAAAATGCTGAGGACATGGGCAATGGTTGCTTCAAAATATACCACAAATGTGACAATGCTTGCATAGGATCAATCAGAAATGGAACTTATGACCATGATGTATACAGAGACGAGGCATTAAACAATCGGTTCCAGATCAAAGGTGTTCAGCTGAAGTCAGGATACAAAGATTGGATCCTATGGATTTCCTTTGCCATATCATGCTTTTTGCTTTGTGTTGTTCTACTGGGGTTCATTATGTGGGCCTGCCAAAAAGGCAACATTAGGTGCAACATTTGCATTTGA
>A_/_H3N2|KP765926|A/duck/Anhui/A1832/2014
ATGAAAACTGTCATTGCTTTAAGCTACATTTTCTGTCTGGCTTTCAGTCAGGACCTCCCAGGGAATGACAACAGTACAGCAACACTGTGCCTGGGACATCATGCAGTACCAAATGGGACAATAGTGAAGACAATCACAGATGATCAGATTGAAGTAACTAATGCTACCGAATTAGTTCAAAGCTCCTCAACGGGGAAAATATGTAACAATCCCCACAGGGTCCTCGATGGAAGAGACTGCACACTGATAGATGCCCTATTGGGGGATCCCCATTGTGATGTCCTTCAAGATGAAACATGGGACCTTTTTGTGGAGCGGAGCAATGCTTTCAGCAACTGTTATCCTTATGATGTACCAGACTATGCATCCCTTCGATCCTTAATTGCATCATCGGGCACATTGGAGTTCATCACTGAAGGCTTCACTTGGACAGGAGTAACTCAGAATGGAGGAAGCGGAGCCTGCAAAAGGGGACCTGCTAATGGTTTTTTCAGTAGATTGAACTGGTTGACTAAGTCAGGAAACGCGTATCCAGTATTGAATGTGACTATGCCAAATAATGACAATTTTGACAAATTATACATCTGGGGAGTTCATCATCCGAGCACAAATCAAGATCAAACCAGCTTATATGTTCAAGCATCAGGAAGAGTCACTGTCTCTACTAGGAGAAGTCAACAGACTATAATCCCAAACATTGGATCTAGACCCTGGGTAAGAGGCCAATCTGGCAGAATAAGCATCTATTGGACAATAGTCAAACCTGGAGACGTACTGGTAATCAATAGTAATGGAAACCTAATCGCCCCTCGGGGTTATTTCAAGATGCGCATTGGGAGAAGCTCAATAATGAGATCAGATGCACCTATTGACACCTGTGTTTCTGAGTGCATCACTCCAAATGGAAGCATCCCCAATGACAAGCCCTTTCAAAATGTAAACAAGATCACATACGGAGCATGTCCCAAGTATGTGAAGCAGAACTCTCTGAAATTGGCATCAGGAATGCGGAATGTACGTGAGAAACAAACCAGAGGTCTATTGGGTGCAATAGCAGGTTTCATAGAAAATGGATGGGAAGGGATGATAGATGGTTGGTATGGTTTCAGGCACCAAAATTTTGAAGGTACAGGACAAGCAGCAGACATTAAAAGCACTCAGGCAGCCATAGATCAGATCAATGGGAAATTGAACAGAGTAATTGAAAAGACGAATGAGAAGTTCCATCAGATGGAAAAGGAATTTTCTGAAGTAGAAGGGAGGATCCAGGATCTTGAGAAATACGTTGAAGACACAAAGGTAGATATATGGTTTTACAATGGGGAGCTTATTATTGCTATAGAGAATCTGCATACAATTGATTTGACCGATTCAGAAATGAACAAATTGTTTGAAAAGACCAGGAGGCAACTGAGGGAAAATGCTGAGGACATGGGCAATGGTTGTTTCAAGATATACCACAAATGTGACAATGCTTGCATAGAGTCAATTAGAAATGGGACTTATAACCATGACATATACAGAGATGAAGCATTGAACAACCGGTTCCAGATCAAGGGTGTTGAGCTAAAGTCTGGATACAAAGACTGGATCCTGTGGATTTCCTTTGCCATATCATGCTTTTTGCTTTGTGTTGTTTTGGTGGGGTTCATTGTGTGGGCCTGCCAGAGAGGCAACATTAGGTGCACCATTTGCATTTGA
>A_/_H3N6|KJ526080|A/blue-winged_teal/Ohio/13OS1410/2013
ATGAAGACTGTCATTGTTCTGAGTTGGCTTTTCTGTCTGGTTTTCAGCCAAAATCCTTCAGAGAACAACAATAACACTGCAACACTGTGCTTGGGACATCATGCAGTACCAAACGGAACAATAGTGAAAACAATAACGGATGATCAAATTGAAGTAACTAATGCGACTGAGCTGGTTCAGAGTTCCTCAACAGGGAAAATATGCAACAACCCTCACAGAATTCTCGATGGAAGAGACTGCACGTTAATGGATGCTCTACTAGGGGACCCTCATTGTGATGTATTTCAGGATGAAACATGGGATCTTTATGTAGAGCGCAGCAATGCATTCAGCAACTGCTACCCATATGACGTGCCAGACTATGCGTCTCTCAGGTCTCTAGTGGCCTCATCAGGAACCCTAGAGTTCATCACTGAGGGTTTTACATGGACGGGAGTCACACAAAATGGAGGGAGTGGTGCTTGTAAAAGAGGGCCTGCCAATGGCTTCTTCAGTAGACTGAATTGGCTGACCAAATCTGGTAGTGCTTATCCATTGCTGAACGTGACTATGCCGAATAATGATAATTTTGACAAATTGTACGTGTGGGGAGTTCATCATCCAAGCACAAACCAAGAGCAAACCAGTTTGTATGTTCAAGCATCGGGAAGGGTCACAGTCTCAACTAGGAGAAGCCAGCAAACCATAATTCCCAACATCGGATCCAGGCCTTGGGTCAGAGGCCAATCAGGAAGAATAAGTATCTACTGGACAATAGTAAAGCCAGGAGACATACTGGTGATTAACAGCAATGGAAATCTAATTGCCCCTCGAGGTTATTTTAAAATGCGCACTGGGAAAAGCTCGATAATGAGATCAGACGCACCTATTGACACATGTATCTCTGAGTGCATCACTCCTAATGGTAGCATTCCCAATGACAAGCCTTTTCAGAATGTAAACAAAATTACCTATGGAGCATGTCCCAAATATGTCAAGCAGAGCACTCTAAAATTGGCAACTGGAATGCGGAATGTACCTGAGAAACAGACCAGGGGTCTGTTCGGTGCGAAAGCAGGATTCATAGAAAATGGATGGGAGGGAATGATAGATGGTTGGTATGGTTTCAGGCATCAAAACTCAGAAGGTACAGGACAAGCAGCAGACCTTAAAAGCACTCAAGCCGCCATTGACCAAATCAATGGGAAACTGAATCGGGTAATCGAGAAAACAAATGAAAAGTTTCATCAGATTGAAAAAGAGTTCTCAGAGGTGGAAGGAAGAATTCAGGATCTTGAGAAATATGTCGAAGACACCAAAATAGACCTATGGTCTTACAATGCAGAACTTCTTGTGGCACTGGAAAACCAGCATACAATTGATCTGACTGATTCAGAAATGAACAAATTATTTGAGAAAACAAGAAGACAGCTAAGGGAAAATGCCGAAGACATGGGGAATGGCTGTTTCAAGATATATCACAAATGTGATAATGCCTGCATAGAGTCAATTAGGAATGGGACCTATGATCACGACATATACAGGGATGAAGCACTAAACAATCGGTTCCAGATTAAAGGAGTGGAACTGAAATCCGGATACAAAGATTGGATTCTATGGATTTCCTTTGCCATATCTTGCTTTTTGCTTTGTGTTGTTCTACTGGGATTCATCATGTGGGCCTGCCAGAGAGGCAATATTAGGTGCAACATTTGCATTTGA
>A_/_H3N2|KJ567969|A/blue-winged_teal/Ohio/13OS1831/2013
ATGAAGACTGTCATTGTTCTGAGTTGGCTTTTCTGTCTGGTTTTCAGCCAAAATCCTTCAGAGAACAACAATAACACTGCAACACTGTGCTTGGGACATCATGCAGTACCAAACGGAACAATAGTGAAAACAATAACGGATGATCAAATTGAAGTAACTAATGCAACTGAGCTGGTTCAGAGTTCCTCAACAGGGAAAATATGCAACAACCCTCACAGAATTCTCGATGGAAGAGACTGCACATTAATGGATGCTCTACTAGGGGACCCTCATTGTGATGTATTTCAGGATGAAACATGGGATCTTTATGTAGAGCGCAGCAATGCATTCAGCAACTGCTACCCATATGACGTGCCAGACTATGCGTCTCTCAGGTCTCTAGTGGCCTCATCAGGAACCCTAGAGTTCATCACTGAGGGTTTTACATGGACGGGAGTCACACAAAATGGAGGGAGTGGTGCTTGTAAAAGAGGGCCTGCCAATGGCTTCTTCAGTAGACTGAATTGGCTGACCAAATCTGGAAGTTCTTATCCATTGCTGAACGTGACTATGCCGAATAATGATAATTTTGACAAATTGTACGTGTGGGGAGTTCATCATCCAAGCACAAACCAAGAGCAAACCAGTTTGTATGTTCAAGCATCGGGAAGGGTCACAGTCTCAACTAGGAGAAGCCAGCAAACCATAATTCCCAACATCGGATCCAGGCCTTGGGTCAGAGGCCAATCAGGAAGAATAAGTATCTACTGGACAATAGTAAAGCCAGGAGACATACTGGTGATTAACAGCAATGGAAATCTAATTGCCCCTCGAGGTTATTTTAAAATGCGCACTGGGAAAAGCTCGATAATGAGATCAGACGCACCTATTGACACATGTATCTCTGAGTGCATCACTCCTAATGGTAGCATTCCCAATGACAAGCCTTTTCAGAATGTAAACAAAATTACCTATGGAGCATGTCCCAAATATGTCAAGCAGAGCACTCTAAAATTGGCAACTGGAATGCGGAATGTACCTGAGAAACAGACCAGGGGTCTGTTCGGTGCAAAAGCAGGATTCATAGAAAATGGATGGGAGGGAATGATAGATGGTTGGTATGGTTTCAGGCATCAAAACTCAGAAGGTACAGGACAAGCAGCAGACCTTAAAAGCACTCAAGCCGCCATTGACCAAATCAATGGAAAACTGAATCGGGTAATCGAGAAAACAAATGAAAAGTTTCATCAGATTGAAAAAGAGTTCTCAGAGGTGGAAGGAAGAATTCAGGATCTTGAGAAATATGTCGAAGATACCAAAATAGACCTATGGTCTTACAATGCAGAACTTCTTGTGGCACTGGAAAACCAGCATACAATTGATCTGACTGATTCAGAAATGAACAAATTATTTGAGAAAACAAGAAGACAGCTAAGGGAAAATGCCGAAGACATGGGGAATGGCTGTTTCAAGATATACCACAAATGTGATAATGCCTGCATAGAGTCAATTAGGAATGGGACCTATGATCACGACATATACAGGGATGAAGCACTAAACAATCGGTTCCAGATTAAAGGAGTGGAACTGAAATCCGGATACAAAGATTGGATTCTATGGATTTCCTTTGCCATATCTTGCTTTTTGCTTTGTGTTGTTCTACTGGGATTCATCATGTGGGCCTGCCAGAGAGGCAATATTAGGTGCAACATTTGCATTTGA
>A_/_H3N8|MH637181|A/mallard/Alberta/362/2017
ATGAAGACCATCATTGTACTAAGCTATCTTTTCTGTCTGACCCTCAGCCAGGATTATTCAGGGAGCAACAACAGTACTGCAACACTGTGCTTAGGGCATCATGCGGTACCGAACGGGACAATAGTGAAGACAATTACGGATGACCAAATTGAAGTGACCAATGCCACTGAACTGGTCCAAAGCTCCTCAACAGGGAAAATATGCAACAACCCACATAGAATCCTTGATGGAAGAGACTGTACACTGATAGATGCTCTACTGGGGGACCCCCACTGTGATGTATTCCAAGATGAAACTTGGGACCTTTATGTGGAACGTAGCAGCGCCTTCAGCAACTGCTATCCATACGATGTACCAGACTATGCATCACTCAGGTCTCTAGTTGCTTCCTCAGGAACCCTAGAGTTCATCACAGAAGGATTCACATGGACAGGAGTCACTCAAAATGGAGGAAGCAATGCCTGCAAAAGAGGGCCTGCTAGTGGTTTCTTCAGCAGACTGAATTGGCTGACTAAATCTGGAAGTGCTTACCCAGTGTTAAACGTGACTATGCCAAATAATGACAACTTTGACAAACTGTATGTCTGGGGAGTTCACCACCCAAGCACAAACCAAGAGCAAACTAATCTATATGTTCAAGCGTCAGGAAGGGTGACAGTCTCAACTAGAAGGAGCCAACAAACCATAATCCCGAATATTGGATCCAGGCCTTGGGTCAGAGGCCAGTCAGGAAGAATAAGCATTTACTGGACAATAGTGAAGCCGGGGGATGTACTAGTAATTAACAGTAATGGTAATCTGATCGCTCCTCGGGGGTATTTCAAAATGCGCACTGGGAAAAGCTCAATAATGAGATCAGATGCACCTATTGACACCTGCATTTCTGAGTGCATCACTCCTAATGGAAGCATCCCCAATGACAAGCCTTTTCAAAATGTGAACAAGATTACCTACGGAGCATGTCCTAAGTATGTCAAACAGAGCACTCTGAAACTGGCAACAGGAATGAGGAATGTACCTGAGAAACAAACCAGGGGTCTGTTCGGTGCAAAAGCAGGATTTATAGAAAATGGATGGGAAGGAATGATAGACGGCTGGTATGGTTTCAGACACCAGAACTCTGAGGGTACAGGACAAGCTGCAGACCTAAAAAGCACACAGGCAGCCATCGACCAGATCAATGGGAAATTGAACCGAGTAATCGAGAAAACAAATGAGAAGTTTCATCAGATTGAAAAGGAATTCTCAGAAGTAGAAGGAAGAATCCAGGACCTTGAGAAATATGTTGAAGACACCAAGATAGATCTATGGTCCTACAATGCAGAGCTTCTGGTGGCCTTGGAAAACCAGCACACAATTGATCTGACTGATTCTGAAATGAATAAGCTATTCGAAAAGACGAGGCGGCAACTGAGGGAGAATGCTGAAGATATGGGCAACGGTTGCTTCAAAATATACCACAAATGTGACAACGCGTGTATAGAGTCAATCAGGAACGGGACCTATGATCATGACATATACAGAGATGAAGCATTAAACAACCGATTTCAAATCAAGGGTGTAGAACTAAAATCTGGGTACAAAGACTGGATCTTATGGATATCCTTTGCCATATCATGCTTTTTGCTTTGTGTTGTTCTACTGGGGTTCATTATGTGGGCCTGCCAAAGAGGCAACATTAGGTGCAACATTTGCATTTGA
>A_/_H3N8|MF046306|A/ruddy_turnstone/Delaware_Bay/425/2016
ATGAAGACCATCATTGTTCTAAGCCATCTTTTCTGTCTGGCTCTCAGCCAAGATTACTCAGAAAACAACAACAGCACTGCAACACTGTGCTTAGGGCACCATGCGGTACCGAATGGAACGATAGTGAAGACAATTACGGATGACCAAATTGAGGTGACCAATGCAACCGAATTGGTCCAGAGCTCCTCAACAGGGAAAATATGCAACAACCCACACAGAATCCTTGATGGGAGGGACTGCACACTGATAGATGCCCTACTGGGAGATCCCCACTGTGATGTATTCCAAGATGAAACCTGGGATCTTTATGTGGAACGTAGCAGCGCCTTCAGCAACTGCTATCCCTATGATGTGCCAGACTATGCATCGCTCAGGTCTCTAGTTGCTTCCTCAGGAACCCTAGAGTTCATCACAGAAGGATTCACATGGACAGGAGTCACTCAAAATGGGGGAAGCAATGCCTGCAAAAGAGGGCCTGCTAGTGGTTTCTTCAGCAGACTGAATTGGCTGACTAAATCTGGGAGTGCTTACCCAGTGTTAAATGTGACTATGCCAAATAATGACAACTTTGACAAGTTGTATGTCTGGGGAGTTCACCACCCAAGCACAAACCAAGAGCAAACCAACCTATATGTTCAGGCATCAGGAAGAGTGACAGTTTCAACTAGAAGGAGCCAACAAACCATAATCCCGAATATTGGATCCAGGCCTTGGGTCAGAGGCCAATCAGGGAGGATAAGCATCTACTGGACAATAGTGAAGCCGGGGGATGTACTAGTAATTAACAGTAATGGTAACCTGATTGCTCCTCGAGGGTACTTCAAAATGCGCACTGGGAAAAGCTCAATAATGAGGTCAGATGCACCAATTGACACATGCATTTCTGAGTGCATCACTCCTAATGGAAGCATCCCAAATGACAAGCCATTTCAGAATGTAAATAAGATCACCTACGGGGCATGTCCCAAGTATGTCAAACAAAGCACTTTGAAACTGGCAACAGGAATGAGGAACGTGCCTGAAAAACAAACCAGGGGTCTGTTCGGTGCAAAAGCAGGATTTATAGAAAATGGATGGGAAGGAATGATAGACGGTTGGTATGGTTTCAGACACCAGAATTCTGAGGGTACAGGACAAGCTGCAGACCTAAAAAGCACACAGGCAGCCATTGACCAGATTAATGGAAAATTGAACCGGGTGATTGAGAAAACAAATGAGAAGTTTCACCAGATTGAAAAGGAATTCTCTGAAGTAGAAGGAAGAATCCAGGACCTTGAGAAATATGTTGAAGACACTAAGATAGATCTATGGTCTTACAATGCAGAGCTTCTGGTGGCCTTGGAAAACCAACATACAATTGATCTGACTGATTCTGAAATGAACAAACTATTCGAAAAGACGAGGCGGCAACTGAGGGAGAATGCTGAAGATATGGGCAACGGTTGCTTTAAAATATACCACAAATGTGACAACGCATGTATAGAGTCAATAAGGAACGGGACCTATGACCATGACATATACAGGGATGAAGCATTAAACAATCGATTCCAAATCAAAGGTGTGGAGCTAAAGTCTGGGTACAAAGATTGGATCTTATGGATTTCCTTTGCCATATCATGCTTCTTGCTTTGTGTTGTTCTACTGGGGTTCACTATGTGGGCCTGCCAAAGAGGCAACATTAGGTGCAACATTTGCATTTGA
>A_/_H3N2|KY063992|A/blue-winged_teal/Lousiana/UGAI14-1081/2014
ATGAAGACAATCATTGCACTAAGCTATTTTTTCTGTCTGGCTTTCAGCCAAGACCTCACAGGAAGCAATACTAGTGATGCAACCCTGTGTCTGGGACATCATGCAGTCCCTAATGGGACAATAGTGAAAACAATCACGGATGATCAAATAGAAGTGACTAATGCCACTGAATTAGTTCAAAGCGTCTCTACAGGAACAATTTGCAACAACCCCCATAGGGTTCTTGACGGGAGAGACTGCACTCTTATAGATGCCCTATTAGGAGATCCTCATTGTGACTCATTCCAAGATGCTACATGGGATCTCTATGTAGAGCGAAGCAGCGCCTTCAGCAACTGTTATCCATATGATGTGCCAGACTATGCATCTCTTAGATCTCTTATTGCTTCATCAGGAACCCTGGAGTTCATTACAGAAAGTTTCACATGGACAGGAGTAACCCAAAATGGAGGAAGCAATGCTTGTAAGAGAGGACCGGTGGGTGGTTTCTTCAGCAGATTGAATTGGCTGACTAAGTCTGGAAATGCTTATCCACTACTAAATGTAACCATGCCCAACAATGACAACTTTGACAAATTGTACATATGGGGGGTTCATCACCCAAGCACAAACCAGGAGCAAACTAACCTGTATGTTCAAGCATCAGGAAGGGTTACAGTATCAACAAGAAAGAGTCAGCAAACTATAATCCCGAACATCGGATCAAGACCTTGGGTCAGAGGCCAATCAGGCAGGGTGAGCATATACTGGACAATAGTGAAGTCAGGAGACGTATTAGTAGTCAACAGCAACGGAAACCTAATTGCCCCTAGAGGCTACTTCAAAATGCGAACTGGGAAAAGCTCTATAATGAAATCAGATGCTCCTATTGACACTTGCATTTCAGAATGCATAACTCCTAATGGAAGCATTCCTAACGACAAGCCCTTTCAGAATGTAAACAAAATCACATATGGAGCATGCCCTAAATACGTCAAACAAGGCTCTCTGAAATTAGCAACAGGAATGCGGAACGTGCCAGAGAAACAAACTCGAGGCATATTTGGTGCTATAGCAGGATTCATAGAAAATGGATGGGAAGGAATGGTAGATGGCTGGTATGGCTTCAGACATCAAAATTCTGAGGGAACCGGACAAGCTGCAGATTTAAAAAGCACCCAAGCAGCCATTGATCAGATCAACGGGAAACTGAATCGAGTGATAGAGAAAACAAATGAAAAATTCCATCAAATTGAAAAGGAATTCTCAGAAGTGGAAGGCAGAATCCAAGACCTTGAGAGATATGTCGAAGACACCAAAATAGATCTGTGGTCTTACAATGCAGAGCTCCTTGTTGCACTGGAAAACCAACACACAATTGATTTAACCGATTCAGAAATGAACAAATTATTTGAAAAGACAAAACGGCAATTAAGAGAGAATGCTGAAGACATGGGCAATGGTTGTTTCAAAATATATCACAAATGTGATAATGCCTGCATAGAATCAATCAGAAACGGGACTTATGACCATGACATATACAGGGATGAAGCAATAAACAACCGGTTTCAAATCAAAGGTGTGGAACTAAAATCTGGATACAAGGACTGGATCTTGTGGATATCCTTTGCCATGTCATGCTTCTTGCTTTGTGTTGTTTTGCTGGGATTCACCATGTGGGCTTGCCAAAAAGGCAACATTAGATGCAACATTTGCATTTGA
>A_/_H3N2|KY063936|A/blue-winged_teal/Lousiana/UGAI14-0553/2014
ATGAAGACAATCATTGCACTAAGCTATTTTTTCTGTCTGGCTTTCAGCCAAGACCTCACAGGAAGCAATACTAGTGATGCAACCCTGTGTCTGGGACATCATGCAGTCCCTAATGGGACAATAGTGAAAACAATCACGGATGATCAAATAGAAGTGACTAATGCCACTGAATTAGTTCAAAGCGTCTCTACAGGAACAATTTGCAACAACCCCCATAGGGTTCTTGACGGGAGAGACTGCACTCTTATAGATGCCCTATTAGGAGATCCTCATTGTGACTCATTCCAAGATGCTACATGGGATCTCTATGTAGAGCGAAGCAGCGCCTTCAGCAACTGTTATCCATATGATGTGCCAGACTATGCATCTCTTAGATCTCTTATTGCTTCATCAGGAACCCTGGAGTTCATTACAGAAAGTTTCACATGGACAGGAGTAACCCAAAATGGAGGAAGCAATGCTTGTAAGAGAGGACCGGTGGGTGGTTTCTTCAGCAGATTGAATTGGCTGACTAAGTCTGGAAATGCTTATCCACTACTAAATGTAACCATGCCCAACAATGACAACTTTGACAAATTGTACATATGGGGGGTTCATCACCCAAGCACAAACCAGGAGCAAACTAACCTGTATGTTCAAGCATCAGGAAGGGTTACAGTATCAACAAGAAAGAGTCAGCAAACCATAATCCCGAACATCGGATCAAGACCTTGGGTCAGAGGCCAATCAGGCAGGGTGAGCATATACTGGACAATAGTGAAGTCAGGAGACGTATTAGTAGTCAACAGCAACGGAAACCTAATTGCCCCTAGAGGCTACTTCAAAATGCGAACTGGGAAAAGCTCTATAATGAAATCAGATGCTCCTATTGACACTTGCATTTCAGAATGCATAACTCCTAATGGAAGCATTCCTAACGACAAGCCCTTTCAGAATGTAAACAAAATCACATATGGAGCATGCCCTAAATACGTCAAACAAGGCTCTCTGAAATTAGCAACAGGAATGCGGAACGTGCCAGAGAAACAAACTCGAGGCATATTTGGTGCTATAGCAGGATTCATAGAAAATGGATGGGAAGGAATGGTAGATGGCTGGTATGGCTTCAGACATCAAAATTCTGAGGGAACCGGACAAGCTGCAGATTTAAAAAGCACCCAAGCAGCCATTGATCAGATCAACGGGAAACTGAATCGAGTGATAGAGAAAACAAATGAAAAATTTCATCAAATTGAAAAGGAATTCTCAGAAGTGGAAGGCAGAATCCAAGACCTTGAGAGATATGTCGAAGACACCAAAATAGATCTGTGGTCTTACAATGCAGAGCTCCTTGTTGCACTGGAAAACCAACACACAATTGATTTAACCGATTCAGAAATGAACAAATTATTTGAAAAGACAAAACGGCAATTAAGAGAGAATGCTGAAGACATGGGCAATGGTTGTTTCAAAATATATCACAAATGTGATAATGCCTGCATAGAATCAATCAGAAACGGGACTTATGACCATGACATATACAGGGATGAAGCAATAAACAACCGGTTTCAAATCAAAGGTGTGGAACTAAAATCTGGATACAAGGACTGGATCTTGTGGATATCCTTTGCCATGTCATGCTTCTTGCTTTGTGTTGTTTTGCTGGGATTCACCATGTGGGCTTGCCAAAAAGGCAACATTAGATGCAACATTTGCATTTGA
>A_/_H3N2|KY063928|A/blue-winged_teal/Lousiana/UGAI14-0511/2014
ATGAAGACAATCATTGCACTAAGCTATTTTTTCTGTCTGGCTTTCAGCCAAGACCTCACAGGAAGCAATACTAGTGATGCAACCCTGTGTCTGGGACATCATGCAGTCCCTAATGGGACAATAGTGAAAACAATCACGGATGATCAAATAGAAGTGACTAATGCCACTGAATTAGTTCAAAGCGTCTCTACAGGAACAATTTGCAACAACCCCCATAGGGTTCTTGACGGGAGAGACTGCACTCTTATAGATGCCCTATTAGGAGATCCTCATTGTGACTCATTCCAAGATGCTACATGGGATCTCTATGTAGAGCGAAGCAGCGCCTTCAGCAACTGTTATCCATATGATGTGCCAGACTATGCATCTCTTAGATCTCTTATTGCTTCATCAGGAACCCTGGAGTTCATTACAGAAAGTTTCACATGGACAGGAGTAACCCAAAATGGAGGAAGCAATGCTTGTAAGAGAGGACCGGTGGGTGGTTTCTTCAGCAGATTGAATTGGCTGACTAAGTCTGGAAATGCTTATCCACTACTAAATGTAACCATGCCCAACAATGACAACTTTGACAAATTGTACATATGGGGGGTTCATCACCCAAGCACAAACCAGGAGCAAACTAACCTGTATGTTCAAGCATCAGGAAGGGTTACAGTATCAACAAGAAAGAGTCAGCAAACTATAATCCCGAACATCGGATCAAGACCTTGGGTCAGAGGCCAATCAGGCAGGGTGAGCATATACTGGACAATAGTGAAGTCAGGAGACGTATTAGTAGTCAACAGCAACGGAAACCTAATTGCCCCTAGAGGCTACTTCAAAATGCGAACTGGGAAAAGCTCTATAATGAAATCAGATGCTCCTATTGACACTTGCATTTCAGAATGCATAACTCCTAATGGAAGCATTCCTAACGACAAGCCCTTTCAGAATGTAAACAAAATCACATATGGAGCATGCCCTAAATACGTCAAACAAGGCTCTCTGAAATTAGCAACAGGAATGCGGAACGTGCCAGAGAAACAAACTCGAGGCATATTTGGTGCTATAGCAGGATTCATAGAAAATGGATGGGAAGGAATGGTAGATGGCTGGTATGGCTTCAGACATCAAAATTCTGAGGGAACCGGACAAGCTGCAGATTTAAAAAGCACCCAAGCAGCCATTGATCAGATCAACGGGAAACTGAATCGAGTGATAGAGAAAACAAATGAAAAATTTCATCAAATTGAAAAGGAATTCTCAGAAGTGGAAGGCAGAATCCAAGACCTTGAGAGATATGTCGAAGACACCAAAATAGATCTGTGGTCTTACAATGCAGAGCTCCTTGTTGCACTGGAAAACCAACACACAATTGATTTAACCGATTCAGAAATGAACAAATTATTTGAAAAGACAAAACGGCAATTAAGAGAGAATGCTGAAGACATGGGCAATGGTTGTTTCAAAATATATCACAAATGTGATAATGCCTGCATAGAATCAATCAGAAACGGGACTTATGACCATGACATATACAGGGATGAAGCAATAAACAACCGGTTTCAAATCAAAGGTGTGGAACTAAAATCTGGATACAAGGACTGGATCTTGTGGATATCCTTTGCCATGTCATGCTTCTTGCTTTGTGTTGTTTTGCTGGGATTCACCATGTGGGCTTGCCAAAAAGGCAACATTAGATGCAACATTTGCATTTGA
>A_/_H3N2|KY063900|A/blue-winged_teal/Lousiana/UGAI14-0462/2014
ATGAAGACAATCATTGCACTAAGCTATTTTTTCTGTCTGGCTTTCAGCCAAGACCTCACAGGAAGCAATACTAGTGATGCAACCCTGTGTCTGGGACATCATGCAGTCCCTAATGGGACAATAGTGAAAACAATCACGGATGATCAAATAGAAGTGACTAATGCCACTGAATTAGTTCAAAGCGTCTCTACAGGAACAATTTGCAACAACCCCCATAGGGTTCTTGACGGGAGAGACTGCACTCTTATAGATGCCCTATTAGGAGATCCTCATTGTGACTCATTCCAAGATGCTACATGGGATCTCTATGTAGAGCGAAGCAGCGCCTTCAGCAACTGTTATCCATATGATGTGACAGACTATGCATCTCTTAGATCTCTTATTGCTTCATCAGGAACCCTGGAGTTCATTACAGAAAGTTTCACATGGACAGGAGTAACCCAAAATGGAGGAAGCAATGCTTGTAAGAGAGGACCGGTGGGTGGTTTCTTCAGCAGATTGAATTGGCTGACTAAGTCTGGAAATGCTTATCCACTACTAAATGTAACCATGCCCAACAATGACAACTTTGACAAATTGTACATATGGGGGGTTCATCACCCAAGCACAAACCAGGAGCAAACTAACCTGTATGTTCAAGCATCAGGAAGGGTTACAGTATCAACAAGAAAGAGTCAGCAAACTATAATCCCGAACATCGGATCAAGACCTTGGGTCAGAGGCCAATCAGGCAGGGTGAGCATATACTGGACAATAGTGAAGTCAGGAGACGTATTAGTAGTCAACAGCAACGGAAACCTAATTGCCCCTAGAGGCTACTTCAAAATGCGAACTGGGAAAAGCTCTATAATGAAATCAGATGCTCCTATTGACACTTGCATTTCAGAATGCATAACTCCTAATGGAAGCATTCCTAACGACAAGCCCTTTCAGAATGTAAACAAAATCACATATGGAGCATGCCCTAAATACGTCAAACAAGGCTCTCTGAAATTAGCAACAGGAATGCGGAACGTGCCAGAGAAACAAACTCGAGGCATATTTGGTGCTATAGCAGGATTCATAGAAAATGGATGGGAAGGAATGGTAGATGGCTGGTATGGCTTCAGACATCAAAATTCTGAGGGAACCGGACAAGCTGCAGATTTAAAAAGCACCCAAGCAGCCATTGATCAGATCAACGGGAAACTGAATCGAGTGATAGAGAAAACAAATGAAAAATTCCATCAAATTGAAAAGGAATTCTCAGAAGTGGAAGGCAGAATCCAAGACCTTGAGAGATATGTCGAAGACACCAAAATAGATCTGTGGTCTTACAATGCAGAGCTCCTTGTTGCACTGGAAAACCAACACACAATTGATTTAACCGATTCAGAAATGAACAAATTATTTGAAAAGACAAAACGGCAATTAAGAGAGAATGCTGAAGACATGGGCAATGGTTGTTTCAAAATATATCACAAATGTGATAATGCCTGCATAGAATCAATCAGAAACGGGACTTATGACCATGACATATACAGGGATGAAGCAATAAACAACCGGTTTCAAATCAAAGGTGTGGAACTAAAATCTGGATACAAGGACTGGATCTTGTGGATATCCTTTGCCATGTCATGCTTCTTGCTTTGTGTTGTTTTGCTGGGATTCACCATGTGGGCTTGCCAAAAAGGCAACATTAGATGCAACATTTGCATTTGA
>A_/_H3N2|KY063884|A/blue-winged_teal/Lousiana/UGAI14-0420/2014
ATGAAGACAATCATTGCACTAAGCTATTTTTTCTGTCTGGCTTTCAGCCAAGACCTCACAGGAAGCAATACTAGTGATGCAACCCTGTGTCTGGGACATCATGCAGTCCCTAATGGGACAATAGTGAAAACAATCACGGATGATCAAATAGAAGTGACTAATGCCACTGAATTAGTTCAAAGCGTCTCTACAGGAACAATTTGCAACAACCCCCATAGGGTTCTTGACGGGAGAGACTGCACTCTTATAGATGCCCTATTAGGAGATCCTCATTGTGACTCATTCCAAGATGCTACATGGGATCTCTATGTAGAGCGAAGCAGCGCCTTCAGCAACTGTTATCCATATGATGTGCCAGACTATGCATCTCTTAGATCTCTTATTGCTTCATCAGGAACCCTGGAGTTCATTACAGAAAGTTTCACATGGACAGGAGTAACCCAAAATGGAGGAAGCAATGCTTGTAAGAGAGGACCGGTGGGTGGTTTCTTCAGCAGATTGAATTGGCTGACTAAGTCTGGAAATGCTTATCCACTACTAAATGTAACCATGCCCAACAATGACAACTTTGACAAATTGTACATATGGGGGGTTCATCACCCAAGCACAAACCAGGAGCAAACTAACCTGTATGTTCAAGCATCAGGAAGGGTTACAGTATCAACAAGAAAGAGTCAGCAAACTATAATCCCGAACATCGGATCAAGACCTTGGGTCAGAGGCCAATCAGGCAGGGTGAGCATATACTGGACAATAGTGAAGTCAGGAGACGTATTAGTAGTCAACAGCAACGGAAACCTAATTGCCCCTAGAGGCTACTTCAAAATGCGAACTGGGAAAAGCTCTATAATGAAATCAGATGCTCCTATTGACACTTGCATTTCAGAATGCATAACTCCTAATGGAAGCATTCCTAACGACAAGCCCTTTCAGAATGTAAACAAAATCACATATGGAGCATGCCCTAAATACGTCAAACAAGGCTCTCTGAAATTAGCAACAGGAATGCGGAACGTGCCAGAGAAACAAACTCGAGGCATATTTGGTGCTATAGCAGGATTCATAGAAAATGGATGGGAAGGAATGATAGATGGCTGGTATGGCTTCAGACATCAAAATTCTGAGGGAACCGGACAAGCTGCAGATTTAAAAAGCACCCAAGCAGCCATTGATCAGATCAACGGGAAACTGAATCGAGTGATAGAGAAAACAAATGAAAAATTCCATCAAATTGAAAAGGAATTCTCAGAAGTGGAAGGCAGAATCCAAGACCTTGAGAGATATGTCGAAGACACCAAAATAGATCTGTGGTCTTACAATGCAGAGCTCCTTGTTGCACTGGAAAACCAACACACAATTGATTTAACCGATTCAGAAATGAACAAATTATTTGAAAAGACAAAACGGCAATTAAGAGAGAATGCTGAAGACATGGGCAATGGTTGTTTCAAAATATATCACAAATGTGATAATGCCTGCATAGAATCAATCAGAAACGGGACTTATGACCATGACATATACAGGGATGAAGCAATAAACAACCGGTTTCAAATCAAAGGTGTGGAACTAAAATCTGGATACAAGGACTGGATCTTGTGGATATCCTTTGCCATGTCATGCTTCTTGCTTTGTGTTGTTTTGCTGGGATTCACCATGTGGGCTTGCCAAAAAGGCAACATTAGATGCAACATTTGCATTTGA
>A_/_H3N8|KY063860|A/blue-winged_teal/Lousiana/UGAI14-0342/2014
ATGAAGACAATCATTGCACTAAGCTATTTTTTCTGTCTGGCTTTCAGCCAAGACCTCACAGGAAGCAATACTAGTGATGCAACCCTGTGTCTGGGACATCATGCAGTCCCTAATGGGACAATAGTGAAAACAATCACGGATGATCAAATAGAAGTGACTAATGCCACTGAATTAGTTCAAAGCGTCTCTACAGGAACAATTTGCAACAACCCCCATAGGGTTCTTGATGGGAGAGACTGCACTCTTATAGATGCCCTATTAGGAGATCCTCATTGTGACTCATTCCAAGATGCTACATGGGATCTCTATGTAGAGCGAAGCAGCGCATTCAGCAACTGTTATCCATATGATGTGCCAGACTATGCATCTCTTAGATCTCTTATTGCTTCATCAGGAACCCTGGAGTTCATTACAGAAAGTTTCACATGGACAGGAGTAACCCAAAATGGAGGAAGCAATGCTTGTAAGAGAGGACCGGTGGGTGGTTTCTTCAGCAGATTGAATTGGCTGACTAAGTCTGGAAATGCTTATCCACTACTAAATGTAACCATGCCCAACAATGACAACTTTGACAAATTGTACATATGGGGGGTTCATCACCCAAGCACAAACCAGGAGCAAACTAACCTGTATGTTCAAGCATCAGGAAGGGTTACAGTATCAACAAGAAAGAGTCAGCAAACTATAATCCCGAACATCGGATCAAGACCTTGGGTCAGAGGCCAATCAGGCAGGGTGAGCATATACTGGACAATAGTGAAATCAGGAGACGTATTAGTAGTCAACAGCAACGGAAACCTAATTGCCCCTAGAGGCTACTTCAAAATGCGAACTGGGAAAAGCTCTATAATGAAATCAGATGCTCCTATTGACACTTGCATTTCAGAATGCATAACTCCTAATGGAAGCATTCCTAACGACAAGCCCTTTCAGAATGTAAACAAAATCACATATGGAGCATGCCCTAAATACGTCAAACAAGGCTCCCTGAAATTAGCAACAGGAATGCGGAACGTGCCAGAGAAACAAACTCGAGGCATATTTGGTGCTATAGCAGGATTCATAGAAAATGGATGGGAAGGAATGGTAGATGGCTGGTATGGCTTCAGACATCAAAATTCTGAGGGAACCGGACAAGCTGCAGATTTAAAAAGCACCCAAGCAGCCATTGATCAGATCAATGGGAAACTGAATCGAGTGATAGAGAAAACAAATGAAAAATTCCATCAAATTGAAAAGGAATTCTCAGAAGTGGAAGGCAGAATCCAAGACCTTGAGAGATATGTCGAAGACACCAAAATAGATCTGTGGTCTTACAATGCAGAGCTTCTTGTTGCACTGGAAAACCAACACACAATTGATTTAACCGATTCAGAAATGAACAAATTATTTGAAAAGACAAAACGGCAATTAAGAGAGAATGCTGAAGACATGGGCAATGGTTGTTTCAAAATATATCACAAATGTGATAATGCCTGCATAGAATCAATCAGAAACGGGACTTATGACCATGACATATACAGGGATGAAGCAATAAACAACCGGTTTCAAATCAAAGGTGTGGAACTAAAATCTGGATACAAGGACTGGATCTTGTGGATATCCTTTGCCATGTCATGCTTCTTGCTTTGTGTTGTTTTGCTGGGATTCACCATGTGGGCTTGCCAAAAAGGCAACATTAGATGCAACATTTGCATTTGA
>A_/_H3N8|KY013748|A/blue-winged_teal/Louisiana/UGAI15-0714/2015
ATGAAGACAATCATTGCACTAAGCTATTTTTTCTGTCTGGCTTTCAGCCAAGACCCCACAGGAAGCAACACTAGTGATGCAACCCTGTGTCTGGGACATCATGCAGTCCCCAATGGGACAATAGTGAAAACAATCACGGATGATCAAATAGAAGTGACTAATGCCACTGAATTAGTTCAAAGCGTCTCTACAGGAACAATTTGCAACAACCCCCATAGGGTTCTTGATGGGAGAGACTGCACTCTTATAGATGCCCTATTAGGAGATCCTCATTGTGACTCATTCCAAGATGCTACATGGGATCTCTATGTAGAGCGAAGCAGCGCATTCAGCAACTGTTATCCATATGATGTGCCAGACTATGCATCTCTTAGATCTCTTATTGCTTCATCAGGAACCCTGGAGTTCATTACAGAAAGTTTCACATGGACAGGAGTAACCCAAAATGGAGGAAGCAATGCTTGTAAGAGAGGACCGGTGGGTGGTTTCTTCAGCAGATTGAATTGGCTGACTAAGTCCGGAAATGCTTATCCACTACTAAATGTAACCATGCCCAACAATGACAACTTTGACAAGTTGTACATATGGGGGGTTCACCACCCAAGCACAAACCAGGAGCAAACTAACCTGTATGTTCAAGCATCAGGAAGGGTTACAGTATCAACAAGAAAGAGTCAGCAAACTATAATCCCGAACATCGGATCAAGACCTTGGGTCAGAGGCCAATCAGGCAGGGTGAGCATATACTGGACAATAGTGAAGTCAGGAGACGTATTAGTAGTCAACAGCAACGGAAACCTAATTGCCCCTAGAGGCTACTTCAAAATGCGAACTGGGAAAAGCTCTATAATGAAATCAGATGCTCCTATTGACACTTGCATTTCAGAATGCATAACTCCTAATGGAAGCATTCCTAACGACAAGCCCTTTCAGAATGTAAATAAAATCACATATGGAGCATGCCCTAAATACGTCAAACAAGGCTCTCTGAAATTAGCAACAGGAATGCGGAACGTGCCAGAGAAACAAACTCGAGGCATATTTGGTGCTATAGCAGGGTTCATAGAAAATGGATGGGAAGGAATGGTAGATGGCTGGTATGGCTTCAGACATCAAAATTCTGAGGGAACCGGACAAGCTGCAGATTTAAAAAGCACCCAAGCAGCCATTGATCAGATCAATGGGAAACTGAATCGAGTGATAGAGAAAACAAATGAAAAATTCCATCAAATTGAAAAGGAATTCTCAGAAGTGGAAGGCAGAATCCAAGACCTTGAGAGATATGTCGAAGACACCAAAATAGATCTGTGGTCTTACAATGCAGAGCTCCTTGTTGCACTGGAAAACCAGCACACAATTGATTTAACCGATTCAGAAATGAACAAATTATTTGAAAAGACAAAACGGCAATTAAGAGAGAATGCTGAAGACATGGGCAATGGTTGTTTCAAAATATATCACAAATGTGATAATGCCTGCATAGAATCAATCAGAAACGGAACTTATGACCATGACTTATACAGGGATGAAGCAATAAACAACCGGTTTCAAATCAAAGGTGTGGAACTAAAATTTGGATACAAGGACTGGATCTTGTGGATATCCTTTGCCATGTCATGCTTCTTGCTTTGTGTTGTTCTGCTGGGATTCACCATGTGGGCTTGCCAAAAAGGCAACATTAGATGCAACATTTGCATTTGA
>A_/_H3N8|KY130953|A/northern_pintail/Alaska/887/2012
ATGAAGACCGTCATTGCATTAAGCTACATTTTCTGTCTGGCTTTCGGTCAGGACCTTCCAGGGAATGACAACAGTACAGCAACACTGTGCCTAGGACACCATGCAGTGCCGAATGGGACAATAGTGAAGACAATCACAGATGATCAGATTGAGGTGACTAATGCTACCGAGCTAGTTCAAAGCTCTTCAACAGGAAAAATATGCAACAATCCTCATAGGATCCTTGATGGAAGGGACTGCACACTAATAGATGCCCTACTGGGGGATCCTCATTGCGATGTCTTCCAAGATGAAACATGGGATCTTTTTGTGGAGCGAAGCAATGCCTTCAGCAATTGTTACCCTTATGATGTACCAGATTATGCCTCCCTTCGATCCCTAGTTGCCTCATCAGGTACACTGGAGTTCATCACTGAAGGTTTCACTTGGACAGGAGTAACTCAGAATGGAGGGAGCAGTGCTTGCAAAAGAGGACCTGCTAGCGGTTTCTTCAGTAGATTGAACTGGTTGACCAAGTCAGGAAACGCATATCCAGTGTTGAACGTGACTATGCCAAACAATGACAATTTTGACAAACTATACATCTGGGGGGTTCACCACCCGAGCACAAATCAAGAACAAACTAACCTGTATGTTCAAGCTTCAGGGAGAGTAACAGTCTCTACCAGGAGAAGTCAACAGACTATAATTCCGAACATTGGATCTAGACCCTGGGTAAGAGGCCAGTCTGGCAGAATAAGCGTCTATTGGACAATAGTCAAACCTGGGGACGTACTGGTGATCAACAGTAATGGAAACCTAATTGCTCCTCGGGGCTACTTCAAGATGCGCACTGGGAAAAGCTCAATAATGAGATCAGATGCACCTATTGACACCTGCATTTCTGAATGCATTACTCCAAATGGAAGCATCCCCAATGACAAACCTTTTCAAAATGTAAACAAGATCACATACGGAGCATGTCCCAAATATGTGAAGCAGAATACCCTGAAGTTGGCAACAGGAATGCGAAATGTACCTGAGAAACAGACCAGAGGCCTATTCGGTGCAAWAGCAGGGTTCATAGAAAATGGATGGGAAGGAATGATAGATGGTTGGTATGGTTTCAGGCATCAAAACTCCGAAGGTACAGGACAGGCAGCAGACCTTAAAAGTACCCAGGCAGCCATTGACCAAATCAATGGGAAATTGAACAGAGTGATTGAAAAGACGAATGAGAAGTTCCATCAAATCGAAAAGGAATTCTCCGAGGTAGAAGGGAGGATTCAGGATCTTGAGAAATACGTTGAAGACACAAAGATAGATCTCTGGTCTTACAATGCAGAGCTTCTTGTTGCCCTAGAGAATCAGCACACAATTGATTTGACTGATTCAGAGATGAACAAATTGTTTGAAAAGACCAGGAGGCAGTTGAGGGAAAATGCTGAAGACATGGGCAATGGTTGCTTCAAGATATACCACAAATGTGACAATGCTTGCATAGAATCAATTAGAAACGGGACGTATGATCATGACATATACCGAGATGAGGCACTGAACAACCGGTTCCAGATCAAAGGTGTTGAGCTAAAGTCTGGATACAAAGACTGGATCCTATGGATTTCCTTTGCCATATCATGCTTTTTGCTTTGTGTTGTTTTACTGGGGTTCATTATGTGGGCCTGCCAGAGAGGCAACATTAGATGCAACATTTGCATTTGA
>A_/_H3N8|KY130819|A/northern_pintail/Alaska/483/2012
ATGAAGACCGTTATTGCTTTAAGCTACATTTTCTGTCTGACTTTCGGTCAGGACCTTCCAGGGAATAACAACAGTACAGCAACACTGTGCCTGGGGCACCATGCAGTGCCGAACGGGACAATAGTGAAGACAATCACAGATGATCAGATTGAGGTGACTAATGCTACCGAGCTAGTTCAAAGCTCTTCAACAGGGAAAATATGTAACAATCCCCACAGGATCCTTGATGGAAGGGACTGCACACTAATAGATGCCCTACTGGGGGACCCTCATTGTGATGTCTTTCAAGATGAAACATGGGACCTCTTTGTAGAGCGGAGCAATGCCTTCAGCAATTGTTACCCTTACGATGTACCAGACTATGCATCCCTTCGATCTCTAGTTGCATCATCAGGCACATTGGAGTTCATCACTGAGGGTTTCACTTGGACAGGAGTAACTCAGAATGGAGGGAGCAATGCTTGCAAAAGAGGACCAGCTAGCGGTTTCTTCAGTAGATTGAACTGGTTGACTAAGTCAGGAAACGCATACCCAGTGTTGAACGTGACTATGCCAAACAATGACAATTTTGATAAACTATACATCTGGGGAGTTCATCACCCGAGCACAAATCAAGAACMAACCAACCTGTATGTTCAAGCCTCAGGAAGAGTCACAGTCYCCACCAGGAGAAGCCAACAGACTATAATCCCGAACATTGGATCTAGACCCTGGGTAAGGGGCCAGTCTGGCAGAATAAGCATCTATTGGACGATAGTCAAACCTGGGGATGTACTGGTAATCAATAGTAATGGAAACCTAATCGCTCCTCGAGGCTACTTCAAAATGCGCACTGGGAAAAGCTCAATAATGAGATCAGATGCACCTATTGACACCTGCATCTCTGAATGCATCACTCCAAATGGAAGCATCCCCAATGACAAGCCCTTTCAAAATGTAAACAAGATCACATACGGGGCATGCCCCAAATATGTGAAGCAGAACACCCTGAAGTTGGCAACAGGAATGCGGAATGTACCTGAGAAACAAACCAGAGGCCTATTCGGTGCAAWAGCAGGTTTTATAGAAAATGGATGGGAAGGGATGATAGATGGTTGGTATGGCTTCAGGCATCAAAATTCAGAAGGTACAGGACAAGCAGCAGATCTTAAAAGCACTCAGGCAGCCATTGACCAGATTAATGGGAAGTTGAACAGAGTAATTGAAAAGACGAATGAGAAGTTCCATCAAATCGAAAAGGAATTCTCCGAAGTAGAAGGGAGGATTCAGGACCTTGAGAAATACGTTGAAGACACGAAGATAGATCTCTGGTCTTACAATGCAGAGCTTCTTGTTGCTCTAGAGAATCAGCATACAATTGATTTGACTGATTCAGAAATGAACAAATTGTTTGAAAAGACCAGGAGGCAACTGAGGGAAAATGCTGAGGACATGGGCAATGGTTGTTTCAAGATATACCACAAGTGTGACAATGCCTGCATAGAGTCAATTAGAAACGGGACTTATGACCATGACATATACAGAGATGAGGCATTGAACAACCGGTTCCAGATCAAAGGTGTTGAGCTAAAATCTGGGTACAAAGACTGGATCCTGTGGATTTCCTTTGCCATATCATGCTTTTTGCTTTGTGTTGTTTTGCTGGGGTTCATTATGTGGGCCTGCCAGAGAGGCAACATTAGGTGCAACATTTGCATTTGA
>A_/_H3N8|KY130811|A/glaucous-winged_gull/Alaska/473/2012
ATGAAGACCGTTATTGCTTTAAGCTACATTTTCTGTCTGACTTTCGGTCAGGACCTTCCAGGGAATAACAACAGTACAGCAACACTGTGCCTGGGGCACCATGCAGTGCCGAACGGGACAATAGTGAAGACAATCACAGATGATCAGATTGAGGTGACTAATGCTACCGAGCTAGTTCAAAGCTCTTCAACAGGGAAAATATGTAACAATCCCCACAGGATCCTTGATGGAAGGGACTGCACACTAATAGATGCCCTACTGGGGGACCCTCATTGTGATGTCTTTCAAGATGAAACATGGGACCTCTTTGTAGAGCGGAGCAATGCCTTCAGCAATTGTTACCCTTACGATGTACCAGACTATGCATCCCTTCGATCTCTAGTTGCATCATCAGGCACATTGGAGTTCATCACTGAGGGTTTCACTTGGACAGGAGTAACTCAGAATGGAGGGAGCAATGCTTGCAAAAGAGGACCAGCTAGCGGTTTCTTCAGTAGATTGAACTGGTTGACTAAGTCAGGAAACGCATACCCAGTGTTGAACGTGACTATGCCAAACAATGACAATTTTGATAAACTATACATCTGGGGAGTTCATCACCCGAGCACAAATCAAGAACAAACCGACCTGTATGTTCAAGCCTCAGGAAGAGTCACAGTCTCCACCAGGAGAAGCCAACAGACTATAATCCCGAACATTGGATCTAGACCCTGGGTAAGGGGCCAGTCTGGCAGAATAAGCATCTATTGGACGATAGTCAAACCTGGGGATGTACTGGTAATCAATAGTAATGGAAACCTAATCGCTCCTCGAGGCTACTTCAAAATGCGCACTGGGAAAAGCTCAATAATGAGATCAGATGCACCTATTGACACCTGCATCTCTGAATGCATCACTCCAAATGGAAGCATCCCCAATGACAAGCCCTTTCAAAATGTAAACAAGATCACATACGGGGCATGCCCCAAATATGTGAAGCAGAACACCCTGAAGTTGGCAACAGGAATGCGGAATGTACCTGAGAAACAAACCAGAGGCCTATTCGGTGCAAWAGCAGGTTTTATAGAAAATGGATGGGAAGGGATGATAGATGGTTGGTATGGCTTCAGGCATCAAAATTCAGAAGGTACAGGACAAGCAGCAGATCTTAAAAGCACTCAGGCAGCCATTGACCAGATTAATGGGAAGTTGAACAGAGTAATTGAAAAGACGAATGAGAAGTTCCATCAAATCGAAAAGGAATTCTCCGAAGTAGAAGGGAGGATTCAGGACCTTGAGAAATACGTTGAAGACACGAAGATAGATCTCTGGTCTTACAATGCAGAGCTTCTTGTTGCTCTAGAGAATCAGCATACAATTGATTTGACTGATTCAGAAATGAACAAATTGTTTGAAAAGACCAGGAGGCAACTGAGGGAAAATGCTGAGGACATGGGCAATGGTTGTTTCAAGATATACCACAAGTGTGACAATGCCTGCATAGAGTCAATTAGAAACGGGACTTATGACCATGACATATACAGAGATGAGGCATTGAACAACCGGTTCCAGATCAAAGGTGTTGAGCTAAAATCTGGGTACAAAGACTGGATCCTGTGGATTTCCTTTGCCATATCATGCTTTTTGCTTTGTGTTGTTTTGCTGGGGTTCATTATGTGGGCCTGCCAGAGAGGCAACATTAGGTGCAACATTTGCATTTGA
>A_/_H3N8|KY130787|A/emperor_goose/Alaska/279/2012
ATGAAGACCGTCATTGCCTTAAGCTACATTTTCTGTCTGGCTTTCGGTCAGAACCTTCCAGGGAATGACAACAGTACAGCAACACTGTGCCTAGGACACCATGCAGTGCCGAATGGGACAATAGTGAAGACAATCACAGATGATCAGATTGAGGTGACTAATGCTACCGAGCTAGTTCAAAGCTCTTCAACAGGAAAAATATGCAACAATCCTCATAGGATCCTTGATGGAAGGGACTGCACACTAATAGATGCCCTACTGGGGGATCCTCATTGCGATGTCTTCCAAGATGAAACATGGGATCTTTTTGTGGAGCGAAGCAATGCCTTCAGCAATTGTTACCCTTATGATGTACCAGATTATGCCTCCCTTCGATCCCTAGTTGCCTCATCAGGTACACTGGAGTTCATCACTGAAGGTTTCACTTGGACAGGAGTGACTCAGAATGGAGGGAGCAGTGCTTGCAAAAGAGGACCTGCTAGCGGTTTCTTCAGTAGATTGAACTGGTTGACCAAGTCAGGAAACGCATATCCAGTGTTGAACGTGACTATGCCAAACAATGACAATTTTGACAAACTATACATCTGGGGGGTTCACCACCCGAGCACAAATCAAGAACAAACTAACCTGTATGTTCAAGCTTCAGGGAGAGTAACAGTCTCTACCAGGAGAAGTCAACAGACTATAATTCCGAACATTGGATCTAGACCCTGGGTAAGAGGCCAGTCTGGCAGAATAAGCGTCTATTGGACAATAGTCAAACCTGGGGACGTACTGGTGATCAACAGTAATGGAAACCTAATTGCTCCTCGGGGCTACTTCAAGATGCGCACTGGGAAAAGCTCAATAATGAGATCAGATGCACCTATTGACACCTGCATTTCTGAATGCATTACTCCAAATGGAAGCATCCCCAATGACAAACCTTTTCAAAATGTAAACAAGATCACATACGGAGCATGTCCCAAATATGTGAAGCAGAATACCCTGAAGTTGGCAACAGGAATGCGAAATGTACCTGAGAAACAGACCAGAGGCCTATTCGGTGCAAWAGCAGGGTTCATAGAAAATGGATGGGAAGGAATGATAGATGGTTGGTATGGTTTCAGGCATCAAAACTCCGAAGGTACAGGACAGGCAGCAGACCTTAAAAGTACCCAGGCAGCCATTGACCAAATCAATGGGAAATTGAACAGAGTGATTGAAAAGACGAATGAGAAGTTCCATCAAATCGAAAAGGAATTCTCCGAGGTAGAAGGGAGGATTCAGGATCTTGAGAAATACGTTGAAGACACAAAGATAGATCTCTGGTCTTACAATGCAGAGCTTCTTGTTGCCCTAGAGAATCAGCACACAATTGATTTGACTGATTCAGAGATGAACAAATTGTTTGAAAAGACCAGGAGGCAGTTGAGGGAAAATGCTGAAGACATGGGCAATGGTTGCTTCAAGATATACCACAAATGTGACAATGCTTGCATAGAATCAATTAGAAACGGGACGTATGATCATGACATATACCGAGATGAGGCACTGAACAACCGGTTCCAGATCAAAGGTGTTGAGCTAAAATCTGGATACAAAGACTGGATCCTATGGATTTCCTTTGCCATATCATGCTTTTTGCTTTGTGTTGTTTTACTGGGGTTCATTATGTGGGCCTGCCAGAGAGGCAACATTAGATGCAACATTTGCATTTGA
>A_/_H3N8|KY130763|A/northern_pintail/Alaska/993/2011
ATGAAGACCGTTATTGCTTTAAGCTACATTTTCTATCTGACTTTCGGTCAGGACCTTCCAGGGAATGACAACAGTACAGCAACACTGTGCCTGGGGCACCACGCAGTGCCGAACGGGACAATAGTGAAGACAATCACAGATGATCAAATTGAGGTGACTAATGCTACCGAACTAGTTCAAAGCTCTTCAACAGGGAAAATATGTAACAATCCCCACAGGATCCTTGATGGAAGGGACTGCACACTAATAGATGCCTTACTGGGGGATCCTCATTGTGATGTCTTTCAAGATGAAACATGGGATCTCTTTGTAGAGCGGAGCAATGCTTTCAGCAATTGTTACCCTTACGATGTACCAGACTATGCATCCCTTCGATCCCTAGTTGCATCATCAGGCACATTGGAGTTCATCACTGAAGGTTTCACTTGGACAGGAGTAACTCAGAATGGAGGGAGCAATGCTTGCAAAAGGGGACCTGCTAGCGGTTTCTTCAGTAGATTGAACTGGTTGACTAAGTCAGGAAACGCATACCCAGTGTTGAACGTGACTATGCCAAACAATGACAATTTTGACAAACTATACATCTGGGGAGTTCATCACCCGAGCACAAATCAAGAACAAACCAACCTGTATGTTCAAGCCTCAGGAAGAGTCACAGTTTCCACCAGGAGAAGCCAACAGACTATAATCCCGAACATTGGATCTAGACCCTGGGTAAGGGGCCAGTCTGGCAGAATAAGCATCTATTGGACGATAGTCAAACCTAGGGACGTACTGGTAATCAATAGTAATGGAAACCTAATCGCTCCTCGGGGCTACTTCAAAATGCGCACTGGGAAAAGCTCAATAATGAGATCAGATGCACCTATTGACACCTGCATCTCTGAATGCATCACTCCAAATGGAAGCATCCCCAATGACAAGCCCTTTCAAAATGTAAACAAGATCACATACGGGGCATGCCCCAAATATGTGAAGCAGAACACCCTGAAGTTGGCAACAGGAATGCGGAATGTACCTGAGAAACAAACCAGAGGCCTATTCGGTGCAAWAGCAGGGTTTATAGAAAATGGATGGGAAGGGATGATAGATGGTTGGTATGGCTTCAGGCATCAAAATTCAGAAGGTACAGGACAAGCAGCAGACCTTAAAAGCACTCAAGCAGCCATTGACCAGATCAATGGGAAGTTGAACAGGGTAATTGAAAAGACGAATGAGAAGTTCCATCAAATCGAAAAGGAATTCTCCGAAGTAGAGGGGAGGATTCAGGACCTTGAGAAATACGTTGAAGACACGAAGATAGATCTCTGGTCTTACAATGCAGAGCTTCTTGTTGCCCTAGAGAATCAGCATACAATTGATTTGACTGATTCAGAAATGAACAAATTGTTTGAAAAGACCAGGAGGCAACTGAGGGAAAATGCTGAGGACATGGGCAATGGTTGTTTCAAGATATACCACAAGTGTGACAATGCCTGCATAGAGTCAATTAGAAACGGGACCTATGACCATGACATATACAGAGATGAGGCATTGAACAACCGGTTCCAGATCAAAGGTGTTGAGCTAAAATCTGGATACAAAGACTGGATCCTGTGGATTTCCTTTGCCATATCATGCTTTCTGCTTTGTGTTGTTTTGCTGGGGTTCATTATGTGGGCCTGCCAGAGAGGCAACATTAGGTGCAACATTTGCATTTGA
>A_/_H3N8|KX960459|A/Northern_shoveler/Guatemala/CIP049HT114-14/2013
ATGAAGACAATCATTACACTAAGCTATTTTTTCTGTCTGGCTTTCAGCCAAGACCTCACAAGAAGCAATACTAGTGATGCAACCCTGTGTCTGGGACATCATGCAGTCCCTAATGGGACAATAGTGAAAACAATCACGGATGATCAAATAGAAGTGACTAATGCCACTGAATTAGTTCAAAGCGTCTCTACAGGAACAATTTGCAACAACCCCCATAGGGTTCTTGATGGGAGAGACTGCACTCTTATAGATGCCCTATTAGGAGATCCTCATTGTGACTCATTCCAAGATGCTACATGGGATCTCTATGTAGAGCGAAGCAGCGCATTCAGCAACTGTTATCCATATGATGTGCCAGACTATGCATCTCTTAGATCTCTTGTTGCTTCATCAGGAACCCTGGAGTTCATTACAGAAAGTTTCACATGGACGGGAGTAACCCAAAATGGAGGAAGTAATGCTTGTAAGAGAGGACCGGTGGGTGGTTTCTTCAGCAGATTGAATTGGCTGACTAAGTCTGGAAATGCTTATCCACTACTAAATGTAACTATGCCCAACAATGACAACTTTGACAAATTGTACATATGGGGGGTTCATCACCCAAGCACAAACCAGGAGCAAACTAACCTGTATGTTCAAGCATCAGGAAGGGTTACAGTATCAACAAGAAAGAGTCAGCAAACTATAATCCCGAACATCGGATCAAGACCTTGGGTCAGAGGCCAATCAGGCAGGGTGAGCATATACTGGACAATAGTGAAGTCAGGAGACGTATTAGTAGTCAACAGCAACGGAAACCTAATTGCCCCTAGAGGCTACTTCAAAATGCGAACTGGGAAAAGCTCTATAATGAAATCAGATGCTCCTATTGACACTTGCATTTCAGAATGCATAACTCCTAATGGAAGCATTCCTAACGACAAGCCCTTTCAGAATGTAAACAAAATCACATATGGAGCATGCCCTAAATACGTCAAACAAGGCTCTCTGAAATTGGCAACAGGAATGCGGAACGTGCCAGAGAAACAAACTCGAGGCATATTTGGTGCTATAGCAGGATTCATAGAAAATGGATGGGAAGGAATGGTAGATGGCTGGTATGGCTTCAGACATCAAAATTCTGAGGGAACCGGACAAGCTGCAGATTTAAAAAGCACCCAAGCAGCCATTGATCAGATCAATGGGAAACTGAATCGAGTGATAGAGAAAACAAATGAAAAATTCCATCAAATTGAAAAGGAATTCTCAGAAGTGGAAGGCAGAATCCAAGACCTTGAGAGATATGTCGAAGACACCAAAATAGATCTGTGGTCTTACAATGCAGAGCTCCTTGTTGCACTGGAAAACCAACACACAATTGATTTAACCGATTCAGAAATGAACAAATTATTTGAAAAGACAAAACGGCAATTAAGAGAGAATGCTGAAGACATGGGCAATGGTTGTTTCAAAATATATCACAAATGTGATAATGCCTGCATAGAATCAATCAGAAACGGGACTTATGACCATGACATATACAGGGATGAAGCAATAAACAACCGGTTTCAAATCAAAGGTGTGGAGCTAAAATCTGGATACAAGGACTGGATCTTGTGGATATCCTTTGCCATGTCATGCTTCTTGCTTTGTGTTGTTTTGCTGGGATTCACCATGTGGGCTTGCCAAAAAGGCAACATTAGATGCAACATTTGCATTTGA
>A_/_H3N8|KT338561|A/northern_pintail/Alaska/861/2014
ATGAAGACCGTTATTGCTTTAAGCTGCATTTTCTGTCTGACTTTCGGTCAGGACCTTCCAGGGAATGACAACAGTACAGCAACACTGTGCCTGGGGCACCATGCAGTGCCGAACGGGACAATAGTGAAGACAATCACAGATGATCAGATTGAGGTGACTAATGCTACCGAGCTAGTTCAAAGCTCTTCAACAGGGAAAATATGTAACAATCCCCACAGGATCCTTGATGGAAGGGACTGCACACTAATAGATGCCCTACTGGGGGACCCTCATTGTGATGTCTTTCAAGATGAAACATGGGACCTCTTTGTAGAGCGGAGCAATGCCTTCAGCAACTGTTACCCTTACGATGTACCAGACTATGCATCCCTTCGATCTCTAGTTGCATCATCAGGCACATTGGAGTTCATCACTGAGGGTTTCACTTGGACAGGAGTAACTCAGAATGGAGGGAGCAATGCTTGCAAAAGAGGACCTGCTAGCGGTTTCTTCAGTAGATTGAACTGGTTGACTAAGTCAGGAAATGCATACCCAGTTTTGAACGTGACTATGCCAAACAATGACAATTTTGATAAACTATACATCTGGGGAGTTCATCACCCGAGCACAAATCAAGAACAAACCGACCTGTATGTTCAAGCCTCAGGAAGAGTCACAGTCTCCACCAGGAGAAGCCAACAGACTATAATCCCGAACATTGGATCTAGACCCTGGGTAAGGGGCCAGTCTGGCAGAATAAGCATCTATTGGACGATAGTCAAACCTGGGGATGTACTGGTAATCAATAGTAATGGAAACCTAATCGCTCCTCGAGGCTTCTTCAAAATGCGCACTGGGAAAAGCTCGATAATGAGATCAGATGCACCTATTGACACCTGCATCTCTGAATGCATCACTCCAAATGGGAGCATCCCCAATGACAAGCCCTTTCAAAATGTAAACAAGATCACATACGGGGCATGCCCCAAATATGTGAAGCAGAACACCCTGAAGTTGGCAACAGGAATGCGGAATGTACCTGAGAAACAAACCAGAGGCCTATTCGGTGCAAWAGCAGGTTTCATAGAAAATGGATGGGAAGGGATGATAGATGGTTGGTATGGCTTCAGGCATCAAAATTCAGAAGGTACAGGACAAGCAGCAGACCTTAAAAGCACTCAGGCAGCCATTGACCAGATTAATGGGAAGTTGAACAGAGTAATTGAAAAGACGAATGAGAAGTTCCATCAAATCGAAAAGGAATTCTCCGAAGTAGAAGGGAGGATTCAGGACCTTGAGAAATACGTTGAAGACACGAAGATAGATCTCTGGTCTTACAATGCAGAGCTTCTTGTTGCTCTAGAGAATCAGCATACAATTGATTTGACTGATTCAGAAATGARCAAATTGTTTGAAAAGACCAGGAGGCAACTGAGGGAAAATGCTGAGGACATGGGCAATGGTTGTTTCAAGATATACCACAAGTGTGACAATGCCTGCATAGAGTCAATTAGAAACGGGACTTATGACCATGACATATACAGAGACGAGGCATTGAACAACAGGTTCCAGATCAAAGGTGTTGAGCTAAAATCTGGGTACAAAGACTGGATCCTGTGGATTTCCTTTGCCATATCATGCTTTTTGCTTTGTGTTGTGTTGCTGGGGTTCATTATGTGGGCCTGCCAGAGAGGCAACATTAGGTGCAACATTTGCATTTGA
>A_/_H3N8|KT338483|A/northern_pintail/Alaska/580/2014
ATGAAGACCGTTATTGCTTTAAGCTACATTTTCTGTCTGGCTTTCGGTCAGGACCTTCCAGGGAATGACAACAGTACGGCGACACTGTGCCTGGGGCATCATGCAGTGCCGAACGGGACAATAGTGAAGACAATCACAGATGATCAGATTGAGGTGACTAATGCTACCGAGCTAGTTCAAAGCTCTTCAACAGGGAAAATATGCAACAATCCCCACAGAATCCTTGATGGAAGGGATTGCACACTAGTAGATGCCCTACTGGGGGATCCTCATTGTGATGTCTTTCAAGATGAAACATGGGACCTCTTTGTAGAGCGGAGCAATGCTTTCAGCAATTGTTATCCTTACGATGTACCAGATTATGCATCCCTTCGATCCCTAGTTGCATCATCAGGCACATTAGAGTTCATCACTGAAGGTTTCACTTGGACAGGAGTAACTCAGAATGGAGGGAGCAATGCTTGCAAAAGGGGACCTACTAGCGGTTTCTTCAGTAGATTGAACTGGTTGACTAAGTCAGGAAACACATATCCAGTGTTGAACGTAACTATGCCAAACAATGACAATTTTGACAAACTATACATCTGGGGAGTTCACCACCCTAGCACAAATCAAGAACAAACCAACCTGTATGTTCAAGCCTCAGGAAGAGTCACAGTCTCCACCAGGAGAAGCCAACAGACTATAATTCCGAACATTGGATCTAGACCCTGGGTAAGAGGCCAGTCGGGTAGAATAAGCATCTATTGGACAATAGTCAAACCTGGGGACGTACTGGTAATCAATAGTAATGGAAACCTAATCGCCCCTCGGGGCTACTTCAAAATGCGCACTGGAAAAAGCTCAATAATGAAATCAGATGCACCTATCGACACCTGCATTTCTGAATGCATCACTCCAAATGGGAGCATTCCCAATGACAAGCCCTTTCAAAATGTAAACAAGATCACATACGGAGCATGTCCCAAATATGTGAAGCAGAACACTCTGAAGTTAGCAACAGGAATGCGGAATGTGCCTGAGAAACAAACCAGAGGCCTATTCGGTGCAAWAGCAGGCTTTATAGAAAACGGATGGGAAGGAATGATAGATGGTTGGTATGGCTTCAGGCATCAAAATTCCGAAGGTACAGGACAAGCAGCAGACCTTAAAAGCACTCAGGCGGCCATAGACCAGATCAATGGGAAATTGAACAGAGTAATTGAGAAGACGAATGAGAAGTTCCATCAAATCGAAAAGGAATTCTCCGAAGTAGAAGGGAGGATTCAGGACCTTGAGAAATACGTTGAAGACACAAAGATAGATCTCTGGTCTTACAATGCGGAACTTCTTGTTGCCCTGGAGAATCAGCATACAATTGATTTGACTGATTCAGAAATGAACAAATTGTTTGAAAAGACCAGGAGGCAACTGAGGGAAAATGCTGAGGACATGGGCAATGGTTGTTTCAAGATATACCACAAGTGTGACAATGCTTGCATAGAGTCAATTAGAAACGGGACTTATGATCATGACATATACAGAGATGAGGCATTGAACAACCGGTTCCAGATCAAAGGTGTTGAACTAAAATCTGGATACAAAGATTGGATCCTGTGGATTTCCTTTGCCATATCATGCCTTTTGCTTTGTGTTGTTTTACTGGGGTTCATTATGTGGGCCTGCCAGAGAGGCAACATTAGGTGCAACATTTGCATTTGA
>A_/_H3N8|KT338444|A/northern_pintail/Alaska/523/2014
ATGAAGACCGTCATTGCCTTAAGCTACATTTTCTGTCTGGCTTTCTGTCAGAACCTTCCAGGGAATGACAACAGTACAGCAACACTGTGCCTAGGACACCATGCAGTGCCGAATGGGACAATAGTGAAGACAATCACAGATGATCAGATTGAGGTGACTAACGCTACCGAGCTAGTTCAAAGCTCTTCAACAGGGAAAATATGCAACAATCCTCATAGGATCCTTGATGGAAGGGACTGCACACTAATAGATGCCCTACTGGGGGATCCTCATTGCGATGTCTTCCAAGATGAAACATGGGACCTTTTTGTGGAGCGAAGCAATGCCTTCAGCAATTGTTACCCTTACGATGTACCAGATTATGCCTCCCTTCGATCCCTAGTTGCCTCATCAGGTACACTGGAGTTCATCACTGAAGGTTTCACTTGGACAGGAGTAACTCAGAATGGAGGGAGCAGTGCTTGCAAAAGAGGACCTGCTAGCGGTTTCTTCAGTAGATTGAACTGGTTGACCAAGTCAGGGAACGCATATCCAGTGTTGAACGTGACTAAGCCAAACAATGACAATTTTGACAAATTATACATCTGGGGGGTTCACCACCCGAGCACAGATCGAGAACAAACCAACCTGTATGTTCAAGCTTCAGGGAGAGTAACAGTCAGTACCAGGAGAAGTCAGCAGACTATAATTCCGAACATTGGATCTAGACCCTGGGTAAGAGGCCAGTCTGGCAGAATAAGCATCTATTGGACAATAGTCAAACCTGGGGACGTACTGGTGATCAACAGCAATGGAAACCTAATTGCTCCTCGGGGCTACTTCAAGATGCGCACTGGGAAAAGCTCAATAATGAGATCAGATGCACCTATTGACACCTGCATTTCTGAATGCATTACTCCAAATGGAAGCATCCCCAATGACAAACCTTTCCAAAATGTAAACAAGATCACATACGGAGCATGTCCCAAATATGTGAAGCAGAATACCCTGAAGTTAGCAACAGGAATGCGAAATGTACCTGAGAAACAGACCAGAGGCCTATTCGGTGCAAWAGCAGGATTCATAGAAAATGGATGGGAAGGAATGATAGATGGTTGGTATGGCTTCAGGCATCAAAACTCCGAAGGTACAGGACAAGCGGCAGACCTAAAAAGTACCCAGGCAGCCATTGACCAGATCAATGGGAAATTGAACAGAGTGATTGAAAAGACGAATGAGAAATTCCATCAAATCGAAAAGGAATTCTCCGAGATAGAAGGGAGGATTCAAGATCTTGAGAAGTACGTTGAAGACACAAAGATAGATCTCTGGTCCTACAATGCAGAGCTTCTTGTTGCCCTAGAGAATCAGCACACAATTGATTTGACTGATTCAGAGATGAACAAATTGTTTGAAAAGACCAGGAGGCAGTTGAGAGAAAATGCTGAAGACATGGGCAATGGTTGCTTCAAGATATACCACAAATGTGACAATACTTGCATAGAATCAATTAGAAACGGGACTTATGATCATGACATATACCGAGATGAAGCACTGAACAACCGGTTCCAGATCAAAGGTGTTGAGCTAAAATCTGGATACAAAGACTGGATCCTATGGATTTCCTTTGCCATATCATGCTTTTTGCTTTGTGTTGTTTTACTGGGGTTCATTATGTGGGCCTGCCAGAGAGGCAACATTAGGTGCAACATTTGCATTTGA
>A_/_H3N8|MT912521|A/Mallard_duck/Alberta/147/2019
ATGAAGACCATCATTGCTCTAAGCTATCTTTTCTGTCTGGCTCTCAGCCAAGATTACTCAGAAAACAACAACAGCACTGCAACACTGTGCTTAGGGCACCATGCGGTACCGAATGGAACAATAGTGAAGACAATTACGGATGACCAAATTGAGGTGACCAATGCCACCGAATTGGTCCAGAGCTCCTCAACCGGGAAAATATGCAACAATCCACACAGAATCCTTGATGGGAGGGACTGCACACTAATAGATGCCCTACTGGGAGATCCCCATTGTGATGTATTCCAAGATGAAACCTGGGATCTTTATGTGGAACGTAACAACGCCTTCAGCAACTGCTATCCCTATGATGTGCCAGACTATGCATCGCTCAGGTCTCTAGTTGCTTCCTCAGGAACCCTAGAGTTCATCACAGAAGGATTCACATGGACAGGAGTCACTCAAAATGGAGGAAGCAATGCCTGCAAAAGAGGGCCTGCTAGTGGTTTCTTCAGCAGACTGAATTGGCTGACTAAATCTGGGAATGCTTACCCAGTGTTGAATGTGACTATGCCAAATAATGACAACTTTGACAAGTTATATGTCTGGGGAGTTCACCACCCAAGCACAAACCAAGAGCAAACCAACCTATATGTTCAGGCATCAGGAAGAGTGACAGTTTCAACTAGAAGGAGCCAACAAACCATAATCCCGAATATTGGATCCAGGCCTTGGGTCAGAGGCCAATCGGGGAGGATAAGCATCTACTGGACAATAGTGAAACCGGGAGATGTACTAGTAATTAACAGTAATGGTAACCTGATTGCTCCTCGAGGGTACTTCAAAATGCGCACCGGGAAAAGCTCAATAATGAGGTCAGATGCACCAATTGACACATGCATTTCTGAGTGCATCACTCCTAATGGAAGCATCCCAAATGACAAGCCATTTCAGAATGTAAACAAGATCACCTACGGGGCATGCCCCAAGTATGTCAAACAAAGCACTTTGAAACTGGCAACAGGGATGAGAAATGTTCCTGAGAAACAAACCAGGGGTCTGTTCGGTGCAAAAGCAGGATTTATAGAAAATGGATGGGAAGGAATGATAGACGGTTGGTATGGTTTTAGACACCAGAACTCTGAGGGTACAGGGCAAGCTGCAGATCTAAAAAGCACACAAGCAGCCATTGACCAGATAAATGGGAAATTGAACCGGATAATCGAGAAAACAAATGAGAAGTTTCACCAGATTGAAAAGGAATTCTCTGAAGTAGAAGGAAGAATCCAAGACCTTGAGAAATATGTTGAAGACACTAAGATAGATCTATGGTCCTACAATGCAGAGCTTCTGGTGGCCTTAGAAAACCAACATACAATTGATCTGACTGATTCTGAAATGAACAAACTGTTCGAAAAGACAAGGCGGCAACTGAGGGAGAATGCTGAAGATATGGGCAACGGTTGCTTCAAAATATACCACAAATGTGATAACGCATGTATAGAATCAATAAGGAACGGGACCTATGATCATGACATATACAGGGATGAAGCATTAAACAATCGATTCCAAATCAAAGGTGTGGAGTTAAAGTCTGGGTACAAAGATTGGATCTTATGGATTTCCTTTGCCATATCATGCTTCTTGCTTTGTGTTGTTCTACTGGGGTTCATTATGTGGGCCTGCCAAAGAGGCAACATTAGGTGCAACATTTGCATTTGA
>A_/_H3N6|MT912517|A/Mallard_duck/Alberta/504/2019
ATGAGGACCATCATTGCTCTAAGCTATCTTTTCTGTCTGGCTCTCAGCCAAGATTACTCAGAAAACAACAACAGCACTGCAACACTGTGCTTAGGGCACCATGCGGTACCGAATGGAACAATAGTGAAGACAATTACGGATGACCAAATTGAGGTGACCAATGCCACCGAATTGGTCCAGAGCTCCTCAACCGGGAAAATATGCAACAATCCACACAGAATCCTTGATGGGAGGGACTGCACACTAATAGATGCCCTACTGGGAGATCCCCATTGTGATGTATTCCAAGATGAAACCTGGGATCTTTATGTGGAACGTAGCAACGCCTTCAGCAACTGCTATCCCTATGATGTGCCAGACTATGCATCGCTCAGGTCTCTAGTTGCTTCCTCAGGAACCCTAGAGTTCATCACAGAAGGATTCACATGGACAGGAGTCACTCAAAATGGGGGAAGCAATGCCTGCAAAAGAGGGCCTGCTAGTGGTTTCTTCAGCAGACTGAATTGGCTGACTAAATCTGGGAATGCTTACCCAGTGTTGAATGTGACTATGCCAAATAATGACAACTTTAACAAGTTATATGTCTGGGGAGTTCACCACCCAATCACAAACCAAGAGCAGACCAACCTCTATGTTCAGGCATCAGGAAGAGTGACAGTTTCAACTAGAAGGAGCCAACAAACCATAATCCCGAATATTGGATCCAGGCCTTGGGTCAGAGGCCAATCAGGGAGGATAAGCATCTACTGGACAATAGTGAAACCGGGGGATGTACTAGTAATCAACAGTAATGGTAACCTGATTGCTCCTCGAGGGTACTTCAAAATGCGCACCGGGAAAAGCTCAATAATGAGGTCAGATGCACCAATTGACACATGCATTTCTGAGTGCATCACTCCTAATGGAAGCATCCCAAATGACAAGCCATTTCAGAATGTAAACAAGATCACCTACGGGGCATGCCCCAAGTATGTCAAACAAAGCACTTTAAAACTGGCAACAGGGATGAGAAATGTTCCTGAGAAACAAACCAGGGGTCTGTTCGGTGCAAAAGCAGGATTTATAGAAAATGGATGGGAAGGAATGATAGACGGTTGGTATGGTTTTAGACACCAGAACTCTGAGGGTACAGGACAAGCTGCAGACCTAAAAAGCACACAAGCAGCCATTGACCAGATTAATGGGAAATTGAACCGGGTAATCGAGAAAACAAATGAGAAGTTTCACCAGATTGAAAAGGAATTCTCTGAAGTAGAAGGAAGAATCCAAGACCTTGAGAAATATGTTGAAGACACTAAGATAGATCTATGGTCTTACAATGCAGAGCTTCTGGTGGCCTTAGAAAACCAACATACAATTGATCTGACTGATTCTGAAATGAACAAACTTTTCGAAAAGACGAGGCGGCAACTGAGGGAGAATGCTGAAGATATGGGCAACGGTTGCTTCAAAATATACCACAAATGTGATAACGCATGTATAGAGTCAATAAGGAACGGGACCTATGATCATGACATATACAGGGATGAAGCATTAAACAATCGATTCCAAATCAAAGGTGTGGAGTTAAAGTCTGGGTACAAAGATTGGATCTTATGGATTTCCTTTGCCATATCATGCTTCTTGCTTTGTGTTGTTCTACTGGGGTTCATTATGTGGGCCTGCCAAAGGGGCAACATTAGGTGCAACATTTGCATTTGA
>A_/_H3N8|MN530443|A/mallard/South_Korea/N07-1622/2007
ATGAAGACCGTCATTGCTTTAAGCTATATTTTCTGCCTGGCTTCTGGTCAGAATCTTCCAAGAAATGAAAATAACACAGCAACACTATGCCTGGGACATCATGCAGTACCGAATGGGACAATAGTGAAAACAATCACAGACGATCAAATTGAAGTGACCAATGCCACTGAGCTAGTCCAAAACTCCTCAACAGGGAAAATATGCAACAATCCCCACAAAATCCTTGATGGGAGAGACTGCACACTAATAGATGCCCTACTAGGGGACCCACACTGTGATGTTTTTCAAGATGAGACATGGGACCTTTTTGTGGAACGGAGCAATGCTTTCAGCAATTGTTACCCTTATGATGTACCAGACTATGCATCCCTTCGATCCCTAGTTGCATCATCAGGCACATTGGAGTTCATCACTGAAGGTTTCAATTGGGCAGGAGTAACTCAGAATGGGGGAAGCGGTGCTTGCAAAAGAGGACCTGCTAATGGTTTCTTCAGTAGATTGAATTGGTTGACTAAGTCAGGAAATGCATATCCAGTGTTGAATGTGACTATGCCAAACAATGACAATTTCGACAAATTATACATTTGGGGGGTTCACCATCCAAGCACTAATCAAGAACAAACCAACCTGTATGTTCAGGCTTCAGGAAGAGTCACTGTCTCTACCAGGAGAAGTCAACAGACCATAATCCCAAATATTGGATCCAGACCCTGGGTAAGAGGCCAGTCTGGCAGAATAAGCATATATTGGACAGTAGTCAAACCTGGAGACGTACTGGTAATCAACAGTAATGGAAATCTAATCGCTCCCCGAGGCTACTTCAAAATGCGCATTGGGAAAAGCTCAATAATGAGATCAGATGCACCTATTGACACCTGCATCTCCGAATGTATCACTCCGAATGGAAGCATCCCCAATGAAAAACCTTTCCAAAATGTAAACAAGATCACATACGGAGCATGTCCCAAATATGTTAAGCAAAACACCCTGAAATTGGCAACAGGAATGCGGAATGTCCCTGAGAGACAAACCAGAGGCTTGTTCGGCGCAAAAGCAGGTTTCATAGAGAATGGATGGGAAGGAATGATAGATGGTTGGTATGGCTTCAGGCACCAAAATTCCGAAGGTACAGGACAAGCAGCGGACCTTAAAAGCACTCAGGCAGCCATTGACCAGATCAATGGGAAATTGAACAGAGTGATTGAAAAAACGAATGAGAAGTTCCATCAAATAGAAAAGGAGTTTTCCGAGGTAGAAGGGAGGATTCAGGACCTTGAGAAATACGTTGAAGACACGAAAATAGATCTTTGGTCTTACAATGCCGAACTTCTTGTTGCTTTAGAAAATCAGCATACAATTGATTTAACTGATTCAGAAATGAGCAAATTGTTTGAAAAGACTAGGAGGCAATTAAGGGAAAATGCTGAAGACATGGGCAATGGTTGCTTCAAGATATACCACAAGTGTGACAATGCTTGCATGGAATCGATTAGAAACGGGACTTATGACCATGACATATACAGAGATGAGGCAGTGAACAATCGGTTCCAGATCAAAGGTGTTGAGCTAAAGTCCGGGTACAAAGACTGGATCTTGTGGATTTCCTTTGCCATATCATGCTTTTTGCTTTGTGTTGTTTTGTTGGGTTTCATTATGTGGGCCTGCCAGAGAGGCAACATTAGGTGCAACATTTGCATTTGA
>A_/_H3N2|MT320091|A/Blue-winged_teal/Mexico/HA_UIFMVZ478/2017
ATGAAGACTATCATTGCTTTGAGCTACATTTTATGTCTGGTTTTCGCTCAAAAACTTCCCGGAAATGACAACAGCACAGCAATGCTGTGCCTGGGACACCATGCAGTGCCAAACGGAACCCTAGTGAAAACAATCACGAATGATCAAATTGAAGTGACTAATGCTACTGAGCTGGTTCAGAGTTCCTCAACAGGTAGAATATGCGACAGTCCTCACCGAATCCTTGATGGAAAAAGCTGCACATTGATAGATGCTCTACTGGGAGACCCTCATTGCGATGGCTTTCAAAATAAGGAATGGGACCTTTTTATTGAACGCAGCAAAGCTTACAGCAACTGTTACCCTTATGATGTGCCGGATTATTCCTCCCTTAGGTCACTAGTTGCCTCATCAGGCACCCTGGAGTTTACCAATGAAGACTTCAATTGGACTGGGGTCGCTCAGGATGGGGGAAGCAATTCTTGCAAAAGGGAATCTGTTAAAAGTTTCTTTAGTAGATTGAATTGGTTGCACAAATTAGAATACAAATATCCAGCACTGAACGTGACTATGCCAAACAATGACAAATTTGACAAATTGTACATTTGGGGGGTTCACCACCCGAGCACGGACAGTGAACAAACCAGCCTATATGTTCAAGCAATAGGGAGAGTCACAGTCTCTACCAAAAGTAGCCAACAAACTGTAATCCCGAACATCGGGTCCAGACCCTGGGTGAGGGGCATCTCCAGTAGAATAAGCATCTATTGGACAATAGTAAAACCGGGAGACATACTTTTGATTAGCAGCACAGGGAATCTAATTGCTCCTCGGGGTTACTTCAAAATACGAAATGGGAAAAGCTCAATAATGAGGTCAGAAGCACCCATTGACAACTGCTATTCTGAATGCATCACTCCAAATGGAAGCATTCCCAATGACAAACCTTTTCAAAATGTAAACAGGATCACATATGGGGCCTGTCCCAAATATGTTAAGCAAAAAACTCTGAAACTGGCAACAGGGATGCGGAATGTACCAGAGAAACAAACTAGAGGCATATTCGGCGCAATCGCAGGTTTCATAGAAAATGGTTGGGAGGGAATGGTAGACGGTTGGTACGGTTTCAGGTATCAAAATTCTGAGGGCACAGGACAAGCAGCAGATCTTAAAAGCACTCAAGCAGCAATCGATCAAGTCAACGGGAAATTGAATAGGTTAATCGAGAAAACGAACGAGAAATTCCATCAAATCGAAAAAGAATTTTCAGAAGTAGAAGGGAGAATTCAGGACCTCGAGAAATATGTTGAAGACACTAAAATAGATCTCTGGTCTTACAACGCGGAGCTCCTTGTTGCCCTGGAGAATCAACATACAATTGATCTAACTGACTCAGAAATGTACAAAATGTTTGAAAAAACAAGGAAGCAACTGAGGGAAAATGCTGAGGACATGGGCAATGGTTGCTTCAAAATATACCACAAATGTGACAATGCCTGCATAGGGTCAATCAGAAATGGAACTTATGACCATGATGTATACAGAGACGAAGCATTAAACAACCGGTTCCAGATCAAAGGTGTTGAGCTGAAATCAGGATACAAAGATTGGATCCTATGGATTTCCTTTGCCATATCATGCTTTTTGCTTTGTGTTGTTTTGCTGGGGTTCATCATGTGGGCCTGCCAAAAAGGCAACATTAGATGCAACATTTGCATTTGA
>A_/_H3N8|MT624508|A/Mallard_duck/Alberta/343/2019
ATGAAGACCATCATTGCTCTAAGCTATCTTTTCTGTCTGGCTCTCAGCCAAGATTACTCAGAAAACAACAACAGCACTGCAACACTGTGCTTAGGGCACCATGCGGTACCGAATGGAACAATAGTGAAGACAATTACGGATGACCAAATTGAGGTGACCAATGCCACCGAATTGGTCCAGAGCTCCTCAACCGGGAAAATATGCAACAATCCACACAGAATCCTTGATGGGAGGGACTGCACACTAATAGATGCCCTACTGGGAGATCCCCATTGTGATGTATTCCAAGATGAAACCTGGGATCTTTATGTGGAACGTAACAACGCCTTCAGCAACTGCTATCCCTATGATGTGCCAGACTATGCATCGCTCAGGTCTCTAGTTGCTTCCTCAGGAACCCTAGAGTTCATCACAGAAGGATTCACATGGACAGGAGTCACTCAAAATGGAGGAAGCAATGCCTGCAAAAGAGGGCCTGCTAGTGGTTTCTTCAGCAGACTGAATTGGCTGACTAAATCTGGGAATGCTTACCCAGTGTTGAATGTGACTATGCCAAATAATGACAACTTTGACAAGTTATATGTCTGGGGAGTTCACCACCCAAGCACAAACCAAGAGCAAACCAACCTATATGTTCAGGCATCAGGAAGAGTGACAGTTTCAACTAGAAGGAGCCAACAAACCATAATCCCGAATATTGGATCCAGGCCTTGGGTCAGAGGCCAATCGGGGAGGATAAGCATCTACTGGACAATAGTGAAACCGGGAGATGTACTAGTAATTAACAGTAATGGTAACCTGATTGCTCCTCGAGGGTACTTCAAAATGCGCACCGGGAAAAGCTCAATAATGAGGTCAGATGCACCAATTGACACATGCATTTCTGAGTGCATCACTCCTAATGGAAGCATCCCAAATGACAAGCCATTTCAGAATGTAAACAAGATCACCTACGGGGCATGCCCCAAGTATGTCAAACAAAGCACTTTGAAACTGGCAACAGGGATGAGAAATGTTCCTGAGAAACAAACCAGGGGTCTGTTCGGTGCAAAAGCAGGATTTATAGAAAATGGATGGGAAGGAATGATAGACGGTTGGTATGGTTTTAGACACCAGAACTCTGAGGGTACAGGGCAAGCTGCAGATCTAAAAAGCACACAAGCAGCCATTGACCAGATAAATGGGAAATTGAACCGGATAATCGAGAAAACAAATGAGAAGTTTCACCAGATTGAAAAGGAATTCTCTGAAGTAGAAGGAAGAATCCAAGACCTTGAGAAATATGTTGAAGACACTAAGATAGATCTATGGTCCTACAATGCAGAGCTTCTGGTGGCCTTAGAAAACCAACATACAATTGATCTGACTGATTCTAAAATGAACAAACTGTTCGAAAAGACAAGGCGGCAACTGAGGGAGAATGCTGAAGATATGGGCAACGGTTGCTTCAAAATATACCACAAATGTGATAACGCATGTATAGAATCAATAAGGAACGGGACCTATGATCATGACATATACAGGGATGAAGCATTAAACAATCGGTTCCAAATCAAAGGTGTGGAGTTAAAGTCTGGGTACAAAGATTGGATCTTATGGATTTCCTTTGCCATATCATGCTTCTTGCTTTGTGTTGTTCTACTGGGGTTCATTATGTGGGCCTGCCAAAGAGGCAACATTAGGTGCAACATTTGCATTTGA
>A_/_H3N8|MT624472|A/Mallard_duck/Alberta/471/2019
ATGAAGACCATCATTGTTCTAAGCTATCTTTTCTGTCTGGCTCTCAGCCAAGATTACTCAGAAAACAACAACAGCACTGCAACACTGTGCTTAGGGCACCATGCGGTACCGAATGGAACTGTAGTGAAGACAATTACGGATGACCAAATTGAAGTGACCAATGCCACTGAGTTGGTTCAGAGCTCCTCGACAGGAAAAATATGCAACAACCCACATAGAATCCTTGATGGGAGGGACTGCACACTGATAGATGCCCTACTGGGAGACCCCCACTGTGATGTATTCCAAGATGAAACCTGGGACCTTTATGTGGAACGTAGCAGCGCCTTCAGCAACTGCTACCCCTATGATATACCAGACTATGCATCGCTCAGGTCTCTAGTTGCTTCTTCAGGAACCCTAGAGTTCATCACAGAAGGATTCACATGGACAGGAGTCACTCAAAATGGAGGAAGCAATGCTTGCAAAAGAGGGCCTGCTAGTGGTTTCTTCAGCAGACTGAATTGGCTGACTAAATCTGGGAGTACTTACCCAGTGTTGAATGTGACTATGCCAAATAATGACAACTTTGACAAATTGTATGTTTGGGGAGTTCACCACCCAAGCACAAACCAAGAGCAAACCAACCTATATGTTCAGGCATCAGGAAGAGTGACAGTTTCAACTAGAAGGAGCCAACAAACCATAATCCCGAATATTGGGTCAAGGCCTTGGGTCAGAGGCCAATCAGGGAGGATAAGCATCTACTGGACAATAGTAAAGCCAGGAGATGTACTAGTAATCAACAGTAATGGTAACCTGATTGCTCCTCGAGGATACTTCAAAATGCGCACTGGGAAAAGCTCAATAATGAGATCAGATGCACCAATTGACACATGTATTTCTGAGTGCATCACTCCTAATGGAAGCATCCCAAATGACAAGCCATTTCAGAATGTAAATAAGATCACCTACGGGGCATGTCCCAAATACGTCAGACAGAGCACTTTGAAACTGGCAACTGGAATGAGGAACGTGCCTGAGAAACAAACCAGGGGTCTGTTTGGTGCAAAAGCAGGGTTTATAGAAAATGGATGGGAAGGAATGATAGACGGCTGGTATGGTTTCAGACACCAGAACTCTGAGGGTACAGGACAAGCTGCAGACCTAAAGAGCACGCAGGCAGCCATTGACCAGATTAATGGAAAGTTGAACCGAGTAATCGAGAAAACGAATGAGAAGTTTCACCAGATTGAAAAGGAATTCTCTGAAGTAGAAGGAAGAATCCAGGACCTTGAGAAATATGTTGAAGACACTAAAATAGATCTATGGTCTTACAATGCAGAGCTTCTAGTGGCCTTGGAGAACCAACATACAATTGACCTGACTGATTCTGAAATGAACAAACTATTCGAAAAGACAAGGCGGCAACTGAGGGAGAATGCTGAAGATATGGGCAACGGTTGCTTCAAAATATACCACAAATGCGACAACGCATGTATAGAGTCAATCAGGAACGGGACCTATGATCATGACATATACAGGGATGAAGCTTTAAACAACCGGTTCCAAATCAAAGGTGTGGAGCTAAAATCTGGGTACAAAGATTGGATCTTATGGATTTCCTTTGCCATATCATGCTTCTTGCTTTGTGTTGTTCTACTGGGGTTCATTATATGGGCCTGCCAAAGAGGCAACATTAGGTGCAACATTTGCATTTGA
>A_/_H3N8|MT624455|A/Mallard_duck/Alberta/339/2019
ATGAAGACCATCATTGCTCTAAGCTATCTTTTCTGTCTGGCTCTCAGCCAAGATTACTCAGAAAACAACAACAGCACTGCAACACTGTGCTTAGGGCACCATGCGGTACCGAATGGAACAATAGTGAAGACAATTACGGATGACCAAATTGAGGTGACCAATGCCACCGAATTGGTCCAGAGCTCCTCAACCGGGAAAATATGCAACAATCCACACAGAATCCTTGATGGGAGGGACTGCACACTAATAGATGCCCTACTGGGAGATCCCCATTGTGATGTATTCCAAGATGAAACCTGGGATCTTTATGTGGAACGTAACAACGCCTTCAGCAACTGCTATCCCTATGATGTGCCAGACTATGCATCGCTCAGGTCTCTAGTTGCTTCCTCAGGAACCCTAGAGTTCATCACAGAAGGATTCACATGGACAGGAGTCACTCAAAATGGAGGAAGCAATGCCTGCAAAAGAGGGCCTGCTAGTGGTTTCTTCAGCAGACTGAATTGGCTGACTAAATCTGGGAATGCTTACCCAGTGTTGAATGTGACTATGCCAAATAATGACAACTTTGACAAGTTATATGTCTGGGGAGTTCACCACCCAAGCACAAACCAAGAGCAAACCAACCTATATGTTCAGGCATCAGGAAGAGTGACAGTTTCAACTAGAAGGAGCCAACAAACCATAATCCCGAATATTGGATCCAGGCCTTGGGTCAGAGGCCAATCGGGGAGGATAAGCATCTACTGGACAATAGTGAAACCGGGAGATGTACTAGTAATTAACAGTAATGGTAACCTGATTGCTCCTCGAGGGTACTTCAAAATGCGCACCGGGAAAAGCTCAATAATGAGGTCAGATGCACCAATTGACACATGCATTTCTGAGTGCATCACTCCTAATGGAAGCATCCCAAATGACAAGCCATTTCAGAATGTAAACAAGATCACCTACGGGGCATGCCCCAAGTATGTCAAACAAAGCACTTTGAAACTGGCAACAGGGATGAGAAATGTTCCTGAGAAACAAACCAGGGGTCTGTTCGGTGCAAAAGCAGGATTTATAGAAAATGGATGGGAAGGAATGATAGACGGTTGGTATGGTTTTAGACACCAGAACTCTGAGGGTACAGGGCAAGCTGCAGATCTAAAAAGCACACAAGCAGCCATTGACCAGATAAATGGGAAATTGAACCGGATAATCGAGAAAACAAATGAGAAGTTTCACCAGATTGAAAAGGAATTCTCTGAAGTAGAAGGAAGAATCCAAGACCTTGAGAAATATGTTGAAGACACTAAGATAGATCTATGGTCCTACAATGCAGAGCTTCTGGTGGCCTTAGAAAACCAACATACAATTGATCTGACTGATTCTGAAATGAACAAACTGTTCGAAAAGACAAGGCGGCAACTGAGGGAGAATGCTGAAGATATGGGCAACGGTTGCTTCAAAATATACCACAAATGTGATAACGCATGTATAGAATCAATAAGGAACGGGACCTATGATCATGACATATACAGGGATGAAGCATTAAACAATCGGTTCCAAATCAAAGGTGTGGAGTTAAAGTCTGGGTACAAAGATTGGATCTTATGGATTTCCTTTGCCATATCATGCTTCTTGCTTTGTGTTGTTCTACTGGGGTTCATTATGTGGGCCTGCCAAAGAGGCAACATTAGGTGCAACATTTGCATTTGA
>A_/_H3N8|MT624398|A/Mallard_duck/Alberta/319/2019
ATGAAGACCATCATTGCTCTAAGCTATCTTTTCTGTCTGGCTCTCAGCCAAGATTACTCAGAAGACAACAACAGCACTGCAACACTGTGCTTAGGGCACCATGCGGTACCGAATGGAACAATAGTGAAGACAATTACGGATGACCAAATTGAGGTGACCAATGCCACCGAATTGGTCCAGAGCTCCTCAACCGGGAAAATATGCAACAATCCACACAGAATCCTTGATGGGAGGGACTGCACACTAATAGATGCCCTACTGGGAGATCCCCATTGTGATGTATTCCAAGATGAAACCTGGGATCTTTATGTGGAACGTAACAACGCCTTCAGCAACTGCTATCCCTATGATGTGCCAGACTATGCATCGCTCAGGTCTCTAGTTGCTTCCTCAGGAACCCTAGAGTTCATCACAGAAGGATTCACATGGACAGGAGTCACTCAAAATGGAGGAAGCAATGCCTGCAAAAGAGGGCCTGCTAGTGGTTTCTTCAGCAGACTGAATTGGCTGACTAAATCTGGGAATGCTTACCCAGTGTTGAATGTGACTATGCCAAATAATGACAACTTTGACAAGTTATATGTCTGGGGAGTTCACCACCCAAGCACAAACCAAGAGCAAACCAACCTATATGTTCAGGCATCAGGAAGAGTGACAGTTTCAACTAGAAGGAGCCAACAAACCATAATCCCGAATATTGGATCCAGGCCTTGGGTCAGAGGCCAATCGGGGAGGATAAGCATCTACTGGACAATAGTGAAACCGGGAGATGTACTAGTAATTAACAGTAATGGTAACCTGATTGCTCCTCGAGGGTACTTCAAAATGCGCACCGGGAAAAGCTCAATAATGAGGTCAGATGCACCAATTGACACATGCATTTCTGAGTGCATCACTCCTAATGGAAGCATCCCAAATGACAAGCCATTTCAGAATGTAAACAAGATCACCTACGGGGCATGCCCCAAGTATGTCAAACAAAGCACTTTGAAACTGGCAACAGGGATGAGAAATGTTCCTGAGAAACAAACCAGGGGTCTGTTCGGTGCAAAAGCAGGATTTATAGAAAATGGATGGGAAGGAATGATAGACGGTTGGTATGGTTTTAGACACCAGAACTCTGAGGGTACAGGGCAAGCTGCAGATCTAAAAAGCACACAAGCAGCCATTGACCAGATAAATGGGAAATTGAACCGGATAATCGAGAAAACAAATGAGAAGTTTCACCAGATTGAAAAGGAATTCTCTGAAGTAGAAGGAAGAATCCAAGACCTTGAGAAATATGTTGAAGACACTAAGATAGATCTATGGTCCTACAATGCAGAGCTTCTGGTGGCCTTAGAAAACCAACATACAATTGATCTGACTGATTCTAAAATGAACAAACTGTTCGAAAAGACAAGGCGGCAACTGAGGGAGAATGCTGAAGATATGGGCAACGGTTGCTTCAAAATATACCACAAATGTGATAACGCATGTATAGAATCAATAAGGAACGGGACCTATGATCATGACATATACAGGGATGAAGCATTAAACAATCGGTTCCAAATCAAAGGTGTGGAGTTAAAGTCTGGGTACAAAGATTGGATCTTATGGATTTCCTTTGCCATATCATGCTTCTTGCTTTGTGTTGTTCTACTGGGGTTCATTATGTGGGCCTGCCAAAGAGGCAACATTAGGTGCAACATTTGCATTTGA
>A_/_H3N8|KX714370|A/American_green-winged_teal/Alaska/103773/2008**gb
ATGAAGACCGTTATTGCCTTAAGCTACATTTTCTGTCTGGCTTTCGGTCAGAACCCTCCAGGGAATGACAACAGTACAGCAACACTGTGCCTAGGACACCATGCAGTGCCGAATGGGACAATAGTGAAGACAATCACAGATGATCAGATTGAGGTGACTAATGCTACCGAGCTAGTTCAGAGCTCTTCAACAGGGAAAATATGCAACAATCCTCATAGGATCCTTGATGGAAGGGACTGCACGCTAATAGATGCCCTACTGGGGGATCCTCATTGCGATGTCTTTCAAGATGAAACATGGGATCTTTTTGTGGAGCGAAGCAATGCCTTCAGCAACTGTTACCCTTACGATGTACCAGATTATGCCTCCCTTCGATCCCTAGTTGCCTCATCAGGTACACTGGAGTTCATCACTGAGGGTTTCACTTGGACAGGAGTAACTCAGAATGGAGGGAGCAGTGCTTGCAAAAGAGGACCTGCTAGCGGTTTCTTCAGTAGATTGAACTGGTTGACTAAGTCAGGAAACGCATATCCAGTGTTGAACGTGACTATGCCGAACAATGACAATTTTGACAAACTATACATCTGGGGAGTTCACCACCCGAGCACAGATCAAGAACAAACCAACCTGTATGTTCAAGCTTCAGGGAGAGTCACGGTCTCTACTAGGAGAAGTCAACAGACTATAATTCCGAACATTGGGTCTAGACCCTGGGTAAGAGGCCAGTCTGGCAGAATAAGCATCTATTGGACAATAGTCAAACCTGGGGACGTACTGGTGATCAACAGTAATGGAAACCTAATTGCTCCTCGGGGCTACTTCAAGATGCGCACTGGGAAAAGCTCAATAATGAGATCAGATGCACCTATTGACACCTGCATTTCTGAATGCATTACTCCAAATGGAAGCATCCCCAATGACAAACCCTTTCAAAATGTAAACAAGATCACATACGGAGCATGTCCCAAATATGTGAAGCAGAATACCCTGAAGTTAGCAACAGGAATGCGAAATGTACCTGAGAAACAGACCAGAGGCCTATTCGGTGCAAWAGCAGGGTTCATAGAAAATGGATGGGAAGGAATGATAGATGGTTGGTATGGCTTCAGGCATCAAAACTCCGAAGGTACAGGACAAGCAGCAGACCTTAAAAGTACCCAAGCAGCCATTGACCAAATCAATGGGAAATTGAACAGAGTGATTGAAAAGACGAATGAGAAGTTCCATCAAATCGAAAAGGAATTCTCCGAGATAGAAGGGAGGATTCAGGATCTTGAGAAATACGTTGAAGACACAAAGATAGATCTCTGGTCTTACAATGCAGAGCTTCTTGTTGCCCTAGAGAATCAGCACACAATTGATTTGACTGATTCAGAGATGAACAAATTGTTTGAAAAGACCAGGAGGCAGTTGAGGGAAAATGCTGAAGACATGGGCAATGGTTGCTTCAAGATATACCACAAATGTGACAATGCTTGCATAGAATCAATTAGAAACGGGACTTATGATCATGACATATACCGAGATGAGGCACTGAACAACCGGTTCCAGATCAAAGGTGTTGAGCTAAAATCTGGATACAAAGACTGGATCCTATGGATTTCCTTTGCCATCTCATGCTTTTTGCTTTGTGTTGTTTTACTGGGGTTCATTATGTGGGCCTGCCAGAGAGGCAACATTAGGTGCAACATTTGCATTTGA
>A_/_H3N8|KX714410|A/American_green-winged_teal/Alaska/133766/2009**gb
ATGAAGACCGTTATTGCTTTAAGCTATATTTTCTGTCTGGCTTTCGGTCAGAACCTTCCAGGGAATGACAACAGTACAGCAACACTGTGTCTGGGACACCATGCAGTGCCGAACGGGACAATAGTGAAGACAATCACAGATGATCAGATTGAGGTGACTAATGCAACCGAGCTAGTTCAAAGCTCTTCAACAGGGAAGATATGTAACAATCCCCACAGGATCCTTGATGGAAGGGACTGCACACTAATAGATGCCCTACTGGGGGATCCTCATTGTGATGTCTTTCAAGATGAAACATGGGACCTCTTTGTAGAACGGAGCAATGCTTTCAGCAATTGTTACCCTTATGATGTACCAGACTATGCATCCCTTCGATCCCTAGTTGCATCATCAGGCACATTGGAGTTCATCACTGAAGGTTTCACTTGGGCAGGAGTAACTCAGAATGGAGGGAGTAATGCTTGCAAAAGGGGACCTGCTAGCGGTTTCTTCAGTAGATTGAACTGGTTGACTAAGTCAGGARACGCATATCCAGTGTTGAACGTGACTATGCCAAACAATGACAATTTTGACAAACTATACATCTGGGGAATTCATCACCCAAGCACAAATCAAGAACAAACTAACCTGTATGTTCAAGCCTCAGGAAGAGTCACAGTCTCCACTAGGAGAAGCCAGCAGACTATAATCCCGAACATTGGATCTAGACCCTGGGTAAGAGGCCAGTCTGGCAGAATAAGCATCTATTGGACGATAGTCAAACCTGGGGACGTACTGGTAATCAATAGTAATGGAAACCTAATCGCTCCTCGGGGCTACTTCAAAATGCGCACTGGGAAAAGCTCAATAATGAGATCAGATGCACCTATTGACACCTGCATTTCTGAATGCATCACTCCAAATGGAAGCATCCCCAATGACAAGCCCTTTCAAAATGTAAACAAAATCACATACGGAGCATGTCCCAAATATGTGAAGCAGAACACCCTGAAGTTGGCAACAGGAATGCGGAATGTACCTGAGAAACAAACTAGAGGCCTATTCGGTGCAAWAGCAGGTTTTATAGAAAATGGATGGGAAGGGATGATAGATGGTTGGTATGGCTTCAGGCATCAAAATTCAGAAGGTACAGGACAAGCAGCAGACCTTAAAAGCACTCAGGCAGCCATTGACCAGATCAATGGGAAGTTGAACAGAGTAATTGAAAAGACGAATGAGAAGTTCCATCAAATCGAAAAGGAATTCTCCGAAGTAGAAGGGAGGATTCAGGACCTTGAGAAATACGTTGAAGACACGAAGATAGATCTCTGGTCTTACAATGCAGAGCTTCTTGTCGCCCTAGAGAATCAGCATACAATTGATTTGACTGATTCAGAAATGAACAAATTGTTTGAAAAGACCAGGAGGCAACTGAGGGAAAATGCTGAGGACATGGGCAATGGTTGCTTCAAGATATACCACAAGTGTGACAATGCTTGCATAGAGTCAATTAGAAACGGGACTTATGACCATGACATATACAGAGACGAGGCATTGAACAACCGGTTCCAGATTAAAGGTGTCGAGCTAAAATCTGGATACAAAGACTGGATCCTGTGGATCTCCTTTGCCATATCATGCTTTTTGATTTGTGTTGTTTTGCTGGGGTTCATTATGTGGGCCTGCCAGAGAGGCAACATTAGGTGCAACATTTGCATTTGA
>A_/_H3N8|KX714434|A/American_green-winged_teal/Alaska/137886/2009**gb
ATGAAGACCATCATTGTCCTAAGCTATCTTTTCTGTCTGGCTCTCAGCCAAGATTATTCAGGGAGCAACAACAGTACTGCAACACTGTGCTTAGGGCATCATGCGGTACCGAACGGGACAATAGTGAAGACAATTACGGATGACCAAATTGAAGTGACCAATGCCACTGAACTAGTCCAAAGCTCCTCGACAGGAAAAATATGCAACAACCCACATAGAATCCTTGATGGAAGGGACTGTACACTGATAGACGCTCTACTGGGAGACCCCCACTGTGATGTATTCCAAGATGAAACCTGGGACCTTTATGTAGAACGTAGCAGCGCCTTCAGTAACTGCTATCCATACGATGTACCAGACTATGCATCACTCAGGTCTCTAGTTGCTTCCTCAGGAACCCTAGAGTTCATCACAGAAGGGTTCACATGGACAGGAGTCACTCAAAATGGAGGAAGCAATGCCTGCAAAAGAGGGCCTGCTAATGGTTTCTTCAGCAGACTGAATTGGCTGACTAAATCTGGAAGTGCTTACCCAGTGTTGAACGTGACTATGCCAAATAATGACAACTTTGACAAACTGTATGTCTGGGGAGTCCACCATCCAAGCACAAACCAAGAGCAAACCAACCTATATGTCCAAGCGTCAGGAAGGGTAACGGTTTCAACTAGAAGGAGCCAACAAACCATAATCCCAAATATTGGATCCAGGCCTTGGGTCAGGGGCCAATCAGGAAGAATAAGCATTTACTGGACAATAGTGAAGCCGGGGGATGTACTAGTAATTAACAGTAATGGTAACCTGATCGCTCCTCGAGGGTATTTCAAAATGCGCACTGGGAAAAGCTCAATAATGAGATCAGATGCACCTATTGACACATGCATTTCTGAGTGTATCACTCCTAATGGAAGCATCCCCAATAACAAGCCCTTTCAGAATGTGAACAAGATCACCTATGGAGCATGTCCTAAGTATGTCAAACAGAGCACTCTGAAACTGGCAACAGGAATGAGGAACGTACCTGAGAAACAAACCAGGGGTCTGTTCGGTGCAAWAGCAGGATTTATAGAAAATGGGTGGGAAGGAATGATAGACGGCTGGTATGGTTTCAGACATCAGAACTCTGAGGGTACAGGACAAGCTGCAGACCTAAAAAGCACACAAGCAGCCATCGACCAGATCAATGGGAAATTGAACCGAGTAATCGAGAAAACAAATGAGAAGTTTCATCAGATTGAAAAGGAATTCTCAGAAGTAGAAGGAAGAATCCAGGACCTTGAGAAATATGTTGAAGACACCAAAATAGATCTATGGTCCTACAATGCAGAGCTTCTGGTGGCCTTGGAAAACCAGCACACAATTGATCTGACTGATTCTGAAATGAATAAACTATTCGAAAAGACGAGGCGGCAACTGAGGGAGAATGCTGAAGATATGGGCAACGGTTGCTTCAAAATATACCACAAATGTGACAACGCATGTATAGAGTCAATCAGGAACGGGACCTATGATCATGACATATACAGAGATGAAGCATTAAACAACCGATTTCAAATCAAGGGTGTAGAACTAAAATCTGGATACAAAGACTGGATCTTATGGATATCCTTTGCCATATCATGCTTTTTGCTTTGTGTTGTTCTACTGGGGTTCATTATGTGGGCCTGCCAGAGAGGCAACATTAGGTGCAACATTTGCATTTGA
>A_/_H3N8|KJ568249|A/American_green-winged_teal/Ohio/13OS1844/2013**gb
ATGAAGACCATTATTGTTCTGAGTTGTTTTTTCTGTCTGGCTTTCTGCCAAAAATCCTCAGAGAACAACAACAACACTGCAACACTGTGCCTGGGGCATCATGCAGTACCAAACGGAACAATAGTGAAAACAATAACGGATGATCAAATTGAAGTAACTAATGCGACTGAACTAGTTCAGAGCTCCTCAACAGGGAAGATATGCAACAATCCTCACAGAATTCTCGACGGAAGAGACTGCACATTGATGGATGCCTTACTAGGGGACCCTCATTGTGATGTGTTTCAAGATGAAACATGGGACCTTTATGTAGAGCGCAGTAATGCCTTCAGCAACTGCTACCCATATGATGTGCCAGACTATGCATCTCTCAGATCTCTAGTGGCCTCATCAGGGACCCTAGAGTTCATCACTGAAGGCTTCACGTGGACAGGAGTCACACAAAATGGAGGGAGTGGTGCTTGCAAAAGAGGACCCGCTAATGGCTTTTTTAGTAGACTGAATTGGCTGACTAAATCTGGTAGTGCTTATCCATTGCTGAACGTGACTATGCCGAACAACGATAATTTTGACAAATTGTACGTGTGGGGAGTTCATCATCCAAGCACAAACCAAGAGCAAACCAATTTGTATGTCCAGGCATCAGGAAGGGTCACAGTCTCAACTAGAAGAAGCCAGCAAACCATAATTCCCAACATCGGATCCAGGCCTTGGGTCAGAGGCCAATCAGGAAGAATAAGTATCTACTGGACAATAGTAAAGCCAGGAGACATACTGGTGATTAACAGCAATGGAAATCTAATTGCCCCTCGAGGTTATTTTAAGATGCGCACTGGGAAAAGCTCGATAATGAGATCAGATGCACCTATTGACACATGTATTTCTGAGTGCATAACTCCCAATGGTAGCATCCCAAATGACAAGCCCTTTCAGAATGTAAACAAAATCACCTATGGGGCATGTCCCAAATATGTCAAGCAGAACACCTTGAAACTGGCAACCGGGATGCGGAATGTGCCTGAGAAACAAACCAGGGGTCTGTTCGGTGCAAAAGCAGGGTTCATAGAAAACGGATGGGAAGGAATGATAGATGGTTGGTATGGTTTCAGGCATCAAAACTCGGAAGGTACAGGACAGGCAGCAGACCTTAAAAGCACTCAAGCCGCCATCGACCAGATCAATGGAAAACTGAACCGAGTAATCGAGAAAACAAATGAAAAGTTTCATCAGATTGAGAAGGAGTTTTCAGAGGTGGAAGGAAGAATTCAAGACCTTGAGAAATATGTCGAAGACACCAAAATAGATCTATGGTCTTACAATGCGGAACTTCTTGTGGCGCTGGAAAACCAGCATACAATTGATCTGACTGATTCAGAAATGAACAAACTATTTGAAAAAACAAGAAGACAGCTGAGGGAAAATGCTGAAGACATGGGGAATGGCTGTTTCAAAATATATCACAAATGTGACAATGCTTGCATAGAGTCAATCAGGAATGGGACCTATGATCATGACGTATACAGGGACGAAGCACTAAATAATCGATTCCAGATCAAGGGTGTGGAACTGAAATCCGGATACAAAGATTGGATTCTATGGATTTCCTTTGCCATATCATGCTTTTTGCTGTGTGTTGTTCTACTGGGATTCATCATGTGGGCCTGCCAGAGAGGCAATATTAGATGCAACATTTGCATTTGA
>A_/_H3N8|MH412105|A/blue-winged_teal/Alberta/164/2017**gb
ATGAGGACCGTTATCGCTTTAAGCTATATTTTCTGTCTGGCTTTCGGTCAAGACCTTCCAGGGAATGACAACAGCACAGCAACACTGTGTCTGGGACACCATGCAGTGCCGAACGGGACAATAGTGAAGACAATCACAGATGATCAGATTGAGGTGACTAATGCAACTGAGCTAGTTCAAAGCTCTTCAACAGGGAAGATATGTAACAATCCCCACAGGATCCTTGATGGAAGGGACTGTACACTAGTAGATGCCCTACTGGGGGATCCTCATTGTGATGTCTTTCAAGATGAAACATGGGACCTCTTTGTAGAACGGAGCAATGCTTTCAGCAATTGTTACCCTTATGATGTACCAGACTATGCATCCCTTCGATCCCTAGTCGCATCATCAGGCACATTGGAGTTCATCACTGAAGGTTTCACTTGGGCAGGAGTAACTCAGAATGGAGGGAGCAATGCTTGCAAAAGGGGACCTACTAGCGGTTTCTTCAGTAGATTGAACTGGTTGACTAAGTCAGGAAATGCATATCCAGTGTTGAACGTGACCATGCCAAACAATGACAATTTTGACAAACTATACATCTGGGGAGTTCATCACCCGAGCACAAATCAAGAACAAACCAACCTGTATGTTCAAGCCTCAGGAAGAGTCACAGTCTCCACCAGGAGAAGCCAGCAGACTATAATCCCGAACATTGGATCTAGACCCTGGGTAAGGGGCCAGTCTGGCAGAATAAGCATCTATTGGACGATAGTCAAACCTGGGGACGTACTGGTGATCAATAGTAATGGAAACCTAATCGCTCCTCGGGGCTACTTCAAAATGCGCACTGGGAAAAGCTCAATAATGAGATCAGATGCACCTATTGACACCTGCATTTCTGAATGCATCACTCCAAATGGAAGCATTCCCAATGACAAGCCCTTCCAAAATGTAAACAAGATCACATACGGAGCATGTCCCAAATATGTGAAGCAGAACACCCTGAAGTTGGCGACAGGGATGCGGAATGTACCTGAGAAACAAACCAGAGGCCTATTTGGCGCAAAAGCAGGGTTTATAGAAAATGGATGGGAAGGGATGATAGATGGTTGGTATGGCTTCAGGCATCAAAATTCAGAAGGTACAGGACAAGCAGCAGACCTTAAAAGCACTCAGGCAGCCATTGACCAGATCAATGGGAAGTTGAACAGAGTAATTGAAAAGACGAATGAGAAGTTCCATCAAATCGAAAAGGAATTCTCCGAAGTAGAAGGGAGGATTCAGGACCTTGAGAAATACGTTGAAGACACGAAGATAGATCTCTGGTCTTACAATGCAGAGCTTCTTGTCGCCCTAGAGAATCAGCATACAATTGATTTGACTGATTCAGAAATGAACAAATTGTTTGAAAAGACCAGGAGGCAACTGAGGGAAAATGCTGAAGACATGGGCAACGGCTGCTTCAAGATATACCACAAGTGTGACAACGCTTGCATAGAGTCAATTAGAAACGGGACTTATGACCATGACATATACAGAGACGAGGCATTGAACAACCGGTTCCAGATTAAAGGTGTCGAGCTAAAATCTGGATACAAAGACTGGATCCTGTGGATTTCCTTTGCCATATCATGCTTTTTGATTTGTGTTGTTTTGCTGGGGTTCATTATGTGGGCCTGCCAGAGAGGCAACATTAGGTGCAACATTTGCATTTGA
>A_/_H3N8|MH411995|A/blue-winged_teal/Alberta/3/2017**gb
ATGAAGACCATCATTGTACTAAGCTATCTTTTCTGTCTGACTCTCAGCCAGGATTATTCAGGGAGCAACAACAGTACTGCAACACTGTGCTTAGGGCATCATGCGGTACCGAACGGGACAATAGTGAAGACAATTACGGATGACCAAATTGAAGTGACCAATGCCACTGAACTGGTCCAAAGCTCCTCAACAGGGAAAATATGCAACAACCCACATAGAATCCTTGATGGAAGAGACTGTACACTGATAGATGCTCTACTGGGGGACCCCCACTGTGATGTATTCCAAGATGAAACTTGGGACCTTTATGTGGAACGTAGCAGCGCCTTCAGCAACTGCTATCCATACGATGTACCAGACTATGCATCACTCAGGTCTCTAGTTGCTTCCTCAGGAACCCTAGAGTTCATCACAGAAGGATTCACATGGACAGGAGTCACTCAAAATGGAGGAAGCAATGCCTGCAAAAGAGGGCCTGCTAGTGGTTTCTTCAGCAGACTGAATTGGCTGACTAAATCTGGAAGTGCTTACCCAGTGTTAAACGTGACTATGCCAAATAATGACAACTTTGACAAACTGTATGTCTGGGGAGTTCACCACCCAAGCACAAACCAAGAGCAAACTAATCTATATGTTCAAGCGTCAGGAAGGGTGACAGTCTCAACTAGAAGGAGCCAACAAACCATAATCCCGAATATTGGATCCAGGCCTTGGGTCAGAGGCCAGTCAGGAAGAGTAAGCATTTACTGGACAATAGTGAAGCCGGGGGATGTACTAGTAATTAACAGTAATGGTAATCTGATCGCTCCTCGGGGGTATTTCAAAATGCGCACTGGGAAAAGCTCAATAATGAGATCAGATGCACCTATTGACACCTGCATTTCTGAGTGCATCACTCCTAATGGAAGCATCCCCAATGACAAGCCTTTTCAAAATGTGAACAAGATTACCTACGGAGCATGTCCTAAGTATGTCAAACAGAGCACTCTGAAACTGGCAACAGGAATGAGGAATGTACCTGAGAAACAAACCAGGGGTCTGTTCGGTGCAAAAGCAGGATTTATAGAAAATGGATGGGAAGGAATGATAGACGGCTGGTATGGTTTCAGACACCAGAACTCTGAGGGTACAGGACAAGCTGCAGACCTAAAAAGCACACAGGCAGCCATCGACCAGATCAATGGGAAATTGAACCGAGTAATCGAGAAAACGAATGAGAAGTTTCATCAGATTGAAAAGGAATTCTCAGAAGTAGAAGGAAGAATCCAGGACCTTGAGAAATATGTTGAAGACACCAAGATAGATCTATGGTCCTACAATGCAGAGCTTCTGGTGGCCTTGGAAAACCAGCACACAATTGATCTGACTGATTCTGAAATGAATAAGCTATTCGAAAAGACGAGGCGGCAACTGAGGGAGAATGCTGAAGATATGGGCAACGGTTGCTTCAAAATATACCACAAATGTGACAACGCGTGTATAGAGTCAATCAGGAACGGGACCTATGATCATGACATATACAGAGATGAAGCATTAAACAACCGATTTCAAATCAAGGGTGTAGAACTAAAATCTGGGTACAAAGACTGGATCTTATGGATATCCTTTGCCATATCATGCTTTTTGCTTTGTGTTGTTCTACTGGGGTTCATTATGTGGGCCTGCCAAAGAGGCAACATTAGGTGCAACATTTGCATTTGA
>A_/_H3N8|MH411906|A/blue-winged_teal/Alberta/90/2017**gb
ATGAAGACCATCATTGTACTAAGCTATCTTTTCTGTCTGACTCTCAGCCAGGATTATTCAGGGAGCAACAACAGTACTGCAACACTGTGCTTAGGGCATCATGCGGTACCGAACGGGACAATAGTGAAGACAATTACGGATGACCAAATTGAAGTGACCAATGCCACTGAACTGGTCCAAAGCTCCTCAACAGGGAAAATATGCAACAACCCACATAGAATCCTTGATGGAAGAGACTGTACACTGATAGATGCTCTACTGGGGGACCCCCACTGTGATGTATTCCAAGATGAAACTTGGGACCTTTATGTGGAACGTAGCAGCGCCTTCAGCAACTGCTATCCATACGATGTACCAGACTATGCATCACTCAGGTCTCTAGTTGCTTCCTCAGGAACCCTAGAGTTCATCACAGAAGGATTCACATGGACAGGAGTCACTCAAAATGGAGGAAGCAATGCCTGCAAAAGAGGGCCTGCTAGTGGTTTCTTCAGCAGACTGAATTGGCTGACTAAATCTGGAAGTGCTTACCCAGTGTTAAACGTGACTATGCCAAATAATGACAACTTTGACAAACTGTATGTCTGGGGAGTTCACCACCCAAGCACAAACCAAGAGCAAACTAATCTATATGTTCAAGCGTCAGGAAGGGTGACAGTCTCAACTAGAAGGAGCCAACAAACCATAATCCCGAATATTGGATCCAGGCCTTGGGTCAGAGGCCAGTCAGGAAGAATAAGCATTTACTGGACAATAGTGAAGCCGGGGGATGTACTAGTAATTAACAGTAATGGTAATCTGATCGCTCCTCGGGGGTATTTCAAAATGCGCACTGGGAAAAGCTCAATAATGAGATCAGATGCACCTATTGACACCTGCATTTCTGAGTGCATCACTCCTAATGGAAGCATCCCCAATGACAAGCCTTTTCAAAATGTGAACAAGATTACCTACGGAGCATGTCCTAAGTATGTCAAACAGAGCACTCTGAAACTGGCAACAGGAATGAGGAATGTACCTGAGAAACAAACCAGGGGTCTGTTCGGTGCAAAAGCAGGATTTATAGAAAATGGATGGGAAGGAATGATAGACGGCTGGTATGGTTTCAGACACCAGAACTCTGAGGGTACAGGACAAGCTGCAGACCTAAAAAGCACACAGGCAGCCATCGACCAGATCAATGGGAAATTGAACCGAGTAATCGAGAAAACGAATGAGAAGTTTCATCAGATTGAAAAGGAATTCTCAGAAGTAGAAGGAAGAATCCAGGACCTTGAGAAATATGTTGAAGACACCAAGATAGATCTATGGTCCTACAATGCAGAGCTTCTGGTGGCCTTGGAAAACCAGCACACAATTGATCTGACTGATTCTGAAATGAATAAGCTATTCGAAAAGACGAGGCGGCAACTGAGGGAGAATGCTGAAGATATGGGCAACGGTTGCTTCAAAATATACCACAAATGTGACAACGCGTGTATAGAGTCAATCAGGAACGGGACCTATGATCATGACATATACAGAGATGAAGCATTAAACAACCGATTTCAAATCAAGGGTGTAGAACTAAAATCTGGGTACAAAGACTGGATCTTATGGATATCCTTTGCCATATCATGCTTTTTGCTTTGTGTTGTTCTACTGGGGTTCATTATGTGGGCCTGCCAAAGAGGCAACATTAGGTGCAACATTTGCATTTGA
>A_/_H3N8|MH412003|A/blue-winged_teal/Alberta/98/2017**gb
ATGAAGACCATCATTGTACTAAGCTATCTTTTCTGTCTGACTCTCAGCCAGGATTATTCAGGGAGCAACAACAGTACTGCAACACTGTGCTTAGGGCATCATGCGGTACCGAACGGGACAATAGTGAAGACAATTACGGATGACCAAATTGAAGTGACCAATGCCACTGAACTGGTCCAAAGCTCCTCAACAGGGAAAATATGCAACAACCCACATAGAATCCTTGATGGAAGAGACTGTACACTGATAGATGCTCTACTGGGGGACCCCCACTGTGATGTATTCCAAGATGAAACTTGGGACCTTTATGTGGAACGTAGCAGCGCCTTCAGCAACTGCTATCCATACGATGTACCAGACTATGCATCACTCAGGTCTCTAGTTGCTTCCTCAGGAACCCTAGAGTTCATCACAGAAGGATTCACATGGACAGGAGTCACTCAAAATGGAGGAAGCAATGCCTGCAAAAGAGGGCCTGCTAGTGGTTTCTTCAGCAGACTGAATTGGCTGACTAAATCTGGAAGTGCTTACCCAGTGTTAAACGTGACTATGCCAAATAATGACAACTTTGACAAACTGTATGTCTGGGGAGTTCACCACCCAAGCACAAACCAAGAGCAAACTAATCTATATGTTCAAGCGTCAGGAAGGGTGACAGTCTCAACTAGAAGGAGCCAACAAACCATAATCCCGAATATTGGATCCAGGCCTTGGGTCAGAGGCCAGTCAGGAAGAATAAGCATTTACTGGACAATAGTGAAGCCGGGGGATGTACTAGTAATTAACAGTAATGGTAATCTGATCGCTCCTCGGGGGTATTTCAAAATGCGCACTGGGAAAAGCTCAATAATGAGATCAGATGCACCTATTGACACCTGCATTTCTGAGTGCATCACTCCTAATGGAAGCATCCCCAATGACAAGCCTTTTCAAAATGTGAACAAGATTACCTACGGAGCATGTCCTAAGTATGTCAAACAGAGCACTCTGAAACTGGCAACAGGAATGAGGAATGTACCTGAGAAACAAACCAGGGGTCTGTTCGGTGCAAAAGCAGGATTTATAGAAAATGGATGGGAAGGAATGATAGACGGCTGGTATGGTTTCAGACACCAGAACTCTGAGGGTACAGGACAAGCTGCAGACCTAAAAAGCACACAGGCAGCCATCGACCAGATCAATGGGAAATTGAACCGAGTAATCGAAAAAACAAATGAGAAGTTTCATCAGATTGAAAAGGAATTCTCAGAAGTAGAAGGAAGAATCCAGGACCTTGAGAAATATGTTGAAGACACCAAGATAGATCTATGGTCCTACAATGCAGAGCTTCTGGTGGCCTTGGAAAACCAGCACACAATTGATCTGACTGATTCTGAAATGAATAAGCTATTCGAAAAGACGAGGAGGCAACTGAGGGAGAATGCTGAAGATATGGGCAACGGTTGCTTCAAAATATACCACAAATGTGACAACGCGTGTATAGAGTCAATCAGGAACGGGACCTATGATCATGACATATACAGAGATGAAGCATTAAACAACCGATTTCAAATCAAGGGTGTAGAACTAAAATCTGGGTACAAAGACTGGATCTTATGGATATCCTTTGCCATATCATGCTTTTTGCTTTGTGTTGTTCTACTGGGGTTCATTATGTGGGCCTGCCAAAGAGGCAACATTAGGTGCAACATTTGCATTTGA
>A_/_H3Nmixed|KY131263|A/green-winged_teal/Alaska/UGAI15-6393/2015**gb
ATGAAGACCGTCATTGCCTTAAGCTACATTTTCTGTCTGGCTTTCGGTCAGAACCTTCCAGGGAATGACAACAGTACAGCAACACTGTGCCTAGGACACCATGCAGTGCCGAATGGGACAGTAGTGAAGACAATCACAGATAATCAGATTGAGGTGACTAATGCTACCGAGCTAGTTCAAGGCTCTTCAACAGGGAAAATATGCAACAATCCTCATAGGATTCTTGATGGAAGGGACTGCACACTAATAGATGCCCTAYTGGGGGATCCTCATTGCGATGTCTTCCAAGATGAAACATGGGACCTTTTTGTGGAGCGAAGCAATGCCTTCAGCAATTGTTACCCTTATGATGTACCAGATTATGCCTCCCTTCGATCCCTAGTTGCCTCATCAGGTACACTGGAGTTCATCACTGAAGGTTTCACTTGGACAGGAGTAACTCAGAATGGAGGGAGCAGTGCTTGCAAAAGAGGGCCTGCCAGCGGTTTCTTCAGTAGATTGAACTGGTTGACCAAGTCAAGAAACGCATATCCGGTGTTGAATGTGACTATGCCAAACAATGACAATTTTGACAAACTATACATCTGGGGGGTTCACCACCCGAGCACAGATCAAGAACAAACCAACCTGTATGTTCAAGCTTCAGGGAGAGTAACAGTCAGTACCAGGAGAAGTCAACAGACTATAATTCCGAACATTGGATCTAGACCCTGGGTGAGAGGCCAGTCTGGCAGAATAAGCATCTATTGGACAATAGTCAAACCTGGGGACGTACTGGTAATCAACAGTAATGGAAACCTAATTGCTCCTCGGGGCTACTTCAAGATGCGCACTGGGAAGAGCTCAATAATGAGATCAGATGCACCTATTGACACCTGCATTTCTGAATGCATTACTCCAAATGGAAGCATCCCCAACGACAAACCTTTCCAAAATGTAAACAAGATCACATACGGAGCATGTCCCAAATATGTGAAGCAGAATACCCTGAAGTTAGCAACAGGAATGCGAAATGTACCTGAGAAACAGACCAGAGGCCTATTCGGTGCAAWAGCAGGATTCATAGAAAATGGATGGGAAGGAATGATAGATGGTTGGTATGGCTTCAGGCACCAAAACTCCGAAGGTACAGGACAAGCAGCAGACCTTAAAAGTACCCAGGCAGCCATTGACCAAATCAATGGGAAATTGAACAGAGTGATTGAAAAGACGAATGAGAAGTTTCATCAAATCGAAAAGGAATTCTCTGAGATAGAAGGGAGGATTCAAGATCTTGAGAAATACGTTGAAGACACAAAGATAGATCTCTGGTCTTACAATGCAGAGCTTCTTGTTGCCCTAGAGAATCAGCACACAATTGATTTGACTGATTCAGAGATGAACAAATTGTTTGAAAAGACCAGGAGGCAGTTGAGGGAAAATGCTGAAGACATGGGCAATGGTTGTTTCAAGATATACCACAAATGTGACAATGCTTGCATAGAATCAATTAGAAACGGGACTTATGATCATGACATATACCGAGATGAGGCACTGAACAACCGGTTCCAGATCAAAGGTGTTGAGCTAAAATCTGGATACAAAGACTGGATCCTATGGATTTCCTTTGCCATATCATGCTTTTTGCTTTGTGTTGTTTTACTGGGGTTCATTATGTGGGCCTGCCAGAGAGGCAACATTAGGTGCAACATTTGCATTTGA
>A_/_H3N8|MH637126|A/mallard/Alberta/182/2017**gb
ATGAAGACCATCATTATACTAAGCTATCTTTTCTGTCTGACTCTCAGCCAGGATTATTCAGGGAGCAACAACAGTACTGCAACACTGTGCTTAGGGCATCATGCGGTACCGAACGGGACAATAGTGAAGACAATTACGGATGACCAAATTGAAGTGACCAATGCCACTGAACTGGTCCAAAGCTCCTCAACAGGGAAAATATGCAACAACCCACATAGAATCCTTGATGGAAGAGACTGTACACTGATAGATGCTCTACTGGGGGACCCCCACTGTGATGTATTCCAAGATGAAACTTGGGACCTTTATGTGGAACGTAGCAGCGCCTTCAGCAACTGCTATCCATACGATGTACCAGACTATGCATCACTCAGGTCTCTAGTTGCTTCCTCAGGAACCCTAGAGTTCATCACAGAAGGATTCACATGGACAGGAGTCACTCAAAATGGAGGAAGCAATGCCTGCAAAAGAGGGCCTGCTAGTGGTTTCTTCAGCAGACTGAATTGGCTGACTAAATCTGGAAGTGCTTACCCAGTGTTAAACGTGACTATGCCAAATAATGACAACTTTGACAAACTGTATGTCTGGGGAGTTCACCACCCAAGCACAAACCAAGAGCAAACTAATCTATATGTTCAAGCGTCAGGAAGGGTGACAGTCTCAACTAGAAGGAGCCAACAAACCATAATCCCGAATATTGGATCCAGGCCTTGGGTCAGAGGCCAGTCAGGAAGAATAAGCATTTACTGGACAATAGTGAAGCCGGGGGATGTACTAGTAATTAACAGTAATGGTAATCTGATCGCTCCTCGGGGGTATTTCAAAATGCGCACTGGGAAAAGCTCAATAATGAGATCAGATGCACCTATTGACACCTGCATTTCTGAGTGCATCACTCCTAATGGAAGCATCCCCAATGACAAGCCTTTTCAAAATGTGAACAAGATTACCTACGGAGCATGTCCTAAGTATGTCAAACAGAGCACTCTGAAACTGGCAACAGGAATGAGGAATGTACCTGAGAAACAAACCAGGGGTCTGTTCGGTGCAAAAGCAGGATTTATAGAAAATGGATGGGAAGGAATGATAGACGGCTGGTATGGTTTCAGACACCAGAACTCTGAGGGTACAGGACAAGCTGCAGACCTAAAAAGCACACAGGCAGCCATCGACCAGATCAATGGGAAATTGAACCGGGTAATCGAGAAAACAAATGAGAAGTTTCATCAGATTGAAAAGGAATTCTCAGAAGTAGAAGGAAGAATCCAGGACCTTGAGAAATATGTTGAAGACACCAAGATAGATCTATGGTCCTACAATGCAGAGCTTCTGGTGGCCTTGGAAAACCAGCACACAATTGATCTGACTGATTCTGAAATGAATAAGCTATTCGAAAAGACGAGGCGGCAACTGAGGGAGAATGCTGAAGATATGGGCAACGGTTGCTTCAAAATATACCACAAATGTGACAACGCGTGTATAGAGTCAATCAGGAACGGGACCTATGATCATGACATATACAGAGATGAAGCATTAAACAACCGATTTCAAATCAAGGGTGTAGAACTAAAATCTGGGTACAAAGACTGGATCTTATGGATATCCTTTGCCATATCATGCTTTTTGCTTTGTGTTGTTCTACTGGGGTTCATTATGTGGGCCTGCCAAAGAGGCAACATTAGGTGCAACATTTGCATTTGA
>A_/_H3N8|MH932171|A/mallard/Alberta/246/2017**gb
ATGAAGACCATCATTGTACTAAGCTATCTTTTCTGTCTGGCTCTCAGCCAAGATTATTCAGGGAGCAACAACGGTACTGCAACACTGTGCTTAGGGCATCATGCGGTACCGAACGGGACAATAGTGAAGACAATTACGGATGACCAAATTGAAGTGACCAATGCCACTGAACTGGTCCAAAGCTCCTCAACAGGGAAAATATGCAACAACCCACATAGAATCCTTGATGGAAGAGACTGTACACTGATAGATGCTCTACTGGGGGACCCCCACTGTGATGTATTCCAAGATGAAACTTGGGACCTTTATGTGGAACGTAGCAGCGCCTTCAGCAACTGCTATCCATACGATGTACCAGACTATGCATCACTCAGGTCCCTAGTTGCTTCCTCAGGAACCCTAGAGTTCATCACAGAAGGATTCACATGGACAGGAGTCACTCAAAATGGAGGAAGCAATGCCTGCAAAAGAGGGCCTGCTAGTGGTTTCTTCAGCAGACTGAATTGGCTGACTAAATCTGGAAGTGCTTACCCAGTGTTAAACGTGACTATGCCAAATAATGACAACTTTGACAAACTGTATGTCTGGGGAGTCCACCACCCAAGCACAAACCAAGAGCAAACTAACCTATATGTTCAAGCGTCAGGAAGGGTGACAGTCTCAACTAGAAGGAGCCAACAAACCATAATCCCGAATATTGGATCCAGGCCTTGGGTCAGAGGCCAATCAGGAAGAATAAGCATTTACTGGACAATAGTGAAGCCGGGGGATGTACTAGTAATTAACAGTAATGGTAATCTGATCGCTCCTCGGGGGTATTTCAAAATGCGCACTGGGAAAAGCTCAATAATGAGATCAGATGCACCTATTGACACCTGCATTTCTGAATGCATCACTCCTAATGGAAGCATCCCCAATGACAAGCCTTTTCAAAATGTGAACAAGATTACCTACGGAGCATGTCCTAAGTATGTCAAACAGAGCACTCTGAAACTGGCAACAGGAATGAGGAATGTACCTGAGAAACAAACCAGGGGTCTGTTCGGTGCAAAAGCAGGATTTATAGAAAATGGATGGGAAGGAATGATAGACGGCTGGTATGGTTTCAGACACCAGAACTCTGAGGGTACAGGACAAGCTGCAGACCTAAAAAGCACACAGGCAGCCATCGACCAGATCAATGGGAAATTGAACCGAGTAATCGAGAAAACAAATGAGAAGTTTCATCAGATTGAAAAGGAATTCTCAGAAGTAGAAGGAAGAATCCAGGACCTTGAGAAATATGTTGAAGACACCAAGATAGATCTATGGTCCTACAATGCAGAGCTCCTGGTGGCCTTGGAAAACCAGCACACAATTGATCTGACTGATTCTGAAATGAATAAACTATTCGAAAAGACGAGGCGGCAACTGAGGGAGAATGCTGAAGATATGGGCAACGGTTGCTTCAAAATATACCACAAATGTGACAACGCATGTATAGAGTCAATCAGGAACGGGACCTATGATCATGACATATACAGAGATGAAGCATTAAACAACCGATTTCAAATCAAGGGTGTAGAACTAAAATCTGGGTACAAAGACTGGATCTTATGGATATCCTTTGCCATATCATGCTTTTTGCTTTGTGTTGTTCTACTGGGGTTCATTATGTGGGCCTGCCAAAGAGGCAACATTAGGTGCAACATTTGCATTTGA
>A_/_H3N8|MH932155|A/mallard/Alberta/292/2017**gb
ATGAAGACCATCATTGTACTAAGCTATCTTTTCTGTCTGACTCTCAGCCAGGATTATTCAGGGAGCAACAACAGTACTGCAACACTGTGCTTAGGGCATCATGCGGTACCGAACGGGACAATAGTGAAGACAATTACGGATGACCAAATTGAAGTGACCAATGCCACTGAACTGGTCCAAAGCTCCTCAACAGGGAAAATATGCAACAACCCACATAGAATCCTTGATGGAAGAGACTGTACACTGATAGATGCTCTACTGGGGGACCCCCACTGTGATGTATTCCAAGATGAAACTTGGGACCTTTATGTGGAACGTAGCAGCGCCTTCAGCAACTGCTATCCATACGATGTACCAGACTATGCATCACTCAGGTCTCTAGTTGCTTCCTCAGGAACCCTAGAGTTCATCACAGAAGGATTCACATGGACAGGAGTCACTCAAGATGGAGGAAGCAATGCCTGCAAAAGAGGGCCTGCTAGTGGTTTCTTCAGCAGACTGAATTGGCTGACTAAATCTGGAAGTGCTTACCCAGTGTTAAACGTGACTATGCCAAATAATGACAACTTTGACAAACTGTATGTCTGGGGAGTTCACCACCCAAGCACAAACCAAGAGCAAACTAATCTATATGTTCAAGCGTCAGGAAGGGTGACAGTCTCAACTAGAAGGAGCCAACAAACCATAATCCCGAATATTGGATCCAGGCCTTGGGTCAGAGGCCAGTCAGGAAGAATAAGCATTTACTGGACAATAGTGAAGCCGGGGGATGTACTAGTAATTAACAGTAATGGTAATCTGATCGCTCCTCGGGGGTATTTCAAAATGCGCACTGGGAAAAGCTCAATAATGAGATCAGATGCACCTATTGACACCTGCATTTCTGAGTGCATCACTCCTAATGGAAGCATCCCCAATGACAAGCCTTTTCAAAATGTGAACAAGATTACCTACGGAGCATGTCCTAAGTATGTCAAACAGAGCACTCTGAAACTGGCAACAGGAATGAGGAATGTACCTGAGAAACAAACCAGGGGTCTGTTCGGTGCAAAAGCAGGATTTATAGAAAATGGATGGGAAGGAATGATAGACGGCTGGTATGGTTTCAGACACCAGAACTCTGAGGGTACAGGACAAGCTGCAGACCTAAAAAGCACACAGGCAGCCATCGACCAGATCAATGGGAAATTGAACCGAGTAATCGAGAAAACGAATGAGAAGTTTCATCAGATTGAAAAGGAATTCTCAGAAGTAGAAGGAAGAATCCAGGACCTTGAGAAATATGTTGAAGACACCAAGATAGATCTATGGTCCTACAATGCAGAGCTTCTGGTGGCCTTGGAAAACCAGCACACAATTGATCTGACTGATTCTGAAATGAATAAGCTATTCGAAAAGACGAGGCGGCAACTGAGGGAGAATGCTGAAGATATGGGCAACGGTTGCTTCAAAATATACCACAAATGTGACAACGCGTGTATAGAGTCAATCAGGAACGGGACCTATGATCATGACATATACAGAGATGAAGCATTAAACAACCGATTTCAAATCAAGGGTGTAGAACTAAAATCTGGGTACAAAGACTGGATCTTATGGATATCCTTTGCCATATCATGCTTTTTGCTTTGTGTTGTTCTACTGGGGTTCATTATGTGGGCCTGCCAAAGAGGCAACATTAGGTGCAACATTTGCATTTGA
>A_/_H3N8|MH932322|A/mallard/Alberta/30/2017**gb
ATGAAGACCATTATAGTTCTGAGTTGTTTTTTCTGTCTGGCTTCCAGCCAAAATCCCTCAGAGAACAACAACAACACTGCAACACTGTGCTTAGGACATCATGCAGTATCAAACGGAACAATAGTGAAAACAATAACGGATGATCAAATTGAAGTTACTAATGCTACTGAGTTGGTTCAGAATTCCTCAATAGGTGAAATATGCGACAGTCCTCATCAGATCCTTGATGGAGAAAACTGCACACTAATAGATGCTCTATTGGGAGACCCTCAGTGTGATGGCTTTCAAAATAAGAAATGGGACCTTTTTGTTGAAAGAAGCAAAGCCTACAGCAACTGTTACCCTTACGATGCTAGGGATTATGCCTCCCTTAGGTCACTAGTTGCCTCATCCGGCACACTGGAGTTTAACAATGAAAGCTTCAATTGGACTGGAGTCAAACAAAACGGAACAAGTTCTGCTTGTATAAGGAAATCTAGTAGTAGTTTCTTTAGTAGATTAAATTGGTTGACCCACTTAAACTACACATATCCAGCATTGAACGTGACTATGCCAAATAATGAAAAATTTAACAAATTGTATATTTGGGGAGTTCATCATCCAAGCACAAACCAAGAGCAAACCAATTTGAATGTTCAGGCATCGGGAAGGGTCACGGTCTCAACTAGAAGAAGCCAGCAAACCATAATTCCCAACATCGGATCCAGGCCTTTGGTCAGAGGCCAATCAGGAAGAATAAGTATCTACTGGACGATAGTAAAGCCAGGAGACATACTGGTGATTAACAGCAATGGAAATCTAATTGCCCCTCGAGGTTATTTTAAGATGCGCACTGGGAAAAGCTCGATAATGAGATCAGACGCACCTATTGACACATGCATCTCCGAGTGCATCACTCCTAATGGTAGCATCCCCAATGACAAGCCCTTTCAGAATGTAAACAAAATTACCTATGGGGCATGTCCCAAATATGTCAAGCAGAACACTCTAAAATTGGCAACTGGAATGCGGAATATACCTGAGAAACAGACCAGAGGTCTGTTCGGTGCAAAAGCAGGATTCATAGAGAATGGATGGGAAGGAATGATAGATGGTTGGTATGGTTACAGGCATCAAAACTCAGAGGGTACAGGACAAGCAGCAGATCTTAAAAGTACTCAAGCCGCTATCGATCAAATCAATGGAAAGCTGAATCGAGTAATCGAGAGAACAAATGAAAAGTTTCATCAGATTGAGAAAGAGTTTTCAGAGGTGGAAGGAAGAATTCAGGACCTTGAGAAATATGTCGAAGACACCAAAATAGACCTATGGTCTTACAATGCAGAACTTCTTGTGGCGCTGGAAAACCAACATACAATTGATCTGACTGATTCAGAAATGAACAAATTGTTTGAGAAAACAAGAAGACAGTTAAGGGAAAATGCCGAAGACATGGGGAATGGCTGTTTCAAAATATACCACAAATGTGATAATGCTTGCATAGAGTCAATCAGGAATGGAACCTATGATCATGATATATACAGGGATGAAGCACTAAACAATCGGTTCCAGATCAGGGGTGTGGAGCTGAAATCTGGATACAAAGATTGGATTCTATGGATTTCCTTTGCCATATCATGCTTTTTGCTGTGTGTTGTTCTACTGGGATTCATCATGTGGGCCTGCCAGAGAGGCAATATTAGGTGCAACATTTGCATTTGA
>A_/_H3N8|MH637104|A/mallard/Alberta/398/2017**gb
ATGAAGACCATTATTGCCTTAAGCTACATTTTCTGTCTGGCTTTCGGTCAGAACCTTCCAGGGAATGACAACAGCACAGCAACACTGTGCCTAGGACATCATGCAGTGCCGAACGGGACAATAGTGAAGACAATCACAGATGAGCAGATTGAGGTGACTAATGCTACCGAGCTAGTTCAGAGCTCTTCAACAGGGAAAATATGCAACAATCCTCATAGAATCCTTGATGGAAGGGACTGCACACTAATAGATGCCCTACTGGGGGATCCTCATTGCGATGTCTTTCAAGATGAAACATGGGATCTTTTTGTGGAGCGAAGCAATGCCTTCAGCAACTGTTACCCTTATGATGTACCAGATTATGCCTCCCTTCGATCCCTAGTTGCCTCATCAGGTACATTGGAGTTCATCACTGAGGGTTTCACTTGGACAGGAGTAACCCAGAATGGAGGGAGCAATGCTTGCAAAAGAGGACCTGCTAGCGGTTTCTTCAGTAGATTGAACTGGTTGACTAAGTCAGGAAACGCATACCCAGTGTTGAACGTGACTATGCCAAACAATGACAATTTTGACAAACTATACATCTGGGGAGTTCACCACCCGAGCACAGATCAAGAACAGACCAACCTGTATGTTCAAGCTTCAGGGAGAGTCACAGTCTCTACTAGGAGAAGTCAACAGACTATAATTCCGAACATTGGATCTAGACCCTGGGTAAGGGGCCAGTCTGGCAGAATAAGCATCTATTGGACAATAGTCAAACCTGGGGACGTACTGGTAATCAACAGTAATGGAAACCTAATTGCCCCTCGGGGCTATTTCAAAATGCGCACTGGGAAAAGCTCAATAATGAGATCAGATGCACCTATTGACACCTGCATTTCTGAATGCATTACTCCAAATGGAAGCATCCCCAATGACAAACCCTTTCAAAATGTAAACAAGATCACATACGGAGCATGTCCCAAGTATGTGAAGCAGAATACCCTGAAGTTAGCAACAGGAATGCGGAATGTACCTGAGAAACAGACCAGAGGCCTATTCGGTGCAAAAGCAGGGTTCATAGAAAATGGATGGGAAGGAATGATAGATGGTTGGTATGGCTTCAGGCATCAAAACTCCGAAGGTACAGGGCAAGCGGCAGACCTTAAGAGTACCCAGGCAGCCATTGACCAAATCAATGGGAAATTGAACAGAGTGATTGAAAAGACGAATGAGAAGTTCCATCAAATCGAAAAGGAATTCTCTGAGATAGAAGGGAGGATTCAGGATCTTGAGAAATACGTTGAAGACACAAAGATAGATCTCTGGTCTTACAATGCAGAGCTTCTTGTTGCCCTAGAAAATCAACACACAATTGATTTGACTGATTCAGAGATGAACAAATTGTTTGAAAAGACCAGGAGGCAGTTAAGGGAAAATGCTGAAGACATGGGCAATGGTTGCTTCAAGATATACCACAAATGTGACAATGCTTGCATAGAGTCAATTAGAAACGGGACTTATGATCATGACATATACCGAGATGAGGCATTGAACAACCGGTTCCAGATCAAAGGTGTTGAGCTAAAATCTGGATACAAAGACTGGATCCTATGGATTTCCTTTGCCATCTCATGCTTTTTGCTTTGCGTTGTTCTACTGGGGTTCATTATGTGGGCCTGCCAGAGAGGCAACATTAGGTGCAACATTTGCATTTGA
>A_/_H3N8|MH932513|A/mallard/Alberta/482/2017**gb
ATGAGGACCGTTATCGCTTTAAGCTATATTTTCTGTCTGGCTTTCGGTCAAGACCTTCCAGGGAATGACAACAGCACAGCAACACTGTGTCTGGGACACCATGCAGTGCCGAACGGAACAATAGTGAAGACAATCACAGATGATCAGATTGAGGTGACTAATGCAACTGAGCTAGTTCAAAGCTCTTCAACAGGGAAGATATGTAACAATCCCCACAGGATCCTTGATGGAAGGGACTGTACACTAGTAGATGCCCTACTGGGGGATCCTCATTGTGATGTCTTTCAAGATGAAACATGGGACCTCTTTGTAGAACGGAGCAATGCTTTCAGCAATTGTTACCCTTATGATGTACCAGACTATGCATCCCTTCGATCCCTAGTCGCATCATCAGGCACATTGGAGTTCATCACTGAAGGTTTCACTTGGGCAGGAGTAACTCAGAATGGAGGGAGCAATGCTTGCAAAAGGGGACCTACTAGCGGTTTCTTCAGTAGATTGAACTGGTTGACTAAGTCAGGAAATGCATATCCAGTGTTGAACGTGACCATGCCAAACAATGACAATTTTGACAAACTATACATCTGGGGAGTTCATCACCCGAGCACAAATCAAGAACAAACCAACCTGTATGTTCAAGCCTCAGGAAGAGTCACAGTCTCCACCAGGAGAAGCCAGCAGACTATAATCCCGAACATTGGATCTAGACCCTGGGTAAGGGGCCAGTCTGGCAGAATAAGCATCTATTGGACGATAGTCAAACCTGGGGACGTACTGGTGATCAATAGTAATGGAAACCTAATCGCTCCTCGGGGCTACTTCAAAATGCGCACTGGGAAAAGCTCAATAATGAGATCAGATGCACCTATTGACACCTGCATTTCTGAATGCATCACTCCAAATGGAAGCATTCCCAATGACAAGCCCTTCCAAAATGTAAACAAGATCACATACGGAGCATGTCCCAAATATGTGAAGCAGAACACCCTGAAGTTGGCGACAGGGATGCGGAATGTACCTGAGAAACAAACCAGAGGCCTATTTGGCGCAAAAGCAGGGTTTATAGAAAATGGATGGGAAGGGATGATAGATGGTTGGTATGGCTTCAGGCATCAAAATTCAGAAGGTACAGGACAAGCAGCAGACCTTAAAAGCACTCAGGCAGCCATTGACCAGATCAATGGGAAGTTGAACAGAGTAATTGAAAAGACGAATGAGAAGTTCCATCAAATCGAAAAGGAATTCTCCGAAGTAGAAGGGAGGATTCAGGACCTTGAGAAATACGTTGAAGACACGAAGATAGATCTCTGGTCTTACAATGCAGAGCTTCTTGTCGCCCTAGAGAATCAGCATACAATTGATTTGACTGATTCAGAAATGAACAAATTGTTTGAAAAGACCAGGAGGCAACTGAGGGAAAATGCTGAAGACATGGGCAACGGCTGCTTCAAGATATACCACAAGTGTGACAACGCTTGCATAGAGTCAATTAGAAACGGGACTTATGACCATGACATATACAGAGACGAGGCATTGAACAACCGGTTCCAGATTAAAGGTGTCGAGCTAAAATCTGGATACAAAGACTGGATCCTGTGGATTTCCTTTGCCATATCATGCTTTTTGATTTGTGTTGTTTTGCTGGGGTTCATTATGTGGGCCTGCCAGAGAGGCAACATTAGGTGCAACATTTGCATTTGA
>A_/_H3N8|MF046173|A/mallard/Alberta/515/2015**gb
ATGAAGACCATCATTGTTCTAAGCTATCTTTTCTGTCTGGCTCTCAGCCAAGATTACTCAGAAAACAACAACAGCACTGCAACACTATGCTTAGGGCACCATGCGGTACCGAATGGAACAGTAGTGAAGACAATTACGGATGACCAAATTGAGGTGACCAATGCCACTGAGTTGGTCCAGAGCTCCTCGACAGGGAAAATATGCAACAACCCACATAAAATCCTTGATGGGAGGGACTGCACGCTGATAGATGCCCTATTGGGAGACCCCCACTGTGATGTATTCCAAGATGAAACCTGGGACCTTTATGTGGAACGTAGCAGCGCCTTCAGCAACTGCTATCCCTATGATGTACCAGACTATGCATCGCTCAGGTCTCTAGTTGCTTCCTCAGGAACCTTAGAGTTCATCACAGAAGGATTCACATGGACAGGAGTCACCCAAAATGGAGGAAGCAATGCCTGCAAAAGAGGACCTGCTAGTGGTTTCTTCAGCAGACTGAATTGGCTGACTAAATCTGGGAGTGCTTACCCAGTGTTGAATGTGACTATGCCAAATAATGACAACTTTGACAAATTGTATGTCTGGGGAGTTCACCACCCAAGCACAAACCAAGAACAAACCAACCTATATGTTCAGGCATCAGGAAGAGTGACAGTTTCAACTAGAAGGAGCCAACAGACCATAATCCCGAATATTGGGTCCAGGCCTTGGGTCAGAGGCCAATCAGGGAGGATAAGCATCTACTGGACAATAGTGAAGCCGGGAGATGTACTAGTAATTAACAGTAATGGTAACCTAATCGCTCCTCGAGGGTACTTCAAAATGCGCACTGGGAAAAGCTCAATAATGAGATCCGATGCACCAATTGACACATGCATTTCTGAGTGCATCACTCCTAATGGAAGCATCCCAAATGACAAGCCATTTCAGAATGTAAATAAGATCACCTACGGGGCATGTCCCAAATATGTCAAACAGAGCACTTTGAAACTGGCAACTGGAATGAGGAACGTGCCTGAGAAACAAACCAGGGGTCTGTTCGGTGCAAWAGCAGGATTTATAGAAAATGGATGGGAAGGAATGATAGACGGCTGGTATGGTTTCAGACACCAGAACTCTGAGGGTACAGGACAAGCTGCAGACCTAAAAAGCACACAGGCAGCCATTGACCAGATTAATGGGAAGTTGAACCGAGTAATCGAGAAAACGAATGAGAAGTTTCACCAGATTGAGAAGGAATTCTCTGAAGTAGAAGGAAGAATCCAGGATCTTGAGAAATATGTTGAAGACACTAAGATAGATCTATGGTCTTACAATGCGGAGCTTCTGGTGGCCTTGGAAAACCAACATACAATTGATCTGACTGATTCTGAAATGAACAAACTATTCGAAAAGACAAGGCGGCAGCTGAGGGAGAATGCTGAAGATATGGGCAACGGTTGCTTCAAAATATACCACAAATGTGACAACGCATGTATAGAGTCAATCAGGAACGGGACCTATGATCATGACATATACAGGGATGAAGCATTAAACAACCGATTCCAAATCAAAGGTGTGGAGCTAAAATCTGGGTACAAAGATTGGATCTTATGGATTTCCTTTGCCATATCATGCTTCTTGCTTTGTGTTGTTCTACTGGGGTTCATTATGTGGGCCTGCCAAAGAGGCAACATTAGGTGCAACATTTGCATTTGA
>A_/_H3N8|MH411960|A/mallard/Alberta/56/2017**gb
ATGAGGACCGTTATCGCTTTAAGCTATATTTTCTGTCTGGCTTTTGGTCAAGACCTTCCAGGGAATGACAACAGCACAGCAACACTGTGTCTGGGACACCATGCAGTGCCGAATGGGACAATAGTGAAGACAATCACAGATGATCAGATTGAGGTGACTAATGCAACTGAGCTAGTTCAAAGCTCTTCAACAGGGAAGATATGTAACAATCCCCACAGGATCCTTGATGGAAGGGACTGTACACTAGTAGATGCCCTACTGGGGGATCCTCATTGTGATGTCTTTCAAGATGAAACATGGGACCTCTTTGTAGAACGGAGCAATGCTTTCAGCAATTGTTACCCTTATGATGTACCAGACTATGCATCCCTTCGATCCCTAGTCGCATCATCAGGCACATTGGAGTTCATCACTGAAGGTTTCACTTGGGCAGGAGTAACTCAGAATGGAGGGAGCAATGCTTGCAAAAGGGGACCTACTAGCGGTTTCTTCAGTAGATTGAACTGGTTGACTAAGTCAGGAAATGCATATCCAGTGTTGAACGTGACCATGCCAAACAATGACAATTTTGACAAACTATACATCTGGGGAGTTCATCACCCGAGCACAAATCAAGAACAAACCAACCTGTATGTTCAAGCCTCAGGAAGAGTCACAGTCTCCACCAGGAGAAGCCAGCAGACTATAATCCCGAACATTGGATCTAGACCCTGGGTAAGGGGCCAGTCTGGCAGAATAAGCATCTATTGGACGATAGTCAAACCTGGGGACGTACTGGTGATCAATAGTAATGGAAACCTAATCGCTCCTCGGGGCTACTTCAAAATGCGCACTGGGAAAAGCTCAATAATGAGATCAGATGCACCTATTGACACCTGCATTTCTGAATGCATCACTCCAAATGGAAGCATTCCCAATGACAAGCCCTTCCAAAATGTAAACAAGATCACATACGGAGCATGTCCCAAATATGTGAAGCAGAACACCCTGAAGTTGGCGACAGGGATGCGGAATGTACCTGAGAAACAAACCAGAGGCCTATTTGGCGCAAAAGCAGGGTTTATAGAAAATGGATGGGAAGGGATGATAGATGGTTGGTATGGCTTCAGGCATCAAAATTCAGAAGGTACAGGACAAGCAGCAGACCTTAAAAGCACTCAGGCAGCCATTGACCAGATCAATGGGAAGTTGAACAGAGTAATTGAAAAGACGAATGAGAAGTTCCATCAAATCGAAAAGGAATTCTCCGAAGTAGAAGGGAGGATTCAGGACCTTGAGAAATACGTTGAAGACACGAAGATAGATCTCTGGTCTTACAATGCAGAGCTTCTTGTCGCCCTAGAGAATCAGCATACAATTGATTTGACTGATTCAGAAATGAACAAATTGTTTGAAAAGACCAGGAGGCAACTGAGGGAAAATGCTGAAGACATGGGCAACGGCTGCTTCAAGATATACCACAAGTGTGACAACGCTTGCATAGAGTCAATTAGAAACGGGACTTATGACCATGACATATACAGAGACGAGGCATTGAACAACCGGTTCCAGATTAAAGGTGTCGAGCTAAAATCTGGATACAAAGACTGGATCCTGTGGATTTCCTTTGCCATATCATGCTTTTTGATTTGTGTTGTTTTGCTGGGGTTCATTATGTGGGCCTGCCAGAGAGGCAACATTAGGTGCAACATTTGCATTTGA
>A_/_H3N8|MH932471|A/mallard/Alberta/595/2017**gb
ATGAGGACCGTTATCGCTTTAAGCTATATTTTCTGTCTGGCTTTCGGTCAAGACCTTCCAGGGAATGACAACAGCACAGCAACACTGTGTCTGGGACACCATGCAGTGCCGAACGGGACAATAGTGAAGACAATCACAGATGATCAGATTGAGGTGACTAATGCAACTGAGCTAGTTCAAAGCTCTTCAACAGGGAAGATATGTAACAATCCCCACAGGATCCTTGATGGAAGGGACTGTACACTAGTAGATGCCCTACTGGGGGATCCTCATTGTGATGTCTTTCAAGATGAAACATGGGACCTCTTTGTAGAACGGAGCAATGCTTTCAGCAATTGTTACCCTTATGATGTACCAGACTATGCATCCCTTCGATCCCTAGTCGCATCATCAGGCACATTGGAGTTCATCACTGAAGGTTTCACTTGGGCAGGAGTAACTCAGAATGGAGGGAGCAATGCTTGCAAAAGGGGACCTACTAGCGGTTTCTTCAGTAGATTGAACTGGTTGACTAAGTCAGGAAATGCATATCCAGTGTTGAACGTGACCATGCCAAACAATGACAATTTTGACAAACTATACATCTGGGGAGTTCATCACCCGAGCACAAATCAAGAACAAACCAACCTGTATGTTCAAGCCTCAGGAAGAGTCACAGTCTCCACCAGGAGAAGCCAGCAGACTATAATCCCGAACATTGGATCTAGACCCTGGGTAAGGGGCCAGTCTGGCAGAATAAGCATCTATTGGACGATAGTCAAACCTGGGGACGTACTGGTGATCAATAGTAATGGAAACCTAATCGCTCCTCGGGGCTATTTCAAAATGCGCACTGGGAAAAGCTCAATAATGAGATCAGATGCACCTATTGACACCTGCATTTCTGAATGCATCACTCCAAATGGAAGCATTCCCAATGACAAGCCCTTCCAAAATGTAAACAAGATCACATACGGAGCATGTCCCAAATATGTGAAGCAGAACACCCTGAAGTTGGCGACAGGGATGCGGAATGTACCTGAGAAACAAACCAGAGGCCTATTTGGCGCAAAAGCAGGGTTTATAGAAAATGGATGGGAAGGGATGATAGATGGTTGGTATGGCTTCAGGCATCAAAATTCAGAAGGTACAGGACAAGCAGCAGACCTTAAAAGCACTCAGGCAGCCATTGACCAGATCAATGGGAAGTTGAACAGAGTAATTGAAAAGACGAATGAGAAGTTCCATCAAATCGAAAAGGAATTCTCCGAAGTAGAAGGGAGGATTCAGGACCTTGAGAAATACGTTGAAGACACGAAGATAGATCTCTGGTCTTACAATGCAGAGCTTCTTGTCGCCCTAGAGAATCAGCATACAATTGATTTGACTGATTCAGAAATGAACAAATTGTTTGAAAAGACCAGGAGGCAACTGAGGGAAAATGCTGAAGACATGGGCAACGGCTGCTTCAAGATATACCACAAGTGTGACAACGCTTGCATAGAGTCAATTAGAAACGGGACTTATGACCATGACATATACAGAGACGAGGCATTGAACAACCGGTTCCAGATTAAAGGTGTCGAGCTAAAATCTGGATACAAAGACTGGATCCTGTGGATTTCCTTTGCCATATCATGCTTTTTGATTTGTGTTGTTTTGCTGGGGTTCATTATGTGGGCCTGCCAGAGAGGCAACATTAGGTGCAACATTTGCATTTGA
>A_/_H3N8|MH411828|A/mallard/Alberta/71/2017**gb
ATGAAGACCATCATTGTACTAAGCTATCTTTTCTGTCTGACTCTCAGCCAGGATTATTCAGGGAGCAACAACAGTACTGCAACACTGTGCTTAGGGCATCATGCGGTACCGAACGGGACAATAGTGAAGACAATTACGGATGACCAAATTGAAGTGACCAATGCCACTGAACTGGTCCAAAGCTCCTCAACAGGGAAAATATGCAACAACCCACATAGAATCCTTGATGGAAGAGACTGTACACTGATAGATGCTCTACTGGGGGACCCCCACTGTGATGTATTCCAAGATGAAACTTGGGACCTTTATGTGGAACGTAGCAGCGCCTTCAGCAACTGCTATCCATACGATGTACCAGACTATGCATCACTCAGGTCTCTAGTTGCTTCCTCAGGAACCCTAGAGTTCATCACAGAAGGATTCACATGGACAGGAGTCACTCAAAATGGAGGAAGCAATGCCTGCAAAAGAGGGCCTGCTAGTGGTTTCTTCAGCAGACTGAATTGGCTGACTAAATCTGGAAGTGCTTACCCAGTGTTAAACGTGACTATGCCAAATAATGACAACTTTGACAAACTGTATGTCTGGGGAGTTCACCACCCAAGCACAAACCAAGAGCAAACTAATCTATATGTTCAAGCGTCAGGAAGGGTGACAGTCTCAACTAGAAGGAGCCAACAAACCATAATCCCGAATATTGGATCCAGGCCTTGGGTCAGAGGCCAGTCAGGAAGAATAAGCATTTACTGGACAATAGTGAAGCCGGGGGATGTACTAGTAATTAACAGTAATGGTAATCTGATCGCTCCTCGGGGGTATTTCAAAATGCGCACTGGGAAAAGCTCAATAATGAGATCAGATGCACCTATTGACACCTGCATTTCTGAGTGCATCACTCCTAATGGAAGCATCCCCAATGACAAGCCTTTTCAAAATGTGAACAAGATTACCTACGGAGCATGTCCTAAGTATGTCAAACAGAGCACTCTGAAACTGGCAACAGGAATGAGGAATGTACCTGAGAAACAAACCAGGGGTCTGTTCGGTGCAAAAGCAGGATTCATAGAAAATGGATGGGAAGGAATGATAGACGGCTGGTATGGTTTCAGACACCAGAACTCTGAGGGTACAGGACAAGCTGCAGACCTAAAAAGCACACAGGCAGCCATCGACCAGATCAATGGGAAATTGAACCGAGTAATCGAGAAAACGAATGAGAAGTTTCATCAGATTGAAAAGGAATTCTCAGAAGTAGAAGGAAGAATCCAGGACCTTGAGAAATATGTTGAAGACACCAAGATAGATCTATGGTCCTACAATGCAGAGCTTCTGGTGGCCTTGGAAAACCAGCACACAATTGATCTGACTGATTCTGAAATGAATAAGCTATTCGAAAAGACGAGGCGGCAACTGAGGGAGAATGCTGAAGATATGGGCAACGGTTGCTTCAAAATATACCACAAATGTGACAACGCGTGTATAGAGTCAATCAGGAACGGGACCTATGATCATGACATATACAGAGATGAAGCATTAAACAACCGATTTCAAATCAAGGGTGTAGAACTAAAATCTGGGTACAAAGACTGGATCTTATGGATATCCTTTGCCATATCATGCTTTTTGCTTTGTGTTGTTCTACTGGGGTTCATTATGTGGGCCTGCCAAAGAGGCAACATTAGGTGCAACATTTGCATTTGA
>A_/_H3N5|CY079275|A/avian/Japan/8KI0040/2008
ATGAAGACCGTTATTGCTTTAAGCTACATTTTCTGTCTGGCCTTCGGTCAGGACCTTCCAGGAAATGACAACAGTACAGCAACACTGTGCCTGGGGCACCATGCAGTGCCGAACGGGACAATAGTGAAGACAATCACAGATGATCAGATTGAGGTGACTAATGCTACCGAGCTAGTTCAAAGCTCTTCAACAGGGAAAATATGTAACAATCCCCACAGGATCCTTGATGGAAGGGACTGCACACTAATGGATGCCCTACTGGGGGATCCTCATTGTGATGTCTTTCAAGATGAAACATGGGACCTCTTTGTAGAGCGGAGCAATGCTTTCAGCAATTGTTACCCTTACGATGTACCAGACTATGCATCCCTTCGATCCCTAGTTGCATCATCAGGCACATTGGAGTTCATCACTGAAGGTTTCACTTGGACAGGAGTAACTCAGAATGGAGGGAGCAATGCTTGCAAAAGGGGACCTGCTAGCGGTTTCTTCAGTAGATTGAACTGGTTGACTAAGTCAGGAAACGCATACCCAGTGTTGAACGTGACTATGCCAAACAATGACAATTTTGACAAACTATACATCTGGGGAGTTCATCACCCGAGCACAGATCAAGAACAAACCAACCTGTATGTTCAAGCCTCAGGAAGAGTCACAGTCTCCACCAGGAGAAGCCAACAGACTATAATCCCGAACATTGGATCTAGGCCCTGGGTAAGGGGCCAGTCTGGCAGAATAAGCATCTATTGGACGATAGTCAAGCCTGGGGACGTACTGGTAATCAATAGTAATGGAAACCTAATCGCTCCTAGGGGCTACTTCAAAATGCGCACTGGGAAAAGCTCAATAATGAGATCAGATGCACCTATTGACACCTGCATCTCTGAATGCATCACTCCAAATGGAAGCATCCCCAATGACAAGCCCTTTCAAAATGTAAACAAGATCACATACGGGGCATGCCCCAAATATGTGAAGCAGAACACCCTGAAGTTGGCAACAGGAATGCGGAATGTACCTGAGAAACAAACCAGAGGCCTATTCGGTGCAAAAGCAGGTTTTATAGAAAATGGATGGGAAGGGATGATAGATGGTTGGTATGGCTTCAGGCATCAAAATTCAGAAGGTACAGGGCAAGCAGCAGACCTTAAAAGCACTCAGGCAGCCATTGACCAAATCAATGGGAAGTTGAACAGAGTAATTGAAAAAACGAATGAGAAGTTCCATCAAATCGAAAAGGAATTCTCCGAAGTAGAAGGGAGGATTCAGGACCTTGAGAAATACGTTGAAGACACGAAGATAGATCTCTGGTCTTACAATGCAGAGCTTCTTGTTGCCCTAGAGAATCAGCATACAATTGATTTGACTGATTCAGAAATGAACAAATTGTTTGAAAAGACTAGGAGACAACTGAGGGAAAATGCTGAGGACATGGGCAATGGTTGTTTCAAGATATACCACAAGTGTGACAATGCCTGCATAGAGTCAATTAGAAACGGAACTTATGACCATGACATATACAGAGATGAGGCATTGAACAACCGGTTCCAGATCAAAGGTGTTGAGCTAAAATCTGGATACAAAGACTGGATCCTGTGGATTTCCTTTGCCATATCATGCTTTTTGCTTTGTGTTGTTTTGCTGGGGTTCATTATGTGGGCCTGCCAGAGAGGCAACATTAGGTGCAACATTTGCATTTAA
>A_/_H3N6|CY079267|A/avian/Japan/8KI0068/2008
ATGAAGACCGTTATTGCTTTAAGCTACATTTTCTGTCTGGCCTTCGGTCAGGACCTTCCAGGAAATGACAACAGTACAGCAACACTGTGCCTGGGGCACCATGCAGTGCCGAACGGGACAATAGTGAAGACAATCACAGATGATCAGATTGAGGTGACTAATGCTACCGAGCTAGTTCAAAGCTCTTCAACAGGGAAAATATGTAACAATCCCCACAGGATCCTTGATGGAAGGGACTGCACACTAATGGATGCCCTACTGGGGGATCCTCATTGTGATGTCTTTCAAGATGAAACATGGGACCTCTTTGTAGAGCGGAGCAATGCTTTCAGCAATTGTTACCCTTACGATGTACCAGACTATGCATCCCTTCGATCCCTAGTTGCATCATCAGGCACATTGGAGTTCATCACTGAAGGTTTCACTTGGACAGGAGTAACTCAGAATGGAGGGAGCAATGCTTGCAAAAGGGGACCTGCTAGCGGTTTCTTCAGTAGATTGAACTGGTTGACTAAGTCAGGAAACGCATACCCAGTGTTGAACGTGACTATGCCAAACAATGACAATTTTGACAAACTATACATCTGGGGAGTTCATCACCCGAGCACAAATCAAGAACAAACCAACCTGTATGTTCAAGCCTCAGGAAGAGTCACAGTCTCCACCAGGAGAAGCCAACAGACTATAATCCCGAACATTGGATCTAGGCCCTGGGTAAGGGGCCAGTCTGGCAGAATAAGCATCTATTGGACGATAGTCAAGCCTGGGGACGTACTGGTAATCAATAGTAATGGAAACCTAATCGCTCCTAGGGGCTACTTCAAAATGCGCACTGGGAAAAGCTCAATAATGAGATCAGATGCACCTATTGACACCTGCATCTCTGAATGCATCACTCCAAATGGAAGCATCCCCAATGACAAGCCCTTTCAAAATGTAAACAAGATCACATACGGGGCATGCCCCAAATATGTGAAGCAGAACACCCTGAAGTTGGCAACAGGAATGCGGAATGTACCTGAGAAACAAACCAGAGGCCTATTCGGTGCAAAAGCAGGTTTTATAGAAAATGGATGGGAAGGGATGATAGATGGTTGGTATGGCTTCAGGCATCAAAATTCAGAAGGTACAGGGCAAGCAGCAGACCTTAAAAGCACTCAGGCAGCCATTGACCAAATCAATGGGAAGTTGAACAGAGTAATTGAAAAAACGAATGAGAAGTTCCATCAAATCGAAAAGGAATTCTCCGAAGTAGAAGGGAGGATTCAGGACCTTGAGAAATACGTTGAAGACACGAAGATAGATCTCTGGTCTTACAATGCAGAGCTTCTTGTTGCCCTAGAGAATCAGCATACAATTGATTTGACTGATTCAGAAATGAACAAATTGTTTGAAAAGACTAGGAGACAACTGAGGGAAAATGCTGAGGACATGGGCAATGGTTGTTTCAAGATATACCACAAGTGTGACAATGCCTGCATAGAGTCAATTAGAAACGGAACTTATGACCATGACATATACAGAGATGAGGCATTGAACAACCGGTTCCAGATCAAAGGTGTTGAGCTAAAATCTGGATACAAAGACTGGATCCTGTGGATTTCCTTTGCCATATCATGCTTTTTGCTTTGTGTTGTTTTGCTGGGGTTCATTATGTGGGCCTGCCAGAGAGGCAACATTAGGTGCAACATTTGCATTTAA
>A_/_H3N8|CY079259|A/avian/Japan/8KI0102/2008
ATGAAGACCGTTATTGCTTTAAGCTACATTTTCTGTCTGGCCTTCGGTCAGGACCTTCCAGGAAATGACAACAGTACAGCAACACTGTGCCTGGGGCACCATGCAGTGCCGAACGGGACAATAGTGAAGACAATCACAGATGATCAGATTGAGGTGACTAATGCTACCGAGCTAGTTCAGAGCTCTTCAACAGGGAAAATATGTAACAATCCCCACAGGATCCTTGATGGAAGGGACTGCACACTAATGGATGCCCTACTGGGGGATCCTCATTGTGATGTCTTTCAAGATGAAACATGGGACCTCTTTGTAGAGCGGAGCAATGCTTTCAGCAATTGTTACCCTTACGATGTACCAGACTATGCATCCCTTCGATCCCTAGTTGCATCATCAGGCACATTGGAGTTCATCACTGAAGGTTTCACTTGGACAGGAGTAACTCAGAATGGAGGGAGCAATGCTTGCAAAAGGGGACCTGCTAGCGGTTTCTTCAGTAGATTGAACTGGTTGACTAAGTCAGGGAACGCATACCCAGTGTTGAACGTGACTATGCCAAACAATGACAATTTTGACAAACTATACATCTGGGGAGTTCATCACCCGAGCACAAATCAAGAACAAACCAACCTGTATGTTCAAGCCTCAGGAAGAGTCACAGTCTCCACCAGGAGAAGCCAACAGACTATAATCCCGAACATTGGATCTAGGCCCTGGGTAAGGGGCCAGTCTGGCAGAATAAGCATCTATTGGACGATAGTCAAGCCTGGGGACGTACTGGTAATCAATAGTAATGGAAACCTAATCGCTCCTAGGGGCTACTTCAAAATGCGCACTGGGAAAAGCTCAATAATGAGATCAGATGCACCTATTGACACCTGCATCTCTGAATGCATCACTCCAAATGGAAGCATCCCCAATGACAAGCCCTTTCAAAATGTAAACAAGATCACATACGGGGCATGCCCCAAATATGTGAAGCAGAACACCCTGAAGTTGGCAACAGGAATGCGGAATGTGCCTGAGAAACAAACCAGAGGCCTATTCGGTGCAAAAGCAGGTTTTATAGAAAATGGATGGGAAGGGATGATAGATGGTTGGTATGGCTTCAGGCATCAAAATTCAGAAGGTACAGGGCAAGCAGCAGACCTTAAAAGCACTCAGGCAGCCATTGACCAGATCAATGGGAAGCTGAACAGAGTAATTGAAAAAACGAATGAGAAGTTCCATCAAATCGAAAAGGAATTCTCCGAAGTAGAAGGGAGGATTCAGGACCTTGAGAAATACGTTGAAGACACGAAGATAGATCTCTGGTCTTACAATGCAGAGCTTCTTGTTGCCCTAGAGAATCAGCATACAATTGACTTGACTGATTCAGAAATGAACAAATTGTTTGAAAAGACTAGGAGGCAGCTGAGGGAAAATGCTGAGGACATGGGCAATGGTTGTTTCAAGATATACCACAAGTGTGACAATGCCTGCATAGAGTCAATTAGAAACGGGACTTATGACCATGACATATACAGAGATGAGGCATTGAACAACCGGTTCCAGATCAAAGGTGTTGAGCTAAAATCTGGATACAAAGACTGGATCCTGTGGATTTCCTTTGCCATATCATGCTTTTTGCTTTGTGTTGTTTTGCTGGGGTTCATTATGTGGGCCTGCCAGAGAGGCAACATTAGGTGCAACATTTGCATTTAA
>A_/_H3N8|CY079235|A/avian/Japan/8KI0150/2008
ATGAAGACCGTTATTGCTTTAAGCTACATTTTCTGTCTGGCCTTCGGTCAGGACCTTCCAGGAAATGACAACAGTACAGCAACACTGTGCCTGGGGCACCATGCAGTGCCGAACGGGACAATAGTGAAGACAATCACAGATGATCAGATTGAGGTGACTAATGCTACCGAGCTAGTTCAAAGCTCTTCAACAGGGAAAATATGTAACAATCCCCACAGGATCCTTGATGGAAGGGACTGCACACTAATGGATGCCCTACTGGGGGATCCTCATTGTGATGTCTTTCAAGATGAAACATGGGACCTCTTTGTAGAGCGGAGCAATGCTTTCAGCAATTGTTACCCTTACGATGTACCAGACTATGCATCCCTTCGATCCCTAGTTGCATCATCAGGCACATTGGAGTTCATCACTGAAGGTTTCACTTGGACAGGAGTAACTCAGAATGGAGGGAGCAATGCTTGCAAAAGGGGACCTGCTAGCGGTTTCTTCAGTAGATTGAACTGGTTGACTAAGTCAGGAAACGCATACCCAGTGTTGAACGTGACTATGCCAAACAATGACAATTTTGACAAACTATACATCTGGGGAGTTCATCACCCGAGCACAAATCAAGAACAAACCAACCTGTATGTTCAAGCCTCAGGAAGAGTCACAGTCTCCACCAGGAGAAGCCAACAGACTATAATCCCGAACATTGGATCTAGGCCCTGGGTAAGGGGCCAGTCTGGCAGAATAAGCATCTATTGGACGATAGTCAAGCCTGGGGACGTACTGGTAATCAATAGTAATGGAAACCTAATCGCTCCTAGGGGCTACTTCAAAATGCGCACTGGGAAAAGCTCAATAATGAGATCAGATGCACCTATTGACACCTGCATCTCTGAATGCATCACTCCAAATGGAAGCATCCCCAATGACAAGCCATTTCAAAATGTAAACAAGATCACATACGGGGCATGCCCCAAATATGTGAAGCAGAACACCCTGAAGTTGGCAACAGGAATGCGGAATGTACCTGAGAAACAAACCAGAGGCCTATTCGGTGCAAAAGCAGGTTTTATAGAAAATGGATGGGAAGGGATGATAGATGGTTGGTATGGCTTCAGGCATCAAAATTCAGAAGGTACAGGGCAAGCAGCAGACCTTAAAAGCACTCAGGCAGCCATTGACCAAATCAATGGGAAGTTGAACAGAGTAATTGAAAAAACGAATGAGAAGTTCCATCAAATCGAAAAGGAATTCTCCGAAGTAGAAGGGAGGATTCAGGACCTTGAGAAATACGTTGAAGACACGAAGATAGATCTCTGGTCTTACAATGCAGAGCTTCTTGTTGCCCTAGAGAATCAGCATACAATTGATTTGACTGATTCAGAAATGAACAAATTGTTTGAAAAGACTAGGAGACAACTGAGGGAAAATGCTGAGGACATGGGCAATGGTTGTTTCAAGATATACCACAAGTGTGACAATGCCTGCATAGAGTCAATTAGAAACGGAACTTATGACCATGACATATACAGAGATGAGGCATTGAACAACCGGTTCCAGATCAAAGGTGTTGAGCTAAAATCTGGATACAAAGACTGGATCCTGTGGATTTCCTTTGCCATATCATGCTTTTTGCTTTGTGTTGTTTTGCTGGGGTTCATTATGTGGGCCTGCCAGAGAGGCAACATTAGGTGCAACATTTGCATTTAA
>A_/_H3N8|CY079227|A/avian/Japan/8KI0162/2008
ATGAAGACCGTTATTGCTTTAAGCTACATTTTCTGTCTGGCCTTCGGTCAGGACCTTCCAGGAAATGACAACAGTACAGCAACACTGTGCCTGGGGCACCACGCAGTGCCGAACGGGACAATAGTGAAGACAATCACAGATGATCAGATTGAGGTGACTAATGCTACCGAGCTAGTTCAGAGCTCTTCAACAGGGAAAATATGTAACAATCCCCACAGGATCCTTGATGGAAGGGACTGCACACTAATGGATGCCCTACTGGGGGATCCTCATTGTGATGTCTTTCAAGATGAAACATGGGACCTCTTTGTAGAGCGGAGCAATGCTTTCAGCAATTGTTACCCTTACGATGTACCAGACTATGCATCCCTTCGATCCCTAGTTGCATCATCAGGCACATTGGAGTTCATCACTGAAGGTTTCACTTGGACAGGAGTAACTCAGAATGGAGGGAGCAATGCTTGCAAAAGGGGACCTGCTAGCGGTTTCTTCAGTAGATTGAACTGGTTGACTAAGTCAGGGAACGCATACCCAGTGTTGAACGTGACTATGCCAAACAATGACAATTTTGACAAACTATACATCTGGGGAGTTCATCACCCGAGCACAAATCAAGAACAAACCAACCTGTATGTTCAAGCCTCAGGAAGAGTCACAGTCTCCACCAGGAGAAGCCAACAGACTATAATCCCGAACATTGGATCTAGGCCCTGGGTAAGGGGCCAGTCTGGCAGAATAAGCATCTATTGGACGATAGTCAAGCCTGGGGACGTACTGGTAATCAATAGTAATGGAAACCTAATCGCTCCTAGGGGCTACTTCAAAATGCGCACTGGGAAAAGCTCAATAATGAGATCAGATGCACCTATTGACACCTGCATCTCTGAATGCATCACTCCAAATGGAAGCATCCCCAATGACAAGCCCTTTCAAAATGTAAACAAGATCACATACGGGGCATGCCCCAAATATGTGAAGCAGAACACCCTGAAGTTGGCAACAGGAATGCGGAATGTGCCTGAGAAACAAACCAGAGGCCTATTCGGTGCAAAAGCAGGTTTTATAGAAAATGGATGGGAAGGGATGATAGATGGTTGGTATGGCTTCAGGCATCAAAATTCAGAAGGTACAGGGCAAGCAGCAGACCTTAAAAGCACTCAGGCAGCCATTGACCAGATCAATGGGAAGCTGAACAGAGTAATTGAAAAAACGAATGAGAAGTTCCATCAAATCGAAAAGGAATTCTCCGAAGTAGAAGGGAGGATTCAGGACCTTGAGAAATACGTTGAAGACACGAAGATAGATCTCTGGTCTTACAATGCAGAGCTTCTTGTTGCCCTAGAGAATCAGCATACAATTGACTTGACTGATTCAGAAATGAACAAATTGTTTGAAAAGACTAGGAGGCAGCTGAGGGAAAATGCTGAGGACATGGGCAATGGTTGTTTCAAGATATACCACAAGTGTGACAATGCCTGCATAGAGTCAATTAGAAACGGGACTTATGACCATGACATATACAGAGATGAGGCATTGAACAACCGGTTCCAGATCAAAGGTGTTGAGCTAAAATCTGGATACAAAGACTGGATCCTGTGGATTTCCTTTGCCATATCATGCTTTTTGCTTTGTGTTGTTTTGCTGGGGTTCATTATGTGGGCCTGCCAGAGAGGCAACATTAGGTGCAACATTTGCATTTAA
>A_/_H3N2|KP714429|A/mule_duck/Bulgaria/248/2009
ATGAAGACCATTATTGCTTTAAGCTATATTTTCTGTCTGGCCTTCGGTCAGGAACTTTCAGGGAGCAACAATAGTACAGCAACACTGTGCCTGGGACACCATGCAGTGCCGAATGGGACAATAGTGAAGACCATTACAGATGATCAAGTTGAGGTGACTAATGCTACCGAGCTGGTTCAAAGCTCTTCAACAGGGAAAATATGCAACAATCCTCATAGGGTTCTCGATGGAAGGGACTGCACACTAATAGATGCCCTACTGGGGGATCCTCATTGCGATGTCTTTCAAGATGAGACATGGGATCTTTTTGTGGAGCGAAGCAATGCTTTCAGCAATTGCTACCCTTACGATGTACCAGACTATGCATCCCTTCGATCCCTAGTTGCATCATCAGGCACATTGGAGTTCATCACTGAAGGTTTCACTTGGACAGGAGTAACTCCGAATGGAGGGAGCGGTGCTTGCAAAAGGGGACCTACTAACGGTTTCTTCAGTAGACTGAACTGGTTGACTAAGTCAGGAAGCGCATACCCAGTGTTGAATGTGACTATGCCAAACAATGACAATTTTGACAAACTATACATCTGGGGAGTCCACCACCCGAGCACAAACCAAGAACAAACCAACCTGTATGTTCAAGCCTCAGGAAGAGTCACAGTCTCCACCAGGAGAAGCCAGCAGACTATAATCCCTAACATTGGATCTAGACCCTGGGTAAGGGGCCAGTCTGGTAGGATAAGCATCTACTGGACAATAGTCAAACCTGGGGACGTACTGGTGATCAATAGTAATGGAAACCTAATCGCTCCTCGGGGCTACTTCAAGATGCGCACTGGGAAAAGCTCGATAATGAGGTCAGATGCACCTATTGACACCTGCATTTCTGAATGCATCACCCCAAATGGAAGCATCCCAAATGACAAGCCCTTTCAAAATGTGAACAAAATCACATACGGAGCATGTCCCAAATATGTGAAGCAGAACACTCTGAGGTTGGCAACAGGAATGCGGAATGTACCAGAAAAGCAAACCAGAGGCCTATTCGGTGCAAAAGCAGGTTTTATAGAAAATGGATGGGAAGGAATGATAGACGGTTGGTATGGCTTCAGGCATCAAAATTCTGAAGGTACAGGACAAGCAGCAGACCTTAAAAGCACTCAGGCAGCCATTGACCAGATCAATGGGAAATTGAACAGAGTGATTGAAAAGACGAATGAGAAGTTCCATCAAATCGAAAAGGAATTCTCCGAAGTGGAAGGGAGGATTCAGGACCTTGAGAAATACGTTGAAGACACAAAAATAGATCTCTGGTCTTATAATGCGGAACTCCTTGTTGCCCTAGAGAATCAGCATACAATTGATTTGACTGATTCAGAAATGAACAAATTGTTTGAAAAGACCAAAAGGCAACTGAGGGAAAATGCTGAAGACATGGGCAATGGTTGTTTCAAAATATACCACAAGTGTGACAATGCTTGCATAGAGTCAATTAGGAACGGGACTTATGACCATGACATATACAGAGATGAGGCATTGAACAACCGGTTCCAGATCAAAGGTGTCGAGCTGAAGTCTGGATACAAAGACTGGATCCTGTGGATTTCCTTTGCCATATCATGCTTTTTGCTTTGTGTTGTTTTACTGGGATTCATTATGTGGGCCTGCCAGAGAGGCAACATTAGGTGCAACATTTGCATTTAA
>A_/_H3N6|KY131415|A/northern_pintail/Alaska/UGAI15-7417/2015
ATGAAGACCGTTATTGCTTTAAGCTGCATTTTCTGTCTGACTTTCGGTCAGGACCTTCCAGGGAATGACAAAAGTACAGCAACACTGTGCCTAGGGCACCATGCAGTACCGAACGGGACAATAGTGAAGACAATCACAGATGATCAGATTGAGGTGACTAATGCTACTGAGCTAGTTCAAAGCTCTTCAACAGGGAAAATATGTAACAATCCCCACAGGATCCTTGATGGGAGGGACTGCACACTAATAGATGCCCTACTGGGGGACCCTCATTGTGATGTCTTTCAAGATGAAACATGGGACCTCTTTGTAGAGCGGAACAATGCCTTCAGCAATTGTTATCCTTACGATGTACCAGACTATGCGTCCCTTCGATCTCTAGTTGCATCATCAGGCACATTGGAGTTCATCACTGAGGGTTTCACTTGGACAGGAGTAACTCAGAATGGAGGGAGCAGTGCTTGCAAAAGGGGACCTGCTAGCGGTTTCTTCAGTAGATTGAACTGGTTGACTAAATCAGGAAACGCATACCCAGTGTTGAACGTGACTATGCCAAACAATGACAATTTTGATAAACTATACATCTGGGGAGTTCATCACCCGAGCACAAATCAAGAACAAACCAACCTGTATGTTCAAGCCTCAGGAAGAGTCACAGTCTCCACCAGGAGAAGCCAACAGACTATAATCCCGAACATTGGATCTAGACCCTGGGTAAGGGGCCAGTCTGGCAGAATAAGCATCTATTGGACGATAGTCAAACCTGGGGATGTACTGGTAATCAATAGTAATGGAAACCTAATCGCTCCTCGAGGCTACTTCAAAATGCGCACTGGGAAAAGCTCAATAATGAGATCAGATGCACCTATTGACACCTGCATCTCTGAATGCATCACTCCAAATGGAAGCATCCCCAATGATAAGCCCTTTCAAAATGTAAACAAGATCACATACGGGGCATGCCCCAAATATGTGAAGCAGAACACCCTGAAGTTGGCAACAGGAATGCGGAATGTACCTGAGAAACAAACCAGAGGCCTATTCGGTGCAAWAGCAGGTTTTATAGAAAATGGATGGGAAGGGATGATAGATGGTTGGTATGGCTTCAGGCATCAAAACTCGGAAGGTACAGGACAAGCAGCAGACCTTAAAAGCACTCAGGCAGCCATTGACCAGATTAATGGGAAGTTGAACAGAGTAATTGAAAAGACGAATGAGAAGTTCCATCAAATCGAAAAGGAATTCTCCGAAGTAGAAGGGAGGATTCAGGACCTTGAGAAATACGTTGAAGACACGAAGATAGATCTCTGGTCTTACAATGCAGAGCTTCTCGTTGCTCTAGAGAATCAGCATACAATTGATTTGACTGATTCAGAAATGAACAAATTGTTTGAGAAGACCAAGAGGCAACTGAGGGAAAATGCTGAGGACATGGGCAATGGTTGTTTCAAGATATACCACAAGTGTGACAATGCCTGCATAGAGTCAATTAGAAACGGGACTTATGACCATGACATATACAGAGATGAGGCATTGAACAACCGGTTCCAGATCAAAGGTGTTGAGCTAAAATCTGGGTACAAAGACTGGATCCTGTGGATTTCCTTTGCCATATCATGCTTTTTGCTTTGTGTTGTTTTGCTGGGATTCATTATGTGGGCCTGCCAGAGAGGCAACATTAGGTGCAACATTTGCATTTAA
>A_/_H3N8|CY142722|A/mallard/Interior_Alaska/9BM10047R0/2009
ATGAAGACCATCATTGTCCTAAGCTATCTTTTCTGTCTGGCTCTCAGCCAAGATTATTCAGGGAGCAACAACAGTACTGCAACACTGTGCTTAGGGCATCATGCGGTACCGAACGGGACAATAGTGAAGACAATTACGGATGACCAAATTGAAGTGACCAATGCCACTGAACTAGTCCAAAGCTCCTCGACAGGGAAAATATGCAACAACCCACATAGAATCCTTGATGGAAGGGACTGTACACTGATAGACGCTCTACTGGGAGACCCCCACTGTGATGTATTCCAAGATGAAACCTGGGACCTTTATGTAGAACGTAGCAGCGCCTTCAGCAACTGCTATCCATACGATGTACCAGACTATGCATCACTCAGGTCTCTAGTTGCTTCCTCAGGAACCCTAGAGTTCATCACAGAAGGGTTCACATGGACAGGAGTCACTCAAAATGGAGGAAGCAATGCCTGCAAAAGAGGGCCTGCTAGTGGTTTCTTCAGCAGACTGAATTGGCTGACTAAATCTGGAAGTGCTTACCCAGTGTTGAACGTGACTATGCCAAATGATGACAACTTTGACAAACTGTATGTCTGGGGAGTCCACCATCCAAGCACAAACCAAGAGCAAACCAACCTATATGTCCAAGCGTCAGGAAGGGTAACGGTTTCAACTAGAAGGAGCCAACAAACCATAATCCCAAATATTGGATCCAGGCCTTGGGTCAGGGGCCAATCAGGAAGAATAAGCATTTACTGGACAATAGTGAAGCCGGGGGATGTACTAGTAATTAACAGTAATGGTAACCTGATCGCTCCTCGAGGGTATTTCAAAATGCGCACTGGGAAGAGCTCAATAATGAGATCAGATGCACCTATTGACACATGTATTTCTGAGTGTATCACTCCTAATGGAAGCATCCCCAATGACAAGCCCTTTCAGAATGTGAACAAGATCACCTATGGAGCATGTCCTAAGTATGTCAAACAGAGCACTCTGAAACTGGCAACAGGAATGAGGAACGTACCTGAGAAACAAACCAGGGGTCTGTTCAGTGCAATAGCAGGGTTTATAGAAAATGGGTGGGAAGGAATGATAGACGGCTGGTATGGTTTCAGACATCAGAACTCTGAGGGTACAGGACAAGCTGCAGACCTAAAAAGCACACAAGCAGCCATCGACCAGATCAATGGGAAATTGAACCGAGTAATCGAGAAAACAAATGAGAAGTTTCATCAGATTGAAAAGGAATTCTCAGAAGTAGAAGGAAGAATCCAAGACCTTGAGAAATATGTTGAAGACACCAAGATAGATCTATGGTCCTACAATGCAGAGCTTCTGGTGGCCTTGGAAAACCAGCACACAATTGATCTGACTGATTCTGAAATGAATAAACTATTCGAAAAGACGAGGCGGCAACTGAGGGAGAATGCTGAAGATATGGGCAACGGTTGCTTCAAAATATACCACAAATGTGACAATGCATGTATAGAGTCAATCAGGAACGGGACCTATGATCATGACATATACAGAGATGAAGCATTAAACAACCGATTTCAAATCAAGGGTGTAGAACTAAAATCTGGATACAAAGACTGGATCTTATGGATATCCTTTGCCATATCATGCTTTTTGCTTTGTGTTGTTCTACTGGGGTTCATTATGTGGGCCTGCCAGAGAGGCAACATTAGGTGCAACATTTGCATTTGA
>A_/_H3N8|CY138729|A/green-winged_teal/New_Brunswick/00336/2010
ATGAAGACCATCATTGTTCTAAGTTATCTTTTCTGTCTGGCTCTCGGCCAAGATTACTCAGAGAACAACAACAGCACTGCAACACTGTGCTTGGGGCATCATGCAGTACCGAATGGAACAATAGTGAAGACAATCACGGATGATCAAATTGAAGTGACCAATGCCACTGAGTTAGTCCAGAGCTCCTCAACAGGGAAAATATGCAACAACCCACATAGAATCCTGGATGGGAGGGACTGTACACTGATAGATGCCCTACTGGGAGACCCCCACTGTGATGTATTCCAAGATGAAACCTGGGACCTTTATGTGGAACGTAGCAGCGCATTCAGCAACTGCTATCCCTATGACGTACCAGACTATGCATCGCTCAGGTCTCTAGTTGCCTCCTCAGGAACCCTAGAGTTCATCACAGAAAGATTCACATGGACAGGAGTCACTCAAAATGGAGGAAGCAATGCCTGCAAAAGAGGGCCTGCTAGTGGTTTCTTCAGCAGACTGAATTGGCTGACTAAATCTGGAAATGCTTACCCAGTGTTGAATGTGACTATGCCAAATAATGACAACTTTGATAAATTGTATGTCTGGGGAGTTCACCACCCAAGCACAAACCAAGAACAAACCAACCTATACGTTCAGGCATCAGGAAGGGTAACAGTTTCAACCAGAAGGAGCCAACAAACCATAATACCGAATATTGGATCAAGGCCTTGGGTCAGGGGCCAATCAGGGAGGATAAGCGTCTACTGGACAATAGTGAAACCAGGGGATGTACTGGTAATTAACAGTAATGGCAATCTAATCGCTCCTCGAGGGTACTTCAAAATGCGCACTGGGAAAAGTTCAATAATGAGATCAGATGCGCCTATTGACACATGCATTTCTGAGTGCATCACTCCTAATGGAAGCATCCCCAATGACAGGCCCTTTCAAAATGTAAACAAGATCACTTACGGAGCATGTCCTAAGTATGTCAAACAGAGCACTTTGAAACTGGCAACAGGGATGAGGAACGTGCCTGAAAAACAAACCAGGGGTCTGCTCGGTGCAATAGCCGGATTTATAGAAAATGGATGGGAAGGAATGATAGACGGTTGGTATGGTTTCAGACACCAGAACTCTGAGGGTACAGGACAAGCTGCAGACCTGAAAAGTACACAGGCAGCCATTGACCAGATTAATGGGAAGTTGAACCGAGTAATCGAGAAAACAAATGAAAAGTTTCATCAGATTGAGAAGGAATTCTCTGAAGTAGAAGGAAGAATCCAGGACCTTGAGAAATATGTAGAAGACACTAAGATAGATCTATGGTCTTACAATGCAGAGCTTCTGGTGGCCTTGGAAAACCAGCATACAATCGATCTGACTGATTCTGAAATGAACAAATTATTCGAGAAGACGAGGCGGCAGCTGAGGGAGAATGCTGAAGACATGGGCAATGGTTGCTTCAAAATATACCACAAATGTGACAACTCATGTATAGAGTCAATCAGAAACGGGACCTATGATCATGACATATACAGGGATGAGGCATTAAACAACCGATTCCAAATCAAGGGTGTAGAGCTAAAATCTGGGTACAAAGATTGGATCTTATGGATTTCCTTTGCCATATCATGCTTTTTGCTTTGTGTTGTTATACTGGGGTTCATTATGTGGGCCTGCCAAAGAGGCAACATTAGGTGCAACATTTGCATTTGA
>A_/_H3N8|CY132611|A/mallard/California/2540V/2011
ATGAAGACCATTATTGTTCTGAGTTGTCTTTTCTGTCTGGCTTTCAGCCAAAATCCTTCAGAGAACAACAACAACACTGCAACACTGTGCTTAGGGCATCATGCAGTATCAAACGGAACAATAGTGAAAACAATAACGGATGATCAAATTGAAGTAACTAATGCGACTGAACTGGTTCAGAGCTTCTCGACAGGGAAGATATGCAACAATCCTCACAGAATTCTCGATGGAAGAGACTGCACGTTAGTGGATGCTCTACTAGGGGACCCTCATTGTGATGTTTTTCAAGATGAAACATGGGATCTTTATGTAGAGCGCAGCAATGCCTTCAGCAATTGCTACCCATATGACGTGCCAGACTATGCATCTCTCAGATCTCTAGTGGGCTCATCAGGAACTCTAGAGTTTATCACTGAAGGCTTCACTTGGACAGGAGTTACACAAAATGGAGGGAGTGGCGCTTGCAAAAGAGGGCCCGCCAATGGCTTTTTCAGTAGACTGAATTGGCTGACTAAATCTGGTAGTGCTTACCCGTTGCTGAACGTGACTATGCCGAATAATGATAACTTTGACAAATTGTACGTGTGGGGAGTTCATCATCCAAGCACAAACCAAGAGCAAACCAATTTGTATGTTCAAGCATCGGGGAGAGTTACAGTCTCAACTAGAAGAAGCCAGCAAACCATAATTCCCAACATTGGATCCAGACCTTGGGTCAGAGGCCAGTCAGGAAGAATAAGTATCTACTGGACAATAGTAAAGCCAGGAGATATACTGGTGATCAACAGCAATGGAAATCTAATTGCCCCTCGAGGTTATTTTAAGATGCGCACTGGGAAAAGCTCGATAATGAGATCAGATGCACCTATTGACACATGTATCTCTGAGTGTATCACTCCTAATGGTAGCATTCCCAATGACAAGCCCTTTCAGAATGTAAACAAAATTACCTATGGGGCATGTCCCAAGTATGTCAAGCAGAGCACCCTAAAGTTGGCAACTGGGATGCGGAATGTACCTGAGAAACAGACCAGGGGTCTGTTCGGTGCAAAAGCAGGATTCATAGAAAACGGATGGGAAGGAATGATAGATGGTTGGTATGGTTTCAGGCATCAAAACTCGGAAGGCACAGGACAAGCAGCAGACCTTAAAAGCACTCAAGCCGCCATCGACCAGATCAATGGAAAACTAAACCGAGTAATCGAGAAAACAAATGAAAAGTTTCATCAGATTGAGAAGGAGTTTTCAGAAGTGGAAGGAAGAATTCAAGACCTTGAGAAGTATGTCGAAGACACCAAAATAGATCTATGGTCTTACAATGCAGAACTTCTTGTAGCACTGGAAAACCAGCATACAATTGATCTGACTGATTCAGAAATGAACAAACTATTTGAAAAAACAAGAAGACAGCTGAGGGAGAATGCTGAAGACATGGGGAATGGCTGTTTCAAAATATACCACAAATGTGACAATGCTTGTATAGAGTCAATCAGGAATGGGACCTATGATCATGATATATACAGGGATGAAGCACTAAATAATCGATTCCAGATCAAGGGTGTGGAACTTAAATCCGGATACAAAGATTGGATTCTATGGATTTCCTTTGCCATATCATGCTTTTTGCTGTGTGTTGTTCTACTGGGATTCATCATGTGGGCCTGCCAGAGAGGCAATATTAGGTGCAACATTTGCATTTGA
>A_/_H3N2|JN683637|A/turkey/Ontario/FAV-3/2011
ATGAGGACTATCATTGCTTTTAGCTGCATTTTATGYCTGAYTTTCGCTCAAAAACTTCCCGAAAATGACAACAGCATGGCAACGCTGTGCCTGGGACACCATGCAGTACCAAATGGAACGTTAGTGAAAACAATCACGGATGACCAAATTGARGTGACTAATGCTACCGAACTGGTTCAGAGTTCCTCAACAGGAAGAATATGCAACAGTCCTCACCAAATCCTTGATGGGAAAAATTGCACACTGATAGATGCTCTATTGGGAGACCCTCATTGTGATGARTTCCAAAACAAGGAATGGGACCTTTTTGTTGAACGAAGCACAGCCTACAGCAGCTGTTACCCTTATTATGTGCCAGATTATGTCTCCCTTAGGTCACTAGTTGCATCATCCGGCACTCTAGAATTTACCCAAGAAAGCTTCAATTGGACTGGAGTTGCTCAAGATGGATCAAGCTRTGCTTGCAAAAAGAAATCCGTTAACAGTTTCTTTAGTAGATTGAATTGGTTGCATAATTTGAATTACAAATATCCAGCGCTGAACGTAACTATGCCAAACAATGACAAATTTGACAAATTGTACATTTGGGGGGTTCACCACCCGGGTACGGACAGGGWCCAAACCAATCTATATGTTCAAGCATCAGGGAAAGTTACAGTCTCCACCAAAAGAAGCCAACAAACTGTAATCCCGAATATCGGGTATAGACCCTGGGTAAGGGGTGTCTCCAGCATAATAAGCATCTATTGGACAATAGTAAAACCGGGAGACATACTTTTGATTAGCAGCACAGGGAATCTAATTGCCCCTCGGGGTTACTTCAGAATGCAAAGCGGGAAAAGCTCAATAATGAAGTCAGATGCACCCATTGGCAACTGCAATTCTGAATGCATTACTCCAAATGGAAGTATCCCCAATGACAAACCTTTTCAAAATGTGAACAGGATCACATATGGGGCATGTCCCAGATATGTTAAGCAAAACACTCTGAAATTGGCAACAGGAATGCGGAATGTACCAGATAAACAAACTAGAGGCATATTTGGCGCAATCGCAGGTTTCATAGAAAATGGTTGGGAGGGGATGGTGGACGGTTGGTACGGTTTCAGGCATCAAAATTCTGAAGGCACAGGACAAGCAGCAGATCTCAAAAGCACTCAAGCAGCAATCAACCAAATCACCGGGAAACTAAATAGAGTAATCAAGAAAACGAACGAGAAATTCCATCAGATCGAAAAAGAATTCTCAGAAGTAGAAGGGAGAATTCAGGACCTAGAGAAATACGTTGAAGACACAAAAATAGATCTCTGGTCTTACAACGCGGAGCTTCTTGTTGCACTGGAGAACCAACATACAATTGATTTAACTGACTCAGAAATGAACAAACTGTTCGAAAGAACAAGAAAGCAATTGCGGGAGAATGCTGAGGACATGGGCAATGGTTGCTTCAAAATATACCACAAATGTGACAATGCCTGCATAGGATCAATCAGAAATGGAACTTATAACCATGATGTATACAGAGACGAGGCATTAAACAATCGGTYCCAGATCAAAGGTGTTCAACTGAAGTCAGGATACAAAGATTGGATCCTATGGATTTCCTTTGCCATATCATGCTTTTTGCTTTGTGTTGTTCTGCTGGGGTTTATTATGTGGGCCTGCCAAAAAGGCAACATTAGGTGCAACATTTGCATTTGA
>A_/_H3N2|JN683629|A/turkey/Ontario/FAV-9/2011
ATGAAGACTATCATTGCTTTTAGCTGCACTTTATATATGATTTTCGCTCAAAAACTTCCCGGAAGTGACAACAGCATGGCAACGCTGTGCCTGGGACACCATGCAGTACCAAACGGGACATTAGTGAAAACAATCACGGATGACCAAATTGAAGTGACTAATGCTACTGAGCTGGTTCAGAGCTCCTCAACAGGTGGAATATGCAACAGTCCTCACCAAATCCTTGATGGGAAAAATTGCACACTGATAGATGCTCTATTAGGAGATCCACATTGTGATGACTTCCAAAACAAGGAATGGGACCTTTTTGTTGAACGAAGCACAGCCTACAGCAACTGTTACCCTTATTATGTGCCGGATTATGCCTCCCTTAGGTCACTAGTTGCCTCATCCGGCACCCTGGAATTTACCCAAGAGAGCTTCAATTGGACTGGAGTTGCTCAAGATGGATCAAGCCGTTCTTGCAGAAGGGGATCTGATAATAGTTTCTTTAGTAGATTGAATTGGTTGTATCATTTGGGTCACAAATATCCAGCGCTGAACGTAACTATGCCAAACAATGACAACTTTGACAAATTGTACATTTGGGGGGTTCACCACCCGGGTACGGACGAAGACCAAACCTCCCTATATGTTCAAGCATCAGGGAGAGTCATTGTCTCCACCAAAAGAAGCCAACAAACTGTAATCCCGAATATCGGGTCTAGACCCTGGGTAAGGGGTGTCTCCAGCATAATAAGCATCTATTGGACAATAGTGAAACCGGGAGACATACTTTTGATTAAAAGCACAGGGAATCTAATTGCCCCTCGGGGTTATTTCAAAATACAAAGTGGGAAAAGCTCAATAATGAGGTCAGATGCATCCATTGACAACTGCAATTCTGAATGCATTACTCCAAATGGAAGCATTCCCAATGACAAACCTTTTCAAAATGTAAACAGGATCACGTATGGGGCCTGTCCCAGATATGTTAAGCAAAACACTCTAAAATTGGCAACAGGAATGCGGAATGTACCAGAGGAACAAACCAGAGGCATATTTGGCGCAATCGCAGGTTTCATAGAAAATGGTTGGGAGGGGATGGTGGACGGTTGGTACGGTTTCAGGCATCAAAATTCTGAAGGCACAGGACAAGCAGCAGATCTTAAAAGTACTCAAGCAGCAATCAACCAGATCACCGGGAAACTAAATAGAGTAATCAAGAAAACAAACGAGAAATTCCATCAGATCGAAAAAGAATTCTCAGAAGTGGAAGGGAGAATTCAGGACCTAGAGAAATACGTTGAAGACACTAAAATAGATCTCTGGTCTTACAACGCGGAGCTTCTTGTTGCCTTGGAAAACCAACATACAATTGATTTAACTGATTCAGAAATGAACAAACTGTTCGAAAGAACAAGAAAGCAGCTGCGGGAGAATGCTGAAGACATGGGCAATGGTTGCTTCAAAATATACCACAAATGTGACAATGCCTGCATTGAATCAATCAGAAATGGAACTTATGACCATGATGTATACAGAGACGAGGCATTAAACAATCGATTCCAGATCAAAGGTGTTCAGCTGAAGTCAGGATACAAAGATTGGATCCTATGGATTTCCTTTGCCATATCATGCTTTTTGCTTTGTGTTGTTCTGTTGGGGTTCATTATGTGGGCCTGCCAAAAGGGCAACATTAGGTGCAACATTTGCATTTGA
>A_/_H3N2|JN706700|A/turkey/Ontario/FAV-10/2011
ATGAAGACTATCATTGCTTTTAGCTGCACTTTATGTATGATTTTCGCTCAAAAACTTCCCGGAAGTGACAACAGCATGGCAACGCTGTGCCTGGGACACCATGCAGTACCAAACGGGACATTAGTGAAAACAATCACGGATGACCAAATTGAAGTGACTAATGCTACTGAGCTGGTTCAGAGCTCCTCAACAGGTGGAATATGCAACAGTCCTCACCAAATCCTTGATGGGAAAAATTGCACACTGATAGATGCTCTATTAGGAGATCCACATTGTGATGACTTCCAAAACAAGGAATGGGACCTTTTTGTTGAACGAAGCACARCCTACAGCAACTGTTACCCTTATTATGTGCCGGATTATGCCTCCCTTAGGTCACTAGTTGCCTCATCCGGCACCCTGGAATTTACCCAAGAGAGCTTCAATTGGACTGGAGTTGCTCAAGATGGATCAAGCCGTTCTTGCAGAAGGGGATCTGATAATAGTTTCTTTAGTAGATTGAATTGGTTGTATCATTTGGGTCACAAATATCCAGCGCTGAACGTAACTATGCCAAACAATGACAACTTTGACAAGTTGTACATTTGGGGGGTTCACCACCCGGGTACGGACGAAGACCAAACCTCCCTATATGTTCAAGCATCAGGGAGAGTCATTGTCTCCACCAAAAGAAGCCAACAAACTGTAATCCCGAATATCGGGTCTAGACCCTGGGTAAGGGGTGTCTCCAGCATAATAAGCATCTATTGGACAATAGTGAAACCGGGAGACATACTTTTGATTAAAAGCACAGGGAATCTAATTGCCCCTCGGGGTTATTTCAAAATACAAAGTGGGAAAAGCTCAATAATGAGGTCAGATGCATCCATTGACAACTGCAATTCTGAATGCATTACTCCAAATGGAAGCATTCCCAATGACAAACCTTTTCAAAATGTAAACAGGATCACGTATGGGGCCTGTCCCAGATATGTTAAGCAAAACACTCTAAAATTGGCAACAGGAATGCGGAATGTACCAGAGAAACAAACSAGAGGCATATTTGGCGCAATCGCAGGTTTCATAGAAAATGGTTGGGAGGGGATGGTGGACGGTTGGTACGGTTTCAGGCATCAAAATTCTGAAGGCACAGGACAAGCAGCAGATCTTAAAAGTACTCAAGCAGCAATCAACCAGATCACCGGGAAACTAAATAGAGTAATCAAGATAACAAACGAGAAATTCCATCAGATCGAAAAAGAATTCTCAGAAGTGGAAGGGAGAATTCAGGACCTAGAGAAATACGTTGAAGACACTAAAATAGATCTCTGGTCTTACAWCGCGGAGCTTCTTGTTGCCTTGGAAAACCAACATACAATTGATTTAACTGATTCAGAAATGAACAAACTGTTCGAAAGAACAAGAAAGCAGCTGCGGGAGAATGCTGAAGACATGGGCAATGGTTGCTTCAAAATATACCACAAATGTGACAATGCCTGCATTGAATCAATCAGAAATGGAACTTATGACCATGATGTATACAGAGACGAGGCATTAAACAATCGATTCCAGATCAAAGGTGTTCAGCTGAAGTCAGGATACAAAGATTGGATCCTATGGATTTCCTTTGCCATATCATGCTTTTTGCTTTGTGTTGTTCTGTTGGGGTTCATTATGTGGGCCTGCCAAAAGGGCAACATTAGGTGCAACATTTGCATTTGA
>A_/_H3N8|CY097678|A/American_green-winged_teal/Mississippi/285/2010
ATGAAGGCAATCATTGCACTAAGCTATTTTTTCTGTCTGGCTTTCAGCCAAGACCTCACAGGAAGCAACACTAGTGATGCAACCCTGTGTCTGGGACATCATGCAGTCCCTAATGGGACAATAGTGAAAACAATCACGGATGATCAAATAGAAGTGACTAATGCCACTGAATTAGTTCAAAGCGTCTCCACAGGAACAATTTGCAACAACCCCCATAGGGTTCTTGATGGGAGAGACTGCACTCTTATAGATGCCCTATTAGGAGATCCTCATTGTGACTCATTCCAAGATGCTACATGGGATCTCTATGTAGAGCGAAGCAGCGCATTCAGCAACTGTTATCCATATGATGTGCCAGACTATGCATCTCTTAGATCTCTTGTTGCTTCATCAGGAACCCTGGAGTTCATTACAGAAGGTTTCACATGGACGGGAGTAACCCAAAATGGAGGAAGTAATGCTTGTAAGAGAGGACCAGTGGGTGGTTTCTTCAGCAGATTGAATTGGCTGACTAAATCTGGAAATGCTTATCCACTACTAAATGTAACCATGCCCAATAATGACAACTTTGACAAATTGTACATATGGGGGGTTCATCACCCAAGCACAAACCAGGAGCAAACTAACCTGTATGTTCAAGCATCAGGAAGAGTCACAGTATCAACAAGAAAGAGTCAGCAAACTATAATCCCGAACATCGGATCAAGACCTTGGGTCAGAGGCCAATCAGGTAGGGTGAGCATATACTGGACAATAGTGAAATCAGGAGATGTATTAGTAGTCAACAGCAACGGAAACCTAATTGCCCCTAGAGGCTACTTCAAAATGCGAACTGGGAAAAGCTCTATAATGAAATCAGATGCTCCTATCGACACTTGCATTTCAGAATGCATAACTCCTAATGGAAGCATTCCTAATGACAAGCCCTTTCAGAATGTAAACAAAATCACATATGGAGCATGCCCTAAATACGTCAAACAAGGCTCTCTGAAATTAGCAACAGGAATGCGGAACGTGCCAGAGAAACAAACTCGAGGCATATTTGGTGCTATAGCAGGATTCATAGAAAATGGATGGGAAGGAATGGTAGATGGCTGGTATGGCTTCAGACATCAAAATTCTGAGGGAACCGGACAAGCTGCAGATTTAAAAAGCACCCAAGCAGCCATTGATCAGATCAATGGGAAACTGAATCGAGTGATAGAGAAAACAAATGAAAAATTCCACCAAATTGAAAAGGAATTCTCAGAAGTGGAAGGCAGAATCCAAGACCTTGAGAAATATGTCGAAGACACCAAAATAGATCTGTGGTCTTACAATGCAGAGCTCCTTGTTGCACTGGAGAACCAGCACACAATTGATTTAACCGATTCAGAAATGAACAAATTATTTGAAAAGACAAAACGGCAATTAAGAGAGAATGCTGAAGACATGGGCAATGGTTGTTTCAAGATATATCACAAATGTGATAATGCCTGCATAGAATCAATCAGAAACGGGACTTATGACCATGACGTATACAGGGATGAAGCAATAAACAACCGGTTTCAAATCAAGGGTGTGGAGCTAAAATCTGGCTACAAAGACTGGATCTTGTGGATATCCTTTGCCATGTCATGCTTCTTGCTTTGTGTTGTTTTGCTGGGATTCATCATATGGGCTTGCCAGAAAGGCAACATTAGATGCAACATTTGCATTTGA
>A_/_H3N2|HQ825174|A/quail/QC/FAV-10/2008
ATGAAGACTATCATTGCTTTTAGCTGCATCTTATGTCTGATTTTCGCTCAAAAACTTCCCGAAAGTGACAACAGAATGGCAACGCTGTGCCTGGGACACCATGCAGTGCCAAACGGAACGTTAGTGAAAACAATCACGGATGACCAAATTGAAGTGACTAATGCTACTGAGCTGGTTCAGAGTTCCTCAACAGGTAGAATATGCAACAGTCCTCACCAAGTCCTTGATGGGGAAAATTGCACACTGATAGATGCTCTATTGGGAGACCCTCATTGTGATGACTTCCAAAATAAGGAATGGGATCTTTTTATTGAGCGAAGCACAGCCTACAGCAACTGTTACCCTTATTATGTGCCGGATTATGCCTCCCTTAGGTCACTAGTTGCCTCATCCGGCACCCTGGAATTTACCCAAGAAAGCTTTAATTGGATTGGGGTTGCTCAAGATGGATCAAGCTATGCTTGCAGAAGGGGATCTGGTAACAGTTTCTTCAGTAGATTGAATTGGTTGCATAAGTTGAATTACAAATACCCAGCGCTTAACGTAACTATGCCAAACAATGGCAAATTTGACAAATTGTACATTTGGGGGGTTCACCACCCGGGTACGGGCGGGGACCAAACCAACCTATATGTCCAAGCATCAGGGAGAGTTACAGTCTCCACCAAAAGAAGCCAGCAAACTGTAATCCCGAGTATCGGGTCTAGACCCTGGGTAAGGGGTGTCTCCAGCATAATAAGCATCCATTGGACAATAGTAAAACCGGGAGACACACTTTTGATTAACAGCACAGGGAATCTAATTGCCCCTCGGGGTTACTTCAAAATACAAAGTGGGAAAAGCTCAATAATGAGGTCAGATGCACCCATTGGCAACTGCAATTCTGAATGCATTACTCCAAATGGAAGCATTCCCAACGACAAACCTTTTCAAAATGTAAACAGGATTACATATGGGGCCTGTCCCAGATATGTTAAGCAAAACACTCTGAAATTGGCAACAGGAATGCGGAATGTACCAGAGAAACAAACTAGAGGCATATTCGGCGCAATCGCAGGTTTCATAGAAAATGGTTGGGAGGGGATGGTTGACGGTTGGTACGGTTTCAGGCATCAAAATTCTGAAGGCACAGGACAAGCAGCAGATCTTAAAAGCACTCAAGCAGCAATCAACCAAATCACCGGAAAACTGAATAGAATAATCAAGAATACGAATGAGAAATTCCATCAGATCGAAAAAGAATTCTCAGAAGTAGAAGGAAGAATTCAGGACTTAGAGAAATACGTTGAAGACACTAAAATAGATCTCTGGTCTTACAACGCGGAGCTTCTTGTTGCCCTGGAAAACCAACATACAATTGATTTGACTGACTCAGAAATGAACAAACTATTCGAAAGAACAAGAAAGCAACTGCGGGAAAATGCTGAGGACATGGGCAATGGTTGCTTCAAAATATACCACAAATGTGATAATGCCTGCATAGGATCAATCAGAAATGGAACTTATGACCATGATGTATACAGAGACGAGGCATTAAACAATCGGTTCCATATCAAAGGTGTTCAGCTGAAGTCAGGATACAAAGATTGGATCCTATGGATTTCCTTTGCCATATCATGCTTTTTGCTTTGTGTTGTTCTGCTAGGGTTCATTATGTGGGCCTGCCAAAAAGGCAACATTAGGTGCAACATTTGCATTTGA
>A_/_H3N8|CY077206|A/American_widgeon/Interior_Alaska/7MP1768/2007
ATGAAGACCATCATTGTCCTAAGCTATCTTTTCTGTCTGGCTCTCAGCCAAGATTATTCAGGGAGCAACAACAGTACTGCAACACTGTGCTTAGGGCATCATGCGGTACCGAACGGGACAATAGTGAAGACAATTACGGATGACCAAATTGAAGTGACCAATGCCACTGAACTGGTCCAAAGCTCCTCGACAGGGAAAATATGCAACAACCCACATAGAATCCTTGATGGAAGGGACTGTACACTGATAGACGCTCTACTGGGGGACCCCCACTGTGATGTATTCCAAGATGAAACCTGGGACCTTTATGTGGAACGTAGCAGCGCCTTCAGCAACTGCTACCCATACGATGTACCAGACTATGCATCACTCAGGTCTCTAGTTGCTTCCTCAGGAACCCTAGAGTTCATCACAGAAGGATTCACATGGACAGGAGTCACTCAAAATGGAGGAAGCAATGCCTGCAAAAGAGGGCCTGCTAGTGGTTTCTTCAGCAGACTGAATTGGCTGACTAAATCTGGAAGTGCTTACCCAGTGTTGAACGTGACTATGCCAAATAATGACAACTTTGACAAACTGTATGTCTGGGGAGTCCACCACCCAAGCACAAACCAAGAGCAAACCAACCTATATGTTCAAGCGTCAGGAAGGGTAACAGTTTCAACTAGAAGGAGCCAACAAACCATAATCCCGAATATTGGATCCAGGCCTTGGGTCAGGGGCCAATCAGGAAGAATAAGCATTTACTGGACAATAGTGAAGCCGGGGGATGTACTAGTAATTAACAGTAATGGTAATCTGATCGCTCCTCGGGGGTATTTCAAAATGAGCACTGGGAAAAGCTCAATAATGAGATCAGATGCACCTATTGACACATGCATTTCTGAGTGTATCACTCCTAATGGAAGCATCCCCAATGACAAGCCCTTTCAGAATGTGAACAAGATCACCTACGGAGCATGTCCTAAGTATGTCAAACAGAGCACTCTGAAACTGGCAACAGGAATGAGGAACGTACCTGAGAAACAAACCAGGGGTCTGTTCGGTGCAAAAGCAGGATTTATAGAAAATGGGTGGGAAGGAATGATAGACGGCTGGTATGGTTTCAGACATCAGAACTCTGAGGGTACAGGACAAGCTGCAGACCTAAAAAGCACACAGGCAGCCATCGACCAGATCAATGGGAAATTGAACCGAGTAATCGAGAAAACAAATGAGAAGTTCCATCAGATTGAAAAGGAATTCTCAGAAGTAGAAGGAAGAATCCAGGACCTTGAGAAATATGTTGAAGACACCAAGATAGATCTATGGTCCTACAATGCAGAGCTTCTGGTGGCCTTGGAAAACCAGCACACAATTGATCTGACTGATTCTGAAATGAATAAACTATTCGAAAAGACGAGGCGGCAACTGAGGGAGAATGCTGAAGATATGGGCAACGGTTGCTTCAAAATATACCACAAATGTGACAACGCATGTATAGAGTCAATCAGGAACGGGACCTATGATCATGACATATACAGAGATGAAGCATTAAACAACCGATTTCAAATCAAGGGTGTAGAACTAAAATCTGGGTACAAAGACTGGATCTTATGGATATCCTTTGCCATATCATGCTTTTTGCTTTGTGTTGTTCTACTGGGGTTCATTATGTGGGCCTGCCAAAGAGGCAACATTAGGTGCAACATTTGCATTTGA
>A_/_H3N8|CY076013|A/cinnamon_teal/California/44287-325/2007
ATGAAGGCAATCATTGCACTAAGCTATTTTTTCTGTCTGGCTTCCAGCCAAGACCCCACAGGAAGTAACACTAGTGATGCAACCCTATGTCTGGGACATCATGCAGTCCCTAATGGGACAATAGTGAAAACAATCACGGATGATCAAATAGAAGTGACTAATGCCACTGAATTAGTTCAAAGCGTCTCCACAGGAACAATTTGCAACAACCCCCATAGGGTTCTTGATGGGAGAGACTGCACTCTTATAGATGCCCTATTAGGAGATCCTCATTGTGACTCATTCCAAGATGCTACATGGGATCTCTATGTAGAGCGAAGCAGCGCATTCAGCAACTGTTATCCATATGATGTGCCAGACTATGCATCTCTTAGATCTCTTGTTGCTTCATCAGGAACCCTGGAGTTCATTACAGAAAGTTTCACATGGACGGGAGTAACCCAAAATGGAGGAAGTAATGCTTGTAAGAGAGGACCAGTGGGTGGTTTCTTCAGCAGATTGAATTGGCTGACTAAATCTGGAAATGCTTATCCACTACTAAATGTAACCATGCCCAATAATGACAACTTTGACAAATTGTACATATGGGGGGTTCACCACCCAAGCACAAACCAAGAGCAAACTAACCTGTATGTTCAAGCATCAGGAAGAGTCACAGTATCAACAAGAAAGAGTCAGCAAACTATAATCCCGAACATCGGATCAAGACCTTGGGTCAGAGGCCAATCAGGTAGGGTGAGCATATACTGGACAATAGTGAAATCAGGAGATGTATTAGTAGTCAACAGCAACGGAAACCTAATTGCCCCTAGAGGCTACTTCAAAATGCGAACTGGGAAAAGCTCTATAATGAAATCAGATGCTCCTATCGACACTTGCATTTCAGAATGCATAACTCCTAATGGAAGCATTCCTAATGACAAGCCCTTTCAGAATGTAAACAAAATCACATATGGAGCATGCCCTAAATACGTCAAACAAGGCTCTCTGAAATTAGCAACAGGAATGCGGAACGTGCCAGAGAAACAAACCCGAGGCATATTTGGTGCTATAGCAGGATTCATAGAAAATGGATGGGAAGGAATGGTAGATGGCTGGTATGGCTTCAGACATCAAAATTCTGAGGGAACCGGACAAGCTGCAGATTTAAAAAGCACCCAAGCAGCCATTGATCAGATCAATGGGAAACTGAATCGAGTGATAGAGAAAACAAATGAAAAATTCCATCAAATTGAGAAGGAATTCTCAGAAGTGGAAGGCAGAATCCAAGACCTTGAGAGATATGTCGAAGACACCAAAATAGATCTGTGGTCTTACAATGCAGAGCTCCTTGTTGCACTGGAAAACCAGCACACAATTGATTTAACCGATTCAGAAATGAACAAATTATTTGAAAAGACAAAACGGCAATTAAGAGAGAATGCTGAAGACATGGGCAATGGTTGTTTCAAGATATATCACAAATGTGATAATGCCTGCATAGAATCAATCAGAAACGGGACTTATGACCATGACGTATACAGGGATGAAGCAATAAACAACCGGTTTCAAATCAAGGGTGTGGAGCTAAAATCTGGCTACAAGGACTGGATCTTGTGGATATCCTTTGCCATGTCATGCTTCTTGCTTTGTGTTGTTTTACTGGGATTCATCATGTGGGCTTGCCAGAAAGGCAACATTAGATGCAACATTTGCATTTGA
>A_/_H3N8|CY064009|A/mallard/Minnesota/Sg-00047/2007
ATGAAGACCATCATTGTTCTAAGCTATCTTTTCTGTCTGGCTCTCAGCCAAGATTACTCAGAAAACAACAACAGCACTGCAACACTGTGCTTAGGGCACCATGCGGTACCGAATGGAACAATAGTGAAGACAATTACGGATGACCAAATTGAGGTGACCAATGCCACTGAGTTGGTCCAGAGCTCCTCAACAGGGAAAATATGCAACAACCCACATAGAATCCTTGATGGGAGGGACTGCACACTGATAGATGCCCTACTGGGAGACCCCCACTGTGATGTATTCCAAGATGAGACCTGGGACCTTTATGTGGAACGTAGCAACGCCTTCAGCAACTGCTATCCCTATGATGTACCAGACTATGCATCGCTCAGGTCTCTAGTTGCTTCCTCAGGAACCCTAGAGTTCATCACAGAAGGATTCACATGGACAGGAGTCACTCAAAATGGAGGAAGCAATGCCTGCAAAAGAGGGCCTGCTAGTGGTTTCTTCAGCAGACTGAATTGGCTGACTAAATCTGGGAGTGCTTACCCAGTATTGAATGTGACTATGCCAAATAATGACAACTTTGACAAATTGTATGTCTGGGGAGTTCACCACCCAAGCACAAACCAAGAGCAAACCAACCTATATGTTCAGGCATCAGGAAGAGTGACAGTTTCAACTAAAAGGAGCCAACAAACCATAATCCCGAATATTGGATCCAGGCCTTGGGTCAGAGGCCAATCAGGGAGGATAAGCATCTACTGGACAATAGTGAAGCCAGGGGATGTACTAGTAATTAACAGTAATGGTAACCTGATCGCTCCTAGAGGGTACTTCAAAATGCGCACTGGGAAAAGCTCAATAATGAGATCGGATGCACCAATTGACACATGCATTTCTGAGTGCATCACTCCTAATGGAAGCATCCCAAATGACAAGCCATTTCAGAATGTAAATAAGATCACCTACGGGGCATGTCCCAAGTATGTCAAACAGAGCACTTTGAAACTGGCAACAGGAATGAGGAACGTGCCTGAGAAACAAACCAGGGGTCTGTTCGGCGCAAAAGCAGGATTTATAGAAAATGGATGGGAAGGAATGATAGACGGTTGGTATGGTTTCAGACACCAGAACTCTGAGGGTACAGGACAAGCTGCAGACCTAAAAAGCACACAGGCAGCCATTGACCAGATTAATGGGAAGTTGAACCGAGTAATCGAGAAAACGAATGAGAAGTTTCACCAGATTGAAAAGGAATTCTCTGAAGTAGAAGGAAGAATCCAGGACCTTGAGAAATATGTTGAAGACACTAAGATAGATCTATGGTCTTACAATGCAGAGCTTCTGGTGGCCTTGGAAAACCAGCATACAATTGATCTGACTGATTCTGAAATGAACAAACTATTCGAAAAGACGAGGCGGCAACTGAGAGAGAATGCTGAAGATATGGGCAACGGTTGCTTCAAAATATACCACAAATGTGACAACGCATGTATAGAGTCAATAAGGAACGGGACCTATGATCATGACATATACAGGGATGAAGCATTGAACAACCGATTCCAAATCAAAGGTGTGGAGCTAAAGTCTGGGTACAAAGATTGGATCTTGTGGATTTCCTTTGCCATATCATGCTTCTTGCTTTGTGTTGTTCTATTGGGGTTCATTATGTGGGCCTGCCAAAGAGGCAACATTAGGTGCAACATTTGCATTTGA
>A_/_H3N8|CY064217|A/blue-winged_teal/Texas/Sg-00078/2007
ATGAAGACCATCATTGTTCTGAGTTGTTTTTTCTGTTTGGCTTTCGGCCAAAACCCTTCCGAGAACAACAACGACACTGCAACACTGTGCTTAGGGCATCATGCAGTACCAAACGGAACAATGGTGAAAACAATAACGGATGATCAAATTGAAGTAACTAATGCGACTGAACTGGTTCAGGACTCCTCAACAGGGAAGATATGCAACAATCCTCATAGAATTCTCGATGGAAGAGACTGCACATTAATGGATGCTCTGCTAGGGGACCCTCATTGTGATGCATTTCAAGATGAAACATGGGACCTTTATGTAGAGCGCAGCAATGCCTTCAGCAACTGCTACCCATATGACGTGCCAGACTATGCATCTCTCAGATCTCTAGTGGCCTCATCAGGAACCCTAGAGTTTATCACTGAAGGCTTCACTTGGACAGGGGTTACACAAAATGGAGGAAGTGGTGCTTGCAAAAGAGGGCCCACCAATGGCTTTTTCAGTAGACTGAATTGGCTAACTAAATCTGGTAGTGCTTATCCATTGCTGAACGTGACTATGCCGAATAATGATAATTTTGACAAATTGTACGTGTGGGGAGTTCATCATCCAAGCACAAACCAAGAGCAAACCAATTTGTATGTTCAAGCATCGGGGAGGGTCACAGTCTCAACTAGAAGAAGCCAGCAAACCATAATTCCCAACATTGGATCCAGGCCTTGGGTCAGAGGCCAATCAGGAAGAATAAGTATCTACTGGACAATAGTAAAGCCAGGAGATATACTGGTGATCAACAGCAATGGAAATCTAATTGCCCCTCGAGGTTATTTCAAGATGCGCAATGGGAAAAGCTCGATAATGAGATCAGATGCGCCTATTGACACATGTGTCTCTGAGTGTATCACTCCTAACGGTAGCATCCCCAATGACAAGCCCTTTCAGAATGTAAACAAAATTACCTATGGGGCATGTCCCAAATATGTCAAGCAGAACACCCTAAAGTTGGCAACTGGGATGCGGAATGTGCCTGAGAAACAGACCAGGGGTCTGTTCGGTGCAAAAGCAGGGTTCATAGAAAATGGATGGGAAGGAATGATAGATGGTTGGTATGGTTTCAGGCATCAAAACTCGGAAGGCACAGGACAAGCAGCAGACCTTAAAAGCACTCAAGCCGCCATCGACCAGATCAATGGGAAACTAAACCGAGTAATCGAGAAAACAAATGAAAAGTTTCATCAGATTGAGAAGGAGTTTTCAGAAGTGGAAGGAAGAATTCAAGACCTTGAGAAGTATGTCGAAGACACCAAAATAGATCTATGGTCTTACAATGCAGAACTTCTTGTGGCACTGGAAAACCAGCATACAATTGATCTGACTGATTCAGAAATGAACAAACTATTTGAAAAAACAAGAAGACAGCTGAGGGAGAATGCTGAAGACATGGGAAATGGCTGTTTCAAAATATACCACAAATGTGACAATGCTTGCATAGAGTCAATCAGGAATGGGACCTATGATCACGACATATACAGGGATGAAGCACTAAATAATCGATTCCAGATCAAGGGTGTGGAACTTAAATCCGGATACAAAGATTGGATTCTATGGATTTCCTTTGCCATATCATGCTTTTTGCTGTGTGTTGTTCTACTGGGATTCATCATGTGGGCCTGCCAGAGAGGCAATATTAGGTGCAACATTTGCATTTGA
>A_/_H3N2|AB557631|A/white-backed_munia/Hong_Kong/4519/2009
ATGAAGACCATTATTGCACTGAGCTACATCTTCTATTTGTCTTTTGGTCAGAACCTTCCAGGGAATGACAGCAGTACAGCAACACTATGCCTGGGGCATCATGCAGTACCGAATGGAACAATAGTGAAGACAATCACCGACGATCAGATTGAGGTGACTAATGCTACTGAGCTGGTTCAAAGCTCTTCGACAGGAAAGATATGCAACAATCCCCATAAGATCCTTGATGGGAGGGATTGCACACTAATAGATGCCCTGCTGGGGGATCCTCATTGCGATGTTTTCCAAGATGAGACATGGGACCTTTTTGTTGAGCGGAACAATGCTTTCAGCAATTGTTACCCTTACGATGTGCCAGACTATGCCTCCCTTCGATCTCTAGTTGCTTCATCAGGCACATTAGAATTCATCACTGAAGGTTTCACTTGGACAGGAGTAACCCAGAATGGAGGGAGCGGTGCCTGCAAAAGAGGGCCTGCCAACGGCTTCTTCAGTAGATTGAATTGGTTGACTAAGTCAGGAAACTCATATCCAGTGTTAAACGTGACTATGCCAAACAATGACAATTTTGACAAACTATACATCTGGGGTGTTCACCACCCGAGCACCAACCAAGAACAGACCAATCTATATGTTCAGGCCTCAGGGAGAGTCACAGTCTCCACCAGGAGAAGTCAGCAAACCATAACCCCTAATATTGGATCTAGACCTTGGGTAAGGGGCCAATCTGGCAGAATAAGCATCTATTGGACAATAGTAAAGCCTGGAGATATAATGGTAATCAATAGTAATGGAAATCTAATTGCCCCTCGAGGCTATTTCAAGATGCGGAATGGAAAAAGCTCAATAATGAGATCAGATGCACCTATAGAAACTTGCATCTCAGAATGCATTACTCCGAATGGAAGCATCCCTAATGACAAGCCTTTTCAGAATGTAAATAAAATCACATACGGGGCATGTCCCAAATATGTAAAGCAAAATACCCTAAAATTGGCAACAGGAATGCGGAATGTGCCTGAAAAACAAACCAGAGGTATATTCGGTGCAATAGCAGGGTTCATAGAAAATGGATGGGAAGGAATGATAGATGGTTGGTATGGTTTCAGGCACCAAAATTCCGAAGGCACAGGGCAAGCAGCGGATCTTAAAAGCACTCAAGCAGCCATTGACCAAATCAATGGGAAATTGAACAGGGTGATTGAAAAGACAAATGAGAAGTTCCACCAAATCGAAAAAGAATTCTCCGAGGTAGAAGGAAGGATTCAGGATCTTGAGAAATACGTTGAAGACACAAAGGTAGATCTCTGGTCTTACAACGCAGAACTTCTTGTTGCCCTAGAGAACCAACATACAATTGATTTGACCGATTCAGAAATGAACAAGTTGTTTGAAAAAACCAGGAGGCAACTGAGGGAGAATGCTGAAGATATGGGTAATGGTTGCTTCAAGATATACCACAAGTGTAACAATGCTTGCATAGAATCAATTAGAAACGGGACTTATGACCATGACATATACCGAGATGAAGCACTGAACAATCGGTTTCAGATCAAAGGTGTTGAACTGAAATCTGGATACAAAGACTGGATCCTGTGGATTTCCTTTGCCATATCATGCTTTTTGCTTTGTGTTGTTCTTTTGGGGTTCATTATGTGGGCCTGCCAGCGAGGCAACATTAGGTGCAACATTTGCATTTGA
>A_/_H3N2|AY531037|A/Turkey/England/69
ATGAAGACCGTTATTGCTTTAAGCTACATTTTCTGTCTGACTTTCGGTCAGGACTTCCCAGGGAATGACAACAGTACAGCAACACTGTGCCTGGGGCACCATGCGGTGCCGAATGGGACAATAGTGAAGACAATCACAGATGATCAAATTGAGGTGACTAATGCTACTGAGCTAGTCCAAAGCTCCTCAACTGGGAAAATATGCAACAATCCTCACAAGATCCTTGATGGAAGAGACTGCACACTAATAGATGCTCTACTTGGGGATCCTCATTGCGATGTCTTTCAAGGTGAAACATGGGACCTTTTTGTGGAGCGAAGCAATGCTTCCAGCAACTGTTACCCTTATGATGTACCAGATTATGCATCCCTTAGGTCCCTAGTTGCCTCATCAGGTACATTGGAGTTCATAACTGAGGGTTTCACCTGGACAGGAGTAACTCAGGATGGAGGGAGCAGTGCTTGCAAAAGGGGACCTGATAACGGTTTTTTCAGTAGACTGAACTGGTTGACTAAATCAGGAAGCAGCTACCCAGTGCTGAACGTGACTATGCCAAACAATGACAATTTTGACAAACTATACATCTGGGGAGTTCACCATCCGAGCACAAACCAAGAACAGACCAACCTGTATGTTCAAGCATCAGGAAGAGTCACAGTCTCTACCAGGAGAAGTCAGCAAACTGCAATCCCGAACATTGGATCTAGACCCTGGGTAAGGGGCCAGCCTGGCAGAATAAGCATCTATTGGACAATAGTTAAGCCTGGGGACGTGCTGGTAATCAACAGTAATGGAAACCTAATCGCTCCTCGGGGTTACTTCAAAATGCGCACTGGGAAAAGCTCAATAATGAAATCAGATGCACCTATTGACACCTGTATTTCTGAATGCATTACTCCAAATGGAAGTATTCCCAATGACAAGCCCTTCAAAAATGTGAATAAGATCACATACGGAGCATGTCCCAAGTATGTTAAGCAGAACACCTTGAAGTTGGCGACAGGGATGCGGAATGTACGAGAGAAGCAAACCAGAGGCCTATTCAGCGCAATAGCAGGTTTTATAGAAAATGGATGGGAGGGAATGATAGATGGCTGGTATGGCTTCAGACACCAAAATTCTGAAGGTACAGGACAAGCAGCAGATCTTAAGAGCACCCAGGCAGCCATTGACCAAATCAATGGGAAATTGAACAGAGTGATTGAAAAGACGAATGAGAAGTTCCATCAAATCGAAAAGGAATTCTCCGAAGTAGAAGGGAGGATTCAGGACCTTGAGAAGTACGTTGAAGACACGAAAGTAGATCTTTGGTCTTACAATGCGGAACTTCTCGTTGCCCTAGAGAATCAGCACACAATAGATCTGACTGATTCAGAAATGAACAAATTGTTTGAAAAGACCAGAAGGAAACTGAGGGAAAATGCTGAAGACATGGGCAATGGTTGTTTCAAGATATACCACAAATGTGACAATACTTGCATAGAATCAATTAGAAACGGGACTTATGATCATGATAGATACAGAGATGAGGCACTGAACAACCGGTTCCATATCAAAGGTGTCGAGCTAAAATCTGGATACAAAGATTGGATCCTGTGGATTTCCTTTGCCATATCATGCCTTTTGCTTTGTGTCTTTCTGCTGGGGTTCATTATGTGGGCCTGCCAGAGAGGCAACATTAGATGCAACATTTGCATTTGA
>A_/_H3N2|EU735818|A/turkey/OH/313053/2004
ATGAAGACTATCATTGCTTTTAGCTACATTTTATGTCTGATTTTCGCTCAAAAACTTCCCGGAAGTGACAACAGCATGGCAACGCTGTGCCTGGGACACCATGCAGTACCAAACGGAACGTTAGTGAAAACAATCACGGATGACCAAATTGAAGTGACTAATGCTACTGAGCTGGTTCAGAGTTCCTCAACAGGTAGAATATGCAACAGTCCTCACCAAATCCTTGATGGGAAAAATTGCACACTGATAGATGCTCTATTGGGAGACCCTCATTGTGATGACTTCCAAAACAAGGAATGGGACCTTTTTGTTGAACGAAGCACAGCCTACAGCAACTGTTACCCTTATTATGTGCCGGATTATGCCTCCCTTAGGTCACTAGTTGCCTCATCCGGCACCCTGGAATTTACCCAAGAAAGCTTCAATTGGACTGGAGTTGCTCAAGATGGAACAAGCTATGCTTGCAGAAGGGAATCTGTTAACAGTTTCTTTAGTAGATTGAATTGGTTGCATAATTTGAATTACAAATATCCAGCGCTGAACGTAACTATGCCAAACAATGACAAATTTGACAAATTGTACATTTGGGGGGTTCACCACCCGGGTACGGACAGGGACCAAACCAACCTATATGTTCAAGCATCAGGGAGAGTTACAGTCTCCACCAAAAGAAGCCAACAAACTGTAATCCCGAATATCGGGTCTAGACCCTGGGTAAGGGGTGTCTCCAGCATAATAAGCATCTATTGGACAATAGTAAAACCGGGAGACATACTTTTGATTAGCAGCACAGGGAATCTAATTGCCCCTCGGGGTTACTTCAAAATACAAAGTGGGAAAAGCTCAATAATGAGGTCAGATGCACCCATTGGCAACTGCAATTCTGAATGCATTACTCCAAATGGAAGCATTCCCAATGACAAACCTTTTCAAAATGTAAACAGGATCACATATGGGGCCTGTCCCAGATATGTTAAGCAAAACACTCTGAAATTGGCAACAGGGATGCGGAATGTACCAGAGAAACAAACTAGAGGCATATTCGGCGCAATCGCAGGTTTCATAGAAAATGGTTGGGAGGGGATGGTGGACGGTTGGTACGGTTTCAGGCATCAAAATTCTGAAGGCACAGGACAAGCAGCAGATCTTAAAAGCACTCAAGCAGCAATCAACCAAATCACCGGGAAACTAAATAGAGTAATCAAGAAAACGAACGAGAAATTCCATCAAATCGAAAAAGAATTCTCAGAAGTAGAAGGGAGAATTCAGGACCTAGAGAAATACGTTGAAGACACTAAAATAGATCTCTGGTCTTACAACGCGGAGCTTCTTGTTGCCCTGGAGAACCAACATACAATTGATTTAACTGACTCAGAAATGAACAAACTGTTCGAAAGAACAAGAAAGCAACTGCGGGAAAATGCTGAGGACATGGGCAATGGTTGCTTCAAAATATACCACAAATGTGACAATGCCTGCATAGGATCAATCAGAAATGGAACTTATGACCATGATGTATACAGAGACGAGGCATTAAACAATCGGTTCCAGATCAAAGGTGTTCAGCTGAAGTCAGGATACAAAGATTGGATCCTATGGATTTCCTTTGCCATATCATGCTTTTTGCTTTGTGTTGTTCTACTGGGGTTCATTATGTGGGCCTGCCAAAAAGGCAACATTAGGTGCAACATTTGCATTTGA
>A_/_H3N2|EF551045|A/turkey/Illinois/2004
ATGAAGACTATAATTGCTTTTAGCTACATTTTATGTCTGATTTTCGCTCAAAAACTTCCCGGAAGTGACAACAGCATGGCAACGCTGTGCCTGGGACACCATGCAGTACCAAACGGAACGTTAGTGAAAACAATCACGGGTGACCAAATTGAAGTGACTAATGCTACTGAGCTGGTTCAGAGTTCCTCAACAGGTAGAATATGCAACAGTCCTCACCAAATCCTTGATGGGAAAAATTGCACACTGATAGATGCTCTATTGGGAGACCCTCTTTGTGATGACTTCCAAAACAAGGAATGGGACCTTTTTGTTGAACGAAGCACAGCCTACAGCAACTGTTACCCTTATTATGTGCCGGATTATGCCTCCCTTAGGTCACTAGTTGCCTCATCCGGCACCTTGGAATTTACCCAAGAAAGCTTCAATTGGACTGGAGTTGCTCAAGATGGAACAAGCTATGCTTGCAGAAGGGAATCTGTTAACAGTTTCTTTAGTAGATTGAATTGGTTGCATAATTTGAATTACAAATATCCAGCGCTGAACGTAACTATGCCAAACAATGACAAATTTGACAAATTGTACATTTGGGGGGTTCACCACCCGGGTACGGACAGGGACCAAACCAACCTATATGTTCAAGCATCAGGAAGAGTTACAGTCTCCACCAAAAGAAGCCAACAAACTGTAATCCCGAATATCGGGTCTAGACCCTGGGTAAGGGGTGTCTCCAGCATAATAAGCATCTATTGGACAATAGTAAAACCGGGAGACATACTTTTGATTTACAGCACAGGGAATCTAATTGCCCCTCGGGGTTACTTCAAAATACAAAGTGGGAAAAGCTCAATAATGAGGTCAGATGCACCCATTGGCAACTGCAATTCTGAATGCATTACTCCAAATGGAAGCATTCCCAATGACAAACCTTTTCAAAATGTAAACAGGATCACATATGGGGCCTGTCCCAGATATGTTAAGCAAAACACTCTGAAATTGGCAACAGGGATGCGGAATGTACCAGAGAAACAAACTAGAGGCATATTCGGCGCAATCGCAGGTTTCATAGAAAATGGTTGGGAGGGGATGGTGGACGGTTGGTACGGTTTCAGGCATCAAAATTCTGAAGGCACAGGACAAGCAGCAGATCTTAAAAGCACTCAAGCAGCAATCAACCAAATCACCGGGAAACTAAATAGAGTAATCAAGAAAACGAACGAGAAATTCCATCAAATCGAAAAAGAATTCTCAGAAGTAGAAGGGAGAATTCAAGACCTAGAGAAATACGTTGAAGACACTAAAATAGATCTCTGGTCTCACAACGCAGAGCTTCTTGTTGCCCTGGAGAACCAACATACAATTGATTTAACTGACTCAGAAATGAACAAACTGTTCGAAAGAACAAGAAAGCAACTGCGGGAAAATGCTGAGGACATGGGCAATGGTTGCTTCAAAATATACCACAAATGTGACAATGCCTGCATAGGATCAATCAGAAATGGAACTTATGACCATGATGTATACAGAGACGAGGCATTAAACAATCGGTTCCAGATCAAAGGTGTTCAGCTGAAGTCAGGATACAAAGATTGGATCCTATGGATTTCCTTTGCCATATCATGCTTTTTGCTTTGTGTTGTTCTGCTGGGGTTCATTATGTGGGCCTGCCAAAAAGGCAACATTAGGTGCAACATTTGCATTTGA
>A_/_H3N2|EU735826|A/turkey/NC/353568/2005
ATGAAGACTATCATTGCTTTTAGCTACATTTTATGTCTGATTTTCGCTCAAAAACTTCCCGGAAGTGACAACAGCATGGCAACGCTGTGCCTGGGACACCATGCAGTACCAAACGGAACGTTAGTGAAAACAATCACGGATGACCAAATTGAAGTGACTAATGCTACTGAGCTGGTTCAGAGTTCCTCAACAGGTAGAATATGCAACAGTCCTCACCAAATCCTTGATGGGAAAAATTGCACACTGATAGATGCTCTATTGGGAGACCCTCATTGTGATGACTTCCAAAACAAGGAATGGGACCTTTTTGTTGAACGAAGCACAGCCTACAGCGACTGTTACCCTTATTATGTGCCGGATTATGCCTCCCTTAGGTCACTAGTTGCCTCATCCGGCACCCTGGAATTTACCCAAGAAAGCTTCATTTGGACTGGAGTTGCTCAAGATGGAACAAGCTATGCTTGCAGAAGGAAATCTGTTAACAGTTTCTTTAGTAGATTGAATTGGTTGCATAATTTGAATTACAAATATCCAGCGCTGAACGTAACTATGCCAAACAATGACAAATTTGACAAATTGTACATTTGGGGGGTTCACCACCCGGGTACGGACAGGGACCAAACCAACCTATATGTTCAAGCATCAGGGAGAGTTACAGTCTCCACCAGAAGAAGCCAACAAACTGTAATCCCGAATATCGGGTCTAGACCCTGGGTAAGGGGTGCCTCCAGCATAATAAGCATCTATTGGACAATAGTAAAACCGGGAGACATACTTTTGATTAACAGCACAGGGAATCTAATTGCCCCTCGGGGTTACTTCAAAATACAAAATAGGAAAAGCTCAATAATGAGGTCAGATGCACCCATTGGCAACTGCAATTCTGAATGCATTACTCCAAATGGAAGCATTTCCAATGACAAACCTTTTCAAAATGTAAACAGGATCACATATGGGGCCTGTCCCAGATATGTTAAGCAAAACACTCTGAAATTGGCAACAGGGATGCGGAATGTACCAGAGAAACAAACTAGAGGCATATTCGGCGCAATCGCAGGTTTCATAGAAAATGGTTGGGAGGGGATGGTGGACGGTTGGTACGGTTTCAGGCATCAAAATTCTGAAGGCACAGGACAAGCAGCAGATCTTAAAAGCACTCAAGCAGCAATCAACCAAATCACCGGGAAACTAAATAGAGTAATCAAGAAAACGAACGAGAAATTCCATCAAATCGAAAAAGAATTCTCAGAAGTAGAAGGGAGAATTCAGGACTTAGAGAAATACGTTGAAGACACTAAAATAGATCTCTGGTCTTACAACGCGGAGCTTCTTGTTGCCCTGGAGAACCAACATACAATTGATTTAACTGACTCAGAAATGAACAAACTGTTCGAAAGAACAAGAAAGCAACTGCGGGAAAATGCTGAGGACATGGGCAATGGTTGCTTCAAAATATACCACAAATGTGACAATGCCTGCATAGGATCAATCAGAAATGGAACTTATGACCATGATGTATACAGAGACGAGGCATTAAACAATCGGTTCCAGATCAAAGGTGTTCAGCTGAAGTCAGGATACAAAGATTGGATCCTATGGATTTCCTTTGCCATATCATGCTTTTTGCTTTGTGTTGTCCTGCTGGGGTTCATTATGTGGGCCTGCCAAAAAGGCAACATTAGGTGCAACATTTGCATTTGA
>A_/_H3N2|EU697209|A/turkey/North_Carolina/353568/2005
ATGAAGACTATCATTGCTTTTAGCTACATTTTATGTCTGATTTTCGCTCAAAAACTTCCCGGAAGTGACAACAGCATGGCAACGCTGTGCCTGGGACACCATGCAGTACCAAACGGAACGTTAGTGAAAACAATCACGGATGACCAAATTGAAGTGACTAATGCTACTGGGCTGGTTCAGAGTTCCTCAACAGGTAGAATATGCAACAGTCCTCACCAAATCCTTGATGGGAAAAATTGCACACTGATAGATGCTCTATTGGGAGACCCTCATTGTGATGACTTCCAAAACAAGGAATGGGACCTTTTTGTTGAACGAAGCACAGCCTACAGCGACTGTTACCCTTATTATGTGCCGGATTATGCCTCCCTTAGGTCACTAGTTGCCTCATCCGGCACCCTGGAATTTACCCAAGAAAGCTTCATTTGGACTGGAGTTGCTCAAGATGGAACAAGCTATGCTTGCAGAAGGAAATCTGTTAACAGTTTCTTTAGTAGATTGAATTGGTTGCATAATTTGAATTACAAATATCCAGCGCTGAACGTAACTATGCCAAACAATGACAAATTTGACAAATTGTACATTTGGGGGGTTCACCACCCGGGTACGGACAGGGACCAAACCAACCTATATGTTCAAGCATCAGGGAGAGTTACAGTCTCCACCAGAAGAAGCCAACAAACTGTAATCCCGAATATCGGGTCTAGACCCTGGGTAAGGGGTGTCTCCAGCATAATAAGCATCTATTGGACAATAGTAAAACCGGGAGACATACTTTTGATTAACAGCACAGGGAATCTAATTGCCCCTCGGGGTTACTTCAAAATACAAAATAGGAAAAGCTCAATAATGAGGTCAGATGCACCCATTGGCAACTGCAATTCTGAATGCATTACTCCAAATGGAAGCATTTCCAATGACAAACCTTTTCAAAATGTAAACAGGATCACATATGGGGCCTGTCCCAGATATGTTAAGCAAAACACTCTGAAATTGGCAACAGGGATGCGGAATGTACCAGAGAAACAAACTAGAGGCATATTCGGCGCAATCGCAGGTTTCATAGAAAATGGTTGGGAGGGGATGGTGGACGGTTGGTACGGTTTCAGGCATCAAAATTCTGAAGGCACAGGACAAGCAGCAGATCTTAAAAGCACTCAAGCAGCAATCAACCAAATCACCGGGAAACTAAATAGAGTAATCAAGAAAACGAACGAGAAATTCCATCAAATCGAAAAAGAATTCTCAGAAGTAGAAGGGAGAATTCAGGACTTAGAGAAATACGTTGAAGACACTAAAATAGATCTCTGGTCTTACAACGCGGAGCTTCTTGTTGCCCTGGAGAACCAACATACAATTGATTTAACTGACTCAGAAATGAACAAACTGTTCGAAAGAACAAGAAAGCAACTGCGGGAAAATGCTGAGGACATGGGCAATGGTTGCTTCAAAATATACCACAAATGTGACAATGCCTGCATAGGATCAATCAGAAATGGAACTTATGACCATGATGTATACAGAGACGAGGCATTAAACAATCGGTTCCAGATCAAAGGTGTTCAGCTGAAGTCAGGATACAAAGATTGGATCCTATGGATTTCCTTTGCCATATCATGCTTTTTGCTTTGTGTTGTCCTGCTGGGGTTCATTATGTGGGCCTGCCAAAAAGGCAACATTAGGTGCAACATTTGCATTTGA
>A_/_H3N2|EU697204|A/turkey/Minnesota/366767/2005
ATGAAGACTATCATTGCTTTTAGCTACATTTTATGTCTGATTTTCGCTCAAAAACTTCCCGGAAGTGACAACAGCATGGCAACGCTGTGCCTGGGACACCATGCAGTACCAAACGGAACGTTAGTGAAAACAATCACGGATGACCAAATTGAAGTGACTAATGCTACTGAGCTGGTTCAGAGTTCCTCAACAGGTAGAATATGCAACAGTCCTCACCAAATCCTTGATGGGAAAAATTGCACACTGATAGATGCTCTATTGGGAGACCCTCATTGTGATGACTTCCAAAACAAGGAATGGGACCTTTTTGTTGAACGAAGCACAGCCTACAGCAACTGTTACCCTTATTATGTGCCGGATTATGCCTCCCTTAGGTCACTAGTTGCCTCATCCGGCACCCTGGAATTTACCCAAGAAAGCTTCAATTGGACTGGAGTTGCTCAAGATGGATCAAGCTATGCTTGCAGAAGGGAATCTGTTAACAGTTTCTTTAGTAGATTGAATTGGTTGCATAATTTGGATTACAAATATCCAGCGCTGAACGTAACTATGCCAAACAATGACAAATTTGACAAATTGTACATTTGGGGGGTTCACCACCCGGGTACGGACAGGGCCCAAACCAACCTATATGCTCAAGCATCAGGGAGAGTTACAGTCTCCACCAAAAGAAGCCAACAAACTGTAATCCCGAATATCGGGTCTAGACCCTGGGTAAGGGGTGTCTCCAGCATAATAAGCATCTATTGGACAATAGTAAAACCGGGAGACATACTTTTGATTCACAGCACAGGGAATCTAATTGCCCCTCGGGGTTACTTCAAAATACAAAGTGGGAAAAGCTCAATAATGAGGTCAGATGCACCCATTGGCAACTGCAATTCTGAATGCATTACTCCAAATGGAAGCATTCCCAATGACAAACCTTTTCAAAATGTAAACAGGATCACATATGGGGCCTGTCACAGATATGTTAAGCAAAACACTCTGAAATTGGCAACAGGAATGCGGAATGTACCAGAGAAACAAACTAGAGGAATATTCGGCGCAATCGCAGGTTTCATAGAAAATGGTTGGGAGGGGATGGTGGACGGTTGGTACGGTTTCAGGCATCAAAATTCTGAAGGCACAGGACAAGCAGCAGATCTTAAAAGCACTCAAGCAGCAATCAACCAAATCACCGGGAAACTAAATAGAGTAATCAAGAAAACGAGCGAGAAATTCCATCAGATCGAAAAAGAATTCTCAGAAGTAGAAGGGAGAATTCAGGACCTAGAGAAATACGTTGAAGACACTAAAATAGACCTCTGGTCTTACAACGCGGAGCTTCTTGTTGCCCTGGAGAACCAACATACAATTGATTTAACTGACTCAGAAATGAACAAACTGTTCGAAAGAACAAGAAAGCAACTGCGGGAAAATGCTGAGGACATGGGCAATGGTTGCTTCAAAATATACCACAAATGTGACAATGCCTGCATAGGATCAATCAGAAATGGAACTTATGACCATGATGTATACAGAGACGAGGCATTAAACAATCGGTTCCAGATCAAAGGTGATCAGCTGAAGTCAGGATACAAAGATTGGATCCTATGGATTTCCTTTGCCATATCATGCTTTTTGCTTTGTGTTGTTCTGCTGGGGTTCATTATGTGGGCCTGCCAAAAAGGCAACATTAGGTGCAACATTTGCATTTGA
>A_/_H3N8|EU871828|A/duck/LA/17G/1987
ATGAAGACAATCATTGCACTAAGCTATTTTTTCTGTCTGGCTTCCAGCCAAGACCTCATAGGAAGCAACACTAGCGATGCAACCCTATGTTTGGGACATCATGCAGTCCCTAATGGGACAATAGTAAAAACAATCACGGATGACCAAATAGAAGTGACTAATGCCACTGAATTAGTGCAAAGCATCTCCACAGGAACAATTTGCAACAATCCCCACAGGATTCTTGATGGAAGAGATTGCACTCTTATAGATGCCCTATTAGGAGATCCTCATTGTGACTCATTCCAAGATGCCACATGGGATCTCTATGTGGAGCGCAGCAGTGCATTCAGCAACTGCTATCCATATGATGTGCCAGACTATGCATCTCTTAGATCTCTTGTTGCTTCGTCAGGAACCCTGGAGTTCATCACAGAAAGCTTCACATGGACGGGAGTAACTCAAAATGGAGGGAGTAATGCTTGCAAGAGAGGACCCGTCGGTGGTTTCTTCAGCAGATTGAATTGGCTGACTAAATCTGGAAATGCTTACCCACTACTAAATGTAACCATGCCAAATAATGACAATTTTGACAAATTGTACATATGGGGGGTTCATCATCCAAGCACAAACCAAGAGCAAACTAACCTGTATGTTCAAGCATCAGGAAGAGTCACAGTATCAACAAGAAAGAGCCAGCAAACTATAATCCCGAACATTGGATCAAGGCCCTGGGTCAGAGGCCAATCAGGTAGGGTAAGCATATACTGGACAATAGTGAAATCAGGAGATGTATTAGTAGTCAACAGCAATGGGAACCTAATTGCCCCTAGAGGTTACTTCAAAATGCGAACTGGGAAAAGCTCTATAATGAAATCAGATGCTCCTATTGACACTTGCATTTCAGAATGCATAACTCCTAATGGAAGCATTCCTAATGACAAGCCCTTTCAGAATGTAAACAAAATCACCTATGGAGCATGTCCTAAATACGTCAAACAGGGCTCTCTGAAATTGGCAACAGGGATGCGAAACGTGCCAGAGAAACAAACCCGAGGAATATTTGGTGCTATAGCAGGATTCATAGAAAATGGATGGGAAGGAATGGTAGACGGCTGGTATGGTTTCAGGCATCAGAATTCTGAAGGAACCGGACAAGCTGCAGATTTAAAAAGCACCCAAGCAGCCATTGATCAAATCAATGGGAAACTGAACCGAGTGATAGAGAAAACAAATGAAAAGTTCCATCAAATTGAAAAGGAATTCTCAGAAGTGGAAGGCAGAATCCAAGACCTTGAGAAATATGTCGAAGACACCAAAATAGATCTGTGGTCTTACAATGCAGAGCTTCTTGTTGCATTGGAAAACCAGCACACAATTGATTTAACCGATTCAGAAATGAACAAATTATTTGAAAAGACAAGACGGCAACTGAGAGAGAATGCTGAAGACATGGGCAATGGTTGTTTTAAGATATATCACAAATGTGACAATGCCTGCATAGAATCAATCAGAAACGGGACTTATGACCATGACGTATACAGGGATGAGGCAATAAACAACCGGTTTCAAATCAAGGGTGTGGAGTTGAAATCTGGCTACAAAGACTGGATCTTGTGGATATCCTTTGCCATGTCATGCTTCTTGCTTTGTGTTGTTCTGCTGGGGTTCATCATGTGGGCTTGCCAGAAAGGCAACATTAGGTGCAACATTTGCATTTGA
>A_/_H3N2|EU743210|A/turkey/MN/366767/2005
ATGAAGACTATCATTGCTTTTAGCTACATTTTATGTCTGATTTTCGCTCAAAAACTTCCCGGAAGTGACAACAGCATGGCAACGCTGTGCCTGGGACACCATGCAGTACCAAACGGAACGTTAGTGAAAACAATCACGGATGACCAAATTGAAGTGACTAATGCTACTGAGCTGGTTCAGAGTTCCTCAACAGGTAGAATATGCAACAGTCCTCACCAAATCCTTGATGGGAAAAATTGCACACTGATAGATGCTCTATTGGGAGACCCTCATTGTGATGACTTCCAAAACAAGGAATGGGACCTTTTTGTTGAACGAAGCACAGCCTACAGCAACTGTTACCCTTATTATGTGCCGGATTATGCCTCCCTTAGGTCACTAGTTGCCTCATCCGGCACCCTGGAATTTACCCAAGAAAGCTTCAATTGGACTGGAGTTGCTCAAGATGGATCAAGCTATGCTTGCAGAAGGGAATCTGTTAACAGTTTCTTTAGTAGATTGAATTGGTTGCATAATTTGGATTACAAATATCCAGCGCTGAACGTAACTATGCCAAACAATGACAAATTTGACAAATTGTACATTTGGGGGGTTCACCACCCGGGTACGGACAGGGTCCAAACCAACCTATATGTTCAAGCATCAGGGAGAGTTACAGTCTCCACCAAAAGAAGCCAACAAACTGTAATCCCGAATATCGGGTCTAGACCCTGGGTAAGGGGTGTCTCCAGCATAATAAGCATCTATTGGACAATAGTAAAACCGGGAGACATACTTTTGATTCACAGCACAGGGAATCTAATTGCCCCTCGGGGTTACTTCAAAATACAAAGTGGGAAAAGCTCAATAATGAGGTCAGATGCACCCATTGGCAACTGCAATTCTGAATGCATTACTCCAAATGGAAGCATTCCCAATGACAAACCTTTTCAAAATGTAAACAGGATCACATATGGGGCCTGTCCCAGATATGTTAAGCAAAACACTCTGAAATTGGCAACAGGAATGCGGAATGTACCAGAGAAACAAACTAGAGGAATATTCGGCGCAATCGCAGGTTTCATAGAAAATGGTTGGGAGGGGATGGTGGACGGTTGGTACGGTTTCAGGCATCAAAATTCTGAAGGCACAGGACAAGCAGCAGATCTTAAAAGCACTCAAGCAGCAATCAACCAAATCACCGGGAAACTAAATAGAGTAATCAAGAAAACGAGCGAGAAATTCCATCAGATCGAAAAAGAATTCTCAGAAGTAGAAGGGAGAATTCAGGACCTAGAGAAATACGTTGAAGACACTAAAATAGACCTCTGGTCTTACAACGCGGAGCTTCTTGTTGCCCTGGAGAACCAACATACAATTGATTTAACTGACTCAGAAATGAACAAACTGTTCGAAAGAACAAGAAAGCAACTGCGGGAAAATGCTGAGGACATGGGCAATGGTTGCTTCAAAATATACCACAAATGTGACAATGCCTGCATAGGATCAATCAGAAATGGAACTTATGACCATGATGTATACAGAGACGAGGCATTAAACAATCGGTTCCAGATCAAAGGTGTTCAGCTGAAGTCAGGATACAAAGATTGGATCCTATGGATTTCCTTTGCCATATCATGCTTTTTGCTTTGTGTTGTTCTGCTGGGGTTCATTATGTGGGCCTGCCAAAAAGGCAACATTAGGTGCAACATTTGCATTTGA
>A_/_H3N8|CY032720|A/northern_pintail/California/HKWF792/2007
ATGAAGGCAATCATTGCACTAAGCTATTTTTTCTGTCTGGCTTTCAGCCAAGACCTCACAGGAAGCAACACTAGTGATGCAACCCTATGTCTGGGACATCATGCAGTCCCTAATGGGACAATAGTGAAAACAATCACGGATGATCAAATAGAAGTGACTAATGCCACTGAATTAGTTCAAAGCGTCTCCACAGGAACAATTTGCAACAACCCCCATAGGGTTCTTGATGGGAGAGACTGCACTCTTATAGATGCCCTATTAGGAGATCCTCATTGTGACTCATTCCAAGATGCTACATGGGATCTCTATGTAGAGCGAAGCAGCGCATTCAGCAACTGTTATCCATATGATGTGCCAGACTATGCATCTCTTAGATCTCTTGTTGCTTCATCAGGAACCCTGGAGTTCATTACAGAAGGTTTCACATGGACGGGAGTAACCCAAAATGGAGGAAGTAATGCTTGTAAGAGAGGACCAGTGGGTGGTTTCTTCAGCAGATTGAATTGGCTGACTAAATCTGGAAATGCTTATCCACTACTAAATGTAACCATGCCCAATAATGACAACTTTGACAAATTGTACATATGGGGGGTTCATCACCCAAGCACAAACCAGGAGCAAACTAACCTGTATGTTCAAGCATCAGGAAGAGTCACAGTATCAACAAGAAAGAGTCAGCAAACTATAATCCCGAACATCGGATCAAGACCTTGGGTCAGAGGCCAATCAGGTAGGGTGAGCATATACTGGACAATAGTGAAATCAGGAGATGTATTAGTAGTCAACAGCAACGGAAACCTAATTGCCCCTAGAGGCTACTTCAAAATGCGAACTGGGAAAAGCTCTATAATGAAATCAGATGCTCCTATCGACACTTGCATTTCAGAATGCATAACTCCTAATGGAAGCATTCCTAATGACAAGCCCTTTCAGAATGTAAACAAAATCACATATGGAGCATGCCCTAAATACGTCAAACAAGGCTCTCTGAAATTAGCAACAGGAATGCGGAACGTGCCAGAGAAACAAACCCGAGGCATATTTGGTGCTATAGCAGGATTCATAGAAAATGGATGGGAAGGAATGGTAGATGGCTGGTATGGCTTCAGACATCAAAATTCTGAGGGAACCGGACAAGCTGCAGATTTAAAAAGCACCCAAGCAGCCATTGATCAGATCAATGGGAAACTGAATCGAGTAATAGAGAAAACAAATGAAAAATTCCATCAAATTGAAAAGGAATTCTCAGAAGTGGAAGGCAGAATCCAAGACCTTGAGAGATATGTCGAAGACACCAAAATAGATCTGTGGTCTTACAATGCAGAGCTCCTTGTTGCACTGGAAAACCAGCACACAATTGATTTAACCGATTCAGAAATGAACAAATTATTTGAAAAGACAAAACGGCAATTAAGAGAGAATGCTGAAGACATGGGCAATGGTTGTTTCAAGATATATCACAAATGTGATAATGCCTGCATAGAATCAATCAGAAACGGGACTTATGACCATGACGTATACAGGGATGAAGCAATAAACAACCGGTTTCAAATCAAGGGTGTGGAGCTAAAATCTGGCTACAAGGACTGGATCTTGTGGATATCCTTTGCCATGTCATGCTTCTTGCTTTGTGTTGTTTTGCTGGGATTCATCATGTGGGCTTGCCAGAAAGGCAACATTAGATGCAACATTTGCATTTGA
>A_/_H3N8|CY029897|A/red-necked_stint/Western_Australia/4915/1984
ATGAAGACCATCATTGCCTTGAGCTACATTTTCTGTCTGGCTTTCAGTCAAGACCTTCCAGGAAATGACAACAGCACTGCAACACTGTGCCTGGGACATCATGCAGTGCCAAACGGAACACTAGTGAAAACAATCATAGATGATCAGATTGAAGTGACTAATGCTACTGAGCTAGTTCAGAGCTCTTCAACGGGGAAAATATGCAATAATCCTCATAGGATCCTTGATGGAAGAGACTGCACACTTATAGATGCCCTATTGGGGGACCCTCATTGTGATGGTTTCCAAGATGAGACATGGGACCTCTTCGTTGAGCGCAGCAATGCTTTCAGCAACTGTTACCCTTATGATGTACCAGATTATGTCTCCCTTAGATCATTAGTTGCTTCGTCAGGCACTCTGGAATTTATCGCTGAGGGCTTCACTTGGACGGGGGTCACTCAAAATGGAGAAAGCAGTGCTTGTAAAAGGGGACCTGCTAACGGTTTTTTCAGTAGGCTGAACTGGTTGACCAAATCAGGAAACAGATACCCAGTGCTGAATGTGACCATGCCAAACAATGACAATTTTGACAAACTATACATTTGGGGGGTTCACCACCCGAGCTCGGACCAAGAGCAAACCAATCTGTATGTTCAAGCATCAGGGAGAGTCACAGTCTCTACCAAGAGAGGCCAGCAAACTATAATCCCTAATATTGGGTCCAGACCCTGGGTAAGGGGCCAGCCTGGTAGAATAAGCATTTATTGGACAGTAGTTAAACCGGGGGATGTACTGGTGATCAATAGTAATGGGAATCTAATCGCTCCTAGAGGTTATTTCAAAATGCGCACTGGGAAAAGCTCAATCATGAGGTCAGATGCACCTATTGATACCTGTATTTCTGAGTGCATCACTCCAAATGGAAGCATTCCCAATGACAAACCTTTTCAAAACGTAAACAAGATTACATATGGGGCATGCCCCAAGTATGTTAAGCAAGACACCCTGAAGTTGGCAACAGGAATGCGGAACGTACCAGAGAGACAGACTAGAGGCATATTCGGTGCAATAGCTGGTTTCATAGAAAATGGTTGGGAGGGAATGATAGACGGTTGGTACGGTTTTAGGCATCAAAATTCTGAGGGCACAGGACAAGCAGCAGACCTTAAAAGCACTCAAGCAGCCATTGACCAAATCAATGGGAAATTGAACAGAGTAATCGAGAAGACGAACGAGAAATTCCATCAAATCGAAAAGGAATTCTCAGAAGTAGAAGGAAGAATTCAGGACCTCGAGAAATACGTTGAAGACACTAAAATAGATCTCTGGTCTTACAATGCGGAGCTTCTTGTCGCTCTGGAAAATCAGCATACAATTGACCTGACTGACTCGGAAATGAACAAGCTGTTTGAAAAAACAAGGAGGCAACTGAGGGAAAATGCTGAGGACATGGGCAATGGTTGCTTCAAAATATACCACAAATGTGACAACGCTTGCATAGAGTCAATCAGAAATGGGACTTATGACCATGATGTATACAGAGACGAAGCATTAAACAACCGTTTTCAGGTCAAAGGTGTTGAACTGAAGTCTGGGTACAAAGACTGGATCCTGTGGATTTCCTTTGCCATATCATGCTTTTTGCTCTGTGTTGTTTTGCTGGGGTTCATCATGTGGGCCTGCCAGAGAGGCAACATTAGGTGCAACATTTGCATTTGA
>A_/_H3N8|M73772|A/duck/Memohis/928/1974
ATGAAGACCATCATTGTTCTAAGCTACTTTTTCTGTCTGGCTCTCAGCCAAGACTACTCAGAAAGCAACAACAGCACTGCAACACTGTGCTTGGGGCATCATGCGGTGCCAAATGGGACAATAGTGAAGACAATTACGGATGACCAAATTGAGGTGACCAATGCCACTGAGCTGGTCCAGAGCTCCTCAACAGGGAAAATATGCAACAACCCTCATCGAATCCTTGATGGAAGGGACTGTACACTGATAGATGCCCTACTGGGAGACCCTCACTGTGATGTATTCCAAGATGAAACCTGGGACCTTTATGTGGAACGTAGCAGCGCCTTCAGCAACTGCTACCCATATGATGTACCAGACTATGCATCACTGAGGTCTCTAGTTGCTTCCTCAGGAACCCTAGAGTTCATCACAGAAGGATTCACATGGACAGGAGTCACTCAAAATGGAGGAAGCAATGCCTGCAAAAGAGGGCCTGCTAGTGGTTTCTTCAGCAGACTGAATTGGCTGACTAAATCTGGAAGTACTTACCCAGTGTTGAATGTGACCATGCCAAATGATGACAACTTTGACAAATTGTATGTCTGGGGAGTTCACCACCCGAGCACAAACCAAGAGCAAACCGACCTATACGTTCAGGCATCAGGAAGGGTCACAGTTTCAACTAGAAGGAGTCAACAAACCATAATCCCGAATATTGGATCCAGGCCTTGGGTCAGGGGCCAATCAGGAAGGATAAGCATCTACTGGACAATAGTGAAGCCGGGGGATGTACTAGTAATTAACAGTAATGGTAACCTGATCGCTCCTAGAGGGTACTTCAAAATACGCACTGGGAAAAGCTCAATAATGAGATCAGATGCACCTATTGACACATGCATCTCTGAATGTATCACTCCTAATGGAAGCATCCCCAATGACAAGCCATTTCAGAATGTAAACAAGATCACTTACGGAGCATGTCCTAAGTATGTCAAACAGAGCACTTTGAAACTGGCAACAGGGATGAGGAACGTGCCTGAGAAAAAGACCAGGGGTCTGTTCGTGGCAATAGCAGGATTTATAGAAAATGGATGGGAAGGAATGATAGACTGCTGGTACGGTTTCAGACACCAGAACTCTGAGGGTACAGGACAAGCTGCAGATCTAAAAAGCACACAGGCAGCCATTGACCAGATTAATGGGAAGTTGAACCGAGTAATCGAGAAGACAAATGAGAAGTTTCACCAGATTGAAAAGGAATTCTCTGAAGTAGAAGGAAGAATCCAGGACCTTGAGAACTATGTTGAGGACACTAAGATAGATCTATGGTCTTACAATGCAGAGCTTCTGGTGGCCTTGGAAAATCAGCATACAATTGATCTGACTGATTCTGAAATGAACAAACTGTTCGAAAGAACAAGGCGGCAACTGAGGGAGAATGCTGAAGACATGGGCAGTGGCTGCTTCAAAATATACCACAAATGTGACAACGCATGTATAGAGTCAATCAGGAACGGGACCTATGATCATGACATATACAGAGATGAAGCATTAAACAACCGATTTCAAATCAAGGGTGTAGAGCTAAAATCTGGGTACAAAGATTGGATCTTATGGATTTCCTTTGCCACATCATGCTTTTTGCTTTGTGTTGTTCTGGGGGGGTTCATTATGTGGGCCTGCCAAAGAGGCAACATTAGGTGCAACATTTGCATTTGA
>A_/_H3N2|DQ470002|A/turkey/Ontario/31232/2005
ATGAAGACTATCATTGCTTTTAGCTGCATTTTATGTCTGATTTTCGCTCAAAAACTTCCCGGAAGTGACAACAGCATGGCAACGCTGTGCCTGGGACACCATGCAGTACCAAACGGAACGTTAGTGAAAACAATCACGGATGACCAAATTGAAGTGACTAATGCTACTGAGCTGGTTCAGAGTTCCTCAACAGGTAGAATATGCAACAGTCCTCACCAAATCCTTGATGGGAAAAATTGCACACTGATAGATGCTCTATTGGGAGACCCTCATTGTGATGACTTCCAAAACAAGGAATGGGACCTTTTTGTTGAACGAAGCACAGCCTACAGCAACTGTTACCCTTATTATGTGCCGGATTATGCCTCCCTTAGGTCACTAGTTGCCTCATCCGGCACCCTGGAATTTACCCAAGAAAGCTTCAATTGGACTGGAGTTGCTCAAGATGGATCAAGCTATGCTTGCAGAAGGGAATCTGTTAACAGTTTCTTTAGTAGATTGAATTGGTTGCATAATTTGGATTACAAATATCCAGCGCTGAACGTAACTATGCCAAACAATGACAAATTTGACAAATTGTACATTTGGGGGGTTCACCACCCGGGTACGGACAGGGACCAAACCAACCTATATGTTCAAGCATCAGGGAGAGTTACAGTCTCCACCAAAAGAAGCCAACAAACTGTAATCCCGAATATCGGGTCTAGACCCTGGGTAAGGGGTGTCTCCAGCATAATAAGCATCTATTGGACAATAGTAAAACCGGGAGACATACTTTTGATTGAAAGCACAGGGAATCTAATTGCCCCTCGGGGTTACTTCAAAATACAAAGTGGGAAAAGCTCAATAATGAGGTCAGATGCACCCATTGGCAACTGCAATTCTGAATGCATTACTCCAAATGGAAGCATTCCCAATGACAAACCTTTTCAAAATGTAAACAGGATCACATATGGGGCCTGTCCCAGATATGTTAAGCAAAACACTCTGAAATTGGCAACAGGAATGCGGAATGTACCAGAGAAACAAACTAGAGGCATATTTGGCGCAATCGCAGGTTTCATACAAAATGGTTGGGAGGGGATGGTGGACGGTTGGTACGGTTTCAGGCATCAAAATTCTGAAGGCACAGGACAAGCAGCAGATCTTAGAAGCACTCAAGCAGCAATCATCCAAATCACCGGGAAACTAAATAGAGTAATCAAGAAAACGAACGAGAAATTCCATCAGATCGAAAAAGAATTCTCAGATGTAGAAGGGAGAATTCAGGACCTAGAGAAATACGTTGAAGACACTAAAATAGATCTCTGGTCTTACAACACGGAGCTTCTTGTTGCCCTGGAGAACCAACATACAATTGATTTAACTGACTCAGAAATGAACAAACTGTTCGAAAGAACAAGAAAGCAACTGCGGGAAAATGCTGAGGACATGGGCAATGGTTGCTTCAAAATATGCCACAAATGTGACAATGCCTGCATAGGATCAATCAGAAATGGAACTTATGACCATGATGTATACAGAGACGAGGCATTAAACAATCGGTTCCAGATCAAAGGTGTTCAGCTGAAGTCAGGATACAAAGATTGGATCCTATGGATTTCCTTTGCCATATCATGCTTTTTGCTTTGTGTTGTTCTGCTGGGGTTCATTATGTGGGCCTGCCAAAAAGGCAACATTAGGTGCAACATTTGCATTTGA
>A_/_H3N2|DQ335771|A/turkey/Ohio/313053/04
ATGAAGACTATCATTGCTTTTAGCTACATTTTATGTCTGATTTTCGCTCAAAAACTTCCCGGAAGTGACAACAGCATGGCAACGCTGTGCCTGGGACACCATACAGTACCAAACGGAACGTTAGTGAAAACAATCACGGATGACCAAATTGAAGTGACTAATGCTACTGAGCTGGTTCAGAGTTCCTCAACAGGTAGAATATGCAACAGTCCTCACCAAATCCTTGATGGGAAAAATTGCACACTGATAGATGCTCTATTGGGAGACCCTCATTGTGATGACTTCCAAAACAAGGAATGGGACCTTTTTGTTGAACGAAGCACAGCCTACAGCAACTGTTACCCTTATTATGTGCCGGATTATGCCTCCCTTAGGTCACTAGTTGCCTCATCCGGCACCCTGGAATTTACCCAAGAAAGCTTCAATTGGACTGGAGTTGCTCAAGATGGAACAAGCTATGCTTGCAGAAGGGAATCTGTTAACAGTTTCTTTAGTAGATTGAATTGGTTGCATAATTTGAATTACAAATATCCAGCGCTGAACGTAACTATGCCAAACAATGACAAATTTGACAAATTGTACATTTGGGGGGTTCACCACCCGGGTACGGACAGGGACCAAACCAACCTATATGTTCAAGCATCAGGGAGAGTTACAGTCTCCACCAAAAGAAGCCAACAAACTGTAATCCCGAATATCGGGTCTAGACCCTGGGTAAGGGGTGTCTCCAGCATAATAAGCATCTATTGGACAATAGTAAAACCGGGAGACATACTTTTGATTAGCAGCACAGGGAATCTAATTGCCCCTCGGGGTTACTTCAAAATACAAAGTGGGAAAAGCTCAATAATGAGGTCAGATGCACCCATTGGCAACTGCAATTCTGAATGCATTACTCCAAATGGAAGCATTCCCAATGACAAACCTTTTCAAAATGTAAACAGGATCACATATGGGGCCTGTCCCAGATATGTTAAGCAAAACACTCTGAAATTGGCAACAGGGATGCGGAATGTACCAGAGAAACAAACTAGAGGCATATTCGGCGCAATCGCAGGTTTCATAGAAAATGGTTGGGAGGGGATGGTGGACGGTTGGTACGGTTTCAGGCATCAAAATTCTGAAGGCACAGGACAAGCAGCAGATCTTAAAAGCACTCAAGCAGCAATCAACCAAATCACCGGGAAACTAAATAGAGTAATCAAGAAAACGAACGAGAAATTCCATCAAATCGAAAAAGAATTCTCAGAAGTAGAAGGGAGAATTCAGGACCTAGAGAAATACGTTGAAGACACTAAAATAGATCTCTGGTCTTACAACGCGGAGCTTCTTGTTGCCCTGGAGAACCAACATACAATTGATTTAACTGACTCAGAAATGAACAAACTGTTCGAAAGAACAAGAAAGCAACTGCGGGAAAATGCTGAGGACATGGGCAATGGTTGCTTCAAAATATACCACAAATGTGACAATGCCTGCATAGGATCAATCAGAAATGGAACTTATGACCATGATGTATACAGAGACGAGGCATTAAACAATCGGTTCCAGATCAAAGGTGTTCAGCTGAAGTCAGGATACAAAGATTGGATCCTATGGATTTCCTTTGCCATATCATGCTTTTTGCTTTGTGTTGTTCTACTGGGGTTCATTATGTGGGCCTGCCAAAAAGGCAACATTAGGTGCAACATTTGCATTTGA
>A_/_H3N8|CY028283|A/red-necked_stint/Western_Australia/4923/1983
ATGAAGACCATCATTGCCTTGAGCTACATTTTCTGTCTGGCTTTCAGTCAAGACCTTCCAGGAAATGACAACAGCACTGCAACACTGTGCCTGGGACATCATGCAGTGCCAAACGGAACACTAGTGAAAACAATCACAGATGATCAGATTGAAGTGACTAATGCTACTGAGCTAGTTCAGAGCTCTTCAACGGGGAAAATATGCAATAATCCTCATAGGATCCTTGATGGAAGAGACTGCACACTTATAGATGCCCTATTGGGGGACCCTCATTGTGATGGTTTCCAAGATGAGACATGGGACCTCTTCGTTGAGCGCAGCAATGCTTTCAGCAACTGTTACCCTTATGATGTACCAGATTATGTCTCCCTTAGATCATTAGTTGCTTCGTCAGGCACTCTGGAATTTATCGCTGAGGGCTTCACTTGGACGGGGGTCACTCAAAATGGAGAAAGCAGTGCTTGTAAAAGGGGACCTGCTAACGGTTTTTTCAGTAGGCTGAACTGGTTGACCAAATCAGGAAACAGATACCCAGTGCTGAATGTGACCATGCCAAACAATGACAATTTTGACAAACTATACATTTGGGGGGTTCACCACCCGAGCTCGGACCAAGAGCAAACCAATCTGTATGTTCAAGCATCAGGGAGAGTCACAGTCTCTACCAAGAGAGGCCAGCAAACTATAATCCCTAATATTGGGTCCAGACCCTGGGTAAGGGGCCAGCCTGGTAGAATAAGCATTTATTGGACAGTAGTTAAACCGGGGGATGTACTGGTGATCAATAGTAATGGGAATCTAATCGCTCCTAGAGGTTATTTCAAAATGCGCACTGGGAAAAGCTCAATCATGAGGTCAGATGCACCTATTGATACCTGTATTTCTGAGTGCATCACTCCAAATGGAAGCATTCCCAATGACAAACCTTTTCAAAACGTAAACAAGATTACATATGGGGCATGCCCCAAGTATGTTAAGCAAGACACCCTGAAGTTGGCAACAGGAATGCGGAACGTACCAGAGAGACAGACTAGAGGCATATTCGGTGCAATAGCTGGTTTCATAGAAAATGGTTGGGAGGGAATGATAGACGGTTGGTACGGTTTTAGGCATCAAAATTCTGAGGGCACAGGACAAGCAGCAGACCTTAAAAGCACTCAAGCAGCCATTGACCAAATCAATGGGAAATTGAACAGAGTAATCGAGAAGACGAACGAGAAATTCCATCAAATCGAAAAGGAATTCTCAGAAGTAGAAGGAAGAATTCAGGACCTCGAGAAATACGTTGAAGACACTAAAATAGATCTCTGGTCTTACAATGCGGAGCTTCTTGTCGCTCTGGAAAATCAGCATACAATTGACCTGACTGACTCGGAAATGAACAAGCTGTTTGAAAAAACAAGGAGGCAACTGAGGGAAAATGCTGAGGACATGGGCAATGGTTGCTTCAAAATATACCACAAATGTGACAACGCTTGCATAGAGTCAATCAGAAATGGGACTTATGACCATGATGTATACAGAGACGAAGCATTAAACAACCGTTTTCAGGTCAAAGGTGTTGAACTGAAGTCTGGGTACAAAGACTGGATCCTGTGGATTTCCTTTGCCATATCATGCTTTTTGCTCTGTGTTGTTTTGCTGGGGTTCATCATGTGGGCCTGCCAGAGAGGCAACATTAGGTGCAACATTTGCATTTGA
>A_/_H3N8|CY028275|A/red-necked_stint/Bunbury/4500/1980
ATGAAGACCATCATTGCCTTGAGCTACATTTTCTGTCTGGCTTTCAGTCAAGACCTTCCAGGAAATGACAACAGCACTGCAACACTGTGCCTGGGACATCATGCAGTGCCAAACGGAACACTAGTGAAAACAATCACAGATGATCAGATTGAAGTGACTAATGCTACTGAGCTAGTTCAGAGCTCTTCAACGGGGAAAATATGCAATAATCCTCATAGGATCCTTGATGGAAGAGACTGCACACTTATAGATGCCCTATTGGGGGACCCTCATTGTGATGGTTTCCAAGATGAGACATGGGACCTCTTCGTTGAACGCAGCAATGCTTTCAGCAACTGTTACCCTTATGATGTACCAGATTATGTCTCCCTTAGATCATTAGTTGCTTCGTCAGGCACTCTGGAATTTATCGCTGAGGGCTTCACTTGGACGGGGGTCACTCAAAATGGAGAAAGCAGTGCTTGTAAAAGGGGACCTGCTAACGGTTTTTTCAGTAGGCTGAACTGGTTGACCAAATCAGGAAACAGATACCCAGTGCTGAATGTGACCATGCCAAACAATGACAATTTTGACAAACTATACATTTGGGGGGTTCACCACCCGAGCTCGGACCAAGAGCAAACCAATCTGTATGTTCAAGCATCAGGGAGAGTCACAGTCTCTACCAAGAGAGGCCAGCAAACTATAATCCCTAATATTGGGTCCAGACCCTGGGTAAGGGGCCAGCCTGGTAGAATAAGCATTTATTGGACAGTAGTTAAACCGGGGGATGTACTGGTGATCAATAGTAATGGGAATCTAATCGCTCCTAGAGGTTATTTCAAAATGCGCACTGGGAAAAGCTCAATCATGAGGTCAGATGCACCTATTGATACCTGTATTTCTGAATGCATCACTCCAAATGGAAGCATTCCCAATGACAAACCTTTTCAAAACGTAAACAAGATTACATATGGGGCATGCCCCAAGTATGTTAGGCAAGACACCCTGAAGTTGGCAACAGGAATGCGGAACGTACCAGAGAGACAGACTAGAGGCATATTCGGTGCAATAGCTGGTTTCATAGAAAATGGTTGGGAGGGAATGATAGACGGTTGGTACGGTTTTAGGCATCAAAATTCTGAGGGCACAGGACAAGCAGCAGACCTTAAAAGCACTCAAGCAGCCATTGACCAAATCAATGGGAAATTGAACAGAGTAATCGAGAAGACGAACGAGAAATTCCATCAAATCGAAAAGGAATTCTCAGAAGTAGAAGGAAGAATTCAGGACCTCGAGAAATACGTTGAAGACACTAAAATAGATCTCTGGTCTTACAATGCGGAGCTTCTTGTCGCTCTGGAAAATCAGCATACAATTGACCTGACTGACTCGGAAATGAACAAGCTGTTTGAAAAAACAAGGAGGCAACTGAGGGAAAATGCTGAGGACATGGGCAATGGTTGCTTCAAAATATACCACAAATGTGACAACGCTTGCATAGAGTCAATCAGAAATGGGACTTATGACCATGATGTATACAGAGACGAAGCATTAAACAACCGTTTTCAGGTCAAAGGTGTTGAACTGAAGTCTGGATACAAAGACTGGATCCTGTGGATTTCCTTTGCCATATCATGCTTTTTGCTCTGTGTTGTTTTGCTGGGGTTCATCATGTGGGCCTGCCAGAGAGGCAACATTAGGTGCAACATTTGCATTTGA
>A_/_H3N2|AY779254|A/turkey/_Minnesota/764-2/03
ATGAAGACTATCATTGCTTTTAGCTACATTTTATGTCTGATTTTCGCTCAAAAAATTCCCGGAAGTGACAACAGCATGGCAACGCTGTGCCTGGGACACCATGCAGTACCAAACGGAACGCTAGTGAAAACAATCACGGATGACCAAATTGAAGTGACTAATGCTACTGAGCTGGTTCAGAGTTCCTCAACAGGTAGAATATGCAACAGTCCTCACCAAATCCTTGATGGGAAAAATTGCACACTGATAGATGCTCTATTGGGAGACCCTCATTGCGATGACTTCCAAAACAAGGAATGGGACCTTTTTGTTGAACGAAGCACAGCTTACAGCAACTGTTACCCTTATGATGTGCCGGATTATGCCTCCCTTAGGTCACTAGTTGCCTCATCCGGCACCCTGGAGTTTACCCAAGAAAGCTTCAATTGGACTGGAGTCGCTCAAGACGGAACAAGCTCTGCTTGCAAAAGGGGATCTGTTAAAAGTTTCTTTAGTAGATTGAATTGGTTGCATGAGTTAGGATACAAATATCCAGCGCTAAACGTAACTATGCCAAACAATGACAAATTTGACAAATTGTACATTTGGGGGGTTCACCACCCGAGTACGGACAGGGACCAAACCAGCCTATATGTTCAAGCATCAGGGAGAGTTACAGTCTCCACCAAAAGAAGCCAACAAACTGTAATCCCGAATATCGGGTTTAGACCCTGGGTAAGGGGTATCTCCAGCATAATAAGCATCTATTGGACAATAGTAAAACCGGGAGACATACTTTTGATTACCAGCACAGGAAATCTAATTGCCCCTCGGGGTTACTTCAAAATACGAAGTGGGAAAAGCTCAATAATGAGGTCGGATGCACCCATTGACAACTGCAATTCTGAATGCATTACTCCAAATGGAAGCATTCCCAATGACAAACCTTTTCAAAATGTAAACAGGATCACATATGGGGCCTGTCCCAGATATGTTAAGCAAAACACTCTGAAATTGGCAACAGGGATGCGGAATGTACCAGAGAAACAAACTAGAGGCATATTCGGCGCAATAGCAGGTTTCATAGAAAATGGTTGGGAGGGGATGGTGGACGGTTGGTACGGTTTCAGGCATCAAAATTCTGAAGGCACAGGACAAGCAGCAGATCTTAAAAGCACTCAAGCAGCAATCAACCAAATCACCGGGAAACTGAATAGAGTAATCAAGAAAACGAACGAGAAATTCCATCAAATCGAAAAAGAATTCTCAGAAGTAGAAGGGAGAATTCAGGACCTAGAGAAATACGTTGAAGACACTAAAATAGATCTCTGGTCTTACAATGCGGAGCTTCTTGTTGCCCTGGAGAACCAACATACAATTGATTTAACTGACTCAGAAATGAACAAACTGTTCGAAAGAACAAGAAAGCAACTGAGGGAAAATGCTGAGGACATGGGCAATGGTTGCTTCAAAATATACCACAAATGTGACAATGCCTGCATAGGGTCAATCAGAAATGGAACTTATGACCATGATGTATACAGAGACGAGGCATTAAACAACCGGTTCCAGATCAAAGGTGTCGAGCTGAAGTCAGGATACAAAGATTGGATCCTATGGATTTCCTTTGCCATATCATGCTTTTTGCTTTGTGTTGTTCTGCTGGGGTTCATTATGTGGGCCTGCCAAAAAGGCAACATTAGGTGCAACATTTGCATTTGA
>A_/_H3N2|AY779253|A/turkey/North_Carolina/12344/03
ATGAAGACTATCATTGCTTTTAGCTACATTTTATGTCTGATTTTCGCTCAAAAAATTCCCGGAAGTGACAACAGCATGGCAACGCTGTGCCTGGGACACCATGCAGTACCAAACGGAACGCTAGTGAAAACAATCACGGATGACCAAATTGAAGTGACTAATGCTACTGAGCTGGTTCAGAGTTCCTCAACAGGTAGAATATGCAACAGTCCTCACCAAATCCTTGATGGGAAAAATTGCACACTGATAGATGCTCTATTGGGAGACCCTCATTGCGATGACTTCCAAAACAAGGAATGGGACCTTTTTGTTGAACGAAGCACAGCTTACAGCAACTGTTACCCTTATGATGTGCCGGATTATGCCTCCCTTAGGTCACTAGTTGCCTCATCCGGCACCCTGGAGTTTACCCAAGAAAGCTTCAATTGGACTGGAGTCGCTCAAGATGGAACAAGCTCTGCTTGCAAAAGGGGATCTGTTAAAAGTTTCTTTAGTAGATTGAATTGGTTGCATGAGTTAGGATACAAATATCCAGCGCTAAACGTAACTATGCCAAACAATGACAAATTTGACAAATTGTACATTTGGGGGGTTCACCACCCGAGTACGGACAGGGACCAAACCAGCCTATATGTTCAAGCATCAGGGAGAGTTACAGTCTCCACCAAAAGAAGCCAACAAACTGTAATCCCGAATATCGGGTTTAGACCCTGGGTAAGGGGTATCTCCAGCATAATAAGCATCTATTGGACAATAGTAAAACCGGGAGACATACTTTTGATTACCAGCACAGGAAATCTAATTGCCCCTCGGGGTTACTTCAAAATACGAAGTGGGAAAAGCTCAATAATGAGGTCGGATGCACCCATTGACAACTGCAATTCTGAATGCATTACTCCAAATGGAAGCATTCCCAATGACAAACCTTTTCAAAATGTAAACAGGATCACATATGGGGCCTGTCCCAGATATGTTAAGCAAAACACTCTGAAATTGGCAACAGGGATGCGGAATGTACCAGAGAAACAAACTAGAGGCATATTCGGCGCAATAGCAGGTTTCATAGAAAATGGTTGGGAGGGGATGGTGGACGGTTGGTACGGTTTCAGGCATCAAAATTCTGAAGGCACAGGACAAGCAGCAGATCTTAAAAGCACTCAAGCAGCAATCAACCAAATCACCGGGAAACTGAATAGAGTAATCAAGAAAACGAACGAGAAATTCCATCAAATCGAAAAAGAATTCTCAGAAGTAGAAGGGAGAATTCAGGACCTAGAGAAATACGTTGAAGACACTAAAATAGATCTCTGGTCTTACAATGCGGAGCTTCTTGTTGCCCTGGAGAACCAACATACAATTGATTTAACTGACTCAGAAATGAACAAACTGTTCGAAAGAACAAGAAAGCAACTGAGGGAAAATGCTGAGGACATGGGCAATGGTTGCTTCAAAATATACCACAAATGTGACAATGCCTGCATAGGGTCAATCAGAAATGGAACTTATGACCATGATGTATACAGAGACGAGGCATTAAACAACCGGTTCCAGATCAAAGGTGTCGAGCTGAAGTCAGGATACAAAGATTGGATCCTATGGATTTCCTTTGCCATATCATGCTTTTTGCTTTGTGTTGTTCTGCTGGGGTTCATTATGTGGGCCTGCCAAAAAGGCAACATTAGGTGCAACATTTGCATTTGA
>A_/_H3N8|CY097702|A/mallard/Mississippi/354/2010
ATGAAGGCAATCATTGCACTAAGCTATTTTTTCTGTCTGGCTTTCAGCCAAGACCTCACAGGAAGCAACACTAGTGATGCAACCCTGTGTCTGGGACATCATGCAGTCCCTAATGGGACAATAGTGAAAACAATCACGGATGATCAAATAGAAGTGACTAATGCCACTGAATTAGTTCAAAGCGTCTCCACAGGAACAATTTGCAACAACCCCCATAGGGTTCTTGATGGGAGAGACTGCACTCTTATAGATGCCCTATTAGGAGATCCTCATTGTGACTCATTCCAAGATGCTACATGGGATCTCTATGTAGAGCGAAGCAGCGCATTCAGCAACTGTTATCCATATGATGTGCCAGACTATGCATCTCTTAGATCTCTTGTTGCTTCATCAGGAACCCTGGAGTTCATTACAGAAGGTTTCACATGGACGGGAGTAACCCAAAATGGAGGAAGTAATGCTTGTAAGAGAGGACCAGTGGGTGGTTTCTTCAGCAGATTGAATTGGCTGACTAAATCTGGAAATGCTTATCCACTACTAAATGTAACCATGCCCAATAATGACAACTTTGACAAATTGTACATATGGGGGGTTCATCACCCAAGCACAAACCAGGAGCAAACTAACCTGTATGTTCAAGCATCAGGAAGAGTCACAGTATCAACAAGAAAGAGTCAGCAAACTATAATCCCGAACATCGGATCAAGACCTTGGGTCAGAGGCCAATCAGGTAGGGTGAGCATATACTGGACAATAGTGAAATCAGGAGATGTATTAGTAGTCAACAGCAACGGAAACCTAATTGCCCCTAGAGGCTACTTCAAAATGCGAACTGGGAAAAGCTCTATAATGAAATCAGATGCTCCTATCGACACTTGCATTTCAGAATGCATAACTCCTAATGGAAGCATTCCTAATGACAAGCCATTTCAGAATGTAAACAAAATCACATATGGAGCATGCCCTAAATACGTCAAACAAGGCTCTCTGAAATTAGCAACAGGAATGCGGAACGTGCCAGAGAAACAAACTCGAGGCATATTTGGTGCTATAGCAGGATTCATAGAAAATGGATGGGAAGGAATGGTAGATGGCTGGTATGGCTTCAGACATCAAAATTCTGAGGGAACCGGACAAGCTGCAGATTTAAAAAGCACCCAAGCAGCCATTGATCAGATCAATGGGAAACTGAATCGAGTGATAGAGAAAACAAATGAAAAATTCCATCAAATTGAAAAGGAATTCTCAGAAGTGGAAGGCAGAATCCAAGACCTTGAGAAATATGTCGAAGACACCAAAATAGATCTGTGGTCTTACAATGCAGAGCTCCTTGTTGCACTGGAAAACCAGCACACAATTGATTTAACCGATTCAGAAATGAACAAATTATTTGAAAAGACAAAACGGCAATTAAGAGAGAATGCTGAAGACATGGGCAATGGTTGTTTCAAGATATATCACAAATGTGATAATGCCTGCATAGAATCAATCAGAAACGGGACTTATGACCATGACGTATACAGGGATGAAGCAATAAACAACCGGTTTCAAATCAAGGGTGTGGAGCTAAAATCTGGCTACAAGGACTGGATCTTGTGGATATCCTTTGCCATGTCATGCTTCTTGCTTTGTGTTGTTTTGCTGGGATTCATCATGTGGGCTTGCCAGAAAGGCAACATTAGATGCAACATTTGCATTTGA
>A_/_H3N8|CY097710|A/mallard/Mississippi/360/2010
ATGAAGGCAATCATTGCACTAAGCTATTTTTTCTGTCTGGCTTTCAGCCAAGACCTCACAGGAAGCAACACTAGTGATGCAACCCTGTGTCTGGGACATCATGCAGTCCCTAATGGGACAATAGTGAAAACAATCACGGATGATCAAATAGAAGTGACTAATGCCACTGAATTAGTTCAAAGCGTCTCAACAGGAACAATTTGCAACAACCCCCATAGGGTTCTTGATGGGAGAGACTGCACTCTTATAGATGCCCTGTTAGGAGATCCTCATTGTGACTCATTCCAAGATGCTACATGGGATCTCTATGTAGAGCGAAGCAGTGCATTCAGCAACTGTTATCCATATGATGTGCCAGACTATGCATCTCTTAGATCTCTTGTTGCTTCATCAGGAACCCTGGAGTTCATTACAGAAGGTTTCACATGGACGGGAGTAACCCAAAATGGAGGAAGTAATGCTTGTAAGAGAGGACCAGTGGGTGGTTTCTTCAGCAGATTGAATTGGCTGACTAAATCTGGAAATGCTTATCCACTACTAAATGTAACCATGCCCAATAATGACAACTTTGACAAATTGTACATATGGGGGGTTCATCACCCAAGCACAAACCAGGAGCAAACTAACCTGTATGTTCAAGCATCAGGAAGAGTCACAGTATCAACAAGAAAGAGTCAGCAAACTATAATCCCGAACATCGGATCAAGACCTTGGGTCAGAGGCCAATCAGGTAGGGTGAGCATATACTGGACAATAGTGAAATCAGGAGATGTATTAGTAGTCAACAGCAACGGAAACCTAATTGCCCCTAGAGGCTACTTCAAAATGCGAACTGGGAAAAGCTCTATAATGAAATCAGATGCTCCTATCGACACTTGCATTTCAGAATGCATAACTCCTAATGGAAGCATTCCTAATGACAAGCCCTTTCAGAATGTAAACAAAATCACATATGGAGCATGCCCTAAATACGTCAAACAAGGCTCTCTGAAATTAGCAACAGGAATGCGGAACGTGCCAGAGAAACAAACTCGAGGCATATTTGGTGCTATAGCAGGATTCATAGAAAATGGATGGGAAGGAATGGTAGATGGCTGGTATGGCTTCAGACATCAAAATTCTGAGGGAACCGGACAAGCTGCAGATTTAAAAAGCACCCAAGCAGCCATTGATCAGATCAATGGGAAACTGAATCGAGTGATAGAGAAAACAAATGAAAAATTCCATCAAATTGAAAAGGAATTCTCAGAAGTGGAAGGCAGAATCCAAGACCTTGAGAAATATGTCGAAGACACCAAAATAGATCTGTGGTCTTACAATGCAGAGCTCCTTGTTGCACTGGAAAACCAGCACACAATTGATTTAACCGATTCAGAAATGAACAAATTATTTGAAAAGACAAAACGGCAATTAAGAGAGAATGCTGAAGACATGGGCAATGGTTGTTTCAAGATATATCACAAATGTGATAATGCCTGCATAGAATCAATCAGAAACGGGACTTATGACCATGACGTATACAGGGATGAAGCAATAAACAACCGGTTTCAAATCAAGGGTGTGGAGCTAAAATCTGGCTACAAGGACTGGATCTTGTGGATATCCTTTGCCATGTCATGCTTCTTGCTTTGTGTTGTTTTGCTGGGATTCATCATGTGGGCTTGCCAGAAAGGCAACATTAGATGCAACATTTGCATTTGA
>A_/_H3N8|CY097718|A/mallard/Mississippi/386/2010
ATGAAGGCAATCATTGCACTAAGCTATTTTTTCTGTCTGGCTTTCAGCCAAGACCTCACAGGAAGCAACACTAGTGATGCAACCCTGTGTCTGGGACATCATGCAGTCCCTAATGGGACAATAGTGAAAACAATCACGGATGATCAAATAGAAGTGACTAATGCCACTGAATTAGTTCAAAGCGTCTCCACAGGAACAATTTGCAACAACCCCCATAGGGTTCTTGATGGGAGAGACTGCACTCTTATAGATGCCCTATTAGGAGATCCTCATTGTGACTCATTCCAAGATGCTACATGGGATCTCTATGTAGAGCGAAGCAGCGCATTCAGCAACTGTTATCCATATGATGTGCCAGACTATGCATCTCTTAGATCTCTTGTTGCTTCATCAGGAACCCTGGAGTTCATTACAGAAGGTTTCACATGGACGGGAGTAACCCAAAATGGAGGAAGTAATGCTTGTAAGAGAGGACCAGTGGGTGGTTTCTTCAGCAGATTGAATTGGCTGACTAAATCTGGAAATGCTTATCCACTACTAAATGTAACCATGCCCAATAATGACAACTTTGACAAATTGTACATATGGGGGGTTCATCACCCAAGCACAAACCAGGAGCAAACTAACCTGTATGTTCAAGCATCAGGAAGAGTCACAGTATCAACAAGAAAGAGTCAGCAAACTATAATCCCGAACATCGGATCAAGACCTTGGGTCAGAGGCCAATCAGGTAGGGTGAGCATATACTGGACAATAGTGAAATCAGGAGATGTATTAGTAGTCAACAGCAACGGAAACCTAATTGCCCCTAGAGGCTACTTCAAAATGCGAACTGGGAAAAGCTCTATAATGAAATCAGATGCTCCTATCGACACTTGCATTTCAGAATGCATAACTCCTAATGGAAGCATTCCTAATGACAAGCCCTTTCAGAATGTAAACAAAATCACATATGGAGCATGCCCTAAATACGTCAAACAAGGCTCTCTGAAATTAGCAACAGGAATGCGGAACGTGCCAGAGAAACAAACTCGAGGCATATTTGGTGCTATAGCAGGATTCATAGAAAATGGATGGGAAGGAATGGTAGATGGCTGGTATGGCTTCAGACATCAAAATTCTGAGGGAACCGGACAAGCTGCAGATTTAAAAAGCACCCAAGCAGCCATTGATCAGATCAATGGGAAACTGAATCGAGTGATAGAGAAAACAAATGAAAAATTCCATCAAATTGAAAAGGAATTCTCAGAAGTGGAAGGCAGAATCCAAGACCTTGAGAAATATGTCGAAGACACCAAAATAGATCTGTGGTCTTACAATGCAGAGCTCCTTGTTGCACTGGAAAACCAGCACACAATTGATTTAACCGATTCAGAAATGAACAAATTATTTGAAAAGACAAAACGGCAATTAAGAGAGAATGCTGAAGACATGGGCAATGGTTGTTTCAAGATATATCACAAATGTGATAATGCCTGCATAGAATCAATCAGAAACGGGACTTATGACCATGACGTATACAGGGATGAAGCAATAAACAACCGGTTTCAAATCAAGGGTGTGGAGCTAAAATCTGGCTACAAGGACTGGATCTTGTGGATATCCTTTGCCATGTCATGCTTCTTGCTTTGTGTTGTTTTGCTGGGATTCATCATGTGGGCTTGCCAGAAAGGCAACATTAGATGCAACATTTGCATTTGA
>A_/_H3N2|HQ825166|A/turkey/BC/1529-3/2005
ATGAAGACTATCATTGCTTTTAGCTGCATTTTATGTCTGATTTTCGCTCAAAAACTTCCCGGAAGTGACAACAGCATGGCAACGCTGTGCCTGGGACACCATGCAGTACCAAACGGAACGTTAGTGAAAACAATCACGGATGACCAAATTGAAGTGACTAATGCTACTGAGCTGGTTCAGAGTTCCTCAACAGGTAGAATATGCAACAGTCCTCACCAAATCCTTGATGGGAAAAATTGCACACTGATAGATGCTCTATTGGGAGACCCTCATTGTGATGACTTCCAAAACAAGGAATGGGACCTTTTTGTTGAACGAAGCACAGCCTACAGCAACTGTTACCCTTATTATGTGCCGGATTATGCCTCCCTTAGGTCACTAGTTGCCTCATCCGGCACCCTGGAATTTACCCAAGAAAGCTTCAATTGGACTGGAGTTGCTCAAGATGGATCAAGCTATGCTTGCAGAAGGGAATCTGTTAACAGTTTCTTTAGTAGATTGAATTGGTTGCATAATTTGGATTACAAATATCCAGCGCTGAACGTAACTATGCCAAACAATGACAAATTTGACAAATTGTACATTTGGGGGGTTCACCACCCGGGTACGGACAGGGACCAAACCAACCTATATGTTCAAGCATCAGGGAGAGTTACAGTCTCCACCAAAAGAAGCCAACAAACTGTAATCCCGAATATCGGGTCTAGACCCTGGGTAAGGGGTGCCTCCAGCATAATAAGCATCTATTGGACAATAGTAAAACCGGGAGACATACTTTTGATTAACAGCATAGGGAATCTAATTGCCCCTCGGGGTTACTTCAAAATACAAAGTGGGAAAAGCTCAATAATGAGGTCAGATGCACCCATTGGCAACTGCAATTCTGAATGCATTACTCCAAATGGAAGCATTCCCAATGACAAACCTTTTCAAAATGTAAACAGGATTACATATGGGGCCTGTCCCAGATATGTTAAGCAAAACACTCTGAAATTGGCAACAGGAATGCGGAATGTACCAGAGAAACAAACTAGAGGCATATTCGGCGCAATCGCAGGTTTCATAGAAAATGGTTGGGAGGGAATGGTGGACGGTTGGTACGGTTTCAGGCATCAAAATTCTGAAGGCACAGGACAAGCAGCAGATCTTAAAAGCACTCAAGCAGCAATCAACCAAATCACCGGGAAACTAAATAGAGTAATCAAGAAAACGAACGAGAAATTCCATCAGATCGAAAAAGAATTCTCAGAAGTAGAAGGGAGAATTCAGGACCTAGAGAAATACGTTGAAGACACTAAAATAGATCTCTGGTCTTACAACGCGGAGCTTCTTGTTGCCCTGGAGAACCAACATACAATTGATTTAACTGACTCAGAAATGAACAAACTGTTCGAAAGAACAAGAAAGCAACTGCGGGAAAATGCTGAGGACATGGGCAATGGTTGCTTCAAAATATACCACAAATGTGACAATGCCTGCATAGGATCAATCAGAAATGGAACTTATGACCATGATGTATACAGAGACGAGGCATTAAACAATCGGTTCCAGATCAAAGGTGTTCAGCTGAAGTCAGGATACAAAGATTGGATCCTATGGATTTCCTTTGCCATATCATGCTTTTTGCTTTGTGTTGTTCTGCTGGGGTTCATTATGTGGGCCTGCCAAAAAGGCAACATTAGGTGCAACATTTGCATTTGA
>A_/_H3N8|CY081308|A/mallard/Maryland/1127/2005
ATGAAGACTATTATTATTCTGAGTTGTTTTTTCTGTCTGGCTTTCAGCCAAAATCCTTCAGAGAACAACAACAACACTGCAACACTGTGCTTGGGACATCATGCAGTACCAAACGGAACAATAGTGAAAACAATAACGGATGATCAAATTGAAGTAACTAATGCGACTGAACTGGTTCAGAGTTCCTCAACAGGGAAAATATGCAACAATCCTCACAGAATTCTCGATGGAAGAGACTGCACATTAATAGATGCTCTACTAGGGGACCCTCATTGTGATGTATTTCAGGATGAAACATGGGATCTTTATGTAGAGCGCAGCAATGCATTCAGCAACTGCTACCCATATGACGTGCCAAACTATGCATCTCTCAGGTCTCTAGTGGCCTCATCAGGAACCCTAGAGTTCATCACTGAGGGTTTTACGTGGACAGGAGTCACACAAAATGGAGGGAGTGGTGCTTGCAAAAGAGGGCCTGCCAATGGCTTTTTCAGTAGACTGAATTGGCTGACCAAATCTGGTAGTGCTTATCCATTGCTGAACGTGACTATGCCGAATAATGATAATTTTGACAAATTGTACGTGTGGGGAGTTCATCATCCAAGCACAAACCAAGAGCAAACCAGTTTGTATGTTCAGGCATCGGGAAGGGTCACAGTCTCAACTAGAAGAAGCCAGCAAACCATAATTCCCAACATCGGATCCAGGCCTTGGGTCAGAGGCCAATCAGGAAGAATAAGTATCTACTGGACAATAGTAAAGCCAGGAGACATACTGGTGATTAACAGCAATGGAAATCTAATTGCCCCTCGAGGTTATTTTAAGATGCGCACTGGGAAAAGCTCGATAATGAGATCAGACGCACCTATTGATACATGTATCTCTGAGTGCATCACTCCTAATGGTAGCATCCCCAATGACAAGCCCTTTCAGAATGTAAACAAAATTACCTATGGAGCATGTCCCAAATATGTCAAGCAGAGCACTCTAAAATTGGCAACTGGAATGCGGAATGTACCTGAGAAACAGACCAGGGGTCTGTTCGGTGCAAAAGCAGGATTCATAGAAAATGGATGGGAAGGAATGATAGATGGTTGGTATGGTTTCAGGCACCAAAACTCAGAAGGTACAGGACAAGCAGCAGACCTTAAAAGCACTCAAGCCGCCATTGACCAAATCAATGGAAAACTGAATCGAGTAATCGAGAAAACAAATGAAAAGTTTCATCAGATTGAAAAAGAGTTTTCAGAGGTGGAAGGAAGAATTCAGGACCTTGAGAAATATGTCGAAGACACCAAAATAGATCTATGGTCTTACAATGCGGAACTTCTTGTGGCACTGGAAAACCAGCATACAATTGATCTGACTGATTCAGAAATGAACAAACTATTTGAGAAAACAAGAAGACAGCTAAGGGAGAATGCCGAAGACATGGGGAATGGCTGTTTCAAGATATACCACAAATGTGATAATGCCTGCATAGAGTCAATTAGGAATGGGACCTATGATCATGACATATACAGGGATGAAGCACTAAACAATCGGTTCCAGATTAAGGGAGTGGAACTGAAATCTGGGTACAAAGATTGGATTCTATGGATTTCCTTTGCCATATCATGCTTTTTGCTGTGTGTTGTTCTACTGGGATTCATCATGTGGGCCTGCCAGAGAGGCAATATTAGGTGCAACATTTGCATTTGA
>A_/_H3N8|CY078875|A/mallard/Interior_Alaska/6MP0124/2006
ATGAAGACCGTTATTGCCTTAAGCTACATTTTCTGTCTGGCTTTCGGTCAGAACCTTCCAGGGAATGACAACAGTACAGCAACACTGTGCCTAGGACACCATGCAGTGCCGAATGGGACAATAGTGAAGACAATCACAGATGATCAGATTGAGGTGACTAATGCTACCGAGCTAGTTCAGAGCTCTTCAACAGGGAAAATATGCAACAATCCTCATAGGATCCTTGATGGAAGGGACTGCACACTAATAGATGCCCTACTGGGGGATCCTCATTGCGATGTCTTTCAAGATGAAACATGGGATCTTTTTGTGGAGCGAAGCAATGCCTTCAGCAATTGTTACCCTTACGATGTACCAGATTATGCCTCCCTTCGATCCCTAGTTGCCTCATCAGGTACACTGGAGTTCATCACTGAGGGTTTCACTTGGACAGGAGTAACTCAGAATGGAGGGAGCAGTGCTTGCAAAAGAGGACCTGCTAGCGGTTTCTTCAGTAGATTGAACTGGTTGACTAAGTCAGGAAACGCATATCCAGTGTTGAACGTGACTATGCCGAACAATGACAATTTTGACAAACTATACATCTGGGGAGTTCACCACCCGAGCACAGATCAAGAACAAACCAACCTGTATGTTCAAGCTTCAGGGAGAGTCACAGTCTCTACTAGGAGAAGTCAACAGACTATAATTCCGAACATTGGATCTAGACCCTGGGTAAGAGGCCAGTCTGGCAGAATAAGCATCTATTGGACAATAGTCAAACCTGGGGACGTACTGGTGATCAACAGTAATGGAAACCTAATTGCTCCTCGGGGCTACTTCAAGATGCGCACTGGGAAAAGCTCAATAATGAGATCAGATGCACCTATTGACACCTGCATTTCTGAATGCATTACTCCAAATGGAAGCATCCCCAATGACAAACCCTTTCAAAATGTAGACAAGATCACATACGGAGCATGTCCCAAATATGTGAAGCAGAATACCCTGAAGTTAGCAACAGGAATGCGAAATGTACCTGAGAAACAGACCAGAGGCCTATTCGGTGCAAAAGCAGGGTTCATAGAAAATGGATGGGAAGGAATGATAGATGGTTGGTATGGCTTCAGGCATCAAAACTCCGAAGGTACAGGACAAGCAGCAGACCTTAAAAGTACCCAGGCAGCCATTGACCAAATCAATGGGAAATTGAACAGAGTGATTGAAAAGACGAATGAGAAGTTCCATCAAATCGAAAAGGAATTCTCCGAGATAGAAGGGAGGATTCAGGATCTTGAGAAATACGTTGAAGACACAAAGATAGATCTCTGGTCTTACAATGCAGAGCTTCTTGTTGCCCTAGAGAATCAGCACACAATTGATTTGACTGATTCAGAGATGAACAAATTGTTTGAAAAGACCAGGAGGCAGTTGAGGGAAAATGCTGAAGACATGGGCAATGGTTGCTTCAAGATATACCACAAATGTGACAATGCTTGCATAGAATCAATTAGAAACGGGACTTATGATCATGACATATACCGAGATGAGGCACTGAACAACCGGTTCCAGATCAAAGGTGTTGAGCTAAAATCTGGATACAAGGACTGGATCCTATGGATTTCCTTTGCCATCTCATGCTTTTTGCTTTGTGTTGTTTTACTGGGGTTCATTATGTGGGCCTGCCAGAGAGGCAACATTAGGTGCAACATTTGCATTTGA
>A_/_H3N2|CY077537|A/mallard/New_Zealand/449-84/2004
ATGAAGACTGTTATTGCTTTAGGCTACATTTTCTGTTTGGCATTCGGTCAGGACCTTTCAGGGAATGACAACAGTACAGCAACACTGTGCCTGGGACACCATGCTGTTCCGAACGGAACAATAGTGAAGACAATCACGGATGATCAGATTGAGGTGACTAATGCTACCGAACTAGTTCAAAGCTCTTCCACAGGGAAAATATGCAACAATCCTCACAAAATCCTTGATGGAAGGGACTGCACACTAGTAGATGCACTACTGGGAGATCCTCACTGCGATGTCTTTCAAGATGAAACGTGGGACCTCTTTGTGGAGCGGAGCAATGCTTTCAGCAATTGTTATCCTTACGATGTACCAGACTACGCATCACTTCGATCTCTAGTTGCATCATCAGGCACATTGGAGTTCATCACTGAAGGTTTCACTTGGGCAGGAGTGACTCAGAATGGGGGGAGCGGTGCCTGCAAAAGGGGACCTGCTAATGGTTTCTTCAGCAGATTGAATTGGTTAACTAAGTCAGGAAACGCATATCCAGTGTTAAACGTGACTATGCCAAACAATGACAATTTTGACAAACTGTACATCTGGGGAGTTCACCACCCGAGCACAAATAAAGAACAGACCGATCTGTACGTTCAAGCCTCAGGAAGAGTAACAGTCTCTACTAGGAGGAGCCAACAGACTATAACTCCGAACATTGGATCTAGACCTTGGGTAAGAGGCCAATCCGGCAGAATAAGCATCTATTGGACAATAGTCAAACCTGGGGACGTACTAGTAATCAATAGTAATGGAAACCTAATCGCCCCTAGGGGCTACTTCAAAATGCACACTGGGAAAAGCTCAATAATGAGGTCAGATGCACCTATTGACACCTGCATCTCTGAATGCATCACTCCAAATGGAAGCATCTCCAATGACAAGCCCTTTCAAAATGTAAACAAGATCACATACGGATCGTGTCCCAAATACGTGAAGCAGGGCACCCTGAAGTTAGCGACCGGGATGCGGAATGTGCCGGAGAAGCAAGCCAGGGGCATATTCGGTGCAAAAGCAGGTTTTATCGAAAATGGATGGGAAGGAATGATAGATGGTTGGTATGGCTTCAGACATCAAAACTCCGAAGGTACAGGGCAAGCAGCAGACCTTAAAAGCACTCAGGCAGCCATCGACCAGATCAACGGGAAATTGAACAGAGTAATTGAAAAGACAAATGAGAAGTTCCATCAAATCGAAAAAGAATTCTCAGAAGTAGAAGGGAGGATTCAGGACCTTGAGAAATACGTTGAGGACACAAAGATAGATATCTGGTCTTACAATGCGGAGCTTCTTGTTGCCCTGGAGAATCAGCACACAATTGATTTGACTGATTCAGAAATGAACAAACTGTTTGAAAAGACTAGGAGGCAATTAAGGGAAAATGCTGAAGACATGGGCAATGGTTGTTTCAAGATATACCACAAGTGTGACAATGCTTGCATAGAGTCAATTAGAAACGGGACGTATGACCACAACATATACAGAGATGAGGCATTGAACAACCGATTCCAGATAAAAGGTGTTGAGCTAAAATCTGGATACAAAGACTGGATCCTGTGGATTTCCTTTGCCATATCATGCTTTTTGCTTTGTGTTGTCTTATTGGGGTTCATTATGTGGGCTTGCCAGAGAGGCAACATTAGGTGCAACATTTGCATTTGA
>A_/_H3N8|CY077286|A/mallard/Interior_Alaska/7MP1056/2007
ATGAAGACCGTTATTGCCTTAAGCTACATTTTCTGTCTAGCTTTCGGTCAGAACCTTCAAGGGAATGACAACAGTACAGCAACACTGTGCCTAGGACACCATGCAGTGCCGAATGGGACAATAGTGAAGACAATCACAGATGATCAGATTGAGGTGACTAATGCTACCGAGCTAGTTCAGAGCTCTTCAACAGGGAAAATATGCAACAATCCTCATAGGATCCTTGATGGAAGGGACTGCACACTAATAGATGCCCTACTGGGGGATCCTCATTGCGATGTCTTTCAAGATGAAACATGGGATCTTTTTGTGGAGCGAAGCAATGCCTTCAGCAATTGTTACCCTTACGATGTACCAGATTATGCCTCCCTTCGATCCCTAGTTGCCTCATCAGGTACACTGGAGTTCATCACTGAGGGTTTCACTTGGACAGGAGTAACTCAGAATGGAGGGAGCAATGCTTGCAAAAGAGGACCTGCTAGCGGTTTCTTCAGTAGATTGAACTGGTTGACTAAGTCAGGAAACGCATATCCAGTGTTGAACGTGACTATGCCGAACAATGACAATTTTGACAAACTATACATTTGGGGAGTTCACCACCCGAGCACAGATCAAGAACAAACCAACCTGTATGTTCAAGCTTCAGGGAGAGTCACAGTCTCTACTAGGAGAAGTCAACAGACTATAATTCCGAACATTGGATCTAGACCCTGGGTAAGAGGCCAGTCTGGCAGAATAAGCATCTATTGGACAATAGTCAAACCTGGGGACGTACTGGTGATCAACAGTAATGGAAACCTAATTGCCCCTCGGGGCTACTTCAAGATGCGCACTGGGAGAAGCTCAATAATGAGATCAGATGCACCTATTGACACCTGCATTTCTGAATGCATTACTCCAAATGGAAGCATCCCCAATGACAAACCCTTTCAAAATGTAAACAAGATCACATACGGAGCATGTCCCAAATATGTGAAGCAGAATACCCTGAAGTTAGCAACAGGAATGCGAAATGTACCTGAGAAACAGACCAGAGGCTTATTCGGTGCAAAAGCAGGGTTCATAGAAAATGGATGGGAAGGAATGATAGATGGTTGGTATGGCTTCAGGCATCAAAACTCCGAAGGTACAGGACAAGCAGCAGACCTTAAAAGTACCCAGGCAGCCATTGACCAAATCAATGGGAAATTGAACAGAGTGATTGAAAAGACGAATGAGAAGTTCCATCAAATCGAAAAGGAATTCTCCGAGATAGAAGGGAGGATTCAGGATCTTGAGAAATACGTTGAAGACACAAAGATAGATCTCTGGTCTTACAATGCAGAGCTTCTTGTTGCCCTAGAGAATCAGCACACAATTGATTTGACTGATTCAGAGATGAACAAATTGTTTGAAAAGACCAGGAGGCAGTTGAGGGAAAATGCTGAAGACATGGGCAATGGTTGCTTCAAGATATACCACAAATGTGACAATGCTTGCATAGAATCAATTAGAAACGGGACTTATGATCATGACATATACCGAGATGAGGCACTGAACAACCGGTTCCAGATCAAAGGTGTTGAGCTAAAATCTGAATACAAAGACTGGATCCTATGGATTTCCTTTGCCATCTCATGCTTTTTGCTTTGTGTTGTTTTACTGGGGTTCATTATGTGGGCCTGCCAGAGAGGCAACATTAGGTGCAACATTTGCATTTGA
>A_/_H3N1|CY076905|A/mallard/Netherlands/28/2006
ATGAAGACCATTATCGCTTTATGCTACGTTTTCTGTCTGGTCTCCAGTCAGAACCTTCCAGGGAGCGACAATAGTACAGCAACACTGTGCCTGGGACACCATGCAGTGACGAATGGGACAATAGTGAAGACCATTACAGATGATCAGATTGAGGTGACTAATGCTACCGAGCTAGTTCAAAGCTCTTCAACAGGGAAAATATGCAACAATCCTCACAAGATTCTTGATGGAAGGGACTGCACACTAATAGATGCCCTACTGGGGGATCCTCATTGTGATGTCTTTCAAGATGAGACATGGGATCTTTTTGTGGAGCGAAGCAATGCTTTCAGCAATTGCTATCCTTACGACGTACCAGACTATGCATCCCTTCGATCCCTAGTTGCAACATCAGGCACATTGGAGTTCATCACTGAAGGCTTCACTTGGACAGGAGTAACTCAGAATGGAGGGAGCGGTGCTTGCAAAAGGGGACCTGCTAACGGTTTCTTCAGTAGACTGAACTGGTTGACTAAATCAGGAAGCGCATACCCAGTGTTGAACGTGACTATGCCAAACAATGACAATTTTGACAAACTATACATCTGGGGAGTTCATCATCCGAGCACAAACCAAGAACAAACCAGCCTGTATGTTCAAGCCTCAGGAAGAGTCACAGTTTCTACCAGGAGAAGCCAGCAGACTATAATCCCTAACATTGGATCTAGACCCTGGGTAAGGGGCCAGTCTGGCAGAATAAGCATCTACTGGACAATAGTCAAACCTGGGGACGTACTGGTGATCAATAGCAATGGAAACCTAATCGCTCCTCGGGGCTACTTCAAGATGCGAACTGGGAAAAGCTCGATAATGAGGTCAGATGCACCTATTGACACCTGTATTTCTGAATGCATCACCCCAAATGGAAGCATCCCCAATGACAAGCCCTTTCAAAATGTGAACAAGATCACATACGGAGCATGTCCCAAATATGTGAAGCAGAACACCCTGAAGTTGGCAACAGGAATGCGGAATGTACCAGAGAAGCAAACCAGAGGCCTATTCGGTGCAAAAGCAGGCTTTATAGAAAATGGATGGGAAGGAATGATAGATGGTTGGTACGGCTTCAGGCATCAAAATTCCGAAGGTACAGGACAAGCAGCAGACCTCAAAAGCACTCAGGCAGCCATTGACCAGATCAATGGAAAATTGAACAGAGTGATTGAAAAGACGAATGAGAAGTTCCATCAAATCGAAAAGGAATTCTCCGAGGTAGAAGGGAGGATTCAGGACCTTGAGAAATACGTTGAAGACACAAAAATAGATCTCTGGTCTTATAATGCAGAACTCCTTGTTGCCCTAGAGAATCAGCATACAATTGATTTGACTGATTCAGAAATGAACAAATTGTTTGAAAAGACCAGAAGGCAACTGAGGGAAAATGCTGAAGACATGGGCAATGGTTGTTTCAAAATATACCACAAGTGTGACAATGCTTGCATAGAATCAATTAGGAACGGGACTTATGACCATGACATATACAGAGATGAGGCATTGAACAACCGGTTCCAGATCAAGGGTGTCGAGCTAAAATCTGGGTATAAAGACTGGATCCTGTGGATTTCCTTTGCCATATCATGCTTTTTGCTTTGTGTTGTTTTGCTGGGGTTCATTATGTGGGCCTGCCAGAGAGGCAACATTAGGTGCAACATTTGCATTTGA
>A_/_H3N8|CY076165|A/American_coot/Oregon/20589-007/2007
ATGAAGGCAATCATTGCACTAAGCTATTTTTTCTGTCTGGCTTTCAGCCAAGACCTCACAGGAAGCAACACTAGTGATGCAACCCTGTGTCTGGGACATCATGCAGTCCCTAATGGGACAATAGTGAAAACAATCACGGATGATCAAATAGAAGTGACTAATGCCACTGAATTAGTTCAAAGCGTCTCCACAGGAACAATTTGCAACAACCCCCATAGGGTTCTTGATGGGAGAGACTGCACTCTTATAGATGCCCTATTAGGAGATCCTCATTGTGACTCATTCCAAGATGCTACATGGGATCTCTATGTAGAGCGAAGCAGCGCATTCAGCAACTGTTATCCATATGATGTGCCAGACCATGCATCTCTTAGATCTCTTGTTGCTTCATCAGGAACCCTGGAGTTCATTACAGAAGGTTTCACATGGACGGGAGTAACCCAAAATGGAGGAAGTAATGCTTGTAAGAGAGGACCAGTGGGTGGTTTCTTCAGCAGATTAAATTGGCTGACTAAATCTGGAAATGCTTATCCACTACTAAATGTAACCATGCCCAATAATGACAACTTTGACAAATTGTACATATGGGGGGTTCATCACCCAAGCACAAACCAGGAGCAAACTAACCTGTATGTTCAAGCATCAGGAAGAGTCACAGTATCAACAAGAAAGAGTCAGCAAACTATAATCCCGAACATCGGATCAAGACCTTGGGTCAGAGGCCAATCAGGTAGGGTGAGCATATACTGGACAATAGTGAAATCAGGAGATGTATTAGTAGTCAACAGCAACGGAAACCTAATTGCCCCTAGAGGCTACTTCAAAATGCGAACTGGGAAAAGCTCTATAATGAAATCAGATGCTCCTATCGACACTTGCATTTCAGAATGCATAACTCCTAATGGAAGCATTCCTAATGACAAGCCCTTTCAGAATGTAAACAAAATCACATATGGAGCATGCCCTAAATACGTCAAACAAGGCTCTCTGAAATTAGCAACAGGAATGCGGAACGTGCCAGAGAAACAAACTCGAGGCATATTTGGTGCTATAGCAGGATTCATAGAAAATGGATGGGAAGGAATGGTAGATGGCTGGTATGGCTTCAGACATCAAAATTCTGAGGGAACCGGACAAGCTGCAGATTTAAAAAGCACCCAAGCAGCCATTGATCAGATCAATGGGAAACTGAATCGAGTGATAGAGAAAACAAATGAAAAATTCCATCAAATTGAAAAGGAATTCTCAGAAGTGGAAGGCAGAATCCAAGACCTTGAGAGATATGTCGAAGACACCAAAATAGATCTGTGGTCTTACAATGCAGAGCTCCTTGTTGCACTGGAAAACCAGCACACAATTGATTTAACCGATTCAGAAATGAACAAATTATTTGAAAAGACAAAACGGCAATTAAGAGAGAATGCTGAAGACATGGGCAATGGTTGTTTCAAGATATATCACAAATGTGATAATGCCTGCATAGAATCAATCAGAAACGGGACTTATGACCATGACATATACAGGGATGAAGCAATAAACAACCGGTTTCAAATCAAGGGTGTGGAGCTAAAATCTGGCTACAAGGACTGGATCTTGTGGATATCCTTTGCCATGTCATGCTTCTTGCTTTGTGTTGTTTTGCTGGGATTCATCATGTGGGCTTGCCAGAAAGGCAACATTAGATGCAACATTTGCATTTGA
>A_/_H3N1|MK345760|A/ruddy_turnstone/Delaware_Bay/321/2018
ATGAAGACCATTATAGTTCTGAGTTGTTTTTTCTGTCTGGCTTCCAGCCAAAATCCCTCAGAGAACAACAACAACACTGCAACACTGTGCTTAGGACATCATGCAGTATCAAACGGAACAATAGTGAAAACAATAACGGATGATCAAATTGAAGTAACTAATGCGACTGAATTGGTTCAGAGTTCCTCAACAGGGAAAATATGCAACAATCCACACAAAATTCTTGATGGAAGAGACTGCACACTAATAGATGCTTTACTAGGGGACCCTCATTGTGATGTGTTTTCGGATGAAACATGGGACCTTTATGTGGAGCGCAGCAATGCATTCAGCAACTGTTACCCATATGACGTGCCAGACTATGCGTCTCTCAGGTCTCTAGTGGCCTCATCAGGAACTCTAGAGTTCATCGCTGAAGGCTTCACATGGACAGGAGTCACACAAAATGGAGAAAGTAGTGCTTGCAAAAGAGGACCCGCCAATGGCTTTTTCAGAAGACTGAATTGGCTGACCAAATCTGGTAGTGCCTATCCATTGCTGAACGTGACTATGCCGAATAATGATAATTTTAACAAATTGTATGTGTGGGGAGTCCATCATCCAAGCACAGACCAAGAGCAAACCAATTTGTATGTTCATACATCGGGAAGGGTCACGGTCTCAACTAGAAGAAGCCAGCAAACCATAATTCCCAACATCGGATCCAGGCCTTTGGTCAGAGGCCAATCAGGAAGAATAAGTATCTACTGGACGATAGTAAAGCCAGGAGACATACTGGTGATTAACAGCAATGGAAATCTAATTGCCCCTCGAGGTTATTTTAAGATGCGCACTGGGAAAAGCTCGATAATGAGATCAGACGCACCTATTGACACATGCATCTCCGAGTGCATCACTCCTAATGGTAGCATCCCCAATGACAAGCCCTTTCAGAATGTAAACAAAATTACCTATGGGGCATGTCCCAAATATGTCAAGCAGAACACTCTAAAATTGGCAACTGGAATGCGGAATATACCTGAGAAACAGACCAGAGGTCTGTTCGGTGCAAAAGCAGGATTCATAGAGAATGGATGGGAAGGAATGATAGATGGTTGGTATGGTTACAGGCATCAAAACTCAGAGGGTACAGGACAAGCAGCAGATCTTAAAAGTACTCAAGCCGCTATCGATCAAATCAATGGAAAGCTGAATCGAGTAATCGAGAGAACAAATGAAAAGTTTCATCAGATTGAGAAAGAGTTTTCAGAGGTGGAAGGAAGAATTCAGGACCTTGAGAAATATGTCGAAGACACCAAAATAGACCTATGGTCTTACAATGCAGAACTTCTTGTGGCGCTGGAAAACCAACATACAATTGATCTGACTGATTCAGAAATGAACAAATTGTTTGAGAAAACAAGAAGACAGTTGAGGGAAAATGCCGAAGACATGGGTAATGGCTGTTTCAAAATATATCACAAATGTGATAATGCTTGCATAGAGTCAATCAGGAATGGAACCTATGATCATGATATATACAGGGATGAAGCACTAAACAATCGGTTCCAGATCAGGGGTGTGGAGCTGAAATCTGGATACAAAGATTGGATTCTATGGATTTCCTTTGCCATATCATGCTTTTTGCTGTGTGTTGTTCTACTGGGATTCATCATGTGGGCCTGCCAGAGAGGCAATATTAGGTGCAACATTTGCATTTGA
>A_/_H3N8|KC492247|A/American_black_duck/St._John's/732/2008
ATGAAGACCATCATTGTTCTAAGTTATCTTTTCTGTCTGGCTCTCGGCCAGGATTACTCAGAGAACAACAACAGCACTGCAACACTGTGCTTGGGGCATCATGCAGTACCGAATGGGACAATAGTGAAGACAATTACGGATGATCAAATTGAAGTGACCAGTGCCACTGAGTTAGTCCAGAGCTCCTCAACAGGGAAAATATGCAACAACCCACATAGAATCCTTGATGGGAGGGACTGTACACTGATAGATGCCCTACTGGGAGACCCCCACTGTGATGTATTCCAAGATGAAACCTGGGACCTTTATGTGGAACGCAGCAGCGCATTCAGCAACTGCTATCCCTATGACGTACCAGACTATGCATCGCTCAGGTCTCTAGTTGCCTCCTCAGGAACCCTAGAGTTCATCACAGAAGGATTCACATGGACAGGAGTCACTCAAAATGGAGGAAGCAATGCCTGCAAAAGAGGGCCTGCTAGTGGTTTCTTCAGCAGGCTGAATTGGCTGACTAAATCTGGAAGTGCTTACCCAGTGTTGAATGTGACTATGCCAAATAATGACAACTTTGATAAATTGTATGTCTGGGGAGTTCACCACCCAAGCACAAACCAGGAGCAAACCAACCTATACGTTCAGGCATCAGGAAGGGTAACAGTTTCAACCAGAAGGAGCCAACAAACCATAATACCGAATATTGGATCCAGGCCTTGGGTCAGGGGCCAATCAGGGAGGATAAGCATCTACTGGACAATAGTGAAGCCGGGGGATGTGCTGGTAATTAACAGTAATGGTAATTTAATTGCTCCTCGAGGGTACTTAAAAATGCGCACTGGGAAAAGTTCAGTAATGAGATCAGATGCGCCTATTGACACATGCATTTCAGAGTGTATCACTCCTAATGGGAGCATCCCCAATGACAAGCCTTTTCAAAATGTAAACAAGATCACTTACGGAGCATGTCCTAAGTATGTCAAACAGAGCACTCTGAAACTGGCAACAGGGATGAGAAACGTGCGTGAGAAACAAACCAGGGGTCTGTTCGGTGCAATAGCCGGATTTATAGAAAATGGATGGGAAGGAATGATAGACGGCTGGTATGGTTTCAGACACCAGAACTCTGAGGGTACAGGACAAGCTGCAGACCTGAAAAGTACACAGGCAGCCATTGATCAGATTAATGGGAAGTTGAACCGAGTAATCGAGAAAACAAATGAAAGGTTTCATCAGATTGAGAAGGAATTCTCTGAAGTAGAAGGAAGAATCCAAGACCTTGAGAAATATGTAGAAGACACCAAGATAGACCTATGGTCTTACAATGCAGAGCTTCTAGTGGCCTTGGAAAATCAGCATACAATCGATCTGACTGATTCTGAAATGAACAAACTATTCGAAAAGACGAGGCGGCAACTGAGGGAGAATGCTGAGGACATGGGCAATGGTTGCTTCAAAATATACCACAAATGTGACAACTCATGTATAGGGTCAATCAGAAACGGGACTTATGATCATGACATATACAGGGACGAGGCATTAAACAACCGATTCCAAATCAAGAGTGTGGAGCTAAAATCTGGGTACAAAGATTGGATCTTATGGATTTCCTTTGCCATATCATGCTTTTTGCTTTGTGTTGTTATACTGGGGTTCATTATGTGGGCCTGCCAAAGAGGCAACATCAGGTGCAACATTTGCATTTGA
>A_/_H3N2|KP765946|A/duck/Anhui/A1887/2014
ATGAAGACCGTCATTGCTTTAAGCTACATTTTCTGTCTGGCTTTCAGTCAGGACCTCCCAGGGAATGACAACAGTACAGCAACACTGTGCCTGGGACATCATGCAGTACCGAACGGAACAATAGTAAAGACAATCACAGATGATCAGATTGAGGTAACTAATGCTACCGAATTAGTTCAAAGCTCCTCAACAGGGAAAATATGCAACAATCCCCACAGGGTCCTCGATGGAAGAGACTGCACACTAATAGACGCCCTATTGGGGGATCCCCACTGTGATGTCCTTCAAGATGAAACATGGGACCTTTTTGTGGAGCGGAGCAATGCTTTCAGCAACTGTTACCCTTACGATGTACCAGACTATGCATCCCTTCGATCCTTAGTTGCATCATCGGGCACATTGGAGTTCATCACTGAAGGCTTCACTTGGACAGGAGTAACTCAGAATGGAGGAAGCGGTGCCTGCAAAAGGGGACCTGCTAATGGTTTTTTCAGTAGATTAAACTGGTTGACTAAGTCAGGAAACGCGTATCCAGTATTGAATGTGACTATGCCGAATAATGACAATTTTGACAAATTATACATCTGGGGAGTTCACCACCCAAGCACAAATCAAGAACAAACCAACTTATACGTTCAAGCATCAGGAAGAGTCACTGTCTCTACCAGGAGAAGTCAACAGACTATAATCCCAAACATTGGATCTAGACCCTGGGTAAGAGGCCAATCTGGCAGAATAAGCATCTATTGGACAATAGTTAAACCTGGAGACGTACTGGTAATCAATAGTAATGGAAACCTAATCGCCCCTCGGGGTTATTTCAAGATGCGCATTGGGAGAAGCTCAATAATGAGATCAGATGCACCTATTGACACCTGCATTTCTGAGTGCATCACTCCAAATGGAAGCATTCCCAATGACAAGCCCTTTCAAAATGTAAACAAGATCACATACGGAGCATGTCCCAAATACGTGAAGCAGAACTCTCTGAAATTGGCATCAGGAATGCGGAATGTGCGTGAGAAACAAACCAGAGGCCTATTCGGTGCAATAGCAGGTTTTATAGAAAATGGATGGGAAGGGATGATAGATGGTTGGTATGGTTTCAGGCACCAAAATTTTGAAGGTACAGGACAAGCAGCAGACCTTAAAAGCACTCAGGCAGCCATCGATCAGATCAATGGGAAATTGAACAGAGTAATTGAAAAGACGAATGAGAAATTCCACCAGATTGAAAAGGAATTTTATGAAGTAGAAGGGAGGATCCAGGACCTTGAGAAATACGTTGAAGACACAAAGGTAGATCTCTGGTCTTACAATGCGGAGCTTATTATTGCTATAGAGAATCAGCATACAATTGATTTGACCGATTCAGAAATGAACAAATTGTTTGAAAAGACCAGGAGGCAACTGAGAGAAAATGCTGAGGATATGGGCAATGGTTGTTTCAAGATATACCACAAATGTGACAATGCTTGCATAGAATCAATTAGAAACGGGACTTACAATCATGACATATATAGAGATGAGGCATTAAACAATCGATTCCAGATCAAGGGTGTTGAGCTAAAGTCTGGATACAAAGACTGGATCCTGTGGATTTCCTTTGCCATATCATGCTTTTTGCTTTGTGTTGTTTTGCTGGGGTTCATTGTGTGGGCCTGCCAGAGAGGCAACATTAGGTGCAACATTTGCATTTGA
>A_/_H3N2|KP765944|A/duck/Anhui/A1885/2014
ATGAAGACCGTCATTGCTTTAAGCTACATTTTCTGTCTGGCTTTCAGTCAGGACCTCCCAGGGAATGACAACAGTACAGCAACACTGTGCCTGGGACATCATGCAGTACCGAACGGAACAATAGTAAAGACAATCACAGATGATCAGATTGAGGTAACTAATGCTACCGAATTAGTTCAAAGCTCCTCAACAGGGAAAATATGCAACAATCCCCACAGGGTCCTCGATGGAAGAGACTGCACACTAATAGACGCCCTATTGGGGGATCCCCACTGTGATGTCCTTCAAGATGAAACATGGGACCTTTTTGTGGAGCGGAGCAATGCTTTCAGCAACTGTTACCCTTACGATGTACCAGACTATGCATCCCTTCGATCCTTAGTTGCATCATCGGGCACATTGGAGTTCATCACTGAAGGCTTCACTTGGACAGGAGTAACTCAGAATGGAGGAAGCGGTGCCTGCAAAAGGGGACCTGCTAATGGTTTTTTCAGTAGATTGAACTGGTTGACTAAGTCAGGAAACGCGTATCCAGTATTGAATGTGACTATGCCGAATAATGACAATTTTGACAAATTATACATCTGGGGAGTTCACCACCCAAGCACAAATCAAGAACAAACCAGCTTATACGTTCAAGCATCAGGAAGAGTCACTGTCTCTACCAGGAGAAGTCAACAGACTATAATCCCAAACATTGGATCTAGACCCTGGGTAAGAGGCCAATCTGGCAGAATAAGCATCTATTGGACAATAGTTAAACCTGGAGACGTACTGGTAATCAATAGTAATGGAAACCTAATCGCCCCTCGGGGTTATTTCAAGATGCGCATTGGGAGAAGCTCAATAATGAGATCAGATGCACCTATTGACACCTGCATTTCTGAGTGCATCACTCCAAATGGAAGCATTCCCAATGACAAGCCCTTTCAAAATGTAAACAAGATCACATACGGAGCATGTCCCAAATACGTGAAGCAGAACTCTCTGAAATTGGCATCAGGAATGCGGAATGTGCGTGAGAAACAAACCAGAGGCCTATTCGGTGCAATAGCAGGTTTTATAGAAAATGGATGGGAAGGGATGATAGATGGTTGGTATGGTTTCAGGCACCAAAATTTTGAAGGTACAGGACAAGCAGCAGACATTAAAAGCACTCAGGCAGCCATAGATCAGATCAATGGGAAATTGAACAAAGTAATTGAAAAGACGAATGAGAAATTCCACCAGATTGAAAAGGAATTTTATGAAGTAGAAGGGAGGATCCAGGACCTTGAGAAATACGTTGAAGACACAAAGGTAGATATATGGTTTTACAATGGGGAGCTTATTATTGCTATAGAGAATCTGCATACAATTGATTTGACCGATTCAGAAATGAACAAATTGTTTGAAAAGACCAGGAGGCAACTGAGAGAAAATGCTGAGGATATGGGCAATGGTTGTTTCAAGATATACCACAAATGTGACAATGCTTGCATAGAATCAATTAGAAACGGGACTTACAATCATGACATATATAGAGATGAGGCATTAAACAATCGATTCCAGATCAAGGGTGTTGAGCTAAAGTCTGGATACAAAGACTGGATCCTGTGGATTTCCTTTGCCATATCATGCTTTTTGCTTTGTGTTGTTTTGGTGGGGTTCATTGTGTGGGCCTGCCAGAGAGGCAACTTTAGGTGCAACATTTGCATTTGA
>A_/_H3N2|KP765937|A/duck/Anhui/A1862/2014
ATGAAGACTGTCATTGCTTTAAGCTACATTTTCTGTCTGGCTTTCAGTCAGGACCTCCCAGGGAATGACAACAGTACAGCAACACTGTGCCTGGGACATCATGCAGTACCGAACGGAACAATAGTAAAGACAATCACAGATGATCAGATTGAGGTAACTAATGCTACCGAATTAGTTCAAAGCTCCTCAACAGGGAAAATATGCAACAATCCCCACAGGGTCCTCGATGGAAGAGACTGCACACTAATAGACGCCCTATTGGGGGATCCCCACTGTGATGTCCTTCAAGATGAAACATGGGACCTTTTTGTGGAGCGGAGCAATGCTTTCAGCAACTGTTACCCTTACGATGTACCAGACTATGCATCCCTTCGATCCTTAGTTGCATCATCGGGCACATTGGAGTTCATCACTGAAGGCTTCACTTGGACAGGAGTAACTCAGAATGGAGGAAGCGGTGCCTGCAAAAGGGGACCTGCTAATGGTTTTTTCAGTAGATTGAACTGGTTGACTAAGTCAGGAAACGCGTATCCAGTATTGAATGTGACTATGCCGAATAATGACAATTTTGACAAATTATACATCTGGGGAGTTCACCACCCAAGCACAAATCAAGAACAAACCAGCTTATACGTTCAAGCATCAGGAAGAGTCACTGTCTCTACCAGGAGAAGTCAACAGACTATAATCCCAAACATTGGATCTAGACCCTGGGTAAGAGGCCAATCTGGCAGAATAAGCATCTATTGGACAATAGTTAAACCTGGAGACGTACTGATAATCAATAGTAATGGAAACCTAATCGCCCCTCGGGGTTATTTCAAGATGCGCATTGGGAGAAGCTCAATAATGAGATCAGATGCACCTATTGACACCTGCATTTCTGAGTGCATCACTCCAAATGGAAGCATTCCCAATGACAAGCCCTTTCAAAATGTAAACAAGATCACATACGGAGCATGTCCCAAATACGTGAAGCAGAACTCTCTGAAATTGGCATCAGGAATGCGGAATGTGCGTGAGAAACAAACCAGAGGCCTATTCGGTGCAATAGCAGGTTTTATAGAAAATGGATGGGAAGGGATGATAGATGGTTGGTATGGTTTCAGGCACCAAAATTTTGAAGGTACAGGACAAGCAGCAGACATTAAAAGCACTCAGGCAGCCATAGATCAGATCAATGGGAAATTGAACAGAGTAATTGAAAAGACGAATGAGAAATTCCACCAGATTGAAAAGGAATTTTATGAAGTAGAAGGGAGGATCCAGGACCTTGAGAAATACGTTGAAGACACAAAGGTAGATATATGGTTTTACAATGGGGAGCTTATTATTGCTATAGAGAATCTGCATACAATTGATTTGACCGATTCAGAAATGAACAAATTGTTTGAAAAGACCAGGAGGCAACTGAGAGAAAATGCTGAGGATATGGGCAATGGTTGTTTCAAGATATACCACAAATGTGACAATGCTTGCATAGAATCAATTAGAAACGGGACTTACAATCATGACATATATAGAGATGAGGCATTAAACAATCGATTCCAGATCAAGGGTGTTGAGCTAAAGTCTGGATACAAAGACTGGATCCTGTGGATTTCCTTTGCCATATCATGCTTTTTGCTTTGTGTTGTTTTGGTGGGGTTCATTGTGTGGGCTTGCCAGAGAGGCAACTTTAGGTGCACCATTTGCATTTGA
>A_/_H3N2|KP765947|A/duck/Anhui/A1888/2014
ATGAAGACCGTCATTGCTTTAAGCTACATTTTCTGTCTGGCTTTCAGTCAGGACCTCCCAGGGAATGACAACAGTACAGCAACACTGTGCCTGGGACATCATGCAGTACCGAACGGAACAATAGTAAAGACAATCACAGATGATCAGATTGAGGTAACTAATGCTACCGAATTAGTTCAAAGCTCCTCAACAGGGAAAATATGCAACAATCCCCACAGGGTCCTCGATGGAAGAGACTGCACACTAATAGACGCCCTATTGGGGGATCCCCACTGTGATGTCCTTCAAGATGAAACATGGGACCTTTTTGTGGAGCGGAGCAATGCTTTCAGCAACTGTTACCCTTACGATGTACCAGACTATGCATCCCTTCGATCCTTAGTTGCATCATCGGGCACATTGGAGTTCATCACTGAAGGCTTCACTTGGACAGGAGTAACTCAGAATGGAGGAAGCGGTGCCTGCAAAAGGGGACCTGCTAATGGTTTTTTCAGTAGATTAAACTGGTTGACTAAGTCAGGAAACGCGTATCCAGTATTGAATGTGACTATGCCGAATAATGACAATTTTGACAAATTATACATCTGGGGAGTTCACCACCCAAGCACAAATCAAGAACAAACCAACTTATACGTTCAAGCATCAGGAAGAGTCACTGTCTCTACCAGGAGAAGTCAACAGACTATAATCCCAAACATTGGATCTAGACCCTGGGTAAGAGGCCAATCTGGCAGAATAAGCATCTATTGGACAATAGTTAAACCTGGAGACGTACTGGTAATCAATAGTAATGGAAACCTAATCGCCCCTCGGGGTTATTTCAAGATGCGCATTGGGAGAAGCTCAATAATGAGATCAGATGCACCTATTGACACCTGCATTTCTGAGTGCATCACTCCAAATGGAAGCATTCCCAATGACAAGCCCTTTCAAAATGTAAACAAGATCACATACGGAGCATGTCCCAAATACGTGAAGCAGAACTCTCTGAAATTGGCATCAGGAATGCGGAATGTGCGTGAGAAACAAACCAGAGGCCTATTCGGTGCAATAGCAGGTTTTATAGAAAATGGATGGGAAGGGATGATAGATGGGTGGTATGGTCTCAGGCACCAAAATTTTGAAGGTACAGGACAAGCAGCAGACATTAAAAGCACTCAGGCAGCCATAGATCAGATCAATGGGAAATTGAACAGAGTAATTGAAAAGACGAATGAGAAATTCCACCAGATGGAAAAGGAATTTTATGAAGTAGAAGGGAGGATCCAGGACCTTGAGAAATACGTTGAAGACACAAAGGTAGATATATGGTTTTACAATGGGGAGCTTATTATTGCTATAGAGAATCTGCATACAATTGATTTGGCCGATTCAGAAATGAACAAATTGTTTGAAAAGACCAGGAGGCAACTGAGAGAAAATGCTGAGGATATGGGCAATGGTTGTTTCAAGATATACCACAAATGTGACAATGCTTGCATAGAATCAATTAGAAACGGGACTTACAATCATGACATATATAGAGATGAGGCATTAAACAATCGATTCCAGATCAAGGGAGTTGAGCTAAAGTCTGGATACAAAGACTGGATCCTGTGGATTTCCTTTGCCATATCATGCTTTTTGCTTTGTGTTGTTTTGCTGGGGTTCATTGTGTGGGCCTGCCAGAGAGGCAACTTTAGGTGCACCATTTGCATTTGA
>A_/_H3N2|KP765935|A/duck/Anhui/A1860/2014
ATGAAGACCGTCATTGCTTTAAGCTACATTTTCTGTCTGGCTTTCAGTCAGGACCTCCCAGGGAATGACAACAGTACAGCAACACTGTGCCTGGGACATCATGCAGTACCGAACGGAACAATAGTAAAGACAATCACAGATGATCAGATTGAGGTAACTAATGCTACCGAATTAGTTCAAAGCTCCTCAACAGGGAAAATATGCAACAATCCCCACAGGGTCCTCGATGGAAGAGACTGCACACTAATAGACGCCCTATTGGGGGATCCCCACTGTGATGTCCTTCAAGATGAAACATGGGACCTTTTTGTGGAGCGGAGCAATGCTTTCAGCAACTGTTACCCTTACGATGTACCAGACTATGCATCCCTTCGATCCTTAGTTGCATCATCGGGCACATTGGAGTTCATCACTGAAGGCTTCACTTGGACAGGAGTAACTCAGAATGGAGGAAGCGGTGCCTGCAAAAGGGGACCTGCTAATGGTTTTTTCAGTAGATTGAACTGGTTGACTAAGTCAGGAAACGCGTATCCAGTATTGAATGTGACTATGCCGAATAATGACAATTTTGACAAATTATACATCTGGGGAGTTCACCACCCAAGCACAAATCAAGAACAAACCAGCTTATACGTTCAAGCATCAGGAAGAGTCACTGTCTCTACCAGGAGAAGTCAACAGACTATAATCCCAAACATTGGATCTAGACCCTGGGTAAGAGGCCAATCTGGCAGAATAAGCATCTATTGGACAATAGTTAAACCTGGAGACGTACTGGTAATCAATAGTAATGGAAACCTAATCGCCCCTCGGGGTTATTTCAAGATGCGCATTGGGAGAAGCTCAATAATGAGATCAGATGCACCTATTGACACCTGCATTTCTGAGTGCATCACTCCAAATGGAAGCATTCCCAATGACAAGCCCTTTCAAAATGTAAACAAGATCACATACGGAGCATGTCCCAAATACGTGAAGCAGAACTCTCTGAAATTGGCATCAGGAATGCGGAATGTGCGTGAGAAACAAACCAGAGGCCTATTCGGTGCAATAGCAGGTTTTATAGAAAATGGATGGGAAGGGATGATAGATGGTTGGTATGGTTTCAGGCACCAAAATTTTGAAGGTACAGGACAAGCAGCAGACCTTAAAAGCACTCAGGCAGCCATCGATCAGATCAATGGGAAATTGAACAGAGTAATTGAAAAGACGAATGAGAAATTCCACCAGATTGAAAAGGAATTCTCTGAAGTAGAAGGGAGGATCCAGGACCTTGAGAAATACGTTGAAGACACAAAGGTAGATCTCTGGTCTTACAATGCGGAGCTTATTATTGCTCTAGAGAATCAGCATACAATTGATTTGACCGATTCAGAAATGAACAAATTGTTTGAAAAGACCAGGAGGCAACTGAGAGAAAATGCTGAGGATATGGGCAATGGTTGTTTCAAGATATACCACAAATGTGACAATGCTTGCATAGAATCAATTAGAAACGGGACTTACAATCATGACATATATAGAGATGAGGCATTAAACAATCGATTCCAGATCAAGGGTGTTGAGCTAAAGTCTGGATACAAAGACTGGATCCTGTGGATTTCCTTTGCCATATCATGCTTTTTGCTTTGTGTTGTTTTGCTGGGGTTCATTGTGTGGGCCTGCCAGAGAGGCAACATTAGGTGCAACATTTGCATTTGA
>A_/_H3N2|KP765933|A/duck/Anhui/A1843/2014
ATGAAAACCGTCATTGCTTTAAGCTACATTTTCTGTCTGGCTTTCAGTCAGGACCTCCCAGGGAATGACAACAGTACAGCAACACTGTGCCTGGGACATCATGCAGTACCGAACGGAACAATAGTAAAGACAATCACAGATGATCAGATTGAGGTAACTAATGCTACCGAATTAGTTCAAAGCTCCTCAACAGGGAAAATATGCAACAATCCCCACAGGGTCCTCGATGGAAGAGACTGCACACTAATAGACGCCCTATTGGGGGATCCCCACTGTGATGTCCTTCAAGATGAAACATGGGACCTTTTTGTGGAGCGGAGCAATGCTTTCAGCAACTGTTACCCTTACGATGTACCAGACTATGCATCCCTTCGATCCTTAGTTGCATCATCGGGCACATTGGAGTTCATCACTGAAGGCTTCACTTGGACAGGAGTAACTCAGAATGGAGGAAGCGGTGCCTGCAAAAGGGGACCTGCTAATGGTTTTTTCAGTAGATTGAACTGGTTGACTAAGTCAGGAAACGCGTATCCAGTATTGAATGTGACTATGCCGAATAATGACAATTTTGACAAATTATACATCTGGGGAGTTCACCACCCAAGCACAAATCAAGAACAAACCAGCTTATACGTTCAAGCATCAGGAAGAGTCACTGTCTCTACCAGGAGAAGTCAACAGACTATAATCCCAAACATTGGATCTAGACCCTGGGTAAGAGGCCAATCTGGCAGAATAAGCATCTATTGGACAATAGTTAAACCTGGAGACGTACTGATAATCAATAGTAATGGAAACCTAATCGCCCCTCGGGGTTATTTCAAGATGCGCATTGGGAGAAGCTCAATAATGAGATCAGATGCACCTATTGACACCTGCATTTCTGAGTGCATCACTCCAAATGGAAGCATTCCCAATGACAAGCCCTTTCAAAATGTAAACAAGATCACATACGGAGCATGTCCCAAATACGTGAAGCAGAACTCTCTGAAATTGGCATCAGGAATGCGGAATGTGCGTGAGAAACAAACCAGAGGCCTATTCGGTGCAATAGCAGGTTTTATAGAAAATGGATGGGAAGGGATGATAGATGGTTGGTATGGTTTCAGGCACCAAAATTTTGAAGGTACAGGACAAGCAGCAGACCTTAAAAGCACTCAGGCAGCCATCGATCAGATCAATGGGAAATTGAACAGAGTAATTGAAAAGACGAATGAGAAATTCCACCAGATTGAAAAGGAATTCTATGAAGTAGAAGGGAGGATCCAGGACCTTGAGAAATACGTTGAAGACACAAAGGTAGATCTCTGGTCTTACAATGCGGAGCTTATTATTGCTCTAGAGAATCAGCATACAATTGATTTGACCGATTCAGAAATGAACAAATTGTTTGAAAAGACCAGGAGGCAACTGAGAGAAAATGCTGAGGATATGGGCAATGGTTGTTTCAAGATATACCACAAATGTGACAATGCTTGCATAGAATCAATTAGAAACGGGACTTACAATCATGACATATATAGAGATGAGGCATTAAACAATCGATTCCAGATCAAGGGTGTTGAGCTAAAGTCTGGATACAAAGACTGGATCCTGTGGATTTCCTTTGCCATATCATGCTTTTTGCTTTGTGTTGTTTTGCTGGGGTTCATTGTGTGGGCCTGCCAGAGAGGCAACATTAGGTGCAACATTTGCATTTGA
>A_/_H3N2|KP765940|A/duck/Anhui/A1876/2014
ATGAAGACCGTCATTGCTTTAAGCTACATTTTCTGTCTGGCTTTCAGTCAGGACCTCCCAGGGAATGACAACAGTACAGCAACACTGTGCCTGGGACATCATGCAGTACCGAACGGAACAATAGTAAAGACAATCACAGATGATCAGATTGAGGTAACTAATGCTACCGAATTAGTTCAAAGCTCCTCAACAGGGAAAATATGCAACAATCCCCACAGGGTCCTCGATGGAAGAGACTGCACACTAATAGACGCCCTATTGGGGGATCCCCACTGTGATGTCCTTCAAGATGAAACATGGGACCTTTTTGTGGAGCGGAGCAATGCTTTCAGCAACTGTTACCCTTACGATGTACCAGACTATGCATCCCTTCGATCCTTAGTTGCATCATCGGGCACATTGGAGTTCATCACTGAAGGCTTCACTTGGACAGGAGTAACTCAGAATGGAGGAAGCGGTGCCTGCAAAAGGGGACCTGCTAATGGTTTTTTCAGTAGATTGAACTGGTTGACTAAGTCAGGAAACGCGTATCCAGTATTGAATGTGACTATGCCGAATAATGACAATTTTGACAAATTATACATCTGGGGAGTTCACCACCCAAGCACAAATCAAGAACAAACCAGCTTATACGTTCAAGCATCAGGAAGAGTCACTGTCTCTACCAGGAGAAGTCAACAGACTATAATCCCAAACATTGGATCTAGACCCTGGGTAAGAGGCCAATCTGGCAGAATAAGCATCTATTGGACAATAGTTAAACCTGGAGACGTACTGATAATCAATAGTAATGGAAACCTAATCGCCCCTCGGGGTTATTTCAAGATGCGCATTGGGAGAAGCTCAATAATGAGATCAGATGCACCTATTGACACCTGCATTTCTGAGTGCATCACTCCAAATGGAAGCATTCCCAATGACAAGCCCTTTCAAAATGTAAACAAGATCACATACGGAGCATGTCCCAAATACGTGAAGCAGAACTCTCTGAAATTGGCATCAGGAATGCGGAATGTGCGTGAGAAACAAACCAGAGGCCTATTCGGTGCAATAGCAGGTTTTATAGAAAATGGATGGGAAGGGATGATAGATGGTTGGTATGGTTTCAGGCACCAAAATTTTGAAGGTACAGGACAAGCAGCAGACCTTAAAAGCACTCAGGCAGCCATAGATCAGATCAATGGGAAATTGAACAGAGTAATTGAAAAGACGAATGAGAAATTCCACCAGATTGAAAAGGAATTTTATGAAGTAGAAGGGAGGATCCAGGACCTTGAGAAATACGTTGAAGACACAAAGGTAGATCTATGGTCTTACAATGGGGAGCTTATTATTGCTCTAGAGAATCTGCATACAATTGATTTGACCGATTCAGAAATGAACAAATTGTTTGAAAAGACCAGGAGGCAACTGAGAGAAAATGCTGAGGATATGGGCAATGGTTGTTTCAAGATATACCACAAATGTGACAATGCTTGCATAGAATCAATTAGAAACGGGACTTACAATCATGACATATATAGAGATGAGGCATTAAACAATCGATTCCAGATCAAGGGAGTTGAGCTAAAGTCTGGATACAAAGACTGGATCCTGTGGATTTCCTTTGCCATATCATGCTTTTTGCTTTGTGTTGTTTTGCTGGGGTTCATTGTGTGGGCCTGCCAGAGAGGCAACATTAGGTGCAACATTTGCATTTGA
>A_/_H3N2|KP765939|A/duck/Anhui/A1870/2014
ATGAAGACCGTCATTGCTTTAAGCTACATTTTCTGTCTGGCTTTCAGTCAGGACCTCCCAGGGAATGACAACAGTACAGCAACACTGTGCCTGGGACATCATGCAGTACCGAACGGAACAATAGTAAAGACAATCACAGATGATCAGATTGAGGTAACTAATGCTACCGAATTAGTTCAAAGCTCCTCAACAGGGAAAATATGCAACAATCCCCACAGGGTCCTCGATGGAAGAGACTGCACACTAATAGACGCCCTATTGGGGGATCCCCACTGTGATGTCCTTCAAGATGAAACATGGGACCTTTTTGTGGAGCGGAGCAATGCTTTCAGCAACTGTTACCCTTACGATGTACCAGACTATGCATCCCTTCGATCCTTAGTTGCATCATCGGGCACATTGGAGTTCATCACTGAAGGCTTCACTTGGACAGGAGTAACTCAGAATGGAGGAAGCGGTGCCTGCAAAAGGGGACCTGCTAATGGTTTTTTCAGTAGATTGAACTGGTTGACTAAGTCAGGAAACGCGTATCCAGTATTGAATGTGACTATGCCGAATAATGACAATTTTGACAAATTATACATCTGGGGAGTTCACCACCCAAGCACAAATCAAGAACAAACCAGCTTATACGTTCAAGCATCAGGAAGAGTCACTGTCTCTACCAGGAGAAGTCAACAGACTATAATCCCAAACATTGGATCTAGACCCTGGGTAAGAGGCCAATCTGGCAGAATAAGCATCTATTGGACAATAGTTAAACCTGGAGACGTACTGGTAATCAATAGTAATGGAAACCTAATCGCCCCTCGGGGTTATTTCAAGATGCGCATTGGGAGAAGCTCAATAATGAGATCAGATGCACCTATTGACACCTGCATTTCTGAGTGCATCACTCCAAATGGAAGCATTCCCAATGACAAGCCCTTTCAAAATGTAAACAAGATCACATACGGAGCATGTCCCAAATACGTGAGGCAGAACTCTCTGAAATTGGCATCAGGAATGCGGAATGTGCGTGAGAAACAAACCAGAGGCCTATTCGGTGCAATAGCAGGTTTTATAGAAAATGGATGGGAAGGGATGATAGATGGTTGGTATGGTTTCAGGCACCAAAATTTTGAAGGTACAGGACAAGCAGCAGACCTTAAAAGCACTCAGGCAGCCATCGATCAGATCAATGGGAAATTGAACAGAGTAATTGAAAAGACGAATGAGAAATTCCACCAGATTGAAAAGGAATTCTATGAAGTAGAAGGGAGGATCCAGGACCTTGAGAAATACGTTGAAGACACAAAGGTAGATATATGGTCTTACAATGGGGAGCTTATTATTGCTATAGAGAATCAGCATACAATTGATTTGACCGATTCAGAAATGAACAAATTGTTTGAAAAGACCAGGAGGCAACTGAGAGAAAATGCTGAGGATATGGGCAATGGTTGTTTCAAGATATACCACAAATGTGACAATGCTTGCATAGAATCAATTAGAAACGGGACTTACAATCATGACATATATAGAGATGAGGCATTAAACAATCGATTCCAGATCAAGGGTGTTGAGCTAAAGTCTGGATACAAAGACTGGATCCTGTGGATTTCCTTTGCCATATCATGCTTTTTGCTTTGTGTTGTTTTGGTGGGGTTCATTGTGTGGGCCTGCCAGAGAGGCAACATTAGGTGCACCATTTGCATTTGA
>A_/_H3N2|KP765930|A/duck/Anhui/A1838/2014
ATGAAAACCGTTATTGCTTTAAGCTACATTTTCTGTCTGGCTTTCAGTCAGGACCTTCCAGGGAATGACAGCAGTACAGCAACACTGTGCCTAGGACACCATGCAGTACCAAATGGGACAATAGTGAAGACAATCACAGATGATCAGATTGAAGTAACTAATGCTACCGAGCTAGTTCAAAGCTCCTCAACGGGGAAGATATGTAACAATCCCCACAGAGTCCTTGATGGAAGAGACTGCACACTGATAGATGCTCTATTGGGGGATCCTCATTGCGATGTCTTTCAAGATGAAACATGGGACCTCTTTGTAGAGCGGAGCAATGCCTTCAGCAGTTGTTATCCCTATGATGTGCCAGACTATGCATCCCTTCGATCCCTAATTGCATCATCGGGCACATTGGAGTTCATCACTGAAGGTTTCACTTGGACAGGAGTAACTCAGAATGGAGGGAGTGGAGCCTGCAAAAGAGGACCTGCTAATGGTTTCTTCAGTAGGTTGAATTGGTTGACTAAATCAGGAAACGCATACCCAGTATTGAACGTGACCATGCCAAACAATGATAATTTTGATAAACTATACATCTGGGGAGTTCATCATCCGAGTACAAATCAAGAGCAAACCAGCTTGTATGTTCAAGCATCAGGAAGAGTCACAGTCTCTACTAGGAGGAGCCAACAAACTATAATCCCAAACATTGGATCTAGACCCTGGGTAAGAGGCCAATCTGGCAGAATAAGCATCTATTGGACAATAGTCAAACCTGGAGACGTACTGGTAATCAATAGCAATGGGAACCTAATTGCCCCTAGGGGCTATTTCAAAATGCGCATTGGAAAAAGCTCAATAATGAGATCAGATGCACCCATTGATACCTGTGTTTCTGAATGCATCACTCCAAATGGAAGCATCCCCAATGACAAGCCCTTTCAAAATGTAAACAAGATCACATACGGAGCATGTCCCAAGTATGTGAAGCAGAACTCTCTGAAATTGGCATCAGGAATGAGAAATGTACGTGAGAAACAAACCAGAGGTCTATTTGGTGCAATAGCAGGTGTCATAGAAAATGGATGGGAAGGAATGATAGATGGGTGGTATGGCTTCAGGCACCAAAATTCAGAAGGTACAGGGCAAGCAGCGGATATTAAAAGCACCCAGGCAGCCATAGACCAGATCAATGGGAAGTTGAACAGAGTAATTGAAAAAACGAACGAGAAGTTCCATCAAATGGAAAAGGAATTTTCTGAAGTAGAAGGGAGGATCCAGGATCTTGAGAAATACGTTGAAGACACAAAGATAGATCTATGGTTTTACAATGGGGAGCTTATTATTGCTATAGAGAATCTGCATACAATTGATTTGACCGATTCAGAAATGAACAAATTGTTTGAAAAGACCAGGAGGCAACTGAGAGAAAATGCTGAGGATATGGGCAATGGTTGTTTCAAGATATACCACAAATGTGACAATGCTTGCATAGAGTCAATTAGAAATGGGACTTATAACCATGACATATACAGAGATGAAGCATTGAACAACCGGTTCCAGATCAAAGGTGTTGAGCTAAAGTCTGGATACAAAGACTGGATCCTGTGGATTTCCTTTGCCATATCATGCTTTTTGCTTTGCGTTGTTTTGGTGGGGTTCATTATGTGGGCCTGCCAGAGAGGCAACATTAGGTGCACCATTTGCATTTGA
>A_/_H3N2|KP765936|A/duck/Anhui/A1861/2014
ATGAAGACCGTCATTGCTTTAAGCTACATTTTCTGTCTGGCTTTCAGTCAGGACCTCCCAGGGAATGACAACAGTACAGCAACACTGTGCCTGGGACATCATGCAGTACCGAACGGAACAATAGTAAAGACAATCACAGATGATCAGATTGAGGTAACTAATGCTACCGAATTAGTTCAAAGCTCCTCAACAGGGAAAATATGCAACAATCCCCACAGGGTCCTCGATGGAAGAGACTGCACACTAATAGACGCCCTATTGGGGGATCCCCACTGTGATGTCCTTCAAGATGAAACATGGGACCTTTTTGTGGAGCGGAGCAATGCTTTCAGCAACTGTTACCCTTACGATGTACCAGACTATGCATCCCTTCGATCCTTAGTTGCATCATCGGGCACATTGGAGTTCATCACTGAAGGCTTCACTTGGACAGGAGTAACTCAGAATGGAGGAAGCGGTGCCTGCAAAAGGGGACCTGCTAATGGTTTTTTCAGTAGATTGAACTGGTTGACTAAGTCAGGAAACGCGTATCCAGTATTGAATGTGACTATGCCGAATAATGACAATTTTGACAAATTATACATCTGGGGAGTTCACCACCCAAGCACAAATCAAGAACAAACCAGCTTATACGTTCAAGCATCAGGAAGAGTCACTGTCTCTACCAGGAGAAGTCAACAGACTATAATCCCAAACATTGGATCTAGACCCTGGGTAAGAGGCCAATCTGGCAGAATAAGCATCTATTGGACAATAGTTAAACCTGGAGACGTACTGATAATCAATAGTAATGGAAACCTAATCGCCCCTCGGGGTTATTTCAAGATGCGCATTGGGAGAAGCTCAATAATGAGATCAGATGCACCTATTGACACCTGCATTTCTGAGTGCATCACTCCAAATGGAAGCATTCCCAATGACAAGCCCTTTCAGAATGTAAACAAGATCACATACGGAGCATGTCCCAAATACGTGAAGCAGAACTCTCTGAAATTGGCATCAGGAATGCGGAATGTGCGTGAGAAACAAACCAGAGGCCTATTCGGTGCAATAGCAGGTTTTATAGAAAATGGATGGGAAGGGATGATAGATGGGTGGTATGGTCTCAGGCACCAAAATTTTGAAGGTACAGGACAAGCAGCAGACATTAAAAGCACTCAGGCAGCCATCGATCAGATCAATGGGAAATTGAACAGAGTAATTGAAAAGACGAATGAGAAATTCCACCAGATTGAAAAGGAATTTTATGAAGTAGAAGGGAGGATTCAGGACCTTGAGAAATACGTTGAAGACACAAAGGTAGATATATGGTTTTACAATGGGGAGCTTATTATTGCTATAGAGAATCTGCATACAATTGATTTGGCCGATTCAGAAATGAACAAATTGTTTGAAAAGACCAGGAGGCAACTGAGAGAAAATGCTGAGGATATGGGCAATGGTTGTTTCAAGATATACCACAAATGTGACAATGCTTGCATAGAATCAATTAGAAACGGGACTTACAATCATGACATATATAGAGATGAGGCATTAAACAATCGATTCCAGATCAAGGGAGTTGAGCTAAAGTCTGGATACAAAGACTGGATCCTGTGGATTTCCTTTGCCATATCATGCTTTTTGCTTTGTGTTGTTTTGCTGGGGTTCATTGTGTGGGCCTGCCAGAGAGGCAACTTTAGGTGCAACATTTGCATTTGA
>A_/_H3N2|KP765920|A/duck/Anhui/A1819/2014
ATGAAAACCGTCATTGCTTTAAGCTACATTTTCTGTCTGGCTTTCAGTCAGGACCTCCCAGGGAATGACAACAGTACAGCAACACTGTGCCTGGGACATCATGCAGTACCGAACGGAACAATAGTAAAGACAATCACAGATGATCAGATTGAGGTAACTAATGCTACCGAATTAGTTCAAAGCTCCTCAACAGGGAAAATATGCAACAATCCCCACAGGGTCCTCGATGGAAGAGACTGCACACTAATAGACGCCCTATTGGGGGATCCCCACTGTGATGTCCTTCAAGATGAAACATGGGACCTTTTTGTGGAGCGGAGCAATGCTTTCAGCAACTGTTACCCTTACGATGTACCAGACTATGCATCCCTTCGATCCTTAATTGCATCATCGGGCACATTGGAGTTCATCACTGAAGGCTTCACTTGGACAGGAGTAACTCAGAATGGAGGAAGCGGTGCCTGCAAAAGGGGACCTGCTAATGGTTTTTTCAGTAGATTGAACTGGTTGACTAAGTCAGGAAACGCGTATCCAGTATTGAATGTGACTATGCCGAATAATGACAATTTTGACAAATTATACGTCTGGGGAGTTCACCACCCAAGCACAAATCAAGAACAAACCAGCTTATACGTTCAAGCATCAGGAAGAGTCACTGTCTCTACCAGGAGAAGTCAACAGACTATAATCCCAAACATTGGATCTAGACCCTGGGTAAGAGGCCAATCTGGCAGAATAAGCATCTATTGGACAATAGTTAAACCTGGAGACGTACTGGTAATCAATAGTAATGGAAACCTAATCGCCCCTCGGGGTTATTTCAAGATGCGCATTGGGAGAAGCTCAATAATGAGATCAGATGCACCTATTGACACCTGCATTTCTGAGTGCATCACTCCAAATGGAAGCATTCCCAATGACAAGCCCTTTCAAAATGTAAACAAGATCACATACGGAGCATGTCCCAAATACGTGAAGCAGAACTCTCTGAAATTGGCATCAGGAATGAGGAATGTGCGTGAGAAACAAACCAGAGGCCTATTCGGTGCAATAGCAGGTTTTATAGAAAATGGATGGGAAGGGATGATAGATGGGTGGTATGGTCTCAGGCACCAAAATTTTGAAGGTACAGGACAAGCAGCAGACCTTAAAAGCACTCAGGCAGCCATAGATCAGATCAATGGGAAATTGAACAGAGTAATTGAAAAGACGAACGAGAAATTCCACCAGATGGAAAAGGAATTTTCTGAAGTAGAAGGGAGGATCCAGGACCTTGAGAAATACGTTGAAGACACAAAGGTAGATATATGGTTTTACAATGGGGAGCTTATTATTGCTCTAGAGAATCTGCATACAATTGATTTGGCCGATTCAGAAATGAACAAATTGTTTGAAAAGACCAGGAGGCAACTGAGAGAAAATGCTGAGGATATGGGCAATGGTTGTTTCAAGATATACCACAAATGTGACAATGCTTGCATAGAATCAATTAGAAACGGGACTTACAATCATGACATATATAGAGATGAGGCATTAAACAATCGATTCCAGATCAAGGGTGTTGAGCTAAAGTCTGGATACAAAGACTGGATCCTGTGGATTTCCTTTGCCATATCATGCTTTTTGCTTTGTGTTGTTATGCTGGGGTTCATTGTCTGGGCCTGCCAGAGAGGCAACTTTAGGTGCACCATTTGCATTTGA
>A_/_H3N2|KP765929|A/duck/Anhui/A1836/2014
ATGAAAACCGTTATTGCTTTAAGCTACATTTTCTGTCTGGCTTTCAGTCAGGACCTTCCAGGGAATGACAGCAGTACAGCAACACTGTGCCTAGGACACCATGCAGTACCAAATGGGACAATAGTGAAGACAATCACAGATGATCAGATTGAAGTAACTAATGCTACCGAGCTAGTTCAAAGCTCCTCAACGGGGAAGATATGTAACAATCCCCACAGAGTCCTTGATGGAAGAGACTGCACACTGATAGATGCTCTATTGGGGGATCCTCATTGCGATGTCTTTCAAGATGAAACATGGGACCTCTTTGTAGAGCGGAGCAATGCCTTCAGCAGTTGTTATCCCTATGATGTGCCAGACTATGCATCCCTTCGATCCCTAATTGCATCATCGGGCACATTGGAGTTCATCACTGAAGGTTTCACTTGGACAGGAGTAACTCAGAATGGAGGGAGTGGAGCCTGCAAAAGAGGACCTGCTAATGGTTTCTTCAGTAGGTTGAATTGGTTGACTAAATCAGGAAACGCATACCCAGTATTGAACGTGACCATGCCAAACAATGATAATTTTGATAAACTATACATCTGGGGAGTTCATCATCCGAGTACAAATCAAGAGCAAACCAGCTTGTATGTTCAAGCATCAGGAAGAGTCACAGTCTCTACTAGGAGGAGCCAACAAACTATAATCCCAAACATTGGATCTAGACCCTGGGTAAGAGGCCAATCTGGCAGAATAAGCATCTATTGGACAATAGTCAAACCTGGGGACGTACTGATAATCAATAGCAATGGGAACCTAATTGCCCCTAGGGGCTATTTCAAGATGCGCATTGGGAAAAGCTCAATAATGAGATCAGATGCACCCATTGATACCTGTGTTTCTGAATGCATCACTCCAAATGGAAGCATCCCCAATGACAAGCCCTTTCAAAATGTAAACAAGATCACATACGGAGCATGTCCCAAGTATGTGAAGCAGAACTCTCTGAAATTGGCAACTGGAATGCGAAATGTACGTGAGAAACAAACCAGAGGTCTATTTGGTGCAATAGCAGGTTTCATAGAAAATGGATGGGAAGGAATGATAGATGGTTGGTATGGTTTCAGGCATCAAAATTCAGAAGGTACAGGGCAAGCAGCGGATCTTAAAAGCACTCAGGCAGCCATTGACCAGATCAATGGGAAGTTGAACAGAGTAATTGAAAAAACGAATGAGAAGTTCCATCAAATGGAAAAGGAATTCTCTGAAGTAGAAGGGAGGATCCAGGATCTTGAGAAATACGTTGAAGACACAAAGATAGATCTATGGTTTTACAATGGGGAGCTTATTATTGCTATAGAGAATCTGCATACAATTGATTTGACCGATTCAGAAATGAACAAATTGTTTGAAAAGACCAGGAGGCAACTGAGGGAAAATGCTGAAGACATGGGTAATGGTTGTTTCAAGATATACCACAAATGTGACAATGCTTGCATAGAGTCAATTAGAAATGGGACTTATAACCATGACATATACAGAGATGAAGCATTGAACAACCGGTTCCAGATCAAAGGTGTTGAGCTAAAGTCTGGATACAAAGACTGGATCCTGTGGATTTCCTTTGCCATATCATGCTTTTTGCTTTGCGTTGTTTTGCTGGGGTTCATTATGTGGGCCTGCCAGAGAGGCAACATTAGGTGCACCATTTGCATTTGA
>A_/_H3N2|KP765924|A/duck/Anhui/A1830/2014
ATGAAAACCGTCATTGCTTTAAGCTACATTTTCTGTCTGGCTTTCAGTCAGGACCTCCCAGGGAATGACAACAGTACAGCAACACTGTGCCTGGGACATCATGCAGTACCGAACGGAACAATAGTAAAGACAATCACAGATGATCAGATTGAGGTAACTAATGCTACCGAATTAGTTCAAAGCTCCTCAACAGGGAAAATATGCAACAATCCCCACAGGGTCCTCGATGGAAGAGACTGCACACTAATAGACGCCCTATTGGGGGATCCCCACTGTGATGTCCTTCAAGATGAAACATGGGACCTTTTTGTGGAGCGGAGCAATGCTTTCAGCAACTGTTACCCTTACGATGTACCAGACTATGCATCCCTTCGATCCTTAGTTGCATCATCGGGCACATTGGAGTTCATCACTGAAGGTTTCACTTGGACAGGAGTAACTCAGAATGGAGGAAGCGGTGCCTGCAAAAGGGGACCTGCTAATGGTTTTTTCAGTAGATTGAACTGGTTGACTAAGTCAGGAAACGCGTATCCAGTATTGAATGTGACTATGCCGAATAATGACAATTTTGACAAATTATACATCTGGGGAGTTCACCACCCAAGCACAAATCAAGAACAAACCAGCTTATACGTTCAAGCATCAGGAAGAGTCACTGTCTCTACCAGGAGAAGTCAACAGACTATAATCCCAAACATTGGATCTAGACCCTGGGTAAGAGGCCAATCTGGCAGAATAAGCATCTATTGGACAATAGTTAAACCTGGAGACGTACTGGTAATCAATAGTAATGGAAACCTAATCGCCCCTCGGGGTTATTTCAAGATGCGCATTGGGAGAAGCTCAATAATGAGATCAGATGCACCTATTGACACCTGCATTTCTGAGTGCATCACTCCAAATGGAAGCATTCCCAATGACAAGCCCTTTCAAAATGTAAACAAGATCACATACGGAGCATGTCCCAAATACGTGAAGCAGAACTCTCTGAAATTGGCATCAGGAATGCGGAATGTGCGTGAGAAACAAACCAGAGGCCTATTCGGTGCAATAGCAGGTTTTATAGAAAATGGATGGGAAGGGATGATAGATGGTTGGTATGGTTTCAGGCACCAAAATTTTGAAGGTACAGGACAAGCAGCAGACCTTAAAAGCACTCAGGCAGCCATCGATCAGATCAATGGGAAATTGAACAGAGTAATTGAAAAGACGAATGAGAAATTCCACCAGATGGAAAAGGAATTTTCTGAAGTAGAAGGGAGGATCCAGGACCTTGAGAAATACGTTGAAGACACAAAGGTAGATCTATGGTCTTACAATGGGGAGCTTATTATTGCTATAGAGAATCTGCATACAATTGATTTGACCGATTCAGAAATGAACAAATTGTTTGAAAAGACCAGGAGGCAACTGAGAGAAAATGCTGAGGATATGGGCAATGGTTGTTTCAAGATATACCACAAATGTGACAATGCTTGCATAGAATCAATTAGAAACGGGACTTACAATCATGACATATATAGAGATGAGGCATTAAACAATCGATTCCAGATCAAGGGTGTTGAGCTAAAGTCTGGATACAAAGACTGGATCCTGTGGATTTCCTTTGCCATATCATGCTTTTTGCTTTGTGTTGTTTTGGTGGGGTTCATTGTGTGGGCCTGCCAGAGAGGCAACATTAGGTGCACCATTTGCATTTGA
>A_/_H3N2|KP765927|A/duck/Anhui/A1834/2014
ATGAAAACCGTTATTGCTTTAAGCTACATTTTCTGTCTGGCTTTCAGTCAGGACCTTCCAGGGAATGACAGCAGTACAGCAACACTGTGCCTAGGACACCATGCAGTACCAAATGGGACAATAGTGAAGACAATCACAGATGATCAGATTGAAGTAACTAATGCTACCGAGCTAGTTCAAAGCTCCTCAACGGGGAAGATATGTAACAATCCCCACAGAGTCCTTGATGGAAGAGACTGCACACTGATAGATGCTCTATTGGGGGATCCTCATTGCGATGTCTTTCAAGATGAAACATGGGACCTCTTTGTAGAGCGGAGCAATGCCTTCAGCAGTTGTTATCCCTATGATGTGCCAGACTATGCATCCCTTCGATCCCTAATTGCATCATCGGGCACATTGGAGTTCATCACTGAAGGTTTCACTTGGACAGGAGTAACTCAGAATGGAGGGAGTGGAGCCTGCAAAAGAGGACCTGCTAATGGTTTCTTCAGTAGGTTGAATTGGTTGACTAAATCAGGAAACGCATACCCAGTATTGAACGTGACCATGCCAAACAATGATAATTTTGATAAACTATACATCTGGGGAGTTCATCATCCGAGTACAAATCAAGAGCAAACCAGCTTGTATGTTCAAGCATCAGGAAGAGTCACAGTCTCTACTAGGAGGAGCCAACAAACTATAATCCCAAACATTGGATCTAGACCCTGGGTAAGAGGCCAATCTGGCAGAATAAGCATCTATTGGACAATACTCAAACCTGGGGACGTACTGATAATCAATAGCAATGGGAACCTAATTGCCCCTAGGGGCTATTTCAAAATGCGCATTGGAAGAAGCTCAATAATGAGATCAGATGCACCCATTGATACCTGTGTTTCTGAATGCATCACTCCAAATGGAAGCATCCCCAATGACAAGCCCTTTCAAAATGTAAACAAGATCACATACGGAGCATGTCCCAAGTATGTGAAGCAGAACTCTCTGAAATTGGCATCTGGAATGCGAAATGTACGTGAGAAACAAACCAGAGGTCTATTTGGTGCAATAGCAGGTGTCATAGAAAATGGATGGGAAGGAATGATAGATGGTTGGTATGGCTTCAGGCACCAAAATTCAGAAGGTACAGGGCAAGCAGCGGATATTAAAAGCACCCAGGCAGCCATTGACCAGATCAATGGGAAGTTGAACAGAGTAATTGAAAAAACGAACGATAAGTTCCATCAAATGGAAAAGGAATTTTCTGAAGTAGAAGGGAGGATCCAGGATCTTGAGAAATACGTTGATGACACAAAGATAGATATATGGTTTTACAATGGGGAGCTTATTATTGCTATAGAGAATCTGCATACAATTGATTTGACCGATTCAGAAATGAACAAATTGTTTGAAAAGACCAGGAGGCAACTGAGGGAAAATGCTGAAGACATGGGTAATGGTTGTTTCAAGATATACCACAAATGTGACAATGCTTGCATAGAGTCAATTAGAAATGGGACTTATAACCATGACATATACAGAGATGAAGCATTGAACAACCGGTTCCAGATCAAAGGTGTTGAGCTAAAGTCTGGATACAAAGACTGGATCCTGTGGATTTCCTTTGCCATATCATGCTTTTTGCTTTGTGTTGTTTTGGTGGGGTTCATTATGTGGGCCTGCCAGAGAGGCAACATTAGGTGCACCATTTGCATTTGA
>A_/_H3N2|KP765907|A/duck/Anhui/A1790/2014
ATGAAAACTGTCATTGCTTTAAGCTACATTTTCTGTCTGGCTTTCAGTCAGGACCTCCCAGGGAATGACAACAGTACAGCAACACTGTGCCTGGGACATCATGCAGTACCGAACGGAACGATAGTAAAGACAATCACAGATGATCAGATTGAGGTAACTAATGCTACCGAATTAGTTCAAAGCTCCTCAACAGGGAAAATATGCAACAATCCCCACAGGGTCCTCGATGGAAGAGACTGCACACTAATAGACGCCCTATTGGGGGATCCCCACTGTGATGTCCTTCAAGATGAAACATGGGACCTTTTTGTGGAGCGGAGCAATGCTTTCAGCAACTGTTACCCTTACGATGTACCAGACTATGCATCCCTTCGATCCTTAGTTGCATCATCGGGCACATTGGAGTTCATCACTGAAGGCTTCACTTGGACAGGAGTAACTCAGAATGGAGGAAGCGGTGCCTGCAAAAGGGGACCTGCTAATGGTTTTTTCAGTAGATTGAACTGGTTGACTAAGTCAGGAAACGCGTATCCAGTATTGAATGTGACTATGCCGAATAATGACAATTTTGACAAATTATACATCTGGGGAGTTCACCACCCAAGCACAAATCAAGAACAAACCAGCTTATACGTTCAAGCATCAGGAAGAGTCACTGTCTCTACCAGGAGAAGTCAACAGACTATAATCCCAAACATTGGATCTAGACCCTGGGTAAGAGGCCAATCTGGCAGAATAAGCATCTATTGGACAATAGTTAAACCTGGAGACGTACTGGTAATCAATAGTAATGGAAACCTAATCGCCCCTCGGGGTTATTTCAAGATGCGCATTGGGAGAAGCTCAATAATGAGATCAGATGCACCTATTGACACCTGCATTTCTGAGTGCATCACTCCAAATGGAAGCATTCCCAATGACAAGCCCTTTCAAAATGTAAACAAGATCACATACGGAGCATGTCCCAAATACGTGAAGCAGAACTCTCTGAAATTGGCATCAGGAATGCGGAATGTGCGAGAGAAACAAACCAGAGGCCTATTCGGTGCAATAGCAGGTTTTATAGAAAATGGATGGGAAGGGATGATAGATGGGTGGTATGGTCTCAGGCACCAAAATTTTGAAGGTACAGGACAAGCAGCAGACATTAAAAGCACTCAGGCAGCCATAGATCAGATCAATGGGAAATTGAACAGAGTAATTGAAAAGACGAATGAGAAATTCCACCAGATGGAAAAGGAATTTTCTGAAGTAGAAGGGAGGATCCAGGACCTTGAGAAATACGTTGAAGACACAAAGGTAGATATATGGTCTTACAATGCGGAGCTTATTATTGCTATTGAGAATCAGCATACAATTGATGCGACCGATTCAGAAATGAACAAATTGTTTGAAAAGACCAGGAGGCAACTGAGAGAAAATGCTGAGGATATGGGCAATGGTTGTTTCAAGATATACCACAAATGTGACAATGCTTGCATAGAATCAATTAGAAACGGGACTTACAATCATGACATATATAGAGATGAGGCATTAAACAATCGATTCCAGATCAAGGGTGTTGAGCTAAAGTCTGGATACAAAGACTGGATCCTGTGGATTTCCTTTGCCATATCATGCTTTTTGCTTTGTGTTGTTTTGGTGGGGTTCATTGTGTGGGCCTGCCAGAGAGGCAACATTAGGTGCAACATTTGCATTTGA
>A_/_H3N2|KP765912|A/duck/Anhui/A1803/2014
ATGAAAACCGTCATTGCTTTAAGCTACATTTTCTGTCTGGCTTTCAGTCAGGACCTCCCAGGGAATGACAACAGTACAGCAACACTGTGCCTGGGACATCATGCAGTACCGAACGGAACAATAGTAAAGACAATCACAGATGATCAGATTGAGGTAACTAATGCTACCGAATTAGTTCAAAGCTCCTCAACAGGGAAAATATGCAACAATCCCCACAGGGTCCTCGATGGAAGAGACTGCACACTAATAGACGCCCTATTGGGGGATCCCCACTGTGATGTCCTTCAAGATGAAACATGGGACCTTTTTGTGGAGCGGAGCAATGCTTTCAGCAACTGTTACCCTTACGATGTACCAGACTATGCATCCCTTCGATCCTTAGTTGCATCATCGGGCACATTGGAGTTCATCACTGAAGGCTTCACTTGGACAGGAGTAACTCAGAATGGAGGAAGCGGTGCCTGCAAAAGGGGACCTGCTAATGGTTTTTTCAGTAGATTGAACTGGTTGACTAAGTCAGGAAACGCGTATCCAGTATTGAATGTGACTATGCCGAATAATGACAATTTTGACAAATTATACATCTGGGGAGTTCACCACCCAAGCACAAATCAAGAACAAACCAGCTTATACGTTCAAGCATCAGGAAGAGTCACTGTCTCTACCAGGAGAAGTCAACAGACTATAATCCCAAACATTGGATCTAGACCCTGGGTAAGAGGCCAATCTGGCAGAATAAGCATCTATTGGACAATAGTTAAACCTGGAGACGTACTGATAATCAATAGTAATGGAAACCTAATCGCCCCTCGGGGTTATTTCAAGATGCGCATTGGGAGAAGCTCAATAATGAGATCAGATGCACCTATTGACACCTGCATTTCTGAGTGCATCACTCCAAATGGAAGCATTCCCAATGACAAGCCCTTTCAAAATGTAAACAAGATCACATACGGAGCATGTCCCAAATACGTGAAGCAGAACTCTCTGAAATTGGCAACAGGAATGCGGAATGTGCGTGAGAAACAAACCAGAGGCCTATTCGGTGCAATAGCAGGTTTTATAGAAAATGGATGGGAAGGGATGATAGATGGTTGGTATGGTTTCAGGCACCAAAATTTTGAAGGTACAGGACAAGCAGCAGACCTTAAAAGCACTCAGGCAGCCATCGATCAGATCAATGGGAAATTGAACAGAGTAATTGAAAAGACGAATGAGAAATTCCACCAGATTGAAAAGGAATTCTCTGAAGTAGAAGGGAGGATCCAGGACCTTGAGAAATACGTTGAAGACACAAAGGTAGATCTCTGGTCTTACAATGCGGAGCTTCTTATTGCTCTAGAGAATCAGCATACAATTGATTTGACCGATTCAGAAATGAACAAATTGTTTGAAAAGACCAGGAGGCAAATGAGAGAAAATGCTGAGGATATGGGCAATGGTTGTTTCAAGATATACCACAAATGTGACAATGCTTGCATAGAATCAATTAGAAACGGGACTTACAATCATGACATATATAGAGATGAGGCATTAAACAATCGATTCCAGATCAAGGGTGTTGAGCTAAAGTCTGGATACAAAGACTGGATCCTGTGGATTTCCTTTGCCATATCATGCTTTTTGCTTTGTGTTGTTTTGGTGGGGTTCATTGTGTGGGCCTGCCAGAGAGGCAACATTAGGTGCAACATTTGCATTTGA
>A_/_H3N2|KP765914|A/duck/Anhui/A1808/2014
ATGAAAACCGTCATTGCTTTAAGCTACATTTTCTGTCTGGCTTTCAGTCAGGACCTCCCAGGGAATGACAACAGTACAGCAACACTGTGCCTGGGACATCATGCAGTACCGAACGGAACAATAGTAAAGACAATCACAGATGATCAGATTGAGGTAACTAATGCTACCGAATTAGTTCAAAGCTCCTCAACAGGGAAAATATGCAACAATCCCCACAGGGTCCTCGATGGAAGAGACTGCACACTAATAGACGCCCTATTGGGGGATCCCCACTGTGATGTCCTTCAAGATGAAACATGGGACCTTTTTGTGGAGCGGAGCAATGCTTTCAGCAACTGTTACCCTTACGATGTACCAGACTATGCATCCCTTCGATCCTTAGTTGCATCATCGGGCACATTGGAGTTCATCACTGAAGGCTTCACTTGGACAGGAGTAACTCAGAATGGAGGAAGCGGTGCCTGCAAAAGGGGACCTGCTAATGGTTTTTTCAGTAGATTGAACTGGTTGACTAAGTCAGGAAACGCGTATCCAGTATTGAATGTGACTATGCCGAATAATGACAATTTTGACAAATTATACATCTGGGGAGTTCACCACCCAAGCACAAATCAAGAACAAACCAGCTTATACGTTCAAGCATCAGGAAGAGTCACTGTCTCTACCAGGAGAAGTCAACAGACTATAATCCCAAACATTGGATCTAGACCCTGGGTAAGAGGCCAATCTGGCAGAATAAGCATCTATTGGACAATAGTTAAACCTGGAGACGTACTGGTAATCAATAGTAATGGAAACCTAATCGCCCCTCGGGGTTATTTCAAGATGCGCATTGGGAGAAGCTCAATAATGAGATCAGATGCACCTATTGACACCTGCATTTCTGAGTGCATCACTCCAAATGGAAGCATTCCCAATGACAAGCCCTTTCAAAATGTAAACAAGATCACATACGGAGCATGTCCCAAATACGTGAAGCAGAACTCTCTGAAATTGGCATCAGGAATGCGGAATGTGCGTGAGAAACACACCAGAGGCCTATTCGGTGCAATAGCAGGTTTTATAGAAAATGGATGGGAAGGGATGATAGATGGGTGGTATGGTCTCAGGCACCAAAATTTTGAAGGTACAGGACAAGCAGCAGACATTAAAAGCACTCAGGCAGCCATAGATCAGATCAATGGGAAATTGAACAGAGTAATTGAAAAGACGAACGATAAATTCCACCAGATGGAAAAGGAATTTTCTGAAGTAGAAGGGAGGATCCAGGACCTTGAGAAATACGTTGAAGACACAAAGGTAGATCTCTGGTCTTACAATGCGGAGCTTCTTATTGCTCTAGAGAATCAGCATACAATTGATTTGGCCGATTCAGAAATGAACAAATTGTTTGAAAAGACCAGGAGGCAACTGAGAGAAAATGCTGAGAATATGGGCAATGGTTGTTTCAAGATATACCACAAATGTGACAATGCTTGCATAGAATCAATTAGAAACGGGACTTACAATCATGACATATATAGAGATGAGGCATTAAACAATCGATTCCAGATCAAGGGTGTTGAGCTAAAGTCTGGATACAAAGACTGGATCCTGTGGATTTCCTTTGCCATATCATGCTTTTTGCTTTGTGTCGTTTTGGTGGGGTTCATTGTGTGGGCCTGCCAGAGAGGCAACTTTAGGTGCACCATTTGCATTTGA
>A_/_H3N2|KP765906|A/duck/Anhui/A1789/2014
ATGAAAACCGTCATTGCTTTAAGCTACATTTTCTGTCTGGCTTTCAGTCAGGACCTCCCAGGGAATGACAACAGTACAGCAACACTGTGCCTGGGACATCATGCAGTACCGAACGGAACAATAGTAAAGACAATCACAGATGATCAGATTGAGGTAACTAATGCTACCGAATTAGTTCAAAGCTCCTCAACAGGGAAAATATGCAACAATCCCCACAGGGTCCTCGATGGAAGAGACTGCACACTAATAGACGCCCTATTGGGGGATCCCCACTGTGATGTCCTTCAAGATGAAACATGGGACCTTTTTGTGGAGCGGAGCAATGCTTTCAGCAACTGTTACCCTTACGATGTACCAGACTATGCATCCCTTCGATCCTTAGTTGCATCATCGGGCACATTGGAGTTCATCACTGAAGGCTTCACTTGGACAGGAGTAACTCAGAATGGAGGAAGCGGTGCCTGCAAAAGGGGACCTGCTAATGGTTTTTTCAGTAGATTGAACTGGTTGACTAAGTCAGGAAACGCGTATCCAGTATTGAATGTGACTATGCCGAATAATGACAATTTTGACAAATTATACATCTGGGGAGTTCACCACCCAAGCACAAATCAAGAACAAACCAGCTTATACGTTCAAGCATCAGGAAGAGTCACTGTCTCTACCAGGAGAAGTCAACAGACTATAATCCCAAACATTGGATCTAGACCCTGGGTAAGAGGCCAATCTGGCAGAATAAGCATCTATTGGACAATAGTTAAACCTGGAGACGTACTGGTAATCAATAGTAATGGAAACCTAATCGCCCCTCGGGGTTATTTCAAGATGCGCATTGGGAGAAGCTCAATAATGAGATCAGATGCACCTATTGACACCTGCATTTCTGAGTGCATCACTCCAAATGGAAGCATTCCCAATGACAAGCCCTTTCAAAATGTAAACAAGATCACATACGGAGCATGTCCCAAATACGTGAAGCAGAACTCTCTGAAATTGGCATCAGGAATGCGGAATGTGCGTGAGAAACAAACCAGAGGCCTATTCGGTGCAATAGCAGGTTTTATAGAAAATGGATGGGAAGGGATGATAGATGGTTGGTATGGTTTCAGGCACCAAAATTTTGAAGGTACAGGACAAGCAGCAGACCTTAAAAGCACTCAGGCAGCCATCGATCAGATCAATGGGAAATTGAACAGAGTAATTGAAAAGACGAATGAGAAATTCCACCAGATTGAAAAGGAATTCTCTGAAGTAGAAGGGAGGATCCAGGACCTTGAGAAATACGTTGAAGACACAAAGGTAGATCTCTGGTCTTACAATGCGGAGCTTATTATTGCTCTAGAGAATCAGCATACAATTGATTTGACCGATTCAGAAATGAACAAATTGTTTGAAAAGACCAGGAGGCAACTGAGAGAAAATGCTGAGGATATGGGCAATGGTTGTTTCAAGATATACCACAAATGTGACAATGCTTGCATAGAATCAATTAGAAACGGGACTTACAATCATGACATATATAGAGATGAGGCATTAAACAATCGATTCCAGATCAAGGGTGTTGAGCTAAAGTCTGGATACAAAGACTGGATCCTGTGGATTTCCTTTGCCATATCATGCTTTTTGCTTTGTGTTGTTTTGCTGGGGTTCATTGTGTGGGCCTGCCAGAGAGGCAACATTAGGTGCAACATTTGCATTTGA
>A_/_H3N2|KP765915|A/duck/Anhui/A1809/2014
ATGAAAACCGTCATTGCTTTAAGCTACATTTTCTGTCTGGCTTTCAGTCAGGACCTCCCAGGGAATGACAACAGTACAGCAACACTGTGCCTGGGACATCATGCAGTACCGAACGGAACAATAGTAAAGACAATCACAGATGATCAGATTGAGGTAACTAATGCTACCGAATTAGTTCAAAGCTCCTCAACAGGGAAAATATGCAACAATCCCCACAGGGTCCTCGATGGAAGAGACTGCACACTAATAGACGCCCTATTGGGGGATCCCCACTGTGATGTCCTTCAAGATGAAACATGGGACCTTTTTGTGGAGCGGAGCAATGCTTTCAGCAACTGTTACCCTTACGATGTACCAGACTATGCATCCCTTCGATCCTTAGTTGCATCATCGGGCACATTGGAGTTCATCACTGAAGGCTTCACTTGGACAGGAGTAACTCAGAATGGAGGAAGCGGTGCCTGCAAAAGGGGACCTGCTAATGGTTTTTTCAGTAGATTGAACTGGTTGACTAAGTCAGGAAACGCGTATCCAGTATTGAATGTGACTATGCCGAATAATGACAATTTTGACAAATTATACATCTGGGGAGTTCACCACCCAAGCACAAATCAAGAACAAACCAGCTTATACGTTCAAGCATCAGGAAGAGTCACTGTCTCTACCAGGAGAAGTCAACAGACTATAATCCCAAACATTGGATCTAGACCCTGGGTAAGAGGCCAATCTGGCAGAATAAGCATCTATTGGACAATAGTTAAACCTGGAGACGTACTGGTAATCAATAGTAATGGAAACCTAATCGCCCCTCGGGGTTATTTCAAGATGCGCATTGGGAGAAGCTCAATAATGAGATCAGATGCACCTATTGACACCTGCATTTCTGAGTGCATCACTCCAAATGGAAGCATTCCCAATGACAAGCCCTTTCAAAATGTAAACAAGATCACATACGGAGCATGTCCCAAATACGTGAAGCAGAACTCTCTGAAATTGGCATCAGGAATGAGGAATGTGCGTGAGAAACAAACCAGAGGCCTATTCGGTGCAATAGCAGGTTTTATAGAAAATGGATGGGAAGGGATGATAGATGGGTGGTATGGTCTCAGGCACCAAAATTTTGAAGGTACAGGACAAGCAGCAGACATTAAAAGCACTCAGGCAGCCATAGATCAGATCAATGGGAAATTGAACAGAGTAATTGAAAAGACGAACGATAAATTCCACCAGATGGAAAAGGAATTTTCTGAAGTAGAAGGGAGGATCCAGGACCTTGAGAAATACGTTGAAGACACAAAGGTAGATCTCTGGTCTTACAATGCGGAGCTTCTTATTGCTCTAGAGAATCAGCATACAATTGATGCGGCCGATTCAGAAATGAACAAATTGTTTGAAAAGACCAGGAGGCAACTGAGAGAAAATGCTGAGGATATGGGCAATGGTTGTTTCAAGATATACCACAAATGTGACAATGCTTGCATAGAATCAATTAGAAACGGGACTTACAATCATGACATATATAGAGATGAGGCATTAAACAATCGATTCCAGATCAAGGGAGTTGAGCTAAAGTCTGGATACAAAGACTGGATCCTGTGGATTTCCTTTGCCATATCATGCTTTTTGCTTTGTGTTGTTTTGGTGGGGTTCATTGTGTGGGCCTGCCAGAGAGGCAACTTTAGGTGCACCATTTGCATTTGA
>A_/_H3N2|KP765904|A/duck/Anhui/A1786/2014
ATGAAAACTGTCATTGCTTTAAGCTACATTTTCTGTCTGGCTTTCAGTCAGGACCTCCCAGGGAATGACAACAGTACAGCAACACTGTGCCTGGGACATCATGCAGTACCGAATGGGACAATAGTGAAGACAATCACAGATGATCAGATTGAGGTAACTAATGCTACCGAGCTAGTTCAAAGCTCCTCAACAGGGAAAATATGCAACAATCCCCACAGGGTCCTCGATGGAAGAGACTGCACACTAATAGACGCCCTATTGGGGGATCCCCACTGTGATGTCCTTCAAGATGAAACATGGGACCTCTTTGTGGAGCGGAGCAATGCTTTCAGCAACTGTTATCCCTACGATGTACCAGACTATGCATCCCTTCGATCCTTAGTTGCATCATCGGGCACATTGGAGTTCATCACTGAAGGCTTCACTTGGACAGGAGTAACTCAGAATGGAGGAAGCGGTGCCTGCAAAAGGGGACCTGCTAATGGTTTTTTCAGTAGATTGAAGTGGTTGACTAAGTCAGGAAACGCGTATCCAGTATTGAATGTGACTATGCCGAATAATGACAATTTTGACAAATTATACATCTGGGGAGTTCACCACCCAAGCACAAATCAAGAACAAACCAGCTTATACGTTCAAGCATCAGGAAGAGTCACTGTCTCTACCAGGAGAAGTCAACAGACTATAATCCCAAACATTGGATCTAGACCCTGGGTAAGAGGCCAATCTGGCAGAATAAGCATCTATTGGACAATAGTTAAACCTGGAGACGTACTGGTAATCAATAGTAATGGAAACCTAATCGCCCCTCGGGGTTATTTCAAGATGCGCATTGGGAGAAGCTCAATAATGAGATCAGATGCACCTATTGACACCTGCATTTCTGAGTGCATCACTCCAAATGGAAGCATTCCCAATGACAAGCCCTTTCAAAATGTAAACAAGATCACATACGGAGCATGTCCCAAATACGTGAAGCAGAACTCTCTGAAATTGGCAACAGGAATGCGGAATGTGCGTGAGAAACAAACCAGAGGCCTATTCGGTGCAATAGCAGGTTTTATAGAAAATGGATGGGAAGGGATGATAGATGGTTGGTATGGTTTCAGGCACCAAAATTCTGAAGGTACAGGACAAGCAGCAGACCTTAAAAGCACTCAGGCAGCCATCGATCAGATCAATGGGAAATTGAACAGAGTAATTGAAAAGACGAATGAGAAATTCCACCAGATTGAAAAGGAATTCTCTGAAGTAGAAGGGAGGATCCAGGACCTTGAGAAATACGTTGAAGACACAAAGGTAGATCTCTGGTCTTACAATGCGGAGCTTCTTATTGCTCTAGAGAATCAGCATACAATTGATTTGACCGATTCAGAAATGAACAAATTGTTTGAAAAGACCAGGAGGCAACTGAGGGAAAATGCTGAAGACATGGGCAATGGTTGTTTCAAGATATGCAGAGAATGTGACAATGGAAAGATGGAATCAATTAGAAACGGGACTTACAATCATGACATATATAGAGATGAGGCATTAAACAATCGATTCCAGATCAAGGGTGTTGAGCTAAAGTCTGGATACAAAGACTGGATCCTGTGGATTTCCTTTGCCATATCATGCTTTTTGCTTTGTGTTGTTTTGCTGGGGTTCATTGTGTGGGCCTGCCAGAGAGGCAACATTAGGTGCAACATTTGCATTTGA
>A_/_H3N2|KP765901|A/duck/Anhui/A1710/2014
ATGAAGACCGTCATTGCTTTAAGCTACATTTTCTGTCTGGCTTTCAGTCAGGACCTTCCAGGGAATGACAGCAGTACAGCAACACTGTGCCTAGGACACCATGCAGTACCGAATGGGACAATAGTGAAGACAATCACAGATGATCAGATTGAAGTAACTAATGCTACCGAGCTAGTTCAAAGCTCCTCAACGGGGAAGATATGTAACAATCCCCACAGAGTCCTTGATGGAAGAGACTGCACACTGATAGATGCTCTATTGGGGGATCCTCATTGCGATGTCTTTCAAGATGAAACATGGGACCTCTTTGTAGAGCGGAGCAATGCCTTCAGCAGTTGTTATCCCTATGATGTGCCAGACTATGCATCTCTCCGATCCCTAATTGCATCATCGGGCACATTGGAGTTCATCACTGAAGGTTTCACTTGGACAGGAGTAACTCAGAATGGAGGGAGTGGAGCCTGCAAAAGAGGACCTGCTAATGGTTTCTTCAGTAGGTTGAATTGGTTGACTAAATCAGGAAACGCATACCCAGTATTGAACGTGACCATGCCAAACAATGACAATTTTGATAAACTATACATCTGGGGAGTTCATCATCCGAGTACAAATCAAGAGCAAACCAGCTTGTATGTTCAAGCATCAGGAAGAGTCACAGTCTCTACTAGGAGGAGCCAACAAACTATAATCCCAAACATTGGATCTAGACCCTGGGTAAGAGGCCAATCTGGCAGAATAAGCATCTATTGGACAATAGTCAAACCTGGGGACGTACTGGTAATCAATAGCAATGGGAACCTAATTGCCCCTAGGGGCTATTTCAAAATGCGCATTGGAAAAAGCTCAATAATGAGATCAGATGCACCCATTGATACCTGCGTTTCTGAATGCATCACTCCAAATGGGAGCATCCCCAATGACAAGCCCTTTCAAAATGTAAACAAGATCACATACGGAGCATGTCCCAAGTATGTGAAGCAGAACTCTCTGAAATTGGCATCTGGAATGAGAAATGTACGTGAGAAACAAACCAGAGGTCTATTCGGTGCAATAGCAGGTTTCATAGAAAATGGATGGGAAGGAATGATAGATGGTTGGTATGGCTTCAGGCACCAAAATTCAGAAGGTACAGGGCAAGCAGCGGACCTTAAAAGCACCCAGGCAGCCATTGACCAGATCAATGGGAAGTTGAACAGAGTGATTGAAAAAACGAATGAGAAGTTCCATCAAATGGAAAAGGAATTTTCTGAAGTAGAAGGGAGGATTCAGGATCTTGAGAAATACGTTGAAGACACAAAGATAGATATCTGGTCTTACAATGCGGAACTTATTATTGCCCTAGAGACCCAGCACACAATTGATTTGACCGATTCAGAAATGAACAAATTATTGGAAAAGACCAGGAGGCAACTGAGAGAAAATGCTGAGGATATGGGCAATGGTTGTTTCAAGATATACCACAAATGTGACAATGCTTGCATAGAGTCAATTAGAAATGGGACTTATAATCATGACATATATAGAGATGAGGCATTAAACAATCGATTCCAGATCAAGGGTGTTGAGCTAAAGTCTGGATACAAAGACTGGATCCTGTGGATTTCCTTTGCCATATCATGCTTTTTGCTTTGCGTTGTTTTGCTGGGGTTCATTGTGTGGGCCTGCCAGAGAGGGAACATTAGGTGCAACATTTGCATTTGA
>A_/_H3N2|KP765892|A/duck/Anhui/A1472/2014
ATGAAGACCGTCATTGCTTTAAGCTACATTTTCTGTCTGGCTTTCAGTCAGGACCTCCCAGGGAATGACAACAGTACAGCAACACTGTGCCTGGGACATCATGCAGTACCGAACGGAACGATAGTAAAGACAATCACAGATGATCAGATTGAGGTAACTAATGCTACCGAATTAGTTCAAAGCTCCTCAACAGGGAAAATATGCAACAATCCCCACAGGGTCCTCGATGGAAGAGACTGCACACTAATAGACGCCCTATTGGGGGATCCCCACTGTGATGTCCTTCAAGATGAAACATGGGACCTTTTTGTGGAGCGGAGCAATGCTTTCAGCAACTGTTACCCTTACGATGTACCAGACTATGCATCCCTTCGATCCTTAATTGCATCATCGGGCACATTGGAGTTCATCACTGAAGGCTTCACTTGGACAGGAGTAACTCAGAATGGAGGAAGCGGTGCCTGCAAAAGGGGACCTGCTAATGGTTTTTTCAGTAGATTGAACTGGTTGACTAAGTCAGGAAACGCGTATCCAGTATTGAATGTGACTATGCCGAATAATGACAATTTTGACAAATTATACGTCTGGGGAGTTCACCACCCAAGCACAAATCAAGAACAAACCAGCTTATACGTTCAAGCATCAGGAAGAGTCACTGTCTCTACCAGGAGAAGTCAACAGACTATAATCCCAAACATTGGATCTAGACCCTGGGTAAGAGGCCAATCTGGCAGACTAAGCATCTATTGGACAATAGTTAAACCTGGAGACGTACTGGTAATCAATAGTAATGGAAACCTAATCGCCCCTCGGGGTTATCTCAAGATGCGCATTGGGAGAAGCTCAGTAATGAGATCAGATGCACCTATTGACACCTGCATTTCTGAGTGCATCACTCCAAATGGAAGCATTCCCAATGACAAGCCCTTTCAAAATGTAAACAAGATCACATACGGAGCATGTCCCAAATACGTGAAGCAGAACTCTCTGAAATTGGCATCAGGAATGCGGAATGTACGTGAGAAACAAACCAGAGGCCTATTCGGTGCAATAGCAGGTTTTATAGAAAATGGATGGGAAGGGATGATAGATGGTTGGTATGGTCTCAGGCACCAAAATTCTGAAGGTACAGGACAAGCAGCAGACATTAAAAGCACTCAGGCAGCCATAGATCAGATCAATGGGAAATTGAACAGAGTAATTGAAAAGACGAACGATAAATTCCACCAGATGGAAAAGGAATTTTCTGAAGTAGAAGGGAGGATCCAGGACCTTGAGAAATACGTTGAAGACACAAAGGTAGATCTCTGGTCTTACAATGCGGAGCTTATTATTGCTATAGAGAATCAGCATACAATTGATTTGACCGATTCAGAAATGAACAAATTGTTTGAAAAGACCAGGAGGCAACTGAGAGAAAATGCTGAGGATATGGGCAATGGTTGTTTCAAGATATACCACAAATGTGACAATGCTTGCATAGAATCAATTAGAAACGGGACTTACAATCATGACATATATAGAGATGAGGCATTAAACAATCGATTCCAGATCAAGGGTGTTGAGCTAAAGTCTGGATACAAAGACTGGATCCTGTGGATTTCCTTTGCCATATCATGCTTTTTGCTTTGTGTTGTTTTGGTGGGGTTCATTGTCTGGGCCTGCCAGAGAGGCAACTTTAGGTGCACCATTTGCATTTGA
>A_/_H3N2|KP765891|A/duck/Anhui/A1467/2014
ATGAAGACCGTCATTGCTTTAAGCTACATTTTCTGTCTGGCTTTCAGTCAGGACCTCCCAGGGAATGACAACAGTACAGCAACACTGTGCCTGGGACATCATGCAGTACCGAACGGAACAATAGTAAAGACAATCACAGATGATCAGATTGAGGTAACTAATGCTACCGAATTAGTTCAAAGCTCCTCAACAGGGAAAATATGCAACAATCCCCACAGGGTCCTCGATGGAAGAGACTGCACACTAATAGACGCCCTATTGGGGGATCCCCACTGTGATGTCCTTCAAGATGAAACATGGGACCTTTTTGTGGAGCGGAGCAATGCTTTCAGCAACTGTTACCCTTACGATGTACCAGACTATGCATCCCTTCGATCCTTAGTTGCATCATCGGGCACATTGGAGTTCATCACTGAAGGCTTCACTTGGACAGGAGTAACTCAGAATGGAGGAAGCGGTGCCTGCAAAAGGGGACCTGCTAATGGTTTTTTCAGTAGATTGAACTGGTTGACTAAGTCAGGAAACGCGTATCCAGTATTGAATGTGACTATGCCGAATAATGACAATTTTGACAAATTATACATCTGGGGAGTTCACCACCCAAGCACAAATCAAGAACAAACCAGCTTATACGTTCAAGCATCAGGAAGAGTCACTGTCTCTACCAGGAGAAGTCAACAGACTATAATCCCAAACATTGGATCTAGACCCTGGGTAAGAGGCCAATCTGGCAGAATAAGCATCTATTGGACAATAGTTAAACCTGGAGACGTACTGGTAATCAATAGTAATGGAAACCTAATCGCCCCTCGGGGTTATTTCAAGATGCGCATTGGGAGAAGCTCAATAATGAGATCAGATGCACCTATTGACACCTGCATTTCTGAGTGCATCACTCCAAATGGAAGCATTCCCAATGACAAGCCCTTTCAAAATGTAAACAAGATCACATACGGAGCATGTCCCAAATACGTGAAGCAGAACTCTCTGAAATTGGCAACAGGAATGCGGAATGTGCGTGAGAAACAAACCAGAGGCCTATTCGGTGCAATAGCAGGTTTTATAGAAAATGGATGGGAAGGGATGATAGATGGTTGGTATGGTTTCAGGCACCAAAATTCTGAAGGTACAGGACAAGCAGCAGACCTTAAAAGCACTCAGGCAGCCATCGATCAGATCAATGGGAAATTGAACAGAGTAATTGAAAAGACGAATGAGAAATTCCACCAGATTGAAAAGGAATTCTCTGAAGTAGAAGGGAGGATCCAGGACCTTGAGAAATACGTTGAAGACACAAAGGTAGATCTCTGGTCTTACAATGCGGAGCTTATTATTGCTCTAGAGAATCAGCATACAATTGATTTGACCGATTCAGAAATGAACAAATTGTTTGAAAAGACCAGGAGGCAACTGAGAGAAAATGCTGAGGATATGGGCAATGGTTGTTTCAAGATATACCACAAATGTGACAATGCTTGCATAGAATCAATTAGAAACGGGACTTACAATCATGACATATATAGAGATGAGGCATTAAACAATCGATTCCAGATCAAGGGTGTTGAGCTAAAGTCTGGATACAAAGACTGGATCCTGTGGATTTCCTTTGCCATATCATGCTTTTTGCTTTGTGTTGTTTTGCTGGGGTTCATTGTGTGGGCCTGCCAGAGAGGCAACATTAGGTGCAACATTTGCATTTGA
>A_/_H3N2|KP765886|A/duck/Anhui/A1458/2014
ATGAAGACCGTCATTGCTTTAAGCTACATTTTCTGTCTGGCTTTCAGTCAGGACCTTCCAGGGAATGACAGCAGTACAGCAACACTGTGCCTAGGACACCATGCAGTACCAAATGGGACAATAGTGAAGACAATCACAGATGATCAGATTGAAGTAACTAATGCTACCGAGCTAGTTCAAAGCTCCTCAACGGGGAAGATATGTAACAATCCCCACAGAGTCCTTGATGGAAGAGACTGCACACTGATAGATGCTCTATTGGGGGATCCTCATTGCGATGTCTTTCAAGATGAAACATGGGACCTCTTTGTAGAGCGGAGCAATGCCTTCAGCAGTTGTTATCCCTATGATGTGCCAGACTATGCATCTCTCCGATCCCTAATTGCATCATCGGGCACATTGGAGTTCATCACTGAAGGTTTCACTTGGACAGGAGTAACTCAGAATGGAGGGAGTGGAGCCTGCAAAAGAGGACCTGCTAATGGTTTCTTCAGTAGGTTGAATTGGTTGACTAAATCAGGAAACGCATACCCAGTATTGAACGTGACCATGCCAAACAATGATAATTTTGATAAACTATACATCTGGGGAGTTCATCATCCGAGTACAAATCAAGAGCAAACCAGCTTGTATGTTCAAGCATCAGGAAGAGTCACTGTCTCTACTAGGAGGAGTCAACAGACTATAATCCCAAACATTGGATCTAGACCCTGGGTAAGAGGCCAATCTGGCAGAATAAGCATCTATTGGACAATAGTCAAACCTGGGGACGTACTGGTAATCAATAGTAATGGGAACCTAATTGCCCCTAGGGGCTATTTCAAAATGCGCATTGGAAAAAGCTCAGTAATGAGATCAGATGCACCTATTGATACCTGTGTTTCTGAATGCATCACTCCAAATGGAAGCATCCCCAATGACAAGCCCTTTCAAAATGTAAACAAGATCACATACGGAGCATGTCCCAAGTATGTGAAGCAGAACTCTCTGAAATTGGCATCTGGAATGCGAAATGTACGTGAGAAACAAACCAGAGGTCTATTTGGTGCAATAGCAGGTTTCATAGAAAATGGATGGGAAGGAATGATAGATGGTTGGTATGGTTTCAGGCACCAAAATTCAGAAGGTACAGGGCAAGCAGCGGACCTTAAAAGCACCCAGGCAGCCATTGACCAGATCAATGGGAAGTTGAACAGAGTGATTGAAAAAACGAATGAGAAGTTCCATCAAATGGAAAAGGAATTCTCCGAAGTAGAAGGGAGGATCCAGGATCTTGAGAAATACGTTGAAGACACAAAGATAGATCTCTGGTCTTACAATGCGGAACTTCTTATTGCTCTAGAGAACCAGCACACAATTGATTTGACCGATTCAGAGATGAACAAACTATTGGAAAAGACCAGGAGGCAACTGAGGGAAAATGCTGAAGACATGGGTAATGGTTGTTTCAAGATATACCACAAATGTGACAATGCTTGCATAGAGTCAATTAGAAATGGGACTTACAACCATGACATATATAGAGATGAGGCATTAAACAATCGATTCCAGATCAAAGGTGTTGAGCTAAAGTCTGGATACAAAGACTGGATCCTGTGGATTTCCTTTGCCATATCATGCTTTTTGCTTTGTGTTGTTTTGCTGGGGTTCATTGTGTGGGCCTGCCAGAGAGGCAACATTAGGTGCAACATTTGCATTTGA
>A_/_H3N2|KP765888|A/duck/Anhui/A1463/2014
ATGAAAACCGTCATTGCTTTAAGCTACATTTTCTGTCTGGCTTTCAGTCAGGACCTCCCAGGGAATGACAACAGTACAGCAACACTGTGCCTGGGACATCATGCAGTACCGAACGGAACAATAGTAAAGACAATCACAGATGATCAGATTGAGGTAACTAATGCTACCGAATTAGTTCAAAGCTCCTCAACAGGGAAAATATGCAACAATCCCCACAGGGTCCTCGATGGAAGAGACTGCACACTAATAGACGCCCTATTGGGGGATCCCCACTGTGATGTCCTTCAAGATGAAACATGGGACCTTTTTGTGGAGCGGAGCAATGCTTTCAGCAACTGTTACCCTTACGATGTACCAGACTATGCATCCCTTCGATCCTTAGTTGCATCATCGGGCACATTGGAGTTCATCACTGAAGGCTTCACTTGGACAGGAGTAACTCAGAATGGAGGAAGCGGTGCCTGCAAAAGGGGACCTGCTAATGGTTTTTTCAGTAGATTGAACTGGTTGACTAAGTCAGGAAACGCGTATCCAGTATTGAATGTGACTATGCCGAATAATGACAATTTTGACAAATTATACATCTGGGGAGTTCACCACCCAAGCACAAATCAAGAACAAACCAGCTTATACGTTCAAGCATCAGGAAGAGTCACTGTCTCTACCAGGAGAAGTCAACAGACTATAATCCCAAACATTGGATCTAGACCCTGGGTAAGAGGCCAATCTGGCAGAATAAGCATCTATTGGACAATAGTTAAACCTGGAGACGTACTGGTAATCAATAGTAATGGAAACCTAATCGCCCCTCGGGGTTATTTCAAGATGCGCATTGGGAGAAGCTCAATAATGAGATCAGATGCACCTATTGACACCTGCATTTCTGAGTGCATCACTCCAAATGGAAGCATTCCCAATGACAAGCCCTTTCAAAATGTAAACAAGATCACATACGGAGCATGTCCCAAATACGTGAAGCAGAACTCTCTGAAATTGGCATCAGGAATGCGGAATGTGCGTGAGAAACAAACCAGAGGCCTATTCGGTGCAATAGCAGGTTTTATAGAAAATGGATGGGAAGGGATGATAGATGGTTGGTATGGTCTCAGGCACCAAAATTCTGAAGGTACAGGACAAGCAGCAGACCTTAAAAGCACTCAGGCAGCCATCGATCAGATCAATGGGAAATTGAACAGAGTAATTGAAAAGACGAATGAGAAATTCCACCAGATTGAAAAGGAATTTTCTGAAGTAGAAGGGAGGATCCAGGACCTTGAGAAATACGTTGAAGACACAAAGGTAGATATATGGTCTTACAATGCGGAGCTTATTATTGCTATAGAGAATCAGCATACAATTGATTTGACCGATTCAGAAATGAACAAATTGTTTGAAAAGACCAGGAGGCAACTGAGAGAAAATGCTGAGGATATGGGCAATGGTTGTTTCAAGATATACCACAAATGTGACAATGCTTGCATAGAATCAATTAGAAACGGGACTTACAATCATGACATATATAGAGATGAGGCATTAAACAATCGATTCCAGATCAAGGGTGTTGAGCTAAAGTCTGGATACAAAGACTGGATCCTGTGGATTTCCTTTGCCATATCATGCTTTTTGCTTTGTGTTGTTTTGGTGGGGTTCATTGTGTGGGCCTGCCAGAGAGGCAACATTAGGTGCAACATTTGCATTTGA
>A_/_H3N2|KP765882|A/duck/Anhui/A1454/2014
ATGAAAACCGTCATTGCTTTAAGCTACATTTTCTGTCTGGCTTTCAGTCAGGACCTCCCAGGGAATGACAACAGTACAGCAACACTGTGCCTGGGACATCATGCAGTACCGAACGGAACAATAGTAAAGACAATCACAGATGATCAGATTGAGGTAACTAATGCTACCGAATTAGTTCAAAGCTCCTCAACAGGGAAAATATGCAACAATCCCCACAGGGTCCTCGATGGAAGAGACTGCACACTAATAGACGCCCTATTGGGGGATCCCCACTGTGATGTCCTTCAAGATGAAACATGGGACCTTTTTGTGGAGCGGAGCAATGCTTTCAGCAACTGTTACCCTTACGATGTACCAGACTATGCATCCCTTCGATCCTTAGTTGCATCATCGGGCACATTGGAGTTCATCACTGAAGGCTTCACTTGGACAGGAGTAACTCAGAATGGAGGAAGCGGTGCCTGCAAAAGGGGACCTGCTAATGGTTTTTTCAGTAGATTGAACTGGTTGACTAAGTCAGGAAACGCGTATCCAGTATTGAATGTGACTATGCCGAATAATGACAATTTTGACAAATTATACATCTGGGGAGTTCACCACCCAAGCACAAATCAAGAACAAACCAGCTTATACGTTCAAGCATCAGGAAGAGTCACTGTCTCTACCAGGAGAAGTCAACAGACTATAATCCCAAACATTGGATCTAGACCCTGGGTAAGAGGCCAATCTGGCAGAATAAGCATCTATTGGACAATAGTTAAACCTGGAGACGTACTGGTAATCAATAGTAATGGAAACCTAATCGCCCCTCGGGGTTATTTCAAGATGCGCATTGGGAGAAGCTCAATAATGAGATCAGATGCACCTATTGACACCTGCATTTCTGAGTGCATCACTCCAAATGGAAGCATTCCCAATGACAAGCCCTTTCAAAATGTAAACAAGATCACATACGGAGCATGTCCCAAATACGTGAAGCAGAACTCTCTGAAATTGGCAACAGGAATGCGGAATGTGCGTGAGAAACAAACCAGAGGCCTATTCGGTGCAATAGCAGGTTTTATAGAAAATGGATGGGAAGGGATGATAGATGGTTGGTATGGTTTCAGGCACCAAAATTCTGAAGGTACAGGACAAGCAGCAGACCTTAAAAGCACTCAGGCAGCCATCGATCAGATCAATGGGAAATTGAACAGAGTAATTGAAAAGACGAATGAGAAATTCCACCAGATTGAAAAGGAATTCTCTGAAGTAGAAGGGAGGATCCAGGACCTTGAGAAATACGTTGAAGACACAAAGGTAGATCTCTGGTCTTACAATGCGGAGCTTCTTATTGCTCTAGAGAATCAGCATACAATTGATTTGACCGATTCAGAAATGAACAAATTGTTTGAAAAGACCAGGAGGCAAATGAGAGAAAATGCTGAGGATATGGGCAATGGTTGTTTCAAGATATACCACAAATGTGACAATGCTTGCATAGAATCAATTAGAAACGGGACTTACAATCATGACATATATAGAGATGAGGCATTAAACAATCGATTCCAGATCAAGGGTGTTGAGCTAAAGTCTGGATACAAAGACTGGATCCTGTGGATTTCCTTTGCCATATCATGCTTTTTGCTTTGTGTTGTTTTGCTGGGGTTCATTGTGTGGGCCTGCCAGAGAGGCAACATTAGGTGCAACATTTGCATTTGA
>A_/_H3N0|KP765890|A/duck/Anhui/A1466/2014
ATGAAGACTGTCATTGCTTTAAGCTACATTTTCTGTCTGGCTTTCAGTCAGGACCTCCCAGGGAATGACAACAGTACAGCAACACTGTGCCTGGGACATCATGCAGTACCGAACGGAACGATAGTGAAGACAATCACAGATGATCAGATTGAGGTAACTAATGCTACCGAATTAGTTCAAAGCTCCTCAACAGGGAAAATATGCAACAATCCCCACAGGGTCCTCGATGGAAGAGACTGCACACTAATAGACGCCCTATTGGGGGATCCCCACTGTGATGTCCTTCAAGATGAAACATGGGACCTTTTTGTGGAGCGGAGCAATGCTTTCAACAACTGTTACCCTTACGATGTACCAGACTATGCATCCCTTCGATCCTTAATTGCATCATCGGGCACATTGGAGTTCATCACTGAAGGCTTCACTTGGACAGGAGTAACTCAGAATGGAGGAAGCGGTGCCTGCAAAAGGGGACCTGCTAATGGTTTTTTCAGTAGATTAAACTGGTTGACTAAGTCAGGAAACGCGTATCCAGTATTGAATGTGACTATGCCAAATAATGACAATTTTGACAAATTATACGTCTGGGGAGTTCACCACCCGAGCACAAATCAAGAACAAACCAGCTTATACGTTCAAGCATCAGGAAGAGTCACTGTCTCTACCAGGAGAAGTCAACAGACTATAATCCCAAACATTGGATCTAGACCCTGGGTAAGAGGCCAATCTGGCAGAATAAGCATCTATTGGACAATACTTAAACCTGGAGACGTACTGGTAATCAATAGTAATGGAAACCTAATCGCCCCTCGGGGTTATTTCAAGATGCGCATTGGGAGAAGCTCAGTAATGAGATCAGATGCACCTATTGACACCTGCATTTCTGAGTGCATCACTCGAAATGGAAGCATTCCCAATGACAAGCCCTTTCAAAATGTAAACAAGATCACATACGGAGCATGTCCCAAATACGTGAAGCAGAACTCTCTGAAATTGGCATCAGGAATGCGGAATGTGCGAGAGAAACAAACCAGAGGCCTATTCGGTGCAATAGCAGGTTTTATAGAAAATGGATGGGAAGGGATGATAGATGGTTGGTATGGTCTCAGGCACCAAAATTCTGAAGGTACAGGACAAGCAGCAGACATTAAAAGCACTCAGGCAGCCATAGATCAGATCAATGGGAAATTGAACAGAGTAATTGAAAAGACGAACGATAAATTCCACCAGATGGAAAAGGAATTTTCTGAAGTAGAAGGGAGGATCCAGGACCTTGAGAAATACGTTGATGACACAAAGGTAGATCTCTGGTCTTACAATGCGGAGCTTATTATTGCTATAGAGAATCAGCATACAATTGATTTGACCGATTCAGAAATGAACAAATTGTTTGAAAAGACCAGGAGGCAACTGAGAGAAAATGCTGAGGATATGGGCAATGGTTGTTTCAAGATATACCACAAATGTGACAATGCTTGCATAGAATCAATTAGAAACGGGACTTACAATCATGACATATATAGAGATGAGGCATTAAACAATCGATTCCAGATCAAGGGTGTTGAGCTAAAGTCTGGATACAAAGACTGGATCCTGTGGATTTCCTTTGCCATATCATGCTTTTTGCTTTGTGTTGTTTTGGTGGGGTTCATTGTCTGGGCCTGCCAGAGAGGCAACTTTAGGTGCACCATTTGCATTTGA
>A_/_H3N2|KJ917390|A/chicken/Guangdong/01/2013**gb
ATGAAGACCGTTATTGCTTTAAGCTACATTTTCTGTCTGGCTTTCAGTCAGGACTTTCCAGGGAATGACAACAGTACAGCAACACTGTGCCTGGGACACCATGCAGTGCCGAACGGGACAATAGTGAAGACAATCACAGATGATCAGATTGAGGTGACTAATGCTACCGAGCTAGTTCAAAGCTCTTCAACGGGGAAAATATGTAACAATCCCCACAGGATCCTTGATGGAAGGGACTGCACACTAATAGATGCCCTACTGGGGGATCCTCATTGTGATGTCTTTCAAGATGAAACATGGGACCTCTTTGTGGAGCGGAGCAGTGCTTTCAGCAATTGTTACCCTTACGATGTACCAGACTATGCATCCCTTCGATCCCTAGTTGCATCATCAGGCACATTGGAGTTCATCACTGAAGGTTTCACTTGGACAGGAGTAACTCAGAATGGAGGGAGCAATGCTTGCAAAAGGGGACCTGCTAGCGGTTTCTTCAGTAGATTGAACTGGTTGACTAAGTCAGGAAACGCATACCCAGTGTTGAACGTGACTATGCCAAACAATGACAATTTTGACAAACTATACATCTGGGGAGTTCATCACCCGAGTACAAATCAAGAACAAACCAACCTGTATGTTCAAGCCTCAGGAAGAGTCACAGTCTCCACCAGGAGAAGCCAACAGACTATAATCCCGAATATTGGATCTAGACCCTGGGTAAGGGGCCAGTCTGGCAGAATAAGCATCTATTGGACGATAGTCAAACCTGGGGACATACTGGTAATCAATAGTAATGGAAACCTAATCGCTCCTCGGGGCTACTTCAAAATGCGCACTGGGAAAAGCTCGATAATGAGATCAGATGCACCTATTGACACCTGCATCTCTGAATGCATCACTCCAAATGGAAGCATCCCCAATGACAAGCCCTTTCAAAATGTGAACAAGATCACGTACGGAGCATGTCCCAAATATGTGAAGCAGAACACCCTGAAGATGGCAACAGGAATGCGGAATGTACCTGAGAAACAAACCAGAGGCCTATTCGGTGCAATAGCAGGTTTTATAGAAAATGGATGGGAAGGGATGATAGATGGTTGGTATGGCTTCAGGCATCAAAATTCAGGAGGTACAGGACAAGCAGCAGACCTTAAAAGCACTCAGGCAGCCATTGACCAGATCAACGGGAAGTTGAACAGAGTAATTGAAAAAACGAATGAGAAGTTCCATCAAATCGAAAAGGAATTCTCAGAAGTAGAAGGGAGGATTCAGGACCTTGAGAAATACGTTGAAGACACGAAAATAGATCTTTGGTCTTACAATGCAGAGCTTCTTGTTGCCCTAGAGAATCAGCATACAATTGATTTGACCGATTCAGAAATGAACAAATTGTTTGAAAAGACCAGGAGGCAACTAAGGGAAAATGCTGAGGACATGGGCAATGGTTGTTTCAAGATATACCACAAGTGTGACAATGCTTGCATAGAGTCAATTAGAAACGGAACTTATGACCATGACATATACAGAGATGAGGCATTGAACAACCGGTTTCAGATCAAAGGTGTTGAGCTAAAATCTGGATACAAAGACTGGATCCTGTGGATTTCCTTTGCCATATCATGCTTTTTGCTTTGTGTTGTTTTGCTGGGGTTCATTACGTGGGCCTGCCAGAGAGGCAACATTAGGTGCAACATTTGCATTTAA
>A_/_H3N8|CY101739|A/pintail/Alberta/105/1991
ATGAAGACCATTATTGTCCTAAGTTGTTTTTTCTGTCTGGCTTTCAGCCAAGATCCTTCAGAGAACAACAACAACAACACTGCTACACTGTGTTTGGGGCATCATGCAGTACCAAATGGAACAATAGTGAAAACAATAACGGATGATCAAATTGAAGTGACTAATGCTACTGAACTGGTTCAGAGCTCCTCAACAGGGAAAATATGCAACAATCCCCACAGAATTCTCGATGGAAGAGACTGCACACTAATAGATGCTCTACTAGGGGACCCTCATTGTGATGTATTTCAAGATGAAACATGGGACCTTTATGTAGAGCGCAGCAATGCTTTCAGCAACTGCTACCCATATGACGTGCCAGATTACGCATCTCTCAGATCTCTAGTGGCCTCATCAGGAACCTTAGAGTTCATCACCGAAGGCTTTACGTGGACAGGAGTCACACAAAATGGTGGGAGTAGTGCTTGCAAAAGAGGGCCCGCTAATGGCTTCTTCAGTAGACTGAATTGGCTGACTAAATCTGGTAATGCTTATCCATTGCTGAACGTGACTATGCCGAATAATGATAACTTTGACAAGTTGTACGTGTGGGGAATTCATCACCCAAGCACAAACCAAGAGCAAACCAACTTGTATGTTCAGGCATCGGGAAGGGTCACAGTCTCAACTAGAAGAAGCCAGCAAACCATAATTCCTAACATCGGATCCAGGCCCTGGGTCAGAGGCCAATCAGGGAGAATCAGTATCTACTGGACAATAGTAAAGCCAGGAGACATACTGGTGATTAACAGCAATGGAAATCTAATTGCCCCTCGAGGTTATTTCAAGATACGCACTGGGAAAAGCTCAATAATGAGATCAGATGCACCTATTGACACATGTGTCTCTGAGTGCATCACTCCTAACGGGAGCATCTCCAATGACAAGCCCTTTCAGAATGTAAACAAGATTACTTATGGAGCATGTCCCAAATATGTCAAACAGAGCACCCTAAAGTTGGCAACCGGGATGCGGAATGTACCTGAGAAACAGACCAGGGGTCTGTTCGGTGCAATAGCAGGGTTCATAGAAAATGGATGGGAAGGAATGATAGATGGTTGGTATGGTTTCAGGCATCAAAACTCAGAAGGCACAGGACAAGCAGCAGACCTTAAAAGCACTCAAGCCGCCATTGACCAGATCAATGGGAAATTGAACCGGGTAATCGAGAAAACAAATGAAAAGTTTCATCAGATTGAAAAGGAATTTTCCGAAGTGGAAGGAAGAATTCAGGACCTTGAGAAATATGTTGAAGACACTAAAATAGATCTATGGTCTTACAATGCAGAGCTTCTTGTGGCCCTGGAGAACCAACATACAATTGATCTGACTGATTCAGAAATGAACAAACTATTTGAAAAAACAAGGAGACAACTGAGGGAGAATGCTGAAGATATGGGGAATGGATGCTTCAAAATATACCACAAATGTGACAATGCTTGTATAGAGTCAATCAGGAATGGGACTTATGATCATGACATATACAGAGATGAAGCACTAAACAATCGATTCCAGATCAAGGGTGTGGAACTGAAATCTGGATACAAAGATTGGATTCTATGGATTTCCTTTGCCATATCATGCTTTTTGCTGTGTGTTGTTCTACTGGGATTCATCATGTGGGCCTGCCAGAGAGGCAATATTAGGTGCAACATTTGCATTTGA
>A_/_H3N2|FJ802401|A/duck/Thailand/AY-354/2008
ATGAAGACCATCATTATTGTTCTGAGCTGCATTTTCTGTCTGGCTTTTGGCCAGGACTATTTTGGTAATGGAAACAACACGGCAACACTGTGCCTAGGACATCACGCAGTGCCAAATGGGACAATAGTGAAGACAATCACAGATGATCAAATTGAAGTGACCAATGCCACTGAACTAGTCCAAAGCTCCTCAACAGGGAAAATATGTAATAATCCCCATAAGATTCTTGATGGGAGAGACTGCACACTGATAGATGCTCTACTTGGGGATCCTCATTGTGATGTCTTTCAAGACGAAACATGGGATCTCTTTGTGGAACGAAGCAATGCTTTTAGCAACTGTTACCCTTATGATGTACCAGATTATGCATCCCTCAGATCTCTGGTTGCCTCATCAGGCACATTGGAGTTCATTACTGAGGGTTTCACTTGGACAGGGGTCACTCAAAATGGAGGAAGCGGTGCATGCAAAAGGGGACCTGCCAATGGTTTCTTCAGTAGACTGAATTGGTTGACCAAATCAGGGAGCACATACCCAGTACTGAACGTGACTGTGCCAAATAATGACAATTTTGACAAACTATACATTTGGGGAGTTCATCACCCAAGCACCAATCAAGAACAAACCAGCTTGTATGTTCAAGCATCCGGGAGAGTCACAGTATCTACCAGGAGAAGCCAGCAGACCATCATCTCAAACATTGGATCTAGACCTTGGGTGAGGGGTCAATCTGGCAGAATAAGCATATATTGGACAATAGTCAAACCTGGGGATGTGTTGGTAATCAATAGCAATGGAAACCTAATAGCTCCTCGAGGTTATTTCAAAATGCGCACTGGGAAAAGCTCAATAATGAAATCAGATGCTCCTATTGGGACTTGCATTTCTGAATGCATCACTCCAAACGGGAGTATTCCCAATGACAAACCTTTTCAAAATGTAAACAAGATAACATATGGAGCATGCCCCAAATATGTTAAACAGGGCAGTCTGAAATTGGCAACAGGAATGAGAAACGTGCCAGAGAAACAAACTAGAGGATTGTTCGGTGCAATAGCAGGTTTTATAGAAAATGGATGGGAAGGAATGATAGATGGCTGGTATGGTTTTAGGCATCAAAATTCTGAAGGTACAGGACAGGCAGCGGATCTCAAAAGCACCCAAGCAGCCATTGACCAAATTAATGGGAAATTAAACAGAGTGATTGAAAAGACAAATGAGAAATTCCATCAGATCGAAAAAGAGTTCTCAGAAGTTGAAGGGAGAATCCAAGATCTTGAAAGATATGTTGAAGATACAAAAATAGATCTCTGGTCTTACAATGCAGAGCTTCTTGTTGCCCTAGAAAACCAGCATACAATTGATCTGACTGATTCAGAAATGAACAAATTATTTGAGAAAACAAGGAGGCAACTAAGGGAGAATGCTGAAGATATGGGCAATGGTTGTTTCAAGATATACCACAAATGTGATAATTCTTGCATAGACTCAATTAGAAATGGGACTTATGATCATGACATATACAGGGACGAAGCACTGAACAATCGGTTCCAGATCAAAGGTGTTGAGCTGAAATCTGGGTACAAAGACTGGATCCTGTGGATTTCCTTTGCCATATCATGCTTTTTGCTTTGTGTTGTTTTGCTAGGGTTCATTATGTGGGCCTGCCAGAGAGGCAATATCAGGTGCAACATTTGCATTTGA
>A_/_H3N8|CY040966|A/chicken/Laos/A0573/2007
ATGAAGACCGTTATTGCTTTAAGCTGCATTTTCTGTCTGGCCTTCGGTCAGGACCTTCCAATGAAGACCGTTATTGCTTTAAGCTGCATTTTCTGTCTGGCCTTCGGTCAGGACCTTCCAGGAAATGACAACAGTACAGCAACACTGTGCCTGGGGCACCATGCAGTGCCGAACGGGACAATAGTGAAGACAATCACAGATGATCAGATTGAGGTGACTAATGCTACCGAGCTAGTTCAAAGCTCTTCAACAGGGAAAATATGTAACAATCCCCACAGGATCCTTGATGGAAGGGACTGCACACTAATGGATGCCCTACTGGGGGATCCTCATTGTGATGTCTTTCAAGATGAAACATGGGACCTCTTTGTAGAGCGGAGCAATGCTTTCAGCAATTGTTACCCTTACGATGTACCAGACTATGCATCCCTTCGATCCCTAGTTGCATCATCAGGCACATTGGAGTTCATCACTGAAGGTTTCACTTGGACAGGAGTAACTCAGGATGGAGGGAGCAATGCTTGCAAAAGGGGACCTGCTAGCGGTTTCTTCAGTAGATTGAACTGGTTGACTAAGTCAGAAAACGCATACCCAGTGTTGAACGTGACTATGCCAAACAATGACAATTTTGACAAACTATACATCTGGGGAGTTCATCACCCGAGCACAAGTCAAGAACAAACCAACCTGTATGTTCAAGCCTCAGGAAGAGTCACAGTCTCCACCAGGAGAAGCCAACAGACTATAATCCCGAACATTGGATCTAGGCCCTGGGTAAGGGGCCAGTCTGGCAGAATAAGCATCTATTGGACGATAGTCAAGCCTGGGGACGTACTGGTAATCAATAGTAATGGAAACCTAATCGCTCCTAGGGGCTACTTCAAAATGCGCACTGGGAAAAGCTCAATAATGAGATCAGATGCACCTATTGACACCTGCATCTCTGAATGCATCACTCCAAATGGAAGCATCCCCAATGACAAGCCCTTTCAAAATGTAAACAAGATCACATACGGGGCATGCCCCAAATATGTGAAGCAGAACACCCTGAAGTTGGCAACAGGAATGCGGAATGTACCTGAGAAACAAACCAGAGGCCTATTCGGTGCAATAGCAGGTTTTATAGAAAATGGATGGGAAGGGATGATAGATGGTTGGTACGGCTTCAGGCATCAAAATTCAGAAGGTACAGGGCAAGCAGCAGACCTTAAAAGCACTCAGGCAGCCATTGACCAGATCAATGGGAAGTTGAACAGAGTAATTGAGAAGACGAATGAGAAGTTCCATCAAATCGAAAAGGAATTCTCCGAAGTAGAAGGGAGAATTCAGGACCTTGAGAAATACGTTGAAGACACGAAGATAGATCTCTGGTCTTACAATGCAGAGCTTCTTGTTGCCCTAGAGAATCAGCATACAATTGATTTGACTGACTCAGAAATGAACAAATTGTTTGAAAAGACTAGGAGGCAACTGAGGGAAAATGCTGAGGACATGGGCAATGGTTGTTTCAAGATATACCACAAGTGTGACAATGCCTGCATAGAGTCAATTAGAAACGGGACTTATGACCATGACATATACAGAGATGAGGCATTGAACAACCGGTTCCAGATCAAAGGTGTTGAGCTAAAATCTGGATACAAAGACTGGATCCTGTGGATTTCCTTTGCCATATCATGCTTTTTGCTTTGTGTTGTTTTGCTGGGGTTCATTATGTGGGCCTGCCAGAGAGGCAACATTAGGTGCAACATTTGCATTTAA
>A_/_H3N2|EU743195|A/chicken/NY/11602-12/1998
ATGAAGACCATTATTGTTATAAGTTGTTTTTTCTGTCTGGTTTCCAGCCAAAATCCTCCAGAGAACAACAACAACAACACTGCAACACTGTGCTTGGGGCATCATGCAGTGCCAAATGGAACAATAGTGAAAACAATAACGGATGATCAAATTGAAGTAACTAATGCAACTGAACTGGTTCAGAGCTCCTCGACAGGGAGAATATGCAACAATCCCCACAGAATTCTCGATGGAAGAGACTGCACACTAATGGATGCTCTACTAGGGGACCCTCATTGCGATGTCTTTCAAGATGAAACATGGGATCTTTATGTAGAGCGCAGCAATGCCTTCAGCAACTGCTACCCATATGACGTGCCAGACTATGCATCTCTCAGATCTCTAGTGGCCTCATCAGGAACCCTAGAGTTCATCACCGAAGGCTTTACGTGGACAGGAGTCACACAAAATGGAGGGAGTGGTGCTTGCAAAAGAGGGCCCGCTAATGGCTTTTTCAGTAGACTGAATTGGCTGACTAAATCTGGTAATGCTTATCCATTGCTGAACGTGACTATGCCGAATAATGATAATTTTGACAAATTGTACGTGTGGGGAGTTCATCATCCAAGTACAAACCAAGAGCAGACCAATTTGTATGTTCAAACATCGGGAAGGGTCACAGTCTCAACTAGAAGAAGCCAGCAAACCATAATTCCCAACATCGGATCCAGGCCTTGGGTCAGAGGCCAATCAGGAAGAATAAGTATCTATTGGACAATAGTAAAGCCAGGAGATATACTGGTGATTAACAGCAATGGAAATCTAATTGCCCCTCGAGGTTATTTTAAGATGCGCACTGGGAAAAGCTCGATAATGAGATCAGATGCACCTATTGACACATGTATTTCTGAATGCATCACCCCTAATGGTAGCATCCCTAATGACAAGCCCTTTCAGAATGTAAACAAAATTACCTATGGGGCATGTCCCAAATATGTCAAGCAGAGCACCCTAAAGTTGGCAACTGGAATGCGGAATGTACCTGAGAAACAGACCAGGGGTCTGTTCGGTGCAATAGCAGGGTTCATAGAAAATGGATGGGAAGGAATGATAGATGGTTGGTATGGTTTCAGGCATCAAAACTCGGAAGGCACAGGACAAGCAGCAGACCTTAAAAGCACTCAAGCCGCCATTGACCAGATCAATGGAAAATTGAACCGAGTAATAGAGAAAACAAATGAAAAGTTTCATCAGATTGAAAAGGAATTTTCCGAAGTGGAAGGGAGAATTCAGGACCTTGAGAAATATGTCGAAGACACCAAAATAGATCTATGGTCTTACAATGCGGAACTCCTTGTGGCACTGGAAAACCAGCATACAATTGATCTGACTGACTCAGAAATGAACAAACTATTTGAAAAAACAAGAAGACAGCTGAGGGAGAATGCTGAAGACATGGGGAATGGCTGTTTCAAAATATATCACAAATGTGACAATGCTTGCATAGAGTCAATTAGGAATGGGACCTATGATCATGACATATACAGGGATGAAGCACTAAACAATCGATTCCAGATCAAGGGTGTGGAGCTGAAATCTGGATACAAAGATTGGATTCTGTGGATTTCCTTTGCCATATCATGCTTCTTGCTGTGTGTTGTTCTACTGGGATTCATCATGTGGGCCTGCCAGAGAGGCAATATTAGGTGCAACATTTGCATTTGA
>A_/_H3N8|CY014571|A/blue-winged_teal/Alberta/120/1991
ATGAAGACCATTATTGTCCTAAGTTGTTTTTTCTGTCTGGCTTTCAGCCAAGATCCTTCAGAGAACAACAACAACAACACTGCTACACTGTGTTTGGGGCATCATGCAGTACCAAATGGAACAATAGTGAAAACAATAACGGATGATCAAATTGAAGTGACTAATGCTACTGAACTGGTTCAGAGCTCCTCAACAGGGAAAATATGCAACAATCCCCACAGAATTCTCGATGGAAGAGACTGCACACTAATAGATGCTCTACTAGGGGACCCTCATTGTGATGTATTTCAAGATGAAACATGGGACCTTTATATAGAGCGCAGCAATGCTTTCAGCAACTGCTACCCATATGACGTGCCAGATTACGCATCTCTCAGATCTCTAGTGGCCTCATCAGGAACCTTAGAGTTCATCACCGAAGGCTTTACGTGGACAGGAGTCACACAAAATGGTGGGAGTGGTGCTTGCAAAAGAGGGCCCGCTAATGGCTTCTTCAGTAGACTGAATTGGCTGACTAAATCTGGTAATGCTTATCCATTGCTGAACGTGACTATGCCGAATAATGATAACTTTGACAAGTTGTACGTGTGGGGAATTCATCACCCAAGCACAAACCAAGAGCAAACCAACTTGTATGTTCAGGCATCGGGAAGGGTCACAGTCTCAACTAGAAGAAGCCAGCAAACCATAATTCCTAACATCGGATCCAGGCCCTGGGTCAGAGGCCAATCAGGGAGAATCAGTATCTACTGGACAATAGTAAAGCCAGGAGACATACTGGTGATTAACAGCAATGGAAATCTAATTGCCCCTCGAGGTTATTTCAAGATACGCACTGGGAAAAGCTCAATAATGAGATCAGATGCACCTATTGACACATGTATCTCTGAGTGCATCACTCCTAACGGGAGCATCTCCAATGACAAGCCCTTTCAGAATGTGAACAAGATTACTTATGGAGCATGTCCCAAATATGTCAAACAGAGCACCCTAAAGTTGGCAACCGGGATGCGGAATGTACCTGAAAAACAGACCAGGGGTCTGTTCGGTGCAATAGCAGGGTTCATAGAAAATGGATGGGAAGGAATGATAGATGGTTGGTATGGTTTCAGGCATCAAAACTCAGAAGGCACAGGACAGGCAGCAGACCTTAAAAGCACTCAAGCCGCCATTGACCAGATCAATGGGAAATTGAACCGGGTAATCGAGAAAACAAATGAAAAGTTTCATCAGATTGAAAAGGAATTTTCCGAAGTGGAAGGAAGAATTCAGGACCTTGAGAAATATGTTGAAGACACTAAAATAGATCTATGGTCTTACAATGCAGAGCTTCTTGTGGCCCTGGAGAACCAACATACAATTGATCTGACTGATTCAGAAATGAACAAACTATTTGAAAAAACAAGGAGACAACTGAGGGAGAATGCTGAAGATATGGGGAATGGATGCTTCAAAATATACCACAAATGTGACAATGCTTGTATAGAGTCAATCAGGAATGGGACTTATGATCATGACATATACAGAGATGAAGCACTAAACAATCGATTCCAGATCAAGGGTGTGGAACTGAAATCTGGATACAAAGATTGGATTCTATGGATTTCCTTTGCCATATCATGCTTTTTGCTGTGTGTTGTTCTACTGGGATTCATCATGTGGGCCTGCCAGAGAGGCAATATTAGGTGCAACATTTGCATTTGA
>A_/_H3N8|CY205678|A/blue-winged_teal/Texas/AI10-3848/2010
ATGAAGACTATTATTGTTCTGAGCTGTCTTTTCTGTCTGGCTTTCAGCCAAAATCCTTCAGAGAACAACAACAACAACACTGCAACACTGTGCTTGGGACATCATGCAGTGCCAAACGGAACAATAGTGAAAACAATAACGGATGATCAAATTGAAGTAACTAATGCGACTGAACTGGTTCAGAGCTCCTCAACAGGGAAAATATGCAACAATCCTCACAGAATTCTCGATGGAAGAGACTGCACATTAATGGATGCTCTACTAGGGGACCCTCATTGTGATGTACTTCAGGATGAAACATGGGATCTTTATATAGAGCGCAGCAATGCATTCAGCAACTGCTACCCATATGACGTGCCAGACTATGCATCTCTCAGGTCTCTAGTGGCCTCATCAGGAACCCTAGAGTTCATCACTGAGGGTTTTACGTGGACAGGAGTCACACAAAATGGAGGGAGTGGTGCTTGCAAAAGAGGGCCTGCCAATGGCTTTTTCAGTAGACTGAATTGGCTGACCAAATCTGGTAGTGCTTATCCATTGCTGAACGTGACTATGCCGAATAATGATAATTTTGACAAATTGTACGTGTGGGGAGTTCATCATCCAAGCACAAGCCAAGAGCAAACCAGTTTGTATGTTCAGGCATCGGGAAGGGTCACAGTCTCAACTAGAAGAAGCCAGCAAACCATAATTCCCAACATCGGATCCAGGCCTTGGGTCAGAGGCCAATCAGGAAGAATAAGTATCTACTGGACAATAGTAAAGCCAGGAGACATACTGGTGGTTAACAGCAATGGAAATCTAATTGCCCCTCGAGGTTATTTTAAGATGCGCACTGGAAAAAGCTCGATAATGAAATCAGATGCACCTATTGACACATGTATCTCTGAGTGCATCACTCCTAATGGTAGCATCCCCAATGACAAGCCCTTTCAGAATGTGAACAAAATTACCTATGGAGCATGTCCCAAATATGTCAAGCAGAGCACTCTAAAATTGGCAACTGGAATGCGGAATGTACCTGAGAAACAGACCAGGGGTCTGTTCGGTGCAATAGCAGGATTCATAGAAAATGGGTGGGAAGGAATGATAGATGGTTGGTATGGTTTCAGGCATCAAAACTCAGAAGGTACAGGACAAGCAGCAGACCTTAAAAGCACTCAAGCCGCCATTGACCAAATCAATGGAAAACTGAATCGGGTAATCGAGAAAACAAATGAAAAGTTTCATCAGATTGAAAAAGAGTTTTCAGAGGTGGAAGGAAGAATTCAGGACCTTGAGAAATATGTTGAGGACACCAAAATAGATCTATGGTCTTACAATGCGGAACTTCTTGTGGCACTGGAAAATCAGCACACAATTGACCTGACTGATTCAGAAATGAACAAACTATTTGAGAAAACGAGAAGACAGCTAAGGGAGAATGCCGAAGACATGGGGAATGGCTGTTTCAAAATATACCACAAATGTGATAATGCCTGCATAGAGTCAATTAGGAATGGGACCTATGATCATGACATATACAGGGATGAAGCACTAAACAATCGGTTCCAGATTAAGGGAGTGGAACTGAAATCTGGATACAAAGATTGGATTCTATGGATTTCCTTTGCCATATCATGCTTTTTGCTGTGTGTTGTTCTACTGGGATTCATCATGTGGGCCTGCCAGAGAGGCAATATTAGGTGCAACATTTGCATTTGA
>A_/_H3N8|MH578792|A/ruddy_turnstone/Delaware_Bay/324/2005
ATGAAGACCATCATTGTTCTAAGTTATCTTTTCTGTCTGGCTCTCGGCCAAGAATTTACTCAGAGAAAAAACAACAGCACCGCTACACTGTGCTTAGGGCATCATGCAGTACAGAATGGGACAATAGTGAAGACAATTACGGATGATCAAATTGAAGTGACCAATGCCACTGAATTAGTCCAGAGTTCTTCAACAGGGAAGATATGCAACAATCCACATAGAATCCTTGATGGAAGGGACTGTACACTGATAGATGCCCTACTGGGAGACCCCCACTGTGATGTATTCCAAGATGAAACCTGGGACCTTTATGTAGAACGTAGCAGTGCATTCAGCAACTGCTATCCCTATGACGTACCAGACTATGCATCGCTCAGGTCTCTAGTTGCCTCCTCAGGAACCCTAGAGTTCTTCGCAGAAGGATTCACATGGGCAGGAGTCACTCAAAATGGAGAAAGCAATGCCTGCATGAGAGGGCCTGCTGGTGGTTTCTTCAGCAGGCTGAATTGGCTGACTAAATCTGGAGGTGCTTACCCAGTGTTGAATGTGTCTAGGCCAAATAATGACAACTTTGACAAATTGTACGTCTGGGGAGTTCACCACCCAAGCACAAACCAGGAGCAAACCAACCTATATGTTCAGGCATCAGGAAGGGTAACAGTTTCAACCAGAAGGAGCCAACAAACCATAATACCGAATATTGGATCCAGGCCTTTGGTCAGGGGCCAATCAGGGAGGATAAGCATCTACTGGACAATAGTGAAGCCGGGGGATGTACTGGTAATTAACAGTAATGGTAATCTAATCGCTCCTCGAGGATACTTCAAAATGCGCACTGGGAAAAGTTCAATAATGAGATCAGATGCGCCTATTGACACATGCATTTCTGAGTGCATCACTCCTAATGGAAGCATCCCCAATGACAAGCCTTTTCAAAATGTAAACAAGATCACTTACGGAGCATGCCCTAAGTATGTCAAACAGAGCACTTTGAAACTGGCAACAGGGATGAGGAATGTGCCTGAGAAACAAACCAAGGGTCTGTTCGGTGCAATAGCCGGATTTATAGAAAATGGATGGGAAGGAATGATAGACGGCTGGTATGGTTTCAGACACCAGAACTCTGAAGGTACAGGACAAGCTGCAGACCTGAAAAGCACACAGGCAGCCATTGACCAGATTAATGGGAAGTTGAACCGAGTAATCGAGAAAACAAATGAAAAGTTTCATCAGATTGAAAAGGAATTCTCTGAAGTGGAAGGGAGAATCCAGGACCTTGAGAAATATGTAGAAGACACTAAGATAGATCTATGGTCTTACAATGCAGAGCTCCTGGTGGCCCTGGAAAACCAGCATACAATCGATCTGACTGATTCTGAAATGAACAAACTATTCGAAAAAACGAGGCGGCAATTGAGGGAGAATGCCGAAGACATGGGCAATGGTTGCTTCAAAATATACCACAAATGTGACAACTCATGTATAGAATCAATCAGAAACGGGACCTATGATCATGACATATACAGAGACGAAGCATTAAACAACCGATTCCACATCAAGGGTGTGGAGCTAAAATCTGGATACAAAGATTGGATCTTATGGATTTCCTTTGCCATATCATGCTTTTTGCTTTGTGTTGTTCTGCTGGGGTTCATTATGTGGGCCTGCCAAAGAGGCAACATTAGGTGCAACATTTGCATTTGA
>A_/_H3N8|MH579340|A/ruddy_turnstone/Delaware_Bay/451/2005
ATGAAGACCATCATTGTTCTAAGTTATCTTTTCTGTCTGGCTCTCGGCCAAGATTACACTCAGAGAAAAAACAACAGCACCGCTACACTGTGCTTAGGGCATCATGCAGTACAGAATGGGACAATAGTGAAGACAATTACGGATGATCAAATTGAAGTGACCAATGCCACTGAATTAGTCCAGAGTTCTTCAACAGGGAAGATATGCAACAATCCACATAGAATCCTTGATGGAAGGGACTGTACACTGATAGATGCCCTACTGGGAGACCCCCACTGTGATGTATTCCAAGATGAAACCTGGGACCTTTATGTAGAACGTAGCAGTGCATTCAGCAACTGCTATCCCTATGACGTACCAGACTATGCATCGCTCAGGTCTCTAGTTGCCTCCTCAGGAACCCTAGAGTTCTTCGCAGAAGGATTCACATGGGCAGGAGTCACTCAAAATGGAGAAAGCAATGCCTGCATGAGAGGGCCTGCTGGTGGTTTCTTCAGCAGGCTGAATTGGCTGACTAAATCTAGAGGTGCTTACCCAGTGTTGAATGTGTCTAGACCAAATAATGACAACTTTGACAAATTGTACGTCTGGGGAGTTCACCACCCAAGCACAAACCAGGAGCAAACCAACCTATATGTTCAGGCATCAGGAAGGGTAACAGTTTCAACCAGAAGGAGCCAACAAACCATAATACCGAATATTGGATCCAGGCCTTTGGTCAGGGGCCAATCAGGGAGGATAAGCATCTACTGGACAATAGTGAAGCCGGGGGATGTACTGGTAATTAACAGTAATGGTAATCTAATCGCTCCTCGAGGGTACTTCAAAATGCGCACTGGGAAAAGTTCAATAATGAGATCAGATGCGCCTATTGACACATGCATTTCTGAGTGCATCACTCCTAATGGAAGCATCCCCAATGACAAGCCTTTTCAAAATGTAAACAAGATCACTTACGGAGCATGCCCTAAGTATGTCAAACAGAGCACTTTGAAACTGGCAACAGGGATGAGGAACGTGCCTGAGAAACAAACCAAGGGTCTGTTCGGTGCAATAGCCGGATTTATAGAAAATGGATGGGAAGGAATGATAGACGGCTGGTATGGTTTCAGACACCAGAACTCTGAAGGTACAGGACAAGCTGCAGACCTGAAAAGCACACAGGCAGCCATTGACCAGATTAATGGGAAGTTGAACCGAGTAATCGAGAAAACAAATGAAAAGTTTCATCAGATTGAAAAGGAATTCTCTGAAGTGGAAGGGAGAATCCAGGACCTTGAGAAATATGTAGAAGACACTAAGATAGATCTATGGTCTTACAATGCAGAGCTCCTGGTGGCCCTGGAAAACCAGCATACAATCGATCTGACTGATTCTGAAATGAACAAACTATTCGAAAAAACGAGGCGGCAATTGAGGGAGAATGCCGAAGACATGGGCAATGGTTGCTTCAAAATATACCACAAATGTGACAACTCATGTATAGAATCAATCAGAAACGGGACCTATGATCATGACATATACAGAGACGAAGCATTAAACAACCGATTCCACATCAAGGGTGTGGAGCTAAAATCTGGATACAAAGATTGGATCTTATGGATTTCCTTTGCCATATCATGCTTTTTGCTTTGTGTTGTTCTGCTGGGGTTCATTATGTGGGCCTGCCAAAGAGGCAACATTAGGTGCAACATTTGCATTTGA
>A_/_H3N8|KY644162|A/yellow-billed_pintail/Chile/C2014/2015
ATGAAGACAATCACTGCTCTGGTTCTACTTGCCCATTGGGCCTACAGTCAAAACCCAATCAATGGCAATGACACAGCCACACTATGCTTAGGACACCATGCAGTGGCAAATGGAACGCTAGTGAGAACGATAACTGATGACCAGATCGAAGTAACCAATGCAACGGAACTGGTCCAGAGCACTTCAACAGGGAAGATATGCAACAACCCACACAGGGTCTTAGATGGAAGAGACTGCACTTTGATAGATGCGATGCTAGGAGACCCTCATTGTGATGTCTTCCAGGATGAAAATTGGGACCTTTTCATAGAAAGAAGCAATGCTTTCAGCAATTGCTACCCGTATGATGTTCCTGATTATGCATCACTCCGTTCTCTTGTGGCATCCTCAGGGACATTAGAGTTCATAACAGAGGGTTTCACATGGACGGGTGTTACCCAGAATGGAGGAAGTAGCGCCTGCAAAAGAGGTCCAGCAAATGGGTTCTTTAGTCGACTAAACTGGCTAACAAAATCTGGCAATGCCTACCCCACACTGAATGTGACAATGCCTAACAATGACAATTTTGACAAACTGTACATCTGGGGGGTTCATCATCCAAGTACAAACAATGAACAGACAAATCTATACGTCCAGGCATCGGGCAGAGTAACAGTCTCAACAAGAAGGACCCAGCAGACAATAATTCCTAATATCGGATCAAGACCATGGGTTAGAGGTCAATCAGGCAGAATAAGCATATACTGGACTATTGTGAAGCCTGGGGATGTCATCGTAATAAACAGCAATGGCAACTTAATTGCGCCGAGGGGATATTTCAAGATGCGAACAGGGAAAAGTTCTATAATGAGATCAGATGCACCCATAGACACTTGTATATCTGAATGCATTACACCAAATGGAAGCATTCCCAACAACAGGCCATTTCAAAATGTGAACAAGATCACATATGGAAATTGCCCCAAGTATGTAAAACAGAATACTTTAAAATTGGCCACTGGAATGAGGAACGTACCAGAGAAGCAAACTAGGGGACTCTTTGGGGCAATAGCAGGGTTCATAGAAAATGGTTGGCAAGGAATGATTGATGGGTGGTATGGGTTTCGGCACCAGAATTCAGAAGGAACTGGGCAAGCTGCTGATCTTAAGAGTACCCAAGCGGCCATCGATCAGATCAATGGGAAATTGAACAGGGTCATTGAAAAGACTAATGAGAAATTCCATCAAATAGAGAAGGAATTTTCAGAAGTGGAAGGAAGGATCCAGGACCTGGAGAAATATGTAGAAGACACAAAGATAGATCTATGGTCCTACAATGCAGAGTTGTTAGTAGCACTGGAGAATCAACACACAATTGATCTAACAGATGCAGAGATGAACAAACTGTTCGAGAAAACTAGAAGGCAATTAAGAGAAAATGCAGAAGACATGGGGAATGGATGTTTCAAGATTTACCACAGATGTGATAATGCATGCATTGAATCAATACGAAATGGAACATATGACCATGACATCTACAGGGATGAAGCATTAAATAACCGATTTCAAATTAAAGGTGTCGAATTGAAATCAGGCTACAAAGATTGGATACTGTGGATCTCTTTTGCCATATCATGCCTCTTACTCTGTGTTGTTCTATTGGGCTTCATAATGTGGGCCTGCCAGAGAGGCAACATTAGGTGCAACATTTGCATTTGA
>A_/_H3N6|KX101146|A/red-fronted_coot/Chile/5/2013
ATGAAGACAATCACTGCTCTGCTGCTATTTGCCCATTGGGCCTACAGTCAAAACCCAATCAATGGCAATGAAACAGCCACACTGTGTTTGGGACACCATGCAGTGGCAAATGGAACGCTAGTGAAAACGATAACCGATGATCAGATCGAAGTAACCAATGCCACGGAACTGGTCCAGAGCACTTCAACAGGGAAGATATGTAACAACCCACACAGAGTCTTGGATGGGAGAGATTGCACTTTGATAGATGCGATGCTAGGAGACCCCCATTGTGATGTCTTCCAGGGTGAAAATTGGGACCTTTTCGTAGAACGAAGCAGTGCCTTCAGCAATTGCTACCCATATGACGTTCCTGATTATGCATCACTCCGGTCTCTTGTGGCATCCTCAGGGACATTAGAGTTCATAACAGAGGGTTTCACATGGACGGGTGTCACCCAAAACGGAGGAAGTAGCGCCTGCAAAAGAGGACCAGCAAATGGTTTCTTTAGCCGACTAAACTGGCTAACAAAATCTGGCAGTGCCTACCCCACACTGAATGTGACAATGCCAAACAATGACAATTTTGACAAACTGTACGTCTGGGGGGTTCATCATCCAAGTACAAACAATGAGCAGACAAGTCTATACGTCCAGGCGTCAGGCAGAATAACAGTCTCAACAAGAAGGACCCAGCAGACAATAATCCCAAATATCGGATCAAGACCATGGGTCAGAGGCCAATCAGGCAGGATAAGCATATACTGGACTATTGTGAAGCCTGGGGATGTCATTGTAATAAACAGCAATGGCAACTTAATTGCGCCGAGGGGATATTTCAAAATGCGAACAGGGAAAAGTTCTATAATGAGATCAGATGCACCCATAGACACTTGTATATCTGAATGCATTACACCGAATGGAAGCATTCCCAACAACAGGCCATTTCAAAATGTGAACAAGATCACATATGGAAACTGCCCCAAGTATGTTAAACAGAATACTTTAAAATTGGCCACTGGAATGAGGAACGTACCAGAGAAGCAAACCAGGGGACTCTTTGGGGCAATAGCAGGTTTTATAGAAAATGGTTGGCAAGGAATGATTGATGGATGGTATGGGTTTCGGCATCAGAATTCAGAAGGAACTGGGCAAGCTGCTGATCTTAAGAGTACCCAAGCGGCCATTGATCAGATCAATGGGAAATTGAACAGAGTCATTGAAAAGACTAATGAGAAATTCCATCAGATAGAGAAGGAATTTTCAGAAGTGGAAGGAAGGATCCAGGACCTGGAGAAATATGTAGAAGACACAAAGATAGACCTATGGTCCTACAATGCAGAGTTGTTAGTAGCCCTGGAGAACCAACACACGATTGACCTAACAGATGCAGAGATGAACAAACTGTTCGAGAAAACTAGAAGGCAATTAAGAGAAAATGCAGAAGACATGGGAAATGGATGTTTCAAAATTTATCACAAATGTGATAATGCATGCATTGAATCAATACGAAATGGAACATATGACCATGACATCTACAGGGACGAAGCATTAAACAACCGGTTTCAAATTAGAGGTGTCGAATTGAAATCAGGCTACAAAGATTGGATACTGTGGATCTCTTTTGCCATATCATGCTTCTTACTCTGTGTTGTTCTATTGGGCTTCATAATGTGGGCCTGCCAGAGAGGCAACATTAGGTGCAACATTTGCATTTAA
>A_/_H3N8|MH499154|A/cinnamon_teal/Chile/C19368/2016
ATGAAGACAATCACTGCTCTGGTTCTACTTGCCCATTGGGCCTACAGTCAAAACCCAATCAATGGCAATGACACAGCCACACTATGCCTAGGACACCATGCAGTGGCAAATGGAACACTAGTGAAAACAATAACTGATGATCAGATCGAAGTAACCAATGCCACGGAACTGGTCCAGAGCACCTCAACAGGGAAGATATGCAACAACCCACACAGAGTCTTGGATGGAAGAGACTGCACCTTGATAGATGCAATGCTAGGAGACCCTCATTGTGATGTCTTCCAGGATGAAAATTGGGACCTTTTCATAGAAAGAAGCAATGCTTTCAGCAATTGCTACCCATATGATGTTCCTGATTATGCATCACTCCGTTCTCTTGTGGCATCCTCGGGGACATTAGAGTTCATAACGGAGGGTTTCACATGGACAGGTGTCACCCAGAGTGGAGGAAGTAGCGCCTGCAAAAGAGGTCCAGCAAATGGTTTCTTTAGTCGACTAAACTGGCTAACAAAATCTGGCAGTGCCTACCCCACACTGAATGTGACAATGCCTAACAATGACAATTTTGACAAACTGTACATCTGGGGGGTTCATCATCCAAGTACAAACAATGAACAGACAAACCTATACGTCCAGGCATCGGGTAGAGTAACAGTCTCAACAAGAAGAACCCAGCAGACGATAATTCCCAATATCGGATCAAGACCATGGGTCAGAGGTCAATCAGGCAGAATAAGCATATACTGGACTATTGTGAAGCCTGGGGATGTCATCGTAATAAACAGCAATGGCAACTTAATTGCGCCGAGGGGGTATTTCAAGATGCGAACAGGGAAAAGTTCTATAATGAGATCAGATGCACCCATAGACACTTGTATATCTGAATGCATCACACCGAATGGAAGCATTCCCAATAACAGGCCGTTTCAAAATGTGAACAAGATCACATATGGAAATTGCCCCAAGTATGTAAAGCAGAATACTTTAAAATTGGCCACTGGAATGAGGAACGTACCAGAAAAGCAAACCAGGGGACTTTTTGGGGCAATCGCAGGGTTCATAGAAAATGGTTGGCAAGGAATGATTGATGGATGGTACGGGTTTCGGCACCAGAATTCAGAAGGAACTGGGCAAGCTGCTGATCTTAAAAGTACCCAAGCGGCCATCGACCAGATCAATGGGAAATTGAACAGGGTCATTGAAAAGACTAATGAGAAATTCCATCAAATAGAGAAGGAATTTTCAGAAGTGGAAGGAAGGATCCAGGACCTGGAGAAATATGTAGAAGACACAAAGATAGACCTATGGTCCTACAATGCAGAGTTGTTAGTGGCACTGGAGAATCAACATACAATTGATCTAACAGATGCAGAGATGAACAAACTGTTCGAGAAAACTAGAAGGCAATTAAGAGAAAATGCAGAAGATATGGGGAATGGATGTTTCAAAATTTACCACAAATGTGATAATGCATGCATTGAATCAATACGGAATGGAACATATGACCATGACATCTACAGGGATGAAGCATTAAACAACCGATTTCAAATTAAAGGTGTCGAATTGAGATCAGGCTACAAAGATTGGATATTGTGGATCTCTTTTGCCATATCATGCTTCTTGCTCTGCGTTGTTCTATTGGGCTTCATAATGTGGGCCTGCCAGAGAGGCAACATTAGGTGCAACATTTGCATTTAA
>A_/_H3N6|MH579200|A/ruddy_turnstone/Delaware_Bay/160/2005
ATGAAGACCATCATTGTTCTAAGTTATCTTTTCTGTCTGGCTCTCGGCCAAGATTACTCAGAGAGAAACAACAGCACCGCTACACTGTGCTTAGGGCATCATGCAGTACAGAATGGGACAATAGTGAAGACAATTACGGATGATCAAATTGAAGTGACCAATGCCACTGAATTAGTCCAGAGTTCTTCAACAGGGAAGATATGCAACAATCCACATAGAATCCTTGATGGAGGGGACTGCACACTGATAGATGCCCTACTGGGAGACCCCCACTGTGATGTATTCCAAGATGAAACCTGGGACCTTTATGTAGAACGTAGCAGTGCATTCAGCAACTGCTATCCCTATGACGTACCAGACTATGCATCGCTCAGGTCTCTAGTTGCCTCCTCAGGAACCCTAGAGTTCTTCGCAGAAGGATTCACATGGGCAGGAGTCACTCAAAATGGCAATGCCTGCATGAGAGGGCCTGCTGGTGGTAGCAGTGGTGAACTCCCCAGACGTACAATTTGTCTAGGCCAATCAAATAATGACAACTTTGACAAATTGTACGTCTGGGGAGTTCACCACCCAAGCACAAACCAGGAGCAAACCAACCTATATGTTCAGGCATCAGGAAGGGTAACAGTTTCAACCAGAAGGAGCCAACAAACCATAATACCGAATATTGGATCCAGGCCTTTGGTCAGGGGCCAATCAGGGAGGATAAGCATCTACTGGACAATAGTGAAGCCGGGGGATGTACTGGTAATTAACAGTAATGGTAATCTAATCGCTCCTCGAGGGTACTTCAAAATGCGCACTGGGAAAAGTTCAATAATGAGATCAGATGCGCCTATTGACACATGCATTTCTGAGTGCATCACTCCTAATGGAAGCATCCCCAATGACAAGCCTTTTCAAAATGTAAACAAGATCACTTACGGAGCATGCCCTAAGTATGTCAAACAGAGCACTTTGAAACTGGCAACAGGGATGAGGAATGTGCCTGAGAAACAAACCAAGGGTCTGTTCGGTGCAATAGCCGGATTTATAGAAAATGGATGGGAAGGAATGATAGACGGCTGGTATGGTTTCAGACACCAGAACTCTGAAGGTACAGGACAAGCTGCAGACCTGAAAAGCACACAGGCAGCCATTGACCAGATTAATGGGAAGTTGAACCGAGTAATCGAGAAAACAAATGAAAAGTTTCATCAGATTGAAAAGGAATTCTCTGAAGTGGAAGGGAGAATCCAGGACCTTGAGAAATATGTAGAAGACACTAAGATAGATCTATGGTCTTACAATGCAGAGCTCCTGGTGGCCCTGGAAAACCAGCATACAATCGATCTGACTGATTCTGAAATGAACAAACTATTCGAAAAAACGAGGCGGCAATTGAGGGAGAATGCCGAAGACATGGGCAATGGTTGCTTCAAAATATACCACAAATGTGACAACTCATGTATAGAATCAATCAGAAACGGGACCTATGATCATGACATATACAGAGACGAAGCATTAAACAACCGATTCCACATCAAGGGTGTGGAGCTAAAATCTGGATACAAAGATTGGATCTTATGGATTTCCTTTGCCATATCATGCTTTTTGCTTTGTGTTGTTCTGCTGGGGTTCATTATGTGGGCCTGCCAAAGAGGCAACATTAGGTGCAACATTTGCATTTGA
>A_/_H3N8|MK164010|A/yellow-billed_pintail/Chile/C34473/2017
ATGAAGACAATCACTGCTCTGGTTCTACTTGCCCATTGGGCCTACAGTCAAAGCCCAATCAATGGCAATGACACAGCCACACTATGCCTAGGACACCATGCAGTGGCAAATGGGACACTAGTGAAAACAATAACTGATGATCAGATCGAAGTAACCAATGCCACGGAACTGGTCCAGAGCACCTCAACAGGGAAGATATGCAACAACCCACACAGAGTCTTGGATGGAAGAGACTGCACCTTGATAGATGCAATGCTAGGAGACCCTCATTGTGATGTCTTCCAGGATGAAAATTGGGACCTTTTCATAGAAAGAAGCAATGCTTTCAGCAATTGCTACCCATATGATGTTCCTGATTATGCATCACTCCGTTCTCTTGTGGCATCTTCGGGGACATTAGAGTTCATAACAGAGGGTTTCACATGGACAGGTGTCACCCAGAATGGAGGAAGTAGCGCCTGCAAAAGAGGTCCAGCAAATGGTTTCTTTAGTCGACTAAACTGGCTAACAAAATCTGGCAGTGCCTACCCCACACTGAATGTGACAATGCCCAACAATGACAATTTTGACAAACTGTACATCTGGGGGGTTCATCATCCAAGTACAAACAATGAACAGACAAACCTATACGTCCAGGCATCGGGTAGAGTAACAGTCTCAACAAGAAGAACCCAGCAGACGATAATTCCCAATATCGGATCAAGACCATGGGTCAGAGGTCAATCAGGCAGAATAAGCATATACTGGACTATTGTGAAGCCTGGGGATGTCATCGTAATAAACAGCAATGGCAACTTAATTGCGCCGAGGGGGTATTTCAAGATGCGAACAGGGAAAAGTTCTATAATGAGGTCAGATGCACCCATAGACACTTGTATATCTGAATGCATCACACCGAACGGAAGCATTCCCAATAACAGGCCGTTTCAAAATGTGAACAAGATCACATATGGAAATTGCCCCAAATATGTAAAGCAGAATACTTTAAAACTGGCCACTGGAATGAGGAACGTACCAGAAAAGCAAACCAGGGGACTTTTTGGGGCAATCGCAGGGTTCATAGAAAATGGTTGGCAAGGAATGATTGATGGATGGTACGGGTTTCGGCACCAGAATTCAGAAGGAACTGGGCAAGCTGCTGATCTTAAAAGTACCCAAGCGGCCATCGACCAGATCAATGGAAAATTGAACAGGGTCATTGAAAAGACTAATGAGAAATTCCATCAAATAGAGAAGGAATTTTCAGAAGTGGAAGGAAGGATCCAGGATCTGGAGAAATATGTAGAAGACACAAAGATAGACCTATGGTCCTACAATGCAGAGTTGTTAGTGGCACTGGAGAATCAACATACAATTGATCTAACAGATGCAGAAATGAACAAACTGTTCGAGAAAACTAGAAGGCAATTAAGAGAAAATGCAGAAGATATGGGGAACGGATGTTTCAAAATTTACCACAAATGTGATAATGCATGCATTGAATCAATACGGAATGGAACATATGACCATGACATCTACAGGGATGAAGCATTAAACAACCGATTTCAAATTAAAGGTGTCGAATTGAAATCAGGCTACAAAGATTGGATATTGTGGATCTCTTTTGCCATATCATGCTTCTTGCTCTGCGTTGTTCTATTGGGCTTCATAATGTGGGCCTGCCAGAGAGGCAACGTTAGGTGCAACATTTGCATTTAA
>A_/_H3N8|MK163999|A/yellow-billed_pintail/Chile/C30974/2017
ATGAAGACAATCACTGCTCTGGTTCTACTTGCCCATTGGGCCTACAGTCAAAACCCAATCAATGGCAATGACACAGCCACACTATGCCTAGGACACCATGCAGTGGCAAATGGAACACTAGTGAAAACAATAACTGATGATCAGATCGAAGTAACCAATGCCACGGAACTGGTCCAGAGCACCTCAACAGGGAAGATATGCAACAACCCACACAGAGTCTTGGATGGAAGAGACTGCACCTTGATAGATGCAATGCTAGGAGACCCTCATTGTGATGTCTTCCAGGATGAAAATTGGGACCTTTTCATAGAAAGAAGCAATGCTTTCAGCAATTGCTACCCATATGATGTTCCTGATTATGCATCACTCCGTTCTCTTGTGGCATCTTCGGGGACATTGGAGTTCATAACAGAGGGTTTCACATGGACAGGTGTCACCCAGAATGGAGGAAGTAGCGCCTGCAAAAGAGGTCCAGCAAATGGTTTCTTTAGTCGACTAAACTGGCTAACAAAATCTGGCAGTGCCTACCCCACACTGAATGTGACAATGCCTAACAATGACAATTTTGACAAACTGTACATCTGGGGGGTTCATCATCCAAGCACAAACAATGAACAGACAAACCTATACGTCCAGGCATCGGGTAGAGTAACAGTCTCAACAAGAAGAACCCAGCAGACGATAATTCCCAATATCGGATCAAGACCATGGGTCAGAGGTCAATCAGGCAGAATAAGCATATACTGGACTATTGTGAAGCCTGGGGATGTCATCGTAATAAACAGCAATGGCAACTTAATTGCGCCGAGGGGGTATTTCAAGATGCGAACAGGGAAAAGTTCTATAATGAGATCAGATGCACCCATAGACACTTGTATATCTGAATGCATCACACCGAATGGAAGCATTCCCAATAACAGGCCGTTTCAAAATGTGAACAAGATCACATATGGAAATTGCCCCAAATATGTAAAGCAGAATACTTTAAAATTGGCCACTGGAATGAGGAACGTACCAGAAAAGCAAACCAGGGGACTTTTTGGGGCAATCGCAGGGTTCATAGAAAATGGTTGGCAAGGAATGATTGATGGATGGTACGGGTTTCGGCACCAGAATTCAGAAGGAACTGGGCAAGCTGCTGATCTTAAAAGTACCCAAGCGGCCATCGACCAGATCAATGGAAAATTGAACAGGGTCATTGAAAAGACTAATGAGAAATTCCATCAAATAGAGAAGGAATTTTCAGAAGTGGAAGGAAGGATCCAGGACCTGGAGAAATATGTAGAAGACACAAAGATAGACCTATGGTCCTACAATGCAGAGTTGTTAGTGGCACTGGAGAATCAACATACAATTGATCTAACAGATGCAGAAATGAACAAGCTGTTCGAGAAAACTAGAAGGCAATTAAGAGAAAATGCAGAAGATATGGGGAACGGATGTTTCAAAATTTACCACAAATGTGATAATGCATGCATTGAATCAATACGGAATGGAACATATGACCATGACATCTACAGGGATGAAGCATTAAACAACCGATTTCAAATTAAAGGTGTTGAATTGAAATCAGGCTACAAAGATTGGATATTGTGGATCTCTTTTGCCATATCATGCTTCTTGCTCTGCGTTGTTCTATTGGGCTTCATAATGTGGGCCTGCCAGAGAGGCAACGTTAGGTGCAACATTTGCATTTAA
>A_/_H3N8|AB537477|A/duck/Chiba/15/2008
ATGAAGACCGTTATTGCTTTAAGCTGCATTTTCTGTCTGACTTTCGGTCAGGACCTTCCAGGGAATGACAACAGTACAGCAACACTGTGCCTGGGGCACCATGCAGTGCCGAACGGGACAATAGTGAAGACAATCACAGATGATCAGATTGAGGTGACTAATGCTACCGAGCTAGTTCAAAGCTCTTCAACAGGGAAAATATGTAACAATCCCCACAGGATTCTTGATGGAAGGGACTGCACACTAATAGATGCCCTACTGGGGGATCCTCATTGTGATGTCTTTCAAGATGAAACATGGGATCTCTTTGTAGAGCGGAGCAATGCTTTCAGCAATTGTTACCCTTACGATGTACCAGACTATGCATCCCTTCGATCCCTAGTTGCATCATCAGGCACATTGGAGTTCATCACTGAAGGTTTCACTTGGACAGGAGTAACTCAGAATGGAGGGAGCAATGCTTGCAAAAGGGGACCTGCTAGCGGTTTCTTCAGCAGGTTGAACTGGTTGACTAAGTCAGGAAACGCATACCCAGTGTTGAACGTGACTATGCCAAACAATGACAATTTTGACAAACTATACATCTGGGGAGTTCATCACCCGAGCACAAATCAAGAACAAACCAACCTGTATGTTCAAGCCTCAGGAAGAGTCACAGTTTCCACCAGGAGAAGCCAACAGACTATAATCCCGAACATTGGATCTAGACCCTGGGTAAGGGGCCAGTCTGGCAGAATAAGCATCTATTGGACGATAGTCAAACCTGGGGACGTACTGGTAATCAATAGTAATGGAAACCTAATCGCTCCTCGGGGCTACTTCAAAATGCGCACTGGGAAAAGCTCAATAATGAGATCAGATGCACCTATTGACACCTGCATCTCTGAATGCATCACTCCAAATGGAAGCATCCCCAATGACAAGCCCTTTCAAAATGTAAACAAGATCACATACGGGGCATGCCCCAAATATGTGAAGCAGAACACCCTGAAGTTGGCAACAGGAATGCGGAATGTACCTGAGAAACAAACCAGAGGCCTATTCGGTGCAATAGCAGGTTTTATAGAAAATGGATGGGAAGGGATGATAGATGGTTGGTATGGCTTCAGGCATCAAAATTCAGAAGGTACAGGACAAGCAGCAGACCTTAAAAGCACTCAGGCAGCCATTGACCAGATCAATGGGAAGTTGAACAGAGTAATTGAAAAGACGAATGAGAAGTTCCATCAAATCGAAAAGGAATTCTCCGAAGTAGAAGGGAGGATTCAGGACCTTGAGAAATACGTTGAAGACACGAAGATAGATCTCTGGTCTTACAATGCAGAGCTTCTTGTTGCCCTAGAGAATCAGCATACAATTGATTTGACTGATTCAGAAATGAACAAGTTGTTTGAAAAGACCAGGAGGCAACTGAGGGAAAATGCTGAGGACATGGGCAATGGTTGTTTCAAGATATACCACAAGTGTGACAATGCCTGCATAGAGTCAATTAGAAACGGGACTTATGACCATGACATATACAGAGATGAGGCATTGAACAACCGGTTCCAGATCAAAGGTGTTGAGCTAAAATCTGGATACAAAGACTGGATCCTGTGGATTTCCTTTGCCATATCATGCTTTTTGCTTTGTGTTGTTTTGCTGGGGTTCATTATGTGGGCCTGCCAGAGAGGCAACATTAGGTGCAACATTTGCATTTAA
>A_/_H3N8|AB537475|A/duck/Chiba/7/2008
ATGAAGACCGTTATTGCTTTAAGCTGCATTTTCTGTCTGACTTTCGGTCAGGACCTTCCAGGGAATGACAACAGTACAGCAACACTGTGCCTGGGGCACCATGCAGTGCCGAACGGGACAATAGTGAAGACAATCACAGATGATCAGATTGAGGTGACTAATGCTACCGAGCTAGTTCAAAGCTCTTCAACAGGGAAAATATGTAACAATCCCCACAGGATTCTTGATGGAAGGGACTGCACACTAATAGATGCCCTACTGGGGGATCCTCATTGTGATGTCTTTCAAGATGAAACATGGGATCTCTTTGTAGAGCGGAGCAATGCTTTCAGCAATTGTTACCCTTACGATGTACCAGACTATGCATCCCTTCGATCCCTAGTTGCATCATCAGGCACATTGGAGTTCATCACTGAAGGTTTCACTTGGACAGGAGTAACTCAGAATGGAGGGAGCAATGCTTGCAAAAGGGGACCTGCTAACGGTTTCTTCAGCAGGTTGAACTGGTTGACTAAGTCAGGAAACGCATACCCAGTGTTGAACGTGACCATGCCAAACAATGACAATTTTGACAAACTATACATCTGGGGAGTTCATCACCCGAGCACAAATCAAGAACAAACCAACCTGTATGTTCAAGCCTCAGGAAGAGTCACAGTTTCCACCAGGAGAAGCCAACAGACTATAATCCCGAACATTGGATCTAGACCCTGGGTAAGGGGCCAGTCTGGCAGAATAAGCATCTATTGGACGATAGTCAAACCTGGGGACGTACTGGTAATCAATAGTAATGGAAACCTAATCGCTCCTCGGGGCTACTTCAAAATGCGCACTGGGAAAAGCTCAATAATGAGATCAGATGCACCTATTGACACCTGCATCTCTGAATGCATCACTCCAAATGGAAGCATCCCCAATGACAAGCCCTTTCAAAATGTAAACAAGATCACATACGGGGCATGCCCCAAATATGTGAAGCAGAACACCCTGAAGTTGGCAACAGGAATGCGGAATGTACCTGAGAAACAAACCAGAGGCCTATTCGGTGCAATAGCAGGTTTTATAGAAAATGGATGGGAAGGGATGATAGATGGTTGGTATGGCTTCAGGCATCAAAATTCAGAAGGTACAGGACAAGCAGCAGACCTTAAAAGCACTCAGGCAGCCATTGACCAGATCAATGGGAAGTTGAACAGAGTAATTGAAAAGACGAATGAGAAGTTCCATCAAATCGAAAAGGAATTCTCCGAAGTTGAAGGGAGGATTCAGGACCTTGAGAAATACGTTGAAGACACGAAGATAGATCTCTGGTCTTACAATGCAGAGCTTCTTGTTGCCCTAGAGAATCAGCATACAATTGATTTGACTGATTCAGAAATGAACAAGTTGTTTGAAAAGACCAGGAGGCAACTGAGGGAAAATGCTGAGGACATGGGCAATGGTTGTTTCAAGATATACCACAAGTGTGACAATGCCTGCATAGAGTCAATTAGAAACGGGACTTATGACCATGACATATACAGAGATGAGGCATTGAACAACCGGTTCCAGATCAAAGGTGTTGAGCTAAAATCTGGATACAAAGACTGGATCCTGTGGATTTCCTTTGCCATATCATGCTTTTTGCTTTGTGTTGTTTTGCTGGGGTTCATTATGTGGGCCTGCCAGAGAGGCAACATTAGGTGCAACATTTGCATTTAA
>A_/_H3N8|AB537474|A/duck/Chiba/4/2008
ATGAAGACCGTTATTGCTTTAAGCTGCATTTTCTGTCTGACTTTCGGTCAGGACCTTCCAGGGAATGACAACAGTACAGCAACACTGTGCCTGGGGCACCATGCAGTGCCGAACGGGACAATAGTGAAGACAATCACAGATGATCAGATTGAGGTGACTAATGCTACCGAGCTAGTTCAAAGCTCTTCAACAGGGAAAATATGTAACAATCCCCACAGGATTCTTGATGGAAGGGACTGCACACTAATAGATGCCCTACTGGGGGATCCTCATTGTGATGTCTTTCAAGATGAAACATGGGATCTCTTTGTAGAGCGGAGCAATGCTTTCAGCAATTGTTACCCTTACGATGTACCAGACTATGCATCCCTTCGATCCCTAGTTGCATCATCAGGCACATTGGAGTTCATCACTGAAGGTTTCACTTGGACAGGAGTAACTCAGAATGGAGGGAGCAATGCTTGCAAAAGGGGACCTGCTAGCGGTTTCTTCAGCAGATTGAACTGGTTGACTAAGTCAGGAAACGCATACCCAGTGTTGAACGTGACTATGCCAAACAATGACAATTTTGACAAACTATACATCTGGGGAGTTCATCACCCGAGCACAAATCAAGAACAAACCAACCTGTATGTTCAAGCCTCAGGAAGAGTCACAGTTTCCACCAGGAGAAGCCAACAGACTATAATCCCGAACATTGGATCTAGACCCTGGGTAAGGGGCCAGTCTGGCAGAATAAGCATCTATTGGACGATAGTCAAACCTGGGGACGTACTGGTAATCAATAGTAATGGAAACCTAATCGCTCCTCGGGGCTACTTCAAAATGCGCACTGGGAAAAGCTCAATAATGAGATCAGATGCACCTATTGACACCTGCATCTCTGAATGCATCACTCCAAATGGAAGCATCCCCAATGACAAGCCCTTTCAAAATGTAAACAAGATCACATACGGGGCATGCCCCAAATATGTGAAGCAGAACACCCTGAAGTTGGCAACAGGAATGCGGAATGTACCTGAGAAACAAACCAGAGGCCTATTCGGTGCAATAGCAGGTTTTATAGAAAATGGATGGGAAGGGATGATAGATGGTTGGTATGGCTTCAGGCATCAAAATTCAGAAGGTACAGGACAAGCAGCAGACCTTAAAAGCACTCAGGCAGCCATTGACCAGATCAATGGGAAGTTGAACAGAGTAATTGAAAAGACGAATGAGAAGTTCCATCAAATCGAAAAGGAATTCTCCGAAGTAGAAGGGAGGATTCAGGACCTTGAGAAATACGTTGAAGACACGAAGATAGATCTCTGGTCTTACAATGCAGAGCTTCTTGTTGCCCTAGAGAATCAGCATACAATTGATTTGACTGATTCAGAAATGAGCAAGTTGTTTGAAAAGACCAGGAGGCAACTGAGGGAAAATGCTGAGGACATGGGCAATGGTTGTTTCAAGATATACCACAAGTGTGACAATGCCTGCATAGAGTCAATTAGAAACGGGACTTATGACCATGACATATACAGAGATGAGGCATTGAACAACCGGTTCCAGATCAAAGGTGTTGAGCTAAAATCTGGATACAAAGACTGGATCCTGTGGATTTCCTTTGCCATATCATGCTTTTTGCTTTGTGTTGTTTTGCTGGGGTTCATTATGTGGGCCTGCCAGAGAGGCAACATTAGGTGCAACATTTGCATTTAA
>A_/_H3N8|AB537473|A/duck/Chiba/3/2008
ATGAAGACCGTCATTGCTTTAAGCTGCATTTTCTGTCTGACTTTCGGTCAGGACCTTCCAGGGAATGACAACAGTACAGCAACACTGTGCCTGGGGCACCATGCAGTGCCGAACGGGACAATAGTGAAGACAATCACAGATGATCAGATTGAGGTGACTAATGCTACCGAGCTAGTTCAAAGCTCTTCAACAGGGAAAATATGTAACAATCCCCACAGGATTCTTGATGGAAGGGACTGCACACTAATAGATGCCCTACTGGGGGATCCTCATTGTGATGTCTTTCAAGATGAAACATGGGATCTCTTTGTAGAGCGGAGCAATGCTTTCAGCAATTGTTACCCTTACGATGTACCAGACTATGCATCCCTTCGATCCCTAGTTGCATCATCAGGCACATTGGAGTTCATCACTGAAGGTTTCACTTGGACAGGAGTAACTCAGAATGGAGGGAGCAATGCTTGCAAAAGGGGACCTGCTAGCGGTTTCTTCAGCAGGTTGAACTGGTTGACTAAGTCAGGAAACGCATACCCAGTGTTGAACGTGACTATGCCAAACAATGACAATTTTGACAAACTATACATCTGGGGAGTTCATCACCCGAGCACAAATCAAGAACAAACCAACCTGTATGTTCAAGCCTCAGGAAGAGTCACAGTTTCCACCAGGAGAAGCCAACAGACTATAATCCCGAACATTGGATCTAGACCCTGGGTAAGGGGCCAGTCTGGCAGAATAAGCATCTATTGGACGATAGTCAAACCTGGGGACGTACTGGTAATCAATAGTAATGGAAACCTAATCGCTCCTCGGGGCTACTTCAAAATGCGCACTGGGAAAAGCTCAATAATGAGATCAGATGCACCTATTGACACCTGCATCTCTGAATGCATCACTCCAAATGGAAGCATCCCCAATGACAAGCCCTTTCAAAATGTAAACAAGATCACATACGGGGCATGCCCCAAATATGTGAAGCAGAACACCCTGAAGTTGGCAACAGGAATGCGGAATGTACCTGAGAAACAAACCAGAGGCCTATTCGGTGCAATAGCAGGTTTTATAGAAAATGGATGGGAAGGGATGATAGATGGTTGGTATGGCTTCAGGCATCAAAATTCAGAAGGTACAGGACAAGCAGCAGACCTTAAAAGCACTCAGGCAGCCATTGACCAGATCAATGGGAAGTTGAACAGAGTAATTGAAAAGACGAATGAGAAGTTCCATCAAATCGAAAAGGAATTCTCCGAAGTAGAAGGGAGGATTCAGGACCTTGAGAAATACGTTGAAGACACGAAGATAGATCTCTGGTCTTACAATGCAGAGCTTCTTGTTGCCCTAGAGAATCAGCATACAATTGATTTGACTGATTCAGAAATGAACAAGTTGTTTGAAAAGACCAGGAGGCAACTGAGGGAAAATGCTGAGGACATGGGCAATGGTTGTTTCAAGATATACCACAAGTGTGACAATGCCTGCATAGAGTCAATTAGAAACGGGACTTATGACCATGACATATACAGAGATGAGGCATTGAACAACCGGTTCCAGATCAAAGGTGTTGAGCTAAAATCTGGATACAAAGACTGGATCCTGTGGATTTCCTTTGCCATATCATGCTTTTTGCTTTGTGTTGTTTTGCTGGGGTTCATTATGTGGGCCTGCCAGAGAGGCAACATTAGGTGCAACATTTGCATTTAA
>A_/_H3N8|AB537471|A/duck/Tsukuba/65/2008
ATGAAGACCGTTATTGCTTTAAGCTGCATTTTCTGTCTGACTTTCGGTCAGGACCTTCCAGGGAATGACAACAGTACAGCAACACTGTGCCTGGGGCACCATGCAGTGCCGAACGGGACAATAGTGAAAACAATCACAGATGATCAGATTGAGGTGACTAATGCTACCGAGCTAGTTCAAAGCTCTTCAACAGGGAAAATATGTAACAATCCCCACAGAATCCTTGATGGAAGGGACTGCACACTAATAGATGCCCTACTGGGGGATCCTCATTGTGATGTCTTTCAAGATGAAACATGGGATCTCTTTGTAGAGCGGAGCAATGCTTTCAGCAATTGTTACCCTTACGATGTACCAGACTATGCATCCCTTCGATCCCTAGTAGCATCATCAGGCACATTGGAGTTCATCACTGAAGGTTTCACTTGGACAGGAGTAACTCAGAATGGAGGGAGCAATGCTTGCAAAAGGGGACCTGCTAACGGTTTCTTCAGCAGATTGAACTGGTTGACTAAGTCAGGAAACGCATACCCAGTGTTGAACGTGACTATGCCAAACAATGACAATTTTGACAAACTATACATCTGGGGAGTTCATCACCCGAGCACAAATCAAGAACAAACCAACCTGTATGTTCAAGCCTCAGGAAGAGTCACAGTTTCCACCAGGAGAAGCCAACAGACTATAATCCCGAACATTGGATCTAGACCCTGGGTAAGGGGCCAGTCTGGCAGAATAAGCATCTATTGGACGATAGTCAAACCTGGGGACGTACTGGTAATCAATAGTAATGGAAACCTAATCGCTCCTCGGGGCTACTTCAAAATGCGCACTGGGAAAAGCTCAATAATGAGATCAGATGCACCTATTGACACCTGCATCTCTGAATGCATCACTCCAAATGGAAGTATCCCCAATGACAAGCCCTTTCAAAATGTAAACAAGATCACATACGGGGCATGCCCCAAATATGTGAAGCAGAACACCCTGAAGTTGGCAACAGGAATGCGGAATGTACCTGAGAAACAAACCAGAGGCCTATTCGGTGCAATAGCAGGTTTTATAGAAAATGGATGGGAAGGGATGATAGATGGTTGGTATGGCTTCAGGCATCAAAATTCAGAAGGTACAGGACAAGCAGCAGACCTTAAAAGCACTCAGGCAGCCATTGACCAGATCAATGGAAAGTTGAACAGAGTAATTGAAAAGACGAATGAGAAGTTCCATCAAATCGAAAAGGAATTCTCCGAAGTAGAAGGGAGGATTCAGGACCTTGAGAAATACGTTGAAGACACGAAGATAGATCTCTGGTCTTACAATGCAGAGCTTCTTGTTGCCCTAGAGAATCAGCATACAATTGATTTGACTGATTCAGAAATGAACAAGTTGTTTGAAAAGACCAGGAGGCAACTGAGGGAAAATGCTGAGGACATGGGCAATGGTTGTTTCAAGATATACCACAAGTGTGACAATGCCTGCATAGAGTCAATTAGAAACGGGACTTATGACCATGACATATACAGAGATGAGGCATTGAACAACCGGTTCCAGATCAAAGGTGTTGAGCTAAAATCTGGATACAAAGACTGGATCCTGTGGATTTCCTTTGCCATATCATGCTTTTTGCTTTGTGTTGTTTTGCTGGGGTTCATTATGTGGGCCTGCCAGAGAGGCAACATTAGGTGCAACATTTGCATTTAA
>A_/_H3N8|AB537470|A/duck/Tsukuba/19/2008
ATGAAGACCGTTATTGCTTTAAGCTACATTTTCTATCTGGCCTTCGGTCAGGACCTTCCAGGAAATGACAACAGTACAGCAACACTGTGCCTGGGGCACCATGCAGTGCCGAACGGGACAATAGTGAAGACAATCACAGATGATCAGATTGAGGTGACTAATGCTACCGAGCTAGTTCAAAGCTCTTCAACAGGGAAAATATGTAACAATCCCCACAGGATCCTTGATGGAAGGGACTGCACACTAATGGATGCCCTACTGGGGGATCCTCATTGTGATGTCTTTCAAGATGAAACATGGGACCTCTTTGTAGAGCGGAGCAATGCTTTCAGCAATTGTTACCCTTACGATGTACCAGACTATGCATCCCTTCGATCCCTAGTTGCATCATCAGGCACATTGGAGTTCATCACTGAAGGTTTCACTTGGACAGGAGTAACTCAGAATGGAGGGAGCAATGCTTGCAAAAGGGGACCTGCTAGCGGTTTCTTCAGTAGATTGAACTGGTTGACTAAGTCAGGAAACGCATACCCAGTGTTGAACGTGACTATGCCAAACAATGACAATTTTGACAAACTATACATCTGGGGAGTTCATCACCCGAGCACAAATCAAGAACAAACCAACCTGTATGTTCAAGCCTCAGGAAGAGTCACAGTCTCCACCAGGAGAAGCCAACAGACTATAATCCCGAACATTGGATCTAGGCCCTGGGTAAGGGGCCAGTCTGGCAGAATAAGCATCTATTGGACGATAGTCAAGCCTGGGGACGTACTGGTAATCAATAGTAATGGAAACCTAATCGCTCCTAGGGGCTACTTCAAAATGCGCACTGGGAAAAGCTCAATAATGAGATCAGATGCACCTATTGACACCTGCATCTCTGAATGCATCACTCCAAATGGAAGCATCCCCAATGACAAGCCCTTTCAAAATGTAAACAAGATCACATACGGGGCATGCCCCAAATATGTGAAGCAGAACACCCTGAAGTTGGCAACAGGAATGCGGAATGTACCTGAGAAACAAACCAGAGGCCTATTCGGTGCAATAGCAGGTTTTATAGAAAATGGATGGGAAGGGATGATAGATGGTTGGTATGGCTTCAGGCATCAAAATTCAGAAGGTACAGGGCAAGCAGCAGACCTTAAAAGCACTCAGGCAGCCATTGACCAGATCAATGGGAAGTTGAACAGAGTAATTGAAAAAACGAATGAGAAGTTCCATCAAATCGAAAAGGAATTCTCCGAAGTAGAAGGGAGGATTCAGGACCTTGAGAAATACGTTGAAGACACGAAGATAGATCTCTGGTCTTACAATGCAGAGCTTCTTGTTGCCCTAGAGAATCAGCATACAATTGATTTGACTGATTCAGAAATGAACAAATTGTTTGAAAAGACTAGGAGACAACTGAGGGAAAATGCTGAGGACATGGGCAATGGTTGTTTCAAGATATACCACAAGTGTGACAATGCCTGCATAGAGTCAATTAGAAACGGGACTTATGACCATGACATATACAGAGATGAGGCATTGAACAACCGGTTCCAGATCAAAGGTGTTGAGCTAAAATCTGGATACAAAGACTGGATCCTGTGGATTTCCTTTGCCATATCATGCTTTTTGCTTTGTGTTGTTTTGCTGGGGTTCATTATGTGGGCCTGCCAGAGAGGCAACATTAGGTGCAACATTTGCATTTAA
>A_/_H3N8|AB537468|A/duck/Chiba/44/2006
ATGAAGACCGTTATTGCTTTAAGCTACATTTTCTGTCTGGCTTTCGGCCAGGACCTTCCAGGAAATGACAACAGTACAGCAACACTGTGCCTGGGGCACCATGCAGTGCCGAACGGGACAATAGTGAAGACAATCACAGATGATCAGATTGAGGTGACTAATGCTACCGAGCTAGTTCAAAGCTCTTCAACAGGGAAAATATGTAACAATCCCCACAGGATCCTTGATGGAAGGGACTGCACACTAATGGATGCCCTACTGGGGGATCCTCATTGTGATGTCTTTCAAGATGAAACATGGGATCTCTTTGTAGAGCGGAGCAATGCTTTCAGCAATTGTTACCCTTACGATGTACCAGACTATGCATCCCTTCGATCCCTAGTTGCATCATCAGGCACATTGGAGTTCATCACTGAAGGTTTCACTTGGACAGGAGTAACTCAGAATGGAGGGAGCAATGCTTGCAAAAGGGGACCTGCTAGCGGTTTCTTCAGTAGATTGAACTGGTTGACTAAGTCAGGAAACGCATACCCAGTGTTGAACGTGACTATGCCAAACAATGACAATTTTGACAAACTATACATCTGGGGAGTTCATCACCCGAGCACAAATCAAGAACAAACCAACCTGTATGTTCAAGCCTCAGGAAGAGTCACAGTCTCCACCAGGAGAAGCCAACAGACTATAATCCCGAACATTGGATCTAGACCCTGGGTAAGGGGCCAGTCTGGCAGAATAAGTATCTATTGGACGATAGTCAAACCTGGGGACGTACTGGTAATCAATAGTAATGGAAACCTAATCGCTCCTAGGGGCTACTTCAAAATGCGCACTGGGAAAAGCTCAATAATGAAATCAGATGCACCTATTGACACCTGCATCTCTGAATGCATCACTCCAAATGGAAGCATCCCCAATGACAAGCCCTTTCAAAATGTAAACAAGATCACATACGGGGCATGCCCCAAATATGTGAAGCAGAACACCCTAAAGTTGGCAACAGGAATGCGGAATGTACCTGAGAAACAAACCAGAGGCCTATTTGGTGCAATAGCAGGTTTTATAGAAAATGGATGGGAAGGGATGATAGATGGTTGGTATGGCTTCAGGCATCAAAATTCAGAAGGTACAGGACAAGCAGCGGACCTTAAAAGCACTCAGGCAGCCATTGACCAGATCAATGGGAAGTTGAACAGAGTAATTGAAAAGACGAATGAGAAGTTCCATCAAATCGAAAAGGAATTCTCCGAAGTAGAAGGGAGGATTCAGGACCTTGAGAAATACGTTGAAGACACGAAGATAGATCTCTGGTCTTACAATGCAGAGCTTCTTGTTGCCCTAGAGAATCAGCATACAATTGATTTGACTGATTCAGAAATGAACAAATTGTTTGAAAAGACCAGGAGGCAACTGAGGGAAAATGCTGAGGACATGGGCAATGGTTGTTTCAAGATATACCACAAGTGTGACAATGCCTGCATAGAGTCAATTAGAAACGGGACTTATAACCATGACATATACAGAGATGAGGCATTGAACAACCGGTTCCAGATCAAAGGTGTTGAGCTAAAATCTGGATACAAAGACTGGATCCTGTGGATTTCCTTTGCCATATCATGCTTTTTGCTTTGTGTTGTTTTGCTGGGGTTCATTATGTGGGCCTGCCAGAGAGGCAACATTAGGTGCAACATTTGCATTTAA
>A_/_H3N8|AB537467|A/duck/Chiba/43/2006
ATGAAGACCGTTATTGCTTTAAGCTACATTTTCTGTCTGACTTTCGGTCAGGACCTTCCAGGGAATGACAACAGTACAGCAACACTGTGCCTGGGGCACCATGCAGTGCCGAACGGGACAATAGTGAAGACAATCACAGATGATCAGATTGAGGTGACTAATGCTACCGAGCTAGTTCAAAGCTCTTCAACAGGGAAAATATGTAACAATCCCCACAAGATCCTTGATGGAAGGGACTGCACACTAATAGATGCCCTACTGGGGGATCCCCATTGTGATGTCTTTCAAGATGAAACATGGGACCTCTTTGTAGAGCGGAGCAATGCTTTCAGCAATTGTTACCCTTACGATGTACCAGACTATGCATCCCTTCGATCCCTAGTTGCATCATCAGGCACATTGGAGTTCATCACTGAGGGTTTCACTTGGACAGGAGTAACTCAGAATGGAGGGAGCAATGCTTGCAAAAGGGGACCTGCTAGCGGTTTCTTCAGTAGATTGAACTGGTTGACTAAGTCAGGAAACGCATACCCAGTGTTGAACGTGACTATGCCAAACAATGACAATTTTGACAAACTATACATCTGGGGAGTTCATCACCCGAGCACAAATCAAGAACAAACCAACCTGTATGTTCAAGCCTCAGGAAGAGTCACAGTCTCCACCAGGAGAAGCCAACAGACTATAATCCCGAACATTGGATCTAGACCCTGGGTAAGGGGCCAGTCTGGCAGAATAAGCATCTATTGGACGATAGTCAAACCTGGGGACGTACTGGTAATCAATAGTAATGGAAACCTAATCGCTCCTCGGGGCTACTTCAAAATGCGCACTGGGAAAAGCTCGATAATGAGATCAGATGCACCTATTGACACCTGCATCTCTGAATGCATCACTCCAAATGGAAGCATCCCCAATGACAAGCCCTTTCAAAATGTAAACAAGATCACATACGGGGCATGCCCCAAATATGTGAAGCAGGACACCCTGAAGTTGGCAACAGGAATGCGGAATGTACCTGAGAAACAAACCAGAGGCCTATTCGGTGCAATAGCAGGTTTTATAGAAAATGGATGGGAAGGGATGATAGATGGTTGGTATGGCTTCAGGCATCAAAATTCAGAAGGTACAGGACAAGCAGCAGACCTTAAAAGCACTCAGGCAGCCATTGACCAGATCAATGGGAAGTTGAACAGAGTAATTGAAAAGACGAATGAGAAGTTCCATCAAATCGAAAAGGAATTCTCCGAAGTAGAAGGGAGGATTCAGGACCTTGAGAAATACGTTGAAGACACGAAGATAGATCTCTGGTCTTACAATGCAGAGCTTCTTGTTGCCCTAGAGAATCAGCATACAATTGATTTGACTGATTCAGAAATGAACAAATTGTTTGAAAAGACCAGGAGGCAACTGAGGGAAAATGCTGAGGACATGGGCAATGGTTGTTTCAAGATATACCACAAGTGTGACAATGCCTGCATAGAGTCAATTAGAAACGGGACTTATGACCATGACATATACAGAGATGAGGCATTGAACAACCGGTTCCAGATCAAAGGTGTTGAGCTAAAATCTGGATACAAAGACTGGATCCTGTGGATTTCCTTTGCCATATCATGCTTTTTGCTTTGTGTTGTTTTGCTGGGGTTCATTATGTGGGCCTGCCAGAGAGGCAACATTAGGTGCAACATTTGCATTTAA
>A_/_H3N8|AB537466|A/duck/Chiba/31/2006
ATGAAGACCGTTATTGCTTTAAGCTACATTTTCTGTCTGGCTTTCGGCCAGGACCTTCCAGGAAATGACAACAGTACAGCAACACTGTGCCTGGGGCACCATGCAGTGCCGAACGGGACAATAGTGAAGACAATCACAGATGATCAGATTGAGGTGACTAATGCTACCGAGCTAGTTCAAAGCTCTTCAACAGGGAAAATATGTAACAATCCCCACAGGATCCTTGATGGAAGGGACTGCACACTAATGGATGCCCTACTGGGGGATCCTCATTGTGATGTCTTCCAAGATGAAACATGGGATCTCTTTGTAGAGCGGAGCAATGCTTTCAGCAATTGTTACCCTTACGATGTACCAGACTATGCATCCCTTCGATCCCTAGTTGCATCATCAGGCACATTGGAGTTCATCACTGAAGGTTTCACTTGGACAGGAGTAACTCAGAATGGAGGGAGCAATGCTTGCAAAAGGGGACCTGCTAGCGGTTTCTTCAGTAGATTGAACTGGTTGACTAAGTCAGGAAACGCATACCCAGTGTTGAACGTGACTATGCCAAACAATGACAATTTTGACAAACTATACATCTGGGGAGTTCATCACCCGAGCACAAATCAAGAACAAACCAACCTGTATGTTCAAGCCTCAGGAAGAGTCACAGTCTCCACCAGGAGAAGCCAACAGACTATAATCCCGAACATTGGATCTAGACCCTGGGTAAGGGGCCAGTCTGGCAGAATAAGTATCTATTGGACGATAGTCAAACCTGGGGACGTACTGGTAATCAATAGTAATGGAAACCTAATCGCTCCTAGGGGCTACTTCAAAATGCGCACTGGGAAAAGCTCAATAATGAAATCAGATGCACCTATTGACACCTGCATCTCTGAATGCATCACTCCAAATGGAAGCATCCCCAATGACAAGCCCTTTCAAAATGTAAACAAGATCACATACGGGGCATGCCCCAAATATGTGAAGCAGAACACCCTAAAGTTGGCAACAGGAATGCGGAATGTACCTGAGAAACAAACCAGAGGCCTATTTGGTGCAATAGCAGGTTTTATAGAAAATGGATGGGAAGGGATGATAGATGGTTGGTATGGCTTCAGGCATCAAAATTCAGAAGGTACAGGACAAGCAGCAGACCTTAAAAGCACTCAGGCAGCCATTGACCAGATCAATGGGAAGTTGAACAGAGTAATTGAAAAGACGAATGAGAAGTTCCATCAAATCGAAAAGGAATTCTCCGAAGTAGAAGGGAGGATTCAGGACCTTGAGAAATACGTTGAAGACACGAAGATAGATCTCTGGTCTTACAATGCAGAGCTTCTTGTTGCCCTAGAGAATCAGCATACAATTGATTTGACTGATTCAGAAATGAACAAATTGTTTGAAAAGACCAGGAGGCAACTGAGGGAAAATGCTGAGGACATGGGCAATGGTTGTTTCAAGATATACCACAAGTGTGACAATGCCTGCATAGAGTCAATTAGAAACGGGACTTATAACCATGACATATACAGAGATGAGGCATTGAACAACCGGTTCCAGATCAAAGGTGTTGAGCTAAAATCTGGATACAAAGACTGGATCCTGTGGATTTCCTTTGCCATATCATGCTTTTTGCTTTGTGTTGTTTTGCTGGGGTTCATTATGTGGGCCTGCCAGAGAGGCAACATTAGGTGCAACATTTGCATTTAA
>A_/_H3N8|AB537465|A/duck/Chiba/24/2006
ATGAAGACCGTTATTGCTTTAAGCTACATTTTCTGTCTGACTTTCGGTCAGGACCTTCCAGGGAATGACAACAGTACAGCAACACTGTGCCTGGGGCACCATGCAGTGCCGAACGGGACAATAGTGAAGACAATCACAGATGATCAGATTGAGGTGACTAATGCTACCGAGCTAGTTCAAAGCTCTTCAACAGGGAAAATATGTAACAATCCCCACAGGATCCTTGATGGAAGGGACTGCACACTAATAGATGCCCTACTGGGGGATCCCCATTGTGATGTCTTTCAAGATGAAACATGGGACCTCTTTGTAGAGCGGAGCAATGCTTTCAGCAATTGTTACCCTTACGATGTACCAGACTATGCATCCCTTCGATCCCTAGTTGCATCATCAGGCACATTGGAGTTCATCACTGAGGGTTTCACTTGGACAGGAGTAACTCAGAATGGAGGGAGCAATGCTTGCAAAAGGGGACCTGCTAGCGGTTTCTTCAGTAGATTGAACTGGTTGACTAAGTCAGGAAACGCATACCCAGTGTTGAACGTGACTATGCCAAACAATGACAATTTTGACAAACTATACATCTGGGGAGTTCATCACCCGAGCACAAATCAAGAACAAACCAGCCTGTATGTTCAAGCCTCAGGAAGAGTCACAGTCTCCACCAGGAGAAGCCAACAGACTATAATCCCGAACATTGGATCTAGACCCTGGGTAAGGGGCCAGTCTGGCAGAATAAGCATCTATTGGACGATAGTCAAACCTGGGGACGTACTGGTAATCAATAGTAATGGAAACCTAATCGCTCCTCGGGGCTACTTCAAAATGCGCACTGGGAAAAGCTCAATAATGAGATCAGATGCACCTATTGACACCTGCATCTCTGAATGCATCACTCCAAATGGAAGCATCCCCAATGACAAGCCCTTTCAAAATGTAAACAAGATCACATACGGGGCATGCCCCAAATATGTGAAGCAGAACACCCTGAAGTTGGCAACAGGAATGCGGAATGTACCTGAGAAACAAACCAGAGGCCTATTCGGTGCAATAGCAGGTTTTATAGAAAATGGATGGGAAGGGATGATAGATGGTTGGTATGGCTTCAGGCATCAAAATTCAGAAGGTACAGGACAAGCAGCAGACCTTAAAAGCACTCAGGCAGCCATTGACCAGATCAATGGGAAGTTGAACAGAGTAATTGAAAAGACGAATGAGAAGTTCCATCAAATCGAAAAGGAATTCTCCGAAGTAGAAGGGAGGATTCAGGACCTTGAGAAATACGTTGAAGACACGAAGATAGATCTCTGGTCTTACAATGCAGAGCTTCTTGTTGCCCTAGAGAATCAGCATACAATTGATTTGACTGATTCAGAAATGAACAAATTGTTTGAAAAGACCAGGAGGCAACTGAGGGAAAATGCTGAGGACATGGGCAATGGTTGTTTCAAGATATACCACAAGTGTGACAATGCCTGCATAGAGTCAATTAGAAACGGGACTTATGACCATGACATATACAGAGATGAGGCATTGAACAACCGGTTCCAGATCAAAGGTGTTGAGCTAAAATCTGGATACAAAGACTGGATCCTGTGGATTTCCTTTGCCATATCATGCTTTTTGCTTTGTGTTGTTTTGCTGGGGTTCATTATGTGGGCCTGCCAGAGAGGCAACATTAGGTGCAACATTTGCATTTAA
>A_/_H3N8|AB537464|A/duck/Chiba/20/2006
ATGAAGACCGTTATTGCTTTAAGCTACATTTTCTGTCTGGCCTTCGGTCAGGACCTTCCAGGAAATGACAACAGTACAGCAACACTGTGCCTGGGGCACCATGCAGTGCCGAACGGGACAATAGTGAAGACAATCACAGATGATCAGATTGAGGTGACTAATGCTACCGAGCTAGTTCAAAGCTCTTCAACAGGGAAAATATGTAACAATCCCCACAGGATCCTTGATGGAAGGGACTGTACACTAATGGATGCCCTACTGGGGGATCCTCATTGTGATGTCTTTCAAGATGAAACATGGGACCTCTTTGTAGAGCGGAGCAATGCTTTCAGCAATTGTTACCCTTACGATGTACCAGACTATGCATCCCTTCGATCCCTAGTTGCATCATCAGGCACATTGGAGTTCATCACTGAAGGTTTCACTTGGACAGGAGTAACTCAGAATGGAGGGAGCAATGCTTGCAAAAGGGGACCTGCTAGCGGTTTCTTCAGTAGATTGAACTGGTTGACTAAGTCAGGAAACGCATACCCAGTGTTGAACGTGACTATGCCAAACAATGACAATTTTGACAAACTATACATCTGGGGAGTTCATCACCCGAGCACAAATCAAGAACAAACCAACCTGTATGTTCAAGCCTCAGGAAGAGTCACAGTCTCCACCAGGAGAAGCCAACAGACTATAATCCCGAACATTGGATCTAGGCCCTGGGTAAGGGGCCAGTCTGGCAGAATAAGCATCTATTGGACGATAGTCAAGCCTGGGGACGTACTGGTAATCAATAGTAATGGAAACCTAATCGCTCCTAGGGGCTACTTCAAAATGCGCACTGGGAAAAGCTCAATAATGAGATCAGATGCACCTATTGACACCTGCATCTCTGAATGCATCACTCCAAATGGAAGCATCCCCAATGACAAGCCCTTTCAAAATGTAAACAAGATCACATACGGGGCATGCCCCAAATATGTGAAGCAGAACACTCTGAAGTTGGCAACAGGAATGCGGAATGTACCTGAGAAACAAACCAGAGGCCTATTCGGTGCAATAGCAGGTTTTATAGAAAATGGATGGGAAGGGATGATAGATGGTTGGTATGGCTTCAGGCATCAAAATTCAGAAGGTACAGGGCAAGCAGCAGACCTTAAAAGCACTCAGGCAGCCATTGACCAGATCAATGGGAAGTTGAACAGAGTAATTGAAAAGACGAATGAGAAGTTCCATCAAATCGAAAAGGAATTCTCCGAAGTAGAAGGGAGGATTCAGGACCTTGAGAAATACGTTGAAGACACGAAGATAGATCTCTGGTCTTACAATGCAGAGCTTCTTGTTGCCCTAGAGAATCAGCATACAATTGATTTGACTGATTCAGAAATGAACAAATTGTTTGAAAAGACTAGGAGGCAACTGAGGGAAAATGCTGAGGACATGGGCAATGGTTGTTTCAAGATATACCACAAGTGTGACAATGCCTGCATAGAGTCAATTAGAAACGGGACTTATGACCATGACATATACAGAGATGAGGCATTGAACAACCGGTTCCAGATCAAAGGTGTTGAGCTAAAATCTGGATACAAAGACTGGATCCTGTGGATTTCCTTTGCCATATCATGCTTTTTGCTTTGTGTTGTTTTGCTGGGGTTCATTATGTGGGCCTGCCAGAGAGGCAACATTAGGTGCAACATTTGCATTTAA
>A_/_H3N8|AB537463|A/duck/Chiba/14/2006
ATGAAGACCGTTATTGCTTTAAGCTACATTTTCTGTCTGGCTTTCGGTCAGGACCTTCCAGGAAATGACAACAGTACAGCAACACTGTGCCTGGGGCACCATGCAGTGCCGAACGGGACAATAGTGAAGACAATCACAGATGATCAGATTGAGGTGACTAATGCTACCGAGCTAGTTCAAAGCTCTTCAACAGGGAAAATATGTAACAATCCCCACAGGATCCTTGATGGAAGGGACTGCACACTAATGGATGCCCTACTGGGGGATCCTCATTGTGATGTCTTTCAAGATGAAACATGGGATCTCTTTGTAGAGCGGAGCAATGCTTTCAGCAATTGTTACCCTTACGATGTACCAGACTATGCATCCCTTCGATCCCTAGTTGCATCATCAGGCACATTGGAGTTCATCACTGAAGGTTTCACTTGGACAGGAGTAACTCAGAATGGAGGGAGCAATGCTTGCAAAAGGGGACCTGCTAGTGGTTTCTTCAGTAGATTGAACTGGTTGACTAAGTCAGAAAACGCATACCCAGTGTTGAACGTGACTATGCCAAACAATGACAATTTTGACAAACTATACATCTGGGGAGTTCATCACCCGAGCACAAATCAAGAACAAACCAACCTGTATGTTCAAGCCTCAGGAAGAGTCACAGTCTCCACCAGGAGAAGCCAACAGACTATAATCCCGAACATTGGATCTAGACCCTGGGTAAGGGGCCAGTCTGGCAGAATAAGTATCTATTGGACGATAGTCAAACCTGGGGACGTACTGGTAATCAATAGTAATGGAAACCTAATCGCTCCTAGGGGCTACTTCAAAATGCGCACTGGGAAAAGCTCAATAATGAGATCAGATGCACCTATTGACACCTGCATCTCTGAATGCATCACTCCAAATGGAAGCATCCCCAATGACAAGCCCTTTCAAAATGTAAACAAGATCACATACGGGGCATGCCCCAAATATGTGAAGCAGAACACCCTAAAGTTGGCAACAGGAATGCGGAATGTACCTGAGAAACAAACCAGAGGCCTATTCGGTGCAATAGCAGGTTTTATAGAAAATGGATGGGAAGGGATGATAGATGGTTGGTATGGCTTCAGGCATCAAAATTCAGAAGGTACAGGACAAGCAGCAGACCTTAAAAGCACTCAGGCAGCCATTGACCAGATCAATGGGAAGTTGAACAGAGTAATTGAAAAGACGAATGAGAAGTTCCATCAAATCGAAAAGGAATTCTCCGAAGTAGAAGGGAGGATTCAGGACCTTGAGAAATACGTTGAAGACACGAAGATAGATCTCTGGTCTTACAATGCAGAGCTTCTTGTTGCCCTAGAGAATCAGCATACAATTGATTTGACTGATTCAGAAATGAACAAATTGTTTGAAAAGACCAGGAGGCAACTGAGGGAAAATGCTGAGGACATGGGCAATGGTTGTTTCAAGATATACCACAAGTGTGACAACGCCTGCATAGAGTCAATTAGAAACGGGACTTATGACCATGACATATACAGAGATGAGGCATTGAACAACCGGTTCCAGATCAAAGGTGTTGAGCTAAAATCTGGATACAAAGACTGGATCCTGTGGATTTCCTTTGCCATATCATGCTTTTTGCTTTGTGTTGTTTTGCTGGGGTTCATTATGTGGGCCTGCCAGAGAGGCAACATTAGGTGCAACATTTGCATTTAA
>A_/_H3N8|AB537462|A/duck/Chiba/10/2006
ATGAAGACCGTTATTGCTTTAAGCTACATTTTCTGTCTGACTTTCGGTCAGGACCTTCCAGGGAATGACAACAGTACAGCAACACTGTGCCTGGGGCACCATGCAGTGCCGAACGGGACAATAGTGAAGACAATCACAGATGATCAGATTGAGGTGACTAATGCTACCGAGCTAGTTCAAAGCTCTTCAACAGGGAAAATATGTAACAATCCCCACAGGATCCTTGATGGAAGGGACTGCACACTAATAGATGCCCTACTGGGGGATCCCCATTGTGATGTCTTTCAAGATGAAACATGGGACCTCTTTGTAGAGCGGAGCAATGCTTTCAGCAATTGTTACCCTTACGATGTACCAGACTATGCATCCCTTCGATCCCTAGTTGCATCATCAGGCACATTGGAGTTCATCACTGAGGGTTTCACTTGGACAGGAGTAACTCAGAATGGAGGGAGCAATGCTTGCAAAAGGGGACCTGCTAGCGGTTTCTTCAGTAGATTGAACTGGTTGACTAAGTCAGGAAACGCATACCCAGTGTTGAACGTGACTATGCCAAACAATGACAATTTTGACAAACTATACATCTGGGGAGTTCATCACCCGAGCACAAATCAAGAACAAACCAACCTGTATGTTCAAGCCTCAGGAAGAGTCACAGTCTCCACCAGGAGAAGCCAACAGACTATAATCCCGAACATTGGATCTAGACCCTGGGTAAGGGGCCAGTCTGGCAGAATAAGCATCTATTGGACGATAGTCAAACCTGGGGACGTACTGGTAATCAATAGTAATGGAAACCTAATCGCTCCTCGGGGCTACTTCAAAATGCGCACTGGGAAAAGCTCGATAATGAGATCAGATGCACCTATTGACACCTGCATCTCTGAATGCATCACTCCAAATGGAAGCATCCCCAATGACAAGCCCTTTCAAAATGTAAACAAGATCACATACGGGGCATGCCCCAAATATGTGAAGCAGAACACCCTGAAGTTGGCAACAGGAATGCGGAATGTACCTGAGAAACAAACCAGAGGCCTATTCGGTGCAATAGCAGGTTTTATAGAAAATGGATGGGAAGGGATGATAGATGGTTGGTATGGCTTCAGGCATCAAAATTCAGAAGGTACAGGACAAGCAGCAGACCTTAAAAGCACTCAGGCAGCCATTGACCAGATCAATGGGAAGTTGAACAGAGTAATTGAAAAGACGAATGAGAAGTTCCATCAAATCGAAAAGGAATTCTCCGAAGTAGAAGGGAGGATTCAGGACCTTGAGAAATACGTTGAAGACACGAAGATAGATCTCTGGTCTTACAATGCAGAGCTTCTTGTTGCCCTAGAGAATCAGCATACAATTGATTTGACTGATTCAGAAATGAACAAATTGTTTGAAAAGACCAGGAGGCAACTGAGGGAAAATGCTGAGGACATGGGCAATGGTTGTTTCAAGATATACCACAAGTGTGACAATGCCTGCATAGAGTCAATTAGAAACGGGACTTATGACCATGACATATACAGAGATGAGGCATTGAACAACCGGTTCCAGATCAAAGGTGTTGAGCTAAAATCTGGATACAAAGACTGGATCCTGTGGATTTCCTTTGCCATATCATGCTTTTTGCTTTGTGTTGTTTTGCTGGGGTTCATTATGTGGGCCTGCCAGAGAGGCAACATTAGGTGCAACATTTGCATTTAA
>A_/_H3N8|AB537460|A/duck/Chiba/8/2006
ATGAAGACCGTTATTGCTTTAAGCTACATTTTCTGTCTGACTTTCGGTCAGGACCTTCCAGGGAATGACAACAGTACAGCAACACTGTGCCTGGGGCACCATGCAGTGCCGAACGGGACAATAGTGAAGACAATCACAGATGATCAGATTGAGGTGACTAATGCTACCGAGCTAGTTCAAAGCTCTTCAACAGGGAAAATATGTAACAATCCCCACAAGATCCTTGATGGAAGGGACTGCACACTAATAGATGCCCTACTGGGGGATCCCCATTGTGATGTCTTTCAAGATGAAACATGGGACCTCTTTGTAGAGCGGAGCAATGCTTTCAGCAATTGTTACCCTTACGATGTACCAGACTATGCATCCCTTCGATCCCTAGTTGCATCATCAGGCACATTGGAGTTCATCACTGAGGGTTTCACTTGGACAGGAGTAACTCAGAATGGAGGGAGCAATGCTTGCAAAAGGGGACCTGCTAGCGGTTTCTTCAGTAGATTGAACTGGTTGACTAAGTCAGGAAACGCATACCCAGTGTTGAACGTGACTATGCCAAACAATGACAATTTTGACAAACTATACATCTGGGGAGTTCATCACCCGAGCACAAATCAAGAACAAACCAACCTGTATGTTCAAGCCTCAGGAAGAGTCACAGTCTCCACCAGGAGAAGCCAACAGACTATAATCCCGAACATTGGATCTAGACCCTGGGTAAGGGGCCAGTCTGGCAGAATAAGCATCTATTGGACGATAGTCAAACCTGGGGACGTACTGGTAATCAATAGTAATGGAAACCTAATCGCTCCTCGGGGCTACTTCAAAATGCGCACTGGGAAAAGCTCAATAATGAGATCAGATGCACCTATTGACACCTGCATCTCTGAATGCATCACTCCAAATGGAAGCATCCCCAATGACAAGCCCTTTCAAAATGTAAACAAGATCACATACGGGGCATGCCCCAAATATGTGAAGCAGGACACCCTGAAGTTGGCAACAGGAATGCGGAATGTACCTGAGAAACAAACCAGAGGCCTATTCGGTGCAATAGCAGGTTTTATAGAAAATGGATGGGAAGGGATGATAGATGGTTGGTATGGCTTCAGGCATCAAAATTCAGAAGGTACAGGACAAGCAGCAGACCTTAAAAGCACTCAGGCAGCCATTGACCAGATCAATGGGAAGTTGAACAGAGTAATTGAAAAGACGAATGAGAAGTTCCATCAAATCGAAAAGGAATTCTCCGAAGTAGAAGGGAGGATTCAGGACCTTGAGAAATACGTTGAAGACACGAAGATAGATCTCTGGTCTTACAATGCAGAGCTTCTTGTTGCCCTAGAGAATCAGCATACAATTGATTTGACTGATTCAGAAATGAACAAATTGTTTGAAAAGACCAGGAGGCAACTGAGGGAAAATGCTGAGGACATGGGCAATGGTTGTTTCAAGATATACCACAAGTGTGACAATGCCTGCATAGAGTCAATTAGAAACGGGACTTATGACCATGACATATACAGAGATGAGGCATTGAACAACCGGTTCCAGATCAAAGGTGTTGAGCTAAAATCTGGATACAAAGACTGGATCCTGTGGATTTCCTTTGCCATATCATGCTTTTTGCTTTGTGTTGTTTTGCTGGGGTTCATTATGTGGGCCTGCCAGAGAGGCAACATTAGGTGCAACATTTGCATTTAA
>A_/_H3N8|AB537457|A/duck/Chiba/5/2006
ATGAAGACCGTTATTGCTTTAAGCTACATTTTCTGTCTGACTTTCGGTCAGGACCTTCCAGGGAATGACAACAGTACAGCAACACTGTGCCTGGGGCACCATGCAGTGCCGAACGGGACAATAGTGAAGACAATCACAGATGATCAGATTGAGGTGACTAATGCTACCGAGCTAGTTCAAAGCTCTTCAACAGGGAAAATATGTAACAATCCCCACAGGATCCTTGATGGAAGGGACTGCACACTAATAGATGCCCTACTGGGGGATCCCCATTGTGATGTCTTTCAAGATGAAACATGGGACCTCTTTGTAGAGCGGAGCAATGCTTTCAGCAATTGTTACCCTTACGATGTACCAGACTATGCATCCCTTCGATCCCTAGTTGCATCATCAGGCACATTGGAGTTCATCACTGAGGGTTTCACTTGGACAGGAGTAACTCAGAATGGAGGGAGCAATGCTTGCAAAAGGGGACCTGCTAGCGGTTTCTTCAGTAGATTGAACTGGTTGACTAAGTCAGGAAACGCATACCCAGTGTTGAACGTGACTATGCCAAACAATGACAATTTTGACAAACTATACATCTGGGGAGTTCATCACCCGAGCACAAATCAAGAACAAACCAACCTGTATGTTCAAGCCTCAGGAAGAGTCACAGTCTCCACCAGGAGAAGCCAACAGACTATAATCCCGAACATTGGATCTAGACCCTGGGTAAGGGGCCAGTCTGGCAGAATAAGCATCTATTGGACGATAGTCAAACCTGGGGACGTACTGGTAATCAATAGTAATGGAAACCTAATCGCTCCTCGGGGCTACTTCAAAATGCGCACTGGGAAAAGCTCAATAATGAGATCAGATGCACCTATTGACACCTGCATCTCTGAATGCATCACTCCAAATGGAAGCATCCCCAATGACAAGCCCTTTCAAAATGTAAACAAGATCACATACGGGGCATGCCCCAAATATGTGAAGCAGAACACCCTGAAGTTGGCAACAGGAATGCGGAATGTACCTGAGAAACAAACCAGAGGCCTATTCGGTGCAATAGCAGGTTTTATAGAAAATGGATGGGAAGGGATGATAGATGGTTGGTATGGCTTCAGGCATCAAAATTCAGAAGGTACAGGACAAGCAGCAGACCTTAAAAGCACTCAGGCAGCCATTGACCAGATCAATGGGAAGTTGAACAGAGTAATTGAAAAGACGAATGAGAAGTTCCATCAAATCGAAAAGGAATTCTCCGAAGTAGAAGGGAGGATTCAGGACCTTGAGAAATACGTTGAAGACACGAAGATAGATCTCTGGTCTTACAATGCAGAGCTTCTTGTTGCCCTAGAAAATCAGCATACAATTGATTTGACTGATTCAGAAATGAACAAATTGTTTGAAAAGACCAGGAGGCAACTGAGGGAAAATGCTGAGGACATGGGCAATGGTTGTTTCAAGATATACCACAAGTGTGACAATGCCTGCATAGAGTCAATTAGAAACGGGACTTATGACCATGACATATACAGAGATGAGGCATTGAACAACCGGTTCCAGATCAAAGGTGTTGAGCTAAAATCTGGATACAAAGACTGGATCCTGTGGATTTCCTTTGCCATATCATGCTTTTTGCTTTGTGTTGTTTTGCTGGGGTTCATTATGTGGGCCTGCCAGAGAGGCAACATTAGGTGCAACATTTGCATTTAA
>A_/_H3N8|AB537456|A/duck/Chiba/4/2006
ATGAAGACCGTTATTGCTTTAAGCTACATTTTCTGTCTGACTTTCGGTCAGGACCTTCCAGGGAATGACAACAGTACAGCAACACTGTGCCTGGGGCACCATGCAGTGCCGAACGGGACAATAGTGAAGACAATCACAGATGATCAGATTGAGGTGACTAATGCTACCGAGCTAGTTCAAAGCTCTTCAACAGGGAAAATATGTAACAATCCCCACAGGATCCTTGATGGAAGGGACTGCACACTAATAGATGCCCTACTGGGGGATCCCCATTGTGATGTCTTTCAAGATGAAACATGGGACCTCTTTGTAGAGCGGAGCAATGCTTTCAGCAATTGTTACCCTTACGATGTACCAGACTATGCATCCCTTCGATCCCTAGTTGCATCATCAGGCACATTGGAGTTCATCACTGAGGGTTTCACTTGGACAGGAGTAACTCAGAATGGAGGGAGCAATGCTTGCAAAAGGGGACCTGCTAGCGGTTTCTTCAGTAGATTGAACTGGTTGACTAAGTCAGGAAACGCATACCCAGTGTTGAACGTGACTATGCCAAACAATGACAATTTTGACAAACTATACATCTGGGGAGTTCATCACCCGAGCACAAATCAAGAACAAACCAACCTGTATGTTCAAGCCTCAGGAAGAGTCACAGTCTCCACCAGGAGAAGCCAACAGACTATAATCCCGAACATTGGATCTAGACCCTGGGTAAGGGGCCAGTCTGGCAGAATAAGCATCTATTGGACGATAGTCAAACCTGGGGACGTACTGGTAATCAATAGTAATGGAAACCTAATCGCTCCTCGGGGCTACTTCAAAATGCGCACTGGGAAAAGCTCAATAATGAGATCAGATGAACCTATTGACACCTGCATCTCTGAATGCATCACTCCAAATGGAAGCATCCCCAATGACAAGCCCTTTCAAAATGTAAACAAGATCACATACGGGGCATGCCCCAAATATGTGAAGCAGAACACCCTGAAGTTGGCAACAGGAATGCGGAATGTACCTGAGAAACAAACCAGAGGCCTATTCGGTGCAATAGCAGGTTTTATAGAAAATGGATGGGAAGGGATGATAGATGGTTGGTATGGCTTCAGGCATCAAAATTCAGAAGGTACAGGACAAGCAGCAGACCTTAAAAGCACTCAGGCAGCCATTGACCAGATCAATGGGAAGTTGAACAGAGTAATTGAAAAGACGAATGAGAAGTTCCATCAAATCGAAAAGGAATTCTCCGAAGTAGAAGGGAGGATTCAGGACCTTGAGAAATACGTTGAAGACACGAAGATAGATCTCTGGTCTTACAATGCAGAGCTTCTTGTTGCCCTAGAGAATCAGCATACAATTGATTTGACTGATTCAGAAATGAACAAATTGTTTGAAAAGACCAGGAGGCAACTGAGGGAAAATGCTGAGGACATGGGCAATGGTTGTTTCAAGATATACCACAAGTGTGACAATGCCTGCATAGAGTCAATTAGAAACGGGACTTATGACCATGACATATACAGAGATGAGGCATTGAACAACCGGTTCCAGATCAAAGGTGTTGAGCTAAAATCTGGATACAAAGACTGGATCCTGTGGATTTCCTTTGCCATATCATGCTTTTTGCTTTGTGTTGTTTTGCTGGGGTTCATTATGTGGGCCTGCCAGAGAGGCAACATTAGGTGCAACATTTGCATTTAA
>A_/_H3N8|AB537455|A/duck/Chiba/3/2006
ATGAAGACCGTTATTGCTTTAAGCTACATTTTCTGTCTGACTTTCGGTCAGGACCTTCCAGGGAATGACAACAGTACAGCAACACTGTGCCTGGGGCACCATGCAGTGCCGAACGGGACAATAGTGAAGACAATCACAGATGATCAGATTGAGGTGACTAATGCTACCGAGCTAGTTCAAAGCTCTTCAACAGGGAAAATATGTAACAATCCCCACAGGATCCTTGATGGAAGGGACTGCACACTAATAGATGCCCTACTGGGGGATCCCCATTGTGATGTCTTTCAAGATGAAACATGGGACCTCTTTGTAGAGCGGAGCAATGCTTTCAGCAATTGTTACCCTTACGATGTACCAGACTATGCATCCCTTCGATCCCTAGTTGCATCATCAGGCACATTGGAGTTCATCACTGAGGGTTTCACTTGGACAGGAGTAACTCAGAATGGAGGGAGCAATGCTTGCAAAAGGGGACCTGCTAACGGTTTCTTCAGTAGATTGAACTGGTTGACTAAGTCAGGAAACGCATACCCAGTGTTGAACGTGACTATGCCAAACAATGACAATTTTGACAAACTATACATCTGGGGAGTTCATCACCCGAGCACAAATCAAGAACAAACCAACCTGTATGTTCAAGCCTCAGGAAGAGTCACAGTCTCCACCAGGAGAAGCCAACAGACTATAATCCCGAACATTGGATCTAGACCCTGGGTAAGGGGCCAGTCTGGCAGAATAAGCATCTATTGGACGATAGTCAAACCTGGGGACGTACTGGTAATCAATAGTAATGGAAACCTAATCGCTCCTCGGGGCTACTTCAAAATGCGCACTGGGAAAAGCTCAATAATGAGATCAGATGCACCTATTGACACCTGCATCTCTGAATGCATCACTCCAAATGGAAGCATCCCCAATGACAAGCCCTTTCAAAATGTAAACAAGATCACATACGGGGCATGCCCCAAATATGTGAAGCAGAACACCCTGAAGTTGGCAACAGGAATGCGGAATGTACCTGAGAAACAAACCAGAGGCCTATTCGGTGCAATAGCAGGTTTTATAGAAAATGGATGGGAAGGGATGATAGATGGTTGGTATGGCTTCAGGCATCAAAATTCAGAAGGTACAGGACAAGCAGCAGACCTTAAAAGCACTCAGGCAGCCATTGACCAGATCAATGGGAAGTTGAACAGAGTAATTGAAAAGACGAATGAGAAGTTCCATCAAATCGAAAAGGAATTCTCCGAAGTAGAAGGGAGGATTCAGGACCTTGAGAAATACGTTGAAGACACGAAGATAGATCTCTGGTCTTACAATGCAGAGCTTCTTGTTGCCCTAGAGAATCAGCATACAATTGATTTGACTGATTCAGAAATGAACAAATTGTTTGAAAAGACCAGGAGGCAACTGAGGGAAAATGCTGAGGACATGGGCAATGGTTGTTTCAAGATATACCACAAGTGTGACAATGCCTGCATAGAGTCAATTAGAAACGGGACTTATGACCATGACATATACAGAGATGAGGCATTGAACAACCGGTTCCAGATCAAAGGTGTTGAGCTAAAATCTGGATACAAAGACTGGATCCTGTGGATTTCCTTTGCCATATCATGCTTTTTGCTTTGTGTTGTTTTGCTGGGGTTCATTATGTGGGCCTGCCAGAGAGGCAACATTAGGTGCAACATTTGCATTTAA
>A_/_H3N8|AB537453|A/duck/Shiga/10413-24/2006
ATGAAGACCGTTATTGCTTTAAGCTACATTTTCTGTCTGGCTTTCGGTCAGGACCTTCCAGGAAATGACAACAGTACAGCAACACTGTGCCTGGGGCACCATGCAGTGCCGAACGGGACAATAGTGAAGACAATCACAGATGATCAGATTGAGGTGACTAATGCTACCGAGCTAGTTCAAAGCTCTTCAACAGGGAAAATATGTAACAATCCCCACAGGATCCTTGATGGAAGGGACTGCACACTAATGGATGCCCTACTGGGGGATCCTCATTGTGATGTCTTTCAAGATGAAACATGGGACCTCTTTGTAGAGCGGAGCAATGCTTTCAGCAATTGTTACCCTTACGATGTACCAGACTATGCATCCCTTCGATCCCTAGTTGCATCATCAGGCACATTGGAGTTCATCACTGAAGGTTTCACTTGGACAGGAGTAACTCAGAATGGAGGGAGCAATGCTTGCAAAAGGGGACCTGCTAGCGGTTTCTTCAGTAGATTGAACTGGTTGACTAAGTCAGGAAACGCATACCCAGTGTTGAACGTGACTATGCCAAACAATGACAATTTTGACAAACTATACATCTGGGGAGTTCATCACCCGAGCACAAATCAAGAACAAACCAACCTGTATGTTCAAGCCTCAGGAAGAGTCACAGTCTCCACCAGGAGAAGCCAACAGACTATAATCCCGAACATTGGATCTAGACCCTGGGTAAGGGGCCAGTCTGGCAGAATAAGCATCTATTGGACGATAGTCAAACCTGGGGACGTACTGGTAATCAATAGTAATGGAAACCTAATCGCTCCTAGGGGCTATTTCAAAATGCGCACTGGGAAAAGCTCAATAATGAGATCAGATGCACCTATTGACACCTGCATCTCTGAATGCATCACTCCAAATGGAAGCATCCCCAATGACAAGCCCTTTCAAAATGTAAACAAGATCACATACGGGGCATGCCCCAAATATGTGAAGCAGAACACTCTGAAGTTGGCAACAGGAATGCGGAATGTACCTGAGAAACAAACCAGAGGCCTATTCGGTGCAATAGCAGGTTTTATAGAAAATGGATGGGAAGGGATGATAGATGGTTGGTATGGCTTCAGGCATCAAAATTCAGAAGGTACAGGACAAGCAGCAGACCTTAAAAGCACTCAGGCAGCCATTGACCAGATCAATGGAAAGTTGAACAGAGTAATTGAAAAGACGAATGAGAAGTTCCATCAAATCGAAAAGGAATTCTCCGAAGTAGAAGGGAGGATTCAGGACCTTGAGAAATACGTTGAAGACACGAAGATAGATCTCTGGTCTTACAATGCAGAGCTTCTTGTTGCCCTAGAGAATCAGCATACAATTGATTTGACTGATTCAGAAATGAACAAATTATTTGAAAGGACCAGGAGGCAACTGAGGGAAAATGCTGAGGACATGGGCAATGGTTGTTTCAAGATATACCACAAGTGTGACAATGCCTGCATAGAGTCAATTAGAAACGGGACTTATGACCATGACATATACAGAGATGAGGCATTGAACAACCGGTTCCAGATCAAAGGTGTTGAGATAAAATCTGGATACAAAGACTGGATCCTGTGGATTTCCTTTGCCATATCATGCTTTTTGCTTTGTGTTGTTTTGCTGGGGTTCATTATGTGGGCCTGCCAGAGAGGCAACATTAGGTGCAACATTTGCATTTAA
>A_/_H3N8|AB537452|A/duck/Tsukuba/38/2006
ATGAAGACCGTTATTGCTTTAAGCTACATTTTCTGTCTGGCTTTCGGTCAGGACCTTCCCGGAAATGACAACAGTACAGCAACACTGTGCCTGGGGCACCATGCAGTGCCGAACGGGACAATAGTGAAGACAATCACAGATGATCAGATTGAGGTGACTAATGCTACCGAGCTAGTTCAAAGCTCTTCAACAGGGAAAATATGTAACAATCCCCACAGGATCCTTGATGGAAGGGACTGCACACTAATGGATGCCCTACTGGGGGATCCTCATTGTGATGTCTTTCAAGATGAAACATGGGATCTCTTTGTAGAGCGGAGCAATGCTTTCAGCAATTGTTACCCTTACGATGTACCAGACTATGCATCCCTTCGATCCCTAGTTGCATCATCAGGCACATTGGAGTTCATCACTGAAGGTTTCACTTGGACAGGAGTAACTCAGAATGGAGGGAGCAATGCTTGCAAAAGGGGACCTGCTAGCGGTTTCTTCAGTAGATTGAACTGGTTGACTAAGTCAGGAAACGCATACCCAGTGTTGAACGTGACTATGCCAAACAATGACAATTTTGACAAACTATACATCTGGGGAGTTCATCACCCGAACACAAATCAAGAACAAACCAACCTGTATGTTCAAGCCTCAGGAAGAGTCACAGTCTCCACCAGGAGAAGCCAACAGACTATAATCCCGAACATTGGATCTAGACCCTGGGTAAGGGGCCAGTCTGGCAGAATAAGTATCTATTGGACGATAGTCAAACCTGGGGACGTACTGGTAATCAATAGTAATGGAAACCTAATCGCTCCTAGGGGCTACTTCAAAATGCGCACTGGGAAAAGCTCAATAATGAGATCAGATGCACCTATTGACACCTGCATCTCTGAATGCATCACTCCAAATGGAAGCATCCCCAATGACAAGCCCTTTCAAAATGTAAACAAGATCACATACGGGGCATGCCCCAAATATGTGAAGCAGAACACCCTAAAGTTGGCAACAGGAATGCGGAATGTACCTGAGAAACAAACCAGAGGCCTATTCGGTGCAATAGCAGGTTTTATAGAAAATGGATGGGAAGGGATGATAGATGGTTGGTATGGCTTCAGGCATCAAAATTCAGAAGGTACAGGACAAGCAGCAGACCTTAAAAGCACTCAGGCAGCCATTGACCAGATCAATGGGAAGTTGAACAGGGTAATTGAAAAGACGAATGAGAAGTTCCATCAAATCGAAAAGGAATTCTCCGAAGTAGAAGGGAGGATTCAGGACCTTGAGAAATACGTTGAAGACACGAAGATAGATCTCTGGTCTTACAATGCAGAGCTTCTTGTTGCCCTAGAGAATCAGCACACAATTGATTTGACTGATTCAGAAATGAACAAATTGTTTGAAAAGACCAGGAGGCAACTGAGGGAAAATGCTGAGGACATGGGCAATGGTTGTTTCAAGATATACCACAAGTGTGACAATGCCTGCATAGAGTCAATTAGAAACGGGACTTATGACCATGACATATACAGAGATGAGGCATTGAACAACCGGTTCCAGATCAAAGGTGTTGAGCTAAAATCTGGATACAAAGACTGGATCCTGTGGATTTCCTTTGCCATATCATGCTTTTTGCTTTGTGTTGTTTTGCTGGGGTTCATTATGTGGGCCTGCCAGAGAGGCAACATTAGGTGCAACATTTGCATTTAA
>A_/_H3N8|CY060308|A/mallard/Sweden/50/2002
ATGAAGACCATTATCGCTTTAAGCTACGTTTTCTGTCTGGCTTTCGGTCAGGACCTTTCAGGGAATGACAATAGTACAGCAACACTGTGCCTGGGACACCATGCAGTGCCGAATGGGACAATAGTGAAGACAATCACAGATGATCAGATTGAGGTGACTAATGCTACCGAGCTAGTTCAAAGCTCTTCAACAGGGAAAATATGCAACAACCCTCACAGGATCCTTGATGGAAGGGACTGCACACTAATAGATGCCCTACTGGGGGATCCTCATTGCGATGTCTTTCAAGATGAGACATGGGACCTTTTTGTGGAGCGAAGCAATGCTTTCAGCAATTGCTATCCTTACGATGTACCAGACTATGCATCCCTCCGATCCCTAGTTGCATCATCCGGCACATTGGAGTTCATCACTGAAGGTTTCAATTGGGCAGGAGTAACTCAGAATGGAGGGAGCAATGCCTGCAAAAGGGGACCCGCTAGCGGTTTCTTCAGTAGACTGAACTGGTTGACTAAGTCAGGAAGTGCATACCCAGTGTTGAACGTGACTATGCCAAACAATGACAATTTTGACAAACTATACATCTGGGGAGTTCACCACCCTAGCACAAATCAAGAACAGACCAACCTGTATGTTCAAGCCTCAGGGAGAGTCACAGTCTCTACCAGGAGAAGTCAGCAGACTATAATCCCGAACATTGGATCTAGACCCTGGGTAAGGGGCCAGTCTGGCAGAATAAGCATCTACTGGACAATAGTCAAACCTGGGGACGTACTGGTGATCAATAGCAATGGAAACCTAATCGCTCCTCGGGGCTACTTCAAGATACGCACAGGGAAAAGCTCAATAATGAGGTCAGATGCACCTATTGACACCTGTATTTCTGAATGCATCACCCCAAATGGGAGCATCCCCAATGACAAGCCCTTTCAAAATGTAAACAAGATCACATACGGAGCATGTCCCAAATATGTGAAGCAGAGCACCCTGAAGCTAGCAACAGGGATGCGGAATGTGCCAGAGAAACAAACCAGAGGCCTATTCGGTGCAATAGCAGGTTTTATAGAAAATGGATGGGAGGGAATGATAGATGGTTGGTATGGCTTCAGGCATCAAAATTCCGAAGGTACAGGGCAAGCAGCAGACCTTAAAAGCACTCAGGCAGCCATTGACCAGATCAATGGGAAATTGAACAGAGTGATTGAAAAGACGAATGAGAAATTCCACCAAATTGAAAAGGAATTCTCCGAAGTAGAAGGGAGGATTCAGGACCTTGAGAAATACGTTGAAGACACAAAAATAGATCTTTGGTCTTACAATGCGGAACTCCTTGTTGCCCTCGAGAACCAGCATACAATTGATTTGACTGATTCGGAAATGAACAAATTATTTGAAAAGACCAGGAGGCAACTGAGGGAAAATGCTGAAGACATGGGCAATGGTTGTTTCAAGATATACCACAAGTGTGACAATGCTTGCATAGAATCAATTAGAAACGGGACTTATGACCATGATATATACAGAGATGAGGCATTGAACAACCGGTTCCAGATCAAGGGTGTCGAGCTAAAATCTGGATACAAAGACTGGATCCTGTGGATTTCCTTTGCCATATCATGCTTTTTGCTTTGTGTTGTTTTGCTGGGGTTCATTATGTGGGCCTGCCAGAGAGGCAACATTAGGTGCAACATTTGCATTTAA
>A_/_H3N8|CY053829|A/mallard/Ohio/651/2002
ATGAAGACAATTATTGTTCTGAGTTGTTTTTTCTGTCTGGCTTTCAGCCAAAATCCTTCAGAGAACAACAACAACACCGCAACACTGTGCTTGGGGCATCATGCAGTACCAAACGGAACAATAGTGAAAACAATAACGGATGATCAAATTGAAGTAACTAATGCGACTGAACTGGTTCAGAGTTCCTCAACAGGGAAAATATGCAACAATCCTCATAGAATTCTCGATGGAAGAGACTGCACATTAATGGATGCTCTACTAGGGGACCCTCATTGTGATGTATTCCAAGATGAAACATGGGACCTTTATGTAGAGCGCAGCAATGCATTCAGCAACTGCTACCCATATGACGTGCCAGACTATGCATCTCTCAGGTCTCTAGTGGCCTCATCAGGGACCCTAGAGTTCATCACTGAAGGCTTCACGTGGACAGGAGTCACTCAAAACGGAGGGAGTGGTGCTTGCAAAAGAGGGCCCACCAATGGCTTTTTCAGTAGACTGAATTGGCTGACTAAATCTGGTAGTGCTTATCCACTGCTGAATGTGACTATGCCGAATAATGATAATTTTGACAAATTGTACGTATGGGGAGTTCATCATCCAAGCACAAACCAAGAGCAAACCAGTTTGTACGTTCAGGCATCGGGGAGGGTAACAGTCTCAACTAGAAGAAGCCAGCAAACCATAATTCCCAACATCGGATCCAGGCCTTGGGTCAGAGGCCAATCAGGAAGAATAAGTATCTACTGGACAATCGTAAAGCCAGGAGACATACTGGTGATTAACAGCAATGGAAATCTAATTGCCCCTCGAGGTTATTTTAAGATGCGCACTGGGAAAAGCTCGATAATGAGATCAGACGCACCTATTGACACATGCATCTCTGAGTGCATCACTCCTAATGGTAGCATCCCCAATGACAAGCCCTTTCAGAATGTTAACAAAATTACCTATGGGGCATGTCCCAAATATGTCAAGCAGAGCACTCTAAAATTGGCAACTGGAATGCGGAATGTACCTGAGAAACAGACCAGGGGTCTGTTCGGTGCAATAGCAGGGTTCATAGAAAATGGATGGGAAGGAATGATAGATGGTTGGTATGGTTTCAGGCATCAAAACTCAGAAGGGACAGGACAAGCAGCAGACCTTAAAAGCACTCAAGCCGCTATTGACCAAATCAATGGAAAACTAAATCGAGTAATCGAGAAAACAAATGAAAAGTTTCATCAGATTGAGAAAGAGTTTTCAGAGGTGGAAGGAAGAATTCAGGACCTTGAGAAATATGTCGAAGACACCAAAATAGATCTATGGTCTTACAATGCGGAACTTCTTGTGGCGCTGGAAAATCAGCATACAATTGATCTGACTGATTCAGAAATGAACAAACTATTTGAAAAAACAAGAAGACAGCTGAGGGAGAATGCCGAAGACATGGGGAATGGCTGTTTCAAAATATACCACAAATGTGATAATGCTTGCATAGAGTCAATCAGGAATGGGACCTATGATCATGACATATACAGGGGTGAAGCACTAAACAATCGGTTCCAGATCAAGGGTGTGGAACTGAAATCTGGATACAAAGATTGGATTCTATGGATTTCCTTTGCCATATCATGCTTTTTGCTGTGTGTTGTTCTACTAGGATTCATCATGTGGGCCTGCCAGAGAGGCAATATTAGGTGCAACATTTGCATTTAA
>A_/_H3N8|AB531448|A/duck/Saitama/4/2009
ATGAAGACCGTTATTGCTTTAAGCTACATTTTCTGTCTGGCCTTCGGTCAGGACCTTCCAGGAAATGACAACAGTACAGCAACACTGTGCCTGGGGCACCATGCAGTGCCGAACGGGACAATAGTGAAGACAATCACAGATGATCAGATTGAGGTGACTAATGCTACCGAGCTAGTTCAAAGCTCTTCAACAGGGAAAATATGTAACAATCCCCACAGGATCCTTGATGGAAGGGACTGCACACTAATGGATGCCCTACTGGGGGATCCTCATTGTGATGTCTTTCAAGATGAAACATGGGACCTCTTTGTAGAGCGGAGCAATGCTTTCAGCAATTGTTACCCTTACGATGTACCAGACTATGCATCCCTTCGATCCCTAGTTGCATCATCAGGCACATTGGAGTTCATCACTGAAGGTTTCACTTGGACAGGAGTAACTCAGAATGGAGGGAGCAATGCTTGCAAAAGGGGACCTGCTAGCGGTTTTTTCAGTAGATTGAACTGGTTGACTAAGTCAGGAAACGCATACCCAGTGTTGAACGTGACTATGCCAAACAATGACTATTTTGACAAACTATACATCTGGGGAGTTCATCACCCGAGCACAAATCAAGAACAAACCAACCTGTATGTTCAAGCCTCAGGAAGAGTCACAGTCTCCACCAGGAGAAGCCAACAGACTATAATCCCTAACATTGGATCTAGGCCCTGGGTAAGGGGCCAGTCTGGCAGAATAAGCATCTATTGGACGATAGTCAAGCCTGGGGACGTACTGGTAATCAATAGTAATGGAAACCTAATCGCTCCTAGGGGCTACTTCAAAATGCGCACTGGGAAAAGCTCAATAATGAGATCAGATGCACCTATTGACACCTGCATCTCTGAATGCATCACTCCAAATGGAAGCATCCCCAATGACAAGCCCTTTCAAAATGTAAACAAGATCACATACGGGGCATGCCCCAAATATGTGAAGCAGAACACCCTGAAGTTGGCAACAGGAATGCGGAATGTGCCTGAGAAACAAACCAGAGGCCTATTCGGTGCAATAGCAGGTTTTATAGAAAATGGATGGGAAGGGATGATAGATGGTTGGTATGGCTTCAGGCATCAAAATTCAGAAGGTACAGGGCAAGCAGCAGACCTTAAAAGCACTCAGGCAGCCATTGACCAGATCAATGGGAAGTTGAACAGAGTAATTGAAAAAACGAATGAGAAGTTCCATCAAATCGAAAAGGAATTCTCCGAAGTAGAAGGGAGGATTCAGGACCTTGAGAAATACGTTGAAGACACGAAGATAGATCTCTGGTCTTACAATGCAGAGCTTCTTGTTGCCCTAGAGAATCAGCATACAATTGATTTGACTGATTCAGAAATGAACAAGTTGTTTGAAAAGACTAGGAGGCAGCTGAGGGAAAATGCTGAGGACATGGGCAATGGTTGTTTCAAGATATACCACAAGTGTGACAATGCCTGCATAGAATCAATTAGAAACGGGACTTATGACCATGACATATACAGAGATGAGGCATTGAACAACCGGTTCCAGATCAAAGGTGTTGAGCTAAAATCTGGATACAAAGACTGGATCCTGTGGATTTCCTTTGCCATATCATGCTTTTTGCTTTGTGTTGTTTTGCTGGGGTTCATTATGTGGGCCTGCCAGAGAGGCAACATTAGGTGCAACATTTGCATTTAA
>A_/_H3N8|AB531447|A/duck/Saitama/3/2009
ATGAAGACCGTTATTGCTTTAAGCTACATTTTCTGTCTGGCCTTCGGTCAGGACCTTCCAGGAAATGACAACAGTACAGCAACACTGTGCCTGGGGCACCATGCAGTGCCGAACGGGACAATAGTGAAGACAATCACAGATGATCAGATTGAGGTGACTAATGCTACCGAGCTAGTTCAAAGCTCTTCAACAGGGAAAATATGTAACAATCCCCACAGGATCCTTGATGGAAGGGACTGCACACTAATGGATGCCCTACTGGGGGATCCTCATTGTGATGTCTTTCAAGATGAAACATGGGACCTCTTTGTAGAGCGGAGCAATGCTTTCAGCAATTGTTACCCTTACGATGTACCAGACTATGCATCCCTTCGATCCCTAGTTGCATCATCAGGCACATTGGAGTTCATCACTGAAGGTTTCACTTGGACAGGAGTAACTCAGAATGGAGGGAGCAATGCTTGCAAAAGGGGACCTGCTAGCGGTTTTTTCAGTAGATTGAACTGGTTGACTAAGTCAGGAAACGCATACCCAGTGTTGAACGTGACTATGCCAAACAATGACTATTTTGACAAACTATACATCTGGGGAGTTCATCATCCGAGCACAAATCAAGAACAAACCAACCTGTATGTTCAAGCCTCAGGAAGAGTCACAGTCTCCACCAGGAGAAGCCAACAGACTATAATCCCTAACATTGGATCTAGGCCCTGGGTAAGGGGCCAGTCTGGCAGAATAAGCATCTATTGGACGATAGTCAAGCCTGGGGACGTACTGGTAATCAATAGTAATGGAAACCTAATCGCTCCTAGGGGCTACTTCAAAATGCGCACTGGGAAAAGCTCAATAATGAGATCAGATGCACCTATTGACACCTGCATCTCTGAATGCATCACTCCAAATGGAAGCATCCCCAATGACAAGCCCTTTCAAAATGTAAACAAGATCACATACGGGGCATGCCCCAAATATGTGAAGCAGAACACCCTGAAGTTGGCAACAGGAATGCGGAATGTGCCTGAGAAACAAACCAGAGGCCTATTCGGTGCAATAGCAGGTTTTATAGAAAATGGATGGGAAGGGATGATAGATGGTTGGTATGGCTTCAGGCATCAAAATTCAGAAGGTACAGGGCAAGCAGCAGACCTTAAAAGCACTCAGGCAGCCATTGACCAGATCAATGGGAAGTTGAACAGAGTAATTGAAAAAACGAATGAGAAGTTCCATCAAATCGAAAAGGAATTCTCCGAAGTAGAAGGGAGGATTCAGGACCTTGAGAAATACGTTGAAGACACGAAGATAGATCTCTGGTCTTACAATGCAGAGCTTCTTGTTGCCCTAGAGAATCAGCATACAATTGATTTGACTGATTCAGAAATGAACAAGTTGTTTGAAAAGACTAGGAGGCAGCTGAGGGAAAATGCTGAGGACATGGGCAATGGTTGTTTCAAGATATACCACAAGTGTGACAATGCCTGCATAGAATCAATTAGAAACGGGACTTATGACCATGACATATACAGAGATGAGGCATTGAACAACCGGTTCCAGATCAAAGGTGTTGAGCTAAAATCTGGATACAAAGACTGGATCCTGTGGATTTCCTTTGCCATATCATGCTTTTTGCTTTGTGTTGTTTTGCTGGGGTTCATTATGTGGGCCTGCCAGAGAGGCAACATTAGGTGCAACATTTGCATTTAA
>A_/_H3N8|CY041242|A/mallard/Netherlands/3/2005
ATGAAGACCATTATTGCTTTGAGCTGCATTTTCTGTCTGGCTTTCGGCCAGGATCTTTCAGGGAATGATAACAATACAGCAACACTGTGCCTGGGGCACCATGCAGTGCCGAATGGAACAATAGTGAAGACAATCACAGATGACCAGATTGAGGTGACTAATGCTACCGAGCTAGTTCAAAGCTCCTCGACAGGGAAAATATGCAACAATCCTCACAAGATCCTTGATGGAAGGGACTGCACACTAATAGACGCCCTATTGGGGGATCCTCATTGCGATGTCTTTCAAGATGCAACATGGGACCTTTTTGTGGAACGAAGCAATGCTTTCAGCAACTGTTACCCTTATGATGTACCAGATTATGCATCCCTTAGGTCTCTAGTTGCCTCATCAGGTACATTAGAGTTCATCACTGAAGGTTTCACTTGGACAGGAGTGACTCAGAATGGAGGGAGCAATGCTTGCAAAAGGGGACCTGCTAGCGGTTTCTTCAGTAGGCTGAACTGGTTGACTAAATCAGGAAGCACATACCCAGTGTTGAATGTGACTATGCCAAACAATGACAATTTTGACAAACTATACATCTGGGGAGTCCACCACCCAAGCACAAATCAAGAACAAACCGACCTGTATGTTCAAGCATCAGGGAGAGTCACAGTGTCTACCAGAAGAAGCCAGCAAACTATAATCCCAAATATCGGATCCAGACCCTGGGTAAGGGGCCAGTCTGGCAGAATAAGCATCTATTGGACAATAGTTAAACCCGGGGATGTACTGGTAATCAATAGTAATGGAAACCTAATTGCTCCTCGGGGTTACTTCAAGATGCGTACTGGGGAAAGCTCAATAATGAGGTCAGATGCATCTATTGACACCTGTATTTCTGAATGCATCACTCCAAATGGGAGTATTCCCAATGACAAGCCTTTTCAAAATGTAAACAAGATCACATATGGAGCATGTCCCAAGTATGTGAAGCAGAGCACCCTGAAGTTGGCAACAGGGATGCGGAATGTACCAGAGAAACAAACCAGAGGCCTATTCGGTGCAATAGCAGGGTTTATAGAAAATGGATGGGAGGGGATGATAGATGGCTGGTATGGCTTCAGGCATCAAAATTCCGAGGGTACAGGACAAGCAGCAGACCTCAAAAGCACTCAGGCAGCCATTGATCAAATCAATGGGAAATTGAACAGAGTGATTGAAAAGACGAATGAGAAATTCCATCAAATTGAAAAGGAATTCTCCGAAGTAGAAGGGAGGATCCAGGACCTTGAGAAATACGTTGAAGACACGAAAATAGATCTCTGGTCTTACAATGCGGAACTACTTGTTGCCCTAGAGAACCAGCATACAATTGACCTGACTGATTCAGAGATGAACAAATTGTTTGAAAAGACCAGGAGGCAACTGAGGGAAAATGCTGAAGACATGGGCAATGGTTGTTTCAAGATCTATCACAAATGTGACAATGCTTGTATAGAGTCAATTAGAAATGGGACCTATGACCATGATATATACAGAGATGAGGCACTGAACAACCGATTCCAGATCAAAGGTGTCGAACTAAAATCTGGATACAAGGACTGGATCCTGTGGATTTCCTTTGCCATATCATGCTTTTTGCTTTGTGTTGTTTTGCTGGGGTTCATTATGTGGGCCTGCCAGAGGGGCAACATTAGGTGCAACATTTGCATTTAA
>A_/_H3N8|AJ841293|A/duck/Norway/1/03
ATGAGGACCGTTATCGCTTTAAGCTACGTTTTCTGTCTGGCTTTCGGTCAGGACCTTCTAGGGAATGACAATAGTACAGCAACACTGTGTCTGGGACACCATGCAGTGCCGAATGGGACAATAGTGAAGACAATCACAGATGATCAGATTGAGGTGACTAATGCTACTGAGCTAGTCCAAAGCTCTTCAACAGGGAAAATATGCAACAACCCTCATAGGATCCTTGATGGAAGGGACTGCACACTAATAGATGCCCTACTGGGGGATCCTCATTGCGATGTCTTCCAAGATGAGACATGGGACCTTTTTGTGGAGCGAAGCAATGCTTTCAGCAATTGTTACCCTTACGATGTACCAGACTATGCATCCCTTCGATCCCTAGTTGCATCATCAGGCACATTGGAGTTCATCACTGAAGGTTTCACTTGGACAGGAGTAACTCAGAATGGAGGGAGCAATGCCTGCAAAAGGGGACCTGCTAGCGGTTTCTTCAGCAGACTGAACTGGTTGACTAAGTCAGGAAGTGCATACCCAGTGTTGAACGTGACTATGCCAAACAATGACAATTTTGACAAACTATACATATGGGGAGTTCATCACCCTAGCACAAATCAAGAACAAACCGACCTGTATGTTCAAGCCTCAGGAAGAGTCACAGTCTCTACCAGGAGAAGTCAGCGGACTATAATCCCGAACATTGGATCTAGACCCTGGGTAAGGGGCCAGTCAGGCAGAATAAGCATCTACTGGACAATAGTCAAACCTGGGGACGTACTGGTGATCAATAGTAATGGAAACCTAATCGCCCCTCGGGGCTACTTCAAGATGCGCACTGGGAAAAGCTCAATAATGAGGTCAGATGCACCTATTGACACTTGTATTTCTGAATGCATCACTCCAAATGGAAGCATCCCCAATGACAAGCCATTTCAAAATGTAAACAAAATCACATACGGAGCATGTCCCAAATATGTGAAGCAGAGCACCCTGAAGCTAGCAACGGGAATGCGGAATGTACCAGAGAAACAAACCAGAGGCCTATTCGGTGCAATAGCAGGGTTTATAGAAAATGGATGGGAGGGAATGATAGATGGTTGGTATGGCTTCAGGCATCAAAATTCCGAAGGTACAGGACAAGCAGCAGACCTTAAAAGCACTCAGGCAGCCATTGACCAGATCAATGGGAAATTGAACAGAGTGATTGAAAAGACGAATGAAAAGTTCCACCAAATCGAAAAGGAATTCTCTGAAGTAGAAGGGAGGATTCAGGACCTTGAGAAATACGTTGAAGACACAAAAATAGATCTTTGGTCTTACAATGCGGAACTCCTTGTCGCCCTAGAGAATCAGCATACAATTGATTTGACTGATTCAGAAATGAACAAATTATTTGAAAAGACCAGGAGGCAACTGAGGGAAAATGCTGAAGACATGGGCAATGGTTGTTTCAAGATATACCACAAGTGTGACAATGCTTGCATAGAGTCAATTAGAAATGGGACTTATGACCATGATATATACAGAGATGAAGCATTGAACAACCGGTTCCAGATCAAGGGTGTCGAGCTAAAATCTGGATACAAAGACTGGATCCTGTGGATTTCCTTTGCCATATCATGCTTTTTGCTTTGTGTTGTTTTGCTGGGGTTCATTATGTGGGCCTGCCAGAGAGGCAACATTAGGTGCAACATTTGCATTTAA
>A_/_H3N8|LC339739|A/duck/Hokkaido/102/2014
ATGAAGACCGTTATTGCTTTAAGCTACATTTTCTGTCTGACTTTCGGTCAGGACCTTCCCGGGAATGACAACAGTACAGCAACACTGTGCCTGGGGCACCACGCAGTGCCGAACGGGACAATAGTGAAGACAATCACAGATGATCAAATTGAGGTGACTAATGCTACCGAGCTAGTTCAAAGCTCTTCAACAGGGAAAATATGTAACAATCCCCACAGGATCCTTGATGGAAGGGACTGCACACTAATAGATGCCCTACTGGGGGATCCTCATTGTGATGTCTTTCAAGATGAAACATGGGATCTCTTTGTAGAGCGGAGCAATGCTTTCAGCAATTGTTACCCTTACGATGTACCAGACTATGCATCCCTTCGATCCCTAGTTGCATCATCAGGCTCATTGGAGTTCATCACTGAAGGTTTCACTTGGACAGGAGTGACTCAGAATGGAGGGAGCAATGCTTGCAAAAGGGGACCTGCTAGCGGTTTCTTCAGTAGATTGAACTGGTTGACTAAGTCAGGAAACGCATACCCAGTGTTGAACGTGACCATGCCAAACAATGACAATTTTGACAAACTATACATCTGGGGAGTTCATCACCCGAGCACAAATCAAGAACAAACCAACCTGTATGTTCAAGCCTCAGGAAGAGTCACAGTTTCCACTAGGAGAAGCCAACAGGCTATAATCCCGAACATTGGATCTAGACCCTGGGTAAGGGGCCAGTCTGGCAGAATAAGCATCTATTGGACGATAGTCAAACCTGGGGACGTACTGGTAATCAATAGTAATGGAAACCTAATCGCTCCTCGGGGCTACTTCAAAATGCGCACTGGGGAAAGCTCAATAATGAGATCAGATGCACCTATTGACACCTGCATCTCTGAATGCATCACTCCAAATGGAAGCATCCCCAATGACAAGCCCTTTCAAAATGTAAACAAGATCACATACGGGGCATGCCCCAAATATGTGAAGCAGAACACCCTGAAGTTGGCAACAGGAATGCGGAATGTACCTGAGAAACAAACCAGAGGCCTATTCGGTGCAATAGCAGGGTTTATAGAAAATGGATGGGAAGGTATGATAGATGGTTGGTATGGCTTCAGGCATCAAAACTCTGAAGGTACAGGACAAGCAGCAGACCTTAAAAGCACTCAAGCAGCCATTGACCAGATCAATGGGAAGTTGAACAGAGTAATTGAAAAGACGAATGAGAAGTTCCATCAAATCGAAAAGGAATTCTCCGAAGTAGAAGGGAGGATTCAGGACCTCGAGAAATACGTTGAAGACACGAAGATAGATCTCTGGTCTTACAATGCAGAGCTCCTTGTTGCCCTAGAGAATCAGCATACAATTGATTTGACTGATTCAGAAATGAACAAATTGTTTGAAAAGACCAGGAGGCAACTGAGGGAAAATGCTGAGGACATGGGCAATGGTTGTTTCAAGATATACCACAAGTGTGACAATGCCTGCATAGAGTCAATTAGAAACGGGACTTATGACCATGACATATACAGAGATGAGGCATTGAACAACCGGTTCCAGATCAAAGGTGTTGAGCTAAAATCTGGATACAAAGACTGGATCCTGTGGATTTCCTTTGCCATATCATGCTTTTTGCTTTGTGTTGTTTTGCTGGGGTTCATTATGTGGGCCTGCCAGAGAGGCAACATTAGGTGCAACATTTGCATTTAA
>A_/_H3N6|LC339731|A/duck/Hokkaido/10/2015
ATGAAGATCGTTATCGCCTTAAGCTACATTTTCTGTCTGACTTTCGGTCAGGACCTTCCAGGGAATGACAACAGTACAGCAACACTGTGCCTGGGACACCACGCAGTGCCGAACGGGACAATAGTGAAGACAATCACAGATGATCAAATTGAGGTGACTAATGCTACCGAGCTAGTTCAAAGCTCTTCAACAGGGAAAATATGTAACAATCCCCACAGGATCCTTGATGGAAGGGACTGCACACTAATAGATGCCCTACTGGGGGATCCTCATTGTGATGTCTTTCAAGATGAAACATGGGATCTCTTTGTAGAGCGGAGCAATGCTTTCAGCAATTGTTACCCTTACGATGTACCAGACTATGCATCCCTTCGATCCCTAGTTGCATCATCAGGCACATTGGAGTTCATCACTGAAGGTTTCACTTGGACAGGAGTAACTCAGAATGGAGGGAGCAATGCTTGCAAAAGGGGACCTGCCAACGGTTTCTTCAGTAGATTGAACTGGTTGACTAAGTCAGGAAACGCATACCCAGTGTTAAACGTGACTATGCCAAACAATGACAATTTTGACAAACTATACATCTGGGGAGTTCATCACCCGAGCACAAATCAAGAACAAACCAACCTGTATGTTCAAGCCTCAGGAAGAGTCACAGTTTCCACTAGGAGAAGCCAACAGACTATAACCCCGAACATTGGATCTAGACCCTGGGTAAGGGGCCAATCTGGCAGAATAAGCATCTATTGGACGATAGTCAAACCTGGAGACGTACTAGTAATCAATAGTAATGGAAACCTAATCGCTCCTCGGGGCTACTTCAAAATGCGCACTGGGAAAAGCTCAATAATGAGATCAGATGCACCTATTGACACCTGCATCTCTGAATGCATCACTCCAAATGGAAGCATCCCCAATGACAAGCCCTTTCAAAATGTAAACAAGATCACATACGGGGCATGCCCCAAATATGTGAAGCAGAACACCCTGAAGTTGGCAACAGGAATGCGGAATGTACCTGAGAAACAAACCAGAGGCCTATTCGGTGCAATAGCAGGGTTTATAGAAAATGGATGGGAAGGGATGATAGATGGTTGGTATGGCTTCAGGCATCAAAATTCAGAAGGTACAGGACAAGCAGCAGACCTTAAAAGCACTCAAGCAGCCATTGACCAGATCAATGAGAAGTTGAACAGAGTAATTGAAAAGACGAATGAGAAATTCCATCAAATCGAAAAGGAATTCTCCGAAGTAGAGGGGAGGATTCAGGACCTTGAGAAATACGTTGAAGACACGAAGATAGATCTCTGGTCTTACAATGCAGAGCTTCTTGTTGCCCTAGAGAATCAGCATACAATTGATTTGACTGATTCAGAAATGAACAAATTGTTTGAAAAGACCAGGAGGCAACTGAGGGAAAATGCTGAGGACATGGGCAATGGTTGTTTCAAGATATACCACAAGTGTGACAATGCCTGCATAGAGTCAATTAGAAACGGGACTTATGACCATGACATATACAGAGATGAGGCATTGAACAACCGGTTCCAGATCAAAGGTGTTGAGCTAAAATCTGGATACAAAGACTGGATCCTGTGGATTTCCTTTGCCATATCATGCTTTTTGCTTTGTGTTGTTTTGCTGGGGTTCATTATGTGGGCCTGCCAGAGAGGCAACATTAGGTGCAACATTTGCATTTAA
>A_/_H3N8|LC339683|A/duck/Hokkaido/W4/2010
ATGAAGACCGTTATTGCTTTAAGCTACATTTTCTGTCTGGCCTTCGGTCAGGACCTTCCAGGAAATGACAACAGTACAGCAACACTGTGCCTGGGGCACCATACAGTGCCGAACGGGACAATAGTGAAGACAATCACAGATGATCAGATTGAGGTGACTAATGCTACCGAGCTAGTTCAAAGCTCTTCAACAGGGAAAATATGTAACAATCCCCACAGGATCCTTGATGGAAGGGACTGCACACTAATGGATGCCCTACTGGGGGATCCTCATTGTGATGTCTTTCAAGATGAAACATGGGACCTCTTTGTAGAGCGGAGCAGTGCTTTCAGCAATTGTTACCCTTACGATGTACCAGACTATGCATCCCTTCGATCCCTAGTTGCATCATCAGGCACATTGGAGTTCATCACTGAAGGTTTCACTTGGACAGGAGTAACTCAGAATGGAGGGAGCAATGCTTGCAAAAGGGGACCTGCTAGCGGTTTCTTCAGTAGATTGAACTGGTTGACTAAGTCAGGAAACGCATACCCAGTGTTGAACGTGACTATGCCAAACAATGACAATTTTGACAAACTATACATCTGGGGAGTTCATCACCCGAGCACAAATCAAGAACAAACCAACCTGTATGTTCAAGCCTCAGGAAGAGTCACAGTCTCCACCAGGAGAAGCCAACAGACTATAATCCCGAACATTGGATCTAGGCCCTGGGTAAGGGGCCAGTCTGGCAGAATAAGCATCTATTGGACGATAGTCAAACCTGGGGACGTACTGGTAATCAATAGTAATGGAAACCTAATCGCTCCTAGGGGCTACTTCAAAATGCGCACTGGGAAAAGCTCAATAATGAGATCAGATGCACCTATTGACACCTGCATCTCTGAATGCATCACTCCAAATGGAAGCATCCCCAATGACAAGCCCTTTCAAAATGTAAACAAGATCACATACGGGGCATGCCCCAAATATGTGAAGCAGAACACCCTGAAGTTGGCAACAGGAATGCGGAATGTACCTGAGAAACAAACCAGAGGCCTATTCGGTGCAATAGCAGGTTTTATAGAAAATGGATGGGAAGGGATGATAGATGGTTGGTATGGCTTCAGGCATCAAAATTCAGAAGGTACAGGGCAAGCAGCAGACCTTAAAAGCACTCAGGCAGCCATTGACCAAATCAATGGGAAGTTGAACAGAGTAATTGAAAAAACGAATGAGAAGTTCCATCAAATCGAAAAGGAATTCTCCGAAGTAGAAGGGAGGATTCAGGACCTTGAGAAATACGTTGAAGACACGAAGATAGATCTCTGGTCTTACAATGCAGAGCTTCTTGTTGCCCTAGAGAATCAGCATACAATTGATTTGACTGATTCAGAAATGAACAAATTGTTTGAAAAGACTAGGAGACAACTGAGGGAAAATGCTGAGGACATGGGCAATGGTTGTTTCAAGATATACCACAAGTGTGACAATGCCTGCATAGAGTCAATTAGAAACGGGACTTATGACCATGACATATACAGAGATGAGGCATTGAACAACCGGTTCCAGATCAAAGGTGTTGAGCTAAAATCTGGATACAAAGACTGGATCCTGTGGATTTCCTTTGCCATATCATGCTTTTTGCTTTGTGTTGTTTTGCTGGGGTTCATTATGTGGGCCTGCCAGAGAGGCAACATTAGGTGCAACATTTGCATTTAA
>A_/_H3N8|LC339579|A/duck/Hokkaido/91/2014
ATGAAGACCGTTATTGCTTTAAGCTACATTTTCTGTCTGACTTTCGGTCAGGACCTTCCCGGGAATGACAACAGTACAGCAACACTGTGCCTGGGGCACCACGCAGTGCCGAACGGGACAATAGTGAAGACAATCACAGATGATCAAATTGAGGTGACTAATGCTACCGAGCTAGTTCAAAGCTCTTCAACAGGGAAAATATGTAACAATCCCCACAGGATCCTTGATGGAAGGGACTGCACACTAATAGATGCCCTACTGGGGGATCCTCATTGTGATGTCTTTCAAGATGAAACATGGGATCTCTTTGTAGAGCGGAGCAATGCTTTCAGCAATTGTTACCCTTACGATGTACCAGACTATGCATCCCTTCGATCCCTAGTTGCATCATCAGGCTCATTGGAGTTCATCACTGAAGGTTTCACTTGGACAGGAGTGACTCAGAATGGAGGGAGCAATGCTTGCAAAAGGGGACCTGCTAGCGGTTTCTTCAGTAGATTGAACTGGTTGACTAAGTCAGGAAACGCATACCCAGTGTTGAACGTGACCATGCCAAACAATGACAATTTTGACAAACTATACATCTGGGGAGTTCATCACCCGAGCACAAATCAAGAACAAACCAACCTGTATGTTCAAGCCTCAGGAAGAGTCACAGTTTCCACTAGGAGAAGCCAACAGACTATAATCCCGAACATTGGATCTAGACCCTGGGTAAGGGGCCAGTCTGGCAGAATAAGCATCTATTGGACGATAGTCAAACCTGGGGACGTACTGGTAATCAATAGTAATGGAAACCTAATCGCTCCTCGGGGCTACTTCAAAATGCGCACTGGGGAAAGCTCAATAATGAGATCAGATGCACCTATTGACACCTGCATCTCTGAATGCATCACTCCAAATGGAAGCATCCCCAATGACAAGCCCTTTCAAAATGTAAACAAGATCACATACGGGGCATGCCCCAAATATGTGAAGCAGAACACCCTGAAGTTGGCAACAGGAATGCGGAATGTACCTGAGAAACAAACCAGAGGCCTATTCGGTGCAATAGCAGGGTTTATAGAAAATGGATGGGAAGGTATGATAGATGGTTGGTATGGCTTCAGGCATCAAAACTCTGAAGGTACAGGACAAGCAGCAGACCTTAAAAGCACTCAAGCAGCCATTGACCAGATCAATGGGAAGTTGAACAGAGTAATTGAAAAGACGAATGAGAAGTTCCATCAAATCGAAAAGGAATTCTCCGAAGTAGAAGGGAGGATTCAGGACCTCGAGAAATACGTTGAAGACACGAAGATAGATCTCTGGTCTTACAATGCAGAGCTCCTTGTTGCCCTAGAGAATCAGCATACAATTGATTTGACTGATTCAGAAATGAACAAATTGTTTGAAAAGACCAGGAGGCAACTGAGGGAAAATGCTGAGGACATGGGCAATGGTTGTTTCAAGATATACCACAAGTGTGACAATGCCTGCATAGAGTCAATTAGAAACGGGACTTATGACCATGACATATACAGAGATGAGGCATTGAACAACCGGTTCCAGATCAAAGGTGTTGAGCTAAAATCTGGATACAAAGACTGGATCCTGTGGATTTCCTTTGCCATATCATGCTTTTTGCTTTGTGTTGTTTTGCTGGGGTTCATTATGTGGGCCTGCCAGAGAGGCAACATTAGGTGCAACATTTGCATTTAA
>A_/_H3N6|LC028363|A/duck/Quang_Ninh/14/2013
ATGAAGACCGTTATTGCTTTAAGCTACATTTTCTGTCTGGCCTTCGGTCAGGACCTTCCAGAAAATGACAACAGTACAGCAACACTGTGCCTGGGGCACCATGCAGTGCCGAACGGGACAATAGTGAAGACAATCACAGATGATCAGATTGAGGTGACTAATGCTACCGAGCTAGTTCAAAGCTCTTCAACAGGGAAAATATGTAACAATCCCCACAGGATCCTTGATGGAAGGGACTGCACACTAATGGATGCCCTACTGGGGGATCCTCATTGTGATGTCTTTCAAGATGAAACATGGGACCTCTTTGTAGAGCGGAGCAATGCTTTCAGCAATTGTTACCCTTACGATGTACCAGACTATGCATCCCTTAGGTCCCTAGTTGCATCATCAGGCACATTGGAGTTCATCACTGAAGGTTTCACCTGGACAGGAGTAACTCAGAATGGAGGGAGCAATGCTTGCAAAAGGGGACCTGCTAACGGTTTCTTCAGTAGATTGAACTGGTTGACTAAGTCAGGAAACGCATACCCAGTGTTGAACGTGACTATGCCAAACAATGACAATTTTGACAAACTATACATCTGGGGAGTTCATCACCCGAGCACAAATCAAGAACAAACCAATCTGTATGTTCAAGCATCAGGAAGAGTCACAGTCTCCACCAGGAGAAGCCAACAGACTATAATCCCGAACATTGGATCTAGGCCCTGGGTAAGGGGCCAGTCTGGCAGAATAAGCATCTATTGGACGATAGTCAAGCCTGAGGACGTACTGGTAATCAATAGTAATGGAAACCTAATCGCTCCTAGGGGCTACTTCAAAATGCGCACTGGGAAAAGCTCAATAATGAGATCAGATGCACCTATTGACACCTGCATCTCTGAATGCATCACTCCAAATGGAAGCATCCCCAATGATAAGCCCTTTCAAAATGTAAACAAGATCACATACGGGGCATGCCCCAAGTATGTGAAGCAGAACACCCTGAAGTTGGCAACAGGAATGCGGAATGTACCTGAGAAACAAACCAGAGGTCTATTCGGTGCAATAGCAGGTTTTATAGAAAATGGATGGGAAGGGATGATAGATGGTTGGTATGGTTTCAGGCATCAAAATTCAGAAGGCACAGGGCAAGCAGCAGACCTTAAAAGCACTCAGGCAGCCATTGATCAGATCAATGGGAAGTTGAACAGAGTAATTGAAAAAACGAATGAGAAATTCCATCAAATCGAAAAAGAATTCTCCGAAGTAGAAGGGAGGATTCAGGACCTTGAGAAATACGTTGAAGACACGAAGATAGATCTCTGGTCTTACAATGCAGAGCTTCTTGTTGCCCTAGAGAATCAGCATACAATTGATTTGACTGATTCAGAAATGAACAAATTGTTTGAAAAGACTAGGAGGCAACTGAGGGAAAATGCTGAGGACATGGGCAATGGTTGTTTCAAGATATACCACAAGTGTGACAATGCCTGCATAGAATCAATTAGAAACGGGACTTATGACCATGACATATACAGAGATGAGGCATTGAACAACCGGTTCCAGATCAAAGGTGTTGAGCTAAAATCTGGATACAAAGACTGGATCCTGTGGATTTCCTTTGCCATATCATGCTTTTTGCTTTGTGTTGTTTTGCTGGGGTTCATTATGTGGGCCTGCCAGAGAGGCAACATTAGGTGCAACATTTGCATTTAA
>A_/_H3N2|LC028160|A/duck/Vietnam/LBM559/2013
ATGAAGACCGTTATTGCTTTAAGCTACATTTTCTGTCTGGCCTTCGGTCAGAACCTTCCAGAAAATGACAACAGCACAGCAACACTGTGCCTGGGGCACCATGCAGTGCCGAACGGGACAATAGTGAAGACAATCACAGATGATCAGATTGAGGTGACTAATGCTACCGAGTTAGTTCAAAGCTCTTCAACAGGGAAAATATGTAACAATCCCCACAGGATCCTTGATGGAAGGGACTGCACACTAATGGATGCCCTACTGGGGGATCCTCATTGTGATGTCTTTCAAGATGAAACATGGGACCTCTTTGTAGAGCGGAGCAATGCTTTCAGCAATTGTTACCCTTACGATGTACCAGACTATGCATCCCTTAGGTCCCTAGTTGCATCATCAGGCACATTGGAGTTCATCACTGAAGGTTTCACCTGGACAGGGGTAACTCAAAATGGAGGGAGCAATGCTTGCAAAAGGGGACCTGCTAGCGGTTTCTTCAGTAGATTGAACTGGTTGACTAAGTCAGGAAACGCATACCCAGTGTTGAACGTGACTATGCCAAACAATGACAATTTTGACAAACTATACATCTGGGGAGTTCATCACCCGAGCACAAATCAAGAACAAACCAATCTGTATGTTCAAGCCTCAGGAAGAGTCACAGTCTCCACCAGGAGAAGCCAACAGACTATAATCCCAAACATTGGATCTAGGCCCTGGGTAAGGGGCCAGTCTGGCAGAATAAGCATCTATTGGACGATAGTCAAGCCTGAGGACGTACTGGTAATCAATAGTAATGGAAACCTAATTGCTCCTAGGGGCTACTTCAAAATGCGCACTGGGAAAAGCTCAATAATGAGATCAGATGCACCGATTGACACCTGCATCTCTGAATGCATCACTCCAAATGGAAGCATCCCCAATGATAAGCCCTTTCAAAATGTAAACAAGATCACATACGGGGCATGCCCCAAGTATGTGAAGCAGAACACCCTGAAGTTGGCAACAGGAATGCGGAATATACCTGAGAAACAAACCAGAGGCCTATTCGGTGCAATAGCAGGTTTTATAGAAAATGGATGGGAAGGGATGATAGATGGTTGGTATGGTTTCAGGCATCAAAATTCAGAAGGCACAGGGCAAGCAGCAGACCTTAAAAGCACTCAGGCAGCCATTGATCAGATCAATGGGAAGTTGAACAGAGTAATTGAAAAAACGAATGAGAAATTCCATCAAATCGAAAAAGAATTCTCCGAAGTAGAAGGGAGGATTCAGGACCTTGAGAAATACGTTGAAGACACGAAGATAGATCTCTGGTCTTACAATGCAGAGCTTCTTGTTGCCCTAGAGAATCAGCATACAATTGATTTGACTGATTCAGAAATGAACAAATTGTTTGAAAAGACTAGAAGGCAACTGAGGGAAAATGCTGAGGACATGGGCAATGGTTGTTTCAAGATATACCACAAGTGTGACAATGCCTGCATAGAATCAATTAGAAACGGGACCTATGACCATGACATATACAGAGATGAGGCATTGAACAACCGGTTCCAGATCAAAGGTGTTGAGCTAAAATCTGGATACAAAGACTGGATCCTGTGGATTTCCTTTGCCATATCATGCTTTTTGCTTTGTGTTGTTTTGCTGGGGTTCATTATGTGGGCCTGCCAGAGAGGCAACATTAGGTGCAACATTTGCATTTAA
>A_/_H3N8|LC028152|A/duck/Vietnam/LBM553/2013
ATGAAGACCGTTATTGCTTTAAGCTACATTTTCTGCCTGGCCTTCGGTCAGGACATTCCAGGAAATGACAACAGTACAGCAACACTGTGCCTGGGGCACCATGCAGTGCCGAACGGGACAGTAGTGAAGACAATCACAGATGATCAGATTGAGGTGACTAATGCTACCGAGCTAGTTCAAAGCTCTTCGACAGGGAAAATATGTAACAATCCCCACAGGATCCTTGATGGAAGGGACTGCACACTAATGGATGCCCTACTGGGGGACCCTCATTGTGATGTCTTCCAAGATGAAACATGGGACCTCTTTGTAGAGCGGAGCAATGCTTTCAGCAATTGTTACCCTTAYGATGTACCAGACTATGCATCCCTTCGATCCCTAGTTGCATCATCAGGCACATTGGAGTTCATCACTGAAGGTTTCACCTGGACAGGAGTAACTCAGAATGGAGGAAGCAATGCTTGCAAAAGGGGACCTGCTAGCGGTTTCTTCAGTAGATTGAACTGGTTGACTAAGTCGGGAAACGCATACCCAGTGTTGAACGTGACTATGCCAAACAATGACAATTTTAACAAACTATACATCTGGGGAGTTCATCACCCGAGCACAAATCAAGAACAAACCAATCTGTATGTTCAAGCCTCAGGAAGAGTCACAGTCTCCACCAGGAGAAGCCAACAGACTATAATCCCGAACATTGGATCTAGGCCCTGGGTAAGGGGCCAGTCTGGCAGAATAAGCATCTATTGGACGATAGTCAAGCCTGGGGACGTACTGGTAATCAATAGTAATGGAAACCTAATCGCTCCTAGGGGCTACTTCAAAATGCGCACTGGGAAAAGCTCAATAATGAGATCAGATGCACCTATTGATACCTGCATCTCTGAATGCATCACTCCAAATGGAAGCATCCCCAATGACAAGCCCTTTCAAAATGTAAACAAGATCACATACGGGGCATGCCCCAAATATGTGAAGCAGAACACCTTGAAGTTGGCAACAGGAATGCGGAATGTACCTGAGAAACAAACCAGAGGCCTATTCGGTGCAATAGCAGGTTTTATAGAAAATGGATGGGAAGGGATGATAGATGGTTGGTATGGTTTCAGGCACCAAAATTCAGAGGGTACAGGGCAAGCAGCAGACCTTAAAAGCACTCAGGCAGCCATCGACCAGATCAATGGGAAGTTGAACAGAGTAATTGAAAAAACGAATGAGAAGTTCCATCAAATCGAAAAGGAATTCTCCGAAGTAGAAGGGAGGATTCAGGACCTTGAGAAATACGTTGAAGACACGAAGATAGATCTCTGGTCTTACAATGCAGAGCTTCTTGTTGCCCTAGAGAATCAGCATACAATTGATTTGRCTGATTCAGAAATGAACAAATTGTTTGAAAAGACTAGGAGGCAACTGAGGGAAAATGCTGAGGACATGGGCAATGGTTGTTTCAAGATATACCACAAGTGTGACAATGCCTGTATAGAGTCAATTAGAAACGGGACTTATGACCATGRCATATACAGAGATGAGGCATTGAACAACCGGTTCCAGATCAAAGGTGTTGAGCTGAAATCTGGATACAAAGACTGGATCCTGTGGATTTCCTTTGCCATATCATGCTTTTTGCTTTGTGTTGTTTTGCTGGGGTTCATTATGTGGGCCTGCCAGAGAGGCAACATTAGGTGCAACATTTGCATTTAA
>A_/_H3N2|LC053468|A/duck/Quang_Ninh/90c112/2013
ATGAAGACCGTTATTGCTTTAAGATACATTTTCTGTCTGGCCTTCGGTCAGGACCTTCCAGAAAATGACAACAGTACAGCAACACTGTGCCTGGGGCACCATGCAGTGCCGAACGGGACAATAGTGAAGACAATCACAGATGATCAGATTGAGGTGACTAATGCTACCGAGCTAGTTCAAAGCTCTTCAACAGGGAAAATATGTAACAATCCCCACAGGATCCTTGATGGAAGGGACTGCACACTAATGGATGCCCTACTGGGGGATCCTCATTGTGATGTCTTTCAAGATGAAACATGGGACCTCTTTGTAGAGCGGAGCAATGCTTTCAGCAATTGTTACCCTTACGATGTACCAGACTATGCATCCCTTAGGTCCCTAGTTGCATCATCAGGCACATTGGAGTTCATCACTGAAGGTTTCACCTGGACAGGAGTAACTCAGAATGGAGGGAGCAATGCTTGCAAAAGGGGACCTGCTAGCGGTTTTTTCAGTAGATTGAACTGGTTGACTAAGTCAGGAAACGCATACCCAGTGTTGAACGTGACTATGCCAAACAATGACAATTTTGACAAACTATACATCTGGGGAGTTCATCACCCGAGCACAAATCAAGAACAAACCAATCTGTATGTTCAAGCATCAGGAAGAGTCACAGTCTCCACCAGGAGAAGCCAACAGACTATAATCCCGAACATTGGATCTAGGCCCTGGGTAAGGGGCCAGTCTGGCAGAATAAGCATCTATTGGACGATAGTCAAGCCTGAGGACGTACTGGTAATCAATAGTAATGGAAACCTAATCGCTCCTAGGGGCTACTTCAAAATGCGCACTGGGAAAAGCTCAATAATGAGATCAGATGCACCTATTGACACCTGCATCTCTGAATGCATCACTCCAAATGGAAGCATCCCCAATGATAAGCCCTTTCAAAATGTAAACAAGATCACATACGGGGCATGCCCCAAGTATGTGAAGCAGAATACCCTGAAGTTGGCAACAGGAATGCGGAATGTACCTGAGAAACAAACCAGAGGCCTATTCGGTGCAATAGCAGGTTTTATAGAAAATGGATGGGAAGGGATGATAGATGGTTGGTATGGTTTCAGGCATCAAAATTCAGAAGGCACAGGGCAAGCAGCAGACCTTAAAAGCACTCAGGCAGCCATTGATCAGATCAATGGGAAGTTGAACAGAGTAATTGAAAAAACGAATGAGAAATTCCATCAAATCGAAAAAGAATTCTCCGAAGTAGAAGGGAGGATTCAGGACCTTGAGAAATACGTTGAAGACACGAAGATAGATCTCTGGTCTTACAATGCAGAGCTTCTTGTTGCCCTAGAGAATCAGCATACAATTGATTTGACTGATTCAGAAATGAGCAAATTGTTTGAAAAGACTAGGAGGCAACTGAGGGAAAATGCTGAGGACATGGGCAATGGTTGTTTCAAGATATACCACAAGTGTGACAATGCCTGCATAGAATCAATTAGAAACGGGACTTATGACCATGACATATACAGAGATGAGGCATTGAACAACCGGTTCCAGATCAAAGGTGTTGAGCTAAAATCTGGATACAAAGACTGGATCCTGTGGATTTCCTTTGCCATATCATGCTTTTTGCTTTGTGTTGTTTTGCTGGGGTTCATTATGTGGGCCTGCCAGAGAGGCAACATTAGGTGCAACATTTGCATTTAA
>A_/_H3N6|CY149332|A/mallard/Iceland/1007/2011
ATGAAGACCATTATTGCTTTGAGCTACATTTTCTGTCTGGCTTTCGGCCAGGACCTTTCAGGGAATGATAACAGTACAGCAACACTGTGCCTGGGGCATCATGCAGTACCGAATGGAACAATAGTGAAGACAATCACAGACGATCAGATTGAGGTGACTAATGCTACCGAGCTAGTTCAAAGCTCCTCGACAGGGAAAATATGCAACAACCCCCACAGGATCCTTGATGGAAGGGACTGCACACTAATAGACGCCCTATTGGGGGATCCTCATTGCGATGTCTTTCAGGATGCAACATGGGACCTTTTTGTGGAGCGAAGCAATGCTTTCAGCAACTGTTACCCTTATGATGTACCAGATTATGCATCCCTTAGGTCTCTAGTTGCCTCATCAGGTACTTTAGAGTTCATCACTGAAGGTTTCACTTGGACAGGAGTAACTCAGAATGGAGGGAGCAATGCTTGCAAAAGGGGACCTGCTAGCGGTTTCTTCAGTAGGCTGAACTGGTTGACTAAATCCGGAAGCACATACCCAGTGTTGAATGTGACTATGCCAAACAATGACAATTTTGACAAACTATACATCTGGGGAGTCCACCACCCAAGCACAAATAAAGAACAAACCGACCTGTATGTTCAAACATCAGGGAGAGTCACAGTTTCTACCAGAAGAAGCCAGCAAACTATAATCCCAAATATAGGATCTAGACCCTGGGTAAGGGGCCAGTCTGGAAGAATAAGCATCTATTGGACAATAGTTAAACCCGGGGACGTACTGGTAATCAATAGTAATGGAAACCTAATTGCCCCTCGGGGTTACTTCAAGATGCGCACTGGGAAAAGCTCAATAATGAAGTCAGATGCACCTATTGACACCTGCATTTCTGAATGCATAACTCCAAATGGAAGTATTCCCAATGACAAGCCCTTTCAAAATGTAAACAAGATCACATATGGAGCATGTCCCAAGTATGTGAAGCAGAGCACCCTGAAGTTAGCAACAGGGATGCGGAATGTACCAGAGAAACGAACCAGAGGCCTATTCGGTGCAATAGCAGGGTTTATAGAAAATGGATGGGAGGGAATGATAGATGGCTGGTATGGCTTCAGGCATCAAAATTCCGAGGGTACAGGACAAGCAGCAGACCTCAAAAGCACTCAGGCAGCCATTGACCAAATCAATGGGAAATTGAACAGAGTGATTGAAAAGACAAATGAGAAATTCCATCAAATTGAAAAGGAGTTCTCCGAAGTAGAAGGGAGGATTCAGGACCTTGAGAAATACGTTGAAGACACGAAAATAGATCTCTGGTCTTACAATGCGGAACTACTTGTTGCCCTAGAGAACCAGCATACAATTGATCTGACTGATTCAGAGATGAACAAATTGTTTGAAAAGACCAGGAGGCAATTAAGGGAAAATGCTGAAGACATGGGCAACGGTTGTTTCAAGATCTACCACAAATGTGACAATGCTTGTATAGAGTCAATTAGAAATGGGACTTATGACCATGATATATACAGAGATGAGGCGCTGAACAACCGATTCCAGATCAAAGGTGTCGAACTAAAATCTGGATACAAGGACTGGATTCTGTGGATTTCCTTTGCCATATCATGCTTTTTGCTTTGTGTTGTTTTGCTAGGGTTCATTATGTGGGCTTGCCAGAGGGGCAACATTAGGTGCAACATTTGCATTTAA
>A_/_H3N2|MK978872|A/duck/Hokkaido/W150/2015
ATGAAGACCGTTATTGCTTTAAGCTACATTTTCTGTCTGACTTTCGGTCAGGACCTTCCAGGGAATGACAACAGTGCAGCAACACTGTGCCTGGGGCACCATGCAGTGCCGAACGGGACAATGGTGAAGACAATCACAGATGATCAGATTGAGGTGACTAATGCTACCGAGCTAGTTCAAAGCTCTTCAACAGGGAAAATATGTAACAATCCCCACAGGATCCTTGATGGAAGGGACTGCACACTAATAGATGCCCTACTGGGGGACCCTCATTGTGATGTCTTTCAAGATGAAACATGGGACCTCTTTGTAGAGCGGAGCAATGCCTTCAGCAACTGTTACCCTTACGATGTACCAGACTATGCATCCCTTCGATCTCTAGTTGCATCATCAGGCACATTGGAGTTCATCACTGAGGGTTTCACTTGGACAGGAGTAACTCAGAATGGAGGGAGCAATGCTTGCAAAAGAGGACCTGCTAGCGGTTTCTTCAGTAGATTGAACTGGTTGACTAAGTCAGGAAACGCATACCCAGTTTTGAACGTGACTATGCCAAACAATGACAATTTTGATAAACTATACATCTGGGGAGTTCATCACCCGAGCACAAATCAAGAACAAACCAATCTGTATGTTCAAGCCTCAGGAAGAGTCACAGTCTCCACCAGGAGAAGCCAACAGACTATAATCCCAAACATTGGATCTAGACCCTGGGTAAGGGGCCAGTCTGGCAGAATAAGCATCTATTGGACGATAGTCAAACCTGGGGATGTACTGGTAATCAATAGTAATGGAAACCTAATCGCTCCTCGAGGCTACTTCAAAATGCGCACTGGGAAAAGCTCAATAATGAGATCAGATGCACCTATTGACACCTGCATCTCTGAATGCATCACTCCAAATGGGAGCATCCCCAATGACAAGCCCTTTCAAAATGTAAACAAGATCACATACGGGGCATGCCCCAAATATGTGAAGCAGAAAACCCTGAAGTTGGCAACAGGAATGCGGAATGTACCTGAGAAACAAACCAGAGGCCTATTCGGTGCAATAGCAGGTTTCATAGAAAATGGATGGGAAGGGATGATAGATGGTTGGTATGGCTTCAGGCATCAAAATTCAGAAGGTACAGGACAAGCAGCAGACCTTAAAAGCACTCAGGCAGCCATTGACCAGATTAATGGGAAGTTGAACAGAGTAATTGAAAGGACGAATGAGAAGTTCCATCAAATCGAAAAGGAATTCTCCGAAGTAGAAGGGAGGATTCAGGACCTTGAGAAATACGTTGAAGACACGAAGATAGATCTCTGGTCTTACAATGCAGAGCTTCTTGTTGCTCTAGAGAATCAGCATACAATTGATTTGACTGATTCAGAAATGAACAAATTGTTTGAAAAGACCAGGAGGCAACTGAGGGAAAATGCTGAGGACATGGGCAATGGTTGTTTCAAGATATACCACAAGTGTGACAATGCCTGCATAGAGTCAATTAGAAACGGGACTTATGACCATGACATATACAGAGACGAGGCATTGAACAACAGGTTCCAGATCAAAGGTGTTGAGCTAAAATCTGGGTACAAAGACTGGATCCTGTGGATTTCCTTTGCCATATCATGCTTTTTGCTTTGTGTTGTGTTGCTGGGGTTCATTATGTGGGCCTGCCAGAGAGGCAACATTAGGTGCAACATTTGCATTTAA
>A_/_H3N8|MF575174|A/ruddy_turnstone/Netherlands/6/2008
ATGAAGACCATTATCGCTTTAAGCTGCGTTTTCTGTCTGGCCTTCGGTCAGGACCTTCCAGGGAGCGACAATAGTACAGCAACACTGTGCCTGGGACACCATGCAGTGCCGAATGGGACAATAGTGAAGACCATTACAGATGACCAGATTGAAGTGACTAATGCTACCGAGCTAGTCCAAAGCTCTTCTACAGGGAAAATATGCAACAATCCTCATAGGATTCTTGATGGAAGGGACTGCACACTAATAGATGCCCTACTGGGGGATCCTCATTGCGATGTCTTCCAAGATGAGACATGGGATCTTTTTGTGGAGCGAAGCAATGCTTTCAGCAATTGCTACCCTTACGATGTACCAGACTATGCATCCCTTCGATCACTGGTTGCGTCATCAGGCACATTGGAGTTCTTCGCTGAAGGTTTCAATTGGGCAGGAGTAACTCAGAATGGAGAGAGCAATGCCTGTAAAAGGGGACCTGCTAGCGGTTTCTTCAGTAGACTGAACTGGTTGACTAAGTCAGGAAGCGCATACCCAGTGTTGAACATGACTATGCCGAACAATGACAATTTTGACAAACTATACATCTGGGGAGTTCACCATCCGAGCACAAACCAAGAACAAACCAACCTGTATGTTCAAGCCTCAGGAAGAGTCACGGTCTCTACCAGGAGAAGTCAGCAGACTATAATCCCTAACATTGGATCTAGACCCTGGGTAAGGGGCCAGTCTGGCAGAATAAGCATCTACTGGACAATAGTCAAACCTGGGGATGTACTGGTGATCAATAGTAATGGGAACCTAATCGCTCCTCGGGGCTACTTCAAAATGCGCACTGGGAAAAGCTCAATAATGAGGTCAGATGCACCTATTGACACCTGTATTTCTGAATGCATCACCCCAAATGGAAGCATCCCCAATGACAAGCCCTTTCAAAATGTGAACAAGATCACATACGGAGCATGTCCCAAATATGTGAAGCAGAACACCCTGAAGTTGGCAACAGGAATGCGGAATGTACCAGAGAAGCAGACCAGAGGCCTATTCGGTGCAATAGCAGGCTTTATAGAAAATGGATGGGAAGGAATGATAGACGGTTGGTATGGCTACAGGCATCAAAATTCCGAAGGTACAGGACAAGCAGCAGACCTTAAAAGCACTCAGGCAGCCATTGACCAGATCAATGGGAAATTGAACAGAGTGATTGAAAAGACGAATGAGAAGTTCCATCAAATCGAAAAGGAATTCTCCGAGGTAGAAGGAAGGATTCAGGACCTTGAGAAATACGTTGAAGACACAAAAATAGATCTCTGGTCTTATAATGCGGAACTCCTTGTTGCCCTAGAGAATCAGCATACAATTGATTTGACTGATTCAGAAATGAACAAATTGTTTGAAAAGACCAGAAGGCAACTGAGGGAAAATGCTGAAGATATGGGCAATGGTTGTTTCAAAATATACCACAAGTGTGACAATGCTTGCATAGAGTCAATTAGGAACGGGACCTATGACCATGACATATACAGAGATGAGGCATTGAACAACCGGTTCCAGATCAAGGGTGTCGAACTGAAATCTGGATACAAAGACTGGATCCTGTGGATTTCCTTTGCCATATCATGCTTTTTGCTTTGTGTTGTTTTGCTGGGGTTCATCATGTGGGCCTGCCAGAGAGGCAACATTAGGTGCAACATTTGCATTTAA
>A_/_H3N6|KY131407|A/northern_pintail/Alaska/UGAI15-7415/2015
ATGAAGACCGTTATTGCTTTAAGCTGCATTTTCTGTCTGACTTTCGGTCAGGACCTTCCAGGGAATGACAAAAGTACAGCAACACTGTGCCTAGGGCACCATGCAGTACCGAACGGGACAATAGTGAAGACAATCACAGATGATCAGATTGAGGTGACTAATGCTACTGAGCTAGTTCAAAGCTCTTCAACAGGGAAAATATGTAACAATCCCCACAGGATCCTTGATGGGAGGGACTGCACACTAATAGATGCCCTACTGGGGGACCCTCATTGTGATGTCTTTCAAGATGAAACATGGGACCTCTTTGTAGAGCGGAACAATGCCTTCAGCAATTGTTATCCTTACGATGTACCAGACTATGCGTCCCTTCGATCTCTAGTTGCATCATCAGGCACATTGGAGTTCATCACTGAGGGTTTCACTTGGACAGGAGTAACTCAGAATGGAGGGAGCAGTGCTTGCAAAAGGGGACCTGCTAGCGGTTTCTTCAGTAGATTGAACTGGTTGACTAAATCAGGAAACGCATACCCAGTGTTGAACGTGACTATGCCAAACAATGACAATTTTGATAAACTATACATCTGGGGAGTTCATCACCCGAGCACAAATCAAGAACAAACCAACCTGTATGTTCAAGCCTCAGGAAGAGTCACAGTCTCCACCAGGAGAAGCCAACAGACTATAATCCCGAACATTGGATCTAGACCCTGGGTAAGGGGCCAGTCTGGCAGAATAAGCATCTATTGGACGATAGTCAAACCTGGGGATGTACTGGTAATCAATAGTAATGGAAACCTAATCGCTCCTCGAGGCTACTTCAAAATGCGCACTGGGAAAAGCTCAATAATGAGATCAGATGCACCTATTGACACCTGCATCTCTGAATGCATCACTCCAAATGGAAGCATCCCCAATGATAAGCCCTTTCAAAATGTAAACAAGATCACATACGGGGCATGCCCCAAATATGTGAAGCAGAACACCCTGAAGTTGGCAACAGGAATGCGGAATGTACCTGAGAAACAAACCAGAGGCCTATTCGGTGCAATAGCAGGTTTTATAGAAAATGGATGGGAAGGGATGATAGATGGTTGGTATGGCTTCAGGCATCAAAACTCGGAAGGTACAGGACAAGCAGCAGACCTTAAAAGCACTCAGGCAGCCATTGACCAGATTAATGGGAAGTTGAACAGAGTAATTGAAAAGACGAATGAGAAGTTCCATCAAATCGAAAAGGAATTCTCCGAAGTAGAAGGGAGGATTCAGGACCTTGAGAAATACGTTGAAGACACGAAGATAGATCTCTGGTCTTACAATGCAGAGCTTCTCGTTGCTCTAGAGAATCAGCATACAATTGATTTGACTGATTCAGAAATGAACAAATTGTTTGAGAAGACCAAGAGGCAACTGAGGGAAAATGCTGAGGACATGGGCAATGGTTGTTTCAAGATATACCACAAGTGTGACAATGCCTGCATAGAGTCAATTAGAAACGGGACTTATGACCATGACATATACAGAGATGAGGCATTGAACAACCGGTTCCAGATCAAAGGTGTTGAGCTAAAATCTGGGTACAAAGACTGGATCCTGTGGATTTCCTTTGCCATATCATGCTTTTTGCTTTGTGTTGTTTTGCTGGGATTCATTATGTGGGCCTGCCAGAGAGGCAACATTAGGTGCAACATTTGCATTTAA
>A_/_H3N8|KY130827|A/northern_pintail/Alaska/496/2012
ATGAAGACCGTTATTGCTTTAAGCTACATTTTCTGTCTGACTTTCGGTCAGGATTTCTCAGGGAATGACAACAGTACAGCAACACTGTGCCTGGGGCACCATGCAGTGCCGAATGGGACAATAGTGAAGACAATCACAGATGATCAAATTGAGGTGACTAATGCTACCGAGCTAGTTCAAAGCTCTTCAACAGGGAAAATATGTAACAATCCCCACAGGATCCTTGATGGAAGGGACTGCACACTAATAGATGCCCTACTGGGGGATCCTCATTGTGATGTCTTTCAAGATGAAACATGGGATCTCTTTGTAGAGCGGAGCAATGCTTTCAGCAATTGTTACCCTTACGATGTACCAGACTATGCATCCCTTCGATCCCTAGTTGCATCATCAGGCACATTGGAGTTCATCACTGAAGGTTTCACTTGGACAGGAGTAACTCAGAATGGAGGGAGCAATGCTTGCAAAAGGGGACCTGCTAGCGGTTTCTTCAGTAGATTGAACTGGTTGACTAAGTCAGGAAACGCATACCCAGTGTTGAACGTGACTATGCCAAACAATGACAATTTTGACAAACTATACATCTGGGGAGTTCATCACCCGAGCACAAATCAAGAACAAACCAACCTGTATGTTCAAGCCTCAGGAAGAGTCACAGTTTCCACTAGGAGAAGCCAACAGACTGTAATCCCGAACATTGGATCTAGACCCTGGGTAAGGGGCCAGTCTGGCAGAATAAGCATCTATTGGACGATAGTCAAACCTGGGGACGTACTGGTAATCAATAGTAATGGAAACCTAATCGCTCCTCGGGGCTACTTCAAAATGCGCACTGGGAAAAGCTCAATAATGAGATCAGATGCACCTATTGACACCTGCATCTCTGAATGCATCACTCCAAATGGAAGCATCCCCAATGACAAGCCCTTTCAAAATGTAAACAAGATCACATACGGGGCATGCCCCAAATATGTGAAGCAGAACACCCTGAAGTTGGCAACAGGAATGCGGAATGTACCTGAGAAACAAACCAGAGGCCTATTCGGTGCAATAGCAGGGTTTATAGAAAATGGATGGGAAGGGATGATAGATGGTTGGTATGGCTTCAGGCATCAAAATTCAGAAGGTACAGGACAAGCAGCAGACCTTAAAAGCACTCAAGCAGCCATTGACCAGATCAATGGGAAGTTGAACAGAGTAATTGAAAAGACGAATGAGAAGTTCCATCAAATCGAAAAGGAATTCTCCGAAGTAGAAGGGAGGATTCAGGACCTCGAGAAGTACGTTGAAGACACGAAGATAGATCTCTGGTCTTACAATGCAGAGCTTCTTGTTGCCCTAGAGAATCAGCATACAATTGATTTGACTGATTCAGAAATGAACAAATTGTTTGAAAAGACCAGGAGGCAACTGAGGGAAAATGCTGAGGACATGGGCAATGGTTGTTTCAAGATATACCACAAGTGTGACAATGCCTGCATAGAGTCAATTAGAAACGGGACTTATGACCATGACATATACAGAGATGAGGCATTGAACAACCGGTTCCAGATCAAAGGTGTTGAGCTAAAATCTGGATACAAAGACTGGATCCTGTGGATTTCCTTTGCCATATCATGCTTTTTGCTTTGTGTTGTTTTGCTGGGGTTCATTATGTGGGCCTGCCAGAGAGGCAACATTAGGTGCGACATTTGCATTTAA
>A_/_H3N8|KX978665|A/turnstone/Netherlands/3/2008
ATGAAGACCATTATCGCTTTAAGCTGCGTTTTCTGTCTGGCCTTCGGTCAGGACCTTCCAGGGAGCGACAATAGTACAGCAACACTGTGCCTGGGACACCATGCAGTGCCGAATGGGACAATAGTGAAGACCATTACAGATGACCAGATTGAAGTGACTAATGCTACCGAGCTAGTCCAAAGCTCTTCTACAGGGAAAATATGCAACAATCCTCATAGGATTCTTGATGGAAGGGACTGCACACTAATAGATGCCCTACTGGGGGATCCTCATTGCGATGTCTTCCAAGATGAGACATGGGATCTTTTTGTGGAGCGAAGCAATGCTTTCAGCAATTGCTACCCTTACGATGTACCAGACTATGCATCCCTTCGATCACTGGTTGCGTCATCAGGCACATTGGAGTTCTTCGCTGAAGGTTTCAATTGGGCAGGAGTAACTCAGAATGGAGAGAGCAATGCCTGTAAAAGGGGACCTGCTGGCGGTTTCTTCAGTAGACTGAACTGGTTGACTAAGTCAGGAAGCACATACCCAGTGTTGAACGTGACTATGCCGAACAATGACAATTTTGACAAACTATACATCTGGGGAGTTCACCATCCGAGCACAAACCAAGAACAAACCAACCTGTATGTTCAAGCCTCAGGAAGAGTCACGGTCTCTACCAGGAGAAGTCAGCAGACTATAATCCCTAACATTGGATCTAGACCCTGGGTAAGGGGCCAGTCTGGCAGAATAAGCATCTACTGGACAATAGTCAAACCTGGGGATGTACTGGTGATCAATAGTAATGGGAACCTAATCGCTCCTCGGGGCTACTTCAAAATGCGCACTGGGAAAAGCTCAATAATGAGGTCAGATGCACCTATTGACACCTGTATTTCTGAATGCATCACCCCAAATGGAAGCATCCCCAATGACAAGCCCTTTCAAAATGTGAACAAGATCACATACGGAGCATGTCCCAAATATGTGAAGCAGAACACCCTGAAGTTGGCAACAGGAATGCGGAATGTACCAGAGAAGCAGACCAGAGGCCTATTCGGTGCAATAGCAGGCTTTATAGAAAATGGATGGGAAGGAATGATAGACGGTTGGTATGGCTACAGGCATCAAAATTCCGAAGGTACAGGACAAGCAGCAGACCTTAAAAGCACTCAGGCAGCCATTGACCAGATCAATGGGAAATTGAACAGAGTGATTGAAAAGACGAATGAGAAGTTCCATCAAATCGAAAAGGAATTCTCCGAGGTAGAAGGAAGGATTCAGGACCTTGAGAAATACGTTGAAGACACAAAAATAGATCTCTGGTCTTATAATGCGGAACTCCTTGTTGCCCTAGAGAATCAGCATACAATTGATTTGACTGATTCAGAAATGAACAAATTGTTTGAAAAGACCAGAAGGCAACTGAGGGAAAATGCTGAAGATATGGGCAATGGTTGTTTCAAAATATACCACAAGTGTGACAATGCTTGCATAGAGTCAATTAGGAACGGGACCTATGACCATGACATATACAGAGATGAGGCATTGAACAACCGGTTCCAGATCAAGGGTGTCGAACTGAAATCTGGATACAAAGACTGGATCCTGTGGATTTCCTTTGCCATATCATGCTTTTTGCTTTGTGTTGTTTTGCTGGGGTTCATCATGTGGGCCTGCCAGAGAGGCAACATTAGGTGCAACATTTGCATTTAA
>A_/_H3N8|KX978661|A/turnstone/Netherlands/4/2008
ATGAAGACCATTATCGCTTTAAGCTGCGTTTTCTGTCTGGCCTTCGGTCAGGACCTTCCAGGGAGCGACAATAGTACAGCAACACTGTGCCTGGGACACCATGCAGTGCCGAATGGGACAATAGTGAAGACCATTACAGATGACCAGATTGAAGTGACTAATGCTACCGAGCTAGTCCAAAGCTCTTCTACAGGGAAAATATGCAACAATCCTCATAGGATTCTTGATGGAAGGGACTGCACACTAATAGATGCCCTACTGGGGGATCCTCATTGCGATGTCTTCCAAGATGAGACATGGGATCTTTTTGTGGAGCGAAGCAATGCTTTCAGCAATTGCTACCCTTACGATGTACCAGACTATGCATCCCTTCGATCACTGGTTGCGTCATCAGGCACATTGGAGTTCTTCGCTGAAGGTTTCAATTGGGCAGGAGTAACTCAGAATGGAGAGAGCAATGCCTGTAAAAGGGGACCTGCTAGCGGTTTCTTCAGTAGACTGAACTGGTTGACTAAGTCAGGAAGCGCATACCCAGTGTTGAACGTGACTATGCCGAACAATGACAATTTTGACAAACTATACATCTGGGGAGTTCACCATCCGAGCACAAACCAAGAACAAACCAACCTGTATGTTCAAGCCTCAGGAAGAGTCACGGTCTCTACCAGGAGAAGTCAGCAGACTATAATCCCTAACATTGGATCTAGACCCTGGGTAAGGGGCCAGTCTGGCAGAATAAGCATCTACTGGACAATAGTCAAACCTGGAGATGTACTGGTGATCAATAGTAATGGGAACCTAATCGCTCCTCGGGGCTACTTCAAAATGCGCACTGGGAAAAGCTCAATAATGAGGTCAGATGCACCTATTGACACCTGTATTTCTGAATGCATCACCCCAAATGGAAGCATCCCCAATGACAAGCCCTTTCAAAATGTGAACAAGATCACATACGGAGCATGTCCCAAATATGTGAAGCAGAACACCCTGAAGTTGGCAACAGGAATGCGGAATGTACCAGAGAAGCAGACCAGAGGCCTATTCGGTGCAATAGCAGGCTTTATAGAAAATGGATGGGAAGGAATGATAGACGGTTGGTATGGCTACAGGCATCAAAATTCCGAAGGTACAGGACAAGCAGCAGACCTTAAAAGCACTCAGGCAGCCATTGACCAGATCAATGGGAAATTGAACAGAGTGATTGAAAAGACGAATGAGAAGTTCCATCAAATCGAAAAGGAATTCTCCGAGGTAGAAGGAAGGATTCAGGACCTTGAGAAATACGTTGAAGACACAAAAATAGATCTCTGGTCTTATAATGCGGAACTCCTTGTTGCCCTAGAGAATCAGCATACAATTGATTTGACTGATTCAGAAATGAACAAATTGTTTGAAAAGACCAGAAGGCAACTGAGGGAAAATGCTGAAGATATGGGCAATGGTTGTTTCAAAATATACCACAAGTGTGACAATGCTTGCATAGAGTCAATTAGGAACGGGACCTATGACCATGACATATACAGAGATGAGGCATTGAACAACCGGTTCCAGATCAAGGGTGTCGAACTGAAATCTGGATACAAAGACTGGATCCTGTGGATTTCCTTTGCCATATCATGCTTTTTGCTTTGTGTTGTTTTGCTGGGGTTCATCATGTGGGCCTGCCAGAGAGGCAACATTAGGTGCAACATTTGCATTTAA
>A_/_H3N8|MT818676|A/Mallard/Minnesota/AH0031699I.4.A/2015
ATGAAGACCATCATTGTTCTAAGTTATCTTTTCTGTCTGGCTCTCGGCCAAGATTACTCAGGGAACAACAACAGCACTGCAACACTGTGCTTGGGGCATCATGCAGTACCGAATGGAACAATAGTGAAGACAATCACGGATGATCAAATTGAAGTGACCAATGCCACTGAGTTAGTCCAGAGCTCCTCAACAGGGAAAATATGCAACAACCCACATAAAATCCTTGATGGGAGGGACTGTACACTGATAGATGCCCTACTGGGAGACCCCCACTGTGATGTATTCCAAGATGAAACCTGGGACCTTTATGTGGAACGTAGCAACGCATTCAGCAACTGCTATCCCTATGACGTACCAGACTATGCATCGCTCAGGTCTCTAGTTGCCTCCTCAGGAACCCTAGAGTTTATCACAGAAGGATTCACATGGACAGGAGTCACTCAAAATGGAGGAAGCAATGCCTGCAAAAGAGGGCCTACTAGTGGTTTCTTCAGCAGGCTGAATTGGTTGACTAAATCTGGAAATGCTTATCCAGTATTGAATGTGACTATGCCAAATAATGACAACTTTGATAAACTGTATGTATGGGGAGTTCACCACCCAAGCACAAACCAGGAACAAACCAACCTATACGTTCAGGCATCAGGAAGGGTGACAGTTTCAACCAGAAGGAGCCAACAAACCATAATACCGAATATTGGATCAAGGCCTTGGGTCAGGGGCCAATCGGGGAGGATAAGCATCTACTGGACAATAGTGAAACCAGGGGATGTACTGGTAATTAACAGTAATGGTAATCTAATCGCTCCTCGAGGGTACTTCAAAATGCGCACTGGGAAAAGTTCAATAATGAGATCAGATGCGCCTATTGACACATGCATTTCTGAGTGCATCACTCCTAATGGAAGCATCCCCAATGACAGGCCTTTTCAAAATGTAAACAAGATCACTTACGGAGCATGTCCTAAGTATGTCAAACAGAACACTTTGAAACTGGCAACAGGGATGAGGAACGTGCCTGAGAAACAAACCAGGGGTCTGTTCGGTGCAATAGCCGGATTTATAGAAAATGGATGGGAAGGAATGATAGACGGTTGGTATGGTTTCAGACACCAGAACTCTGAGGGTACAGGACAAGCTGCAGACCTGAAAAGTACACAGGCAGCCATTGACCAGATTAATGGAAAGTTGAACCGAGTAATCGAGAAAACAAATGAAAAGTTTCATCAGATTGAGAAGGAATTCTCTGAAGTAGAAGGAAGAATCCAAGACCTTGAGAAATATGTAGAAGACACTAAGATAGATCTATGGTCTTACAATGCAGAGCTTCTGGTGGCCTTGGAAAACCAGCATACAATCGATCTGACTGATTCTGAAATGAACAAACTATTCGAAAAGACGAGGCGGCAACTGAGGGAAAATGCTGAAGACATGGGCAATGGTTGCTTCAAAATATACCACAAATGTGACAACTCATGTATAGAGTCAATCAGAAACGGGACCTATGATCATGACATATACAGGGATGAGGCATTAAACAACCGATTCCAAATCAAGGGTGTAGAGCTGAAATCTGGGTACAAAGATTGGATCTTATGGATTTCCTTTGCCATATCATGCTTTTTGCTTTGTGTTGTTATACTGGGGTTCATTATGTGGGCCTGCCAAAGAGGCAACATTAGGTGCAACATTTGCATTTAA
>A_/_H3N8|MT818670|A/Mallard/North_Dakota/AH0050110I.4.A/2015
ATGAAGACCATCATTGTTCTAAGTTATCTTTTCTGTCTGGCTCTCGGCCAAGATTACTCAGAGAACAACAACAGCGCTGCAACACTGTGCTTGGGGCATCATGCAGTACCGAATGGAACAATAGTGAAGACAATCACGGATGATCAAATTGAAGTGACCAATGCCACTGAGTTAGTCCAGAGCTCCTCAACAGGGAAAATATGCAACAACCCACATAAAATCCTTGATGGGAGGGACTGTACACTGATAGATGCCCTACTGGGAGACCCCCACTGTGATGTATTCCAAGATGAAACCTGGGACCTTTATGTGGAACGTAGCAGCGCATTCAGTAACTGCTATCCCTATGACGTACCAGACTATGCATCGCTCAGGTCTCTAGTTGCCTCCTCAGGAACCCTAGAGTTTATCACAGAAGGATTCACATGGACAGGAGTCACTCAAAATGGAGGAAGCAATGCCTGCAAAAGAGGGCCTGCTAGTGGTTTCTTCAGCAGGCTGAATTGGTTGACTAAATCTGGAAATGCTTATCCAGTATTGAATGTGACTATGCCAAATAATGACAACTTTGACAAACTGTATGTATGGGGAGTCCATCACCCAAGCACAAACCAGGAACAAACCAACCTATACGTTCAGGCATCAGGAAGGGTGACAGTTTCAACCAGAAGGAGCCAACAAACCATAATACCGAATATTGGATCAAGGCCTTGGGTCAGGGGCCAATCAGGGAGGATAAGCATCTACTGGACAATAGTGAAACCAGGGGATGTACTGGTAATTAACAGTAATGGTAATCTAATCGCTCCTCGAGGGTACTTCAAAATGCGCACTGGGAAAAGTTCAATAATGAGATCAGATGCGCCTATTGACACATGCATTTCTGAGTGCATCACTCCTAATGGGAGCATCCCCAATGACAGGCCTTTTCAAAATGTAAACAAGATCACTTACGGAGCATGTCCTAAGTATGTCAAACAGAACACTTTGAAACTGGCAACAGGGATGAGGAACGTGCCTGAGAAACAAATCAGGGGTCTATTCGGTGCAATAGCCGGATTTATAGAAAATGGATGGGAAGGAATGATAGACGGTTGGTATGGTTTCAGACACCAGAACTCTGAGGGTACAGGACAAGCTGCAGACCTGAAAAGTACACAGGCAGCCATTGACCAGATTAATGGAAAGTTGAACCGAGTAATCGAGAAAACAAATGAAAAGTTTCATCAGATTGAGAAGGAATTCTCTGAAGTAGAAGGAAGAATCCAGGACCTTGAGAAATATGTAGAAGACACTAAGATAGATCTATGGTCTTACAATGCAGAGCTTCTGGTGGCCTTGGAAAACCAGCATACAATCGATCTGACTGATTCTGAAATGAACAAACTATTCGAAAAGACGAGGCGGCAACTGAGGGAAAATGCTGAAGACATGGGCAATGGTTGCTTCAAAATATACCACAAATGTGACAACTCATGTATAGAGTCAATCAGAAACGGGACCTATGATCATGACATATACAGGGATGAGGCATTAAACAACCGATTCCAAATCAAGGGTGTAGAGCTGAAATCTGGGTACAAAGATTGGATCTTATGGATTTCCTTTGCCATATCATGCTTTTTGCTTTGTGTTGTTATACTGGGGTTCATTATGTGGGCCTGCCAAAGAGGCAACATTAGGTGCAACATTTGCATTTAA
>A_/_H3N8|MT818668|A/Mallard/North_Dakota/AH0050112I.4.A/2015
ATGAAGACCATCATTGTTCTAAGTTATCTTTTCTGTCTGGCTCTCGGCCAAGATTACTCAGAGAACAACAACAGCGCTGCAACACTGTGCTTGGGGCATCATGCAGTACCGAATGGAACAATAGTGAAGACAATCACGGATGATCAAATTGAAGTGACCAATGCCACTGAGTTAGTCCAGAGCTCCTCAACAGGGAAAATATGCAACAACCCACATAAAATCCTTGATGGGAGGGACTGTACACTGATAGATGCCCTACTGGGAGACCCCCACTGTGATGTATTCCAAGATGAAACCTGGGACCTTTATGTGGAACGTAGCAGCGCATTCAGTAACTGCTATCCCTATGACGTACCAGACTATGCATCGCTCAGGTCTCTAGTTGCCTCCTCAGGAACCCTAGAGTTTATCACAGAAGGATTCACATGGACAGGAGTCACTCAAAATGGAGGAAGCAATGCCTGCAAAAGAGGGCCTGCTAGTGGTTTCTTCAGCAGGCTGAATTGGTTGACTAAATCTGGAAATGCTTATCCAGTATTGAATGTGACTATGCCAAATAATGACAACTTTGACAAACTGTATGTATGGGGAGTCCATCACCCAAGCACAAACCAGGAACAAACCAACCTATACGTTCAGGCATCAGGAAGGGTGACAGTTTCAACCAGAAGGAGCCAACAAACCATAATACCGAATATTGGATCAAGGCCTTGGGTCAGGGGCCAATCAGGGAGGATAAGCATCTACTGGACAATAGTGAAACCAGGGGATGTACTGGTAATTAACAGTAATGGTAATCTAATCGCTCCTCGAGGGTACTTCAAAATGCGCACTGGGAAAAGTTCAATAATGAGATCAGATGCGCCTATTGACACATGCATTTCTGAGTGCATCACTCCTAATGGGAGCATCCCCAATGACAGGCCTTTTCAAAATGTAAACAAGATCACTTACGGAGCATGTCCTAAGTATGTCAAACAGAACACTTTGAAACTGGCAACAGGGATGAGGAACGTGCCTGAGAAACAAATCAGGGGTCTATTCGGTGCAATAGCCGGATTTATAGAAAATGGATGGGAAGGAATGATAGACGGTTGGTATGGTTTCAGACACCAGAACTCTGAGGGTACAGGACAAGCTGCAGACCTGAAAAGTACACAGGCAGCCATTGACCAGATTAATGGAAAGTTGAACCGAGTAATCGAGAAAACAAATGAAAAGTTTCATCAGATTGAGAAGGAATTCTCTGAAGTAGAAGGAAGAATCCAGGACCTTGAGAAATATGTAGAAGACACTAAGATAGATCTATGGTCTTACAATGCAGAGCTTCTGGTGGCCTTGGAAAACCAGCATACAATCGATCTGACTGATTCTGAAATGAACAAACTATTCGAAAAGACGAGGCGGCAACTGAGGGAAAATGCTGAAGACATGGGCAATGGTTGCTTCAAAATATACCACAAATGTGACAACTCATGTATAGAGTCAATCAGAAACGGGACCTATGATCATGACATATACAGGGATGAGGCATTAAACAACCGATTCCAAATCAAGGGTGTAGAGCTGAAATCTGGGTACAAAGATTGGATCTTATGGATTTCCTTTGCCATATCATGCTTTTTGCTTTGTGTTATTATACTGGGGTTCATTATGTGGGCCTGCCAAAGAGGCAACATTAGGTGCAACATTTGCATTTAA
>A_/_H3N8|MT818667|A/Mallard/North_Dakota/AH0050148I.4.A/2015
ATGAAGACCATCATTGTTCTAAGTTATCTTTTCTGTCTGGCTCTCGGCCAAGATTACTCAGAGAACAACAACAGCGCTGCAACACTGTGCTTGGGGCATCATGCAGTACCGAATGGAACAATAGTGAAGACAATCACGGATGATCAAATTGAAGTGACCAATGCCACTGAGTTAGTCCAGAGCTCCTCAACAGGGAAAATATGCAACAACCCACATAAAATCCTTGATGGGAGGGACTGTACACTGATAGATGCCCTACTGGGAGACCCCCACTGTGATGTATTCCAAGATGAAACCTGGGACCTTTATGTGGAACGTAGCAGCGCATTCAGTAACTGCTATCCCTATGACGTACCAGACTATGCATCGCTCAGGTCTCTAGTTGCCTCCTCAGGAACCCTAGAGTTTATCACAGAAGGATTCACATGGACAGGAGTCACTCAAAATGGAGGAAGCAATGCCTGCAAAAGAGGGCCTGCTAGTGGTTTCTTCAGCAGGCTGAATTGGTTGACTAAATCTGGAAATGCTTATCCAGTATTGAATGTGACTATGCCAAATAATGACAACTTTGACAAACTGTATGTATGGGGAGTCCATCACCCAAGCACAAACCAGGAACAAACCAACCTATACGTTCAGGCATCAGGAAGGGTGACAGTTTCAACCAGAAGGAGCCAACAAACCATAATACCGAATATTGGATCAAGGCCTTGGGTCAGGGGCCAATCAGGGAGGATAAGCATCTACTGGACAATAGTGGAACCAGGGGATGTACTGGTAATTAACAGTAATGGTAATCTAATCGCTCCTCGAGGGTACTTCAAAATGCGCACTGGGAAAAGTTCAATAATGAGATCAGATGCGCCTATTGACACATGCATTTCTGAGTGCATCACTCCTAATGGGAGCATCCCCAATGACAGGCCTTTTCAAAATGTAAACAAGATCACTTACGGAGCATGTCCTAAGTATGTCAAACAGAACACTTTGAAACTGGCAACAGGGATGAGGAACGTGCCTGAGAAACAAATCAGGGGTCTATTCGGTGCAATAGCCGGATTTATAGAAAATGGATGGGAAGGAATGATAGACGGTTGGTATGGTTTCAGACACCAGAACTCTGAGGGTACAGGACAAGCTGCAGACCTGAAAAGTACACAGGCAGCCATTGACCAGATTAATGGAAAGTTGAACCGAGTAATCGAGAAAACAAATGAAAAGTTTCATCAGATTGAGAAGGAATTCTCTGAAGTAGAAGGAAGAATCCAGGACCTTGAGAAATATGTAGAAGACACTAAGATAGATCTATGGTCTTACAATGCAGAGCTTCTGGTGGCCTTGGAAAACCAGCATACAATCGATCTGACTGATTCTGAAATGAACAAACTATTCGAAAAGACGAGGCGGCAACTGAGGGAAAATGCTGAAGACATGGGCAATGGTTGCTTCAAAATATACCACAAATGTGACAACTCATGTATAGAGTCAATCAGAAACGGGACCTATGATCATGACATATACAGGGATGAGGCATTAAACAACCGATTCCAAATCAAGGGTGTAGAGCTGAAATCTGGGTACAAAGATTGGATCTTATGGATTTCCTTTGCCATATCATGCTTTTTGCTTTGTGTTGTTATACTGGGGTTCATTATGTGGGCCTGCCAAAGAGGCAACATTAGGTGCAACATTTGCATTTAA
>A_/_H3N2|MN530507|A/pheasant/South_Korea/N13-010/2013
ATGAAGACTGTTATTGCTTTAAGCTACATTTTTTGCCTGGCTCTTGGTCAGAATCTTCCAAAAGGTGAAAACAATACAGCAACACTATGCCTAGGACATCATGCAGTGCCGAACGGAACAATTGTGAAAACAATCACAGATGATCAAATAGAGGTGACCAATGCCACTGAACTAGTTCAAAACTCTTCAACAGGGAAAATATGCAACAATCCTCACAAGATCCTTGATGGGAGGGACTGCACCCTAATAGATGCCCTACTAGGAGACCCTCATTGTGATGTTTTCCAAGATGAAACATGGGACCTTTTCGTGGAACGAAGCAATGCTTTCAGCAATTGCTACCCTTATGATGTACCAGATTATGCATCTCTTCGATCTCTAGTCGCATCATCGGGCACATTGGAGTTCATCACTGAAGGTTTCACTTGGACAGGAGTAACTCAGAATGGAGGGAGCGGTGCCTGCAAAAGAGGACCTGCCAACGGTTTCTTCAGTAGATTGAATTGGTTAACCAAATCAGGAAACGCATATCCAGTATTGAATGTGACCATGCCAAACAATGACAATTTCGACAAATTATACATTTGGGGGGTTCACCACCCAAGCACTAATCAGGAACAAACCAGCCTATATGTTCAGGCCTCAGGGAGGGTAACAGTCTCTACCAGGAGAAGCCAACAAACCATAATCCCGAACATTGGATCTAGACCCTGGGTGAGGGGTCAGTCTGGCAGAATAAGTGTATACTGGACAGTAGTTAAACCTGGAGACGTGCTGGTGATCAACAGCAATGGAAACCTAATTGCACCTCGAGGCTACTTCAAAATGCGCATCGGAAAAAGTTCAATAATGAGATCAGATGCACCTATTGACACCTGCATCTCCGAATGTATCACTCCGAATGGAAGCATCCCCAATGAAAAGCCCTTCCAAAATGTAAACAAGATCACATACGGAGCGTGTCCCAAATATGTTAAGCAGAACAGCCTGAAACTGGCAACAGGAATGCGAAATATCCCTGAGAAACAAACCAGAGGCCTATTTGGTGCAATAGCAGGTTTCATAGAAAATGGATGGGAAGGGATGGTAGATGGCTGGTATGGCTTCAGGCATCAAAATTCTGAAGGTACTGGGCAAGCAGCAGACCTTAAAAGCACTCAGGCAGCCATTGACCAAATCAATGGAAAATTGAACAGAGTGATTGAAAAAACAAATGAAAAGTTTCATCAAATCGAAAAGGAATTCTCCGAGGTAGAGGGAAGAATTCAAGACCTTGAGAAATATGTTGAAGACACAAAAGTAGATCTTTGGTCTTACAATGCCGAGCTTCTCGTTGCCTTAGAGAATCAGCATACAATTGATTTAACTGATTCAGAAATGAACAAATTGTTTGAAAAGACTAGGAGGCAATTGAGAGAAAACGCTGAAGACATGGGTAATGGCTGTTTCAAAATATATCACAAGTGTGACAATGTTTGCATAGAGTCGATTAGAAACGGGACTTATGACCATGACATATACAGAGATGAGGCAGTGAACAATCGGTTCCAGATCAAAGGTGTTGAACTAAAGTCTGGATACAAAGACTGGATTCTGTGGATTTCCTTTGCCATATCATGCTTTTTGCTTTGCGTTGTTTTGCTGGGTTTCATTATGTGGGCCTGCCAGAGAGGCAACATTAGGTGCAACATTTGCATTTAA
>A_/_H3N2|MN530506|A/mallard/South_Korea/N13-011/2013
ATGAAGACTGTTATTGCTTTAAGCTACATTTTTTGCCTGGCTCTTGGTCAGAATCTTCCAAAAGGTGAAAACAATACAGCAACACTATGCCTAGGACATCATGCAGTGCCGAACGGAACAATTGTGAAAACAATCACAGATGATCAAATAGAGGTGACCAATGCCACTGAACTAGTTCAAAACTCTTCAACAGGGAAAATATGCAACAATCCTCACAAGATCCTTGATGGGAGGGACTGCACCCTAATAGATGCCCTACTAGGAGACCCTCATTGTGATGTTTTCCAAGATGAAACATGGGACCTTTTCGTGGAACGAAGCAATGCTTTCAGCAATTGCTACCCTTATGATGTACCAGATTATGCATCTCTTCGATCTCTAGTCGCATCATCGGGCACATTGGAGTTCATCAATGAAGGTTTCACTTGGACAGGAGTAACTCAGAATGGAGGGAGCGGTGCCTGCAAAAGAGGACCTGCCAACGGTTTCTTCAGTAGATTGAATTGGTTAACCAAATCAGGAAACGCATATCCAGTATTGAATGTGACCATGCCAAACAATGACAATTTCGACAAATTATACATTTGGGGGGTTCACCACCCAAGCACTAATCAGGAACAAACCAGCCTATATGTTCAGGCCTCAGGGAGGGTAACAGTCTCTACCAGGAGAAGCCAACAAACCATAATCCCGAACATTGGATCTAGACCCTGGGTGAGGGGTCAGTCTGGCAGAATAAGTGTATACTGGACAGTAGTTAAACCTGGAGACGTGCTGGTGATCAACAGCAATGGAAACCTAATTGCACCTCGAGGCTACTTCAAAATGCGCATCGGAAAAAGTTCAATAATGAGATCAGATGCACCTATTGACACCTGCATCTCCGAATGTATCACTCCGAATGGAAGCATCCCCAATGAAAAGCCCTTCCAAAATGTAAACAAGATCACATACGGAGCGTGTCCCAAATATGTTAAGCAGAACAGCCTGAAACTGGCAACAGGAATGCGAAATATCCCTGAGAAACAAACCAGAGGCCTATTTGGTGCAATAGCAGGTTTCATAGAAAATGGATGGGAAGGGATGGTAGATGGCTGGTATGGCTTCAGGCATCAAAATTCTGAAGGTACTGGGCAAGCAGCAGACCTTAAAAGCACTCAGGCAGCCATTGACCAAATCAATGGAAAATTGAACAGAGTGATTGAAAAAACAAATGAAAAGTTTCATCAAATCGAAAAGGAATTCTCCGAGGTAGAGGGAAGAATTCAAGACCTTGAGAAATATGTTGAAGACACAAAAGTAGATCTTTGGTCTTACAATGCCGAGCTTCTCGTTGCCTTAGAGAATCAGCATACAATTGATTTAACTGATTCAGAAATGAACAAATTGTTTGAAAAGACTAGGAGGCAATTGAGAGAAAACGCTGAAGACATGGGTAATGGCTGTTTCAAAATATATCACAAGTGTGACAATGTTTGCATAGAGTCGATTAGAAACGGGACTTATGACCATGACATATACAGAGATGAGGCAGTGAACAATCGGTTCCAGATCAAAGGTGTTGAACTAAAGTCTGGATACAAAGACTGGATTCTGTGGATTTCCTTTGCCATATCATGCTTTTTGCTTTGCGTTGTTTTGCTGGGTTTCATTATGTGGGCCTGCCAGAGAGGCAACATTAGGTGCAACATTTGCATTTAA
>A_/_H3N2|MN530504|A/mallard/South_Korea/N12-036/2012
ATGAAGACTGTTATTGCTTTAAGCTACATTTTTTGCCTGGCTCTTGGTCAGAATCTTCCAAAAGGTGAAAACAATACAGCAACACTATGCCTAGGACATCATGCAGTGCCGAACGGAACAATTGTGAAAACAATCACAGATGATCAAATAGAGGTGACCAATGCCACTGAACTAGTTCAAAACTCTTCAACAGGGAAAATATGCAACAATCCTCACAAGATCCTTGATGGGAGGGACTGCACCCTAATAGATGCCCTACTAGGAGACCCTCATTGTGATGTTTTCCAAGATGAAACATGGGACCTTTTCGTGGAACGAAGCAATGCTTTCAGCAATTGCTACCCTTATGATGTACCAGATTATGCATCTCTTCGATCTCTAGTCGCATCATCGGGCACATTGGAGTTCATCACTGAAGGTTTCACTTGGACAGGAGTAACTCAGAATGGAGGGAGCGGTGCCTGCAAAAGAGGACCTGCCAACGGTTTCTTCAGTAGATTGAATTGGTTAACCAAATCAGGAAACGCATATCCAGTATTGAATGTGACCATGCCAAACAATGACAATTTCGACAAATTATACATTTGGGGGGTTCACCACCCAAGCACTAATCAGGAACAAACCAGCCTATATGTTCAGGCCTCAGGGAGGGTAACAGTCTCTACCAGGAGAAGCCAACAAACCATAATCCCGAACATTGGATCTAGACCCTGGGTGAGGGGTCAGTCTGGCAGAATAAGTGTATACTGGACAGTAGTTAAACCTGGAGACGTGCTGGTGATCAACAGCAATGGAAACCTAATTGCACCTCGAGGCTACTTCAAAATGCGCGTCGGAAAAAGTTCAATAATGAGATCAGATGCACCTATTGACACCTGCATCTCCGAATGTATCACTCCGAATGGAAGCATCCCCAATGAAAAGCCCTTCCAAAATGTAAACAAGATCACATACGGAGCGTGTCCCAAATATGTTAAGCAGAACAGCCTGAAACTGGCAACAGGAATGCGAAATATCCCTGAGAAACAAACCAGAGGCCTATTTGGTGCAATAGCAGGTTTCATAGAAAATGGATGGGAAGGGATGGTAGATGGCTGGTATGGCTTCAGGCATCAAAATTCTGAAGGTACTGGGCAAGCAGCAGACCTTAAAAGCACTCAGGCAGCCATTGACCAAATCAATGGAAAATTGAACAGAGTGATTGAAAAAACAAATGAAAAGTTTCATCAAATCGAAAAGGAATTCTCCGAGGTAGAGGGAAGAATTCAAGACCTTGAGAAATATGTTGAAGACACAAAAGTAGATCTTTGGTCTTACAATGCCGAGCTTCTCGTTGCCTTAGAGAATCAGCATACAATTGATTTAACTGATTCAGAAATGAACAAATTGTTTGAAAAGACTAGGAGGCAATTGAGAGAAAACGCTGAAGACATGGGTAATGGCTGTTTCAAAATATATCACAAGTGTGACAATGTTTGCATAGAGTCGATTAGAAACGGGACTTATGACCATGACATATACAGAGATGAGGCAGTGAACAATCGGTTCCAGATCAAAGGTGTTGAACTAAAGTCTGGATACAAAGACTGGATTCTGTGGATTTCCTTTGCCATATCATGCTTTTTGCTTTGCGTTGTTTTGCTGGGTTTCATTATGTGGGCCTGCCAGAGAGGCAACATTAGGTGCAACATTTGCATTTAA
>A_/_H3N7|MH569311|A/emperor_goose/Alaska/UGAI15-8463/2015
ATGAAGACCGTTATTGCTTTAAGCTGCATTTTCTGTCTGACTTTCGGTCAGGATCTTCCAGGGAATGACAACAGTACAGCAACACTGTGCCTGGGGCACCATGCAGTGCCGAACGGGACAATAGTGAAGACAATCACAGATGATCATATTGAGGTGACTAATGCTACTGAGCTAGTTCAAAGCTCTTCAACAGGGAAAATATGTAACAATCCCCACAGGATCCTTGATGGAAGGGACTGCACACTAATAGATGCCCTACTGGGGGACCCTCATTGTGATGTCTTTCAAGATGAAACATGGGACCTCTTTGTAGAGCGGAACAATGCCTTCAGCAATTGTTACCCTTACGATGTACCAGACTATGCGTCCCTTCGATCTCTAGTTGCATCATCAGGCACATTGGAGTTCATCACTGAGGGTTTCACTTGGACAGGAGTAACTCAGAATGGAGGGAGCAATGCTTGCAAAAGGGGACCTGCTAGCGGTTTCTTCAGTAGATTGAACTGGTTGACTAAATCAGGAAACGCATACCCAGTGTTGAACGTGACTATGCCAAACAATGACAATTTTGATAAACTATACATCTGGGGAGTTCATCACCCGAGCACAAATCAAGAACAAACCGACCTGTATGTCCAAGCCTCAGGAAGAGTCACAGTCTCCACCAGGAGAAGCCAACAGACTATAATCCCGAACATTGGATCTAGACCCTGGGTAAGGGGCCAGTCTGGCAGAGTAAGCATCTATTGGACGATAGTCAAACCTGGGGATGTACTGGTAGTCAATAGTAATGGAAACCTAATCGCTCCTCGAGGCTACTTCAAAATGCGCACTGGGAAAAGCTCAATAATGAGATCAGATGCACCTATTGACACCTGCATCTCTGAATGCATCACTCCAAATGGAAGCATCCCCAATGATAAGCCCTTTCAAAATGTAAACAAGATCACATACGGGGMATGCCCCAAATATGTGAAGCAGAACACCCTGAAATTGGCAACAGGGATGCGGAATGTACCTGAGAAACAAACCAGAGGCCTATTCGGTGCAATAGCAGGTTTTATAGAAAATGGATGGGAAGGGATGATAGATGGTTGGTATGGCTTCAGGCATCAAAATTCGGAAGGTACAGGACAAGCAGCAGACCTTAAAAGCACTCAGGCAGCCATTGACCAGATTAATGGGAAGTTGAACAGAGTAATTGAAAAGACGAATGAGAAGTTCCATCAAATCGAAAAGGAATTCTCCGAAGTAGAAGGGAGGATTCAGGATCTTGAGAAATACGTTGAAGACACGAAGATAGATCTCTGGTCTTACAATGCAGAGCTTCTTGTTGCTCTAGAGAATCAGCATACAATTGATTTGACTGATTCAGAAATGAACAAATTGTTTGAGAAGACCAAGAGGCAACTGAGGGAAAATGCTGAGGACATGGGCAATGGTTGTTTCAAGATATACCACAAGTGTGACAATGCCTGCATAGAGTCAATTAGAAACGGGACTTATGACCATGACATATACAGAGATGAGGCATTGAACAACCGGTTCCAGATCAAAGGTGTTGAGCTAAAATCTGGGTACAAAGACTGGATCCTGTGGATTTCCTTTGCCATATCATGCTTTTTGCTTTGTGTTGTTTTGCTGGGGTTCATTATGTGGGCCTGCCAGAGAGGCAACATTAGGTGCAACATTTGCATTTAA
>A_/_H3N7|MH569303|A/emperor_goose/Alaska/UGAI15-8461/2015
ATGAAGACCGTTATTGCTTTAAGCTGCATTTTCTGTCTGACTTTCGGTCAGGATCTTCCAGGGAATGACAACAGTACAGCAACACTGTGCCTGGGGCACCATGCAGTGCCGAACGGGACAATAGTGAAGACAATCACAGATGATCATATTGAGGTGACTAATGCTACTGAGCTAGTTCAAAGCTCTTCAACAGGGAAAATATGTAACAATCCCCACAGGATCCTTGATGGAAGGGACTGCACACTAATAGATGCCCTACTGGGGGACCCTCATTGTGATGTCTTTCAAGATGAAACATGGGACCTCTTTGTAGAGCGGAACAATGCCTTCAGCAATTGTTACCCTTACGATGTACCAGACTATGCGTCCCTTCGATCTCTAGTTGCATCATCAGGCACATTGGAGTTCATCACTGAGGGTTTCACTTGGACAGGAGTAACTCAGAATGGAGGGAGCAATGCTTGCAAAAGGGGACCTGCTAGCGGTTTCTTCAGTAGATTGAACTGGTTGACTAAATCAGGAAACGCATACCCAGTGTTGAACGTGACTATGCCAAACAATGACAATTTTGATAAACTATACATCTGGGGAGTTCATCACCCGAGCACAAATCAAGAACAAACCGACCTGTATGTCCAAGCCTCAGGAAGAGTCACAGTCTCCACCAGGAGAAGCCAACAGACTATAATCCCGAACATTGGATCTAGACCCTGGGTAAGGGGCCAGTCTGGCAGAGTAAGCATCTATTGGACGATAGTCAAACCTGGGGATGTACTGGTAGTCAATAGTAATGGAAACCTAATCGCTCCTCGAGGCTACTTCAAAATGCGCACTGGGAAAAGCTCAATAATGAGATCAGATGCACCTATTGACACCTGCATCTCTGAATGCATCACTCCAAATGGAAGCATCCCCAATGATAAGCCCTTTCAAAATGTAAACAAGATCACATACGGGGCATGCCCCAAATATGTGAAGCAGAACACCCTGAAATTGGCAACAGGGATGCGGAATGTACCTGAGAAACAAACCAGAGGCCTATTCGGTGCAATAGCAGGTTTTATAGAAAATGGATGGGAAGGGATGATAGATGGTTGGTATGGCTTCAGGCATCAAAATTCGGAAGGTACAGGACAAGCAGCAGACCTTAAAAGCACTCAGGCAGCCATTGACCAGATTAATGGGAAGTTGAACAGAGTAATTGAAAAGACGAATGAGAAGTTCCATCAAATCGAAAAGGAATTCTCCGAAGTAGAAGGGAGGATTCAGGATCTTGAGAAATACGTTGAAGACACGAAGATAGATCTCTGGTCTTACAATGCAGAGCTTCTTGTTGCTCTAGAGAATCAGCATACAATTGATTTGACTGATTCAGAAATGAACAAATTGTTTGAGAAGACCAAGAGGCAACTGAGGGAAAATGCTGAGGACATGGGCAATGGTTGTTTCAAGATATACCACAAGTGTGACAATGCCTGCATAGAGTCAATTAGAAACGGGACTTATGACCATGACATATACAGAGATGAGGCATTGAACAACCGGTTCCAGATCAAAGGTGTTGAGCTAAAATCTGGGTACAAAGACTGGATCCTGTGGATTTCCTTTGCCATATCATGCTTTTTGCTTTGTGTTGTTTTGCTGGGGTTCATTATGTGGGCCTGCCAGAGAGGCAACATTAGGTGCAACATTTGCATTTAA
>A_/_H3N3|MH569279|A/emperor_goose/Alaska/UGAI15-8448/2015
ATGAAGACCGTTATTGCTTTAAGCTGCATTTTCTGTCTGACTTTCGGTCAGGATCTTCCAGGGAATGACAACAGTACAGCAACACTGTGCCTGGGGCACCATGCAGTGCCGAACGGGACAATAGTGAAGACAATCACAGATGATCAGATTGAGGTGACTAATGCTACTGAGCTAGTTCAAAGCTCTTCAACAGGGAAAATATGTAACAATCCCCACAGGATCCTTGATGGAAGGGACTGCACACTAATAGATGCCCTACTGGGGGACCCTCATTGTGATGTCTTTCAAGATGAAACATGGGACCTCTTTGTAGAGCGGAACAATGCCTTCAGCAATTGTTACCCTTACGATGTACCAGACTATGCGTCCCTTCGATCTCTAGTTGCATCATCAGGCACATTGGAGTTCATCACTGAGGGTTTCACTTGGACAGGAGTAACTCAGAATGGAGGGAGCAATGCTTGCAAAAGGGGACCTGCTAGCGGTTTCTTCAGTAGATTGAACTGGTTGACTAAATCAGGAAACGCATACCCAGTGTTGAACGTGACTATGCCAAACAATGACAATTTTGATAAACTATACATCTGGGGAGTTCATCACCCGAGCACAAATCAAGAACAAACCGACCTGTATGTCCAAGCCTCAGGAAGAGTCACAGTCTCCACCAGGAGAAGCCAACAGACTATAATCCCGAACATTGGATCTAGACCCTGGGTAAGGGGCCAGTCTGGCAGAGTAAGCATCTATTGGACGATAGTCAAACCTGGGGATGTACTGGTAGTCAATAGTAATGGAAACCTAATCGCTCCTCGAGGCTACTTCAAAATGCGCACTGGGAAAAGCTCAATAATGAGATCAGATGCACCTATTGACACCTGCATCTCTGAATGCATCACTCCAAATGGAAGCATCCCCAATGATAAGCCCTTTCAAAATGTAAACAAGATCACATACGGGGCATGCCCCAAATATGTGAAGCAGAACACCCTGAAATTGGCAACAGGGATGCGGAATGTACCTGAGAAACAAACCAGAGGCCTATTCGGTGCAATAGCAGGTTTTATAGAAAATGGATGGGAAGGGATGATAGATGGTTGGTATGGCTTCAGGCATCAAAATTCGGAAGGTACAGGACAAGCAGCAGACCTTAAAAGCACTCAGGCAGCCATTGACCAGATTAATGGGAAGTTGAACAGAGTAATTGAAAAGACGAATGAGAAGTTCCATCAAATCGAAAAGGAATTCTCCGAAGTAGAAGGGAGGATTCAGGATCTTGAGAAATACGTTGAAGACACGAAGATAGATCTCTGGTCTTACAATGCAGAGCTTCTTGTTGCTCTAGAGAATCAGCATACAATTGATTTGACTGATTCAGAAATGAACAAATTGTTTGAGAAGACCAAGAGGCAACTGAGGGAAAATGCTGAGGACATGGGYAATGGTTGTTTCAAGATATACCACAAGTGTGACAATGCCTGCATAGAGTCAATTAGAAACGGGACTTATGACCATGACATATACAGAGATGAGGCATTGAACAACCGGTTCCAGATCAAAGGTGTTGAGCTAAAATCTGGGTACAAAGACTGGATCCTGTGGATTTCCTTTGCCATATCATGCTTTTTGCTTTGTGTTGTTTTGCTGGGGTTCATTATGTGGGCCTGCCAGAGAGGCAACATTAGGTGCAACATTTGCATTTAA
>A_/_H3N3|MH569271|A/emperor_goose/Alaska/UGAI15-8446/2015
ATGAAGACCGTTATTGCTTTAAGCTGCATTTTCTGTCTGACTTTCGGTCAGGATCTTCCAGGGAATGACAACAGTACAGCAACACTGTGCCTGGGGCACCATGCAGTGCCGAACGGGACAATAGTGAAGACAATCACAGATGATCAGATTGAGGTGACTAATGCTACTGAGCTAGTTCAAAGCTCTTCAACAGGGAAAATATGTAACAATCCCCACAGGATCCTTGATGGAAGGGACTGCACACTAATAGATGCCCTACTGGGGGACCCTCATTGTGATGTCTTTCAAGATGAAACATGGGACCTCTTTGTAGAGCGGAACAATGCCTTCAGCAATTGTTACCCTTACGATGTACCAGACTATGCGTCCCTTCGATCTCTAGTTGCATCATCAGGCACATTGGAGTTCATCACTGAGGGTTTCACTTGGACAGGAGTAACTCAGAATGGAGGGAGCAATGCTTGCAAAAGGGGACCTGCTAGCGGTTTCTTCAGTAGATTGAACTGGTTGACTAAATCAGGAAACGCATACCCAGTGTTGAACGTGACTATGCCAAACAATGACAATTTTGATAAACTATACATCTGGGGAGTTCATCACCCGAGCACAAATCAAGAACAAACCGACCTGTATGTCCAAGCCTCAGGAAGAGTCACAGTCTCCACCAGGAGAAGCCAACAGACTATAATCCCGAACATTGGATCTAGACCCTGGGTAAGGGGCCAGTCTGGCAGAGTAAGCATCTATTGGACGATAGTCAAACCTGGGGATGTACTGGTAGTCAATAGTAATGGAAACCTAATCGCTCCTCGAGGCTACTTCAAAATGCGCACTGGGAAAAGCTCAATAATGAGATCAGATGCACCTATTGACACCTGCATCTCTGAATGCATCACTCCAAATGGAAGCATCCCCAATGATAAGCCCTTTCAAAATGTAAACAAGATCACATACGGGGCATGCCCCAAATATGTGAAGCAGAACACCCTGAAATTGGCAACAGGGATGCGGAATGTACCTGAGAAACAAACCAGAGGCCTATTCGGTGCAATAGCAGGTTTTATAGAAAATGGATGGGAAGGGATGATAGATGGTTGGTATGGCTTCAGGCATCAAAATTCGGAAGGTACAGGACAAGCAGCAGACCTTAAAAGCACTCAGGCAGCCATTGACCAGATTAATGGGAAGTTGAACAGAGTAATTGAAAAGACGAATGAGAAGTTCCATCAAATCGAAAAGGAATTCTCCGAAGTAGAAGGGAGGATTCAGGATCTTGAGAAATACGTTGAAGACACGAAGATAGATCTCTGGTCTTACAATGCAGAGCTTCTTGTTGCTCTAGAGAATCAGCATACAATTGATTTGACTGATTCAGAAATGAACAAATTGTTTGAGAAGACCAAGAGGCAACTGAGGGAAAATGCTGAGGACATGGGCAATGGTTGTTTCAAGATATACCACAAGTGTGACAATGCCTGCATAGAGTCAATTAGAAACGGGACTTATGACCATGACATATACAGAGATGAGGCATTGAACAACCGGTTCCAGATCAAAGGTGTTGAGCTAAAATCTGGGTACAAAGACTGGATCCTGTGGATTTCCTTTGCCATATCATGCTTTTTGCTTTGTGTTGTTTTGCTGGGGTTCATTATGTGGGCCTGCCAGAGAGGCAACATTAGGTGCAACATTTGCATTTAA
>A_/_H3N7|MH569239|A/emperor_goose/Alaska/UGAI15-8436/2015
ATGAAGACCGTTATTGCTTTAAGCTGCATTTTCTGTCTGACTTTCGGTCAGGATCTTCCAGGGAATGACAACAGTACAGCAACACTGTGCCTGGGGCACCATGCAGTGCCGAACGGGACAATAGTGAAGACAATCACAGATGATCAGATTGAGGTGACTAATGCTACTGAGCTAGTTCAAAGCTCTTCAACAGGGAAAATATGTAACAATCCCCACAGGATCCTTGATGGAAGGGACTGCACACTAATAGATGCCCTACTGGGGGACCCTCATTGTGATGTCTTTCAAGATGAAACATGGGACCTCTTTGTAGAGCGGAACAATGCCTTCAGCAATTGTTACCCTTACGATGTACCAGACTATGCGTCCCTTCGATCTCTAGTTGCATCATCAGGCACATTGGAGTTCATCACTGAGGGTTTCACTTGGACAGGAGTAACTCAGAATGGAGGGAGCAATGCTTGCAAAAGGGGACCTGCTAGCGGTTTCTTCAGTAGATTGAACTGGTTGACTAAATCAGGAAACGCATACCCAGTGTTGAACGTGACTATGCCAAACAATGACAATTTTGATAAACTATACATCTGGGGAGTTCATCACCCGAGCACAAATCAAGAACAAACCGACCTGTATGTCCAAGCCTCAGGAAGAGTCACAGTCTCCACCAGGAGAAGCCAACAGACTATAATCCCGAACATTGGATCTAGACCCTGGGTAAGGGGCCAGTCTGGCAGAGTAAGCATCTATTGGACGATAGTCAAACCTGGGGATGTACTGGTAGTCAATAGTAATGGAAACCTAATCGCTCCTCGAGGCTACTTCAAAATGCGCACTGGGAAAAGCTCAATAATGAGATCAGATGCACCTATTGACACCTGCATCTCTGAATGCATCACTCCAAATGGAAGCATCCCCAATGATAAGCCCTTTCAAAATGTAAACAAGATCACATACGGGGCATGCCCCAAATATGTGAAGCAGAACACCCTGAAATTGGCAACAGGGATGCGGAATGTACCTGAGAAACAAACCAGAGGCCTATTCGGTGCAATAGCAGGTTTTATAGAAAATGGATGGGAAGGGATGATAGATGGTTGGTATGGCTTCAGGCATCAAAATTCGGAAGGTACAGGACAAGCAGCAGACCTTAAAAGCACTCAGGCAGCCATTGACCAGATTAATGGGAAGTTGAACAGAGTAATTGAAAAGACGAATGAGAAGTTCCATCAAATCGAAAAGGAATTCTCCGAAGTAGAAGGGAGGATTCAGGATCTTGAGAAATACGTTGAAGACACGAAGATAGATCTCTGGTCTTACAATGCAGAGCTTCTTGTTGCTCTAGAGAATCAGCATACAATTGATTTGACTGATTCAGAAATGAACAAATTGTTTGAGAAGACCAAGAGGCAACTGAGGGAAAATGCTGAGGACATGGGCAATGGTTGTTTCAAGATATACCACAAGTGTGACAATGCCTGCATAGAGTCAATTAGAAACGGGACTTATAACCATGACATATACAGAGATGAGGCATTGAACAACCGGTTCCAGATCAAAGGTGTTGAGCTAAAATCTGGGTACAAAGACTGGATCCTGTGGATTTCCTTTGCCATATCATGCTTTTTGCTTTGTGTTGTTTTGCTGGGGTTCATTATGTGGGCCTGCCAGAGAGGCAACATTAGGTGCAACATTTGCATTTAA
>A_/_H3N7|MH569231|A/emperor_goose/Alaska/UGAI15-8435/2015
ATGAAGACCGTTATTGCTTTAAGCTGCATTTTCTGTCTGACTTTCGGTCAGGATCTTCCAGGGAATGACAACAGTACAGCAACACTGTGCCTGGGGCACCATGCAGTGCCGAACGGGACAATAGTGAAGACAATCACAGATGATCATATTGAGGTGACTAATGCTACTGAGCTAGTTCAAAGCTCTTCAACAGGGAAAATATGTAACAATCCCCACAGGATCCTTGATGGAAGGGACTGCACACTAATAGATGCCCTACTGGGGGACCCTCATTGTGATGTCTTTCAAGATGAAACATGGGACCTCTTTGTAGAGCGGAACAATGCCTTCAGCAATTGTTACCCTTACGATGTACCAGACTATGCGTCCCTTCGATCTCTAGTTGCATCATCAGGCACATTGGAGTTCATCACTGAGGGTTTCACTTGGACAGGAGTAACTCAGAATGGAGGGAGCAATGCTTGCAAAAGGGGACCTGCTAGCGGTTTCTTCAGTAGATTGAACTGGTTGACTAAATCAGGAAACGCATACCCAGTGTTGAACGTGACTATGCCAAACAATGACAATTTTGATAAACTATACATCTGGGGAGTTCATCACCCGAGCACAAATCAAGAACAAACCGACCTGTATGTCCAAGCCTCAGGAAGAGTCACAGTCTCCACCAGGAGAAGCCAACAGACTATAATCCCGAACATTGGATCTAGACCCTGGGTAAGGGGCCAGTCTGGCAGAGTAAGCATCTATTGGACGATAGTCAAACCTGGGGATGTACTGGTAGTCAATAGTAATGGAAACCTAATCGCTCCTCGAGGCTACTTCAAAATGCGCACTGGGAAAAGCTCAATAATGAGRTCAGATGCACCTATTGACACCTGCATCTCTGAATGCATCACTCCAAATGGAAGCATCCCCAATGATAAGCCCTTTCAAAATGTAAACAAGATCACATACGGGGCATGCCCCAAATATGTGAAGCAGAACACCCTGAAATTGGCAACAGGGATGCGGAATGTACCTGAGAAACAAACCAGAGGCCTATTCGGTGCAATAGCAGGTTTTATAGAAAATGGATGGGAAGGGATGATAGATGGTTGGTATGGCTTCAGGCATCAAAATTCGGAAGGTACAGGACAAGCAGCAGACCTTAAAAGCACTCAGGCAGCCATTGACCAGATTAATGGGAAGTTGAACAGAGTAATTGAAAAGACGAATGAGAAGTTCCATCAAATCGAAAAGGAATTCTCCGAAGTAGAAGGGAGGATTCAGGATCTTGAGAAATACGTTGAAGACACGAAGATAGATCTCTGGTCTTACAATGCAGAGCTTCTTGTTGCTCTAGAGAATCAGCATACAATTGATTTGACTGATTCAGAAATGAACAAATTGTTTGAGAAGACCAAGAGGCAACTGAGGGAAAATGCTGAGGACATGGGCAATGGTTGTTTCAAGATATACCACAAGTGTGACAATGCCTGCATAGAGTCAATTAGAAACGGGACTTATGACCATGACATATACAGAGATGAGGCATTGAACAACCGGTTCCAGATCAAAGGTGTTGAGCTAAAATCTGGGTACAAAGACTGGATCCTGTGGATTTCCTTTGCCATATCATGCTTTTTGCTTTGTGTTGTTTTGCTGGGGTTCATTATGTGGGCCTGCCAGAGAGGCAACATTAGGTGCAACATTTGCATTTAA
>A_/_H3N8|KJ907543|A/baikal_teal/Shanghai/SH-90/2013
ATGAAGACCGTTATTGCTTTAAGCTGCATTTTCTGTCTGACTTTCGGTCAGGACCTTCCAGGGAATGACAACAGTACAGCAACACTGTGCCTGGGGCACCACGCAGTGCCGAACGGGACAATAGTGAAGACAATCACAGATGATCAAATTGAGGTGACTAATGCTACCGAGCTAGTTCAAAGCTCTTCAACAGGGAAAATATGTAACAATCCCCACAGGATCCTTGATGGAAGGGACTGCACACTAATAGATGCCCTACTGGGGGATCCTCATTGTGATGTCTTTCAAGATGAAACATGGGATCTCTTTGTAGAGCGGAGCAATGCTTTCAGCAATTGTTACCCTTACGATGTACCAGACTATGCATCCCTTCGATCCCTAGTTGCATCATCAGGCACATTGGAGTTCATCACTGAAGGTTTCAATTGGACAGGAGTAACTCAGAATGGAGGGAGCAATGCTTGCAAAAGGGGACCTGCTAGCGGTTTCTTCAGTAGATTGAACTGGTTGACTAAGTCAGGAAACGCATACCCAGTGTTGAACGTGACTATGCCAAACAATGACAATTTTGACAAACTATACATCTGGGGAGTTCATCACCCGAGCACAAATCAAGAACAAACCAACCTGTATGTTCAAACCTCAGGAAGAGTCACAGTTTCCACTAGGAGAAGCCAACAGACTATAATCCCGAACATTGGATCTAGACCCTGGGTAAGGGGCCAGTCTGGCAGAATAAGCATCTATTGGACGATAGTCAAACCTGGGGACGTACTGGTAATCAATAGTAATGGAAACCTAATTGCTCCTCGGGGCTACTTCAAAATGCGCACTGGGAAAAGCTCAATAATGAGATCAGATGCACCTATTGACACCTGCATCTCTGAATGCATCACTCCAAATGGAAGCATCCCAAATGAGAAGCCCTTTCAAAATGTAAACAAGATCACATACGGGGCATGCCCCAAATATGTGAAGCAGAACACCCTGAAGTTGGCAACAGGAATGCGGAATGTACCTGAGAAACAAACCAGAGGCCTATTCGGTGCAATAGCAGGGTTTATAGAAAATGGATGGGAAGGGATGATAGATGGTTGGTATGGCTTCAGGCATCAAAATTCAGAAGGTACAGGACAAGCAGCAGACCTTAAAAGCACTCAAGCAGCCATTGACCAGATCAATGGGAAGTTGAACAGAGTAATTGAAAAGACGAATGAGAAGTTCCATCAAATCGAAAAGGAATTCTCCGAAGTAGAAGGGAGGATTCAGGACCTCGAGAAATACGTTGAAGACACGAAGATAGATCTCTGGTCTTACAATGCAGAGCTTCTTGTTGCCCTAGAGAATCAGCATACAATTGATTTGACTGATTCAGAAATGAACAAATTGTTTGAAAAGACCAGGAGGCAACTGAGGGAAAATGCTGAGGACATGGGCAATGGTTGTTTCAAGATATACCACAAGTGTGACAATGCCTGCATAGAGTCAATTAGAAACGGGACTTATGACCATGACATATACAGAGATGAGGCATTGAACAACCGGTTCCAGATCAAAGGTGTTGAGCTAAAATCTGGATACAAAGACTGGATCCTGTGGATTTCCTTTGCCATATCATGCTTTTTGCTTTGTGTTGTTTTGCTGGGGTTCATTATGTGGGCCTGCCAGAGAGGCAACATTAGGTGCAACATTTGCATTTAA
>A_/_H3N1|KJ907495|A/baikal_teal/Xianghai/XH-28C/2012
ATGAAGACCGTTATTGCTTTAAGCTACATTTTCTGTCTGGCCTTCGGTCAGGACCTTCCAGGAAATGACAACAGTGCAGCAACACTGTGCCTGGGGCACCATGCAGTGCCGAACGGGACAATAGTGAAGACAATCACAGATGATCAGATTGAGGTGACTAATGCTACCGAGCTAGTTCAAAGCTCTTCAACAGGGAAAATATGTAACAATCCCCACAGGATCCTTGATGGAAGGGACTGCACACTAATGGATGCCCTACTGGGGGATCCTCATTGTGATGTCTTTCAAGATGAAACATGGGACCTCTTTGTAGAGCGGAGCAATGCTTTCAGCAATTGTTACCCTTACGATGTACCAGACTATGCATCCCTTCGATCCCTAGTTGCATCATCAGGCACATTGGAGTTCATCACTGAAGGTTTCACCTGGACAGGAGTAACTCAGAATGGAGGGAGCAATGCTTGCAAAAGGGGACCTGCTAGCGGTTTCTTCAGTAGATTGAACTGGTTGACTAAGTCAGGAAACGCATACCCAGTGTTGAACGTGACTATGCCAAACAATGACAATTTTGACAAACTATACATCTGGGGAGTTCATCACCCGAGCACAAATCAAGAACAAACCAATCTGTATGTTCAAGCCTCAGGAAGAGTCACAGTCTCCACCAGGAGAAGCCAACAGACTATAATCCCGAACATTGGATCTAGGCCCTGGGTAAGGGGCCAGTCTGGCAGAATAAGCATCTATTGGACGATAGTCAAGCCTGGGGACGTACTGGTAATCAATAGTAATGGAAACCTAATCGCTCCTAGGGGCTACTTCAAAATGCGCACTGGGAAAAGCTCAATAATGAGATCAGATGCACCTATTGACACCTGCATCTCTGAATGCATCACTCCAAATGGAAGCATCCCCAATGATAAGCCCTTTCAAAATGTAAACAAGATCACATACGGGGCATGCCCCAAATATGTGAAGCAGAACACCCTGAAGTTGGCAACAGGAATGCGGAATGTACCTGAGAAACAAACCAGAGGCCTATTCGGTGCAATAGCAGGTTTTATAGAAAATGGATGGGAAGGGATGATAGATGGTTGGTATGGTTTCAGGCATCAAAATTCAGAAGGTACAGGGCAAGCAGCAGACCTTAAAAGCACTCAGGCAGCCATTGACCAGATCAATGGGAAGTTGAACAGAGTAATTGAAAAAACGAATGAGAAGTTCCATCAAATCGAAAAAGAATTCTCCGAAGTAGAAGGGAGGATTCAGGACCTTGAGAAATACGTTGAAGACACGAAGATAGATTTCTGGTCTTACAATGCAGAGCTTCTTGTTGCCCTAGAGAATCAGCATACAATTGATTTGACTGATTCAGAAATGAACAAATTGTTTGAAAAGACTAGGAGGCAACTGAGGGAAAATGCTGAGGACATGGGCAATGGTTGTTTCAAGATATACCACAAGTGTGACAATGCCTGCATAGAGTCAATTAGAAACGGGACTTATGACCATGACATATACAGAGATGAGGCATTGAACAACCGGTTCCAGATCAAAGGTGTTGAGCTAAAATCTGGATACAAAGACTGGATCCTGTGGATTTCCTTTGCCATATCATGCTTTTTGCTTTGTGTTGCTTTGCTGGGGTTCATTATGTGGGCCTGCCAGAGAGGCAACATTAGGTGCAACATTTGCATTTAA
>A_/_H3N8|HM570058|A/Anas_platyrhynchos/Belgium/12827/2007
ATGAAGACCTTTATCGCTTTGAGCTACGTTTTCTGTCTGGTCTCCAGTCAGAAACTTCCAGAGAGCGACAATAGTACAGCAACACTGTGCCTGGGACACCATGCAGTGACGAATGGGACAATAGTGAAGACCATTACAGATGATCAGATTGAGGTGACTAATGCTACCGAGCTAGTTCAAAGCTCTTCAACAGGGAAAATATGCAACAATCCTCACAAGATTCTTGATGGAAGGGACTGCACACTAATAGATGCCCTACTGGGGGATCCTCATTGTGATGTCTTTCAAGATGAGACATGGGATCTTTTTGTGGAGCGAAGCAATGCTTTCAGCAATTGCTATCCTTACGACGTACCAGACTATGCATCCCTTCGATCCCTAGTTGCAACATCAGGCACATTGGAGTTCATCACTGAAGGCTTCACTTGGACAGGAGTAACTCCGAATGGAGGGAGCGGTGCTTGCAAAAGGGGACCTGCTAACGGTTTCTTCAGTAGACTGAACTGGTTGACTAAATCAGGAAGCGCATACCCAGTGTTGAACGTGACTATGCCAAACAATGACAATTTTGACAAACTATACATCTGGGGAGTTCATCATCCGAGCACAAACCAAGAACAAACCAGCCTGTATGTTCAAGCCTCAGGAAGAGTCACAGTCTCTACCAGGAGAAGCCAGCAGACTATAATCCCTAACATTGGATCTAGACCCTGGGTAAGGGGCCAGTCTGGCAGAATAAGCATCTACTGGACAATAGTCAAACCTGGGGACGTACTGGTGATCAATAGTAATGGAAACCTAATCGCTCCTCGGGGCTACTTCAAGATGCGAACTGGGAAAAGCTCGATAATGAGGTCAGATGCACCTATTGACACCTGTATTTCTGAATGCATCACCCCAAATGGAAGCATCCCCAATGACAAGCCCTTTCAAAATGTGAACAAGATCACATACGGAGCATGTCCCAAATATGTGAAGCAGAACACCCTGAAGTTGGCAACAGGAATGCGGAATGTACCAGAGAAGCAAACCAGAGGCCTATTCGGTGCAATAGCAGGCTTTATAGAAAATGGATGGGAAGGAATGATAGATGGTTGGTACGGCTTCAGGCATCAAAATTCCGAAGGTACAGGACAAGCAGCAGACCTCAAAAGCACTCAGGCAGCCATTGACCAGATCAATGGAAAATTGAACAGAGTGATTGAAAAGACGAATGAGAAGTTCCATCAAATCGAAAAGGAATTCTCCGAGGTAGAAGGGAGGATTCAGGACCTTGAGAAATACGTTGAAGACACAAAAATAGATCTCTGGTCTTATAATGCAGAACTCCTTGTTGCCCTGGAGAATCAGCATACAATTGATTTGACTGATTCAGAAATGAACAAATTGTTTGAAAAGACCAGAAGGCAACTGAGGGAAAATGCTGAGGACATGGGCAATGGTTGTTTCAAAATATACCACAAGTGTGACAATGCTTGCATAGAATCAATTAGGAACGGGACTTATGACCATGACATATACAGAGATGAGGCATTGAACAACCGGTTCCAGATCAAGGGTGTCGAGCTAAAATCTGGGTATAAAGACTGGATCCTGTGGATTTCCTTTGCCATATCATGCTTTTTGCTTTGTGTTGTTTTGCTGGGGTTCATTATGTGGGCCTGCCAGAGAGGCAACATTAGGTGCAACATTTGCATTTGA
>A_/_H3N8|CY143170|A/American_green-winged_teal/Interior_Alaska/9BM12318R0/2009
ATGAAGACCATCATTGTCCTAAGCTATCTTTTCTGTCTGGCTCTCAGCCAAGATTATTCAGGGAGCAACAACAGTACTGCAACACTGTGCTTAGGACATCATGCGGTACCGAACGGGACAATAGTGAAGACAATTACGGATGACCAAATTGAAGTGACCAATGCCACTGAACTAGTCCAAAGCTCCTCGACAGGGAAAATATGCAACAACCCACATAGAATCCTTGATGGAAGGGACTGTACACTGATAGACGCTCTACTGGGAGACCCCCACTGTGATGTATTCCAAGATGAAACCTGGGACCTTTATGTAGAACGTAGCAGCGCCTTCAGCAACTGCTATCCATACGATGTACCAGACTATGCATCACTCAGGTCTCTAGTTGCTTCCTCAGGAACCCTAGAGTTCATCACAGAAGGGTTCACATGGACAGGAGTCACTCAAAATGGAGGAAGCAGTGCCTGCAAAAGAGGGCCTGCTAGTGGTTTCTTCAGCAGACTGAATTGGCTGACTAAATCTGGAAGTGCTTACCCAGTGTTGAACGTGACTATGCCAAATAATGACAACTTTGACAAACTGTATGTCTGGGGAGTCCACCATCCAAGCACAAACCAAGAGCAAACCAACCTATATGTCCAAGCGTCAGGAAGGGTAACGGTTTCAACTAGAAGGAGCCAACAAACCATAATCCCAAATATTGGATCCAGGCCTTGGGTCAGGGGCCAATCAGGAAGAATAAGCATTTACTGGACAATAGTGAAGCCGGGGGATGTACTAGTAATTAACAGTAATGGTAACCTGATCGCTCCTCGAGGGTATTTCAAAATGCGCACTGGGAAAAGCTCAATAATGAGATCAGATGCACCTATTGACACATGCATTTCTGAGTGTATCACTCCTAATGGAAGCATCCCCAATGACAAACCCTTTCAGAATGTGAACAAGATCACCTATGGAGCATGTCCTAAGTATGTCAAACAGAGCACTCTGAAACTGGCAACAGGAATGAGGAACGTACCTGAGAAACAAACCAGGGGTCTGTTCGGTGCAATAGCAGGATTTATAGAAAATGGGTGGGAAGGAATGATAGACGGCTGGTATGGTTTCAGACATCAGAACTCTGAGGGTACAGGACAAGCTGCAGACCTAAAAAGCACACAAGCAGCCATCGACCAGATCAATGGGAAATTGAACCGAGTAATCGAGAAAACAAATGAGAAGTTTCATCAGATTGAAAAGGAATTCTCAGAAGTAGAAGGAAGAATCCAGGACCTTGAGAAATATGTTGAAGACACCAAGATAGATCTATGGTCTTACAACGCAGAGCTTCTGGTGGCCTTGGAAAACCAGCACACAATTGATCTGACTGATTCTGAAATGAATAAACTATTCGAAAAGACGAGGCGGCAACTGAGGGAGAATGCTGAAGATATGGGCAACGGTTGCTTCAAAATATACCACAAATGTGACAACGCATGTATAGAGTCAATCAGGAACGGGACCTATGATCATGACATATACAGAGATGAAGCATTAAACAACCGATTTCAAATCAAGGGTGTAGAACTAAAATCTGGATACAAAGACTGGATCTTATGGATATCCTTTGCCATATCATGCTTTTTGCTTTGTGTTGTTCTACTGGGGTTCATTATGTGGGCCTGCCAGAGAGGCAACATTAGGTGCAACATTTGCATTTGA
>A_/_H3N8|CY143154|A/northern_shoveler/Interior_Alaska/9BM12298R0/2009
ATGAAGACCATTATTGTTCTGAGTTGTTTTTTCTGTCTGGCTTTCAGCCAAAATCCTTCAGAGAACAACAACAACACTGCAACACTGTGCTTAGGGCATCATGCAGTATCAAACGGAACAATAGTGAAAACAATAACGGATGATCAAATTGAAGTGACTAATGCGACTGAACTGGTTCAGAGCTTCTCAACAGGGAAGATATGCAACAATCCTCACAGAATTCTCGATGGAAGAGACTGCACATTAGTGGATGCTCTGCTAGGGGACCCTCATTGTGATGTTTTTCAAGATGAAACATGGGACCTTTATGTAGAGCGCAGCAATGCCTTCAGCAATTGCTACCCATATGACGTGCCAGACTATGCATCTCTCAGATCTCTAGTGGGCTCATCAGGAACCCTAGAGTTTATCACTGAAGGCTTCACTTGGACAGGAGTTACACAAAATGGAGGGAGTGGCGCTTGCAAAAGAGGGCCCGCCAATGGCTTTTTCAGTAGACTGAATTGGCTGACTAAATCTGGTAGTGTTTATCCATTGCTGAATGTGACTATGCCGAATAATGATAACTTTGACAAATTGTACGTGTGGGGAGTTCATCATCCAAGCACAAACCAAGAGCAAACCAATTTGTATGTTCAAGCATCGGGGAGGGTCACAGTCTCAACTAGAAGAAGCCAGCAAACCATAATTCCCAACATTGGATCCAGGCCTTGGGTCAGAGGCCAATCAGGAAGAATAAGTATCTACTGGACAATAGTAAAGCCAGGAGATATACTGGTGATCAACAGCAATGGAAATCTAATTGCCCCTCGAGGTTATTTTAAGATGCGCACTGGGAAAAGCTCGATAATGAGATCAGATGCACCTATTGACACATGTATCTCTGAGTGTATCACTCCTAATGGTAGCATCCCCAATGACAAGCCCTTTCAGAATGTAAACAAAATTACCTATGGGGCATGTCCCAAATATGTCAAGCAGAGCACCCTAAAGTTGGCAACTGGGATGCGGAATGTACCTGAGAAACAGACCAGGGGTCTGTTCGGTGCAATAGCAGGGTTCATAGAAAACGGATGGGAAGGAATGATAGATGGTTGGTATGGTTTCAGGCATCAAAACTCGGAAGGCACAGGACAAGCAGCAGACCTTAAAAGCACTCAAGCCGCCATCGACCAGATCAATGGAAAACTAAACCGAATAATCGAGAAAACAAATGAAAAGTTTCATCAGATTGAGAAGGAGTTTTCAGAAGTGGAGGGAAGAATTCAAGACCTTGAGAAGTATGTCGAAGACACCAAAATAGATCTATGGTCTTACAATGCAGAACTTCTTGTGGCACTGGAAAACCAGCATACAATTGATCTGACTGATTCAGAAATGAACAAACTATTTGAAAAAACAAGAAGACAGCTGAGGGAGAATGCCGAAGACATGGGGAATGGCTGTTTCAAAATATACCACAAATGTGACAATGCTTGCATAGAGTCAATCAGGAATGGGACCTATGATCATGATATATACAGGGATGAAGCACTAAATAATCGATTCCAGATCAAGGGTGTGGAACTTAAATCCGGATACAAAGATTGGATTCTATGGATTTCCTTTGCCATATCATGCTTTTTGCTGTGTGTTGTTCTACTGGGATTCATCATGTGGGCCTGCCAGAGAGGCAATATTAGGTGCAACATTTGCATTTGA
>A_/_H3N8|CY143146|A/mallard/Interior_Alaska/9BM12285R0/2009
ATGAAGACCATTATTGTTCTGAGTTGTTTTTTCTGTCTGGCTTTCAGCCAAAATCCTTCAGAGAACAACAACAACACTGCAACACTGTGCTTAGGGCATCATGCAGTATCAAACGGAACAATAGTGAAAACAATAACGGATGATCAAATTGAAGTGACTAATGCGACTGAACTGGTTCAGAGCTTCTCAACAGGGAAGATATGCAACAATCCTCACAGAATTCTCGATGGAAGAGACTGCACATTAGTGGATGCTCTGCTAGGGGACCCTCATTGTGATGTTTTTCAAGATGAAACATGGGACCTTTATGTAGAGCGCAGCAATGCCTTCAGCAATTGCTACCCATATGACGTGCCAGACTATGCATCTCTCAGATCTCTAGTGGGCTCATCAGGAACCCTAGAGTTTATCACTGAAGGCTTCACTTGGACAGGAGTTACACAAAATGGAGGGAGTGGCGCTTGCAAAAGAGGGCCCGCCAATGGCTTTTTCAGTAGACTGAATTGGCTGACTAAATCTGGTAGTGCTTATCCATTGCTGAATGTGACTATGCCGAATAATGATAACTTTGACAAATTGTACGTGTGGGGAGTTCATCATCCAAGCACAAACCAAGAGCAAACCAATTTGTATGTTCAAGCATCGGGGAGGGTCACAGTCTCAACTAGAAGAAGCCAGCAAACCATAATTCCCAACATTGGATCCAGGCCTTGGGTCAGAGGCCAATCAGGAAGAATAAGTATCTACTGGACAATAGTAAAGCCAGGAGATATACTGGTGATCAACAGCAATGGAAATCTAATTGCCCCTCGAGGTTATTTTAAGATGCGCACTGGGAAAAGCTCGATAATGAGATCAGATGCACCTATTGACACATGTATCTCTGAGTGTATCACTCCTAATGGTAGCATCCCCAATGACAAGCCCTTTCAGAATGTAAACAAAATTACCTATGGGGCATGTCCCAAATATGTCAAGCAGAGCACCCTAAAGTTGGCAACTGGGATGCGGAATGTACCTGAGAAACAGACCAGGGGTCTGTTCGGTGCAATAGCAGGGTTCATAGAAAACGGATGGGAAGGAATGATAGATGGTTGGTATGGTTTCAGGCATCAAAACTCGGAAGGCACAGGACAAGCAGCAGACCTTAAAAGCACTCAAGCCGCCATCGACCAGATCAATGGAAAACTAAACCGAGTAATCGAGAAAACAAATGAAAAGTTTCATCAGATTGAGAAGGAGTTTTCAGAAGTGGAGGGAAGAATTCAAGACCTTGAGAAGTATGTCGAAGACACCAAAATAGATCTATGGTCTTACAATGCAGAACTTCTTGTGGCACTGGAAAACCAGCATACAATTGATCTGACTGATTCAGAAATGAACAAACTATTTGAAAAAACAAGAAGACAGCTGAGGGAGAATGCCGAAGACATGGGGAATGGCTGTTTCAAAATATACCACAAATGTGACAATGCTTGCATAGAGTCAATCAGGAATGGGACCTATGATCATGATATATACAGGGATGAAGCACTAAATAATCGATTCCAGATCAAGGGTGTGGAACTTAAATCCGGATACAAAGATTGGATTCTATGGATTTCCTTTGCCATATCATGCTTTTTGCTGTGTGTTGTTCTACTGGGATTCATCATGTGGGCCTGCCAGAGAGGCAATATTAGGTGCAACATTTGCATTTGA
>A_/_H3N8|CY143138|A/northern_pintail/Interior_Alaska/9BM12210R0/2009
ATGAAGACCATCATTGTCCTAAGCTATCTTTTCTGTCTGGCTCTCAGCCAAGATTATTCAGGGAGCAACAACAGTACTGCAACACTGTGCTTAGGGCATCATGCGGTACCGAACGGGACAATAGTGAAGACAATTACGGATGACCAAATTGAAGTGACCAATGCCACTGAACTAGTCCAAAGCTCCTCGACAGGGAAAATATGCAACAACCCACATAGAATCCTTGATGGAAGGGACTGTACACTGATAGACGCTCTACTGGGAGACCCCCACTGTGATGTATTCCAAGATGAAACCTGGGACCTTTATGTAGAACGTAGCAGCGCCTTCAGCAACTGCTATCCATACGATGTACCAGACTATGCATCACTCAGGTCTCTAGTTGCTTCCTCAGGAACCCTAGAGTTCATCACAGAAGGGTTCACATGGACAGGAGTCACTCAAAATGGAGGAAGCAATGCCTGCAAAAGAGGGCCTGCTAGTGGTTTCTTCAGCAGACTGAATTGGCTGACTAAATCTGGAAGTGCTTACCCAGTGTTGAACGTGACTATGCCAAATGATGACAACTTTGACAAACTGTATGTCTGGGGAGTCCACCATCCAAGCACAAACCAAGAGCAAACCAACCTATATGTCCAAGCGTCAGGAAGGGTAACGGTTTCAACTAGAAGGAGCCAACAAACCATAATCCCAAATATTGGATCCAGGCCTTGGGTCAGGGGCCAATCAGGAAGAATAAGCATTTACTGGACAATAGTGAAGCCGGGGGATGTACTAGTAATTAACAGTAATGGTAACCTGATCGCTCCTCGAGGGTATTTCAAAATGCGCACTGGGAAGAGCTCAATAATGAGATCAGATGCACCTATTGACACATGTATTTCTGAGTGTATCACTCCTAATGGAAGCATCCCCAATGACAAGCCCTTTCAGAATGTGAACAAGATCACCTATGGAGCATGTCCTAAGTATGTCAAACAGAACACTCTGAAACTGGCAACAGGAATGAGGAACGTACCTGAGAAACAAACCAGGGGTCTGTTCGGTGCAATAGCAGGGTTTATAGAAAATGGGTGGGAAGGAATGATAGACGGCTGGTATGGTTTCAGACATCAGAACTCTGAGGGTACAGGACAAGCTGCAGACCTAAAAAGCACACAAGCAGCCATCGACCAGATCAATGGGAAATTGAACCGAGTAATCGAGAAAACAAATGAGAAGTTTCATCAGATTGAAAAGGAATTCTCAGAAGTAGAAGGAAGAATCCAAGACCTTGAGAAATATGTTGAAGACACCAAGATAGATCTATGGTCCTACAATGCAGAGCTTCTGGTGGCCTTGGAAAACCAGCACACAATTGATCTGACTGATTCTGAAATGAATAAACTATTCGAAAAGACGAGGCGGCAACTGAGGGAGAATGCTGAAGATATGGGCAACGGTTGCTTCAAAATATACCACAAATGTGACAATGCATGTATAGAGTCAATCAGGAACGGGACCTATGATCATGACATATACAGAGATGAAGCATTAAACAACCGATTTCAAATCAAGGGTGTAGAACTAAAATCTGGATACAAAGACTGGATCTTATGGATATCCTTTGCCATATCATGCTTTTTGCTTTGTGTTGTTCTGCTGGGGTTCATTATGTGGGCCTGCCAGAGAGGCAACATTAGGTGCAACATTTGCATTTGA
>A_/_H3N8|CY143098|A/northern_pintail/Interior_Alaska/9BM12180R0/2009
ATGAAGACCATCATTGTCCTAAGCTATCTTTTCTGTCTGGCTCTCAGCCAAGATTATTCAGGGAGCAACAACAGTACTGCAACACTGTGCTTAGGACATCATGCGGTACCGAACGGGACAATAGTGAAGACAATTACGGATGACCAAATTGAAGTGACCAATGCCACTGAACTAGTCCAAAGCTCCTCGACAGGGAAAATATGCAACAACCCACATAGAATCCTTGATGGAAGGGACTGTACACTGATAGACGCTCTACTGGGAGACCCCCACTGTGATGTATTCCAAGATGAAACCTGGGACCTTTATGTAGAACGTAGCAGCGCCTTCAGCAACTGCTATCCATACGATGTACCAGACTATGCATCACTCAGGTCTCTAGTTGCTTCCTCAGGAACCCTAGAGTTCATCACAGAAGGGTTCACATGGACAGGAGTCACTCAAAATGGAGGAAGCAATGCCTGCAAAAGAGGGCCTGCTAGTGGTTTCTTCAGCAGACTGAATTGGCTGACTAAATCTGGAAGTGCTTACCCAGTGTTGAACGTGACTATGCCAAATAATGACAACTTTGACAAACTGTATGTCTGGGGAGTCCACCATCCAAGCACAAACCAAGAGCAAACCAACCTATATGTCCAAGCGTCAGGAAGGGTAACGGTTTCAACTAGAAGGAGCCAACAAACCATAATCCCAAATATTGGATCCAGGCCTTGGGTCAGGGGCCAATCAGGAAGAATAAGCATTTACTGGACAATAGTGAAGCCGGGGGATGTACTAGTAATTAACAGTAATGGTAACCTGATCGCTCCTCGAGGGTATTTCAAAATGCGCACTGGGAAAAGCTCAATAATGAGATCAGATGCACCTATTGACACATGCATTTCTGAGTGTATCACTCCTAATGGAAGCATCCCCAATGACAAGCCCTTTCAGAATGTGAACAAGATCACCTATGGAGCATGTCCTAAGTATGTCAAACAGAGCACTCTGAAACTGGCAACAGGAATGAGGAACGTACCTGAGAAACAAACCAGGGGTCTGTTCGGTGCAATAGCAGGATTTATAGAAAATGGGTGGGAAGGAATGATAGACGGCTGGTATGGTTTCAGACATCAGAACTCTGAGGGTACAGGACAAGCTGCAGACCTAAAAAGCACACAAGCAGCCATCGACCAGATCAATGGGAAATTGAACCGAGTAATCGAGAAAACAAATGAGAAGTTTCATCAGATTGAAAAGGAATTCTCAGAAGTAGAAGGAAGAATCCAGGACCTTGAGAAATATGTTGAAGACACCAAGATAGATCTATGGTCTTACAATGCAGAGCTTCTGGTGGCCTTGGAAAACCAGCACACAATTGATCTGACTGATTCTGAAATGAATAAACTATTCGAAAAGACGAGGCGGCAACTGAGGGAGAATGCTGAAGATATGGGCAACGGTTGCTTCAAAATATACCACAAATGTGACAACGCATGTATAGAGTCAATCAGGAACGGGACCTATGATCATGACATATACAGAGATGAAGCATTAAACAACCGATTTCAAATCAAGGGTGTAGAACTAAAATCTGGATACAAAGACTGGATCTTATGGATATCCTTTGCCATATCATGCTTTTTGCTTTGTGTTGTTCTACTGGGGTTCATTATGTGGGCCTGCCAGAGAGGCAACATTAGGTGCAACATTTGCATTTGA
>A_/_H3N8|CY143082|A/mallard/Interior_Alaska/9BM10851R0/2009
ATGAAGACCATCATTGTCCTAAGCTATCTTTTCTGTCTGGCTCTCAGCCAAGATTATTCAGGGAGCAACAACAGTACTGCAACACTGTGCTTAGGGCATCATGCGGTACCGAACGGGACAATAGTGAAGACAATTACGGATGACCAAATTGAAGTGACCAATGCCACTGAACTAGTCCAAAGCTCCTCGACAGGGAAAATATGCAACAACCCACATAGAATCCTTGATGGAAGGGACTGTACACTGATAGACGCTCTACTGGGAGACCCCCACTGTGATGTATTCCAAGATGAAACCTGGGACCTTTATGTAGAACGTAGCAGCGCCTTCAGCAACTGCTATCCATACGATGTACCAGACTATGCATCACTCAGGTCTCTAGTTGCTTCCTCAGGAACCCTAGAGTTCATCACAGAAGGGTTCACATGGACAGGAGTCACTCAAAATGGAGGAAGCAATGCCTGCAAAAGAGGGCCTGCTAGTGGTTTCTTCAGCAGACTGAATTGGCTGACTAAATCTGGAAGTGCTTACCCAGTGTTGAACGTGACTATGCCAAATGATGACAACTTTGACAAACTGTATGTCTGGGGAGTCCACCATCCAAGCACAAACCAAGAGCAAACCAACCTATATGTCCAAGCGTCAGGAAGGGTAACGGTTTCAACTAGAAGGAGCCAACAAACCATAATCCCAAATATTGGATCCAGGCCTTGGGTCAGGGGCCAATCAGGAAGAATAAGCATTTACTGGACAATAGTGAAGCCGGGGGATGTACTAGTAATTAACAGTAATGGTAACCTGATCGCTCCTCGAGGGTATTTCAAAATGCGCACTGGGAAGAGCTCAATAATGAGATCAGATGCACCTATTGACACATGTATTTCTGAGTGTATCACTCCTAATGGAAGCATCCCCAATGACAAGCCCTTTCAGAATGTGAACAAGATCACCTATGGGGCATGTCCTAAGTATGTCAAACAGAACACTCTGAAACTGGCAACAGGAATGAGGAACGTACCTGAGAAACAAACCAGGGGTCTGTTCGGTGCAATAGCAGGGTTTTTAGAAAATGGGTGGGAAGGAATGATAGACGGCTGGTATGGTTTCAGACATCAGAACTCTGAGGGTACAGGACAAGCTGCAGACCTAAAAAGCACACAAGCAGCCATCGACCAGATCAATGGGAAATTGAACCGAGTAATCGAGAAAACAAATGAGAAGTTTCATCAGATTGAAAAGGAATTCTCAGAAGTAGAAGGAAGAATCCAAGACCTTGAGAAATATGTTGAAGACACCAAGATAGATCTATGGTCCTACAATGCAGAGCTTCTGGTGGCCTTGGAAAACCAGCACACAATTGATCTGACTGATTCTGAAATGAATAAACTATTCGAAAAGACGAGGCGGCAACTGAGGGAGAATGCTGAAGATATGGGCAACGGTTGCTTCAAAATATACCACAAATGTGACAATGCATGTATAGAGTCAATCAGGAACGGGACCTATGATCATGACATATACAGAGATGAAGCATTAAACAACCGATTTCAAATCAAGGGTGTAGAACTAAAATCTGGATACAAAGACTGGATCTTATGGATATCCTTTGCCATATCATGCTTTTTGCTTTGTGTTGTTCTGCTGGGGTTCATTATGTGGGCCTGCCAGAGAGGCAACATTAGGTGCAACATTTGCATTTGA
>A_/_H3N8|CY143066|A/northern_pintail/Interior_Alaska/9BM10819R0/2009
ATGAAGACCATTATTGTTCTGAGTTGTTTTTTCTGTCTGGCTTTCAGCCAAAATCCTTCAGAGAACAACAACAACACTGCAACACTGTGCTTAGGGCATCATGCAGTATCAAACGGAACAATAGTGAAAACAATAACGGATGATCAAATTGAAGTGACTAATGCGACTGAACTGGTTCAGAGCTTCTCAACAGGGAAGATATGCAACAATCCTCACAGAATTCTCGATGGAAGAGACTGCACATTAGTGGATGCTCTGCTAGGGGACCCTCATTGTGATGTTTTTCAAGATGAAACATGGGACCTTTATGTAGAGCGCAGCAATGCCTTCAGCAATTGCTACCCATATGACGTGCCAGACTATGCATCTCTCAGATCTCTAGTGGGCTCATCAGGAACCCTAGAGTTTATCACTGAAGGCTTCACTTGGACAGGAGTTACACAAAATGGAGGGAGTGGCGCTTGCAAAAGAGGGCCCGCCAATGGCTTTTTCAGTAGACTGAATTGGCTGACTAAATCTGGTAGTGCTTATCCATTGCTGAATGTGACTATGCCGAATAATGATAACTTTGACAAATTGTACGTGTGGGGAGTTCATCATCCAAGCACAAACCAAGAGCAAACCAATTTGTATGTTCAAGCATCGGGGAGGGTCACAGTCTCAACTAGAAGAAGCCAGCAAACCATAATTCCCAACATTGGATCCAGGCCTTGGGTCAGAGGCCAATCAGGAAGAATAAGTATCTACTGGACAATAGTAAAGCCAGGAGATATACTGGTGATCAACAGCAATGGAAATCTAATTGCCCCTCGAGGTTATTTTAAGATGCGCACTGGGAAAAGCTCGATAATGAGATCAGATGCACCTATTGACACATGTATCTCTGAGTGTATCACTCCTAATGGTAGCATCCCCAATGACAAGCCCTTTCAGAATGTAAACAAAATTACCTATGGGGCATGTCCCAAATATGTCAAGCAGAGCACCCTAAAGTTGGCAACTGGGATGCGGAATGTACCTGAGAAACAGACCAGGGGTCTGTTCGGTGCAATAGCAGGGTTCATAGAAAACGGATGGGAAGGAATGATAGATGGTTGGTATGGTTTCAGGCATCAAAACTCGGAAGGCACAGGACAAGCAGCAGACCTTAAAAGCACTCAAGCCGCCATCGACCAGATCAATGGAAAACTAAACCGAGTAATCGAGAAAACAAATGAAAAGTTTCATCAGATTGAGAAGGAGTTTTCAGAAGTGGAAGGAAGAATTCAAGACCTTGAGAAGTATGTCGAAGACACCAAAATAGATCTATGGTCTTACAATGCAGAACTTCTTGTGGCACTGGAAAACCAGCATACAATTGATCTGACTGATTCAGAAATGAACAAACTATTTGAAAAAACAAGAAGACAGCTGAGGGAGAATGCCGAAGACATGGGGAATGGCTGTTTCAAAATATACCACAAATGTGACAATGCTTGCATAGAGTCAATCAGGAATGGGACCTATGATCATGATATATACAGGGATGAAGCACTAAATAATCGATTCCAGATCAAGGGTGTGGAACTTAAATCCGGATACAAAGATTGGATTCTATGGATTTCCTTTGCCATATCATGCTTTTTGCTGTGTGTTGTTCTACTGGGGTTCATCATGTGGGCCTGCCAGAGAGGCAATATTAGGTGCAACATTTGCATTTGA
>A_/_H3N8|CY143042|A/mallard/Interior_Alaska/9BM10717R0/2009
ATGAAGACCATCATTGTCCTAAGCTATCTTTTCTGTCTGGCTCTCAGCCAAGATTATTCAGGGAGCAACAACAGTACTGCAACACTGTGCTTAGGGCATCATGCGGTACCGAACGGGACAATAGTGAAGACAATTACGGATGACCAAATTGAAGTGACCAATGCCACTGAACTAGTCCAAAGCTCCTCGACAGGAAAAATATGCAACAACCCACATAGAATCCTTGATGGAAGGGACTGTACACTGATAGACGCTCTACTGGGAGACCCCCACTGTGATGTATTCCAAGATGAAACCTGGGACCTTTATGTAGAACGTAGCAGCGCCTTCAGCAACTGCTATCCATACGATGTACCAGACTATGCATCACTCAGGTCTCTAGTTGCTTCCTCAGGAACCCTAGAGTTCATCACAGAAGGGTTCACATGGACAGGAGTCACTCAAAATGGAGGAAGCAATGCCTGCAAAAGAGGGCCTGCTAGTGGTTTCTTCAGCAGACTGAATTGGCTGACTAAATCTGGAAGTGCTTACCCAGTGTTGAACGTGACTATGCCAAATGATGACAACTTTGACAAACTGTATGTCTGGGGAGTCCACCATCCAAGCACAAACCAAGAGCAAACCAACCTATATGTCCAAGCGTCAGGAAGGGTAACGGTTTCAACTAGAAGGAGCCAACAAACCATAATCCCAAATATTGGATCCAGGCCTTGGGTCAGGGGCCAATCAGGAAGAATAAGCATTTACTGGACAATAGTGAAGCCGGGGGATGTACTAGTAATTAACAGTAATGGTAACCTGATCGCTCCTCGAGGGTATTTCAAAATGCGCACTGGGAAGAGCTCAATAATGAGATCAGATGCACCTATTGACACATGTATTTCTGAGTGTATCACTCCTAATGGAAGCATCCCCAATGACAAGCCCTTTCAGAATGTGAACAAGATCACCTATGGAGCATGTCCTAAGTATGTCAAACAGAGCACTCTGAAACTGGCAACAGGAATGAGGAACGTACCTGAGAAACAAACCAGGGGTCTGTTCGGTGCAATAGCAGGGTTTATAGAAAATGGGTGGGAAGGAATGATAGACGGCTGGTATGGTTTCAGACATCAGAACTCTGAGGGTACAGGACAAGCTGCAGACCTAAAAAGCACACAAGCAGCCATCGACCAGATCAATGGGAAATTGAACCGAGTAATCGAGAAAACAAATGAGAAGTTTCATCAGATTGAAAAGGAATTCTCAGAAGTAGAAGGAAGAATCCAAGACCTTGAGAAATATGTTGAAGACACCAAGATAGATCTATGGTCCTACAATGCAGAGCTTCTGGTGGCCTTGGAAAACCAGCACACAATTGATCTGACTGATTCTGAAATGAATAAACTATTCGAAAAGACGAGGCGGCAACTGAGGGAGAATGCTGAAGATATGGGCAACGGTTGCTTCAAAATATACCACAAATGTGACAATGCATGTATAGAGTCAATCAGGAACGGGACCTATGATCATGACATATACAGAGATGAAGCATTAAACAACCGATTTCAAATCAAGGGTGTAGAACTAAAATCTGGATACAAAGACTGGATCTTATGGATATCCTTTGCCATATCATGCTTTTTGCTTTGTGTTGTTCTACTGGGGTTCATTATGTGGGCCTGCCAGAGAGGCAACATTAGGTGCAACATTTGCATTTGA
>A_/_H3N8|CY143026|A/northern_pintail/Interior_Alaska/9BM8907R0/2009
ATGAAGACCATCATTGTTCTAAGCTATCTTTTCTGTCTGGCTCTCAGCCAAGATTATTCAGGGAGCAACAACAGTACTGCAACACTGTGCTTAGGGCATCATGCGGTACCGAACGGGACAATAGTGAAGACAATTACGGACGACCAAATTGAAGTGACCAATGCCACTGAACTAGTCCAAAGCTCCTCGACAGGGAAAATATGCAACAACCCACATAGAATCCTTGATGGAAGGGACTGTACACTGATAGACGCTCTACTGGGAGACCCCCACTGTGATGTATTCCAAGATGAAACCTGGGACCTTTATGTAGAACGTAGCAGCGCCTTCAGCAACTGCTATCCATACGATGTACCAGACTATGCATCACTCAGGTCTCTAGTTGCTTCCTCAGGAACCCTAGAGTTCATCACAGAAGGGTTCACATGGACAGGAGTCACTCAAAATGGAGGAAGCAATGCCTGCAAAAGAGGGCCTGCTAGTGGTTTCTTCAGCAGACTGAATTGGCTGACTAAATCTGGAAGTGCTTACCCAGTGTTGAACGTGACTATGCCAAATAATGACAACTTTGACAAACTGTATGTCTGGGGAGTCCACCATCCAAGCACAAACCAAGAGCAAACCAACCTATATGTCCAAGCGTCAGGAAGGGTAACGGTTTCAACTAGAAGGAGCCAACAAACCATAATCCCAAATATTGGATCCAGGCCTTGGGTCAGGGGCCAATCAGGAAGAATAAGCATTTACTGGACAATAGTGAAGCCGGGGGATGTACTAGTAATTAACAGTAATGGTAACCTGATCGCTCCTCGAGGGTATTTCAAAATGCGCACTGGGAAAAGCTCAATAATGAGATCAGATGCACCTATTGACACATGCATTTCTGAGTGTATCACTCCTAATGGAAGCATCCCCAATGACAAGCCCTTTCAGAATGTGAACAAGATCACCTATGGAGCATGTCCTAAGTATGTCAAACAGAGCACTCTGAAACTGGCAACAGGAATGAGGAACGTACCTGAGAAACAAACCAGGGGTCTGTTCGGTGCAATAGCAGGATTTATAGAAAATGGGTGGGAAGGAATGATAGACGGCTGGTATGGTTTCAGACATCAGAACTCTGAGGGTACAGGACAAGCTGCAGACCTAAAAAGCACACAAGCAGCCATCGACCAGATCAATGGGAAATTGAACCGAGTAATCGAGAAAACAAATGAGAAGTTTCATCAGATTGAAAAGGAATTCTCAGAAATAGAAGGAAGAATCCAGGACCTTGAGAAATATGTTGAAGACACCAAGATAGATCTATGGTCCTACAATGCAGAGCTTCTGGTGGCCTTGGAAAACCAGCACACAATTGATCTGACTGATTCTGAAATGAATAAACTATTCGAAAAGACGAGGCGGCAACTGAGGGAGAATGCTGAAGATATGGGCAACGGTTGCTTCAAAATATACCACAAATGTGACAACGCATGTATAGAGTCAATCAGGAACGGGACCTATGATCATGACATATACAGAGATGAAGCATTAAACAACCGATTTCAAATCAAGGGTGTAGAACTAAAATCTGGATACAAAGACTGGATCTTATGGATATCCTTTGCCATATCATGCTTTTTGCTTTGTGTTGTTCTACTGGGGTTCATTATGTGGGCCTGCCAGAGAGGCAACATTAGGTGCAACATTTGCATTTGA
>A_/_H3N8|CY142994|A/northern_pintail/Interior_Alaska/9BM8553R0/2009
ATGAAGACCATCATTGTCCTAAGCTATCTTTTCTGTCTGGCTCTCAGCCAAGATTATTCAGGGAGCAACAACAGTACTGCAACACTGTGCTTAGGGCATCATGCGGTACCGAACGGGACAATAGTGAAGACAATTACGGATGACCAAATTGAAGTGACCAATGCCACTGAACTAGTCCAAAGCTCCTCGACAGGGAAAATATGCAACAACCCACATAGAATCCTTGATGGAAGGGACTGTACACTGATAGACGCTCTACTGGGAGACCCCCACTGTGATGTATTCCAAGATGAAACCTGGGACCTTTATGTAGAACGTAGCAGCGCCTTCAGCAACTGCTATCCATACGATGTACCAGACTATGCATCACTCAGGTCTCTAGTTGCTTCCTCAGGAACCCTAGAGTTCATCACAGAAGGGTTCACATGGACAGGAGTCACTCAAAATGGAGGAAGCAATGCCTGCAAAAGAGGGCCTGCTAGTGGTTTCTTCAGCAGACTGAATTGGCTGACTAAATCTGGAAGTGCTTACCCAGTGTTGAACGTGACTATGCCAAATGATGACAACTTTGACAAACTGTATGTCTGGGGAGTCCACCATCCAAGCACAAACCAAGAGCAAACCAACCTATATGTCCAAGCGTCAGGAAGGGTAACGGTTTCAACTAGAAGGAGCCAACAAACCATAATCCCAAATATTGGATCCAGGCCTTGGGTCAGGGGCCAATCAGGAAGAATAAGCATTTACTGGACAATAGTGAAGCCGGGGGATGTACTAGTAATTAACAGTAATGGTAACCTGATCGCTCCTCGAGGGTATTTCAAAATGCGCACTGGGAAGAGCTCAATAATGAGATCAGATGCACCTATTGACACATGTATTTCTGAGTGTATCACTCCTAATGGAAGCATCCCCAATGACAAGCCCTTTCAGAATGTGAACAAGATCACCTATGGAGCATGTCCTAAGTATGTCAAACAGAGCACTCTGAAACTGGCAACAGGAATGAGGAACGTACCTGAGAAACAAACCAGGGGTCTGTTCGGTGCAATAGCAGGGTTTATAGAAAATGGGTGGGAAGGAATGATAGACGGCTGGTATGGTTTCAGACATCAGAACTCTGAGGGTACAGGACAAGCTGCAGACCTAAAAAGCACACAAGCAGCCATCGATCAGATCAATGGGAAATTGAACCGAGTAATCGAGAAAACAAATGAGAAGTTTCATCAGATTGAAAAGGAATTCTCAGAAGTAGAAGGAAGAATCCAAGACCTTGAGAAATATGTTGAAGACACCAAGATAGATCTATGGTCCTACAATGCAGAGCTTCTGGTGGCCTTGGAAAACCAGCACACAATTGATCTGACTGATTCTGAAATGAATAAACTATTCGAAAAGACGAGGCGGCAACTGAGGGAGAATGCTGAAGATATGGGCAACGGTTGCTTCAAAATATACCACAAATGTGACAATGCATGTATAGAGTCAATCAGGAACGGGACCTATGATCATGACATATACAGAGATGAAGCATTAAACAACCGATTTCAAATCAAGGGTGTAGAACTAAAATCTGGATACAAAGACTGGATCTTATGGATATCCTTTGCCATATCATGCTTTTTGCTTTGTGTTGTTCTACTGGGGTTCATTATGTGGGCCTGCCAGAGAGGCAACATTAGGTGCAACATTTGCATTTGA
[truncated: 2,999,597 more chars]
