# Supplementary material for: In Silico Analyses of the Role of Codon Usage at the Hemagglutinin Cleavage Site in Highly Pathogenic Avian Influenza Genesis
Source: Viruses. 2022 Jun 21;14(7):1352. doi: 10.3390/v14071352 (PMC9316147; doi:10.3390/v14071352)
Supplement: Supplementary file 1 [file viruses-14-01352-s001.zip › Supplementary File 4/dataset/full_ORF/avian_h4_unique.fasta]

>A_/_H4Nx|CY098246|A/mallard/Jiangxi/1-15/2010
ATGCTATCAATTGTGATTTTGTTTCTGCTTGTTGCAGAGAGCTCTTCTCAAAACTACACAGGAAACCCTGTGATATGCATGGGACATCATGCTGTGGCCAATGGGACTATGGTAAAGACCCTCACTGATGATCAAGTGGAAGTGGTCACTGCACAAGAACTGGTGGAATCACAGAACCTCCCGGAACTATGCCCGAGTCCTCTAAGACTAGTCGATGGCCAGACCTGTGACATCATCAATGGAGCCTTAGGAAGCCCAGGATGTGATCATTTGAATGGTGCTGAGTGGGACATTTTCATAGAGAGGCCCAATGCAGTGGACACTTGCTATCCATTTGATGTGCCAGATTATCAGAGCCTGAGGAGCATACTTGCCAACAATGGGAAATTCGAATTTATTGCTGAAGAATTCCAATGGAGCACCGTGAAGCAAAATGGTAAATCCGGGGCCTGCAAGAGGGCAAATGTGAACGATTTCTTTAATAGGCTGAATTGGCTCGTGAAGTCAGACGGGAATGCGTACCCTCTCCAGAATTTGACAAAGGTAAACAACGGTGATTATGCGAGGCTTTACATCTGGGGAGTTCATCACCCTTCAACAGACACTGAGCAAACCAACCTRTACAAGRATAATCCTGGTAGGGTCACTGTATCTACCAAAACTAGTCAGACAAGTGTAGTGCCCAACATCGGCAGCAGACCTTGGGTGAGAGGACAAAGTGGCAGAATCAGCTTCTATTGGACTATTGTAGAGCCTGGGGATTTGATAGTCTTCAACACAATAGGGAWTTTGATTGCCCCAAGAGGGCATTACAAGTTGAACAATCAGAAGAAGAGCACAATTCTGAACACTGCAACTCCCATAGGCTCATGTGTCAGTAAATGTCATACAGACAAAGGTTCTCTCTCTACCACCAAGCCCTTTCAAAATATCTCAAGGATAGCAATTGGGGATTGTCCCAAATATGTCAAACAAGGCTCCTTAAAACTTGCAACTGGGATGAGAAATATCCCTGAAAAGGCATCAAGAGGGCTTTTTGGAGCAATAGCTGGGTTCATAGAAAATGGATGGCAAGGCCTGATTGATGGTTGGTACGGCTTCAGACACCAAAATGCGGAAGGGACAGGAACAGCTGCTGATCTAAAATCCACTCAGGCAGCCATCGATCAGATCAATGGAAAACTTAATCGTCTTATTGAGAAGACAAACGAGAAATACCATCAAATTGAGAAAGAATTCGAACAAGTTGAAGGAAGGATCCAAGACCTGGAGAAGTATGTTGAGGACACAAAGATTGATCTATGGTCATATAATGCAGAGCTATTAGTCGCTCTGGAAAACCAGCATACTATAGATGTAACTGACTCGGAGATGAACAAGCTCTTTGAAAGAGTAAGGCGACAACTCAGGGAGAATGCTGAAGACAAAGGAAATGGGTGCTTCGAAATATTCCACAAATGTGACAACAACTGCATTGAAGGCATTCGGAATGGGACCTATGATCATGATGTCTATAGAGATGGAGCGATCAACAATCGATTCCAAATACAGGGAGTCAAATTGACCCAGGGATACAAGGACATCATTCTTTGGATCTCGTTCTCCATATCATGCTTTTTGCTCGTAGCACTGCTTTTGGCCTTCATTTTGTGGGCTTGTCAGAACGGAAACATCCGGTGCCAGATTTGCATTTAA
>A_/_H4Nmixed|KY130695|A/emperor_goose/Alaska/616/2011**gb
ATGCTATCAATCACGATTCTGTTTCTGCTCATAGCAGAGGTATCCTCTCAGAACTACACAGGAAATCCTGTGATATGTCTGGGACACCATGCTGTACCCAATGGGACAATGGTGAAAACCTTAACTGATGACCAAATAGAGGTCGTCACTGCCCAGGAATTAGTGGAATCGCAACATCTACCGGAGTTGTGTCCTGGCCCTTTGAGATTAGTAGATGGCCAAACTTGTGACATCGTCAATGGTGCTCTTGGAAGCCCAGGCTGTGATCGTTTGAATGGTGCAGAATGGGATGTATTCATAGAGCGACCCACTGCCGTGGACACTTGTTACCCATTTGATGTGCCAGATTACCAGAGCCTACGGAGTATCTTAGCAAACAATGGAAAATTTGAGTTCATCGCAGAGGAATTCCAATGGAACACAGTCAAGCAGAATGGGAAATCCGGAGCATGCAAAAGAGCAAATGTGGATGACTTTTTCCGCAGACTGAATTGGCTAACCAAATCTAGTGGGAATGCATACCCACTCCAAAACCTGACAAAGGTCAACAATGGGGACTATGCAAGACTTTACATATGGGGAGTCCACCATCCTTCAACTGACACAGAACAAACTGACTTATATAAGAACAACCCTGGAAGAGTGACCGTTTCTACCAAAACTAGTCAAACAAGTGTAATACCAAATATTGGCAGTAGACCATGGGTGAGAGGCCAAAGCGGTAGGATCAGCTTCTATTGGACAATTGTAGAGCCAGGAGACCTCATAGTTTTCAACACCATAGGGAATTTAATCGCTCCAAGGGGCCATTACAAACTCAACAGCCAAAAGAAGAGCACAATTCTAAATACTGCAGTTCCCATAGGATCTTGCGTTAGTAAATGCCACACCGACAGGGGTTCAATCACTACAACTAAACCCTTTCAAAACATCTCGAGAATATCAATAGGGGACTGTCCCAAGTATGTCAAACAGGGGTCTTTGAAACTGGCTACAGGAATGAGAAACATCCCTGAAAAGGCAACCAGAGGTCTGTTTGGTGCAATTGCTGGCTTTATAGAGAATGGCTGGCAAGGCTTAATTGATGGGTGGTATGGGTTCAGGCACCAGAATGCAGAAGGAACAGGGACGGCTGCAGATCTCAAGTCAACTCAGGCAGCTATTGACCAAATTAATGGGAAATTGAATCGTCTCATTGAAAAGACGAATGAGAAATACCACCAAATTGAGAAGGAATTTGAACAAGTAGAAGGGAGGATCCAAGATTTAGAAAAATATGTTGAAGACACAAAGATTGACCTATGGTCTTACAATGCTGAATTGCTGGTGGCATTAGAAAATCAACATACTATAGATGTGACAGACTCTGAAATGAACAAACTCTTTGAAAGAGTTAGGCGCCAACTAAGAGAGAATGCTGAGGACAAAGGGAATGGATGCTTTGAAATTTTCCATCAGTGTGACAACAACTGCATTGAAAGTATAAGGAATGGAACATATGACCATGACATTTACAGAGATGAAGCAATCAATAATAGATTCCAGATACAAGGAGTTAAATTGACTCAAGGATACAAGGACATCATTCTCTGGATTTCCTTTTCCATATCATGCTTCTTACTCGTTGCACTACTTTTAGCCTTTATCTTGTGGGCTTGTCAGAATGGAAACATCCGGTGCCAGATTTGCATTTAG
>A_/_H4Nmixed|KT338371|A/northern_pintail/Alaska/422/2014**gb
ATGCTATCAGTCACGATTCTGTTCCTGCTCATAGCAGAGGTGTCCTCTCAGAACTACACAGGGAATCCTGTGATATGTCTGGGACACCATGCTGTACCTAATGGGACAATGGTGAAAACCTTAACTGATGACCAAATAGAGGTTGTCACTGCCCAAGAATTAGTGGAGTCGCAACATCTACCGGAGTTGTGTCCTAGCCCTTTGAGACTAGTAGATGGCCAAACTTGTGACATCGTCAATGGTGCTCTGGGGAGTCCGGGCTGTGATCACTTGAATGGTGCAGAATGGGATGTCTTCATAGAGCGACCCACTGCTGTGGACACTTGTTACCCATTTGATGTGCCAGATTATCAGAGCCTACGGAGTATCTTAGCAAATAATGGGAAATTTGAATTCATCGCAGAGGAATTCCAATGGAACACAGTCAAGCAGAATGGGAAATCAGGGGCATGTAAAAGAGCAAATGTGAATGACTTTTTCAACAGACTGAACTGGCTAACCAAATCTGATGGGAATGCATACCCACTCCAAAACCTGACAAAGGTCAACAATGGGGACTATGCAAGGCTTTACATATGGGGAGTTCACCATCCTTCAACTGACACAGAACAAACCAATTTATATAAGAACAACCCTGGGAGAGTGACCGTCTCCACTCAAACTAGTCAAACAAGTGTGGTGCCAAATATTGGCAGTAGACCATGGGTGAGAGGCCAAAGCGGTAGGATCAGCTTCTATTGGACAATTGTAGAACCAGGAGATCTCATAGTTTTCAACACCATAGGGAATTTAATTGCTCCAAGGGGCCATTACAAACTCAACAGTCAAAAGAAGAGCACAATCCTGAATACTGCAGTTCCTATAGGATCATGCGTTAGTAAGTGCCACACTGACAGGGGTTCAATCACTACCACTAAACCCTTTCAGAACATCTCGAGAATATCAATCGGGAACTGTCCCAAGTATGTCAAACAGGGGTCTTTGAAATTGGCCACAGGGATGAGGAACATTCCTGAGAAGGCAACCAGAGGTCTATTTGGTGCAATTGCTGGCTTTATAGAGAATGGCTGGCAAGGTTTAATTGATGGGTGGTATGGGTTTAGGCACCAGAATGCAGAAGGGACAGGAACGGCTGCAGATCTCAAGTCGACTCAGGCAGCTATTGACCAAATCAATGGGAAATTGAATCGCCTCATCGAGAAGACAAATGAGAAATACCACCAAATTGAGAAGGAGTTTGAACAAGTAGAAGGAAGGATCCAAGACTTAGAGAAGTATGTTGAAGACACAAAGATTGACCTGTGGTCTTACAATGCTGAGTTGCTGGTGGCACTAGAAAATCAACATACTATTGATGTTACAGACTCTGAAATGAACAAACTCTTTGAAAGAGTTAGGCGCCAACTAAGAGAGAATGCTGAGGACAAAGGAAATGGATGTTTTGAAATTTTCCACCAGTGTGACAACAACTGCATTGAAAGCATAAGAAATGGWACATATGACCATGATATTTACAGAGATGAGGCAATCAATAACAGATTCCAGATACAAGGAGTTAAATTGACTCAAGGATACAAAGACATCATTCTCTGGATTTCCTTTGCCATATCATGCTTTTTACTCGTTGCACTACTTTTAGCCTTTATTTTGTGGGCTTGTCAGAATGGAAACATCCGGTGCCAGATTTGCATTTAG
>A_/_H4N8|CY179219|A/blue-winged_teal/Wisconsin/330/1977**gb
ATGCTATCAATCACGATTCTGTTTCTGCTCATAGCAGAGGGCTCCTCTCAGAATTACACAGGGAATCCTGTGATATGCCTGGGACATCATGCTGTACCCAATGGGACAATGGTGAAGACCTTGACTGATGACCAAGTAGAAGTTGTCACTGCCCAGGAATTAGTGGAATCGCAACATCTACCGGAATTGTGTCCTAGCCCTTTAAGATTAGTAGATGGGCAAACTTGTGACATCGTCAATGGTGCTCTGGGGAGCCCAGGCTGTGATCACTTGAATGGTGCAGAATGGGATGTCTTCATAGAGCGACCCACTGCTGTGGACACTTGTTATCCATTTGATGTGCCAGATTACCAGAGCCTACGGAGTATCTTAGCAAACAATGGGAAATTTGAGTTCATTGCTGAGGAATTCCAATGGAACACAGTCAAGCAGAATGGGAAATCCGGAGCATGCAAAAGAGCAAATGTGAATGACTTTTTCAACAGACTGAACTGGCTGACCAAATCTGATGGGAATGCATACCCACTCCAAAACCTGACAAAGGTCAACAACGGGGACTACGCAAGACTTTACATATGGGGAGTTCACCATCCTTCAACTGACACAGAACAAACCAACTTATATAAGAACAACCCTGGAAGAGTGACTGTCTCTACCAAAACCAGTCAAACAAGTGTGGTACCAAATATTGGCAGTAGACCATGGGTGAGAGGCCAAAGCGGCAGGATCAGCTTCTATTGGACAATTGTAGAACCAGGAGATCTCATAGTCTTCAACACCATAGGGAATTTAATCGCTCCGAGAGGCCATTACAAACTCAACAGCCAAAAGAAGAGCACAATTCTGAATACTGCAGTTCCTATAGGATCTTGCGTTAGTAAATGCCACACCGACAGGGGTTCACTCACTACAACTAAACCCTTTCAAAACATCTCGAGAATATCAATCGGGGACTGTCCCAAGTATGTCAAACAGGGATCCTTGAAACTAGCTACAGGAATGAGGAACATCCCTGAGAAGGCAACCAGAGGTCTATTTGGTGCAATTGCTGGCTTTATAGAGAATGGCTGGCAAGGTCTAATCGATGGTTGGTATGGGTTTAGGCACCAGAATGCAGAAGGGACAGGGACAGCTGCAGATCTCAAGTCGACTCAGGCAGCTATTGATCAAATTAATGGAAAATTGAATCGTCTCATTGAGAAAACAAATGAGAAATACCACCAAATTGAAAAGGAATTTGAACAAGTAGAGGGAAGAATCCAAGACTTAGAGAAGTATGTTGAAGACACAAAGATTGACCTGTGGTCTTACAATGCTGAATTATTGGTGGCATTAGAAAATCAACATACTATAGATGTGACAGACTCCGAAATGAACAAACTCTTTGAAAGAGTTAGGCGCCAACTAAGAGAGAATGCTGAGGACAAAGGGAATGGATGTTTTGAAATTTTCCACCAGTGTGACAACAACTGCATTGAAAGCATAAGGAACGGGACATATGACCATGATATTTACAGAGACGAAGCAATCAATAACAGATTCCAGATACAAGGAGTTAAATTGACTCAAGGATACAAGGACATTATTCTCTGGATTTCCTTTTCCATATCATGCTTCTTGCTCGTTGCACTACTTTTAGCCTTTATTTTGTGGGCTTGTCAGAATGGAAACATCCGGTGCCAGATTTGCATTTAA
>A_/_H4N4|CY195873|A/gull/Massachusetts/14WP00033/2014
atgccatcaatcacgattctgttcctgctcatagcagaggtatcttctcagaactacacaggaaatcctgtgatatgtctgggacaccatgctgtacctaatgggacaatggtgaagaccttaactgatgaccaaatagaggttgttgctgcccaggaattagtggaatcgcaacatctacccgagttgtgtcctggtcctttgagattagtagacggccaaacttgtgacatcgtcaatggtgctctgggaagcccgggctgtgatcgcttgagaggtgcagaatgggatgtcttcatagagcgacccactgccgtggacacttgttacccatttgatgtgccagattaccagagcctacggagtatcttagcgagcaatgggaaatttgagttcatcacggaggaattccaatggagcacagtcaaacagaatgggaaatcaggagcatgtaaaagagcaaatgtagatgactttttcaacagactgaattggttaaccaaatctgatgggaatgcatacccacttcaaaacctgacaaagatcaacaatggggactatgcaaggctctacatatggggagttcaccatccttcaactgacatggaacaaaccaacttgtataagaacaaccctggaagagtgaccgtctctaccaaaactagtcaaacaagtgtggtgccaaacattggcagtagaccatgggtgagaggccaaagcggtaggatcagcttctattggacaattgtagaaccaggagatatcatagttttcaacaccatagggaatttgatcgctccaaggggccactacaagctcaacagtcaaaagaagagcacaatcctgaatactgcggttcctataggatcctgcgttagtaagtgccacaccgacaggggttcaatcactaccactaaaccctttcaaaacatctcgagaatatcaattggggattgtcctaagtatgtcaaacaggggtctttgaaattggctacagggatgaggaacatccctgagaaggcaaccagaggcctgtttggggcaattgctggctttatagagaatggctggcaaggattaattgatgggtggtatgggtttaggcatcagaatgcagaagggacagggacggctgcagatctcaagtcgacccaggcagctattgatcaaatcaatggaaaattgaatcgcctcattgagaaaacaaatgagaaatatcaccaaattgagaaggaatttgaacaagtagagggaagaatccaagacttggagaagtatgttgaagacacaaagattgacctatggtcttacaatgctgaattgctggtggcattagaaaatcaacatactatagatgtaacagactctgaaatgaacaaactctttgaaagagttaggcgccaactaagagagaatgctgaggacaaaggaaatggatgttttgaaattttccaccagtgtgacaacaactgcatcgaaagcataagaaatggaacatatgaccatgatatttacagagacgaagcgatcaataacagattccagatacaaggggtcaaattgacccaaggatacaaggacatcattctctggatttccttttccatatcatgctttttactcgttgcactacttttagcctttattttttgggcttgtcagaatggaaacatccggtgccagatttgcatttag
>A_/_H4N8|CY139713|A/blue-winged_teal/Louisiana/3B/1986
ATGCTATCAATCACGATTCTGTTTCTGCTCATAGCAGAGGGCTTCTCTCAGAATTACACAGGGAATCCTGTGATATGCCTGGGACATCATGCTGTATCCAATGGGACAATGGTGAAAACCTTGACTGATGACCAAGTAGAAGTTGTCACTGCCCAGGAATTAGTGGAATCGCAACATCTACCGGAGTTGTGTCCTAGCCCTTTAAGATTAGTAGATGGGCAAACTTGTGACATCGTCAATGGTGCCCTGGGGAGTCCAGGCTGTGATCACTTGAATGGTGCAGAATGGGATGTCTTCATAGAGCGACCCACCGCTATGGACACTTGTTATCCATTTGATGTGCCGGATTACCAGAGCCTACGGAGTATCCTAGCAAACAATGGAAAATTTGAGTTCATTGCTGAGGAATTCCAATGGAACACAGTCAAGCAAAACGGAAAATCCGGGGCATGCAAAAGAGCAAATGTGAATGACTTTTTCAACAGACTGAACTGGTTGACCAAATCTGATGGGGATGCATACCCACTCCAAAACCTGACAAAAGTCAACAATGGGGACTACGCAAGGCTTTACATATGGGGAGTTCATCATCCTTCAACTGACACAGAACAAACCAACTTGTATAAGAACAACCCTGGAAGAGTAACTGTCTCTACCAAAACCAGTCAAACAAGTGTGGTACCAAACATTGGCAGTAGACCATGGGTAAGAGGCCAAAGCGGCAGGATTAGCTTCTATTGGACAATTGTAGAGCCAGGAGACCTCATAGTCTTCAACACCATAGGGAATTTAATTGCTCCAAGAGGCCATTACAAGCTCAACAGCCAAAAGAAGAGCACAATTCTGAGTACTGCAGTTCCCATAGGATCTTGCGTTAGTAAATGTCACACCGACAGGGGTTCAATCTCTACAGCTAAACCCTTTCAGAACATTTCGAGAATATCAATCGGGGACTGTCCCAAGTATGTCAAACAGGGATCCTTGAAACTAGCTACAGGAATGAGGAACATCCCTGAGAAGGCAACCAGAGGTCTACTTGGTGCAATTGCTGGCTTTATAGAGAATGGCTGGCAAGGCCTAATCGATGGTTGGTATGGATTTAGGCACCAGAATGCAGAAGGAACAGGAACAGCTGCAGATCTCAAGTCGACCCAGGCAGCTATTGATCAAATTAACGGAAAATTGAATCGTCTCATTGAGAAAACAAATGAGAAATACCATCAAATTGAAAAGGAATTTGAACAAGTAGAGGGAAGAATTCAAGATTTAGAGAAGTATGTTGAAGACACAAAGATTGACCTGTGGTCTTACAATGCTGAATTATTGGTGGCATTGGAAAATCAACATACTATAGATGTGACAGACTCCGAAATGAACAAACTCTTTGAAAGAGTTAGACGCCAACTACGAGAGAATGCCGAGGACAAAGGAAATGGATGTTTTGAAATTTTCCATCAGTGTGACAACAACTGCATTGAAAGCATAAGAAACGGGACATATGACCATGATATTTACAGAGACGAAGCAATCAATAACAGATTCCAGATACAGGGAGTTAAATTGACTCAAGGATACAAGGACATCATTCTCTGGATTTCCTTTTCCATATCATGCTTCTTGCTCGTTGCACTACTTTTAGCCTTTGTTTTGTGGGCTTGTCAGAATGGAAACATCCGGTGCCAGATTTGCATTTAA
>A_/_H4N6|CY128828|A/American_black_duck/Prince_Edward_Island/02685/2007
ATGCTATCAATCGCGATTCTGTTTCTGCTCATAGCAGAGGGCTCCTCTCAAAATTACACAGGAAATCCTGTGATCTGCCTGGGGCACCATGCTGTGTCCAACGGGACAATGGTGAAAACCTTGACAGATGATCAAATAGAAGTTGTCACTGCCCAGGAATTAGTGGAATCGCAACATCTACTGGAATTGTGTCCTAGTCCTTTAAGGTTGGTAGACGGGCAAACTTGCGATATCGTCAATGGTGCTCTGGGAAGCCCTGGCTGTGATCACCTGAATGGTGCAGAGTGGGATGTTTTCATAGAGCGACCCACTGCTGTGGACACTTGTTATCCATTTGATGTGCCAGATTATCAGAGCCTACGGAGCATCTTAGCAAACAATGGAAAATTTGAGTTCATTGCTGAGGAATTCCAATGGAACACAGTCAAACAAAATGGGAAATCCGGGGCATGCAAAAGAGCAAATGTGAATGACTTCTTCAATAGACTGAATTGGCTGACCAAATCTGATGGAAATGCATACCCACTCCAAAACTTGACAAAGGTCAACAACGGGGACTACGCAAGACTTTACATATGGGGGGTTCACCATCCTTCAACCGACACAGAACAAACCAACCTGTATAAGAACAACCCCGGAAGAGTGACTGTTTCTACCCAATCCAGTCAAACAAGTGTAGTACCAAACATTGGCAGTAGACCATGGGTGAGAGGTCAAAGCGGCAGGATCAGTTTCTACTGGACGATTGTGGAACCAGGAGATCTCATAGTCTTCAACACCATAGGGAATCTAATTGCTCCGAGAGGTCACTATAAACTCAACAGCCAGAAGAAGAGTACAATTCTAAATACTGCAGTTCCCATAGGTTCTTGCGTTAGTAAATGCCACACTGACAAGGGTTCAATCTCTACAACTAAACCCTTTCAGAACATCTCGAGAATATCAATTGGGGATTGTCCCAAGTATGTCAAACAGGGATCTTTGAAACTTGCTACGGGAATGAGGAACATCCCTGAGAAAGCAACCAGAGGACTATTTGGTGCAGTTGCTGGGTTCATAGAGAATGGCTGGCAAGGTCTGATTGATGGTTGGTATGGATTCAGGCACCAAAATGCAGAAGGAACAGGAACAGCTGCAGATCTCAAGTCGACCCAAGCAGCCATTGACCAAATTAATGGAAAGCTAAATCGCCTAATTGAGAAGACAAATGAGAAATACCACCAAATCGAAAAGGAATTCGAACAAGTAGAGGGAAGAATCCAGGATTTAGAGAAGTATGTTGAAGACACGAAGATTGACCTGTGGTCTTACAATGCAGAACTGTTGGTAGCATTAGAAAATCAACATACCATAGACGTGACAGATTCCGAAATGAACAAACTCTTTGAAAGAGTTAGACGCCAACTACGAGAGAATGCCGAGGACAAAGGGAATGGATGTTTCGAAATTTTCCATCAATGTGATAACAGTTGCATTGAAAGCATAAGGAACGGGACATATGACCATGATATTTACAGAGACGAGGCAATCAATAACAGATTTCAGATACAAGGAGTCAAATTGACTCAAGGATACAAGGACATTATCCTCTGGATTTCCTTTTCCATATCATGCTTTTTGCTCGTTGCACTATTTTTAGCCTTTATTTTGTGGGCTTGTCAGAATGGAAACATCCGGTGCCAGATTTGCATTTAA
>A_/_H4N8|GU066549|A/duck/Taiwan/wb29/1998
ATGCTATCAATTGTAATTTTGTTCCTGCTCGTAGCAGAGAACTCTTCTCAAAACTACACAGGAAACCCTGTGATATGCATGGGACATCATGCTGTTGCTAATGGAACCATGGTAAAGACCCTAACCGATGATCAAGTAGAAGTGGTCACTGCACAAGAACTGGTAGAGTCGCAAAACCTCCCGGAATTATGTCCGAGCCCCCTAAGACTAGTTGACGGTCAAACTTGCGATATCATCAATGGAGCACTGGGAAGCCCAGGATGTGACCATCTGAATGGTGCAGAATGGGATGTATTCATAGAAAGACCCAATGCAATGGACACTTGCTACCCATTCGATGTGCCAGATTACCAGAGCCTAAGGAGCATACTTGCCAATAATGGGAAATTTGAATTCATTGCCGAAGAATTCCAGTGGGCTACAGTGAAGCAAAATGGGAAGTCTGGAGCCTGCAAGAGGGCAAATGTGAATGATTTCTTCAACAGGCTAAATTGGCTGGTAAAATCAGACGGAAATGCGTACCCTCTTCAGAATTTGACAAAGGTGAACAACGGTGATTATGCAAGACTTTACATCTGGGGGGTTCACCACCCTTCAACAGACACGGAGCAAACTAACCTATACAAAAACAACCCTGGAAGAGTCACTGTCTCTACCAAAACCAGTCAAACAAGTGTAGTCCCTAACATTGGTAGTAGACCCTGGGTGAGAGGACAGAGCGGCAGGATAAGTTTCTACTGGACTATCGTAGAGCCTGGAGACCTAATAGTCTTCAACACAATAGGGAATCTAATTGCCCCAAGAGGACATTACAAGCTAAACAATCAGAAAAAGAGCACAATTCTGAACACTGCAATTCCCATAGGCTCATGTGTCAGCAAGTGTCACACAGACAAAGGCTCTCTCTCCACAACTAAACCTTTCCAGAACATCTCGAGAATAGCAATCGGGGATTGCCCCAAGTATGTTAAACAGGGCTCTTTAAAACTTGCAACAGGAATGAGGAACATTCCTGAAAAGGCATCGAGAGGGCCCTTTGGAGCAATAGCTGGATTCATAGAGAATGGCTGGCAGGGTCTAATTGATGGTTGGTATGGGTTCAGACACCAGAATGCAGAAGGAACAGGAACAGCAGCAGACCTCAAATCCACCCAGGCAGCCATTGATCAGATCAATGGGAAGTTAAATCGTCTTATTGAGAAGACAAATGAGAAATACCATCAAATCGAAAAAGAATTCGAACAGGTTGAAGGAAGAATTCAAGATCTGGAGAAGTATGTTGAGGATACAAAGATTGATTTATGGTCATATAATGCAGAGCTGTTAGTCGCATTGGAAAACCAGCACACTATAGATGTGACTGACTCAGAGATGAACAAACTTTTTGAAAGAGTAAGGCGCCAACTCAGAGAAAATGCTGAAGACAAAGGGAACGGATGTTTTGAGATATTCCACAAGTGTGATAACAATTGCATTGAGAGCATCCGGAATGGAACTTATGACCACGACATTTATAGAGATGAAGCAATCAATAACCGATTCCAAATTCAAGGAGTCAAATTGACTCAGGGATACAAGGACATCATTCTTTGGATTTCATTCTCCATATCATGCTTTTTGCTCGTTGCACTACTTTTAGCCTTCATTTTGTGGGCTTGTCAAAACGGAAACATCCGGTGCCAGATTTGCATTTAG
>A_/_H4N2|JX485426|A/duck/Shanghai/28-1/2009
ATGCTATCAATTGTGATTTTGTTTCTGCTTGTTGCAGAGAGCTCTTCTCAAAACTACACAGGAAACCCTGTGATATGCATGGGACATCATGCTGTGGCCAATGGGACTATGGTAAAGACCCTCACTGATGATCAAATAGAAGTGGTCACTGCACAAGAACTGGTAGAATCACAGAACCTCCCAGAACTATGCCCGAGTCCTCTAAGACTAGTCGATGGCCAGACCTGTGACATCATCAATGGAGCCTTAGGAAGCCCAGGGTGTGATCATTTGAATGGTGCCGAGTGGGACATTTTCATAGAGAGGCCCAATGCAGTGGACACTTGCTATCCATTTGATGTGCCAGATTATCAGAGCCTGAGGAGCATACTTGCCAACAATGGGAAATTCGAATTCATTGCTGAAGAATTCCAATGGAACACCGTGAAGCAAAATGGTAAATCCGGAGCCTGCAAGAGGGCAAATGTGAACGATTTCTTTAATAGGCTGAATTGGCTTGTGAAGTCAGACGGAAATGCGTACCCTCTCCAAAATTTGACAAAGGTAAACAACGGTGATTATGCGAGACTTTACATCTGGGGAGTTCATCACCCTTCAACGGACACCGAGCAAACCAACCTATACAAGAATAATCCTGGTAGGGTCACTGTATCTACCAAAACTAGTCAAACAAGTGTAGTGCCCAACATCGGCAGCAGACCTTGGGTGAGAGGGCAAAGTGGCAGAATCAGCTTCTATTGGACTATTGTAGAGCCTGGAGATTTGATAGTCTTCAACACAATAGGAAATTTAATTGCCCCAAGAGGACATTACAAGTTGAACAATCAGAAGAAGAGCACAATTTTGAATACTGCAACTCCCATAGGCTCATGTGTCAGTAAATGTCATACAGACAAAGGCTCTCTCTCTACCACCAAGCCCTTTCAAAACATCTCAAGGATAGCAGTTGGAGATTGTCCCAAATATGTCAAACAAGGCTCCTTGAAACTTGCAACTGGGATGGGAAATATCCCTGAAAAGGCATCAAGAGGGCCTTTTGGAGCAATAGCTGGGTTCATAGAAAATGGATGGCAAGGCCTGATTGATGGCTGGTATGGCTTCAGACACCAAAATGCGGAAGGAACAGGAACAGCTGCTGATCTAAAATCCACTCAGGCAGCCATTGACCAAATCAATGGAAAACTTAATCGTCTTATTGAGAAGACAAACGAGAAATACCATCAAATTGACAAGGAATTCGAACAAGTTGAAGGAAGGATCCAAGACCTGGAGAAGTATGTTGAGGACACAAAGATTGATCTATGGTCATATAATGCAGAACTATTAGTTGCACTGGAAAACCAGCATACTATAGATGTAACTGACTCAGAGATGAATAAGCTCTTTGAAAGAGTAAGGCGACAACTCAGGGAGAATGCTGAAGACAAAGGAAATGGGTGCTTCGAAATATTCCACAAATGTGACAACAACTGCATTGAAAGCATTCGGAATGGGACCTATGATCATGATGTCTATAGAGATGAAGCGATCAACAATCGATTTCAAATACAGGGAGTCAAATTGACCCAGGGATACAAGGACATCATTCTTTGGATTTCATTCTCCATATCATGCTTTTTGCTCGTAGCACTGCTTTTGGCCTTCATTTTGTGGGCTTGTCAGAACGGAAACATCCGGTGCCAGATTTGCATTTAA
>A_/_H4N2|CY088721|A/avian/Japan/8KI0148/2008
ATGCTATCAATTGTGATTTTGTTTCTGCTTGTTGCAGAGAGCTCTTCTCAAAACTACACAGGAAACCCTGTGATATGCATGGGACATCATGCTGTGGCCAATGGGACTATGGTAAAGACCCTCACTGATGATCAAGTGGAAGTGGTCACTGCACAAGAACTGGTGGAATCACAGAGCCTCCCGGAACTGTGCCCGAGTCCTCTAAGACTAGTCGATGGCCAGACCTGTGACATCATCAATGGAGCCTTAGGAAGCCCAGGATGTGATCATTTGAATGGTGCTGAGTGGGACATTTTCATAGAGAGGCCCAATGCAGTGGACACTTGCTATCCATTCGATGTGCCAGATTATCAGAGCCTGAGGAGCATACTTGCCAACAATGGGAAATTCGAATTTATTGCTGAAGAATTCCAATGGAGCACTGTGAAGCAAAATGGTAAATCCGGGGCCTGCAAGAGGGCAAATGTGAACGATTTCTTTAATAGGCTGAATTGGCTCGTGAAGTCAGACGGGAATGCGTACCCTCTCCAGAATTTGACAAAGGTAAACAACGGTGATTATGCGAGGCTTTACATCTGGGGAGTTCATCACCCTTCAACAGACACTGAGCAAACCAACCTGTACAAGAATAATCCTGGTAGGGTCACTGTATCTACCAAAACTAGTCAAACAAGTGTAGTGCCCAACATCGGCAGCAGACCTTGGGTGAGAGGACAAAGTGGCAGAATCAGCTTCTATTGGACTATTGTAGAGCCTGGGGATTTGATAGTCTTCAACACAATAGGGAATTTAATTGCCCCAAGAGGACATTACAAGTTGAACAATCAGAAGAAGAGCACAATTCTGAACACTGCAACTCCCATAGGCTCATGTGTCAGTAAATGTCATACAGACAAAGGTTCTCTCTCTACTACCAAGCCCTTTCAAAATATCTCAAGGATAGCAATTGGAGATTGTCCCAAATATGTCAAACAAGGCTCCTTAAAACTTGCAACTGGGATGAGAAATATCCCTGAAAAGGCATCAAGAGGGCTTTTTGGAGCAAAAGCAGGGTTCATAGAAAATGGATGGCAAGGCCTGATTGATGGTTGGTACGGCTTCAGACACCAAAATGCGGAAGGAACAGGAACAGCTGCTGATCTAAAATCCACTCAGGCAGCCATCGATCAGATCAATGGAAAACTTAACCGTCTTATTGAGAAGACAAACGAGAAATACCATCAAATTGAGAAAGAATTCGAACAAGTTGAAGGAAGGATCCAAGACCTGGAGAAGTATATTGAGGACACAAAGATTGATCTATGGTCATATAATGCAGAGCTATTAGTCGCTCTGGAAAACCAGCATACTATAGATGTAACTGACTCGGAGATGAACAAGCTCTTTGAAAGAGTAAGGCGACAACTCAGGGAGAATGCTGAAGACAAAGGAAATGGGTGCTTCGAAATATTCCACAAATGTGACAACAACTGCATTGAAAGCATTCGGAATGGGACCTATGATCATGATGTCTATAGAGATGAAGCGATCAACAATCGATTCCAAATACAGGGAGTCAAATTGACCCAGGGATACAAGGACATCATTCTTTGGATCTCGTTCTCCATATCATGCTTTTTGCTCGTAGCACTGCTTTTGGCCTTCATTTTGTGGGCTTGTCAGAACGGAAACATCCGGTGCCAGATTTGCATTTAA
>A_/_H4N6|CY088713|A/avian/Japan/8KI0184/2008
ATGCTATCAATTGTGATTTTGTTTCTGCTTGTTGCAGAGAGCTCTTCTCAAAACTACACAGGAAACCCTGTGATATGCATGGGACATCATGCTGTGGCCAATGGGACTATGGTAAAGACCCTCACTGATGATCAAGTGGAAGTGGTCACTGCACAAGAACTGGTGGAATCACAGAACCTCCCGGAACTATGCCCGAGTCCTCTAAGACTAGTCGATGGCCAGACCTGTGACATCATCAATGGAGCCTTAGGAAGCCCAGGATGTGATCATTTGAATGGTGCTGAGTGGGACATTTTCATAGAGAGGCCCAATGCAGTGGACACTTGCTATCCATTTGATGTGCCAGATTATCAGAGCCTGAGGAGCATTCTTGCCAACAATGGGAAATTCGAATTTATTGCTGAAGAGTTCCAATGGAGCACCGTGAAGCAAAATGGTAAATCCGGGGCCTGCAAGAGGGCAAATGTGAACGATTTCTTTAATAGGCTGAATTGGCTCGTGAAGTCAGACGGGAATGCGTACCCTCTCCAGAATTTGACAAAGGTAAACAACGGTGATTATGCGAGGCTTTACATCTGGGGAGTTCATCACCCTTCAACAGACACTGAGCAAACCAACCTGTACAAGAATAATCCTGGTAGGGTCACTGTATCTACCAAAACTAGTCAAACAAGTGTAGTGCCCAACATCGGCAGCAGACCTTGGGTGAGAGGACAAAGTGGCAGAATCAGCTTCTATTGGACTATTGTAGAGCCTGGGGATTTGATAGTCTTCAACACAATAGGGAATTTAATTGCCCCAAGAGGACATTACAAGTTGAACAATCAGAAGAAGAGCACAATTCTGAACACTGCAACTCCCATAGGCTCATGTGTCAGTAAATGTCATACAGACAAAGGTTCTCTCTCTACCACCAAGCCCTTTCAAAATATCTCAAGGATAGCAATTGGAGATTGTCCCAAATATGTCAAACAAGGCTCCTTAAAACTTGCAACTGGGATGAGAAATATCCCTGAAAAGGCATCAAGAGGGCTTTTTGGAGCAAAAGCAGGGTTCATAGAAAATGGATGGCAAGGCCTGATTGATGGTTGGTACGGCTTCAGACACCAAAATGCGGAAGGAACAGGAACAGCTGCTGATCTAAAATCCACTCAGGCAGCCATCGATCAGATCAATGGAAAACTTAACCGTCTTATTGAGAAGACAAACGAGAAATACCATCAAATTGAGAAAGAATTCGAACAAGTTGAAGGAAGGATCCAAGACCTGGAGAAGTATGTTGAGGACACAAAGATTGATCTATGGTCATATAATGCAGAGCTATTAGTCGCTCTGGAAAACCAGCATACTATAGATGTAACTGACTCGGAGATGAACAAGCTCTTTGAAAGAGTAAGGCGACAACTCAGGGAGAATGCTGAAGACAAAGGAAATGGGTGCTTCGAAATATTCCACAAATGTGACAACAACTGCATTGAAAGCATTCGGAATGGGACCTATGATCATGATGTCTATAGAGATGAAGCGATCAACAATCGATTCCAAATACAGGGAGTCAAATTGACCCAGGGATACAAGGACATCATTCTTTGGATCTCGTTCTCCATATCATGCTTTTTGCTCGTAGCACTGCTTTTGGCCTTCATTTTGTGGGCTTGTCAGAACGGAAACATCCGGTGCCAGATTTGCATTTAA
>A_/_H4N6|CY079800|A/mallard/Interior_Alaska/9BM1870/2009
ATGCTATCAATCACGATTCTGTTCCTGCTCATAGCAGAAGCATCCTCTCAGAACTACACAGGAAATCCTGTGATATGTCTGGGACACCATGCTGTACCTAATGGGACAATGGTGAAAACCTTAACTGATGACCAAATAGAGGTTGTCACTGCCCAGGAATTAGTGGAATCGCAACATCTACCGGAGTTGTGTCCTAGTCCTTTGAGATTGGTAGATGGCCAAACTTGTGACATCGTCAATGGTGCTCTGGGAAGTCCGGGCTGTGATCACTTGAATGGTGCAGAATGGGATGTCTTCATAGAGCGACCCACTGCTGTGGACACCTGTTACCCATTTGATGTGCCAGATTACCAGAGCCTACGGAGTATCTTAGCAAACAATGGGAAATTTGAATTCATCGCAGAGGAATTCCAATGGAACACAGTCAAGCAGAATGGGAAATCAGGGGCATGTAAAAGAGCAAATGTGAATGACTTTTTCAACAGACTGAACTGGCTAACCAAATCTGATGGGAATGCATACCCACTCCAAAACCTGACAAAGGTCAACAATGGGGACTATGCAAGGCTTTACATATGGGGAGTTCACCATCCTTCAACTGACACAGAACAAACCAACTTATATAAGAACAACCCTGGAAGAGTGACCGTCTCTACCCAAACTAGTCAAACAAGTGTGGTGCCAAATATTGGCAGCAGACCATGGGTAAGAGGCCAAAGCGGTAGGATCAGCTTTTATTGGACAATTGTAGAACCAGGAGATCTCATAGTTTTCAACACCATAGGGAATTTAATCGCTCCAAGGGGCCATTACAAACTCAACAGTCAAAAGAAGAGCACAATCCTGAATACTGCAGTTCCTATAGGATCCTGCGTTAGTAAGTGCCACACCGACAGGGGTTCAATCACTACCACTAAACCCTTTCAGAACATCTCAAGGATATCAATCGGGGACTGTCCCAAATATGTCAAACAGGGGTCTTTGAAACTGGCTACAGGGATGAGGAACATACCTGAGAAGGCAACCAGAGGTCTGTTTGGTGCAATTGTTGGCTTTATAGAGAATGGCTGGCAAGGTTTAATTGATGGGTGGTATGGGTTTAGGCACCAGAATGCAGAAGGGACAGGGACGGCTGCAGATCTCAAGTCGACTCAGGCAGCTATTGACCAAATCAATGGGAAATTGAATCGTCTCATTGAGAAGACAAATGAGAAATACCACCAAATTGAGAAGGAATTTGAACAAGTAGAAGGGAGAATCCAAGACTTGGAGAAGTATGTTGAAGACACAAAGATTGACCTGTGGTCTTACAATGCTGAATTGCTGGTGGCGTTAGAAAATCAACATACTATAGATGTGACAGACTCTGAAATGAACAAACTCTTTGAGAGAGTTAGGCGTCAACTAAGAGAGAATGCTGAGGACAAAGGAAATGGATGTTTTGAAATTTTCCACCAGTGTGACAACAACTGCATCGAAAGCATAAGAAATGGGACATATGACCATGATATTTACAGAGACGAGGCAATTAATAACAGATTCCAGATACAAGGGGTTAAATTGACTCAAGGATACAAGGACATCATTCTCTGGATTTCCTTTTCCATATCATGCTTTTTACTCGTTGCACTACTTTTAGCCTTTATTTTGTGGGCTTGTCAGAATGGAAACATCCGGTGCCAGATTTGCATTTAG
>A_/_H4N2|CY203789|A/mallard/Maryland/07OS1340/2007
ATGCTATCAATCGCGATTCTGTTTCTGCTCATAGCAGAAGGCTCCTCTCAAAATTACACAGGAAATCCTGTAATATGCCTAGGGCACCATGCTGTGTCCAATGGGACAATGGTGAAAACCTTGACAGATGACCAAATAGAAGTCGTCACTGCCCAGGAATTAGTAGAATCGCAACATCTACCGGAATTGTGTCCTAGCCCTCTAAAATTGGTAGACGGGCAAACTTGCGATATCGTCAATGGTGCTCTGGGAAGCCCTGGCTGTGATCACCTGAATGGTGCGGAGTGGGATGTCTTCATAGAGCGACCCACTGCTGTAGACACTTGTTATCCATTTGATGTGCCAGATTATCAGAGTCTACGGAGCATCTTAGCAAACAATGGAAAATTTGAGTTCATTGCTGAGGAATTCCAATGGAACACAGTCAAACAAAATGGGAAATCCGGGGCATGCAAAAGAGCAAATGTGAATGATTTCTTCAATAGGCTGAATTGGCTGACCAAATCTGATGGAAATGCATACCCACTCCAAAACTTGACAAAAGTCAACAATGGAGACTACGCAAGACTTTACATATGGGGGGTTCACCATCCTTCAACCGACACAGAACAAACCAACCTGTATAAGAACAACCCCGGAAGAGTGACTGTTTCTACTCAAACCAGTCAAACAAGTGTAGTACCAAACATTGGCAGTAGACCATGGGTGAGAGGCCAAAGCGGCAGGATCAGCTTCTACTGGACAATTGTGGAACCAGGAGATCTCATAGTATTCAACACCATAGGGAATCTAATTGCTCCGAGAGGTCATTACAAACTCAACAGTCAGAAGAAGAGTACAATTCTAAATACTGCAGTTCCCATAGGATCTTGCGTTAGTAAATGCCACACTGACAAGGGTTCAATTTCTACAACTAAACCCTTTCAGAACATCTCGAGAATATCAATTGGGGGTTGTCCCAAGTATGTCAAACAGGGATCTTTGAAACTTGCTACGGGAATGAGGAACATCCCTGAGAAAGCAACCAGAGGACTACTTGGTGCAATTGCTGGATTCATAGAGAATGGCTGGCAAGGTCTGGTTGATGGTTGGTATGGATTCAGGCACCAAAATGCAGAAGGAACAGGAACAGCTGCAGATCTCAAGTCGACCCAAGCAGCCATTGATCAAATTAATGGAAAGTTAAATCGCCTCATTGAGAAGACAAATGAGAAATACCACCAGATTGAAAAGGAATTCGAACAAGTAGAGGGAAGAATCCAGGACTTAGAGAAGTATGTTGAAGACACGAAGGTTGACCTGTGGTCTTACAATGCTGAACTGTTGGTAGCATTAGAAAATCAACATACCATAGACGTGACAGATTCCGAAATGAACAAACTCTTTGAAAGAGTTAGACGCCAACTACGAGAGAATGCTGAAGACAAAGGGAATGGATGTTTCGAAATTTTCCATCAATGTGACAACAGTTGCATTGAAAGCATAAGGAACGGGACATATGACCATGATATTTACAGAGACGAGGCAATCAATAACAGATTCCAAATACAAGGAGTCAAATTGACTCAAGGATACAAGGACATTATCCTCTGGATTTCCTTTTCCATATCATGCTTCTTGCTCGTTGCACTGCTTTTAGCCTTTATTTTGTGGGCTTGTCAGAATGGAAACATCCGGTGCCAGATTTGCATTTAA
>A_/_H4N2|CY203781|A/mallard/Maryland/07OS1338/2007
ATGCTATCAATCGCGATTCTGTTTCTGCTCATAGCAGAAGGCTCCTCTCAAAATTACACAGGAAATCCTGTGATATGCCTAGGGCACCATGCTGTGTCCAATGGGACAATGGTGAAAACCTTGACAGATGACCAAATAGAAGTCGTCACTGCCCAGGAATTAGTAGAATCGCAACATCTACCGGAATTGTGTCCTAGCCCTCTAAAATTGGTAGACGGGCAAACTTGCGATATCGTCAATGGTGCTCTGGGAAGCCCTGGCTGTGATCACCTGAATGGTGCGGAGTGGGATGTCTTCATAGAGCGACCCACCGCTGTAGACACTTGTTATCCATTTGATGTGCCAGATTATCAGAGTCTACGGAGCATCTTAGCAAACAATGGAAAATTTGAGTTCATTGCTGAGGAATTCCAATGGAACACAGTCAAACAAAATGGGAAATCCGGGGCATGCAAAAGAGCAAATGTGAATGATTTCTTCAATAGACTGAATTGGCTGACCAAATCTGATGGAAATGCATACCCACTCCAAAACTTGACAAAAGTCAACAATGGAGACTACGCAAGACTTTACATATGGGGGGTTCACCATCCTTCAACCGACACAGAACAAACCAACCTGTATAAGAACAACCCCGGAAGAGTGACTGTTTCTACTCAAACCAGTCAAACAAGTGTAGTACCAAACATTGGCAGTAGACCATGGGTGAGAGGCCAAAGCGGCAGGATCAGCTTCTACTGGACAATTGTGGAACCAGGAGATCTCATAGTATTCAACACCATAGGGAATCTAATTGCTCCGAGAGGTCATTACAAACTCAACAGTCAGAAGAAGAGTACAATTCTAAATACTGCAGTTCCCATAGGATCTTGCGTTAGTAAATGCCACACTGACAAGGGTTCAATTTCTACAACTAAACCCTTTCAGAACATCTCGAGAATATCAATTGGGGGTTGTCCCAAGTATGTCAAACAGGGATCTTTGAAACTTGCTACGGGAATGAGGAACATCCCTGAGAAAGCAACCAGAGGACTACTTGGTGCAATTGCTGGATTCATAGAGAATGGCTGGCAAGGTCTGGTTGATGGTTGGTATGGATTCAGGCACCAAAATGCAGAAGGAACAGGAACAGCTGCAGATCTCAAGTCGACCCAAGCAGCCATTGATCAAATTAATGGAAAGTTAAATCGCCTCATTGAGAAGACAAATGAGAAATACCACCAGATTGAAAAGGAATTCGAACAAGTAGAGGGAAGAATCCAGGACTTAGAGAAGTATGTTGAAGACACGAAGGTTGACCTGTGGTCTTACAATGCTGAACTGTTGGTAGCATTAGAAAATCAACATACCATAGACGTGACAGATTCCGAAATGAACAAACTCTTTGAAAGAGTTAGACGCCAACTACGAGAGAATGCTGAAGACAAAGGGAATGGATGTTTCGAAATTTTCCATCAATGTGACAACAGTTGCATTGAAAGCATAAGGAACGGGACATATGACCATGATATTTACAGAGACGAGGCAATCAATAACAGATTCCAAATACAAGGAGTCAAATTGACTCAAGGATACAAGGACATTATCCTCTGGATTTCCTTTTCCATATCATGCTTCTTGCTCGTTGCACTGCTTTTAGCCTTTATTTTGTGGGCTTGTCAGAATGGAAACATCCGGTGCCAGATTTGCATTTAA
>A_/_H4N2|CY203765|A/mallard/Maryland/07OS1315/2007
ATGCTATCAATCGCGATTCTGTTTCTGCTCATAGCAGAAGGCTCCTCTCAAAATTACACAGGAAATCCTGTGATATGCCTAGGGCACCATGCTGTGTCCAATGGGACAATGGTGAAAACCTTGACAGATGACCAAATAGAAGTCGTCACTGCCCAGGAATTAGTAGAATCGCAACATCTACCGGAATTGTGTCCTAGCCCTCTAAAATTGGTAGACGGGCAAACTTGCGATATCGTCAATGGTGCTCTGGGAAGCCCTGGCTGTGATCACCTGAATGGTGCGGAGTGGGATGTCTTCATAGAGCGACCCACCGCTGTAGACACTTGTTATCCATTTGATGTGCCAGATTATCAGAGTCTACGGAGCATCTTAGCAAACAATGGAAAATTTGAGTTCATTGCTGAGGAATTCCAATGGAACACAGTCAAACAAAATGGGAAATCCGGGGCATGCAAAAGAGCAAATGTGAATGATTTCTTCAATAGGCTGAATTGGCTGACCAAATCTGATGGAAATGCATACCCACTCCAAAACTTGACAAAAGTCAACAATGGAGACTACGCAAGACTTTACATATGGGGGGTTCACCATCCTTCAACCGACACAGAACAAACCAACCTGTATAAGAACAACCCCGGAAGAGTGACTGTTTCTACTCAAACCAGTCAAACAAGTGTAGTACCAAACATTGGCAGTAGACCATGGGTGAGAGGCCAAAGCGGCAGGATCAGCTTCTACTGGACAATTGTGGAACCAGGAGATCTCATAGTATTCAACACCATAGGGAATCTAATTGCTCCGAGAGGTCATTACAAACTCAACAGTCAGAAGAAGAGTACAATTCTAAATACTGCAGTTCCCATAGGATCTTGCGTTAGTAAATGCCACACTGACAAGGGTTCAATTTCTACAACTAAACCCTTTCAGAACATCTCGAGAATATCAATTGGGGGTTGTCCCAAGTATGTCAAACAGGGATCTTTGAAACTTGCTACGGGAATGAGGAACATCCCTGAGAAAGCAACCAGAGGACTACTTGGTGCAATTGCTGGATTCATAGAGAATGGCTGGCAAGGTCTGGTTGATGGTTGGTATGGATTCAGGCACCAAAATGCAGAAGGAACAGGAACAGCTGCAGATCTCAAGTCGACCCAAGCAGCCATTGATCAAATTAATGGAAAGTTAAATCGCCTCATTGAGAAGACAAATGAGAAATACCACCAGATTGAAAAGGAATTCGAACAAGTAGAGGGAAGAATCCAGGACTTAGAGAAGTATGTTGAAGACACGAAGGTTGACCTGTGGTCTTACAATGCTGAACTGTTGGTAGCATTAGAAAATCAACATATCATAGACGTGACAGATTCCGAAATGAACAAACTCTTTGAAAGAGTTAGACGCCAACTACGAGAGAATGCTGAAGACAAAGGGAATGGATGTTTCGAAATTTTCCATCAATGTGACAACAGTTGCATTGAAAGCATAAGGAACGGGACATATGACCATGATATTTACAGAGACGAGGCAATCAATAACAGATTCCAAATACAAGGAGTCAAATTGACTCAAGGATACAAGGACATTATCCTCTGGATTTCCTTTTCCATATCATGCTTCTTGCTCGTTGCACTGCTTTTAGCCTTTATTTTGTGGGCTTGTCAGAATGGAAACATCCGGTGCCAGATTTGCATTTAA
>A_/_H4N2|CY203757|A/mallard/Maryland/07OS1309/2007
ATGCTATCAATCGCGATTCTGTTTCTGCTCATAGCAGAAGGCTCCTCTCAAAATTACACAGGAAATCCTGTGATATGCCTAGGGCACCATGCTGTGTCCAATGGGACAATGGTGAAAACCTTGACAGATGACCAAATAGAAGTCGTCACTGCCCAGGAATTAGTAGAATCGCAACATCTACCGGAATTGTGTCCTAGCCCTCTAAAATTGGTAGACGGGCAAACTTGCGATATCGTCAATGGTGCTCTGGGAAGCCCTGGCTGTGATCACCTGAATGGTGCGGAGTGGGATGTCTTCATAGAGCGACCCACCGCTGTAGACACTTGTTATCCATTTGATGTGCCAGATTATCAGAGTCTACGGAGCATCTTAGCAAACAATGGAAAATTTGAGTTCATTGCTGAGGAATTCCAATGGAACACAGTCAAACAAAATGGGAAATCCGGGGCATGCAAAAGAGCAAATGTGAATGATTTCTTCAGTAGACTGAATTGGCTGACCAAATCTGATGGAAATGCATACCCACTCCAAAACTTGACAAAAGTCAACAATGGAGACTACGCAAGACTTTACATATGGGGGGTTCACCATCCTTCAACCGACACAGAACAAACCAACCTGTATAAGAACAACCCCGGAAGAGTGACTGTTTCTACTCAAACCAGTCAAACAAGTGTAGTACCAAACATTGGCAGTAGACCATGGGTGAGAGGCCAAAGCGGCAGGATCAGCTTCTACTGGACAATTGTGGAACCAGGAGATCTCATAGTATTCAACACCATAGGGAATCTAATTGCTCCGAGAGGTCATTACAAACTCAACAGTCAGAAGAAGAGTACAATTCTAAATACTGCAGTTCCCATAGGATCTTGCGTTAGTAAATGCCACACTGACAAGGGTTCAATTTCTACAACTAAACCCTTTCAGAACATCTCGAGAATATCAATTGGGGGTTGTCCCAAGTATGTCAAACAGGGATCTTTGAAACTTGCTACGGGAATGAGGAACATCCCTGAGAAAGCAACCAGAGGACTACTTGGTGCAATTGCTGGATTCATAGAGAATGGCTGGCAAGGTCTGGTTGATGGTTGGTATGGATTCAGGCACCAAAATGCAGAAGGAACAGGAACAGCTGCAGATCTCAAGTCGACCCAAGCAGCCATTGATCAAATTAATGGAAAGTTAAATCGCCTCATTGAGAAGACAAATGAGAAATACCACCAGATTGAAAAGGAATTCGAACAAGTAGAGGGAAGAATCCAGGACTTAGAGAAGTATGTTGAAGACACGAAGGTTGACCTGTGGTCTTACAATGCTGAACTGTTGGTAGCATTAGAAAATCAACATACCATAGACGTGACAGATTCCGAAATGAACAAACTCTTTGAAAGAGTTAGACGCCAACTACGAGAGAATGCTGAAGACAAAGGGAATGGATGTTTCGAAATTTTCCATCAATGTGACAACAGTTGCATTGAAAGCATAAGGAACGGGACATATGACCATGATATTTACAGAGACGAGGCAATCAATAACAGATTCCAAATACAAGGAGTCAAATTGACTCAAGGATACAAGGACATTATCCTCTGGATTTCCTTTTCCATATCATGCTTCTTGCTCGTTGCACTGCTTTTAGCCTTTATTTTGTGGGCTTGTCAGAATGGAAACATCCGGTGCCAGATTTGCATTTAA
>A_/_H4N6|CY079823|A/mallard/Interior_Alaska/9BM1968/2009**gb
ATGCTATCAATCACGATTCTGTTCCTGCTCATAGCAGAAGCATCCTCTCAGAACTACACAGGAAATCCTGTGATATGTCTGGGACACCATGCTGTACCTAATGGGACAATGGTGAAAACCTTAACTGATGACCAAATAGAGGTTGTCACTGCCCAGGAATTAGTGGAATCGCAACATCTACCGGAGTTGTGTCCTAGTCCTTTGAGATTGGTAGATGGCCAAACTTGTGACATCGTCAATGGTGCTCTGGGAAGTCCGGGCTGTGATCACTTGAATGGTGCAGAATGGGATGTCTTCATAGAGCGACCCACTGCTGTGGACACCTGTTACCCATTTGATGTGCCAGATTACCAGAGCCTACGGAGTATCTTAGCAAACAATGGGAAATTTGAATTCATCGCAGAGGAATTCCAATGGAACACAGTCAAGCAGAATGGGAAATCAGGGGCATGTAAAAGAGCAAATGTGAATGACTTTTTCAACAGACTGAACTGGCTAACCAAATCTGATGGGAATGCATACCCACTCCAAAACCTGACAAAGGTCAACAATGGGGACTATGCAAGGCTTTACATATGGGGAGTTCACCATCCTTCAACTGACACAGAACAAACCAACTTATATAAGAACAACCCTGGAAGAGTGACCGTCTCTACCCAAACTAGTCAAACAAGTGTGGTGCCAAATATTGGCAGCAGACCATGGGTAAGAGGCCAAAGCGGTAGGATCAGCTTTTATTGGACAATTGTAGAACCAGGAGATCTCATAGTTTTCAACACCATAGGGAATTTAATCGCTCCAAGGGGCCATTACAAACTCAACAGTCAAAAGAAGAGCACAATCCTGAATACTGCAGTTCCTATAGGATCCTGCGTTAGTAAGTGCCACACCGACAGGGGTTCAATCACTACCACTAAANNNNNNNNNNNNNNNNNNNNNNNNNNNNNNNNNNNNNNTCCCAAATATGTCAAACAGGGGTCTTTGAAACTGGCTACAGGGATGAGGAACATACCTGAGAAGGCAACCAGAGGTCTGTTTGGTGCAATAACTGGCTTTATAGAGAATGGCTGGCAAGGTTTAATTGATGGGTGGTATGGGTTTAGGCACCAGAATGCAGAAGGGACAGGGACGGCTGCAGATCTCAAGTCGACTCAGGCAGCTATTGACCAAATCAATGGGAAATTGAATCGTCTCATTGAGAAGACAAATGAGAAATACCACCAAATTGAGAAGGAATTTGAACAAGTAGAAGGGAGAATCCAAGACTTGGAGAAGTATGTTGAAGACACAAAGATTGACCTGTGGTCTTACAATGCTGAATTGCTGGTGGCGTTAGAAAATCAACATACTATAGATGTGACAGACTCTGAAATGAACAAACTCTTTGAGAGAGTTAGGCGTCAACTAAGAGAGAATGCTGAGGACAAAGGAAATGGATGTTTTGAAATTTTCCACCAGTGTGACAACAACTGCATCGAAAGCATAAGAAATGGGACATATGACCATGATATTTACAGAGACGAGGCAATTAATAACAGATTCCAGATACAAGGGGTTAAATTGACTCAAGGATACAAGGACATCATTCTCTGGATTTCCTTTTCCATATCATGCTTTTTACTCGTTGCACTACTTTTAGCCTTTATTTTGTGGGCTTGTCAGAATGGAAACATCCGGTGCCAGATTTGCATTTAG
>A_/_H4N6|KX714378|A/American_green-winged_teal/Alaska/103777/2008**gb
ATGCTATCAATCACGATTCTGTTCCTGCTCATAGCAGAAGTATCCTCTCAGAACTACACAGGAAATCCTGTGATATGTCTGGGACACCATGCTGTACCTAACGGGACAATGGTGAAAACCTTAACTGATGACCAAATAGAGGTTGTCACTGCCCAGGAATTAGTGGAATCGCAACATCTACCGGAGTTGTGTCCTAGCCCTTTGAGATTAGTAGATGGCCAAACTTGTGACATCGTCAATGGTGCTCTGGGGAGCCCAGGCTGTGATCACTTGAATGGTGCAGAATGGGATGTCTTCATAGAGCGACCCACTGCTGTGGACACTTGTTACCCATTTGATGTGCCAGATTACCAGAGTCTACGGAGTATCTTAGCAAACAATGGGAAATTTGAATTCATCGCAGAGGAATTCCAATGGAACACAGTCAAGCAGAATGGGAAATCAGGGGCATGTAAAAGAGCAAATGTGAATGACTTTTTCAACAGACTGAACTGGCTAACCAAATCTGATGGGAATGCATACCCACTCCAAAACCTGACAAAGGTCAACAATGGGGACTATGCAAGGCTTTACATATGGGGAGTTCACCATCCTTCAACTGACACAGAACAAACCAACTTATATAAGAACAACCCTGGAAGAGTGACCGTCTCTACCCAAACTAGTCAAACAAGTGTGGTGCCAAATATTGGCAGTAGACCATGGGTAAGAGGCCAAAGCGGTAGGATCAGCTTTTATTGGACAATTGTAGAACCAGGAGATCTCATAGTTTTCAACACCATAGGGAATTTAATCGCTCCAAGGGGCCATTACAAACTCAACAGTCAAAAGAAGAGCACAATCCTGAATACTGCAGTTCCTATAGGATCCTGCGTTAGTAAGTGCCACACCGACAGGGGTTCAATCACTACTACTAAACCCTTTCAGAACATCTCAAGAATATCAATCGGGGACTGTCCCAAATATGTCAAACAGGGGTCTTTGAAAATGGCTACAGGGATGAGGAACATCCCTGAGAAGGCAACCAGAGGTCTGTTTGGTGCAATTGCTGGCTTTATAGAGAATGGCTGGCAAGGTTTAATTGATGGGTGGTATGGGTTTAGGCACCAGAATGCAGAAGGGACAGGGACGGCTGCAGATCTCAAGTCGACTCAGGCAGCTATTGACCAAATCAATGGGAAATTGAATCGTCTCATTGAGAAGACAAATGAGAAATACCACCAAATTGAGAAGGAATTTGAACAAGTAGAAGGAAGAATCCAAGATTTGGAGAAGTATGTTGAAGACACAAAGATTGACCTATGGTCTTACAATGCTGAATTGCTGGTGGCATTAGAAAATCAACATACTATAGATGTGACAGACTCTGAAATGAACAAACTCTTTGAAAGAGTTAGGCGCCAACTAAGAGAGAATGCTGAGGACAAAGGAAATGGATGTTTTGAAATTTTCCACCAGTGTGACAACAACTGCATCGAAAGCATAAGAAATGGAACATATGACCATGATATTTACAGAGACGAGGCAATCAATAACAGATTCCAGATACAAGGGGTTAAATTGACTCAAGGATACAAGGACATCATTCTCTGGATTTCCTTTTCCATCTCATGCTTTTTACTCGTTGCACTACTTTTAGCCTTTATTTTGTGGGCTTGTCAGAATGGAAACATCCGGTGCCAGATTTGCATTTAG
>A_/_H4N6|MH412390|A/mallard/Alberta/199/2017
ATGAGCAGGAACAGAATCGTGATTGATAGCATTGTTTCCCCTGCAAAAGCAGGGGAAACAATGCTATCAATCACGATTCTGTTCCTGCTCATAGCAGAGGTATCCTCTCAGAACTACACAGGGAATCCTGTGATATGTCTGGGACACCATGCTGTACCTAATGGGACAATGGTGAAAACCTTAACTGATGACCAAATAGAGGTTGTTACTGCCCAGGAATTAGTGGAATCACAACATCTACCGGAGTTGTGTCCTAGCCCTTTAAGATTAGTAGATGGCCAAACTTGTGACATCGTCAATGGTGCTCTGGGAAGCCCAGGCTGTGATCATTTAAATGGTGCAGAATGGGATGTTTTCATAGAGCGACCCACTGCTGTGGACACTTGTTACCCATTTGATGTGCCAGATTACCAGAGCCTGCGGAGTATCCTAGCAAACAATGGAAAATTTGAGTTCATCGCAGAGGAATTCCAATGGAACACAGTCAAGCAGAATGGGAAATCAGGAGCATGTAAAAGGGCAAATGTGAATGACTTTTTCAACAGACTGAACTGGCTAACTAAATCTGATGGGAATGCATATCCACTCCAAAACCTGACAAAGGTCAACAATGGAGACTATGCAAGGCTTTACATATGGGGAGTTCACCATCCTTCAACTGACACAGAACAAACCAACTTGTATAAGAACAACCCTGGAAGGGTGACCGTCTCCACTCAAACTAGTCAAACAAGTGTGGTGCCAAACATCGGCAGTAGGCCGTGGGTGAGAGGTCAAAGCGGTAGGATCAGCTTCTATTGGACAATTGTAGAACCAGGAGATCTCATAGTTTTCAATACCATAGGGAATTTGATCGCTCCAAGGGGCCATTACAAACTCAACAGTCAAAAGAAGAGCACAATCCTGAATACTGCAGTTCCTATAGGATCCTGTGTTAGTAAGTGCCACACTGACAGAGGCTCAATCACTACCACTAAACCTTTTCAGAACATCTCGAGAATATCAATCGGGGACTGTCCTAAGTATGTCAAACAGGGGTCTTTGAAACTGGCTACAGGAATGAGGAACATCCCAGAGAAGGCAACCAGAGGTCTGTTTGGTGCAATTGCTGGCTTTATAGAGAATGGCTGGCAAGGTTTAATTGATGGATGGTATGGGTTTAGGCACCAGAATGCAGAAGGGACAGGAACGGCTGCAGATCTCAAGTCGACTCAGGCAGCTATTGACCAAATCAATGGGAAATTGAATCGTCTCATTGAGAAGACAAATGAGAAATACCACCAAATTGAGAAGGAGTTTGAACAAGTAGAAGGAAGAATCCAAGACTTGGAGAAGTATGTTGAGGACACAAAGATTGACCTGTGGTCTTACAATGCTGAATTGCTGGTGGCATTAGAAAATCAACATACTATAGATGTGACGGACTCTGAAATGAACAAACTCTTTGAAAGAGTTAGGCGCCAACTAAGAGAGAATGCTGAGGACAAAGGAAATGGATGTTTTGAAATTTTCCATCAGTGTGACAACAACTGCATCGAAAGCATAAGGAATGGAACATATGACCATGATATTTACAGAGACGAGGCAATCAATAACAGATTCCAGATACAAGGGGTTAAATTGACTCAAGGATACAAAGACATTATTCTTTGGATTTCCTTTTCCATATCATGCTTTTTACTCGTTGCACTACTTTTAGCCTTTGTTTTGTGGGCTTGTCAGAATGGAAACATCCGGTGCCAGATTTGCATTTAG
>A_/_H4N6|JX454737|A/wild_duck/Korea/PSC6-1/2009
ATGCTATCAATTGTGATTTTGTTTCTGCTTGTTGCAGAGAGCTCTTCTCAAAACTACACAGGAAACCCTGTGATATGCATGGGACATCATGCTGTGGCCAATGGGACTATGGTAAAGACCCTCACTGATGATCAAGTGGAAGTGGTCACTGCACAAGAACTGGTGGAATCACAGAACCTCCCGGAACTATGCCCGAGTCCTCTAAGACTAGTCGATGGCCAGACCTGTGACATCATCAATGGAGCCTTAGGAAGCCCAGGATGTGATCATTTGAATGGTGCTGAGTGGGACATTTTCATAGAGAGGCCCAATGCAGTGGACACTTGCTATCCATTTGATGTGCCAGATTATCAGAGCCTGAGGAGCATACTTGCCAACAATGGGAAATTCGAATTTATTGCTGAAGAATTCCAATGGAGCACCGTGAAGCAAAATGGTAAATCCGGGGCCTGCAAGAGGGCAAATGTGAACGATTTCTTTAATAGGCTGAATTGGCTCGTGAAGTCAGACGGGAATGCGTACCCTCTCCAGAATTTGACAAAGGTAAACAACGGTGATTATGCGAGGCTTTACATCTGGGGAGTTCATCACCCTTCAACAGACACTGAGCAAACCAACCTGTACAAGAATAATCCTGGTAGGGTCACTGTATCTACCAAAACTAGTCAGACAAGTGTAGTGCCCAACATCGGCAGCAGACCTTGGGTGAGAGGACAAAGTGGCAGAATCAGCTTCTATTGGACTATTGTAGAGCCTGGGGATTTGATAGTCTTCAACACAATAGGGAATTTGATTGCCCCAAGAGGGCATTACAAGTTGAACAATCAGAAGAAGAGCACAATTCTGAACACTGCAACTCCCATAGGCTCATGTGTCAGTAAATGTCATACAGACAAAGGTTCTCTCTCTACCACCAAGCCTTTTCAAAATATCTCAAGGATAGCAATTGGAGATTGTCCCAAATATGTCAAACAAGGCTCCTTAAAACTTGCAACTGGGATGAGAAATATCCCTGAAAAGGCATCAAGAGGGCTTTTTGGAGCAATAGCTGGGTTCATAGAAAATGGATGGCAAGGCCTGATTGATGGTTGGTACGGCTTCAGACACCAAAATGCGGAAGGGACAGGAACAGCTGCTGATCTAAAATCCACTCAGGCAGCCATCGATCAGATCAATGGAAAACTTAATCGTCTTATTGAGAAGACAAACGAGAAATACCATCAAATCGAGAAAGAATTCGAACAAGTTGAAGGAAGGATCCAAAACCTGGAGAAGTATGTTGAGGACACAAAGATTGATCTATGGTCATATAATGCAGAGCTATTAGTCGCTTTGGAAAACCAGCATACTATAGATGTAACTGACTCGGAGATGAACAAGCTCTTTGAAAGAGTAAGGGGACAAATCAGGGAGAAAGCTGAAGACAAAGGAAAAGGGGGGTTTGAAATATTCCACAAAAGTGACAACAAATGCATTGAAAGCATTTGGAATGGGACCTATGATCATGATGTTTATAGAGATGAAGCGATCAACAATCGATTCCAAATACAGGGAGTCAAATTGACTCAGGGATACAAGGACATCATTCTTTGGATCTCGTTTTCCATATCATGCTTTTTGCTCGCAGCACTGCTTTTGGCCTTCATTTTGTGGGCTTGTCAGAACGGAAACATCCGGTGCATTTGTATTTAG
>A_/_H4N8|CY035890|A/red-necked_stint/Western_Australia/4094/1984
ATGCTATCAATTGTAGTTCTGCTTCTGCTCATAGCAGAGAGCTCTTCAAACTACACAGGAAACCCTGTGATATGTATGGGACACCATGCTGTTGCCAATGGAACCATGGTAAAAACCTTGACTGACGACCAAGTAGAAGTGGTCGCCGCACAAGAACTGGTGGAATCACAGAATTTCCCGGAATTATGCCCGAGCCCTCTAAGATTAGTAGATGGTCAAACTTGTGACATTGTCAACGCAGCATTGGGGAGCCCAGGATGCGATCACTTGGGTGGCACAGAGTGGGACATCTTCATAGAGAGACCTAATGCAGTAGACACTTGCTATCCATTCGATGTGCCAGACTACCAAAGCCTGAGAAGTATACTTGCCAACAATGGGAAATTCGAATTCATTGCCGAGGAATTCCAATGGAATACCGTAAAGCAGAACGGGAAATCCAGTGCTTGCAAGAGAGCAAATATAAACGATTTCTTTAATAGGTTAAATTGGCTGGTAAAATCAGATAGTAATGCATACCCCCTTCAAAACTTGACAAAAATAAACAATGGTGATTATGCGAGACTTTACATCTGGGGGGTCCATCACCCCTCAACAGACACAGAGCAAACCAATCTGTACAAGAACAACCCTGGAAGAGTTACTGTATCTACTAAGACTAGTCAGACAAGTGTGGTCCCTAACATCGATAGCAGGCCCTGGGTGAGAGGACAAAGCGGCAGAATAAGTTTCTACTGGACTATTGTAGAGCCTGGAGATTTAATAGTCTTCAATACAATAGGGAATCTAATTGCCCCAAGAGGACACTACAAATTGAATAATCAGAAAAAAAGTACCATTCTAAACACTGCAGTTCCCATAGGGTCATGTGTCAGCAGGTGTCACACAGACAAAGGCTCTCTCTCCACAACTAAGCCCTTTCAAAACATCTCGAGAATAGCAATTGGAGATTGCCCAAAGTATGTCAAACAGGGCTCTCTAAAACTTGCAACAGGAATGAGAAACATTCCTGAAAAGGCATCAAAAGGGCTTTTTGGAGCCATAGCTGGATTCATAGAGAATGGCTGGCAAGGCCTAATTGATGGATGGTATGGGTTCAGACACCAAAACGCAGAGGGGACGGGAACAGCAGCAGATCTCAAATCTACTCAAGCAGCCATTGATCAAATAAACGGGAAACTAAACCGTCTTATTGAGAAGACAAACGATAAATACCATCAAATTGAAAAGGAGTTTGAGCAAGTCGAGGGAAGGATTCAAGATCTGGAGAAATATGTTGAAGATACAAAAATTGATTTATGGTCATATAATGCAGAACTTTTAGTTGCACTGGAAAACCAACACACTATAGATGTAACTGACTCAGAGATGAACAAACTTTTTGAAAGGGTAAGGCGCCAACTCAGAGAGAACGCTGAAGACAAAGGGAATGGATGCTTTGAAATATTTCACAAATGCGACAACAACTGCATTGAGAGTATCCGGAATGGAACCTATAACCATGACATTTATAGAGATGAAGCAATCAACAACCGATTTCAGATTCAGGGAGTCAAATTGACTCAGGGATATAAAGACATCATTCTTTGGATTTCATTCTCCATATCATGCTTTTTGCTCGTTGCACTACTCTTAGCCTTCATTTTGTGGGCTTGTCAAAATGGAAACGTCCGGTGCCAGATTTGTATTTGA
>A_/_H4N6|JX454769|A/wild_bird/Korea/YS109/2007
ATGCTATCAATTGTAATTTTGTTTCTGCTCGTAGCAGAGAATTCTTCTCAAAACTACACAGGAAACCCTGTGATATGCATGGGACATCATGCTGTTGCCAATGGAACCATGGTAAAGACCCTAACCGATGATCAAGTAGAAGTGGTCACTGCACAAGAACTGGTAGAATCGCAGAATCTCCCGGAATTATGTCCGAGTCCACTGAGACTAGTTGACGGTCAGACTTGCGATATCATCAATGGAGCATTGGGAAGCCCAGGATGTGACCATCTGAATGGTGCAGAATGGGATGTGTTCATAGAAAGACCCAATGCAATGGACACCTGCTATCCATTCGATGTGCCAGATTACCAAAGCCTGAGAAGCATACTTGCGAACAATGGGAAATTCGAATTCATTGCAGAAGAATTTCAATGGACTACAGTGAAGCAAAATGGGAAATCTGGAGCTTGCAAGAGGGCAAACGTGAATGATTTCTTTAACAGGCTAAATTGGCTGGTAAAGTCAGACGGAAATGCGTACCCTCTTCAAAATTTGACAAAAGTGAATAACGGTGATTATGCAAGGCTTTACATTTGGGGGGTCCATCACCCTTCAACAGATACAGAGCAAACTAATCTATACAAAAACAACCCGGGAAGAGTCACTGTCTCTACCAAAACTAGCCAAACAAGTGTAGTCCCTAACATTGGTAGCAGACCTTGGGTGAGAGGACAAAGCGGCAGGATAAGTTTCTACTGGACTATCGTAGAGCCTGGAGACCTAATAGTCTTCAATACAATAGGGAATCTAATTGCCCCAAGAGGACATTACAAGCTAAACAATCAGAAGAAGAGTACAATTCTGAACACTGCAATTCCCATAGGCTCATGTGTTAGCAAATGCCACACAGACAAAGGCTCTCTCTCCACGACTAAACCTTTCCAGAACATCTCAAGAATAGCAATCGGGGATTGCCCCAAATATGTTAAACAGGGCTCTTTGAAACTTGCAACAGGGATGAGGAACATTCCTGAAAAGGCATCAAGAGGACTCTTTGGAGCAATAGCTGGATTCATAGAGAATGGCTGGCAGGGTCTAATCGATGGTTGGTATGGATTCAGACATCAAAATGCAGAAGGAACAGGAACTGCAGCAGACCTCAAATCCACCCAGGCAGCCATCGATCAGATCAATGGGAAGTTGAACCGTCTTATCGAAAAGACAAATGAGAAATACCATCAAATTGAAAAGGAGTTCGAACAGGTTGAGGGAAGAATTCAAGATTTGGAGAAATATGTTGAGGATACAAAGATTGATTTATGGTCATATAATGCAGAACTGCTAGTAGCACTGGAAAACCAGCACACCATAGATGTGACTGATTCGGAGATGAACAAACTTTTTGAAAGAGTAAGGCGTCAACTCAGAGAAAATGCTGAAGACAAAGGAAATGGATGTTTCGAGATATTTCACAAATGTGACAACAATTGCATTGAGAGCATCCGGAATGGAACTTATGATCATGACATTTACAGAGATGAGGCGATCAACAACCGATTCCAAATTCAAGGAGTCAAATTGACCCAGGGATACAAAGACATCATTCTTTGGATTTCATTCTCCATATCATGCTTTTTGCTCGTTGCACTGCTTTTAGCCTTTATTTTGTGGGCTTGTCAAAACGGAAACATCAGGTGCCAGATTGCTTGTATTTAG
>A_/_H4N6|JX454761|A/wild_bird/Korea/YJ117/2007
ATGCTATCAATCATTACGATTCTGTTTCTGCTCATAGCAGAGAGTTCCTCCCAGAATTACACAGGGAATCCTGTGATATGCCTGGGACATCATGCTGTAGCCAATGGTACAATGGTGAAAACCTTGACTGATGACCAAGTAGAAGTTGTCACTGCACAAGAATTAGTGGAATCGCAACATCTACCGGAATTGTGTCCTAGCCCTTTAAGATTAATAGATGGGCAAACTTGTGACATTGTCAATGGTGCTCTGGGGAGTCCAGGTTGTGACCATTTGAATGGTGCAGAATGGGATGTCTTCATAGAGCGGCCCACTGCTGTGGACACTTGTTATCCATTTGATGTACCGGATTACCAAAGCCTACGGAGCATCTTAGCAAACAATGGAAAATTTGAGTTTATTGCTGAGGAATTCCAATGGAACACAGTCAAGCAAAATGGGAAATCCGGGGCATGCAAAAGGGCAAATGTAAATGACTTTTTCAATAGGTTGAACTGGCTGACCAAATCTGATGGGAATGCATACCCACTCCAAAATCTGACAAAGATCAACAACGGGGATTACGCAAGACTTTACATATGGGGAGTTCATCATCCCTCAACTGACACGGAACAAACCAACTTGTATAAGAACAACCCCGGAAGAGTGACTGTCTCTACCAAAACCAGTCAAACAAGTGTGGTGCCCAATATTGGCAGCAGACCATGGGTACGAGGCCAAAGCGGCAGGATCAGCTTTTATTGGACAATTGTGGAACCAGGAGACCTCATAGTCTTCAACACCATAGGAAATTTAATTGCTCCGAGAGGCCACTACAAACTCAACAACCAGAAGAAGAGTACGATTCTGAATACTGCAGTTCCAATAGGGTCTTGCGTTAGCAAATGCCATACCGACAGGGGTTCAGTCGCTACCACTAAGCCCTTTCAGAACATCTCGAGGATATCGATCGGGGACTGTCCCAAGTATGTTAAACAGGGATCCTTGAAACTAGCCACAGGGATGAGGAACATCCCTGAGAAGGCAACCAGAGGTCTATTCGGTGCGATTGCTGGATTCATAGAGAATGGCTGGCAAGGCCTGATCGATGGTTGGTATGGGTTTAGGCATCAAAATGCAGAAGGGACAGGGACAGCTGCAGATCTCAAATCTACTCAGGCAGCCATTGATCAAATCAATGGGAAATTGAATCGCCTCATTGAGAAAACAAATGAGAAATACCATCAAATCGAAAAGGAATTTGAACAAGTAGAAGGAAGAATTCAAGACTTAGAGAAGTATGTTGAAGACACAAAGATTGACCTCTGGTCTTACAATGCTGAATTATTGGTGGCATTAGAAAACCAACATACTATAGATGTGACAGACTCCGAAATGAACAAACTCTTTGAAAGAGTTAGGCGCCAACTACGAGAAAATGCTGAGGACAAAGGAAATGGATGTTTTGAAATTTTCCATCAGTGTGACAACAATTGCATTGAAAGCATAAGGAATGGAACATATGACCATGATATTTACAGAGACGAGGCAATCAATAACAGATTCCAGATACAAGGAATTAAATTGACTCAAGGATACAAGGACATCATCCTTTGGATTTCCTTTTCCATATCATGCTTCTTGCTCGTTGCACTACTTTTAGCCTTTATTTTGTGGGCTTGTCAGAATGGAAACATCCGGTGCCAGATTTGTATTTAG
>A_/_H4N6|JX454745|A/wild_duck/Korea/SH5-26/2008
ATGCTATCAATCATTGTGATTTTGTTTCTGCTTGTTGCAGAGAGCTCTTCTCAAAACTACACAGGAAACCCTGTGATATGCATGGGACATCATGCTGTGGCCAATGGGACTATGGTAAAGACCCTCACTGATGATCAAGTGGAAGTGGTCACTGCACAAGAACTGGTGGAATCACAGAACCTCCCGGAACTATGCCCGAGTCCTCTAAGACTAGTCGATGGCCAGACCTGTGACATCATCAATGGAGCCTTAGGAAGCCCAGGATGTGATCATTTGAATGGTGCTGAGTGGGACATTTTCATAGAGAGGCCCAATGCAGTGGACACTTGCTATCCATTTGATGTGCCGGATTATCAGAGCCTGAGGAGCATACTTGCCAACAATGGGAAATTCGAATTTATTGCTGAAGAATTCCAATGGAGCACCGTGAAGCAAAATGGTAAATCCGGGGCCTGCAAGAGGGCAAATGTGAACGATTTCTTTAATAGGCTGAATTGGCTCGTGAAGTCAGACGGGAATGCGTACCCTCTCCAGAATTTGACAAAGGTAAACAACGGTGATTATGCGAGGCTTTACATCTGGGGAGTTCATCACCCTTCAACAGACACTGAGCAAACCAACCTGTACAAGAATAATCCTGGTAGGGTCACTGTATCTACCAAAACTAGTCAAACAAGTGTAGTGCCCAACATCGGCAGCAGACCTTGGGTGAGAGGACAAAGTGGCAGAATCAGCTTCTATTGGACTATTGTAGAGCCTGGGGATTTGATAGTCTTCAACACAATAGGGAATTTAATTGCCCCAAGAGGACATTACAAGTTGAACAATCAGAAGAAGAGCACAATTCTGAACACTGCAACTCCCATAGGCTCATGTGTCAGTAAATGTCATACAGACAAAGGTTCTCTCTCTACCACCAAGCCCTTTCAAAATATCTCAAGGATAGCAATTGGAGATTGTCCCAAATATGTCAAACAAGGCTCCTTAAAACTTGCAACTGGGATGAGAAATATCCCTGAAAAGGCATCAAGAGGGCTTTTTGGAGCAATAGCTGGGTTCATAGAAAATGGATGGCAAGGCCTGATTGATGGTTGGTACGGCTTCAGACACCAAAATGCGGAAGGAACAGGAACAGCTGCTGATCTAAAATCCACTCAGGCAGCCATCGATCAGATCAATGGAAAACTTAATCGTCTTATTGAGAAGACAAACGAGAAATACCATCAAATTGAGAAAGAATTCGAACAAGTTGAAGGAAGGGTCCAAGATCTGGAGAAGTATGTTGAGGACACAAAGATTGATCTATGGTCATATAATGCAGAGCTATTAGTCGCTCTGGAAAACCAGCATACTATAGATGTAACTGACTCGGAGATGAACAAGCTCTTTGAAAGAGTAAGGCGACAACTCAGGGAGAATGCTGAAGACAAAGGAAATGGGTGCTTCGAAATATTCCACAAATGTGACAACAACTGCATTGAAAGCATTCGGAATGGGACCTATGATCATGATGTCTATAGAGATGAAGCGATCAACAATCGATTCCAAATACAGGGAGTCAAATTGACCCAGGGATACAAGGACATCATTCTTTGGATTTCGTTCTCCATATCATGCTTTTTGCTCGTAGCACTGCTTTTGGCCTTCATTTTGTGGGCTTGTCAGAACGGAAACATCCGGTGCCAGATTTGTATTTAG
>A_/_H4N3|JX454706|A/duck/Korea/DY97/2007
ATGCTATCAATTGTAATTTTGTTTCTGCTCGTAGCAGAGAATTCTTCTCAAAGCTACACAGGAAACCCTGTGATATGCATGGGGCATCATGCTGTTGCCAATGGAACCATAGTAAAGACCCTAGTCGATGATCAAGTAGAAGTGGTCACTGCACAAGAACTAGTAGAATCGCAGAATCTCCCGGAATTATGTCCGAGTCCACTGAGACTAATTGACGGTCAGACTTGCGATATCATCAATGGAGCATTGGGAAGCCCAGGATGTGACCATCTGAATGGTGCAGAATGGGATGTATTCATAGAAAGACCCAATGCAATGGATACCTGCTATCCATTCGATGTGCCAAATTACCAAAGCCTGAGAAGCATACTTGCAAACAATGGGAAATTCGAATTCATTGCAGAAGATTTTCAATGGACTACAGTGAAGCAAAATGGGAAATCTGGAGCTTGCAAGAGAGCAAACGTGAATGACTTCTTCAACAGGTTAAATTGGCTGACAAAGTCAGACGGAAATGCATACCCTCTTCAAAATCTGACAAAAGTGAATAACGGTGATTATGCAAGGCTTTACATTTGGGGGGTCCATCACCCTTCGACAGATACAGAGCAAACTAATCTATACAAAAACAACCCGGGAAGAGTCACTGTTTCTACCAAAACTAGCCAAACAAGTGTAGTCCCTAACATTGGTAGCAGACCCTGGGTGAGAGGACAAAGTGGCAGGATAAGCTTCTACTGGACTATCGTAGAGCCTGGAGACCTAGTAGTCTTCAATACAATAGGGAATCTAATTGCCCCAAGAGGACATTACAAGCTAAACAATCAGAAAAAGAGTACAATTCTGAACACTGCAGTCTCCATAGGCTCATGTGTTAGCAGATGTCACACAGACAAAGGCTCTCTCTCCACGACTAAACCTTTCCAGAACATCTCGAGAATAGCAATTGGAGATTGCCCCAAATATGTTAAACAGGGCTCTTTAAAACTTGCAACAGGGATGAGGAACATTCCTGAAAAAGCATCGAGAGGACTCTTTGGAGCAATAGCTGGATTTATAGAGAATGGCTGGCAGGGTCTAATTGATGGTTGGTATGGATTCAGACATCAAAATGCAGAAGGAACAGGAACAGCAGCAGACCTCAAATCCACTCAGGCAGCCATTGATCAGATCAATGGAAAATTGAACCGTCTTATCGAAAAGACAAATGAAAAATACCATCAAATTGAAAAGGAGTTCGAACAGGTCGAGGGGAGAATTCAAGATTTGGAGAAATATGTTGAGGATACAAAGATTGACTTGTGGTCATATAATGCAGAACTGTTAGTAGCACTGGAAAACCAGCACACCATAGATGTGACTGATTCGGAGATGAACAAACTTTTTGAAAGAGTAAGGCGTCAACTCAGAGAAAATGCTGAAGACAAAGGAAATGGATGTTTCGAGATATTTCACAAATGTGACAACAATTGCATTGAGAGCATCCGGAATGGAACTTATGATCATGACATTTACAGAGATGAGGCAATCAACAACCGATTCCAAATTCAAGGAGTCAAATTGACCCAGGGATACAAAGACATCATTCTTTGGATTACATTCTCCATATCATGCTTTTTGCTCGTTGCACTGCTTTTAGCCTTTATTTTGTGGGCTTGTCAAAACGGAAACATCAGGTGCCAGATTGCTTGTATTTAG
>A_/_H4N6|KX162620|A/duck/Shanghai/408-1/2009
ATGCTATCAATCATTGTGATTTTGTTTCTGCTTGTTGCAGAGAGCTCTTCTCAAAACTACACAGGAAACCCTGTGATATGCATGGGACATCATGCTGTGGCCAATGGAACTATGGTAAAGACCCTCACCGATGATCAAGTGGAAGTGGTCACTGCACAAGAACTGGTGGAATCACAGAACCTCCCGGAACTATGCCCGAGTCCTCTAAGACTAGTCGATGGCCAGACCTGTGACATCATCAATGGAGCCTTAGGAAGCCCAGGATGTGATCATTTGAATGGTGCTGAGTGGGACATTTTCATAGAGAGGCCCAATGCAGTGGACACTTGCTATCCATTTGATGTGCCGGATTATCAGAGCCTGAGGAGCATACTTGCCAACAATGGGAAATTCGAATTTATTGCTGAAGAATTCCAATGGAGCACCGTGAAGCAAAATGGTAAATCCGGGGCCTGCAAGAGGGCAAATGTGAACGATTTCTTTAATAGGCTGAATTGGCTCGTGAAGTCAGACGGGAATGCGTACCCTCTCCAGAATTTGACAAAGATAAACAACGGTGATTATGCGAGGCTTTACATCTGGGGAGTTCATCACCCTTCAACAGACACTGAACAAACCAACCTGTACAAGAATAATCCTGGTAGGGTCACTGTATCTACCAAAACTAGTCAAACAAGTGTAGTGCCCAACATCGGCAGCAGACCTTGGGTGAGAGGACAAAGTGGCAGAATCAGCTTCTATTGGACTATTGTAGAGCCTGGGGATTTGATAGTCTTCAACACAATAGGGAATTTAATTGCCCCAAGAGGACATTACAAGTTGAACAATCAGAAGAAGAGCACAATTCTGAACACTGCAACTCCCATAGGGTCATGTGTCAGTAAATGTCATACAGACAAAGGTTCTCTCTCTACCACCAAGCCCTTTCAAAATATCTCAAAGATAGCAATTGGAGATTGTCCCAAATATGTCAAACAAGGCTCCTTAAAGCTTGCAACTGGAATGAGAAATATCCCTGAAAAGGCATCAAGAGGGCTTTTTGGAGCAATAGCTGGGTTCATAGAAAATGGATGGCAAGGCCTGATTGATGGTTGGTACGGCTTCAGACACCAAAATGCGGAAGGAACAGGAACAGCTGCTGATCTGAAATCCACTCAGGCAGCCATCGATCAGATCAATGGAAAACTTAATCGTCTTATTGAGAAGACAAACGAGAAATACCATCAAATTGAGAAAGAATTCGAACAAGTTGAAGGAAGGATCCAAGATCTGGAGAAGTATATTGAGGACACAAAGATTGATCTATGGTCATATAATGCAGAGCTACTAGTCGCTCTGGAAAACCAGCACACTATAGATGTAACTGACTCGGAGATGAACAAGCTCTTTGAAAGAGTAAGGCGACAACTCAGGGAGAATGCTGAAGATAAAGGAAATGGGTGCTTCGAAATATTCCACAAATGCGACAACAACTGCATTGAAAGCATTCGGAATGGGACCTATGATCATGATGTCTATAGAGATGAAGCGATCAACAATCGATTCCAAATACAGGGAGTCAAATTGACTCAGGGATACAAGGACATCATTCTTTGGATTTCGTTTTCCATATCATGCTTTTTGCTCGTAGCACTGCTTTTGGCCTTCATTTTGTGGGCTTGTCAGAACGGAAACATCCGGTGCCAGATTTGTATTTAA
>A_/_H4N6|CY164392|A/mallard/Sweden/3348/2003
ATGCTATCAATTGTGATTTTGTTTCTGCTTGTTGCAGAGAGCTCTTCCCAAAACTACACAGGAAACCCTGTGATATGCATGGGACATCATGCTGTGGCCAATGGGACTATGGTAAAGACCCTCACTGATGATCAAGTGGAAGTGGTCACTGCACAGGAACTGGTAGAATCACAGAACCTCCCGGAACTATGCCCGAGTCCTCTAAGACTAGTCGATGGTCAGACCTGTGATATCATCAATGGAGCCTTAGGAAGCCCAGGATGTGACTATTTAAATGGTGCCGAATGGGACATTTTCATAGAGAGGCCCAATGCAGTGGACACCTGCTACCCATTTGATGTGCCAGATTATCAGAGCCTAAGGAGCATACTTGCCAACAATGGGAAATTCGAATTCATTGCTGAAGAATTTCAATGGAACACTGTGAAGCAAAATGGTAAATCCGGAGCCTGCAAGAGGGCAAATGTGAACGATTTCTTTAATAGGCTGAATTGGCTAGTGAAGTCAGACGGAAATGCATACCCTCTTCAAAATCTGACAAAGGTAAACAACGGTGATTATGCGAGGCTTTACATCTGGGGAGTTCATCACCCTTCGACGGACACCGAGCAAACCAATCTGTACAAAAACAATCCTGGTAGGGTCACTGTATCTACCAAAAATAGTCAAACAAGTGTAGTGCCCAACATTGGCAGCAGACCTTGGGTGAGAGGACAAAGTGGCAGAATCAGCTTCTATTGGACTATTGTAGAGCCTGGAGATTTGATAGTCTTCAACACAATAGGAAATTTAATTGCCCCAAGAGGACATTACAAATTAAACAATCAGAAGAAAAGCACAATTCTGAACACTGCAATTCCCATAGGCTCATGTGTCAGCAAATGTCATACAGACAAAGGTTCTCTCTCTACCACTAAGCCCTTTCAAAATATCTCAAGGATAGCAATTGGAGACTGTCCCAAATATGTCAAACAAGGCTCCCTAAAACTTGCAACTGGGATGAGAAATATCCCTGAAAAGGCATCAAGAGGGCTTTTTGGAGCAATAGCTGGGTTCATAGAGAATGGCTGGCAAGGCCTAATTGATGGTTGGTATGGCTTCAGACACCAGAATGCAGAAGGAACAGGAACAGCTGCCGATCTAAAATCCACTCAGGCAGCCATTGACCAGATCAATGGGAAACTTAACCGTCTTATTGAGAAGACAAACGAGAAATACCACCAAATCGAAAAAGAATTCGAACAAGTTGAGGGGAGAATCCAAGACCTGGAGAAGTATGTTGAGGACACAAAAATTGATCTATGGTCATATAATGCAGAGCTATTAGTCGCTCTAGAGAACCAGCATACTATAGATGTGACTGACTCGGAGATGAACAAGCTCTTTGAAAGAGTAAGGCGACAACTCAGAGAGAATGCTGAAGACAAAGGAAATGGGTGCTTTGAGATATTCCACAAATGCGACAACAACTGCATTGAAAGCATTCGAAATGGGACCTATGATCATGATGTTTATAGAGATGAAGCGATCAACAATCGGTTCCAAATACAGGGAGTCAAATTGACCCAGGGATACAAGGACATCATCCTTTGGATTTCGTTCTCCATATCATGCTTCTTGCTCATAGCACTGCTTTTGGCCTTCATTTTGTGGGCTTGTCAGAACGGAAACATCCGGTGCCAGATTTGCATTTAA
>A_/_H4N6|CY164384|A/mallard/Sweden/3272/2003
ATGCTATCAATTGTGATTTTATTTCTGCTTGTTGCAGAGAGCTCTTCTCAAAACTATACAGGAAACCCTGTGATATGCATGGGACATCATGCTGTGGCCAATGGGACTATGGTAAAGACCCTCACTGATGATCAAGTGGAAGTGGTCACTGCACAAGAACTGGTAGAATCACAGAACCTCCCGGAACTATGCCCGAGTCCCTTAAGACTAGTTGATGGCCAGACCTGTGATATCATCAATGGAGCCTTAGGAAGCCCAGGATGTGACCATTTGAATGGTGCTGAATGGGACATTTTTATAGAGAGACCCAATGCAGTGGACACTTGCTATCCATTTGATGTGCCAGATTATCAGAGCTTAAGGAGCATACTTGCCAACAATGGGAAATTCGAATTCATTGCTGAGGAATTCCAATGGAGCACTGTGAAGCAAAATGGTAAATCCGGAGCCTGCAAGAGGGCAAATGTGAACGATTTCTTTAATAGGCTGAATTGGCTAGTGAAGTCAGACGGAGATGCGTACCCTCTCCAGAATTTGACAAAAGTGAACAACGGTGATTATGCGAGGCTTTACATCTGGGGAGTTCACCACCCCTCGACGGACACCGAGCAAACCAACCTGTACAAGAACAATCCTGGTAGGGTCACTGTATCTACCAAAACTAGTCAAACAAGTGTAGTGCCCAACATTGGCAGCAGACCTTGGGTGAGAGGACAAAGTGGCAGAATCAGCTTCTATTGGACTATTGTAGAGCCTGGAGATTTGATAGTCTTCAACACAATAGGAAATTTAATTGCCCCAAGAGGACATTACAAATTAAACAGTCAGAAGAAGAGCACAATTCTGAACACCGCAACTCCCATAGGCTCATGTGTCAGTAAATGTCATACAGACAAAGGTTCTCTCTCTACCACCAAGCCCTTTCAAAATATCTCAAGGATAGCAATTGGAGATTGTCCCAAATATGTCAAACAAGGCTCCCTAAAACTTGCAACTGGGATGAGAAATATCCCTGAAAAGGCATCAAGAGGGCTTTTTGGAGCAATAGCTGGATTCATAGAGAATGGATGGCAAGGCCTAATTGATGGTTGGTATGGATTCAGACACCAAAATGCAGAAGGAACAGGAACAGCTGCTGATCTAAAATCCACTCAGGCAGCCATCGATCAGATCAATGGGAAACTTAATCGTCTTATTGAGAAGACAAACGAGAAATACCATCAAATCGAAAAAGAATTCGAACAAGTTGAAGGAAGAATCCAAGACCTGGAGAAGTATGTTGAGGACACAAAAATTGACCTATGGTCATATAATGCAGAGCTATTAGTCGCTCTGGAAAACCAGCATACTATAGATGTGACTGACTCGGAGATGAACAAGCTCTTTGAAAGGGTAAAGCGACAACTCAGGGAGAATGCTGAAGACAAAGGAAATGGGTGCTTTGAAATATTCCACAAATGTGACAACAACTGCATTGAAAGCATTCGGAATGGGACCTATGATCATGATGTCTATAGAGACGAAGCGATCAACAATCGATTCCAAATACAGGGAGTCAAATTGACCCAGGGATACAAAGACATCATCCTTTGGATTTCGTTCTCCATATCATGCTTTTTGCTCGTAGCACTGCTTTTGGCCTTCATTTTGTGGGCTTGTCAGAACGGAAACATCCGGTGCCAGATTTGCATTTAA
>A_/_H4N6|CY164376|A/mallard/Sweden/3271/2003
ATGCTATCAATTGTGATTTTATTTCTGCTTGTTGCAGAGAGCTCTTCTCAAAACTATACAGGAAACCCTGTGATATGCATGGGACATCATGCTGTGGCCAATGGGACTATGGTAAAGACCCTCACTGATGATCAAGTGGAAGTGGTCACTGCACAAGAACTGGTAGAATCACAGAACCTCCCGGAACTATGCCCGAGTCCCTTAAGACTAGTTGATGGCCAGACCTGTGATATCATCAATGGAGCCTTAGGAAGCCCAGGATGTGACCATTTGAATGGTGCTGAATGGGACATTTTTATAGAGAGACCCAATGCAGTGGACACTTGCTATCCATTTGATGTGCCAGATTATCAGAGCTTAAGGAGCATACTTGCCAACAATGGGAAATTCGAATTCATTGCTGAGGAATTCCAATGGAGCACTGTGAAGCAAAATGGTAAATCCGGAGCCTGCAAGAGGGCAAATGTGAACGATTTCTTTAATAGGCTGAATTGGCTAGTGAAGTCAGACGGAGATGCGTACCCTCTCCAGAATTTGACAAAAGTGAACAACGGTGATTATGCGAGGCTTTACATCTGGGGAGTTCACCACCCCTCGACGGACACCGAGCAAACCAACCTGTACAAGAACAATCCTGGTAGGGTCACTGTATCTACCAAAACTAGTCAAACAAGTGTAGTGCCCAACATTGGCAGCAGACCTTGGGTGAGAGGACAAAGTGGCAGAATCAGCTTCTATTGGACTATTGTAGAGCCTGGAGATTTGATAGTCTTCAACACAATAGGAAATTTAATTGCCCCAAGAGGACATTACAAATTAAACAGTCAGAAGAAGAGCACAATTCTGAACACCGCAACTCCCATAGGCTCATGTGTCAGTAAATGTCATACAGACAAAGGTTCTCTCTCTACCACCAAGCCCTTTCAAAATATCTCAAGGATAGCAATTGGAGATTGTCCCAAATATGTCAAACAAGGCTCCCTAAAACTTGCAACTGGGATGAGAAATATCCCTGAAAAGGCATCAAGAGGGCTTTTTGGAGCAATAGCTGGATTCATAGAGAATGGATGGCAAGGCCTAATTGATGGTTGGTATGGATTCAGACACCAAAATGCAGAAGGAACAGGAACAGCTGCTGATCTAAAATCCACTCAGGCAGCCATCGATCAGATCAATGGGAAACTTAATCGTCTTATTGAGAAGACAAACGAGAAATACCATCAAATCGAAAAAGAATTCGAACAAGTTGAAGGAAGAATCCAAGACCTGGAGAAGTATGTTGAGGACACAAAAATTGACCTATGGTCATATAATGCAGAGCTATTAGTCGCTCTGGAAAACCAGCATACTATAGATGTGACTGACTCAGAGATGAACAAGCTCTTTGAAAGGGTAAAGCGACAACTCAGGGAGAATGCTGAAGACAAAGGAAATGGGTGCTTTGAAATATTCCACAAATGTGACAACAACTGCATTGAAAGCATTCGGAATGGGACCTATGATCATGATGTCTATAGAGACGAAGCGATCAACAATCGATTCCAAATACAGGGAGTCAAATTGACCCAGGGATACAAAGACATCATCCTTTGGATTTCGTTCTCCATATCATGCTTTTTGCTCGTAGCACTGCTTTTGGCCTTCATTTTGTGGGCTTGTCAGAACGGAAACATCCGGTGCCAGATTTGCATTTAA
>A_/_H4N6|CY164368|A/mallard/Sweden/3223/2003
ATGTTATCAATTGTGATCTTGTTTCTGCTTGTTGCAGAGAGCTCTTCTCAAAACTATACAGGAAACCCTGTGATATGCATGGGACATCATGCTGTGGCCAATGGGACTATGGTAAAGACCCTCACTGATGATCAAGTGGAGGTGGTCACTGCACAAGAACTGGTAGAATCACAGAACCTCCCGGAACTATGCCCGAGTCCCTTAAGACTAGTTGATGGCCAGACCTGTGATATCATCAATGGAGCCTTAGGAAGCCCAGGATGTGACCATTTGAATGGTGCTGAATGGGACATTTTCATAGAGAGGCCCAATGCAGTGGACACTTGCTATCCATTTGATGTGCCAGATTATCAGAGCCTAAGGAGCATACTTGCCAACAATGGGAAATTCGAATTCATTGCTGAGGAATTCCAATGGAGCACTGTGAAGCAAAATGGTAAATCCGGAGCCTGCAAGAGGGCAAATGTGAACGATTTCTTTAATAGGCTGAATTGGCTAGTGAAGTCAGACGGAAATGCGTACCCTCTCCAGAATTTGACCAAAGTGAACAACGGTGATTATGCGAGGCTTTACATCTGGGGAGTTCACCACCCCTCGACGGACACCGAGCAAACCAACCTGTACAAGAACAATCCTGGTAGGGTCACTGTGTCTACCAAAACTAGTCAAACAAGTGTAGTGCCCAACATTGGCAGCAGACCTTGGGTGAGAGGACAAAGTGGCAGAATTAGCTTCTATTGGACTATTGTAGAGCCTGGAGATTTGATAGTCTTCAACACAATAGGAAATTTAATTGCCCCAAGGGGACATTACAAATTAAACAGTCAGAAGAAGAGCACAATTCTGAACACCGCAACTCCCATAGGCTCATGTGTCAGTAAATGTCACACAGACAAAGGTTCTCTCTCCACCACCAAGCCCTTTCAAAATATCTCAAGGATAGCAATTGGAGATTGTCCCAAATATGTCAAACAAGGCTCCCTAAAACTTGCAACTGGGATGAGAAATATCCCTGAAAGGGCATCAAGAGGGCTTTTTGGAGCAATAGCTGGATTCATAGAGAATGGATGGCAAGGCCTAATTGATGGTTGGTATGGATTCAGACACCAAAATGCAGAAGGAACAGGAACAGCTGCTGATCTAAAATCCACTCAGGCAGCCATCGATCAGATCAATGGAAAACTTAATCGTCTTATTGAGAAGACAAACGAGAAATACCATCAAATCGAAAAAGAATTCGAACAAGTTGAAGGAAGAATCCAAGACCTGGAGAAGTATGTTGAGGACACAAAAATTGATCTATGGTCATATAATGCAGAGCTATTAGTCGCTCTGGAAAACCAGCATACTATAGATGTGACTGACTCGGAGATGAACAAGCTCTTTGAAAGAGTAAGGCGACAACTCAGAGAGAATGCTGAAGACAAAGGAAATGGGTGCTTTGAAATATTCCACAAATGTGACAACAACTGCATTGAAAGCATTCGGAATGGGACTTATGATCATGATGTTTATAGAGACGAAGCGATCAACAATCGATTCCAAATACAGGGAGTCAAATTGACCCAGGGATACAAAGACATCATCCTTTGGATTTCGTTCTCCATATCATGCTTTTTGCTCGTAGCACTGCTTTTGGCCTTCATTTTGTGGGCTTGTCAGAACGGAAACATCCGGTGCCAGATTTGCATTTAA
>A_/_H4N6|CY164360|A/mallard/Sweden/3221/2003
ATGTTATCAATTGTGATCTTGTTTCTGCTTGTTGCAGAGAGCTCTTCTCAAAACTATACAGGAAACCCTGTGATATGCATGGGACATCATGCTGTGGCCAATGGGACTATGGTAAAGACCCTCACTGATGATCAAGTGGAGGTGGTCACTGCACAAGAACTGGTAGAATCACAGAACCTCCCGGAACTATGCCCGAGTCCCTTAAGACTAGTTGATGGCCAGACCTGTGATATCATCAATGGAGCCTTAGGAAGCCCAGGATGTGACCATTTGAATGGTGCTGAATGGGACATTTTCATAGAGAGGCCCAATGCAGTGGACACTTGCTATCCATTTGATGTGCCAGATTATCAGAGCCTAAGGAGCATACTTGCCAACAATGGGAAATTCGAATTCATTGCTGAGGAATTCCAATGGGGCACTGTGAAGCAAAATGGTAAATCCGGAGCCTGCAAGAGGGCAAATGTGAACGATTTCTTTAATAGGCTGAATTGGCTAGTGAAGTCAGACGGAAATGCGTACCCTCTCCAGAATTTGACCAAAGTGAACAACGGTGATTATGCGAGGCTTTACATCTGGGGAGTTCACCACCCCTCGACGGACACCGAGCAAACCAACCTGTACAAGAACAATCCTGGTAGGGTCACTGTGTCTACCAAAACTAGTCAAACAAGTGTAGTGCCCAACATTGGCAGCAGACCTTGGGTGAGAGGACAAAGTGGCAGAATTAGCTTCTATTGGACTATTGTAGAGCCTGGAGATTTGATAGTCTTCAACACAATAGGAAATTTAATTGCCCCAAGGGGACATTACAAATTAAACAGTCAGAAGAAGAGCACAATTCTGAACACCGCAACTCCCATAGGCTCATGTGTCAGTAAATGTCACACAGACAAAGGTTCTCTCTCCACCACCAAGCCCTTTCAAAATATCTCAAGGATAGCAATTGGAGATTGTCCCAAATATGTCAAACAAGGCTCCCTAAAACTTGCAACTGGGATGAGAAATATCCCTGAAAGGGCATCAAGAGGGCTTTTTGGAGCAATAGCTGGATTCATAGAGAATGGATGGCAAGGCCTAATTGATGGTTGGTATGGATTCAGACACCAAAATGCAGAAGGAACAGGAACAGCTGCTGATCTAAAATCCACTCAGGCAGCCATCGATCAGATCAATGGAAAACTTAATCGTCTTATTGAGAAGACAAACGAGAAATACCATCAAATCGAAAAAGAATTCGAACAAGTTGAAGGAAGAATCCAAGACCTGGAGAAGTATGTTGAGGACACAAAAATTGATCTATGGTCATATAATGCAGAGCTATTAGTCGCTCTGGAAAACCAGCATACTATAGATGTGACTGACTCGGAGATGAACAAGCTCTTTGAAAGAGTAAGGCGACAACTCAGAGAGAATGCTGAAGACAAAGGAAATGGGTGCTTTGAAATATTCCACAAATGTGACAACAACTGCATTGAAAGCATTCGGAATGGGACTTATGATCATGATGTTTATAGAGACGAAGCGATCAACAATCGATTCCAAATACAGGGAGTCAAATTGACCCAGGGATACAAAGACATCATCCTTTGGATTTCGTTCTCCATATCATGCTTTTTGCTCGTAGCACTGCTTTTGGCCTTCATTTTGTGGGCTTGTCAGAACGGAAACATCCGGTGCCAGATTTGCATTTAA
>A_/_H4N6|CY164352|A/mallard/Sweden/2120/2003
ATGCTATCAATTGTGATTTTGTTTCTGCTTGTTGCAGAGAGTTCTTCTCAAAACCATACAGGAAACCCTGTGATATGCATGGGACATCATGCTGTGGCCAATGGGACTATGGTAAAGACCCTCACTGACGATCAAGTGGAAGTGGTCACTGCACAAGAATTGGTAGAATCACAGAACCTCCCGGAACTATGCCCGAGTCCCTTAAGACTAGTCGATGGCCAGACCTGTGATATCATCAATGGAGCCCTAGGAAGCCCAGGATGTGACCATTTGAATGGTGCTGAATGGGACATTTTTATAGAGAGGCCCAATGCAGTGGATACTTGCTATCCATTTGATGTGCCAGATTATCAGAGCCTAAGGAGCATACTTGCCAACAATGGGAAATTCGAATTCATTGCTGAGGAATTCCAATGGAGCACTGTGAAGCAAAATGGTAAATCCGGAGCCTGCAAGAGGGCAAATGTGAACGATTTCTTTAACAGGCTGAATTGGCTAGTGAAGTCAGACGGAAATGCGTACCCTCTCCAGAATTTGACAAAAGTGAACAACGGTGATTATGCGAGGCTTTACATTTGGGGAGTTCACCACCCCTCGACGGACACCGAGCAAACCAACCTGTACAAGAACAATCCTGGTAGGGTCACTGTATCTACCAAAACTAGTCAAACAAGTGTAGTGCCCAACATTGGCAGCAGACCTTGGGTGAGAGGACAAAGTGGCAGAATCAGCTTCTATTGGACTATTGTAGAGCCTGGAGATTTAATAGTCTTCAACACAATAGGAAATTTAATTGCCCCAAGAGGACATTACAAATTAAACAGTCAGAAGAAGAGCACAATTCTGAACACCGCAACTCCCATAGGCTCATGTGTCAGTAAATGTCATACAGACAAAGGTTCTCTCTCTACCACCAAGCCCTTTCAAAATATCTCAAGGATAGCAATTGGAGATTGTCCCAAATATGTCAAACAAGGCTCTCTAAAACTTGCAACTGGGATGAGAAATATCCCTGAAAAGGCGTCAAGAGGGCTTTTTGGAGCAATAGCTGGATTCATAGAGAATGGATGGCAAGGCTTAATTGATGGTTGGTATGGATTCAGACACCAAAATGCAGAAGGAACAGGAACAGCTGCTGATCTAAAATCCACTCAGGCAGCCATCGATCAGATCAATGGGAAACTTAATCGTCTTATTGAGAAGACAAACGAGAAATACCATCAAATCGAAAAAGAATTCGAACAAGTTGAAGGAAGAATCCAAGACCTGGAGAAGTATGTTGAGGACACAAAAATTGATCTATGGTCATATAATGCAGAGCTATTAGTCGCTCTGGAAAACCAGCATACTATAGATGTGACTGACTCGGAGATGAACAAGCTCTTTGAAAGGGTAAGGCGACAACTCAGGGAGAATGCTGAAGACAAAGGAAATGGGTGCTTTGAAATATTCCACAAATGTGACAACAACTGCATTGAAAGCATTCGGAATGGGACCTATGATCATGATGTTTATAGAGACGAAGCGATCAACAATCGATTCCAAATACAGGGAGTCAAATTGACCCAGGGATACAAAGACATCATCCTTTGGATTTCGTTCTCCATATCATGCTTTTTGCTCGTAGCACTGCTTTTGGCCTTCATTTTGTGGGCTTGTCAGAACGGAAACATCCGGTGCCAGATTTGCATTTAA
>A_/_H4N6|CY164448|A/mallard/Sweden/5714/2005
ATGCTATCAATTGTGATCCTGTTTCTGCTTGTTGCAGAGAGCTCTTCCCAAAACTACACAGGAAACCCCGTGATATGCATGGGACACCATGCCGTGGCCAATGGGACTATGGTAAAGACCCTCACTGATGACCAAGTGGAAGTGGTCACTGCACAGGAACTGGTAGAATCACAGAACCTCCCGGAACTATGCCCGAGTCCTCTAAGACTAGTCGATGGTCAGACCTGTGATATAATCAATGGAGCCTTGGGAAGCCCAGGATGTGATCACTTGAATGGTGCTGAATGGGACATTTTCATAGAGAGGCCCAATGCAGTGGACACTTGCTATCCATTTGATGTGCCAGATTATCAGAGCCTAAGGAGCATACTTGCCAACAATGGGAAATTCGAATTCATTGCTGAAGAATTCCAATGGAACACTGTGAAGCAAAATGGTAAATCCGGGGCCTGCAAGAGGGCAAATGTGAATGATTTCTTTAATAGGTTGAATTGGCTAGTGAAGTCAGACGGAAATGCATACCCTCTCCAAAACCTGACAAAAGTAAACAACGGTGATTATGCAAGGCTTTACATCTGGGGAGTCCATCATCCTTCAACGGACACCGAGCAAACCAATCTGTACAAGAACAATCCTGGTAGGGTCACTGTATCTACCCAAACTAGTCAAATAAGTGTAGTGCCCAACATTGGCAGCAGACCTTGGGTGAGAGGACAAAGTGGCAGAATCAGCTTCTATTGGACTATCGTGGAGCCTGGAGATTTGATAGTCTTCAACACAATAGGAAATTTAATTGCCCCAAGAGGACATTACAAATTAAACAACCAGAAGAAGAGCACAATTCTGAACACTGCAATTCCCATAGGCTCATGTGTCAGCAAATGTCACACAGACAAAGGTTCTCTCTCTACCACTAAGCCCTTTCAAAATATTTCAAGGATAGCAATTGGAGATTGTCCCAAATATGTCAAACAGGGCTCCCTAAAACTTGCAACTGGGATGAGGAATATCCCTGAAAAGGCATCAAGAGGGCTTTTTGGGGCAATAGCTGGGTTCATAGAGAATGGCTGGCAAGGCCTAATTGATGGTTGGTATGGCTTCAGACACCAAAATGCAGAAGGAACAGGAACAGCTGCTGATCTAAAATCCACTCAGGCAGCCATTGATCAGATCAATGGGAAACTTAACCGTCTTATTGAGAAGACAAACGAGAAATATCATCAAATCGAAAAAGAATTCGAACAAGTTGAGGGGAGAATCCAAGACCTGGAGAAGTATGTTGAGGACACAAAAATTGATCTATGGTCATATAATGCAGAACTATTAGTCGCTCTGGAAAACCAGCATACTATAGATGTGACTGACTCGGAGATGAACAAGCTCTTTGAAAGAGTAAGGCGACAACTCAGGGAGAATGCTGAAGACAAAGGAAATGGGTGCTTTGAAATATTCCACAAATGTGACAACAACTGCATTGAAAGCATTCGAAATGGGACCTATGATCATGATGTTTATAGAGATGAAGCGATTAACAATCGATTCCAAATACAGGGAGTCAAATTGACCCAGGGATACAAGGACATCATCCTTTGGATTTCGTTCTCCATATCATGCTTCTTGCTCGTAGCACTGCTTTTGGCCTTCATTTTGTGGGCTTGTCAGAACGGAAACATCCGGTGCCAGATTTGCATTTAA
>A_/_H4N2|CY164440|A/mallard/Sweden/5709/2005
ATGCTATCAATTGTGATTTTGTTTCTGCTTGTTGCAGAGAGCTCCTCTCAAAACTACACAGGGAACCCTGTGATATGCATGGGACATCATGCTGTGGCCAATGGAACTATGGTGAAGACCCTCACTGATGATCAAGTGGAAGTGGTCACTGCACAAGAACTGGTAGAATCACAGAACCTCCCGGAACTATGTCCGAGCCCTCTAAGATTAGTCGATGGCCAGACCTGTGATATCATCAATGGAGCCTTGGGAAGCCCAGGATGTGACCATTTGAATGGTGCTGAATGGGACATTTTCATAGAGAGGCCCAACGCAGTGGACACTTGCTATCCATTTGATGTGCCAGATTATCAGAGCCTAAGGAGCATACTTGCCAACAATGGGAAATTCGAATTCATTGCTGAGGAATTCCAGTGGAGCACTGTGAAGCAAAATGGTAAATCCGGGGCCTGCAAGAGGGCAAATGTGAATGATTTCTTTAATAGGCTGAATTGGCTAGTGAAGTCAGACGGGAATGCGTACCCTCTCCAGAATTTGACAAAAGTAAACAACGGTGATTATGCGAGGCTTTACATCTGGGGAGTTCACCACCCCTCAACGGACACTGAGCAGACCAACCTGTACAAGAACAATCCTGGTAGGGTCACTGTATCTACCAAAACTAGTCAAACAAGCGTAGTGCCCAACATTGGCAGCAGACCTTGGGTGAGAGGACAAAGCGGCAGAATCAGCTTCTATTGGACTATTGTAGAGCCTGGAGATTTGATAGTCTTCAACACAATAGGAAATTTAATTGCCCCAAGAGGACATTACAAATTAAACAGTCAGAAGAAGAGCACAATTCTGAACACTGCAACTCCCATAGGCTCATGTGTCAGTAAATGTCATACAGACAAAGGTTCTCTCTCTACCACCAAGCCCTTTCAGAATATCTCAAGGATAGCAATTGGAGATTGTCCCAAATATGTCAAACAAGGCTCCCTAAAACTTGCAACTGGGATGAGAAATATTCCTGAAAGGGCATCAAGAGGGCTTTTTGGAGCAATAGCTGGGTTCATAGAGAATGGATGGCAAGGCCTGATTGATGGTTGGTATGGCTTCAGACACCAAAATGCAGAAGGAACAGGAACAGCTGCTGATTTAAAATCCACTCAGGCAGCCATCGATCAGATCAATGGGAAACTTAATCGTCTTATTGAGAAGACAAACGAGAAATACCATCAAATCGAAAAAGAATTCGAACAGGTTGAAGGAAGAATCCAGGATCTGGAGAAGTATGTTGAGGACACAAAAATTGACCTATGGTCATATAATGCAGAGCTATTAGTCGCTCTGGAAAACCAGCATACTATAGATGTGACTGACTCTGAGATGAACAAGCTCTTTGAAAGAGTAAGGCGACAACTCAGGGAGAATGCTGAAGACAAAGGAAATGGGTGCTTTGAAATATTCCACAAGTGTGATAACAACTGCATTGAAAGCATTCGGAATGGAACCTATGATCATGATGTTTATAGAGATGAAGCGATCAACAATCGATTCCAAATACAGGGAGTCAAATTGACCCAGGGATACAAGGACATCATCCTTTGGATTTCGTTCTCCATATCATGCTTTTTGCTTGTAGCACTGCTTTTGGCCTTCATTTTGTGGGCTTGTCAGAATGGAAACATCCGGTGCCAGATTTGCATTTAA
>A_/_H4N6|CY164432|A/mallard/Sweden/5640/2005
ATGCTATCAATTGTGATTCTGTTTCTGCTTGTTGCAGAGAGCTCTTCTCAAAACTATACAGGAAACCCTGTGATATGCATGGGACATCATGCTGTGGCCAATGGGACTACGGTAAAGACCCTCACTGATGATCAAGTGGAAGTGGTCACTGCACAAGAACTGGTAGAATCACAGAACCTCCCGGAACTATGCCCGAGTCCCTTAAGACTAGTCGATGGCCAGACCTGTGATATCATCAATGGAGCCTTAGGAAGCCCAGGATGTGACCATTTGAATGGTGCTGAATGGGACATTTTCATAGAGAGGCCCAATGCAGTGGACACTTGCTATCCATTTGATGTGCCAGATTATCAGAGCCTAAGGAGCATACTTGCCAACAATGGGAAATTCGAATTCATTGCTGAGGAATTCCAATGGAGCACTGTGAAGCAAAATGGTAAATCCGGAGCCTGCAAGAGGGCAAATGTGAACGATTTCTTTAATAGGCTGAATTGGCTAGTGAAGTCAGACGGAAATGCGTACCCTCTCCAGAATTTGACAAAAGAGAACAACGGTGATTATGCGAGGCTTTACATCTGGGGAGTTCACCACCCCTCGACGGACACCGAGCAAACCAACCTGTATAAGAACAATCCTGGTAGGGTCACTGTATCTACCAAAACTAGTCAAACAAGTGTAGTGCCCAACATTGGCAGCAGACCTTGGGTGAGAGGACAAAGTGGCAGAATCAGCTTCTATTGGACTATTGTAGAGCCTGGAGATTTGATAGTCTTCAACACAATAGGAAATTTAATTGCCCCAAGAGGACATTACAAATTAAACAGTCAGAAGAAGAGCACAATTCTGAACACCGCAACTCCCATAGGCTCATGTGTCAGTAAATGTCACACAGACAAAGGTTCTCTCTCTACCACCAAGCCCTTTCAAAATATCTCAAGGGTAGCAATTGGAGATTGTCCCAAATATGTCAAACAGGGCTCCCTAAAACTTGCAACTGGGATGAGAAATATCCCTGAAAAGGCATCAAGAGGGCTTTTTGGAGCAATAGCTGGATTCATAGAGAATGGATGGCAAGGCCTAATTGATGGTTGGTATGGATTCAGACACCAAAATGCAGAAGGAACAGGAACAGCTGCTGATCTAAAATCCACTCAGGCAGCCATCGATCAGATCAATGGGAAACTCAATCGTCTTATTGCGAAGACAAACGAAAAATACCATCAAATCGAAAAAGAATTCGAACAAGTTGAAGGAAGAATCCAAGACCTGGAGAAGTATGTTGAGGACACAAAAATTGATCTATGGTCATATAATGCAGAGCTATTAGTCGCCCTGGAAAACCAGCATACTATAGATGTGACTGACTCGGAGATGAACAAGCTCTTTGAAAGGGTAAGGCGACAACTCAGGGAGAATGCTGAAGACAAAGGAAATGGGTGCTTTGAAATATTCCACAAATGTGACAACAACTGCATTGAAAGCATTCGGAATGGGACCTATGATCATGATGTTTATAGAGACGAAGCGATCAACAATCGATTCCAAATACAGGGAGTCAAATTGACTCAGGGATACAAAGACATCATCCTTTGGATTTCGTTCTCCATATCATGCTTTTTGCTCGTAGCACTGCTTTTGGCCTTCATTTTGTGGGCTTGTCAGAACGGAAACATCCGGTGCCAGATTTGCATTTAA
>A_/_H4N6|CY164424|A/mallard/Sweden/4514/2004
ATGCTATCAATTGTGATTTTGTTTCTGCTTGTTGCAGAGAGCTCTTCTCAAAACTACACAGGAAACCCTGTGATATGCATGGGACATCATGCTGTGGCCAATGGGACTATGGTAAAGACCCTCACTGATGATCAAGTGGAAGTGGTCACTGCACAAGAACTGGTAGAATCACAGAGCCTCCCGGAACTATGTCCGAGTCCTCTAAGACTAGTCGATGGCCAGACCTGTGATATTATCAATGGAGCCTTGGGAAGCCCAGGATGTGACCATCTGAATGGTGCTGAATGGGACATTTTCATAGAAAGGCCCAATGCGGTGGACACTTGCTATCCATTTGATGTGCCAGATTATCAGAGCCTAAGGAGCATACTTGCCAACAATGGGAAATTCGAATTCATTGCTGAAGAATTCCAGTGGAGCACTGTGAAGCAAAATGGTAAATCCGGGGCCTGCAAGAGGGCAAATGTGAACGATTTCTTTAATAGGCTGAATTGGCTAGTGAAGTCAGACGGGAATGCGTACCCTCTCCAGAATTTGACAAAAGTAAACAACGGTGATTATGCGAGGCTTTACATCTGGGGAGTTCACCACCCTTCGACGGACACTGAGCAGACCAACCTGTACAAGAACAATCCTGGTAGGGTCACTGTATCTACCAAAACTAGTCAAACAAGCGTAGTGCCCAACATTGGCAGCAGACCTTGGGTGAGAGGACAAAGTGGCAGAATCAGCTTCTATTGGACTATTGTAGAGCCTGGAGATTTGATAGTCTTCAACACAATAGGAAATTTAATTGCCCCAAGAGGACATTACAAATTAAACAGTCAAAAGAAGAGCACAATTCTGAACACTGCAACTCCCATAGGCTCATGTGTCAGTAAATGTCATACAGACAAAGGTTCTCTCTCTACCACCAAGCCCTTTCAAAATATCTCAAGGATAGCAATTGGAGATTGTCCCAAATATGTCAAACAAGGCTCCCTAAAACTTGCAACTGGGATGAGAAATATTCCTGAAAGGGCATCAAGAGGGCTTTTTGGAGCAATAGCCGGGTTCATAGAGAATGGATGGCAAGGCCTGATTGATGGTTGGTACGGCTTCAGACACCAGAATGCAGAAGGAACAGGAACAGCTGCTGATCTAAAATCCACTCAGGCAGCCATCGATCAGATCAATGGGAAACTTAATCGTCTTATTGAGAAGACAAACGAGAAATACCATCAAATCGAAAAAGAATTCGAACAGGTTGAAGGAAGAATCCAAGACCTGGAGAAGTATGTTGAGGACACAAAAATTGACCTATGGTCATATAATGCAGAGCTATTAGTCGCTCTGGAAAACCAGCATACTATAGATGTGACTGACTCTGAGATGAACAAGCTCTTTGAAAGAGTGAGGCGACAACTCAGGGAGAATGCTGAAGACAAAGGAAATGGGTGCTTTGAAATATTCCACAAATGTGACAACAACTGCATTGAAAGCATTCGGAATGGGACCTATGATCATGATGTTTATAGAGATGAAGCGATCAACAATCGATTCCAAATACAGGGAGTCAAATTGACCCAGGGATACAAGGACATCATCCTTTGGATTTCGTTCTCCATATCATGCTTCTTGCTTGTAGCACTGCTTTTGGCCTTCATTTTGTGGGCTTGTCAGAATGGAAACATCCGGTGCCAGATTTGCATTTAA
>A_/_H4N6|CY164416|A/mallard/Sweden/4508/2004
ATGCTATCAATTGTGATTTTGTTTCTGCTTGTTGCAGAGAGCTCTTCTCAAAACTACACAGGAAACCCTGTGATATGCATGGGACATCATGCTGTGGCCAATGGGACTATGGTAAAGACCCTTACTGATGATCAAGTGGAAGTGGTCACTGCACAAGAACTGGTAGAATCACAGAACCTTCCGGAACTATGCCCGAGTCCCCTAAGACTAGTCGATGGCCAGACCTGTGATATCATCAATGGAGCCTTAGGAAGCCCAGGATGTGACCATTTGAATGGTGCTGAATGGGACATTTTCATAGAGAGGCCCAATGCAGTGGACACTTGCTATCCATTTGATGTGCCAGATTATCAGAGCCTAAGGAGCATACTTGCCAACAATGGGAAATTCGAATTCATTGCTGAGGAATTCCAATGGAGCACTGTGAAGCAAAATGGTAAATCTGGGGCCTGCAAGAGGGCAAATGTGAACGATTTCTTTAATAGGCTCAATTGGCTAGTGAAATCAGACGGAAATGCGTACCCTCTCCAGAATTTGACAAAAGTGAACAACGGTGATTATGCGAGGCTTTACATCTGGGGAGTTCACCACCCTTCGACGGACACCGAGCAAACCAATCTGTACAAGAACAATCCTGGTAGAGTCACTGTATCTACCAAAACTAGTCAAACAAGTGTAGTGCCCAACATTGGCAGCAGACCTTGGGTGAGAGGACAAAGTGGCAGAATCAGCTTTTATTGGACTATTGTAGAACCTGGAGATTTGATAGTCTTCAACACAATAGGAAATTTAATTGCCCCAAGAGGACATTACAAATTAAACAGTCAGAAGAAGAGCACAATTCTGAACACCGCAACTCCCATAGGCTCATGTGTCAGTAAATGTCATACAGACAAAGGTTCTCTCTCTACCACCAAGCCCTTTCAAAATATCTCAAGGATAGCAATTGGAGATTGTCCCAAATATGTCAAACAAGGCTCCCTAAAACTTGCAACTGGGATGAGAAATATCCCTGAAAAGGCATCAAGAGGGCTTTTTGGAGCAATAGCCGGGTTCATAGAGAATGGATGGCAAGGCCTAATTGATGGTTGGTATGGCTTCAGACACCAAAATGCAGAAGGAACAGGAACAGCTGCTGATCTAAAATCCACTCAGGCCGCCATCGATCAGATCAATGGGAAGCTTAATCGTCTTATTGAGAAGACAAACGAGAAATACCATCAAATTGAAAAAGAATTCGAACAAGTTGAAGGAAGAATCCAAGACCTGGAGAAGTATGTTGAGGACACAAAAATTGATCTATGGTCATATAATGCAGAGCTATTAGTCGCTCTGGAAAACCAGCATACTATAGATGTGACTGACTCGGAGATGAACAAGCTCTTTGAAAGAGTAAGGCGACAACTCAGGGAGAATGCTGAAGACAAAGGAAATGGGTGCTTTGAAATATTCCACAAATGTGACAACAACTGCATTGAAAGCATTCGGAATGGGACCTATGATCATGATGTTTATAGAGACGAAGCGATCAACAATCGATTCCAAATACAGGGAGTCAAATTGACTCAGGGATACAAGGACATCATCCTTTGGATTTCGTTCTCCATATCATGCTTTTTGCTAGTAGCACTGCTTTTGGCCTTCATTTTGTGGGCTTGTCAGAACGGAAACATCCGGTGCCAGATTTGCATTTAA
>A_/_H4N6|CY164408|A/mallard/Sweden/3715/2004
ATGCTATCAATTGTGATTTTGTTTCTGCTTGTTGCAGAGAGCTCTTCTCAAAACTACACAGGGAACCCTGTGATATGCATGGGACATCATGCTGTGGCCAATGGAACTATGGTGAAGACCCTCACTGATGATCAAGTGGAAGTGGTCACTGCACAAGAACTGGTAGAATCACAGAACCTCCCGGAACTATGTCCGAGCCCTCTAAGACTAGTCGATGGCCAGACCTGTGATATCATCAATGGAGCCTTGGGAAGCCCAGGATGTGACCATTTGAATGGTGCTGAATGGGACATTTTCATAGAGAGGCCCAATACAGTGGACACTTGCTATCCATTTGATGTGCCAGATTATCAGAGCCTAAGGAGCATACTTGCCAACAATGGGAAATTCGAATTCATTGCTGAGGAATTCCAGTGGAGCACTGTGAAGCAAAATGGTAAATCCGGGGCCTGCAAGAGGGCAAATGTGAATGATTTCTTTAATAGGCTGAATTGGCTAGTGAAGTCAGACGGGAATGCGTACCCTCTCCAGAATTTGACAAAAGTAAACAACGGTGATTATGCGAGGCTTTACATCTGGGGAGTTCACCACCCCTCGACGGACACTGAGCAGACCAACCTGTACAAGAACAATCCTGGTAGGGTCACCGTATCTACCAAAACTAGTCAAACAAGCGTAGTGCCCAACATTGGCAGCAGACCTTGGGTGAGAGGACAAAGTGGCAGAATCAGCTTCTATTGGACTATTGTAGAGCCTGGAGATTTGATAGTCTTCAACACAATAGGAAATTTAATTGCCCCAAGAGGACATTACAAATTAAACAGTCAGAAGAAGAGCACAATTCTGAACACTGCAACTCCCATAGGCTCATGTGTCAGTAAATGTCATACAGACAAAGGTTCTCTCTCTACCACCAAGCCCTTTCAGAATATCTCAAGGATAGCAATTGGAGATTGTCCCAAATATGTCAAACAAGGCTCCCTAAAACTTGCAACTGGGATGAGAAATATTCCTGAAAGGGCATCAAGAGGGCTTTTTGGAGCAATAGCTGGGTTCATAGAGAATGGATGGCAGGGCCTGATTGATGGTTGGTATGGCTTCAGACACCAAAATGCAGAAGGAACAGGAACAGCTGCTGATTTAAAATCCACTCAGGCAGCCATCGATCAGATCAATGGGAAACTTAATCGTCTTATTGAGAAGACAAACGAGAAATACCATCAAATCGAAAAAGAATTCGAACAGGTTGAAGGAAGAATCCAAGATCTGGAGAAGTATGTTGAGGACACAAAAATTGACCTATGGTCATATAATGCAGAGCTATTAGTCGCTCTGGAAAACCAGCATACTATAGATGTGACTGACTCTGAGATGAACAAGCTCTTTGAAAGAGTAAGGCGACAACTCAGGGAGAATGCTGAAGACAAAGGAAATGGGTGCTTTGAAATATTCCACAAGTGTGATAACAACTGCATTGAAAGCATTCGGAATGGAACCTATGATCATGATGTTTATAGAGATGAAGCGATCAACAATCGATTCCAAATACAGGGAGTCAAATTGACCCAGGGATACAAGGACATCATCCTTTGGATTTCGTTCTCCATATCATGCTTTTTGCTTGTAGCACTGCTTTTGGCCTTCATTTTGTGGGCTTGTCAGAATGGAAACATCCGGTGCCAGATTTGCATTTAA
>A_/_H4N6|CY164400|A/mallard/Sweden/3374/2003
ATGCTATCAATTGTGATTTTGTTTCTGCTTGTTGCAGAGAGTTCTTCTCAAAACCATACAGGAAACCCTGTGATATGCATGGGACATCATGCTGTGGCCAATGGGACTATGGTAAAGACCCTCACTGACGATCAAGTGGAAGTGGTCACTGCACAAGAATTGGTAGAATCACAGAACCTCCCGGAACTATGCCCGAGTCCCTTAAGACTAGTCGATGGCCAGACCTGTGATATCATCAATGGAGCCCTAGGAAGCCCAGGATGTGACCATTTGAATGGTGCTGAATGGGACATTTTTATAGAGAGGCCCAATGCAGTGGATACTTGCTATCCATTTGATGTGCCAGATTATCAGAGCCTAAGGAGCATACTTGCCAACAATGGGAAATTCGAATTCATTGCTGAGGAATTCCAATGGAGCACTGTGAAGCAAAATGGTAAATCCGGAGCCTGCAAGAGGGCAAATGTGAACGATTTCTTTAACAGGCTGAATTGGCTAGTGAAGTCAGACGGAAATGCGTACCCTCTCCAGAATTTGACAAAAGTGAACAACGGTGATTATGCGAGGCTTTACATTTGGGGAGTTCACCACCCCTCGACGGACACCGAGCAAACCAACCTGTACAAGAACAATCCTGGTAGGGTCACTGTATCTACCAAAACTAGTCAAACAAGTGTAGTGCCCAACATTGGCAGCAGACCTTGGGTGAGAGGACAAAGTGGCAGAATCAGCTTCTATTGGACTATTGTAGAGCCTGGAGATTTGATAGTCTTCAACACAATAGGAAATTTAATTGCCCCAAGAGGACATTACAAATTAAACAGTCAGAAGAAGAGCACAATTCTGAACACCGCAACTCCCATAGGCTCATGTGTCAGTAAATGTCATACAGACAAAGGTTCTCTCTCTACCACCAAGCCCTTTCAAAATATCTCAAGGATAGCAATTGGAGATTGTCCCAAATATGTCAAACAAGGCTCTCTAAAACTTGCAACTGGGATGAGAAATATCCCTGAAAAGGCGTCAAGAGGGCTTTTTGGAGCAATAGCTGGATTCATAGAGAATGGATGGCAAGGCTTAATTGATGGTTGGTATGGATTCAGACACCAAAATGCAGAAGGAACAGGAACAGCTGCTGATCTAAAATCCACTCAGGCAGCCATCGATCAGATCAATGGGAAACTTAATCGTCTTATTGAGAAGACAAACGAGAAATACCATCAAATCGAAAAAGAATTCGAACAAGTTGAAGGAAGAATCCAAGACCTGGAGAAGTATGTTGAGGACACAAAAATTGATCTATGGTCATATAATGCAGAGCTATTAGTCGCTCTGGAAAACCAGCATACTATAGATGTGACTGACTCGGAGATGAACAAGCTCTTTGAAAGGGTAAGGCGACAACTCAGGGAGAATGCTGAAGACAAAGGAAATGGGTGCTTTGAAATATTCCACAAATGTGACAACAACTGCATTGAAAGCATTCGGAATGGGACCTATGATCATGATGTTTATAGAGACGAAGCGATCAACAATCGATTCCAAATACAGGGAGTCAAATTGACCCAGGGATACAAAGACATCATCCTTTGGATTTCGTTCTCCATATCATGCTTTTTGCTCGTAGCACTGCTTTTGGCCTTCATTTTGTGGGCTTGTCAGAACGGAAACATCCGGTGCCAGATTTGCATTTAA
>A_/_H4N6|CY164496|A/mallard/Sweden/5803/2005
ATGCTATCAATTGTGATTTTGTTTCTGCTTGTTGCAGAGAGCTCTTCTCAAAACTACACAGGGAACCCTGTGATATGCATGGGACATCATGCTGTGGCCAATGGAACTATGGTAAAGACCCTCACTGACGATCAAGTGGAAGTGGTCACTGCACAAGAACTGGTAGAATCACGGAACCTCCCGGAACTATGTCCGAGCCCTCTAAGACTAGTCGATGGCCAGACCTGTGATATCATCAATGGAGCCTTGGGAAGCCCAGGATGTGACCATTTGAATGGTGCTGAATGGGACATTTTCATAGAGAGGCCCAATGCAGTGGACACTTGCTATCCATTTGATGTGCCAGATTATCAGAGCCTAAGGAGCATACTTGCCAACAATGGGAAATTCGAATTCATTGCTGAGGAATTCCAGTGGAGCACTGTGAAGCAAAATGGTAAGTCCGGGGCCTGCAAGAGGGCAAATGTGAATGATTTTTTTAATAGGCTGAATTGGCTAGTGAAGTCAGATGGGAATGCGTACCCTCTCCAGAATTTGACAAAAGTAAACAACGGTGATTATGCGAGGCTTTACATCTGGGGAGTTCACCACCCCTCGACGGACACTGAGCAGACCAACCTGTACAAGAACAATCCTGGTAGGGTCACTGTATCTACCAAAACTAGTCAAACAAGCGTAGTGCCCAACATTGGCAGCAGACCTTGGGTGAGAGGACAAAGTGGCAGAATCAGCTTCTATTGGACTATTGTAGAGCCTGGAGATTTGATAGTCTTCAACACAATAGGAAATTTAATTGCCCCAAGAGGACATTACAAATTAAACAGTCAGAAGAAGAGCACAATTTTGAACACTGCAACTCCCATAGGCTCATGTGTCAGTAAATGTCATACAGACAAAGGTTCTCTCTCTACCACCAAGCCCTTTCAGAATATCTCGAGAATAGCAATTGGAGATTGTCCCAAATATGTCAAACAAGGCTCCCTAAAACTTGCAACTGGGATGAGAAATATTCCTGAAAGGGCACCAAGAGGGCTTTTTGGAGCAATAGCTGGGTTCATAGAGAATGGATGGCAAGGCCTGATTGATGGTTGGTATGGCTTCAGACACCAAAATGCAGAAGGAACAGGAACAGCTGCTGATTTAAAATCCACTCAGGCAGCCATCGATCAGATCAATGGGAAACTTAATCGTCTTATTGAGAAGACAAACGAGAAATACCATCAAATCGAAAAAGAATTCGAACAGGTTGAAGGAAGAATCCAAGATTTGGAGAAGTATGTTGAGGACACAAAAATTGACCTATGGTCATATAATGCAGAGCTATTAGTCGCTCTGGAAAACCAGCATACTATAGATGTGACTGACTCTGAGATGAACAAGCTCTTTGAAAGAGTAAGGCGACAACTCAGGGAGAATGCTGAAGACAAAGGAAATGGGTGCTTTGAAATATTCCACAAGTGTGATAACAACTGCATTGAAAGCATTCGGAATGGAACCTATGATCATGATGTTTATAGAGATGAAGCGATCAACAATCGATTCCAAATACAGGGAGTCAAATTGACCCAGGGATACAAGGACATCATCCTTTGGATTTCGTTCTCCATATCATGCTTTTTGCTTGTAGCACTGCTTTTGGCCTTCATTTTGTGGGCTTGTCAGAATGGAAACATCCGGTGCCAGATTTGCATTTAA
>A_/_H4N6|CY164488|A/mallard/Sweden/5763/2005
ATGCTATCAATTGTGATTTTGTTTCTGCTTGTTGCAGAGAGCTCTTCTCAAAACTACACAGGGAACCCTGTGATATGCATGGGACATCATGCTGTGGCCAATGGAACTATGGTAAAGACCCTCACTGACGATCAAGTGGAAGTGGTCACTGCACAAGAACTGGTAGAATCACGGAACCTCCCGGAACTATGTCCGAGCCCTCTAAGACTAGTCGATGGCCAGACCTGTGATATCATCAATGGAGCCTTGGGAAGCCCAGGATGTGACCATTTGAATGGTGCTGAATGGGACATTTTCATAGAGAGGCCCAATGCAGTGGACACTTGCTATCCATTTGATGTGCCAGATTATCAGAGCCTAAGGAGCATACTTGCCAACAATGGGAAATTCGAATTCATTGCTGAGGAATTCCAGTGGAGCACTGTGAAGCAAAATGGTAAGTCCGGGGCCTGCAAGAGGGCAAATGTGAATGATTTCTTTAATAGGCTGAATTGGCTAGTGAAGTCAGATGGGAATGCGTACCCTCTCCAGAATTTGACAAAAGTAAACAACGGTGATTATGCGAGGCTTTACATCTGGGGAGTTCACCACCCCTCGACGGACACTGAGCAGACCAACCTGTACAAGAACAATCCTGGTAGGGTCACTGTATCTACCAAAACTAGTCAAACAAGCGTAGTGCCCAACATTGGCAGCAGACCTTGGGTGAGAGGACAAAGTGGCAGAATCAGCTTCTATTGGACTATTGTAGAGCCTGGAGATTTGATAGTCTTCAACACAATAGGAAATTTAATTGCCCCAAGAGGACATTACAAATTAAACAGTCAGAAGAAGAGCACAATTTTGAACACTGCAACTCCCATAGGCTCATGTGTCAGTAAATGTCATACAGACAAAGGTTCTCTCTCTACCACCAAGCCCTTTCAGAATATCTCGAGAATAGCAATTGGAGATTGTCCCAAATATGTCAAACAAGGCTCCCTAAAACTTGCAACTGGGATGAGAAATATTCCTGAAAGGGCACCAAGAGGGCTTTTTGGAGCAATAGCTGGGTTCATAGAGAATGGATGGCAAGGCCTGATTGATGGTTGGTATGGCTTCAGACACCAAAATGCAGAAGGAACAGGAACAGCTGCTGATTTAAAATCCACTCAGGCAGCCATCGATCAGATCAATGGGAAACTTAATCGTCTTATTGAGAAGACAAACGAGAAATACCATCAAATCGAAAAAGAATTCGAACAGGTTGAAGGAAGAATCCAAGATTTGGAGAAGTATGTTGAGGACACAAAAATTGACCTATGGTCATATAATGCAGAGCTATTAGTCGCTCTGGAAAACCAGCATACTATAGATGTGACTGACTCTGAGATGAACAAGCTCTTTGAAAGAGTAAGGCGACAACTCAGGGAGAATGCTGAAGACAAAGGAAATGGGTGCTTTGAAATATTCCACAAGTGTGATAACAACTGCATTGAAAGCATTCGGAATGGAACCTATGATCATGATGTTTATAGAGATGAAGCGATCAACAATCGATTCCAAATACAGGGAGTCAAATTGACCCAGGGATACAAGGACATCATCCTTTGGATTTCGTTCTCCATATCATGCTTTTTGCTTGTAGCACTGCTTTTGGCCTTCATTTTGTGGGCTTGTCAGAATGGAAACATCCGGTGCCAGATTTGCATTTAA
>A_/_H4N6|CY164472|A/mallard/Sweden/5754/2005
ATGCTATCAATTGTGATTTTGTTTCTGCTTGTTGCAGAGAGCTCTTCTCAAAACTACACAGGGAACCCTGTGATATGCATGGGACATCATGCTGTGGCCAATGGAACTATGGTAAAGACCCTCACTGACGATCAAGTGGAAGTGGTCACTGCACAAGAACTGGTAGAATCACGGAACCTCCCGGAACTATGTCCGAGCCCTCTAAGACTAGTCGATGGCCAGACCTGTGATATCATCAATGGAGCCTTGGGAAGCCCAGGATGTGACCATTTGAATGGTGCTGAATGGGACATTTTCATAGAGAGGCCCAATGCAGTGGACACTTGCTATCCATTTGATGTGCCAGATTATCAGAGCCTAAGGAGCATACTTGCCAACAATGGGAAATTCGAATTCATTGCTGAGGAATTCCAGTGGAGCACTGTGAAGCAAAATGGTAAGTCCGGGGCCTGCAAGAGGGCAAATGTGAATGATTTCTTTAATAGGCTGAATTGGCTAGTGAAGTCAGATGGGAATGCGTACCCTCTCCAGAATTTGACAAAAGTAAACAACGGTGATTATGCGAGGCTTTACATCTGGGGAGTTCACCACCCCTCGACGGACACTGAGCAGACCAACCTGTACAAGAACAATCCTGGTAGGGTCACTGTATCTACCAAAACTAGTCAAACAAGCGTAGTGCCCAACATTGGCAGCAGACCTTGGGTGAGAGGACAAAGTGGCAGAATCAGCTTCTATTGGACTATTGTAGAGCCTGGAGATTTGATAGTCTTCAACACAATAGGAAATTTAATTGCCCCAAGAGGACATTACAAATTAAACAGTCAGAAGAAGAGCACAATTTTGAACACTGCAACTCCCATAGGCTCATGTGTCAGTAAATGTCATACAGACAAAGGTTCTCTCTCTACCACCAAGCCCTTTCAGAATATCTCGAGAATAGCAATTGGAGATTGTCCCAAATATGTCAAACAAGGCTCCCTAAAACTTGCAACTGGGATGAGAAATATTCCTGAAAGGGCACCAAGAGGGCTTTTTGGAGCAATAGCTGGGTTCATAGAGAATGGATGGCAAGGCCTGATTGATGGTTGGTATGGCTTCAGACACCAAAATGCAGAAGGAACAGGAACAGCTGCTGATCTAAAATCCACTCAGGCAGCCATCGATCAGATCAATGGGAAACTTAATCGTCTTATTGAGAAGACAAACGAGAAATACCATCAAATCGAAAAAGAATTCGAACAGGTTGAAGGAAGAATCCAAGATTTGGAGAAGTATGTTGAGGACACAAAAATTGACCTATGGTCATATAATGCAGAGCTATTAGTCGCTCTGGAAAACCAGCATACTATAGATGTGACTGACTCTGAGATGAACAAGCTCTTTGAAAGAGTAAGGCGACAACTCAGGGAGAATGCTGAAGACAAAGGAAATGGGTGCTTTGAAATATTCCACAAGTGTGATAACAACTGCATTGAAAGCATTCGGAATGGAACCTATGATCATGATGTTTATAGAGATGAAGCGATCAACAATCGATTCCAAATACAGGGAGTCAAATTGACCCAGGGATACAAGGACATCATCCTTTGGATTTCGTTCTCCATATCATGCTTTTTGCTTGTAGCACTGCTTTTGGCCTTCATTTTGTGGGCTTGTCAGAATGGAAACATCCGGTGCCAGATTTGCATTTAA
>A_/_H4N6|CY164464|A/mallard/Sweden/5734/2005
ATGCTATCAATTGTGATTTTGTTTCTGCTTGTTGCAGAGAGCTCTTCCCAAAACTACACAGGAAACCCTGTGATATGCATGGGACATCATGCTGTGGCAAACGGGACTATGGTGAAGACCCTTACTGATGATCAAGTGGAAGTGGTCACTGCACAGGAACTGGTAGAATCACAGAACCTCCCGGAACTATGCCCAAGTCCTCTAAGACTAGTTGATGGTCAGACCTGTGACATCATCAATGGAGCCTTAGGAAGCCCGGGATGTGACCATTTGAATGGTGCTGAATGGGACATTTTCATAGAGAGGCCCAATGCAGTGGACACTTGCTATCCATTTGATGTGCCAGATTATCAGAGCCTAAGGAGCATACTTGCCAACAATGGGAAATTCGAATTCATTGCTGAAGAATTCCAATGGAGCACTGTGAAGCAAAATGGTAAATCCGGGGCCTGCAAGAGGGCAAATGTGAACGATTTCTTTAATAGGCTGAATTGGCTGGTGAAGTCAGACGGAGATGCGTATCCTCTCCAAAATCTGACAAAAGTAAACAGCGGTGATTATGCGAGGCTTTACATCTGGGGAGTTCACCACCCTTCGACAGACACCGAGCAAACCAATCTGTACAAGAACAACCCTGGTAGGGTCACTGTATCTACCAAAACTAGTCAAACAAGTGTAGTACCCAACATTGGCAGCAGACCTTGGGTGAGAGGACAAAGTGGCAGAATCAGCTTCTATTGGACTATCGTAGAGCCTGGAGATTTGATAGTCTTCAACACAATAGGAAATCTAATTGCCCCAAGAGGACATTACAAATTAAACAACCAAAAGAAAAGCACAATTCTGAACACTGCAACCCCCATAGGCTCATGTGTCAGTAAATGTCATACAGACAAAGGCTCTCTCTCTACCACCAAGCCTTTTCAAAATATTTCAAGGATAGCAATTGGAGATTGTCCCAAATATGTCAAACAAGGCTCCCTAAAACTTGCAACTGGGATGAGAAATATCCCTGAAAAGGCATCAAGAGGGCTTTTTGGAGCAATAGCTGGGTTCATAGAGAATGGCTGGCAAGGCCTAATTGATGGTTGGTATGGCTTCAGACACCAAAATGCAGAAGGAACAGGAACAGCTGCCGATTTAAAATCCACTCAGGCAGCCATCGATCAGATCAATGGGAAACTTAACCGTCTTATTGAGAAGACAAACGAGAAATACCATCAAATCGAAAAAGAATTCGAACAAGTTGAGGGAAGAATCCAAGACTTGGAGAAATATGTCGAGGACACGAAAATTGATTTATGGTCATACAATGCAGAGCTATTAGTCGCTCTGGAAAACCAGCACACTATAGATGTGACTGACTCGGAAATGAACAAGCTCTTTGAAAGAGTAAGGCGACAACTCAGGGAGAATGCTGAAGACAAAGGAAATGGGTGCTTTGAAATATTCCACAAATGTGATAACAACTGCATTGAAAGCATTCGAAATGGGACCTATGATCATGATATTTATAGAGATGAAGCAATCAACAATCGATTCCAAATACAGGGAGTCAAATTAACCCAGGGATACAAGGACATCATCCTTTGGATTTCGTTCTCCATATCATGCTTCTTGCTCGTAGCACTGCTTTTGGCCTTCATTTTGTGGGCTTGTCAGAACGGAAACATCCGGTGTCAGATTTGCATTTAA
>A_/_H4N2|CY164456|A/mallard/Sweden/5724/2005
ATGCTATCAATTGTGATCCTGTTTCTGCTTGTTGCAGAGAGCTCTTCCCAAAACTACACAGGAAACCCCGTGATATGCATGGGACACCATGCCGTGGCCAATGGGACTATGGTAAAGACCCTCACTGATGACCAAGTGGAAGTGGTCACTGCACAGGAACTGGTAGAATCACAGAACCTCCCGGAACTATGCCCGAGTCCTCTAAGACTAGTCGATGGTCAGACCTGTGATATAATCAATGGAGCCTTGGGAAGCCCAGGATGTGATCACTTGAATGGTGCTGAATGGGACATTTTCATAGAGAGGCCCAATGCAGTGGACACTTGCTATCCATTTGATGTGCCAGATTATCAGAGCCTAAGGAGCATACTTGCCAACAATGGGAAATTCGAATTCATTGCTGAAGAATTCCAATGGAACACTGTGAAGCAAAATGGTAAATCCGGGGCCTGCAAGAGGGCAAATGTGAATGATTTCTTTAATAGGTTGAATTGGCTAGTGAAGTCAGACGGAAATGCATACCCTCTCCAAAACCTGACAAAAGTAAACAACGGTGATTATGCAAGGCTTTACATCTGGGGAGTCCATCATCCTTCAACGGACACCGAGCAAACCAATCTGTACAAGAACAATCCTGGTAGGGTCACTGTATCTACCCAAACTAGTCAAATAAGTGTAGTGCCCAACATTGGCAGCAGACCTTGGGTGAGAGGACAAAGTGGCAGAATCAGCTTCTATTGGACTATCGTGGAGCCTGGAGATTTGATAGTCTTCAACACAATAGGAAATTTAATTGCCCCAAGAGGACATTACAAATTAAACAACCAGAAGAAGAGCACAATTCTGAACACTGCAATTCCCATAGGCTCATGTGTCAGCAAATGTCACACAGACAAAGGTTCTCTCTCTACCACTAAGCCCTTTCAAAATATTTCAAGGATAGCAATTGGAGATTGTCCCAAATATGTCAAACAGGGCTCCCTAAAACTTGCAACTGGGATGAGGAATATCCCTGAAAAGGCATCAAGAGGGCTTTTTGGGGCAATAGCTGGGTTCATAGAGAATGGCTGGCAAGGCCTAATTGATGGTTGGTATGGCTTCAGACATCAAAATGCAGAAGGAACAGGAACAGCTGCTGATCTAAAATCCACTCAGGCAGCCATTGATCAGATCAATGGGAAACTTAACCGTCTTATTGAGAAGACAAACGAGAAATATCATCAAATCGAAAAAGAATTCGAACAAGTTGAGGGGAGAATCCAAGACCTGGAGAAGTATGTTGAGGACACAAAAATTGATCTATGGTCATATAATGCAGAACTATTAGTCGCTCTGGAAAACCAGCATACTATAGATGTGACTGACTCGGAGATGAACAAGCTCTTTGAAAGAGTAAGGCGACAACTCAGGGAGAATGCTGAAGACAAAGGAAATGGGTGCTTTGAAATATTCCACAAATGTGACAACAACTGCATTGAAAGCATTCGAAATGGGACCTATGATCATGATGTTTATAGAGATGAAGCGATTAACAATCGATTCCAAATACAGGGAGTCAAATTGACCCAGGGATACAAGGACATCATCCTTTGGATTTCGTTCTCCATATCATGCTTCTTGCTCGTAGCACTGCTTTTGGCCTTCATTTTGTGGGCTTGTCAGAACGGAAACATCCGGTGCCAGATTTGCATTTAA
>A_/_H4N6|CY164544|A/mallard/Sweden/7925/2005
ATGCTATCAATTGTGATTTTGTTTCTGCTTGTTGCAGAAAGCTCGTCTCAAAACTACACAGGGAACCCTGTGATATGCATGGGACATCATGCTGTGGCCAATGGAACTATGGTAAAGACCCTCACTGATGATCAAGTGGAAGTGGTCACTGCACAAGAACTGGTAGAATCACAGAACCTCCCGGAACTATGTCCGAGCCCTCTAAGACTAGTCGATGGCCAGACCTGTGATATCATCAATGGAGCCTTGGGAAGCCCAGGATGTGACCATTTGAATGGTGCTGAATGGGACATTTTCATAGAGAGGCCCAATGCAGTGGACACTTGCTATCCATTTGATGTGCCAGATTATCAGAGCCTAAGGAGCATACTTGCCAACAATGGGAAATTCGAATTCATTGCTGAGGAATTCCAGTGGAGCACTGTGAAGCAAAATGGTAAATCCGGGGCCTGCAAGAGGGCAAATGTGAATGATTTCTTTAATAGGCTGAATTGGCTAGTGAAGTCAGACGGGAATGCGTACCCTCTCCAGAATTTGACAAAAGTAAACAACGGTGATTATGCGAGGCTTTACATCTGGGGAGTTCACCACCCCTCGACGGACACTGAGCAGACCAACCTGTACAAGAACAATCCTGGTAGGGTCACTGTATCTACCAAAACTAGTCAAACAAGCATAGTGCCCAACATTGGCAGCAGACCTTGGGTGAGAGGACAAAGTGGCAGAATCAGTTTCTATTGGACTATTGTAGAGCCTGGAGATTTGATAGTCTTCAACACAATAGGAAATTTAATTGCCCCAAGAGGACATTACAAATTGAACAGTCAGAAGAAGAGCACAATTCTGAACACTGCAACTCCCATAGGCTCATGTGTCAGTAAATGTCATACAGACAAAGGTTCTCTCTCTACCACCAAGCCCTTTCAGAATATCTCAAGGATAGCAATTGGAGATTGCCCCAAATATGTCAAACAAGGCTCCCTAAAACTTGCAACTGGGATGAGAAATATTCCTGAAAGGGCATCAAGAGGGCTTTTTGGAGCAATAGCTGGGTTCATAGAGAATGGATGGCAAGGCCTGATTGATGGTTGGTATGGCTTCAGACACCAAAATGCAGAAGGAACAGGAACAGCTGCTGATCTAAAATCCACTCAGGCAGCCATCGATCAGATCAATGGGAAACTTAATCGTCTTATTGAGAAGACAAACGAGAAATACCATCAAATCGAAAAAGAATTCGAACAGGTTGAAGGAAGAATCCAAGATCTGGAGAAGTATGTTGAGGACACAAAAATTGACCTGTGGTCATATAATGCAGAGCTATTAGTCGCTCTGGAAAACCAGCATACTATAGATGTGACTGACTCTGAGATGAACAAGCTCTTTGAAAGAGTAAGGCGACAACTCAGGGAGAATGCTGAAGACAAAGGAAATGGATGCTTTGAAATATTCCACAAGTGTGATAACAACTGCATTGAAAGCATTCGGAATGGAACCTATGATCATGATGTTTATAGAGATGAAGCGATCAACAATCGATTCCAAATACAGGGAGTCAAATTGACCCAGGGATACAAGGACATCATCCTTTGGATTTCGTTCTCCATATCATGCTTTTTGCTTGTAGCACTGTTTTTGGCCTTCATTTTGTGGGCTTGTCAGAATGGAAACATCCGGTGCCAGATTTGCATTTAA
>A_/_H4N6|CY164536|A/mallard/Sweden/7582/2003
ATGCTATCAATTGTGATTTTGTTTCTGCTTGTTGCAGAGAGCTCTTCTCAAAACTACACAGGAAACCCTGTTATATGCATGGGACATCATGCTGTGGCTAATGGGACCATGGTAAAGACCCTCACTGATGATCAAGTGGAAGTGGTCACTGCACAAGAACTGGTAGAATCACAGAACCTCCCGGAACTATGTCCGAGTCCTCTAAGACTAGTCGATGGCCAGACCTGTGATATCATCAATGGAGCCTTGGGAAGCCCAGGATGTGACCATTTGAATGGTGCTGAATGGGACATTTTCATAGAGAGGCCCAATGCGGTGGACACTTGCTATCCATTTGATGTGCCAGATTATCAGAGCCTAAGGAGCATACTTGCCAACAATGGGAAATTCGAATTCATTGCTGAAGAATTCCAGTGGAGCACTGTGAAGCAAAATGGTAAATCCGGGGCCTGCAAGAGGGCAAATGTGAACGATTTCTTTAATAGGCTGAATTGGCTAGTGAAGTCAGACGGGAATGCGTACCCTCTCCAGAATTTGACAAAAGTAAACAACGGTGATTACGCGAGGCTTTACATCTGGGGAGTTCACCACCCTTCGACGGACACTGAGCAGACCAACCTGTACAAGAACAATCCTGGTAGGGTCACTGTATCTACCAAAACTAGTCAAACAAGCGTAGTGCCCAACATTGGCAGCAGACCTTGGGTGAGAGGACAAAGTGGCAGAATCAGCTTCTATTGGACTATTGTAGAGCCTGGAGATTTGATAGTCTTCAACACAATAGGAAATTTAATTGCCCCAAGAGGACATTACAAATTAAACAGTCAGAAGAAGAGCACAATTCTGAACACTGCAACTCCCATAGGCTCATGTGTCAGTAGATGTCATACAGACAAAGGTTCTCTCTCTACCACCAAGCCCTTTCAAAATATCTCAAGGATAGCAATTGGAGATTGTCCCAAATATGTCAAACAAGGCTCCCTAAAACTTGCAACTGGGATGAGAAATATTCCTGAAAGGGCATCAAGAGGGCTTTTTGGAGCAATAGCTGGGTTCATAGAGAATGGATGGCAAGGCCTGATTGATGGTTGGTATGGCTTCAGACACCAAAATGCAGAAGGAACAGGAACAGCTGCTGATCTAAAATCCACTCAGGCAGCCATCGATCAGATCAATGGGAAACTTAATCGTCTTATTGAGAAGACAAACGAGAAATACCATCAAATCGAAAAAGAATTCGAACAGGTTGAAGGAAGAATCCAAGACCTGGAGAAGTATGTTGAGGACACAAAAATTGACCTATGGTCATATAATGCAGAGCTATTAGTTGCTCTGGAAAACCAGCATACTATAGATGTGACTGACTCTGAGATGAACAAGCTCTTTGAAAGAGTAAGGCGACAACTCAGGGAGAATGCTGAAGACAAAGGAAATGGGTGCTTTGAAATATTCCACAAATGTGACAACAACTGCATTGAAAGCATTCGGAATGGGACCTATGATCATGATGTTTATAGAGATGAAGCGATCAACAATCGATTCCAAATACAGGGAGTCAAATTGACCCAGGGATACAAGGACATCATCCTTTGGATTTCGTTCTCCATATCATGCTTTTTGCTTGTAGCACTGCTTTTGGCCTTCATTTTGTGGGCTTGTCAGAATGGAAACATCCGGTGCCAAATTTGCATTTAA
>A_/_H4N6|CY164520|A/mallard/Sweden/6134/2005
ATGCTATCAATTGTGATTTTGTTTCTGCTTGTTGCAGAAAGCTCCTCTCAAAACTACACAGGGAACCCTGTGATATGCATGGGACATCATGCTGTGGCCAATGGAACTATGGTGAAGACCCTCACTGATGATCAAGTGGAAGTGGTCACTGCACAAGAACTGGTAGAATCACAGAACCTCCCGGAACTATGTCCGAGCCCTCTAAGATTAGTCGATGGCCAGACCTGTGATATCATCAATGGAGCCTTGGGAAGCCCAGGATGTGACCATTTGAATGGTGCTGAATGGGACATTTTCATAGAGAGGCCCAACGCAGTGGACACTTGCTATCCATTTGATGTGCCAGATTATCAGAGCCTAAGGAGCATACTTGCCAACAATGGGAAATTCGAATTCATTGCTGAGGAATTCCAGTGGAGCACTGTGAAGCAAAATGGTAAATCCGGGGCCTGCAAGAGGGCAAATGTGAATGATTTCTTTAATAGGCTGAATTGGCTAGTGAAGTCAGACGGGAATGCGTACCCTCTCCAGAATTTGACAAAAGTAAACAACGGTGATTATGCGAGGCTTTACATCTGGGGAGTTCACCACCCCTCAACGGACACTGAGCAGACCAACCTGTACAAGAACAATCCTGGTAGGGTCACTGTATCTACCAAAACTAGTCAAACAAGCGTAGTGCCCAACATTGGCAGCAGACCTTGGGTGAGAGGACAAAGTGGCAGAATCAGCTTCTATTGGACTATTGTAGAGCCTGGAGATTTGATAGTCTTCAACACAATAGGAAATTTAATTGCCCCAAGAGGACATTACAAATTAAACAGTCAGAAGAAGAGCACAATTCTGAACACTGCAACTCCCATAGGCTCATGTGTCAGTAAATGTCATACAGACAAAGGTTCTCTCTCTACCACCAAGCCCTTTCAGAATATCTCAAGGATAGCAATTGGAGATTGTCCCAAATATGTCAAACAAGGCTCCCTAAAACTTGCAACTGGGATGAGAAATATTCCTGAAAGGGCATCAAGAGGGCTTTTTGGAGCAATAGCTGGGTTCATAGAGAATGGATGGCAAGGCCTGATTGATGGTTGGTATGGCTTCAGACACCAAAATGCAGAAGGAACAGGAACAGCTGCTGATTTAAAATCCACTCAGACAGCCATCGATCAGATCAATGGGAAACTTAATCGTCTTATTGAGAAGACAAACGAGAAATACCATCAAATCGAAAAAGAATTCGAACAGGTTGAAGGAAGAATCCAGGATCTGGAGAAGTATGTTGAGGACACAAAAATTGACCTATGGTCATATAATGCAGAGCTATTAGTCGCTCTGGAAAACCAGCATACTATAGATGTGACTGACTCTGAGATGAACAAGCTCTTTGAAAGAGTAAGGCGACAACTCAGGGAGAATGCTGAAGACAAAGGAAATGGGTGCTTTGAAATATTCCACAAGTGTGATAACAACTGCATTGAAAGCATTCGGAATGGAACCTATGATCATGATGTTTATAGAGATGAAGCGATCAACAATCGATTCCAAATACAGGGAGTCAAATTGACCCAGGGATACAAGGACATCATCCTTTGGATTTCGTTCTCCATATCATGCTTTTTGCTTGTAGCACTGCTTTTGGCCTTCATTTTGTGGGCTTGTCAGAATGGAAACATCCGGTGCCAGATTTGCATTTAA
>A_/_H4N6|CY164504|A/mallard/Sweden/5811/2005
ATGCTATCAATTGTGATCCTGTTTCTGCTTGTTGCAGAGAGCTCTTCCCAAAACTACACAGGAAACCCCGTGATATGCATGGGACACCATGCCGTGGCCAATGGGACTATGGTAAAGACCCTCACTGATGACCAAGTGGAAGTGGTCAGTGCACAGGAACTGGTAGAATCACAGAACCTCCCGGAACTATGCCCGAGTCCTCTAAGACTAGTCGATGGTCAGACCTGTGATATAATCAATGGAGCCTTGGGAAGCCCAGGATGTGATCACTTGAATGGTGCTGAATGGGACATTTTCATAGAGAGGCCCAATGCAGTGGACACTTGCTATCCATTTGATGTGCCAGATTATCAGAGCCTAAGGAGCATACTTGCCAACAATGGGAAATTCGAATTCATTGCTGAAGAATTCCAATGGAACACTGTGAAGCAAAATGGTAAATCCGGGGCCTGCAAGAGGGCAAATGTGAATGATTTCTTTAATAGGTTGAATTGGCTAGTGAAGTCAGACGGAAATGCATACCCTCTCCAAAACCTGACAAAAGTAAACAACGGTGATTATGCAAGGCTTTACATCTGGGGAGTCCATCATCCTTCAACGGACACCGAGCAAACCAATCTGTACAAGAACAATCCTGGTAGGGTCACTGTATCTACCCAAACTAGTCAAATAAGTGTAGTGCCCAACATTGGCAGCAGACCTTGGGTGAGAGGACAAAGTGGCAGAATCAGCTTCTATTGGACTATCGTGGAGCCTGGAGATTTGATAGTCTTCAACACAATAGGAAATTTAATTGCCCCAAGAGGACATTACAAATTAAACAACCAGAAGAAGAGCACAATTCTGAACACTGCAATTCCCATAGGCTCATGTGTCAGCAAATGTCATACAGACAAAGGTTCTCTCTCTACCACTAAGCCCTTTCAAAATATTTCAAGGATAGCAATTGGAGATTGTCCCAAATATGTCAAACAGGGCTCCCTAAAACTTGCAACTGGGATGAGGAATATCCCTGAAAAGGCATCAAGAGGGCTTTTTGGGGCAATAGCTGGGTTCATAGAGAATGGCTGGCAAGGCCTAATTGATGGTTGGTATGGCTTCAGACACCAAAATGCAGAAGGAACAGGAACAGCTGCTGATCTAAAATCCACTCAGGCAGCCATTGATCAGATCAATGGGAAACTTAACCGTCTTATTGAGAAGACAAACGAGAAATATCATCAAATCGAAAAAGAATTCGAACAAGTTGAGGGGAGAATCCAAGACCTGGAGAAGTATGTTGAGGACACAAAAATTGATCTATGGTCATATAATGCAGAACTATTAGTCGCTCTGGAAAACCAGCATACTATAGATGTGACTGACTCGGAGATGAACAAGCTCTTTGAAAGAGTAAGGCGACAACTCAGGGAGAATGCTGAAGACAAAGGAAATGGGTGCTTTGAAATATTCCACAAATGTGACAACAACTGCATTGAAAGCATTCGAAATGGGACCTATGATCATGATGTTTATAGAGATGAAGCGATTAACAATCGATTCCAAATACAGGGAGTCAAATTGACCCAGGGATACAAGGACATCATCCTTTGGATTTCGTTCTCCATATCATGCTTCTTGCTCGTAGCACTGCTTTTGGCCTTCATTTTGTGGGCTTGTCAGAACGGAAACATCCGGTGCCAGATTTGCATTTAA
>A_/_H4N6|CY164592|A/mallard/Sweden/51523/2006
ATGCTATCAATTGTGATTTTGTTTCTGCTTGTTGCAGAGAGCTCTTCTCAAAACTACACAGGGAACCCTGTAATATGCATGGGACATCATGCTGTGGCCAATGGAACTATGGTAAAGACCCTCACTGATGATCAAGTGGAAGTGGTCACTGCACAAGAACTGGTAGAATCACAGAACCTCCCGGAACTATGTCCGAGCCCTCTAAGACTAGTCGATGGCCAGACCTGTGATATCATCAATGGAGCCTTGGGAAGCCCAGGATGTGACCATTTGAATGGTGCTGAGTGGGACATTTTCATAGAGAGGCCCAATGCAGTGGACACTTGCTATCCATTTGATGTGCCAGATTATCAGAGCCTAAGGAGCATACTTGCCAACAATGGGAAATTCGAATTCATTGCTGAGGAATTCCAGTGGAGCACGGTGAAGCAAAATGGTAAATCCGGGGCCTGCAAGAGGGCAAATGTGAATGATTTCTTTAATAGGTTGAATTGGTTAGTGAAGTCAGACGGGAATGCGTACCCTCTACAGAATTTGACAAAAGTAAACAACGGTGATTATGCGAGGCTTTACATCTGGGGAGTTCACCACCCCTCGACGGACAAGGAACAGACCGACCTATACAAGAACAATCCCGGTAGGGTCACTGTATCTACCAAAACTAGTCAAACAAGCGTAGTGCCCAACATTGGCAGCAGACCTTGGGTGAGAGGACAAAGTGGCAGAATCAGTTTCTATTGGACTATTGTAGAGCCTGGAGATTTGATAGTCTTCAACACAATAGGGAATTTAATTGCCCCAAGAGGACATTACAAATTAAACAGTCAGAAGAAGAGCACAATTCTGAACACTGCAACTCCCATAGGCTCATGTGTCAGTAAATGTCATACAGACAAAGGTTCTCTCTCTACCACCAAGCCCTTTCAGAATATCTCAAGGATAGCAATTGGAGATTGTCCCAAATATGTCAAACAAGGCTCCCTAAAACTTGCAACTGGGATGAGAAATATTCCTGAAAAGGCATCAAGAGGGCTTTTTGGAGCAATAGCTGGGTTCATAGAGAATGGATGGCAAGGCCTGATTGATGGTTGGTATGGCTTCAGACACCAAAATGCAGAAGGAACAGGAACAGCTGCTGATCTAAAATCCACTCAGGCAGCCATCGATCAGATCAATGGGAAACTTAATCGTCTTATTGAGAAGACAAACGAGAAATACCATCAAATCGAAAAAGAATTCGAACAGGTTGAAGGAAGAATCCAAGATCTGGAGAAGTATGTTGAGGACACAAAAATTGACCTATGGTCATATAATGCAGAGCTATTAGTCGCTCTGGAAAACCAGCATACTATAGATGTGACTGACTCTGAGATGAACAAGCTCTTTGAAAGAGTAAGGCGACAACTCAGAGAGAATGCTGAAGACAAAGGAAATGGGTGCTTTGAAATATTCCACAAGTGTGATAACAACTGCATTGAAAGCATTCGGAATGGAACCTATGATCATGATGTTTATAGAGATGAAGCGATCAACAACCGATTCCAAATACAGGGAGTCAAATTGACCCAGGGATACAAGGACATCATCCTTTGGATTTCGTTCTCCATATCATGCTTTTTGCTTGTAGCACTGCTTTTGGCCTTCATTTTGTGGGCTTGTCAGAATGGAAACATCCGGTGCCAGATTTGCATTTAA
>A_/_H4N6|CY164584|A/mallard/Sweden/51284/2006
ATGCTATCAATTGTGATTTTGTTTCTGCTTGTTGCAGAGAGCTCTTCTCAAAACTACACAGGGAACCCTGTAATATGCATGGGACATCATGCTGTGGCCAATGGAACTATGGTAAAGACCCTCACTGATGATCAAGTGGAAGTGGTCACTGCACAAGAACTGGTAGAATCACAGAACCTCCCGGAACTATGTCCGAGCCCTCTAAGACTAGTCGATGGCCAGACCTGTGATATCATCAATGGAGCCTTGGGAAGCCCAGGATGTGACCATTTGAATGGTGCTGAGTGGGACATTTTCATAGAGAGGCCCAATGCAGTGGACACTTGCTATCCATTTGATGTGCCAGATTATCAGAGCCTAAGGAGCATACTTGCCAACAATGGGAAATTCGAATTCATTGCTGAGGAATTCCAGTGGAGCACGGTGAAGCAAAATGGTAAATCCGGGGCCTGCAAGAGGGCAAATGTGAATGATTTCTTTAATAGGTTGAATTGGTTAGTGAAGTCAGACGGGAATGCGTACCCTCTACAGAATTTGACAAAAGTAAACAACGGTGATTATGCGAGGCTTTACATCTGGGGAGTTCACCACCCCTCGACGGACAAGGAACAGACCGACCTATACAAGAACAATCCCGGTAGGGTCACTGTATCTACCAAAACTAGTCAAACAAGCGTAGTGCCCAACATTGGCAGCAGACCTTGGGTGAGAGGACAAAGTGGCAGAATCAGTTTCTATTGGACTATTGTAGAGCCTGGAGATTTGATAGTCTTCAACACAATAGGGAATTTAATTGCCCCAAGAGGACATTACAAATTAAACAGTCAGAAGAAGAGCACAATTCTGAACACTGCAACTCCCATAGGCTCATGTGTCAGTAAATGTCATACAGACAAAGGTTCTCTCTCTACCACCAAGCCCTTTCAGAATATCTCAAGGATAGCAATTGGAGATTGTCCCAAATATGTCAAACAAGGCTCCCTAAAACTTGCAACTGGGATGAGAAATATTCCTGAAAAGGCATCAAGAGGGCTTTTTGGAGCAATAGCTGGGTTCATAGAGAATGGATGGCAAGGCCTGATTGATGGTTGGTATGGCTTCAGACACCAAAATGCAGAAGGAACAGGAACAGCTGCTGATCTAAAATCCACTCAGGCAGCCATCGATCAGATCAATGGGAAACTTAATCGTCTTATTGAGAAGACAAACGAGAAATACCATCAAATCGAAAAAGAATTCGAACAGGTTGAAGGAAGAATCCAAGATCTGGAGAAGTATGTTGAGGACACAAAAATTGACCTATGGTCATATAATGCAGAGCTATTAGTCGCTCTGGAAAACCAGCATACTATAGATGTGACTGACTCTGAGATGAACAAGCTCTTTGAAAGAATAAGGCGACAACTCAGAGAGAATGCTGAAGACAAAGGAAATGGGTGCTTTGAAATATTCCACAAGTGTGATAACAACTGCATTGAAAGCATTCGGAATGGAACCTATGATCATGATGTTTATAGAGATGAAGCGATCAACAACCGATTCCAAATACAGGGAGTCAAATTGACCCAGGGATACAAGGACATCATCCTTTGGATTTCGTTCTCCATATCATGCTTTTTGCTTGTAGCACTGCTTTTGGCCTTCATTTTGTGGGCTTGTCAGAATGGAAACATCCGGTGCCAGATTTGCATTTAA
>A_/_H4N5|CY164568|A/mallard/Sweden/50709/2006
ATGCTATCAATTGTGATTTTGTTTCTGCTTGTTGCAGAGAGCTCTTCCCAAAACTACACAGGGAACCCTGTAATATGCATGGGACATCATGCTGTGGCCAATGGAACTATGGTAAAGACCCTCACTGATGATCAAGTGGAAGTGGTCACTGCACAAGAACTGGTAGAATCACAGAACCTCCCGGAACTATGTCCGAGCCCTCTAAGACTAGTCGATGGCCAGACCTGTGATATCATCAATGGAGCCTTGGGAAGCCCAGGATGTGACCATTTGAATGGTGCTGAATGGGACATTTTCATAGAGAGGCCCAATGCAGTGGACACTTGCTATCCATTTGATGTGCCAGATTATCAGAGCCTAAGGAGCATACTTGCCAACAATGGGAAATTCGAATTCATTGCTGAGGAATTCCAGTGGAGCGCGGTGAAGCAAAATGGTAAATCCGGGGCCTGCAAGAGGGCAAATGTGAATGATTTCTTTAATAGGTTGAATTGGTTAGTGAAGTCAGACGGGAATGCGTACCCTCTCCAGAATTTGACAAAAGTAAACAACGGTGATTATGCGAGGCTTTACATCTGGGGAGTTCACCACCCCTCGACGGACAAGGAACAGACTGACCTATACAAGAACAATCCCGGTAGGGTCACTGTATCTACCAAAACTAGTCAAACAAGCGTAGTGCCCAACATTGGCAGCAGACCTTGGGTGAGAGGACAAAGTGGCAGAATCAGTTTCTATTGGACTATTGTAGAGCCTGGAGATTTGATAGTCTTCAACACAATAGGGAATTTAATTGCCCCAAGAGGACATTACAAATTAAACAGTCAGAAGAAGAGCACAATTCTGAACACTGCAACTCCCATAGGCTCATGTGTCAGCAAATGTCATACAGACAAAGGTTCTCTCTCTACCACCAAGCCCTTTCAGAATATCTCAAGGATAGCAATTGGAGATTGTCCCAAATATGTCAAACAAGGCTCCCTAAAACTTGCAACTGGGATGAGAAATATTCCTGAAAAGGCATCAAGAGGGCTTTTTGGAGCAATAGCTGGGTTCATAGAGAATGGATGGCAAGGCCTGATTGATGGTTGGTATGGCTTCAGACACCAAAATGCAGAAGGAACAGGAACAGCTGCTGATCTAAAATCCACTCAGGCAGCCATCGATCAGATCAATGGGAAACTTAATCGTCTTATTGAGAAGACAAACGAGAAATACCATCAAATCGAAAAAGAATTCGAACAGGTTGAAGGAAGAATCCAAGATCTGGAGAAGTATGTTGAGGACACAAAAATTGACCTATGGTCATATAATGCAGAGCTATTAGTCGCTCTGGAAAACCAGCATACTATAGATGTGACTGACTCTGAGATGAACAAGCTCTTTGAAAGAGTAAGGCGACAACTCAGAGAGAATGCTGAAGACAAAGGAAATGGGTGCTTTGAAATATTCCACAAGTGTGATAACAACTGCATTGAAAGCATTCGGAATGGAACCTATGATCATGATGTTTATAGAGATGAAGCGATCAACAACCGATTCCAAATACAGGGAGTCAAATTGACCCAGGGATACAAGGACATCATCCTTTGGATTTCGTTCTCCATATCATGCTTTTTGCTTGTAGCACTGCTTTTGGCCTTCATTTTGTGGGCTTGTCAGAATGGAAACATCCGGTGCCAGATTTGCATTTAA
>A_/_H4N6|CY164560|A/mallard/Sweden/50108/2006
ATGCTATCAATTGTGATTTTGTTTCTGCTTGTTGCAGAGAGCTCTTCTCAAAACTACACAGGGAACCCTGTGATATGCATGGGACATCATGCTGTGGCCAATGGAACTATGGTGAAGACCCTCACTGATGATCAAGTGGAAGTGGTCACTGCACAAGAACTGGTAGAATCACAGAACCTCCCAGAACTATGTCCGAGCCCTCTAAGACTAGTCGATGGCCAGACCTGTGATATCATCAATGGAGCCTTGGGAAGCCCAGGATGTGACCATTTGAATGGTGCTGAATGGGACATTTTCATAGAGAGGCCCAATGCAGTGGACACTTGCTATCCATTTGATGTGCCAGATTATCAGAGCCTAAGGAGCATACTTGCCAACAATGGGAAATTCGAATTCATTGCTGAGGAATTCCAGTGGAGCACTGTGAAGCAAAATGGTAAATCCGGGGCTTGCAAGAGGGCAAATGTGAATGATTTCTTTAATAGGCTGAATTGGCTAGTGAAGTCAGACGGGAATGCGTACCCTCCCCAGAATTTGACAAAAGTAAACAACGGTGATTATGCGAGGCTTTACATCTGGGGAGTTCACCACCCCTCAACGGACACTGAGCAGACCAACCTGTACAAGAACAATCCTGGTAGGGTCACTGTATCTACCAAAACTAGTCAAACAAGCGTAGTGCCCAACATTGGCAGCAGACCTTGGGTGAGAGGACAAAGTGGCAGAATCAGCTTCTATTGGACTATTGTAGAGCCTGGAGATTTGATAGTCTTCAACACAATAGGAAATTTAATTGCCCCAAGAGGACATTACAAATTAAACAGTCAGAAAAAGAGCACAATTCTGAACACTGCAACTCCCATAGGCTCATGTGTCAGTAAATGTCATACAGACAAAGGTTCTCTCTCTACCACCAAGCCCTTTCAGAATATCTCAAGGATAGCAATTGGAGATTGTCCCAAATATGTCAAACAAGGCTCCCTAAAACTTGCAACTGGGATGAGAAATATTCCTGAAAGGGCATCAAGAGGGCTTTTTGGAGCAATAGCTGGGTTCATAGAGAATGGATGGCAGGGCCTGATTGATGGTTGGTATGGCTTCAGACACCAAAATGCAGAAGGAACAGGAACAGCTGCTGATTTAAAATCCACTCAGGCAGCCATCGATCAGATCAATGGGAAACTTAATCGTCTTATTGAGAAGACAAACGAGAAATACCATCAAATCGAAAAAGAATTCGAACAGGTTGAAGGAAGAATCCAAGATCTGGAGAAGTACGTTGAGGACACAAAAATTGACCTATGGTCATATAATGCAGAGCTATTAGTCGCTCTGGAAAACCAGCATACTATAGATGTGACTGACTCTGAGATGAACAAGCTCTTTGAAAGAGTAAGGCGACAACTCAGGGAGAATGCTGAAGACAAAGGAAATGGGTGCTTTGAAATATTCCACAAGTGTGATAACAACTGCATTGAGAGCATTCGGAATGGAACCTATGATCATGATGTTTATAGAGATGAAGCGATCAACAATCGATTCCAAATACAGGGAGTCAAATTGACCCAGGGATACAAGGACATCATCCTTTGGATTTCGTTCTCCATATCATGCTTTTTGCTTGTAGCACTGCTTTTGGCCTTCATTTTGTGGGCTTGTCAGAATGGAAACATCCGGTGCCAGATTTGCATTTAA
>A_/_H4N6|CY164552|A/mallard/Sweden/50041/2006
ATGCTATCAATTGTGATTTTGTTTCTGCTTGTTGCAGAGAGCTCTTCTCAAAACTACACAGGGAACCCTGTGATATGCATGGGACATCATGCTGTGGCCAATGGAACTATAGTAAAGACCCTCACTGATGATCAAGTGGAAGTGGTCACTGCACAAGAACTGGTAGAATCACAGAACCTCCCGGAACTATGTCCGAGCCCTCTAAGACTAGTCGATGGCCAGACCTGTGATATCATCAATGGAGCCTTGGGAAGCCCAGGATGTGACCATTTGAATGGTGCTGAATGGGACATTTTCATAGAGAGGCCCAATGCAGTGGACACTTGCTATCCATTTGATGTGCCAGATTATCAGAGCCTAAGGAGCATACTTGCCAACAATGGGAAATTCGAATTCATTGCTGAGGAATTCCAGTGGAGCACTGTGAAGCAAAATGGTAAATCCGGGGCCTGCAAGAGGGCAAATGTGAATGATTTCTTTAATAGGCTGAATTGGCTAGTGAAGTCAAACGGGAATGCGTACCCTCTCCAGAATTTGACAAAAGTAAACAACGGTGATTATGCGAGGCTTTACATCTGGGGAGTTCACCACCCCTCGACGGACACTGAGCAGACCAACCTGTACAAGAATAATCCCGGTAGGGTCACTGTATCTACCAAAACTAGTCAAACAAGCGTAGTGCCCAACATTGGCAGCAGACCTTGGGTGAGAGGACAAAGTGGCAGAATCAGTTTCTATTGGACTATTGTAGAGCCTGGAGATTTGATAGTCTTCAACACAATAGGAAATTTAATTGCCCCAAGAGGACATTACAAATTAAACAGTCAGAAGAAGAGCACAATTCTGAACACTGCAATTCCCATAGGCTCATGTGTCAGTAAATGTCATACAGACAAAGGTTCTCTCTCTACCACCAAGCCCTTTCAGAATATCTCAAGGATAGCAATTGGAGATTGTCCCAAATATGTCAAACAAGGCTCCCTAAAACTTGCAACTGGGATGAGAAATATTCCTGAAAAGGCATCAAGAGGGCTTTTTGGAGCAATAGCTGGATTCATAGAGAATGGATGGCAAGGCCTGATTGATGGTTGGTATGGCTTCAGACACCAAAATGCAGAAGGAACAGGAACAGCTGCTGATCTAAAATCCACTCAGGCAGCCATCGATCAGATCAATGGGAAACTTAATCGTCTTATTGAGAAGACAAACGAGAAATACCATCAAATCGAAAAAGAATTCGAACAGGTTGAAGGAAGAATCCAAGATCTGGAGAAGTATGTTGAGGACACAAAAATTGACCTATGGTCATATAATGCAGAGCTATTAGTCGCTCTGGAAAACCAGCATACTATAGATGTGACTGACTCTGAGATGAACAAACTCTTTGAAAGAGTAAGGCGACAACTCAGGGAGAATGCTGAAGACAAAGGAAATGGGTGCTTTGAAATATTCCACAAGTGTGATAACAACTGCATTGAAAGCATTCGGAATGGAACCTATGATCATGATGTTTATAGAGATGAAGCGATCAACAATCGATTCCAAATACAGGGAGTCAAATTGACTCAGGGATACAAGGACATCATCCTTTGGATTTCGTTCTCCATATCATGCTTTTTGCTTGTAGCACTGCTTTTGGCCTTCATTTTGTGGGCTTGTCAGAATGGAAACATCCGGTGCCAGATTTGCATTTAA
>A_/_H4N6|CY164899|A/mallard/Sweden/52299/2006
ATGCTATCAATTGTGATTTTGTTTCTGCTTGTTGCAGAGAGCTCTTCTCAAAACTACACAGGAAACCCTGTGATATGCATGGGACATCATGCTGTGGCCAATGGGACTATGGTAAAGACCCTCACTGATGATCAAGTGGAAGTGGTCACTGCACAGGAACTGGTAGAATCACAGAACCTCCCGGAACTATGCCCGAGTCCTCTAAGACTAGTCGATGGTCAGACCTGTGATATAATCAATGGAGCCTTGGGAAGCCCAGGATGTGATCACTTGAATGGTGCTGAATGGGACATTTTCATAGAGAGGCCCAATGCAGTGGACACTTGCTATCCATTTGATGTGCCAGATTATCAGAGCCTAAGGAGCATACTTGCCAACAATGGGAAATTCGAATTCATTGCTGAAGAATTCCAATGGAGCACTGTGAAGCAAAATGGTAAATCCGGGGCATGCAAGAGAGCAAATGTGAACGATTTCTTTAATAGACTGAATTGGCTAGTGAAGTCAGACGGAAATGCATACCCTCTCCAGAATTTGACAAAAGTAAACAACGGTGATTATGCGAGGCTTTACATATGGGGAGTTCACCACCCTTCGACGGACACCGAGCAAACCAACCTGTACAAGAACAATCCTGGTAGGGTAACTGTATCTACCAAAACTAGTCAAACAAGTGTAGTGCCCAACATTGGCAGCAGACCTTGGGTGAGAGGACAAAGTGGCAGAATCAGCTTCTATTGGACTATTGTAGAGCCTGGAGATTTGATAGTCTTCAACACAATAGGAAATTTAATTGCCCCAAGAGGACATTACAAATTAAACAGTCAGAAGAAGAGCACAATTCTGAACACTGCAACTCCCATAGGCTCATGTGTCAGTAAATGTCATACAGACAAGGGTTCTCTCTCCACCACCAAGCCCTTTCAAAATATCTCAAGGATAGCAATTGGAGATTGTCCCAAATATGTCAAACAAGGCTCCCTAAAACTTGCAACTGGGATGAGAAATATCCCTGAAAAGGCATCAAGAGGGCTTTTTGGAGCAATAGCTGGGTTCATAGAGAATGGATGGCAAGGCCTAATTGATGGTTGGTATGGCTTCAGACACCAAAATGCAGAAGGAACAGGAACAGCTGCTGATCTAAAATCCACCCAGGCAGCCATCGATCAGATCAATGGGAAACTTAATCGTCTTATTGAGAAGACAAACGAAAAATACCATCAAATCGAAAAAGAATTCGAACAAGTTGAAGGAAGAATCCAAGACCTGGAGAAGTATGTTGAGGACACAAAAATTGATCTATGGTCATATAATGCAGAGCTATTAGTCGCTCTGGAAAACCAGCATACTATAGATGTGACTGACTCGGAGATGAACAAGCTCTTTGAAAGAGTAAGGCGACAACTCAGGGAGAATGCTGAAGACAAAGGAAATGGGTGCTTTGAAATATTCCACAAATGTGACAACAACTGCATTGAAAGCATTCGGAATGGGACCTATGATCATGATGTTTATAGAGATGAAGCGATCAACAATCGATTCCAAATACAGGGAGTCAAATTGACCCAGGGATACAAGGACATCATCCTTTGGATTTCGTTCTCCATATCATGCTTTTTGCTCGTAGCACTGCTTTTGGCCTTCATTTTGTGGGCTTGTCAGAACGGAAACATCCGGTGCCAGATTTGCATTTGA
>A_/_H4N6|CY164883|A/mallard/Sweden/52249/2006
ATGCTATCAATTGTGATTTTGTTTCTGCTTTTTGCAGAGAGCTCTTCTCAAAACTACACAGGAAACCCTGTGATATGCATGGGACATCATGCTGTGGCCAACGGGACTATGGTAAAGACCCTCACTGATGATCAAGTGGAAGTGGTCACTGCACAAGAACTGGTAGAATCACAGAACCTCCCGGAACTATGCCCGAGTCCCCTAAGACTAGTCGATGGCCAGACCTGTGACATCATCAATGGAGCATTAGGAAGCCCAGGATGTGACCATTTGAATGGTGCTGAATGGGACATTTTCATAGAGAGGCCCAATGCAGTGGACACTTGCTATCCATTTGATGTGCCAGATTATCAGAGCCTGAGGAGCATACTTGCCAACAATGGGAAATTCGAATTCATTGCTGAGGAATTCCAATGGAGCACTGTGAAGCAAAATGGCAAATCCGGGGCCTGCAAGAGGGCAAACGTGAATGATTTCTTTAATAGACTGAATTGGCTAGTGAAGTCAGACGGAAATGCGTACCCCCTCCAGAATTTGACAAAGGTGAACAATGGTGATTATGCGAGGCTTTACATCTGGGGAGTTCACCACCCTTCGACGGACACCGAGCAAACCAACCTGTACAAGAACAATCCTGGTAGGGTCACTGTATCTACCAAAACTGGTCAAACAAGTGTAGTGCCTAACATTGGCAGCAGACCTTGGGTGAGGGGACAAAGTGGCAGAATCAGCTTCTATTGGACCATTGTAGAGCCTGGAGATTTAATAGTTTTCAACACAATAGGAAATTTAATTGCCCCAAGAGGACATTACAAATTAAACAGTCAGAAGAAGAGCACAATCCTGAACACCGCAACTCCCATAGGCTCATGTGTCAGTAAATGTCATACAGACAAAGGTTCTCTCTCTACCACCAAGCCCTTTCAAAATATCTCAAGGATAGCAATTGGAGATTGCCCCAAATATGTCAAACAAGGCTCCCTAAAACTTGCAACTGGGATGAGAAATATCCCTGAAAAGGCATCAAGAGGGCTTTTTGGAGCAATAGCTGGGTTCATAGAGAATGGGTGGCAAGGCCTAATTGATGGTTGGTATGGCTTCAGGCACCAAAATGCAGAAGGAACAGGAACAGCCGCTGATCTAAAATCCACTCAGGCAGCCATCGATCAAATCAATGGGAAACTTAATCGTCTTATTGAGAAAACAAACGAGAAATACCATCAAATCGAAAAAGAATTCGAACAAGTTGAAGGAAGAATCCAAGACCTGGAGAAGTATGTTGAGGACACAAAAATTGATCTATGGTCATATAATGCGGAGCTATTGGTCGCTCTGGAAAACCAGCATACTATAGACGTGACTGATTCGGAGATGAACAAGCTCTTTGAAAGAGTAAGGCGACAACTCAGGGAGAACGCTGAAGACAAAGGAAATGGGTGCTTTGAAATATTCCACCAATGTGACAACAACTGCATTGAGAGCATTAGGAATGGGACCTATGATCATGATGTTTATAGAGATGAAGCGATCAACAATCGGTTCCAAATACAGGGAGTCAAATTGACCCAGGGATACAAGGACATCATCCTTTGGATTTCGTTCTCCATATCATGCTTTTTGCTCGTAGCACTGCTTTTGGCCTTCATTTTGTGGGCTTGTCAGAACGGAAACATCCGGTGCCAGATTTGCATTTAA
>A_/_H4N1|CY164931|A/mallard/Sweden/52371/2006
ATGCTATCAATTGTGATTTTGTTTCTGCTTGTTGCAGAGAGCTCTTCTCAAAACTACACAGGGAACCCTGTAATATGCATGGGACATCATGCTGTGGCCAATGGAACTATGGTAAAGACCCTCACTGATGATCAAGTGGAAGTGGTCACTGCACAAGAACTGGTAGAATCACAGAACCTCCCGGAACTATGTCCGAGCCCTCTAAGACTAGTCGATGGCCAGACCTGTGATATCATCAATGGAGCCTTGGGAAGCCCAGGATGTGACCATTTGAATGGTGCTGAGTGGGACATTTTCATAGAGAGGCCCAATGCAGTGGACACTTGCTATCCATTTGATGTGCCAGATTATCAGAGCCTAAGGAGCATACTTGCCAACAATGGGAAATTCGAATTCATTGCTGAGGAATTCCAGTGGAGCACGGTGAAGCAAAATGGTAAATCCGGGGCCTGCAAGAGGGCAAATGTGAATGATTTCTTTAATAGGTTGAATTGGTTAGTGAAGTCAGACGGGAATGCGTACCCTCTACAGAATTTGACAAAAGTAAACAACGGTGATTATGCGAGGCTTTACATCTGGGGAGTTCACCACCCCTCGACGGACAAGGAACAGACCGACCTATACAAGAACAATCCCGGTAGGGTCACTGTATCTACCAAAACTAGTCAAACAAGCGTAGTGCCCAACATTGGCAGCAGACCTTGGGTGAGAGGACAAAGTGGCAGAATCAGTTTCTATTGGACTATTGTAGAGCCTGGAGATTTGATAGTCTTCAACACAATAGGGAATTTAATTGCCCCAAGAGGACATTACAAATTAAACAGTCAGAAGAAGAGCACAATTCTGAACACTGCAACTCCCATAGGCTCATGTGTCAGTAAATGTCATACAGACAAAGGTTCTCTCTCTACCACCAAGCCCTTTCAGAATATCTCAAGGATAGCAATTGGAGATTGTCCCAAATATGTCAAACAAGGCTCCCTAAAACTTGCAACTGGGATGAGAAATATTCCTGAAAAGGCATCAAGAGGGCTTTTTGGAGCAATAGCTGGGTTCATAGAGAATGGGTGGCAAGGCCTGATTGATGGTTGGTATGGCTTCAGACACCAAAATGCAGAAGGAACAGGAACAGCTGCTGATCTAAAATCCACTCAGGCAGCCATCGATCAGATCAATGGGAAACTTAATCGTCTTATTGAGAAGACAAACGAGAAATACCATCAAATCGAAAAAGAATTCGAACAGGTTGAAGGAAGAATCCAAGATCTGGAGAAGTATGTTGAGGACACAAAAATTGACCTATGGTCATATAATGCAGAGCTATTAGTCGCTCTGGAAAACCAGCATACTATAGATGTGACTGACTCTGAGATGAACAAGCTCTTTGAAAGAGTAAGGCGACAACTCAGAGAGAATGCTGAAGACAAAGGAAATGGGTGCTTTGAAATATTCCACAAGTGTGATAACAACTGCATTGAAAGCATTCGGAATGGAACCTATGATCATGATGTTTATAGAGATGAAGCGATCAACAACCGATTCCAAATACAGGGAGTCAAATTGACCCAGGGATACAAGGACATCATCCTTTGGATTTCGTTCTCCATATCATGCTTTTTGCTTGTAGCACTGCTTTTGGCCTTCATTTTGTGGGCTTGTCAGAATGGAAACATCCGGTGCCAGATTTGCATTTAA
>A_/_H4N6|CY164923|A/mallard/Sweden/52366/2006
ATGCTATCAATTGTGATTTTGTTTCTGCTTGTTGCAGAGAGCTCTTCTCAAAACTACACAGGGAACCCTGTAATATGCATGGGACATCATGCTGTGGCCAATGGAACTATGGTAAAGACCCTCACTGATGATCAAGTGGAAGTGGTCACTGCACAAGAACTGGTAGAATCACAGAACCTCCCGGAACTATGTCCGAGCCCTCTAAGACTAGTCGATGGCCAGACCTGTGATATCATCAATGGAGCCTTGGGAAGCCCAGGATGTGACCATTTGAATGGTGCTGAATGGGACATTTTCATAGAGAGGCCCAATGCAGTGGACACTTGCTATCCATTTGATGTACCAGATTATCAGAGCCTAAGGAGCATACTTGCCAACAATGGGAAATTCGAATTCATTGCTGAGGAATTCCAGTGGAGCACGGTGAAGCAAAATGGTAAATCCGGGGCCTGCAAGAGGGCAAATGTGAATGATTTCTTTAATAGGTTGAATTGGTTAGTGAAGTCAGACGGGAATGCGTACCCTCTCCAGAATTTGACAAAAGTAAACAACGGTGATTATGCGAAGCTTTACATCTGGGGAGTTCACCACCCCTCGACGGACAAGGAACAGACCGACCTATACAAGAACAATCCCGGTAGGGTCACTGTATCTACCAAAACTAGTCAAACAAGCGTAGTGCCCAACATTGGCAGCAGACCTTGGGTGAGAGGGCAAAGTGGCAGAATCAGTTTCTATTGGACTATTGTAGAGCCTGGAGATTTGATAGTCTTCAACACAATAGGGAATTTAATTGCCCCAAGAGGACATTACAAATTAAACAGTCAGAAGAAGAGCACAATTCTGAACACTGCAACTCCCATAGGCTCATGTGTCAGTAAATGTCATACAGACAAAGGTTCTCTCTCTACCACCAAGCCCTTTCAGAATATCTCAAGGATAGCAATTGGAGATTGTCCCAAATATGTCAAACAAGGCTCCCTAAAACTTGCAACTGGGATGAGAAATATTCCTGAAAAGGCATCAAGAGGGCTTTTTGGAGCAATAGCTGGGTTCATAGAGAATGGATGGCAAGGCCTGATTGATGGTTGGTATGGCTTCAGACACCAAAATGCAGAAGGAACAGGAACAGCTGCTGATCTAAAATCCACTCAGGCAGCCATCGATCAGATCAATGGGAAACTTAATCGTCTTATTGAGAAGACAAACGAGAAATACCATCAAATCGAAAAAGAATTCGAACAGGTTGAAGGAAGAATCCAAGATCTGGAGAAGTATGTTGAGGACACAAAAATTGACCTATGGTCATATAATGCAGAGCTATTAGTCGCTCTGGAAAACCAGCATACTATAGATGTGACTGACTCTGAGATGAACAAGCTCTTTGAAAGAGTAAGGCGACAACTCAGAGAGAATGCTGAAGACAAAGGAAATGGGTGCTTTGAAATATTCCACAAGTGTGATAACAACTGCATTGAAAGCATTCGGAATGGAACCTATGATCATGATGTTTATAGAGATGAAGCGATCAACAATCGATTCCAAATACAGGGAGTCAAATTGACCCAGGGATACAAGGACATCATCCTTTGGATTTCGTTCTCCATATCATGCTTTTTGCTTGTAGCACTGCTTTTGGCCTTCATTTTGTGGGCTTGTCAGAATGGAAACATCCGGTGCCAGATTTGCATTTAA
>A_/_H4N6|CY164907|A/mallard/Sweden/52334/2006
ATGCTATCAATTGTGATTTTGTTTCTGCTTTTTGCAGAGAGCTCTTCTCAAAACTACACAGGAAACCCTGTGATATGCATGGGACATCATGCTGTGGCCAACGGGACTATGGTAAAGACCCTCACTGATGATCAAGTGGAAGTGGTCACTGCACAAGAACTGGTAGAATCACAGAACCTCCCGGAACTATGCCCGAGTCCCCTAAGACTAGTCGATGGCCAGACCTGTGACATCATCAATGGAGCATTAGGAAGCCCAGGATGTGACCATTTGAATGGTGCTGAATGGGACATTTTCATAGAGAGGCCCAATGCAGTGGACACTTGCTATCCATTTGATGTGCCAGATTATCAGAGCCTGAGGAGCATACTTGCCAACAATGGGAAATTCGAATTCATTGCTGAGGAATTCCAATGGAGCACTGTGAAGCAAAATGGCAAATCCGGGGCCTGCAAGAGGGCAAACGTGAATGATTTCTTTAATAGACTGAATTGGCTAGTGAAGTCAGACGGAAATGCGTACCCCCTCCAGAATTTGACAAAGGTGAACAATGGTGATTATGCGAGGCTTTACATCTGGGGAGTCCACCACCCTTCGACGGACACCGAGCAAACCAACCTGTACAAGAACAATCCTGGTAGGGTCACTGTATCTACCAAAACTGGTCAAACAAGTGTAGTGCCTAACATTGGCAGCAGACCTTGGGTGAGGGGACAAAGTGGCAGAATCAGCTTCTATTGGACTATTGTAGAGCCTGGAGATTTAATAGTTTTCAACACAATAGGAAATTTAATTGCCCCAAGAGGACATTACAAATTAAACAGTCAGAAGAAGAGCACAATCCTGAACACCGCAACTCCCATAGGCTCATGTGTCAGTAAATGTCATACAGACAAAGGTTCTCTCTCTACCACCAAGCCCTTTCAAAATATCTCAAGGATAGCAATTGGAGATTGCCCCAAATATGTCAAACAAGGCTCCCTAAAACTTGCAACTGGGATGAGAAATATCCCTGAAAAGGCATCAAGAGGGCTTTTTGGAGCAATAGCTGGGTTCATAGAGAATGGGTGGCAAGGCCTAATTGATGGTTGGTATGGCTTCAGGCACCAAAATGCAGAAGGAACAGGAACAGCCGCTGATCTAAAATCCACTCAGGCAGCCATCGATCAAATCAATGGGAAACTTAATCGTCTTATTGAGAAAACAAACGAGAAATACCATCAAATCGAAAAAGAATTCGAACAAGTTGAAGGAAGAATCCAAGACCTGGAGAAGTATGTTGAGGACACAAAAATTGATCTATGGTCATATAATGCGGAGCTATTGGTCGCTCTGGAAAACCAGCATACTATAGACGTGACTGATTCGGAGATGAACAAGCTCTTTGAAAGAGTAAGGCGACAACTCAGGGAGAACGCTGAAGACAAAGGAAATGGGTGCTTTGAAATATTCCACCAATGTGACAACAACTGCATTGAGAGCATTAGGAATGGGACCTATGATCATGATGTTTATAGAGATGAAGCGATCAACAATCGGTTCCAAATACAGGGAGTCAAATTGACCCAGGGATACAAGGACATCATCCTTTGGATTTCGTTCTCCATATCATGCTTTTTGCTCGTAGCACTGCTTTTGGCCTTCATTTTGTGGGCTTGTCAGAACGGAAACATCCGGTGCCAGATTTGCATTTAA
>A_/_H4N6|CY164985|A/mallard/Sweden/52484/2006
ATGCTATCAATTGTGATTTTGTTACTGCTTGTTGCAGAGAGCTCTTCTCAAAACTACACAGGGAACCCTGTAATATGCATGGGACATCATGCTGTGGCCAATGGAACTATGGTAAAGACCCTCACTGATGATCAAGTGGAAGTGGTCACTGCACAAGAACTGGTAGAATCACAGAACCTCCCGGAACTATGTCCGAGCCCTCTAAGACTAGTCGATGGCCAGACCTGTGATATAATCAATGGAGCCTTGGGAAGCCCAGGATGTGACCATTTGAATGGTGCTGAATGGGACATTTTCATAGAAAGGCCCAATGCAGTGGACACTTGCTATCCATTTGATGTGCCAGATTATCAGAGCCTAAGGAGCATACTTGCCAACAATGGGAAATTCGAATTCATTGCTGAGGAATTCCAGTGGAGCACGGTGAAGCAAAATGGTAGATCCGGGGCCTGCAAGAGGGCAAATGTGAATGATTTCTTTAATAGGTTGAATTGGCTAGTGAAGTCAGACGGGAATGCGTACCCTCTCCAGAATTTGACAAAAGTAAACAACGGTGATTATGCGAGGCTTTACATCTGGGGAGTTCACCACCCCTCGACGGACAAGGAGCAGACCGACCTATACAAGAACAATCCCGGTAGGGTCACTGTATCTACCAAAACTAGTCAAACAAGCGTAGTGCCCAACATTGGCAGCAGACCTTGGGTGAGAGGACAAAGTGGCAGAATCAGTTTCTATTGGACTATTGTAGAGCCTGGAGATTTGATAGTCTTCAACACAATAGGAAATTTAATTGCCCCAAGAGGACATTACAAATTAAACAGTCAGAAGAAGAGCACAATTCTGAACACTGCAACTCCCATAGGCTCATGTGTCAGTAAATGTCATACAGACAAAGGTTCTCTCTCTACCACCAAGCCCTTTCAGAATATCTCAAGGATAGCAATTGGAGATTGTCCCAAATATGTCAAACAAGGCTCCCTAAAACTTGCAACTGGGATGAGAAATATTCCTGAAAAGGCATCAAGAGGGCTTTTTGGAGCAATAGCTGGGTTCATAGAGAATGGATGGCAAGGCCTGATTGATGGTTGGTATGGCTTCAGACACCAAAATGCAGAAGGAACAGGAACAGCTGCTGATCTAAAATCCACTCAGGCAGCCATCGATCAGATCAATGGGAAACTTAATCGTCTTATTGAGAAGACAAACGAGAAATACCATCAAATCGAAAAAGAATTCGAACAGGTTGAAGGAAGAATCCAAGATCTGGAAAAGTATGTTGAGGACACAAAAATTGACCTATGGTCATATAATGCAGAGCTATTAGTCGCCCTGGAAAACCAGCATACTATAGATGTGACTGACTCTGAGATGAACAAGCTCTTTGAAAGAGTAAGGCGACAACTCAGAGAGAATGCTGAAGACAAAGGAAATGGGTGCTTTGAAATATTCCACAAGTGTGATAACAACTGCATTGAAAGCATTCGGAATGGAACCTATGATCATGATGTTTATAGAGATGAAGCGATCAACAATCGATTCCAAATACAGGGAGTCAAATTGACCCAGGGATACAAGGACATCATCCTTTGGATTTCGTTCTCCATATCATGCTTTTTGCTTGTAGCACTGCTTTTGGCCTTCATTTTGTGGGCTTGTCAGAATGGAAACATCCGGTGCCAGATTTGCATTTAA
>A_/_H4N6|CY164977|A/mallard/Sweden/52480/2006
ATGCTATCAATTGTGATTTTGTTTCTGCTTGTTGCAGAGAGCTCTTCTCAAAACTACACAGGGAACCCTGTAATATGCATGGGACATCATGCTGTGGCCAATGGAACTATGGTAAAGACCCTCACTGATGATCAAGTGGAAGTGGTCACTGCACAAGAACTGGTAGAATCACAGAACCTCCCGGAACTATGTCCGAGCCCTCTAAGACTAGTCGATGGCCAGACCTGTGATATCATCAATGGAGCCTTGGGAAGCCCAGGATGTGACCATTTGAATGGTGCTGAGTGGGACATTTTCATAGAGAGGCCCAATGCAGTGGACACTTGCTATCCATTTGATGTGCCAGATTATCAGAGCCTAAGGAGCATACTTGCCAACAATGGGAAATTCGAATTCATTGCTGAGGAATTCCAGTGGAGCACGGTGAAGCAAAATGGTAAATCCGGGGCCTGCAAGAGGGCAAATGTGAATGATTTCTTTAATAGGCTGAATTGGTTAGTGAAGTCAGACGGGAATGCGTACCCTCTCCAGAATTTGACAAAAGTAAACAACGGTGATTATGCGAGGCTTTACATCTGGGGAGTTCACCACCCCTCGACGGACAAGGAACAGACCGACCTATACAAGAACAATCCCGGTAGGGTCACTGTATCTACCAAAACTAGTCAAACAAGCGTAGTGCCCAACATTGGCAGCAGACCTTGGGTGAGAGGACAAAGTGGCAGAATCAGTTTCTATTGGACTATTGTAGAGCCTGGAGATTTGATAGTCTTCAACACAATAGGGAATTTAATTGCCCCAAGAGGACATTACAAATTAAACAGTCAGAAGAAGAGCACAATTCTGAACACTGCAACTCCCATAGGCTCATGTGTCAGTAAATGTCATACAGACAAAGGTTCTCTCTCTACCACCAAGCCCTTTCAGAATATCTCAAGGATAGCAATTGGAGATTGTCCCAAATATGTCAAACAAGGCTCCCTAAAACTTGCAACTGGGATGAGAAATATTCCTGAAAAGGCATCAAGAGGGCTTTTTGGAGCAATAGCTGGGTTCATAGAGAATGGATGGCAAGGCCTGATTGATGGTTGGTATGGTTTCAGACACCAAAATGCAGAAGGAACAGGAACAGCTGCTGATCTAAAATCCACTCAGGCAGCCATCGATCAGATCAATGGGAAACTTAATCGTCTTATTGAGAAGACAAACGAGAAATACCATCAAATCGAAAAAGAATTCGAACAGGTTGAAGGAAGAATCCAAGATCTGGAGAAGTATGTTGAGGACACAAAAATTGACCTATGGTCATATAATGCAGAGCTATTAGTCGCTCTGGAAAACCAGCATACTATAGATGTGACTGACTCTGAGATGAACAAGCTCTTTGAAAGAGTAAGGCGACAACTCAGAGAGAATGCTGAAGACAAAGGAAATGGGTGCTTTGAAATATTCCACAAGTGTGATAACAACTGCATTGAAAGCATTCGGAATGGAACCTATGATCATGATGTTTATAGAGATGAAGCGATCAACAACCGATTCCAAATACAGGGAGTCAAATTGACCCAGGGATATAAGGACATCATCCTTTGGATTTCGTTCTCCATATCATGCTTTTTGCTTGTAGCACTGCTTTTGGCCTTCATTTTGTGGGCTTGTCAGAATGGAAACATCCGGTGCCAGATTTGCATTTAA
>A_/_H4N6|CY164958|A/mallard/Sweden/52462/2006
ATGCTATCAATTGTGATTTTGTTTCTGCTTCTTGCAGAGAGCTCTTCTCAAAACTACACAGGGAACCCTGTGATATGCATGGGACATCATGCTGTGGCCAATGGAACTATGGTAAAGACCCTCACTGATGATCAAGTGGAAGTGGTCACTGCACAAGAACTGGTAGAATCACAGAACCTCCCGGAACTATGCCCGAGCCCTCTAAGACTAGTCGATGGCCAGACCTGTGATATCATCAATGGAGCCTTGGGAAGCCCAGGATGTGACCATTTGAATGGTGCTGAATGGGACATTTTCATAGAGAGGCCCAATGCAGTGGACACTTGCTATCCATTTGATGTGCCAGATTATCAGAGCCTAAGGAGCATACTTGCCAACAATGGGAAATTCGAATTCATTGCTGAGGAATTCCAGTGGAGCACTGTGAAGCAAAATGGTAAATCCGGGGCCTGCAAGAGGGCAAATGTGAATGATTTCTTTAATAGGCTGAATTGGCTAGTGAAGTCAGACGGGAATGCGTATCCTCTCCAGAATTTGACAAAAGTAAACAACGGTGATTATGCGAGGCTTTACATCTGGGGAGTTCACCACCCCTCGACGGACACTGAGCAGACCAACCTGTACAAGAATAATCCCGGTAGGGTCACTGTATCTACCAAAACTAGTCAAACAAGCGTAGTGCCCAACATTGGCAGCAGACCTTGGGTGAGAGGACAAAGTGGCAGAATCAGTTTCTATTGGACTATTGTAGAGCCTGGAGATTTGATAGTCTTCAACACAATAGGAAATTTAATTGCCCCAAGAGGACATTACAAATTAAACAGTCAGAAGAAGAGCACAATTCTGAACACTGCAACTCCCATAGGCTCATGTGTCAGTAAATGTCATACAGACAAAGGTTCTCTCTCTACCACCAAGCCCTTTCAGAATATCTCAAGGATAGCAATTGGAGATTGTCCCAAATATGTCAAACAAGGCTCCCTAAAACTTGCAACTGGGATGAGAAATATTCCTGAAAAGGCATCAAGAGGGCTTTTTGGAGCAATAGCTGGGTTCATAGAGAATGGATGGCAAGGCCTGATTGATGGTTGGTATGGCTTCAGACACCAAAATGCAGAAGGAACAGGAACAGCTGCTGATCTAAAATCCACTCAGGCAGCCATCGATCAGATCAGTGGGAAACTCAATCGTCTTATTGAGAAGACAAACGAGAAATACCATCAAATCGAAAAAGAATTCGAACAGGTTGAGGGAAGAATCCAAGATCTGGAGAAGTATGTTGAGGACACAAAAATTGACCTATGGTCATATAATGCAGAGCTATTAGTCGCTCTGGAAAACCAGCATACTATAGATGTGACTGACTCTGAGATGAACAAGCTCTTTGAAAGAGTAAGGCGACAACTCAGGGAGAATGCTGAAGACAAAGGAAATGGGTGCTTTGAAATATTCCACAAGTGTGATAACAACTGCATTGAAAGCATTCGGAATGGAACCTATGATCATGATGTTTATAGAGATGAAGCGATCAACAATCGATTCCAAATACAGGGAGTCAAATTGACCCAGGGATATAAGGACATCATCCTTTGGATTTCGTTCTCCATATCATGCTTTTTGCTTGTAGCACTGCTTTTGGCCTTCATTTTGTGGGCTTGTCAGAATGGAAACATCCGGTGCCAGATTTGCATTTAA
>A_/_H4N6|CY165002|A/mallard/Sweden/52870/2006
ATGCTATCAATTGTGATTTTGTTTCTGCTTGTTGCAGAGAGCTCTTCCCAAAACTACACAGGAAACCCTGTGATATGCATGGGACATCATGCTGTGGCAAATGGGACTATGGTAAAGACCCTTACTGATGATCAAGTGGAAGTGGTCACTGCACAGGAACTGGTAGAATCACAGAACCTCCCGGAACTATGCCCAAGTCCTCTAAGACTAGTTGATGGTCAGACCTGTGATATCATCAATGGAGCCTTAGGAAGCCCGGGATGTGACCATTTGAATGGTGCTGAATGGGACATTTTCATAGAGAGGCCAAATGCAGTGGACACTTGCTATCCATTTGATGTGCCAGATTATCAAAGCCTAAGGAGCATACTTGCCAACAATGGGAAATTCGAATTCATTGCTGAAGAATTCCAATGGAGCACTGTGAAGCAAAATGGTAAATCCGGGGCCTGCAAGAGGGCAAATGTGAACGATTTCTTTAATAGGCTGAATTGGCTGGTGAAGTCAGACGGAAATGCGTACCCTCTCCAAAACCTGACAAAAGTAAACAGCGGTGATTATGCGAGGCTTTACATCTGGGGAGTTCACCACCCTTCGACGGACACCGAGCAAACCAATCTGTACAAGAACAATCCTGGTAGGGTCACTGTATCTACCAAAACTAGTCAAACAAGTGTAGTACCCAACATTGGCAGCAGACCTTGGGTGAGAGGACAAAGTGGCAGAATCAGCATCTATTGGACTATTGTAGAGCCTGGAGATTTGATAGTCTTCAACACAATAGGAAATCTAATTGCCCCAAGAGGACATTACAAATTAAACAACCAGAAGAAGAGCACAATTCTGAACACTGCGACCCCCATAGGCTCATGTGTCAGTAAATGTCATACAGACAAAGGCTCTATCTCTACCACCAAGCCTTTTCAAAATATCTCAAGGATAGCAATTGGAGATTGTCCCAAATATGTCAAACAAGGCTCCCTAAAACTTGCAACTGGGATGAGAAATATCCCTGAAAAGGCATCAAGAGGGCTTTTTGGAGCAATAGCTGGGTTCATAGAGAATGGCTGGCAAGGCCTAATTGATGGTTGGTATGGCTTCAGACACCAAAATGCAGAAGGAACAGGAACAGCTGCCGATCTAAAATCCACTCAGGCAGCCATTGATCAGATCAATGGGAAACTTAACCGTCTTATTGAAAAGACAAACGAGAAATACCATCAAATCGAAAAGGAATTCGAACAGGTTGAGGGAAGAATCCAAGACTTGGAGAAATATGTCGAGGACACGAAAATTGATCTATGGTCATATAATGCAGAGCTATTAGTCGCTCTGGAAAATCAGCACACTATAGATGTGACTGACTCGGAGATGAACAAGCTCTTTGAAAGAGTAAGGCGACAACTCAGGGAGAATGCTGAAGACAAAGGAAATGGGTGCTTTGAAATATTCCACAAATGTGATAACAACTGCATTGAAAGCATTCGGAATGGGACCTATGATCATGATATTTATAGAGATGAAGCGATCAACAATCGATTCCAAATACAGGGAGTCAAATTAACCCAGGGATACAAGGACATCATCCTTTGGATTTCGTTCTCCATATCATGCTTCTTGCTCGTAGCACTGCTTTTGGCCTTCATTTTGTGGGCTTGTCAGAACGGAAACATCCGGTGTCAGATTTGCATTTAA
>A_/_H4N2|CY165098|A/mallard/Sweden/68504/2007
ATGCTATCAATTGTGATCCTGTTTCTGCTTGTTGCAGAGGGCTCTTCCCAAAACTACACAGGAAACCCTGTGATATGCATGGGACACCATGCCGTGGCCAATGGGACTATGGTAAAGACCCTCACTGATGACCAAGTGGAAGTGGTCACTGCACAGGAACTGGTAGAATCACAGAACCTCCCGGAACTATGCCCGAGTCCTCTAAGACTAGTCGATGGTCAGACCTGTGATATAATCAATGGAGCCTTGGGAAGCCCAGGATGTGATCACTTGAATGGTGCTGAATGGGACATTTTCATAGAGAGGCCCAATGCAGTGGACACTTGCTATCCATTTGATGTGCCAGATTATCAGAGCCTAAGGAGCATACTTGCCAACAATGGGAAATTCGAATTCATTGCTGAAGAATTCCAATGGAACACTGTGAAGCAAAATGGTAAATCCGGGGCCTGCAAGAGGGCAAATGTGAATGATTTCTTTAATAGGTTGAATTGGCTAGTGAAGTCAGACGGAAACGCATACCCTCTCCAAAATCTGACAAAAGTAAACAACGGTGATTATGCAAGGCTTTACATCTGGGGAGTCCATCATCCTTCAACGGACACCGAGCAAACCAATCTGTACAAGAACAATCCTGGTAGGGTCACTGTATCTACCCAAACTAGTCAAATAAGTGTAGTGCCCAACATTGGCAGCAGACCTTGGGTGAGAGGACAAAGTGGCAGAATCAGCTTCTATTGGACTATCGTGGAGCCTGGAGATTTGATAGTCTTCAACACAATAGGAAATTTAATTGCCCCAAGAGGACATTACAAATTAAACAACCAGAAGAAGAGCACAATTCTGAACACTGCAATTCCCATAGGCTCATGTGTCAGCAAATGTCACACAGACAAAGGTTCTCTCTCTACCACTAAGCCCTTTCAAAATATTTCAAGGATAGCAATTGGAGATTGCCCCAAATATGTCAAACAGGGATCTCTAAAACTTGCAACTGGGATGAGGAATATCCCTGAAAAGGCATCAAGAGGGCTTTTTGGGGCAATAGCTGGGTTCATAGAGAATGGCTGGCAAGGCCTAATTGATGGTTGGTATGGCTTCAGACACCAAAATGCAGAAGGAACAGGAACAGCTGCTGATCTAAAATCCACTCAGGCAGCCATTGATCAGATCAATGGGAAACTTAACCGCCTTATTGAGAAGACAAACGAGAAATATCATCAAATCGAAAAAGAATTCGAACAAGTTGAGGGGAGAATCCAAGACCTGGAGAAGTATGTTGAGGACACAAAAATTGATCTATGGTCATATAATGCAGAACTATTAGTCGCTCTGGAAAACCAGCATACTATAGATGTGACTGACTCGGAGATGAACAAGCTCTTTGAAAGAGTAAGGCGACAACTCAGGGAGAATGCTGAAGACAAAGGAAATGGGTGCTTTGAAATATTCCACAAATGTGACAACAACTGCATTGAAAGCATTCGAAATGGGACCTATGATCATGATGTTTATAGAGATGAAGCGATTAACAATCGATTCCAAATACAGGGAGTCAAATTGACCCAGGGATACAAGGACATCATCCTTTGGATTTCGTTCTCCATATCATGCTTCTTGCTCGCAGCACTGCTTTTGGCCTTCATTTTGTGGGCTTGTCAGAACGGAAACATCCGGTGCCAGATTTGCATTTGA
>A_/_H4N6|CY165090|A/mallard/Sweden/60064/2007
ATGCTATCAATTGTGATCCTGTTTCTGCTTGTTGCAGAGGGCTCTTCCCAAAACTACACAGGAAACCCTGTGATATGCATGGGACACCATGCCGTGGCCAATGGGACTATGGTAAAGACCCTCACTGATGACCAAGTGGAAGTGGTCACTGCACAGGAACTGGTAGAATCACAGAACCTCCCGGAACTATGCCCGAGTCCTCTAAGACTAGTCGATGGTCAGACCTGTGATATAATCAATGGAGCCTTGGGAAGCCCAGGATGTGATCACTTGAATGGTGCTGAATGGGACATTTTCATAGAGAGGCCCAATGCAGTGGACACTTGCTATCCATTTGATGTGCCAGATTATCAGAGCCTAAGGAGCATACTTGCCAACAATGGGAAATTCGAATTCATTGCTGAAGAATTCCAATGGAACACTGTGAAGCAAAATGGTAAATCCGGGGCCTGCAAGAGGGCAAATGTGAATGATTTCTTTAATAGGTTGAATTGGCTAGTGAAGTCAGACGGAAACGCATACCCTCTCCAAAATCTGACAAAAGTAAACAACGGTGATTATGCAAGGCTTTACATCTGGGGAGTCCATCATCCTTCAACGGACACCGAGCAAACCAATCTGTACAAGAACAATCCTGGTAGGGTCACTGTATCTACCCAAACTAGTCAAATAAGTGTAGTGCCCAACATTGGCAGCAGACCTTGGGTGAGAGGACAAAGTGGCAGAATCAGCTTCTATTGGACTATCGTGGAGCCTGGAGATTTGATAGTCTTCAACACAATAGGAAATTTAATTGCCCCAAGAGGACATTACAAATTAAACAACCAGAAGAAGAGCACAATTCTGAACACTGCAATTCCCATAGGCTCATGTGTCAGCAAATGTCACACAGACAAAGGTTCTCTCTCTACCACTAAGCCCTTTCAAAATATTTCAAGGATAGCAATTGGAGATTGTCCCAAATATGTCAAACAGGGCTCTCTAAAACTTGCAACTGGGATGAGGAATATCCCTGAAAAGGCATCAAGAGGGCTTTTTGGGGCAATAGCTGGGTTCATAGAGAATGGCTGGCAAGGCCTAATTGATGGTTGGTATGGCTTCAGACACCAAAATGCAGAAGGAACAGGAACAGCTGCTGATCTAAAATCCACTCAGGCAGCCATTGATCAGATCAATGGGAAACTTAACCGCCTTATTGAGAAGACAAACGAGAAATATCATCAAATCGAAAAAGAATTCGAACAAGTTGAGGGGAGAATCCAAGACCTGGAGAAGTATGTTGAGGACACAAAAATTGATCTATGGTCATATAATGCAGAACTATTAGTCGCTCTGGAAAACCAGCATACTATAGATGTGACTGACTCGGAGATGAACAAGCTCTTTGAAAGAGTAAGGCGACAACTCAGGGAGAATGCTGAAGACAAAGGAAATGGGTGCTTTGAAATATTCCACAAATGTGACAACAACTGCATTGAAAGCATTCGAAATGGGACCTATGATCATGATGTTTATAGAGATGAAGCGATTAACAATCGATTCCAAATACAGGGAGTCAAATTGACCCAGGGATACAAGGACATCATCCTTTGGATTTCGTTCTCCATATCATGCTTCTTGCTCGTAGCACTGCTTTTGGCCTTCATTTTGTGGGCTTGTCAGAACGGAAACATCCGGTGCCAGATTTGCATTTGA
>A_/_H4N6|CY165066|A/mallard/Sweden/59937/2007
ATGCTATCAATTGTGATTTTGTTTCTGCTTGTTGCAGGGAGCTCTTCTCAAAACTACACAGGGAACCCTGTGATATGCATGGGACATCATGCTGTGGCCAATGGAACTATGGTAAAGACCCTCACTGATGACCAAGTGGAAGTGGTCACTGCACAAGAACTGGTAGAATCACAGAACCTCCCGGAACTATGCCCGAGCCCTCTAAGACTAGTCGATGGCCAGACCTGTGATATCATCAATGGAGCCTTGGGAAGCCCAGGATGTGACCATTTGAATGGTGCTGAATGGGACATTTTCATAGAGAGGCCCAATGCAGTGGACACTTGCTATCCATTTGATGTGCCAGATTATCAGAGCCTAAGGAGCATACTTGCCAACAATGGGAAGTTCGAATTCATTGCTGAGGAATTCCAGTGGAGCACTGTGAAGCAAAATGGTAAATCCGGGGCCTGCAAGAGGGCAAATGTGAATGATTTCTTTAATAGGCTGAATTGGCTAGTGAAGTCAGACGGGAATGCGTACCCTCTCCAGAATTTGACAAAAGTAAACAACGGTGATTATGCGAGGCTTTACATCTGGGGAGTTCACCACCCCTCGACGGACACTGAGCAGACCAACCTGTACAAGAATAATCCCGGTAGGGTCACTGTATCTACCAAAACTAGTCAAACAAGCGTAGTGCCCAACATTGGCAGCAGACCTTGGGTGAGAGGACAGAGTGGCAGAATCAGTTTCTATTGGACTATTGTAGAGCCTGGAGATTTGATAGTCTTCAACACAATAGGAAATTTAATTGCCCCAAGAGGACATTACAAATTAAACAGTCAGAAGAAGAGCACAATTCTGAACACTGCAACTCCCATAGGCTCATGTGTCAGTAAATGTCATACAGACAAAGGTTCTCTCTCTACCACCAAGCCCTTTCAGAATATCTCAAGGATAGCAATTGGAGATTGTCCCAAATATGTCAAACAAGGCTCCCTAAAACTTGCAACTGGGATGAGAAATATTCCTGAAAAGGCATCAAGAGGGCTTTTTGGAGCAATAGCTGGGTTCATAGAGAATGGATGGCAAGGCCTGATTGATGGTTGGTATGGCTTCAGACACCAAAATGCAGAAGGAACAGGAACAGCTGCTGATCTAAAATCCACTCAGGCAGCCATCGATCAGATCAATGGGAAACTCAATCGTCTTATTGAGAAGACAAACGAGAAATACCATCAAATCGAAAAAGAATTCGAACAGGTTGAGGGAAGAATCCAAGATCTGGAGAAGTATGTTGAGGACACAAAAATTGACCTATGGTCGTATAATGCAGAGCTATTAGTCGCTCTGGAAAACCAGCATACTATAGATGTGACTGACTCTGAGATGAACAAGCTCTTTGAAAGAGTAAGGCGACAACTCAGGGAGAATGCTGAAGACAAAGGAAATGGGTGCTTTGAAATATTCCACAAGTGTGATAACAACTGCATTGAAAGCATTCGGAATGGAACCTATGATCATGATGTTTATAGAGATGAAGCGATCAACAATCGATTCCAAATACAGGGAGTCAAATTGACCCAGGGATATAAGGACATCATCCTTTGGATTTCGTTCTCCATATCATGCTTTTTGCTTGTAGCACTGCTTTTGGCCTTCATTTTGTGGGCTTGTCAGAATGGAAACATCCGGTGCCAGATTTGCATTTAA
>A_/_H4N6|CY165178|A/mallard/Sweden/68575/2007
ATGCTATCAATCGTGATTTTGTTTCTGCTTGTTGCAGAGAGCTCGTCTCAAAACTACACAGGGAACCCTGTGATATGCATGGGACATCATGCTGTGGCCAATGGAACTATGGTAAAGACCCTCACTGATGATCAAGTGGAAGTGGTCACTGCACAAGAACTGGTAGAATCACAGAACCTCCCGGAACTATGTCCGAGCCCTCTAAGACTAGTCGATGGCCAGACCTGTGATATCATCAATGGAGCCTTGGGAAGCCCAGGATGTGACCATTTGAATGGTGCTGAGTGGGACATTTTCATAGAGAGGCCCAATGCGGTGGACACTTGCTATCCATTTGATGTGCCAGATTATCAGAGCCTAAGGAGCATACTTGCCAACAATGGGAAATTCGAATTCATTGCTGAGGAATTCCAGTGGAGCACTGTGAAGCAAAATGGTAAATCCGGGGCCTGCAAGAGGGCAAATGTGAATGATTTCTTTAATAGGCTGAATTGGCTAGTGAAGTCAGACGGGAATGCGTACCCTCTCCAGAATTTGACAAAAGTAAACAACGGTGATTATGCGAGGCTTTACATCTGGGGAGTTCACCACCCCTCGACGGACACTGAGCAGACCAACCTGTACAAGAACAATCCTGGTAGAGTCACTGTATCTACCAAAACTAGTCAAACAAGCGTAGTGCCCAACATTGGCAGCAGACCTTGGGTGAGAGGACAAAGTGGCAGAATCAGCTTCTATTGGACTATTGTAGAGCCTGGAGATTTGATAGTCTTCAACACAATAGGAAATTTGATTGCCCCAAGAGGGCATTACAAATTAAACAGTCAGAAGAAGAGCACAATTCTGAACACTGCAACTCCCATAGGCTCATGTGTCAGTAAATGTCATACAGACAAAGGTTCTCTCTCTACCACCAAGCCCTTTCAGAATATCTCAAGGATAGCAATTGGAGATTGTCCCAAATATGTCAAACAAGGCTCCCTAAAGCTTGCAACTGGGATGAGAAATATTCCTGAAAGGGCATCAAGAGGGCTTTTTGGAGCAATAGCTGGGTTCATAGAGAATGGATGGCAAGGCCTGATTGATGGTTGGTATGGCTTCAGACACCAAAATGCAGAAGGAACAGGAACAGCTGCTGATCTAAAATCCACTCAGGCAGCCATCGATCAGATCAATGGGAAACTTAATCGTCTTATTGAGAAGACAAACGAGAAATACCACCAAATCGAAAAAGAATTCGAACAGGTTGAAGGAAGAATCCAAGATCTGGAGAAGTATGTTGAGGACACAAAAATTGACCTATGGTCATATAATGCAGAGCTATTGGTCGCCCTGGAAAACCAGCATACTATAGATGTGACTGACTCTGAGATGAACAAGCTTTTTGAAAGAGTAAGGCGACAACTCAGGGAGAATGCTGAAGACAAAGGAAATGGGTGCTTTGAAATATTCCACAAGTGTGATAACAACTGCATTGAAAGCATTCGGAATGGAACCTATGATCATGATGTTTATAGAGATGAAGCGATCAACAATCGATTCCAAATACAGGGAGTCAAATTGACCCAGGGATACAAGGACATCATCCTTTGGATTTCGTTCTCCATATCATGCTTTTTGCTTGTAGCACTGCTTTTGGCCTTCATTTTGTGGGCTTGTCAGAATGGAAACATCCGGTGCCAGATTTGCATTTAA
>A_/_H4N6|CY165170|A/mallard/Sweden/68571/2007
ATGCTATCAATTGTGATCCTGTTTCTGCTTGTTGCAGAGGGCTCTTCCCAAAACTACACAGGAAACCCTGTGATATGCATGGGACACCATGCCGTGGCCAATGGGACTATGGTAAAGACCCTCACTGATGACCAAGTGGAAGTGGTCACTGCACAGGAACTGGTAGAATCACAGAACCTCCCGGAACTATGCCCGAGTCCTCTAAGACTAGTCGATGGTCAGACCTGTGATATAATCAATGGAGCCTTAGGAAGCCCAGGATGTGATCACTTGAATGGTGCTGAATGGGACATTTTCATAGAGAGGCCCAATGCAGTGGACACTTGCTATCCATTTGATGTGCCAGATTATCAGAGCCTAAGGAGCATACTTGCCAACAATGGGAAATTCGAATTCATTGCTGAAGAATTCCAATGGAACACTGTGAAGCAAAATGGTAAATCCGGGGCCTGCAAGAGGGCAAATGTGAATGATTTCTTTAATAGGTTGAATTGGCTAGTGAAGTCAGACGGAAACGCATACCCTCTCCAAAATCTGACAAAAGTAAACAACGGTGATTATGCAAGGCTTTACATCTGGGGAGTCCATCATCCTTCAACGGACACCGAGCAAACCAATCTGTACAAGAACAATCCTGGTAGGGTCACTGTATCTACCCAAACTAGTCAAATAAGTGTAGTGCCCAACATTGGCAGCAGACCTTGGGTGAGAGGACAAAGTGGCAGAATCAGCTTCTATTGGACTATCGTGGAGCCTGGAGATTTGATAGTCTTCAACACAATAGGAAATTTAATTGCCCCAAGAGGACATTACAAATTAAACAACCAGAAGAAGAGCACAATTCTGAACACTGCAATTCCCATAGGCTCATGTGTCAGCAAATGTCACACAGACAAAGGTTCTCTCTCTACCACTAAGCCCTTTCAAAATATTTCAAGGATAGCAATTGGAGATTGTCCCAAATATGTCAAACAGGGCTCTCTAAAACTTGCAACTGGGATGAGGAATATCCCTGAAAAGGCATCAAGAGGGCTTTTTGGGGCAATAGCTGGGTTCATAGAGAATGGCTGGCAAGGCCTAATTGATGGTTGGTATGGCTTCAGACACCAAAATGCAGAAGGAACAGGAACAGCTGCTGATCTAAAATCCACTCAGGCAGCCATTGATCAGATCAATGGGAAACTTAACCGCCTTATTGAGAAGACAAATGAGAAATATCATCAAATCGAAAAAGAATTCGAACAAGTTGAGGGGAGAATCCAAGACCTGGAGAAGTATGTTGAGGACACAAAAATTGATCTATGGTCATATAATGCAGAACTATTAGTCGCTCTGGAAAACCAGCATACTATAGATGTGACTGACTCGGAGATGAACAAGCTCTTTGAAAGAGTAAGGCGACAACTCAGGGAGAATGCTGAAGACAAAGGAAATGGGTGCTTTGAAATATTCCACAAATGTGACAACAACTGCATTGAAAGCATTCGAAATGGGACCTATGATCATGATGTTTATAGAGATGAAGCGATTAACAATCGATTCCAAATACAGGGAGTCAAATTGACCCAGGGATACAAGGACATCATCCTTTGGATTTCGTTCTCCATATCATGCTTCTTGCTCGTAGCACTGCTTTTGGCCTTCATTTTGTGGGCTTGTCAGAACGGAAACATCCGGTGCCAGATTTGCATTTGA
>A_/_H4N2|CY165154|A/mallard/Sweden/68551/2007
ATGCTATCAATTGTGATCCTGTTTCTGCTTGTTGCAGAGGGCTCTTCCCAAAACTACACAGGAAACCCTGTGATATGCATGGGACACCATGCCGTGGCCAATGGGACTATGGTAAAGACCCTCACTGATGACCAAGTGGAAGTGGTCACTGCACAGGAACTGGTAGAATCACAGAACCTCCCGGAACTATGCCCGAGTCCTCTAAGACTAGTCGATGGTCAGACCTGTGATATAATCAATGGAGCCTTGGGAAGCCCAGGATGTGATCACTTGAATGGTGCTGAATGGGACATTTTCATAGAGAGGCCCAATGCAGTGGACACTTGCTATCCATTTGATGTGCCAGATTATCAGAGCCTAAGGAGCATACTTGCCAACAATGGGAAATTCGAATTCATTGCTGAAGAATTCCAATGGAACACTGTGAAGCAAAATGGTAAATCCGGGGCCTGCAAGAGGGCAAATGTGAATGATTTCTTTAATAGGTTGAATTGGCTAGTGAAGTCAGACGGAAACGCATACCCTCTCCAAAATCTGACAAAAGTAAACAACGGTGATTATGCAAGGCTTTACATCTGGGGAGTCCATCATCCTTCAACGGACACCGAGCAAACCAATCTGTACAAGAACAATCCTGGTAGGGTCACTGTATCTACCCAAACTAGTCAAATAAGTGTAGTGCCCAACATTGGCAGCAGACCTTGGGTGAGAGGACAAAGTGGCAGAATCAGCTTCTATTGGACTATCGTGGAGCCTGGAGATTTGATAGTCTTCAACACAATAGGAAATTTAATTGCCCCAAGAGGACATTACAAATTAAACAACCAGAAGAAGAGCACAATTCTGAACACTGCAATTCCCATAGGCTCATGTGTCAGCAAATGTCACACAGACAAAGGTTCTCTCTCTACCACTAAGCCCTTTCAAAATATTTCAAGGATAGCAATTGGAGATTGTCCCAAATATGTCAAACAGGGCTCTCTAAAACTTGCAACTGGGATGAGGAATATCCCTGAAAAGGCATCAAGAGGGCTTTTTGGGGCAATAGCTGGGTTCATAGAGAATGGCTGGCAAGGCCTAATTGATGGTTGGTATGGCTTCAGACACCAAAATGCAGAAGGAACAGGAACAGCTGCTGATCTAAAATCCACTCAGGCAGCCATTGATCAGATCAATGGGAAACTTAACCGCCTTATTGAGAAGACAAACGAGAAATATCATCAAATCGAAAAAGAATTCGAACAAGTTGAGGGGAGAATCCAAGACCTGGAGAAGTATGTTGAGGATACAAAAATTGATCTATGGTCATATAATGCAGAACTATTAGTCGCTCTGGAAAACCAGCATACTATAGATGTGACTGACTCGGAGATGAACAAGCTCTTTGAAAGAGTAAGGCGACAACTCAGGGAGAATGCTGAAGACAAAGGAAATGGGTGCTTTGAAATATTCCACAAATGTGACAACAACTGCATTGAAAGCATTCGAAATGGGACCTATGATCATGATGTTTATAGAGATGAAGCGATTAACAATCGATTCCAAATACAGGGAGTCAAATTGACCCAGGGATACAAGGACATCATCCTTTGGATTTCGTTCTCCATATCATGCTTCTTGCTCGTAGCACTGCTTTTGGCCTTCATTTTGTGGGCTTGTCAGAACGGAAACATCCGGTGCCAGATTTGCATTTGA
>A_/_H4N2|CY165243|A/mallard/Sweden/68940/2007
ATGCTATCAATTGTGATCCTGTTTCTGCTTGTTGCAGAGGGCTCTTCCCAAAACTACACAGGAAACCCTGTGATATGCATGGGACACCATGCCGTGGCCAATGGGACTATGGTAAAGACCCTCACTGATGACCAAGTGGAAGTGGTCACTGCACAGGAACTGGTAGAATCACAGAACCTCCCGGAACTATGCCCGAGTCCTCTAAGACTAGTCGATGGTCAGACCTGTGATATAATCAATGGAGCCTTGGGAAGCCCAGGATGTGATCACTTGAATGGTGCTGAATGGGACATTTTCATAGAGAGGCCCAATGCAGTGGACACTTGCTATCCATTTGATGTGCCAGATTATCAGAGCCTAAGGAGCATACTTGCCAACAATGGGAAATTCGAATTCATTGCTGAAGAATTCCAATGGAACACTGTGAAGCAAAATGGTAAATCCGGGGCCTGCAAGAGGGCAAATGTGAATGATTTCTTTAATAGGTTGAATTGGCTAGTGAAGTCAGACGGAAACGCATACCCTCTCCAAAATCTGACAAAAGTAAACAACGGTGATTATGCAAGGCTTTACATCTGGGGAGTCCATCATCCTTCAACGGACACCGAGCAAACCAATCTGTACAAGAACAATCCTGGTAGGGTCACTGTATCTACCCAAACTAGTCAAATAAGTGTAGTGCCCAACATTGGCAGCAGACCTTGGGTGAGAGGACAAAGTGGCAGAATCAGCTTCTATTGGACTATCGTGGAGCCTGGAGATTTGATAGTCTTCAACACAATAGGAAATTTAATTGCCCCAAGAGGACATTACAAATTAAACAACCAGAAGAAGAGCACAATTCTGAACACTGCAATTCCCATAGGCTCATGTGTCAGCAAATGTCACACAGACAAAGGTTCTCTCTCTACCACTAAGCCCTTTCAAAATATTTCAAGGATAGCAATTGGAGATTGTCCCAAATATGTCAAACAGGGCTCTCTAAAACTTGCAACTGGGATGAGGAATATCCCTGAAAAGGCATCAAGAGGGCTTTTTGGGGCAATAGCTGGGTTCATAGAGAATGGCTGGCAAGGCCTAATTGATGGTTGGTATGGCTTCAGACACCAAAATGCAGAAGGAACAGGAACAGCTGCTGATCTAAAATCCACTCAGGCAGCCATTGATCAGATCAATGGGAAACTTAACCGCCTTATTGAGAAGACAAACGAGAAATATCATCAAATCGAAAAAGAATTCGAACAAGTTGAGGGGAGAATCCAAGACCTGGAGAAGTATGTTGAGGACACAAAAATTGATCTATGGTCATATAATGCAGAACTATTAGTCGCTCTGGAAAACCAGCATACTATAGATGTGACTGACTCGGAGATGAACAAGCTCTTTGAAAGAGTAAGGCGACAACTCAGGGAGAATGCTGAAGACAAAGGAAATGGGTGCTTTGAAATATTCCACAAATGTGACAACAACTGCATTGAAAGCATTCGAAATGGGACCTATGATCATGATGTTTATAGAGATGAAGCGATTAACAATCGATTCCAAATACAGGGAGTCAAATTGACCCAGGGATACAAGGACATCATCCTTTGGATTTCGTTCTCCATATCATGCTTCTTGCTCGTAGCACTGCTTTTGGCCTTCATTTTGTGGGCTTGTCAGAACGGAAACATCCGGTGCCAAATTTGCATTTGA
>A_/_H4N6|CY165235|A/mallard/Sweden/68932/2007
ATGCTATCAATTGTGATCCTGTTTCTGCTTGTTGCAGAGGGCTCTTCCCAAAACTACACAGGAAACCCTGTGATATGCATGGGACACCATGCCGTGGCCAATGGGACTATGGTAAAGACCCTCACTGATGACCAAGTGGAAGTGGTCACTGCACAGGAACTGGTAGAATCACAGAACCTCCCGGAACTATGCCCGAGTCCTCTAAGACTAGTCGATGGTCAGACCTGTGATATAATCAATGGAGCCTTGGGAAGCCCAGGATGTGATCACTTGAATGGTGCTGAATGGGACATTTTCATAGAGAGGCCCAATGCAGTGGACACTTGCTATCCATTTGATGTGCCAGATTATCAGAGCCTAAGGAGCATACTTGCCAACAATGGGAAATTCGAATTCATTGCTGAAGAATTCCAATGGAACACTGTGAAGCAAAATGGTAAATCCGGGGCCTGCAAGAGGGCAAATGTGAATGATTTCTTTAATAGGTTGAATTGGCTAGTGAAGTCAGACGGAAACGCATACCCTCTCCAAAATCTGACAAAAGTAAACAACGGTGATTATGCAAGGCTTTACATCTGGGGAGTCCATCATCCTTCAACGGACACCGAGCAAACCAATCTGTACAAGAACAATCCTGGTAGGGTCACTGTATCTACCCAAACTAGTCAAATAAGTGTAGTGCCCAACATTGGCAGCAGACCTTGGGTGAGAGGACAAAGTGGCAGAATCAGCTTCTATTGGACTATCGTGGAGCCTGGAGATTTGATAGTCTTCAACACAATAGGAAATTTAATTGCCCCAAGAGGACATTACAAATTAAACAACCAGAAGAAGAGCACAATTCTGAACACTGCAATTCCCATAGGCTCATGTGTCAGCAAATGTCACACAGACAAAGGTTCTCTCTCTACCACTAAGCCCTTTCAAAATATTTCAAGGATAGCAATTGGAGATTGTCCCAAATATGTCAAACAGGGCTCTCTAAAACTTGCAACTGGGATGAGGAATATCCCTGAAAAGGCATCAAGAGGGCTTTTTGGGGCAATAGCTGGGTTCATAGAGAATGGCTGGCAAGGCCTAATTGATGGTTGGTATGGCTTCAGACACCAAAATGCAGAAGGAACAGGAACAGCTGCTGATCTAAAATCCACTCAGGCAGCCATTGATAAGATCAATGGGAAACTTAACCGCCTTATTGAGAAGACAAACGAGAAATATCATCAAATCGAAAAAGAATTCGAACAAGTTGAGGGGAGAATCCAAGACCTGGAGAAGTATGTTGAGGACACAAAAATTGATCTATGGTCATATAATGCAGAACTATTAGTCGCTCTGGAAAACCAGCATACTATAGATGTGACTGACTCGGAGATGAACAAGCTCTTTGAAAGAGTAAGGCGACAACTCAGGGAGAATGCTGAAGACAAAGGAAATGGGTGCTTTGAAATATTCCACAAATGTGACAACAACTGCATTGAAAGCATTCGAAATGGGACCTATGATCATGATGTTTATAGAGATGAAGCGATTAACAATCGATTCCAAATACAGGGAGTCAAATTGACCCAGGGATACAAGGACATCATCCTTTGGATTTCGTTCTCCATATCATGCTTCTTGCTCGTAGCACTGCTTTTGGCCTTCATTTTGTGGGCTTGTCAGAACGGAAACATCCGGTGCCAGATTTGCATTTGA
>A_/_H4N6|CY165284|A/mallard/Sweden/75279/2008
ATGCTATCAATTGTGATTTTGTTTCTGCTTGTTGCAGAGAGCTCTTCTCAAAACTACACAGGGAACCCTGTGATATGCATGGGACATCATGCTGTGGCCAATGGAACTATGGTAAAGACCCTCACTGATGATCAAGTGGAAGTGGTCACTGCACAAGAACTGGTAGAATCACAGAACCTCCCGGAACTATGTCCGAGCCCTCTAAGACTAGTCGATGGCCAGACCTGTGATATCATCAATGGAGCCTTGGGAAGCCCAGGATGTGACCATTTGAATGGTGCTGAATGGGACATTTTCATAGAGAGGCCCAATGCAGTGGACACTTGCTATCCATTTGACGTGCCAGATTATCAGAGCCTAAGGAGCATACTTGCCAACAATGGGAAATTCGAATTCATTGCTGAGGAATTCCAGTGGAGTACTGTGAAGCAAAATGGTAAATCCGGGGCCTGCAAGAGGGCAAATGTGAATGATTTCTTTAATAGGCTGAATTGGCTAGTGAAGTCAGACGGGAATGCGTACCCTCTCCAGAATTTGACAAAAGTAAACAACGGTGATTATGCGAGGCTTTACATCTGGGGAGTTCACCACCCCTCGACGGACACTGAGCAGACCAATCTGTACAAGAATAATCCCGGTAGGGTCACTGTATCTACCAAAACTAGTCAAACAAGCGTAGTGCCCAACATTGGCAGCAGACCTTGGGTGAGAGGACAAAGTGGCAGAATCAGTTTCTATTGGACTATTGTAGAGCCTGGAGATTTGATAGTCTTCAACACAATAGGAAATTTAATTGCCCCAAGAGGACATTACAAATTAAACAGTCAGAAGAAGAGCACAATTCTGAACACTGCAACTCCCATAGGCTCATGTGTCAGTAAATGTCATACAGACAAAGGTTCTCTCTCTACCACCAAGCCCTTTCAGAATATCTCAAGGATAGCAATTGGAGATTGTCCCAAATATGTCAAACAAGGCTCCCTAAAACTTGCAACTGGGATGAGAAATATTCCTGAAAAGGCATCAAGAGGGCTTTTTGGAGCAATAGCTGGATTCATAGAGAATGGATGGCAAGGCCTGATTGATGGTTGGTATGGCTTCAGACACCAAAATGCAGAAGGAACAGGAACAGCTGCTGATCTAAAATCCACTCAGGCAGCCATCGATCAGATCAATGGGAAACTTAATCGTCTTATTGAGAAGACAAACGAGAAATACCATCAAATCGAAAAAGAATTCGAACAGATTGAAGGAAGAATCCAAGATCTGGAGAAGTATGTTGAGGACACAAAAATTGACCTATGGTCATATAATGCAGAGCTATTAGTCGCTCTGGAAAACCAGCATACTATAGATGTGACTGACTCTGAGATGAACAAACTCTTTGAAAGAGTAAGGCGACAACTCAGGGAGAATGCTGAAGACAAAGGAAATGGGTGCTTTGAAATATTCCACAAGTGTGATAACAACTGCATTGAAAGCATTCGGAATGGAACCTATGATCATGATGTTTATAGAGATGAAGCGATCAACAATCGATTCCAAATACAGGGAGTCAAATTGACTCAGGGATACAAGGACATCATCCTTTGGATTTCGTTCTCCATATCATGCTTTTTGCTTGTAGCACTGCTTTTGGCCTTCATTTTGTGGGCTTGTCAGAATGGAAACATCCGGTGCCAGATTTGCATTTAA
>A_/_H4N6|CY165276|A/mallard/Sweden/69698/2007
ATGCTATCAATTGTGATCCTGTTTCTGCTTGTTGCAGAGGGCTCTTCCCAAAACTACACAGGAAACCCTGTGATATGCATGGGACACCATGCCGTGGCCAATGGGACTATGGTAAAGACCCTCACTGATGACCAAGTGGAAGTGGTCACTGCACAGGAACTGGTAGAATCACAGAACCTCCCGGAACTATGCCCGAGTCCTCTAAGACTAGTCGATGGTCATACCTGTGATATAATCAATGGAGCCTTGGGAAGCCCAGGATGTGATCACTTGAATGGTGCTGAATGGGACATTTTCATAGAGAGGCCCAATGCAGTGGACACTTGCTATCCATTTGATGTGCCAGATTATCAGAGCCTAAGGAGCATACTTGCCAACAATGGGAAATTCGAATTCATTGCTGAAGAATTCCAATGGAACACTGTGAAGCAAAATGGTAAATCCGGGGCCTGCAAGAGGGCAAATGTGAATGATTTCTTTAATAGGTTGAATTGGCTAGTGAAGTCAGACGGAAACGCATACCCTCTCCAAAATCTGACAAAAGTAAACAACGGTGATTATGCAAGGCTTTACATCTGGGGAGTCCATCATCCTTCAACGGACACCGAGCAAACCAATCTGTACAAGAACAATCCTGGTAGGGTCACTGTATCTACCCAAACTAGTCAAATAAGTGTAGTGCCCAACATTGGCAGCAGACCTTGGGTGAGAGGACAAAGTGGCAGAATCAGCTTCTATTGGACTATCGTGGAGCCTGGAGATTTGATAGTCTTCAACACAATAGGAAATTTAATTGCCCCAAGAGGACATTACAAATTAAACAACCAGAAGAAGAGCACAATTCTGAACACTGCAATTCCCATAGGCTCATGTGTCAGCAAATGTCACACAGACAAAGGTTCTCTCTCTACCACTAAGCCCTTTCAAAATATTTCAAGGATAGCAATTGGAGATTGTCCCAAATATGTCAAACAGGGCTCTCTAAAACTTGCAACTGGGATGAGGAATATCCCTGAAAAGGCATCAAGAGGGCTTTTTGGGGCAATAGCTGGGTTCATAGAGAATGGCTGGCAAGGCCTAATTGATGGTTGGTATGGCTTCAGACACCAAAATGCAGAAGGAACAGGAACAGCTGCTGATCTAAAATCCACTCAGGCAGCCATTGATCAGATCAATGGGAAACTTAACCGCCTTATTGAGAAGACAAACGAGAAATATCATCAAATCGAAAAAGAATTCGAACAAGTTGAGGGGAGAATCCAAGACCTGGAGAAGTATGTTGAGGACACAAAAATTGATCTATGGTCATATAATGCAGAACTATTAGTCGCTCTGGAAAACCAGCATACTATAGATGTGACTGACTCGGAGATGAACAAGCTCTTTGAAAGAGTAAGGCGACAACTCAGGGAGAATGCTGAAGACAAAGGAAATGGGTGCTTTGAAATATTCCACAAATGTGACAACAACTGCATTGAAAGCATTCGAAATGGGACCTATGATCATGATGTTTATAGAGATGAAGCGATTAACAATCGATTCCAAATACAGGGAGTCAAATTGACCCAGGGATACAAGGACATCATCCTTTGGATTTCGTTCTCCATATCATGCTTCTTGCTCGTAGCACTGCTTTTGGCCTTCATTTTGTGGGCTTGTCAGAACGGAAACATCCGGTGCCAGATTTGCATTTGA
>A_/_H4N6|CY165343|A/mallard/Sweden/79328/2008
ATGCTATCAATTGTGATTTTGTTTCTGCTTGTTGCAGAGAGCTCTTCTCAAAACTATACAGGAAACCCTGTGATATGCATGGGACATCATGCTGTGGCCAATGGGACTATGGTAAAGACCCTCACTGATGATCAAGTGGAAGTGGTCACTGCACAAGAACTGGTAGAATCACAGAACCTTCCGGAACTATGCCCGAGTCCCTTAAGACTAGTCGACGGCCAGACCTGTGATATCATCAATGGAGCCTTAGGAAGCCCAGGATGTGACCATTTGAATGGTGCTGAATGGGACATTTTTATAGAGAGGCCCAGTGCAGTGGACACTTGCTATCCATTTGATGTGCCAGATTATCAGAGCCTAAGGAGCATACTTGCCAACAATGGGAAATTCGAATTCATTGCTGAGGAATTCCAATGGAGCACTGTGAAGCAAAATGGTAAATCCGGAGCCTGCAAGAGGGCAAATGTGAACGATTTCTTTAATAGGCTGAATTGGCTAGTGAAGTCAGACGGAAATGCATACCCTCTCCAGAATTTGACCAAAATGAACAACGGTGATTATGCGAGGCTTTACATCTGGGGAGTTCACCACCCCTCGACGGACACCGAGCAAACCAACCTGTACAAGAACAATCCTGGTAGGGTCACTGTATCTACCAAAACTAGTCAAACAAGTGTAGTGCCCAACATAGGCAGCAGGCCTTGGGTGAGAGGACAAAGTGGCAGAATCAGCTTCTATTGGACCATTGTAGAGCCTGGAGATTTGATAGTCTTCAACACAATAGGAAATTTAATTGCCCCAAGAGGACATTACAAATTAAACAGTCAGAAGAAGAGCACAATTCTGAACACCGCAACTCCCATAGGCTCATGTGTCAGTAAATGTCATACAGACAGAGGTTCTCTCTCTACCACCAAGCCTTTTCAAAATGTCTCAAGGATAGCAATTGGAGATTGTCCCAAATATGTCAAACAAGGCTCCCTAAAACTTGCGACTGGGATGAGAAATATTCCTGAAAAGGCATCAAGAGGGCTTTTCGGAGCAATAGCTGGATTCATAGAGAATGGATGGCAAGGCCTAATTGATGGTTGGTATGGATTCAGACACCAAAATGCAGAAGGAACAGGAACAGCTGCTGATCTAAAATCCACTCAGGCAGCCATCGATCAGATCAATGGAAAACTTAATCGTCTTATTGAGAAGACAAACGAGAAATACCATCAGATCGAAAAAGAATTCGAACAAGTTGAAGGAAGAATCCAAGACCTGGAGAAGTATGTTGAGGACACAAAAATTGATCTATGGTCATATAATGCAGAGCTATTAGTCGCTCTGGAAAACCAGCATACTATAGATGTGACTGACTCGGAAATGAACAAGCTCTTTGAAAGGGTGAGGCGACAACTCAGGGAGAATGCTGAAGACAAAGGAAATGGGTGCTTTGAAATATTCCACAAATGTGACAACAACTGCATTGAAAGTATTCGGAATGGGACCTATGATCATGATGTTTATAGAGACGAAGCGATCAACAATCGATTTCAAATACAGGGAGTCAAATTGACCCAGGGATACAAAGACATCATCCTTTGGATTTCGTTCTCCATATCATGCTTTTTGCTCGTAGCACTGCTTTTGGCCTTCATTTTGTGGGCTTGTCAGAACGGAAACATCCGGTGCCAGATTTGCATTTGA
>A_/_H4N2|CY165327|A/mallard/Sweden/79308/2008
ATGCTATCAATTGTGATTTTGTTTCTGCTTGTTGCAGAGAGCTCTTCTCAAAACTATACAGGAAACCCTGTGATATGCATGGGACATCATGCTGTGGCCAATGGGACTATGGTAAAGACCCTCACTGATGATCAAGTGGAAGTGGTCACTGCACAAGAACTGGTAGAATCACAGAACCTTCCGGAACTATGCCCGAGTCCCTTAAGACTAGTCGACGGCCAGACCTGTGATATCATCAATGGAGCCTTAGGAAGCCCAGGATGTGACCATTTGAATGGTGCTGAATGGGACATTTTTATAGAGAGGCCCAGTGCAGTGGACACTTGCTATCCATTTGATGTGCCAGATTATCAGAGCCTAAGGAGCATACTTGCCAACAATGGGAAATTCGAATTCATTGCTGAGGAATTCCAATGGAGCACTGTGAAGCAAAATGGTAAATCCGGAGCCTGCAAGAGGGCAAATGTGAACGATTTCTTTAATAGGCTGAATTGGCTAGTGAAGTCAGACGGAAATGCATACCCTCTCCAGAATTTGACCAAAATGAACAACGGTGATTATGCGAGGCTTTACATCTGGGGAGTTCACCACCCCTCGACGGACACCGAGCAAACCAACCTGTACAAGAACAATCCTGGTAGGGTCACTGTATCTACCAAAACTAGTCAAACAAGTGTAGTGCCCAACATAGGCAGCAGGCCTTGGGTGAGAGGACAAAGTGGCAGAATCAGCTTCTATTGGACCATTGTAGAGCCTGGAGATTTGATAGTCTTCAACACAATAGGAAATTTAATTGCCCCAAGAGGACATTACAAATTAAACAGTCAGAAGAAGAGCACAATTCTGAACACCGCAACTCCCATAGGCTCATGTGTCAGTAAATGTCATACAGACAGAGGTTCTCTCTCTACCACCAAGCCTTTTCAAAATGTCTCAAGGATAGCAATTGGAGATTGTCCCAAATATGTCAAACAAGGCTCCCTAAAACTTGCGACTGGGATGAGAAATATTCCTGAAAAGGCATCAAGAGGGCTTTTCGGAGCAATAGCTGGATTCATAGAGAATGGATGGCAAGGCCTAATTGATGGTTGGTATGGATTCAGACACCAAAATGCAGAAGGAACAGGAACAGCTGCTGATCTAAAATCCACTCAGGCAGCCATCGATCAGATCAATGGAAAACTTAATCGTCTTATTGAGAAGACAAACGAGAAATACCATCAGATCGAAAAAGAATTCGAACAAGTTGAAGGAAGAATCCAAGACCTGGAGAAGTATGTTGAGGACACAAAAATTGATCTATGGTCATATAATGCAGAGCTATTAGTCGCTCTGGAAAACCAGCATACTATAGATGTGACTGACTCGGAGATGAACAAGCTCTTTGAAAGGGTGAGGCGACAACTCAGGGAGAATGCTGAAGACAAAGGAAATGGGTGCTTTGAAATATTCCACAAATGTGACAACAACTGCATTGAAAGTATTCGGAATGGGACCTATGATCATGATGTTTATAGAGACGAAGCGATCAACAATCGATTTCAAATACAGGGAGTCAAATTGACCCAGGGATACAAAGACATCATCCTTTGGATTTCGTTCTCCATATCATGCTTTTTGCTCGTAGCACTGCTTTTGGCCTTCATTTTGTGGGCTTGTCAGAACGGAAACATCCGGTGCCAGATTTGCATTTGA
>A_/_H4N2|CY165393|A/mallard/Sweden/79372/2008
ATGCTATCAATTGTGATTTTGTTTCTGCTTGTTGCAGAGAGCTCTTCTCAAAACTATACAGGAAACCCTGTGATATGCATGGGACATCATGCTGTGGCCAATGGGACTATGGTAAAGACCCTCACTGATGATCAAGTGGAAGTGGTCACTGCACAAGAACTGGTAGAATCACAGAACCTTCCGGAACTATGCCCGAGTCCCTTAAGACTAGTCGACGGCCAGACCTGTGATATCATCAATGGAGCCTTAGGAAGCCCAGGATGTGACCATTTGAATGGTGCTGAATGGGACATTTTTATAGAGAGGCCCAGTGCAGTGGACACTTGCTATCCATTTGATGTGCCAGATTATCAGAGCCTAAGGAGCATACTTGCCAACAATGGGAAATTCGAATTCATTGCTGAGGAATTCCAATGGAGCACTGTGAAGCAAAATGGTAAATCCGGAGCCTGCAAGAGGGCAAATGTGAACGATTTCTTTAATAGGCTGAATTGGCTAGTGAAGTCAGACGGAAATGCATACCCTCTCCAGAATTTGACCAAAATGAACAACGGTGATTATGCGAGGCTTTACATCTGGGGAGTTCACCACCCCTCGACGGACACCGAGCAAACCAACCTGTACAAGAACAATCCTGGTAGGGTCACTGTATCTACCAAAACTAGTCAAACAAGTGTAGTGCCCAACATAGGCAGCAGGCCTTGGGTGAGAGGACAAAGTGGCAGAATCAGCTTCTATTGGACCATTGTAGAGCCTGGAGATTTGATAGTCTTCAACACAGTAGGAAATTTAATTGCCCCAAGAGGACATTACAAATTAAACAGTCAGAAGAAGAGCACAATTCTGAACACCGCAACTCCCATAGGCTCATGTGTCAGTAAATGTCATACAGACAGAGGTTCTCTCTCTACCACCAAGCCTTTTCAAAATGTCTCAAGGATAGCAATTGGAGATTGTCCCAAATATGTCAAACAAGGCTCCCTAAAACTTGCGACTGGGATGAGAAATATTCCTGAAAAGGCATCAAGAGGGCTTTTCGGAGCAATAGCTGGATTCATAGAGAATGGATGGCAAGGCCTAATTGATGGTTGGTATGGATTCAGACACCAAAATGCAGAAGGAACAGGAACAGCTGCTGATCTAAAATCCACTCAGGCAGCCATCGATCAGATCAATGGAAAACTTAATCGTCTTATTGAGAAGACAAACGAGAAATACCATCAGATCGAAAAAGAATTCGAACAAGTTGAAGGAAGAATCCAAGACCTGGAGAAGTATGTTGAGGACACAAAAATTGATCTATGGTCATATAATGCAGAGCTATTAGTCGCTCTGGAAAACCAGCATACTATAGATGTGACTGACTCGGAGATGAACAAGCTCTTTGAAAGGGTGAGGCGACAACTCAGGGAGAATGCTGAAGACAAAGGAAATGGGTGCTTTGAAATATTCCACAAATGTGACAACAACTGCATTGAAAGTATTCGGAATGGGACCTATGATCATGATGTTTATAGAGACGAAGCGATCAACAATCGATTTCAAATACAGGGAGTCAAATTGACCCAGGGATACAAAGACATCATCCTTTGGATTTCGTTCTCCATATCATGCTTTTTGCTCGTAGCACTGCTTTTGGCCTTCATTTTGTGGGCTTGTCAGAACGGAAACATCCGGTGCCAGATTTGCATTTGA
>A_/_H4N6|CY165458|A/mallard/Sweden/79978/2008
ATGCTATCAATTGTGATTTTGTTTCTGCTTATTGCAGGGAGCTCTTCTCAAAACTACACAGGAAACCCTGTGATATGCATGGGACATCATGCTGTGGCCAATGGGACTATGGTAAAGACCCTCACTGATGATCAAGTGGAAGTGGTCACTGCACAAGAACTGGTGGAATCACAAAACCTCCCGGAACTATGCCCGAGTCCTCTAAGGCTAGTCGATGGCCAGGCCTGTGACATCATCAATGGAGCCTTGGGAAGCCCAGGATGTGACCATTTGAATGGTGCTGAATGGGACATTTTCATAGAAAGACCCAATGCAGTGGACACTTGCTATCCATTCGATGTGCCAGATTATCAGAGCCTGAGGAGCATACTTGCCAACAATGGGAAATTCGAATTCATTGCTGAAGAATTCCAATGGAGCACCGTGAAGCAAAATGGTAAATCCGGGGCCTGCAAGAGGGCAAATGTGAACGATTTCTTTAACAGGCTGAATTGGCTCGTGAAGTCAGACGGGGATGCGTATCCTCTCCAGAATTTGACAAAAGTAAACAACGGTGATTATGCGAGGCTTTACATCTGGGGAGTTCATCACCCTTCAACAGACACCGAGCAAACCAACCTGTACAAGAACAATCCTGGTAGGGTCACTGTATCTACCAAAACTAGTCAAACAAGTGTAGTGCCCAACATCGGCAGTAGACCTTGGGTGAGAGGACAAAGTGGCAGAATCAGCTTCTATTGGACTATTGTAGAGCCTGGAGATTTGATAGTCTTCAACACAATAGGAAATTTAATTGCCCCAAGAGGACATTACAAATTAAACAATCAGAAGAAGAGCACAATCCTGAACACCGCAACTCCCATAGGCTCATGTGTCAGTAAATGTCACACAGACAAAGGTTCTCTCTCTACCATCAAGCCCTTTCAAAATATTTCAAGGATAGCAATTGGAGATTGTCCCAAATATGTCAAACAAGGCTCCCTAAAACTTGCAACTGGGATGAGAAATATCCCTGAAAAGGCACCAAGAGGGCTTTTTGGGGCAATAGCTGGGTTCATAGAGAATGGATGGCAAGGCCTGATTGATGGTTGGTACGGCTTCAGACACCAAAACGCGGAAGGAACAGGAACAGCTGCTGATCTAAAATCCACTCAGGCAGCCATCGATCAGATCAATGGAAAACTTAATCGTCTTATTGAAAAGACAAACGAGAAATACCATCAAATCGAAAAAGAATTCGAACAAGTTGAAGGAAGAATCCAAGACCTGGAGAAGTATGTTGAAGACACAAAGATTGATTTATGGTCATATAATGCAGAGCTATTAGTCGCTCTGGAAAATCAGCATACTATAGATGTGACTGACTCGGAGATGAACAAGCTCTTTGAAAGAGTAAGGCGACAACTCAGGGAGAATGCTGAAGACAAAGGAAATGGGTGCTTTGAAATATTCCACAAATGTGACAACAACTGTATTGAAAGCATTCGGAATGGGACCTATGATCATGATGTTTATAGAGATGAAGCGATCAGCAATCGATTCCAAATACAGGGAGTCAAATTGACCCAGGGATACAAGGACATCATCCTTTGGATTTCGTTCTCCATATCATGCTTTTTGCTCGTAGCACTGCTTTTGGCCTTCATTTTGTGGGCTTGTCAGAACGGAAACATCCGGTGCCAGATTTGCATTTAA
>A_/_H4N3|CY165546|A/mallard/Sweden/80106/2008
ATGCTATCAATTGTGATTTTGTTTCTGCTTGTTGCAGAGAGCTCTTCTCAAAACTATACAGGAAACCCTGTGATATGCATGGGACATCATGCTGTGGCCAATGGGACTATGGTAAAGACCCTCACTGATGATCAAGTGGAAGTGGTCACTGCACAAGAACTGGTAGAATCACAGAACCTTCCGGAACTATGCCCGAGTCCCTTAAGACTAGTCGACGGCCAGACCTGTGATATCATCAATGGAGCCTTAGGAAGCCCAGGATGTGACCATTTGAATGGTGCTGAATGGGACATTTTTATAGAGAGGCCCAGTGCAGTGGACACTTGCTATCCATTTGATGTGCCAGATTATCAGAGCCTAAGGAGCATACTTGCCAACAATGGGAAATTCGAATTCATTGCTGAGGAATTCCAATGGAGCACTGTGAAGCAAAATGGTAAATCCGGAGCCTGCAAGAGGGCAAATGTGAACGATTTCTTTAATAAGCTGAATTGGCTAGTGAAGTCAGACGGAAATGCATACCCTCTCCAGAATTTGACCAAAATGAACAACGGTGATTATGCGAGGCTTTACATCTGGGGAGTTCACCACCCCTCGACGGACACCGAGCAAACCAACCTGTACAAGAACAATCCTGGTAGGGTCACTGTATCTACCAAAACTAGTCAAACAAGTGTAGTGCCCAACATAGGCAGCAGGCCTTGGGTGAGAGGACAAAGTGGCAGAATCAGCTTCTATTGGACCATTGTAGAGCCTGGAGATTTGATAGTCTTCAACACAATAGGAAATTTAATTGCCCCAAGAGGACATTACAAATTAAACAGTCAGAAGAAGAGCACAATTCTGAACACCGCAACTCCCATAGGCTCATGTGTCAGTAAATGTCATACAGACAGAGGTTCTCTCTCTACCACCAAGCCTTTTCAAAATGTCTCAAGGATAGCAATTGGAGATTGTCCCAAATATGTCAAACAAGGCTCCCTAAAACTTGCGACTGGGATGAGAAATATTCCTGAAAAGGCATCAAGAGGGCTTTTCGGAGCAATAGCTGGATTCATAGAGAATGGATGGCAAGGCCTAATTGATGGTTGGTATGGATTCAGACACCAAAATGCAGAAGGAACAGGAACAGCTGCTGATCTAAAATCCACTCAGGCAGCCATCGATCAGATCAATGGAAAACTTAATCGTCTTATTGAGAAGACAAACGAGAAATACCATCAGATCGAAAAAGAATTCGAACAAGTTGAAGGAAGAATCCAAGACCTGGAGAAGTATGTTGAGGACACAAAAATTGATCTATGGTCATATAATGCAGAGCTATTAGTCGCTCTGGAAAACCAGCATACTATAGATGTGACTGACTCGGAGATGAACAAGCTCTTTGAAAGGGTGAGGCGACAACTCAGGGAGAATGCTGAAGACAAAGGAAATGGGTGCTTTGAAATATTCCACAAATGTGACAACAACTGCATTGAAAGTATTCGGAATGGGACCTATGATCATGATGTTTATAGAGACGAAGCGATCAACAATCGATTTCAAATACAGGGAGTCAAATTGACCCAGGGATACAAAGACATCATCCTTTGGATTTCGTTCTCCATATCATGCTTTTTGCTCGTAGCACTGCTTTTGGCCTTCATTTTGTGGGCTTGTCAGAACGGAAACATCCGGTGCCAGATTTGCATTTGA
>A_/_H4N6|CY165506|A/mallard/Sweden/80051/2008
ATGCTATCAATAGTGATTTTGTTTCTGCTTGTTGCAGAGAGCTCTTCTCAAAACTATACAGGAAACCCTGTGATATGCATGGGACATCATGCTGTGGCCAATGGGACTATGGTAAAGACCCTCACTGATGATCAAGTGGAAGTGGTCACTGCACAAGAACTGGTAGAATCACAGAACCTTCCGGAACTATGCCCGAGTCCCTTAAGACTAGTCGACGGCCAGACCTGTGATATCATCAATGGAGCCTTAGGAAGCCCAGGATGTGACCATTTGAATGGTGCTGAATGGGACATTTTTATAGAGAGGCCCAGTGCAGTGGACACTTGCTATCCATTTGATGTGCCAGATTATCAGAGCCTAAGGAGCATACTTGCCAACAATGGGAAATTCGAATTCATTGCTGAGGAATTCCAATGGAGCACTGTGAAGCAAAATGGTAAATCCGGAGCCTGCAAGAGGGCAAATGTGAACGATTTCTTTAATAGGCTGAATTGGCTAGTGAAGTCAGACGGAAATGCATACCCTCTCCAGAATTTGACCAAAATGAACAACGGTGATTATGCGAGGCTTTACATCTGGGGAGTTCACCACCCCTCGACGGACACCGAGCAAACCAACCTGTACAAGAACAATCCTGGTAGGGTCACTGTATCTACCAAAACTAGTCAAACAAGTGTAGTGCCCAACATAGGCAGCAGGCCTTGGGTGAGAGGACAAAGTGGCAGAATCAGCTTCTATTGGACCATTGTAGAGCCTGGAGATTTGATAGTCTTCAACACAATAGGAAATTTAATTGCCCCAAGAGGACATTACAAATTAAACAGTCAGAAGAAGAGCACAATTCTGAACACCGCAACTCCCATAGGCTCATGTGTCAGTAAATGTCATACAGACAGAGGTTCTCTCTCTACCACCAAGCCTTTTCAAAATGTCTCAAGGATAGCAATTGGAGATTGTCCCAAATATGTCAAACAAGGCTCCCTAAAACTTGCGACTGGGATGAGAAATATTCCTGAAAAGGCATCAAGAGGGCTTTTCGGAGCAATAGCTGGATTCATAGAGAATGGATGGCAAGGCCTAATTGATGGTTGGTATGGATTCAGACACCAAAATGCAGAAGGAACAGGAACAGCTGCTGATCTAAAATCCACTCAGGCAGCCATCGATCAGATCAATGGAAAACTTAATCGTCTTATTGAGAAGACAAACGAGAAATACCATCAGATCGAAAAAGAATTCGAACAAGTTGAAGGAAGAATCCAAGACCTGGAGAAGTATGTTGAGGACACAAAAATTGATCTATGGTCATATAATGCAGAGCTATTAGTCGCTCTGGAAAACCAGCATACTATAGATGTGACTGACTCGGAGATGAACAAGCTCTTTGAAAGGGTGAGGCGACAACTCAGGGAGAATGCTGAAGACAAAGGAAATGGGTGCTTTGAAATATTCCACAAATGTGACAACAACTGCATTGAAAGTATTCGGAATGGGACCTATGATCATGATGTTTATAGAGACGAAGCGATCAACAATCGATTTCAAATACAGGGAGTCAAATTGACCCAGGGATACAAAGACATCATCCTTTGGATTTCGTTCTCCATATCATGCTTTTTGCTCGTAGCACTGCTTTTGGCCTTCATTTTGTGGGCTTGTCAGAACGGAAACATCCGGTGCCAGATTTGCATTTGA
>A_/_H4N6|CY165578|A/mallard/Sweden/80166/2008
ATGCTATCAATTGTGATTTTGTTTCTGCTTGTTGCAGAGAGCTCTTCTCAAAACTATACAGGAAACCCTGTGATATGCATGGGACATCATGCTGTGGCCAATGGGACTATGGTAAAGACCCTCACTGATGATCAAGTGGAAGTGGTCACTGCACAAGAACTGGTAGAATCACAGAACCTTCCGGAACTATGCCCGAGTCCCTTAAGACTAGTCGACGGCCAGACCTGTGATATCATCAATGGAGCCTTAGGAAGCCCAGGATGTGACCATTTGAATGGTGCTGAATGGGACATTTTTATAGAAAGGCCCAGTGCAGTGGACACTTGCTATCCATTTGATGTGCCAGATTATCAGAGCCTAAGGAGCATACTTGCCAACAATGGGAAATTCGAATTCATTGCTGAGGAATTCCAATGGAGCACTGTGAAGCAAAATGGTAAATCCGGAGCCTGCAAGAGGGCAAATGTGAACGATTTCTTTAATAAGCTGAATTGGCTAGTGAAGTCAGACGGAAATGCATACCCTCTCCAGAATTTGACCAAAATGAACAACGGTGATTATGCGAGGCTTTACATCTGGGGAGTTCACCACCCCTCGACGGACACCGAGCAAACCAACCTGTACAAGAACAATCCTGGTAGGGTCACTGTATCTACCAAAACTAGTCAAACAAGTGTAGTGCCCAACATAGGCAGCAGGCCTTGGGTGAGAGGACAAAGTGGCAGAATCAGCTTCTATTGGACCATTGTAGAGCCTGGAGATTTGATAGTCTTCAACACAATAGGAAATTTAATTGCCCCAAGAGGACATTACAAATTAAACAGTCAGAAGAAGAGCACAATTCTGAACACCGCAACTCCCATAGGCTCATGTGTCAGTAAATGTCATACAGACAGAGGTTCTCTCTCTACCACCAAGCCTTTTCAAAATGTCTCAAGGATAGCAATTGGAGATTGTCCCAAATATGTCAAACAAGGCTCCCTAAAACTTGCGACTGGGATGAGAAATATTCCTGAAAAGGCATCAAGAGGGCTTTTCGGAGCAATAGCTGGATTCATAGAGAATGGATGGCAAGGCCTAATTGATGGTTGGTATGGATTCAGACACCAAAATGCAGAAGGAACAGGAACAGCTGCTGATCTAAAATCCACTCAGGCAGCCATCGATCAGATCAATGGAAAACTTAATCGTCTTATTGAGAAGACAAACGAGAAATACCATCAGATCGAAAAAGAATTCGAACAAGTTGAAGGAAGAATCCAAGACCTGGAGAAGTATGTTGAGGACACAAAAATTGATCTATGGTCATATAATGCAGAGCTATTAGTCGCTCTGGAAAACCAGCATACTATAGATGTGACTGACTCGGAGATGAACAAGCTCTTTGAAAGGGTGAGGCGACAACTCAGGGAGAATGCTGAAGACAAAGGAAATGGGTGCTTTGAAATATTTCACAAATGTGACAACAACTGCATTGAAAGTATTCGGAATGGGACCTATGATCATGATGTTTATAGAGACGAAGCGATCAACAATCGATTTCAAATACAGGGAGTCAAATTGACCCAGGGATACAAAGACATCATCCTTTGGATTTCGTTCTCCATATCATGCTTTTTGCTCGTAGCACTGCTTTTGGCCTTCATTTTGTGGGCTTGTCAGAACGGAAACATCCGGTGCCAGATTTGCATTTGA
>A_/_H4N6|CY165562|A/mallard/Sweden/80127/2008
ATGCTATCAATTGTGATTTTGTTTCTGCTTGTTGCAGAGAGCTCTTCTCAAAACTATACAGGAAACCCTGTGATATGCATGGGACATCATGCTGTGGCCAATGGGACTATGGTAAAGACCCTCACTGATGATCAAGTGGAAGTGGTCACTGCACAAGAACTGGTAGAATCACAGAACCTTCCGGAACTATGCCCGAGTCCCTTAAGACTAGTCGACGGCCAGACCTGTGATATCATCAATGGAGCCTTAGGAAGCCCAGGATGTGACCATTTGAATGGTGCTGAATGGGACATTTTTATAGAGAGGCCCAGTGCAGTGGACACTTGCTATCCATTTGATGTGCCAGATTATCAGAGCCTAAGGAGCATACTTGCCAACAATGGGAAATTCGAATTCATTGCTGAGGAATTCCAATGGAGCACTGTGAAGCAAAATGGTAAATCCGGAGCCTGCAAGAGGGCAAATGTGAACGATTTCTTTAATAGGCTGAATTGGCTAGTGAAGTCAGACGGAAATGCATACCCTCTCCAGAATTTGACCAAAATGAACAACGGTGATTATGCGAGGCTTTACATCTGGGGAGTTCACCACCCCTCGACGGACGCCGAGCAAACCAACCTGTACAAGAACAATCCTGGTAGGGTCACTGTATCTACCAAAACTAGTCAAACAAGTGTAGTGCCCAACATAGGCAGCAGGCCTTGGGTGAGAGGACAAAGTGGCAGAATCAGCTTCTATTGGACCATTGTAGAGCCTGGAGATTTGATAGTCTTCAACACAATAGGAAATTTAATTGCCCCAAGAGGACATTACAAATTAAACAGTCAGAAGAAGAGCACAATTCTGAACACCGCAACTCCCATAGGCTCATGTGTCAGTAAATGTCATACAGACAGAGGTTCTCTCTCTACCACCAAGCCTTTTCAAAATGTCTCAAGGATAGCAATTGGAGATTGTCCCAAATATGTCAAACAAGGCTCCCTAAAACTTGCGACTGGGATGAGAAATATTCCTGAAAAGGCATCAAGAGGGCTTTTCGGAGCAATAGCTGGATTCATAGAGAATGGATGGCAAGGCCTAATTGATGGTTGGTATGGATTCAGACACCAAAATGCAGAAGGAACAGGAACAGCTGCTGATCTAAAATCCACTCAGGCAGCCATCGATCAGATCAATGGAAAACTTAATCGTCTTATTGAGAAGACAAACGAGAAATACCATCAGATCGAAAAAGAATTCGAACAAGTTGAAGGAAGAATCCAAGACCTGGAGAAGTATGTTGAGGACACAAAAATTGATCTATGGTCATATAATGCAGAGCTATTAGTCGCTCTGGAAAACCAGCATACTATAGATGTGACTGACTCGGAGATGAACAAGCTCTTTGAAAGGGTGAGGCGACAACTCAGGGAGAATGCTGAAGACAAAGGAAATGGGTGCTTTGAAATATTCCACAAATGTGACAACAACTGCATTGAAAGTATTCGGAATGGGACCTATGATCATGATGTTTATAGAGACGAAGCGATCAACAATCGATTTCAAATACAGGGAGTCAAATTGACCCAGGGATACAAAGACATCATCCTTTGGATTTCGTTCTCCATATCATGCTTTTTGCTCGTAGCACTGCTTTTGGCCTTCATTTTGTGGGCTTGTCAGAACGGAAACATCCGGTGCCAGATTTGCATTTGA
>A_/_H4N6|CY165643|A/mallard/Sweden/80299/2008
ATGCTATCAATTGTGATTTTGTTTCTGCTTGTTGCAGAGAGCTCTTCTCAAAACTATACAGGAAACCCTGTGATATGCATGGGACATCATGCTGTGGCCAATGGGACTATGGTAAAGACCCTCACTGATGATCAAGTGGAAGTGGTCACTGCACAAGAACTGGTAGAATCACAGAACCTTCCGGAGCTATGCCCGAGTCCCTTAAGACTAGTCGACGGCCAGACCTGTGATATCATCAATGGAGCCTTAGGAAGCCCAGGATGTGACCATTTGAATGGTGCTGAATGGGACATTTTTATAGAGAGGCCCAGTGCAGTGGACACTTGCTATCCATTTGATGTGCCAGATTATCAGAGCCTAAGGAGCATACTTGCCAACAATGGGAAATTCGAATTCATTGCTGAGGAATTCCAATGGAGCACTGTGAAGCAAAATGGTAAATCCGGAGCCTGCAAGAGGGCAAATGTGAACGATTTCTTTAATAGGCTGAATTGGCTAGTGAAGTCAGACGGAAATGCATACCCTCTCCAGAATTTGACCAAAATGAACAACGGTGATTATGCGAGGCTTTACATCTGGGGAGTTCACCACCCCTCGACGGACGCCGAGCAAACCAACCTGTACAAGAACAATCCTGGTAGGGTCACTGTATCTACCAAAACTAGTCAAACAAGTGTAGTGCCCAACATAGGCAGCAGGCCTTGGGTGAGAGGACAAAGTGGCAGAATCAGCTTCTATTGGACCATTGTAGAGCCTGGAGATTTGATAGTCTTCAACACAATAGGAAATTTAATTGCCCCAAGAGGACATTACAAATTAAACAGTCAGAAGAAGAGCACAATTCTGAACACCGCAACTCCCATAGGCTCATGTGTCAGTAAATGTCATACAGACAGAGGTTCTCTCTCTACCACCAAGCCTTTTCAAAATGTCTCAAGGATAGCAATTGGAGATTGTCCCAAATATGTCAAACAAGGCTCCCTAAAACTTGCGACTGGGATGAGAAATATTCCTGAAAAGGCATCAAGAGGGCTTTTCGGAGCAATAGCTGGATTCATAGAGAATGGATGGCAAGGCCTAATTGATGGTTGGTATGGATTCAGACACCAAAATGCAGAAGGAACAGGAACAGCTGCTGATCTAAAATCCACTCAGGCAGCCATCGATCAGATCAATGGAAAACTTAATCGTCTTATTGAGAAGACAAACGAGAAATACCATCAGATCGAAAAAGAATTCGAACAAGTTGAAGGAAGAATCCAAGACCTGGAGAAGTATGTTGAGGACACAAAAATTGATCTATGGTCATATAATGCAGAGCTATTAGTCGCTCTGGAAAACCAGCATACTATAGATGTGACTGACTCGGAGATGAACAAGCTCTTTGAAAGGGTGAGGCGACAACTCAGGGAGAATGCTGAAGACAAAGGAAATGGGTGCTTTGAAATATTCCACAAATGTGACAACAACTGCATTGAAAGTATTCGGAATGGGACCTATGATCATGATGTTTATAGAGACGAAGCGATCAACAATCGATTTCAAATACAGGGAGTCAAATTGACCCAGGGATACAAAGACATCATCCTTTGGATTTCGTTCTCCATATCATGCTTTTTGCTCGTAGCACTGCTTTTGGCCTTCATTTTGTGGGCTTGTCAGAACGGAAACATCCGGTGCCAGATTTGCATTTGA
>A_/_H4N2|CY165610|A/mallard/Sweden/80190/2008
ATGCTATCAATTGTGATTTTGTTTCTGCTTGTTGCAGAGAGCTCTTCTCAAAACTATACAGGAAACCCTGTGATATGCATGGGACATCATGCTGTGGCCAATGGGACTATGGTAAAGACCCTCACTGATGATCAAGTGGAAGTGGTCACTGCACAAGAACTGGTAGAATCACAGAACCTTCCGGAACTATGCCCGAGTCCCTTAAGACTAGTCGACGGCCAGACCTGTGATATCATCAATGGAGCCTTAGGAAGCCCAGGATGTGACCATTTGAATGGTGCTGAATGGGACATTTTTATAGAGAGGCCCAGTGCAGTGGACACTTGCTATCCATTTGATGTGCCAGATTATCAGAGCCTAAGGAGCATACTTGCCAACAATGGGAAATTCGAATTCATTGCTGAGGAATTCCAATGGAGCACTGTGAAGCAAAATGGTAAATCCGGAGCCTGCAAGAGGGCAAATGTGAACGATTTCTTTAATAGGCTGAATTGGCTAGTGAAGTCAGACGGAAATGCATACCCTCTCCAGAATTTGACCAAAATGAACAACGGTGATTATGCGAGGCTTTACATCTGGGGAGTTCACCACCCCTCGACGGACGCCGAGCAAACCAACCTGTACAAGAACAATCCTGGTAGGGTCACTGTATCTACCAAAACTAGTCAAACAAGTGTAGTGCCCAACATAGGCAGCAGGCCTTGGGTGAGAGGACAAAGTGGCAGAATCAGCTTCTATTGGACCATTGTAGAGCCTGGAGATTTGATAGTCTTCAACACAATAGGAAATTTAATTGCCCCAAGAGGACATTACAAATTAAACAGTCAGAAGAAGAGCACAATTCTGAACACCGCAACTCCCATAGGCTCATGTGTCAGTAAATGTCATACAGACAGAGGTTCTCTCTCTACCACCAAGCCTTTTCAAAATGTCTCAAGGATAGCAATTGGAGATTGTCCCAAATATGTCAAACAAGGCTCCCTAAAACTTGCGACTGGGATGAGAAATATTCCTGAAAAGGCATCAAGAGGGCTTTTCGGAGCAATAGCTGGATTCATAGAGAATGGATGGCAAGGCCTAATTGATGGTTGGTATGGATTCAGACACCAAAATGCAGAAGGAACAGGAACAGCTGCTGATCTAAAATCCACTCAGGCAGCCATCGATCAGATCAATGGAAAACTTAATCGTCTTATTGAGAAGACAAACGAGAAATACCATCAGATCGAAAAAGAATTCGAACAAGTTGAAGGAAGAATCCAAGACCTGGAGAAGTATGTTGAGGACACAAAAATTGATCTATGGTCATATAATGCAGAGCTATTAGTCGCTCTGGAAAACCAACATACTATAGATGTGACTGACTCGGAGATGAACAAGCTCTTTGAAAGGGTGAGGCGACAACTCAGGGAGAATGCTGAAGACAAAGGAAATGGGTGCTTTGAAATATTCCACAAATGTGACAACAACTGCATTGAAAGTATTCGGAATGGGACCTATGATCATGATGTTTATAGAGACGAAGCGATCAACAATCGATTTCAAATACAGGGAGTCAAATTGACCCAGGGATACAAAGACATCATCCTTTGGATTTCGTTCTCCATATCATGCTTTTTGCTCGTAGCACTGCTTTTGGCCTTCATTTTGTGGGCTTGTCAGAACGGAAACATCCGGTGCCAGATTTGCATTTGA
>A_/_H4N6|CY165602|A/mallard/Sweden/80185/2008
ATGCTATCAATTGTGATTTTGTTTCTGCTTGTTGCAGAGAGCTCTTCTCAAAACTATACAGGAAACCCTGTGATATGCATGGGACATCATGCTGTGGCCAATGGGACTATGGTAAAGACCCTCACTGATGATCAAGTGGAAGTGGTCACTGCACAAGAACTGGTAGAATCACAGAACCTTCCGGAACTATGCCCGAGTCCCTTAAGACTAGTCGACGGCCAGACCTGTGATATCATCAATGGAGCCTTAGGAAGCCCAGGATGTGACCACTTGAATGGTGCTGAATGGGACATTTTTATAGAGAGGCCCAGTGCAGTGGACACTTGCTATCCATTTGATGTGCCAGATTATCAGAGCCTAAGGAGCATACTTGCCAACAATGGGAAATTCGAATTCATTGCTGAGGAATTCCAATGGAGCACTGTGAAGCAAAATGGTAAATCCGGAGCCTGCAAGAGGGCAAATGTGAACGATTTCTTTAATAGGCTGAATTGGCTAGTGAAGTCAGACGGAAATGCATACCCTCTCCAGAATTTGACCAAAATGAACAACGGTGATTATGCGAGGCTTTACATCTGGGGAGTTCACCACCCCTCGACGGACACCGAGCAAACCAACCTGTACAAGAACAATCCTGGTAGGGTCACTGTATCTACCAAAACTAGTCAAACAAGTGTAGTGCCCAACATAGGCAGCAGGCCTTGGGTGAGAGGACAAAGTGGCAGAATCAGCTTCTATTGGACCATTGTAGAGCCTGGAGATTTGATAGTCTTCAACACAATAGGAAATTTAATTGCCCCAAGAGGACATTACAAATTAAACAGTCAGAAGAAGAGCACAATTCTGAACACCGCAACTCCCATAGGCTCATGTGTCAGTAAATGTCATACAGACAGAGGTTCTCTCTCTACCACCAAGCCTTTTCAAAATGTCTCAAGGATAGCAATTGGAGATTGTCCCAAATATGTCAAACAAGGCTCCCTAAAACTTGCGACTGGGATGAGAAATATTCCTGAAAAGGCATCAAGAGGGCTTTTCGGAGCAATAGCTGGATTCATAGAGAATGGATGGCAAGGCCTAATTGATGGTTGGTATGGATTCAGACACCAAAATGCAGAAGGAACAGGAACAGCTGCTGATCTAAAATCCACTCAGGCAGCCATCGATCAGATCAATGGAAAACTTAATCGTCTTATTGAGAAGACAAACGAGAAATACCATCAGATCGAAAAAGAATTCGAACAAGTTGAAGGAAGAATCCAAGACCTGGAGAAGTATGTTGAGGACACAAAAATTGATCTATGGTCATATAATGCAGAGCTATTAGTCGCTCTGGAAAACCAGCATACTATAGATGTGACTGACTCGGAGATGAACAAGCTCTTTGAAAGGGTGAGGCGACAACTCAGGGAGAATGCTGAAGACAAAGGAAATGGGTGCTTTGAAATATTCCACAAATGTGACAACAACTGCATTGAAAGTATTCGGAATGGGACCTATGATCATGATGTTTATAGAGACGAAGCGATCAACAATCGATTTCAAATACAGGGAGTCAAATTGACCCAGGGATACAAAGACATCATCCTTTGGATTTCGTTCTCCATATCATGCTTTTTGCTCGTAGCACTGCTTTTGGCCTTCATTTTGTGGGCTTGTCAGAACGGAAACATCCGGTGCCAGATTTGCATTTGA
>A_/_H4N6|CY165694|A/mallard/Sweden/93225/2009
ATGCTATCAATTGTGATTTTGTTTCTGCTTATTGCAGAGAGCTCTTCTCAAAACTACACAGGGAACCCTGTGATATGCATGGGACATCATGCTGTTGCCAATGGAACTATGGTAAAGACCCTCACTGATGATCAAGTGGAAGTGGTCACTGCTCAAGAACTGGTAGAATCACAGAACCTCCCGGAACTATGTCCGAGCCCTCTAAGACTAGTCGATGGCCAGACCTGTGATATCATCAATGGAGCCTTGGGAAGCCCAGGATGTGACCATTTAAATGGTGCTGAATGGGACATTTTCATAGAAAGGCCCAATGCAGTGGACACTTGCTATCCATTTGATGTGCCAGATTATCAGAGCCTAAGGAGCATACTTGCCAACAATGGGAAATTCGAATTCATTGCTGAGGAATTCCAGTGGAGCACTGTGAAGCAAAATGGTAAATCCGGGGCCTGCAAGAGGGCAAATGTGAATGATTTCTTTAATAGGCTGAATTGGCTAGTGAAGTCAGACGGGAATGCATACCCTCTCCAGAATTTGACAAAAGTAAACAACGGTGATTATGCGAGGCTTTACATCTGGGGAGTTCACCACCCCTCGACGGACACTGAGCAGACCAACCTGTACAAGAATAATCCCGGTAGGGTCACTGTATCTACCAAAACTAGTCAAACAAGCGTAGTGCCCAACATTGGCAGCAGACCTTGGGTGAGAGGACAAAGTGGCAGAATCAGTTTCTATTGGACTATTGTAGAGCCTGGAGATTTGATAGTCTTCAACACAATAGGAAATTTAATTGCCCCAAGAGGACATTACAAATTGAATAGTCAGAAGAAGAGCACAATTCTGAACACCGCAACTCCCATAGGCTCATGTGTCAGTAAATGTCATACAGACAAAGGTTCTCTCTCTACCACCAAGCCCTTTCAGAATATCTCAAGGATAGCAGTTGGAGATTGCCCCAAATATGTCAAACAAAGCTCCCTAAAACTTGCAACTGGGATGAGAAATATTCCTGAAAAGGCATCAAGAGGGCTTTTTGGAGCAATAGCTGGGTTCATAGAGAATGGATGGCAAGGCCTGATTGATGGTTGGTATGGCTTCAGACACCAAAATGCAGAAGGAACAGGAACAGCTGCTGATCTAAAATCCACTCAGGCAGCCATCGATCAGATCAATGGGAAGCTCAATCGTCTTATTGAGAAGACAAACGAGAAATACCATCAAATCGAAAAAGAATTCGAACAGGTTGAAGGAAGAATCCAAGATCTGGAGAAGTATGTTGAGGACACAAAAATTGACCTATGGTCATATAATGCAGAGCTATTGGTCGCTCTGGAAAACCAGCACACTATAGATGTGACTGACTCTGAGATGAATAAGCTCTTTGAAAGAGTAAGGCGACAACTCAGGGAGAATGCTGAAGACAAAGGAAATGGATGCTTTGAAATATTCCACAAGTGTGATAACAACTGTATTGAAAGCATTCGGAATGGAACCTATGATCATGATGTTTATAGAGATGAAGCAATCAACAATCGATTCCAAATACAGGGAGTCAAATTGACCCAGGGATACAAGGACATCATCCTTTGGATTTCGTTCTCCATATCATGCTTTTTACTTGTAGCACTGCTTTTGGCCTTCATTTTGTGGGCTTGTCAGAATGGAAACATCCGGTGCCAGATTTGCATTTAA
>A_/_H4N6|CY165686|A/mallard/Sweden/93211/2009
ATGCTATCAATTGTGATTTTGTTTCTGCTTATTGCAGAGAGCTCTTCTCAAAACTACACAGGGAACCCTGTGATATGCATGGGACATCATGCTGTTGCCAATGGAACTATGGTAAAGACCCTCACTGATGATCAAGTGGAAGTGGTCACTGCTCAAGAACTGGTAGAATCACAGAACCTCCCGGAACTATGTCCGAGCCCTCTAAGACTAGTCGATGGCCAGACCTGTGATATCATCAATGGAGCCTTGGGAAGCCCAGGATGTGACCATTTAAATGGTGCTGAATGGGACATTTTCATAGAAAGGCCCAATGCAGTGGACACTTGCTATCCATTTGATGTGCCAGATTATCAGAGCCTAAGGAGCATACTTGCCAACAATGGGAAATTCGAATTCATTGCTGAGGAATTCCTGTGGAGCACTGTGAAGCAAAATGGTAAATCCGGGGCCTGCAAGAGGGCAAATGTGAATGATTTCTTTAATAGGCTGAATTGGCTAGTGAAGTCAGACGGGAATGCATACCCTCTCCAGAATTTGACAAAAGTAAACAACGGTGATTATGCGAGGCTTTACATCTGGGGAGTTCACCACCCCTCGACGGACACTGAGCAGACCAACCTGTACAAGAATAATCCCGGTAGGGTCACTGTATCTACCAAAACTAGTCAAACAAGCGTAGTGCCCAACATTGGCAGCAGACCTTGGGTGAGAGGACAAAGTGGCAGAATCAGTTTCTATTGGACTATTGTAGAGCCTGGAGATTTGATAGTCTTCAACACAATAGGAAATTTAATTGCCCCAAGAGGACATTACAAATTGAATAGTCAGAAGAAGAGCACAATTCTGAACACCGCAACTCCCATAGGCTCATGTGTCAGTAAATGTCATACAGACAAAGGTTCTCTCTCTACCACCAAGCCCTTTCAGAATATCTCAAGGATAGCAGTTGGAGATTGCCCCAAATATGTCAAACAAAGCTCCCTAAAACTTGCAACTGGGATGAGAAATATTCCTGAAAAGGCATCAAGAGGGCTTTTTGGAGCAATAGCTGGGTTCATAGAGAATGGATGGCAAGGCCTGATTGATGGTTGGTATGGCTTCAGACACCAAAATGCAGAAGGAACAGGAACAGCTGCTGATCTAAAATCCACTCAGGCAGCCATCGATCAGATCAATGGGAAGCTCAATCGTCTTATTGAGAAGACAAACGAGAAATACCATCAAATCGAAAAAGAATTCGAACAGGTTGAAGGAAGAATCCAAGATCTGGAGAAGTATGTTGAGGACACAAAAATTGACCTATGGTCATATAATGCAGAGCTATTGGTCGCTCTGGAAAACCAGCACACTATAGATGTGACTGACTCTGAGATGAATAAGCTCTTTGAAAGAGTAAGGCGACAACTCAGGGAGAATGCTGAAGACAAAGGAAATGGATGCTTTGAAATATTCCACAAGTGTGATAACAACTGTATTGAAAGCATTCGGAATGGAACCTATGATCATGATGTTTATAGAGATGAAGCAATCAACAATCGATTCCAAATACAGGGAGTCAAATTGACCCAGGGATACAAGGACATCATCCTTTGGATTTCGTTCTCCATATCATGCTTTTTACTTGTAGCACTGCTTTTGGCCTTCATTTTGTGGGCTTGTCAGAATGGAAACATCCGGTGCCAGATTTGCATTTAA
>A_/_H4N6|CY165678|A/mallard/Sweden/81019/2008
ATGCTATCAATTGTGATTTTGTTTCTGCTTGTTGCAGAGAGCTCTTCTCAAAACTATACAGGAAACCCTGTGATATGCATGGGACATCATGCTGTGGCCAATGGGACTATGGTAAAGACCCTCACTGATGATCAAGTGGAAGTGGTCACTGCACAAGAACTGGTAGAATCACAGAACCTTCCGGAACTATGCCCGAGTCCCTTAAGACTAGTCGACGGCCAGACCTGTGATATCATCAGTGGAGCCTTAGGAAGCCCAGGATGTGACCATTTGAATGGTGCTGAATGGGACATTTTTATAGAGAGGCCCAGTGCAGTGGACACTTGCTATCCATTTGATGTGCCAGATTATCAGAGCCTAAGGAGCATACTTGCCAACAATGGGAAATTCGAATTCATTGCTGAGGAATTCCAATGGAGCACTGTGAAGCAAAATGGTAAATCCGGAGCCTGCAAGAGGGCAAATGTGAACGATTTCTTTAATAGGCTGAATTGGCTAGTGAAGTCAGACGGAAATGCATACCCTCTCCAGAATTTGACCAAAATGAACAACGGTGATTATGCGAGGCTTTACATCTGGGGAGTTCACCACCCCTCGACGGACACCGAGCAAACCAACCTGTACAAGAACAATCCTGGTAGGGTCACTGTATCTACCAAAACTAGTCAAACAAGTGTAGTGCCCAACATAGGCAGCAGGCCTTGGGTGAGAGGACAAAGTGGCAGAATCAGCTTCTATTGGACCATTGTAGAGCCTGGAGATTTGATAGTCTTCAACACAATAGGAAATTTAATTGCCCCAAGAGGACATTACAAATTAAACAGTCAGAAGAAGAGCACAATTCTGAACACCGCAACTCCCATAGGCTCATGTGTCAGTAAATGTCATACAGACAGAGGTTCTCTCTCTACCACCAAGCCTTTTCAAAATGTCTCAAGGATAGCAATTGGAGATTGTCCCAAATATGTCAAACAAGGCTCCCTAAAACTTGCGACTGGGATGAGAAATATTCCTGAAAAGGCATCAAGAGGGCTTTTCGGAGCAATAGCTGGATTCATAGAGAATGGATGGCAAGGCCTAATTGATGGTTGGTATGGATTCAGACACCAAAATGCAGAAGGAACAGGAACAGCTGCTGATCTAAAATCCACTCAGGCAGCCATCGATCAGATCAATGGAAAACTTAATCGTCTTATTGAGAAGACAAACGAGAAATACCATCAGATCGAAAAAGAATTCGAACAAGTTGAAGGAAGAATCCAAGACCTGGAGAAGTATGTTGAGGACACAAAAATTGATCTATGGTCATATAATGCAGAGCTATTAGTCGCTCTGGAAAACCAGCATACTATAGATGTGACTGACTCGGAGATGAACAAGCTCTTTGAAAGGGTGAGGCGACAACTCAGGGAGAATGCTGAAGACAAAGGAAATGGGTGCTTTGAAATATTCCACAAATGTGACAACAACTGCATTGAAAGTATTCGGAATGGGACCTATGATCATGATGTTTATAGAGACGAAGCGATCAACAATCGATTTCAAATACAGGGAGTCAAATTGACCCAGGGATACAAAGACATCATCCTTTGGATTTCGTTCTCCATATCATGCTTTTTGCTCGTAGCACTGCTTTTGGCCTTCATTTTGTGGGCTTGTCAGAACGGAAACATCCGGTGCCAGATTTGCATTTGA
>A_/_H4N6|CY165742|A/mallard/Sweden/101180/2009
ATGCTATCAATTGTGATTTTGTTTCTGCTTGCTGCAGAGAGCTCTTCTCAAAACTACACAGGGAACCCTGTGATATGCATGGGACATCATGCTGTGGCCAATGGAACTATGGTAAAGACCCTCACTGATGATCAAGTGGAAGTGGTCACTGCACAAGAGCTAGTAGAATCACAGAGCCTCCCGGAACTATGTCCGAGCCCTCTAAGACTAGTCGATGGCCAAACCTGCGATATCATCAATGGAGCCTTGGGAAGCCCAGGATGTGACCACTTGAATGGTGCTGAATGGGACATTTTCATAGAGAGGCCCAATGCAGTGGACACTTGCTATCCATTTGATGTGCCAGATTATCAGAGCCTAAGGAGCATACTTGCCAACAATGGGAAATTCGAATTCATTGCTGAGGAATTCCAGTGGAACACGGTGAAGCAAAATGGTAAATCCGGGGCCTGCAAGAGGGCAAATGTGAATGATTTCTTTAATAGGTTGAATTGGCTAGTGAAGTCAGACGGGAATGCGTACCCTCTCCAGAATTTGACAAAAGTAAACAACGGTGATTATGCGAGGCTTTACATCTGGGGAGTTCACCACCCCTCGACGGACACGGAGCAGACCAACCTATACAAGAACAACCCCGGTAGGGTCACCGTATCTACCAAAACTAGTCAAACAAGCGTAGTGCCCAATATTGGCAGCAGACCTTGGGTGAGAGGACAAAGTGGCAGAATCAGTTTCTATTGGACTATTGTAGAGCCTGGAGATTTGATAGTCTTCAACACAATAGGAAATTTAATTGCCCCAAGAGGACATTACAAATTAAACAGTCAGAAGAAGAGCACAATTCTGAACACTGCAACTCCCATAGGCTCATGTGTCAGTAAATGTCATACAGACAAAGGTTCTCTCTCTACCACCAAGCCCTTTCAGAATATCTCAAGGATAGCAATTGGAGATTGTCCCAAATATGTCAAACAAGGCTCCCTGAAACTTGCAACTGGGATGAGAAATATTCCTGAAAAGGCATCAAGAGGGCTTTTTGGAGCAATAGCTGGGTTCATAGAGAATGGATGGCAAGGCCTGATTGATGGTTGGTATGGCTTCAGACACCAAAATGCAGAAGGAACAGGAACAGCTGCTGATCTAAAATCCACTCAGGCAGCCATCGATCAGATCAACGGGAAACTTAATCGTCTTATTGAGAAGACAAACGAGAAATACCATCAAATCGAGAAAGAATTCGAACAGGTTGAGGGAAGAATCCAAGATCTGGAGAAGTATGTTGAGGACACAAAAATTGACCTATGGTCATATAACGCAGAGCTATTAGTCGCCCTGGAAAACCAGCATACTATAGATGTGACTGACTCTGAGATGAACAAGCTCTTTGAAAGAGTAAGGCGACAACTCAGAGAGAATGCTGAAGACAAAGGAAATGGGTGCTTTGAAATATTCCACAAGTGTGATAACAACTGCATTGAAAGTATTCGGAATGGAACCTATGATCATGATGTTTATAGAGATGAAGCGATCAACAATCGATTCCAAATACAAGGAGTCAAATTGACCCAGGGATACAAGGACATTATCCTTTGGATTTCGTTCTCCATATCATGCTTTTTGCTTGTAGCACTGCTTTTGGCCTTCATTTTGTGGGCTTGTCAGAATGGAAACATCCGGTGCCAGATTTGCATTTAA
>A_/_H4N6|CY165726|A/mallard/Sweden/101010/2009
ATGCTATCAATTGTGATTTTGTTTCTGCTTGTTGCAGAAAGCTCTTCTCAAAACTACACAGGGAACCCTGTGATATGCATGGGACATCATGCTGTGGCCAATGGAACTATGGTAAAGACCCTCACTGATGATCAAGTGGAAGTGGTCACTGCACAAGAACTGGTAGAATCACATAACCTCCCGGAACTATGTCCGAGCCCTCTAAGACTAGTCGATGGCCAGACCTGTGATATCATCAATGGAGCCTTGGGAAGCCCAGGATGTGACCATTTGAATGGTGCTGAATGGGACATTTTCATAGAGAGGCCCAATGCAGTGGACACTTGCTATCCATTTGATGTGCCAGATTATCAGAGCCTAAGAAGCATTCTTGCCAACAATGGGAAATTCGAATTCATTGCTGAGGAATTCCAGTGGAGCACTGTGAAGCAAAATGGTAAATCCGGGGCCTGCAAAAGGGCAAATGTGAACGATTTCTTTAATAGGCTGAATTGGCTAGTGAAGTCAGACGGGAATGCGTACCCTCTCCAGAATTTGACAAAGGTAAACAACGGTGATTATGCGAGGCTTTACATCTGGGGAGTTCACCACCCTTCGACGGACACTGAGCAGACCAACCTGTACAAGAACAATCCTGGTAGGGTCACTGTATCTACCAAAACTAGTCAAACAAGCGTAGTGCCCAACATTGGCAGCAGACCTTGGGTGAGAGGACAAAGTGGCAGAATCAGCTTCTATTGGACTATTGTAGAGCCTGGAGATTTGATAGTCTTCAACACAATAGGAAATTTAATTGCCCCAAGAGGACATTACAAATTAAACAATCAGAAGAAGAGCACAATTCTGAACACTGCAACTCCCATAGGCTCATGTGTCAGTAAATGTCATACAGACAAAGGTTCTCTCTCTACCACCAAGCCCTTTCAAAATATCTCAAGGATAGCAATTGGAGATTGTCCCAAATATGTCAAGCAAGGCTCCCTAAAACTTGCAACTGGGATGAGAAATATTCCTGAAAAGGCATCAAGAGGGCTTTTTGGAGCAATAGCTGGGTTCATAGAGAATGGGTGGCAAGGCCTGATTGATGGTTGGTATGGATTCAGACACCAAAATGCAGAAGGAACAGGAACAGCTGCTGATCTAAAATCCACTCAGGCAGCCATCGATCAGATCAATGGGAAACTTAATCGTCTTATTGAGAAGACAAACGAGAAATACCATCAAATCGAAAAAGAATTCGAACAGGTTGAAGGAAGAATCCAAGACCTGGAGAAGTATGTTGAGGACACAAAAATTGATCTATGGTCATATAATGCAGAGCTATTAGTCGCTCTGGAAAACCAGCATACTATAGATGTGACTGACTCTGAGATGAACAAGCTCTTTGAAAGAGTAAGGCGACAACTCAGGGAGAATGCTGAAGATAAAGGAAATGGGTGCTTTGAAATATTCCACAAGTGTGATAACAACTGCATTGAAAGCATTCGGAATGGGACCTATGATCATGATGTTTATAGAGATGAAGCGATCAACAACCGATTCCAAATACAGGGAGTCAAATTGACCCAGGGATACAAGGACATCATCCTTTGGATTTCGTTCTCCATATCATGCTTTTTGCTTGTAGCACTGCTTTTGGCCTTCATTTTGTGGGCTTGTCAGAATGGAAACATCCGGTGCCAGATTTGCATTTAA
>A_/_H4N6|CY165710|A/mallard/Sweden/100049/2009
ATGCTATCAATTGTGATTTTGTTTCTGCTTGTTGCAGAGAGCTCTTCTCAAAACTACACAGGGAACCCTGTGATATGCATGGGACATCATGCTGTGGCCAATGGAACTATGGTAAAGACCCTCACTGATGATCAAGTGGAAGTGGTCACTGCACAAGAACTGGTAGAATCACAGAACCTCCCGGAACTATGCCCGAGCCCTCTAAGACTAGTCGATGGCCAGACCTGTGATATCATCAATGGAGCCTTGGGAAGCCCAGGATGTGACCATTTGAATGGTGCTGAATGGGACATTTTCATAGAGAGGCCCAATGCAGTGGACACTTGCTATCCATTTGATGTGCCAGATTATCAGAGCCTAAGGAGCATACTTGCCAACAATGGGAAATTCGAATTCATTGCTGAGGAATTCCAGTGGAGCACTGTGAAGCAAAATGGTAAATCCGGGGCCTGCAAGAGGGCAAATGTGAATGATTTCTTTAATAGGCTGAATTGGCTAGTGAAGTCAAACGGGAATGCGTACCCTCTCCAGAATTTGACAAAAGTAAACAACGGTGATTATGCGAGGCTTTACATCTGGGGAGTTCACCACCCCTCGACAGACACTGAGCAGACCGACCTGTACAAGAATAATCCCGGTAGGGTCACTGTATCTACCAAAACTAGTCAAACAAGTGTAGTGCCCAACATTGGCAGCAGACCTTGGGTGAGAGGACAAAGTGGCAGAATCAGTTTCTATTGGACTATTGTAGAGCCTGGAGATTTGATAGTCTTCAACACAATAGGAAATTTAATTGCCCCAAGAGGACATTACAAATTAAACAGTCAGAAGAAGAGCACAATTCTGAACACTGCAACTCCCATAGGCTCATGTGTCAGTAAATGTCATACAGACAAAGGCTCTCTCTCTACCACCAAGCCCTTTCAGAATATCTCAAGGATAGCAATTGGAGATTGTCCCAAATATGTCAAACAAGGCTCCCTAAAACTTGCAACTGGGATGAGAAATATTCCTGAAAAGGCATCAAGAGGGCTTTTTGGAGCAATAGCTGGGTTCATAGAGAATGGATGGCAAGGCCTGATTGATGGTTGGTATGGCTTCAGACACCAAAATGCAGAAGGAACAGGAACAGCTGCTGATCTAAAATCCACTCAGGCAGCCATCGATCAGATCAATGGGAAACTCAATCGTCTTATTGAGAAGACAAACGAGAAATACCATCAAATCGAAAAAGAATTCGAACAGGTTGAGGGAAGAATCCAAGATCTGGAAAAGTATGTTGAGGACACAAAAATTGACCTATGGTCATATAATGCAGAGCTATTAGTCGCTCTGGAAAACCAGCATACTATAGATGTGACTGACTCTGAGATGAACAAGCTCTTTGAAAGAGTAAGGCGACAACTCAGGGAGAATGCTGAAGACAAAGGAAATGGGTGCTTTGAAATATTCCACAAGTGTGATAACAACTGCATTGAAAGCATTCGGAATGGAACCTATGATCATGATGTTTATAGAGATGAAGCGATCAACAATCGATTCCAAATACAGGGAGTCAAATTGACCCAGGGATATAAGGACATCATCCTTTGGATTTCGTTCTCCATATCATGCTTTTTGCTTGTAGCACTGCTTTTGGCCTTCATTTTGTGGGCTTGTCAGAATGGAAACATCCGGTGCCAGATTTGCATTTAA
>A_/_H4N6|CY165774|A/mallard/Sweden/101431/2009
ATGCTATCAATTGTGATTTTGTTTCTGCTTGCTGCAGAGAGCTCTTCTCAAAACTACACAGGGAACCCTGTGATATGCATGGGACATCATGCTGTGGCCAATGGAACTATGGTAAAGACCCTCACTGATGATCAAGTGGAAGTGGTCACTGCACAAGAACTGGTAGAATCACATAACCTCCCGGAACTATGTCCGAGCCCTCTAAGACTAGTCGATGGCCAGACCTGTGATATCATCAATGGAGCCTTGGGAAGCCCAGGATGTGACCATTTGAATGGTGCTGAATGGGACATTTTCATAGAGAGGCCCAATGCAGTGGACACTTGCTATCCATTTGATGTGCCAGATTATCAGAGCCTAAGAAGCATTCTTGCCAACAATGGGAAATTCGAATTCATTGCTGAGGAATTCCAGTGGAGCACTGTGAAGCAAAATGGTAAATCCGGGGCCTGCAAAAGGGCAAATGTGAACGATTTCTTTAATAGGCTGAATTGGCTAGTGAAGTCAGACGGGAATGCGTACCCTCTCCAGAATTTGACAAAAGTAAACAACGGTGATTATGCGAGGCTTTACATCTGGGGAGTTCACCACCCTTCGACGGACACTGAGCAGACCAACCTGTACAAGAACAATCCTGGTAGGGTCACTGTATCTACCAAAACTAGTCAAACAAGCGTAGTGCCCAACATTGGCAGCAGACCTTGGGTGAGAGGACAAAGTGGCAGAATCAGCTTCTATTGGACTATTGTAGAGCCTGGAGATTTGATAGTCTTCAACACAATAGGAAATTTAATTGCCCCAAGAGGACATTACAAATTAAACAATCAGAAGAAGAGCACAATTCTGAACACTGCAACTCCCATAGGCTCATGTGTCAGTAAATGTCATACAGACAAAGGTTCTCTCTCTACCACCAAGCCCTTTCAAAATATCTCAAGGATAGCAATTGGAGATTGTCCCAAATATGTCAAGCAAGGCTCCCTAAAACTTGCAACTGGGATGAGAAATATTCCTGAAAAGGCATCAAGAGGGCTTTTTGGAGCAATAGCTGGGTTCATAGAGAATGGGTGGCAAGGCCTGATTGATGGTTGGTATGGATTCAGACACCAAAATGCAGAAGGAACAGGAACAGCTGCTGATCTAAAATCCACTCAGGCAGCCATCGATCAGATCAATGGGAAACTTAATCGTCTTATTGAGAAGACAAACGAGAAATACCATCAAATCGAAAAAGAATTCGAACAGGTTGAAGGAAGAATCCAAGACCTGGAGAAGTATGTTGAGGACACAAAAATTGATCTATGGTCATATAATGCAGAGCTATTAGTCGCTCTGGAAAACCAGCATACTATAGATGTGACTGACTCTGAGATGAACAAGCTCTTTGAAAGAGTAAGGCGACAACTCAGGGAGAATGCTGAAGATAAAGGAAATGGGTGCTTTGAAATATTCCACAAGTGTGATAACAACTGCATTGAAAGCATTCGGAATGGGACCTATGATCATGATGTTTATAGAGATGAAGCGATCAACAACCGATTCCAAATACAGGGAGTCAAATTGACCCAGGGATACAAGGACATTATCCTTTGGATTTCGTTCTCCATATCATGCTTTTTGCTTGTAGCACTGCTTTTGGCCTTCATTTTGTGGGCTTGTCAGAATGGAAACATCCGGTGCCAGATTTGCATTTAA
>A_/_H4N6|CY165766|A/mallard/Sweden/101329/2009
ATGCTATCAATTGTGATTTTGTTTCTGCTTGTTGCAGAAAGCTCTTCTCAGAACTACACAGGGAACCCTGTGATATGCATGGGACATCATGCTGTGGCCAATGGAACTATGGTAAAGACCCTCACTGATGATCAAGTGGAAGTGGTCACTGCACAAGAACTGGTAGAATCACATAACCTCCCGGAACTATGTCCGAGCCCTCTAAGACTAGTCGATGGCCAGACCTGTGATATCATCAATGGAGCCTTGGGAAGCCCAGGATGTGACCATTTGAATGGTGCTGAATGGGACATTTTCATAGAGAGGCCCAATGCAGTGGACACTTGCTATCCATTTGATGTGCCAGATTATCAGAGCCTAAGAAGCATTCTTGCCAACAATGGGAAATTCGAATTCATTGCTGAGGAATTCCAGTGGAGCACTGTGAAGCAAAATGGTAAATCCGGGGCCTGCAAAAGGGCAAATGCGAACGATTTCTTTAATAGGCTGAATTGGCTAGTGAAGTCAGACGGGAATGCGTACCCTCTCCAGAATTTGACAAAGGTAAACAACGGTGATTATGCGAGGCTTTACATCTGGGGAGTTCACCACCCTTCGACGGACACTGAGCAGACCAACCTGTACAAGAACAATCCTGGTAGGGTCACTGTATCTACCAAAACTAGTCAAACAAGCGTAGTGCCCAACATTGGCAGCAGACCTTGGGTGAGAGGACAAAGTGGCAGAATCAGCTTCTATTGGACTATTGTAGAGCCTGGAGATTTGATAGTCTTCAACACAATAGGAAATTTAATTGCCCCAAGAGGACATTACAAATTAAACAATCAGAAGAAGAGCACAATTCTGAACACTGCAACTCCCATAGGCTCATGTGTCAGTAAATGTCATACAGACAAAGGTTCTCTCTCTACCACCAAGCCCTTTCAAAATATCTCAAGGATAGCAATTGGAGATTGTCCCAAATATGTCAAGCAAGGCTCCCTAAAACTTGCAACTGGGATGAGAAATATTCCTGAAAAGGCATCAAGAGGGCTTTTTGGAGCAATAGCTGGGTTCATAGAGAATGGGTGGCAAGGCCTGATTGATGGTTGGTATGGATTCAGACACCAAAATGCAGAAGGAACAGGAACAGCTGCTGATCTAAAATCCACTCAGGCAGCCATCGATCAGATCAATGGGAAACTTAATCGTCTTATTGAGAAGACAAACGAGAAATACCATCAAATCGAAAAAGAATTCGAACAGGTTGAAGGAAGAATCCAAGACCTGGAGAAGTATGTTGAGGACACAAAAATTGATCTATGGTCATATAATGCAGAGCTATTAGTCGCTCTGGAAAACCAGCATACTATAGATGTGACTGACTCTGAGATGAACAAGCTCTTTGAAAGAGTAAGGCGACAACTCAGGGAGAATGCTGAAGATAAAGGAAATGGGTGCTTTGAAATATTCCACAAGTGTGATAACAACTGCATTGAAAGCATTCGGAATGGGACCTATGATCATGATGTTTATAGAGATGAAGCGATCAACAACCGATTCCAAATACAGGGAGTCAAATTGACCCAGGGATACAAGGACATCATCCTTTGGATTTCGTTCTCCATATCATGCTTTTTGCTTGTAGCACTGCTTTTGGCCTTCATTTTGTGGGCTTGTCAGAATGGAAACATCCGGTGCCAGATTTGCATTTAA
>A_/_H4N9|CY165750|A/mallard/Sweden/101294/2009
ATGCTATCAATTGTGATTTTGTTTCTGCTTGTTGCAGAAAGCTCTTCTCAAAACTACACAGGGAACCCTGTGATATGCATGGGACATCATGCTGTGGCCAATGGAACTATGGTAAAGACCCTCACTGATGATCAAGTGGAAGTGGTCACTGCACAAGAACTGGTAGAATCACATAACCTCCCGGAACTATGTCCGAGCCCTCTAAGACTAGTCGATGGCCAGACCTGTGATATCATCAATGGAGCCTTGGGAAGCCCAGGATGTGACCATTTGAATGGTGCTGAATGGGACATTTTCATAGAGAGGCCCAATGCAGTGGACACTTGCTATCCATTTGATGTGCCAGATTATCAGAGCCTAAGAAGCATTCTTGCCAACAATGGGAAATTCGAATTCATTGCTGAGGAATTCCAGTGGAGCACTGTGAAGCAAAATGGTAAATCCGGGGCCTGCAAAAGGGCAAATGTGAACGATTTCTTTAATAGGCTGAATTGGCTAGTGAAGTCAGACGGGAATGCGTACCCTCTCCAGAATTTGACAAAGGTAAACAACGGTGATTATGCGAGGCTTTACATCTGGGGAGTTCACCACCCTTCGACGGACACTGAGCAGACCAACCTGTACAAGAACAATCCTGGTAGGGTCACTGTATCTACCAAAACTAGTCAAACAAGCGTAGTGCCCAACATTGGCAGCAGACCTTGGGTGAGAGGACAAAGTGGCAGAATCAGCTTCTATTGGACTATTGTAGAGCCTGGAGATTTGATAGTCTTCAACACAATAGGAAATTTAATTGCCCCAAGAGGACATTACAAATTAAACAATCAGAAGAAGAGCACAATTCTGAACACTGCAACTCCCATAGGCTCATGTGTCAGTAAATGTCATACAGACAAAGGTTCTCTCTCTACCACCAAGCCCTTTCAAAATATCTCAAGGATAGCAATTGGAGATTGTCCCAAATATGTCAAGCAAGGCTCCCTAAAACTTGCAACTGGGATGAGAAATATTCCTGAAAAGGCATCAAGAGGGCTTTTTGGAGCAATAGCTGGGTTCATAGAGAATGGGTGGCAAGGCCTGATTGATGGTTGGTATGGATTCAGACACCAAAATGCAGAAGGAACAGGAACAGCTGCTGATCTAAAATCCACTCAGGCAGCCATCGATCAGATCAATGGGAAACTTAATCGTCTTATTGAGAAGACAAACGAGAAATACCATCAAATCGAAAAAGAATTCGAACAGGTTGAAGGAAGAATCCAAGACCTGGAGAAGTATATTGAGGACACAAAAATTGATCTATGGTCATATAATGCAGAGCTATTAGTCGCTCTGGAAAACCAGCATACTATAGATGTGACTGACTCTGAGATGAACAAGCTCTTTGAAAGAGTAAGGCGACAACTCAGGGAGAATGCTGAAGATAAAGGAAATGGGTGCTTTGAAATATTCCACAAGTGTGATAACAACTGCATTGAAAGCATTCGGAATGGGACCTATGATCATGATGTTTATAGAGATGAAGCGATCAACAACCGATTCCAAATACAGGGAGTCAAATTGACCCAGGGATACAAGGACATCATCCTTTGGATTTCGTTCTCCATATCATGCTTTTTGCTTGTAGCACTGCTTTTGGCCTTCATTTTGTGGGCTTGTCAGAATGGAAACATCCGGTGCCAGATTTGCATTTAA
>A_/_H4N6|CY165838|A/mallard/Sweden/101640/2009
ATGCTATCAATTGTGATTTTGTTTCTGCTTGTTGCAGAAAGCTCTTCTCAAAACTACACAGGGAACCCTGTGATATGCATGGGACATCATGCTGTGGCCAATGGAACTATGGTAAAGACCCTCACTGATGATCAAGTGGAAGTGGTCACTGCACAAGAACTGGTAGAATCACATAACCTCCCGGAACTATGTCCGAGCCCTCTAAGACTAGTCGATGGCCAGACCTGTGATATCATCAATGGAGCCTTGGGAAGCCCAGGATGTGACCATTTGAATGGTGCTGAATGGGACATTTTCATAGAGAGGCCCAATGCAGTGGACACTTGCTATCCATTTGATGTGCCAGATTATCAGAGCCTAAGAAGCATTCTTGCCAACAATGGGAAATTCGAATTCATTGCTGAGGAATTCCAGTGGAGCACTGTGAAGCAAAATGGTAAATCCGGGGCCTGCAAAAGGGCAAATGTGAACGATTTCTTTAATAGGCTGAATTGGCTAGTGAAGTCAGACGGGAATGCGTACCCTCTCCAGAATTTGACAAAGGTAAACAACGGTGATTATGCGAGGCTTTACATCTGGGGAGTTCACCACCCTTCAACGGACACTGAGCAGACCAACCTGTACAAGAACAATCCTGGTAGGGTCACTGTATCTACCAAAACTAGTCAAACAAGCGTAGTGCCCAACATTGGCAGCAGACCTTGGGTGAGAGGACAAAGTGGCAGAATCAGCTTCTATTGGACTATTGTAGAGCCTGGAGATTTGATAGTCTTCAACACAATAGGAAATTTAATTGCCCCAAGAGGACATTACAAATTAAACAATCAGAAGAAGAGCACAATTCTGAACACTGCAACTCCCATAGGCTCATGTGTCAGTAAATGTCATACAGACAAAGGTTCTCTCTCTACCACCAAGCCCTTTCAAAATATCTCAAGGATAGCAATTGGAGATTGTCCCAAATATGTCAAGCAAGGCTCCCTAAAACTTGCAACTGGGATGAGAAATATTCCTGAAAAGGCATCAAGAGGGCTTTTTGGAGCAATAGCTGGGTTCATAGAGAATGGGTGGCAAGGCCTGATTGATGGTTGGTATGGATTCAGACACCAAAATGCAGAAGGAACAGGAACAGCTGCTGATCTAAAATCCACTCAGGCAGCCATCGATCAGATCAATGGGAAACTTAATCGTCTTATTGAGAAGACAAACGAGAAATACCATCAAATCGAAAAAGAATTCGAACAGGTTGAAGGAAGAATCCAAGACCTGGAGAAGTATGTTGAGGACACAAAAATTGATCTATGGTCATATAATGCAGAGCTATTAGTCGCTCTGGAAAACCAGCATACTATAGATGTGACTGACTCTGAGATGAACAAGCTCTTTGAAAGAGTAAGGCGACAACTCAGGGAGAATGCTGAAGATAAAGGAAATGGGTGCTTTGAAATATTCCACAAGTGTGATAACAACTGCATTGAAAGCATTCGGAATGGGACCTATGATCATGATGTTTATAGAGATGAAGCGATCAACAACCGATTCCAAATACAGGGAGTCAAATTGACCCAGGGATACAAGGACATCATCCTTTGGATTTCGTTCTCCATATCATGCTTTTTGCTTGTAGCACTGCTTTTGGCCTTCATTTTGTGGGCTTGTCAGAATGGAAACATCCGGTGCCAGATTTGCATTTAA
>A_/_H4N6|CY165830|A/mallard/Sweden/101632/2009
ATGCTATCAATTGTGATTTTGTTTCTGCTTGTTGCAGAAAGCTCTTCTCAAAACTACACAGGGAACCCTGTGATATGCATGGGACATCATGCTGTGGCCAATGGAACTATGGTAAAGACCCTCACTGATGATCAAGTGGAAGTGGTCACTGCACAAGAACTGGTAGAATCACATAACCTCCCGGAACTATGTCCGAGCCCTCTAAGACTAGTCGATGGCCAGACCTGTGATATCATCAATGGAGCCTTGGGAAGCCCAGGATGTGACCATTTGAATGGTGCTGAATGGGACATTTTCATAGAGAGGCCCAATGCAGTGGACACTTGCTATCCATTTGATGTGCCAGATTATCAGAGCCTAAGAAGCATTCTTGCCAACAATGGGAAATTCGAATTCATTGCTGAGGAATTCCAGTGGAGCACTGTAAAGCAAAATGGTAAATCCGGGGCCTGCAAAAGGGCAAATGTGAACGATTTCTTTAATAGGCTGAATTGGCTAGTGAAGTCAGACGGGAATGCGTACCCTCTCCAGAATTTGACAAAGGTAAACAACGGTGATTATGCGAGGCTTTACATCTGGGGAGTTCACCACCCTTCGACGGACACTGAGCAGACCAACCTGTACAAGAACAATCCTGGTAGGGTCACTGTATCTACCAAAACTAGTCAAACAAGCGTAGTGCCCAACATTGGCAGCAGACCTTGGGTGAGAGGACAAAGTGGCAGAATCAGCTTCTATTGGACTATTGTAGAGCCTGGAGATTTGATAGTCTTCAACACAATAGGAAATTTAATTGCCCCAAGAGGACATTACAAATTAAACAATCAGAAGAAGAGCACAATTCTGAACACTGCAACTCCCATAGGCTCATGTGTCAGTAAATGTCATACAGACAAAGGTTCTCTCTCTACCACCAAGCCCTTTCAAAATATCTCAAGGATAGCAATTGGAGATTGTCCCAAATATGTCAAGCAAGGCTCCCTAAAACTTGCAACTGGGATGAGAAATATTCCTGAAAAGGCATCAAGAGGGCTTTTTGGAGCAATAGCTGGGTTCATAGAGAATGGGTGGCAAGGCCTGATTGATGGTTGGTATGGATTCAGACACCAAAATGCAGAAGGAACAGGAACAGCTGCTGATCTAAAATCCACTCAGGCAGCCATCGATCAGATCAATGGGAAACTTAATCGTCTTATTGAGAAGACAAACGAGAAATACCATCAAATCGAAAAAGAATTCGAACAGGTTGAAGGAAGAATCCAAGACCTGGAGAAGTATGTTGAGGACACAAAAATTGATCTATGGTCATATAATGCAGAGCTATTAGTCGCTCTGGAAAACCAGCATACTATAGATGTGACTGACTCTGAGATGAACAAGCTCTTTGAAAGAGTAAGGCGACAACTCAGGGAGAATGCTGAAGATAAAGGAAATGGGTGCTTTGAAATATTCCACAAGTGTGATAACAACTGCATTGAAAGCATTCGGAATGGGACCTATGATCATGATGTTTATAGAGATGAAGCGATCAACAACCGATTCCAAATACAGGGAGTCAAATTGACCCAGGGATACAAGGACATCATCCTTTGGATTTCGTTCTCCATATCATGCTTTTTGCTTGTAGCACTGCTTTTGGCCTTTATTTTGTGGGCTTGTCAGAATGGAAACATCCGGTGCCAGATTTGCATTTAA
>A_/_H4N6|CY165806|A/mallard/Sweden/101565/2009
ATGCTATCAATTGTGATTTTGTTTCTGCTTGTTGCAGAAAGCTCTTCTCAAAACTACACAGGGAACCCTGTGATATGCATGGGACATCATGCTGTGGCCAATGGAACTATGGTAAAGACCCTCACTGATGATCAAGTGGAAGTGGTCACTGCACAAGAACTGGTAGAATCACATAACCTCCCGGAACTATGTCCGAGCCCTCTAAGACTAGTCGATGGCCAGACCTGTGATATCATCAATGGAGCCTTGGGAAGCCCAGGATGTGACCATTTGAATGGTGCTGAATGGGACATTTTCATAGAGAGGCCCAATGCAGTGGACACTTGCTATCCATTTGATGTGCCAGATTATCAGAGCCTAAGAAGCATTCTTGCCAACAATGGGAAATTCGAATTCATTGCTGAGGAATTCCAGTGGAGCACTGTAAAGCAAAATGGTAAATCCGGGGCCTGCAAAAGGGCAAATGTGAACGATTTCTTTAATAGGCTGAATTGGCTAGTGAAGTCAGACGGGAATGCGTACCCTCTCCAGAATTTGACAAAGGTAAACAACGGTGATTATGCGAGGCTTTACATCTGGGGAGTTCACCACCCTTCGACGGACACTGAGCAGACCAACCTGTACAAGAACAATCCTGGTAGGGTCACTGTATCTACCAAAACTAGTCAAACAAGCGTAGTGCCCAACATTGGCAGCAGACCTTGGGTGAGAGGACAAAGTGGCAGAATCAGCTTCTATTGGACTATTGTAGAGCCTGGAGATTTGATAGTCTTCAACACAATAGGAAATTTAATTGCCCCAAGAGGACATTACAAATTAAACAATCAGAAGAAGAGCACAATTCTGAACACTGCAACTCCCATAGGCTCATGTGTCAGTAAATGTCATACAGACAAAGGTTCTCTCTCTACCACCAAGCCCTTTCAAAATATCTCAAGGATAGCAATTGGAGATTGTCCCAAATATGTCAAGCAAGGCTCCCTAAAACTTGCAACTGGGATGAGAAATATTCCTGAAAAGGCATCAAGAGGGCTTTTTGGAGCAATAGCTGGGTTCATAGAGAATGGGTGGCAAGGCCTGATTGATGGTTGGTATGGATTCAGACACCAAAATGCAGAAGGAACAGGAACAGCTGCTGATCTAAAATCCACTCAGGCAGCCATCGATCAGATCAATGGGAAACTTAATCGTCTTATTGAGAAGACAAACGAGAAATACCATCAAATCGAAAAAGAATTCGAACAGGTTGAAGGAAGAATCCAAGACCTGGAGAAGTATGTTGAGGACACAAAAATTGATCTATGGTCATATAATGCAGAGCTATTAGTCGCTCTGGAAAACCAGCATACTATAGATGTGACTGACTCTGAGATGAACAAGCTCTTTGAAAGAGTAAGGCGACAACTCAGGGAGAATGCTGAAGATAAAGGAAATGGGTGCTTTGAAATATTCCACAAGTGTGATAACAACTGCATTGAAAGCATTCGGAATGGGACCTATGATCATGATGTTTATAGAGATGAAGCGATCAACAACCGATTCCAAATACAGGGAGTCAAATTGACCCAGGGATACAAGGACATCATCCTTTGGATTTCGTTCTCCATATCATGCTTTTTGCTTGTAGCACTGCTTTTGGCCTTCATTTTGTGGGCTTGTCAGAATGGAAACATCCGGTGCCAGATTTGCATTTAA
>A_/_H4N6|CY165870|A/mallard/Sweden/101663/2009
ATGCTATCAATTGTGATTTTGTTTCTGCTTGTTGCAGAAAGCTCTTCTCAAAACTACACAGGGAACCCTGTGATATGCATGGGACATCATGCTGTGGCCAATGGAACTATGGTAAAGACCCTCACTGATGATCAAGTGGAAGTGGTCACTGCACAAGAACTGGTAGAATCACATAACCTCCCGGAACTATGTCCGAGCCCTCTAAGACTAGTCGATGGCCAGACCTGTGATATCATCAATGGAGCCTTGGGAAGCCCAGGATGTGACCATTTGAATGGTGCTGAATGGGACATTTTCATAGAGAGGCCCAATGCAGTGGACACTTGCTATCCATTTGATGTGCCAGATTATCAGAGCCTAAGAAGCATTCTTGCCAACAATGGGAAATTCGAATTCATTGCTGAGGAATTCCAGTGGAGCACTGTGAAGCAAAATGGTAAATCCGGGGCCTGCAAAAGGGCAAATGTGAACGATTTCTTTAATAGGCTGAATTGGCTAGTGAAGTCAGACGGGAATGCGTACCCTCTCCAGAATTTGACAAAGGTAAACAACGGTGATTATGCGAGGCTTTACATCTGGGGAGTTCACCACCCTTCGACGGACACTGAGCAGACCAACCTGTACAGGAACAATCCTGGTAGGGTCACTGTATCTACCAAAACTAGTCAAACAAGCGTAGTGCCCAACATTGGCAGCAGACCTTGGGTGAGAGGACAAAGTGGCAGAATCAGCTTCTATTGGACTATTGTAGAGCCTGGAGATTTGATAGTCTTCAACACAATAGGAAATTTAATTGCCCCAAGAGGACATTACAAATTAAACAATCAGAAGAAGAGCACAATTCTGAACACTGCAACTCCCATAGGCTCATGTGTCAGTAAATGTCATACAGACAAAGGTTCTCTCTCTACCACCAAGCCCTTTCAAAATATCTCAAGGATAGCAATTGGAGATTGTCCCAAATATGTCAAGCAAGGCTCCCTAAAACTTGCAACTGGGATGAGAAATATTCCTGAAAAGGCATCAAGAGGGCTTTTTGGAGCAATAGCTGGGTTCATAGAGAATGGGTGGCAAGGCCTGATTGATGGTTGGTATGGATTCAGACACCAAAATGCAGAAGGAACAGGAACAGCTGCTGATCTAAAATCCACTCAGGCAGCCATCGATCAGATCAATGGGAAACTTAATCGTCTTATTGAGAAGACAAACGAGAAATACCATCAAATCGAAAAAGAATTCGAACAGGTTGAAGGAAGAATCCAAGACCTGGAGAAGTATGTTGAGGACACAAAAATTGATCTATGGTCATATAATGCAGAGCTATTAGTCGCTCTGGAAAACCAGCATACTATAGATGTGACTGACTCTGAGATGAACAAGCTCTTTGAAAGAGTAAGGCGACAACTCAGGGAGAATGCTGAAGATAAAGGAAATGGGTGCTTTGAAATATTCCACAAGTGTGATAACAACTGCATTGAAAGCATTCGGAATGGGACCTATGATCATGATGTTTATAGAGATGAAGCGATCAACAACCGATTCCAAATACAGGGAGTCAAATTGACCCAGGGATACAAGGACATCATCCTTTGGATTTCGTTCTCCATATCATGCTTTTTGCTTGTAGCACTGCTTTTGGCCTTCATTTTGTGGGCTTGTCAGAATGGAAACATCCGGTGCCAGATTTGCATTTAA
>A_/_H4N6|CY165862|A/mallard/Sweden/101658/2009
ATGCTATCAATTGTGATTTTGTTTCTGCTTGTTGCAGAAAGCTCTTCTCAAAACTACACAGGGAACCCTGTGATATGCATGGGACATCATGCTGTGGCCAATGGAACTATGGTAAAGACCCTCACTGATGATCAAGTGGAAGTGGTCACTGCACAAGAACTGGTAGAATCACATAACCTCCCGGAACTATGTCCGAGCCCTCTAAGACTAGTCGATGGCCAGACCTGTGATATCATCAATGGAGCCTTGGGAAGCCCAGGATGTGACCATTTGAATGGTGCTGAATGGGACATTTTCATAGAGAGGCCCAATGCAGTGGACACTTGCTATCCATTTGATGTGCCAGATTATCAGAGCCTAAGAAGCATTCTTGCCAACAATGGGAAATTCGAATTCATTGCTGAGGAATTCCAGTGGAGCACTGTGAAGCAAAATGGTAAATCCGGGGCCTGCAAAAGGGCAAATGTGAACGATTTCTTTAATAGGCTGAATTGGCTAGTGAAGTCAGACGGGAATGCGTACCCTCTCCAGAATTTGACAAAGGTAAACAACGGTGATTATGCGAGGCTTTACATCTGGGGAGTTCACCACCCTTCGACGGACACTGAGCAGACCAACCTGTACAAGAACAATCCTGGTAGGGTCACTGTATCTACCAAAACTAGTCAAACAAGCGTAGTGCCCAACATTGGCAGCAGACCTTGGGTGAGAGGACAAAGTGGCAGAATCAGCTTCTATTGGACTATTGTAGAGCCTGGAGATTTGATAGTCTTCAACACAATAGGAAATTTAATTGCCCCAAGAGGACATTACAAATTAAACAATCAGAAGAAGAGCACAATTCTGAACACTGCAACTCCCATAGGCTCATGTGTCAGTAAATGTCATACAGACAAAGGTTCTCTCTCTACCACCAAGCCCTTTCAAAATATCTCAAGGATAGCAATTGGAGATTGTCCCAAATATGTCAAGCAAGGCTCCCTAAAACTTGCAACTGGGATGAGAAATATTCCTGAAAAGGCATCAAGAGGGCTTTTTGGAGCAATAGCTGGGTTCATAGAGAATGGGTGGCAAGGCCTGATTGATGGTTGGTATGGATTCAGACACCAAAATGCAGAAGGAACAGGAACAGCTGCTGATCTAAAATCCACTCAGGCAGCCATCGATCAGATCAATGGGAAACTTAATCGTCTTATTGAGAAGACAAACGAGAAATACCATCAAATCGAAAAAGAATTCGAACAGGTTGAAGGAAGAATCCAAGACCTGGAGAAGTATGTTGAGGACACAAAAATTGATCTATGGTCATATAATGCAGAGCTATTAGTCGCTCTGGAAAACCAGCATACTATAGATGTGACTGACTCTGAGATTAACAAGCTCTTTGAAAGAGTAAGGCGACAACTCAGGGAGAATGCTGAAGATAAAGGAAATGGGTGCTTTGAAATATTCCACAAGTGTGATAACAACTGCATTGAAAGCATTCGGAATGGGACCTATGATCATGATGTTTATAGAGATGAAGCGATCAACAACCGATTCCAAATACAGGGAGTCAAATTGACCCAGGGATACAAGGACATCATCCTTTGGATTTCGTTCTCCATATCATGCTTTTTGCTTGTAGCACTGCTTTTGGCCTTCATTTTGTGGGCTTGTCAGAATGGAAACATCCGGTGCCAGATTTGCATTTAA
>A_/_H4N6|CY165854|A/mallard/Sweden/101654/2009
ATGCTATCAATTGTGATTTTGTTTCTGCTTGTTGCAGAAAGCTCTTCTCAAAACTACACAGGGAACCCTGTGATATGCATGGGACATCATGCTGTGGCCAATGGAACTATGGTAAAGACCCTCACTGATGATCAAGTGGAAGTGGTCACTGCACAAGAACTGGTAGAATCACATAACCTCCCGGAACTATGTCCGAGCCCTCTAAGACTAGTCGATGGCCAGACCTGTGATATCATCAATGGAGCCTTGGGAAGCCCAGGATGTGACCATTTGAATGGTGCTGAATGGGACATTTTCATAGAGAGGCCCAATGCAGTGGACACTTGCTATCCATTTGATGTGCCAGATTATCAGAGCCTAAGAAGCATTCTTGCCAACAATGGGAAATTCGAATTCATTGCTGAGGAATTCCAGTGGAGCACTGTGAAGCAAAATGGTAAATCCGGGGCCTGCAAAAGGGCAAATGTGAACGATTTCTTTAATAGGCTGAATTGGCTAGTGAAGTCAGACGGGAATGCGTACCCTCTCCAGAATTTGACAAAGGTAAACAACGGTGATTATGCGAGGCTTTACATCTGGGGAGTTCACCACCCTTCGACGGACACTGAGCAGACCAACCTGTACAAGAACAATCCTGGTAGGGTCACTGTATCTACCAAAACTAGTCAAACAAGCGTAGTGCCCAACATTGGCAGCAGACCTTGGGTGAGAGGACAAAGTGGCAGAATCAGCTTCTATTGGACTATTGTAGAGCCTGGAGATTTGATAGTCTTCAACACAATAGGAAATTTAATTGCCCCAAGAGGACATTACAAATTAAGCAATCAGAAGAAGAGCACAATTCTGAACACTGCAACTCCCATAGGCTCATGTGTCAGTAAATGTCATACAGACAAAGGTTCTCTCTCTACCACCAAGCCCTTTCAAAATATCTCAAGGATAGCAATTGGAGATTGTCCCAAATATGTCAAGCAAGGCTCCCTAAAACTTGCAACTGGGATGAGAAATATTCCTGAAAAGGCATCAAGAGGGCTTTTTGGAGCAATAGCTGGGTTCATAGAGAATGGGTGGCAAGGCCTGATTGATGGTTGGTATGGATTCAGACACCAAAATGCAGAAGGAACAGGAACAGCTGCTGATCTAAAATCCACTCAGGCAGCCATCGATCAGATCAATGGGAAACTTAATCGTCTTATTGAGAAGACAAACGAGAAATACCATCAAATCGAAAAAGAATTCGAACAGGTTGAAGGAAGAATCCAAGACCTGGAGAAGTATGTTGAGGACACAAAAATTGATCTATGGTCATATAATGCAGAGCTATTAGTCGCTCTGGAAAACCAGCATACTATAGATGTGACTGACTCTGAGATGAACAAGCTCTTTGAAAGAGTAAGGCGACAACTCAGGGAGAATGCTGAAGATAAAGGAAATGGGTGCTTTGAAATATTCCACAAGTGTGATAACAACTGCATTGAAAGCATTCGGAATGGGACCTATGATCATGATGTTTATAGAGATGAAGCGATCAACAACCGATTCCAAATACAGGGAGTCAAATTGACCCAGGGATACAAGGACATCATCCTTTGGATTTCGTTCTCCATATCATGCTTTTTGCTTGTAGCACTGCTTTTGGCCTTCATTTTGTGGGCTTGTCAGAATGGAAACATCCGGTGCCAGATTTGCATTTAA
>A_/_H4N6|CY165992|A/mallard/Sweden/104681/2009
ATGCTATCAATTGTGATTTTGTTTCTGCTTGTTGCAGAAAGCTCTTCTCAAAACTACACAGGGAACCCTGTGATATGCATGGGACATCATGCTGTGGCCAATGGAACTATGGTAAAGACCCTCACTGATGATCAAGTGGAAGTGGTCACTGCACAAGAACTGGTAGAATCACATAACATCCCGGAACTATGTCCGAGCCCTCTAAGACTAGTCGATGGCCAGACCTGTGATATCATCAATGGAGCCTTGGGAAGCCCAGGATGTGACCATTTGAATGGTGCTGAATGGGACATTTTCATAGAGAGGCCCAATGCAGTGGACACTTGCTATCCATTTGATGTGCCAGATTATCAGAGCCTAAGAAGCATTCTTGCCAACAATGGGAAATTCGAATTCATTGCTGAGGAATTCCAGTGGAGCACTGTGAAGCAAAATGGTAAATCCGGGGCCTGCAAAAGGGCAAATGTGAACGATTTCTTTAATAGGCTGAATTGGCTAGTGAAGTCAGACGGGAATGCGTACCCTCTCCAGAATTTGACAAAGGTAAACAACGGTGATTATGCGAGGCTTTACATCTGGGGAGTTCACCACCCTTCGACGGACACTGAGCAGACCAACCTGTACAAGAACAATCCTGGTAGGGTCACTGTATCTACCAAAACTAGTCAAACAAGCGTAGTGCCCAACATTGGCAGCAGACCTTGGGTGAGAGGACAAAGTGGCAGAATCAGCTTCTATTGGACTATTGTAGAGCCTGGAGATTTGATAGTCTTCAACACAATAGGAAATTTAATTGCCCCAAGAGGACATTACAAATTAAACAATCAGAAGAAGAGCACAATTCTGAACACTGCAACTCCCATAGGCTCATGTGTCAGTAAATGTCATACAGACAAAGGTTCTCTCTCTACCACCAAGCCCTTTCAAAATATCTCAAGGATAGCAATTGGAGATTGTCCCAAATATGTCAAGCAAGGCTCCCTAAAACTTGCAACTGGGATGAGAAATATTCCTGAAAAGGCATCAAGAGGGCTTTTTGGAGCAATAGCTGGGTTCATAGAGAATGGGTGGCAAGGCCTGATTGATGGTTGGTATGGATTCAGACACCAAAATGCAGAAGGAACAGGAACAGCTGCTGATCTAAAATCCACTCAGGCAGCCATCGATCAGATCAATGGGAAACTTAATCGTCTTATTGAGAAGACAAACGAGAAATACCATCAAATCGAAAAAGAATTCGAACAGGTTGAAGGAAGAATCCAAGACCTGGAGAAGTATGTTGAGGACACAAAAATTGATCTATGGTCATATAATGCAGAGCTATTAGTCGCTCTGGAAAACCAGCATACTATAGATGTGACTGACTCTGAGATGAACAAGCTCTTTGAAAGAGTAAGGCGACAACTCAGGGAGAATGCTGAAGATAAAGGAAATGGGTGCTTTGAAATATTCCACAAGTGTGATAACAACTGCATTGAAAGCATTCGGAATGGGACCTATGATCATGATGTTTATAGAGATGAAGCGATCAACAACCGATTCCAAATACAGGGAGTCAAATTGACCCAGGGATACAAGGACATCATCCTTTGGATTTCGTTCTCCATATCATGCTTTTTGCTTGTAGCACTGCTTTTGGCCTTCATTTTGTGGGCTTGTCAGAATGGAAACATCCGGTGCCAGATTTGCATTTAA
>A_/_H4N6|CY165984|A/mallard/Sweden/102157/2009
ATGCTATCAATTGTGATTTTGTTTCTGCTTGTTGCAGAAAGCTCTTCTCAAAACTACACAGGGAACCCTGTGATATGCATGGGACATCATGCTGTGGCCAATGGAACTATGGTAAAGACCCTCACTGATGATCAAGTGGAAGTGGTCACTGCACAAGAACTGGTAGAATCACATAACCTCCCGGAACTATGTCCGAGCCCTCTAAGACTAGTCGATGGCCAGACCTGTGATATCATCAATGGAGCCTTGGGAAGCCCAGGATGTGACCATTTGAATGGTGCTGAATGGGACATTTTCATAGAGAGGCCCAATGCAGTGGACACTTGCTATCCATTTGATGTGCCAGATTATCAGAGCCTAAGAAGCATTCTTGCCAACAATGGGAAATTCGAATTCATTGCTGAGGAATTCCAGTGGAGCACTGTGAAGCAAAATGGTAAATCCGGGGCCTGCAAAAGGGCAAATGTGAACGATTTCTTTAATAGGCTGAATTGGCTAGTGAAGTCAGACGGGAATGCGTACCCTCTCCAGAATTTGACAAAGGTAAACAACGGTGATTATGCGAGGCTTTACATCTGGGGAGTTCACCACCCTTCGACGGACACTGAGCAGACCAACCTGTACAAGAACAATCCTGGTAGGGTCACTGTATCTACCAAAACTAGTCAAACAAGCGTAGTGCCCAACATTGGCAGCAGACCTTGGGTGAGAGGACAAAGTGGCAGAATCAGCTTCTATTGGACTATTGTAGAGCCTGGAGATTTGATAGTCTTCAACACAATAGGAAATTTAATTGCCCCAAGAGGACATTACAAATTAAACAATCAGAAGAAGAGCACAATTCTGAACACTGCAACTCCCATAGGCTCATGTGTCAGTAAATGTCATACAGACAAAGGTTCTCTCTCTACCACCAAGCCCTTTCAAAATATCTCAAGGATAGCAATTGGAGATTGTCCCAAATATGTCAAGCAAGGCTCCCTAAAACTTGCAACTGGGATGAGAAATATTCCTGAAAAGGCATCAAGAGGGCTTTTTGGAGCAATAGCTGGGTTCATAGAGAATGGGTGGCAAGGCCTGATTGATGGTTGGTATGGATTCAGACACCAAAATGCAGAAGGAACAGGAACAGCTGCTGATCTAAAATCCACTCAGGCAGCCATCGATCAGATCAATGGGAAACTTAATCGTCTTATTGAGAAGACAAACGAGAAATACCATCAAATCGAAAAAGAATTCGAACAGGTTGAAGGAAGAATCCAAGACCTGGAGAAGTATGTTGAGGACACAAAAATTGATCTATGGTCATATAATGCAGAGCTATTAGTCGCTCTGGAAAACCAGCATACTATAGATGTGACTGACTCTGAGATGAACAAGCTCTTTGAAAGAGTAAGGCGACAACTCAGGGAGAATGCTGAAGATAAAGGAAATGGGTGCTTTGAAATATTCCACAAGTGTGATAACAACTGCATTGAAAGCATTCGGAATGGGACCTATGATCATGATGTTTATAGAGATGAAGCGATCAACAACCGATTCCAAATACAGGGAGTCAAATTGATCCAGGGATACAAGGACATCATCCTTTGGATTTCGTTCTCCATATCATGCTTTTTGCTTGTAGCACTGCTTTTGGCCTTCATTTTGTGGGCTTGTCAGAATGGAAACATCCGGTGCCAGATTTGCATTTAA
>A_/_H4N6|CY166032|A/mallard/Sweden/104925/2009
ATGCTATCAATTGTGATTTTGTTTCTGCTTGTTGCAGAAAGCTCTTCTCAAAACTACACAGGGAACCCTGTGATATGCATGGGACATCATGCTGTGGCCAATGGAACTATGGTAAAGACCCTCACTGATGATCAAGTGGAAGTGGTCACTGCACAAGAACTGGTAGAATCACATAACCTCCCGGAACTATGTCCGAGCCCTCTAAGACTAGTCGATGGCCAGACCTGTGATATCATCAATGGAGCCTTAGGAAGCCCAGGATGTGACCATTTGAATGGTGCTGAATGGGACATTTTCATAGAGAGGCCCAATGCAGTGGACACTTGCTATCCATTTGATGTGCCAGATTATCAGAGCCTAAGAAGCATTCTTGCCAACAATGGGAAATTCGAATTCATTGCTGAGGAATTCCAGTGGAGCACTGTGAAGCAAAATGGTAAATCCGGGGCCTGCAAGAGGGCAAATGTGAACGATTTCTTTAATAGGCTGAATTGGCTAGTGAAGTCAGACGGGAATGCGTACCCTCTCCAGAATTTGACAAAGGTAAACAACGGTGATTATGCGAGGCTTTACATCTGGGGAGTTCACCACCCTTCGACGGACACTGAGCAGACCAACCTGTACAAGAACAATCCTGGTAGGGTCACTGTATCTACCAAAACTAGTCAAACAAGCGTAGTGCCCAACATTGGCAGCAGACCTTGGGTGAGAGGACAAAGTGGCAGAATCAGCTTCTATTGGACTATTGTAGAGCCTGGAGATTTGATAGTCTTCAACACAATAGGAAATTTAATTGCCCCAAGAGGACATTACAAATTAAACAATCAGAAGAAGAGCACAATTCTGAACACTGCAACTCCCATAGGCTCATGTGCCAGCAAATGTCATACAGACAAAGGTTCTCTCTCTACCACCAAGCCCTTTCAAAATATCTCAAGGATAGCAATTGGAGATTGTCCCAAATATGTCAAACAAGGCTCCCTAAAACTTGCAACTGGGATGAGAAATATTCCTGAAAAGGCATCAAGAGGGCTTTTTGGAGCAATAGCTGGGTTCATAGAGAATGGGTGGCAAGGCCTGATTGATGGTTGGTATGGATTCAGACACCAAAATGCAGAAGGAACAGGAACAGCTGCTGATCTAAAATCCACTCAGGCAGCCATCGATCAGATCAATGGGAAACTTAATCGTCTTATTGAGAAGACAAACGAGAAATACCATCAAATCGAAAAAGAATTCGAACAGGTTGAAGGAAGAATCCAAGACCTGGAGAAGTATGTTGAGGACACAAAAATTGACCTATGGTCATATAATGCAGAGCTATTAGTCGCTCTGGAAAACCAGCATACTATAGATGTGACTGACTCTGAGATGAACAAGCTCTTTGAAAGGATAAGGCGACAACTCAGGGAGAATGCTGAAGATAAAGGAAATGGGTGCTTTGAAATATTCCACAAGTGTGATAACAATTGCATTGAAAGCATTCGGAATGGGACCTATGATCATGATGTTTATAGAGATGAAGCGATCAACAACCGATTCCAAATACAGGGAGTCAAATTGACCCAGGGATACAAGGACATCATCCTTTGGATTTCGTTCTCCATATCATGCTTTTTGCTTGTAGCACTGCTTTTGGCCTTCATTTTGTGGGCTTGTCAGAATGGAAACATCCGGTGCCAGATTTGCATTTAA
>A_/_H4N6|CY166008|A/mallard/Sweden/104793/2009
ATGCTATCAATTGTGATTTTGTTTCTGCTTGTTGCAGAAAGCTCTTCTCAAAACTACACAGGGAACCCTGTGATATGCATGGGACATCATGCTGTGGCCAATGGAACTATGGTAAAGACCCTCACTGATGATCAAGTGGAAGTGGTCACTGCACAAGAACTGGTAGAATCACATAACCTCCCGGAACTATGTCCGAGCCCTCTAAGACTAGTCGATGGCCAGACCTGTGATATCATCAATGGAGCCTTGGGAAGCCCAGGATGTGACCATTTGAATGGTGCTGAATGGGACATTTTCATAGAGAGGCCCAATGCAGTGGACACTTGCTATCCATTTGATGTGCCAGATTATCAGAGCCTAAGAAGCATTCTTGCCAACAATGGGAAATTCGAATTCATTGCTGAGGAATTCCAGTGGAGCACTGTGAAGCAAAATGGTAAATCCGGGGCCTGCAAAAGGGCAAATGTGAACGATTTCTTTAATAGGCTGAATTGGCTAGTGAAGTCAGACGGGAATGCGTACCCTCTCCAGAATTTGACAAAGGTAAACAACGGTGATTATGCGAGGCTTTACATCTGGGGAGTTCACCACCCTTCGACGGACACTGAGCAGACCAACCTGTACAAGAACAATCCTGGTAGGGTCACTGTATCTACCAAAACTAGTCAAACAAGCGTAGTGCCCAACATTGGCAGCAGACCTTGGGTGAGAGGACAAAGTGGCAGAATCAGCTTCTATTGGACTATTGTAGAGCCTGGAGATTTGATAGTCTTCAACACAATAGGAAATTTAATTGCCCCAAGAGGACATTACAAATTAAACAATCAGAAGAAGAGCACAATTCTGAACACTGCAACTCCCATAGGCTCATGTGTCAGTAAATGTCATACAGACAAAGGTTCTCTCTCTACCACCAAGCCCTTTCAAAATATCTCAAGGATAGCAATTGGAGATTGTCCCAAATATGTCAAGCAAGGCTCCCTAAAACTTGCAACTGGGATGAGAAATATTCCTGAAAAGGCATCAAGAGGGCTTTTTGGAGCAATAGCTGGGTTCATAGAGAATGGGTGGCAAGGCCTGATTGATGGTTGGTATGGATTCAGACACCAAAATGCAGAAGGAACAGGAACAGCTGCTGATCTAAAATCCACTCAGGCAGCCATCGATCAGATCAATGGGAAACTTAATCGTCTTATTGAGAAGACAAACGAGAAATACCATCAAATCGAAAAAGAATTCGAACAGGTTGAAGGAAGAATCCAAGACCTGGAGAAGTATGTTGAGGACACAAAAATTGATCTATGGTCATATAATGCAGAGCTATTAGTCGCTCTGGAAAACCAGCATACTATAGATGTGACTGACTCTGAGATGAACAAGCTCTTTGAAAGAGTAAGGCGACAACTCAGGGAGAATGCTGAAGATAAAGGAAATGGGTGCTTTGAAATATTCCACAAGTGTGATAACAACTGCATTGAAAGCATTCGGAATGGGACCTATGATCATGATGTTTATAGAGATGAAGCGATCAACAACCGATTCCAAATACAGGGAGTCAAATTGACCCAGGGATACAAGGACATCATCCTTTGGATCTCGTTCTCCATATCATGCTTTTTGCTTGTAGCACTGCTTTTGGCCTTCATTTTGTGGGCTTGTCAGAATGGAAACATCCGGTGCCAGATTTGCATTTAA
>A_/_H4N6|CY166088|A/mallard/Sweden/124418/2010
ATGCTATCAATTGTGATTTTGTTTCTGCTTGCTGCAGAGAGCTCTTCTCAAAACTACACAGGAAACCCTGTGATATGCATGGGACATCATGCTGTGGCCAATGGGACGATGGTAAAGACCCTCACTGATGATCAGGTGGAAGTGGTCACTGCACAAGAACTGGTGGAATCACAGAACCTCCCGGAACTATGCCCAAGCCCTCTAAGACTAGTCGATGGCCAGACCTGTGACATCATCAATGGAGCCTTGGGAAGCCCAGGATGTGACCATTTGAATGGTGCTGAATGGGACATTTTCATAGAGAGGCCCAATGCAGTGGACACTTGCTACCCATTTGATGTGCCAGATTATCAGAGCCTGAGGAGCATACTTGCCAACAATGGGAAATTCGAATTCATTGCTGAAGAATTCCAATGGAGCACCGTGAAACAAAATGGTAAATCCGGGGCCTGCAAGAGGGCAAATGTGAACGATTTCTTTAATAGGCTGAATTGGCTCGTGAAGTCAGACGGGAATGCGTATCCCCTTCAGAATCTGACAAAAGTAAACAACGGTGATTATGCGAGGCTTTACATCTGGGGAGTTCATCACCCTTCAACGGATACTGAGCAAACCAACCTGTACAAGAACAATCCTGGTAGGGTTACTGTATCTACCAAAACTAGTCAAACAAGTGTAGTGCCCAACATCGGTAGCAGACCTTGGGTGAGAGGACAAAGTGGCAGAATCAGCTTCTATTGGACTATTGTAGAGCCTGGAGATTTGATAGTCTTCAACACAATAGGAAATTTAATTGCCCCAAGAGGACATTACAAGTTAAACAATCAGAAGAAGAGCACAATTCTGAACACTGCAACTCCCATAGGCTCATGTGTCAGTAAATGTCACACAGACAAAGGTTCTCTCTCTACCACCAAGCCCTTTCAAAATATTTCAAGGATAGCAATTGGAGATTGTCCCAAATATGTCAAACAAGGCTCCCTAAAACTTGCAACTGGGATGAGGAATATCCCTGAAAAAGCATCAAGAGGGCTTTTTGGGGCAATAGCTGGGTTCATAGAGAATGGATGGCAAGGCCTAATTGATGGTTGGTACGGCTTCAGACACCAAAACGCGGAAGGAACAGGAACAGCTGCTGATCTAAAATCCACTCAGGCAGCCATCGACCAGATCAATGGAAAACTTAATCGTCTTATTGAGAAGACAAACGAGAAATACCATCAAATCGAAAAAGAATTCGAACAGGTTGAAGGAAGAATCCAAGACCTGGAGAAGTATGTTGAGGACACAAAGATTGATCTATGGTCATATAATGCAGAGCTATTAGTCGCTCTGGAGAACCAGCATACTATAGATGTGACTGACTCGGAAATGAACAAGCTCTTTGAAAGAGTAAGGCGCCAATTCAGGGAGAATGCTGAAGACAAAGGAAATGGGTGCTTTGAAATATTCCACAAATGTGACAACAATTGCATTGAAAGCATTCGGAATGGGACCTACGATCATGATGTTTATAGAGATGAAGCGATCAACAATCGATTCCAAATACAGGGAGTCAAATTGACCCAGGGATACAAGGACATCATCCTTTGGATTTCGTTCTCCATATCATGCTTTTTGCTCGTAGCACTGCTTTTGGCCTTCATTTTGTGGGCTTGTCAGAACGGAAACATCCGGTGCCAGATTTGCATTTAA
>A_/_H4N6|CY166080|A/mallard/Sweden/124228/2010
ATGCTATCAATTGTGATTTTGTTTCTGCTTGCTGCAGAGAGCTCTTCTCAAAACTACACAGGAAACCCTGTGATATGCATGGGACATCATGCTGTGGCCAATGGGACGATGGTAAAGACCCTCACTGATGATCAGGTGGAAGTGGTCACTGCACAAGAACTGGTGGAATCACAGAACCTCCCGGAACTATGCCCAAGCCCTCTAAGACTAGTCGATGGCCAGACCTGTGACATCATCAATGGAGCCTTGGGAAGCCCAGGATGTGACCATTTGAATGGTGCTGAATGGGACATTTTCATAGAGAGGCCCAATGCAGTGGACACTTGCTACCCATTTGATGTGCCAGATTATCAGAGCCTGAGGAGCATACTTGCCAACAATGGGAAATTCGAATTCATTGCTGAAGAATTCCAGTGGAGCACCGTGAAACAAAATGGTAAATCCGGGGCCTGCAAGAGGGCAAATGTGAACGATTTCTTTAATAGGCTGAATTGGCTCGTGAAGTCAGACGGGAATGCGTATCCCCTTCAGAATCTGACAAAAGTAAACAACGGTGATTATGCGAGGCTTTACATCTGGGGAGTTCATCACCCTTCAACGGATACTGAGCAAACCAACCTGTACAAGAACAATCCTGGTAGGGTTACTGTATCTACCAAAACTAGTCAAACAAGTGTAGTGCCCAACATCGGTAGCAGACCTTGGGTGAGAGGACAAAGTGGCAGAATCAGCTTCTATTGGACTATTGTAGAGCCTGGAGATTTGATAGTCTTCAACACAATAGGAAATTTAATTGCCCCAAGAGGACATTACAAGTTAAACAATCAGAAGAAGAGCACAATTCTGAACACTGCAACTCCCATAGGCTCATGTGTCAGTAAATGTCACACAGACAAAGGTTCTCTCTCTACCACCAAGCCCTTTCAAAATATTTCAAGGATAGCAATTGGAGATTGTCCCAAATATGTCAAACAAGGCTCCCTAAAACTTGCAACTGGGATGAGGAATATCCCTGAAAAAGCATCAAGAGGGCTTTTTGGGGCAATAGCTGGGTTCATAGAGAATGGATGGCAAGGCCTAATTGATGGTTGGTACGGCTTCAGACACCAAAACGCGGAAGGAACAGGAACAGCTGCTGATCTAAAATCCACTCAGGCAGCCATCGACCAGATCAATGGAAAACTTAATCGTCTTATTGAGAAGACAAACGAGAAATACCATCAAATCGAAAAAGAATTCGAACAGGTTGAAGGAAGAATCCAAGACCTGGAGAAGTATGTTGAGGACACAAAGATTGATCTATGGTCATATAATGCAGAGCTATTAGTCGCTCTGGAGAACCAGCATACTATAGATGTGACTGACTCGGAAATGAACAAGCTCTTTGAAAGAGTAAGGCGCCAATTCAGGGAGAATGCTGAAGACAAAGGAAATGGGTGCTTTGAAATATTCCACAAATGTGACAACAATTGCATTGAAAGCATTCGGAATGGGACCTACGATCATGATGTTTATAGAGATGAAGCGATCAACAATCGATTCCAAATACAGGGAGTCAAATTGACCCAGGGATACAAGGACATCATCCTTTGGATTTCGTTCTCCATATCATGCTTTTTGCTCGTAGCACTGCTTTTGGCCTTCATTTTGTGGGCTTGTCAGAACGGAAACATCCGGTGCCAGATTTGCATTTAA
>A_/_H4N6|CY166056|A/mallard/Sweden/105012/2009
ATGCTATCAATTGTGATTTTGTTTCTGCTTGTTGCAGAAAGCTCTTCTCAAAACTACACAGGGAACCCTGTGATATGCATGGGACATCATGCTGTGGCCAATGGAACTATGGTAAAGACCCTCACTGATGATCAAGTGGAAGTGGTCACTGCACAAGAACTGGTAGAATCACATAACCTCCCGGAACTATGTCCGAGCCCTCTAAGACTAGTCGATGGCCAGACCTGTGATATCATCAATGGAGCCTTGGGAAGCCCAGGATGTGACCATTTGAATGGTGCTGAATGGGACATTTTCATAGAGAGGCCCAATGCAGTGGACACTTGCTATCCATTTGATGTGCCAGATTATCAGAGCCTAAGAAGCATTCTTGCCAACAATGGGAAATTCGAATTCATTGCTGAGGAATTCCAGTGGAGCACTGTGAAGCAAAATGGTAAATCCGGGGCCTGCAAAAGGGCAAATGTGAACGATTTCTTTAATAGGCTGAATTGGCTAGTGAAGTCAGACGGGAATGCGTACCCTCTCCAGAATTTGACAAAGGTAAACAACGGTGATTATGCGAGGCTTTACATCTGGGGAGTTCACCACCCTTCGACGGACACTGAGCAGACCAACCTGTACAAGAACAATCCTGGTAGGGTCACTGTATCTACCAAAACTAGTCAAACAAGCGTAGTGCCCAACATTGGCAGCAGACCTTGGGTGAGAGGACAAAGTGGCAGAATCAGCTTCTATTGGACTATTGTAGAGCCTGGAGATTTGATAGTCTTCAACACAATAGGAAATTTAATTGCCCCAAGAGGACATTACAAATTAAACAATCAGAAGAAGAGCACAATTCTGAACACTGCAACTCCCATAGGCTCATGTGTCAGTAAATGTCATACAGACAAAGGTTCTCTCTCTACCACCAAGCCCTTTCAAAATATCTCAAGGATAGCAATTGGAGATTGTCCCAAATATGTCAAGCAAGGCTCCCTAAAACTTGCAACTGGGATGAGAAATATTCCTGAAAAGGCATCAAGAGGGCTTTTTGGAGCAATAGCTGGGTTCATAGAGAATGGGTGGCAAGGCCTGATTGATGGTTGGTATGGATTCAGACACCAAAATGCAGAAGGAACAGGAACAGCTGCTGATCTAAAATCCACTCAGGCAGCCATCGATCAGATCAATGGGAAACTTAATCGTCTTATTGAGAAGACAAACGAGAAATACCATCAAATCGAAAAAGAATTCGAACAGGTTGAAGGAAGAATCCAAGACCTGGAGAAGTATGTTGAGGACACAAAAATTGATCTATGGTCATATAATGCAGAGCTATTAGTCGCTCTGGAAAACCAGCATACTATAGATGTGACTGACTCTGAGATGAACAAGCTCTTTGAAAGAGTAAGGCGACAACTCAGGGAGAATGCTGAAGATAAAGGAAATGGGTGCTTTGAAATATTCCACAAGTGTGATAACAACTGCATTGAAAGCATTCGGAATGGGACCTATGATCATGATGTTTATAGAGATGAAGCGATCAACAACCGATTCCAAATACAGGGAGTCAAATTGACCCAGGGATACAAGGACATCATCCTTTGGATTTCATTCTCCATATCATGCTTTTTGCTTGTAGCACTGCTTTTGGCCTTCATTTTGTGGGCTTGTCAGAATGGAAACATCCGGTGCCAGATTTGCATTTAA
>A_/_H4N8|CY166202|A/bufflehead/Wisconsin/11OS3570/2011
ATGCTATCAATCACGATTCTGTTCCTGCTCATAGCAGAGGTATCCTCTCAGAACTACACAGGAAATCCTGTGATATGTCTGGGACACCATGCTGTACCTAATGGGACAATGGTGAAAACCTTAACTGATGACCAAATAGAGGTTGTCGCTGCCCAGGAATTAGTGGAATCGCAACACCTACCGGAGTTGTGTCCTAGCCCTTTGAGGTTAGTAGATGGCCAAACTTGTGACATCGTCAATGGTGCTCTGGGAAGCCCGGGCTGTGATCACTTGAATGGTGCAGAATGGGATGTCTTCATAGAGCGACCCACTGCAGTGGACACTTGTTACCCATTTGATGTGCCAGATTACCAGAGCCTACGGAGTATCTTGGCAAATAATGGGAAATTTGAATTCATCGCGGAGGAATTCCAATGGAACACAGTCAAGCAGAATGGGAAATCAGGAGCATGTAAAAGAGCAAATGCAAATGACTTTTTCAACAGACTGAATTGGCTAACCAAATCTGATGGGAATGCATACCCACCCCAAAACCTGACAAAGATCAACAATGGGGACTATGCAAGGCTCTACATATGGGGAGTTCACCATCCTTCAACTGACACAGAACAAACCAACTTGTATAAGAACAACCCTGGAAGAGTGACCGTCTCTACCAAAACTAGTCAAACAAGTGTGGTGCCAAATATTGGCAGTAGACCATGGGTGAGAGGCCAAAGCGGTAGGATCAGCTTCTATTGGACAATTGTAGAACCAGGAGATCTCATAATTTTCAACACCATAGGGAATTTAATCGCTCCAAGGGGCCATTACAAACTCAACAGTCAAAAGAAGAGCACAATCCTGAATACTGCGGTTCCTATAGGATCCTGCGTTAGTAAGTGCCACACCGACAGGGGTTCAATCACTACCACTAAACCCTTTCAGAACATCTCGAGAATATCAATCGGGGACTGTCCCAAGTATGTCAAACAGGGGTCTTTGAAACTGGCTACAGGGATGAGGAACATCCCTGAGAAGGCGACCAGAGGCCTTTTTGGTGCAATTGCTGGCTTTATAGAGAATGGCTGGCAAGGATTGATTGATGGGTGGTATGGGTTCAGGCATCAGAATGCAGAAGGGACAGGGACGGCTGCAGATCTCAAGTCAACTCAGGCAGCTATTGATCAAATCAATGGAAAATTGAATCGCCTCATTGAGAAAACAAATGAGAAATATCACCAAATTGAAAAGGAATTTGAACAAGTAGAGGGAAGAATCCAAGACTTGGAGAAGTATGTTGAAGACACAAAGATTGACCTATGGTCTTACAATGCTGAATTGCTGGTGGCATTAGAAAATCAACATACTATAGATGTGACAGACTCTGAAATGAACAAACTCTTTGAAAGAGTTAGGCGCCAACTAAGAGAGAATGCTGAGGACAAAGGAAATGGATGTTTTGAAATTTTCCACCAGTGCGACAACAACTGTATCGAAAGCATAAGAAATGGAACATATGACCATGATATTTACAGAGACGAAGCGATCAATAACAGATTCCAGATACAAGGGGTCAAATTGACTCAAGGATACAAGGACATCATTCTCTGGATTTCCTTTTCCATATCATGCTTTTTACTCGTTGCACTACTTTTAGCCTTTATTTTGTGGGCTTGTCAGAATGGAAACATCCGGTGCCAGATTTGCATTTAG
>A_/_H4N6|CY166250|A/northern_shoveler/Wisconsin/11OS4110/2011
ATGCTATCAATCACGATTCTGTTCCTGCTCATAGCAGAGGTATCCTCTCAGAACTACACAGGAAATCCTGTGATATGTCTGGGACACCATGCTGTACCTAATGGGACAATGGTGAAGACCTTAACTGATGACCAAATAGAGGTTGTCGCTGCCCAGGAATTAGTGGAATCGCAACATCTACCGGAGTTGTGTCCTAGCCCTTTGAGATTAGTAGACGGCCAAACTTGTGACATTGTCAATGGTGCTCTGGGAAGCCCGGGCTGTGATCACTTGAATGGTGCAGAATGGGATGTCTTCATAGAGCGACCCACTGCCGTGGACACTTGTTACCCATTTGATGTGCCAGATTACCAGAGCCTACGGAGTATCTTGGCAAGCAATGGGAAATTTGAGTTCATCGCGGAGGAATTCCAATGGAGCACAGTCAAGCAGAATGGGAAATCAGGAGCATGTAAAAGAGCAAATGTAAATGACTTTTTCAACAGACTGAATTGGCTAACCAAATCTGATGGGAATGCATACCCACTCCAAAACCTGACAAAGATCAACAATGGGGACTATGCAAGGCTCTACATATGGGGAGTTCACCATCCTTCAACTGAGACAGAGCAAACCAACTTGTATAAGAACAACCCTGGAAGAGTGACCGTCTCTACCAAAACTAGTCAAACAAGTGTGGTGCCAAATATTGGCAGTAGACCATGGGTGAGAGGCCAAAGCGGTAGGGTCAGCTTCTATTGGACAATTGTAGAACCAGGAGATCTCATAGTTTTCAACACCATAGGGAATTTAATCGCTCCAAGGGGTCATTACAAACTCAACAGTCAAAAGAAGAGCACAATCCTGAATACTGCGGTTCCTATAGGATCCTGCGTTAGTAAGTGCCACACCGACAGGGGCTCAATCACTACCACTAAACCCTTTCAGAACATCTCGAGAATATCAATCGGGGACTGTCCCAAGTATGTCAAACAGGGGTCTTTGAAACTGGCTACAGGAATGAGGAACATCCCTGAGAAGGCAACCAGAGGCCTGTTTGGTGCAATTGCTGGATTTATAGAGAATGGCTGGCAAGGATTAATTGATGGGTGGTATGGGTTCAGGCATCAGAATGCAGAAGGAACAGGGACGGCTGCAGATCTCAAGTCGACTCAGGCAGCTATTGATCAAATCAATGGAAAATTGAATCGCCTCATTGAGAAAACAAATGAGAAATATCACCAAATTGAGAAGGAATTTGAACAAGTAGAGGGAAGAATCCAAGACTTGGAGAAGTATGTTGAAGACACAAAGATTGACCTATGGTCTTACAATGCTGAATTGCTGGTGGCATTAGAAAATCAACATACTATAGATGTGACAGACTCTGAAATGAACAAACTCTTTGAAAGAGTTAGGCGCCAACTAAGAGAGAATGCTGAGGACAAAGGAAATGGATGTTTTGAAATTTTCCACCAGTGTGACAACAACTGCATCGAAAGCATAAGAAATGGAACATATGATCATGATATTTACAGGGACGAAGCGATCAATAACAGATTCCAGATACAAGGGGTCAAATTGACTCAAGGATACAAGGACATCATTCTCTGGATTTCCTTTTCCATATCATGCTTTTTACTCGTTGCACTACTTTTAGCCTTTATTTTGTGGGCTTGTCAGAATGGAAACATCCGGTGCCAGATTTGCATTTAG
>A_/_H4N2|CY166378|A/mallard/Illinois/11OS4311/2011
ATGCTATCAATCACGATTCTGTTTCTGCTCATAGCAGAGAGCTCCTCTCAGAATTACACAGGGAATCCTGTGATATGCCTGGGACATCATGCCGTATCCAATGGGACAATGGTGAAAACCCTGACTGATGACCAAGTAGAAGTTGTCACTGCCCAAGAATTAGTGGAATCGCAACATCTACCGGAGCTGTGCCCTAGTCCTTTAAGATTAGTAGATGGGCAAACTTGTGACATCGTCAATGGTGCCTTGGGAAGTCCAGGCTGTGATCACTTGAATGGCGCGGAATGGGATGTCTTCATAGAGCGACCCAATGCTGTGGACACTTGTTATCCATTTGATGTGCCGGATTACCAGAGCCTACGGAGTATCCTAGCAAACAATGGGAAATTTGAGTTCATCGCTGAGGAATTCCAGTGGAACACTGTCAAACAAAATGGAAAATCCGGGGCATGCAAAAGAGCAAATGTGAATGACTTTTTCAACAGACTGAACTGGCTGACCAAATCCGATGGGAATGCGTACCCACTTCAAAATCTGACAAAGGTCAACAACGGGGATTATGCAAGGCTTTACATATGGGGAGTTCATCATCCTTCAACTGACACAGAACAAACCAACTTGTACAAGAACAATCCTGGGAGAGTGACTGTCTCCACCAAAACCAGTCAAACAAGTGTGGTACCAAATATTGGCAGTAGACCATGGGTGAGAGGCCAAAGCGGCAGGATTAGCTTCTATTGGACAATTGTGGAGCCTGGAGACCTCATAGTCTTCAACACCATAGGGAATTTAATTGCCCCAAGAGGTCATTACAAGCTTAACAGTCAAAAGAAGAGTACTATTCTGAATACTGCAATTCCCATAGGATCTTGTGTCAGTAAATGTCACACAGACAAGGGTTCAATCTCCACAACTAAACCCTTTCAGAACATCTCGAGAATATCAATCGGGGACTGCCCCAAGTATGTCAAACAGGGATCCTTGAAATTAGCTACAGGAATGAGGAACATCCCTGAGAAAGCAACCAGAGGTCTGTTTGGTGCAATTGCTGGCTTCATAGAAAATGGCTGGCAAGGTCTAATTGATGGTTGGTACGGGTTTAGGCACCAGAATGCTGAAGGAACAGGAACAGCTGCTGATCTCAAGTCTACCCAGGCAGCTATCGATCAAATTAATGGGAAATTGAATCGTCTCATTGAGAAAACAAATGAGAAATACCACCAAATTGAGAAGGAATTTGAACAAGTGGAGGGGAGAATTCAAGACTTGGAGAAGTATGTTGAAGACACAAAGATTGACCTGTGGTCTTACAATGCTGAATTATTGGTGGCATTGGAAAATCAACATACTATAGATGTGACGGACTCCGAGATGAACAAACTCTTTGAAAGAGTCAGACGCCAACTACGAGAGAATGCAGAGGACAAAGGAAACGGGTGTTTTGAAATTTTCCATCAGTGTGACAACAGTTGCATTGAAAGCATAAGAAATGGAACATATGACCATGATATTTATAGAGACGAAGCAATCAACAACAGATTCCAGATACAAGGAGTCAAATTGACCCAAGGATACAAAGACATCATTCTCTGGATTTCCTTTTCCATATCATGCTTCTTGCTCGTTGCACTACTTCTGGCCTTTATTTTGTGGGCTTGTCAGAATGGAAACATCCGGTGCCAGATTTGCATTTAA
>A_/_H4N6|CY166427|A/mallard/Wisconsin/11OS3481/2011
ATGCTATCAATCACGATTCTGTTCCTGCTCATAGCAGAGGTATCCTCTCAGAACTACACAGGAAATCCTGTGATATGTCTAGGACACCATGCTGTACCTAATGGGACAATGGTGAAAACCTTGACTGATGACCAAATAGAGGTTGTCGCTGCCCGGGAATTAGTGGAATCGCAACATCTACCAGAGTTGTGTCCTAGCCCTTTGAGATTAGTAGATGGCCAAACTTGTGATATCGTCAATGGTGCTCTGGGAAGCCCGGGCTGTGATCACTTGAATGGTGCAGAATGGGATATCTTCATAGAGCGACCCACTGCCGTGGACACTTGTTACCCATTTGATGTGCCAGATTACCAGAGCCTACGGAGTATCTTAGCAAACAATGGGAAATTTGAGTTCATTGCGGAGGAATTCCAATGGAGCACAGTCAAGCAGAATGGGAAATCAGGAGCATGTAAAAGAGCAAATGTAAATGACTTTTTCAACAGACTGAATTGGCTAACCAAATCTGATGGGAATGCATACCCACTCCAAAACCTGACAAAGATCAACAATGGGGACTATGCAAGGCTCTACATATGGGGAGTCCACCATCCTTCAACTGACACAGAACAAACCAATTTGTATAAGAACAACCCTGGAAGAGTGACCGTCTCTACCAAAACTAGTCAAACAAGTGTGGTGCCAAATATTGGCAGTAGACCATGGGTGAGAGGCCAAAGCGGTAGGATCAGCTTCTATTGGACAATTGTAGAGCCAGGAGATCTCATAGTTTTCAACACCATAGGGAATTTAATCGCTCCAAGGGGCCATTACAAACTCAACAGTCAAAAGAAGAGCACAATCCTGAATACTGCGGTTCCTATAGGATCATGCGTTAGTAAGTGCCACACCGACAGGGGTTCAATCACTACCACTAAACCCTTTCAGAACATCTCGAGAATATCAATCGGGGACTGTCCCAAGTATGTCAAACAGGGGTCTTTGAAACTGGCTACAGGGATGAGGAACATCCCTGAGAAGGCAACCAGGGGTCTGTTTGGTGCAATTGCTGGCTTTATAGAGAATGGCTGGCAAGGACTAATTGATGGGTGGTATGGGTTCAGGCATCAGAATGCAGAGGGAACAGGGACGGCTGCAGATCTCAAGTCGACTCAGGCAGCTATTGATCAAATCAATGGAAAATTGAATCGCCTCATTGAGAAAACAAATGAGAAATATCACCAAATTGAGAAGGAATTTGAACAAGTAGAGGGAAGAATCCAAGACTTGGAGAAGTATGTTGAAGACACAAAGATCGATCTATGGTCTTACAATGCTGAATTGCTGGTGGCATTAGAAAATCAACATACTATAGATGTGACAGACTCTGAAATGAACAAACTCTTTGAAAGAGTTAGGCGCCAACTAAGAGAGAATGCTGAGGACAAAGGAAATGGGTGTTTTGAAATTTTCCATCAGTGTGACAACAACTGCATCGAAAGCATAAGAAATGGAACATATGACCATGATATTTACAGAGACGAAGCGATCAATAACAGATTCCAGATACAAGGGGTCAAATTGACTCAAGGATACAAGGACATCATTCTCTGGATTTCCTTTTCCATATCATGCTTTTTACTCGTTGCACTACTTTTAGCCTTTATTTTGTGGGCTTGTCAGAATGGAAACATCCGGTGCCAGATTTGCATTTAG
>A_/_H4N8|CY166402|A/common_goldeneye/Wisconsin/11OS5764/2011
ATGCTATCAATCACGATTCTGTTCCTGCTCATAGCAGAGGTATCCTCTCAGAACTACACAGGAAATCCTGTGATATGTCTGGGACACCATGCTGTACCTAATGGGACAATGGTGAAAACCTTAACTGATGACCAAATAGAGGTTGTCGCTGCCCAGGAATTAGTGGAATCGCAACACCTACCGGAGTTGTGTCCTAGCCCTTTGAGGTTAGTAGATGGCCAAACTTGTGACATCGTCAATGGTGCTCTGGGAAGCCCGGGCTGTGATCACTTGAATGGTGCAGAATGGGATGTCTTCATAGAGCGACCCACTGCAGTGGACACTTGTTACCCATTTGATGTGCCAGATTACCAGAGCCTACGGAGTATCTTGGCAAATAATGGGAAATTTGAATTCATCGCGGAGGAATTCCAATGGAACACAGTCAAGCAGAATGGGAAATCAGGAGCATGTAAAAGAGCAAATGCAAATGACTTTTTCAACAGACTGAATTGGCTAACCAAATCTGATGGGAATGCATACCCACCCCAAAACCTGACAAAGATCAACAATGGGGACTATGCAAGGCTCTACATATGGGGAGTTCACCATCCTTCAACTGACACAGAACAAACCAACTTGTATAAGAACAACCCTGGAAGAGTGACCGTCTCTACCAAAACTAGTCAAACAAGTGTGGTGCCAAATATTGGCAGTAGACCATGGGTGAGAGGCCAAAGCGGTAGGATCAGCTTCTATTGGACAATTGTAGAACCAGGAGATCTCATAATTTTCAACACCATAGGGAATTTAATCGCTCCAAGGGGCCATTACAAACTCAACAGTCAAAAGAAGAGCACAATCCTGAATACTGCGGTTCCTATAGGATCCTGCGTTAGTAAGTGCCACACCGACAGGGGTTCAATCACTACCACTAAACCCTTTCAGAACATCTCGAGAATATCAATCGGGGACTGTCCCAAGTATGTCAAACAGGGGTCTTTGAAACTGGCTACAGGGATGAGGAACATCCCTGAGAAGGCGACCAGAGGCCTTTTTGGTGCAATTGCTGGCTTTATAGAGAATGGCTGGCAAGGATTGATTGATGGGTGGTATGGGTTCAGGCATCAGAATGCAGAAGGGACAGGGACGGCTGCAGATCTCAAGTCAACACAGGCAGCTATTGATCAAATCAATGGAAAATTGAATCGCCTCATTGAGAAAACAAATGAGAAATATCACCAAATTGAAAAGGAATTTGAACAAGTAGAGGGAAGAATCCAAGACTTGGAGAAGTATGTTGAAGACACAAAGATTGACCTATGGTCTTACAATGCTGAATTGCTGGTGGCATTAGAAAATCAACATACTATAGATGTGACAGACTCTGAAATGAACAAACTCTTTGAAAGAGTTAGGCGCCAACTAAGAGAGAATGCTGAGGACAAAGGAAATGGATGTTTTGAAATTTTCCACCAGTGCGACAACAACTGTATCGAAAGCATAAGAAATGGAACATATGACCATGATATTTACAGAGACGAAGCGATCAATAACAGATTCCAGATACAAGGGGTCAAATTGACTCAAGGATACAAGGACATCATTCTCTGGATTTCCTTTTCCATATCATGCTTTTTACTCGTTGCACTACTTTTAGCCTTTATTTTGTGGGCTTGTCAGAATGGAAACATCCGGTGCCAGATTTGCATTTAG
>A_/_H4N6|CY166493|A/northern_pintail/Wisconsin/11OS3299/2011
ATGCTATCAATCACGATTCTGTTCCTGCTCATAGCAGAGGTATTCTCTCAGAACTACACAGGAAATCCTGTGATATGTCTGGGACACCATGCTGTACCTAATGGGACAATGGTGAAAACCTTAACTGATGACCAAATAGAGGTTGTCGCTGCCCAGGAATTAGTGGAATCGCAACATCTACCAGAGTTGTGTCCTAGTCCTTTGAGATTAGTAGATGGCCAAACTTGTGACATCGTCAATGGTGCTCTGGGAAGCCCGGGCTGTGATCACCTGAATGGTGCAGAATGGGATGTCTTCATAGAGCGACCCACTGCCGTGGACACTTGTTACCCATTTGATGTGCCAGATTACCAGAGCCTACGGAGTATCTTAGCAAACAATGGGAAATTTGAGTTCATCGCGGAGGAATTCCAATGGAGCACAGTCAAACAGAATGGGAAATCAGGAGCATGTAAAAGAGCAAATGTAAATGACTTTTTCAACAGACTGAATTGGCTGACCAAATCTGATGGGAATGCATACCCACTTCAAAACCTGACAAAGATCAACAATGGGGACTATGCAAGGCTCTACATATGGGGAGTTCACCATCCTTCAACTGACACAGAACAAACCAACTTGTATAAGAACAACCCTGGAAGAGTGACCGTCTCTACCAAAACTAGTCAAACAAGTGTGGTGCCAAACATTGGCAGTAGACCATGGGTGAGAGGCCAAAGCGGTAGAATCAGCTTCTATTGGACAATTGTAGAACCAGGAAATCTCATAGTTTTCAACACCATAGGGAATTTGATCGCTCCAAGGGGCCATTACAAACTCAACAGTCAAAAGAAGAGCACAATCCTGAATACTGCGGTTCCTATAGGATCCTGCGTTAGTAAGTGCCACACCGACAGGGGTTCAATCATTACCACTAAACCCTTTCAGAACATCTCGAGAATATCAATTGGGGATTGTCCCAAGTATGTCAAACAGGGGTCTTTGAAACTGGCTACAGGAATGAGGAACATCCCTGAGAAGGCAACCAGAGGCCTGTTTGGTGCAATTGCTGGCTTTATAGAGAATGGCTGGCAAGGATTAATTGATGGGTGGTATGGGTTCAGGCATCAGAATGCAGAAGGGACAGGGACGGCTGCAGATCTCAAGTCGACTCAGGCAGCTATTGATCAAATTAATGGAAAATTGAATCGCCTCATTGAGAAAACAAATGAGAAATATCACCAAATTGAGAAGGAATTTGAACAAGTAGAGGGAAGAATCCAAGACTTGGAGAAGTATGTTGAAGACACAAAGATTGACCTATGGTCTTACAATGCTGAATTGCTGGTGGCATTAGAAAATCAACATACTATAGATGTGACAGACTCTGAAATGAACAAACTCTTTGAAAGAGTTAGGCGCCAACTAAGAGAGAATGCTGAGGACAAAGGAAATGGATGTTTTGAAATTTTCCACCAGTGTGACAACAACTGCATCGAAAGCATAAGAAATGGAACATATGACCATGATATTTACAGAGACGAAGCGATCAATAACAGATTCCAGATACAAGGGGTCAAATTGACTCAAGGATACAAGGACATCATTCTCTGGATTTCCTTTTCCATATCATGCTTTTTACTCGTTGCACTACTTTTAGCCTTTATTTTGTGGGCTTGTCAGAATGGAAACATCCGGTGCCAGATTTGCATTTAG
>A_/_H4N2|CY166485|A/northern_pintail/Wisconsin/11OS3295/2011
ATGCTATCAATCACGATTCTGTTCCTGCTCATAGCAGAGGTATCCTCTCAGAACTACACAGGAAATCCTGTGATATGTCTGGGACACCATGCTGTACCTAATGGGACAATGGTGAAGACCTTAACTGATGACCAAATAGAGGTTGTCGCTGCCCAGGAATTAGTGGAATCGCAACATCTACCGGAGTTGTGTCCTAGCCCTTTGAGATTAGTAGACGGCCAAACTTGTGACATTGTCAATGGTGCTCTGGGAAGCCCGGGCTGTGATCACTTGAATGGTGCAGAATGGGATGTCTTCATAGAGCGACCCACTGCCGTGGACACTTGTTACCCATTTGATGTGCCAGATTACCAGAGCCTACGGAGTATCTTAGCAAACAATGGGAAATTTGAGTTCATCGCGGAGGAATTCCAATGGAGCACAGTCAAGCAGAATGGGAAATCAGGAGCATGTAAAAGAGCAAATGTAAATGACTTTTTCAACAGACTGAATTGGCTAACCAAATCTGATGGGAATGCATACCCACTCCAAAACCTGACAAAGATCAACAATGGGGACTATGCAAGGCTCTACATATGGGGAGTTCACCATCCTTCAACTGACACAGAGCAAACCAACTTGTATAAGAACAACCCTGGAAGAGTGACCGTCTCTACCAAAACTAGTCAAACAAGTGTGGTGCCAAATATTGGCAGTAGACCATGGGTGAGAGGCCAAAGCGGTAGGATCAGCTTCTATTGGACAATTGTAGAACCAGGAGATCTCATAGTTTTCAACACCATAGGGAATTTAATCGCTCCAAGGGGTCATTACAAACTCAACAGTCAAAAAAAGAGCACAATCCTGAATACTGCGGTTCCTATAGGATCCTGCGTTAGTAAGTGCCACACCGACAGGGGCTCAATCACTACCACTAAACCCTTTCAGAACATCTCGAGAATATCAATCGGGGACTGTCCCAAGTATGTCAAACAGGGGTCTTTGAAACTGGCTACAGGAATGAGGAACATCCCTGAGAAGGCAACCAGAGGCCTGTTTGGTGCAATTGCTGGATTTATAGAGAATGGCTGGCAAGGATTAATTGATGGGTGGTATGGGTTCAGGCATCAGAATGCAGAAGGAACAGGGACGGCTGCAGATCTCAAGTCGACTCAGGCAGCTATTGATCAAATCAATGGAAAATTGAATCGCCTCATTGAGAAAACAAATGAGAAATATCACCAAATTGAGAAGGAATTTGAACAAGTAGAGGGAAGAATCCAAGACTTGGAGAAGTATGTTGAAGACACAAAGATTGACCTATGGTCTTACAATGCTGAATTGCTGGTGGCATTAGAAAATCAACATACTATAGATGTGACAGACTCTGAAATGAACAAACTCTTTGAAAGAGTTAGGCGCCAACTAAGAGAGAATGCTGAGGACAAAGGAAATGGATGTTTTGAAATTTTCCACCAGTGTGACAACAACTGCATCGAAAGCATAAGAAATGGAACATATGATCATGATATTTACAGGGACGAAGCGATCAATAACAGATTCCAGATACAAGGGGTCAAATTGACTCAAGGATACAAGGACATCATTCTCTGGATTTCCTTTTCCATATCATGCTTTTTACTCGTTGCACTACTTTTAGCCTTTATTTTGTGGGCTTGTCAGAATGGAAACATCCGGTGCCAGATTTGCATTTAG
>A_/_H4N6|CY166477|A/blue-winged_teal/Wisconsin/11OS2657/2011
ATGCTATCAATCACGATTCTGTTCCTGCTCATAGCAGAGGTATCCTCTCAGAACTACACAGGAAATCCTGTGATATGTCTGGGACACCATGCTGTACCTAATGGGACAATGGTGAAGACCTTAACTGATGACCAAATAGAGGTTGTCGCTGCCCAGGAATTAGTGGAATCGCAACATCTACCGGAGTTGTGTCCTAGCCCTTTGAGATTAGTAGACGGCCAAACTTGTGACATTGTCAATGGTGCTCTGGGAAGCCCGGGCTGTGATCACTTGAATGGTGCAGAATGGGATGTCTTCATAGAGCGACCCACTGCCGTGGACACTTGTTACCCATTTGATGTGCCAGATTACCAGAGCCTACGGAGTATCTTAGCAAACAATGGGAAATTTGAGTTCATCGCGGAGGAATTCCAATGGAGCACAGTCAAGCAGAATGGGAAATCAGGAGCATGTAAAAGAGCAAATGTAAATGACTTTTTCAACAGACTGAATTGGCTAACCAAATCTGATGGGAATGCATACCCACTCCAAAACCTGACAAAGATCAACAATGGGGACTATGCAAGGCTCTACATATGGGGAGTTCACCATCCTTCAACTGACACAGAGCAAACCAACTTGTATAAGAACAACCCTGGAAGAGTGACCGTCTCTACCAAAACTAGTCAAACAAGTGTGGTGCCAAATATTGGCAGTAGACCATGGGTGAGAGGCCAAAGCGGTAGGATCAGCTTCTATTGGACAATTGTAGAACCAGGAGATCTCATAGTTTTCAACACCATAGGGAATTTAATCGCTCCAAGGGGTCATTACAAACTCAACAGTCAAAAGAAGAGCACAATCCTGAATACTGCGGTTCCTATAGGATCCTGCGTTAGTAAGTGCCACACCGACAGGGGCTCAATCACTACCACTAAACCCTTTCAGAACATCTCGAGAATATCAATCGGGGACTGTCCCAAGTATGTCAAACAGGGGTCTTTGAAACTGGCTACAGGAATGAGGAACATCCCTGAGAAGGCAACCAGAGGCCTGTTTGGTGCAATTGCTGGATTTATAGAGAATGGCTGGCAAGGATTAATTGATGGGTGGTATGGGTTCAGGCATCAGAATGCAGAAGGAACAGGGACGGCTGCAGATCTCAAGTCGACTCAGGCAGCTATTGATCAAATCAATGGAAAATTGAATCGCCTCATTGAGAAAACAAATGAGAAATATCACCAAATTGAGAAGGAATTTGAACAAGTAGAGGGAAGAATCCAAGACTTGGAGAAGTATGTTGAAGACACAAAGATTGACCTATGGTCTTACAATGCTGAATTGCTGGTGGCATTAGAAAATCAACATACTATAGATGTGACAGACTCTGAAATGAACAAACTCTTTGAAAGAGTTAGGCGCCAACTAAGAGAGAATGCTGAGGACAAAGGAAATGGATGTTTTGAAATTTTCCACCAGTGTGACAACAACTGCATCGAAAGCATAAGAAATGGAACATATGATCATGATATTTACAGGGACGAAGCGATCAATAACAGATTCCAGATACAAGGGGTCAAATTGACTCAAGGATACAAGGACATCATTCTCTGGATTTCCTTTTCCATATCATGCTTTTTACTCGTTGCACTACTTTTAGCCTTTATTTTGTGGGCTTGTCAGAATGGAAACATCCGGTGCCAGATTTGCATTTAG
>A_/_H4N2|CY166452|A/mallard/Wisconsin/11OS3491/2011
ATGCTATCAATCACGATTCTGTTCCTGCTCATAGCAGAGGTATCCTCTCAGAACTACACAGGAAATCCTGTGATATGTCTGGGACACCATGCTGTACCTAATGGGACAATGGTGAAAACCTTAACTGATGACCAAATAGAGGTTGTCGCTGCCCAGGAATTAGTGGAATCGCAACATCTACCAGAGTTGTGTCCTAGCCCTTTGAGGTTAGTAGATGGCCAAACTTGTGACATCGTCAATGGTGCTCTGGGAAGCCCGGGCTGTGATCACTTGAATGGTGCAGAATGGGATGTCTTCATAGAGCGACCCACTGCCGTGGACACTTGTTACCCATTTGATGTGCCAAATTACCAGAGTCTACGGAGTATCTTAGCAAACAATGGGAAATTTGAGTTCATCGCGGAAGAATTCCAATGGAACACAGTCAAGCAGAATGGGAAATCAGGAGCATGTAAAAGAGCAAATGTAAATGACTTTTTCAACAGACTGAATTGGCTAACCAAATCTGATGGGGATGCATACCCACTCCAAAACCTGACAAAGATTAACAATGGGGACTATGCAAGGCTTTACATATGGGGAGTTCACCATCCTTCAACTGACACAGAACAAACCAACTTGTATAAGAACAACCCTGGAAGAGTGACCGTCTCTACCAAAACTAGTCAAACAAGTGTGGTGCCAAATATTGGCAGCAGACCATGGGTGAGAGGCCAAAGCGGTAGGATCAGCTTCTATTGGACAATTGTAGAACCAGGAGATCTCATAGTTTTCAACACCATAGGGAATTTAATCGCTCCAAGGGGCCATTATAAACTCAACAGTCAAAAGAAGAGCACAATCCTGAATACTGCGGTTCTTATAGGATCCTGCGTTAGTAAGTGCCACACCGACAGGGGTTCAATCACTACCACTAAACCCTTTCAGAACATCTCGAGAATATCAATCGGGGACTGTCCCAAGTATGTCAAACAGGGGTCTTTGAAACTGGCTACAGGGATGAGGAACATCCCTGAGAAAGCGACCAGAGGCCTGTTTGGTGCAATTGCTGGCTTTATAGAGAATGGCTGGCAAGGATTAATTGATGGGTGGTATGGGTTCAGGCATCAGAATGCAGAAGGGACAGGGACGGCTGCAGATCTCAAATCGACTCAGGCAGCTATTGATCAAATCAATGGAAAATTGAATCGCCTCATTGAGAAAACAAATGAGAAATATCACCAAATCGAGAAGGAATTTGAACAAGTAGAGGGAAGAATCCAAGACTTGGAGAAGTATGTTGAAGACACAAAGATAGACCTATGGTCTTACAATGCTGAATTGCTGGTGGCATTAGAAAATCAACATACTATAGATGTGACAGACTCTGAAATGAACAAACTCTTTGAAAGAGTTAGGCGCCAACTAAGAGAGAATGCTGAGGACAAAGGAAATGGATGTTTTGAGATTTTCCACCAGTGTAACAACAACTGTATCGAAAGCATAAGAAATGGAACATATGACCATGATATTTACAGAGACGAAGCGATCAACAACAGATTCCAAATACAAGGGGTCAAATTGACTCAAGGATACAAGGACATCATTCTCTGGATTTCCTTTTCCATATCATGCTTTTTACTCGTTGCACTACTTTTAGCCTTTATTTTGTGGGCTTGTCAGAATGGAAACATCCGGTGCCAGATTTGCATTTAG
>A_/_H4N9|CY166589|A/mallard/Wisconsin/11OS3407/2011
ATGCTATCAATCACGATTCTGTTCCTGCTCATAGCAGAGGTATCCTCTCAGAACTACACAGGAAATCCTGTGATATGTCTGGGACACCATGCTGTACCTAATGGGACAATGGTGAAGACCTTAACTGATGACCAAATAGAGGTTGTCGCTGCCCAGGAATTAGTGGAATCGCAACATCTACCGGAGTTGTGTCCTAGCCCTTTGAGATTAGTAGACGGCCAAACTTGTGACATTGTCAATGGTGCTCTGGGAAGCCCGGGCTGTGATCACTTGAATGGTGCAGAATGGGATGTCTTCATAGAGCGACCCACTGCCGTGGACACTTGTTACCCATTTGATGTGCCAGATTACCAGAGCCTACGGAGTATCTTAGCAAACAATGGGAAATTTGAGTTCATCGCGGAGGAATTCCAATGGAGCACAGTCAAGCAGAATGGGAAATCAGGAGCATGTAAAAGAGCAAATGTAAATGACTTTTTCAACAGACTGAATTGGCTAACCAAATCTGATGGGAATGCATACCCACTCCAAAACCTGACAAAGATCAACAATGGGGACTATGCAAGGCTCTACATATGGGGAGTTCACCATCCTTCAACTGACACAGAGCAAACCAACTTGTATAAGAACAACCCTGGAAGAGTGACCGTCTCTACCAAAACTAGTCAAACAAGTGTGGTGCCAAATATTGGCAGTAGACCATGGGTGAGAGGCCAAAGCGGTAGGATCAGCTTCTATTGGACAATTGTAGAACCAGGAGATCTCATAGTTTTCAACACCATAGGGAATTTAATCGCTCCAAGGGGTCATTACAAACTCAACAGTCAAAAGAAGAGCACAATCCTGAATACTGCGGTTCCTATAGGATCCTGCGTTAGTAAGTGCCACACCGACAGGGGCTCAATCACTACCACTAAACCCTTTCAGAACATCTCGAGAATATCAATTGGGGACTGTCCCAAGTATGTCAAACAGGGGTCTTTGAAACTGGCTACAGGAATGAGGAACATCCCTGAGAAGGCAGCTAGAGGCCTGTTTGGTGCAATTGCTGGATTTATAGAGAATGGCTGGCAAGGATTAATTGATGGGTGGTATGGGTTCAGGCATCAGAATGCAGAAGGAACAGGGACGGCTGCAGATCTCAAGTCGACTCAGGCAGCTATTGATCAAATCAATGGAAAATTGAATCGCCTCATTGAGAAAACAAATGAGAAATATCACCAAATTGAGAAGGAATTTGAACAAGTAGAGGGAAGAATCCAAGACTTGGAGAAGTATGTTGAAGACACAAAGATTGACCTATGGTCTTACAATGCTGAATTGCTGGTGGCATTAGAAAATCAACATACTATAGATGTGACAGACTCTGAAATGAACAAACTCTTTGAAAGAGTTAGGCGCCAACTAAGAGAGAATGCTGAGGACAAAGGAAATGGATGTTTTGAAATTTTCCACCAGTGTGACAACAACTGCATCGAAAGCATAAGAAATGGAACATATGATCATGATATTTACAGGGACGAAGCGATCAATAACAGATTCCAGATACAAGGGGTCAAATTGACTCAAGGATACAAGGACATCATTCTCTGGATTTCCTTTTCCATATCATGCTTTTTACTCGTTGCACTACTTTTAGCCTTTATTTTGTGGGCTTGTCAGAATGGAAACATCCGGTGCCAGATTTGCATTTAG
>A_/_H4N6|CY166581|A/blue-winged_teal/Wisconsin/11OS3027/2011
ATGCTATCAATCACGATTCTGTTTCTGCTCATAGCAGAGGTATCCTCTCAGAACTACACAGGAAATCCTGTGATATGTCTGGGACACCATGCTGTACCTAATGGGACAATGGTGAAAACCTTAACTGATGACCAAATAGAGGTTGTCGCTGCCCAGGAATTAGTGGAATCGCAACATCTACCAGAGTTGTGTCCTAGCCCTTTGAGGTTAGTAGATGGCCAAACTTGTGACATCGTCAATGGTGCTCTGGGAAGCCCGGGCTGTGATCACTTGAATGGTGCAGAATGGGATGTCTTCATAGAGCGACCCACTGCCGTGGACACTTGTTACCCATTTGATGTGCCAAATTACCAGAGTCTACGGAGTATCTTAGCAAACAATGGGAAATTTGAGTTCATCGCGGAAGAATTCCAATGGAACACAGTCAAACAGAATGGGAAATCAGGAGCATGTAAAAGAGCAAATGTAAATGACTTTTTCAACAGACTGAATTGGCTAACCAAATCTGATGGGAATGCATACCCACTCCAAAACCTGACAAAGATCAACAATGGGGACTATGCAAGGCTTTACATATGGGGAGTTCACCATCCTTCAACTGACACAGAACAAACCAACTTGTATAAGAACAACCCTGGAAGAGTGACCGTCTCTACCAAAACTAGTCAAACAAGTGTGGTGCCAAATATTGGCAGCAGACCATGGGTGAGAGGCCAAAGCGGTAGGATCAGCTTCTATTGGACAATTGTAGAACCAGGAGATCTCATAGTTTTCAACACCATAGGGAATTTAATCGCTCCAAGGGGCCATTATAAACTCAACAGTCAAAAGAAGAGCACAATCCTGAATACTGCGGTTCCTATAGGATCCTGCGTTAGTAAGTGCCACACCGACAGGGGTTCAATCACTACCACTAAACCCTTTCAGAACATCTCGAGAATATCAATCGGGGACTGTCCCAAGTATGTCAAACAGGGGTCTTTGAAACTGGCTACAGGGATGAGGAACATCCCTGAGAAGGCGACCAGAGGCCTGTTTGGTGCAATTGCTGGCTTTATAGAGAATGGCTGGCAAGGATTAATTGATGGGTGGTATGGGTTCAGACATCAGAATGCAGAAGGGACAGGGACGGCTGCAGATCTCAAATCGACTCAGGCAGCTATTGATCAAATCAATGGAAAATTGAATCGCCTCATTGAGAAAACAAATGAGAAATATCACCAAATTGAGAAGGAATTTGAACAAGTAGAGGGAAGAATCCAAGACTTGGAGAAGTATGTTGAAGACACAAAGATAGACCTATGGTCTTACAATGCTGAATTGCTGGTGGCATTAGAAAATCAACATACTATAGATGTGACAGACTCTGAAATGAACAAACTCTTTGAAAGAGTTAGGCGCCAACTAAGAGAGAATGCTGAGGACAAAGGAAATGGATGTTTTGAAATTTTCCACCAGTGTAACAACAACTGTATCGAAAGCATAAGAAATGGAACATATGACCATGATATTTACAGAGACGAAGCGATCAACAACAGATTCCAGATACAAGGGGTCAAATTGACTCAAGGATACAAGGACATCATTCTCTGGATTTCCTTTTCCATATCATGCTTTTTACTCGTTGCACTACTTTTAGCCTTTATTTTGTGGGCTTGTCAGAATGGAAACATCCGGTGCCAGATTTGCATTTAG
>A_/_H4N8|CY166557|A/northern_shoveler/Wisconsin/11OS3013/2011
ATGCTATCAATCACGATTCTGTTCCTGCTCATAGCAGAGGTATCCTCTCAGAACTACACAGGAAATCCTGTGATATGTCTGGGACACCATGCTGTACCTAATGGGACAATGGTGAAGACCTTAACTGATGATCAAATAGAGGTTGTCGCTGCCCAGGAATTAGTGGAATCGCAACATCTACCGGAGTTGTGTCCTAGCCCTTTGAGATTAGTAGATGGCCAAACTTGTGACATTGTCAATGGTGCTCTGGGAAGCCCGGGCTGTGATCACTTGAATGGTGCAGAATGGGATGTCTTCATAGAGCGACCCACTGCCGTGGACACTTGTTACCCATTTGATGTGCCAGATTACCAGAGCCTACGGAGTATCTTAGCAAACAATGGGAAATTTGAGTTCATCGCGGAGGAATTCCAATGGAGCACAGTCAAGCAGAATGGGAAATCAGGAGCATGTAAAAGAGCAAATGTAAATGACTTTTTCAACAGACTGAATTGGCTAACCAAATCTGATGGGAATGCATACCCACTCCAAAACCTGACAAAGATCAACAATGGGGACTATGCAAGGCTCTACATATGGGGAGTTCACCATCCTTCAACTGACACAGAACAAACCAACTTGTATAAGAACAACCCTGGAAGAGTGACCGTCTCTACCAAAACTAGTCAAACAAGTGTGGTGCCAAATATTGGCAGTAGACCATGGGTGAGAGGCCAAAGCGGTAGGATCAGCTTCTATTGGACAATTGTAGAACCAGGAGATCTCATAGTTTTCAACACCATAGGGAATTTAATCGCTCCAAGGGGCCATTACAAACTCAACAGTCAAAAGAAGAGCACAATCCTGAATACTGCGGTTCCTATAGGATCCTGCGTTAGTAAGTGCCACACCGACAGGGGCTCAATCACTACCACTAAACCCTTTCAGAACATCTCGAGAATATCAATCGGGGACTGTCCCAAGTATGTCAAACAGGGGTCTTTGAAACTGGCTACAGGAATGAGGAACATCCCTGAGAAGGCAACCAGGGGCCTGTTTGGTGCAATTGCTGGATTTATAGAGAATGGCTGGCAAGGATTAATTGATGGGTGGTATGGGTTCAGGCATCAGAATGCAGAAGGAACAGGGACGGCTGCAGATCTCAAGTCGACTCAGGCAGCTATTGATCAAATCAATGGAAAATTGAATCGCCTCATTGAGAAAACAAATGAGAAATACCACCAAATTGAGAAGGAATTTGAACAAGTAGAGGGAAGAATCCAAGACTTGGAGAAGTATGTTGAAGACACAAAGATTGACCTATGGTCTTACAACGCTGAATTGCTGGTGGCATTAGAAAATCAACATACTATAGATGTGACAGACTCTGAAATGAACAAACTCTTTGAAAGAGTTAGGCGCCAACTAAGAGAGAATGCTGAGGACAAAGGAAATGGATGTTTTGAAATTTTCCACCAGTGTGACAACAACTGCATCGAAAGCATAAGAAATGGAACATATGATCATGATATTTACAGGGACGAAGCGATCAATAACAGATTCCAGATACAAGGGGTCAAATTGACTCAAGGATACAAGGACATCATTCTCTGGATTTCCTTTTCCATATCATGCTTTTTACTCGTTGCACTACTTTTAGCCTTTATTTTGTGGGCTTGTCAGAATGGAAACATCCGGTGCCAGATTTGCATTTAG
>A_/_H4N6|CY166613|A/northern_pintail/Wisconsin/11OS3416/2011
ATGCTATCAATCACGATTCTGTTCCTGCTCATAGCAGAGGTATCCTCTCAGAACTACACAGGAAATCCTGTGATATGTCTGGGACACCATGCTGTACCTAATGGGACAATGGTGAAAACCTTAACTGATGACCAAATAGAGGTTGTCGCTGCCCAGGAATTAGTGGAATCGCAACATCTACCAGAGTTGTGTCCTAGCCCTTTGAGGTTAGTAGATGGCCAAACTTGTGACATCGTCAATGGTGCTCTGGGAAGCCCGGGCTGTGATCACTTGAATGGTGCAGAATGGGATGTCTTCATAGAGCGACCCACTGCCGTGGACACTTGTTACCCATTTGATGTGCCAAATTACCAGAGTCTACGGAGTATCTTAGCAAACAATGGGAAATTTGAGTTCATCGCGGAAGAATTCCAATGGAACACAGTCAAGCAGAATGGGAAATCAGGAGCATGTAAAAGAGCAAATGTAAATGACTTTTTCAACAGACTGAATTGGCTAACCAAATCTGATGGGAATGCATACCCACTCCAAAACCTGACAAAGATCAACAATGGGGACTATGCAAGGCTTTACATATGGGGAGTTCACCATCCTTCAACTGACACAGAACAAACCAACTTGTATAAGAACAACCCTGGAAGAGTGACCGTCTCTACCAAAACTAGTCAAACAAGTGTGGTGCCAAATATTGGCAGCAGACCATGGGTGAGAGGCCAAAGCGGTAGGATCAGCTTCTATTGGACAATTGTAGAACCAGGAGATCTCATAGTTTTCAACACCATAGGGAATTTAATCGCTCCAAGGGGCCATTATAAACTCAACAGTCAAAAGAAGAGCACAATCCTGAATACTGCGGTTCCTATAGGATCCTGCGTTAGTAAGTGCCACACCGACAGGGGTTCAATCACTACCACTAAACCCTTTCAGAACATCTCGAGAATATCAATCGGGGACTGTCCCAAGTATGTCAAACAGGGGTCTTTGAAACTGGCTACAGGGATGAGGAACATCCCTGAGAAGGCGACCAGAGGCCTGTTTGGTGCAATTGCTGGCTTTATAGAGAATGGCTGGCAAGGATTAATTGATGGGTGGTATGGATTCAGGCATCAGAATGCAGAAGGGACAGGGACGGCTGCAGATCTCAAATCGACTCAGGCAGCTATTGATCAAATCAATGGAAAATTGAATCGCCTCATTGAGAAAACAAATGAGAAATATCACCAAATTGAGAAGGAATTTGAACAAGTAGAGGGAAGAATCCAAGACTTGGAGAAGTATGTTGAAGACACAAAGATAGACCTATGGTCTTACAATGCTGAATTGCTGGTGGCATTAGAAAATCAACATACTATAGATGTGACAGACTCTGAAATGAACAAACTCTTTGAAAGAGTTAGGCGCCAACTAAGAGAGAATGCTGAGGACAAAGGAAATGGATGTTTTGAAATTTTCCACCAGTGTAACAACAACTGTATCGAAAGCATAAGAAATGGAACATATGACCATGATATTTACAGAGACGAAGCGATCAACAACAGATTCCAGATACAAGGGGTCAAATTGACTCAAGGATACAAGGACATCATTCTCTGGATTTCCTTTTCCATATCATGCTTTTTACTCGTTGCACTACTTTTAGCCTTTATTTTGTGGGCTTGTCAGAATGGAAACATCCGGTGCCAGATTTGCATTTAG
>A_/_H4N6|CY166696|A/mallard/Wisconsin/11OS4309/2011
ATGCTATCAATCACGATTCTGTTCCTGCTCATAGCAGAGGTATCTTCTCAGAACTACACAGGAAATCCTGTGATATGTCTGGGACACCATGCTGTACCTAATGGGACAATGGTGAAGACCTTAACTGATGACCAAATAGAGGTTGTTGCTGCCCAGGAATTAGTGGAATCGCAACATCTACCCGAGTTGTGTCCTAGTCCTTTGAGATTGGTAGACGGCCAAACTTGTGACATCGTCAATGGTGCTCTGGGAAGCCCGGGCTGTGATCACTTGAATGGTGCAGAATGGGATGTCTTCATAGAGCGACCCACTGCCGTGGACACTTGTTACCCATTTGATGTGCCAGATTACCAGAGCCTACGGAGTATCTTAGCAAACAATGGGAAATTTGAGTTCATCGCGGAGGAATTCCAATGGAGCACAGTCAAACAGAATGGGAAATCAGGAGCATGTAAAAGAGCAAATGTAAATGACTTTTTCAACAGACTGAATTGGCTAACCAAATCTGATGGGAATGAATACCCACTTCAAAACCTGACAAAGATCAACAATGGGGACTATGCAAGGCTCTACATATGGGGAATTCACCATCCTTCAACTGACACAGAACAAACCAACTTGTATAAGAACAACCCTGGAAGAGTGACCGTCTCTACCAAAACTAGTCAAACAAGTGTGGTGCCAAACATTGGCAGTAGACCATGGGTGAGGGGCCAAAGCGGTAGGATCAGCTTCTATTGGACAATTGTAGAACCAGGAGATCTCATAGTTTTCAACACCATAGGGAATTTGATCGCTCCAAGGGGCCATTACAAACTCAGCAGTCAAAAGAAGAGCACAATCCTGAATACTGCGGTTCCTATAGGATCCTGCGTTAGTAAGTGCCACACCGACAGGGGTTCAATCACTACCACTAAACCCTTTCAGAACATCTCGAGAATATCAATTGGGGATTGTCCTAAGTATGTCAAACAGGGGTCTTTGAAACTGGCTACAGGGATGAGGAACATCCCTGAGAAGGCAACCAGAGGCCTGTTTGGTGCAATTGCTGGCTTTATAGAGAATGGCTGGCAAGGGTTAATTGATGGGTGGTATGGGTTCAGGCATCAGAATGCAGAAGGGACAGGGACGGCTGCAGATCTCAAGTCGACTCAGGCAGCTATTGATCAAATCAATGGAAAATTGAATCGCCTCATTGAGAAAACAAATGAGAAATATCACCAAATTGAGAAGGAATTTGAACAAGTAGAGGGAAGAATCCAAGACTTGGAGAAGTATGTTGAAGACACAAAGATTGACCTATGGTCTTACAATGCTGAATTGCTGGTGGCATTAGAAAATCAACATACTATAGATGTGACAGACTCTGAAATGAACAAACTCTTTGAAAGAGTTAGGCGCCAACTAAGAGAGAATGCTGAGGACAAAGGAAATGGATGTTTTGAAATTTTCCACCAGTGTGACAACAACTGCATCGAAAGCATAAGAAATGAAACATATGACCATGATATTTACAGAGACGAAGCGATCAATAACAGATTCCAGATACAAGGGGTCAAATTGACCCAAGGATACAAGGACATCATTCTCTGGATTTCCTTTTCCATATCATGCTTTTTACTCGTTGCACTACTTTTAGCCTTTATTTTGTGGGCTTGTCAGAATGGAAACATCCGGTGCCAGATTTGCATTTAG
>A_/_H4N6|CY166680|A/American_green-winged_teal/Wisconsin/11OS3592/2011
ATGCTATCAATCACGATTCTGTTCCTGCTCATAGCAGAGGTATCCTCTCAGAACTACACAGGAAATCCTGTGATATGTCTGGGACACCATGCTGTACCTAATGGGACAATGGTGAAAACCTTAACTGATGACCAAATAGAGGTTGTCGCTGCCCAGGAATTAGTGGAATCGCAACATCTACCAGAGTTGTGTCCTAGCCCTTTGAGGTTAGTAGATGGCCAAACTTGTGACATCGTCAATGGTGCTCTGGGAAGCCCGGGCTGTGATCACTTGAATGGTGCAGAATGGGATGTCTTCATAGAGCGACCCACTGCCGTGGACACTTGTTACCCATTTGATGTGCCAAATTACCAGAGTCTACGGAGTATCTTAGCAAACAATGGGAAATTTGAGTTCATCGCGGAAGAATTCCAATGGAACACAGTCAAGCAGAATGGGAAATCAGGAGCATGTAAAAGAGCAAATGTAAATGACTTTTTCAACAGACTGAATTGGCTAACCAAATCTGATGGGAATGCATACCCACTCCAAAACCTGACAAAGATCAACAATGGGGACTATGCAAGGCTTTACATATGGGGAGTTCACCATCCTTCAACTGACACAGAACAAACCAACTTGTATAAGAACAACCCTGGAAGAGTGACCGTCTCTACCAAAACTAGTCAAACAAGTGTGGTGCCAAATATTGGCAGCAGACCATGGGTGAGAGGCCAAAGCGGTAGGATCAGCTTCTATTGGACAATTGTAGAACCAGGAGATCTCATAGTTTTCAACACCATAGGGAATTTAATCGCTCCAAGGGGCCATTATAAACTCAACAGTCAAAAGAAGAGCACAATCCTGAACACTGCGGTTCCTATAGGATCCTGCGTTAGTAAGTGCCACACCGACAGGGGTTCAATCACTACCACTAAACCCTTTCAGAACATCTCGAGAATATCAATCGGGGACTGTCCCAAGTATGTCAAACAGGGGTCTTTGAAACTGGCTACAGGGATGAGGAACATCCCTGAGAAGGCGACCAGAGGCCTGTTTGGTGCAATTGCTGGCTTTATAGAGAATGGCTGGCAAGGATTAATTGATGGGTGGTATGGGTTCAGGCATCAGAATGCAGAAGGGACAGGGACGGCTGCAGATCTCAAATCGACTCAGGCAGCTATTGATCAAATCAATGGAAAATTGAATCGCCTCATTGAGAAAACAAATGAGAAATATCACCAAATTGAGAAGGAATTTGAACAAGTAGAGGGAAGAATCCAAGACTTGGAGAAGTATGTTGAAGACACAAAGATAGACCTATGGTCTTACAATGCTGAATTGCTGGTGGCATTAGAAAATCAACATACTATAGATGTGACAGACTCTGAAATGAACAAACTCTTTGAGAGAGTTAGGCGCCAACTAAGAGAGAATGCTGAGGACAAAGGAAATGGATGTTTTGAAATTTTCCACCAGTGTAACAACAACTGTATCGAAAGCATAAGAAATGGAACATATGACCATGATATTTACAGAGACGAAGCGATCAACAACAGATTCCAGATACAAGGGGTCAAATTGACTCAAGGATACAAGGACATCATTCTCTGGATTTCCTTTTCCATATCATGCTTTTTACTCGTTGCACTACTTTTAGCCTTTATTTTGTGGGCTTGTCAGAATGGAAACATCCGGTGCCAGATTTGCATTTAG
>A_/_H4N6|CY166768|A/American_green-winged_teal/Mississippi/11OS5869/2011
ATGCTATCAATCACGATTCTGTTCCTGCTCATAGCAGAGGTATCTTCTCAGAACTACACAGGAAATCCTGTGATATGTCTGGGACACCATGCTGTACCTAATGGGACAATGGTGAAGACCTTAACTGATGACCAAATAGAGGTTGTTGCTGCCCAGGAATTAGTGGAATCGCAACATCTACCCGAGTTGTGTCCTAGTCCTTTGAGATTGGTAGACGGCCAAACTTGTGACATCGTCAATGGTGCTCTGGGAAGCCCGGGCTGTGATCACTTGAATGGTGCAGAATGGGATGTCTTCATAGAGCGACCCACTGCCGTGGACACTTGTTACCCATTTGATGTGCCAGATTACCAGAGCCTACGGAGTATCTTAGCAAACAATGGGAAATTTGAGTTCATCGCGGAGGAATTCCAATGGAGCACAGTCAAACAGAATGGGAAATCAGGAGCATGTAAAAGAGCAAATGTAAATGACTTTTTCAACAGACTGAATTGGCTAACCAAATCTGATGGGAATGCATACCCACTCCAAAACCTGACAAAGATCAACAATGGGGACTATGCAAGGCTCTACATATGGGGAGTTCACCATCCTTCAACTGACACAGAACAAACCAACTTGTATAAGAACAACCCTGGAAGAGTGACCGTCTCTACCAAAACTAGTCAAACAAGTGTGGTGCCAAACATTGGCAGTAGACCATGGGTGAGAGGCCAAAGCGGTAGGATCAGCTTCTATTGGACAATTGTAGAACCAGGAGATCTCATAGTTTTCAACACCATAGGGAATTTGATCGCTCCAAGGGGCCATTACAAACTCAACAGTCAAAAGAAGAGCACAATCCTGAATACTGCGGTTCCTATAGGATCCTGCGTTAGTAAGTGCCACACCGACAGGGGTTCAATCACTACCACTAAACCCTTTCAGAACATCTCGAGAATATCAATTGGGGATTGTCCTAAGTATGTCAAACAGGGGTCTTTGAAACTGGCTACAGGGATGAGGAACATCCCTGAGAAGGCAACCAGAGGCCTGTTTGGTGCAATTGCTGGCTTTATAGAGAATGGCTGGCAAGGGTTAATTGATGGGTGGTATGGGTTCAGGCATCAGAATGCAGAAGGGACAGGGACGGCTGCAGATCTCAAGTCGACTCAGGCAGCTATTGATCAAATCAATGGAAAATTGAATCGCCTCATTGAGAAAACAAATGGGAAATATCACCAAATTGAGAAGGAATTTGAACAAGTAGAGGGAAGAATCCAAGACTTGGAGAAGTATGTTGAAGACACAAAGATTGACCTATGGTCTTACAATGCTGAATTGCTGGTGGCATTAGAAAATCAACATACTATAGATGTGACAGACTCTGAAATGAACAAACTCTTTGAAAGAGTTAGGCGCCAACTAAGAGAGAATGCTGAGGACAAAGGAAATGGATGTTTTGAAATTTTCCACCAGTGTGACAACAACTGCATCGAAAGCATAAGAAATGAAACATATGACCATGATATTTACAGAGACGAAGCGATCAATAACAGATTCCAGATACAAGGGGTCAAATTGACCCAAGGATACAAGGACATCATTCTCTGGATTTCCTTTTCCATATCATGCTTTTTACTCGTTGCACTACTTTTAGCCTTTATTTTGTGGGCTTGTCAGAATGGAAACATCCGGTGCCAGATTTGCATTTAG
>A_/_H4N6|CY166832|A/American_green-winged_teal/Mississippi/11OS5903/2011
ATGCTATCAATCACGATTCTGTTTCTGCTCATAGCAGAGAGCTCCTCTCAGAATTACACAGGGAATCCTGTGATATGCCTGGGACATCATGCCGTATCCAATGGGACAATGGTGAAAACCCTGACTGATGACCAAGTAGAAGTTGTCACTGCTCAAGAATTAGTGGAATCGCAACATCTACCGGAGCTGTGCCCTAGTCCTTTAAGATTAGTAGATGGGCAAACTTGTGACATCGTCAATGGTGCCTTGGGAAGTCCAGGCTGTGATCACTTGAATGGCGCGGAATGGGATGTCTTCATAGAGCGACCCAATGCTGTGGACACTTGTTATCCATTTGATGTGCCGGATTACCAGAGCCTACGGAGTATCCTAGCAAACAATGGGAAATTTGAGTTCATCGCTGAGGAATTCCAGTGGAACACTGTCAAACAAAATGGAAAATCCGGGGCATGCAAAAGAGCAAATGTGAATGACTTTTTCAACAGACTGAACTGGCTGACCAAATCCGATGGGAATGCGTACCCACTTCAAAATCTGACAAAGGTCAACAACGGAGATTATGCAAGGCTTTACATATGGGGAGTTCATCATCCTTCAACTGACACAGAACAAACCAACTTGTACAAGAACAATCCTGGGAGAGTGACTGTTTCCACCAAAACCAGTCAAACAAGTGTGGTACCAAATATTGGCAGTAGACCATGGGTGAGAGGCCAAAGCGGCAGGATTAGCTTCTATTGGACAATTGTGGAGCCTGGAGACCTCATAGTCTTCAACACCATAGGGAATTTAATTGCCCCAAGAGGTCATTACAAGCTTAACAGTCAAAAGAAGAGTACTATTCTGAATACTGCAATTCCCATAGGATCTTGTGTCAGTAAATGTCACACAGACAAGGGTTCAATCTCCACAACTAAACCCTTTCAGAACATCTCGAGAATATCAATCGGAGACTGTCCCAAGTATGTCAAACAGGGATCCTTGAAACTAGCTACAGGAATGAGGAACATCCCTGAGAAAGCAACCAGAGGTCTGTTTGGTGCAATTGCTGGCTTCATAGAAAATGGCTGGCAAGGTCTAATTGATGGTTGGTACGGGTTTAGGCACCAGAATGCTGAAGGAACAGGAACAGCTGCTGATCTCAAGTCTACCCAGGCAGCTATCGATCAAATTAATGGGAAATTGAATCGTCTCATTGAGAAAACAAATGAGAAATATCACCAAATTGAAAAGGAATTTGAACAAGTGGAGGGGAGAATTCAAGACTTGGAGAAGTATGTTGAAGACACAAAGATTGACCTGTGGTCTTACAATGCTGAATTATTGGTGGCATTGGAAAATCAACATACTATAGATGTGACGGACTCCGAGATGAACAAACTCTTTGAAAGAGTCAGACGCCAACTACGAGAGAATGCAGAGGACAAAGGAAACGGGTGTTTTGAAATTTTCCATCAGTGTGACAACAGTTGCATTGAAAGCATAAGAAATGGAACATATGACCATGATATTTATAGAGACGAAGCAATCAACAACAGATTCCAGATACAAGGAGTCAAATTGACCCAAGGATACAAAGACATCATTCTCTGGATTTCCTTTTCCATATCATGCTTCTTGCTCGTTGCACTACTTCTGGCCTTTATTTTGTGGGCTTGTCAGAATGGAAACATCCGGTGCCAGATTTGCATTTAA
>A_/_H4N6|CY166947|A/blue-winged_teal/Missouri/11OS2583/2011
ATGCTATCAATCACGATTCTGTTCCTGCTCATAGCAGAGGTATCCTCTCAGAACTACACAGGAAATCCTGTGATATGTCTGGGACACCATGCTGTACCTAATGGGACAATGGTGAAGACCTTAACTGATGACCAAATAGAGGTTGTCGCTGCCCAGGAGTTAGTGGAATCGCAACATCTACCGGAGTTGTGTCCTAGCCCTTTGAGATTAGTAGACGGCCAAACTTGTGACATTGTCAATGGTGCTCTGGGAAGCCCGGGCTGTGATCACTTGAATGGTGCAGAATGGGATGTCTTCATAGAGCGACCCACTGCCGTGGACACTTGTTACCCATTTGATGTGCCAGATTACCAGAGCCTACGGAGTATCTTAGCAAACAATGGGAAATTTGAGTTCATCGCGGAGGAATTCCAATGGAGCACAGTCAAGCAGAATGGGAAATCAGGAGCATGTAAAAGAGCAAATGTAAATGACTTCTTCAACAGACTGAATTGGCTAACCAAATCTGATGGGAATGCATACCCACTCCAAAACCTGACAAAGATCAACAATGGGGACTATGCAAGGCTCTACATATGGGGAGTTCACCATCCTTCAACTGACACAGAGCAAACCAACTTGTATAAGAACAACCCTGGAAGAGTGACCGTCTCTACCAAAACTAGTCAAACAAGTGTGGTGCCAAATATTGGCAGTAGACCATGGGTGAGAGGCCAAAGCGGTAGGATCAGCTTCTATTGGACAATTGTAGAACCAGGAGATCTCATAGTTTTCAACACCATAGGGAATTTAATCGCTCCAAGGGGTCATTACAAACTCAACAGTCAAAAGAAGAGCACAATCCTGAATACTGCGGTTCCTATAGGATCCTGCGTTAGTAAGTGCCACACCGACAGGGGCTCAATCACTACCACTAAACCCTTTCAGAACATCTCGAGAATATCAATCGGGGACTGTCCCAAGTATGTCAAACAGGGATCTTTGAAACTGGCTACAGGAATGAGGAACATCCCTGAGAAGGCAACCAGAGGCCTGTTTGGTGCAATTGCTGGATTTATAGAGAATGGCTGGCAAGGATTAATTGATGGGTGGTATGGGTTCAGGCATCAGAATGCAGAAGGAACAGGGACGGCTGCAGATCTCAAGTCGACTCAGGCAGCTATTGATCAAATCAATGGAAAATTGAATCGCCTCATTGAGAAAACAAATGAGAAATATCACCAAATTGAGAAGGAATTTGAACAAGTAGAGGGAAGAATCCAAGACTTGGAGAAGTATGTTGAAGACACAAAGATTGACCTATGGTCTTACAATGCTGAATTGCTGGTGGCATTAGAAAATCAACATACTATAGATGTGACAGACTCTGAAATGAACAAACTCTTTGAAAGAGTTAGGCGCCAACTAAGAGAGAATGCTGAGGACAAAGGAAATGGATGTTTTGAAATTTTCCACCAGTGTGACAACAACTGCATCGAAAGCATAAGAAATGGAACATATGATCACGATATTTACAGGGACGAAGCGATCAATAACAGATTCCAGATACAAGGGGTCAAATTGACTCAAGGATACAAGGACATCATTCTCTGGATTTCCTTTTCCATATCATGCTTTTTACTCGTTGCACTACTTTTAGCCTTTATTTTGTGGGCTTGTCAGAATGGAAACATCCGGTGCCAGATTTGCATTTAG
>A_/_H4N8|CY166979|A/blue-winged_teal/Missouri/11OS2641/2011
ATGCTATCAATCACGATTCTGTTCCTGCTCATAGCAGAGGTATCCTCTCAGAACTACACAGGAAATCCTGTGATATGTCTGGGACACCATGCTGTACCTAATGGGACAATGGTGAAGACCTTAACTGATGACCAAATAGAGGTTGTCGCTGCCCAGGAATTAGTGGAATCGCAGCATCTACCGGAGTTGTGTCCTAGCCCTTTGAGATTAGTAGATGGCCAAACTTGTGACATTGTCAATGGTGCTCTGGGAAGCCCGGGCTGTGATCACTTGAATGGTGCAGAATGGGATGTCTTCATAGAGCGACCCACTGCCGTGGACACTTGTTACCCATTTGATGTGCCAGATTACCAGAGCCTACGGAGTATCTTAGCAAACAATGGGAAATTTGAGTTCATCGCGGAGGAATTCCAATGGAGCACAGTCAAGCAGAATGGGAAATCAGGAGCATGTAAAAGAGCAAATGTAAATGACTTTTTCAACAGACTGAATTGGCTAACCAAATCTGATGGGAATGCATACCCACTCCAAAACCTGACAAAGATCAACAATGGGGACTATGCAAGGCTCTACATATGGGGAGTTCACCATCCTTCAACTGACACAGAACAAACCAACTTGTATAAGAACAACCCTGGAAGAGTGACCGTCTCTACCAAAACTAGTCAAACAAGTGTGGTGCCAAATATTGGCAGTAGACCATGGGTGAGAGGCCAAAGCGGTAGGATCAGCTTCTATTGGACAATTGTAGAACCAGGAGATCTCATAGTTTTCAACACCATAGGGAATTTAATCGCTCCAAGGGGCCATTACAAACTCAACAGTCAAAAGAAGAGCACAATCCTGAATACTGCGGTTCCTATAGGATCCTGCGTTAGTAAGTGCCACACCGACAGGGGCTCAATCACTACCACTAAACCCTTTCAGAACATCTCGAGAATATCAATCGGGGACTGTCCCAAGTATGTCAAACAGGGGTCTTTGAAACTGGCTACAGGAATGAGGAACATCCCTGAGAAGGCAACCAGAGGCCTGTTTGGTGCAATTGCTGGATTTATAGAGAATGGCTGGCAAGGATTAATTGATGGGTGGTATGGGTTCAGGCATCAGAATGCAGAAGGAACAGGGACGGCTGCAGATCTCAAGTCGACTCAGGCAGCTATTGATCAAATCAATGGAAAATTGAATCGCCTCATTGAGAAAACAAATGAGAAATATCACCAAATTGAGAAGGAATTTGAACAAGTAGAGGGAAGAATCCAAGACTTGGAGAAGTATGTTGAAGACACAAAGATTGACCTATGGTCTTACAACGCTGAATTGCTGGTGGCATTAGAAAATCAACATACTATAGATGTGACAGACTCTGAAATGAACAAACTCTTTGAAAGAGTTAGGCGCCAACTAAGAGAGAATGCTGAGGACAAAGGAAATGGATGTTTTGAAATTTTCCACCAGTGTGACAACAACTGCATCGAAAGCATAAGAAATGGAACATATGATCATGATATTTACAGGGACGAAGCGATCAATAACAGATTCCAGATACAAGGGGTCAAATTGACTCAAGGATACAAGGACATCATTCTCTGGATTTCCTTTTCCATATCATGCTTTTTACTCGTTGCACTACTTTTAGCCTTTATTTTGTGGGCTTGTCAGAATGGAAACATCCGGTGCCAGATTTGCATTTAG
>A_/_H4N8|CY166971|A/blue-winged_teal/Missouri/11OS2640/2011
ATGCTATCAATCACGGTTCTGTTCCTGCTCATAGCAGAGGTATCCTCTCAGAACTACACAGGAAATCCTGTGATATGTCTGGGACATCATGCTGTACCTAATGGGACAATGGTGAAGACCTTAACTGATGACCAAATAGAGGTTGTCGCTGCCCAGGAATTAGTGGAATCGCAGCATCTACCGGAGTTGTGTCCTAGCCCTTTGAGATTAGTAGATGGCCAAACTTGTGACATTGTCAATGGTGCTCTGGGAAGCCCGGGCTGTGATCACTTGAATGGTGCAGAATGGGATGTCTTCATAGAGCGACCCACTGCCGTGGACACTTGTTACCCATTTGATGTGCCAGATTACCAGAGCCTACGGAGTATCTTAGCAAACAATGGGAAATTTGAGTTCATCGCGGAGGAATTCCAATGGAGCACAGTCAAGCAGAATGGGAAATCAGGAGCATGTAAAAGAGCAAATGTAAATGACTTTTTCAACAGACTGAATTGGCTAACCAAATCTGATGGGAATGCATACCCACTCCAAAACCTGACAAAGATCAACAATGGGGACTATGCAAGGCTCTACATATGGGGAGTTCACCATCCTTCAACTGACACAGAACAAACCAACTTGTATAAGAACAACCCTGGAAGAGTGACCGTCTCTACCAAAACTAGTCAAACAAGTGTGGTGCCAAATATTGGCAGTAGACCATGGGTGAGAGGCCAAAGCGGTAGGATCAGCTTCTATTGGACAATTGTAGAACCAGGAGATCTCATAGTTTTCAACACCATAGGGAATTTAATCGCTCCAAGGGGCCATTACAAACTCAACAGTCAAAAGAAGAGCACAATCCTGAATACTGCGGTTCCTATAGGATCCTGCGTTAGTAAGTGCCACACCGACAGGGGCTCAATCACTACCACTAAACCCTTTCAGAACATCTCGAGAATATCAATCGGGGACTGTCCCAAGTATGTCAAACAGGGGTCTTTGAAACTGGCTACAGGAATGAGGAACATCCCTGAGAAGGCAACCAGAGGCCTGTTTGGTGCAATTGCTGGATTTATAGAGAATGGCTGGCAAGGATTAATTGATGGGTGGTATGGGTTCAGGCATCAGAATGCAGAAGGAACAGGGACGGCTGCAGATCTCAAGTCGACTCAGGCAGCTATTGATCAAATCAATGGAAAATTGAATCGCCTCATTGAGAAAACAAATGAGAAATATCACCAAATTGAGAAGGAATTTGAACAAGTAGAGGGAAGAATCCAAGACTTGGAGAAGTATGTTGAAGACACAAAGATTGACCTATGGTCTTACAACGCTGAATTGCTGGTGGCATTAGAAAATCAACATACTATAGATGTGACAGACTCTGAAATGAACAAACTCTTTGAAAGAGTTAGGCGCCAACTAAGAGAGAATGCTGAGGACAAAGGAAATGGATGTTTTGAAATTTTCCACCAGTGTGACAACAACTGCATCGAAAGCATAAGAAATGGAACATATGATCATGATATTTACAGGGACGAAGCGATCAATAACAGATTCCAGATACAAGGGGTCAAATTGACTCAAGGATACAAGGACATCATTCTCTGGATTTCCTTTTCCATATCATGCTTTTTACTCGTTGCACTACTTTTAGCCTTTATTTTGTGGGCTTGTCAGAATGGAAACATCCGGTGCCAGATTTGCATTTAG
>A_/_H4N8|CY166955|A/blue-winged_teal/Missouri/11OS2585/2011
ATGCTATCAATCACGATTCTGTTCCTGCTCATAGCAGAGGTATCCTCTCAGAACTACACAGGAAATCCTGTGATATGTCTGGGACACCATGCTGTACCCAATGGGACAATGGTGAAAACCTTAACTGATGACCAAATAGAGGTTGTCACTGCCCAGGAATTAGTGGAATCGCAACATCTACCGGAGTTGTGTCCTAGCCCTTTGAGATTAGTAGATGGCCAAACTTGTGACATTGTCAATGGTGCTCTGGGAAGCCCGGGCTGTGATCACTTGAATGGTGCAGAATGGGATGTCTTCATAGAGCGACCCACTGCCGTGGACACTTGTTACCCATTTGATGTGCCAGATTACCAGAGCCTACGGAGTATCTTAGCAAACAATGGGAGATTTGAATTCATCGCGGAGGAATTCCAATGGAGCACAGTCAAGCAGAATGGGAAATCAGGAGCATGTAAAAGAGCAAATGTAAATGACTTTTTCAACAGACTGAATTGGCTAACCAAATCTGATGGGAATGCATACCCACTCCAAAACCTGACAAAGATCAACAATGGGGACTATGCAAGGCTCTACATATGGGGAGTTCACCATCCTTCAACTGACACAGAACAAACCAATTTGTATAAGAACAACCCTGGAAGAGTGACCGTCTCTACCAAAACTAGTCAAACAAGTGTGGTGCCAAATATTGGCAGTAGACCATGGGTGAGAGGCCAAAGCGGTAGGATCAGCTTCTATTGGACAATTGTAGAACCAGGAGATCTCATAGTTTTCAACACCATAGGGAATTTAATCGCTCCAAGGGGCCATTACAAACTCAACAGTCAAAAGAAGAGCACAATCCTGAATACTGCGGTTCCTATAGGATCCTGCGTTAGTAAGTGCCACACCGACAGGGGCTCAATCACTACCACTAAACCCTTTCAGAACATCTCGAGAATATCAATCGGGGACTGTCCCAAGTATGTCAAACAGGGGTCTTTGAAACTGGCTACAGGAATGAGGAACATCCCTGAGAAGGCAACCAGAGGCCTGTTTGGTGCAATTGCTGGATTTATAGAGAATGGCTGGCAAGGATTAATTGATGGGTGGTATGGGTTCAGGCATCAGAATGCAGAAGGAACAGGGACGGCTGCAGATCTCAAGTCGACTCAGGCAGCTATCGATCAAATCAATGGAAAATTGAATCGCCTCATTGAGAAAACAAATGAGAAATATCACCAAATTGAGAAGGAATTTGAACAAGTAGAGGGAAGGATCCAAGACCTGGAGAAGTATGTTGAAGACACAAAGATTGACCTATGGTCTTACAATGCTGAATTGCTGGTGGCATTAGAAAATCAACATACTATAGATGTGACAGACTCTGAAATGAACAAACTCTTCGAAAGAGTTAGGCGCCAACTAAGAGAAAATGCTGAGGACAAAGGAAATGGGTGTTTTGAAATTTTCCACCAGTGTGACAACAACTGTATCGAAAGCATAAGAAATGGAACATATGATCATGATATTTACAGGGACGAAGCGATCAATAACAGATTCCAGATACAAGGGGTCAGATTGACTCAAGGATACAAGGACATCATTCTCTGGATTTCCTTTTCCATATCATGCTTTTTACTCGTTGCACTACTTTTAGCCTTTATTTTGTGGGCTTGTCAGAATGGAAACATCCGGTGCCAGATTTGCATTTAG
>A_/_H4N6|CY167020|A/northern_shoveler/Illinois/11OS4707/2011
ATGCTATCAATCACGATTCTGTTCCTGCTCATAGCAGAGGTATCCTCTCAGAACTACACAGGAAATCCTGTGATATGTCTGGGACACCATGCTGTACCTAATGGGACAATGGTGAAAACCTTAACTGATGACCAAATAGAGGTTGTCACTGCCCAGGAATTAGTGGAATCGCAACATCTACCGGAGTTGTGTCCTAGCCCTTTGAGATTAGTAGATGGCCAAACTTGTGACATCGTCAATGGTGCTCTGGGAAGCCCGGGTTGTGATCACTTGAATGGTGCAGAATGGGATGTCTTCATAGAGCGACCCACTGCTGTGGACACTTGTTACCCATTTGATGTACCAGATTACCAGAGTCTACGGAGTATCTTAGCAAACAATGGGAAATTTGAGTTCATAGCAGAGGAATTCCAATGGAACACAGTCAAGCAGAATGGGAAATCAGGAGCATGTAAAAGAGCAAATGTGAATGACTTTTTCAACAGACTGAACTGGCTAACCAAATCTGATGGGAATGCATACCCACTCCAAAACCTGACAAAGGTCAACAATGGGGACTATGCAAGGCTTTACATATGGGGAGTTCACCATCCTTCAACTGACACAGAACAAACCAACTTATATAAGAACAACCCTGGAAGGGTGACCGTCTCTACCCAAACTAGTCAAACAAGTGTGGTGCCAAATATCGGCAGTAGACCATGGGTGAGAGGTCAAAGCGGTAGGATCAGCTTCTATTGGACAATTGTAGAACCAGGAGATCTCATAGTTTTCAATACCATAGGGAATTTAATCGCTCCAAGGGGCCATTACAAACTCAACAGTCAAAAGAAGAGCACAATCCTGAATACTGCAGTTCCTATAGGATCCTGCGTTAGTAAGTGCCACACCGACAGGGGCTCAATCACTACCACTAAACCCTTTCAGAACATCTCGAGAATATCAATCGGGGACTGTCCCAAGTATGTCAAACAGGGGTCTTTGAAACTGGCTACAGGAATGAGGAACATCCCTGAGAAGGCAACCAGAGGTCTGTTTGGTGCAATTGCTGGCTTTATAGAGAATGGCTGGCAAGGTTTAATTGATGGGTGGTATGGGTTTAGGCACCAGAATGCAGAAGGGACAGGGACGGCTGCTGATCTCAAGTCGACTCAGGCAGCTATTGACCAAATCAATGGGAAATTAAATCGTCTCATTGAGAAGACAAATGAGAAATACCACCAAATTGAGAAGGAATTTGAACAAGTAGAAGGAAGAATCCAAGACTTGGAGAAGTATGTTGAAGACACAAAGATTGACCTGTGGTCTTACAATGCTGAATTGCTGGTGGCATTAGAAAACCAACATACTATAGATGTGACAGACTCTGAAATGAACAAACTCTTTGAAAGAGTTAGGCGCCAACTAAGAGAGAATGCTGAGGACAAAGGAAATGGATGCTTTGAAATTTTCCACCAGTGTGACAACAACTGCATCGAAAGCATAAGAAATGGAACATATAACCATGATATTTACAGAGACGAGGCAATCAATAACAGATTCCAGATACAAGGGGTTAAATTGACTCAAGGATACAAGGACATCATTCTCTGGATTTCCTTTTCCATATCATGCTTTTTACTCGTTGCACTACTTTTAGCCTTTATTTTGTGGGCTTGTCAGAATGGAAACATCCGGTGTCAGATTTGCATTTAG
>A_/_H4N8|CY167094|A/common_goldeneye/Wisconsin/11OS4503/2011
ATGCTATCAATCACGATTCTGTTCCTGCTCATAGCAGAGGTATCCTCTCAGAACTACACAGGAAATCCTGTGATATGTCTGGGACACCATGCTGTACCTAATGGGACAATGGTGAAAACCTTAACTGATGACCAAATAGAGGTTGTCGCTGCCCAGGAATTAGTGGAATCGCAACACCTACCGGAGTTGTGTCCTAGCCCTTTGAGGTTAGTAGATGGCCAAACTTGTGACATCGTCAATGGTGCTCTGGGAAGCCCGGGCTGTGATCACTTGAATGGTGCAGAATGGGATGTCTTCATAGAGCGACCCACTGCAGTGGACACTTGTTACCCATTTGATGTGCCAGATTACCAGAGCCTACGGAGTATCTTGGCAAATAATGGGAAATTTGAATTCATCGCGGAGGAATTCCAATGGAACACAGTCAAGCAGAATGGGAAATCAGGAGCATGTAAAAGAGCAAATGCAAATGACTTTTTCAACAGACTGAATTGGCTAACCAAATCTGATGGGAATGCATACCCACCCCAAAACCTGACAAAGATCAACAATGGGGACTATGCAAGGCTCTACATATGGGGAGTTCACCATCCTTCAACTGACACAGAACAAACCAACTTGTATAAGAACAACCCTGGAAGAGTGACCGTCTCTACCAAAACTAGTCAAACAAGTGTGGTGCCAAATATTGGCAGTAGACCATGGGTGAGAGGCCAAAGCGGTAGGATCAGCTTCTATTGGACAATTGTAGAACCAGGAGATCTCATAATTTTCAACACCATAGGGAATTTAATCGCTCCACGGGGCCATTACAAACTCAACAGTCAAAAGAAGAGCACAATCCTGAATACTGCGGTTCCTATAGGATCCTGCGTTAGTAAGTGCCACACCGACAGGGGTTCAATCACTACCACTAAACCCTTTCAGAACATCTCGAGAATATCAATCGGGGACTGTCCCAAGTATGTCAAACAGGGGTCTTTGAAACTGGCTACAGGGATGAGGAACATCCCTGAGAAGGCGACCAGAGGCCTTTTTGGTGCAATTGCTGGCTTTATAGAGAATGGCTGGCAAGGATTGATTGATGGGTGGTATGGGTTCAGGCATCAGAATGCAGAAGGGACAGGGACGGCTGCAGATCTCAAGTCAACTCAGGCAGCTATTGATCAAATCAATGGAAAATTGAATCGCCTCATTGAGAAAACAAATGAGAAATATCACCAAATTGAAAAGGAATTTGAACAAGTAGAGGGAAGAATCCAAGACTTGGAGAAGTATGTTGAAGACACAAAGATTGACCTATGGTCTTACAATGCTGAATTGCTGGTGGCATTAGAAAATCAACATACTATAGATGTGACAGACTCTGAAATGAACAAACTCTTTGAAAGAGTTAGGCGCCAACTAAGAGAGAATGCTGAGGAAAAAGGAAATGGATGTTTTGAAATTTTCCACCAGTGCGACAACAACTGTATCGAAAGCATAAGAAATGGAACATATGACCATGACATTTACAGAGACGAAGCGATCAATAACAGATTCCAGATACAAGGGGTCAAATTGACTCAAGGATACAAGGACATCATTCTCTGGATTTCCTTTTCCATATCATGCTTTTTACTCGTTGCACTACTTTTAGCCTTTATTTTGTGGGCTTGTCAGAATGGAAACATCCGGTGCCAGATTTGCATTTAG
>A_/_H4N6|CY157462|A/mallard/California/3418/2012
ATGCTATCAATCACGATTCTGTTCCTGCTCATAGCAGAGGTATCCTCTCAGAACTACACAGGAAATCCTGTGATATGTCTGGGACACCATGCTGTACCTAATGGGACAATGGTGAAAACCTTAACTGATGACCAAATAGAGGTTGTCACTGCCCAGGAATTAGTGGAATCGCAACATCTACCGGAATTGTGTCCTAGCCCTTTGAGATTAGTAGATGGCCAAACTTGCGACATCGTCAATGGTGCTCTGGGAAGCCCGGGTTGTGATCACTTGAATGGTGCAGAATGGGATGTCTTCATAGAGCGACCCACTGCTGTGGACACTTGTTACCCATTTGATGTACCAGATTACCAGAGCCTACGGAGTATCTTAGCAAACAATGGGAAATTTGAGTTCATCGCAGAGGAATTCCAATGGAACACAGTCAAGCAGAATGGGAAATCAGGAGCATGTAAAAGAGCAAATGTGAATGACTTTTTCAACAGACTAAACTGGCTAACCAAATCTGATGGGAATGCATACCCACTCCAAAACCTGACAAAGGTCAACAATGGGGACTATGCAAGGCTTTACATATGGGGAGTTCACCATCCTTCAACTGACACAGAACAAACCAACTTATACAAGAACAATCCTGGAAGGGTGACCGTCTCTACCCAAACTAGTCAAACAAGTGTGGTGCCAAATATAGGCAGTAGACCATGGGTGAGAGGTCAAAGCGGTAGAATCAGCTTCTATTGGACAATTGTAGAACCAGGAGATCTCATAGTTTTCAATACCATAGGGAATTTAATCGCTCCAAGGGGCCATTACAAACTCAACAGTCAAAAGAAGAGCACAATCCTGAATACTGCAGTTCCTATAGGATCCTGCGTTAGTAAGTGCCACACCGACAGGGGCTCAATCACTACCACTAAACCCTTTCAGAACATCTCGAGAATATCAATCGGGGACTGTCCCAAGTATGTCAAACAGGGGTCTTTGAAATTGGCTACAGGAATGAGGAACATCCCTGAGAAGGCAACCAGAGGTCTGTTTGGTGCAATTGCTGGCTTTATAGAGAATGGCTGGCAAGGTTTAATTGATGGGTGGTATGGGTTTAGGCACCAGAATGCAGAAGGGACAGGGACAGCTGCTGATCTCAAGTCGACTCAGGCAGCTATTGACCAAATCAATGGGAAACTAAATCGCCTCATTGAGAAAACGAATGAGAAATACCACCAAATTGAGAAGGAATTTGAACAAGTAGAAGGAAGAATCCAAGACTTGGAGAAGTATGTTGAAGACACAAAGATTGACCTGTGGTCTTACAATGCTGAATTGCTGGTGGCATTAGAAAACCAACATACTATAGATGTGACAGACTCTGAAATGAACAAACTCTTTGAAAGAGTTAGGCGCCAACTAAGAGAGAATGCTGAGGACAAAGGAAATGGATGTTTTGAAATTTTCCACCAGTGTGACAACAACTGCATCGAGAGCATAAGAAATGGAACATATGACCATGATATTTACAGAGACGAGGCAATTAATAACAGATTCCAGATACAAGGGGTTAAATTGACTCAAGGATACAAGGACATCATCCTCTGGATTTCCTTTTCCATATCATGCTTTTTACTCGTTGCACTACTTTTAGCCTTTATTTTGTGGGCTTGTCAGAATGGAAACATCCGGTGTCAGATTTGCATTTAG
>A_/_H4N6|CY157494|A/mallard/California/3474/2012
ATGCTATCAATCACGATTCTGTTCCTGCTCATAGCAGAGGTATCCTCTCAGAACTACACAGGAAATCCTGTGATATGTCTGGGACACCATGCTGTACCTAATGGGACAATGGTGAAAACCTTAACTGATGACCAAATAGAGGTTGTCACTGCCCAGGAATTAGTGGAATCGCAACATCTACCGGAGTTGTGCCCTAGCCCTTTGAGATTAGTAGATGGCCAAACTTGCGACATCGTCAATGGTGCTCTGGGAAGCCCGGGTTGTGATCACTTGAATGGTGCAGAATGGGATGTCTTCATAGAGCGACCCACTGCTGTGGACACTTGTTACCCATTTGATGTGCCAGATTACCAGAGCCTACGGAGTATCTTAGCAAACAATGGGAAATTTGAGTTCATCGCAGAGGAATTCCAATGGAACACAGTCAAGCAGAATGGGAAATCAGGAGCATGTAAAAGAGCAAATGTGAATGACTTTTTCAACAGACTAAACTGGCTAACCAAATCTGATGGGAATGCATACCCACTCCAAAACCTGACAAAGGTCAACAATGGGGACTATGCAAGGCTTTACATATGGGGAGTTCACCATCCTTCAACTGACACAGAACAAACCAACTTATACAAGAACAATCCTGGAAGGGTGACCGTCTCTACCCAAACTAGTCAAACAAGTGTGGTGCCAAATATAGGCAGTAGACCATGGGTGAGAGGTCAAAGCGGTAGAATCAGCTTCTATTGGACAATTGTAGAACCAGGAGATCTCATAGTTTTCAATACCATAGGGAATTTAATCGCTCCAAGGGGCCATTACAAACTCAACAGTCAAAAGAAGAGCACAATCCTGAATACTGCAGTTCCTATAGGATCCTGCGTTAGTAAGTGCCACACCGACAGGGGCTCAATCACTACCACTAAACCCTTTCAGAACATCTCGAGAATATCAATCGGGGACTGTCCCAAGTATGTCAAACAGGGGTCTTTGAAACTGGCTACAGGAATGAGGAACATCCCTGAGAAGGCAACCAGAGGTCTGTTTGGTGCAATTGCTGGCTTTATAGAGAATGGCTGGCAAGGTTTAATTGATGGGTGGTATGGGTTTAGGCACCAGAATGCAGAAGGGACAGGGACGGCTGCTGATCTCAAGTCAACTCAGGCAGCTATTGACCAAATCAATGGGAAACTAAATCGCCTCATTGAGAAAACGAATGAGAAATATCACCAAATTGAGAAGGAATTTGAACAAGTAGAAGGAAGAATCCAAGACTTGGAGAAGTATGTTGAAGACACAAAGATTGACCTGTGGTCTTACAATGCTGAATTGCTGGTGGCATTAGAAAACCAACATACTATAGATGTGACAGACTCTGAAATGAACAAACTCTTTGAAAGAGTTAGGCGCCAACTAAGAGAGAATGCTGAGGACAAAGGAAATGGATGTTTTGAAATTTTCCACCAGTGTGACAACAACTGCATCGAGAGCATAAGAAATGGAACATATGACCATGATATTTACAGAGACGAGGCAATTAATAACAGATTCCAGATACAAGGGGTTAAATTGACTCAAGGATACAAGGACATCATCCTCTGGATTTCCTTTTCCATATCATGCTTTTTACTCGTTGCACTACTTTTAGCCTTTATTTTGTGGGCTTGTCAGAATGGAAACATCCGGTGTCAGATTTGCATTTAG
>A_/_H4N6|CY157486|A/mallard/California/3471/2012
ATGCTATCAATCACGATTTTGTTCCTGCTCATAGCAGAGGTATCCTCTCAGAACTACACAGGAAATCCTGTGATATGTCTGGGACACCATGCTGTACCTAATGGGACAATGGTGAAAACCTTAACTGATGACCAAATAGAAGTTGTTACTGCCCAGGAATTAGTGGAATCGCAACATCTACCGGAGTTGTGTCCTAGCCCTTTGAGATTAGTAGATGGCCAAACTTGTGACATCGTCAATGGTGCTCTGGGGAGCCCGGGCTGTGATCACTTAAATGGTGCAGAATGGGATGTTTTCATAGAGCGACCCACTGCTGTGGACACTTGTTACCCATTTGATGTGCCAGATTACCAGAGCCTGCGGAGTATCCTAGCAAACAATGGGAAATTTGAGTTCATCGCAGAGGAATTCCAATGGAACACAGTCAAGCAGAATGGGAAATCAGGAGCATGTAAAAGAGCAAATGTGAATGACTTTTTCAACAGACTGAACTGGCTAACTAAATCTGATGGGAATGCATATCCACTCCAAAACCTGACAAAGGTCAACAATGGAGACTATGCAAGGCTTTACATATGGGGAGTTCACCATCCTTCAACTGACACAGAACAAACCAACTTATATAAGAACAACCCTGGAAGGGTGACCGTCTCCACCCAAACTAGTCAAACAAGTGTGGTGCCAAATATCGGCAGTAGACCATGGGTGAGAGGTCAAAGCGGTAGGATCAGCTTCTATTGGACAATTGTAGAACCAGGAGATCTCATTGTTTTCAATACCATAGGGAATTTAATCGCTCCAAGGGGCCATTACAAACTCAACAGTCAAAAGAAGAGCACAATCCTGAATACTGCAGTTCCTATAGGATCCTGTGTTAGTAAGTGCCACACTGACAGGGGCTCAATCACTACCACTAAACCTTTTCAGAACATCTCGAGAATATCAATCGGGGACTGTCCTAAGTATGTCAAACAGGGGTCTTTGAAACTGGCTACAGGAATGAGGAACATCCCGGAGAAAGCAACCAGAGGTCTGTTTGGTGCAATTGCTGGCTTTATAGAGAATGGCTGGCAAGGTTTAATTGATGGATGGTATGGGTTTAGGCACCAGAATGCAGAAGGGACAGGGACGGCTGCAGATCTCAAGTCGACTCAGGCAGCTATTGACCAAATCAATGGGAAATTGAATCGTCTCATTGAGAAGACAAATGAGAAATACCACCAAATTGAGAAGGAATTTGAACAAGTAGAAGGAAGAATCCAAGACTTGGAGAAGTATGTTGAAGACACAAAGATTGACCTGTGGTCTTACAATGCTGAATTGCTGGTGGCATTAGAAAATCAACATACTATAGATGTGACAGACTCTGAAATGAACAAACTCTTTGAAAGAGTTAGGCGCCAACTAAGAGAGAATGCTGAGGACAAAGGAAATGGATGTTTTGAAATTTTCCATCAGTGTGACAACAACTGCATCGAAAGCATAAGAAATGGAACATATGACCATGATATTTACAGAGACGAGGCAATCAATAACAGATTCCAGATACAAGGGGTTAAATTGACTCAAGGATACAAAGACATCATTCTCTGGATTTCCTTTTCCATATCATGCTTTTTACTCGTTGCACTACTTTTAGCCTTTGTTTTGTGGGCTTGTCAGAATGGAAACATCCGGTGCCAGATTTGCATTTAG
>A_/_H4N6|CY157478|A/mallard/California/3460/2012
ATGCTATCAATCACGATTCTGTTCCTGCTCATAGCAGAGGTATCCTCTCAGAACTACACAGGAAATCCTGTGATATGTCTGGGACACCATGCTGTACCTAATGGGACAATGGTGAAAACCTTAACTGATGACCAAATAGAGGTTGTCACTGCCCAGGAATTAGTGGAATCGCAACATCTACCGGAGTTGTGTCCTAGCCCTTTGAGATTAGTAGATGGCCAAACTTGCGACATCGTCAATGGTGCTCTGGGAAGCCCGGGTTGTGATCACTTGAATGGTGCAGAATGGGATGTCTTCATAGAGCGACCCACTGCTGTGGACACTTGTTACCCATTTGATGTGCCAGATTACCAGAGCCTACGGAGTATCTTAGCAAACAATGGGAAATTTGAGTTCATCGCAGAGGAATTCCAATGGAACACAGTCAAGCAGAATGGGAAATCAGGAGCATGTAAAAGAGCAAATGTGAATGACTTTTTCAACAGACTAAACTGGCTAACCAAATCTGATGGGAATGCATACCCACTCCAAAACCTGACAAAGGTCAACAATGGGGACTATGCAAGGCTTTACATATGGGGAGTTCACCATCCTTCAACTGACACAGAACAAACCAATTTATACAAGAACAATCCTGGAAGGGTGACCGTCTCTACCCAAACTAGTCAAACAAGTGTGGTGCCCAATATAGGCAGTAGACCATGGGTGAGAGGTCAAAGCGGTAGAATCAGCTTCTATTGGACAATTGTAGAACCAGGAGATCTCATAGTTTTCAATACCATAGGGAATTTAATCGCTCCAAGGGGCCATTACAAACTCAACAGTCAAAAGAAGAGCACAATCCTGAATACTGCAGTTCCTATAGGATCCTGCGTTAGTAAGTGCCACACCGACAGGGGCTCAATCACTACCACTAAACCCTTTCAGAACATCTCGAGAATATCAATCGGGGACTGTCCCAAGTATGTCAAACAGGGGTCTTTGAAACTGGCTACAGGAATGAGGAACATCCCTGAGAAGGCAACCAGAGGTCTGTTTGGTGCAATTGCTGGCTTTATAGAGAATGGCTGGCAAGGTTTAATTGATGGGTGGTATGGGTTTAGGCACCAGAATGCAGAAGGGACAGGGACGGCTGCTGATCTCAAGTCGACTCAGGCAGCTATTGACCAAATCAATGGGAAACTAAATCGCCTCATTGAGAAAACGAATGAGAAATACCACCAAATTGAGAAGGAATTTGAACAAGTAGAAGGAAGAATCCAAGACTTGGAGAAGTATGTTGAAGACACAAAGATTGACCTGTGGTCTTACAATGCTGAATTGCTGGTGGCATTAGAAAACCAACATACTATAGATGTGACAGACTCTGAAATGAACAAACTCTTTGAAAGAGTTAGGCGCCAACTAAGAGAGAATGCTGAGGACAAAGGAAATGGATGTTTTGAAATTTTCCACCAGTGTGACAACAACTGCATCGAGAGCATAAGAAATGGAACATATGACCATGATATTTACAGAGACGAGGCAATTAATAACAGATTCCAGATACAAGGGGTTAAATTGACTCAAGGATACAAGGACATCATCCTCTGGATTTCCTTTTCCATATCATGCTTTTTACTCGTTGCACTACTTTTAGCCTTTATTTTGTGGGCTTGTCAGAATGGAAACATCCGGTGTCAGATTTGCATTTAG
>A_/_H4N6|CY157454|A/mallard/California/3414/2012
ATGCTATCAATCACGATTCTGTTCCTGCTCATAGCAGAGGTATCCTCTCAGAACTACACAGGAAATCCTGTGATATGTCTGGGACACCATGCTGTACCTAATGGGACAATGGTGAAAACCTTAACTGATGACCAAATAGAGGTTGTCACTGCCCAGGAATTAGTGGAATCGCAACATCTACCGGAGTTGTGTCCTAGCCCTTTGAGATTAGTAGATGGCCAAACTTGCGACATCGTCAATGGTGCTCTGGGAAGCCCGGGCTGTGATCACTTGAATGGTGCAGAATGGGATGTCTTCATAGAGCGACCCACTGCTGTGGACACTTGTTACCCATTTGATGTGCCAGATTACCAGAGCCTACGGAGTATCTTAGCAAACAATGGGAAATTTGAGTTCATCGCAGAGGAATTCCAATGGAACACAGTCAAGCAGAATGGGAAATCAGGAGCATGTAAAAGAGCAAATGTGAATGACTTTTTCAACAGACTAAACTGGCTAACCAAATCTGATGGGAATGCATACCCACTCCAAAACCTGACAAAGGTCAACAATGGGGACTATGCAAGGCTTTACATATGGGGAGTTCACCATCCTTCAACTGACACAGAACAAACCAACTTATACAAGAACAATCCTGGAAGGGTGACCGTCTCTACCCAAACTAGTCAAACAAGTGTGGTGCCCAATATAGGCAGTAGACCATGGGTGAGAGGTCAAAGCGGTAGAATCAGCTTCTATTGGACAATTGTAGAACCAGGAGATCTCATAGTTTTCAATACCATAGGGAATTTAATCGCTCCAAGGGGCCATTACAAACTCAACAGTCAAAAGAAGAGCACAATCCTGAATACTGCAGTTCCTATAGGATCCTGCGTTAGTAAGTGCCACACCGACAGGGGCTCAATCACTACCACTAAACCCTTTCAGAACATCTCGAGAATATCAATCGGGGACTGTCCCAAGTATGTCAAACAGGGGTCTTTGAAACTGGCTACAGGAATGAGGAACATCCCTGAGAAGGCAACCAGAGGTCTGTTTGGTGCAATTGCTGGCTTTATAGAGAATGGCTGGCAAGGTTTAATTGATGGGTGGTATGGGTTTAGGCACCAGAATGCAGAAGGGACAGGGACGGCTGCTGATCTCAAGTCGACTCAGGCAGCTATTGACCAAATCAATGGGAAACTAAATCGCCTCATTGAGAAAACGAATGAGAAATACCACCAAATTGAGAAGGAATTTGAACAAGTAGAAGGAAGAATCCAAGACTTGGAGAAGTATGTTGAAGACACAAAGATTGACCTGTGGTCTTACAATGCTGAATTGCTGGTGGCATTAGAAAACCAACATACTATAGATGTGACAGACTCTGAAATGAACAAACTCTTTGAAAGAGTTAGGCGCCAACTAAGAGAGAATGCTGAGGACAAAGGAAATGGATGTTTTGAAATTTTCCACCAGTGTGACAACAACTGCATCGAGAGCATAAGAAATGGAACATATGACCATGATATTTACAGAGACGAGGCAATTAATAACAGATTCCAGATACAAGGGGTTAAATTGACTCAAGGATACAAGGACATCATCCTCTGGATTTCCTTTTCCATATCATGCTTTTTACTCGTTGCACTACTTTTAGCCTTTATTTTGTGGGCTTGTCAGAATGGAAACATCCGGTGTCAGATTTGCATTTAG
>A_/_H4N6|CY157438|A/mallard/California/3332/2012
ATGCTATTAATCACGATTCTGTTCCTGCTCATAGCAGAGGTATCCTCTCAGAACTACACAGGAAATCCTGTGATATGTCTGGGACACCATGCTGTACCTAATGGGACAATGGTGAAAACCTTAACTGATGACCAAATAGAGGTTGTCACTGCCCAGGAATTAGTGGAATCGCAACATCTACCGGAGTTGTGTCCTAGCCCTTTGAGATTAGTAGATGGCCAAACTTGCGACATCGTCAATGGTGCTCTGGGAAGCCCGGGTTGTGATCACTTGAATGGTGCAGAATGGGATGTCTTCATAGAGCGACCCACTGCTGTGGACACTTGTTACCCATTTGATGTACCAGATTACCAGAGCCTACGGAGTATCTTAGCAAACAATGGGAAATTTGAGTTCATCGCAGAGGAATTCCAATGGAACACAGTCAAGCAGAATGGGAAATCAGGAGCATGTAAAAGAGCAAATGTGAATGACTTTTTCAACAGACTGAACTGGCTAACCAAATCTGATGGGAATGCATACCCACTCCAAAACCTGACAAAGGTCAACAATGGGGACTATGCAAGGCTTTACATATGGGGAGTTCACCATCCTTCAACTGACACAGAACAAACCAACTTATACAAGAACAATCCTGGAAGGGTGACCGTCTCTACCCAAACTAGTCAAACAAGTGTGGTGCCAAATATAGGCAGTAGACCATGGGTGAGAGGTCAAAGCGGTAGAATCAGCTTCTATTGGACAATTGTAGAACCAGGAGATCTCATAGTTTTCAATACCATAGGGAATTTGATCGCTCCAAGGGGCCATTACAAACTCAACAGTCAAAAGAAGAGCACAATCCTGAATACTGCAGTTCCTATAGGATCCTGCGTTAGTAAGTGCCACACCGACAGGGGCTCAATCACTACCACTAAACCCTTTCAGAACATCTCGAGAATATCAATCGGGGACTGTCCCAAGTATGTCAAACAGGGGTCTTTGAAACTGGCTACAGGAATGAGGAACATCCCTGAGAAGGCAACCAGAGGTCTGTTTGGTGCAATTGCTGGCTTTATAGAGAATGGCTGGCAGGGTTTAATTGATGGGTGGTATGGGTTTAGGCACCAGAATGCAGAAGGGACAGGGACGGCTGCTGATCTCAAGTCGACTCAGGCAGCTATTGACCAAATCAATGGGAAACTAAATCGTCTCATTGAGAAAACGAATGAGAAATACCACCAAATTGAGAAGGAATTTGAACAAGTAGAAGGAAGAATCCAAGACTTGGAGAAATATGTTGAAGACACAAAGATTGACCTGTGGTCTTACAATGCTGAATTGCTGGTGGCATTAGAAAATCAACATACTATAGATGTGACAGACTCTGAAATGAACAAACTCTTTGAAAGAGTTAGGCGCCAACTACGAGAGAATGCTGAGGACAAAGGAAATGGATGTTTTGAAATTTTCCACCAGTGTGACAACAACTGCATCGAGAGCATAAGAAATGGAACATATGACCATGATATTTACAGAGACGAGGCAATTAATAACAGATTCCAGATACAAGGGGTTAAATTGACTCAAGGATACAAAGACATCATCCTCTGGATTTCCTTTTCCATATCATGCTTTTTACTCGTTGCACTACTTTTAGCCTTTATTTTGTGGGCTTGTCAGAATGGAAACATCCGGTGTCAGATTTGCATTTAG
>A_/_H4N6|CY157358|A/mallard/California/3166/2012
ATGCTATCAATCACGATTCTGTTCCTGCTCATAGCAGAGGTATCCTCTCAGAACTACACAGGAAATCCTGTGATATGTCTGGGACACCATGCTGTACCTAATGGGACAATGGTGAAAACCTTAACTGATGACCAAATAGAGGTTGTCACTGCCCAGGAATTAGTGGAATCGCAACATCTACCGGAGTTGTGCCCTAGCCCTTTGAGATTAGTAGATGGCCAAACTTGCGACATCGTCAATGGTGCTCTGGGAAGCCCGGGTTGTGATCACTTGAATGGTGCAGAATGGGATGTCTTCATAGAGCGACCCACTGCTGTGGACACTTGTTACCCATTTGATGTGCCAGATTACCAGAGCCTACGGAGTATCTTAGCAAACAATGGGAAATTTGAGTTCATCGCAGAGGAATTCCAATGGAACACAGTCAAGCAGAATGGGAAATCAGGAGCATGTAAAAGAGCAAATGTGAATGACTTTTTCAACAGACTAAACTGGCTAACCAAATCTGATGGGAATGCATACCCACTCCAAAACCTGACAAAGGTCAACAATGGGGACTATGCAAGGCTTTACATATGGGGAGTTCACCATCCTTCAACTGACACAGAACAAACCAACTTATACAAGAACAATCCTGGAAGGGTGACCGTCTCTACCCAAACTAGTCAAACAAGTGTGGTGCCAAATATAGGCAGTAGACCATGGGTGAGAGGTCAAAGCGGTAGAATCAGCTTCTATTGGACAATTGTAGAACCAGGAGATCTCATAGTTTTCAATACCATAGGGAATTTAATCGCTCCAAGGGGCCATTACAAACTCAACAGTCAAAAGAAGAGCACAATCCTGAATACTGCAGTTCCTATAGGATCCTGCGTTAGTAAGTGCCACACCGACAGGGGCTCAATCACTACCACTAAACCCTTTCAGAACATCTCGAGAATATCAATCGGGGACTGTCCCAAGTATGTCAAACAGGGGTCTTTGAAACTGGCTACGGGAATGAGGAACATCCCTGAGAAGGCAACCAGAGGTCTGTTTGGTGCAATTGCTGGCTTTATAGAGAATGGCTGGCAAGGTTTAATTGATGGGTGGTATGGGTTTAGGCACCAGAATGCAGAAGGGACAGGGACGGCTGCTGATCTCAAGTCGACTCAGGCAGCTATTGACCAAATCAATGGGAAACTAAATCGCCTCATTGAGAAAACGAATGAGAAATACCACCAAATTGAGAAGGAATTTGAACAAGTAGAAGGAAGAATCCAAGACTTGGAGAAGTATGTTGAAGACACAAAGATTGACCTGTGGTCTTACAATGCTGAATTGCTGGTGGCATTAGAAAACCAACATACTATAGATGTGACAGACTCTGAAATGAACAAACTCTTTGAAAGAGTTAGGCGCCAACTAAGAGAGAATGCTGAGGACAAAGGAAATGGATGTTTTGAAATTTTCCACCAGTGTGACAACAACTGCATCGAGAGCATAAGAAATGGAACATATGACCATGATATTTACAGAGACGAGGCAATTAATAACAGATTCCAGATACAAGGGGTTAAATTGACTCAAGGATACAAGGACATCATCCTCTGGATTTCCTTTTCCATATCATGCTTTTTACTCGTTGCACTACTTTTAGCCTTTATTTTGTGGGCTTGTCAGAATGGAAACATCCGGTGTCAGATTTGCATTTAG
>A_/_H4N6|CY157310|A/mallard/California/3100/2012
ATGCTATCAATCACGATTCTGTTCCTGCTCATAGCAGAGGTATCCTCTCAGAACTACACAGGAAATCCTGTGATATGTCTGGGACACCATGCTGTACCTAATGGGACAATGGTGAAAACCTTAACTGATGACCAAATAGAGGTTGTCACTGCCCAGGAATTAGTGGAATCGCAACATCTACCGGAGTTGTGTCCTAGCCCTTTGAGATTAGTAGATGGCCAAACTTGCGACATCGTCAATGGTGCTCTGGGAAGCCCGGGTTGTGATCACTTGAATGGTGCAGAATGGGATGTCTTCATAGAGCGACCCACTGCTGTGGACACTTGTTACCCATTTGATGTGCCAGATTACCAGAGCCTACGGAGTATCTTAGCAAACAATGGGAAATTTGAGTTCATCGCAGAGGAATTCCAATGGAACACAGTCAAGCAGAATGGGAAATCAGGAGCATGTAAAAGAGCAAATGTGAATGACTTTTTCAACAGACTAAACTGGCTAACCAAATCTGATGGGAATGCATACCCACTCCAAAACCTGACAAAGGTCAACAATGGGGACTATGCAAGGCTTTACATATGGGGAGTTCACCATCCTTCAACTGACACAGAACAAACCAACTTATACAAGAACAATCCTGGAAGGGTGACCGTCTCTACCCAAACTAGTCAAACAAGTGTGGTGCCCAATATAGGCAGTAGACCATGGGTGAGAGGTCAAAGCGGTAGAATCAGCTTCTATTGGACAATTGTAGAACCAGGAGATCTCATAGTTTTCAATACCATAGGGAATTTAATCGCTCCAAGGGGCCATTACAAACTCAACAGTCAAAAGAAGAGCACAATCCTGAATACTGCAGTTCCTATAGGATCCTGCGTTAGTAAGTGCCACACCGACAGGGGCTCAATCACTACCACTAAACCCTTTCAGAACATCTCGAGAATATCAATCGGGGACTGTCCCAAGTATGTCAAACAGGGGTCTTTGAAACTGGCTACAGGAATGAGGAACATCCCTGAGAAGGCAACCAGAGGTCTGTTTGGTGCAATTGCTGGCTTTATAGAGAATGGCTGGCAAGGTTTAATTGATGGGTGGTATGGGTTTAGGCACCAGAATGCAGAAGGGACAGGGACGGCTGCTGATCTCAAGTCGACTCAGGCAGCTATTGACCAAATCAATGGGAAACTAAATCGCCTCATTGAGAAAACGAATGAGAAATACCACCAAATTGAGAAGGAATTTGAACAAGTAGAAGGAAGAATCCAAGACTTGGAGAAGTATGTTGAAGACACAAAGATTGACCTGTGGTCTTACAATGCTGAATTGCTGGTGGCATTAGAAAACCAACATACTATAGATGTGACAGACTCTGAAATGAACAAACTCTTTGAAAGAGTTAGGCGCCAACTAAGAGAGAATGCTGAGGACAAAGGAAATGGATGTTTTGAAATTTTCCACCAGTGTGACAACAACTGCATCGAGAGCATAAGAAATGGAACATATGACCATGATATTTACAGAGACGAGGCAATTAATAACAGATTCCAGATACAAGGGGTTAAATTGACTCAAGGATACAAGGACATCATCCTCTGGATTTCCTTTTCCATATCATGCTTTTTACTCGTTGCACTACTTTTAGCCTTTATTTTGTGGGCTTGTCAGAATGGAAACATCCGGTGTCAGATTTGCATTTAG
>A_/_H4N6|CY149756|A/blue-winged_teal/Canada/3301/2011
ATGCTATCAATCACGATTCTGTTCCTGCTCATAGCAGAGGTATCCTCTCAGAACTACACAGGAAATCCTGTGATATGTCTGGGGCACCATGCCGTACCTAATGGGACAATGGTGAAAACCTTAACTGATGACCAAATAGAGGTTGTCACTGCCCAGGAATTAGTGGAATCTCAACATCTACCGGAGTTGTGTCCTAGCCCTTTGAGATTAGTAGATGGCCAAACTTGTGACATCGTCAATGGTGCCCTGGGAAGCCCGGGCTGTGATCACTTGAATGGTGCAGAATGGGATGTCTTCATAGAGCGACCCACTGCTGTGGACACTTGTTACCCATTTGATGTGCCAGATTATCAGAGCCTACGGAGTATCTTAGCAAACAATGGGAAATTTGAGTTCATAGCAGAGGAATTCCAATGGAACACAGTCAAGCAGAATGGGAAATCAGGAGCATGTAAAAGAGCAAATGTGAATGACTTTTTCAACAGACTGAACTGGCTAACCAAATCTGATGGGAATGCATACCCACTCCAAAACCTGACAAAGGTCAACAATGGGGACTATGCAAGGCTTTACATATGGGGAGTTCACCATCCTTCAACTGACACAGAACAAACCAACTTATATAAGAACAACCCTGGAAGGGTGACCGTCTCTACCCAAACTAGTCAAACAAGTGTGGTGCCAAATATCGGCAGTAGACCATGGGTGAGAGGTCAAAGCGGTAGGATCAGCTTCTATTGGACAATTGTAGAACCAGGAGATCTCATAGTTTTCAATACCATAGGGAATTTAATCGCTCCAAGGGGCCATTACAAACTCAACAGTCAAAAGAAGAGCACAATCCTGAATACTGCAGTTCCCATAGGATCCTGCGTTAGTAAGTGCCACACCGACAGGGGCTCAATCACTACCACTAAACCCTTTCAGAACATCTCGAGAATATCAATCGGGGACTGTCCCAAGTATGTCAAACAGGGGTCTTTGAAACTGGCTACAGGAATGAGGAACATCCCTGAGAAGGCAACCAGAGGTCTGTTTGGTGCAATTGCTGGCTTTATAGAGAATGGCTGGCAAGGTTTAATTGATGGGTGGTATGGGTTTAGGCACCAGAATGCAGAAGGGACAGGGACGGCTGCGGATCTCAAGTCGACTCAGGCAGCTATTGACCAAATCAATGGGAAATTGAATCGTCTCATTGAGAAGACAAATGAGAAATACCACCAAATTGAGAAGGAATTTGAACAAGTAGAAGGAAGAATCCAAGACTTGGAGAAGTATGTTGAAGACACAAAGATTGACCTGTGGTCTTACAATGCTGAATTGCTGGTGGCATTAGAAAATCAACATACTATAGATGTGACAGACTCTGAAATGAACAAACTCTTTGAAAGAGTTAGGCGTCAACTAAGAGAAAATGCCGAGGACAAAGGAAATGGATGTTTTGAAATTTTCCACCAGTGTGACAACAACTGCATCGAAAGCATAAGAAATGGAACATATGATCATGATATTTACAGAGACGAGGCAATTAATAACAGATTCCAGATACGAGGGGTTAAATTGACTCAAGGATACAAGGACATCATTCTCTGGATCTCCTTTTCCATATCATGCTTTTTACTCGTTGCACTACTTTTAGCCTTTATTTTGTGGGCTTGTCAGAATGGAAACATCCGGTGTCAGATTTGCATTTAG
>A_/_H4N6|CY149780|A/blue-winged_teal/Canada/3300/2011
ATGCTATCAATCACGATTCTGTTCCTGCTCATAGCAGAGGTATCCTCTCAGAACTACACAGGAAATCCTGTGATATGTCTGGGGCACCATGCCGTACCTAATGGGACAATGGTGAAAACCTTAACTGATGACCAAATAGAGGTTGTCACTGCCCAGGAATTAGTGGAATCTCAACATCTACCGGAGTTGTGTCCTAGCCCTTTGAGATTAGTAGATGGCCAAACTTGTGACATCGTCAATGGTGCCCTGGGAAGCCCGGGCTGTGATCACTTGAATGGTGCAGAATGGGATGTCTTCATAGAGCGACCCACTGCTGTGGACACTTGTTACCCATTTGATGTGCCAGATTATCAGAGCCTACGGAGTATCTTAGCAAACAATGGGAAATTTGAGTTCATAGCAGAGGAATTCCAATGGAACACAGTCAAGCAGAATGGGAAATCAGGAGCATGTAAAAGAGCAAATGTGAATGACTTTTTCAACAGACTGAACTGGCTAACCAAATCTGATGGGAATGCATACCCACTCCAAAACCTGACAAAGGTCAACAATGGGGACTATGCAAGGCTTTACATATGGGGAGTTCACCATCCTTCAACTGACACAGAACAAACCAACTTATATAAGAATAACCCTGGAAGGGTGACCGTCTCTACCCAAACTAGTCAAACAAGTGTGGTGCCAAATATCGGCAGTAGACCATGGGTGAGAGGTCAAAGCGGTAGGATCAGCTTCTATTGGACAATTGTAGAACCAGGAGATCTCATAGTTTTCAATACCATAGGGAATTTAATCGCTCCAAGGGGCCATTACAAACTCAACAGTCAAAAGAAGAGCACAATCCTGAATACTGCAGTTCCCATAGGATCCTGCGTTAGTAAGTGCCACACCGACAGGGGCTCAATCACTACCACTAAACCCTTTCAGAACATCTCGAGAATATCAATCGGGGACTGTCCCAAGTATGTCAAACAGGGGTCTTTGAAACTGGCTACAGGAATGAGGAACATCCCTGAGAAGGCAACCAGAGGTCTGTTTGGTGCAATTGCTGGCTTTATAGAGAATGGCTGGCAAGGTTTAATTGATGGGTGGTATGGGTTTAGGCACCAGAATGCAGAAGGGACAGGGACGGCTGCGGATCTCAAGTCGACTCAGGCAGCTATTGACCAAATCAATGGGAAATTGAATCGTCTCATTGAGAAGACAAATGAGAAATACCACCAAATTGAGAAGGAATTTGAACAAGTAGAAGGAAGAATCCAAGACTTGGAGAAGTATGTTGAAGACACAAAGATTGACCTGTGGTCTTACAATGCTGAATTGCTGGTGGCATTAGAAAATCAACATACTATAGATGTGACAGACTCTGAAATGAACAAACTCTTTGAAAGAGTTAGGCGTCAACTAAGAGAAAATGCCGAGGACAAAGGAAATGGATGTTTTGAAATTTTCCACCAGTGTGACAACAACTGCATCGAAAGCATAAGAAATGGAACATATGATCATGATATTTACAGAGACGAGGCAATTAATAACAGATTCCAGATACGAGGGGTTAAATTGACTCAAGGATACAAGGACATCATTCTCTGGATCTCCTTTTCCATATCATGCTTTTTACTCGTTGCACTACTTTTAGCCTTTATTTTGTGGGCTTGTCAGAATGGAAACATCCGGTGTCAGATTTGCATTTAG
>A_/_H4N6|CY149748|A/blue-winged_teal/Canada/3240/2011
ATGCTATCAATCACGATTCTGTTCCTGCTCATAGCAGAGGTATCCTCTCAGAACTACACAGGAAATCCTGTGATATGTCTGGGGCACCATGCCGTATCTAATGGGACAATGGTGAAAACCTTAACTGATGACCAAATAGAGGTTGTCACTGCCCAGGAATTAGTGGAATCTCAACATCTACCGGAGTTGTGTCCTAGCCCTTTGAGATTAGTAGATGGCCAAACTTGTGACATCGTCAATGGTGCCCTGGGAAGCCCGGGCTGTGATCACTTGAATGGTGCAGAATGGGATGTCTTCATAGAGCGACCCACTGCTGTGGACACTTGTTACCCATTTGATGTGCCAGATTATCAGAGCCTACGGAGTATCTTAGCAAACAATGGGAAATTTGAGTTCATAGCAGAGGAATTCCAATGGAACACAGTCAAGCAGAATGGGAAATCAGGAGCATGTAAAAGAGCAAATGTGAATGACTTTTTCAACAGACTGAACTGGCTAACCAAATCTGATGGGAATGCATACCCACTCCAAAACCTGACAAAGGTCAACAATGGGGACTATGCAAGGCTTTACATATGGGGAGTTCACCATCCTTCAACTGACACAGAACAAACCAACTTATATAAGAACAACCCTGGAAGGGTGACCGTCTCTACCCAAACTAGTCAAACAAGTGTGGTGCCAAATATCGGCAGTAGACCATGGGTGAGAGGTCAAAGCGGTAGGATCAGCTTCTATTGGACAATTGTAGAACCAGGAGATCTCATAGTTTTCAATACCATAGGGAATTTAATCGCTCCAAGGGGCCATTACAAACTCAACAGTCAAAAGAAGAGCACAATCCTGAATACTGCAGTTCCCATAGGATCCTGCGTTAGTAAGTGCCACACCGACAGGGGCTCAATCACTACCACTAAACCCTTTCAGAACATCTCGAGAATATCAATAGGGGACTGTCCCAAGTATGTCAAACAGGGGTCTTTGAAACTGGCTACAGGAATGAGGAACATCCCTGAGAAGGCAACCAGAGGTCTGTTTGGTGCAATTGCTGGCTTTATAGAGAATGGCTGGCAAGGTTTAATTGATGGGTGGTATGGGTTTAGGCACCAGAATGCAGAAGGGACAGGGACGGCTGCGGATCTCAAGTCGACTCAGGCAGCTATTGACCAAATCAATGGGAAATTGAATCGTCTCATTGAGAAGACAAATGAGAAATACCACCAAATTGAGAAGGAATTTGAACAAGTAGAAGGAAGAATCCAAGACTTGGAGAAGTATGTTGAAGACACAAAGATTGACCTGTGGTCTTACAATGCTGAATTGCTGGTGGCATTAGAGAATCAACATACTATAGATGTGACAGACTCTGAAATGAACAAACTCTTTGAAAGAGTTAGGCGTCAACTAAGAGAAAATGCCGAGGACAAAGGAAATGGATGTTTTGAAATTTTCCACCAGTGTGACAACAACTGCATCGAAAGCATAAGAAATGGAACATATGATCATGATATTTACAGAGACGAGGCAATTAATAACAGATTCCAGATACGAGGGGTTAAATTGACTCAAGGATACAAGGACATCATTCTCTGGATCTCCTTTTCCATATCATGCTTTTTACTCGTTGCACTACTTTTAGCCTTTATTTTGTGGGCTTGTCAGAATGGAAACATCCGGTGTCAGATTTGCATTTAG
>A_/_H4N6|CY149684|A/blue-winged_teal/Canada/3241/2011
ATGCTATCAATCACGATTCTGTTCCTGCTCATAGCAGAGGTGTCCTCTCAGAACTACACAGGAAATCCTGTGATATGTCTGGGGCACCATGCCGTATCTAATGGGACAATGGTGAAAACCTTAACTGATGACCAAATAGAGGTTGTCACTGCCCAGGAATTAGTGGAATCTCAACATCTACCGGAGTTGTGTCCTAGCCCTTTGAGATTAGTAGATGGCCAAACTTGTGACATCGTCAATGGTGCCCTGGGAAGCCCGGGCTGTGATCACTTGAATGGTGCAGAATGGGATGTCTTCATAGAGCGACCCACTGCTGTGGACACTTGTTACCCATTTGATGTGCCAGATTATCAGAGCCTACGGAGTATCTTAGCAAACAATGGGAAATTTGAGTTCATAGCAGAGGAATTCCAATGGAACACAGTCAAGCAGAATGGGAAATCAGGAGCATGTAAAAGAGCAAATGTGAATGACTTTTTCAACAGACTGAACTGGCTAACCAAATCTGATGGGAATGCATACCCACTCCAAAACCTGACAAAGGTCAACAATGGGGACTATGCAAGGCTTTACATATGGGGAGTTCACCATCCTTCAACTGACACAGAACAAACCAACTTATATAAGAACAACCCTGGAAGGGTGACCGTCTCTACCCAAACTAGTCAAACAAGTGTGGTGCCAAATATCGGCAGTAGACCATGGGTGAGAGGTCAAAGCGGTAGGATCAGCTTCTATTGGACAATTGTAGAACCAGGAGATCTCATAGTTTTCAATACCATAGGGAATTTAATCGCTCCAAGGGGCCATTACAAACTCAACAGTCAAAAGAAGAGCACAATCCTGAATACTGCAGTTCCCATAGGATCCTGCGTTAGTAAGTGCCACACCGACAGGGGCTCAATCACTACCACTAAACCCTTTCAGAACATCTCGAGAATATCAATAGGGGACTGTCCCAAGTATGTCAAACAGGGGTCTTTGAAACTGGCTACAGGAATGAGGAACATCCCTGAGAAGGCAACCAGAGGTCTGTTTGGTGCAATTGCTGGCTTTATAGAGAATGGCTGGCAAGGTTTAATTGATGGGTGGTATGGGTTTAGGCACCAGAATGCAGAAGGGACAGGGACGGCTGCGGATCTCAAGTCGACTCAGGCAGCTATTGACCAAATCAATGGGAAATTGAATCGTCTCATTGAGAAGACAAATGAGAAATACCACCAAATTGAGAAGGAATTTGAACAAGTAGAAGGAAGAATCCAAGACTTGGAGAAGTATGTTGAAGACACAAAGATTGACCTGTGGTCTTACAATGCTGAATTGCTGGTGGCATTAGAGAATCAACATACTATAGATGTGACAGACTCTGAAATGAACAAACTCTTTGAAAGAGTTAGGCGTCAACTAAGAGAAAATGCCGAGGACAAAGGAAATGGATGTTTTGAAATTTTCCACCAGTGTGACAACAACTGCATCGAAAGCATAAGAAATGGAACATATGATCATGATATTTACAGAGACGAGGCAATTAATAACAGATTCCAGATACGAGGGGTTAAATTGACTCAAGGATACAAGGACATCATTCTCTGGATCTCCTTTTCCATATCATGCTTTTTACTCGTTGCACTACTTTTAGCCTTTATTTTGTGGGCTTGTCAGAATGGAAACATCCGGTGTCAGATTTGCATTTAG
>A_/_H4N6|CY149668|A/blue-winged_teal/Canada/3237/2011
ATGCTATCAATCACGATTCTGTTCCTGCTCATAGCAGAGGTATCCTCTCAGAACTACACAGGAAATCCTGTGATATGTCTGGGGCACCATGCCGTATCTAATGGGACAATGGTGAAAACCTTAACTGATGACCAAATAGAGGTTGTCACTGCCCAGGAATTAGTGGAATCTCAACATCTACCGGAGTTGTGTCCTAGCCCTTTGAGATTAGTAGATGGCCAAACTTGTGACATCGTCAATGGTGCCCTGGGAAGCCCGGGCTGTGATCACTTGAATGGTGCAGAATGGGATGTCTTCATAGAGCGACCCACTGCTGTGGACACTTGTTACCCATTTGATGTGCCAGATTATCAGAGCCTACGGAGTATCTTAGCAAACAATGGGAAATTTGAGTTCATAGCAGAGGAATTCCAATGGGAAACAGTCAAGCAGAATGGGAAATCAGGAGCATGTAAAAGAGCAAATGTGAATGACTTTTTCAACAGACTGAACTGGCTAACCAAATCTGATGGGAATGCATACCCACTCCAAAACCTGACAAAGGTCAACAATGGGGACTATGCAAGGCTTTACATATGGGGAGTTCACCATCCTTCAACTGACACAGAACAAACCAACTTATATAAGAACAACCCTGGAAGGGTGACCGTCTCTACCCAAACTAGTCAAACAAGTGTGGTGCCAAATATCGGCAGTAGACCATGGGTGAGAGGTCAAAGCGGTAGGATCAGCTTCTATTGGACAATTGTAGAACCAGGAGATCTCATAGTTTTCAATACCATAGGGAATTTAATCGCTCCAAGGGGCCATTACAAACTCAACAGTCAAAAGAAGAGCACAATCCTGAATACTGCAGTTCCCATAGGATCCTGCGTTAGTAAGTGCCACACCGACAGGGGCTCAATCACTACCACTAAACCCTTTCAGAACATCTCGAGAATATCAATAGGGGACTGTCCCAAGTATGTCAAACAGGGGTCTTTGAAACTGGCTACAGGAATGAGGAACATCCCTGAGAAGGCAACCAGAGGTCTGTTTGGTGCAATTGCTGGCTTTATAGAGAATGGCTGGCAAGGTTTAATTGATGGGTGGTATGGGTTTAGGCACCAGAATGCAGAAGGGACAGGGACGGCTGCGGATCTCAAGTCGACTCAGGCAGCTATTGACCAAATCAATGGGAAATTGAATCGTCTCATTGAGAAGACAAATGAGAAATACCACCAAATTGAGAAGGAATTTGAACAAGTAGAAGGAAGAATCCAAGACTTGGAGAAGTATGTTGAAGACACAAAGATTGACCTGTGGTCTTACAATGCTGAATTGCTGGTGGCATTAGAAAATCAACATACTATAGATGTGACAGACTCTGAAATGAACAAACTCTTTGAAAGAGTTAGGCGTCAACTAAGAGAAAATGCCGAGGACAAAGGAAATGGATGTTTTGAAATTTTCCACCAGTGTGACAACAACTGCATCGAAAGCATAAGAAATGGAACATATGATCATGATATTTACAGAGACGAGGCAATTAATAACAGATTCCAGATACGAGGGGTTAAATTGACTCAAGGATACAAGGACATCATTCTCTGGATCTCCTTTTCCATATCATGCTTTTTACTCGTTGCACTACTTTTAGCCTTTATTTTGTGGGCTTGTCAGAATGGAAACATCCGGTGTCAGATTTGCATTTAG
>A_/_H4N8|CY149652|A/blue-winged_teal/Canada/3231/2011
ATGCTATCAATCACGATTCTGTTTCTGCTCATAGCAGAGAGCTCCTCTCAGAATTACACAGGGAATCCTGTGATATGCCTGGGACATCATGCCGTATCCAATGGGACAATGGTGAAAACCCTGACTGATGACCAAGTAGAAGTTGTCACTGCCCAAGAATTAGTGGAATCGCAACATCTACCGGAACTGTGCCCTAGTCCTTTAAGATTAGTAGATGGGCAAACTTGTGACATCCTCAATGGTGCCTTGGGAAGTCCAGGCTGTGATCACTTGAATGGCGCGGAATGGGATGTCTTCATAGAACGACCCAATGCTGTGGACACTTGTTATCCATTCGATGTGCCGGATTACCAGAGCCTACGGAGTATCCTAGCAAACAATGGGAAATTTGAGTTCATCGCTGAGGAATTCCAATGGAACACTGTCAAACAAAATGGAAAATCCGGGGCATGCAAAAGAGCAAATGTGAATGACTTTTTCAACAGACTGAACTGGCTGACCAAATCTGATGGGAATGCGTACCCACTTCAAAATCTGACAAAGGTCAACAATGGGGACTATGCAAGGCTTTACATATGGGGAGTTCATCATCCTTCAACTGACACAGAACAAACCAACTTGTACAAGAACAATCCTGGGAGAGTGACTGTTTCCACCAAAACCAGTCAAACAAGTGTGGTACCAAATATCGGCAGTAGACCATGGGTGAGAGGCCAAAGCGGCAGGATTAGCTTCTATTGGACAATTGTGGAGCCTGGAGACCTCATAGTCTTCAACACTATAGGGAATTTAATTGCCCCAAGAGGTCATTACAAGCTTAACAGTCAAAAGAAGAGTACTATTCTGAATACTGCGGTTCCCATAGGATCTTGTGTCAGTAAATGTCACACAGACAGGGGTTCAATCTCCACAACTAAACCCTTTCAGAACATCTCGAGAATATCAATCGGGGACTGCCCCAAGTATGTCAAACAGGGATCCTTGAAACTAGCTACAGGAATGAGGAACATCCCTGAGAAAGCAACCAGAGGTCTGTTTGGTGCAATTGCTGGCTTCATAGAAAATGGTTGGCAAGGTCTAATTGATGGTTGGTACGGGTTTAGGCACCAGAATGCTGAAGGAACAGGAACAGCTGCTGATCTCAAGTCTACCCAGGCAGCTATCGATCAAATTAATGGGAAATTGAATCGTCTCATTGAGAAAACAAATGAGAAATATCACCAAATTGAAAAGGAATTTGAACAAGTGGAGGGGAGAATTCAAGACTTGGAGAAGTATGTTGAAGACACAAAGATTGACCTGTGGTCTTACAATGCTGAATTATTGGTGGCATTGGAAAATCAACATACTATAGATGTGACGGACTCCGAGATGAACAAACTCTTTGAAAGAGTCAGACGCCAACTACGAGAGAATGCAGAGGACAAAGGAAACGGGTGTTTTGAAATTTTCCATCAGTGTGACAACAGTTGCATTGAAAGCATAAGAAATGGAACATATGACCATGATATTTATAGAGACGAAGCAATCAACAACAGATTCCAGATACAAGGAGTCAAATTGACCCAAGGATACAAAGACATCATTCTCTGGATTTCCTTTTCCATATCATGCTTCTTGCTCATTGCACTACTTCTGGCCTTTATTCTGTGGGCTTGTCAGAATGGAAACATCCGGTGCCAGATTTGCATTTAA
>A_/_H4N8|CY149580|A/bufflehead/Maine/287/2011
ATGCTATCAATCACGATTCTGTTCCTGCTCATAGCAGAGATATCCTCTCAGAACTACACAGGAAATCCTGTGATATGTCTAGGACACCATGCTGTACCCAATGGGACAATGGTGAAAACCTTGACTGATGACCAAATAGAGGTTGTCGCTGCCCAGGAATTAGTGGAATCGCAACATCTACCGGAGTTGTGTCCTAGCCCTTTGAGATTAGTAGATGGCCAAACTTGTGACATCGTCAGTGGTGCTCTGGGAAGCCCGGGCTGTGATCACTTGAATGGTGCAGAATGGGATATCTTCATAGAGCGACCCACTGCCGTGGACACTTGTTACCCATTTGATGTACCAGATTACCAGAGCCTACGGAGTATCTTAGCAAACAATGGGAAATTTGAGTTCATCACGGAGGAATTCCAATGGAGCACAGTCAAGCAGAATGGGAAATCAGGAGCATGTAAAAGAGCAAATGTAAATGACTTTTTCAACAGACTGAATTGGCTAACCAAATCTGATGGGAATGCATACCCACTCCAAAACCTGACAAAGATCAACAATGGGGACTATGCAAGGCTCTACATATGGGGGGTTCACCATCCTTCAACTGACACAGAACAAACCAATTTGTATAAGAACAACCCTGGAAGAGTGACCGTCTCTACCAAAACTAGTCAAACAAGTGTGGTGCCAAATATTGGCAGTAGACCATGGGTGAGAGGCCAAAGCGGTAGGATCAGCTTCTATTGGACAATTGTAGAACCAGGAGATCTCATAGTTTTCAACACCATAGGGAATTTAATCGCTCCAAGGGGCCATTACAAACTCAACAGTCAAAAGAAGAGCACAATCCTGAATACTGCGGTTCCTATAGGATCCTGCGTTAGTAAGTGCCACACCGACAGGGGTTCAATCACTACCACTAAACCCTTTCAGAACATCTCGAGAGTATCAATCGGGGACTGTCCCAAGTATGTCAAACAGGGGTCTTTGAAACTGGCTACAGGGATGAGGAACATCCCTGAGAAGGCAACCAGAGGTCTGTTTGGTGCAATTGCTGGCTTTATAGAGAATGGCTGGCAAGGGCTAATTGATGGGTGGTATGGGTTCAGGCATCAGAATGCAGAAGGAACAGGGACGGCTGCAGATCTCAAGTCGACACAGGCAGCTATTGATCAAATCAATGGAAAATTGAATCGCCTCATTGAGAAAACAAATGAGAAATACCACCAAATTGAGAAGGAATTTGAACAAGTAGAGGGAAGAATCCAAGACTTGGAGAAGTATGTTGAAGACACAAAGATCGATCTATGGTCTTACAATGCTGAACTGCTGGTGGCATTAGAAAATCAACACACTATAGATGTGACAGACTCTGAAATGAACAAGCTCTTTGAAAGAGTTAGGCGCCAACTAAGAGAGAATGCTGAGGACAAAGGAAATGGATGTTTTGAGATTTTCCACAAGTGTGACAACAACTGCATCGAAAGCATAAGAAATGGAACATATGACCATGATATTTACAGAGACGAAGCGATCAATAACAGATTCCAGATACAAGGGGTCAAATTGACTCAAGGATACAAGGACATCATTCTCTGGATTTCCTTTTCCATATCATGCTTTTTACTCGTTGCACTACTTTTAGCCTTTATTTTGTGGGCTTGTCAGAATGGAAACATCCGGTGCCAAATTTGCATTTAG
>A_/_H4N8|CY149596|A/bufflehead/Maine/338/2011
ATGCTATCAATCACGATTCTGTTCCTGCTCATAGCAGAGATATCCTCTCAGAACTACACAGGAAATCCTGTGATATGTCTAGGACACCATGCTGTACCCAATGGGACAATGGTGAAAACCTTGACTGATGACCAAATAGAGGTTGTCGCTGCCCAGGAATTAGTGGAATCGCAACATCTACCGGAGTTGTGTCCTAGCCCTTTGAGATTAGTAGATGGCCAAACTTGTGACATCGTCAATGGTGCTCTGGGAAGCCCGGGCTGTGATCACTTGAATGGTGCAGAATGGGATATCTTCATAGAGCGACCCACTGCCGTGGACACTTGTTACCCATTTGATGTACCAGATTACCAGAGCCTACGGAGTATCTTAGCAAACAATGGGAAATTTGAGTTCATCGCGGAGGAATTCCAATGGAGCACAGTCAAGCAGAATGGGAAATCAGGAGCATGTAAAAGAGCAAATGTAAATGACTTTTTCAACAGACTGAATTGGCTAACCAAATCTGATGGGAATGCATACCCACTCCAAAACCTGACAAAGATCAACAATGGGGACTATGCAAGGCTCTACATATGGGGGGTTCACCATCCTTCAACTGACACAGAACAAACCAATTTGTATAAGAACAACCCTGGAAGAGTGACCGTCTCTACCAAAACTAGTCAAACAAGTGTGGTGCCAAATATTGGCAGTAGACCATGGGTGAGAGGCCAAAGCGGTAGGATCAGCCTCTATTGGACAATTGTAGAACCAGGAGATCTCATAGTTTTCAACACCATAGGGAATTTAATCGCTCCAAGGGGCCATTACAAACTCAACAGTCAAAAGAAGAGCACAATCCTGAATACTGCGGTTCCTATAGGATCCTGCGTTAGTAAGTGCCACACCGATAGGGGTTCAATCACTACCACTAAACCCTTTCAGAACATCTCGAGAGTATCAATCGGGGACTGTCCCAAGTATGTCAAACAGGGGTCTTTGAAACTGGCTACAGGGATGAGGAACATCCCTGAGAAGGCAACCAGAGGTCTGTTTGGTGCAATTGCTGGCTTTATAGAGAATGGCTGGCAAGGACTAATTGATGGGTGGTATGGGTTCAGGCATCAGAATGCAGAAGGAACAGGGACGGCTGCAGATCTCAAGTCGACACAGGCAGCTATTGATCAAATCAATGGAAAATTGAATCGCCTCATTGAGAAAACAAATGAGAAATATCACCAAATTGAGAAGGAATTTGAACAAGTAGAGGGAAGAATCCAAGACTTGGAGAAGTATGTTGAAGACACAAAGATCGATCTATGGTCTTACAATGCTGAATTGCTAGTGGCATTAGAAAATCAACATACTATAGATGTGACAGACTCTGAAATGAACAAGCTCTTTGAAAGAGTTAGGCGCCAACTAAGAGAGAATGCTGAGGACAAAGGAAATGGATGTTTTGAGATTTTCCACAAGTGTGACAACAACTGCATCGAAAGCATAAGAAATGGAACATATGACCATGATATTTACAGAGACGAAGCGATCAATAACAGATTCCAGATACAAGGGGTCAAATTGACTCAAGGATACAAGGACATCATTCTCTGGATTTCCTTTTCCATATCATGCTTTTTACTCGTTGCACTACTTTTAGCCTTTATTTTGTGGGCTTGTCAGAATGGAAACATCCGGTGCCAAATTTGCATTTAG
>A_/_H4N9|KF258950|A/duck/Jiangxi/22041/2008
ATGCTATCAATTGTGATTTTGTTTCTGCTTGTTGCAGAGAGCTCTTCTCAAAACTACACAGGAAACCCTGTGATATGCATGGGACATCATGCTGTGGCCAATGGGACTATGGTAAAGACCCTCACTGATGATCAAGTGGAAGTGGTCACTGCACAAGAACTGGTGGAATCACAGAACCTCCCGGAACTATGCCCGAGTCCTCTAAGACTAGTCGATGGCCAGACCTGTGATATCATCAATGGAGCCTTAGGAAGCCCAGGATGTGACCATTTGAATGGTGCTGAATGGGACATTTTCATAGAAAGGCCCAATGCAATGGACACTTGCTATCCATTTGATGTGCCAGATTATCAGAGCCTAAGGAGCATACTCGCCAACAATGGGAAATTCGAATTCATTGCTGAAGAATTCCAATGGAGCACCGTGAAGCAAAATGGCAAATCCGGGGCCTGCAAGAGGGCAAATGTGAACGATTTCTTTAATAGACTGAATTGGCTCGTGAAGTCAGACGGGAATGCATACCCTCTCCAGAATTTGACAAAAGTAAACAACGGTGATTATGCGAGGCTTTACATCTGGGGAGTTCACCACCCTTCGACGGATACCGAGCAAACCAACCTGTATAAGAACAATCCTGGTAGGGTCACTGTATCTACCAAAACCAGTCAAACAAGTGTGGTGCCCAACATTGGCAGCAGGCCTTGGGTGAGAGGACAAAGTGGCAGAATCAGCTTCTATTGGACTATTGTAGAGCCTGGAGATTTGATAGTCTTCAACACAATAGGAAATTTAATTGCCCCAAGAGGACATTACAAATTAAACAGTCAGAAGAAGAGCACAATTCTGAACACTGCAACTCCCATAGGCTCATGTGTCAGTAAATGTCATACAGACAAAGGTTCTCTCTCTACCACCAAGCCCTTTCAAAATATCTCAAGGGTAGCAATTGGAGATTGTCCCAAATATGTCAAACAAGGCTCCCTAAAACTTGCAACTGGGATGAGAAATATCCCTGAGAAGGCATCAAGAGGGCTTTTTGGAGCAATAGCTGGATTCATAGAGAATGGATGGCAAGGCCTGATTGATGGTTGGTATGGCTTCAGACATCAAAATGCAGAAGGAACAGGAACAGCTGCTGATCTAAAATCCACTCAGGCAGCCATCGATCAGATCAATGGGAAACTCAATCGTCTTATTGAGAAAACAAACGAGAAATACCATCAAATCGAAAAAGAGTTCGAACAAGTTGAAGGAAGAATCCAAGACCTGGAGAAATATGTTGAAGACACAAAGATTGATCTATGGTCATATAATGCAGAGCTATTAGTCGCTCTGGAAAACCAGCATACTATAGATGTGACTGACTCGGAGATGAACAAGCTCTTTGAAAGAGTAAGGCGACAACTCAGGGAGAATGCTGAAGACAAAGGAAATGGATGTTTTGAAATATTCCACAAATGTGACAACAACTGCATTGAAAGCATTCGGAATGGGACCTATGATCATGATGTTTATAGAAATGAAGCGATCAACAATCGATTCCAAATACAGGGTGTCAAATTGACCCAGGGATACAAGGACATCATCCTTTGGATTTCGTTCTCCATATCATGCTTTTTGCTCGTAGCACTGCTTTTGGCCTTCATTTTGTGGGCTTGTCAGAACGGAAACATCCGGTGCCAGATTTGCATTTGA
>A_/_H4N6|CY146596|A/duck/Hunan/S11893/2012
ATGCTATCAATTGTGATTTTGTTTCTGCTTGTTGCAGAGAGTTCTTCTCAAAACTACACAGGAAACCCTGTGATATGCATGGGACATCATGCTGTAGCCAATGGGACTATGGTAAAGACCCTCACTGATGATCAAGTGGAAGTGGTCACTGCACAGGAACTGGTGGAATCACAGAACCTTCCGGAACTATGCCCGAGTCCTCTAAGACTAGTCGATGGTCAGACCTGTGATATCATCAATGGAGCCTTAGGAAGCCCAGGATGTGACCATTTGAATGGTGCTGAATGGGACATTTTCATAGAAAGGCCCAATGCGGTGGACACTTGCTATCCATTTGATGTGCCAGATTACCAGAGCCTAAGGAGCATACTCGCCAACAATGGGAAATTCGAATTCATTGCTGAAGAATTCCAATGGAGCACCGTGAAGCAAAATGGCAAATCCGGGGCCTGCAAGAGGGCAAATGTGAACGATTTCTTTAACAGGCTGAATTGGCTCGTGAAGTCAGACGGGAATGCATACCCTCTCCAGAATTTGACAAAAGTAAACAACGGTGATTATGCGAGGCTTTACATCTGGGGAGTTCACCACCCTTCGACGGATGCCGAGCAAACCAACCTGTACAAGAACAATCCTGGTAGGGTCACTGTATCTACCAAAACTAGTCAAACAAGTGTAGTGCCCAACATTGGCAGCAGACCTTGGGTGAGAGGACAAAGTGGCAGAATCAGCTTCTATTGGACTATTGTAGAGCCTGGAGATTTGATAGTCTTCAACACAATAGGAAATTTAATTGCCCCAAGAGGACATTACAAATTAAACAGTCAGAAGAAGAGCACAATTCTGAACACTGCAACTCCCATAGGCTCGTGCGTCAGTAAATGTCATACAGACAAAGGTTCTCTCTCTACCACAAAGCCCTTTCAAAATATCTCAAGGATAGCAATTGGAGACTGTCCCAAATATGTCAAACAGGGCTCCCTAAAACTTGCAACTGGGATGAGAAATATCCCTGAAAAGGCATCAAGAGGGCTTTTTGGGGCAATAGCTGGGTTCATAGAAAATGGATGGCAAGGCCTGATTGATGGTTGGTATGGCTTCAGACACCAAAATGCAGAAGGAACAGGAACAGCTGCTGATCTAAAATCCACTCAGGCAGCCATCGATCAGATCAATGGAAAACTTAATCGTCTTATTGAGAAGACAAACGAGAAATACCATCAAATCGAAAAAGAATTCGAACAAGTTGAAGGAAGAATCCAAGACCTGGAGAAGTATGTTGAAGACACAAAGATTGATCTATGGTCATATAATGCAGAGCTATTAGTAGCTCTGGAAAACCAGCATACTATAGATGTGACTGACTCGGAGATGAACAAGCTCTTTGAAAGAGTGAGACGACAACTCAGGGAGAATGCTGAAGACAAAGGAAATGGGTGCTTTGAAATATTCCACAAATGTGACAACAACTGCATTGAAAGCATTCGAAATGGGACCTATGATCATGATATTTATAGAGATGAGGCGATCAACAATCGATTCCAAATACAGGGAGTCAAATTGACCCAGGGATACAAGGACATCATCCTTTGGATTTCGTTCTCCATATCATGCTTTTTGCTCGTAGCACTGCTTTTGGCCTTCATTTTGTGGGCTTGTCAGAACGGAAACATCCGGTGCCAGATTTGCATTTAA
>A_/_H4N9|CY146588|A/duck/Hunan/S11643/2012
ATGCTATCAATTGTGATTTTGTTTCTGCTTGTTGCAGAGAGCTCTTCTCAAAACTACACAGGAAACCCTGTGATATGCATGGGACATCATGCTGTGGCCAATGGGACTATGGTAAAGACCCTCACTGATGATCAAGTGGAAGTGGTCACTGCACAAGAACTGGTGGAATCACAGAACCTCCCGGAACTATGCCCGAGTCCTCTAAGACTAGTCGATGGCCAGACCTGTGACATCATCAATGGAGCCTTAGGAAGCCCAGGATGTGATCATTTGAATGGTGCTGAGTGGGACATTTTCATAGAGAGGCCCAATGCAGTGGACACTTGCTATCCATTCGATGTGCCAGATTATCAGAGCCTGAGGAGCATACTTGCCAACAATGGGAAATTCGAATTTATTGCTGAAGAGTTCCAATGGAGCACCGTGAAGCAAAATGGTAAATCCGGGGCCTGCAAGAGGGCAAATGTGAACGATTTCTTTAATAGGCTGAATTGGCTCGTGAAGTCAGACGGGAATGCGTACCCTCTCCAGAATTTGACAAAAGTAAACAACGGTGATTATGCGAGGCTTTACATCTGGGGAGTTCATCACCCTTCAACAGACACTGAGCAAACTAACCTGTACAAGAATAATCCTGGTAGGGTCACAGTATCTACCAAAACTAGTCAAACAAGTGTAGTGCCCAACATCGGCAGCAGACCTTGGGTGAGAGGGCAAAGTGGCAGAATCAGCTTCTATTGGACTATTGTAGAGCCTGGGGATTTGATAGTCTTCAACACAATAGGGAATTTGATTGCCCCAAGAGGGCATTACAAGTTGAACAATCAGAAGAAGAGCACAATTCTGAACACTGCAACTCCCATAGGCTCATGTGTCAGTAAATGTCATACAGACAAAGGTTCTATCTCTACCACCAAGCCCTTTCAAAATATCTCAAGGATAGCAATTGGAGATTGTCCCAAATATGTCAAACAAGGCTCCTTAAAACTTGCAACTGGGATGAGAAATATCCCTGAAAAGGCATCAAGAGGGCTTTTTGGAGCAATAGCTGGGTTCATAGAAAATGGATGGCAAGGCCTGATTGATGGTTGGTACGGTTTCAGACACCAAAATGCAGAAGGGACAGGAACAGCTGCTGATCTAAAATCCACTCAGGCAGCCATCGATCAGATCAATGGAAAACTTAATCGTCTTGTTGAGAAGACAAACGAGAAATACCATCAAATTGAGAAAGAATTCGAACAAGTTGAAGGAAGGATCCAAGACCTGGAGAAGTATGTTGAGGACACAAAGATTGATCTATGGTCATATAATGCAGAGCTATTAATTGCTCTGGAAAACCAGCATACTATAGATGTAACTGACTCGGAGATGAACAAGCTCTTTGAAAGAGTAAGGCGACAGCTCAGGGAGAATGCTGAAGACAAAGGAAATGGGTGCTTCGAAATATTCCACAAATGTGACAACAACTGCATTGAAAGCATTCGGAATGGAACCTATGATCATGATGTCTATAGAGATGAAGCAATCAATAATCGATTCCAAATACAGGGAGTCAAATTGACCCAGGGATACAAGGACATCATTCTTTGGATCTCGTTCTCCATATCATGCTTTTTGCTCGTAGCACTGCTTTTGGCCTTCATTTTGTGGGCTTGTCAAAACGGAAACATCCGGTGCCAGATTTGCATTTAA
>A_/_H4N2|CY146572|A/duck/Hunan/S11313/2012
ATGCTATCAATTGTGATTTTGTTTCTGCTTGTTGCAGAGAGCTCTTCTCAAAACTACACAGGAAACCCTGTGATATGCATGGGACATCATGCTGTGGCCAATGGGACTATGGTAAAGACCCTCACTGATGATCAAGTGGAAGTGGTCACTGCACAGGAATTGGTGGAATCACAGAACCTCCCGGAACTATGCCCGAGTCCTCTAAGACTAGTCGATGGCCAGACCTGTGATATCATCAATGGAGCCTTAGGAAGCCCAGGATGTGACCATTTGAATGGTGCTGAATGGGACATTTTCATAGAAAGGCCCAATGCAGTGGACACTTGCTATCCATTTGATGTGCCAGATTATCAGAGCCTAAGGAGCATACTCGCCAACAATGGGAAATTCGAATTCATTGCTGAAGAATTCCAATGGAGCACTGTGAAGCAAAATGGCAAGTCCGGGGCCTGCAAGAGGGCAAATGTGGACGATTTCTTTAATAGACTGAATTGGCTCGTGAAGTCAGACGGGAATGCATACCCTCTCCAGAATTTGACAAAAGTAAACAACGGTGACTATGCGAGGCTTTACATCTGGGGAGTTCACCACCCTTCGACGGATACCGAGCAAACCAACCTGTACAAGAACAATCCTGGTAGGGTCACTGTATCTACCAAAACCAGTCAAACAAGTGTAGTGCCCAACATTGGCAGCAGACCTTGGGTGAGAGGACAAAGTGGCAGAATCAGCTTCTATTGGACTATTGTAGAGCCTGGAGATTTGATAGTTTTCAACACAATAGGAAATTTAATTGCCCCAAGAGGACATTACAAATTAAACAGTCAGAAAAAGAGCACAATTCTGAACACTGCGACTCCCATAGGCTCATGTGTCAGTAAATGTCATACAGACAAAGGTTCTCTCTCTACCACCAAGCCCTTTCAAAATATCTCAAGGATAGCAATTGGAGATTGTCCTAAATATGTTAAACAAGGCTCCCTAAAACTTGCAACTGGGATGAGAAATATCCCTGAAAAGGCATCAAGAGGGCTTTTTGGGGCAATAGCTGGGTTCATAGAGAATGGATGGCAAGGTCTGATTGATGGTTGGTATGGTTTCAGACACCAAAATGCAGAAGGAACAGGGACAGCTGCTGATCTAAAATCCACTCAGGCAGCCATCGATCAAATCAATGGAAAACTCAATCGTCTTATTGAGAAAACAAACGAGAAATACCATCAAATCGAAAAAGAATTCGAACAAGTTGAAGGAAGAATCCAAGACCTGGAGAAGTATGTTGAAGACACAAAGATTGATCTATGGTCATATAATGCAGAGCTATTAGTCGCTCTGGAAAACCAGCATACTATAGATGTGACTGACTCGGAGATGAACAAACTCTTTGAAAGGGTAAGGCGACAACTCAGGGAGAATGCTGAAGACAGAGGAAATGGGTGTTTTGAAATATTCCACAAATGTGACAACAACTGCATTGAAAGCATTCGGAATGGGACCTATGATCATGATGTTTATAGAGATGAAGCGATCAACAATCGATTCCAAATACAGGGAGTCAAATTGACCCAGGGATACAAGGACATCATCCTTTGGATTTCGTTCTCCATATCATGCTTTTTGCTCGTAGCACTGCTTTTGGCCTTCATTTTGTGGGCTTGTCAGAACGGAAACATCCGGTGCCAGATTTGCATTTAA
>A_/_H4N6|CY146556|A/duck/Hunan/S11200/2012
ATGCTATCAATTGTGATTTTGTTTCTGCTTGTTGCAGAGAGCTCTTCTCAAAACTACACAGGAAACCCTGTGATATGCATGGGACATCATGCTGTGGCCAATGGGACTATGGTAAAGACCCTCACTGATGATCAAGTGGAAGTGGTCACTGCACAAGAACTGGTGGAATCACAGAATCTCCCGGAACTATGCCCGAGTCCTCTAAGACTAGTCGATGGCCAGACCTGTGACATCATCAATGGAGCCTTAGGAAGCCCAGGATGTGATCACTTGAATGGTGCTGAGTGGGACATTTTCATAGAGAGGCCCAATGCAGTGGACACTTGCTATCCATTTGATGTGCCAGATTATCAGAGCCTGAGGAGCATACTTGCCAACAATGGGAAATTCGAATTTATTGCTGAAGAATTCCAATGGAGCACCGTGAAGCAAAATGGTAAATCCGGGGCCTGCAAGAGGGCAAATGTGAACGATTTCTTTAATAGGCTGAATTGGCTCGTGAAGTCAGACGGGAATGCGTACCCTCTCCAGAATTTGACAAAGGTAAACAACGGTGATTATGCGAGGCTTTACATCTGGGGAGTTCATCACCCTTCAACAGACACTGAGCAAACCAACCTGTACAAGAATAATCCTGGTAGGGTCACTGTATCTACCAAAACTAGTCAAACAAGTGTAGTGCCCAACATCGGCAGCAGACCTTGGGTGAGAGGACAAAGTGGCAGAATCAGCTTCTATTGGACTATTGTAGAGCCTGGGGATTTGATAGTCTTCAACACAATAGGGAATTTAATTGCCCCAAGAGGACATTACAAATTGAACAATCAGAAGAAGAGCACAATTATGAACACTGCAACTCCCATAGGCTCATGTGTCAGTAAATGTCATACAGACAAAGGTTCTCTCTCTACCACCAAGCCCTTTCAAAATATCTCAAGGATAGCAATTGGAGATTGTCCCAAATATGTCAAACAGGGCTCCTTAAAACTTGCAACTGGGATGAGAAATATCCCTGAAAAGGCATCAAGAGGGCTTTTTGGAGCAATAGCTGGGTTCATAGAAAATGGATGGCAAGGCCTGATTGATGGTTGGTACGGTTTCAGACACCAAAATGCGGAAGGAACAGGAACAGCTGCTGATCTAAAATCCACTCAGGCAGCCATCGATCAGATCAATGGGAAACTTAATCGTCTTATTGAGAAGACAAACGAGAAATACCATCAAATTGAGAAAGAATTTGAACAAGTTGAAGGAAGGATCCAAGACCTGGAGAAGTATGTTGAGGACACAAAGATTGATCTATGGTCATATAATGCAGAGCTATTAGTCGCTCTGGAAAACCAGCATACTATAGATGTAACTGACTCGGAGATGAACAAGCTCTTTGAAAGAGTAAGGCGACAACTCAGGGAGAATGCTGAAGACAAAGGAAATGGGTGCTTCGAAATATTCCACAAATGTGACAACAACTGCATTGAAAGCATTCGGAATGGGACCTATGATCATGATGTCTATAGAGATGAAGCGATCAACAATCGATTCCAAATACAGGGAGTCAAATTGACCCAGGGGTACAAGGACATCATTCTTTGGATCTCGTTCTCCATATCATGCTTTTTGCTCGTAGCACTGCTTTTGGCCTTCATTTTGTGGGCTTGTCAGAACGGAAACATCCGGTGCCAGATTTGCATTTAA
>A_/_H4N6|CY146548|A/duck/Hunan/S11090/2012
ATGCTATCAATTGTGATTTTGTTTCTGCTTGTTGCAGAGAGCTCTTCTCAAAACTACACAGGAAACCCTGTGATATGCATGGGACATCATGCTGTGGCCAATGGGACTATGGTAAAGACCCTCACTGATGATCAAGTGGAAGTGGTCACTGCACAAGAACTGGTGGAATCACAGAATCTCCCGGAACTATGCCCGAGTCCTCTAAGACTAGTCGATGGCCAGACCTGTGACATCATCAATGGAGCCTTAGGAAGCCCAGGATGTGATCACTTGAATGGTGCTGAGTGGGACATTTTCATAGAGAGGCCCAATGCAGTGGACACTTGCTATCCATTTGATGTGCCAGATTATCAGAGCCTGAGGAGCATACTTGCCAACAATGGGAAATTCGAATTTATTGCTGAAGAATTCCAATGGAGCACCGTGAAGCAAAATGGTAAATCCGGGGCCTGCAAGAGGGCAAATGTGAACGATTTCTTTAATAGGCTGAATTGGCTCGTGAAGTCAGACGGGAATGCGTACCCTCTCCAGAATTTGACAAAGGTAAACAACGGTGATTATGCGAGGCTTTACATCTGGGGAGTTCATCACCCTTCAACAGACACTGAGCAAACCAACCTGTACAAGAATAATCCTGGTAGGGTCACTGTATCTACCAAAACTAGTCAAACAAGTGTAGTGCCCAACATCGGCAGCAGACCTTGGGTGAGAGGACAAAGTGGCAGAATCAGCTTCTATTGGACTATTGTAGAGCCTGGGGATTTGATAGTCTTCAACACAATAGGGAATTTAATTGCCCCAAGAGGACATTACAAGTTGAACAATCAGAAGAAGAGCACAATTATGAACACTGCAACTCCCATAGGCTCATGTGTCAGTAAATGTCATACAGACAAAGGTTCTCTCTCTACCACCAAGCCCTTTCAAAATATCTCAAGGATAGCAATTGGAGATTGTCCCAAATATGTCAAACAGGGCTCCTTAAAACTTGCAACTGGGATGAGAAATATCCCTGAAAAGGCATCAAGAGGGCTTTTTGGAGCAATAGCTGGGTTCATAGAAAATGGATGGCAAGGCCTGATTGATGGTTGGTACGGTTTCAGACACCAAAATGCGGAAGGAACAGGAACAGCTGCTGATCTAAAATCCACTCAGGCAGCCATCGATCAGATCAATGGGAAACTTAATCGTCTTATTGAGAAGACAAACGAGAAATACCATCAAATTGAGAAAGAATTTGAACAAGTTGAAGGAAGGATCCAAGACCTGGAGAAGTATGTTGAGGACACAAAGATTGATCTATGGTCATATAATGCAGAGCTATTAGTCGCTCTGGAAAACCAGCATACTATAGATGTAACTGACTCGGAGATGAACAAGCTCTTTGAAAGAGTAAGGCGACAACTCAGGGAGAATGCTGAAGACAAAGGAAATGGGTGCTTCGAAATATTCCACAAATGTGACAACAACTGCATTGAAAGCATTCGGAATGGGACCTATGATCATGATGTCTATAGAGATGAAGCGATCAACAATCGATTCCAAATACAGGGAGTCAAATTGACCCAGGGGTACAAGGACATCATTCTTTGGATCTCGTTCTCCATATCATGCTTTTTGCTCGTAGCACTGCTTTTGGCCTTCATTTTGTGGGCTTGTCAGAACGGAAACATCCGGTGCCAGATTTGCATTTAA
>A_/_H4N8|AB829333|A/mallard/Alberta/209/1977
ATGCTATCAATCGCGATTCTGTTTCTGCTCATAGCAGAGGGCTCCTCTCAGAATTACACAGGGAATCCTGTGATATGCCTGGGACATCATGCTGTATCCAATGGAACAATGGTGAAAACCTTGACTGATGACCAAGTAGAAGTTGTCACTGCTCAAGAATTGGTGGAATCGCAACATCTACCGGAATTGTGTCCTAGCCCTTTAAGATTAGTAGATGGGCAAACTTGTGACATCGTCAATGGTGCTCTGGGGAGCCCGGGCTGTGATCACTTGAATGGTGCAGAATGGGATGTCTTCATAGAGCGACCCACCGCTGTGGACACTTGTTACCCATTTGATGTGCCAGATCATCAGAGTCTACGGAGTATCTTAGCAAACAATGGGAGATTTGAGTTCATTGCTGAGGAATTTCAATGGAACACAGTCAAGCAAAATGGGAAATCCGGGGCATGCAAAAGAGCAAATGTGAATGACTTTTTCAACAGACTGAACTGGCTGACCAAATCCGATGGGAATGCATATCCACTCCAAAACCTGACAAAGGCCAACAACGGAGACTACGCGAGACTTTACATATGGGGAGTTCACCATCCTTCAACTGACACAGAACAAACCAACTTATATAAGAATAACCCTGGAAGAGTGACTGTTTCAACCAAAACCAGTCAAACAAGTGTAGTACCAAATATTGGCAGTAGACCATGGGTGAGAGGCCAAAGCGGCAGGATCAGCTTCTATTGGACTATTGTAGAACCAGGAGATCTCATAGTCTTCAACACCATAGGGAATTTAATTGCTCCGAGAGGTCATTACAAACTCAACAGCCAAAAGAAGAGTACAATTCTGAATACTGCAGTTCCTATAGGATCTTGCGTTAGTAAATGTCACACCGACAGGGGTTCAATCTCTACAACTAAACCCTTTCAGAACATCTCGAGAATATCAATCGGGGATTGTCCCAAGTATGTCAAACAGGGATCCTTGAAACTAGCTACAGGAATGAGGAACATCCCTGAGAAGGCAACCAGAGGTCTATTTGGTGCAATTGCTGGCTTCATAGAGAATGGCTGGCAAGGTCTAATCGATGGTTGGTATGGGTTTAGGCACCAAAATGCAGAAGGGACAGGGACAGCTGCAGATCTCAAGTCGACCCAGGCAGCTATTGATCAAATTAATGGAAAACTGAATCGTCTCATCGAGAAAACAAATGAGAAATACCATCAAATTGAAAAGGAATTTGAACAAGTAGAGGGAAGAATTCAAGACTTAGAGAAGTATGTTGAAGACACAAAGATTGACCTGTGGTCTTACAATGCTGAATTATTGGTGGCATTAGAAAATCAACATACTATAGATGTGACAGACTCCGAAATGAACAAACTCTTTGAAAGAGTTAGACGCCAACTACGAGAGAATGCTGAAGACAAAGGAAATGGATGTTTTGAAATTTTCCACCAGTGTGACAACAACTGCATTGAGAGCATAAGGAACGGGACATATGACCATGATATTTACAGAGACGAGGCAATCAATAACAGATTCCAGATACAAGGAGTTAAATTGACTCAAGGATACAAGGACATCATTCTCTGGATTTCCTTTTCCATATCATGCTTCTTGCTCGTTGCACTACTTTTAGCCTTTATTTTGTGGGCTTGTCAGAATGGAAACATCCGGTGCCAGATTTGCATTTAA
>A_/_H4N1|CY146537|A/mallard/New_Jersey/AI09-6446/2009
ATGCTATCAATCGCGATTCTGCTTCTGCTAATAGCAGAGGGCTCCTCTCAAAATTACACAGGAAATCCTGTGATATGCCTGGGGCACCATGCTGTGTCCAATGGGACAATGGTGAAAACCTTGACAGATGACCAAATAGAAGTTGTCACTGCCCAGGAATTAGTAGAATCGCAGCACCTACCGGAATTGTGTCCTAGCCCTTTAAGGTTGGTAGACGGGCAAACTTGCGATATCGTCAATGGTGCTCTGGGAAGCCCTGGCTGTGATCACCTAAATGGTGCGGAGTGGGATGTCTTCATAGAGCGACCCACCGCTGTGGACACTTGTTATCCATTTGATGTGCCAGATTATCAGAGCCTACGGAGCATCTTAGCAAACAATGGAAAATTTGAATTCATTGCTGAGGAATTCCAATGGAACACAGTCAAACAAAATGGGAAATCCGGAGCATGCAAAAGAGCAAATGTGAATGATTTCTTCAATAGATTGAATTGGCTGACCAAATCTGATGGAAATGCATACCCACTCCAAAACTTGACAAAAGTCAACAATGGGGACTACGCAAGACTTTACATATGGGGGGTTCATCATCCTTCAACCGACACAGAACAAACCAACCTGTATAAGAATAACCCCGGAAGAGTGACTGTTTCTACTCAAACCAGTCAAACAAGTGTAGTACCAAACATTGGCAGTAGACCATGGGTGAGAGGCCAAAGCGGCAGGATCAGTTTCTACTGGACAATTGTGGAACCAGGAGATCTCATAGTATTCAACACCATAGGGAATCTAATTGCTCCGAGAGGTCATTATAAACTCAACAACCAGAAGAAGAGTACAATTCTAAATACTGCAGTTCCCATAGGATCTTGCGTTAGTAAATGCCACACTGACAAGGGTTCAATTTCTACAACTAAACCCTTTCAGAACATCTCGAGAATATCAATTGGGGATTGTCCCAAGTATGTCAAACAGGGATCTTTGAAACTTGCTACGGGAATGAGGAACATCCCTGAGAAAGCAACCAGAGGACTATTTGGTGCAATTGCTGGGTTCATAGAGAATGGCTGGCAAGGTCTGATTGATGGTTGGTATGGATTCAGGCACCAAAATGCAGAAGGAACAGGAACAGCTGCAGATCTCAAGTCGACCCAAGCAGCCATTGACCAAATTAATGGAAAGCTAAATCGCCTCATTGAGAAAACGAATGAGAAATACCACCAGATCGAAAAGGAATTCGAACAAGTAGAGGGAAGAATTCAGGACTTAGAGAAATATGTTGAAGACACGAAGATTGATCTGTGGTCTTACAATGCTGAACTGTTGGTGGCATTAGAAAATCAACATACTATAGACGTGACAGATTCCGAAATGAACAAACTCTTTGAAAGAGTTAGACGCCAACTACGAGAGAATGCTGAGGACAAAGGGAATGGATGTTTCGAAATTTTCCATCAATGTGACAACAGTTGCATTGAAAGCATAAGGAACGGGACATATGACCATGATATTTACAGAGACGAGGCTATCAACAACAGATTCCAGATACAAGGAGTCAAATTGACTCAAGGATACAAGGACATTATCCTCTGGATTTCCTTTTCCATATCATGCTTCTTGCTCGTTGCACTACTTTTAGCCTTCATTTTGTGGGCTTGTCAGAATGGAAACATCCGGTGCCAGATTTGCATTTAA
>A_/_H4N6|CY145833|A/mallard/New_Jersey/Sg-00967/2008
ATGCTATCAATCACGATTCTGTTCCTGCTCATAGCAGAGGTATCCTCTCAGAACTACACAGGAAATCCTGTGATATGTCTGGGACACCATGCTGTATCTAATGGGACAATGGTGAAAACCTTAACTGATGACCAAATAGAGGTTGTCGCTGCCCAGGAATTAGTGGAATCGCAACATCTATCGGAGTTGTGTCCTAGCCCTTTGAGATTAGTAGATGGCCAAACTTGTGACATCGTCAATGGTGCTCTGGGAAGCCCGGGTTGTGATCACTTGAATGGTGCAGAATGGGATGTCTTCATAGAGCGACCCACTGCCGTGGACACTTGTTACCCATTTGATGTGCCAGATTACCAGAGCCTACGGAGTATCTTAGCAAACAATGGGAAATTTGAGTTCATCGCAGAGGAATTCCAATGGAACACAGTCAAGCAGAATGGGAAATCAGGAGCATGTAAAAGAGCAAATGTAAATGACTTTTTCAACAGATTGAATTGGCTAACCAAGTCTGATGGGAATGCATACCCACTCCAAAATCTGACAAAGATCAACAATGGGGACTATGCAAGGCTCTACATATGGGGAGTTCACCATCCTTCAACTGACACAGAACAAACCAACTTGTATAAGAACAACCCTGGAAGAGTGACCGTCTCTACCAAAACTAGTCAAACAAGTGTGGTGCCAAATATTGGCAGTAGACCATGGGTGAGAGGCCAAAGCGGTAGGATCAGCTTCTATTGGACAATTGTAGAACCAGGAGATCTCATAGTTTTCAACACCATAGGGAATTTAATCGCTCCAAGGGGCCATTACAAACTCAACAGTCAAAAGAAGAGCACAATCCTGAATACTGCGGTTCCTATAGGATCCTGCGTTAGTAAGTGCCACACCGACAGGGGTTCAATCACTACCACTAAACCCTTTCAGAACATCTCGAGAATATCAATCGGGGACTGTCCCAAGTATGTCAAACAGGGGTCTTTGAAACTGGCTACAGGGATGAGGAACATCCCTGAGAAGGCAACCAGAGGTCTGTTTGGTGCAATTGCTGGCTTTATAGAGAATGGCTGGCAAGGATTAATTGATGGGTGGTATGGGTTCAGGCATCAGAATGCAGAAGGGACAGGGACGGCTGCAGATCTCAAGTCGACTCAGGCAGCTATTGATCAAATCAATGGAAAATTGAATCGCCTCATTGAGAAAACAAATGAGAAATATCACCAAATTGAGAAGGAATTTGAACAAGTAGAGGGAAGAATCCAAGACTTGGAGAAGTATGTTGAAGACACAAAGATTGACCTATGGTCTTACAATGCTGAATTGCTGGTGGCATTAGAAAATCAACATACTATAGATGTGACAGACTCTGAAATGAACAAACTCTTTGAAAGAGTTAGGCGCCAACTAAGAGAGAATGCTGAGGACAAAGGAAATGGATGTTTTGAAATTTTCCACCAATGTGACAACAACTGCATCGAAAGCATAAGAAATGGAACATATGACCATGATATTTACAGAGACGAAGCGATCAATAACAGATTCCAGATACAGGGGGTCAAATTGACTCAAGGATACAAGGACATCATTCTCTGGATTTCCTTTTCCATATCATGCTTTTTACTCGTTGCACTACTTTTAGCCTTTATTTTGTGGGCTTGTCAGAATGGAAACATCCGGTGCCAGATTTGCATTTAG
>A_/_H4N6|CY145825|A/mallard/New_Jersey/Sg-00966/2008
ATGCTATCAATCACGATTCTGTTCCTGCTCATAGCAGGGGTATCCTCTCAGAACTACACAGGAAATCCTGTGATATGTCTGGGACACCATGCTGTATCTAATGGGACAATGGTGAAAACCTTAACTGATGACCAAATAGAGGTTGTCGCTGCCCAGGAATTAGTGGAATCGCAACATCTATCGGAGTTGTGTCCTAGCCCTTTGAGATTAGTAGATGGCCAAACTTGTGACATCGTCAATGGTGCTCTGGGAAGCCCGGGTTGTGATCACTTGAATGGTGCAGAATGGGATGTCTTCATAGAGCGACCCACTGCCGTGGACACTTGTTACCCATTTGATGTGCCAGATTACCAGAGCCTACGGAGTATCTTAGCAAACAATGGGAAATTTGAGTTCATCGCGGAGGAATTCCAATGGAACACAGTCAAGCAGAATGGGAAATCAGGAGCATGTAAAAGAGCAAATGTAAATGACTTTTTCAACAGATTGAATTGGCTAACCAAATCTGATGGGAATGCATACCCACTCCAAAATCTGACAAAGATCAACAATGGGGACTATGCAAGGCTCTACATATGGGGAGTTCACCATCCTTCAACTGACACAGAACAAACCAACTTGTATAAGAACAACCCTGGAAGAGTGACCGTCTCTACCAAAACTAGTCAAACAAGTGTGGTGCCAAATATTGGCAGTAGACCATGGGTGAGAGGCCAAAGCGGTAGGATCAGCTTCTATTGGACAATTGTAGAACCAGGAGATCTCATAGTTTTCAACACCATAGGGAATTTAATCGCTCCAAGGGGCCATTACAAACTCAACAGTCAAAAGAAGAGCACAATCCTGAGTACTGCGGTTCCTATAGGATCCTGCGTTAGTAAGTGCCACACCGACAGGGGTTCAATCACTACCACTAAACCCTTTCAGAACATCTCGAGAATATCAATCGGGGACTGTCCCAAGTATGTCAAACAGGGGTCTTTGAAACTGGCTACAGGGATGAGGAACATCCCTGAGAAGGCAACCAGAGGTCTGTTTGGTGCAATTGCTGGCTTTATAGAGAATGGCTGGCAAGGATTAATTGATGGGTGGTATGGGTTCAGGCATCAGAATGCAGAAGGGACAGGGACGGCTGCAGATCTCAAGTCGACTCAGGCAGCTATTGATCAAATCAATGGAAAATTGAATCGCCTCATTGAGAAAACAAATGAGAAATATCACCAAATTGAGAAGGAATTTGAACAAGTAGAGGGAAGAATCCAAGACTTGGAGAAGTATGTTGAAGACACAAAGATTGACCTATGGTCTTACAATGCTGAATTGCTGGTGGCATTAGAAAATCAACATACTATAGATGTGACAGACTCTGAAATGAACAAACTCTTTGAAAGAGTTAGGCGCCAACTAAGAGAGAATGCTGAGGACAAAGGAAATGGATGTTTTGAAATTTTCCACCAATGTGACAACAACTGCATCGAAAGCATAAGAAATGGAACATATGACCATGATATTTACAGAGACGAAGCGATCAATAACAGATTCCAGATACAGGGGGTCAAATTGACTCAAGGATACAAGGACATCATTCTCTGGATTTCCTTTTCCATATCATGCTTTTTACTCGTTGCACTACTTTTAGCCTTTATTTTGTGGGCTTGTCAGAATGGAAACATCCGGTGCCAGATTTGCATTTAG
>A_/_H4N6|CY145817|A/mallard/New_Jersey/Sg-00943/2008
ATGCTATCAATCACGATTCTGTTCCTGCTCATAGCAGAGGTATCCTCTCAGAACTACACAGGAAATCCTGTGATATGTCTGGGACACCATGCTGTATCTAATGGGACAATGGTGAAAACCTTAACTGATGACCAAATAGAGGTTGTCGCTGCCCAGGAATTAGTGGAATCGCAACATCTATCGGAGTTGTGTCCTAGCCCTTTGAGATTAGTAGATGGCCAAACTTGTGACATCGTCAATGGTGCTCTGGGAAGCCCGGGTTGTGATCACTTGAATGGTGCAGAATGGGATGTCTTCATAGAGCGACCCACTGCCGTGGACACTTGTTACCCATTCGATGTGCCAGATTACCAGAGCCTACGGAGTATCTTAGCAAACAATGGGAAATTTGAGTTCATCGCGGAGGAATTCCAATGGAACACAGTCAAGCAGAATGGGAAATCAGGAGCATGTAAAAGAGCAAATGTAAATGACTTTTTCAACAGATTGAATTGGCTAACCAAATCTGATGGGAATGCATACCCACTCCAAAATCTGACAAAGATCAACAATGGGGACTATGCAAGGCTCTACATATGGGGAGTTCACCATCCTTCAACTGACACAGAACAAACCAACTTGTATAAGAACAACCCTGGAAGAGTGACCGTCTCTACCAAAACTAGTCAAACAAGTGTGGTGCCAAATATTGGCAGTAGACCATGGGTGAGAGGCCAAAGCGGTAGGATCAGCTTCTATTGGACAATTGTAGAACCAGGAGATCTCATAGTTTTCAACACCATAGGGAATTTAATCGCTCCAAGGGGCCATTACAAACTCAACAGTCAAAAGAAGAGCACAATCCTGAATACTGCGGTTCCTATAGGATCCTGCGTTAGTAAGTGCCACACCGACAGGGGTTCAATCACTACCACTAAACCCTTTCAGAACATCTCGAGAATATCAATCGGGGACTGTCCCAAGTATGTCAAACAGGGGTCTTTGAAACTGGCTACAGGGATGAGGAACATCCCTGAGAAGGCAACCAGAGGTCTGTTTGGTGCAATTGCTGGCTTTATAGAGAATGGCTGGCAAGGATTAATTGATGGGTGGTATGGGTTCAGGCATCAGAATGCAGAAGGGACAGGGACGGCTGCAGATCTCAAGTCGACTCAGGCAGCTATTGATCAAATCAATGGAAAATTGAATCGCCTCATTGAGAAAACAAATGAGAAATATCACCAAATTGAGAAGGAATTTGAACAAGTAGAGGGAAGAATCCAAGACTTGGAGAAGTATGTTGAAGACACAAAGATTGACCTATGGTCTTACAATGCTGAATTGCTGGTGGCATTAGAAAATCAACATACTATAGATGTGACAGACTCTGAAATGAACAAACTCTTTGAAAGAGTTAGGCGCCAACTAAGAGAGAATGCTGAGGACAAAGGAAATGGATGTTTTGAAATTTTCCACCAATGTGACAACAACTGCATCGAAAGCATAAGAAATGGAACATATGACCATGATATTTACAGAGACGAAGCGATCAATAACAGATTCCAGATACAGGGGGTCAAATTGACTCAAGGATACAAGGACATCATTCTCTGGATTTCCTTTTCCATATCATGCTTTTTACTCGTTGCACTACTTTTAGCCTTTATTTTGTGGGCTTGTCAGAATGGAAACATCCGGTGCCAGATTTGCATTTAG
>A_/_H4N6|CY145799|A/mallard/New_Jersey/Sg-00941/2008
ATGCTATCAATCACGATTCTGTTCCTGCTCATAGCAGAGGTATCCTCTCAGAACTACACAGGAAATCCTGTGATATGTCTGGGACACCATGCTGTATCTAATGGGACAATGGTGAAAACCTTAACTGATGACCAAATAGAGGTTGTCGCTGCCCAGGAATTAGTGGAATCGCAACATCTATCGGAGTTGTGTCCTAGCCCTTTGAGATTAGTAGATGGCCAAACTTGTGACATCGTCAATGGTGCTCTGGGAAGCCCGGGTTGTGATCACTTGAATGGTGCAGAATGGGATGTCTTCATAGAGCGACCCACTGCCGTGGACACTTGTTACCCATTTGATGTGCCAGATTACCAGAGCCTACGGAGTATCTTAGCAAACAATGGGAAATTTGAGTTCATCGCGGAGGAATTCCAATGGAACACAGTCAAGCAGAATGGGAAATCAGGAGCATGTAAAAGAGCAAATGTAAATGACTTTTTCAACAGATTGAATTGGCTAACCAAATCTGATGGGAATGCATACCCACTCCAAAATCTGACAAAGATCAACAATGGGGACTATGCAAGGCTCTACATATGGGGAGTTCACCATCCTTCAACTGACACAGAACAAACCAACTTGTATAAGAACAACCCTGGAAGAGTGACCGTCTCTACCAAAACTAGTCAAACAAGTGTGGTGCCAAATATTGGCAGTAGACCATGGGTGAGAGGCCAAAGCGGTAGGATCAGCTTCTATTGGACAATTGTAGAACCAGGAGATCTCATAGTTTTCAACACCATAGGGAATTTAATCGCTCCAAGGGGCCATTACAAACTCAACAGTCAAAAGAAGAGCACAATCCTGAATACTGCGGTTCCTATAGGATCCTGCGTTAGTAAGTGCCACACCGACAGGGGTTCAATCACTACCACTAAACCCTTTCAGAACATCTCGAGAATATCAATCGGGGACTGTCCCAAGTATGTCAAACAGGGGTCTTTGAAACTGGCTACAGGGATGAGGAACATCCCTGAGAAGGCAACCAGAGGTCTGTTTGGTGCAATTGCTGGCTTTATAGAGAATGGCTGGCAAGGATTAATTGATGGGTGGTATGGGTTCAGGCATCAGAATGCAGAAGGGACAGGGACGGCTGCAGATCTCAAGTCGACTCAGGCAGCTATTGATCAAATCAATGGAAAATTGAATCGCCTCATTGAGAAAACAAATGAGAAATATCACCAAATTGAGAAGGAATTTGAACAAGTAGAGGGAAGAATCCAAGACTTGGAGAAGTATGTTGAAGACACAAAGATTGACCTATGGTCTTACAATGCTGAATTGCTGGTGGCATTAGAAAATCAACATACTATAGATGTGACAGACTCTGAAATGAACAAACTCTTTGAAAGAGTTAGGCGCCAACTAAGAGAGAATGCTGAGGACAAAGGAAATGGATGTTTTGAAATTTTCCACCAATGTGACAACAACTGCATCGAAAGCATAAGAAATGGAACATATGACCATGATATTTACAGAGACGAAGCGATCAATAACAGATTCCAGATACAGGGGGTCAAATTGACTCAAGGATACAAGGACATCATTCTCTGGATTTCCTTTTCCATATCATGCTTTTTACTCGTTGCACTACTTTTAGCCTTTATTTTGTGGGCTTGTCAGAATGGAAACATCCGGTGCCAGATTTGCATTTAG
>A_/_H4N6|CY145791|A/mallard/New_Jersey/Sg-00939/2008
ATGCTATCAATCACGATTCTGTTCCTGCTCATAGCAGAGGTATCCTCTCAGAACTACACAGGAAATCCTGTGATATGTCTGGGACACCATGCTGTATCTAATGGGACAATGGTGAAAACCTTAACTGATGACCAAATAGAGGTTGTCGCTGCCCAGGAATTAGTGGAATCGCAACATCTATCGGAGTTGTGTCCTAGCCCTTTGAGATTAGTAGATGGCCAAACTTGTGACATCGTCAATGGTGCTCTGGGAAGCCCGGGCTGTGATCACTTGAATGGTGCAGAATGGGATGTCTTCATAGAGCGACCCACTGCCGTGGACACTTGTTACCCATTTGATGTGCCAGATTACCAGAGCCTACGGAGTATCTTAGCAAACAATGGGAAATTTGAGTTCATCGCGGAGGAATTCCAATGGAACACAGTCAAGCAGAATGGGAAATCAGGAGCATGTAAAAGAGCAAATGTAAATGACTTTTTCAACAGATTGAATTGGCTAACCAAATCTGATGGGAATGCATACCCACTCCAAAACCTGACAAAGATCAACAATGGGGACTATGCAAGGCTCTACATATGGGGAGTTCACCATCCTTCAACTGACACAGAACAAACCAACTTGTATAAGAACAACCCTGGAAGAGTGACCGTCTCTACCAAAACTAGTCAAACAAGTGTGGTGCCAAATATTGGCAGTAGACCATGGGTGAGAGGCCAAAGCGGTAGGATCAGCTTCTATTGGACAATTGTAGAACCAGGAGATCTCATAGTTTTCAACACCGTAGGGAATTTAATCGCTCCAAGGGGCCATTACAAACTCAACAGTCAAAAGAAGAGCACAATCCTGAATACTGCGGTTCCTATAGGATCCTGCGTTAGTAAGTGCCACACCGACAGGGGTTCAATCACTACCACTAAACCCTTTCAGAACATCTCGAGAATATCAATCGGGGACTGTCCCAAGTATGTCAAACAGGGGTCTTTGAAACTGGCTACAGGGATGAGGAACATCCCTGAGAAGGCAACCAGAGGTCTGTTTGGTGCAATTGCTGGCTTTATAGAGAATGGCTGGCAAGGATTAATTGATGGGTGGTATGGGTTCAGGCATCAGAATGCAGAAGGGACAGGGACGGCTGCAGATCTCAAGTCGACTCAGGCAGCTATTGATCAAATCAATGGAAAATTGAATCGCCTCATTGAGAAAACAAATGAGAAATATCACCAAATTGAGAAGGAATTTGAACAAGTAGAGGGAAGAATCCAAGACTTGGAGAAGTATGTTGAAGACACAAAGATTGACCTATGGTCTTACAATGCTGAATTGCTGGTGGCATTAGAAAATCAACATACTATAGATGTGACAGACTCTGAAATGAACAAACTCTTTGAAAGAGTTAGGCGCCAACTAAGAGAGAATGCTGAGGACAAAGGAAATGGATGTTTTGAAATTTTCCACCAATGTGACAACAACTGCATCGAAAGCATAAGAAATGGAACATATGACCATGATATTTACAGAGACGAAGCGATCAATAACAGATTCCAGATACAGGGGGTCAAATTGACTCAAGGATACAAGGACATCATTCTCTGGATTTCCTTTTCCATATCATGCTTTTTACTCGTTGCACTACTTTTAGCCTTTATTTTGTGGGCTTGTCAGAATGGAAACATCCGGTGCCAGATTTGCATTTAG
>A_/_H4N6|CY145735|A/mallard/New_Jersey/Sg-00760/2008
ATGCTATCAATCACGATTCTGTTCCTGCTCATAGCAGAGGTATCCTCCCAGAACTACACAGGAAATCCTGTGATATGTCTGGGACACCATGCTGTATCTAATGGGACAATGGTGAAAACCTTAACTGATGACCAAATAGAGGTTGTCGCTGCCCAGGAATTAGTGGAATCGCAACATCTATCGGAGTTGTGTCCTAGCCCTTTGAGATTAGTAGATGGCCAAACTTGTGACATCGTCAATGGTGCTCTGGGAAGCCCGGGTTGTGATCACTTGAATGGTGCAGAATGGGATGTCTTCATAGAGCGACCCACTGCCGTGGACACTTGTTACCCATTTGATGTGCCAGATTACCAGAGCCTACGGAGTATCTTAGCAAACAATGGGAAATTTGAGTTCATCGCGGAGGAATTCCAATGGAACACAGTCAAGCAGAATGGGAAATCAGGAGCATGTAAAAGAGCAAATGTAAATGACTTTTTCAACAGATTGAATTGGCTAACCAAATCTGATGGGAATGCATACCCACTCCAAAATCTGACAAAGATCAACAATGGGGACTATGCAAGGCTCTACATATGGGGAGTTCACCATCCTTCAACTGACACAGAACAAACCAACTTGTATAAGAACAACCCTGGAAGAGTGACCGTCTCTACCAAAACTAGTCAAACAAGTGTGGTGCCAAATATTGGCAGTAGACCATGGGTGAGAGGCCAAAGCGGTAGGATCAGCTTCTATTGGACAATTGTAGAACCAGGAGATCTCATAGTTTTCAACACCATAGGGAATTTAATCGCTCCAAGGGGCCATTACAAACTCAACAGTCAAAAGAAGAGCACAATCCTGAATACTGCGGTTCCTATAGGATCCTGCGTTAGTAAGTGCCACACCGACAGGGGTTCAATCACTACCACTAAACCCTTTCAGAACATCTCGAGAATATCAATCGGGGACTGTCCCAAGTATGTCAAACAGGGGTCTTTGAAACTGGCTACAGGGATGAGGAACATCCCTGAGAAGGCAACCAGAGGTCTGTTTGGTGCAATTGCTGGCTTTATAGAGAATGGCTGGCAAGGATTAATTGATGGGTGGTATGGGTTCAGGCATCAGAATGCAGAAGGGACAGGGACGGCTGCAGATCTCAAGTCGACTCAGGCAGCTATTGATCAAATCAATGGAAAATTGAATCGCCTCATTGAGAAAACAAATGAGAAATATCACCAAATTGAGAAGGAATTTGAACAAGTAGAGGGAAGAATCCAAGACTTGGAGAAGTATGTTGAAGACACAAAGATTGACCTATGGTCTTACAATGCTGAATTGCTGGTGGCATTAGAAAATCAACATACTATAGATGTGACAGACTCTGAAATGAACAAACTCTTTGAAAGAGTTAGGCGCCAACTAAGAGAGAATGCTGAGGACAAAGGAAATGGATGTTTTGAAATTTTCCACCAATGTGACAACAACTGCATCGAAAGCATAAGAAATGGAACATATGACCATGATATTTACAGAGACGAAGCGATCAATAACAGATTCCAGATACAGGGGGTCAAATTGACTCAAGGATACAAGGACATCATTCTCTGGATTTCCTTTTCCATATCATGCTTTTTACTCGTTGCACTACTTTTAGCCTTTATTTTGTGGGCTTGTCAGAATGGAAACATCCGGTGCCAGATTTGCATTTAG
>A_/_H4N6|CY145695|A/ruddy_turnstone/New_Jersey/Sg-00562/2008
ATGCTATCAATCGCGATTCTGCTTCTGCTAATAGCAGAGGGCTCCTCTCAAAATTACACAGGAAATCCTGTGATATGCCTGGGGCACCATGCTGTGTCCAATGGGACAATGGTGAAAACCTTGACAGATGACCAAATAGAAGTTGTCACTGCCCAGGAATTAGTAGAATCGCAACACCTACCGGAATTGTGTCCTAGCCCTTTAAGGTTGGTAGACGGGCAAACTTGCGATATCGTCAATGGTGCTCTGGGAAGCCCTGGCTGTGATCACCTAAATGGTGCGGAGTGGGATGTCTTCATAGAACGACCCACCGCTGTGGACACTTGTTATCCATTTGATGTGCCAGATTATCAGAGCCTACGGAGCATCTTAGCAAACAATGGAAAATTTGAATTCATTGCTGAGGAATTCCAATGGAACACAGTCAAACAAAATGGGAAATCCGGGGCATGCAAAAGAGCAAATGTGAATGATTTCTTCAATAGATTGAATTGGCTGACCAAATCTGATGGAAATGCATACCCACTCCAAAACTTGACAAAAGTCAACAATGGGGACTACGCAAGACTTTACATATGGGGGGTTCATCATCCTTCAACCGACACAGAACAAACCAACCTGTATAAGAATAACCCCGGAAGAGTGACCGTTTCTACTCAAACCAGTCAAACAAGTGTAGTACCAAACATTGGCAGTAGACCATGGGTGAGAGGCCAAAGCGGCAGGATCAGTTTCTACTGGACAATCGTGGAACCAGGAGATCTCATAGTATTCAACACCATAGGGAATCTAATTGCTCCGAGAGGCCATTACAAACTCAACAGCCAGAAGAAGAGTACAATTCTAAATACTGCAGTTCCCATAGGATCTTGCGTTAGTAAATGCCACACTGACAAGGGTTCAATTTCTACAACTAAACCCTTTCAGAACATCTCGAGAATATCAATTGGGGACTGTCCCAAGTATGTCAAACAGGGATCTTTGAAACTTGCTACGGGAATGAGGAACATCCCTGAGAAAGCAACCAGAGGACTATTTGGTGCAATTGCTGGGTTCATAGAGAATGGCTGGCAAGGTCTGATTGATGGTTGGTATGGATTCAGGCACCAAAATGCAGAAGGGACAGGAACAGCTGCAGATCTCAAGTCAACCCAAGCAGCCATTGACCAAATTAATGGAAAGCTAAATCGCCTCATTGAGAAGACAAATGAGAAATACCACCAGATCGAAAAGGAATTCGAACAAGTAGAGGGAAGAATTCAGGACTTAGAGAAGTATGTTGAAGACACGAAGATTGACCTGTGGTCTTACAATGCTGAACTGTTGGTAGCATTAGAAAATCAACATACCATAGACGTGACAGATTCCGAAATGAACAAACTCTTTGAAAGAGTTAGACGCCAACTACGAGAGAATGCTGAGGACAAAGGGAATGGATGTTTCGAAATTTTCCATCAATGTGACAACAGTTGCATTGAAAGCATAAGGAACGGGACATATGACCATGATATTTACAGAGACGAGGCAATCAATAACAGATTCCAGATACAAGGAGTCAAATTGACTCAAGGATACAAAGACATTATCCTCTGGATTTCCTTTTCCATATCATGCTTCTTGCTCGTTGCACTGCTTTTAGCCTTCATTTTGTGGGCTTGTCAGAATGGAAACATCCGGTGCCAGATTTGCATTTAA
>A_/_H4N6|CY145679|A/ruddy_turnstone/New_Jersey/Sg-00556/2008
ATGCTATCAATCGCGATTCTGCTTCTGCTAATAGCAGAGGGCTCCTCTCAAAATTACACAGGAAATCCTGTGATATGCCTGGGGCACCATGCTGTGTCTAATGGGACAATGGTGAAAACCTTGACAGATGACCAAATAGAAGTTGTCACTGCCCAGGAATTAGTAGAATCGCAACACCTACCGGAATTGTGTCCTAGCCCTTTAAGGTTGGTAGACGGGCAAACTTGCGATATCGTCAATGGTGCTCTGGGAAGCCCTGGCTGTGATCACCTAAATGGTGCGGAGTGGGATGTCTTCATAGAACGACCCACCGCTGTGGACACTTGTTATCCATTTGATGTGCCAGATTATCAGAGCCTACGGAGCATCTTAGCAAACAATGGGAAATTTGAATTCATTGCTGAGGAATTCCAATGGAACACAGTCAAACAAAATGGGAAATCCGGGGCATGCAAAAGAGCAAATGTGAATGATTTCTTCAATAGATTGAATTGGCTGACCAAATCTGATGGAAATGCATACCCACTCCAAAACTTGACAAAAGTCAACAATGGGGACTACGCAAGACTTTACATATGGGGGGTTCATCATCCTTCAACCGACACAGAACAAACCAACCTGTATAAGAATAACCCCGGAAGAGTGACCGTTTCTACTCAAACCAGTCAAACAAGTGTAGTACCAAACATTGGCAGTAGACCATGGGTGAGAGGCCAAAGCGGCAGGATCAGTTTCTACTGGACAATCGTGGAACCAGGAGATCTCATAGTATTCAACACCATAGGGAATCTAATTGCTCCGAGAGGCCATTACAAACTCAACAGCCAGAAGAAGAGTACAATTCTAAATACTGCAGTTCCCATAGGATCTTGCGTTAGTAAATGCCACACTGACAAGGGTTCAATTTCTACAACTAAACCCTTTCAGAACATCTCGAGAATATCAATTGGGGACTGTCCCAAGTATGTCAAACAGGGATCTTTGAAACTTGCTACGGGAATGAGGAACATCCCTGAGAAAGCAACCAGAGGACTATTTGGTGCAATTGCTGGGTTCATAGAGAATGGCTGGCAAGGTCTGATTGATGGTTGGTATGGATTCAGGCACCAAAATGCAGAAGGGACAGGAACAGCTGCAGATCTCAAGTCAACCCAAGCAGCCATTGACCAAATTAATGGAAAGCTAAATCGCCTCATTGAGAAGACAAATGAGAAATACCACCAGATCGAAAAGGAATTCGAACAAGTAGAGGGAAGAATTCAGGACTTAGAGAAGTATGTTGAAGACACGAAGATTGACCTGTGGTCTTACAATGCTGAACTGTTGGTAGCATTAGAAAATCAACATACCATAGACGTGACAGATTCCGAAATGAACAAACTCTTTGAAAGAGTTAGACGCCAACTACGAGAGAATGCTGAGGACAAAGGGAATGGATGTTTCGAAATTTTCCATCAATGTGACAACAGTTGCATTGAAAGCATAAGGAACGGGACATATGACCATGATATTTACAGAGACGAGGCAATCAATAACAGATTCCAGATACAAGGAGTCAAATTGACTCAAGGATACAAAGACATTATCCTCTGGATTTCCTTTTCCATATCATGCTTCTTGCTCGTTGCACTGCTTTTAGCCTTCATTTTGTGGGCTTGTCAGAATGGAAACATCCGGTGCCAGATTTGCATTTAA
>A_/_H4N6|CY145591|A/ruddy_turnstone/New_Jersey/Sg-00502/2008
ATGCTATCAATCGCGATTCTGCTTCTGCTAATAGCAGAGGGCTCCTCTCAAAATTACACAGGAAATCCTGTGATATGCCTGGGGCACCATGCTGTGTCCAATGGGACAATGGTGAAAACCTTGACAGATGACCAAATAGAAGTTGTCACTGCCCAGGAATTAGTAGAATCGCAACACCTACCGGAATTGTGTCCTAGCCCTTTAAGGTTGGTAGACGGGCAAACTTGCGATATCGTCAATGGTGCTCTGGGAAGCCCTGGCTGTGATCACCTAAATGGTGCGGAGTGGGATGTCTTCATAGAACGACCCACCGCTGTGGACACTTGTTATCCATTTGATGTGCCAGATTATCAGAGCCTACGGAGCATCTTAGCAAACAATGGGAAATTTGAATTCATTGCTGAGGAATTCCAATGGAACACAGTCAAACAAAATGGGAAATCCGGGGCATGCAAAAGAGCAAATGTGAATGATTTCTTCAATAGATTGAATTGGCTGACCAAATCTGATGGAAATGCATACCCACTCCAAAACTTGACAAAAGTCAACAATGGGGACTACGCAAGACTTTACATATGGGGGGTTCATCATCCTTCAACCGACACAGAACAAACCAACCTGTATAAGAATAACCCCGGAAGAGTGACCGTTTCTACTCAAACCAGTCAAACAAGTGTAGTACCAAACATTGGCAGTAGACCATGGGTGAGAGGCCAAAGCGGCAGGATCAGTTTCTACTGGACAATCGTGGAACCAGGAGATCTCATAGTATTCAACACCATAGGGAATCTAATTGCTCCGAGAGGCCATTACAAACTCAACAGCCAGAAGAAGAGTACAATTCTAAATACTGCAGTTCCCATAGGATCTTGCGTTAGTAAATGCCACACTGACAAGGGTTCAATTTCTACAACTAAACCCTTTCAGAACATCTCGAGAATATCAATTGGGGACTGTCCCAAGTATGTCAAACAGGGATCTTTGAAACTTGCTACGGGAATGAGGAACATCCCTGAGAAAGCAACCAGAGGACTATTTGGTGCAATTGCTGGGTTCATAGAGAATGGCTGGCAAGGTCTGATTGATGGTTGGTATGGATTCAGGCACCAAAATGCAGAAGGGACAGGAACAGCTGCAGATCTCAAGTCAACCCAAGCAGCCATTGACCAAATTAATGGAAAGCTAAATCGCCTCATTGAGAAGACAAATGAGAAATACCACCAGATCGAAAAGGAATTCGAACAAGTAGAGGGAAGAATTCAGGACTTAGAGAAGTATGTTGAAGACACGAAGATTGACCTGTGGTCTTACAATGCTGAACTGTTGGTAGCATTAGAAAATCAACATACCATAGACGTGACAGATTCCGAAATGAACAAACTCTTTGAAAGAGTTAGACGCCAACTACGAGAGAATGCTGAGGACAAAGGGAATGGATGTTTCGAAATTTTCCATCAATGTGACAACAGTTGCATTGAAAGCATAAGGAACGGGACATATGACCATGATATTTACAGAGACGAGGCAATCAATAACAGATTCCAGATACAAGGAGTCAAATTGACTCAAGGATACAAAGACATTATCCTCTGGATTTCCTTTTCCATATCATGCTTCTTGCTCGTTGCACTGCTTTTAGCCTTCATTTTGTGGGCTTGTCAGAATGGAAACATCCGGTGCCAGATTTGCATTTAA
>A_/_H4N6|CY145525|A/ruddy_turnstone/New_Jersey/Sg-00475/2008
ATGCTATCAATCGCGATTCTGCTTCTGCTAATAGCAGAGGGCTCCTCTCAAAATTACACAGGAAATCCTGTGATATGCCTGGGGCACCATGCTGTGTCCAATGGGACAATGGTGAAAACCTTGACAGATGACCAAATAGAAGTTGTCACTGCCCAGGAATTAGTAGAATCGCAACACCTACCGGAATTGTGTCCTAGCCCTTTAAGGTTGGTAGACGGGCAAACTTGCGATATCGTCAATGGTGCTCTGGGAAGCCCTGGCTGTGATCACCTAAATGGTGCGGAGTGGGATGTCTTCATAGAACGACCCACCGCTGTGGACACTTGTTATCCATTTGATGTGCCAGATTATCAGAGCCTACGGAGCATCTTAGCAAACAATGGAAAATTTGAATTCATTGCTGAGGAATTCCAATGGAACACAGTCAAACAAAATGGGAAATCCGGGGCATGCAAAAGAGCAAATGTGAATGATTTCTTCAATAGATTGAATTGGCTGACCAAATCTGATGGAAATGCATACCCACTCCAAAATTTGACAAAAGTCAACAATGGGGACTACGCAAGACTTTACATATGGGGGGTTCATCATCCTTCAACCGACACAGAACAAACCAACCTGTATAAGAATAACCCCGGAAGAGTGACCGTTTCTACTCAAACCAGTCAAACAAGTGTAGTACCAAACATTGGCAGTAGACCATGGGTGAGAGGCCAAAGCGGCAGGATCAGTTTCTACTGGACAATCGTGGAACCAGGAGATCTCATAGTATTCAACACCATAGGGAATCTAATTGCTCCGAGAGGCCATTACAAACTCAACAGCCAGAAGAAGAGTACAATTCTAAATACTGCAGTTCCCATAGGATCTTGCGTTAGTAAATGCCACACTGACAAGGGTTCAATTTCTACAACTAAACCCTTTCAGAACATCTCGAGAATATCAATTGGGGACTGTCCCAAGTATGTCAAACAGGGATCTTTGAAACTTGCTACGGGAATGAGGAACATCCCTGAGAAAGCAACCAGAGGACTATTTGGTGCAATTGCTGGGTTCATAGAGAATGGCTGGCAAGGTCTGATTGATGGTTGGTATGGATTCAGGCACCAAAATGCAGAAGGGACAGGAACAGCTGCAGATCTCAAGTCAACCCAAGCAGCCATTGACCAAATTAATGGAAAGCTAAATCGCCTCATTGAGAAGACAAATGAGAAATACCACCAGATCGAAAAGGAATTCGAACAAGTAGAGGGAAGAATTCAGGACTTAGAGAAGTATGTTGAAGACACGAAGATTGACCTGTGGTCTTACAATGCTGAACTGTTGGTAGCATTAGAAAATCAACATACCATAGACGTGACAGATTCCGAAATGAACAAACTCTTTGAAAGAGTTAGACGCCAACTACGAGAGAATGCTGAGGACAAAGGGAATGGATGTTTCGAAATTTTCCATCAATGTGACAACAGTTGCATTGAAAGCATAAGGAACGGGACATATGACCATGATATTTACAGAGACGAGGCAATCAATAACAGATTCCAGATACAAGGAGTCAAATTGACTCAAGGATACAAAGACATTATCCTCTGGATTTCCTTTTCCATATCATGCTTCTTGCTCGTTGCACTGCTTTTAGCCTTCATTTTGTGGGCTTGTCAGAATGGAAACATCCGGTGCCAGATTTGCATTTAA
>A_/_H4N6|CY145509|A/ruddy_turnstone/Delaware/Sg-00473/2008
ATGCTATCAATCGCGATTCTGCTTCTGCTAATAGCAGAGGGCTCCTCTCAAAATTACACAGGAAATCCTGTGATATGCCTGGGGCACCATGCTGTGTCCAATGGGACAATGGTGAAAACCTTGACAGATGACCAAATAGAAGTTGTCACTGCCCAGGAATTAGTAGAATCGCAACACCTACCGGAATTGTGTCCTAGCCCTTTAAGGTTGGTAGACGGGCAAACTTGCGATATCGTCAATGGTGCTCTGGGAAGCCCTGGCTGTGATCACCTAAATGGTGCGGAGTGGGATGTCTTCATAGAACGACCCACCGCTGTGGACACTTGTTATCCATTTGATGTGCCAGATTATCAGAGCCTACGGAGCATCTTAGCAAACAATGGAAAATTTGAATTCATTGCTGAGGAATTCCAATGGAACACAGTCAAACAAAATGGGAAATCCGGGGCATGCAAAAGAGCAAATGTGAATGATTTCTTCAATAGATTGAATTGGCTGACCAAATCTGATGGAAATGCATACCCACTCCAAAACTTGACAAAAGTCAACAATGGGGACTACGCAAGACTTTACATATGGGGGGTTCATCATCCTTCAACCGACACAGAACAAACCAACCTGTATAAGAATAACCCCGGAAGAGTGACCGTTTCTACTCAAACCAGTCAAACAAGTGTAGTACCAAACATTGGCAGTAGACCATGGGTGAGAGGCCAAAGCGGCAGGATCAGTTTCTACTGGACAATCGTGGAACCAGGAGATCTCATAGTATTCAACACCATAGGGAATCTAATTGCTCCGAGAGGCCATTACAAACTCAACAGCCAGAAGAAGAGTACAATTCTAAATACTGCAGTTCCCATAGGATCTTGCGTTAGTAAATGCCACACTGACAAGGGTTCAATTTCTACAACTAAACCCTTTCAGAACATCTCGAGAATATCAATTGGGGACTGTCCCAAGTATGTCAAACAGGGATCTTTGAAACTTGCTACGGGAATGAGGAACATCCCTGAGAAAGCGACCAGAGGACTATTTGGTGCAATTGCTGGGTTCATAGAGAATGGCTGGCAAGGTCTGATTGATGGTTGGTATGGATTCAGGCACCAAAATGCAGAAGGGACAGGAACAGCTGCAGATCTCAAGTCAACCCAAGCAGCCATTGACCAAATTAATGGAAAGCTAAATCGCCTCATTGAGAAGACAAATGAGAAATACCACCAGATCGAAAAGGAATTCGAACAAGTAGAGGGAAGAATTCAGGACTTAGAGAAGTATGTTGAAGACACGAAGATTGACCTGTGGTCTTACAATGCTGAACTGTTGGTAGCATTAGAAAATCAACATACCATAGACGTGACAGATTCCGAAATGAACAAACTCTTTGAAAGAGTTAGACGCCAACTACGAGAGAATGCTGAGGACAAAGGGAATGGATGTTTCGAAATTTTCCATCAATGTGACAACAGTTGCATTGAAAGCATAAGGAACGGGACATATGACCATGATATTTACAGAGACGAGGCAATCAATAACAGATTCCAGATACAAGGAGTCAAATTGACTCAAGGATACAAAGACATTATCCTCTGGATTTCCTTTTCCATATCATGCTTCTTGCTCGTTGCACTGCTTTTAGCCTTCATTTTGTGGGCTTGTCAGAATGGAAACATCCGGTGCCAGATTTGCATTTAA
>A_/_H4N6|CY145485|A/mallard/New_Jersey/Sg-00965/2008
ATGCTATCAATCACGATTCTGTTCCTGCTCATAGCAGAGGTATCCTCTCAGAACTACACAGGAAATCCTGTGATATGTCTGGGACACCATGCTGTATCTAATGGGACAATGGTGAAAACCTTAACTGATGACCAAATAGAGGTTGTCGCTGCCCAGGAATTAGTGGAATCGCAACATCTATCGGAGTTGTGTCCTAGCCCTTTGAGATTAGTAGATGGCCAAACTTGTGACATCGTCAATGGTGCTCTGGGAAGCCCGGGTTGTGATCACTTGAATGGTGCAGAATGGGATGTCTTCATAGAGCGACCCACTGCCGTGGACACTTGTTACCCATTTGATGTGCCAGATTACCAGAGCCTACGGAGTATCTTAGCAAACAATGGGAAATTTGAGTTCATCGCGGAGGAATTCCAATGGAACACAGTCAAGCAGAATGGGAAATCAGGAGCATGTAAAAGAGCAAATGTAAATGACTTTTTCAACAGATTGAATTGGCTAACCAAATCTGATGGGAATGCATACCCACTCCAAAATCTGACAAAGATCAACAATGGGGACTATGCAAGGCTCTACATATGGGGAGTTCACCATCCTTCAACTGACACAGAACAAACCAACTTGTATAAGAACAACCCTGGAAGAGTGACCGTCTCTACCAAAACTAGTCAAACAAGTGTGGTGCCAAATATTGGCAGTAGACCATGGGTGAGAGGCCAAAGCGGTAGGATCAGCTTCTATTGGACAATTGTAGAACCAGGAGATCTCATAGTTTTCAACACCATAGGGAATTTAATCGCTCCAAGGGGCCATTACAAACTCAACAGTCAAAAGAAGAGCACAATCCTGAATATTGCGGTTCCTATAGGATCCTGCGTTAGTAAGTGCCACACCGACAGGGGTTCAATCACTACCACTAAACCCTTTCAGAACATCTCGAGAATATCAATCGGGGACTGTCCCAAGTATGTCAAACAGGGGTCTTTGAAACTGGCTACAGGGATGAGGAACATCCCTGAGAAGGCAACCAGAGGTCTGTTTGGTGCAATTGCTGGCTTTATAGAGAATGGCTGGCAAGGATTAATTGATGGGTGGTATGGGTTCAGGCATCAGAATGCAGAAGGGACAGGGACGGCTGCAGATCTCAAGTCGACTCAAGCAGCTATTGATCAAATCAATGGAAAATTGAATCGCCTCATTGAGAAAACAAATGAGAAATATCACCAAATTGAGAAGGAATTTGAACAAGTAGAGGGAAGAATCCAAGACTTGGAGAAGTATGTTGAAGACACAAAGATTGACCTATGGTCTTACAATGCTGAATTGCTGGTGGCATTAGAAAATCAACATACTATAGATGTGACAGACTCTGAAATGAACAAACTCTTTGAAAGAGTTAGGCGCCAACTAAGAGAGAATGCTGAGGACAAAGGAAATGGATGTTTTGAAATTTTCCACCAATGTGACAACAACTGCATCGAAAGCATAAGAAATGGAACATATGACCATGATATTTACAGAGACGAAGCGATCAATAACAGATTCCAGATACAGGGGGTCAAATTGACTCAAGGATACAAGGACATCATTCTCTGGATTTCCTTTTCCATATCATGCTTTTTACTCGTTGCACTACTTTTAGCCTTTATTTTGTGGGCTTGTCAGAATGGAAACATCCGGTGCCAGATTTGCATTTAG
>A_/_H4N6|CY145412|A/ruddy_turnstone/New_Jersey/Sg-00552/2008
ATGCTATCAATCACGATTCTGTTCCTGCTCATAGCAGAGGTATCCTCTCAGAACTACACAGGAAATCCTGTGATATGTCTGGGACACCATGCTGTACCTAATGGGACAATGGTGAAAACCTTAACTGATGACCAAATAGAGGTTGTCGCTGCCCAGGAATTAGTGGAATCGCAGCATCTACCGGAGTTGTGTCCTAGCCCTTTGAGATTAGTAGATGGCCAAACTTGTGACATCGTCAATGGTGCTCTGGGAAGTCCGGGCTGTGATCACTTGAATGGTGCAGAATGGGATGTCTTCATAGAGCGACCCACTGCCGTGGACACTTGTTACCCATTTGATGTGCCAGATTACCAGAGCCTACGGAGTATCTTAGCAAACAATGGGAAATTTGAGTTCATCGCGGAGGAATTCCAATGGAGCACAGTCAAGCAGAATGGGACATCAGGAGCATGTAAAAGAGCAAATGTAAATGACTTTTTCAACAGACTGAATTGGTTAACCAAATCTAATGGGAATGCATACCCACTCCAAAACCTGACAAAGATCAACAATGGGGACTATGCAAGGCTCTACATATGGGGGGTTCACCATCCTTCAACTGACACAGAACAAACCAACTTGTATAAGAACAACCCTGGGAGAGTGACCGTATCTACCAAAACTAGTCAAACAAGTGTGGTGCCAAATATTGGCAGTAGACCATGGGTGAGAGGCCAAAGCGGTAGGATCAGCTTCTATTGGACAATTGTAGAACCAGGAGATCTCATAGTTTTCAACACCATAGGGAATTTAATCGCTCCAAGGGGCCATTACAAGCTCAACAGTCAAAAGAAGAGCACAATCCTGAATACTGCGGTTCCTATAGGATCCTGCGTTAGTAAGTGCCACACCGACAGGGGTTCAATCACTACCACTAAACCCTTTCAGAACATCTCGAGAGTATCAATCGGGGACTGTCCCAAGTATGTCAAACAGGGGTCTTTGAAACTGGCTACAGGGATGAGGAACATCCCTGAGAAGGCAACCAGAGGTCTGTTTGGTGCAATTGCTGGCTTTATAGAGAATGGCTGGCAAGGATTAATTGATGGGTGGTATGGGTTCAGGCATCAGAATGCAGAAGGAACAGGGACGGCTGCAGATCTCAAGTCAACTCAGGCAGCTATTGATCAAATCAATGGAAAATTGAATCGCCTCATTGAGAAAACAAATGAGAAATATCACCAAATTGAGAAGGAATTTGAACAAGTAGAGGGAAGAATCCAAGACTTGGAGAAGTATGTTGAAGACACAAAGATTGACCTATGGTCTTACAATGCTGAATTGCTGGTGGCATTAGAAAATCAACATACTATAGATGTGACAGACTCTGAAATGAACAAACTCTTTGAAAGAGTTAGGCGCCAACTAAGAGAGAATGCTGAGGACAAAGGAAATGGATGTTTTGAAATTTTCCACCAGTGTGACAACAACTGCATCGAAAGCATAAGAAATGGAACATATGACCATGATATTTACAGAGACGAAGCGATCAATAACAGATTCCAGATACAAGGGGTCAAATTGACTCAAGGATACAAGGACATCATTCTCTGGATTTCCTTTTCCATATCATGCTTTTTACTCGTTGCACTACTTTTAGCCTTTATTTTGTGGGCTTGTCAGAATGGAAACATCCGGTGCCAGATTTGCATTTAG
>A_/_H4N6|CY145404|A/ruddy_turnstone/New_Jersey/Sg-00550/2008
ATGCTATCAATCGCGATTCTGCTTCTGCTAATAGCAGAGGGCTCCTCTCAAAATTACACAGGAAATCCTGTGATATGCCTGGGGCACCATGCTGTGTCCAATGGGACAATGGTGAAAACCTTGACAGATGACCAAATAGAAGTTGTCACTGCCCAGGAATTAGTAGAATCGCAACACCTACCGGAATTGTGTCCTAGCCCTTTAAGGTTGGTAGACGGGCAAACTTGCGATATCGTCAATGGTGCTCTGGGAAGCCCTGGCTGTGATCACCTAAATGGTGCGGAGTGGGATGTCTTCATAGAACGGCCCACCGCTGTGGACACTTGTTATCCATTTGATGTGCCAGATTATCAGAGCCTACGGAGCATCTTAGCAAACAATGGAAAATTTGAATTCATTGCTGAGGAATTCCAATGGAACACAGTCAAACAAAATGGGAAATCCGGGGCATGCAAAAGAGCAAATGTGAATGATTTCTTCAATAGATTGAATTGGCTGACCAAATCTGATGGAAATGCATACCCACTCCAAAACTTGACAAAAGTCAACAATGGGGACTACGCAAGACTTTACATATGGGGGGTTCATCATCCTTCAACCGACACAGAACAAACCAATCTGTATAAGAATAACCCCGGAAGAGTGACCGTTTCTACTCAAACCAGTCAAACAAGTGTAGTACCAAACATTGGCAGTAGACCATGGGTGAGAGGCCAAAGCGGCAGGATCAGTTTCTACTGGACAATCGTGGAACCAGGAGATCTCATAGTATTCAACACCATAGGGAATCTAATTGCTCCGAGAGGCCATTACAAACTCAACAGCCAGAAGAAGAGTACAATTCTAAATACTGCAGTTCCCATAGGATCTTGCGTTAGTAAATGCCACACTGACAAGGGTTCAATTTCTACAACTAAACCCTTTCAGAACATCTCGAGAATATCAATTGGGGACTGTCCCAAGTATGTCAAACAGGGATCTTTGAAACTTGCTACGGGAATGAGGAACATCCCTGAGAAAGCAACCAGAGGACTATTTGGTGCAATTGCTGGGTTCATAGAGAATGGCTGGCAAGGTCTGATTGATGGTTGGTATGGATTCAGGCACCAAAATGCAGAAGGGACAGGAACAGCTGCAGATCTCAAGTCAACCCAAGCAGCCATTGACCAAATTAATGGAAAGCTAAATCGCCTCATTGAGAAGACAAATGAGAAATACCACCAGATCGAAAAGGAATTCGAACAAGTAGAGGGAAGAATTCAGGACTTAGAGAAGTATGTTGAAGACACGAAGATTGACCTGTGGTCTTACAATGCTGAACTGTTGGTAGCATTAGAAAATCAACATACCATAGACGTGACAGATTCCGAAATGAACAAACTCTTTGAAAGAGTTAGACGCCAACTACGAGAGAATGCTGAGGACAAAGGGAATGGATGTTTCGAAATTTTCCATCAATGTGACAACAGTTGCATTGAAAGCATAAGGAACGGGACATATGACCATGATATTTACAGAGACGAGGCAATCAATAACAGATTCCAGATACAAGGAGTCAAATTGACTCAAGGATACAAAGACATTATCCTCTGGATTTCCTTTTCCATATCATGCTTCTTGCTCGTTGCACTGCTTTTAGCCTTCATTTTGTGGGCTTGTCAGAATGGAAACATCCGGTGCCAGATTTGCATTTAA
>A_/_H4N6|CY145345|A/ruddy_turnstone/New_Jersey/Sg-00542/2008
ATGCTATCAATCGCGATTCTGCTTCTGCTAATAGCAGAGGGCTCCTCTCAAAATTACACAGGAAATCCTGTGATATGCCTGGGGCACCATGCTGTGTCCAATGGGACAATGGTGAAAACCTTGACAGATGACCAAATAGAAGTTGTCACTGCCCAGGAATTAGTAGAATCGCAACACCTACCGGAATTGTGTCCTAGCCCTTTAAGGTTGGTAGACGGGCAAACTTGCGATATCGTCAATGGTGCTCTGGGAAGCCCTGGCTGTGATCACCTAAATGGTGCGGAGTGGGATGTCTTCATAGAACGACCCACCGCTGTGGACACTTGTTATCCATTTGATGTGCCAGATTATCAGAGCCTACGGAGCATCTTAGCAAACAATGGAAAATTTGAATTCATTGCTGAGGAATTCCAATGGAACACAGTCAAACAAAATGGGAAATCCGGGGCATGCAAAAGAGCAAATGTTAATGATTTCTTCAATAGATTGAATTGGCTGACCAAATCTGATGGAAATGCATACCCACTCCAAAACTTGACAAAAGTCAACAATGGGGACTACGCAAGACTTTACATATGGGGGGTTCATCATCCTTCAACCGACACAGAACAAACCAACCTGTATAAGAATAACCCCGGAAGAGTGACCGTTTCTACTCAAACCAGTCAAACAAGTGTAGTACCAAACATTGGCAGTAGACCATGGGTGAGAGGCCAAAGCGGCAGGATCAGTTTCTACTGGACAATCGTGGAACCAGGAGATCTCATAGTATTCAACACCATAGGGAATCTAATTGCTCCGAGAGGCCATTACAAACTCAACAGCCAGAAGAAGAGTACAATTCTAAATACTGCAGTTCCCATAGGATCTTGCGTTAGTAAATGCCACACTGACAAGGGTTCAATTTCTACAACTAAACCCTTTCAGAACATCTCGAGAATATCAATTGGGGACTGTCCCAAGTATGTCAAACAGGGATCTTTGAAACTTGCTACGGGAATGAGGAACATCCCTGAGAAAGCAACCAGAGGACTATTTGGTGCAATTGCTGGGTTCATAGAGAATGGCTGGCAAGGTCTGATTGATGGTTGGTATGGATTCAGGCACCAAAATGCAGAAGGGACAGGAACAGCTGCAGATCTCAAGTCAACCCAAGCAGCCATTGACCAAATTAATGGAAAGCTAAATCGCCTCATTGAGAAGACAAATGAGAAATACCACCAGATCGAAAAGGAATTCGAACAAGTAGAGGGAAGAATTCAGGACTTAGAGAAGTATGTTGAAGACACGAAGATTGACCTGTGGTCTTACAATGCTGAACTGTTGGTAGCATTAGAAAATCAACATACCATAGACGTGACAGATTCCGAAATGAACAAACTCTTTGAAAGAGTTAGACGCCAATTACGAGAGAATGCTGAGGACAAAGGGAATGGATGTTTCGAAATTTTCCATCAATGTGACAACAGTTGCATTGAAAGCATAAGGAACGGGACATATGACCATGATATTTACAGAGACGAGGCAATCAATAACAGATTCCAGATACAAGGAGTCAAATTGACTCAAGGATACAAAGACATTATCCTCTGGATTTCCTTTTCCATATCATGCTTCTTGCTCGTTGCACTGCTTTTAGCCTTCATTTTGTGGGCTTGTCAGAATGGAAACATCCGGTGCCAGATTTGCATTTAA
>A_/_H4N6|CY145337|A/ruddy_turnstone/Delaware/Sg-00541/2008
ATGCTATCAATCGCGATTCTGCTTCTGCTAGTAGCAGAGGGCTCCTCTCAAAATTACACAGGAAATCCTGTGATATGCCTGGGGCACCATGCTGTGTCCAATGGGACAATGGTGAAAACCTTGACAGATGACCAAATAGAAGTTGTCACTGCCCAGGAATTAGTAGAATCGCAACACCTACCGGAATTGTGTCCTAGCCCTTTAAGGTTGGTAGACGGGCAAACTTGCGATATCGTCAATGGTGCTCTGGGAAGCCCTGGCTGTGATCACCTAAATGGTGCGGAGTGGGATGTCTTCATAGAACGACCCACCGCTGTGGACACTTGTTATCCATTTGATGTGCCAGATTATCAGAGCCTACGGAGCATCTTAGCAAACAATGGAAAATTTGAATTCATTGCTGAGGAATTCCAATGGAACACAGTCAAACAAAATGGGAAATCCGGGGCATGCAAAAGAGCAAATGTGAATGATTTCTTCAATAGATTGAATTGGCTGACCAAATCTGATGGAAATGCATACCCACTCCAAAACTTGACAAAAGTCAACAATGGGGACTACGCAAGACTTTACATATGGGGGGTTCATCATCCTTCAACCGACACAGAACAAACCAACCTGTATAAGAATAACCCCGGAAGAGTGACCGTTTCTACTCAAACCAGTCAAACAAGTGTAGTACCAAACATTGGCAGTAGACCATGGGTGAGAGGCCAAAGCGGCAGGATCAGTTTCTACTGGACAATCGTGGAACCAGGAGATCTCATAGTATTCAACACCATAGGGAATCTAATTGCTCCGAGAGGCCATTACAAACTCAACAGCCAGAAGAAGAGTACAATTCTAAATACTGCAGTTCCCATAGGATCTTGCGTTAGTAAATGCCACACTGACAAGGGTTCAATTTCTACAACTAAACCCTTTCAGAACATCTCGAGAATATCAATTGGGGACTGTCCCAAGTATGTCAAACAGGGATCTTTGAAACTTGCTACGGGAATGAGGAACATCCCTGAGAAAGCAACCAGAGGACTATTTGGTGCAATTGCTGGGTTCATAGAGAATGGCTGGCAAGGTCTGATTGATGGTTGGTATGGATTCAGGCACCAAAATGCAGAAGGGACAGGAACAGCTGCAGATCTCAAGTCAACCCAAGCAGCCATTGACCAAATTAATGGAAAGCTAAATCGCCTCATTGAGAAGACAAATGAGAAATACCACCAGATCGAAAAGGAATTCGAACAAGTAGAGGGAAGAATTCAGGACTTAGAGAAGTATGTTGAAGACACGAAGATTGACCTGTGGTCTTACAATGCTGAACTGTTGGTAGCATTAGAAAATCAACATACCATAGACGTGACAGATTCCGAAATGAACAAACTCTTTGAAAGAGTTAGACGCCAACTACGAGAGAATGCTGAGGACAAAGGGAATGGATGTTTCGAAATTTTCCATCAATGTGACAACAGTTGCATTGAAAGCATAAGGAACGGGACATATGACCATGATATTTACAGAGACGAGGCAATCAATAACAGATTCCAGATACAAGGAGTCAAATTGACTCAAGGATACAAAGACATTATCCTCTGGATTTCCTTTTCCATATCATGCTTCTTGCTCGTTGCACTGCTTTTAGCCTTCATTTTGTGGGCTTGTCAGAATGGAAACATCCGGTGCCAGATTTGCATTTAA
>A_/_H4N6|CY145329|A/ruddy_turnstone/Delaware/Sg-00539/2008
ATGCTATCAATCGCGATTCTGCTTCTGCTAATAGCAGAGGGCTCCTCTCAAAATTACACAGGAAATCCTGTGATATGCCTGGGGCACCATGCTGTGTCCAATGGGACAATGGTGAAAACCTTGACAGATGACCAAATAGAAGTTGTCACTGCCCAGGAATTAGTAGAATCGCAACACCTACAGGAATTGTGTCCTAGCCCTTTAAGGTTGGTAGACGGGCAAACTTGCGATATCGTCAATGGTGCTCTGGGAAGCCCTGGCTGTGATCACCTAAATGGTGCGGAGTGGGATGTCTTCATAGAACGACCCACCGCTGTGGACACTTGTTATCCATTTGATGTGCCAGATTATCAGAGCCTACGGAGCATCTTAGCAAACAATGGAAAATTTGAATTCATTGCTGAGGAATTCCAATGGAACACAGTCAAACAAAATGGGAAATCCGGGGCATGCAAAAGAGCAAATGTGAATGATTTCTTCAATAGATTGAATTGGCTGACCAAATCTGATGGAAATGCATACCCACTCCAAAACTTGACAAAAGTCAACAATGGGGACTACGCAAGACTTTACATATGGGGGGTTCATCATCCTTCAACCGACACAGAACAAACCAACCTGTATAAGAATAACCCCGGAAGAGTGACCGTTTCTACTCAAACCAGTCAAACAAGTGTAGTACCAAACATTGGCAGTAGACCATGGGTGAGAGGCCAAAGCGGCAGGATCAGTTTCTACTGGACAATCGTGGAACCAGGAGATCTCATAGTATTCAACACCATAGGGAATCTAGTTGCTCCGAGAGGCCATTACAAACTCAACAGCCAGAAGAAGAGTACAATTCTAAATACTGCAGTTCCCATAGGATCTTGCGTTAGTAAATGCCACACTGACAAGGGTTCAATTTCTACAACTAAACCCTTTCAGAACATCTCGAGAATATCAATTGGGGACTGTCCCAAGTATGTCAAACAGGGATCTTTGAAACTTGCTACGGGAATGAGGAACATCCCTGAGAAAGCAACCAGAGGACTATTTGGTGCAATTGCTGGGTTCATAGAGAATGGCTGGCAAGGTCTGATTGATGGTTGGTATGGATTCAGGCACCAAAATGCAGAAGGGACAGGAACAGCTGCAGATCTCAAGTCAACCCAAGCAGCCATTGACCAAATTAATGGAAAGCTAAATCGCCTCATTGAGAAGACAAATGAGAAATACCACCAGATCGAAAAGGAATTCGAACAAGTAGAGGGAAGAATTCAGGACTTAGAGAAGTATGTTGAAGACACAAAGATTGACCTGTGGTCTTACAATGCTGAACTGTTGGTAGCATTAGAAAATCAACATACCATAGACGTGACAGATTCCGAAATGAACAAACTCTTTGAAAGAGTTAGACGCCAACTACGAGAGAATGCTGAGGACAAAGGGAATGGATGTTTCGAAATTTTCCATCAATGTGACAACAGTTGCATTGAAAGCATAAGGAACGGGACATATGACCATGATATTTACAGAGACGAGGCAATCAATAACAGATTCCAGATACAAGGAGTCAAATTGACTCAAGGATACAAAGACATTATCCTCTGGATTTCCTTTTCCATATCATGCTTCTTGCTCGTTGCACTGCTTTTAGCCTTCATTTTGTGGGCTTGTCAGAATGGAAACATCCGGTGCCAGATTTGCATTTAA
>A_/_H4N6|CY145273|A/ruddy_turnstone/New_Jersey/Sg-00531/2008
ATGCTATCAATCGCGATTCTGCTTCTGCTAATAGCAGAGGGCTCCTCTCAAAATTACACAGGAAATCCTGTGATATGCCTGGGGCACCATGCTGTGTCCAATGGGACAATGGTGAAAACCTTGACAGATGACCAAATAGAAGTTGTCACTGCCCAGGAATTAGTAGAATCGCAACACCTACCGGAATTGTGTCCTAGCCCTTTAAGGTTGGTAGACGGGCAAACTTGCGATATCGTCAATGGTGCTCTGGGAAGCCCTGGCTGTGATCACCTAAATGGTGCGGAGTGGGATGTCTTCATAGAACGACCCACCGCTGTGGACACTTGTTATCCATTTGATGTGCCAGATTATCAGAGCCTACGGAGCATCTTAGCAAACAATGGAAAATTTGAATTCATTGCTGAGGAATTCCAATGGAACACAGTCAAACAAAATGGGAAATCCGGGGCATGCAAGAGAGCAAATGTGAATGATTTCTTCAATAGATTGAATTGGCTGACCAAATCTGATGGAAATGCATACCCACTCCAAAACTTGACAAAAGTCAACAATGGGGACTACGCAAGACTTTACATATGGGGGGTTCATCATCCTTCAACCGACACAGAACAAACCAACCTGTATAAGAATAACCCCGGAAGAGTGACCGTTTCTACTCAAACCAGTCAAACAAGTGTAGTACCAAACATTGGCAGTAGACCATGGGTGAGAGGCCAAAGCGGCAGGATCAGTTTCTACTGGACAATCGTGGAACCAGGAGATCTCATAGTATTCAACACCATAGGGAATCTAATTGCTCCGAGAGGCCATTACAAACTCAACAGCCAGAAGAAGAGTACAATTCTAAATACTGCAGTTCCCATAGGATCTTGCGTTAGTAAATGCCACACTGACAAGGGTTCAATTTCTACAACTAAACCCTTTCAGAACATCTCGAGAATATCAATTGGGGACTGTCCCAAGTATGTCAAACAGGGATCTTTGAAACTTGCTACGGGAATGAGGAACATCCCTGAGAAAGCAACCAGAGGACTATTTGGTGCAATTGCTGGGTTCATAGAGAATGGCTGGCAAGGTCTGATTGATGGTTGGTATGGATTCAGGCACCAAAATGCAGAAGGGACAGGAACAGCTGCAGATCTCAAGTCAACCCAAGCAGCCATTGACCAAATTAATGGAAAGCTAAATCGCCTCATTGAGAAGACAAATGAGAAATACCACCAGATCGAAAAGGAATTCGAACAAGTAGAGGGAAGAATTCAGGACTTAGAGAAGTATGTTGAAGACACAAAGATTGACCTGTGGTCTTACAATGCTGAACTGTTGGTAGCATTAGAAAATCAACATACCATAGACGTGACAGATTCCGAAATGAACAAACTCTTTGAAAGAGTTAGACGCCAACTACGAGAGAATGCTGAGGACAAAGGGAATGGATGTTTCGAAATTTTCCATCAATGTGACAACAGTTGCATTGAAAGCATAAGGAACGGGACATATGACCATGATATTTACAGAGACGAGGCAATCAATAACAGATTCCAGATACAAGGAGTCAAATTGACTCAAGGATACAAAGACATTATCCTCTGGATTTCCTTTTCCATATCATGCTTCTTGCTCGTTGCACTGCTTTTAGCCTTCATTTTGTGGGCTTGTCAGAATGGAAACATCCGGTGCCAGATTTGCATTTAA
>A_/_H4N6|CY145225|A/ruddy_turnstone/New_Jersey/Sg-00524/2008
ATGCTATCAATCGCGATTCTGCTTCTGCTAATAGCAGAGGGCTCCTCTCAAAATTACACAGGAAATCCTGTGATATGCCTGGGGCACCATGCTGTGTCCAATGGGACAATGGTGAAAACCTTGACAGATGACCAAATAGAAGTTGTCACTGCCCAGGAATTAGTAGAATCGCAACACCTACCGGAATTGTGTCCTAGCCCTTTAAGGTTGGTAGACGGGCAAACTTGCGATATCGTCAATGGTGCTCTGGGAAGCCCTGGCTGTGATCACCTAAATGGTGCGGAGTGGGATGTCTTCATAGAACGACCCACCGCTGTGGACACTTGTTATCCATTTGATGTGCCAGATTATCAGAGCCTACGGAGCATCTTAGCAAACAATGGAAAATTTGAATTCATTGCTGAGGAATTCCAATGGAACACAGTCAAACAAAATGGGAAATCCGGGGCATGCAAAAGAGCAAATGTGAATGATTTCTTCAATAGATTGAATTGGCTGACCAAATCTGATGGAAATGCATACCCACTCCAAAACTTGACAAAAGTCAACAATGGGGACTACGCAAGACTTTACATATGGGGGGTTCATCATCCTTCAACCGACACAGAACAAACCAACCTGTATAAGAATAACCCCGGAAGAGTGACCGTTTCTACTCAAACCAGTCAAACAAGTGTAGTACCAAACATTGGCAGTAGACCATGGGTGAGAGGCCAAAGCGGCAGGATCAGTTTCTACTGGACAATCGTGGAACCAGGAGATCTCATAGTATTCAACACCATAGGGAATCTAATTGCTCCGAGAGGCCATTACAAACTCAACAGCCAGAAGAAGAGTACAATTCTAAATACTGCAGTTCCCATAGGATCTTGCGTTAGTAAATGCCACACTGACAAGGGTTCAATTTCTACAACTAAACCCTTTCAGAACATCTCGAGAATATCAATTGGGGACTGTCCCAAGTATGTCAAACAGGGATCTTTGAAACTTGCTACGGGAATGAGGAACATCCCTGAGAAAGCAACCAGAGGACTATTTGGTGCAATTGCTGGGTTCATAGAGAATGGCTGGCAAGGTCTGATTGATGGTTGGTATGGATTCAGGCACCAAAATGCAGAAGGGACAGGAACAGCTGCAGATCTCAAGTCAACCCAAGCAGCCATTGACCAAATTAATGGAAAGCTAAATCGCCTCATTGAGAAGACAAATGAGAAATACCACCAGATCGAAAAGGAATTCGAACAAGTAGAGGGAAGAATTCAGGACTTAGAGAAGTATGTCGAAGACACGAAGATTGACCTGTGGTCTTACAATGCTGAACTGTTGGTAGCATTAGAAAATCAACATACCATAGACGTGACAGATTCCGAAATGAACAAACTCTTTGAAAGAGTTAGACGCCAACTACGAGAGAATGCTGAGGACAAAGGGAATGGATGTTTCGAAATTTTCCATCAATGTGACAACAGTTGCATTGAAAGCATAAGGAACGGGACATATGACCATGATATTTACAGAGACGAGGCAATCAATAACAGATTCCAGATACAAGGAGTCAAATTGACTCAAGGATACAAAGACATTATCCTCTGGATTTCCTTTTCCATATCATGCTTCTTGCTCGTTGCACTGCTTTTAGCCTTCATTTTGTGGGCTTGTCAGAATGGAAACATCCGGTGCCAGATTTGCATTTAA
>A_/_H4N6|CY145128|A/ruddy_turnstone/New_Jersey/Sg-00510/2008
ATGCTATCAATCGCGATTCTGCTTCTGCTAATAGCAGAGGGCTCCTCTCAAAATTACACAGGAAATCCTGTGATATGCCTGGGGCACCATGCTGTGTCCAATGGGACAATGGTGAAAACCTTGACAGATGACCAAATAGAAGTTGTCACTGCCCAGGAATTAGTAGAATCGCAACACCTACCGGAATTGTGTCCTAGCCCTTTAAGGTTGGTAGACGGGCAAACTTGCGATATCGTCAATGGTGCTCTGGGAAGCCCTGGCTGTGATCACCTAAATGGTGCGGAGTGGGATGTCTTCATAGAACGACCCACCGCTGTGGACACTTGTTATCCATTTGATGTGCCAGATTATCAGAGCCTACGGAGCATCTTAGCAAACAATGGAAAATTTGAATTCATTGCTGAGGAATTCCAATGGAACACAGTCAAACAAAATGGGAAATCCGGGGCATGCAAAAGAGCAAATGTGAATGATTTCTTCAATAGATTGAATTGGCTGACCAAATCTGATGGAAATGCATACCCACTCCAAAACTTGACAAAAGTCAACAATGGGGACTACGCAAGACTTTACATATGGGGGGTTCATCATCCTTCAACCGACACAGAACAAACCAACCTGTATAAGAATAACCCCGGAAGAGTGACCGTTTCTACTCAAACCAGTCAAACAAGTGTAGTACCAAACATTGGCAGTAGACCATGGGTGAGAGGCCAAAGCGGCAGGATCAGTTTCTACTGGACAATCGTGGAACCAGGAGATCTCATAGTATTCAACACCATAGGGAATCTAATTGCTCCGAGAGGCCATTACAAACTCAACAGCCAGAAGAAGAGTACAATTCTAAATACTGCAGTTCCCATAGGATCTTGCGTTAGTAAATGCCACACTGACAAGGGTTCAATTTCTACAACTAAACCCTTTCAGAACATCTCGAGAATATCAATTGGGGACTGTCCCAAGTATGTCAAACAGGGATCTTTGAAACTTGCTACGGGAATGAGGAACATCCCTGAGAAAGCAACCAGAGGACTATTTGGTGCAATTGCTGGGTTCATAGAGAATGGCTGGCAAGGTCTGATTGATGGTTGGTATGGATTCAGGCACCAAAATGCAGAAGGGACAGGAACAGCTGCAGATCTCAAGTCAACCCAAGCAGCCATTGACCAAATTAATGGAAAGCTAAATCGCCTCATTGAGAAGACAAATGAGAAATACCACCAGATCGAAAAGGAATTCGAACAAGTAGAGGGAAGAATTCAGGACTTAGAGAAGTATGTTGAAGACACAAAGATTGACCTGTGGTCTTACAATGCTGAACTGTTGGTAGCATTAGAAAATCAACATACCATAGACGTGACAGATTCCGAAATGAACAAACTCTTTGAAAGAGTTAGACGCCAACTACGAGAGAATGCTGAGGACAAAGGGAATGGATGTTTCGAAATTTTCCATCAATGTGACAACAGTTGCATTGAAAGCATAAGGAACGGGACATATGACCATGATATTTACAGAGACGAGGCAATCAATAACAGATTCCAGATACAAGGAGTCAAATTGACTCAAGGATACAAAGACATTATCCTCTGGATTTCCTTTTCCATATCATGCTTCTTGCTCGTTGCACTGCTTTTAGCCTTCATTTTGTGGGCTTGTCAGAATGGAAACATCCGGTGCCAGATTTGCATTTAA
>A_/_H4N6|CY145104|A/ruddy_turnstone/New_Jersey/Sg-00506/2008
ATGCTATCAATCGCGATTCTGCTTCTGCTAATAACAGAGGGCTCCTCTCAAAATTACACAGGAAATCCTGTGATATGCCTGGGGCACCATGCTGTGTCCAATGGGACAATGGTGAAAACCTTGACAGATGACCAAATAGAAGTTGTCACTGCCCAGGAATTAGTAGAATCGCAACACCTACCGGAATTGTGTCCTAGCCCTTTAAGGTTGGTAGACGGGCAAACTTGCGATATCGTCAATGGTGCTCTGGGAAGCCCTGGCTGTGATCACCTAAATGGTGCGGAGTGGGATGTCTTCATAGAACGACCCACCGCTGTGGACACTTGTTATCCATTTGATGTGCCAGATTATCAGAGCCTACGGAGCATCTTAGCAAACAATGGAAAATTTGAATTCATTGCTGAGGAATTCCAATGGAACACAGTCAAACAAAATGGGAAATCCGGGGCATGCAAAAGAGCAAATGTGAATGATTTCTTCAATAGATTGAATTGGCTGACCAAATCTGATGGAAATGCATACCCACTCCAAAACTTGACAAAAGTCAACAATGGGGACTACGCAAGACTTTACATATGGGGGGTTCATCATCCTTCAACCGACACAGAACAAACCAACCTGTATAAGAATAACCCCGGAAGAGTGACCGTTTCTACTCAAACCAGTCAAACAAGTGTAGTACCAAACATTGGCAGTAGACCATGGGTGAGAGGCCAAAGCGGCAGGATCAGTTTCTACTGGACAATCGTGGAACCAGGAGATCTCATAGTATTCAACACCATAGGGAATCTAATTGCTCCGAGAGGCCATTACAAACTCAACAGCCAGAAGAAGAGTACAATTCTAAATACTGCAGTTCCCATAGGATCTTGCGTTAGTAAATGCCACACTGACAAGGGTTCAATTTCTACAACTAAACCCTTTCAGAACATCTCGAGAATATCAATTGGGGACTGTCCCAAGTATGTCAAACAGGGATCTTTGAAACTTGCTACGGGAATGAGGAACATCCCTGAGAAAGCAACCAGAGGACTATTTGGTGCAATTGCTGGGTTCATAGAGAATGGCTGGCAAGGTCTGATTGATGGTTGGTATGGATTCAGGCACCAAAATGCAGAAGGGACAGGAACAGCTGCAGATCTCAAGTCAACCCAAGCAGCCATTGACCAAATTAATGGAAAGCTAAATCGCCTCATTGAGAAGACAAATGAGAAATACCACCAGATCGAAAAGGAATTCGAACAAGTAGAGGGAAGAATTCAGGACTTAGAGAAGTATGTTGAAGACACGAAGATTGACCTGTGGTCTTACAATGCTGAACTGTTGGTAGCATTAGAAAATCAACATACCATAGACGTGACAGATTCCGAAATGAACAAACTCTTTGAAAGAGTTAGACGCCAACTACGAGAGAATGCTGAGGACAAAGGGAATGGATGTTTCGAAATTTTCCATCAATGTGACAACAGTTGCATTGAAAGCATAAGGAACGGGACATATGACCATGATATTTACAGAGACGAGGCAATCAATAACAGATTCCAGATACAAGGAGTCAAATTGACTCAAGGATACAAAGACATTATCCTCTGGATTTCCTTTTCCATATCATGCTTCTTGCTCGTTGCACTGCTTTTAGCCTTCATTTTGTGGGCTTGTCAGAATGGAAACATCCGGTGCCAGATTTGCATTTAA
>A_/_H4N6|CY145062|A/ruddy_turnstone/New_Jersey/Sg-00496/2008
ATGCTATCAATCGCGATTCTGCTTCTGCTAATAGCAGAGGGCTCCTCTCAAAATTACACAGGAAATCCTGTGATATGCCTGGGGCACCATGCTGTGTCCAATGGGACAATGGTGAAAACCTTGACAGATGACCAAATAGAAGTTGTCACTGCCCAGGAATTAGTAGAATCGCAACACCTACCGGAATTGTGTCCTAGCCCTTTAAGGTTGGTAGACGGGCAAACTTGCGACATCGTCAATGGTGCTCTGGGAAGCCCTGGCTGTGATCACCTAAATGGTGCGGAGTGGGATGTCTTCATAGAACGACCCACCGCTGTGGACACTTGTTATCCATTTGATGTGCCAGATTATCAGAGCCTACGGAGCATCTTAGCAAACAATGGAAAATTTGAATTCATTGCTGAGGAATTCCAATGGAACACAGTCAAACAAAATGGGAAATCCGGGGCATGCAAAAGAGCAAATGTGAATGATTTCTTCAATAGATTGAATTGGCTGACCAAATCTGATGGAAATGCATACCCACTCCAAAACTTGACAAAAGTCAACAATGGGGACTACGCAAGACTTTACATATGGGGGGTTCATCATCCTTCAACCGACACAGAACAAACCAACCTGTATAAGAATAACCCCGGAAGAGTGACCGTTTCTACTCAAACCAGTCAAACAAGTGTAGTACCAAACATTGGCAGTAGACCATGGGTGAGAGGCCAAAGCGGCAGGATCAGTTTCTACTGGACAATCGTGGAACCAGGAGATCTCATAGTATTCAACACCATAGGGAATCTAATTGCTCCGAGAGGCCATTACAAACTCAACAGCCAGAAGAAGAGTACAATTCTAAATACTGCAGTTCCCATAGGATCTTGCGTTAGTAAATGCCACACTGACAAGGGTTCAATTTCTACAACTAAACCCTTTCAGAACATCTCGAGAATATCAATTGGGGACTGTCCCAAGTATGTCAAACAGGGATCTTTGAAACTTGCTACGGGAATGAGGAACATCCCTGAGAAAGCAACCAGAGGACTATTTGGTGCAATTGCTGGGTTCATAGAGAATGGCTGGCAAGGTCTGATTGATGGTTGGTATGGATTCAGGCACCAAAATGCAGAAGGGACAGGAACAGCTGCAGATCTCAAGTCAACCCAAGCAGCCATTGACCAAATTAATGGAAAGCTAAATCGCCTCATTGAGAAGACAAATGAGAAATACCACCAGATCGAAAAGGAATTCGAACAAGTAGAGGGAAGAATTCAGGACTTAGAGAAGTATGTTGAAGACACGAAGATTGACCTGTGGTCTTACAATGCTGAACTGTTGGTAGCATTAGAAAATCAACATACCATAGACGTGACAGATTCCGAAATGAACAAACTCTTTGAAAGAGTTAGACGCCAACTACGAGAGAATGCTGAGGACAAAGGGAATGGATGTTTCGAAATTTTCCATCAATGTGACAACAGTTGCATTGAAAGCATAAGGAACGGGACATATGACCATGATATTTACAGAGACGAGGCAATCAATAACAGATTCCAGATACAAGGAGTCAAATTGACTCAAGGATACAAAGACATTATCCTCTGGATTTCCTTTTCCATATCATGCTTCTTGCTCGTTGCACTGCTTTTAGCCTTCATTTTGTGGGCTTGTCAGAATGGAAACATCCGGTGCCAGATTTGCATTTAA
>A_/_H4N6|CY145054|A/ruddy_turnstone/New_Jersey/Sg-00494/2008
ATGCTATCAATCGCGATTCTGCTTCTGCTAATAGCAGAGGGCTCCTCTCAAAATTACACAGGAAATCCTGTGATATGCCTGGGGCACCATGCTGTGTCCAATGGGACAATGGTGAAAACCTTGACAGATGACCAAATAGAAGTTGTCACTGCCCAGGAATTAGTAGAATCGCAACACCTACCGGAATTGTGTCCTAGCCCTTTAAGGTTGGTAGACGGGCAAACTTGCGATATCGTCAATGGTGCTCTGGGAAGCCCTGGCTGTGATCACCTAAATGGTGCGGAGTGGGATGTCTTCATAGAACGACCCACCGCTGTGGACACTTGTTATCCATTTGATGTGCCAGATTATCAGAGCCTACGGAGCATCTTAGCAAACAATGGAAAATTTGAATTCATTGCTGAGGAATTCCAATGGAACACAGTCAAACAAAATGGGAAATCCGGGGCATGCAAAAGAGCAAATGTGAATGATTTCTTCAATAGATTGAATTGGCTGACCAAATCTGATGGAAATGCATACCCACTCCAAAATTTGACAAAAGTCAACAATGGGGACTACGCAAGACTTTACATATGGGGGGTTCATCATCCTTCAACCGACACAGAACAAACCAACCTGTATAAGAATAACCCCGGAAGAGTGACCGTTTCTACTCAAACCAGTCAAACAAGTGTAGTACCAAACATTGGCAGTAGACCATGGGTGAGAGGCCAAAGCGGCAGGATCAGTTTCTACTGGACAATCGTGGAACCAGGAGATCTCATAGTATTCAACACCATAGGGAATCTAATTGCTCCGAGAGGCCATTACAAACTCAACAGCCAGAAGAAGAGTACAATTCTAAATACTGCAGTTCCCATAGGATCTTGCGTTAGTAAATGCCACACTGACAAGGGTTCAATTTCTACAACTAAACCCTTTCAGAACATCTCGAGAATATCAATTGGGGACTGTCCCAAGTATGTCAAACAGGGATCTTTGAAACTTGCTACGGGAATGAGGAACATCCCTGAGAAAGCAACCAGAGGACTATTTGGTGCAATTGCTGGGTTCATAGAGAATGGCTGGCAAGGTCTGATTGATGGTTGGTATGGATTCAGGCACCAAAATGCAGAAGGGACAGGAACAGCTGCAGATCTCAAGTCAACCCAAGCAGCCATTGACCAAATTAATGGAAAGCTAAATCGCCTCATTGAGAAGACAAATGAGAAATACCACCAAATCGAAAAGGAATTCGAACAAGTAGAGGGAAGAATTCAGGACTTAGAGAAGTATGTTGAAGACACGAAGATTGACCTGTGGTCTTACAATGCTGAACTGTTGGTAGCATTAGAAAATCAACATACCATAGACGTGACAGATTCCGAAATGAACAAACTCTTTGAAAGAGTTAGACGCCAACTACGAGAGAATGCTGAGGACAAAGGGAATGGATGTTTCGAAATTTTCCATCAATGTGACAACAGTTGCATTGAAAGCATAAGGAACGGGACATATGACCATGATATTTACAGAGACGAGGCAATCAATAACAGATTCCAGATACAAGGAGTCAAATTGACTCAAGGATACAAAGACATTATCCTCTGGATTTCCTTTTCCATATCATGCTTCTTGCTCGTTGCACTGCTTTTAGCCTTCATTTTGTGGGCTTGTCAGAATGGAAACATCCGGTGCCAGATTTGCATTTAA
>A_/_H4N6|CY144965|A/ruddy_turnstone/New_Jersey/Sg-00480/2008
ATGCTATCAATCGCGATTCTGCTTCTGCTAATAGCAGAGGGCTCCTCTCAAAATTACACAGGAAATCCTGTGATATGCCTGGGGCACCATGCTGTGTCCAATGGGACAATGGTGAAAACCTTGACAGATGACCAAATAGAAGTTGTCACTGCCCAGGAATTAGTAGAATCGCAACACCTACCGGAATTGTGTCCTAGCCCTTTAAGGTTGGTAGACGGGCAAACTTGCGATATCGTCAATGGTGCTCTGGGAAGCCCTGGCTGTGATCACCTAAATGGTGCGGAGTGGGATGTCTTCATAGAACGACCCACCGCTGTGGACACTTGTTATCCATTTGATGTGCCAGATTATCAGAGCCTACGGAGCATCTTAGCAAACAATGGAAAATTTGAATTCATTGCTGAGGAATTCCAATGGAACACAGTCAAACAAAATGGGAAATCCGGGGCATGCAAAAGAGCAAATGTGAATGATTTCTTCAATAGATTGAATTGGCTGACCAAATCTGATGGAAATGCATACCCACTCCAAAACTTGACAAAAGTCAACAATGGGGACTACGCAAGACTTTACATATGGGGGGTTCATCATCCTTCAACCGACACAGAACAAACCAACCTGTATAAGAATAACCCCGGAAGAGTGACCGTTTCTACTCAAACCAGTCAAACAAGTGTAGTACCAAACATTGGCAGTAGACCATGGGTGAGAGGCCAAAGCGGCAGGATCAGTTTCTACTGGACAATCGTGGAACCAGGAGATCTCATAGTATTCAACACCATAGGGAATCTAATTGCTCCGAGAGGCCATTACAAACTCAACAGCCAGAAGAAGAGTACAATTCTAAATACTGCAGTTCCCATAGGATCTTGCGTTAGTAAATGCCACACTGACAAGGGTTCAATTTCTACAACTAAACCCTTTCAGAACATCTCGAGAATATCAATTGGGGACTGTCCCAAGTATGTCAAACAGGGATCTTTGAAACTTGCTACGGGAATGAGGAACATCCCTGAGAAAGCAACCAGAGGACTATTTGGTGCAATTGCTGGGTTCATAGAGAATGGCTGGCAAGGTCTGATTGATGGTTGGTATGGATTCAGGCACCAAAATGCAGAAGGGACAGGAACAGCTGCAGATCTCAAGTCAACCCAAGCAGCCATTGACCAAATTAATGGAAAGCTAAATCGCCTCATTGAGAAGACAAATGAGAAATACCACCAGATCGAAAAGGAATTCGAACAAGTAGAGGGAAGAATTCAGGACTTAGAGAAGTATGTTGAAGACACGAAGATTGACCTGTGGTCTTACAATGCTGAACTGTTGGTAGCATTAGAAAATCAACATACCATAGACGTGACAGATTCCGAAATGAACAAACTCTTTGAAAAAGTTAGACGCCAACTACGAGAGAATGCTGAGGACAAAGGGAATGGATGTTTCGAAATTTTCCATCAATGTGACAACAGTTGCATTGAAAGCATAAGGAACGGGACATATGACCATGATATTTACAGAGACGAGGCAATCAATAACAGATTCCAGATACAAGGAGTCAAATTGACTCAAGGATACAAAGACATTATCCTCTGGATTTCCTTTTCCATATCATGCTTCTTGCTCGTTGCACTGCTTTTAGCCTTCATTTTGTGGGCTTGTCAGAATGGAAACATCCGGTGCCAGATTTGCATTTAA
>A_/_H4N6|CY144957|A/red_knot/New_Jersey/Sg-00479/2008
ATGCTATCAATCGCGATTCTGCTTCTGCTAATAGCAGAGGGCTCCTCTCAAAATTACACAGGAAATCCTGTGATATGCCTGGGGCACCATGCTGTGTCCAATGGGACAATGGTGAAAACCTTGACAGATGACCAAATAGAAGTTGTCACTGCCCAGGAATTAGTAGAATCGCAACACCTACCGGAATTGTGTCCTAGCCCTTTAAGGTTGGTAGACGGGCAAACTTGCGATATCGTCAATGGTGCTCTGGGAAGCCCTGGCTGTGATCACCTAAATGGTGCGGAGTGGGATGTCTTCATAGAACGACCCACCGCTGTGGACACTTGTTATCCATTTGATGTGCCAGATTATCAGAGCCTACGGAGCATCTTAGCAAACAATGGAAAATTTGAATTCATTGCTGAGGAATTCCAATGGAACACAGTCAAACAAAATGGGAAATCCGGGGCATGCAAAAGAACAAATGTGAATGATTTCTTCAATAGATTGAATTGGCTGACCAAATCTGATGGAAATGCATACCCACTCCAAAACTTGACAAAAGTCAACAATGGGGACTACGCAAGACTTTACATATGGGGGGTTCATCATCCTTCAACCGACACAGAACAAACCAACCTGTATAAGAATAACCCCGGAAGAGTGACCGTTTCCACTCAAACCAGTCAAACAAGTGTAGTACCAAACATTGGCAGTAGACCATGGGTGAGAGGCCAAAGCGGCAGGATCAGTTTCTACTGGACAATCGTGGAACCAGGAGATCTCATAGTATTCAACACCATAGGGAATCTAATTGCTCCGAGAGGCCATTACAAACTCAACAGCCAGAAGAAGAGTACAATTCTAAATACTGCAGTTCCCATAGGATCTTGCGTTAGTAAATGCCACACTGACAAGGGTTCAATTTCTACAACTAAACCCTTTCAGAACATCTCGAGAATATCAATTGGGGACTGTCCCAAGTATGTCAAACAGGGATCTTTGAAACTTGCTACGGGAATGAGGAACATCCCTGAGAAAGCAACCAGAGGACTATTTGGTGCAATTGCTGGGTTCATAGAGAATGGCTGGCAAGGTCTGATTGATGGTTGGTATGGATTCAGGCACCAAAATGCAGAAGGGACAGGAACAGCTGCAGATCTCAAGTCAACCCAAGCAGCCATTGACCAAATTAATGGAAAGCTAAATCGCCTCATTGAGAAGACAAATGAGAAATACCACCAGATCGAAAAGGAATTCGAACAAGTAGAGGGAAGAATTCAGGACTTAGAGAAGTATGTTGAAGACACGAAGATTGATCTGTGGTCTTACAATGCTGAACTGTTGGTAGCATTAGAAAATCAACATACCATAGACGTGACAGATTCCGAAATGAACAAACTCTTTGAAAGAGTTAGACGCCAACTACGAGAGAATGCTGAGGACAAAGGGAATGGATGTTTCGAAATTTTCCATCAATGTGACAACAGTTGCATTGAAAGCATAAGGAACGGGACATATGACCATGATGTTTACAGAGACGAGGCAATCAATAACAGATTCCAGATACAAGGAGTCAAATTGACTCAAGGATACAAAGACATTATCCTCTGGATTTCCTTTTCCATATCATGCTTCTTGCTCGTTGCACTGCTTTTAGCCTTCATTTTGTGGGCTTGTCAGAATGGAAACATCCGGTGCCAGATTTGCATTTAA
>A_/_H4N6|CY144917|A/ruddy_turnstone/Delaware/Sg-00470/2008
ATGCTATCAATCGCGATTCTGCTTCTGCTAATAGCAGAGGGCTCCTCTCAAAATTACACAGGAAATCCTGTGATATGCCTGGGGCACCATGCTGTGTCCAATGGGACAATGGTGAAAACCTTGACAGATGACCAAATAGAAGTTGTCACTGCCCAGGAATTAGTAGAATCGCAACACCTACCGGAATTGTGTCCTAGCCCTTTAAGGTTGGTAGACGGGCAAACTTGCGATATCGTCAATGGTGCTCTGGGAAGCCCTGGCTGTGATCACCTAAATGGTGCGGAGTGGGATGTCTTCATAGAACGACCCACCGCTGTGGACACTTGTTATCCATTTGATGTGCCAGATTATCAGAGCCTACGGAGCATCTTAGCAAACAATGGAAAATTTGAATTCATTGCTGAGGAATTCCAATGGAACACAGTCAAACAAAATGGGAAATCCGGGGCATGCAAAAGAGCAAATGTGAATGATTTCTTCAATAGATTGAATTGGCTGACCAAATCTGATGGAAATGCATACCCACTCCAAAACTTGACAAAAGTCAACAATGGGGACTACGCAAGACTTTACATATGGGGGGTTCATCATCCTTCAACCGACACAGAACAAACCAACCTGTATAAGAATAACCCCGGAAGAGTGACCGTTTCTACTCAAACCAGTCAAACAAGTGTAGTACCAAACATTGGCAGTAGACCATGGGTGAGAGGCCAAAGCGGCAGGATCAGTTTCTACTGGACAATCGTGGAACCAGGAGATCTCATAGTATTCAACACCATAGGGAATCTAATTGCTCCGAGAGGCCATTACAAACTCAACAGCCAGAAGAAGAGTACAATTCTAAATACTGCAGTTCCCATAGGATCTTGCGTTAGTAAATGCCACACTGACAAGGGTTCAATTTCTACAACTAAACCCTTTCAGAACATCTCGAGAATATCAATTGGGGACTGTCCCAAGTATGTCAAACAGGGATCTTTGAAACTTGCTACGGGAATGAGGAACATCCCTGAGAAAGCAACCAGAGGACTATTTGGCGCAATTGCTGGGTTCATAGAGAATGGCTGGCAAGGTCTGATTGATGGTTGGTATGGATTCAGGCACCAAAATGCAGAAGGGACAGGAACAGCTGCAGATCTCAAGTCAACCCAAGCAGCCATTGACCAAATTAATGGAAAGCTAAATCGCCTCATTGAGAAGACAAATGAGAAATACCACCAGATCGAAAAGGAATTCGAACAAGTAGAGGGAAGAATTCAGGACTTAGAGAAGTATGTTGAAGACACAAAGATTGACCTGTGGTCTTACAATGCTGAACTGTTGGTAGCATTAGAAAATCAACATACCATAGACGTGACAGATTCCGAAATGAACAAACTCTTTGAAAGAGTTAGACGCCAACTACGAGAGAATGCTGAGGACAAAGGGAATGGATGTTTCGAAATTTTCCATCAATGTGACAACAGTTGCATTGAAAGCATAAGGAACGGGACATATGACCATGATATTTACAGAGACGAGGCAATCAATAACAGATTCCAGATACAAGGAGTCAAATTGACTCAAGGATACAAAGACATTATCCTCTGGATTTCCTTTTCCATATCATGCTTCTTGCTCGTTGCACTGCTTTTAGCCTTCATTTTGTGGGCTTGTCAGAATGGAAACATCCGGTGCCAGATTTGCATTTAA
>A_/_H4N8|CY144659|A/bufflehead/North_Carolina/NC6412-125/2005
ATGCTATCAATCACGATTCTGTTCCTGCTCATAGCAGAGGTATCCTCTCAGAACTACACAGGAAATCCTGTGATATGTCTGGGACACCATGCTGTACCTAATGGAACAATGGTGAAAACCTTAACTGATGACCAAATAGAGGTCGTCACTGCCCAGGAATTAGTGGAATCGCAACATCTACCGGAGTTGTGTCCTAGCCCTTTGAGATTAGTAGATGGCCAAACTTGTGACATCGTCAATGGTGCTCTGGGGAGCCCGGGCTGTGATCACTTGAATGGTGCAGAATGGGATATCTTCATAGAGCGACCCACTGCTGTGGACAATTGTTACCCATTTGACGTGCCAGATTACCAGAGCCTACGGAGTATCTTAGCAAACAATGGGAAATTTGAGTTCATCGCAGAGGAATTCCAATGGAACACAGTCAAGCAGAATGGGAAATCAGGAGCATGTAAAAGAGCAAATGTGAATGACTTTTTCAACAGACTGAACTGGCTAACCAAATCTGATGGAAACGCATACCCACTCCAAAACCTGACAAAAGTCAACAATGGGGACTATGCAAGACTTTACATATGGGGAGTTCACCATCCTTCAACTGACACAGAACAAACCAACTTATATAAGAATAACCCTGGAAGAGTGACCGTTTCTACCCAAACTAGTCAAACAAGTGTGGTACCAAATATTGGCAGTAGACCATGGGTGAGAGGCCAAAGCGGTAGGATCAGCTTCTATTGGACAATTGTAGAACCAGGAGATCTCATAGTTTTCAACACCATAGGGAATTTAATCGCTCCAAGGGGCCATTACAAACTCAACAGTCAAAAGAAGAGCACAATCCTGAATACTGCAGTTCCTATAGGATCCTGCGTTAGTAAGTGCCACACCGACAGGGGTTCAATCACTACCACTAAACCCTTTCAAAACATCTCGAGGATATCAATCGGGGACTGTCCCAAGTATGTCAAACAGGGGTCTTTGAAACTGGCAACTGGGATGAGGAACATCCCTGAGAAGGCAACCAGAGGTCTGTTTGGTGCAATTGCTGGCTTTATAGAGAATGGCTGGCAAGGTCTAATTGATGGGTGGTATGGGTTTAGGCACCAGAATGCAGAAGGGACAGGGACGGCTGCAGATCTCAAGTCGACTCAGGCAGCTATTGACCAAATTAATGGAAAATTGAATCGTCTCATTGAGAAGACAAATGAGAAATACCACCAAATTGAGAAAGAATTTGAACAAGTAGAAGGAAGAATCCAAGACTTGGAGAAGTATGTTGAAGACACAAAGATTGACCTGTGGTCTTACAATGCTGAATTGCTGGTGGCATTAGAAAATCAACATACTATAGATGTGACAGACTCTGAAATGAACAAACTCTTTGAAAGAGTTAGGCGCCAACTAAGAGAGAATGCTGAGGACAAAGGGAATGGGTGTTTTGAAATTTTCCACCAGTGTGACAACAACTGCATCGAGAGCATAAGAAATGGAACATATGACCATGATATTTACAGAGACGAAGCAATCAATAACAGATTCCAGATACAAGGGATTAAATTGACTCAAGGGTACAAGGACATCATTCTCTGGATTTCCTTTTCCATATCATGCTTTTTACTCGTTGCACTACTTTTAGCCTTTATTTTGTGGGCTTGTCAGAATGGAAACATCCGGTGCCAGATTTGCATTTAG
>A_/_H4N6|CY144103|A/northern_pintail/Interior_Alaska/10BM12146R0/2010
ATGCTATCAATCACAATTCTGTTTCTGCTCATAGCAGAGGTATCCTCTCAGAACTACACAGGAAATCCTGTGATATGTCTGGGACACCATGCTGTACCCAATGGGACAATGGTGAAAACCTTAACTGATGACCAAATAGAGGTCGTCACTGCCCAGGAATTAGTGGAATCGCAACATCTACCGGAGTTGTGTCCTAGCCCTTTGAAATTAGTAGATGGCCAAACTTGTGACATCGTCAATGGTGCTCTTGGAAGCCCAGGCTGTGATCATTTGAATGGTGCAGAATGGGATGTATTCATAGAGCGACCCACTGCTGTGGACACTTGTTACCCATTTGATGTGCCAGATTACCAGAGCCTACGGAGTATCTTAGCAAACAATGGAAAATTTGAGTTCATCGCAGAGGAATTCCAATGGAACACAGTCAATCAGAATGGGAAATCCGGAGCATGCAAAAGAGCAAATGTAAATGACTTTTTCAACAGACTGAATTGGCTAACCAAATCTAGTGGGAATGCATACCCACTCCAAAACCTGACAAAGGTCAACAATGGGGACTATGCAAGACTTTACATATGGGGAGTCCACCATCCTTCAACTGACACAGAACAAACTGACTTATATAAGAACAACCCTGGAAGAGTGACCGTTTCTACCAAAACTAGTCAAACAAGTGTAATACCAAATATTGGCAGTAGACCATGGGTGAGAGGCCAAAGCGGTAGGATCAGCTTCTATTGGACAATTGTAGAGCCAGGAGACCTCATAGTTTTCAACACCATAGGGAATTTAATCGCTCCAAGGGGCCATTACAAACTCAACAGCCAAAAGAAGAGCACAATTCTAAATACTGCAGTTCCCATAGGATCTTGCGTTAGTAAATGCCACACCGACAGGGGTTCAATCACTACAACTAAACCCTTTCAAAACATCTCGAGAATATCAATAGGGGACTGCCCCAAGTATGTCAAACAGGGGTCTTTGAAACTGGCTACAGGAATGAGAAACATCCCTGAAAAGGCAACCAGAGGTCTGTTTGGTGCAATTGCTGGCTTTATAGAGAATGGCTGGCAAGGCTTAATTGATGGGTGGTATGGGTTCAAGCACCAGAATGCAGAAGGAACAGGGACGGCTGCAGATCTCAAGTCAACTCAGGCAGCTATTGACCAAATTAATGGGAAATTGAATCGTCTCATTGAAAAGACGAATGAGAAATACCACCAAATTGAGAAGGAATTTGAACAAGTAGAAGGGAGGATCCAAGATTTAGAAAAATATGTTGAAGACACAAAGATTGACCTATGGTCTTACAATGCTGAATTGCTGGTGGCATTAGAAAATCAACATACTATAGATGTGACAGACTCTGAAATGAACAAACTCTTTGAAAGAGTTAGGCGCCAACTAAGAGAGAATGCTGAGGACAAAGGGAATGGATGCTTTGAAATTTTCCATCAGTGTGACAACAACTGCATTGAAAGTATAAGGAATGGAACATATGACCATGACATTTACAGAGATGAAGCAATCAATAATAGATTCCAGATACAAGGAGTTAAATTGACTCAAGGATACAAGGACATCATTCTCTGGATTTCCTTTTCCATATCATGCTTCTTACTCGTTGCACTACTTTTAGCCTTTATCTTGTGGGCTTGTCAGAATGGAAACATCCGGTGCCAGATTTGCATTTAG
>A_/_H4N6|CY144015|A/mallard/Interior_Alaska/10BM12308R0/2010
ATGCTATCAATCACGATTCTGTTTCTGCTCATAGCAGAGGTATCCTCTCAGAACTACACAGGAAATCCTGTGATATGTCTGGGACACCATGCTGTACCCAATGGGACAATGGTGAAAACCTTAACTGATGACCAAATAGAGGTCGTCACTGCCCAGGAATTAGTGGAATCGCAACATCTACCGGAGTTGTGTCCTAGCCCTTTGAAATTAGTAGATGGCCAAACTTGTGACATCGTCAATGGTGCTCTTGGAAGCCCAGGCTGTGATCATTTGAATGGTGCAGAATGGGATGTATTCATAGAGCGACCCACTGCTGTGGACACTTGTTACCCATTTGATGTGCCAGATTACCAGAGCCTACGGAGTATCTTAGCAAACAATGGAAAATTTGATTTCATCGCAGAGGAATTCCAATGGAACACAGTCAAGCAGAATGGGAAATCCGGAGCATGCAAAAGAGCAAATGTGAATGACTTTTTCAACAGACTGAATTGGCTAACCAAATCTAGTGGGAATGCATACCCACTCCAAAACCTGACAAAGGTCAACAATGGGGACTATGCAAGACTTTACATATGGGGAGTCCACCATCCTTCAACTGACACAGAACAAACTGACTTATATAAGAACAACCCTGGAAGAGTGACCGTTTCTACCAAAACTAGTCAAACAAGTGTAATACCAAATATTGGCAGTAGACCATGGGTGAGAGGCCAAAGCGGTAGGATCAGCTTCTATTGGACAATTGTAGAGCCAGGAGACCTCATAGTTTTCAACACCATAGGGAATTTAATCGCTCCAAGGGGCCATTACAAACTCAACAGCCAAAAGAAGAGCACAATTCTAAATACTGCAGTTCCCATAGGATCTTGCGTTAGTAAATGCCACACCGACAGGGGTTCAATCACTACAACTAAACCCTTTCAAAACATCTCGAGAATATCAATAGGGGACTGCCCCAAGTATGTCAAACAGGGGTCTTTGAAACTGGCTACAGGAATGAGAAACATCCCTGAAAAGGCAACCAGAGGTCTGTTTGGTGCAATTGCTGGCTTTATAGAGAATGGCTGGCAAGGCTTAATTGATGGGTGGTATGGGTTCAGGCACCAGAATGCAGAAGGAACAGGGACGGCTGCAGATCTCAAGTCAACTCAGGCAGCTATTGACCAAATTAATGGGAAATTGAATCGTCTCATTGAAAAGACGAATGAGAAATACCACCAAATTGAGAAGGAATTTGAACAAGTAGAAGGGAGGATCCAAGATTTAGAAAAATATGTTGAAGACACAAAGATTGACCTATGGTCTTACAATGCTGAATTGCTGGTGGCATTAGAAAATCAACATACTATAGATGTGACAGACTCTGAAATGAACAAACTCTTTGAAAGAGTTAGGCGCCAACTAAGAGAGAATGCTGAGGACAAAGGGAATGGATGCTTTGAAATTTTCCATCAGTGTGACAACAACTGCATTGAAAGTATAAGGAATGGAACATATGACCATGACATTTACAGAGATGAAGCAATCAATAATAGATTCCAGATACAAGGAGTTAAATTGACTCAAGGATACAAGGACATCATTCTCTGGATTTCCTTTTCCATATCATGCTTCTTACTCGTTGCACTACTTTTAGCCTTTATCTTGTGGGCTTGTCAGAATGGAAACATCCGGTGCCAGATTTGCATTTAG
>A_/_H4N6|CY143861|A/mallard/Interior_Alaska/10BM10864R0/2010
ATGCTATCAATCACGATTCTGTTTCTGCTCATAGCAGAGGTATCCTCTCAGAACTACACAGGAAATCCTGTGATATGTCTGGGACACCATGCTGTACCCAATGGGACAATGGTGAAAACCTTAACTGATGACCAAATAGAGGTCGTCACTGCCCAGGAATTAGTGGAATCGCAACATCTACCGGAGTTGTGTCCTAGCCCTTTGAAATTAGTAGATGGCCAAACTTGTGACATCGTCAATGGTGCTCTTGGAAGCCCAGGCTGTGATCATTTGAGTGGTGCAGAATGGGATGTATTCATAGAGCGACCCACTGCTGTGGACACTTGTTACCCATTTGATGTGCCAGATTACCAGAGCCTACGGAGTATCTTAGCAAACAATGGAAAATTTGAGTTCATCGCAGAGGAATTCCAATGGAACACAGTCAAGCAGAATGGGAAATCCGGAGCATGCAAAAGAGCAAATGTGAATGACTTTTTCAACAGACTGAATTGGCTAACCAAATCTAGTGGGAATGCATACCCACTCCAAAACCTGACAAAGGTCAACAATGGGGACTATGCAAGACTTTACATATGGGGAGTCCACCATCCTTCAACTGAAACAGAACAAACTGACTTATATAAGAACAACCCTGGAAGAGTGACCGTTTCTACCAAAACTAGTCAAACAAGTGTAATACCAAATATTGGCAGTAGACCATGGGTGAGAGGCCAAAGCGGTAGGATCAGCTTCTATTGGACAATTGTAGAGCCAGGAGACCTCATAGTTTTCAACACCATAGGGAATTTAATCGCTCCAAGGGGCCATTACAAACTCAACAGCCAAAAGAAGAGCACAATTCTAAATACTGCAGTTCCCATAGGATCTTGCGTTAGTAAATGCCACACCGACAGGGGTTCAATCACTACAACTAAACCCTTTCAAAACATCTCGAGAATATCAATAGGGGACTGCCCCAAGTATGTCAAACAGGGGTCTTTGAAACTGGCTACAGGAATGAGAAACATCCCTGAAAAGGCAACCAGAGGTCTGTTTGGTGCAATTGCTGGCTTTATAGAGAATGGCTGGCAAGGCTTAATTGATGGGTGGTATGGGTTCAGGCACCAGAATGCAGAAGGAACAGGGACGGCTGCAGATCTCAAGTCAACTCAGGCAGCTATTGACCGAATTAATGGGAAATTGAATCGTCTCATTGAAAAGACGAATGAGAAATACCACCAAATTGAGAAGGAATTTGAACAAGTAGAAGGGAGGATCCAAGACTTAGAAAAATATGTTGAAGACACAAAGATTGACCTATGGTCTTACAATGCTGAATTGCTGGTGGCATTAGAAAATCAACATACTATAGATGTGACAGACTCTGAAATGAACAAACTCTTTGAAAGAGTTAGGCGCCAACTAAGAGAGAATGCTGAGGACAAAGGGAATGGATGCTTTGAAATTTTCCATCAGTGTGACAACAACTGCATTGAAAGTATAAGGAATGGAACATATGACCATGACATTTACAGAGATGAAGCAATCAATAATAGATTCCAGATACAAGGAGTTAAATTGACTCAAGGATACAAGGACATCATTCTCTGGATTTCCTTTTCCATATCATGCTTCTTACTCGTTGCACTACTTTTAGCCTTTATCTTGTGGGCTTGTCAGAATGGAAACATCCGGTGCCAGATTTGCATTTAG
>A_/_H4N6|CY143820|A/mallard/Interior_Alaska/10BM10176R0/2010
ATGCTATCAATCACGATTCTGTTTCTGCTCATAGCAGAGGTATCCTCTCAGAACTACACAGGAAATCCTGTGATATGTCTGGGACACCATGCTGTACCCAATGGGACAATGGTGAAAACCTTAACTGATGACCAAATAGAGGTCGTCACTGCCCAGGAATTAGTGGAATCGCAACATCTACCGGAGTTGTGTCCTAGCCCTTTGAAATTAGTAGATGGCCAAACTTGTGACATCGTCAATGGTGCTCTTGGAAGCCCAGGCTGTGATCATTTGAATGGTGCAGAATGGGATGTATTCATAGAGCGACCCACTGCTGTGGACACTTGTTACCCATTTGATGTGCCAGATTACCAGAGCCTACGGAGTATCTTAGCAAACAATGGAAAATTTGAGTTCATCGCAGAGGAATTCCAATGGAACACAGTCAAGCAGAATGGGAAATCCGGAGCATGCAAAAGAGCAAATGTGAATGACTTTTTCAACAGACTGAATTGGCTAACCAAATCTAGTGGGAATGCATACCCACTCCAAAACCTGACAAAGGTCAACAATGGGGACTATGCAAGACTTTACATATGGGGAGTCCACCATCCTTCAACTGAAACAGAACAAACTGACTTATATAAGAACAACCCTGGAAGAGTGACCGTTTCTACCAAAACTAGTCAAACAAGTGTAATACCAAATATTGGCAGTAGACCATGGGTGAGAGGCCAAAGCGGTAGGATCAGCTTCTATTGGACAATTGTAGAGCCAGGAGACCTCATAGTTTTCAACACCATAGGGAATTTAATCGCTCCAAGGGGCCATTACAAACTCAACAGCCAAAAGAAGAGCACAATTCTAAATACTGCAGTTCCCATAGGATCTTGCGTTAGTAAATGCCACACCGACAGGGGTTCAATCACTACAACTAAACCCTTTCAAAACATCTCGAGAATATCAATAGGGGACTGCCCCAAGTATGTCAAACAGGGGTCTTTGAAACTGGCTACAGGAATGAGAAACATCCCTGAAAAGGCAACCAGAGGTCTGTTTGGTGCAATTGCTGGCTTTATAGAGAATGGCTGGCAAGGCTTAATTGATGGGTGGTATGGGTTCAGGCACCAGAATGCAGAAGGAACAGGGACGGCTGCAGATCTCAAGTCAACTCAGGCAGCTATTGACCAAATTAATGGGAAATTGAATCGTCTCATTGAAAAGACGAATGAGAAATACCACCAAATTGAGAAGGAATTTGAACAAGTAGAAGGGAGGATCCAAGATTTAGAAAAATATGTTGAAGACACAAAGATTGACCTATGGTCTTACAATGCTGAATTGCTGGTGGCATTAGAAAATCAACATACTATAGATGTGACAGACTCTGAAATGAACAAACTCTTTGAAAGAGTTAGGCGCCAACTAAGAGAGAATGCTGAGGACAAAGGGAATGGATGCTTTGAAATTTTCCATCAGTGTGACAACAACTGCATTGAAAGTATAAGGAATGGAACATATGACCATGACATTTACAGAGATGAAGCAATCAATAATAGATTCCAGATACAAGGAGTTAAATTGACTCAAGGATACAAGGACATCATTCTCTGGATTTCCTTTTCCATATCATGCTTCTTACTCGTTGCACTACTTTTAGCCTTTATCTTGTGGGCTTGTCAGAATGGAAACATCCGGTGCCAGATTTGCATTTAG
>A_/_H4N6|CY143756|A/mallard/Interior_Alaska/10CH00021R0/2010
ATGCTATCAATCACGATTCTGTTCCTGCTCATAGCAGACGTATCCTCTCAGAACTACACAGGAAATCCTGTGATATGTCTGGGACACCATGCTGTACCTAATGGGACAATGGTGAAAACCTTAACTGATGACCAAATAGAGGTTGTCGCTGCCCAGGAATTAGTGGAATCGCAACATCTACCGGAGTTGTGTCCTAGCCCTTTGAGATTAGTAGATGGTCAAACTTGTGACATCGTCAATGGTGCTCTGGGAAGCCCGGGCTGTGATCACTTGAATGGTGCAGAATGGGATGTCTTCATAGAGCGACCCACTGCCGTGGACACTTGTTACCCATTTGATGTGCCAGATTACCAGAGCCTGCGGAGTATCTTAGCAAACAATGGGAAATTTGAGTTCATCGCGGAGGAATTCCAATGGAGCACAGTCAAGCAGAATGGGAAATCAGGAGCATGTAAAAGAGCAAATGTAAATGACTTTTTCAACAGACTGAATTGGCTAACCAAATCTGATGGGAATGCATACCCACTCCAAAACCTGACAAAGATGAACAATGGGGACTATGCAAGGCTCTACATATGGGGAGTTCACCATCCTTCAACTGACACAGAACAAACCAATTTGTATAAGAACAATCCTGGAAGAGTGACCGTCTCTACCAAAACTAGTCAAACAAGTGTGGTGCCAAATATTGGCAGTAGACCATGGGTGAGAGGCCAAAGCGGTAGGATCAGCTTTTATTGGACAATTGTAGAACCAGGAGATCTTATAGTTTTCAACACCATAGGGAATTTAATCGCTCCAAGGGGCCATTACAAACTCAACATTAAAAAGAAGAGCACAATCCTGAATACTGCGGTTCCTATAGGATCCTGCGTTAGTAAGTGCCACACCGACAGGGGTTCAATCACTACCACTAAACCCTTTCAGAACATCTCGAGAATATCAATCGGGGACTGTCCCAAGTATGTCAAACAGGGGTCTTTGAAACTGGCTACAGGGATGAGGAACATTCCTGAGAAGGCAACCAGAGGCCTGTTTGGGGCAATTGCTGGCTTTATAGAGAATGGCTGGCAAGGATTAATTGATGGGTGGTATGGGTTCAGGCATCAGAATGCAGAAGGGACAGGGACGGCTGCAGATCTCAAGTCGACTCAGGCAGCTATTGATCAAATCAATGGAAAATTGAATCGCCTCATTGAGAAAACAAATGAGAAATATCATCAGATTGAGAAGGAATTTGAACAAGTAGAGGGAAGAATCCAAGACTTGGAGAAGTATGTTGAAGACACAAAGATTGACCTATGGTCTTACAATGCTGAATTGCTGGTGGCATTAGAAAATCAACATACTATAGATGTGACAGACTCTGAAATGAACAAACTCTTTGAAAGAGTTAGGCGCCAACTAAGAGAGAATGCTGAGGACAAAGGAAATGGATGTTTTGAAATTTTCCACCAGTGTGACAACAACTGCATCGAAAGCATAAGAAATGGAACATATGACCATGATATTTACAGAGACGAAGCGATCAATAACAGATTCCAGATACAAGGGGTCAGATTGACTCAAGGATACAAGGACATCATTCTCTGGATTTCCTTTTCCATATCATGCTTTTTACTCGTTGCACTACTTTTAGCCTTTATTTTGTGGGCTTGTCAGAATGGAAACATCCGGTGCCAGATTTGCATTTAG
>A_/_H4N6|CY143748|A/northern_pintail/Interior_Alaska/10CH00003R0/2010
ATGCTATCAATCACGATTCTGTTCCTGCTCATAGCAGACGTATCCTCTCAGAACTACACAGGAAATCCTGTGATATGTCTGGGACACCATGCTGTACCTAATGGGACAATGGTGAAAACCTTAACTGATGACCAAATAGAGGTTGTCGCTGCCCAGGAATTAGTGGAATCGCAACATCTACCGGAGTTGTGTCCTAGCCCTTTGAGATTAGTAGATGGTCAAACTTGTGACATCGTCAATGGTGCTCTGGGAAGCCCGGGCTGTGATCACTTGAATGGTGCAGAATGGGATGTCTTCATAGAGCGACCCACTGCCGTGGACACTTGTTACCCATTTGATGTGCCAGATTACCAGAGCCTGCGGAGTATCTTAGCAAACAATGGGAAATTTGAGTTCATCGCGGAGGAATTCCAATGGAGCACAGTCAAGCAGAATGGGAAATCAGGAGCATGTAAAAGAGCAAATGTAAATGACTTTTTCAACAGACTGAATTGGCTAACCAAATCTGATGGGAATGCATACCCACTCCAAAACCTGACAAAGATGAACAATGGGGACTATGCAAGGCTCTACATATGGGGAGTTCACCATCCTTCAACTGACACAGAACAAACCAATTTGTATGTGAACAATCCTGGAAGAGTGACCGTCTCTACCAAAACTAGTCAAACAAGTGTGGTGCCAAATATTGGCAGTAGACCATGGGTGAGAGGCCAAAGCGGTAGGATCAGCTTTTATTGGACAATTGTAGAACCAGGAGATCTTATAGTTTTCAACACCATAGGGAATTTAATCGCTCCAAGGGGCCATTACAAACTCAACAGTAAAAAGAAGAGCACAATCCTGAATACTGCGGTTCCTATAGGATCCTGCGTTAGTAAGTGCCACACCGACAGGGGTTCAATCACTACCACTAAACCCTTTCAGAACATCTCGAGAATATCAATCGGGGACTGTCCCAAGTATGTCAAACAGGGGTCTTTGAAACTGGCTACAGGGATGAGGAACATCCCTGAGAAGGCAACCAGAGGCCTGTTTGGGGCAATTGCTGGCTTTATAGAGAATGGCTGGCAAGGATTAATTGATGGGTGGTATGGGTTCAGGCATCAGAATGCAGAAGGGACAGGGACGGCTGCAGATCTCAAGTCGACTCAGGCAGCTATTGATCAAATCAATGGAAAATTGAATCGCCTCATTGAGAAAACAAATGAGAAATATCATCAAATTGAGAAGGAATTTGAACAAGTAGAGGGAAGAATCCAAGACTTGGAGAAGTATGTTGAAGACACAAAGATTGACCTATGGTCTTACAATGCTGAATTGCTGGTGGCATTAGAAAATCAACATACTATAGATGTGACAGACTCTGAAATGAACAAACTCTTTGAAAGAGTTAGGCGCCAACTAAGAGAGAATGCTGAGGACAAAGGAAATGGATGTTTTGAAATTTTCCACCAGTGTGACAACAACTGCATCGAAAGCATAAGAAATGGAACATATGACCATGATATTTACAGAGACGAAGCGATCAATAACAGATTCCAGATACAAGGGGTCAGATTGACTCAAGGATACAAGGACATCATTCTCTGGATTTCCTTTTCCATATCATGCTTTTTACTCGTTGCACTACTTTTAGCCTTTATTTTGTGGGCTTGTCAGAATGGAAACATCCGGTGCCAGATTTGCATTTAG
>A_/_H4N6|CY143676|A/northern_pintail/Interior_Alaska/10BM08903R0/2010
ATGCTATCAATCACGATTCTGTTTCTGCTCATAGCAGAGGTATCCTCTCAGAACTACACAGGAAATCCTGTGATATGTCTGGGACACCATGCTGTACCCAATGGGACAATGGTGAAAACCTTAACTGATGACCAAATAGAGGTCGTCACTGCCCAGGAATTAGTGGAATCGCAACATCTACCGGAGTTGTGTCCTAGCCCTTTGAGATTAGTAGATGGCCAAACTTGTGACATCGTCAATGGTGCTCTTGGAAGCCCAGGCTGTGATCATTTGAATGGTGCAGAATGGGATGTATTCATAGAGCGACCCACTGCTGTGGACACTTGTTACCCATTTGATGTGCCAGATTACCAGAGCCTACGGAGTATCTTAGCAAACAATGGAAAATTTGAGTTCATCGCAGAGGAATTCCAATGGAACACAGTCGAGCAGAATGGGAAATCCGGAGCATGCAAAAGAGCAAATGTGAATGACTTTTTCAACAGACTGAATTGGCTAACCAAATCTAGTGGGAATGCATACCCACCTCAAAACCTGACAAAGGTCAACAATGGGGACTATGCAAGACTTTACATATGGGGAGTCCACCATCCTTCAACTGACACAGAACAAACTGACTTATATAAGAACAACCCTGGAAGAGTGACCGTTTCTACCAAAACTAGTCAAACAAGTGTAATACCAAATATTGGCAGTAGACCATGGGTGAGAGGCCAAAGCGGTAGGATCAGCTTCTATTGGACAATTGTAGAGCCAGGAGACCTCATAGTTTTCAACACCATAGGGAATTTAATCGCTCCAAGGGGCCATTACAAACTCAACAGCCAAAAGAAGAGCACAATTCTAAATACTGCAGTTTCCATAGGATCTTGCGTTAGTAAATGCCACACCGACAGGGGTTCAATCACTACAACTAAACCCTTTCAAAACATCTCGAGAATATCAATAGGGGACTGTCCCAAGTATGTCAAACAGGGGTCTTTGAAACTGGCTACAGGAATGAGAAACATCCCTGAAAAGGCAACCAGAGGTCTGTTTGGTGCAATTGCTGGCTTTATAGAGAATGGCTGGCAAGGCTTAATTGATGGGTGGTATGGGTTCAGGCACCAGAATGCAGAAGGGACGGGGACGGCTGCAGATCTCAAGTCAACTCAGGCAGCTATTGACCAAATTAATGGGAAATTGAATCGTCTCATTGAAAAGACGAATGAGAAATACCACCAAATTGAGAAGGAATTTGAACAAGTAGAAGGGAGGATCCAAGATTTAGAAAAATATGTTGAAGACACAAAGATTGACCTATGGTCTTACAATGCTGAATTGCTGGTGGCATTGGAAAATCAACATACTATAGATGTGACAGACTCTGAAATGAACAAACTCTTTGAAAGAGTTAGGCGCCAACTGAGAGAGAATGCTGAGGACAAAGGGAATGGATGCTTTGAAATTTTCCATCAGTGTGACAACAACTGCATTGAAAGTATAAGGAATGGAACATATGACCATGACATTTACAGAGATGAAGCAATCAATAATAGATTCCAGATACAAGGAGTTAAATTGACTCAAGGATACAAGGACATCATTCTCTGGATTTCCTTTTCCATATCATGCTTCTTACTCGTTGCACTACTTTTAGCCTTTATCTTGTGGGCTTGTCAGAATGGAAACATCCGGTGCCAGATTTGCATTTAG
>A_/_H4N6|CY143660|A/mallard/Interior_Alaska/10BM08828R0/2010
ATGCTATCAATCACGATTCTGTTTCTGCTCATAGCAGAGGTATCCTCTCAGAACTACACAGGAAATCCTGTGATATGTCTGGGACACCATGCTGTACCCAATGGGACAATGGTGAAAACCTTAACTGATGACCAAATAGAGGTCGTCACTGCCCAGGAATTAGTGGAATCGCAACATCTACCGGAGTTGTGTCCTAGCCCTTTGAAATTAGTAGATGGCCAAACTTGTGACATCGTCAATGGTGCTCTTGGAAGCCCAGGCTGTGATCATTTGAATGGTGCAGAATGGGATGTATTCATAGAGCGACCCACTGCTGTGGACACTTGTTACCCATTTGATGTGCCAGATTACCAGAGCCTACGGAGTATCTTAGCAAACAATGGAAAATTTGAGTTCATCGCAGAGGAATTCCAATGGAACACAGTCAAGCAGAATGGGAAATCCGGAGCATGCAAAAGAGCAAATGTGAATGACTTTTTCAACAGACTGAATTGGCTAACCAAATCTAGTGGGAATGCATACCCACTCCAAAACCTGACAAAGGTCAACAATGGGGACTATGCAAGACTTTACATATGGGGAGTCCACCATCCTTCAACTGACACAGAACAAACTGACTTATATAAGAACAACCCTGGAAGAGTGACCGTTTCTACCAAAACTAGTCAAACAAGTGTAATACCAAATATTGGCAGTAGACCATGGGTGAGAGGCCAAAGCGGTAGGATCAGCTTTTATTGGACAATTGTAGAGCCAGGAGACCTCATAGTTTTCAACACCATAGGGAATTTAATCGCTCCAAGGGGCCATTACAAACTCAACAGCCAAAAGAAGAGCACAATTCTAAATACTGCAGTTCCCATAGGATCTTGCGTTAGTAAATGCCACACCGACAGAGGTTCAATCACTACAACTAAACCCTTTCAAAACATCTCGAGAATATCAATAGGGGACTGCCCCAAGTATGTCAAACAGGGGTCTTTGAAACTGGCTACAGGAATGAGAAACATCCCTGAAAAGGCAACCAGAGGTCTGTTTGGTGCAATTGCTGGCTTTATAGAGAATGGCTGGCAAGGCTTAATTGATGGGTGGTATGGGTTCAGGCACCAGAATGCAGAAGGAACAGGGACGGCTGCAGATCTCAAGTCAACTCAGGCAGCTATTGACCAAATTAATGGGAAATTGAATCGTCTCATTGAAAAGACGAATGAGAAATACCACCAAATTGAGAAGGAATTTGAACAAGTAGAAGGGAGGATCCAAGATTTAGAAAAATATGTTGAAGACACAAAGATTGACCTATGGTCTTACAATGCTGAATTGCTGGTGGCATTAGAAAATCAACATACTATAGATGTGACAGACTCTGAAATGAACAAACTCTTTGAAAGAGTTAGGCGCCAACTAAGAGAGAATGCTGAGGACAAAGGGAATGGATGCTTTGAAATTTTCCATCAGTGTGACAACAACTGCATTGAAAGTATAAGGAATGGAACATATGACCATGACATTTACAGAGATGAAGCAATCAATAATAGATTCCAGATACAAGGAGTTAAATTGACTCAAGGATACAAGGACATCATTCTCTGGATTTCCTTTTCCATATCATGCTTCTTACTCGTTGCACTACTTTTAGCCTTTATCTTGTGGGCTTGTCAGAATGGAAACATCCGGTGCCAGATTTGCATTTAG
>A_/_H4N6|CY143652|A/mallard/Interior_Alaska/10BM08622R0/2010
ATGCTATCAATCACGATTCTGTTTCTGCTCATAGCAGAGGTATCCTCTCAGAACTACACAGGAAATCCTGTGATATGTCTGGGACACCATGCTGTACCCAATGGGACAATGGTGAAAACCTTAACTGATGACCAAATAGAGGTCGTCACTGCCCAGGAATTAGTGGAATCGCAACATCTACCGGAGTTGTGTCCTAGCCCTTTGAAATTAGTAGATGGCCAAACTTGTGACATCGTCAATGGTGCTCTTGGAAGCCCAGGCTGTGATCATTTGAATGGTGCAGAATGGGATGTATTCATAGAGCGACCCACTGCTGTGGACACTTGTTACCCATTTGATGTGCCAAATTACCAGAGCCTACGGAGTATCTTAGCAAACAATGGAAAATTTGAGTTCATCGCAGAGGAATTCCAATGGAACACAGTCAAGCAGAATGGGAAATCCGGAGCATGCAAAAGAGCAAATGTGAATGACTTTTTCAACAGACTGAATTGGCTAACCAAATCTAGTGGGAATGCATACCCACTCCAAAACCTGACAAAGGTCAACAATGGGGACTATGCAAGACTTTACATATGGGGAGTCCACCATCCTTCAACTGACACAGAACAAACTGACTTATATAAGAACAACCCTGGAAGAGTGACCGTTTCTACCAAAACTAGTCAAACAAGTGTAATACCAAATATTGGCAGTAGACCATGGGTGAGAGGCCAAAGCGGTAGGATCAGCTTTTATTGGACAATTGTAGAGCCAGGAGACCTCATAGTTTTCAACACCATAGGGAATTTAATCGCTCCAAGGGGCCATTACAAACTCAACAGCCAAAAGAAGAGCACAATTCTAAATACTGCAGTTCCCATAGGATCTTGCGTTAGTAAATGCCACACCGACAGGGGTTCAATCACTACAACTAAACCCTTTCAAAACATCTCGAGAATATCAATAGGGGACTGCCCCAAGTATGTCAAACAGGGGTCTTTGAAACTGGCTACAGGAATGAGAAACATCCCTGAAAAGGCAACCAGAGGTCTGTTTGGTGCAATTGCTGGCTTTATAGAGAATGGCTGGCAAGGCTTAATTGATGGGTGGTATGGGTTCAGGCACCAGAATGCAGAAGGAACAGGGACGGCTGCAGATCTCAAGTCAACTCAGGCAGCTATTGACCAAATTAATGGGAAATTGAATCGTCTCATTGAAAAGACGAATGAGAAATACCACCAAATTGAGAAGGAATTTGAACAAGTAGAAGGGAGGATCCAAGATTTAGAAAAATATGTTGAAGACACAAAGATTGACCTATGGTCTTACAATGCTGAATTGCTGGTGGCATTAGAAAATCAACATACTATAGATGTGACAGACTCTGAAATGAACAAACTCTTTGAAAGAGTTAGGCGCCAACTAAGAGAGAATGCTGAGGACAAAGGGAATGGATGCTTTGAAATTTTCCATCAGTGTGACAACAACTGCATTGAAAGTATAAGGAATGGAACATATGACCATGACATTTACAGAGATGAAGCAATCAATAATAGATTCCAGATACAAGGAGTTAAATTGACTCAAGGATACAAGGACATCATTCTCTGGATTTCCTTTTCCATATCATGCTTCTTACTCGTTGCACTACTTTTAGCCTTTATCTTGTGGGCTTGTCAGAATGGAAACATCCGGTGCCAGATTTGCATTTAG
>A_/_H4N6|CY143644|A/northern_pintail/Interior_Alaska/10BM08612R0/2010
ATGCTATCAATCACGATTCTGTTTCTGCTCATAGCAGAGGTATCCTCTCAGAACTACACAGGAAATCCTGTGATATGTCTGGGACACCATGCTGTACCCAATGGGACAATGGTGAAAACCTTAACTGATGACCAAATAGAGGTCGTCACTGCCCAGGAATTAGTGGAATCGCAACATCTACCGGAGTTGTGTCCTAGCCCTTTGAAATTAGTAGATGGCCAAACTTGTGACATCGTCAATGGTGCTCTTGGAAGCCCAGGCTGTGATCATTTGAATGGTGCAGAATGGGATGTATTCATAGAGCGACCCACTGCTGTGGACACTTGTTACCCATTTGATGTGCCAGATTACCAGAGCCTACGGAGTATCTTAGCAAACAATGGAAAATTTGAGTTCATCGCAGAGGAATTCCAATGGAACACAGTCAAGCAGAATGGGAAATCTGGAGCATGCAAAAGAGCAAATGTGAATGACTTTTTCAACAGACTGAATTGGCTAACCAAATCTAGTGGGAATGCATACCCACTCCAAAACCTGACAAAGGTCAACAATGGGGACTATGCAAGACTTTACATATGGGGAGTCCACCATCCTTCAACTGACACAGAACAAACTGACTTATATAAGAACAACCCTGGAAGAGTGACCGTTTCTACCAAAACTAGTCAAACAAGTGTAATACCAAATATTGGCAGTAGACCATGGGTGAGAGGCCAAAGCGGTAGGATCAGCTTCTATTGGACAATTGTAGAGCCAGGAGACCTCATAGTTTTCAACACCATAGGGAATTTAATCGCTCCAAGGGGCCATTACAAACTCAACAGCCAAAAGAAGAGCACAATTCTAAATACTGCAGTTCCCATAGGATCTTGCGTTAGTAAATGCCACAGCGACAGGGGTTCAATCACTACAACTAAACCCTTTCAAAACATCTCGAGAATATCAATAGGGGACTGCCCCAAGTATGTCAAACAGGGGTCTTTGAAACTGGCTACAGGAATGAGAAACATCCCTGAAAAGGCAACCAGAGGTCTGTTTGGTGCAATTGCTGGCTTTATAGAGAATGGCTGGCAAGGCTTAATTGATGGGTGGTATGGGTTCAGGCACCAGAATGCAGAAGGAACAGGGACGGCTGCAGATCTCAAGTCAACTCAGGCAGCTATTGACCAAATTAATGGGAAATTGAATCGTCTCATTGAAAAGACGAATGAGAAATACCACCAAATTGAGAAGGAATTTGAACAAGTAGAAGGGAGGATCCAAGATTTAGAAAAATATGTTGAAGACACAAAGATTGACCTATGGTCTTACAATGCTGAATTGCTGGTGGCATTAGAAAATCAACATACTATAGATGTGACAGACTCTGAAATGAACAAACTCTTTGAAAGAGTTAGGCGCCAACTAAGAGAGAATGCTGAGGACAAAGGGAATGGATGCTTTGAAATTTTCCATCAGTGTGACAACAACTGCATTGAAAGTATAAGGAATGGAACATATGACCATGACATTTACAGAGATGAAGCAATCAATAATAGATTCCAGATACAAGGAGTTAAATTGACTCAAGGATACAAGGACATCATTCTCTGGATTTCCTTTTCCATATCATGCTTCTTACTCGTTGCACTACTTTTAGCCTTTATCTTGTGGGCTTGTCAGAATGGAAACATCCGGTGCCAGATTTGCATTTAG
>A_/_H4N6|CY143628|A/northern_pintail/Interior_Alaska/10BM08540R0/2010
ATGCTATCAATCACGATTCTGTTTCTGCTCATAGCAGAGGTATCCTCTCAGAACTACACAGGAAATCCTGTGATATGTCTGGGACACCATGCTGTACCCAATGGGACAATGGTGAAAACCTTAACTGATGACCAAATAGAGGTCGTCACTGCCCAGGAATTAGTGGAATCGCAACATCTACCGGAGTTGTGTCCTAGCCCTTTGAAATTAGTAGATGGCCAAACTTGTGACATCGTCAATGGTGCTCTTGGAAGCCCAGGCTGTGATCATTTGAATGGTGCAGAATGGGATGTATTCATAGAGCGACCCACTGCTGTGGACACTTGTTACCCATTTGATGTGCCAGATTACCAGAGCCTACGGAGTATCTTAGCAAACAATGGAAAATTTGAGTTCATCGCAGAGGAATTCCAATGGAACACAGTCAAGCAGAATGGGAAATCCGGAGCATGCAAAAGAGCAAATGTGAATGACTTTTTCAACAGACTGAATTGGCTAACCAAATCTAGTGGGAATGCATACCCACTCCAAAACCTGACAAAGGTCAACAATGGGGACTATGCAAGACTTTACATATGGGGAGTCCACCATCCTTCAACTGACACAGAACAAACTGACTTATATAAGAACAACCCTGGAAGAGTGACCGTTTCTACCAAAACTAGTCAAACAAGTGTAATACCAAATATTGGCAGTAGACCATGGGTGAGAGGCCAAAGCGGTAGGATCAGCTTCTATTGGACAATTGTAGAGCCAGGAGACCTCATAGTTTTCAACACCATAGGGAATTTAATCGCTCCAAGGGGCCATTACAAACTCAACAGCCAAAAGAAGAGCACAATTCTAAATACTGCAGTTCCCATAGGATCTTGCGTTAGTAAATGCCACACCGACAGGGGTTCAATCACTACAACTAAACCCTTTCAAAACATCTCGAGAATATCAATAGGGGACTGCCCTAAGTATGTCAAACAGGGGTCTTTGAAACTGGCTACAGGAATGAGAAACATCCCTGAAAAGGCAACCAGAGGTCTGTTTGGTGCAATTGCTGGCTTTATAGAGAATGGCTGGCAAGGCTTAATTGATGGGTGGTATGGGTTCAGGCACCAGAATGCAGAAGGAACAGGGACGGCTGCAGATCTCAAGTCAACTCAGGCAGCTATTGACCAAATTAATGGGAAATTGAATCGTCTCATTGAAAAGACGAATGAGAAATACCACCAAATTGAGAAGGAATTTGAACAAGTAGAAGGGAGGATCCAAGATTTAGAAAAATATGTTGAAGACACAAAGATTGACCTATGGTCTTACAATGCTGAATTGCTGGTGGCATTAGAAAATCAACATACTATAGATGTGACAGACTCTGAAATGAACAAACTCTTTGAAAGAGTTAGGCGCCAACTAAGAGAGAATGCTGAGGACAAAGGGAATGGATGCTTTGAAATTTTCCATCAGTGTGACAACAACTGCATTGAAAGTATAAGGAATGGAACATATGACCATGACATTTACAGAGATGAAGCAATCAATAATAGATTCCAGATACAAGGAGTTAAATTGACTCAAGGATACAAGGACATCATTCTCTGGATTTCCTTTTCCATATCATGCTTCTTACTCGTTGCACTACTTTTAGCCTTTATCTTGTGGGCTTGTCAGAATGGAAACATCCGGTGCCAGATTTGCATTTAG
>A_/_H4N6|CY143620|A/northern_pintail/Interior_Alaska/10BM08514R0/2010
ATGCTATCAATCACGATTCTGTTTCTGCTCATAGCAGAGGTATCCTCTCAGAACTACACAGGAAATCCTGTGATATGTCTGGGACACCATGCTGTACCCAATGGGACAATGGTGAAAACCTTAACTGATGACCAAATAGAGGTCGTCACTGCCCAGGAATTAGTGGAATCGCAACATCTACCGGAGTTGTGTCCTAGCCCTTTGAAATTAGTAGATGGCCAAACTTGTGACATCGTCAATGGTGCTCTTGGAAGCCCAGGCTGTGATCATTTGAATGGTGCAGAATGGGATGTATTCATAGAGCGACCCACTGCTGTGGACACTTGTTACCCATTTGATGTGCCAGATTACCAGAGCCTACGGAGTATCTTAGCAAACAATGGAAAATTTGAGTTCATCGCAGAGGAATTCCAATGGAACACAGTCAAGCAGAATGGGAAATCCGGAGCATGCAAAAGAGCAAATGTGAATGACTTTTTCAACAGACTGAATTGGCTAACCAAATCTAGTGGGAATGCATACCCACTCCAAAACCTGACAAAGGTCAACAATGGGGACTATGCAAGACTTTACATATGGGGAGTCCACCATCCTTCAACTGAAACAGAACAAACTGACTTATATAAGAACAGCCCTGGAAGAGTGACCGTTTCTACCAAAACTAGTCAAACAAGTGTAATACCAAATATTGGCAGTAGACCATGGGTGAGAGGCCAAAGCGGTAGGATCAGCTTCTATTGGACAATTGTAGAGCCAGGAGACCTCATAGTTTTCAACACCATAGGGAATTTAATCGCTCCAAGGGGCCATTACAAACTCAACAGCCAAAAGAAGAGCACAATTCTAAATACTGCAGTTCCCATAGGATCTTGCGTTAGTAAATGCCACACCGACAGGGGTTCAATCACTACAACTAAACCCTTTCAAAACATCTCGAGAATATCAATAGGGGACTGCCCCAAGTATGTCAAACAGGGGTCTTTGAAACTGGCTACAGGAATGAGAAACATCCCTGAAAAGGCAACCAGAGGTCTGTTTGGTGCAATTGCTGGCTTTATAGAGAATGGCTGGCAAGGCTTAATTGATGGGTGGTATGGGTTCAGGCACCAGAATGCAGAAGGAACAGGGACGGCTGCAGATCTCAAGTCAACTCAGGCAGCTATTGACCAAATTAATGGGAAATTGAATCGTCTCATTGAAAAGACGAATGAGAAATACCACCAAATTGAGAAGGAATTTGAACAAGTAGAAGGGAGGATCCAAGATTTAGAAAAATATGTTGAAGACACAAAGATTGACCTATGGTCTTACAATGCTGAATTGCTGGTGGCATTAGAAAATCAACATACTATAGATGTGACAGACTCTGAAATGAACAAACTCTTTGAAAGAGTTAGGCGCCAACTAAGAGAGAATGCTGAGGACAAAGGGAATGGATGCTTTGAAATTTTCCATCAGTGTGACAACAACTGCATTGAAAGTATAAGGAATGGAACATATGACCATGACATTTACAGAGATGAAGCAATCAATAATAGATTCCAGATACAAGGAGTTAAATTGACTCAAGGATACAAGGACATCATTCTCTGGATTTCCTTTTCCACATCATGCTTCTTACTCGTTGCACTACTTTTAGCCTTTATCTTGTGGGCTTGTCAGAATGGAAACATCCGGTGCCAGATTTGCATTTAG
>A_/_H4N6|CY143564|A/American_green-winged_teal/Interior_Alaska/10BM08226R0/2010
ATGCTATTAATTACGATTCTGTTCCTGCTCATAGCAGAGGTATCCTCTCAGAATTACACAGGAAATCCTGTGATATGTCTGGGACACCATGCTGTACCTAATGGGACAATGGTGAAAACCTTAACTGATGACCAAATAGAGGTTGTCACTGCCCAGGAATTAGTGGAATCGCAACATTTACCGGAGTTGTGTCCTAGCCCCTTGAGATTAGTAGATGGCCAAACTTGTGACATCGTCAATGGTGCTCTGGGGAGCCCGGGCTGTGATCACTTGAATGGTGCAGAATGGGATGTCTTCATAGAGCGACCCACTGCTGTGGACACTTGTTACCCATTTGATGTGCCAGATTACCAGAGCCTACGGAGTATCTTAGCAAACAACGGAAAATTTGAGTTCATCGCGGAGGAATTCCAATGGAACACAGTCAAGCAGAATGGGAAATCAGGAGCATGTAAAAGAGCAAATGTGAATGACTTTTTCAACAGACTGAATTGGCTCACCAAATCTGATGGGAATGCATACCCACTCCAAAACCTGACAAAGGTCAACAATGGAGACTATGCAAGGCTTTACATATGGGGGGTTCACCATCCTTCAACTGACACAGAACAAACCAACTTATATAAGAACAACCCTGGAAGGGTGACCGTCTCTACCAAAACGGGTCAAACAAGTGTAGTGCCAAACATTGGCAGTAGACCATGGGTGAGAGGCCAAAGCGCTAGGATCAGCTTCTACTGGACAATTGTAGAACCAGGAGATCTCATAGTTTTCAACACCATAGGGAATTTAATCGCTCCAAGGGGCCACTACAAACTCAACAGTCAAAAGAAGAGCACAATCCTGAATACTGCAGTTCCTATAGGATCCTGCGTTAGTAAATGCCACACCGACAGGGGTTCAATCACTACCACTAAACCCTTTCAGAACATCTCGAGAATATCAATCGGGGACTGTCCCAAGTATGTCAAACAGGGGTCTTTGAAACTGGCTACAGGGATGAGAAACATCCCTGAGAAGGCAACCAGAGGTCTGTTTGGTGCAATTGCTGGCTTTATAGAGAATGGCTGGCAAGGATTAATTGATGGGTGGTATGGGTTTAGGCATCAGAATGCAGAAGGGACAGGGACGGCTGCAGATCTCAAGTCAACTCAGGCAGCTATTGATCAAATCAATGGGAAATTGAATCGTCTGATTGAGAAGACAAATGAGAAATACCACCAAATTGAAAAGGAATTTGAACAAGTGGAAGGAAGAATCCAAGACTTGGAGAAGTATGTCGAAGACACAAAGATTGACCTGTGGTCTTACAACGCTGAATTGCTGGTGGCATTAGAAAATCAACATACCATAGATGTGACAGACTCCGAAATGAACAAACTCTTTGAAAGAGTTAGGCGCCAACTGAGAGAGAATGCTGAGGACAAAGGAAATGGATGTTTTGAAATTTTCCACCAGTGTGACAACAACTGCATCGAAAGCATAAGAAATGGAACATATGACCATGATATTTACAGAGACGAGGCAATCAATAATAGATTCCAAATACAAGGGGTCAAATTGACTCAAGGATACAAGGACATCATTCTCTGGATTTCCTTTTCCATATCATGCTTTTTACTCGTTGCACTATTTTTAGCCTTTATTTTGTGGGCTTGTCAGAATGGAAACATCCGGTGCCAGATTTGCATTTAA
>A_/_H4N6|CY143540|A/northern_pintail/Interior_Alaska/10BM07993R0/2010
ATGCTATCAATCACGATTCTGTTTCTGCTCATAGCAGAGGTATCCTCTCAGAACTACACAGGAAATCCTGTGATATGTCTGGGACACCATGCTGTACCCAATGGGACAATGGTGAAAACCTTAACTGATGACCAAATAGAGGTCGTCACTGCCCAGGAATTAGTGGAATCGCAACATCTACCGGAGTTGTGTCCTAGCCCTTTGAAATTAGTAGATGGCCAAACTTGTGACATCGTCAATGGTGCTCTTGGAAGCCCAGGCTGTGATCATTTGAATGGTGCAGAATGGGATGTATTCATAGAGCGACCCACTGCTGTGGACACTTGTTACCCATTTGATGTGCCAGATTACCAGAGCCTACGGAGTATCTTAGCAAACAATGGAAAATTTGAGTTCATCGCAGAGGAATTCCAATGGAACACAGTCAAGCAGAATGGGAAATCCGGAGCATGCAAAAGAGCAAATGTGAATGACTTTTTCAACAGACTGAATTGGCTAACCAAATCTAGTGGGAATGCATACCCACTCCAAAACCTGACAAAGGTCAACAATGGGGACTATGCAAGACTTTACATATGGGGAGTCCACCATCCTTCAACTGACACAGAACAAACTGACTTATATAAGAACAACCCTGGAAGAGTGACCGTTTCTACCAAAACTAGTCAAACAAGTGTAATACCAAATATTGGCAGTAGACCATGGGTGAGAGGCCAAAGCGGTAGGATCAGCTTTTATTGGACAATTGTAGAGCCAGGAGACCTCATAGTTTTCAACACCATAGGGAATTTAATCGCTCCAAGGGGCCATTACAAACTCAACAGCCAAAAGAAGAGCACAATTCTAAATACTGCAGTTCCCATAGGATCTTGCGTTAGTAAATGCCACACCGACAGGGGTTCAATCACTACAACTAAACCCTTTCAAAACATCTCGAGAATATCAATAGGGGACTGCCCCAAGTATGTCAAACAGGGGTCTTTGAAACTGGCTACAGGAATGAGAAACATCCCTGAAAAGGCAACCAGAGGTCTGTTTGGTGCAATTGCTGGCTTTATAGAGAATGGCTGGCAAGGCTTAATTGATGGGTGGTATGGGTTCAGGCACCAGAATGCAGAAGGAACAGGGACGGCTGCAGATCTCAAGTCAACTCAGGCAGCTATTGACCAAATTAATGGGAAATTGAATCGTCTCATTGAAAAGACGAATGAGAAATACCACCAAATTGAGAAGGAATTTGAACAAGTAGAAGGGAGGATCCAAGATTTAGAAAAATATGTTGAAGACACAAAGATTGACCTATGGTCTTACAATGCTGAATTGCTGGTGGCATTAGAAAATCAACATACTATAGATGTGACAGACTCTGAAATGAACAAACTCTTTGAAAGAGTTAGGCGCCAACTAAGAGAGAATGCTGAGGACAAAGGGAATGGATGCTTTGAAATTTTCCATCAGTGTGACAACAACTGCATTGAAAGTATAAGGAATGGAACATATGACCATGACATTTACAGAGATGAAGCAATCAATAATAGATTCCAGATACAAGGAGTTAAATTGACTCAAGGATACAAGGACATCATTCTCTGGATTTCCTTTTCCATATCATGCTTCTTACTCGTTGCACTACTTTTAGCCTTTATCTTGTGGGCTTGTCAGAATGGAAACATCCGGTGCCAGATTTGCATTTAG
>A_/_H4N6|CY143532|A/mallard/Interior_Alaska/10BM07971R0/2010
ATGCTATCAATCACGATTCTGTTTCTGCTCATAGCAGAGGTATCCTCTCAGAACTACACAGGAAATCCTGTGATATGTCTGGGACACCATGCTGTACCCAATGGGACAATGGTGAAAACCTTAACTGATGACCAAATAGAGGTCGTCACTGCCCAGGAATTAGTGGAATCGCAACATCTACCGGAGTTGTGTCCTAGCCCTTTGAAATTAGTAGATGGCCAAACTTGTGACATCGTCAATGGTGCTCTTGGAAGCCCAGGCTGTGATCATTTGAATGGTGCAGAATGGGATGTATTCATAGAGCGACCCACTGCTGTGGACACTTGTTACCCATTTGATGTGCCAGATTACCAGAGCCTACGGAGTATCTTAGCAAACAATGGAAAATTTGAGTTCATCGCAGAGGAATTCCAATGGAACACAGTCGAGCAGAATGGGAAATCCGGAGCATGCAAAAGAGCAAATGTGAATGACTTTTTCAACAGACTGAATTGGCTAACCAAATCTAGTGGGAATGCATACCCACTCCAAAACCTGACAAAGGTCAACAATGGGGACTATGCAAGACTTTACATATGGGGAGTCCACCATCCTTCAACTGACACAGAACAAACTGACTTATATAAGAACAACCCTGGAAGAGTGACCGTTTCTACCAAAACTAGTCAAACAAGTGTAATACCAAATATTGGCAGTAGACCATGGGTGAGAGGCCAAAGCGGTAGGATCAGCTTCTATTGGACAATTGTAGAGCCAGGAGACCTCATAGTTTTCAACACCATAGGGAATTTAATCGCTCCAAGGGGCCATTACAAACTCAACAGCCAAAAGAAGAGCACAATTCTAAATACTGCAGTTCCCATAGGATCTTGCGTTAGTAAATGCCACACCGACAGGGGTTCAATCACTACAACTAAACCCTTTCAAAACATCTCGAGAACATCAATAGGGGACTGCCCCAAGTATGTCAAACAGGGGTCTTTGAAACTGGCTACAGGAATGAGAAACATCCCTGAAAAGGCAACCAGAGGTCTGTTTGGTGCAATTGCTGGCTTTATAGAGAATGGCTGGCAAGGCTTAATTGATGGGTGGTATGGGTTCAGGCACCAGAATGCAGAAGGAACAGGGACGGCTGCAGATCTCAAGTCAACTCAGGCAGCTATTGACCAAATTAATGGGAAATTGAATCGTCTCATTGAAAAGACGAATGAGAAATACCACCAAATTGAGAAGGAATTTGAACAAGTAGAAGGGAGGATCCAAGATTTAGAAAAATATGTTGAAGACACAAAGATTGACCTATGGTCTTACAATGCTGAATTGCTGGTGGCATTAGAAAATCAACATACTATAGATGTGACAGACTCTGAAATGAACAAACTCTTTGAAAGAGTTAGGCGCCAACTAAGAGAGAATGCTGAGGACAAAGGGAATGGATGCTTTGAAATTTTCCATCAGTGTGACAACAACTGCATTGAAAGTATAAGGAATGGAACATATGACCATGACATTTACAGAGATGAAGCAATCAATAATAGATTCCAGATACAAGGAGTTAAATTGACTCAAGGATACAAGGACATCATTCTCTGGATTTCCTTTTCCATATCATGCTTCTTACTCGTTGCACTACTTTTAGCCTTTATCTTGTGGGCTTGTCAGAATGGAAACATCCGGTGCCAGATTTGCATTTAG
>A_/_H4N6|CY143516|A/American_green-winged_teal/Interior_Alaska/10BM07863R0/2010
ATGCTATCAATCACGATTCTGTTTCTGCTCATAGCAGAGGTATCCTCTCAGAACTACACAGGAAATCCTGTGATATGTCTGGGACACCATGCTGTACCCAATGGGACAATGGTGAAAACCTTAACTGATGACCAAATAGAGGTCGTCACTGCCCAGGAATTAGTGGAATCGCAACATCTACCGGAGTTGTGTCCTAGCCCTTTGAAATTAGTAGATGGCCAAACTTGTGACATCGTCAATGGTGCTCTTGGAAGCCCAGGCTGTGATCATTTGAATGGTGCAGAATGGGATGTATTCATAGAGCGACCCACTGCTGTGGACACTTGTTACCCATTTGATGTGCCAGATTACCAGAGCCTACGGAGTATCTTAGCAAACAATGGAAAATTTGAGTTCATCGCAGAGGAATTCCAATGGAACACAGTCAAGCAGAATGGGAAATCCGGAGCATGCAAAAGAGCAAATGTGAATGACTTTTTCAACAGACTGAATTGGCTAACCAAATCTAGTGGGAATGCATACCCACCCCAAAACCTGACAAAGGTCAACAATGGGGACTATGCAAGACTTTACATATGGGGAGTCCACCATCCTTCAACTGACACAGAACAAACTGACTTATATAAGAACAACCCTGGAAGAGTGACCGTTTCTACCAAAACTAGTCAAACAAGTGTAATACCAAATATTGGCAGTAGACCATGGGTGAGAGGCCAAAGCGGTAGGATCAGCTTCTATTGGACAATTGTAGAGCCAGGAGACCTCATAGTTTTCAACACCATAGGGAATTTAATCGCTCCAAGGGGCCATTACAAACTCAACAGCCAAAAGAAGAGCACAATTCTAAATACTGCAGTTCCCATAGGATCTTGCGTTAGTAAATGCCACACTGACAGGGGTTCAATCACTACAACTAAACCCTTTCAAAACATCTCGAGAATATCAATAGGGGACTGCCCCAAGTATGTCAAACAGGGGTCTTTGAAACTGGCTACAGGAATGAGAAACATCCCTGAAAAGGCAACCAGAGGTCTGTTTGGTGCAATTGCTGGCTTTATAGAGAATGGCTGGCAAGGCTTAATTGATGGGTGGTATGGGTTCAGGCACCAGAATGCAGAAGGAACAGGGACGGCTGCAGATCTCAAGTCAACTCAGGCAGCTATTGACCAAATTAATGGGAAATTGAATCGTCTCATTGAAAAGACGAATGAGAAATACCACCAAATTGAGAAGGAATTTGAACAAGTAGAAGGGAGGATCCAAGATTTAGAAAAATATGTTGAAGACACAAAGATTGACCTATGGTCTTACAATGCTGAATTGCTGGTGGCATTAGAAAATCAACATACTATAGATGTGACAGACTCTGAAATGAACAAACTCTTTGAAAGAGTTAGGCGCCAACTAAGAGAGAATGCTGAGGACAAAGGGAATGGATGCTTTGAAATTTTCCATCAGTGTGACAACAACTGCATTGAAAGTATAAGGAATGGAACATATGACCATGACATTTACAGAGATGAAGCAATCAATAATAGATTCCAGATACAAGGAGTTAAATTGACTCAAGGATACAAGGACATCATTCTCTGGATTTCCTTTTCCATATCATGCTTCTTACTCGTTGCACTACTTTTAGCCTTTATCTTGTGGGCTTGTCAGAATGGAAACATCCGGTGCCAGATTTGCATTTAG
>A_/_H4N6|CY143508|A/mallard/Interior_Alaska/10BM07777R0/2010
ATGCTATCAATCACGATTCTGTTTCTGCTCATAGCAGAGGTATCCTCTCAGAACTACACAGGAAATCCTGTGATATGTCTGGGACACCATGCTGTACCCAATGGGACAATGGTGAAAACCTTAACTGACGACCAAATAGAGGTCGTCACTGCCCAGGAATTAGTGGAACCGCAACATCTACCGGAGTTGTGTCCTAGCCCTTTGAAATTAGTAGATGGCCAAACTTGTGACATCGTCAATGGTGCTCTTGGAAGCCCAGGCTGTGATCATTTGAATGGTGCAGAATGGGATGTATTCATAGAGCGACCCACTGCTGTGGACACTTGTTACCCATTTGATGTGCCAGATTACCAGAGCCTACGGAGTATCTTAGCAAACAATGGAAAATTTGAGTTCATCGCAGAGGAATTCCAATGGAACACAGTCAAGCAGAATGGGAAATCCGGAGCATGCAAAAGAGCAAATGTGAATGACTTTTTCAACAGACTGAATTGGCTAACCAAATCTAGTGGAAATGCATACCCACTCCAAAACCTGACAAAGGTCAACAATGGGGACTATGCAAGACTTTACATATGGGGAGTCCACCATCCTTCAACTGACACAGAACAAACTGACTTATATAAGAACAACCCTGGAAGAGTGACCGTTTCTACCAAAACTAGTCAAACAAGTGTAATACCAAATATTGGCAGTAGACCATGGGTGAGAGGCCAAAGCGGTAGGATCAGCTTCTATTGGACAATTGTAGAGCCAGGAGACCTCATAGTTTTCAACACCATAGGGAATTTAATCGCTCCAAGGGGCCATTACAAACTCAACAGCCAAAAGAAGAGCACAATTCTAAATACTGCAGTTCCCATAGGATCTTGCGTTAGTAAATGCCACACCGACAGGGGTTCAATCACTACAACTAAACCCTTTCAAAACATCTCGAGAATATCAATAGGGGACTGCCCCAAGTATGTCAAACAGGGGTCTTTGAAACTGGCTACAGGAATGAGAAACATCCCTGAAAAGGCAACCAGAGGTCTGTTTGGTGCAATTGCTGGCTTTATAGAGAATGGCTGGCAAGGCTTAATTGATGGGTGGTATGGGTTCAGGCACCAGAATGCAGAGGGAACAGGGACGGCTGCAGATCTCAAGTCAACTCAGGCAGCTATTGACCAAATTAATGGGAAATTGAATCGTCTCATTGAAAAGACGAATGAGAAATACCACCAAATTGAGAAGGAATTTGAACAAGTAGAAGGGAGGATCCAAGATTTAGAAAAATATGTTGAAGACACAAAGATTGACCTATGGTCTTACAATGCTGAATTGCTGGTGGCATTAGAAAATCAACATACTATAGATGTGACAGACTCTGAAATGAACAAACTCTTTGAAAGAGTTAGGCGCCAACTAAGAGAGAATGCTGAGGACAAAGGGAATGGATGCTTTGAAATTTTCCATCAGTGTGACAACAACTGCATTGAAAGTATAAGGAATGGAACATATGACCATGACATTTACAGAGATGAAGCAATCAATAATAGATTCCAGATACAAGGAGTTAAATTGACTCAAGGATACAAGGACATCATTCTCTGGATTTCCTTTTCCATATCATGCTTCTTACTCGTTGCACTACTTTTAGCCTTTATCTTGTGGGCTTGTCAGAATGGAAACATCCGGTGCCAGATTTGCATTTAG
>A_/_H4N6|CY143476|A/northern_pintail/Interior_Alaska/10BM07476R0/2010
ATGCTATCAATCACGATTCTGTTTCTGCTCATAGCAGAGGTATCCTCTCAGAACTACACAGGAAATCCTGTGATATGTCTGGGACACCATGCTGTACCCAATGGGACAATGGTGAAAACCTTAACTGATGACCAAATAGAGGTCGTCACTGCCCAGGAATTAGTGGAATCGCAACATCTACCGGAGTTGTGTCCTAGCCCTTTGAAATTAGTAGATGGCCAAACTTGTGACATCGTCAATGGTGCTCTTGGAAGCCCAGGCTGTGATCGTTTGAATGGTGCAGAATGGGATGTATTCATAGAGCGACCCACTGCTGTGGACACTTGTTACCCATTTGATGTGCCAGATTACCAGAGCCTACGGAGTATCTTAGCAAACAATGGAAAATTTGAGTTCATCGCAGAGGAATTCCAATGGAACACAGTCACGCAGAATGGGAAATCCGGAGCATGCAAAAGAGCAAATGTGAATGACTTTTTCAACAGACTGAATTGGCTAACCAAATCTAGTGGGAATGCATACCCACTCCAAAACCTGACAAAGGTCAACAATGGGGACTATGCAAGACTTTACATATGGGGAGTCCACCATCCTTCAACTGACACAGAACAAACTGACTTATATAAGAACAACCCTGGAAGAGTGACCGTTTCTACCAAAACTAGTCAAACAAGTGTAATACCAAATATTGGCAGTAGACCATGGGTGAGAGGCCAAAGCGGTAGGATCAGCTTTTATTGGACAATTGTAGAGCCAGGAGACCTCATAGTTTTCAACACCATAGGGAATTTAATCGCTCCAAGGGGCCATTACAAACTCAACAGCCAAAAGAAGAGCACAATTCTAAATACTGCAGTTCCCATAGGATCTTGCGTTAGTAAATGCCACACCGACAGGGGTTCAATCACTACAACTAAACCCTTTCAAAACATCTCGAGAATATCAATAGGGGACTGCCCCAAGTATGTCAAACAGGGGTCTTTGAAACTGGCTACAGGAATGAGAAACATCCCTGAAAAGGCAACCAGAGGTCTGTTTGGTGCAATTGCTGGCTTTATAGAGAATGGCTGGCAAGGCTTAATTGATGGGTGGTATGGGTTCAGGCACCAGAATGCAGAAGGAACAGGGACGGCTGCAGATCTCAAGTCAACTCAGGCAGCTATTGACCAAATTAATGGGAAATTGAATCGTCTCATTGAAAAGACGAATGAGAAATACCACCAAATTGAGAAGGAATTTGAACAAGTAGAAGGGAGGATCCAAGATTTAGAAAAATATGTTGAAGACACAAAGATTGACCTATGGTCTTACAATGCTGAATTGCTGGTGGCATTAGAAAATCAACATACTATAGATGTGACAGACTCTGAAATGAACAAACTCTTTGAAAGAGTTAGGCGCCAACTAAGAGAGAATGCTGAGGACAAAGGGAATGGATGCTTTGAAATTTTCCATCAGTGTGACAACAACTGCATTGAAAGTATAAGGAATGGAACATATGACCATGACATTTACAGAGATGAAGCAATCAATAATAGATTCCAGATACAAGGAGTTAAATTGACTCAAGGATACAAGGACATCATTCTCTGGATTTCCTTTTCCATATCATGCTTCTTACTCGTTGCACTACTTTTAGCCTTTATCTTGTGGGCTTGTCAGAATGGAAACATCCGGTGCCAGATTTGCATTTAG
>A_/_H4N6|CY143468|A/northern_pintail/Interior_Alaska/10BM07242R0/2010
ATGCTATCAATCACGATTCTGTTCCTGCTCATAGCAGAAGTATCCTCTCAGAACTACACAGGAAATCCTGTGATATGTCTAGGACACCATGCTGTACCTAACGGGACAATGGTGAAAACCTTAACTGATGACCAAATAGAGGTTGTCACTGCCCAGGAATTAGTGGAATCGCAACATCTACCGGAGTTGTGTCCTAGCCCTTTGAGGTTAGTAGATGGCCAAACTTGTGACATCGTCAATGGTGCTCTGGGGAGCCCAGGCTGTGATCGCTTGAATGGTGCAGAATGGGATGTCTTCATAGAGCGACCCACTGCTGTGGACACTTGTTACCCATTTGATGTGCCAGATTACCAGAGCCTACGGAGTATCTTAGCAAACAATGGGAAATTTGAATTCATCGCAGAGGAATTCCAATGGAACACAGTCAAGCAGAATGGGAAATCAGGGGCATGTAAAAGAGCAAATGTGAATGACTTTTTCAACAGACTGAACTGGCTAACCAAATCTGATGGGAATGCATACCCACTCCAAAACCTGACAAAGGTCAACAATGGGGACTATGCAAGGCTTTACATATGGGGAGTTCACCATCCTTCAACTGACACAGAACAAACCAACTTATATAAGAACAACCCTGGAAGAGTGACCGTCTCTACCCAAACTAGTCAAACAAGTGTGGTGCCAAATATTGGCAGTAGACCATGGGTAAGAGGCCAAAGCAGTAGGATCAGCTTTTATTGGACAATTGTAGAACCAGGAGATCTCATAGTTTTCAACACCATAGGGAATTTAATCGCTCCAAGGGGCCATTACAAACTCAACAGTCAAAAGAAGAGCACAATCCTGAATACTGCAGTTCCTATAGGATCCTGCGTTAGTAAGTGCCACACCGACAGGGGTTCAATCACTACCACTAAACCCTTTCAGAACATCTCAAGAGTATCGATCGGGGACTGTCCCAAATATGTCAAACAGGGGTCTTTGAAACTGGCTACAGGGATGAGGAACATCCCTGAGAAGGCAACCAGAGGTCTGTTTGGTGCAATTGCTGGCTTTATAGAGAATGGCTGGCAGGGTTTAATTGATGGGTGGTATGGGTTTAGACACCAAAATGCAGAAGGGACAGGGACGGCTGCAGACCTCAAGTCGACTCAGGCAGCTATTGACCAAATCAATGGGAAATTGAATCGTCTCATTGAGAAGACAAATGAGAAATACCACCAAATTGAGAAGGAATTTGAACAAGTAGAAGGAAGAATCCAAGACTTGGAGAGGTATGTTGAAGACACAAAGATTGACCTATGGTCTTACAATGCTGAATTGCTGGTGGCATTAGAAAATCAACATACTATAGATGTGACAGACTCTGAAATGAACAAACTCTTTGAAAGAGTTAGGCGCCAACTAAGAGAGAATGCTGAGGACAAAGGAAATGGATGTTTTGAAATTTTCCACCAGTGTGACAACAACTGCATCGAAAGCATAAGAAATGGAACATATGACCATGATATTTACAGAGACGAGGCAATCAATAACAGATTCCAGATACAAGGGGTTAAATTGACTCAAGGATACAAGGACATCATTCTCTGGATTTCCTTTTCCATATCATGCTTTTTACTCGTTGCACTACTTTTAGCCTTTATTTTGTGGGCTTGTCAGAATGGAAACATCCGGTGCCAGATTTGCATTTAG
>A_/_H4N6|CY143460|A/northern_pintail/Interior_Alaska/10BM07040R0/2010
ATGCTATCAATCACGATTCTGTTTCTGCTCATAGCAGAGGTATCCTCTCAGAACTACACAGGAAATCCTGTGATATGTCTGGGACACCATGCTGTACCCAATGGGACAATGGTGAAAACCTTAACTGATGACCAAATAGAGGTCGTCACTGCCCAGGAATTAGTGGAATCGCAACATCTACCGGAGTTGTGTCCTAGCCCTTTGAAATTAGTAGATGGCCAAACTTGTGACATCGTCAATGGTGCTCTTGGAAGCCCAGGCTGTGATCATTTGAATGGTGCAGAATGGGATGTATTCATAGAGCGACCCACTGCTGTGGACACTTGTTACCCATTTGATGTGCCAGATTACCAGAGCCTACGGAGTATCTTAGCAAACAATGGAAAATTTGAGTTCATCGCAGAGGAATTCCAATGGAACACAGTCAATCAGAATGGGAAATCCGGAGCATGCAAAAGAGCAAATGTGAATGACTTTTTCAACAGACTGAATTGGCTAACCAAATCTAGTGGGAATGCATACCCACTCCAAAACCTGACAAAGGTCAACAATGGGGACTATGCAAGACTTTACATATGGGGAGTCCACCATCCTTCAACTGACACAGAACAAACTGACTTATATAAGAACAACCCTGGAAGAGTGACCGTTTCTACCAAAACTAGTCAAACAAGTGTAATACCAAATATTGGCAGTAGACCATGGGTGAGAGGCCAAAGCGGTAGGATCAGCTTCTATTGGACAATTGTAGAGCCAGGAGACCTCATAGTTTTCAACACCATAGGGAATTTAATCGCTCCAAGGGGCCATTACAAACTCAACAGCCAAAAGAAGAGCACAATTCTAAATACTGCAGTTCCCATAGGATCTTGCGTTAGTAAATGCCACACCGACAGGGGTTCAATCACTACAACTAAACCCTTTCAAAACATCTCGAGAATATCAATAGGGGACTGCCCCAAGTATGTCAAACAGGGGTCTTTGAAACTGGCTACAGGAATGAGAAACATCCCTGAAAAGGCAACCAGAGGTCTGTTTGGTGCAATTGCTGGCTTTATAGAGAATGGCTGGCAAGGCTTAATTGATGGGTGGTATGGGTTCAGGCACCAGAATGCAGAAGGAACAGGGACGGCTGCAGATCTCAAGTCAACTCAGGCAGCTATTGATCAAATTAATGGGAAATTGAATCGTCTCATTGAAAAGACGAATGAGAAATACCACCAAATTGAGAAGGAATTTGAACAAGTAGAAGGGAGGATCCAAGATTTAGAAAAATATGTTGAAGACACAAAGATTGACCTATGGTCTTACAATGCTGAATTGCTGGTGGCATTAGAAAATCAACATACTATAGATGTGACAGACTCTGAAATGAACAAACTCTTTGAAAGAGTTAGGCGCCAACTAAGAGAGAATGCTGAGGACAAAGGGAATGGATGCTTTGAAATTTTCCATCAGTGTGACAACAACTGCATTGAAAGTATAAGGAATGGAACATATGACCATGACATTTACAGAGATGAAGCAATCAATAATAGATTCCAGATACAAGGAGTTAAATTGACTCAAGGATACAAGGACATCATTCTCTGGATTTCCTTTTCCATATCATGCTTCTTACTCGTTGCACTACTTTTAGCCTTTATCTTGTGGGCTTGTCAGAATGGAAACATCCGGTGCCAGATTTGCATTTAG
>A_/_H4N6|CY143452|A/mallard/Interior_Alaska/9BM9984R0/2009
ATGCTATCAATCACGATTCTGTTCCTGCTCATAGCAGAAGTATCCTCTCAGAACTACACAGGAAATCCTGTGATATGTCTGGGGCACCATGCTGTACCTAATGGGACAATGGTGAAAACCTTAACTGATGACCAAATAGAGGTTGTCACTGCCCAGGAATTAGTGGAATCGCAACATCTACCGGAGTTGTGTCCTAGCCCTTTGAGATTAGTAGATGGCCAAACTTGTGACATCGTCAATGGTGCTCTGGGAAGCCCGGGCTGTGATCACTTAAATGGTGCAGAATGGGATGTCTTCATAGAGCGACCCACTGCTGTGGACACTTGTTACCCATTTGATGTGCCAGATTACCAGAGCCTACGGAGTATCTTAGCAAACAATGGGAAATTTGAGTTCATCGCAGAGGAATTCCAATGGAACACAGTCAAGCAGAATGGGAAATCAGGGGCATGTAAAAGAGCAAATGTGAATGACTTTTTCAACAGACTGAACTGGCTAACCAAATCAGATGGGAATGCATACCCACTCCAAAACCTGACAAAGGTCAACAATGGGGACTATGCAAGGCTTTACATATGGGGAGTTCACCATCCTTCAACTGACACAGAACAAACCAACCTATATAAGAACAACCCTGGAAGAGTGACCGTCTCTACCCAAACTAGTCAAACAAGTGTGGTGCCAAATATTGGCAGTAGACCATGGGTGAGAGGCCAAAGCGGTAGGATCAGCTTTTATTGGACAATTGTAGAACCAGGAGATCTCATAGTTTTCAACACCATAGGGAATTTAATCGCTCCAAGGGGCCATTACAAACTCAACAGTCAAAAGAAGAGCACAATCCTGAATACTGCAGTTCCTATAGGATCCTGCGTCAGTAAGTGCCACACCGACAGGGGTTCAATCACTACCACTAAACCCTTTCAGAACATCTCAAGAATATCAATCGGGGACTGTCCCAAATATGTCAAACAGGGGTCTTTGAAACTGGCTACAGGAATGAGGAACATCCCTGAGAAGGCAACCAGAGGTCTGTTTGGTGCAATTGCTGGCTTTATAGAGAATGGCTGGCAAGGTTTAATTGATGGGTGGTATGGGTTTAGGCACCAGAATGCAGAAGGGACAGGGACGGCTGCAGATCTCAAGTCGACTCAGGCAGCTATTGACCAAATCAATGGGAAATTGAATCGTCTCATTGAGAAAACAAATGAGAAATACCACCAAATTGAGAAGGAATTTGAACAAGTAGAAGGAAGAATCCAAGACTTGGAGAAGTATGTTGAAGACACAAAGATTGACCTATGGTCTTACAATGCTGAATTGCTGGTGGCATTAGAAAATCAACATACTATAGATGTGACAGACTCTGAAATGAACAAACTCTTTGAAAGAGTTAGGCGCCAACTAAGAGAGAATGCTGAGGACAAAGGAAATGGATGTTTTGAAATTTTCCATCGGTGTGACAACAACTGCATCGAAAGCATAAGAAATGGAACATATGACCATGATATTTACAGAGACGAGGCAATCAATAACAGATTCCAGATACAAGGGGTTAAATTGACTCAAGGATACAAGGACATCATTCTCTGGATTTCCTTTTCCATATCATGCTTTTTACTCGTTGCACTACTTTTAGCCTTTATTTTGTGGGCTTGTCAGAATGGAAACATCCGGTGCCAGATTTGCATTTAG
>A_/_H4N6|CY143436|A/northern_pintail/Interior_Alaska/9BM6095R0/2009
ATGCTATCAATCACGATTCTGTTCCTGCTCATAGCAGAAGTATCCTCTCAGAACTACACAGGAAATCCTGTGATATGTCTGGGACACCATGCTGTACCTAATGGGACAATGGTGAAAACCTTAACTGATGACCAAATAGAGGTTGTCACTGCCCAGGAATTAGTGGAATCGCAACATCTACCGGAGTTGTGTCCTAGCCCTTTGAGATTAGTAGATGGCCAAACTTGTGACATCGTCAATGGTGCTCTGGGAAGCCCGGGCTGTGATCACTTAAATGGTGCAGAATGGGATGTCTTCATAGAGCGACCCACTGCTGTGGACACTTGTTACCCATTTGATGTGCCAGATTACCAGAGCCTACGGAGTATCTTAGCAAACAATGGGAAATTTGAGTTCATCGCAGAGGAATTCCAATGGAACACAGTCAAGCAGAATGGGAAATCAGGGGCATGTAAAAGAGCAAATGTGAATGACTTTTTCAACAGACTGAACTGGCTAACCAAATCAGATGGGAATGCATACCCACTCCAAAACCTGACAAAGGTCAACAATGGGGACTATGCAAGGCTTTACATATGGGGAGTTCACCATCCTTCAACTGACACAGAACAAACCAACCTATATAAGAACAACCCTGGAAGAGTGACCGTCTCTACCCAAACTAGTCAAACAAGTGTGGTGCCAAATATTGGCAGTAGACCATGGGTGAGAGGCCAAAGCGGTAGGATCAGCTTTTATTGGACAATTGTAGAACCAGGAGATCTCATAGTTTTCAACACCATAGGGAATTTAATCGCTCCAAGGGGCCATTACAAACTCAACAGTCAAAAGAAGAGCACAATCCTGAATACTGCAGTTCCTATAGGATCCTGCGTTAGTAAGTGCCACACCGACAGGGGTTCAATCACTACCACTAAACCCTTTCAGAACATCTCAAGAATATCAATCGGGGACTGTCCCAAATATGTCAAACAGGGGTCTTTGAAACTGGCTACAGGGATGAGGAACATCCCTGAGAAGGCAACCAGAGGTCTGTTTGGTGCAATTGCTGGCTTTATAGAGAATGGCTGGCAAGGTTTAATTGATGGGTGGTATGGGTTTAGGCACCAGAATGCAGAAGGGACAGGGACGGCTGCAGATCTCAAGTCGACTCAGGCAGCTATTGACCAAATCAATGGGAAATTGAATCGTCTCATTGAGAAAACAAATGAGAAATACCACCAAATTGAGAAGGAATTTGAACAAGTAGAAGGAAGAATCCAAGACTTGGAGAAGTATGTTGAAGACACAAAGATTGACCTATGGTCTTACAATGCTGAATTGCTGGTGGCATTAGAAAATCAACATACTATAGATGTGACAGACTCTGAAATGAACAAACTCTTTGAAAGAGTTAGGCGCCAACTAAGAGAGAATGCTGAGGACAAAGGAAATGGATGTTTTGAAATTTTCCATCGGTGTGACAACAACTGCATCGAAAGCATAAGAAATGGAACATATGACCATGATATTTACAGAGACGAGGCAATCAATAACAGATTCCAGATACAAGGGGTTAAATTGACTCAAGGATACAAGGACATCATTCTCTGGATTTCCTTTTCCATATCATGCTTTTTACTCGTTGCACTACTTTTAGCCTTTATTTTGTGGGCTTGTCAGAATGGAAACATCCGGTGCCAGATTTGCATTTAG
>A_/_H4N6|CY143420|A/northern_pintail/Interior_Alaska/9BM6039R0/2009
ATGCTATCAATCACGATTCTGTTCCTGCTCATAGCAGAAGTATCCTCTCAGAACTACACAGGAAATCCTGTGATATGTCTGGGACACCATGCTGTACCTAATGGGACAATGGTGAAAACCTTAACTGATGACCAAATAGAGGTTGTCACTGCCCAGGAATTAGTGGAATCGCAACATCTACCGGAGTTGTGTCCTAGCCCTTTGAGATTAGTAGATGGCCAAACTTGTGACATCGTCAATGGTGCTCTGGGAAGCCCGGGCTGTGATCACTTAAATGGTGCAGAATGGGATGTCTTCATAGAGCGACCCACTGCTGTGGACACTTGTTACCCATTTGATGTGCCAGATTACCAGAGCCTACGGAGTATCTTAGCAAACAATGGGAAATTTGAGTTCATCGCAGAGGAATTCCAATGGAACACAGTCAAGCAGAATGGGAAATCAGGGGCATGTAAAAGAGCAAATGTGAATGACTTTTTCAACAGACTGAACTGGCTAACCAAATCAGATGGGAATGCATACCCACTCCAAAACCTGACAAAGGTCAACAATGGGGACTATGCAAGGCTTTACATATGGGGAGTTCACCATCCTTCAACTGACACGGAACAAACCAACCTATATAAGAACAACCCTGGAAGAGTGACCGTCTCTACCCAAACTAGTCAAACAAGTGTGGTGCCAAATATTGGCAGTAGACCATGGGTGAGAGGCCAAAGCGGTAGGATCAGCTTTTATTGGACAATTGTAGAACCAGGAGATCTCATAGTTTTCAACACCATAGGGAATTTAATCGCTCCAAGGGGCCATTACAAACTCAACAGTCAAAAGAAGAGCACAATCCTGAATACTGCAGTTCCTATAGGATCCTGCGTTAGTAAGTGCCACACCGACAGGGGTTCAATCACTACCACTAAACCCTTTCAGAACATCTCAAGAATATCAATCGGGGACTGTCCCAAATATGTCAAACAGGGGTCTTTGAAACTGGCTACAGGGATGAGGAACATCCCTGAGAAGGCAACCAGAGGTCTGTTTGGTGCAATTGCTGGCTTTATAGAGAATGGCTGGCAAGGTTTAATTGATGGGTGGTATGGGTTTAGGCACCAGAATGCAGAAGGGACAGGGACGGCTGCAGATCTCAAGTCGACTCAGGCAGCTATTGACCAAATCAATGGGAAATTGAATCGTCTCATTGAGAAAACAAATGAGAAATACCACCAAATTGAGAAGGAATTTGAACAAGTAGAAGGAAGAATCCAAGACTTGGAGAAGTATGTTGAAGACACAAAGATTGACCTATGGTCTTACAATGCTGAATTGCTGGTGGCATTAGAAAATCAACATACTATAGATGTGACAGACTCTGAAATGAACAAACTCTTTGAAAGAGTTAGGCGCCAACTAAGAGAGAATGCTGAGGACAAAGGAAATGGATGTTTTGAAATTTTCCATCGGTGTGACAACAACTGCATCGAAAGCATAAGAAATGGAACATATGACCATGATATTTACAGAGACGAGGCAATCAATAACAGATTCCAGATACAAGGGGTTAAATTGACTCAAGGATACAAGGACATCATTCTCTGGATTTCCTTTTCCATATCATGCTTTTTACTCGTTGCACTACTTTTAGCCTTTATTTTGTGGGCTTGTCAGAATGGAAACATCCGGTGCCAGATTTGCATTTAG
>A_/_H4N6|CY143396|A/mallard/Interior_Alaska/9BM10375R0/2009
ATGCTATCAATCACGATTCTGTTCCTGCTCATAGCAGAAGTATCCTCTCAGAACTACACAGGAAATCCTGTGATATGTCTGGGACACCATGCTGTACCTAATGGGACAATGGTGAAAACCTTAACTGATGACCAAATAGAGGTTGTCACTGCACAGGAATTAGTGGAATCGCAACATCTACCGGAGTTGTGTCCTAGCCCTTTGAGATTAGTAGATGGCCAAACTTGTGACATCGTCAATGGTGCTCTGGGAAGCCCGGGCTGTGATCACTTAAATGGTGCAGAATGGGATGTCTTCATAGAGCGACCCACTGCTGTGGACACTTGTTACCCATTTGATGTGCCAGATTACCAGAGCCTACGGAGTATCTTAGCAAACAATGGGAAATTTGAGTTCATCGCAGAGGAATTCCAATGGAACACAGTCAAGCAGAATGGGAAATCAGGGGCATGTAAAAGAGCAAATGTGAATGACTTTTTCAACAGACTGAACTGGCTAACCAAATCAGATGGGAATGCATACCCACTCCAAAACCTGACAAAGGTCAACAATGGGGACTATGCAAGGCTTTACATATGGGGAGTTCACCATCCTTCAACTGACACAGAACAAACCAACCTATATAAGAACAACCCTGGAAGAGTGACCGTCTCTACCCAAACTAGTCAAACAAGTGTGGTGCCAAATATTGGCAGTAGACCATGGGTGAGAGGCCAAAGCGGTAGGATCAGCTTTTATTGGACGATTGTAGAACCAGGAGATCTCATAGTTTTCAACACCATAGGGAATTTAATCGCTCCAAGGGGCCATTACAAACTCAACAGTCAAAAGAAGAGCACAATCCTGAATACTGCAGTTCCTATAGGATCCTGCGTTAGTAAGTGCCACACCGACAGGGGTTCAATCACTACCACTAAACCCTTTCAGAACATCTCAAGAATATCAATCGGGGACTGTCCCAAATATGTCAAACAGGGGTCTTTGAAACTGGCTACAGGGATGAGGAACATCCCTGAGAAGGCAACCAGAGGTCTGTTTGGTGCAATTGCTGGCTTTATAGAGAATGGCTGGCAAGGTTTAATTGATGGGTGGTATGGGTTTAGGCACCAGAATGCAGAAGGGACAGGGACGGCTGCAGATCTCAAGTCGACTCAGGCAGCTATTGACCAAATCAATGGGAAATTGAATCGTCTCATTGAGAAAACAAATGAGAAATACCACCAAATTGAGAAGGAATTTGAACAAGTAGAAGGAAGAATCCAAGACTTGGAGAAGTATGTTGAAGACACAAAGATTGACCTATGGTCTTACAATGCTGAATTGCTGGTGGCATTAGAAAATCAACATACTATAGATGTGACAGACTCTGAAATGAACAAACTCTTTGAAAGAGTTAGGCGCCAACTAAGAGAGAATGCTGAGGACAAAGGAAATGGATGTTTTGAAATTTTCCATCGGTGTGACAACAACTGCATCGAAAGCATAAGAAATGGAACATATGACCATGATATTTACAGAGACGAGGCAATCAATAACAGATTCCAGATACAAGGGGTTAAATTGACTCAAGGATACAAGGACATCATTCTCTGGATTTCCTTTTCCATATCATGCTTTTTACTCGTTGCACTACTTTTAGCCTTTATTTTGTGGGCTTGTCAGAATGGAAACATCCGGTGCCAGATTTGCATTTAG
>A_/_H4N6|CY143388|A/northern_pintail/Interior_Alaska/9BM7972R0/2009
ATGCTATCAATCACGATTCTGTTCCTGCTCATAGCAGAAGTATCCTCTCAGAACTACACAGGAAATCCTGTGATATGTCTGGGACACCATGCTGTACCTAATGGGACAATGGTGAAAACCTTAACTGATGACCAAATAGAGGTTGTCACTGCCCAGGAATTAGTGGAATCGCAACATCTACCGGAGTTGTGTCCTAGCCCTTTGAGATTAGTAGATGGCCAAACTTGTGACATCGTCAATGGTGCTCTGGGAAGCCCGGGCTGTGATCACTTAAATGGTGCAGAATGGGATGTCTTCATAGAGCGACCCACTGCTGTGGACACTTGTTACCCATTTGATGTGCCAGATTACCAGAGCCTACGGAGTATCTTAGCAAACAATGGGAAATTTGAGTTCATCGCAGAGGAATTCCAATGGGACACAGTCAAGCAGAATGGGAAATCAGGGGCATGTAAAAGAGCAAATGTGAATGACTTTTTCAACAGACTGAACTGGCTAACCAAATCAGATGGGAATGCATACCCACTCCAAAACCTGACAAAGGTCAACAATGGGGACTATGCAAGGCTTTACATATGGGGAGTTCACCATCCTTCAACTGACACAGAACAAACCAACCTATATAAGAACAACCCTGGAAGAGTGACCGTCTCTACCCAAACTAGTCAAACAAGTGTGGTGCCAAATATTGGCAGTAGACCATGGGTGAGAGGCCAAAGCGGTAGGATCAGCTTTTATTGGACGATTGTAGAACCAGGAGATCTCATAGTTTTCAACACCATAGGGAATTTAATCGCTCCAAGGGGCCATTACAAACTCAACAGTCAAAAGAAGAGCACAATCCTGAATACTGCAGTTCCTATAGGATCCTGCGTTAGTAAGTGCCACACCGACAGGGGTTCAATCACTACCACTAAACCCTTTCAGAACATCTCAAGAATATCAATCGGGGACTGTCCCAAATATGTCAAACAGGGGTCTTTGAAACTGGCTACAGGGATGAGGAACATCCCTGAGAAGGCAACCAGAGGTCTGTTTGGTGCAATTGCTGGCTTTATAGAGAATGGCTGGCAAGGTTTAATTGATGGGTGGTATGGGTTTAGGCACCAGAATGCAGAAGGGACAGGGACGGCTGCAGATCTCAAGTCGACTCAGGCAGCTATTGACCAAATCAATGGGAAATTGAATCGTCTCATTGAGAAAACAAATGAGAAATACCACCAAATTGAGAAGGAATTTGAACAAGTAGAAGGAAGAATCCAAGACTTGGAGAAGTATGTTGAAGACACAAAGATTGACCTATGGTCTTACAATGCTGAATTGCTGGTGGCATTAGAAAATCAACATACTATAGATGTGACAGACTCTGAAATGAACAAACTCTTTGAAAGAGTTAGGCGCCAACTAAGAGAGAATGCTGAGGACAAAGGAAATGGATGTTTTGAAATTTTCCATCGGTGTGACAACAACTGCATCGAAAGCATAAGAAATGGAACATATGACCATGATATTTACAGAGACGAGGCAATCAATAACAGATTCCAGATACAAGGGGTTAAATTGACTCAAGGATACAAGGACATCATTCTCTGGATTTCCTTTTCCATATCATGCTTTTTACTCGTTGCACTACTTTTAGCCTTTATTTTGTGGGCTTGTCAGAATGGAAACATCCGGTGCCAGATTTGCATTTAG
>A_/_H4N6|CY143298|A/northern_pintail/Interior_Alaska/9BM9989R0/2009
ATGCTATCAATCACGATTCTGTTCCTGCTCATAGCAGAAGTATCCTCTCAGAACTACACAGGAAATCCTGTGATATGTCTGGGGCACCATGCTGTACCTAATGGGACAATGGTGAAAACCTTAACTGATGACCAAATAGAGGTTGTCACTGCCCAGGAATTAGTGGAATCGCAACATCTACCGGAGTTGTGTCCTAGCCCTTTGAGATTAGTAGATGGCCAAACTTGTGACATCGTCAATGGTGCTCTGGGAAGCCCGGGCTGTGATCACTTAAATGGTGCAGAATGGGATGTCTTCATAGAGCGACCCACTGCTGTGGACACTTGTTACCCATTTGATGTGCCAGATTACCAGAGCCTACGGAGTATCTTAGCAAACAATGGGAAATTTGAGTTCATCGCAGAGGAATTCCAATGGAACACAGTCAAGCAGAATGGGAAATCAGGGGCATGTAAAAGAGCAAATGTGAATGACTTTTTCAACAGACTGAACTGGCTAACCAAATCAGATGGGAATGCATACCCACTCCAAAACCTGACAAAGGTCAACAATGGGGACTATGCAAGGCTTTACATATGGGGAGTTCACCATCCTTCAACTGACACAGAACAAACCAACCTATATAAGAACAACCCTGGAAGAGTGACCGTCTCTACCCAAACTAGTCAAACAAGTGTGGTGCCAAATATTGGCAGTAGACCATGGGTGAGAGGCCAAAGCGGTAGGATCAGCTTTTATTGGACAATTGTAGAACCAGGAGATCTCATAGTTTTCAACACCATAGGGAATTTAATCGCTCCAAGGGGCCATTACAAACTCAACAGTCAAAAGAAGAGCACAATCCTGAATACTGCAGTTCCTATAGGATCCTGCGTCAGTAAGTGCCACACCGACAGGGGTTCAATCACTACCACTAAACCCTTTCAGAACATCTCAAGAATATCAATCGGGGACTGTCCCAAATATGTCAAACAGGGGTCTTTGAAACTGGCTACAGGGATGAGGAACATCCCTGAGAAGGCAACCAGAGGTCTGTTTGGTGCAATTGCTGGCTTTATAGAGAATGGCTGGCAAGGTTTAATTGATGGGTGGTATGGGTTTAGGCACCAGAATGCAGAAGGGACAGGGACGGCTGCAGATCTCAAGTCGACTCAGGCAGCTATTGACCAAATCAATGGGAAATTGAATCGTCTCATTGAGAAAACAAATGAGAAATACCACCAAATTGAGAAGGAATTTGAACAAGTAGAAGGAAGAATCCAAGACTTGGAGAAGTATGTTGAAGACACAAAGATTGACCTATGGTCTTACAATGCTGAATTGCTGGTGGCATTAGAAAATCAACATACTATAGATGTGACAGACTCTGAAATGAACAAACTCTTTGAAAGAGTTAGGCGCCAACTAAGAGAGAATGCTGAGGACAAAGGAAATGGATGTTTTGAAATTTTCCATCGGTGTGACAACAACTGCATCGAAAGCATAAGAAATGGAACATATGACCATGATATTTACAGAGACGAGGCAATCAATAACAGATTCCAGATACAAGGGGTTAAATTGACTCAAGGATACAAGGACATCATTCTCTGGATTTCCTTTTCCATATCATGCTTTTTACTCGTTGCACTACTTTTAGCCTTTATTTTGTGGGCTTGTCAGAATGGAAACATCCGGTGCCAGATTTGCATTTAG
>A_/_H4N6|CY143274|A/northern_pintail/Interior_Alaska/9BM9975R0/2009
ATGCTATCAATCACGATTCTGTTCCTGCTCATAGCAGAAGTATCCTCTCAGAACTACACAGGAAATCCTGTGATATGTCTGGGACACCATGCTGTACCTAATGGGACAATGGTGAAAACCTTAACTGATGACCAAATAGAGGTTGTCACTGCCCAGGAATTAGTGGAATCGCAACATCTACCGGAGTTGTGTCCTAGCCCTTTGAGATTGGTAGATGGCCAAGCTTGTGACATCGTCAATGGTGCTCTGGGGAGCCCGGGCTGTGATCACTTGAATGGTGCAGAATGGGATGTTTTCATAGAGCGACCCACTGCTGTGGACACCTGTTACCCATTTGATGTGCCAGATTACCAGAGCCTACGGAGTATCTTAGCAAACAATGGGAAATTTGAATTCATCGCAGAGGAATTCCAATGGAACACAGTCAAGCAGAATGGGAAATCAGGGGCATGTAAAAGAGCAAATGTGAATGACTTTTTCAACAGACTGAACTGGCTAACCAAATCTGATGGGAATGCATACCCACTCCAAAACCTGACAAAGGTCAACAATGGGGACTATGCAAGGCTTTACATATGGGGAGTTCACCATCCTTCAACTGACACAGAACAAACCAACTTATATAAGAACAACCCTGGAAGAGTGACCGTCTCTACCCAAACTAGTCAAACAAGTGTGGTGCCAAATATTGGCAGCAGACCATGGGTAAGAGGCCAAAGCGGTAGGATCAGCTTTTATTGGACAATTGTAGAACCAGGAGATCTCATAGTTTTCAACACCATAGGGAATTTAATCGCTCCAAGGGGCCATTACAAACTCAACAGTCAAAAGAAGAGCACAATCCTGAATACTGCAGTTCCTATAGGATCCTGCGTTAGTAAGTGCCACACCGACAGGGGTTCAATCACTACCACTAAACCCTTTCAGAACATCTCAAGGATATCAATCGGGGACTGTCCCAAATATGTCAAACAGGGGTCTTTGAAACTGGCTACAGGGATGAGGAACATACCTGAGAAGGCAACCAGAGGTCTGTTTGGTGCAATTGCTGGCTTTATAGAGAATGGCTGGCAAGGTTTAATTGATGGGTGGTATGGGTTTAGGCACCAGAATGCAGAAGGGACAGGGACGGCTGCAGATCTCAAGTCGACTCAGGCAGCTATTGACCAAATCAATGGGAAATTGAATCGTCTCATTGAGAAGACAAATGAGAAATACCATCAAATTGAGAAGGAATTTGAACAAGTAGAAGGAAGAATCCAAGACTTGGAGAAGTATGTTGAAGACACAAAGATTGACCTGTGGTCTTACAATGCTGAATTGCTGGTGGCGTTAGAAAACCAACATACTATAGATGTGACAGACTCTGAAATGAACAAACTCTTTGAGAGAGTTAGGCGCCAACTAAGAGAGAATGCTGAGGACAAAGGAAATGGATGTTTTGAAATTTTCCACCAGTGTGACAACAACTGCATCGAAAGCATAAGAAATGGGACATATGACCATGGTATTTACAGAGACGAGGCAATCAATAACAGATTCCAGATACAAGGGGTTAAATTGACTCAAGGATACAAGGACATCATTCTCTGGATTTCCTTTTCCATATCATGCTTTTTACTCGTTGCACTACTTTTAGCCTTTATTTTGTGGGCTTGTCAGAATGGAAACATCCGGTGCCAGATTTGCATTTAG
>A_/_H4N6|CY143258|A/mallard/Interior_Alaska/9BM9683R2/2009
ATGCTATTAATTACGATTCTGTTCCTGCTCATAGCAGAGGTATCCTCTCAGAATTACACAGGAAATCCTGTGATATGTCTGGGACACCATGCTGTACCTAATGGGACAATGGTGAAAACCTTAACTGATGACCAAATAGAGGTTGTCACTGCCCAGGAATTAGTGGAATCGCAACATTTACCGGAGTTGTGTCCTAGCCCCTTGAGATTAGTAGATGGCCAAACTTGTGACATCGTCAATGGTGCTCTGGGGAGCCCGGGCTGTGATCACTTGAATGGTGCAGAATGGGATGTCTTCATAGAGCGACCCACTGCTGTGGACACTTGTTACCCATTTGATGTGCCAGATTACCAGAGCCTACGGAGTATCTTAGCAAACAACGGAAAATTTGAGTTCATCGCGGAGGAATTCCAATGGAACACAGTCAAGCAGAATGGGAAATCAGGAGCATGTAAAAGAGCAGATGTGAATGACTTTTTCAACAGACTGAATTGGCTCACCAAATCTGATGGGAATGCATACCCACTCCAAAACCTGACAAAGGTCAACAATGGAGACTATGCAAGGCTTTACATATGGGGGGTTCACCATCCTTCAACTGACACAGAACAAACCAACTTATATAAGAACAATCCTGGAAGGGTGACCGTCTCTACCAAAACGGGTCAAACAAGTGTAGTGCCAAATATTGGCAGTAGACCATGGGTGAGAGGCCAAAGCGGTAGGATCAGCTTCTACTGGACAATTGTAGAACCAGGAGATCTCATAGTTTTCAACACCATAGGGAATTTAGTCGCTCCAAGGGGCCACTACAAACTCAACAGTCAAAAGAAGAGCACAATCCTGAATACTGCAGTTCCTATAGGATCCTGCGTTAGTAAATGCCACACCGACAGGGGTTCAATCACTACCACTAAACCCTTTCAGAACATCTCGAGAATATCAATCGGGGACTGTCCCAAGTATGTCAAACAGGGGTCTTTGAAACTGGCTACAGGGATGAGAAACATCCCTGAGAAGGCAACCAGAGGTCTGTTTGGTGCAATTGCTGGCTTTATAGAGAATGGCTGGCAAGGATTAATTGATGGGTGGTATGGGTTTAGGCATCAGAATGCAGAAGGGACAGGGACGGCTGCAGATCTCAAGTCAACTCAGGCAGCTATTGATCAAATCAATGGGAAATTGAATCGTCTGATTGAAAAGACAAATGAGAAATACCACCAAATTGAAAAGGAATTTGAACAAGTGGAAGGAAGAATCCAAGACTTGGAGAAGTATGTCGAAGACACAAAGATTGACCTGTGGTCTTACAATGCTGAATTGCTGGTGGCATTAGAAAATCAACATACCATAGATGTGACAGACTCCGAAATGAACAAACTCTTTGAAAGAGTTAGGCGCCAACTGAGAGAGAATGCTGAAGACAAAGGAAATGGATGTTTTGAAATTTTCCACCAGTGTGACAACAACTGCATCGAAAGCATAAGAAATGGAACATATGACCATGATATTTACAGAGACGAGGCAATCAATAATAGATTCCAAATACAAGGGGTCAAATTGACTCAAGGATACAAGGACATCATTCTCTGGATTTCCTTTTCCATATCATGCTTTTTACTCGTTGCACTACTTTTAGCCTTTATTTTGTGGGCTTGTCAGAATGGAAACATCCGGTGCCAGATTTGCATTTAA
>A_/_H4N8|CY143226|A/northern_shoveler/Interior_Alaska/9BM12519R0/2009
ATGCTATCAATCACGATTCTGTTCCTGCTCATAGCAGAAGTATCCTCTCAGAACTACACAGGAAATCCTGTGATATGTCTGGGACACCATGCTGTACCTAATGGGACAATGGTGAAAACCTTAACTGATGACCAAATAGAGGTTGTCACTGCCCAGGAATTAGTGGAATCGCAACATCTACCGGAGTTGTGTCCTAGCCCTTTGAGATTAGTAGATGGCCAAACTTGTGACATCGTCAATGGTGCTCTGGGAAGCCCGGGCTGTGATCACTTAAATGGTGCAGAATGGGATGTCTTCATAGAGCGACCCACTGCTGTGGACACTTGTTACCCATTTGATGTGCCAGATTACCAGAGCCTACGGAGTATCTTAGCAAACAATGGGAAATTTGAGTTCATCGCAGAGGAATTCCAATGGAACACAGTCAAGCAGAATGGGAAATCAGGGGCATGTAAAAGAGCAAATGTGAATGACTTTTTCAACAGACTGAACTGGCTAACCAAATCAGATGGGAATGCATACCCACTCCAAAACCTGACAAAGGTCAACAATGGGGACTATGCAAGGCTTTACATATGGGGAGTTCACCATCCTTCAACTGACACAGAACAAACCAACCTATATAAGAACAACCCTGGAAGAGTGACCGTCTCTACCCAAACCAGTCAAACAAGTGTGGTGCCAAATATTGGCAGTAGACCATGGGTGAGAGGCCAAAGCGGTAGGATCAGCTTTTATTGGACAATTGTAGAACCAGGAGATCTCATAGTTTTCAACACCATAGGGAATTTAATCGCTCCAAGGGGCCATTACAAACTCAACAGTCAAAAGAAGAGCACAATCCTGAATACTGCAGTTCCTATAGGATCCTGCGTTAGTAAGTGCCACACCGACAGGGGTTCAATCACTACCACTAAACCCTTTCAGAACATCTCAAGAATATCAATCGGGGACTGTCCCAAATATGTCAAACAGGGGTCTTTGAAACTGGCTACAGGGATGAGGAACATCCCTGAGAAGGCAACCAGAGGTCTGTTTGGTGCAATTGCTGGCTTTATAGAGAATGGCTGGCAAGGTTTAATTGATGGGTGGTATGGGTTTAGGCACCAGAATGCAGAAGGGACAGGGACGGCTGCAGATCTCAAGTCGACCCAGGCAGCTATTGACCAAATCAATGGGAAATTGAATCGTCTCATTGAGAAAACAAATGAGAAATACCACCAAATTGAGAAGGAATTTGAACAAGTAGAAGGAAGAATCCAAGACTTGGAGAAGTATGTTGAAGACACAAAGATTGACCTATGGTCTTACAATGCTGAATTGCTGGTGGCATTAGAAAATCAACATACTATAGATGTGACAGACTCTGAAATGAACAAACTCTTTGAAAGAGTTAGGCGCCAACTAAGAGAGAATGCTGAGGACAAAGGAAATGGATGTTTTGAAATTTTCCATCGGTGTGACAACAACTGCATCGAAAGCATAAGAAATGGAACATATGACCATGATATTTACAGAGACGAGGCAATCAATAACAGATTCCAGATACAAGGGGTTAAATTGACTCAAGGATACAAGGACATCATTCTCTGGATTTCCTTTTCCATATCATGCTTTTTACTCGTTGCACTACTTTTAGCCTTTATTTTGTGGGCTTGTCAGAATGGAAACATCCGGTGCCAGATTTGCATTTAG
>A_/_H4N6|CY143162|A/northern_shoveler/Interior_Alaska/9BM12314R0/2009
ATGCTATCAATCACGATTCTGTTCCTGCTCATAGCAGAGGTATCCTCTCAGAACTACACAGGAAATCCTGTGATATGTCTGGGACACCATGCTGTACCTAATGGGACAATGGTGAAAACCTTAACTGATGACCAAATAGAGGTTGTCACTGCCCAGGAATTAGTGGAATCGCAACATTTACCGGAGTTGTGCCCTAGCCCTTTGAGATTAGTAGATGGCCAAACTTGTGACATCGTCAATGGTGCTCTGGGGAGCCCGGGCTGTGATCACTTGAATGGTGCAGAATGGGATGTCTTCATAGAGAGACCCACTGCTTTGGACACTTGTTACCCATTTGATGTGCCAGATTACCAGAGCCTACGGAGTATCTTAGCAAACAACGGGAAATTTGAGTTCATCGCGGAGGAATTCCAATGGAACACAGTCAAGCAGAACGGGAAATCAGGAGCATGCAAAAGAGCAAATGTGAATGACTTTTTCAACAGACTGAATTGGCTAACCAAATCTGATGGGGATGCATACCCACTCCAAAACCTGACAAAGGTCAACAATGGGGACTATGCAAGGCTTTACATATGGGGAGTTCACCATCCTTCAACTGACACAGAACAAACCAACTTATATAAGAACAACCCTGGAAGGGTGACCGTCTCTACCAAAACGGGTCAAACAAGTGTGGTGCCAAACATTGGCAGTAGACCATGGGTGAGAGGCCAAAGCGGTAGGATCAGCTTCTATTGGACAATTGTAGAACCAGGAGATATCATAGTTTTCAACACCATAGGGAATTTAATCGCTCCAAGGGGCCATTACAAACTCAACAGTCAAAAGAAAAGCACAATCCTGAATACTGCAGTTTCTATAGGATCCTGCGTTAGTAAGTGCCACACCGACAGAGGTTCAATCACCACCACTAAACCCTTTCAGAACATCTCGAGAATATCAATCGGGGACTGCCCTAAGTATGTCAAACAGGGGTCTTTGAAACTGGCCACAGGGATGAGGAACATCCCTGAGAAGACAACCAGAGGTCTGTTTGGTGCAATTGCTGGCTTTATAGAGAATGGCTGGCAAGGATTAATTGATGGGTGGTATGGGTTTAGGCATCAAAATGCAGAAGGGACAGGGACGGCTGCAGATCTCAAGTCGACTCAGGCAGCTATTGATCAAATCAATGGAAAATTGAATCGCCTCATTGAGAAGACAAATGAGAAATACCACCAAATTGAGAAGGAATTTGAACAAGTAGAAGGAAGAATCCAAGACTTGGAGAAGTATGTCGAAGACACAAAGATTGACCTGTGGTCTTACAATGCTGAATTGCTGGTGGCATTAGAAAATCAACATACTATAGATGTGACAGACTCTGAAATGAACAAACTCTTTGAAAGAGTTAGGCGCCAACTAAGAGAGAATGCTGAGGACAAAGGAAATGGATGTTTTGAAATTTTCCACCAGTGTGACAACAACTGCATCGAAAGCATAAGAAATGGAACATATGACCATGATATTTACAGAGACGAGGCAATCAATAACAGATTCCAAATACAAGGGGTCAAATTGACTCAAGGATACAAGGACATCATTCTCTGGATTTCCTTTTCCATATCATGCTTTTTACTCGTTGCACTACTTTTAGCCTTTATTTTGTGGGCTTGTCAGAATGGAAACATCCGGTGCCAGATTTGCATTTAG
>A_/_H4N6|CY143074|A/northern_pintail/Interior_Alaska/9BM10835R0/2009
ATGCTACCAATCACGATTCTGTTCCTGCTCATAGCAGAAGTATCCTCTCAGAACTACACAGGAAATCCTGTGATATGTCTGGGACACCATGCTGTACCTAATGGGACAATGGTGAAAACCTTAACTGATGACCAAATAGAGGTTGTCACTGCCCAGGAATTAGTGGAATCGCAACATCTACCGGAGTTGTGTCCTAGCCCTTTGAGATTAGTAGATGGCCAAACTTGTGACATCGTCAATGGTGCTCTGGGAAGCCCGGGCTGCGATCACTTAAATGGTGCAGAATGGGATGTCTTCATAGAGCGACCCACTGCTGTGGACACTTGTTACCCATTTGATGTGCCAGATTACCAGAGCCTACGGAGTATCTTAGCAAACAATGGGAAATTTGAGTTCATCGCAGAGGAATTCCAATGGAACACAGTCAAGCAGAATGGGAAATCAGGGGCATGTAAAAGAGCAAATGTGAATGACTTTTTCAACAGACTGAACTGGCTAACCAAATCAGATGGGAATGCATACCCACTCCAAAACCTGACAAAGGTCAACAATGGGGACTATGCAAGGCTTTACATATGGGGAGTTCACCATCCTTCAACTGACACAGAACAAACCAACCTATATAAGAACAACCCTGGAAGAGTGACCGTCTCTACCCAAACTAGTCAAACAAGTGTGGTGCCAAATATTGGCAGTAGACCATGGGTGAGAGGCCAAAGCGGTAGGATCAGCTTTTATTGGACAATTGTAGAACCAGGAGATCTCATAGTTTTCAACACCATAGGGAATTTAGTCGCTCCAAGGGGCCATTACAAACTCAACAGTCAAAAGAAGAGCACAATCCTGAATACTGCAGTTCCTATAGGATCCTGCGTTAGTAAGTGCCACACCGACAGGGGTTCAATCACTACCACTAAACCCTTTCAGAACATCTCAAGAATATCAATCGGAGACTGTCCCAAATATGTCAAACAGGGGTCTTTGAAACTGGCTACAGGGATGAGGAACATCCCTGAGAAGGCAATCAGAGGTCTGTTTGGTGCAATTGCTGGCTTTATAGAGAATGGCTGGCAAGGTTTAATTGATGGGTGGTATGGGTTTAGGCACCAGAATGCAGAAGGGACAGGGACGGCTGCAGATCTCAAGTCGACTCAGGCAGCTATTGACCAAATCAATGGGAAATTGAATCGTCTCATTGCGAAAACAAATGAGAAATACCACCAAATTGAGAAGGAATTTGAACAAGTAGAAGGAAGAATCCAAGACTTGGAGAAGTATGTTGAAGACACAAAGATTGACCTATGGTCTTACAATGCTGAATTGCTGGTGGCATTAGAAAATCAACATACTATAGATGTGACAGACTCTGAAATGAACAAACTCTTTGAAAGAGTTAGGCGCCAACTAAGAGAGAATGCTGAGGACAAAGGAAATGGATGTTTTGAAATTTTCCATCGGTGTGACAACAACTGCATCGAAAGCATAAGAAATGGAACATATGACCATGATATTTACAGAGACGAGGCAATCAATAACAGATTCCAGATACAAGGGGTTAAATTGACTCAAGGATACAAGGACATCATTCTCTGGATTTCCTTTTCCATATCATGCTTTTTACTCGTTGCACTACTTTTAGCCTTTATTTTGTGGGCTTGTCAGAATGGAAACATCCGGTGCCAGATTTGCATTTAG
>A_/_H4N6|CY143058|A/northern_pintail/Interior_Alaska/9BM10813R0/2009
ATGCTATCAATCACGATTCTGTTCCTGCTCATAGCAGAAGTATCCTCTCAGAACTACACAGGAAATCCTGTGATATGTCTGGGACACCATGCTGTACCTAATGGGACAATGGTGAAAACCTTAACTGATGACCAAATAGAGGTTGTCACTGCCCAGGAATTAGTGGAATCGCAACATCTACCGGAGTTGTGTCCTAGCCCTTTGAGATTAGTAGATGGCCAAACTTGTGACATCGTCAATGGTGCTCTGGGAAGCCCGGGCTGTGATCACTTAAATGGTGCAGAATGGGATGTCTTCATAGAGCGACCCACTGCTGTGGACACTTGTTACCCATTTGATGTGCCAGATTACCAGAGCCTACGGAGTATCTTAGCAAACAATGGGAAATTTGAGTTCATCGCAGAGGAATTCCGATGGAACACAGTCAAGCAGAATGGGAAATCAGGGGCATGTAAAAGAGCAAATGTGAATGACTTTTTCAACAGACTGAACTGGCTAACCAAATCAGATGGGAATGCATACCCACTCCAAAACCTGACAAAGGTCAACAATGGGGACTATGCAAGGCTTTACATATGGGGAGTTCACCATCCTTCAACTGACACAGAACAAACCAACCTATATAAGAACAACCCTGGAAGAGTGACCGTCTCTACCCAAACTAGTCAAACAAGTGTGGTGCCAAATATTGGCAGTAGACCATGGGTGAGAGGCCAAAGCGGTAGGATCAGCTTTTATTGGACAATTGTAGAACCAGGAGATCTCATAGTTTTCAACACCATAGGGAATTTAATCGCTCCAAGGGGCCATTACAAACTCAACAGTCAAAAGAAGAGCACAATCCTGAATACTGCAGTTCCTATAGGATCCTGCGTTAGTAAGTGCCACACCGACAGGGGTTCAATCACTACCACTAAACCCTTTCAGAACATCTCAAGAATATCAATCGGGGACTGTCCCAAATATGTCAAACAGGGGTCCTTGAAACTGGCTACAGGGATGAGGAACATCCCTGAGAAGGCAATCAGAGGTCTGTTTGGTGCAATTGCTGGCTTTATAGAGAATGGCTGGCAAGGTTTAATTGATGGGTGGTATGGGTTTAGGCACCAGAATGCAGAAGGGACAGGGACGGCTGCAGATCTCAAGTCGACTCAGGCAGCTATTGACCAAATCAATGGGAAATTGAATCGTCTCATTGAGAAAACAAATGAGAAATACCACCAAATTGAGAAGGAATTTGAACAAGTAGAAGGAAGAATCCAAGACTTGGAGAAGTATGTTGAAGACACAAAGATTGACCTATGGTCTTACAATGCTGAATTGCTGGTGGCATTAGAAAATCAACATACTATAGATGTGACAGACTCTGAAATGAACAAACTCTTTGAAAGAGTTAGGCGCCAACTAAGAGAGAATGCTGAGGACAAAGGAAATGGATGTTTTGAAATTTTCCATCGGTGTGACAACAACTGCATCGAAAGCATAAGAAATGGAACATATGACCATGATATTTACAGAGACGAGGCAATCAATAACAGATTCCAGATACAAGGGGTTAAATTGACTCAAGGATACAAGGACATCATTCTCTGGATTTCCTTTTCCATATCATGCTTTTTACTCGTTGCACTACTTTTAGCCTTTATTTTGTGGGCTTGTCAGAATGGAAACATCCGGTGCCAGATTTGCATTTAG
>A_/_H4N6|CY143050|A/northern_pintail/Interior_Alaska/9BM10749R0/2009
ATGCTATCAATCACGATTCTGTTCCTGCTCATAGCAGAAGTATCCTCTCAGAACTACACAGGAAATCCTGTGATATGTCTGGGACACCATGCTGTACCTAATGGGACAATGGTGAAAACCTTAACTGATGACCAAATAGAGGTTGTCACTGCCCAGGAATTAGTGGAATCGCAACATCTACCGGAGTTGTGTCCTAGCCCTTTGAGATTAGTAGATGGCCAAACTTGTGACATCGTCAATGGTGCTCTGGGAAGCCCGGGCTGTGATCACTTAAATGGTGCAGAATGGGATGTCTTCATAGAGCGACCCACTGCTGTGGACACTTGTTACCCATTTGATGTGCCAGATTACCAGAGCCTACGGAGTATCTTAGCAAACAATGGGAAATTTGAGTTCATCGCAGAGGAATTCCGATGGAACACAGTCAAGCAGAATGGGAAATCAGGGGCATGTAAAAGAGCAAATGTGAATGACTTTTTCAACAGACTGAACTGGCTAACCAAATCAGATGGGAATGCATACCCACTCCAAAACCTGACAAAGGTCAACAACGGGGACTATGCAAGGCTTTACATATGGGGAGTTCACCATCCTTCAACTGACACAGAACAAACCAACCTATATAAGAACAACCCTGGAAGAGTGACCGTCTCTACCCAAACTAGTCAAACAAGTGTGGTGCCAAATATTGGCAGTAGACCATGGGTGAGAGGCCAAAGCGGTAGGATCAGCTTTTATTGGACAATTGTAGAACCAGGAGATCTCATAGTTTTCAACACCATAGGGAATTTAATCGCTCCAAGGGGCCATTACAAACTCAACAGTCAAAAGAAGAGCACAATCCTGAATACTGCAGTTCCTATAGGATCCTGCGTTAGTAAGTGCCACACCGACAGGGGTTCAATCACTACCACTAAACCCTTTCAGAACATCTCAAGAATATCAATCGGGGACTGTCCCAAATATGTCAAACAGGGGTCTTTGAAACTGGCTACAGGGATGAGGAACATCCCTGAGAAGGCAACCAGAGGTCTGTTTGGTGCAATTGCTGGCTTTATAGAGAATGGCTGGCAAGGTTTAATTGATGGGTGGTATGGGTTTAGGCACCAGAATGCAGAAGGGACAGGGACGGCTGCAGATCTCAAGTCGACTCAGGCAGCTATTGACCAAATTAATGGGAAATTGAATCGTCTCATTGAGAAAACAAATGAGAAATACCACCAAATTGAGAAGGAATTTGAACAAGTAGAAGGAAGAATCCAAGACTTGGAGAAGTATGTTGAAGACACAAAGATTGACCTATGGTCTTACAATGCTGAATTGCTGGTGGCATTAGAAAATCAACATACTATAGATGTGACAGACTCTGAAATGAACAAACTCTTTGAAAGAGTTAGGCGCCAACTAAGAGAGAATGCTGAGGACAAAGGAAATGGATGTTTTGAAATTTTCCATCGGTGTGACAACAACTGCATCGAAAGCATAAGAAATGGAACATATGACCATGATATTTACAGAGACGAGGCAATCAATAACAGATTCCAGATACAAGGGGTTAAATTGACTCAAGGATACAAGGACATCATTCTCTGGATTTCCTTTTCCATATCATGCTTTTTACTCGTTGCACTACTTTTAGCCTTTATTTTGTGGGCTTGTCAGAATGGAAACATCCGGTGCCAGATTTGCATTTAG
>A_/_H4N6|CY143034|A/mallard/Interior_Alaska/9BM9049R0/2009
ATGCTATCAATCACGATTCTGTTCCTGCTCATAGCAGAAGTATCCTCTCAGAACTACACAGGAAATCCTGTGATATGTCTGGGACACCATGCTGTACCTAATGGGACAATGGTGAAAACCTTAACTGATGACCAAATAGAGGTTGTCACTGCCCAGGAATTAGTGGAATCGCAACATCTACCGGAGTTGTGTCCTAGCCCTTTGAGATTAGTAGATGGCCAAACTTGTGACATCGTCAATGGTGCTCTGGGAAGCCCGGGCTGTGATCACTTAAATGGTGCAGAATGGGATGTCTTCATAGAGCGACCCACTGCTGTGGACACTTGTTACCCATTTGATGTGCCAGATTACCAGAGCCTACGGAGTATCTTAGCAAACAATGGGAAATTTGAGTTCATCGCAGAGGAATTCCAATGGAACACAGTCAAGCAGAATGGGAAATCAGGGGCATGTAAAAGAGCAAATGTGAATGACTTTTTCAACAGACTGAACTGGCTAACCAAATCAGATGGGAATGCATACCCACTCCAAAACCTGACAAAGGTCAACAACGGGGACTATGCAAGGCTTTACATATGGGGAGTTCACCATCCTTCAACTGACACAGAACAAACCAACCTATATAAGAACAACCCTGGAAGAGTGACCGTCTCTACCCAAACTAGTCAAACAAGTGTGGTGCCAAATATTGGCAGTAGACCATGGGTGAGAGGCCAAAGCGGTAGGATCAGCTTTTATTGGACAATTGTAGAACCAGGAGATCTCATAGTTTTCAACACCATAGGGAATTTAATCGCTCCAAGGGGCCATTACAAACTCAACAGTCAAAAGAAGAGCACAATCCTGAATACTGCAGTTCCTATAGGATCCTGCGTTAGTAAGTGCCACACCGACAGGGGTTCAATCACTACCACTAAACCCTTTCAGAACATCTCAAGAATATCAATCGGGGACTGTCCCAAATATGTCAAACAGGGGTCTTTGAAACTGGCTACAGGGATGAGGAACATCCCTGAGAAGGCAACCAGAGGTCTGTTTGGTGCAATTGCTGGCTTTATAGAGAATGGCTGGCAAGGTTTAATTGATGGGTGGTATGGGTTTAGGCACCAGAATGCAGAAGGGACAGGGACGGCTGCAGATCTCAAGTCGACTCAGGCAGCTATTGACCAAATCAATGGGAAATTGAATCGTCTCATTGAGAAAACAAATGAGAAATACCACCAAATTGAGAAGGAATTTGAACAAGTAGAAGGAAGAATCCAAGACTTGGAGAAGTATGTTGAAGACACAAAGATTGACCTATGGTCTTACAATGCTGAATTGCTGGTGGCATTAGAAAATCAACATACTATAGATGTGACAGACTCTGAAATGAACAAACTCTTTGAAAGAGTTAGGCGCCAACTAAGAGAGAATGCTGAGGACAAAGGAAATGGATGTTTTGAAATTTTCCATCGGTGTGACAACAACTGCATCGAAAGCATAAGAAATGGAACATATGACCATGATATTTACAGAGACGAGGCAATCAATAACAGATTCCAGATACAAGGGGTTAAATTGACTCAAGGATACAAGGACATCATTCTCTGGATTTCCTTTTCCATATCATGCTTTTTACTCGTTGCACTACTTTTAGCCTTTATTTTGTGGGCTTGTCAGAATGGAAACATCCGGTGCCAGATTTGCATTTAG
>A_/_H4N6|CY143018|A/mallard/Interior_Alaska/9BM8829R0/2009
ATGCTATCAATCACGATTCTGTTCCTGCTCATAGCAGAAGTATCCTCTCAGAACTACACAGGAAATCCTGTGATATGTCTGGGACACCATGCTGTACCTAATGGGACAATGGTGAAAACCTTAACTGATGACCAAATAGAGGTTGTCACTGCCCAGGAATTAGTGGAATCGCAACATCTACCGGAGTTGTGTCCTAGCCCTTTGAGATTAGTAGATGGCCAAACTTGTGACATCGTCAATGGTGCTCTGGGAAGCCCGGGCTGTGATCACTTAAATGGTGCAGAATGGGATGTCTTCATAGAGCGACCCACTGCTGTGGACACTTGTTACCCATTTGATGTGCCAGATTACCAGAGCCTACGGAGTATCTTAGCAAACAATGGGAAATTTGAGTTCATCGCAGAGGAATTCCAATGGAACACAGTCAAGCAGAATGGGAAATCAGGGGCATGTAAAAGAGCAAATGTGAATGACTTTTTCAACAGACTGAACTGGCTAACCAAATCAGATGGGAATGCATACCCACTCCAAAACCTGACAAAGGTCAACAATGGGGACTATGCAAGGCTTTACATATGGGGAGTTCACCATCCTTCAACTGACACAGAACAAACCAACCTATATAAGAACAACCCTGGAAGAGTGACCGTCTCTACCCAAACTAGTCAAACAAGTGTGGTGCCAAATATTGGCAGTAGACCATGGGTGAGAGGCCAAAGCGGTAGGATCAGCTTTTATTGGACGATTGTAGAACCAGGAGATCTCATAGTTTTCAACACCATAGGGAATTTAATCGCTCCAAGGGGCCATTACAAACTCAACAGTCAAAAGAAGAGCACAATCCTGAATACTGCAGTTCCTATAGGATCCTGCGTTAGTAAGTGCCACACCGACAGGGGTTCAATCACTACCACTAAACCCTTTCAGAACATCTCAAGAATATCAATCGGGGACTGTCCCAAATATGTCAAACAGGGGTCTTTGAAACTGGCTACAGGGATGAGGAACATCCCTGAGAAGGCAACCAGAGGTCTGTTTGGTGCAATTGCTGGCTTTATAGAGAATGGCTGGCAAGGTTTAATTGATGGGTGGTATGGGTTTAGGCACCAGAATGCAGAAGGGACAGGGACGGCTGCAGATCTCAAGTCGACTCAGGCAGCTATTGACCAAATCAATGGGAAATTGAATCGTCTCATTGAGAAAACAAATGAGAAATACCACCAAATTGAGAAGGAATTTGAACAAGTAGAAGGAAGAATCCAAGACTTGGAGAAGTATGTTGAAGACACAAAGATTGACCTATGGTCTTACAATGCTGAATTGCTGGTGGCATTAGAAAATCAACATACTATAGATGTGACAGACTCTGAAATGAACAAACTCTTTGAAAGAGTTAGGCGCCAACTAAGAGAGAATGCTGAGGACAAAGGAAATGGATGTTTTGAAATTTTCCATCGGTGTGACAACAACTGCATCGAAAGCATAAGAAATGGAACATATGACCATGATATTTACAGAGACGAGGCAATCAATAACAGATTCCAGATACAAGGGGTTAAATTGACTCAAGGATACAAGGACATCATTCTCTGGATTTCCTTTTCCATATCATGCTTTTTACTCGTTGCACTACTTTTAGCCTTTATTTTGTGGGCTTGTCAGAATGGAAACATCCGGTGCCAGATTTGCATTTAG
>A_/_H4N6|CY143010|A/northern_pintail/Interior_Alaska/9BM8815R0/2009
ATGCTATCAATCACGATTCTGTTCCTGCTCATAGCAGAAGTATCCTCTCAGAACTACACAGGAAATCCTGTGATATGTCTGGGACACCATGCTGTACCTAATGGGACAATGGTGAAAACCTTAACTGATGACCAAATAGAGGTTGTCACTGCCCAGGAATTAGTGGAATCGCAACATCTACCGGAGTTGTGTCCTAGCCCTTTGAGATTAGTAGATGGCCAAACTTGTGACATCGTCAATGGTGCTCTGGGAAGCCCGGGCTGTGATCACTTAAATGGTGCAGAATGGGATGTCTTCATAGAGCGACCCACTGCTGTGGACACTTGTTACCCATTTGATGTGCCAGATTACCAGAGCCTACGGAGTATCTTAGCAAACAATGGGAAATTTGAGTTCATCGCAGAGGAATTCCAATGGAACACAGTCAAGCAGAATGGGAAATCAGGGGCATGTAAAAGAGCAAATGTGAATGACTTTTTCAACAGACTGAACTGGCTAACCAAATCAGATGGGAATGCATACCCACTCCAAAACCTGACAAAGGTCAACAATGGGGACTATGCAAGGCTTTACATATGGGGAGTTCACCATCCTTCAACTGACACAGAACAAACCAACCTATATAAGAACAACCCTGGAAGAGTGACCGTCTCTACCCAAACTAGTCAAACAAGTGTGGTGCCAAATATTGGCAGTAGACCATGGGTGAGAGGCCAAAGCGGTAGGATCAGCTTTTATTGGACAATTGTAGAGCCAGGAGATCTCATAGTTTTCAACACCATAGGGAATTTAATCGCTCCAAGGGGCCATTACAAACTCAACAGTCAAAAGAAGAGCACAATCCTGAATACTGCAGTTCCTATAGGATCCTGCGTTAGTAAGTGCCACACCGACAGGGGTTCAATCACTACCACTAAACCCTTTCAGAACATCTCAAGAATATCAATCGGGGACTGTCCCAAATATGTCAAACAGGGGTCTTTGAAACTGGCTACAGGGATGAGGAACATCCCTGAGAAGGCAACCAGAGGTCTGTTTGGTGCAATTGCTGGCTTTATAGAGAATGGCTGGCAAGGTTTAATTGATGGGTGGTATGGGTTTAGGCACCAGAATGCAGAAGGGACAGGGACGGCTGCAGATCTCAAGTCGACTCAGGCAGCTATTGACCAAATCAATGGGAAATTGAATCGTCTCATTGAGAAAACAAATGAGAAATACCACCAAATTGAGAAGGAATTTGAACAAGTAGAAGGAAGAATCCAAGACTTGGAGAAGTATGTTGAAGACACAAAGATTGACCTATGGTCTTACAATGCTGAATTGCTGGTGGCATTAGAAAATCAACATACTATAGATGTGACAGACTCTGAAATGAACAAACTCTTTGAAAGAGTTAGGCGCCAACTAAGAGAGAATGCTGAGGACAAAGGAAATGGATGTTTTGAAATTTTCCATCGGTGTGACAACAACTGCATCGAAAGCATAAGAAATGGAACATATGACCATGATATTTACAGAGACGAGGCAATCAATAACAGATTCCAGATACAAGGGGTTAAATTGACTCAAGGATACAAGGACATCATTCTCTGGATTTCCTTTTCCATATCATGCTTTTTACTCGTTGCACTACTTTTAGCCTTTATTTTGTGGGCTTGTCAGAATGGAAACATCCGGTGCCAGATTTGCATTTAG
>A_/_H4N6|CY143002|A/northern_pintail/Interior_Alaska/9BM8803R0/2009
ATGCTATCAATCACGATTCTGTTCCTGCTCATAGCAGAAGTATCCTCTCAGAACTACACAGGAAATCCTGTGATATGTCTGGGACACCATGCTGTACCTAATGGGACAATGGTGAAAACCTTAACTGATGACCAAATAGAGGTTGTCACTGCCCAGGAATTAGTGGAATCGCAACATCTACCGGAGTTGTGTCCTAGCCCTTTGAGATTAGTAGATGGCCAAACTTGTGACATCGTCAATGGTGCTCTGGGAAGCCCGGGCTGTGATCACTTAAATGGTGCAGAATGGGATGTCTTCATAGAGCGACCCACTGCTGTGGACACTTGTTACCCATTTGATGTGCCAGATTACCAGAGCCTACGGAGTATCTTAGCAAACAATGGGAAATTTGAGTTCATCGCAGAGGAATTCCAATGGAACACAGTCAAGCAGAATGGGAAATCAGGGGCATGTAAAAGAGCAAATGTGAATGACTTTTTCAACAGACTGAACTGGCTAACCAAATCAGATGGGAATGCATACCCACTCCAAAACCTGACAAAGGTCAACAATGGGGACTATGCAAGGCTTTACATATGGGGAGTTCACCATCCTTCAACTGACACAGAACAAACTAACCTATATAAGAACAACCCTGGAAGAGTGACCGTCTCTACCCAAACTAGTCAAACAAGTGTGGTGCCAAATATTGGCAGTAGACCATGGGTGAGAGGCCAAAGCGGTAGGATCAGCTTTTATTGGACAATTGTAGAACCAGGAGATCTCATAGTTTTCAACACCATAGGGAATTTAATCGCTCCAAGGGGCCATTACAAACTCAACAGTCAAAAGAAGAGCACAATCCTGAATACTGCAGTTCCTATAGGATCCTGCGTTAGTAAGTGCCACACCGACAGGGGTTCAATCACTACCACTAAACCCTTTCAGAACATCTCAAGAATATCAATCGGGGACTGTCCCAAATATGTCAAACAGGGGTCTTTGAAACTGGCTACAGGGATGAGGAACATCCCTGAGAAGGCAACCAGAGGTCTGTTTGGTGCAATTGCTGGCTTTATAGAGAATGGCTGGCAAGGTTTAATTGATGGGTGGTATGGGTTTAGGCACCAGAATGCAGAAGGGACAGGGACGGCTGCAGATCTCAAGTCGACTCAGGCAGCTATTGACCAAATCAATGGGAAATTGAATCGTCTCATTGAGAAAACAAATGAGAAATACCACCAAATTGAGAAGGAATTTGAACAAGTAGAAGGAAGAATCCAAGACTTGGAGAAGTATGTTGAAGACACAAAGATTGACCTATGGTCTTACAATGCTGAATTGCTGGTGGCATTAGAAAATCAACATACTATAGATGTGACAGACTCTGAAATGAACAAACTCTTTGAAAGAGTTAGGCGCCAACTAAGAGAGAATGCTGAGGACAAAGGAAATGGATGTTTTGAAATTTTCCATCGGTGTGACAACAACTGCATCGAAAGCATAAGAAATGGAACATATGACCATGATATTTACAGAGACGAGGCAATCAATAACAGATTCCAGATACAAGGGGTTAAATTGACTCAAGGATACAAGGACATCATTCTCTGGATTTCCTTTTCCATATCATGCTTTTTACTCGTTGCACTACTTTTAGCCTTTATTTTGTGGGCTTGTCAGAATGGAAACATCCGGTGCCAGATTTGCATTTAG
>A_/_H4N6|CY142978|A/northern_pintail/Interior_Alaska/9BM8415R2/2009
ATGCTATCAATCACGATTCTGTTTCTGCTCATAGCAGAGAGTTCCTCCCAGAATTACACAGGGAATCCTGTGATATGCCTGGGACATCATGCTGTAGCCAATGGAACAATGGTGAAAACCTTGACTGATGACCAAGTAGAGGTTGTCACTGCACAAGAATTAGTGGAATCGCAACATCTACCGGAGTTGTGTCCTAGCCCTTTAAGATTAATAGATGGACAAACTTGTGACATCGTCAATGGTGCTCTGGGGAGTCCAGGTTGTGACCATTTGAATGGTGCAGAATGGGATGTCTTCATAGAGCGGCCCACTGCTGTGGACACTTGTTATCCATTTGATGTACCGGATTACCAAAGCCTACGGAGCATCTTAGCAAACAATGGGAAATTTGAGTTCATTGCTGAGGAATTTCAATGGAACACAGTCAAGCAAAATGGGAAATCCGGGGCATGCAAAAGGGCAAATGTAAATGACTTTTTCAATAGATTGAACTGGCTGACCAAATCTGATGGGAATGCATACCCACTCCAAAATCTGACAAAGATCAACAACGGGGATTACGCAAGACTTTACATATGGGGAGTTCACCATCCCTCAACTGACACAGAACAAACCAACCTATATAAGAACAATCCCGGAAGAGTGACTGTCTCTACCAAAACCAGTCAAACAAGTGTGGTGCCAAATATTGGCAGCAGACCATGGGTAAGAGGCCAAAGCGGCAGGATCAGCTTTTATTGGACAATTGTGGAACCAGGAGACCTCATAGTCTTTAACACCATAGGAAATTTAATTGCTCCGAGAGGCCACTACAAACTCAATAACCAGAAGAAGAGTACGATTCTGAATACTGCAGTTCCAATAGGGTCTTGCGTTAGCAAATGCCACACTGACAGGGGTTCAGTCACTACAACTAAGCCCTTTCAGAACATCTCGAGGATATCAATCGGGGAATGTCCCAAGTATGTTAAACAGGGATCCTTGAAACTAGCCACAGGAATGAGGAACATCCCTGAGAAAGCAACCAGAGGTCTATTCGGTGCGATTGCTGGATTCATAGAGAATGGCTGGCAAGGCCTGATCGATGGTTGGTATGGGTTTAGGCACCAGAATGCTGAAGGGACAGGGACAGCTGCAGATCTCAAATCTACTCAGGCAGCTATTGATCAAATCAATGGAAAATTGAATCGCCTCATTGAGAAAACAAATGAGAAATACCACCAAATCGAAAAGGAATTTGAACAAGTAGAGGGAAGAATCCAAGACTTAGAGAAGTATGTTGAAGACACAAAGATTGACCTCTGGTCTTACAATGCTGAATTATTAGTGGCATTGGAAAACCAGCATACTATAGATGTGACAGACTCCGAAATGAACAAACTCTTTGAAAGAGTTAGGCGCCAACTACGAGAGAATGCTGAGGACAAAGGAAATGGGTGTTTTGAAATTTTCCATCAGTGTGACAACAATTGCATTGAAAGCATAAGGAATGGAACATATGACCATGATATTTACAGAGACGAGGCAATCAATAACAGATTCCAGATACAAGGAGTTAAATTGACTCAAGGATACAAGGACATCATCCTTTGGATTTCCTTTTCCATATCATGCTTCTTGCTCGTTGCACTAATTATAGCCTTTGTTTTGTGGGCTTGCCAGAATGGAAACATCCGGTGCCAGATTTGCATTTGA
>A_/_H4N6|CY142962|A/northern_pintail/Interior_Alaska/9BM8119R0/2009
ATGCTATCAATCACGATTCTGTTCCTGCTCATAGCAGAAGTATCCTCTCAGAACTACACAGGAAATCCTGTGATATGTCTGGGACACCATGCTGTACCTAATGGGACAATGGTGAAAACCTTAACTGATGACCAAATAGAGGTTGTCACTGCCCAGGAATTAGTGGAATCGCAACATCTACCGGAGTTGTGTCCTAGCCCTTTGAAATTAGTAGATGGCCAAACTTGTGACATCGTCAATGGTGCTCTGGGAAGCCCGGGCTGTGATCGTTTAAATGGTGCAGAATGGGATGTCTTCATAGAGCGACCCACTGCTGTGGACACTTGTTACCCATTTGATGTGCCAGATTACCAGAGCCTACGGAGTATCTTAGCAAACAATGGGAAATTTGAGTTCATCGCAGAGGAATTCCAATGGAACACAGTCAAGCAGAATGGGAAATCAGGGGCATGTAAAAGAGCAAATGTGAATGACTTTTTCAACAGACTGAACTGGCTAACCAAATCAGATGGGAATGCATACCCACTCCAAAACCTGACAAAGGTCAACAATGGGGACTATGCAAGGCTTTACATATGGGGAGTTCACCATCCTTCAACTGACACAGAACAAACCAACCTATATAAGAACAACCCTGGAAGAGTGACCGTCTCTACCCAAACTAGTCAAACAAGTGTGGTGCCAAATATTGGCAGTAGACCATGGGTGAGAGGCCAAAGCGGTAGGATCAGCTTTTATTGGACAATTGTAGAACCAGGAGATCTCATAGTTTTCAACACCATAGGGAATTTAATCGCTCCAAGGGGCCATTACAAACTCAACAGTCAAAAGAAGAGCACAATCCTGAATACTGCAGTTCCTATAGGATCCTGCGTTAGTAAGTGCCACACCGACAGGGGTTCAATCACTACCACTAAACCCTTTCAGAACATCTCAAGAATATCAATCGGGGACTGTCCCAAATATGTCAAACAGGGGTCTTTGAAACTGGCTACAGGGATGAGGAACATCCCTGAGAAGGCAACCAGAGGTCTGTTTGGTGCAATTGCTGGCTTTATAGAGAATGGCTGGCAAGGTTTAATTGATGGGTGGTATGGGTTTAGGCACCAGAATGCAGAAGGGACAGGGACGGCTGCAGATCTCAAGTCGACTCAGGCAGCTATTGACCAAATCAATGGGAAATTGAATCGTCTCATTGAGAAAACAAATGAGAAATACCACCAAATTGAGAAGGAATTTGAACAAGTAGAAGGAAGAATCCAAGACTTGGAGAAGTATGTTGAAGACACAAAGATTGACCTATGGTCTTACAATGCTGAATTGCTGGTGGCATTAGAAAATCAACATACTATAGATGTGACAGACTCTGAAATGAACAAACTCTTTGAAAGAGTTAGGCGCCAACTAAGAGAGAATGCTGAGGACAAAGGAAATGGATGTTTTGAAATTTTCCATCGGTGTGACAACAACTGCATCGAAAGCATAAGAAATGGAACATATGACCATGATATTTACAGAGACGAGGCAATCAATAACAGATTCCAGATACAAGGGGTTAAATTGACTCAAGGATACAAGGACATCATTCTCTGGATTTCCTTTTCCATATCATGCTTTTTACTCGTTGCACTACTTTTAGCCTTTATTTTGTGGGCTTGTCAGAATGGAAACATCCGGTGCCAGATTTGCATTTAG
>A_/_H4N6|CY142954|A/northern_pintail/Interior_Alaska/9BM8022R0/2009
ATGCTATCAATCACGATTCTGTTCCTGCTCATAGCAGAAGTATCCTCTCAGAACTACACAGGAAATCCTGTGATATGTCTGGGACACCATGCTGTACCTAATGGGACAATGGTGAAAACCTTAACTGATGACCAAATAGAGGTTGTCACTGCCCAGGAATTAGTGGAATCGCAACATCTACCGGAGTTGTGTCCTAGCCCTTTGAGATTAGTAGATGGCCAAACTTGTGACATCGTCAATGGTGCTCTGGGAAGCCCGGGCTGTGATCACTTAAATGGTGCAGAATGGGATGTCTTCATAGAGCGACCCACTGCTGTGGACACTTGTTACCCATTTGATGTGCCAGATTACCAGAGCCTACGGAGTATCTTAGCAAACAATGGGAAATTTGAGTTCATCGCAGAGGAATTCCAATGGAACACAGTCAAGCAGAATGGGAAATCAGGGGCATGTAAAAGAGCAAATGTGAATGACTTTTTCAACAGACTGAACTGGCTAACCAAATCAGATGGGAATGCATACCCACTCCAAAACCTGACAAAGGTCAACAACGGGGACTATGCAAGGCTTTACATATGGGGAGTTCACCATCCTTCAACTGACACAGAACAAACCAACCTATATAAGAACAACCCTGGAAGAGTGACCGTCTCTACCCAAACTAGTCAAACAAGTGTGGTGCCAAATATTGGCAGTAGACCATGGGTGAGAGGCCAAAGCGGTAGGATCAGCTTTTATTGGACAATTGTAGAACCAGGAAATCTCATAGTTTTCAACACCATAGGGAATTTAATCGCTCCAAGGGGCCATTACAAACTCAACAGTCAAAAGAAGAGCACAATCCTGAATACTGCAGTTCCTATAGGATCCTGCGTTAGTAAGTGCCACACCGACAGGGGTTCAATCACTACCACTAAACCCTTTCAGAACATCTCAAGAATATCAATCGGGGACTGTCCCAAATATGTCAAACAGGGGTCTTTGAAACTGGCTACAGGGATGAGGAACATCCCTGAGAAGGCAACCAGAGGTCTGTTTGGTGCAATTGCTGGCTTTATAGAGAATGGCTGGCAAGGTTTAATTGATGGGTGGTATGGGTTTAGGCACCAGAATGCAGAAGGGACAGGGACGGCTGCAGATCTCAAGTCGACTCAGGCAGCTATTGACCAAATCAATGGGAAATTGAATCGTCTCATTGAGAAAACAAATGAGAAATACCACCAAATTGAGAAGGAATTTGAACAAGTAGAAGGAAGAATCCAAGACTTGGAGAAGTATGTTGAAGACACAAAGATTGACCTATGGTCTTACAATGCTGAATTGCTGGTGGCATTAGAAAATCAACATACTATAGATGTGACAGACTCTGAAATGAACAAACTCTTTGAAAGAGTTAGGCGCCAACTAAGAGAGAATGCTGAGGACAAAGGAAATGGATGTTTTGAAATTTTCCATCGGTGTGACAACAACTGCATCGAAAGCATAAGAAATGGAACATATGACCATGATATTTACAGAGACGAGGCAATCAATAACAGATTCCAGATACAAGGGGTTAAATTGACTCAAGGATACAAGGACATCATTCTCTGGATTTCCTTTTCCATATCATGCTTTTTACTCGTTGCACTACTTTTAGCCTTTATTTTGTGGGCTTGTCAGAATGGAAACATCCGGTGCCAGATTTGCATTTAG
>A_/_H4N6|CY142930|A/northern_pintail/Interior_Alaska/9BM7632R0/2009
ATGCTATCAATCACGATTCTGTTCCTGCTCATAGCAGAAGTATCCTCTCAGAACTACACAGGAAATCCTGTGATATGTCTGGGACACCATGCTGTACCTAATGGGACAATGGTGAAAACCTTAACTGATGACCAAATAGAGGTTGTCACCGCCCAGGAATTAGTGGAATCGCAACATCTACCGGAGTTGTGTCCTAGCCCTTTGAGATTAGTAGATGGCCAAACTTGTGACATCGTCAATGGTGCTCTGGGAAGCCCGGGCTGTGATCACTTAAATGGTGCAGAATGGGATGTCTTCATAGAGCGACCCACTGCTGTGGACACTTGTTACCCATTTGATGTGCCAGATTACCAGAGCCTACGGAGTATCTTAGCAAACAATGGGAAATTTGAGTTCATCGCAGAGGAATTCCAATGGAACACAGTCAAGCAGAATGGGAAATCAGGGGCATGTAAAAGAGCAAATGTGAATGACTTTTTCAACAGACTGAACTGGCTAACCAAATCAGATGGGAATGCATACCCACTCCAAAACCTGACAAAGGTCAACAATGGGGACTATGCAAGGCTTTACATATGGGGAGTTCACCATCCTTCAACTGACACAGAACAAACCAACCTATATAAGAACAACCCTGGAAGAGTGACCGTCTCTACCCAAACTAGTCAAACAAGTGTGGTGCCAAATATTGGCAGTAGACCATGGGTGAGAGGCCAAAGCGGTAGGATCAGCTTTTATTGGACAATTGTAGAACCAGGAGATCTCATAGTTTTCAACACCATAGGGAATTTAATCGCTCCAAGGGGCCATTACAAACTCAACAGTCAAAAGAAGAGCACAATCCTGAATACTGCAGTTCCTATAGGATCCTGCGTTAGTAAGTGCCACACCGACAGGGGTTCAATCACTACCACTAAACCCTTTCAGAACATCTCAAGAATATCAATCGGGGACTGTCCCAAATATGTCAAACAGGGGTCTTTGAAACTGGCTACAGGGATGAGGAACATCCCTGAGAAGGCAATCAGAGGTCTGTTTGGTGCAATTGCTGGCTTTATAGAGAATGGCTGGCAAGGTTTAATTGATGGGTGGTATGGGTTTAGGCACCAGAATGCAGAAGGGACAGGGACGGCTGCAGATCTCAAGTCGACTCAGGCAGCTATTGACCAAATCAATGGGAAATTGAATCGTCTCATTGAGAAAACAAATGAGAAATACCACCAAATTGAGAAGGAATTTGAACAAGTAGAAGGAAGAATCCAAGACTTGGAGAAGTATGTTGAAGACACAAAGATTGACCTATGGTCTTACAATGCTGAATTGCTGGTGGCATTAGAAAATCAACATACTATAGATGTGACAGACTCTGAAATGAACAAACTCTTTGAAAGAGTTAGGCGCCAACTAAGAGAGAATGCTGAGGACAAAGGAAATGGATGTTTTGAAATTTTCCATCGGTGTGACAACAACTGCATCGAAAGCATAAGAAATGGAACATATGACCATGATATTTACAGAGACGAGGCAATCAATAACAGATTCCAGATACAAGGGGTTAAATTGACTCAAGGATACAAGGACATCATTCTCTGGATTTCCTTTTCCATATCATGCTTTTTACTCGTTGCACTACTTTTAGCCTTTATTTTGTGGGCTTGTCAGAATGGAAACATCCGGTGCCAGATTTGCATTTAG
>A_/_H4N6|CY142922|A/northern_pintail/Interior_Alaska/9BM7620R0/2009
ATGCTATCAATCACGATTCTGTTCCTGCTCATAGCAGAAGTATCCTCTCAGAACTACACAGGAAATCCTGTGATATGTCTGGGACACCATGCTGTACCTAATGGGACAATGGTGAAAACCTTAACTGATGACCAAATAGAGGTTGTCACTGCCCAGGAATTAGTGGAATCGCAACATCTACCGGAGTTGTGTCCTAGCCCTTTGAGATTAGTAGATGGCCAAACTTGTGACATCGTCAATGGTGCTCTGGGAAGCCCGGGCTGTGATCACTTAAATGGTGCAGAATGGGATGTCTTCATAGAGCGACCCACTGCTGTGGACACTTGTTACCCATTTGATGTGCCAGATTACCAGAGCCTACGGAGTATCTTAGCAAACAATGGGAAATTTGAGTTCATCGCAGAGGAATTCCAATGGAACACAGTCAAGCAGAATGGGAAATCAGGGGCATGTAAAAGAGCAAATGTGAATGACTTTTTCAACAGACTGAACTGGCTAACCAAATCAGATGGGAATGCATACCCACTCCAAAACCTGACAAAGGTCAACAATGGGGACTATGCAAGGCTTTACATATGGGGAGTTCACCATCCTTCAACTGACACAGAACAAACCAACCTATATAAGAACAACCCTGGAAGAGTGACCGTCTCTACCCAAACTAGTCAAACAAGTGTGGTGCCAAATATTGGCAGTAGACCATGGGTGAGAGGCCAAAGCGGTAGGATCAGCTTTTATTGGACAATTGTAGAGCCAGGAGATCTCATAGTTTTCAACACCATAGGGAATTTAATCGCTCCAAGGGGCCATTACAAACTCAACAGTCAAAAGAAGAGCACAATCCTGAATACTGCAGTTCCTATAGGATCCTGCGTTAGTAAGTGCCACACCGACAGGGGTTCAATCACTACCACTAAACCCTTTCAGAACATCTCAAGAATATCAATCGGGGACTGTCCCAAATATGTCAAACAGGGGTCTTTGAAACTGGCTACAGGGATGAGGAACATCCCTGAGAAGGCAACCAGAGGTCTGTTTGGTGCAATTGCTGGCTTTATAGAGAATGGCTGGCAAGGTTTAATTGATGGGTGGTATGGGTTTAGGCACCAGAATGCAGAAGGGACAGGGACGGCTGCAGATCTCAAGTCGACTCAGGCAGCTATTGACCAAATCAATGGGAAATTGAATCGTCTCATTGAGAAAACAAATGAGAAATACCACCAAATTGAGAAGGAATTTGAACAAGTAGAAGGAAGAATCCAAGACTTGGAGAAGTATGTTGAAGACACAAAGATTGACCTATGGTCTTACAATGCTGAATTGCTGGTGGCATTAGAAAATCAACATACTATAGATGTGACAGACTCTGAAATGAACAGACTCTTTGAAAGAGTTAGGCGCCAACTAAGAGAGAATGCTGAGGACAAAGGAAATGGATGTTTTGAAATTTTCCATCGGTGTGACAACAACTGCATCGAAAGCATAAGAAATGGAACATATGACCATGATATTTACAGAGACGAGGCAATCAATAACAGATTCCAGATACAAGGGGTTAAATTGACTCAAGGATACAAGGACATCATTCTCTGGATTTCCTTTTCCATATCATGCTTTTTACTCGTTGCACTACTTTTAGCCTTTATTTTGTGGGCTTGTCAGAATGGAAACATCCGGTGCCAGATTTGCATTTAG
>A_/_H4N6|CY142914|A/northern_pintail/Interior_Alaska/9BM7496R0/2009
ATGCTATCAATCACGATTCTGTTCCTGCTCATAGCAGAAGTATCCTCTCAGAACTACACAGGAAATCCTGTGATATGTCTGGGACACCATGCTGTACCTAATGGGACAATGGTGAAAACCTTAACTGATGACCAAATAGAGGTTGTCACTGCCCAGGAATTAGTGGAATCGCAACATCTACCGGAGTTGTGTCCTAGCCCTTTGAGATTAGTAGATGGCCAAACTTGTGACATCGTCAATGGTGCTCTGGGAAGCCCGGGCTGTGATCACTTAAATGGTGCAGAATGGGATGTCTTCATAGAGCGACCCACTGCTGTGGACACTTGTTACCCATTTGATGTGCCAGATTACCAGAGCCTACGGAGTATCTTAGCAAACAATGGGAAATTTGAGTTCATCGCAGAGGAATTCCAATGGAACACAGTCAAGCAGAATGGGAAATCAGGGGCATGTAAAAGAGCAAATGTGAATGACTTTTTCAACAGACTGAACTGGCTAACCAAATCAGATGGGAATGCATACCCACTCCAAAACCTGACAAAGGTCAACAATGGGGACTATGCAAGGCTTTACATATGGGGAGTTCACCATCCTTCAACTGACACAGAACAAACCAACCTATATAAGAACAACCCTGGAAGAGTGACCGTCTCTACCCAAACTAGTCAAACAAGTGTGGTGCCAAATATTGGCAGTAGACCATGGGTGAGAGGCCAAAGCGGTAGGATCAGCTTTTATTGGACAATTGTAGAACCAGGAGATCTCATAGTTTTCAACACCATAGGGAATTTAATCGCTCCAAGGGGCCATTACAAACTCAACAGTCAAAAGAAGAGCACAATCCTGAATACTGCAGTTCCTATAGGATCCTGCGTTAGTAAGTGCCACACCGACAGGGGTTCAATCACTACCACTAAACCCTTTCAGAACATCTCAAGAATATCAATCGGGGACTGTCCCAAATATGTCAAACAGGGGTCTTTGAAACTGGCTACAGGGATGAGGAACATCCCTGAGAAGGCAACCAGAGGTCTGTTTGGTGCAATTGCTGGCTTTATAGAGAATGGCTGGCAAGGTTTAATTGATGGGTGGTATGGGTTTAGGCACCAGAATGCAGAAGGGACAGGGACGGCTGCAGATCTCAAGTCGACTCAGGCAGCTATTGACCAAATCAATGGGAAATTGAATCGTCTCATTGAGAAAACAAATGAGAAATACCACCAAATTGAGAAGGAATTTGAACAAGTAGAAGGAAGAATCCAAGACTTGGAGAAGTATGTTGAAGACACAAAGATTGACCTATGGTCTTACAATGCTGAATTGCTGGTGGCATTAGAAAATCAACATACCATAGATGTGACAGACTCTGAAATGAACAAACTCTTTGAAAGAGTTAGGCGCCAACTAAGAGAGAATGCTGAAGACAAAGGAAATGGATGTTTTGAAATTTTCCATCGGTGTGACAACAACTGCATCGAAAGCATAAGAAATGGAACATATGACCATGATATTTACAGAGACGAGGCAATCAATAACAGATTCCAGATACAAGGGGTTAAATTGACTCAAGGATACAAGGACATCATTCTCTGGATTTCCTTTTCCATATCATGCTTTTTACTCGTTGCACTACTTTTAGCCTTTATTTTGTGGGCTTGTCAGAATGGAAACATCCGGTGCCAGATTTGCATTTAG
>A_/_H4N6|CY142874|A/northern_pintail/Interior_Alaska/9BM11915R0/2009
ATGCTATCAATCACGATTCTGTTCCTGCTCATAGCAGAAGTATCCTCTCAGAACTACACAGGAAATCCTGTGATATGTCTGGGGCACCATGCTGTACCTAATGGGACAATGGTGAAAACCTTAACTGATGACCAAATAGAGGTTGTCACTGCCCAGGAATTAGTGGAATCGCAACATCTACCGGAGTTGTGTCCTAGCCCTTTGAGATTAGTAGATGGCCAAACTTGTGACATCGTCAATGGTGCTCTGGGAAGCCCGGGCTGTGATCACTTAAATGGTGCAGAATGGGATGTCTTCATAGAGCGGCCCACTGCTGTGGACACTTGTTACCCATTTGATGTGCCAGATTACCAGAGCCTACGGAGTATCTTAGCAAACAATGGGAAATTTGAGTTCATCGCAGAGGAATTCCAATGGAACACAGTCAAGCAGAATGGGAAATCAGGGGCATGTAAAAGAGCAAATGTGAATGACTTTTTCAACAGACTGAACTGGCTAACCAAATCAGATGGGAATGCATACCCACTCCAAAACCTGACAAAGGTCAACAATGGGGACTATGCAAGGCTTTACATATGGGGAGTTCACCATCCTTCAACTGACACAGAACAAACCAACCTATATAAGAACAACCCTGGAAGAGTGACCGTCTCTACCCAAACTAGTCAAACAAGTGTGGTGCCAAATATTGGCAGTAGACCATGGGTGAGAGGCCAAAGCGGTAGGATCAGCTTTTATTGGACAATTGTAGAACCAGGAGATCTCATAGTTTTCAACACCATAGGGAATTTAATCGCTCCAAGGGGCCATTACAAACTCAACAGTCAAAAGAAGAGCACAATCCTGAATACTGCAGTTCCTATAGGATCCTGCGTCAGTAAGTGCCACACCGACAGGGGTTCAATCACTACCACTAAACCCTTTCAGAACATCTCAAGAATATCAATCGGGGACTGTCCCAAATATGTCAAACAGGGGTCTTTGAAACTGGCTACAGGGATGAGGAACATCCCTGAGAAGGCAACCAGAGGTCTGTTTGGTGCAATTGCTGGCTTTATAGAGAATGGCTGGCAAGGTTTAATTGATGGGTGGTATGGGTTTAGGCACCAGAATGCAGAAGGGACAGGGACGGCTGCAGATCTCAAGTCGACTCAGGCAGCTATTGACCAAATCAATGGGAAATTGAATCGTCTCATTGAGAAAACAAATGAGAAATACCACCAAATTGAGAAGGAATTTGAACAAGTAGAAGGAAGAATCCAAGACTTGGAGAAGTATGTTGAAGACACAAAGATTGACCTATGGTCTTACAATGCTGAATTGCTGGTGGCATTAGAAAATCAACATACTATAGATGTGACAGACTCTGAAATGAACAAACTCTTTGAAAGAGTTAGGCGCCAACTAAGAGAGAATGCTGAGGACAAAGGAAATGGATGTTTTGAAATTTTCCATCGGTGTGACAACAACTGCATCGAAAGCATAAGAAATGGAACATATGACCATGATATTTACAGAGACGAGGCAATCAATAACAGATTCCAGATACAAGGGGTTAAATTGACTCAAGGATACAAGGACATCATTCTCTGGATTTCCTTTTCCATATCATGCTTTTTACTCGTTGCACTACTTTTAGCCTTTATTTTGTGGGCTTGTCAGAATGGAAACATCCGGTGCCAAATTTGCATTTAG
>A_/_H4N6|CY142834|A/northern_pintail/Interior_Alaska/9BM11719R1/2009
ATGCTATCAATCACGATTCTGTTCCTGCTCATAGCAGAAGTATCCTCTCAGAACTACACAGGAAATCCTGTGATATGTCTGGGACACCATGCTGTACCTAACGGGACAATGGTGAAAACCTTAACTGATGATCAAATAGAGGTTGTCACTGCCCAGGAATTAGTGGAATCGCAACATCTACCGGAGTTGTGTCCTAGCCCTTTGAGATTAGTAGATGGCCAAACTTGTGACATAGTCAATGGTGCTCTGGGGAGCCCAGGCTGTGATCACTTGAATGGTGCAGAATGGGATGTCTTCATAGAGCGACCCACTGCTGTGGACACTTGTTACCCATTTGATGTGCCAGATTACCAGAGCCTACGGAGTATCTTAGCAAACAATGGGAAATTTGAATTCATCGCAGAGGAATTCCAATGGAACACAGTCAAGCAGAATGGGAAATCAGGGGCATGTAAAAGAGCAAATGTGAATGACTTTTTCAACAGACTGAACTGGCTAACCAAATCTGATGGGAATGCATACCCACTCCAAAACCTGACAAAGGTCAACAATGGGGACTATGCAAGGCTTTACATATGGGGAGTTCACCATCCTTCAACTGACACAGAACAAACCAACTTATATAAGAACAACCCTGGAAGAGTGACCGTCTCTACCCAAACTAGTCAAACAAGTGTGGTGCCAAATATTGGCAGTAGACCATGGGTAAGAGGCCAAAGCGGTAGGATCAGCTTTTATTGGACAATTGTAGAACCAGGAGATCTCATAGTTTTCAACACCATAGGGAATTTAATCGCTCCAAGGGGCCATTACAAACTCAACAGTCAAAAGAAGAGCACAATCCTGAATACTGCAGTTCCTATAGGATCCTGCGTTAGTAAGTGCCACACCGACAGGGGTTCAATCACTACCACTAAACCCTTTCAGAACATCTCAAGAATATCAATCGGGGACTGTCCCAAATATGTCAAACAGGGGTCTTTGAAACTGGCTACAGGGATGAGGAACATCCCTGAGAAGGCAACCAGAGGTCTGTTTGGTGCAATTGCTGGCTTTATAGAGAATGGCTGGCAAGGTTTAATTGATGGGTGGTATGGGTTTAGGCACCAGAATGCAGAAGGGACAGGGACGGCTGCAGATCTCAAGTCGACTCAGGCAGCTATTGACCAAATCAATGGGAAATTGAATCGTCTCATTGAGAAGACAAATGAGAAATACCACCAAATTGAGAAGGAATTTGAACAAGTAGAAGGAAGAATCCAAGATTTGGAGAAGTATGTTGAAGACACAAAGATTGACCTATGGTCTTACAATGCTGAATTGCTGGTGGCATTAGAAAATCAACATACTATAGATGTGACAGACTCTGAAATGAACAAACTCTTTGAAAGAGTTAGGCGCCAACTAAGAGAGAATGCTGAGGACAAAGGAAATGGATGTTTTGAAATTTTCCACCAGTGTGACAACAACTGCATCGAAAGCATAAGAAATGGAACATATGACCATGATATTTACAGAGACGAGGCAATCAATAACAGATTCCAGATACAAGGGGTTAAATTGACTCAAGGATACAAGGACATCATTCTCTGGATTTCCTTTTCCATATCATGCTTTTTACTCGTTGCACTACTTTTAGCCTTTATTTTGTGGGCTTGTCAGAATGGAAACATCCGGTGCCAGATTTGCATTTAG
>A_/_H4N6|CY142642|A/mallard/Interior_Alaska/9BM6886R0/2009
ATGCTATCAATCACGATTCTGTTCCTGCTCATAGCAGAAGTATCCTCTCAGAACTACACAGGAAATCCTGTGATATGTCTGGGACACCATGCTGTACCTAATGGGACAATGGTGAAAACCTTAACTGATGACCAAATAGAGGTTGTCACTGCCCAGGAATTAGTGGAATCGCAACATCTACCGGAGTTGTGTCCTAGCCCTTTGAGATTAGTAGATGGCCAAACTTGTGACATCGTCAATGGTGCTCTGGGAAGCCCGGGCTGTGATCACTTAAATGGTGCAGAATGGGATGTCTTCATAGAGCGACCCACTGCTGTGGACACTTGTTACCCATTTGATGTGCCAGATTACCAGAGCCTACGGAGTATCTTAGCAAACAATGGGAAATTTGAGTTCATCGCAGAGGAATTCCAATGGAACACAGTCAAGCAGAATGGGAAATCAGGGGCATGTAAAAGAGCAAATGTGAATGACTTTTTCAACAGACTGAACTGGCTAACCAAATCAGATGGGAATGCATACCCACTCCAAAACCTGACAAAGGTCAACAATGGGGACTATGCAAGGCTTTACATATGGGGAGTTCACCATCCTTCAACTGACACAGAACAAACCAACCTATATAAGAACAACCCTGGAAGAGTGACCGTCTCTACCCAAACTAGTCAAACAAGTGTGGTGCCAAATATTGGCAGTAGACCATGGGTGAGAGGCCAAAGCGGTAGGATCAGCTTTTATTGGACAATTGTAGAGCCAGGAGATCTCATAGTTTTCAACACCATAGGGAATTTAATCGCTCCAAGGGGCCATTACAAACTCAACAGTCAAAAGAAGAGCACAATCCTGAATACTGCAGTTCCTATAGGATCCTGCGTTAGTAAGTGCCACACCGACAGGGGTTCAATCACTACCACTAAACCCTTTCAGAACATCTCAAGAATATCAATCGGGGACTGTCCCAAATATGTTAAACAGGGGTCTTTGAAACTGGCTACAGGGATGAGGAACATCCCTGAGAAGGCAACCAGAGGTCTGTTTGGTGCAATTGCTGGCTTTATAGAGAATGGCTGGCAAGGTTTAATTGATGGGTGGTATGGGTTTAGGCACCAGAATGCAGAAGGGACAGGGACGGCTGCAGATCTCAAGTCGACTCAGGCAGCTATTGACCAAATCAATGGGAAATTGAATCGTCTCATTGAGAAAACAAATGAGAAATACCACCAAATTGAGAAGGAATTTGAACAAGTAGAAGGAAGAATCCAAGACTTGGAGAAGTATGTTGAAGACACAAAGATTGACCTATGGTCTTACAATGCTGAATTGCTGGTGGCATTAGAAAATCAACATACTATAGATGTGACAGACTCTGAAATGAACAAACTCTTTGAAAGAGTTAGGCGCCAACTAAGAGAGAATGCTGAGGACAAAGGAAATGGATGTTTTGAAATTTTCCATCGGTGTGACAACAACTGCATCGAAAGCATAAGAAATGGAACATATGACCATGATATTTACAGAGACGAGGCAATCAATAACAGATTCCAGATACAAGGGGTTAAATTGACTCAAGGATACAAGGACATCATTCTCTGGATTTCCTTTTCCATATCATGCTTTTTACTCGTTGCACTACTTTTAGCCTTTATTTTGTGGGCTTGTCAGAATGGAAACATCCGGTGCCAGATTTGCATTTAG
>A_/_H4N6|CY142634|A/northern_pintail/Interior_Alaska/9BM6494R0/2009
ATGCTATCAATCACGATTCTGTTCCTGCTCATAGCAGAAGTATCCTCTCAGAACTACACAGGAAATCCTGTGATATGTCTGGGACACCATGCTGTACCTAATGGGACAATGGTGAAAACCTTAACTGATGACCAAATAGAGGTTGTCACTGCCCAGGAATTAGTGGAATCGCAACATCTACCGGAGTTGTGTCCTAGCCCTTTGAGATTAGTAGATGGCCAAACTTGTGACATCGTCAATGGTGCTCTGGGAAGCCCGGGCTGTGATCGCTTAAATGGTGCAGAATGGGATGTCTTCATAGAGCGACCCACTGCTGTGGACACTTGTTACCCATTTGATGTGCCAGATTACCAGAGCCTACGGAGTATCTTAGCAAACAATGGGAAATTTGAGTTCATCGCAGAGGAATTCCAATGGAACACAGTCAAGCAGAATGGGAAATCAGGGGCATGTAAAAGAGCAAATGTGAATGACTTTTTCAACAGACTGAACTGGCTAACCAAATCAGATGGGAATGCATACCCACTCCAAAACCTGACAAAGGTCAACAATGGGGACTATGCAAGGCTTTACATATGGGGAGTTCACCATCCTTCAACTGACACAGAACAAACCAACCTATATAAGAACAACCCTGGAAGAGTGACCGTCTCTACCCAAACTAGTCAAACAAGTGTGGTGCCAAATATTGGCAGTAGACCATGGGTGAGAGGCCAAAGCGGTAGGATCAGCTTTTATTGGACAATTGTAGAACCAGGAGATCTCATAGTTTTCAACACCATAGGGAATTTAATCGCTCCAAGGGGCCATTACAAACTCAACAGTCAAAAGAAGAGCACAATCCTGAATACTGCAGTTCCTATAGGATCCTGCGTTAGTAAGTGCCACACCGACAGGGGTTCAATCACTACCACTAAACCCTTTCAGAACATCTCAAGAATATCAATCGGGGACTGTCCCAAATATGTCAAACAGGGGTCTTTGAAACTGGCTACAGGGATGAGGAACATCCCTGAGAAGGCAACCAGAGGTCTGTTTGGTGCAATTGCTGGCTTTATAGAGAATGGCTGGCAAGGTTTAATTGATGGGTGGTATGGGTTTAGGCACCAGAATGCAGAAGGGACAGGGACGGCTGCAGATCTCAAGTCGACTCAGGCAGCTATTGACCAAATCAATGGGAAATTGAATCGTCTCATTGAGAAAACAAATGAGAAATACCACCAAATTGAGAAGGAATTTGAACAAGTAGAAGGAAGAATCCAAGACTTGGAGAAGTATGTTGAAGACACAAAGATTGACCTATGGTCTTACAATGCTGAATTGCTGGTGGCATTAGAAAATCAACATACTATAGATGTGACAGACTCTGAAATGAACAAACTCTTTGAAAGAGTTAGGCGCCAACTAAGAGAGAATGCTGAGGACAAAGGAAATGGATGTTTTGAAATTTTCCATCGGTGTGACAACAACTGCATCGAAAGCATAAGAAATGGAACATATGACCATGATATTTACAGAGACGAGGCAATCAATAACAGATTCCAGATACAAGGGGTTAAATTGACTCAAGGATACAAGGACATCATTCTCTGGATTTCCTTTTCCATATCATGCTTTTTACTCGTTGCACTACTTTTAGCCTTTATTTTGTGGGCTTGTCAGAATGGAAACATCCGGTGCCAGATTTGCATTTAG
>A_/_H4N6|CY142602|A/northern_pintail/Interior_Alaska/9BM6248R0/2009
ATGCTATCAATCACGATTCTGTTCCTGCTCATAGCAGAAGTATCCTCTCAGAACTACACAGGAAATCCTGTGATATGTCTGGGACACCATGCTGTACCTAATGGGACAATGGTGAAAACCTTAACTGATGACCAAATAGAGGTTGTCACTGCCCAGGAATTAGTGGAATCGCAACATCTACCGGAGTTGTGTCCTAGCCCTTTGAGATTAGTAGATGGCCAAACTTGTGACATCGTCAATGGTGCTCTGGGAAGCCCGGGCTGTGATCACTTAAATGGTGCAGAATGGGATGTCTTCATAGAGCGACCCACTGCTGTGGACACTTGTTACCCATTTGATGTGCCAGATTACCAGAGCCTACGGAGTATCTTAGCAAACAATGGGAAATTTGAGTTCATCGCAGAGGAATTCCAATGGAACACAGTCAAGCAGAATGGGAAATCAGGGGCATGTAAAAGAGCAAATGTGAATGACTTTTTCAACAGACTGAACTGGCTAACCAAATCAGATGGGAATGCATACCCACTCCAAAACCTGACAAAGGTCAACAACGGGGACTATGCAAGGCTTTACATATGGGGAGTTCACCATCCTTCAACTGACACAGAACAAACCAACCTATATAAGAACAACCCTGGAAGAGTGACCGTCTCTACCCAAACTAGTCAAACAAGTGTGGTGCCAAATATTGGCAGTAGACCATGGGTGAGAGGCCAAAGCGGTAGGATCAGCTTTTATTGGACAATTGTAGAACCAGGAGATCTCATAGTTTTCAATACCATAGGGAATTTAATCGCTCCAAGGGGCCATTACAAACTCAACAGTCAAAAGAAGAGCACAATCCTGAATACTGCAGTTCCTATAGGATCCTGCGTTAGTAAGTGCCACACCGACAGGGGTTCAATCACTACCACTAAACCCTTTCAGAACATCTCAAGAATATCAATCGGGGACTGTCCCAAATATGTCAAACAGGGGTCTTTGAAACTGGCTACAGGGATGAGGAACATCCCTGAGAAGGCAACCAGAGGTCTGTTTGGTGCAATTGCTGGCTTTATAGAGAATGGCTGGCAAGGTTTAATTGATGGGTGGTATGGGTTTAGGCACCAGAATGCAGAAGGGACAGGGACGGCTGCAGATCTCAAGTCGACTCAGGCAGCTATTGACCAAATCAATGGGAAATTGAATCGTCTCATTGAGAAAACAAATGAGAAATACCACCAAATTGAGAAGGAATTTGAACAAGTAGAAGGAAGAATCCAAGACTTGGAGAAGTATGTTGAAGACACAAAGATTGACCTATGGTCTTACAATGCTGAATTGCTGGTGGCATTAGAAAATCAACATACTATAGATGTGACAGACTCTGAAATGAACAAACTCTTTGAAAGAGTTAGGCGCCAACTAAGAGAGAATGCTGAGGACAAAGGAAATGGATGTTTTGAAATTTTCCATCGGTGTGACAACAACTGCATCGAAAGCATAAGAAATGGAACATATGACCATGATATTTACAGAGACGAGGCAATCAATAACAGATTCCAGATACAAGGGGTTAAATTGACTCAAGGATACAAGGACATCATTCTCTGGATTTCCTTTTCCATATCATGCTTTTTACTCGTTGCACTACTTTTAGCCTTTATTTTGTGGGCTTGTCAGAATGGAAACATCCGGTGCCAGATTTGCATTTAG
>A_/_H4N6|CY141499|A/northern_pintail/Interior_Alaska/10BM12221R0/2010
ATGCTATCAATCACGATTCTGTTTCTGCTCATAGCAGAGGTATCCTCTCAGAACTACACAGGAAATCCTGTGATATGTCTGGGACACCATGCTGTACCCAATGGGACAATGGTGAAAACCTTAACTGATGACCAAATAGAGGTCGTCACTGCCCAGGAATTAGTGGAATCGCAACATCTACCGGAGTTGTGTCCTAGCCCTTTGAAATTAGTAGATGGCCAAACTTGTGACATCGTCAATGGTGCTCTTGGAAGCCCAGGCTGTGATCATTTGAATGGTGCAGAATGGGATGTATTCATAGAGCGACCCACTGCTGTGGACACTTGTTACCCATTTGATGTGCCAGATTACCAGAGCCTACGGAGTATCTTAGCAAACAATGGAAAATTTGAGTTCATCGCAGAGGAATTCCAATGGAACACAGTCAAGCAGAATGGGAAATCCGGAGCATGCAAAAGAGCAAATGTGAATGACTTTTTCAACAGACTGAATTGGCTAACCAAATCTAGTGGGAATGCATACCCACTCCAAAACCTGACAAAGGTCAACAATGGGGACTATGCAAGACTTTACATATGGGGAGTCCACCATCCTTCAACTGACACAGAACAAACTGACTTATATAAGAACAACCCTGGAAGAGTGACCGTTTCTACCAAAACTAGTCAAACAAGTGTAATACCAAATATTGGCAGTAGACCATGGGTGAGAGGCCAAAGCGGTAGGATCAGCTTCTATTGGACAATTGTAGAGCCAGGAGACCTCATAGTTTTCAACACCATAGGGAATTTAATCGCTCCAAGGGGCCATTACAAACTCAACAGCCAAAAGAAGAGCACAATTCTAAATACTGCAGTTCCCATAGGATCTTGCGTTAGTAAATGCCACACCGACAGGGGTTCAATCACTACAACTAAACCCTTTCAAAACATCTCGAGAATATCAATAGGGGACTGCCCCAAGTATGTCAAACAGGGGTCTTTGAAACTGGCTACAGGAATGAGAAACATCCCTGAAAAGGCAACCAGAGGTCTGTTTGGTGCAATTGCTGGCTTTATAGAGAATGGCTGGCAAGGCTTAATTGATGGGTGGTATGGGTTCAGGCACCAGAATGCAGAAGGAACAGGGACGGCTGCAGATCTCAAGTCAACTCAGGCAGCTATTGACCAAATTAATGGGAAATTGAATCGTCTCATTGAAAAGACGAATGAGAAATACCACCAAATTGAGAAGGAATTTGAACAAGTAGAAGGGAGGATCCAAGATTTAGAAAAATATGTTGAAGACACAAAGATTGACCTATGGTCTTACAATGCTGAATTGCTGGTGGCATTAGAAAATCAACATACTATAGATGTGACAGACTCTGAAATGAACAAACTCTTTGAAAGAGTTAGGCGCCAACTAAGAGAGAATGCTGAGGACAAAGGGAATGGATGCTTTGAAATTTTCCATCAGTGTGACAACAACTGCATTGAAAGTATAAGGAATGGAACATATGACCATGACATTTACAGAGATGAAGCAATCAATAATAGATTCCAGATACAAGGAGTTAAATTGACTCAAGGATACAAGGACATCATTCTCTGGATTTCCTTTTCCATATCATGCTTCTTACTCGTTGCACTACTTTTAGCCTTTATCTTGTGGGCTTGTCAGAATGGAAACATCCGGTGCCAGATTTGCATTTAG
>A_/_H4N6|CY141449|A/mallard/Interior_Alaska/9BM10563R2/2009
[truncated: 2,389,860 more chars]
