# Supplementary material for: In Silico Analyses of the Role of Codon Usage at the Hemagglutinin Cleavage Site in Highly Pathogenic Avian Influenza Genesis
Source: Viruses. 2022 Jun 21;14(7):1352. doi: 10.3390/v14071352 (PMC9316147; doi:10.3390/v14071352)
Supplement: Supplementary file 1 [file viruses-14-01352-s001.zip › Supplementary File 4/dataset/full_ORF/avian_h5_unique.fasta]

>A_/_H5N1|MH276986|A/Mallard_duck/New_Zealand/08.272.73/2008
ATGGAAAGAATAGTGATTGCCCTTGCAATAATCAGCATTGTCAAGGCCGACCAAATCTGCATTGGTTACCATGCGAACAATTCCACAGAACAAGTTGATACGATAATGGAGAAGAATGTGACAGTCACACATGCTCAGAACATACTTGAAAAGGAACACAATGGGAAACTCTGCAGTCTCAAAGGAGTGAAACCCCTCATTCTAAAGGATTGCAGTGTGGCTGGGTGGCTTCTTGGAAATCCGATGTGTGATGAATTCCTGAGTGTACCGGAATGGTCATACATCGTGGAAAAAGATAATCCAGCCCATGGCTTGTGCTATCCAGGAGACTTCAATGATTATGAGGAACTGAAACACTTAATGAGCAGCACAAACCATTTTGAGAAAATTCAGATAATTCCTAGAAGCTCTTGGTCCAACCATGATGCTTCATCAGGAGTGAGCTCAGCGTGCCCATACAATGGGAGATCCTCCTTTTTCAGGAATGTGGTGTGGTTGATCAAGAAAAATAATGCGTATCCAACAATAAAAAGGACCTACAACAACACTAATATAGAAGACCTCCTTATATTATGGGGAATTCATCACCCTAATGATGCAGCAGAACAAACACAACTCTACCAGAACTCAAATACTTATGTATCTGTGGGAACATCAACACTGAATCAGAGGTTAATTCCAGAAATAGCCACCAGGCCCAAAGTAAACGGACAAAGTGGAAGAATGGAATTTTTTTGGACAATACTAAAACCGAATGATGCAATTAGCTTTGAGAGCAACGGGAACTTTATAGCTCCTGAATATGCATACAAGATTGTCAAAAGGGGAGATTCAGCAATCATGAAAAGTGAACTGGAATATGGTGATTGTGACACCAAATGTCAGACTCCAGTGGGTGCTATAAATTCCAGCATGCCTTTCCACAATGTTAATCCCCTTACTATCGGGGAGTGCCCCAAATATGTCAAGTCGGACAGGCTAATTCTTGCAACAGGGCTAAGAAACGTACCTCAGAGAGAAGCGAGGGGTCTATTTGGAGCAATAGCAGGATTCATAGAAGGAGGGTGGCAAGGAATGGTGGATGGATGGTATGGATACCATCATAGCAATGAACAAGGGAGTGGATATGCTGCAGACAGAGAATCTACCCAGAAAGCAATAGATGGAATCACCAATAAGGTGAACTCAATCATTGACAAAATGAACACTCAATTTGAGGCTGTTGGGAAAGAATTCAATAACCTAGAAAGAAGAATAGAAAATTTAAATAAGAAAATGGAGGACGGATTTTTAGATGTATGGACTTACAACGCAGAACTCCTGGTACTAATGGAAAAAGAAAGAACCCTGGATTTCCATGATTCAAATGTCAAGAACCTATATGATAAAGTCAGACTCCAGCTGAGAGACAATGCAAAAGAATTAGGCAATGGGTGTTTTGAGTTTTATCACAAGTGTGACAATGAGTGCATGGAAAGTGTGAGAAATGGAACATATGACTACCCAAAATACTCAGAAGAATCAAGACTGAACAGGGAAGAGATAGGCGGGGTCAAATTGGAATCATTGGGTACTTATCAAATACTATCAATCTATTCAACAGTGGCGAGTTCACTAGCACTGGCAATCATGATAGCTGGTCTATTTTTTTGGATGTGCTCAAATGGATCATTGCAGTGCAGAATTTGCATCTAG
>A_/_H5N3|CY046166|A/Muscovy_duck/France/070090b/2007
ATGGAGAAAATAGTGCTTCTTCTTGCAATAATCAGTCTTGTTAAAAGTGACCAGATTTGCATTGGTTACCATGCAAACAACTCGACAGAACAGGTTGACACAATAATGGAAAAGAATGTTACTGTCACGCACGCCCAAGACATACTAGAAAAGGCACACAACGGGAAGCTCTGCAGCCTAAATGGAGTGAAACCTCTCATCTTGAGGGATTGTAGCGTAGCTGGATGGCTCCTCGGAAACCCCATGTGTGACGAATTCCTCAATGTGCCAGAATGGTCTTACATAGTGGAGAAAGACAATCCAGTCAATGGCCTCTGCTACCCAGGGGATTTCAACGACTATGAAGAACTGAAACACCTATTGAGTAGCACAAACCATTTTGAGAAAATTCAAATCATCCCCAGAAGTTCTTGGTCCAATCATGATGCCTCATCAGGGGTGAGCTCTGCATGCCCATACAATGGGAGGTCCTCCTTTTTCAGAAATGTGGTGTGGCTCATCAAAAAGAACAATGCATACCCGACAATAAAGAGGAATTACAATAATACCAACCAAGAAGATCTTTTGGTACTGTGGGGGATTCACCATCCTAATGATGCGGCAGAGCAGACGAAGCTCTATCAAAACCCAACCACTTACGTTTCAGTTGGAACATCAACACTGAACCAGAGGTCGGTACCAGAAATAGCTACTAGACCCAGAGTAAACGGGCAAAGTGGAAGAATGGAATTCTTCTGGACAATTTTAAAACCAAATGATGCCATCAATTTCGAAAGCAATGGGAATTTTATTGCTCCAGAATATGCATACAAAATTGTCAAGAAGGGAAACTCAGCAATCATGAAAAGTGGCCTGGAATATGGTAATTGCAACACCAAGTGTCAAACTCCAATGGGTGCGATAAACTCTAGCATGCCATTCCACAACATACACCCTCTCACCATTGGGGAATGCCCCAAATACGTGAAATCAGATAGATTAGTCCTTGCGACTGGACTCAGGAATGTCCCTCAAAAAGAAGCAAGAGGACTATTTGGGGCTATAGCAGGCTTTATAGAAGGAGGGTGGCAAGGCATGGTAGACGGTTGGTATGGATACCATCATAGCAACGAGCAGGGGACTGGATACGCTGCAGACAAAGAGTCCACTCAAAAAGCAATAGATGGAATCACTAATAAGGTCAACTCAATTATTGACAAAATGAACACTCAGTTTGAGGCCGTTGGAAAGGAATTCAATAACTTGGAAAGGAGAATAGAGAATTTGAATAAGAAGATGGAAGATGGATTTCTAGATGTCTGGACTTATAATGCTGAACTTCTGGTTCTCATGGAAAATGAAAGAACTCTAGACTTTCATGACTCAAATGTCAAGAACCTTTATGACAAGGTTCGACTACAGCTTAGGGATAATGCAAAGGAGCTGGGTAATGGTTGTTTCGAGTTCTATCACAAATGTGATAATGAATGTATGGAAAGTGTAAGAAACGGAACATACGACTACCCGCAGTATTCAGAAGAGGCAAGACTAAATAGGGAGGAAATAAGTGGAGTAAAATTGGAATCAATGGGAACTTACCAAATACTATCAATTTATTCAACAGTGGCGAGTTCCCTAGCACTGGCAATCATGGTAGCTGGTCTATCTTTTTGGATGTGCTCCAATGGATCATTGCAGTGCAGAATTTGCATTTAA
>A_/_H5N2|MH276959|A/Mallard_duck/New_Zealand/11.214.174/2011
ATGGAAAGAATAGTGATTGCCCTTGCAATAATCAGCATTGTCAAGGCCGACCAAATCTGCATTGGTTACCATGCGAACAACTCCACAGAACAAGTCGATACGATAATGGAGAAGAATGTGACGGTCACACATGCTCAGAACATACTTGAAAAGGAACACAATGGGAAACTCTGTAGCCTCAAAGGAGTGAAACCCCTCATCCTAAAGGATTGCAGTGTGGCTGGGTGGCTTCTTGGAAATCCGATGTGTGATGAATTCCTGAGTGTACCGGAATGGTCATACATCGTGGAAAAGGATAATCCAGCCCATGGCTTGTGCTATCCAGGAGACTTCAATGATTATGAGGAACTGAAACACTTAATGAGCAGCACAAACCATTTTGAGAAAATTCAGATAATTCCTAGAAGCTCTTGGTCCAACCATGATGCTTCATCAGGAGTGAGTTCAGCTTGCCCATACAATGGGAGATCCTCCTTTTTCAGGAATGTGGTGTGGTTAATCAAGAAAAATAATGCGTATCCAACAATAAAAAGGACCTACAATAACACTAATATAGAAGACCTCCTTATATTATGGGGAATTCATCACCCTAACGATGCAGCAGAACAAACAAAGCTCTACCAGAACTCAAATACTTATGTATCTGTGGGAACATCAACACTGAATCAGAGGTCAATCCCAGAAATAGCAACCAGGCCCAAAGTAAACGGACAAAGTGGAAGAATGGAATTTTTTTGGACAATACTAAAGCCGAATGATGCAATTAGTTTTGAGAGCAATGGGAACTTTATAGCTCCTGAATATGCATACAAGATTGTCAAAAGGGGAGATTCAGCAATCATGAAAAGTGAACTGGAATATGGTGATTGTGACACCAAATGTCAGACTCCAATAGGTGCTATAAATTCCAGCATGCCTTTTCACAATGTTAACCCCCTTACTATCGGGGAATGCCCCAAATATGTCAAGTCGGACAGGCTAATTCTTGCAACAGGGTTAAGAAACGTACCTCAGAGAGAAGCGAGGGGTCTATTTGGAGCAATAGCAGGATTTATAGAAGGAGGGTGGCAAGGAATGGTGGATGGATGGTATGGATACCATCATAGCAATGAACAAGGGAGTGGATATGCTGCAGACAGAGAATCTACCCAGAAAGCAATAGACGGAATCACCAATAAAGTGAACTCAATCATTGACAAAATGAACACTCAATTCGAGGCCGTCGGGAAAGAATTCAATAACCTAGAAAGAAGAATAGAAAATTTAAATAAGAAAATGGAGGATGGATTCTTAGATGTATGGACTTACAATGCAGAACTCCTGGTACTAATGGAAAACGAGAGAACCCTGGATTTCCATGACTCAAATGTCAAGAACCTATATGATAAAGTCAAACTCCAGCTGAGAGACAATGCAAAAGAATTAGGCAATGGGTGTTTTGAGTTCTATCACAAGTGTGATGACGAGTGCATGGAAAGTGTGAGAAATGGAACATATGACTACCCAAAATACTCAGAAGAATCAAGACTGAACAGAGAAGAGATAGGCGGGGTCAAACTGGAATCATTGGGTACTTATCAAATACTATCAATCTATTCAACAGTGGCGAGTTCACTAGCACTGGCAATCATGATAGCTGGTCTATCGTTTTGGATGTGCTCAAATGGATCATTGCAGTGCAGAATTTGCATCTAG
>A_/_H5N8|MH244444|A/mallard_duck/New_Zealand/11.214.258/2011
ATGGAAAGAATAGTGATTGCCCTTGCAATAATCAGCATTGTCAAGGCCGACCAAATCTGCATTGGTTACCATGCGAACAACTCCACAGAACAAGTCGATACGATAATGGAGAAGAATGTGACGGTCACACATGCTCAGAACATACTTGAAAAGGAACACAATGGGAAACTCTGTAGCCTCAAAGGAGTGAAACCCCTCATCCTAAAGGATTGCAGTGTGGCTGGGTGGCTTCTTGGAAATCCGATGTGTGATGAATTCCTGAGTGTACCGGAATGGTCATACATCGTGGAAAAGGATAATCCAGCCCATGGCTTGTGCTATCCAGGAGACTTCAATGATTATGAGGAACTGAAACACTTAATGAGCAGCACAAACCATTTTGAGAAAATTCAGATAATTCCTAGAAGCTCTTGGTCCAACCATGATGCTTCATCAGGAGTGAGTTCAGCTTGCCCATACAATGGGAGATCCTCCTTTTTCAGGAATGTGGTGTGGTTAATCAAGAAAAATAATGCGTATCCAACGATAAAAAGGACCTACAATAACACTAATATAGAAGACCTCCTTATATTATGGGGAATTCATCACCCTAACGATGCAGCAGAACAAACAAAGCTCTACCAGAACTCAAATACTTATGTATCTGTGGGAACATCAACACTGAATCAGAGGTCAATCCCAGAAATAGCAACCAGGCCCAAAGTAAACGGACAAAGTGGAAGAATGGAATTTTTTTGGACAATACTAAAGCCGAATGATGCAATTAGTTTTGAGAGCAATGGGAACTTTATAGCTCCTGAATATGCATACAAGATTGTCAAAAGGGGAGATTCAGCAATCATGAAAAGTGAACTGGAATATGGTGATTGTGACACCAAATGTCAGACTCCAATAGGTGCTATAAATTCCAGCATGCCTTTCCACAATGTTAACCCCCTTACTATCGGGGAATGCCCCAAATATGTCAAGTCGGACAGGCTAATTCTTGCAACAGGGTTAAGAAACGTACCTCAGAGAGAAGCGAGGGGTCTATTTGGAGCAATAGCAGGATTTATAGAAGGAGGGTGGCAAGGAATGGTGGATGGATGGTATGGATACCATCATAGCAATGAACAAGGGAGTGGATATGCTGCAGACAGAGAATCTACCCAGAAAGCAATAGACGGAATCACCAATAAAGTGAACTCAATCATTGACAAAATGAACACTCAATTCGAGACCGTCGGGAAAGAATTCAATAACCTAGAAAGAAGAATAGAAAATTTAAATAAGAAAATGGAGGATGGATTCTTAGATGTATGGACTTACAATGCAGAACTCCTGGTACTAATGGAGAACGAGAGAACCCTGGATTTCCATGACTCAAATGTCAAGAACCTATATGATAAAGTCAAACTCCAGCTGAGAGACAATGCAAAAGAATTAGGCAATGGGTGTTTTGAGTTCTATCACAAGTGTGATGATGAGTGCATGGAAAGTGTGAGAAATGGAACATATGACTACCCAAAATACTCAGAAGAATCAAGACTGAACAGAGAAGAGATAGGCGGGGTCAAACTGGAATCATTGGGTATTTATCAAATACTATCAATCTATTCAACAGTGGCGAGTTCACTAGCACTGGCAATCATGATAGCTGGTCTATCGTTTTGGATGTGCTCAAATGGATCATTGCAGTGCAGAATTTGCATCTAG
>A_/_H5N9|MH244443|A/mallard_duck/New_Zealand/11.214.33/2011
ATGGAAAAAATAGTGATTGCCCTTGCAATAATCAGCATTGTCAAGGCCGACCAAATCTGCATTGGTTACCATGCGAACAACTCCACAGAACAAGTCGATACGATAATGGAGAAGAATGTGACGGTCACACATGCTCAGAACATACTTGAAAAGGAACACAATGGGAAACTCTGTAGCCTCAAAGGAGTGAAACCCCTCATCCTAAAGGATTGCAGTGTGGCTGGGTGGCTTCTTGGAAATCCAATGTGTGATGAATTCCTGAGTGTACCGGAATGGTCATACATCGTGGAGAAGGATAATCCAGCCCATGGCTTGTGCTATCCAGGAGACTTCAATGATTATGAGGAACTGAAACACTTAATGAGCAGCACAAACCATTTTGAGAAAATTCAGATAATTCCTAGAAGCTCTTGGTCAAACCATGATGCTTCATCAGGAGTGAGTTCAGCTTGCCCATACAATGGGAGATCCTCCTTTTTCAGGAATGTGGTGTGGTTAATCAAGAAAAATAATGCGTATCCAACAATAAAAAGGACCTACAATAACACTAATATAAAAGACCTCCTTATATTATGGGGAATTCATCACCCTAACGATGCAGCAGAACAAACAAAGCTCTACCAGAACTCAAATACTTATGTATCTGTGGGAACATCAACACTGAATCAGAGGTCAATCCCAGAAATAGCAACCAGGCCCAAAGTAAACGGACAAAGTGGAAGAATGGAATTTTTTTGGACAATACTAAAGCCGAATGATGCAATTAGTTTTGAGAGCAATGGGAACTTTATAGCTCCTGAATATGCATACAAGATTGTCAAAAGGGGAGATTCAGCAATCATGAAAAGTGAACTGGAATATGGTGATTGTGACACCAAATGTCAGACTCCAATAGGTGCTATAAATTCCAGCATGCCTTTCCACAATGTTAACCCCCTTACTATCAGGGAATGCCCCAAATATGTCAAGTCGGACAGGCTAATTCTTGCAACAGGGTTAAGAAACGTACCTCAGAGAGAAGCGAGGGGTCTATTTGGAGCAATAGCAGGATTTATAGAAGGAGGGTGGCAAGGAATGGTGGATGGATGGTATGGATACCATCATAGCAATGAACAAGGGAGTGGATATGCTGCAGACAGAGAATCTACCCAGAAAGCAATAGACGGAATCACCAATAAAGTGAACTCAATCATTGACAAAATGAACACTCAATTCGAGGCCGTCGGGAAAGAATTCAATAACCTAGAAAGAAGAATAGAAAATTTAAATAAGAAAATGGAGGATGGATTCTTAGATGTATGGACTTACAATGCAGAACTCCTGGTACTAATGGAAAACGAGAGAACCCTGGATTTCCATGACTCAAATGTCAAGAACCTATATGATAAAGTCAAACTCCAGCTGAGAGACAATGCAAAAGAATTAGGCAATGGGTGTTTTGAGTTCTATCACAAGTGTGATGATGAGTGCATGGAAAGTGTGAGAAATGGAACATATGACTACCCAAAATACTCAGAAGAATCAAGACTGAACAGAGAAGAGATAGGCGGGGTCAAACTGGAATCATTGGGTACTTATCAAATACTATCAGTCTATTCAACAGTGGCGAGTTCACTAGCACTGGCAATCATGATAGCTGGTCTATCGTTTTGGATGTGCTCAAATGGATCATTGCAGTGCAGAATTTGCATCTAG
>A_/_H5N2|MH244442|A/mallard_duck/New_Zealand/11.214.152/2011
ATGGAAAGAATAGTGATTGCCCTTGCAATAATCAGCATTGTCAAGGCCGACCAAATCTGCATTGGTTACCATGCGAACAACTCCACAGAACAAGTCGATACGATAATGGAGAAGAATGTGACGGTCACACATGCTCAGAACATACTTGAAAAGGAACACAATGGGAAACTCTGTAGCCTCAAAGGAGTGAAACCCCTCATCCTAAAGGATTGCAGTGTGGCTGGGTGGCTTCTTGGAAATCCGATGTGTGATGAATTCCTGAGTGTACCGGAATGGTCATACATCGTGGAAAAGGATAATCCAGCCCATGGCTTGTGCTATCCAGGAGACTTCAATGATTATGAGGAACTGAAACACTTAATGAGCAGCACAAACCATTTTGAGAAAATTCAGATAATTCCTAGAAGCTCTTGGTCCAACCATGATGCTTCATCAGGAGTGAGTTCAGCTTGCCCATACAATGGGAGATCCTCCTTTTTCAGGAATGTGGTGTGGTTAATCAAGAAAAATAATGCGTATCCAACAATAAAAAGGACCTACAATAACACTAATATAGAAGACCTCCTTATATTATGGGGAATTCATCACCCTAACGATGCAGCAGAACAAACAAAGCTCTACCAGAACTCAAATACTTATGTATCTGTGGGAACATCAACACTGAATCAGAGGTCAATCCCAGAAATAGCAACCAGGCCCAAAGTAAACGGACAAAGTGGAAGAATGGAATTTTTTTGGACAATACTAAAGCCGAATGATGCAATTAGTTTTGAGAGCAATGGGAACTTTATAGCTCCTGAATATGCATACAAGATTGTCAAAAGGGGAGATTCAGCAATCATGAAAAGTGAACTGGAATATGGTGATTGTGACACCAAATGTCAGACTCCAATAGGTGCTATAAATTCCAGCATGCCTTTTCACAATGTTAACCCCCTTACTATCGGGGAATGCCCCAAATATGTCAAGTCGGACAGGCTAATTCTTGCAACAGGGTTAAGAAACGTACCTCAGAGAGAAGCGAGGGGTCTATTTGGAGCAATAGCAGGATTTATAGAAGGAGGGTGGCAAGGAATGGTGGATGGATGGTATGGATACCATCATAGCAATGAACAAGGGAGTGGATATGCTGCAGACAGAGAATCTACCCAGAAAGCAATAGACGGAATCACCAATAAAGTGAACTCAATCATTGACAAAATGAACACTCAATTGGAGGCCGTCGGGAAAGAATTCAATAATCTAGAAAGAAGAATAGAAAATTTAAATAAGAAAATGGAGGATGGATTCTTAGATGTATGGACTTACAATGCAGAACTCCTGGTACTAATGGAAAACGAGAGAACCCTGGATTTCCATGACTCAAATGTCAAGAACCTATATGATAAAGTCAAACTCCAGCTGAGAGACAATGCAAAAGAATTAGGCAATGGGTGTTTTGAGTTCTATCACAAGTGTGATGATGAGTGCATGGAAAGTGTGAGAAATGGAACATATGACTACCCAAAATACTCAGAAGAATCAAGACTGAACAGAGAAGAGATAGGCGGGGTCAAACTGGAATCATTGGGTACTTATCAAATACTATCAATCTATTCAACAGTGGGGAGTTCACTAGCACTGGCAATCATGATAGCTGGTCTATCGTTTTGGATGTGCTCAAATGGATCATTGCAGTGCAGAATTTGCATCTAG
>A_/_H5N2|MH236437|A/mallard_duck/New_Zealand/77.229c/2013
ATGGAAAGAATAGTGATTGCCTTTGCAATAATCAGCATTGTCAAGGCCGACCAAATCTGCATTGGTTACCATGCGAACAACTCCACAGAACGAGTCGATACGATAATGGAGAAGAATGTGACGGTCACACATGCTCAGAACATACTTGAAAAAGAACACAATGGGAAACTCTGTAGCCTCAAAGGAGTGAAACCTCTCATCCTAAAGGATTGCAGTGTGGCAGGGTGGCTTCTTGGAAATCCGATGTGTGATGAATTCCTGAGTGTACCGGAATGGTCATACATCGTGGAAAAGGATAATCCAGCCCATGGCTTGTGCTATCCAGGGGACTTCAATGATTATGAGGAACTGAAACACTTAATGAGCAGCACAAACCATTTTGAGAAAATTCAGATAATCCCTAGAAGCTCTTGGTCCAACCATGATGCTTCATCAGGAGTGAGCTCAGCGTGTCCATACAATGGGGGATCTTCCTTTTTCAGGAATGTGGTGTGGTTAATAAAGAAAAATAATGCTTATCCAACAATAAAAAGGACCTACAATAACACTAATATAGAAGACCTCCTTATATTATGGGGAATTCATCACCCTAACGATGCAGCAGAACAAACAAAGCTCTACCAGAATTCAAATACTTATGTATCTGTGGGAACATCAACACTGAATCAGAGGTCAATCCCAGAAATAGCAACCAGGCCCAAAGTAAACGGACAAAGTGGAAGAATGGAATTTTTTTGGACAATACTAAAGCCGAATGATGCAATTAGTTTTGAGAGCAATGGGAACTTTATAGCTCCTGAATATGCATACAAGATTGTCAAAAGGGGAGATTCAGCAATCATGAAAAGTGAACTGGAATATGGTGATTGTGACACCAAATGTCAGACTCCAATAGGTGCTATAAATTCCAGCATGCCGTTCCACAATGTTAATCCCCTTACTATCGGGGAATGCCCCAAGTACGTCAAGTCGGACAGGCTAATTCTTGCAACAGGGCTAAGAAACGTACCTCAGAGAGAAGCGAGGGGTCTATTCGGAGCAATAGCAGGGTTTATAGAAGGAGGGTGGCAAGGAATGGTGGATGGATGGTATGGATACCATCATAGCAATGAACAAGGGAGTGGATATGCTGCAGACAGAGAATCTACCCAGAAAGCAATAGACGGAATCACAAATAAGGTGAACTCAATCATTGATAAAATGAACACTCAATTTGAGGTCGTCGGGAAAGAATTCAATAACCTAGAAAGAAGAATAGAAAATTTAAATAAGAAAATGGAAGATGGATTCCTAGATGTATGGACTTACAACGCAGAACTCCTGGTACTAATGGAAAACGAAAGAACCCTGGATTTCCATGACTCAAATGTCAAGAACCTATATGATAAAGTCAAACTCCAGCTGAGAGACAATGCAAAAGAATTAGGCAATGGGTGTTTTGAGTTCTATCACAAGTGTGACGATGAGTGCATGGAAAGTGTGAGAAATGGAACATATGACTACCCAAAATACTCAGAAGAATCAAGACTGAACAGGGAAGAGATAGGCGGGGTCAAATTGGAATCATTGGGTACTTATCAAATACTATCAATCTATTCAACAGTGGCGAGTTCACTAGCATTGGCAATCATGATAGCTGGTCTATCGTTTTGGATGTGCTCAAATGGATCATTGCAGTGCAGAATTTGCATCTAG
>A_/_H5N7|MH236436|A/mallard_duck/New_Zealand/07.106.17C/2007
ATGGAAAGAATAGTGATTGCCCTTGCAATAACCAGCATTGTCAAAGCTGATCAAATCTGCATTGGTTACCATGCGAACAATTCCACAGAGCAAGTTGATACGATAATGGAGAAGAATGTGACGGTCACACATGCTCAGAACATACTTGAAAAGGAACACAATGGGAAACTCTGCAGTCTCAAAGGAGTGAAGCCCCTCATCCTAAAGGATTGCAGTGTGGCTGGGTGGCTTCTTGGAAATCCGATGTGTGATGAATTCCTAAGTGTGCCGGAGTGGTCATACATCGTGGAAAAAGATAATCCAGCCAATGGCTTGTGCTATCCAGGAAACTTCAATGATTATGAGGAACTGAAACACTTAATGAGCAGCACAAACCATTTTGAGAAAATTCAGATAATTCCTAGGAGCTCTTGGTCCAACCATGATGCTTCGTCAGGAGTGAGCTCAGCGTGCCCATACAATGGGAGATCCTCCTTTTTCAGGAATGTGGTGTGGTTGATCAAGCAGAATAATGCGTATCCAACAATAAAAAGGACCTACAACAACACTAATATAGAAGACCTCCTTATATTATGGGGAATTCATCACCCTAATGATGCAGCAGAACAAACAAAACTCTACCAGAACTCAAATACTTATGTATCTGTAGGAACATCAACACTGAATCAGAGGTCAATTCCAGAAATAGCCACCAGGCCCAAAGTAAACGGACAAGGTGGAAGAATGGAATTTTTTTGGACAATACTAAAGCCGAATGATGCAATTAGCTTTGAGAGCAACGGGAACTTTATAGCTCCTGAATATGCATACAAGATTGTCAAAAGGGGAGGTTCAGCAATCATGAAAAGTGAACTGGAATATGGTGATTGTGACACCAAATGTCAGACTCCAGTGGGTGCTATAAATTCCAGCATGCCTTTCCACAATGTTAATCCCCTTACTATCGGGGAGTGCCCCAAATATGTCAAGTCGGACAGGCTAATTCTTGCAACAGGGCTAAGAAACGTACCTCAGAGAGAAGCGAGGGGTCTATTTGGAGCAATAGCAGGATTCATAGAAGGAGGGTGGCAAGGAATGGTGGATGGATGGTATGGATACCATCATAGCAATGAACAAGGGAGTGGATATGCTGCAGACAGAGAATCTACCCAGAAAGCAATAGACGGAATCACCAATAAGGTGAACTCAATCATTGACAAAATGAACACTCAATTCGAGGCCGTCGGGAAAGAATTCAATAACCTAGAAAGAAGAATAGAAAATTTAAATAAGAAAATGGAGGATGGATTCTTAGATGTATGGACTTACAACGCAGAACTCCTGGTACTAATGGAAAACGAAATAACCCTGGATTTCCATGACTCAAATGTCAAGAACCTATATGATAAAGTCAGACTCCAGCTGAGAGACAATGCAAAGGAATTAGGCAATGGGTGTTTTGAGTTCTACCACAAGTGTGACAATGAGTGCATGGAAAGTGTGAGAAATGGAACATATGACTACCCAAAATACTCAGAAGAATCAAGACTGAACAGGGAAGAGATAGGCGGGGTCAAATTGGAATCACCGGGTACTTATCAAATACTATCAATCTATTCAACAGTGGCGAGTTCACTAGCACTGGCAATCATGATAGCTGGTCTATCTTTTTGGATGTGCTCAAATGGATCATTGCAGTGCAGAATTTGTATCTAG
>A_/_H5N3|MN588197|A/duck/Moscow/4952/2013**gb
ATGGAGAGAATAGTGCTTCTTCTTGCAATAGTCAGTCTTGTTAAAGGTGACCAGATTTGCATTGGTTACCATGCAAACAACTCGACAGAACAGGTTGACACAATAATGGAAAAGAATGTCACTGTCACACATGCCCAAGACATACTAGAAAAGGCACACAACGGAAAGCTCTGCAGCCTAAATGGGGTGAAGCCTCTCATTCTGAGAGATTGTAGTGTAGCGGGATGGCTTCTCGGAAACCCCATGTGTGATGAATTCCTCAATGTGCCAGAATGGTCTTACATAGTGGAGAAGGACAACCCAGTCAATGGCCTCTGCTACCCAGGGGACTTCAATGACTATGAAGAACTGAAACACTTATTGAGTAGCACAAATCATTTTGAGAAAATTCAAATCATTCCCAGAAGTTCTTGGTCCAATCATGATGCCTCATCAGGGGTGAGCTCTGCATGCCCATATAATGGGAGGTCCTCCTTCTTTCGAAATGTGGTGTGGCTTATCAAAAAGAACAATGCATACCCAACAATAAAGAGGAGTTACAATAATACCAACCAAGAAGATCTTTTGGTGTTGTGGGGAATTCATCACCCTAATGATGCGGCAGAGCAGACGAAGCTCTATCAAAACCCGACTACTTACGTTTCAGTTGGAACATCAACACTGAACCAAAGATCGGTACCAGAAATAGCTACTAGACCCAAAGTAAACGGGCAAAGTGGAAGAATGGAGTTCTTCTGGACAATTTTGAAGCCAAATGATGCCATCAATTTTGAGAGCAATGGAAATTTTATTGCTCCAGAATATGCATACAAAATTGTCAAGAAGGGGGACTCAGCAATCATGAAAAGTGGCTTGGAATACGGTAATTGCAACACCAAGTGTCAAACTCCAATGGGTGCGATAAACTCTAGCATGCCATTCCACAACATACATCCTCTCACTGTTGGGGAATGCCCCAAATACGTGAAATCAGATAGATTAGTCCTTGCGACTGGACTCAGAAATGTTCCTCAAAGAGAAGCAAGAGGACTATTTGGGGCTATAGCAGGCTTTATAGAAGGAGGGTGGCAAGGCATGGTAGATGGTTGGTATGGATACCACCATAGCAATGAGCAGGGAAGTGGATACGCTGCAGACAAGGAGTCCACTCAGAAAGCAATAGATGGAATCACTAATAAGGTCAACTCAATCATTGACAAAATGAACACTCAGTTTGAGGCAGTCGGAAAGGAGTTCAACAACTTGGAAAGGAGGATAGAGAATCTAAACAAGAAGATGGAAGACGGATTTCTAGATGTATGGACTTATAATGCTGAACTTCTGGTTCTCATGGAAAATGAGAGAACTCTAGACTTTCATGATTCAAATGTCAAGAACCTTTATGACAAGGTTCGACTACAACTTAGAGATAATGCAAAGGAACTGGGTAATGGTTGTTTCGAATTCTACCACAAATGTGATAATGAATGTATGGAAAGTGTAAAAAACGGAACATATGATTACCCGCAGTATTCAGAAGAGGCAAGACTAAATAGAGAGGAGATAAGTGGAGTAAAATTGGAATCCATGGGAACTTACCAAATACTGTCAATTTATTCAACAGTGGCAAGTTCCCTAGCACTGGCAATCATGATAGCTGGTCTATCTTTCTGGATGTGCTCCAATGGATCATTGCAGTGCAGAATTTGCATTTAA
>A_/_H5N2|MH546395|A/duck/New_York/09-005059-001/2009
ATGGAAAGAATAGTAATTGCTCTTGCAATAATCAGCACTGTCAAAGGTGACCAAATCTGCATTGGTTATCATGCGAACAATTCAACAGAACAGGTCGACACAATCATGGAGAAGAATGTGACGGTCACACATGCTCAGGACATACTGGAAAAAGAGCACAATGGAAAACTTTGTAGTCTTAAGGGAGTGAGGCCCCTTATTCTGAAGGATTGCAGTGTAGCTGGGTGGCTTCTTGGAAACCCAATGTGTGATGAATTCTTGAATGTACCGGAATGGTCATACATTGTGGAAAAAGATAATCCAGTTAATGGCCTGTGCTATCCAGGAGACTTCAACGATTATGAAGAATTAAAACATTTAATAAGCAGCACAAATCATTTTGAGAAAATTCAGATAATTCCCAGGAGCTCTTGGTCCAATCATGATGCCTCATCGGGAGTGAGTTCGGCATGCCCAATCAATGGTAGGTCTTCCTTTTTCAGGAATGTAGTGTGGTTGATCAAGAAGAATAATGCGTACCCAACAATAAAAAGGACCTACAACAACACCAATGTAGAAGACCTTTTAATATTATGGGGAATTCACCATCCTAATGATGCAGCAGAACAAACAAAACTCTACCAGAATTCGAACACTTATGTGTCTGTAGGAACATCAACACTGAATCAGAGGTCAATCCCAGAAATAGCCACCAGACCCAAAGTGAACGGACAAAGTGGAAGAATGGAATTTTTTTGGACAATACTAAGGCCTAACGATGCAATCAGCTTTGAGAGTAATGGGAATTTTATAGCTCCTGAATATGCGTACAAGATTGTCAAAAGAGGAGATTCAGCAATCATGAAAAGTGAACTGGAGTACGGTAATTGTGACACCAAATGTCAGACTCCAATGGGCGCTATAAATTCCAGTATGCCTTTCCACAATGTTCATCCCCTTACCATCGGGGAATGCCCCAAGTATGTCAAATCGGACAAACTGGTCCTTGCAACAGGACTAAGAAACGTACCCCAAAGAGAAATAAGGGGCCTATTTGGAGCAATAGCAGGATTCATAGAAGGAGGATGGCAAGGAATGGTGGATGGATGGTACGGGTACCACCATAGCAATGAGCAGGGAAGTGGATATGCTGCAGACAAAGAATCTACCCAGAAAGCAATCGATGGAATCACCAATAGAGTGAACTCAATCATTGACAAAATGAACACTCAATTCGAAGCCGTTGGAAAAGAATTCAGCAACCTAGAAAGGAGAATAGAAAATTTGAACAAGAAAATGGAAGATGGGTTTTTGGATGTATGGACTTACAATGCAGAACTTCTAGTGCTCATGGAAAACGAAAGAACTCTGGATTTCCATGATTCAAATGTCAAGAACTTATACGATAAGGTCCGACTCCAGCTGAGAGACAATGCAAAAGAATTAGGCAATGGGTGCTTTGAATTCTACCACAAGTGTGACAATGAGTGCATGGAAAGTGTAAGAAATGGAACGTATGACTATCCACAATACTCAGAAGAATCAAGGTTGAACAGGGAGGAAATAGACGGAGTCAAACTGGAATCAATGGGCACTTACCAGATACTATCAATCTACTCAACAGTGGCGAGTTCCCTAGCACTGGCAATCATGATAGCTGGTCTATCTTTTTGGATGTGTTCTAATGGGTCATTGCAGTGCAGAATTTGCATCTAG
>A_/_H5N3|MT020150|A/duck/Mongolia/926/2019
ATGGAGAAAATAGTGCTTCTTCTTGCAATAGTCAGTCTTGTTAAAAGTGATCAGATTTGCATTGGTTACCATGCAAACAACTCAACAGAACAGGTTGACACAATAATGGAAAAGAATGTCACTGTCACACATGCCCAAGACATACTAGAAAAGGAACACAACGGGAAGCTCTGCAGCCTAAATGGAGTGAGGCCTCTTATTCTAAGGGATTGTAGTGTAGCTGGATGGCTTCTCGGAAACCCCATGTGTGATGAATTCCTCAATGTGCCAGAATGGTCTTACATAGTGGAGAAGGACAACCCAGTCAATGGCCTCTGCTACCCAGGAGATTTCAACGATTATGAAGAACTGAAACACCTATTGAGTAGCACAAACCATTTTGAGAAAATTCAAATCATTCCCAGGAGTTCTTGGTCCAATCATGATGCTTCATCAGGGGTGAGCTCTGCATGTCCATATAATGGGAGATCCTCTTTTTTCCGAAATGTGGTGTGGCTCATCAAAAAGAACAATGCATACCCAACAATAAAGAGGAGTTACAATAATACCAACCAAGAAGACCTTTTGGTGCTGTGGGGAATTCATCATCCTAATGATGCAGCCGAGCAAACGAAGCTTTATCAAAACCCGACTACTTACGTTTCCGTTGGAACATCAACACTGAACCAAAGATCGGTACCAGAAATAGCTACTAGACCCAAAGTAAACGGGCAAAGTGGAAGAATGGAATTCTTCTGGACAATTTTAAGACCAAATGATGCCATCAATTTTGAGAGTAATGGGAATTTCATTGCTCCAGAATATGCATACAAAATTGTCAAGAAGGGGGACTCAGCAATCATGAAAAGTGACTTGGAATACGGTAACTGCAACACCAAGTGTCAGACTCCAATGGGTGCAATAAACTCCAGCATGCCGTTCCACAACATTCACCCTCTCACCATTGGGGAATGCCCCAAATACGTGAAATCAGACAGATTAGTCCTTGCGACTGGACTCAGGAATGTTCCTCAAAGGGAAATAAGAGGACTATTTGGGGCTATAGCAGGCTTTATAGAAGGAGGGTGGCAAGGCATGGTAGATGGTTGGTATGGATACCACCATAGCAATGAGCAGGGAAGTGGATACGCTGCAGACAAGGAGTCCACTCAAAAAGCAATAGACGGAATCACTAATAAGGTCAACTCAATCATTGATAAAATGAACACTCAGTTTGAAGCCGTCGGAAAGGAGTTCAACAACCTGGAAAGGAGGATAGAGAATCTAAACAAAAAGATGGAGGACGGGTTTCTAGATGTATGGACTTATAATGTCGAACTTCTGGTTCTCATGGAAAATGAGAGAACTCTAGACTTTCATGATTCAAATGTCAAGAACCTTTATGACAAGGTTCGACTACAACTTAGAGATAATGCAAAGGAACTGGGTAATGGTTGTTTTGAGTTCTATCACAAATGTGATAATGAATGTATGGAAAGCGTAAAAAACGGAACATACAATTACCCGCAATATTCAGAAGAGGCAAGGCTAAATAGAGAGGAAATAAGTGGACTAAAATTGGAATCAATAGGAACTTACCAAATACTGTCAATTTATTCAACAGTGGCAAGTTCCCTAGCACTGGCAATCATGATAGCTGGTCTATCTTTCTGGATGTGCTCCAATGGATCATTGCAGTGCAGAATTTGCATTTAA
>A_/_H5N2|KM455951|A/chicken/Coahuila/1433-3/2005**gb
ATGAAAAGAATAGTGATTGCCTTTGCAATAATCAGCATTGTTACAGGTGACCAAATCTGCATTGGTTATCATGCAAACAATTCAACCAAACAAGTTGACACAATCATGGAAAAGAATGTGACGGTCACACATGCCCAGGACATACTAGAAAAGGAACACAATGGAAAACTCTGCAGTCTAAATGGAATAAAGCCCCTCATTCTGAAGGATTGCAGTGTGGCTGGGTGGCTTCTTGGGAATCCTATGTGCGATGAATTCCTGAGTGTGCCGGAATGGTCATACATTGTGGAGAAAGACAACCCATCCAATGACCTGTGTTACCCTGGAAACTTTGACAATTATGAAGAACTGAAGCATTTAGTGAGCAGCACAAATCATTTTGAGAGAGTTCAGATATTTCCTAGAAATTCTTGGTCCAACCATAATGCCTCATCAGGAGTGAGCTCAGCATGCCCGTCCAATGGTAGGTCTTCTTTTTTCCGGAATGTAGTGTGGTTGATCAAGAAGGATAATGTGTATCGGACACTAAAGAGGAACTACACCAACACCAATGTAGAGGACCTTTTAATAATATGGGGGATTCACCATTCTAATGATGCAGCTGAGCAGACAAAACTCTATCAGAACCTGAACACTTATGTGTCAGTGGGAACATCAACATTGAATCAGAGGTCAATCCCAACAATAGCCACCAGACCCCAGGTGAACGGACAGAGAGGGAGGATGGAATTTTTTTGGACAATATTAAAGTCGAACGATTCAATCTTTTTTGAGAGTACTGGGAACTTTATAGCTCCTGAGTATGCATACAAGATTGTTAAAAAAGGAAAATCAGCAGTCATGAAAAGTGAACTGGATTATGGTAATTGTAATGCCAAATGTCAAACCCCAGTGGGTGCTATGAATTCCAGTTTGCCCTTCCACAATGTCCATCCCTTTACCATTGGGGAGTGCCCTAGGTATGTCAAATCGAAGAAACTGGTCCTTGCAACAGGACTAAAAAATGTGCCTCAAAAAGAAATAAGAGGCTTATTTGGAGCAATAGCCGGATTCATAGAAGGAGGATGGCAAGGAATGGTGGATGGATGGTATGGATACCACCATAGCAATGAGCAGGGTAGTGGATATGCTGCAGACAAAGAATCTACACAGAAAGCAATTAATGGGATCACTAACAAAGTTAACTCAATCATTGGCAAAATGAACACCCAATTCGAATCCATTGGGGAAGAATTCAACAACCTAGAAAGGAGAATAGAGAATTTGAATAAGAAAATGGAAGATGATTTTTTGGATGTATGGACTTACAATGCAGAACTTCTGGTGCTCATGGAAAACGAGAGAACTCTGGATCTCCATGACTCAAATGTCAAGAACTTATACGATAAGGTCCGACTCCAGCTTAGAAACAATGCAAAAGAATTAGGCAACGGGTGCTTTGAATTCTACCACAAGTGTAATAATGAATGCATGGAAAGTGTGAGAAATGGAACGTATAATTACCCACAATACTCAAAAGAATCAAGACTGAACAGAGAGGAGATAGAAGGAGTCAAATTAGAATCAACAGGGACTTATCAGATACTTTCAATTTATTCTACAGTAGTGAGTTCCCTAGCACTGGCAATCATGGTAGCTGGTCTATCTTTTTGGATGTGCTCCAATGGGTCACTGCAGTGCAGAATTTGCATATAA
>A_/_H5N2|MH546307|A/Muscovy_duck/New_York/09-005059-002/2009**gb
ATGGAAAGAATAGTAATTGCTCTTGCAATAATCAGCACTGTCAAAGGTGACCAAATCTGCATTGGTTATCATGCGAACAATTCAACAGAACAGGTCGACACAATCATGGAGAAGAATGTGACGGTCACACATGCTCAGGACATACTGGAAAAAGAGCACAATGGAAAACTTTGTAGTCTTAAGGGAGTGAGGCCCCTTATTCTGAAGGATTGCAGTGTAGCTGGGTGGCTTCTTGGAAACCCAATGTGTGATGAATTCTTGAATGTACCGGAATGGTCATACATTGTGGAAAAAGATAATCCAGTTAATGGCCTGTGCTATCCAGGAGACTTCAACGATTATGAAGAATTAAAACATTTAATAAGCAGCACAAATCATTTTGAGAAAATTCAGATAATTCCCAGGAGCTCTTGGTCCAATCATGATGCCTCATCGGGAGTGAGTTCGGCATGCCCAATCAATGGTAGGTCTTCCTTTTTCAGGAATGTAGTGTGGTTGATCAAGAAGAATAATGCGTACCCAACAATAAAAAGGACCTACAACAACACCAATGTAGAAGACCTTTTAATATTATGGGGAATTCACCATCCTAATGATGCAGCAGAACAAACAAAACTCTACCAGAATTCGAACACTTATGTGTCTGTAGGAACATCAACACTGAATCAGAGGTCAATCCCAGAAATAGCCACCAGACCCAAAGTGAACGGACAAAGTGGAAGAATGGAATTTTTTTGGACAATACTAAGGCCTAACGATGCAATCAGCTTTGAGAGTAATGGGAATTTTATAGCTCCTGAATATGCGTACAAGATTGTCAAAAGAGGAGATTCAGCAATCATGAAAAGTGAACTGGAGTACGGTAATTGTGACACCAAATGTCAGACTCCAATGGGCGCTATAAATTCCAGTATGCCTTTCCACAATGTTCATCCCCTTACCATTGGGGAATGCCCCAAGTATGTCAAATCGGACAAACTGGTCCTTGCAACAGGACCAAGAAACGTACCCCAAAGAGAAATAAGGGGCCTATTTGGAGCAATAGCAGGATTCATAGAAGGAGGATGGCAAGGAATGGTGGATGGATGGTACGGGTACCACCATAGCAATGAGCAGGGAAGTGGATATGCTGCAGACAAAGAATCTACCCAGAAAGCAATCGATGGAATCACCAATAAAGTGAACTCAATCATTGACAAAATGAACACTCAATTCGAAGCCGTTGGAAAAGAATTCAGCAACCTAGAAAGGAGAATAGAAAATTTGAACAAGAAAATGGAAGATGGGTTTTTGGATGTATGGACTTACAATGCAGAACTTCTAGTGCTCATGGAAAACGAAAGAACTCTGGATTTCCATGATTCAAATGTCAAGAACTTATACGATAAGGTCCGACTCCAGCTGAGAGACAATGCAAAAGAATTAGGCAATGGGTGCTTTGAATTCTACCACAAGTGTGACAATGAGTGCATGGAAAGTGTAAGAAATGGAACGTATGACTATCCACAATACTCAGAAGAATCAAGGTTGAACAGGGAGGAAATAGACGGAGTCAAACTGGAATCAATGGGCACTTACCAGATACTATCAATCTACTCAACAGTGGCGAGTTCCCTAGCACTGGCAATCATGATAGCTGGTCTATCTTTTTGGATGTGTTCTAATGGGTCATTGCAGTGCAGAATTTGCATCTAG
>A_/_H5N3|MK326790|A/blue-winged_teal/Guatemala/CIP049-H116-51/2013
ATGGAAAGGATAGTGATTGCCCTCGCAATAATCAGCATTGTCAAAGGTGACCAAATCTGCATTGGTTATCATGCAAACAACTCGACAGAGCAGGTTGATACAATCATGGAGAAGAATGTGACGGTCACACATGCTCAGGACATACTGGAAAAAGAACACAATGGGAAACTCTGCAGTCTTAAAGGAGTGAAGCCTCTCATTCTGAAGGATTGCAGTGTAGCTGGATGGCTTCTTGGAAACCCAATGTGTGATGAATTTCTGAATGTACCGGAATGGTCATACATCGTGGAAAAGGATAATCCAGTCAATGGTCTGTGCTATCCAGGGAACTTCAATGATTACGAAGAACTGAAACATTTAATGAGCAGCACAAACCATTTTGAGAAAATTCAAATAATTCCTAGGAGTTCTTGGTCCAATCATGATGCCTCATCAGGAGTAAGTTCGGCATGCCCATACAATGGCAGGTCTTCCTTTTTCAGGAATGTGGTGTGGTTGATCAAGAAGAGTAATTCATACCCAACAATAAAGAGGACCTACAACAACACCAATGTAGAAGACCTTTTAATAATATGGGGAATTCACCACCCTAATGATGCAGCTGAACAAACAAAGCTCTACCAGAACTCGAACACTTATGTGTCTGTAGGAACATCAACACTGAATCAAAGATCAATCCCAGAAATAGCCACTAGACCCAAGGTGAACGGGCAGAGTGGAAGAATGGAATTTTTCTGGACAATACTAAGGCCGAACGATGCAATCAGCTTTGAGAGCAATGGGAACTTTTTAGCTCCTGAATATGCGTTCAAGATTGTCAAGAAAGGAGATTCAGCAATCATGAGAAGTGAATTGGAGTATGGTAACTGTGACACCAAATGTCAGACCCCAGTGGGAGCTATAAATTCCAGCATGCCCTTCCACAATGTTCATCCTCTTACCATTGGGGAGTGCCCCAAGTATGTCAAATCAGACAAACTGGTCCTTGCAACAGGACTAAGAAACGTACCCCAAAGAGAACCAAGAGGCCTATTTGGAGCAATAGCAGGATTCATAGAAGGAGGATGGCAAGGGATGGTTGATGGATGGTATGGGTACCATCATAGCAATGAGCAGGGAAGTGGGTATGCTGCAGACAAAGAATCTACTCAGAAAGCAATCGATGGGATCACCAATAAAGTAAACTCAATCATTGACAAAATGAACACTCAGTTCGAAGCCGTTGGGAAAGAATTCAACAACCTGGAGAGAAGAATAGAAAATTTGAATAGGAAAATGGAAGACGGGTTTTTGGATGTATGGACTTACAATGCAGAACTTCTTGTGCTCATGGAAAATGAAAGAACTTTGGACTTCCATGATTCGAATGTCAAGAACCTATACGATAAGGTCCGACTCCAACTGAGGGACAATGCAAAGGAACTGGGCAACGGATGCTTTGAATTCTACCATAAGTGTGATGATGAGTGCATAGAAAGTGTGAGAAATGGAACGTATAACTATCCACAATATTCAGAAGAATCAAAACTGAACAGGGAGGAAATAAACGGAGTCAAATTGGAATCAATGGGCACCTATCAGATACTATCAATCTACTCAACAGTGGCGAGTTCCCTAGCACTGGCAATCATGATAGCTGGTCTATCTTTTTGGATGTGCTCTAATGGATCATTGCAGTGCAGAATTTGCATCTAG
>A_/_H5N3|MK326741|A/blue-winged_teal/Guatemala/CIP049-H116-10/2013
ATGGAAAGGATAGTGATTGCCCTCGCAATAATCAGCATTGTCAAAGGTGACCAAATCTGCATTGGTTATCATGCAAACAACTCGACAGAGCAGGTTGATACAATCATGGAGAAGAATGTGACGGTCACACATGCTCAGGACATACTGGAAAAAGAACACAATGGGAAACTCTGCAGTCTTAAAGGAGTGAAGCCTCTCATTCTGAAGGATTGCAGTGTAGCTGGATGGCTTCTTGGAAACCCAATGTGTGATGAATTTCTGAATGTACCGGAATGGTCATACATCGTGGAAAAGGATAATCCAGTCAATGGTCTGTGCTATCCAGGGAACTTCAATGATTACGAAGAACTGAAACATTTAATGAGCAGCACAAACCATTTTGAGAAAATTCAAATAATTCCTAGGAGTTCTTGGTCCAATCATGATGCCTCATCAGGAGTAAGTTCGGCATGCCCATACAATGGCAGGTCTTCCTTTTTCAGGAATGTGGTGTGGTTGATCAAGAAGAGTAATTCATACCCAACAATAAAGAGGACCTACAACAACACCAATGTAGAAGACCTTTTAATAATATGGGGAATTCACCACCCTAATGATGCAGCTGAACAAACAAAGCTCTACCAGAACTCGAACACTTATGTGTCTGTAGGAACATCAACACTGAATCAAAGATCAATCCCAGAAATAGCCACTAGACCCAAGGTGAACGGGCAGAGTGGAAGAATGGAATTTTTCTGGACAATACTAAGGCCGAACGATGCAATCAGCTTTGAGAGCAATGGGAACTTTTTAGCTCCTGAATATGCGTTCAAGATTGTCAAGAAAGGAGATTCAGCAATCATGAGAAGTGAATTGGAGTATGGTAACTGTGACACCAAATGTCAGACCCCAGTGGGAGCTATAAATTCCAGCATGCCCTTCCACAATGTTCATCCTCTTACCATTGGGGAGTGCCCCAAGTATGTCAAATCAGACAAACTGGTCCTTGCAACAGGACTAAGAAACGTACCCCAAAGAGAACCAAGAGGCCTATTTGGAGCAATAGCAGGATTCATAGAAGGAGGATGGCAAGGGATGGTTGATGGATGGTATGGGTACCATCATAGCAATGAGCAGGGAAGTGGGTATGCTGCAGACAAAGAATCTACTCAGAAAGCAATCGATGGGATCACCAATAAAGTAAACTCAATCATTGACAAAATGAACACTCAGTTCGAAGCCGTTGGGAAAGAATTCAACAACCTGGAGAGAAGAATAGAAAATTTGAATAGGAAAATGGAAGACGGGTTTTTGGATGTATGGACTTACAATGCAGAACTTCTTGTGCTCATGGAAAATGAAAGAACTTTGGACTTCCATGATTCGAATGTCAAGAACCTATACGATAAGGTCCGACTCCAACTGAGGGACAATGCAAAGGAACTGGGCAACGGATGCTTTGAATTCTACCATAAGTGTGATGATGAGTGCATGGAAAGTGTGAGAAATGGAACGTATAACTATCCACAATATTCAGAAGAATCAAAACTGAACAGGGAGGAAATAAACGGAGTCAAATTGGAATCAATGGGCACCTATCAGATACTATCAATCTACTCAACAGTGGCGAGTTCCCTAGCACTGGCAATCATGATAGCTGGTCTATCTTTTTGGATGTGCTCTAATGGATCATTGCAGTGCAGAATTTGCATCTAG
>A_/_H5N2|KJ729343|A/chicken/Mexico/07/2007
ATGAAAAGAATAGTGATTGCCTTTGCAATAATCAGCATTGTTACAGGTGACCAAATCTGCATTGGTTATCATGCAAACAATTCAACCAAACAAGTTGACACAATCATGGAAAAGAATGTGACGGTCACCCATGCCCAGGACATACTAGAAAAAGAACACAATGGAAGACTCTGCAGTCTTAAAGGAATAAAGCCCCTCATTCTGAAGGATTGCAGTGTAGCTGGGTGGCTTCTTGGGAATCCTATGTGCGAAGAATTCCTGAGTGTGCCGGAATGGTCATACATTGTGGAGAAAGACAACCCATCCAATGACCTGTGTTACCCTGGAAACTTTGACAATTATGAAGAACTGAAGCATTTAGTGAGCAGCACAAATCATTTTGAGAGAGTTCAGATATTTCCTAGAAATTCTTGGTCCAACCATAATGCCTCATCAGGAGTGAGCGCAGCATGCCCGTCTAATGGTAGGTCTTCTTTTTTCCGGAATGTAGTGTGGTTGATCAAGAAGGATGGTGTGTACCGGACACTAAAGAGGAACTACACCAACACCAATGTAGAGGACCTTTTAATAATATGGGGGATTCATCATTCTAATGATGCAGCTGAGCAAACAAAACTCTACCAGAACCTGGACACTTATGTGTCAGTGGGAACATCAACACTGAATCAGAGGTCAATCCCAACAATAGCCACCAGACCCCAGGTGAACGGACAGAGAGGGAGGATGGAATTTTTTTGGACAATATTAAAGTCGAACGATTCAATCTTTTTTGAGAGTACTGGGAACTTTATAGCTCCTGAGTATGCATACAAGATTGTTAAAAAAGGAAAATCAGCAGTCATGAAAAGTGAACTGGATTATGGTAATTGTAATGCCAAATGTCAAACCCCAGTGGGTGCTATGAATTCCAGTTTGCCCTTCCACAATGTCCATCCCTTTACCATTGGGGAGTGCCCTAGGTATGTCAAATCAAAGACACTGGTCCTTGCAACAGGACTAAGAAATGTGCCTCAAAGAGAAAYAAGAGGCTTATTTGGAGCGATAGCCGGATTCATAGAAGGAGGATGGCAAGGAATGGTGGATGGATGGTATGGATACCACCATAGCAATGAGCAGGGTAGTGGATATGCTGCAGACAAAGAATCTACACAGAAAGCAATTAATGGGATCACTAACAAAGTTAACTCAATCATTGGCAAAATGAACACCCAATTCGAAGCCATTGGGAAAGAATTCAACAACCTAGAAAGGAGAATAGAGAATTTGAATAAGAAAATGGAAGATGATTTTTTGGATGTATGGACTTACAATGCAGAACTTCTAGTGCTCATGGAAAACGAGAGAACTCTGGATCTCCATGACTCAAATGTCAAGTACTTATACGATAAGGTCCGACTCCAGCTGAGAAACAATGCAAAAGAATTAGGCAACGGTTGCTTTGAATTCTACCACAAGTGTAACAATGAATGCATGGAAAGTGTGAGAAATGGAACGTATAATTACCCACAATACTCAAAAGAATCAAGACTGAACAGAGAGGAGATAGAAGGAGTCAAATTAGAATCAACAGGGACTTATCAGATACTTTCAATCTATTCAACGGTAGTGAGTTCCCTAGCACTGGCAATCATGGTAGCTGGTCTATCTTTTTGGATGTGCTCCAATGGGTCACTGCAGTGCAGAATTTGCATATAA
>A_/_H5N2|KR137694|A/chicken/SC/a688/2015
ATGGAAAGAATAGTAATTGCCTTTGCGATAATCAACATTGTCACAGGTGACCGCATCTGCATTGGTTATCATGCAAACAATTCAACAACACAAGTTGACACAATCATGGAGAAGAATGTGACGGTCACACATGCTCAGGACATACTGGAAAAAGAACACAATGGAAGACTCTGCAGTCTTAAAGGAGTGAAGCCCCTTATTTTGAAGAACTGCAGTGTAGCTGGATGGCTTCTTGGAAATCCAATGTGTGATGAATTCCTAAACGCACCGGAATGGTCATACATTGTGGAGAAAGACAGACCAGCCAATGGCCTGTGCTATCCGGGAACTTTCAACTATTATGAAGAACTGAAGCATTTAATGAGCAGCACAAACCAACTTGAGAAAATTCAGATATTCCCTAGGGGCTCCTGGCCCGATCATGACGCCTCATCAGGAGTGAGCTCAGCATGCCCATACAATGGTAGGTCTTCATTTTTCAGGAATGTAGTGTGGTTGATCAAGAAGAACAATGTATACCGGACAATAAAAAGGACCTTCAACAACACCAACATAGAAGACCTTTTAATAGTATGGGGAATTCATCACCCTAATGATGCAGCTGAACAAATAAAACTGTACCAGAACCCGAGCACTTACGTGTCAGTGGGGACATCAACACTGAATCAGAGGTCAATCCCAGAAATAGCCACCAGACCCAAGGTAAACGGACAGAGTGGAAGAATGGAGTTTTTTTGGACAATACTAAGACCGAATGACTCAATCACTTTTGAGAGCACTGGGAATTTTATAGCTCCTGAATATGCATACAAGATTGTTAAAAAAGGAGACTCAGCAATCATGCAAAGTGAACTGAGTTATGGTAATTGTAATACCAAATGCCAAACCCCTGTGGGTGCCATAAATTCCAGTATGCCGTTCCACAATGTCCATCCCTTTACCATTGGGGAGTGCCCCAAGTATGTCAAATTGAAAAAACTGGTCCTAGCCACAGGACTGAGAAACATACTCCAAAGAGAAAAAAGAGGCCTATTTGGAGCAATAGCCGGGTTCATAGAAGGAGGATGGCAAGGAATGGTGGATGGATGGTATGGATACCATCACAGCAATGAGCAAGGCAGTGGGTATGCTGCAGACAAAGAATCTACACAGAAAGCAATCGATGGAATAACTAATAAAGTCAACTCAATCATTAGCAAAATGAACAGTCAGTTCGAAGCCGTTGGAAAAGAATTCAACAATCTAGAAAGAAGAATAGAAAATTTGAATAAGAAAATGGAAGATGGCTTTATAGATGTATGGACTTACAATGCAGAACTTCTAGTGCTCATAGAAAACGAGAGAACCCTAGATCTTCATGATTCAAATGTTAAGAACTTATACGATAAGGTCCGACGCCAGCTGAGGGACAATGCAAAAGAATTAGGCAATGGTTGCTTTGAATTCTATCACAGGTGTGACAATAAATGCATGGAAAGCGTGAGAAATGGAACATATGACTACCCACAATACTCAGAAGAATCAAGACTGAAAAGAGAGGAAATAAGTGGAGTCAAATTAGAATCAATGGGGGTTTATCAGATAATTTCAATTTATTCAACAGTAGCGAGTTCCCTAGCACTGGCAATCATGGTAGCTGGTCTATCTTTTTGGATGTGTTCCAATGGGTCATTGCAGTGCAGAGTTTGCATCTAG
>A_/_H5N2|GQ923549|A/quail/New_York/501360/2007
ATGAAAATGGAAAGAATAGTGATTGCCCTCGCAATAATCAGCATTGTCAAAAGTGACCAAATTTGCATTGGTTACCATGCAAACAATTCAACAGAGCAGGTTGATACAATCATGGAGAAGAATGTGACGGTCACACATGCTCAGGATATACTGGAGAAAGAGCACAATGGGAAACTTTGCAGTCTTAAAGGAGTGAGGCCCCTCATTCTGAAGGATTGCAGTGTAGCTGGATGGCTTCTTGGAAACCCAATGTGTGATGAATTCCTGAAGGTACCAGAATGGTCATACATCGTGGAAAAAGATAATCCAGTCAATGGCCTGTGTTATCCAGGAGACTTCAGCGACTACGAAGAACTGAAGCATTTAATAAGTAGCACAAACCATTTTGAGAAAATTCAGATAATCCCTAGGAATTCTTGGTCCGATCATAATGCCTCAGCAGGATTGAGCTCGGCATGCCCATACAATGGTAGACCTTCCTTTTTCAGGAATGTAGTGTGGTTGATCAAGAAGGATAATTCGTACCCAACAATAAAGAAGACCTATAACAACACCAATGTAGAAGACCTTTTAATAATATGGGGAATACATCACCCTAATGATGCAGATGAACAAACAAAACTCTACCAAAACTCGGACACTTATGTGTCCGTAGGAACATCATCACTGAACCAGAGATCAATCCCAGAAATAGCCACTAGACCCAAAGTGAACGGACAAAGTGGAAGAATGAAATTTTTCTGGACAATATTGAAGTCGAATGATGCAATCAGCTTTGAAAGTAATGGGAATTTTATAGCTCCTGAATATGCGTACAAAATTGTCAAGAAGGGAGATTCAGCAATCATGAGAAGTGAATTGGAGTATGGTAACTGTGACACCAAATGTCAGACTCCATTGGGTGCTATAAATTCCAGTATGCCCTTCCACAATGTTCATCCTCTTACCATTGGGGAGTGCCCCAAGTATGTCAAATCGGACAAACTGGTCCTTGCAACAGGACTAAGAAACGTACCCCAAAGAGAAAAAAGAGGCCTATTTGGTGCAATAGCAGGATTCATAGAAGGAGGATGGCAAGGAATGGTTGACGGGTGGTACGGATACCATCATAGCAATGAGCAGGGAAGTGGATATGCTGCAGACAAAGAATCTACCCAGAAAGCAATCGATGGGATCACCAATAAAGTAAACTCAATCATTGACAAAATGAACACTCAATTCGAAGCCGTTGGGAAAGAATTCAACAACCTAGAAAGGAGAATAGAAAATTTGAATAAGAAAATGGAAGATGGGTTTTTAGATGTATGGACTTACAATGCAGAACTTCTCGTGCTCATAGAAAACGAAAGAACTCTGGATCTCCATGATTCAAATGTCAAGAACCTATACGATAAGGTCCGACTCCAGCTGAGAAACAATGCAAAAGAATTGGGCAACGGTTGCTTCGAATTCTACCACAAGTGTGACAATGAATGCATGGAAAGTGTGAGAAATGGAACGTATGACTATCCGCAATATTCAGAAGAATCAAGACTGAACAGAGAGGAAATAGACGGAGTCAAATTGGAATCAATGGGCACCTATCAGATATTATCAATCTACTCAACAGTGGCGAGTTCCCTAGCACTGGCAATCATGATAGCTGGTCTATCTTTTTGGATGTGTTCCAATGGATCATTGCAGTGCAGAATTTGCATCTAG
>A_/_H5N3|CY034683|A/chicken/Texas/167280-4/2002
ATGGAAAGAATAGTGATTGCCCTTTCAATGATCAGCATTGTCAAAGGTGACCGAATCTGCATTGGTTATCATGCAAACAATTCAACAGAACAGGTCGACACAATCATGGAGAAGAATGTGACGGTCACACATGCTCAGGACATACTGGAAAAAGAGCACAATGGGAAGCTTTGCAGTCTTAAAGGAGTGAGGCCCCTCATTCTGAAGGATTGCAGTGTAGCTGGGTGGCTTCTTGGAAACCCAATGTGTGATGCTTTCCTGGATGTACCTGAATGGTCATACATTGTGGAAAAAGATAATCCAGTCAATGGCCTGTGCTATCCAGGAGGCTTCAATGATTATGAAGAATTGAAACACCTAATGAGCAACACAAATCATGTTGAGAGAATTCAGATAATTCCCAGGAGCTCTTGGTCCAATCATGACGCCACATCGGGAGTGAGTTCAGCGTGCCCACACAATGGTAGGTCTTCCTTTTTCAGGAATGTAGTATGGTTGACAAAGAAGAATAATGTGTACCAAACAGTAAAGAGGACCTACAACAACACCAATGTAGAAGACCTTTTAATATTATGGGGAATTCACCACCCTAATGATGCAGCAGAACAAATTAAACTCTACCAGAACTCGAACACTTATGTATCTGTAGGAACGTCAACACTGAATAAGAGGTCAATCCCGGTCATAGCCACCAGGCCCAAAGTGAACGGACAAAGTGGAAGAATGGAATTTTTCTGGACAATACTAAGGCCAAACGATACAATCAGCTTTGAAAGTAATGGGAACTTTATAGCTCCTGAATATGCGTACAAAATCGCAAAAAAAGGAAAATCAGCAATCATGAAAAGTGAACTGGAATACGGTAACTGTGATACCAAATGTCAAACCCCAGTGGGTGCTATAAATTCAAGTATGCCTTTCCACAATGTTCACCCCCTCACCATTGGGGAATGCCCCAAGTATGTAAAATCGAACAAATTGGTCCTTGCAACTGGACCAAGAAACGTACCCCAAAGAGAAAAAAGAGGCCTATTTGGAGCAATAGCAGGATTCATAGAAGGAGGATGGCAAGGAATGGTGGATGGATGGTACGGATACCATCATAGTAATGAGCAGGGAAGTGGATATGCTGCAGACAGAAAATCTACCCAGAAAGCAATTGATGGGATAACCAATAAAGTAAACTCAATCATCGACAAGATGAACACTCAATTCGAAGCTGTGGGGAAAGAATTCAACAACCTAGAAAGGAGAATAGAAGATTTGAACAAAAAAATGGAAGATGGGTTTTTAGATGTATGGACTTATAATGCAGAACTTCTAGTACTAATGGAAAATGAAAGAACTCTGGATTTCCATGATTCAAATGTCAAAAACTTATACGATAAGGTCCGACTCCAGCTGAGAGACAATGCAAAAGAATTGGGCAACGGGTGCTTTGAATTCTACCACAAGTGTGACAATGAATGCATGGAAAGTGTAAGAAATGGAACATATAAATACCCACAATACTCAGAAGAGTCAAAATTGAACAGGAAGGAAATAGACGGAGTCAAATTGGAATCAATGGGCACTTACCAGATACTATCAGTCTACTCAACAGTGGCGAGTTCCCTAGCACTGGCAATCATGATAGCTGGTCTATCCTTTTGGATGTGCTCTAATGGGTCATTGCAGTGCAGAATTTGCATCTAG
>A_/_H5N2|AY573917|A/chicken/Taiwan/1209/03
ATGGAAAGAATAGTGATTGCCTTTGCAATAATCAGCATTGTCACAGGTGACCGAATCTGCATTGGTTATCATGCAAACAATTCAACAAAACAGGTTGACACAATCATGGAGAAGAATGTGACGGTCACACATGCTCAGGACATACTGGAAAAGGAACACAATGGAAGACTCTGCAGTCTTAAAGGAGTGAAGCCCCTCATTCTGAAGGACTGCAGTGTAGCTGGATGGCTTCTTGGAAATCCAATGTGTGATGAATTCCTGAATGTACCGGAATGGTCATACATTGTGGAAAAAGACAAGCCAGCCAATGGCCTGTGCTATCCGGGAAACTTCAACTATTATGAAGAACTGAAGCATTTAATGAGCAGCACAAACCATTTTGAGAAAATTCAGATATTTCCTAGGAGCTCTTGGTCCAACCATGATGCCTCATCAGGAGTGAGCTCAGCATGCCCATACAATGGTAGGTCTTCCTCTTTCAGGAATGTAGTGTGGTTGATCAAGAAGAACAATGTGTACCGAACAATAACAAGGACCTACCACAACACCAATGTAGAAGACCTTTTAATATTATGGGGAATTCATCACCCTAATGATGCAGCTGAACAGATAAAACTCTACCAGAACCCGAACACTTACGTGTCAGTGGGAACATCAACACTGAATCAGAGGTCAATCCCAGAAATAGCCACCAGACCCAAGGTGAACGGACAGAGTGGAAGGATGGAGTTTTTTTGGACAATACTAAGGCCGAACGACTCAATCACCTTTGAGAGTACTGGGAACTTTATAGCTCCCGAATATGCATACAAGATTGTTAAAAAAGGAGACTCAACAATCATGAAAAGTGAACTGAGTTATGGTAACTGTGATACCAAATGTCAGACCCCAGTGGGTGCTATAAATTCCAGTATGCCTTTCCACAATGTCCATCCCTTTACCATTGGGGAGTGCCCCAAGTATGTCAAATTGAAAAAACTGGTCCTTGCAACAGGGCTAAGAAACGTACCCCAAAGAGAAAAAAGAGGCCTATTTGGAGCAATAGCCGGATTCATAGAAGGAGGATGGCAAGGAATGGTGGATGGATGGTATGGATACCATCATAGCAATGAGCAGGGTAGTGGATATGCTGCAGACAAAGAATCTACACAGAAAGCAGTCGATGGGATCACTAATAAAGTCAACTCAATCATTGACAAAATGAACACTCAATTCGAAGCCGTTGGAAAAGAATTCAACAACCTAGAAAGGAGAATAGAAAATTTGAATAAGAAAATGGAAGATGGCTTTATAGATGTATGGACTTACAATGCAGAACTTCTAGTGCTCATGGAAAACGAAAGAACTCTGGATCTCCATGATTCAAATGTTAAGAACTTATACGATAAGGTCCGACACCAGCTGAGAGACAATGCAAAAGAATTAGGCAATGGGTGCTTTGAATTCTATCACAGGTGTGACGATAAATGCATGGAAAGTGTGAGAAATGGAACGTATGACTATCCACAATACTCAGAAGAATCAAGACTGAAAAGGGAGGAAATAGACGGAGTCAAATTAGAATCAATGGGGGCTTATCAGATACTTTCAATCTATTCAACAGTAGCGAGTTCCCTGGCACTGGCAATCATGGTAGCTGGTCTATCTTTTTGGATGTGTTCCAATGGATCATTGCAGTGCAGAATTTGCATCTAA
>A_/_H5N2|KR137702|A/chicken/PH/A2821/2013
ATGGAAAGAATAGTAATTGCCTTTGCGATAATCAACATTGTCACAGGTGACCGTATCTGCATTGGTTATCATGCAAACAATTCAACAACACAAGTTGACACAATCATGGAGAAGAATGTGACGGTCACACATGCTCAGGACATACTGGAAAAAGAACACAATGGAAGACTCTGCAGTCTTAAAGGAGTGAAGCCCCTTGTTTTGAAGAACTGCAGTGTAGCTGGATGGCTTCTTGGAAATCCAATGTGTGATGAATTCCTAAACGCACCGGAATGGTCATACATTGTGGAGAAAGACAGACAAGCCAATGGCCTGTGCTATCCGGGAACTTTCAACTATTATGAAGAACTGAAGCATTTAATGAGCAGCACAAACCAACTTGAGAAAATTCAGATATTTCCTAGGGGCTCTTGGTCCAATCATGACGCCTCATCAGGAGTGAGCTCCGCATGCCCATACAATGGTAGGTCTTCATTTTTCAGGAATGTAGTGTGGTTGATCAAGAAGAACAATGTATACCGGACAATAACAAGGACCTTCAACAACACCAACATAGAAGACCTTTTAATAATATGGGGAATTCATCACCCTAATGATGCAGCTGAACAAATAAAACTCTACCAGAACCCGAGCACTTACGTGTCAGTGGGGACATCAACACTGAATCAGAGGTCAATCCCAGAAATAGCCACCAGACCCAAGGTAAACGGACAGAGTGGAAGAATGGAGTTTTTTTGGACAATACTAAGACCTAATGACTCAATCACTTTTGAGAGCACTGGAAACTTTATAGCTCCTGAATATGCATACAAGATTGTTAAAAAAGGAGACTCAGCAATCATGCAAAGTGAACTGAGTTATGGTAACTGTAATACCAAATGCCAAACCCCCGTGGGTGCTATAAATTCCAGTATGCCTTTCCACAATGTTCATCCCTTTACCATTGGGGAGTGCCCCAAGTATGTCAAATTGAAAAAACTGGTCCTAGCAACAGGACTGAGAAACATACCCCAAAAAGAAAAAAGAGGCCTATTTGGAGCAATAGCCGGATTCATAGAAGGAGGGTGGCAAGGAATGGTGGATGGATGGTATGGATACCATCACAGCAATGAGCAAGGCAGTGGATATGCTGCAGACAAAGAATCTACACAGAAAGCAGTCGATGGAATAACTAATAAAGTCAACTCAATCATTAGCAAAATGAACAGTCAGTTCGAAGCCGTTGGAAAAGAATTCAACAATCTAGAAAGAAGAATAGAAAATTTGAATAAGAAAATGGAAGATGGCTTTATAGATGTCTGGACTTACAATGCAGAACTTCTAGTGCTCATAGAAAACGAGAGAACCCTAGATCTTCATGATTCAAATGTTAAGAACTTATACGATAAGGTCCGACGCCAGCTGAGGGACAATGCAAAAGAATTAGGCAATGGTTGCTTTGAATTCTATCACAGGTGTGACAATAAATGCATGGAAAGCGTGAGAAATGGAACGTATGACTACCCACAATACTCAGAAGAATCGAGACTGAAAAGAGAGGAAATAGGTGGAGTCAAATTAGAATCAATGGGGGTTTATCAGATAATTTCAATTTATTCAACAGTAGCGAGTTCCCTAGCACTGGCAATCATGGTAGCTGGTCTATCTTTTTGGATGTGTTCCAATGGATCATTGCAGTGCAGAGTTTGCATCTAG
>A_/_H5N2|KR137686|A/chicken/TY/a665/2015
ATGGAAAGAATAGTAATTGCCTTTGTGATAATCAACATTGTCACAGGTGACCGCATCTGCATTGGTTATCATGCAAACAATTCAACAACACAAGTTGACACAATCATGGAGAAGAATGTGACGGTCACACATGCTCAGGACATACTGGAAAAAGAACACAATGGAAGACTCTGCAGTCTTAAAGGAGTGAAGCCCCTTATTTTGAAGAACTGCAGTGTAGCTGGATGGCTTCTTGGAAATCCAATGTGTGATGAATTCCTAAACGCACCGGAATGGTCATACATTGTGGAGAAAGACAGACCAGCCAATGGCCTGTGCTATCCAGGAACTTTCAACTATTATGAAGAACTGAAGCATTTAATGAGCAGCACAAACCAACTTGAAAAAATTCAGATATTCCCTAGGGGCTCCTGGCCCGATCATGACGCCTCATCAGGAGTGAGCTCAGCATGCCCATACAATGGTAGGTCTTCATTTTTCAGGAATGTAGTGTGGTTGATCAAGAAGAACAATGTATACCGGACAATAAAAAGGACCTTCAACAACACCAACATAGAAGACCTTTTAATAGTATGGGGAATTCATCACCCTAATGATGCAGCTGAACAAATAAAACTGTACCAGAACCCGAGCACTTACGTGTCAGTGGGGACATCAACACTGAATCAGAGGTCAATCCCAGAAATAGCCACCAGACCCAAGGTAAACGGACAGAGTGGAAGAATGGAGTTTTTTTGGACAATACTAAGACCGAATGACTCAATCACTTTTGAGAGCACTGGGAATTTTATAGCTCCTGAATATGCATACAAGATTGTTAAAAAAGGAGACTCAGCAATCATGCAAAGTGAACTGAGTTATGGTAACTGTAATACCAAATGCCAAACCCCTGTGGGTGCCATAAATTCCAGTATGCCGTTCCACAATGTCCATCCCTTTACCATTGGGGTGTGCCCCAAGTATGTCAAATTGAAAAAACTGGTCCTAGCAACAGGACTGAGAAACATACCCCAAAGAGAAAAAAGAGGCCTATTTGGAGCAATAGCCGGGTTCATAGAAGGAGGATGGCAAGGAATGGTGGATGGATGGTATGGATACCATCACAGCAATGAGCAAGGCAGTGGGTATGCTGCAGACAAAGAATCTACACAGAAAGCAATCGATGGAATAACTAATAAAGTCAACTCAATCATTAGCAAAATGAACAGTCAGTTCGAAGCCGTTGGAAAAGAATTCAACAATCTAGAAAGAAGAATAGAAAATTTGAATAAGAAAATGGAAGATGGCTTTATAGATGTATGGACTTACAATGCAGAACTTCTAGTGCTCATAGAAAACGAGAGAACCCTAGATCTTCATGATTCAAATGTTAAGAACTTATACGATAAGGTCCGACGCCAGCTGAGGGACAATGCAAAAGAATTAGGCAATGGTTGCTTTGAATTCTATCACAGGTGTGACAATAAATGCATGGAAAGCGTGAGAAATGGAACATATGACTACCCACAATACTCAGAAGAATCAAGACTGAAAAGAGAGGAAATAAGTGGAGTCAAATTAGAATCAATGGGGGTTTATCAGATAATTTCAATTTATTCAACAGTAGCGAGTTCCCTAGCACTGGCAATCATGGTAGCTGGTCTATCTTTTTGGATGTGTTCCAATGGGTCATTGCAGTGCAGAGTTTGCATCTAG
>A_/_H5N2|KR137678|A/chicken/CH/a556/2015
ATGGAAAGAATAGTAATTGCCTTTGCGATAATCAACATTGTCACAGGTGACCGCATCTGCATTGGTTATCATGCAAACAATTCAACAACACAAGTTGACACAATCATGGAGAAGAATGTGACGGTCACACATGCTCAGGACATACTGGAAAAAGAACACAATGGAAGACTCTGCAGTCTTAAAGGAGTGAAGCCCCTTATTTTGAAGAACTGCAGTGTAGCTGGATGGCTTCTTGGAAATCCAATGTGTGATGAATTCCTAAACACACCGGAATGGTCATACATTGTGGAGAAAGACAGACCAGCCAATGGCCTGTGCTATCCGGGAACTTTCAACTATTATGAAGAAATGAAGCATTTAATGAGCAGCACAAACCAACTTGAGAAAATTCAGATATTCCCTAGGGGCTCATGGCCCGATCATGACGCCTCATCAGGAGTGAGCTCAGCATGCACATACAATGGTAGGTCTTCATTTTTCAGGAATGTAGTGTGGTTGATCAAGAAGAACAATGTATACCGGACAATAAAAAGGACCTTCAACAACACCAACATAGAAGACCTTTTAATAGTATGGGGAATTCATCACCCTAATGATGCAGCTGAACAAATAAAACTGTACCAGAACCCGAGCACTTACGTGTCAGTGGGGACATCAACACTGAATCAGAGGTCAATCCCAGAAATAGCCACCAGACCCAAGGTAAACGGACAGAGTGGAAGAATGGAGTTTTTTTGGACAATACTAAGACCGAATGACTCAATCACTTTTGAGAGCACTGGGAACTTTATAGCTCCTGAATATGCATACAAGATTGTTAAAAAAGGAGACTCAGCAATCATGCAAAGTGAACTGAGTTATGGTAACTGTAATACCAAATGCCAAACCCCTGTGGGTGCCATAAATTCCAGTATGCCGTTCCACAATGTCCATCCCTTTACCATAGGGGAGTGCCCCAAGTATGTCAAATTGAAAAAACTGGTCCTAGCAACAGGACTGAGAAACATACCCCAAAGAGAAAAAAGAGGCCTATTTGGAGCAATAGCCGGGTTCATAGAAGGAGGATGGCAAGGAATGGTGGATGGATGGTATGGATACCATCACAGCAATGAGCAAGGCAGTGGGTATGCTGCAGACAAAGAATCTACACAGAAAGCAATCGATGGAATAACTAATAAAGTCAACTCAATCATTAGCAAAATGAACAGTCAGTTCGAAGCCGTTGGAAAAGAATTCAACAATCTAGAAAGAAGAATAGAAAATTTGAATAAGAAAATGGAAGATGGCTTTATAGATGTATGGACTTACAATGCAGAACTTCTAGTGCTCATAGAAAACGAGAGAACCCTAGATCTTCATGATTCAAATGTTAAGAACTTATACGATAAGGTCCGACGCCAGCTGAGGGACAATGCAAAAGAATTAGGCAATGGTTGCTTTGAATTCTATCACAGGTGTGACAATAAATGCATGGAAAGCGTGAGAAATGGAACATATGACTACCCACAATACTCAGAAGAATCAAAACTGAAAAGAGAGGAAATAAGCGGAGTCAAATTAGAATCAATGGGGGTTTATCAGATAATTTCAATTTATTCAACAGTAGCGAGTTCCCTAGCACTGGCAATCATGGTAGCTGGTCTATCTTTTTGGATGTGTTCCAATGGGTCATTGCAGTGCAGAGTTTGCATCTAG
>A_/_H5N2|KR137670|A/chicken/TC/a504/2015
ATGGAAAGAATAGTAATTGCCTTTGTGATAATCAACATTGCCACAGGTGACCGCATCTGCATTGGTTATCATGCAAACAATTCAACAACACAAGTTGACACAATCATGGAGAAGAATGTGACGGTCACACATGCTCAGGACATACTGGAAAAAGAACACAATGGAAGACTCTGCAGTCTTAAAGGAGTGAAGCCCCTTATTTTGAAGAACTGCAGTGTAGCTGGATGGCTTCTTGGAAATCCAATGTGTGATGAATTCCTAAACGCACCGGAATGGTCATACATTGTGGAGAAAGACAGACCAGCCAATGGCCTGTGCTATCCAGGAACTTTCAACTATTATGAAGAACTGAAGCATTTAATGAGCAGCACAAACCAACTTGAGAAAATTCAGATATTCCCTAGGGGCTCCTGGCCCGATCATGACGCCTCATCAGGAGTGAGCTCAGCATGCCCATACAATGGTAGGTCTTCATTTTTCAGGAATGTAGTGTGGTTGATCAAGAAGAACAATGTATACCGGACAATAAAAAGGACCTTCAACAACACCAACATAGAAGACCTTTTAATAGTATGGGGAATTCATCACCCTAATGATGCAGCTGAACAAATAAAACTGTACCAGAACCCGAGCACTTACGTGTCAGTGGGGACATCAACACTGAATCAGAGGTCAATCCCAGAAATAGCCACCAGACCCAAGGTAAACGGACAAAGTGGAAGAATGGAGTTTTTTTGGACAATACTAAGACCGAATGACTCAATCACTTTTGAGAGCACTGGGAATTTTATAGCTCCTGAATATGCATACAAGATTGTTAAAAAAGGAGACTCAGCAATCATGCAAAGTGAACTGAGTTATGGTAACTGTAATACCAAATGCCAAACCCCTGTGGGTGCCATAAATTCCAGTATGCCGTTCCACAATGTCCATCCCTTTACCATTGGGGAGTGCCCCAAGTATGTCAAATTGAAAAAACTGGTCCTAGCAACAGGACTGAGAAACATACCCCAAAGAGAAAAAAGAGGCCTATTTGGAGCAATAGCCGGGTTCATAGAAGGAGGATGGCAAGGAATGGTGGATGGATGGTATGGATACCATCACAGCAATGAGCAAGGCAGTGGGTATGCTGCAGACAAAGAATCTACACAGAAAGCAATCGATGGAATAACTAATAAAGTCAACTCAATCATTAGCAAAATGAACAGTCAGTTCGAAGCCGTTGGAAAAGAATTCAACAATCTAGAAAGAAGAATAGAAAATTTGAATAAGAAAATGGAAGATGGCTTTATAGATGTATGGACTTACAATGCAGAACTTCTAGTGCTCATAGAAAACGAGAGAACCCTAGATCTTCATGATTCAAATGTTAAGAACTTATACGATAAGGTCCGACGCCAGCTGAGGGACAATGCAAAAGAATTAGGCAATGGTTGCTTTGAATTCTATCACAGGTGTGACAATAAATGCATGGAAAGCGTGAGAAATGGAACATATGACTACCCACAATACTCAGAAGAATCAAGACTGAAAAGAGAGGAAATAAGTGGAGTCAAATTAGAATCAATGGGGGTTTATCAGATAATTTCAATTTATTCAACAGTAGCGAGTTCCCTAGCACTGGCAATCATGGTAGCTGGTCTATCTTTTTGGATGTGTTCCAATGGGTCATTGCAGTGCAGAGTTTGCATCTAG
>A_/_H5N2|KR137662|A/chicken/GY/a451/2015
ATGGAAAGAATAGTAATTGCCTTTGCGATAATCAACATTGCCACAGGTGACCGCATCTGCATTGGTTATCATGCAAACAATTCAACAACACAAGTTGACACAATCATGGAGAAGAATGTGACGGTCACACATGCTCAGGACATACTGGAAAAAGAACACAATGGAAGACTCTGCAGTCTTAAAGGAGTGAAGCCCCTTATTTTGAAGAACTGCAGTGTAGCTGGATGGCTTCTTGGAAATCCAATGTGTGATGAATTCCTAAACGCACAGGAATGGTCATACATTGTGGAGAAAGACAGACCAGCCAATGGCCTGTGCTATCCGGGAACTTTCAACTATTATGAAGAACTGAAGCATTTAATGAGCAGCACGAACCAACTTGAGAAAATTCAGATATTCCCTAGGGGCTCCTGGCCCGATCATGACGCCTCATCAGGAGTGAGCTCAGCATGCCCATACAATGGTAGGTCTTCATTTTTCAGGAATGTAGTGTGGTTGATCAAGAAGAACAATGTATACCGGACAATAAAAAGGACCTTCAACAACACCAACATAGAAGACCTTTTAATAGTATGGGGAATTCATCACCCTAATGATGCAGCTGAACAAATAAAACTGTACCAGAACCCGAGCACTTACGTGTCAGTGGGGACATCAACACTGAATCAGAGGTCAATCCCAGAAATAGCCACCAGACCCAAGGTAAACGGACAGAGTGGAAGAATGGAGTTTTTTTGGACAATACTAAGACCGAATGACTCAATCACTTTTGAGAGCACTGGGAACTTTATAGCTCCTGAATATGCATACAAGATTGTTAAAAAAGGAGACTCAGCAATCATGCAAAGTGAACTGAGTTATGGTAACTGTAATACCAAATGCCAAACCCCTGTGGGTGCCATAAATTCCAGTATGCCGTTCCACAATGTCCATCCCTTTACCATTGGGGAGTGCCCCAAGTATGTCAAATTGAAAAAACTGGTCCTAGCAACAGGACTGAGAAACATACCCCAAAGAGAAAAAAGAGGCCTATTTGGAGCAATAGCCGGGTTCATAGAAGGAGGATGGCAAGGAATGGTGGATGGATGGTATGGATACCATCACAGCAATGAGCAAGGCAGTGGGTATGCTGCAGACAAAGAATCTACACAGAAAGCAATCGATGGAATAACTAATAAAGTCAACTCAATCATTAGCAAAATGAACAGTCAGTTCGAAGCCGTTGGAAAAGAATTCAACAATCTAGAAAGAAGAATAGAAAATTTGAATAAGAAAATGGAGGATGGCTTTATAGATGTATGGACTTACAATGCAGAACTTCTAGTGCTCATAGAAAACGAGAGAACCCTAGATCTTCATGATTCAAATGTTAAGAACTTATACGATAAGGTCCGACGCCAGCTGAGGGACAATGCAAAAGAATTAGGCAATGGTTGCTTTGAATTCTATCACAGGTGTGACAATAAATGCATGGAAAGCGTGAGAAATGGAACATATGACTACCCACAATACTCAGAAGAATCAAGACTGAAAAGAGAGGAAATAAGTGGAGTCAAATTAGAATCAATGGGGGTTTATCAGATAATTTCAATTTATTCAACAGTAGCGAGTTCCCTAGCACTGGCAATCATGGTAGCTGGTCTATCTTTTTGGATGTGTTCCAATGGGTCATTGCAGTGCAGAGTTTGCATCTAG
>A_/_H5N2|KR137654|A/chicken/PT/a158/2015
ATGGAAAGAATAGTAATTGCCTTTGCGATAATCAACATTGTCACAGGTGTCCGCATCTGCATTGGTTATCATGCAAACAATTCAACAACACAAGTTGACACAATCATGGAGAAGAATGTGACGGTCACACATGCTCAGGACATACTGGAAAAAGAACACAATGGAAGACTCTGCAGTCTTAAAGGAGTGAAGCCCCTTATTTTGAAGAACTGCAGTGTAGCTGGATGGCTTCTTGGAAATCCAATGTGTGATGAATTCCTAAACGCACCGGAATGGTCATACATTGTGGAGAAAGACAGACCAGTCAATGGCCTGTGTTATCCGGGAACTTTCAACTATTATGAAGAACTGAAGCATTTAATGAGCAGCACAAACCAACTTGAGAAAATTCAGATATTCCCTAGGGGCTCCTGGCCCGATCATGACGCCTCATCAGGAGTGAGCTCAGCATGCCCATACAATGGTAGGTCTTCATTTTTCAGGAATGTAGTGTGGTTGATCAAGAAGAACAATGTATACCGGACAATAAAAAGGACCTTCAACAACACCAACATAGAAGACCTTTTAATAGTATGGGGAATTCATCACCCTAATGATGCAGCTGAACAAATAAAACTGTACCAGAACCCGAGCACTTACGTGTCAGTGGGGACATCAACACTGAATCAGAGGTCAATCCCAGAAATAGCCACCAGACCCAAGGTAAACGGACAGAGTGGAAGAATGGAGTTTTTTTGGACAATACTAAGACCGAATGACTCAATCACTTTTGAGAGCACTGGGAATTTTATAGCTCCTGAATATGCATACAAGATTGTTAAAAAAGGAGACTCAGCAATCATGCAAAGTGAACTGAGTTATGGTAACTGTAATACCAAATGCCAAACCCCTGTGGGTGCCATAAATTCCAGTATGCCGTTCCACAATGTCCATCCCTTTACCATTGGGGAGTGCCCCAAGTATGTCAAATTGAAAAAACTGGTCCTAGCAACAGGACTGAGAAACATACCCCAAAGAGAAAAAAGAGGCCTATTTGGAGCAATAGCCGGGTTCATAGAAGGAGGATGGCAAGGAATGGTGGATGGATGGTATGGATACCATCACAGCAATGAGCAAGGCAGTGGGTATGCTGCAGACAAAGAATCTACACAGAAAGCAATCGATGGAATAACTAATAAAGTCAACTCAATCATTAGCAAAATGAACAGTCAGTTCGAAGCCGTTGGAAAAGAATTCAACAATCTAGAAAGAAGAATAGAAAATTTGAATAAGAAAATGGAAGATGGCTTTATAGATGTATGGACTTACAATGCAGAACTTCTAGTGCTCATAGAAAACGAGAGAACCCTAGATCTTCATGATTCAAATGTTAAGAACTTATACGATAAGGTCCGACGCCAGCTGAGGGACAATGCAAAAGAATTAGGCAATGGTTGCTTTGAATTCTATCACAGGTGTGACAATAAATGCATGGAAAGCGTGAGAAATGGAACATATGACTACCCACAATACTCAGAAGAATCAAGACTGAAAAGAGAGGAAATAAGTGGAGTCAAATTAGAATCAATGGGGGTTTATCAGATAATTTCAATTTATTCAACAGTAGCGAGTTCCCTAGCACTGGCAATCATGGTAGCTGGTCTATCTTTTTGGATGTGTTCCAATGGGTCATTGCAGTGCAGAGTTTGCATCTAA
>A_/_H5N2|KJ162708|A/chicken/Taiwan/4443/2013
ATGGAAAGAATAGTAATTGCCTTTGCAATAGTCAACATTGTCACAAGTGACCGTATCTGCATTGGTTATCATGCAAACAATTCAACAACACAAGTTGACACAATCATGGAGAAGAATGTGACGGTCACACATGCTCAGGACATACTGGAAAATGAACACAATGGGAGACTCTGCAGTCTTAAAGGAGTGAAGCCCCTTATTTTGAAGAACTGCAGTGTAGCCGGATGGCTTCTTGGAAATCCAATGTGTGATGAATTCCTAAACGTACCGGAATGGTCATACATTGTGGAAAAAGACAGACCAGCCAATGGCCTGTGCTATCCGGGAACTTTCAACTATTATGAAGAACTGAAGCATTTAATGAGCAGCACAAACCAATTTGAGAAAATTCAGATATTTCCTAGGAGCACTTGGTCCAATCATGACGCCTCATCAGGAGTGAGCTCCGCATGCCCATACAATGGTAGGTCTTCATTTTTCAGGAATGTAGTGTGGTTGATCAAGAAGAACAATGTATACCGGACAATAACAAGGACCTACAACAACACCAACATAGAAGACCTTTTAATAATATGGGGAATTCATCATCCTAATGATGCAGCTGAACAAATAAAACTCTACCAGAACCCGAGCACTTACGTGTCAGTGGGGACATCAACACTGAATCAGAGGTCGATCCCAGAAATAGCCACCAGACCCAAGGTAAACGGACAGAGTGGGAGGATGGAGTTTTTTTGGACAATACTAAGACCGAATGACTCAATCACCTTTGAGAGCACTGGGAACTTTATAGCTCCTGAATATGCATACAAGATTGTTAAAAAAGGAGACTCAGCAATCATGAAAAGTGAACTGAGTTATGGTAACTGTAACACCAAATGCCAAACCCCAGTGGGTGCTATAAATTCCAGTATGCCTTTCCACAATGTCCATCCCTTTACCATTGGGGAGTGCCCCAAGTATGTCAAATTGAAAAAACTGGTCCTAGCAACAGGACTGAGAAACATACCCCAAAGAGAAAAAAGAGGCCTATTTGGAGCAATAGCCGGATTCATAGAAGGAGGGTGGCAAGGAATGGTGGATGGGTGGTATGGATACCATCACAGCAATGAGCAAGGTAGTGGATATGCTGCAGACAAAGAATCTACACAGAAAGCAGTCGATGGAATAACTAATAAAGTCAACTCAATCATTAGCAAAATGAACAGTCAGTTCGAAGCCGTTGGAAAAGAGTTCAACAACCTAGAAAGAAGAATAGAAAATTTGAATAAGAAAATGGAGGATGGCTTTATAGATGTATGGACTTACAATGCAGAACTTCTAGTGCTCATGGAAAACGAGAGAACTCTAGATTTCCATGATTCAAATGTTAAGAATTTATACGATAAGGTCCGACGCCAGCTGAGGGACAATGCAAAAGAATTAGGCAATGGTTGCTTTGAATTCTATCACAGGTGTGACAATAAATGCATGGAAAGCGTGAGGAATGGAACGTATGACTACCCACAATACTCAGAAGAATCAAGGCTGAAAAGAGAGGCAATAGATGGAGTCAAATTAGAATCAATGGGGGTTTATCAGATAATTTCAATTTATTCAACAGTAGCGAGTTCCCTAGCACTGGCAATCATGGTAGCTGGTCTATCTTTTTGGATGTGTTCCAATGGATCATTGCAGTGCAGAGTTTGCATCTAG
>A_/_H5N2|KJ162660|A/chicken/Taiwan/2948/2013
ATGGAAAGAATAGTAATTGCCTTTGCAATAGTCAACATTGTCACAGGTGACCGTATCTGCATTGGTTATCATGCAAACAATTCAACAACACAAGTTGACACAATCATGGAGAAGAATGTGACGGTCACACATGCTCAGGACATACTGGAAAAGGAACACAATGGGAGACTCTGCAGTCTTAAAGGAGTGAAGCCCCTTATTTTGAAGAACTGCAGTGTAGCCGGATGGCTTCTTGGAAATCCAATGTGTGATGAATTCCTAAACGTACCGGAATGGTCATACATTGTGGAAAAAGACAGACCAGCCAATGGCCTGTGCTATCCGGGAACTTTCAACTATTATGAAGAACTGAAGCATTTAATGAGCAGCACAAACCAATTTGAGAAAATTCAGATATTTCCTAGGAGCTCTTGGTCCAATCATGACGCCTCATCAGGAGTGAGCTCCGCATGCCCATACAATGGTAGGTCTTCATTTTTCAGGAATGTAGTGTGGTTGATCAAGAAGAACAATGTATACCGGACAATAACAAGGACCTACAACAACACCAATATAGAAGACCTTTTAATAATATGGGGAATTCATCATCCTAATGATGCAGCTGAACAAATAAAACTCTACCAGAACCCGAGCACTTACGTGTCAGTGGGGACATCAACACTGAATCAGAGGTCGATCCCAGAAATAGCCACCAGACCCAAGGTAAACGGACAGAGTGGGAGGATGGAGTTTTTTTGGACAATACTAAGACCGAATGACTCAATCACCTTTGAGAGCACTGGGAACTTTATAGCTCCTGAATATGCATACAAGATTGTTAAAAAAGGAGACTCAGCAATCATGAAAAGTGAACTGAGTTATGGTAACTGTAACACCAAATGCCAAACCCCAGTGGGTGCTATAAATTCCAGTATGCCTTTCCACAATGTCCATCCCTTTACCATTGGGGAGTGCCCCAAGTATGTCAAATTGAAAAAACTGGTCCTAGCAACAGGACTGAGAAACATACCCCAAAGAGAAAAAAGAGGTCTATTTGGAGCAATAGCCGGATTCATAGAAGGAGGGTGGCAAGGAATGGTGGATGGGTGGTATGGATACCATCACAGCAATGAGCAAGGTAGTGGATATGCTGCAGACAAAGAATCTACACAGAAAGCAGTCGATGGAATAACTAATAAAGTCAACTCAATCATTAGCAAAATGAACAGTCAGTTCGAAGCCGTTGGAAAAGAATTCAACAACCTAGAAAGAAGAATAGAAAATTTGAATAAGAAAATGGAGGATGGCTTTATAGATGTATGGACTTACAATGCAGAACTTCTAGTGCTCATGGAAAACGAGAGAACTCTAGATCTCCATGATTCAAATGTTAAGAATTTATACGATAAGGTCCGACGCCAGCTGAGGGACAATGCAAAAGAATTAGGCAATGGTTGCTTTGAATTCTATCACAGGTGTGACAATAAATGCATGGAAAGCGTGAGGAATGGAACGTATGACTACCCACAATACTCAGAAGAATCAAGACTGAAAAGAGAGGCAATAGATGGAGTCAAATTAGAATCAATGGGGGTTTATCAGATAATTTCAATTTATTCAACAGTAGCGAGTTCCCTAGCACTGGCAATCATGGTAGCTGGTCTATCTTTTTGGATGTGTTCCAATGGATCATTGCAGTGCAGAGTTTGCATCTAG
>A_/_H5N2|KJ162612|A/chicken/Taiwan/2593/2012
ATGGAAAGAATAGTAATTGCCTTTGCAATAGTCAACATTGTCACAGGTGACCGTATCTGCATTGGTTATCATGCAAACAATTCAACAACACAAGTTGACACAATCATGGAGAAGAATGTGACGGTCACACATGCTCAGGACATACTGGAAAAGGAACACAATGGGAGACTCTGCAGTCTTAAAGGAGTGAAGCCCCTTATTTTGAAGAACTGCAGTGTAGCCGGATGGCTTCTTGGAAATCCAATGTGTGATGAATTCCTAAACGTACCGGAATGGTCATACATTGTGGAAAAAGACAGACCAGCCAATGGCCTGTGCTATCCGGGAACTTTCAACTATTATGAAGAACTGAAGCATTTAATGAGCAGCACAAACCAATTTGAGAAAATTCAGATATTTCCTAGGAGCTCTTGGTCCAATCATGACGCCTCATCAGGAGTGAGCTCCGCATGCCCATACAATGGTAGGTCTTCATTTTTCAGGAATGTAGTGTGGTTGATCAAGAAGAACAATGTATACCGGACAATAACAAGGACCTACAACAACACCAACATAGAAGACCTTTTAATAATATGGGGAATTCATCATCCTAATGATGCAGCTGAACAAATAAAACTCTACCAGAACCCGAGCACTTACGTGTCAGTGGGGACATCAACACTGAATCAGAGGTCGATCCCAGAAATAGCCACCAGACCCAAGGTAAACGGACAGAGTGGGAGGATGGAGTTTTTTTGGACAATACTAAGACCGAATGACTCAATCACCTTTGAGAGCACTGGGAACTTTATAGCTCCTGAATATGCATACAAGATTGTTAAAAAAGGAGACTCAGCAATCATGAAAAGTGAACTGAGTTATGGTAACTGTAACACCAAATGCCAAACCCCAGTGGGTGCTATAAATTCCAGTATGCCTTTCCACAATGTCCATCCCTTTACCATTGGGGAGTGCCCCAAGTATGTCAAATTGAAAAAACTGGTCCTAGCAACAGGACTGAGAAACATACCCCAAAGAGAAAAAAGAGGTCTATTTGGAGCAATAGCCGGATTCATAGAAGGAGGGTGGCAAGGAATGGTGGATGGGTGGTATGGATACCATCACAGCAATGAGCAAGGTAGTGGATATGCTGCAGACAAAGAATCTACACAGAAAGCAGTCGATGGAATAACTAATAAAGTCAACTCAATCATTAGCAAAATGAACAGTCAGTTCGAAGCCGTTGGAAAAGAATTCAACAACCTAGAAAGAAGAATAGAAAATTTGAATAAGAAAATGGAGGATGGCTTTATAGATGTATGGACTTACAATGCAGAACTTCTAGTGCTCATGGAAAACGAGAGAACTCTAGATCTCCATGATTCAAATGTTAAGAATTTATACGATAAGGTCCGACGCCAGCTGAGGGACAATGCAAAAGAATTAGGCAATGGTTGCTTTGAATTCTATCACAGGTGTGACAATAAATGCATGGAAAGCGTGAGGAATGGAACGTATGACTACCCACAATACTCAGAAGAATCAAGACTGAAAAGAGAGGCAATAGATGGAGTCAAATTAGAATCAATGGGGGTTTATCAGATAATTTCAATTTATTCAACAGTAGCGAGTTCCCTAGCACTGGCAATCATGGTAGCTGGTCTATCTTTTTGGATGTGTTCCAATGGATCATTGCAGTGCAGAGTTTGCATCTAG
>A_/_H5N2|KJ162604|A/chicken/Taiwan/692/2012
ATGGAAAGAATACTAATTGCCTTTGCAATAGTCAACATTGTCACAGGTGACCGTATCTGCATTGGTTATCATGCAAACAATTCAACAACACAAGTTGACACAATCATGGAGAAGAATGTGACGGTCACACATGCTCGGGACATACTGGAAAAGGAACACAATGGGAGACTCTGCAGTCTTAAAGGAGTGAAGCCCCTTATTTTGAAGAACTGCAGTGTAGCCGGATGGCTTCTTGGAAATCCAATGTGTGATGAATTCCTAAACGTACCGGAATGGTCATACATTGTGGAAAAAGACAGACCAGCCAATAGCCTGTGCTATCCGGGAACTTTCAACTATTATGAAGAACTGAAGCATTTAATGAGCAGTACAAACCAATTTGAGAAAATTCAGATATTTCCTAGGAGCTCTTGGTCCAATCATGACGCCTCATCAGGAGTGAGCTCCGCATGCCCATACAATGGTAGGTCTTCATTTTTCAGGAACGTAGTGTGGTTGATCAAGAAGAACAATGTATACCGGACAATAACAAGGACCTACAACAACACCAACATAGAAGACCTTTTAATAATATGGGGAATTCATCATCCTAATGATGCAGCTGAACAAATAAAACTCTACCAGAACCCGAGCACTTACGTGTCAGTGGGGACATCAACACTGAATCAGAGGTCGATCCCAGAAATAGCCACCAGACCCAAGGTAAACGGACAGAGTGGGAGGATGGAGTTTTTTTGGACAATACTAAGACCGAATGACTCAATCACCTTTGAGAGCACTGGGAACTTTATAGCTCCTGAATATGCATACAAGATTGTTAAAAAAGGAGACTCAGCAATCATGAAAAGTGAACTGAGTTATGGTAACTGTAACACCAAATGCCAAACCCCAGTGGGTGCTATAAATTCCAGTATGCCTTTCCACAATGTCCATCCCTTTACCATTGGGGAGTGCCCCAAGTATGTCAAATTGAAAAAACTGGTCCTAGCAACAGGACTGAGAAACACACCCCAAAGAGAAAAAAGAGGCCTATTTGGAGCAATAGCCGGATTTATAGAAGGAGGGTGGCAAGGAATGGTGGATGGGTGGTATGGATACCATCACAGTAATGAGCAAGGTAGTGGATATGCTGCAGACAAAGAATCTACACAGAAAGCAGTCGATGGAATAACTAATAAAGTCAACTCAATCATTAGCAAAATGAACAGTCAGTTCGAAGCCGTTGGAAAAGAGTTCAACAACCTAGAAAGAAGAATAGAAAATTTGAATAAGAAAATGGAGGATGGCTTTATAGATGTATGGACTTACAATGCAGAACTTCTAGTGCTCATGGAAAACGAGAGAACTCTAGATCTCCATGATTCAAATGTTAAGAATTTATACGATAAGGTCCGACGCCAGCTGAGGGACAATGCAAAAGAATTAGGCAATGGTTGCTTTGAATTCTATCACAGGTGTGACAATAAATGCATGGAAAGCGTGAGGAATGGAACGTATGACTACCCACAATACTCAGAAGAATCAAGACTGAAAAGAGAGGCAATAGATGGAGTCAAATTGGAATCAATGGGGGTTTATCAGATAATTTCAATTTATTCAACAGTAGCGAGTTCCCTAGCACTGGCAATCATGGTAGCTGGTCTATCTTTTTGGATGTGTTCCAATGGATCATTGCAGTGCAGAGTTTGCATCTAG
>A_/_H5N2|KJ162596|A/chicken/Taiwan/689/2012
ATGGAAAGAATAGTAATTGCCTTTGCAATAGTCAACATTGTCACAGGTGACCGTATCTGCATTGGTTATCATGCAAACAATTCAACAACACAAGTTGACACAATCATGGAGAAGAATGTGACGGTCACACATGCTCAGGACATACTGGAAAAGGAACACAATGGGAGACTCTGCAGTCTTAAAGGAGTGAAGCCCCTTATTTTGAAGAACTGCAGTGTAGCCGGATGGCTTCTTGGAAATCCAATGTGTGATGAATTCCTAAACGTACCGGAATGGTCATACATTGTGGAAAAAGACAGACCAGCCAATAGCCTGTGCTATCCGGGAACTTTCAACTATTATGAAGAACTGAAGCATTTAATGAGCAGCACAAACCAATTTGAGAAAATTCAGATATTTCCTAGGAGCTCTTGGTCCAATCATGACGCCTCATCAGGAGTGAGCTCCGCATGCCCATACAATGGTAGGTCTTCATTTTTCAGGAATGTAGTGTGGTTGATCAAGAAGAACAATGTATACCGGACAATAACAAGGACCTACAACAACACCAACATAGAAGACCTTTTAATAATATGGGGAATTCATCATCCTAATGATGCAGCTGAACAAATAAAACTCTACCAGAACCCGAGCACTTACGTGTCAGTGGGGACATCAACACTGAATCAGAGGTCGATCCCAGAAATAGCCACCAGACCCAAGGTAAACGGACAGAGTGGGAGGATGGAGTTTTTTTGGACAATACTAAGACCGAATGACTCAATCACCTTTGAGAGCACTGGGAACTTTATAGCTCCTGAATATGCATACAAGATTGTTAAAAAAGGAAACTCAGCAATCATGAAAAGTGAACTGAGTTATGGTAACTGTAACACCAAATGCCAAACCCCAGTGGGTGCTATAAATTCCAGTATGCCTTTCCACAATGTCCATCCCTTTACCATTGGGGAGTGCCCCAAGTATGTCAAATTGAAAAAACTGGTCCTAGCAACAGGACTGAGAAACACACCCCAAAGAGAAAAAAGAGGCCTATTTGGAGCAATAGCCGGATTTATAGAAGGAGGGTGGCAAGGAATGGTGGATGGGTGGTATGGATACCATCACAGTAATGAGCAAGGTAGTGGATATGCTGCAGACAAAGAATCTACACAGAAAGCAGTCGATGGAATAACTAATAAAGTCAACTCAATCATTAGCAAAATGAACAGTCAGTTCGAAGCCGTTGGAAAAGAGTTCAACAACCTAGAAAGAAGAATAGAAAATTTGAATAAGAAAATGGAGGATGGCTTTATAGATGTATGGACTTACAATGCAGAACTTCTAGTGCTCATGGAAAACGAGAGAACTCTAGATTTCCATGATTCAAATGTTAAGAATTTATACGATAAGGTCCGACGCCAGCTGAGGGACAATGCAAAAGAATTAGGCAATGGTTGCTTTGAATTCTATCACAGGTGTGACAATAAATGCATGGAAAGCGTGAGGAATGGAACGTATGACTACCCACAATACTCAGAAGAATCAAGACTGAAAAGAGAGGCAATAGATGGAGTCAAATTAGAATCAATGGGGGTTTATCAGATAATTTCAATTTATTCAACAGTAGCGAGTTCCCTAGCACTGGCAATCATGGTAGCTGGTCTATCTTTTTGGATGTGTTCCAATGGATCATTGCAGTGCAGAGTTTGCATCTAG
>A_/_H5N2|KY989967|A/chicken/Taiwan/CY-A2628/2012
ATGGAAAGAATAGTAATTGCCTTTGCGATAATCAACATTGTCACAGGTGACCGTATCTGCATTGGTTATCATGCAAACAATTCAACAACACAAGTTGACACAATCATGGAGAAGAATGTGACGGTCACACATGCTCAGGACTTACTGGAAAAGGAACACAATGGAAGACTCTGCAGCCTTAAAGGAGTGAAGCCCCTTATTTTGAAGAACTGCAGTGTAGCTGGATGGCTTCTTGGAAATCCAATGTGTGATGAATTCCTAAACGCACCGGAGTGGTCATACATTGTGGAAAAAGACAGACCAGCCAATGGCCTGTGCTATCCGGGAACTTTCAACTATTATGAAGAACTGAAGCATTTAATGAGCAGCACAAACCAATTTGAGAAAATTCAGATATTTCCTAGGGGCTCTTGGTCCAATCATGACGCCTCATCAGGAGTGAGCTCTGCATGCCCATACAATGGTAGGTCCTCATTTTTCAGGAATGTAGTGTGGTTGATCAAGAAGAACAATGTATACCGGACAATAACAAGGACCTTCAACAACACCAACATAGAAGACCTTTTAATAATATGGGGAATTCATCACCCTAATGATGCAGCTGAACAAATAAAACTCTACCAAAACCCGAGCACCTACGTGTCAGTGGGGACATCAACACTGAATCAGAGGTCAATCCCAGAAATAGCCACCAGACCCAAGGTAAACGGACAGAGTGGAAGAATGGAGTTTTTTTGGACAATACTAAGACCGAATGACTCAATCACCTTTGAGAGCACTGGGAACTTTATAGCTCCTGAATATGCATACAAGATTGTTAAAAAAGGAGACTCAGCAATCATGAAAAGTGAACTGAGTTATGGTAACTGTAATACCAAATGCCAAACCCCCGTGGGTGCTATAAATTCCAGTATGCCTTTCCACAATGTCCATCCCTTTACCATTGGGGAGTGCCCCAAGTATGTCAAATTGAAAAAACTGGTCCTAGCAACAGGACTGAGAAACATACCCCAAAGAGAAAAAAGAGGCCTATTTGGAGCAATAGCCGGATTCATAGAAGGAGGGTGGCAAGGAATGGTGGATGGATGGTATGGATACCATCACAGCAATGAGCAAGGCAGTGGATATGCTGCAGACAAAGAATCTACACAGAAAGCAGTCGATGGAATAACTAATAAAGTCAACTCAATCATTAGCAAAATGAACAGTCAGTTCGAAGCCGTTGGGAAAGAATTCAACAATCTAGAAAGAAGAATAGAAAATTTGAATAAGAAAATGGAAGATGGCTTTATAGATGTATGGACTTACAATGCAGAACTTCTAGTGCTCATAGAAAACGAGAGAACTCTAGATCTCCATGATTCAAATGTTAAGAACTTATACGATAAGGTCCGACGCCAGCTGAGGGACAATGCAAAAGAATTAGGCAATGGTTGCTTTGAATTCTATCACAGGTGTGACAATAAATGCATGGGAAGCGTGAGAAATGGAACTTATGACTACCCACAATACTCAGAAGAATCAAGACTGAAAAGAGAGGAAATAGATGGAGTCAAATTAGAATCAATGGGGGTTTATCAGATAATTTCAATTTATTCAACAGTAGCGAGTTCACTAGCACTGGCAATCATGGTAGCTGGTCTATCTTTTTGGATGTGTTCCAATGGATCATTGCAGTGCAGAGTTTGCATCTAG
>A_/_H5N2|MN988765|A/chicken/Taiwan/A1/2019
ATGGAAAGAATAGTAATTGCCTTTGCGATAATCAACATTGTCACAGGAGACCGCATCTGCATTGGTTATCATGCAAACAATTCAACAACACAAGTTGACACAATCATGGAGAAGAACGTGACAGTCACACATGCCCAGGACATACTGGAAAAAGAACACAATGGAAGACTCTGCAGTCTTAAAGGAGTGAAGCCCCTTATTTTGAAGAACTGCAGTGTAGCTGGATGGCTTCTTGGGAATCCAATGTGTGATGAATTCCTAAACGCACCGGAATGGTCATACATTGTGGAGAAAGACAGACCAGCCAATGGCCTGTGCTATCCGGGAACTTTCAACTATTATGAAGAACTGAAGCATTTAATGAGCAAAACAAACCAACTTGAGAAAATTCAGATATTCCCTAGGGGCTCCTGGCCCAATCATGACGCCTCATCAGGAGTGAGCTCAGCATGCCCATACAATGGTAGATCTTCATTTTTTAGGAATGTAGTGTGGTTGATCAAGAAGAACAATGTATACCGGACAATAAAAAGGACCTTCAACAACACCAACATAGAAGACCTTCTAATAGTATGGGGAATTCATCACCCTAATGATGCAGCTGAACAAATAAAACTGTATCAGAACCCAAGCACTTACGTGTCAGTGGGGACATCAACACTGAATCTGAGGTCAATCCCAGAAATAGCCACTAGACCCAAAGTAAACGGGCAGAGTGGGAGAATGGAGTTTTTTTGGACAATACTAAGACCGAATGACTCAATCACTTTTGAGAGCACTGGGAATTTTATAGCTCCTGAATATGCATACAAGATTGTTAAAAAAGGAGACTCAGCAATTATGCGAAGTGAATTGAGTTATGGTAACTGTAATACCAAATGCCAGACCCCTGTGGGTGCAATAAATTCCAGTATGCCGTTCCACAATGTCCATCCCTTTACCATTGGGGAGTGCCCCAAGTATGTCAAATTGAAAAAACTGGTCCTAGCAACAGGACTGAGAAACATACCCCAAAGAGGGAAAAGAGGCCTATTTGGAGCAATAGCCGGGTTCATAGAAGGAGGATGGCAAGGAATGGTGGATGGATGGTATGGGTATCATCACAGCAATGAACAAGGCAGTGGGTATGCTGCAGACAGAGAATCTACACAGAAAGCAATCGATGGAATAACTAATAAAGTCAACTCAATCATTAGCAAAATGAACAGTCAGTTCGAAGCCGTTGGAAAAGAATTCAACAATCTAGAAAGACGAATAGAAAATTTGAATAAGAAAATGGAAGATGGCTTTATAGATGTATGGACTTACAATGCAGAACTTCTAGTGCTCATAGAAAACGAGAGAACCCTAGATCTTCATGATTCAAATGTTAAGAACTTATACGATAGGGTCCGACGCCAGCTGAGGGACAATGCAAAAGAATTAGGAAATGGTTGTTTCGAATTTTATCACAAGTGCGACAATGAGTGCATGAAAAGTGTGAGAAATGGAACATATGACTACCCACAATATTCAGAAGAATCAAGACTGAAAAGGGAGGAAATAAATGGAGTCAAATTAGAGTCAATGGGGGTTTATCAGATAATTTCAATTTACTCAACAGTAGCGAGTTCCCTATCACTGGCAATCATGATAGCTGGTCTGTCTTTTTGGATGTGTTCCAATGGGTCATTGCAGTGCAGAGTTTGCATCTAG
>A_/_H5N2|AB558457|A/turkey/Minnesota/3689-1551/1981
atggaaagaatagtgattgcccttgcaataatcagcgttgtcaaaggtgaccaaatctgcattggttatcatgcaaacaattcaacagaacaggttgacacaatcatggagaagaacgtgacggtcacacatgctcaggacatactggaaaaagagcacaacgggaaactctgcagtctcaaaggagtgaggcccctcattctgaaggattgcagtgtggctggatggcttcttggaaacccaatgtgtgatgaattcttgaatgtaccggaatggtcatacattgtagaaaaagacaatccggtcaatggcttgtgctatccaggagacttcaacgattatgaagaactgaagcacttaatgagcagcacaaaccattttgagaaaattcagataatccctaggagctcttggtccaaccatgatgcctcatcaggagtgagctcagcatgcccatacaatggtagatcttcctttttcaggaatgtagtgtggttgatcaagaagaataatgcgtacccaacaataaagaggacctacaacaacaccaatatggaggaccttctgatattgtggggaatccaccaccctaatgatgcagcagaacaaacaaaactctaccagaactcgaacacttatgtgtctgtaggaacatcaacactgaatcagaggtcaatcccagaaatagctaccaggcccaaagtgaacggacaaagtggaagaatggaatttttctggacaatactaaggccgaacgatgcgatcagctttgaaagtaacgggaactttatagctcctgaatatgcatacaagatagttaaaaaaggagattcagcaatcatgaaaagtgaactggagtatggtaactgtaataccaaatgtcagaccccagtaggtgctataaattccagtatgcctttccataatgtccatccctttaccattggagagtgccccaagtatgtcaaatccgacaaactggtccttgcaacaggaccgaggaacgtgccccagagagaaacaagaggtctgtttggagcaatagcaggattcatagaaggaggatggcaaggaatggtagatggatggtatggatatcatcatagcaatgagcagggaagtggatatgctgcagacaaagaatccactcagaaagcaatcgacgggatcaccaataaagtaaattcaatcattgacaaaatgaacactcaattcgaagctgttgggaaagaattcaacaacctagaaaggagaatagaaaatttaaataagaaaatggaagatgggtttctagatgtatggacttacaatgcagaacttctggtgctcatggaaaacgaaagaactctggatttccatgattcaaatgtcaggaacttatacgataaggtccgactccagctgagggacaatgcaaaagaattaggcaatgggtgttttgagttctatcacaagtgtgacaatgaatgcatggaaagtgtgagaaatggaacgtatgactatccgcaatactcagaagaatcaaggctaaacagggaggaaatagatggagtcaaattggaatcaatgggcacttatcagatactatcaatctactcaacagtggcgagttccctagcactggcaatcatggtagctggtctgtctttttggatgtgctccaatggatcattgcagtgcagaatttgcatctag
>A_/_H5N2|MW132374|A/mallard/California/UCD102396mdck/2016
atggaaagaatagtgattgccctcgcaataatcagcattgtcaaaggtgaccaaatctgcattggttatcatgcaaacaattcaacagagcaggttgacacaatcatggagaagaatgtgacggtcacgcatgcccaggatatactggaaaaagagcacaatgggaaactttgcagtcttaaaggagtgaggcccctcatcctgaaggattgcagtgtagctggatggcttcttggaaacccaatgtgtgatgaattcctgaatgtaccggaatggtcatacatcgtggaaaaagataatccagtcaatggcctgtgctatccaggaaacttcaatgattacgaagaactgaagcatttaatgagcagcacaaaccattttgagaaaattcagataattcccaggagttcttggtcaaatcatgatgcctcatcaggagtgagttcggcatgcccatacaatggcagatcttcctttttcaggaatgtggtgtggttgatcaagaagaataatgcgtacccaacaataaagaggacctacaacaacaccaatgtagaagaccttttaataatatggggaattcaccaccctaatgatgcagctgaacaaacaaagctctaccagaattcgaacacttatgtgtctgtaggaacatcaacactgaatcagagatcaatcccagaaatagccactagacccaaagtaaacgggcaaagtggaagaatggaatttttctggacaatactaaggccgaacgatgcaatcagctttgaaagcaatgggaattttatagctcctgaatatgcgtacaagattgtcaagaaaggagattcagcaatcatgagaagtgaattagagtatggtaactgtgacaccaaatgtcagaccccagtgggagctataaattccagtatgcccttccacaatgttcatcctcttaccattggggagtgccccaagtatgtcaaatcggacaaactggtccttgcaacaggactaagaaacgtaccccaaaaagaaacaagaggcctatttggagcaatagcaggattcatagaaggaggatggcaaggaatggttgatggatggtacggataccatcatagcaatgagcagggaagtggatatgctgcagacaaagaatctacccagaaagcaatcgatgggatcaccaataaagtaaactcaatcattgacaaaatgaacactcaattcgaagccgttgggaaagaattcgacaacctggaaaggagaatagaaaatttgaataggaaaatggaagatgggtttttagatgtatggacttacaatgcagaacttcttgtgctcatggaaaatgaaagaactttggacttccatgattcaaatgtcaagaacctatacgataaagtccgactccagctgagagacaatgcaaaagaattgggcaacggatgctttgaattctaccacaagtgtgacaatgaatgcatggaaagtgtgagaaatggaacgtatgactatccgcaatattcagaagaatcaagactgaacagggaggaaatagacggagtcaaattggaatcaatgggcacctatcagatactatcaatctactcaacagtggcgagttccctagcactggcaatcatgatagctggtctatctttttggatgtgctccaatggatcattgcagtgcagaatttgcatctag
>A_/_H5N2|MN795001|A/northern_pintail/Ohio/18OS1936/2018
ATGGAAAGAATAGTAATTGCCCTCGCAATAATCAGCATTGTCAAAGGTGACCAAATCTGCATTGGTTACCATGCAAACAATTCAACAGAGCAGGTTGATACAATCATGGAGAAGAATGTGACGGTCACACATGCTCAGGATATATTGGAAAAAGAGCACAATGGGAAACTTTGCAGTATTAATGGGGTGAGGCCCCTCATTCTGAAGGATTGCAGTGTAGCTGGATGGCTTCTTGGAAACCCAATGTGTGATGAATTCCTGAATGTACCGGAATGGTCATACATCGTGGAAAAAGATAATCCAGTCAATGGCCTGTGCTATCCAGGGGACTTCAGTGATTACGAAGAACTGAAGCATTTAATGAGCAGCACAAACCATTTTGAGAAAATTCAAATAATTCCTAGGAGTTCTTGGTCCAATCATGATGCCTCATCAGGAGTAAGTTCGGCATGCCCATACAATGGCAGATCTTCCTTTTTCAGGAATGTGGTGTGGTTGATCAAGAAGAACAATGCGTACCCAACAATAAAGAGGACCTACAACAACACCAATGTAGAAGACCTTTTAATAATATGGGGAATTCACCATCCTAATGATGCAACTGAACAAACAAAGCTCTATCAGAACTCGAACACTTATGTGTCTGTAGGAACATCAACACTGAATCAGAGATCAATCCCAGAAATAGCAACTAGACCCAAAGTAAACGGGCAAAGTGGAAGAATGGATTTTTTCTGGACAATACTGAGGCCGAACGATGCAATCAGCTTTGAAAGCAATGGGAATTTTATAGCCCCTGAATATGCATACAAAATTGTCAAGAAAGGAGATTCAGCAATCATGAGGAGTGAATTGGAGTATGGTAATTGTGACACCAAATGTCAGACCCCAGTAGGAGCTATAAATTCCAGTATGCCCTTCCACAATGTTCATCCTCTTACCATTGGGGAATGCCCCAAGTATGTCAAATCGGACAAGCTGGTCATTGCAACAGGACTAAGAAACATCCCCCAAAGAGAAACAAGAGGCCTATTTGGAGCAATAGCAGGATTCATAGAAGGAGGATGGCAAGGAATGGTTGATGGATGGTACGGATACCATCATAGCAATGAGCAGGGAAGTGGATATGCTGCAGACAAAGAATCTACCCAGAAAGCAATCGATGGGATCACCAATAAAGTAAACTCAATCATTGACAAAATGAACACTCAATTTGAAGCCGTTGGGAAAGAATTCAACAACCTGGAAAGGAGAATAGAAAATTTGAATAGGAAGATGGAAGATGGGTTTTTAGATGTATGGACTTACAATGCAGAACTTCTTGTGCTCATGGAAAATGAGAGAACTTTGGACTTCCATGATTCAAATGTCAAGAACCTATATGATAAGGTCCGATTCCAGCTGAGAGACAATGCAAAAGAATTGGGCAATGGATGCTTTGAATTCTACCACAAGTGTGACAATGAATGCATGGAAAGTGTGAGAAATGGAACGTATGACTATCCGCAATATTCGGAAGAATCAAGACTGAACAGGGAGGAGATAGGCGGAGTCAAATTGGAATCAATGGGCACCTATCAGATACTATCAATCTACTCAACAGTGGCGAGTTCCCTAGCACTGGCAATCATGATAGCTGGTCTATCTTTTTGGATGTGCTCCAACGGATCATTGCAGTGCAGAATTTGCATCTAG
>A_/_H5N2|GQ923517|A/waterfowl/Colorado/443593/2006
ATGGAAAGAATAGTGATTGCCCTCGCAATAATCAGCATTGTCAAAGGTGACCAAATCTGCATTGGTTATCATGCAAACAATTCAACAGAGCAGGTTGATACAATCATGGAGAAGAATGTGACGGTCACACATGCTCAGGATATACTGGAAAAAGAGCACAATGGGAAACTTTGCAGTCTTAAAGGAGTGAGGCCCCTCATTCTGAAGGATTGCAGTGTAGCTGGATGGCTTCTTGGAAACCCAATGTGTGATGAATTCCTGAATGTACCGGAATGGTCATACATCGTGGAAAAAGATAATCCAGTCAATGGCTTGTGTTATCCAGGAGACTTCAATGATTACGAAGAACTGAAGCATTTAATGAGCAGCACAAACCATTTTGAGAAAATTCAGATAATTCCTAGGAGTTCTTGGTCCAATCATGATGCCTCATCAGGAGTGAGTTCGGCATGCCCATACAATGGTAGATCTTCCTTTTTCAGGAATGTAGTGTGGTTGATCAAGAAGAATGATGCGTACCCAACAATAAAGAGGACCTACAGCAACACCAATGTAGAAGACCTTTTAATAATATGGGGAATTCACCACCCTAATGATGCAGCTGAGCAAACAAAACTCTACCAGAACTCGAACACTTATGTGTCTGTAGGAACATCAACACTGAATCAGAGATCAATCCCAGAAATAGCCACTAGACCCAAAGTGAACGGACAAAGTGGAAGAATGGAATTTTTCTGGACAATACTAAAGCCGAACGATGCAATCAGCTTTGAAAGTAATGGGAATTTTATAGCTCCTGAATATGCGTACAAGATTGTCAAGAAAGGAGATTCAGCAATCATAAGAAGTGAATTGGAGTATGGTAACTGTGACACCAAATGTCAGACCCCAGTGGGTGCTATAAATTCCAGTATGCCCTTCCACAATGTTCATCCTCTTACCATTGGGGAGTGCCCCAAGTATGTCAAATCGGACAAACTGGTCATTGCAACAGGACTAAGAAACGTACCCCAAAGAGAAACAAGAGGCCTATTTGGAGCAATAGCAGGATTCATAGAAGGAGGATGGCAAGGAATGGTTGATGGATGGTACGGATACCATCATAGCAATGAGCAGGGAAGTGGATATGCTGCAGACAAAGAATCTACCCAGAAAGCAATCGATGGGATCACCAATAAAGTAAACTCAATCATTGACAAAATGAACACTCAATTCGAAGCCGTTGGGAAAGAATTCAACAACCTAGAAAGGAGAATAGAAAATTTGAATAAGAAAATGGAAGATGGGTTTTTAGATGTGTGGACTTACAATGCAGAACTTCTTGTGCTCATGGAAAATGAAAGAACTTTGGATTTCCATGATTCAAATGTCAAGAACCTATACGATAAGGTCCGACTCCAGCTGAGAGACAATGCAAAAGAATTGGGCAACGGATGCTTTGAATTCTACCACAAGTGTGACAATGAATGCATGGAAAGTGTGAGGAATGGAACGTATGACTATCCGCAATATTCAGAAGAATCAAGACTGAATAGGGAGGAAATAGACGGAGTCAAATTGGAATCAATGGGCACTTATCAGATACTATCAATCTACTCAACAGTGGCGAGTTCCCTAGCACTGGCAATCATGATAGCTGGTCTATCTTTTTGGATGTGCTCCAATGGATCATTGCAGTGCAGAATTTGCATCTAG
>A_/_H5N7|MG930796|A/ruddy_turnstone/Delaware_Bay/327/2017**gb
ATGGAAAGAATAGTGATTGCCCTCGCAATAATCAGCATTGTCAAAGGTGACCAAATTTGCATTGGTTACCATGCAAACAACTCAACAAAGCAGGTTGATACAATCATGGAAAAGAATGTGACTGTCACACATGCTCAGGATATACTGGAGAAAGAGCACAATGGGAAACTTTGCAGTCTTAAAGGAGTGAAACCCCTCATTCTAAAGGACTGCAGTGTAGCTGGATGGCTTCTTGGAAACCCAATGTGTGATGAATTCCTGAATGTACCAGAATGGTCATACATCGTGGAAAAAGATAATCCAGTCAATGGCCTGTGCTATCCAGGAGACTTCAGCGACTACGAAGAACTGAAGCACTTAATGAGCAGCACAAACCATTTTGAGAAAATTCAGATAATTCCTAGGAGTTCTTGGTCCAATCATGATGCCTCATCAGGAGTGAGTTCGGCATGTCCATACCTTGGCAGATCTTCCTTTTTCAGGAATGTAGTTTGGTTGATCAAGAAGAACAATGCGTACCCAACAATAAAGAGAACTTATAACAACACCAATGTAGAAGACCTTTTAATAATATGGGGAATACACCATCCTAATGATGCAGAAGAACAAACAAAACTCTACCAGAACTCGAACACTTATGTATCCGTAGGAACATCAACACTGAATCAAAGATCAATCCCAGAAATAGCCACTAGACCCAAAGTGAATGGACAAAGTGGAAGAATGGGATTTTTCTGGACAATACTGAAGTCGAACGATGCAATCAGCTTTGAAAGTAACGGGAATTTTATAGCTCCTGAATATGCGTACAAAATTGTCAAGAAAGGAGATTCAGCAATCATGAGGAGTGAATTAGAGTATGGCAACTGTGACACCAATTGTCAGACTCCGTTAGGTGCTATAAATTCCACTATGCCCTTCCACAATGTTCATCCTCTTACCATTGGGGAATGCCCCAAGTATGTCAAATCGGATAAACTGGTCCTTGCAACAGGATTAAGAAACATACCCCAAAGAGAAACAAGAGGCCTATTTGGAGCAAAAGCAGGATTCATAGAGGGAGGATGGCAAGGAATGGTTGACGGGTGGTATGGGTACCATCATAGCAATGAGCAGGGAAGTGGATATGCTGCAGACAAAGAATCTACCCAGAAAGCAATCGATGGAATCACCAACAAAGTGAACTCAATCATTGACAAAATGAACACTCAATTCGAAGCCGTTGGAAAAGAATTCAACAACCTGGAAAGGAGAATAGAAAATTTGAATAAGAAAATGGAAGATGGGTTTTTAGAGGTATGGACTTACAATGCAGAACTTCTCGTGCTCATGGAAAACGAAAGAACTCTGGATTTCCATGATTCAAATGTCAAGAACCTATACGATAAGGTCCGACTCCAACTGAGAGACAATGCAAAAGAATTGGGCAACGGATGCTTCGAATTCTACCACAAGTGTGACGATGAATGCATGGAAAGTGTGAGAAATGGAACGTATGACTATCCGCAATATTCAGAAGAATCAAGACTGAACAGAGAGGAAATAGATGGAGTCAAATTGGAATCAATGGGCACCTATCAGATATTATCAATCTACTCAACAGTGGCGAGTTCCTTAGCACTGGCAATCATGATAGCTGGTCTATCTTTTTGGATGTGTTCCAATGGGTCATTGCAGTGCAGAATTTGCATCTAG
>A_/_H5gb|CY087808|A/turkey/Ontario/6213/1966**gb
ATGGAAAGAATAGTAATTGCCCTTGCAATAATCAGCGTTGTCAAAGGTGACCAAATCTGCATTGGTTATCATGCAAACAATTCAACAAAACAAGTTGACACAATCATGGAGAAGAATGTGACGGTCACACATGCTCAAGATATACTGGAAAAAGAGCACAACGGGAAACTCTGCAGTCTCAAAGGAGTGAGGCCCCTCATTCTGAAAGATTGCAGTGTGGCTGGATGGCTTCTTGGGAACCCAATGTGTGATGAGTTCCTGAATGTACCGGAATGGTCATATATTGTAGAGAAGGACAATCCAACCAATGGCTTATGTTATCCAGGAGACTTCAATGATTATGAAGAACTGAAGCATTTAATGAGCAGCACAAACCATTTTGAGAAAATTCGAATAATCCCTAGGGACTCTTGGTCCAACCATGATGCCTCATCAGGAGTGAGCTCAGCATGCCCATACAATGGTAGATCTTCCTTTTTCAGGAATGTGGTGTGGTTGATCGAGAAGAATAATGCATACCCAACAATAAAGAGGACCTACAATAACACCAATGTAGAGGACCTTCTGATATTGTGGGGAATCCATCACCCTAATGATGCAGCGGAACAAACAAAACTCTATCAGAACTCGAACACTTATGTGTCTGTAGGAACATCAACACTAAATCAGAGGTCAATTCCAGAAATAGCTACCAGGCCCAAAGTGAATGGACAAAGTGGAAGAATGGAATTTTTCTGGACAATACTAAGGCCGAACGATGCAATCAGCTTTGAAAGTAATGGGAACTTTATAGCTCCTGAATATGCATACAAGATAGTTAAAAAGGGAGGTTCAGCAATCATGAGAAGCGAACTGGAGTATGGCAACTGTGATACCAAATGTCAGACCCCAGTGGGTGCTATAAATTCCAGTATGCCTTTCCACAATGTTCATCCCCTTACCATTGGAGAGTGTCCCAAATATGTCAAATCAAATAAACTGGTCCTTGCAACAGGACCGAGGAACGTGCCTCAAAGAGAAACAAGAGGTCTGTTTGGAGCAAAAGCAGGATTCATAGAAGGGGGGTGGCAAGGAATGGTAGATGGATGGTATGGTTACCATCATAGCAACGAGCAGGGAAGTGGATATGCCGCAGACAAAGAGTCCACTCAGAAAGCAATCGACGGGATCACCAATAAAGTCAACTCAATCATTGACAAAATGAACACTCAATTCGAAGCCGTTGGGAAAGAATTCAACAACTTAGAAAGGAGAATAGAAAATTTGAATAAGAAAATGGAAGATGGGTTTCTAGATGTATGGACTTACAATGCAGAACTTCTGGTGCTCATGGAAAATGAAAGAACTCTGGATTTCCATGATTCAAATGTCAAGAACCTATACGACAAGGTCCGACTCCAGCTGAGAGATAATGCAAAAGAATTGGGCAATGGGTGTTTTGAGTTCTACCACAAATGTGACAATGAATGCATGGAAAGTGTGAGAAACGGAACGTATGACTATCCACAATACTCAGAAGAATCAAGGCTGAACAGGGAGGAAATAGATGGAGTCAAATTAGAGTCAATGGGCACCTATCAGATACTATCAATCTACTCAACAGTGGCGAGTTCCCTAGCACTGGCAATCATGGTAGCTGGTCTGTCTTTTTGGATGTGCTCCAATGGATCATTGCAGTGCAGAATTTGCATCTAG
>A_/_H5N1|MH578700|A/ruddy_turnstone/Delaware_Bay/105/2007
ATGGAAAAAATAGTGATTGCCCTCGCAATAATCAGCATTGTCAAAGGTGACCAAATCTGCATTGGTTATCATGCAAACAATTCAACAGAGCAGGTTGATACAATCATGGAAAAGAATGTGACGGTCACACATGCTCAGGATATACTGGAAAAAGAACACAATGGGAAACTTTGCAGTCTTAAAGGAGTGAGGCCCCTCATTCTGAAGGATTGCAGTGTAGCTGGATGGCTTCTTGGAAACCCAATGTGTGATGAATTCCTGAATGTACCAGAATGGTCATACATCGTGGAAAAAGATAATCCAGTCAATGGCCTGTGCTATCCAGGAGACTTCAGCGATTACGAAGAACTGAAGCATTTAATGAGCAGAACAAACCATTTTGAGAAAATTCGGATAATCCCTAGGAGTTCTTGGTCCAATCATGATGCCTCATCAGGAGTGAGTTCGGCATGCCCATACCATGGTAAATCTTCCTTTTTCAGGAATGTAGTGTGGTTGATCAAGAAGAATAATGCGTACCCAACAATAAAGAGTACCTATAACAACACCAATGTAGAAGACCTTTTAATAATATGGGGAATACACCACCCTAATGATGCAGCTGAACAAACAAATCTTTACCAGAACTCAAACACTTATGTGTCTGTAGGAACATCAACACTGAACCAGAGATCAATCCCAGAAATAGCCACTAGACCCAAAGTGAACGGACAAAGTGGAAGAATGGAATTTTTCTGGACAATACTGAAGTCGAACGATGCAATCAGCTTTGAAAGTAATGGGAATTTTATAGCTCCTGAATATGCATACAAAATTGTCAAGAAAGGAGATTCAGCAATCATGAGAAGTGAATTGGAATATGGTAACTGTGACACCAAATGTCAGACTCCATTGGGTGCTATAAATTCCAGTATGCCCTTCCACAATGTTCATCCTCTTACCATTGGAGAGTGCCCCAAGTATGTCAAATCGGACAAACTGGTTCTTGCAACAGGACTAAGAAATGTACCCCAAAGAGAAACAAGAGGCCTATTTGGTGCAAAAGCAGGATTCATAGAAGGAGGATGGCAAGGAATGGTTGACGGGTGGTACGGATACCATCATAGCAATGAGCAGGGAAGTGGATATGCTGCAGACAAAGAATCTACCCAGAAAGCAATCGATGGGATCACCAATAAAGTAAACTCAATCATTGACAAAATGAACACTCAATTCGAAGCCGTTGGGAAAGAATTCAACAACCTAGAAAGGAGAATAGAAAATTTGAATAAGAAAATGGAAGATGGGTTTTTAGATGTATGGACTTACAATGCAGAACTTCTAGTGCTCATGGAAAACGAAAGAACCCTGGATTTCCATGATTCAAATGTTAAGAACCTATACGATAAGGTCCGACTCCAGCTGAGAGACAATGCAAAAGAATTGGGCAACGGATGCTTTGAATTCTACCACAAGTGTGACAATGAATGCATGGAAAGTGTGAGAAATGGAACGTATGACTATCCGCAATATTCAGAAGAATCAAAACTGAACAGAGAGGAAATAGACGGAGTCAAATTGGAATCAATGGGCACCTATCAGATATTATCAATCTACTCAACAGTGGCGAGTTCCCTAGCACTGGCAATCATGATAGCTGGTCTATCTTTTTGGATGTGCTCCAATGGATCATTGCAGTGCAGAATTTGCATCTAG
>A_/_H5N3|AB241618|A/swan/Hokkaido/67/1996
ATGGAGAAAATAGTGCTTCTTCTTGCAACAGTCAGTCTTGTTAAAAGTGACCAGATTTGCATTGGTTACCATGCAAACAACTCGACAGAACAGGTTGACACAATAATGGAAAAGAATGTCACTGTTACACATGCCCAAGACATATTGGAAAAGACACACAACGGGAAGCTCTGCAGTCTAAATGGAGTGAAGCCTCTCATTTTGAGGGATTGTAGTGTAGCTGGATGGCTCCTCGGAAACCCTATGTGTGACGAATTCCTCAATGTGCCGGAATGGTCTTACATAGTGGAGAAGGACAGTCCAGTCAATGGCCTCTGCTACCCAGGAGATTTCAACGACTATGAAGAACTGAAACACCTATTGAGCAGCACAAACCATTTTGAGAAAATCCAAATCATCCCCAGAAGCTCTTGGTCCAATCATGATGCCTCATCAGGAGTGAGCTCTGCATGTCCATATGGTGGGAGGTCCTCCTTTTTCAGAAATGTGGTATGGCTTATCAAAAAGAACAATGCATACCCAACAATAAAGAGGAGTTACAATAATACCAACCAAGAAGATCTTTTGATACTGTGGGGGATTCACCATCCTAATGATGCGGCAGAGCAGACAAAACTCTATCAAAACCCAACTACCTATGTTTCCGTTGGAACATCAACACTGAACCAGAGATCGGTTCCAGAAATAGCTACTAGGCCCAAAGTGAACGGGCAAAGTGGAAGAATGGAGTTCTTCTGGACAATTTTAAAGCCGAATGATGCCATCAATTTCGAGAGTAATGGAAATTTCATTGCTCCAGAATATGCATACAAAATTGTCAAAAAAGGAGACTCAGCAATCATGAAAAGTGGATTGGAATATGGTAACTGCAACACCAAGTGTCAAACTCCAATGGGTGCGATAAACTCTAGTATGCCATTCCATAACATACACCCTCTCACCATTGGAGAATGCCCCAAATACGTGAAATCAGATAGATTAGTCCTTGCGACTGGACTCAGAAATGTCCCTCAAAGAGAAACAAGAGGACTACTTGGGGCTATAGCTGGCTTTATAGAGGGAGGATGGCAAGGAATGGTAGACGGTTGGTATGGGTACCACCATAGCAACGAGCAGGGGAGTGGATACGCTGCAGACAAAGAATCCACTCAAAAGGCAATAGATGGAATCACTAATAAGGTCAACTCAATCATTGACAAAATGAACACTCAGTTTAAGGCTGTTGGAAAGGAATTTAATAACTTGGAAAGGAGGATAGAGAATTTGAACAAGAAAATGGAAGACGGGTTTCTAGATGTCTGGACTTATAATGCTGAACTTCTGGTTCTCATGGAAAATGAGAGAACCCTAGACTTTCATGACTCAAATGTCAAGAACCTTTATGACAAGGTTCGACTACAGCTTAGGGATAATGCAAAGGAGCTGGGTAATGGTTGTTTCGAGTTCTACCACAAATGTGATAATGAATGTATGGAAAGTGTAAAAAACGGGACGTATGACTACCCGCAGTATTCAGAAGAGGCAAGACTAAACAGAGAGGAAATAAGTGGAGTGAAATTGGAATCAATGGGAACTTACCAAATACTGTCAATTTATTCAACAGTGGCGAGTTCCCTAGCACTGGCAATCATGGTAGCTGGTCTATCTTTCTGGATGTGCTCCAATGGATCATTGCAGTGCAGAATTTGCATTTAA
>A_/_H5N3|CY076880|A/cinnamon_teal/California/JN1504/2007
ATGGAAAAAATAGTGATTGCCCTCGCAATAATCAGCATTGTCAAAGGTGACCAAATCTGCATTGGTTATCATGCAAACAATTCAACAGAGCAGGTTGATACAATCATGGAGAAGAATGTGACGGTCACACATGCTCAGGATATACTGGAAAAAGAGCACAATGGGAAACTTTGCAGTCTTAAAGGAGTGAGGCCCCTCATTCTGAAGGATTGCAGTGTAGCTGGATGGCTTCTTGGAAACCCAATGTGTGATGAATTCCTGAATGTACCGGAATGGTCATACATTGTTGAAAAAGATAATCCAGTCAATGGCCTGTGCTATCCAGGAGACTTCAATGATTACGAAGAACTGAAGCATTTAATGAGCAGCACAAACCATTTTGAGAAAATTCAGATAATTCCTAGGAGTTCTTGGTCCAATCATGATGCCTCATCAGGAGTGAGTTCGGCATGCCCATACAATGGTAGATCTTCCTTTTTCAGGAATGTAGTGTGGTTGATCAAGAAGAATAATGCGTACCCAACAATAAAGAGGACCTACAACAACACCAATGTAGAAGACCTTTTAATAATATGGGGAATTCACCACCCTAATGATGCAGCTGAGCAAACAAAACTCTACCAGAACTCGAACACTTATGTGTCTGTAGGAACATCAACACTGAATCAAAGATCAATCCCAGAAATAGCCACTAGACCCAAAGTGAACGGACAAAGTGGAAGAATGGAATTTTTCTGGACAATACTAAGGCCAAACGATGCAATCAGCTTTGAAAGTAATGGGAATTTTATAGCTCCTGAATATGCGTACAAGATTGTCAAGAAAGGAAATTCAGCAATCATAAGAAGTGAATTGGAGTATGGTAACTGTGACACCAAATGTCAGACCCCGGTGGGTGCTATAAATTCCAGTATGCCCTTCCACAATGTTCATCCTCTTACCATTGGGGAGTGCCCCAAGTATGTCAAATCGGACAAACTGGTCCTTGCAACAGGACTAAGAAACGTACCCCAAAGAGAAACAAGAGGCCTATTTGGAGCAAAAGCAGGATTCATAGAAGGAGGATGGCAAGGAATGGTTGATGGATGGTACGGATACCATCATAGCAATGAGCAGGGAAGTGGATATGCTGCAGACAAAGAATCTACCCAGAAAGCAATCGATGGGATCACCAATAAAGTAAACTCAATCATTGACAAAATGAACACTCAATTCGAAGCCGTTGGGAAAGAATTCAACAACCTAGAAAGGAGAATAGAGAATTTGAATAAGAAAATGGAAGATGGGTTTTTAGATGTATGGACTTACAATGCAGAACTTCTTGTGCTCATGGAAAATGAAAGAACTTTGGATTTTCATGATTCAAATGTCAAGAACCTATACGATAAGGTCCGACTCCAGCTGAGAGACAATGCAAAAGAATTGGGCAACGGATGCTTTGAATTCTACCACAAGTGTGACAATGAATGCATGGAAAGTGTGAGAAATGGAACGTATGACTATCCGCAATATTCAGAAGAAGCAAGACTGAACAGGGAGGAAATAGACGGAGTCAAATTGGAATCAATGGGCACTTATCAGATACTATCAATCTACTCAACAGTGGCGAGTTCCCTAGCACTGGCAATCATGATAGCTGGTCTATCTTTTTGGATGTGCTCCAATGGATCATTGCAGTGCAGAATTTGCATCTAG
>A_/_H5N3|KY644498|A/blue-winged_teal/Guatemala/CIP049H113-53/2013
ATGGAAAGAATAGTGATTGCCCTCGCAATAATCAGCATTGTCAAAGGTGACCAAATCTGCATTGGTTATCATGCAAACAACTCGACAGAGCAGGTTGACACAATCATGGAAAAGAATGTGACGGTCACACATGCTCAGGATATACTGGAAAAAGAGCACAATGGGAAACTTTGCAGTCTTAAGGGAGTGAAGCCTCTCATTCTGAAGGATTGCAGTGTAGCTGGATGGCTTCTTGGAAACCCAATGTGTGATGAATTTCTGAATGTACCGGAATGGTCATACATCGTGGAAAAGGATAATCCAGTCAATGGCCTGTGCTATCCAGGGAACTTCAATGATTACGAAGAACTGAAACATTTAATGAGCAGCACAAACCATTTTGAGAAAATTCAGATAATTCCTAGGAGTTCTTGGTCCAATCATGATGCCTCATCAGGAGTAAGTTCGGCATGCCCATACAATGGCAGGTCTTCCTTTTTCAGGAATGTGGTGTGGTTGATCAAGAAGAGTAATTCGTACCCAACAATAAAGAAAACCTACAACAACACCAATGTAGAAGACCTTTTAATAGTATGGGGAATTCACCATCCTAATGATGCAGCTGAACAAACAAAGCTCTACCAGAACTCGAACACTTATGTGTCTGTAGGAACATCAACACTGAATCAAAGATCAATCCCAGAAATAGCCACTAGGCCCAAAGTGAACGGGCAGAGTGGAAGAATGGAATTTTTCTGGACAATACTAAGGCCGAACGATGCAATCAGCTTTGAAAGCAATGGGAATTTTTTAGCTCCTGAATATGCGTTCAAGATTGTCAAGAGAGGAGATTCAGCAATCATGAGAAGTGAATTGGAGTATGGTAACTGTGACACCAAATGTCAGACCCCAGTGGGAGCTATAAATTCCAGCATGCCCTTCCACAATGTTCATCCTCTTACCATTGGGGAGTGCCCCAAGTATGTCAAATCGAACAAACTGGTCCTTGCAACAGGACTAAGAAATGTACCCCAAAGAGAAACAAGAGGCCTATTTGGAGCAAAAGCAGGATTCATAGAAGGAGGGTGGCAAGGGATGATTGATGGATGGTATGGGTACCATCATAGCAATGAGCAGGGAAGTGGGTATGCTGCAGACAAAGAATCTACCCAGAAAGCAATCGATGGGATCACCAATAAAGTAAACTCAATCATTGACAAAATGAACACTCAGTTCGAAGCCGTTAGGAAAGAATTCAACAACCTGGAGAGGAGAATAGAAAATTTGAATAGGAAAATGGAAGACGGGTTTTTAGATGTATGGACTTACAATGCAGAACTTCTTGTGCTCATGGAAAATGAAAGAACTTTGGACTTCCATGATTCGAATGTCAAGAACCTATACGATAAGGTCCGACTCCAACTGAGGGACAATGCAAAGGAATTGGGCAACGGATGCTTTGAATTCTACCACAAGTGCGATAATGAATGCATGGAGAGTGTGAGAAATGGAACGTATGACTATCCACAATATTCAGAAGAATCAAAACTGAACAGGGAGGAGATAAACGGAGTCAAATTGGAATCAATGGGCACCTATCAGATACTATCAATCTACTCAACAGTGGCGAGTTCCCTAGCACTGGCAATCATGATAGCTGGTCTATCTTTTTGGATGTGCTCTAATGGATCATTGCAGTGCAGAATTTGCATCTAG
>A_/_H5N5|MF359882|A/mallard/Alberta/383/2009
ATGGAAAGAATAGTGATTGCCCTCGYAATAATCAGCATTGTCAAAGGTGACCAAATCTGCATTGGTTATCATGCAAACAATTCAACAGAGCAGGTTGATACAATCATGGAGAAGAATGTGACGGTCACGCATGCCCAGGATATACTGGAAAAAGAGCACAATGGGAAACTTTGCAGTCTTAAAGGAGTGAGGCCCCTCATCCTGAAGGATTGCAGTRTAGCTGGATGGCTTCTTGGAAACCCAATGTGTGATGAATTCCTGAATGTACCGGAATGGTCATACATCGTGGAAAAAGATAATCCAGTCAATGGCCTGTGCTATCCAGGAAACTTCAATGATTACGAAGAACTGAAGCATTTAATKAGCAGCACAAACCATTTTGAGAAAATTCAGATAATTCCTAGGAGTTCTTGGTCCAATCATGATGCCTCATCAGGAGTGAGTTCGGCATGCCCATACMATGGCAGATCTTCCTTTTTCAGGAATGTGGTGTGGTTGATCAAGAAGAATAATGCGTACCCAACCATAAAGAGGACCTACAACAACACCAATGTAGAAGACCTTTTAATAATATGGGGAATTCACCACYCTAATGATGCAGCTGAACAGACAAAGCTCTACCAGAATTCGAACACTTATGTGTCTGTAGGAACATCAACACTGAATCAGAGATCAATCCCAGAAATAGCCACTAGACCCAAAGTGAACGGGCAAAGTGGAAGAATGGAATTTTTCTGGACAATACTAAGGTCGAACGATGCAATCAGCTTTGAAAGCAATGGGAATTTTATAGCTCCTGAATATGCGTACAAGATTGTCAAGAAAGGAGACTCAGCAATCATGAGAAGTGAATTGGAATATGGTAACTGTGACACCAAATGTCAGACCCCAGTGGGAGCTATAAATTCCAGTATGCCCTTCCACAATGTTCATCCTCTTACCATTGGGGAGTGCCCCAAGTATGTCAAATCGGACAAACTGGTCCTTGCGACAGGACTAAGAAACGTACCCCAAAGAGAAACAAGAGGCCTATTTGGAGCAAWAGCAGGATTCATAGAAGGAGGATGGCAAGGGATGGTTGATGGATGGTACGGATACCATCATAGCAATGAGCAGGGAAGTGGATATGCTGCAGACAAAGAATCTACCCAGAAAGCAATCGATGGGATCACCAATAAAGTAAACTCAATCATTGACAAAATGAACACTCAATTCGAAGCCGTTGGGAAAGAATTCAACAACCTGGAAAGGAGAATAGAAAATTTGAATAGGAAAATGGAAGATGGATTTTTAGATGTATGGACTTACAATGCAGAACTTCTTGTGCTCATGGAAAATGAAAGAACTTTGGACTTCCATGATTCAAATGTCAAGAACCTATACGATAAAGTCCGACTCCAGCTGAGAGACAATGCAAAAGAATTGGGCAACGGATGCTTTGAATTCTACCACAAGTGTGACAATGAATGCATGGAAAGTGTGAGAAATGGAACGTATGACTATCCGCAATATTCAGAAGAATCAAGACTGAACAGGGAGGAAATAGACGGAGTCAAATTGGAATCAATGGGCACCTATCAGATACTATCAATCTACTCAACAGTGGCGAGTTCCCTAGCACTGGCAATCATGATAGCTGGTCTATCTTTTTGGATGTGCTCCAATGGATCATTGCAGTGCAGAATTTGCATCTAG
>A_/_H5N8|MK345909|A/laughing_gull/Delaware_Bay/486/2018
ATGGAAAGAATAGTGATTGCCCTCGCAATAATCAGCATTGTCAAAGGTGACCAAATCTGCATTGGTTATCATTCAAACAATTCAACAGAGCAGGTTGATACAATCATGGAGAAGAATGTGACGGTCACACATGCTCAGGATATACTGGAAAAAGAGCACAATGGGAAACTTTGCAGTATCAAAGGGGTGAGGCCCCTCATTCTAAAGGATTGCAGTGTAGCTGGATGGCTTCTTGGAAACCCAATGTGTGATGAATTCCTGAATGTACCGGAATGGTCATACATCGTGGAAAAAGATAATCCAGCCAATGGCCTGTGCTATCCAGGGGAATTCAGTGATTACGAAGAACTGAAGCATTTAATGAGCAACACAAACCATTTTGAGAAAATCCGAATAATCCCTAGGAGTTCTTGGTCCAATCATGATGCCTCATCAGGAGTAAGTTCGGCATGCCCATACAATGGCAAACCTTCCTTTTTCAGGAATGTGGTGTGGTTGATCAAGAAGAGCAATGCGTACCCAACAATAAATAGGACCTACAACAACACCAATGTAGAAGACCTTTTAATAATATGGGGAATTCACCATCCTAATGATGCAGCTGAACAAACAAAGCTCTATCAGAACACGAACACTTATGTGTCTGTAGGAACCTCAACACTGAATCAGAGATCAATCCCAGAAATAGCCACTAGACCCAAAGTGAACGGGCAAAGTGGAAGAATGGAATTTTTCTGGACAATACTGAGGCCGAACGATGCAATCAGCTTTGAAAGCAATGGGAATTTTATAGCCCCTGAATATGCGTACAAAATTGTCAAGAAAGGAGATTCAGCAATCATGAGGAGTGAATTGGAGTATGGTAACTGTGACACCAAATGTCAGACCCCGGTGGGAGCTATAAATTCCAATATGCCCTTCCACAATGTTCATCCTCTTACCATTGGGGAGTGCCCCAAGTATGTCAAATCGGAAAAGCTGGTCCTTGCAACAGGACTAAGAAACGTCCCCCAAAGAGAAACAAGAGGCCTATTTGGAGCAAAAGCAGGATTCATAGAAGGAGGATGGCAAGGAATGGTTGATGGATGGTACGGGTACCATCATAGCAATGAGCAGGGAAGTGGATATGCTGCAGACAAAGAATCTACCCAGAAAGCAATCGATGGGATCACCAATAAAGTAAACTCAATCATTGACAAAATGAACACTCAATTCGAAGCCGTTGGGAAAGAATTCAACAACCTGGAAAGGAGAATAGAAAATTTGAATAGGAAAATGGAAGATGGATTTTTAGATGTATGGACTTACAATGCAGAACTTCTTGTGCTCATGGAAAATGAGAGAACTTTGGACTTCCATGATTCAAATGTCAAGAACCTATATGAGAAGGTCCGACTCCAGTTGAGAGACAATGCAAAAGAATTGGGCAACGGATGCTTTGAATTCTACCACAAGTGTGACAATGAATGCATGGAAAGTGTGAGAAATGGAACGTATGACTATCCGCAATATTCGGAAGAATCAAGACTGAACAGGGAGGAAATAGACGGAGTCAAATTGGAATCAATGGGCACCTATCAGATACTATCAATCTACTCAACAGTGGCAAGTTCCCTAGCACTGGCAATCATGATAGCTGGTCTATCTTTTTGGATGTGCTCCAACGGATCATTGCAGTGCAGAATTTGCATTTAG
>A_/_H5N0|MK326768|A/blue-winged_teal/Guatemala/CIP049-H116-26/2013
ATGGAAAGAATAGTGATTGCCCTCGCAATAATCAGCATTGTCAAAGGTGACCAAATCTGCATTGGTTATCATGCAAACAATTCAACAGAGCAGGTTGATACAATCATGGAGAAGAATGTGACGGTCACACATGCTCAGGATATACTGGAAAAAGAGCACAATGGAAAACTTTGCAGTCTTAAAGGAGTGAGGCCCCTCATTCTGAAGGATTGCAGTGTAGCTGGATGGCTTCTTGGAAACCCAATGTGTGATGAATTCCTGAATGTACCGGAATGGTCATACATCGTGGAAAAAGATAATCCAGTCAATGGCCTGTGCTATCCAGGAAACTTCAATGATTACGAAGAACTGAAGCATTTAATGAGCAGCACAAACCATTTTGAGAAAATTCAGATAATTCCTAGGAGTTCTTGGACCAATCATGATGCCTCATCAGGAGTAAGTTCGGCATGCCCATACAATGGCAGATCTTCCTTTTTCAGGAATGTGGTGTGGTTGATTAAGAAGAACAATGCGTACCCAACAATAAAGAGGACCTACAACAACACCAATATAGAAGACCTTTTAATAATATGGGGAATTCACCACCCTAATGATGCAGCTGAACAAACAAAGCTCTATCAGAACTCGAACACTTATGTGTCTGTAGGAACATCAACACTGAATCAGAGATCAATCCCAGAAATAGCCACTAGACCCAAAGTAAACGGACAAAGTGGAAGAATGGAATTTTTCTGGACAATACTGAGGCCGAATGATGCAATCAGTTTTGAAAGCAATGGGAATTTTATAGCCCCTGAATATGCGTACAAGATTGTCAAGAAAGGAGATTCAGCAATCATGAGAAGTGGATTGGAATATGGCAACTGTGACACCAAATGTCAGACCCCAGTGGGAGCTATAAATTCCAGTATGCCCTTCCACAATGTTCATCCTCTTACCATTGGGGAGTGCCCCAAGTATGTCAAATCGGACAAGCTGGTCCTTGCAACAGGACTAAGAAACGTCCCCCAAAGAGAAACAAGAGGACTATTTGGAGCAAAAGCAGGATTCATAGAAGGAGGATGGCAAGGAATGGTTGATGGATGGTACGGATACCATCATAGCAATGAGCAGGGAAGTGGATATGCTGCAGACAAAGAATCTACCCAGAAAGCAATCGATGGGATCACCAATAAAGTAAACTCAATCATTGACAAAATGAACACTCAATTCGAAGCCGTTGGGAAAGAATTCAACAACCTGGAAAGGAGAATAGAAAATTTGAACAGGAAAATGGAAGATGGGTTTTTAGATGTATGGACTTACAATGCAGAACTTCTTGTGCTCATGGAAAATGAGAGAACTTTGGACTTCCATGACTCAAATGTCAAGAACCTATACGATAAGGTCCGACTCCAGCTGAGAGACAATGCAAAAGAATTGGGCAACGGATGCTTTGAATTCTACCACAAGTGTGACAATGAATGCATGGAAAGTGTGAGAAATGGAACGTATGACTATCCGCAATATTCGGAAGAATCAAGACTGAACAGGGAGGAAATAGACGGAGTCAAATTGGAATCAATGGGCACCTATCAGATACTATCAATCTACTCAACAGTGGCGAGTTCCCTAGCACTGGCAATCATGATAGCTGGTCTATCTTTTTGGATGTGCTCCAATGGATCATTACAGTGCAGAATTTGCATCTAG
>A_/_H5N2|MF359850|A/ruddy_turnstone/Delaware_Bay/431/2011
ATGAAAATGGAAAGAATAGTGATTGCCCTCGCAATAATCAGCATTGTCAAAGGTGACCAAATTTGCATTGGTTACCATGCAAACAATTCAACAGAGCAGGTTGATACAATCATGGAAAAGAATGTGACGGTAACACATGCTCAGGATATACTGGAGAAAGAGCACAATGGAAAACTTTGCAGTCTTAAAGGAGTGAGGCCCCTCATTCTGAAGGATTGCAGCGTAGCTGGATGGCTTCTTGGAAACCCAATGTGTGATGAATTCCTGAATGTACCAGAATGGTCATACATCGTGGAAAAGGATAATCCAGTCAATGGCCTGTGCTATCCAGGAGACTTCAGCGACTACGAAGAACTGAAGCATTTAATGAGCAGCACAAACCATTTTGAGAAAATTCGGATAATCCCTAGGAGTTCTTGGTCCAATCATGATGCCTCATCAGGAGTGAGTTCGGCATGCCCATACCATGGTAGATCTTCCTTTTTCAGGAATGTAGTGTGGTTGATCAAGAAGAATAATGCGTACCCAACAATAAAGAGGACCTATAACAACACCAATGTAGAAGACCTTTTAATAATATGGGGAATACACCACCCTAATGATGCAGCTGAACAAACAAACCTCTACCAAAACTCGAACACTTATGTGTCTGTAGGAACATCAACACTGAATCAGAGATCAATCCCAGAAATAGCCACTAGACCCAAAGTGAACGGACAAAGTGGAAGAATGGAATTTTTCTGGACAATACTGAAGTCGAACGATGCAATCAGCTTTGAAAGTAACGGGAATTTTATAGCTCCTGAATATGCGTACAAAATTGTCAAGAAAGGAGATTCAGCAATCATGAGAAGTGAATTAGAGTATGGTAACTGTGACACCAAATGTCAGACTCCATTGGGTGCTATAAATTCCAGTAAGCCCTTCCACAATGTTCATCCTCTTACCATTGGGGAGTGCCCCAAGTATGTCAAATCGAACAAACTGGTCCTTGCAACAGGACTAAGGAACATCCCCCAAAAGGAAACAAGAGGCCTATTTGGTGCAAWAGCAGGATTCATAGAAGGAGGATGGCAAGGAATGGTTGACGGGTGGTACGGATACCATCATAGCAATGAGCAGGGAAGTGGATATGCTGCAGACAAAGAATCTACCCAGAAAGCAATCGATGGAATCACCAACAAAGTAAACTCAATCATTGACAAAATGAACACTCAATTCGAAGCCGTTGGGAAAGAGTTCAACAACCTGGAAAGGAGAATAGAAAGTTTGAATAAGAAAATGGAAGATGGGTTTTTAGATGTATGGACTTACAATGCAGAACTTCTCGTGCTCATGGAAAACGAAAGAACTCTGGATCTCCATGATTCAAATGTCAAGAATCTATACGATAAGGTCCGACTCCAGCTGAGAGACAATGCAAAAGAATTGGGCAACGGATGCTTCGAATTCTACCACAAGTGTGACAATGAATGCATGGAAAGTGTGAGAAATGGAACGTATGACTATCCGCAATATTCAGAAGAATCAAGACTGAACAGAGAGGAAATAGACGGAGTCAAATTGGAATCAATGGGCACCTATCAGATATTATCAATCTATTCAACAGTGGCGAGTTCCCTAGCACTGGCAATCATGATAGCTGGTCTATCTTTTTGGATGTGTTCCAATGGATCATTGCAGTGCAGAATTTGCATTTAG
>A_/_H5N1|CY077110|A/ruddy_turnstone/Delaware/103/2007
ATGAAAATGGAAAAAATAGTGATTGCCCTCGCAATAATCAGCATTGTCAAAGGTGACCAAATCTGCATTGGTTATCATGCAAACAATTCAACAGAGCAGGTTGATACAATCATGGAAAAGAATGTGACGGTCACACATGCTCAGGATATACTGGAAAAAGAACACAATGGGAAACTTTGCAGTCTTAAAGGAGTGAGGCCCCTCATTCTGAAGGATTGCAGTGTAGCTGGATGGCTTCTTGGAAACCCAATGTGTGATGAATTCCTGAATGTACCAGAATGGTCATACATCGTGGAAAAAGATAATCCAGTCAATGGCCTGTGCTATCCAGGAGACTTCAGCGATTACGAAGAACTGAAGCATTTAATGAGCAGCACAAACCATTTTGAGAAAATTCGGATAATCCCTAGGAGTTCTTGGTCCAATCATGATGCCTCATCAGGAGTGAGTTCGGCATGCCCATACCATGGTAAATCTTCCTTTTTCAGGAATGTAGTGTGGTTGATCAAGAAGAATAATGCGTACCCAACAATAAAGAGTACCTATAACAACACCAATGTAGAAGACCTTTTAATAATATGGGGAATACACCACCCTAATGATGCAGCTGAACAAACAAATCTTTACCAGAACTCAAACACTTATGTGTCTGTAGGAACATCAACACTGAACCAGAGATCAATCCCAGAAATAGCCACTAGACCCAAAGTGAACGGACAAAGTGGAAGAATGGAATTTTTCTGGACAATACTGAAGTCGAACGATGCAATCAGCTTTGAAAGTAATGGGAATTTTATAGCTCCTGAATATGCATACAAAATTGTCAAGAAAGGAGATTCAGCAATCATGAGAAGTGAATTGGAGTATGGTAACTGTGACACCAAATGTCAGACTCCATTGGGTGCTATAAATTCCAGTATGCCCTTCCACAATGTTCATCCTCTTACCATTGGAGAGTGCCCCAAGTATGTCAAATCGGACAAACTGGTTCTTGCAACAGGACTAAGAAATGTACCCCAAAGAGAAACAAGAGGCCTATTTGGTGCAAAAGCAGGATTCATAGAAGGAGGATGGCAAGGAATGGTTGACGGGTGGTACGGATACCATCATAGCAATGAGCAGGGAAGTGGATATGCTGCAGACAAAGAATCTACCCAGAAAGCAATCGATGGGATCACCAATAAAGTAAACTCAATCATTGACAAAATGAACACTCAATTCGAAGCCGTTGGGAAAGAATTCAACAACCTAGAAAGGAGAATAGAAAATTTGAATAAGAAAATGGAAGATGGGTTTTTAGATGTATGGACTTACAATGCAGAACTTCTAGTGCTCATGGAAAACGAAAGAACCCTGGATTTCCATGATTCAAATGTTAAGAACCTATACGATAAGGTCCGACTCCAGCTGAGAGACAATGCAAAAGAATTGGGCAACGGATGCTTTGAATTCTACCACAAGTGTGACAATGAATGCATGGAAAGTGTGAGAAATGGAACGTATGACTATCCGCAATATTCAGAAGAATCAAGACTGAACAGAGAGGAAATAGACGGAGTCAAATTGGAATCAATGGGCACCTATCAGATATTATCAATCTACTCAACAGTGGCGAGTTCCCTAGCACTGGCAATCATGATAGCTGGTCTATCTTTTTGGATGTGCTCCAATGGATCATTGCAGTGCAGAATTTGCATCTAG
>A_/_H5N2|CY204161|A/mallard/Ohio/14OS0558/2014
ATGAAAATGGAAAGGATAGTGATTGCCCTCGCAATAATCAGCATTGTAAAAGGTGACCAAATTTGCATTGGTTACCATGCAAACAATTCAACAGAGCAGGTTGATACAATCATGGAAAAGAATGTGACAGTCACACATGCTCAGGATATACTGGAGAAAGAACACAATGGGAAACTTTGCAGTCTTAAAGGAGTGAGGCCCCTCATTCTGAAGGACTGCAGCGTAGCTGGATGGCTTCTTGGAAATCCAATGTGTGATGAATTCCTTAATGTACCAGAATGGTCATACATTGTAGAAAAAGATAATCCAGTCAATGACCTGTGCTATCCAGGAGACTTCAGCGACTATGAAGAACTGAAGCATTTAATGAGCAGCACAAACCATTTTGAGAAAATTCAAATAATTCCTAGGAGTTCTTGGTCCAATCATGATGCCTCATCAGGAGTGAGTTCGGCATGCCCATACAATGGTAGATCCTCCTTTTTCAGGAATGTAGTTTGGTTGACCAAGAAGAATAATGCGTACCCAACAATCAAGAGGACCTATAAAAACACCAATGTAGAAGACCTTTTAATAATATGGGGAATACACCACCCTAATGATGCAGCTGAACAAACAAAACTCTACCAGAACTCGAACACTTATGTGTCTGTAGGAACATCAACACTGAATCAAAGATCAATCCCAGAAATAGCCACTAGACCCAAAGTGAACGGACAAAGTGGAAGAATGGAATTTTTCTGGACAATACTGAAGTCGAACGATGCAATCAGCTTTGAAAGTAACGGGAATTTTATAGCTCCTGAATATGCGTACAAAATTGCCAAGAAAGGAGATTCAGCAATCATAAGAAGTGAATTAGAGTATGGTAACTGTGACACCAAATGTCAGACTCCATTAGGTGCTATAAATTCCAGTATGCCCTTCCACAATATTCATCCTCTTACCATTGGGGAGTGCCCCAAGTATGTCAAATCGGATAAACTGGTCCTTGCAACAGGACTAAGAAACATACCCCAAAGAGAAACAAGAGGCCTACTTGGTGCAATAGCAGGATTCATAGAGGGAGGATGGCAAGGGATGGTTGACGGGTGGTACGGGTACCATCATAGCAATGAGCAGGGAAGTGGATATGCTGCAGACAAAGAATCTACTCAGAAAGCAATCGATGGAATCACCAACAAAGTAAACTCAATCATTGACAAAATGAACACTCAATTCGAAGCCGTTGGGAAAGAATTCAACAACCTGGAAAGGAGACTAGAAAATTTGAATAAGAAAATGGAGGATGGGTTTTTAGATGTATGGACTTACAATGCAGAACTTCTTGTGCTCATGGAAAATGAAAGAACTCTGGATTTCCATGATTCAAATGTCAAGAACCTATATGATAAGGTCCGACTCCAGCTGAGAGACAATGCAAAAGAATTGGGCAACGGATGCTTCGAATTCTACCACAAGTGTGACAATGAATGCATGGAAAGTGTGAGAAATGGAACGTATGACTATCCACAATATTCAGAAGAATCAAGACTGAATAGAGAGGAAATAGACGGAGTCAAATTGGAATCAATGGGCACCTATCAGATATTATCAATCTACGCAACAGTGGCGAGTTCCCTAGCACTGGCAATCATGATAGCTGGTCTATCTTTTTGGATGTGTTCCAATGGATCATTGCAGTGCAGAATTTGCATCTAG
>A_/_H5N2|FJ686738|A/mallard/Maryland/897/2004
ATGAAAATGGAAAGAATAGTGATTGCCCTCGCAATAATCAGCATTGTCAGAGGTGACCAAATCTGCATTGGTTATCATGCAAACAATTCAACAGAGCAGGTTGATACAATCATGGAAAAGAATGTGACGGTCACACATGCTCAGGATATACTGGAAAAAGAGCACAATGGGAAACTTTGCAGTCTTAAAGGAGTGAGGCCCCTCATTCTGAAGGATTGCAGTGTAGCTGGATGGCTTCTTGGAAACCCAATGTGTGATGAATTCCTGAATGTACCAGAATGGTCATACATCGTGGAAAAAGATAATCCAGTCAATGGCCTGTGCTATCCAGGAGACTTCAGCGACTACGAAGAACTGAAGCATTTAATGAGCAGCACAAACCATTTTGAGAAAATTCAGATAATCCCTAGGAGTTCTTGGTCCAATCATGATGCCTCATCAGGAGTGAGTTCGGCATGCCCATACAATGGTAGATCTTCCTTTTTCAGGAATGTAGTGTGGTTGATCAAGAAGAATAATGCGTACCCAACAATAAAGAGGACCTATAACAACACCAATGTAGAAGACCTTTTAATAATATGGGGAATGCACCATCCTAATGATGCAGCTGAACAAACAAAACTCTACCAGAACTCGAACACTTATGTGTCTGTAGGAACATCAACACTGAACCAGAGATCAATCCCAGAAATAGCCACTAGACCCAAAGTGAACGGACAAAGTGGAAGAATGGAATTTTTCTGGACAATACTGAAGTCGAACGATGCAATCAGCTTTGAAAGTAATGGGAATTTTATAGCTCCTGAATATGCGTACAAAATTGTCAAGAAAGGAGATTCAGCAATCATGAGAAGTGAATTGGAGTATGGTAACTGTGACACCAAATGTCAGACTCCATTGGGTGCTATAAATTCCAGTATGCCCTTCCACAATGTTCATCCTCTTACCATTGGGGAGTGCCCCAAGTATGTCAAATCGGACAAACTGGTCCTTGCAACAGGACTAAGAAACGTACCCCAAAGAGAAACAAGAGGCCTATTTGGTGCAATAGCAGGATTCATAGAAGGAGGATGGCAAGGAATGGTTGACGGGTGGTACGGATACCATCATAGCAATGAGCAGGGAAGTGGATATGCTGCAGACAAAGAATCTACCCAGAAAGCAATCGATGGGATCACCAATAAAGTAAACTCAATCATTGACAAAATGAACACTCAATTCAAAGCCGTTGGGAAAGAATTCAACAACCTAGAAAGGAGAATAGAAAATTTGAATAAGAAAATGGAAGATGGGTTTTTAGATGTATGGACTTACAATGCAGAACTTCTCGTGCTCATGGAAAACGAAAGAACTCTGGATTTCCATGATTCAAATGTCAAGAACCTATACGATAAGGTCCGACTCCAGCTGAGAGACAATGCAAAAGAATTGGGCAACGGATGCTTTGAATTCTACCACAAGTGTGACAATGAATGCATGGAAAGTGTGAGAAATGGAACGTATGACTATCCGCAATATTCAGAAGAATCAAGACTGAACAGAGAGGAAATAGACGGAGTCAAATTGGAATCAATGGGCACCTATCAGATATTATCAATCTACTCAACAGTGGCGAGTTCCCTAGCACTGGCAATCATGATAGCTGGTCTATCTTTTTGGATGTGCTCCAATGGATCATTGCAGTGCAGAATTTGCATCTAG
>A_/_H5N1|CY034679|A/mute_swan/Michigan/451072/2006
ATGAAAATGGAAAGAATAGTGATTGCCCTCGCAATAATCAGCATTGTCAAAGGTGACCAAATTTGCATTGGTTACCATGCAAACAATTCAACAGAGCAGGTTGATACAATCATGGAAAAGAATGTGACGGTCACACATGCTCAGGATATACTGGAAAAGGAGCACAATGGGAAACTTTGCAGTCTTAAAGGAGTGAGGCCCCTCATTCTGAAGGATTGCAGTATAGCTGGATGGCTTCTAGGAAACCCAATGTGTGATGAATTCCTGAATGTACCAGAATGGTCATACATCGTGGAAAAAGATAATCCAGTCAATGGCCTGTGCTATCCAGGAGACTTCAGAGACTACGAAGAACTGAAGCATTTAATGAGCAGCACAAACCATTTTAAGAAAATTCAGATAATCCCTAGGAGTTCTTGGTCCAATCATGAGGCCTCATCAGGAGTGAGTTCGGCATGCCCATACAATGGTAGATCTTCCTTTTTCAGGAATGTAGTGTGGTTGATCAAGAAGAATAATGCGTACCCAACAATAAAGAGGACCTATAACAACACCAATGTAGAAGACCTTTTAATAATATGGGGAATACACCACCCTAATGATGCAGCTGAACAAACAAAACTCTACCAGAACTCGAACACTTATGTGTCTGTAGGAACATCAACACTGAACCAGAGATCAATCCCAGAAATAGCCACTAGACCCAAAGTGAACGGACAAAGTGGAAGAATGGAATTTTTCTGGACAATACTGAAGTCGAACGATGCAATCAGCTTTGAAAGTAATGGGAATTTTATAGCTCCTGAATATGCGTACAAAATTGTCAAGAAAGGAGATTCAGCAATCATGAGAAGTGAATTGGAGTATGGTAACTGTGACACCAAATGTCAGACTCCATTGGGTGCTATAAATTCCAGTATGCCCTTCCACAATGTTCATCCTCTTACCATTGGGGAATGCCCCAAGTATGTCAAATCGGACAAACTGGTCCTTGCAACAGGACTAAGAAACGTACCCCAAAGAGAAACAAGAGGCCTATTTGGTGCAATAGCAGGATTCATAGAAGGAGGATGGCAAGGAATGGTTGACGGGTGGTACGGATACCATCATAGCAATGAGCAGGGAAGTGGATATGCTGCAGACAAAGAATCTACCCAGAAAGCAATCGATGGGATCACCAATAAAGTAAACTCAATCATTGACAAAATGAACACTCAATTCGAAGCCGTTGGGAAAGAATTCAACAACCTAGAAAGGAGAATAGAAAATTTGAATAAGAAAATGGAAGATGGGTTTTTAGATGTATGGACTTACAATGCAGAACTTCTCGTGCTCATGGAAAACGAAAGAACTCTGGATTTCCATGATTCAAATGTCAAGAACCTATACGATAAGGTCCGACTCCAGCTGAGAGACAATGCAAAAGAATTGGGCAACGGATGCTTCGAATTCTACCACAAGTGTGACAATGAATGCATGGAAAGTGTGAGAAATGGAACGTATGACTATCCGCAATATTCAGAAGAATCAAGACTGAACAGAGAGGAAATAGACGGAGTCAAATTGGAATCAATGGGCACCTATCAGATATTATCAATCTACTCAACAGTGGCGAGTTCCCTAGCACTGGCAATCATGATAGCTGGTCTATCTTTTTGGATGTGTTCCAATGGATCATTGCAGTGCAGAATTTGCATCTAG
>A_/_H5N1|EF491876|A/mallard/ON/499/2005
ATGAAAATGGAAAGAATAGTGATTGCCCTCGCAATAATCAGCATTGTCAAAGGTGACCAAATTTGCATTGGTTACCATGCAAACAATTCAACAGAGCAGGTTGATACAATCATGGAAAAGAATGTGACGGTCACACATGCTCAGGATATACTGGAGAAAGAGCACAATGGGAAACTTTGCAGTCTTAAAGGAGTGAGGCCCCTCGTTCTGAAGGATTGCAGTGTAGCTGGATGGCTTCTTGGAAACCCAATGTGTGATGAATTCCTGAATGTACCAGAATGGTCATACATCGTGGAAAAAGATAATCCAGTCAATGGCCTGTGCTATCCAGGAGACTTCAGCGACTACGAAGAACTGAGGCATTTAATGAGCAGCACAAACCATTTTGAGAAAATTCAGATAATCCCTAGGAGTTCTTGGTCCAATCATGATGCCTCATCAGGAGTGAGTTCGGCATGCCCATACAATGGTAGATCTTCCTTTTTCAGGAATGTAGTGTGGTTGATCAAGAAGAATAATGCGTACCCAACAATAAAGAGGACCTATAACAACACCAATGTAGAAGACCTTTTAATAATATGGGGAATACACCACCCTAATGATGCAGCTGAACAAACAAAACTCTACCAGAACTCGAACACTTATGTGTCTGTAGGAACATCAACACTGAACCAGAGATCAATCCCAGAAATAGCCACTAGACCCAAAGTGAACGGGCAAAGTGGAAGAATGGAATTTTTCTGGACAATACTGAAGTCGAACGATGCAATCAGCTTTGAAAGTAATGGGAATTTTATAGCTCCTGAATATGCGTACAAAATTGTCAAGAAAGGAGATTCAGCAATCATGAGAAGTGAATTGGAGTATGGTAACTGTGACACCAAATGTCAGACTCCATTGGGTGCTATAAATTCCAGTATGCCCTTCCACAATGTTCATCCTCTTACCATTGGGGAGTGCCCCAAGTATGTCAAATCGGACAAACTGGTCCTTGCAACAGGACTAAGAAACGTACCCCAAAGAGAAACAAGAGGCCTATTTGGTGCAATAGCAGGATTCATAGAAGGAGGATGGCAAGGAATGGTTGACGGGTGGTACGGATACCATCATAGCAATGAGCAGGGAAGTGGATATGCTGCAGACAAAGAATCTACCCAGAAAGCAATCGATGGGATCACCAATAAAGTAAACTCAATCATTGACAAAATGAACACTCAATTCGAAACCGTTGGGAAAGAATTCAACAACCTAGAAAGGAGAATAGAAAATTTGAATAAGAAAATGGAAGATGGGTTTTTAGATGTATGGACTTACAATGCAGAACCTCTCGTGCTCATGGAAAACGAAAGAACTCTGGATTTCCATGATTCAAATGTCAAGAACCTATACGATAAGGTCCGACTCCAGCTGAGAGACAATGCAAAAGAACTGGGCAACGGATGCTTCGAATTCTACCACAAGTGTGACAATGAATGCATGGAAAGTGTGAGAAATGGAACGTATGACTATCCGCAATATTCAGAAGAATCAAGACTGAACAGAGAGGAAATAGACGGAGTCAAATTGGAATCAATGGGCACCTATCAGATATTATCAATCTACTCAACAGTGGCGAGTTCCCTAGCACTGGCAATCATGATAGCTGGTCTATCTTTTTGGATGTGTTCCAATGGATCATTGCAGTGCAGAATTTGCATCTAG
>A_/_H5N1|EF405825|A/mallard/ON/499/2005
ATGAAAATGGAAAGAATAGTGATTGCCCTCGCAATAATCAGCATTGTCAAAGGTGACCAAATTTGCATTGGTTACCATGCAAACAATTCAACAGAGCAGGTTGATACAATCATGGAAAAGAATGTGACGGTCACACATGCTCAGGATATACTGGAGAAAGAGCACAATGGGAAACTTTGCAGTCTTAAAGGAGTGAGGCCCCTCATTCTGAAGGATTGCAGTGTAGCTGGATGGCTTCTTGGAAACCCAATGTGTGATGAATTCCTGAATGTACCAGAATGGTCATACATCGTGGAAAAAGATAATCCAGTCAATGGCCTGTGCTATCCAGGAGACTTCAGCGACTACGAAGAACTGAAGCATTTAATGAGCAGCACAAACCATTTTGAGAAAATTCAGATAATCCCTAGGAGTTCTTGGTCCAATCATGATGCCTCATCAGGAGTGAGTTCGGCATGCCCATACAATGGTAGATCTTCCTTTTTCAGGAATGTAGTGTGGTTGATCAAGAAGAATAATGCGTACCCAACAATAAAGAGGACCTATAACAACACCAATGTAGAAGACCTTTTAATAATATGGGGAATACACCACCCTAATGATGCAGCTGAACAAACAAAACTCTACCAGAACCCGAACACTTATGTGTCTGTAGGAACATCAACACTGAACCAGAGATCAATCCCAGAAATAGCCACTAGACCCAAAGTGAACGGGCAAAGTGGAAGAATGGAATTTTTCTGGACAATACTGAAGTCGAACGATGCAATCAGCTTTGAAAGTAATGGGAATTTTATAGCTCCTGAATATGCGTACAAAAATGTCAAGAAAGGAGATTCAGCAATCATGGGAAGTGAATTGGAGTATGGTAACTGTGACACCAAATGTCAGACTCCATTGGGTGCTATAAATTCCAGTATGCCCTTCCACAATGTTCATCCTCTTACCATTGGGGAGTGCCCCAAGTATGTCAAATCGGACAAACTGGTCCTTGCAACAGGACTAAGAAACGTACCCCAAAGAGGAACAAGAGGCCTATTTGGTGCAATAGCAGGATTCATAGAAGGAGGATGGCAAGGAATGGTTGACGGGTGGTACGGATACCATCATAGCAATGAGCAGGGAAGTGGATATGCTGCAGACAAAGAATCTACCCAGAAAGCAATCGATGGGATCACCAATAAAGTAAACTCAATCATTGACAAAATGAACACTCAATTCGAAACCGTTGGGAAAGAATTCAACAACCTAGAAAGGAGAATAGAAAATTTGAATAAGAAAATGGAAGATGGGTTTTTAGATGTATGGACTTACAATGCAGAACTTCTCGTGCTCATGGAAAACGAAAGAACTCTGGATTTCCATGATTCAAATGTCAAGAACCTATACGATAAGGTCCGACTCCAGCTGAGAGACAATGCAAAAGAACTGGGCAACGGATGCTTCGAATTCTACCACAAGTGTGACAATGAATGCATGGAAAGTGTGAGAAATGGAACGTATGACTATCCGCAATATTCAGAAGAATCAAGACTGAACAGAGAGGAAATAGACGGAGTCAAATTGGAATCAATGGGCACCTATCAGATATTATCAATCTACTCAACAGTGGCGAGTTCCCTAGCACTGGCAATCATGATAGCTGGTCTATCTTTTTGGATGTGTTCCAATGGATCATTGCAGTGCAGAATTTGCATCTAG
>A_/_H5N2|CY028235|A/mallard/Maryland/182/2006
ATGAAAATGGAAAGAATAGTGATTGCCCTCGCAATAATCAGCATTGTCAAAGGTGACCAAATTTGCATTGGTTACCATGCAAACAATTCAACAGAGCAGGTTGATACAATCATGGAAAAGAATGTGACGGTCACACATGCTCAGGATATACTGGAGAAAGAGCACAATGGGAAACTTTGCAGTCTTAAAGGAGTGAGGCCCCTCATTCTGAAGGATTGCAGTGTAGCTGGATGGCTTCTTGGAAACCCAATGTGTGATGAATTCCTGAATGTACCAGAATGGTCATACATCGTGGAAAAAGATAATCCAGTCAATGGCCTGTGCTATCCAGGAGACTTCAGCGACTACGAAGAACTGAAGCATTTAATGAGCAGCACAAACCATTTTGAGAAAATTCAGATAATCCCTAGGAGTTCTTGGTCCAATCATGATGCCTCATCAGGAGTGAGTTCGGCATGCCCATACAATGGTAGATCTTCCTTTTTCAGGAATGTAGTGTGGTTGATCAAGAAGAATAATGCGTACCCAACAATAAAGAGGACCTATAACAACACCAATGTAGAAGACCTTTTAATAATATGGGGAATACACCACCCTAATGATGCAGCTGAACAAACAAAACTCTACCAGAACTCGAACACTTATGTGTCTGTAGGAACATCAACACTGAACCAGAGATCAATCCCAGAAATAGCCACTAGACCCAAAGTGAACGGACAAAGTGGAAGAATGGAATTTTTCTGGACAATACTGAAGTCGAACGATGCAATCAGCTTTGAAAGTAATGGAAATTTTATAGCTCCTGAATATGCGTACAAAATTGTCAAGAAAGGAAATTCAGCAATCATGAGAAGTGAATTGGAGTATGGTAACTGTGACACCAAATGTCAGACTCCATTGGGTGCTATAAATTCCAGTATGCCCTTCCACAATGTTCATCCTCTTACCATTGGGGAGTGCCCCAAGTATGTCAAATCGGACAAACTGGTCCTTGCAACAGGACTAAGAAACGTACCCCAAAGAGAAACAAGAGGCCTATTTGGTGCAATAGCAGGATTCATAGAAGGAGGATGGCAAGGAATGGTTGACGGGTGGTACGGATACCATCATAGCAATGAGCAGGGAAGTGGATATGCTGCAGACAAAGAATCTACCCAGAAAGCAATCGATGGGATCACCAATAAAGTAAACTCAATCATTGACAAAATGAACACTCAATTCGAAGCCGTTGGGAAAGAATTCAACAATCTAGAAAGGAGAATAGAAAATTTGAATAAGAAAATGGAAGATGGGTTTTTAGATGTATGGACTTACAATGCAGAACTTCTCGTGCTCATGGAAAACGAAAGAACTCTGGATTTCCATGATTCAAATGTCAAGAACCTATACGATAAGGTCCGACTCCAGCTGAGAGACAATGCAAAAGAATTGGGCAACGGATGCTTCGAATTCTACCACAAGTGTGACAATGAATGCATGGAAAGTGTGAGAAATGGAACGTATGACTATCCGCAATATTCAGAAGAATCAAGACTGAACAGAGAGGAAATAGACGGAGTCAAATTGGAATCAATGGGCACCTATCAGATATTATCAATCTACTCAACAGTGGCGAGTTCCCTAGCACTGGCAATCATGATAGCTGGTCTATCTTTTTGGATGTGTTCCAATGGATCATTGCAGTGCAGAATTTGCATCTAG
>A_/_H5N2|GU050075|A/green_winged_teal/Delaware/468157-6/2006
ATGAAAATGGAAAGAATAGTGATTGCCCTCGCAATAATCAGCATTGTCAAAGGTGACCAAATTTGCATTGGTTACCATGCAAACAATTCAACAGAGCAGGTTGATACAATCATGGAAAAGAATGTGACGGTCACACATGCTCAGGATATACTGGAGAAAGAGCACAATGGGAAACTTTGCAGTCTTAAAGGAGTGAGGCCCCTCATTCTGAAGGATTGCAGTGTAGCTGGATGGCTTCTTGGAAACCCAATGTGTGATGAATTCCTGAATGTACCAGAATGGTCATACATCGTGGAAAAAGATAATCCAGTCAATGGCCTGTGCTATCCAGGAGACTTCAGCGACTACGAAGAACTGAAGCATTTAATGAGCAGCACAAACCATTTTGAGAAAATTCAGATAATCCCTAGGAGTTCTTGGTCCAATCATGATGCCTCATCAGGAGTGAGTTCGGCATGCCCATACAATGGTAGATCTTCCTTTTTCAGGAATGTAGTGTGGTTGATCAAGAAGAATAATGCGTACCCAACAATAAAGAGGACCTATAACAACACCAATGTAGAAGACCTTTTAATAATATGGGGAATACACCACCCTAATGATGCAGCTGAACAAACAAAACTCTACCAGAACTCGAACACTTATGTGTCTGTAGGAACATCAACACTGAACCAGAGATCAATCCCAGAAATAGCCACTAGACCCAAAGTGAACGGACAAAGTGGAAGAATGGAATTTTTCTGGACAATACTGAAGTCGAACGATGCAATCAGCTTTGAAAGTAATGGGAATTTTATAGCTCCTGAATATGCGTACAAAATTGTCAAGAAAGGAGATTCAGCAATCATGAGAAGTGAATTGGAGTATGGTAACTGTGACACCAAATGTCAGACTCCATTGGGTGCTATAAATTCCAGTATGCCCTTCCACAATGTTCATCCTCTTACCATTGGGGAGTGCCCCAAGTATATCAAATCGGACAAACTGGTCCTTGCAACAGGACTAAGAAACGTACCCCAAAGAAAAACAAGAGGCCTATTTGGTGCAATAGCAGGATTCATAGAAGGAGGATGGCAAGGAATGGTTGACGGGTGGTACGGATACCATCATAGCAATGAGCAGGGAAGTGGATATGCTGCAGACAAAGAATCTACCCAGAAAGCAATCGATGGGATCACCAATAAAGTAAACTCAATCATTGACAAAATGAACACTCAATTCGAAGCCGTTGGGAAAGAATTCAACAACCTAGAAAGGAGAATAGAAAATTTGAATAAGAAAATGGAAGATGGGTTTTTAGATGTATGGACTTACAATGCAGAACTTCTCGTGCTCATGGAAAACGAAAGAACTCTGGATTTCCATGATTCAAATGTCAAGAACCTATACGATAAGGTCCGACTCCAGCTGAGAGACAATGCAAAAGAATTGGGCAACGGGTGCTTCGAATTCTACCACAAGTGTGACAATGAATGCATGGAAAGTGTGAAAAATGGAACTTATGACTATCCGCAATATTCAGAAGAATCAAGACTGAACAGAGAGGAAATAGACGGAGTCAAATTGGAATCAATGGGCACCTATCAGATATTATCAATCTACTCAACAGTGGCGAGTTCCCTAGCACTGGCAATCATGATGGCTGGTCTATCTTTTTGGATGTGTTCCAATGGATCATTACAGTGCAGAATTTGCATCTAG
>A_/_H5N2|GU050023|A/mallard/Illinois/464067-5/2006
ATGAAAATGGAAAGAATAGTGATTGCCCTCGCAATAATCAGCATTGTCAAAGGTGACCAAATTTGCATTGGTTACCATGCAAACAATTCAACAGAGCAGGTTGATACAATCATGGAAAAGAATGTGACGGTCACACATGCTCAGGATATACTGGAAAAAGAGCACAATGGGAAACTTTGCAGTCTTAAAGGAGTGAGGCCCCTCATTCTGAAGGATTGCAGTGTAGCTGGATGGCTTCTTGGAAACCCAATGTGTGATGAATTCCTGAATGTACCAGAATGGTCATACATCGTGGAAAAAGATAATCCAGTCAATGGCCTGTGCTACCCAGGAGAATTCAGCGACTACGAAGAACTGAAGCATTTAACGAGCAGCACAAACCATTTTGAGAAAATTCAGATAATCCCTAGGAGTTCTTGGTCCAATCATGATGCCTCATCAGGAGTGAGTTCGGCATGCCCATACAATGGTAGATCTTCCTTTTTCAGGAATGTAGTGTGGTTGATCAAGAAGAATAATGCGTACCCAACAATAAAGAGGACCTATAAGAACACCAATGTAGAAGACCTTTTAATAATATGGGGAATACACCACCCTAATGATGCAGATGAACAAACAAAACTCTACCAGAACTCGAACACTTATGTGTCTGTAGGAACATCAACACTGAACCAGAGATCAATCCCAGAAATAGCCACTAGACCCAAAGTGAACGGACAAAGTGGAAGAATGGAATTTTTCTGGACAATACTGAAGTCGAACGATGCAATCAGCTTTGAAAGTAATGGGAATTTTATAGCTCCTGAATATGCGTACAAAATTGTCAAGAAAGGAGATTCAGCAATCATGAGAAGTGAATTGGAGTATGGCAACTGTGACACCAAATGTCAGACTCCATTGGGTGCTATAAATTCCAGTATGCCCTTCCACAATGTTCATCCTCTTACCATTGGGGAGTGCCCCAAGTATGTCAAATCGGACAAACTGGTCCTTGCAACAGGACTAAGAAACGTACCCCAAAGAGAAACAAGAGGCCTATTTGGTGCAATAGCAGGATTCATAGAAGGAGGATGGCAAGGAATGGTTGACGGGTGGTACGGATACCATCATAGCAATGAGCAGGGAAGTGGATATGCTGCAGACAAAGAATCTACCCAGAAAGCAATCGATGGGATCACCAATAAAGTAAACTCAATCATTGACAAAATGAACACTCAATTCGAAGCCGTTGGGAAAGAATTCAACAACCTAGAAAGGAGAATAGAAAATTTGAATAAGAAAATGGAAGATGGGTTTTTAGATGTGTGGACTTACAATGCAGAACTTCTCGTGCTCATGGAAAACGAAAGAACTCTGGATTTCCATGATTCAAATGTCAAGAACCTATACGATAAGGTCCGACTCCAGCTGAGAGACAATGCAAAAGAATTGGGCAACGGATGCTTCGAATTCTACCACAAGTGTGACAATGAATGCATGGAAAGTGTGAGAAATGGAACGTATGACTATCCGCAATATTCAGAAGAATCAAGACTGAACAGAGAGGAAATAGACGGAGTCAAATTGGAATCAATGGGCACCTATCAGATATTATCAATCTACTCAACAGTGGCGAGTTCCCTAGCACTGGCAATCATGATAGCTGGTCTATCTTTTTGGATGTGCTCCAATGGATCATTGCAGTGCAGAATTTGCATCTAG
>A_/_H5N2|GU050008|A/duck/Michigan/463796-7/2006
ATGAAAATGGAAAGAATAGTGATTGCCCTCGCAATAATCAGCATTGTCAAAGGTGACCAAATTTGCATTGGTTACCATGCAAACAATTCAACAGAGCAGGTTGATACAATCATGGAAAAGAATGTGACGGTCACACATGCTCAGGATATACTGGAAAAAGAGCACAATGGGAAGCTTTGCAGTCTTAAAGGAGTGAGGCCCCTCATTCTGAAGGATTGCAGTGTAGCTGGATGGCTTCTTGGAAACCCAATGTGTGATGAATTCCTGAATGTACCAGAATGGTCATACATCGTGGAAAAAGATAATCCAGTCAATGGCCAGTGCTATCCAGGAGACTTCAGCGACTACGAAGAACTGAAGCATTTAATGAGCAGCACAAACCATTTTGAGAAAATTCAGATAATCCCTAGGAGTTCTTGGTCCAATCATGATGCCTCATCAGGAGTGAGTTCGGCATGTCCATACAATGGTAGATCTTCCTTTTTCAGGAATGTAGTGTGGTTGATCAAGAAGAATAATGCGTACCCAACAATAAAGAGGACCTATAACAACACCAATGTAGAAGACCTTTTAATAATATGGGGAATACACCACCCTAATGATGCAGCTGAACAAACAAAACTCTACCAGAACTCGAACACTTATGTGTCTGTAGGAACATCAACACTGAACCAGAGATCAATCCCAGAAATAGCCACTAGACCCAAAGTGAACGGACAAAGTGGAAGAATGGAATTTTTCTGGACAATACTGAAGTCGAACGATGCAATCAGCTTTGAAAGTAATGGAAATTTTATAGCTCCTGAATATGCGTACAAAATTGTCAAGAAAGGAGATTCAGCAATCATGAGAAGTGAATTGGAGTATGGTAACTGTGACACCAAATGTCAGACTCCATTGGGTGCTATAAATTCCAGTATGCCCTTCCACAATGTTCATCCTCTTACCATTGGGGAATGCCCCAAGTATGTCAAATCGGACAAACTGGTCCTTGCAACAGGACTAAGAAACGTACCCCAAAGAGAAACAAGAGGCCTATTTGGTGCAATAGCAGGATTCATAGAAGGAGGATGGCAAGGAATGGTTGACGGGTGGTACGGGTACCATCATAGCAATGAGCAGGGAAGTGGATATGCTGCAGACAAAGAATCTACCCAGAAAGCAATCGATGGGATCACCAATAAAGTAAACTCAATCATTGACAAAATGAACACTCAATTCGAAGCCGTTGGGAAAGAATTCAACAACCTAGAAAGGAGAATAGAAAATTTGAATAAGAAAATGGAAGATGGGTTTTTAGGTGTATGGACTTACAATGCAGAACTTCTCGTGCTCATGGAAAACGAAAGAACTCTGGATTTCCATGATTCAAATGTCAAGAACCTATACGATAAGGTCCGACTCCAGCTGAGAGACAACGCAAAAGAATTGGGCAACGGATGCTTCGAATTCTACCACAAGTGTGACAATGAATGCATGGAAAGTGTGAGAAATGGAACGTATGACTATCCGCAATATTCAGAAGAATCAAGACTGAACAGAGAGGAAATAGACGGAGTCAAATTGGAATCAATGGGCACCTATCAGATATTATCAATCTACTCAACAGTGGCGAGTTCCCTAGCACTGGCAATCATGATAGCTGGTCTATCTTTTTGGATGTGTTCCAATGGATCATTGCAGTGCAGAATTTGCATCTAG
>A_/_H5N2|GU049935|A/duck/New_York/483239/2007
ATGAAAATGGAAAGAATAGTGATTGCCCTCGCAATAATCAGCATTGTCAAAGGTGACCAAATTTGCATTGGTTACCATGCAAACAATTCAACAGAGCAGGTTGATACAATCATGGAAAAGAATGTGACGGTCACACATGCTCAGGATATACTGGAGAAAGAGCACAATGGGAAACTTTGCAGTCTTAAAGGAGTGAGGCCCCTCATTCTGAAGGATTGCAGTGTAGCTGGATGGCTTCTTGGAAACCCAATGTGTGATGAATTCCTGAATGTACCAGAATGGTCATACATCGTGGAAAAAGATAATCCAGTCAATGGCCTGTGCTATCCAGGAGACTTCAGCGACTACGAAGAACTGAAGCATTTAATGAGCAGCACAAACCATTTTGAGAAAATTCAGATAATCCCTAGGAGTTCTTGGTCCAATCATGATGCCTCATCAGGAGTGAGCTCGGCATGCCCATACAATGGTAGATCTTCCTTTTTCAGGAATGTAGTGTGGTTGATCAAGAAGAATAATGCGTACCCAACAATAAAGAGGACCTATAACAACACCAATGTAGAAGACCTTTTAATAATATGGGGAATACACCACCCTAATGATGCAGCTGAACAAACAAAACTCTACCAAAACTCGAACACTTATGTGTCTGTAGGAACATCAACACTGAACCAGAGATCAATCCCAGAAATAGCCACTAGACCCAAAGTGAACGGACAAAGTGGAAGAATGGAATTTTTCTGGACAATACTGAAGTCGAATGATGCAATCAGCTTTGAAAGTAATGGGAATTTTATAGCTCCTGAATATGCGTACAAAATTGTCAAGAAGGGAGATTCAGCAATCATGAGAAGTGAATTGGAGTATGGTAACTGTGACACCAAATGTCAGACTCCATTGGGTGCTATAAATTCCAGTATGCCCTTCCACAATGTTCATCCTCTTACCATTGGGGACTGCCCCAAGTATGTCAAATCGGACAAACTGGTCCTTGCAACAGGACTAAGAAACGTACCCCAAAGAGAAACAAGAGGCCTATTTGGTGCAATAGCAGGATTCATAGAAGGAGGATGGCAAGGAATGGTTGACGGGTGGTACGGATACCATCATAGCAATGAGCAGGGAAGTGGATATGCTGCAGACAAAGAATCTACCCAGAAAGCAATCGATGGGATCACCAATAAAGTAAACTCAATCATTGACAAAATGAACACTCAATTCGAAGCCGTTGGGAAAGAATTCAACAACCTAGAAAGGAGAATAGAAAATTTGAATAAGAAAATGGAAGATGGGTTTTTAGATGTATGGACTTACAATGCAGAACTTCTCGTGCTCATGGAAAACGAAAGAACTCTGGATTTCCATGATTCAAATGTCAAGAACCTATACGATAAGGTCCGACTCCAGCTGAGAGACAATGCAAAAGAATTGGGCAACGGATGCTTCGAATTCTACCACAAGTGTGACAATGAATGCATGGAAAGTGTGAGAAATGGAACGTATGACTATCCGCAATATTCAGAAGAATCAAGACTGAACAGAGAGGAAATAGACGGAGTCAAATTGGAATCAATGGGCACCTATCAGATATTATCAATCTACTCAACAGTGGCGAGTTCCCTAGCACTGGCAATCATGATAGCTGGTCTATCTTTTTGGATGTGTTCCAATGGATCATTGCAGTGCAGAATTTGCATCTAG
>A_/_H5N2|GU049865|A/avian/New_Jersey/437109/2006
ATGAAAATGGAAAGAATAGTGATTGCCCTCGCAATAATCAGCATTGTCAAAGGTGACCAAATCTGCATTGGTTATCATGCAAACAATTCAACAGAGCAGGTTGATACAATCATGGAAAAGAATGTGACGGTCACACACGCTCAGGATATACTGGAAAAAGAGCACAATGGGAAACTTTGCAGTCTTAAAGGAGTGAGGCCCCTCATTCTGAAGGATTGCAGTGTAGCTGGATGGCTTCTTGGAAACCCAATGTGTGATGAATTCCTGAATGTGCCAGAATGGTCATATATCGTGGAAAAAGATAATCCAGTCAATGGCCTGTGCTATCCAGGAGACTTCAGCGACTACGGAGAACTGAAGCATTTAATGAGCAGCACAAACCATTTTGAGAAAATTCAGATAATCCCTAGGAGTTCTTGGTCCAATCATGATGCCTCATCAGGAGTGAGTTCGGCATGCCCATACATTGGTAGATCTTCCTTTTTCAGGAATGTAGTGTGGTTGATCAAGAAGAATAATGCGTACCCAACAATAAAGAGGACCTATAACAACACCAATGTAGAAGACCTTTTAATAATATGGGGAATACACCACCCTAATGATGCAGCTGAACAAACAAAGCTCTACCAGAATTCGAACACTTATGTGTCTGTAGGAACATCAACACTGAACCAGAGATCAGTCCCAGAAATAGCAACTAGACCCAAAGTGAACGGACAAAGTGGAAGAATGGAATTTTTCTGGACAATACTGAAGTCGAACGATGCAATCAGCTTTGAAAGTAATGGGAATTTTATAGCTCCTGAATATGCGTACAAAATTGTCAAGAAAGGAGATTCAGCAATCATGAGAAGTGAATTGGAGTATGGTAACTGTGACACCAAATGTCAGACTCCATTGGGTGCTATAAATTCCAGTATGCCCTTCCACAATGTTCATCCTCTTACCATTGGGGAGTGCCCCAAGTATGTCAAATCGGACAAACTGGTCCTTGCAACAGGACTAAGAAACATACCCCAAAGAGAAACAAGAGGCCTATTTGGTGCAATCGCAGGATTCATAGAAGGAGGATGGCAAGGAATGGTTGACGGGTGGTACGGATACCATCATAGCAATGAGCAGGGAAGTGGGTATGCTGCAGACAAAGAATCTACCCAGAAAGCAATCGATGGGATCACCAATAAAGTAAACTCAATCATTGACAAAATGAACACCCAATTCGAAGCCGTTGGGAAAGAATTCAACAACCTAGAAAGGAGAATAGAAAATTTGAATAAGAAAATGGAAGATGGGTTTTTAGATGTATGGACTTACAATGCAGAACTTCTCGTGCTCATGGAAAACGAAAGAACTCTGGATTTCCATGATTCAAATGTCAAGAACCTATACGATAAGGTCCGACTCCAGTTGAGAGACAATGCAAAAGAATTGGGCAACGGATGCTTTGAATTCTACCACAAGTGTGACAATGAATGCATGGAAAGTGTGAGAAATGGAACGTATGACTATCCGCAATATTCAGAAGAATCAAGACTGAACAGAGAGGAAATAGACGGAGTCAAATTGGAGTCAATGGGCACCTATCAGATATTATCAATCTACTCAACAGTGGCGAGTTCCCTAGCACTGGCAATCATGATAGCTGGTCTATCTTTTTGGATGTGCTCCAATGGATCATTGCAGTGCAGAATTTGCATCTAG
>A_/_H5N2|GQ923533|A/duck/New_York/504372/2007
ATGAAAATGGAAAGAATAGTGATTGCCCTCGCAATAATCAGCATTGTCAAAGGTGACCAAATTTGCATTGGTTACCATGCAAACAATTCAACAGAGCAGGTTGATACAATCATGGAAAAGAATGTGACGGTCACACATGCTCAGGATATACTGGAGAAAGAGCACAATGGGAAACTTTGCAGTCTTAAAGGAGTGAGGCCCCTCATTCTGAAGGATTGCAGTGTAGCTGGATGGCTTCTTGGAAACCCAATGTGTGATGAATTCCTGAATGTACCAGAATGGTCATACATCGTGGAAAAAGATAATCCAGTCAATGGCCTGTGCTATCCAGGAGACTTCAGCGACTACGAAGAACTGAAGCATTTAATGAGCAGCACAAACCATTTTGAGAAAATTCAGATAATCCCTAGGAGTTCTTGGTCCAATCATGATGCCTCATCAGGAGTGAGCTCGGCATGCCCATACAATGGTAGATCTTCCTTTTTCAGGAATGTAGTGTGGTTGATCAAGAAGAATAATGCGTACCCAACAATAAAGAGGACCTATAACAACACCAATGTAGAAGACCTTTTAATAATATGGGGAATACACCACCCTAATAATGCAGCTGAACAAACAAAACTCTACCAAAACTCGAACACTTATGTGTCTGTAGGAACATCAACACTGAACCAGAGATCAATCCCAGAAATAGCCACTAGACCCAACGTGAACGGACAAAGTGGAAGAATGGAATTTTTCTGGACAATACTGAAGTCGAACGATGCAATCAGCTTTGAAAGTAATGGGAATTTTATAGCTCCTGAATATGCGTACAAAATTGTCAAGAAGGGAGATTCAGCAATCATGAGAAGTGAATTGGAGTATGGTAACTGTGACACCAAATGTCAGACTCCATTGGGTGCTATAAATTCCAGTATGCCCTTCCACAATGTTCATCCTCTTACCATTGGGGAGTGCCCCAAGTATGTCAAATCGGACAAACTGGTCCTTGCAACAGGACTAAGAAACGTACCCCAAAGAGAAACAAGAGGCCTATTTGGTGCAATAGCAGGATTCATAGAAGGAGGATGGCAAGGAATGGTTGACGGGTGGTACGGATACCATCATAGCAATGAGCAGGGAAGTGGATATGCTGCAGACAAAGAATCTACCCAGAAAGCAATCGATGGGATCACCAATAAAGTAAACTCAATCATTGACAAAATGAACACTCAATTCGAAGCCGTTGGGAAAGAATTCAACAACCTAGAAAGGAGAATAGAAAATTTGAATAAGAAAATGGAAGATGGGTTTTTAGGTGTATGGACTTACAATGCAGAGCTTCTCGTGCTCATGGAAAACGAAAGAACTCTGGATTTCCATGATTCAAATGTCAAGAACCTATACGATAAGGTCCGACTCCAGCTGAGAGACAATGCAAAAGAATTGGGCAACGGATGCTTCGAATTCTACCACAAGTGTGACAATGAATGCATAGAAAGTGTGAGAAATGGAACGTATGACTATCCGCAATATTCAGAAGAATCAAGACTGAACAGAGAGGAAATAGACGGAGTCAAATTGGAATCAATGGGCACCTATCAGATATTATCAATCTACTCAACAGTGGCGAGTTCCCTAGCACTGGCAATCATGATAGCTGGTCTATCTTTTTGGATGTGTTCCAATGGATCATTGCAGTGCAGAATTTGCATCTAG
>A_/_H5N2|GQ117161|A/turkey/New_York/465977/2006
ATGAAAATGGAAAGAATAGTGATTGCCCTCGCAATAATCAGCATTGTCAAAGGTGACCAAATTTGCATTGGTTACCATGCAAACAATTCAACAGAGCAGGTTGATACAATCATGGAAAAGAATGTGACGGTCACACATGCTCAGGATATACTGGAGAAAGAGCACAATGGGAAACTTTGCAGTCTTAAAGGAGTGAGGCCCCTCATTCTGAAGGATTGCAGTGTAGCTGGATGGCTTCTTGGAAACCCAATGTGTGATGAATTCCTGAATGTACCAGAATGGTCATACATCGTGGAAAAAGATAATCCAGTCAATGGCCTGTGCTATCCAGGAGACTTCAGCGACTACGAAGAACTGAAGCATTTAATGAGCAGCACAAACCATTTTGAGAAAATTCAGATAATCCCTAGGAGTTCTTGGTCCAATCATGATGCCTCATCAGGAGTGAGCTCGGCATGCCCATACAATGGTAGATCTTCCTTTTTCAGGAATGTAGTGTGGTTGATCAAGAAGAATAATGCGTACCCAACAATAAAGAGGACCTATAACAACACCAATGTAGAAGACCTTTTAATAATATGGGGAATACACCACCCTAATGATGCAGCTGAACAAACAAAACTCTACCAAAACTCGAACACTTATGTGTCTGTAGGAACATCAACACTGAACCAGAGATCAATCCCAGAAATAGCCACTAGACCCAAAGTGAACGGACAAAGTGGAAGAATGGAATTTTTCTGGACAATACTGAAGTCGAACGATGCAATCAGCTTTGAAAGTAATGGGAATTTTATAGCTCCTGAATATGCGTACAAAATTGTCAAGAAGGGAAATTCAGCAATCATGAGAAGTGAATTGGAGTATGGTAACTGTGACACCAAATGTCAGACTCCATTGGGTGCTATAAATTCCAGTATGCCCTTCCACAATGTTCATCCTCTTACCATTGGGGAGTGCCCCAAGTATGTCAAATCGGACAAACTGGTCCTTGCAACAGGACCAAGAAACGTACCCCAAAGAGAAACAAGAGGCCTATTTGGTGCAATAGCAGGATTCATAGAAGGAGGATGGCAAGGAATGGTTGACGGGTGGTACGGATACCATCATAGCAATGAGCAGGGAAGTGGATATGCTGCAGACAAAGAATCTACCCAGAAAGCAATCGATGGGATCACCAATAAAGTAAACTCAATCATTGACAAAATGAACACTCAATTCGAAGCCGTTGGGAAAGAATTCAACAACCTAGAAAGGAGAATAGAAAATTTGAATAAGAAAATGGAAGATGGGTTTTTAGATGTATGGACTTACAATGCAGAACTTCTCGTGCTCATGGAAAACGAAAGAACTCTGGATTTCCATGATTCAAATGTCAAGAACCTATACGATAAGGTCCGACTCCAGCTGAGAGACAATGCAAAAGAATTGGGCAACGGATGCTTCGAATTCTACCACAAGTGTGACAATGAATGCATGGAAAGTGTGAGAAATGGAACGTATGACTATCCGCAATATTCAGAAGAATCAAGACTGAACAGAGAGGAAATAGACGGAGTCAAATTGGAATCAATGGGCACCTATCAGATATTATCAATCTACTCAACAGTGGCGAGTTCCCTAGCACTGGCAATCATGATAGCTGGTCTATCTTTTTGGATGTGTTCCAATGGATCATTGCAGTGCAGAATTTGCATCTAG
>A_/_H5N2|GQ117265|A/duck/New_York/494165/2007
ATGAAAATGGAAAGAATAGTGATTGCCCTCGCAATAATCAGCATTGTCAAAGGTGACCAAATTTGCATTGGTTACCATGCAAACAATTCAACAGAGCAGGTTGATACAATCATGGAAAAGAATGTGACGGTCACACATGCTCAGGATATACTGGAGAAAGAGCACAATGGGAAACTTTGCAGTCTTAAAGGAGTGAGGCCCCTCATTCTGAAGGATTGCAGTGTAGCTGGATGGCTTCTTGGAAACCCAATGTGTGATGAATTCCTGAATGTACCAGAATGGTCATACATCGTGGAAAAAGATAATCCAGTCAATGGCCTGTGCTATCCAGGAGACCTCAGCGACTACGAAGAACTGAAGCATTTAATGAGCAGCACAAACCATTTTGAGAAAATTCAGATAATCCCTAGGAGTTCTTGGTCCAATCATGATGCCTCATCAGGAGTGAGCTCGGCATGCCCATACAATGGTAGATCTTCCTTTTTCAGGAATGTAGTGTGGTTGATCAAGAAGAATAATGCGTACCCAACAATAAAGAGGACCTATAACAACACCAATGTAGAAGACCTTTTAATAATATGGGGAATACACCACCCTAATGATGCAGCTGAACAAACAAAACTCTACCAAAACTCGAACACTTATGTGTCTGTAGGAACGTCAACACTGAACCAGAGATCAATCCCAGAAATAGCCACTAGACCCAAAGTGAACGGACAAAGTGGAAGAATGGAATTTTTCTGGACAATACTGAAGTCGAATGATGCAATCAGCTTTGAAAGTAATGGGAATTTTATAGCTCCTGAATATGCGTACAAAATTGTCAAGAAGGGAGATTCAGCAATCATGAGAAGTGAATTGGAGTATGGTAACTGTGACACCAAATGTCAGACTCCATTGGGTGCTATAAATTCCAGTATGCCCTTCCACAATGTTCATCCTCTTACCATTGGGGAGTGCCCCAAGTATGTCAAATCGGACAAACTGGTCCTTGCAACAGGACTAAGAAACGTACCCCAAAGAGAAACAAGAGGCCTATTTGGTGCAATAGCAGGATTCATAGAAGGAGGATGGCAAGGAATGGTTGACGGGTGGTACGGATACCATCATAGCAATGAGCAGGGAAGTGGATATGCTGCAGACAAAGAATCTACCCAGAAAGCAATCGATGGGATCACCAATAAAGTAAACTCAATCATTGACAAAATGAACACTCAATTCGAAGCCGTTGGGAAAGAATTCAACAACCTAGAAAGGAGAATAGAAAATTTGAATAAGAAAATGGAAGATGGGTTTTTAGAAGTATGGACTTACAATGCAGAACTTCTCGTGCTCATGGAAAACGAAAGAACTCTGGATTTCCATGATTCAAATGTCAAGAACCTATACGATAAGGTCCGACTCCAGCTGAGAGACAATGCAAAAGAATTGGGCAATGGATGCTTCGAATTCTACCACAAGTGTGACAATGAATGCATAGAAAGTGTGAGAAATGGAACGTATGACTATCCGCAATATTCAGAAGAATCAAGACTGAACAGAGAGGAAATAGACGGAGTCAAATTGGAATCAATGGGCACCTATCAGATATTATCAATCTACTCAACAGTGGCGAGTTCCCTAGCACTGGCAATCATGATAGCTGGTCTATCTTTTTGGATGTGTTCCAATGGATCATTGCAGTGCAGAATTTGCATCTAG
>A_/_H5N2|GQ117249|A/duck/New_York/490722/2007
ATGAAAATGGAAAGAATAGTGATTGCCCTCGCAATAATCAGCATTGTCAAAAGTGACCAAATTTGCATTGGTTACCATGCAAACAATTCAACAGAGCAGGTTGATACAATCATGGAAAAGAATGTGACGGTCACACATGCTCAGGATATACTGGAGAAAGAGCACAATGGGAAACTTTGCAGTCTTAAAGGAGTGAGGCCCCTCATTCTGAAGGATTGCAGTGTAGCTGGATGGCTTCTTGGAAACCCAATGTGTGATGAATTCCTGAATGTACCAGAATGGTCATACATCGTGGAAAAAGATAATCCAGTCAATGGCCTGTGCTATCCAGGAGACTTCAGCGACTACGAAGAACTGAAGCATTTAATGAGCAGCACAAACCATTTTGAGAAAATTCAGATAATCCCTAGGAGTTCTTGGTCCAATCATGATGCCTCATCAGGAGTGAGCTCGGCATGCCCATACAATGGTAGATCTTCCTTTTTCAGGAATGTAGTGTGGTTGATCAAGAAGAATAATGCGTACCCAACAATAAAGAGGACCTATAACAACACCAATGTAGAAGACCTTTTAATAATATGGGGAATACACCACCCTAATGATGCAGCTGAACAAACAAAACTCTACCAAAACTCGAACACTTATGTGTCTGTAGGAACATCAACACTGAACCAGAGATCAATCCCAGAAATAGCCACTAGACCCAAAGTGAACGGACAAAGTGGAAGAATGGAATTTTTCTGGACAATACTGAAGTCGAATGATGCAATCAGCTTTGAAAGTAATGGGAATTTTATAGCTCCTGAATATGCGTACAAAATTGTCAAGAAGGGAGATTCAGCAATCATGAGAAGTGAATTGGAGTATGGTAACTGTGACACCAAATGTCAGACTCCATTGGGTGCTATAAATTCCAGTATGCCCTTCCACAATGTTCATCCTCTTACCATTGGGGAGTGCCCCAAGTATGTCAAATCGGACAAACTGGTCCTTGCAACAGGACTAAGAAACGTACCCCAAAGAGAAACAAGAGGCCTATTTGGTGCAATAGCAGGATTCATAGAAGGAGGATGGCAAGGAATGGTTGACGGGTGGTACGGATACCATCATAGCAATGAACAGGGAAGTGGATATGCTGCAGACAAAGAATCTACCCAGAAAGCAATCGATGGGATCACCAATAAAGTAAACTCAATCATTGACAAAATGAACACTCAATTCGAAACCGTTGGGAAAGAATTCAACAACCTAGAAAGGAGAATAGAAAATTTGAATAAGAAAATGGAAGATGGGTTTTTAGATGTATGGACTTACAATGCAGAACTTCTCGTGCTCATGGAAAACGAAAGAACTCTGGATTTCCATGATTCAAATGTCAAGAACCTATACGATAAGGTCCGACTCCAGCTGAGAGACAATGCAAAAGAATTGGGCAACGGATGCTTCGAATTCTACCACAAGTGTGACAATGAATGCATGGAAAGTGTGAGAAATGGAACGTATGACTATCCGCAATATTCAGAAGAATCAAGACTGAACAGAGAGGAAATAGACGGAGTCAAATTGGAATCAATGGGCACCTATCAGATATTATCAATCTACTCAACAGTGGCGAGTTCCCTAGCACTGGCAATCATGATAGCTGGTCTATCTTTTTGGATGTGTTCCAATGGATCATTGCAGTGCAGAATTTGCATCTAG
>A_/_H5N2|GQ117241|A/duck/New_York/489761/2007
ATGAAAATGGAAAGAATAGTGATTGCCCTCGCAATAATCAGCATTGTCAAAGGTGACCAAATTTGCATTGGTTACCATGCAAACAATTCAACAGAGCAGGTTGATACAATCATGGAAAAGAATGTGACGGTCACACATGCTCAGGATATACTGGAGAAAGAGCACAATGGGAAACTTTGCAGTCTTAAAGGAGTGAGGCCCCTCATTCTGAAGGATTGCAGTGTAGCTGGATGGCTTCTTGGAAACCCAATGTGTGATGAATTCCTGAATGTACCAGAATGGTCATACATCGTGGAAAAAGATAATCCAGTCAATGGCCTGTGCTATCCAGGAGACTTCAGCGACTACGAAGAACTGAAACATTTAATGAGCAGCACAAACCATTTTGAGAAAATTCAGATAATCCCTAGGAGTTCTTGGTCCAATCATGATGCCTCATCAGGAGTGAGCTCGGCATGCCCATACAATGGTAGATCTTCCTTTTTCAGGAATGTAGTGTGGTTGATCAAGAAGAATAATGCGTACCCAACAATAAAGAGGACCTATAACAACACCAATGTAGAAGACCTTTTAATAATATGGGGAATACACCACCCTAATGATGCAGCTGAACAAACAAAACTCTACCAAAACTCGAACACTTATGTGTCTGTAGGAACATCAACACTGAACCAGAGATCAATCCCAGAAATAGCCACTAGACCCAAAGTGAACGGACAAAGTGGAAGAATGGAATTTTTCTGGACAATACTGAAGTCGAACGATGCAATCAGCTTTGAAAGTAATGGGAATTTTATAGCTCCTGAATATGCGTACAAAATTGTCAAGAAGGGAGATTCAGCAATCATGAGAAGTGAATTGGAGTATGGTAACTGTGACACCAAATGTCAGACTCCATTGGGTGCTATAAATTCCAGTATGCCCTTCCACAATGTTCATCCTCTTACCATTGGGGAGTGCCCCAAGTATGTCAAATCGGACAAACTGGTCCTTGCAACAGGACTAAGAAACGTACCCCAAAGAGAAACAAGAGGCCTATTTGGTGCAATAGCAGGATTCATAGAAGGAGGATGGCAAGGAATGGTTGACGGGTGGTACGGATACCATCATAGCAATGAGCAGGGAAGTGGATATGCTGCAGACAAAGAATCTACCCAGAAAGCAATCGATGGGATCACCAATAAAGTAAACTCAATCATTGACAAAATGAACACTCAATTCGAATCCGTTGGGAAAGAATTCAACAACCTAGAAAGGAGAATAGAAAATTTGAATAAGAAAATGGAAGATGGGTTTTTAGATGTATGGACTTACAATGCAGAACTTCTCGTGCTCATGGAAAACGAAAGAACTCTGGATTTCCATGATTCAAATGTCAAGAACCTATACAATAAGGTCCGACTCCAGCTGAGAGACAATGCAAAAGAATTGGGCAACGGATGCTTCGAATTCTACCACAAGTGTGACAATGAATGCATGGAAAGTGTGAGAAATGGAACGTATGACTATCCGCAATATTCAGAAGAATCAAGACTGAACAGAGAGGAAATAGACGGAGTCAAATTGGAATCAATGGGCACCTATCAGATATTATCAATCTACTCAACAGTGGCGAGTTCCCTAGCACTGGCAATCATGATAGCTGGTCTATCTTTTTGGATGTGTTCCAATGGATCATTGCAGTGCAGAATTTGCATCTAG
>A_/_H5N2|GQ117225|A/duck/New_York/484057/2007
ATGAAAATGGAAAGAATAGTGATTGCCCTCGCAATAATCAGCATTGTCAAAGGTGACCAAATTTGCATTGGTTACCATGCAAACAATTCAACAGAGCAGGTTGATACAATCATGGAAAAGAATGTGACGGTCACACATGCTCAGGATATACTGGAGAAAGAGCACAATGGGAAACTTTGCAGTCTTAAAGGAGTGAGGCCCCTCATTCTGAAGGATTGCAGTATAGCTGGATGGCTTCTTGGAAACCCAATGTGTGATGAATTCCTGAATGTACCAGAATGGTCATACATCGTGGAAAAAGATAATCCAGTCAATGGCCTGTGCTATCCAGGAGACTTCAGCGACTACGAAGAACTGAAGCATTTAATGAGCAGCACAAACCATTTTGAGAAAATTCAGATAATCCCTAGGAGTTCTTGGTCCAATCATGATGCCTCATCAGGAGTGAGCTCGGCATGCCCATACAATGGTAGATCTTCCTTTTTCAGGAATGTAGTGTGGTTGATCAAGAAGAATAATGCGTACCCAACAATAAAGAGGACCTATAACAACACCAATGTAGAAGACCTTTTAATAATATGGGGAATACACCACCCTAATGATGCAGCTGAACAAACAAAACTCTACCAAAACTCGAACACTTATGTGTCTGTAGGAACATCAACACTGAACCAGAGATCAATCCCAGAAATAGCCACTAGACCCAAAGTGAACGGACAAAGTGGAAGAATGGAATTTTTCTGGACAATACTGAAGTCGAACGATGCAATCAGCTTTGAAAGTAATGGGAATTTTATAGCTCCTGAATATGCGTACAAAATTGTCAAGAAGGGAGATTCAGCAATCATGAGAAGTGAATTGGAGTATGGTAACTGTGACACCAAATGTCAGACTCCATTGGGTGCTATAAATTCCAGTATGCCCTTCCACAATGTTCATCCTCTTACCATTGGGGAGTGCCCCAAGTATGTCAAATCGGACAAACTGGTCCTTGCAACAGGACTAAGAAACGTACCCCAAAGAGAAACAAGAGGCCTATTTGGTGCAATAGCAGGATTCATAGAAGGAGGATGGCAAGGAATGGTTGACGGGTGGTACGGATACCATCATAGCAATGAGCAGGGAAGTGGATATGCTGCAGACAAAGAATCTACCCAGAAAGCAATCGATGGGATCACCAATAAAGTAAACTCAATCATTGACAAAATGAACACTCAATTCGAAGCCGTTGGGAAAGAATTCAACAACCTAGAAAGGAGAATAGAAAATTTGAATAAGAAAATGGAAGATGGGTTTTTAGATGTATGGACTTACAATGCAGAACTTCTCGTGCTCATGGAAAACGAAAGAACTCTGGATTTCCATGATTCAAATGTCAAGAACCTATACGATAAGGTCCGACTCCAGCTGAGAGACAATGCAAAAGAATTGGGCAACGGATGCTTCGAATTCTACCACAAGTGTGACAATGAATGCATGGAAAGTGTGAGAAATGGAACGTATGACTATCCGCAATATTCAGAAGAATCAAGACTGAACAGAGAGGAAATAGACGGAGTCAAATTGGAATCAATGGGCACCTATCAGATATTATCAATCTACTCAACAGTGGCGAGTTCCCTAGCACTGGCAATCATGATAGCTGGTCTATCTTTTTGGATGTGTTCCAATGGATCATTGCAGTGCAGAATTTGCATCTAG
>A_/_H5N2|GQ117201|A/duck/New_York/481172/2007
ATGAAAATGGAAAGAATAGTGATTGCCCTCGCAATAATCAGCATTGTCAAAGGTGACCAAATTTGCATTGGTTACCATGCAAACAATTCAACAGAGCAGGTTGATACAATCATGGAAAAGAATGTGACGGTCACACATGCTCAGGATATACTGGAGAAAGAGCACAATGGGAAACTTTGCAGTCTTAAAGGAGTGAGGCCCCTCATTCTGAAGGATTGCAGTGTAGCTGGATGGCTTCTTGGAAACCCAATGTGTGATGAATTCCTGAATGTACCAGAATGGTCATACATCGTGGAAAAAGATAATCCAGTCAATGGCCTGTGCTATCCAGGAGACTTCAGCGACTACGAAGAACTGAAGCATTTAATGAGCAGCACAAACCATTTTGAGAAAATTCAGATAATCCCTAGGAGTTCTTGGTCCAATCATGATGCCTCATCAGGAGTGAGCTCGGCATGCCCATACAATGGTAGATCTTCCTTTTTCAGGAATGTAGTGTGGTTGATCAAGAAGAATAATGCGTACCCAACAATAAAGAGGACCTATAACAACACCAATGTAGAAGACCTTTTAATAATATGGGGAATACACCACCCTAATGATGCAGCTGAACAAACAAAACTCTACCAAAACTCGAACACTTATGTGTCTGTAGGAACATCAACACTGAACCAGAGATCAATCCCAGAAATAGCCACTAGACCCAAAGTGAACGGACAAAGTGGAAGAATGGAATTTTTCTGGACAATACTGAAGTCGAACGATGCAATCAGCTTTGAAAGTAATGGGAATTTTATAGCTCCTGAATATGCGTACAAAATTGTCAAGAAAGGAGATTCAGCAATCATGAGAAGTGAATTGGAGTATGGTAACTGTGACACCAAATGTCAGACTCCATTGGGTGCTATAAATTCCAGTATGCCCTTCCACAATGTTCATCCTCTTACCATTGGGGAGTGCCCCAAGTATGTCAAATCGGACAAACTGGTCCTTGCAACAGGACTAAGAAACGTACCCCAAAGAGAAACAAGAGGCCTATTTGGTGCAATAGCAGGATTCATAGAAGGAGGATGGCAAGGAATGGTTGACGGGTGGTACGGATACCATCATAGCAATGAGCAGGGAAGTGGATATGCTGCAGACAAAGAATCTACCCAGAAAGCAATCGATGGGATCACCAATAAAGTAAACTCAATCATTGACAAAATGAACACTCAATTCGAAGCCGTTGGGAAAGAATTCAACAACCTAGAAAGGAGAATAGAAAATTTGAATAAGAAAATGGAAGAGGGGTTTTTAGATGTATGGACTTACAATGCAGAACTTCTCGTGCTCATGGAAAACGAAAGAACTCTGGATTTCCATGATTCAAATGTCAAGAACCTATACGATAAGGTCCGACTCCAGCTGAGAGACAATGCAAAAGAATTGGGCAACGGATGCTTCGAATTCTACCACAAGTGTGACAATGAATGCATGGAAAGTGTGAGAAATGGAACGTATGACTATCCGCAATATTCAGAAGAATCAAGACTGAACAGAGAGGAAATAGACGGAGTCAAATTGGAATCAATGGGCACCTATCAGATATTAACAATCTACTCAACAGTGGCGAGTTCCCTAGCACTGGCAATCATGATAGCTGGTCTATCTTTTTGGATGTGTTCCAATGGATCATTGCAGTGCAGAATTTGCATCTAG
>A_/_H5N2|GQ117193|A/duck/New_York/469961/2006
ATGAAAATGGAAAGAATAGTGATGCCCTCGCAAATAATCAGCATTGTCAAAGGTGACCAAATTTGCATTGGTTACCATGCAAACAATTCAACAGAGCAGGTTGATACAATCATGGAAAAGAATGTGACGGTCACACATGCTCAGGATATACTGGAGAAAGAGCACAATGGGAAACTTTGCAGTCTTAAAGGAGTGAGGCCCCTCATTCTGAAGGATTGCAGTGTAGCTGGATGGCTTCTTGGAAACCCAATGTGTGATGAATTCCTGAATGTACCAGAATGGTCATACATCGTGGAAAAAGATAATCCAGTCAATGGCCTGTGCTATCCAGGAGACTTCAGCGACTACGAAGAACTGAAGCATTTAATGAGCAGCACAAACCATTTTGAGAAAATTCAGATAATCCCTAGGAGTTCTTGGTCCAATCATGATGCCTCATCAGGAGTGAGCTCGGCATGCCCATACAATGGTAGATCTTCCTTTTTCAGGAATGTAGTGTGGTTGATCAAGAAGAATAATGCGTACCCAACAATAAAGAGGACCTATAACAACACCAATGTAGAAGACCTTTTAATAATATGGGGAATACACCACCCTAATGATGCAGCTGAACAAACAAAACTCTACCAAAACTCGAACACTTATGTGTCTGTAGGAACATCAACACTGAACCAGAGATCAATCCCAGAAATAGCCACTAGACCCAAAGTGAACGGACAAAGTGGAAGAATGGAATTTTTCTGGACAATACTGAAGTCGAACGATGCAATCAGCTTTGAAAGTAATGGGAATTTTATAGCTCCTGAATATGCGTACAAAATTGTCAAGAAGGGAGATTCAGCAATCATGAGAAGTGAATTGGAGTATGGTAACTGTGACACCAAATGTCAGACTCCATTGGGTGCTATAAATTCCAGTATGCCCTTCCACAATGTTCATCCTCTTACCATTGGGGAGTGCCCCAAGTATGTCAAATCGGACAAACTGGTCCTTGCAACAGGACTAAGAAACGTACCCCAAAGAGAAACAAGAGGCCTATTTGGTGCAATAGCAGGATTCATAGAAGGAGGATGGCAAGGAATGGTTGACGGGTGGTACGGATACCATCATAGCAATGAGCAGGGAAGTGGATATGCTGCAGACAAAGAATCTACCCAGAAAGCAATCGATGGGATCACCAATAAAGTAAACTCAATCATTGACAAAATGAACACTCAATTCGAAACCGTTGGGAAAGAATTCAACAACCTAGAAAGGAGAATAGAAAATTTGAATAAGAAAATGGAAGATGGGTTTTTAGATGTATGGACTTACAATGCAGAACTTCTCGTGCTCATGGAAAACGAAAGAACTCTGGATTTCCATGATTCAAATGTCAAGAACCTATACGATAAGGTCCGACTCCAGCTGAGAGACAATGCAAAAGAATTGGGCAACGGATGCTTCGAATTCTACCACAAGTGTGACAATGAATGCATGGAAAGTGTGAGAAATGGAACGTATGACTATCCGCAATATTCAGAAGAATCAAGACTGAACAGAGAGGAAATAGACGGAGTCAAATTGGAATCAATGGGCACCTATCAGATATTATCAATCTACTCAACAGTGGCGAGTTCCCTAGCACTGGCAATCATGATAGCTGGTCTATCTTTTTGGATGTGTTCCAATGGATCATTGCAGTGCAGAATTTGCATCTAG
>A_/_H5N2|GQ117169|A/duck/New_York/466787/2006
ATGAAAATGGAAAGAATAGTGATTGCCCTCGCAATAATCAGCATTGTCAAAGGTGACCAAATTTGCATTGGTTACCATGCAAACAATTCAACAGAGCAGGTTGATACAATCATGGAAAAGAATGTGACGGTCACACATGCTCAGGATATACTGGAGAAAGAGCACAATGGGAAACTTTGCAGTCTTAAAGGAGTGAGGCCCCTCATTCTGAAGGATTGCAGTGTAGCTGGATGGCTTCTTGGAAACCCAATGTGTGATGAATTCCTGAATGTACCAGAATGGTCATACATCGTGGAAAAAGATAATCCAGTCAATGGCCTGTGCTATCCAGGAGACTTCAGCGACTACGAAGAACTGAAGCATTTAATGAGCAGCACAAACCATTTTGAGAAAATTCAGATAATCCCTAGGAGTTCTTGGTCCAATCATGATGCCTCATCAGGAGTGAGCTCGGCATGCCCATACAATGGTAGATCTTCCTTTTTCAGGAATGTAGTGTGGTTGATCAAGAAGAATAATGCGTACCCAACAATAAAGAGGACCTATAACAACACCAATGTAGAAGACCTTTTAATAATATGGGGAATACACCACCCTAATGATGCAGCTGAACAAACAAAACTCTACCAAAACTCGAACACTTATGTGTCTGTAGGAACATCAACACTGAACCAGAGATCAATCCCAGAAATAGCCACTAGACCCAAAGTGAACGGACAAAGTGGAAGAATGGAATTTTTCTGGACAATACTGAAGTCGAACGATGCAATCAGCTTTGAAAGTAATGGGAATTTTATAGCTCCTGAATATGCGTACAAAATTGTCAAGAAGGGAGATTCAGCAATCATGAGAAGTGAATTGGAGTATGGTAACTGTGACACCAAATGTCAGACTCCATTGGGTGCTATAAATTCCAGTATGCCCTTCCACAATGTTCATCCTCTTACCATTGGGGAGTGCCCCAAGTATGTCAAATCGGACAAACTGGTCCTTGCAACAGGACTAAGAAACGTACCCCAAAGAGAAACAAGAGGCCTATTTGGTGCAATAGCAGGATTCATAGAAGGAGGATGGCAAGGAATGGTTGACGGGTGGTACGGATACCATCATAGCAATGAGCAGGGAAGTGGATATGCTGCAGACAAAGAATCTACCCAGAAAGCAATCGATGGGATCACCAATAAAGTAAACTCAATCATTGACAAAATGAACACTCAATTCGAAGCCGTTGGGAAAGAATTCAACAACCTAGAAAGGAGAATAGAAAATTTGATTAAGAAAATGGAAGATGGGTTTTTAGATGTATGGACTTACAATGCAGAACTTCTCGTGCTCATGGAAAACGAAAGAACTCTGGATTTCCATGATTCAAATGTCAAGAACCTATACGATAAGGTCCGACTCCAGCTGAGAGACAATGCAAAAGAATTGGGCAACGGATGCTTCGAATTCTACCACAAGTGTGACAATGAATGCATAGAAAGTGTGAGAAATGGAACGTATGACTATCCGCAATATTCAGAAGAATCAAGACTGAACAGAGAGGAAATAGACGGAGTCAAATTGGAATCAATGGGCACCTATCAGATATTATCAATCTACTCAACAGTGGCGAGTTCCCTAGCACTGGCAATCATGATAGCTGGTCTATCTTTTTGGATGTGTTCCAATGGATCATTGCAGTGCAGAATTTGCATCTAG
>A_/_H5N2|GQ117153|A/duck/New_York/465976/2006
ATGAAAATGGAAAGAATAGTGATTGCCCTCGCAATAATCAGCATTGTCAAAGGTGACCAAATTTGCATTGGTTACCATGCAAACAATTCAACAGAGCAGGTTGATACAATCATGGAAAAGAATGTGACGGTCACACATGCTCAGGATATACTGGAGAAAGAGCACAATGGGAAACTTTGCAGTCTTAAAGGAGTGAGGCCCCTCATTCTGAAGGATTGCAGTGTAGCTGGATGGCTTCTTGGAAACCCAATGTGTGATGAATTCCTGAATGTACCAGAATGGTCATACATCGTGGAAAAAGATAATCCAGTCAATGGCCTGTGCTATCCAGGAGACTTCAGCGACTACGAAGAACTGAAGCATTTAATGAGCAGAACAAACCATTTTGAGAAAATTCAGATAATCCCTAGGAGTTCTTGGTCCAATCATGATGCCTCATCAGGAGTGAGCTCGGCATGCCCATACAATGGTAGATCTTCCTTTTTCAGGAATGTAGTGTGGTTGATCAAGAAGAATAATGCGTACCCAACAATAAAGAGGACCTATAACAACACCAATGTAGAAGACCTTTTAATAATATGGGGAATACACCACTCTAATGATGCAGCTGAACAAACAAAACTCTACCAAAACTCGAACACTTATGTGTCTGTAGGAACATCAACACTGAACCAGAGATCAATCCCAGAAATAGCCACTAGACCCAAAGTGAACGGACAAAGTGGAAGAATGGAATTTTTCTGGACAATACTGAAGTCGAACGATGCAATCAGCTTTGAAAGTAATGGGAATTTTATAGCTCCTGAATATGCGTACAAAATTGTCAAGAAGGGAGATTCAGCAATCATGAGAAGTGAATTGGAGTATGGTAACTGTGACACCAAATGTCAGACTCCATTGGGTGCTATAAATTCCAGTATGCCCTTCCACAATGTTCATCCTCTTACCATTGGGGAGTGCCCCAAGTATGTCAAATCGGACAAACTGGTCCTTGCAACAGGACTAAGAAACGTACCCCAAAGAGAAACAAGAGGCCTATTTGGTGCAATAGCAGGATTCATAGAAGGAGGATGGCAAGGAATGGTTGACGGGTGGTACGGATACCATCATAGCAATGAGCAGGGAAGTGGATATGCTGCAGACAAAGAATCTACCCAGAAAGCAATCGATGGGATCACCAATAAAGTAAACTCAATCATTGACAAAATGAACACTCAATTCGAAGCCGTTGGGAAAGAATTCAACAACCTAGAAAGGAGAATAGAAAATTTGAATAAGAAAATGGAAGATGGGTTTTTAGATGTATGGACTTACAATGCAGAACTTCTCGTGCTCATGGAAAACGAAAGAACTCTGGATTTCCATGATTCAAATGTCAAGAACCTATACGATAAGGTCCGACTCCAGCTGAGAGACAATGCAAAAGAATTGGGCAACGGATGCTTCGAATTCTACCACAAGTGTGACAATGAATGCATGGAAAGTGTGAGAAATGGAACGTATGACTATCCGCAATATTCAGAAGAATCAAGACTGAACAGAGAGGAAATAGACGGAGTCAAATTGGAATCAATGGGCACCTATCAGATATTATCAATCTACTCAACAGTGGCGAGTTCCCTAGCACTGGCAATCATGATAGCTGGTCTATCTTTTTGGATGTGTTCCAATGGATCATTGCAGTGCAGAATTTGCATCTAG
>A_/_H5N2|GQ117145|A/duck/New_York/465571/2006
ATGAAAATGGAAAGAATAGTGATTGCCCTCGCAATAATCAGCATTGTCAAAGGTGACCAAATTTGCATTGGTTACCATGCAAACAATTCAACAGAGCAGGTTGATACAATCATGGAAAAGAATGTGACGGTCACACATGCTCAGGATATACTGGAGAAAGAGCACAATGGGAAACTTTGCAGTCTTAAAGGAGTGAGGCCCCTCATTCTGAAGGATTGCAGTATAGCTGGATGGCTTCTTGGAAACCCAATGTGTGATGAATTCCTGAATGTACCAGAATGGTCATACATCGTGGAAAAAGATAATCCAGTCAATGGCCTGTGCTATCCAGGAGACTTCAGCGACTACGAAGAACTGAAGCATTTAATGAGCAGCACAAACCATTTTGAGAAAATTCAGATAATCCCTAGGAGTTCTTGGTCCAATCATGATGCCTCATCAGGAGTGAGCTCGGCATGCCCATACAATGGTAGATCTTCCTTTTTCAGGAATGTAGTGTGGTTGATCAAGAAGAATAATGCGTACCCAACAATAAAGAGGACCTATAACAACACCAATGTAGAAGACCTTTTAATAATATGGGGAATACACCACCCTAATGATGCAGCTGAACAAACAAAACTCTACCAAAACTCGAACACTTATGTGTCTGTAGGAACATCAACACTGAACCAGAGATCAATCCCAGAAATAGCCACTAGACCCAAAGTGAACGGACAAAGTGGAAGAGTGGAATTTTTCTGGACAATACTGAAGTCGAACGATGCAATCAGCTTTGAAAGTAATGGGAATTTTATAGCTCCTGAATATGCGTACAAAATTGTCAAGAAGGGAGATTCAGCAATCATGAGAAGTGAATTGGAGTATGGTAACTGTGACACCAAATGTCAGACTCCATTGGGTGCTATAAATTCCAGTATGCCCTTCCACAATGTTCATCCTCTTACCATTGGGGAGTGCCCCAAGTATGTCAAATCGGACAAACTGGTCCTTGCAACAGGACCAAGAAACGTACCCCAAAGAGAAACAAGAGGCCTATTTGGTGCAATAGCAGGATTCATAGAAGGAGGATGGCAAGGAATGGTTGACGGGTGGTACGGATACCATCATAGCAATGAGCAGGGAAGTGGATATGCTGCAGACAAAGAATCTACCCAGAAAGCAATCGATGGGATCACCAATAAAGTAAACTCAATCATTGACAAAATGAACACTCAATTCGAAGCCGTTGGGAAAGAATTCAACAACCTAGAAAGGAGAATAGAAAATTTGAATAAGAAAATGGAAGATGGGTTTTTAGATGTATGGACTTACAATGCAGAACTTCTCGTGCTCATGGAAAACGAAAGAACTCTGGATTTCCATGATTCAAATGTCAAGAACCTATACGATAAGGTCCGACTCCAGCTGAGAGACAATGCAAAAGAATTGGGCAACGGATGCTTCGAATTCTACCACAAGTGTGACAATGAATGCATGGAAAGTGTGAGAAATGGAACGTATGACTATCCGCAATATTCAGAAGAATCAAGACTGAACAGAGAGGAAATAGACGGAGTCAAATTGGAATCAATGGGCACCTATCAGATATTATCAATCTACTCAACAGTGGCGAGTTCCCTAGCACTGGCAATCATGATAGCTGGTCTATCTTTTTGGATGTGTTCCAATGGATCATTGCAGTGCAGAATTTGCATCTAG
>A_/_H5N2|GQ117137|A/duck/New_York/445743/2006
ATGAAAATGGAAAGAATAGTGATTGCCCTCGCAATAAGCAGCATTGTCAAAGGTGACCAAATCTGCATTGGTTATCATGCAAACAATTCAACAGAGCAGGTTGATACAATCATGGAAAAGAATGTGACGGTCACACACGCTCAGGATATACTGGAAAAAGAGCACAATGGGAAACTTTGCAGTCTTAAAGGAGTGAGGCCCCTCATTCTGAAGGATTGCAGTGTAGCTGGATGGCTTCTTGGAAACCCAATGTGTGATGAATTCCTGAATGTGCCAGAATGGTCATACATCGTGGAAAAAGATAATCCAGTCAATGGCCTGTGCTATCCAGGAGACTTCAGCGACTACGAAGAACTGAAGCATTTAATGAGCAGCACAAACCATTTTGAGAAAATTCAGATAATCCCTAGGAGTTCTTGGTCCAATCATGATGCCTCATCAGGAGTGAGTTCGGCATGCCCATACAATGGTAGATCTTCCTTTTTCAGGAATGTAGTGTGGTTGATCAAGAAGAATAATGCGTACCCAACAATAAAGAGGACCTATAACAACACCAATGTAGAAGACCTTTTAATAATATGGGGAATACACCACCCTAATGATGCAGCTGAACAAACAAAGCTCTACCAGAATTCGAACACTTATGTGTCTGTAGGAACATCAACACTGAACCAGAGATCAGTCCCAGAAATAGCAACTAGACCCAAAGTGAACGGACAAAGTGGAAGAATGGAATTTTTCTGGACAATACTGAAGTCGAACGATGCAATCAGCTTTGAAAGTAATGGGAATTTTATAGCTCCTGAATATGCGTACAAAATTGTCAAGAAAGGAGATTCAGCAATCATGAGAAGTGAATTGGAGTATGGTAACTGTGACACCAAATGTCAGACTCCATTGGGTGCTATAAATTCCAGTATGCCCTTCCACAATGTTCATCCTCTTACCATTGGGGAGTGCCCCAAGTATGTCAAATCGGACAAACTGGTCCTTGCAACAGGACTAAGAAACATACCCCAAAGAGAAACAAGAGGCCTATTTGGTGCAATCGCAGGATTCATAGAAGGAGGATGGCAAGGAATGGTTGACGGGTGGTACGGATACCATCATAGCAATGAGCAGGGAAGTGGGTATGCTGCAGACAAAGAATCTACCCAGAAAGCAATCGATGGGATCACCAATAAAGTAAACTCAATCATTGACAAAATGAACACCCAATTCGGAGCCGTTGGGAAAGAATTCAACAACCTAGAAAGGAGAATAGAAAATTTGAATAAGAAAATGGAAGATGGGTTTTTAGATGTATGGACTTACAATGCAGAACTTCTCGTGCTCATGGAAAACGAAAGAACTCTGGATTTCCATGATTCAAATGTCAAGAACCTATACGATAAGGTCCGACTCCAGTTGAGAGACAATGCAAAAGAATTGGGCAACGGATGCTTTGAATTCTACCACAAGTGTGACAATGAATGCATGGAAAGTGTGAGAAATGGAACGTATGACTATCCGCAATATTCAGAAGAATCAAGACTGAACAGAGAGGAAATAGATGGAGTCAAATTGGAATCAATGGGCACCTATCAGATATTATCAATCTACTCAACAGTGGCGAGTTCCCTAGCACTGGCAATCATGATAGCTGGTCTATCTTTTTGGATGTGCTCCAATGGATCATTGCAGTGCAGAATTTGCATCTAG
>A_/_H5N2|GQ117129|A/chicken/New_York/439235/2006
ATGAGAATGGAAAGAATAGTGATTGCCCTCGCAATAATCAGCATTGTCAAAGGTGACCAAATCTGCATTGGTTATCATGCAAACAATTCAACAGAGCAGGTTGATACAATCATGGAAAAGAATGTGACGGTCACACACGCTCAGGATATACTGGAAAAAGAGCACAATGGGAAACTTTGCAGTCTTAAAGGAGTGAGGCCCCTCATTCTGAAGGATTGCAGTGTAGCTGGATGGCTTCTTGGAAACCCAATGTGTGATGAATTCCTGAATGTGCCAGAATGGTCATACATCGTGGAAAAAGATAATCCAGTCAATGGCCTGTGCTATCCAGGAGACTTCAGCGACTACGAAGAACTGAAGCATTTAATGAGCAGCACAAACCATTTTGAGAAAATTCAGATAATCCCTAGGAGTTCTTGGTCCAATCATGATGCCTCATCAGGAGTGAGTTCGGCATGCCCATACATTGGTAGATCTTCCTTTTTCAGGAATGTAGTGTGGTTGATCAAGAAGAATAATGCGTACCCAACAATAAAGAGGACCTATAACAACACCAATGTAGAAGACCTTTTAATAATATGGGGAATACACCACCCTAATGATGCAGCTGAACAAACAAAGCTCTACCAGAATTCGAACACTTATGTGTCTGTAGGAACATCAACACTGAACCAGAGATCAGTCCCAGAAATAGCAACTAGACCCAAAGTGAACGGACAAAGTGGAAGAATGGAATTTTTCTGGACAATACTGAAGTCGAACGATGCAATCAGCTTTGAAAGTAATGGGAATTTTATAGCTCCTGAATATGCGTACAAAATTGTCAAGAAAGGAGATTCAGCAATCATGAGAAGTGAATTGGAATATGGTAACTGTGACACCAAATGTCAGACTCCATTGGGTGCTATAAATTCCAGTATGCCCTTCCACAATGTTCATCCTCTTACCATTGGGGAGTGCCCCAAGTATGTCAAATCGGACAAACTGGTCCTTGCAACAGGACTAAGAAACATACCCCAAAGAGAAACAAGAGGCCTATTTGGTGCAATCGCAGGATTCATAGAAGGAGGATGGCAAGGAATGGTTGACGGGTGGTACGGATACCATCATAGCAATGAGCAGGGAAGTGGGTATGCTGCAGACAAAGAATCTACCCAGAAAGCAATCGATGGGATCACCAATAAAGTAAACTCAATCATTGACAAAATGAACACCCAATTCAAAGCCGTTGGGAAAGAATTCAACAACCTAGAAAGGAGAATAGAAAATTTGAATAAGAAAATGGAAGATGGGTTTTTAGATGTATGGACTTACAATGCAGAACTTCTCGTGCTCATGGAAAACGAAAGAACTCTGGATTTCCATGATTCAAATGTCAAGAACCTATACGATAAGGTCCGACTCCAGTTGAGAGACAATGCAAAAGAATTGGGCAACGGATGCTTTGAATTCTACCACAAGTGTGACAATGAATGCATGGAAAGTGTGAGAAATGGAACGTATGACTATCCGCAATATTCAGAAGAATCAAGACTGAACAGAGAGGAAATAGACGGAGTCAAATTGGAATCAATGGGCACCTATCAGATATTATCAATCTACTCAACAGTGGCGAGTTCCCTAGCACTGGCAATCATGATAGCTGGTCTATCTTTTTGGATGTGCTCCAATGGATCATTGCAATGCAGAATTTGCATCTAG
>A_/_H5N2|GQ117185|A/avian/New_York/466812/2006
ATGAAAATGGAAAGAATAGTGATTGCCCTCGCAATAATCAGCATTGTCAAAGGTGACCAAATTTGCATTGGTTACCATGCAAACAATTCAACAGAGCAGGTTGATACAATCATGGAAAAGAATGTGACGGTCACACATGCTCAGGATTTACTGGAGAAAGAGCACAATGGGAAACTTTGCAGTCTTAAAGGAGTGAGGCCCCTCATTCTGAAGGATTGCAGTGTAGCTGGATGGCTTCTTGGAAACCCAATGTGTGATGAATTCCTGAATGTACCAGAATGGTCATACATCGTGGAAAAAGATAATCCAGTCAATGGCCTGTGCTATCCAGGAGACTTCAGCGACTACGAAGAACTGAAGCATTTAATGAGCAGCACAAACCATTTTGAGAAAATTCAGATAATCCCTAGGAGTTCTTGGTCCAATCATGATGCCTCATCAGGAGTGAGCTCGGCATGCCCATACAATGGTAGATCTTCCTTTTTCAGGAATGTAGTGTGGTTGATCAAGAAGAATAATGCGTACCCAACAATAAAGAGGACCTATAACAACACCAATGTAGAAGACCTTTTAATAATATGGGGAATACACCACCCTAATGATGCAGCTGAACAAACAAAACTCTACCAAAACTCGAACACTTATGTGTCTGTAGGAACATCAACACTGAACCAGAGATCAATCCCAGAAATAGCCACTAGACCCAAAGTGAACGGACAAAGTGGAAGAATGGAATTTTTCTGGACAATACTGAAGTCGAACGATGCAATCAGCTTTGAAAGTAATGGGAATTTTATAGCTCCTGAATATGCGTACAAAATTGTCAAGAAAGGAGATTCAGCAATCATGAGAAGTGAATTGGAGTATGGTAACTGTGACACCAAATGTCAGACTCCATTGGGTGCTATAAATTCCAGCATGCCCTTCCACAATGTTCATCCTCTTACCATTGGGGAGTGCCCCAAGTATGTCAAATCGGACAAACTGGTCCTTGCAACAGGACTAAGAAACGTACCCCAAAGAGAAACAAGAGGCCTATTTGGTGCAATAGCAGGATTCATAGAAGGAGGATGGCAAGGAATGGTTGACGGGTGGTACGGATACCATCATAGCAATGAGCAGGGAAGTGGATATGCTGCAGACAAAGAATCTACCCAGAAAGCAATCGATGGGATCACCAATAAAGTAAACTCAATCATTGACAAAATGAACACTCAATTCGAAGCCGTTGGGAAAGAATTCAACAACCTAGAAAGGAGAATAGAAAATTTGAATAAGAAAATGGAAGATGGGTTTTTAGATGTATGGACTTACAATGCAGAACTTCTCGTGCTCATGGAAAACGAAAGAACTCTGGATTTCCATGATTCAAATGTCAAGAACCTATACGATAAGGTCCGACTCCAGCTGAGAGACAATGCAAAAGAGTTGGGCAACGGATGCTTCGAATTCTACCACAAGTGTGACAATGAATGCATGGAAAGTGTGAGAAATGGAACGTATGACTATCCGCAATATTCAGAAGAATCAAGACTGAACAGAGAGGAAATAGACGGAGTCAAATTGGAATCAATGGGCACCTATCAGATATTATCAATCTACTCAACAGTGGCGAGTTCCCTAGCACTGGCAATCATGATAGCTGGTCTATCTTTTTGGATGTGTTCCAATGGATCATTGCAGTGCAGAATTTGCATCTAG
>A_/_H5N1|CY053877|A/mallard/Maryland/802/2007
ATGAAAATGGAAAGAATAGTGATTGCCCTCGCAATAATCAGCATTGTCAAAGGTGACCAAATTTGCATTGGTTACCATGCAAACAATTCAACAGAGCAGGTTGATACAATCATGGAAAAGAATGTGACGGTCACACATGCTCAGGATATACTGGAGAAAGAGCACAATGGGAAACTTTGCAGTCTTAAAGGAGTGAGGCCCCTCATTCTGAAGGATTGCAGTGTAGCTGGATGGCTTCTTGGAAACCCAATGTGTGATGAATTCCTGAATGTACCAGAATGGTCATACATCGTGGAAAAAGATAATCCAGTCAATGGCCAGTGCTATCCAGGAGACTTCAGCGACTACGAAGAACTTAAGCATTTAATGAGCAGCACAAACCATTTTGAGAAAATTCAGATAATCCCTAGGAGTTCTTGGTCCAATCATGATGCCTCATCAGGAGTGAGTTCGGCATGCCCATACAATGGTAGATCTTCCTTTTTCAGGAATGTAGTGTGGTTGATCAAGAAGAATAATGCGTACCCAACAATAAAGAGGACCTATAACAACACCAATGTAGAAGACCTTTTAATAATATGGGGAATACACCACCCTAATGATGCAGCTGAACAAACAAAACTCTACCAGAACTCGAACACTTATGTGTCTGTAGGAACATCAACACTGAACCAGAGATCAATCCCAGAAATAGCCACTAGACCCAAAGTGAATGGACAAAGTGGAAGAATGGAATTTTTCTGGACAATACTGAAGTCGAACGATGCAATCAGCTTTGAAAGTAATGGGAATTTTATAGCTCCTGAATATGCGTACAAAATTGTCAAGAAAGGAGATTCAGCAATCATGAGAAGTGAATTGGAGTATGGTAACTGTGACACCAAATGTCAGACTCCATTGGGTGCTATAAATTCCAGTATGCCCTTCCACAATGTTCATCCTCTTGCCATTGGGGAGTGCCCCAAGTATGTCAAATCGGACAAACTGGTCCTTGCAACAGGACTAAGAAACGTACCCCAAAGAAAAACAAGAGGCCTATTTGGTGCAATAGCAGGATTCATAGAAGGAGGATGGCAAGGAATGGTTGACGGGTGGTACGGATACCATCATAACAATGAGCAGGGAAGTGGATATGCTGCAGACAAAGAATCTACCCAGAAAGCAATCGATGGGATCACCAATAAAGTAAACTCAATCATTGACAAAATGAACACTCAATTCGAAGCCGTTGGGAAAGAATTCAACAACCTAGAAAGGAGAATAGAAAATTTGAATAAGAAAATGGAAGATGGGTTTTTAGATGTATGGACTTACAATGCAGAACTTCTCGTGCTCATGGAAAACGAAAGAACTCTGGATTTCCATGATTCAAATGTCAAGAACCTATACGATAAGGTCCGACTCCAGCTGAGAGACAATGCAAAAGAATTGGGCAACGGATGCTTCGAATTCTACCACAAGTGTGACAATGAATGCATGGAAAGTGTGAGAAATGGAACTTATGACTATCCGCAATATTCAGAAGAATCAAGACTGAACAGAGAGGAAATAGACGGAGTCAAATTGGAATCAATGGGCACCTATCAGATATTATCAATCTACTCAACAGTGGCGAGTTCCCTAGCACTGGCAATCATGATGGCTGGTCTATCTTTTTGGATGTGTTCCAATGGATCATTGCAGTGCAGAATTTGCATCTAG
>A_/_H5N3|CY047552|A/mallard/Quebec/16334/2005
ATGAAAATGGAAAGAATAGTGATTGCCCTCGCAATAATCAGCATTGTCAAAGGTGACCAAATCTGCATTGGTTATCATGCAAACAATTCAACAGAGCAGGTTGATACAATCATGGAAAAGAATGTGACGGTCACACATGCTCAGGATATGCTGGAAAAAGAACACAATGGGAAACTTTGCAGTCTTAAAGGAGTGAGGCCCCTCATTCTGAAGGATTGCAGTGTAGCTGGATGGCTTCTTGGAAACCCAATGTGTGATGAATTCCTGAATGTACCAGAATGGTCATACATCGTGGAAAAAGATAATCCAGTCAATGGCCTGTGCTATCCAGGAGACTTCAGCGACTACGAAGAACTGAAGCATTTAATGAGCAGCACAAACCATTTTGAGAAAATTCAGATAATCCCTAGGAGTTCTTGGTCCAATCATGATGCCTCATCAGGAGTGAGTTCGGCATGCCCATACAATGGTAGATCTTCCTTTTTCAGGAATGTAGTGTGGTTGATCAAGAAGAATAATGCGTACCCAACAATAAAGAGGACCTATAACAACACCAATGTAGAAGACCTTTTAATAATATGGGGAATACACCACCCTAATGATGCAGCTGAACAAACAAAACTCTACCAGAACTCGAACACTTATGTGTCTGTAGGAACATCAACACTGAACCAGAGATCAATCCCAGAAATAGCCACTAGACCCAAAGTGAACGGACAAAGTGGAAGAATGGAATTTTTCTGGACAATACTGAAGTCGAACGATGCAATCAGCTTTGAAAGTAATGGGAATTTTATAGCTCCTGAATATGCGTACAAAATTGTCAAGAAAGGAGATTCAGCAATCATGAGAAGTGAATTGGAGTATGGTAACTGTGACACCAAATGTCAGACTCCATTGGGTGCTATAAATTCCAGTATGCCCTTCCACAATGTTCATCCTCTTACCATTGGAGAGTGCCCCAAGTATGTCAAATCGGACAAACTGGTTCTTGCAACAGGACTAAGAAACGTACCCCAAAGAGAAACAAGAGGCCTATTTGGTGCAATAGCAGGATTCATAGAAGGAGGATGGCAAGGAATGGTTGACGGGTGGTACGGATACCATCATAGCAATGAGCAGGGAAGTGGATATGCTGCAGACAAAGAATCTACCCAGAAAGCAATCGATGGGATCACCAATAAAGTAAACTCAATCATTGACAAAATGAACACTCAATTCGAAGCCGTTGGGAAAGAATTCAACAACCTAGAAAGGAGAATAGAAAATTTGAATAAGAAAATGGAAGATGGGTTTTTAGATGTATGGACTTACAATGCAGAACTTCTCGTGCTCATGGAAAACGAAAGAACTCTGGATTTCCATGATTCAAATGTTAAGAACCTATACGATAAGGTCCGACTCCAGCTGAGAGACAATGCAAAAGAATTGGGCAACGGATGCTTTGAATTCTACCACAAGTGTGACAATGAATGCATGGAAAGTGTGAGAAATGGAACGTATGACTATCCGCAATATTCAGAAGAATCAAGACTGAACAGAGAGGAAATAGACGGAGTCAAATTGGAATCAATGGGCACCTATCAGATATTATCAATCTACTCAACAGTGGCGAGTTCCCTAGCACTGGCAATCATGATAGCTGGTCTATCTTTTTGGATGTGCTCCAATGGATCATTGCAGTGCAGAATTTGCATCTAG
>A_/_H5N1|FJ032001|A/mallard/ON/499/2005
ATGAAAATGGAAAGAATAGTGATTGCCCTCGCAATAATCAGCATTGTCAAAGGTGACCAAATTTGCATTGGTTACCATGCAAACAATTCAACAGAGCAGGTTGATACAATCATGGAAAAGAATGTGACGGTCACACATGCTCAGGATATACTGGAGAAAGAGCACAATGGGAAACTTTGCAGTCTTAAAGGAGTGAGGCCCCTCATTCTGAAGGATTGCAGTGTAGCTGGATGGCTTCTTGGAAACCCAATGTGTGATGAATTCCTGAATGTACCAGAATGGTCATACATCGTGGAAAAAGATAATCCAGTCAATGGCCTGTGCTATCCAGGAGACTTCAGCGACTACGAAGAACTGAAGCATTTAATGAGCAGCACAAACCATTTTGAGAAAATTCAGATAATCCCTAGGAGTTCTTGGTCCAATCATGATGCCTCATCAGGAGTGAGTTCGGCATGCCCATACAATGGTAGATCTTCCTTTTTCAGGAATGTAGTGTGGTTGATCAAGAAGAATAATGCGTACCCAACAATAAAGAGGACCTATAACAACACCAATGTAGAAGACCTTTTAATAATATGGGGAATACACCACCCTAATGATGCAGCTGAACAAACAAAACTCTACCAGAACTCGAACACTTATGTGTCTGTAGGAACATCAACACTGAACCAGAGATCAATCCCAGAAATAGCCACTAGACCCAAAGTGAACGGGCAAAGTGGAAGAATGGAATTTTTCTGGACAATACTGAAGTCGAACGATGCAATCAGCTTTGAAAGTAATGGGAATTTTATAGCTCCTGAATATGCGTACAAAATTGTCAAGAAAGGAGATTCAGCAATCATGAGAAGTGAATTGGAGTATGGTAACTGTGACACCAAATGTCAGACTCCATTGGGTGCTATAAATTCCAGTATGCCCTTCCACAATGTTCATCCTCTTACCATTGGGGAGTGCCCCAAGTATGTCAAATCGGACAAACTGGTCCTTGCAACAGGACTAAGAAACGTACCCCAAAGAGAAACAAGAGGCCTATTTGGTGCAATAGCAGGATTCATAGAAGGAGGATGGCAAGGAATGGTTGACGGGTGGTACGGATACCATCATAGCAATGAGCAGGGAAGTGGATATGCTGCAGACAAAGAATCTACCCAGAAAGCAATCGATGGGATCACCAATAAAGTAAACTCAATCATTGACAAAATGAACACTCAATTCGAAACCGTTGGGAAAGAATTCAACAACCTAGAAAGGAGAATAGAAAATTTGAATAAGAAAATGGAAGATGGGTTTTTAGATGTATGGACTTACAATGCAGAACTTCTCGTGCTCATGGAAAACGAAAGAACTCTGGATTTCCATGATTCAAATGTCAAGAACCTATACGATAAGGTCCGACTCCAGCTGAGAGACAATGCAAAAGAACTGGGCAACGGATGCTTCGAATTCTACCACAAGTGTGACAATGAATGCATGGAAAGTGTGAGAAATGGAACGTATGACTATCCGCAATATTCAGAAGAATCAAGACTGAACAGAGAGGAAATAGACGGAGTCAAATTGGAATCAATGGGCACCTATCAGATATTATCAATCTACTCAACAGTGGCGAGTTCCCTAGCACTGGCAATCATGATAGCTGGTCTATCTTTTTGGATGTGTTCCAATGGATCATTGCAGTGCAGAATTTGCATCTAG
>A_/_H5N0|EF205596|A/mallard/MB/458/2005
ATGAAAATGGAAAGAATAGTGATTGCCCTCGCAATAATCAGCATTGTCAAAGGTGACCAAATTTGCATTGGTTACCATGCAAACAATTCAACAGAGCAGGTTGATACAATCATGGAAAAGAATGTGACGGTCACACATGCTCAGAATATACTGGAAAAAGAGCACAATGGGAAACTTTGCAGTCTTAAAGGAGTGAGGCCCCTCATTCTGAAGGATTGCAGTGTAGCTGGATGGCTTCTTGGAAACCCAATGTGTGATGAATTCCTGAATGTACCAGAATGGTCATACATCGTGGAAAAAGATAATCCAGTCAATGGCCTGTGCTATCCAGGAGACTTCAGCGACTACGAAGAACTGAAGCATTTAATGAGCAGCACAAACCATTTTGAGAAAATTCAGATAATCCCTAGGAGTTCTTGGTCCAATCATGATGCCTCATCAGGAGTGAGTTCGGCATGCCCATACAATGGTAGATCTTCCTTATTCAGGAATGTAGTGTGGTTGATCAAGAAGAATAATGCGTACCCAACAGTAAAGAGGACCTATAACAACACCAATGTAGAAGACCTTTTAATAATATGGGGAATACACCACCCTAATGATGCAGCTGAACAAACAAAACTCTACCAGAACTCGAACACTTATGTGTCTGTAGGAACATCAACACTGAACCAGAGATCAATCCCAGAAATAGCCACTAGACCCAAAGTGAACGGACAAAGTGGAAGAATGGAATTTTTCTGGACAATACTGAAGTCGAACGATGCAATCAGCTTTGAAAGTAATGGGAATTTTATAGCTCCTGAATATGCGTACAAAATTGCCAAGAAAGGAGATTCAGCAATCATGAGAAGTGAATTGGAGTATGGTAACTGTGACACCAAATGTCAGACTCCATTGGGTGCTATAAATTCCAGTATGCCCTTCCACAATGTTCATCCTCTTACCATTGGGGAGTGCCCCAAGTATGTCAAATCGGACAAACTGGTCCTTGCAACAGGACTAAGAAACGTACCCCAAAGAGAAACAAGAGGCCTATTTGGTGCAATAGCAGGATTCATAGAAGGAGGATGGCAAGGAATGGTTGACGGGTGGTACGGATACCATCATAGCAATGAGCAGGGAAGTGGATATGCTGCAGACAAAGAATCTACCCAGAAAGCAATCGATGGGATCACCAATAGAGTAAACTCAATCATTGACAAAATGAACACTCAATTCGAAGCCGTTGGGAAAGAATTCAACAACCTAGAAAGGAGAATAGAAAATTTGAATAAGAAAATGGAAGATGGGTTTTTAGATGTATGGACTTACAATGCAGAACTTCTCGTGCTCATGGAAAACGAAAGAACTCTGGATTTCCATGATTCAAATGTCAAGAACCTATACGATAAGGTCCGACTCCAGCTGAGAGACAATGCAAAAGAATTGGGCAACGGATGCTTCGAATTCTACCACAAGTGTGACAATGAATGCATGGAAAGTGTGAGAAATGGAACGTATGACTATCCGCAATATTCAGAAGAATCAAGACTGAACAGAGAGGAAATAGACGGAGTCAAATTGGAATCAATGGGCACCTATCAGATATTATCAATCTACTCAACAGTGGCGAGTTCCCTAGCACTGGCAATCATGATAGCTGGTCTATCTTTTTGGATGTGCTCCAATGGATCATTGCAGTGCAGAATTTGCATCTAG
>A_/_H5N9|GU051980|A/northern_pintail/Illinois/464067-4/2006
ATGAAAATGGAAAGAATAGTGATTGCCCTCGCAATAATCAGCATTGTCAAAGGTGACCAAATTTGCATTGGTTACCATGCAAACAATTCAACAGAGCAGGTTGATACAATCATGGAAAAGAATGTGACGGTCACACATGCTCAGGATATACTGGAAAAAGAGCACAATGGGAAGCTTTGCAGTCTTAAAGGAGTGAGGCCCCTCATTCTGAAGGATTGCAGTGTAGCTGGATGGCTTCTTGGAAACCCAATGTGTGATGAATTCCTGAATGTACCAGAATGGTCATACATCGTGGAAAAAGATAATCCAGTCAATGGCCTGTGCTATCCAGGAGACTTCAGTGACTACGAAGAACTGAAGCATTTAATGAGCAGCACAAACCATTTTGAGAAAATTCAGATAATCCCTAGGAGTTCTTGGTCCAATCATGATGCCTCATCAGGAGTGAGTTCGGCATGCCCATACAATGGTAGATCTTCCTTTTTCAGGAACGTAGTGTGGTTGATCAAGAAGGATAATGCGTACCCAACAATAAAGAGGACCTATAACAACACCAATGTAGAAGACCTTTTAATAATATGGGGAATACACCACCCTAATGATGCAGCTGAACAAACAAAACTCTACCAGAACTCGAACACTTATGTGTCTGTAGGAACATCAACACTGAACCAGAGATCAATCCCAGAAATAGCCACTAGACCCAAAGTGAACGGACAAAGTGGAAGAATGGAATTTTTCTGGACAATACTGAAGTCGAACGATGCAATCAGCTTTGAAAGTAATGGAAATTTTATAGCTCCTGAATATGCGTACAAAATTGTCAAGAAAGGAGATTCAGCAATCATGAGAAGTGAATTGGAGTATGGTAACTGTGACACCAAATGTCAGACTCCATTGGGTGCTATAAATTCCAGTATGCCCTTCCACAATGTTCATCCTCTTACCATTGGGGAGTGCCCCAAGTATGTCAAATCGGACAAACTGATCCTTGCAACAGGACTAAGAAACGTACCCCAAAGAGAAACAAGAGGCCTATTTGGTGCAATAGCAGGATTCATAGAAGGAGGATGGCAAGGAATGGTTGACGGGTGGTACGGATACCATCATAGCAATGAGCAGGGAAGTGGATATGCTGCAGACAAAGAATCTACCCAGAAAGCAATCGATGGGATCACCAATAAAGTAAACTCAATCATTGACAAAATGAACACTCAATTCGAAGCCGTTGGGAAAGAATTCAACAACCTAGAAAGGAGAATAGAAAATTTGAATAAGAAAATGGAAGAGGGGTTTTTAGATGTATGGACTTACAATGCAGAACTTCTCGTGCTCATGGAAAACGAAAGAACTCTGGATTTCCATGATTCAAATGTAAAGAACCTATACGATAAGGTCCGACTCCAGCTGAGAGACAACGCAAAAGAATTGGGCAACGGATGCTTCGAATTCTACCACAAGTGTGACAATGAATGCATGGAAAGTGTGAGAAATGGAACGTATGACTATCCGCAATATTCAGAAGAATCAAGACTGAACAGAGAGGAAATAGACGGAGTCAAATTGGAATCAATGGGCACCTATCAGATATTATCAATCTACTCAACAGTGGCGAGTTCCCTAGCACTGGCAATCATGATAGCTGGTCTATCTTTTTGGATGTGTTCCAATGGATCATTGCAGTGCAGAATTTGCATCTAG
>A_/_H5N4|GU052845|A/mallard/Pennsylvania/454069-12/2006
ATGAAAATGGAAAGAATAGTGATTGCCCTCGCAATAATCAGCATTGTCAAAGGTGACCAAATTTGCATTGGTTACCATGCAAACAATTCAACAGAGCAGGTTGATACAATCATGGAAAAGAATGTGACGGTCACACATGCTCAGGATATACTGGAAAAGGAGCACAATGGGAAACTTTGCAGTCTTAAAGGAGTGAGGCCCCTCATTCTGAAGGATTGCAGTGTAGCTGGATGGCTTCTAGGAAACCCAATGTGTGATGAATTCCTGAATGTACCAGAATGGTCATACATCGTGGAAAAAGATAATCCAGTCAATGGCCTGTGCTATCCAGGAGACTTCAGAGACTACGAAGAACTGAAGCATTTAATGAGCAGCACAAACCATTTTGAGAAAATTCAGATAATCCCTAGGAGTTCTTGGTCCAATCACGAGGCCTCATCAGGAGTGAGTTCGGCATGCCCATACAATGGTAGATCTTCCTTCTTCAGGAATGTAGTGTGGTTGATCAAGAAGAATAATGCGTACCCAACAATAAAGAGGACCTATAACAACACCAATGTAGAAGACCTTTTAATAATATGGGGAATACACCACCCTAATGATGCAGCTGAACAAACAAAACTCTACCAGAACTCGAACACTTATGTGTCTGTAGGAACATCAACACTGAACCAGAGATCAATCCCAGAAATAGCCACTAGACCCAAAGTGAACGGACAAAGTGGAAGAATGGAATTTTTCTGGACAATACTGAAGTCGAACGATGCAATCAGCTTTGAAAGTAATGGGAATTTTATAGCTCCTGAATATGCGTACAAAATTGTCAAGAAAGGAGATTCAGCAATCATGAGAAGTGAATTGGAGTATGGTAACTGTGACACCAAATGTCAGACTCCATTGGGTGCTATAAATTCCAGTATGCCCTTCCACAATGTTCATCCTCTTACCATTGGGGAATGCCCCAAGTATGTCAAATCGGACAAACTGGTCCTTGCAACAGGACTAAGAAACGTACCCCAAAGAGAAACAAGAGGCCTATTTGGTGCAATAGCAGGATTCATAGAAGGAGGATGGCAAGGAATGGTTGACGGGTGGTACGGATACCATCATAGCAATGAGCAGGGAAGTGGATATGCTGCAGACAAAGAATCTACCCAGAAAGCAATCGATGGGATCACCAATAAAGTAAACTCAATCATTGACAAAATGAACACTCAATTCGGAGCCGTTGGGAAAGAATTCAACAACCTAGAAAGGAGAATAGAAAATTTGAATAAGAAAATGGAAGATGGGTTTTTAGATGTATGGACTTACAATGCAGAACTTCTCGTGCTCATGGAAAACGAAAGAACTCTGGATTTCCATGATTCAAATGTCAAGAACCTATACGATAAGGTCCGACTCCAGCTGAGAGACAATGCAAAAGAATTGGGCAACGGATGCTTCGAATTCTACCACAAGTGTGACAATGAATGCATGGAAAGTGTGAGAAATGGAACGTATGACTATCCGCAATATTCAGAAGAATCAAGACTGAACAGAGAGGAAATAGACGGAGTCAAATTGGAATCAATGGGCACCTATCAGATATTATCAATCTACTCAACAGTGGCGAGTTCCCTAGCACTGGCAATCATGATAGCTGGTCTATCTTTTTGGATGTGTTCCAATGGATCATTGCAGTGCAGAATTTGCATCTAG
>A_/_H5N1|GU186531|A/mallard/PA/454069-9/2006
ATGAAAATGGAAAGAATAGTGATTGCCCTCGCAATAATCAGCATTGTCAAAGGTGACCAAATTTGCATTGGTTACCATGCAAACAATTCAACAGAGCAGGTTGATACAATCATGGAAAAGAATGTGACGGTCACACATGCTCAGGATATACTGGAAAAGGAGCACAATGGGAAACTTTGCAGTCTTAAAGGAGTGAGGCCCCTCATTCTGAAGGATTGCAGTGTAGCCGGATGGCTTCTAGGAAACCCAATGTGTGATGAATTCCTGAATGTACCAGAATGGTCATACATCGTGGAAAAAGATAATCCAGTCAATGGCCTGTGCTATCCAGGAGACTTCAGAGACTACGAAGAACTGAAGCATTTAATGAGCAGCACAAACCATTTTGAGAAAATTCAGATAATCCCTAGGAGTTCTTGGTCCAATCATGAGGCCTCATCAGGAGTGAGTTCGGCATGCCCATACAATGGTAGATCTTCCTTCTTCAGGAATGTAGTGTGGTTGATCAAGAAGAATAATGCGTACCCAACAGTAAAGAGGACCTATAACAACACCAATGTAGAAGACCTTTTAATAATATGGGGAATACACCACCCTAATGATGCAGCTGAACAAACAAAACTCTACCAGAACTCGAACACTTATGTGTCTGTAGGAACATCAACACTGAACCAGAGATCAATCCCAGAAATAGCCACTAGACCCAAAGTGAACGGACAAAGTGGAAGAATGGAATTTTTCTGGACAATACTGAAGTCGAACGATGCAATCAGCTTTGAAAGTAATGGGAATTTTATAGCTCCTGAATATGCGTACAAAATTGTCAAGAAAGGAAATTCAGCAATCATGAGAAGTGAATTGGAGTATGGTAACTGTGACACCAAATGTCAGACTCCATTGGGTGCTATAAATTCCAGTATGCCCTTCCACAATGTTCATCCTCTTACCATTGGGGAATGCCCCAAGTATGTCAAATCGGACAAACTGGTCCTTGCAACAGGACTAAGAAACGTACCCCAAAGAGAAACAAGAGGCCTATTTGGTGCAATAGCAGGATTCATAGAAGGAGGATGGCAAGGAATGGTTGACGGGTGGTACGGATACCATCATAGCAATGAGCAGGGAAGTGGATATGCTGCAGACAAAGAATCTACCCAGAAAGCAATCGATGGGATCACCAATAAAGTAAACTCAATCATTGACAAAATGAACACTCAATTCGAAGCCGTTGGGAAAGAATTCAACAACCTAGAAAGGAGAATAGAAAATTTGAATAAGAAAATGGAAGATGGGTTTTTAGATGTATGGACTTACAATGCAGAACTTCTCGTGCTCATGGAAAACGAAAGAACTCTGGATTTCCATGATTCAAATGTCAAGAACCTATACGATAAGGTCCGACTCCAGCTGAGAGACAATGCAAAAGAATTGGGCAACGGATGCTTCGAATTCTACCACAAGTGTGACAATGAATGCATGGAAAGTGTGAGAAATGGAACGTATGACTATCCGCAATATTCAGAAGAATCAAGACTGAACAGAGAGGAAATAGACGGAGTCAAATTGGAATCAATGGGCACCTATCAGATATTATCAATCTACTCAACAGTGGCGAGTTCCCTAGCACTGGCAATCATGATAGCTGGTCTATCTTTTTGGATGTGTTCCAATGGATCATTGCAGTGCAGAATTTGCATCTAG
>A_/_H5N1|GU051957|A/turkey/Virginia/505477-17/2007
ATGAAAATGGAAAGAATAGTGATTGCCCTCGCAATAATCAGCATTGTCAAAGGTGACCAAATTTGCATTGGTTACCATGCAAACAATTCAACAGAGCAGGTTGATACAATCATGGAAAAGAATGTGACGGTCACACATGCTCAGGATATACTGGAAAAAGGGCACAATGGGAAACTTTGCAGTCTTAAAGGAGTGAGGCCCCTCATTCTGAAGAATTGCAGTGTAGCTGGATGGCTTCTTGGAAACCCAATGTGTGATGAATTCCTGAATGTACCAGAATGGTCATACATCGTGGAAAAAGATAATCCAGTCAATGGCCTGTGCTATCCAGGAGACTTCAGCGACTACGAAGAACTGAAGCATTTAATGAGCAGCACAAACCATTTTGAGAAAATTCAGATAATCCCTAGGAGTTCTTGGTCCAATCATGATGCTTCATCAGGAGTGAGTTCGGCATGCCCATACAATGGTAGATCTTCCTTTTTCAGGAATGTAGTGTGGTTGATCAAGAAGAATAATGCGTACCCAACAATAAAGAGGACCTATAACAACACCAATGTAGAAGACCTTTTAATAATATGGGGAATACACCACCCTAATGATGCAGCTGAACAAACAAAACTCTACCAAAACTCGAACACTTATGTGTCTGTAGGAACATCAACACTGAACCAGAGATCAATCCCAGAAATAGCCACTAGACCCAAAGTGAACGGACAAAGTGGAAGAATGGATTTTTTCTGGACAATACTGAAGTCGAACGATGCAATCAGCTTTGAAAGTAATGGGAATTTTATAGCTCCTGAATATGCGTACAAAATTGTCAAGAAAGGAGATTCAGCAATCATGAGGAGTGAATTGGAGTATGGTAACTGTGACACCAAATGTCAGACTCCATTGGGTGCTATAAATTCCAGTATGCCCTTCCACAATGTTCATCCTCTTACCATTGGGGAGTGCCCCAAGTATGTCAAATCGGACAAACTGGTCCTTGCAACAGGACCAAGAAACGTACCCCAAAGAGAAACAAGAGGCCTATTTGGTGCAATAGCAGGATTCATAGAAGGAGGATGGCAAGGAATGGTTGACGGGTGGTACGGATACCATCATAGCAATGAGCAGGGAAGTGGATATGCTGCAGACAAAGAATCTACCCAGAAAGCAATCGATGGGATCACCAATAAAGTAAACTCAATCATTGACAAAATGAACACTCAATTCGAAGCCGTTGGGAAAGAATTCAACAACCTAGAAAGGAGAATAGAAGATTTGAATAAGAAAATGGAAGATGGGTTTTTAGATGTATGGACTTACAATGCAGAAATTCTCGTGCTCATGGAAAACGAAAGAACTCTGGATTTCCATGATTCAAATGTCAAGAACCTATACGATAAGGTCCGACTCCAGCTGAGAGACAATGCAAAAGAATTGGGCAACGGATGCTTCGAATTCTACCACAAGTGTGACAATGAATGCATGGAAAGTGTGAGAAATGGAACGTATGACTATCCGCAATATTCAGAAGAATCAAGACTGAACAGAGAGGAAATAGACGGAGTCAAATTGGAATCAATGGGCATCTATCAGATATTATCAATCTACTCAACAGTGGCGAGTTCCCTAGCACTGGCAATCATGATAGCTGGTCTATCTTTTTGGATGTGCTCCAATGGATCATTGCAGTGCAGAATTTGCATCTAG
>A_/_H5N1|GU186509|A/turkey/VA/505477-18/2007
ATGAAAATGGAAAGAATAGTGATTGCCCTCGCAATAATCAGCATTGTCAAAGGTGACCAAATTTGCATTGGTTACCATGCAAACAATTCAACAGAGCAGGTTGATACAATCATGGAAAAGAATGTGACGGTCACACATGCTCAGGATATACTGGAAAAAGGGCACAATGGGAAACTTTGCAGTCTTAAAGGAGTGAGGCCCCTCATTCTGAAGAATTGCAGTGTAGCTGGATGGCTTCTTGGAAACCCAATGTGTGATGAATTCCTGAATGTACCAGAATGGTCATACATCGTGGAAAAAGATAATCCAGTCAATGGCCTGTGCTATCCAGGAGACTTCAGCGAATACGAAGAACTGAAGCATTTAATGAGCAGCACAAACCATTTTGAGAAAATTCAGATAATCCCTAGGAGTTCTTGGTCCAATCATGATGCTTCATCAGGAGTGAGTTCGGCATGCCCATACAATGGTAGATCTTCCTTTTTCAGGAATGTAGTGTGGTTGATCAAGAAGAATAATGCGTACCCAACAATAAAGAGGACCTATAACAACACCAATGTAGAAGACCTTTTAATAATATGGGGAATACACCACCCTAATGATGCAGCTGAACAAACAAAACTCTACCAGAACTCGAACACTTATGTGTCTGTAGGAACATCAACACTGAACCAGAGATCAATCCCAAAAATAGCCACTAGACCCAAAGTGAACGGGCAAAGTGGAAGAATGGATTTTTTCTGGACAATACTGAAGTCGAACGATGCAATCAGCTTTGAAAGTAATGGGAATTTTATAGCTCCTGAATATGCGTACAAAATTGTCAAGAAAGGAGATTCAGCAATCATGAGGAGTGAATTGGAGTATGGTAACTGTGACACCAAATGTCAGACTCCATTGGGTGCTATAAATTCCAGTATGCCCTTCCACAATGTTCATCCTCTTACCATTGGGGAGTGCCCCAAGTATGTCAAATCGGACAAACTGGTCCTTGCAACAGGACCAAGAAACGTACCCCAAAGAGAAACAAGAGGCCTATTTGGTGCAATAGCAGGATTCATAGAAGGAGGATGGCAAGGAATGGTTGACGGGTGGTACGGATACCATCATAGCAATGAGCAGGGAAGTGGATATGCTGCAGACAAAGAATCTACCCAGAAAGCAATCGATGGGATCACCAATAAAGTAAACTCAATCATTGACAAAATTAACACTCAATTCGAAGCCGTTGGGAAAGAATTCAACAACCTAGAAAGGAGAATAGAAGATTTGAATAAGAAAATGGAAGATGGGTTTTTAGATGTATGGACTTACAATGCAGAACTTCTCGTGCTCATGGAAAACGAAAGAACTCTGGATTTCCATGATTCAAATGTCAAGAACCTATACGATAAGGTCCGACTCCAGCTGAGAGACAATGCAAAAGAATTGGGCAACGGATGCTTCGAATTCTACCACAAGTGTGACAATGAATGCATGGAAAGTGTGAGAAATGGAACGTATGACTATCCGCAATATTCAGAAGAATCAAGACTGAACAGAGAGGAAATAGACGGAGTCAAATTGGAATCAATGGGCATCTATCAGATATTATCAATCTACTCAACAGTGGCGAGTTCCCTAGCACTGGCAATCATGATAGCTGGTCTATCTTTTTGGATGTGCTCCAATGGATCATTGCAGTGCAGAATTTGCATCTAG
>A_/_H5N1|CY045399|A/shorebird/Delaware/189/2007
ATGAAAATGGAAAAAATAGTGATTGCCCTCGCAATAATCAGCATTGTCAAAGGTGACCAAATCTGCATTGGTTATCATGCAAACAATTCAACAGAGCAGGTTGATACAATCATGGAAAAGAATGTGACGGTCACACATGCTCAGGATATACTGGAAAAAGAACACAATGGGAAACTTTGCAGTCTTAAAGGAGTGAGGCCCCTCATTCTGAAGGATTGCAGTGTAGCTGGATGGCTTCTTGGAAACCCAATGTGTGATGAATTCCTGAATGTACCAGAATGGTCATACATCGTGGAAAAAGATAATCCAGTCAATGGCCTGTGCTATCCAGGAGACTTCAGCGATTACGAAGAACTGAAGCATTTAGTGAGCAGCACAAACCATTTTGAGAAAATTCGGATAATCCCTAGGAGTTCTTGGTCCAATCATGATGCCTCATCAGGAGTGAGTTCGGCATGCCCATACCATGGTAGATCTTCCTTTTTCAGGAATGTAGTGTGGTTGATCAAGAAGAATAATGCGTACCCAACAATAAAGAGTACCTATAACAACACCAATGTAGAAGACCTTTTAATAATATGGGGAATACACCACCCTAATGATGCAGCTGAACAAACAAAGCTCTACCAGAACTCGAACACTTATGTGTCTGTAGGAACATCAACACTGAACCAGAGATCAATCCCAGAAATAGCCACTAGACCCAAAGTGAACGGACAAAGTGGAAGAATGGAATTTTTCTGGACAATACTGAAGTCGAACGATGCAATCAGCTTTGAAAGTAATGGGAATTTTATAGCTCCTGAATATGCATACAAAATTGTCAAGAAAGGAGATTCAGCAATCATGAGAAGTGAATTGGAGTATGGTAACTGTGACACCAAATGTCAGACTCCATTGGGTGCTATAAATTCCAGTATGCCCTTCCACAATGTTCATCCTCTTACCATTGGAGAGTGCCCCAAGTATGTCAAATCGGACAAACTGGTTCTTGCAACAGGACTAAGAAATGTACCCCAAAGAGAAACAAGAGGCCTATTTGGTGCAATAGCAGGATTCATAGAAGGAGGATGGCAAGGAATGGTTGACGGGTGGTACGGATACCATCATAGCAATGAGCAGGGAAGTGGATATGCTGCAGACAAAGAATCTACCCAGAAAGCAATCGATGGGATCACCAATAAAGTAAACTCAATCATTGACAAAATGAACACTCAATTCGAWRCCGTTGGGAAAGAATTCAACAACCTAGAAAGGAGAATAGAAAATTTGAATAAGAAAATGGAAGATGGGTTTTTAGATGTATGGACTTACAATGCAGAACTTCTAGTGCTCATGGAAAACGAAAGAACTCTGGATTTCCATGATTCAAATGTTAAGAACCTATACGATAAGGTCCGACTCCAGCTGAGAGACAATGCAAAAGAATTGGGCAACGGATGCTTTGAATTCTACCACAAGTGTGACAATGAATGCATGGAAAGTGTGAGAAATGGAACGTATGACTATCCGCAATATTCAGAAGAATCAAGACTGAACAGAGAGGAAATAGACGGAGTCAAATTGGAATCAATGGGCACCTATCAGATATTATCAATCTACTCAACAGTGGCGAGTTCCCTAGCACTGGCAATCATGATAGCTGGTCTATCTTTTTGGATGTGCTCCAATGGATCATTGCAGTGCAGAATTTGCATCTAG
>A_/_H5N1|GU186517|A/ruddy_turnstone/DE/509531/2007
ATGAAAATGGAAAAAATAGTGATTGCCCTCGCAATAATCAGCATTGTCAAAGGTGACCAAATCTGCATTGGTTATCATGCAAACAATTCAACAGAGCAGGTTGATACAATCATGGAAAAGAATGTGACGGTCACACATGCTCAGGATATACTGGAAAAAGAACACAATGGGAAACTTTGCAGTCTTAAAGGAGTGAGGCCCCTCATTCTGAAGGATTGCAGTGTAGCTGGATGGCTTCTTGGAAACCCAATGTGTGATGAATTCCTGAATGTACCAGAATGGTCATACATCGTGGAAAAAGATAATCCAGTCAATGGCCTGTGCTATCCAGGAGACTTCAGCGATTACGAAGAACTGAAGCATTTAATGAGCAGCACAAACCATTTTGAGAAAATTCGGATAATCCCTAGGAGTTCTTGGTCCAATCATGATGCCTCATCAGGAGTGAGTTCGGCATGCCCATACCATGGTAAATCTTCCTTTTTCAGGAATGTAGTGTGGTTGATCAAGAAGAATAATGCGTACCCAACAATAAAGAGTACCTATAACAACACCAATGTAGAAGACCTTTTAATAATATGGGGAATACACCACCCTAATGATGCAGCTGAACAAACAAATCTCTACCAGAACTCAAACACTTATGTGTCTGTAGGAACATCAACACTGAACCAGAGATCAATCCCAGAAATAGCCACTAGACCCAAAGTGAACGGACAAAGTGGAAGAATGGAATTTTTCTGGACAATACTGAAGTCAAACGATGCAATCAGCTTTGAAAGTAATGGGAATTTTATAGCTCCTGAATATGCATACAAAATTGTCAAGAAAGGAGATTCAGCAATCATGAGAAGTGAATTGGAGTATGGTAACTGTGACACCAAATGTCAGACTCCATTGGGTGCTATAAATTCCAGTATGCCCTTCCACAATGTTCATCCTCTTACCATTGGAGAGTGCCCCAAGTATGTCAAATCGGACAAACTGGTTCTTGCAACAGGACCAAGAAATGTACCCCAAAGAGAAACAAGAGGCCTATTTGGTGCAATAGCAGGATTCATAGAAGGAGGATGGCAAGGAATGGTTGACGGGTGGTACGGATACCATCATAGCAATGAGCAGGGAAGTGGATATGCTGCAGACAAAGAATCTACCCAGAAAGCAATCGATGGGATCACCAATAAAGTAAACTCAATCATTGACAAAATGAACACTCAATTCGAAGCCGTTGGGAAAGAATTCAACAACCTAGAAAGGAGAATAGAAAATTTGAATAAGAAAATGGAAGATGGGTTTTTAGATGTATGGACTTACAATGCAGAACTTCTAGTGCTCATGGAAAACGAAAGAACCCTGGATTTCCATGATTCAAATGTTAAGAACCTATACGATAAGGTCCGACTCCAGCTGAGAGACAATGCAAAAGAATTGGGCAACGGATGCTTTGAATTCTACCACAAGTGTGACAATGAATGCATGGAAAGTGTGAGAAATGGAACGTATGACTATCCGCAATATTCAGAAGAATCAAGACTTGACAGAGAGGAAATAGACGGAGTCAAATTGGAATCAATGGGCACCTATCAGATATTATCAATCTACTCAACAGTGGCGAGTTCCCTAGCACTGGCAATCATGATAGCTGGTCTATCTTTTTGGATGTGCTCCAATGGATCATTGCAGTGCAGAATTTGCATCTAG
>A_/_H5N1|EU871820|A/turkey/Ontario/84/1983
ATGAAAATGGAGAGAATAGTGATTGCCCTTGCAATAATCAGCGTTGTCAAAAGTGACCAAATCTGCATTGGTTATCATGCAAACAACTCAACAGAACAGGTTGACACAATCATGGAGAAGAACGTGACGGTCACACATGCTCAGGACATACTGGAAAAAGAGCACAACGGGAAACTCTGCAGTCTCAAAGGAGTGAGGCCCCTCGTTCTGAAGGATTGCAGTGTGGCTGGATGGCTTCTTGGAAACCCAATGTGTGATGAATTCTTGAATGTACCGGAATGGTCATACATTGTAGAAAAAGACAATCCGGTCAATGGCTTGTGCTATCCAGGAGACTTCAACGATTATGAAGAACTGAAGCACTTAATGAGCAGCACAAACCATTTTGAGAAAATTCAGATAATCCCTAGGAGCTCTTGGTCCAACCATGATGCCTCATCAGGAGTGAGCTCAGCATGCCCATACAATGGTAGATCTTCCTTTTTCAGGAATGTAGTGTGGTTGATCAAGAAGAATAATGCGTACCCAACAATAAAGAGGACCTACAACAACACCAATATGGAGGACCTTCTGATATTGTGGGGAATCCACCACCCTAATGATGCAGCAGAACAAACAAAACTCTACCAGAACTCGAACACTTATGTGTCTGTAGGAACATCAACACTGAATCAGAGGTCAATCCCAGAAATAGCTACCAGGCCCAAAGTGAACGGACAAAGTGGAAGAATGGAATTTTTCTGGACAATACTACGGCCGAACGATGCAATCAGCTTTGAAAGTAGCGGGAACTTTATAGCTCCTGAATATGCATACAAGATAGTTAAAAAAGGAGATTCAGCAATCATGAAAAGTGAACTGGAGTATGGTAACTGTAATACCAAATGTCAGACCCCAGTAGGTGCTATAAATTCCAGTATGCCTTTCCATAATGTCCATCCCCTTACCGTTGGAGAGTGCCCCAAGTATGTCAAATCCGACAAACTGGTCCTTGCAACAGGACCGAGGAACGTGCCCCAAAGAGAAACAAGAGGTCTGTTTGGAGCAATAGCAGGATTCATAGAAGGAGGATGGCAAGGAATGGTAGATGGATGGTATGGATATCATCATAGCAATGAACAGGGAAGTGGATATGCTGCAGACAAAGAATCCACTCAGAAAGCAATCGACGGGATCACCAATAAAGTAACTTCAATCATTGACAAAATGAACACTCAATTCGAAGCTGTTGGGAAAGAATTCAACAACCTAGAAAGGAGAATAGAAAATTTAAATAAGAAAATGGAAGATGGGTTTCTAGATGTATGGACTTACAATGCAGAACTTCTGGTGCTCATGGAAAACGAAAGAACTCTGGATTTCCATGATTCAAATGTCAGGAACTTATACGATAAGGTCCGACTCCAGCTGAGAGACAATGCAAAAGAATTAGGCAATGGGTGTTTTGAGTTCTATCACAAGTGTGACAATGAATGCATGGAAAGTGTGAGAAATGGAACGTATGACTATCCACAATACTCAGAAGAATCAAGGCTAAACAGGGAGGAAATAGATGGAGTCAAATTGGAATCAATGGGCACTTATCAGATACTATCAATCTACTCAACAGTGGCGAGTTCCCTAGCACTGGCAATCATGGTAGCTGGTCTGTCTTTTTGGATGTGCTCCAATGGATCATTGCAGTGCAGAATTTGCATCTAG
>A_/_H5N2|GQ257433|A/duck/New_York/492652/2007
ATGAAAATGGAAAGAATAGTGATTGCTCTCGCAATAATCAGCATTGTCAAAGGTGACCAAATTTGCATTGGTTACCATGCAAACAATTCAACAGAGCAGGTTGATACAATCATGGAAAAGAATGTGACGGTCACACATGCTCAGGATATACTGGAGAAAGAGCACAATGGGAAACTTTGCAGTCTTAAAGGAGTGAGGCCCCTCATTCTGAAGGATTGCAGTGTAGCTGGATGGCTTCTTGGAAACCCAATGTGTGATGAATTCCTGAATGTACCAGAATGGTCATACATCGTGGAAAAAGATAATCCAGTCAATGGCCTGTGCTATCCAGGAGACTTCAGCGACTACGAAGAACTGAAGCATTTAATGAGCAGCACAAACCATTTTGAGAAAATTCAGATAATCCCTAGGAGTTCTTGGTCCAATCATGATGCCTCATCAGGAGTGAGCTCGGCATGCCCATACATTGGTAGATCTTCCTTTTTCAGGAATGTAGTGTGGTTGATCAAGAAGAATAATGCGTACCCAACAATAAAGAGGACCTATAACAACACCAATGTAGAAGACCTTTTAATAATATGGGGAATACACCACCCTAATGATGCAGCTGAACAAACAAAACTCTACCAAAACTCGAACACTTATGTGTCTGTAGGAACATCAACACTGAACCAGAGATCAATCCCAGAAATAGCCACTAGACCCAAAGTGAACGGACAAAGTGGAAGAATGGAATTTTTCTGGACAATACTGAAGTCGAACGATGCAATCAGCTTTGAAAGTAATGGGAATTTTATAGCTCCTGAATATGCGTACAAAATTGTCAAGAAAGGAAATTCAGCAATCATGAGAAGTGAATTGGAGTATGGTAACTGTGACACCAAATGTCAGACTCCATTGGGTGCTATAAATTCCAGTATGCCCTTCCATAATGTTCATCCTCTTACCATTGGGGAGTGCCCCAAGTATGTCAAATCGGACAAACTGGTCCTTGCAACAGGACTAAGAAACGTACCCCAAAGAGAAACAAGAGGCCTATTTGGTGCAATAGCAGGATTCATAGAAGGAGGATGGCAAGGAATGGTTGACGGGTGGTACGGATACCATCATAGCAATGAGCAGGGAAGTGGATATGCTGCAGACAAAGAATCCACCCAGAAAGCAATCGATGGGATCACCAATAAAGTAAACTCAATCATTGACAAAATGAACACTCAATTCGAAGCCGTTGGGAAAGAATTCAACAACCTAGAAAGGAGAATAGAAAATTTGAATAAGAAAATGGAAGATGGGTTTTTAGATGTATGGACTTACAATGCAGAACTTCTCGTGCTCATGGAAAACGAAAGAACTCTGGATTTCCATGATTCAAATGTCAAGAACCTATACGATAAGGTCCGACTCCAGCTGAGAGACAATGCAAAAGAATTGGGCAACGGATGCTTCGAATTCTACCACAAGTGTGACAATGAATGCATGGAAAGTGTGAGAAATGGAACGTATGACTATCCGCAATATTCAGAAGAATCAAGACTGAACAGAGAGGAAATAGACGGAGTCAAATTGGAATCAATGGGCACCTATCAGATATTATCAATCTACTCAACAGTGGCGAGTTCCCTAGCACTGGCAATCATGATAGCTGGTCTATCTTTTTGGATGTGTTCCAATGGATCATTGCAGTGCAGAATTTGCATCTAG
>A_/_H5N2|GU050167|A/wild_bird/Wisconsin/433163-2/2006
ATGAAAATGGAAAGAATAGTGATTGCCCTCGCAATAATCAGCATTGTCAAAGGTGACCAAATTTGCATTGGTTACCATGCAAACAATTCAACAGAGCAGGTTGATACAATCATGGAAAAGAATGTGACGGTCACACATGCTCAGGATATACTGGAAAAAGAGCACAATGGGAAACTTTGCAGTCTTAAAGGAGTGAGGCCCCTCATTCTGAAGGATTGCAGTGTAGCTGGATGGCTTCTTGGAAACCCAATGTGTGATGAATTCCTGAATGTACCAGAATGGTCATACATCGTGGAAAAAGATAATCCAGTCAATGGCCTGTGCTATCCAGGAGACTTCAGCGACTACGAAGAACTGAAGCATTTAATGAGCAGCACAAACCATTTTGAGAAAATTCAGATAATCCCTAGGAGTTCTTGGTCCAATCATGATGCCTCATCAGGAGTGAGTTCGGCATGCCCATACAATGGTAGATCTTCCTTTTTCAGGAATGTAGTGTGGTTGATCAAGAAGAATAATGCGTACCCAACAATAAAGAGGACCTATAGCAACACCAATGTAGAAGACCTTTTAATAATATGGGGAATACACCACCCTAATGATGCAGCTGAACAAACAAAACTCTACCAGAACTCGAACACTTATGTGTCTGTAGGAACATCAACACTGAACCAGAGATCAATCCCAGAAATAGCCACTAGACCCAAAGTGAACGGACAAAGTGGAAGAATGGAATTTTTCTGGACAATACTGAAGTCGAACGATGCAATCAGCTTTGAAAGTAATGGGAATTTTATAGCTCCTGAATATGCGTACAAAATTGTCAAGAAAGGAAATTCAGCAATCATGAGAAGTGAATTGGAGTATGGTAACTGTGACACCAAATGTCAGACTCCATTGGGTGCTATAAATTCCAGTATGCCCTTCCACAATGTTCATCCTCTTACCATTGGGGAGTGCCCCAAGTATGTCAAATCGGACAAACTGGTCCTTGCAACAGGACTAAGAAACGTACCCCAAAGAGAAACAAGAGGCCTATTTGGTGCAATAGCAGGATTCATAGAAGGAGGATGGCAAGGAATGGTTGACGGGTGGTACGGATACCATCATAGCAATGAGCAGGGAAGTGGATATGCTGCAGACAAAGAATCTACCCAGAAAGCAATCGATGGGATCACCAATAAAGTAAACTCAATCATTGACAAAATGAACACTCAATTCGAAGCCGTTGGGAAAGAATTCAACAACCTAGAAAGGAGAATAGAAAATTTGAATAAGAAAATGGAAGATGGGTTTTTAGATGTATGGACTTACAATGCAGAACTTCTCGTGCTCATGGAAAACGAAAGAACTCTGGATTTCCATGATTCAAATGTCAAGAACCTATACGATAAGGTCCGACTCCAGCTGAGAGACAATGCAAAAGAATTGGGCAACGGATGCTTCGAATTCTACCACAAGTGTGACAATGAATGCATGGAAAGTGTGAGAAATGGAACGTATGACTATCCGCAATATTCAGAAGAATCAAGACTGAACAGAGAGGAAATAGACGGAGTCAAATTGGAATCAATGGGCACCTATCAGATATTATCAATCTACTCAACAGTGGCGAGTTCCCTAGCACTGGCAATCATGATAGCTGGTCTATCTTTTTGGATGTGCTCCAATGGGTCATTGCAGTGCAGAATTTGCATCTAG
>A_/_H5N2|GU050128|A/Canada_goose/Wisconsin/474847-4/2006
ATGAAAATGGAAAGAATAGTGATTGCCCTCGCAATAATCAGCATTGTCAAAGGTGACCAAATTTGCATTGGTTACCATGCAAACAATTCAACAGAGCAGGTTGATACAATCATGGAAAAGAATGTGACGGTCACACATGCTCAGGATATACTGGAAAAAGAGCACAATGGGAAACTTTGCAGTCTTAAAGGAGTGAGGCCCCTCATTCTGAAGGATTGCAGTGTAGCTGGATGGCTTCTTGGAAACCCAATGTGTGATGAATTCCTGAATGTACCAGAATGGTCATACATCGTGGAAAAAGATAATCCAGTCAATGGCCTGTGCTATCCAGGAGACTTCAGCGACTACGAAGAACTGAAGCATTTAATGAGCAGAACAAACCATTTTGAGAAAATTCAGATAATCCCTAGGAGTTCTTGGTCCAATCATGATGCCTCATCAGGAGTGAGTTCGGCATGCCCATACAATGGTAGATCTTCCTTTTTCAGGAATGTAGTGTGGTTGATCAAGAAGAATAATGCGTACCCAACAATAAAGAGGACCTATAACAACACCAATGTAGAAGACCTTTTAATAATATGGGGAATACACCACCCTAATGATGCAGCTGAACAAACAAAACTCTACCAGAACTCGAACACTTATGTGTCTGTAGGAACATCAACACTGAACCAGAGATCAATCCCAGAAATAGCCACTAGACCCAAAGTGAACGGACAAAGTGGAAGAATGGAATTTTTCTGGACAATACTGAAGTCGAACAATGCAATAAGCTTTGAAAGTAATGGGAATTTTATAGCTCCTGAATATGCGTACAAAATTGTCAAGAAGGGAGATTCAGCAATCATGAGAAGTGAATTGGAGTATGGTAACTGTGACACCAAATGTCAGACTCCATTAGGTGCTATAAATTCCAGTATGCCCTTCCACAATGTTCATCCTCTTACCATTGGGGAGTGCCCCAAGTATGTCAAATCGGACAAACTGGTCCTTGCAACAGGATTGAGAAACGTACCCCAAAGAGAAACAAGAGGCCTATTTGGTGCAATAGCAGGATTCATAGAAGGAGGATGGCAAGGAATGGTTGACGGGTGGTACGGATACCATCATAGCAATGAGCAGGGAAGTGGATATGCTGCAGACAAAGAATCTACCCAGAAAGCAATCGATGGGATCACCAATAAAGTAAACTCAATCATTGACAAAATGAACACTCAATTCGAAGCCGTTGGGAAAGAATTCAACAACCTAGAAAGGAGAATAGAAAATTTGAATAAGAAAATGGAAGATGGGTTTTTAGATGTGTGGACTTACAATGCAGAACTTCTCGTGCTCATGGAAAACGAAAGAACTCTGGATTTCCATGATTCAAATGTCAAGAACCTATACGATAAGGTCCGACTCCAGCTGAGAGACAATGCAAAAGAATTGGGCAACGGATGCTTCGAATTCTACCACAAGTGTGACAATGAATGCATGGAAAGTGTGAGAAATGGAACGTATGACTATCCGCAATATTCAGAAGAATCAAAACTGAACAGAGAGGAAATAGACGGGGTCAAATTGGAATCAATGGGCACCTATCAGATATTATCAATCTACTCAACAGTGGCGAGTTCCCTAGCACTGGCAATCATGATAGCTGGTCTATCTTTTTGGATGTGTTCCAATGGATCATTGCAGTGCAGAATTTGCATCTAG
>A_/_H5N2|GU050113|A/mallard/Arkansas/473507-13/2006
ATGAAAATGGAAAGAATAGTGATTGCCCTCGCAATAATCAGCATTGTCAAAGGTGACCAAATTTGCATTGGTTACCATGCAAACAATTCAACAGAGCAGGTTGATACAATCATGGAAAAGAATGTGACGGTCACACATGCTCAGGATATACTGGAAAAAGAGCACAATGGGAAACTGTGCAGTCTTAAAGGAGTGAGGCCCCTCATTCTGAAGGATTGCAGTGTAGCTGGATGGCTTCTTGGAAACCCAATGTGTGATGAATTCCTGAATGTACCAGAATGGTCATACATCGTGGAAAAAGATAATCCAGTCAATGGCCAGTGCTATCCAGGAGACTTCAGCGACTACGAAGAACTGAAGCATTTAATGAGCAGCACAAACCATTTTGAGAAAATTCAGATAATCCCTAGGAGTTCTTGGTCCAATCATGATGCCTCATCAGGAGTGAGTTCGGCATGCCCATACAATGGTAGATCTTCCTTTTTCAGGAATGTAGTGTGGTTGATCAAGAAGAATAATGCGTACCCAACAATAAAGAGGACCTATAACAACACCAATGTAGAAGACCTTTTAATAATATGGGGAATACACCACCCTAATGATGCAGCTGAACAAACCAAACTCTACCAGAACTCGAACACTTATGTGTCTGTAGGAACATCAACACTGAACCAGAGATCAATCCCAGAAATAGCCACTAGACCCAAAGTGAACGGACAAAGTGGAAGAATGGAATTTTTCTGGACAATACTGAAGTCGAACGATGCAATAAGCTTTGAAAGTAATGGGAATTTTATAGCTCCTGAATATGCGTACAAAATTGTCAAGAAGGGAGATTCAGCAATCATGAGAAGTGAATTGGAGTATGGTAACTGTGACACCAAATGTCAGACTCCATTAGGTGCTATAAATTCCAGTATGCCCTTCCACAATGTTCATCCTCTTACTATTGGGGAGTGTCCCAAGTATGTCAAATCGGACAAACTGGTCCTTGCAACAGGATTAAGAAACGTACCCCAAAGAGAAACAAGAGGCCTATTTGGTGCAATAGCAGGATTCATAGAAGGAGGATGGCAAGGAATGGTTGACGGGTGGTACGGATACCATCATAGCAATGAGCAGGGAAGTGGATATGCTGCAGACAAAGAATCTACCCAGAAAGCAATCGATGGGATCACCAATAAAGTAAACTCAATCATTGACAAAATGAACACTCAATTCGAAGCCGTTGGGAAAGAATTCAACAACCTAGAAAGGAGAATAGAAAATTTGAATAAGAAAATGGAAGATGGGTTTTTAAATGTATGGACTTACAATGCAGAACTTCTCGTGCTCATGGAAAACGAAAGAACTCTGGATTTCCATGATTCAAATGTCAAGAACCTATACGATAAGGTCCGACTCCAGCTGAGAGACAATGCAAAAGAATTGGGCAACGGATGCTTCGAATTCTACCACAAGTGTGACAATGAATGCATGGAAAGTGTGAGAAATGGAACGTATGACTATCCGCAATATTCAGAAGAATCAAGACTGAACAGAGAGGAAATAGACGGGGTCAAATTGGAATCAATGGGCACCTATCAGATATTATCAATCTACTCAACAGTGGCGAGTTCCCTAGCACTGGCAATCATGATAGCTGGTCTATCTTTTTGGATGTGTTCCAATGGATCATTGCAGTGCAGAATTTGCATCTAG
>A_/_H5N2|GU050015|A/northern_pintail/Iowa/463992/2006
ATGAAAATGGAAAGAATAGTGATTGCCCTCGCAATAATCAGCATTGTCAAAGGTGACCAAATTTGCATTGGTTACCATGCAAACAATTCAACAGAGCAGGTTGATACAATCATGGAAAAGAATGTGACGGTCACACATGCTCAGGATATACTGGAAAAAGAGCACAATGGGAAACTGTGCAGTCTTAAAGGAGTGAGGCCCCTCATTCTGAAGGATTGCAGTGTAGCTGGATGGCTTCTTGGAAACCCAATGTGTGATGAATTCCTGAATGTACCAGAATGGTCATACATCGTGGAAAAAGATAATCCAGTCAATGGCCAGTGCTATCCAGGAGACTTCAGCGACTACGAAGAACTGAAGCATTTAATGAGCAGCACAAACCATTTTGAGAAAATTCAGATAATCCCTAGGAGTTCTTGGTCCAATCATGATGCCTCATCAGGAGTGAGTTCGGCATGCCCATACAATGGTAGATCTTCCTTTTTCAGGAATGTAGTGTGGTTGATCAAGAAGAATAATGCGTACCCAACAATAAAGAGGACCTATAACAACACCAATGTAGAAGACCTTTTAATAATATGGGGAATACACCACCCTAATGATGCAGCTGAACAAACAAAACTCTACCAGAACTCGAACACTTATGTGTCTGTAGGAACATCAACACTGAACCAGAGATCAATCCCAGAAATAGCCACTAGACCCAAAGTGAACGGACAAAGTGGAAGAATGGAATTTTTCTGGACAATACTGAAGTCGAACGATGCAATAAGCTTTGAAAGTAATGGGAATTTTATAGCTCCTGAATATGCGTACAAAATTGTCAAGAAGGGAGATTCAGCAATCATGAGAAGTGAATTGGAGTATGGTAACTGTGACACCAAATGTCAGACTCCATTAGGTGCTATAAATTCCAGTATGCCCTTCCACAATGTTCATCCTCTTACTATTGGGGAGTGTCCCAAGTATGTCAAATCGGACAAACTGGTCCTTGCAACAGGATTAAGAAACGTACCCCAAAGAGAAACAAGAGGACTATTTGGTGCAATAGCAGGATTCATAGAAGGAGGATGGCAAGGAATGGTTGACGGGTGGTATGGATACCATCATAGCAATGAGCAGGGAAGTGGATATGCTGCAGACAAAGAATCTACCCAGAAAGCAATCGATGGGATCACCAATAAAGTAAACTCAATCATTGACAAAATGAACACTCAATTCAAAGCCGTTGGGAAAGAATTCAACAACCTAGAAAGGAGAATAGAAAATTTGAATAAGAAAATGGAAGATGGGTTTTTAGATGTATGGACTTACAATGCAGAACTTCTCGTGCTCATGGAAAACGAAAGAACTCTGGATTTCCATGATTCAAATGTCAAGAACCTATACGATAAGGTCCGACTCCAGCTGAGAGACAATGCAAAAGAATTGGGCAACGGATGCTTCGAATTCTACCACAAGTGTGACAATGAATGCATGGAAAGTGTGAGAAATGGAACGTATGACTATCCGCAATATTCAGAAGAATCAAGACTGAACAGAGAGGAAATAGACGGGGTCAAATTGGAATCAATGGGCACCTATCAGATATTATCAATCTACTCAACAGTGGCGAGTTCCCTAGCACTGGCAATCATGATAGCTGGTCTATCTTTTTGGATGTGTTCCAATGGATCATTGCAGTGCAGAATTTGCATCTAG
>A_/_H5N2|GU049920|A/duck/New_York/470179/2006
ATGAAAATGGAAAGAATAGTGATTGCCCTCGCAATAATCAGCATTGTCAAAGGTGACCAAATTTGCATTGGTTACCATGCAAACAATTCAACAGAGCAGGTTGATACAATCATGGAAAAGAATGTGACGGTCACACATGCTCAGGATATACTGGAGAAAGAGCACAATGGGAAACTTTGCAGTCTTAAAGGAGTGAGGCCCCTCATTCTGAAGGATTGCAGTGTAGCTGGATGGCTTCTTGGAAACCCAATGTGTGATGAATTCCTGAATGTACCAGAATGGTCATACATCGTGGAAAAAGATAATCCAGTCAATGGCCTGTGCTATCCAGGAGACTTCAGCGACTACGAAGAACTGAAGCATTTAATGAGCAGCACAAACCATTTTGAGAAAATTCAGATAATCCCTAGGAGTTCTTGGTCCAATCATGATGCCTCATCAGGAGTGAGCTCGGCATGCCCATACAATGGTAGATCTTCCTTTTTCAGGAATGTAGTGTGGTTGATCAAGAAGAATAATGCGTACCCAACAATAAAGAGGACCTATAACAACACCAATGTAGAAGACCTTTTAATAATATGGGGAATACACCACCCTAATGATGCAGCTGAACAAACAAAACTCTACCAAAACTCGAACACTTATGTGTCTGTAGGAACATCAACACTGAACCAGAGATCAATCCCAGAAATAGCCACTAGACCCAAAGTGAACGGACAAAGTGGAAGAATGGAATTTTTCTGGACAATACTGAAGTCGAACGATGCAATCAGCTTTGAAAGTAATGGGAATTTTATAGCTCCTGAATATGCGTACAAAATTGTCAAGAAGGGAGATTCAGCAATCATGAGAAGTGAATTGGAGTATGGTAACTGTGACACCAAATGTCAGACTCCATTGGGTGCTATAAATTCCAGTATGCCCTTCCACAATGTTCATCCTCTTGCCATTGGGGAGTGCCCCAAGTATGTCAAATCGGACAAACTGGTCCTTGCAACAGGACTAAGAAACGTACCCCAAAGAGAAACAAGAGGCCTATTTGGTGCAATAGCAGGATTCATAGAAGGAGGATGGCAAGGAATGGTTGACGGGTGGTACGGATACCATCATAGCAATGAGCAGGGAAGTGGATATGCTGCAGACAAAGAATCTACCCAGAAAGCAATCGATGGGATCACCAATAAAGTAAACTCAATCATTGACAAAATGAACACTCAATTCGAAGCCGTTGGGAAAGAATTCAACAACCTAGAAAGGAGAATAGAAAATTTGAATAAGAAAATGGAAGATGGGTTTTTAGATGTATGGACTTACAATGCAGAACTTCTCGTGCTCATGGAAAACGAAAGAACTCTGGATTTCCATGATTCAAATGTCAAGAACCTATACGATAAGGTCCGACTCCAGCTGAGAGACAATGCAAAAGAATTGGGCAACGGATGCTTCGAATTCTACCACAAGTGTGACAATGAATGCATGGAAAGTGTGAGAAATGGAACGTATGACTATCCGCAATATTCAGAAGAATCAAGACTGAACAGAGAGGAAATAGACGGAGTCAAATTGGAATCAATGGGCACCTATCAGATATTATCAATCTACTCAACAGTGGCGAGTTCCCTAGCACTGGCAATCATGATAGCTGGTCTATCTTTTTGGATGTGTTCCAATGGATCATTGCAGTGCAGAATTTGCATCTAG
>A_/_H5N2|GU049888|A/duck/New_York/440410/2006
ATGAGAATGGAAAGAATAGTGATTGCCCTCGCAATAATCAGCATTGTCAAAGGTGACCAAATCTGCATTGGTTATCATGCAAACAATTCAACAGAGCAGGTTGATACAATCATGGAAAAGAATGTGACGGTCACACACGCTCAGGATATACTGGAAAAAGAGCACAATGGGAAACTTTGCAGTCTTAAAGGAGTGAGGCCCCTCATTCTGAAGGATTGCAGTGTAGCTGGATGGCTTCTTGGAAACCCAATGTGTGATGAATTCCTGAATGTGCCAGAATGGTCATACATCGTGGAAAAAGATAATCCAGTCAATGGCCTGTGCTATCCAGGAGACTTCAGCGACTACGAAGAACTGAAGCATTTAATGAGCAGCACAAACCATTTTGAGAAAATTCAGATAATCCCTAGGAGTTCTTGGTCCAATCATGATGCCTCATCAGGAGTGAGTTCGGCATGCCCATACAATGGTAGATCTTCCTTTTTCAGGAATGTAGTGTGGTTGATCAAGAAGAATAATGCGTACCCAACAATAAAGAGGACCTATAACAACACCAATGTAGAAGACCTTTTAATAATATGGGGAATACACCACCCTAATGATGCAGCTGAACAAACAAAGCTCTACCAGAATTCGAACACTTATGTGTCTGTAGGAACATCAACACTGAACCAGAGATCAGTCCCAGAAATAGCAACTAGACCCAAAGTGAACGGACAAAGTGGAAGAATGGAATTTTTCTGGACAATACTGAAGTCGAACGATGCAATCAGCTTTGAAAGTAATGGGAATTTTATAGCTCCTGAATATGCGTACAAAATTGTCAAGAAAGGAGATTCAGCAATCATGAGAAGTGAATTGGAGTATGGTAACTGTGACACCAAATGTCAGACTCCATTGGGTGCTATAAATTCCAGTATGCCCTTCCACAATGTTCATCCTCTTACCATTGGGGAGTGCCCCAAGTATGTCAAATCGGACAAACTGGTCCTTGCAACAGGACTAAGAAACATACCCCAAAGAGAAACAAGAGGCCTATTTGGTGCAATCGCAGGATTCATAGAAGGAGGATGGCAAGGAATGGTTGACGGGTGGTACGGATACCATCATAGCAATGAGCAGGGAAGTGGGTATGCTGCAGACAAAGAATCTACCCAGAAAGCAATCGATGGGATCACCAATAAAGTAAACTCAATCATTGACAAAATGAACACCCAATTCGAAGTCGTTGGGAAAGAATTCAACAACCTAGAAAGGAGAATAGAAAATTTGAATAAGAAAATGGAAGATGGGTTTTTAGATGTATGGACTTACAATGCAGAACTTCTCGTGCTCATGGAAAACGAAAGAACTCTGGATTTCCATGATTCAAATGTCAAGAACCTATACGATAAGGTCCGACTCCAGTTGAGAGACAATGCAAAAGAATTGGGCAACGGATGCTTTGAATTCTACCACAAGTGTGACAATGAATGCATGGAAAGTGTGAGAAATGGAACGTATGACTATCCGCAATATTCAGAAGAATCAAGACTGAACAGAGAGGAAATAGACGGAGTCAAATTGGAATCAATGGGCACCTATCAGATATTATCAATCTACTCAACAGTGGCGAGTTCCCTAGCACTGGCAATCATGATAGCTGGTCTATCTTTTTGGATGTGCTCCAATGGATCATTGCAGTGCAGAATTTGCATCTAG
>A_/_H5N2|GU049880|A/duck/New_York/440409/2006
ATGAAAATGGAAAGAATAGTGATTGCCCTCGCAATAATCAGCATTGTCAAAGGTGACCAAATCTGCATTGGTTATCATGCAAACAATTCAACAGAGCAGGTTGATACAATCATGGAAAAGAATGTGACGGTCACACACGCTCAGGATATACTGGAAAAAGAGCACAATGGGAAACTTTGCAGTCTTAAAGGAGTGAGGCCCCTCATTCTGAAGGATTGCAGTGTAGCTGGATGGCTTCTTGGAAACCCAATGTGTGATGAATTCCTGAATGTGCCAGAATGGTCATACATCGTGGAAAAAGATAATCCAGTCAATGGCCTGTGCTATCCAGGAGACTTCAGCGACTACGAAGAACTGAAGCATTTAATGAGCAGCACAAACCATTTTGAGAAAATTCAGATAATCCCTAGGAGTTCTTGGTCCAATCATGATGCCTCATCAGGAGTGAGTTCGGCATGCCCATACATTGGTAGATCTTCCTTTTTCAGGAATGTAGTGTGGTTGATCAAGAAGAATAATGCGTACCCAACAATAAAGAGGACCTATAACAACACCAATGTAGAAGACCTTTTAATAATATGGGGAATACACCACCCTAATGATGCAGCTGAACAAACAAAGCTCTACCAGAATTCGAACACTTATGTGTCTGTAGGAACATCAACACTGAACCAGAGATCAGTCCCAGAAATAGCAACTAGACCCAAAGTGAACGGACAAAGTGGAAGAATGGAATTTTTCTGGACAATACTGAAGTCGAACGATGCAATCAGCTTTGAAAGTAATGGGAATTTTATAGCTCCTGAATATGCGTACAAAATTGTCAAGAAAGGAGATTCAGCAATCATGAGAAGTGAATTGGAGTATGGTAACTGTGACACCAAATGTCAGACTCCATTGGGTGCTATAAATTCCAGTATGCCCTTCCACAATGTTCATCCTCTTACCATTGGGGAGTGCCCCAAGTATGTCAAATCGGACAAACTGGTCCTTGCAACAGGACTAAGAAACATACCCCAAAGAGAAACAAGAGGCCTATTTGGTGCAATCGCAGGATTCATAGAAGGAGGATGGCAAGGAATGGTTGACGGGTGGTACGGATACCATCATAGCAATGAGCAGGGAAGTGGGTATGCTGCAGACAAAGAATCTACCCAGAAAGCAATCGATGGGATCACCAATAAAGTAAACTCAATCATTGACAAAATGAACACCCAATTCGAAACCGTTGGGAAAGAATTCAACAACCTAGAAAGGAGAATAGAAAATTTGAATAAGAAAATGGAAGATGGGTTTTTAGATGTATGGACTTACAATGCAGAACTTCTCGTGCTCATGGAAAACGAAAGAACTCTGGATTTCCATGATTCAAATGTCAAGAACCTATACGATAAGGTCCGACTCCAGTTGAGAGACAATGCAAAAGAATTGGGCAACGGATGCTTTGAATTCTACCACAAGTGTGACAATGAATGCATGGAAAGTGTGAGAAATGGAACGTATGACTATCCGCAATATTCAGAAGAATCAAGACTGAACAGAGAGGAAATAGACGGAGTCAAATTGGAATCAATGGGCACCTATCAGATATTATCAATCTACTCAACAGTGGCGAGTTCCCTAGCACTGGCAATCATGATAGCTGGTCTATCTTTTTGGATGTGCTCCAATGGATCATTGCAGTGCAGAATTTGCATCTAG
>A_/_H5N2|GQ923141|A/waterfowl/Minnesota/459675/2006
ATGAAAATGGAAAGAATAGTGATTGCCCTCGCAATAATCAGCATTGTCAAAGGTGACCAAATCTGCATTGGTTATCATGCAAACAATTCAACAGAGCAGGTTGATACAATCATGGAAAAGAATGTGACGGTCACACATGCTCAGGATATACTGGAGAAAGAGCACAATGGGAAACTTTGCAGTCTTAAAGGAGTGAGGCCCCTCATTCTGAAGGATTGCAGTGTAGCTGGATGGCTTCTTGGAAACCCAATGTGTGATGAATTCCTGAATGTACCAGAATGGTCATACATCGTGGAAAAAGATAGTCCAGTCAATGGCCTGTGCTATCCAGGAGACTTCAGCGACTACGAAGAACTGAAGCATTTAATGAGCAGCACAAACCATTTTGAGAAAATTCAGATAATCCCTAGGAGTTCTTGGTCCAATCATGATGCCTCATCAGGAGTGAGTTCGGCATGCCCATACAATGGTAGATCTTCCTTTTTCAGGAATGTAGTGTGGTTGATCAAGAAGAATAATGCATACCCAACAATAAAGAGGACCTATAACAACACCAATGTAGAAGACCTTTTAATAATATGGGGAATACACCACCCTAATGATGCAGCTGAACAAACAAAACTCTACCAGAACTCGAACACTTATGTGTCTGTAGGAACATCAACACTGAACCAGAGATCAATCCCAGAAATAGCCACTAGACCCAAAGTAAACGGGCAAAGTGGAAGAATGGAATTTTTCTGGACAATACTGAAGTCGAACGATGCAATCAGTTTTGAAAGTAATGGGAATTTTATAGCTCCTGAATATGCGTACAAAATTGTCAAGAAAGGAGATTCAGCAATCATGAGAAGTGATTTGGAGTATGGTAACTGTGACACCAAATGTCAGACTCCATTGGGTGCTATAAATTCCAGTATGCCCTTCCACAATGTTCATCCTCTTACCATTGGGGAGTGCCCCAAATATGCCAAGTCGGACAAACTGGTCCTTGCAACAGGACTAAGAAACGTACCCCAAAGAGAAACAAGAGGCCTATTTGGTGCAATAGCAGGATTCATAGAAGGAGGATGGCAAGGAATGGTTGACGGGTGGTACGGATACCATCATAGCAATGAGCAGGGAAGTGGATATGCTGCAGACAAAGAATCTACCCAGAAAGCAATCGATGGGATCACCAATAAAGTAAACTCAATCATTGACAAAATGAACACTCAATTCGAAGCCGTTGGGAAAGAATTCAACAACCTAGAAAGGAGAATAGAAAATTTGAATAAGAAAATGGAAGATGGGTTTTTAGATGTATGGACTTACAATGCAGAACTTCTCGTGCTCATGGAAAACGAAAGAACTCTGGATTTCCATGATTCAAATGTCAAGAACCTATACGATAAGGTCCGACTCCAGCTGAGAGACAATGCAAAAGAATTGGGCAACGGATGCTTTGAATTCTACCACAAGTGTGACAATGAATGCATGGAAAGTGTGAGAAATGGAACGTATGACTATCCGCAATATTCAGAAGAATCAAGACTGAACAGAGAGGAAATAGACGGAGTCAAATTGGAATCAATGGGCACCTATCAGATATTATCAATCTACTCAACAGTGGCGAGTTCCCTAGCACTGGCAATCATGATAGCTGGTCTATCTTTTTGGATGTGCTCCAATGGATCATTGCAGTGCAGAATTTGCATCTAG
>A_/_H5N2|GQ923173|A/duck/Minnesota/462960-2/2006
ATGAAAATGGAAAGAATAGTGATTGCCCTCGCAATAATCAGCATTGTCAAAGGTGACCAAATTTGCATTGGTTACCATGCAAACAATTCAACAGAGCAGGTTGATACAATCATGGAAAAGAATGTGACGGTCACACATGCTCAGGATATACTGGAAAAAGAGCACAATGGGAAACTTTGCAGTCTTAAAGGAGTGAGGCCCCTCATTCTGAAGGATTGCAGTGTAGCTGGATGGCTTCTTGGAAACCCAATGTGTGATGAATTCCTGAATGTACCAGAATGGTCATACATCGTGGAAAAAGATAATCCAGTCAATGGCCTGTGCTATCCAGGAGACTTCAGCGACTACGAAGAACTGAAGCATTTAATGAGCAGCACAAACCATTTTGAGAAAATTCAGATAATCCCTAGGAGTTCTTGGTCCAATCATGATGCCTCATCAGGAGTGAGTTCGGCATGCCCATACAATGGTAGATCTTCCTTTTTCAGGAATGTAGTGTGGTTGATCAAGAAGAATAATGCGTACCCAACAATAAAGAGGACCTATAACAACACCAATGTAGAAGACCTTTTAATAATATGGGGAATACACCACCCTAATGATGCAGCTGAACAAACAAAACTCTACCAGAACTCGAACACTTATGTGTCTGTAGGAACATCAACACTGAACCAGAGATCAATCCCAGAAATAGCCACTAGACCCAAAGTGAACGGACAAAGTGGAAGAATGGAATTTTTCTGGACAATACTGAAGTCGAATGATGCAATCAGCTTTGAAAGTAATGGGAATTTTATAGCTCCTGAATATGCGTACAAAATTGTCAAGAAAGGAGATTCAGCAATCATGAGAAGTGAATTGGAGTATGGTAACTGTGACACCAAATGTCAGACTCCATTGGGTGCTATAAATTCCAGTATGCCCTTCCACAATGTTCATCCTCTTACCATTGGGGAGTGCCCCAAGTATGTCAAATCGGACAAACTGGTCCTTGCAACAGGACTAAGAAACGTACCCCAAAGAGAAACAAGAGGCCTATTTGGTGCAATAGCAGGATTCATAGAAGGAGGATGGCAAGGAATGGTTGACGGGTGGTACGGATACCATCATAGCAATGAGCAGGGAAGTGGATATGCTGCAGACAAAGAATCTACCCAGAAAGCAATCGATGGGATCACCAATAAAGTAAACTCAATCATTGACAAAATGAACACTCAATTCGAAGTCGTTGGGAAAGAATTCAACAACCTAGAAAGGAGAATAGAAAATTTGAATAAGAAAATGGAAGATGGGTTTTTAGATGTATGGACTTACAATGCAGAACTTCTCGTGCTCATGGAAAACGAAAGAACTCTGGATTTCCATGATTCAAATGTCAAGAACCTATACGATAAGGTCCGACTCCAGCTGAGAGACAATGCAAAAGAATTGGGCAACGGATGCTTCGAATTCTACCACAAGTGTGACAATGAATGCATGGAAAGTGTGAGAAATGGAACGTATGACTATCCGCAATATTCAGAAGAATCAAGACTGAACAGAGAGGAAATAGACGGAGTCAAATTGGAATCAATGGGCACCTATCAGATATTATCAATCTACTCAACAGTGGCGAGTTCCCTAGCACTGGCAATCATGATAGCTGGTCTATCTTTTTGGATGTGCTCCAATGGATCATTGCAGTGCAGAATTTGCATCTAG
>A_/_H5N2|GQ923181|A/green_winged_teal/Iowa/463990-3/2006
ATGAAAATGGAAAGAATAGTGATTGCCCTCGCAATAATCAGCATTGTCAAAGGTGACCAAATTTGCATTGGTTACCATGCAAACAATTCAACAGAGCAGGTTGATACAATCATGGAAAAGAATGTGACGGTCACACATGCTCAGGATATACTGGAAAAAGAGCACAATGGGAAACTTTGCAGTCTTAAAGGAGTGAGGCCCCTCATTCTGAAGGATTGCAGTGTAGCTGGATGGCTTCTTGGAAACCCAATGTGTGATGAATTCCTGAATGTACCAGAATGGTCATACATCGTGGAAAAAGATAATCCAGTCAATGGCCAGTGCTATCCAGGAGACTTCAGCGACTACGAAGAACTGAAGCATTTAATGAGCAGCACAAACCATTTTGAGAAAATTCAGATAATCCCTAGGAGTTCTTGGTCCAATCATGATGCCTCATCAGGAGTGAGTTCGGCATGCCCATACAATGGTAGATCTTCCTTTTTTAGGAATGTAGTGTGGTTGATCAAGAAGAATAATGCGTACCCAACAATAAAGAGGACCTATAACAACACCAATGTAGAAGACCTTTTAATAATATGGGGAATACACCACCCTAATGATGCAGCTGAACAAACAAAACTCTACCAGAACTCGAACACTTATGTGTCTGTAGGAACATCAACACTGAACCAGAGATCAATCCCAGAAATAGCCACTAGACCCAAAGTGAACGGACAAAGTGGAAGAATGGAATTTTTCTGGACAATACTGAAGTCGAACGATGCAATAAGCTTTGAAAGTAATGGGAATTTTATAGCTCCTGAATATGCGTACAAAATTGTCAAGAAGGGAGATTCAGCAATCATGAGAAGTGAATTGGAGTATGGTAACTGTGACACCAAATGTCAGACTCCATTAGGTGCTATAAATTCCAGTATGCCCTTCCACAATGTTCATCCTCTTACCATTGGGGAGTGCCCCAAGTATGTCAAATCGGACAAACTGGTCCTTGCAACAGGATTAAGAAACGTACCCCAAAGAGAAACAAGAGGCCTATTTGGTGCAATAGCAGGATTCATAGAAGGAGGATGGCAAGGAATGGTTGACGGGTGGTACGGATACCATCATAGCAATGAGCAGGGAAGTGGATATGCTGCAGACAAAGAATCTACCCAGAAAGCAATCGATGGGATCACCAATAAAGTAAACTCAATCATTGACAAAATGAACACTCAATTCGAAGCCGTTGGGAAAGAATTCAACAACCTAGAAAAGAGAATAGAAAATTTGAATAAGAAAATGGAAGATGGGTTTTTAAATGTATGGACTTACAATGCAGAACTTCTCGTGCTCATGGAAAACGAAAGAACTCTAGATTTCCATGATTCAAATGTCAAGAACCTATACGATAAGGTCCGACTCCAGCTGAGAGACAATGCAAAAGAATTGGGCAACGGATGCTTCGAATTCTACCACAAGTGTGACAATGAATGCATGGAAAGTGTGAGAAATGGAACGTATGACTATCCGCAATATTCAGAAGAATCAAGACTGAACAGAGAGGAAATAGACGGAGTCAAATTGGAATCAATGGGCACCTATCAGATATTATCAATCTACTCAACAGTGGCGAGTTCCCTAGCACTGGCAATCATGATAGCTGGTCTATCTTTTTGGATGTGTTCCAATGGATCATTGCAGTGCAGAATTTGCATCTAG
>A_/_H5N2|GQ923189|A/American_wigeon/Iowa/463993/2006
ATGAAAATGGAAAGAATAGTGATTGCCCTCGCAATAATCAGCATTGTCAAAGGTGACCAAATTTGCATTGGTTACCATGCAAACAATTCAACAGAGCAGGTTGATACAATCATGGAAAAGAATGTGACGGTCACACATGCTCAGGATATACTGGAAAAAGAGCACAATGGGAAACTGTGCAGTCTTAAAGGAGTGAGGCCCCTCATTCTGAAGGATTGCAGTGTAGCTGGATGGCTTCTTGGAAACCCAATGTGTGATGAATTCCTGAATGTACCAGAATGGTCATACATTGTGGAAAAAGATAATCCAGTCAATGGCCAGTGCTATCCAGGAGACTTCAGCGACTACGAAGAACTGAAGCATTTAATGAGCAGCACAAACCATTTTGAGAAAATTCAGATAATCCCTAGGAGTTCTTGGTCCAATCATGATGCCTCATCAGGAGTGAGTTCGGCATGCCCATACAATGGTAGATCTTCCTTTTTCAGGAATGTAGTGTGGTTGATCAAGAAGAATAATGCGTACCCAACAATAAAGAGGACCTATAACAACACCAATGTAGAAGACCTTTTAATAATATGGGGAATACACCACCCTAATGATGCAGCTGAACAAACAAAACTCTACCAGAACTCGAACACTTATGTGTCTGTAGGAACATCAACACTGAACCAGAGATCAATCCCAGAAATAGCCACTAGACCCAAAGTGAACGGACAAAGTGGAAGAATGGAATTTTTCTGGACAATACTGAAGTCGAACGATGCAATAAGCTTTGAAAGTAATGGGAATTTTATAGCTCCTGAATATGCGTACAAAATTGTCAAGAAGGGAGATTCAGCAATCATGAGAAGTGAATTGGAGTATGGTAACTGTGACACCAAATGTCAGACTCCATTAGGTGCTATAAATTCCAGTATGCCCTTCCACAATGTTCATCCTCTTACTATTGGGGAGTGTCCCAAGTATGTCAAATCGGACAAACTGGTCCTTGCAACAGGATTAAGAAACGTACCCCAAAGAGAAACAAGAGGCCTATTTGGTGCAATAGCAGGATTCATAGAAGGAGGATGGCAAGGAATGGTTGACGGGTGGTACGGATACCATCATAGCAATGAGCAGGGAAGTGGATATGCTGCAGACAAAGAATCTACCCAGAAAGCAATCGATGGGATCACCAATAAAGTAAACTCAATCATTGACAAAATGAACACTCAATTCGAAGCCGTTGGGAAAGAATTCAACAACCTAGAAAGGAGAATAGAAAATTTGAATAAGAAAATGGAAGATGGGTTTTTAGATGTATGGACTTACAATGCAGAACTTCTCGTGCTCATGGAAAACGAAAGAATTCTGGATTTCCATGATTCAAATGTCAAGAACCTATACGATAAGGTCCGACTCCAGCTGAGAGACAATGCAAAAGAATTGGGCAACGGATGCTTCGAATTCTACCACAAGTGTGACAATGAATGCATGGAAAGTGTGAGAAATGGAACGTATGACTATCCGCAATATTCAGAAGAATCAAGACTGAACAGAGAGGAAATAGACGGGGTCAAATTGGAATCAATGGGCACCTATCAGATATTATCAATCTACTCAACAGTGGCGAGTTCCCTAGCACTGGCAATCATGATAGCTGGTCTATCTTTTTGGATGTGTTCCAATGGATCATTGCAGTGCAGAATTTGCATCTAG
>A_/_H5N2|GQ923197|A/American_wigeon/Iowa/463998/2006
ATGAAAATGGAAAGAATAGTGATTGCCCTCGCAATAATCAGCATTGTCAAAGGTGACCAAATTTGCATTGGTTACCATGCAAACAATTCAACAGAGCAGGTTGATACAATCATGGAAAAGAATGTGACGGTCACACATGCTCAGGATATACTGGAAAAAGAGCACAATGGGAAACTGTGCAGTCTTAAAGGAGTGAGGCCCCTCATTCTGAAGGATTGCAGTGTAGCTGGATGGCTTCTTGGAAACCCAATGTGTGATGAATTCCTGAATGTACCAGAATGGTCATACATCGTGGAAAAAGATAATCCAGTCAATGGCCAGTGCTATCCAGGAGACTTCAGCGACTACGAAGAACTGAAGCATTTAATGAGCAGCACAAACCATTTTGAGAAAATTCAGATAATCCCTAGGAGTTCTTGGTCCAATCATGATGCCTCATCAGGAGTGAGTTCGGCATGCCCATACAATGGTAGATCTTCCTTTTTCAGGAATGTAGTGTGGTTGATCAAGAAGAATAATGCGTACCCAACAATAAAGAGGACCTATAACAACACCAATGTAGAAGACCTTTTAATAATATGGGGAATACACCACCCTAATGATGCAGCTGAACAAACCAAACTCTACCAGAACTCGAACACTTATGTGTCTGTAGGAACATCAACACTGAACCAGAGATCAATCCCAGAAATAGCCACTAGACCCAAAGTGAACGGACAAAGTGGAAGAATGGAATTTTTCTGGACAATACTGAAGTCGAACGATGCAATAAGCTTTGAAAGTAATGGGAATTTTATAGCTCCTGAATATGCGTACAAAATTGTCAAGAAGGGAGATTCAGCAATCATGAGAAGTGAATTGGAGTATGGTAACTGTGACACCAAATGTCAGACTCCATTAGGTGCTATAAATTCCAGTATGCCCTTCCACAATGTTCATCCTCTTACTATTGGAGAGTGTCCCAAGTATGTCAAATCGGACAAACTGGTCCTTGCAACAGGACTAAGAAACGTACCCCAAAGAGAAACAAGAGGCCTATTTGGTGCAATAGCAGGATTCATAGAAGGAGGATGGCAAGGAATGGTTGACGGGTGGTACGGATACCATCATAGCAATGAGCAGGGAAGTGGATATGCTGCAGACAAAGAATCTACCCAGAAAGCAATCGATGGGATCACCAATAAAGTAAACTCAATCATTGACAAAATGAACACTCAATTCGAAGCCGTTGGGAAAGAATTCAACAACATAGAAAGGAGAATAGAAAATTTGAATAAGAAAATGGAAGATGGGTTTTTAGATGTATGGACTTACAATGCAGAACTTCTCGTGCTCATGGAAAACGAAAGAACTCTGGATTTCCATGATTCAAATGTCAAGAACCTATACGATAAGGTCCGACTCCAGCTGAGAGACAATGCAAAAGAATTGGGCAACGGATGCTTCGAATTCTACCACAAGTGTGACAATGAATGCATGGAAAGTGTGAGAAATGGAACGTATGACTATCCGCAATATTCAGAAGAATCAAGACTGAACAGAGAGGAAATAGACGGGGTCAAATTGGAATCAATGGGCACCTATCAGATATTATCAATTTACTCAACAGTGGCGAGTTCCCTAGCACTGGCAATCATGATAGCTGGTCTATCTTTTTGGATGTGTTCCAATGGATCATTGCAGTGCAGAATTTGCATCTAG
>A_/_H5N2|GQ923205|A/green_winged_teal/Ohio/464069/2006
ATGAAAATGGAAAGAATAGTGATTGCCCTCGCAATAATCAGCATTGTCAAAGGTGACCAAATCTGCATTGGTTATCATGCAAACAATTCAACAGAGCAGGTTGATACAATCGTGGAAAAGAATGTGACGGTCACACATGCTCAGGATATACTGGAGAAAGAGCACAATGGGAAACTTTGCAGTCTTAAAGGAGTGAGGCCCCTCATTCTGAAGGATTGCAGTGTAGCTGGATGGCTTCTTGGAAACCCAATGTGTGATGAATTCCTGAATGTACCAGAATGGTCATACATCGTGGAAAAAGATAGTCCAGTCAATGGCCTGTGCTATCCAGGAGACTTCAGCGACTACGAAGAACTGAAGCATTTAATGAGCAGCACAAACCATTTTGAGAAAATTCAGATAATCCCTAGGAGTTCTTGGTCCAATCATGATGCCTCATCAGGAGTGAGTTCGGCATGCCCATACAATGGTAGATCTTCCTTTTTCAGGAATGTAGTGTGGTTGATCAAGAAGAATAATGCATACCCAACAATAAAGAGGACCTATAACAACACCAATGTAGAAGACCTTTTAATAATATGGGGAATACACCACCCTAATGATGCAGCTGAACAAACAAAACTCTACCAGAACTCGAACACTTATGTGTCTGTAGGAACATCAACACTGAACCAGAGATCAATCCCAGAAATAGCCACTAGACCCAAAGTGAACGGGCAAAGTGGAAGAATGGAATTTTTCTGGACAATACTGAAGTCGAACGATGCAATCAGTTTTGAAAGTAATGGGAATTTTATAGCTCCTGAATATGCGTACAAAATTGTCAAGAAAGGAGATTCAGCAATCATGAGAAGTGATTTGGAGTATGGTAACTGTGACACCAAATGTCAGACTCCATTGGGTGCTATAAATTCCAGTATGCCCTTCCACAATGTTCATCCTCTTACCATTGGGGAGTGCCCCAAATATGTCAAGTCGGACAAACTGGTCCTTGCAACAGGACTAAGAAACGTACCCCAAAGAGAAACAAGAGGCCTATTTGGTGCAATAGCAGGATTCATAGAAGGAGGATGGCAAGGAATGGTTGACGGGTGGTACGGATACCATCATAGCAATGAGCAGGGAAGTGGATATGCTGCAGACAAAGAATCTACCCAGAAAGCAATCGATGGGATCACCAATAAAGTAAACTCAATCATTGACAAAATGAACACTCAATTCGAAGCCGTTGGGAAAGAATTCAACAACCTAGAAAGGAGAATAGAAAATTTGAATAAGAAAATGGAAGATGGGTTTTTAGATGTATGGACTTACAATGCAGAACTTCTCGTGCTCATGGAAAACGAAAGAACCCTGGATTTCCATGATTCAAATGTCAAGAACCTATACGATAAGGTCCGACTCCAGCTGAGAGACAATGCAAAAGAATTGGGCAACGGATGCTTTGAATTCTACCACAAGTGTGACAATGAATGCATGGAAAGTGTGAGAAATGGAACGTATGACTATCCACAATATTCAGAAGAATCAAGACTGAACAGAGAGGAAATAGACGGAGTCAAATTGGAATCAATGGGCACCTATCAGATATTATCAATCTACTCAACAGTGGCGAGTTCCCTAGCACTGGCAATCATGATAGCTGGTCTATCTTTTTGGATGTGCTCCAATGGATCATTGCAGTGCAGAATTTGCATCTAG
>A_/_H5N2|GQ923213|A/mallard/Minnesota/464334/2006
ATGAAAATGGAAAGAATAGTGATTGCCCTCGCAATAATCAGCATTGTCAAAGGTGACCAAATTTGCATTGGTTACCATGCAAACAATTCAACAGAGCAGGTTGATACAATCATGGAAAAGAATGTGACGGTCACACATGCTCAGGATATACTGGAAAAAGAGCACAATGGGAAACTTTGCAGTCTTAAAGGAGTGAGGCCCCTCATTCTGAAGGATTGCAGTGTAGCTGGATGGCTTCTTGGAAACCCAATGTGTGATGAATTCCTGAATGTACCAGAATGGTCATACATCGTGGAAAAAGATAATCCAGTCAATGGCCTGTGCTATCCAGGAGACTTCAGCGACTACGAAGAACTGAAGCATTTAATGAGCAGCACAAACCATTTTGAGAAAATTCAGATAATCCCTAGGAGTTCTTGGTCCAATCATGATGCCTCATCAGGAGTGAGTTCGGCATGCCCATACAATGGTAGATCTTCCTTTTTCAGGAATGTAGTGTGGTTGATCAAGAAGAATAATGCGTACCCAACAATAAAGAGGACCTATAACAACACCAATGTAGAAGACCTTTTAATAATATGGGGAATACACCACCCTAATGATGCAGCTGAACAAACAAAACTCTACCAGAACTCGAACACTTATGTGTCTGTAGGAACATCAACACTGAACCAGAGATCAATCCCAGAAATAGCCACTAGACCCAAAGTGAACGGACAAAGTGGAAGAATGGAATTTTTCTGGACAATACTGAAGTCGAACGATGCAATCAGCTTTGAAAGTAATGGGAATTTTATAGCTCCTGAATATGCGTACAAAATTGCCAAGAAAGGAGATTCAGCAATCATGAGAAGTGAATTGGAGTATGGTAACTGTGACACCAAATGTCAGACTCCATTGGGTGCTATAAATTCCAGTATGCCCTTCCACAATGTTCATCCTCTTACCATTGGGGAGTGCCCCAAGTATGTCAAATCGGACAAACTGGTCCTTGCAACAGGACTAAGAAACGTGCCCCAAAGAGAAACAAGAGGCCTATTTGGTGCAATAGCAGGATTCATAGAAGGAGGATGGCAAGGAATGGTTGACGGGTGGTACGGATACCATCATAGCAATGAGCAGGGAAGTGGATATGCTGCAGACAAAGAATCTACCCAGAAAGCAATCGATGGGATCACCAATAAAGTAAACTCAATCATTGACAAAATGAACACTCAATTCGAAGCCGTTGGGAAAGAATTCAACAACCTAGAAAGGAGAATAGAAAATTTGAATAAGAAAATGGAAGATGGGTTTTTAGATGTATGGACTTACAATGCAGAACTTCTCGTGCTCATGGAAAACGAAAGAACTCTGGATTTCCATGATTCAAATGTCAAGAACCTATACGATAAGGTCCGACTCCAGCTGAGAGACAATGCAAAAGAATTGGGCAACGGATGCTTCGAATTCTACCACAAGTGTGACAATGAATGCATGGAAAGTGTGAGAAATGGAACGTATGACTATCCGCAATATTCAGAAGAATCAAGACTGAACAGAGAGGAAATAGACGGAGTCAAATTGGAATCAATGGGCACCTATCAGATATTATCAATCTACTCAACAGTGGCGAGTTCCCTAGCACTGGCAATCATGATAGCTGGTCTATCTTTTTGGATGTGCTCCAATGGATCATTGCAGTGCAGAATTTGCATCTAG
>A_/_H5N2|GQ923221|A/mallard/Indiana/465297-2/2006
ATGAAAATGGAAAGAATAGTGATTGCCCTCGCAATAATCAGCATTGTCAAAGGTGACCAAATTTGCATTGGTTACCATGCAAACAATTCAACAAAGCAGGTTGATACAATCATGGAAAAGAATGTGACAGTCACACATGCTCAGGATATACTGGAAAAAGAGCACAATGGGAAACTTTGCAGTCTTAAAGGAGTGAGGCCCCTCGTTCTGAAGGATTGCAGTGTAGCTGGATGGCTTCTTGGAAACCCAATGTGTGATGAATTCCTGAATGTACCAGAATGGTCATACATCGTGGAAAAAGATAATCCAGTCAATGGCCTGTGCTATCCAGGAGACTTCAGCGACTACGAAGAACTGAAGCATTTAATGAGCAGCACAAACCATTTTGAGAAAATTCAGATAATCCCTAGGAGTTCTTGGTCCAATCATGATGCCTCATCAGGAGTGAGTTCGGCATGCCCATACAATGGTAGATCTTCCTTTTTCAGGAATGTAGTGTGGTTGATCAAGAAGAATAATGCGTACCCAACAATAAAGAGGACCTATAACAACACCAATGTAGAAGACCTTTTAATAATATGGGGAATACACCACCCTAATGATGCAGCTGAACAAACAAAACTCTACCAGAACTCGAACACTTATGTGTCTGTAGGAACATCAACACTGAACCAGAGATCAATCCCAGAAATAGCCACTAGACCCAAAGTGAACGGACAAAGTGGAAGAATGGAATTTTTCTGGACAATACTGAAGTCGAACGATGCAATCAGCTTTGAAAGTAATGGGAATTTTATAGCTCCTGAATATGCGTACAAAATTGTCAAGAAAGGAGATTCAGCAATCATGAGAAGTGAATTGGAGTATGGTAACTGTGACACCAAATGTCAGACTCCATTGGGTGCTATAAATTCCAGTATGCCCTTCCACAATGTTCATCCTCTTACCATTGGGGAGTGCCCCAAGTATGTCAAATCGGACAAACTGATCCTTGCAACAGGACTAAGAAACGTACCCCAAAGAGAAACAAGAGGCCTATTTGGTGCAATAGCAGGATTCATAGAAGGAGGATGGCAAGGAATGGTTGACGGGTGGTACGGATACCATCATAGCAATGAGCAGGGAAGTGGATATGCTGCAGACAAAGAATCTACCCAGAAAGCAATCGATGGGATCACCAATAAAGTAAACTCAATCATTGACAAAATGAACACTCAATTCGAAGCCGTTAGGAAAGAATTCAACAACCTAGAAAGGAGAATAGAAAATTTGAATAAGAAAATGGAAGATGGGTTTTTAGATGTATGGACTTACAATGCAGAACTTCTCGTGCTCATGGAAAACGAAAGAACCCTGGATTTCCATGATTCAAATGTCAAGAACCTATACAATAAGGTCCGACTCCAGCTGAGAGACAATGCAAAAGAATTGGGCAACGGATGCTTCGAATTCTACCACAAGTGTGACAATGAATGCATGGAAAGTGTGAGAAATGGAACGTACGACTATCCGCAATATTCAGAAGAATCAAGACTGAACAGAGAGGAAATAGACGGAGTCAAATTGGAATCAATGGGCACCTATCAGATATTATCAATCTACTCAACAGTGGCGAGTTCCCTAGCACTGGCAATCATGATAGCTGGTCTATCTTTTTGGATGTGTTCCAATGGATCATTGCAGTGCAGAATTTGCATCTAG
>A_/_H5N2|GQ923229|A/avian/Missouri/465593-7/2006
ATGAAAATGGAAAGAATAGTGATTGCCCTCGCAATAATCAGCATTGTCAAAGGTGACCAAATTTGCATTGGTTACCATGCAAACAATTCAACAGAGCAGGTTGATACAATCATGGAAAAGAATGTGACGGTCACACATGCTCAGGATATACTGGAAAAAGAGCACAATGGGAAACTGTGCAGTCTTAAAGGAGTGAGGCCCCTCATTCTGAAGGATTGCAGTGTAGCTGGATGGCTTCTTGGAAACCCAATGTGTGATGAATTCCTGAATGTACCAGAATGGTCATACATCGTGGAAAAAGATAATCCAGTCAATGGCCAGTGCTATCCAGGAGACTTCAGCGACTACGAAGAACTGAAGCATTTAATGAGCAGCACAAACCATTTTGAGAAAATTCAGATAATCCCTAGGAGTTCTTGGTCCAATCATGATGCCTCATCAGGAGTGAGTTCGGCATGCCCATACAATGGTAGATCTTCCTTTTTCAGGAATGTAGTGTGGTTGATCAAGAAGAATAATGCGTACCCAACAATAAAGAGGACCTATAACAACACCAATGTAGAAGACCTTTTAATAATATGGGGAATACACCACCCTAATGATGCAGCTGAACAAACAAAACTCTACCAGAACTCGAACACTTATGTGTCTGTAGGAACATCAACACTGAACCAGAGATCAATCCCAGAAATAGCCACTAGACCCAAAGTGAACGGACAAAGTGGAAGAATGGAATTTTTCTGGACAATACTGAAGTCGAACGATGCAATAAGCTTTGAAAGTAATGGGAATTTTATAGCTCCTGAATATGCGTACAAAATTGTCAAGAAGGGAGCTTCAGCAATCATGAGAAGTGAATTGGAGTATGGTAACTGTGACACCAAATGTCAGACTCCATTAGGTGCTATAAATTCCAGTATGCCCTTCCACAATGTTCATCCTCTTACTATTGGGGAGTGTCCCAAGTATGTCAAATCGGACAAACTGGTCCTTGCAACAGGATTAAGAAACGTACCCCAAAGAGAAACAAGAGGCTTATTTGGTGCAATAGCAGGATTCATAGAAGGAGGATGGCAAGGAATGGTTGACGGGTGGTACGGATACCATCATAGCAATGAGCAGGGAAGTGGATATGCTGCAGACAAAGAATCTACCCAGAAAGCAATCGATGGGATCACCAATAAAGTAAACTCAATCATTGACAAAATGAACACTCAATTCGAAGCCGTTGGGAAAGAATTCAACAACCTAGAAAGGAGAATAGAAAATTTGAATAAGAAAATGGAAGATGGGTTTTTAGATGTATGGACTTACAATGCAGAACTTCTCGTGCTCATGGAAAACGAAAGAACTCTGGATTTCCATGATTCAAATGTCAAGAACCTATACGATAAGGTCCGACTCCAGCTGAGAGACAATGCAAAAGAATTGGGCAACGGATGCTTCGAATTCTACCACAAGTGTGACAATGAATGCATGGAAAGTGTGAGAAATGGAACGTATGACTATCCGCAATATTCAGAAGAATCAAGACTGAACAGAGAGGAAATAGACGGGGTCAAATTGGAATCAATGGGCACCTATCAGATATTATCAATCTACTCAACAGTGGCGAGTTCCCTAGCACTGGCAATCATGATAGCTGGTCTATCTTTTTGGATGTGTTCCAATGGATCATTGCAGTGCAGAATTTGCATCTAG
>A_/_H5N2|GQ923237|A/mallard/Michigan/466372-3/2006
ATGAAAATGGAAAGAATAGTGATTGCCCTCGCAATAATCAGCATTGTCAAAGGTGACCAAATTTGCATTGGTTACCATGCAAACAATTCAACAGAGCAGGTTGATACAATCATGGAAAAGAATGTGACGGTCACACATGCTCAGGATATACTGGAGAAAGAGCACAATGGGAAACTTTGCAGTCTTAAAGGAGTGAGGCCCCTCATTCTGAAGGATTGCAGTGTAGCTGGATGGCTTCTTGGAAACCCAATGTGTGATGAATTCCTGAATGTACCAGAATGGTCATACATCGTGGAAAAAGATAATCCAGTCAATGGCCTGTGCTATCCAGGAGACTTCAGCGACTACGAAGAACTGAAGCATTTAATGAGCAGCACAAACCATTTTGAGAAAATTCAGATAATCCCTAGGAGTTCTTGGTCCAATCATGATGCCTCATCAGGAGTGAGTTCGGCATGCCCATACAATGGTAGATCTTCCTTTTTCAGGAATATAGTGTGGTTGATCAAGAAGAATAATGCGTACCCAACAATAAAGAGGACCTATAACAACACCAATGTAGAAGACCTTTTAATAATATGGGGAATACACCACCCTAATGATGCAGCTGAACAAACAAAACTCTACCAAAACTCGAACACTTATGTGTCTGTAGGAACATCAACACTGAACCAGAGATCAATCCCAGAAATAGCCACTAGACCCAAAGTGAACGGACAAAGTGGAAGAATGGAATTTTTCTGGACAATACTAAAGTCGAACGATGCAATCAGCTTTGAAAGTAATGGGAATTTTATAGCTCCTGAATATGCGTACAAAATTGTCAAGAAAGGAGATTCAGCAATCATGAGAAGTGAATTGGAGTATGGTAACTGTGACACCAAATGTCAGACTCCATTGGGTGCTATAAATTCCAGTATGCCCTTCCACAATGTTCATCCTCTTACCATTGGGGAGTGCCCCAAGTATGTCAAATCGGACAAACTGGTCCTTGCAACAGGACTAAGAAACGTACCCCAAAGAGAAACAAGAGGCCTATTTGGTGCAATAGCAGGATTCATAGAAGGAGGATGGCAAGGAATGGTTGACGGGTGGTACGGATACCATCATAGCAATGAGCAGGGAAGTGGATATGCTGCAGACAAAGAATCTACCCAGAAAGCAATCGATGGGATCACCAATAAAGTAAACTCAATCATTGACAAAATGAACACTCAATTCGAAGCCGTTGGGAAAGAATTCAACAACCTAGAAAGGAGAATAGAAAATTTGAATAAGAAAATGGAAGATGGGTTTTTAGATGTATGGACTTACAATGCAGAACTTCTCGTGCTCATGGAAAACGAAAGAACTCTGGATTTCCATGATTCAAATGTCAAGAACCTATACGATAAGGTCCGACTCCAGCTGAGAGACAATGCAAAAGAATTGGGCAACGGATGCTTCGAATTCTACCACAAGTGTGACAATGAATGCATGGAAAGTGTGAGAAATGGAACGTATGACTATCCGCAATATTCAGAAGAATCAAGACTGAACAGAGAGGAAATAGACGGAGTCAAATTGGAATCAATGGGCACCTATCAGATATTATCAATCTACTCAACAGTGGCGAGTTCCCTAGCACTGGCAATCATGATAGCTGGTCTATCTTTTTGGATGTGTTCCAATGGATCATTGCAGTGCAGAATTTGCATCTAG
>A_/_H5N2|GQ923245|A/mallard/Michigan/466547-5/2006
ATGAAAATGGAAAGAATAGTGATTGCCCTCGCAATAATCAGCATTGTCAAAGGTGACCAAATTTGCATTGGTTACCATGCAAACAATTCAACAGAGCAGGTTGATACAATCATGGAAAAGAATGTGACGGTCACACATGCTCAGGATATACTGGAAAAAGAGCACAATGGGAAACTTTGCAGTCTTAAAGGAGTGAGGCCCCTCATTCTGAAGGATTGCAGTGTAGCTGGATGGCTTCTTGGAAACCCAATGTGTGATGAATTCCTGAATGTACCAGAATGGTCATACATCGTGGAAAAAGATAATCCAGTCAATGGCCTGTGCTATCCAGGAGACTTCAGAGACTACGAAGAACTGAAGCATTTAATGAGCAGCACAAACCATTTTGAGAAAATTCAGATAATCCCTAGGAGTTCTTGGTCCAATCATGATGCCTCATCAGGAGTGAGTTCGGCATGCCCATACAATGGTAGATCTTCCTTTTTCAGGAATGTAGTGTGGTTGATCAAGAAGAATAATGCGTACCCAACAATAAAGAGGACCTATAACAACACCAATGTAGAAGACCTTTTAATAATATGGGGAATACACCACCCTAATGATGCAGCTGAACAAACAAAACTCTACCAGAACTCGAACACTTATGTGTCTGTAGGAACATCAACACTGAACCAGAGATCAATCCCAGAAATAGCCACTAGACCCAAAGTGAACGGACAAAGTGGAAGAATGGAATTTTTCTGGACAATACTGAAGTCGAACGATGCAATCAGCTTTGAAAGTAATGGGAATTTTATAGCTCCTGAATATGCGTACAAAATTGTCAAGAAAGGAAATTCAGCAATCATGAGAAGTGAATTGGAGTATGGTAACTGTGACACCAAATGTCAGACTCCATTGGGTGCTATAAATTCCAGTATGCCCTTCCACAATGTTCATCCTCTTACCATTGGGGAGTGCCCCAAGTATGTCAAATCGGACAAACTGGTCCTTGCAACAGGACTAAGAAACGTACCCCAAAGAGAAACAAGAGGCCTATTTGGTGCAATAGCAGGATTCATAGAAGGAGGATGGCAAGGAATGGTTGACGGGTGGTACGGATACCATCATAGCAATGAGCAGGGAAGTGGATATGCTGCAGACAAAGAATCTACCCAGAAAGCAATCGATGGGATCACCAATAAAGTAAACTCAATCATTGACAAAATGAACACTCAATTCGAAGCCGTTGGGAAAGAATTCAACAACCTAGAAAGGAGAATAGAAAATTTGAATAAGAAAATGGAAGATGGGTTTTTAGATGTGTGGACTTACAACGCAGAACTTCTCGTGCTCATGGAAAACGAAAGAACTCTGGATTTCCATGATTCAAATGTCAAGAACCTATACGATAAGGTCCGACTCCAGCTGAGAGACAATGCAAAAGAATTGGGCAACGGATGCTTCGAATTCTACCACAAGTGTGACAATGAATGCATGGAAAGTGTGAGAAATGGAACGTATGACTATCCGCAATATTCAGAAGAATCAAGACTGAACAGAGAGGAAATAGACGGAGTCAAATTGGAATCAATGGGCACCTATCAGATATTATCAATCTACTCAACAGTGGCGAGTTCCCTAGCACTGGCAATCATGATAGCTGGTCTATCTTTTTGGATGTGCTCCAATGGATCATTGCAGTGCAGAATTTGCATCTAG
>A_/_H5N2|GQ923261|A/snow_goose/Montana/466771-4/2006
ATGAAAATGGAAAGAATAGTGATTGCCCTCGCAATAATCAGCATTGTCAAAGGTGACCAAATTTGCATTGGTTACCATGCAAACAATTCAACAGAGCAGGTTGATACAATCATGGAAAAGAATGTGACGGTCACACATGCTCAAGATATACTGGAAAAAGAGCACAATGGAAAACTTTGCAGTCTTAAAGGAGTGAGGCCCCTCATTCTGAAGGATTGCAGTGTAGCTGGATGGCTTCTTGGAAACCCAATGTGTGATGAATTCCTGAATGTACCAGACTGGTCATACATCGTGGAAAAAGATAATCCAGTCCATGGCCTGTGCTATCCAGGAGACTTCAGCGACTACGAAGAACTGAAGCATTTAATGAGCAGCACAAACCATTTTGAGAAAATTCAGATAATCCCTAGGAGTTCTTGGTCCAATCATGATGCCTCATCAGGAGTGAGTGCGGCATGCCCATACAATGGTAAATCTTCCTTTTTCAGGAATGTAGTGTGGTTGATCAAGAAGGATAATGCGTACCCAACAATAAAGAGGACCTATAGCAACACCAATGTAGAAGATCTTTTAATAATATGGGGAATACACCACCCTAATGATGCAGCTGAACAAACAAAACTCTACCAGAACTCGAACACTTATGTGTCTGTAGGAACATCAACACTGAACCAGAGATCAATCCCAGAAATAGCCACTAGACCCGAAGTGAACGGACAACGTGGAAGAATGGAATTTTTCTGGACAATACTGAAATCGAACGATGCAATCAGCTTTGAAAGTAATGGGAATTTTATAGCTCCTGAATATGCGTATAAAATTGTCAAGAAAGGAGATTCAGCAATCATAAGAAGTGAATTGGAGTATGGTAACTGTGACACCAAATGTCAGACTCCATTGGGTGCTATAAATTCCAGCATGCCCTTCCACAATGTTCACCCTCTTACCATTGGGGAGTGCCCCAAGTATGTCAAATCGGACAAACTGGTCCTTGCAACAGGACTAAGAAACGTACCCCAGAGAGAAACAAGAGGCCTATTTGGTGCAATAGCAGGATTCATAGAAGGAGGATGGCAAGGGATGGTTGACGGGTGGTACGGATACCATCATAGCAATGAGCAGGGAAGTGGATATGCTGCAGACAAAGAATCTACCCAGAAAGCAATCGATGGGATTACCAATAAAGTAAACTCAATCATTGACAAAATGAACACTCAATTCGAAGCCGTTGGGAAAGAATTCAACAACCTAGAAAGGAGAATAGAAAATTTGAATAAGAAAATGGAAGATGGGTTTTTAGATGTATGGACTTACAATGCAGAACTTCTCGTGCTCATGGAAAACGAAAGAACTCTGGATTTCCATGATTCAAATGTCAAGAACCTATACGATAAGGTCCGATTCCAGCTGAAAGACAATGCAAAAGAATTGGGCAACGGATGCTTCGAATTCTACCACAAGTGTGACAATGAATGCATGGAAAGTGTGAGAAATGGAACGTATAACTATCCGCAATATTCAGAAGAATCAAGACTGAACAGAGAGGAAATAGACGGAGTCAAATTGGAATCAATGGGCACCTATCAGATATTATCAATCTACTCAACAGTGGCGAGTTCCCTAGCACTGGCAATCATGATAGCTGGTCTATCTTTTTGGATGTGCTCCAATGGATCATTGCAGTGCAGAATTTGCATCTAG
>A_/_H5N2|GQ923269|A/mallard/Ohio/468158/2006
ATGAAAATGGAAAGAATAGTGATTGCCCTCGCAATAATCAGCATTGTCAAAGGTGACCAAATCTGCATTGGTTACCATGCAAACAATTCAACAGAGCAGGTTGATACAATCATGGAAAAGAATGTGACGGTCACACATGCTCAGGATATACTGGAGAAAGAACACAATGGGAAACTTTGCAGTCTTAAAGGAGTGAGGCCCCTCATTCTGAAGGATTGCAGTGTAGCTGGATGGCTTCTTGGAAACCCAATGTGTGATGAATTCCTGAATGTACCAGAATGGTCATACATCGTGGAAAAAGATAATCCAGTCAATGGCCTGTGCTATCCAGGAGACTTCAGCGACTACGAAGAACTGAAGCATTTAATGAGCAGCACAAACCATTTTGAGAAAATTCAGATAATCCCTAGGAGTTCTTGGTCCAATCATGATGCCTCATCAGGAGTGAGTTCGGCATGCCCATACAATGGTAGATCTTCCTTTTTCAGGAATGTAGTGTGGTTGATCAAGAAGAATAATGCGTACCCAACAATAAAGAGGACCTATAACAACACCAATGTAGAAGACCTTTTAATAATATGGGGAATACACCACCCTAATGATGCAGCTGAACAAACAAAACTCTACCAAAACTCGAACACTTATGTGTCTGTAGGAACATCAACACTGAACCAGAGATCAATCCCAGAAATAGCCACTAGACCCAAAGTGAACGGACAAAGTGGAAGAATGGAATTTTTCTGGACAATACTGAAGTCGAATGATGCAATCAGCTTTGAAAGTAATGGGAATTTTATAGCTCCTGAATATGCGTACAAAATTGTCAAGAAAGGAGATTCAGCAATCATGAGAAGTGAATTGGAGTATGGTAACTGTGACACCAAATGTCAGACTCCATTGGGTGCTATAAATTCCAGTATGCCCTTCCACAATGTTCATCCTCTTACCATTGGGGAGTGCCCCAAGTATGTCAAATCGGACAAACTGGTCCTTGCAACAGGACTAAGAAACGTACCCCAAAGAGAAACAAGAGGCCTATTTGGTGCAATAGCAGGATTCATAGAAGGAGGATGGCAAGGAATGGTTGACGGGTGGTACGGATACCATCATAGCAATGAGCAGGGAAGTGGATATGCTGCAGACAAAGAATCTACCCAGAAAGCAATCGATGGGATCACCAATAAAGTAAACTCAATCATTGACAAAATGAACACTCAATTCGAAGTCGTTGGGAAAGAATTCAACAACCTAGAAAGGAGAATAGAAAATTTGAATAAGAAAATGGAAGATGGGTTTTTAGATGTATGGACTTACAATGCAGAACTTCTCGTGCTCATGGAAAACGAAAGAACTCTGGATTTCCATGATTCAAATGTCAAGAACCTATACGATAAGGTCCGACTCCAGCTGAGAGACAATGCAAAAGAATTGGGCAACGGATGCTTCGAATTCTACCACAAGTGTGACAATGAATGCATGGAAAGCGTGAGAAATGGAACGTATGACTATCCGCAATATTCAGAAGAATCAAGACTGAACAGAGAGGAAATAGACGGAGTCAAATTGGAATCAATGGGCACCTATCAGATATTATCAATCTACTCAACAGTGGCGAGTTCCCTAGCACTGGCAATCATGATAGCTGGTCTATCTTTTTGGATGTGTTCCAATGGATCATTGCAGTGCAGAATTTGCATCTAG
>A_/_H5N2|GQ923277|A/mallard/Ohio/468159-4/2006
ATGAAAATGGAAAGAATAGTGATTGCCCTCGCAATAATCAGCATTGTCAAAGGTGACCAAATCTGCATTGGTTACCATGCAAACAATTCAACAGAGCAGGTTGATACAATCATGGAAAAGAATGTGACGGTCACACATGCTCAGGATATACTGGAGAAAGAACACAATGGGAAACTTTGCAGTCTTAAAGGAGTGAGGCCCCTCATTCTGAAGGATTGCAGTGTAGCTGGATGGCTTCTTGGAAACCCAATGTGTGATGAATTCCTGAATGTACCAGAATGGTCATACATCGTGGAAAAAGACAATCCAGTCAATGGCCTGTGCTATCCAGGAGACTTCAGCGACTACGAAGAACTGAAGCATTTAATGAGCAGCACAAACCATTTTGAGAAAATTCAGATAATCCCTAGGAGTTCTTGGTCCAATCATGATGCCTCATCAGGAGTGAGTTCGGCATGCCCATACAATGGTAGATCTTCCTTTTTCAGGAATGTAGTGTGGTTGATCAAGAAGAATAATGCGTACCCAACAATAAAGAGGACCTATAACAACACCAATGTAGAAGACCTTTTAATAATATGGGGAATACACCACCCTAATGATGCAGCTGAACAAACAAAACTCTACCAAAACTCGAACACTTATGTGTCTGTAGGAACATCAACACTGAACCAGAGATCAATCCCAGAAATAGCCACTAGACCCAAAGTGAACGGACAAAGTGGAAGAATGGAATTTTTCTGGACAATACTGAAGTCGAACGATGCAATCAGCTTTGAAAGTAATGGGAATTTTATAGCTCCTGAATATGCGTACAAAATTGTCAAGAAAGGAGATTCAGCAATCATGAGAAGTGAATTGGAGTATGGTAACTGTGACACCAAATGTCAGACTCCATTGGGTGCTATAAATTCCAGTATGCCCTTCCACAATGTTCATCCTCTTACCATTGGGGAGTGCCCCAAGTATATCAAATCGGACAAACTGGTCCTTGCAACAGGACTAAGAAACGTACCCCAAAGAGAAACAAGAGGCCTATTTGGTGCAATAGCAGGATTCATAGAAGGAGGATGGCAAGGAATGGTTGACGGGTGGTACGGATACCATCATAGCAATGAGCAGGGAAGTGGATATGCTGCAGACAAAGAATCTACCCAGAAAGCAATTGATGGGATCACCAATAAAGTAAACTCAATCATTGACAAAATGAACACTCAATTCGAAGCCGTTGGGAAAGAATTCAACAACCTAGAAAGGAGAATAGAAAATTTGAATAAGAAAATGGAAGATGGGTTTTTAGATGTATGGACTTACAATGCAGAACTTCTCGTGCTCATGGAAAACGAAAGAACTCTGGATTTCCATGATTCAAATGTCAAGAACCTATACGATAAGGTCCGACTCCAGCTGAGAGACAATGCAAAAGAATTGGGCAACGGATGCTTCGAATTCTACCACAAGTGTGACAATGAATGCATGGAAAGCGTGAGAAATGGAACGTATGACTATCCGCAATATTCAGAAGAATCAAGACTGAACAGAGAGGAAATAGACGGAGTCAAATTGGAATCAATGGGCACCTATCAGATATTATCAATCTACTCAACAGTGGCGAGTTCCCTAGCACTGGCAATCATGATAGCTGGTCTATCTTTTTGGATGTGTTCCAATGGATCATTGCAGTGCAGAATTTGCATCTAG
>A_/_H5N2|GQ923285|A/green_winged_teal/Ohio/468160/2006
ATGAAAATGGAAAGAATAGTGATTGCCCTCGCAATAATCAGCATTGTCAAAGGTGACCAAATTTGCATTGGTTACCATGCAAACAATTCAACAGAGCAGGTTGATACAATCATGGAAAAGAATGTGACGGTCACACATGCTCAGGATATACTGGAGAAAGAGCACAATGGGAAACTTTGCAGTCTTAAAGGAGTGAGGCCCCTCATTCTGAAGGATTGCAGTGTAGCTGGATGGCTTCTTGGAAACCCAATGTGTGATGAATTCCTGAATGTACCAGAATGGTCATACATCGTGGAAAAAGATAATCCAGTCAATGGCCTGTGCTATCCAGGAGACTTCAGCGACTACGAAGAACTGAAGCATTTAATGAGCAGCACAAACCATTTTGAGAAAATTCAGATAATCCCTAGGAGTTCTTGGTCCAATCATGATGCCTCATCAGGAGTGAGTTCGGCATGCCCATACAATGGTAGATCTTCCTTTTTTAGGAATGTAGTGTGGTTGATCAAGAAGAATAATGCGTACCCAACAATAAAGAGGACCTATAACAACACCAATGTAGAAGACCTTTTAATAATATGGGGAATACACCATCCTAATGATGCAGCTGAACAAACAAAACTTTACCAGAACTCGAACACTTATGTGTCTGTAGGAACATCAACACTGAACCAGAGGTCAATCCCAGAAATAGCCACTAGACCCAAAGTGAACGGACAAAGTGGAAGAATGGAATTTTTCTGGACAATACTGAAGTCGAACGATGCAATCAGCTTTGAAAGTAATGGGAATTTTATAGCTCCTGAATATGCGTACAAAATTGTCAAGAAAGGAGGTTCAGCAATCATGAGAAGTGAATTGGAGTATGGTAACTGTGACACCAAATGTCAGACTCCATTGGGTGCTATAAATTCCAGTATGCCCTTCCACAATGTTCATCCTCTTACCATTGGGGAGTGCCCCAAGTATGTCAAATCGGACAAACTGGTCCTTGCAACAGGACTAAGAAACGTACCCCAAAGAAAAACAAGAGGCCTATTTGGTGCAATAGCAGGATTCATAGAAGGAGGATGGCAAGGAATGGTTGACGGGTGGTACGGATACCATCATAGCAATGAGCAGGGAAGTGGATATGCTGCAGACAAAGAATCTACCCAGAAAGCAATCGATGGGATCACCAATAAAGTAAACTCAATCATTGACAAAATGAACACTCAATTCGAAGCCGTTGGGAAAGAATTCAACAACCTAGAAAGGAGAATAGAAAATTTGAATAAGAAAATGGAAGATGGGTTTTTAGATGTATGGACTTACAATGCAGAACTTCTCGTGCTCATGGAAAACGAAAGAACTCTGGATTTCCATGATTCAAATGTCAAGAACCTATACGATAAGGTCCGACTCCAGCTGAGAGACAATGCAAAAGAATTGGGCAACGGATGCTTCGAATTCTACCACAAGTGTGACAATGAATGCATGGAAAGTGTGAGAAATGGAACTTATGACTATCCGCAATATTCAGAAGAATCAAGACTGAACAGAGAAGAAATAGACGGAGTCAAATTGGAATCAATGGGCACCTATCAGATATTATCAATCTACTCAACAGTGGCGAGTTCCCTAGCACTGGCAATCATGATGGCTGGTCTATCTTTTTGGATGTGTTCCAATGGATCATTGCAGTGCAGAATTTGCATCTAG
>A_/_H5N2|GQ923309|A/mallard/Kentucky/472048-2/2006
ATGAAAATGGAAAGAATAGTGATTGCCCTCGCAATAATCAGCATTGTCAAAGGTGACCAAATTTGCATTGGTTACCATGCAAACAATTCAACAGAGCAGGTTGATACAATCATGGAAAAGAATGTGACAGTCACACATGCTCAGGATATACTGGAAAAAGAGCACAATGGGAAACTTTGCAGTCTTAAAGGAGTGAGGCCCCTCATTCTGAAGGATTGCAGCGTAGCTGGGTGGCTTCTTGGAAACCCAATGTGTGATGAATTCCTGAATGTACCAGAATGGTCATACATCGTGGAAAAAGATAATCCAGTCAATGGCCTGTGCTATCCAGGAGACTTCAGCGACTACGAAGAACTGAAGCATTTAATGAGCAGCACAAACCATTTTGAGAAAATTCAGATAATCCCTAGGAGTTCTTGGTCCAATCATGATGCCTCATCAGGAGTGAGTTCGGCATGCCCATACAATGGTAGATCTTCCTTTTTCAGGAATGTAGTGTGGTTGATCAAGAAGAATAGTGCGTACCCAACAATAAAGAGGACCTATAACAACACCAATGTAGAAGACCTTTTAATAATATGGGGAATACACCACCCTAATGATGCAGCTGAACAAACAAAACTCTACCAGAACTCGAACACTTATGTGTCTGTAGGAACATCAACACTGAACCAGAGATCAATCCCAGAAATAGCTACTAGACCCAAAGTGAACGGACAAAGTGGAAGAATGGAATTTTTCTGGACAATACTGAAGTCGAACGATGCAATCAGCTTTGAAAGTAATGGGAATTTTATAGCTCCTGAATATGCGTACAAAATTGTCAAGAAAGGAGATTCAGCAATCATGAGAAGTGAATTGGAGTATGGTAACTGTGACACCAAATGTCAGACTCCATTGGGTGCTATAAATTCCAGTATGCCCTTCCACAATGTTCATCCTCTTACCATTGGGGAGTGCCCCAAGTATGTCAAATCGGACAAACTGATCCTTGCAACAGGACTAAGAAACGTACCCCAAAGAGAAACAAGAGGCCTATTTGGTGCAATAGCAGGATTCATAGAAGGAGGATGGCAAGGAATGGTTGACGGGTGGTACGGATACCATCATAGCAATGAGCAGGGAAGTGGATATGCTGCAGACAAAGAATCTACCCAGAAAGCAATCGATGGGATCACCAATAAAGTAAACTCAATCATTGACAAAATGAACACTCAATTCGAAGCCGTTGGGAAAGAATTCAACAACCTAGAAAGGAGAATAGAAAATTTGAATAAGAAAATGGAAGATGGGTTTTTAGATGTATGGACTTACAATGCAGAACTTCTCGTGCTCATGGAAAACGAAAGAACCCTGGATTTCCATGATTCAAATGTCAAGAACCTATACGATAAGGTCCGACTCCAGCTGAGAGACAATGCAAAAGAATTGGGCAACGGATGCTTCGAATTCTACCACAAGTGTGACAATGAATGCATGGAAAGTGTGAGAAATGGAACGTACGACTATCCGCAATATTCAGAAGAATCAAGACTGAACAGAGAGGAAATAGACGGAGTCAAATTGGAATCAATGGGCACCTATCAGATATTATCAATCTACTCAACAGTGGCGAGTTCCCTAGCACTGGCAATCATGATAGCTGGTCTATCTTTTTGGATGTGTTCCAATGGATCATTGCAGTGCAGAATTTGCATCTAG
>A_/_H5N2|GQ923333|A/mallard/Arkansas/473507-1/2006
ATGAAAATGGAAAGAATAGTGATTGCCCTCGCAATAATCAGCATTGTCAAAGGTGACCAAATTTGCATTGGTTACCATGCAAACAATTCAACAGAGCAGGTTGATACAATCATGGAAAAGAATGTGACGGTCACACATGCTCAGGATATACTGGAAAAAGAGCACAATGGGAAACTGTGCAGTCTTAAAGGAGTGAGGCCCCTCATTCTGAAGGATTGCAGTGTAGCTGGATGGCTTCTTGGAAACCCAATGTGTGATGAATTCCTGAATGTACCAGAATGGTCATACATCGTGGAAAAAGATAATCCAGTCAATGGCCAGTGCTATCCAGGAGACTTCAGCGACTACGAAGAACTGAAGCATTTAATGAGCAGCACAAACCATTTTGAGAAAATTCAGATAATCCCTAGGAGTTCTTGGTCCAATCATGATGCCTCATCAGGAGTGAGTTCGGCATGCCCATACAATGGTAGATCTTCCTTTTTCAGGAATGTAGTGTGGTTGATCAAGAAGAATAATGCGTACCCAACAATAAAGAGGACCTATAACAACACCAATGTAGAAGACCTTTTAATAATATGGGGAATACACCACCCTAATGATGCAGCTGAACAAACAAAACTCTACCAGAACTCGAACACTTATGTGTCTGTAGGAACATCAACACTGAACCAGAGATCAATCCCAGAAATAGCCACTAGACCCAAAGTGAACGGACAAAGTGGAAGAATGGAATTTTTCTGGACAATACTGAAGTCGAACGATGCAATAAGCTTTGAAAGTAATGGGAATTTTATAGCTCCTGAATATGCGTACAAAATTGTCAAGAAGGGAGATTCAGCAATCATGAGAAGTGAATTGGAGTATGGTAACTGTGACACCAAATGTCAGACTCCATTAGGTGCTATAAATTCCAGTATGCCCTTCCACAATGTTCATCCTATTACTATTGGGGAGTGTCCCAGGTATGTCAAATCGGACAAACTGGTCCTTGCAACAGGATTAAGAAACGTACCCCAAAGAGAAACAAGAGGCCTATTTGGTGCAATAGCAGGATTCATAGAAGGAGGATGGCAAGGAATGGTTGACGGGTGGTACGGATACCATCATAGCAATGAGCAGGGAAGTGGATATGCTGCAGACAAAGAATCTACCCAGAAAGCAATCGATGGGATCACCAATAAAGTAAACTCAATCATTGACAAAATGAACACTCAATTCGAAGCCGTTGGGAAAGAATTCAACAACCTAGAAAGGAGAATAGAAAATTTGAATAAGAAAATGGAAGATGGGTTTTTAGATGTATGGACTTACAATGCAGAACTTCTCGTGCTCATGGAAAACGAAAGAACTCTGGATTTCCATGATTCAAATGTCAAGAACCTATACGATAAGGTCCGACTCCAGCTGAGAGACAATGCAAAAGAATTGGGCAACGGATGCTTCGAATTCTACCACAAGTGTGACAATGAATGCATGGAAAGTGTGAGAAATGGAACGTATGACTATCCGCAATATTCAGAAGAATCAAGACTGAACAGAGAGGAAATAGACGGGGTCAAATTGGAATCAATGGGCACCTATCAGATATTATCAATCTACTCAACAGTGGCGAGTTCCCTAGCACTGGCAATCATGATAGCTGGTCTATCTTTTTGGATGTGTTCCAATGGATCATTGCAGTGCAGAATTTGCATCTAG
>A_/_H5N2|GQ923349|A/Canada_goose/Texas/475000-3/2006
ATGAAAATGGAAAGAATAGTGATTGCCCTCGCAATAATCAGCATTGTCAAAGGTGACCAAATTTGCATTGGTTACCATGCAAACAATTCAACAGAGCAGATTGATACAATCATGGAAAAGAATGTGACGGTCACACATGCTCAGGATATACTGGAAAAAGAGCACAATGGGAAACTTTGCAGTCTTAAAGGAGTGAGGCCCCTCATTCTGAAGGATTGCAGTGTAGCTGGATGGCTTCTTGGAAACCCAATGTGTGATGAATTCCTGAATGTACCAGAATGGTCATACATCGTGGAAAGAGATAATCCAGTCAATGGCCTGTGCTATCCAGGAGACTTCAGCGACTACGAAGAACTGAAGCATTTAATGAGCAGCACAAACCATTTTGAGAAAATTCAGATAATCCCTAGGAGTTCTTGGTCCAATCATGATGCCTCATCAGGAGTGAGTTCGGCATGCCCATACAATGGTAGATCTTCCTTTTTCAGGAATGTAGTGTGGTTGATCAAGAAGAATAATGCGTACCCAACAATAAAGAGGACCTATAACAACACCAATGTAGAAGACCTTTTAATAATATGGGGAATACACCACCCTAATGATGCAGCTGAACAAACAAAACTCTACCAGAACTCGAACACTTATGTGTCTGTAGGAACATCAACACTGAACCAGAGATCAATCCCAGAAATAGCCACTAGACCCAAAGTGAACGGACAAAGTGGAAGAATGGAATTTTTCTGGACAATACTGAAGTCGAACGATGCAATCAGCTTTGAAAGTAATGGGAATTTTATAGCTCCTGAATATGCGTACAAAATTGTCAAGAAGGGAGATTCAGCAATCATGAGAAGTGAATTGGAGTATGGTAACTGTGACACCAAATGTCAGACTCCATTGGGTGCTATAAATTCCAGTATGCCCTTCCACAATGTTCATCCTCTTACCATTGGGGAGTGCCCCAAGTATGTCAAATCGGACAAACTGGTCCTTGCAACAGGACTAAGAAACGTACCCCAAAGAGAAACAAGAGGCCTATTTGGTGCAATAGCAGGATTCATAGAAGGAGGATGGCAAGGAATGGTTGACGGGTGGTACGGATACCATCATAGCAATGAGCAGGGAAGTGGATATGCTGCAGACAAAGAATCTACCCAGAAAGCAATCGATGGGATCACCAATAAAGTAAACTCGATCATTGGCAAAATGAACACTCAATTCGAAACCGTTGGGAAAGAATTCAACAACCTAGAAGGGAGAATAGAAAATTTGAATAAGAAAATGGAAGATGGGTTTTTAGATGTATGGACTTACAATGCAGAACTTCTCGTGCTCATGGAAAACGAAAGAACTCTGGATTTCCATGATTCAAATGTCAAGAACCTATACGATAAGGTCCGACTCCAGCTGAGAGACAATGCAAAAGAATTGGGCAACGGATGCTTCGAATTCTACCACAAGTGTGACAATGAATGCATGGAAAGTGTGAGAAATGGAACGTATGACTATCCGCAATATTCAGAAGAATCAAGACTGAACAGAGAGGAAATAGACGGAGTCAAATTGGAATCAATGGGCACCTATCAGATATTATCAATCTACTCAACAGTGGCGAGTTCCCTAGCACTGGCAATCATGATAGCTGGTCTATCTTTTTGGATGTGCTCCAATGGATCATTGCAGTGCAGAATTTGCATCTAG
>A_/_H5N2|GQ923357|A/Canada_goose/New_York/475813-2/2007
ATGAAAATGGAAAGAATAGTGATTGCCCTCGCAATAATCAGCATTGCCAAAGGTGACCAAATTTGCATTGGTTACCATGCAAACAATTCAACAGAACAGGTTGATACAATCATGGAAAAGAATGTGACGGTCACACATGCTCAGGATATACTGGAAAAAGAGCACAATGGGAAACTTTGCAGTCTTAAAGGAGTTAGGCCCCTCATTCTGAAGGATTGCAGTGTAGCTGGATGGCTTCTTGGAAACCCAATGTGTGATGAATTCCTAAATGTACCAGAATGGTCATACATCGTGGAAAAAGATAATCCAGTCAATGGCCTGTGCTATCCAGGAGACTTCAGCGACTACGAAGAACTGAAGCATGTAATGAGCAGCACAAACCATTTTGAGAAAATTCAGATAATCCCTAGGAGTTCTTGGTCCAATCATGATGCCTCATCAGGAGTGAGTTCGGCATGCCCATACAATGGTAGATCTTCCTTTTTCAGGAATGTAGTGTGGTTGATCAAGAAGAATAATGCGTACCCAACAATAAAGAGGACCTATAACAACACCAATGTAGAAGACCTTTTAATAATATGGGGAATACACCACCCTAATGATGCAGCTGAACAAACAAAACTCTACCAGAACTCGAACACTTATGTGTCTGTAGGAACATCAACACTGAACCAGAGATCAATCCCAGAAATAGCCACTAGACCCAAAGTGAACGGACAAAGTGGAAGAATGGAATTTTTCTGGACAATACTGAAGTCGAACGATGCAATCAGCTTTGAAAGTAATGGGAATTTTATAGCTCCTGAATATGCGTACAAAATTGTCAAGAAAGGAGATTCAGCAATCATGAGAAGTGAATTGGAGTATGGTAACTGTGACACCAAATGTCAGACTCCATTGGGTGCTATAAATTCCAGTATGCCCTTCCACAATGTTCATCCTCTTACCATTGGGGAGTGCCCCAAGTATGTCAAATCGAACAAACTGGTCCTTGCAACAGGACTAAGAAACGTACCCCAAAGAGAAACAAGAGGCCTATTTGGTGCAATAGCAGGATTCATAGAAGGAGGATGGCAAGGAATGGTTGACGGGTGGTACGGATACCATCATAGCAATGAGCAAGGAAGTGGATATGCTGCAGACAAAGAATCTACCCAGAAAGCAATCGATGGGATCACCAATAAAGTAAACTCAATCATTGACAAAATGAACACTCAATTCGAAGCCGTTGGGAAAGAATTCAACAACCTAGAAAGGAGAATAGAAAATTTGAATAAGAAAATGGAAGATGGGTTTTTAGATGTATGGACTTACAATGCAGAACTTCTCGTGCTCATGGAAAATGAAAGAACTCTGGATTTCCATGATTCAAATGTCAAGAACCTATATGATAAGGTCCGACTCCAGCTGAGAGACAATGCAAAAGAATTGGGCAACGGATGCTTCGAATTCTACCACAAGTGTGACAATGAATGCATGGAAAGTGTGAGAAATGGAACGTATGAGTATCCGCGATATTCAGAAGAATCAAGACTGAACAGAGAGGAAATAGACGGAGTCAAATTGGAATCAATGGGCACCTATCAGATATTATCAATCTACTCAACAGTGGCGAGTTCCCTAGCACTGGCAATCATGATAGCTGGTCTATCTTTTTGGATGTGCTCCAATGGATCATTGCAGTGCAGAATTTGCATCTAG
>A_/_H5N2|GQ923365|A/waterfowl/Colorado/476466/2007
ATGAAAATGGAAAGAATAGTGATTGCCCTCGCAATAATCAGCATTGTCAAAGGTGACCAAATCTGCATTGGTTACCATGCAAACAATTCAACAGAGCAGGTTGATACAATCATGGAAAAGAATGTGACGGTCACACATGCTCAGGATATACTGGAGAAAGAACACAATGGGAAACTTTGCAGTCTTAAAGGAGTGAGGCCCCTCATTCTGAAGGATTGCAGTGTAGCTGGATGGCTTCTTGGAAACCCAATGTGTGATGAATTCCTGAATGTACCAGAATGGTCATACATCGTGGAAAAAGATAATCCAGTCAATGGCCTGTGCTATCCAGGAGACTTCAGCGACTACGAAGAACTGAAGCATTTAATGAGCAGCACAAACCATTTTGAGAAAATTCAGATAATCCCTAGGAGTTCTTGGTCCAATCATGATGCCTCATCAGGAGTGAGTTCGGCATGCCCATACAATGGTAGATCTTCCTTTTTCAGGAATGTAGTGTGGTTGATCAAGAAGAATAATGCGTACCCAACAATAAAGAGGACCTATAACAACACCAATGTAGAAGACCTTTTAATAATATGGGGAATACACCACCCTAATGATGCAGCTGAACAAACAAAGCTCTACCAAAACTCGAACACTTATGTGTCTGTAGGAACATCAACACTGAACCAGAGATCAATCCCAGAAATAGCCACTAGACCCAAAGTGAACGGACAAAGTGGAAGAATGGAATTTTTCTGGACAATACTGAAGTCGAACGATGCAATCAGCTTTGAAAGTAATGGGAATTTTATAGCTCCTGAATATGCGTACAAAATTGTCAAGAAAGGAGATTCAGCAATCATGAGAAGTGAATTGGAGTATGGTAACTGTGACACCAAATGTCAGACTCCATTGGGTGCTATAAATTCCAGTATGCCCTTCCACAATGTTCATCCTCTTACCATTGGGGAGTGCCCCAAGTATGTCAAATCGGACAAACTGGTCCTTGCAACAGGACTAAGAAACGTACCCCAAAGAGAAACAAGAGGCCTATTTGGTGCAATAGCAGGGTTCATAGAAGGAGGATGGCAAGGAATGGTTGACGGGTGGTACGGATACCATCATAGCAATGAGCAGGGAAGTGGATATGCTGCAGACAAAGAATCTACTCAGAAAGCAATCGATGGGATCACCAATAAAGTAAACTCAATCATTGACAAAATGAACACTCAATTCGAAACCGTTGGGAAAGAATTCAACAACCTAGAAAGGAGAATAGAAAATTTGAATAAGAAAATGGAAGATGGGTTTTTAGATGTATGGACTTACAATGCAGAACTTCTCGTGCTCATGGAAAACGAAAGAACTCTGGATTTCCATGATTCAAATGTCAAGAACCTATACGATAAGGTCCGACTCCAGCTGAGAGACAATGCAAAAGAATTGGGCAACGGATGCTTCGAATTCTACCACAAGTGTGACAATGAATGCATGGAAAGCGTGAGAAATGGAACGTATGACTATCCGCAATATTCAGAAGAATCAAGACTGAACAGAGAGGAAATAGACGGAGTCAAATTGGAATCAATGGGCACCTATCAGATATTATCAATCTACTCAACAGTGGCGAGTTCCCTAGCACTGGCAATCATGATAGCTGGTCTATCTTTTTGGATGTGTTCCAATGGATCATTGCAGTGCAGAATTTGCATCTAG
>A_/_H5N2|GQ923373|A/waterfowl/Colorado/476466-2/2007
ATGAAAATGGAAAGAATAGTGATTGCCCTCGCAATAATCAGCATTGTCAAAGGTGACCAAATTTGCATTGGTTACCATGCAAACAATTCAACAGAGCAGGTTGATACAATCATGGAAAAGAATGTGACGGTCACACATGCTCAGGATATACTGGAAAAAGAGCACAATGGGAAACTTTGCAGTCTTAAAGGAGTGAGGCCCCTCATTCTGAAGGATTGCAGTATAGCTGGATGGCTTCTTGGAAACCCAATGTGTGATGAATTCCTGAATGTACCAGAATGGTCATACATCGTGGAAAAAGATAAGCCAGTCAATGGCCTGTGCTATCCAGGAGACTTCAGCGACTACGAAGAACTGAAGCATTTAATGAGCAGCACAAACCATTTTGAGAAAATTCAGATAATCCCTAGGAGTTCTTGGTCCAATCATGATGCCTCATCAGGAGTGAGTTCGGCATGCCCATACAATGGTAGATCTTCCTTTTTCAGGAATGTAGTGTGGTTGATCAAGAAGAATAATGCGTATCCAACAATAAAGAGGACCTATAACAACACCAATGTAGAAGACCTTTTAATAATATGGGGAATACACCACCCTAATGATGCAGCTGAACAAACAAAACTCTACCAGAACTCGAACACTTATGTGTCTGTAGGAACATCAACATTGAACCAGAGATCAATCCCAGAAATAGCCACTAGACCCAAAGTGAACGGACAAAGTGGAAGAATGGAATTTTTCTGGACAATACTGAAGTCGAACGATGCAATAAGCTTTGAAAGTAATGGAAATTTTATAGCTCCTGAATATGCGTACAAAATTGTCAAGAAGGGAGATTCAGCAATCATGAGAAGTGAATTGGAGTATGGTAACTGTGACACCAAATGTCAGACTCCATTAGGTGCTATAAATTCCAGTATGCCCTTCCACAATGTTCATCCTCTTACCATTGGGGAGTGCCCCAAGTATGTCAAATCGGACAAACTGGTCCTTGCAACAGGATTAAGAAACGTACCCCAAAGAGAAACAAGAGGCCTATTTGGTGCAATAGCAGGATTCATAGAAGGAGGATGGCAAGGAATGGTTGACGGGTGGTACGGATACCATCATAGCAATGAGCAGGGAAGTGGATATGCTGCAGACAAAGAATCTACCCAGAAAGCAATTGATGGGATCACCAATAAAGTAAACTCAATCATTGACAAAATGAACACTCAATTCGAAGCCGTTGGGAAAGAATTCAACAACCTAGAAAGGAGAATAGAAAATTTGAATAAGAAAATGGAAGATGGGTTTTTAGATGTATGGACTTACAATGCAGAACTTCTCGTGCTCATGGAAAACGAAAGAACTCTGGATTTCCATGATTCAAATGTCAAGAACCTATACGATAAGGTCCGACTCCAGCTGAGAGACAATGCAAAAGAATTGGGCAACGGATGCTTCGAATTCTACCACAAGTGTGACAATGAATGCATGGAAAGTGTGAGAAATGGAACGTATGACTATCCGCAATATTCAGAAGAATCAAGACTGAACAGAGAGGAAATAGACGGGGTCAAATTGGAATCAATGGGCATCTATCAGATATTATCAATCTACTCAACAGTGGCGAGTTCCCTAGCACTGGCAATCATGATAGCTGGTCTATCTTTTTGGATGTGTTCCAATGGATCATTGCAGTGCAGAATTTGCATCTAG
>A_/_H5N2|GQ923381|A/waterfowl/Colorado/476466-3/2007
ATGAAAATGGAAAGAATAGTGATTGCCCTCGCAATAATCAGCATTGTCAAAGGTGACCAAATCTGCATTGGTTACCATGCAAACAATTCAACAGAGCAGGTTGATACAATCATGGAAAAGAATGTGACGGTCACACATGCTCAGGATATACTGGAGAAAGAACACAATGGGAAACTTTGCAGTCTTAAAGGAGTGAGGCCCCTCATTCTGAAGGATTGCAGTGTAGCTGGATGGCTTCTTGGAAACCCAATGTGTGATGAATTCCTGAATGTACCAGAATGGTCATACATCGTGGAAAAAGATAATCCAGTCAATGGCCTGTGCTATCCAGGAGACTTCAGCGACTACGAAGAACTGAAGCATTTAATGAGCAGCACAAACCATTTTGAGAAAATTCAGATAATCCCTAGGAGTTCTTGGTCCAATCATGATGCCTCATCAGGAGTGAGTTCGGCATGCCCATACAATGGTAGATCTTCCTTTTTCAGGAATGTAGTGTGGTTGATCAAGAAGAATAATGCGTACCCAACAATAAAGAGGACCTATAACAACACCAATGTAGAAGACCTTTTAATAATATGGGGAATACACCACCCTAATGATGCAGCTGAACAAACAAAGCTCTACCAAAACTCGAACACTTATGTGTCTGTAGGAACATCAACACTGAACCAGAGATCAATCCCAGAAATAGCCACTAGACCCAAAGTGAACGGACAAAGTGGAAGAATGGAATTTTTCTGGACAATACTGAAGTCGAACGATGCAATCAGCTTTGAAAGTAATGGGAATTTTATAGCTCCTGAATATGCGTACAAAATTGTCAAGAAAGGAGATTCAGCAATCATGAGAAGTGAATTGGAGTATGGTAACTGTGACACCAAATGTCAGACTCCATTGGGTGCTATAAATTCCAGTATGCCCTTCCACAATGTTCATCCTCTTACCATTGGGGAGTGCCCCAAGTATGTCAAATCGGACAAACTGGTCCTTGCAACAGGACTAAGAAACGTACCCCAAAGAGAAACAAGAGGCCTATTTGGTGCAATAGCAGGATTCATAGAAGGAGGATGGCAAGGAATGGTTGACGGGTGGTACGGATACCATCATAGCAATGAGCAGGGAAGTGGATATGCTGCAGACAAAGAATCTACTCAGAAAGCAATCGATGGGATCACCAATAAAGTAAACTCAATCATTGACAAAATGAACACTCAATTCGAAGTCGTTGGGAAAGAATTCAACAACCTAGAAAGGAGAATAGAAAATTTGAATAAGAAAATGGAAGATGGGTTTTTAGATGTATGGACTTACAATGCAGAACTTCTCGTGCTCATGGAAAACGAAAGAACTCTGGATTTCCATGATTCAAATGTCAAGAACCTATACGATAAGGTCCGACTCCAGCTGAGAGACAATGCAAAAGAATTGGGCAACGGATGCTTCGAATTCTACCACAAGTGTGACAATGAATGCATGGAAAGCGTGAGAAATGGAACGTATGACTATCCGCAATATTCAGAAGAATCAAGACTGAACAGAGAGGAAATAGACGGAGTCAAATTGGAATCAATGGGCACCTATCAGATATTATCAATCTACTCAACAGTGGCGAGTTCCCTAGCACTGGCAATCATGATAGCTGGTCTATCTTTTTGGATGTGTTCCAATGGATCATTGCAGTGCAGAATTTGCATCTAG
>A_/_H5N2|GQ923389|A/mallard/Louisiana/476670-4/2007
ATGAAAATGGAAAGAATAGTGATTGCCCTCGCAATAATCAGCATTGTCAAAGGTGACCAAATTTGCATTGGTTACCATGCAAACAATTCAACAGAGCAGGTTGATACAATTATGGAAAAGAATGTGACGGTCACACATGCTCAGGATATACTGGAAAAAGAGCACAATGGGAAACTTTGCAGTCTTAAAGGAGTGAGGCCCCTCATTCTGAAGGATTGCAGTGTAGCTGGATGGCTTCTTGGAAACCCAATGTGTGATGAATTCCTGAATGTACCAGAATGGTCATACATCGTGGAAAAAGATAATCCAGTCAATGGCCTGTGCTATCCAGGAGACTTCAGCGACTACGAAGAACTGAAGCATTTAATGAGCAGAACAAACCATTTTGAGAAAATTCAGATAATCCCTAGGAGTTCTTGGTCCAATCATGATGCTTCATCAGGAGTGAGTTCGGCATGCCCATACAATGGTAGATCTTCCTTTTTCAGGAATGTAGTGTGGTTGATCAAGAAGAATAATGCGTACCCAACAATAAAGAGGACCTATAACAACACCAATGTAGAAGACCTTTTAATAATATGGGGAATACACCACCCTAATGATGCAGCTGAACAAACAAAACTCTACCAGAACTCGAACACTTATGTGTCTGTAGGAACATCAACACTGAACCAGAGATCAATCCCAGAAATAGCCACTAGACCCAAAGTGAACGGACAAAGTGGAAGAATGGAATTTTTCTGGACAATACTGAAGTCGAACGATGCAATCAGCTTTGAAAGTAATGGGAATTTTATAGCTCCTGAATATGCGTACAAAATTGTCAAGAAAGGAGATTCAGCAATCATGAGAAGTGAGTTGGAGTATGGTAACTGTGACACCAAATGTCAGACTCCATTGGGTGCTATAAATTCCAGTATGCCCTTCCACAATGTTCATCCTCTTACCATTGGGGAGTGCCCCAAGTATGTCAAATCGGACAAACTGGTCCTTGCAACAGGACTAAGAAACGTACCCCAAAGAGAAACAAGAGGCCTATTTGGTGCAATAGCAGGATTCATAGAAGGAGGATGGCAAGGAATGGTTGACGGGTGGTACGGATACCATCATAGCAATGAGCAGGGAAGTGGATATGCTGCAGACAAAGAATCTACCCAGAAAGCAATCGATGGGATCACCAATAAAGTAAACTCAATCATTGACAAAATGAACACTCAATTCGAAGCCGTTGGGAAAGAATTCAACAACCTAGAAAGGAGAATAGAAAATTTGAATAAGAAAATGGAAGATGGGTTTTTAGATGTATGGACTTACAATGCAGAACTTCTCGTGCTCATGGAAAACGAAAGAACTCTGGATTTCCATGATTCAAATGTCAAGAACCTATACGATAAGGTCCGACTCCAGCTGAGAGACAATGCAAAAGAATTGGGCAACGGATGCTTCGAATTCTACCACAAGTGTGACAATGAATGCATGGAAAGTGTGAGAAATGGAACGTATGACTATCCGCAATATTCAGAAGAATCAAGACTGAACAGAGAGGAAATAGACGGAGTCAAATTGGAATCAATGGGCACCTATCAGATATTATCAATCTACTCAACAGTGGCGAGTTCCCTAGCACTGGCAATCATGATAGCTGGTCTATCTTTTTGGATGTGCTCCAATGGATCATTGCAGTGCAGAATTTGCATCTAG
>A_/_H5N2|GQ923405|A/northern_pintail/Florida/480645-5/2007
ATGAAAATGGAAAGAATAGTGATTGCCCTCGCAATAATCAGCATTGTCAAAGGTGACCAAATTTGCATTGGTTACCATGCAAACAATTCAACAGAGCAGGTTGATACAATTATGGAAAAGAATGTGACGGTCACACATGCTCAGGATATACTGGAGAAAGAGCACAATGGGAAACTTTGCAGTCTTAAAGGAGTGAGGCCCCTCATTCTGAAGGATTGCAGTGTAGCTGGATGGCTTCTTGGAAACCCAATGTGTGATGAATTCCTGAATGTACCAGAATGGTCATACATCGTGGAAAAAGATAATCCAGTCAATGGCCTGTGCTATCCAGGAGACTTCAGCGACTACGAAGAACTGAAGCATTTAATGAGCAGCACAAATCATTTTGAGAAAATTCAGATAATCCCTAGGAGTTCTTGGTCCAATCATGATGCCTCATCAGGAGTGAGTTCGGCATGCCCATACAATGGTAGATCTTCCTTTTTCAGGAATGTAGTGTGGTTGATCAAGAAGAATAATGCGTACCCAACAATAAAGAGGACCTATAACAACACCAATGTAGAAGACCTTTTAATAATATGGGGAATACACCACCCTAATGATGCAGCTGAACAAACAAAACTCTACCAGAACTCGAACACTTATGTGTCTGTAGGAACATCAACACTGAACCAGAGATCAATCCCAGAAATAGCCACTAGACCCAAAGTGAACGGACAAAGTGGAAGAATGGAATTTTTCTGGACAATACTGAAGTCGAACGATGCAATCAGCTTTGAAAGTAATGGGAATTTTATAGCTCCTGAATATGCGTACAAAATTGTCAAGAAAGGAGATTCAGCAATCATGAGAAGTGAGTTGGAGTATGGTAACTGTGACACCAAATGTCAGACTCCATTGGGTGCTATAAATTCCAGTATGCCCTTCCACAATGTTCATCCTCTTACCATTGGGGAATGCCCCAAGTATGTCAAATCGGACAAACTGGTCCTTGCAACAGGGCTAAGAAACGTACCCCAAAGAGAAACAAGAGGCCTATTTGGTGCAATAGCAGGATTCATAGAAGGAGGATGGCAAGGAATGGTTGACGGGTGGTACGGATACCATCATAGCAATGAGCAGGGAAGTGGATATGCTGCAGACAAAGAATCTACCCAGAAAGCAATCGATGGGATCACCAATAAAGTAAACTCAATCATTGACAAAATGAACACTCAATTCGAAGCCGTTGGGAAAGAATTCAACAACCTAGAAAGGAGAATAGAAAATTTGAATAAGAAAATGGAAGATGGGTTTTTAGATGTATGGACTTACAATGCAGAACTTCTCGTGCTCATGGAAAACGAAAGAACTCTGGATTTCCATGATTCAAATGTCAAGAACCTATACGATAAGGTCCGACTCCAGCTGAGAGACAATGCAAAAGAATTGGGCAACGGATGCTTCGAATTCTACCACAAGTGTGACAATGAATGCATGGAAAGTGTGAGAAATGGAACGTATGACTATCCGCAATATTCAGAAGAATCAAGACTGAACAGAGAGGAAATAGACGGAGTCAAATTGGAATCAATGGGCACCTATCAGATATTATCAATCTACTCAACAGTGGCGAGTTCCCTAGCACTGGCAATCATGATAGCTGGTCTATCTTTTTGGATGTGCTCCAATGGATCATTGCAGTGCAGAATTTGCATCTAG
>A_/_H5N2|GQ923421|A/duck/Pennsylvania/446080-6/2006
ATGAAAATGGAAAGAATAGTGATTGCCCTCGCAATAATCAGCATTGTCAAAGGTGACCAAATCTGCATTGGTTATCATGCAAACAATTCAACAGAGCAGGTTGATACAATCATGGAAAAGAATGTGACGGTCACACACGCTCAGGATATACTGGAAAAAGAGCACAATGGGAAACTTTGCAGTCTTAAAGGAGTGAGGCCCCTCATTCTGAAGGATTGCAGTGTAGCTGGATGGCTTCTTGGAAACCCAATGTGTGATGAATTCCTGAATGTGCCAGAATGGTCATACATCGTGGAAAAAGATAATCCAGTCAATGGCCTGTGCTATCCAGGAGACTTCAACGACTACGAAGAACTGAAGCATTTAATGAGCAGCATAAACCATTTTGAGAAAGTTCAGATAATCCCTAGGAGTTCTTGGTCCAATCATGATGCCTCATCAGGAGTGAGTTCGGCATGCCCATACATTGGTAGATCTTCCTTTTTCAGGAATGTAGTGTGGTTGATCAAGAAGAATAATGCGTACCCAACAATAAAGAGGACCTATAACAACACCAATGTAGAAGACCTTTTAATAATATGGGGAATACACCACCCTAATGATGCAGCTGAACAAACAAAGCTCTACCAGAATTCGAACACTTATGTGTCTGTAGGAACATCAACACTGAACCAGAGATCAGTCCCAGAAATAGCAACTAGACCCAAAGTGAACGGACAAAGTGGAAGAATGGAATTTTTCTGGACAATACTGAAGTCAAACGATGCAATCAGCTTTGAAAGTAATGGGAATTTTATAGCTCCTGAATATGCGTACAAAATTGTCAAGAAAGGAGATTCAGCAATCATGAGAAGTGAATTGGAGTATGGTAACTGTGACACCAAATGTCAGACTCCATTGGGTGCTATAAATTCCAGTATGCCCTTCCACAATGTTCATCCTCTTACCATTGGGGAGTGCCCCAAGTATGTCAAATCGGACAAACTGGTCCTTGCAACAGGACTAAGAAACATACCCCAAAGAGAAACAAGAGGCCTATTTGGTGCAATCGCAGGATTCATAGAAGGAGGATGGCAAGGAATGGTTGACGGGTGGTACGGATACCATCATAGCAATGAGCAGGGAAGTGGGTATGCTGCAGACAAAGAATCTACCCAGAAAGCAATCGATGGGATCACCAATAAAGTAAACTCAATCATTGACAAAATGAACACCCAATTCGAAGCCGTTGGGAAAGAATTCAACAACCTAGAAAGGAGAATAGAAAATTTGAATAAGAAAATGGAAGATGGGTTTTTAGATGTGTGGACTTACAATGCAGAACTTCTCGTGCTCATGGAAAACGAAAGAACTCTGGATTTCCATGATTCAAATGTCAAGAACCTATACGATAAGGTCCGACTCCAGTTGAGAGACAATGCAAAAGAATTGGGCAACGGATGCTTTGAATTCTACCACAAGTGTGACAATGAATGCATGGAAAGTGTGAGAAATGGAACGTATGACTATCCGCAATATTCAGAAGAATCAAGACTGAACAGAGAGGAAATAGACGGAGTCAAATTGGAATCAATGGGCACCTATCAGATATTATCAATCTACTCAACAGTGGCGAGTTCCCTAGCACTGGCAATCATGATAGCTGGTCTATCTTTTTGGATGTGCTCCAATGGATCATTGCAGTGCAGAATTTGCATCTAG
>A_/_H5N2|GQ923429|A/duck/Pennsylvania/446080-7/2006
ATGAAAATGGAAAGAATAGTGATTGCCCTCGCAATAATCAGCATTGTCAAAGGTGACCAAATCTGCATTGGTTATCATGCAAACAATTCAACAGAGCAGGTTGATACAATCATGGAAAAGAATGTGACGGTCACACACGCTCAGGATATACTGGAAAAAGAGCACAATGGGAAACTTTGCAGTCTTAAAGGAGTGAGGCCCCTCATTCTGAAGGATTGCAGTGTAGCTGGATGGCTTCTTGGAAACCCAATGTGTGATGAATTCCTGAATGTGCCAGAATGGTCATACATCGTGGAAAAAGATAATCCAGTCAATGGCCTGTGCTATCCAGGAGACTTCAACGACTACGAAGAACTGAAGCATTTAATGAGCAGCACAAACCATTTTGAGAAAGTTCAGATAATCCCTAGGAGTTCTTGGTCCAATCATGATGCCTCATCAGGAGTGAGTTCGGCATGCCCATACATTGGTAGATCTTCCTTTTTCAGGAATGTAGTGTGGTTGATCAAGAAGAATAATGCGTACCCAACAATAAAGAGGACCTATAACAACACCAATGTAGAAGACCTTTTAATAATATGGGGAATACACCACCCTAATGATGCAGCTGAACAAACAAAGCTCTACCAGAATTCGAACACTTATGTGTCTGTAGGAACATCAACACTGAACCAGAGATCAGTCCCAGAAATAGCAACTAGACCCAAAGTGAACGGACAAAGTGGAAGAATGGAATTTTTCTGGACAATACTGAAGTCAAACGATGCAATCAGCTTTGAAAGTAATGGGAATTTTATAGCTCCTGAATATGCGTACAAAATTGTCAAGAAAGGAGGTTCAGCAATCATGAGAAGTGAATTGGAGTATGGTAACTGTGACACCAAATGTCAGACTCCATTGGGTGCTATAAATTCCAGTATGCCCTTCCACAATGTTCATCCTCTTACCATTGGGGAGTGCCCCAAGTATGTCAAATCGGACAAACTGGTCCTTGCAACAGGACTAAGAAACATACCCCAAAGAGAAACAAGAGGCCTATTTGGTGCAATCGCAGGATTCATAGAAGGAGGATGGCAAGGAATGGTTGACGGGTGGTACGGATACCATCATAGCAATGAGCAGGGAAGTGGGTATGCTGCAGACAAAGAATCTACCCAGAAAGCAATCGATGGGATCACCAATAAAGTAAACTCAATCATTGACAAAATGAACACCCAATTCGAAGCCGTTGGGAAAGAATTCAACAACCTAGAAAGGAGAATAGAAAATTTGAATAAGAAAATGGAAGATGGGTTTTTAGATGTGTGGACTTACAATGCAGAACTTCTCGTGCTCATGGAAAACGAAAGAACTCTGGATTTCCATGATTCAAATGTCAAGAACCTATACGATAAGGTCCGACTCCAGTTGAGAGACAATGCAAAAGAATTGGGCAACGGATGCTTTGAATTCTACCACAAGTGTGACAATGAATGCATGGAAAGTGTGAGAAATGGAACGTATGACTATCCGCAATATTCAGAAGAATCAAGACTGAACAGAGAGGAAATAGACGGAGTCAAATTGGAATCAATGGGCACCTATCAGATATTATCAATCTACTCAACAGTGGCGAGTTCCCTAGCACTGGCAATCATGATAGCTGGTCTATCTTTTTGGATGTGCTCCAATGGATCATTGCAGTGCAGAATTTGCATCTAG
>A_/_H5N2|GQ923493|A/waterfowl/Colorado/457952-2/2006
ATGAAAATGGAAAGAATAGTGATTGCCCTCGCAATAATCAGCATTGTCAAAGGTGACCAAATTTGCATTGGTTACCATGCAAACAATTCAACAGAGCAGGTTGATACAATCATGGAAAAGAATGTGACGGTCACACATGCTCAGGATATACTGGAAAAAGAGCACAATGGGAAACTTTGCAGTCTTAAAGGAGTGAGGCCCCTCATTTTGAAGGATTGCAGTGTAGCTGGATGGCTTCTTGGAAACCCAATGTGTGATGAATTCCTGAATGTACCAGAATGGTCATACATCGTGGAAAAAGATAATCCAGTCAATGGCCTGTGCTATCCAGGAGACTTCAGCGACTACGAAGAACTGAAGCATTTAATGAGCAGCACAAACCATTTTGAGAAAATTCAGATAATCCCTAGGAGTTCTTGGTCCAATCATGATGCCTCATCAGGAGTGAGTTCGGCATGCCCATACAATGGTAGATCTTCCTTTTTCAGGAATGTAGTGTGGTTGATCAAGAAGAGTAATGCGTACCCAACAATAAAAAGGACCTATAACAACACCAATGTAGAAGACCTTTTAATAATATGGGGAATACACCACCCTAATGATGCAGCTGAGCAAACAAAACTCTACCAGAACTCGAACACTTATGTGTCTGTAGGAACATCAACACTGAACCAGAGATCAATCCCAGAAATAGCCACTAGACCCAAAGTGAACGGACAAAGTGGAAGAATGGAATTTTTCTGGACAATACTGAAGTCGAACGATGCAATCAGCTTTGAAAGTAATGGGAATTTTATAGCTCCTGAATATGCGTACAAAATTGTCAAGAAAGGAGATTCAGCAATCATGAGAAGTGAATTGGAATATGGTAACTGTGACACCAAATGTCAGACTCCATTGGGTGCTATAAATTCCAGTATGCCCTTCCACAATGTTCATCCTCTTACCATTGGGGAGTGCCCCAAGTATGTCAAATCGGACAAACTGGTCCTTGCAACAGGACTAAGAAACGTACCCCAAAGAGAAACAAGAGGCCTATTTGGTGCAATAGCAGGATTCATAGAAGGGGGATGGCAAGGAATGGTTGACGGGTGGTACGGATACCATCATAGCAATGAGCAGGGAAGTGGATATGCTGCAGACAAAGAATCTACCCAAAAAGCAATCGATGGGATCACCAATAAAGTAAACTCAATCATTGACAAAATGAACACTCAATTCGAAGTCGTTGGGAAAGAATTCAACAACCTAGAAAGGAGAATAGAAAATTTGAATAAGAAAATGGAAGATGGGTTTTTAGATGTATGGACTTACAATGCAGAACTTCTCGTGCTCATGGAAAACGAAAGAACTCTGGATTTCCATGATTCAAATGTCAAGAACCTATACGATAAGGTCCGACTCCAGCTGAGAGACAATGCAAAAGAATTGGGCAACGGATGCTTCGAATTCTACCACAAGTGTGACAATGAATGCATGGAAAGTGTGAGAAATGGAACGTATGACTATCCGCAATATTCAGAAGAATCAAGACTGAACAGAGAGGAAATAGACGGAGTCAAATTGGAATCAATGGGCACTTATCAGATATTATCAATCTACTCAACAGTGGCGAGTTCCCTAGCACTGGCAATCATGATAGCTGGTCTATCTTTTTGGATGTGCTCCAATGGATCATTGCAGTGCAGAATTTGCATCTAG
>A_/_H5N2|GQ923501|A/green_winged_teal/Delaware/458672-5/2006
ATGAAAATGGAAAGAATAGTGATTGCCCTCGCAATAATCAGCATTGTCAAAGGTGACCAAATTTGCATTGGTTACCATGCAAACAATTCAACAGAGCAGGTTGATACAATCATGGAAAAGAATGTGACGGTCACACATGCTCAGGATATACTGGAAAAAGAGCACAATGGGAAACTTTGCAGTCTTAAAGGAGTTAGGCCCCTCATTCTGAAGGATTGCAGTGTAGCTGGATGGCTTCTTGGAAACCCAATGTGTGATGAATTCCTGAATGTACCAGAATGGTCATACATCGTGGAAAAAGATAATCCAGTCAATGGCCTGTGCTATCCAGGAGACTTCAGCGACTACGAAGAACTGAAGCATTTAATGAGCAGCACAAACCATTTTGAGAAAATTCAGATAATCCCTAGGAGTTCTTGGTCCAATCATGAAGCCTCATCAGGAGTGAGTTCGGCATGCCCATACAATGGTAGATCTTCCTTTTTCAGGAATGTAGTGTGGTTGATCAAGAAGAATAATGCGTACCCAACAATAAAGAGGACCTATCACAACACCAATGTAGAAGACCTTTTAATAATATGGGGAATACACCACCCTAATGATGCAGCTGAACAAACAAAACTCTACCAGAACTCGAACACTTATGTGTCTGTAGGAACATCAACACTGAACCAGAGATCAATCCCAGAAATAGCCACTAGACCCAAAGTGAACGGACAAAGTGGAAGAATGGAATTTTTCTGGACAATACTGAAGTCAAACGATGCAATCAGCTTTGAAAGTAATGGGAATTTTATAGCTCCTGAATATGCGTACAAAATTGTCAAGAAAGGAGATTCAGCAATCATGAGAAGTGAATTGGAGTATGGTAACTGTGACACCAAATGTCAGACTCCATTGGGTGCTATAAATTCCAGTATGCCCTTCCACAATGTTCATCCTCTTACCATTGGGGAGTGCCCCAAGTATGTCAAATCGGACAAACTGGTCCTTGCAACAGGACTAAGAAACGTACCCCAAAGAGAAACAAGAGGCCTATTTGGTGCAATAGCAGGATTCATAGAAGGAGGATGGCAAGGAATGGTTGACGGGTGGTACGGATACCATCATAGCAATGAGCAAGGAAGTGGATATGCTGCAGACAAAGAATCTACCCAGAAAGCAATCGATGGGATCACCAATAAAGTAAACTCAATCATTGACAGAATGAACACTCAATTCGAAGCCGTTGGGAAAGAATTCAACAACCTAGAAAGGAGAATAGAAAATTTGAATAAGAAAATGGAAGATGGGTTTTTAGATGTATGGACTTACAATGCAGAACTTCTCGTGCTCATGGAAAATGAAAGAACTCTGGATTTCCATGATTCAAATGTCAAGAACCTATATGATAAGGTCCGATTCCAGCTGAGAGACAATGCAAAAGAATTGGGCAACGGATGCTTCGAATTCTACCACAAGTGTGACAATGAATGCATGGAAAGTGTGAGAAATGGAACGTATGACTATCCGCGATATTCAGAAGAATCAAGACTGAACAGAGAGGAAATAGACGGAGTCAAATTGGAATCAATGGGCACCTATCAGATATTATCAATCTACTCAACAGTGGCGAGTTCCCTAGCACTGGCAATCATGATAGCTGGTCTATCTTTTTGGATGTGCTCCAATGGATCATTGCAGTGCAGAATTTGCATCTAG
>A_/_H5N2|GQ923509|A/wild_bird/Minnesota/459254-5/2006
ATGAAAATGGAAAGAATAGTGATTGCCCTCGCAATAATCAGCATTGTCAAAGGTGACCAAATCTGCATTGGTTATCATGCAAACAATTCAACAGAGCAGGTTGATACAATCATGGAAAAGAATGTGACGGTCACACATGCTCAGGATATACTGGAGAAAGAGCACAATGGGAAACTTTGCAGTCTTAAAGGAGTGAGGCCCCTCATTCTGAAGGATTGCAGTGTAGCTGGATGGCTTCTTGGAAACCCAATGTGTGATGAATTCCTGAATGTACCAGAATGGTCATACATCGTGGAAAAAGATAGTCCAGTCAATGGCCTGTGCTATCCAGGAGACTTCAGCGACTACGAAGAACTGAAGCATTTAATGAGTAGTACAAACCATTTTGAGAAAATTCAGATAATCCCTAGGAGTTCTTGGTCCAATCATGATGCCTCATCAGGAGTGAGTTCGGCATGCCCATACAATGGTAGATCTTCCTTTTTCAGGAATGTAGTGTGGTTGATCAAGAAGAATAATGCATACCCAACAATAAAGAGGACCTATAACAACACCAATGTAGAAGACCTTTTAATAATATGGGGAATACACCACCCTAATGATGCAGCTGAACAAACAAAACTCTACCAGAACTCGAACACTTATGTGTCTGTAGGAACATCAACACTGAACCAGAGATCAATCCCAGAAATAGCCACTAGACCCAAAGTGAACGGGCAAAGTGGAAGAATGGAATTTTTCTGGACAATACTGAAGTCGAACGATGCAATCAGTTTTGAAAGTAATGGGAATTTTATAGCTCCTGAATATGCGTACAAAATTGTCAAGAAAGGAGATTCAGCAATCATGAGAAGTGATTTGGAGTATGGTAACTGTGACACCAAATGTCAGACTCCATTGGGTGCTATAAATTCCAGTATGCCCTTCCACAATGTTCATCCTCTTACCATTGGGGAGTGCCCCAAATATGTCAAGTCGGACAAACTGGTCCTTGCAACAGGACCAAGAAACGTACCCCAAAGAGAAACAAGAGGCCTATTTGGTGCAATAGCAGGATTCATAGAAGGAGGATGGCAAGGAATGGTTGACGGGTGGTACGGATACCATCATAGCAATGAGCAGGGAAGTGGATATGCTGCAGACAAAGAATCTACCCAGAAAGCAATCGATGGGATCACCAATAAAGTAAACTCAATCATTGACAAAATGAACACTCAATTCGAAGCCGTTGGGAAAGAATTCAACAACCTAGAAAAGAGAATAGAAAATTTGAATAAGAAAATGGAAGATGGGTTTTTAGATGTATGGACTTACAATGCAGAACTTCTCGTGCTCATGGAAAACGAAAGAACTCTGGATTTCCATGATTCAAATGTCAAGAACCTATACGATAAGGTCCGACTCCAGCTGAGAGACAATGCAAAAGAATTGGGCAACGGATGCTTTGAATTCTACCACAAGTGTGACAATGAATGCATGGAAAGTGTGAGAAATGGAACGTATGACTATCCGCAATATTCAGAAGAATCAAGACTGAACAGAGAGGAAATAGACGGAGTCAAATTGGAATCAATGGGCACCTATCAGATATTATCAATCTACTCAACAGTGGCGAGTTCCCTAGCACTGGCAATCATGATAGCTGGTCTATCTTTTTGGATGTGCTCCAATGGATCATTGCAGTGCAGAATTTGCATCTAG
>A_/_H5N2|GQ923525|A/wild_bird/Minnesota/460613/2006
ATGAAAATGGAAAGAATAGTGATTGCCCTCGCAATAATCAACATTGTCAAAGGTGACCAAATTTGCATTGGTTACCATGCAAACAATTCAACAGAGCAGGTTGATACAATCATGGAAAAGAATGTGACGGTCACACATGCTCAGGATATACTGGAAAAAGAGCACAATGGGAAACTTTGCAGTCTTAAAGGAGTGAGGCCCCTCATTCTGAAGGATTGCAGTGTAGCTGGATGGCTTCTTGGAAACCCAATGTGTGATGAATTCCTGAATGTACCAGAATGGTCATACATCGTGGAAAAAGATAATCCAGTCAATGGCCTGTGCTATCCAGGAGACTTCAGCGACTACGAAGAACTGAAGCATTTAATGAGCAGCACAAACCATTTTGAGAAAATTCAGATAATCCCTAGGAGTTCTTGGTCCAATCATGATGCCTCATCAGGAGTGAGTTCGGCATGCCCATACAATGGTAGATCTTCCTTTTTCAGGAATGTAGTGTGGTTGATCAAGAAGAATAATGCGTACCCAACAATAAAGAGGACCTATAACAACACCAATGTAGAAGACCTTTTAATAATATGGGGAATACACCACCCTAATGATGCAGCTGAACAAACAAAACTCTACCAGAACTCGAACACTTATGTGTCTGTAGGAACATCAACACTGAACCAGAGATCAATCCCAGAAATAGCCACTAGACCCAAAGTGAACGGACAAAGTGGAAGAATGGAATTTTTCTGGACAATACTGAAGTCGAACGATGCAATAAGCTTTGAAAGTAATGGGAATTTTATAGCTCCTGAATATGCGTACAAAATTGTCAAGAAGGGAGATTCAGCAATCATGAGAAGTGAATTGGAGTATGGTAACTGTGACACCAAATGTCAGACTCCATTAGGTGCTATAAATTCCAGTATGCCCTTCCACAATGTTCATCCTCTTACCATTGGGGAGTGCCCCAAGTATGTCAAATCGGACAAACTGGTCCTTGCAACAGGATTAAGAAACGTACCCCAAAGAGAAACAAGAGGCCTATTTGGTGCAATAGCAGGATTCATAGAAGGAGGATGGCAAGGAATGGTTGACGGGTGGTACGGATACCATCATAGCAATGAGCAGGGAAGTGGATATGCTGCAGACAAAGAATCTACCCAGAAAGCAATCGATGGGATCACCAATAAAGTAAACTCAATCATTGACAAAATGAACACTCAATTCGAAGCCGTTGGGAAAGAATTCAACAACCTAGAAAGGAGAATAGAAAATTTGAATAAGAAAATGGAAGAGGGGTTTTTAGATGTATGGACTTACAATGCAGAACTTCTCGTGCTCATGGAAAACGAAAGAACTCTGGATTTCCATGATTCAAATGTCAAGAACCTATACGATAAGGTCCGACTCCAGCTGAGAGACAATGCAAAAGAATTGGGCAACGGATGCTTCGAATTCTACCACAAGTGTGACAATGAATGCATGGAAAGTGTGAGAAATGGAACGTATGACTATCCGCAATATTCAGAAGAATCAAGACTGAACAGAGAGGAAATAGACGGGGTCAAATTGGAATCAATGGGCACCTATCAGATATTATCAATCTACTCAACAGTGGCGAGTTCCCTAGCACTGGCAATCATGATAGCTGGTCTATCTTTTTGGATGTGTTCCAATGGATCATTGCAGTGCAGAATTTGCATCTAG
>A_/_H5N2|GQ923541|A/duck/Ohio/470655/2007
ATGAAAATGGAAAGAATAGTGATTGCCCTCGCAATAATCAGCATTGTCAAAGGTGATCAAATTTGCATTGGTTACCATGCAAACAATTCAACAGAGCAGGTTGATACAATCATGGAAAAGAATGTGACGGTCACACATGCTCAGGATATACTGGAAAAAGAGCACAATGGGAAACTTTGTAGTCTTAAAGGAGTGAGGCCCCTCATTCTGAAGGATTGCAGTGTAGCTGGATGGCTTCTTGGAAACCCAATGTGTGATGAATTCCTGAATGTACCAGAATGGTCATACATCGTGGAAAAAGATAATCCAGTCAATGGCCTGTGCTATCCAGGAGACTTCAGCGACTACGAAGAACTGAAGCATTTAATGAGCAGCACAAACCATTTTGAGAAAATTCAGATAATCCCTAGGAGTTCTTGGTCCAATCATGATGCCTCATCAGGAGTGAGTTCGGCATGCCCATACAATGGTAGATCTTCCTTTTTCAGGAATGTAGTGTGGTTGATCAAGAAGAATAATGCGTACCCAACAATAAAGAGGACCTATAACAACACCAATGTAGAAGACCTTTTAATAATATGGGGAATACACCACCCTAATGATGCAGCTGAACAAACAAAACTCTACCAGAACTCGAACACTTATGTGTCTGTAGGAACATCAACACTGAACCAGAGATCAATCCCAGAGATAGCCACTAGACCCAAAGTGAACGGACAAAGTGGAAGAATGGAATTTTTCTGGACAATACTGAAGTCGAACGATGCAATCAGCTTTGAAAGTAATGGGAATTTTATAGCTCCTGAATATGCGTACAAAATTGTCAAGAAAGGAGATTCAGCAATCATGAGGAGTGAATTGGAGTATGGTAACTGTGACACCAAATGTCAGACTCCATTGGGTGCTATAAATTCCAGTATGCCCTTCCACAATGTTCATCCTCTTACCATTGGGGAGTGCCCCAAGTATGTCAAATCGGACAAACTGGTCCTTGCAACAGGACTAAGAAACGTACCCCAAAGAGAAACAAGAGGCCTATTTGGTGCAATAGCAGGATTCATAGAGGGAGGATGGCAAGGAATGGTTGACGGGTGGTACGGATACCATCATAGCAATGAGCAGGGAAGTGGATATGCTGCAGACAAAGAATCTACCCAGAAAGCAATCGATGGGATCACCAATAAAGTAAACTCAATCATTGACAAAATGAACACTCAATTCGAAGCCGTTGGGAAAGAATTCAACAACCTAGAAAGGAGAATAGAAGATTTGAATAAGAAAATGGAAGATGGGTTTTTAGATGTATGGACTTACAATGCAGAACTTCTCGTGCTCATGGAAAACGAAAGAACTCTGGATTTCCATGATTCAAATGTCAAGAACCTATACGATAAGGTCCGACTCCAGCTGAGAGACAATGCAAAAGAATTGGGCAACGGATGCTTCGAATTCTACCACAAGTGTGACAATGAATGCATGGAAAGTGTGAGAAATGGAACGTATGACTATCCGCAATATTCAGAAGAATCAAGACTGAACAGAGAGGAAATAGACGGAGTCAAATTGGAATCAATGGGCACCTATCAGATATTATCAATCTACTCAACAGTGGCGAGTTCCCTAGCACTGGCAATCATGATAGCTGGTCTATCTTTTTGGATGTGCTCCAATGGATCATTGCAGTGCAGAATTTGCATCTAG
>A_/_H5N2|GQ923557|A/duck/New_York/504371/2007
ATGAAAATGGAAAGAATAGTGATTGCCCTCGCAATAATCAGCATTGTCAAAGGTGACCAAATTTGCATTGGTTACCATGCAAACAATTCAACAGAGCAGGTTGATACAATCATGGAAAAGAATGTGACGGTCACACATGCTCAGGATATACTGGAGAAAGAGCACAATGGGAAACTTTGCAGTCTTAAAGGAGTGAGGCCCCTCATTCTGAAGGATTGCAGTGTAGCTGGATGGCTTCTTGGAAACCCAATGTGTGATGAATTCCTGAATGTACCAGAATGGTCATACATCGTGGAAAAAGATAATCCAGTCAATGGCCTGTGCTATCCAGGAGACTTCAGCGACTACGAAGAACTGAAGCATTTAATGAGCAGCACAAACCATTTTAAGAAAATTCAGATAATCCCTAGGAGTTCTTGGTCCAATCATGATGCCTCATCAGGAGTGAGCTCGGCATGCCCATACAATGGTAGATCTTCCTTTTTCAGGAATGTAGTGTGGTTGATCAAGAAGAATAATGCGTACCCAACAATAAAGAGGACCTATAACAACACCAATGTAGAAGACCTTTTAATAATATGGGGAATACACCACCCTAATGATGCAGCTGAACAAACAAAACTCTACCAAAACTCGAACACTTATGTGTCTGTAGGAACATCAACACTGAACCAGAGATCAATCCCAGAAATAGCCACTAGACCCAAAGTGAACGGACAAAGTGGAAGAATGGAATTTTTCTGGACAATACTGAAGTCGAACGATGCAATCAGCTTTGAAAGTAATGGGAATTTTATAGCTCCTGAATATGCGTACAAAATTGTCAAGAAGGGAGATTCAGCAATCATGAGAAGTGAATTGGAGTACGGTAACTGTGACACCAAATGTCAGACTCCATTGGGTGCTATAAATTCCAGTATGCCCTTCCACAATGTTCATCCTCTTACCATTGGGAAGTGCCCCAAGTATGTCAAATCGGACAAACTGGTCCTTGCAACAGGACTAAGAAACGTACCCCAAAGAGAAACAAGAGGCCTATTTGGTGCAATAGCAGGATTCATAGAAGGAGGATGGCAAGGAATGGTTGACGGGTGGTACGGATACCATCATAGCAATGAGCAGGGAAGTGGATATGCTGCAGACAAAGAATCTACCCAGAAAGCAATCGATGGGATCACCAATAAAGTAAACTCAATCATTGACAAAATGAACACTCAATTCGAAGCCGTTGGGAAAGAATTCAACAATCTAGAAAGGAGAATAGAAAATTTGAATAAGAAAATGGAAGATGGGTTTTTAGATGTATGGACTTACAATGCAGAACTTCTCGTGCTCATGGAAAACGAAAGAACTCTGGATTTCCATGATTCAAATGTCAAGAACCTATACGATAAGGTCCGACTCCAGCTGAGAGACAATGCAAAAGAATTGGGCAACGGATGCTTCGAATTCTACCACAAGTGTGACAATGAATGCATGGAAAGTGTGAGAAATGGAACGTATGACTATCCGCAATATTCAGAAGAATCAAGACTGAACAGAGAGGAAATAGACGGAGTCAAATTGGAATCAATGGGCACCTATCAGATATTATCAATCTACTCAACAGTGGCGAGTTCCCTAGCACTGGCAATCATGATAGCTGGTCTATCTTTTTGGATGTGTTCCAATGGATCATTGCAGTGCAGAATTTGCATCTAG
>A_/_H5N2|CY133332|A/mallard/Wisconsin/10OS3845/2010
ATGAAAATGGAAAGAATAGTGATTGCCCTCGCAATAATCAGCATTGTCAAAGGTGACCAAATTTGCATTGGTTACCATGCAAACAATTCAACAGAGCAGGTTGATACAATCATGGAAAAGAATGTGACGGTCACACATGCTCAGGATATACTGGAGAAAAAGCACAATGGGAAACTTTGCAGTCTTAAAGGAGTGAGGCCCCTCATTCTGAAGGACTGCAGCGTAGCTGGATGGCTTCTTGGAAACCCAATGTGTGATGAATTCCTGAATGTACCAGAATGGTCATACATCGTGGAAAAAGATAATCCAGTCAATGGCCTGTGCTATCCAGGAGACTTCAGCGACTACGAAGAACTGAAACATTTAATGAGCAGCACAAACCATTTTGAGAAAATTCAGATAATCCCTAGGAGTTCTTGGTCCAATCATGATGCCTCATCAGGAGTGAGTTCGGCATGCCCATACAATGGTAGATCTTCCTTTTTCAGGAATGTAGTGTGGTTGATCAAGAAGAATAATGCGTACCCAACAATAAAGAGGACCTATAACAACACCAATGTAGAAGACCTTTTAATAATATGGGGAATACACCACCCTAATGATGCAGCTGAACAAACAAAACTCTACCAAAACTCGAACACTTATGTGTCTGTAGGAACATTAACACTGAATCAGAGATCAATCCCAGAAATAGCCACTAGACCCAAAGTGAACGGACAAAGTGGAAGAATGGAATTTTTCTGGACAATACTGAAGTCGAACGATGCAATCAGCTTTGAAAGTAACGGGAATTTTATAGCTCCTGAATATGCGTACAAAATTGTCAAGAAAGGAGATTCAGCAATCATGAGAAGTGAATTAGAGTATGGTAACTGTGACACCAAATGTCAGACTCCATTGGGTGCTATAAATTCCAGTATGCCCTTCCACAATGTTCATCCTCTTACCATTGGGGAGTGCCCCAAGTATGTCAAATCGGATAAACTGGTCCTTGCAACAGGACTAAGAAACATACCCCAAAGAGAAACAAGAGGCCTATTTGGTGCAATAGCAGGATTCATAGAAGGAGGATGGCAAGGAATGGTTGACGGGTGGTATGGGTACCATCATAGCAATGAGCAGGGAAGTGGATATGCTGCAGACAAAGAATCTACCCAGAAAGCAATCGATGGAATCACCAACAAAGTAAACTCAATCATTGACAGAATGAACACTCAATTCGAAGCCGTTGGGAAAGAATTCAACAACCTGGAAAGGAGAATAGAAAATTTGAATAAGAAAATGGAAGATGGGTTTTTAGATGTATGGACTTACAATGCAGAACTTCTCGTGCTCATGGAAAACGAAAGAACTCTGGATTTCCATGATTCAAATGTCAAGAACCTATACGATAAGGTCCGACTCCAGCTGAGAGACAATGCAAAAGAATTGGGCAACGGATGCTTCGAATTCTACCACAAGTGTGACAATGAATGCATGGAAAGTGTGAGAAATGGAACATATGACTATCCGCAATATTCAGAAGAATCAAGACTGAACAGAGAGGAAATAGACGGAGTCAAATTGGAATCAATGGGCACCTATCAGATATTATCAATCTACTCAACAGTGGCGAGTTCCCTAGCACTGGCAATCATGATAGCTGGTCTATCTTTTTGGATGTGTTCCAATGGATCATTGCAGTGCAGAATTTGCATCTAG
>A_/_H5N2|CY133234|A/American_green-winged_teal/Wisconsin/10OS2955/2010
ATGAAAATGGAAAGAATAGTGATTGCCCTCGCAATAATCAGCATTGTCAAAGGTGACCAAATTTGCATTGGTTACCATGCAAACAATTCAACAGAGCAGGTTGATACAATCATGGAAAAGAATGTGACGGTCACACATGCTCAGGATATACTGGAGAAAAAGCACAATGGGAAACTTTGCAGTCTTAAAGGAGTGAGGCCCCTCATTCTGAAGGATTGCAGCGTAGCTGGATGGCTTCTTGGAAACCCAATGTGTGATGAATTCCTGAATGTACCAGAATGGTCATACATCGTGGAAAAAGACAATCCAGTCAATGGCCTGTGCTATCCAGGAGACTTCAGCGACTACGAAGAACTGAAGCATTTGATGAGCAGCACAAACCATTTTGAGAAAATTCAGATAATCCCTAGGAGTTCTTGGTCCAATCATGATGCCTCATCAGGAGTGAGTTCGGCATGCCCATACAATGGTAGATCTTCCTTTTTCAGGAATGTAGTGTGGTTGATCAAGAAGAATAATGCGTACCCAACAATAAAGAGGACCTATAACAACACCAATGTAGAAGACCTTTTAATAATATGGGGAATACACCACCCTAATGATGCAGCTGAACAAACAAAACTCTACCAGAACTCGAACACTTATGTGTCTGTAGGAACATCAACACTGAATCAGAGATCAATCCCAGAAATAGCCACTAGACCCAAAGTGAACGGACAAAGTGGAAGAATGGAATTTTTCTGGACAATACTGAAGTCGAACGATGCAATCAGCTTTGAAAGTAACGGGAATTTTATAGCTCCTGAATATGCGTACAAAATTGTTAAGAAAGGAGATTCAGCAATCATGAGAAGTGAATTAGAGTATGGTAACTGTGACACCAAATGTCAGACTCCATTGGGTGCCATAAATTCCAGTATGCCCTTCCACAATGTTCATCCTCTTACCATTGGGGAGTGCCCCAAGTATGTCAAATCGGACAAACTGGTCCTTGCAACAGGACTAAGAAACATACCCCAAAGAGAAACAAGAGGCCTATTTGGTGCAATAGCAGGATTCATAGAAGGAGGATGGCAAGGAATGGTTGACGGATGGTACGGATACCATCATAGCAATGAGCAGGGAAGTGGATATGCTGCAGACAAAGAATCTACCCAGAGAGCAATCGATGGAATCACCAACAAAGTAAACTCAATCATTGACAAAATGAACACTCAATTCGAAACCGTTGGGAAAGAATTCAACAACCTGGAAAGGAGAATAGAAAATTTGAATAAGAAAATGGAAGATGGGTTTTTAGATGTATGGACTTACAATGCAGAACTTCTCGTGCTCATGGAAAACGAAAGAACTCTGGATTTCCATGATTCAAATGTCAAGAACCTATACGATAAGGTCCGACTCCAGCTGAGAGACAATGCAAAAGAATTGGGCAACGGATGCTTCGAATTCTACCACAAGTGTGACGATGAATGCATGGAAAGTGTGAGAAATGGAACGTATGACTATCCGCAATATTCAGAAGAATCAAGACTGAACAGAGAGGAGATAGACGGAGTCAAATTGGAATCAATGGGCACCTATCAGATATTATCAATCTACTCAACAGTGGCGAGTTCCCTAGCACTGGCAATCATGATAGCTGGTCTATCTTTTTGGATGTGTTCCAATGGATCATTGCAGTGCAGAATTTGCATCTAG
>A_/_H5N2|CY133093|A/northern_pintail/Wisconsin/10OS2857/2010
ATGAAAATGGAAAGAATAGTGATTGCCCTCGCAATAATCAGCATTGTCAAAGGTGACCAAATTTGCATTGGTTACCATGCAAACAATTCAACAGAGCAGGTTGATACAATCATGGAAAAGAATGTGACGGTCACACATGCTCAGGATATACTGGAGAAAAAGCACAATGGGAAACTTTGCAGTCTTAAAGGAGTGAGGCCCCTCATTCTGAAGGATTGCAGCGTAGCTGGATGGCTTCTTGGAAACCCAATGTGTGATGAATTCCTGAATGTACCAGAATGGTCATACATCGTGGAAAAAGACAATCCAGTCAATGGCCTGTGCTATCCAGGAGACTTCAGCGACTACGAAGAACTGAAGCATTTAATGAGCAGCACAAACCATTTTGAGAAAATTCAGATAATCCCTAGGAGTTCTTGGTCCAATCATGATGCCTCATCAGGAGTGAGTTCGGCATGCCCATACAATGGTAGATCTTCCTTTTTCAGGAATGTAGTGTGGTTGATCAAGAAGAATAATGCGTACCCAACAATAAAGAGGACCTATAACAACACCAATGTAGAAGACCTTTTAATAATATGGGGAATACACCACCCTAATGATGCAGCTGAACAAACAAAACTCTACCAGAACTCGAACACTTATGTGTCTGTAGGAACATCAACACTGAATCAGAGATCAATCCCAGAAATAGCCACTAGACCCAAAGTGAACGGACAAAGTGGAAGAATGGAATTTTTCTGGACAATACTGAAGTCGAACGATGCAATCAGCTTTGAAAGTAACGGGAATTTTATAGCTCCTGAATATGCGTACAGAATTGTTAAGAAAGGAGATTCAGCAATCATGAGAAGTGAATTAGAGTATGGTAACTGTGACACCAAATGTCAGACTCCATTGGGTGCCATAAATTCCAGTATGCCCTTCCACAATGTTCATCCTTTTACCATTGGGGAGTGCCCCAAGTATGTCAAATCGGACAAACTGGTCCTTGCAACAGGACTAAGAAACATACCCCAAAGAGAAACAAGAGGCCTATTTGGTGCAATAGCAGGATTCATAGAAGGAGGATGGCAAGGAATGGTTGACGGATGGTACGGATACCATCATAGCAATGAGCAGGGAAGTGGATATGCTGCAGACAAAGAATCTACCCAGAAAGCAATCGATGGAATCACCAACAAAGTAAACTCAATCATTGACAAAATGAACACTCAATTCGAAGCCGTTGGGAAAGAATTCAACAACCTGGAAAGGAGAATAGAAAATTTGAATAAGAAAATGGAAGATGGGTTTTTAGATGTATGGACTTACAATGCAGAACTTCTCGTGCTCATGGAAAACGAAAGAACTCTGGATTTCCATGATTCAAATGTCAAGAACCTATACGATAAGGTCCGACTCCAGCTGAGAGACAATGCAAAAGAATTGGGCAACGGATGCTTCGAATTCTACCACAAGTGTGACGATGAATGCATGGAAAGTGTGAGAAATGGAACGTATGACTATCCGCAATATTCAGAAGAATCAAGACTGAACAGAGAGGAAATAGACGGAGTCAAATTGGAATCAATGGGCACCTATCAGATATTATCAATCTACTCAACAGTGGCGAGTTCCCTAGCACTGGCAATCATGATAGCTGGTCTATCTTTTTGGATGTGTTCCAATGGATCATTGCAGTGCAGAATTTGCATCTAG
>A_/_H5N1|CY133077|A/mallard/Wisconsin/10OS2672/2010
ATGAAAATGAAAAGAATAGTGATTGCCCTCGCAATAATCAGCATTGTCAAAGGTGACCAAATTTGCATTGGTTACCATGCAAACAATTCAACAGAGCAGGTTGATACAATCATGGAAAAGAATGTGACGGTCACACATGCTCAGGATATACTGGAGAAAAAGCACAATGGGAAACTTTGCAGTCTTAAAGGAGTGAGGCCCCTCATTCTGAAGGATTGCAGCGTAGCTGGATGGCTTCTTGGAAACCCAATGTGTGATGAATTCCTGAATGTACCAGAATGGTCATACATCGTGGAAAAAGACAATCCAGTCAATGGCCTGTGCTATCCAGGAGACTTCAGCGACTACGAAGAACTGAAGCATTTAATGAGCAGCACAAACCATTTTGAGAAAATTCAGATAATCCCTAGGAGTTCTTGGTCCAATCATGATGCCTCATCAGGAGTGAGTTCGGCATGCCCATACAATGGTAGATCTTCCTTTTTCAGGAATGTAGTGTGGTTGATCAAGAAGAATAATGCGTACCCAACAATAAAGAGGACCTATAACAACACCAATGTAGAAGACCTTTTAATAATATGGGGAATACACCACCCTAATGATGCAGCTGAACAAACAAAACTCTACCAGAACTCGAACACTTATGTGTCTGTAGGAACATCAACACTGAATCAGAGATCAATCCCAGAAATAGCCACTAGACCCAAAGTGAACGGACAAAGTGGAAGAATGGAATTTTTCTGGACAATACTGAAGTCGAACGATGCAATCAGCTTTGAAAGTAACGGGAATTTTATAGCTCCTGAATATGCGTACAAAATTGTTAAGAAAGGAGATTCAGCAATTATGAGAAGTGAATTAGAGTATGGTAACTGTGACACCAAATGTCAGACTCCATTGGGTGCCATAAATTCCAGTATGCCCTTCCACAATGTTCATCCTCTTACCATTGGGGAGTGCCCCAAGTATGTCAAATCGGACAAACTGGTCCTTGCAACAGGACTAAGAAACATACCCCAAAGAGAAACAAGAGGCCTATTTGGTGCAATAGCAGGATTCATAGAAGGAGGATGGCAAGGAATGGTTGACGGATGGTACGGATACCATCATAGCAATGAGCAGGGAAGTGGATATGCTGCAGACAAAGAATCTACCCAGAAAGCAATCGATGGAATCACCAACAAAGTAAACTCAATCATTGACAAAATGAACACTCAATTCGAAGCCGTTGGGAAAGAATTCAACAACCTGGAAAGGAGAATAGAAAATTTGATTAAGAAAATGGAAGATGGGTTTTTAGATGTATGGACTTACAATGCAGAACTTCTCGTGCTCATGGAAAACGAAAGAACTCTGGATTTCCATGATTCAAATGTCAAGAACCTATACGATAAGGTCCGACTCCAGCTGAGAGACAATGCAAAAGAATTGGGCAACGGATGCTTCGAATTCTACCACAAGTGTGACGATGAATGCATGGAAAGTGTGAGAAATGGAACGTATGACTATCCGCAATATTCAGAAGAATCAAGACTGAACAGAGAGGAAATAGACGGAGTCAAATTGGAATCAATGGGCACCTATCAGATATTATCAATCTACTCAACAGTGGCGAGTTCCCTAGCACTGGCAATCATGATAGCTGGTCTATCTTTTTGGATGTGTTCCAATGGATCATTGCAGTGCAGAATTTGCATCTAG
>A_/_H5N2|CY132689|A/mallard/Wisconsin/10OS1604/2010
ATGAAAATGGAAAGAATAGTGATTGCCCTCGCAATAATCAGCATTGTCAAAGGTGACCAAATTTGCATTGGTTACCATGCAAACAATTCAACAGAGCAGGTTGATACAATCATGGAAAAGAATGTGACGGTCACACATGCTCAGGATATACTGGAGAAAGAGCACAATGGGAAACTTTGCAGTCTTAAAGGAGTGAGGCCCCTCATTCTGAAGGATTGCAGCGTAGCTGGATGGATTCTTGGAAACCCAATGTGTGATGAATTCCTGAATGTACCAGAATGGTCATACATCGTGGAAAAAGATAATCCAGTCAATGGCCTGTGCTATCCAGGAGACTTCAGCGACTACGAAGAACTGAAGCATTTAATGAGCAGCACAAACCATTTTGAGAAAATTCAGATAATCCCTAGGAGTTCTTGGTCCAATCATGATGCCTCATCAGGAGTGAGTTCGGCATGCCCATACAATGGTAGATCTTCCTTTTTCAGGAATGTAGTGTGGTTGATCAAGAAGAATAATGCGTACCCAACAATAAAGAGGACCTATAACAACACCAATGTAGAAGACCTTTTAATAATATGGGGAATACACCACCCTAATGATGCAGCTGAACAAACAAAACTCTACCAAAACTCGAACACTTATGTGTCTGTAGGAACATCAACACTGAATCAGAGATCAATCCCAGAAATAGCCACTAGACCCAAAGTGAACGGACAAAGTGGAAGAATGGAATTTTTCTGGACAATACTGAAGTCGAACGATGCAATCAGCTTTGAAAGTAACGGGAATTTTATAGCTCCTGAATATGCGTACAAAATTGTCAAGAAAGGAGATTCAGCAATCATGAGAAGTGAATTGGAGTATGGTAACTGTGACACCAAATGTCAAACTCCATTGGGTGCTATAAATTCCAGTATGCCCTTCCACAATGTTCATCCTCTTACCATTGGGGAGTGCCCCAAGTATGTTAAATCGGACAAACTGGTCCTTGCAACAGGACTAAGAAACATACCCCAAAAAGAAACAAGAGGCCTATTTGGTGCAATAGCAGGATTCATAGAAGGAGGATGGCAAGGAATGGTTGACGGGTGGTACGGATACCATCATAGCAATGAGCAGGGAAGTGGATATGCTGCAGACAAAGAATCTACTCAGAAAGCAATCGATGGAATCACCAACAAAGTAAACTCAATCATTGACAAAATGAACACTCAATTCGAAGTCGTTGGGAAAGAATTCAACAACCTGGAAAGGAGAATAGAAAATTTGAATAAGAAAATGGAAGATGGGTTTTTAGATGTATGGACTTACAATGCAGAACTTCTCGTGCTCATGGAAAACGAAAGAACTCTGAATTTCCATGATTCAAATGTCAAGAACCTATACGATAAGGTCCGACTCCAGCTAAGAGACAATGCAAAAGAATTGGGCAACGGATGCTTCGAATTCTACCACAAGTGTGACAATGAATGCATGGAAAGTGTGAGAAATGGAACGTATGACTATCCGCAATATTCAGAAGAATCAAGACTGAACAGAGAGGAAATAGACGGAGTCAAATTGGAATCAATGGGCACCTATCAGATATTATCAATCTATTCAACAGTGGCGAGTTCCCTAGCACTGGCAATCATGATAGCTGGTCTATCTTTTTGGATGTGTTCCAATGGATCATTGCAGTGCAGAATTTGCATCTAG
>A_/_H5N2|CY132565|A/mallard/Ohio/11OS1961/2011
ATGAAAATGGAAAGAATAGTGATTGCCCTCGCAATAATCAGCATTGTCAAAGGTGACCAAATTTGCATTGGTTACCATGCAAACAATTCAACAGAGCAGGTTGATACAATCATGGAAAAGAATGTGACGGTCACACATGCTCAGGATATACTGGAGAAAGAGCACAATGGGAAACTTTGCAGTCTTAAAGGAGTGAGACCCCTCATTCTGAAGGACTGCAGCGTAGCTGGATGGCTTCTTGGAAACCCAATGTGTGATGAATTCCTGAATGTACCAGAATGGTCATACATCGTGGAAAAAGATAATCCAGTCAATGGCCTGTGCTATCCAGGAGACTTCAGCGACTACGAAGAACTGAAGCATTTAATGAGCAGCACAAACCATTTTGAGAAAATTCAGATAATTCCTAGGAGTTCTTGGTCCAATCATGATGCCTCATCAGGAGTGAGTTCGGCATGCCCATACAATGGTAGATCTTCCTTTTTCAGGAATGTAGTTTGGTTGATCAAGAAGAATAATGCGTACCCAACAATAAAGAGGACCTATAACAACACCAATGTAGAAGACCTTTTAATAATATGGGGAATACACCACCCTAATGATGCAGCTGAACAAACAAAACTCTACCAGAACTCGAACACTTATGTGTCTGTAGGAACATCAACACTGAATCAAAGATCAATCCCAGAAATAGCCACTAGACCCAAAGTGAACGGACAAAGTGGAAGAATGGAATTTTTCTGGACAATACTGAAGTCGAACGATGCAATCAGCTTTGAAAGTAACGGGAATTTTATAGCTCCTGAATATGCGTACAAAATTGTCAAGAAAGGAGATTCAGCAATCATGAGAAGTGAATTAGAGTATGGTAACTGTGACACCAAATGTCAGACTCCATTAGGTGCTATAAATTCCAGTATGCCCTTCCACAATGTTCATCCTCTTACCATTGGGGAGTGCCCCAAGTATGTCAAATCGGATAAACTGGTCCTTGCAACAGGACTAAGAAACATACCCCAAAGAGAAACAAGAGGCCTATTTGGTGCAATAGCAGGATTCATAGAGGGAGGATGGCAAGGAATGGTTGACGGGTGGTATGGGTACCATCATAGCAATGAGCAGGGAAGTGGATATGCTGCAGACAAAGAATCTACCCAGAAAGCAATCGATGGAATCACCAACAAAGTAAACTCAATCATTGACAAAATGAACACTCAATTCGAAGTCGTTGGGAAAGAATTCAACAACCTGGAAAGGAGAATAGAAAATTTGAATAAGAAAATGGAAGATGGGTTTTTAGATGTATGGACTTACAATGCAGAACTTCTCGTGCTCATGGAAAACGAAAGAACTCTGGATTTCCATGATTCAAATGTCAAGAACCTATACGATAAGGTCCGACTCCAGCTGAGAGACAATGCAAAAGAATTGGGCAACGGATGCTTCGAATTCTACCACAAGTGTGACAATGAATGCATGGAAAGTGTGAGAAATGGAACGTATGACTATCCGCAATATTCAGAAGAATCAAGACTGAACAGAGAGGAAATAGACGGAGTCAAATTGGAATCAATGGGCACCTATCAGATATTATCAATCTACTCAACAGTGGCGAGTTCCCTAGCACTGGCAATCATGATAGCTGGTCTATCTTTTTGGATGTGTTCCAATGGATCATTGCAGTGCAGAATTTGCATCTAG
>A_/_H5N2|CY132485|A/mallard/Ohio/11OS2156/2011
ATGAAAATGGAAAGAATAGTGATTGCCCTCGCAATAATCAGCATTGTCAAAGGTGACCAAATTTGCATTGGTTACCATGCAAACAATTCAACAGAGCAGGTTGATACAATCATGGAAAAGAATGTGACGGTCACACATGCTCAGGATATACTGGAGAAAGAGCACAATGGGAAACTTTGCAGTCTTAAAGGAGTGAGGCCCCTCATTCTGAAGGACTGCAGCGTAGCTGGATGGCTTCTTGGAAACCCAATGTGTGATGAATTCCTGAATGTACCAGAATGGTCATACATCGTGGAAAAAGATAATCCAGTCAATGGCCAGTGCTATCCAGGAGACTTCAGCGACTACGAAGAACTGAAGCATTTAATGAGCAGCACAAACCATTTTGAGAAAATTCAGATAATTCCTAGGAGTTCTTGGTCCAATCATGATGCCTCATCAGGAGTGAGTTCGGCATGCCCATACAATGGTAGATCTTCCTTTTTCAGGAATGTAGTTTGGTTGATCAAGAAGAATAATGCGTACCCAACAATAAAGAGGACCTATAACAACACCAATGTAGAAGACCTTTTAATAATATGGGGAATACACCACCCTAATGATGCAGCTGAACAAACAAAACTCTACCAGAACTCGAACACTTATGTGTCTGTAGGAACATCAACACTGAATCAAAGATCAATCCCAGAAATAGCCACTAGACCCAAAGTGAACGGACAAAGTGGAAGAATGGAATTTTTCTGGACAATACTGAAGTCGAACGATGCAATCAGCTTTGAAAGTAACGGGAATTTTATAGCTCCTGAATATGCGTACAAAATTGTCAAGAAAGGAGATTCAGCAATCATGAGAAGTGAATTAGAGTATGGTAACTGTGACACCAAATGTCAGACTCCATTAGGTGCTATAAATTCCAGTATGCCCTTCCACAATGTTCATCCTCTTACCATTGGGGAGTGCCCCAAGTATGTCAAATCGGATAAACTGGTCCTTGCAACAGGACTAAGAAACATACCCCAAAGAGAAACAAGAGGCCTATTTGGTGCAATAGCAGGATTCATAGAGGGAGGATGGCAAGGAATGGTTGACGGGTGGTATGGGTACCATCATAGCAATGAGCAGGGAAGTGGATATGCTGCAGACAAAGAATCTACCCAGAAAGCAATCGATGGAATCACCAACAAAGTAAACTCAATCATTGACAAAATGAACACTCAATTCGAAGCCGTTGGGAAAGAATTCAACAACCTGGAAAGGAGAATAGAAAATTTGAATAAGAAAATGGAAGATGGGTTTTTAGATGTATGGACTTACAATGCAGAACTTCTCGTGCTCATGGAAAACGAAAGAACTCTGGATTTCCATGATTCAAATGTCAAGAACCTATACGATAAGGTCCGACTCCAGCTGAGAGACAATGCAAAAGAATTGGGCAACGGATGCTTCGAATTCTACCACAAGTGTGACAATGAATGCATGGAAAGTGTGAGAAATGGAACGTATGACTATCCGCAATATTCAGAAGAATCAAGACTGAACAGAGAGGAAATAGACGGAGTCAAATTGGAATCAATGGGCACCTATCAGATATTATCAATCTACTCAACAGTGGCGAGTTCCCTAGCACTGGCAATCATGATAGCTGGTCTATCTTTTTGGATGTGTTCCAATGGATCATTGCAGTGCAGAATTTGCATCTAG
>A_/_H5N2|CY132477|A/mallard/Ohio/11OS2006/2011
ATGAAAATGGAAAGAATAGTGATTGCCCTCGCAATAATCAGCATTGTCAAAGGTGACCAAATTTGCATTGGTTACCATGCAAACAATTCAACAGAGCAGGTTGATACAATCATGGAAAAGAATGTGACGGTCACACATGCTCAGGATATACTGGAGAAAGAGCACAATGGGAAACTTTGCAGTCTTAAAGGAGTGAGGCCCCTCATTCTGAAGGACTGCAGCGTAGCTGGATGGCTTCTTGGAAACCCAATGTGTGATGAATTCCTGAATGTACCAGAATGGTCATACATCGTGGAAAAAGATAATCCAGTCAATGGCCTGTGCTATCCAGGAGACTTCAGCGACTACGAAGAACTGAAGCATTTAATGAGCAGCACAAACCATTTTGAGAAAATTCAGATAATTCCTAGGAGTTCTTGGTCCAATCATGATGCCTCATCAGGAGTGAGTTCGGCATGCCCATACAATGGTAGATCTTCCTTTTTCAGGAATGTAGTTTGGTTGATCAAGAAGAATAATGCGTACCCAACAATAAAGAGGACCTATAACAACACCAATGTAGAAGACCTTTTAATAATATGGGGAATACACCACCCTAATGATGCAGCTGAACAAACAAAACTCTACCAGAACTCGAACACTTATGTGTCTGTAGGAACATCAACACTGAATCAAAGATCAATCCCAGAAATAGCCACTAGACCCAAAGTGAACGGACAAAGTGGAAGAATGGAATTTTTCTGGACAATACTGAAGTCGAACGATGCAATCAGCTTTGAAAGTAACGGGAATTTTATAGCTCCTGAATATGCGTACAAAATTGTCAAGAAAGGAGATTCAGCAATCATGAGAAGTGAATTAGAGTATGGTAACTGTGACACCAAATGTCAGACTCCATTAGGTGCTATAAATTCCAGTATGCCCTTCCACAATGTTCATCCTCTTACCATTGGGGAGTGCCCCAAGTATATCAAATCGGATAAACTGGTCCTTGCAACAGGACTAAGAAACATACCCCAAAGAGAAACAAGAGGCCTATTTGGTGCAATAGCAGGATTCATAGAAGGAGGATGGCAAGGAATGGTTGACGGGTGGTATGGGTACCATCATAGCAATGAGCAGGGAAGTGGATATGCTGCAGACAAAGAATCTACCCAGAAAGCAATCGATGGAATCACCAACAAAGTAAACTCAATCATTGACAAAATGAACACTCAATTCGAAGCCGTTGGGAAAGAATTCAACAACCTGGAAAGGAGAATAGAAAATTTGAATAAGAAAATGGAAGATGGGTTTTTAGATGTATGGACTTACAATGCAGAACTTCTCGTGCTCATGGAAAACGAAAGAACTCTGGATTTCCATGATTCAAATGTCAAGAACCTATACGATAAGGTCCGACTCCAGCTGAGAGACAATGCAAAAGAATTGGGCAACGGATGCTTCGAATTCTACCACAAGTGTGACAATGAATGCATGGAAAGTGTGAGAAATGGAACGTATGACTATCCGCAATATTCAGAAGAATCAAGACTGAACAGAGAGGAAATAGAAGGAGTCAAATTGGAATCAATGGGCACCTATCAGATATTATCAATCTACTCAACAGTGGCGAGTTCCCTAGCACTGGCAATCATGATAGCTGGTCTATCTTTTTGGATGTGTTCCAATGGATCATTGCAGTGCAGAATTTGCATCTAG
>A_/_H5N2|CY132469|A/mallard/Ohio/11OS2119/2011
ATGAAAATGGAAAGAATAGTGATTGCCCTCGCAATAATCAGCATTGTCAAAGGTGACCAAATTTGCATTGGTTACCATGCAAACAACTCAACAGAGCAGGTTGATACAATCATGGAAAAGAATGTGACGGTCACACATGCTCAGGATATACTGGAGAAAGAGCACAATGGGAAACTTTGCAGTCTTAAAGGAGTGAGGCCCCTCATTCTGAAGGACTGCAGCGTAGCTGGATGGCTTCTTGGAAACCCAATGTGTGATGAATTCCTGAATGTACCAGAATGGTCATACATCGTGGAAAAAGATAATCCAGTCAATGGCCTGTGCTATCCAGGAGACTTCAGCGACTACGAAGAACTGAAGCATTTAATGAGCAGCACAAACCATTTTGAGAAAATTCAGATAATTCCTAGGAGTTCTTGGTCCAATCATGATGCCTCATCAGGAGTGAGTTCGGCATGCCCATACAATGGTAGATCTTCCTTTTTCAGGAATGTAGTTTGGTTGATCAAGAAGAATAATGCGTACCCAACAATAAAGAGGACCTATAACAACACCAATGTAGAAGACCTTTTAATAATATGGGGAATACACCACCCTAATGATGCAGCTGAACAAACAAAACTCTACCAGAACTCGAACACTTATGTGTCTGTAGGAACATCAACACTGAATCAAAGATCAATCCCAGAAATAGCCACTAGACCCAAAGTGAACGGACAAAGTGGAAGAATGGAATTTTTCTGGACAATACTGAAGTCGAACGATGCAATCAGCTTTGAAAGTAACGGGAATTTTATAGCTCCTGAATATGCGTACAAAATTGTCAAGAAAGGAAATTCAGCAATCATGAGAAGTGAATTAGAGTATGGTAACTGTGACACCAAATGTCAGACTCCATTAGGTGCTATAAATTCCAGTATGCCCTTCCACAATGTTCATCCTCTTACCATTGGGGAGTGCCCCAAGTATGTCAAATCGGATAAACTGGTCCTTGCAACAGGACTAAGAAACATACCCCAAAGAGAAACAAGAGGCCTATTTGGTGCAATAGCAGGATTCATAGAGGGAGGATGGCAAGGAATGGTTGACGGGTGGTATGGGTACCATCATAGCAATGAGCAGGGAAGTGGATATGCTGCAGACAAAGAATCTACCCAGAAAGCAATCGATGGAATCACCAACAAAGTAAACTCAATCATTGACAAAATGAACACTCAATTCGAAGCCGTTGGGAAAGAATTCAACAACCTGGAAAGGAGAATAGAAAATTTGAATAAGAAAATGGAAGATGGGTTTTTAGATGTATGGACTTACAATGCAGAACTTCTCGTGCTCATGGAAAACGAAAGAACTCTGGATTTCCATGATTCAAATGTCAAGAACCTATACGATAAGGTCCGACTCCAGCTGAGAGACAATGCAAAAGAATTGGGCAACGGATGCTTCGAATTCTACCACAAGTGTGACAATGAATGCATGGAAAGTGTGAGAAATGGAACGTATGACTATCCGCAATATTCAGAAGAATCAAGACTGAACAGAGAGGAAATAGACGGAGTCAAATTGGAATCAATGGGCACCTATCAGATATTATCAATCTACTCAACAGTGGCGAGTTCCCTAGCACTGGCAATCATGATAGCTGGTCTATCTTTTTGGATGTGTTCCAATGGATCATTGCAGTGCAGAATTTGCATCTAG
>A_/_H5N2|CY132453|A/mallard/Ohio/11OS2229/2011
ATGAAAATGGAAAGAATAGTGATTGCCCTCGCAATAATCAGCATTGTCAAAGGTGACCAAATTTGCATTGGTTACCATGCAAACAATTCAACAGAGCAGGTTGATACAATCATGGAAAAGAATGTGACGGTCACACATGCTCAGGATATACTGGAGAAAGAGCACAATGGGAAACTTTGCAGTCTTAAAGGAGTGAGGCCCCTCATTCTGAAGGACTGCAGCGTAGCTGGATGGCTTCTTGGAAACCCAATGTGTGATGAATTCCTGAATGTACCAGAATGGTCATACATCGTGGAAAAAGATAATCCAGTCAATGGCCTGTGCTATCCAGGAGACTTCAGCGACTACGAAGAACTGAAGCATTTAATGAGCAGCACAAACCATTTTGAGAAAATTCAGATAATTCCTAGGAGTTCTTGGTCCAATCATGATGCCTCATCAGGAGTGAGTTCGGCATGCCCATACAATGGTAGATCTTCCTTTTTCAGGAATGTAGTTTGGTTGATCAAGAAGAATAATGCGTACCCAACAATAAAGAGGACCTATAACAACACCAATGTAGAAGACCTTTTAATAATATGGGGAATACACCACCCTAATGATGCAGCTGAACAAACAAAACTCTACCAGAACTCGAACACTTATGTGTCTGTAGGAACATCAACACTGAATCAAAGATCAATCCCAGAAATAGCCACTAGACCCAAAGTGAACGGACAAAGTGGAAGAATGGAATTTTTCTGGACAATACTGAAGTCTAACGATGCAATCAGCTTTGAAAGTAACGGGAATTTTATAGCTCCTGAATATGCGTACAAAATTGTCAAGAAAGGAGATTCAGCAATCATGAGAAGTGAATTAGAGTATGGTAACTGTGACACCAAATGTCAGACTCCATTAGGTGCTATAAATTCCAGTATGCCCTTCCACAATGTTCATCCTCTTACCATTGGGGAGTGCCCCAAGTATGTCAAATCGGATAAACTGGTCCTTGCAACAGGACTAAGAAACATACCCCAAAGAGAAACAAGAGGCCTATTTGGTGCAATAGCAGGATTCATAGAAGGAGGATGGCAAGGAATGGTTGACGGGTGGTATGGGTACCATCATAGCAATGAGCAGGGAAGTGGATATGCTGCAGACAAAGAATCTACCCAGAAAGCAATCGATGGAATCACCAACAAAGTAAACTCAATCATTGACAAAATGAACACTCAATTCGAAGCCGTTGGGAAAGAATTCAACAACCTGGAAAGGAGAATAGAAAATTTGAATAAGAAAATGGAAGATGGGTTTTTAGATGTATGGACTTACAATGCAGAACTTCTCGTGCTCATGGAAAACGAAAGAACTCTGGATCTCCATGATTCAAATGTCAAGAACCTATACGATAAGGTCCGACTCCAGCTGAGAGACAATGCAAAAGAATTGGGCAACGGATGCTTCGAATTCTACCACAAGTGTGACAATGAATGCATGGAAAGTGTGAAAAATGGAACGTATGACTATCCGCAATATTCAGAAGAATCAAGACTGAACAGAGAGGAAATAGAAGGAGTCAAATTGGAATCAATGGGCACCTATCAGATATTATCAATCTACTCAACAGTGGCGAGTTCCCTAGCACTGGCAATCATGATAGCTGGTCTATCTTTTTGGATGTGTTCCAATGGATCATTGCAGTGCAGAATTTGCATCTAG
>A_/_H5N1|CY132445|A/mallard/Ohio/11OS2216/2011
ATGAAAATGGAAAGAATAGTGATTGCCCTCGCAATAACCAGCATTGTCAAGGGTGACCAAATTTGCATTGGTTACCATGCAAACAATTCAACAGAGCAGGTTGATACAATCATGGAAAAGAATGTGACGGTCACACATGCTCAGGATATACTGGAGAAAGAGCACAATGGGAAACTTTGCAGTCTTAAAGGAGTGAGGCCCCTCATTCTGAAGGACTGCAGCGTAGCTGGATGGCTTCTTGGAAACCCAATGTGTGATGAATTCCTGAATGTACCAGAATGGTCATACATCGTGGAAAAAGATAATCCAGTCAATGGCCAGTGCTATCCAGGAGACTTCAGCGACTATGAAGAACTGAAGCATTTAATGAGCAGCACAAACCATTTTGAGAAAATTCGGATAATCCCTAGGAGTTCTTGGTCCAATCATGATGCCTCATCAGGAGTGAGTTCGGCATGCCCATACAATGGTAGATCTTCCTTTTTCAGGAATGTAGTGTGGTTGATCAAGAAGAATAATGCGTACCCAACAATAAAGAGGACCTATAACAACACCAATGTAGAAGACCTTTTAATAATATGGGGAATACACCACCCTAATGATGCAGCTGAACAAACAAAACTCTACCAGAACTCGAACACTTATGTGTCTGTAGGAACATCAACACTGAATCAGAGATCAATCCCAGAAATAGCCACTAGACCCAAAGTGAACGGACAAAGTGGAAGAATGGAATTTTTCTGGACAATACTGAAGTCGAACGATGCAATCAGCTTTGAAAGTAACGGGAATTTTATAGCTCCTGAATATGCGTACAAAATTGTCAAGAAAGGAGATTCAGCAATCATGAGAAGTGAATTAGAGTATGGTAACTGTGACACCAAATGTCAGACTCCATTGGGTGCTATAAATTCCAGTATGCCCTTCCACAATGTTCATCCTCTTACCATTGGGGAGTGCCCCAAGTATGTCAAATCGGATAAATTGGTCCTTGCAACAGGACTAAGAAACATACCCCAAAGAGAAACAAGAGGCCTATTTGGTGCAATAGCAGGATTCATAGAAGGAGGATGGCAAGGAATGGTTGATGGGTGGTATGGGTACCATCATAGCAATGAGCAGGGAAGTGGATATGCTGCAGACAAAGAATCTACCCAGAAAGCAATCGATGGAATCACCAACAAAGTAAACTCAATCATTGACAAAATGAACACTCAATTCGAAGCCGTTGGGAAAGAATTCAACAACCTGGAAAGGAGAATAGAAAATTTGAATAAGAAAATGGAAGATGGGTTTTTAAATGTATGGACTTACAATGCAGAACTTCTCGTGCTCATGGAAAACGAAAGAACTCTGGATTTCCATGATTCAAATGTCAAGAACCTATACGATAAGGTCCGACTCCAGCTGAGAGACAATGCAAAAGAATTGGGCAACGGATGCTTCGAATTCTACCACAAGTGTGACAATGAATGCATGGAAAGTGTGAGAAATGGAACGTATGACTATCCGCAATATTCAGAAGAATCAAGACTGAACAGAGAGGAAATAGACGGAGTCAAATTGGAATCAATGGGCACCTATCAGATATTATCAATCTACTCAACAGTGGCGAGTTCCCTAGCACTGGCAATCATGATAGCTGGTCTATCTTTTTGGATGTGTTCCAATGGATCATTGCAGTGCAGAATTTGCATCTAG
>A_/_H5N3|JX570827|A/northern_pintail/SK/4612/2010
ATGAAAATGGAAAGAATAGTGATTGCCCTCGCAATAATCAGCATTGTCAAAGGTGACCAAATTTGCATTGGTTACCATGCAAACAATTCAACAGAGCAGGTTGATACAATCATGGAAAAGAATGTGACGGTCACACATGCTCAGGATATACTGGAGAAAGAGCACAATGGGAAACTTTGCAGTCTTAAAGGAGTGAGGCCCCTCATTCTGAAGGATTGCAGCGTAGCTGGATGGCTTCTTGGAAACCCAATGTGTGATGAATTCCTGAAAGTACCAGAATGGTCATACATCGTGGAAAAAGATAATCCAGTCAATGGCCTGTGCTATCCAGGAGACTTCAGCGACTACGAAGAATTGAAGCATTTAATGAGCAGCACAAACCATTTTGAGAAAATTCAGATAATCCCTAGGAATTCTTGGTCCAATCATGAAGCCTCATCAGGAGTGAGTTCGGCATGCCCATACAATGGTAGACCTTCCTTTTTCAGGAATGTAGTGTGGTTGATCAAGAAGAATAATGCGTACCCAACAATAAAGAGGACCTATAACAACACCAATGTAGAAGACCTTTTAATAATATGGGGAATACACCACCCTAATGATGCAGCTGAACAAACAAACCTCTACCAGAACTCGAACACTTATGTGTCTGTAGGAACATCAACACTGAATCAGAGATCAATCCCAGAAATAGCCACTAGACCCAAAGTGAACGGACAAAGTGGAAGAATGGAATTTTTCTGGACAATACTGAAGTCGAACGATGCAATCAGCTTTGAAAGTGACGGGAATTTTATAGCTCCTGAATATGCGTACAAAATTGTCAAGAAAGGAGATTCAGCAATCATGAGAAGTGAATTAGAGTATGGTAACTGTGACACCAAATGTCAGACTCCATTGGGTGCTATAAATTCCAGTATGCCCTTCCACAATGTTTATCCTCTTACCCTTGGGGAGTGCCCCAAGTATGTCAAATCGGACAAACTGGTCCTTGCAACAGGACTAAGAAACATACCCCAAAGAGAAACAAGAGGCCTATTTGGTGCAATAGCAGGATTCATAGAAGGAGGATGGCAAGGAATGGTTGACGGGTGGTACGGATACCATCATAGCAATGAGCAGGGAAGTGGATATGCTGCAGACAAAGAATCTACCCAGAAAGCAATCGATGGAATCACCAACAAAGTAAACTCAATCATTGACAAAATGAACACTCAATTCGAAGCTGTTGGGAAAGAATTCAACAACCTGGAAAGGAGAATAGAAAATTTGAATAAGAAAATGGAAGATGGGTTTTTAGATGTATGGACTTACAATGCAGAACTTCTCGTGCTCATGGAAAACGAAAGAACTCTGGATTTCCATGATTCAAATGTCAAGAACCTATACGATAAGGTCCGACTCCAGCTGAGAGACAATGCAAAAGAATTGGGCAACGGATGCTTCGAATTCTACCACAAGTGTGACAATGAATGCATGGAAAGTGTGAGAAATGGAACGTATGACTATCCGCAATATTCAGAAGAATCAAGACTGAACAGGGAGGAAATAGACGAAGTCAAATTGGAATCAATGGGCACCTATCAGATATTATCAATCTACTCAACAGTGGCGAGTTCCCTAGCACTGGCAATCATGATAGCTGGTCTATCTTTTTGGATGTGTTCCAATGGATCATTGCAGTGCAGAATTTGCATCTAG
>A_/_H5N2|CY079452|A/American_black_duck/Illinois/08OS2688/2008
ATGAAAATGGAAAGAATAGTGATTGCCCTCGCAATAATCAGCGTTGTCAAGGGTGACCAAATTTGCATTGGTTACCATGCAAACAATTCAACAGAGCAGGTTGATACAATCATGGAAAAGAATGTGACGGTCACACATGCTCAGAATATACTGGAAAAAGAGCACAATGGGAAACTTTGCAGTCTTAAAGGAGTTAGACCCCTCATTCTGAAGGATTGCAGTGTAGCTGGATGGCTTCTTGGAAACCCAATGTGTGATGAATTCCTGAATGTACCAGAATGGTCATACATCGTGGAAAAAGATAACCCAGTCAATGGCCTGTGCTATCCAGGAGACTTCAGCGACTACGAAGAACTGAAGCATTTAATGAGCAGCACAAACCATTTTGAGAAAATTCAGATAATCCCTAGGAGTTCTTGGTCCAATCATGATGCCTCATCAGGAGTGAGTTCGGCATGCCCATACAATGGTAGATCTTCCTTTTTCAGGAATGTAGTGTGGTTGATCAAGAAGAATAATGCGTACCCAACAATAAAGAGGACCTATAACAACACCAATGTAGAAGACCTTTTAATAATATGGGGAATACACCACCCTAATGATGCAGCTGAACAAACAAAACTCTACCAGAACTCGAACACTTATGTGTCTGTAGGAACATCAACACTGAACCAGAGATCAATCCCAGAAATAGCCACTAGACCCAAAGTGAACGGACAAAGTGGAAGAATGGAATTTTTCTGGACAATACTGAAGTCAAACGATGCAATCAGCTTTGAAAGTAATGGGAATTTTATAGCTCCTGAATATGCGTACAAAATTGTCAAGAAAGGAGATTCAGCAATCATGAGAAGTGAATTGGAGTATGGTAACTGTGACACCAAATGTCAGACTCCATTGGGTGCTATAAATTCCAGTATGCCCTTCCACAATGTTCATCCTCTTACCATTGGGGAGTGCCCCAAGTATGTCAAATCAGACAAACTGGTCCTTGCAACAGGACTAAGAAACGTACCCCAAAGAGAAACAAGAGGCCTATTTGGTGCAATAGCAGGATTCATAGAAGGAGGATGGCAAGGAATGGTTGACGGGTGGTACGGATACCATCATAGCAATGAGCAAGGAAGTGGATATGCTGCAGACAAAGAATCTACCCAGAAAGCAATCGATGGGATCACCAATAAAGTAAACTCAATCATTGACAAAATGAACACTCAATTCGAAGCCGTTGGGAAAGAATTCAACAACCTAGAAAGGAGAATAGAAAATTTGAATAAGAAAATGGAAGATGGATTTTTAGATGTGTGGACTTACAATGCAGAACTTCTCGTGCTCATGGAAAATGAAAGAACTCTGGATTTCCATGATTCAAATGTCAAGAACCTATATGATAAGGTCCGACTCCAGCTGAGAGACAATGCAAAAGAATTGGGCAACGGATGCTTCGAATTCTACCACAAGTGTGACAATGAATGTATGGAAAGTGTGAGAAATGGAACGTATGACTATCCGCGATATTCAGAAGAATCAAGACTGAACAAAGAGGAAATAGACGGAGTCAAATTGGAATCAATGGGCACCTATCAGATATTATCAATCTACTCAACAGTGGCGAGTTCCCTAGCACTGGCAATCATGATAGCTGGTCTATCTTTTTGGATGTGCTCCAATGGATCATTGCAGTGCAGAATTTGCATCTAG
>A_/_H5N2|JX570819|A/turkey/MB/FAV11/2010
ATGAAAATGGAAAGAATAGTGATTGCCCTCGCAATAATCAGCATTGTCAAAGGTGACCAAATTTGCATTGGTTACCATGCAAACAATTCAACAGAGCAGGTTGATACAATCATGGAAAAGAATGTGACGGTCACACATGCTCAAGATATACTGGAAAAAGAGCACAATGGGAAACTTTGCAGTCTTAAAGGAGTGAGGCCCCTCATCCTGAAGGATTGCAGTGTAGCTGGATGGCTTCTTGGAAACCCAATGTGTGATGAATTCCTGAATGTACCAGAATGGTCATACATCGTGGAAAAAGATAATCCAGTCAATGGCCTGTGCTATCCAGGAGACTTCAGCGACTATGAAGAACTGAAGCATTTAATGAGTAGCACAAACCATTTTGAGAAAATTCAGATAATCCCTAGGAGTTCTTGGTCCAATCATGACGCCTCATCAGGAGTGAGTTCGGCATGCCCATACAATGGTAGATCTTCCTTTTTCAGGAATGTAGTGTGGTTGATCAAGAAGAATAATGCGTACCCAACAATAAAGAGGACCTATAACAACACCAATGTAGAAGACCTTTTAATAATATGGGGAATACACCACCCTAATGATGCAGCTGAACAAACAAAACTCTACCAGAACTCGAACACTTATGTGTCTGTAGGAACATCAACACTGAACCAGAGATCAATCCCAGAAATAGCCACTAGACCCAAAGTGAACGGACAAAGTGGAAGAATGGAATTTTTCTGGACAATACTGAAGTCGAACGATGCAATCAGCTTTGAAAGTAATGGGAATTTYATAGCTCCTGAATATGCGTACAAAATTGTCAAGAAAGGAGATTCAGCAATCATGAGAAGTGAATTGGAGTATGGTAACTGTGACACCAACTGTCAGACTCCATTGGGTGCTATAAATTCCAGTATGCCCTTCCACAATGTTCATCCTCTTACCATTGGGGAGTGCCCCAAGTATGTAAAATCGGACAAACTGGTCCTTGCAACAGGACCAAGAAACGTACCCCAAAGAGAAACAAGAGGCCTATTTGGTGCAATAGCAGGATTCATAGAAGGAGGATGGCAAGGAATGGTTGACGGGTGGTACGGATACCATCATAGCAATGAGCAGGGAAGTGGATATGCTGCAGACAAAGAATCCACCCAGAAAGCAATCGATGGGATCACCAATAAAGTAAACTCAATCATTGACAAAATGAACACTCAATTCGAAGTAGTTGGGAAAGAATTCAACAACCTAGAAAGGAGAATAGAAAATTTGAATAAGAAAATGGAAGATGGGTTTTTAGATGTATGGACTTACAATGCAGAACTTCTCGTGCTCATGGAAAACGAAAGAACTCTGGATTTCCATGATTCAAATGTCAAGAACCTATACGATAAGGTCCGACTCCAGCTGAGAGACAATGCAAAAGAATTAGGCAATGGATGCTTCGAATTCTACCACAAATGTGACAATGAATGCATGGAAAGTGTGAGAAATGGAACGTATGACTATCCGCAATATTCAGAAGAATCAAGACTGAACAGAGAGGAAATAGACGGAGTCAAGTTGGAATCAATGGGCACCTACCAGATATTATCAATCTACTCAACAGTGGCGAGTTCCCTAGCACTGGCAATCATGATAGCTGGTCTATCTTTTTGGATGTGCTCCAATGGATCATTGCAGTGCAGAATTTGCATCTAG
>A_/_H5N2|JX570811|A/turkey/MB/FAV10/2010
ATGAAAATGGAAAGAATAGTGATTGCCCTCGCAATAATCAGCATTGTCAAAGGTGACCAAATTTGCATTGGTTACCATGCAAACAATTCAACAGAGCAGGTTGATACAATCATGGAAAAGAATGTGACGGTCACACATGCTCAAGATATACTGGAAAAAGAGCACAATGGGAAACTTTGCAGTCTTAAAGGAGTGAGGCCCCTCATCCTGAAGGATTGCAGTGTAGCTGGATGGCTTCTTGGAAACCCAATGTGTGATGAATTCCTGAATGTACCAGAATGGTCATACATCGTGGAAAAAGATAATCCAGTCAATGGCCTGTGCTATCCAGGAGACTTCAGCGACTATGAAGAACTGAAGCATTTAATGAGTAGCACAAACCATTTTGAGAAAATTCAGATAATCCCTAGGAGTTCTTGGTCCAATCATGACGCCTCATCAGGAGTGAGTTCGGCATGCCCATACAATGGTAGATCTTCCTTTTTCAGGAATGTAGTGTGGTTGATCAAGAAGAATAATGCGTACCCAACAATAAAGAGGACCTATAACAACACCAATGTAGAAGACCTTTTAATAATATGGGGAATACACCACCCTAATGATGCAGCTGAACAAACAAAACTCTACCAGAACTCGAACACTTATGTGTCTGTAGGAACATCAACACTGAACCAGAGATCAATCCCAGAAATAGCCACTAGACCCAAAGTGAACGGACAAAGTGGAAGAATGGAATTTTTCTGGACAATACTGAAGTCGAACGATGCAATCAGCTTTGAAAGTAATGGGAATTTTATAGCTCCTGAATATGCGTACAAAATTGTCAAGAAAGGAGATTCAGCAATCATGAGAAGTGAATTGGAGTATGGTAACTGTGACACCAACTGTCAGACTCCATTGGGTGCTATAAATTCCAGTATGCCCTTCCACAATGTTCATCCTCTTACCATTGGGGAGTGCCCCAAGTATGTAAAATCGGACAAACTGGTCCTTGCAACAGGACTAAGAAACGTACCCCAAAGAGAAACAAGAGGCCTATTTGGTGCAATAGCAGGATTCATAGAAGGAGGATGGCAAGGAATGGTTGACGGGTGGTACGGATACCATCATAGCAATGAGCAGGGAAGTGGATATGCTGCAGACAAAGAATCCACCCAGAAAGCAATCGATGGGATCACCAATAAAGTAAACTCAATCATTGACAAAATGAACACTCAATTCGAAGCAGTTGGGAAAGAATTCAACAACCTAGAAAGGAGAATAGAAATTTTGAATAAGAAAATGGAAGATGGGTTTTTAGATGTATGGACTTACAATGCAGAACTTCTCGTGCTCATGGAAAACGAAAGAACTCTGGATTTCCATGATTCAAATGTCAAGAACCTATACGATAAGGTCCGACTCCAGCTGAGAGACAATGCAAAAGAATTAGGCAATGGATGCTTCGAATTCTACCACAAATGTGACAATGAATGCATGGAAAGTGTGAGAAATGGAACGTATGACTATCCGCAATATTCAGAAGAATCAAGACTGAACAGAGAGGAAATAGACGGAGTCAAGTTGGAATCAATGGGCACCTACCAGATATTATCAATCTACTCAACAGTGGCGAGTTCCCTAGCACTGGCAATCATGATAGCTGGTCTATCTTTTTGGATGTGCTCCAATGGATCATTGCAGTGCAGAATTTGCATCTAG
>A_/_H5N2|CY097176|A/mallard/Illinois/3974/2009
ATGAAAATGGAAAGAATAGTGATTGCCCTCGCAATAATCAGCGTTGTCAAAGGTGACCAAATTTGCATTGGTTACCATGCAAACAATTCAACAGAGCAGGTTGATACAATCATGGAAAAGAATGTGACGGTCACACATGCTCAGAATATACTGGAAAAAGAGCACAATGGGAAACTTTGCAGTCTTAAAGGAGTTAGGCCCCTCATTCTGAAGGATTGCAGTGTAGCTGGATGGCTTCTTGGAAACCCAATGTGTGATGAATTCCTGAATGTACCAGAATGGTCATACATCGTGGAAAAAGATAACCCAGTCAATGGCCTGTGCTATCCAGGAGACTTCAGCGACTACGAAGAACTGAAGCATTTAATGAGCAGCACAAACCATTTTGAGAAAATTCAGATAATCCCTAGGAGTTCTTGGTCCAATCATGATGCCTCATCAGGAGTGAGTTCGGCATGCCCATACAATGGTAGATCTTCCTTTTTCAGGAATGTAGTGTGGTTGATCAAGAAGAATAATGCGTACCCAACAATAAAGAGGACCTATAACAACACCAATGTAGAAGACCTTTTAATAGTATGGGGAATACACCACCCTAATGATGCAGCTGAACAAACAAAACTCTACCAGAATTCGAACACTTATGTGTCTGTAGGAACATCAACACTGAACCAGAGATCAATCCCAGAAATAGCCACTAGACCCAAAGTGAACGGACAAAGTGGAAGAATGGAATTTTTCTGGACAATACTGAAGTCAAACGATGCAATCAGCTTTGAAAGTAATGGGAATTTTATAGCTCCTGAATATGCGTACAAAATTGTCAAGAAAGGAGATTCAGCAATCATGAGAAGTGAATTGGAGTATGGTAACTGTGACACCAAATGTCAGACTCCATTGGGTGCTATAAATTCCAGTATGCCCTTCCACAATGTTCACCCTCTTACCATTGGGGAGTGCCCCAAGTATGTCAAATCAGACAAACTGGTCCTTGCAACAGGACTAAGAAACGTACCCCAAAGAGAAACAAGAGGCCTATTTGGTGCAATAGCAGGATTCATAGAAGGAGGATGGCAAGGAATGGTTGACGGGTGGTACGGATACCATCATAGCAATGAGCAAGGAAGTGGATATGCTGCAGACAAAGACTCTACCCAGAAAGCAATCGATGGGATCACCAATAAAGTAAACTCAATCATTGACAAAATGAACACTCAATTCGAAGCCGTTGGGAAAGAATTCAACAACCTAGAAAGGAGAATAGAAAATTTGAATAAGAAAATGGAAGATGGATTTTTAGATGTGTGGACTTACAATGCAGAACTTCTCGTGCTCATGGAAAATGAAAGAACTCTGGATTTCCATGATTCAAATGTCAAGAACCTATATGATAAGGTCCGACTCCAGCTGAGAGACAATGCAAAAGAATTGGGCAACGGATGCTTCGAATTCTACCACAAGTGTGACAATGAATGTATGGAAAGTGTGAGAAATGGAACGTATGACTATCCGCGATATTCAGAAGAATCAAGACTGAACAAAGAGGAAATAGACGGAGTCAAATTGGAATCAATGGGCACCTATCAGATATTATCAATCTACTCAACAGTGGCGAGTTCCCTAGCACTGGCAATCATGATAGCTGGTCTATCTTTTTGGATGTGCTCCAATGGATCATTGCAGTGCAGAATTTGCATCTAG
>A_/_H5N1|CY097350|A/mallard/Wisconsin/2576/2009
ATGAAAATGGAAAGAATAGTGATTGCCCTCGCAATAATCAGCATTGTCAAAGGTGACCAAATTTGCATTGGTTACCATGCAAACAATTCAACAGAGCAGGTTGATACAATCATGGAAAAGAATGTGACGGTCACACATGCTCAGGATATACTGGAGAAAGAGCACAATGGGAAACTTTGCAGTCTTAAAGGAGTGAGGCCCCTCATTCTGAAGGATTGCAGCGTAGCTGGATGGCTTCTTGGAAACCCAATGTGTGATGAATTCCTGAATGTACCAGAATGGTCATACATCGTGGAAAAAGATAATCCAGTCAATGGCCTGTGCTATCCAGGAGACTTCAGCGACTACGAAGAACTGAAGCATTTAATGAGCATCACAAACCATTTTGAGAAAATTCAGATAATCCCTAGGAGTTCTTGGTCCAATCATGATGCCTCATCAGGAGTGAGTTCGGCATGCCCATACAATGGTAGATCTTCCTTTTTCAGGAATGTAGTGTGGTTGATCAAGAAGAATAATGCATACCCAACAATAAAGAGGACCTATAACAACACCAATGTAGAAGACCTTTTAATAATATGGGGAATACACCACCCTAATGATGCAGCTGAACAAACAAAACTCTACCAGAACTCGAACACTTATGTGTCTGTAGGAACATCAACACTGAATCAGAGATCAATCCCAGAAATAGCCACTAGACCCAAAGTGAACGGACAAAGTGGAAGAATGGAATTTTTCTGGACAATACTGAAGTCGAACGATGCAATCAGCTTTGAAAGTAACGGGAATTTTATAGCTCCTGAATATGCGTACAAAATTGTCAAGAAAGGAGATTCAGCAATCATGAGAAGTGAATTAGAGTATGGTAACTGTGACACCAAATGTCAGACTCCATTGGGTGCTATAAATTCCAGTATGCCCTTCCACAATGTTCATCCTCTTACCATTGGGGAGTGCCCCAAGTATGTCAAATCGGACAAACTGGTCCTTGCAACAGGGCTAAGAAACATACCCCAAAGAGAAACAAGAGGCCTATTTGGTGCAATAGCAGGATTCATAGAAGGAGGATGGCAAGGAATGGTTGACGGGTGGTACGGATACCGTCATAGCAATGAGCAGGGAAGTGGATATGCTGCAGACAAAGAATCTACCCAGAAAGCAATCGATGGAATCACCAACAAAGTAAACTCAATCATTGACAAAATGAACACTCAATTCGAAGCCGTTGGGAAAGAATTCAACAACCTGGAAAGGAGAATAGAAAATTTGAATAAGAAAATGGAAGATGGGTTTTTAGATGTATGGACTTACAATGCAGAACTTCTCGTGCTCATGGAAAACGAAAGAACTCTGGATTTCCATGATTCAAATGTCAAGAACCTATACGATAAGGTCCGACTCCAGCTGAGAGACAATGCAAAAGAATTGGGCAACGGATGCTTCGAATTCTACCACAAGTGTGACAATGAATGCATGGAAAGTGTGAGAAATGGAACGTATGACTATCCGCAATATTCAGAAGAATCAAGACTGAACAGAGAGGAAATAGACGGAGTCAAATTGGAGTCAATGGGCACCTATCAGATATTATCAATCTACTCAACAGTGGCGAGTTCCCTAGCACTGGCAATCATGATAGCTGGTCTATCTTTTTGGATGTGTTCCAATGGATCATTGCAGTGCAGAATTTGCATCTAG
>A_/_H5N1|CY186667|A/mallard/Illinois/12OS5080/2012
ATGAAAATGGAAAGAATAGTGATTGCCCTCGCAATAATCAGCATTGTCAAAGGTGACCAAATTTGCATTGGTTACCATGCAAACAATTCAACAGAGCAGGTTGATACCATCATGGAAAAGAATGTGACGGTCACACATGCTCAGGATATACTGGAGAAAGAGCACAATGGGAAACTTTGCAGTCTTAAAGGAGTGAGGCCCCTCATTCTGAAGGACTGCAGTGTAGCTGGATGGCTTCTTGGAAACCCAATGTGTGATGAATTCCTGAATGTACCAGAATGGTCATACATCGTGGAAAAAGATAATCCAGTCAATGGCCTGTGCTATCCAGGAGACTTCAGCGACTACGAAGAACTGAAGCATTTAATGAGCAGCACAAACCATTTTGAGAAAATTCAGATAATTCCTAGGAGTTCTTGGTCCAATCATGATGCCTCATCAGGAGTGAGTTCGGCATGCCCATACAATGATAGATCTTCCTTTTTCAGGAATGTAGTTTGGTTGATCAAGAAGAATAATGCGTACCCAACAATAAAGAGGACCTATAACAACACCAATGTAGAAGACCTTTTAATAATATGGGGAATACACCACCCTAATGATGCAGCTGAACAAACAAAACTCTACCAGAACTCGAACACTTATGTGTCTGTAGGAACATCAACACTGAATCAAAGATCAATCCCAGAAATAGCCACTAGACCCAAAGTGAACGGACAAAGTGGAAGAATGGAATTTTTCTGGACAATACTGAAGTCGAACGATGCAATCAGCTTTGAAAGTAACGGGAATTTTATAGCTCCTGAATATGCGTACAAAATTGTCAAGAAAGGAGATTCAGCAATCATGAGAAGTGAATTAGAGTATGGTAACTGTGACACCAAATGTCAGACTCCATTAGGTGCTATAAATTCCAGTATGCCCTTCCACAATGTTCATCCTCTTACCATTGGGGAGTGCCCCAAGTATGTCAAATCGGATAAACTGGTCCTTGCAACAGGACTAAGAAACATACCCCAAAGAGAAACAAGAGGCCTATTTGGTGCAATAGCAGGATTCATAGAGGGAGGATGGCAAGGAATGGTTGACGGGTGGTATGGGTACCATCATAGCAATGAGCAGGGAAGTGGATATGCTGCAGACAAAGAATCTACCCAGAAAGCAATCGATGGAATCACCAACAAAGTAAACTCAATCATTGACAAAATGAACACTCAATTCGAAACCGTTGGGAAAGAATTCAACAACCTGGAAAGGAGAATAGAAAATTTGAATAAGAAAATGGAAGATGGGTTTTTAGATGTATGGACTTACAATGCAGAACTTCTCGTGCTCATGGAAAACGAAAGAACTCTGGATTTCCATGATTCAAATGTCAAGAACCTATACGATAAGGTCCGACTCCAGCTGAGAGACAATGCAAAAGAATTGGGCAACGGATGCTTCGAATTCTACCACAAGTGTAACAATGAATGCATGGAAAGTGTGAGAAATGGAACGTATGACTATCCGCAATATTCAGAAGAATCAAGACTGAACAGAGAGGAAATAGAAGGAGTCAAATTGGAATCAATGGGCACCTATCAGATATTATCAATCTACTCAACAGTGGCGAGTTCCCTAGCACTGGCAATCATGATAGCTGGTCTATCTTTTTGGATGTGTTCCAATGGATCATTGCAGTGCAGAATTTGCATCTAG
>A_/_H5N2|CY186788|A/American_green-winged_teal/Mississippi/12OS5061/2012
ATGAAAATGGAAAGAATAGTGATTGCCCTCGCAATAATCAGCATTGTCAAAGGTGACCAAATTTGCATTGGTTACCATGCAAACAATTCAACAGAGCAGGTTGATACAATCATGGAAAAGAATGTGACGGTCACACATGCTCAGGATATACTGGAGAAAAAACACAATGGGAAACTTTGCAGTCTTAAAGGAGTGAGGCCCCTCATTCTGAAGGACTGCAGCGTAGCTGGATGGCTTCTTGGAAACCCAATGTGTGATGAATTCCTGAATGTACCAGAATGGTCATACATCGTGGAAAAGGATAATCCAGTCAATGGCCTGTGCTATCCAGGAGACTTCAGCGACTATGAAGAACTGAAACATTTAATGAGCAACACAAACCATTTTGAGAAAATTCAAATAATTCCTAGGAGTTCTTGGTCCAATCATGATGCCTCATCAGGAGTGAGTTCGGCATGCCCATACAATGGTAGATCTTCCTTTTTCAGGAATGTAGTTTGGTTGATCAAGAAGAATAATGCGTACCCAACAATAAAGAGGACCTATAACAACACCAATGTAGAAGACCTTTTAATAATATGGGGAATACACCACCCTAATGATGCAGCTGAACAAACAAAACTCTACCAGAACTCGAACACTTATGTGTCTGTAGGAACATCAACACTAAATCAAAGATCAATCCCAGAAATAGCCACTAGACCCAAAGTGAACGGACAAAGTGGAAGAATGGAATTTTTCTGGACAATACTGAAGTCGAACGATGCAATCAGCTTTGAAAGTAACGGGAATTTTATAGCTCCTGAATATGCGTACAAAATTGTCAAGAAAGGAGATTCAGCAATCATGAGAAGTGAATTAGAGTATGGTAACTGTGACACCAAATGTCAGACTCCATTAGGTGCTATAAATTCCAGTATGCCCTTCCACAATGTTCATCCTCTTACCATTGGGGAGTGCCCCAAGTATGTCAAATCGGATAAACTGGTCCTTGCAACAGGACTAAGAAACATACCCCAAAGAGAAACAAGAGGCCTATTTGGTGCAATAGCAGGATTCATAGAGGGAGGATGGCAAGGAATGGTTGACGGGTGGTATGGGTACCATCATAGCAATGAGCAGGGAAGTGGATATGCTGCAGACAAAGAATCTACCCAGAAAGCAATCGATGGAATCACCAACAAAGTAAACTCAATCATTGACAAAATGAACACTCAATTCGAAGCCGTTGGGAAAGAATTCAACAACCTGGAAAGGAGAATAGAAAATTTGAATAAGAAAATGGAGGATGGGTTTTTAGATGTATGGACTTACAATGCAGAACTTCTTGTGCTCATGGAAAACGAAAGAACTCTGGATTTCCATGATTCAAATGTCAAGAACCTATATGATAAGGTCCGACTCCAGCTGAGAGACAATGCAAAAGAATTGGGCAACGGATGCTTCGAATTCTACCACAAGTGTGACAATGAATGCATGGAAAGTGTGAGAAATGGAACGTATGACTATCCGCAATATTCAGAAGAATCAAGACTGAATAGAGAGGAAATAGACGGAGTCAAATTGGAATCAATGGGCACCTATCAGATATTATCAATCTACTCAACAGTGGCGAGTTCCCTAGCACTGGCAATCATGATAGCTGGTCTATCTTTTTGGATGTGTTCCAATGGATCATTGCAGTGCAGAATTTGCATCTAG
>A_/_H5N2|CY186981|A/gadwall/Ohio/12OS5632/2012
ATGAAAATGGGAAGAATAGTGATTGCCCTCGCAATAATCAGCATTGTCAAAGGTGACCAAATTTGCATTGGTTACCATGCAAACAATTCAACAGAGCAGGTTGATACAATCATGGAAAAGAATGTTACGGTCACACATGCTCAGGATATACTGGAGAAAGAACACAATGGGAAACTTTGCAGTCTTAAAGGAGTGAGGCCCCTCATTCTGAAGGACTGCAGCGTAGCTGGATGGCTTCTTGGAAACCCAATGTGTGATGAATTCCTGAATGTACCAGAATGGTCATACATCGTGGAAAAAGATAATCCAGTCAATGGCCTGTGCTATCCAGGAGACTTCAGCGACTATGAAGAACTGAAGCATTTAATGAGCAGCACAAACCATTTTGAGAAAATTCAAATAATTCCTAGGAGTTCTTGGTCCAATCATGATGCCTCATCAGGAGTGAGTTCGGCATGCCCATACAATGGTAGATCTTCCTTTTTCAGGAATGTAGTTTGGTTGATCAAGAAGAATAATGCGTACCCAACAATAAAGAGGACCTATAACAACACCAATGTAGAAGACCTTTTAATAATATGGGGAATACACCACCCTAATGATGCAGCTGAACAAACAAAACTCTACCAAAACTCGAACACTTATGTGTCTGTAGGAACATCAACACTGAATCAAAGATCAATCCCAGAAATAGCCACTAGACCCAAAGTGAACGGACAAAGTGGAAGAATGGAATTTTTCTGGACAATACTGAAGTCGAACGATGCAATCAGCTTTGAAAGTAATGGGAATTTTATAGCTCCTGAATATGCGTACAAAATTGTCAAGAAAGGAGATTCAGCAATCATGAGAAGTGAATTAGGGTATGGTAACTGTGACACCAAATGTCAGACTCCATTAGGTGCTATAAATTCCAGTATGCCCTTCCACAATGTTCATCCTCTTACCATTGGGGAGTGCCCCAAGTATGTCAAATCGGATAAACTGGTCCTTGCAACAGGACTAAGAAACATACCCCAAAGAGAAACAAGAGGCCTATTTGGTGCAATAGCAGGATTCATAGAGGGAGGATGGCAAGGAATGGTTGACGGGTGGTATGGGTACCATCATAGCAATGAGCAGGGAAGTGGATATGCTGCAGACAAAGAATCTACCCAGAAAGCAATCGATGGAATCACCAACAAAGTAAACTCAATCATTGACAAAATGAACACTCAATTCGAAGCCGTTGGGAAAGAATTCAACAACCTGGAAAAGAGAATAGAAAATTTGAATAAGAAAATGGAGGATGGGTTTTTAGATGTATGGACTTACAATGCAGAACTTCTTGTGCTCATGGAAAACGAAAGAACTCTGGATTTCCATGATTCAAATGTCAAGAACCTATATGATAAGGTCCGACTCCAGCTGAGAGACAATGCAAAAGAATTGGGCAACGGATGCTTCGAATTCTACCACAAGTGTGACAATGAATGCATGGAAAGTGTGAGAAATGGAACGTATGACTATCCGCAATATTCAGAAGAATCAAGACTGAATAGAGAGGAAATAGACGGAGTCAAATTGGAATCAATGGGCACCTATCAGATATTATCAATCTACTCAACAGTGGCGAGTTCCCTAGCACTGGCAATCATGATAGCTGGTCTATCTTTTTGGATGTGTTCCAATGGATCATTGCAGTGCAGAATTTGCATCTAG
>A_/_H5N1|CY187005|A/mallard/Ohio/12OS2218/2012
ATGAAAATGGAAAGAATAGTGATTGCCCTCGCAATAATCAGCATTGTCAAAGGTGACCAAATTTGCATTGGTTACCATGCAAACAATTCAACAGAGCAGGTTGATACAATCATGGAAAAGAATGTGACGGTCACACATGCTCAGGATATACTGGAGAAAGAGCACAATGGGAAACTTTGCAGTCTTAAAGGAGTGAGGCCCCTCATTCTGAAGGACTGCAGCGTAGCTGGATGGCTTCTTGGAAACCCAATGTGTGATGAATTCCTGAATGTACCAGAATGGTCATACATCGTGGAAAAAGATAATCCAGTCAATGGCCTGTGCTATCCAGGAGACTTCAGCGACTACGAAGAACTGAAGCATTTAATGAGCAGCACAAACCATTTTGAGAAAATTCAGATAATTCCTAGGAGTTCTTGGTCCAATCATGATGCCTCATCAGGAGTGAGTTCGGCATGCCCATACAGTGGTAGATCTTCCTTTTTCAGGAATGTAGTTTGGTTGATCAAGAAGAATAATGCGTACCCAACAATAAAGAGGACCTATAACAACACCAATGTAGAAGACCTTTTAATAATATGGGGAATACACCACCCTAATGATGCAGCTGAACAAACAAAACTCTACCAGAACTCGAACACTTATGTGTCTGTAGGAACATCAACACTGAATCAAAGATCAATCCCAGAAATAGCCACTAGACCCAAAGTGAACGGACAAAGTGGAAGAATGGAATTTTTCTGGACAATACTGAAGTCGAACGATGCAATCAGCTTTGAAAGTAACGGGAATTTTATAGCTCCTGAATATGCGTACAAAATTGTCAAGAAAGGAGATTCAGCAATCATGAGAAGTGAATTAGAGTATGGTAACTGTGACACCAAATGTCAGACTCCATTAGGTGCTATAAATTCCAGTATGCCCTTCCACAATGTTCATCCTCTTACCATTGGGGAGTGCCCCAAGTATGTCAAATCGGATAAACTGGTCCTTGCAACAGGACTAAGAAACATACCCCAAAGAGAAACAAGAGGCCTATTTGGTGCAATAGCAGGATTCATAGAGGGAGGATGGCAAGGAATGGTTGACGGGTGGTATGGGTACCATCATAGCAATGAGCAGGGAAGTGGATATGCTGCAGACAAAGAATCTACCCAGAAAGCAATCGATGGAATCACCAACAAAGTAAACTCAATCATTGACAAAATGAACACTCAATTCGAGGCCGTTGGGAAAGAATTCAACAACCTGGAAAGGAGAATAGAAAATTTGAATAAGAAAATGGAAGATGGGTTTTTAGATGTATGGACTTACAATGTAGAACTTCTCGTGCTCATGGAAAACGAAAGAACTCTGGATTTCCATGATTCAAATGTCAAGAACCTATACGACAAGGTCCGACTCCAGCTGAGAGACAATGCAAAAGAATTGGGCAACGGATGCTTCGAATTCTACCACAAGTGTGACAATGAATGCATGGAAAGTGTGAGAAATGGAACGTATGACTATCCGCAATATTCAGAAGAATCAAGACTGAACAGAGAGGAGATAGAAGGAGTCAAATTGGAATCAATGGGCACCTATCAGATATTATCAATCTACTCAACAGTGGCGAGTTCCCTAGCACTGGCAATCATGATAGCTGGTCTATCTTTTTGGATGTGTTCCAATGGATCATTGCAGTGCAGAATTTGCATCTAG
>A_/_H5N2|CY191267|A/mallard/Maryland/13OS2946/2013
ATGAAAATGGAAAGAATAGTGATTGCCCTCGCAATAATCAGCATTGTAAAAGGTGACCAAATTTGCATTGGTTACCATGCAAACAATTCAACAGAGAAGGTTGACACAATCATGGAAAAGAATGTGACGGTCACACATGCTCAGGATATACTGGAGAAAGAACACAATGGGAAACTTTGCAGTCTTAAAGGAGTGAGGCCCCTCATTCTGAAGGACTGCAGCGTAGCTGGATGGCTTCTTGGAAACCCAATGTGTGATGAATTCCTGAATGTACCAGAATGGTCATACATCGTGGAAAAAGATAATCCAGCCAATGGCCTGTGCTATCCAGGAGACTTCAGCGACTATGAAGAACTGAAGCATTTAATGAGCAGCACAAACCATTTTGAGAAAATTCAAATAATTCCTAGGAGTTCTTGGTCCAATCATGATGCCTCATCAGGAGTGAGTTCAGCATGCCCATACAATGGTAGATCTTCCTTTTTCAGGAATGTAGTTTGGTTGATCAAGAAGAATAATGCGTACCCAACAATCAAGAGGACCTATAACAACACCAATGTAGAAGACCTTTTAATAATATGGGGAATACACCACCCTAATGATGCAGCTGAACAAACAAAACTCTACCAGAACTCGAACACTTATGTGTCTGTAGGAACATCAACACTGAATCAAAGATCAATCCCAGAAATAGCCACTAGACCCAAAGTGAACGGACAAAGTGGAAGAATGGATTTTTTCTGGACAATACTGAAGTCGAACGATGCAATCAGCTTTGAAAGTAACGGGAATTTTATAGCTCCTGAATATGCGTACAAAATTGTCAAGAAAGGAAATTCAGCAATCATGAGAAGTGAATTAGAGTATGGTAACTGTGACACCAAATGTCAGACTCCATTAGGTGCTATAAATTCCAGTATGCCCTTCCACAATGTTCATCCTCTTACCATTGGGGAGTGCCCCAAGTATGTCAAATCGGATAAACTGGTCCTTGCAACAGGACTAAGAAACATACCCCAAAGAGAAACAAGAGGCCTATTTGGTGCAATAGCAGGATTCATAGAGGGAGGATGGCAAGGAATGGTTGACGGGTGGTATGGGTACCATCATAGCAATGAGCAGGGAAGTGGATATGCTGCAGACAAAGAATCTACCCAGAAAGCAATCGATGGAATCACCAACAAAGTAAACTCAATCATTGACAAAATGAACACTCAATTCGAAGCCGTCGGGAAAGAATTCAACAACCTGGAAAGGAGAATAGAAAATTTGAATAAGAAAATGGAGGATGGGTTTTTAGATGTATGGACTTACAATGCAGAACTTCTTGTGCTCATGGAAAACGAAAGAACTCTGGATTTCCATGATTCAAATGTCAAGAACCTATATGATAAGGTCCGACTCCAGCTGAGAGACAATGCAAAAGAATTGGGCAACGGATGCTTCGAATTCTACCACAAGTGTGACAATGAATGCATGGAAAGTGTGAGAAATGGAACGTATGACTATCCGCAATATTCAGAAGAATCAAGACTGAATAGAGAGGAAATAGACGGAGTCAAATTGGAATCAATGGGCACCTATCAGATATTATCAATCTACTCAACAGTGGCGAGTTCCCTAGCACTGGCAATCATGATAGCTGGTCTATCTTTTTGGATGTGTTCCAATGGATCATTGCAGTGCAGAATTTGCATCTAG
>A_/_H5N2|CY190987|A/mallard/Maryland/11OS3603/2011
ATGAAAATGGAAAGAATAGTGATTGCCCTCGCAATAATCAGCATTGTCAAAGGTGACCAAATTTGCATTGGTTACCATGCAAACAATTCAACAGAGCAGGTTGATACAATCATGGAAAAGAATGTGACGGTCACACATGCTCAGGATATACTGGAGAAAGAGCACAATGGGAAACTTTGCAGTCTTAAAGGAGTGAGGCCCCTCATTCTGAAGGACTGTAGCATAGCTGGATGGCTTCTTGGAAACCCAATGTGTGATGAATTCCTGAATGTACCAGAATGGTCATACATCGTGGAAAAAGATAATCCAGTCAATGGCCTGTGCTATCCAGGAGACTTCAGCGACTACGAAGAACTGAAGCATTTAATGAGCAGCACAAACCATTTTGAGAAAATCCAGATAATTCCTAGGAGTTCTTGGTCCAATCATGATGCCTCATCAGGAGTGAGTTCGGCATGCCCATACAATGGTAGATCTTCCTTTTTCAGGAATGTAGTTTGGTTAATCAAGAAGAATAATGCGTACCCAACAATAAAGAGGACCTATAACAACACCAATGTAGAAGACCTTTTAATAATATGGGGAATACACCACCCTAATGATGCAGCTGAACAAACAAAACTCTACCAGAACTCGAACACTTATGTGTCTGTAGGAACATCAACACTGAATCAAAGATCAATCCCAGAAATAGCCACTAGACCCAAAGTGAACGGACAAAGTGGAAGAATGGAATTTTTCTGGACAGTACTGAAGTCGAACGATGCAATCAGCTTTGAAAGTGACGGGAATTTTATAGCTCCTGAATATGCGTACAAAATTGTCAAGAAAGGAGATTCAGCAATCATGAGAAGTGAATTAGAGTATGGTAACTGTGACACCAAATGTCAGACTCCATTAGGTGCTATAAATTCCAGTATGCCCTTCCACAATGTTCATCCTCTTACCATTGGGGAGTGCCCCAAGTATGTCAAATCGGATAAACTGGTCCTTGCAACAGGACTAAGAAACATCCCCCAAAGAGAAACAAGAGGCCTATTTGGTGCAATAGCAGGATTCATAGAGGGAGGATGGCAAGGGATGGTTGACGGGTGGTATGGGTACCATCATAGCAATGAGCAGGGAAGTGGATATGCTGCAGACAAAGAATCTACCCAGAAAGCAATCGATGGAATCACCAACAAAGTAAACTCAATCATTGACAAAATGAACACTCAATTCGAAGCCGTTGGGAAAGAATTCAACAACCTGGAAAGGAGAATAGAAAATTTGAATAAGAAAATGGAAGATGGGTTTTTAGATGTATGGACTTACAATGCAGAACTTCTCGTGCTCATGGAAAACGAAAGAACTCTGGATTTCCATGATTCAAATGTCAAGAACCTATACGATAAGGTCCGACTCCAGCTGAGAGACAATGCAAAAGAATTGGGCAACGGATGCTTCGAATTCTACCACAAGTGTGACAATGAATGCATGGAAAGTGTGAGAAATGGAACGTATGACTATCCGCAATATTCAGAAGAATCAAGACTGAACAGAGAGGAAATAGAAGGAGTCAAATTGGAATCAATGGGCACCTATCAGATATTATCAATCTACTCAACAGTGGCGAGTTCCCTAGCACTGGCAATCATGATAGCTGGTCTATCTTTTTGGATGTGTTCCAATGGATCATTGCAGTGCAGAATTTGCATCTAG
>A_/_H5N3|CY166298|A/mallard/Illinois/11OS5576/2011
ATGAAAATGGAAAGAATAGTGATTGCCCTCGCAATAATCAGCATTGTCAAAGGTGACCAAATTTGCATTGGTTACCATGCAAACAATTCAACAGAGCAGGTTGATACAATCATGGAAAAGAATGTGACGGTCACACATGCTCAGGATATACTGGAGAAAAAGCACAATGGGAAACTTTGCAGTCTTAAAGGAGTGAGGCCCCTCATTCTGAAGGATTGCAGCGTAGCTGGATGGCTTCTTGGAAACCCAATGTGTGATGAATTCCTGAATGTACCAGAATGGTCATACATCGTGGAAAAAGACAATCCAGTCAATGGCCTGTGCTATCCAGGAGACTTCAGCGACTACGAAGAACTGAAGCATTTAATGAGCAGCACAAACCATTTTGAGAAAATTCAGATAATCCCTAGGAGTTCTTGGTCCAATCATGATGCCTCATCAGGAGTGAGTTCGGCATGCCCATACAATGGTAGATCTTCCTTTTTCAGAAATGTAGTGTGGTTGATCAAGAAGAATAATGCGTACCCAACAATAAAGAGGACCTATAACAACACCAATGTAGAAGACCTTTTAATAATATGGGGAATACACCACCCTAATGATGCAGCTGAACAGACAAAACTCTACCAGAACTCGAACACTTATGTGTCTGTAGGAACATCAACACTGAATCAGAGATCAATCCCAGAAATAGCCACTAGACCCAAAGTGAACGGACAAAGTGGAAGAATGGATTTTTTCTGGACAATACTGAAGTCGAACGATGCAATCAGCTTTGAAAGTAACGGAAATTTTATAGCTCCTGAATATGCGTACAAAATTGTTAAGAAAGGAGATTCAGCAATCATGAGAAGTGAATTAGAGTATGGTAACTGTGACACCAAATGTCAGACTCCATTGGGTGCCATAAATTCCAGTATGCCCTTCCACAATGTTCATCCTCTTACCATTGGGGAGTGCCCCAAGTATGTCAAATCGGACAAACTGGTCCTTGCAACAGGACTAAGAAACATACCCCAAAGAGAAACAAGAGGCCTATTTGGTGCAATAGCAGGATTCATAGAAGGAGGATGGCAAGGAATGGTTGACGGATGGTACGGATACCATCATAGCAATGAGCAGGGAAGTGGATATGCTGCAGACAAAGAATCTACCCAGAAAGCAATCGATGGAATCACCAACAAAGTAAACTCAATCATTGACAAAATGAACACTCAATTCGAAACCGTTGGGAAAGAATTCAACAACCTGGAAAGGAGAATAGAAAATTTGAATAAGAAAATGGAAGATGGGTTTTTAGATGTATGGACTTACAATGCGGAACTTCTCGTGCTCATGGAAAACGAAAGAACTCTGGATTTCCATGATTCAAATGTCAGGAACCTATACGATAAGGTCCGACTCCAGCTGAGAGACAATGCAAAAGAATTGGGCAACGGATGCTTCGAATTCTATCACAAGTGTGACGATGAATGCATGGAAAGTGTGAGAAATGGAACGTATGACTATCCGCAATATTCAGAAGAATCAAGACTGAACAGAGAGGAAATAGACGGAGTCAAATTGGAATCAATGGGCACCTATCAGATATTATCAATCTACTCAACAGTGGCGAGTTCCCTAGCACTGGCAATCATGATAGCTGGTCTATCTTTTTGGATGTGTTCCAATGGATCATTGCAGTGCAGAATTTGCATCTAG
>A_/_H5N2|CY166645|A/American_green-winged_teal/Wisconsin/11OS3432/2011
ATGAAAATGGAAAGAATAGTGATTGCCCTCGCAATAATCAGCATTGTCAAAGGTGACCAAATTTGCATTGGTTACCATGCAAACAATTCAACAGAGCAGGTTGATACAATCATGGAAAAGAATGTGACGGTCACACATGCTCAGGATATACTGGAGAAAGAGCACAATGGGAAACTTTGCAGTCTTAAAGGAGTGAGGCCCCTCATTCTGAAGGACTGCAGCGTAGCTGGATGGCTTCTTGGAAACCCAATGTGTGATGAATTCCTGAATGTACCAGAATGGTCATACATCGTGGAAAAAGATAATCCAGTCAATGGCCTGTGCTATCCAGGAGACTTCAGCGACTACGAAGAACTGAAGCATTTAATGAGCAGCACAAACCATTTTGAGAAAATTCAGATAATTCCTAGGAGTTCTTGGTCCAATCATGATGCCTCATCAGGAGTGAGTTCGGCATGCCCATACAATGGTAGATCTTCCTTTTTCAGGAATGTAGTTTGGTTGATCAAGAAGAATAATGCGTACCCAACAATAAAGAGGACCTATAACAACACCAATGTAGAAGACCTTTTAATAATATGGGGAATACACCACCCTAATGATGCAGCTGAACAAACAAAACTCTACCAGAACTCGAACACTTATGTGTCTGTAGGAACATCAACACTGAATCAAAGATCAATCCCAGAAATAGCCACTAGACCCAAAGTGAACGGACAAAGTGGAAGAATGGAATTTTTCTGGACAATACTGAAGTCGAACGATGCAATCAGCTTTGAAAGTAACGGGAATTTTATAGCTCCTGAATATGCGTACAAAATTGTCAAGAAAGGAGATTCAGCAATCATGAGAAGTGAATTAGAGTATGGTAACTGTGACACCAAATGTCAGACTCCATTAGGTGCTATAAATTCCAGTATGCCCTTCCACAATGTTCATCCTCTTACCATTGGGGAGTGCCCCAAGTATGTCAAATCGGATAAACTGGTCCTTGCAACAGGACTAAGAAACATACCCCAAAGAGAAACAAGAGGCCTATTTGGTGCAATAGCAGGATTCATAGAGGGAGGATGGCAAGGAATGGTTGACGGGTGGTATGGGTACCATCATAGCAATGAGCAGGGAAGTGGATATGCTGCAGACAAAGAATCTACCCAGAAAGCAATCGATGGAATCACCAACAAAGTAAACTCAATCATTGACAAAATGAACACTCAATTCGAAGCCGTTGGGAAAGAATTCAACAACCTGGAAAGGAGAATAGAAAATTTGAATAAGAAAATGGAGGATGGGTTTTTAGATGTATGGACTTACAATGTAGAACTTCTCGTGCTCATGGAAAACGAAAGAACTCTGGATTTCCATGATTCAAATGTCAAGAACCTATATGATAAGGTCCGACTCCAGCTGAGAGACAATGCAAAAGAATTGGGCAACGGATGCTTCGAATTCTACCACAAGTGTGACAATGAATGCATGGAAAGTGTGAGAAATGGAACGTATGACTATCCGCAATATTCAGAAGAATCAAGACTGAATAGAGAGGAAATAGACGGAGTCAAATTGGAATCAATGGGCACCTATCAGATATTATCAATCTACTCAACAGTGGCGAGTTCCCTAGCACTGGCAATCATGATAGCTGGTCTATCTTTTTGGATGTGTTCCAATGGATCATTGCAGTGCAGAATTTGCATCTAG
>A_/_H5N2|CY166637|A/American_green-winged_teal/Wisconsin/11OS3431/2011
ATGAAAATGGAAAGAATAGTGATTGCCCTCGCAATAATCAGCATTGTCAAAGGTGACCAAATTTGCATTGGTTACCATGCAAACAATTCAACAGAGCAGGTTGATACAATCATGGAAAAGAATGTGACGGTCACACATGCTCAAGATATACTGGAGAAAGAGCACAATGGGAAACTTTGCAGTCTTAAAGGAGTGAGGCCCCTCATTCTGAAGGACTGCAGCGTAGCTGGATGGCTTCTTGGAAACCCAATGTGTGATGAATTCCTGAATGTACCAGAATGGTCATACATCGTGGAAAAAGATAATCCAGTCAATGGCCTGTGCTATCCAGGAGACTTCAGCGACTACGAAGAACTGAAGCATTTAATGAGCAGCACAAACCATTTTGAGAAAATTCAGATAATTCCTAGGAGTTCTTGGTCCAATCATGATGCCTCATCAGGAGTGAGTTCGGCATGCCCATACAATGGTAGATCTTCCTTTTTCAGGAATGTAGTTTGGTTGATCAAGAAGAATAATGCGTACCCAACAATAAAGAGGACCTATAACAACACCAATGTAGAAGACCTTTTAATAATATGGGGAATACACCACCCTAATGATGCAGCTGAACAAACAAAACTCTACCAGAACTCGAACACTTATGTGTCTGTAGGAACATCAACACTGAATCAAAGATCAATCCCAGAAATAGCCACTAGACCCAAAGTGAACGGACAAAGTGGAAGAATGGAATTTTTCTGGACAATACTGAAGTCGAACGATGCAATCAGCTTTGAAAGTAACGGGAATTTTATAGCTCCTGAATATGCGTACAAAATTGTCAAGAAAGGAGATTCAGCAATCATGAGAAGTGAATTAGAGTATGGTAACTGTGACACCAAATGTCAGACTCCATTAGGTGCTATAAATTCCAGTATGCCCTTCCACAATGTTCATCCTCTTACCATTGGGGAGTGCCCCAAGTATGTCAAATCGGATAAACTGGTCCTTGCAACAGGACTAAGAAACATACCCCAAAGAGAAACAAGAGGCCTATTTGGTGCAATAGCAGGATTCATAGAGGGAGGATGGCAAGGAATGGTTGACGGGTGGTATGGGTACCATCATAGCAATGAGCAGGGAAGTGGATATGCTGCAGACAAAGAATCTACCCAGAAAGCAATCGATGGAATCACCAACAAAGTAAACTCAATCATTGACAAAATGAACACTCAATTCGGAGCCGTTGGGAAAGAATTCAACAACCTGGAAAGGAGAATAGAAAATTTGAATAAGAAAATGGAAGATGGGTTTTTAGATGTATGGACTTACAATGCAGAACTTCTCGTGCTCATGGAAAACGAAAGAACTCTGGATTTCCATGATTCAAATGTCAAGAACCTATACGATAAGGTCCGACTCCAGCTGAGAGACAATGCAAAAGAATTGGGCAACGGATGCTTCGAATTCTACCACAAGTGTGACAATGAATGCATGGAAAGTGTGAGAAATGGAACGTATGACTATCCGCAATATTCAGAAGAATCAAGACTGAACAGAGAGGAAATAGAAGGAGTCAAATTGGAATCAATGGGCACCTATCAGATATTATCAATCTACTCAACAGTGGCGAGTTCCCTAGCACTGGCAATCATGATAGCTGGTCTATCTTTTTGGATGTGTTCCAATGGATCATTGCAGTGCAGAATTTGCATCTAG
>A_/_H5N1|CY166736|A/northern_shoveler/Mississippi/11OS5805/2011
ATGAAAATGGAAAGAATAGTGATTGCCCTCGCAATAATCAGCATTGTCAAAGGTGACCAAATTTGCATTGGTTACCATGCAAACAATTCAACAGAGCAGGTTGATACAATCATGGAAAAGAATGTGACGGTCACACATGCTCAGGATATACTGGAGAAAAAGCACAATGGGAAACTTTGCAGTCTTAAAGGAGTTAGACCCCTCATTCTGAAGGATTGCAGCGTAGCTGGATGGCTTCTTGGAAACCCAATGTGTGATGAATTCCTGAATGTACCAGAATGGTCATACATTGTGGAAAAAGACAATCCAGTCAATGGCCTGTGCTATCCAGGAGACTTCAGCAACTACGAAGAACTGAAGCATTTAATGAGCAGCACAAACCATTTTGAGAAAATTCGGATAATCCCTAGGAGTTCTTGGTCCAATCATGATGCCTCATCAGGAGTGAGTTCGGCATGCCCATACAATGGTAGATCTTCCTTTTTCAGGAATGTAGTGTGGTTGATCAAGAAGAATAATGCGTACCCAACAATAAAGAGGACCTATAACAACACCAATGTAGAAGACCTTTTAATAATATGGGGAATACACCACCCTAATGATGCAGCTGAACAGACAAAACTCTACCAGAACTCGAACACTTATGTGTCTGTAGGAACATCAACACTGAATCAGAGGTCAATCCCAGAAATAGCCACTAGACCCAAAGTGAACGGACAAAGTGGAAGAATGGATTTTTTCTGGACAATACTGAAGTCGAACGATGCAATCAGCTTTGAAAGTAACGGGAATTTTATAGCTCCTGAATATGCGTACAAAATTGTTAAGAAAGGAGATTCAGCAATCATGAGAAGTGAATTAGAGTATGGTAACTGTGACACCAAATGTCAGACTCCATTGGGTGCCATAAATTCCAGTATGCCCTTTCACAATGTTCATCCTCTTACCATTGGGGAGTGCCCCAAGTATGTCAAATCGGACAAACTGGTCCTTGCAACAGGACTAAGAAACATACCCCAAAGAGAAACAAGAGGCCTATTTGGTGCAATAGCAGGATTCATAGAAGGAGGATGGCAAGGAATGGTTGACGGATGGTACGGATACCATCATAGCAATGAGCAGGGAAGTGGATATGCTGCAGACAAAGAATCTACCCAGAGAGCAATCGATGGAATCACCAACAAAGTAAACTCAATCATTGACAAAATGAACACTCAATTCGAAGCCGTTGGGAAAGAATTCAACAACCTGGAAAGGAGAATAGAAAATTTGAATAAGAAAATGGAAGATGGGTTTTTAGATGTATGGACTTACAATGCGGAACTTCTCGTGCTCATGGAAAACGAAAGAACTCTGGATTTCCATGATTCAAAAGTCAGGAACCTATACGATAAGGTCCGACTCCAGCTGAGAGACAATGCAAAAGAATTGGGCAACGGATGCTTCGAATTCTATCACAAGTGTGACGATGAATGCATGGAAAGTGTGAGAAATGGAACGTATGACTATCCGCAATATTCAGAAGAATCAAGACTGAACAGAGAGGAAATAGACGGAGTCAAATTGGAATCAATGGGCACCTATCAGATATTATCAATCTACTCAACAGTGGCGAGTTCCCTAGCACTGGCAATCATGATAGCTGGTCTATCTTTTTGGATGTGTTCCAATGGATCATTGCAGTGCAGAATTTGCATCTAG
>A_/_H5N3|CY166752|A/gadwall/Mississippi/11OS5840/2011
ATGAAAATGGAAAGAATAGTGATTGCCCTCGCAATAATCAGCATTGTCAAAGGTGACCAAATTTGCATTGGTTACCATGCAAACAATTCAACAGAACAGGTTGATACAATCATGGAAAAGAATGTGACGGTCACACATGCTCAGGATATACTGGAGAAAAAGCACAATGGGAAACTTTGCAGTCTTAAAGGAGTGAGGCCCCTCATTCTGAAGGATTGCAGCGTAGCTGGATGGCTTCTTGGAAACCCAATGTGTGATGAATTCCTGAATGTACCAGAATGGTCATACATCGTGGAAAAAGACAATCCAGTCAATGGCCTGTGCTATCCAGGAGACTTCAGCGACTACGAAGAACTGAAGCATTTAATGAGCAGCACAAACCATTTTGAGAAAATTCGGATAATCCCTAGGAGTTCTTGGTCCAATCATGATGCCTCATCAGGAGTGAGTTCGGCATGCCCATACAATGGTAGATCTTCCTTTTTCAGGAATGTAGTGTGGTTGATCAAGAAGAATAATGCGTACCCAACAATAAAGAGGACCTATAACAACACCAATGTAGAAGACCTTTTAATAATATGGGGAATACACCACCCTAATGATGCAGCTGAACAGACAAAACTCTACCAGAACTCGAACACTTATGTGTCTGTAGGAACATCAACACTGAATCAGAGATCAATCCCAGAAATAGCCACTAGACCCAAAGTGAATGGACAAAGTGGAAGAATGGATTTTTTCTGGACAATACTGAAGTCGAACGATGCAATCAGCTTTGAAAGTAACGGGAATTTTATAGCTCCTGAATATGCGTACAAAATTGTTAAGAAAGGAGATTCAGCAATCATGAAAAGTGAATTAGAGTATGGTAACTGTGACACCAAATGTCAGACTCCATTGGGTGCCATAAATTCCAGTATGCCCTTCCACAATGTTCATCCTCTTACCATTGGGGAGTGCCCCAAGTATGTCAAATCGGACAAACTGGTCCTTGCAACAGGACTGAGAAACATACCCCAAAGAGAAACAAGAGGCCTATTTGGTGCAATAGCAGGATTCATAGAAGGAGGATGGCAAGGAATGGTTGATGGATGGTACGGATACCATCATAGCAATGAGCAGGGAAGTGGATATGCTGCAGACAAAGAATCTACCCAGAAAGCAATCGATGGAATCACCAACAAAGTAAACTCAATCATTGACAAAATGAACACTCAATTTGAAGCCGTTGGGAAAGAATTCAACAACCTGGAAAGGAGAATAGAAAATTTGAATAAGAAAATGGAAGATGGGTTTTTAGATGTATGGACTTACAATGTGGAACTTCTCGTGCTCATGGAAAACGAAAGAACTCTGGATTTCCATGATTCAAATGTCAGGAACCTATACGATAAGGTCCGACTCCAGCTGAGAGACAATGCAAAAGAATTGGGCAATGGATGCTTCGAATTCTATCACAAGTGTGACGATGAATGCATGGAAAGTGTGAGAAATGGAACGTATGACTATCCGCAATATTCAGAAGAATCAAGACTGAACAGAGAGGAAATAGACGGAGTCAAATTGGAATCAATGGGCACCTATCAGATATTATCAATCTACTCAACAGTGGCGAGTTCCCTAGCACTGGCAATCATGATAGCTGGTCTATCTTTTTGGATGTGTTCCAATGGATCATTGCAGTGCAGAATTTGCATCTAG
>A_/_H5N3|CY166824|A/American_widgeon/Mississippi/11OS6097/2011
ATGAAAATGGAAAGAATAGTGATTGCCCTCGCAATAATCAGCATTGTCAAAGGTGACCAAATTTGCATTGGTTACCATGCAAACAATTCAACAGAACAGGTTGATACAATCATGGAAAAGAATGTGACGGTCACACATGCTCAGGATATACTGGAGAAAAAGCACAATGGGAAACTTTGCAGTCTTAAAGGAGTGAGGCCCCTCATTCTGAAGGATTGCAGCGTAGCTGGATGGCTTCTTGGAAACCCAATGTGTGATGAATTCCTGAATGTACCAGAATGGTCATACATCGTGGAAAAAGACAATCCAGTCAATGGCCTGTGCTATCCAGGAGACTTCAGCGACTACGAAGAACTGAAGCATTTAATGAGCAGCACAAACCATTTTGAGAAAATTCGGATAATCCCTAGGAGTTCTTGGTCCAATCATGATGCCTCATCAGGAGTGAGTTCGGCATGCCCATACAATGGTAGATCTTCCTTTTTCAGGAATGTAGTGTGGTTGATCAAGAAGAATAATGCGTACCCAACAATAAAGAGGACCTATAACAACACCAATGTAGAAGACCTTTTAATAATATGGGGAATACACCACCCTAATGATGCAGCTGAACAGACAAAACTCTACCAGAACTCGAACACTTATGTGTCTGTAGGAACATCAACACTGAATCAGAGATCAATCCCAGAAATAGCCACTAGACCCAAAGTGAATGGACAAAGTGGAAGAATGGATTTTTTCTGGACAATACTGAAGTCGAACGATGCAATCAGCTTTGAAAGTAACGGGAATTTTATAGCTCCTGAATATGCGTACAAAATTGTTAAGAAAGGAAATTCAGCAATCATGAAAAGTGAATTAGAGTATGGTAACTGTGACACCAAATGTCAGACTCCATTGGGTGCCATAAATTCCAATATGCCCTTCCACAATGTTCATCCTCTTACCATTGGGGAGTGCCCCAAGTATGTCAAATCGGACAAACTGGTCCTTGCAACAGGACTAAGAAACATACCCCAAAGAGAAACAAGAGGCCTATTTGGTGCAATAGCAGGATTCATAGAAGGAGGATGGCAAGGAATGGTTGATGGATGGTACGGATACCATCATAGCAATGAGCAGGGAAGTGGATATGCTGCAGACAAAGAATCTACCCAGAAAGCAATCGATGGAATCACCAACAAAGTAAACTCAATCATTGACAAAATGAACACTCAATTCGAAGCCGTTGGGAAAGAATTCAACAACCTGGAAAGGAGAATAGAAAATTTGAATAAGAAAATGGAAGATGGGTTTTTAGATGTATGGACTTACAATGCGGAACTTCTCGTGCTCATGGAAAACGAAAGAACTCTGGATTTCCATGATTCAAATGTCAGGAACCTATACGATAAGGTCCGACTCCAGCTGAGAGACAATGCAAAAGAATTGGGCAATGGATGCTTCGAATTCTATCACAAGTGTGACGATGAATGCATGGAAAGTGTGAGAAATGGAACGTATGACTATCCGCAATATTCAGAAGAATCAAGACTGAACAGAGAGGAAATAGACGGAGTCAAATTGGAATCAATGGGAACCTATCAGATATTATCAATCTACTCAACAGTGGCGAGTTCCCTAGCACTGGCAATCATGATAGCTGGTCTATCTTTTTGGATGTGTTCCAATGGATCATTGCAGTGCAGAATTTGCATCTAG
>A_/_H5N2|CY166923|A/mallard/Missouri/11OS4987/2011
ATGAAAATGGAAAGAATAGTGATTGCCCTCGCAATAATCAGCATTGTCAAAGGTGACCAAATTTGCATTGGTTATCATGCAAACAATTCAACAGAGCAGGTTGATACAATCATGGAAAAGAATGTGACGGTCACACATGCTCAGGATATACTGGAAAAAGAGCACAATGGGAAACTTTGCAGTCTTAAAGGAGTGAGGCCCCTCATTCTGAAGGATTGCAGTGTAGCTGGATGGCTTCTTGGAAACCCAATGTGTGATGAATTCCTGAATGTACCAGAATGGTCATACATCGTGGAAAAAGATAATCCAGTCAATGGCCTGTGCTATCCAGGAGACTTCAGCGACTACGAAGAGCTGAAGCATTTAATGAGCAGCACAAACCATTTTGAGAAAATTCAGATAATCCCTAGGAGTTCTTGGTCCAATCATGACGCCTCATCAGGAGTGAGTTCGGCATGCCCATACAATGGTAGATCTTCCTTTTTCAGGAATGTAGTGTGGTTGATCAAGAAGAATAATGCGTACCCAACAATAAAGAGGACCTATAACAACACCAATGTAGAAGATCTTTTAATAATATGGGGAATACACCACCCTAATGATGCAGCTGAACAAACAAAACTCTACCAGAACTCGAACACTTATGTGTCTGTAGGAACATCAACACTGAACCAGAGATCAATCCCAGAAATAGCCACTAGACCCAAAGTGAACGGACAAAGTGGAAGAATGGAATTTTTCTGGACAATACTGAAGTCGAACGATGCAATCAGCTTTGAAAGTAATGGGAACTTTATAGCTCCTGAATATGCGTACAAAATTGTCAAGAAAGGAGATTCAGCAATCATGAGAAGTGAATTGGAGTATGGTAACTGTGACACCAAATGTCAAACTCCATTGGGTGCTATAAATTCCAGTATGCCCTTCCACAATGTTCATCCTCTTACCATTGGGGAGTGCCCCAAGTATGTCAAATCGGACAAACTGGTCCTTGCAACAGGACTAAGAAACGTACCCCAAAGAGAAACAAGAGGCCTATTTGGTGCAATAGCAGGATTCATAGAAGGAGGATGGCAAGGAATGGTTGACGGGTGGTACGGATACCATCATAGCAATGAGCAGGGAAGTGGATATGCTGCAGACAAAGAATCCACCCAGAAAGCAATCGATGGGATCACCAATAAAGTAAACTCAATCATTGACAAAATGAACACTCAATTTGAAGCCGTTGGGAAAGAATTCAAAAACCTAGAAAGGAGAATAGAAAATTTGAATAAGAAAATGGAAGATGGGTTTTTAGATGTATGGACTTACAATGCAGAACTTCTCGTGCTCATGGAAAACGAAAGAACTCTGGATTTCCATGATTCAAATGTCAAGAACCTATACGATAAGGTCCGACTCCAGCTGAGAGACAATGCAAAAGAATTGGGCAACGGATGCTTCGAATTCTACCACAAGTGTGACAATGAATGCATGGAAAGTGTGAGAAATGGAACGTATGACTATCCGCAATATTCAGAAGAATCAAGACTGAACAGAGAGGAAATAGACGGAGTCAAATTGGAATCAATGGGCACCTACCAGATATTATCAATCTACTCAACAGTGGCGAGTTCCCTAGCACTGGCAATCATGATAGCTGGTCTATCTTTTTGGATGTGCTCCAATGGATCATTGCAGTGCAGAATTTGCATCTAG
>A_/_H5N3|CY167046|A/northern_pintail/Illinois/11OS4796/2011
ATGAAAATGGAAAGAATAGTGATTGCCCTCGCAATAATCAGCATTGTCAAAGGTGACCAAATTTGCATTGGTTACCATGCAAACAATTCAACAGAGCAGGTTGATACAATCATGGAAAAGAATGTGACGGTCACACATGCTCAGGATATACTGGAGAAAAAGCACAATGGGAAACTTTGCAGTCTTAAAGGAGTGAGGCCCCTCATTCTGAAGGATTGCAGCGTAGCTGGATGGCTTCTTGGAAACCCAATGTGTGATGAATTCCTGAATGTACCAGAATGGTCATACATCGTGGAAAAAGACAATCCAGTCAATGGCCTGTGCTATCCAGGAGACTTCAGCGACTACGAAGAACTGAAGCATTTAATGAGCAACACAAACCATTTTGAGAAAATTCAGATAATCCCTAGGAGTTCTTGGTCCAATCATGATGCCTCATCAGGAGTGAGTTCGGCATGCCCATACAATGGTAGATCTTCCTTTTTCAGGAATGTAGTGTGGTTGATCAAGAAGAATAATGCGTACCCAACAATAAAGAGGACCTATAACAACACCAATGTAGAAGACCTTTTAATAATATGGGGAATACACCACCCTAATGATGCAGCTGAACAGACAAAACTCTACCAGAACTCGAACACTTATGTGTCTGTAGGAACATCAACACTGAATCAGAGATCAATCCCAGAAATAGCCACTAGACCCAAAGTGAACGGACAAAGTGGAAGAATGGATTTTTTCTGGACAATACTGAAGTCGAACGATGCAATCAGCTTTGAAAGTAACGGGAATTTTATAGCTCCTGAATATGCGTACAAAATTGTTAAGAAAGGAGATTCAGCAATCATGAGAAGTGAATTAGAGTATGGTAACTGTGACACCAAATGTCAGACTCCATTGGGTGCCATAAATTCCAGTATGCCCTTCCACAATGTTCATCCTCTTACCATTGGGGAGTGCCCCAAGTATGTCAAATCGGACAAACTGGTCCTTGCAACAGGACTAAGAAACATACCCCAAAGAGAAACAAGAGGCCTATTTGGTGCAATAGCAGGATTCATAGAAGGAGGATGGCAAGGAATGGTTGACGGATGGTACGGATACCATCATAGCAATGAGCAGGGAAGTGGATATGCTGCAGACAAAGAATCTACCCAGAAAGCAATCGATGGAATCACCAACAAAGTAAACTCAATCATTGACAAAATGAACACTCAATTCGAAGCCGTTGGGAAAGAATTCAACAACCTGGAAAGGAGAATAGAAAATTTGAATAAGAAAATGGAAGATGGGTTTTTAGATGTATGGACTTACAATGCGGAACTTCTCGTGCTCATGGAAAACGAAAGAACTCTGGATTTCCATGATTCAAATGTCAGGAACCTATACGATAAGGTCCGACTCCAGCTGAGAGACAATGCAAAAGAATTGGGCAACGGATGCTTCGAATTCTATCACAAGTGTGACGATGAATGCATGGAAAGTGTGAGAAATGGAACGTATGACTATCCGCAATATTCAGAAGAATCAAGACTGAACAGAGAGGAAATAGACGGAGTCAAATTGGAATCAATGGGCACCTATCAGATATTATCAATCTACTCAACAGTGGCGAGTTCCCTAGCACTGGCAATCATGATAGCTGGTCTATCTTTTTGGATGTGTTCCAATGGATCATTGCAGTGCAGAATTTGCATCTAG
>A_/_H5N2|KC790061|A/goose/MB/428/2006
ATGAAAATGGAAAGAATAGTGATTGCCCTCGCAATAATCAGCATTGTCAAAGGTGACCAAATTTGCATTGGTTACCATGCAAACAATTCAACAGAGCAGGTTGATACAATCATGGAAAAGAATGTGACGATCACACATGCTCAGGATATACTGGAAAAAGAGCACAATGGGAAACTTTGCAGTCTTAAAGGAGTGAGGCCCCTCATTCTGAAGGATTGCAGTGTAGCTGGATGGCTTCTTGGAAACCCAATGTGTGATGAATTCCTGAATGTACCAGAATGGTCATACATCGTGGAAAAAGATAATCCAGTCAATGGCCTGTGCTATCCAGGAGACTTCAGCGACTACGAAGAACTGAAGCATTTAATGGGCAGCACAAACCATTTTGAGAAAATTCAGATAATCCCTAGGAGTTCTTGGTCCAATCATGATGCCTCATCAGGAGTGAGTTCGGCATGCCCATACAATGGTAGATCTTCCTTTTTCAGGAATGTAGTGTGGTTGATCAAGAAGAATAATGCGTACCCAACAATAAAGAGGACCTATAACAACACCAATGTAGAAGACCTTTTAATAATATGGGGAATACACCACCCTAATGATGCAGCTGAACAAACAAAACTCTACCAGAACTCGAACACTTATGTGTCTGTAGGAACATCAACACTGAACCAGAGATCAATCCCAGAAATAGCCACTAGACCCAAAGTGAACGGACAAAGTGGAAGAATGGAATTTTTCTGGACAATACTGAAGTCGAACGATGCAATCAGCTTTGAGAGTAATGGGAATTTTATAGCTCCTGAATATGCGTACAAAATTGTCAAGAAAGGGGATTCAGCAATCATGAGAAGTGAATTGGAGTATGGTAACTGTGACACCAAATGTCAGACTCCATTGGGTGCTATAAATTCCAGTATGCCCTTCCACAATGTTCATCCTCTTACCATTGGGGAGTGCCCCAAGTATGTCAAATCGGACAAACTGGTCCTTGCAGCAGGACTAAGAAACGTACCCCAAAGAGAAACAAGAGGCCTATTTGGTGCAATAGCAGGATTCATAGAAGGAGGATGGCAAGGAATGGTTGACGGGTGGTACGGATACCATCATAGCAATGAGCAGGGAAGTGGATATGCTGCAGACAAAGAATCTACCCAGAAAGCAATCGATGGGATCACCAATAAAGTAAACTCAATCATTGACAAAATGAACACTCAATTCGAAGCCGTTGGGAAAGAATTCAACAACCTAGAAAGGAGAATAGAAAATTTGAATAAGAAAATGGAAGATGGGTTTTTAGATGTATGGACTTACAATGCAGAACTTCTCGTGCTCATGGAAAACGAAAGAACTCTGGATTTCCATGATTCAAATGTCAAGAACCTATACGATAAGGTCCGACTCCAGCTGAGGGACAATGCAAAAGAATTGGGCAACGGATGCTTCGAATTCTACCACAAGTGTGACAATGAATGCATGGAAAGTGTGAGAAATGGAACGTATGACTATCCGCAATATTCAGAAGAATCAAGACTGAACAGAGAGGAAATAGACGGAGTCAAATTGGAATCAATGGGCACCTATCAGATATTATCAATCTACTCAACAGTGGCGAGTTCCCTAGCACTGGCAATCATGATAGCTGGTCTATCTTTTTGGATGTGCTCCAATGGATCATTGCAGTGCAGAATTTGCATCTAG
>A_/_H5N1|CY144747|A/ruddy_turnstone/New_Jersey/AI07-699/2007
ATGAAAATGGAAAAAATAGTGATTGCCCTCGCAATAATCAGCATTGTCAAAGGTGACCAAATCTGCATTGGTTATCATGCAAACAATTCAACAGAGCAGGTTGATACAATCATGGAAAAGAATGTGACGGTCACACATGCTCAGGATATACTGGAAAAAGAACACAATGGGAAACTTTGCAGTCTTAAAGGAGTGAGGCCCCTCATTCTGAAGGATTGCAGTGTAGCTGGATGGCTTCTTGGAAACCCAATGTGTGATGAATTCCTGAATGTACCAGAATGGTCATACATCGTGGAAAAAGATAATCCAGTCAATGGCCTGTGCTATCCAGGAGACTTCAGCGATTACGAAGAACTGAAGCATGTAATGAGCAGCACAAACCATTTTGAGAAAATTCGGATAATCCCTAGGAGTTCTTGGTCCAATCATGATGCCTCATCAGGAGTGAGTTCGGCATGCCCATACCATGGTAGATCTTCCTTTTTCAGGAATGTAGTGTGGTTGATCAAGAAGAATAATGCGTACCCAACAATAAAGAGTACCTATAACAACACCAATGTAGAAGACCTTTTAATAATATGGGGAATACACCACCCTAATGATGCAGCTGAACAAACAAATCTCTACCAGAACTCGAACACTTATGTGTCTGTAGGAACATCAACACTGAACCAGAGATCAATCCCAGAAATAGCCACTAGACCCAAAGTGAACGGACAAAGTGGAAGAATGGAATTTTTCTGGACAATACTGAAGTCGAACGATGCAATCAGCTTTGAAAGTAATGGGAATTTTATAGCTCCTGAATATGCATACAAAATTGTCAAGAAAGGAGATTCAGCAATCATGAGAAGTGAATTGGAGTATGGTAACTGTGACACCAAATGTCAGACTCCATTGGGTGCTATAAATTCCAGTATGCCCTTCCACAATGTTCATCCTCTTACCATTGGAGAGTGCCCCAAGTATGTCAAGTCGGACAAACTGGTTCTTGCAACAGGACTAAGAAATGTACCCCAAAGAGAAACAAGAGGCCTATTTGGTGCAATAGCAGGATTCATAGAAGGAGGATGGCAAGGAATGGTTGACGGGTGGTACGGATACCATCATAGCAATGAGCAGGGAAGTGGATATGCTGCAGACAAAGAATCTACCCAGAAAGCAATCGATGGGATCACCAATAAAGTAAACTCAATCATTGACAAAATGAACACTCAATTCGAAGCCGTTGGGAAAGAATTCAACAACCTAGAAAGGAGAATAGAAAATTTGAATAAGAAAATGGAAGATGGGTTTTTAGATGTATGGACTTACAATGCAGAACTTCTAGTGCTCATGGAAAACGAAAGAACTCTGGATTTCCATGATTCAAATGTTAAGAACCTATACGATAAGGTCCGACTCCAGCTGAGAGACAATGCAAAAGAATTGGGCAACGGATGCTTTGAATTCTACCACAAGTGTGACAATGAATGCATGGAAAGTGTGAGAAATGGAACGTATGACTATCCGCAATATTCAGAAGAATCAAGACTGAACAGAGAGGAAATAGACGGAGTCAAATTGGAATCAATGGGCACCTATCAGATATTATCAATCTACTCAACAGTGGCGAGTTCCCTAGCACTGGCAATCATGATAGCTGGTCTATCTTTTTGGATGTGCTCCAATGGATCATTGCAGTGCAGAATTTGCATCTAG
>A_/_H5N1|CY144739|A/ruddy_turnstone/New_Jersey/AI07-69/2007
ATGAAAATGGAAAAAATAGTGATTGCCCTCGCAATAATCAGCATTGTCAAAGGTGACCAAATCTGCATTGGTTATCATGCAAACAATTCAACAGAGCAGGTTGATACAGTCATGGAAAAGAATGTGACGGTCACACATGCTAAGGATATACTGGAAAAAGAACACAATGGGAAACTTTGCAGTCTTAAAGGAGTGAGGCCCCTCATTCTGAAGGATTGCAGTGTAGCTGGATGGCTTCTTGGAAACCCAATGTGTGATGAATTCCTGAATGTACCAGAATGGTCATACATCGTGGAAAAAGATAATCCAGTCAATGGCCTGTGCTATCCAGGAGACTTCAGCGATTACGAAGAACTGAAGCATTTAATGAGCAGCACAAACCATTTTGAGAAAATTCGGATAATCCCTAGGACTTCTTGGTCCAATCATGATGCCTCATCAGGAGTGAGTTCGGCATGCCCATACAATGGTAGACCTTCCTTTTTCAGGAATGTAGTGTGGTTGATCAAGAAGAATAATGCGTACCCAACAATAAAGAGTACCTATAACAACACCAATGTAGAAGACCTTTTAATAATATGGGGAATACACCACCCTAATGATGCAGCTGAACAAACAAATCTCTACCAGAACTCGAACACTTATGTGTCTGTAGGAACATCAACACTGAACCAGAGATCAATCCCAGAAATAGCCACTAGACCCAAAGTGAACGGACAAAGTGGAAGAATGGAATTTTTCTGGACAATACTGAAGTCGAACGATGCAATCAGCTTTGAAAGTAATGGGAATTTTATAGCTCCTGAATATGCATACAAAATTGTCAAGAAAGGAGATTCAGCAATCATGAGAAGTGAATTGGAGTATGGTAACTGTGACACCAAATGTCAGACTCCATTGGGTGCTATAAATTCCAGTATGCCCTTCCACAATGTTCATCCTCTTACCATTGGAGAGTGCCCCAAGTATGTCAAATCGGACAAACTGGTTCTTGCAACAGGACTAAGAAATGTACCCCAAAGAGAAACAAGAGGCCTATTTGGTGCAATAGCAGGATTCATAGAAGGAGGATGGCAAGGAATGGTTGACGGGTGGTACGGATACCATCATAGCAATGAGCAGGGAAGTGGATATGCTGCAGACAAAGAATCTACCCAGAAAGCAATCGATGGGATCACCAATAAAGTAAACTCAATCATTGACAAAATGAACAATCAATTCGAAGCCGTCGGGAAAGAATTCAACAACCTAGAAAGGAGAATAGAAAATTTGAATAAGAAAATGGAAGATGGGTTTTTAGATGTATGGACTTACAATGCAGAACTTCTAGTGCTCATGGAAAACGAAAGAACTCTGGATTTCCATGATTCAAATGTTAAGAACCTATACGATAAGGTCCGACTCCAGCTGAGAGACAATGCAAAAGAATTGGGCAACGGATGCTTTGAATTCTACCACAAGTGTGACAATGAATGCATGGAAAGTGTGAGAAATGGAACGTATGACTATCCGCAATATTCAGAAGAATCAAGACTGAACAGAGAGGAAATAGACGGAGTCAAATTGGAATCAATGGGCACCTATCAGATATTATCAATCTACTCAACAGTGGCGAGTTCCCTAGCACTGGCAATCATGATAGCTGGTCTATCTTTTTGGATGTGCTCCAATGGATCATTGCAGTGCAGAATTTGCATCTAG
>A_/_H5N2|CY139327|A/American_black_duck/New_Brunswick/00867/2010
ATGAAAATGGAAAGAATAGTGATTGCCCTCGCAATAATCAGCATTGTCAAAGGTGACCAAATTTGCATTGGTTACCATGCAAACAATTCAACAGAGCAGGTTGATACAATCATGGAAAAGAATGTGACGGTCACACATGCTCAGGATATACTGGAGAAAGAGCACAATGGGAAACTTTGCAGTCTTAAAGGAGTGAGGCCCCTCATTCTGAAGGACTGCAGCGTAGCTGGATGGCTTCTTGGAAACCCAATGTGTGATGAATTCCTGAATGTACCAGAATGGTCATACATCGTGGAAAAAGATAATCCAGTCAATGGCCTGTGCTATCCAGGAGACTTCAGCGACTACGAAGAACTGAAGCATTTAATGAGCAGCACAAACCATTTTGAGAAAATTCAGATAATCCCTAGGAGTTCTTGGTCCAATCATGATGCCTCATCAGGAGTGAGTTCGGCATGCCCATACAATGGTAGATCTTCCTTTTTCAGGAATGTAGTGTGGTTGATCAAGAAGAATAATGCGTACCCAACAATAAAGAGGACCTATAACAACACCAATGTAGAAGACCTTTTAATAATATGGGGAATACACCACCCTAATGATGCAGCGGAACAAACAAAACTCTACCAGAACTCGAACACTTATGTGTCTGTAGGAACATCAACACTGAATCAGAGATCAATCCCAGAAATAGCCACTAGACCCAAAGTGAACGGACAAAGTGGAAGAATGGAATTTTTCTGGACAATACTGAAGTCAAACGATGCAATCAGCTTTGAAAGTAACGGGAATTTTATAGCTCCTGAATATGCGTACAAAATTGTCAAGAAAGGAGATTCAGCAATCATGAGAAGTGAATTAGAGTATGGTAACTGTGACACCAAATGTCAGACTCCATTGGGTGCTATAAATTCCAGTATGCCCTTCCACAATGTTCATCCTCTTACCATTGGGGAGTGCCCCAAGTATGTCAAATCGGATAAACTGGTCCTTGCAACAGGACTAAGAAACATACCCCAAAGAGAAACAAGAGGCCTATTTGGTGCAATAGCAGGATTCATAGAAGGAGGATGGCAAGGAATGGTTGACGGGTGGTATGGGTACCATCATAGCAATGAGCAGGGAAGTGGATATGCTGCAGACAAAGAATCTACCCAGAAAGCAATCGATGGAATCACCAACAAAGTAAACTCAATCATTGACAAAATGAACACTCAATTCGGAGCCGTTGGGAAAGAATTCAACAACCTGGAAAGGAGAATAGAAAATTTGAATAAGAAAATGGAAGATGGGTTTTTAGATGTATGGACTTACAATGCAGAACTTCTCGTGCTCATGGAAAACGAAAGAACTCTGGATTTCCATGATTCAAATGTCAAGAACCTATACGATAAGGTCCGACTCCAGCTGAGAGACAATGCAAAAGAATTGGGCAACGGATGCTTCGAATTCTACCACAAGTGTGACAATGAATGCATGGAAAGTGTGAGAAATGGAACGTATGACTATCCGCAATATTCAGAAGAATCAAGACTGAACAGAGAGGAAATAGACGGAGTCAAATTGGAATCAATGGGCACCTATCAGATATTATCAATCTACTCAACAGTGGCGAGTTCCCTAGCACTGGCAATCATGATAGCTGGTCTATCTTTTTGGATGTGTTCCAATGGATCATTGCAGTGCAGAATTTGCATCTAG
>A_/_H5N2|CY138312|A/blue-winged_teal/New_Brunswick/00288/2010
ATGAAAATGGAAAGAATAGTGATTGCCCTCGCAATAATCAGCATTGTCAAAGGTGACCAAATTTGCATTGGTTACCATGCAAACAATTCAACAGAGCAGGTTGATACAATCATGGAAAAGAATGTGACGGTCACACATGCTCAGGATATACTGGAGAAAGAGCACAATGGGAAACTTTGCAGTCTTAAAGGAGTGAGGCCCCTCATTCTGAAGGACTGCAGCGTAGCTGGATGGCTTCTTGGAAACCCAATGTGTGATGAATTCCTGAATGTACCAGAATGGTCATACATCGTGGAAAAAGATAATCCAGTCAATGGCCTGTGCTATCCAGGAGACTTCAGCGACTACGAAGAACTGAAGCATTTAATGAGCTGCACAAACCATTTTGAGAAAATTCAGATAATCCCTAGGAGTTCTTGGTCCAATCATGATGCCTCATCAGGAGTGAGTTCGGCATGCCCATACAATGGTAGATCTTCCTTTTTCAGGAATGTAGTGTGGTTGATCAAGAAGAATAATGCGTACCCAACAATAAAGAGGACCTATAACAACACCAATGTAGAAGACCTTTTAATAATATGGGGAATACACCACCCTAATGATGCAGCTGAACAAACAAAACTCTACCAGAACTCGAACACTTATGTGTCTGTAGGAACATCAACACTGAATCAGAGATCAATCCCAGAAATAGCCACTAGACCCAAAGTGAACGGACAAAGTGGAAGAATGGAATTTTTCTGGACAATACTGAAGTCGAACGATGCAATCAGCTTTGAAAGTAACGGGAATTTTATAGCTCCTGAATATGCGTACAAAATTGTCAAGAAAGGAGATTCAGCAATCATGAGAAGTGAATTAGAGTATGGTAACTGTGACACCAAATGTCAGACTCCATTGGGTGCTATAAATTCCAGTATGCCCTTCCACAATGTTCATCCCCTTACCATTGGGGAGTGCCCCAAGTATGTCAAATCGGATAAACTGGTCCTTGCAACAGGACTAAGAAACATACCCCAAAGAGAAACAAGAGGTCTATTTGGTGCAATAGCAGGATTCATAGAAGGAGGATGGCAAGGAATGGTTGACGGGTGGTATGGGTACCATCATAGCAATGAGCAGGGAAGTGGATATGCTGCAGACAAAGAATCTACCCAGAAAGCAATCGATGGAATCACCAACAAAGTAAACTCAATCATTGACAAAATGAACACTCAATTCGAAGCCGTTGGGAAAGAATTCAACAACCTGGAAAGGAGAATAGAAAATTTGAATAAGAAAATGGAAGATGGGTTTTTAGATGTATGGACTTACAATGCAGAACTTCTCGTGCTCATGGAAAACGAAAGAACTCTGGATTTCCATGATTCAAATGTCAAGAACCTATACGATAAGGTCCGACTCCAGCTGAGAGACAATGCAAAAGAATTGGGCAACGGATGCTTCGAATTCTACCACAAGTGTGACAATGAATGCATGGAAAGTGTGAGAAATGGAACGTATGACTATCCGCAATATTCAGAAGAATCAAGACTGAACAGAGAGGAAATAGACGGAGTCAAATTGGAATCAATGGGCACCTATCAGATATTATCAATCTACTCAACAGTGGCGAGTTCCCTAGCACTGGCAATCATGATAGCTGGTCTATCTTTTTGGATGTGTTCCAATGGATCATTGCAGTGCAGAATTTGCATCTAG
>A_/_H5N2|CY206260|A/mallard/Minnesota/AI12-4031/2012
ATGAAAATGGAAAGAATAGTGATTGCCCTCGCAATAATCAGCATTGTCAAAGGTGACCAAATTTGCATTGGTTATCATGCAAACAATTCAACAGAGCAGGTTGATACAATCATGGAAAAGAATGTGACGGTCACACATGCTCAGGATATACTGGAAAAAGAGCACAATGGGAAACTTTGCAGTCTTAAAGGAGTGAGGCCTCTCATTCTGAAGGATTGCAGTGTAGCTGGATGGCTTCTTGGAAACCCAATGTGTGATGAATTCCTGAATGTACCAGAATGGTCATACATCGTGGAAAAAGATAATCCAGTCAATGGCCTGTGCTATCCAGGAGACTTCAGCGACTACGAAGAGCTGAAGCATTTAATGAGCAGCACAAACCATTTTGAGAAAATTCAGATAATCCCTAGGAGTTCTTGGTCCAATCATGACGCCTCATCAGGAGTGAGTTCGGCATGCCCATACAATGGTAGATCTTCCTTTTTCAGGAATGTAGTGTGGTTGATCAAGAAGAATAATGCGTACCCAACAATAAAGAGGACCTATAACAACACCAATGTAGAAGATCTTTTAATAATATGGGGAATACACCACCCTAATGATGCAGCTGAACAAACAAAACTCTACCAGAACTCGAACACTTATGTGTCTGTAGGAACATCAACACTGAACCAGAGATCAATCCCAGAAATAGCCACTAGACCCAAAGTGAACGGACAAAGTGGAAGAATGGAATTTTTCTGGACAATACTGAAGTCGAACGATGCAATCAGCTTTGAAAGTAATGGGAACTTTATAGCTCCTGAATATGCGTACAAAATTGTCAAGAAAGGAGATTCAGCAATCATGAGAAGTGAATTGGAGTATGGTAACTGTGACACCAAATGTCAAACTCCATTGGGTGCTATAAATTCCAGTATGCCCTTCCACAATGTTCATCCTCTTACCATTGGGGAGTGCCCCAAGTATGTCAAATCGGACAAACTGGTCCTTGCAACAGGACTAAGAAACGTACCCCAAAGAGAAACAAGAGGCCTATTTGGTGCAATAGCAGGATTCATAGAAGGAGGATGGCAAGGAATGGTTGACGGGTGGTACGGATACCATCATAGCAATGAGCAGGGAAGTGGATATGCTGCAGACAAAGAATCCACCCAGAAAGCAATCGATGGGATCACCAATAAAGTAAACTCAATCATTGACAAAATGAACACTCAATTTGAAACCGTTGGGAAAGAATTCAACAACCTAGAAAGGAGAATAGAAAATTTAAATAAGAAAATGGAAGATGGGTTTTTAGATGTATGGACTTACAATGCAGAACTTCTCGTGCTCATGGAAAACGAAAGAACTCTGGATTTCCATGATTCAAATGTCAAGAACCTATACGATAAGGTCCGACTCCAGCTGAGAGACAATGCAAAAGAATTGGGCAACGGATGCTTCGAATTCTACCACAAGTGTGACAATGAATGCATGGAAAGTGTGAGAAATGGAACGTATAACTATCCGCAATATTCAGAAGAATCAAGACTGAACAGAGAGGAAATAGACGGAGTCAAATTGGAATCAATGGGCACCTACCAGATATTATCAATCTACTCAACAGTGGCGAGTTCCCTAGCACTGGCAATCATGATAGCTGGTCTATCTTTTTGGATGTGCTCCAATGGATCATTGCAGTGCAGAATTTGCATCTAG
>A_/_H5N2|CY206179|A/mallard/Minnesota/AI11-4897/2011
ATGAAAATGGAAAGAATAGTGATTGCCCTCGCAATAATCAGCATTGTCAAAGGTGACCAAATTTGCATTGGTTACCATGCAAACAATTCAACAGAGCAGGTTGATACAATCATGGAAAAGAATGTGACGGTCACACATGCTCAGGATATACTGGAGAAAGAGCACAATGGGAAACTTTGCAGTCTTAAAGGAGTGAGGCCCCTCATTCTGAAGGACTGCAGCGTAGCTGGATGGCTTCTTGGAAACCCAATGTGTGATGAATTCCTGAATGTACCAGAATGGTCATACATCGTGGAAAAAGATAATCCAGTCAATGGCCTGTGCTATCCAGGAGACTTCAGCGACTACGAAGAACTGAAGCATTTAATGAGCAGCACAAACCATTTTGAGAAAATTCAGATAATTCCTAGGAGTTCTTGGTCCAATCATGATGCCTCATCAGGAGTGAGTTCGGCATGCCCATACAATGGTAGATCTTCCTTTTTCAGGAATGTAGTTTGGTTGATCAAGAAGAATAATGCGTACCCAACAATAAAGAGGACCTATAACAACACCAATGTAGAAGACCTTTTAATAATATGGGGAATACACCACCCTAATGATGCAGCTGAACAAACAAAACTCTACCAGAACTCGAACACTTATGTGTCTGTAGGAACATCAACACTGAATCAAAGATCAATCCCAGAAATAGCCACTAGACCCAAAGTGAACGGACAAAGTGGAAGAATGGAATTTTTCTGGACAATACTGAAGTCGAACGATGCAATCAGCTTTGAAAGTAACGGGAATTTTATAGCTCCTGAATATGCGTACAAAATTGTCAAGAAAGGAGATTCAGCAATCATGAGAAGTGAATTAGAGTATGGTAACTGTGACACCAAATGTCAGACTCCATTAGGTGCTATAAATTCCAGTATGCCCTTCCACAATGTTCATCCTCTTACCATTGGGGAGTGCCCCAAGTATGTCAAATCGGATAAACTGGTCCTTGCAACAGGACTAAGAAACATACCCCAAAGAGAAACAAGAGGCCTATTTGGTGCAATAGCAGGATTCATAGAGGGAGGATGGCAAGGAATGGTTGACGGGTGGTATGGGTACCATCATAGCAATGAGCAGGGAAGTGGATATGCTGCAGACAAAGAATCTACCCAGAAAGCAATCGATGGAATCACCAACAAAGTAAACTCAATCATTGACAAAATGAACACTCAATTCGAAGCCGTTGGGAAAGAATTCAACAACCTGGAAAGGAGAATAGAAAATTTGAATAAGAAAATGGAAGATGGGTTTTTAAATGTGTGGACTTACAATGCAGAACTTCTCGTGCTCATGGAAAACGAAAGAACTCTGGATTTCCATGATTCAAATGTCAAGAACCTATACGATAAGGTCCGACTCCAGCTGAGAGACAATGCAAAAGAATTGGGCAACGGATGCTTCGAATTCTACCACAAGTGTGACAATGAATGCATGGAAAGTGTGAGAAATGGAACGTATGACTATCCGCAATATTCAGAAGAATCAAGACTGAACAGAGAGGAAATAGACGGAGTCAAATTGGAATCAATGGGCACCTATCAGATATTATCAATCTACTCAACAGTGGCGAGTTCCCTAGCACTGGCAATCATGATAGCTGGTCTATCTTTTTGGATGTGTTCCAATGGATCATTGCAGTGCAGAATTTGCATCTAG
>A_/_H5N1|CY206115|A/mallard/Minnesota/AI11-4429/2011
ATGAAAATGGAAAGAATAGTGATTTCCCTCGCAATAATCAACATTGTCAAAGGTGACCAAATTTGCATTGGTTACCATGCAAACAATTCAACAGAGCAGGTTGATACAATCATGGAAAAGAATGTGACGGTCACACATGCTCAGGATATACTGGAGAAAAAGCACAATGGGAAACTTTGCAGTCTTAAAGGAGTGAGGCCCCTCATTCTGAAGGATTGCAGCATAGCTGGATGGCTTCTTGGAAACCCAATGTGTGATGAATTCCTGAATGTACCAGAATGGTCATACATCGTGGAAAAAGACAATCCAGTCAATGGCCTGTGCTATCCAGGAGACTTCAGTGACTACGAAGAACTGAAGCATTTAATGAGCAGCACAAACCATTTTGAGAAAATTCGGATAATCCCTAGGAGTTCTTGGTCCGATCATGATGCCTCATCAGGAGTGAGTTCGGCATGCCCATACAATGGTAGATCTTCCTTTTTCAGGAATGTAGTATGGTTGATCAAGAAGAATAATGCGTACCCAACAATAAAGAGGACCTATAACAACACCAATGTAGAAGACCTTTTAATAATATGGGGAATACACCACCCTAATGATGCAGCTGAACAGACAAAACTCTACCAGAACTCGAACACTTATGTGTCTGTAGGAACATCAACACTGAATCAGAGATCAATCCCAGAAATAGCCACTAGACCCAAAGTGAACGGACAAAGTGGAAGAATGGATTTTTTCTGGACAATACTGAAGTCGAACGATGCAATCAGCTTTGAAAGTAACGGGAATTTTATAGCTCCTGAATATGCGTACAAAATTGTTAAGAAAGGAGATTCAGCAATCATGAGAAGTGAATTAGAGTATGGTAACTGTGACACCAAATGTCAGACTCCATTGGGTGCCATAAATTCCAGTATGCCCTTCCACAATGTTCATCCTCTTACCATTGGGGAGTGCCCCAAGTATGTCAAATCGGACAAACTGGTCCTTGCAACAGGACTAAGAAACATACCCCAAAGAGAAACAAGAGGCCTATTTGGTGCAATAGCAGGATTCATAGAAGGAGGATGGCAAGGAATGGTTGACGGATGGTACGGATACCATCATAGCAATGAGCAGGGAAGTGGATATGCTGCAGACAAAGAATCTACCCAGAAAGCAATCGATGGAATCACCAACAAAGTAAACTCAATCATTGACAAAATGAACACTCAATTCGAAGCCGTTGGGAAAGAATTCAACAACCTGGAAAGGAGAATAGAAAATTTGAATAAGAAAATGGAAGATGGGTTTTTAGATGTATGGACTTACAATGCGGAACTTCTCGTGCTCATGGAAAACGAAAGAACTCTGGATTTCCATGATTCAAATGTCAGGAACCTATACGATAAGGTCCGACTCCAGCTGAGAGACAATGCAAAAGAATTGGGCAACGGATGCTTCGAATTCTATCACAAGTGTGACGATGAATGCATGGAAAGTGTGAGAAATGGAACGTATGACTATCCGCAATATTCAGAAGAATCAAGACTGAACAGAGAGGAAATAGACGGAGTCAAATTGGAATCAATGGGCACCTATCAGATATTATCAATCTACTCAACAGTGGCGAGTTCCCTAGCACTGGCAATCATGATAGCTGGTCTATCTTTTTGGATGTGTTCCAATGGATCATTGCAGTGCAGAATTTGCATCTAG
>A_/_H5N4|CY206099|A/mallard/Minnesota/AI11-4227/2011
ATGAAAATGGAAAGAATAGTGATTGCCCTCGCAATAATCAGCATTGTCAAAGGTGACCAAATTTGCATTGGTTACCATGCAAACAATTCAACAGAGCAGGTTGATACAATCATGGAAAAGAATGTGACGGTCACACATGCTCAGGATATACTGGAGAAAAGGCACAATGGGAAACTTTGCAGTCTTAAAGGAGTGAGGCCCCTCATTCTGAAGGATTGCAGCATAGCTGGATGGCTTCTTGGAAACCCAATGTGTGATGAATTCCTGAATGTACCAGAATGGTCATACATCGTGGAAAAAGACAATCCAGTCAATGGCCTGTGCTATCCAGGAGACTTCAGCGACTACGAAGAACTGAAGCATTTAATGAGCAGCACAAACCATTTTGAGAAAATTCGGATAATCCCTAGGAGTTCTTGGTCCAATCATGATGCCTCATCAGGAGTGAGTTCGGCATGCCCATACAATGGTAGATCTTCCTTTTTCAGGAATGTAGTGTGGTTGATCAAGAAGAATAATGCGTACCCAACAATAAAGAGGACCTATAACAACACCAATGTAGAAGACCTTTTAATAATATGGGGAATACACCACCCTAATGATGCAGCTGAACAGACAAAACTCTACCAGAACTCGAACACTTATGTGTCTGTAGGAACATCAACACTGAATCAGAGATCAATCCCAGAAATAGCCACTAGACCCAAAGTGAACGGACAAAGTGGAAGAATGGATTTTTTCTGGACAATACTGAAGTCGAACGATGCAATCAGCTTTGAAAGTAACGGGAATTTTATAGCTCCTGAATATGCGTACAAAATTGTTAAGAAAGGAGATTCAGCAATCATGAGAAGTGAATTAGAGTATGGTAACTGTGACACCAAATGTCAGACTCCATTGGGTGCCATAAATTCCAGTATGCCCTTCCACAATGTTCATCCTCTTACCATTGGGGAGTGCCCCAAGTATGTCAAATCGGACAAACTGGTCCTTGCAACAGGACTAAGAAACATACCCCAAAGAGAAACAAGAGGCCTATTTGGTGCAATAGCAGGATTCATAGAAGGAGGATGGCAAGGAATGGTTGACGGATGGTACGGATACCATCACAGCAATGAGCAGGGAAGTGGATATGCTGCAGACAAAGAATCTACCCAGAAAGCAATCGATGGAATCACCAACAAAGTAAACTCAATCATTGACAAAATGAACACTCAATTCGCAGCCGTTGGGAAAGAATTCAACAACCTGGAAAGGAGAATAGAAAATTTGAATAAGAAAATGGAAGATGGGTTTTTAGATGTATGGACTTACAATGCGGAACTTCTCGTGCTCATGGAAAATGAAAGAACTCTGGATTTCCATGATTCAAATGTCAGGAACCTATACGATAAGGTCCGACTCCAGCTGAGAGACAATGCAAAAGAATTGGGCAACGGATGCTTCGAATTCTATCACAAGTGTGACGATGAATGCATGGAAAGTGTGAGAAATGGAACGTATGACTATCCGCAATATTCAGAAGAATCAAGACTGAACAGAGAGGAAATAGATGGAGTCAAATTGGAATCAATGGGCACCTATCAGATATTATCAATCTACTCAACAGTGGCGAGTTCCCTAGCACTGGCAATCATGATAGCTGGTCTATCTTTTTGGATGTGTTCCAATGGATCATTGCAGTGCAGAATTTGCATCTAG
>A_/_H5N2|CY205035|A/mallard/Maryland/11OS1553/2011
ATGAAAATGGAAAGAATAGTGATTGCCCTCGCAATAATCAGCATTGTCAAAGGTGACCAAATTTGCATTGGTTACCATGCAAACAATTCAACAGAGCAGGTTGATACAATCATGGAAAAGAATGTGACGGTCACACATGCCCAGGATATACTGGAGAAAAAGCACAATGGGAAACTTTGCAGTCTTAAAGGAGTGAGGCCCCTCATTCTGAAGGATTGCAGCGTAGCTGGATGGCTTCTTGGAAACCCAATGTGTGATGAATTCCTGAATGTACCAGAATGGTCATACATCGTGGAAAAAGACAATCCAGTCAATGGCCTGTGCTATCCAGGAGACTTCAGCGACTACGAAGAACTGAAGCATTTAATGAGCAACACAAACCATTTTGAGAAAATTCAGATAATCCCTAGGAGTTCTTGGTCCAATCATGATGCCTCATCAGGAGTGAGTTCGGCATGCCCATACAATGGTAGATCTTCCTTTTTCAGGAATGTAGTGTGGTTGATCAAGAAGAATAATGCGTACCCAACAATAAAGAGGACCTATAACAACACCAATGTAGAAGACCTTTTAATAATATGGGGAATACACCACCCTAATGATGCAGCTGAACAAACAAAACTCTACCAGAACTCGAACACTTATGTGTCTGTAGGAACATCAACACTGAATCAGAGATCAATCCCAGAAATAGCCACTAGACCCAAAGTGAACGGACAAAGTGGAAGAATGGAATTTTTCTGGACAATACTGAAGTCGAACGATGCAATCAGCTTTGAAAGTAACGGGAATTTTATAGCTCCTGAATATGCGTACAAAATTGTTAAGAAAGGAGATTCAGCAATCATGAGAAGTGAATTAGAGTATGGTAACTGTGACACCAAATGTCAGACTCCATTGGGTGCCATAAATTCCAGTATGCCCTTCCACAATGTTCATCCTCTTACCATTGGGGAGTGCCCCAAGTATGTCAAATCGGACAAACTGGTCCTTGCAACAGGACTAAGAAACATACCCCAAAGAGAAACAAGAGGCCTATTTGGTGCAATAGCAGGATTCATAGAAGGAGGATGGCAAGGAATGGTTGACGGATGGTACGGATACCATCATAGCAATGAACAGGGAAGTGGATATGCTGCAGACAAAGAATCTACCCAGAAAGCAATCGATGGAATCACCAACAAAGTAAACTCAATCATTGACAAAATGAACACTCAATTCGAAGCCGTTGGGAAAGAATTCAACAACCTGGAAAGGAGAATAGAAAATTTGAATAAGAAAATGGAAGATGGGTTTTTAGATGTATGGACTTACAATGCAGAACTTCTCGTGCTCATGGAAAACGAAAGAACTCTGGATTTCCATGATTCAAATGTCAAGAACCTATACGATAAGGTCCGACTCCAGCTGAGAAACAATGCAAAAGAATTGGGCAACGGATGCTTCGAATTCTACCACAAGTGTGACGATGAATGCATGGAAAGTGTGAGAAATGGAACGTATGACTATCCGCAATATTCAGAAGAATCAAGACTAAACAGAGAGGAAATAGACGGAGTCAAATTGGAATCAATGGGCACCTATCAGATATTATCAATCTACTCAACAGTAGCGAGTTCCCTAGCACTGGCAATCATGATAGCTGGTCTATCTCTTTGGATGTGTTCCAATGGATCATTGCAGTGCAGAATTTGCATCTAG
>A_/_H5N2|CY204362|A/mallard/Ohio/14OS3394/2014
ATGAAAATGGAAAGAATAGTGATTGCCCTCGCAATAATCAGCATTGTAAAAGGTGACCAAATTTGCATTGGTTACCATGCAAACAATTCAACAGAGCAGGTTGATACAATCATGGAAAAGAATGTGACGGTCACACATGCTCAGGATATACTGGAGAAAGAACACAATGGGAAACTTTGCAGTCTTAAAGGAGTGAGGCCCCTCATTCTGAAGGACTGCAGTGTAGCTGGATGGCTTCTTGGAAACCCAATGTGTGATGAATTCCTGAATGTACCAGAATGGTCATACATCGTGGAAAAAGACAATCCAGTCAATGGCCTGTGCTATCCAGGAGACTTCAGCGACTATGAAGAACTGAAGCATTTAATGAGCAGCACAAACCATTTTGAGAAAATTCAAATAATTCCTAGGAGTTCTTGGTCCAATCATTATGCCCCATCAGGAGTGAGTTCGGCATGCCCATACAATGGTAGATCTTCCTTTTTCAGGAATGTAGTTTGGTTGACCAAAAAGAATAATGCGTACCCAACAATCAAGAGGACCTATAACAACACCAATGTAGAAGACCTTTTAATAATATGGGGAATACACCACCCTAATGATGCAGCTGAACAAACAAAACTCTACCAGAACTCGAACACTTATGTGTCAGTAGGAACATCAACACTGAATCAAAGATCAATCCCAGAAATAGCCACTAGACCCAAAGTGAACGGACAAAGTGGAAGAATGGAATTTTTTTGGACAATACTGAAGTCGAACGATGCAATCAACTTTGAAAGTAACGGGAATTTTATAGCTCCTGAATATGCGTACAAAATTGTCAAGAAAGGAAATTCAGCAATCATGAGAAGTGAATTAGAGTATGGTGACTGTGACACCAAATGTCAGACTCCATTAGGTGCTATAAATTCCAGTATGCCCTTCCATAATGTTCATCCTCTTACTATTGGGGAGTGCCCCAAGTACGTCAAATCGGATAAACTGGTCCTTGCAACAGGACTAAGAAACATACCCCAAAGAGAAACAAGAGGCCTATTTGGTGCAATAGCAGGATTCATAGAGGGAGGATGGCAAGGAATGGTTGACGGGTGGTATGGGTACCATCATAGCAATGAGCAGGGAAGTGGATATGCTGCAGACAAAGAATCTACCCAGAAAGCAATCGATGGAATCACCAACAAAGTAAACTCAATCATTGACAAAATGAACACTCAATTCGAAGCCGTTGGGAAAGAATTCAACAACCTGGAAAGGAGAATAGAAAATTTGAATAAGAAAATGGAGGATGGGTTTTTAGATGTATGGACTTACAATGCAGAACTTCTTGTGCTCATGGAAAATGAAAGAACTCTGGATTTCCATGATTCAAATGTCAAGAACCTATATGATAAGGTCCGACTCCAGCTGAGAGACAATGCAAAAGAATTGGGCAACGGATGCTTCGAATTCTACCACAAGTGTGACAATGAATGCATGGAAAGTGTGAGAAATGGAACGTATGACTATCCGCAATATTCAGAAGAATCAAGGCTGAATAGAGAGGAAATAGACGGAGTCAAATTGGAATCAATGGGCACCTATCAGATATTATCAATCTACTCAACAGTGGCGAGTTCCCTAGCACTGGCAATCATGATAGCTGGTCTATCTTTTTGGATGTGTTCCAATGGATCATTGCAGTGCAGAATTTGCATCTAG
>A_/_H5N2|CY204354|A/green-winged_teal/Ohio/14OS3380/2014
ATGAAAATGGAAAGAATAGTGATTGCCCTCGCAATAATCAGCATTGTAAAAGGTGACCAAATTTGCATTGGTTACCATGCAAACAATTCAACAGAGCAGGTTGATACAATCATGGAAAAGAATGTGACGGTCACACATGCTCAGGATATACTGGAGAAAGAACACAATGGGAAACTTTGCAGTCTTAAAGGAGTGAGGCCCCTCATTCTGAAGGACTGCAGTGTAGCTGGATGGCTTCTTGGAAACCCAATGTGTGATGAATTCCTGAATGTACCAGAATGGTCATACATCGTGGAAAAAGACAATCCAGTCAATGGCCTGTGCTATCCAGGAGACTTCAGCGACTATGAAGAACTGAAGCATTTAATGAGCAGCACAAACCATTTTGAGAAAATTCAAATAATTCCTAGGAGTTCTTGGTCCAATCATTATGCCCCATCAGGAGTGAGTTCGGCATGCCCATACAATGGTAGATCTTCCTTTTTCAGGAATGTAGTTTGGTTGACCAAAAAGAATAATGCGTACCCAACAATCAAGAGGACCTATAACAACACCAATGTAGAAGACCTTTTAATAATATGGGGAATACACCACCCTAATGATGCAGCTGAACAAACAAAACTCTACCAGAACTCGAACACTTATGTGTCAGTAGGAACATCAACACTGAATCAAAGATCAATCCCAGAAATAGCCACTAGACCCAAAGTGAACGGACAAAGTGGAAGAATGGAATTTTTTTGGACAATACTGAAGTCGAACGATGCAATCAACTTTGAAAGTAACGGGAATTTTATAGCTCCTGAATATGCGTACAAAATTGTCAAGAAAGGAGATTCAGCAATCATGAGAAGTGAATTAGAGTATGGTGACTGTGACACCAAATGTCAGACTCCATTAGGTGCTATAAATTCCAGTATGCCCTTCCACAATGTTCATCCTCTTGCTATTGGGGAGTGCCCCAAGTACGTCAAATCGGATAAACTGGTCCTTGCAACAGGACTAAGAAACATACCCCAAAGAGAAACAAGAGGCCTATTTGGTGCAATAGCAGGATTCATAGAGGGAGGATGGCAAGGAATGGTTGACGGGTGGTATGGGTACCATCATAGCAATGAGCAGGGAAGTGGATATGCTGCAGACAAAGAATCTACCCAGAAAGCAATCGATGGAATCACCAACAAAGTAAACTCAATCATTGACAAAATGAACACTCAATTCGAAGCCGTTGGGAAAGAATTCAACAACCTGGAAAGGAGAATAGAAAATTTGAATAAGAAAATGGAGGATGGGTTTTTAGATGTATGGACTTACAATGCAGAACTTCTTGTGCTCATGGAAAATGAAAGAACTCTGGATTTCCATGATTCAAATGTCAAGAACCTATATGATAAGGTCCGACTCCAGCTGAGAGACAATGCAAAAGAATTGGGCAACGGATGCTTCGAATTCTACCACAAGTGTGACAATGAATGCATGGAAAGTGTGAGAAATGGAACGTATGACTATCCGCAATATTCAGAAGAATCAAGGCTGAATAGAGAGGAAATAGACGGAGTCAAATTGGAATCAATGGGCACCTATCAGATATTATCAATCTACTCAACAGTGGCGAGTTCCCTAGCACTGGCAATCATGATAGCTGGTCTATCTTTTTGGATGTGTTCCAATGGATCATTGCAGTGCAGAATTTGCATCTAG
>A_/_H5N2|CY204338|A/mallard/Ohio/14OS3373/2014
ATGAAAATGGAAAGAATAGTGATTGCCCTCGCAATAATCAGCATTGTAAAAGGTGACCAAATTTGCATTGGTTACCATGCAAACAATTCAACAGAACAGGTTGATACAATCATGGAAAAGAATGTGACGGTCACACATGCTCAGGATATACTGGAGAAAGAACACAATGGGAAACTTTGCAGTCTTAAAGGAGTGAGGCCCCTCATTCTGAAGGACTGCAGTGTAGCTGGATGGCTTCTTGGAAACCCAATGTGTGATGAATTCCTGAATGTACCAGAATGGTCATACATCGTGGAAAAAGACAATCCAGTCAATGGCCTGTGCTATCCAGGAGACTTCAGCGACTATGAAGAACTGAAGCATTTAATGAGCAGCACAAACCATTTTGAGAAAATTCAAATAATTCCTAGGAGTTCTTGGTCCAATCATTATACCCCATCAGGAGTGAGTTCGGCATGCCCATACAATGGTAGATCTTCCTTTTTCAGGAATGTAGTTTGGTTGACCAAAAAGAATAATGCGTACCCAACAATCAAGAGGACCTATAACAACACCAATGTAGAAGACCTTTTAATAATATGGGGAATACACCACCCTAATGATGCAGCTGAACAAACAAAACTCTACCAGAACTCGAACACTTATGTGTCAGTAGGAACATCAACACTGAATCAAAGATCAATCCCAGAAATAGCCACTAGACCCAAAGTGAACGGACAAAGTGGAAGAATGGAATTTTTTTGGACAATACTGAAGTCGAACGATGCAATCAACTTTGAAAGTAACGGGAATTTTATAGCTCCTGAATATGCGTACAAAATTGTCAAGAAAGGATATTCAGCAATCATGAGAAGTGAATTAGAGTATGGTAACTGTGACACCAAATGTCAGACTCCATTAGGTGCTATAAATTCCAGTATGCCCTTCCACAATGTTCATCCTCTTACTATTGGGGAGTGCCCCAAGTACGTCAAATCGGATAAACTGGTCCTTGCAACAGGACTAAGAAACATACCCCAAAGAGAAACAAGAGGCCTATTTGGTGCAATAGCAGGATTCATAGAGGGAGGATGGCAAGGAATGGTTGACGGGTGGTATGGGTACCATCATAGCAATGAGCAGGGAAGTGGATATGCTGCAGACAAAGAATCTACCCAGAAAGCAATCGATGGAATCACCAACAAAGTAAACTCAATCATTGACAAAATGAACACTCAATTCGAAGCCGTTGGGAAAGAATTCAACAACCTGGAAAGGAGAATAGAAAATTTGAATAAGAAAATGGAGGATGGGTTTTTAGATGTATGGACTTACAATGCAGAACTTCTTGTGCTCATGGAAAATGAAAGAACTCTGGATTTCCATGATTCAAATGTCAAGAACCTATATGATAAGGTCCGACTCCAGCTGAGAGACAATGCAAAAGAATTGGGCAACGGATGCTTCGAATTCTACCACAAGTGTGACAATGAATGCATGGAAAGTGTGAGAAATGGAACGTATGACTATCCGCAATATTCAGAAGAATCAAGGCTGAATAGAGAGGAAATAGACGGAGTCAAATTGGAATCAATGGGCACCTATCAGATATTATCAATCTACTCAACAGTGGCGAGTTCCCTAGCACTGGCAATCATGATAGCTGGTCTATCTTTTTGGATGTGTTCCAATGGATCATTGCAGTGCAGAATTTGCATCTAG
>A_/_H5N2|CY204330|A/mallard/Ohio/14OS3372/2014
ATGAAAATGGAAAGAATAGTGATTGCCCTCGCAATAATCAGCATTGTAAAAGGTGACCAAATTTGCATTGGTTACCATGCAAACAATTCAACAGAGCAGGTTGATACAATCATGGAAAAGAATGTGACGGTCACACATGCTCAGGATATACTGGAGAAAGAACACAATGGGAAACTTTGCAGTCTTAAAGGAGTGAGGCCCCTCATTCTGAAGGACTGCAGTGTAGCTGGATGGCTTCTTGGAAACCCAATGTGTGATGAATTCCTGAATGTACCAGAATGGTCATACATCGTGGAAAAAGACAATCCAGTCAATGGCCTGTGCTATCCAGGAGACTTCAGCGACTATGAAGAACTGAAGCATTTAATGAGCAGCACAAACCATTTTGAGAAAATTCAAATAATTCCTAGGAGTTCTTGGTCCAATCATTATACCCCATCAGGAGTGAGTTCGGCATGCCCATACAATGGTAGATCTTCCTTTTTCAGGAATGTAGTTTGGTTGACCAAAAAGAATAATGCGTACCCAACAATCAAGAGGACCTATAACAACACCAATGTAGAAGACCTTTTAATAATATGGGGAATACACCACCCTAATGATGCAGCTGAACAAACAAAACTCTACCAGAACTCGAACACTTATGTGTCAGTAGGAACATCAACACTGAATCAAAGATCAATCCCAGAAATAGCCACTAGACCCAAATTGAACGGACAAAGTGGAAGAATGGAATTTTTTTGGACAATACTGAAGTCGAACGATGCAATCAACTTTGAAAGTAACGGGAATTTTATAGCTCCTGAATATGCGTACAAAATTGTCAAGAAAGGAGATTCAGCAATCATGAGAAGTGAATTAGAGTATGGTGACTGTGACACCAAATGTCAGACTCCATTAGGTGCTATAAATTCCAGTATGCCCTTCCACAATGTTCATCCTCTTACTATTGGGGAGTGCCCCAAGTACGTCAAATCGGATAAACTGGTCCTTGCAACAGGACTAAGAAACATACCCCAAAGAGAAACAAGAGGCCTATTTGGTGCAATAGCAGGATTCATAGAGGGAGGATGGCAAGGAATGGTTGACGGGTGGTATGGGTACCATCATAGCAATGAGCAGGGAAGTGGATATGCTGCAGACAAAGAATCTACCCAGAAAGCAATCGATGGAATCACCAACAAAGTAAACTCAATCATTGACAAAATGAACACTCAATTCGAAGCCGTTGGGAAAGAATTCAACAACCTGGAAAGGAGAATAGAAAATTTGAATAAGAAAATGGAGGATGGGTTTTTAGATGTATGGACTTACAATGCAGAACTTCTTGTGCTCATGGAAAATGAAAGAACTCTGGATTTCCATGATTCAAATGTCAAGAACCTATATGATAAGGTCCGACTCCAGCTGAGAGACAATGCAAAAGAATTGGGCAACGGATGCTTCGAATTCTACCACAAGTGTGACAATGAATGCATGGAAAGTGTGAGAAATGGAACGTATGACTATCCGCAATATTCAGAAGAATCAAGGCTGAATAGAGAGGAAATAGACGGAGTCAAATTGGAATCAATGGGCACCTATCAGATATTATCAATCTACTCAACAGTGGCGAGTTCCCTAGCACTGGCAATCATGATAGCTGGTCTATCTTTTTGGATGTGTTCCAATGGATCATTGCAGTGCAGAATTTGCATCTAG
>A_/_H5N2|CY204346|A/mallard/Ohio/14OS3379/2014
ATGAAAATGGAAAGAATAGTGATTGCCCTCGCAATAATCAGCATTGTAAAAGGTGACCAAATTTGCATTGGTTACCATGCAAACAATTCAACAGAGCAGGTTGATACAATCATGGAAAAGAATGTGACGGTCACACATGCTCAGGATATACTGGAGAAAGAACACAATGGGAAACTTTGCAGTCTTAAAGGAGTGAGGCCCCTCATTCTGAAGGACTGCAGTGTAGCTGGATGGCTTCTTGGAAACCCAATGTGTGATGAATTCCTGAATGTACCAGAATGGTCATACATCGTGGAAAAAGACAATCCAGTCAATGGCCTGTGCTATCCAGGAGACTTCAGCGACTATGAAGAACTGAAGCATTTAATGAGCAGCACAAACCATTTTGAGAAAATTCAAATAATTCCTAGGAGTTCTTGGTCCAATCATTATACCCCATCAGGAGTGAGTTCGGCATGCCCATACAATGGTAGATCTTCCTTTTTCAGGAATGTAGTTTGGTTGACCAAAAAGAATAATGCGTACCCAACAATCAAGAGGACCTATAACAACACCAATGTAGAAGACCTTTTAATAATATGGGGAATACACCACCCTAATGATGCAGCTGAACAAACAAAACTCTACCAGAACTCGAACACTTATGTGTCAGTAGGAACATCAACACTGAATCAAAGATCAATCCCAGAAATAGCCACTAGACCCAAAGTGAACGGACAAAGTGGAAGAATGGAATTTTTTTGGACAATACTGAAGTCGAACGATGCAATCAACTTTGAAAGTAACGGGAATTTTATAGCTCCTGAATATGCGTACAAAATTGTCAAGAAAGGAGATTCAGCAATCATGAGAAGTGAATTAGAGTATGGTGACTGTGACACCAAATGTCAGACTCCATTAGGTGCTATAAATTCCAGTATGCCCTTCCACAATGTTCATCCTCTTACTATTGGGGAGTGCCCCAAGTACGTCAAATCGGATAAACTGGTCCTTGCAACAGGACTAAGAAACATACCCCAAAGAGAAACAAGAGGCCTATTTGGTGCAATAGCAGGATTCATAGAGGGAGGATGGCAAGGAATGGTTGACGGGTGGTATGGGTACCATCATAGCAATGAGCAGGGAAGTGGATATGCTGCAGACAAAGAATCTACCCAGAAAGCAATCGATGGAATCACCAACAAAGTAAACTCAATCATTGACAAAATGAACACTCAATTCAAAGCCGTTGGGAAAGAATTCAACAACCTGGAAAGGAGAATAGAAAATTTGAATAAGAAAATGGAGGATGGGTTTTTAGATGTATGGACTTACAATGCAGAACTTCTTGTGCTCATGGAAAATGAAAGAACTCTGGATTTCCATGATTCAAATGTCAAGAACCTATATGATAAGGTCCGACTCCAGCTGAGAGACAATGCAAAAGAATTGGGCAACGGATGCTTCGAATTCTACCACAAGTGTGACAATGAATGCATGGAAAGTGTGAGAAATGGAACGTATGACTATCCGCAATATTCAGAAGAATCAAGGCTGAATAGAGAGGAAATAGACGGAGTCAAATTGGAATCAATGGGCACCTATCAGATATTATCAATCTACTCAACAGTGGCGAGTTCCCTAGCACTGGCAATCATGATAGCTGGTCTATCTTTTTGGATGTGTTCCAATGGATCATTGCAGTGCAGAATTTGCATCTAG
>A_/_H5N2|CY204105|A/mallard/Ohio/14OS0464/2014
ATGAAAATGGAAAGGATAGTGATTGCCCTCGCAATAATCAGCATTGTAAAAGGTGACCAAATTTGCATTGGTTACCATGCAAACAATTCAACAGAGCAGGTTGATACAATCATGGAAAAGAATGTGACAGTCACACATGCTCAGGATATACTGGAGAAAGAACACAATGGGAAACTTTGCAGTCTTAAAGGAGTGAGGCCCCTCATTCTGAAGGACTGCAGCGTAGCTGGATGGCTTCTTGGAAATCCAATGTGTGATGAATTCCTTAATGTACCAGAATGGTCATACATTGTAGAAAAAGATAATCCAGTCAATGACCTGTGCTATCCAGGAGACTTCAGCGACTATGAAGAACTGAAGCATTTAATGAGCAGCACAAACCATTTTGAGAAAATTCAAATAATTCCTAGGAGTTCTTGGTCCAATCATGATGCCTCATCAGGAGTGAGTTCGGCATGCCCATACAATGGTAGATCCTCCTTTTTCAGGAATGTAGTTTGGTTGACCAAGAAGAATAATGCGTACCCAACAATCAAGAGGACCTATGAAAACACCAATGTAGAAGACCTTTTAATAATATGGGGAATACACCACCCTAATGATGCAGCTGAACAAACAAAACTCTACCAGAACTCGAACACTTATGTGTCTGTAGGAACATCAACACTGAATCAAAGATCAATCCCAGAAATAGCCACTAGACCCAAAGTGAACGGACAAAGTGGAAGAATGGAATTTTTCTGGACAATACTGAAGTCGAACGATGCAATCAGCTTTGAAAGTAACGGGAATTTTATAGCTCCTGAATATGCGTACAAAATTGCCAAGAAAGGAGATTCAGCAATCATGAGAAGTGAATTAGAGTATGGTAACTGTGACACCAAATGTCAGACTCCATTAGGTGCTATAAATTCCAGTATGCCCTTCCACAATATTCATCCTCTTACCATTGGGGAGTGCCCCAAGTATGTCAAATCGGATAAACTGGTCCTTGCAACAGGACTAAGAAACATACCCCAAAGAGAAACAAGAGGCCTATTTGGTGCAATAGCAGGATTCATAGAGGGAGGATGGCAAGGGATGGTTGACGGGTGGTACGGGTACCATCATAGCAATGAGCAGGGAAGTGGATATGCTGCAGACAAAGAATCTACCCAGAAAGCAATCGATGGAATCACCAACAAAGTAAACTCAATCATTGACAAAATGAACACTCAATTCGAAGCCGTTGGGAAAGAATTCAACAACCTGGAAAGGAGACTAGAAAATTTGAATAAGAAAATGGAGGATGGGTTTTTAGATGTATGGACTTACAATGCAGAACTTCTTGTGCTCATGGAAAATGAAAGAACTCTGGATTTCCATGATTCAAATGTCAAGAACCTATATGATAAGGTCCGACTCCAGCTGAGAGACAATGCAAAAGAATTGGGCAACGGATGCTTCGAATTCTACCACAAGTGTGACAATGAATGCATGGAAAGTGTGAGAAATGGAACGTATGACTATCCACAATATTCAGAAGAATCAAGACTGAATAGAGAGGAAATAGACGGAGTCAAATTGGAATCAATGGGCACCTATCAGATATTATCAATCTACGCAACAGTGGCGAGTTCCCTAGCACTGGCAATCATGATAGCTGGTCTATCTTTTTGGATGTGTTCCAATGGATCATTGCAGTGCAGAATTTGCATCTAG
>A_/_H5N2|CY204097|A/mallard/Ohio/14OS0460/2014
ATGAAAATGGAAAGGATAGTGATTGCCCTCGCAATAATCAGCATTGTAAAAGGTGACCAAATTTGCATTGGTTACCATGCAAACAATTCAACAGAGCAGGTTGATACAATCATGGAAAAGAATGTGACAGTCACACATGCTCAGGATATACTGGAGAAAGAACACAATGGGAAACTTTGCAGTCTTAAAGGAGTGAGGCCCCTCATTCTGAAGGACTGCAGCGTAGCTGGATGGCTTCTTGGAAATCCAATGTGTGATGAATTCCTTAATGTACCAGAATGGTCATACATTGTAGAAAAAGATAATCCAGTCAATGACCTGTGCTATCCAGGAGACTTCAGCGACTATGAAGAACTGAAGCATTTAATGAGCAGCACAAACCATTTTGAGAAAATTCAAATAATTCCTAGGAGTTCTTGGTCCAATCATTATGCCTCATCAGGAGTGAGTTCGGCATGCCCATACAATGGTAGATCCTCCTTTTTCAGGAATGTAGTTTGGTTGACCAAGAAGAATAATGCGTACCCAACAATCAAGAGGACCTATAACAACACCAATGTAGAAGACCTTTTAATAATATGGGGAATACACCACCCTAATGATGCAGCTGAACAAACAAAACTCTACCAGAACTCGAACACTTATGTGTCTGTAGGAACATCAACACTGAATCAAAGATCAATCCCAGAAATAGCCACTAGACCCAAAGTGAACGGACAAAGTGGAAGAATGGAATTTTTCTGGACAATACTGAAGTCGAACGATGCAATCAGCTTTGAAAGTAACGGGAATTTTATAGCTCCTGAATATGCGTACAAAATTGCCAAGAAAGGAGATTCAGCAATCATGAGAAGTGAATTAGAGTATGGTAACTGTGACACCAAATGTCAGACTCCATTAGGTGCTATAAATTCCAGTATGCCCTTCCACAATATTCATCCTCTTACCATTGGGGAGTGCCCCAAGTATGTCAAATCGGATAAACTGGTCCTTGCAACAGGACTAAGAAACATACCCCAAAGAGAAACAAGAGGCCTATTTGGTGCAATAGCAGGATTCATAGAGGGAGGATGGCAAGGGATGGTTGACGGGTGGTACGGGTACCATCATAGCAATGAGCAGGGAAGTGGATATGCTGCAGACAAAGAATCTACCCAGAAAGCAATCGATGGAATCACCAACAAAGTAAACTCAATCATTGACAAAATGAACACTCAATTCGAAGCCGTTGGGAAAGAATTCAACAACCTGGAAAGGAGACTAGAAAATTTGAATAAGAAAATGGAGGATGGGTTTTTAGATGTATGGACTTACAATGCAGAACTTCTTGTGCTCATGGAAAATGAAAGAACTCTGGATTTCCATGATTCAAATGTCAAGAACCTATATGATAAGGTCCGACTCCAGCTGAGAGACAATGCAAAAGAATTGGGCAACGGATGCTTCGAATTCTACCACAAGTGTGACAATGAATGCATGGAAAGTGTGAGAAATGGAACGTATGACTATCCACAATATTCAGAAGAATCAAGACTGAATAGAGAGGAAATAGACGGAGTCAAATTGGAATCAATGGGCACCTATCAGATATTATCAATCTACGCAACAGTGGCGAGTTCCCTAGCACTGGCAATCATGATAGCTGGTCTATCTTTTTGGATGTGTTCCAATGGATCATTGCAGTGCAGAATTTGCATCTAG
>A_/_H5N9|CY203749|A/mallard/Maryland/07OS1217/2007
ATGAAAATGGAAAGAATAGTGATTGCCCTCGCAATAATCAGCATTGTCAAAGGTGACCAAATTTGCATTGGTTACCATGCAAACAATTCAACAGAGCAGGTTGATACAATCATGGAAAAGAATGTGACGGTCACACATGCTCAGGATATACTGGAGAAAGAGCACAATGGGAAACTCTGCAGTCTTAAAGGAGTGAGGCCCCTCATTCTGAAGGATTGCAGTGTAGCTGGATGGCTTCTTGGAAACCCAATGTGTGATGAATTCCTGAATGTACCAGAATGGTCATACATCGTGGAAAAAGATAATCCAGTCAATGGCCAGTGCTATCCAGGAGACTTCAGCGACTACGAAGAACTTAAGCATTTAATGAGCAGCACAAACCATTTTGAGAAAATTCAGATAATCCCTAGGAGTTCTTGGTCCAATCATGATGCCTCATCAGGAGTGAGTTCGGCATGCCCATACAATGGTAGATCTTCCTTTTTCAGGAATGTAGTGTGGTTGATCAAGAAGAATAATGCGTACCCAACAATAAAGAGGACCTATAACAACACCAATGTAGAAGACCTTTTAATAATATGGGGAATACACCACCCTAATGATGCAGCTGAACAAACAAAACTCTACCAGAACTCGAACACTTATGTGTCTGTAGGAACATCAACACTGAACCAGAGATCAATCCCAGAAATAGCCACTAGACCCAAAGTGAATGGACAAAGTGGAAGAATGGAATTTTTCTGGACAATACTGAAGTCGAACGATGCAATCAGCTTTGAAAGTAATGGGAATTTTATAGCTCCTGAATATGCGTACAAAATTGTCAAGAAAGGAGATTCAGCAATCATGAGAAGTGAATTGGAGTATGGTAACTGTGACACCAAATGTCAGACTCCATTGGGTGCTATAAATTCCAGTATGCCCTTCCACAATGTTCATCCTCTTACCATTGGGGAGTGCCCCAAGTATGTCAAATCGGACAAACTGGTCCTTGCAACAGGACTAAGAAACGTACCCCAAAGAAAAACAAGAGGCCTATTTGGTGCAATAGCAGGATTCATAGAAGGAGGATGGCAAGGAATGGTTGACGGGTGGTACGGATACCATCATAACAATGAGCAGGGAAGTGGATATGCTGCAGACAAAGAATCTACCCAGAAAGCAATCGATGGGATCACCAATAAAGTAAACTCAATCATTGACAAAATGAACACTCAATTCGAAGCCGTTGAGAAAGAATTCAACAACCTAGAAAGGAGAATAGAAAATTTGAATAAGAAAATGGAAGATGGGTTTTTAGATGTATGGACTTACAATGCAGAACTTCTCGTGCTCATGGAAAACGAAAGAACTCTGGATTTCCATGATTCAAATGTCAAGAACCTATACGATAAGGTCCGACTCCAGCTGAGAGACAATGCAAAAGAATTGGGCAACGGATGCTTCGAATTCTACCACAAGTGTGACAATGAATGCATGGAAAGTGTGAGAAATGGAACTTATGACTATCCGCAATATTCAGAAGAATCAAGACTGAACAGAGAGGAAATAGACGGAGTCAAATTGGAATCAATGGGCACCTATCAGATATTATCAATCTACTCAACAGTGGCGAGTTCCCTAGCACTGGCAATCATGATGGCTGGTCTATCTTTTTGGATGTGTTCCAATGGATCATTGCAGTGCAGAATTTGCATCTAG
>A_/_H5N8|CY203725|A/mallard/Maryland/07OS864/2007
ATGAAAATGGAAAGAATAGTGATTGCCCTCGCAATAATCAGCATTGTCAAAGGTGACCAAATCTGCATTGGTTATCATGCAAACAATTCAACAGAGCAGGTTGATACAATCATGGAAAAGAATGTGACGGTCACACATGCTCAGGATATACTGGAAAAAGAACACAATGGGAAACTTTGCAGTCTTAAAGGAGTGAGGCCCCTCATTCTGAAGGATTGCAGTGTAGCTGGATGGCTTCTTGGAAACCCAATGTGTGATGAATTCCTGAATGTACCAGAATGGTCATACATCGTGGAAAAAGATAATCCAGTCAATGGCCTGTGCTATCCAGGAGACTTCAGCGATTACGAAGAACTGAAGCATTTAATGAGCAGCACAAACCATTTTGAGAAAATTCAGATAATCCCTAGGAGTTCTTGGTCCAATCATTATGCCTCATCAGGAGTGAGTTCGGCATGCCCATACAATGGTAGATCTTCCTTTTTCAGGAATGTAGTGTGGCTGACCAAGAAGAATAATGCGTACCCAACAATAAAGAGGACCTATAACAACACCAATGTAAAAGACCTTTTAATAATATGGGGAATACACCACCCTAATGATGCAGATGAACAAACAAAACTCTACCAGAACTCGAACACTTATGTGTCTGTAGGAACATCAACACTGAACCAGAGATCAATCCCAGAAATAGCCACTAGACCCAAAGTGAACGGACAAAGTGGAAGAATGGAATTTTTCTGGACAATACTGAAGTCGAACGATGCAATCAGCTTTGAAAGTAATGGGAATTTTATAGCTCCTGAATATGCATACAAAATTGTCAAGAAAGGAGATTCAGCAATCATGAGAAGTGAATTGGAGTATGGTAACTGTGACACCAAATGTCAGACTCCATTGGGTGCTATAAATTCCAGTATGCCCTTCCACAATGTTCATCCTCTTACCATTGGAGAGTGCCCCAAGTATGTCAAATCGGACAAACTGGTTCTTGCAACAGGACTAAGAAACGTACCCCAAAGAGAAACAAGAGGCCTATTTGGTGCAATAGCAGGATTCATAGAAGGAGGATGGCAAGGAATGGTTGACGGGTGGTACGGATACCATCATAGCAATGAGCAGGGAAGTGGATATGCTGCAGACAAAGAATCTACCCAGAAAGCAATCGATGGGATCACCAATAAAGTAAACTCAATCATTGACAAAATGAACACTCAATTCGAAGCCGTTGGGAAAGAATTCAACAACCTAGAAAGGAGAATAGAAAATTTGAATAAGAAAATGGAAGATGGGTTTTTAGATGTATGGACTTACAATGCAGAACTTCTCGTGCTCATGGAAAACGAAAGAACTCTGGATTTCCATGATTCAAATGTTAAGAACCTGTACGATAAGGTCCGACTCCAGCTGAGAGACAATGCAAAAGAATTGGGCAACGGATGCTTTGAATTCTACCACAAGTGTGACAATGAATGCATGGAAAGTGTGAGAAATGGGACGTATGACTATCCGCAATATTCAGAAGAATCAAGACTGAACAGAGAGGAAATAGACGGAGTCAAATTGGAATCAATGGGCACCTATCAGATATTATCAATCTACTCAACAGTGGCGAGTTCCCTAGCACTGGCAATCATGATAGCTGGTCTATCTTTTTGGATGTGCTCCAATGGATCATTGCAGTGCAGAATTTGCATCTAG
>A_/_H5N2|CY202810|A/mallard/Maryland/07OS2435/2007
ATGAAAATGGAAAGAATAGTGATTGCCCTCGCAATAATCAGCATTGTCAAAGGTGACCAAATTTGCATTGGTTACCATGCAAACAATTCAACAGAGCAGGTTGATACAATCATGGAAAAGAATGTGACGGTCACACATGCTCAGGATATACTGGAAAAAGAGCACAATGGGAAACTTTGCAGTCTTAAAGGAGTTAGGCCCCTCATTCTGAAGGATTGCAGTGTAGCTGGATGGCTTCTTGGAAACCCAATGTGTGATGAATTCCTGAATGTACCAGAATGGTCATACATCGTGGAAAAAGATAACCCAGTCAATGGCCTGTGCTATCCAGGAGACTTCAGCGACTACGAAGAACTGAAGCATTTAATGAGCAGCACAAACCATTTTGAGAAAATTCAGATAATCCCTAGGAGTTCTTGGTCCAATCATGATGCCTCATCAGGAGTGAGTTCGGCATGCCCATACAATGGTAGATCTTCCTTTTTCAGGAATGTAGTGTGGTTGATCAAGAAGAATAATGCGTACCCAACAATAAAGAGGACCTATAACAACACCAATGTAGAAGACCTTTTAATAATATGGGGAATACACCATCCTAATGATGCAGCTGAACAAACAAAACTCTACCAGAACTCGAACACTTATGTGTCTGTAGGAACATCAACACTGAACCAGAGATCAATCCCAGAAATAGCCACTAGACCCAAAGTGAATGGACAAAGTGGAAGAATGGAATTTTTCTGGACAATACTGAAGTCAAACGATGCAATCAGCTTTGAAAGTAATGGGAATTTTATAGCTCCTGAATATGCGTACAAAATTGTCAAGAAAGGAGATTCAGCAATCATGAGAAGTGAATTGGAGTATGGTAACTGTGACACCAAATGTCAGACTCCATTGGGTGCTATAAATTCCAGTATGCCCTTCCACAATGTTCATCCTCTTACCATTGGGGAGTGCCCCAAGTATGTCAAATCGGACAAACTGGTCCTTGCAACAGGACTAAGGAACGTACCCCAAAGAGAAACAAGAGGCCTATTTGGTGCAATAGCAGGATTCATAGAAGGAGGATGGCAAGGAATGGTTGACGGGTGGTACGGATACCATCATAGCAATGAGCAAGGAAGTGGATATGCTGCGGACAAAGAATCTACCCAGAAAGCAATCGATGGGATCACCAACAAAGTAAACTCAATCATTGACAAAATGAACACTCAATTCAAAGCCGTTGGGAAAGAATTCAACAACCTAGAAAGGAGAATAGAAAATTTAAATAAGAAAATGGAAGATGGGTTTCTAGATGTATGGACTTACAATGCAGAACTTCTCGTGCTCATGGAAAATGAAAGGACTCTGGATTTCCATGATTCAAATGTCAAGAATCTATATGATAAGGTCCGACTCCAGCTGAGAGACAATGCAAAAGAATTGGGCAACGGATGCTTCGAATTCTACCACAAGTGTGACAATGAATGCATGGAAAGTGTGAGAAATGGAACGTATGACTATCCGCGATATTCAGAAGAATCAAGACTGAACAGAGAGGAAATAGACGGAGTCAAATTGGAATCGATGGGCACCTATCAGATATTATCAATCTACTCAACAGTGGCGAGTTCCCTAGCACTGGCAATCATGATAGCTGGTCTATCTTTTTGGATGTGCTCCAATGGATCATTGCAGTGCAGAATTTGCATCTAG
>A_/_H5N2|CY202802|A/mallard/Maryland/07OS2433/2007
ATGAAAATGGAAAGAATAGTGATTGCCCTCGCAATAATCAGCATTGTCAAAGGTGACCAAATTTGCATTGGTTACCATGCAAACAATTCAACAGAGCAGGTTGATACAATCATGGAAAAGAATGTGACGGTCACACATGCTCAGGATATACTGGAAAAAGAGCACAATGGGAAACTTTGCAGTCTTAAAGGAGTTAGGCCCCTCATTCTGAAGGATTGCAGTGTAGCTGGATGGCTTCTTGGAAACCCAATGTGTGATGAATTCCTGAATGTACCAGAATGGTCATACATCGTGGAAAAAGATAACCCAGTCAATGGCCTGTGCTATCCAGGAGACTTCAGCGACTGCGAAGAACTGAAGCATTTAATGAGCAGCACAAACCATTTTGAGAAAATTCAGATAATCCCTAGGAGTTCTTGGTCCAATCATGATGCCTCATCAGGAGTGAGTTCGGCATGCCCATACAATGGTAGATCTTCCTTTTTCAGGAATGTAGTGTGGTTGATCAAGAAGAATAATGCGTACCCAACAATAAAGAGGACCTATAACAACACCAATGTAGAAGACCTTTTAATAATATGGGGAATACACCATCCTAATGATGCAGCTGAACAAACAAAACTCTACCAGAACTCGAACACTTATGTGTCTGTAGGAACATCAACACTGAACCAGAGATCAATCCCAGAAATAGCCACTAGACCCAAAGTGAATGGACAAAGTGGAAGAATGGAATTTTTCTGGACAATACTGAAGTCAAACGATGCAATCAGCTTTGAAAGTAATGGGAATTTTATAGCTCCTGAATATGCGTACAAAATTGTCAAGAGAGGAGATTCAGCAATCATGAGAAGTGAATTGGAGTATGGTAACTGTGACACCAAATGTCAGACTCCATTGGGTGCTATAAATTCCAGTATGCCCTTCCACAATGTTCATCCTCTTACCATTGGGGAGTGCCCCAAGTATGTCAAATCGGACAAACTGGTCCTTGCAACAGGACTAAGGAACGTACCCCAAAGAGAAACAAGAGGCCTATTTGGTGCAATAGCAGGATTCATAGAAGGAGGATGGCAAGGAATGGTTGACGGGTGGTACGGATACCATCATAGCAATGAGCAAGGAAGTGGATATGCTGCGGACAAAGAATCTACCCAGAAAGCAATCGATGGGATCACCAACAAAGTAAACTCAATCATTGACAAAATGAACACTCAATTCGAAGCCGTTGGGAAAGAATTCAACAACCTAGAAAGGAGAATAGAAAATTTAAATAAGAAAATGGAAGATGGGTTTCTAGATGTATGGACTTACAATGCAGAACTTCTCGTGCTCATGGAAAATGAAAGGACTCTGGATTTCCATGATTCAAATGTCAAGAATCTATATGATAAGGTCCGACTCCAGCTGAGAGACAATGCAAAAGAATTGGGCAACGGATGCTTCGAATTCTACCACAAGTGTGACAATGAATGCATGGAAAGTGTGAGAAATGGAACGTATGACTATCCGCGATATTCAGAAGAATCAAGACTGAACAGAGAGGAAATAGACGGAGTCAAATTGGAATCGATGGGCACCTATCAGATATTATCAATCTACTCAACAGTGGCGAGTTCCCTAGCACTGGCAATCATGATAGCTGGTCTATCTTTTTGGATGTGCTCCAATGGATCATTGCAGTGCAGAATTTGCATCTAG
>A_/_H5N3|KY644415|A/blue-winged_teal/Guatemala/CIP049H105-05/2011
ATGAAAATGGAAAGAATAGTGATTGCCCTCGCAATAATCAGCATTGTCAAAGGTGACCAAATTTGCATTGGTTACCATGCAAACAATTCAACAGAGCAGGTTGATACAATCATGGAAAAGAATGTGACGGTCACACATGCTCAGGATATACTGGAGAAAGAGCACAATGGGAAACTTTGCAGTCTTAAAGGAGTGAGGCCCCTCATTCTGAAGGACTGCAGCATAGCTGGATGGCTTCTTGGAAACCCAATGTGTGATGAATTCCTGAATGTACCAGAATGGTCATACATCGTGGAAAAAGATAATCCAGTCAATGGCCTGTGCTATCCAGGAGACTTCAGCGACTACGAAGAACTGAAGCATTTAATAAGCAGCACAAACCATTTTGAGAAAATTCAGATAATTCCTAGGAGTTCTTGGTCCAATCATGACGCCTCATCAGGAGTGAGTTCGGCATGCCCATACAATGGTAGATCTTCCTTTTTCAGGAATGTAGTTTGGTTGATCAAGAAGAATAATGCGTACCCAACAATAAAGAGGACCTATAACAACACCAATGTAGAAGACCTTTTAATAATATGGGGAATACACCACCCTAATGATGCAGCTGAACAAACAAAACTCTACCAGAACTCGAACACTTATGTGTCTGTAGGAACATCAACACTGAATCAAAGATCAATCCCAGAAATAGCCACTAGACCCAAAGTGAACGGACAGAGTGGAAGAATGGAATTTTTCTGGACAATACTGAAGTCGAACGATGCAATCAGCTTTGAAAGTAACGGGAATTTTATAGCTCCTGAATATGCGTACAAAATTGTCAAGAAAGGAGATTCAGCAATCATGAGAAGTGAATTAGAGTATGGTAACTGTGACACCAAGTGTCAGACTCCATTAGGTGCTATAAATTCCAGTATGCCCTTCCACAATGTTCATCCTCTTACCATTGGGGAGTGCCCCAAGTATGTCAAATCGGATAAACTGGTCCTTGCAACAGGACTAAGAAACATACCCCAAAGAGAAACAAGAGGCCTATTTGGTGCAATAGCAGGATTCATAGAGGGAGGATGGCAAGGAATGGTTGACGGGTGGTATGGGTACCATCATAGCAATGAGCAGGGAAGTGGATATGCTGCAGACAAAGAATCTACCCAGAAAGCAATCGATGGAATCACCAACAAAGTAAACTCAATCATTGACAAAATGAACACTCAATTCGAAGCCGTTGGGAAAGAATTCAACAACCTGGAAAGGAGGATAGAAAATTTGAATAAGAAAATGGAAGATGGGTTTTTAGATGTATGGACTTACAATGCAGAACTTCTCGTGCTCATGGAAAACGAAAGAACTCTGGATTTCCATGATTCAAATGTCAAGAACCTATACGATAAGGTCCGACTCCAGCTGAGAGACAATGCAAAAGAATTGGGCAACGGATGCTTCGAATTCTACCACAAGTGTGACAATGAATGCATGGAAAGTGTGAGAAATGGAACGTATGACTATCCGCAATATTCAGAAGAATCAAGACTGAACAGAGAGGAAATAGACGGAGTCAAATTGGAATCAATGGGCACCTATCAGATATTATCAATCTACTCAACAGTGGCGAGTTCCCTAGCACTGGCAATCATGATAGCTGGTCTATCTTTTTGGATGTGTTCCAATGGATCATTGCAGTGCAGAATTTGCATCTAG
>A_/_H5N2|KY561242|A/mallard_duck/Ohio/15OS5289/2015
ATGAAAATGGAAAGGATAGTGATTGCCCTCGCAATAATCAGCATTGTAAAAGGTGACCAAATTTGCATTGGTTACCATGCAAACAATTCAACAGAGCAGATTGATACAATCATGGAAAAGAATGTGACGGTCACACATGCTCAGAATATACTGGAGAAAGAACACAATGGGAAACTTTGCAGTCTTAAAGGAGTGAGGCCCCTCATTCTGAAGGACTGCAGCGTAGCTGGATGGCTTCTTGGAAACCCAATGTGTGATGAATTCCTGAATGTACCAGAATGGTCATACATTGTGGAAAAAGATAATCCAGTCAATGGCCTGTGCTATCCAGGAGACTTCAGCGACTATGAAGAACTGAAGCATTTAATGAGCAGCACAAACCATTTTGAGAAAATTCAAATAATTCCTAGGAGTTCTTGGTCCAATCATGATGCCTCATCAGGAGTGAGTTCGGCATGCCCATACAATGGTAGATCTTCTTTTTTCAGGAATGTAGTTTGGTTGATCAAGAAGAATAATGCGTACCCAACAATCAAGAGGACCTATAACAACACCAATGTAGAAGATCTTTTAGTAATATGGGGAATACACCACCCTAATGATGCAGCTGAACAAACAAACCTCTACCAGAACTCGAACACTTATGTGTCTGTAGGAACATCAACACTGAATCAAAGATCAATCCCAGAAATAGCCACTAGACCCAAAGTGAATGGACAAAGTGGAAGAATGGAATTTTTTTGGACAATACTGAAGTCGAACGATGCAATCAGCTTTGAAAGTAACGGGAATTTTATAGCTCCTGAATATGCGTACAAAATTGTCAAGAAAGGAGATTCAGCAATCATGAGAAGTGAATTAGAGTATGGTAACTGTGACACCAAATGTCAGACTCCATTAGGTGCTATAAATTCCAGTATGCCCTTCCACAATGTTCATCCTCTTACCATTGGGGAGTGCCCCAAGTATGTCAAATCGGATAAACTGGTCCTTGCAACAGGACTAAGGAACATACCCCAGAGAGAAACAAGAGGCCTATTTGGTGCAATAGCAGGATTCATAGAGGGAGGATGGCAAGGAATGGTTGACGGGTGGTACGGGTACCATCATAGCAATGAGCAGGGAAGTGGATATGCTGCAGACAAAGAATCTACCCAGAAAGCAATCGATGGGATCACCAACAAAGTAAACTCAATCATTGACAGAATGAATACTCAATTCGAAGCCGTTGGGAAAGAATTCAACAACCTGGAAAGGAGAATAGAAAATTTGAATAAGAAAATGGAGGATGGGTTTTTAGATGTATGGACTTACAATGCAGAACTTCTTGTGCTCATGGAAAATGAAAGAACTCTGGATTTCCATGATTCAAATGTCAAGAACCTATATGATAAGGTCCGACTCCAGCTGAGAGACAACGCAAAAGAATTGGGCAACGGATGCTTCGAATTCTACCACAAGTGTGACAATGAATGCATGGAAAGTGTGAGAAATGGAACGTATGACTATCCGCAATATTCAGAGGAATCAAGACTGAATAGAGAGGAAATAGACGGAGTCAAATTGGAATCAATGGGCACCTATCAGATATTATCAATCTACGCAACAGTGGCGAGTTCCCTAGCACTGGCAATCATGATAGCTGGTCTATCTTTTTGGATGTGTTCCAATGGGTCATTGCAGTGCAGAATTTGCATCTAG
>A_/_H5N2|KY561037|A/northern_pintail/Ohio/15OS5861/2015
ATGAAAATGGAAAGGATAGTGATTGCCCTCGCAATAATCAGCATTGTAAAAGGTGACCAAATTTGCATTGGTTACCATGCAAACAATTCAACAGAGCAGGTTGATACAATCATGGAAAAGAATGTGACGGTCACACATGCTCAGGATATACTGGAGAAAGAACACAATGGGAAACTTTGCAGTCTTAAAGGAGTGAGGCCCCTCATTCTGAAGGACTGCAGCGTAGCTGGATGGCTTCTTGGAAACCCAATGTGTGATGAATTCCTGAATGTACCAGAATGGTCATACATTGTGGAAAAAGATAATCCAGTCAATGGCCTGTGCTATCCAGGAGACTTCAGCGACTATGAAGAACTGAAGCATTTAATGAGCAGCACAAACCATTTTGAGAAAATTCAAATAATTCCTAGGAGTTCTTGGTCCAATCATGATGCCTCATCAGGAGTGAGTTCGGCATGCCCATACAATGGTAGATCTTCCTTTTTCAGGAATGTAGTTTGGTTGATCAAGAAGAATAATGCGTACCCAACAATCAAGAGGACCTATAACAACACCAATGTAGAAGACCTTTTAGTAATATGGGGAATACACCACCCTAATGATGCAGCTGAACAAACAAAACTCTACCAGAACTCGAACACTTATGTGTCTGTAGGAACATCAACACTGAATCAAAGATCAATCCCAGAAATAGCCACTAGACCCAAAGTGAACGGACAAAGTGGAAGAATGGAATTTTTCTGGACAATACTGAAGTCGAACGATGCAATCAGCTTTGAAAGTAACGGGAATTTTATAGCTCCTGAATATGCGTACAAAATTGTCAAGAGAGGAGATTCAGCAATCATGAGAAGTGAATTAGAGTATGGTAACTGTGACACCAAATGTCAGACTCCATTAGGTGCTATAAATTCCAGTATGCCATTCCACAATGTTCATCCTCTTACCATTGGGGAGTGCCCCAAGTATGTCAAATCGGATAAACTGGTCCTTGCAACAGGACTAAGAAACATACCCCAAAGAGAAACAAGAGGCCTATTTGGTGCAATAGCAGGATTCATAGAGGGAGGATGGCAAGGAATGGTTGACGGGTGGTACGGGTACCATCATAGCAATGAGCAGGGAAGTGGATATGCTGCAGACAAAGAATCTACCCAGAAAGCAATCGATGGAATCACCAACAAAGTAAACTCAATCATTGACAAAATGAACACTCAATTCGAAGCCGTTGGGAAAGAATTCAACAACCTGGAAAGGAGAATAGGAAATTTGAATAAGAAAATGGAGGATGGATTTTTAGATGTATGGACTTACAATGCAGAACTTCTTGTGCTCATGGAAAATGAAAGAACTCTGGATTTCCATGATTCAAATGTCAAGAACCTATATGATAAGGTCCGACTCCAGCTGAGAGACAATGCAAAAGAATTGGGCAACGGATGCTTCGAATTCTACCACAAGTGTGACAATGAATGCATGGAAAGTGTGAGAAATGGAACGTATGACTATCCGCAATATTCAGAGGAATCAAGACTGAATAGAGAGGAAATAGACGGAGTCAAATTGGAATCAATGGGCACCTATCAGATATTATCAATCTACGCAACAGTGGCGAGTTCCCTAGCACTGGCAATCATGATAGCTGGTCTATCTTTTTGGATGTGTTCCAATGGGTCATTGCAGTGCAGAATTTGCATCTAG
>A_/_H5N1|KY063740|A/turkey/Missouri/16-014037-7/2016
ATGAAAATGGAAAGAATAGTGATTGCCCTCGCAATAATCAGCATTGTAAAAGGCGACCAAATTTGCATTGGTTACCATGCAAACAATTCAACAGAGCAGGTTGATACAATCATGGAAAAGAATGTGACGGTCACACATGCTCAGGACATACTGGAGAAAGAACACAATGGGAAACTTTGCAGTCTTAAAGGAGTGAGGCCCCTCATTCTGAAGGACTGCAGCGTAGCTGGATGGCTTCTTGGAAACCCAATGTGTGATGAATTCCTGAATGTACCAGAATGGTCATACATTGTGGAAAAAGATAATCCAGTCAATGGCCTGTGCTATCCAGGAGACTTCAGCGACTATGAAGAACTGAAGCATTTAATGAGCAGCACAAACCATTTTGAGAAAATTCAGATAATTCCTAGGAGTTCTTGGTCCAATCATGATGCCTCATCAGGAGTAAGTTCGGCATGCCCATTCATTGGTAGACCTTCCTTTTTCAGGAATGTAGTTTGGTTGATCAAGAAGAATAATGCGTACCCAACAATCAAGAGGACCTATAACAATACCAATGTAGAAGACCTTTTAGTAATATGGGGAATACACCATCCTAATAATGCAGCTGAACAAACACAACTCTACCAGAACTCGAACACTTATGTGTCTGTAGGAACATCAACACTGAATCAAAGATCAATCCCAGAAATAGCCACTAGACCCAAAGTGAACGGACAAAGTGGGAGAATGGAATTTTTCTGGACAATACTGAAGTCGAAAGATACAATCAGCTTTGAAAGTAACGGGAATTTTATAGCTCCTGAATATGCGTACAAAATTGTCAAGAAAGGAGATTCGGCAATCATGAGAAGTGAATTAGAGTATGGTAACTGTGACACCAAATGTCAGACTCCATTAGGTGCTATAAATTCCAGTATGCCCTTCCACAATGTTCATCCTCTTACCATTGGGGAGTGCCCCAAGTATGTAAAATCGGATAAACTGGTCCTTGCAACGGGACCAAGAAACATACCCCAAAGAGAAACAAGAGGCCTATTTGGTGCAATAGCAGGATTCATAGAAGGAGGATGGCAAGGAATGGTTGACGGGTGGTACGGGTACCATCACAGCAATGAGCAGGGAAGTGGGTATGCTGCAGACAAAGAATCAACCCAGAAAGCAATCGATGGAATCACCAACAAAGTAAACTCAATCATTGACAAAATGAACACTCAATTCGAAGCCGTTGGGAAAGAATTCAACAACCTGGAAAGGAGAATAGAAAATTTGAATAAGAAAATGGAGGATGGGTTTATAGATGTATGGACTTACAATGCAGAACTTCTTGTGCTCATGGAAAATGAAAGAACTCTGGATTTCCATGATTCAAATGTCAAGAACCTATATGATAAGGTCCGACTCCAGCTGAGAGACAATGCAAAAGAATTGGGCAACGGATGCTTTGAATTCTACCACAAGTGTGACAATGAATGCATGGAAAGTGTGAGAAATGGAACGTATGACTATCCGCAATATTCAGAGGAATCAAGACTGAATAGGGAGGAAATAGACGGAGTCAAATTGGAATCAATGGGCACCTATCAGATATTATCAATCTACGCAACAGTGGCGAGTTCCCTAGCACTGGCAATCATGATAGCTGGTCTATCTTTTTGGATGTGTTCCAATGGGTCATTGCAGTGCAGAATTTGCATCTAG
>A_/_H5N2|MH068423|A/ruddy_turnstone/New_Jersey/UGAI17-2072/2017
ATGAAAATGGAAAGAATAGTGATTGCCCTCGCAATAATCAGCATTGTCAAAGGTGACCAAATTTGCATTGGTTACCATGCAAACAACTCAACAAAGCAGGTTGATACAATCATGGAAAAGAATGTGACTGTCACACATGCTCAGGATATACTGGAGAAAGAGCACAATGGGAAACTTTGCAGTCTTAAAGGAGTGAAACCCCTCATTCTAAAGGACTGCAGCGTAGCTGGATGGCTTCTTGGAAACCCAATGTGTGATGAATTCCTGAATGTACCAGAATGGTCATACATCGTGGAAAAAGATAATCCAGTCAATGGCCTGTGCTATCCAGGAGACTTCAGCGACTACGAAGAACTGAAGCACTTAATGAGCAGCACAAACCATTTTGAGAAAATTCAGATAATTCCTAGGAGTTCTTGGTCCAATCATGATGCCTCATCAGGAGTGAGTTCGGCATGTCCATACCTTGGCAGATCTTCCTTTTTCAGGAATGTAGTTTGGTTGATCAAGAAGAACAATGCGTACCCAACAATAAAGAGAACTTATAACAACACCAATGTAGAAGACCTTTTAATAATATGGGGAATACACCATCCTAATGATGCAGAAGAACAAACAAAACTCTACCAGAACTCGAACACTTATGTATCCGTAGGAACATCAACACTGAATCAAAGATCAATCCCAGAAATAGCCACTAGACCCAAAGTGAATGGACAAAGTGGAAGAATGGGATTTTTCTGGACAATACTGAAGTCGAACGATGCAATCAGCTTTGAAAGTAACGGGAATTTTATAGCTCCTGAATATGCGTACAAAATTGTCAAGAAAGGAGATTCAGCAATCATGAGGAGTGAATTAGAGTATGGCAACTGTGACACCAATTGTCAGACTCCGTTAGGTGCTATAAATTCCACTATGCCCTTCCACAATGTTCATCCTCTTACCATTGGGGAATGCCCCAAGTATGTCAAATCGGATAAACTGGTCCTTGCAACAGGATTAAGAAACATACCCCAAAGAGAAACAAGAGGCCTATTTGGTGCAATAGCAGGATTCATAGAGGGAGGATGGCAAGGAATGGTTGACGGGTGGTATGGGTACCATCATAGCAATGAGCAGGGAAGTGGATATGCTGCAGACAAAGAATCTACCCAGAAAGCAATCGATGGAATCACCAACAAAGTGAACTCAATCATTGACAAAATGAACACTCAATTCGAAGCCGTTGGAAAAGAATTCAACAACCTGGAAAGGAGAATAGAAAATTTGAATAAGAAAATGGAAGATGGGTTTTTAGATGTATGGACTTACAATGCAGAACTTCTCGTGCTCATGGAAAACGAAAGAACTCTGTATTTCCATGATTCAAATGTCAAGAACCTATACGATAAGGTCCGACTCCAACTGAGAGACAATGCAAAAGAATTGGGCAACGGATGCTTCGAATTCTACCACAAGTGTGACGATGAATGCATGGAAAGTGTGAGAAATGGAACGTATGACTATCCGCAATATTCAGAAGAATCAAGACTGAACAGAGAGGAAATAGATGGAGTCAAATTGGAATCAATGGGCACCTATCAGATATTATCAATCTACTCAACAGTGGCGAGTTCCTTAGCACTGGCAATCATGATAGCTGGTCTATCTTTTTGGATGTGTTCCAATGGGTCATTGCAGTGCAGAATTTGCATCTAG
>A_/_H5N2|MH068415|A/ruddy_turnstone/New_Jersey/UGAI17-2003/2017
ATGAAAATGGAAAGAATAGTGATTGCCCTCGCAATAATCAGCATTGTCAAAGGTGACCAAATTTGCATTGGTTACCATGCAAACAACTCAACAAAGCAGGTTGATACAATCATGGAAAAGAATGTGACTGTCACACATGCTCAGGATATACTGGAGAAAGAGCACAATGGGAAACTTTGCAGTCTTAAAGGAGTGAAACCCCTCATTCTAAAGGACTGCAGCGTAGCTGGATGGCTTCTTGGAAACCCAATGTGTGATGAATTCCTGAATGTACCAGAATGGTCATACATCGTGGAAAAAGATAATCCAGTCAATGGCCTGTGCTATCCAGGAGACTTCAGCGACTACGAAGAACTGAAGCACTTAATGAGCAGCACAAACCATTTTGAGAAAATTCAGATAATTCCTAGGAGTTCTTGGTCCAATCATGATGCCTCATCAGGAGTGAGTTCGGCATGTCCATACCTTGGCAGATCTTCCTTTTTCAGGAATGTAGTTTGGTTGATCAAGAAGAACAATGCGTACCCAACAATAAAGAGAACTTATAACAACACCAATGTAGAAGACCTTTTAATAATATGGGGAATACACCATCCTAATGATGCAGAAGAACAAACAAAACTCTACCAGAACTCGAACACTTATGTATCCGTAGGAACATCAACACTGAATCAAAGATCAATCCCAGAAATAGCCACTAGACCCAAAGTGAATGGACAAAGTGGAAGAATGGGATTTTTCTGGACAATACTGAAGTCGAACGATGCAATCAGCTTTGAAAGTAACGGGAATTTTATAGCTCCTGAATATGCGTACAAAATTGTCAAGAAAGGAAATTCAGCAATCATGAGGAGTGAATTAGAGTATGGCAACTGTGACACCAATTGTCAGACTCCGTTAGGTGCTATAAATTCCACTATGCCCTTCCACAATGTTCATCCTCTTACCATTGGGGAATGCCCCAAGTATGTCAAATCGGATAAACTGGTCCTTGCAACAGGATTAAGAAACATACCCCAAAGAGAAACAAGAGGCCTATTTGGTGCAATAGCAGGATTCATAGAGGGAGGATGGCAAGGAATGGTTGACGGGTGGTATGGGTACCATCATAGCAATGAGCAGGGAAGTGGATATGCTGCAGACAAAGAATCTACCCAGAAAGCAATCGATGGAATCACCAACAAAGTGAACTCAATCATTGACAAAATGAACACTCAATTCGAAGCCGTTGGAAAAGAATTCAACAACCTGGAAAGGAGAATAGAAAATTTGAATAAGAAAATGGAAGATGGGTTTTTAGATGTATGGACTTACAATGCAGAACTTCTCGTGCTCATGGAAAACGAAAGAACTCTGGATTTCCATGATTCAAATGTCAAGAACCTATACGATAAGGTCCGACTCCAACTGAGAGACAATGCAAAAGAATTGGGCAACGGATGCTTCGAATTCTACCACAAGTGTGACGATGAATGCATGGAAAGTGTGAGAAATGGAACGTATGACTATCCGCAATATTCAGAAGAATCAAGACTGAACAGAGAGGAAATAGATGGAGTCAAATTGGAATCAATGGGCACCTATCAGATATTATCAATCTACTCAACAGTGGCGAGTTCCTTAGCACTGGCAATCATGATAGCTGGTCTATCTTTTTGGATGTGTTCCAATGGGTCATTGCAGTGCAGAATTTGCATCTAG
>A_/_H5N2|MH068391|A/ruddy_turnstone/New_Jersey/UGAI17-1985/2017
ATGAAAATGGAAAGAATAGTGATTGCCCTCGCAATAATCAGCATTGTCAAAGGTGACCAAATTTGCATTGGTTACCATGCAAACAACTCAACAAAGCAGGTTGATACAATCATGGAAAAGAATGTGACTGTCACACATGCTCAGGATATACTGGAGAAAGAGCACAATGGGAAACTTTGCAGTCTTAAAGGAGTGAAACCCCTCATTCTAAAGGACTGCAGCGTAGCTGGATGGCTTCTTGGAAACCCAATGTGTGATGAATTCCTGAATGTACCAGAATGGTCATACATCGTGGAAAGAGATAATCCAGTCAATGGCCTGTGCTATCCAGGAGACTTCAGCGACTACGAAGAACTGAAGCACTTAATGAGCAGCACAAACCATTTTGAGAAAATTCAGATAATTCCTAGGAGTTCTTGGTCCAATCATGATGCCTCATCAGGAGTGAGTTCGGCATGTCCATACCTTGGCAGATCTTCCTTTTTCAGGAATGTAGTTTGGTTGATCAAGAAGAACAATGCGTACCCAACAATAAAGAGAACTTATAACAACACCAATGTAGAAGACCTTTTAATAATATGGGGAATACACCATCCTAATGATGCAGAAGAACAAACAAAACTCTACCAGAACTCGAACACTTATGTATCCGTAGGAACATCAACACTGAATCAAAGATCAATCCCAGAAATAGCCACTAGACCCAAAGTGAATGGACAAAGTGGAAGAATGGGATTTTTCTGGACAATACTGAAGTCGAACGATGCAATCAGCTTTGAAAGTAACGGGAATTTTATAGCTCCTGAATATGCGTACAAAATTGTCAAGAAAGGAGATTCAGCAATCATGAGGAGTGAATTAGAGTATGGCAACTGTGACACCAATTGTCAGACTCCGTTAGGTGCTATAAATTCCACTATGCCCTTCCACAATGTTCATCCTCTTACCATTGGGGAATGCCCCAAGTATGTCAAATCGGATAAACTGGTCCTTGCAACAGGATTAAGAAACATACCCCAAAGAGAAACAAGAGGCCTATTTGGTGCAATAGCAGGATTCATAGAGGGAGGATGGCAAGGAATGGTTGACGGGTGGTATGGGTACCATCATAGCAATGAGCAGGGAAGTGGATATGCTGCAGACAAAGAATCTACCCAGAAAGCAATCGATGGAATCACCAACAAAGTGAACTCAATCATTGACAAAATGAACACTCAATTCGAAGCCGTTGGAAAAGAATTCAACAACCTGGAAAGGAGAATAGAAAATTTGAATAAGAAAATGGAAGATGGGTTTTTAGATGTATGGACTTACAATGCAGAACTTCTCGTGCTCATGGAAAACGAAAGAACTCTGGATTTCCATGATTCAAATGTCAAGAACCTATACGATAAGGTCCGACTCCAACTGAGAGACAATGCAAAAGAATTGGGCAACGGATGCTTCGAATTCTACCACAAGTGTGACGATGAATGCATGGAAAGTGTGAGAAATGGAACGTATGACTATCCGCAATATTCAGAAGAATCAAGACTGAACAGAGAGGAAATAGATGGAGTCAAATTGGAATCAATGGGCACCTATCAGATATTATCAATCTACTCAACAGTGGCGAGTTCCTTAGCACTGGCAATCATGATAGCTGGTCTATCTTTTTGGATGTGTTCCAATGGGTCATTGCAGTGCAGAATTTGCATCTAG
>A_/_H5N0|MH068019|A/ruddy_turnstone/New_Jersey/UGAI17-1963/2017
ATGAAAATGGAAAGGATAGTGATTGCCCTCGCAATAATCAGCATTGTAAAGGGTGACCAAATTTGCATTGGTTACCATGCAAACAATTCAACAGAACAGGTTGATACAATCATGGAAAAGAATGTGACGGTCACACATGCTCAGGATATACTGGAGAAAGAACACAATGGGAAACTTTGCAGTCTTAAAGGAGTGAGGCCCCTCATTCTGAAGGACTGCAGCGTAGCTGGATGGCTTCTTGGAAACCCAATGTGTGATGAATTCCTGAATGTACCAGAATGGTCATACATTGTGGAAAAAGATAATCCTGTCAATGGCCTGTGCTATCCAGGAGAATTCAGCGACTATGAAGAACTGAAGCATTTAATGAGCAGCACAACCCATTTTGAGAAAATTCGAATAATTCCTAGGAGTTCTTGGCCCAATCATGATACCTCATTAGGAGTGAGTGCAGCATGCCCATACGATGGTAGATCTTCTTTTTTCAGGAATGTAGTTTGGTTGATCAAGAAGGGTAATGCATACCCAACAATCAAGAGGACCTACAACAACACCAATGTAGAAGACCTTTTAGTAATATGGGGAATACACCACCCCAATGATGCAGCTGAACAAACAAACCTCTACCAGAACTCGAATACTTATGTGTCTGTAGGAACATCAACACTGAATCAAAGATCAACCCCAGAAATAGCCACTAGACCCAAAGTGAACGGACAAAGTGGAAGAATGAAATTTTTCTGGACAATACTGAAGTCGAACGATGCAATCAGCTTTGAAAGTAACGGGAATTTTATAGCTCCTGAATATGCATACAAAATTGTCAAGAAAGGAGATTCAGCAATCATGAGAAGTGAATTAGAGTATGGTAACTGTGACACCAAATGTCAGACTCCATTAGGTGCTATAAATTCCAGTATGCCCTTCCACAATGTCCACCCTCTTACCATTGGGGAGTGCCCCAAGTATGTCAAATCGGATAAACTGGTCCTTGCAACAGGACTAAGAAACATACCCCAAAGGGAAACAAGAGGCCTCTTTGGTGCAATAGCAGGATTCATAGAGGGAGGATGGCAAGGAATGGTTGACGGGTGGTACGGGTACCATCATAGCAATGAGCAGGGAAGTGGATATGCTGCAGACAAAGAATCTACCCAGAAAGCAATCGATGGAATCACCAACAAAGTAAACTCAATCATTGACAAAATGAACACTCAATTCAAAGCCGTTGGGAAAGAATTCAATAACCTGGAAAGGAGAATAGAAAATTTGAATAAGAAAATGGAGGATGGGTTTTTAGATGTATGGACTTACAATGCAGAACTTCTTGTGCTCATGGAAAATGAAAGAACTCTGGATTTCCATGATTCAAATGTCAAGAACCTATATGATAAGGTCCGACTCCAGCTGAGAGACAATGCAAAAGAATTGGGCAACGGATGCTTTGAATTCTACCACAAGTGTGACAATGAATGCATGGAAAGTGTGAGGAATGGAACGTATGACTATCCGCAATATTCAGAGGAATCAAGGCTGAATAGAGAGGAAATAGACGGAGTCAAATTGGAATCAATGGGCACCTATCAGATATTATCAATCTACGCAACAGTGGCGAGTTCCCTAGCACTGGCAATCATGATAGCTGGTCTATCTTTTTGGATGTGTTCCAATGGGTCATTGCAGTGCAGAATTTGCATCTAG
>A_/_H5N7|MG891882|A/ruddy_turnstone/Delaware_Bay/285/2017
ATGAAAATGGAAAGAATAGTGATTGCCCTCGCAATAATCAGCATTGTTAAAGGTGACCAAATTTGCATTGGTTACCATGCAAACAACTCAACAAAGCAGGTTGATACAATCATGGAAAAGAATGTGACTGTCACACATGCTCAGGATATACTGGAGAAAGAGCACAATGGGAAACTTTGCAGTCTTAAAGGAGTGAAACCCCTCATTCTAAAGGACTGCAGTGTAGCTGGATGGCTTCTTGGAAACCCAATGTGTGATGAATTCCTGAATGTACCAGAATGGTCATACATCGTGGAAAAAGATAATCCAGTCAATGGCCTGTGCTATCCAGGAGACTTCAGCGACTACGAAGAACTGAAGCACTTAATGAGCAGCACAAACCATTTTGAGAAAATTCAGATAATTCCTAGGAGTTCTTGGTCCAATCATGATGCCTCATCAGGAGTGAGTTCGGCATGTCCATACCTTGGCAGATCTTCCTTTTTCAGGAATGTAGTTTGGTTGATCAAGAAGAACAATGCGTACCCAACAATAAAGAGAACTTATAACAACACCAATGTAGAAGACCTTTTAATAATATGGGGAATACACCATCCTAATGATGCAGAAGAACAAACAAAACTCTACCAGAACTCGAACACTTATGTATCCGTAGGAACATCAACACTGAATCAAAGATCAATCCCAGAAATAGCCACTAGACCCAAAGTGAATGGACAAAGTGGAAGAATGGGATTTTTCTGGACAATACTGAAGTCGAACGATGCAATCAGCTTTGAAAGTAACGGGAATTTTATAGCTCCTGAATATGCGTACAAAATTGTCAAGAAAGGAGATTCAGCAATCATGAGGAGTGAATTAGAGTATGGCAACTGTGACACCAATTGTCAGACTCTGTTAGGTGCTATAAATTCCACTATGCCCTTCCACAATGTTCATCCTCTTACCATTGGGGAATGCCCCAAGTATGTCAAATCGGATAAACTGGTCCTTGCAACAGGATTAAGAAACATACCCCAAAGAGAAACAAGAGGCCTATTTGGTGCAATAGCAGGATTCATAGAGGGAGGATGGCAAGGAATGGTTGACGGGTGGTATGGGTACCATCATAGCAATGAGCAGGGAAGTGGATATGCTGCAGACAAAGAATCTACCCAGAAAGCAATCGATGGAATCACCAACAAAGTGAACTCAATCATTGACAAAATGAACACTCAATTCGAAGCCGTTGGAAAAGAATTCAACAACCTGGAAAGGAGAATAGAAAATTTGAATAAGAAAATGGAAGATGGGTTTTTAGATGTATGGACTTACAATGCAGAACTTCTCGTGCTCATGGAAAACGAAAGAACTCTGGATTTCCATGATTCAAATGTCAAGAACCTATACGATAAGGTCCGACTCCAACTGAGAGACAATGCAAAAGAATTGGGCAACGGATGCTTCGAATTCTACCACAAGTGTGACGATGAATGCATGGAAAGTGTGAGAAATGGAACGTATGACTATCCGCAATATTCAGAAGAATCAAGACTGAACAGAGAGGAAATAGATGGAGTCAAATTGGAATCAATGGGCACCTATCAGATATTATCAATCTACTCAACAGTGGCGAGTTCCTTAGCACTGGCAATCATGATAGCTGGTCTATCTTTTTGGATGTGTTCCAATGGGTCATTGCAGTGCAGAATTTGCATCTAG
>A_/_H5N7|MG891864|A/ruddy_turnstone/Delaware_Bay/272/2017
ATGAAAATGGAAAGAATAGTGATTGCCCTCGCAATAATCAGCATTGTCAAAGGTGACCAAATTTGCATTGGTTACCATGCAAACAACTCAACAAAGCAGGTTGATACAATCATGGAAAAGAATGTGACTGTCACACATGCTCAGGATATACTGGAGAAAGAGCACAATGGGAAACTTTGCAGTCTTAAAGGAGTGAAACCCCTCATTCTAAAGGACTGCAGTGTAGCTGGATGGCTTCTTGGAAACCCAATGTGTGATGAATTCCTGAATGTACCAGAATGGTCATACATCGTGGAAAAAGATAATCCAGTCAATGGCCTGTGCTATCCAGGAGACTTCAGCGACTACGAAGAACTGAAGCACTTAATGAGCAGCACAAACCATTTTGAGAAAATTCAGATAATTCCTAGGAGTTCTTGGTCCAATCATGATGCCTCATCAGGAGTGAGTTCGGCATGTCCATACCTTGGCAGATCTTCCTTTTTCAGGAATGTAGTTTGGTTGATCAAGAAGAACAATGCGTACCCAACAATAAAGAGAACTTATAACAACACCAATGTAGAAGACCTTTTAATAATATGGGGAATACACCATCCTAATGATGCAGAAGAACAAACAAAACTCTACCAGAACTCGAACACTTATGTATCCGTAGGAACATCAACACTGAATCAAAGATCAATCCCAGAAATAGCCACTAGACCCAAAGTGAATGGACAAAGTGGAAGAATGGGATTTTTCTGGACAATACTGAAGTCGAACGATGCAATCAGCTTTGAAAGTAACGGGAATTTTATAGCTCCTGAATATGCGTACAAAATTGTCAAGAAAGGAGATTCAGCACTCATGAGGAGTGAATTAGAGTATGGCAACTGTGACACCAATTGTCAGACTCCGTTAGGTGCTATAAATTCCACTATGCCATTCCACAATGTTCATCCTCTTACCATTGGGGAATGCCCCAAGTATGTCAAATCGGATAAACTGGTCCTTGCAACAGGATTAAGAAACATACCCCAAAGAGAAACAAGAGGCCTATTTGGTGCAATAGCAGGATTCATAGAGGGAGGATGGCAAGGAATGGTTGACGGGTGGTATGGGTACCATCATAGCAATGAGCAGGGAAGTGGATATGCTGCAGACAAAGAATCTACCCAGAAAGCAATCGATGGAATCACCAACAAAGTGAACTCAATCATTGACAAAATGAACACTCAATTCGAAGCCGTTGGAAAAGAATTCAACAACCTGGAAAGGAGAATAGAAAATTTGAATAAGAAAATGGAAGATGGGTTTTTAGATGTATGGACTTACAATGCAGAACTTCTCGTGCTCATGGAAAACGAAAGAACTCTGGATTTCCATGATTCAAATGTCAAGAACCTATACGATAAGGTCCGACTCCAACTGAGAGACAATGCAAAAGAATTGGGCAACGGATGCTTCGAATTCTACCACAAGTGTGACGATGAATGCATGGAAAGTGTGAGAAATGGAACGTATGACTATCCGCAATATTCAGAAGAATCAAGACTGAACAGAGAGGAAATAGATGGAGTCAAATTGGAATCAATGGGCACCTATCAGATATTATCAATCTACTCAACAGTGGCGAGTTCCTTAGCACTGGCAATCATGATAGCTGGTCTATCTTTTTGGATGTGTTCCAATGGGTCATTGCAGTGCAGAATTTGCATCTAG
>A_/_H5N2|MG280368|A/American_wigeon/Ohio/16OS3736/2016
ATGAAAATGGAAAGGATAGTGATTGCCCTCGCAATAATCAGCATTGTAAAAGGTGACCAAATTTGCATTGGTTACCATGCAAACAATTCAACAGAACAGATTGATACAATCATGGAAAAGAATGTGACGGTCACACATGCTCAGAATATACTGGAGAAAGAACACAATGGAAAACTTTGCAGTCTTAAAGGAGTGAGGCCCCTCATTCTGAAGGACTGCAGCGTAGCTGGATGGCTTCTTGGAAACCCAATGTGTGATGAATTTCTGAATGTACCAGAATGGTCATACATTGTGGAAAAAGATAATCCAGTCAATGGCCTGTGCTATCCAGGAGACTTCAGCGACTATGAAGAACTGAAGCATTTAATGAGCAGCACAAACCATTTTGAGAAAATTCAAATAATTCCTAGGAGTTCTTGGTCCAATCATGATGCCTCATCAGGAGTGAGTTCGGCATGCCCATACAATGGTAGATCTTCCTTTTTCAGGAATGTAGTTTGGTTGATCAAGAAGAATAATGCGTACCCAACAATCAAGAGGACCTATAACAACACCAATGTAGAGGATCTTTTAGTAATATGGGGAATACACCACCCTAATGATGCAGCTGAACAAACAAAACTCTACCAGAACTCGAACACTTATGTGTCTGTAGGAACATCAACACTGAATCAAAGATCAATCCCAGAAATAGCCACTAGACCCAAAGTGAATGGACAAAGTGGAAGAATGGAATTTTTCTGGACAATACTGAAGTCGAACGATGCAATCAGCTTTGAAAGTAACGGGAATTTTATAGCTCCTGAATATGCGTACAAAATTGTCAAGAAAGGAGATTCAGCAATCATGAGAAGTGAATTAGAGTATGGTAACTGTGACACCAAATGTCAGACTCCATTAGGTGCTATAAATTCCAGTATGCCCTTCCACAATGTCCATCCTCTTACCATTGGAGAATGCCCCAAGTATGTCAAATCGGATAAACTGGTCCTTGCAACAGGACTAAGGAACATACCCCAAAGAGAAACAAGAGGCCTATTTGGTGCAATAGCAGGATTCATAGAGGGAGGATGGCAAGGAATGATTGACGGGTGGTACGGGTACCATCATAGCAATGAGCAGGGAAGTGGATATGCTGCAGACAAAGAATCTACCCAGAAAGCAATCGATGGAATCACCAACAAAGTAAACTCAATCATTGACAAAATGAACACTCAATTCGAAGTCGTTGGGAAAGAATTCAACAACTTGGAAAGGAGAATAGAAAATCTGAATAAGAAAATGGAGGATGGGTTTTTAGATGTATGGACTTACAATGCAGAACTTCTTGTGCTCATGGAAAATGAAAGAACTCTGGATTTCCATGATTCAAATGTCAAGAACCTATATGATAAAGTCCGACTCCAGCTGAGAGACAACGCAAAAGAATTGGGCAACGGATGCTTCGAATTCTACCACAAGTGTGACAATGAATGCATGGAAAGTGTGAGAAATGGAACGTATGACTATCCGCAATATTCAGAGGAATCAAGACTGAATAGAGAGGAAATAGACGGAGTCAAATTGGAATCAATGGGCACCTATCAGATATTATCAATCTACGCAACAGTGGCGAGTTCCCTAGCACTGGCAATCATGATAGCTGGTCTATCTTTTTGGATGTGTTCCAATGGGTCATTGCAGTGCAGAATTTGCATCTAG
>A_/_H5N2|MF359830|A/shorebird/Delaware_Bay/318/2011
ATGAAAATGGAAAGAATAGTGATTGCCCTCGCAATAATCAGCATTGTCAAAGGTGACCAAATTTGCATTGGTTACCATGCAAACAATTCAACAGAGCAGGTTGATACAATCATGGAAAAGAATGTGACAGTAACACATGCTCAGGATATACTGGAGAAAGAGCACAATGGGAAACTTTGCAGTCTTAAAGGAGTGAGGCCCCTCATTCTGAAGGATTGCAGCGTAGCTGGATGGCTTCTTGGAAACCCAATGTGTGATGAATTCCTGAATGTACCAGAATGGTCATACATCGTGGAAAAGGATAATCCAGTCAATGGCCTGTGCTATCCAGGAGACTTCAGCGACTACGAAGAACTGAAGCATTTAATGAGCAGCACAAACCAGTTTGAGAAAATTCGGATAATCCCTAGGAGTTCTTGGTCCAATCATGATGCCTCATCAGGAGTGAGTTCGGCATGCCCATACAATGGTAGATCTTCCTTTTTCAGGAATGTAGTGTGGTTGATCAAGAAGAATAATGCGTACCCAACAATAAAGAGGACCTATAACAACACCAATGTAGAAGACCTTTTAATAATATGGGGAATACACCACCCTAATGATGCAGCTGAACAAACAAACCTCTACCAAAACTCGAACACTTATGTGTCTGTAGGAACATCAACACTGAATCAGAGATCAATCCCAGAAATAGCCACTAGACCCAAAGTGAACGGACAAAGTGGAAGAATGGAATTTTTCTGGACAATACTGAAGTCGAACGATGCAATCAGCTTTGAAAGTAACGGGAATTTTATAGCTCCTGAATATGCGTACAAAATTGTCAAGAAAGGAGATTCAGCAATCATGAGAAGTGAATTAGAGTATGGTAACTGTGACACCAAATGTCAGACTCCGTTGGGTGCTATAAATTCCAGTATGCCCTTCCACAATGTTCATCCTCTTACCATTGGGGAGTGCCCCAAGTATGTCAAATCGGACAAACTGGTCCTTGCAACAGGACTAAGAAACATCCCCCAAAAGGAAACAAGAGGCCTATTTGGTGCAATAGCAGGATTCATAGAAGGAGGATGGCAAGGAATGGTTGACGGGTGGTACGGATACCATCATAGCAATGAGCAGGGAAGTGGATATGCTGCAGACAAAGAATCTACCCAGAAAGCAATCGATGGAATCACCAACAAAGTAAACTCAATCATTGACAAAATGAACACTCAATTCGAAGCCGTTGGGAAAGAGTTCAACAACCTGGAAAGGAGAATAGAAAATTTGAATAAGAAAATGGAAGATGGGTTTTTAGATGTATGGACTTACAATGCAGAACTTCTCGTGCTCATGGAAAACGAAAGAACTCTGGATTTCCATGATTCAAATGTCAAGAATCTATACGATAAGGTCCGATTCCAGCTGAGAGACAATGCAAAAGAATTGGGCAACGGATGCTTCGAATTCTACCACAAGTGTGACAATGAATGCATGGAAAGTGTGAGAAATGGAACGTATGACTATCCGCAATATTCAGAAGAATCAAGACTGAACAGAGAGGAAATAGACGGAGTCAAATTGGAATCAATGGGCACCTATCAGATATTATCAATCTATTCAACAGTGGCGAGTTCCCTAGCACTGGCAATCATGATAGCTGGTCTATCTTTTTGGATGTGTTCCAATGGATCATTGCAGTGCAGAATTTGCATCTAG
>A_/_H5N2|MG280562|A/green-winged_teal/Mississippi/16OS5996/2016
ATGAAAATGGAAAGGATAGTGATTGCCCTCGCAATAATCAGCATTGTAAAAGGTGACCAAATTTGCATTGGTTACCATGCAAACAATTCAACAGAGCAGGTTGATACAATCATGGAAAAGAATGTGACGGTCACACATGCTCAGGATATACTGGAGAAAAAACACAATGGGAAACTTTGCAGTCTTAAAGGAGTGAGGCCCCTCATTCTAAAGGACTGCAGCGTGGCTGGATGGCTTCTTGGAAACCCAATGTGTGATGAATTCCTGAATGTACCAGAATGGTCATACATCGTGGAAAAAGATAATCCAGTCAATGGCCTGTGCTATCCAGGAGACTTCAACGACTATGAAGAACTGAAGCATTTAATAAGCAGCACAAACCATTTTGAGAAAATTCAAATAATTCCTAGGAGTTCTTGGTCCAATCATGATGCCTCATCAGGAGTGAGTTCGGCATGCCCATACAATGGTAGATCTTCCTTTTTCAGGAATGTAGTTTGGTTGATCAAGAAGAATAATGCGTACCCAACAATCAAGAGAACCTATAACAACACCAATGTAGAAGACCTTTTAATAATATGGGGAATACACCACCCTAATGATGCAGCTGAACAAACAAAACTCTACCAGAACTCGAACACTTATGTGTCTGTAGGAACATCAACACTGAATCAAAGATCAATCCCAGAAATAGCCACTAGACCCAAAGTGAACGGACAAAGTGGAAGAATGGAATTTTTCTGGACAATACTGAAGTCGAACGATGCAATCAGCTTTGAAAGTAACGGGAATTTTATAGCTCCTGAATATGCGTACAAAATTGTCAAGAAAGGAGATTCAGCAATCATGAGAAGTGAATTAGAGTATGGTAACTGTGACACCAAATGTCAGACTCCATTAGGTGCTATAAATTCCAGTATGCCCTTCCACAATGTTCATCCTCTTACCATTGGGGAGTGCCCCAAGTATGTCAAATCGGATAAACTGGTCCTTGCAACAGGACTAAGGAACATACCCCAAAGAGAAACAAGAGGCCTGTTTGGTGCAATAGCAGGATTCATAGAGGGAGGATGGCAAGGGATGGTTGACGGGTGGTACGGGTACCATCATAGCAATGAGCAGGGAAGTGGATATGCTGCAGACAAAGAATCTACCCAGAAAGCAATCGATGGAATCACCAACAAAGTAAACTCAATCATTGACAAAATGAACACTCAATTCGAAGCCGTTGGGAAAGAATTCAACAACCTGGAAAGGAGAATAGAAAATTTGAATAAGAAAATGGAGGATGGATTTTTAGATGTATGGACTTACAATGCAGAACTTCTTGTGCTCATGGAAAATGAAAGAACTCTGGATTTCCATGATTCAAATGTCAAGAACCTATATGATAAGGTACGACTCCAGCTGAGAGACAATGCAAAAGAGTTGGGCAACGGATGCTTCGAATTCTACCACAAGTGTGACAATGAATGCATGGAAAGTGTGAGAAATGGAACGTATGACTATCCGCAATATTCAGAGGAATCAAGACTGAATAGAGAAGAAATAAATGGAGTAAAATTGGAATCAATGGGCACCTATCAGATATTATCAATCTACGCAACAGTGGCGAGTTCCCTAGCACTGGCAATCATGATAGCTGGTCTATCTTTTTGGATGTGTTCCAATGGGTCATTGCAGTGCAGAATTTGCATCTAG
>A_/_H5N9|MF359878|A/ruddy_turnstone/Delaware_Bay/117/2011
ATGAAAATGGAAAGAATAGTGATTGCCCTCGCAATAATCAGCATTGTCAAAGGTGACCAAATTTGCATTGGTTACCATGCAAACAATTCAACAGAGCAGGTTGATACAATCATGGAAAAGAATGTGACGGTCACACATGCTCAGGATATACTGGAGAAAGAGCACAATGGGAAACTTTGCAGTCTTAAAGGAGTGAGGCCCCTCATTCTGAAGGATTGCAGCGTAGCTGGATGGCTTCTTGGAAACCCAATGTGTGATGAATTCCTGAATGTACCAGAATGGTCATACATCGTGGAAAAGGATAATCCAGTCAATGGCCTGTGCTATCCAGGAGACTTCAGCGACTACGAAGAACTGAAGCATTTAATGAGCAGCACAAACCATTTTGAGAAAATTCGGATAATCCCTAGGAGTTCTTGGTCCAATCATGATGCCTCATCAGGAGTGAGTTCGGCATGCCCATACAATGGTAGATCTTCCTTTTTCAGGAATGTAGTGTGGTTGATCAAGAAGAATAATGCGTACCCAACAATAAAGAGGACCTATAACAACACCAATGTAGAAGACCTTTTAATAATATGGGGAATACACCACCCTAATGATGCAGCTGAACAAACAAATCTCTACCAAAACTCGAACACTTATGTGTCTGTAGGAACATCAACACTGAATCAGAGATCAATCCCAGAAATAGCCACTAGACCCAAAGTGAACGGACAAAGTGGAAGAATGGAATTTTTCTGGACAATACTGAAGTCGAACGATGCAATCAGCTTTGAAAGTAACGGGAATTTTATAGCTCCTGAATATGCGTACAAAATTGTCAAGAAAGGAGATTCAGCAATCATGAGAAGTGAATTAGAGTATGGTAACTGTGACACCAAATGTCAGACTCCATTGGGTGCTATAAATTCCAGTATGCCCTTCCACAATGTTCATCCTCTTACCATTGGGGAGTGCCCCAAGTATGTCAAATCGGACAAACTGGTCCTTGCAACAGGACTAAGAAACATCCCCCAAAAGGAAACAAGAGGCCTATTTGGTGCAATAGCAGGATTCATAGAAGGAGGATGGCAAGGAATGGTTGACGGGTGGTACGGATACCATCATAGCAATGAGCAGGGAAGTGGATATGCTGCAGACAAAGAATCTACCCAGAAAGCAATCGATGGAATCACCAACAAAGTAAACTCAATCATTGACAAAATGAACACTCAATTCGAAACCGTTGGGAAAGAGTTCAACAACCTGGAAAGGAGAATAGAAAATTTGAATAAGAAAATGGAAGATGGGTTTTTAGATGTATGGACTTACAATGCAGAACTTCTCGTGCTCATGGAAAACGAAAGAACTCTGGATTTCCATGATTCAAATGTCAAGAATCTATACGATAAGGTCCGACTCCAGCTGAGAGACAATGCAAAAGAATTGGGCAACGGATGCTTCGAATTCTACCACAAGTGTGACAATGAATGCATGGAAAGTGTGAGAAATGGAACGTATGACTATCCGCAATATTCAGAAGAATCAAGACTGAACAGAGAGGAAATAGACGGAGTCAAATTGGAATCAATGGGCACCTATCAGATATTATCAATCTATTCAACAGTGGCGAGTTCCCTAGCACTGGCAATCATGATAGCTGGTCTATCTTTTTGGATGTGTTCCAATGGATCATTGCAGTGCAGAATTTGCATCTAG
>A_/_H5N3|MF359871|A/laughing_gull/Delaware_Bay/341/2011
ATGAAAATGGAAAGAATAGTGATTGCCCTCGCAATAATCAGCATTGTCAAAGGTGACCAAATTTGCATTGGTTACCATGCAAACAATTCAACAGAGCAGGTTGATACAATCATGGAAAAGAATGTGACGGTCACACATGCTCAGGATATATTGGAGAAAGAGCACAATGGGAAACTTTGCAGTCTTAAAGGAGTGAGGCCCCTCATTCTGAAGGATTGCAGCGTAGCTGGATGGCTTCTTGGAAACCCAATGTGTGATGAATTCCTGAATGTACCAGAATGGTCATACATCGTGGAAAAGGATAATCCAGTCAATGGCCTGTGCTATCCAGGAGACTTCAGCGACTACGAAGAACTGAAGCATTTAATGAGCAGCACAAACCATTTTGAGAAAATTCGGATAATCCCTAGGAGTTCTTGGTCCAATCATGATGCCTCATCAGGAGTGAGTTCGGCATGCCCATACAATGGTAGATCTTCCTTTTTCAGGAATGTAGTGTGGTTGATCAAGAAGAGTAATGCGTACCCAACAATAAAGAGGACCTACAACAACACCAATGTAGAAGACCTTTTAATAATATGGGGAATACACCACCCTAATGATGCAGCTGAACAAACAAATCTCTACCAAAACTCGAACACTTATGTGTCTGTAGGAACATCAACACTGAATCAGAGATCAATCCCAGAAATAGCCACTAGACCCAAAGTGAACGGACAAAGTGGAAGAATGGAATTTTTCTGGACAATACTGAAGTCGAACGATGCAATCAGCTTTGAAAGTAACGGGAATTTTATAGCTCCTGAATATGCGTACAAAATTGTCAAGAAAGGAGATTCAGCAATCATGAGAAGTGAATTAGAGTATGGTAACTGTGACRCCAAATGTCAGACTCCATTGGGTGCTATAAATTCCAGTATGCCCTTCCACAATGTTCATCCTCTTACCATTGGGGAGTGCCCCAAGTATGTCAAATCGGACAAACTGGTCCTTGCAACAGGACTAAGAAACATCCCCCAAAAGGAAACAAGAGGCCTATTTGGTGCAATAGCAGGATTCATAGAAGGAGGATGGCAAGGAATGGTGGACGGGTGGTACGGATACCATCATAGCAATGAGCAGGGAAGTGGATATGCTGCAGACAAAGAATCTACCCAGAAAGCAATCGATGGAATCACCAACAAAGTAAACTCAATCATTGACAAAATGAACACTCAATTCGRAGCCGTTGGGAAAGAGTTCAACAACCTGGAAAGGAGAATAGAAAATTTGAATAAGAAAATGGAAGATGGGTTTTTAGATGTATGGACTTACAATGYAGAACTTCTCGTGCTCATGGAAAACGAAAGAACTCTGKATTTCCATGATTCAAATGTCAAGAATCTATACGATAAGGTCCGACTCCAGCTGAGAGACAATGCAAAAGAATTGGGCAACGGATGCTTCGAATTCTACCACAAGTGTGACAATGAATGCATGGAAAGTGTGAGAAATGGAACGTATGACTATCCGCAATATTCAGAAGAATCAAGACTGAACAGAGAGGAAATAGACGGAGTCAAATTGGAATCAATGGGCACCTATCAGATATTATCAATCTATTCAACAGTGGCGAGTTCCCTAGCACTGGCAATCATGATAGCTGGTCTATCTTTTTGGATGTGTTCCAATGGATCATTGCAGTGCAGAATTTGCATCTAG
>A_/_H5N2|MK237194|A/mallard/Ohio/17OS3812/2017
ATGAAAATGGAAAGGATAGTGATTGCCCTCGCAATAATCAGCATTGTAAAAGGTGACCAAATTTGCATTGGTTACCATGCAAACAATTCAACAGAGCAGATTGATACAATCATGGAAAAAAATGTGACGGTCACACATGCTCAGAATATACTGGAGAAAGAACACAATGGAAAACTTTGCAGTCTTAAAGGAGTGAGGCCCCTCATTCTGAAGGACTGCAGCGTAGCTGGATGGCTTCTTGGAAACCCAATGTGTGATGAATTCCTGAATGTACCAGAATGGTCATACATTGTGGAAAAAGATAATCCAGTCAATGGCCTGTGCTATCCAGGAGACTTCAGCGACTATGAAGAACTGAAGCATTTAATGAGCAGCACAAACCATTTTGAGAAAATTCAGATAATTCCTAGGAGTTCTTGGTCCAATCATGATGCCTCATCAGGAGTGAGTTCGGCATGCCCATACAATGGTAGATCTTCCTTTTTCAGGAATGTAGTTTGGTTGATCAAGAAGAATAATGCGTACCCAACAATTAAGAGGACCTATAACAACACCAATGTAGAGGATCTTTTAGTAATATGGGGAATACACCACCCTAATGATGCAGCTGAACAAACCAAACTCTACCAGAACTCGAACACTTATGTGTCTGTAGGAACATCAACACTGAATCAAAGATCAATCCCAGAAATAGCCACTAGACCCAAAGTGAATGGACAAAGTGGAAGAATGGAATTTTTCTGGACAATACTGAAGTCGAACGATGCAATCAGCTTTGAAAGTAACGGGAATTTTATAGCTCCTGAATATGCGTACAAAATTGTCAAGAAAGGAGATTCAGCAATCATGAGAAGTGAATTAGAGTATGGTAATTGTGACACCAAATGTCAGACTCCATTAGGTGCTATAAATTCCAGTATGCCCTTCCACAATGTCCATCCTCTTACCATTGGTGAATGCCCCAAGTATGTCAAATCGGATAAACTGGTCCTTGCAACAGGACTAAGGAACATACCCCAAAGAGAAACAAGAGGCCTATTTGGTGCAATAGCAGGATTCATAGAGGGAGGATGGCAAGGAATGATTGACGGGTGGTACGGGTACCATCATAGCAATGAGCAGGGAAGTGGATATGCTGCAGACAAAGAATCTACCCAGAAAGCAATCGATGGAATCACCAACAAAGTAAACTCAATCATTGACAAAATGAACACTCAATTCGAAGCCGTTGGGAAAGAATTCAACAACTTGGAAAGGAGAATAGAAAATCTGAATAAGAAAATGGAGGATGGGTTTTTAGATGTATGGACTTACAATGCAGAACTTCTTGTGCTCATGGAAAATGAAAGAACTCTGGATTTCCATGATTCAAATGTCAAGAACCTATATGATAAGGTCCGACTCCAGCTGAGAGACAACGCAAAAGAATTGGGCAACGGATGCTTCGAATTCTACCATAAGTGTGACAATGAATGCATGGAAAGTGTGAGAAATGGAACGTATGACTATCCGCAATATTCAGAGGAATCAAGACTGAATAGAGAGGAAATAGACGGAGTCAAATTGGAATCAATGGGCACCTATCAGATATTATCAATCTACGCAACAGTGGCGAGTTCCCTAGCTCTGGCAATCATGATAGCTGGTCTATCTTTTTGGATGTGTTCCAATGGATCATTGCAGTGCAGAATTTGCATCTAG
>A_/_H5N7|MH068655|A/ruddy_turnstone/New_Jersey/UGAI17-2989/2017
ATGAAAATGGAAAGAATAGTGATTGCCCTCGCAATAATCAGCATTGTCAAAGGTGACCAAATTTGCATTGGTTACCATGCAAACAACTCAACAAAGCAGGTTGATACAATCATGGAAAAGAATGTGACTGTCACACATGCTCAGGATATACTGGAGAAAGAGCACAATGGGAAACTTTGCAGTCTTAAAGGAGTGAAACCCCTCATTCTAAAGGACTGCAGCGTAGCTGGATGGCTTCTTGGAAACCCAATGTGTGATGAATTCCTGAATGTACCAGAATGGTCATACATCGTGGAAAAAGATAATCCAGTCAATGGCCTGTGCTATCCAGGAGACTTCAGCGACTACGAAGAACTGAAGCACTTAATGAGCAGCACAAACCATTTTGAGAAAATTCAGATAATTCCTAGGAGTTCTTGGTCCAATCATGATGCCTCATCAGGAGTGAGTTCGGCATGTCCATACCTTGGCAGATCTTCCTTTTTCAGGAATGTAGTTTGGTTGATCAAGAAGAACAATGCGTACCCAACAATAAAGAGAACTTATAACAACACCAATGTAGAAGACCTTTTAATAATATGGGGAATACACCATCCTAATGATGCAGAAGAACAAACAAAACTCTACCAGAACTCGAACACTTATGTATCCGTAGGAACATCAACACTGAATCAAAGATCAATCCCAGAAATAGCCACTAGACCCAAAGTGAATGGACAAAGTGGAAGAATGGGATTTTTCTGGACAATACTGAAGTCGAACGATGCAATCAGCTTTGAAAGTAACGGGAATTTTATAGCTCCTGAATATGCATACAAAATTGTCAAGAAAGGAGATTCAGCAATCATGAGGAGTGAATTAGAGTATGGCAACTGTGACACCAATTGTCAGACTCCGTTAGGTGCTATAAATTCCACTATGCCCTTCCACAATGTTCATCCTCTTACCATTGGGGAATGCCCCAAGTATGTCAAATCGGATAAACTGGTCCTTGCAACAGGATTAAGAAACATACCCCAAAGAGAAACAAGAGGCCTATTTGGTGCAATAGCAGGATTCATAGAGGGAGGATGGCAAGGAATGGTTGACGGGTGGTATGGGTACCATCATAGCAATGAGCAGGGAAGTGGATATGCTGCAGACAAAGAATCTACCCAGAAAGCAATCGATGGAATCACCAACAAAGTGAACTCAATCATTGACAAAATGAACACTCAATTCGGAGCCGTTGGAAAAGAATTCAACAAACTGGAAAGGAGAATAGAAAATTTGAATAAGAAAATGGAAGATGGGTTTTTAGATGTATGGACTTACAATGCAGAACTTCTCGTGCTCATGGAAAACGAAAGAACTCTGGATTTCCATGATTCAAATGTCAAGAACCTATACGATAAGGTCCGACTCCAACTGAGAGACAATGCAAAAGAATTGGGCAACGGATGCTTCGAATTCTACCACAAGTGTGACGATGAATGCATGGAAAGCGTGAGAAATGGAACGTATGACTATCCGCAATATTCAGAAGAATCAAGACTGAACAGAGAGGAAATAGATGGAGTCAAATTGGAATCAATGGGCACCTATCAGATATTATCAATCTACTCAACAGTGGCGAGTTCCTTAGCACTGGCAATCATGATAGCTGGTCTATCTTTTTGGATGTGTTCCAATGGGTCATTGCAGTGCAGAATTTGCATCTAG
>A_/_H5N7|MH068639|A/ruddy_turnstone/New_Jersey/UGAI17-2975/2017
ATGAAAATGGAAAGAATAGTGATTGTCCTCGCAATAATCAGCATTGTCAAAGGTGACCAAATTTGCATTGGTTACCATGCAAACAACTCAACAAAGCAGGTTGATACAATCATGGAAAAGAATGTGACTGTCACACATGCTCAGGATATACTGGAGAAAGAGCACAATGGGAAACTTTGCAGTCTTAAAGGAGTGAAACCCCTCATTCTAAAGGACTGCAGCGTAGCTGGATGGCTTCTTGGAAACCCAATGTGTGATGAATTCCTGAATGTACCAGAATGGTCATACATCGTGGAAAAAGATAATCCAGTCAATGGCCTGTGCTATCCAGGAGACTTCAGCGACTACGAAGAACTGAAGCACTTAATGAGCAGCACAAACCATTTTGAGAAAATTCAGATAATTCCTAGGAGTTCTTGGTCCAATCATGATGCCTCATCAGGAGTGAGTTCGGCATGTCCATACCTTGGCAGATCTTCCTTCTTCAGGAATGTAGTTTGGTTGATCAAGAAGAACAATGCGTACCCAACAATAAAGAGAACTTATAACAACACCAATGTAGAAGACCTTTTAATAATATGGGGAATACACCATCCTAATGATGCAGAAGAACAAACAAAACTCTACCAGAACTCGAACACTTATGTATCCGTAGGAACATCAACACTGAATCAAAGATCAATCCCAGAAATAGCCACTAGACCCAAAGTGAATGGACAAAGTGGAAGAATGGGATTTTTCTGGACAATACTGAAGTCGAACGATGCAATCAGCTTTGAAAGTAACGGGAATTTTATAGCTCCTGAATATGCGTACAAAATTGTCAAGAAAGGAGATTCAGCAATCATGAGGAGTGAATTAGAGTATGGCAACTGTGACACCAATTGTCAGACTCCGTTAGGTGCTATAAATTCCACTATGCCCTTCCACAATGTTCATCCTCTTACCATTGGGGAATGCCCCAAGTATGTCAAATCGGATAAACTGGTCCTTGCAACAGGATTAAGAAACATACCCCAAAGAGAAACAAGAGGCCTATTTGGTGCAATAGCAGGATTCATAGAGGGAGGATGGCAAGGAATGGTTGACGGGTGGTATGGGTACCATCATAGCAATGAGCAGGGAAGTGGATATGCTGCAGACAAAGAATCTACCCAGAAAGCAATCGATGGAATCACCAACAAAGTGAACTCAATCATTGACAAAATGAACACTCAATTCGAAGTCGTTGGAAAAGAATTCAACAACCTGGAAAGGAGAATAGAAAATTTGAATAAGAAAATGGAAGATGGGTTTTTAGATGTATGGACTTACAATGCAGAACTTCTCGTGCTCATGGAAAACGAAAGAACTCTGGATTTCCATGATTCAAATGTCAAGAACCTATACGATAAGGTCCGACTCCAACTGAGAGACAATGCAAAAGAATTGGGCAACGGATGCTTCGAATTCTACCACAAGTGTGACGATGAATGCATGGAAAGTGTGAGAAATGGAACGTATGACTATCCGCAATATTCAGAAGAATCAAGACTGAACAGAGAGGAAATAGATGGAGTCAAATTGGAATCAATGGGCACCTATCAGATATTATCAATCTACTCAACAGTGGCGAGTTCCTTAGCACTGGCAATCATGATAGCTGGTCTATCTTTTTGGATGTGTTCCAATGGGTCATTGCAGTGCAGAATTTGCATCTAG
>A_/_H5N2|MH068615|A/ruddy_turnstone/New_Jersey/UGAI17-2914/2017
ATGAAAATGGAAAGAATAGTGATTGCCCTCGCAATAATCAGCATTGTCAAAGGTGACCAAATTTGCATTGGTTACCATGCAAACAACTCAACAAAGCAGGTTGATACAATCATGGAAAAGAATGTGACTGTCACACATGCTCAGGATATACTGGAGAAAGAGCACAATGGGAAACTTTGCAGTCTTAAAGGAGTGAAACCCCTCATTCTAAAGGACTGCAGCGTAGCTGGATGGCTTCTTGGAAACCCAATGTGTGATGAATTCCTGAATGTACCAGAATGGTCATACATCGTGGAAAAAGATAATCCAGTCAATGGCCTGTGCTATCCAGGAGACTTCAGCGACTACGAAGAACTGAAGCACTTAATGAGCAGCACAAACCATTTTGAGAAAATTCAGATAATTCCTAGGAGTTCTTGGTCCAATCATGATGCCTCATCAGGAGTGAGTTCGGCATGTCCATACCTTGGCAGATCTTCCTTTTTCAGGAATGTAGTTTGGTTGATCAAGAAGAACAATGCGTACCCAACAATAAAGAGAACTTATAACAACACCAATGTAGAAGACCTTTTAATAATATGGGGAATACACCATCCTAATAATGCAGAAGAACAAACAAAACTCTACCAGAACTCGAACACTTATGTATCCGTAGGAACATCAACACTGAATAAAAGATCAATCCCAGAAATAGCCACTAGACCCAAAGTGAATGGACAAAGTGGAAGAATGGGATTTTTCTGGACAATACTGAAGTCGAACGATGCAATCAGCTTTGAAAGTAACGGGAATTTTATAGCTCCTGAATATGCGTACAAAATTGTCAAGAAAGGAGATTCAGCAATCATGAGGAGTGAATTAGAGTATGGCAACTGTGACACCAATTGTCAGACTCCGTTAGGTGCTATAAATTCCACTATGCCCTTCCACAATGTTCATCCTCTTACCATTGGGGAATGCCCCAAGTATGTCAAATCGGATAAACTGGTCCTTGCAACAGGATTAAGAAACATACCCCAAAGAGAAACAAGAGGCCTATTTGGTGCAATAGCAGGATTCATAGAGGGAGGATGGCAAGGAATGGTTGACGGGTGGTATGGGTACCATCATAGCAATGAGCAGGGAAGTGGATATGCTGCAGACAAAGAATCTACCCAGAAAGCAATCGATGGAATCACCAACAAAGTGAACTCAATCATTGACAAAATGAACACTCAATTCGAAGCCGTTGGAAAAGAATTCCACAACCTGGAAAGGAGAATAGAAAATTTGAATAAGAAAATGGAAGATGGGTTTTTAGATGTATGGACTTACAATGCAGAACTTCTCGTGCTCATGGAAAACGAAAGAACCCTGGATTTCCATGATTCAAATGTCAAGAACCTATACGATAAGGTCCGACTCCAACTGAGAGACAATGCAAAAGAATTGGGCAACGGATGCTTCGAATTCTACCACAAGTGTGACGATGAATGCATGGAAAGTGTGAGAAATGGAACGTATGACTATCCGCAATATTCAGAAGAATCAAGACTGAACAGAGAGGAAATAGATGGAGTCAAATTGGAATCAATGGGCACCTATCAGATATTATCAATCTACTCAACAGTGGCGAGTTCCTTAGCACTGGCAATCATGATAGCTGGTCTATCTTTTTGGATGTGTTCCAATGGGTCATTGCAGTGCAGAATTTGCATCTAG
>A_/_H5N7|MH068551|A/ruddy_turnstone/New_Jersey/UGAI17-2783/2017
ATGAAAATGGAAAGAATAGTGATTGCCCTCGCAATAATCAGCATTGTCAAAGGTGACCAAATTTGCATTGGTTACCATGCAAACAACTCAACAAAGCAGGTTGATACAATCATGGAAAAGAATGTGACTGTCACACATGCTCAGGATATACTGGAGAAAGAGCACAATGGGAAACTTTGCAGTCTTAAAGGAGTGAAACCCCTCATTCTAAAGGACTGCAGCATAGCTGGATGGCTTCTTGGAAACCCAATGTGTGATGAATTCCTGAATGTACCAGAATGGTCATACATCGTGGAAAAAGATAATCCAGTCAATGGCCTGTGCTATCCAGGAGACTTCAGCGACTACGAAGAACTGAAGCACTTAATGAGCAGCACAAACCATTTTGAGAAAATTCAGATAATTCCTAGGAGTTCTTGGTCCAATCATGATGCCTCATCAGGAGTGAGTTCGGCATGTCCATACCTTGGCAGATCTTCCTTCTTCAGGAATGTAGTTTGGTTGATCAAGAAGAACAATGCGTACCCAACAATAAAGAGAACTTATAACAACACCAATGTAGAAGACCTTTTAATAATATGGGGAATACACCATCCTAATGATGCAGAAGAACAAACAAAACTCTACCAGAACTCGAACACTTATGTATCCGTAGGAACATCAACACTGAATCAAAGATCAATCCCAGAAATAGCCACTAGACCCAAAGTGAATGGACAAAGTGGAAGAATGGGATTTTTCTGGACAATACTGAAGTCGAACGATGCAATCAGCTTTGAAAGTAACGGGAATTTTATAGCTCCTGAATATGCGTACAAAATTGTCAAGAAAGGAGATTCAGCAATCATGAGGAGTGAATTAGAGTATGGCAACTGTGACACCAATTGTCAGACTCCGTTAGGTGCTATAAATTCCACTATGCCCTTCCACAATGTTCATCCTCTTACCATTGGGGAATGCCCCAAGTATGTCAAATCGGATAAACTGGTCCTTGCAACAGGATTAAGAAACATACCCCAAAGAGAAACAAGAGGCCTATTTGGTGCAATAGCAGGATTCATAGAGGGAGGATGGCAAGGAATGGTTGACGGGTGGTATGGGTACCATCATAGCAATGAGCAGGGAAGTGGATATGCTGCAGACAAAGAATCTACCCAGAAAGCAATCGATGGAATCACCAACAAAGTGAACTCAATCATTGACAAAATGAACACTCAATTCGAAGCCGTTGGAAAAGAATTCAACAACCTGGAAAGGAGAATAGAAAATTTGAATAAGAAAATGGAAGATGGGTTTTTAGATGTATGGACTTACAATGCAGAACTTCTCGTGCTCATGGAAAACGAAAGAACTCTGGATTTCCATGATTCAAATGTCAAGAACCTATACGATAAGGTCCGACTCCAACTGAGAGACAATGCAAAAGAATTGGGCAACGGATGCTTCGAATTCTACCACAAGTGTGACGATGAATGCATGGAAAGTGTGAGAAATGGAACGTATGACTATCCGCAATATTCAGAAGAATCAAGACTGAACAGAGAGGAAATAGATGGAGTCAAATTGGAATCAATGGGCACCTATCAGATATTATCAATCTACTCAACAGTGGCGAGTTCCTTAGCACTGGCAATCATGATAGCTGGTCTATCTTTTTGGATGTGTTCCAATGGGTCATTGCAGTGCAGAATTTGCATCTAG
>A_/_H5N7|MH068503|A/ruddy_turnstone/New_Jersey/UGAI17-2770/2017
ATGAAAATGGAAAGAATAGTGATTGCCCTCGCAATAATCAGCATTGTCAAAGGTGACCAAATTTGCATTGGTTACCATGCAAACAACTCAACAAAGCAGGTTGATACAATCATGGAAAAGAATGTGACTGTCACACATGCTCAGGATATACTGGAGAAAGAGCACAATGGGAAACTTTGCAGTCTTAAAGGAGTGAAACCCCTCATTCTAAAGGACTGCAGTGTAGCTGGATGGCTTCTTGGAAACCCAATGTGTGATGAATTCCTGAATGTACCAGAATGGTCATACATCGTGGAAAAAGATAATCCAGTCAATGGCCTGTGCTATCCAGGAGACTTCAGCGACTACGAAGAACTGAAGCACTTAATGAGCAGCACAAACCATTTTGAGAAAATTCAGATAATTCCTAGGAGTTCTTGGTCCAATCATGATGCCTCATCAGGAGTGAGTTCGGCATGTCCATACCTTGGCAGATCTTCCTTTTTCAGGAATGTAGTTTGGTTGATCAAGAAGAACAATGCGTACCCAACAATAAAGAGAACTTATAACAACACCAATGTAGAAGACCTTTTAATAATATGGGGAATACACCATCCTAATGATGCAGAAGAACAAACAAAACTCTACCAGAACTCGAACACTTATGTATCCGTAGGAACATCAACACTGAATCAAAGATCAATCCCAGAAATAGCCACTAGACCCAAAGTGAATGGACAAAGTGGAAGAATGGGATTTTTCTGGACAATACTGAAGTCGAACGATGCAATCAGCTTTGAAAGTAACGGGAATTTTATAGCTCCTGAATATGCGTACAAAATTGTCAAGAAAGGAGATTCAGCAATCATGAGGAGTGAATTAGAGTATGGCAACTGTGACACCAATTGTCAGACTCCGTTAGGTGCTATAAATTCCACTATGCCCTTCCACAATGTTCATCCTCTTACCATTGGGGAATGCCCCAAGTATGTCAAATCGGATAAACTGGTCCTTGCAACAGGATTAAGAAACATACCCCAAAGAGAAACAAGAGGCCTATTTGGTGCAATAGCAGGATTCATAGAGGGAGGATGGCAAGGAATGGTTGACGGGTGGTATGGGTACCATCATAGCAATGAGCAGGGAAGTGGATATGCTGCAGACAAAGAATCTACCCAGAAAGCAATCGATGGAATCACCAACAAAGTGAACTCAATCATTGACAAAATGAACACTCAATTCGAAGCCGTTGGAAAAGAATTCAACAACCTGGAAAGGAGAATAGAAAATTTGAATAAGAAAATGGAAGATGGGTTTTTAGATGTATGGACTTACAATGCAGAATTTCTCGTGCTCATGGAAAACGAAAGAACTCTGGATTTCCATGATTCAAATGTCAAGAACCTATACGATAAGGTCCGACTCCAACTGAGAGACAATGCAAAAGAATTGGGCAACGGATGCTTCGAATTCTACCACAAGTGTGACGATGAATGCATGGAAAGTGTGAGAAATGGAACGTATGACTATCCGCAATATTCAGAAGAATCAAGACTGAACAGAGAGGAAATAGATGGAGTCAAATTGGAATCAATGGGCACCTATCAGATATTATCAATCTACTCAACAGTGGCGAGTTCCTTAGCACTGGCAATCATGATAGCTGGTCTATCTTTTTGGATGTGTTCCAATGGGTCATTGCAGTGCAGAATTTGCATCTAG
>A_/_H5N2|MH068479|A/ruddy_turnstone/New_Jersey/UGAI17-2746/2017
ATGAAAATGGAAAGAATAGTGATTGCCCTCGCAATAATCAGCATTGTCAAAGGTGACCAAATTTGCATTGGTTACCATGCAAACAACTCAACAAAGCAGGTTGATACAATCATGGAAAAGAATGTGACTGTCACACATGCTCAGGATATACTGGAGAAAGAGCACAATGGGAAACTTTGCAGTCTTAAAGGAGTGAAACCCCTCATTCTAAAGGACTGCAGCGTAGCTGGATGGCTTCTTGGAAACCCAATGTGTGATGAATTCCTGAATGTACCAGAATGGTCATACATCGTGGAAAAAGATAATCCAGTCAATGGCCTGTGCTATCCAGGAGACTTCAGCGACTACGAAGAACTGAAGCACTTAATGAGCAGCACAAACCATTTTGAGAAAATTCAGATAATTCCTAGGAGTTCTTGGTCCAATCATGATGCCTCATCAGGAGTGAGTTCGGCATGTCCATACCTTGGCAGATCTTCCTTTTTCAGGAATGTAGTTTGGTTGATCAAGAAGAACAATGCGTACCCAACAATAAAGAGAACTTATAACAACACCAATGTAGAAGACCTTTTAATAATATGGGGAATACACCATCCTAATGATGCAGAAGAACAAACAAAACTCTACCAGAACTCGAACACTTATGTATCCGTAGGAACATCAACACTGAATCAAAGATCAATCCCAGAAATAGCCACTAGACCCAAAGTGAATGGACAAAGTGGAAGAATGGGATTTTTCTGGACAATACTGAAGTCGAACGATGCAATCAGCTTTGAAAGTAACGGGAATTTTATAGCTCCTGAATATGCGTACAAAATTGTCAAGAAAGGAGATTCAGCAATCATGAGGAGTGAATTAGAGTATGGCAACTGTGACACCAATTGTCAGACTCCGTTAGGTGCTATAAATTCCACTATGCCCTTCCACAATGTTCATCCTCTTACCATTGGGGAATGCCCCAAGTATGTCAAATCGGATAAACTGGTCCTTGCAACAGGATTAAGAAACATACCCCAAAGAGAAACAAGAGGCCTATTTGGTGCAATAGCAGGATTCATAGAGGGAGGATGGCAAGGAATGGTTGACGGGTGGTATGGGTACCATCATAGCAATGAGCAGGGAAGTGGATATGCTGCAGACAAAGAATCTACCCAGAAAGCAATCGATGGAATCACCAACAAAGTGAACTCAATCATTGACAAAATGAACACTCAATTCGAAGCCGTTGGAAAAGGATTCAACAACCTGGAAAGGAGAATAGAAAATTTGAATAAGAAAATGGAAGATGGGTTTTTAGATGTATGGACTTACAATGCAGAACTTCTCGTGCTCATGGAAAACGAAAGAACTCTGGATTTCCATGATTCAAATGTCAAGAACCTATACGATAAGGTCCGACTCCAACTGAGAGACAATGCAAAAGAATTGGGCAACGGATGCTTCGAATTCTACCACAAGTGTGACGATGAATGCATGGAAAGTGTGAGAAATGGAACGTATGACTATCCGCAATATTCAGAAGAATCAAGACTGAACAGAGAGGAAATAGATGGAGTCAAATTGGAATCAATGGGCACCTATCAGATATTATCAATCTACTCAACAGTGGCGAGTTCCTTAGCACTGGCAATCATGATAGCTGGTCTATCTTTTTGGATGTGTTCCAATGGGTCATTGCAGTGCAGAATTTGCATCTAG
>A_/_H5N2|MH068455|A/ruddy_turnstone/New_Jersey/UGAI17-2667/2017
ATGAAAATGGAAAGAATAGTGATTGCCCTCGCAATAATCAGCATTGTCAAAGGTGACCAAATTTGCATTGGTTACCATGCAAACAACTCAACAAAGCAGGTTGATACAATCATGGAAAAGAATGTGACTGTCACACATGCTCAGGATATACTGGAGAAAGAGCACAATGGGAAACTTTGCAGTCTTAAAGGAGTGAAACCCCTCATTCTAAAGGACTGCAGCGTAGCTGGATGGCTTCTTGGAAACCCAATGTGTGATGAATTCCTGAATGTACCAGAATGGTCATACATCGTGGAAAAAGATAATCCAGTCAATGGCCTGTGCTATCCAGGAGACTTCAGCGACTACGAAGAACTGAAGCACTTAATGAGCAGCACAAACCATTTTGAGAAAATTCAGATAATTCCTAGGAGTTCTTGGTCCAATCATGATGCCTCATCAGGAGTGAGTTCGGCATGTCCATACCTTGGCAGATCTTCCTTTTTCAGGAATGTAGTTTGGTTGATCAAGAAGAACAATGCGTACCCAACAATAAAGAGAACTTATAACAACACCAATGTAGAAGACCTTTTAATAATATGGGGAATACACCATCCTAATGATGCAGAAGAACAAACAAAACTCTACCAGAACTCGAACACTTATGTATCCGTAGGAACATCAACACTGAATCAAAGATCAATCCCAGAAATAGCCACTAGACCCAAAGTGAATGGACAAAGTGGAAGAATGGGATTTTTCTGGACAATACTGAAGTCGAACGATGCAATCAGCTTTGAAAGTAACGGGAATTTTATAGCTCCTGAATATGCGTACAAAATTGTCAAGAAAGGAGAGTCAGCAATCATGAGGAGTGAATTAGAGTATGGCAACTGTGACACCAATTGTCAGACTCCGTTAGGTGCTATAAATTCCACTATGCCCTTCCACAATGTTCATCCTCTTACCATTGGGGAATGCCCCAAGTATGTCAAATCGGATAAACTGGTCCTTGCAACAGGATTAAGAAACATACCCCAAAGAGAAACAAGAGGCCTATTTGGTGCAATAGCAGGATTCATAGAGGGAGGATGGCAAGGAATGGTTGACGGGTGGTATGGGTACCATCATAGCAATGAGCAGGGAAGTGGATATGCTGCAGACAAAGAATCTACCCAGAAAGCAATCGATGGAATCACCAACAAAGTGAACTCAATCATTGACAAAATGAACACTCAATTCGAAGCCGTTGGAAAAGAATTCAACAACCTGGAAAGGAGAATAGAAAATTTGAATAAGAAAATGGAAGATGGGTTTTTAGATGTATGGACTTACAATGCAGAACTTCTCGTGCTCATGGAAAACGAAAGAACTCTGGATTTCCATGATTCAAATGTCAAGAACCTATACGATAAGGTCCGACTCCAACTGAGAGACAATGCAAAAGAATTGGGCAATGGATGCTTCGAATTCTACCACAAGTGTGACGATGAATGCATGGAAAGTGTGAGAAATGGAACGTATGACTATCCGCAATATTCAGAAGAATCAAGACTGAACAGAGAGGAAATAGATGGAGTCAAATTGGAATCAATGGGCACCTATCAGATATTATCAATCTACTCAACAGTGGCGAGTTCCTTAGCACTGGCAATCATGATAGCTGGTCTATCTTTTTGGATGTGTTCCAATGGGTCATTGCAGTGCAGAATTTGCATCTAG
>A_/_H5N2|MH068399|A/ruddy_turnstone/New_Jersey/UGAI17-1991/2017
ATGAAAATGGAAAGAATAGTGATTGCCCTCGCAATAATCAGCATTGTCAAAGGTGACCAAATTTGCATTGGTTACCATGCAAACAACTCAACAAAGCAGGTTGATACAATCATGGAAAAGAATGTGACTGTCACACATGCTCAGGATATACTGGAGAAAGAGCACAATGGGAAACTTTGCAGTCTTAAAGGAGTGAAACCCCTCATTCTGAAGGACTGCAGCGTAGCTGGATGGCTTCTTGGAAACCCAATGTGTGATGAATTCCTGAATGTACCAGAATGGTCATACATCGTGGAAAAAGATAATCCAGTCAATGGCCTGTGCTATCCAGGAGACTTCAGCGACTACGAAGAACTGAAGCACTTAATGAGCAGCACAAACCATTTTGAGAAAATTCAGATAATTCCTAGGAGTTCTTGGTCCAATCATGATGCCTCATCAGGAGTGAGTTCGGCATGTCCATACCTTGGCAGATCTTCCTTTTTCAGGAATGTAGTTTGGTTGATCAAGAAGAACAATGCGTACCCAACAATAAAGAGAACTTATAACAACACCAATGTAGAAGACCTTTTAATAATATGGGGAATACACCATCCTAATGATGCAGCAGAACAAACAAAACTCTACCAGAACTCGAACACTTATGTATCCGTAGGAACATCAACACTGAATCAAAGATCAATCCCAGAAATAGCCACTAGACCCAAAGTGAATGGACAAAGTGGAAGAATGGGATTTTTCTGGACAATACTGAAGTCGAACGATGCAATCAGCTTTGAAAGTAACGGGAATTTTATAGCTCCTGAATATGCGTACAAAATTGTCAAGAAAGGAGATTCAGCAATCATGAGGAGTGAATTAGAGTATGGCAACTGTGACACCAATTGTCAGACTCCGTTAGGTGCTATAAATTCCACTATGCCCTTCCACAATGTTCATCCTCTTACCATTGGGGAATGCCCCAAGTATGTCAAATCGGATAAACTGGTCCTTGCAACAGGATTAAGAAACATACCCCAAAGAGAAACAAGAGGCCTATTTGGTGCAATAGCAGGATTCATAGAGGGAGGATGGCAAGGAATGGTTGACGGGTGGTATGGGTACCATCATAGCAATGAGCAGGGAAGTGGATATGCTGCAGACAAAGAATCTACCCAGAAAGCAATCGATGGAATCACCAACAAAGTGAACTCAATCATTGACAAAATGAACACTCAATTCGAAGTCGTTGGGAAAGAATTCAACAACCTGGAAAGGAGAATAGAAAATTTGAATAAGAAAATGGAAGATGGGTTTTTAGATGTATGGACTTACAATGCAGAACTTCTCGTGCTCATGGAAAACGAAAGAACTCTGGATTTCCATGATTCAAATGTCAAGAACCTATACGATAAGGTCCGACTCCAACTGAGAGACAATGCAAAAGAATTGGGCAACGGATGCTTCGAATTCTACCACAAGTGTGATGATGAATGCATGGAAAGTGTGAGAAATGGAACGTATGACTATCCGCAATATTCAGAAGAATCAAGACTGAACAGAGAGGAAATAGATGGAGTCAAATTGGAATCAATGGGCACCTATCAGATATTATCAATCTACTCAACAGTGGCGAGTTCCTTAGCACTGGCAATCATGATAGCTGGTCTATCTTTTTGGATGTGTTCCAATGGGTCATTGCAGTGCAGAATTTGCATCTAG
>A_/_H5N6|MH546731|A/mallard/Pennsylvania/16-035727-1/2016
ATGAAAATGGAAAGGATAGTGATTGCCCTCGCAATAATCAGCATTGTAAAAGGTGACCAAATTTGCATTGGTTACCATGCAAACAATTCAACAGAGCAGGTTGATACAATCATGGAAAAGAATGTGACGGTCACACATGCTCAGGATATACTGGAGAAAGAACACAATGGGAAACTTTGCAGTCTTAAAGGAGTGAGGCCCCTCATTCTGAAGGACTGCAGCATAGCTGGATGGCTTCTTGGAAACCCAATGTGTGATGAATTCCTGAATGTACCAGAATGGTCATACATTGTGGAAAAAGATAATCCAGTCAATGGCCAGTGCTATCCAGGAGACTTCAGCGACTATGAAGAACTGAAGCATTTAATGAGCAGCACAAACCATTTTGAGAAAATTCAAATAATTCCTAGGAGTTCTTGGTCCAATCATGATGCCTCATCAGGAGTGAGTTCGGCATGCCCATACAATGGTAGATCTTCCTTTTTCAGGAATGTAGTTTGGTTGATCAAGAAGAATAATGCGTACCCAACAATCAAGAGGACCTATAACAACACCAATGTAGAAGACCTTTTAGTAATATGGGGAATACACCACCCTAATGATGCAGCTGAACAAACAAAACTCTACCAGAACTCGAACACTTATGTGTCTGTAGGAACATCAACACTGAATCAAAGATCAACCCCAGAAATAGCCACTAGACCCAAAGTGAACGGACAAAGTGGAAGAATGGAATTTTTCTGGACAATACTGAAATCGAACGATGCAATCAGCTTTGAAAGTAACGGGAATTTTATAGCTCCTGAATATGCGTACAAAATTGTCAAGAAAGGAGATTCAGCAATCATGAGAAGTGAATTAGAGTATGGTAACTGTGACACCAAATGTCAGACTCCATTAGGTGCTATAAATTCCAGTATGCCCTTCCACAATGTTCATCCTCTTACCATTGGGGAGTGCCCCAAGTATGTCAAATCGGATAAACTGGTCCTTGCAACAGGACTAAGAAACATACCCCAAAGAGAAACAAGAGGCCTATTTGGTGCAATAGCAGGATTCATAGAGGGAGGATGGCAAGGAATGGTTGACGGGTGGTACGGGTACCATCATAGCAATGAGCAGGGAAGTGGATATGCTGCAGATAAAGAATCTACCCAGAAAGCAATCGATGGAATCACCAACAAAGTAAACTCAATCATTGACAAAATGAACACTCAATTCGAAGCCGTTGGAAAAGAATTCAACAACCTGGAAAGGAGAATAGAAAATTTGAATAAGAAAATAGAGGATGGATTTTTAGATGTATGGACTTACAATGCAGAACTTCTTGTGCTCATGGAAAATGAAAGAACTCTGGATTTCCATGATTCAAATGTCAAGAACCTATATGATAAGGTCCGACTCCAGCTGAGAGACAATGCAAAAGAATTGGGCAACGGATGCTTCGAATTCTACCACAAGTGTGACAATGAATGCATGGAAAGTGTGAGAAATGGAACGTATGACTATCCGCAATATTCAGAGGAATCAAGACTGAATAGAGAGGAAATAGACGGAGTCAAATTGGAATCAATGGGCACCTATCAGATATTATCAATCTACGCAACAGTGGCGAGTTCCCTAGCACTGGCAATCATGATAGCTGGTCTATCTTTTTGGATGTGTTCCAATGGGTCATTGCAGTGCAGAATTTGCATCTAG
>A_/_H5N1|MH546699|A/mallard/North_Dakota/16-036222-1/2016
ATGAAAATGGAAAGGATAGTGATTGCCCTCGCAATAATCAGCATTGTAAAGGGTGACCAAATTTGCATTGGTTACCATGCAAACAATTCAACAGAGCAGGTTGATACAATCATGGAAAAGAATGTGACGGTCACACATGCTCAGAATATACTGGAGAAAGAACACAATGGGAAACTTTGCAGTCTTAAAGGAGTGAGGCCCCTCATTCTGAAGGACTGCAGCGTAGCTGGATGGCTTCTTGGAAACCCAATGTGTGATGAATTCCTGAATGTACCAGAATGGTCATACATTGTGGAAAAAGATAATCCAGTCAATGGCCTGTGCTATCCAGGAGACTTCAGCGACTATGAAGAACTGAAGCATTTAATGAGCAGCACAAACCATTTTGAGAAAATTCAAATAATTCCTAGGAGTTCTTGGTCCAATCATGATGCCTCATCAGGAGTGAGTTCGGCATGCCCATACAATGGTAGATCTTCCTTTTTCAGGAATGTAGTTTGGTTGATCAAGAAGAATAATGCGTACCCAACAATCAAGAGGACCTATAACAACACCAATGTAGAAGACCTTTTAGTAATATGGGGAATACACCACCCTAATGATGCAGCTGAACAAACAAAACTCTACCAGAACTCGAACACTTATGTGTCTGTAGGAACATCAACACTGAATCAAAGATCAATCCCAGAAATAGCCACTAGACCCAAAGTGAACGGACAAAGTGGAAGAATGGAATTTTTCTGGACAATACTGAAGTCGAACGATGCAATCAGCTTTGAAAGTAACGGGAATTTTATAGCTCCTGAATATGCGTACAAAATTGTCAAGAAAGGAGATTCAGCAATCATGAGAAGTGAATTAGAGTATGGTAACTGTGACACCAAATGTCAGACTCCATTAGGTGCTATAAATTCCAGTATGCCCTTCCACAATGTTCATCCTCTTACCATTGGGGATTGCCCCAAGTATGTCAAATCGGATAAACTGGTCCTTGCAACAGGACTAAGAAACATACCCCAAAGAGAAACAAGAGGCCTATTTGGTGCAATAGCAGGATTCATAGAGGGAGGATGGCAAGGAATGGTTGACGGGTGGTACGGGTACCATCATAGCAATGAGCAGGGAAGTGGATATGCTGCAGACAAAGAATCTACCCAGAAAGCAATCGATGGAATCACCAACAAAGTAAACTCAATCATTGACAAAATGAACACTCAATTCGAAGCCGTTGGGAAAGAATTCAACAACCTGGAAAGGAGAATAGAAAATTTGAATAAGAAAATGGAGGATGGATTTTTAGATGTATGGACTTACAATGCAGAACTTCTTGTGCTCATGGAAAATGAAAGAACTCTGGATTTCCATGATTCAAATGTCAAGAACCTATATGATAAGGTCCGACTCCAGCTGAGAGACAATGCAAAAGAATTAGGCAACGGATGCTTCGAATTCTACCACAAGTGTGACAATGAATGCATGGAAAGTGTGAGAAATGGAACGTATGACTATCCACAATATTCAGAGGAATCAAGACTGAATAGAGAGGAAATAGATGGAGTCAAATTGGAATCAATGGGCACCTATCAGATATTATCAATCTACGCAACAGTGGCGAGTTCCCTAGCACTGGCAATCATGATAGCTGGTCTATCTTTTTGGATGTGTTCCAATGGGTCATTGCAGTGCAGAATTTGCATCTAG
>A_/_H5N3|MH546683|A/mallard/New_Hampshire/16-029391-25/2016
ATGAAAATGGAAAGGATAGTGATTGCCCTCGCAATAATCAGCATTGTAAAAGGTGACCAAATTTGCATTGGTTACCATGCAAACAATTCAACAGAGCAGGTTGATACAATCATGGAAAAGAATGTGACGGTCACACATGCTCAGGATATACTGGAGAAAGAACATAATGGGAAACTTTGCAGTCTTAAAGGAGTGAGGCCCCTCATTCTGAAGGACTGCAGCGTAGCTGGATGGCTTCTTGGAAACCCAATGTGTGATGAATTCCTGAATGTACCAGAATGGTCATACATTGTGGAAAAAGATAATCCAGTCAATGGCCTGTGCTATCCAGGAGACTTCAGCGACTATGAAGAACTGAAGCATTTAATGAGCAGCACAAACCATTTTGAGAAAATTCAAATAATTCCTAGGAGTTCTTGGTCCAATCATGATGCCTCATCAGGAGTGAGTTCGGCATGCCCATACAATGGTAGATCTTCCTTTTTCAGGAATGTGGTTTGGTTGATCAAGAAGAGTAATGCGTACCCAACAATCAAGAGGACCTATAACAACACCAATGTAGAAGACCTTTTAGTAATATGGGGAATACACCACCCTAATGATGCAGCTGAACAAACAAAACTCTACCAGAACTCGAACACTTATGTGTCTGTAGGAACATCAACACTGAATCAAAGATCAATCCCAGAAATAGCCACTAGACCCAAAGTGAACGGACAAAGTGGAAGAATGGAATTTTTCTGGACAATACTGAAGTCGAACGATGCAATCAGCTTTGAAAGTAACGGGAATTTTATAGCTCCTGAATATGCGTACAAAATTGTCAAGAAAGGAGATTCAGCAATCATGAGAAGTGAATTAGAATATGGTAACTGTGACACCAAATGTCAGACTCCATTAGGTGCTATAAACTCCAGTATGCCCTTCCACAATATTCATCCTCTCACCATTGGGGAGTGCCCCAAGTATGTCAAATCGGATAAACTGGTCCTTGCAACAGGACTAAGAAACATACCCCAAAAAGAAACAAGAGGCCTATTTGGTGCAATAGCAGGATTCATAGAGGGAGGATGGCAAGGAATGGTTGACGGGTGGTACGGGTACCATCATAGCAATGAACAGGGAAGTGGATATGCTGCAGACAAAGAATCTACCCAGAAAGCAATCGATGGAATCACCAACAAAGTAAACTCAATCATTGACAAAATGAACACTCAATTCGAAGCCGTTGGGAAAGAATTCAGCAACCTGGAAAGGAGAATAGAAAATTTGAATAATAAAATGGAGGATGGGTTTTTAGATGTATGGACTTACAATGCAGAGCTTCTTGTGCTCATGGAAAATGAAAGAACTCTGGATTTCCATGATTCAAATGTCAAGAACCTATATGATAAGGTCCGACTCCAGTTGAGAGACAATGCAAAAGAATTGGGCAACGGATGCTTCGAATTCTACCACAAGTGTGACAATGAATGCATGGAAAGTGTGAGAAATGGAACGTATGACTATCCGCAATATTCAGAGGAATCAAGACTGAATAGGGAGGAAATAGACGGAGTCAAATTGGAATCAATGGGCACCTATCAGATATTATCAATCTATGCAACAGTGGCGAGTTCCCTAGCACTGGCAATCATGATAGCTGGTCTATCTTTTTGGATGTGTTCCAATGGGTCATTGCAGTGCAGAATTTGCATCTAG
>A_/_H5N5|MH546667|A/mallard/Minnesota/16-041335-4/2016
ATGAAAATGGAAAGGATAGTGATTGCCCTCGCAATAATCAGCATTGTAAAAGGTGACCAAATTTGCATTGGTTACCATGCAAACAATTCAACAGAGCAGGTTGATACAATCATGGAAAAGAATGTGACGGTCACACATGCTCAGGATATACTGGAGAAAGAACACAATGGGAAACTGTGCAGTCTTAAAGGAGTGAGGCCCCTCATTCTGAAGGACTGCAGCGTAGCTGGATGGCTTCTTGGAAACCCAATGTGTGATGAATTCCTGAATGTACCAGAATGGTCATACATTGTGGAAAAAGATAATCCAGTCAATGGCCTGTGCTATCCAGGAGACTTCAGTGACTATGAAGAACTGAAGCATTTAATGAGCAGCACAAACCATTTTGAGAAAATTCAAATAATTCCTAGGAGTTCTTGGTCCAATCATGATGCCTCATCAGGAGTGAGTTCGGCATGCCCATACAATGGTAGATCTTCCTTTTTCAGGAATGTAGTTTGGTTGATCAAGAAGAATAATGCGTACCCAACAATCAAGAGGACCTATAACAACACCAATGTAGAAGACCTTTTAGTAATATGGGGAATACACCACCCTAATGATGCAGCTGAACAAACAAAACTCTACCAGAACTCGAACACTTATGTGTCTGTAGGAACATCAACACTGAATCAAAGATCAATCCCAGAAATAGCCACTAGACCCAAAGTGAACGGACAAAGTGGAAGAATGGAATTTTTCTGGACAATACTGAAGTCGAACGATGCAATCAGCTTTGAAAGTAACGGGAATTTTATAGCTCCTGAATATGCGTACAAAATTGTCAAGAAAGGAGATTCAGCAATCATGAGAAGTGAATTAGAGTATGGTAACTGTGACACCAAATGTCAGACTCCATTAGGTGCTATAAATTCCAGTATGCCCTTCCACAATGTTCATCCTCTTACCATTGGGGAGTGCCCCAAGTATATCAAATCGAATAAACTGGTCCTTGCAACAGGACTAAGAAACATACCCCAAAGAGAAACAAGAGGCCTATTTGGTGCAATAGCAGGATTCATAGAGGGAGGATGGCAAGGAATGGTTGACGGGTGGTACGGGTACCATCATAGCAATGAGCAGGGGAGTGGATATGCTGCAGACAAAGAATCTACCCAGAAAGCAATCGATGGAATCACCAACAAAGTAAACTTAATCATTGACAAAATGAACACTCAATTCGAAGCCGTTGGGAAAGAATTCAACAACCTGGAAAGGAGAATAGAAAATTTGAATAAGAAAATGGAGGATGGATTTTTAGATGTATGGACTTACAATGCAGAACTTCTTGTGCTCATGGAAAATGAAAGAACTCTGGATTTCCATGATTCAAATGTCAAGAACCTATATGATAAGGTCCGACTCCAGCTGAGAGACAATGCAAAAGAATTGGGCAACGGATGCTTCGAATTCTACCACAAGTGTGACAATGAATGCATGGAAAGTGTGAGAAATGGAACGTATGACTATCCGCAATATTCAGAGGAATCAAGACTGAATAGAGAGGAAATAGACGGAGTCAAATTGGAATCAATGGGCACCTATCAGATATTATCAATCTACGCAACAGTGGCGAGTTCCCTAGCACTGGCAATCATGATAGCTGGTCTATCTTTTTGGATGTGTTCCAATGGGTCATTGCAGTGCAGAATTTGCATCTAG
>A_/_H5N2|MH546659|A/mallard/Minnesota/16-041335-3/2016
ATGAAAATGGAAAGGATAGTGATTGCCCTCGCAATAATCAGCATTGTAAAAGGTGACCAAATTTGCATTGGTTACCATGCAAACAATTCAACAGAGCAGGTTGATACAATCATGGAAAAGAATGTGACGGTCACACATGCTCAGGATATACTGGAGAAAGAACACAATGGGAAACTTTGCAGTATTAAAGGAGTGAGGCCCCTCATTCTGAAGGACTGCAGCGTAGCTGGATGGCTTCTTGGAAACCCAATGTGTGATGAATTCCTGAATGTACCAGAATGGTCATACATTGTGGAAAAAGATAATCCAGTCAATGGCCTGTGCTATCCAGGAGACTTCAGCGACTATGAAGAACTGAAGCATTTAATGAGCAGCACAAACCATTTTGAGAAAATTCAAATAATTCCTAGGAGTTCTTGGTCCAATCATGAAGCCTCATCAGGAGTGAGTTCGGCATGCCCATACAATGGTAGATCTTCCTTTTTCAGGAATGTAGTTTGGTTGATCAAGAAGAATAATGCGTACCCAACAATCAAGAGGACCTATAACAACACCAATGTAGAAGACCTTTTAGTAATATGGGGAATACACCACCCAAATGATGCAGCTGAACAAACAAAACTCTACCAGAACTCGAACACTTATGTGTCTGTAGGAACATCAACACTGAATCAAAGATCAATCCCAGAAATAGCCACCAGACCCAAAGTGAACGGACAAAGTGGAAGAATGGAATTTTTCTGGACAATACTGAAGTCGAACGATACAATCAGCTTTGAAAGTAACGGGAATTTTATAGCTCCTGAATATGCGTACAAAATTGTCAAGAAAGGAGATTCAGCAATCATGAGAAGTGAATTAGAGTATGGTAACTGTGACACCAAATGTCAGACTCCATTAGGTGCTATAAATTCCAGTATGCCCTTCCACAATGTTCATCCTCTTACCATTGGGGAATGCCCCAAGTATGTCAAATCGGATAAACTGGTCCTTGCAACAGGACTAAGAAACATACCCCAAAGAGAAACAAGAGGCCTATTTGGTGCAATAGCAGGATTCATAGAGGGAGGATGGCAAGGAATGGTTGACGGGTGGTACGGGTACCATCATAGCAATGAGCAGGGAAGTGGATATGCTGCAGACAAAGAATCTACCCAGAAAGCAATCGATGGAATCACCAACAAAATAAACTCAATCATTGACAAAATGAACACTCAATTCGAAGCTGTTGGGAAAGAATTCAACAACCTGGAAAGGAGAATAGAAAATTTGAATAAGAAAATGGAGGATGGATTTTTAAATGTATGGACTTACAATGCAGAACTTCTTGTGCTCATGGAAAATGAAAGAACTCTGGATTTCCATGATTCAAATGTCAAGAACCTATATGATAAGGTCCGACTCCAGCTGAGAGACAATGCACAAGAATTGGGCAACGGATGCTTCGAATTCTACCACAAGTGTGACAATGAATGCATGGAAAGTGTGAGAAATGGAACGTATGACTATTCGCAATATTCAGAGGAATCAAGACTGAATAGAGAGGAAATAGACGGAGTCAAATTGGAATCAATGGGCACCTATCAGATATTATCAATCTACGCAACAGTGGCGAGTTCCCTAGCACTGGCAATCATGATAGCTGGTCTATCTTTTTGGATGTGTTCCAATGGGTCATTGCAGTGCAGAATTTGCATCTAG
>A_/_H5N2|MH546651|A/mallard/Minnesota/16-039026-1/2016
ATGAAAATGGAAAGGATAGTGATTGCCCTCGCAATAATCAGCATTGTAAAAGGTGACCAAATTTGCATTGGTTACCATGCAAACAATTCAACAGAGCAGGTTGATACAATCATGGAAAAGAATGTGACGGTCACACATGCTCAGGATATACTGGAGAAAGAACACAATGGGAAACTTTGCAGTCTTAAAGGAGTGAGGCCCCTCATTCTGAAGGACTGCAGCGTAGCTGGATGGCTTCTTGGAAACCCAATGTGTGATGAATTCCTGAATGTACCAGAATGGTCATACATTGTGGAAAAAGATAATCCAGTCAATGGCCTGTGCTATCCAGGAGACTTCAGCGACTATGAAGAACTGAAGCATTTGATGAGCAGCACAAACCATTTTGAGAAAATTCAAATAATTCCTAGGAGTTCTTGGTCCAATCATGAAGCCTCATCAGGAGTGAGTTCGGCATGCCCATACAATGGTAGATCTTCCTTTTTCAGGAATGTAGTTTGGTTGATCAAGAAGAATAATGCGTACCCAACAATCAAGAGGACCTATAACAACACCAATGTAGAAGACCTTTTAGTAATATGGGGAATACACCACCCTAATGATGCAGCTGAACAAACAAAACTCTACCAGAACTCGAACACTTATGTGTCTGTAGGAACATCAACACTGAATCAAAGATCAATCCCAGAAATAGCCACCAGACCCAAAGTGAACGGACAAAGTGGAAGAATGGAATTTTTCTGGACAATACTGAAGTCGAACGATGCAATCAGCTTTGAAAGTAACGGGAATTTTATAGCTCCTGAATATGCGTACAAAATTGTCAAGAAAGGAGATTCAGCAATCATGAGAAGTGAATTAGAGTATGGTAACTGTGACACCAAATGTCAGACTCCATTAGGTGCTATAAATTCCAGTATGCCCTTCCACAATGTTCATCCTCTTACCATTGGGGAATGCCCCAAGTATATCAAATCGGATAAACTGGTCCTTGCAACAGGACTAAGAAACATACCCCAAAGAGAAACAAGAGGCCTATTTGGTGCAATAGCAGGATTCATAGAGGGAGGATGGCAAGGAATGGTTGACGGGTGGTACGGGTACCATCATAGCAATGAGCAGGGAAGTGGATATGCTGCAGACAAAGAATCTACCCAGAAAGCAATCGATGGAATCACCAACAAAATAAACTCAATCATTGACAAAATGAACACTCAATTCGAAGCTGTTGGGAAAGAATTCAACAACCTGGAAAGTAGAATAGAAAATTTGAATAAGAAAATGGAGGATGGATTTTTAGATGTATGGACTTACAATGCAGAACTTCTTGTGCTCATGGAAAATGAAAGAACTCTGGATTTCCATGATTCAAATGTCAAGAACCTATATGATAAGGTCCGACTCCAGCTGAGAGACAATGCACAAGAATTGGGCAACGGATGCTTCGAATTCTACCACAAGTGTGACAATGAATGCATGGAAAGTGTGAGAAATGGAACGTATGACTATTCGCAATATTCAGAGGAATCAAGACTGAATAGAGAGGAAATAGACGGAGTCAAATTAGAATCAATGGGCACCTATCAGATATTATCAATCTACGCAACAGTGGCGAGTTCCCTAGCACTGGCAATCATGATAGCTGGTCTATCTTTTTGGATGTGTTCCAATGGGTCATTGCAGTGCAGAATTTGCATCTAG
>A_/_H5N2|MH546643|A/mallard/Minnesota/15-041504-5/2015
ATGAAAATGGAAAGGATAGTGATTGCCCTCGCAATAATCAGCATTGTAAAAGGTGACCAAATTTGCATTGGTTACCATGCAAACAATTCAACAGAGCAGGTTGATACAATCATGGAAAAGAATGTGACGGTCACACATGCTCAGGATATACTGGAGAAAGAACACAATGGGAAACTTTGCAGTCTTAAAGGAGTGAGGCCCCTCATTCTGAAGGACTGCAGCGTAGCTGGATGGCTTCTTGGAAACCCAATGTGTGATGAATTCCTGAATGTACCAGAATGGTCATACATTGTGGAAAAAGATAATCCAGTCAATGGCCTGTGCTATCCAGGAGACTTCAGCGACTATGAAGAACTGAAGCATTTAATGAGCAGCACAAACCATTTTGAGAAAATTCAAATAATTCCTAGGAGTTCTTGGTCCAATCATGATGCCTCATCAGGAGTGAGTTCGGCATGCCCATACAATGGTAGATCTTCCTTTTTCAGGAATGTAGTTTGGTTGATCAAGAAGAATAATGCGTACCCAACAATCAAGAGGACCTATAACAACACCAATGTAGAAGACCTTTTAGTAATATGGGGAATACACCACCCTAATGATGCAGCTGAACAAACAAAACTCTACCAGAACTCGAACACTTATGTGTCTGTAGGAACATCAACACTGAATCAAAGATCAATCCCAGAAATAGCCACTAGACCCAAAGTGAACGGACAAAGTGGAAGAATGGAATTTTTCTGGACAATACTGAAGTCGAACGATGCAATCAGCTTTGAAAGTAACGGGAATTTTATAGCTCCTGAATATGCGTACAAAATTGTCAAGAAAGGAGATTCAGCAATCATGAGAAGTGAATTAGAGTATGGTAACTGTGACACCAAGTGTCAGACTCCATTAGGTGCTATAAATTCCAGTATGCCCTTCCACAATGTTCATCCTCTTACCATTGGGGAATGCCCCAAGTATGTCAAATCGGATAAACTGGTCCTTGCAACAGGACTAAGAAACATACCCCAAAGAGAAACAAGAGGCCTATTTGGTGCAATAGCAGGATTCATAGAGGGAGGATGGCAAGGAATGGTTGACGGGTGGTACGGATACCATCATAGCAATGAGCAGGGAAGTGGATATGCTGCAGACAAAGAATCTACCCAGAAAGCAATCGATGGAATCACCAACAAAGTAAACTCAATCATTGACAAAATGAACACTCAATTCGGAGCCGTTGGGAAAGAATTCAACAACCTGGAAAGGAGAATAGAAAATTTGAATAAGAAAATGGAGGATGGATTTTTAGATGTATGGACTTACAATGCAGAACTTCTTGTGCTCATGGAAAATGAAAGAACTCTGGATTTCCATGATTCAAATGTCAAGAACCTATATGATAAGGTCCGACTCCAGCTGAGAGACAATGCAAAAGAATTGGGCAACGGATGCTTCGAATTCTACCACAAGTGTGACAATGAATGCATGGAAAGTGTGAGAAATGGAACGTATGACTATCCGCAATATTCAGAGGAATCAAGACTGAATAGAGAGGAAATAGACGGAGTCAAATTGGAATCAATGGGCACCTATCAGATATTATCAATCTACGCAACAGTGGCGAGTTCCCTAGCACTGGCAATCATGATAGCTGGTCTATCTTTTTGGATGTGTTCCAATGGGTCATTGCAGTGCAGAATTTGCATCTAG
>A_/_H5N9|MH546627|A/mallard/Minnesota/15-040386-1/2015
ATGAAAATGGAAAGGATAGTGATTGCCCTCGCAATAATCAGCATTGTAAAAGGTGACCAAATTTGCATTGGTTACCATGCAAACAATTCAACAGAGCAGGTTGATACAATCATGGAAAAGAATGTGACGGTCACACATGCTCAGGATATACTGGAGAAAGAACACAATGGGAAACTTTGCAGTCTTAAAGGAGTGAGGCCCCTCATTCTGAAGGACTGCAGCGTAGCTGGATGGCTTCTTGGAAACCCAATGTGTGATGAATTCCTGAATGTACCAGAATGGTCATACATTGTGGAAAAAGATAATCCAGTCAATGGCCTGTGCTATCCAGGAGACTTCAGCGACTATGAAGAACTGAAGCATTTAATGAGCAGCACAAACCATTTTGAGAAAATTCAAATAATTCCTAGGAGTTCTTGGTCCAATCATGATGCCTCATCAGGAGTGAGTTCGGCATGCCCATACAATGGTAGATCTTCCTTTTTCAGGAATGTAGTTTGGTTGATCAAGAAGAATAATGCGTACCCAACAATCAAGAGGACCTATAACAACACCAATGTAGAAGACCTTTTAGTAATATGGGGAATACACCACCCTAATGATGCAGCTGAACAAACAAAACTCTACCAGAACTCGAACACTTATGTGTCTGTAGGAACATCAACACTGAATCAAAGATCAATCCCAGAAATAGCCACTAGACCCAAAGTGAACGGACAAAGTGGAAGAATGGAATTTTTCTGGACAATACTGAAGTCGAACGATGCAATCAGCTTTGAAAGTAACGGGAATTTTATAGCTCCTGAATATGCGTACAAAATTGTCAAGAAAGGAGATTCAGCAATCATGAGAAGTGAATTAGAGTATGGTAACTGTGACACCAAATGTCAGACTCCATTAGGTGCTATAAATTCCAGTATGCCCTTCCACAATGTTCATCCTCTTACCATTGGGGAATGCCCCAAGTATGTCAAATCGGATAAACTGGTCCTTGCAACAGGACTAAGAAACATACCCCAAAGAGAAACAAGAGGCCTATTTGGTGCAATAGCAGGATTCATAGAGGGAGGATGGCAAGGAATGGTTGACGGGTGGTACGGGTACCATCATAGCAATGAGCAGGGAAGTGGATATGCTGCAGACAAAGAATCTACCCAGAAAGCAATCGATGGAATCACCAACAAAGTAAACTCAATCATTGACAAAATGAACACTCAATTCGAAACCGTTGGGAAAGAATTCAACAACCTGGAAAGGAGAATAGAAAATTTGAATAAGAAAATGGAGGATGGATTTTTAGATGTATGGACTTACAATGCGGAACTTCTTGTGCTCATGGAAAATGAAAGAACTCTGGATTTCCATGATTCAAATGTCAAGAACCTATATGATAAGGTCCGACTCCAGCTGAGAGACAATGCAAAAGAATTGGGCAACGGATGCTTCGAATTCTACCACAAGTGTGACAATGAATGCATGGAAAGTGTGAGAAATGGAACGTATGACTATCCGCAATATTCAGAGGAATCAAGACTGAATAGAGAGGAAATAGACGGAGTCAAATTGGAATCAATGGGCACCTATCAGATATTATCAATCTACGCAACAGTGGCGAGTTCCCTAGCACTGGCAATCATGATAGCTGGTCTATCTTTTTGGATGTGTTCCAATGGGTCATTGCAGTGCAGAATTTGCATCTAG
>A_/_H5N2|MH546611|A/mallard/Michigan/15-031493-1/2015
ATGAAAATGGAAAGGATAGTGATTGCCCTCGCAATAATCAGCATTGTAAAAGGTGACCAAATTTGCATTGGTTACCATGCAAACAATTCAACAGAGCAGGTTGATACAATCATGGAAAAGAATGTGACGGTCACACATGCTCAGGATATACTGGAGAAAGAACACAATGGGAAACTTTGCAGTCTTAAAGGAGTGAGGCCCCTCATTCTGAAGGACTGCAGCGTAGCTGGATGGCTTCTTGGAAACCCAATGTGTGATGAATTCCTGAATGTACCAGAATGGTCATACATTGTGGAAAAAGATAATCCAGTCAATGGCCTGTGCTATCCAGGAGACTTCAGCGACTATGAAGAACTGAAGCATTTAATGAGCAGCACAAACCATTTTGAGAAAATTCAAATAATTCCTAGGAGTTCTTGGTCCAATCATGATGCCTCATCAGGAGTGAGTTCGGCATGCCCATACAATGGTAGATCTTCCTTTTTCAGGAATGTAGTTTGGTTGATCAAGAAGAATAATGCGTACCCAACAATCAAGAGGACCTATAACAACACCAATGTAGAAGACCTTTTAGTAATATGGGGAATACACCACCCTAATGATGCAGCTGAACAAACAAAACTCTACCAGAACTCGAACACTTATGTGTCTGTAGGAACATCAACACTGAATCAAAGATCAATCCCAGAAATAGCCACTAGACCCAAAGTGAACGGACAAAGTGGAAGAATGGAATTTTTCTGGACAATACTGAAGTCGAACGATGCAATCAGCTTTGAAAGTAACGGGAATTTTATAGCTCCTGAATATGCGTACAAAATTGTCAAGAAAGGAGATTCAGCAATCATGAGAAGTGAATTAGAGTATGGTAACTGTGACACCAAATGTCAGACTCCATTAGGTGCTATAAATTCCAGTATGCCCTTCCACAATGTTCATCCTCTTACCATTGGGGAGTGTCCCAAGTATGTCAAATCGGATAAACTGGTCCTTGCAACAGGACTAAGAAACATACCCCAAAGAGAAACAAGAGGCCTATTTGGTGCAATAGCAGGATTCATAGAGGGAGGATGGCAAGGAATGGTTGACGGGTGGTACGGGTACCATCATAGCAATGAGCAGGGAAGTGGATATGCTGCAGACAAAGAATCTACCCAGAAAGCAATCGATGGAATCACCAACAAAGTAAACTCAATCATTGACAAAATGAACACTCAATTCGAAGCCGTTGGGAAAGAATTCAACAATCTGGAAAGGAGAATAGAAAATTTGAATAAGAAAATGGAGGATGGGTTTTTAGATGTATGGACTTACAATGCAGAACTTCTTGTGCTCATGGAAAATGAAAGAACTCTGGATTTCCATGATTCAAATGTCAAGAACCTATATGATAAGGTCCGACTCCAGCTGAGAGACAATGCAAAAGAATTGGGCAACGGATGCTTTGAATTCTACCACAAGTGTGACAATGAATGCATGGAAAGTGTGAGAAATGGAACGTATGACTATCCGCAATATTCAGAGGAATCAAGACTGAATAGAGAGGAAATAGACGGAGTCAAATTGGAATCAATGGGCACCTATCAGATATTATCAATTTACGCAACAGTGGCGAGTTCCCTAGCACTGGCAATCATGATAGCTGGTCTATCTTTTTGGATGTGTTCCAATGGGTCATTGCAGTGCAGAATTTGCATCTAG
>A_/_H5N2|MH546603|A/mallard/Maryland/16-042534-2/2016
ATGAAAATGGAAAGAATAGTGATTGCCCTCGCAATAATCAGCATTGTCAAAGGTGACCAAATTTGCATTGGTTACCATGCAAACAACTCAACAAAGCAGGTTGATACAATCATGGAAAAGAATGTGACGGTCACACATGCTCAAGATATACTGGAGAAAGAGCACAATGGGAAACTTTGCAGTCTTAAAGGAGTGAGGCCCCTCATTCTGAAGGACTGCAGCGTAGCTGGATGGCTTCTTGGAAACCCAATGTGTGATGAATTCCTGAATGTACCAGAATGGTCATACATTGTGGAAAAAGATAATCCAGTCAATGGCCTGTGCTATCCAGGAGACTTCAGCGACTACGAAGAACTGAAGCACTTAATGAGCAGCACAAACCATTTTGAGAAAATTCAGATAATTCCTAGGAGTTCTTGGTCCAATCATGATGCCTCATCAGGAGTGAGTTCGGCATGTCCATACAATGGTAGATCTTCCTTTTTCAGGAATGTAGTTTGGTTGATCAAGAAGAACAATGCGTACCCAACAATAAAGAGAACTTATAACAACACCAATGTAGAAGACCTTTTAATAATATGGGGAATACACCACCCTAATGATGCAGCAGAACAAACAAAACTCTACCAGAACTCGAACACTTATGTATCCGTAGGAACATCAACACTGAATCAAAGATCAATCCCAGAAATAGCCACTAGACCCAAAGTGAATGGACAAAGTGGAAGAATGGAATTTTTCTGGACAATACTGAAGTCGAACGATGCAATCAGCTTTGAAAGTAACGGGAATTTTATAGCTCCTGAATATGCGTACAAAATTGTCAAGAAAGGAGATTCAGCAATCATGAGAAGTGAATTAGAGTATGGCAACTGTGACACCAAATGTCAGACTCCGTTGGGTGCTATCAATTCCACTATGCCCTTCCACAATGTTCATCCTCTTACCATTGGGGAATGCCCCAAGTATGTCAAATCGGATAAACTGGTCCTTGCAACAGGATTAAGAAACATACCCCAAAGAAAAACAAGAGGCCTATTTGGTGCAATAGCAGGATTCATAGAGGGAGGATGGCAAGGAATGGTTGACGGGTGGTATGGGTACCATCATAGCAATGAGCAGGGAAGTGGATATGCTGCAGACAAAGAATCTACCCAGAAAGCAATCGATGGAGTCACCAACAAAGTGAACTCAATCATTGACAAAATGAACACTCAATTCGAAACCGTTGGGAAAGAATTCAACAACCTGGAAAGGAGAATAGAAAATTTGAATAAGAAAATGGAAGATGGGTTTTTAGATGTATGGACTTACAATGCAGAACTTCTCGTGCTCATGGAAAACGAAAGAACTCTGGATTTCCATGATTCAAATGTCAAGAACCTATACGATAAGGTCCGACTCCAACTGAGGGACAATGCAAAAGAATTGGGCAACGGATGCTTCGAATTCTACCACAAGTGTGACGATGAATGCATGGAAAGTGTGAGAAATGGAACGTATGACTATCCGCAATATTCAGAAGAATCAAGACTGAACAGAGAGGAAATAGACGGAGTCAAATTGGAATCAATGGGCACCTATCAGATATTATCAATCTATTCAACAGTGGCGAGTTCCTTAGCACTGGCAATCATGATAGCTGGTCTATCTTTTTGGATGTGTTCCAATGGATCATTGCAGTGCAGAATTTGCATCTAG
>A_/_H5N2|MH546595|A/mallard/Indiana/16-035911-3/2016
ATGAAAATGGAAAGGATAGTGATTGCCCTCGCAATAATCAGCATTGTAAAAGGTGACCAAATTTGCATTGGTTACCATGCAAACAATTCAACAGAGCAGATTGATACAATCATGGAAAAGAATGTGACGGTCACACATGCTCAGAATATACTGGAGAAAGAACACAATGGAAAACTTTGCAGTCTTAAAGGAGTGAGGCCCCTCATTCTGAAGGACTGCAGCGTAGCTGGATGGCTTCTTGGAAACCCAATGTGTGATGAATTCCTGAATGTACCAGAATGGTCATACATTGTGGAAAAAGATAATCCAGTCAATGGCCTGTGCTATCCAGGAGACTTCAGCGACTATGAAGAACTGAAGCATTTAATGAGCAGCACAAACCATTTTGAGAAAATTCAAATAATTCCTAGGAGTTCTTGGTCCAATCATGATGCCTCATCAGGAGTGAGTTCGGCATGCCCATACAATGGTAGATCTTCCTTTTTCAGGAATGTAGTTTGGTTGATCAAGAAGAATAATGCGTACCCAACAATCAAGAGGACCTATAACAACACCAATGTAGAGGATCTTTTAGTAATATGGGGAATACACCACCCTAATGATGCAGCTGAACAAACAAAACTCTACCAGAACTCGAACACTTATGTGTCTGTAGGAACATCAACACTGAATCAAAGATCAATCCCAGAAATAGCCACTAGACCCAAAGTGAATGGACAAAGTGGAAGAATGGAATTTTTCTGGACAATACTGAAGTCGAACGATGCAATCAGCTTTGAAAGTAACGGGAATTTTATAGCTCCTGAATATGCGTACAAAATTGTCAAGAAAGGAGATTCAGCAATCATGAGAAGTGAATTAGAGTATGGTAATTGTGACACCAAATGTCAGACTCCATTAGGTGCTATAAATTCCAGTATGCCCTTCCACAATGTCCATCCTCTTACCATTGGGGAATGCCCCAAGTATATCAAATCGGATAAACTGGTCCTTGCAACAGGACTAAGGAACATACCCCAAAGAGAAACAAGAGGCCTATTTGGTGCAATAGCAGGATTTATAGAGGGAGGATGGCAAGGAATGATTGACGGGTGGTACGGGTACCATCATAGCAATGAGCAGGGAAGTGGATATGCTGCAGACAAAGAATCTACCCAGAAAGCAATCGATGGAATCACCAACAAAGTAAACTCAATCATTGACAAAATGAACACTCAATTCGAAGCCGTTGGGAAAGAATTCAACAACTTGGAAAGGAGAATAGAAAATCTGAATAAGAAAATGGAGGATGGGTTTTTAGATGTATGGACTTACAATGCAGAACTTCTTGTGCTCATGGAAAATGAAAGAACTCTGGATTTCCATGATTCAAATGTCAAGAACCTATATGATAAGGTCCGACTCCAGCTGAGAGACAACGCAAAAGAATTGGGCAACGGATGCTTCGAATTCTACCACAAGTGTGACAATGAATGCATGGAAAGTGTGAGAAATGGAACGTATGACTATCCGCAATATTCAGAGGAATCAAGACTGAATAGAGAGGAAATAGACGGAGTCAAATTGGAATCAATGGGCACCTATCAGATATTATCAATCTACGCAACAGTGGCGAGTTCCCTGGCACTGGCAATCATGATAGCTGGTCTATCTTTTTGGATGTGTTCCAATGGGTCATTGCAGTGCAGAATTTGCATCTAG
>A_/_H5N6|MH546587|A/mallard/Illinois/15-039376-1/2015
ATGAAAATGGAAAGGATAGTGATTGCCCTCGCAATAATCAGCATTGTAAAAGGTGACCAAATTTGCATTGGTTACCATGCAAACAATTCAACAGAGCAGGTTGATACAATCATGGAAAAGAATGTGACGGTCACACATGCTCAGGATATACTGGAGAAAGAACACAATGGGAAACTTTGCAGTCTTAAAGGAGTGAGGCCCCTCATTCTGAAGGACTGCAGCGTAGCTGGATGGCTTCTTGGAAACCCAATGTGTGATGAATTCCTGAATGTACCAGAATGGTCATACATTGTGGAAAAAGATAATCCAGTCAATGGCCTGTGCTATCCAGGAGACTTCAGCGACTATGAAGAACTGAAGCATTTAATGAGCAGCACAAACCATTTTGAGAAAATTCAAATAATTCCTAGGAGTTCTTGGTCCAATCATGATGCCTCATCAGGAGTGAGTTCGGCATGCCCATACAATGGTAGATCTTCCTTTTTCAGGAATGTAGTTTGGTTGATCAAGAAGAATAATGCGTACCCAACAATCAAGAGGACCTATAACAACACCAATGTAGAAGACCTTTTAGTAATATGGGGAATACACCATCCTAATGATGCAGCTGAACAAACAAAACTCTACCAGAACTCGAACACTTATGTGTCTGTAGGAACATCAACACTGAATCAAAGATCAATCCCAGAAATAGCCACTAGACCCAAAGTGAACGGACAAAGTGGAAGAATGGAATTTTTCTGGACAATACTGAAGTCGAACGATGCAATCAGCTTTGAAAGTAACGGGAATTTTATAGCTCCTGAATATGCGTACAAAATTGTCAAGAAAGGAGATTCAGCAATCATGAGAAGTGAATTAGAGTATGGTAACTGCGACACCAAATGTCAGACTCCATTAGGTGCTATAAATTCCAGTATGCCCTTCCACAATATTCATCCTCTTACCATTGGGAAGTGCCCCAAGTATGTCAAATCGGATAAACTGGTCCTTGCAACAGGACCAAGAAACATACCCCAAAGAGAAACAAGAGGCCTATTTGGTGCAATAGCAGGATTCATAGAGGGAGGATGGCAAGGAATGGTTGACGGGTGGTACGGGTACCATCATAGCAATGAGCAGGGAAGTGGATATGCTGCAGACAAAGAATCTACCCAGAAAGCAATCGATGGAATCACCAACAAAGTAAACTCAATCATTGACAAAATGAACACTCAATTCGAAGCCGTTGGGAAAGAATTCAACAACCTGGAAAGGAGAATAGAAAATTTGAATAAGAAAATGGAAGATGGATTCTTAGATGTATGGACTTACAATGCAGAACTTCTTGTGCTCATGGAAAATGAAAGAACTCTGGATTTCCATGATTCAAATGTCAAGAACCTATATGATAAGGTCCGACTCCAGTTGAGAGACAATGCAAAAGAATTGGGCAACGGATGCTTCGAATTCTACCACAAGTGTGACAATGAATGCATGGAAAGTGTGAGAAATGGAACGTATGACTATCCGCAATATTCAGAGGAATCAAGACTGAATAGAGAGGAAATAGACGGAGTCAAATTGGAATCAATGGGCACCTATCAGATATTATCAATCTACGCAACAGTGGCGAGTTCCCTAGCACTGGCAATCATGATAGCTGGTCTATCTTTTTGGATGTGTTCCAATGGGTCATTGCAGTGCAGAATTTGCATCTAG
>A_/_H5N2|MH546515|A/guinea_fowl/New_York/08-000238-001/2008
ATGAAAATGGAAAGAATAGTGATTGCCCTCGCAATAATCAGCATTGTCAAAGGTGACCAAATTTGCATTGGTTACCATGCAAACAATTCAACAGAGCAGGTTGATACAATCATGGAAAAGAATGTGACGGTCACACATGCTCAGGATATACTGGAAAAAGAGCACAATGGAAAACTTTGCAGTCTTAAAGGAGTTAGGCCCCTCGTTCTGAAGGATTGCAGTGTAGCTGGATGGCTTCTTGGAAACCCAATGTGTGATGAATTCCTGAATGTACCAGAATGGTCATACATCGTGGAAAAAGATAACCCAGTCAATGGCCTGTGCTATCCAGGAGACTTCAGCGACTACGAAGAACTGAAGCATTTAATGAGCAGCACAAACCATTTTGAGAAAATTCAGATAATCCCTAGGAGTTCTTGGTCCAATCATGATGCCTCATCAGGAGTGAGTTCGGCATGCCCATACATTGGTAGATCTTCCTTTTTCAGGAATGTAGTGTGGTTGATTAAGAAGAATAATGCGTACCCAACAATAAAGAGGACCTATAACAACACCAATGTAGAAGACCTTTTAATAATATGGGGAATACACCACCCTAATGATGCAGCTGAACAAACAAAACTCTACCAGAACTCGAACACTTATGTGTCTGTAGGAACATCAACACTGAACCAGAGATCAATCCCAGAAATAGCCACTAGACCCAAAGTGAATGGACAAAGTGGAAGAATGGAATTTTTCTGGACAATACTGAAGTCAAACGATGCAATCAGCTTTGAAAGTAATGGGAATTTTATAGCTCCTGAATATGCGTACAAAATTGTCAAGAAAGGAGATTCAGCAATCATGAGAAGTGAATTGGAGTATGGTAACTGTGACACCAAATGTCAGACTCCATTGGGTGCTATAAATTCCAGTATGCCCTTCCACAATGTTCATCCTCTTACCATTGGGGAGTGCCCCAAGTATGTCAAATCGGACAAACTGGTCCTTGCAACAGGAATAAGAAACGTACCCCAAAGAGAAACAAGAGGCCTATTTGGTGCAATAGCGGGATTCATAGAAGGAGGATGGCAAGGAATGGTTGACGGGTGGTACGGATACCATCATAGCAATGAGCATGGAAGTGGATATGCTGCGGACAAAGAATCTACCCAGAAAGCAATCGATGGGATCACCAATAAAGTAAACTCAATCATTGACAAAATGAACACTCAATTCGAAGCCGTTGGGAAAGAATTCAACAACCTAGAAAGGAGAATAGAAAATTTGAATAAGAAAATGGAAGATGGGTTTTTAGATGTATGGACTTACAATGCAGAACTTCTCGTGCTCATGGAAAATGAAAGAACTCTGGATTTCCATGATTCAAATGTCAAGAATCTATATGATAAGGTCCGACTCCAGCTGAGAGACAATGCAAAAGAATTGGGCAACGGATGCTTCGAATTCTACCACAAGTGTGACAATGAATGCATGGAAAGTGTGAGAAATGGAACGTATGACTATCCGCGATATTCAGAAGAATCAAGACTGAACAGAGAGGAAATAGACGGAGTCAAATTGGAATCAATGGGCACCTATCAGATATTATCAATCTATTCAACAGTGGCGAGTTCCCTAGCACTGGCAATCATGATAGCTGGTCTATCTTTTTGGATGTGCTCCAATGGATCATTGCAGTGCAGAATTTGCATCTAG
>A_/_H5N2|MH546507|A/guinea_fowl/New_York/08-000170-003/2008
ATGAAAATGGAAAGAATAGTGATTGCCCTCGCAATAATCAGCATTGTCAAAGGTGACCAAATTTGCATTGGTTACCATGCAAACAATTCAACAGAGCAGGTTGATACAATCATGGAAAAGAATGTGACGGTCACACATGCTCAGGATATACTGGAAAAAGAGCACAATGGAAAACTTTGCAGTCTTAAAGGAGTTAGGCCCCTCATTCTGAAGGATTGCAGTGTAGCTGGATGGCTTCTTGGAAACCCAATGTGTGATGAATTCCTGAATGTACCAGAATGGTCATACATCGTGGAAAAAGATAACCCAGTCAATGGCCTGTGCTATCCAGGAGACTTCAGCGACTACGAAGAACTGAAGCATTTAATGAGCAGCACAAACCATTTTAAGAAAATTCAGATAATCCCTAGGAGTTCTTGGTCCAGTCATGATGCCTCATCAGGAGTGAGTTCGGCATGCCCATACATTGGTAGATCTTCCTTTTTCAGGAATGTAGTGTGGTTGATTAAGAAGAATAATGCGTACCCAACAATAAAGAGGACCTATAACAACACCAATGTAGAAGACCTTTTAATAATATGGGGAATACACCACCCTAATGATGCAGCTGAACAAACAAAACTCTACCAGAACTCGAACACTTATGTGTCTGTAGGAACATCAACACTGAACCAGAGATCAATCCCAGAAATAGCCACTAGACCCAAAGTGAATGGACAAAGTGGAAGAATGGAATTTTTCTGGACAATACTGAAGTCAAACGATGCAATCAGCTTTGAAAGTAATGGGAATTTTATAGCTCCTGAATATGCGTACAAAATTGTCAAGAAAGGAGATTCAGCAATCATGAGAAGTGAATTGGAGTATGGTAACTGTGACACCAAATGTCAGACTCCATTGGGTGCTATAAATTCCAGTATGCCCTTCCACAATGTTCATCCTCTTACCATTGGGGAGTGCCCCAAGTATGTCAAATCGGACAAACTGGTCCTTGCAACAGGACTAAGAAACGTACCCCAAAGAGAAACAAGAGGCCTATTTGGTGCAATAGCGGGATTCATAGAAGGAGGATGGCAAGGAATGGTTGACGGGTGGTACGGATACCATCATAGCAATGAGCAAGGAAGTGGATATGCTGCGGACAAAGAATCTACCCAGAAAGCAATCGATGGGATCACCAATAAAGTAAACTCAATCATTGACAAAATGAACACTCAATTCGAAGCCGTTGGGAAAGAATTCAACAACCTAGAAAGGAGAATAGAAAATTTGAATAAGAAAATGGAAGATGGGTTTTTAGATGTATGGACTTACAATGCAGAACTTCTCGTGCTCATGGAAAATGAAAGAACTCTGGATTTCCATGATTCAAATGTCAAGAATCTATATGATAAGGTCCGACTCCAGCTGAGAGACAATGCAAAAGAATTGGGCAACGGATGCTTCGAATTCTACCACAAGTGTGACAATGAATGCATGGAAAGTGTGAGAAATGGAACGTATGACTATCCGCGATATTCAGAAGAATCAAGACTGAACAGAGAGGAAATAGACGGAGTCAAATTGGAATCAATGGGCACCTATCAGATATTATCAATCTACTCAACAGTGGCGAGTTCCCTAGCACTGGCAATCATGATAGCTGGTCTATCTTTTTGGATGTGCTCCAATGGATCATTGCAGTGCAGAATTTGCATCTAG
>A_/_H5N2|MH546499|A/guinea_fowl/New_Jersey/08-000841-001/2008
ATGAAAATGGAAAGAATAGTGATTGCCCTCGCAATAATCAGCATTGTCAAAGGTGACCAAATTTGCATTGGTTACCATGCAAACAATTCAACAGAGCAGGTTGATACAATCATGGAAAAGAATGTGACGGTCACACATGCTCAGGATATACTGGAAAAAGAGCACAATGGAAAACTTTGCAGTCTTAAAGGAGTTAGGCCCCTCATTCTGAAGGATTGCAGTGTAGCTGGATGGCTTCTTGGAAACCCAATGTGTGATGAATTCCTGAATGTACCAGAATGGTCATACATCGTGGAAAAAGATAACCCAGTCAATGGCCTGTGCTATCCAGGAGACTTCAGCAACTACGAAGAACTGAAGCATTTAATGAGCAGCACAAACCATTTTAAGAAAATTCAGATAATCCCTAGGAGTTCTTGGTCCAATCATGATGCCTCATCAGGAGTGAGTTCGGCATGCCCATACATTGGTAGATCTTCCTTTTTCAGGAATGTAGTGTGGTTGATTAAGAAGAATAATGCGTACCCAACAATAAAGAGGACCTATAACAACACCAATGTAGAAGACCTTTTAATAATATGGGGAATACACCACCCTAATGATGCAGCTGAACAGACAAAACTCTACCAGAACTCGAACACTTATGTGTCTGTAGGAACATCAACACTGAACCAGAGATCAATCCCAGAAATAGCCACTAGACCCAAAGTGAATGGACAAAGTGGAAGAATGGAATTTTTCTGGACAATACTGAAGTCAAATGATGCAATCAGCTTTGAAAGTAATGGGAATTTTATAGCTCCTGAATATGCGTACAAAATTGTCAAGAAAGGAGATTCAGCAATCATGAGAAGTGAATTGGAGTATGGTAACTGTGACACCAAATGTCAGACTCCATTGGGTGCTATAAATTCCAGTATGCCCTTCCACAATGTTCATCCTCTTACCATTGGGGAGTGCCCCAAGTATGTCAAATCGGACAAACTGGTCCTTGCAACAGGACCAAGAAACGTACCCCAAAGAGAAACAAGAGGCCTATTTGGTGCAATAGCGGGATTCATAGAAGGAGGATGGCAAGGAATGGTTGACGGGTGGTACGGATACCATCATAGCAATGAGCAAGGAAGTGGATATGCTGCGGACAAAGAATCTACCCAGAAAGCAATCGATGGGATCACCAATAAAGTAAACTCAATCATTGACAAAATGAACACTCAATTCGAAGCCGTTGGGAAAGAATTCAACAACCTAGAAAGGAGAATAGAAAATTTGAATAAGAAAATGGAAGATGGGTTTTTGGATGTATGGACTTACAATGCAGAACTTCTCGTGCTCATGGAAAATGAAAGAACTCTGGATTTCCATGATTCAAATGTCAAGAATCTATATGATAAGGTCCGACTCCAGCTGAGAGACAATGCAAAAGAATTGGGCAACGGATGCTTCGAATTCTACCACAAGTGTGACAATGAATGCATGGAAAGTGTGAGAAATGGAACGTATGATTATCCGCGATATTCAGAAGAATCAAGACTGAACAGAGAGGAAATAGACGGAGTCAAATTGGAATCAATGGGCACCTATCAGATATTATCAATCTACTCAACAGTGGCGAGTTCCCTAGCACTGGCAATCATGATAGCTGGTCTATCTTTTTGGATGTGCTCCAATGGATCATTGCAGTGCAGAATTTGCATCTAG
>A_/_H5N2|MH546491|A/guinea_fowl/New_Jersey/08-000640-008/2008
ATGAAAATGGAAAGAATAGTGATTGCCCTCGCAATAATCAGCATTGTCAAAGGTGACCAAATTTGCATTGGTTACCATGCAAACAATTCAACAGAGCAGGTTGATACAATCATGGAAAAGAATGTGACGGTCACACATGCTCAGGATATACTGGAAAAAGAGCACAATGGAAAACTTTGCAGTCTTAACGGAGTTAGGCCCCTCATTCTGAAGGATTGCAGTGTAGCTGGATGGCTTCTTGGAAACCCAATGTGTGATGAATTCCTGAATGTACTAGAATGGTCATACATCGTGGAAAAAGATAACCCAGTCAATGGCCTGTGCTATCCAGGAGACTTCAGCAACTACGAAGAACTGAAGCATTTAATGAGCAGCACAAACCATTTTAAGAAAATTCAGATAATCCCTAGGAGTTCTTGGTCCAATCATGATGCCTCATCAGGAGTGAGTTCGGCATGCCCATACATTGGTAGATCTTCCTTTTTCAGGAATGTAGTGTGGTTGATTAAGAAGAATAATGCGTACCCAACAATAAAGAGGACCTATAACAACACCAATGTAGAAGACCTTTTAATAATATGGGGAATACACCACCCTAATGATGCAGCTGAACAAACAAAACTCTACCAGAACTCGAACACTTATGTGTCTGTAGGAACATCAACACTGAACCAGAGATCAATCCCAGAAATAGCCACTAGACCCAAAGTGAATGGACAAAGTGGAAGAATGGAATTTTTCTGGACAATACTGAAGTCAAATGATGCAATCAGCTTTGAAAGTAATGGGAATTTTATAGCTCCTGAATATGCGTACAAAATTGTAAAGAAAGGAGATTCAGCAATCATGAGAAGTGAATTGGAGTATGGTAACTGTGACACCAAATGTCAGACTCCATTGGGTGCTATAAATTCCAGTATGCCCTTCCACAATGTTCATCCTCTTACCATTGGGGAGTGCCCCAAGTATGTCAAATCGGACAAACTGGTCCTTGCAACAGGACCAAGAAACGTACCCCAAAGAGAAACAAGAGGCCTATTTGGTGCAATAGCGGGATTCATAGAAGGAGGATGGCAAGGAATGGTTGACGGGTGGTACGGATACCATCATAGCAATGAGCAAGGAAGTGGATATGCTGCGGACAAAGAATCTACCCAGAAAGCAATCGATGGGATCACCAATAAAGTAAACTCAATCATTGACAAAATGAACACTCAATTCGAAGCCGTTGGGAAAGAATTCAACAACCTAGAAAGGAGAATAGAAAATTTGAATAAGAAAATGGAAGATGGGTTTTTGGATGTATGGACTTACAATGCAGAACTTCTCGTGCTCATGGAAAATGAAAGAACTCTGGATTTCCATGATTCAAATGTCAAGAATCTATATGATAAGGTCCGACTCCAGCTGAGAGACAATGCAAAAGAATTGGGCAACGGATGCTTCGAATTCTACCACAAGTGTGACAATGAATGCATGGAAAGTGTGAGAAATGGAACGTATGACTATCCGCGATATTCAGAAGAATCAAGACTGAACAGAGAGGAAATAGACGGAGTCAAATTGGAATCAATGGGCACCTATCAGATATTATCAATCTACTCAACAGTGGCGAGTTCCCTAGCACTGGCAATCATGATAGCTGGTCTATCTTTTTGGATGTGCTCCAATGGATCATTGCAGTGCAGAATTTGCATCTAG
>A_/_H5N2|MH546483|A/guinea_fowl/New_Jersey/07-002030-001/2007
ATGAAAATGGAAAGAATAGTGATTGCCCTCGCAATAATCAGCATTGTCAAAGGTGACCAAATCTGCATTGGTTATCATGCAAACAATTCAACAGAGCAGGTTGATACAATCATGGAAAAGAATGTGACGGTCACACATGCTCAAGATATACTGGAAAAAGAGCACAATGGGAAACTTTGCAGTCTTAAAGGAGTGAGGCCCCTCATTCTGAAGGATTGCAGTGTAGCTGGATGGCTTCTTGGAAACCCAATGTGTGATGAATTCCTGAATGTACCAGAATGGTCATACATCGTGGAAAAAGATAATCCAGTCAATGGCCTGTGCTATCCAGGAGATTTCAGCGACTACGAAGAACTGAAGCATTTAATGAGCAGCACAAATCATTTTGAGAAAATTCAGATAATCCCTAGGAGTTCTTGGTCCAATCATGATGCCTCATCAGGAGTGAGTTCGGCATGCCCATACATTGGTAGATCTTCCTTTTTCAGGAATGTAGTGTGGTTGATCAAGAAGAATAATGCGTACCCAACAATAAAGAGGACCTATAACAACACCAATGTAGAAGACCTTTTAGTAATATGGGGAATACACCACCCTAATGATGCAACTGAACAAACAAAGCTCTACCAGAACTCAAACACTTATGTGTCTGTAGGAACATCAACATTGAACCAGAGATCAATCCCAGAAATAGCCACTAGACCCAAAGTGAACGGACAAAGTGGAAGAATGACATTTTTTTGGACAATACTGAAGTCGAACGATGCAATCAGCTTTGAAAGTAATGGGAATTTTATAGCTCCTGAATATGCGTACAAAATTGTCAAGAAGGGAGATTCAGCAATCATGAGAAGTGAATTGGAGTATGGTAACTGTGACACCAAATGTCAGACTCCATTGGGTGCTATAAATTCCAGTATGCCCTTCCACAATGTTCATCCTCTTACCATTGGGGAGTGCCCCAAGTATGTCAAATCGAACAAACTGGTCCTTGCAACAGGACTAAGAAACGTACCCCAAAGAGAAACAAGAGGCCTATTTGGTGCGATAGCAGGATTCATTGAAGGAGGATGGCAAGGAATGGTTGACGGGTGGTATGGATACCATCATAACAATGAGCAGGGAAGTGGATATGCTGCAGACAAAGAATCTACCCAGAAAGCAATCGATGGGATCACCAATAAAGTAAACTTAATCATTGACAAAATGAACACTCAATTCGAAGCCGTTGGGAAAGAATTCAACAACCTAGAAAAGAGAATAGAAAATTTGAATAAGAAAATGGAAGATGGGTTTTTAGATGTATGGACTTACAATGCAGAACTTCTCGTGCTCATGGAAAACGAAAGAACTCTGGATTTCCATGATTCAAATGTCAAGAACCTATACGATAAGGTCCGACTCCAGCTGAGGGACAATGCAAAAGAATTGGGCAACGGATGCTTTGAATTCTACCACAAGTGTGACAATGAATGCATGGAAAGTGTGAGAAATGGAACGTATGACTATCCGCAATATTCAGAAGAATCAAGATTGAACAGAGAGAAAATAGACGGAGTCAAATTGGAATCAATGGGCACCTATCAGATATTATCAATCTACTCAACAGTTGCGAGTTCCCTAGCACTGGCAATCATGATAGCTGGTCTATCTTTTTGGATGTGCTCCAATGGATCATTGCAGTGCAGAATTTGCATCTAG
>A_/_H5N2|MH501505|A/ruddy_turnstone/New_Jersey/AI10-648/2010
ATGAAAATGGAAAGAATAGTGATTGCCCTCGCAATAATCAGCATTGTCAAAGGTGACCAAATTTGCATTGGTTACCATGCAAACAATTCAACAGAGCAGGTTGATACAATCATGGAAAAGAATGTGACGGTCACACATGCTCAGGATATACTGGAGAAAGAGCACAATGGGAAACTTTGCAGTCTTAAAGGAGTGAGGCCCCTCATTCTGAAGGATTGCAGCGTAGCTGGATGGCTTCTTGGAAACCCAATGTGTGATGAATTCCTGAAAGTACCAGAATGGTCATACATCGTGGAAAAAGATAATCCAGTCAATGGCCTGTGCTATCCAGGAGACTTCAGCGACTACGAAGAACTGAAGCATTTAATGAGCAGCACAAACCATTTTGAGAAAATTCAGATAATCCCTAGGAGTTCTTGGTCCAATCATGATGCCTCATCAGGAGTGAGTTCGGCATGCCCATACCATAGTAGACCTTCCTTTTTCAGGAATGTAGTGTGGTTGATCAAGAAGAATAATGCGTACCCAACAATAAAGAGGACCTATAACAACACCAATGTAGAAGACCTTTTAATAATATGGGGAATACACCACCCTAATGATGCAGCTGAACAAACAAAGCTCTACCAGAACTCGAACACTTATGTGTCTGTAGGAACATCAACACTGAATCAGAGATCAATCCCAGAAATAGCCACTAGACCCAAAGTGAACGGACAAAGTGGAAGAATGGAATTTTTCTGGACAATACTGAAGTCGAACGATGCAATCAGCTTTGAAAGTAACGGGAATTTTATAGCTCCTGAATATGCGTACAAAATTGTCAAGAAAGGAGATTCAGCAATCATGAGAAGTGAATTAGAGTATGGTAACTGTGACACCAAATGTCAGACTCCATTGGGTGCTATAAATTCCAGTATGCCCTTCCACAATGTTCATCCTCTTACCATTGGGGAGTGCCCCAAGTATGTCAAATCGGACAAATTGGTCCTTGCAACAGGACTAAGAAACATACCCCAAATAGAAACAAGAGGCCTATTTGGTGCAATAGCAGGATTCATAGAAGGAGGATGGCAAGGAATGGTTGACGGGTGGTACGGATACCATCATAGCAATGAGCAGGGAAGTGGATATGCTGCAGACAAAGAATCTACCCAGAAAGCAATCGATGGAATCACCAACAAAGTAAACTCAATCATTGACAAAATGAACACTCAATTCGGAGCTGTTGGGAAAGAATTCAACAACCTGGAAAGGAGAATAGAAAATTTGAATAAGAAAATGGAAGATGGGTTTTTAGATGTATGGACTTACAATGCAGAACTTCTCGTGCTCATGGAAAACGAAAGAACTCTGGATTTCCATGATTCAAATGTCAAGAACCTATACGATAAGGTCCGACTCCAGCTGAGAGACAATGCAAAAGAATTGGGCAACGGATGCTTCGAATTCTACCACAAGTGTGACAATGAATGCATGGAAAGTGTGAGAAATGGAACGTATGACTATCCGCAATATTCAGAAGAATCAAGACTGAACAGGGAGGAAATAGGCGGAGTCAAATTGGAATCAATGGGCACCTATCAGATATTATCAATCTACTCAACAGTGGCGAGTTCCCTAGCACTGGCAATCATGATAGCTGGTCTATCTTTTTGGATGTGTTCCAATGGATCATTGCAGTGCAGAATTTGCATCTAG
>A_/_H5N2|MH501489|A/ruddy_turnstone/New_Jersey/AI10-626/2010
ATGAAAATGGAAAGAATAGTGATTGCCCTCGCAATAATCAGCATTGTCAAAGGTGACCAAATTTGCATTGGTTACCATGCAAACAATTCAACAGAGCAGGTTGATACAATCATGGAAAAGAATGTGACGGTCACACATGCTCAGGATATACTGGAGAAAGAGCACAATGGGAAACTTTGCAGTCTTAAAGGAGTGAGGCCCCTCATTCTGAAGGATTGCAGCGTAGCTGGATGGCTTCTTGGAAACCCAATGTGTGATGAATTCCTGAAAGTACCAGAATGGTCATACATCGTGGAAAAAGATAATCCAGTCAATGGCCTGTGCTATCCAGGAGACTTCAGCGACTACGAAGAACTGAAGCATTTAATGAGCAGCACAAACCATTTTGAGAAAATTCAGATAATCCCTAGGAGTTCTTGGTCCAATCATGATGCCTCATCAGGAGTGAGTTCGGCATGCCCATACCATAGTAGACCTTCCTTTTTCAGGAATGTAGTGTGGTTGATCAAGAAGAATAATGCGTACCCAACAATAAAGAGGACCTATAACAACACCAATGTAGAAGACCTTTTAATAATATGGGGAATACACCACCCTAATGATGCAGCTGAACAAACAAAGCTCTACCAGAACTCGAACACTTATGTGTCTGTAGGAACATCAACACTGAATCAGAGATCAATCCCAGAAATAGCCACTAGACCCAAAGTGAACGGACAAAGTGGAAGAATGGAATTTTTCTGGACAATACTGAAGTCGAACGATGCAATCAGCTTTGAAAGTAACGGGAATTTTATAGCTCCTGAATATGCGTACAAAATTGTCAAGAAAGGAGATTCAGCAATCATGAGAAGTGAATTAGAGTATGGTAACTGTGACACCAAATGTCAGACTCCATTGGGTGCTATAAATTCCAGTATGCCCTTCCACAATGTTCATCCTCTTACCATTGGGGAGTGCCCCAAGTATGTCAAATCGGACAAACTGGTCCTTGCAACAGGACCAAGAAACATACCCCAAATAGAAACAAGAGGCCTATTTGGTGCAATAGCAGGATTCATAGAAGGAGGATGGCAAGGAATGGTTGACGGGTGGTACGGATACCATCATAGCAATGAGCAGGGAAGTGGATATGCTGCAGACAAAGAATCTACCCAGAAAGCAATCGATGGAATCACCAACAAAGTAAACTCAATCATTGACAAAATGAACACTCAATTCGAAGCTGTTGGGAAAGAATTCAACAACCTGGAAAGGAGAATAGAAAATTTGAATAAGAAAATGGAAGATGGGTTTTTAGATGTATGGACTTACAATGCAGAACTTCTCGTGCTCATGGAAAACGAAAGAACTCTGGATTTCCATGATTCAAATGTCAAGAACCTATACGATAAGGTCCGACTCCAGCTGAGAGACAATGCAAAAGAATTGGGCAACGGATGCTTCGAATTCTACCACAAGTGTGACAATGAATGCATGGAAAGTGTGAGAAATGGAACGTATGACTATCCGCAATATTCAGAAGAATCAAGACTGAACAGGGAGGAAATAGGCGGAGTCAAATTGGAATCAATGGGCACCTATCAGATATTATCAATCTACTCAACAGTGGCGAGTTCCCTAGCACTGGCAATCATGATAGCTGGTCTATCTTTTTGGATGTGTTCCAATGGATCATTGCAGTGCAGAATTTGCATCTAG
>A_/_H5N2|MH501465|A/ruddy_turnstone/New_Jersey/AI10-579/2010
ATGAAAATGGAAAGAATAGTGATTGCCCTCGCAATAATCAGCATTGTCAAAGGTGACCAAATTTGCATTGGTTACCATGCAAACAATTCAACAGAGCAGGTTGATACAATCATGGAAAAGAATGTGACGGTCACACATGCTCAGGATATACTGGAGAAAGAGCACAATGGGAAACTTTGCAGTCTTAAAGGAGTGAGGCCCCTCATTCTGAAGGATTGCAGCATAGCTGGATGGCTTCTTGGAAACCCAATGTGTGATGAATTCCTGAAAGTACCAGAATGGTCATACATCGTGGAAAAAGATAATCCAGTCAATGGCCTGTGCTATCCAGGAGACTTCAGCGACTACGAAGAACTGAAGCATTTAATGAGCAGCACAAACCATTTTGAGAAAATTCAGATAATCCCTAGGAGTTCTTGGTCCAATCATGATGCCTCATCAGGAGTGAGTTCGGCATGCCCATACCATAGTAGACCTTCCTTTTTCAGGAATGTAGTGTGGTTGATCAAGAAGAATAATGCGTACCCAACAATAAAGAGGACCTATAACAACACCAATGTAGAAGACCTTTTAATAATATGGGGAATACACCACCCTAATGATGCAGCTGAACAAACAAAGCTCTACCAGAACTCGAACACTTATGTGTCTGTAGGAACATCAACACTGAATCAGAGATCAATCCCAGAAATAGCCACTAGACCCAAAGTGAACGGACAAAGTGGAAGAATGGAATTTTTCTGGACAATACTGAAGTCGAACGATGCAATCAGCTTTGAAAGTAACGGGAATTTTATAGCTCCTGAATATGCGTACAAAATTGTCAAGAAAGGAGATTCAGCAATCATGAGAAGTGAATTAGAGTATGGTAACTGTGACACCAAATGTCAGACTCCATTGGGTGCTATAAATTCCAGTATGCCCTTCCACAATGTTCATCCTCTTACCATTGGGGAGTGCCCCAAGTATGTCAAATCGGACAAACTGGTCCTTGCAACAGGACTAAGAAACATACCCCAAATAGAAACAAGAGGCCTATTTGGTGCAATAGCAGGATTCATAGAAGGAGGATGGCAAGGAATGGTTGACGGGTGGTACGGATACCATCATAGCAATGAGCAGGGAAGTGGATATGCTGCAGACAAAGAATCTACCCAGAAAGCAATCGATGGAATCACCAACAAAGTAAACTCAATCATTGACAAAATGAACACTCAATTCGAAGCTGTTGGGAAAGAATTCAACAACCTGGAAAGGAGAATAGAAAATTTGAATAAGAAAATGGAAGATGGGTTTTTAGATGTATGGACTTACAATGCAGAACTTCTCGTGCTCATGGAAAACGAAAGAACTCTGGATTTCCATGATTCAAATGTCAAGAACCTATACGATAAGGTCCGACTCCAGCTGAGAGACAATGCAAAAGAATTGGGCAACGGATGCTTCGAATTCTACCACAAGTGTGACAATGAATGCATGGAAAGTGTGAGAAATGGAACGTATGACTATCCGCAATATTCAGAAGAATCAAGACTGAACAGGGAGGAAATAGGCGGAGTCAAATTGGAATCAATGGGCACCTATCAGATATTATCAATCTACTCAACAGTGGCGAGTTCCCTAGCACTGGCAATCATGATAGCTGGTCTATCTTTTTGGATGTGTTCCAATGGATCATTGCAGTGCAGAATTTGCATCTAG
>A_/_H5N2|MK592517|A/duck/Hokkaido/W105/2017
ATGAAAATGGAAAGAATAGTGATAGCCCTCGCAATAACCAGCATTGTCAAAGGTGACCAAATCTGCATTGGTTACCATGCAAACAATTCAACAGAGCAGGTTGATACAATCATGGAGAAGAATGTGACGGTCACACATGCTCAGGATATACTGGAAAAAGAGCACAATGGAAAACTTTGCAGTATTAAAGGAGTGAGACCCCTCATTCTGAAAGATTGCAATGTAGCTGGATGGCTTCTTGGAAACCCAATGTGTGATGAATTCTTGAACGTACCGGAATGGTCATACATCGTGGAAAGAGATAACCCAGTCAATGGCCTGTGCTATCCAGGGAAATTCAATGGTTACGAAGAACTGAAGCATTTAATGAGCAGCACAAACCATTTTGAGAAAATCCAGATAATTCCTAGGAGTTCTTGGTCCAATCATGATGCCTCATCAGGAGTAAGTTCGGCATGCCCATACAATGGCAGATCTTCCTTTTTCAGGAATGTGGTGTGGTTGATCAAGAAGAGCAATGCGTACCCAACAATAAAGAGGACCTACAACAACACCAATGTAGAAGACCTTTTAATAATATGGGGAATTCACCATCCTAATGATGCAGCTGAACAAACAAAGCTCTATCAGAACTCAAACACTTATGTGTCTGTAGGAACATCAACACTGAATCAGAGATCAATCCCAGAAATAGCCACTAGACCCAAAGTGAACGGGCAAAGTGGAAGAATGGAGTTTTTCTGGACGATACTGAGGCCGAACGATGCAATCAGCTTTGAAAGCAATGGGAATTTTATAGCCCCTGAATACGCGTACAAGATTGTCAAGAAAGGAGATTCAGCAATCATGAGGAGTGAATTGGAGTATGGTAATTGTGACACCAAATGTCAGACTCCAGTGGGAGCTATAAATTCCAGTATGCCCTTCCACAATGTTCATCCTCTTACCATTGGGGAGTGCCCCAAGTATGTCAAATCGGACAGGCTGGTCCTTGCAACAGGACTAAGAAACGTCCCCCAAAGAGAAACAAGAGGCCTATTTGGAGCAATAGCAGGATTCATAGAAGGAGGATGGCAAGGAATGGTTGATGGATGGTACGGATACCATCATAGCAATGAGCAGGGAAGTGGATATGCTGCAGACAAAGAATCTACCCAGAAAGCAATCGATGGGATCACCAATAAAGTAAACTCAATCATTGACAAAATGAACACTCAATTCGAAGCCGTTGGGAAAGAATTCAACAACCTGGAAAGGAGAATAGAAAATTTGAATAGTAAAATGGAAGATGGGTTTTTAGATGTATGGACTTACAATGCAGAGCTTCTTGTTCTCATGGAAAATGAGAGAACTTTGGACTTCCATGATTCAAATGTCAAGAACCTATATGATAAGGTCCGACTCCAGCTGAGAGACAATGCAAAAGAATTGGGCAATGGATGCTTTGAATTCTACCACAAGTGTGACAATGAGTGCATGGAAAGTGTAAGAAATGGAACGTATGACTATCCGCAATATTCGGACGAATCAAGACTGAACAGGGAGGAAATAGACGGAGTCAAATTGGAATCAATGGGCACTTATCAGATACTATCAATCTACTCAACAGTGGCGAGTTCCCTAGCACTGGCAATCATGATAGCTGGTCTATCTTTTTGGATGTGCTCCAATGGATCATTGCAGTGCAGAATTTGCATCTAA
>A_/_H5N2|MK592509|A/duck/Hokkaido/W103/2017
ATGAAAATGGAAAGAATAGTGATAGCCCTCGCAATAACCAGCATTGTCAAAGGTGACCAAATCTGCATTGGTTACCATGCAAACAATTCAACAGAGCAGGTTGATACAATCATGGAGAAGAATGTGACGGTCACACATGCTCAGGATATACTGGAAAAAGAGCACAATGGAAAACTTTGCAGTATTAAAGGAGTGAGACCCCTCATTCTGAAAGATTGCAATGTAGCTGGATGGCTTCTTGGAAACCCAATGTGTGATGAATTCTTGAACGTACCGGAATGGTCATACATCGTGGAAAGAGATAACCCAGTCAATGGCCTGTGCTATCCAGGGAAATTCAATGATTACGAAGAACTGAAGCATTTAATGAGCAGCACAAACCATTTTGAGAAAATCCAGATAATTCCTAGGAGTTCTTGGTCCAATCATGATGCCTCATCAGGAGTAAGTTCGGCATGCCCATACAATGGCAGATCTTCCTTTTTCAGGAATGTGGTGTGGTTGATCAAGAAGAGCAATGCGTACCCAACAATAAAGAGGACCTACAACAACACCAATGTAGAAGACCTTTTAATAATATGGGGAATTCACCATTCTAATGATGCAGCTGAACAAACAAAGCTCTATCAGAACTCAAACACTTATGTGTCTGTAGGAACATCAACACTGAATCAGAGATCAATCCCAGAAATAGCCACTAGACCCAAAGTGAACGGGCAAAGTGGAAGAATGGAGTTTTTCTGGACGATACTGAGGCCGAACGATTCAATCAGCTTTGAAAGCAATGGGAATTTTATAGCCCCTGAATACGCGTACAAGATTGTCAAGAAAGGAGATTCAGCAATCATGAGGAGTGAATTGGAGTATGGTAATTGTGACACCAAATGTCAGACTCCAGTGGGAGCTATAAATTCCAGTATGCCCTTCCACAATGTTCATCCTCTTACCATTGGGGAGTGCCCCAAGTATGTCAAATCGGACAGGCTGGTCCTTGCAACAGGACTAAGAAACGTCCCCCAAAGAGAAACAAGAGGCCTATTTGGAGCAATAGCAGGATTCATAGAAGGAGGATGGCAAGGAATGGTTGATGGATGGTACGGATACCATCATAGCAATGAGCAGGGAAGTGGATATGCTGCAGACAAAGAATCTACCCAGAAAGCAATCGATGGGATCACCAATAAAGTAAACTCAATCATTGACAAAATGAACACTCAATTCGAAGCCGTTGGGAAAGAATTCAACAACCTGGAAAGGAGAATAGAAAATTTGAATAGTAAAATGGAAGATGGGTTTTTAGATGTATGGACTTACAATGCAGAGCTTCTTGTTCTCATGGAAAATGAGAGAACTTTGGACTTCCATGATTCAAATGTCAAGAACCTATATGATAAGGTCCGACTCCAGCTGAGAGACAATGCAAAAGAATTGGGCAATGGATGCTTTGAATTCTACCACAAGTGTGACAATGAGTGCATGGAAAGTGTAAGAAATGGAACGTATGACTATCCGCAATATTCGGACGAATCAAGACTGAACAGGGAGGAAATAGACGGAGTCAAATTGGAATCAATGGGCACCTATCAGATACTATCAATCTACTCAACAGTGGCGAGTTCCCTAGCACTGGCAATCATGATAGCTGGTCTATCTTTTTGGATGTGCTCCAATGGATCATTGCAGTGCAGAATTTGCATCTAA
>A_/_H5N2|MH546363|A/duck/New_Jersey/11-064045-002/2011
ATGAAAATGGAAAGAATAGTGATTGCCCTCGCAATAATCAGCATTGTCAAAGGTGACCAAATTTGCATTGGTTACCATGCAAACAATTCAACAGAGCAGGTTGATACAATCATGGAAAAGAATGTGACGGTCACACATGCTCAAGATATACTGGAGAAAGAGCACAATGGGAAACTTTGCAGTCTTAAAGGAGTGAGGCCCCTCATTCTGAAGGACTGCAGCGTAGCTGGATGGCTTCTTGGAAACCCAATGTGTGATGAATTCCTGAATGTACCAGAATGGTCATACATCGTGGAAAAAGATAATCCAGTCAATGGCCTGTGCTATCCAGGAGACTTCAGCGACTACGAAGAACTGAAGCATTTAATGAGCAGCACAAACCATTTTGAGAAAATTCAGATAATTCCTAGGAGTTCTTGGTCCAATCATGATGCCTCATCAGGAGTGAGTTCGGCATGCCCATACAATGGTAGATCTTCCTTTTTCAGGAATGTAGTTTGGTTGATCAAGAAGAATAATGCGTACCCAACAATAAAGAGGACCTATAACAACACCAATGTAGAAGACCTTTTAATAATATGGGGAATACACCACCCTAATGATGCAGCTGAGCAAACAAAACTCTACCAAAACTCGAACACTTATGTGTCTGTAGGAACATCAACACTGAATCAAAGATCAATCCCAGAAATAGCCACTAGACCCAAAGTGAACGGACAAAGTGGAAGAATGGAATTTTTCTGGACAATACTGAAGTCGAACGATGCAATCAGCTTTGAAAGTAACGGGAATTTTATAGCTCCTGAATATGCGTACAAAATTGTCAAGAAAGGAGGTTCAGCAATCATGAGAAGTGAATTAGAGTATGGTAACTGTGACACCAAATGTCAGACTCCATTAGGTGCTATAAATTCCAGTATGCCCTTCCACAATGTTCATCCTCTTACCATTGGGGAGTGCCCCAAGTATGTCAAATCGGATAAACTGGTCCTTGCAACAGGACTAAGAAACATACCCCAAAGAGAAACAAGAGGCCTATTTGGTGCAATAGCAGGATTCATAGAGGGAGGATGGCAAGGAATGGTTGACGGGTGGTATGGGTACCATCATAGCAATGAGCAGGGAAGTGGATATGCTGCAGACAAAGAATCTACCCAGAAAGCAATCGATGGAATCACCAACAAAGTAAACTCAATCATTGACAAAATGAACACTCAATTCGAAGCCGTTGGGAAAGAATTTAACAACCTGGAAAGGAGAATAGAAAATTTGAATAAGAAAATGGAAGATGGGTTTTTAGATGTATGGACTTACAATGCAGAACTTCTCGTGCTCATGGAAAACGAAAGAACTCTGGATTTCCATGATTCAAATGTCAAGAACCTATACGATAAGGTCCGACTCCAGCTGAGAGACAATGCAAAAGAATTGGGCAACGGATGCTTCGAATTCTACCACAAGTGTGACAATGAATGCATGGAAAGTGTGAGAAATGGAACGTATGACTATCCGCAATATTCAGAAGAATCAAGACTGAACAGAGAGGAAATAGACGGAGTCAAATTGGAATCAATGGGCACCTATCAGATATTATCAATCTACTCAACAGTGGCGAGTTCCCTAGCACTGGCAATCATGATAGCTGGTCTATCTTTTTGGATGTGTTCCAATGGATCATTGCAGTGCAGAATTTGCATCTAG
>A_/_H5N2|MH546339|A/chicken/New_Jersey/08-000640-006/2008
ATGAAAATGGAAAGAATAGTGATTGCCCTCGCAATAATCAGCATTGTCAAAGGTGACCAAATTTGCATTGGTTACCATGCAAACAATTCAACAGAGCAGGTTGATACAATCATGGAAAAGAATGTGACGGTCACACATGCTCAGGATATACTGGAAAAAGAGCACAATGGAAAACTTTGCAGTCTTAACGGAGTTAGGCCCCTCATTCTGAAGGATTGCAGTGTAGCTGGATGGCTTCTTGGAAACCCAATGTGTGATGAATTCCTGAATGTACCAGAATGGTCATACATCGTGGAAAAAGATAACCCAGTCAATGGCCTGTGCTATCCAGGAGACTTCAGCAACTACGAAGAACTGAAGCATTTAATGAGCAGCACAAACCATTTTAAGAAAATTCAGATAATCCCTAGGAGTTCTTGGTCCAATCATGATGCCTCATCAGGAGTGAGTTCGGCATGCCCATACATTGGTAGATCTTCCTTTTTCAGGAATGTAGTGTGGTTGATTAAGAAGAATAATGCGTACCCAACAATAAAGAGGACCTATAACAACACCAATGTAGAAGACCTTTTAATAATATGGGGAATACACCACCCTAATGATGCAGCTGAACAAACAAAACTCTACCAGAACTCGAACACTTATGTGTCTGTAGGAACATCAACACTGAACCAGAGATCAATCCCAGAAATAGCCACTAGACCCAAAGTGAATGGACAAAGTGGAAGAATGGAATTTTTCTGGACAATACTGAAGTCAAATGATGCAATCAGCTTTGAAAGTAATGGGAATTTTATAGCTCCTGAATATGCGTACAAAATTGTCAAGAAAGGAGATTCAGCAATCATGAGAAGTGAATTGGAGTATGGTAACTGTGACACCAAATGTCAGACTCCATTGGGTGCTATAAATTCCAGTATGCCCTTCCACAATGTTCATCCTCTTACCATTGGGGAGTGCCCCAAGTATGTCAAATCGGACAAACTGGTCCTTGCAACAGGACCAAGAAACGTACCCCAAAGAGAAACAAGAGGCCTATTTGGTGCAATAGCGGGATTCATAGAAGGAGGATGGCAAGGAATGGTTGACGGGTGGTACGGATACCATCATAGCAATGAGCAAGGAAGTGGATATGCTGCGGACAAAGAATCTACCCAGAAAGCAATCGATGGGATCACCAATAAGGTAAACTCAATCATTGACAAAATGAACACTCAATTCGAAGCCGTTGGGAAAGAATTCAACAACCTAGAAAGGAGAATAGAAAATTTGAATAAGAAAATGGAAGATGGGTTTTTGGATGTATGGACTTACAATGCAGAACTTCTCGTGCTCATGGAAAATGAAAGAACTCTGGATTTCCATGATTCAAATGTCAAGAATCTATATGATAAGGTCCGACTCCAGCTGAGAGACAATGCAAAAGAATTGGGCAACGGATGCTTCGAATTCTACCACAAGTGTGACAATGAATGCATGGAAAGTGTGAGAAATGGAACGTATGACTATCCGCGATATTCAGAAGAATCAAGACTGAACAGAGAGGAAATAGACGGAGTCAAATTGGAATCAATGGGCACCTATCAGATATTATCAATCTACTCAACAGTGGCGAGTTCCCTAGCACTGGCAATCATGATAGCTGGTCTATCTTTTTGGATGTGCTCCAATGGATCATTGCAGTGCAGAATTTGCATCTAG
>A_/_H5N2|MH546427|A/duck/New_York/16-021920-1/2016
ATGAAAATGGAAAGAATAGTGATTGCCCTCGCAATAATCAGCATTGTCAAAGGTGACCAAATTTGCATTGGTTACCATGCAAACAATTCAACAGATCAGGTTGATACGATCATGGAAAAGAATGTGACGGTCACACATGCTCAAGATATACTGGAGAAAGAACACAATGGGAAACTTTGCAGTCTTAAAGGAGTGAAGCCCCTCATTCTGAAGGATTGCAGCGTAGCTGGATGGCTTCTTGGAAACCCAATGTGTGATGAATTCTTGAATGTACCAGAATGGTCATACATCGTGGAAAAAGATAATCCAGTCAATGGCCTGTGCTATCCAGGAGACTTCAGTGACTACGAAGAACTGAAACATTTAATGAGCAGTACAACCCATTTTGAGAAAATTCAGATAATCTCTAGGAGTTCTTGGTCCAATCATGATGCCTCATCAGGAGTGAGTGCGGCATGCCCATACAATGGTAGATCTTCCTTTTTCAGGAATGTAGTGTGGTTGATCAAGAAGAATAATGTGTACCCAACAATAAAGAAGACCTATAACAATACCAATGTAGAAGACCTTTTAATAATATGGGGAATACACCACCCTAATGATGCAGCTGAACAAACAAGCCTCTACCAAAACTCGAACACTTATGTGTCTGTAGGAACATCAACACTGAATCAGAGATCAATCCCAGAAATAGCCACTAGACCCAAAGTGAACGGACAAAGTGGGAGAATGGAATTTTTCTGGACAATACTGAAGCCGAATGATGCAATCAGCTTTGAAAGTAACGGGAATTTTATAGCTCCTGAATATGCGTACAAAATTGTCAAAAAAGGGGATTCAGCAATCATGAGAAGTGAATTAGAATATGGTAACTGTGACACCAAATGTCAAACTCCTTTGGGTGCTATAAATTCCAGCATGCCTTTCCACAATGTTCATCCTCTTACCATTGGGGAGTGCCCCAAGTATGTCAAATCAAACAAACTGGTCCTTGCAACAGGACTAAGAAACATACCCCAAAAGGAAACAAGAGGCCTATTTGGTGCAATAGCAGGATTCATAGAGGGAGGATGGCAAGGGATGGTTGACGGGTGGTACGGGTACCATCATAACAATGAGCAGGGAAGTGGATATGCTGCAGACAAAGAATCCACTCAGAAAGCAATTGATGGAATCACCAACAAAGTAAACTCAATCATTGACAAAATGAACACTCAATTCGAAGCCGTTGGGAAAGAATTCAATAACCTGGAAAGGAGAATAGAAAATTTGAATAAGAAAATGGAAGATGGGTTTTTAGATGTATGGACCTACAATGCTGAACTTCTCGTGCTCATGGAAAACGAAAGAACTCTGGATTTCCATGATTCAAATGTCAAGAACTTATACGATAAGGTCCGACTTCAGCTGAGGGACAATGCAAAAGAATTGGGCAACGGATGCTTCGAATTCTACCACAAGTGTGACAATGAATGCATGGAAAGTGTGAGAAATGGAACGTATGATTATCCGCAATATTCAGAAGAATCAAGACTGAACAGAGAGGAGATAGACGGAGTCAAGTTGGAATCAATGGGCACCTATCAGATATTATCAATCTATTCAACAGTGGCGAGTTCCCTAGCACTGGCAATCATGATGGCTGGTCTATCTTTTTGGATGTGTTCCAATGGATCATTGCAGTGCAGAATTTGCATCTAG
>A_/_H5N2|MH546419|A/duck/New_York/16-021916-1/2016
ATGAAAATGGAAAGAATAGTGATTGCCCTCGCAATAATCAGCATTGTCAAAGGTGACCAAATTTGCATTGGTTACCATGCAAACAATTCAACAGATCAGGTTGATACGATCATGGAAAAGAATGTGACGGTCACACATGCTCAAGATATACTGGAGAAAGAACACAATGGGAAACTTTGCAGTCTTAAAGGAGTGAAGCCCCTCATTCTGAAGGATTGCAGCGTAGCTGGATGGCTTCTTGGAAACCCAATGTGTGATGAATTCTTGAATGTACCAGAATGGTCATACATCGTGGAAAAAGATAATCCAGTCAATGGCCTGTGCTATCCAGGAGACTTCAGTGACTACGAAGAACTGAAACATTTAATGAGCAGTACAACCCATTTTGAGAAAATTCAGATAATCTCTAGGAGTTCTTGGTCCAATCATGATGCCTCATCAGGAGTGAGTGCGGCATGCCCATACAATGGTAGATCTTCCTTTTTCAGGAATGTAGTGTGGTTGATCAAGAAGAATAATGTGTACCCAACAATAAAGAAGACCTATAACAATACCAATGTAGAAGACCTTTTAATAATATGGGGAATACACCACCCTAATGATGCAGCTGAACAAACAAGCCTCTACCAAAACTCGAACACTTATGTGTCTGTAGGAACATCAACACTGAATCAGAGATCAATCCCAGAAATAGCCACTAGACCCAAAGTGAACGGACAAAGTGGGAGAATGGAATTTTTCTGGACAATACTGAAGCCGAATGATGCAATCAGCTTTGAAAGTAACGGGAATTTTATAGCTCCTGAATATGCGTACAAAATTGTCAAAAAAGGGGATTCAGCAATCATGAGAAGTGAATTAGAATATGGTAACTGTGACACCAAATGTCAAACTCCTTTGGGTGCTATAAATTCCAGCATGCCTTTCCACAATGTTCATCCTCTTACCATTGGGGAGTGCCCCAAGTATGTCAAATCAAACAAACTGGTCCTTGCAACAGGACTAAGAAACATACCCCAAAAGGAAACAAGAGGCCTATTTGGTGCAATAGCAGGATTCATAGAGGGAGGATGGCAAGGGATGGTTGACGGGTGGTACGGGTACCATCATAACAATGAGCAGGGAAGTGGATATGCTGCAGACAAAGAATCCACTCAGAAAGCAATTGATGGAATCACCAACAAAGTAAACTCAATCATTGACAAAATGAACACTCAATTCGAAGCCGTTGGGAAAGAATTCAATAACCTGGAAAGGAGAATAGAAAATTTGAATAAGAAAATGGAAGATGGGTTTTTAGATGTATGGACCTACAATGCTGAACTTCTCGTGCTCATGGAAAACGAAAGAACTCTGGATTTCCATGATTCAAATGTCAAGAACTTATACGATAAGGTCCGACTTCAGCTGAGGGACAATGCAAAAGAATTGGGCAACGGATGCTTCGAATTCTACCACAAGTGTGACAATGAATGCATGGAAAGTGTGAGAAATGGAACGTATGATTATCCGCAATATTCAGAAGAATCAAGACTGAACAGAGAGGAGATAGACGGAGTCAAGTTGGAATCAATGGGCACCTATCAGATATTATCAATCTATTCAACAGTGGCGAGTTCCCTAGCACTGGCAATCATGATGGCTGGTCTATCTTTTTGGATGTGTTCCAATGGATCATTGCAGTGCAGAATTTGTATCTAG
>A_/_H5N2|MH546435|A/duck/Pennsylvania/07-002198-003/2007
[truncated: 1,485,665 more chars]
