# Supplementary material for: In Silico Analyses of the Role of Codon Usage at the Hemagglutinin Cleavage Site in Highly Pathogenic Avian Influenza Genesis
Source: Viruses. 2022 Jun 21;14(7):1352. doi: 10.3390/v14071352 (PMC9316147; doi:10.3390/v14071352)
Supplement: Supplementary file 1 [file viruses-14-01352-s001.zip › Supplementary File 4/dataset/full_ORF/avian_h6_unique.fasta]

>A_/_H6N0|MW109152|A/duck/Zhejiang/10.26_HZBX015-C/2018
ATGATTGCATTCATTGTAATAGCGATACTGGYAACAACCGGAAAATCAGACAAGATATGCATTGGATATCATGCTAACAATTCAACRACAAAGGTGGATACAATACTCGAAAAGAAYGTAACCGTCACACACTCAGTTGAACTGCTGGAGAGCCAGAAAGAAGAAAGATTCTGCAAAATCTTGAACAAGGCCCCTCTCGATCTAAGGGATTGCACCATAGAAGGTTGGATCTTGGGAAACCCCCGATGCGGCGCATTGCTTGCTGACCAAAGTTGGTCATACATAGTGGAGCGGCCTACTGCCCGAAATGGGATCTGTTATCCTGGAACATTGAATGATGTAGAAGAATTGAAGGCACTTATTGGATCAGGGGAAGGAGTAGAAAGATTTGAAATGTTTCCCAAAARTACTTGGGCAGGAGTGGACACCAACAGGGGRGTATCAAGTGCTTGTCCTCTTGGTGAAGGTCCATCTTTCTACAGGAATCTTCTATGGATAGTAAAACACACAACRTCAAACTATCCAGTAATTAAAGGAACTTACACAAACAMTTGGGACAAATCAGTTCTCTATTTTTGGGGTATACACCATCCTCCTGACACAACWGARCAAAATGTTCTGTATGGTTCTGGTGATCGATATGTTAGAATGGGAACTGAAAGCATGAATTTTGCCAGGAGCCCAGAAATTGCGGCAAGGCCTGCWGTGAATGGTCAGAGAGGCAGAATTGATTATTTCTGGTCCATTTTAAAACCAGGGGAAACTTTGAATGTAGAATCTAATGGGAATTTAATAGCCCCTTGGTACGCATACAAATTTGTCAACAAAGATAGCAAAGGAGCCATATTCAGATCCAATTTACCAATCGAGAACTGTGATGCCACCTGCCAGACTACTGAAGGAGTRATMAGAACCAACAAAACATTTCAGAATGTGAGCCCTYTGTGGATTGGAGAATGCCCCAAGTATGTAAAAAGTAASAGTYTAAGACTTGCAACTGGACTAAGGAATGTTCCACAAATAGAAACTAGAGGGYTWTTTGGAGCWATTGCAGGCTTCATTGAAGGRGGATGGACTGGAATGATTGATGGGTGGTATGGCTACCATCATGAAAATTCTCAAGGCTCAGGATATGCTGCTGATAGAGAAAGCACTCAAAAGGCTATAGACGGAATCACGAACAAGGTAAATTCAATCATTGATAAAATGAACACACAATTTGAGGCTGTAGGTCATGAGTTTTCAAACCTGGAAAGAAGGATTGATAACATAAACAAAAGACTGGAAGATGGGTTTCTGGATGTTTGGACATACAACGCTGAACTGTTGGTTCTTCTTGAAAACGAAAGAACACTGGACCTGCATGATGCAAATGTGAAGAACCTACATGAAAGGGTCAGATCACAACTGAGGGACAATGCTAATGACCTAGGGAACGGATGCTTTGAGTTTTGGCATAAGTGTGACAATGAATGCATGGAGTCAGTCAAAAATGGCACCTATAACTATCCCAAGTATCAAGCTGAGAGTAGATTAAACAAACAGAAAATAGAATCGGTAAAACTGGAGAAGTTTGACGTGTATCAAATCCTTGCCATTTATAGTACGGTATCGAGCAGTCTGGTTTTGGTAGGGCTGATCTTGGCAATGGGTCTTTGGATGTGTTCAAATGGCTCAATGCAGTGCAGGATATGTATATGA
>A_/_H6N6|MK963681|A/chicken/Viet_Nam/HN-1411/2014
ATGATTGCATTCATTGTGATAGCAATACTGGTAGCAACCGGAAAATCAGACAAGATATGCATTGGGTATCATGCTAACAATTCAACAACGACGGTGGATACTATACTCGAGAAGAACGTAACCGTCACACACTCAGTTGAACTGCTGGAGAGCCAGAAAGAAGAAAGATTCTGCAAAATTTCAAGCAAGGCCCCTCTCGACCTGAGGGATTGTACCCTAGAAGGTTGGATCTTGGGGAATCCTCGATGCGGTATATTGCTTGCTGACCAAAGCTGGTCATACATAGTAGAACGGCCTGATGCCCGAAATGGAATTTGCTACCCTGGAACATTAAATGAAGCTGAAGAATTGAAGGCACTTATTGGATCAGGGGAAAGGGTAGAAAGATTTGAGATGTTCCCCAGAAGCNNNNNNNNNNNNNNNNNNNNNNNNNNNNNNNNNNNNNNNNNNNNNNNNNNNNNNNNNNNNNNNNNNNNNNNNNNNNNNNNNNNNNNNNNNNNNNNNNNNNNNNNNNNNNNNNNNNNNNNNNNNNNNNNNNNNNNNNNNNNNNNNNNNNNNNNNNNNNNNNNNNNNNNNNNNNNNNNNNNNNNNNNNNNNNNNNNNNNNNNNNNNNNNNNNNNNNNNNNNNNNNNNNNNNNNNNNNNNNNNNNNNNNNNNNNNNNNNNNNNNNNNNNNNNNNNNNNNNNNNNNNNNNNNNNNNNNNNNNNNNNNNNNNNNNNNNNNNNNNNNNNNNNNNNNNNNNNNNNNNNNNNNNNNNNNNNNNNNNNNNNNNNNNNNNNNNNNNNNNNNNNNNNNNNNNNNNNNNNNNNNNNNNNNNNNNNNNNNNNNNNNNNNNNNNNNNNNNNNNNNNNNNNNNNNNNNNNNNNNNNNNNNNNNNNNNNNNNNNNNNNNNNNNNNNNNNNNNNNNNNNNNNNNNNNNNNNNNNNNNNNNNNNNNNNNNNNNNNNNNNNNNNNNNNNNNNNNNNNNNNNNNNNNNNNNNNNNNNNNNNNNNNNNNNNNNNNNNNNNNAATGTTCCACAAATAGAAACTAGAGGTCTTTTTGGAGCCATTGCAGGCTTCATTGAAGGAGGGTGGACTGGAATGGTTGATGGATGGTATGGCTACCATCATGAAAATTCTCAAGGCTCAGGATACGCAGCTGATAGAGAAAGCACTCAAAAGGCTATAGACGGAATTACAAACAAGGTTAATTCCATCATTGATAAAATGAACACACAATTTGAGGCAGTAGGACATGAGTTTTCAAACTTGGAGAGAAGGATTAACAACCTAAACAAGAGAATGGAAGATGGATTTCTGGACGTTTGGACATACAACGCTGAACTACTGGTTCTTCTTGAAAACGAAAGAACACTAGACCTACATGATGCAAACGTGAAGAACCTACATGAAAAGGTCAGATCACAACTAATGGACAATGCCAAAGACCTCGGGAACGGGTGCTTTGAATTTTGGCATAAGTGTGACAATGAATGTATGGAGTCTGTCAAAAATGGTACCTATGACTATCCCAAGTATCAAGCGGAGAGTAGGTTAAACAGACAGAAAATAGAATCGGTAAAACTGGAGAACTTTGATGTGTATCAAATCCTTGCCATTTATAGTACGGTATCGAGCAGTCTAGTTTTGGTAGGGCTGATCCTGGCAATGGGTCTTTGGATGTGTTCAAATGGCTCAATGCAGTGCAGGATATGTATATAA
>A_/_H6N6|MK963332|A/duck/Viet_Nam/QN-0461/2013
ATGATTGCATTCGTTGTGATAGCAATACTGGTAGCAACCGGAAAATCAGACAAGATATGCATTGGATATCATGCTAACAATTCAACAACAACGGTGGATACTATACTCGAGAAGAACGTAACCGTCACACACTCAGTTGAACTGCTGGAGAACCAGAAAGAAGAAAGATTCTGCAAAATTTCAAACAAGGCCCCTCTCGACCTGAGGGATTGTACCCTAGAAGGTTGGANNNNNNNNNNNNNNNNNNNNNNNNNNNNNNNNNNNNNNNNNNNNNNNNNNNNNNNNNNNNNNNNNNNNNNNNNNNNNNNNNNNNNNNNNNNNNNNNNNNNNNNNNNNNNNNNNNNNNNNNNNNNNNNNNNNNNNNNNNNNNNNNNNNNNNNNNNNNNNNNNNNNNNNNNNNNNNNNNNNNNNNNNNNNNNNNNNNNNNNNNNNNNNNNNNNNNNNNNNNNNNNNNNNNNNNNNNNNNNNNNNNNNNNNNNNNNNNNNNNNNNNNNNNNNNNNNNNNNNNNNNNNNNNNNNNNNNNNNNNNNNNNNNNNNNNNNNNNNNNNNNNNNNNNNNNNNNNNNNNNNNNNNNNNNNNNNNNNNNNNNNNNNNNNNNNNNNNNNNNNNNNNNNNNNNNNNNNNNNNNNNNNNNNNNNNNNNNNNNNNNNNNNNNNNNNNNNNNNNNNNNNNNNNNNNNNNNNNNNNNNNNNNNNNNNNNNNNNNNNNNNNNNNNNNNNNNNNNNNNNNNNNNNNNNNNNNNNNNNNNNNNNNNNNNNNNNNNNNNNNNNNNNNNNNNNNNNNNNNNNNNNNNNNNNNNNNNNNNNNNNNNNNNNNNNNNNNNNNNNNNNNNNNNNNNNNNNNNNNNNNNNNNNNNNNNNNNNNNNNNNNNNNNNNNNNNNNNNNNNNNNNNNNNNNNNNNNNNNNNNNNNNNNNNNNNNNNNNNNNNNNNNNNNNNNNNNNNNNNNNNNNNNNNNNNNNNNNNNNNNNNNNNNNNNNNNNNNNNNNNNNNTGCAACTGGGCTAAGGAATGTTCCACAAATAGAAACTAGAGGACTTTTTGGAGCCATTGCAGGCTTCATTGAAGGAGGGTGGACTGGAATGATTGATGGGTGGTATGGCTACCATCATGAAAATTCTCAAGGCTCAGGATACGCAGCTGATAGAGAAAGCACTCAAAAGGCTATAGACGGAATTACAAACAAGGTTAATTCCATCATTGATAAAATGAACACACAATTTGAGGCAGTAGGACATGAGTTTTCAAACTTGGAGAGAAGGATTGACAACCTAAACAAAAGAATGGAAGATGGATTTCTGGACGTTTGGACATACAACGCTGAACTACTGGTCCTTCTTGAAAACGAAAGAACACTAGACCTACATGATGCAAACGTGAAGAACCTACATGAGAAGGTCAGATCACAACTAAGGGACAATGCTAATGACCTAGGGAACGGGTGCTTTGAATTTTGGCATAAGTGTGACAATGAATGTATGGAGTCTGTCAAAAATGGTACCTATGACTATCCCAAGTATCAAGCGGAGAGTAGGTTGAACAGACAGAAAATAGAATCGGTAAAACTGGAGAACTTTGATGTGTATCAAATCCTTGCCATTTATAGTACGGTATCGAGCAGTCTAGTTTTGGTAGGGCTGATCCTGGCAATGGGTCTTTGGATGTGTTCAAATGGCTCAATGCAGTGCAGGATATGTATATAA
>A_/_H6N6|MW107816|A/duck/Hainan/11.29_HKPL006-C/2017
ATGATTGCATTCATTGTAATAGCGATACTGGTAACAACCGGAGAATCAGACAAGATATGCATTGGATATCATGCTAACAATTCAACAACAAAAGTAGATACAATACTCGAGAAGAACGTAACCGTCACACACTCAGTTGAACTACTGGAGAACCAGAAAGAAGAAAGATTCTGCAAAATCTCAAACAAGGCCCCTCTCGATCTAAGGGATTGCTCCCTAGAAGGTTGGATCTTGGGGAACCCCCGATGCGGCATATTGCTTGCTGACCAAAGTTGGTCATACATAGTGGAACGGCCTAATGCCCGGAATGGAATTTGCTATCCTGGAACATTGAATGAAGTAGAAGAATTGAAGGCACTTATTGGATCAGGAGAAGGAGTGGAAAGATTTGAGATGTTTCCCAAAAGTACATGGACAGGAGTGGACACNNNNNTGGGATTTTCAAGTGCTTGTCCTCTTGGTGAGGGTCCTTCTTTCTACAGGAATCTTCTATGGATGGTAAAACACACGACATCAAACTATCCAGTAGTTAAAGGAACTTACACAAACACTTGGGATAAGCCAGTTCTCTATTTTTGGGGTGTACACCATCCTCCTGACACAACTGAACAAAATGTTCTATATGGTTCTGGTGTCCGATACGTTAGAATGGGAACTGAAAGCATGAATTTTGCCAGGAGCCCAGAAATTGCGGCAAGGCCTGCTGTGAATGGTCAGAGAGGCAGAATTGATTATTTCTGGTCCATTTTAAAACCAGGAGAAACCTTGAATGTAGAATCTAATGGGAATTTAATAGCCCCTTGGTACGCATACAAATTTATCAAAAAAGACAGCAAAGGAGCCATATTCAGATCGGATTTACCAATTGAGAACTGTGATGCCACTTGCCAGACTACTGAAGGAGTGATAAGAACCAACAAAACATTTCAGAATGTTAGCCCTCTGTGGATTGGAGAATGCCCCAAGTATGTAAAAAGCAANANNNNANGNNTTNNNNNTGNNNNNAGGAATGTTCCGCAAATAGAAACTAGAGGACTATTTGGAGCTATTGCAGGCTTCATTGAAGGGGGATGGACTGGAATGATCGATGGGTGGTATGGCTACCATCATGAAAATTCTCAAGGCTCAGGATATGCAGCTGATAAAGAAAGCACTCAAAAGGCTATAGACGGAATCACGAACAAGGTCAATTCCATCATTGATAAAATGAACACACAATTTGAGGCTGTAGATCATGAGTTTTCAAACCTGGAAAGAAGGATTGACAACATAAACAAAAGACTGGAAGATGGATTTCTGGATGTTTGGACATATAACGCTGAACTGCTGGTTCTTCTTGAAAACGAAAGAACACTGGACCTACATGATGCAAATGTGAAGAACCTACATGAAAGGGTCAAATCACAACTTAGGGACAATGCTAATGACTTAGGGAACGGATGCTTTGAATTTTGGCATAAGTGTGACAATGAATGTATGGAGTCAGTCAAAAATGGTACCTATAACTACCCCAAGTATCAAGCCGAGAGTAGATTGAACAGACAGAAAATAGAATCAGTAAAACTGGAGGAGTTTGGTGTGTATCAAATCCTTGCCATCTATAGTACGGTATCGAGCAGTCTAGTTTTGGTAGGGCTGATCATGGCAATGGGTCTTTGGATGTGTTCAAATGGTTCAATGCAGTGCAGGATATGTATATGA
>A_/_H5N0|MW109248|A/duck/Zhejiang/12.28_HZBX012-O/2018
ATGATTGCATTCATTGTAATAGCGATACTGGTAACAACCGGAAAATCAGACAAGATATGCATTGGATATCATGCTAACAATTCAACAACAAAGGTAGATACAATACTCGAGAAGAACGTAACCGTCACACACTCAGTTGAACTGCTGGAGAGCCAGAAAGAAGAAAGATTCTGCAAAATCTCGAACAAGGCCCCTCTCGATCTGAGGGATTGTACCCTAGAAGGTTGGATCCTGGGGAATCCCCGATGCGGCRYAYTGCTTGCTGACCAAAGTTGGTCATACATAGTGGAGCGGCCTAATGCCCGAAATGGGATCTGCTATCCTGGAACATTGAATGAGGTAGAAGAATTGAAGGCACTTATCGGATCAGGAGAAGGAGTAGAAAGATTTGAAATGTTTCCCAAAAGTACTTGGGCAGGAGTGGACACCAGCAAGGGAGTATCAAGTGCTTGTCCTCTTGGTGATGGTCCATCTTTCTACAGGAATCTTCTATGGATAATAAAACACACGACATCAAACTATCCAGTAATCAGAGGAACTTACACAAACACTTGGGATAAGTCAGTTCTCTATTTTTGGGGTGTACACCATCCTCCAGACACAACTGAACAAAATGTTCTGTATGGTTCTGGTGATCGATACGTTAGAATGGGAACTGAAAGCATGAATTTTGCCAGGAGCCCAGAAATTGCGGCGAGACCTGCTGTGAATGGTCAGAGAGGCAGAATTGATTATTTCTGGTCCATTTTAAAACCAGGGGAAACTTTGAATGTAGAATCTAATGGGAATTTAATAGCCCCTTGGTACGCATACAAATTTGTCAACAAAGATAGGAAAGGAGCAATATTCAGATCCAATTTACCAATCGAGAACTGTGATGCCACTTGCCAGACTACTGAAGGAGTGATAAGAACCAACAAAACATTTCAGAATGTGAGCCCTCTGTGGATCGGAGAATGCCCCAAGTATGTGAAAAGTAAGAGTTTAAGACTTGCAACTGGACTAAGGAATGTTCCACAGATAGAAACTAGAGGGCTATTTGGAGCTATTGCAGGCTTCATTGAAGGGGGATGGACTGGAATGATTGATGGGTGGTATGGCTACCATCATGAAAATTCTCAAGGCTCAGGATATGCTGCTGATAGAGAAAGCACTCAAAAGGCTATAGACGGAATCACGAACAAGGTCAATTCCATAATTGACAAAATGAACACACAATTTGAGGCTGTGGRTCATGAGTTTTCAAACCTGGAAAGRAGGATTGAYAACATAAACAAAAGACTKGAAGATGGATTTCTGGACGTTTGGACATAYAACGCWGAACTGTTGGTTCTTCTTGAAAACGAAAGAACACTGGACCTACATGATGCAAATGTGAAGAACCTACATGAAAGGGTCAAATCACAACTGAGGGACAATGCTAATGACCTAGGGAACGGATGCTTTGAATTTTGGCATAAGTGTGACAATGAATGCATGGAGTCAGTCAAAAATGGTACCTATAACTATCCCAAGTATCAAGCCGAGAGTAGATTAAACAGACAGAAAATAGAATCGGTAAAACTGGAGGAGTTCGGCGTGTATCAAATCCTTGCCATCTATAGTACGGTATCGAGCAGTCTAGTTTTGGTAGGGCTGATCATGGCAATGGGTCTTTGGATGTGTTCAAATGGCTCAATGCAATGCAGGATATGTATATGA
>A_/_H5N0|MW109184|A/duck/Zhejiang/11.09_HZBX009-C/2018
ATGATTGCATTCATTGTAATAGCGATACTGGTAACAACCGGAAAATCAGACAAGATATGCATTGGATATCATGCTAACAATTCAACAACAAAGGTAGATACAATACTCGAGAAGAACGTAACCGTCACACACTCAGTTGAACTGCTGGAGAGCCAGAAAGAAGAAAGATTCTGCAAAATCTCGAACAAGGCCCCTCTCGATCTRAGGGATTGTACCMTAGAAGGTTGGATCYTGGGGAAYCCCCGATGCGGCRYAYTGCTTGCTGACCAAAGTTGGTCATACATAGTGGAGCGGCCTAMTGCCCGAAATGGGATCTGYTATCCTGGAACATTGAATGAKGTAGAAGAATTGAAGGCACTTATYGGATCAGGRGAAGGAGTAGAAAGATTTGAAATGTTTCCCAAAAGTACTTGGGCAGGAGTGGACACCAGCAAGGGAGTATCAAGTGCTTGTCCTCTTGGTGATGGTCCATCTTTCTACAGGAATCTTCTATGGATARTAAAACACACGACATCAAACTATCCAGTAATYAGAGGAACTTACACAAACACTTGGGAYAAGTCAGTTCTCTATTTTTGGGGTRTACACCATCCTCCAGACACAACTGARCAAAATGTTCTGTATGGTTCTGGTGATCGATAYGTTAGAATGGGAACTGAAAGCATGAATTTTGCCAGGAGCCCAGAAATTGCGGCRAGRCCTGCWGTGAATGGTCAGAGAGGCAGAATTGATTATTTCTGGTCCATTTTAAAACCAGGGGAAACTTTGAATGTAGAATCTAATGGGAATTTAATAGCCCCTTGGTACGCATACAAATTTGTCAACAAAGATAGSAAAGGAGCMATATTCAGATCCAATTTACCAATCGAGAACTGTGATGCCACYTGCCAGACTACTGAAGGAGTRATAAGAACCAACAAAACATTTCAGAATGTGAGCCCTYTGTGGATYGGAGAATGCCCCAAGTATGTRAAAAGTAAGAGTTTAAGACTTGCAACTGGACTAAGGAATGTTCCACARATAGAAACTAGAGGGCTATTTGGAGCWATTGCAGGCTTCATTGAAGGGGGATGGACTGGAATGATTGATGGGTGGTATGGCTACCATCATGAAAATTCTCAAGGCTCAGGATATGCTGCTGATAGAGAAAGCACTCAAAAGGCTATAGACGGAATCACGAACAAGGTMAATTCMATMATTGAYAAAATGAACACACAATTTGAGGCTGTRGRTCATGAGTTTTCAAACCTGGAAAGRAGGATTGAYAACATAAACAAAAGACTKGAAGATGGRTTTCTGGAYGTTTGGACATAYAACGCWGAACTGTTGGTTCTTCTTGAAAACGAAAGAACACTGGACCTRCATGATGCAAATGTGAAGAACCTACATGAAAGGGTCARATCACAACTGAGGGACAATGCTAATGACCTAGGGAACGGATGCTTTGARTTTTGGCATAAGTGTGACAATGAATGCATGGAGTCAGTCAAAAATGGYACCTATAACTATCCCAAGTATCAAGCYGAGAGTAGATTAAACARACAGAAAATAGAATCGGTAAAACTGGAGRAGTTYGRCGTGTATCAAATCCTTGCCATYTATAGTACGGTATCGAGCAGTCTRGTTTTGGTAGGGCTGATCWTGGCAATGGGTCTTTGGATGTGTTCAAATGGCTCAATGCARTGCAGGATATGTATATGA
>A_/_H5N0|MW108920|A/duck/Jiangxi/5.28_NCNP34N3-OC/2018
ATGATTGCATTCATTGTGATAGCAATACTGGTAGCAACCGGAAAATCAGACAAGATATGCATTGGATATCATGCTAACAATTCAACAACAACGGTGGATACTATACTCGAGAAGAACGTAACCGTCACGCACTCAGTTGAACTGCTAGAGAACCAGAAAGAAGAAAGATTCTGCAGAATTTCAAACAAGGCCCCTCTCGACCTGAGGGATTGTACCCTAGAAGGTTGGATCTTGGGGAATCCTCGATGCGGTATATTGATTGCTGACCAGAGCTGGTCATATATAGTCGAAAGGCCTAATGCCCGAAATGGGATTTGCTACCCTGGAACATTAAATGAAGCTGAAGAATTGAAGGCACTTATTGAGTCAGGGGAAAGAGTAGAAAGGTTTGAGATGTTCCCTAAGAGCACATGGGCAGGAGTGGACACCGACCGTGGAGTATCAAGTGCATGTCCTCTTGGCAATGGCCCATCTTTCTACAGGAATCTTCTATGGATAATAAAACGACAGTCATCAGAATATCCAGTAATTAGAGGGACTTTCAACAACACTGGAGACAAATCAATTCTCTATTTTTGGGGTGTACATCATCCTCCTGTCACAACTGAACAAGAAGCCCTGTATGGTTCTGGTAATCGATATGTTAGGATGGGAACTGAGAGCATGAATTTTGCCAGGAGTCCTGAAATTGCGGCAAGGCCTGCTGTGAATGGTCAGAGAGGCAGAATCGATTATTTCTGGTCCATCTTAAAACCTGGGGAAACCTTGAATGTAGAATCTAATGGGAATTTAATAGCTCCTTGGTATGCATACAGATTTGTTAACAAAGATAGTAGAGGAGCCATATTCAGATCTGATTTATCAATTGAGAACTGTGATGCCACATGTCAGACTGCTGAAGGAGTGCTAAGAACCAACAAAACATTTCAGAATGTGAGCCCTCTGTGGATTGGAGAATGCCCCAAGTATGTAAAAAGTAACAGTCTAAGACTTGCAACTGGACTAAGGAATGTTCCACAAATAGAAACTAGAGGGCTTTTTGGAGCTATTGCAGGCTTCATTGAAGGAGGATGGACTGGAATGATTGATGGATGGTATGGCTACCATCATGAGAATTCTCAAGGCTCAGGATACGCAGCTGATAAAGAAAGCACTCAAAAGGCTATAGACGGAATTACAAACAAGGTTAATTCCATCATAGATAAAATGAACACACAATTTGAGGCAGTAGGTCATGAGTTCTCAAACTTGGAGAGGAGGATCAACAACCTGAACAAAAGAATGGAAGATGGATTTCTGGACGTTTGGACATACAACGCTGAACTATTGGTTCTTCTTGAAAACGAAAGAACACTAGATCTACATGATGCAAATGTGAAGAACCTACATGAAAAGGTCAGATCACAATTAAGGGACAATGCTAATGACCTAGGGAACGGGTGCTTTGAATTTTGGCATAAGTGTGACAATGAATGTATGGAGTCTGTCAAAAATGGCACCTATAACTATCCCAAGTATCAAGCAGAGAGTAGATTAAACAGGCAGAAAATAGAATCGGTAAAACTAGAGAACTTTGACGTGTATCAAATCCTTGCCATCTATAGTACGGTATCGAGCAGTCTAGTACTGGTAGGGCTGATCCTGGCAATGGGTCTTTGGATGTGTTCAAATGGCTCAATGCAGTGCAGGATATGTATATAA
>A_/_H5N0|MW108872|A/duck/Jiangxi/5.28_NCNP12N3-OC/2018
ATGATTGCATTCATTGTGATAGCAATACTGGTAGCAACCGGAAAATCAGACAAGATATGCATTGGATATCATGCTAACAATTCAACAACAACGGTGGATACTATACTCGAGAAGAACGTAACCGTCACGCACTCAGTTGAACTGCTAGAGAACCAGAAAGAAGAAAGATTCTGCAGAATTTCAAACAAGGCCCCTCTCGACCTGAGGGATTGTACCCTAGAAGGTTGGATCTTGGGGAATCCTCGATGCGGTATATTGATTGCTGACCAGAGCTGGTCATATATAGTCGAAAGGCCTAATGCCCGAAATGGGATTTGCTACCCTGGAACATTAAATGAAGCTGAAGAATTGAAGGCACTTATTGAGTCAGGGGAAAGAGTAGAAAGGTTTGAGATGTTCCCTAAGAGCACATGGGCAGGAGTGGACACCGACCGTGGAGTATCAAGTGCATGTCCTCTTGGCAATGGCCCATCTTTCTACAGGAATCTTCTATGGATAATAAAACGACAGTCATCAGAATATCCAGTAATTAGAGGGACTTTCAACAACACTGGAGACAAATCAATTCTCTATTTTTGGGGTGTACATCATCCTCCTGTCACAACTGAACAAGAAGCCCTGTATGGTTCTGGTAATCGATATGTTAGGATGGGAACTGAGAGCATGAATTTTGCCAGGAGTCCTGAAATTGCGGCAAGGCCTGCTGTGAATGGTCAGAGAGGCAGAATCGATTATTTCTGGTCCATCTTAAAACCTGGGGAAACCTTGAATGTAGAATCTAATGGGAATTTAATAGCTCCTTGGTATGCATACAGATTTGTTAACAAAGATAGTAGAGGAGCCATATTCAGATCTGATTTATCAATTGAGAACTGTGATGCCACATGTCAGACTGCTGAAGGAGTGCTAAGAACCAACAAAACATTTCAGAATGTGAGCCCTCTGTGGATTGGAGAATGCCCCAAGTATGTAAAAAGTAACAGTCTAAGACTTGCAACTGGACTAAGGAATGTTCCACAAATAGAAACTAGAGGGCTTTTTGGAGCTATTGCAGGCTTCATTGAAGGAGGATGGACTGGAATGATTGATGGATGGTATGGCTACCATCATGAGAATTCTCAAGGCTCAGGATACGCAGCTGATAAAGAAAGCACTCAAAAGGCTATAGACGGAATTACAAACAAGGTTAATTCCATCATAGATAAAATGAACACACAATTTGAGGCAGTAGGTCATGAGTTCTCAAACTTGGAGAGGAGGATCAACAACCTGAACAAAAGAATGGAAGATGGATTTCTGGACGTTTGGACATACAACGCTGAACTATTGGTTCTTCTTGAAAACGAAAGAACACTAGATCTACATGATGCAAATGTGAAGAACCTACATGAAAAGGTCAGATCACAATTAAGGGACAATGCTAATGACCTAGGGAACGGGTGCTTTGAATTTTGGCATAAGTGTGACAATGAATGTATGGAGTCTGTCAAAAATGGCACCTATAACTATCCCAAGTATCAAGCAGAGAGTAGGTTAAACAGGCAGAAAATAGAATCGGTAAAACTAGAGAACTTTGACGTGTATCAAATCCTTGCCATCTATAGTACGGTATCGAGCAGTCTAGTACTGGTAGGGCTGATCCTGGCAATGGGTCTTTGGATGTGTTCAAATGGCTCAATGCAGTGCAGGATATGTATATAA
>A_/_H5N0|MW098358|A/chicken/Hunan/04.26_YYGK37R3-OC/2018
ATGATTGCATTCATTGTGATAGCGATACTGGTAGCAACCGGAAAATCAGACAAGATATGCATTGGATATCATGCTAACAATTCAACAACAACGGTGGATACTATACTCGAGAAGAACGTAACCGTCACRCACTCAGTTGAACTGCTAGAGAACCAGAAAGAAGAAAGATTCTGCARAATTTCAAACAAGGCCCCTCTCGACCTGAGGGATTGTACCCTAGAAGGTTGGATCTTGGGGAATCCTCGATGCGGTATATTGATTGCTGACCAGAGCTGGTCATATATAGTCGAACGGCCTARTGCCCGAAATGGGATTTGCTACCCTGGAACATTAAATGAAGCTGAAGAATTGAAGGCACTTATTGGGTCAGGGGAAAGAGTAGAAAGATTTGAGATGTTCCCTAAAAGCACGTGGGAAGGAGTGGACACCGACCGTGGAGTATCAAGTGCTTGTCCTCTTGGCAATGGCCCATCTTTCTACAGGAATCTTCTATGGATAATAAAACGACAGTCATCAGAATATCCAGTAATTAGAGGGACTTTCAACAACACTGGAGACAAATCAATTCTCTATTTTTGGGGTGTACATCATCCTCCTGTCACAACTGAACAAGAAGCCCTGTATGGTTCTGGTGATCGATATGTTAGGATGGGAACTGAGAGCATGAATTTTGCCAGGAGTCCTGAAATTGCGGCAAGGCCTGCTGTGAATGGTCAGAGAGGCAGAATCGATTATTTCTGGTCCATCTTAAAACCAGGGGAAACCTTGAATGTAGAATCTAATGGGAATTTAATAGCTCCTTGGTATGCATACAGATTTGTTAACAAAGATAGTAGAGGAGCYATATTCAGATCTGATTTAYCAATTGAGAACTGTGATGCCACATGTCAGACTGCTGAAGGAGTGCTAAGAACCAACAAAACATTTCAGAATGTGAGCCCTCTGTGGATTGGAGAATGCCCCAAGTATGTAAAAAGTAACAGCCTAAGACTTGCAACTGGACTAAGGAATGTTCCACAAATAGAAACTAGAGGGCTTTTTGGAGCTATTGCAGGCTTCATTGAAGGAGGATGGACTGGAATGATTGATGGATGGTATGGCTACCATCATGAGAATTCTCAAGGCTCAGGATACGCAGCTGATAAAGAAAGCACTCAAAAGGCTATAGACGGAATTACAAACAAGGTTAATTCCATCATAGATAAAATGAACACACAATTTGAGGCAGTAGGTCATGAGTTCTCAAACYTGGAGAGGAGGATCGACAACCTGAACAAAAGAATGGAAGATGGATTTCTGGACGTTTGGACATACAACGCTGAACTATTGGTTCTTCTTGAAAACGAAAGAACAYTAGATCTACATGATGCAAATGTGAAGAACCTACATGAAAAGGTCAGATCACAATTAAGGGACAATGCTAATGACCTAGGGAACGGGTGCTTTGAATTTTGGCATAAGTGTGACAATGAATGTATGGARTCTGTCAAAAATGGCACCTATRACTATCCCAAGTATCAAGCAGAGAGTAGGTTAAACAGGCAGAAAATAGAATCGGTAAAACTAGAGAACTTTGACGTGTATCAAATCCTTGCCATCTATAGTACGGTATCGAGCAGTCTAGTACTGGTAGGGCTGATCCTGGCAATGGGTCTTTGGATGTGTTCAAATGGCTCAATGCAGTGCAGGATATGTATATAA
>A_/_H5N0|MW098347|A/duck/Hunan/4.26_YYGK69R3-OC/2018
ATGATTGCATTCATTGTGATAGCGATACTGGTAGCAACCGGAAAATCAGACAAGATATGCATTGGATATCATGCTAACAATTCAACAACAACGGTGGATACTATACTCGAGAAGAACGTAACCGTCACGCACTCAGTTGAACTGCTAGAGAACCAGAAAGAAGAAAGATTCTGCAAAATTTCAAACAAGGCCCCTCTCGACCTGAGGGATTGTACCCTAGAAGGTTGGATCTTGGGGAATCCTCGATGCGGTATATTGATTGCTGACCAGAGCTGGTCATATATAGTCGAACGGCCTARTGCCCGAAATGGGATTTGCTACCCTGGAACATTAAATGAAGCTGAAGAATTGAAGGCACTTATTGGATCAGGGGAAAGAGTAGAAAGGTTTGAGATGTTCCCTAAAAGCACATGGGCAGGAGTGGACACCGACCGTGGAGTATCAAGTGCTTGTCCTCTTGGCAATGGCCCATCTTTCTACAGGAATCTTCTATGGATAATAAAGCGACAGTCATCAGAATATCCAGTAATTAGAGGGACTTTCAACAACACTGGAGACAAGTCAATTCTCTATTTTTGGGGTGTACATCATCCTCCTGTCACAACTGAACAAGAAGCCCTGTATGGTTCTGGTRATCGATATGTTAGGATGGGAACTGAGAGCATGAATTTTGCCAGGAGTCCTGAAATTRCGGCAAGGCCTGCTGTGAATGGTCAGAGAGGCAGAATCGATTATTTCTGGTCCATCTTAAAACCWGGRGAAACCTTGAATGTAGAATCTAATGGGAATTTAATAGCTCCTTGGTATGCATACAGATTTGTTAACAAAGATAGTAGAGGAGCYATATTCAGATCTGATTTACCAATTGAGAACTGTGATGCCACATGTCAGACTGCTGAAGGAGTGCTAAGAACCAACAAAACATTTCAGAATGTGAGCCCTCTGTGGATTGGAGAATGCCCCAAGTATGTAAAAAGTAACAGNCTAAGACTTGCAACTGGACTAAGGAATGTTCCACAAATAGAAACTAGAGGGCTTTTTGGAGCNATTGCAGGCTTCATTGAAGGAGGATGGACTGGAATGATTGATGGATGGTATGGCTACCATCATGARAATTCTCAAGGCTCAGGATACGCAGCTGATAAAGAAAGCACTCAAAAGGCTATAGACGGAATTACAAACAAGGTTAATTCCATCATAGATAAAATGAANACACAATTTGAGGCAGTAGGTCATGAGTTCTCAAACCTGGAGAGGAGGATCGACAACCTGAACAAAAGAATGGAAGRTGGATTTCTGGACGTTTGGACATACAACGCTGAACTATTGGTTCTTCTTGAAAAYGAAAGAACATTAGATCTACATGATGCAAATGTGAAGAACCTACATGAAAAGGTCAGATCACAATTAAGGGACAATGCTAATGACCTAGGGAACGGGTGCTTTGAATTTTGGCATAAGTGTGACAATGAATGTATGGAGTCTGTCAAAAATGGCACYTATAACTATCCCAAGTATCAAGCAGAGAGTAGGTTAAACAGGCAGAAAATAGAATCGGTAAAACTAGAGAACTTTGACGTGTATCAAATCCTTGCCATCTATAGTACGGTATCGAGCAGTCTAGTACTGGTAGGGCTGATCCTGGCAATGGGTCTTTGGATGTGTTCAAATGGCTCAATGCAGTGCAGGATATGTATATAA
>A_/_H5N0|MW098343|A/chicken/Hunan/4.26_YYGK62R3-OC/2018
ATGATTGCATTCATTGTAATAGCGATACTGGTAACAACCGGAAAATCAGACAAGATATGCATTGGATATCATGCTAACAATTCAACAACAAAGGTAGATACAATACTCGAGAAGAACGTAACCGTCACACACTCAGTTGAACTGCTGGAGAGCCAGAAAGAAGAAAGATTCTGCAAAATCTCGAACAAGGCCCCTCTCGATCTGAGGGATTGTACCCTAGAAGGTTGGATCCTGGGGAATCCCCGATGCGGCGCATTGCTTTCTGACCAAAGTTGGTCATACATAGTGGAGCGGCCTAMTGCCCGAAATGGGATCTGYTATCCTGGAACATTGAATGAKGTAGAAGAATTGAAGGCACTTATYGGATCAGGRGAAGGAGTAGAAAGATTTGAAATGTTTCCCAAAARTACTTGGGCAGGAGTGGACACCARCARGGGNGTATCAAGTGCTTGTCCTCTTGGTGAWGGTCCATCTTTCTACAGGAATCTTCTATGGATARTAAAACACACGACATCAAACTATCCAGTAATCAGAGGAACTTACACRAACACTTGGGATAAGTCAGTTCTCTATTTTTGGGGTRTACACCATCCTCCWGACACAACWGARCAAAATGTTCTGTATGGTTCTGGTGATCGATAYGTTAGAATGGGAACTGAAAGCATGAATTTTGCCAGGAGCCCAGAAATTGCGGCRAGRCCTGCWGTGAATGGTCAGAGAGGCAGAATTGATTATTTCTGGTCCATTTTAAAACCAGGGGAAACTTTGAATGTAGAATCTAATGGGAATTTAATAGCCCCTTGGTACGCATACAAATTTGTCAACAAAGATAGSAAAGGAGCMATATTCAGATCCAATTTACCAATCGAGAACTGTGATGCCACYTGCCAGACTACTGAAGGAGTRATMAGAACCAACAAAACATTTCAGAATGTGAGCCCTYTGTGGATYGGAGAATGCCCCAAGTATGTRAAAAGTAAGAGTTTAAGACTTGCAACTGGACTAAGGAATGTTCCACARATAGAAACTAGAGGGYTATTTGGAGCWATTGCAGGCTTCATTGAAGGGGGATGGACTGGAATGATTGATGGGTGGTATGGCTACCATCATGAAAATTCTCAAGGCTCAGGATATGCTGCTGATAGAGAAAGCACTCAAAAGGCTATAGACGGAATCACGAACAAGGTMAATTCMATMATTGAYAAAATGAACACACAATTTGAGGCTGTRGRTCATGAGTTTTCAAACCTGGAAAGRAGGATTGAYAACATAAACAAAAGACTKGAAGATGGRTTTCTGGAYGTTTGGACATAYAACGCTGAACTGTTGGTTCTTCTTGAAAACGAAAGAACACTGGACCTRCATGATGCAAATGTGAAGAACCTACATGAAAGGGTCARATCACAACTGAGGGACAATGCTAATGACCTAGGGAACGGATGCTTTGARTTTTGGCATAAGTGTGACAATGAATGCATGGAGTCAGTCAAAAATGGYACCTATAACTATCCCAAGTATCAAGCYGAGAGTAGATTAAACARACAGAAAATAGAATCGGTAAAACTGGAGRAGTTYGRCGTGTATCAAATCCTTGCCATYTATAGTACGGTATCGAGCAGTCTRGTTTTGGTAGGGCTGATCWTGGCAATGGGTCTTTGGATGTGTTCAAATGGCTCAATGCARTGCAGGATATGTATATGA
>A_/_H5N0|MW098315|A/chicken/Jiangxi/09.22_NCNP6Z3-OC/2018
ATGATTGCATTCATTGTGATAGCAATACTGGTAGCAACCGGAAAATCAGACAAGATATGCATTGGATATCATGCTAACAATTCAACAACAACGGTGGATACTATACTCGAGAAGAACGTAACCGTCACGCACTCAGTTGAACTGCTAGAGAACCAGAAAGAAGAAAGATTCTGCAGAATTTCAAACAAGGCCCCTCTCGAYCTGAGGGATTGTACCCTAGAAGGTTGGATCTTGGGGAATCCTCGATGCGGTATATTGATTGCTGACCAGAGCTGGTCATATATAGTCGAAAGGCCTAATGCCCGAAATGGGATTTGCTACCCTGGAACATTAAATGAAGCTGAAGAATTAAAGGCACTTATTGGGTCAGGGGAAAGAGTAGAAAGGTTTGAGATGTTCCCTAAAAGCACATGGGCAGGAGTGGAAACCGACCGTGGAGTATCAAGTGCATGTCCTCTTGGCAATGGCCCATCTTTCTACAGGAATCTTCTATGGATAATAAAACGACAGTCATCAGAATATCCAGTAATTAGAGGGACTYTCAACAACACTGGAGACAAATCAATTCTCTATTTTTGGGGTGTACATCATCCTCCTGTCACAACTGAACAAGAAGCCCTGTATGGTTCTGGTAATCGATATGTTAGGATGGGAACTGAGAGCATGAATTTTGCCAGGAGTCCTGAAATTGCGGCAAGGCCTGCTGTGAATGGTCAGAGAGGCAGAATCGATTATTTCTGGTCCATCTTAAAACCTGGGGAAACCTTGAATGTAGAATCTAATGGGAATTTAATAGCTCCTTGGTATGCATACAGATTTGTTAACAAAGATAGTAGAGGAGCCATATTCAGATCTGATTTATCAATTGAGAACTGTGATGCCACATGTCAGACTGCTGAAGGAGTGCTAAGAACCAACAAAACATTTCAGAATGTGAGCCCTCTGTGGATTGGAGAATGCCCCAAGTATGTAAAAAGTAACAGCCTAAGACTTGCAACTGGACTAAGGAATGTTCCACAAATAGAAACTAGAGGGCTTTTTGGAGCTATTGCAGGCTTCATTGAAGGAGGATGGACTGGAATGATTGATGGATGGTATGGCTACCATCATGAGAATTCTCAAGGATCAGGATACGCRRCTGATAAAGAAAGCACTCAAAAGGCTATAGACGGAATTACAAACAAGGTTAATTCCATCATAGATAAAATGAACACACAATTTGAGGCAGTAGGTCATGAGTTCTCAAACTTGGAGAGGAGGATCGACAACCTGAACAAAAGAATGGAAGATGGATTTCTGGACGTTTGGACATACAACGCTGAACTATTGGTTCTTCTTGAAAACGAAAGAACACTAGATCTACATGATGCAAATGTGAAGAACCTACATGAAAAGGTCAGATCACAATTAAGGGACAATGCTAACGACCTAGGGAACGGGTGCTTTGAATTTTGGCATAAGTGTGACAATGAATGTATGGAGTCTGTCAAAAATGGCACCTATAACTATCCCAAGTATCAAGCAGAGAGTAGGTTAAACRGGCAGAAAATAGAATCGGTAAAACTAGAGAACTTTGACGTGTATCAAATCCTTGCCATCTATAGTACGGTATCGAGCAGTCTAGTACTGGTAGGGCTGATCCTGGCAATGGGTCTTTGGATGTGTTCAAATGGCTCAATGCAGTGCAGGATATGTATATAA
>A_/_H5N0|MW098283|A/chicken/Jiangxi/5.28_NCDZT44N3-OC/2018
ATGATTGCATTCATTGTGATAGCAATACTGGTRRCAACCGGAAAATCAGACAAGATATGCATTGGATATCATGCTAACAATTCAACAACAACGGTGGATACTATACTCGAGAAGAACGTAACCGTCACGCACTCAGTTGAACTGCTAGAGAACCAGAAAGAAGAAAGATTCTGCAGAATTTCAAACAAGGCCCCTCTCGACCTGAGGGATTGTACCCTAGAAGGTTGGATCTTGGGGAATCCTCGATGCGGTATATTGATTGCTGACCAGAGCTGGTCATATATAGTCGAAMGGCCTAATGCCCGRAATGGGATTTGCTACCCTGGAACATTAAATGAAGCTGAAGAATTGAAGGCACTTATTGRGTCAGGGGAAAGAGTAGAAAGGTTTGAGATGTTCCCTAARAGCACATGGGCAGGAGTGGACACCGACCGTGGAGTATCAAGTGCWTGTCCTCTTGGCAATGGCCCATCTTTCTACAGGAATCTTCTATGGATAATAAAACGACAGTCATCAGAATATCCAGTAATTAGAGGGACTTTCAACAACACTGGAGACAAATCAATTCTCTATTTTTGGGGTGTACATCATCCTCCTGTCACAACTGAACAAGAAGCCCTGTATGGTTCTGGTAATCGATATGTTAGGATGGGAACTGAGAGCATGAATTTTGCCAGGAGTCCTGAAATTGCGGCAAGGCCTGCTGTGAATGGTCAGAGAGGCAGAATCGATTATTTCTGGTCCATCTTAAAACCTGGGGAAACCTTGAATGTWGAATCTAATGGGAATTTAATAGCTCCTTGGTATGCATACAGATTTGTTAACAAAGATAGTAGAGGAGCCATATTCAGATCTGATTTAYCAATTGAGAACTGTGATGCCACATGTCAGACTGCTGAAGGAGTGCTAAGAACCAACAAAACATTTCAGAATGTGAGCCCTCTGTGGATTGGAGAATGCCCCAAGTATGTAAAAAGTAACAGTCTAAGACTTGCAACTGGACTAAGGAATGTTCCACAAATAGAAACTAGAGGGCTTTTTGGAGCTATTGCAGGCTTCATTGAAGGAGGATGGACTGGAATGATTGATGGATGGTATGGCTACCATCATGARAATTCTCAAGGCTCAGGATACGCAGCTGATAAAGAAAGCACTCAAAAGGCNATAGACGGAATTACAAACAAGGTTAATTCCATCATAGATAAAATGAACACACAATTTGAGGCAGTAGGTCATGAGTTCTCAAACTTGGAGAGGAGGATCAACAACCTGAACAAAAGAATGGAAGATGGATTTCTGGACGTTTGGACATACAACGCTGAACTATTGGTTCTTCTTGAAAACGAAAGAACACTAGATCTACATGATGCAAATGTGAAGAACCTACATGAAAAGGTCAGATCACAATTAAGGGACAATGCTAATGACCTAGGGAACGGGTGCTTTGAATTTTGGCATAAGTGTGACAATGAATGTATGGAGTCTGTCAAAAATGGCACCTATAACTATCCCAAGTATCAAGCAGAGAGTAGRTTAAACAGGCAGAAAATAGAATCGGTAAAACTAGAGAACTTTGACGTGTATCAAATCCTTGCCATCTATAGTACGGTATCGAGCAGTCTAGTACTGGTAGGGCTGATCCTGGCAATGGGTCTTTGGATGTGTTCAAATGGCTCAATGCAGTGCAGGATATGTATATAA
>A_/_H6N6|KT343657|A/duck/Guangxi/489/2009**gb
ATGATTGCATTCATTGTGATAGCAATACTGGCAGCAACCGGAAAATCAGACAAGATATGCATTGGATATCATGCCAACAATTCAACAACAAAGGTAGATACTATACTCGAGAAGAACGTAACTGTCACACACTCAGTTGAACTGCTGGAGAATCAGAAAGAAGAAAGATTCTGCAAAATTTCAAACAAGGCTCCTCTCGATCTAAGGGATTGTACCATAGAGGGTTGGATCTTGGGGAATCCCCGATGCGGCATACTGCTTGCTGACCAAAGCTGGTCATACATAGTGGAACGGCCTAATGCCCGAAATGGGATTTGCTATCCTGGGATATTGAACGAAGCTGAAGAATTGAAGGCACTTATCGGATCAGGGGAAAGGGTAGAAAGGTTTGAGATGTTCCCCAAAAGTACATGGGTAGGAGTGGACACTAACAGTGGAGTGACAAGTGCTTGTCCCCTTGGTAATGGCCCATCTTTCTACAGGAATCTTCTATGGGTAATAAAACTAAAGTCATCAGCATATCCAGTAATTAGAGGAACTTTTAACAACACTGGAGACAAGTCAATTCTCTATTTTTGGGGTGTGCACCATCCTCCTGTCACAACTGAACAAGAAGCCCTGTATGGTTCTGGTAATCGATACGTTAGAATGGGAACTGAAAGCATGAATTTTGCCAGGAGTCCAGAAATTGCGGCAAGGCCTGCAGTGAATGGTCAGAGAGGCAGAATCGATTACTTCTGGTCCATCTTAAAACCAGGGGAAACCTTGAATGTAGAATCTAATGGGAATTTAATAGCCCCTTGGTATGCATACAGATTTGTTAACAAAGATAGTAAAGGAGCCATATTCAGATCTAATTTACCAATTGAGAACTGTGACGCCACATGCCAGACTACTGAAGGAGTGATAAGAACCAACAAAACATTTCAGAATGTGAGCCCTCTGTGGATTGGAGAATGCCCCAAGTATGTAAAGAGTAAAAGCCTAAGACTTGCAACTGGACTAAGGAATGTTCCACAAATAGAAACTAGAGGACTTTTTGGAGCTATTGCAGGCTTCATTGAAGGAGGATGGACTGGAATGATTGATGGGTGGTATGGCTACCATCATGAAAATTCTCAAGGCTCAGGCTATGCAGCTGATAAAGAAAGCACCCAAAAGGCAATAGACGGAATTACAAACAAGGTCAATTCCATCATTGATAAAATGAACACACAATTTGAGGCTGTAGGCCATGAGTTTTCAAACCTAGAGAGAAGGATTGACAACATAAACAAAAGAATGGAAGACGGATTTCTGGATGTTTGGACCTACAACGCTGAATTATTGGTTCTTCTTGAAAACGAAAGAACACTAGACCTACATGATGCAAATGTGAAGAACCTACATGAGAAGGTAAGATCACAACTAAGGGACAATGCTAATGATCTAGGAAACGGGTGCTTTGAATTTTGGCATAAGTGTGACAATGAATGTATGGAGTCTGTCAAAAATGGTACCTATGACTATCCCAAGTACCAAGCAGAGAGTAGATTAAACAGACAGAAAATAGAATCGGTAAAGCTGGAGAACTTTGATGTATATCAAATCCTTGCCATTTATAGTACGGTATCGAGCAGTCTAGTTTTGGTAGGGCTGATCATGGCAATGGGTCTTTGGATGTGTTCAAATGGTTCAATGCAGTGCAGGATATGTATATAA
>A_/_H6N6|KT343653|A/duck/Guangxi/218/2013**gb
ATGATTGCATTCATTGTGATAGCAATACTGGCAGCAACCGGAAAATCAGACAAGATATGCATTGGATATCATGCCAACAATTCAACAACAAAGGTAGATACTATACTCGAGAAGAACGTAACTGTCACACACTCAGTTGAACTGCTGGAGAATCAGAAAGAAGAAAGATTCTGCAAAATTTCAAACAAGGCTCCTCTCGATCTAAGGGATTGTACCATAGAGGGTTGGATCTTGGGGAATCCCCGATGCGGCATACTGCTTGCTGACCAAAGCTGGTCATACATAGTGGAACGGCCTAATGCCCGAAATGGGATTTGCTATCCTGGGATATTGAACGAAGCTGAAGAATTGAAGGCACTTATCGGATCAGGGGAAAGGGTAGAAAGGTTTGAGATGTTCCCCAAAAGTACATGGGTAGGAGTGGACACTAACAGTGGAGTGACAAGTGCTTGTCCCCTTGGTAATGGCCCATCTTTCTACAGGAATCTTCTATGGGTAATAAAACTAAAGTCATCAGCATATCCAGTAATTAGAGGAACTTTTAACAACACTGGAGACAAGTCAATTCTCTATTTTTGGGGTGTGCACCATCCTCCTGTCACAACTGAACAAGAAGCCCTGTATGGTTCTGGTAATCGATACGTTAGAATGGGAACTGAAAGCATGAATTTTGCCAGGAGTCCAGAAATTGCGGCAAGGCCTGCAGTGAATGGTCAGAGAGGCAGAATCGATTACTTCTGGTCCATCTTAAAACCAGGGGAAACCTTGAATGTAGAATCTAATGGGAATTTAATAGCCCCTTGGTATGCATACAGATTTGTTAACAAAGATAGTAAAGGAGCCATATTCAGATCTAATTTACCAATTGAGAACTGTGACGCCACATGCCAGACTACTGAAGGAGTGATAAGAACCAACAAAACATTTCAGAATGTGAGCCCTCTGTGGATTGGAGAATGCCCCAAGTATGTAAAGAGTAAAAGCCTAAGACTTGCAACTGGACTAAGGAATGTTCCACAAATAGAAACTAGAGGACTTTTTGGAGCTATTGCAGGCTTCATTGAAGGAGGATGGACTGGAATGATTGATGGGTGGTATGGCTACCATCATGAAAATTCTCAAGGCTCAGGCTATGCAGCTGATAAAGAAAGCACCCAAAAGGCAATAGACGGAATTACAAACAAGGTCAATTCCATCATTGATAAAATGAACACACAATTTGAGGCTGTAGGCCATGAGTTTTCAAACCTAGAGAGAAGGATTGACAACATAAACAAAAGAATGGAAGACGGATTTCTGGATGTTTGGACCTACAACGCTGAATTATTGGTTCTTCTTGAAAACGAAAGAACACTAGACCTACATGATGCAAATGTGAAGAACCTACATGAGAAGGTAAGATCACAACTAAGGGACAATGCTAATGATCTAGGAAACGGGTGCTTTGAATTTTGGCATAAGTGTGACAATGAATGTATGGAGTCTGTCAAAAATGGTACCTATGACTATCCCAAGTACCAAGCAGAGAGTAGATTAAACAGACAGAAAATAGAATCGGTAAAGCTGGAGAACTTTGATGTATATCAAATCCTTGCCATTTATAGTACGGTATCGAGCAGTCTAGTTTTGGTAGGGCTGATCATGGCAATGGGTCTTTGGATGTGTTCAAATGGTTCAATGCAGTGCAGGATATGTATATAA
>A_/_H6N2|KJ200669|A/chicken/Guangdong/S2346/2009
atgattgcattcatcataataacgatactggtaacaaccggagaatcagacaagatatgcattggatatcatgccaacaattcaacaacaaaggtagatacaatactcgagaagaacgtaaccgtcacacactcggtcgaactgctggaaaaccagaaggaagagagattctgcaaaatttcaaacaaggcccctctcgatctaaaggagtgtaccctagagggttggatcttggggaacccccaatgcgacctattacttggtgaccaaagctggtcatacatagtggaacggcctaatgcccgaaatgggatttgctaccctggaacattgaatgaagtagaagaattgaaggcacttattggatcaggggaaagggtagagaggtttgagatgtttcccaaaagtacatgggcaggagtggacaccaacagtggagtaacaaggtcttgtccttttggtagtggttcatctttctacaggaatctcctatggataataaaacacaccacatcatcatatccagtaattaaaggaactttcagaaacactggagacaagtcagttctctatttttggggtgtacaccatccaattgacacaactgagcaaaatgttctgtatggttctggtaatcgatacgttaggatgggaactgaaagcatgaattttgccaggagtccagaaattgcggcaagacctgttgtgaatggtcagagaggcagaattgattatttctggtccattttaaaaccaggggaaaccttgaatatagaatctaacgggaatttaatagccccttggtatgcatacaggtttgtcaacaaagatagtaagggagccatattcagatctaatttaccaatcgagaactgtgatgccacatgccagactattgaaggagtgataagaaccaacaaaacatttcagaatgtgagccccttgtggataggagaatgccccaagtatgtgaaaagtgagagtctaaggcttgcaactggactaaggaatgtcccacaaatagaaactagaggactttttggagctattgcaggcttcattgaaggaggatggactggaatgattgatggatggtatggctatcatcatgaaaattctcaaggatcagggtatgcagctgatagagaaagcactcaaagggctatagacggaattacaaccaaggtcaattccataattgataaaatgaacacacaatttgaggctgtaggtcatgaattttcaaacctggagagaaggattgacaacctaaacaaaagaatggaagatggatttctggatgtttggacatacaatgctgagttgttggttcttcttgaaaacgaaagaacactagacctacatgatgcaaatgtgaagaacctacatgaaagggtcaaatcacaattaagggacaatgctaatgatctagggaacggatgttttgaattttggcataagtgtgacaatgaatgtatggagtctgtcaaaaatggtacctatgactatcccaagtatcaagctgagagtaggttaaacaaacagagaatagaatcggtaaaactggagaattttgacgtgtatcaaatacttgccatttatagtacggtatcgagcagtctagttttggtagggctgattatggcaattggtctttggatgtgttcaaatggttcaatgcagtgcaggatatgtatataa
>A_/_H6N1|MN515099|A/mallard/Ottenby/81/2002
atgattgcaatcattgtaatagcaatactggcagcagccggaaagtcagacaagatctgcatcgggtatcatgccaacaattcaacaacacaagtggatacgatacttgagaggaatgtaaccgtcacacactcagttgaattgctggagaatcagaaagaagaaaaattctgcaagatcttgaacaaggcccctctcgacctaaggggatgtaccatagaaggttggatcttagggaatcctcaatgcgacctattgcttggtgatcaaagctggtcatatatagtagaaaggcctactgctcaaaatgggatttgctacccaggagttttgaatgaagtagaagaactgaaggcacttattggatcaggagaaagggtagaaagatttgagatgtttcccaaaagtacatgggcaggggtagacaccagcagtggggtaacaaaagcttgcccttataacagtggttcatctttctacagaaacctcctgtggataataaaaaccaagtcagcagcatatccagtaattaagggaacttacaacaacactggaaatcagccaatcctttacttctggggtgtgcaccatcctcctgacacaaatgagcaaaatactctgtacggttctggtgatcgatacgttaggatggggactgaaagcatgaactttgccaagagtccggaaattgcagcaagacctgcggtgaacggtcaaagaggcagaattgattattactggtctgttttaaaaccaggggaaaccttgaatgtggagtctaatggaaatctaatcgccccttggtacgcatacagatttgtcagcacaaataataaaggagccgtcttcaagtcaaatttaccaatagagaattgcgatgccacatgccagactattgcaggagtcctaaggaccaataaaacatttcagaatgtgagccctctgtggataggagaatgccccaaatatgtgaaaagtgaaagcctgaggcttgcaactggactaagaaatgttccacagattgaaactagaggacttttcggagccatcgcaggttttattgaaggagggtggactggaatgatagatggatggtatggctatcaccacgaaaattctcaaggctcagggtatgcagcagacagggaaagcactcaaaaggctatagacggaattacaaataaggtcaattccatcatcgacaaaatgaacacacaattcgaagctgtcgaccacgaattttcaaatttggagagaagaattgacaatctgaacaaaagaatggaggatggatttctggatgtttggacatacaatgctgaactgttggttcttcttgagaacgaaaggacactagacctgcatgacgcgaatgtgaagaacctatatgaaaaggtcaaatcacaactaagggacaatgctaatgatctaggaaatggatgctttgaattttggcataagtgtgacaatgaatgcatagagtctgtcaaaaatggtacctacgactatcccaaataccaggatgagagtaaattaaacaggcaggaaatagaatcggtaaagctagagaatcttggtgtgtatcaaattcttgctatttatagtacggtatcgagcagtctagtcttggtagggctgataatagcaatgggtctctggatgtgttcaaatggttcaatgcaatgcaggatatgtatataa
>A_/_H6N2|AB296072|A/turkey/Massachusetts/3740/1965
atgattgcaatcataataatcgcggtagtggcctctaccagcaaatcagacaagatctgcattgggtatcatgccaacaactcgacaacacaagtggacacaatattagagaagaatgtgacagtgacgcactctgtagagctcctagaaagtcagaaggaggagagattctgcagagtgttgaataaaacacctctggatctaaagggttgcaccattgaaggatggattcttggaaacccccaatgtgacatcttacttggtgaccaaagttggtcatacatagtagagaggcctggagcccaaaatgggatatgttacccaggggtgctgaacgaagtggaagaactgaaagcattcattgggtccggagagaaagtacagagatttgaaatgtttcccaagagcacgtggaccggagtggacactaacagtggagttacgagagcttgcccctatactaccagtggatcatccttttacaggaatcttttgtggataataaaaacaaggtctgctgcatacccagtaattaagggaacatacaataatactggctcccagccaatcctatatttctggggtgtgcatcatcctccaaataccgatgagcaaaataccttatatggctctggtgacaggtatgttagaatgggaactgaaagcatgaattttgccaagagtcctgaaatagcagccaggccagctgtgaatgggcaaagaggaagaattgattattattggtctgtactgaaaccaggagaaaccttaaatgtagaatccaatggaaatttaatagctccttggtatgcttacaagttcacaagttccaacaacaaaggagctatcttcaaatcaaacctcccaattgagaattgtgatgctgtatgtcaaactgttgctggagcactaaagacaaacaaaactttccaaaatgttagtccactctggattggagaatgtcccaaatatgttaagagtgagagcctaagactggcaactggtctgaggaatgtcccacaggcagaaacaagaggattgtttggagccatagctgggtttatagaaggagggtggacaggtatgatagacggatggtacgggtaccatcatgagaactcacaggggtcgggttatgcagcagataaagaaagtacccagaaagcaattgacgggatcaccaataaagtaaattccatcattgacaagatgaacacacagtttgaagcagtagagcatgagttctcaaatctcgaaaggagaatagacaatttaaacaaaagaatggaagatggatttttggatgtgtggacgtacaatgctgaacttttagttctactggaaaatgaaaggaccctggatctgcacgatgccaatgtgaagaacctatacgagaaggtgaaatcacaattgagagataatgcaaaggatttgggtaatgggtgttttgaattttggcacaaatgcgacgatgaatgcatcaactcagttaagaatggcacatacgattacccaaagtaccaagacgagagcaaacttaacagacaggagatagactcagtgaagctggaaaatctgggcgtatatcaaattcttgctatttatagtacggtatcgagcagtctagttttggtggggctgatcattgccatgggtctttggatgtgctcaaatggctcaatgcaatgcaggatatgtatataa
>A_/_H6gb|CY096775|A/common_scoter/Maryland/299/2005**gb
ATGATTGCAATCATAATACTTGCAATAGTGGTCTCTACCAGCAAGTCAGACAGGATCTGCATTGGTTACCATGCAAACAACTCGACAACACAAGTGGACACAATATTAGAGAAGAATGTGACAGTGACACACTCAGTGGAGCTCCTAGAAAACCAGAAGGAGAATAGATTCTGCAGAGTCTTGAATAAAGCGCCACTGGATCTAATGGACTGCACCACTGAGGGTTGGATCCTTGGAAACCCCCGATGTGATAACTTACTCGGTGATCAAAGTTGGTCATACATAGTAGAGAGACCTGATGCCCAAAATGGGATATGCTACCCAGGGGTATTGAAAGAGACGGAAGAGCTGAAAGCACTCATTGGGTCTATAGATAGCATACAAAGATTTGAAATGTTTCCCAAGAGCACGTGGACCGGGGTAGATACTAATAGCGGAGTTACGAGCGCTTGCCCCTACAATGGTGGATCTTCCTTCTACAGGAATCTGTTGTGGATAATAAAAATAAGATCTGATCCGTACTCATTGATCAAGGGGACATATACCAATACAGACTCTCAGCCAATCTTATATTTCTGGGGTGTGCACCATCCTCCAGATGAAGTTGAGCAAGCTAACTTGTATGGAATTGGTACCCGGTATGTTAGGATGGGAACTGAAAGTATGAATTTTGCCAAAGGTCCTGAAATAGCAGACAGACCACCTGCGAATGGGCAACGAGGAAGAATTGATTATTATTGGTCTGTGTTGAAGCCAGGAGAAACCTTGAATGTGGAATCCAATGGAAATTTAATAGCTCCTTGGTATGCTTACAAGTTCACTAGTTCCAGAAACAAGGGAGCTATTTTCAAATCAGACCTTCCAATTGAGAATTGTGATGCTGTCTGTCAAACTTTAGCTGGGGCAATAAATACAAACAAAACCTTCCAAAATATTAGTCCAGTCTGGATTGGAGAATGCCCCAAATATGTTAAAAGTAAAAGCCTAAAACTAGCAACTGGTCTGAGAAATGTTCCACAGGCACAAACAAGAGGATTGTTTGGAGCAATAGCTGGATTTATAGAAGGAGGATGGACAGGTATGGTAGACGGATGGTACGGATACCACCATGAAAATTCACAGGGGTCTGGTTATGCAGCAGATAAAGAAAGCACCCAGAAAGCTATAGACGGGATCACCAATAAAGTCAATTCAATCATTGACAAAATGAACACACAATTTGAGGCAGTAGAGCATGAGTTCTCAAGTCTCGAAAGGAGAATAGACAATCTGAACAAAAGAATGGAAGATGGATTTTTAGACGTGTGGACATACAATGCTGAACTTCTGGTTCTACTGGAAAATGAGAGGACTTTGGACATGCATGATGCTAATGTAAAGAATCTACATGAAAAGGTGAAATCACAATTAAAGGATAATGCAAAGGATTTGGGTAATGGGTGTTTTGAATTTTGGCACAAATGCGACAATGAATGCATCAACTCAGTTAAGAATGGCACATATGACTACCCAAAGTACCAGGAAGAGAGCAGACTTAATAGGCAAGAAATAAAATCAGTGATGCTGGAAAATCTGGGAGTATACCAAATCCTTGCTATTTATAGTACGGTATCGAGCAGTCTGGTTTTGGTGGGACTGATCATTGCCATGGGTCTTTGGATGTGCTCAAATGGCTCAATGCAATGCAAGATATGTATATAA
>A_/_H9N0|MW098067|A/duck/Zhejiang/10.26_HZBX003-C/2018
ATGATTGCATTCATTGTAATAGCGATACTGGTAACAACCGGAAAATCAGACAAGATATGCATTGGATATCATGCTAACAATTCAACAACAAAGGTAGATACAATACTCGAGAAGAACGTAACCGTCACACACTCAGTTGAACTGCTGGAGAGCCAGAAAGAAGAAAGATTCTGCAAAATCTCGAACAAGGCCCCTCTCGATCTGAGGGATTGTACCCTAGAAGGTTGGATCCTGGGGAATCCCCGATGCGGCATACTGCTTGCTGACCAAAGTTGGTCATACATAGTGGAGCGGCCTAATGCCCGAAATGGGATCTGCTATCCTGGAACATTGAATGAGGTAGAAGAATTGAAGGCACTTATCGGATCAGGAGAAGGAGTAGAAAGATTTGAAATGTTTCCCAAAAGTACTTGGGCAGGAGTGGACACCAGCAAGGGAGTATCAAGTGCTTGTCCTCTTGGTGATGGTCCATCTTTCTACAGGAATCTTCTATGGATAATAAAACACACGACATCAAACTATCCAGTAATCAGAGGAACTTACACGAACACTTGGGATAAGTCAGTTCTCTATTTTTGGGGTGTACACCATCCTCCAGACACAACTGAACAAAATGTTCTGTATGGTTCTGGTGATCGATACGTTAGAATGGGAACTGAAAGCATGAATTTTGCCAGGAGCCCAGAAATTGCGGCGAGACCTGCTGTGAATGGTCAGAGAGGCAGAATTGATTATTTCTGGTCCATTTTAAAACCAGGGGAAACTTTGAATGTAGAATCTAATGGGAATTTAATAGCCCCTTGGTACGCATACAAATTTGTCAACAAAGATAGGAAAGGAGCAATATTCAGATCCAATTTACCAATCGAGAACTGTGATGCCACTTGCCAGACTACTGAAGGAGTGATAAGAACCAACAAAACATTTCAGAATGTGAGCCCTCTGTGGATCGGAGAATGCCCCAAGTATGTGAAAAGTAAGAGTTTAAGACTTGCAACTGGACTAAGGAATGTTCCACAGATAGAAACTAGAGGGCTATTTGGAGCTATTGCAGGCTTCATTGAAGGGGGATGGACTGGAATGATTGATGGGTGGTATGGCTACCATCATGAAAATTCTCAAGGCTCAGGATATGCTGCTGATAGAGAAAGCACTCAAAAGGCTATAGACGGAATCACGAACAAGGTCAATTCCATAATTGACAAAATGAACACACAATTTGAGGCTGTGGATCATGAGTTTTCAAACCTGGAAAGGAGGATTGACAACATAAACAAAAGACTTGAAGATGGATTTCTGGACGTTTGGACATATAACGCAGAACTGTTGGTTCTTCTTGAAAACGAAAGAACACTGGACCTACATGATGCAAATGTGAAGAACCTACATGAAAGGGTCAAATCACAACTGAGGGACAATGCTAATGACCTAGGGAACGGATGCTTTGAATTTTGGCATAAGTGTGACAATGAATGCATGGAGTCAGTCAAAAATGGTACCTATAACTATCCCAAGTATCAAGCCGAGAGTAGATTAAACAGACAGAAAATAGAATCGGTAAAACTGGAGGAGTTCGGCGTGTATCAAATCCTTGCCATCTATAGTACGGTATCGAGCAGTCTAGTTTTGGTAGGGCTGATCATGGCAATGGGTCTTTGGATGTGTTCAAATGGCTCAATGCAATGCAGGATATGTATATAA
>A_/_H9N0|MW098059|A/duck/Zhejiang/10.26_HZBX003-O/2018
ATGATTGCATTCATTGTAATAGCGATACTGGTAACAACCGGAAAATCAGACAAGATATGCATTGGATATCATGCTAACAATTCAACAACAAAGGTAGATACAATACTCGAGAAGAACGTAACCGTCACACACTCAGTTGAACTGCTGGAGAGCCAGAAAGAAGAAAGATTCTGCAAAATCTCGAACAAGGCCCCTCTCGATCTGAGGGATTGTACCCTAGAAGGTTGGATCCTGGGGAATCCCCGATGCGGCATACTGCTTGCTGACCAAAGTTGGTCATACATAGTGGAGCGGCCTAATGCCCGAAATGGGATCTGCTATCCTGGAACATTGAATGAGGTAGAAGAATTGAAGGCACTTATCGGATCAGGAGAAGGAGTAGAAAGATTTGAAATGTTTCCCAAAAGTACTTGGGCAGGAGTGGACACCAGCAAGGGAGTATCAAGTGCTTGTCCTCTTGGTGATGGTCCATCTTTCTACAGGAATCTTCTATGGATAATAAAACACACGACATCAAACTATCCAGTAATCAGAGGAACTTACACAAACACTTGGGATAAGTCAGTTCTCTATTTTTGGGGTGTACACCATCCTCCAGACACAACTGAACAAAATGTTCTGTATGGTTCTGGTGATCGATACGTTAGAATGGGAACTGAAAGCATGAATTTTGCCAGGAGCCCAGAAATTGCGGCGAGACCTGCTGTGAATGGTCAGAGAGGCAGAATTGATTATTTCTGGTCCATTTTAAAACCAGGGGAAACTTTGAATGTAGAATCTAATGGGAATTTAATAGCCCCTTGGTACGCATACAAATTTGTCAACAAAGATAGGAAAGGAGCAATATTCAGATCCAATTTACCAATCGAGAACTGTGATGCCACTTGCCAGACTACTGAAGGAGTGATAAGAACCAACAAAACATTTCAGAATGTGAGCCCTCTGTGGATCGGAGAATGCCCCAAGTATGTGAAAAGTAAGAGTTTAAGACTTGCAACTGGACTAAGGAATGTTCCACAGATAGAAACTAGAGGGCTATTTGGAGCTATTGCAGGCTTCATTGAAGGGGGATGGACTGGAATGATTGATGGGTGGTATGGCTACCATCATGAAAATTCTCAAGGCTCAGGATATGCTGCTGATAGAGAAAGCACTCAAAAGGCTATAGACGGAATCACGAACAAGGTCAATTCCATAATTGACAAAATGAACACACAATTTGAGGCTGTGGATCATGAGTTTTCAAACCTGGAAAGGAGGATTGACAACATAAACAAAAGACTTGAAGATGGATTTCTGGACGTTTGGACATATAACGCAGAACTGTTGGTTCTTCTTGAAAACGAAAGAACACTGGACCTACATGATGCAAATGTGAAGAACCTACATGAAAGGGTCAAATCACAACTGAGGGACAATGCTAATGACCTAGGGAACGGATGCTTTGAATTTTGGCATAAGTGTGACAATGAATGCATGGAGTCAGTCAAAAATGGYACCTATAACTATCCCAAGTATCAAGCYGAGAGTAGATTAAACAGACAGAAAATAGAATCGGTAAAACTGGAGGAGTTCGRCGTGTATCAAATCCTTGCCATCTATAGTACGGTATCGAGCAGTCTAGTTTTGGTAGGGCTGATCATGGCAATGGGTCTTTGGATGTGTTCAAATGGCTCAATGCAATGCAGGATATGTATATAA
>A_/_H9N0|MW109240|A/duck/Zhejiang/12.28_HZBX012-C/2018
ATGATTGCATTCATTGTAATAGCGATACTGGTAACAACCGGAAAATCAGACAAGATATGCATTGGATATCATGCTAACAATTCAACAACAAAGGTAGATACAATACTCGAGAAGAACGTAACCGTCACACACTCAGTTGAACTGCTGGAGAGCCAGAAAGAAGAAAGATTCTGCAAAATCTCGAACAAGGCCCCTCTCGATCTGAGGGATTGTACCCTAGAAGGTTGGATCCTGGGGAATCCCCGATGCGGCATACTGCTTGCTGACCAAAGTTGGTCATACATAGTGGAGCGGCCTAATGCCCGAAATGGGATCTGCTATCCTGGAACATTGAATGAGGTAGAAGAATTGAAGGCACTTATCGGATCAGGAGAAGGAGTAGAAAGATTTGAAATGTTTCCCAAAAGTACTTGGGCAGGAGTGGACACCAGCAAGGGAGTATCAAGTGCTTGTCCTCTTGGTGATGGTCCATCTTTCTACAGGAATCTTCTATGGATAATAAAACACACGACATCAAACTATCCAGTAATCAGAGGAACTTACACRAACACTTGGGATAAGTCAGTTCTCTATTTTTGGGGTGTACACCATCCTCCAGACACAACTGAACAAAATGTTCTGTATGGTTCTGGTGATCGATACGTTAGAATGGGAACTGAAAGCATGAATTTTGCCAGGAGCCCAGAAATTGCGGCGAGACCTGCTGTGAATGGTCAGAGAGGCAGAATTGATTATTTCTGGTCCATTTTAAAACCAGGGGAAACTTTGAATGTAGAATCTAATGGGAATTTAATAGCCCCTTGGTACGCATACAAATTTGTCAACAAAGATAGGAAAGGAGCAATATTCAGATCCAATTTACCAATCGAGAACTGTGATGCCACTTGCCAGACTACTGAAGGAGTGATAAGAACCAACAAAACATTTCAGAATGTGAGCCCTCTGTGGATCGGAGAATGCCCCAAGTATGTGAAAAGTAAGAGTTTAAGACTTGCAACTGGACTAAGGAATGTTCCACAGATAGAAACTAGAGGGCTATTTGGAGCTATTGCAGGCTTCATTGAAGGGGGATGGACTGGAATGATTGATGGGTGGTATGGCTACCATCATGAAAATTCTCAAGGCTCAGGATATGCTGCTGATAGAGAAAGCACTCAAAAGGCTATAGACGGAATCACGAACAAGGTCAATTCCATAATTGACAAAATGAACACACAATTTGAGGCTGTGGATCATGAGTTTTCAAACCTGGAAAGGAGGATTGACAACATAAACAAAAGACTTGAAGATGGATTTCTGGACGTTTGGACATATAACGCAGAACTGTTGGTTCTTCTTGAAAACGAAAGAACACTGGACCTACATGATGCAAATGTGAAGAACCTACATGAAAGGGTCAAATCACAACTGAGGGACAATGCTAATGACCTAGGGAACGGATGCTTTGAATTTTGGCATAAGTGTGACAATGAATGCATGGAGTCAGTCAAAAATGGTACCTATAACTATCCCAAGTATCAAGCCGAGAGTAGATTAAACAGACAGAAAATAGAATCGGTAAAACTGGAGGAGTTCGGCGTGTATCAAATCCTTGCCATCTATAGTACGGTATCGAGCAGTCTAGTTTTGGTAGGGCTGATCATGGCAATGGGTCTTTGGATGTGTTCAAATGGCTCAATGCAATGCAGGATATGTATATGA
>A_/_H9N0|MW109128|A/duck/Zhejiang/10.26_HZBX009-C/2018
ATGATTGCATTCATTGTAATAGCGATACTGGTAACAACCGGAAAATCAGACAAGATATGCATTGGATATCATGCTAACAATTCAACAACAAAGGTAGATACAATACTCGAGAAGAACGTAACCGTCACACACTCAGTTGAACTGCTGGAGAGCCAGAAAGAAGAAAGATTCTGCAAAATCTCGAACAAGGCCCCTCTCGATCTGAGGGATTGTACCCTAGAAGGTTGGATCCTGGGGAATCCCCGATGCGGCATACTGCTTGCTGACCAAAGTTGGTCATACATAGTGGAGCGGCCTAATGCCCGAAATGGGATCTGCTATCCTGGAACATTGAATGAGGTAGAAGAATTGAAGGCACTTATCGGATCAGGAGAAGGAGTAGAAAGATTTGAAATGTTTCCCAAAAGTACTTGGGCAGGAGTGGACACCAGCAAGGGAGTATCAAGTGCTTGTCCTCTTGGTGATGGTCCATCTTTCTACAGGAATCTTCTATGGATAATAAAACACACGACATCAAACTATCCAGTAATCAGAGGAACTTACACAAACACTTGGGATAAGTCAGTTCTCTATTTTTGGGGTGTACACCATCCTCCAGACACAACTGAACAAAATGTTCTGTATGGTTCTGGTGATCGATACGTTAGAATGGGAACTGAAAGCATGAATTTTGCCAGGAGCCCAGAAATTGCGGCGAGACCTGCTGTGAATGGTCAGAGAGGCAGAATTGATTATTTCTGGTCCATTTTAAAACCAGGGGAAACTTTGAATGTAGAATCTAATGGGAATTTAATAGCCCCTTGGTACGCATACAAATTTGTCAACAAAGATAGGAAAGGAGCAATATTCAGATCCAATTTACCAATCGAGAACTGTGATGCCACTTGCCAGACTACTGAAGGAGTGATAAGAACCAACAAAACATTTCAGAATGTGAGCCCTCTGTGGATCGGAGAATGCCCCAAGTATGTGAAAAGTAAGAGTTTAAGACTTGCAACTGGACTAAGGAATGTTCCACAGATAGAAACTAGAGGGCTATTTGGAGCTATTGCAGGCTTCATTGAAGGGGGATGGACTGGAATGATTGATGGGTGGTATGGCTACCATCATGAAAATTCTCAAGGCTCAGGATATGCTGCTGATAGAGAAAGCACTCAAAAGGCTATAGACGGAATCACGAACAAGGTCAATTCCATAATTGACAAAATGAACACACAATTTGAGGCTGTGGATCATGAGTTTTCAAACCTGGAAAGGAGGATTGACAACATAAACAAAAGACTTGAAGATGGATTTCTGGACGTTTGGACATATAACGCAGAACTGTTGGTTCTTCTTGAAAACGAAAGAACACTGGACCTACATGATGCAAATGTGAAGAACCTACATGAAAGGGTCAAATCACAACTGAGGGACAATGCTAATGACCTAGGGAACGGATGCTTTGAATTTTGGCATAAGTGTGACAATGAATGCATGGAGTCAGTCAAAAATGGTACCTATAACTATCCCAAGTATCAAGCCGAGAGTAGATTAAACAGACAGAAAATAGAATCGGTAAAACTGGAGGAGTTCGGCGTGTATCAAATCCTTGCCATCTATAGTACGGTATCGAGCAGTCTAGTTTTGGTAGGGCTGATCATGGCAATGGGTCTTTGGATGTGTTCAAATGGCTCAATGCAATGCAGGATATGTATATGA
>A_/_H9N0|MW109112|A/duck/Zhejiang/10.26_HZBX003-C/2018
ATGATTGCATTCATTGTAATAGCGATACTGGTAACAACCGGAAAATCAGACAAGATATGCATTGGATATCATGCTAACAATTCAACAACAAAGGTAGATACAATACTCGAGAAGAACGTAACCGTCACACACTCAGTTGAACTGCTGGAGAGCCAGAAAGAAGAAAGATTCTGCAAAATCTCGAACAAGGCCCCTCTCGATCTGAGGGATTGTACCCTAGAAGGTTGGATCCTGGGGAATCCCCGATGCGGCATACTGCTTGCTGACCAAAGTTGGTCATACATAGTGGAGCGGCCTAATGCCCGAAATGGGATCTGCTATCCTGGAACATTGAATGAGGTAGAAGAATTGAAGGCACTTATCGGATCAGGAGAAGGAGTAGAAAGATTTGAAATGTTTCCCAAAAGTACTTGGGCAGGAGTGGACACCAGCAAGGGAGTATCAAGTGCTTGTCCTCTTGGTGATGGTCCATCTTTCTACAGGAATCTTCTATGGATAATAAAACACACGACATCAAACTATCCAGTAATCAGAGGAACTTACACGAACACTTGGGATAAGTCAGTTCTCTATTTTTGGGGTGTACACCATCCTCCAGACACAACTGAACAAAATGTTCTGTATGGTTCTGGTGATCGATACGTTAGAATGGGAACTGAAAGCATGAATTTTGCCAGGAGCCCAGAAATTGCGGCGAGACCTGCTGTGAATGGTCAGAGAGGCAGAATTGATTATTTCTGGTCCATTTTAAAACCAGGGGAAACTTTGAATGTAGAATCTAATGGGAATTTAATAGCCCCTTGGTACGCATACAAATTTGTCAACAAAGATAGGAAAGGAGCAATATTCAGATCCAATTTACCAATCGAGAACTGTGATGCCACTTGCCAGACTACTGAAGGAGTGATAAGAACCAACAAAACATTTCAGAATGTGAGCCCTCTGTGGATCGGAGAATGCCCCAAGTATGTGAAAAGTAAGAGTTTAAGACTTGCAACTGGACTAAGGAATGTTCCACAGATAGAAACTAGAGGGCTATTTGGAGCTATTGCAGGCTTCATTGAAGGGGGATGGACTGGAATGATTGATGGGTGGTATGGCTACCATCATGAAAATTCTCAAGGCTCAGGATATGCTGCTGATAGAGAAAGCACTCAAAAGGCTATAGACGGAATCACGAACAAGGTCAATTCCATAATTGACAAAATGAACACACAATTTGAGGCTGTGGATCATGAGTTTTCAAACCTGGAAAGGAGGATTGACAACATAAACAAAAGACTTGAAGATGGATTTCTGGACGTTTGGACATATAACGCAGAACTGTTGGTTCTTCTTGAAAACGAAAGAACACTGGACCTACATGATGCAAATGTGAAGAACCTACATGAAAGGGTCAAATCACAACTGAGGGACAATGCTAATGACCTAGGGAACGGATGCTTTGAATTTTGGCATAAGTGTGACAATGAATGCATGGAGTCAGTCAAAAATGGTACCTATAACTATCCCAAGTATCAAGCCGAGAGTAGATTAAACAGACAGAAAATAGAATCGGTAAAACTGGAGGAGTTCGGCGTGTATCAAATCCTTGCCATCTATAGTACGGTATCGAGCAGTCTAGTTTTGGTAGGGCTGATCATGGCAATGGGTCTTTGGATGTGTTCAAATGGCTCAATGCAATGCAGGATATGTATATGA
>A_/_H9N0|MW108632|A/duck/Jiangxi/11.27_NCNP93C4-OC/2018
ATGATTGCATTCATTGTGATAGCAATACTGGTAGCAACCGGAAAATCAGACAAGATATGCATTGGATATCATGCTAACAATTCAACAACAACGGTGGATACTATACTTGAGAAGAACGTAACCGTCACGCACTCAGTTGAACTGCTAGAGAACCAGAAAGAAGAAAGATTCTGCAGAATTTCAAACAAGGCCCCTCTCGACCTGAGGGATTGTACCCTAGAAGGTTGGATCTTGGGGAATCCTCGATGCGGTATATTGATTGCTGACCAGAGCTGGTCATATATAGTCGAAAGGCCTAATGCCCGAAATGGGATTTGCTACCCTGGAACATTAAATGAAGCTGAAGAATTAAAGGCACTTATTGGGTCAGGGGAAAGAGTAGAAAGGTTTGAGATGTTCCCAAAGAGCACATGGGCAGGAGTGGAAACCGACCGTGGAGTATCAAGTGCATGTCCTCTTGGCAATGGCCCATCTTTCTACAGGAATCTTCTATGGATAATAAAACGACAGTCATCAGAATATCCAGTAATTAGAGGGACTTTCAACAACACTGGAGACAAATCAATTCTCTATTTTTGGGGTGTACATCATCCTCCTGTCACAACTGAACAAGAAGCCCTGTATGGTTCTGGTAATCGATATGTTAGGATGGGAACTGAGAGCATGAATTTTGCCAGGAGTCCTGAAATTGCGGCTAGGCCTGCTGTGAATGGTCAGAGAGGCAGAATCGATTATTTCTGGTCCATCTTAAAACCTGGGGAAACCTTGAATGTAGAATCTAATGGGAATTTAATAGCTCCTTGGTATGCATACAGATTTGTTAACAAAGATAGTAGAGGAGCCATATTCAGATCTGATTTATCAATTGAGAACTGTGATGCCACATGTCAGACTGCTGAAGGAGTGCTAAGAACCAACAAAACATTTCAGAATGTGAGCCCTCTGTGGATTGGAGAATGCCCCAAGTATGTAAAAAGTAACAGCCTAAGACTTGCAACTGGACTAAGGAATGTTCCACAAATAGAAACTAGAGGGCTTTTTGGAGCTATTGCAGGCTTCATTGAAGGAGGATGGACTGGAATGATTGATGGATGGTATGGCTACCATCATGAGAATTCTCAAGGATCAGGATACGCAGCTGATAAAGAAAGCACTCAAAAGGCTATAGACGGAATTACAAACAAGGTTAATTCCATCATAGATAAAATGAACACACAATTTGAGGCAGTAGGTCATGAGTTCTCAAACTTGGAGAGGAGGATCGACAACCTGAACAAAAGAATGGAAGATGGATTTCTGGACGTTTGGACATACAACGCTGAACTATTGGTTCTTCTTGAAAACGAAAGAACACTAGATCTACATGATGCAAATGTGAAGAACCTACATGAAAAGGTCAGATCACAATTAAGGGACAATGCTAATGACCTAGGGAACGGGTGCTTTGAATTTTGGCATAAGTGTGACGATGAATGTATGGAGTCTGTCAAAAATGGCACCTATAACTATCCCAAGTATCAAGCAGAGAGTAGGTTAAACAGGCAGAAAATAGAATCGGTAAAACTAGAGAACTTTGACGTGTATCAAATCCTTGCCATCTATAGTACGGTATCGAGCAGTCTAGTACTGGTAGGGCTGATCCTGGCAATGGGTCTTTGGATGTGTTCAAATGGCTCAATGCAGTGCAGGATATGTATATAA
>A_/_H9N0|MW106568|A/chicken/Jiangxi/7.25_NCNP64U3-OC/2018
ATGATTGCATTCATTGTGATAGCAATACTGGTAGCAACCGGAAAATCAGACAAGATATGCATTGGATATCATGCTAACAATTCAACAACAACGGTGGATACTATACTCGAGAAGAACGTAACCGTCACGCACTCAGTTGAACTGCTAGAGAACCAGAAAGAAGAAAGATTCTGCAGAATTTCAAACAAGGCCCCTCTCGACCTGAGGGATTGTACCCTAGAAGGTTGGATCTTGGGGAATCCTCGATGCGGTATATTGATTGCTGACCAGAGCTGGTCATATATAGTCGAAAGGCCTAATGCCCGAAATGGGATTTGCTACCCTGGAACATTAAATGAAGCTGAAGAATTAAAGGCACTTATTGGGTCAGGGGAAAGAGTAGAAAGGTTTGAGATGTTCCCAAAGAGCACATGGGCAGGAGTGGAAACCGACCGTGGAGTATCAAGTGCATGTCCTCTTGGCAATGGCCCATCTTTCTACAGGAATCTTCTATGGATAATAAAACGACAGTCATCAGAATATCCAGTAATTAGAGGGACTTTCAACAACACTGGAGACAAATCAATTCTCTATTTTTGGGGTGTACATCATCCTCCTGTCACAACTGAACAAGAAGCCCTGTATGGTTCTGGTAATCGATATGTTAGGATGGGAACTGAGAGCATGAATTTTGCCAGGAGTCCTGAAATTGCGGCAAGGCCTGCTGTGAATGGTCAGAGAGGCAGAATCGATTATTTCTGGTCCATCTTAAAACCTGGGGAAACCTTGAATGTAGAATCTAATGGGAATTTAATAGCTCCTTGGTATGCATACAGATTTGTTAACAAAGATAGTAGAGGAGCCATATTCAGATCTGATTTATCAATTGAGAACTGTGATGCCACATGTCAGACTGCTGAAGGAGTGCTAAGAACCAACAAAACATTTCAGAATGTGAGCCCTCTGTGGATTGGAGAATGCCCCAAGTATGTAAAAAGTAACAGCCTAAGACTTGCAACTGGACTAAGGAATGTTCCACAAATAGAAACTAGAGGGCTTTTTGGAGCTATTGCAGGCTTCATTGAAGGAGGATGGACTGGAATGATTGATGGATGGTATGGCTACCATCATGAGAATTCTCAAGGATCAGGATACGCGGCTGATAAAGAAAGCACTCAAAAGGCTATAGACGGAATTACAAACAAGGTTAATTCCATCATAGATAAAATGAACACACAATTTGAGGCAGTAGGTCATGAGTTCTCAAACTTGGAGAGGAGGATCGACAACCTGAACAAAAGAATGGAAGATGGATTTCTGGACGTTTGGACATACAACGCTGAACTATTGGTTCTTCTTGAAAACGAAAGAACACTAGATCTACATGATGCAAATGTGAAGAACCTACATGAAAAGGTCAGATCACAATTAAGGGACAATGCTAACGACCTAGGGAACGGGTGCTTTGAATTTTGGCATAAGTGTGACAATGAATGTATGGAGTCTGTCAAAAATGGCACCTATAACTATCCCAAGTATCAAGCAGAGAGTAGGTTAAACAGGCAGAAAATAGAATCGGTAAAACTAGAGAACTTTGACGTGTATCAAATCCTTGCCATCTATAGTACGGTATCGAGCAGTCTAGTACTGGTAGGGCTGATCCTGGCAATGGGTCTTTGGATGTGTTCAAATGGCTCAATGCAGTGCAGGATATGTATATAA
>A_/_H9N2|MW104104|A/chicken/Guangdong/7.20_DGCP050-O/2017
ATGATTGCACTCATTGTAATAGCGATACTGGTAACAACCGGAGAATCAGACAAGATATGCATTGGATATCATGCTAACAATTCAACAACGAAAGTGGATACAATACTCGAGAAGAACGTAACTGTCACACACTCAGTTGAACTACTGGAGAACCAGAAAGAAGAAAGATTCTGCAAAATCTCGAACAAGGCCCCTCTCGATCTAAGGGATTGCACCCTAGAAGGTTGGATCTTGGGGAATCCCCGATGCGGCATATTGCTTGCTGACCAAAGTTGGTCATACATAGTGGAACGGCCTAATGCCCGAAATGGAATTTGCTATCCTGGAACATTGAATGAAGTAGAAGAATTGAAGGCACTTATTGGATCAGGGGAAGGAGTGGAAAGATTTGAGATGTTTCCCAAAAGTACATGGACAGGAGTGGACACCGACAGGGGAGTATCAAGTGCTTGTCCTCTTGGTGAGGGTCCTTCTTTCTACAGGAATCTTCTATGGATGGTAAAACACACGACATCAAACTATCCAGTAGTTAAAGGAACTTACACAAACACTTGGGATAAGTCAGTTCTCTATTTTTGGGGTGTACACCATCCTYCTGACACAACTGAACAAAATGTTCTGTATGGTTCTGGTGACCGATACGTTAGAATGGGAACTGAAAGCATGAATTTTGCCAGGAGCCCAGAAATTGCGGCAAGGCCTGCTGTGAATGGTCAAAGAGGCAGAATTGATTATTTCTGGTCCATTTTAAAACCAGGAGAAACCTTGAATGTAGAATCTAATGGGAATTTAATAGCCCCTTGGTATGCATACAAATTTATCAACAAAGGTAGCAAGGGAGCCATATTCAGATCGGATTTACCAATCGAGAACTGTGATGCCACTTGCCAGACTACTGAAGGAGTGATAAGAACCAACAAAACATTTCAGAATGTGAGCCCTCTGTGGATTGGAGAATGCCCCAAGTATGTAAAAAGTAAAAGTCTGAGACTTGCAACTGGGCTAAGGAATGTTCCACAAATAGAAACTAGAGGACTATTTGGAGCTATTGCAGGCTTCATTGAAGGGGGATGGACTGGAATGATCGATGGGTGGTATGGCTACCATCATGAGAATTCTCAAGGCTCAGGATATGCAGCTGATAAAGAAAGCACTCAAAGGGCTATAGACGGAATCACGAACAAGGTCAATTCCATCATTGATAAAATGAACACACAATTTGAGGCTGTAGATCATGAGTTTTCAAACCTGGAAAGAAGGATTGACAACATAAACAAAAGACTGGAAGATGGATTTCTGGATGTTTGGACATATAACGCTGAACTGCTGGTTCTTCTTGAAAACGAAAGAACACTGGACCTACATGATGCAAATGTGAAGAACCTACATGAAAGGGTCAAATCACAACTTAGGGACAATGCTAATGACTTAGGGAACGGATGCTTTGAATTTTGGCATAAGTGTGACAATGAATGTATGGAGTCAGTCAAAAATGGTACCTATAACTACCCCAAGTATCAAGCCGAGAGTAGATTAAACAGACAGAAAATAGAATCAGTAAAACTGGAGGAGTTTGGTGTGTATCAAATCCTTGCCATCTATAGTACGGTATCGAGCAGTCTAGTTTTGGTAGGGCTGATCATGGCAATGGGTCTTTGGATGTGTTCAAATGGTTCAATGCAGTGCAGGATATGTATATGA
>A_/_H9N0|MW098325|A/duck/Jiangxi/9.22_NCDZT96Z3-OC/2018
ATGATTGCATTCATTGTGATAGCGATACTGGTAGCAACCGGAAAATCAGACAAGATATGCATTGGATATCATGCTAACAATTCAACAACAAAGGTAGATACAATACTCGAGAAGAACGTAACCGTCACACACTCAGTTGAACTGCTAGAGAACCAGAAAGAAGAAAGATTCTGCAAAATTTCAAACAAGGCCCCTCTCGACCTGAGGGATTGTACCCTAGAAGGTTGGATCTTGGGGAATCCTCGATGCGGTATATTGCTTGCTGACCAGAGCTGGTCATATATAGTAGAACGGCCTAATGCCCGAAATGGGATTTGCTACCCTGGAACATTAAATGAAGCTGAAGAATTGAAGGCACTTATTGGATCAGGGGAAAGGGTAGAAAGGTTTGAGATGTTCCCTAAAAGCACATGGGCAGGAGTGGAAACCGACCGTGGAGTATCAAGTGCATGTCCTCTTGGCAATGGCCCATCTTTCTACAGGAATCTTCTATGGATAATAAAACGACAGTCATCAGAATATCCAGTAATTAGAGGGACTTTCAACAACACTGGAGACAAATCAATTCTCTATTTTTGGGGTGTACATCATCCTCCTGTCACAACTGAACAAGAAGCCCTGTATGGTTCTGGTRATCGATATGTTAGGATGGGAACTGAGAGCATGAATTTTGCCAGGAGTCCTGAAATTRCGGCWAGGCCTGCTGTGAATGGTCAGAGAGGCAGAATCGATTATTTCTGGTCCATCTTAAAACCAGGGGAAACCTTGAATGTAGAATCTAATGGGAATTTAATAGCTCCTTGGTATGCATACAGATTTGTTAACAAAGATAGTAGAGGAGCTATATTCAGATCTGATTTAYCAATTGAGAACTGTGATGCCACATGTCAGACTGCTGAAGGAGTGCTAAGAACCAACAAAACATTTCAGAATGTGAGCCCTCTGTGGATTGGAGAATGCCCCAAGTANGTAAAAAGTAACAGYCTAAGACTTGCAACTGGACTAAGGAATGTTCCACAAATAGAAACTAGAGGGCTTTTTGGAGCTATTGCAGGCTTCATTGAAGGAGGATGGACTGGAATGATTGATGGATGGTATGGCTACCATCATGAAAATTCTCAAGGCTCAGGATACGCAGCTGATAAAGAAAGCACTCAAAAGGCTATAGACGGAATTACAAACAAGGTTAATTCCATCATAGATAAAATGAAYACACAATTTGAGGCAGTAGGTCATGAATTCTCAAACCTGGAGAGGAGGATCGACAACCTGAACAAAAGAATGGAAGATGGATTTCTGGACGTTTGGACATACAACGCTGAACTATTGGTTCTTCTTGAAAAYGAAAGAACAYTAGATCTACATGATGCAAATGTGAAGAACCTACATGAAAAGGTCAGATCACAATTAAGGGACAATGCTAATGACCTAGGGAACGGGTGCTTTGAATTTTGGCATAAGTGTGACRATGAATGTATGGAGTCTGTCAAAAATGGCACCTATRACTATCCCAAGTATCAAGCAGAGAGTAGGTTAAACAGGCAGAAAATAGAATCGGTAAAACTAGAGAACTTTGACGTGTATCAAATCCTTGCCATCTATAGTACGGTATCGAGCAGTCTAGTACTGGTAGGGCTGATCCTGGCAATGGGTCTTTGGATGTGTTCAAATGGCTCAATGCAGTGCAGGATATGTATATAA
>A_/_H9N0|MW098319|A/duck/Jiangxi/9.22_NCDZT73Z3-OC/2018
ATGATTGCATTCATTGTGATAGCGATACTGGTAGCAACCGGAAAATCAGACAAGATATGCATTGGATATCATGCTAACAATTCAACAACAACGGTGGATACTATACTCGAGAAGAACGTAACCGTCACACACTCAGTTGAACTGCTAGAGAACCAGAAAGAAGAAAGATTCTGCARAATTTCAAACAAGGCCCCTCTCGACCTGAGGGATTGTACCCTAGAAGGTTGGATCTTGGGGAATCCTCGATGCGGTATATTGATTGCTGACCAGAGCTGGTCATATATAGTCGAAMGGCCTARTGCCCGAAATGGGATTTGCTACCCTGGAACATTAAATGAAGCTGAAGAATTRAAGGCACTTATTGGGTCAGGGGAAAGAGTAGAAAGRTTTGAGATGTTCCCTAAAAGYACRTGGGMAGGAGTGGACACCGACCGTGGAGTATCAAGTGCWTGTCCTCTTGGCAATGGCCCATCTTTCTAYAGGAATCTTCTATGGATAATAAARCGACAGTCATCAGAATAYCCAGTAATTAGAGGGACTTTCAACAACACTGGAGACAAATCAATTCTCTATTTTTGGGGTGTACATCATCCTCCTGTCACAACTGAACAAGAAGCCCTGTATGGTTCTGGTRATCGATATGTTAGGATGGGAACTGAGAGCATGAATTTTGCCAGGAGTCCTGAAATTRCGGCAAGGCCTGCTGTGAATGGTCAGAGAGGCAGAATCGATTATTTCTGGTCCATCTTAAAACCAGGGGAAACCTTGAATGTAGAATCTAATGGGAATTTAATAGCTCCTTGGTATGCATACAGATTTGTTAACAAAGATAGTAGAGGAGCCATATTCAGATCTGATTTACCAATTGAGAACTGTGATGCCACAYGTCAGACTGCTGAAGGAGTGCTAAGAACCAACAAAACATTTCAGAATGTGAGCCCTCTGTGGATTGGAGAATGCCCCAAGTATGTAAAAAGTAACAGTCTAAGACTTGCAACTGGACTAAGGAATGTTCCACAAATAGAAACTAGAGGGCTTTTTGGAGCTATTGCAGGCTTCATTGAAGGAGGATGGACTGGAATGATTGATGGATGGTATGGCTAYCATCATGARAATTCTCAAGGCTCAGGATACGCAGCTGATAAAGAAAGCACTCAAAAGGCTATAGACGGAATTACAAACAAGGTTAATTCCATCATAGATAAAATGAACACACAATTTGAGGCAGTAGGTCATGAGTTCTCAAACYTGGAGAGGAGGATCGACAACCTGAACAAAAGAATGGAAGATGGATTTCTGGACGTTTGGACATACAACGCTGAACTATTGGTTCTTCTTGAAAACGAAAGAACAYTAGATCTACATGATGCAAATGTGAAGAACCTACATGAAAAGGTCAGATCACAATTAAGGGACAATGCTAATGACCTAGGGAACGGGNGCTTTGAATTTTGGCATAAGTGTGACAATGAATGTATGGANTCTGTCAAAAATGGCACYTATRACTATCCCAAGTATCAAGCAGAGAGTAGGTTAAACAGGCAGAAAATAGAATCGGTAAAACTAGAGAACTTTGACGTGTATCAAATCCTTGCCATCTATAGTACGGTATCGAGCAGTCTAGTACTGGTAGGGCTGATCCTGGCAATGGGTCTTTGGATGTGTTCAAATGGCTCAATGCAGTGCAGGATATGTATATAA
>A_/_H9N0|MW098312|A/duck/Jiangxi/7.25_NCNP74U3-OC/2018
ATGATTGCATTCATTGTGATAGCAATACTGGTAGCAACCGGAAAATCAGACAAGATATGCATTGGATATCATGCTAACAATTCAACAACAACGGTGGATACTATACTCGAGAAGAACGTAACCGTCACGCACTCAGTTGAACTGCTAGAGAACCAGAAAGAAGAAAGATTCTGCAGAATTTCAAACAAGGCCCCTCTCGACCTGAGGGATTGTACCCTAGAAGGTTGGATCTTGGGGAATCCTCGATGCGGTATATTGATTGCTGACCAGAGCTGGTCATATATAGTCGAAAGGCCTAATGCCCGAAATGGGATTTGCTACCCTGGAACATTAAATGAAGCTGAAGAATTAAAGGCACTTATTGGGTCAGGGGAAAGAGTAGAAAGGTTTGAGATGTTCCCAAAGAGCACATGGGCAGGAGTGGAAACCGACCGTGGAGTATCAAGTGCATGTCCTCTTGGCAATGGCCCATCTTTCTACAGGAATCTTCTATGGATAATAAAACGACAGTCATCAGAATATCCAGTAATTAGAGGGACTTTCAACAACACTGGAGACAAATCAATTCTCTATTTTTGGGGTGTACATCATCCTCCTGTCACAACTGAACAAGAAGCCCTGTATGGTTCTGGTAATCGATATGTTAGGATGGGAACTGAGAGCATGAATTTTGCCAGGAGTCCTGAAATTGCGGCAAGGCCTGCTGTGAATGGTCAGAGAGGCAGAATCGATTATTTCTGGTCCATCTTAAAACCTGGGGAAACCTTGAATGTAGAATCTAATGGGAATTTAATAGCTCCTTGGTATGCATACAGATTTGTTAACAAAGATAGTAGAGGAGCCATATTCAGATCTGATTTATCAATTGAGAACTGTGATGCCACATGTCAGACTGCTGAAGGAGTGCTAAGAACCAACAAAACATTTCAGAATGTGAGCCCTCTGTGGATTGGAGAATGCCCCAAGTATGTAAAAAGTAACAGCCTAAGACTTGCAACTGGACTAAGGAATGTTCCACAAATAGAAACTAGAGGGCTTTTTGGAGCTATTGCAGGCTTCATTGAAGGAGGATGGACTGGAATGATTGATGGATGGTATGGCTACCATCATGAGAATTCTCAAGGATCAGGATACGCRGCTGATAAAGAAAGCACTCAAAAGGCTATAGACGGAATTACAAACAAGGTTAATTCCATCATAGATAAAATGAACACACAATTTGAGGCAGTAGGTCATGAGTTCTCAAACTTGGAGAGGAGGATCGACAACCTGAACAAAAGAATGGAAGATGGATTTCTGGACGTTTGGACATACAACGCTGAACTATTGGTTCTTCTTGAAAACGAAAGAACACTAGATCTACATGATGCAAATGTGAAGAACCTACATGAAAAGGTCAGATCACAATTAAGGGACAATGCTAACGACCTAGGGAACGGGTGCTTTGAATTTTGGCATAAGTGTGACAATGAATGTATGGAGTCTGTCAAAAATGGCACCTATAACTATCCCAAGTATCAAGCAGAGAGTAGGTTAAACAGGCAGAAAATAGAATCGGTAAAACTAGAGAACTTTGACGTGTATCAAATCCTTGCCATCTATAGTACGGTATCGAGCAGTCTAGTACTGGTAGGGCTGATCCTGGCAATGGGTCTTTGGATGTGTTCAAATGGCTCAATGCAGTGCAGGATATGTATATAA
>A_/_H9N0|MW098308|A/duck/Jiangxi/6.21_NCNP85S3-OC/2018
ATGATTGCATTCATTGTGATAGCAACACTGGTAGCAACCGGAAAATCAGACAAGATATGCATTGGATATCATGCTAACAATTCAACAACAACGGTGGATACTATACTCGAGAAGAACGTAACCGTCACGCACTCAGTTGAACTGCTAGAGAACCAGAAAGAAGAAAGATTCTGCAAAATTTCAAACAAGGCCCCTCTTGACCTGAGGGATTGTACCATAGAAGGTTGGATCTTGGGGAATCCTCGATGCGGTATATTGATTTCTGACCAGAGCTGGTCATATATAGTCGAACGGCCTAATGCCCGAAATGGGATTTGCTACCCTGGAACATTAAATGAAGCTGAAGAATTGAAGACACTTATTGAGTCAGGGGAAAGAGTAGAAAGGTTTGAGATGTTCCCTAAAAGCACATGGGCAGGAGTGGACACCGACCGTGGAGTATCAAGTGCTTGTCCTCTTGGCAATGGCCCATCTTTCTACAGGAATCTTCTATGGATAATAAAACGACAGTCATCAGAGTATCCAGTAATTAGAGGGACTTTCAACAACACTGGAGACAAATCAATTCTCTATTTTTGGGGTGTACATCATCCTCCTGTCACAACTGAACAAGAAGCCCTGTATGGTTCTGGTGATCGATATGTTAGGATGGGAACTGAGAGCATGAATTTTGCCAGGAGTCCTGAAATTGCGGCAAGGCCTGCTGTGAATGGTCAGAGAGGCAGAATCGATTATTTCTGGTCCATCTTAAAACCAGGGGAAACCTTGAATGTAGAATCCAATGGGAATTTAATAGCTCCTTGGTATGCATACAGATTTGTCAACAAAGATAGTAGAGGAGCCATATTCAGATCTGATTTACCAATTGAGAACTGTGATGCCACATGTCAGACTGCTGAAGGAGTGCTAAGAACCAACAAAACATTTCAAAATGTGAGCCCTCTGTGGATTGGAGAATGTCCCAAGTATGTAAAAAGTAACAGTCTAAGACTTGCAACTGGACTAAGGAATGTTCCACAAATAGAAACTAGAGGGCTTTTTGGAGCTATTGCAGGCTTCATTGAAGGAGGATGGACTGGAATGATTGATGGATGGTATGGCTACCATCATGAGAACTCTCAAGGCTCAGGATATGCAGCTGATAAAGAAAGCACTCAAAAGGCTATAGACGGAATTACAAACAAGGTTAATTCCATCATTGACAAAATGAACACACAATTTGAGGCAGTAGGTCATGAGTTCTCAAACCTGGAGAGGAGAATCGGCAACCTGAACAAAAGAATGGAAGATGGATTTCTGGACGTTTGGACATACAACGCTGAACTATTGGTTCTTCTTGAAAACGAAAGAACACTAGATCTACATGATGCAAATGTGAAGAACCTACATGAAAAGGTCAGATCGCAATTAAGGGACAATGCTAATGACCTAGGGAACGGGTGCTTTGAATTTTGGCATAAGTGTGACAATGAATGTATGGAGTCTGTCAAAAATGGCACCTATGACTATCCCAAGTATCAAGCAGAGAGTAGGTTAAACAGGCAGAAAATAGAATCGGTAAAACTAGAGAACTTTGACGTGTATCAAATCCTTGCCATCTATAGTACGGTATCGAGCAGTCTAGTTCTGGTAGGGCTGATCCTGGCAATGGGTCTTTGGATGTGTTCAAATGGCTCAATGCAGTGCAGGATATGTATATAA
>A_/_H9N0|MW098295|A/duck/Jiangxi/05.28_NCNP23N3-OC/2018
ATGATTGCATTCATTGTGATAGCAATACTGGTAGCAACCGGAAAATCAGACAAGATATGCATTGGATATCATGCTAACAATTCAACAACAACGGTGGATACTATACTCGAGAAGAACGTAACCGTCACGCACTCAGTTGAACTGCTAGAGAACCAGAAAGAAGAAAGATTCTGCAGAATTTCAAACAAGGCCCCTCTCGACCTGAGGGATTGTACCCTAGAAGGTTGGATCTTGGGGAATCCTCGATGCGGTATATTGATTGCTGACCAGAGCTGGTCATATATAGTCGAAAGGCCTAATGCCCGAAATGGGATTTGCTACCCTGGAACATTAAATGAAGCTGAAGAATTGAAGGCACTTATTGAGTCAGGGGAAAGAGTAGAAAGGTTTGAGATGTTCCCTAAGAGCACATGGGCAGGAGTGGACACCGACCGTGGAGTATCAAGTGCATGTCCTCTTGGCAATGGCCCATCTTTCTACAGGAATCTTCTATGGATAATAAAACGACAGTCATCAGAATATCCAGTAATTAGAGGGACTTTCAACAACACTGGAGACAAATCAATTCTCTATTTTTGGGGTGTACATCATCCTCCTGTCACAACTGAACAAGAAGCCCTGTATGGTTCTGGTAATCGATATGTTAGGATGGGAACTGAGAGCATGAATTTTGCCAGGAGTCCTGAAATTGCGGCAAGGCCTGCTGTGAATGGTCAGAGAGGCAGAATCGATTATTTCTGGTCCATCTTAAAACCTGGGGAAACCTTGAATGTAGAATCTAATGGGAATTTAATAGCTCCTTGGTATGCATACAGATTTGTTAACAAAGATAGTAGAGGAGCCATATTCAGATCTGATTTATCAATTGAGAACTGTGATGCCACATGTCAGACTGCTGAAGGAGTGCTAAGAACCAACAAAACATTTCAGAATGTGAGCCCTCTGTGGATTGGAGAATGCCCCAAGTATGTAAAAAGTAACAGTCTAAGACTTGCAACTGGACTAAGGAATGTTCCACAAATAGAAACTAGAGGGCTTTTTGGAGCTATTGCAGGCTTCATTGAAGGAGGATGGACTGGAATGATTGATGGATGGTATGGCTACCATCATGAGAATTCTCAAGGCTCAGGATACGCAGCTGATAAAGAAAGCACTCAAAAGGCTATAGACGGAATTACAAACAAGGTTAATTCCATCATAGATAAAATGAACACACAATTTGAGGCAGTAGGTCATGAGTTCTCAAACTTGGAGAGGAGGATCAACAACCTGAACAAAAGAATGGAAGATGGATTTCTGGACGTTTGGACATACAACGCTGAACTATTGGTTCTTCTTGAAAACGAAAGAACACTAGATCTACATGATGCAAATGTGAAGAACCTACATGAAAAGGTCAGATCACAATTAAGGGACAATGCTAATGACCTAGGGAACGGGTGCTTTGAATTTTGGCATAAGTGTGACAATGAATGTATGGAGTCTGTCAAAAATGGCACCTATAACTATCCCAAGTATCAAGCAGAGAGTAGATTAAACAGGCAGAAAATAGAATCGGTAAAACTAGAGAACTTTGACGTGTATCAAATCCTTGCCATCTATAGTACGGTATCGAGCAGTCTAGTACTGGTAGGGCTGATCCTGGCAATGGGTCTTTGGATGTGTTCAAATGGCTCAATGCAGTGCAGGATATGTATATAA
>A_/_H9N0|MW098291|A/duck/Jiangxi/05.28_NCNP31N3-OC/2018
ATGATTGCATTCATTGTGATAGCAATACTGGTAGCAACCGGAAAATCAGACAAGATATGCATTGGATATCATGCTAACAATTCAACAACAACGGTGGATACTATACTCGAGAAGAACGTAACCGTCACGCACTCAGTTGAACTGCTAGAGAACCAGAAAGAAGAAAGATTCTGCAGAATTTCAAACAAGGCCCCTCTCGACCTGAGGGATTGTACCCTAGAAGGTTGGATCTTGGGGAATCCTCGATGCGGTATATTGATTGCTGACCAGAGCTGGTCATATATAGTCGAAAGGCCTAATGCCCGAAATGGGATTTGCTACCCTGGAACATTAAATGAAGCTGAAGAATTGAAGGCACTTATTGAGTCAGGGGAAAGAGTAGAAAGGTTTGAGATGTTCCCTAAGAGCACATGGGCAGGAGTGGACACCGACCGTGGAGTATCAAGTGCATGTCCTCTTGGCAATGGCCCATCTTTCTACAGGAATCTTCTATGGATAATAAAACGACAGTCATCAGAATATCCAGTAATTAGAGGGACTTTCAACAACACTGGAGACAAATCAATTCTCTATTTTTGGGGTGTACATCATCCTCCTGTCACAACTGAACAAGAAGCCCTGTATGGTTCTGGTAATCGATATGTTAGGATGGGAACTGAGAGCATGAATTTTGCCAGGAGTCCTGAAATTGCGGCAAGGCCTGCTGTGAATGGTCAGAGAGGCAGAATCGATTATTTCTGGTCCATCTTAAAACCTGGGGAAACCTTGAATGTAGAATCTAATGGGAATTTAATAGCTCCTTGGTATGCATACAGATTTGTTAACAAAGATAGTAGAGGAGCCATATTCAGATCTGATTTATCAATTGAGAACTGTGATGCCACATGTCAGACTGCTGAAGGAGTGCTAAGAACCAACAAAACATTTCAGAATGTGAGCCCTCTGTGGATTGGAGAATGCCCCAAGTATGTAAAAAGTAACAGTCTAAGACTTGCAACTGGACTAAGGAATGTTCCACAAATAGAAACTAGAGGGCTTTTTGGAGCTATTGCAGGCTTCATTGAAGGAGGATGGACTGGAATGATTGATGGATGGTATGGCTACCATCATGAGAATTCTCAAGGCTCAGGATACGCAGCTGATAAAGAAAGCACTCAAAAGGCTATAGACGGAATTACAAACAAGGTTAATTCCATCATAGATAAAATGAACACACAATTTGAGGCAGTAGGTCATGAGTTCTCAAACTTGGAGAGGAGGATCAACAACCTGAACAAAAGAATGGAAGATGGATTTCTGGACGTTTGGACATACAACGCTGAACTATTGGTTCTTCTTGAAAACGAAAGAACACTAGATCTACATGATGCAAATGTGAAGAACCTACATGAAAAGGTCAGATCACAATTAAGGGACAATGCTAATGACCTAGGGAACGGGTGCTTTGAATTTTGGCATAAGTGTGACAATGAATGTATGGAGTCTGTCAAAAATGGCACCTATAACTATCCCAAGTATCAAGCAGAGAGTAGRTTAAACAGGCAGAAAATAGAATCGGTAAAACTAGAGAACTTTGACGTGTATCAAATCCTTGCCATCTATAGTACGGTATCGAGCAGTCTAGTACTGGTAGGGCTGATCCTGGCAATGGGTCTTTGGATGTGTTCAAATGGCTCAATGCAGTGCAGGATATGTATATAA
>A_/_H9N0|MW098176|A/duck/Fujian/11.26_FZHX0180-O/2018
ATGATTGCATTCATTGTAATAGCGATACTGGTAGCAACCGGAAAATCAGACAAGATATGCATTGGGTATCATGCTAACAACTCAACAACAAAGGTAGATACGATACTCGAGAAGAANNNNNNNNNCACACACTCAGTTGAACTGCTGGAGAACCAGAAGGAAGAAAGATTCTGCAAAATCTCAAACAAGGCACCTCTYGACCTAAGGGACTGTACTCTAGAAGGTTGGATTCTGGGGAATCCCCGATGCGGTGCATTACTTGCTGATCAAAGCTGGTCATACATAGTGGAACGGCCTGATGCCCGAAATGGGATCTGCTATCCTGGAACATTAAATGAAGCGGAAGAATTGAAGGCACTTATTGCATCAGGAGAAAGAGTAGAAAGGTTTGAGATGTTTCCGAAAAGTACATGGGTGGGAGTGGAGACTGACAGAGGAGTAACAAGTTCTTGTCCTCTTGGAAATGGTCCATCTTTCTACAGGAATCTTCTATGGATGACAAAACCCAGTTCATCAGCATATCCAGTAATTAAAGGAACTTTCAGGAACACTGGAGACAAGTCAGTTCTTTATTTTTGGGGTATACACCACCCTACTGACACAACTGAACAAAATGTTCTGTATGGTTCTGGTGATCGGTACGTTAAATTAGGAACTGAAAGCATGAATTTTGTCAGAAGGCCAGAGATTGCAGCAAGGCCTGCTGTGAATGGTCAGAGAGGCAGAATTGATTATTTCTGGTCCATTTTAAAACCAGGGGAAACATTGAATGTAGAGTCTAATGGGAATTTAATAGCCCCTTGGCATGCATACAGATTTGTCAATGGAAACAATAAAGGAGCCATATTCAGATCTAATTTACCAATCGAGAACTGTGATGCCACATGTCAGACTACTGAAGGAGTGATAAGAACCAACAAAACATTTCAAAATGTGAGCCCCCTGTGGATTGGAGAATGTCCCAAGTATGTGAAAAGTGAGAGTCTAAGGCTTGCAACTGGACTAAGGAATGTTCCACAAATAGAAACTAGAGGCCTTTTTGGAGCTATTGCTGGCTTTATTGAAGGAGGATGGACTGGAATGATTGATGGTTGGTATGGCTACCATCATGAAAATTCTCAAGGTTCAGGATATGCAGCTGATAAAGAAAGCACTCAAAAGGCCATAGACGGAATTACAAACAAGGTCAATTCCATAATAGAGAAAATGAACACACAATTTGAGGCTGTAGGTCATGAGTTTTCGAACCTGGAGAGAAGGATTGACAACYTAAACAAAAGAATGGAAGATGGATTTCTGGATGTTTGGACATACAATGCAGAACTCTTAGTTCTCCTTGAAAACGAGAGAACACTAGACCTACATGATGCAAATGTAAAGAACCTACATGAAAGAGTCAGATCACAACTAAGAGACAATGCTAATGACCTCGGGAACGGATGCTTTGAATTTTGGCATAAGTGTGACAATGAATGTATGGAGTCTGTCAAAAATGGCACCTATGACTACCCCAAGTATCAAGCTGAGAGTAGATTAAACAGACAGAAAATAGAATCGGTAAAACTGGAGAATTTTGATGTGTATCAAATCCTTGCCATTTATAGTACGGTATCGAGCAGTCTAGTTYTGGTAGGGCTGATCATGGCAATGGGTCTTTGGATGTGTTCAAATGGTTCAATGCAGTGCAGGATATGTATATAA
>A_/_H9N0|MW098072|A/duck/Zhejiang/10.26_HZBX012-C/2018
ATGATTGCATTCATTGTGATAGCAATACTGGTAACAACCGGAAAATCAGACAAGATATGCATTGGATATCATGCTAACAATTCAACAACAACGGTGGATACTATACTCGAAAAGAACGTAACCGTCACACACTCAGTTGAACTGCTAGAGAACCAGAAAGAAGAAAGATTCTGCAAAATTTCAAACAAGGCCCCTCTCGACCTGAGGGATTGTACCCTAGAAGGTTGGATCTTGGGGAATCCTCGATGCGGTATATTGATTGCTGACCAGAGCTGGTCATATATAGTCGAACGGCCTAGTGCCCGAAATGGGATTTGCTACCCTGGAACATTAAATGAAGCTGAAGAATTGAAGGCACTTATTGGGTCAGGGGAAAGAGTAGAAAGATTTGAGATGTTCCCTAAAAGCACGTGGGAAGGAGTGGACACCGACCGTGGAGTATCAAGTGCTTGTCCTCTTGGCAATGGCCCATCTTTCTACAGGAATCTTCTATGGATAATAAAGCGACAGTCATCAGAATACCCAGTAATTAGAGGGACTTTCAACAACACTGGAGACAAATCAATTCTCTATTTTTGGGGTGTACATCATCCTCCTGTCACAACTGAACAAGAAGCCCTGTATGGTTCTGGTGATCGATATGTTAGGATGGGAACTGAGAGCATGAATTTTGCCAGGAGTCCTGAAATTACGGCAAGGCCTGCTGTGAATGGTCAGAGAGGCAGAATCGATTATTTCTGGTCCATCTTAAAACCAGGGGAAACCTTGAATGTAGAATCTAATGGGAATTTAATAGCTCCTTGGTATGCATACAGATTTGTTAACAAAGATAGTAGAGGAGCTATATTCAGATCTGATTTACCAATTGAGAACTGTGATGCCACATGTCAGACTGCTGAAGGAGTGCTAAGAACCAACAAAACATTTCAGAATGTGAGCCCTCTGTGGATTGGAGAATGCCCCAAGTATGTAAAAAGTAACAGTCTAAGACTTGCAACTGGACTAAGGAATGTTCCACAAATAGAAACTAGAGGGCTTTTTGGAGCTATTGCAGGCTTCATTGAAGGAGGATGGACTGGAATGATTGATGGATGGTATGGCTACCATCATGAAAATTCTCAAGGCTCAGGATACGCAGCTGATAAAGAAAGCACTCAAAAGGCTATAGACGGAATTACAAACAAGGTTAATTCCATCATAGATAAAATGAACACACAATTTGAGGCAGTAGGTCATGAGTTCTCAAACCTGGAGAGGAGGATCGACAACCTGAACAAAAGAATGGAAGATGGATTTCTGGACGTTTGGACATACAACGCTGAACTATTGGTTCTTCTTGAAAACGAAAGAACATTAGATCTACATGATGCAAATGTGAAGAACCTACATGAAAAGGTCAGATCACAATTAAGGGACAATGCTAATGACCTAGGGAACGGGTGCTTTGAATTTTGGCATAAGTGTGACAATGAATGTATGGAGTCTGTCAAAAATGGCACTTATAACTATCCCAAGTATCAAGCAGAGAGTAGGTTAAACAGGCAGAAAATAGAATCGGTAAAACTAGAGAACTTTGACGTGTATCAAATCCTTGCCATCTATAGTACGGTATCGAGCAGTCTAGTACTGGTAGGGCTGATCCTGGCAATGGGTCTTTGGATGTGTTCAAATGGCTCAATGCAGTGCAGGATATGTATATAA
>A_/_H9N0|MW109232|A/duck/Zhejiang/12.28_HZBX006-C/2018
ATGATTGCATTCATTGTGATAGCRATACTGGTARCAACCGGAAAATCAGACAAGATATGCATTGGATATCATGCTAACAATTCAACAACAACGGTGGATACTATACTCGAAAAGAACGTAACCGTCACACACTCAGTTGAACTGCTAGAGAACCAGAAAGAAGAAAGATTCTGCAAAATTTCAAACAAGGCCCCTCTCGACCTGAGGGATTGYACCCTAGAAGGTTGGATCTTGGGGAATCCTCGATGCGGTATATTGATTGCTGACCAGAGCTGGTCATATATAGTCGAACGGCCTAGTGCCCGAAATGGGATTTGCTACCCTGGAACATTAAATGAAGCTGAAGAATTGAAGGCACTTATTGGGTCAGGGGAAAGAGTAGAAAGRTTTGAGATGTTCCCTAAAAGYACRTGGGMAGGAGTGGACACCGACCGTGGAGTATCAAGTGCTTGTCCTCTTGGCAATGGCCCATCTTTCTACAGGAATCTTCTATGGATAATAAAGCGACAGTCATCAGAATACCCAGTAATTAGAGGGACTTTCAACAACACTGGAGACAAATCAATTCTCTATTTTTGGGGTGTACATCATCCTCCTGTCACAACTGAACAAGAAGCCCTGTATGGTTCTGGTGATCGATATGTTAGGATGGGAACTGAGAGCATGAATTTTGCCAGGAGTCCTGAAATTGCGGCAAGGCCTGCTGTGAATGGTCAGAGAGGCAGAATCGATTATTTCTGGTCCATCTTAAAACCAGGGGAAACCTTGAATGTAGAATCTAATGGGAATTTAATAGCTCCTTGGTATGCATACAGATTTGTTAACAAAGATAGTAGAGGAGCTATATTCAGATCTGATTTACCAATTGAGAACTGTGATGCCACATGTCAGACTGCTGAAGGAGTGCTAAGAACCAACAAAACATTTCAGAATGTGAGCCCTCTGTGGATTGGAGAATGCCCCAAGTATGTAAAAAGTAACAGTCTAAGACTTGCAACTGGACTAAGGAATGTTCCACAAATAGAAACTAGAGGGCTTTTTGGAGCTATTGCAGGCTTCATTGAAGGAGGATGGACTGGAATGATTGATGGATGGTATGGCTACCATCATGAAAATTCTCAAGGCTCAGGATACGCAGCTGATAAAGAAAGCACTCAAAAGGCTATAGACGGAATTACAAACAAGGTTAATTCCATCATAGATAAAATGAACACACAATTTGAGGCAGTAGGTCATGARTTCTCAAACCTGGAGAGGAGGATCGACAACCTGAACAAAAGAATGGAAGATGGATTTCTGGACGTTTGGACATACAACGCTGAACTATTGGTTCTTCTTGAAAACGAAAGAACATTAGATCTACATGATGCAAATGTGAAGAACCTACATGAAAAGGTCAGATCACAATTAAGGGACAATGCTAATGACCTAGGGAACGGGTGCTTTGAATTTTGGCATAAGTGTGACAATGAATGTATGGAGTCTGTCAAAAATGGCACTTATAACTATCCCAAGTATCAAGCAGAGAGTAGGTTAAACAGGCAGAAAATAGAATCGGTAAAACTAGAGAACTTTGACGTGTATCAAATCCTTGCCATCTATAGTACGGTATCGAGCAGTCTAGTACTGGTAGGGCTGATCCTGGCAATGGGTCTTTGGATGTGTTCAAATGGCTCAATGCAGTGCAGGATATGTATATAA
>A_/_H9N0|MW109224|A/duck/Zhejiang/12.28_HZBX004-O/2018
ATGATTGCATTCATTGTGATAGCAATACTGGTAACAACCGGAAAATCAGACAAGATATGCATTGGATATCATGCTAACAATTCAACAACAACGGTGGATACTATACTCGAAAAGAACGTAACCGTCACACACTCAGTTGAACTGCTAGAGAACCAGAAAGAAGAAAGATTCTGCAAAATTTCAAACAAGGCCCCTCTCGACCTGAGGGATTGTACCCTAGAAGGTTGGATCTTGGGGAATCCTCGATGCGGTATATTGATTGCTGACCAGAGCTGGTCATATATAGTCGAACGGCCTAGTGCCCGAAATGGGATTTGCTACCCTGGAACATTAAATGAAGCTGAAGAATTGAAGGCACTTATTGGGTCAGGGGAAAGAGTAGAAAGATTTGAGATGTTCCCTAAAAGCACGTGGGAAGGAGTGGACACCGACCGTGGAGTATCAAGTGCTTGTCCTCTTGGCAATGGCCCATCTTTCTACAGGAATCTTCTATGGATAATAAAGCGACAGTCATCAGAATACCCAGTAATTAGAGGGACTTTCAACAACACTGGAGACAAATCAATTCTCTATTTTTGGGGTGTACATCATCCTCCTGTCACAACTGAACAAGAAGCCCTGTATGGTTCTGGTGATCGATATGTTAGGATGGGAACTGAGAGCATGAATTTTGCCAGGAGTCCTGAAATTGCGGCAAGGCCTGCTGTGAATGGTCAGAGAGGCAGAATCGATTATTTCTGGTCCATCTTAAAACCAGGGGAAACCTTGAATGTAGAATCTAATGGGAATTTAATAGCTCCTTGGTATGCATACAGATTTGTTAACAAAGATAGTAGAGGAGCTATATTCAGATCTGATTTACCAATTGAGAACTGTGATGCCACATGTCAGACTGCTGAAGGAGTGCTAAGAACCAACAAAACATTTCAGAATGTGAGCCCTCTGTGGATTGGAGAATGCCCCAAGTATGTAAAAAGTAACAGTCTAAGACTTGCAACTGGACTAAGGAATGTTCCACAAATAGAAACTAGAGGGCTTTTTGGAGCTATTGCAGGCTTCATTGAAGGAGGATGGACTGGAATGATTGATGGATGGTATGGCTACCATCATGAAAATTCTCAAGGCTCAGGATACGCAGCTGATAAAGAAAGCACTCAAAAGGCTATAGACGGAATTACAAACAAGGTTAATTCCATCATAGATAAAATGAACACACAATTTGAGGCAGTAGGTCATGAGTTCTCAAACCTGGAGAGGAGGATCGACAACCTGAACAAAAGAATGGAAGATGGATTTCTGGACGTTTGGACATACAACGCTGAACTATTGGTTCTTCTTGAAAACGAAAGAACATTAGATCTACATGATGCAAATGTGAAGAACCTACATGAAAAGGTCAGATCACAATTAAGGGACAATGCTAATGACCTAGGGAACGGGTGCTTTGAATTTTGGCATAAGTGTGACAATGAATGTATGGAGTCTGTCAAAAATGGCACTTATAACTATCCCAAGTATCAAGCAGAGAGTAGGTTAAACAGGCAGAAAATAGAATCGGTAAAACTAGAGAACTTTGACGTGTATCAAATCCTTGCCATCTATAGTACGGTATCGAGCAGTCTAGTACTGGTAGGGCTGATCCTGGCAATGGGTCTTTGGATGTGTTCAAATGGCTCAATGCAGTGCAGGATATGTATATAA
>A_/_H9N0|MW109216|A/duck/Zhejiang/12.28_HZBX001-C/2018
ATGATTGCATTCATTGTGATAGCAATACTGGTAACAACCGGAAAATCAGACAAGATATGCATTGGATATCATGCTAACAATTCAACAACAACGGTGGATACTATACTCGAAAAGAACGTAACCGTCACACACTCAGTTGAACTGCTAGAGAACCAGAAAGAAGAAAGATTCTGCAAAATTTCAAACAAGGCCCCTCTCGACCTGAGGGATTGCACCCTAGAAGGTTGGATCTTGGGGAATCCTCGATGCGGTATATTGATTGCTGACCAGAGCTGGTCATATATAGTCGAACGGCCTAGTGCCCGAAATGGGATTTGCTACCCTGGAACATTAAATGAAGCTGAAGAATTGAAGGCACTTATTGGGTCAGGGGAAAGAGTAGAAAGATTTGAGATGTTCCCTAAAAGCACRTGGGMAGGAGTGGACACCGACCGTGGAGTATCAAGTGCTTGTCCTCTTGGCAATGGCCCATCTTTCTACAGGAATCTTCTATGGATAATAAAGCGACAGTCATCAGAATACCCAGTAATTAGAGGGACTTTCAACAACACTGGAGACAAATCAATTCTCTATTTTTGGGGTGTACATCATCCTCCTGTCACAACTGAACAAGAAGCCCTGTATGGTTCTGGTGATCGATATGTTAGGATGGGAACTGAGAGCATGAATTTTGCCAGGAGTCCTGAAATTGCGGCAAGGCCTGCTGTGAATGGTCAGAGAGGCAGAATCGATTATTTCTGGTCCATCTTAAAACCAGGGGAAACCTTGAATGTAGAATCTAATGGGAATTTAATAGCTCCTTGGTATGCATACAGATTTGTTAACAAAGATAGTAGAGGAGCTATATTCAGATCTGATTTACCAATTGAGAACTGTGATGCCACATGTCAGACTGCTGAAGGAGTGCTAAGAACCAACAAAACATTTCAGAATGTGAGCCCTCTGTGGATTGGAGAATGCCCCAAGTATGTAAAAAGTAACAGTCTAAGACTTGCAACTGGACTAAGGAATGTTCCACAAATAGAAACTAGAGGGCTTTTTGGAGCTATTGCAGGCTTCATTGAAGGAGGATGGACTGGAATGATTGATGGATGGTATGGCTACCATCATGAAAATTCTCAAGGCTCAGGATACGCAGCTGATAAAGAAAGCACTCAAAAGGCTATAGACGGAATTACAAACAAGGTTAATTCCATCATAGATAAAATGAACACACAATTTGAGGCAGTAGGTCATGAATTCTCAAACCTGGAGAGGAGGATCGACAACCTGAACAAAAGAATGGAAGATGGATTTCTGGACGTTTGGACATACAACGCTGAACTATTGGTTCTTCTTGAAAATGAAAGAACATTAGATCTACATGATGCAAATGTGAAGAACCTACATGAAAAGGTCAGATCACAATTAAGGGACAATGCTAATGACCTAGGGAACGGGTGCTTTGAATTTTGGCATAAGTGTGACAATGAATGTATGGAGTCTGTCAAAAATGGCACTTATAACTATCCCAAGTATCAAGCAGAGAGTAGGTTAAACAGGCAGAAAATAGAATCGGTAAAACTAGAGAACTTTGACGTGTATCAAATCCTTGCCATCTATAGTACGGTATCGAGCAGTCTAGTACTGGTAGGGCTGATCCTGGCAATGGGTCTTTGGATGTGTTCAAATGGCTCAATGCAGTGCAGGATATGTATATAA
>A_/_H9N0|MW109208|A/duck/Zhejiang/11.09_HZBX016-C/2018
ATGATTGCATTCATTGTAATAGCGATACTGGYAACAACCGGAAAATCAGACAAGATATGCATTGGATATCATGCTAACAATTCAACRACAAAGGTGGATACAATACTCGARAAGAAYGTAACCGTCACACACTCAGTTGAACTGCTGGAGAGCCAGAAAGAAGAAAGATTCTGCAAAATCTTGAACAAGGCCCCTCTCGATCTAAGGGATTGCACCATAGAAGGTTGGATCTTGGGAAACCCCCGATGCGGCGCATTGCTTGCTGACCAAAGTTGGTCATACATAGTGGAGCGGCCTACTGCCCGAAATGGGATCTGYTATCCTGGAACATTGAATGAKGTAGAAGAATTGAAGGCACTTATYGGATCAGGRGAAGGAGTAGAAAGATTTGAAATGTTTCCCAAAARTACTTGGGCAGGAGTGGACACCARCAGGGGRGTATCAAGTGCTTGTCCTCTTGGTGAAGGTCCATCTTTCTACAGGAATCTTCTATGGATARTAAAACACACRACGTCAAACTATCCAGTAATYAAAGGAACTTACACAAACAMTTGGGAYAARTCAGTTCTCTATTTTTGGGGTRTACACCATCCTCCWGACACAACWGARCAAAATGTTCTGTATGGTTCTGGTGATCGATATGTTAGAATGGGAACTGAAAGCATGAATTTTGCCAGGAGCCCAGAAATTGCGGCAAGGCCTGCAGTGAATGGTCAGAGAGGCAGAATTGATTATTTCTGGTCCATTTTAAAACCAGGGGAAACTTTGAATGTAGAATCTAATGGGAATTTAATAGCCCCTTGGTACGCATACAAATTTGTCAACAAAGATAGCAAAGGAGCCATATTCAGATCCAATTTACCAATCGAGAACTGTGATGCCACCTGCCAGACTACTGAAGGAGTAATCAGAACCAACAAAACATTTCAGAATGTGAGCCCTYTGTGGATTGGAGAATGCCCCAAGTATGTAAAAAGTAAGAGTTTAAGACTTGCAACTGGACTAAGGAATGTTCCACAAATAGAAACTAGAGGGYTATTTGGAGCAATTGCAGGCTTCATTGAAGGGGGATGGACTGGAATGATTGATGGGTGGTATGGCTACCATCATGAAAATTCTCAAGGCTCAGGATATGCTGCTGATAGAGAAAGCACTCAAAAGGCTATAGACGGAATCACGAACAAGGTAAATTCAATCATTGATAAAATGAACACACAATTTGAGGCTGTAGGTCATGAGTTTTCAAACCTGGAAAGAAGGATTGATAACATAAACAAAAGACTGGAAGATGGGTTTCTGGATGTTTGGACATACAACGCTGAACTGTTGGTTCTTCTTGAAAACGAAAGAACACTGGACCTGCATGATGCAAATGTGAAGAACCTACATGAAAGGGTCAGATCACAACTGAGGGACAATGCTAATGACCTAGGGAACGGATGCTTTGAGTTTTGGCATAAGTGTGACAATGAATGCATGGAGTCAGTCAAAAATGGCACCTATAACTATCCCAAGTATCAAGCTGAGAGTAGATTAAACAAACAGAAAATAGAATCGGTAAAACTGGAGAAGTTTGACGTGTATCAAATCCTTGCCATTTATAGTACGGTATCGAGCAGTCTGGTTTTGGTAGGGCTGATCTTGGCAATGGGTCTTTGGATGTGTTCAAATGGCTCAATGCAGTGCAGGATATGTATATGA
>A_/_H9N0|MW109168|A/duck/Zhejiang/11.09_HZBX003-C/2018
ATGATTGCATTCATTGTAATAGCRATACTGGTAGCAACCGGAAAATCAGACAAGATATGCATTGGATATCATGCTAACAATTCAACAACAACAGTGGATACTATACTCGAGAAGAACGTAACCGTCACGCACTCAGTTGAACTGCTAGAGAACCAGAAAGAAGAAAGATTCTGCAGAATTTCAAACAAGGCCCCTCTCGACCTGAGGGATTGTACCCTAGAAGGTTGGATCTTGGGGAATCCTCGATGCGGTATATTGATTGCTGACCAGAGCTGGTCATATATAGTCGAAAGGCCTAATGCCCGAAATGGGATTTGCTACCCTGGAACATTAAATGAAGCTGAAGAATTGAAGGCACTTATTGGGTCAGGGGAAAGAGTAGAAAGGTTTGAGATGTTCCCTAAAAGTACATGGGCAGGAGTGGACACCGACCGTGGAGTGTCAAGTGCATGTCCTCTTGGCAATGGCCCATCTTTCTATAGGAATCTTCTATGGATAATAAAACGACAGTCATCAGAATATCCAGTAATTAGAGGGACTTTCAACAACACTGGAGACAAATCAATTCTCTATTTTTGGGGTGTGCATCATCCTCCTGTCACAACTGAACAAGAAGCCCTGTATGGTTCTGGTAATCGATATGTTAGGATGGGAACTGAGAGCATGAATTTTGCCAGGAGTCCTGAAATTGCGGCAAGGCCTGCTGTGAATGGTCAGAGAGGCAGAATCGATTATTTCTGGTCCATCTTAAAACCTGGAGAAACCTTGAATGTAGAATCTAATGGGAATTTAATAGCTCCTTGGTATGCATACAGATTTGTTAACAAAGATAGTAGAGGAGCCATATTCAGATCTGATTTACCAATTGAGAACTGTGATGCCACATGTCAGACTGCTGAAGGAGTGCTAAGAACCAACAAAACATTTCAGAATGTGAGCCCTCTGTGGATTGGAGAATGCCCCAAGTATGTAAAAAGTAACAGTCTAAGACTTGCAACTGGACTAAGGAATGTTCCACAAATAGAAACTAGAGGGCTTTTTGGAGCTATTGCAGGCTTCATTGAAGGAGGATGGACTGGAATGATTGATGGATGGTATGGCTATCATCATGAGAATTCTCAAGGCTCAGGATACGCAGCTGATAAAGAAAGCACTCAAAAGGCTATAGACGGAATTACAAACAAGGTTAATTCCATCATAGATAAAATGAACACACAATTTGAGGCAGTAGGTCATGAGTTCTCAAACTTGGAGAGGAGGATCGACAACCTGAACAAAAGAATGGAAGATGGATTTCTGGACGTTTGGACATACAACGCTGAACTATTGGTTCTTCTTGAAAACGAAAGAACACTAGATCTACATGATGCAAATGTGAAGAACCTACATGAAAAGGTCAGATCACAATTAAGGGACAATGCTAATGACCTAGGGAACGGGTGCTTTGAATTTTGGCATAAGTGTGACAATGAATGTATGGAATCTGTCAAAAATGGCACCTATGACTATCCCAAGTATCAAGCAGAGAGTAGGTTAAACAGGCAGAAAATAGAATCGGTAAAACTAGAGAACTTTGACGTGTATCAAATCCTTGCCATCTATAGTACGGTATCGAGCAGTCTAGTACTGGTAGGGCTGATCCTGGCAATGGGTCTTTGGATGTGTTCAAATGGCTCAATGCAGTGCAGGATATGTATATAA
>A_/_H9N0|MW109160|A/duck/Zhejiang/11.09_HZBX002-C/2018
ATGATTGCATTCATTGTAATAGCGATACTGGCAACAACCGGAAAATCAGACAAGATATGCATTGGATATCATGCTAACAATTCAACGACAAAGGTGGATACAATACTCGAAAAGAATGTAACCGTCACACACTCAGTTGAACTGCTGGAGAGCCAGAAAGAAGAAAGATTCTGCAAAATCTTGAACAAGGCCCCTCTCGATCTAAGGGATTGCACCATAGAAGGTTGGATCTTGGGAAACCCCCGATGCGGCGCATTGCTTGCTGACCAAAGTTGGTCATACATAGTGGAGCGGCCTACTGCCCGAAATGGGATCTGTTATCCTGGAACATTGAATGATGTAGAAGAATTGAAGGCACTTATTGGATCAGGGGAAGGAGTAGAAAGATTTGAAATGTTTCCCAAAAATACTTGGGCAGGAGTGGACACCAACAGGGGGGTATCAAGTGCTTGTCCTCTTGGTGAAGGTCCATCTTTCTACAGGAATCTTCTATGGATAGTAAAACACACAACGTCAAACTATCCAGTAATTAAAGGAACTTACACAAACAATTGGGACAAATCAGTTCTCTATTTTTGGGGTATACACCATCCTCCTGACACAACAGAGCAAAATGTTCTGTATGGTTCTGGTGATCGATATGTTAGAATGGGAACTGAAAGCATGAATTTTGCCAGGAGCCCAGAAATTGCGGCAAGGCCTGCAGTGAATGGTCAGAGAGGCAGAATTGATTATTTCTGGTCCATTTTAAAACCAGGGGAAACTTTGAATGTAGAATCTAATGGGAATTTAATAGCCCCTTGGTACGCATACAAATTTGTCAACAAAGATAGCAAAGGAGCCATATTCAGATCCAATTTACCAATCGAGAACTGTGATGCCACCTGCCAGACTACTGAAGGAGTAATCAGAACCAACAAAACATTTCAGAATGTGAGCCCTTTGTGGATTGGAGAATGCCCCAAGTATGTAAAAAGTAAGAGTTTAAGACTTGCAACTGGACTAAGGAATGTTCCACAAATAGAAACTAGAGGGTTATTTGGAGCAATTGCAGGCTTCATTGAAGGGGGATGGACTGGAATGATTGATGGGTGGTATGGCTACCATCATGAAAATTCTCAAGGCTCAGGATATGCTGCTGATAGAGAAAGCACTCAAAAGGCTATAGACGGAATCACGAACAAGGTAAATTCAATCATTGATAAAATGAACACACAATTTGAGGCTGTAGGTCATGAGTTTTCAAACCTGGAAAGAAGGATTGATAACATAAACAAAAGACTGGAAGATGGGTTTCTGGATGTTTGGACATACAACGCTGAACTGTTGGTTCTTCTTGAAAACGAAAGAACACTGGACCTGCATGATGCAAATGTGAAGAACCTACATGAAAGGGTCAGATCACAACTGAGGGACAATGCTAATGACCTAGGGAACGGATGCTTTGAGTTTTGGCATAAGTGTGACAATGAATGCATGGAGTCAGTCAAAAATGGCACCTATAACTATCCCAAGTATCAAGCTGAGAGTAGATTAAACAAACAGAAAATAGAATCGGTAAAACTGGAGAAGTTTGACGTGTATCAAATCCTTGCCATTTATAGTACGGTATCGAGCAGTCTGGTTTTGGTAGGGCTGATCTTGGCAATGGGTCTTTGGATGTGTTCAAATGGCTCAATGCAGTGCAGGATATGTATATGA
>A_/_H9N0|MW109120|A/duck/Zhejiang/10.26_HZBX004-C/2018
ATGATTGCATTCATTGTRATAGCRATACTGGTAACAACCGGAAAATCAGACAAGATATGCATTGGATATCATGCTAACAATTCAACAACAACGGTGGATACTATACTCGAAAAGAACGTAACCGTCACACACTCAGTTGAACTGCTAGAGAACCAGAAAGAAGAAAGATTCTGCAAAATTTCAAACAAGGCCCCTCTCGACCTGAGGGATTGTACCCTAGAAGGTTGGATCTTGGGGAATCCTCGATGCGGTATATTGATTGCTGACCAGAGCTGGTCATATATAGTCGAACGGCCTAGTGCCCGAAATGGGATTTGCTACCCTGGAACATTAAATGAAGCTGAAGAATTGAAGGCACTTATTGGGTCAGGGGAAAGAGTAGAAAGATTTGAGATGTTCCCTAAAAGCACGTGGGAAGGAGTGGACACCGACCGTGGAGTATCAAGTGCTTGTCCTCTTGGCAATGGCCCATCTTTCTACAGGAATCTTCTATGGATAATAAAGCAACAGTCATCAGAATACCCAGTAATTAGAGGGACTTTCAACAACACTGGAGACAAATCAATTCTCTATTTTTGGGGTGTACATCATCCTCCTGTCACAACTGAACAAGAAGCCCTGTATGGTTCTGGTGATCGATATGTTAGGATGGGAACTGAGAGCATGAATTTTGCCAGGAGTCCTGAAATTGCGGCAAGGCCTGCTGTGAATGGTCAGAGAGGCAGAATCGATTATTTCTGGTCCATCTTAAAACCAGGGGAAACCTTGAATGTAGAATCTAATGGGAATTTAATAGCTCCTTGGTATGCATACAGATTTGTTAACAAAGATAGTAGAGGAGCTATATTCAGATCTGATTTACCAATTGAGAACTGTGATGCCACATGTCAGACTGCTGAAGGAGTGCTAAGAACCAACAAAACATTTCAGAATGTGAGCCCTCTGTGGATTGGAGAATGCCCCAAGTATGTAAAAAGTAACAGTCTAAGACTTGCAACTGGACTAAGGAATGTTCCACAAATAGAAACTAGAGGGCTTTTTGGAGCTATTGCAGGCTTCATTGAAGGAGGATGGACTGGAATGATTGATGGATGGTATGGCTACCATCATGAAAATTCTCAAGGCTCAGGATACGCAGCTGATAAAGAAAGCACTCAAAAGGCTATAGACGGAATTACAAACAAGGTTAATTCCATCATAGATAAAATGAACACACAATTTGAGGCAGTAGGTCATGAATTCTCAAACCTGGAGAGGAGGATCGACAACCTGAACAAAAGAATGGAAGATGGATTTCTGGACGTTTGGACATACAACGCTGAACTATTGGTTCTTCTTGAAAATGAAAGAACATTAGATCTACATGATGCAAATGTGAAGAACCTACATGAAAAGGTCAGATCACAATTAAGGGACAATGCTAATGACCTAGGGAACGGGTGCTTTGAATTTTGGCATAAGTGTGACAATGAATGTATGGAGTCTGTCAAAAATGGCACTTATAACTATCCCAAGTATCAAGCAGAGAGTAGGTTAAACAGGCAGAAAATAGAATCGGTAAAACTAGAGAACTTTGACGTGTATCAAATCCTTGCCATCTATAGTACGGTATCGAGCAGTCTAGTACTGGTAGGGCTGATCCTGGCAATGGGTCTTTGGATGTGTTCAAATGGCTCAATGCAGTGCAGGATATGTATATAA
>A_/_H9N0|MW109200|A/duck/Zhejiang/11.09_HZBX014-C/2018
ATGATTGCATTCATTGTAATAGCGATACTGGYAACAACCGGAAAATCAGACAAGATATGCATTGGATATCATGCTAACAATTCAACRACAAAGGTRGATACAATACTCGARAAGAAYGTAACCGTCACACACTCAGTTGAACTGCTGGAGAGCCAGAAAGAAGAAAGATTCTGCAAAATCTTGAACAAGGCCCCTCTCGATCTAAGGGATTGCACCATAGAAGGTTGGATCTTGGGAAACCCCCGATGCGGCGCATTGCTTGCTGACCAAAGTTGGTCATACATAGTGGAGCGGCCTAMTGCCCGAAATGGGATCTGYTATCCTGGAACATTGAATGAKGTAGAAGAATTGAAGGCACTTATYGGATCAGGRGAAGGAGTAGAAAGATTTGAAATGTTTCCCAAAARTACTTGGGCAGGAGTGGACACCARCARGGGRGTATCAAGTGCTTGTCCTCTTGGTGAWGGTCCATCTTTCTACAGGAATCTTCTATGGATARTAAAACACACRACRTCAAACTATCCAGTAATYARAGGAACTTACACAAACAMTTGGGAYAARTCAGTTCTCTATTTTTGGGGTRTACACCATCCTCCWGACACAACWGARCAAAATGTTCTGTATGGTTCTGGTGATCGATAYGTTAGAATGGGAACTGAAAGCATGAATTTTGCCAGGAGCCCAGAAATTGCGGCRAGRCCTGCWGTGAATGGTCAGAGAGGCAGAATTGATTATTTCTGGTCCATTTTAAAACCAGGGGAAACTTTGAATGTAGAATCTAATGGGAATTTAATAGCCCCTTGGTACGCATACAAATTTGTCAACAAAGATAGSAAAGGAGCMATATTCAGATCCAATTTACCAATCGAGAACTGTGATGCCACYTGCCAGACTACTGAAGGAGTRATMAGAACCAACAAAACATTTCAGAATGTGAGCCCTYTGTGGATYGGAGAATGCCCCAAGTATGTRAAAAGTAAGAGTTTAAGACTTGCAACTGGACTAAGGAATGTTCCACARATAGAAACTAGAGGGYTATTTGGAGCWATTGCAGGCTTCATTGAAGGGGGATGGACTGGAATGATTGATGGGTGGTATGGCTACCATCATGAAAATTCTCAAGGCTCAGGATATGCTGCTGATAGAGAAAGCACTCAAAAGGCTATAGACGGAATCACGAACAAGGTMAATTCMATCATTGAYAAAATGAACACACAATTTGAGGCTGTAGGTCATGAGTTTTCAAACCTGGAAAGAAGGATTGATAACATAAACAAAAGACTGGAAGATGGGTTTCTGGATGTTTGGACATACAACGCTGAACTGTTGGTTCTTCTTGAAAACGAAAGAACACTGGACCTGCATGATGCAAATGTGAAGAACCTACATGAAAGGGTCAGATCACAACTGAGGGACAATGCTAATGACCTAGGGAACGGATGCTTTGANTTTTGGCATAAGTGTGACAATGAATGCATGGAGTCAGTCAAAAATGGYACCTATAACTATCCCAAGTATCAAGCYGAGAGTAGATTAAACAAACAGAAAATAGAATCGGTAAAACTGGAGAAGTTTGACGTGTATCAAATCCTTGCCATYTATAGTACGGTATCGAGCAGTCTRGTTTTGGTAGGGCTGATCWTGGCAATGGGTCTTTGGATGTGTTCAAATGGCTCAATGCARTGCAGGATATGTATATGA
>A_/_H9N0|MW109192|A/duck/Zhejiang/11.09_HZBX011-C/2018
ATGATTGCATTCATTGTAATAGCGATACTGGYAACAACCGGAAAATCAGACAAGATATGCATTGGATATCATGCTAACAATTCAACRACAAAGGTRGATACAATACTCGARAAGAAYGTAACCGTCACACACTCAGTTGAACTGCTGGAGAGCCAGAAAGAAGAAAGATTCTGCAAAATCTYGAACAAGGCCCCTCTCGATCTAAGGGATTGCACCMTAGAAGGTTGGATCTTGGGAAACCCCCGATGCGGCGCATTGCTTGCTGACCAAAGTTGGTCATACATAGTGGAGCGGCCTAMTGCCCGAAATGGGATCTGYTATCCTGGAACATTGAATGAKGTAGAAGAATTGAAGGCACTTATYGGATCAGGRGAAGGAGTAGAAAGATTTGAAATGTTTCCCAAAARTACTTGGGCAGGAGTGGACACCARCARGGGRGTATCAAGTGCTTGTCCTCTTGGTGAWGGTCCATCTTTCTACAGGAATCTTCTATGGATARTAAAACACACRACRTCAAACTATCCAGTAATYARAGGAACTTACACAAACAMTTGGGAYAARTCAGTTCTCTATTTTTGGGGTRTACACCATCCTCCWGACACAACWGARCAAAATGTTCTGTATGGTTCTGGTGATCGATAYGTTAGAATGGGAACTGAAAGCATGAATTTTGCCAGGAGCCCAGAAATTGCGGCRAGRCCTGCWGTGAATGGTCAGAGAGGCAGAATTGATTATTTCTGGTCCATTTTAAAACCAGGGGAAACTTTGAATGTAGAATCTAATGGGAATTTAATAGCCCCTTGGTACGCATACAAATTTGTCAACAAAGATAGNAAAGGAGCMATATTCAGATCCAATTTACCAATCGAGAACTGTGATGCCACYTGCCAGACTACTGAAGGAGTRATMAGAACCAACAAAACATTTCAGAATGTGAGCCCTTTGTGGATYGGAGAATGCCCCAAGTATGTRAAAAGTAAGAGTTTAAGACTTGCAACTGGACTAAGGAATGTTCCACARATAGAAACTAGAGGGYTATTTGGAGCAATTGCAGGCTTCATTGAAGGGGGATGGACTGGAATGATTGATGGGTGGTATGGCTACCATCATGARAATTCTCAAGGCTCAGGATATGCTGCTGATAGAGAAAGCACTCAAAAGGCTATAGACGGAATCACGAACAAGGTMAATTCMATCATTGATAAAATGAACACACAATTTGAGGCTGTAGGTCATGAGTTTTCAAACCTGGAAAGAAGGATTGATAACATAAACAAAAGACTGGAAGATGGGTTTCTGGATGTTTGGACATACAACGCTGAACTGTTGGTTCTTCTTGAAAACGAAAGAACACTGGACCTGCATGATGCAAATGTGAAGAACCTACATGAAAGGGTCAGATCACAACTGAGGGACAATGCTAATGACCTAGGGAACGGATGCTTTGAGTTTTGGCATAAGTGTGACAATGAATGCATGGAGTCAGTCAAAAATGGCACCTATAACTATCCCAAGTATCAAGCTGAGAGTAGATTAAACAAACAGAAAATAGAATCGGTAAAACTGGAGRAGTTTGACGTGTATCAAATCCTTGCCATYTATAGTACGGTATCGAGCAGTCTRGTTTTGGTAGGGCTGATCWTGGCAATGGGTCTTTGGATGTGTTCAAATGGCTCAATGCARTGCAGGATATGTATATGA
>A_/_H9N0|MW109144|A/duck/Zhejiang/10.26_HZBX014-C/2018
ATGATTGCATTCATTGTAATAGCGATACTGGYAACAACCGGAAAATCAGACAAGATATGCATTGGATATCATGCTAACAATTCAACRACAAAGGTRGATACAATACTCGARAAGAAYGTAACCGTCACACACTCAGTTGAACTGCTGGAGAGCCAGAAAGAAGAAAGATTCTGCAAAATCTYGAACAAGGCCCCTCTCGATCTRAGGGATTGYACCMTAGAAGGTTGGATCYTGGGAAAYCCCCGATGCGGCGCATTGCTTGCTGACCAAAGTTGGTCATACATAGTGGAGCGGCCTAMTGCCCGAAATGGGATCTGYTATCCTGGAACATTGAATGAKGTAGAAGAATTGAAGGCACTTATYGGATCAGGRGAAGGAGTAGAAAGATTTGAAATGTTTCCCAAAARTACTTGGGCAGGAGTGGACACCARCARGGGRGTATCAAGTGCTTGTCCTCTTGGTGAWGGTCCATCTTTCTACAGGAATCTTCTATGGATARTAAAACACACRACRTCAAACTATCCAGTAATYARAGGAACTTACACRAACAMTTGGGAYAARTCAGTTCTCTATTTTTGGGGTRTACACCATCCTCCWGACACAACWGARCAAAATGTTCTGTATGGTTCTGGTGATCGATAYGTTAGAATGGGAACTGAAAGCATGAATTTTGCCAGGAGCCCAGAAATTGCGGCRAGRCCTGCWGTGAATGGTCAGAGAGGCAGAATTGATTATTTCTGGTCCATTTTAAAACCAGGGGAAACTTTGAATGTAGAATCTAATGGGAATTTAATAGCCCCTTGGTACGCATACAAATTTGTCAACAAAGATAGSAAAGGAGCMATATTCAGATCCAATTTACCAATCGAGAACTGTGATGCCACYTGCCAGACTACTGAAGGAGTRATMAGAACCAACAAAACATTTCAGAATGTGAGCCCTYTGTGGATYGGAGAATGCCCCAAGTATGTRAAAAGTAAGAGTTTAAGACTTGCAACTGGACTAAGGAATGTTCCACARATAGAAACTAGAGGGYTATTTGGAGCWATTGCAGGCTTCATTGAAGGGGGATGGACTGGAATGATTGATGGGTGGTATGGCTACCATCATGAAAATTCTCAAGGCTCAGGATATGCTGCTGATAGAGAAAGCACTCAAAAGGCTATAGACGGAATCACGAACAAGGTMAATTCMATMATTGAYAAAATGAACACACAATTTGAGGCTGTRGRTCATGAGTTTTCAAACCTGGAAAGAAGGATTGATAACATAAACAAAAGACTKGAAGATGGGTTTCTGGATGTTTGGACATACAACGCTGAACTGTTGGTTCTTCTTGAAAACGAAAGAACACTGGACCTGCATGATGCAAATGTGAAGAACCTACATGAAAGGGTCARATCACAACTGAGGGACAATGCTAATGACCTAGGGAACGGATGCTTTGARTTTTGGCATAAGTGTGACAATGAATGCATGGAGTCAGTCAAAAATGGCACCTATAACTATCCCAAGTATCAAGCTGAGAGTAGATTAAACAAACAGAAAATAGAATCGGTAAAACTGGAGRAGTTTGACGTGTATCAAATCCTTGCCATYTATAGTACGGTATCGAGCAGTCTRGTTTTGGTAGGGCTGATCWTGGCAATGGGTCTTTGGATGTGTTCAAATGGCTCAATGCARTGCAGGATATGTATATGA
>A_/_H7N8|MW110272|A/pigeon/Fujian/1.17_FZHX0111-C/2017
ATGATTGCATTCATCATAATAACGATATTGGTAACAACCGGAAAGTCAGACAAAATATGCATCGGGTATCATGCCAACAATTCAACAACAAAGGTAGATACAATACTTGAGAAAAATGTAACCGTCACACACTCGGTCGAACTGCTGGAAAACCAGAAGGAAGAGAGGTTCTGCAAAATTTCAAACAAAGCCCCTCTCGATCTAAAGGAGTGTACCCTAGAGGGTTGGATCCTGGGGAATCCCCAATGCGACCTATTGCTTGGTGACCAGAGCTGGTCATACATAGTGGAACGACCTAATGCCCGAAATGGGATTTGCTACCCTGGAACATTAAATGAGGCAGAAGAATTAAAGGCACTTATCGGATCAGGAGAAGGGGTAGAAAGATTTGAGATGTTTCCCAAAAGTACATGGGCAGGAGTGGACACCAACAGTGGAGTAACAAGTTCTTGTCCTTTTGGTAGTGGCTCATCTTTCTACAGGAATCTCCTTTGGATAATAAAACACACCACATCATCATATCCAGTACTTAAAGGAACTTTCAGAAACACTGGAGACAAGTCGGTTCTCTATTTTTGGGGTGTACACCACCCAATTGACACAACTGAGCAAAATGTTCTGTATGGTTCTGGTAATCGATACGTTAGAATGGGAACTGAAAGCATGAATTTCGCCAGGAGCCCAGAAATAGCTGCAAGACCTGTTGTGAATGGTCAGAGAGGCAGAATTGATTATTTCTGGTCCATTTTAAAACCAGGGGAAACCTTGAACATAGAATCTAACGGGAATTTAATAGCCCCTTGGTATGCATACAGGTTTGTCAACAAAGATAGCAAGGGAGCCATATTCAGATCTAATTTACCAATTGAAAACTGTGATGCCACATGTCAGACTATTGAGGGAGTGATAAGAACCAACAAAACATTTCAGAATGTGAGCCCCTTGTGGATAGGAGAATGCCCCAAGTATGTGAAAAGTGAGAGTCTAAGGCTTGCAACTGGACTAAGGAATGTCCCACAAATAGAAACTAGAGGACTTTTTGGAGCTATTGCAGGCTTCATTGAAGGAGGATGGACTGGAATGATAGATGGGTGGTATGGCTATCACCATGAAAATTCTCAAGGATCAGGATATGCAGCTGATAGAGAAAGCACTCAAAGGGCCATAGACGGAATTACAACCAAGGTCAATTCCATAATTGATAAGATGAACACACAATTTGAGGCTGTAGGTCATGAATTTTCAAATCTGGAGAGAAGGATTGACAACCTAAACAAAAGGATGGAAGATGGATTTTTGGATGTTTGGACATACAATGCTGAATTGTTGGTCCTTCTTGAAAATGAAAGAACACTAGACCTACATGATGCAAATGTGAAGAACCTGCATGAAAGGGTCAGATCACAATTAAGGGACAATGCTAATGACTTAGGGAATGGGTGTTTTGAATTTTGGCATAAGTGTGACAATGAATGTATGGAATCTGTCAAAAATGGTACCTATAACTATCCCAAGTATCAAGCTGAGAGCAGATTAAACAGACAGAGAATCGAATCGGTAAAATTGGAGAATTTTGGCGTGTATCAAATACTTGCCATTTATAGTACGGTATCGAGCAGTCTAGTTCTGGTAGGGCTGATTCTGGCAATGGGTCTTTGGATGTGTTCAAATGGTTCAATGCAGTGCAGGATATGTATATAA
>A_/_H6N2|CY087752|A/turkey/Massachusetts/3740/1965**gb
ATGATTGCAATCATAATAATCGCGGTAGTGGCCTCTACCAGCAAATCAGACAAGATCTGCATTGGGTATCATGCCAACAACTCGACAACACAAGTGGACACAATATTAGAGAAGAATGTGACAGTGACGCACTCTGTAGAGCTCCTAGAAAGTCAGAAGGAGGAGAGATTCTGCAGAGTGTTGAATAAAACACCTCTGGATCTAAAGGGTTGCACCATTGAAGGATGGATTCTTGGAAACCCCCAATGTGACATCTTACTTGGTGACCAAAGTTGGTCATACATAGTAGAGAGGCCTGGAGCCCAAAATGGGATATGTTACCCAGGGGTGCTGAACGAAGTGGAAGAACTGAAAGCATTCATTGGGTCCGGAGAGAAAGTACAGAGATTTGAAATGTTTCCCAAGAGCACGTGGACCGGAGTGGACACTAACAGTGGAGTTACGAGAGCTTGCCCCTATACTACCAGTGGATCATCCTTTTACAGGAATCTTTTGTGGATAATAAAAACAAGGTCTGCTGCATACCCAGTAATTAAGGGAACATACAATAATACTGGCTCCCAGCCAATCCTATATTTCTGGGGTGTGCATCATCCTCCAAATACCGATGAGCAAAATACCTTATATGGCTCTGGTGACAGGTATGTTAGAATGGGAACTGAAAGCAGGAATTTTGCCAAGAGTCCTGAAATAGCAGCCAGGCCAGCTGTGAATGGGCAAAGAGGAAGAATTGATTATTATTGGTCTGTACTGAAACCAGGAGAAACCTTAAATGTAGAATCCAATGGAAATTTAATAGCTCCTTGGTATGCTTACAAGTTCACAAGTTCCAACAACAAAGGAGCTATCTTCAAATCAAACCTCCCAATTGAGAATTGTGATGCTGTATGTCAAACTGTTGCTGGAGCACTAAAGACAAACAAAACTTTCCAAAATGTTAGTCCACTCTGGATTGGAGAATGTCCCAAATATGTTAAGAGTGAGAGCCTAAGACTGGCAACTGGTCTGAGGAATGTCCCACAGGCAGAAACAAGAGGATTGTTTGGAGCAAAAGCAGGGTTTATAGAAGGAGGGTGGACAGGTATGATAGACGGATGGTACGGGTACCATCATGAGAACTCACAGGGGTCGGGTTATGCAGCAGATAAAGAAAGTACCCAGAAAGCAATTGACGGGATCACCAATAAAGTAAATTCCATCATTGACAAGATGAACACACAGTTTGAAGCAGTAGAGCATGAGTTCTCAAATCTCGAAAGGAGAATAGACAATTTAAACAAAAGAATGGAAGATGGATTTTTGGATGTGTGGACGTACAATGCTGAACTTTTAGTTCTACTGGAAAATGAAAGGACCCTGGATCTGCACGATGCCAATGTGAAGAACCTATACGAGAAGGTGAAATCACAATTGAGAGATAATGCAAAGGATTTGGGTAATGGGTGTTTTGAATTTTGGCACAAATGCGACGATGAATGCATCAACTCAGTTAAGAATGGCACATACGATTACCCAAAGTACCAAGACGAGAGCAAACTTAACAGACAGGAGATAGACTCAGTGAAGCTGGAAAATCTGGGCGTATATCAAATTCTTGCTATTTATAGTACGGTATCGAGCAGTCTAGTTTTGGTGGGGCTGATCATTGCCATGGGTCTTTGGATGTGCTCAAATGGCTCAATGCAATGCAGGATATGTATATAA
>A_/_H6gb|KP415980|A/chicken/Dongguan/263/2014**gb
ATGATTGCAATCGTTGTGATAGCGATATTGGCATCGGCCGGAAAATCAGACAAGATCTGTATTGGGTACCACGCCAACAATTCAACAACACAAGTGGATACACTACTTGAGAAGAATGTAACTGTCACACATTCAGTTGAATTACTAGAGAATCAGAAAGAAAAGAGGTTCTGCAAAATTATGAACAAGGCCCCTCTCGACCTAAAGGATTGCACCATAGAAGGTTGGATACTGGGGAATCCTAAGTGCGACTTATKRCTTGGTGATCAAAGTTGGTCATACATAGTGGAAAGACCTAATGCTCAAAATGGGATTTGTTACCCAGGAGTTCTGAATGAATTAGAAGAACTGAAGGCATTTATAGGATCTGGAGAAAGAGTAGAGAGATTTGAGATGTTTCCCAAAAGCACATGGGCAGGAGTAGATACTAGTAGAGGGNTGACAAACGCTTGTCCATCTTATACTATTGATTCATCTTTCTACAGAAACCTTGTATGGATAGTAAAAACTGATTCAGCAACATATCCAGTAATTAAGGGGACGTACAACAATACTGGAACCCAGCCAATCCTCTATTTCTGGGGTGTTCATCATCCTCTTGACACCNNNNNNNNNNNNNNNNNNNNNNNNNNNNNNNNNAAATACGTTAGAATGGGAACTGAAGGCATGAATTTTGCCAAGAGTCCGGAAATTGCAGCAAGACCTGCTGTGAACGGCCAAAGGAGCAGAATTGATTATTACTGGTCTGTCTTGAGACCAGGGGAAACCTTAAATGTGGAGTCCAATGGAAATCTAATTGCTCCTTGGTATGCCTACAAATTTGTCAGCACAAATAAGAAGGGAGCTGTCTTCAAGTCAGATTTACCAATCGAGAACTGCGATGCCACATGCCAGACAATTACAGGAGTCCTAAGAACCAATAAAACATTTCAGAATGTGAGCCCTCTATGGATAGGAGAATGCCCTAAATATGTAAAAAGTGAAAGTCTGAGGCTTGCAACGGGATTAAGAAATGTTCCACAGATTGCAACAAGAGGAATTTTTGGAGCTATTGCAGGTTTCATTGAAGGAGGATGGACTGGAATGATAGATGGATGGTATGGTTATCACCACGAAAATTCTCAAGGCTCAGGATATGCAGCAGACAGAGAAAGCACCCAAAAGGCTATAGACGGAATTACAAATAAGGTCAACTCCATCATTAACAAAATGAACACACAATTCGAAGCTGTAGATCACGAATTCTCAAACCTTGAGAGAAGAATTGGCAACCTGAATAAGAGAATGGAAGATGGGTTTCTGGACGTTTGGACTTACAATGCTGAGTTGTTGGTTCTTCTTGAAAATGAAAGAACACTAGATCTGCATGATGCAAATGTGAAGAATCTATATGAAAAGGTCAAATCGCAGCTAAGGGACAACGCTAATGATCTAGGAAATGGGTGTTTTGAATTTTGGCATAAGTGTGACAATGAATGCATGGAGTCTGTCAAAAATGGTACCTATGACTATCCCAAATATCAGAAGGAGAGTAAATTAAACAGACAGGGGATAGAATCTGTGAAGCTAGAGAATCTTGGTGTGTATCAAATTCTTGCCATCTATAGTACGGTATCGAGCAGTCTAGTGTTGGTAGGGCTGATCATGGCAATAGGTCTTTGGATGTGTTCAAATGGTTCAATGCAATGCAGGATATGTATATAA
>A_/_H6N1|LC503273|A/chicken/Japan/AQ-HE29-86/2017**gb
ATGATTGCAATCGTTGTGATAGCGATATTGGCATCGGCCGGAAAATCAGACAAGATCTGTATTGGGTACCACGCCAACAATTCAACAACACAAGTGGATACACTACTGGAAAAGAATGTAACTGTCACACATTCAGTTGAATTACTAGAGAATCAGAAAGAAAAGAGATTCTGCAAAATTATGAACAAGGCCCCTCTTGATCTAAAGGATTGCACCATAGAAGGTTGGATACTGGGGAATCCTAAATGCGACTTACTGCTTGGTGATCAGAGCTGGTCATACATAGTGGAAAGACCTAATGCTCAAAATGGGATTTGCTATCCAGGAGTCCTGAATGAATTGGAAGAACTGAAGGCATTTATAGGGTCTGGAGAAAGAGTAGAGAGATTTGAAATGTTTCCCAAAAGTACATGGGCAGGAGTAGATACTAGTAGAGGGGTGACAAACGCTTGTCCATCTTATACTATTGATTCATCTTTCTACAGAAACCTTGTATGGATAGTAAAAACTGATTCATCAACATATCCAATAATTAGGGGGACGTACAACAATACTGGGACCCAGCCAATTCTCTATTTCTGGGGTGTTCATCATCCTCCTGACACCACTGTGCAGGATAATTTGTATGGATCTGGTGATAAATACGTTAGAATGGGAACTGAAAGCATGAATTTTGCCAAGAGTCCCGAAATTGCAGCAAGACCTGCTGTGAACGGCCAAAGAAGCAGAATTGATTATTACTGGTCTGTCTTGAGACCTGGGGAAACCTTAAATGTGGAGTCCAACGGAAATCTAATTGCTCCTTGGTATGCATACAAATTTGTCAGCACAAACAAAAAGGGAGCCGTCTTCAAGTCAGATCTACCAATCGAGAACTGCGATGCCACTTGCCAGACAATTGCAGGAGTTCTAAGAACCAATAAAACATTTCAAAATGTGAGCCCTCTATGGATAGGAGAATGCCCTAAATATGTAAAAAGTGCGAGCCTGAGGCTTGCAACGGGGTTAAGAAATATTCCACAGATTGCAACTAGAGGAATTTTTGGAGCTATTGCAGGTTTCATTGAGGGAGGATGGACTGGAATGATAGATGGATGGTATGGTTATCACCATGAAAATTCTCAAGGCTCAGGATACGCAGCAGACAGAGAAAGCACCCAAAAGGCTATAGATGGAATTACAAATAAGGTTAACTCTATCATTAACAAAATGAACACACAATTCGAAGCTGTAGATCACGAATTTTCAAATCTTGAGAGAAGAATTGGCAATCTGAATAAGAGAATGGAAGATGGGTTCCTGGATGTTTGGACTTACAACGCTGAGCTGCTGGTTCTTCTTGAAAATGAAAGAACACTAGATCTGCATGATGCAAATGTGAAGAATCTATATGAAAAGGTCAAATCGCAGCTAAGGGACAATGCTAATGATCTAGGAAATGGATGCTTTGAATTTTGGCATAAATGTGACAATGAATGCATGGAGTCTGTCAAAAATGGTACCTATGACTATCCCAAATATCATAAAGAGAGTAAATTAAACAGGCAGGAAATAGAATCTGTGAAGCTAGAGAATCTTGGTGTGTATCAAATTCTTGCCATCTATAGTACGGTATCGAGCAGTCTAGTGTTGGTAGGGCTGATCATGGCAATAGGTCTTTGGATGTGTTCAAATGGTTCAATGCAATGCAGGATATGTATATAA
>A_/_H6N6|MH592254|A/Duck/China/FJ2253/2014
ATGATTGCATTCATTGTGATAGCGATACTGGTAGCAACCGGACAATCAAACAAGATATGCATTGGATATCACGCTAACAACTCAACAACAACGGTGGATACTATACTCGAAAAGAACGTAACCGTCACACACTCAGTTGAACTGCTAGAGAACCAGAAAGAAGGAAGATTCTGCAAAATTTCAAACAAGGCCCCTCTCGACCTGAGGGATTGTACCCTAAAAGGTTGGATCTTGGGGAATCCTCGATGCGGTGTATTGCTTGCTGACCAGAGCTGGTCATATATAGTAAAACGGCCTAATGCCCGAAATGGGATTTGCTACCCTGGAACATTAAATGAAGCTGAAGAATTGAAGGCGCTTATTGGATCAGGGGAAAGGGTAGAAAGATTTGAGATGTTCCCTAAAAGCACATGGGCAGGAGTGGACACCGACCGTGGAGTATCAAGTGCTTGTCCCCTTGGTAATGGCCCATCTTTCTACAGGAATCTTCTATGGATAATAAAACTACAATCATCAGGATATCCAGTAATTAGAGGGACTTTCAACAACACTGGAGACAAGTCAATTCTCTATTTTTGGGGTGTACATCATCCTCCTGTCGAAACTGAACAAGAAGCCCTGTATGGTTCTGGTGATCGATATGTTAGGATGGGAACTGAAAGCATGAATTTTGCCAGGAGTCCAGAAATTGCGGCAAGGCCTGCTGTGAATGGTCAGAGAGGCAGAATCGATTATTTCTGGTCCATCTTAAAACCAAGGGAAACCTTGAATGTGAAATCTAATGGGAATTTAATAGCTCCTTGGTATGCATACAGATTTGTCAACAAAGATAGTAAGGCAGCCATATTCAGATCCGATTTACCAACTGAGATGTGTGATGTCACATGTCAGAATGTTGAAGGAGTGGTAAGAACCACCAAAACATTTCAGAATGTGAACCGTATGTGGATTGGAGAATGCCCCAAGTATGTAAAAAGTAACAGTCTGAGACTTGCAACTGGTCTAAGGAATGTTCCACAAATAGAAACTAGAGGACTTTTGGGAGCTATTGCAGGCTTCATTGAAGGAGGATGGACTGGAATGATTGATGGATGGTATGGATACCATCATGAAAATTCTCAAGGCTCAGGATACGCAGCTGATAAAGAAAGCACTCAAAAGGCTATAGTCGGAATTACAAACAAGGTCAATTCCATCATTGAAAAAATGAACACACAATTTGAGGCAGTAGGTCATGAGTTTTCGAACCTGGAGAGAAGGATTGACAACCTGAACCAAAGAATGGAAGATGGATTTCTGGATGTTTGGACATACAACGTTGAACTATTGGTTTTTCTTGAAAATGAAAGAACACTAGACTTACATGATGCAAATGTGAAGAACTTACAAGAAAAGGTCAGATCACAAGTAAGAGACAATGCTAATGACCTAGGGAACGGGTGTTTTGAATTTTGGCATAAGTGTGACAATGAATGTACGGAGTCGGTCAAGAATGGTACCTATGACTATCCCAAGTATCAAGCCGAGAGTAGGTTAAACAGGCAGAAAATAGAATCGCTAAACCTAGAGAACTTTGATGTCTATCAAATCCTTTCCATTTATTGTACGGTATCGAGCAGTCTAGTTTTGGTAGGGCTGACCCTGGCAATAGGTCTGTGGGCATGTTCAAATGGTTCAATGCAATGCAGGATATGTATATAA
>A_/_H6N2|MH592270|A/goose/China/G3121/2014
ATGATTGCAATCATTATAATAGCGATATTGGCAGAAACCGGACAATCAGACAAGATCTGCATTGGGTATCATGCAAACAATTCAACAACACAGGTGGACACAATACTTGAAAAGAATGTAACCGTCACGCACTCAGTTGAGTTGCTGGAAAATCAGAAGGAAGAAAGGTTCTGCAAAATCTTGAAAAAAGCCCCTCTCGACTTGAAAGACTGCAGTATAGAAGGTTGGATATTGGGGAATCCACGATGCGACCTGTTACTTGGTGACCAAAGCTGGTCATATATAGTGGAAAGACCTACAGCTCAAAATGGGATCTGCTACCCAGGAGTGCTAAATGAGGTTGAAGAACTAAAGGCACTTATTGGATCAAGAAAAAGAGTAGAAAGGTTTGAGATGTTTCCCAAAAGTACATGGACAGGAGTAGACACCAATAGTGGGGTAACAAGTGCTTGCCCATATGCTAGTGGTTCGTCTTTCTACAGAAACTTGGTGTGGATAACAAAAACTGAATCAGCAGCGTACCCAACAATCAGGGGAACTTACAATAACACTGGAAGACAGCCAATTCTATATTTCTGGGGTGTGCATCATCCTCCGAACACCAATGTGCAAAACAGTTTGTATGGTTCCGGTGAGCGATATGTTAGAGTGGGAACTGAAAGGATGAGTTTTTCAAAGAGCCCAGAGATTGCGGAAAGACCTACTGTAAACGGACAAAGAGGTAGAATTGATTACTACTGGTCTGTTTTAGAGCCTGGGGAAACCTTGAATATAGAATCTAATGGAAATCTGATCGCTCCTTGGTATGCATACAGATTCGTCAGCACCAATAGAAAAGGAGCCGTCTTCAAGTCCAACTTACCAATCGAAAACTGTGATGCCACCTGCCAAACTATTGCAGGTGTGTTAAGAACAAATAAGACATTCCAGAATGTTAGCCCTCACTGGATAGGAGAATGCCCCAAATATGTGAAAAGTGAAAGTCTGAGACTTGCAACTGGATTAAGGAATATTCCACAAATTGAGACTAGAGGACTCTTTGGGGATATTGCAGGGTTCATCGAAGGAGGTTGGACTGGAATGATAGATGGATGGTATGGCTACCACCATGAGAATTCTCAAGGCTCAGGGTATGCGGCAGACAAAGAGAGCACTCAAAAGGCTGTAGACGGGATCACAAATAAGGTCAATTATATCATAAACAAAATGAACACCCAGTTCGAGGCTGTCGACCACGAATTTTCGAATTTGGAAAGGAGAATTGACAATTTAAACAAAAGAATGGAAGATGGATTTTTAGATGTTTGGACATACAATGGTGAATTATTAGTTCTCCTTGAAAACGAAAGAACACTGGACATGCATGATGCGAATGTGAAAATTGTGCATGAAAAAGTCAGGTCACAACTACGAGACAATAATAATGACCTAGGAAATGGATGCTTTGAATTTTGGCATAAGTGTGACAATGAATGCATAGAGTCTGTCAAGAATGGCACTTATAACTATCCCAAATACCGAAGTGAAAGCAGATTAAACAGACAAACAATAGAATCGGTGAAGCTGGAAAATCTTGGTGTGTATCAAATTCTTTCTATTTATAGTACGGTATCGAGCAGTCTAGTTTTGGTAGGGCTGATCTTGGCAATGGGTCTTTGGATGTGTTCAAATGGTTCAACGCAATGCAGGATATGTATATAA
>A_/_H6N8|KX978377|A/greater_white-fronted_goose/Netherlands/4/2010
ATGATTGCAATCATTGTGATAGCGATATTGGCAGCAGCCGGAAAGTCAGACAAGATCTGCATTGGGTATCATGCCAACAATTCAACAACACAAGTGGATACGATACTTGAGAAGAATGTAACAGTCACACACTCAGTCGAATTGCTGGAGAATCAAAAGGAAGAAAGATTCTGCAAGATCTTGAACAAGGCCCCTCTTGACCTAAGGGGATGTACCATAGAGGGTTGGATCTTGGGGAATCCTCAGTGCGATCTGTTGCTTGGTGATCAAAGCTGGTCTTACATAGTGGAAAGGCCTACTGCTCAAAATGGGATTTGCTACCCGGGAGTTTTGAATGAAGTAGAAGAACTGAAAGCACTTATTGGGTCAGGAGAAAGGGTAGAAAGATTTGAGATGTTCCCCAAAAGCACATGGGCAGGAGTAGACACCAGCAGTGGGGTAACAAAAGCTTGCCCTTATAACACTGGTTCATCTTTCTACAGAAACCTCCTATGGATAATAAAGACCAAGTCAGCAGCATATCCAGTGATTAAGGGAACTTACAAAAACAGCGGAAACCAGCCAATTCTTTACTTCTGGGGTGTGCACCATCCTCCTGACACAAATGAGCAAAATACTCTGTATGGCTCTGGTGACCGATACGTCAGAATGGGAACTGAAAGCATGAATTTTGCCAAGAGCCCAGAAATTGCGGCAAGGCCTGCTGTGAACGGTCAAAGAGGCAGAATTGATTATTACTGGTCTGTTTTAAAACCAGGGGAGACCTTGAATGTGGAATCTAATGGAAATCTAATCGCTCCTTGGTATGCATACAGATTTGTCAGCACAAATAATAAAGGAGCCGTCTTCAAATCAAATTTGCCAATCGAGAATTGCGATGCCACATGCCAGACTATTGCAGGAGTCCTAAGGACCAATAAAACGTTTCAGAATGTGAGCCCTCTGTGGATAGGGGAATGTCCCAAATATGTGAAAAGTGGGAGCCTGAGGCTTGCAACTGGACTAAGAAATGTTCCACAGATTGAAACTAGAGGAATTTTCGGAGCTATCGCAGGTTTTATTGAGGGAGGATGGACAGGGATGATAGATGGGTGGTATGGCTATCATCATGAAAATTCTCAAGGCTCAGGATATGCAGCAGACAGGGAAAGCACTCAAAAGGCTATAGACGGAATTACCAATAAGGTCAATTCCATCATCGACAAAATGAACACACAATTCGAAGCTGTCGACCACGAATTTTCAAACTTGGAGAGAAGGATTGACAATCTGAACAAAAGAATGGAAGATGGATTTCTGGATGTTTGGACGTACAATGCTGAACTGTTGGTTCTTCTTGAAAACGAAAGAACACTAGACCTGCATGACGCAAATGTAAAGAACCTGTATGAAAAGGTCAAATCACAACTAAGGGACAATGCTAATGATCTAGGAAATGGGTGCTTTGAATTTTGGCATAAGTGTGACAATGAATGCATAGAGTCTGTCAAAAATGGTACCTACAACTATCCCAAATACCAGGATGAGAGTAAATTGAACAGGCAGGAAATAGAATCGGTAAAGCTAGAGAATCTTGGTGTGTATCAAATTCTTGCTATTTATAGTACGGTATCGAGCAGTCTAGTCTTGGTAGGGCTGATAATAGCAATGGGTCTTTGGATGTGTTCAAATGGTTCAATGCAATGCAGGATATGTATATAA
>A_/_H6N0|KP767729|A/goose/Guangdong/G3181/2014
ATGATTGCAATCGTTATAATAGCGATATTGGCAGACACCGGAAAATCAAACAACATCTGCATTGGGTATCATGCAAACAATTCAACAACACAGGTGGACACAATACTTGAAAAGAATGTAACCGTCACGCACTCATTTGAGTTGCTGGAAAATCAGAAGGAAGAAAGGTTCTGCAAAATCTTGAAAAAAGCCCCTCTCGACTTGAAAGACTGCAGTATAGAAGGTTGGATATTGGGGAATCCACGATGCGACCTGTTACTTGGTGACCAAAGCTGGCCATATATAGTGGAAAGACCTACAACTCAAGATGGGATCTGCTACCCAGGAGAGCTAAATGATGTTGAAGAACAAAAAGCATTTATTATTTCAAGAAAAAGAGTAGAATGGTGCGACATGTTCTTCAAAAATAAAACACAAGTGCTAGTCTCCAATAGTGGGGTAACAAGTGCTTGCCCATATGCTAGTGGTTCGTCTTTCTACAGAAACTTGGGGTGGATAACAAAAACTGAATCAGCCGCCTCCCCAAGAATCAGGGGAACTTACAATAACACTAAAAGACAGCCAATTCTATATTTCTGGGGTGTGCATCATCCTCCGAACACCAATGTGCAAAACAGTTTGTATGGTTCCGGTGAGCGATATGTTAGAGTGGGAACTGAAAGAATGAGTTTTTCAAAGAGCCCAGAAATTGCGGAAAGACCTACTGTAATCGGACTAAGAGGTAGAATTGATTACTATTGGTCTGTTTTGGAGCCTGGGGAAACCTTGAATATAGAATCTAATGGAAATCTGATCGGTCCTTGGTATGCATTCAGATTCGTCAGCGCCAATAGAAAAGGAGCCGTCTTCAAGTCCAACTTAACAATCGAAAACTGTGATGCCACCTGCCAAACTATTGCAGGTGTGTTAAGAACAAATAAGACATTCCAGAATGTTAGCCCTCACTGGATAGGAGAATGCCCCAAATATGTGAAAAGTGACAGTCTGAGACTTGCAACTGGACTAAGGAATATTCCACAAATTGAGACTAGAGGACTCTTTGGGGGTATTGCAGGGTTCATCGAAGGAGGGTGGACTGGAATGATAGATGGATGGTATGGCTACCACCATGAGAATTCTCAAGGCTCAGGGTATGCGGCAGACAAAGAGAGCACTCAAAAGGCTGTAGACGGGATCACAAATAAGGTCAATTCTATCATAAACAAAATGAACACCCAGTTAGAGGCTGTTGACCACGAATTTTCGAATTTGGAAAGGAGAATCGACAATTTAAACAAAAGAATGGAAGATGGATTTTTAGATGTTTGGACATACAATGCTGAATTATTAGTTCTCCTTGAAAACGAAAGAACACTGGACATGCATGATGCGAATGTGAAAATTCTGTATGAAAAAGTCAGGTCACAACTACGAGACAATGCTAATGACCTAGGAAATGGATGCTTTGAATTTTGGCATAAGTGTGACAATGAATGCATAGAGTCTGTCAAGAATGGCACTTATAACTATCCCAAATACCGAAGTGAAAGCAGATTAAACAGACAAACAATAGAATCGGTGAAGCTGGAAAATCTTGGTGGGTATCAAATTCTTGCTATTTTTAGTACGGTATCGAGCAGTCTAGTTTTGGTAGGGCCGATCTTGGCAAAGGGTCAGGGGATGAGTTCTAATAGTACAATGCAGAGCAGGATATGTTTATAA
>A_/_H6N0|KP767727|A/goose/Guangdong/G3178/2014
ATGATTGCAATCATTATGATAGCGATATTGGCAGACACCGGAAAATCAAACAAGATCTGCATTGGGTATCATGCAAACAATTCAACAACACAGGTGGACACAATACTTGAAAAGAATGTAACCGTCACGCACTCAGTTGAGTTGCTGGAAAATCAGAAGGAAGAAAGGTTCTGCAAAATCTTGAAAAAAGCCCCTCTCGACTTGAAAGACTGCAGTATAGAAGGTTGGATATTGGGGAATCCACGATGCGACCTGTTACTTGGTGACCAAAGCTGGTCATATATAGTGGAAAGACCTACAGCTCAAAATGGGATCTGCTACCCAGGAGTGCTAAATGAGGTTGAAGAACTAAAGGCACTTATTGGATCAAGAGAAAGAGTAGAAAGGTTTGAGATGTTTCCCAAAAGTACATGGACAGGAGTAGACACCAATAGTGGGGTAACAAGTGCTTGCCCATATGCTAGTGGTTCGTCTTTCTACAGAAACTTGGTGTGGATAACAAAAACTGAATCAGCAGCGTACCCAACAATCAGGGGAACTTACAATAACACTGGAAGACAGCCAATTCTATATTTCTGGGGTGTGCATCATCCTCCGAACACCAATGTGCAAAACAGTTTGTATGGTTCCGGTGAGCGATATGTTAGAGTGGGAACTGAAAGGATGAGTTTTTCAAAGAGCCCAGAAATTGCGGAAAGACCTACTGTAAACGGACAAAGAGGTAGAATTGATTACTACTGGTCTGTTTTAGAGCCTGGGGAAACCTTGAATATAGAATCTAATGGAAATCTGATCGCTCCTTGGTATGCATACAGATTCGTCAGCACCAATAGAAAAGGAGCCGTCTTCAAGTCCAACTTACCAATCGAAAACTGTGATGCCACCTGCCAAACTATTGCATGTGTGTTAAGAACAAATAAGACATTCCAGAATGTTATCCCTCACTGGATAGGAGAATGCCCCAAATATGTGAAAAGTGAAAGTCTGAGACTTGCAACTGGACTAACGAATATTCCACAAATTGAGACTAGAGGACTCTTTGGGGGTATTGCAGGGTTCATCGAAGGAGGGTGGACTGGAATGATAGATGGATGGTATGGGTACCGCCATGAGAATTCTCAAGGCTCAGGGTATGCGGCAGACAAAGAGAGCACTCAAAAGGCTGTAGACGGGATCGCAAATAAGGTCAATTATATCATAACCAAAATGAACACCCAGTTAGAGGCTGTTGACCAGGAATTTTCGAATTTGGAAAGGAGAATCGACAATTTAAACAAAAGAATGGAAGATGGATTTTTAGATGTTTGGACATACAATGCTGAATTATTAGTTCTCCTTGAAAACGAAAGAACACTGGACATGCATGATGCGAATGTGAAAATTAAGTATGAAAAAGTCAGGTCACAACTACGAGACAATGCTAATGACCTAGGAAATGGATGCTTTGAATTTAGGCATAAGTGTGACAATGAATGCATAGAGTCTGTCAAGAATGGCACTTATAACTATCCCAAATACCGAAGTGAAAGCAGATTAAACAGACAAACAATAGACTCGGTGAAGCGGGAAAATCTTGGTGGGTATCAAATTCTTGGAGCTTATAGTACGGTATCGAGCGGTCTAGTTCTGGTAGGGCTGATCCTGGCAATGGGTCAGGGGATGAGTTCAAATAGTTCAATGCAGAGCAGGATACGTATATAA
>A_/_H6N0|KP767712|A/goose/Guangdong/G3157/2014
ATGATTGCACTCGTTATAATAGCGATATTGGCAGACACCGGAAAATCAGACAAGATCTGCATTGGGTATCATGCAAACAATTCAACAACACAAGTGGACACAATACTTGAAAAGAATGTAACCGTCACGCACTCAGTTGAGTTGCTGGAAAATCAGAAGGAAGAAAGGTTCTGCAAAATCTTGAAAAAAGCCCCTCTCGACTTGAAAGACTGCAGTATAGAAGGTTGGATATTGGGGAATCCACGATGCGACCTGTTACTTGGTGACCAAAGCTGGTCATATATAGTGGAAAGACCTACAGCTCAAAATGGGATCTGCTACCCAGGAGTGCTAAATGAGGTTGAAGAACTAAAGGCACTTATTGGATCAGGAGAAAGAGTAGAAAGGTTTGAGATGTTTCCCAAAAGTACATGGACAGGAGTAGACACCAATAGTGGGGTAACAAGTGCTTGCCCATATGCTAGTGGTTCGTCTTTCTACAGAAACTTGGTGTGGATAACAAAAACTGAATCAGCAGCGTACCCAACAATCAGGGGAACTTACAATAACACTGGAAGACAGCCAATTCTATATTTCTGGGGTGTGCATCATCCTCCGAACACCAATGTGCAAAACAGTTTGTATGGTTCCGGTGAGCGATATGTTAGAGTGGGAACTGAAAGGATGAGTTTTTCAAAGAGCCCAGAAATTGCGGAAAGACCTACTGTAAACGGACAAAGAGGTAGAATTGATTACTACTGGTCTGTTTTAGAGCCTGGGGAAATCTTGAATATAGAATCTAATGGAAATCTGATCGCTCCTTGGTATGCATACAGATTCGTCAGCACCAATAGAAAAGGAGCCGTCTTCAAGTCCAACTTACCAATCGAAAAGTGTGATTACACTTGCCAAACTATTGCAGCTGTGTTAAGAACATCTACGTCATTCCAGAATGCTAGCCCTCGCTGTATAGGAGAATGCTCCAAATATGTGAAAAGTGAAAGTCTGAGACTTGCAACTGGACTAAGGAATATTCCACAAATTGAGACTAGAGGACTCTTTGGGGATATTGCAGGGTTCATCGAAGGAGGGTGGACTGGAATGATAGATGGATGGTATGGCTACCACCATGAGAATTCTCAAGGCTCAGGGTATGCGGCAGACAAAGAGAGCACTCAAAAGGCTGTAGACGGGATCACAAATAAGGTCAATTCTATCATAAACAAAATGAACACCCAGTTCGAGGCTGTCGACCACGAATTTTCGAATTTGGAAAGGAGAATTGACAATTTAAACAAAAGAATGGAAGATGGATTTTTAGATGTTTGGACATACAATGCTGAATTATTAGTTCTCCTTGAAAACGAAAGAACACTGGACATGCATGATGCGAATGTGAAAATTCAGTATGAAAAAGTCAGGTCACAACTACGAGACAATGCTAATGACCTAGGAAATGGATGCTTTGAATTTTGGCATAAGTGTGACAATGAATGCTTAGAGTCTGTCAAGAATGGCTCTTATAACTATCCCAAATACCGAAGTGAAAGCAGATTAAGCAGACAAACAATGGAATCGGTGAAGCTGGAAAATCTTGGTGTGTATCAAATTGTTGCTAGTTATAGTGCGGTATCGAGCAGTCTAGTTTTTGTAGGGTTGATGTTGGCAATGAGTCTTTCGATGTGTTCAAATGGTTCAATGCAATGCAGGATATGTATATAA
>A_/_H6N0|KP767700|A/goose/Guangdong/G3143/2014
ATGATTGCATTCGTTATGATAGCGATATTGGCAGACACCGGGAAATCAAACAAGATCTGCATTGAGTATCATGCGAACAATTCAACCACACAGGTGGACACAATACTTGAAAAGAATGTAACCGTCACGCACTCATTTGAGTTGCTGGAAAATCAAAGGGAACAAAGGTTCTGCAAAATCTTGAAAAAAGCCCCTCTCGACTTGAAAGACTGCCATATAGAAGGTTGGATATTGGGGAATCCACGATGCGACCTGTTACTTGGTGACCAAAACTGGCCATATATAGGGAAGAGACCTACAACTCAAGATGGGATCTGCTACCCAGGAGTGCTAGATGAGGTTGAAGAACTAAAAGCCCTTATTGGATCAAGAGAAAGAGTAGAAAGGTTTGAGATGTTTCCCAAAAATAAAAGGACAGGAGTAGACTCCATTAGTGGGGTAACAAGTGCTTGCCCATATGCTTGTGGTTCGTCTTTCTACAAAAACTTGGTGTGGATAACAAAAACTGAATCAAATGTGTACCCAACAATCAGGGGAACTTACTATAACACTGGAAGACAGCCGATTCTATATTTCTGGGGGGTGCCTCATCCTCCGAACACCAATGTGCTCAACAGATTGTATGGTTCCGGTGAGCGATATGTTTCAGTGGGAACTGAAAGGATGAATTTTTCAAAGAGTCCAAAAATTGCAGAAAGACCTACTGTAAACGGACAAAGAGGTAGAATTGATTACTACTGGTCTGTTTTAGAGCCTGGGGAAACCTTGAATATAGAATCTAATGGAAATCTGATCGCTCCTTGGTATGCATACAGATTCCTCACCACCAATAGAAAAGGACCCGTCTTCAAGTCCGACTTATTGATCGAACACTGTGGTGGCGCCTGCCAGACTATTGCATGTGTGGGAAGAACACATACTACATTCCAGAGTGTTAGCCCTCACTGGATAGGAGAATGCCCCATATATGTGCATCGTAACAATCTGAGACTTGCAACTGGACTATCGAATAGTCCGGAAAGTGAGACTATAGGACTCTTTGGGGATATTGCAGGGTTCATCGAAGGAGGGTGGACTGGAAGGATAGAGGGATGGTTTGGGTACCACCATGAGAATTCTCTAGGCTCAGGGTCTGTGGCAGACAAAGTGTGCTCTCAAAAGGTGGTAGTCGGGCTCACAAGTAAGGTCAATTATATCATACACAACATTAACACCCATTTGGAGGCTGTCGACCACGAATTTTCGAATTTGGAACGGAGAATTGACAACCTGAACAAATGTATGGAAGATGGATTCTTAGATGTTTGGACATACACTGCTGAACTATTAGTTCTCCTTGAAAACGAAAGAACACCGGACATGCATGATGAGAATGTGAAAATTGAGTATGAAAAAGTCAGGTCACAGCTTCGAGACAACAATAATGACCTCGGAAATCGATGCTTTGAATTTTGGCATAAGTGTGACAAAGAATGCATAGAGTCTGTCAAGAATCGCACTTATAAGTATCCCAAACATCGAACTGAAAGCAGGTTAAACAGACAAACAAGGGAATCGCAGAAGCAGGAAAATTGTGGTGTCTATCAAATTGTTTCTATTTATTGTAGGGTATCGAGCCGTCTAGTTTTGGTAGGGCCGATCTTGGCAATGGGTCTTTGGATGTGTTCAAATGGCGCAGACCAACCGAGGATATGTATATAA
>A_/_H6N0|KP767697|A/goose/Guangdong/G3139/2014
ATGATTGCAATCGTTATAATAGCGATATTGGCAGACACCGGGAAATCAAACAAGATCTGCATTGGGTATCATGCAAACAATTCAACAACACAGGTGGACACAATACTTGAAAAGAATGTAACCGTCACGCACTCATTTGAGTTGCTGGAAAATCAAAGGGAAGAAAGGTTCTGCAAAATCTTGAAAAAAGCCCCTCTCGACTTGAAAGACTGCAGTATAGAAGGTTGGATATTGGGGAATCCACGATGCGACCTGTTACTTGGTGACCAAAACTGGTCATATATAGGGGAAAGACCTACAACTCAAAATGGGATCTGCTACCCAGGAGTGCTAAATGAGGTTGAAGAACTAAAAGCCCTTATTGGATCAAGAGAAAGAGTAGAAAGGTTTGAGATGTTTCCCAAAAATAAATGGACAGGAGTAGACACCAATAGTGGGGTAACAAGTGCTTGCCCATATGCTTGTGGTTCGTCTTTCTACAAAAACTTGGTGTGGATAACAAAAACTGAATCAGCAGCGTACCCAACAATCAGGGGAACTTACAATAACACTGGAAGACAGCCAATTCTATATTTCTGGGGTGTGCATCATCCTCCGAACACCAATGTGCTCAACAGTTTGTATGGTTCCGGTGAGCGATATGTTACAGTGGGAACTGAAAGGATGAATTTTTCAAAGAGCCCAAAAATTGCAGAAAGACCTACTGTAAACGGACAAAGAGGTAGAATTGATTACTACTGGTCTGTTTTAGAGCCTGGAGAAACCTTGAATATAGAATCTAATGGAAATCTGATCGCTCCTTGGTATGCATACAGATTCCTCAGCACCAATAGAAAAGGAGCCGTCTTCAAGTCCGACTTACCGATCGAAAACTGTGATGGCGCCTGCCAGACTATTGTTTGTGTGTTAAGAACAAACACTACATTCCAGAATGTCAGTCCTCACTGGATAGGACAATGCCCCATATATGTGAATAGTAACAATCTGAGACTTGCAACTGGACTATCGAATAGTCCGCAAATTGAGACTATAGGACTCTTTGGGGGTATTGCAGGGTTCATCGAAGGAGGGTGGACTGGAATGATAGATGGATGGTATGGGTACCACCATGAGAATTCTCAAGGCTCAGGGTATGCGGCAGACAAAGAGAGCACTCAAAAGGAAGTAGACGGGATCACAAATAAGGTCAATTATATCATAACCAAAATGAACACCCAGTTAGAGGCTGTTGACCAGGAATTTTCGAATTTGGAAAGGAGAATCGACAATTTAAACAAAAGAATGGAAGATGGATTTTTAGATGTTTGGACATACAATGCTGAATTATTAGTTCTCCTTGAAAACGAAAGAACACTGGACATGCATGATGCGAATGTGAAAATTAAGTATGAAAAAGTCAGGTCACAACTACGAGACAATGCTAATGACCTAGGAAATGGATGCTTTGAATTTAGGCATAAGTGTGACAATGAATGCATAGAGTCTGTCAAGAATGGCACTTATAACTATCCCAAATACCGAAGTGAAAGCAGTTTAAACAGACAAACAAAAGAATCGGTGAAGAGGGAAAATTTTGGTGGGTATCAAATTCTTGCTATTTTTAGTACGGTATCGAGCAGTCTAGTTTTGGTAGGGCCGATCTTGGCAATGGGTCAGGGGATGTGTTCAAATAGTTCAATGCAATGCAGGATACGTATATAA
>A_/_H6N0|KP767695|A/goose/Guangdong/G3137/2014
ATGATTGCAATCGTTATGATAGCGATATTGGCAGACACCGGAAAATCAAACAAGATCTGCATTGGGTATCATGCAAACAATTCAACAACACAGGTGGACACAATACTTGAAAAGAATGTAACCGTCACGCACTCATTTGAGTTGCTGGAAAATCAAAAGGAACAAAGGTTCTGCAAAATCTTGAAAAAAGCCCCTCTCGACTTGAAAGACTGCAGTATAGAAGGTTGGATATTGGGGAATCCACGATGCGACCTGTTACTTGGTGACCAAAGCTGGTCATATATAGTGGAAAGACCTACAACTCAAAATGGGATCTGCTACCCAGGAGTGCTAAATGAGGTTGAAGAACTAAAGGCCCTTATTGGATCAAGAAAAAGAGTAGAAAGGTTTGAGATGTTTCCCAAAAGTACATGGACAGGAGTAGACACCAATAGTGGGGTAACAAGTGCTTGCCCATATGCTTGTGGTTCGTCTTTCTACAGAAACTTGGTGTGGATAACAAAAACTGAATCAGCAGCGTACCCAACAATCAGGGGAACTTACAATAACACTGGAAGACAGCCAATTCTATATTTCTGGGGTGTGCATCATCCTCCGAACACCAATGTGCTAAAAAGTTTGTATGGTTCCGGTGAGCGATATGTTACAGTGGGAACTGAAAGGATGAATTTTTCAAAGAGCCCAGAAATTGCGGAAAGACCTACTGTAAACGGACAAAGAGGTAGAATTGATTACTACTGGTCTGTTTTAGAGCCTGGGGAAACCTTGAATATAGAATCTAATGGAAATCTGATCGCTCCTTGGTATGCATACAGATTCGTCAGCACCAATAGAAAAGGAGCCGTCTTCAAGTCCGACTTACCAATCAAAAACTGTGATGCCGCCTGCCAAACTATTGTTGGTGTGTTAAGAACAAATAAGACATTCCAGAATGTTAGCCCTCACTGGATAGGAGAATGCCCCAAATATGTGAAAAGTGAAAGTCTGAGACTTGCAACTGGATTAAGGAATATTCCACAAATTGAGACTAGAGGACTCTTTGGGGATATTGCAGGGTTCATCGAAGGAGGGTGGACTGGAATGATAGATGGATGGTATGGCTACCACCATGAGAATTCTCTAGGCTCAGGGTCTGCGGCAGACAAAGAGAGCACTCAAAAGGCTGTAGTCGGGATCACAAATAAGGTCAATTATATCATAAACAAAATGAACACCCAGTTGGAGGCTGTCGACCACGAATTTTCGAATTTGGAAAGGAGAATTGACAATTTAAACAAAAGAATGGAAGATGGATTTTTAGATGTTTGGACATACAATGGTGAATTATTAGTTCTCCTTGAAAACGAAAGAACACTGGACATGCATGATGAGAATGTGAAAATTGAGTATGAAAAAGTCAGGTCACAACTACGAGACAATAATAATGACCTAGGAAATGGATGCTTTGAATTTTGGCATAAGTGTGACAATGAATGCATAGAGTCTGTCAAGAATGGCACTTATAACTATCCCAAATATCGAAGTGAAAGCAGATTAAACAGACAAACAATAGAATCGGTGAAGCTGGAAAATCTTGGTGTGTATCAAATTCTTTCTATTTATAGTACGGTATCGAGCAGTCTAGTTTTGGTAGGGCTGATCTTGGCAATGGGTCTTTGGATGTGTTCAAATGGTTCAATGCAATGCAGGATATGTATATAA
>A_/_H6N0|KP767732|A/goose/Guangdong/G3193/2014
ATGATTGCAATCATTATGATAGCGATATTGGCAGACACCGGAAAATCAAACAAGATCTGCATTGGGTATCATGCAAACAATTCAACAACACAGGTGGACACAATACTTGAAAAGAATGTAACCGTCACGCACTCAGTTGAGTTGCTGGAAAATCAGAAGGAAGAAAGGTTCTGCAAAATCTTGAAAAAAGCCCCTCTCGACTTGAAAGACTGCAGTATAGAAGGTTGGATATTGGGGAATCCACGATGCGACCTGTTACTTGGTGACCAAAGCTGGTCATATATAGTGGAAAGACCTACAGCTCAAAATGGGATCTGCTACCCAGGAGTGCTAAATGAGGTTGAAGAACTAAAGGCACTTATTGGATCAAGAGAAAGAGTAGAAAGGTTTGAGATGTTTCCCAAAAGTACATGGACAGGAGTAGACACCAATAGTGGGGTAACAAGTGCTTGCCCATATGCTAGTGGTTCGTCTTTCTACAGAAACTTGGTGTGGATAACAAAAACTGAATCAGCAGCGTACCCAACAATCAGGGGAACTTACAATAACACTGGAAGACAGCCAATTCTATATTTCTGGGGTGTGCATCATCCTCCGAACACCAATGTGCAAAACAGTTTGTATGGTTCCGGTGAGCGATATGTTAGAGTGGGAACTGAAAGGATGAGTTTTTCAAAGAGCCCAGAAATTGCGGTAAGACCTACTGTAAACGGACAAAGAGGTAGAATTGATTACTACTGGTCTGTTTTAGAGCCTGGGGAAACCTTGAATATAGAATCTAATGGAAATCTGATCGCTCCTTGGTATGCATACAGATTCGTCAGCACCAATAGAAAAGGAGCCGTCTTCAAGTCCAACTTACCAATCGAAAACTGTGATGCCACCTGCCAAACTATTGCATGTGTGTTAAGAACAAATAAGACATTCCAGAATGTTAGCCCTCACTGGATAGGAGAATGCCCCAAATATGTGAAAAGTGAAAGTCTGAGACTTGCAACTGGACTAAGGAATATTCCACAAATTGAGACTAGAGGACTCTTTGGGGGTATTGCAGGGTTCATCGAAGGAGGGTGGACTGGAATGATAGATGGATGGTATGGGTACCGCCATGAGAATTCTCAAGGCTCAGGGTATGCGGCAGACAAAGAGAGCACTCAAAAGGCTGTAGACGGGATCGCAAATAAGGTCAATTATATCATAACCAAAATGAACACCCAGTTAGAGGCTGTTGACCAGGAATTTTCGAATTTGGAAAGGAGAATCGACAATTTAAACAAAAGAATGGAAGATGGATTTTTAGATGTTTGGACATACAATGCTGAATTATTAGTTCTCCTTGAAAACGAAAGAACACTGGACATGCATGATGCGAATGTGAAAATTCTGTATGAAAAAGTCAGGTCACAACTACGAGACAATGCTAATGACCTAGGAAATGGATGCTTTGAATTTAGGCATAAGTGTGACAATGAATGCATAGAGTCTGTCAAGAATGGCACTTATAACTATCCCAAATACCGAAGTGAAAGCAGATTAAACAGACAAACAATAGACTCGGTGAAGCGGGAAAATCTTGGTGTGTATCAAATTCTTGGAGCTTATAGTACGGTATCGAGCGGTCTAGTTCTGGTAGGGCTGATCCTGGCAATGGGTCAGGGGATGAGTTCAAATAGTTCAATGCAGAGCAGGATACGTATATAA
>A_/_H6N6|CY109985|A/duck/Shantou/11228/2006
ATGATTGCAATCATTGTAATAGCGATACTGGTAACAACCGGAAAATCAGACAAGATATGCATTGGATATCATGCCAACAATTCAACAACAAAGGTAGATACGATACTTGAGAAGAACGTAACTGTCACACACTCAGTTGAACTGCTGGAGAACCAGAAAGAAGAAAGATTCTGCAAAATCTCAAACAAGGCCCCTCTCGATCTAAGGGATTGTACCCTAGAAGGTTGGATCTTGGGGAATCCCCGATGCGGCATATTGCTTGCTGACCAAAGCTGGTCATACATAGTGGAACGGCCTAATGCCCGAAATGGGATTTGTTATCCTGGAACATTGAATGAAGCAGAAGAATTGAAGGCACTTATTGGATCAGGGGAAAGGGTAGAAAGGTTTGAGATGTTTCCCAAAAGTACATGGGCAGGAGTGGACACCAACAGTGGAGTATCAAGTGCTTGTCCTCTTGGTAATGGTCCATCTTTCTACAGGAATCTTCTATGGATAATAAAAACCAAGTCATCAGAATATCCAGTAATTAAAGGAACTTTCAACAACACTGGAGACAAGTCAGTTCTCTATTTTTGGGGTGTGCACCATCCTCCTGACACAACTGAACAAAATGTTCTGTATGGTTCTGGTAATCGATACGTTAGAATGGGAACTGAAAGAATGAATTTTGCCAGGAGCCCAGAAATTGCGGCAAGGCCTGCTGTGAATGGTCAGAGAGGCAGAATTGATTATTTCTGGTCCATTTTAAAACCAGGGGAAACCTTGAATGTAGAATCTAACGGGAATTTGATAGCCCCTTGGTATGCATACAGATTTGTCAACAAAGATAGTAAAGGAGCCATATTCAGATCTAATTTACCAATCGAGAACTGTGATGCCACATGCCAGACTACTGAAGGAGTGATAAGAACCAACAAAACATTTCAGAATGTGAGCCCTCTGTGGATTGGAGAATGCCCCAAGTATGTAAAAAGTAAAAGTCTAAGGCTTGCAACTGGACTAAGGAATGTTCCACAAATAGAAACTAGAGGAATTTTTGGAGCTATTGCAGGCTTCATTGAAGGAGGATGGACTGGAATGATTGATGGGTGGTATGGCTACCACCATGAAAATTCTCAAGGCTCAGGATATGCAGCTGATAGAGAAAGCACTCAAAAGGCTATAGACGGAATTACAAACAAGGTCAATTCCATCATTGATAAAATGAACACACAATTTGAGGCTGTAGGTCATGAGTTTTCAAACCTGGAAAGAAGGATTGACAACCTAAACAAAAGAATGGAAGATGGATTTCTGGATGTTTGGACATACAATGCTGAACTGTTGGTTCTTCTTGAAAATGAAAGGACACTAGACCTACATGATGCAAATGTGAAGAACCTACATGAAAGGGTCAAATCACAACTAAGGGACAATGCTAATGACCTAGGGAACGGATGCTTTGAATTTTGGCATAAGTGTGACAATGAATGTATGGAGTCTGTCAAAAATGGTACCTATGACTATCCCAAGTACCAAGAAGAGAGTAGATTAAACAGACAGAAAATAGAATCGGTAAAACTGGAGAATTTTGACGTGTATCAAATCCTTGCCATTTATAGTACGGTATCGAGCAGTCTAGTTTTGGTAGGGCTGATCATGGCAATGGGTCTTTGGATGTGTTCAAATGGTTCAATGCAGTGCAGGATATGTATATAA
>A_/_H6N1|DQ376620|A/chicken/Taiwan/G23/87
ATGATTGCAATCATTGTAATAGCGATACTGGCAACGACCGGAAAGTCAGACAAGATCTGCATTGGGTATCATGCCAACAATTCAACAACACAAGTGGATACGATACTTGAGAAGAATGTAACCGTCACACACTCAGTTGAATTGCTGGAGAACCAAAAGGAAGAAAGATTCTGCAAGATCTTGAACAAGGCCCCTCTCGACCTAAGAGGATGTACCATAGAGGGTTGGATCTTGGGGAATCCCCAATGCGACCTATTACTTGGTGATCAAAGCTGGTCATATATAGTGGAAAGACCTACAGCTCAAAATGGGATCTGCTACCCAGGAGTTTTAAATGAAGTAGAAGAACTGAAGGCACTTATTGGATCAGGAGAAAGAGTAGAGAGATTTGAAATGTTTCCCAAAAGTACATGGGCAGGAGTAGACACCAGTAGTGGGGTAACAAAAGCTTGCCCTTATAATAGTGGTTCGTCTTTCTACAGAAACCTCCTATGGATAATAAAAACCGGGTCAGCAGCATATCCAGTAATTAAGGGAACTTACAACAACACTGGAAATCAGCCAATCCTCTATTTCTGGGGTGTGCACCATCCTCCTGACACCAATGAGCAAAACAAATTGTATGGCTCTGGTGATCGATATGTCAGGATGGGAACTGAAAGCATGAATTTTGCCAAGAGTCCAGAAATTGCGGCAAGGCCTGCTGTGAATGGTCAAAGAGGCAGAATTGATTATTATTGGTCTGTTTTAAAGCCGGGGGAAACCTTGAATGTGGAATCTAATGGAAATCTAATCGCCCCTTGGTATGCATACAAATTTGTCAGCACAAATAAAAAGGGAGCCGTCTTCAAGTCAAATTTACCAATCGAGAACTGTGATGCCACATGCCAAACTATTGCAGGAGTACTAAGGACCAATAAAACATTTCAGAATGTGAGCCCGCTGTGGATAGGAAAATGCCCCAAATATGTGAAAAGTGAAAGTCTTAGGCTTGCAACTGGACTGAGAAATATTCCACAGATTAAAACTAGAGGAATTTTCGGAGCTATCGCAGGTTTTATTGAAGGAGGATGGACTGGAATGATAGATGGGTGGTATGGCTATCACCATGAAAATTCTCAAGGCTCAGGATATGCAGCAGACAGAGAAAGCACTCAAAAGGCTATAGACGGAATTACAAATAAGGTCAATTCCATCATTAACAAAATGAACACACAATTCGAAGCTGTTGACCACGAATTTTCAAATCTGGAGAGAAGAATTGGCAATCTGAACAAAAGAATGGAAGATGGATTTCTGGATGTTTGGACATACAATGCTGAACTGTTGGTTCTTCTTGAAAATGAAAGAACACTAGACCTGCATGACGCGAATGTGAAGAACCTATATGAAAAGGTCAAATCGCAGCTAAGGGACAATGCTAATGATCTAGGAAATGGGTGCTTTGAATTTTGGCATAAATGTGACAATGAGTGCATCGAGTCTGTCAAAAATGGTACCTATGACTATCCCAAATACCAGGATGAGAGTAAATTAAATAGGCATAAAATAGAATCGGTGAAACTAGAGAATCTTGGTGTGTATCAAATTCTTGCTATCTATAGTACGGTATCGAGCAGTCTAGTCTTGGTGGGGCTGATCATAGCAATGGGTCTTTGGATGTGTTCAAATGGTTCAATGCAATGCAGGATATGTATATAA
>A_/_H6N6|JF965154|A/duck/Eastern_China/11/2009
ATGATTGCATTCATTGTAATAGCGATACTGGTAACAACCGGAAAATCAGACAAGATATGCATTGGATATCATGCTAACAATTCAACAACAAAGGTAGATACAATACTCGAGAAGAACGTAACCGTCACACACTCAGTTGAACTGCTGGAGAACCAGAAAGAAGAAAGATTCTGCAAAATCTCTAACAAGGCCCCTCTCGATCTAAGAGACTGTACCCTAGAGGGTTGGATCTTGGGGAATCCCCGATGCGGCATATTGCTTGCTGACCAGAGCTGGTCATACATAGTGGAACGGCCTAATGCCAGAAATGGGATTTGCTATCCTGGAACATTGAACGAAGTAGAAGAATTGAAGGCACTTATTGGATCAGGGGAAAGGGTAGAAAGATTTGAGATGTTTCCCAAAAGTACATGGGCAGGAGTGGACACTAACAGTGGAGTATCAAGTGCTTGTCCTCTTGGTAATGGTCCATCTTTCTACAGGAATCTTCTATGGATAATAAAACACACGACATCAGGATATCCAGTAATTAAAGGAACTTACACAAACACTGGAGATAAGTCAGTTCTTTATTTTTGGGGTGTGCACCATCCTCCTGACACAACTGAACAAAATGTTCTGTATGGTTCTGGTAATCGATACGTTAGAATGGGAACTGAAAGCATGAATTTTGCCAGGAGCCCAGAAGTTGCGGCAAGGCCTGCTGTGAACGGTCAGAGAGGCAGAATTGATTATTTCTGGTCAATTTTAAAACCAGGAGAAACCTTGAATGTAGAATCTAATGGGAATTTAATAGCCCCTTGGTACGCATACAGATTTGTCAACAAAGATAGCAAAGGAGCCATATTCAGATCTAATTTACCAATCGAGAACTGTGATGCCACTTGCCAGACTACTGAAGGAGTGATAAGAACCAACAAAACATTTCAGAATGTGAGCCCTCTGTGGATTGGAGAGTGCCCCAAGTATGTAAAAAGTAAGAGTCTAAGGCTTGCAACTGGACTAAGGAATGTTCCACAAATAGAAACTAGAGGACTATTTGGAGATATTGCAGGCTTCATTGAAGGGGGGTGGACTGGAATGATTGATGGGTGGTATGGCTACCATCATGAAAATTCTCAAGGCTCAGGATATGCAGCTGATAGAGAAAGCACTCAAAAGGCTATAGACGGAATTACAAACAAGGTCAATTCCATCATTGATAAAATGAACACACAATTTGAGGCTGTAGGTCATGAGTTTTCAAACCTGGAAAGAAGGATTGACAACCTAAACAAAAGAATGGAAGATGGATTTCTGGATGTTTGGACCTACAACGCTGAACTGTTGGTTCTTCTTGAAAACGAAAGAACACTAGACCTACATGATGCAAATGTGAAGAACCTACATGAAAGGGTCAAATCACAACTGAGGGACAATGCTAATGACTTAGGGAACGGATGCTTTGAATTTTGGCATAAGTGTGACAATGAATGTATGGAGTCTGTCAAAAATGGTACCTATAACTATCCCAAGTATCAAGCTGAGAGTAGATTAAACAAACAGAAAATCGAATCGGTAAAACTGGAGGAGTTTGGCGTGTATCAAATCCTTGCCATTTATAGTACGGTATCGAGCAGTCTGGTTTTGGTAGGGCTGATCATGGCAATGGGTCTTTGGATGTGTTCAAATGGTTCAATGCAGTGCAGGATATGTATATGA
>A_/_H6N2|MK996236|A/chicken/South_Africa/432/2019
ATGATTGCAATCATTGTAATAGCGCTATTGGTATCAACCGGAAAATCAGACAAAATTTGCATTGGGTATCATGCTAACAATTCGACAACACAAGTAGATACAATACTTGAGAAGAATATCACCGTCACACACTCAATTGAATTATTAGAAACCCAAAAGGAAGAGAGATTCTGCAGGATTTTGAATAAGGCCCCTCTCGATCTAAGGGAATGCACCATAGAAGGTTGGATGTTGGGAAACCCTCAATGTGACCTACTGCTTGAGGACCAAAGATGGTCATATATAGTTGAAAGGCCTTCGGCTCAAAATGGGATTTGTTATCCAGGGCCTTTGAACGAGGTTGAGGAGCTGAGATCACTTATTGGATCTGGAGAAAGGGTGGAGAGATTTGAAATGTTTCCCAAAAATACATGGACTGGGGTAGACACAGACAATGGAATAACAAGAGCATGCTCTTCTTCTACTGGGGGTTCATCTTTCTATAGAAACCTCCTATGGATAATAAAGAACAAATCGGCATCATACCCAGTAATTAAAGGAACTTACAACAACACTGGAAAACAGCCGATTCTCTATTTCTGGGGTGTGCATCATCCTCCTGACGCCGAAAGGCAAAATAATCTGTATGGTTCTGGTGACAGATACATTAGAATGGGAACTGAAAGCATGCATTTTGCCAAGAGTCCAGAAATTGCAGCAGGACCCTCTGTAAATGGTCAAAGAGGCAGGATTGATTATTATTGGTCTGTTTTAAACCCAGGGGAAACCTTGAACGTAGAGTCTAATGGTAATTTTATCGCCCCTCGATACGCATACAGATTTTTCAACTCAAACAAAAAGGGAGTCATTTTTAAATCGAATTTGCCAATAGAGAACTGTGAAGCTCAATGCCAAACTAATTCAGGAGTCTTAAGAACCAATAAAACATTTCAGAATGTGAGTCCTCAATGGATAGGAGAATGCCCTAAATATGTAAAAAGTAAGAGCCTGAGGCTTGCAACTGGACTGAGAAACATCCCACAAGTTGAAACTAGAGGAATTTTTGGGGCTATCGCAGGTTTCATTGAAGGAGGATGGACTGGCATGATAGATGGGTGGTATGGCTATCATCATGAAAATTCTCAAGGATCTGGATATGCAGCAGACAGAGACAGCACTCAAAAAGCCATAGACGGAATTACAAACAAAGTCAATAGTATCATTGGCAAAATGAATACACAATTTGAAGCCATTGGCCATGAATTTTCAAACTTGGAGAGAAGAATTGACAATATGAACAAAAGAATGGAAGACGGGCTTCTAGATGTTTGGACATACAATGCGGAGTTACTGATTCTTCTTGAAAACGAGAGGACACTAGACCTGCACGATGCAAATGTGAAGAATCTATATGAAAAGGTCAAATCACAACTGAGGGATAATGCTAATGACTTAGGAAATGGATGCTTTGAGTTCTGGCATAAATGTGACAATGATTGCATGGAGTCTGTCAAAAATGGCACCTATGACTACCCCAAATACCAAAACGAAAGCAAATTAAACAGGCAAAAAATAGAATCGGTAAAACTAGACAATCTTGGTGTGTATCAAATTCTTGCTATTTATAGTACGGTATCGAGCAGTCTAGTCTTGGTAGGACTGATCTTAGCAATGGGTCTTTGGATGTGTTCAAATGGTTCAATGCAATGCAGGATATGTATATAA
>A_/_H6N2|MK996228|A/chicken/South_Africa/H44954/2016
ATGATTGCAATCATTGCAATAGCGCTATTGGTATCAACCGGAAAATCAGACAAAATTTGCATTGGGTATCATGCTAACAATTCGACAACACAAGTAGACACAATACTTGAGAAGAATATCACCGTCACACACTCAATTGAATTGTTAGAAACCCAAAAGGAAGAGAGATTCTGCAGGATTTTGAACAAGGCCCCTCTCGATCTAAGGGAATGCACCATAGAAGGTTGGATGTTGGGAAACCCTCAATGTGACATACTGCTTGAGGACCAAAGATGGTCATATATAGTGGAAAGGCCTTCTGCTCAAAATGGGATTTGTTATCCAGGACCTTTGAACGAAGTTGAGGAGCTGAGATCACTTATTGGATCTGGAGAAAGGGTAGAGAGATTTGAAATGTTTCCCAAAAGTACATGGACTGGAGTAGACACAGACAATGGAATAACAATAGCATGCTCTTCTTCTACTGGGGGTTCTTCTTTCTATAGAAACCTCCTATGGATAATAAAGAACAAATCGGCATCATACCCAGTAATTAAAGGAACTTACAACAACACTGGAAAACAGCCGATTATTTATTTCTGGGGTGTGCATCATCCTCCTGACGCCGATAGGCAAAATAATCTGTATGGTTCTGGTGATAGATACATACGAATGGGAACTGAAAGCATGCATTTTGCCAAGAGTCCAGAAATTGCAGCAGGACCCTCTGTAAATGGTCAAAGAGGCAGGATTGATTATTATTGGTCTATTTTAAATCCAGGGGAAACCTTGAACGTGGAGTCTAATGGTAATTTTATTGCCCCTCGATACGCATACAGATTTTTCAGCTCAAATAAAAAGGGAATCATTTTTAAATCGAATTTGCCAATAGAGAACTGTGATGCTCAATGCCAAACTACTTCAGGAGTCCTAAGAACCAATAAAACATTTCAGAATGTGAGCCCTCAATGGATAGGAGAATGCCCCAAATATGTAAAAAGTAAGAGCCTGAGGCTTGCAACTGGACTGAGAAATATCCCACAGGTTGGAACTAGAGGAATTTTTGGGGCTATCGCAGGTTTCATTGAAGGAGGATGGACTGGCATGATAGATGGGTGGTATGGCTATCATCATGAAAATTCTCAAGGATCTGGATATGCAGCAGACAGAGACAGCACTCAAAAAGCTATAGACGGAATTACAAATAAGGTCAATAGTATCATTGACAAAATGAACACACAATTCGAAGCTGTTGGCCATGAATTTTCAAACTTGGAGAGAAGAATTGACAATATGAACAAAAGAATGGAAGACGGGCTTCTAGATGTTTGGACATACAATGCGGAGTTGCTGGTTCTTCTTGAAAACGAGAGGACGCTAGACCTGCACGATGCAAATGTGAAGAACCTATATGAAAAGGTCAAATCACAACTGAGGGATAATGCTAATGATTTAGGAAATGGGTGCTTTGAGTTCTGGCATAAATGTGACAATGATTGCATGGAGTCTGTCAAAAATGGCACCTATGACTACCCCAAATACCAAGACGAGAGCAAATTAAACAGGCAAAAAATAGAATCGGTAAACCTAGACAATCTTGGTGTGTATCAAATTCTTGCTATTTATAGTACGGTATCGAGCAGCCTAGTCTTGGTAGGACTGATCATGGCAATGGGTCTTTGGATGTGTTCAAATGGTTCAATGCAATGCAGGATATGTATATAA
>A_/_H6N2|MK996220|A/chicken/South_Africa/404573/2016
ATGATTGCAATCATTGCAATAGCGCTATTGGCATCAACCGGAAAATCAGACAAAATTTGCATTGGGTATCATGCTAACAATTCGACAACACAAGTAGATACAATACTTGAGAAGAACATCACCGTCACACACTCAATCGAATTGTTAGAAACCCAAAAGGAAGAGAGATTCTGCAGGGTTTTAAACAAGGCCCCTCTCGATCTAAGGGAATGCACTATAGAAGGTTGGATGTTGGGAAACCCTCGATGTGACCTACTGCTTGAGGACCAAAGATGGTCATATATAGTGGAAAGGCCTTCTGCTTCAAATGGGATTTGTTATCCAGGACCTTTGAACGAAATTGAGGAGCTGAGATCACTTATTGGATCCGGAGAAAGGGTAGAGAGATTTGAAATGTTTCCCAAAAGTACATGGAATGGAGTAGACACAGAAAATGGAATAACAAGGGCCTGCTCTTCTTCTACTGGAGGTTCATCTTTCTATAGAAACCTCCTATGGATAATAAAGAACAAATCGGCATCATACCCAGTGATTAAAGGAACTTACAACAACACTGGAAACCAGCCAATTATTTATTTTTGGGGTGTGCATCATCCTCCTGATGCCGATAGGCAAAATAATCTGTATGGTTCTGGTGATAGATATATTAGAATGGGAACCGAAAGCATGCATTTTGCCAAGGGTCCGGAAATTGCAGCAAGACCTTCTGTAAATGGTCAAAGAGGCAGGATTGATTATTACTGGTCTGTTTTAAACCCAGGGGAAACCTTAAACATTGAGTCTAATGGTAATTTTATCGCCCCTCGGTACGCATACAGATTTTTCAGTACAAATAAAAAAGGAGTCATTTTCAAATCGAATTTGCCAATAGAGAACTGTGATGCTAAATGCCAGACTACTTTAGGAGTCTTAAGAACCAATAAAACATTTCAGAATGTAAGCCCTCAATGGACAGGAGAATGCCCCAAATATGTGAAAAGTAAAAGCTTGAGGCTTGCAACTGGACTGAGGAATGTTCCACAGGTTGAAACTAGAGGAATTTTTGGGGCTATCGCAGGTTTCATTGAAGGAGGATGGACAGGAATGATAGATGGGTGGTATGGCTATCATCATGAAAATTCTCAAGGATCTGGATATGCAGCAGACAGGGACAGCACTCAAAAGGCTATAGATGGAATTACAAATAAAGTCAATACTATCATTGACAAAATGAATACACAATTCGAAGCTGTTGGCCACGAATTTTCAAATTTGGAGAGAAGAATTGACAATCTGAACAAAAGGATGGAAGACGGGCTTATGGATGTTTGGACATACAATGCAGAACTGCTAGTTCTTCTTGAAAACGAGAGGACGCTAGACCTGCACGATGCAAATGTGAAGAACCTATATGAAAGGGTCAAATCGCAACTGAGAGATAATGCTAATGACCTAGGAAATGGGTGCTTTGAGTTCTGGCATAAATGTGACAATGATTGCATGGAGTCTGTCAAAAACGGCACCTACGACTACCCCAAATATCAAGACGAGAGCAAATTAAACAGGCAAAAAATAGAATCGGTGAAACTAGACAATCTCGGTGTATATCAAATTCTTGCTATTTATAGTACGGTATCGAGCAGTCTAGTTTTGGTAGGGCTGATCATAGCAATGGGTCTTTGGATGTGTTCAAATGGTTCAATGCAATGCAGGGTATGTATATAA
>A_/_H6N2|MK996212|A/chicken/South_Africa/402385/2016
ATGATTGCAATCATTGCAATAGCGCTATTGGTATCAACCGGAAAATCAGACAAAATTTGCATTGGGTATCATGCTAACAATTCGACAACACAAGTAGATACAATACTCGAGAAGAACATTACCGTCACACACTCAATCGAATTGTTAGAAACCCAAAAGGAAGAGAGATTCTGCAGGGTTTTAAACAAGGCCCCTCTCGATCTAAGGGAATGCACTATAGAAGGTTGGATGCTGGGAAACCCTCGATGTGACCTACTGCTTGATGACCAAAGATGGTCATATATAGTGGAAAGGCCTTCTGCTTCAAATGGGATTTGTTATCCAGGACCTTTGAACGAAATTGAGGAGCTGAGATCACTTATTGGATCCGGAGAAAGGGTAGAGAGATTTGAAATGTTTCCCAAAAGTACATGGAATGGAGTAGACACAGAAAATGGAATAACAAGGGCCTGCTTGTCTTCTACTGGAGGTTCATCTTTCTATAGAAACCTCCTATGGATAATAAAGAACAAATCTGCATCATACCCAGTGATTAAAGGAACCTACAACAACACTGGAAACCAGCCAATTATTTATTTTTGGGGTGTGCATCATCCTCCTGATGCCGATAGGCAAAATAATCTGTATGGTTCTGGTGATAGATACATTAGAATGGGAACCGAAAGCATGCATTTTGCCAAGAGTCCGGAAATTGCAGCAAGACCTTCTGTAAATGGTCAAAGAGGCAGGATTGATTATTACTGGTCTGTTTTAAACCCAGGGGAAACCTTAAACATTGAGTCTAATGGTAATTTTATCGCCCCTCGGTACGCATACAGATTTTTCAGTACAAATAAAAAAGGAGTCATTTTCAAATCGAATTTGCCAATAGAGAACTGTGATGCTCAATGCCAGACTACTTTAGGAGTCTTAAGAACCAATAAAACATTTCAGAATGTAAGCCCTCAATGGACTGGAGAATGCCCCAAATATGTGAAAAGTAAAAGCTTGAGGCTTGCAACTGGACTGAGGAATGTTCCACAGGTTGAAACCAGAGGAATTTTTGGGGCTATCGCAGGTTTCATTGAAGGAGGATGGACAGGAATGATAGATGGGTGGTATGGCTATCATCATGAAAATTCTCAAGGATCTGGATATGCAGCAGATAGAGACAGCACTCAAAAGGCTATAGACGGAATTACAAATAAAGTCAATACTATCATTGACAAAATGAATACACAATTCGAAGCTGTTGGCCACGAATTTTCAAATTTGGAGAGAAGAATTGACAATCTGAACAAAAGAATGGAAGACGGGCTTCTAGATGTTTGGACATACAATGCAGAATTGCTAGTTCTTCTTGAAAACGAGAGGACGCTAGACCTGCACGATGCAAATGTGAAGAACCTATATGAAAAGGTCAAATCGCAACTGAGAGATAATGCTAATGACCTAGGAAATGGGTGCTTTGAGTTCTGGCATAAATGTGACAATGATTGCATGGAGTCTGTCAAAAACGGCACCTACGACTACCCCAAATATCAAGACGAGAGCAAATTAAACAGGCAAAAAATAGAATCGGTGAAACTAGACAATCTCGGTGTATACCAAATCCTTGCTATTTATAGTACGGTATCGAGCAGTCTAGTCTTGGTAGGACTGATCATAGCAATGGGTCTTTGGATGTGTTCAAATGGTTCAATGCAATGCAGGGTATGTATATAA
>A_/_H6N2|MK996204|A/chicken/South_Africa/401156/2016
ATGATTGCAATCATTGCAATAGCGCTATTGGTATCAACCGGAAAATCAGACAAAATTTGCATTGGGTATCATGCTAACAATTCGACAACACAAGTAGATACAATACTCGAGAAGAACATTACCGTCACACACTCAATCGAATTGTTAGAAACCCAAAAGGAAGAGAGATTCTGCAGGGTTTTAAACAAGGCCCCTCTCGATCTAAGGGAATGCACTATAGAAGGTTGGATGTTGGGAAACCCTCGATGTGACCTACTGCTTGATGACCAAAGATGGTCATATATAGTGGAAAGGCCTTCTGCTTCAAATGGGATTTGTTATCCAGGACCTTTGAACGAAATTGAGGAGCTGAGATCACTTATTGGATCCGGAGAAAGGGTAGAGAGATTTGAAATGTTTCCCAAAAGTACATGGAATGGAGTAGACACAGAAAATGGAATAACAAGGGCCTGCTTGTCTTCTACTGGAGGTTCATCTTTCTATAGAAACCTCCTATGGATAATAAAGAACAAATCTGCATCATACCCAGTGATTAAAGGAACCTACAACAACACTGGAAACCAGCCAATTATTTATTTTTGGGGTGTGCATCATCCTCCTGATGCCGATAGGCAAAATAATCTGTATGGTTCTGGTGATAGATACATTAGAATGGGAACCGAAAGCATGCATTTTGCCAAGAGTCCGGAAATTGCAGCAAGACCTTCTGTAAATGGTCAAAGAGGCAGGATTGATTATTACTGGTCTGTTTTAAACCCAGGGGAAACCTTAAACATTGAGTCTAATGGTAATTTTATCGCCCCTCGGTACGCATACAGATTTTTCAGTACAAATAAAAAAGGAGTCATTTTCAAATCGAATTTGCCAATAGAGAACTGTGATGCTCAATGCCAGACTACTTTAGGAGTCTTAAGAACCAATAAAACATTTCAGAATGTAAGCCCTCAATGGACTGGAGAATGCCCCAAATATGTGAAAAGTAAAAGCTTGAGGCTTGCAACTGGACTGAGGAATGTTCCACAGGTTGAAACTAGAGGAATTTTTGGGGCTATCGCAGGTTTCATTGAAGGAGGATGGACAGGAATGATAGATGGATGGTATGGCTATCATCATGAAAATTCTCAAGGATCTGGATATGCAGCAGATAGAGACAGCACTCAAAAGGCTATAGACGGAATTACAAATAAAGTCAATACTATCATTGACAAAATGAATACACAATTCGAAGCTGTTGGCCACGAATTTTCAAATTTGGAGAGAAGAATTGACAATCTGAACAAAAGAATGGAAGACGGGCTTCTAGATGTTTGGACATACAATGCAGAATTGCTAGTTCTTCTTGAAAACGAGAGGACGCTAGACCTGCACGATGCAAATGTGAAGAACCTATATGAAAAGGTCAAATCGCAACTGAGAGATAATGCTAATGACCTAGGAAATGGGTGCTTTGAGTTCTGGCATAAATGTGACAATGATTGCATGGAGTCTGTCAAAAACGGCACCTACGACTACCCCAAATATCAAGACGAGAGCAAATTAAACAGGCAAAAAATAGAATCGGTGAAACTAGACAATCTCGGTGTATACCAAATCCTTGCTATTTATAGTACGGTATCGAGCAGTCTAGTCTTGGTAGGACTGATCATAGCAATGGGTCTTTGGATGTGTTCAAATGGTTCAATGCAATGCAGGGTATGTATATAA
>A_/_H6N2|MK996196|A/chicken/South_Africa/398997/2016
ATGATTGCAATCATTGCAATAGCGCTATTGGCATCAACCGGAAAATCAGACAAAATTTGCATTGGGTATCATGCTAACAATTCGACAACACAAGTAGATACAATACTTGAGAAGAACATCACCGTCACACACTCAATCGAATTGTTAGAAACCCAAAAGGAAGAGAGATTCTGCAGGGTTTTAAACAAGGCCCCTCTCGATCTAAGGGAATGCACTATAGAAGGTTGGATGTTGGGAAACCCTCGATGTGACCTACTGCTTGAGGACCAAAGATGGTCATATATAGTGGAAAGGCCTTCTGCTTCAAATGGGATTTGTTATCCAGGACCTTTGAACGAAATTGAGGAGCTGAGATCACTTATTGGATCCGGAGAAAGGGTAGAGAGATTTGAAATGTTTCCCAAAAGTACATGGAATGGAGTAGACACAGAAAATGGAATAACAAGGGCCTGCTCTTCTTCTACTGGAGGTTCATCTTTCTATAGAAACCTCCTATGGATAATAAAGAACAAATCGGCATCATATCCAGTGATTAAAGGAACTTACAACAACACTGGAAACCAGCCAATTATTTATTTTTGGGGTGTGCATCATCCTCCTGATGCCGATAGGCAAAATAATCTGTATGGTTCTGGTGATAGATATATTAGAATGGGAACCGAAAGCATGCATTTTGCCAAGGGTCCGGAAATTGCAGCAAGACCTTCTGTAAATGGTCAAAGAGGCAGGATTGATTATTACTGGTCTGTTTTAAACCCAGGGGAAACCTTAAACATTGAGTCTAATGGTAATTTTATCGCCCCTCGGTACGCATACAGATTTTTCAGTACAAATAAAAAAGGAGTCATTTTCAAGTCGAATTTGCCAATAGAGAACTGTGATGCTAAATGCCAGACTACTTTAGGAGTCTTAAGAACCAATAAAACATTTCAGAATGTAAGCCCTCAATGGACAGGAGAATGCCCCAAATATGTGAAAAGTAAAAGCTTGAGGCTTGCAACTGGACTGAGGAATGTTCCACAGGTTGAAACTAGAGGAATTTTTGGGGCTATCGCAGGTTTCATTGAAGGAGGATGGACAGGAATGATAGATGGGTGGTATGGCTATCATCATGAAAATTCTCAAGGATCTGGATATGCAGCAGACAGGGACAGCACTCAAAAGGCTATAGATGGAATTACAAATAAAGTCAATACTATCATTGACAAAATGAATACACAATTCGAAGCTGTTGGCCACGAATTTTCAAATTTGGAGAGAAGAATTGACAATCTGAACAAAAGAATGGAAGACGGGCTTATGGATGTTTGGACATACAATGCAGAACTGCTAGTTCTTCTTGAAAACGAGAGGACGCTAGACCTGCACGATGCAAATGTGAAGAATCTATATGAAAGGGTCAAATCGCAACTGAGAGATAATGCTAATGACCTAGGAAATGGGTGCTTTGAGTTCTGGCATAAATGTGACAATGATTGCATGGAGTCTGTCAAAAACGGCACCTACGACTACCCCAAATATCAAGACGAGAGCAAATTAAACAGGCAAAAAATAGAATCGGTGAAACTAGACAATCTCGGTGTATATCAAATTCTTGCTATTTATAGTACGGTATCGAGCAGTCTAGTCTTGGTAGGGCTGATCATAGCAATGGGTCTTTGGATGTGTTCAAATGGTTCAATGCAATGCAGGGTATGTATATAA
>A_/_H6N2|MK996180|A/chicken/South_Africa/344378/2015
ATGATTGCAATCATTGCAGTAGCGCTATTGGTATCAACCGGAAAATCAGACAAAATTTGCATTGGGTATCATGCTAACAATTCGACAACACAAGTAGATACAATACTTGAGAAGAACATCACCGTCACACACTCAATTGAATTGTTAGAAACCCAAAAGGAAGAGAGATTCTGCAGGATTCTGAACAAGGCCCCTCTCGATCTAAGGGAATGCACCATAGAAGGTTGGATGTTGGGAAACCCTCAATGTGACCTACTGCTTGAGGACCAAAGATGGTCATATATAGTGGAAAGGCCTTCTGCTCAAAATGGGATTTGTTATCCAGGACCTTTGAACGAAGTTGAGGAGCTGAGAACATTTATTGAATCCGGAGAAAGGGTAGAGAGATTTGAAATGTTTCCCAAAAGTACATGGACGGGAGTAGACACAGACAATGGAATAACAAGGGCCTGCTCTTCTTCTACTGGGGGTTCATCTTTCTATAGAAACCTCCTATGGATAATAAAAAACAAATCGGCATCATACCCAGTGATTAAAGGAACTTACAACAACACTGGAAATCAGCCAATTATTTATTTCTGGGGTGTGCATCATCCTCCTGACGCCGATAGGCAAAATAATCTGTATGGTCCTGGTGACAGGTACATTAGACTGGGAACTGAAAGCATGCATTTTGCCAAGAGTCCGGAAATTGCAGCAAGACCTTCTGTAAATGGTCAAAGAGGCAGGATTGATTATTACTGGTCTGTTTTAAATCCAGGGGAAACATTGAACGTTGAGTCTAATGGTAATTTTATCGCCCCTCGGTACGCATACAGATTTTTCAGCACAAATAAAAAGGGAGTCATTTTCAAATCGACTTTGCCAATAGAGAACTGTGATGCTCAATGCCAGACTACTTCAGGAGTGTTAAGAACCAATAAAACATTTCAGAATGTGAGCCCTCAATGGGTAGGAGAATGCCCCAAATATGTGAAAAGTAAAAGCCTGAGGCTTGCAACTGGACTGAGGAATGTTCCACAGGTTGAAACTAGAGGAATTTTTGGAGCTATCGCAGGTTTCATCGAAGGAGGATGGACTGGAATGATAGATGGGTGGTATGGCTATCATCATGAAAATTCTCAAGGATCTGGATATGCAGCAGACAGAGACAGCACTCAAAAGGCTATAGACGGAATTACAAATAAGGTCAATACTATCATTGACAAAATGAACACACAATTCGAAGCTGTTGGTCACGAATTTTCTAATTTGGAAAGAAGAATTGACAATCTGAACAAAAGAATGGAGGACGGACTTCTAGATGTTTGGACATACAATGCGGAATTGCTAGTTCTTCTTGAAAACGAAAGGACGCTAGACCTGCACGATGCAAATGTGAAGAACCTATATGAAAAGGTCAAATCGCAACTGAGGGATAATGCTAATGATCTAGGAAATGGGTGCTTTGAGTTCTGGCATAAATGTGACAATGATTGCATGGAGTCTGTCAAAAACGGCACCTATGACTACCCCAAGTACCAAGACGAGAGCAAATTAAATAGGCAAAAAATAGAATCGGTGAAACTAGACAATCTTGGTGTATACCAAATTCTTGCCATTTATAGTACGGTATCGAGCAGTCTAGTCTTGGTAGGACTGATCATAGCAATGGGTCTTTGGATGTGTTCAAATGGTTCGATGCAATGCAGGATATGTATATAA
>A_/_H6N2|MK996172|A/chicken/South_Africa/341797/2015
ATGATTGCAATCATTGCAATAGCGCTATTGGTATCAACCGGAAAATCAGACAAAATTTGCATTGGGTATCATGCTAACAATTCGACAACACAAGTAGATACAATACTTGAGAAGAACATCACCGTCACACACTCAATCGAATTGTTAGAAACCCAAAAGGAAGAGAGATTCTGCAGGGTTTTAAACAAGGCCCCTCTCGATCTAAGGGAATGCACTATAGAAGGTTGGATGTTGGGAAACCCTCGATGTGACCTACTGCTTGAGGACCAAAGATGGTCATATATAGTGGAAAGGCCTTCTGCTTCAAATGGGATTTGTTATCCAGGACCTTTGAACGAAATTGAGGAGCTGAGATCACTTATTGGATCCGGAGAAAGGGTAGAGAGATTTGAAATGTTTCCCAAAAGTACATGGAATGGAGTAGACACAGAAAATGGAATAACAAGGGCCTGCTCTTCTTCTACTGGAGGTTCATCTTTCTATAGAAACCTCCTATGGATAATAAAGAACAAATCGGCACCATACCCAGTGATTAAAGGAACTTACAACAACACTGGAAACCAGCCAATTATTTATTTTTGGGGTGTGCATCATCCTCCTGATGCCGATAGGCAAAATAATCTGTATGGTTCTGGTGATAGATACATTAGAATGGGAACCGAAAGCATGCATTTTGCCAAGGGTCCGGAAATTGCAGCAAGACCTTCTGTAAATGGTCAAAGAGGCAGGATTGATTATTATTGGTCTGTTTTAAACCCAGGGGAAACCTTAAACATTGAGTCTAATGGTAATTTTATCGCCCCTCGGTACGCATACAGATTTTTCAGTACAAATAAAAAAGGAGTCATTTTCAAATCGAATTTGCCAATAGAGAACTGTGATGCTCAATGCCAGACTACTTTAGGAGTCTTAAGAACCAATAAAACATTTCAGAATGTAAGCCCTCAATGGACAGGAGAATGCCCCAAATATGTGAAAAGTAAAAGCTTGAGGCTTGCAACTGGACTGAGGAATGTTCCACAGGTTGAAACTAGAGGAATTTTTGGGGCTATCGCAGGTTTCATTGAAGGAGGATGGACAGGAATGATAGATGGGTGGTATGGCTATCATCATGAAAATTCTCAAGGATCTGGATATGCAGCAGACAGGGACAGCACTCAAAAGGCTATAGACGGAATTACAAATAAAGTCAATACTATCATTGACAAAATGAATACACAATTCGAAGCTGTTGGCCACGAATTTTCAAATTTGGAGAGAAGAATTGACAATCTGAACAAAAGAATGGAAGACGGGCTTCTAGATGTTTGGACATACAATGCAGAATTGCTAGTTCTTCTTGAAAACGAGAGGACGCTAGACCTGCACGATGCAAATGTGAAGAACCTATATGAAAGGGTCAAATCGCAACTGAGAGATAATGCTAATGACCTAGGAAATGGGTGCTTTGAGTTCTGGCATAAATGTGACAATGATTGCATGGAGTCTGTCAAAAACGGCACCTACGACTACCCCAAATATCAAGACGAGAGCAAATTAAACAGGCAAAAAATAGAATCGGTGAAACTAGACAATCTCGGTGTATACCAAATTCTTGCTATTTATAGTACGGTATCGAGCAGTCTAGTCTTGGTAGGACTGATCATAGCAATGGGTCTTTGGATGTGTTCAAATGGTTCAATGCAATGCAGGGTATGTATATAA
>A_/_H6N2|MK996164|A/chicken/South_Africa/339678/2015
ATGATTGCAATCATTGCAATAGCGCTATTGGTATCAACCGGAAAATCAGACAAAATTTGCATTGGGTATCATGCTAACAATTCGACAACACAAGTAGATACAATACTTGAGAAGAACATCACCGTCACACACTCAATCGAATTGTTAGAAACCCAAAAGGAAGAGAGATTCTGCAGGGTTTTAAACAAGGCCCCTCTCGATCTAAGGGAATGCACTATAGAAGGTTGGATGTTGGGAAACCCTCGATGTGACCTACTGCTTGAGGACCAAAGATGGTCATATATAGTGGAAAGGCCTTCTGCTTCAAATGGGATTTGTTATCCAGGACCTTTGAACGAAATTGAGGAGCTGAGATCACTTATTGGATCCGGAGAAAGGGTAGAGAGATTTGAAATGTTTCCCAAAAGTACATGGAATGGAGTAGACACAGAAAATGGAATAACAAGGGCCTGCTCTTCTTCTACTGGAGGTTCATCTTTCTATAGAAACCTCTTATGGATAATAAAGAACAAATCGGCATCATACCCAGTGATTAAAGGAACTTACAACAACACTGGAAACCAGCCAATTATTTATTTTTGGGGTGTGCATCATCCTCCTGATGCCGATAGGCAAAATAATCTGTATGGTTCTGGTGATAGATACATTAGAATGGGAACCGAAAGCATGCATTTTGCCAAGGGTCCGGAAATTGCAGCAAGACCTTCTGTAAATGGTCAAAGAGGCAGGATTGATTATTATTGGTCTGTTTTAAACCCAGGGGAAACCTTAAACATTGAGTCTAATGGTAATTTTATCGCCCCTCGGTACGCATACAGATTTTTCAGTACAAATAAAAAAGGAGTCATTTTCAAATCGAATTTGCCAATAGAGAACTGTGATGCTCAATGCCAGACTACTTTAGGAGTCTTAAGAACCAATAAAACATTTCAGAATGTAAGCCCTCAATGGACAGGAGAATGCCCCAAATATGTGAAAAGTAAAAGCTTGAGGCTTGCAACTGGACTGAGGAATGTTCCACAGGTTGAAACTAGAGGAATTTTTGGGGCTATCGCAGGTTTCATTGAAGGAGGATGGACAGGAATGATAGATGGGTGGTATGGCTATCATCATGAAAATTCTCAAGGATCTGGATATGCAGCAGACAGGGACAGCACTCAAAAGGCTATAGACGGAATTACAAATAAAGTCAATACTATCATTGACAAAATGAATACACAATTCGAAGCTGTTGGCCACGAATTTTCAAATTTGGAGAGAAGAATTGACAATCTGAACAAAAGAATGGAAGACGGGCTTCTAGATGTTTGGACATACAATGCAGAATTGCTAGTTCTTCTTGAAAACGAGAGGACGCTAGACCTGCACGATGCAAATGTGAAGAACCTATATGAAAGGGTCAAATCGCAACTGAGAGATAATGCTAATGACCTAGGAAATGGGTGCTTTGAGTTCTGGCATAAATGTGACAATGATTGCATGGAGTCTGTCAAAAACGGCACCTACGACTACCCCAAATATCAAGACGAGAGCAAATTAAACAGGCAAAAAATAGAATCGGTGAAACTAGACAATCTCGGTGTATACCAAATTCTTGCTATTTATAGTACGGTATCGAGCAGTCTAGTCTTGGTAGGACTGATCATAGCAATGGGTCTTTGGATGTGTTCAAATGGTTCAATGCAATGCAGGGTATGTATATAA
>A_/_H6N2|MK996156|A/chicken/South_Africa/338087/2015
ATGATTGCAATCATTGCAGTAGCGCTATTGGTATCAACAGGAAAATCAGACAAAATTTGCATTGGGTATCATGCTAACAATTCGACAACACAAGTAGATACAATACTTGAGAAGAACATCACCGTCACACACTCAATTGAATTGTTAGAAACCCAAAAGGAAGAGAGATTCTGCAGGATTCTGAACAAGGCCCCTCTCGATCTAAGGGAATGCACCATAGAAGGTTGGATGTTGGGAAACCCTCAATGTGACCTACTGCTTGAGGACCAAAGATGGTCATATATAGTGGAAAGGCCTTCTGCTCAAAATGGGATTTGTTATCCAGGACCTTTGAACGAAGTTGAGGAGCTGAGAACATTTATTGAATCCGGAGAAAGAGTAGAGAGATTTGAAATGTTTCCCAAAAGTACATGGACGGGAGTAGACACAGACAATGGAATAACAAGGGCCTGCTCTTCTTCTACTGGGGGTTCATCTTTCTATAGAAACCTCCTATGGATAATAAAAAACAAATCGGCATCATACCCAGTGATTAAAGGAACTTACAACAACACTGGAAATCAGCCAATTATTTATTTCTGGGGTGTGCATCATCCTCCTGACGCCGATAGGCAAAATAATCTGTATGGTCCTGGTGACAGGTACGTTAGACTGGGGACTGAAAGCATGCATTTTGCCAAGAGTCCGGAAATTGCAGCAAGACCTTCTGTAAATGGTCAAAGAGGCAGGATTGATTATTACTGGTCTGTTTTAAATCCAGGGGAAACATTGAACGTTGAGTCTAATGGTAATTTTATCGCCCCTCGGTACGCATACAGATTTTTCAGCACAAATAAAAAGGGAGTCATTTTCAAATCGACTTTGCCAATAGAGAACTGTGATGCTCAATGCCAGACTACTTCAGGAGTATTAAGAACCAATAAAACATTTCAGAATGTGAGCCCTCAATGGGTAGGAGAATGCCCCAAATATGTGAAAAGTAAAAGCCTGAGGCTTGCAACTGGACTGAGGAATGTTCCACAGGTTGAAACTAGAGGAATTTTTGGAGCTATCGCAGGTTTCATCGAAGGAGGATGGACTGGAATGATAGATGGGTGGTATGGCTATCATCATGAAAATTCTCAAGGATCTGGATATGCAGCAGACAGAGACAGCACTCAAAAGGCTATAGACGGAATTACAAATAAGGTCAATACTATCATTGACAAAATGAACACACAATTCGAAGCTGTTGGCCACGAATTTTCTAATTTGGAAAGAAGAATTGACAATCTGAACAAAAGAATGGAGGACGGACTTCTAGATGTTTGGACATACAATGCGGAATTGCTAGTTCTTCTTGAAAACGAAAGGACGCTAGACCTGCACGATGCAAATGTGAAGAACCTATATGAAAAGGTCAAATCGCAACTGAGGGATAATGCTAATGATCTAGGAAATGGGTGCTTTGAGTTCTGGCATAAATGTGACAATGATTGCATGGAGTCTGTCAAAAACGGCACCTATGACTACCCCAAGTACCAAGACGAGAGCAAATTAAATAGGCAAAAAATAGAATCGGTGAAACTAGACAATCTTGGTGTATACCAAATTCTTGCCATTTATAGTACGGTATCGAGCAGTCTAGTCTTGGTAGGACTGATCATAGCAATGGGTCTTTGGATGTGTTCAAATGGTTCGATGCAATGCAGGATATGTATATAA
>A_/_H6N1|EF681878|A/chicken/Taiwan/2838V/00
ATGATTGCAATCATTGTAATAGCGATACTGGCAACAGCCGGAAAGTCAGACAAGATATGCATTGGGTATCACGCCAACAATTCAACAACACAAGTGGATACGATACTTGAGAAGAATGTCACCGTCACACACTCTGTTGAACTGCTGGAGAATCAGAAGGAAGAAAGATTCTGCAAGATCATGAAAAAGGGCCCTCTCGATCTAAGGGAATGCACCATAGAGGGTTGGATCTTGGGGAATCCTAAATGCGATTTATTGCTTGGTGATCAAAGCTGGTCATATATAGTGGAAAGGCCTACTGCTCAAAATGGGATTTGCTACCCAGGAGTTTTGAATGAAGTAGAAGAACTGAAGGCACTTATAGGATCAGGAGAAAGGGTAGAGAGATTTGAGATGTTTCCCAAAAGTACATGGGCAGGGGTAGACACCAGCAGGGGGGTGACAAACGCTTGCCCTTCTGATACTATTGATTCATCTTTCTACAGAAACCTCTTATGGATAATAAAAACTGGGTCAGCAGAATATCCAGTAATTAAAGGGACTTACAACAACACTGGAAACCAGCCAATCCTTTACTTCTGGGGTGTTCACCATCCTCCTGACACCATGGTGCAGAATACCCTGTATGGGTCTGGTGATAGATACGTTAGAATGGGAACTGAAAGCATGAATTTTGCCAAGAGTCCGGAAATTGCAGCAAGACCTGCTGTGAACGGTCAAAGAAGCAGAATTGATTATTACTGGTCTGTTTTAAAACCAGGGGAAACCTTGAATGTGGAGTCCAATGGGAATCTAATCGCCCCTTGGTATGCATACAAATTTGTCAGCACAAATAAAAAGGGAGCCGTCTTCAAGTCAAATTTACCAATCGAGAACTGCGATGCCACATGCCAGACTATTGAAGGAGTTCTAAGGACCAATAAAACATTTCAGAATGTGAGCCCTCTGTGGATAGGAAAATGCCCCAAATATGTGAAAAGTGAAAGTCTGAGGCTTGCAACTGGACTGAGAAATGTTCCACAGATTGAAACTAGAGGTATTTTCGGAGCTATCGCAGGTTTTATTGAAGGAGGATGGACTGGAATGATAGATGGGTGGTATGGCTATCACCATGAAAATTCTCAAGGCTCAGGATATGCAGCAGACAGAGAAAGCACCCAAAAGGCTATAGACGGAATTACAAATAAGGCCAATTCCATCATCAACAAAATGAACACACAATTCGAAGCTGTAGACCACGAATTTTCAAATCTGGAGAGAAGAATTGGCAATCTGAACAAAAGAATGGAAGATGGATTTCTGGATGTTTGGACATACAATGCTGAACTGTTGGTTCTTCTTGAAAATGAAAGAACATTAGATCTGCATGATGCGAATGTGAAGAATCTATATGAAAAGGTCAAATCGCAGCTAAGGGACAATGCTAATGATCTAGGAAATGGGTGCTTTGAATTTTGGCATAAATGTGACAATGAGTGCATAGAGTCTGTCAAAAACGGTACCTATGACTATCCCAAATACCAGGATGAGAGTAAGTTAAACAGGCAGGGAATAGAATCGGTGAAGCTAGAGAATCTTGGTGTGTATCAAATTCTTGCTATTTATAGTACGGTATCGAGCAGTCTAGTCTTGGTAGGGCTGATCATGTCAATGGGTCTTTGGATGTGTTCAAATGGTTCAATGCAATGCAGGATATGTATATAA
>A_/_H6N1|EF681870|A/chicken/Taiwan/2838N/00
ATGATTGCAATCATTGTAATAGCGATACTGGCAGCAGCCGGAAAGTCAGACAAGATATGCATTGGGTATCACGCCAACAATTCAACAACACAAGTGGATACAATACTTGAGAAGAATGTCACCGTCACACACTCTGTTGAACTGCTGGAGAATCAGAAGGAAGAAAGATTCTGCAAGATCATGAAAAAGGGCCCTCTCGATCTAAGGGAATGCACCATAGAGGGTTGGATCTTGGGGAATCCTAAATGCGACTTATTGCTTGGTGATCAAAGCTGGTCATATATAGTGGAAAGGCCTACTGCTCAAAATGGGATTTGCTACCCAGGAGTTTTGAATGAAGTAGAAGAACTGAAGGCACTTATAGAATCAGGAGAAAGGGTAGAGAGATTTGAGATGTTTCCCAAAAGTACATGGGCAGGGGTAGACACCAGCAGGGGGGTGACAAACGCTTGCCCTTCTGATACTATTGATTCATCTTTCTACAGAAACCTCTTATGGATAATAAAAACTGGGTCAGCAGAATATCCAGTAATTAAAGGGACTTACAACAACACTGGAAACCAGCCAATCCTTTACTTCTGGGGTGTTCACCATCCTCCTGACACCATGGTGCAGAATACCCTGTATGGGTCTGGTGATAGATACGTTAGAATGGGAACTGAAAGCATGAATTTTGCCAAGAGTCCGGAAATTGCAGCAAGACCTGCTGTGAACGGTCAAAGAAGCAGAATTGATTATTACTGGTCTGTTTTAAAACCAGGGGAAACCTTGAATGTGGAGTCCAATGGGAATCTAATCGCCCCTTGGTATGCATACAAATTTGTCAGCACAAATAAAAAGGGAGCCGTCTTCAAGTCAAATTTACCAATCGAGAACTGCGATGCCACATGCCAGACTATTGAAGGAGTTCTAAGGACCAATAAAACATTTCAGAATGTGAGCCCTCTGTGGATAGGAGAATGCCCCAAATATGTGAAAAGTGAAAGTCTGAGGCTTGCAACTGGACTGAGAAATGTTCCACAGATTGAAACTAGAGGTATTTTAAGAGCTATCGCAGGTTTTATTGAAGGAGGATGGACTGGAATGATAGATGGGTGGTATGGCTATCACCATGAAAATTCTCAAGGCTCAGGATATGCAGCAGACAGAGAAAGCACCCAAAAGGCTATAGACGGAATTACAAATAAGGTCAATTCCATCATCAACAAAATGAACACACAATTCGAAGCTGTAGACCACGAATTTTCAAATCTGGAGAGAAGAATTGGCAATCTGAACAAAAGAATGGAAGATGGATTTCTGGAAGTTTGGACATACAATGCTGAACTGTTGGTTCTTCTTGAAAATGAAAGAACACTAGATCTGCATGATGCGAATGTGAAGAATCTATATGAAAAGGTCAAATCGCAGCTAAGGGACAATGCTAATGATCTAGGAAATGGGTGCTTTGAATTTTGGCATAAATGTGACAATGAGTGCATAGAGTCTGTCAAAAATGGTACCTATGACTATCCCAAATACCAGGATGAGAGTAAGTTAAACAGGCAGGGAATAGAATCGGTGAAGCTAGAGAATCTTGGTGTGTATCAAATTCTTGCTATTTATAGTACGGTATCGAGCAGTCTAGTCTTGGTAGGGCTGATCATGTCAATGGGTCTTTGGATGTGTCAAAATGGTTCAATGCAATGCAGGATATGTATATAA
>A_/_H6N1|DQ376653|A/chicken/Taiwan/A342/05
ATGATTGCAATTATTGTAATAGCGATACTGGCATCAGCCGGAAAGTCAGACAAGATCTGCATTGGGTATCACGCCAACAATTCAACAACACAAGTGGATACGCTACTTGAAAAGAATGTAACCGTCACACACTCAATTGAATTGCTGGAGAGTCAGAAAGAAAAGAGATTCTGCAAGATTATGAACAAGGCCCCTCTCGATCTGAGGGATTGCACCATAGAGGGTTGGATCCTAGGGAATCCTAAATGCGACTTATTGCTTGGTGATCAAAGCTGGTCATACATAGTGGAAAGGCCTACTGCTCAAAATGGAATTTGCTACCCAGGAGTTTTGAATGAAGTGGAAGAACTTAAGGCACTTATAGGATCAGGAGAAAGAGTAGAGAGATTTGAGATGTTTCCCAAAAGTACATGGGCAGGGGTAGACACCAGCAGGGGGGTGACAAACGCTTGCCCTTCCTATACTATTAATTCATCTTTTTACAGAAATCTCGTATGGATAGTAAAAACTGAGTCAGCAGCATATCCTGTAATTAAGGGGACCTACAACAACACTGGAAACCAGCCAATCCTTTATTTCTGGGGTGTTCACCATCCTCCTGACACCACAGTGCAGGATAACTTGTATGGGTCTGGTGATAGATACGTTAGAATGGGAACTGAAAGCATGAACTTTGCCAAGAGTCCGGAAATTGCAGCAAGACCTGCTGTGAACGGTCAAAGGAGCAGAATTGATTATTACTGGTCTGTTTTGAAACCAGGGGAAACCTTGAATGTGGAGTCCAATGGAAATCTAATCGCTCCTTGGTATGCATACAAATTTGTCAGCACAAACAAAAAGGGAGCCGTCTTCAAGTCAAATTTACCAATCGAGAACTGCGATGCCACATGCCAGACCATTGCAGGAGTCCTAAGGACCAATAAAACATTTCAGAATGTGAGCCCTCTGTGGATAGGAGAATGCCCCAAATATGTGAAAAGTGAAAGTCTGAGGCTTGCAACTGGACTGAGAAATGTTCCACAGATTGAAACTAGAGGAATTTTCGGAGCTATCGCAGGTTTTATTGAAGGAGGATGGACTGGAATGATAGATGGGTGGTATGGCTACCACCATGAAAATTCTCAAGGCTCAGGATATGCAGCAGACAGAGAAAGCACTCAAAAGGCTATAGACGGAATTACAAATAAGGTCAATTCCATTATTAACAAAATGAACACACAATTCGAAGCTGTAGACCACGAATTTTCAAATCTGGAGAGAAGAATTGGCAATCTGAACAAGAGAATGGAAGATGGATTTCTGGATGTTTGGACATACAATGCTGAACTGTTGGTTCTTCTTGAAAATGAAAGAACATTAGATCTGCATGATGCGAATGTAAAGAACCTATATGAAAAGGTCAAATCACAGCTAAGAGACAATGCTAATGACCTAGGAAATGGGTGCTTTGAATTTTGGCATAAATGTGACAATGAATGCATAGAGTCTGTCAAAAATGGTACCTATGACTATCCCAAATACCAGGATGAGAGTAAATTAAACCGGCAGGGAATAGAATCGGTGAAGCTAGAGAATCTTGGTGTTTATCAGATCCTTGCTATTTATAGTACGGTATCGAGCAGTCTAGTTTTGGTAGGACTGATCATGGCAATAGGTCTTTGGATGTGTTCAAATGGTTCAATGCAGTGCAGAATATGTATATAA
>A_/_H6N1|DQ376652|A/chicken/Taiwan/0204/05
ATGATTGCAATCATTGTGATAGCGATACTGGCATCAACCGGAAAGTCAGACAAGATCTGCATTGGGTACCACGCCAACAATTCAACAACACAAGTGGATACGCTACTTGAGAAGAATGTAACTGTCACACATTCAATTGAATTGCTGGAGAATCAGAAGGAAAAGAGATTCTGCAAGATTATGAACAAGGCCCCTCTCGATCTAAGGGATTGCACCATAGAAGGTTGGATATTAGGGAATCCTAAATGCGACTTATTGCTTGGTGATCAAAGCTGGTCATACATAGTGGAAAGGCCTAATGCTCAAAATGGGATTTGCTACCCAGGAGTTTTGAATGAAGTAGAAGAACTGAAGGCACTTATAGGATCAGGAGAAAGAGTAGAGAGATTTGAGATGTTTCCCAAAAGTACATGGGCAGGAGTAGATACCAGTAGGGGGGTGACAAACGCTTGCCCTTCTTATACTATTGATTCATCTTTCTACAGAAACCTCGTATGGATAGTAAAGACTGAGTCAGCAGCATATCCAGTAATTAAAGGGACTTACAACAACACTGGAAACCAACCAATCCTTTATTTCTGGGGTGTTCATCATCCTCCTGACACCACAGTGCAGGATAATCTGTATGGGTCTGGTGATAGATACGTTAGAATGGGAACTGAAAGCATGAATTTTGCCAAGAGTCCGGAAATTGCAGCAAGACCCGCCGTGAACGGCCAAAGGAGCAGAATTGATTATTACTGGTCTGTTTTGAAACCAGGGGAAACCTTGAATGTGGAGTCCAATGGGAATCTAATTGCTCCTTGGTATGCATACAAATTTGTCAGCACAAATAAGAAGGGAGCCGTCTTCAAGTCAGATTTACCAATCGAGAACTGCGATGCCACATGCCAGACTATTGCAGGAGTCCTAAGGACCAACAAAACATTTCAGAATGTGAGCCCTCTGTGGATAGGAGAGTGCCCCAAATATGTGAAAAGTGAAAGTCTGAGGCTTGCAACTGGATTAAGAAATGTTCCACAGATTGCGACTAGAGGAATTTTCGGAGCTATTGCAGGTTTTATTGAAGGAGGATGGACTGGAATGATAGATGGATGGTATGGCTATCACCATGAAAATTCTCAAGGCTCAGGATATGCAGCAGACAGAGAAAGCACTCAAAAGGCCATAGACGGAATTACAAATAAGGTCAACTCCATCATTAACAAAATGAACACACAATTCGAAGCTGTAGACCACGAATTTTCAAACCTGGAGAGAAGAATTGGCAATCTGAATAAGAGAATGGAAGATGGATTTCTAGATGTTTGGACTTACAATGCTGAACTGTTGGTTCTTCTTGAAAATGAAAGAACACTAGATCTGCATGATGCGAATGTCAAGAACCTATATGAAAAGGTCAAATCGCAGCTAAGAGACAACGCTAATGATCTAGGAAATGGGTGCTTTGAGTTTTGGCATAAATGTGACAATGAATGCATAGAGTCTGTCAAAAATGGTACCTATGACTACCCCAAATATCAGGAGGAGAGTAAATTGAACAGGCAGGGGATAGAATCGGTGAAGCTAGAGAATCTTGGTGTGTATCAAATTCTTGCCATTTATAGTACGGTATCGAGCAGTCTAGTTTTGGTAGGGCTGATCATGGCAATGGGTCTTTGGATGTGTTCAAATGGTTCAATGCAATGCAGGATATGTATATAA
>A_/_H6N1|DQ376649|A/chicken/Taiwan/ch1006/04
ATGATTGCAATCATTGTGATAGCGATACTGGCATCAACCGGAAAGTCAGACAAGATCTGCATTGGGTACCACGCCAACAATTCAACAACACAAGTGGATACGCTACTTGAGAAGAATGTAACTGTCACACATTCAATTGAATTGCTGGAGAATCAGAAGGAAAAGAGATTCTGCAAGATTATGAACAAGGCCCCTCTCGATCTAAGGGATTGCACCATAGAAGGTTGGATATTAGGGAATCCTAAATGCGACTTATTGCTTGGTGATCAAAGCTGGTCATACATAGTGGAAAGGCCTAATGCTCAAAATGGGATTTGCTACCCAGGAGTTTTGAATGAAGTAGAAGAACTGAAGGCACTTATAGGATCAGGAGAAAGAGTAGAGAGATTTGAGATGTTTCCCAAAAGTACATGGGCAGGAGTAGATACCAGTAGGGGGGTGACAAACGCTTGCCCTTCTTATACTATTGATTCATCTTTCTACAGAAACCTCGTATGGATAGTAAAAACTGAGTCAGCAGCATATCCAGTAATTAAAGGGACTTACAACAACACTGGAAACCAACCAATCCTTTATTTCTGGGGTGTTCATCATCCTCCTGACACCACAGTGCAGGATAATCTGTATGGGTCTGGTGATAGATACGTTAGAATGGGAACTGAAAGCATGAATTTTGCCAAGAGTCCGGAAATTGCAGCAAGACCCGCCGTGAACGGCCAAAGGAGCAGAATTGATTATTACTGGTCTGTTTTGAAACCAGGGGAAACCTTGAATGTGGAGTCCAATGGAAATCTAATTGCTCCTTGGTATGCATACAAATTTGTCAGCACAAATAAGAAGGGAGCCGTCTTCAAGTCAGATTTACCAATCGAGAACTGCGATGCCACATGCCAGACTATTGCAGGAGTCCTAAGGACCAACAAAACATTTCAGAATGTGAGCCCTCTGTGGATAGGAGAATGCCCCAAATATGTGAAAAGTGAAAGTCTGAGGCTTGCAACTGGATTAAGAAATGTTCCACAGATTGCAACTAGAGGAATTTTCGGAGCTATTGCAGGTTTTATTGAAGGAGGATGGACTGGAATGATAGATGGATGGTATGGCTATCACCATGAAAATTCTCAAGGCTCAGGATATGCAGCAGACAGAGAAAGCACTCAAAAGGCTATAGACGGAATTACAAATAAGGTCAACTCCATCATTAACAAAATGAACACACAATTCGAAGCTGTAGACCACGAATTTTCAAACCTGGAGAGAAGAATTGGCAATCTGAATAAGAGAATGGAAGATGGATTTCTAGATGTTTGGACTTACAATGCTGAACTGTTGGTTCTTCTTGAAAATGAAAGAACACTAGATCTGCATGATGCGAATGTCAAGAACCTATATGAAAAGGTCAAATCGCAGCTAAGAGACAACGCTAATGATCTAGGAAATGGGTGCTTTGAGTTTTGGCATAAATGTGACAATGAATGCATAGAGTCTGTCAAAAATGGTACCTATGACTACCCCAAATATCAGGAGGAGAGTAAATTAAACAGGCAAGGGATAGAATCGGTGAAGCTAGAGAATCTTGGTGTGTATCAAATTCTTGCCATTTATAGTACGGTATCGAGCAGTCTAGTTTTGGTAGGGCTGATCATGGCAATGGGTCTTTGGATGTGTTCAAATGGTTCAATGCAATGCAGGATATGTATATAA
>A_/_H6N1|DQ376648|A/chicken/Taiwan/0305/04
ATGATTGCAATCATTGTAATAGCGATACTGGCAACAGCCGGAAAGTCAGACAAGATCTGCATTGGATACCATGCCAACAACTCAACAACACAAGTGGATACAATACTAGAGAAAAATGTTACCGTCACACACTCAGTTGAATTACTGGAGAATCAGAAGGAAGAAAGATTCTGCAAGATCATGAACAAGTCCCCTCTCGATCTAAGGGAATGCACCATAGAGGGTTGGATCTTGGGGAATCCTAAATGCGACTTATTGCTTGGTGATCAAAGCTGGTCATATATAGTGGAAAGGCCTACTGCTCAAAATGGGATTTGCTACCCAGGAACTTTGAATGAAGTAGAAGAACTGAAGGCACTTATAGGATCAGGAGAAGGAGTAGAGAGATTTGAGATGTTTCCCAAAAGTACATGGGCAGGAGTAGACACCAACAGTGGGGTGACAAATGCTTGTCCTTCTGATACTATTGGTTCATCTTTCTACAGAAACCTTGTGTGGATAATAAAAACTAATTCAGCAGCATATCCAGTAATTAAAGGGACTTACAACAACACTGGAAACCAGCCAATACTTTATTTCTGGGGTGTTCATCATCCTCCTAGCACCGGGCTGCAAGAATCCTTGTATGGATCCGGTGATAGATACGTTAGGATGGGAACTGAAAGCATGAATTTTGCCAAGAGTCCTGAAATTGCCGAAAGACCTGTTGTGAATGGTCAAAGAGGCAGAATTGATTATTACTGGTCTGTTTTAAAACCAGGGGAAACCTTGAATGTGGAGTCCAATGGAAATCTAATCGCCCCTTGGCATGCATACAAATTTGTCAGCACAAATAAAAAGGGAGCCGTCTTCAAGTCAAATCTACCAATCGAGAACTGCGATGCCACATGCCAGACTATTGTAGGAGTACTAAGGACCAACAAAACATTCCAGAATGTGAGCCCGCTGTGGATAGGAGAATGCCCCAAATATGTGAAAAGTGAAAGTCTGAGGCTCGCAACGGGATTGAGAAATATTCCACAGATTGAAACTAGAGGAATTTTCGGAGCTATTGCAGGTTTTATAGAAGGAGGATGGACTGGAATGATAGATGGTTGGTATGGTTATCACCATGAAAATTCCCAAGGCTCAGGATATGCAGCAGACAGAGAAAGCACTCAAAAGGCTATAGACGGAATTACAAATAAGGTTAATTCCATCATTAACAAAATGAACACCCAATTCGAAGCTGTTGACCACGAATTTTCAAATCTGGAGAGAAGGATTGGCAATCTGAACAAAAGGATGGAAGATGGATTTCTGGATGTTTGGACATACAATGCTGAACTTTTGGTCCTTCTTGAAAATGAAAGAACACTAGACCTGCATGACGCGAATGTGAAGAACCTATATGAAAAGGTCAAGTCACAGCTAAGGGACAATGCTAATGATCTAGGGAATGGGTGCTTTGAATTTTGGCATAAATGTGACAATGAGTGCATAGAGTCTGTCAAAAATGGTACCTATGACTATCCCAAATACCAGGATGAGAGTAAATTAAACAGGCAGAAAGTAGAGTCGGTGAAGCTAGAGAATCTTGGTGTGTATCAAATTCTTGCCATTTATAGTACGGTATCGAGCAGTCTAGTCTTGGTAGGGCTGATCATAGCAATGGGTCTTTGGATGTGCTCAAATGGTTCAATGCAATGCAGGATATGTATATAA
>A_/_H6N1|DQ376647|A/chicken/Taiwan/0114/04
ATGATTGCAATCATTGTAATAGCGATACTGGCATCAGCCGGAAAGTCAGACAAGATCTGCATTGGGTATCATGCAAACAATTCAACAACACAAGTGGATACGCTACTTGAGAAGAATGTAACCGTCACACACTCAGTTGAATTGCTGGAGAGTCAGAAGGAAAAGAGATTCTGCAAGATTATGAGCAAGGCCCCTCTCGATCTAAGGGATTGCACCATAGAGGGTTGGATCTTGGGGAATCCTAAATGCGACTTATTGCTTGGTGATCAAAGCTGGTCATACATAGTGGAAAGGCCTACTGCTCAAAATGGGATTTGCTACCCAGGAGTTTTGAATGAAGTAGAAGAACTGAAGGCACTTATAGGATCAGGAGAAAGAGTAGAGAGATTTGAGATGTTTCCCAAAAGTACATGGGCAGGGGTAGACACCAGCAGAGGGGTGACAAACGCTTGTCCTTCCTATACTATTGATTCATCTTTCTACAGAAACCTCGTATGGATAGTAAAAACTGAGTCAGCAGCATATCCAGTAATCAAAGGGACTTACAACAACACTGGAAACCAGCCAATCCTCTATTTCTGGGGTGTTCACCATCCTCCTGACACCACGGTGCAAGATAACTTGTATGGATCTGGTGATAGATACGTTAGAATGGGAACTGAAAGCATGAACTTTGCCAAGAGTCCGGAAATTGCAGCAAGACCTGCCGTGAACGGTCAAAGGAGCAGAATTGATTATTACTGGTCTGTTTTGAAACCAGGGGAAACCTTGAATGTGGAGTCCAATGGAAATCTAATCGCTCCTTGGTATGCATACAAATTTGTCAGCACAAATAAAAAGGGAGCCGTCTTCAAGTCAAATTTACCAATCGAGAACTGCAATGCCACATGCCAGACTGTTGCAGGGGTCCTAAGGACCAATAAAACATTTCAGAATGTGAGCCCTCTGTGGATAGGAGAATGCCCCAAATATGTGAAAAGTGAAAGTCTGAGGCTTGCAACTGGACTGAGAAATGTTCCACAGATTGAAACTAGAGGAATTTTCGGAGCTATCGCAGGTTTTATTGAAGGAGGATGGACTGGAATGATAGATGGGTGGTATGGCTATCATCATGAAAATTCTCAAGGCTCAGGATATGCAGCAGACAGAGAAAGCACTCAAAAGGCTATAGACGGAATTACAAATAAGGTCAATTCCATCATTAACAAAATGAACACACAGTTTGAAGCTGTGGACCACGAATTTTCAAATCTGGAGAGAAGAATTGGCAATCTGAACAAGAGAATGGAAGATGGATTTCTGGATGTTTGGACATACAATGCTGAACTGTTGGTTCTTCTTGAAAATGAAAGAACACTAGATCTGCATGATGCTAATGTAAAGAACCTATATGAAAAGGTCAAATCACAGCTAAGAGACAATGCTAATGACCTAGGGAATGGGTGCTTTGAATTTTGGCATAAATGTGACAATGAATGTATAGAGTCTGTCAAAAATGGTACCTATGACTATCCCAAATACCAGGATGAGAGTAAATTAAACAGGCAGGGAATAGAATCGGTGAAGCTAGAGAATCTTGGTGTGTATCAAATTCTTGCTATTTATAGTACGGTATCGAGCAGTCTAGTTTTGGTAGGACTGATCATGGCAATAGGTCTTTGGATGTGTTCAAATGGTTCAATGCAGTGCAGAGTATGTATATAG
>A_/_H6N1|DQ376645|A/chicken/Taiwan/1203/03
ATGATTGCAATCATTGTAATAGCGATACTGGCAACAGCCGGAAAGTCAGACAAGATCTGCATTGGATACCATGCCAACAACTCAACAACACAAGTGGATACAATACTAGAGAAAAATGTCACCGTCACACACTCAGTTGAATTACTGGAGAATCAGAAGGAAGGAAGATTCTGCAAGATCATGAACAAGTCCCCTCTCGATCTAAGGGAATGCACCATAGAGGGTTGGATCTTGGGGAATCCTAAATGCGACTTATTGCTTGGTGACCAAAGCTGGTCATATATAGTGGAACGGCCTACTGCTCAAAATGGGATTTGCTACCCAGGAACTTTGAATGAAGTAGAAGAACTGAAGGCACTTATAGGATCAGGAGAAAGGGTAGAAAGATTTGAGATGTTTCCCAAAAGTACATGGGCAGGAGTAGATACCAACAGTGGGGTGACAAATGCTTGTCCTTCTGATACTATTGGTTCATCTTTCTACAGAAACCTTGTATGGATAATAAAAACTAATTCAGCAGCATATCCAGTAATTAAAGGGACTTACAACAATACTGGAAACCAGCCAATACTTTATTTCTGGGGTGTTCATCATCCTCCTAGTACCGGGCTGCAAGAATCCTTGTATGGATCCGGTGACAGATACGTTAGGATGGGAACTGAAAGCATGAATTTTGCCAAGAGTCCGGAAATTGCAGAAAGACCTATTGTGAATGGTCAAAGAGGCAGAATTGATTATTACTGGTCTGTTTTAAAACCAGGGGAAACTTTGAATGTGGAGTCCAATGGAAATCTAATCGCCCCTTGGTATGCATACAAATTTGTCAGCACTAATAAAAAGGGAGCCGTCTTCAAGTCAAATTTACCAATCGAGAACTGCGATGCAACATGTCAGACTATTGTAGGAGTACTAAGGACCAACAAAACATTCCAGAATGTGAGCCCGCTGTGGATAGGAGAATGTCCTAAATATGTGAAAAGTGAAAGTCTGAGACTTGCAACGGGACTGAGAAATATTCCACAGATTGAAACTAGAGGAATTTTCGGAGCCATTGCAGGTTTTATAGAAGGAGGATGGACTGGAATGATAGATGGTTGGTATGGTTATCACCATGAAAATTCTCAAGGCTCAGGATATGCAGCAGACAGAGAAAGCACTCAAAAGGCTATAGACGGAATTACAAATAAGGTTAATTCCATCATTAACAAAATGAACACACAATTTGAAGCTGTTGACCACGAATTTTCAAATCTGGAGAGAAGAATTGGCAATCTGAACAAAAGAATGGAAGATGGATTTCTGGATGTTTGGACATACAATGCTGAACTTTTGGTCCTTCTTGAAAATGAAAGAACACTAGACCTGCATGACGCGAATGTGAAGAACCTATATGAAAAGGTCAAGTCACAGCTAAGGGACAATGCTAATGATCTAGGGAATGGATGCTTTGAATTTTGGCATAAATGTGACAATGAGTGCATAGAGTCTGTCAAAAATGGTACCTATGACTATCCCAAATACCAGGATGAGAGTAAATTAAACAGGCAGAAAGTAGAATCGGTGAAGCTAGAGAATCTTGGTGTGTATCAAATTCTTGCCATTTATAGTACGGTATCGAGCAGTCTAGTCTTGGTAGGGCTGATCATAGCAATGGGTCTTTGGATGTGCTCAAATGGTTCAATGCAATGCAGGATATGTATATAA
>A_/_H6N1|DQ376644|A/chicken/Taiwan/0706/03
ATGATTGCAATCGTTGTAATAGCGATACTGGCATCAGCCGGAAAGTCAGACAAGATCTGCATTGGGTATCACGCCAACAATTCAACAACACAAGTGGATACGCTACTTGAGAAGAATGTAACCGTCACACACTCAATTGAATTGCTGGAGAATCAGAAGGAAAAGAGATTCTGCAAGATTATGAACAAGGCCCCTCTCGATCTAAGGGATTGCACCATAGAGGGTTGGATCTTGGGGAATCCTAAATGCGACTTATTGCTTGGTGATCAAAGCTGGTCATACATAGTGGAAAGGCCTACTGCTCAAAATGGGATTTGCTACCCAGGAGTTTTGAATGAAGTAGAAGAACTGAAGGCATTTATAGGATCAGGAGAAAGAGTAGAGAGATTTGAGATGTTTCCCAAAAGTACATGGGCAGGGGTAGACACCAGCAGGGGGGTGACAAAAGCTTGCCCTTCCTATACTATTGATTCATCTTTCTACAGAAATCTCGTATGGATAGTAAAAACTGAGTCAGCAGCATATCCAATAATTAAAGGGACTTACAACAACACTGGAAACCAGCCAATCCTTTATTTCTGGGGTGTTCACCATCCTCCTGACACCACGGTGCAAGATAGCTTGTATGGGTCTGGTGATAGATACGTTAGAATGGGAACTGAAAGCATGAACTTTGCCAAGAGTCCGGAAATTGCAGCAAGACCTGCTGTGAACGGTCAAAGGAGCAGAATTGATTATTACTGGTCTGTTTTGAAACCAGGGGAAACCTTGAATGTGGAGTCCAATGGAAATCTAATCGCTCCTTGGTATGCATACAAATTTGTCAGCACAAACAAAAAGGGAGCCGTCTTCAAGTCAAATTTACCAATCGAGAACTGCTATGCCACATGCCAGACTATTGCAGGGGTCCTAAGGACCAATAAAACATTTCAGAATGTGAGCCCTCTGTGGATAGGAGAATGCCCCAAATATGTGAAAAGTGAAAGTCTGAGGCTTGCAACTGGACTGAGAGATGTTCCACAGATTGAAACTAGAGGAATTTTCGGAGCTATCGCAGGTTTTATTGAAGGAGGATGGACTGGAATGATAGATGGGTGGTATGGCTATCACCATGAAAATTCTCAAGGCTCAGGATATGCAGCAGACAGAGAAAGCACTCAAAAGGCTATAGACGGAATTACAAATAAGGTCAATTCCATCATTAACAAAATGAACACACAATTCGAGGCTGTAGACCACGAATTTTCAAATCTGGAGAGAAGAATTGGCAATCTGAACAAGAGAATGGAAGATGGATTTCTGGATGTTTGGACATACAATGCTGAACTGTTGGTTCTTCTTGAAAATGAAAGAACATTAGATCTGCATGATGCGAATGTAAAGAACCTATATGAAAAGGTCAAATCACAGCTAAGAGACAATGCTAATGACCTAGGAAATGGGTGCTTTGAATTTTGGCATAAATGTGACAATGAATGCATAGAGTCTGTCAAAAATGGTACCTATGACTATCCCAAATACCAGGATGAGAGTAAATTAAACCGGCAGGGAATAGAATCGGTGAAGCTAGAGAATCTTGGTGTTTATCAAATTCTTGCTATTTATAGTACGGTATCGAGCAGTCTAGTTTTGGTAGGACTGATCATGGCAATAGGTCTTTGGATGTGTTCAAATGGTTCAATGCAGTGCAGAATATGTATATAA
>A_/_H6N1|DQ376643|A/duck/Taiwan/WB239/03
ATGATTGCAATCATTGTAATAGCGATACTGGCATCAGCCGGAAAGTCAGACAAGATCTGCATTGGGTATCACGCCAACAATTCAACAACACAAGTGGATACGCTACTTGAGAAGAATGTAACCGTCACACACTCAGTTGAATTGCTGGAGAGTCAGAAGGAAAAGAGATTCTGCAAGATTATGAACAAGGCCCCTCTCGATCTAAGGGATTGCACCATAGAGGGTTGGATCTTGGGGAATCCTAAATGCGACTTATTGCTTGGTGATCAAAGCTGGTCATACATAGTGGAAAGGCCTACTGCTCAAAATGGGATTTGCTACCCAGGAGTTTTGAATGAAGTAGAAGAACTGAAGGCACTTATAGGATCAGGAGAAAGAGTAGAGAGATTTGAGATGTTTCCCAAAAGTACATGGGCAGGGGTAGACACCAGCAGGGGGGTGACAAACGCTTGCCCTTCCTATACTATTGATTCATCTTTCTACAGAAACCTCGTATGGATAGTAAAAACTGAGTCAGCAGCATATCCAGTAATTAAAGGGACTTACAACAACACTGGAAACCAGCCAATCCTTTATTTCTGGGGTGTTCACCATCCTCCTGACACCACGGTGCAAGATAACTTGTATGGGTCTGGTGATAGATACGTTAGAATGGGAACTGAAAGCATGAACTTTGCCAAGAGTCCGGAAATTGCAGCAAGACCTGCTGTGAACGGTCAAAGGAGCAGAATTGATTATTACTGGTCTGTTTTGAAACCAGGGGAAACCTTGAATGTGGAGTCCAATGGAAATCTAATCGCTCCTTGGTATGCATACAAATTTGTCAGCACAAATAAAAAGGGAGCCGTCTTCAAGTCAAATTTACCAATCGAGAACTGCGATGCCACATGCCAGACTATTGCAGGGGTCCTAAGGACCAATAAAACATTTCAGAATGTGAGCCCTCTGTGGATAGGAGAATGCCCCAAATATGTGAAAAGTGAAAGTCTGAGGCTTGCAACTGGACTGAGAAATGTTCCACAGATTGAAACTAGAGGAATTTTCGGAGCTATCGCAGGTTTTATTGAAGGAGGATGGACTGGAATGATAGATGGGTGGTATGGCTATCACCATGAAAATTCTCAAGGCTCAGGATATGCAGCAGACAGAGAAAGCACTCAAAAGGCTATAGACGGAATTACAAATAAGGTCAATTCCATCATCAACAAAATGAACACACAATTCGAAGCTGTAGACCACGAATTTTCAAATCTGGAGAGAAGAATTGGCAATCTGAACAAGAGAATGGAAGATGGATTTCTGGATGTTTGGACATACAATGCTGAACTGTTGGTTCTTCTTGAAAATGAAAGAACACTAGATCTGCATGATGCGAATGTAAAGAACCTATATGAAAAGGTCAAATCACAGCTAAGAGACAATGCTAATGACCTAGGAAATGGGTGCTTTGAATTTTGGCATAAATGTGACAATGAATGCATAGAGTCTGTCAAAAATGGTACCTATGACTATCCCAAATACCAGGATGAGAGTAAATTAAACAGGCAGGGAATAGAATCGGTGAAGCTAGAGAATCTTGGTGTGTATCAAATTCTTGCTATTTATAGTACGGTATCGAGCAGTCTAGTTTTGGTAGGACTGATCATGGCAATAGGTCTTTGGATGTGTTCAAATGGTTCAATGCAGTGCAGAATATGTATATAG
>A_/_H6N1|DQ376642|A/chicken/Taiwan/0408/02
ATGATTGCAATCATTGTAATGGCGATACTGGCATCAGCCGGAAAGTCAGACAAGATCTGCATTGGGTATCACGCCAACAATTCAACAACACAAGTGGATACGCTACTTGAGAAGAATGTAACCGTCACACACTCAGTTGAATTGCTGGAGAATCAGAAGGAAAAGAGATTCTGCAAGATTATGAACAAGGCCCCTCTCGATCTAAGGGATTGCACCATAGAGGGTTGGATCTTGGGGAATCCTAAATGCGACTTATTGCTTGGTGATCAAAGCTGGTCATACATAGTGGAAAGGCCTACTGCTCAAAATGGGATTTGCTACCCAGGAGTTTTGAATGAAGTAGAAGAACTGAAGGCACTTATAGGATCAGGAGAAAGAGTAGAGAGATTTGAGATGTTTCCCAAAAGTACATGGGCAGGGGTAGACACCAGCAGGGGGGTGACAAACGCTTGCCCTTCCTATACTATTGATTCATCTTTCTACAGAAACCTCTTATGGATAGTAAAAACTGAGTCAGCAGCATATCCAGTAATTAAAGGGACTTACAACAACACTGGAAACCAGCCAATCCTTTATTTCTGGGGTGTTCACCATCCTCCTGACACCACGGTACAAGATACCCTGTATGGGTCTGGTGATAGATACGTTAGAATGGGAACTGAAAGCATGAACTTTGCCAAGAGTCCGGAAATTGCAGCAAGACCTGCTGTGAACGGTCAAAGGAGCAGAATTGATTATTACTGGTCTGTTTTGAAACCAGGGGAAACCTTGAATGTGGAGTCCAATGGAAATCTAATCGCTCCTTGGTATGCATACAAATTTGTCAGCACAAATAAAAAGGGAGCCGTCTTCAAGTCAAATTTACCAATCGAGAACTGCGATGCCACATGCCAGACTATTGCAGGGGTCCTAAGGACCAATAAAACATTTCAGAATGTGAGCCCTCTGTGGATAGGAGAATGCCCCAAATATGTGAAAAGTGAAAGTCTGAGGCTTGCAACTGGACTGAGAAATGTTCCACAGATTGAAACTAGAGGAATTTTCGGAGCTATAGCAGGTTTTATTGAAGGAGGATGGACTGGAATGATAGATGGGTGGTATGGCTATCACCATGAAAATTCTCAAGGCTCAGGATATGCAGCAGACAGAGAAAGCACTCAAAAGGCTATAGACGGAATTACAAATAAGGTCAATTCCATCATTAACAAAATGAACACACAATTCGAAGCTGTAGACCACGAATTCTCAAATCTGGAGAGAAGAATTGGCAATCTGAACAAGAGAATGGAAGATGGATTTCTGGATGTTTGGACATACAATGCTGAACTGTTGGTTCTTCTTGAAAATGAAAGAACACTAGATCTGCATGATGCGAATGTAAAGAACCTATATGAAAAGGTCAAATCACAGCTAAGAGACAATGCTAATGACCTAGGAAATGGGTGCTTTGAATTTTGGCATAAATGTGACAATGAATGCATAGAGTCTGTCAAAAATGGTACCTATGACTATCCCAAATACCAGGATGAGAGTAAATTAAACAGGCAGGGAATAGAATCGGTGAAGCTAGAGAATCTTGGTGTGTATCAAATTCTTGCTATATATAGTACGGTATCGAGCAGTCTAGTTTTGGTGGGACTGATCATGGCAATAGGTCTTTGGATGTGTTCAAATGGTTCAATGCAGTGCAGGATATGTATATAA
>A_/_H6N1|DQ376641|A/chicken/Taiwan/0208/02
ATGATTGCAATCATTGTAATAGCGATACTGGCAGCAGCCGGAAAGTCAGGCAAGATCTGCATTGGATATCATGCCAACAACTCAACAACACAAGTGGATACAATACTAGAGAAAAATGTCACCGTCACACACTCAGTTGAATTGCTGGAGAATCAGAAGGAAGAAAGATTTTGCAAGATCATGAACAAGTCCCCTCTCGATCTAAGGGAATGCACCATAGAGGGTTGGATCTTGGGGAATCCTAAATGCGACTTATTGCTTGGCGATCAAAGCTGGTCATATATAGTGGAAAGGCCTACTGCTCAAAATGGGATTTGCTACCCAGGAGTTTTGAATGAAGTAGAAGAACTGAAGGCACTTATAGGATCAGGAGACAGGGTAGAGAGATTTGAGATGTTTCCCAAAAGTACATGGGCAGGAGTAGATACCAGCAGTGGAGTGACAAAAGCTTGCCCTTCTGATACTATTGGTTCGTCTTTCTACAGAAACCTTATATGGATAATAAAAACTAATTCAGCAGCATATCCAGTAATTAAAGGGACTTACAACAACACTGGAAACCAGCCAATACTTTATTTCTGGGGTGTTCACCATCCTCCTAGCACCGGGCTGCAAAACACCCTGTATGGATCTGATGATAGATACGTTAGGTTGGGAACTGAAAGCATGAATTTTGCCAAGAGTCCAGAAATTGCAGAAAGACCTGCTGTGAATGGTCAAAGAGGCAGAATTGATTATTACTGGTCTGTTTTAAAACCAGGGGAAACCTTGAATGTGGAGTCCAATGGAAATCTAATCGCCCCTTGGTATGCATACAAATTTGTCAGCACAAATAAAAAAGGAGCCGTCTTCAAGTCAAATTTACCAATCGAGAACTGCGATGCCACATGCCAGACTATTGTAGGAGTACTAAGGACCAACAAAACATTTCAGAATGTGAGCCCACTGTGGATAGGAGAATGCCCCAAATATGTGAAAAGTGAAAGTCTGAGGCTTGCAACCGGATTGAGAAATATTCCACAGATTAAAACTAGAGGAATTTTCGGAGCTATTGCAGGTTTTATAGAAGGAGGATGGACAGGAATGATAGATGGGTGGTATGGTTATCACCATGAAAATTCTCAAGGCTCAGGATATGCAGCAGACAGAGAAAGCACTCAAAAGGCTATAGACGGAATTACAAATAAGGTTAATTCCATCATTAACAAAATGAACACACAATTCGAAGCTGTTGACCACGAATTTTCAAATCTGGAGAGAAGAATTGGCAATCTAAACAAAAGAATGGAAGATGGATTTCTGGATGTTTGGACATACAATGCTGAACTTTTGATCCTTCTTGAAAATGAAAGAACACTAGACCTACATGACGCGAATGTGAAGAACCTATATGAAAAGGTCAAGTCACAGCTAAGGGACAATGCTAATGATCTAGGGAATGGGTGCTTTGAATTTTGGCATAAATGTGACAATGAGTGCATAGAGTCTGTCAAAAATGGTACCTACGACTATCCCAAATACCAGGATGAGAGTAAATTAAACAGGCAGAGAATAGAATCGGTGAAGCTAGAAAATCTTGGTGTGTATCAAATTCTTGCCATCTATAGTACGGTATCGAGCAGTCTAGTATTGGTAGGGCTGATCATAGCAATGGGTCTTTGGATGTGCTCAAATGGTTCAATGCAATGCAGGATATGTATATAA
>A_/_H6N1|DQ376640|A/chicken/Taiwan/0107/02
ATGATTGCAATCATTGTAATAGCGATACTGGCATCAGCCGGAAAGTCAGACAAGATCTGCATTGGGTATCACGCCAACAATTCAACAACACAAGTGGATACGCTACTTGAGAAGAATGTAACCGTCACACACTCAGTTGAATTGCTGGAGAGTCAGAAGGAAAAGAGATTCTGCAAGATTATGAACAAGGCCCCTCTCGATCTAAGAGATTGCACCATAGAGGGTTGGATCTTGGGGAATCCTAAATGCGACTTATTGCTTGGTGATCAAAGCTGGTCATACATAGTGGAAAGGCCTACTGCTCAAAATGGGATTTGCTACCCAGGAGTTTTGAATGAAGTAGAAGAACTGAAGGCACTTATAGGATCAGGAGAAAGAGTAGAGAGATTTGAGATGTTTCCCAAAAGTACATGGGCAGGGGTAGACACCAGCAGGGGGGTGACAAACGCTTGCCCTTCCTCTACTATTGATTCATCTTTCTACAGAAACCTCGTATGGATAGTAAAAACTGAGTCAGCAGCATATCCAGTAATTAAAGGGACTTACAACAACACTGGAAACCAGCCAATCCTTTATTTCTGGGGTGTTCACCATCCTCCTGACACCACGGTGCAAGATAACCTGTATGGGTCTGGTGATAGATACGTTAGAATGGGAACTGAAAGCATGAACTTTGCCAAGAGTCCGGAAATTGCAGCAAGACCTGCTGTGAACGGTCAAAGGAGCAGAATTGATTATTACTGGTCTGTTTTGAAACCAGGGGAAACCTTGAATGTGGAGTCCAATGGAAATCTAATCGCTCCTTGGTATGCATACAAATTTGTCAGCACAAATAAAAAGGGAGCCGTCTTCAAGTCAAATTTACCAATCGAGAACTGCGATGCCACATGCCAGACTATTGCAGGGGTCCTAAGGACCAATAAAACATTTCAGAATGTGAGCCCTCTGTGGATAGGAGAATGCCCCAAATATGTGAAAAGTGAAAGTCTGAGGCTTGCAACTGGACTGAGAAATGTTCCACAGATTGAAACTAGAGGAATTTTCGGAGCTATCGCAGGTTTTATTGAAGGAGGATGGACTGGAATGATAGATGGTTGGTATGGCTATCACCATGAAAATTCTCAAGGCTCAGGATATGCAGCAGACAGAGAAAGCACTCAAAAGGCTATAGACGGAATTACAAATAAGGTCAATTCCATCATTAACAAAATGAACACACAATTCGAAGCTGTAGACCACGAATTTTCAAATCTGGAGAGAAGAATTGGCAATCTGAACAAGAGAATGGAAGATGGATTTCTGGATGTTTGGACATACAATGCTGAACTGTTGGTTCTTCTTGAAAATGAAAGAACACTAGATCTGCATGATGCGAATGTAAAGAACCTATATGAAAAGGTCAAATCACAGCTAAGAGACAATGCTAATGACCTAGGAAATGGGTGCTTTGAATTTTGGCATAAATGTGACAATGAATGCATAGAGTCTGTCAAAAATGGTACCTATGACTATCCCAAATACCAGGATGAGAGTAAATTAAACAGGCAGGGAATAGAATCGGTGAAGCTAGAGAATCTTGGTGTGTATCAAATTCTTGCTATTTATAGTACGGTATCGAGCAGTCTAGTTTTGGTAGGACTGATCATGGCAATAGGTCTTTGGATGTGTTCAAATGGTTCAATGCAGTGCAGAATATGTATATAA
>A_/_H6N1|DQ376639|A/chicken/Taiwan/A37/02
ATGATTGCAATCATTGTAATAGCGATAATGGCATCAGCCGGAAAGTCAGACAAGATCTGCATTGGGTATCACGCCAACAATTCAACAACACAAGTGGATACGCTACTTGAGAAGAATGTAACTGTCACACACTCAGTTGAATTGCTGGAGAGTCAGAAGGAAAAGAGATTCTGCAAGATTATGAACAAGGCCCCTCTCGATCTAAGGGATTGCACCATAGAGGGTTGGGTCTTGGGGAATCCTAAATGCGACTTATTACTTGGTGATCAAAGCTGGTCATACATAGTGGAAAGGCCAACTGCTCAAAATGGGATTTGCTACCCAGGAGTTTTGAATGAAGTAGAAGAACTGAAGGCACTTATAGGATCAGGAGAAAGAGTAGAGAGATTTGAGATGTTTCCCAAAAGTACATGGGCAGGGGTAGACACCAGCAGGGGGGTGACAAACGCTTGCCCTTCCTATACTATTGATTCATCTTTCTACAGAAACCTCGTATGGATAGTAAAAACTGAGTCAGCAGCATATCCAGTAATTAAAGGGACTTACAACAACACTGGAAACCAGCCAATCCTTTATTTCTGGGGTGTTCACCATCCTCCTGACACCACGGTGCAAGATAACTTGTATGGGTCTGGTGATAGATACGTTAGAATGGGAACTGAAAGCATGAACTTTGCCAAGAGTCCGGAAATTGCAGCAAGACCTGCTGTGAACGGTCAAAGGAGCAGAATTGATTATTACTGGTCTGTTTTGAAACCAGGGGAAACCTTGAATGTGGAGTCCAATGGAAACCTAATCGCTCCTTGGTATGCATACAAATTTGTCAGCACAAATAAAAAGGGAGCCGTCTTCAAGTCAAATTTACCAATCGAGAACTGCGATGCCACATGCCAGACTATTGCAGGGGTCCTAAGGACCAATAAAACATTTCAGAATGTGAGCCCTCTGTGGATAGGAGAATGCCCCAAATATGTGAAAAGTGAAAGTCTGAGGCTTGCAACTGGACTGAGAAATGTTCCACAGATTGAAACTAGAGGAATTTTCGGAGCTATCGCAGGTTTTATTGAAGGAGGATGGACTGGAATGATAGATGGGTGGTATGGCTATCACCATGAAAATTCTCAAGGCTCAGGATATGCAGCAGACAGAGAAAGCACTCAAAAGGCTATAGACGGAATTACAAATAAGGTCAATTCCATCATCAACAAAATGAACACACAATTCGAAGCTGTAGACCACGAATTTTCAAATCTGGAGAGAAGAATTGGCAATCTGAACAAGAGAATGGAAGATGGATTTCTGGATGTTTGGACATACAATGCTGAACTGTTGGTTCTTCTTGAAAATGAAAGAACACTAGATCTGCATGATGCGAATGTAAAGAACCTATATGAAAAGGTCAAATCACAGCTAAGAGACAATGCTAATGACCTAGGAAATGGGTGCTTTGAATTTTGGCATAAATGTGACAATGAATGCATAGAGTCTGTCAAAAATGGTACCTATGACTATCCCAAATACCAGGATGAGAGTAAATTAAACAGGCAGGGAATAGAATCGGTGAAGCTAGAGAATCTTGGTGTGTATCAAATTCTTGCTATTTATAGTACGGTATCGAGCAGTCTAGTTTTGGTAGGACTGATCATGGCAATAGGTCTTTGGATGTGTTCAAATGGTTCAATGCAGTGCAGAATATGTATATAA
>A_/_H6N1|DQ376638|A/chicken/Taiwan/0320/02
ATGATTGCAATCATTGTAATAGCGACACTGGCATCAGCCGGAAAGTCAGACAAGATCTGCATTGGATATCACGCCAACAATTCAACAACACAAGTGGATACGCTACTTGAGAAGAATGTAACCGTCACACACTCAGTTGAATTGCTGGAAAATCAGAAGGAAAAGAGATTCTGCAAGATTATGAACAAGGCCCCTCTCGATCTAAGGGATTGCACCATAGAGGGTTGGATCTTGGGGAATCCTAAATGCGACTTATTGCTTGGTGATCAAAGCTGGTCATACATAGTGGAAAGGCCTACTGCTCAAAATGGGATTTGCTACCCAGGAGTTTTGAATGAAGTAGAAGAACTGAAGGCACTTATAGGATCAGGAGAAAGAGTAGAGAGATTTGAGATGTTTCCCAAAAGTACATGGGCAGGGGTAGACACCAGCAGGGGGGTGACAAACGCTTGCCCTTCCTATACTATTGATTCATCTTTCTACAGAAACCTCGTATGGATAGTAAAAACTGAGTCAGCAGCATATCCAGTAATTAAAGGGACTTACAACAACACTGGAAACCAGCCAATCCTTTATTTCTGGGGTGTTCACCATCCTCCTGACACCACGGTGCAAGATACCCTGTATGGGTCTGGTGATAGATACGTTAGAATGGGAACTGAAAGCATGAACTTTGCAAAGAGTCCGGAAATTGCAGCAAGACCTGCAGTGAACGGTCAAAGGAGCAGAATTGATTATTACTGGTCTGTTTTGAAACCAGGGGAAACCTTGAATGTGGAGTCCAATGGAAATCTAATCGCTCCTTGGTATGCATACAAATTTGTCAGCACAAATAAAAAGGGAGCCGTCTTCAAGTCAAATTTACCAATCGAGAACTGCGATGCTACATGCCAGACTATTGCAGGGGTCCTAAGGACCAATAAAACATTTCAGAATGTGAGCCCTCTGTGGATAGGAGAATGCCCCAAATATGTGAAAAGTGAAAGTCTGAGGCTTGCAACTGGACTGAGAAATGTTCCACAGATTGAAACTAGAGGAATTTTCGGAGCTATCGCAGGTTTTATTGAAGGAGGATGGACTGGAATGATAGATGGGTGGTATGGCTATCATCATGAAAATTCTCAAGGCTCAGGATACGCAGCAGACAGAGAAAGCACTCAAAAGGCTATAGACGGAATTACAAATAAGGTCAATTCCATCATTGACAAAATGAACACACAATTCGAAGCTGTAGACCACGAATTTTCAAATCTGGAGAGAAGAATTGGCAATTTGAACAAGAGAATGGAAGATGGATTTCTGGATGTTTGGACATACAATGCTGAACTGTTGGTTCTTCTTGAAAATGAAAGAACATTAGATCTGCATGATGCGAATGTAAAGAACCTATATGAAAAGGTCAAATCACAGCTAAGAGACAATGCTAATGATCTAGGAAATGGGTGCTTTGAATTTTGGCATAAATGTGACAATGAATGCATAGAGTCTGTCAAAAATGGTACCTATGACTATCCCAAATACCAGGATGAGAGTAAATTAAACAGGCAGGGAATAGAATCGGTGAAGCTAGAGAATCTTGGTGTGTATCAAATTCTTGCTATTTATAGTACGGTATCGAGCAGTCTAGTTTTGGCAGGACTGATCATGGCAATAGGTCTTTGGATGTGTTCAAATGGTTCAATGCAATGCAGGATATGTATATAA
>A_/_H6N1|DQ376637|A/chicken/Taiwan/PF3/02
ATGATTGCAATCATTGTAATAGCGATACTGGCAACAGCCGGAAAGTCAGACAAGATCTGCATTGGATACCATGCCAACAACTCAACAACACAAGTGGATACAATACTAGAGAAAAATGTCACCGTCACACACTCAGTTGAATTACTGGAGAATCAGAAGGAAGAAAGATTCTGCAAGATCATGAACAAGTCCCCTCTCGATCTAAGGGAATGCACCATAGAGGGTTGGATCTTGGGGAATCCTAAATGCGACTTATTGCTTGGTGATCAAAGCTGGTCATATATAGTGGAAAGGCCTACTGCTCAAAATGGGATTTGCTACCCAGGAACTTTGAATGAAGTAGAAGAACTGAAGGCACTTATAGGATCAGGAGAAAGGGTAGAGAGATTTGAGATGTTTCCCAAAAGTACATGGGCAGGAGTAGATACCAACAGTGGGGTGACAAATGCTTGTCCTTCTGATACTATTGGTTCATCTTTCTACAGAAACCTTGTATGGATAATAAAAACTAATTCAGCAGCATATCCAGTAATTAAAGGGACTTACAACAACACTGGAAACCAGCCAATACTTTATTTCTGGGGTGTTCATCATCCTCCTAGCACCGGGCTGCAAGACTCCTTGTATGGATCCGGTGATAGATACGTTAGGATGGGAACTGAAAGCATGAATTTTGCCAAGAGTCCGGAAATTGCAGAAAGACCGGTTGTGAATGGTCAAAGAGGCAGAATTGATTATTACTGGTCTGTTTTAAAACCAGGGGAAACCTTGAATGTGGAGTCCAATGGAAATCTAATCGCCCCTTGGTATGCATACAAATTTGTCAGCACAAATAAAAAGGGAGCCGTCTTCAAGTCAAATTTACCAATCGAGAACTGCGATGCCACATGCCAGACTATTGTAGGAGTACTAAGGACCAACAAAACATTCCAGAATGTGAGCCCGCTGTGGATAGGAGAATGCCCCAAATATGTGAAAAGTGAAAGTCTGAGGCTTGCAACGGGACTGAGAAATATTCCACAGATTGAAACTAGAGGAATTTTCGGAGCTATTGCAGGTTTTATAGAAGGAGGATGGACTGGAATGATAGATGGTTGGTATGGTTATCACCATGAAAATTCTCAAGGCTCAGGATATGCAGCAGACAGAGAAAGCACTCAAAAGGCTATAGACGGAATTACAAATAAGGTTAATTCCATCATTAACAAAATGAACACCCAATTCGAAGCTGTTGACCACGAATTTTCAAATCTGGAGAGAAGAATTGGCAATCTGAACAAAAGAATGGAAGATGGATTTCTGGATGTTTGGACATACAATGCTGAACTTTTGGTCCTTCTTGAAAATGAAAGAACACTAGACCTGCATGACGCGAATGTGAAGAACCTATATGAAAAGGTCAAGTCACAGCTAAGGGACAATGCTAATGATCTAGGGAATGGGTGCTTTGAATTTTGGCATAAATGTGACAATGAGTGCATAGAGTCTGTCAAAAATGGTACCTATGACTATCCCAAATACCAGGATGAGAGTAAATTAAACAGGCAGAAAGTAGAATCGGTGAAGCTAGAGAATCTTGGTGTGTATCAAATTCTTGCCATTTATAGTACGGTATCGAGCAGTCTAGTCTTGGTAGGGCTGATCATAGCAATGGGTCTTTGGATGTGCTCAAATGGTTCAATGCAATGCAGGATATGTATATAA
>A_/_H6N1|DQ376636|A/chicken/Taiwan/PF2/02
ATGATTGCAATCATTGTAATAGCGATACTGGCATCAGCCGGAAAGTCAGACAAGATCTGCATTGGGTATCACGCCAACAATTCAACAACACAAGTGGATACGCTACTTGAGAAGAATGTAACCGTCACACACTCAGTTGAATTGCTGGAGAGTCAGAAGGAAAAGAGATTCTGCAAGATTATGAACAAGGCCCCTCTCGATCTAAGGGATTGCACCATAGAGGGTTGGATCTTGGGGAATCCTAAATGCGACTTATTGCTTGGTGATCAAAGCTGGTCATACATAGTGGAAAGGCCTACTGCTCAAAATGGGATTTGCTACCCAGGAGTTTTGAATGAAGTAGAAGAACTGAAGGCACTTATAGGATCAGGAGAAAGAGTAGAGAGATTTGAGATGTTTCCCAAAAGTACATGGGCAGGGGTAGACACCAGCAGGGGGGTGACAAACGCTTGCCCTTCCTATACTATTGATTCATCTTTCTACAGAAACCTCGTATGGATAGTAAAAACTGAGTCAGCAGCATATCCAGTAATTAAAGGGACTTACAACAACACTGGAAACCAGCCAATCCTTTATTTCTGGGGTGTTCACCATCCTCCTGACACCACGGTGCAAGATAACTTGTATGGGTCTAGTGATAGATACGTTAGAATGGGAACTGAAAGCATGAACTTTGCCAAGAGTCCGGAAATTGCAGCAAGACCTGCTGTGAACGGTCAAAGGAGCAGAATTGATTATTACTGGTCTGTTTTGAAACCAGGGGAAACCTTGAATGTGGAGTCCAATGGAAATCTAATCGCTCCTTGGTATGCATACAAATTTGTCAGCACAAATAAAAAGGGAGCCGTCTTCAAGTCAAATTTACCAATCGAGAACTGCGATGCCACATGCCAGACTATTGCAGGGGTCCTAAGGACCAATAAAACATTTCAGAATGTGAGCCCTCTGTGGATAGGAGAATGCCCCAAATATGTGAAAAGTGAAAGTCTGAGGCTTGCAACTGGACTGAGAAATGTTCCACAGATTGAAACTAGAGGAATTTTCGGAGCTATCGCAGGTTTTATTGAAGGAGGATGGACTGGAATGATAGATGGGTGGTATGGCTATCACCATGAAAATTCTCAAGGCTCAGGATATGCAGCAGACAGAGAAAGCACTCAAAAGGCTATAGACGGAATTACAAATAAGGTCAATTCCATCATCAACAAAATGAACACACAATTCGAAGCTGTAGACCACGAATTTTCAAATCTGGAGAGAAGAATTGGCAATCTGAACAAGAGAATGGAAGATGGATTTCTGGATGTTTGGACATACAATGCTGAACTGTTGGTTCTTCTTGAAAATGAAAGAACACTAGATCTGCATGATGCGAATGTAAAGAACCTATATGAAAAGGTCAAATCACAGCTAAGAGACAATGCTAATGACCTAGGAAATGGGTGCTTTGAATTTTGGCATAAATGTGACAATGAATGCATAGAGTCTGTCAAAAATGGTACCTATGACTATCCCAAATACCAGGATGAGAGTAAATTAAACAGGCAGGGAATAGAATCGGTGAAGCTAGAGAATCTTGGTGTGTATCAAATTCTTGCTATTTATAGTACGGTATCGAGCAGTCTAGTTTTGGTAGGACTGATCATGGCAATAGGTCTTTGGATGTGTTCAAATGGTTCAATGCAGTGCAGAATATGTATATAG
>A_/_H6N1|DQ376634|A/chicken/Taiwan/0222/02
ATGATTGCAATCATTGTAATAGCGATACTGGCATCAGCCGGAAAGTCAGACAAGATCTGCATTGGATATCACGCCAACAATTCAACAACACAAGTGGATACGCTACTTGAGAAGAATGTAACCGTCACACACTCAGTTGAATTGCTGGAAAATCAGAAGGAAAAGAGATTCTGCAAGATTATGAACAAGGCCCCTCTCGATCTAAGGGATTGCACCATAGAGGGTTGGATCTTGGGGAATCCTAAATGCGACATATTGCTTGGTGATCAAAACTGGTCATACATAGTGGAAAGGCCTACTGCTCAAAATGGGATTTGCTACCCAGGAGTTTTGAATGAAGTAGAAGAACTGAAGGCACTTATAGGATCAGGAGAAAGAGTAGAGAGATTTGAGATGTTTCCCAAAAGTACATGGGCAGGGGTAGACACCAGCAGGGGGGTGACAAACGCTTGCCCTTCCTATACTATTGATTCATCTTTCTACAGAAACCTCGTATGGATAGTAAAAACTGAGTCAGCAGCATATCCAGTAATTAAAGGGACTTACAACAACACTGGAAACCAGCCAATCCTTTATTTCTGGGGTGTTCACCATCCTCCTGACACCACGGTGCAAGATACTCTGTATGGGTCTGGTGATAGATACGTTAGAATGGGAACTGAAAGCATGAACTTTGCAAAGAGTCCGGAAATTGCAGCAAGACCTGCAGTGAACGGTCAAAGGAGCAGAATTGATTATTACTGGTCTGTTTTGAAACCAGGGGAAACCTTGAATGTGGAGTCCAATGGAAATCTAATCGCTCCTTGGTATGCATACAAATTTGTCAGCACAAATAAAAAGGGAGCCGTCTTCAAGTCAAATTTACCAATCGAGAACTGCGATGCTACATGCCAGACTATTGCAGGGGTCCTAAGGACCAATAAAACATTTCAGAATGTGAGCCCTCTGTGGATAGGAGAATGCCCCAAATATGTGAAAAGTGAAAGTCTGAGGCTTGCAACTGGACTGAGAAATGTTCCACAGATTGAAACTAGAGGAATTTTCGGAGCTATCGCAGGTTTTATTGAAGGAGGATGGACTGGAATGATAGATGGGTGGTATGGCTATCATCATGAAAATTCTCAAGGCTCAGGATACGCAGCAGACAGAGAAAGCACTCAAAAGGCTATAGACGGAATTACAAATAAGGTCAATTCCATCATTGACAAAATGAACACACAATTCGAAGCTGTAGACCACGAATTTTCAAATCTGGAGAGAAGAATTGGCAATTTGAACAAGAGAATGGAAGATGGATTTCTGGATGTTTGGACATACAATGCTGAACTGTTGGTTCTTCTTGAAAATGAAAGAACATTAGATCTGCATGATGCGAATGTAAAGAACCTATATGAAAGGGTCAAATCACAGCTAAGAGACAATGCTAATGACCTAGGAAATGGGTGCTTTGAATTTTGGCATAAATGTGACAATGAATGCATAGAGTCTGTCGAAAATGGTACCTATGACTATCCCAAATACCAGGATGAGAGTAAATTAAACAGGCAGGGAATAGAATCGGTGAAGCTAGAGAATCTTGGTGTGTATCAAATTCTTGCTATTTATAGTACGGTATCGAGCAGTCTAGTTTTGGTAGGACTGATCATGGCAATAGGTCTTTGGATGTGTTCAAATGGTTCAATGCAGTGCAGGATATGTATATAA
>A_/_H6N1|DQ376633|A/chicken/Taiwan/0329/01
ATGATTGCAATCATTGTAATAGCGATACTGGCATCAGCCGGAAAGTCAGACAAGATCTGCATTGGGTATCACGCCAACAATTCAACAACACAAGTAGATACGCTACTTGAGAAGAATGTGACCGTCACACACTCAGTTGAATTGCTGGAGAATCAGAAGGAAGAGAGATTCTGCAAGATTATGAACAAGGCCCCCCTTGATCTAAGGGATTGCACCATAGAGGGTTGGATCTTGGGGAATCCTAAATGCGACTTATTGCTTGGTGATCAAAGCTGGTCATATATAGTGGAAAGGCCTACTGCTCAAAATGGGATTTGCTACCCAGGAGTGTTGAATGAAGTGGAAGAACTGAAGGCACTTATAGGATCAGGAGAAAGAGTAGAGAGATTTGAGATGTTTCCCAAAAGTACGTGGGCTGGGGTAGACACCAGCAGAGGGGTGACAAACGCTTGCCCTTCTTATACTATTGATTCATCTTTCTACAGAAACCTCGTATGGATAATAAAAACTAAGTCAGCAGCATATCCAGTAATTAAAGGGACTTACAACAACACTGGAAACCAGCCAATCCTTTATTTCTGGGGTGTTCACCATCCTCCTGACACCACGGTGCAGGATACCCTGTATGGATCTGGTGATAGATACGTTAGAATGGGAACTGAAAGCATGAATTTTGCCAAGAGTCCGGAAATTGCAGCAAGACCTGCTGTGAACGGTCAAAGGAGCAGAATTGATTATTACTGGTCTGTTTTGAAACCAGGGGAAACCTTGAATGTAGAGTCCAATGGAAATCTAATCGCCCCTTGGTATGCATACAAATTTGTCAGCACAAATAAAAAGGGAGCCGTCTTCAAGTCAAACTTACCAATCGAGAATTGCGATGCCACATGCCAGACCATTGCAGGAGTCCTAAGGACCAATAAAACATTTCAGAATGTGAGCCCTCTGTGGATAGGAGAATGCCCCAAATATGTGAAAAGTAAAAGTCTGAGGCTTGCAACTGGACTGAGAAATGTTCCACAGGTTGAAACTAGAGGAATTTTCGGAGCTATAGCAGGTTTTATTGAAGGAGGATGGACTGGAATGATAGATGGGTGGTATGGCTATCACCATGAAAATTCTCAAGGCTCAGGATATGCAGCAGACAGAGAAAGCACTCAAAAGGCTATAGACGGAATTACAAATAAGGTCAATTCCATCATTAACAAAATGAACACACAATTCGAAGCTGTAGACCACGAATTTTCAAATCTGGAGAGAAGAATTGGCAATCTGAACAAGAGAATGGAAGATGGATTTCTGGATGTTTGGACATACAATGCTGAACTGTTGGTTCTTCTTGAAAATGAAAGAACACTAGATCTGCATGATGCGAATGTAAAGAACCTATATGAAAAGGTCAAATCGCAGCTAAGAGACAATGCTAATGATCTAGGAAATGGGTGCTTTGAATTTTGGCATAAATGTGACAATGAATGCATAGAGTCTGTCAAAAATGGTACCTATGACTATCCCAAATACCAGGATGAGAGTAAATTAAACAGGCAGGGAATAGAATCGGTGAAGCTAGAGAATCTTGGTGTGTATCAAATTCTTGCTATTTATAGTACGGTATCGAGCAGTCTGGTTTTGGTAGGGCTGATCATGGCAATGGGTCTTTGGATGTGTTCAAATGGTTCAATGCAATGCAGGATATGTATATAA
>A_/_H6N1|DQ376632|A/chicken/Taiwan/1215/01
ATGATTGCAATCATTGTAATAGCGATACTGGCATCAGCCGGAAAGTCAGACAAGATCTGCATTGGGTATCACGCCAACAATTCAACAACACAAGTGGATACGCTACTTGAGAAGAATGTAACCGTCACACACTCAGTTGAATTGCTGGAAAATCAGAAGGAAAAGAGATTCTGCAAGATTATGAACAAGGCCCCTCTCGATCTAAGGGATTGCACCATAGAGGGTTGGATCTTGGGGAATCCTAAATGCGACTTATTGCTTGGTGATCAAAGCTGGTCATGCATAGTGGAAAGGCCTACTGCTCAAAATGGGATTTGCTACCCAGGAGTTTTGAATGAAGTAGAAGAACTGAAGGCACTTATAGGATCAGGAGAAAGAGTAGAGAGATTTGAGATGTTTCCCAAAAGTACATGGGCAGGGGTAGACACCAGCAGGGGGGTGACAAACGCTTGCCCTTCCTATACTATTGATTCATCTTTCTACAGAAACCTCGTATGGATAGTAAAAACTGAGTCAGCAGCATATCCAGTAATTAAAGGGACTTACAACAACACTGGAAACCAGCCAATCCTTTATTTCTGGGGTGTTCACCATCCTCCTGACACCACGGTGCAAGATACCCTGTATGGGTCTGGTGATAGATACGTTAGAATGGGAACTGAAAGCATGAACTTTGCCAAGAGTCCGGAAATTGCAGCAAGACCTGCAGTGAACGGTCAAAGGAGCAGAATTGATTATTACTGGTCTGTTTTGAAACCAGGGGAAACCTTGAATGTGGAGTCCAATGGAAATCTAATCGCTCCTTGGTATGCATACAAATTTGTCAGCACAAATAAAAAGGGAGCCGTCTTCAAGTCAAATTTACCAATCGAGAACTGCGATGCTACATGCCAGACTATTGCAGGGGTCCTAAGGACCAATAAAACATTTCAGAATGTGAGCCCTCTGTGGATAGGAGAATGCCCCAAATATGTGAAAAGTGAAAGTCTGAGGCTTGCAACTGGACTGAGAAATGTTCCACAGATTGAAACTAGAGGAATTTTCGGAGCTATCGCAGGTTTTATTGAAGGAGGATGGACTGGAATGATAGATGGGTGGTATGGCTATCACCATGAAAATTCTCAAGGCTCAGGATATGCAGCAGACAGAGAAAGCACTCAAAAGGCTATAGACGGAATTACAAATAAGGTCAATTCCATCATTAACAAAATGAACACACAATTCGAAGCTGTAGACCACGAATTTTCAAATCTGGAGAGAAGAATTGGCAATCTGAACAAGAGAATGGAAGATGGATTTCTGGATGTTTGGACATACAATGCTGAACTGTTGGTTCTTCTTGAAAATGAAAGAACATTAGATCTGCATGATGCGAATGTAAAGAACCTATATGAAAAGGTCAAATCACAGCTAAGAGACAATGCTAATGACCTAGGAAATGGGTGCTTTGAATTTTGGCATAAATGTGACAATGAATGCATAGAGTCTGTCAAAAATGGTACCTATGACTATCCCAAATACCAGGATGAGAGTAAATTAAACAGGCAGGGAATAGAATCGGTGAAGCTAGAGAATCTTGGTGTGTATCAAATTCTTGCTATTTATAGTACGGTATCGAGCAGTCTAGTTTTGGTAGGACTGATCATGGCAATGGGTCTTTGGATGTGTTCAAATGGTTCAATGCAGTGCAGGATATGTATATAA
>A_/_H6N1|DQ376631|A/chicken/Taiwan/1212/01
ATGATTGCAATCATTGTAATAGCGATACTGGCATCAGCCGGAAAGTCAGACAAGATCTGCATTGGGTATCACGCCAACAATTCAACAACACAAGTGGATACGCTACTTGAGAAGAATGTAACCGTCACACACTCAGTTGAATTGCTGGAGAATCAGAAGGAAAAGAGATTCTGCAAGATTATGAACAAGGCCCCTCTCGATCTAAGGGATTGCACCATAGAGGGTTGGATCTTGGGGAATCCTAAATGCGACTTATTGCTTGGTGATCAAAGCTGGTCATACATAGTGGAAAGGCCTACTGCTCAAAATGGGATTTGCTACCCAGGAGTTTTGAATGAAGTAGAAGAACTGAAGGCACTTATAGAATCAGGAGAAAGAGTGGAGAGATTTGAGATGTTTCCCAAAAGTACATGGGCAGGGGTAGACACCAGCAGGGGGGTGACAAACGCTTGCCCTTCCTATACTATTGATTCATCTTTCTACAGAAACCTTGTGTGGATAGTAAAAACTGAGTCAGCAGCATATCCAGTAATTAAAGGGACTTACAAAAGCACTGGAACCCAGCCAATCCTTTATTTCTGGGGTGTTCACCATCCTCCTGACACCACGGTACAAGATACCCTGTATGGGTCTGGTGATAGATACGTTAGAATGGGAACTGAAAGCATGAACTTTGCCAAGAGTCCGGAAATTGCAGCAAGACCTGCTGTGAACGGTCAAAGGAGCAGAATTGATTATTACTGGTCTGTTTTGAAACCAGGGGAAACCTTGAATGTGGAGTCCAATGGAAATCTAATCGCTCCTTGGTATGCATACAAATTTGTCAGCACAAACAAAAAGGGAGCCGTCTTCAAGTCAAATTTACCAATCGAGAACTGCGATGCCACATGCCAGACTATTGCAGGGGTCCTAAGGACCAATAAAACATTTCAGAATGTGAGCCCTCTGTGGATAGGAGAATGCCCCAAATATGTGAAAAGTGAAAGTCTGAGGCTTGCAACTGGACTGAGAAATGTTCCACAGATTGAAACTAGAGGAATTTTCGGAGCTATCGCAGGTTTTATTGAAGGAGGATGGACTGGAATGATAGATGGGTGGTATGGCTATCACCATGAAAATTCTCAAGGCTCAGGATATGCAGCAGACAGAGAAAGCACTCAAAAGGCTATAGACGGAATTACAAATAAGGTCAACTCCATCATTAACAAAATGAACACACAATTCGAAGCTGTAGACCACGAATTTTCAAATCTGGAGAGAAGAATTGGCAATCTGAATAAGAGAATGGAAGATGGATTTCTGGATGTTTGGACATACAATGCTGAACTGTTGGTTCTTCTTGAAAATGAAAGAACACTAGATCTGCATGATGCGAATATAAAGAACCTATATGAAAAGGTCAAATCACAGCTAAGAGACAATGCTAATGACCTAGGAAATGGGTGCTTTGAATTTTGGCATAAATGTGACAATGAATGCATAGAGTCTGTCAAAAATGGTACCTATGACTATCCCAAATACCAGGATGAGAGTAAATTAAACAGGCAGGGAATAGAATCGGTGAAGCTAGAGAATCTTGGTGTGTATCAAATTCTTGCTATTTATAGTACGGTATCGAGCAGTCTAGTTTTGGTAGGACTGATCATGGCAATAGGTCTTTGGATGTGTTCAAATGGTTCAATGCAGTGCAGGATATGTATATAA
>A_/_H6N1|DQ376630|A/chicken/Taiwan/1205/01
ATGATTGCAATCATTGTAATAGCGATACTGGCATCAGCCGGAAAGTCAGACAAGATCTGCATTGGGTATCACGCCAACAATTCAACAACACAAGTGGATACGCTACTTGAGAAGAATGTAACCGTCACACACTCCATTGAATTGCTGGAGAATCGGAAGGAAGAGAGATTCTGCAAGATTATGAACAAGGCCCCTCTCGATCTAAGGGATTGCACCATAGAGGGTTGGATCTTGGGGAATCCTAAATGCGACTTATTGCTTGGTGATCAAAGCTGGTCATACATAGTGGAAAGGCCTACTGCTCAAAATGGGATTTGCTACCCAGGAGTTTTGAATGAAGTAGAAGAACTAAAGGCACTTATAGGATCAGGAGAAAGAGTAGAGAGATTTGAGATGTTTCCCAAAAGTACATGGGCAGGGGTAGACACCAGCAGGGGGGTGACAAACGCTTGCCCTTCTTATACTATTGGTTCATCTTTCTACAGAAACCTCGTATGGATAATAAAAACTGAGTCAGCATCATATCCAGTAATTAAAGGGACTTACAACAACACTGGAAACCAGCCAATCCTTTATTTCTGGGGTGTTCACCATCCTCCTGACACCACGGTGCAGGATACCCTATATGGGTCTGGTGATAGATATGTTAGAATGGGAACTGAAAGCATGAATTTTGCCAAGAGTCCTGGAATTGCAGCAAGACCTGCTGTGAATGGTCAAAGGAGCAGAATCGATTATTACTGGACTGTTTTGAAACCAGGGGAAACCTTGAATGTGGAGTCCAATGGAAATCTAATCGCTCCTTGGTATGCATACAAATTTGTCAGCACAAATAAAAAGGGAGCCGTCTTCAAGTCAAATTTACCAATTGAGAACTGTGATGCCACATGCCAGACTATTGCAGGAGTCCTAAGGACCAATAAAACATTTCAGAATGTGAGCCCTCTGTGGATAGGAGAATGCCCCAAATATGTGAAAAGTGAAAGTCTGAGGCTTGCAACTGGACTGAGAAATGTCCCACAGATTGAAACTAGAGGAATTTTCGGAGCTATCGCAGGTTTTATTGAAGGAGGATGGACTGGAATGATAGATGGGAGGTATGGCTATCACCATGAAAATTCTCAAGGATCAGGATATGCAGCAGACGGAGAAAGCACTCAAAAGGCTATAGACGGAATTACAAATAAGGTCAATTCCATCATTAACAAAATGAACACACAATTCGAAGCTGTAGACCACGAATTTTCAAATCTGGAGAGAAGAATTGGCAATCTGAACAAGAGAATGGAAGATGGATTTCTGGATGTTTGGACATGCAATGCTGAACTGTTGGTTCTTCTTGAAAATGAAAGAACACTAGATCTGCATGATGCGAATGTAAAGAACCTATATGAAAAGGTCAAATCGCAACTAAGAGACAATGCTAATGATCTAGGAAATGGGTGCTTTGAATTTTGGCATAAATGTGACAATGAATGCATAGAGTCTGTCAAAAATGGTACCTATGACTATCCCAAATACCAGGATGAGAGTAAATTAAAAAGGCAGGGAATAGAATCGGTGAAGCTAGAGAATCTTGGTGTGTATCAAATTCTTGCTATTTATAGTACGGTATCGAGCAGTCTAGTTTTGGTAGGGCTGATCATGGCAATGGGTCTTTGGATGTGTTCAAATGGTTCAATGCAATGCAGGATATGTATATAG
>A_/_H6N1|DQ376629|A/duck/Taiwan/29-3/00
ATGATTGCAATCATTGTAATAGCGACACTGGCAGCAGCCGGAAAGTCAGACAAGATCTGCATTGGGTATCACGCCAACAATTCAACAACACAAGTGGATACAATACTTGAGAAGAATGTCACCGTCACACACTCAATTGAATTGCTGGAGAATCAGAAGGAAGAAAGATTCTGCAAGATCATGAACAAGTCCCCTCTCGATCTAAGGGAATGCACCATAGAGGGTTGGATCTTGGGGAATCCTAAATGCGACTTATTGCTTGGTGATCAAAGCTGGTCATATATAGTGGAAAGGCCTACTGCTCAAAATGGGATTTGCTACCCAGGAGCTTTAAATGAAGTAGAAGAACTGAAAGCACTTATAGGAACAGGAGAAAGGGTAGAGAGATTTGAGATGTTTCCCAAAAGTACATGGGCAGGAGTAGATACCAGCAGTGGGGTGACAAACGCTTGCCCTTCTTACACTATTGGCTCATCTTTCTACAGAAACCTCGTATGGATAATAAAAACTAATTCTGCAGCATATCCGGTAATTAAAGGGACTTACAACAACACTGGAAACCAGCCAATACTTTATTTCTGGGGTGTTCACCATCCTCCTAACACCGGGTTGCAAGACACCCTGTATGGCTCTGGTGATAGATACGTTAGAATGGGAACTGAAAGTATGAATTTTGCCAAGAGTCCGGAAATTGCAGAAAGACCTATTGTGAACGGTCAAAGAGGCAGAATTGATTATTACTGGTCTGTTTTAAAACCAGGGGAGACCTTGAATGTGGAGTCCAATGGAAATCTAATCGCCCTTTGGTATGCATACAAATTTGTCAGCACAAATAAAAAGGGAGCCGTCTTCAAGTCAAATTTACCAATCGAGAACTGTGATGCCACATGCCAAACTATTGCAGGAGTACTAAGGACCAATAAAACATTTCAGAATGTGAGCCCGCTGTGGATAGGAAAATGCCCCAAATATGTGAAAAGTGAAAGTCTTAGGCTTGCAACTGGACTGAGAAATATTCCACAGATTAAAACTAGAGGAATTTTCGGAGCTATCGCAGGTTTTATTGAAGGAGGATGGACTGGAATGATAGATGGGTGGTATGGCTATCACCATGAAAATTCTCAAGGCTCAGGATATGCAGCAGACAGAGAAAGCACTCAAAAGGCTATAGACGGAATTACAAATAAGGTCAATTCCATCATTAACAAAATGAACACACAATTCGAAGCTGTTGACCACGAATTTTCAAATCTGGAGAGAAGAATTGGCAATCTGAACAAAAGAATGGAAGATGGATTTCTGGATGTTTGGACATACAATGCTGAACTGTTGGTTCTTCTTGAAAATGAAAGAACACTAGACGTGCATGACGCGAATGTGAAGAACCTATATGAAAAGGTCAAATCGCAGCTAAGGGACAATGCTAATGATCTAGGAAATGGGTGCTTTGAATTTTGGCATAAATGTGACAATGAGTGCATCGAGTCTGTCAAAAATGGTACCTATGACTATCCCAAATACCAGGATGAGAGTAAATTAAATAGGCATAAAATAGAATCGGTGAAACTAGAGAATCTTGGTGTGTATCAAATTCTTGCTATCTATAGTACGGTATCGAGCAGTCTAGTCTTGGTGGGGCTGATCATAGCAATGGGTCTTTGGATGTGTTCAAATGGTTCAATGCAATGCAGGATATGTATATAA
>A_/_H6N1|DQ376628|A/chicken/Taiwan/SP1/00
ATGATTGCAATCATTGTAATAGCGACACTGACAGCAGCCGGAAAGTCAGACAAGATCTGCATTGGGTATCACGCCAACAATTCAACAACACAAGTGGATACAATACTTGAGAAGAATGTCACCGTCACACACTCAATTGAATTGCTGGAGAATCAGAAGGAAGAAAGATTCTGCAAGATCATGAACAAGTCCCCTCTCGATCTAAGGGAATGCACCATAGAGGGTTGGATCTTGGGGAATCCTAAATGCGACTTATTGCTTGGTGATCAAAGCTGGTCATATATAGTGGAAAGGCCTACTGCTCAAAATGGGATTTGCTACCCAGGAGCTTTGAATGAAGTAGAAGAACTGAAAGCACTTATAGGATCAGGAGAAAGGGTAGAGAGATTTGAGATGTTTCCCAAAAGTACATGGGCAGGAGTAGATACCAGCAGTGGGGTGACAAACGCTTGCCCTTCTTATACTATTGGCTCATCTTTCTACAGAAACCTCGTATGGATAATAAAAACTAATTCTGCAGCATATCCGGTAAATAAAGGGACTTACAACAACACTGGAAACCAGCCAATACTTTATTTCTGGGGTGTTCACCATCCTCCTAACACCGGGTTGCAAGACACCCTGTATGGCTCTGGTGATAGATACGTTAGAATGGGAACTGAAAGCATGAATTTTGCCAAGAGTCCGGAAATTGCAGAAAGACCTATTGTGAACGGTCAAAGAGGCAGAATTGGTTATTACTGGTCTGTTTTAAAACCAGGGGAGACCTTGAATGCGGAGTCCAATGGAAATCTAATCGCCCCTTGGTATGCATACAAATTTGTCAGCACAAATAAAAAGGGAGCCGTCTTCAAGTCAAATTTACCAATCGAGAACTGTGATGCCACATGCCAAACTATTGCAGGAGTACTAAGGACCAATAAAACATTTCAGAATGTGAGCCCGCTGTGGATAGGAAAATGCCCCAAATATGTGAAAAGTGAAAGTCTTAGGCTTGCAACTGGACTGAGAAATATTCCACAGATTAAAACTAGAGGAATTTTCGGAGCTATCGCAGGTTTTATTGAAGGAGGATGGACTGGAATGATAGATGGGTGGTATGGCTATCACCATGAAAATTCTCAAGGCTCAGGATATGCAGCAGACAGAGAAAGCACTCAAAAGGCTATAGACGGAATTACAAATAAGGTCAATTCCATCATTAACAAAATGAACACACAATTCGAAGCTGTTGACCACGAATTTTCAAATCTGGAGAGAAGAATTGGCAATCTGAACAAAAGAATGGAAGATGGATTTCTGGATGTTTGGACATACAATGCTGAACTGTTGGTTCTTCTTGAAGATGAAAGAACACTAGACCTGCATGACGCGAATGTGAAGAACCTATATGAAAAGGTCAAATCGCAGCTAAGGGACAATGCTAATGATCTAGGAAATGGGTGCTTTGAATTTTGGCATAAATGTGACAATGAGTGCATCGAGTCTGTCAAAAATGGTACCTATGACTATCCCAAATACCAGGATGAGAGTAAATTAAATAGGCATAAAATAGAATCGGTGAAACTAGAGAATCTTGGTGTGTATCAAATTCTTGCTATCTATAGTACGGTATCGAGCAGTCTAGTCTTGGTGGGGCTGATCATAGCAATGGGTCTTTGGATGTGTTCAAATGGTTCAATGCAATGCAGGATATGTATATAA
>A_/_H6N1|DQ376625|A/partridge/Taiwan/LU1/99
ATGATTGCAATCATTGTAATAGCGACACTGGCAGCAGCCGGAAAGTCAGACAAGATCTGCATTGGGTATCACGCCAACAATTCAACAACACAAGTGGATACAATACTTGAGAAGAATGTCACCGTCACACACTCAATTGAATTGCTGGAGAATCAGAAGGAAGAAAGATTCTGCAAGATCATGAACAAGTCCCCTCTCGATCTAAGGGAATGCACCATAGAGGGTTGGATCTTGGGGAATCCTAAATGCGACTTATTGCTTGGTGATCAAAGCTGGTCATATATAGTGGAAAGGCCTACTGCTCAAAATGGGATTTGCTACCCAGGAGCTTTGAATGAAGTAGAAGAACTGAAAGCACTTATAGGATCAGGAGAAAGGGTAGAGAGATTTGAGATGTTTCCCAAAAGTACATGGGCAGGAGTAGATACCAGCAGTGGGGTGACAAACGCTTGCCCTTCTTATACTATTGGCTCATCTTTCTACAGAAACCTCGTATGGATAATAAAAACTAATTCTGCAGCATATCCGGTAATTAAAGGGACTTACAACAACACTGGAAACCAGCCAATACTTTATTTCTGGGGTGTTCACCATCCTCCTAACACCGGGTTGCAAGACACCCTGTATGGCTCTGGTGATAGATACGTTAGAATGGGAACTGAAAGCATGAATTTTGCCAAGAGTCCGGAAATTGCAGAAAGACCTATTGTGAACGGTCAAAGAGGCAGAATTGATTATTACTGGTCTGTTTTAAAACCAGGGGAGACCTTGAATGTGGAGTCCAATGGAAATCTAATCGCCCCTTGGTATGCATACAAATTTGTCAGCACAAATAAAAAGGGAGCCGTCTTCAAGTCAAATTTACCAATCGAGAACTGTGATGCCACATGCCAAACTATTGCAGGAGTACTAAGGACCAATAAAACATTTCAGAATGTGAGCCCGCTGTGGATAGGAAAATGCCCCAAATATGTGAAAAGTGAAAGTCTTAGGCTTGCAACTGGACTGAGAAATATTCCACAGATTAAAACTAGAGGAATTTTCGGAGCTATCGCAGGTTTTATTGAAGGAGGATGGACTGGAATGATAGATGGGTGGTATGGCTATCACCATGAAAATTCTCAAGGCTCAGGATATGCAGCAGACAGAGAAAGCACTCAAAAGGCTATAGACGGAATTACAAATAAGGTCAATTCCATCATTAACAAAATGAACACACAATTCGAAGCTGTTGACCACGAATTTTCAAATCTGGAGAGAAGAATTGGCAATCTGAACAAAAGAATGGAAGATGGATTTCTGGATGTTTGGACATACAATGCTGAACTGTTGGTTCTTCTTGAAAATGAAAGAACACTAGACCTGCATGACGCGAATGTGAAGAACCTATATGAAAAGGTCAAATCGCAGCTAAGGGACAATGCTAATGATCTAGGAAATGGGTGCTTTGAATTTTGGCATAAATGTGACAATGAGTGCATCGAGTCTGTCAAAAATGGTACCTATGACTATCCCAAATACCAGGATGAGAGTAAATTAAATAGGCATAAAATAGAATCGGTGAAACTAGAGAATCTTGGTGTGTATCAAATTCTTGCTATCTATAGTACGGTATCGAGCAGTCTAGTCTTGGTGGGGCTGATCATAGCAATGGGTCTTTGGATGTGTTCAAATGGTTCAATGCAATGCAGGATATGTATATAA
>A_/_H6N1|DQ376624|A/chicken/Taiwan/0705/99
ATGATTGCAATCATTGTAATAGCGACACTGGCAGCAGCCGGAAAGTCTGACAAGATCTGCATTGGGTATCACGCCAACAATTCAACAACACAAGTGGATACAATACTTGAGAAGAATGTCACCGTCACACACTCAGTTGAATTGCTGGAGAATCAGAAGGAAGAAAGATTCTGCAAGATCATGAACAAGTCCCCTCTCGATCTAAGGGAATGCACCATAGAGGGTTGGATCTTGGGGAATCCTAAATGCGACTTATTGCTTGGTGATCAAAGCTGGTCATATATAGTGGAAAGGCCTACTGCTCAAAATGGGATTTGCTACCCAGGAGCTTTGAATGAAGTAGAAGAACTGAAAGCACTTATAGGATCAGGAGAAAGGGTAGAGAGATTTGAGATGTTTCCCAAAAGTACATGGGCAGGAGTAGATACCAGCAGTGGGGTGACAAACGCTTGCCCTTCTTATACTATTGGTTCATCTTTCTACAGAAACCTCGTATGGATAATAAAAACTAATTCAGCAGCATATCCGGTAATTAAAGGGACTTACAACAACACTGGAAACCAGCCAATACTTTATTTCTGGGGTGTTCACCATCCTCCTAACACCGGGGTGCAAGACACCCTGTATGGCTCTGGTGAGAGATACGTTAGAATGGGAACTGATAGCATGAATTTTGCCAAGAGTCCGGAAATTGCAGAAAGACCTGTTGTGAACGGTCAAAGAGGCAGAATTGATTATTACTGGTCTGTTTTAAAACCAGGGGAAACCTTGAATGTGGAGTCCAATGGAAATCTAATCGCACCTTGGTATGCATACAAATTTGTCAGCACAAATAAAAAGGGAGCCGTCTTCAAGTCAAATTTACCAATCGAGAACTGCGATGCCACATGCCAGACTATTGCAGGAGTACTAAGGACAAATAAAACATTTCAGAATGTGAGCCCGCTGTGGATAGGAGAATGCCCCAAATATGTGAAAAGTGAAAGTCTTAGGCTTGCAACTGGACTGAGAAATATTCCACAGATTAAAACTAGAGGAATTTTCGGAGCTATCGCAGGTTTTATTGAAGGAGGATGGACTGGAATGATAGATGGGTGGTATGGCTATCACCATGAAAATTCTCAAGGCTCAGGATATGCAGCAGACAGAGAAAGCACTCAAAAGGCTATAGACGGAATTACAAATAAGGTCAATTCCATCATTGACAAAATGAACACACAATTCGAAGCTGTTGACCACGAATTTTCAAACCTGGAGAGAAGAATTGGCAATCTGAACAAAAGAATGGAAGATGGATTTCTGGATGTTTGGACATACAATGCTGAACTGTTGGTTCTTCTTGAAAATGAAAGAACACTAGACCTGCATGACGCGAATGTGAAGAACCTATATGAAAAGGTCAAATCGCAGCTAAGGGACAATGCTAATGATCTGGGAAATGGGTGCTTTGAATTTTGGCATAAATGTGACAATGAGTGCATCGAGTCTGTCAAAAATGGTACCTATGACTATCCCAAATACCAGGATGAGAGTAAATTAAACAGGCATAAAATAGAATCGGTGAAACTAGAGAATCTTGGTGTGTATCAAATTCTTGCTATCTATAGTACGGTATCGAGCAGTCTAGTCTTGGTAGGGCTGATCATAGCAATAGGTCTTTGGATGTGTTCAAATGGTTCAATGCAATGCAGGATATGTATATAA
>A_/_H6N1|DQ376623|A/chicken/Taiwan/ns2/99
ATGATTGCAATCATTGTAATAACGACACTGGCAGCAGCCGGAAAGTCAGACAAGATCTGCATTGGGTATCACGCCAACAATTCAACAACACAAGTGGATACAATACTTGAGAAGAATGTCACCGTCACACACTCAGTTGAATTGCTGGAGAATCAGAAGGAAGAAAGATTCTGCAAGATCATGAACAAGTCCCCTCTCGGTCTAAGGGAATGCACCATAGAGGGTTGGATCTTGGGGAATCCTAAATGCGACTTATTGCTTGGTGATCAAAGCTGGTCGTGTATAGTGGAAAGGCCTACTGCTCAAAATGGGATTTGCTACCCAGGAGCTTTGAATGAAGTAGAAGAACTGAAAGCACTTATAGGATCAGGAGAAAGGGTAGAGAGATTTGAGATGTTTCCCAAAAGTACATGGGCAGGAGTAGATACCAGCAGTGGGGTGACAAACGCTTGCCCTTATTATACTATTGGTTCATCTTTCTACAGAAACCTCGTATGGATAATAAAAACTAAGTCAGCAGCATATCCGGTAATTAAAGGGACTTACAACAACACTGGAAACCAGCCAATACTTTATTTCTGGGGTGTTCACCATCCTCCTAACACCGGGGTGCAAGACACCCTGTATGGCTCTGGTGATAGATACGTTAGAATGGGAACTGAAAGCATGAATTTTGCCAAGAGTCCGGAAATTGCAGAAAGACCTGTTGTGAACGGTCAAAGAGGCAGAATTGATTATTACTGGTCTGTTTTAAAACCAGGGGAAACCTTGAATGTGGAGTCCAATGGAAATCTAATCGCCCCTTGGTATGCATACAAATTTGTCAGCACAAATAAAAAGGGAGCCGTCTTCAAGTCAAATTTACCAATCGAGAACTGCGATGCCACATGCCAGACTATTGCAGGAGTACTAAGGACAAATAAGACATTTCAGAATGTGAGCCCGCTGTGGATAGGAGAATGCCCCAAATATGTGAAAAGTGAAAGTCTTAGGCTTGCAACTGGACTGAGAAATATTCCACAGATTAAAACTAGAGGAATTTTCGGAGCTATCGCAGGTTTTATTGAAGGAGGATGGACTGGGATGATAGATGGGTGGTATGGCTATCACCATGAAAATTCTCAAGGCTCAGGATATGCAGCAGACAGAAAAAGCACTCAAAAGGCTATAGACGGAATTACAAATAAGGTCAATTCCATCATTAACAAAATGAACACACAATTCGAAGCTGTTGACCACGAATTTTCAAATCTGGAGAGAAGAATTGGCAATCTGAACAAAAGAATGGAAGATGGATTTCTGGATGTTTGGACATACAATGCTGAACTGTTGGTTCTTCTTGAAAATGAAAGAACACTAGACCTGCATGACGCGAATGTGAAGAACCTATATGAAAAGGTCAAATCGCAGCTAAGGGACAATGCTAATGATCTAGGAAATGGGTGCTTTGAATTTTGGCATAAATGTGACAATGAGTGCATCGAGTCTGTCAAAAATGGTACCTATGACTATCCCAAATACCAAGATGAGAGTAAATTAAACAGGCATAAAATAGAATCGGTGAAACTAGAGAATCTTGGTGTGTATCAAATTCTTGCTATCTATAGTACGGTATCGAGCAGTCTAGTCTTGGTAGGGCTGATCATAGCAATGGGTCTTTGGATGTGTTCAAATGGTTCAATGCAATGCAGGATATGTATATAA
>A_/_H6N1|DQ376622|A/chicken/Taiwan/na3/98
ATGATTGCAATCATTATAATAGCGATACTGGCAGCAGCCGGAAGGTCAGACAAGATCTGCATTGGGTATCACGCCAACAATTCAACAACACAAGTGGATACGATACTTGAGAAGAATGTCACCGTCACACACTCAGTTGAATTGCTGGAGAATCGGAAGGAAGAAAGATTCTGCAAGATCATGAACAAGGCCCCTCTCGATCTAAGGGAATGCACCATAGAGGGTTGGATCTTGGGGAATCCTCAATGCGACTTATTGCTTGGTGATCAAAGCTGGTCATATATAGTGGAAAGGCCTACTGCTCAAAATGGGATTTGCTACCCAGGAGCTTTGAATGAAGTAGAAGAACTGAAGGCACTTATAGGATCAGGAGAAAGGGTAGAGAGATTTGAGATGTTTCCCAAAAGTACATGGACAGGGGTAGACACCAGCAGTGGGGTGACAAACGCTTGCCCTTCTTATACTATTGGTTCATCTTTCTACAGAAACCTCTTATGGATAATAAAAACCAAGTCATCAGCATATCCAGTAATTAAAGGGACTTACAACAACACTGGAACCCAGCCAGTCCTTTATTTCTGGGGTGTTCACCATCCCCCAGACACCAGGGTGCAAGATACCCTGTATGGCTCTGGTGATAGATACGTTAGAATGGGAACTGAAAGCATGAATTTTGCCAAGAGTCCGGAAATCGCAGCAAGACCTGCTGTGAACGGTCAAAGAGGCAGAATTGATTATTACTGGTCTGTTTTAAAACCAGGGGAAACCTTGAATGTGGAGTCCAATGGAAATCTAATCGCCCCTTGGTATGCATACAAATTTGTCAGCACAAATAAAAAGGGAGCCGTCTTCAAGTCAAATTTACCAATCGAGAACTGCGATGCCACATGCCAGACTATTGCAGGAGTCCTAAGGACCAATAAAACATTCCAGAATGTGAGCCCTCTGTGGATAGGAGAATGCCCCAAATATGTGAAAAGTGAAAGTCTGAGGCTTGCAACTGGACTGAGAAATATTCCACAGATTGAAACTAGAGGAATTTTCGGAGCTATCGCAGGTTTTATTGAAGGAGGATGGACTGGAATGATAGATGGGTGGTATGGCTATCACCATGAAAATTCTCAAGGCTCAGGATATGCAGCAGACAGAGAAAGCACTCAAAAGGCTATAGACGGAATTACAAATAAGGTCAATTCCATCATTAACAAAATGAACACACAATTCGAAGCTGTCGACCACGAATTTTCAAATCTGGAGAGAAGAATTGGAAATCTGAACAAAAGAATGGAAGATGGATTTCTGGATGTTTGGACATACAATGCTGAACTGTTGGTTCTTCTTGAAAATGAAAGAACACTAGACCTGCATGACGCGAATGTGAAGAACCTATATGAAAAGGTCAAATCGCAGCTAAGGGACAATGCTAATGATCTAGGAAATGGGTGCTTTGAATTTTGGCATAAATGTGACAATGATTGCATAGAGTCTGTCAAAAATGGTACCTATGACTATCCCAAATACCAGGATGAGAGTAAATTAAACAGGCAGGAAATAGAATCGGTGAAGCTAGAGAATCTTGGTGTGTATCAAATTCTTGCTATTTATAGTACGGTATCGAGCAGTCTAGTCTTGGTAGGGCTGATCATAGCAATGGGTCTTTGGATGTGTTCAAATGGTTCAATGCAATGCAGGATATGTATATAA
>A_/_H6N1|DQ376621|A/chicken/Taiwan/0824/97
ATGATTGCAATCATTGTAATAGCGATACTGGCAGCAGCCGGAAAGTCAGACAAGATCTGCATTGGGTATCACGCCAACAATTCAACAACACAAGTGGATACGATACTTGAGAAGAATGTCACCGTCACACACTCAGTTGAATTGCTGGAGAATCAGAAGGAAGAAAGATTCTGCAAGATCATGAACAAGGCCCCTCTCGATCTAAGGGAATGCACCATAGAGGGTTGGATCTTGGGGAATCCTCAATGCGACTTATTGCTTGGTGATCAAAGCTGGTCATATATAGTGGAAAGGCCTACTGCTCAAAATGGGATTTGCTACCCAGGAGATTTGAATGAAGTAGAAGAACTGAAGGCACTTATAGGATCAGGAGAAAGGGTAGAGAGATTTGAGATGTTTCCCAAAAGTACATGGGCAGGGGTAGACACCAGCAGTGGGGTGACAAACGCTTGCCCTTCTTATACTATTGGTTCATCTTTCTACAGAAACCTCGTATGGATAATAAAAACCAAGTCAGCGGCATATCCAGTAATTAAAGGGACTTACAACAACACTGGAAACCAGCCAATCCTTTATTTCTGGGGTGTTCACCATCCTCCTGACACCAGGGTGCAAGATACCCTGTATGGCTCTGGTGATAGATACGTTAGAATGGGAACTGAAAGCATGAATTTTGCCAAGAGTCCGGAAATTGCAGCAAGACCTGCTGTGAACGGTCAAAGAGGCAGAATTGATTATTACTGGTCTGTTTTAAAACCAGGGGAAACCTTGAATGTGGAGTCCAATGGAAATCTAATCGCCCCTTGGTATGCATACAAATTTGTCAGCACAAATAAAAAGGGAACCGTCTTCAAGTCAAATTTACCAATCGAGAACTGCGATGCCACATGCCAGACTATTGCAGGAGTCCTAAGGACCAATAAAACATTTCAGAATGTGAGCCCTCTGTGGATAGGAGAATGCCCCAAATATGTGAAAAGTGAAAGTCTGAGGCTTGCAACTGGACTGAGAAATGTTCCACAGATTGAAACTAGAGGGATTTTCGGAGCTATCGCAGGTTTTATTGAAGGAGGATGGACTGGAATGATAGATGGGTGGTATGGCTATCACCATGAAAATTCTCAAGGCTCAGGATATGCAGCAGACAGAGAAAGCACTCAAAAGGCTATAGACGGAATTACAAATAAGGTCAATTCCATCATTAACAAAATGAACACACAATTCGAAGCTGTCGACCACGAATTTTCAAATCTGGAGAGAAGAATTGGCAATCTGAACAAAAGAATGGAAGATGGATTTCTGGATGTATGGACATACAATGCTGAACTGTTGGTTCTTCTTGAAAATGAAAGAACACTAGACCTGCATGACGCGAATGTGAAGAACCTATATGAAAAGGTCAAATCGCAGCTAAGGGACAATGCTAATGATCTAGGAAATGGGTGCTTTGAATTTTGGCATAAATGTGACAATGAGTGCATAGAGTCTGTCAAAAATGGTACCTATGACTATCCCAAATACCAGGATGAGAGTAAATTAAACAGGCAGGGAATAGAATCGGTGAGGCTAGAGAATCTTGGTGTGTATCAAATTCTTGCTATTTATAGTACGGTATCGAGCAGTCTAGTCTTGGTAGGGCTGATCATAGCAATGGGTCTTTGGATGTGTTCAAATGGTTCAATGCAATGCAGGATATGTATATAA
>A_/_H6N1|KJ162860|A/chicken/Taiwan/67/2013
ATGATTGCAATCGTTGTTATAGCGATATTGGCATCGGCCGGAAAATCAGACAAGATCTGTATTGGGTACCACGCCAACAATTCAACAACACAAGTGGATACACTACTTGAGAAGAATGTAACTGTCACACATTCAGTTGAATTACTAGAGAATCAGAAAGAAAAGAGATTCTGCAAAATTATGAACAAGGCCCCTCTCGACCTAAAGGATTGCACCATAGAAGGTTGGATACTGGGGAATCCTAAATGCGACTTATTGCTTGGTGATCAAAGTTGGTCATACATAGTGGAAAGACCTAATGCTCAAAATGGGATTTGCTACCCAGGAGCTCTGAATGAATTAGAAGAACTGAAGGCATTTATAGGATCAGGAGAAAGAGTAGAGAGATTTGAGATGTTTCCCAAAAGCACATGGGCAGGAGTAGATACTAGTAGAGGGGTGACAAACGCTTGTCCATCTTATACTATTGATTCATCTTTCTACAGAAACCTTGTATGGATAGTAAAAACTGATTCAGCAACATATCCAGTAATTAAGGGGACGTACAACAATACTGGAACCCAGCCAATCCTCTATTTCTGGGGTGTCCATCATCCTCCTGACACCACTGTGCAGGATAATTTGTATGGGTCTGGTGATAAATACGTTAGAATGGGAACTGAAAGCATGAATTTTGCCAAGAGTCCGGAAATTGCAGCAAGACCTGCTGTGAACGGCCAAAGGAGCAGAATTGATTATTACTGGTCTGTCTTGAGACCAGGGGAAACCTTAAATGTGGAGTCCAATGGAAATCTAATTGCTCCTTGGTATGCCTACAAATTTGTCAGCAAAAATAAGAAGGGAGCTGTCTTCAAGTCAGATTTACCAATCGAGAACTGCGATGCCACATGCCAGACAATTGCAGGAGTCCTAAGAACAAATAAAACATTTCAGAATGTGAGCCCTCTATGGATAGGAGAATGCCCTAAATATGTAAAAAGTGAAAGTCTGAGGCTTGCAACGGGGTTAAGAAATGTTCCACAGATTGCAACTAGAGGAATTTTTGGAGCTATTGCAGGTTTCATTGAAGGAGGATGGACTGGAATGATAGATGGATGGTATGGTTATCACCATGAAAATTCTCAAGGCTCAGGATATGCAGCAGACAGAGAAAGCACCCAAAAGGCTATAGACGGAATTACAAATAAGGTCAACTCCATCATTAACAAAATGAACACACAATTCGAAGCTGTAGATCACGAATTTTCAAACCTTGAGAGAAGAATTGGCAATCTGAATAAGAGAATGGAAGATGGGTTTCTGGATGTTTGGACTTACAATGCTGAGTTGTTGGTTCTTCTTGAAAATGAAAGAACACTAGATCTGCATGATGCAAATGTGAAGAATCTATATGAAAAGGTCAAATCGCAGCTAAGGGACAACGCTAATGATCTAGGAAATGGGTGTTTTGAATTTTGGCATAAATGTGACAATGAATGCATGGAGTCTGTCAAAAATGGTACCTATGACTATCCCAAATATCAAAAGGAGAGTAAATTAAACAGGCAGGGGATAGAATCTGTGAAGCTAGAGAATCTTGGTGTGTATCAAATTCTTGCCATCTATAGTACGGTATCGAGCAGTCTAGTGTTGGTAGGGCTGATCATGGCAATAGGTCTTTGGATGTGTTCAAATGGTTCAATGCAATGCAGGATATGTATATAA
>A_/_H6N1|KJ162852|A/chicken/Taiwan/2759/2012
ATGATTGCAATCGTTGTTATAGCGATATTGGCATCGGCCGGAAAATCAGACAAGATCTGTATTGGGTACCACGCCAACAATTCAACAACACAAGTGGATACACTACTTGAGAAGAATGTAACTGTCACACATTCAGTTGAATTACTAGAGAATCAGAAAGAAAAGAGATTCTGCAAAATTATGAACAAGGCCCCTCTCGACCTAAAGGATTGCACCATAGAAGGTTGGATACTGGGGAATCCTAAATGCGACTTATTGCTTGGTGATCAAAGTTGGTCATACATAGTGGAAAGACCTAATGCTCAAAATGGGATTTGCTACCCAGGAGCTCTGAATGAATTAGAAGAACTGAAGGCATTTATAGAATCAGGAGAAAGAGTAGAGAGATTTGAGATGTTTCCCAAAAGCACATGGGCAGGAGTAGATACTAGTAGAGGGGTGACAAACGCTTGTCCATCTTATACTATTGATTCATCTTTCTACAGAAACCTTGTATGGATAGTAAAAACTGATTCAGCAACATATCCAGTAATTAAGGGGACGTACAACAATACTGGAACCCAGCCAATCCTCTATTTCTGGGGTGTCCATCATCCTCCTGACACCACTGTGCAGGATAATTTGTATGGGTCTGGTGATAAATACGTTAGAATGGGAACTGAAAGCATGAATTTTGCCAAGAGTCCGGAAATTGCAGCAAGACCTGCTGTGAACGGCCAAAGGAGCAGAATTGATTATTACTGGTCTGTCTTGAGACCAGGGGAAACCTTAAATGTGGAGTCCAATGGAAATCTAATTGCTCCTTGGTATGCCTACAAATTTGTCAGCACAAATAAGAAGGGAGCTGTCTTCAAGTCAGATTTACCAATCGAGAACTGCGATGCCACATGCCAGACAATTGCAGGAGTCCTAAGAACAAATAAAACATTTCAGAATGTGAGCCCTCTATGGATAGGAGAATGCCCTAAATATGTAAAAAGTGAAAGTCTGAGGCTTGCAACGGGGTTAAGAAATGTTCCACAGATTGCAACTAGAGGAATTTTTGGAGCTATTGCAGGTTTCATTGAAGGAGGATGGACTGGAATGATAGATGGATGGTATGGTTATCACCATGAAAATTCTCAAGGCTCAGGATATGCAGCAGACAGAGAAAGCACCCAAAAGGCTATAGACGGAATTACAAATAAGGTCAACTCCATCATTAACAAAATGAACACACAATTCGAAGCTGTAGATCACGAATTTTCAAACCTTGAGAGAAGAATTGGCAATCTGAATAAGAGAATGGAAGATGGGTTTCTGGATGTTTGGACTTACAATGCTGAGTTGTTGGTTCTTCTTGAAAATGAAAGAACACTAGATCTGCATGATGCAAATGTGAAGAATCTATATGAAAAGGTCAAATCGCAGCTAAGGGACAACGCTAATGATCTAGGAAATGGGTGTTTTGAATTTTGGCATAAATGTGACAATGAATGCATGGAGTCTGTCAAAAATGGTACCTATGACTATCCCAAATATCAAAAGGAGAGTAAATTAAACAGGCAGGGGATAGAATCTGTGAAGCTAGAGAATCTTGGTGTGTATCAAATTCTTGCCATCTATAGTACGGTATCGAGCAGTCTAGTGTTGGTAGGGCTGATCATGGCAATAGGTCTTTGGATGTGTTCAAATGGTTCAATGCAATGCAGGATATGTATATAA
>A_/_H6N1|KJ162844|A/chicken/Taiwan/2437/2012
ATGATTGCAATCGTTGTTATAGCGATATTGGCATCGGCCGGAAAATCAGACAAGATCTGTATTGGGTACCACGCCAACAATTCAACAACACAAGTGGATACACTACTTGAGAAGAATGTAACTGTCACACATTCAGTTGAATTACTAGAGAATCAGAAAGAAAAGAGATTCTGCAAAATTATGAACAAGGCCCCTCTCGACCTAAAGGATTGCACCATAGAAGGTTGGATACTGGGGAATCCTAAATGCGACTTATTGCTTGGTGATCAAAGTTGGTCATACATAGTGGAAAGACCTAATGCTCAAAATGGGATTTGCTACCCAGGAGCTCTGAATGAATTAGAAGAACTGAAGGCATTTATAGGATCAGGAGAAAGAGTAGAGAGATTTGAGATGTTTCCCAAAAGCACATGGGCAGGAGTAGATACTAGTAGAGGGGTGACAAACGCTTGTCCATCTTATACTATTGATTCATCTTTCTACAGAAACCTTGTATGGATAGTAAAAACTGATTCAGCAACATATCCAGTAATTAAGGGGACGTACAACAATACTGGAACCCAGCCAATCCTCTATTTCTGGGGTGTCCATCATCCTCCTGACACCACTGTGCAGGATAATTTGTATGGGTCTGGTGATAAATACGTTAGAATGGGAACTGAAAGCATGAATTTTGCCAAGAGTCCGGAAATTGCAGCAAGACCTGCTGTGAACGGCCAAAGGAGCAGAATTGATTATTACTGGTCTGTCTTGAGACCAGGGGAAACCTTAAATGTGGAGTCCAATGGAAATCTAATTGCTCCTTGGTATGCCTACAAATTTGTCAGCACAAATAAGAAGGGAGCTGTCTTCAAGTCAGATTTACCAATCGAGAACTGCGATGCCACATGCCAGACAATTGCAGGAGTCCTAAGAACAAATAAAACATTTCAGAATGTGAGCCCTCTATGGATAGGAGAATGCCCTAAATATGTAAAAAGTGAAAGTCTGAGGCTTGCAACGGGGTTAAGAAATGTTCCACAGATTGCAACTAGAGGAATTTTTGGAGCTATTGCAGGTTTCATTGAAGGAGGATGGACTGGAATGATAGATGGATGGTATGGTTATCACCATGAAAATTCTCAAGGCTCAGGATATGCAGCAGACAGAGAAAGCACCCAAAAGGCTATAGACGGAATTACAAATAAGGTCAACTCCATCATTAACAAAATGAACACACAATTCGAAGCTGTAGATCACGAATTTTCAAACCTTGAGAGAAGAATTGGCAATCTGAATAAGAGAATGGAAGATGGGTTTCTGGATGTTTGGACTTACAATGCTGAGTTGTTGGTTCTTCTTGAAAATGAAAGAACACTAGATCTGCATGATGCAAATGTGAAGAATCTATATGAAAAGGTCAAATCGCAGCTAAGGGACAACGCTAATGATCTAGGAAATGGGTGTTTTGAATTTTGGCATAAATGTGACAATGAATGCATGGAGTCTGTCAAAAATGGTACCTATGACTATCCCAAATATCAAAAGGAGAGTAAATTAAACAGGCAGGGGATAGAATCTGTGAAGCTAGAGAATCTTGGTGTGTATCAAATTCTTGCCATCTATAGTACGGTATCGAGCAGTCTAGTGTTGGTAGGGCTGATCATGGCAATAGGTCTTTGGATGTGTTCAAATGGTTCAATGCAATGCAGGATATGTATATAA
>A_/_H6N1|KJ162836|A/chicken/Taiwan/2331/2012
ATGATTGCAATCGTTGTGATAGCGATATTGGCATCGGCCGGAAAATCAGACAAGATCTGTATTGGGTACCACGCCAACAATTCAACAACACAAGTGGATACACTACTTGAGAAGAATGTAACTGTCACACATTCAGTTGAATTACTAGAGAATCAGAAAGAAAAGAGATTCTGCAAAATTATGAACAAGGCCCCTCTCGACCTAAAGGATTGCACCATAGAAGGTTGGATACTGGGGAATCCTAAATGCGACTTATTGCTTGGTGATCAAAGTTGGTCATACATAGTGGAAAGACCTAATGCTCAAAATGGGATTTGTTACCCAGGAGTTCTGAATGAATTAGAAGAACTGAAGGCATTTATAGAATCTGGAGAAAGAGTAGAGAGATTTGAGATGTTTCCCAAAAGCACATGGGCAGGAGTAGATACTAGTAGAGGGGTGACAAACGCTTGTCCATCTTATACTATTGATTCATCTTTCTACAGAAACCTTGTATGGATAGTAAAAACTGATTCAGCAACATACCCAGTAATTAAGGGGACGTACAACAATACTGGAACCCAGCCAATCCTCTATTTCTGGGGTGTTCATCATCCTCCTGACAACACTGTGCAGGATAATTTGTATGGGTCTGGTGATAAATACGTTAGAATGGGAACTGAAAGCATGAATTTTGCCAAGAGTCCGGAAATTGCAGCAAGACCTGCTGTGAACGGCCAAAGGAGCAGAATTGATTATTACTGGTCTGTCTTGAGACCAGGGGAAACCTTAAATGTGGAGTCCAATGGAAATCTAATTGCTCCTTGGTATGCCTACAAATTTGTCAGCACAAATAAGAAGGGAGCTGTCTTCAAGTCAGATTTACCAATCGAGAACTGCGATGCCACATGCCAGACAATTGCAGGAGTCCTAAGAACCAATAAAACATTTCAGAATGTGAGCCCTCTATGGATAGGAGAATGCCCTAAATATGTAAAAAGTGAAAATCTGAGGCTTGCAACGGGATTAAGAAATGTTCCACAGATTGCAACTAGAGGAATTTTTGGAGCTATTGCAGGTTTCATTGAAGGAGGATGGACTGGAATGATAGATGGATGGTATGGTTATCACCATGAAAATTCTCAAGGCTCAGGATATGCAGCAGACAGAGAAAGCACCCAAAAGGCTATAGACGGAATTACAAATAAGGTCAACTCCATCATTAACAAAATGAACACACAATTCGAAGCTGTAGATCACGAATTTTCAAACCTTGAGAGAAGAATTGGCAATCTGAATAAGAGAATGGAAGATGGGTTTCTGGATGTTTGGACTTACAATGCTGAGTTGTTGGTTCTTCTTGAAAATGAAAGAACACTAGATCTGCATGATGCAAATGTGAAGAATCTATATGAAAAGGTCAAATCGCAGCTAAGGGACAACGCTAATGATCTAGGAAATGGGTGTTTTGAATTTTGGCATAAATGTGACAATGAATGCATGGAGTCTGTCAAAAATGGTACCTATGACTATCCCAAATATCAGAAGGAGAGTAAATTGAACAGACAGGGGATAGAATCTGTGAAGCTAGAGAATCTTGGTGTGTATCAAATTCTTGCCATCTATAGTACGGTATCGAGCAGTCTAGTGTTGGTAGGGCTGATCATGGCAATAGGTCTTTGGATGTGTTCAAATGGTTCAATGCAATGCAGGATATGTATATAA
>A_/_H6N1|KJ162820|A/chicken/Taiwan/2084/2012
ATGATTGCAATCGTTGTGATAGCGGTATTGGCATCGGCCGGAAAATCAGACAAGATCTGTATTGGATACCACGCCAACAATTCAACAACACAAGTGGATACACTACTTGAGAAGAATGTAACTGTCACACACTCAGTTGAATTACTTGAGAATCAGAAAGAAAAGAGATTCTGCAACATTATGAAAAAGGCCCCTCTCGACCTAAGGGATTGCACCATAGAAGGTTGGATACTGGGGAACCCTAAATGCGATTTATTGCTTGGTGATCAAAGCTGGTCATACATAGTGGAAAGACCTAATGCTCAAAATGGGATTTGCTACCCAGGAGTTCTGAAAGAAGTAGAAGAACTGAAGGCATTTATAGGATCAGGAGAAAGAGTAGAGAGATTTGAGATGTTTCCCAAAAGTACTTGGGCAGGAGTAGATACTAATAGAGGGGTGACAAACGCTTGCCCCTCTTATACTATTGATTCATCTTTTTACAGAAACCTCGTATGGATAGTAAAAACTGATTCAGCAACATATCCAGTAATTAAAGGGACGTACAACAATACTGGAAACCAGCCAATCCTTTATTTCTGGGGTGTTCATCATCCTCCTGATACCACTGTACAGAATAATTTATATGGGTCTGGTGATAAATACGTTAGAATGGGAACTGAAAGCATGAATTTTGCCAAGAGTCCGGAAATTGCAGCAAGACCTGCTGTGAACGGCCAAAGGAGCAGAATTGATTATTACTGGTCTGTCTTGAAACCAGGGGAAACCTTAAATGTGGAGTCCAATGGAAATCTAATTGCTCCTTGGTATGCATACAAATTTGTCAGTACTAATAAGAAGGGAGCCGTCTTCAAGTCAGATTTACCAATCGAGAACTGTGATGCCACATGCCAGACAATTGCAGGAGTCCTAAGGACCAATAAAACATTCCAGAATGTGAGCCCTCAATGGATAGGAGAATGCCCTAAATATGTAAAAAGTGAAAGTCTGAGGCTTGCAACGGGGTTAAGAAATGTTCCACAGATTGCAACTAGAGGAATTTTTGGAGCTATTGCAGGTTTTATTGAAGGAGGATGGACTGGATTGATAGATGGATGGTATGGTTATCACCATGAAAATTCTCAAGGCTCAGGATATGCAGCAGACAGAGAAAGCACCCAAAAAGCTATAGACGGAATTACAAATAAGGTCAACTCCATCATTAACAAAATGAACACACAATTTGAAGCTGTAGACCACGAATTTTCAAACCTGGAGAGAAGAATTGGCAATCTGAATAAGAGAATGGAGGATGGGTTTCTGGATGTTTGGACTTACAATGCTGAGTTGTTGGTTCTCCTTGAAAATGAAAGAACACTAGATCTGCATGATGCGAATGTGAAGAATCTATATGAAAAGGTCAAATCGCAGCTAAGAGACAACGCTAATGATCTAGGAAATGGGTGTTTTGAATTTTGGCATAAATGTGACAATGAATGCATGATGTCTGTCAAAAATGGTACCTATGACTATCCCAAATATCAGAAGGAGAGTAAATTAAACAGGCAGGGGATAGAATCTGTGAAGCTAGAGAATCTTGGTGTGTATCAAATTCTTGCCATCTATAGTACGGTATCGAGCAGTCTAGTTTTGGTAGGGCTGATCATGGCAATGGGTCTTTGGATGTGTTCAAATGGTTCAATGCAATGCAGGATATGTATATAA
>A_/_H6N1|KJ162812|A/chicken/Taiwan/1843/2012
ATGATTGCAATCGTTGTGATAGCGATATTGGCATCGGCCGGAAAATCGGACAAGATTTGTATTGGATACCACGCCAACAATTCAACAACACAAGTGGATACACTACTTGAGAAGAATGTAACTGTCACACATTCAGTTGAATTACTGGAGAATCAGAAAGAAAAGAGATTCTGCAAAATTATGAACAAGGCCCCTCTCGACCTAAGGGATTGCACCATAGAAGGTTGGATACTGGGGAACCCTAAATGCGATTTATTGCTTGGTGATCAAAGCTGGTCATACATAGTGGAAAGACCTAATGCTCAAAATGGGATTTGCTACCCAGGAGTTCTGAAAGAAGTAGAAGAACTGAAGGCATTTATAGAATCAGGAGAAAGAGTAGAGAGATTTGAGATGTTTCCTAAAAGTACATGGGCAGGAGTAGATACCAACAGAGGGGTGACAAACGCTTGCCCCTCTTATACTATTGATTCATCTTTCTACAGAAACCTCGTATGGATAGTAAAAACTGATCCAGCAACATATCCAGTAATTAAAGGGACGTACAACAATACTGGAAACCAGCCAATCCTTTATTTCTGGGGTGTTCATCATCCTCCTGATACCACTGTGCAGGATAATTTATATGGGTCTGGTGATAAATACGTTAGAATGGGAACTGAAAGTATGAATTTTGCCAAGAGTCCGGAAATTGCAGCAAGACCTGCTGTGAACGGCCAAAGGAGCAGAATTGATTATTACTGGTCTGTCTTGAAACCAGGGGAAACCTTACATGTGGAGTCCAATGGAAATCTAATTGCTCCTTGGTATGCATACAAATTTGTCAGCACAAATAAGAAGGGAGCCGTCTTCAAGTCAGATTTACCAATCGAGAATTGCGATGCCACATGCCAGACAATTGCAGGAGCCCTAAGGACCAATAAAACATTTCAGAATGTGAGCCCTCTATGGATAGGAGAATGCCCTAAATATGTAAAAAGTGAAAGTCTGAGGCTTGCAACGGGGTTAAGAAATGTTCCACAGATTGCAACTAGAGGAATTTTTGGAGCTATTGCAGGTTTTATTGAAGGAGGATGGACTGGAATGATAGATGGATGGTATGGTTATCACCATGAAAATTCTCAAGGCTCAGGATATGCAGCAGACAGAGAAAGCACCCAAAAGGCTATAGACGGAATTACAAATAAGGTCAACTCCATCATTAGCAAGATGAACACACAATTCGAAGCAGTAGACCACGAATTTTCAAATCTGGAGAGAAGAATTGGCAATCTGAATAAGAGAATGGAGGATGGGTTTCTGGATGTTTGGACTTACAATGCTGAGTTGTTGGTTCTCCTTGAAAATGAAAGAACACTAGATCTGCATGATGCGAATGTGAAGAATCTATATGAAAAGGTCAAATCGCAGCTAAGGGACAACGCTAATGATCTAGGAAATGGGTGTTTTGAATTTTGGCATAAATGTGACAATGAATGCATGGAGTCTGTCAAAAATGGTACCTATGACTATCCCAAATATCAGGAGGAGAGTAAATTAAACAGGCAGGGGATAGAATCTGTGAAGCTAGAGAATCTCGGTGTGTATCAAATTCTTGCCATCTATAGTACGGTATCGAGCAGTCTAGTTTTGGTAGGGCTGATCATGGCAATGGGTCTTTGGATGTGTTCAAATGGTTCAATGCAATGCAGGATATGTATATAA
>A_/_H6N1|AB830484|A/chicken/Tainan/V156/1999
ATGATTGCAATCATTGTAATAGCGACACTGGCAGCAGCCGGAAAGTCAGACAAGATCTGCATTGGGTATCACGCCAACAATTCAACAACACAAGTGGATACAATACTTGAGAAGAATGTCACCGTCACACACTCAGTTGAATTGCTGGAGAATCAGAAGGAAGAAAGATTCTGCAAGATCATGAACAAGTCCCCTCTCGATCTAAGGGAATGCACCATAGAGGGTTGGATCTTGGGGAATCCTAAATGCGACTTATTGCTTGGTGATCAAAGCTGGTCATATATAGTGGAAAGGCCTACTGCTCAAAATGGGATTTGCTACCCAGGAGCTTTGAATGAAGTAGAAGAACTGAAAGCACTTATAGGATCAGGAGAAAGGGTAGAGAGATTTGAGATGTTTCCCAAAAGTACATGGGCAGGAGTAGATACCAGCAGTGGGGTGACAAACGCTTGCCCTTCTTATACTATTGGTTCATCTTTCTACAGAAACCTCGTATGGATAATAAAAACTAATTCAGCAGCATATCCAGTAATTAAAGGGACTTACAACAACACTGGAAACCAGCCAATACTTTATTTCTGGGGTGTTCACCATCCTCCTAACACCGGGGTGCAAGACACCCTGTATGGCTCTGGTGATAGATACGTTAGAATGGGAACTGAAAGCATGAATTTTGCCAAGAGTCCGGAAATTGCAGAAAGACCTGTTGTGAACGGTCAAAGAGGCAGAATTGATTATTACTGGTCTGTTTTAAAACCAGGGGAAACCTTGAATGTGGAGTCCAATGGAAATCTAATCGCCCCTTGGTATGCATACAAATTTGTCAGCACAAATAAAAAGGGAGCCGTCTTCAAGTCAAATTTACCAATCGAGAACTGCGATGCCACATGCCAGACCATTGCAGGAGTACTAAGGACAAATAAAACATTTCAGAATGTGAGCCCGCTGTGGATAGGAGAATGCCCCAAATATGTGAAAAGTGAAAGTCTTAGGCTTGCAACTGGACTGAGAAATATTCCACAGATTAAAACTAGAGGAATTTTCGGAGCTATCGCAGGTTTTATTGAAGGAGGATGGACTGGAATGATAGATGGGTGGTATGGCTATCACCATGAAAATTCTCAAGGCTCAGGATATGCAGCAGACAGAGAAAGCACTCAAAAGGCTATAGACGGAATTACAAATAAGGTCAATTCCATTATTAACAAAATGAACACACAATTCGAAGCTGTTGACCACGAATTTTCAAATCTGGAGAGAAGAATTGGCAATCTGAACAAAAGAATGGAAGATGGATTTCTGGATGTTTGGACATACAATGCTGAACTGTTGGTTCTTCTTGAAAATGAAAGAACACTAGACCTGCATGACGCGAATGTGAAGAACCTATATGAAAAGGTCAAATCGCAGCTAAGGGACAATGCTAATGATCTAGGAAATGGGTGCTTTGAATTTTGGCATAAATGTGACAATGAGTGCATCGAGTCTGTCAAAAATGGTACCTATGACTATCCCAAATACCAGGATGAGAGTAAATTAAACAGGCATAAAATAGAATCGGTGAAACTAGAGAATCTTGGTGTGTATCAAATTCTTGCTATCTATAGTACGGTATCGAGCAGTCTAGTCTTGGTAGGGCTGATCATAGCAATGGGTCTTTGGATGTGTTCAAATGGTTCAATGCAATGCAGGATATGTATATAA
>A_/_H6N1|AB830483|A/chicken/Changhua/7-5/1999
ATGATTGCAATCATTGTAATAGCGACACTGGCAGCAGCCGGAAAGTCTGACAAGATCTGCATTGGGTATCACGCCAACAATTCAACAACACAAGTGGATACAATACTTGAGAAGAATGTCACCGTCACACACTCAGTTGAATTGCTGGAGAATCAGAAGGAAGAAAGATTCTGCAAGATCATGAACAAGTCCCCTCTCGATCTAAGGGAATGCACCATAGAGGGTTGGATCTTGGGGAATCCTAAATGCGACTTATTGCTTGGTGATCAAAGCTGGTCATATATAGTGGAAAGGCCTACTGCTCAAAATGGGATTTGCTACCCAGGAGCTTTGAATGAAGTAGAAGAACTGAAAGCACTTATAGAATCAGGAGAAAGGGTAGAGAGATTTGAGATGTTTCCCAAAAGTACATGGGCAGGAGTAGATACCAGCAGTGGGGTGACAAACGCTTGCCCTTCTTATACTATTGGTTCATCTTTCTACAGAAACCTCGTATGGATAATAAAAACTAATTCAGCAGCATATCCGGTAATTAAAGGGACTTACAACAACACTGGAAACCAGCCAATACTTTATTTCTGGGGTGTTCACCATCCTCCTAACACCGGGGTGCAAGACACCCTGTATGGCTCTGGTGAGAGATACGTTAGAATGGGAACTGAAAGCATGAATTTTGCCAAGAGTCCGGAAATTGCAGAAAGACCTGTTGTGAACGGTCAAAGAGGCAGAATTGATTATTACTGGTCTGTTTTAAAACCAGGGGAAACCTTGAATGTGGAGTCCAATGGAAATCTAATCGCACCTTGGTATGCATACAAATTTGTCAGCACAAATAAAAAGGGAGCCGTCTTCAAGTCAAATTTACCAATCGAGAACTGCGATGCCACATGCCAGACTATTGCAGGAGTACTAAGGACAAATAAAACATTTCAGAATGTGAGCCCGCTGTGGATAGGAGAATGCCCCAAATATGTGAAAAGTGAAAGTCTTAGGCTTGCAACTGGACTGAGAAATATTCCACAGATTAAAACTAGAGGAATTTTCGGAGCTATCGCAGGTTTTATTGAAGGAGGATGGACTGGAATGATAGATGGGTGGTATGGCTATCACCATGAAAATTCTCAAGGCTCAGGATATGCAGCAGACAGAGAAAGCACTCAAAAGGCTATAGACGGAATTACAAATAAGGTCAATTCCATCATTGACAAAATGAACACACAATTCGAAGCTGTTGACCACGAATTTTCAAACCTGGAGAGAAGAATTGGCAATCTGAACAAAAGAATGGAAGATGGATTTCTGGATGTTTGGACATACAATGCTGAACTGTTGGTTCTTCTTGAAAATGAAAGAACACTAGACCTGCATGACGCGAATGTGAAGAACCTATATGAAAAGGTCAAATCGCAGCTAAGGGACAATGCTAATGATCTGGGAAATGGGTGCTTTGAATTTTGGCATAAATGTGACAATGAGTGCATCGAGTCTGTCAAAAATGGTACCTATGACTATCCCAAATACCAGGATGAGAGTAAATTAAACAGGCATAAAATAGAATCGGTGAAACTAGAGAATCTTGGTGTGTATCAAATTCTTGCTATCTATAGTACGGTATCGAGCAGTCTAGTCTTGGTAGGGCTGATCATAGCAATAGGTCTTTGGATGTGTTCAAATGGTTCAATGCAATGCAGGATATGTATATAA
>A_/_H6N1|KC693631|A/chicken/Taiwan/TC128/2010
ATGATTGCAATCATTGTAATAGCGACACTGGCATCAGCCGGAAAGTCAGACAGGATATGCGTTGGGTATCACGCCAACAATTCAACAACACAAGTGGACACGCTACTTGAGAAGAATGTAACCGTCACACACTCAATTGAATTGCTGGAGAGCCAGAAGGAAAATAGATTCTGCAATATTATGAACAAGGCCCCCCTCGATCTAAGGGACTGCACAATAGAGGGTTGGATCTTGGGAAATCCTAAATGTGACTTATTGCTTGGTGATCAAAGCTGGTCATACATAGTGGAAAGACCCACTGCTCAAAATGGAATCTGCTACCCAGGAGTTTTGAACGAAGTAGAAGAACTGAAGGCACTTATAGGATCAGGAGAACGAGTAGAGAGATTTGAGATGTTTCCCAAAAGTACATGGGCTGGGGTAGACACCAGCAGGGGGGTGACGAACGCTTGCCCTTCCTATACTATTGATTCATCTTTCTACAGAAACCTCGTGTGGATAGTAAAAACTGAGTCAGCAGCATATCCAGTAATTAAGGGGACTTATAACAACACTGGAAATCAGCCAATCCTTTATTTCTGGGGTGTTCACCACCCTCCTGATACTACGGTGCAAGATAACTTGTATGGGTCTGGTGATAGATATGTTAGAATGGGAACTGAAAGCATGAACTTTGCCAAGAGTCCGGAAATTGCAGCAAGACCTGCTGTTAACGGTCAAAGGAGCAGAATTGATTATTACTGGTCTGTTTTGAAACCAGGGGAAACCTTGAATGTGGAGTCCAATGGAAATCTAATTGCCCCTTGGTATGCATACAAATTTGTCAGCACAAACAAAAAGGGAGCCGTCTTCAAGTCAAACTTACCAATCGAGAACTGCGATGCCACATGTCAGACTATTGCAGGGGTCTTAAGGACCAACAAAACATTTCAGAATGTTAGCCCCCTGTGGATAGGAGAATGCCCCAAATATGTGAAAAGTGAAAGTTTGAGGCTTGCAACTGGACTGAGAAATGTTCCACAGGTTGAGACTAGAGGAATTTTTGGAGCTATAGCAGGCTTTATTGAAGGAGGATGGACTGGAATGATAGATGGGTGGTATGGATATCACCATGAAAATTCACAAGGCTCAGGATATGCCGCAGACAGAGAAAGCACACAAAAGGCTATAAACGGAATTACAAATAAGGTCAATTCCATCATTACCAAAATGAATACACAATTCGAAGCTGTAGACCACGAATTTTCAAATCTAGAGAGAAGGATTGGCAATCTGAACAAGAGAATGGAAGATGGATTTCTGGATGTTTGGACATACAATGCTGAACTGTTGGTTCTTCTTGAAAATGAAAGAACATTAGATCTGCATGATGCAAATGTAAAAAACCTATACGAAAAGGTCAAATCACAGCTAAGAGACAATGCTAATGACCTAGGAAATGGGTGCTTTGAATTTTGGCATAAATGTGACAATGAATGCATAGAGTCTGTCAAAAATGGTACCTATGACTACCCCAAATATCAGGATGAGAGTAAATTGAACCGGCAGAGGATAGAATCGGTGAAGCTAGAGAACCTTGGTGTTTATCAAATTCTTGCTATTTATAGTACGGTATCGAGCAGTCTAGTCTTGGTAGGACTGATCATGGCAATAGGTCTTTGGATGTGTTCAAATGGTTCAATGCAGTGCAGAGTATGTATATAA
>A_/_H6N1|KC693616|A/chicken/Taiwan/TC147/2010
ATGATTGCAATCATTGTAATAGCGACACTGGCATCAGCCGGAAAGTCAGACAGGATATGCATTGGGTATCACGCCAACAATTCAACAACACAAGTGGACACGCTACTTGAGAAGAATGTAACCGTCACACACTCAATTGAATTGCTGGAGAGCCAGAAGGAAAATAGATTCTGCAATATTATGAACAAGGCCCCCCTCGATCTAAGGGACTGCACAATAGAGGGTTGGATCTTGGGAAATCCTAAATGTGACTTATTGCTTGGTGATCAAAGCTGGTCATACATAGTGGAAAGACCCACTGCTCAAAATGGAATCTGCTACCCAGGAGTTTTGAACGAAGTAGAAGAACTGAAGGCACTTATAGGATCAGGAGAACGAGTAGAGAGATTTGAGATGTTTCCCAAAAGTACATGGGCTGGGGTAGACACCAGCAGGGGGGTGACGAACGCTTGCCCTTCCTATACTATTGATTCATCTTTCTACAGAAACCTCGTGTGGATAGTAAAAACTGAGTCAGCAGCATATCCAGTAATTAAGGGGACTTATAACAACACTGGAAATCAGCCAATCCTTTATTTCTGGGGTGTTCACCACCCTCCTGATACTACGGTGCAAGATAACTTGTATGGGTCTGGTGATAGATATGTTAGAATGGGAACTGAAAGCATGAACTTTGCCAAGAGTCCGGAAATTGCAGCAAGACCTGCTGTTAACGGTCAAAGGAGCAGAATTGATTATTACTGGTCTGTTTTGAAACCAGGGGAAACCTTGAATGTGGAGTCCAATGGAAATCTAATTGCCCCTTGGTATGCATACAAATTTGTCAGCACAAACAAAAAGGGAGCCGTCTTCAAGTCAAACTTACCAATCGAGAACTGCGATGCCACATGTCAGACTATTGCAGGGGTCTTAAGGACCAACAAAACATTTCAGAATGTTAGCCCCCTGTGGATAGGAGAATGCCCCAAATATGTGAAAAGTAAAAGTTTGAGGCTTGCAACTGGACTGAGAAATGTTCCACAGGTTGAGACTAGAGGAATTTTTGGAGCTATAGCAGGCTTTATTGAAGGAGGATGGACTGGAATGATAGATGGGTGGTATGGATATCACCATGAAAATTCACAAGGCTCAGGATATGCCGCAGACAGAGAAAGCACACAAAAGGCTATAAACGGAATTACAAATAAGGTCAATTCCATCATTACCAAAATGAATACACAATTCGAAGCTGTAGACCACGAATTTTCAAATCTAGAGAGAAGGATTGGCAATCTGAACAAGAGAATGGAAGATGGATTTCTGGATGTTTGGACATACAATGCTGAACTGTTGGTTCTTCTTGAAAATGAAAGAACATTAGATCTGCATGATGCAAATGTAAAAAACCTATACGAAAAGGTCAAATCACAGCTAAGAGACAATGCTAATGACCTAGGAAATGGGTGCTTTGAATTTTGGCATAAATGTGACAATGAATGCATAGAGTCTGTCAAAAATGGTACCTATGACTACCCCAAATATCAGGATGAGAGTAAATTGAACCGGCAGAGGATAGAATCGGTGAAGCTAGAGAACCTTGGTGTTTATCAAATTCTTGCTATTTATAGTACGGTATCGAGCAGTCTAGTTTTGGTAGGACTGATCATGGCAATAGGTCTTTGGATGTGTTCAAATGGTTCAATGCAGTGCAGAGTATGTATATAA
>A_/_H6N1|MH071365|A/chicken/Taiwan/0702/2013
ATGATTGCAATCGTTGTGATAGCGATATTGGTATCGGCCGGAAAATCAGATAAGATCTGCATTGGGTACCACGCCAACAATTCAACAACACAAGTGGATACACTACTTGAGAAGAATGTAACTGTCACCCATTCAATTGAATTATTGGAAAATCAAAAAGAAAGGAGATTCTGCAATATTATGAACAAGGCCCCACTCGATCTAAGGGATTGCACCATAGAAGGTTGGATACTGGGGAATCCTAAATGCGACTTATTGCTTGGTGATCAAAGCTGGTCATACATAGTGGAAAGACCCAATGCTCAAAATGGGATTTGCTACCCAGGAGTTCTGAATGAGGTAGAAGAACTGAAGGCATTTATAGGATCAGGAGAAAGAGTAGAGAGATTTGAGATGTTTCCCAAAAGCACATGGGCAGGAGTGGATACTAGTAGAGGGGTGACAAACGCTTGCCCCTCTTATACTATTGGTTCATCTTTCTACAGAAACCTCGTATGGATAGTAAGAACTGATTCAGCAACGTATCCAGTAATTAAAGGGACGTACAACAATACTGGAAACCAGCAAATTCTTTACTTCTGGGGTGTTCATCACCCTCCTGACACCACTGTGCAGGATAATTTGTATGGGTCTGGTGATAAATACGTTAGAATGGGAACTGAAAGCATGAATTTTGCCAAGAGTCCGGAAATTGCAGCAAGACCTGCTGTGAACGGCCAAAGGAGCAGAATTGATTATTACTGGTCTGTATTGAAACCAGGGGAAACCTTAAATGTGGAGTCCAATGGGAATCTAATTGCTCCTTGGTATGCATACAAATTTGTCAGCACAAATAAGAAGGGAGCCGTTTTCAAGTCAGATTTACCAATCGAGAACTGCAACACAACATGCCAGACAATTTCAGGAGTCCTAAGGACCAATAAAACATTTCAGAATGTGAGCCCTCTATGGATAGGAGAATGCCCTAAATATGTGAAAAGTGAAAGTCTGAGGCTTGCAACGGGGTTAAGAAATATTCCACAGATTGCAACTAGAGGAATTTTTGGAGCTATTGCAGGTTTTATTGAAGGAGGATGGACTGGAATGATAGATGGATGGTATGGTTATCACCATGAAAATTCTCAAGGCTCAGGATATGCAGCAGACAGAGAAAGCACCCAAAAGGCTATAGACGGAATCACAAATAAGGTCAACTCCATCATTAACAAAATGAACACACAATTCGAAGCTGTAGATCACGAATTTTCAAACCTGGAGAGAAGAATTGGCAATCTAAATAAGAGAATGGAAGATGGGTTTCTGGATGTTTGGACTTACAATGCTGAGTTGTTGGTTCTTCTTGAAAATGAAAGAACACTAGATCTGCATGATGCGAATGTGAAGAATCTATATGAAAAGGTCAAATCGCAGCTAAGAGACAACGCTAATGATCTAGGAAATGGGTGTTTTGAATTTTGGCATAAATGTGATAATGAGTGCATGGAGTCTGTCAAAAATGGTACCTATGACTATCCCAAGTATCAGAAGGAAAGTAAATTAAACCGGCAGGGGATAGAATCTGTGAAGCTAGAGAATCTTGGTGTGTATCAAATTCTTGCCATCTATAGTACGGTATCGAGCAGTCTAGTTTTGGTAGGGCTGATCATGGCAATGGGTCTTTGGATGTGTTCAAATGGTTCAATGCAATGCAGGATATGTATATAA
>A_/_H6N2|MH170289|A/chicken/South_Africa/N2826/2016
ATGATTGCAATCATTGCAATAGCGCTATTGGTATCAACCGGAAAATCAGACAAAATTTGCATTGGGTATCATGCTAACAATTCGACAACACAAGTAGATACAATACTTGAGAAGAACATCACCGTCACACACTCAATCGAATTGTTAGAAACCCAAAAGGAAGAGAGATTCTGCAGGGTTTTAAACAAGGCCCCTCTCGATCTAAGGGAATGCACTATAGAAGGTTGGATGTTGGGAAACCCTCGATGTGACATACTGCTTGAGGACCAAAGATGGTCATATATAGTGGAAAGGCCTTCTGCTTCAAATGGGATTTGTTATCCAGGACCTTTGAACGAAATTGAGGAGCTGAGATCACTTATCGGATCCGGAGAAAGGGTAGAGAGATTTGAAATGTTTCCCAAAAGTACATGGAATGGAGTAGACACAGAAAATGGAATAACAAGGGCCTGCTCTTCTTCTACTGGAGGTTCATCTTTCTATAGAAACCTCCTATGGATAATAAAGAACAAATCGGCATCATACCCAGTGATTAAAGGAACTTACAACAACACTGGAAACCAGCCAATTATTTATTTTTGGGGTGTGCATCATCCTCCTGATGCCGATAGGCAAAATAATCTGTATGGTTCTGGTGATAGATATATTAGAATGGGAACCGAAAGCATGCATTTTGCCAAGGGTCCGGAAATTGCAGCAAGACCTTCTGTAAATGGTCAAAGAGGCAGGATTGATTATTACTGGTCTGTTTTAAACCCAGGGGAAACCTTAAACATTGAGTCTAATGGTAATTTTATCGCCCCTCGGTACGCATACAGATTTTTCAGTACAAATAAAAAGGGAGTCATTTTCAAATCGAATTTGCCAATAGAGAACTGTGATGCTCAATGCCAGACTACTTTAGGAGTCTTAAGAACCAATAAAACATTTCAGAATGTAAGCCCTCAATGGACAGGAGAATGCCCCAAATATGTGAAAAGTAAAAGCTTGAGGCTTGCAACTGGACTGAGGAATGTTCCACAGGTTGAAACTAGAGGAATTTTTGGGGCTATCGCAGGTTTCATTGAAGGAGGATGGACAGGAATGATAGATGGGTGGTATGGCTATCATCATGAAAATTCTCAAGGATCTGGGTATGCAGCAGACAGGGACAGCACTCAAAAGGCTATAGATGGAATTACAAATAAAGTCAATACTATCATTGACAAAATGAATACACAATTCGAAGCTGTTGGCCACGAATTTTCAAATTTGGAGAGAAGAATTGACAATCTGAACAAAAGAATGGAAGACGGGCTTCTAGATGTTTGGACATACAATGCAGAATTGCTAGTTCTTCTTGAAAACGAGAGGACGCTAGACCTGCACGATGCAAATGTGAAGAACCTATATGAAAGGGTCAAATCGCAACTGAGAGATAATGCTAATGACCTAGGAAATGGATGCTTTGAGTTCTGGCATAAATGTGACAATGATTGCATGGAGTCTGTCAAAAACGGCACCTACGACTACCCCAAATATCAAGACGAGAGCAAATTAAACAGGCAAAAAATAGAATCGGTGAAACTAGACAATCTCGGTGTATATCAAATTCTTGCTATTTATAGTACGGTATCGAGCAGTCTAGTCTTGGTAGGACTGATCATAGCAATGGGTCTTTGGATGTGTTCAAATGGTTCAATGCAATGCAGGGTATGTATATAA
>A_/_H6N1|MN088684|A/chicken/Taiwan/3937/2012
ATGATTGCAATCGTTGTGATAGCGATATTGGCATCGGCCGGAAAATCAGACAAGATCTGTATTGGGTACCACGCCAACAATTCAACAACACAAGTGGATACACTACTTGAGAAGAATGTAACTGTCACACATTCAGTTGAATTACTAGAGAATCAGAAAGAAAAGAGATTCTGCAAAATTATGAACAAGGCCCCTCTCGACCTAAAGGATTGCACCATAGAAGGTTGGATACTGGGGAATCCTAAATGCGACTTATTGCTTGGTGATCAAAGCTGGTCATACATAGTGGAAAGACCCAATGCTCAAAATGGGATTTGCTACCCAGGAGTTCTGAATGAATTAGAAGAACTGAAAGCATTTATAGGATCAGGAGAAAGAGTAGAGAGATTTGAGATGTTTCCCAAAAGCACATGGGCAGGAGTAGATACTAGTAGAGGGGTGACAAACGCTTGTCCATCTTATACTATTGATTCATCTTTCTACAGAAACCTTGTATGGATAGTGAAAACTGACTCAGCAACATATCCAGTAATTAAGGGGACGTACAACAATACCGGAACCCAGCCAATCCTCTATTTCTGGGGTGTTCATCATCCTCCTGACACCACTGTGCAGGGTAATTTGTATGGGTCTGGTGATAAATACGTTAGAATGGGAACTGAAAGCATGAATTTTGCCAAAAGTCCGGAAATTGCAGCAAGACCTGCTGTGAACGGCCAAAGGAGCAGAATTGATTATTACTGGTCTGTCTTGAGACCAGGGGAAACCTTAAATGTGGAGTCCAATGGAAATCTAATTGCTCCTTGGTATGCATACAAATTTGTCAGCACAAATAAGAAGGGAGCCGTCTTCAAGTCAGATTTACCAATCGAGAACTGCGATGCCACATGCCAGACAATTGCAGGAGTCCTAAGAACCAATAAAACATTTCAGAATGTGAGCCCTCTATGGATAGGAAAATGCCCTAAATATGTAAAAAGTGAAAGTCTGAGGCTTGCAACGGGGTTAAGAAATGTTCCACAGATTGCAACTAGAGGAATTTTTGGAGCTATTGCAGGTTTCATTGAAGGAGGATGGACTGGAATGATAGATGGATGGTATGGTTATCACCATGAAAATTCTCAAGGCTCAGGATATGCAGCAGACAGAGAAAGCACCCAAAAGGCTATAGACGGAATTACAAATAAGGTCAACTCCATCATTAACAAAATGAACACACAATTCGAAGTTGTAGATCATGAATTTTCAAACCTTGAGAGAAGAATTGGCAATCTGAATAAGAGAATGGAAGATGGGTTTCTGGATGTTTGGACTTACAATGCTGAGTTGTTGGTTCTTCTTGAAAATGAAAGAACACTAGATTTGCATGATGCAAATGTGAAGAATCTATATGAAAAGGTCAAATCGCAGGTAAGGGACAATGCCAATGATCTAGGAAATGGATGTTTTGAATTTTGGCATAAATGTGACAATGAATGCATGGAGTCTGTCAAAAATGGCACCTATGACTATCCCAAATATCAGAAGGAGAGTAAATTAAACAGGCAGGGGATAGAATCTGTGAAGCTGGAGAATCTTGGTGTGTATCAAATTCTTGCCATCTATAGTACGGTATCGAGCAGTCTAGTGTTGGTAGGGCTGATCATGGCAATAGGTCTTTGGATGTGTTCAAATGGTTCAATGCAATGCAGGATATGTATATAA
>A_/_H6N1|MN088647|A/chicken/Taiwan/3153/2003
ATGATTGCAATCATTGTAATAGCGATACTGGCAACAGCCGGAAAGTCAGACAAGATCTGCATTGGATACCATGCCAACAACTCAACAACACAAGTGGATACAATACTAGAGAAAAATGTTACCGTCACACACTCAATTGAATTACTGGAGAATCAGAAGGAAGAAAGATTCTGCAAGATCATGAACAAGTCCCCTCTCGATCTAAGGGAATGCACCATAGAGGGTTGGATCTTGGGGAATCCTAAATGCGATTTATTGCTTGGTGATCAGAGCTGGTCATATATAGTGGAAAGGCCTACTGCTCAAAATGGGATTTGCTACCCAGGAACTTTGAATGAAGTAGAAGAACTGAAGGCACTTATAGGATCAGGAGAAAGGGTAGAGAGATTTGAGATGTTTCCCAAAAGTACATGGGCAGGAGTAGATACCAACAGTGGGGTGACAAATGCTTGTCCTTCTGATACTATTGGTTCATCTTTCTACAGAAACCTTGTATGGATAATAAAAACTAATTCAGCAGCATATCCAGTAATTAAAGGGACTTACAACAACACTGGAAACCAGCCAATACTTTATTTCTGGGGTGTTCATCATCCTCCTAGCACCGGGCTGCAAGAATCCTTGTATGGATCCGGTGATAGATACGTTAGGATGGGAACTGAAAGCATGAATTTTGCCAAGAGTCCGGAAATTGCAGAAAGACCTGTTGTGAATGGTCAAAGAGGCAGAATTGATTATTACTGGTCTGTTTTAAAACCAGGGGAAACCTTGAATGTGGAGTCCAATGGAAATCTAATCGCCCCTTGGTATGCATACAAATTTGTCAGCACAAATAAAAAGGGAGCCGTATTCAAGTCAAATTTACCAATCGAGAACTGCGATGCCACATGCCAGACTATTGTAGGAGTACTAAGGACCAACAAAACATTCCAGAATGTGAGCCCGCTGTGGATAGGAGAATGCCCCAAATATGTGAAAAGTGAAAGTCTGAGGCTCGCAACGGGATTGAGAAATATTCCACAGATTGAAACTAGAGGAATTTTCGGAGCTATTGCAGGTTTTATAGAAGGAGGATGGACTGGAATGATAGATGGTTGGTATGGTTATCACCATGAAAATTCTCAAGGCTCAGGATATGCAGCAGACAGAGAAAGCACTCAAAAGGCTATAGACGGAATTACAAATAAGGTTAATTCCATCATTAACAAAATGAACACCCAATTCGAAGCTGTTGACCACGAATTTTCAAATCTGGAAAGAAGGATTGGCAATCTGAACAAAAGAATGGAAGATGGATTTCTGGATGTTTGGACATACAATGCTGAACTTTTAGTCCTTCTTGAAAATGAAAGAACACTAGACCTGCATGACGCGAATGTGAAGAACCTATATGAAAAGGTCAAGTCACAGCTAAGGGACAATGCTAATGATCTAGGGAATGGGTGCTTTGAATTTTGGCATAAATGTGGCAATGAGTGCATAGAGTCTGTCAAAAATGGTACCTATGACTATCCCAAATACCAGGATGAGAGTAAATTAAACAGGCAGAAAGTAGAATCGGTGAAGCTAGAGAATCTTGGTGTGTATCAAATTATTGCCATTTATAGTACGGTATCGAGCAGTCTAGTCTTGGTAGGGCTGATCATAGCAATGGGTCTTTGGATGTGCTCAAATGGTTCAATGCAATGCAGGATATGTATATAA
>A_/_H6N1|MN088646|A/chicken/Taiwan/3127/2003
ATGATTGCAATCATTGTAATAGCGATACTGGCATCAGCCGGAAAGTCAGACAAGATCTGCATTGGGTATCACGCAAACAATTCAACAACACAAGTGGATACGCTACTTGAGAAGAATGTAACCGTCACACACTCAGTTGAATTGCTGGAGAATCAGAAGGAAAAGAGATTCTGCAAGATTATGAACAAGGCCCCTCTCGATCTAAGGGATTGCACCATAGAGGGTTGGATCTTGGGGAATCCTAAATGCGACTTATTGCTTGGTGATCAAAGCTGGTCATACATAGTGGAAAGGCCTACTGCTCAAAATGGGATTTGCTACCCAGGAGTTTTGAATGAAGTAGAAGAACTGAAGGCACTTATAGAATCAGGAGAAAGAGTAGAGAGATTTGAGATGTTTCCCAAAAGTACATGGGCAGGGGTAGACACTAGCAGAGGGGTGACAAACTCTTGTCCTTCCTATACTATTGATTCATCTTTCTACAGAAACCTCGTATGGATAGTAAAAACGGAGTCAGCAGCATATCCAGTAATTAAAGGGACTTACAACAACACTGGAAACCAGCCAATCCTCTATTTCTGGGGTGTTCATCATCCTCCTGACACCACGGTGCAAGATAACTTGTATGGGTCTGGTGATAGATACGTTAGAATGGGAACTGAAAGCATGAACTTTGCCAAGAGTCCGGAAATTGCAGCAAGACCTGCCGTGAACGGTCAAAGGAGCAGAATTGATTATTACTGGTCTGTTTTGAAACCAGGGGAAACCTTGAATGTGGAGTCCAATGGAAATCTAATTGCTCCTTGGTATGCATACAAATTTGTCAGCACAACTAAAAAGGGAGCCGTCTTCAAGTCAAATTTACCAATCGAGAACTGCGATGCCACATGCCAGACTGTTGCAGGAGTCTTAAGGACCAATAAAACATTTCAGAATGTGAGCCCTATGTGGATAGGGGAATGCCCCAAATATGTGAAAAGTGAAAGTCTGAGGCTTGCAACTGGACTGAGAAATGTTCCACAGATTGAAACTAGAGGAATTTTCGGAGCTATCGCAGGTTTTATTGAAGGAGGATGGACTGGAATGATAGATGGGTGGTATGGCTATCACCATGAAAATTCTCAAGGCTCAGGATATGCAGCAGACAGAGAAAGCACTCAAAAGGCTATAGACGGAATTACAAATAAGGTCAATTCCATCATTAACAAAATGAACACACAATTCGAAGCTGTAGACCACGAATTTTCAAATCTGGAGAGAAGAATTGGCAATCTGAACAAGAGAATGGAAGATGGATTTCTGGATGTTTGGACATACAATGCTGAACTGTTGGTTCTTCTTGAAAATGAAAGAACACTAGATCTGCATGATGCGAATGTAAAGAACCTATATGAAAAGGTCAAATCACAGCTAAGAGACAATGCTAATGACCTAGGGAATGGGTGCTTTGAATTTTGGCATAAATGTGACAATGAATGCATAGAGTCTGTCAAAAATGGTACCTATGACTATCCCAAATACCAGGATGAAAGCAAATTAAACAGGCAGGGAATAGACTCGGTGAAGCTAGAGAATCTTGGTGTGTATCAAATTCTTGCTATTTATAGTACGGTATCGAGCAGTCTAGTTTTGGTAGGACTGATCATGGCAATAGGTCTTTGGATGTGTTCAAATGGCTCAATGCAGTGCAGAATATGTATATAA
>A_/_H6N1|MN088645|A/chicken/Taiwan/3115/2003
ATGATTGCAATCATTGTAATAGCGATACTGGCAACAGCCGGAAAGTCAGACAAGATATGCATTGGGTATCACGCCAACAATTCAACAACACAAGTGGATACGATACTTGAGAAGAATGTCACCGTCACACACTCTGTTGAACTGCTGGAGAATCAGAAGGAAGAAAGATTCTGCAAGATCATGAAAAAGGGCCCTCTCGATCTAAGGGAATGCACCATAGAGGGTTGGATCTTGGGGAATCCTAAATGCGATTTATTGCTTGGTGATCAAAGCTGGTCATATATAGTGGAAAGGCCTACTGCTCAAAATGGGGTTTGCTACCCAGGAGTTTTGAATGAAGTAGAAGAACTGAAGGCACTTATAGGATCAGGAGAAAGGGTAGAGAGATTTGAGATGTTTCCCAAAAGTACATGGGCAGGGGTAGACACCAGCAGGGGGGTGACAAACGCTTGCCCTTCTGATACTATTGATTCATCTTTCTACAGAAACCTCTTATGGATAATAAAAACTGGGTCAGCAGAATATCCAGTAATTAAAGGGACTTACAACAACACTGGAAACCAGCCAATCCTTTACTTCTGGGGTGTTCACCATCCTCCTGACACCATGGTGCAGAATACCCTGTATGGGTCTGGTGATAGATACGTTAGAATGGGAACTGAAAGCATGAATTTTGCCAAGAGTCCGGAAATTGCGGCAAGACCTGCTGTGAACGGTCAAAGAAGCAGAATTGATTATTACTGGTCTGTTTTAAAACCAGGGGAAACCTTGAATGTGGAGTCCAATGGGAATCTAATCGCCCCTTGGTATGCATACAAATTTGTCAGCACAAATAAAAAGGGAGCCGTCTTCAAGTCAGATTTACCAATCGAGAACTGCGATGCCACATGCCAGACTATTGAAGGAGTTCTAAGGACCAATAAAACATTTCAGAATGTGAGCCCTCTGTGGATAGGAAAATGCCCCAAATATGTGAAAAGTGAAAGTCTGAGGCTTGCAACTGGACTGAGAAATGTTCCACAGATTGAAACTAGAGGTATTTTCGGAGCTATCGCAGGTTTTATTGAAGGAGGATGGACTGGAATGATAGATGGGTGGTATGGCTATCACCATGAAAATTCTCAAGGCTCAGGATATGCAGCAGACAGAGAAAGCACCCAAAAGGCTATAGACGGAATTACAAATAAGGTCAATTCCATCATCAACAAAATGAACACACAATTCGAAGCTGTAGACCACGAATTTTCAAATCTGGAGAGAAGAATTGGCAATCTGAACAAAAGAATGGAAGATGGATTTCTGGATGTTTGGACATACAATGCTGAACTGTTGGTTCTTCTTGAAAATGAAAGAACATTAGATCTGCATGATGCGAATATGAAGAATCTATATGAAAAGGTCAAATCGCAGCTAAGGGACAATGCTAATGATCTAGGAAATGGGTGCTTTGAATTTTGGCATAAATGTGACAATGAGTGCATAGAGTCTGTCAAAAATGGTACCTATGACTATCCCAAATACCAGGATGAGAGTAAGTTAAACAGGCAGGGAATAGAATCGGTGAAGCTAGAGAATCTTGGTGTGTATCAAATTCTTGCTATTTATAGTACGGTATCGAGCAGTCTAGTCTTGGTAGGGCTGATCATGTCAATGGGTCTTTGGATGTGTTCAAATGGTTCAATGCAATGCAGGATATGTATATAA
>A_/_H6N1|MN088644|A/chicken/Taiwan/3072/2003
ATGATTGCAATCATTGTAATAGCGATACTGGCATCAGCCGGAAAGTCAGACAAGATCTGCATTGGGTATCACGCCAACAATTCAACAACACAAGTGGATACGCTACTTGAGAAGAATGTAACCGTCACACACTCAGTTGAATTGCTGGAGAGTCAGAAGGAAAAGAGATTCTGCAAGATTATGAACAAGGCCCCTCTCGATCTAAGGGATTGCACCATAGAGGGTTGGATCTTGGGGAATCCTAAATGCGACTTATTGCTTGGTGATCAAAGCTGGTCATACATAGTGGAAAGGCCTACTGCTCAAAATGGGATTTGCTACCCAGGAGTTTTGAATGAAGTAGAAGAACTGAAGGCACTTATAGGATCAGGAGAAAGAGTAGAGAGATTTGAGATGTTTCCCAAAAGTACATGGGCAGGGGTAGACACCAGCAGGGGGGTAACAAACGCTTGCCCTTCCTATACTATTGATTCATCTTTCTACAGAAACCTCGTATGGATAGTAAAAACTGAGTCAGCAGCATATCCAGTAATTAAAGGGACTTACAACAACACTGGAAACCAGCCAATCCTTTATTTCTGGGGTGTTCACCATCCTCCTGACACCACGGTGCAAGATAACTTGTATGGGTCTGGTGATAGATACGTTAGAATGGGAACTGAAAGCATGAACTTTGCCAAGAATCCGGAAATTGCAGCAAGACCTGCTGTGAACGGTCAAAGGAGCAGAATTGATTATTACTGGTCTGTTTTGAAACCAGGGGAAACCTTGAATGTGGAGTCCAATGGAAATCTAATCGCTCCTTGGTATGCATACAAATTTGTCAGCACAAATAAAAAGGGAGCCGTCTTCAAGTCAAATTTACCAATCGAGAACTGCGATGCCACATGCCAGACTATTGCAGGGGTCCTAAGGACCAATAAAACATTTCAGAATGTGAGCCCTTTGTGGATAGGAGAATGCCCCAAATATGTGAAAAGTGAAAGTCTGAGGCTTGCAACTGGACTGAGAAATGTTCCACAGATTGAAACTAGAGGAATTTTCGGAGCTATCGCAGGTTTTATTGAAGGAGGATGGACTGGAATGATAGATGGGTGGTATGGCTATCACCATGAAAATTCTCAAGGCTCAGGATATGCAGCAGACAGAGAAAGCACTCAAAAGGCTATAGACGGAATTACAAATAAGGTCAATTCCATCATCAACAAAATGAACACACAATTCGAAGCTGTGGACCACGAATTTTCAAATCTGGAGAGAAGAATTGGCAATCTGAACAAGAGAATGGAAGATGGATTCCTGGATGTTTGGACATACAATGCTGAACTGTTGGTTCTTCTTGAAAATGAAAGAACACTAGATCTGCATGATGCGAATGTAAAGAACCTATATGAAAAGGTCAAATCACAGCTAAGAGACAATGCTAATGACCTAGGAAATGGGTGCTTTGAATTTTGGCATAAATGTGACAATGAATGCATAGAGTCTGTCAAAAATGGTACCTATGACTATCCCAAATACCAGGATGAGAGTAAATTAAACAGGCAGGGAATAGAATCGGTGAAGCTAGAGAATCTTGGTGTGTATCAAATTCTTGCTATTTATAGTACGGTATCGAGCAGTCTAGTTTTGGTAGGACTGATCATGGCAATAGGTCTTTGGATGTGTTCAAATGGTTCAATGCAGTGCAGAATATGTATATAG
>A_/_H6N1|MN088643|A/chicken/Taiwan/2896/2000
ATGATTGCAATCATTGTAATAGCGATACTGGCAGCAGCCGGAAAGTCAGACAAGATCTGCATTGGGTATCACGCCAACAATTCAACAACACAAGTGGATACGATACTTGAGAAGAATGTCACCGTCACACACTCAGTTGAATTACTGGAGAATCAGAAGGAAGAAAGATTCTGCAAGATAATGAACAAGGCCCCACTCGATCTAAGGGATTGCACCATAGAGGGTTGGATCTTAGGGAATCCTAAATGCGACTTACTGCTTGGTGATCAAAGCTGGTCATATATAGTGGAAAGGCCTACTGCTCAAAATGGGATTTGCTACCCAGGAGTTTTGAATGAAGTAGAAGAACTGAAGGCACTTATAGGATCAGGAGAAAGGGTAGAGAGATTTGAGATGTTTCCCAAAAGTACATGGGCAGGGGTAGACACCAGCAGGGGGGTGACAAACGCTTGCCCTTCTTATACTATTGATTCATCTTTCTACAGAAACCTAGTATGGATAATAAAAACTGAGTCAGCAGCATATCCAGTAATTAAAGGGACTTACAACAACACTGGAAACCAGCCAATCCTTTATTTCTGGGGTGTTCACCATCCTCCTGACACCACAGTGCAGGATACCCTGTATGGGTCTGGTGATAGATACGTTAGAATGGGAACTGAAAGCATGAATTTTGCCAAGAGTCCGGAAATTGCAGCAAGACCTGCTGTGAACGGTCAAAGAAGCAGAATTGATTATTACTGGTCTGTTTTAAAACCAGGGGAAACCTTGAATGTGGAGTCTAATGGAAATCTAATCGCCCCTTGGTATGCATACAGATTTGTCAGCACAAATAAAAAGGGAGCCGTTTTCAAGTCAAATTTACCAATCGAGAATTGCGATACCACATGCCAGACTATTGCAGGAGTCCTAAGGACCAATAAAACATTTCAGAATGTGAGTCCTCTGTGGATAGGAGAATGCCCCAAATATGTGAAAAGTGAAAGTCTGAGGCTTGCAACTGGACTGAGAAATGTTCCACAGATTGAAACTAGAGGAATTTTCGGAGCTATCGCAGGTTTTATTGAAGGAGGATGGACTGGAATGATAGATGGGTGGTATGGCTATCATCATGAAAATTCTCAAGGCTCAGGATATGCAGCAGACAGAGAAAGCACTCAAAAGGCTATAGACGGAATTACAAATAAGGTCAATTCCATCATTAACAAAATGAACACACAATTCGAAGCTGTAGACCACGAATTTTCAAATCTGGAGAGAAGAATTGGCAATTTGAACAAGAGAATGGAAGATGGATTTCTGGATGTTTGGACATACAATGCTGAACTGTTGGTTCTTCTTGAAAATGAGAGAACACTAGATCTGCATGACGCGAATGCGAAGAACCTATTTGAAAAGGTCAAATCGCAGCTAAGGGACAATGCTAATGATCTAGGAAATGGGTGCTTTGAATTTTGGCATAAATGTGACAATGAGTGCATAGAGTCTGTCAAAAATGGTACCTATGACTATCCCAAATACCAAGATGAGAGTAAATTAAACAGACAGGGAATAGAATCGGTGAAGCTAGAGAATCTTGGTGTGTATCAAGTTCTTGCTATTTATAGTACGGTATCGAGCAGTCTAGTTTTGGTAGGGCTGATCATGGCAATGGGTCTTTGGATGTGTTCAAATGGTTCAATGCAATGCAGGATATGTATATAA
>A_/_H6N1|MN088642|A/chicken/Taiwan/2831/2000
ATGATTGCAATCATTGTAATAGCGACACTGGCAGCAGCCGGAAAGTCAGACAAGATCTGCATTGGGTATCACGCCAACAATTCAACAACACAAGTGGATACGATACTTGAGAAGAATGTAACCGTCACACACTCAGTTGAATTGCTGGAGAATCAGAAGGAAGAAAGATTCTGCAAGATCATGAACAAGGCCCCTCTCGATCTAAGGGAATGCACCATAGAGGGTTGGATCTTGGGGAATCCTAAATGCGACTTATTGCTTGGTGATCAAAGTTGGTCATATATAGTGGAAAGGCCTACTGCTCAAAATGGAATTTGCTACCCAGGAGTTTTGAATGAAGTAGAAGAACTGAAGGCACTTTTAGGATCAGGAGAAAAGGTAGAGAGATTTGAGATGTTTCCCAAAAGTACATGGGTAGGGGTAGACACCAGCAGAGGGGTGACAAACGCTTGCCCTTCTTATACTATTGGTTCATCTTTCTACAGAAACCTCGTATGGATAATAAAAACTGAGTCAGCAGCACATCCAGTAATTAAAGGGACTTACAACAACACTGGAAACCAGCCAATCCTTTATTTCTGGGGTGTTCACCGTCCTCCCGACACCACGGTGCAGGATACCCTGTATGGGTCTGGTGATAGATACGTTAGAATGGGAACTGAAAGCATGAATTTTGCCAAGAGTCCGGAAATTGCAGCAAGACCTGCTGTGAACGGTCAAAGAAGCAGAATTGATTATTACTGGTCTGTTTTAAAACCAGGGGAAACCTTGAATGTGGAGTCCAATGGAAATCTAATCGCCCCTTGGTATGCATACAAATTTGTCAGCACAAATAAAAAGGGAGCCGTCTTCAAGTCAAATTTACCAATCGAGAACTGCGATGCCACATGCCAGACTATTGCAGGAGTCCTAAGGACCAATAAAACATTTCAGAATGTGAGCCCTCTATGGATAGGGAAATGCCCCAAATATGTGAAAAGTGAAAGTCTGAGGCTTGCAACTGGACTGAGAAATGTTCCGCAGATTGAAACTAGAGGAATTTTCGGAGCTATCGCAGGTTTTATTGAAGGAGGATGGACTGGAATGATAGATGGTTGGTATGGCTATCACCATGAAAATTCTCAAGGCTCAGGATATGCAGCAGACAGAGAAAGCACTCAAAAGGCTATAGACGGAATTACAAATAAGGTCAATTCCATCATTAACAAAATGAACACACAATTCGAAGCTGTAGACCACGAATTTTCAAATCTGGAAAGAAGAATTGGCAATCTGAACAAAAGAATGGAAGATGGGTTTCTGGATGTTTGGACATACAATGCTGAACTGTTGGTTCTTCTTGAAAATGAAAGAACACTAGATCTGCATGATGCGAATGTGAAGAACCTATACGAAAAGGTCAAATCGCAGCTAAGGGACAATGCTAATGATCTAGGAAATGGGTGCTTTGAATTTTGGCATAAATGTGACAATGAATGCATAGAGTCTGTCAAAAATGGTACCTATGACTATCCCAAATACCAAGATGAGAGTAAATTAAACAGGCAGGGAATAGAATCGGTAAAGCTAGAGAATCTTGGTGTGTATCAAATTCTTGCCATTTATAGTACGGTATCGAGCAGTCTAGTTTTGGTAGGGCTGATCATGGCAATGGGTCTTTGGATGTGTTCAAGTGGTTCAATGCAATGCAGGATATGTATATAA
>A_/_H6N1|MN088641|A/chicken/Taiwan/2829/2000
ATGATTGCAATCATTGTAATAGCGACACTGGCAGCAGCCGGAAAGTCAGACAAGATCTGCATTGGGTATCACGCCAACAATTCAACAACACAAGTGGATACGATACTTGAGAAGAATGTAACCGTCACACACTCAGTTGAATTGCTGGAGAATCAGAAGGAAGAAAGATTCTGCAAGATCATGAACAAGGCCCCTCTCGATCTAAGGGAATGCACCATAGAGGGTTGGATCTTGGGGAATCCTAAATGCGACTTATTGCTTGGTGATCAAAGTTGGTCATATATAGTGGAAAGGCCTACTGCTCAAAATGGAATTTGCTACCCAGGAGTTTTGAATGAAGTAGAAGAACTGAAGGCACTTTTAGGATCAGGAGAAAAGGTAGAGAGATTTGAGATGTTTCCCAAAAGTACATGGGTAGGGGTAGACACCAGCAGAGGGGTGACAAACGCTTGCCCTTCTTATACTATTGGTTCATCTTTCTACAGAAACCTCGTATGGATAATAAAAACTGAGTCAGCAGCACATCCAGTAATTAAAGGGACTTACAACAACACTGGAAGCCAGCCAATCCTTTATTTCTGGGGTGTTCACCATCCTCCCGACACCACGGTGCAGGATACCCTGTATGGGTCTGGTGATAGATACGTTAGAATGGGAACTGAAAGCATGAATTTTGCCAAGAGTCCGGAAATTGCAGCAAGACCTGCTGTGAACGGTCAAAGAAGCAGAATTGATTATTACTGGTCTGTTTTAAAACCAGGGGAAACCTTGAGTGTGGAGTCCAATGGAAATCTAATCGCCCCTTGGTATGCATACAAATTTGTCAGCACAAATAAAAAGGGAGCCATCTTCAAGTCAAACTTACCAATCGAGAACTGCGATGCCACATGCCAGACTATTGCAGGAGTCCTAAGGACCAATAAAACATTTCAGAATGTGAGCCCTCTATGGATAGGGAAATGCCCCAAATATGTGAAAAGTGAAAGTCTGAGGCTTGCAACTGGACTGAGAAATGTTCCGCAGATTGAAACTAGAGGAATTTTCGGAGCTATCGCAGGTTTTATTGAAGGAGGATGGACTGGAATGATAGATGGTTGGTATGGCTATCACCATGAAAATTCTCAAGGCTCAGGATATGCAGCAGACAGAGAAAGCACTCAAAAGGCTATAGACGGAATTACAAATAAGGTCAATTCCATCATTAACAAAATGAACACACAATTCGAAGCTGTAGACCACGAATTTTCAAATCTGGAAAGAAGAATTGGCAATCTGAACAAAAGAATGGAAGATGGGTTTCTGGATGTTTGGACATACAATGCTGAACTGTTGGTTCTTCTTGAAAATGAAAGAACACTAGATCTGCATGATGCGAATGTGAAGAACCTATACGAAAAGGTCAAATCGCAGCTAAGGGACAATGCTAATGATCTAGGAAATGGGTGCTTTGAATTTTGGCATAAATGTGACAATGAATGCATAGAGTCTGTCAAAAATGGTACCTATGACTATCCCAAATACCAAGATGAGAGTAAATTAAACAGGCAGGGAATAGAATCGGTAAAGCTAGAGAATCTTGGTGTGTATCAAATTCTTGCCATTTATAGTACGGTATCGAGCAGTCTAGTTTTGGTAGGGCTGATCATGGCAATGGGTCTTTGGATGTGTTCAAATGGTTCAATGCAATGCAGGATATGTATATAA
>A_/_H6N2|KX595241|A/chicken/South_Africa/MAS/2013
ATGATTGCAATCATTGCAATAGCGCTATTGGTATCAACCGGAAAATCAGACAAAATTTGCATTGGGTATCATGCTAACAATTCGACAACACAAGTAGATACAATACTTGAGAAGAATATCACCGTCACACACTCAATTGAATTGTTAGAAACCCAAAAGGAAGGGAGATTCTGCAGGATTTTGAACAAGGCCCCTCTCGATCTAAGGGAATGCACCATAGAAGGTTGGATGTTGGGGAACCCTCATTGTGACCTACTGCTTGAGGACCAAAGATGGTCATATATAGTGGAAAGGCCTTCTGCTCAAAATGGGATTTGCTATCCAGGACCTTTGAACGAAGTTGAGGAGCTGAGATCACTTATTGGATCCGGAGAAAGGATAGAGAGATTTGAAATGTTTCCCAAAAGTACATGGACTGGAGTAGACACAGACAATGGAATAACAAGGGCCTGCTCTTCTTCAACTGGGGGTTCATCTTTCTATAGAAACCTCCTATGGATAATAAAGAACAAATCGGCATCATACCCAGTGATTAAAGGAGCTTACAACAACACCGGAAACCAGCCAATTATTTATTTTTGGGGTGTGCATCATCCTCCTGACGCCGATAGGCAAAATAATCTGTATGGTTCTGGTGATAGATACGTTAGAATGGGAACTGAAAGCATGCATTTTGCCAAGAGTCCGGAAATTGCAGCAAGACCTTCTGTAAATGGTCAAAGAGGCAGGATTGATTATTACTGGTCTGTTTTAAATCCAGGGGAAACCTTGAACGTTGAGTCTAATGGTAATTTTATCGCCCCTCGGTACGCATACAGATTTTTCAGCAAAAATAAAAAAGGAGTCATTTTCAAATCGAATTTGCCAATAGAGAACTGTGATGCTAAATGCCAGACTACTTCAGGGGTCCTAAGAACCAATAAAACATTTCAGAATGTGAGCCCTCAATGGATAGGAGAATGTCCCAAATATGTGAAAAGTAAAAGCCTGAGGCTTGCAACTGGACTGAGGAATGTTCCACAGGTTGAAACTAGAGGAATTTTTGGGGCTATCGCAGGTTTCATTGAAGGAGGATGGACTGGAATGATAGATGGGTGGTATGGCTATCATCATGAAAATTCTCAAGGATCTGGATATGCAGCAGACAGAGACAGCACTCAAAAAGCTATAGACGGAATTACAAATAAGGTCAATACTATCATTGACAAAATGAATACACAATTCGAAGCTGTTGGCCACGAATTTTCAAATTTGGAGAGAAGAATTGACAATCTGAACAAAAGAATGGAAGACGGGCTTCTAGATGTTTGGACATACAATGCGGAATTGCTGGTTCTTCTTGAAAACGAGAGGACGCTAGACCTGCACGATGCAAATGTGAAGAACCTATATGAAAAGGTCAAATCGCAACTGAGGGATAATGCCAATGATCTAGGAAATGGGTGCTTTGAGTTCTGGCATAAATGTGACAATGATTGCATGGAGTCTGTCAAAAACGGCACTTATGACTACCCCAAATACCAAGACGAGAGCAAATTAAACAGGCAGAAAATAGAATCGGTAAAACTAGACAATCTTGGTGTATACCAAATTCTTGCTATTTATAGTACGGTATCGAGCAGTCTAGTCTTGGTAGGACTGGTCATAGCAATGGGTCTTTGGATGTGCTCAAATGGTTCAATGCAATGCAGGATATGTATATGA
>A_/_H6N2|MK071428|A/silver_teal/Argentina/CIP051-52/2011
ATGATTGCAATCATTGTAATAGCGATATTGGCGGCAACCGGAAAGTCAGACAAGATCTGCATTGGGTACCATGCCAACAATTCAACGACACAAGTAGATACTATACTTGAGAAGAATGTCACCGTCACACACTCTGTTGAATTGCTAGAGAACCAGAAGGAGGAAAGATTCTGCAAGATCTTAAACAAAGCCCCCCTCGACCTAAAGGGATGCACCATAGAGGGTTGGCTCCTGGGGAATCCTCAGTGCGACCTACTGCTTGGTGATCAAAGCTGGTCATATATAGTGGAAAGGCCTACTGCTCAAAATGGGATTTGCTACCCAGGAGCTTTGAACGAAGTAGAAGAACTGAAGGCACTTATTGGATCAGGAGAAAGAGTAGAGAGATTTGAGATGTTTCCCAAAAGTACATGGACAGGGGTAGACACCAGCAGTGGGGTAACAAAGGCTTGCCCTTATAATAGTGGTTCATCTTTCTATAGAAACCTCTTATGGATAATAAAGACCAAGTCAGCAGCATATCCAGTAATTAAAGGAACTTACAACAACAATGGAAACCAGCCAATCCTTTACTTCTGGGGTGTGCACCATCCACCTGACACCAATGAGCAAAATACCCTATATGGCTCTGGTGATAGGTACGTTAGAATGGGGACTGAGAGCATGAATTTCGCCAAGAGTCCGGAAATTGCAGCAAGACCTGCTGTAAACGGTCAAAGAGGCAGAATTGATTATTACTGGTCTATTTTAAAACCAGGGGAAACCTTGAATGTGGAATCTAATGGAAATCTAATTGCCCCTTGGTATGCATACAAATTTGTCAGCACAAATAATAAGGGAGCCGTCTTCAAGTCAAATTTACCAATTGAGAACTGCGATGCCACATGCCAGACTATTGCAGGAGTTCTAAGGACCAATAAAACATTTCAGAATGTGAGTCCTCTGTGGATAGGAGAATGCCCCAAATATGTGAAAAGTGAAAGTTTGAGGCTTGGAACTGGACTGAGAAATGTTCCACAGATTGAGACTAGAGGACTCTTTGGAGCTATCGCAGGATTTATTGAAGGAGGATGGACTGGGATGATAGATGGATGGTATGGCTATCACCATGAGAATTCTCAAGGCTCAGGATATGCAGCGGACAAAGAAAGCACTCAAAAGGCTATAGACGGAATTACAAATAAAGTCAATTCTATCATTGACAAAATGAACACACAATTTGAGGCTGTTGATCACGAGTTTTCAAATCTGGAGAGAAGAATTGACAACCTGAACAAAAGAATGGAAGATGGGTTTCTGGATGTTTGGACATACAATGCTGAGTTGCTGGTCCTTCTTGAAAACGAAAGAACACTAGACCTACATGATGCGAATGTGAAGAACCTATATGAAAAGGTCAAATCTCAATTAAGAGACAATGCTAATGATCTAGGAAATGGATGCTTCGAATTCTGGCATAAATGTGACAATGAGTGCATAGAGTCTGTCAAAAATGGTACCTACGACTATCCAAAATACCAGGATGAGAGTAAATTAAACAGGCAGGAAATAGAATCGGTAAAGCTAGAAAATCTTGGTGTTTATCAAATTCTTGCCATTTATAGTACGGTATCGAGCAGTCTGGTCTTGGTAGGGCTGATCATAGCAATGGGTCTTTGGATGTGTTCAAATGGTTCAATGCAATGCAGGATATGTATATAA
>A_/_H6N2|MH592264|A/Duck/China/J2417/2014
ATGATTGCATTCATTGTAATAGCGATACTGGTAACAACCGGAAAATCAGACAAGATATGCATTGGATATCATGCTAACAATTCAACAACAAAGGTAGATACAATACTCGAGAAGAACGTAACCGTCACACACTCAGTTGAACTGCTGGAGAACCAAAAAGAAGAAAGATTCTGCAAAATCTCTAACAAGGCCCCTCTCGATCTAAGGGATTGTACCCTAGAAGGTTGGATCTTGGGGAATCCCCGATGCGGAATATTGCTTGCTGACCAAAATTGGTCATACATAGTGGAGCGGCCTAATGCCCGAAATGGGATCTGCTATCCTGGAACATTGAATGAGGTAGAAGAATTGAAGGCACTTATTGGATCAGGGGAAGGAGTAGAAAGATTTGAGATGTTTCCCAAAAGTACTTGGGCAGGAGTGGACCCCACCAGTGGAGTATCAAGTGCTTGTCCTCTTGGTGATGGTCCATCTTTCTACAGGAATCTTCTATGGATAATAAAACATGCCACATCAAACTATCCAGTAATTAAAGGAACTTACCCAAACACTTGGGATAAGTCAGTTCTCTATTTTTGGGGTGTACACCATCCTCCTGACACAACTGAACAAAATGTTCTGTATGGTTCTGGTGATCGATACGTTAGAATGGGAACTGAAAGCATGAATTTTGCCAGAAGCCCAGAAATTGCGGCAAGGCCTGCTGTGAATGGTCAGAGAGGCAGAATTGATTATTTCTGGTCCATTTTAAAACCAGGGGAAACTTTGAATGTAGAATCTAAAGCGAATTTAATAGCCCCTTGGTACGCATACAAATTTGTCAACAAAGATAGCAAAGGAGCCATATTCAGATCTAATTTACCAATCGAGAACTGTGATGCCACTTGCCAGACTACTGAAGGAGTGATAAGAACCAACAAGACATTTCAGACTGTGAGCCCTCTGTGGATCGGAGAATGCCCCAAGTATGTAAAAAGTAAGAGTTTAAGACTTGCAACTGGACTAAGGAATGTTGCACAAATAGAAACTAGAGGGCTATTTGGAGCTATTGCAGGCTTCATTGAAGGGGGATGGACTGGAATGATTGATGGGTGGTATGGCTACCATCATGAAAATTCTCAAGGCTCAGGATATGCTGCTGATAGAGAAAGCACTCAAAAGGCTATAGACGGAATCACGAACAAGGTCAATTCCATCATTGATAAAATTAACACACAATTGGAGGCTGTAGATCATGAGTTTTCAAACCTGGAAAGAAGGATTGACAACATAAACAAAAGAATGGAAGATGGATTTCTGGATGTTTGGACATACAACGTTGAACTGTTGGTTTTTCGTGAAAACGAAAGAACACTAGACCTACATGATGCAAATGTGAAAAACCTACATGAAAGGGTCAAATCACAACTGAGGGACAATGATAATAACCTAGGGCACGGATGCTTTGAATTTTGGCATAAGTGTGACAATGAATGTATGGAGTCAGTCAAAAATGGTACCTATAACTATCCCAAGTATCAAGCTGAGAGTAGATTAAACAAACAGAAAATAGAATCGGTAAAACTGGAGGAGTTTGACGTCTATCAAATCCTTGCCATTTATAGTACGGTATCGAGCAGTCTAGTTTTGGTAGGGCTGATCATGGCAATGGGTCTTTGGATGTGTTCAAATGGTTCAATGCAGTGCAGGATATGTATATAA
>A_/_H6N2|EU182265|A/Japanese_quail/CA/K0401010/2004
ATGATTGCAATCATTGTAATAGCGATACTGGCAGCGGCCGGAAAGTCAGACAAAATCTGCATTGGGTACCATGCCAACAATTCAACAACACAAGTGGATACACTACTTGAAAAGAATGTAACCGTCACACACTCAGTCGAATTGCTGGAGAATCAAAAGGAAGAAAGATTCTGCAGGATCTTGAACAAGGCCCCACTCGACCTAAGGGCATGTACAATAGAAGGTTGGATATTAGGGAACCCCCAATGTGACCTATTGCTTGGTAATCGAAGCTGGTCATATATAGTGGAGAGACCTACAGCTCAAAATGGCATCTGCTACCCAGGAACTTTGAATGAAATAGGAGAACTAAAGACACTTATTGGATCAGGAGAAAGGATAGAAAGATTTGAGATGTTTCCCAAACGTACATGGTCAGGAGTAAACACTGACAATGGGGTCACAAGATCTTGCCCCTACAACAATGGTTCATCTTTCTACAGAAACCTCTTATGGATAACAAAGGCCAATGCAGCATATCCAGTAATTAGAGGAACTTACAACAACACTGGAAACCAGCCCATTCTTTATTTTTGGGGTGTACACCATCCTCCCGACACCGATACGCAAAATGACCTGTATGGCCCTGGTGATAAATACGTTAGGATGGGAACTGAAAGCATGAATTTTGCCAAGGGTCCGGAAATTTCAGCAAGACCTGTTGTGAATGGTCAAAGAGGCAGAATTGATTATTACTGGTCTGTTTTGAAACCAGGAGAAACCTTGAATGTGGAATCTAATGGAAATCTAATCGCTCCTTGGTATGCATACAAATTTGTCAGCACAAACAGCAAAGGAGCCATCTTCAAGTCAAATTTACCAATTAAGAACTGCGATGCCACATGTCAGACTATTGAAGGAGTCCTAAGGACTAACAAAACATTTCAGAATGTGAGTCCTCTATGGATAGGGAAATGCCCCAAATATGTGAAAAGTGAAAGCCTGAGACTCGCAACCGGAATGAGAAATGTTCCACAGATTGCAACTAGAGGACTTTTCGGAGCTATCGCAGGTTTTATCGAAGGAGGTTGGACTGGACTGATAGATGGGTGGTATGGCTATCACCATGAAAATTCTCAAGGATCAGGATATGCAGCAGACAAAAAAAGCACTCAAAGGGCTATCGATGGAATCACAAATAAGGTCAATTCCATCATAGACAAAATGAACACACAATTTGAAGCTGTCGACCACGAATTCTCAAACTTGGAGAGAAGAATTGACAATATGAACAAAAGAATGGAAGATGGATTTCTGGATGTTTGGACATACAATGCTGAACTATTGGTTCTTCTTGAAAACGAAAGGACACTAGATTTGCATGACGCGAATGTGAAGAGCCTTTATGAAAAAGTCAAATCACAACTAAGGGATAATGCTAATGATCTAGGGAATGGATGCTTTGAGTTTTGGCACAAATGTGACAATGAATGCATAGAATCTGTCAAAAATGGTACCTATAATTATCCCAAATATCATGATGAAAGCAAATTAAACAGGCAGAAAATAGAATCGGTAAAGTTGGAGAACCTTGGTGTTTATCAAATTCTTGCCATTTATAGTACGGTATCGAGCAGTCTAGTATTGGTAGGGCTGATCATAGCAATGGGTCTTTGGATGTGTTCAAATGGTTCGATGCAATGCAGGATTTGTATATAA
>A_/_H6N2|AB586851|A/guinea_fowl/Hong_Kong/SSP99/2002
ATGATTGCAATCATTGTAATAGCAATACTGGCAACAGCCGGAAAATCGGACAAGATCTGCATTGGGTATCATGCCAACAACTCAACAACACAGGTAGATACAATACTTGAGAAGAATGTGACTGTCACACACTCAGTTGAGTTGCTGGAAAATCAGAAGGAAGAAAGATTCTGCAAGATATTGAACAAGGCCCCTCTCGACTTAAGGGAATGTACCATAGATGGTTGGATCTTGGGGAATCCCCAATGCGACCTATTGCTTGGTGATCAAAGCTGGTCATACATTGTGGAAAGACCTACTGCTCAACATGGAATCTGCTACCCAGGAACCTTAAATGAGGTGGAAGAACTGAGGGCATTTATTGGATCAGGAGAAAGGGTAGAGAGATTTGAGATGTTCCCCCAAAGCACCTGGCAAGGAGTTGACACCAACAGTGGAACAACAAGATCCTGCCCCTATTCTACTGGTAATCCGTCTTTCTACAGAAACCTCCTATGGATAATAAAAACCAAGACAGCAGAATATCCAGTAATTAAAGGAACTTACAACAACACTGGAACCCAGCCAATCCTCTATTTCTGGGGTGTGCATCATCCTCCTAACACCGACGAGCAAGATACTCTGTATGGCTCTGGTGATCGATACGTTAGAATGGGAACTGAAAGCATGAATTTCGCCAAGAGTCCGGAAATTGCGGCAAGGCCTGCCGTGAATGGTCAAAGAGGCAGAATTGATTATTATTGGTCTGTTTTAAAACCAGGGGAAACCTTGAATGTGGAATCTAATGGAAATCTAATCGCCCCTTGGTATGCATACAAATTTGTCAACACAAATAGTAAAGGAGCCGTCTTCAGGTCAAATTTACCAATCGAGAACTGCGATGCCACATGCCAGACTATTGCGGGGGTTCTAAGGACCAACAAAACATTTCAGAATGTAAGTCCCCTATGGATAGGAGAATGTCCCAAATACGTGAAGAGTGAAAGTCTGAGGCTTGCAACTGGACTAAGAAATATTCCACAGATTGAAACTAGAGGACTCTTCGGAGCTATTGCGGGGTTTATTGAAGGAGGATGGACTGGGATGATAGATGGGTGGTATGGCTATCACCATGAAAATTCTCAGGGATCAGGATATGCCGCAGACAAAGAAAGCACTCAAAAGGCTGTAAACAAAATTACAAATAAGGTCAATTCCATCATCAACAAAATGAACACACAATTTGAAGCTGTCGACCACGAATTTTCAAATCTAGAGAGGAGAATTGACAATCTGAACAAAAGAATGCAAGATGGATTTCTGGATGTTTGGACATACAATGCTGAACTGTTGGTTCTTCTTGAAAACGAAAGAACGCTAGACATGCATGATGCGAATGTGAAGAACCTACATGAAAAGGTCAAATCGCAACTAAGAGACAATGCCAACGATTTAGGGAATGGCTGCTTTGAATTTTGGCATAAGTGTGACAATGAATGCATAGAGTCTGTCAAAAATGGTACATATGACTATCCCAAATACCAAACTGAAAGCAAATTAAACAGGCTAAAAATAGAATCAGTAAAGCTAGAGAACCTTGGTGTGTACCAAATTCTTGCCATTTATAGTACGGTATCGAGCAGCCTAGTGTTGGTAGGGCTGATCATGGCAATGGGTCTTTGGATGTGTTCAAATGGTTCAATGCAGTGCAATGTGTGTATATGA
>A_/_H6N1|AB586843|A/pheasant/Hong_Kong/SSP44/2002
ATGATTGCAATCATTGTAATAGCAATACTGGCAACAGCCGGAAAATCGGACAAGATCTGCATTGGGTATCATGCCAACAACTCAACAACACAGGTAGATACAATACTTGAGAAGAATGTGACTGTCACACACTCAGTTGAGTTGCTGGAAAATCAGAAGGAAGAAAGATTCTGCAAGATATTGAACAAGGCCCCTCTCGACTTAAGAGAATGTACCATAGATGGTTGGATCTTGGGGAATCCCCAATGCGACCTATTGCTTGGTGATCAAAGCTGGTCATACATTGTGGAAAGACCTACTGCTCAACATGGAATCTGCTACCCAGGAACCTTAAATGAGGTGGAAGAACTGAGGGCATTTATTGGATCAGGAGAAAGGGTAGAGAGATTTGAGATGTTCCCCCAAAGCACCTGGCAAGGAGTTGACACCAACAGTGGAACAACAAGATCCTGCCCCTATTCTACTGGTGATCCGTCTTTCTACAGAAACCTCCTATGGATAATAAAAACCAAGACAGCAGAATATCCAGTAATTAAAGGAACTTACAACAACACTGGAACCCAGCCAATCCTCTATTTCTGGGGTGTGCATCATCCTCCTAACACCGACGAGCAAGATACTCTGTATGGCTCTGGTGATCGATACGTTAGAATGGGAACTGAAAGCATGAATTTCGCCAAGAGTCCGGAAATTGCGGCAAGGCCTGCCGTGAATGGTCAAAGAGGCAGAATTGATTATTATTGGTCTGTTTTAAAACCAGGGGAAACCTTGAATGTGGAATCTAATGGAAATCTAATCGCCCCTTGGTATGCATACAAATTTGTCAACACAAATAGTAAAGGAGCCGTCTTCAGGTCAAATTTACCAATCGAGAACTGCGATGCCACATGCCAGACTATTGCGGGGGTTCTAAGGACCAACAAAACATTTCAGAATGTAAGTCCCCTATGGATAGGAGAATGTCCCAAATACGTGAAGAGTGAAAGTCTGAGGCTTGCAACTGGACTAAGAAATATTCCACAGATTGAAACTAGAGGACTCTTCGGAGCTATTGCGGGGTTTATTGAAGGAGGATGGACTGGGATGATAGATGGGTGGTATGGCTATCACCATGAAAATTCTCAGGGATCAGGATATGCCGCAGACAAAGAAAGCACTCAAAAGGCTGTAAACAAAATTACAAATAAGGTCAATTCCATCATCAACAAAATGAACACACAATTTGAAGCTGTCGACCACGAATTTTCAAATCTAGAGAGGAGAATTGACAATCTGAACAAAAGAATGCAAGATGGATTTCTGGATGTTTGGACATACAATGCTGAACTGTTGGTTCTTCTTGAAAACGAAAGAACGCTAGACATGCATGATGCGAATGTGAAGAACCTACATGAAAAGGTCAAATCGCAACTAAGAGACAATGCCAACGATTTAGGGAATGGCTGCTTTGAATTTTGGCATAAGTGTGACAATGAATGCATAGAGTCTGTCAAAAATGGTACATATGACTATCCCAAATACCAAACTGAAAGCAAATTAAACAGGCTAAAAATAGAATCAGTAAAGCTAGAGAACCTTGGTGTGTACCAAATTCTTGCCATTTATAGTACGGTATCGAGCAGCCTAGTGTTGGTAGGGCTGATCATGGCAATGGGTCTTTGGATGTGTTCAAATGGTTCAATGCAGTGCAATGTGTGTATATGA
>A_/_H6N1|AB586835|A/quail/Hong_Kong/YU421/2002
ATGATTGCAATCATTGTAATAGCAATACTGGCAGCAGCCGGAAAATCGGACAAGATCTGCATTGGGTATCATGCCAACAACTCAACAACACAGGTAGATACAATACTTGAGAAGAATGTGACTGTCACACACTCAGTTGAGTTGCTGGAAAATCAGAAGGAAGAAAGATTCTGCAAGATATTGAACAAGGCCCCTCTCGACTTAAGGGAATGTACCATAGATGGTTGGATCTTGGGGAATCCCCAATGCGACCTATTGCTTGGTGATCAAAGCTGGTCATACATTGTGGAAAGACCTACTGCTCAACATGGAATCTGCTACCCAGGAACCTTAAATGAGGTGGAAGAACTGAGGGCATTTATTGGATCAGGAGAAAGGGTAGAGAGATTTGAGATGTTCCCCCAAAGCACCTGGCAAGGAGTTGACACCAACAGTGGAACAACAAGATCCTGCCCCTATTCTACTGGTGATTCGTCTTTCTACAGAAACCTCCTATGGATAATAAAAACCAAGACAGCAGAATATCCAGTAATTAAAGGAACTTACAACAACACTGGAACCCAGCCAATCCTCTATTTCTGGGGTGTGCATCATCCTCCTAACACCGACGAGCAAGATACTCTGTATGGCTCTGGTGATCGATACGTTAGAATGGGAACTGAAAGCATGAATTTCGCCAAGAGTCCGGAAATTGCAGCAAGGCCTGCCGTGAATGGTCAAAGAGGCAGAATTGATTATTATTGGTCGGTTTTAAAACCAGGGGAAACCTTGAATGTGGAATCTAATGGAAATCTAATCGCCCCTTGGTATGCATACAAATTTGTCAACACAAATAGTAAAGGAGCCGTCTTCAGGTCAAATTTACCAATCGAGAACTGCGATGCCACATGCCAGACTATTGCGGGGGTTCTAAGGACCAACAAAACATTTCAGAATGTAAGTCCCCTATGGATAGGAGAATGTCCCAAATACGTGAAGAGTGAAAGTCTGAGGCTTGCAACTGGACTAAGAAATATTCCACAGATTGAAACTAGAGGACTCTTCGGAGCTATTGCGGGGTTTATTGAAGGAGGATGGACTGGGATGATAGATGGGTGGTATGGCTATCACCATGAAAATTCTCAGGGATCAGGATATGCCGCAGACAAAGAAAGCACTCAAAAGGCTGTAAACAAAATTACAAATAAGGTCAATTCCATCATCAACAAAATGAACACACAATTTGAAGCTGTCGACCACGAATTTTCAAATCTAGAGAGGAGAATTGACAATCTGAATAAAAGAATGCAAGATGGATTTCTGGATGTTTGGACATACAATGCTGAACTGTTGGTTCTTCTTGAAAACGAAAGAACGCTAGACATGCATGATGCGAATGTGAAGAACCTACATGAAAAGGTCAAATCACAACTAAGAGACAATGCTAACGATTTAGGGAATGGCTGCTTTGAATTTTGGCATAAGTGTAACAATGAATGCATAGAGTCTGTCAAAAATGGTACATATGACTATCCCAAATACCAAACTGAAAGCAAATTAAACAGGCTAAAAATAGAATCAGTAAAGCTAGAGAACCTTGGTGTGTACCAAATTCTTGCCATTTATAGTACGGTATCGAGCAGCCTAGTGTTGGTAGGGCTGATCATGGCAATGGGTCTTTGGATGTGTTCAAATGGTTCAATGCAGTGCAATGTGTGTATATGA
>A_/_H6N0|AB586803|A/chicken/Hong_Kong/SF3/2001
ATGATTGCAATCATTGTAATAGCAATACTGGCAGCAGCCGGAAAGTCGGACAAGATCTGCATTGGGTATCATGCCAACAACTCAACAACACAGGTAGATACAATACTTGAGAAGAATGTGACTGTCACACACTCAGTTGAGTTGCTGGAAAATCAGAAGGAAGAAAGATTCTGCAAGATATTGAACAAGGCCCCTCTCGACTTAAGGGAATGTACCATAGATGGTTGGATCTTGGGGAATCCCCAATGCGATCTATTGCTTGGTGATCAAAGCTGGTCATACATTGTGGAAAGACCCACTGCTCAACATGGGATCTGCTACCCAGGAACCTTAAATGAGGTGGAAGAACTGAGGGCATTTATTGGATCAGGAGAAAGGGTAGAGAGATTTGAGATGTTCCCCCAAAGCACCTGGCAAGGAGTTGACACCAACAGTGGAACAACAAGATCCTGCCCCTATTCTACTGGTGGCTCGTCTTTCTACAGAAACCTCCTATGGATAATAAAAACCAAGACAGCAGAATATCCAGTAATTAAAGGGACTTACAACAACACTGGAACCCAGCCAATCCTCTATTTCTGGGGTGTGCATCATCCTCCTAACACCGACGAGCAAGATACTCTGTATGGCTCTGGTGATCGATACGTTAGAATGGGAACTGAAAGCATGAATTTCGCCAAGAGTCCGGAAATTGCGGCAAGGCCTGCCGTGAATGGTCAAAGAGGCAGAATTGATTATTATTGGTCGGTTTTAAAACCAGGGGAAACCTTGAATGTGGAATCTAATGGAAATCTAATCGCCCCTTGGTATGCATACAAATTTGTCAACACAAATAGTAAAGGAGCCGTCTTCAGGTCAAATTTACCAATCGAGAACTGCGATGCCACATGCCAGACTATTGCGGGGGTTCTAAGGACCAACAAAACATTTCAGAATGTAAGTCCCCTATGGATAGGAGAATGTCCCAAATACGTGAAGAGTGAAAGTCTGAGGCTTGCAACTGGACTAAGAAATGTTCCACAGATTGAAACTAGAGGACTCTTCGGAGCTATTGCGGGGTTTATTGAAGGAGGATGGACTGGGATGATAGATGGGTGGTATGGCTATCACCATGAAAATTCTCAGGGATCAGGATATGCCGCAGACAAAGAAAGCACTCAAAAGGCTGTAAACAAAATTACAAATAAGGTCAATTCCATCATCAACAAAATGAACACACAATTTGAAGCTGTCGACCACGAATTTTCAAATCTAGAGAGGAGGATTGACAATCTGAACAAAAGAATGCAAGATGGATTTCTGGATGTTTGGACATACAATGCTGAACTGTTGGTTCTTCTTGAAAACGAAAGAACGCTAGACATGCATGATGCGAATGTGAAGAACCTACATGAAAAGGTCAAATCACAACTAAGGGACAATGCTAACGATCTAGGGAATGGCTGCTTTGAATTTTGGCATAAGTGTGACAATGAATGCATAGAGTCTGTCAAAAATGGTACATATGACTACCCCAAATACCAGACTGAAAGCAAATTAAACAGGCTAAAAATAGAATCAGTAAAGCTAGAGAACCTTGGTGTGTATCAAATTCTTGCCATTTATAGTACGGTATCGAGCAGCCTAGTGTTGGTAGGGCTGATCATGGCAATGGGTCTTTGGATGTGTTCAAATGGTTCAATGCAGTGCAATGTGTGTATATGA
>A_/_H6N4|AB586787|A/quail/Hong_Kong/CSW106/2001
ATGATTGCAATCATTGTAATAGCAATACTGGCAGCAGCCGGAAAATGGCACAAGATCTGCATTGGGTATCATGCCAACAACTCAACAACACAGGTAGATACAATACTTGAGAAGAATGTGACTGTCACACACTCAGTTGAGTTGCTGGAAAATCAGAAGGAAGAAAGATTCTGCAAGATATTGAACAAGGCCCCTCTCGACTTAAGGGAATGTACCATAGATGGTTGGATCTTGGGGAATCCCCAATGCGACCTATTGCTTGGTGATCAAAGCTGGTCATACATTGTGGAAAGACCTACTGCTCAACATGGAATCTGCTACCCAGGAACCTTAAATGAGGTGGAAGAACTGAGGGCATTTATTGGATCAGGAGAAAGGGTAGAGAGATTTGAGATGTTCCCCCAAAGCACCTGGCAAGGAGTTGACACCAACAGTGGAACAACAAGATCCTGCCCCTATTCTACTGGTGATTCGTCTTTCTACAGAAACCTCCTATGGATAATAAAAACCAAGACAGCAGAATATCCAGTAATTAAAGGAACTTACAACAACACTGGAACCCAGCCAATCCTCTATTTCTGGGGTGTGCATCATCCTCCTAACACCGACGAGCAAGATACTCTGTATGGCTCTGGTGATCGATACGTTAGAATGGGAACTGAAAGCATGAATTTCGCCAAGAGTCCGGAAATTGCGGCAAGGCCTGCCGTGAATGGTCAAAGAGGCAGAATTGATTATTATTGGTCGGTTTTAAAACCAGGGGAAACCTTGAATGTGGAATCTAATGGAAATCTAATCGCCCCTTGGTATGCATACAAATTTGTCAACACAAATAGTAAAGGAGCCGTCTTCAGGTCAAATTTACCAATCGAGAACTGCGATGCCACATGCCAGACTATTGCGGGGGTTCTAAGGACCAACAAAACATTTCAGAATGTAAGTCCCCTATGGATAGGAGAATGTCCCAAATACGTGAAGAGTGAAAGTCTGAGGCTTGCAACTGGACTAAGAAATGTTCCACAGATTGAAACTAGAGGACTCTTCGGAGCTATTGCGGGGTTTATTGAAGGAGGATGGACTGGGATGATAGATGGGTGGTATGGCTATCACCATGAAAATTCTCAGGGATCAGGATATGCCGCAGACAAAGAAAGCACTCAAAAGGCTGTAAACAAAATTACAAATAAGGTCAATTCCATCATCAACAAAATGAACACACAATTTGAAGCTGTCGACCACGAATTTTCAAATCTAGAGAGGAGAATTGACAATCTAAACAAAAGAATGCAAGATGGATTTCTGGATGTTTGGACATACAATGCTGAACTGTTGGTTCTTCTTGAAAACGAAAGAACACTAGACATGCATGATGCGAATGTGAAGAACCTACATGAAAAGGTCAAATCACAACTAAGGGACAATGCTAACGATCTAGGGAATGGCTGCTTTGAATTTTGGCATAAGTGTGACAATGAATGCATAGAGTCTGTCAAAAATGGTACATATGACTATCCCAAATACCAAACTGAAAGCAAATTAAACAGGCTAAAAATAGAATCAGTAAAGCTAGAGAACCTTGGTGTGTACCAAATTCTTGCCATTTATAGTACGGTATCGAGCAGCCTAGTGTTGGTAGGGCTGATCATGGCAATGGGTCTTTGGATGTGTTCAAATGGTTCAATGCAGTGCAATGTGTGTATATGA
>A_/_H6N8|HM144552|A/duck/Hunan/1469/2002
ATGATTGCAATCATTGTAATAGCGATATTGGCAGCAGCCGGAAAGTCAGACAAGATCTGCATTGGATATCATGCCAACAATTCAACAACACAAGTGGATACTATACTTGAGAAGAATGTCACCGTCACACACTCAGTTGAATTGCTGGAGAACCAGAAGGAAGAAAGATTCTGCAAGATCTTGAACAAGGCCCCTCTCGACCTAAGGGGATGTACCATAGAGGGTTGGATCTTGGGGAATCCTCAATGTGACCTAGTGCTTGGTGATCAAAGCTGGTCATATATAGTGGAAAGGCCTACTGCTCAAAATGGGATTTGCTACCCAGGAGCTTTGAACGAAGTGGAAGAACTGAAGGCACTTATTGGATCAGGAGAAAGGGTAGAGAGATTTGAGATGTTTCCCAAAAGTACATGGACAGGAGTAGACACCAACAGTGGGGTAACAAAGGCTTGCCCTTATCATACTAGTGGTTCATCTTTCTATAGAAACCTTTTATGGATAATAAAGACCAAGTCAGCAGCATATCCAGTAATTAAAGGAACTTACAACAACACTGGAAACCAGCCAATCCTTTATTTCTGGGGTGTGCACCATCCTCCTGACACCAATGAGCAAAACACTCTGTATGGCTCTGGTGATAGGTACGTTAGAATGGGGACTGAAAGCATGAATTTCGCCGAGAGTCCGAAAATTGCAGCAAGACCTGCTGTGAACGGTCAAAGAGGCAGAATTGATTATTACTGGTCTGTTTTAAAACCAGGGGAAACCTTGAATGTGGAGTCTAATGGAAATCTAATCGCCCCTTGGTATGCATACAAACTTGTCAGCACAAATAATAAGGGAGCCGTCTTCAAGTCAAATTTACCAATCGAGAACTGTGATGCCACATGCCAGACTATTGCAGGAGTCCTAAGGACCAATAAAACATTTCAGAATGTGAGCCCTCTGTGGATAGGAGAATGCCCCAAATATGTGAAAAGTGAAAGTTTGAGGCTTGCAACTGGACTGAGAAATGTTCCACAGATTGAGACTAGAGGACTTTTTGGAGCTATCGCAGGGTTTATTGAAGGAGGATGGACTGGAATGATAGATGGGTGGTATGGCTATCATCATGAAAATTCTCAAGGCTCAGGATATGCAGCTGACAAAGAAAGCACTCAAAAGGCTATAGACGGAATTACAAATAAAGTCAATTCCATCATTGACAAAATGAACACACAATTTGAAGCTGTCGACCACGAATTTTCAAATCTGGAGAGAAGAATTGACAATCTGAACAAAAGAATGGAAGATGGATTTCTGGATGTTTGGACATACAATGCTGAACTGCTGGTTCTTCTTGAGAACGAAAGAACACTAGACCTGCATGATGCGAATGTGAAGAACCTATATGAAAAGGTCAAATCGCAATTAAGGGACAATGCTAATGATCTAGGAAATGGGTGCTTTGAATTCTGGCATAAATGTGACAATGAATGCATAGAGTCTGTCAAAAATGGTACCTATGATTATCCCAAATACCAGGATGAGAGTAAATTAAACAGGCAGGAAATAGAATCGGTAAAGCTGGAAAATCTTGGTGTGTATCAAATTCTTGCCATTTATAGTACGGTATCGAGCAGTCTGGTCTTGGTAGGGCTGATCATAGCAATGGGTCTTTGGATGTGTTCAAATGGTTCAATGCAGTGCAGGATATGTATATAA
>A_/_H6N8|HM144554|A/duck/Hunan/3748/2004
ATGATTGCAATCATTGTAATAGCGATATTGGCAGCAGCCGGAAAGTCAGACAAGATCTGCATTGGATATCATGCCAACAATTCAACAACACAAGTGGATACTATACTTGAGAAGAATGTCACCGTAACACACTCAGTTGAATTGCTGGAGAACCAGAAAGAAGAAAGATTCTGCAAGATCTTGAACAAGGCCCCTCTAGACCTAAGGGAATGTACCATAGAGGGCTGGATCTTGGGGAATCCTCAATGCGACCTATTGCTTGGTGATCAAAGCTGGTCATATATAGTGGAAAGGCCTACTGCTCAAAATGGGATCTGCTACCCAGGAGTTTTGAAAGAAGTGGAAGAACTGAAGGCACTTATTGGATCAGGAGAAAGAGTAGAGAGATTTGAGATGTTTCCCAAAAGTACATGGACAGGAGTAGACACCAACAGTGGGGTAACAAAGGCTTGCCCTTATCATAATAGTGGTTCATCTTTCTATAGAAACCTCTTATGGATAATAAAGACCAAATCAGCAGCATATCCAGTGATTAAAGGAACTTACAACAACACTGGAAACCAGCCAATCCTTTATTTCTGGGGTGTGCATCATCCTCCTGACACCAATGAGCAAAATACTCTGTATGGTTCTGGTGATAGGTACGTTAGAATGGGGACTGAAAGCATGAATTTCGCCAAGGGTCCGGAAATTGCAGCAAGGCCTGCTGTGAACGGTCAAAGAGGCAGAATTGATTATTACTGGTCTGTTTTAAAACCAGGGGAAACCTTGAATGTGGAGTCTAATGGAAATCTGATCGCCCCTTGGTATGCATACAAATTTGTCAGCACAAATAATAAGGGAGCCGTCTTCAAATCAAATTTACCAATCGAGAACTGTGATGCCACCTGCCAGACTATTGCAGGAGTCCTAAGGACCAATAAAACATTTCAGAATGTGAGCCCTCTGTGGATAGGAGAATGCCCCAAATATGTGAAAAGTGAAAGTTTGAGGCTTGCAACTGGACTGAGAAATGTTCCACAGATCGAGACTAGAGGACTTTTTGGAGCTATCGCAGGGTTTATTGAAGGAGGATGGACTGGAATGATAGATGGGTGGTATGGCTATCATCATGAAAATTCTCAAGGCTCAGGATATGCAGCAGACAAAGAAAGCACTCAAAAGGCTATAGACGGAATTACAAATAAAGTCAATTCCATCATTGACAAAATGAACACACAATTTGAAGCTGTCGGCCACGAATTTTCAAATCTGGAGAGAAGAATTGACAACCTGAACAAAAGAATGGAAGATGGATTTCTGGATGTTTGGACATACAATGCTGAACTGCTGGTTCTTCTTGAAAACGAAAGAACACTAGACCTGCATGATGCGAATGTGAAGAACCTATATGAAAAGGTCAAATCGCAACTAAGGGACAATGCTAATGATCTAGGAAATGGGTGCTTTGAATTCTGGCATAAATGTGACAATGAGTGCATAGAGTCTGTCAAAAATGGCACCTATGACTATCCCAAATACCAGGACGAGAGTAAATTAAACAGGCAGGAAATAGAATCGGTAAAACTAGAAAATCTTGGTGTGTATCAAATTCTTGCCATTTATAGTACGGTATCGAGCAGTCTGGTCTTGGTAGGGCTGATCATAGCAATGGGTCTTTGGATGTGTTCAAATGGTTCAATGCAGTGCAGGATATGTATATAA
>A_/_H6N2|HM144441|A/wild_duck/Shantou/867/2002
ATGATTGCAATCATTGTAATAGCAATACTGGCAGCTGCCGGAAAGTCGGACAAGATCTGCATTGGGTATCATGCCAACAACTCAACAACACAGGTAGATACGATACTTGAGAAGAATGTGACTGTCACACACTCAGTTGAGTTGCTGGAAAATCAGAAGGAAGAAAGATTCTGCAAGATATTGAACAAGGCCCCTCTCGACTTAAGGGAATGTACCATAGATGGTTGGATCTTGGGGAATCCCCAATGCGACCTATTGCTTGGTGATCAAAGCTGGTCATACATTGTGGAAAGGCCTACTGCTCAACATGGGATCTGCTACCCAGGAACCTTAAATGAAGTAGAAGAACTGAGGGCATTTATTGGATCAGGAGAAAGGGTAGAAAGATTTGAGATGTTCCCCCGAAGCACCTGGCAAGGAGTTGACACCAACAGTGGAACAACAAGATCCTGCCCCTATTCTACTGGTGATTCGTCTTTCTACAGAAACCTCCTATGGATAATAAAAACCAAGACAGCAGAATATCCAGTAATTAAAGGAACTTACAACAACACTGGAACCCAGCCAATCCTCTATTTCTGGGGTGTGCATCATCCTTCTAACACCGGCGAGCAAGATACTCTGTATGGCTCTGGTGATCGATACGTTAGAATGGGAACTGAAAGCATGAATTTCGCCAAGAGTCCGGAAATTGCGGCAAGGCCTGCCGTGAATGGTCAAAAAGGCAGAATTGATTATTATTGGTCGGTCTTGAAACCAGGGGAAACCTTGAATGTGGAATCTAATGGAAATCTAATCGCCCCTTGGTATGCATACAAATTTGTCAACACAAATAGTAAAGGAGCTGTCTTCAGGTCAAATTTACCAATCGAGAACTGTGATGCCACATGCCAGACTATTGCAGGGGTTCTAAGGACCAACAAAACATTTCAGAATGTAAGTCCCCTATGGATAGGAGAATGTCCAAAATACGTGAAGAGTGAAAGTCTGAGGCTTGCAACTGGACTAAGAAATGTTCCACAGATTGAAACTAGAGGACTCTTTGGAGCTATTGCGGGGTTTATTGAAGGAGGATGGACTGGGATGATAGATGGGTGGTATGGCTATCACCATGAAAATTCTCAGGGATCAGGATATGCAGCAGACAAAGAAAGCACTCAAAAGGCTGTAAACAAAATTACAAATAAGGTCAATTCCATCATCGACAAAATGAACACACAATTTGAAGCTGTCGACCACGAATTTTCAAATCTAGAGAGGAGAATTGACAATCTGAACAAAAGAATGCAAGATGGATTTCTGGATGTTTGGACATACAATGCTGAACTGTTGGTTCTTCTTGAAAACGAAAGAACACTAGACATGCATGATGCGAATGTGAAGAACCTACATGAAAAGGTCAAATCACAACTAAGGGACAATGCTAACGATCTAGGGAATGGCTGCTTTGAATTTTGGCATAAGTGTGACAATGAATGCATAGAGTCTGTCAAAAATGGCACATATGACTATCCCAAATACCAGACTGAAAGCAAATTAAACAGGCTAAAAATAGAATCAGTAAAGCTAGAGAACCTTGGTGTGTATCAAATTCTTGCCATTTATAGTACGGTATCGAGCAGCCTAGTGTTGGTAGGGCTGATCATAGCAATGGGTCTTTGGATGTGTTCAAATGGTTCAATGCAGTGCAGGATATGTATATAA
>A_/_H6N1|HM144391|A/duck/Shantou/1275/2004
ATGATTGCAATCATTGTAATAGCAATACTGGCAGCTGCCGGAAAGTCGGACAAGATTTGCATTGGGTATCATGCCAACAACTCAACAACACAGGTAGATACGATACTTGAAAAGAATGTGACTGTCACACACTCAGTTGAGTTGCTGGAAAATCAGAAGGAAGAAAGATTCTGCAAGATACTGAACAAGGCCCCTCTCGACTTAAGGGAATGTACCATAGATGGTTGGATCTTGGGGAATCCCCAATGCGACCTATTGCTTGGTGATCAAAGCTGGTCATACATTGTGGAAAGGCCTACTGCTCAACATGGGATCTGCTACCCAGGAACCTTAAATGAAGTAGAAGAACTGAGGGCATTTATTGGATCAGGAGAAAGGGTAGAGAGATTTGAGATGTTCCCCCGAAGCACCTGGCAAGGAGTTGACACCAACAGTGGAACAACAAGATCCTGCCCCTATTCTACTGGTGATTCGTCTTTCTACAGAAATCTCCTATGGATAATAAAAACCAAGACAGCAGAATATCCAGTAATTAATGGAACTTACAACAACACTGGAACCCAGCCAATCCTCTATTTTTGGGGTGTGCATCATCCTTCTAACACCAACGAGCAAAATACTCTGTATGGCTCTGGTGATCGATACGTTAGAATGGGAACTGAAAGCATGAACTTCGCCAAGAGTCCGGAAATTGCGGCAAGACCTGCCGTGAATGGTCAAAAGGGCAGAATTGATTATTATTGGTCGGTTTTAAAACCAGGGGAAACCTTGAATGTGGAATCTAATGGAAATCTAATCGCCCCTTGGTATGCATACAAATTTGTTAACACAAATAGTAAAGGAGCCGTCTTCAGGTCAAATTTACCAATCGAGAACTGCGATGCCACATGCCAGACTATTGCAGGGGTTCTAAGGACCAATAAAACATTTCAGAATGTAAGTCCCCTATGGATAGGAGAATGTCCCAAATACGTGAAGAGTGAAAGTCTGAGGCTTGCAACTGGATTAAGGAATGTTCCACAGATTGAAACTAGAGGACTCTTCGGAGCTATTGCGGGGTTTATTGAAGGAGGATGGACTGGGATGATAGATGGGTGGTATGGCTATCACCATGAAAATTCTCAGGGATCAGGATATGCAGCAGATAAAGAAAGCACTCAAAAGGCTGTAAACAAAATTACAAATAAGGTCAATTCCATCATCGACAAAATGAACACACAATTTGAAGCTGTCGACCACGAATTTTCAAATCTAGAGAGGAGAATTGGCAATCTGAACAAAAGAATGCAAGATGGATTTCTGGATGTTTGGACATACAATGCTGAACTGTTGGTTCTTCTTGAAAACGAAAGAACACTAGACATGCATGATGCGAATGTGAAGAACCTACATGAAAAGGTCAAATCACAACTAAGGGACAATGCCAACGATCTAGGGAATGGCTGCTTTGAATTTTGGCATAAGTGTGACAATGAATGCATAGAGTCTGTCAAAAATGGCACATATGACTATCCCAAATACCAGACTGAAAGCAAATTAAACAGGCTAAAAATAGAAGCAGTAAAGCTAGAGAGCCTTGGTGTGTATCAAATTCTTGCCATTTATAGTACGGTATCGAGCAGCCTAGTGTTGGTAGGGCTGATCATGGCAATGGGTCTTTGGATGTGTTCAAATAGTTCAATGCAGTGCAGGATATGTATATAA
>A_/_H6N2|CY045471|A/whiskered_tern/Egypt/04/2004
ATGATTGCAATCATAATAATCGCGGTAGTGGCCTCTACCAGCAAATCAGACAAGATCTGCATTGGGTATCATGCCAACAACTCGACAACACAAGTGGACACAATATTAGAGAAGAATGTGACAGTGACGCACTCTGTAGAGCTCCTAGAAAGTCAGAAGGAGGAGAGATTCTGCAGAGTGTTGAATAAAACACCTCTGGATCTAAAGGGTTGCACCATTGAAGGATGGATTCTTGGAAACCCCCAATGTGACATCTTACTTGGTGACCAAAGTTGGTCATACATAGTAGAGAGGCCTGGAGCCCAAAATGGGATATGTTACCCAGGGGTGCTGAACGAAGTGGAAGAACTGAAAGCATTCATTGGGTCCGGAGAGAAAGTACAGAGATTTGAAATGTTTCCCAAGAGCACGTGGACCGGAGTGGACACTAACAGTGGAGTTACGAGAGCTTGCCCCTATACTACCAGTGGATCATCCTTTTACAGGAATCTTTTGTGGATAATAAAAACAAGGTCTGCTGCATACCCAGTAATTAAGGGAACATACAATAATACTGGCTCCCAGCCAATCCTATATTTCTGGGGTGTGCATCATCCTCCAAATACCGATGAGCAAAATACCTTATATGGCTCTGGTGACAGGTATGTTAGAATGGGAACTGAAAGCATGAATTTTGCCAAGAGTCCTGAAATAGCAGCCAGGCCAGCTGTGAATGGGCAAAGAGGAAGAATTGATTATTATTGGTCTGTACTGAAACCAGGAGAAACCTTAAATGTAGAATCCAATGGAAATTTAATAGCTCCTTGGTATGCTTACAAGTTCACAAGTTCCAACAACAAAGGAGCTATCTTCAAATCAAACCTCCCAATTGAGAATTGTGATGCTGTATGTCAAACTGTTGCTGGAGCACTAAAGACAAACAAAACTTTCCAAAATGTTAGTCCACTCTGGATTGGAGAATGTCCCAAATATGTTAAGAGTGAGAGCCTAAGACTGGCAACTGGTCTGAGGAATGTCCCACAGGCAGAAACAAGAGGATTGTTTGGAGCCATAGCTGGGTTTATAGAAGGAGGGTGGACAGGTATGATAGACGGATGGTACGGGTACCATCATGAGAACTCACAGGGGTCGGGTTATGCAGCAGATAAAGAAAGTACCCAGAAAGCAATTGACGGGATCACCAATAAAGTAAATTCCATCATTGACAAGATGAACACACAGTTTGAAGCAGTAGAGCATGAGTTCTCAAATCTCGAAAGGAGAATAGACAATTTAAACAAAAGAATGGAAGATGGATTTTTGGATGTGTGGACGTACAATGCTGAACTTTTAGTTCTACTGGAAAATGAAAGGACCCTGGATCTGCACGATGCCAATGTGAAGAACCTATACGAGAAGGTGAAATCACAATTGAGAGATAATGCAAAGGATTTGGGTAATGGGTGTTTTGAATTTTGGCACAAATGCGACGATGAATGCATCAACTCAGTTAAGAATGGCACATACGATTACCCAAAGTACCAAGACGAGAGCAAACTTAACAGACAGGAGATAGACTCAGTGAAGCTGGAAAATCTGGGCGTATATCAAATTCTTGCTATTTATAGTACGGTATCGAGCAGTCTAGTTTTGGTGGGGCTGATCATTGCCATGGGTCTTTGGATGTGCTCAAATGGCTCAATGCAATGCAGGATATGTATATAA
>A_/_H6N2|EF592495|A/mallard/SanJiang/151/2006
ATGATTGCAATCATTGTAATAGCGATATTGGCAGCAGCCGGAAGGTCAGACAAGATCTGCATTGGATATCATGCCAACAATTCAACAACACAAGTAGATACTATACTTGAGAAGAATGTCACCGTCACACACTCAGTTGAATTGCTAGAGAACCAGAAGGAAGAAAGATTCTGCAAGATCTTGAACAAGGCCCCTCTCGACCTAAGGGGATGCACCATAGAAGGTTGGATCTTGGGGAATCCTCAATGCGACCTATTGCTTGGTGATCAAAGCTGGTCATATATAGTGGAAAGGCCTACTGCTCAAAATGGGATTTGCTACCCAGGAGCTTTGAATGAAGTAGAAGAACTGAAGGCACTTATTGGATCAGGAGAAAGGGTAGAGAGATTTGAGATGTTTCCCAAAAGTACATGGACAGGAGTAGACACCAGCAGTGGGGTAACAAAGGCTTGCCCTTATAATAGTGGTTCATCTTTCTATAGAAACCTCTTATGGATAATAAAGACCAAGTCAGCAGCATATCCAGTAATTAAAGGAACTTACAAAAACACTGGAAACCAGCCTATCCTTTATTTCTGGGGTGTGCACCATCCTCCTGACACCAATGAGCAAAATACTCTGTATGGCTCTGGTGATAGGTACGTTAGAATGGGGACTGAAAGCATGAATTTCGCCAAGAGCCCGGAAATTGCAGCAAGACCTGCTGTGAACGGTCAAAGAGGCAGAATTGATTATTACTGGTCTGTTTTAAAACCAGGGGAAACCTTGAATGTGGAATCTAATGGAAATCTAATTGCCCCTTGGTATGCATACAAATTTGTCAGCACAAATAATAATAAAGGAGCCGTCTTCAAGTCAAATTTACCAATCGAGAACTGTGATGCCACATGCCAGACTATTGCAGGAGTCCTAAGGACCAATAAAACATTTCAGAATGTGAGTCCTCTGTGGATAGGAGAATGCCCCAAATATGTGAAAAGTGAAAGTTTGAGGCTTGCAACTGGACTGAGAAATGTTCCACAGATTGAGACTAGAGGACTTTTTGGAGCCATCGCAGGGTTTATTGAAGGGGGATGGACTGGAATGATAGATGGGTGGTACGGCTATCACCATGAAAATTCTCAAGGCTCAGGATATGCAGCAGACAAAGAAAGCACTCAAAAGGCTATAGACGGAATTACAAATAAAGTCAATTCCATCATTGACAAAATGAACACACGATTTGAAGCTGTCGACCACGAATTTTCAAATCTGGAGAGAAGAATTGACAATCTGAACAAAAGAATGGAAGATGGATTTCTGGATGTTTGGACATACAATGCTGAACTGCTGGTTCTTCTTGAAAATGAAAGAACACTAGACTTGCATGATGCGAATGTGAAGAACCTATATGAAAAAGTCAAATCGCAACTAAGGGACAATGCTAATGATCTAGGAAATGGGTGCTTTGAATTCTGGCATAAATGTGACAATGAGTGCATAGAGTCTGTCAAAAATGGTACCTATGACTATCCCAAATACCAGGACGAGAGTAAATTAAACAGGCAGGAAATAGGATCGGTAAAGCTAGAAAATCTTGGTGTGTATCAAATTCTTGCTATTTATAGTACGGTATCGAGCAGTCTGGTCTTGGTAGGGCTGATCATAACAATGGGGCTTTGGTGGTGTTCAAATGGTTCCATGCAATGCAGGATATGTTTTTAG
>A_/_H6N1|CY018917|A/snow_goose/Maryland/364/2005
ATGATTGCAATCATTGTAATAGCGATACTGGCAGCAGCCGGAAAGTCAGACAAGATCTGCATCGGGTATCATGCCAATAATTCAACAACACAAGTGGATACGATACTTGAAAAGAATGTAACCGTCACACACTCAGTTGAATTGCTGGAGAATCAAAAAGAAGAAAGATTCTGCAAAATCTTGAACAAGGCCCCCCTCGACCTAAGGGGCTGTACCATAGAAGGTTGGATCTTGGGGAATCCTCAGTGCGACCTATTACTTGGTGATCAAAGCTGGTCATATATAGTGGAAAGGCCTACTGCTCAAAATGGGATTTGCTACCCAGGAGTTTTGAATGAAGTAGAAGAACTGAAGGCACTTATTGGATCAGGAGAAAGGGTAGAGAGGTTTGAGATGTTTCCCAAAAGTACATGGGCAGGAGTAGACACCAGCAGTGGGGTAACAAGAGCTTGCCCTTATAACAGTGGTTCATCTTTCTACAGAAACCTCCTATGGATAATAAAAACCAAGTCAGCAGCATATCCAGTAATCAAGGGAACTTACAACAACACTGGAACTCAACCAATCCTTTACTTCTGGGGTGTGCACCATCCTCCTGACACCAATGAGCAAAATACTCTGTACGGCTCTGGTGATCGATACGTTAGGATGGGGACTGAAAGCATGAATTTTGCCAAGAGTCCGGAAATTGCGGCAAGACCAGCTGTGAACAGTCAAAGAGGCAGAATTGATTATTACTGGTCTGTTTTAAAACCAGGGGAAACCTTGAATGTGGAATCTAATGGAAATCTAATCGCCCCTTGGTATGCATATAGATTTGTCAGCACAAATAATAATAAAGGAGCCGTCTTCAAGTCAAATCTACCAATCGAGAACTGTGATGCTACATGCCAGACTATTGCAGGAGTCCTAAGGACCAATAAAACATTTCAGAATGTGAGCCCTCTGTGGATAGGGGAATGCCCCAAATATGTAAAAAGTGAAAGCCTGAGGCTTGCAACTGGACTAAGAAATGTTCCACAGATTGAAACTAGAGGACTTTTCGGAGCCATCGCAGGTTTTATTGAAGGAGGGTGGACTGGAATGATAGATGGGTGGTATGGCTATCATCATGAAAATTCTCAAGGCTCAGGGTATGCAGCAGACAGGGAAAGCACCCAAAAGGCTATAGATGGAATTACAAATAAGGTCAATTCCATCATCGACAAAATGAACACACAATTCGAAGCTGTCGACCATGAATTTTCAAATTTAGAGAGAAGAATTGACAATCTGAACAAAAGAATGGAAGATGGATTTCTGGATGTTTGGACATACAATGCTGAACTGTTGGTTCTTCTTGAAAACGAGAGAACACTAGACCTGCATGATGCGAATGTGAAGAATCTGTATGAAAAGGTCAAATCACAACTAAGGGACAATGCTAATGATCTAGGAAACGGATGCTTCGAATTCTGGCATAAGTGTGATAATGAATGCATAGAGTCTGTCAAAAATGGTACCTACGACTATCCCAAATACCAGGATGAGAGTAAAATAAACAGGCAGGAAATAGAGTCGGTAAAGCTAGAGAATCTTGGTGTGTATCAAATTCTTGCTATTTATAGTACGGTATCGAGCAGTCTAGTCTTGGTAGGGCTGATAATAGCAATGGGTCTTTGGATGTGTTCAAATGGTTCAATGCAATGCAGGATATGTATATAA
>A_/_H6N1|AJ427308|A/pheasant/Hong_Kong/FY294/00
ATGATTGCAATCATTGTAATAGCAATACTGGCAGCAGCCGGAAAGTCAGACAAGATCTGCATTGGGTATCATGCCAACAATTCAACAACACAGGTAGATACGATACTTGAGAAGAATGTGACTGTCACACACTCAATTGAGTTGCTGGAAAATCAGAAGGAAGAAAGATTCTGCAAGATATTGAACAAGGCCCCTCTCGACTTAAGGGAATGTACCATAGATGGTTGGATCTTGGGGAATCCCCAATGCGACCTATTGCTTGGTGATCAAAGCTGGTCATACATTGTGGAAAGACCTACTGCTCAAAATGGGATCTGCTACCCAGGAACCTTAAATGAGGTAGAAGAACTGAGGGCATTTATTGGATCAGGAGAAAGGGTAGAGAGATTTGAGATGTTCCCCCAAAGCACCTGGCAAGGAGTTGACACCAACAGTGGAACAACAAGATCCTGCCCTTATTCTACTGGTAATTCGTCTTTCTACAGAAACCTCCTATGGATAATAAAAACCAAGACAGCAGAATATCCAGTAATTAAGGGAACTTACAACAACACTGGAACCCAGCCAATCCTCTATTTCTGGGGTGTGCATCATCCTCCTAACACCGACGAGCAGGATACTCTGTATGGCTCTGGTTATCGATACGTTAGAATGGGAACTGAAAGCATGAATTTCGCCAAGAGTCCAGAAATTGCGGCAAGGCCTGCTGTTAATGGTCAAAGAGGCAGAATTGATTATTATTGGTCGGTTTTAAAACCAGGGGAAACATTGAATGTGGAATCTAATGGAAATCTAATCGCCCCTTGGTATGCATACAAATTTGTCAACACAAACAGTAAAGGAGCCGTCTTCAGGTCAAATTTACCAATCGAGAACTGCGATGCCACATGCCAGACTATTGCGGGGGTTCTAAGGACCAATAAAACATTTCAGAATGTGAGTCCCCTGTGGATAGGAGAATGTCCCAAATACGTGAAGAGTGAAAGTCTGAGGCTTGCAACTGGACTAAGAAATGTTCCACAGATTGAAACTAGAGGACTCTTCGGAGCTATTGCGGGGTTTATTGAAGGAGGATGGACTGGGATGATAGATGGGTGGTATGGCTATCACCATGAAAATTCTCAAGGATCAGGATATGCAGCAGACAAAGAAAGCACTCAAAAGGCTGTAAACAGAATTACAAATAAGGTCAATTCCATCATCAACAAAATGAACACACAATTTGAAGCTGTCGACCACGAATTTTCAAATCTGGAGAGGAGAATTGACAATCTGAACAAAAGAATGCAAGATGGATTTCTGGATGTTTGGACATACAATGCTGAACTGTTGGTTCTTCTTGAAAACGAAAGAACACTAGACATGCATGATGCGAATGTGAAGAACCTACATGAAAAGGTCAAATCACAACTAAGGGACAATGCTAACGATCTAGGGAATGGTTGCTTTGAATTTTGGCATAAGTGTGACAATGAATGCATAGAGTCTGTCAAAAATGGTACATATGACTATCCCAAATACCAGACTGAAAGCAAATTAAACAGGCTAAAAATAGAATCAGTAAAGCTAGAGAATCTTGGTGTGTATCAAATTCTTGCCATTTATAGTACGGTATCGAGCAGCCTAGTGTTGGTAGGGCTGATCATGGCAATGGGTCTTTGGATGTGTTCAAATGGTTCAATGCAGTGCAATGTGTGTATATGA
>A_/_H6N1|AJ410525|A/chukka/Hong_Kong/FY295/00
ATGATTGCAATCATTGTAATAGCAATACTGGCAGCAGCCGGAAAGTCAGACAAGATCTGCATTGGGTATCATGCCAACAATTCAACAACACAGGTAGATACGATACTTGAGAAGAATGTGACTGTCACACACTCAATTGAGTTGCTGGAAAATCAGAAGGAAGAAAGATTCTGCAAGATATTGAACAAGGCCCCTCTCGACTTAAGGGAATGTACCATAGATGGTTGGATCTTGGGGAATCCCCAATGCGACCTATTGCTTGGTGATCAAAGTTGGTCATACATTGTGGAAAGACCTACTGCTCAAAATGGGATCTGCTACCCAGGAACCTTAAATGAGGTAGAAGAACTGAGGGCATTTATTGGATCAGGAGAAAGGGTAGAGAGATTTGAGATGTTCCCCCAAAGCACCTGGCAAGGAGTTGACACCAACAGTGGAACAACAAGATCCTGCCCTTATTCTACTGGTGATCCGTCTTTCTACAGAAACCTCCTATGGATAATAAAAACCAAGACAGCAGAATATCCAGTAATTAAGGGAACTTACAACAACACTGGAACCCAGCCAATCCTCTATTTCTGGGGTGTGCATCATCCTCCTAACACCGACGAGCAAGATACTCTGTATGGCTCTGGTGATCGATACGTTAGAATGGGAACTGAAAGCATGAATTTCGCCAAGAGTCCAGAAATTGCGGCAAGGCCTGCTGTTAATGGTCAAAGAGGCAGAATTGATTATTATTGGTCGGTTTTAAAACCAGGGGAAACCTTGAATGTGGAATCTAATGGAAATCTAATCGCCCCTTGGTATGCATACAAATTTGTCAACACAAACAGTAAAGGAGCCGTCTTCAGGTCAAATTTACCAATCGAGAACTGCGATGCCACATGCCAGACTATTGCGGGGGTTCTAAGGACAAATAAAACATTTCAGAATGTGAGTCCCCTGTGGATAGGAGAATGTCCCAAATACGTGAAGAGTGAAAGTCTGAGGCTTGCAACTGGACTAAGAAATGTTCCACAGATTGAAACTAGAGGACTCTTCGGAGCTATTGCGGGGTTTATTGAAGGAGGATGGACTGGGATGATAGATGGGTGGTATGGCTATCACCATGAAAATTCTCAAGGATCAGGATATGCAGCAGACAAAGAAAGCACTCAAAAGGCTGTAAACAGAATTACAAATAAGGTCAATTCCATCATCAACAAAATGAACACACAATTTGAAGCTGTCGACCACGAATTTTCAAATCTGGAGAGGAGAATTGACAATCTGAACAAAAGAATGCAAGATGGATTTCTGGATGTTTGGACATACAATGCTGAACTGTTGGTTCTTCTTGAAAACGAAAGAACACTAGACATGCATGATGCGAATGTGAAGAACCTACATGAAAAGGTCAAATCACAACTAAGGGACAATGCTAACGATCTAGGGAATGGTTGCTTTGAATTTTGGCATAAGTGTGACAATGAATGCATAGAGTCTGTCAAAAATGGTACATATGACTATCCCAAATACCAGACTGAAAGCAAATTAAACAGGCTAAAAATAGAATCAGTAAAGCTAGAGAACATTGGTGTGTATCAAATTCTTGCCATTTATAGTACGGTATCGAGCAGCCTAGTGTTGGTAGGGCTGATCATGGCAATGGGTCTTTGGATGTGTTCAAATGGTTCAATGCAGTGCAATGTGTGTATATGA
>A_/_H6N1|AJ410524|A/pheasant/Hong_Kong/NT261/00
ATGATTGCAATCGTTGTAATAGCAATACTGGCAGCAGCCGGAAAGTCAGACAAGATCTGCATTGGGTATCATGCCAACAATTCAACAACACAGGTAGATACGATACTTGAGAAGAATGTTACTGTCACACACTCAATTGAGTTGCTGGAAAATCAGAAGGAAGAAAGATTCTGCAAGATATTGAACAAGGCCCCTCTCGACTTAAGGGAATGTACCATAGATGGTTGGATCTTGGGGAATCCCCAATGCGACCTATTGCTTGGTGATCAAAGCTGGTCATACATTGTGGAAAGACCTACTGCTCAAAATGGGATCTGCTACCCAGGAACCTTAAATGAGGTAGAAGAACTGAGGGCATTTATTGGATCAGGAGAAAGGGTAGAGAGATTTGAGATGTTCCCCCAAAGCACCTGGCAAGGAGTTGACACCAACAGTGGAACAACAAGATCCTGCCCTTATTCTACTGGTGATCCGTCTTTCTACAGAAACCTCCTATGGATAATAAAAACCAAGACAGCAGAATATCCAGTAATTAAGGGAACTTACAACAACACTGGAACCCAGCCAATCCTCTATTTCTGGGGTGTGCATCATCCTCCTAACACCGACGAGCAAGATACTCTGTATGGCTCTGGTGATCGATACGTTAGAATGGGAACTGAAAGCATGAATTTCGCCAAGAGTCCAGAAATTGCGGCAAGGCCTGCTGTTAATGGTCAAAGAGGCAGAATTGATTATTATTGGTCGGTTTTAAAACCAGGGGAAACCTTGAATGTGGAATCTAATGGAAATCTAATCGCCCCTTGGTATGCATACAAATTTGGCAACACAAACAGTAAAGGAGCCGTCTTCAGGTCAAATTTACCAATCGAGAACTGCGATGCCACATGCCAGACTATTGCGGGGGTTCTAAGGACAAATAAAACATTTCAGAATGTGAGTCCCCTGTGGATAGGAGAATGTCCCAAATACGTGAAGAGTGAAAGTCTGAGGCTTGCAACTGGACTAAGAAATGTTCCACAGATTGAAACTAGAGGACTCTTCGGAGCTATTGCGGGGTTTATTGAAGGAGGATGGACTGGGATGATAGATGGGTGGTATGGCTATCACCATGAAAATTCTCAAGGATCAGGATATGCAGCAGACAAAGAAAGCACTCAAAAGGCTGTAAACAGAATTACAAATAAGGTCAATTCCATCATCAACAAAATGAACACACAATTTGAGGCTGTCGACCACGAATTTTCAAATCTGGAGAGGAGAATTGACAATCTGAACAAAAGAATGCAAGATGGATTTCTGGATGTTTGGACATACAATGCTGAACTGTTGGTTCTTCTTGAAAACGAAAGAACACTAGACATGCATGATGCGAATGTGAAGAACCTACATGAAAAGGTCAAATCACAACTAAGGGACAATGCTAACGATCTAGGGAATGGTTGCTTTGAATTTTGGCATAAGTGTGACAATGAATGCATAGAGTCTGTCAAAAATGGTACATATGACTATCCCAAATACCAGACTGAAAGCAAATTAAACAGGCTAAAAATAGAATCAGTAAAGCTAGAGAACATTGGTGTGTATCAAATTCTTGCCATTTATAGTACGGTATCGAGCAGCCTAGTGTTGGTAGGGCTGATCATGGCAATGGGTCTTTGGATGTGTTCAAATGGTTCAATGCAGTGCAATGTGTGTATATGA
>A_/_H6N1|AJ410523|A/quail/Hong_Kong/SF595/00
ATGATTGCAATCATTGTAATAGCAATACTGGCAGCAGCCGGAAAGTCGGACAAGATCTGCATTGGGTATCATGCCAACAACTCAACAACACAGGTAGATACGATACTTGAGAAGAATGTGACTGTCACACACTCAGTTGAGTTGCTGGAAAATCAGAAGGAAGAAAGATTCTGCAAGATATTGAACAAGGCCCCTCTCGACTTAAGGGAATGTACCATAGATGGTTGGATCTTGGGGAATCCCCAATGCGACCTATTGCTTGGTGATCAAAGCTGGTCATACATTGTGGAAAGACCTACTGCTCAACATGGGATCTGCTACCCAGGAACCTTAAATGAGGTAGAAGAACTGAGGGCATTTATTGGATCAGGAGAAAGGGTAGAGAGATTTGAGATGTTCCCCCAAAGCACCTGGCAAGGAGTTGACACCAACAGTGGAACAACAAGATCCTGCCCCTATTCTACTGGTGATTCGTCTTTCTACAGAAACCTCCTATGGATAATAAAAACCAAGACAGCAGAATATCCAGTAATTAAAGGAACTTACAACAACACTGGAACCCAGCCAATCCTCTATTTCTGGGGTGTGCATCATCCTCCTAACACCGACGAGCAAGATACTCTGTATGGCTCTGGTGATCGATACGTTAGAATGGGAACTGAAAGCATGAATTTCGCCAAGAGTCCGGAAATTGCGGCAAGGCCTGCCGTGAATGGTCAAAGAGGCAGAATTGATTATTATTGGTCGGTTTTAAAACCAGGGGAAACCCTGAATGTGGAATCTAATGGAAATCTAATCGCCCCTTGGTATGCATACAAATTTGTCAACACAAATAGTAAAGGAGCCGTCTTCAGGTCAAATTTACCAATCGAGAACTGCGATGCCACACGCCAGACTATTGCGGGGGTTCTAAGGACCAATAAAACATTTCAGAATGTAAGTCCCCTATGGATAGGAGAATGTCCCAAATACGTGAAGAGTGAAAGTCTGAGGCTTGCAACTGGACTAAGAAATGTTCCACAGATTGAAACTAGAGGACTCTTCGGAGCTATTGCGGGGTTTATTGAAGGAGGATGGACTGGGATGATAGATGGGTGGTATGGCTATCACCATGAAAATTCTCAGGGATCAGGATATGCAGCAGACAAAGAAAGCACTCAAAAGGCTGTAAACAGAATTACAAATAAGGTCAATTCCATCATCAACAAAATGAACACACAATTTGAAGCTGTCGACCACGAATTTTCAAATCTAGAGAGGAGAATTGACAATCTGAACAAAAGAATGCAAGATGGATTTCTGGATGTTTGGACATACAATGCTGAACTGTTGGTTCTTCTTGAAAACGAAAGAACACTAGACATGCATGATGCGAATGTGAAGAACCTACATGAAAAGGTCAAATCACAACTAAGGGACAATGCTAACGATCTAGGGAATGGTTGCTTTGAATTTTGGCATAAGTGTGACAATGAATGCATAGAGTCTGTCAAAAATGGTACATATGACTATCCCAAATACCAGACTGAAAGCAAATTAAACAGGCTAAAAATAGAATCAGTAAAGCTAGAGAACCTTGGTGTGTATCAAATTCTTGCCATTTATAGTACGGTATCGAGCAGCCTAGTGTTGGTAGGGCTGATCATGGCAATGGGTCTTTGGATGTGTTCAAATGGTTCAATGCAGTGCAATGTGTGTATATGA
>A_/_H6N1|AJ410521|A/quail/Hong_Kong/1721-30/99
ATGATTGCAATCATTGTGATAGCAATACTGGCAGCAGCCGGAAAGTCAGACAAGATCTGCATTGGGTATCATGCCAACAATTCAACAACACAGGTAGATACGATACTTGAGAAGAATGTAACTGTCACACACTCAATTGAATTGCTGGAAAATCAGAAAGAAGAAAGATTCTGCAAGATATTGAACAAGGCCCCTCTCGACCTAAGGGAATGTACCATAGAGGGTTGGATCTTGGGGAATCCCCAATGCGACCTATTGCTTGGTGATCAAAGCTGGTCATACATTGTGGAAAGACCTACTGCTCAAAACGGGATCTGCTACCCAGGAACCTTAAATGAGGTAGAAGAACTGAGGGCACTTATTGGATCAGGAGAAAGGGTAGAGAGATTTGAGATGTTCCCCCAAAGCACCTGGCAAGGAGTTGACACTACCAGTGGAACAACAAGATCCTGCCCTTATTCTACTGGTGATCCGTCTTTCTACAGAAACCTCCTATGGATTATAAAAACCAAGACAGCAGAATATCCAGTAATTAAGGGAATTTACAACAACACTGGAACCCAGCCAATCCTCTATTTCTGGGGTGTGCATCATCCTCCTAACACCGAAGAGCAAGATACTCTGTATGGCTCGGGCGATCGATACGTTAGAATGGGAACTGAAAGCATGAATTTCGCCAAGAATCCGGAAATTGCGGCAAGGCCTGCTGTGAATGGTCAAAGAGGCAGAATTGATTATTATTGGTCGGTTTTAAAACCAGGGGAAACCTTGAATGTGGAATCTAATGGAAATCTAATCGCCCCTTGGTATGCATACAAATTTGTCAACACAAATAGTAAAGGAGCCGTCTTCAGGTCAAATTTACCAATAGAGAACTGCGATGCCACATGCCAGACCATTGCAGGGGTTCTAAGGACCAATAAAACATTCCAGAATGTGAGTCCCCTGTGGATAGGAGAATGTCCAAAATACGTGAAAAGTGAAAGTCTGAGGCTTGCAACTGGACTAAGAAATGTTCCACAGATTGAAACTAGAGGACTCTTCGGAGCTATTGCAGGGTTTATTGAAGGGGGATGGACTGGGATGATAGATGGGTGGTATGGCTATCACCATGAAAATTCCCAAGGATCAGGATATGCAGCAGACAGAGAAAGCACTCAAAAGGCTGTAAACGGAATTACAAATAAGGTCAATTCCATCATCAACAAAATGAACACACAATTTGAAGCTGTCGACCACGAATTTTCAAATCTGGAGAGAAGAATTGACAATCTGAACAAAAGAATGCAAGATGGATTTCTGGATGTTTGGACATACAATGCTGAACTGTTGGTTCTTCTTGAAAACGAAAGAACACTAGACATGCATGACGCGAATGTGAAGAACCTACATGAAAAGGTCAAATCACAACTAAGGGACAATGCTAACGATCTAGGGAATGGTTGCTTTGAATTTTGGCATAAGTGTGACAATGAATGCATAGAGTCTGTCAAAAATGGTACATATAACTATCCCAAATACCAGACTGAAAGCAAATTAAACAGGCTAAAAATAGAATCAGTGAAGCTAGAGAATCTTGGTGTGTATCAAATTCTTGCCATTTATAGTACGGTATCGAGCAGCCTAGTGTTGGTAGGGCTGATCATGGCAATGGGTCTTTGGATGTGTTCAAATGGTTCAATGCAGTGCAATGTGTGTATATGA
>A_/_H6N1|AJ410520|A/quail/Hong_Kong/1721-20/99
ATGATTGCAATCATTGTGATAGCAATACTGGCAGCAGCCGGAAAGTCAGACAAGATCTGCATTGGGTATCATGCCAACAATTCAACAACACAGGTAGATACGATACTTGAGAAGAATGTAACTGTCACACACTCAATTGAATTGCTGGAAAATCAGAAGGAAGAAAGATTCTGCAAGATATTGAACAAGGCCCCTCTCGACCTAAGGGAATGTACCATAGAGGGTTGGATCTTGGGGAATCCCCAATGCGACCTATTGCTTGGTGATCAAAGCTGGTCATACATTGTGGAAAGACCTACTGCTCAAAACGGGATCTGCTACCCAGGAACCTTAAATGAGGTAGAAGAACTGAGGGCACTTATTGGATCAGGAGAAAGGGTAGAGAGATTTGAGATGTTCCCCCAAAGCACCTGGCAAGGAGTTGACACCACCAGTGGAACAGCAAGATCCTGCCCTTATTCTACTGGTGATCCGTCTTTCTACAGAAACCTCCTATGGATTATAAAAACCAAGACAGCAGAATATCCAGTAATTAAGGGAATTTACAACAACACTGGAACCCAGCCAATCCTCTATTTCTGGGGTGTGCATCATCCTCCTAACACCGAAGAGCAAGATACTCTGTATGGCTCGGGCGATCGATACGTTAGAATGGGAACTGAAAGCATGAATTTCGCCAAGAATCCGGAAATTGCGGCAAGGCCTGCTGTGAATGGTCAAAGAGGCAGAATTGATTATTATTGGTCGGTTTTAAAACCAGGGGAAACCTTGAATGTGGAATCTAATGGAAATCTAATAGCCCCTTGGTATGCATACAAATTTGTCAACACAAATAGTAAAGGAGCCGTCTTCAGGTCAAATTTACCAATAGAGAACTGCGATGCCACATGCCAGACCATTGCAGGGGTTCTAAGGACCAATAAAACATTCCAGAATGTGAGTCCCCTGTGGATAGGAGAATGTCCCAAATACGTGAAAAGTGAAAGTCTGAGGCTTGCAACTGGACTAAGAAATGTTCCACAGATTGAAACTAGAGGACTCTTCGGAGCTATTGCAGGGTTTATTGAAGGGGGATGGACTGGGATGATAGATGGGTGGTATGGCTATCACCATGAAAATTCCCAAGGATCAGGATATGCAGCAGACAGAGAAAGCACTCAAAAGGCTGTAAACGGAATTACAAATAAGGTCAATTCCATCATCAACAAAATGAACACACAATTTGAAGCTGTCGACCACGAATTTTCAAATCTGGAGAGAAGAATTGACAATCTGAACAAAAGAATGCAAGATGGATTTCTGGATGTTTGGACATACAATGCTGAACTGTTGGTTCTTCTTGAAAACGAAAGAACACTAGACATGCATGACGCGAATGTGAAGAACCTACATGAAAAGGTCAAATCACAACTAAGGGACAATGCTAACGATCTAGGGAATGGTTGCTTTGAATTTTGGCATAAGTGTGACAATGAATGCATAGAGTCTGTCAAAAATGGTACATATAACTATCCCAAATACCAGACTGAAAGCAAATTAAACAGGCTAAAAATAGAATCAGTGAAGCTAGAGAATCTTGGTGTGTATCAAATTCTTGCCATTTATAGTACGGTATCGAGCAGCCTAGTGTTGGTAGGGCTGATCATGGCAATGGGTCTTTGGATGTGTTCAAATGGTTCAATGCAGTGCAATGTGTGTATATGA
>A_/_H6N1|AJ410519|A/pheasant/Hong_Kong/SH39/99
ATGATTGCAATCATTGTAATAGCAACACTGGCAGCAGCCGGAAAGTCAGACAAGATCTGCATTGGGTATCATGCCAACAATTCAACAACACAGGTAGATACAATACTTGAGAAGAATGTGACTGTCACACACTCAATTGAGTTGCTGGAAAATCAGAAGGAAGAAAGATTCTGCAAGATATTGAACAAGGCCCCTCTCGACTTAAAGGAATGTACCATAGAGGGTTGGATCTTGGGGAATCCCCAATGCGACCTATTGCTTGGTGATCAAAGCTGGTCATACATTGTGGAAAGACCTACTGCTCAAAATGGGATCTGCTACCCAGGAACCTTAAATGAGGTAGAAGAACTGAGGGCATTTATTGGATCAGGAGAAAGGGTAGAGAGATTTGAAATGTTCCCCCAAAGCACCTGGCAAGGAGTTGACACCAACAGTGGAACAACAAGATCCTGCCCTTATTCTACTGGTGATCCGTCTTTCTACAGAAACCTCCTATGGATAATAAAAACCAAGACAGCAGAATACCCAGTAATTAAGGGAATTTACAACAACACTGGAACCCAGCCAATCCTCTATTTCTGGGGTGTGCACCATCCTCCTAACACCGACGAGCAAGATACTCTGTATGGCTCTGGTGATCGATACGTTAAAATGGGAACTGAAAGCATGAATTTCGCCAAGAGTCCGGAAATTGCGGCAAGGCCTGCTGTGAATGGTCAAAGAGGCAGAATTGATTATTATTGGTCGATTTTAAAACCAGGGGAAACCTTGAATGTTGAATCTAATGGAAATCTAATTGCCCCTTGGTATGCATACAAATTTGTCAACACAGATAGTAAAGGAGCCATCTTCAGGTCAGATTTACCAATCGAGAACTGCGATGCCACATGCCAGACTATTGCAGGGGTTCTAAGGACCAATAAAACATTTCAGAATGTGAGTCCCCTGTGGATAGGAGAATGTCCCAAATACGTGAAAAGTGAAAGTCTGAGGCTTGCAACTGGACTAAGAAATGTTCCACAGATTGAAACTAGAGGACTCTTCGGAGCTATTGCGGGGTTTATTGAAGGAGGATGGACTGGGATGATAGATGGGTGGTATGGCTATCACCATGAAAATTCTCAAGGATCAGGATATGCAGCAGACAGAGAAAGCACTCAAAAGGCTGTAAACAGAATTACAAATAAGGTCAATTCCATCATCAACAAAATGAACACACAATTTGAAGCTGTCGACCACGAATTTTCAAATCTGGAGAGGAGAATTGACAATCTGAACAAAAGAATGCAAGATGGATTTCTGGATGTTTGGACATACAATGCTGAACTGTTGGTTCTTCTTGAAAACGAAAGAACACTAGACATGCATGATGCGAATGTGAAGAACCTACATGAAAAGGTCAAATCACAACTAAGGGACAATGCTAACGATCTAGGGAATGGTTGCTTTGAATTTTGGCATAAGTGTGACAATGAATGCATAGAGTCTGTCAAAAATGGTACATATGACTATCCCAAATACCAGAGTGAAAGCAAATTAAACAGGCTAAAAATAGAATCAGTAAAGCTAGAGAACCTTGGTGTGTATCAAATTCTTGCCATTTATAGTACGGTATCGAGCAGCCTAGTTTTGGTAGGGCTGATCATGGCAATGGGTCTTTGGATGTGTTCAAATGGTTCAATGCAGTGCAATGTGTGTATATGA
>A_/_H6N1|AB586883|A/chukkar/Hong_Kong/CSW595/2003
ATGATTGCAATCATTGTAATAGCAATACTGGCAGCTGCCGGAAAGTCGGACAAGATTTGCATTGGGTACCATGCCAACAACTCAACAACACAGGTAGATACGATACTTGAAAAGAATGTGACTGTCACACACTCAGTTGAGTTGCTGGAAAATCAGAAGGAAGAAAGATTCTGCAAGATATTGAACAAGGCCCCTCTCGACTTAAGGGAATGTACCATAGATGGTTGGATCTTGGGGAATCCCCAATGCGACCTATTGCTTGGTGATCAAAGCTGGTCATACATTGTGGAAAGGCCTACTGCTCAACATGGGATCTGCTACCCAGGAACCTTAAATGAAGTAGAAGAACTGAGGGCATTTATTGAATCAGGAGAAAGGGTAGAAAGATTTGAGATGTTCCCCCGAAGCACCTGGCAAGGAGTTGACACCAACAGTGGAACAACAAGATCCTGCCCCTATTCTACTGGTGATTCGTCTTTCTACCGAAACCTCCTATGGATAATAAAACCCAAAACCGCAGAATATCCAGTAATTAAGGGAACTTACAACAACACTGGAACCCAGCCAATCCTCTATTTCTGGGGTGTGCATCATCCTTCTAACACCGACGAGCAAAATACTCTGTATGGCTCTGGTGATCGATACGTTAGAATGGGAACTGAAAGCATGAATTTCGCCAAGAGTCCGGAAATTGCGGCAAGACCTGCCGTGAATGGTCAAAAGGGCAGAATTGATTATTATTGGTCGGTTTTAAAACCAGGGGAAACCTTGAATGTGGAATCTAATGGAAATCTAATCGCCCCTTGGTATGCATACAAATTTGTCAACACAAATAGTAAAGGAGCCGTCTTCAGGTCAAATTTACCAATCGAGAACTGCAATGCCACATGCCAGACTATTGCAGGGGTTTTAAGGACCAACAAAACATTTCAGAATGTAAGTCCCCTATGGATAGGAGAATGTCCCAAATACGTGAAGAGTGAAAGTCTGAGGCTTGCAACTGGATTAAGGAATGTTCCACAGATTGAAACTAGAGGACTCTTCGGAGCTATTGCGGGGTTTATTGAAGGAGGATGGACTGGGATGATAGATGGGTGGTATGGCTATCACCATGAAAATTCTCAGGGATCAGGATATGCAGCAGACAAAGAAAGCACTCAAAAGGCTGTAAACAAAATTACAAATAAGGTCAATTCCATCATCGACAAAATGAACACACAATTTGAAGCTGTCGATCACGAATTTTCAAATCTAGAGAGGAGAATTGGCAATCTGAACAAAAGAATGCAAGATGGATTTCTGGATGTTTGGACATACAATGCTGAACTGTTGGTTCTTCTTGAAAACGAAAGAACACTAGACATGCATGATGCGAATGTGAAGAACCTACATGAAAAGGTCAAATCACAACTAAGGGACAATGCTAACGATCTAGGGAATGGCTGCTTTGAATTTTGGCATAAGTGTGACAATGAATGCATAGAGTCTGTCAAAAATGGCACATATGACTATCCCAAATACCAGACTGAAAGCAAATTAAACAGGCTAAAAATAGAAGCAGCAAAGCTAGAGAAACTTGGTGTGTATCAAATTCTTGCCATTTATAGTACGGTATCGAGCAGCCTAGTGTTGGTAGGGCTGATCATGGCAATGGGTCTTTGGATGTGTTCAAATGGTTCAATGCAGTGCAATGTGTGTATATGA
>A_/_H6N1|AB586875|A/chukkar/Hong_Kong/SF164/2003
ATGATTGCAATCATTGTAATAGCAATACTGGCAGCTGCCGGAAAGTCGGACAAGATTTGCATTGGGTACCATGCCAACAACTCAACAACACAGGTAGATACGATACTTGAAAAGAATGTGACTGTCACACACTCAGTTGAGTTGCTGGAAAATCAGAAGGAAGAAAGATTCTGCAAGATATTGAACAAGGCCCCTCTCGACTTAAGGGAATGTACCATAGATGGTTGGATCTTGGGGAATCCCCAATGCGACCTATTGCTTGGTGATCAAAGCTGGTCATACATTGTGGAAAGGCCTACTGCTCAACATGGGATCTGCTACCCAGGAACCTTAAATGAAGTAGAAGAACTGAGGGCATTTATTGGATCAGGAGAAAGGGTAGAAAGATTTGAGATGTTCCCCCGAATCACCTGGCAAGGAGTTGACACCAACAGTGGAACAACAAGATCCTGCCCCTATTCTACTGGTGATTCGTCTTTCTACAGAAACCTCCTATGGATAATAAAAACCAAAACAGCAGAATATCCAGTAATTAAAGGAACTTACAACAACACTGGAACCCAGCCAATCCTCTATTTCTGGGGTGTGCATCATCCTTCTAACACCGACGAGCAAAATACTCTGTATGGCTCTGGTGATCGATACGTTAGAATGGGAACTGAAAGCATGAATTTCGCCAAGAGTCCGGAAATTGCGGCAAGACCTGCCGTGAATGGTCAAAAGGGCAGAATTGATTATTATTGGTCGGTTTTAAAACCAGGGGAAACCTTGAATGTGGAATCTAATGGAAATCTAATCGCCCCTTGGTATGCATACAAATTTGTCAACACAAATAGTAAAGGAGCCGTCTTCAGGTCAAATTTACCAATCGAGAACTGCAATGCCACATGCCAGACTATTGCAGGGGTTTTAAGGACCAACAAAACATTTCAGAATGTAAGTCCCCTATGGATAGGAGAATGTCCCAAATACGTGAAGAGTGAAAGTCTGAGGCTTGCAACTGGATTAAGGAATGTTCCACAGATTGAAACTAGAGGACTCTTCGGAGCTATTGCGGGGTTTATTGAAGGAGGATGGACTGGGATGATAGATGGGTGGTATGGCTATCACCATGAAAATTCTCAGGGATCAGGATATGCAGCAGACAAAGAAAGCACTCAAAAGGCTGTAAACAAAATTACAAATAAGGTCAATTCCATCATCGACAAAATGAACACACAATTTGAAGCTGTCGATCACGAATTTTCAAATCTAGAGAGGAGAATTGGCAATCTGAACAAAAGAATGCAAGATGGATTTCTGGATGTTTGGACATACAATGCTGAACTGTTGGTTCTTCTTGAAAACGAAAGAACACTAGACATGCATGATGCGAATGTGAAGAACCTACATGAAAAGGTCAAATCACAACTAAGGGACAATGCTAACGATCTAGGGAATGGCTGCTTTGAATTTTGGCATAAGTGTGACAATGAATGCATAGAGTCTGTCAAAAATGGCACATATGACTATCCCAAATACCAGACTGAAAGCAAATTAAACAGGCTAAAAATAGAAGCAGTAAAGCTAGAGAAACTTGGTGTGTATCAAATTCTTGCCATTTATAGTACGGTATCGAGCAGCCTAGTGTTGGTAGGGCTGATCATGGCAATGGGTCTTTGGATGTGTTCAAATGGTTCAATGCAGTGCAATGTGTGTATATGA
>A_/_H6N1|AB586867|A/chukkar/Hong_Kong/SF126/2003
ATGATTGCAATCATTGTAATAGCAATACTGGCAGCTGCCGGAAAGTCGGACAAGATTTGCATTGGGTACCATGCCAACAACTCAACAACACAGGTAGATACGATACTTGAAAAGAATGTGACTGTCACACACTCAGTTGAGTTGCTGGAAAATCAGAAGGAAGAAAGATTCTGCAAGATATTGAACAAGGCCCCTCTCGACTTAAGGGAATGTACCATAGATGGTTGGATCTTGGGGAATCCCCAATGCGACCTATTGCTTGGTGATCAAAGCTGGTCATACATTGTGGAAAGGCCTACTGCTCAACATGGGATCTGCTACCCAGGAACCTTAAATGAAGTAGAAGAACTGAGGGCATTTATTGGATCAGGAGAAAGGCTAGAAAGATTTGAGATGTTCCCCCGAAGCACCTGGCAAGGAGTTGACACCAACAGTGGAACAACAAGATCCTGCCCCTATTCTACTGGTGATTCGTCTTTCTACAGAAACCTCCTATGGATAATAAAAACCAAAACAGCAGAATATCCAGTAATTAAAGGAACTTACAACAACACTGGAGCCCAGACAATCCTCTATTTCTGGGGTGTGCATCATCCTTCTAACACCGGCGAGCAAAATACTCTGTATGGCTCTGGTGATCGATACGTTAGAATGGGAACTGAAAGCATGAATTTCGCCAAGAGTCCGGAAATTGCGGCAAGACCTGCCGTGAATGGTCAAAAGGGCAGAATTGATTATTATTGGTCGGTTTTAAAACCAGGGGAAACCTTGAATGTGGAATCTAATGGAAATCTAATCGCCCCTTGGTATGCATACAAATTTGTCAACACAAATAGTAAAGGAGCCGTCTTCAGGTCAAATTTACCAATCGAGAACTGCAATGCCACATGCCAGACTATTGCAGGGGTTTTAAGGACCAACAAAACATTTCAGAATGTAAGTCCCCTATGGATAGGAGAATGTCCCAAATACGTGAAGAGTGAAAGTCTGAGGCTTGCAACTGGATTAAGGAATGTTCCACAGATTGAAACTAGAGGACTCTTCGGAGCTATTGCGGGGTTTATTGAAGGAGGATGGACTGGGATGATAGATGGGTGGTATGGCTATCACCATGAAAATTCTCAGGGATCAGGATATGCAGCAGACAAAGAAAGCACTCAAAAGGCTGTAAACAAAATTACAAATAAGGTCAATTCCATCATCGACAAAATGAACACACAATTTGAAGCTGTCGATCACGAATTTTCAAATCTAGAGAGGAGAATTGGCAATCTGAACAAAAGAATGCAAGATGGATTTCTGGATGTTTGGACATACAATGCTGAACTGTTGGTTCTTCTTGAAAACGAAAGAACACTAGACATGCATGATGCGAATGTGAAGAACCTACATGAAAAGGTCAAATCACAACTAAGGGACAATGCTAACGATCTAGGGAATGGCTGCTTTGAATTTTGGCATAAGTGTGACAATGAATGCATAGAGTCTGTCAAAAATGGCACATATGACTATCCCAAATACCAGACTGAAAGCAAATTAAACAGGCTAAAAATAGAAGCAGTAAAGCTAGAGAAACTTGGTGTGTATCAAATTCTTGCCATTTATAGTACGGTATCGAGCAGCCTAGTGTTGGTAGGGCTGATCATGGCAATGGGTCTTTGGATGTGTTCAAATGGTTCAATGCAGTGCAATGTGTGTATATGA
>A_/_H6N1|AB586859|A/pigeon/Hong_Kong/WF47/2003
ATGATTGCAATCATTGTAATAGCAATACTGGCAGCTGCCGGAAAGTCGGACAAGATTTGCATTGGGTACCATGCCAACAACTCAACAACACAGGTAGATACGATACTTGAAAAGAATGTGACTGTCACACACTCAGTTGAGTTGCTGGAAAATCAGAAGGAAGAAAGATTCTGCAAGATATTGAACAAGGCCCCTCTCGACTTAAGGGAATGTACCATAGATGGTTGGATCTTGGGGAATCCCCAATGCGACCTATTGCTTGGTGATCAAAGCTGGTCATACATTGTGGAAAGGCCTACTGCTCAACATGGGATCTGCTACCCAGGAACCTTAAATGAAGTAGAAGAACTGAGGGCATTTATTGGATCAGGAGAAAGGGTAGAAAGATTTGAGATGTTCCCCCGAAGCACCTGGCAAGGAGTTGACACCAACAGTGGAACAACAAGATCCTGCCCCTATTCTACTGGTGATTCGTCTTTCTACAGAAACCTCCTATGGATAATAAAAACCAAAACAGCAGAATATCCAGTAATTAAAGGAACTTACAACAACACTGGAACCCAGCCAATCCTCTATTTCTGGGGTGTGCATCATCCTTCTAACACCGACGAGCAAAATACTCTGTATGGCTCTGGTGATCGATACGTTAGAATGGGAACTGAAAGCATGAATTTCGCCAAGAGTCCGGAAATTGCGGCAAGACCTGCCGTGAATGGTCAAAAGGGCAGAATTGATTATTATTGGTCGGTTTTAAAACCAGGAGAAACCTTGAATGTGGAATCTAATGGAAATCTAATCGCCCCTTGGTATGCATACAAATTTGTCAACACAAATAGTAAAGGAGCCGTCTTCAGGTCAAATTTACCAATCGAGAACTGCAATGCCACATGCCAGACTATTGCAGGGGTTTTAAGGACCAACAAAACATTTCAGAATGTAAGTCCCCTATGGATAGGAGAATGTCCCAAATACGTGAAGAGTGAAAGTCTGAGGCTTGCAACTGGATTAAGGAATGTTCCACAGATTGAAACTAGAGGACTCTTCGGAGCTATTGCGGGGTTTATTGAAGGAGGATGGACTGGGATGATAGATGGGTGGTATGGCTATCACCATGAAAATTCTCAGGGATCAGGATATGCAGCAGACAAAGAAAGCACTCAAAAGGCTGTAAACAAAATTACAAATAAGGTCAATTCCATCATCGACAAAATGAACACACAATTTGAAGCTGTCGATCACGAATTTTCAAATCTAGAGAGGAGAATTGGCAATCTGAACAAAAGAATGCAAGATGGATTTCTGGATGTTTGGACATACAATGCTGAACTGTTGGTTCTTCTTGAAAACGAAAGAACACTAGACATGCATGATGCGAATGTGAAGAACCTACATGAAAAGGTCAAATCACAACTAAGGGACAATGCTAACGATCTAGGGAATGGCTGCTTTGAATTTTGGCATAAGTGTGACAATGAATGCATAGAGTCTGTCAAAAATGGCACATATGACTATCCCAAATACCAGACTGAAAGCAAATTAAACAGGCTAAAAATAGAAGCAGTAAAGCTAGAGAAACTTGGTGTGTATCAAATTCTTGCCATTTATAGTACGGTATCGAGCAGCCTAGTGTTGGTAGGGCTGATCATGGCAATGGGTCTTTGGATGTGTTCAAATGGTTCAATGCAGTGCAATGTGTGTATATGA
>A_/_H6N2|AB586819|A/silky_chicken/Hong_Kong/AP46/2001
ATGATTGCAATCATTGTAATAGCAATACTGGCAGCAGACGGAAAGACGCACAAGATCTGCATTGGGTATCATGCCAACAACTCAACAACACAGGTAGATACGATACTTGAGAAGAATGTGACTGTCACACACTCAGTTGAGTTGCTGGAAAATCAGAAGGAAGAAAGATTCTGCAATATATTGAACAAGGCCCCTCTCGACTTAAGGGAATGTACCATAGATGGTTGGATCTTGGGGAATCCCCAATGCGATCTATTGCTTGGTGATCAAAGCTGGTCATACATTGTGGAAAGACCCACTGCTCAACATGGGATCTGCTACCCAGGAACCTTAAATGAGGTGGAAGAACTGAGGGCATTTATTGGATCAGGAGAAAGGGTAGAGAGATTTGAGATGTTCCCCCAAAGCACCTGGCAAGGAGTTGACACCAACAGTGGAACAACAAGATCCTGCCCCTATTCTACTGGTAATCCGTCTTTCTACAGAAACCTCCTATGGATAATAAAAACCAAGACAGCAGAATATCCAGTAATTAAAGGAACCTACAACAACACTGGAACCCAGCCAATCCTCTATTTCTGGGGTGTGCATCATCCTCCTAACACCGACGAGCAAGATACTCTGTATGGCTCTGGTGATCGATACGTTAGAATGGGAACTGAAAGCATGAATTTCGCCAAGAGTCCGGAAATTGCGGCAAGGCCTGCCGTGAATGGTCAAAGAGGCAGAATTGATTATTATTGGTCGGTTTTAAAACCAGGGGAAACCTTGAATGTGGAATCTAATGGAAATCTAATCGCCCCTTGGTATGCATACAAATTTGTCAACACAAATAGTAAAGGAGCCGTCTTCAGGTCAAATTTACCAATCGAGAACTGCGATGCCACATGCCAGACTATTGCGGGGGTTCTAAGGACCAATAAAACATTTCAGAATGTAAGTCCCCTATGGATAGGAGAATGTCCCAAATACGTGAAGAGTGAAAGTCTGAGGCTTGCAACTGGACTAAGAAATGTTCCACAGATTGAAACTAGAGGACTCTTCGGAGCTATTGCGGGGTTTATTGAAGGAGGATGGACTGGGATGATAGATGGGTGGTATGGCTATCACCATGAAAATTCTCAGGGATCAGGATATGCAGCAGACAAAGAAAGCACTCAAAAGGCTGTAAACAGAATTACAAATAAGGTCAATTCCATCATCAACAAAATGAACACACAATTTGAAGCTGTCGACCACGAATTTTCAAATCTAGAGAGGAGAATTGACAATCTGAACAAAAGAATGCAAGATGGATTTCTGGATGTTTGGACATACAATGCTGAACTGTTGGTTCTTCTTGAAAACGAAAGAACACTAGACATGCATGATGCGAATGTGAAGAACCTACATGAAAAGGTCAAATCACAACTAAGGGACAATGCTAACGATCTAGGGAATGGTTGCTTTGAATTTTGGCATAAGTGTGACAATGAATGCATAGAGTCTGTCAAAAATGGTACATATGACTATCCCAAATACCAGACTGAAAGCAAATTAAACAGGCTAAAAATAGAATCAGTAAAGCTAGAGAACCTTGGTGTGTATCAAATTCTTGCCATTTATAGTACGGTATCGAGCAGCCTAGTGTTGGTAGGGCTGATCATGGCAATGGGTCTTTGGATGTGTTCAAATGGTTCAATGCAGTGCAATGTGTGTATATGA
>A_/_H6N1|AB586811|A/chicken/Hong_Kong/SF4/2001
ATGATTGCAATCATTGTAATAGCAATACTGGCAGCAGCCGGAAAGTCGGACAAGATCTGCATTGGGTATCATGCCAACAACTCAACAACACAGGTAGATACAATACTTGAGAAGAATGTGACTGTCACACACTCAGTTGAGTTGCTGGAAAATCAGAAGGAAGAAAGATTCTGCAAGATATTGAACAAGGCCCCTCTCGACTTAAGGGAATGTACCATAGATGGTTGGATCTTGGGGAATCCCCAATGCGATCTATTGCTTGGTGATCAAAGCTGGTCATACATTGTGGAAAGACCCACTACTCAACATGGGATCTGCTACCCAGGAACCTTAAATGAGGTGGAAGAACTGAGGGCATTTATTGGATCAGGAGAAAGGGTAGAGAGATTTGAGATGTTCCCCCAAAGCACCTGGCAAGGAGTTGACACCAACAGTGGAACAACAAGATCCTGCCCCTATTCTACTGGTGGCTCGTCTTTCTACAGAAACCTCCTATGGATAATAAAAACCAAGACAGCAGAATATCCAGTAATTAAAGGGACTTACAACAACACTGGAACCCAGCCAATCCTCTATTTCTGGGGTGTGCATCATCCTCCTAACACCGACGAGCAAGATACTCTGTATGGCTCTGGTGATCGATACGTTAGAATGGGAACTGAAAGCATGAATTTCGCCAAGAGTCCGGAAATTGCGGCAAGGCCTGCCGTGAATGGTCAAAGAGGCAGAATTGATTATTATTGGTCGGTTTTAAAACCAGGGGAAACCTTGAATGTGGAATCTAATGGAAATCTAATCGCCCCTTGGTATGCATACAAATTTGTCAACACAAATAGTAAAGGAGCCGTCTTCAGGTCAAATTTACCAATCGAGAACTGCGATGCCACATGCCAGACTATTGCGGGGGTTCTAAGGACCAACAAAACATTTCAGAATGTAAGTCCCCTATGGATAGGAGAATGTCCCAAATACGTGAAGAGTGAAAGTCTGAGGCTTGCAACTGGACTAAGAAATGTTCCACAGATTGAAACTAGAGGACTCTTCGGAGCTATTGCGGGGTTTATTGAAGGAGGATGGACTGGGATGATAGATGGGTGGTATGGCTATCACCATGAAAATTCTCAGGGATCAGGATATGCCGCAGACAAAGAAAGCACTCAAAAGGCTGTAAACAAAATTACAAATAAGGTCAATTCCATCATCAACAAAATGAACACACAATTTGAAGCTGTCGACCACGAATTTTCAAATCTAGAGAGGAGGATTGACAATCTGAACAAAAGAATGCAAGATGGATTTCTGGATGTTTGGACATACAATGCTGAACTGTTGGTTCTTCTTGAAAACGAAAGAACGCTAGACATGCATGATGCGAATGTGAAGAACCTACATGAAAAGGTCAAATCACAACTAAGGGACAATGCTAACGATCTAGGGAATGGCTGCTTTGAATTTTGGCATAAGTGTGACAATGAATGCATAGAGTCTGTCAAAAATGGTACATATGACTACCCCAAATACCAGACTGAAAGCAAATTAAACAGGCTAAAAATAGAATCAGTAAAGCTAGAGAACCTTGGTGTGTATCAAATTCTTGCCATTTATAGTACGGTATCGAGCAGCCTAGTGTTGGTAGGGCTGATCATGGCAATGGGTCTTTGGATGTGTTCAAATGGTTCAATGCAGTGCAATGTGTGTATATGA
>A_/_H6N1|AB586795|A/guinea_fowl/Hong_Kong/NT897/2001
ATGATTGCAATCATTGTAATAGCAATACTGGCAGCAGCCGGAAAGTCGGACAAGATCTGCATTGGGTATCATGCCAACAACTCAACAACACAGGTAGATACAATACTTGAGAAGAATGTGACTGTCACACACTCAGTTGAGTTGCTGGAAAATCAGAAGGAAGAAAGATTCTGCAAGATATTGAACAAGGCCCCTCTCGACTTAAGGGAATGTACCATAGATGGTTGGATCTTGGGGAATCCCCAATGCGATCTATTGCTTGGTGATCAAAGCTGGTCATACATTGTGGAAAGACCTACTGCTCAACATGGGATCTGCTACCCAGGAACCTTAAATGAGGTGGAAGAACTGAGGGCATTTATTGGATCAGGAGAAAGGGTAGAGAGATTTGAGATGTCCCCCCAAAGCACCTGGCAAGGAGTTGACACCAACAGTGGAACACCAAACTCCTGCCCCTATTTTACTGGTGACCCGTCTTTCTACAGAAACCTCCTATGGATTATAAAACCCATTACAGCAGAATATCCCGTATTTAAAGGAACTTACAACAACCCTGGAACCCAGCCAATCCTTTATTTCTGGGGTGGGCATCATCCTCCTAGCAGCGGCGAGCAAGATACTCTGTATGGGTCTGGTGATCGATACGTTAGAATGGGAACTGAAAGCATGAGTTTCGTCGAGAGTCCGGAAATTGCGGCAAGGCCTGCCGTGAATGGTCAAAGAGGCAGAATTGATTATTATTGGTCGGTTTTAAAACCAGGGGAAGCCTTGAATGTGGAATCTAATGGAAATCTAATCGCCCCTTGGTATGCATACAAATTTGTCAGCACAAATAGTAAAGGAGCCGTCTTCAGGTCAAATTTACCAATCGAGAACTGCGATGCCACATGCCAGACTATTGCGGGGGTTCTAAGGACCAACAAAACATTTCAGAATGTAAGTCCCCTATGGATAGGAGAATGTCCCAAATACGTGAAGAGTGAAAGTCTGAGGCTTGCAACTGGACTAAGAAATGTTCCACAGATTGAAACTAGAGGACTCTTCGGAGCTATTGCGGGATTTATTGAAGGAGGATGGACTGGGATGATAGATGGGTGGTATGGCTATCACCATGAAAATTCTCAGGGATCAGGATATGCAGCAGACAGAGAAAGCACTCAAAAGGCTGTAAACAGAATTACAAATAGGGTCAATTCCAGCGTCAGCAGAATGAGCACACAGTTTGAAGCTGTCGACCACGAATTTTCAAATCTAGAGAGGAGAATTGACAATCTGAACAAAAGAATGCAAGATGGATTTCTGGATGTTTGGACATACAATGCTGAATTGTTGGTTCTTCTTGAAAACGAAAGAACGCTAGACATGCATGATGCGAATGTGAAGAACCTACATGAAAAGGTCAAATCACAACTAAGGGACAATGCTAACGATCTAGGGAATGGCTGCTTTGAATTTTGGCATAAGTGCGACAATGAATGCATAGAGTCTGTCAAAAATGGCACATATGACTATCCCAAATACCAGACTGAAAGCAAATTAAACAGGCTAAAAATAGAATCAGTAAAACTAGAGAACCTTGGTGTGTATCAAATTCTTGCCATTTATAGTACGGTATCGAGCAGCCTAGTGTTGGTAGGGCTGATCATGGCAATGGGTCTTTGGATGTGTTCAAATGGTTCAATGCAGTGCAATGTGTGTATATGA
>A_/_H6N1|AB586779|A/quail/Hong_Kong/NT342/2001
ATGATTGCAATCATTGTAATAGCAATACTGGCAGCAGCCGGAAAGTCGGACAAGATCTGCATTGGGTATCATGCCAACAACTCAACAACACAGGTAGATACAATACTTGAGAAGAATGTGACTGTCACACACTCAGTTGAGTTGCTGGAAAATCAGAAGGAAGAAAGATTCTGCAAGATATTGAACAAGGCCCCTCTCGACTTAAGGGAATGTACCATAGATGGTTGGATCTTGGGGAATCCCCAATGCGATCTATTGCTTGGTGATCAAAGCTGGTCATACATTGTGGAAAGACCTACTGCTCAACATGGGATCTGCTACCCAGGAACCTTAAATGAGGTGGAAGAACTGAGGGCATTTATTGGATCAGGAGAAAGGGTAGAGAGATTTGAGATGTTCCCCCAAAGCACCTGGCAAGGAGTTGACACCAACAGTGGAACAACAAGATCCTGCCCCTATTCTACTGGTGACTCGTCTTTCTACAGAAACCTCCTATGGATAATAAAAACCAAAACAGCAGAATATCCAGTAATTAAAGGAACTTACAACAACACTGGAACCCAGCCAATCCTCTATTTCTGGGGTGTGCATCATCCTCCTAACACCGACGAGCAAGATACTCTGTATGGCTCTGGTGATCGATACGTTAGAATGGGAACTGAAAGCATGAATTTCGCCAAGAGTCCGGAAATTGCGGCAAGGCCTGCCGTGAATGGTCAAAGAGGCAGAATTGATTATTATTGGTCGGTTTTAAAACCAGGGGAAACCTTGAATGTGGAATCTAATGGAAATCTAATCGCCCCTTGGTATGCATACAAATTTGTCAACACAAATAGTAAAGGAGCCGTCTTCAGGTCAAATTTACCAATCGAGAACTGCGATGCCACATGCCAGACTATTGCGGGGGTTCTAAGGACCAACAAAACATTTCAGAATGTAAGTCCCCTATGGATAGGAGAATGTCCCAAATACGTGAAGAGTGAAAGTCTGAGGCTTGCAACTGGACTAAGAAATGTTCCACAGATTGAAACTAGAGGACTCTTCGGAGCTATTGCGGGGTTTATTGAAGGAGGATGGACTGGGATGATAGATGGGTGGTATGGCTATCACCATGAAAATTCTCAGGGATCAGGATATGCCGCAGACAAAGAAAGCACTCAAAAGGCTGTAAACAAAATTACAAATAAGGTCAATTCCATCATCAACAAAATGAACACACAATTTGAAGCTGTCGACCACGAATTTTCAAATCTAGAGAGGAGAATTGACAATCTGAACAAAAGAATGCAAGATGGATTTCTGGATGTTTGGACATACAATGCTGAATTGTTGGTTCTTCTTGAAAACGAAAGAACGCTAGACATGCATGATGCGAATGTGAAGAACCTACATGAAAAGGTCAAATCACAACTAAGGGACAATGCTAACGATCTAGGGAATGGCTGCTTTGAATTTTGGCATAAGTGTGACAATGAATGCATAGAGTCTGTCAAAAATGGTACATATGACTATCCCAAATACCAGACTGAAAGCAAATTAAACAGGCTAAAAATAGAATCAGTAAAACTAGAGAACCTTGGTGTGTATCAAATTCTTGCCATTTATAGTACGGTATCGAGCAGCCTAGTGTTGGTAGGGCTGATCGTGGCAATGGGTCTTTGGATGTGTTCAAATGGTTCAATGCAGTGTAATGTGTGTATATGA
>A_/_H6N1|AB586771|A/quail/Hong_Kong/FY119/2001
ATGATTGCAATCATTGTAATAGCAATACTGGCAGCAGCCGGAAAGTCGGACAAGATCTGCATTGGGTATCATGCCAACAACTCAACAACACAGGTAGATACAATACTTGAGAAGAATGTGACTGTCACACACTCAGTTGAGTTGCTGGAAAATCAGAAGGAAGAAAGATTCTGCAAGATATTGAACAAGGCCCCTCTCGACTTAAGGGAATGTACCATAGATGGTTGGATCTTGGGGAATCCCCAATGCGATCTATTGCTTGGTGATCAAAGCTGGTCATACATTGTGGAAAGACCTACTGCTCAACATGGGATCTGCTACCCAGGAACCTTAAATGAGGTGGAAGAACTGAGGGCATTTATTGGATCAGGAGAAAGGGTAGAGAGATTTGAGATGTTCCCCCAAAGCACCTGGCAAGGAGTTGACACCAACAGTGGAACAACAAGATCCTGCCCCTATTCTACTGGTGACTCGTCTTTCTACAGAAACCTCCTATGGATAATAAAAACCAAAACAGCAGAATATCCAGTAATTAAAGGAACTTACAACAACACTGGAACCCAGCCAATCCTCTATTTCTGGGGTGTGCATCATCCTCCTAACACCGACGAGCAAGATACTCTGTATGGCTCTGGTGATCGATACGTTAGAATGGGAACTGAAAGCATGAATTTCGCCAAGAGTCCGGAAATTGCGGCAAGGCCTGCCGTGAATGGTCAAAGAGGCAGAATTGATTATTATTGGTCGGTTTTAAAACCAGGGGAAACCTTGAATGTGGAATCTAATGGAAATCTAATCGCCCCTTGGTATGCATACAAATTTGTCAACACAAATAGTAAAGGAGCCGTCTTCAGGTCAAATTTACCAATCGAGAACTGCGATGCCACATGCCAGACTATTGCGGGGGTTCTAAGGACCAACAAAACATTTCAGAATGTAAGTCCCCTATGGATAGGAGAATGTCCCAAATACGTGAAGAGTGAAAGTCTGAGGCTTGCAACTGGACTAAGAAATGTTCCACAGATTGAAACTAGAGGACTCTTCGGAGCTATTGCGGGGTTTATTGAAGGAGGATGGACTGGGATGATAGATGGGTGGTATGGCTATCACCATGAAAATTCTCAGGGATCAGGATATGCAGCAGACAGAGAAAGCACTCAAAAGGCTGTAAACAGAATTACAAATAAGGTCAATTCCATCATCAACAAAATGAACACACAATTTGAAGCTGTCGATCACGAATTTTCAAATCTGGAGAGGAGAATTGACAATCTGAACAAAAGAATGCAAGATGGATTTCTGGATGTTTGGACATACAATGCTGAACTGTTGGTTCTTCTTGAAAACGAAAGAACACTAGACATGCATGACGCAAATGTGAAGATCCTACATGAAAAGGTCAAATCACAACTAAGGGACAATGCTAACGATCTAGGGAATGGCTGCTTTGAATTTTGGCATAAGTGTGACAATGAATGCATAGAGTCTGTCAAAAATGGTACATATGACTATCCCAAATACCAGACTGAAAGCAAATTAAACAGGCTAAAAATAGAATCAGTAAAACTAGAGAACCTTGGTGTGTATCAAATTCTTGCCATTTATAGTACGGTATCGAGCAGCCTAGTGTTGGTAGGGCTGATCATGGCAATGGGTCTTTGGATGTGTTCAAATGGTTCAATGCAGTGCAATGTGTGTATATGA
>A_/_H6N1|AB586763|A/quail/Hong_Kong/SF104/2001
ATGATTGCAATCATTGTAATAGCAATACTGGCAGCAGCCGGAAAGTCGGACAAGATCTGCATTGGGTATCATGCCAACAACTCAACAACACAGGTAGATACGATACTTGAGAAGAATGTGACTGTCACACACTCAGTTGAGTTGCTGGAAAATCAGAAGGAAGAAAGATTCTGCAATATATTGAACAAGGCCCCTCTCGACTTAAGGGAATGTACCATAGATGGTTGGATCTTGGGGAATCCCCAATGCGACCTATTGCTTGGTGATCAAAGCTGGTCATACATTGTGGAAAGACCTACTGCTCAACATGGGATCTGCTACCCAGGAACCTTAAATGAGGTAGAAGAACTGAGGGCATTTATTGGATCAGGAGAAAGGGTAGAGAGATTTGAGATGTTCCCCCAAAGCACCTGGCAAGGAGTTGACACCAACAGTGGAACAACAAGATCCTGCCCCTATTCTACTGGTGATCCGTCTTTCTACAGAAACCTCCTATGGATAATAAAAACCAAGACAGCAGAATATCCAGTAATTAAAGGAACTTACAACAACACTGGAACCCAGCCAATCCTCTATTTCTGGGGTGTGCATCATCCTCCTAACACCGACGAGCAAGATACTCTGTATGGCTCTGGTGATCGATACGTTAGAATGGGAACTGAAAGCATGAATGTTGCCAAGAGTCCGGAAATTGCGGCAAGGCCTGCCGTGAATGGACAAATAGGCAGAATTGGTTATGATTGGTCGGTTTTAAATCCAGGGGAAGCCTTGAATGTGGAATCTAATGGAAATCTAATCGCCCCTTGGTATGCATGCAAATTTGTCAGCACAAATAGTAAAGGAGCCGTCTTCAGGTCAAATTTACCAATCGAGAACTGCGATGCCACATGCCAGACTATTGCGGGGGTTCTAAGGACCAATAAAACATTTCAGAATGTAAGTCCCCTATGGATAGGAGAATGTCCCAAATACGTGAAGAGTGAAAGTCTGAGGCTTGCAACTGGACTAAGAAATGTTCCACAGATTGAAACTAGAGGACTCTTCGGAGCTATTGCGGGGTTTATTGAAGGAGGATGGACTGGGATGATAGATGGGTGGTATGGCTATCACCATGAAAATTCTCAGGGATCAGGATATGCAGCAGACAAAGAAAGCACTCAAAAGGCTGTAAACAGAATTACAAATAAGGTCAATTCCATCATCAACAAAATGAACACGCAATTTGAAGCTGTCGACCACGAATTTTCAAATCTAGAGAGGAGAATTGACAATCTGAACAAAAGAATGCAAGATGGATTTCTGGATGTTTGGACATACAATGCTGAACTGTTGGTTCTTCTTGAAAACGAAAGAACACTAGACATGCATGATGCGAATGTGAAGAACCTACATGAAAAGGTCAAATCACAACTAAGGGACAATGCTAACGATCTAGGGAATGGTTGCTTTGAATTTTGGCATAAGTGTGACAATGAATGCATAGAGTCTGTCAAAAATGGTACATATGACTATCCCAAATACCAGACTGAAAGCAAATTAAACAGGCTAAAAATAGAATCAGTAAAGCTAGAGAACCTTGGTGTGTATCAAATTCTTGCCATTTATAGTACGGTATCGAGCAGCCTAGTGTTGGTAGGGCTGATCATGGCAATGGGTCTTTGGATGTGTTCAAATGGTTCAATGCAGTGCAATGTGTGTATATGA
>A_/_H6N1|AB586755|A/quail/Hong_Kong/FB801/2001
ATGATTGCAATCATTGTAATAGCAATGCTGGCAGCAGCCGGAAAGTCAGATAAGATCTGCATTGGGTATCATGCCAACAATTCAACAACACAGGTGGATACGATACTTGAGAAGAATGTAACTGTCACACACTCAATTGAATTGCTGGAAAATCAGAAAGAAGAAAGATTCTGCAAGATATTGAACAAGGCCCCTCTAGACCTAAGGGAATGTACCATAGAGGGTTGGATCTTGGGGAATCCCCAATGCGACCTATTGCTTGGTGATCAAAGCTGGTCATACATTGTGGAAAGACCTACTGCTCAAAACGGGATCTGCTACCCAGGAACCTTAAATGAGGTAGAAGAACTTAGGGCACTTATTGGATCAGGAGAAAGGGTAGAGAGATTTGAGATGTTCCCTCAAAGCACCTGGCAAGGAGTTGACACCAACAGTGGAACAACAAGATCCTGCCCTTATTCTACTGGTGATCCGTCTTTCTACAGAAACCTCCTGTGGATAATAAAACCCAAGACAGCAGAATATCCAGTAATTAAAGGAATTTACAACAACACTGGAAACCAGCCAATCCTCTATTTCTGGGGTGTGCATCATCCTCCTAACACCGACGAGCAAGATACTCTGTATGGCTCGGGCGATCGATACGTTAGAATGGGAACTGAAAGCATGAATTTCGCCAAGAGTCCGGAAATCGCGGCAAGGCCCGCTGTGAATGGTCAAAGAGGCAGAATTGATTATTATTGGTCGGTTTTAAAACCAGGGGAAACCTTGAATGTGGAATCTAATGGAAATCTAATTGCCCCTTGGTATGCATACAAATTTGTCAACACAAATAGTAAAGGAGCCGTCTTCAGGTCAAATTTACCAATCGAGAACTGCGATGCCACATGCCAGACCATTGCAGGGGTTCTAAGGACCAATAAAACATTTCAGAATGTGAGTCCCCTGTGGATAGGAGAATGTCCCAAATACGTGAAAAGTGAAAGTCTGAGGCTTGCAACTGGGCTAAGGAATGTTCCACAGATTGAAACTAGAGGACTCTTCGGAGCTATTGCAGGGTTTATCGAAGGGGGGTGGACTGGGATGATAGATGGGTGGTATGGCTATCACCATGAAAATTCTCAAGGATCAGGATATGCAGCAGACAGAGAAAGCACTCAGAAGGCTGTGAACGGAATTGAGAATAAGGTCAATTCTATCATCAACAAAATGAACGCCCAATTTGAAGCTGTCGACCACGAATTTTCAAATCTGGAGAGAAGAATTGGCAATCTGAACAAAAGAATGCAAGATGGATTTCTGGATGTTTGGACATACAATGCTGAACTGTTGGTCCTTCTTGAAAACGAAAGAACACTAGACATGCATGACGCGAATGTGAAGAACCTACATGAAAAGGTCAAATCGCAACTAAGGGACAATGCTAACGATCTAGGGAATGGTTGCTTTGAATTTTGGCATAAGTGTGACAATGAATGCATAGAGTCTGTCAAAAATGGCACATATGACTATCCCAAATACCAGACTGAAAGCAAATTAAACAGGCTAAAAATAGAATCAGTGAAGCTAGAGAATCTTGGTGTGTATCAAATTCTTGCTATTTATAGTACGGTATCGAGCAGTCTGGTGTTGGTAGGACTGATCATGGCAATGGGTCTTTGGATGTGTTCAAATGGTTCAATGCAATGCAATGTGTGTATATGA
>A_/_H6N1|AB586747|A/quail/Hong_Kong/FB611/2001
ATGATTGCAATCATTGTAATAGCAATACTGGCAGCAGCCGGAAAGTCAGATAAGATCTGCATTGGGTATCATGCCAACAATTCAACAACACAGGTAGATACGATACTTGAGAAGAATGTAACTGTCACACACTCAATTGAATTGCTGGAAAATCAGAAAGAAGAAAGATTCTGCAAGATATTGAACAAGGCCCCTCTAGACCTAAGGGAATGTACCATAGAGGGTTGGATCTTGGGGAATCCCCAATGCGACCTATTGCTTGGTGATCAAAGCTGGTCATACATTGTGGAAAGACCTACTGCTCAAAACGGGATCTGCTACCCAGGAACCTTAAATGAGGTAGAAGAACTTAGGGCACTTATTGGATCAGGAGAAAGGGTAGAGAGATTTGAGATGTTCCCTCAAAGCACCTGGCAAGGAGTTGACACCAACAGTGGAACAACAAGATCCTGCCCTTATTCTACTGGTGATCCGTCTTTCTACAGAAACCTCCTGTGGATAATAAAACCCAAGACAGCAGAATATCCAGTAATTAAAGGAATTTACAACAACACTGGAAACCAGCCAATCCTCTATTTCTGGGGAGTGCATCATCCTCCTAACACCGACGAGCAAGATACTCTGTATGGCTCGGGCGATCGGTACGTTAGAATGGGAACTGAAAGCATGAATTTCGCCAAGAGTCCGGAAATCGCAGCAAGGCCCGCTGTGAATGGTCAAAGAGGCAGAATTGATTATTATTGGTCGGTTTTAAAACCAGGGGAAACCTTGAATGTGGAATCTAACGGAAATCTAATTGCCCCTTGGTATGCATACAAATTTGTCAACACAAATAGTAAAGGAGCCGTCTTCAGGTCAAATTTACCAATCGAGAACTGCGATGCCACATGCCAGACCATTGCAGGGGTTCTAAGGACCAATAAAACATTTCAGAATGTGAGTCCCCTGTGGATAGGAGAATGTCCCAAATACGTGAAAAGTGAAAGTCTGAGGCTTGCAACTGGGCTAAGGAATGTTCCACAGATTGAAACTAGAGGACTCTTCGGAGCTATTGCAGGGTTTATCGAAGGGGGGTGGACTGGGATGATAGATGGGTGGTATGGCTATCACCATGAAAATTCTCAAGGATCAGGATATGCAGCGGACAGAGAAAGCACTCAAAAGGCTGTAAACGGAATTACAAATAAGGTCAATTCCATCATCAACAAAATGAACACCCAATTTGAAGCTGTCGACCACGAATTTTCAAATCTGGAGAGAAGAATTGGCAATCTGAACAAAAGAATGCAAGATGGATTTCTGGATGTTTGGACATACAATGCTGAACTGTTGGTCCTTCTTGAAAACGAAAGAACACTAGACATGCATGACGCGAATGTGAAGAACCTACATGAAAAGGTCAAATCGCAACTAAGGGACAATGCTAACGATCTAGGGAATGGTTGCTTTGAATTTTGGCATAAGTGTGACAATGAATGCATAGAGTCTGTCAAAAATGGTACATATGACTATCCCAAATACCAGACTGAAAGCAAATTAAACAGGCTAAAAATAGAATCAGTGAAGCTAGAGAATCTTGGTGTGTATCAAATTCTTGCCATTTATAGTACGGTATCGAGCAGTCTGGTGTTGGTAGGACTGATCATGGCAATGGGTCTTTGGATGTGTTCAAATGGTTCAATGCAATGCAATGTGTGTATATGA
>A_/_H6N2|MN052792|A/herring_gull/Delaware_Bay/27/2014
ATGATTGTAATCATTGTAATAGCGATATTGGCAGCAGCCGGAAGATCAGATAAGATCTGCATTGGTTATCATGCCAACAATTCAACAACACAAGTGGATACTATACTTGAGAAGAATGTCACCGTTACACACTCAGTTGAGTTGCTAGAGAACCAGAAGGAAGAAAGATTCTGCAAGATATTAAACAAGGCCCCTCTTGACCTAAGAGGATGCACCATAGAGGGTTGGATCCTGGGGAACCCTCAATGCGACCTATTGCTTGGTGATCAAAGCTGGTCATATATAGTGGAAAGGCCTACTGCTCAAAATGGAATTTGCTACCCAGGAGCTTTGAGCGAAGTAGAAGAGCTGAAGGCACTCATTGGGTCAGGAGAAAGAGTAGAGAGATTTGAGATGTTTCCCAAAAGTACATGGGCAGGAGTAGACACCAACAGTGGGGTATCAATGGCTTGCCCCTATAATAATAGTGGTTCATCTTTCTATAGAAACCTCTTATGGATAATAAAGACCAAGTCAGCAGCATATCCAGTAATTAAAGGAACTTACAACAACACTGGAAACCAGCCAATCCTTTATTTCTGGGGTGTGCACCATCCACCTGACACCAATGAGCAAAATACCCTATATGGCTCTGGTGATAGGTACGTTAGGATGGGAACTGAAAGCATGAACTTCGCCAAGAGTCCGGAGATTGCTGCAAGACCTCCTGTGAAAGGTCAAAGAGGCAGAATTGATTATTACTGGTCTGTCTTAAAACCAGGGGAAACCTTGAATGTTGAATCTAATGGAAATCTAATTGCCCCTTGGTATGCATACAAATTTGTCAGCACAAATACTAAAGGAGCCGTCTTCAAGTCAAATTTACCAATTGAGAACTGTGATGCAAAATGCCAGACTATCGCAGGAGTCCTAAGGACCAATAAAACATTTCAGAATGTGAGTCCTCTTTGGATAGGAGAATGCCCCAAATATGTGAAAAGTGAAAGTTTGAGGCTTGCAACTGGACTGAGAAATGTTCCACAGATTGAGACTAAAGGACTCTTTGGAGCTATCGCGGGGTTTATTGAAGGAGGATGGACTGGAATGATAGATGGGTGGTATGGCTATCACCATGAAAATTCTCAAGGCTCAGGATATGCAGCAGACAAAGAAAGCACTCAAAAGGCTATAGACGGAATTACAAATAAAATCAATTCCATCATTGACAAAATGAACACACAATTTGAGGCTGTTGACCATGAATTTTCAAATCTGGAGAGGAGAATTGACAATCTGAACAAAAGAATGGAAGACGGGTTTCTGGATATTTGGACGTACAATGCTGAATTGCTGGTTCTTCTTGAAAACGAAAGAACACTAGACCTGCATGATGCGAATGTGAAGAACCTATATGAAAAAGTCAAATCGCAATTAAGGGACAATGCTAATGATCTAGGAAATGGGTGCTTTGAATTCTGGCATAAATGTGACAATGAGTGCATAGAGTCTGTCAAGAATGGTACCTATGACTATCCCAAATACCAGGACGAGAGCAAATTGAACAGACAGGAAATAGAATCGGTGAAGCTAGAAAATCTTGGTGTGTATCAAATTCTTGCCATTTATAGTACGGTATCGAGCAGTCTGGTCTTGGTAGGGCTGATCATAGCATTGGGTCTTTGGATGTGTTCAAATGGTTCAATGCAATGCAGGATATGTATATAG
>A_/_H6N8|MK627999|A/ruddy_turnstone/Delaware_Bay/539/2013
ATGATTGCAATCATTGTAATAGCGATATTGGCAGCAGCCGGAAGATCAGATAAGATCTGCATTGGTTATCATGCCAACAATTCAACAACACAAGTGGATACTATACTTGAGAAGAATGTCACCGTCACACACTCAGTTGAGTTGCTAGAGAACCAGAAGGAAGAAAGATTCTGCAAGATCTTAAACAAGGCCCCTCTTGACCTAAGAGGATGCACCATAGAGGGTTGGATCCTGGGGAATCCTCAATGCGACCTGTTGCTTGGTGATCAAAGCTGGTCATATATAGTGGAGAGGCCTACTGCTCAAAATGGGATTTGCTACCCAGGAGCTTTGAGCGAAGTAGAAGAGCTGAAGGCACTTATTGGGTCAGGAGAAAGAGTAGAGAGATTTGAGATGTTTCCCAAAAGTACATGGACAGGAGTAGACACCAGCAGTGGGGTAACAAAGGCTTGCCCTTATAATAATAGTGGTTCATCCTTCTATAGAAACCTCTTATGGATAATAAAGACCAGGTCAGCAGCATATCCAGTAATTAAAGGAACTTACAACAACACTGGAAACCAGCCAATCCTTTATTTCTGGGGTGTGCACCATCCACCTGACACCAATGAGCAAAATACTCTATATGGCTCTGGTGATAGGTACGTTAGGATGGGAACTGAAAGTATGAACTTTGCCAAGAGTCCGGAGATTGCTGCAAGACCTGCTGTGAACGGTCAAAGAGGCAGAATTGATTATTACTGGTCTGTCTTAAAACCAGGGGAAACCTTGAATGTTGAATCTAATGGGAATCTAATTGCCCCTTGGTATGCATACAAATTTGTCAGCACAAATAATAAAGGAGCCGTCTTCAAGTCAAATTTACCAATCGAGAACTGTGATGCAACATGCCAGACTATCGCAGGAGTCCTAAGGACCAATAAAACATTTCAGAATGTGAGTCCTCTGTGGGTAGGAGAATGCCCCAAATATGTGAAAAGTGAAAGTTTGAGGCTTGCAACTGGACTGAGAAATGTTCCACAGATTGAGACTAAAGGACTCTTTGGAGCTATCGCGGGATTTATTGAAGGAGGATGGACTGGAATGATAGATGGGTGGTATGGCTATCACCATGAAAATTCTCAAGGCTCAGGATATGCAGCAGACAAAGAAAGCACTCAAAAGGCTATAGACGGAATTACAAATAAAGTCAATTCCATCATTGACAAAATGAACACACAATTTGAGGCTGTTGACCATGAATTTTCAAATCTGGAGAGAAGAATTGACAATCTGAACAAAAGAATGGAAGACGGGTTTCTGGATGTTTGGACGTACAATGCTGAATTGCTGGTTCTTCTTGAAAACGAAAGAACACTAGACCTGCATGATGCGAATGTGAAGAACCTATATGAAAAAGTCAAATCGCAATTAAGGGACAATGCTAATGATCTAGGAAATGGGTGCTTTGAATTCTGGCATAAATGTGACAATGAGTGCATAGAGTCTGTCAAGAATGGTACCTATGACTATCCCAAATACCAGGATGAGAGCAAATTGAACAGACAGGAAATAGAATCGGTGAAGCTAGAAAATCTTGGTGTGTATCAAATTCTTGCTATTTATAGTACGGTATCGAGCAGTCTGGTCTTGGTAGGGCTGATCATAGCATTGGGTCTTTGGATGTGTTCAAATGGTTCAATGCAATGCAGGATATGTATATAA
>A_/_H6N8|MK627747|A/ruddy_turnstone/Delaware_Bay/333/2010
ATGATTGCAATCATTGTAATAGCGATATTGGCAGCAGCCGGAAGATCAGACAAGATCTGCATTGGATATCATGCCAACAATTCAACAACACAAGTGGATACTATACTTGAGAAGAATGTCACCGTCACACACTCAGTTGAATTGCTAGAGAACCAGAAGGAAGAAAGATTCTGCAAGATCTTAAACAAGGCCCCTCTTGACCTAAGAGGATGCACCATAGAGGGTTGGATCCTGGGGAATCCTCAATGCGACCTATTGCTTGGTGATCAAAGCTGGTCATATATAGTGGAAAGGCCTACTGCTCAAAATGGGATTTGCTACCCAGGAGCTTTGAGCGAAGTAGAAGAACTGAGGGCACTTATTGGATCAGGAGAAAGGATAGAGAGATTTGAGATGTTTCCCAAAAGTACATGGACAGGAGTAGACACCAGCAGTGGGGTAACAAAGGCTTGCCCTTATAATAATAGTGGTTCATCTTTCTATAGAAACCTCTTATGGATAATAAAGACCAAGTCAGCAGCATATCCAGTAATTAAAGGAACTTACAACAACACTGGAAACCAGCCAATCCTTTATTTCTGGGGTGTGCACCATCCACCTGACACCAATGAGCAAAATACCCTATATGGCTCTGGTGATAGGTACGTTAGGATGGGAACTGAAAGCATGAATTTCGCCAAGAGTCCGGAGATTGCTGCAAGACCTGCTGTGAACGGTCAAAGAGGCAGAATTGATTATTACTGGTCTGTTTTAAAACCAGGGGAGACCTTGAATGTTGAATCTAATGGAAATCTAATTGCCCCTTGGTATGCATACAAATTTGTCAGCACAAATAATAAAGGAGCCGTCTTCAAGTCAAATTTACCAATCGAGAACTGTGATGCCACATGCCAGACTATCGCAGGAGTCCTAAGGACCAATAAAACATTTCAGAATGTGAGTCCTCTGTGGATAGGAGAATGCCCCAAATATGTGAAAAGTGAAAGTTTGAGGCTTGCAACTGGACTGAGAAATGTTCCACAGATTGAGACTAGAGGACTCTTTGGAGCTATCGCGGGATTTATTGAAGGAGGATGGACTGGGATGATAGATGGGTGGTATGGCTATCACCATGAAAATTCTCAAGGCTCAGGATATGCAGCAGACAAAGAAAGCACTCAAAAAGCTATAGACGGAATTACAAATAAAGTCAATTCCATCATTGACAAAATGAACACACAATTTGAGGCTGTTGACCACGAATTTTCAAATCTGGAGAGAAGAATTGACAATCTGAACAAAAGAATGGAAGACGGGTTTCTGGATGTTTGGACGTACAATGCTGAATTGCTGGTTCTTCTTGAAAACGAAAGAACACTAGACCTGCATGATGCGAATGTGAAGAACCTATATGAAAAAGTCAAATCGCAATTAAGGGACAATGCTAATGATCTAGGAAATGGGTGCTTTGAATTCTGGCATAAATGTGACAATGAGTGCATAGAGTCTGTCAAAAATGGTACCTATGACTATCCCAAATACCAGGACGAGAGCAAATTGAACAGACAGGAAATAGAATCGGTAAAGCTAGAAAATCTTGGAGTGTATCAAATTCTTGCTATTTATAGTACGGTATCGAGCAGTCTGGTCTTGGTAGGGCTGATCATAGCATTGGGTCTTTGGATGTGTTCAAATGGTTCAATGCAATGCAGGATATGTATATAA
>A_/_H6N5|KY575212|A/green_winged_teal/Mexico-Sonora/829/2009
ATGATTGCAATCATTATAATAGCGATATTGGCAGCAGCCGGAAGGTCAGACAAGATCTGCATTGGATATCATGCCAACAATTCAACAACACAAGTGGATACTATACTTGAGAAGAATGTCACCGTCACACACTCAGTTGAATTGCTAGAGAACCAGAAGGAAGAAAGATTCTGYAAGATTTTAAACAAGGCCCCTCTCGACCTAAGGGGATGCACCATAGAGGGTTGGATCCTGGGGAATCCTCAATGCGACCTATTGCTTGGTGATCAAAGCTGGTCATATATAGTGGAAAGGCCTACTGCTCAAAATGGGATTTGCTACCCAGGAGCTTTGAACGAAGTAGAAGAACTGAAGGCACTTATTGGATCAGGAGAAAGGGTAGAGAGATTTGAGATGTTTCCCAAAAGTACATGGACAGGAGTAGACACCAGCAGTGGGGTAACAAGGGCTTGCCCTTCTTATAATAGTGGTTCATCTTTCTATAGAAACCTCCTATGGATAATAAAGACCAAGTCAGCAGCATATCCAGTAATTAAAGGAACTTACAACAACACTGGAAGCCAGCCAATCCTTTATTTCTGGGGTGTGCACCATCCACCTGACACCAATGAGCAAAATACCCTGTATGGATCTGGTGATAGGTACGTTAGAATGGGGACTGAAAGCATGAATTTCGCCAAGAGTCCGGAAATTGCGGCAAGACCTGCTGTGAATGGTCAAAGAGGCAGAATTGATTATTACTGGTCTGTTTTAAAACCAGGGGAAACTTTGAATGTGGAATCTAATGGAAATCTAATTGCCCCTTGGTATGCATACAAATTTGTCAGCACAAATAATAAGGGAGCCGTCTTCAAGTCAAATTTACCAATAGAGAATTGTGATGCCACATGCCAGACTATTGCAGGAGTCCTAAGGACCAATAAAACATTTCAGAATGTGAGTCCTCTGTGGATAGGAGAATGCCCCAAATATGTGAAAAGTGAAAGTTTGAGGCTTGCAACTGGACTGAGAAATGTTCCACAGATTGAGACTAGAGGACTCTTTGGAGCTATCGCAGGATTTATTGAAGGAGGATGGACTGGAATGATAGATGGGTGGTATGGCTATCACCATGAAAATTCCCAAGGCTCAGGATATGCAGCAGACAAGGAAAGCACTCAAAAGGCTATAGACGGAATTACAAATAAGGTCAATTCCATCATTGACAAAATGAACACACAATTTGAGGCTGTCGACCACGAATTTTCAAATCTGGAGAGAAGAATTGACAACCTGAACAAAAGAATGGAGGATGGGTTTCTGGATGTTTGGACATACAATGCTGAATTGCTGGTTCTTCTTGAAAACGAAAGAACACTAGACCTGCATGATGCGAATGTGAAGAACCTATATGAAAAGGTTAAGTCGCAATTAAGGGACAATGCTAATGATCTAGGAAATGGGTGCTTTGAATTCTGGCATAAATGTGACAATGAGTGCATAGAGTCTGTCAAAAATGGTACCTATGACTATCCCAAATACCAGGACGAAAGTAAATTAAACAGGCAGGAAATAGAATCGGTAAAGCTGGACAATCTTGGTGTATATCAAATTCTTGCTATTTATAGTACGGTATCGAGCAGTCTGGTCTTGGTAGGGCTGATCATAGCAATGGGTCTTTGGATGTGTTCAAATGGTTCAATGCAATGCAGGATATGTATATAA
>A_/_H6N1|KY575188|A/northern_shoveler/Mexico-Sonora/738/2008
ATGATTGCAATCATTGTAATAGCGATATTGGCAGCAGCCGGAAGGTCAGACAAGATCTGCATTGGATATCATGCCAACAATTCAACAACACAAGTGGATACTATACTTGAGAAGAATGTCACCGTCACACACTCAGTTGAATTGCTAGAGAACCAGAAGGAAGAAAGATTCTGCAAGATTTTAAACAAGGCCCCTCTCGACCTAAGGGGATGCACCATAGAGGGTTGGATCCTGGGGAATCCTCAATGCGACCTATTGCTTGGTGATCAAAGCTGGTCATATATAGTGGAAAGGCCTACTGCTCAAAATGGGATTTGCTACCCAGGAGCTTTGAACGAAGCAGAAGAACTGAAGGCACTTATTGGATCAGGAGAAAGGGTAGAGAGATTTGAGATGTTTCCCAAAAGTACATGGACAGGAGTAGACACCAGCAGTGGGGTAACAAAGGCTTGCCCTTCTTATAATAGTGGTTCATCTTTCTATAGAAACCTCTTATGGATAATAAAGACCAAGTCAGCAGCATATCCAGTAATTAAAGGAACTTACAACAACACTGGAAGCCAGCCAATCCTTTATTTCTGGGGTGTGCACCATCCACCTGACACCAATGAGCAAAATACCCTGTATGGATCTGGTGATAGGTACGTTAGAATGGGGACTGAAAGCATGAATTTCGCCAAGAGTCCGGAAATTGCGGCAAGACCTGCTGTGAATGGTCAAAGAGGCAGAATTGATTATTACTGGTCTGTTTTAAAACCAGGGGAAACTTTGAATGTGGAATCTAATGGAAATCTAATTGCCCCTTGGTATGCATACAAATTTGTCAGCACAAATAATAAGGGAGCCGTCTTCAAGTCAAATTTACCAATAGAGAATTGTGATGCCACATGCCAGACTATTGCAGGAGTCCTAAGGACCAATAAAACATTTCAGAATGTGAGTCCTCTGTGGATAGGAGAATGCCCCAAATATGTGAAAAGTGAAAGTTTGAGGCTTGCAACTGGACTGAGAAATGTTCCACAGATTGAGACTAGAGGACTCTTTGGAGCTATCGCAGGATTTATTGAAGGAGGATGGACTGGAATGATAGATGGGTGGTATGGCTATCACCATGAAAATTCCCAAGGCTCAGGATATGCAGCAGACAAGGAAAGCACTCAAAAGGCTATAGACGGAATTACAAATAAGGTCAATTCCATCATTGACAAAATGAACACACAATTTGAGGCTGTCGACCACGAATTTTCAAATCTGGAGAGAAGAATTGACAACCTGAACAAAAGAATGGAGGATGGGTTTCTGGATGTTTGGACATACAATGCTGAATTGCTGGTTCTTCTTGAAAACGAAAGAACACTAGACCTGCATGATGCGAATGTGAAGAACCTATATGAAAAGGTTAAGTCGCAATTAAGGGACAATGCTAATGATCTAGGAAATGGGTGCTTTGAATTCTGGCATAAATGTGACAATGAGTGCATAGAGTCTGTCAAAAATGGTACCTATGACTATCCCAAATACCAGGACGAAAGTAAATTAAACAGGCAGGAAATAGAATCGGTAAAGCTGGACAATCTTGGTGTATATCAAATTCTTGCTATTTATAGTACGGTATCGAGCAGTCTGGTCTTGGTAGGGCTGATCATAGCAATGGGTCTTTGGATGTGTTCAAATGGTTCAATGCAATGCAGGATATGTATATAA
>A_/_H6N1|KY575172|A/green_winged_teal/Mexico-Sonora/266/2008
ATGATTGCAATCATTGTAATAGCGATATTGGCAGCAGCCGGAAGGTCAGACAAGATCTGCATTGGATATCATGCCAACAATTCAACAACACAAGTGGATACTATACTTGAAAAGAATGTCACCGTCACACACTCAGTTGAATTGCTGGAGAACCAGAAGGAAGAAAGATTCTGCAAGATCTTAAACAAGGCCCCTCTTGACCTAAGGGGATGCACCATAGAGGGTTGGATCCTGGGGAATCCTCAATGCGACCTATTGCTTGGTGACCAAAGTTGGTCATATATAGTGGAAAGGCCTACTGCTCAAAATGGGATTTGCTACCCAGGAGCTTTGAACGAAGTAGAAGAACTGAAGGCACTTATTGGATCAGGAGAAAGGGTAGAGAGATTTGAGATGTTTCCCAAAAGTACATGGACAGGAGTAGACACCAGCAGTGGGGTAACAAAGGCTTGCCCTTCTTATAATAGTGGTTCATCTTTCTATAGAAACCTCTTATGGATAATAAAAACCAAGTCAGCAGCATATCCAGTAATTAAAGGAACTTACAACAACACTGGAAACCAGCCAATCCTTTATTTCTGGGGTGTGCACCATCCACCTGACACCAATGAGCAAAATACCCTGTATGGCTCTGGTGATAGGTACGTTAGAATGGGGACTGAAAGCATGAATTTCGCCAAGAGTCCGGAAATTGCAGCAAGACCTGCTGTGAACGGTCAAAGAGGCAGAATTGATTATTACTGGTCTGTTTTAAAACCAGGGGAAACCTTGAATGTGGAATCTAATGGAAATCTAATTGCCCCTTGGTATGCATACAAATTTGTCAGCACAAATAATAAAGGAGCCGTCTTCAAGTCAAATTTACCAATAGAGAACTGTGATGCCACATGCCAGACTATTGCAGGAGTCCTAAGGACCAATAAAACATTTCAGAATGTGAGTCCTCTATGGATAGGAGAATGCCCCAAATATGTGAAAAGTGAAAGTTTGAGGCTTGCAACTGGACTGAGAAACGTTCCACAGATTGAGACTAGAGGACTCTTTGGAGCTATCGCAGGATTTATTGAAGGAGGATGGACTGGAATGATAGATGGGTGGTATGGCTATCACCATGAAAATTCTCAAGGCTCAGGATATGCAGCAGACAAAGAAAGCACTCAAAAGGCTATAGACGGAATTACAAATAAAGTCAACTCCATCATTGACAAAATGAACACACAATTTGAAGCTGTCGACCACGAATTTTCAAATCTGGAGAGAAGAATTGACAATCTGAACAAAAGAATGGAAGACGGGTTTCTGGATGTTTGGACATACAATGCTGAATTGCTGGTTCTTCTTGAAAACGAAAGAACACTAGACCTGCATGATGCGAATGTGAAGAACCTATATGAAAAAGTCAAATCACAATTAAGGGACAATGCTAATGATCTAGGAAACGGGTGCTTTGAATTCTGGCATAAATGTGACAATGAGTGCATAGAGTCTGTCAAAAATGGTACCTATGACTATCCCAAATATCAGGACGAGAGTAAATTAAACAGGCAGGAAATAGAATCGGTAAAGCTAGAAAATCTTGGTGTGTATCAAATTCTTGCTATTTATAGTACGGTATCGAGCAGCCTGGTCTTGGTAGGGCTGATCATAGCAATGGGTCTTTGGATGTGTTCAAATGGTTCAATGCAATGCAGGATATGTATATAA
>A_/_H6N2|KT777819|A/chicken/South_Africa/AL25/2002
ATGATTGCAATCATTGTAATAGCGATACTGGCATCAGCCGGAAAATCAGACAAGATCTGCATTGGGTATCATGCTAACAATTCAACAACACAGGTGGATACGATACTTGAGAAGAATGTCACCGTCACACACTCAATTGAACTGCTAGAAACCCAGAAGGAAGAAAGATTCTGCAAGATTTTGAACAAGGCCCCTCTCAACCTAGGGGGATGCACCATAGAGGGTTGGATCTTGGGGAATCCTCAATGCGACTTATTGCTTGGTGATCAAAGCTGGTCATATATAGTGGAAAGGCCTACTGCTCAAAATGGGATTTGTTATCCAGGAGTTTTGAACGAAGTTGAAGAACTGAAGGCACTTATTGTATCCGGAGAACGGGTTGAGAGATTTGAGATGTTTCCCAGAAGCACATGGAGAGGAGTAGACACAAACAGTGGAGTAACAAAGGCTTGCCCTTCTTCTACTGGTGGTTCATCTTTCTATAGAAACCTCCTGTGGATAATAAAGAACAAATCAGCAGCATACCCAGTAATTAAAGGAACTTACAACAATACTGGAAACCAGCCAATTCTTTATTTCTGGGGTGTGCACCATCCTCCTGACACCAATGAGCAAAATAATCTGTATGGCTCTGGTGATAGGTACGTTAGAATGGGAACTGAAAGCATGAATTTTGCCAAGAGTCCAGAAATTGCAGCAAGACCTGCTGTGAACGGTCAAAGAGGCAGGATTGATTATTACTGGTCTGTTTTAAACCCAGGGGAAACCTTGAATGTGGAGTCTAATGGAAATCTAATCGCCCCTTGGTATGCATACAAATTTGTCAGCACAAATAATAAGGGAGCCGTTTTCAAATCGAATTTACCAATAGAGGACTGTCATGCCACATGTCAGACTGCTGCAGGAGTCCTAAAGATCAATAAAAGATTTCAGAATGTGAGCCCTCTATGGATAGGAGAATGCCCCAAATATGTGAAAAGCAAAAGTCTGAGGCTTGCAACTGGACTGAGAAATGTTCCACAAATAGAAACTAGAGGACTCTTTGGAGCTATCGCAGGGTTCATTGAAGGAGGATGGACTGGAATGATAGATGGGTGGTATGGCTATCACCATGAAAATTCTCAAGGCTCAGGGTATGCAGCAGACAGGGAAAGCACTCAGAAGGCTATAGACGGAATTACAAACAAGGTCAATGCCATCGTTGACAAAATGAACACACAATTCGAAGCTGTCGACCACGAATTTTCAAATCTGGAGAGAAGAATTGGCAATCTGAACAAAAGAATGGAAGATGGGTTTCTGGATGTTTGGACATACAATGCTGAATTGCTGGTTCTCCTTGAAAATGAAAGAACACTAGACCTGCATGATGCGAATGTGAAGAACCTATATGAAAAGGTCAAATCGCAACTAAGGGACAATGCTAATGATCTAGGAAATGGATGCTTTGAATTCTGGCATAAATGTGACAATGATTGCATAGAGTCTGTCAAAAATGGTACCTATGACTACCCAAAATACCAGGACGAGAGTAGATTAAACAGGCAGGAAATAGAATCAGTGAAGCTAGAGAATCTTGGTGTGTATCAAATTCTTGCTATTTATAGTACGGTATCGAGCAGTCTAGTCTTGGTAGGGCTGATCATAGCAATGGGTCTTTGGATGTGTTCGAATGGTTCAATGCAATGCAGGATATGTATATAA
>A_/_H6N5|KP714446|A/mule_duck/Bulgaria/674/2010
ATGATTGCAATCATTACAATAGCGATATTGGTGGCAACCGGAAAGTCAGACAAGATCTGTATTGGATATCATGCCAATAATTCAACAACACAAGTGGATACGATACTTGAGAAGAATGTCACCGTCACACATTCAGTTGAGTTGCTGGAGAACCAGAAGGAAGAAAGATTCTGCAAGATCTTGAACAAAGCCCCTCTCGACCTAAGGGAGTGCACTATAGAGGGTTGGATCTTGGGGAACCCTCAATGCGATTTATTGCTTGGTGATCAAAGTTGGTCATATATAGTGGAAAGGCCTACTGCTCAAAATGGGATTTGCTACCCAGGAGCTTTGAATGAAGCAGAAGAACTGAAGGCACTTATTGGATCAGGAGAAAGAGTAGAGAGATTTGAGATGTTTCCCAAAAGTACATGGACAGGAGTAGACACAAACAGTGGGGTGACAAAGGCTTGCCCTTCTTATCTGAGTGGTTCATCTTTCTATAGAAACCTTCTATGGATAATAAAGACCAAGTCAGCAGCATATCCAGTAATTAAAGGAACTTACAACAACACTGGAAACCAGCCAATCATTTATTTCTGGGGTGTGCACCATCCTCCTGACACCAATGAGCAAAATACTCTGTATGGCTCCGGTGATAGGTACGTTAGAATGGGGACTGAAAGCATGAATTTCGCCAAGAGTCCGGAAATTGCAGCAAGACCTGCTGTGAACGGTCAAAGAGGCAGGATTGATTATTACTGGTCTGTTTTAAAACCAGGGGAAACCTTAAATGTGGAGTCTAATGGGAATCTAATTGCCCCTTGGTATGCATACAAATTTGTCAACACAAATAATAAGGGAGCCGTTTTCAAGTCAACTTTACCAATCGAGAACTGTGATGCCACATGCCAGACTATAGCAGGAGTCCTAAGGACGAATAAAACATTTCAGAACGTGAGCCCTCTATGGATAGGAGAATGCCCCAAATATGTGAAAAGTGAAAGCTTGAGGCTTGCAACTGGGCTGAGAAATGTCCCACAGATTGAGACTAGAGGACTCTTCGGGGCTATTGCAGGGTTTATTGAAGGAGGTTGGACTGGAATGATAGATGGGTGGTATGGCTATCACCATGAAAATTCTCAAGGCTCAGGATATGCAGCAGACAGAGAAAGCACTCAAAAGGCTATAGACGGAATCACGAATAAAGTCAATTCCATTATTGACAAAATGAACACACAATTTGAAGCTGTCGACCACGAATTTTCGAACCTGGAGAGAAGAATTGACAATCTGAATAAAAGAATGGAAGATGGGTTTCTGGATGTTTGGACATACAATGCTGAACTGCTGGTTCTTCTTGAAAACGAGAGAACATTAGACCTGCATGACGCAAATGTGAAGAACCTATATGAAAAGGTCAAATCGCAACTAAGGGACAATGCTAATGATCTAGGAAATGGGTGCTTCGAATTCTGGCACAAATGTGACAATGAGTGCATAGAGTCTGTCAAAAATGGTACCTATGATTATCCCAAATACCAGGATGAGAGTAAATTAAACAGGCAAGAAATAGAATCGGTAAAGCTAGAGAATCTTGGTGTGTATCAAATTCTTGCTATTTATAGTACGGTATCGAGCAGTCTAGTCTTGGTAGGGCTGATAATAGCAATGGGTCTTTGGATGTGTTCAAATGGTTCAATGCAATGCAGGATATGTATATAA
>A_/_H6N2|KP714413|A/mule_duck/Bulgaria/187/2010
ATGATTGCAATCATTACAATAGCGATATTGGTGGCAACCGGAAAGTCAGACAAGATCTGTATTGGATATCATGCCAATAATTCAACAACACAAGTGGATACGATACTTGAGAAGAATGTCACCGTCACACATTCAGTTGAGTTGCTGGAGAACCAGAAGGAAGAAAGATTCTGCAAGATCTTGAACAAAGCCCCTCTCGACCTAAAGGAGTGCACCATAGAGGGTTGGATCTTGGGGAACCCTCAATGCGATTTGTTGCTTGGTGATCAAAGTTGGTCATATATAGTGGAAAGGCCTACTGCTCAAAATGGGATTTGCTACCCAGGAGCTTTGAATGAAGCAGAAGAACTGAAAGCACTTATTGGATCAGGAGAAAGAGTAGAAAGATTTGAGATGTTTCCCAAAAGTACATGGACAGGAGTAGACACAAACAGTGGGGTGACAAAGGCTTGCCCTTCTTATCATAGTGGTTCATCTTTCTATAGAAACCTTCTATGGATAATAAAGACCAAGTCAGCAGCATATCCAGTAATTAAAGGAACTTACAACAACACTGGAAACCAGCCAATCATTTATTTCTGGGGTGTGCACCATCCTCCTGACACAAATGAACAAAATACTCTGTATGGCTCTGGTGATCGATACGTTAGAATGGGAACTGAAAGCATGAATTTTGCCAAGAGTCCGGAAATTGCGGCAAGACCTGCTGTAAACGGTCAAAGAGGCAGGATTGATTATTACTGGTCTGTTTTAAAACCAGGGGAAACCCTAAATGTGGAATCTAATGGAAATCTAATCGCCCCTTGGTATGCATACAGATTTGTCAGCACAAATAACAAAGGAGCTGTCTTCAAGTCAAATTTACCAATCGAGAACTGCGATGCCACATGCCAGACTATAGCAGGAGTCCTAAGGACGAATAAAACATTTCAGAACGTGAGCCCTCTATGGATAGGAGAATGCCCCAAATATGTGAAAAGTGAAAGCTTGAGGCTTGCAACTGGGCTGAGAAATGTCCCACAGATTGAAACTAGAGGACTCTTCGGAGCTATTGCAGGGTTTATTGAAGGGGGTTGGACTGGGATGATAGATGGGTGGTATGGCTATCACCATGAAAATTCTCAAGGCTCAGGATATGCAGCAGACAGAGAAAGCACTCAAAAGGCTATAGACGGAATCACGAATAAAGTCAATTCCATTATTGACAAAATGAACACACAATTTGAAGCCGTTGACCACGAATTTTCGAACCTGGAAAGAAGAATTGACAATCTGAATAGGAGAATGGAAGATGGGTTTCTGGATGTTTGGACATACAATGCTGAACTGCTGGTTCTTCTTGAAAACGAGAAAACATTAGACCTGCATGACGCAAATGTGAAGAACCTATATGAAAAGGTCAAATCGCAACTAAGGGACAATGCTAATGATCTAGGAAATGGGTGCTTCGAATTCTGGCACAAATGTGACAATGAGTGCATAGAGTCTGTCAAAAATGGTACCTATGATTATCCCAAATACCAGGATGAGAGTAAATTAAACAGGCAAGAAATAGAATCGGTAAAGCTAGAGAATCTTGGTGTGTATCAAATTCTTGCTATTTATAGTACGGTATCGAGCAGCCTAGTCTTGGTAGGGCTGATCATAGCAATGGGTCTTTGGATGTGTTCAAATGGCTCAATGCAATGCAGGATATGTATATAG
>A_/_H6N2|MH578770|A/ruddy_turnstone/Delaware_Bay/293/2006
ATGATTGCAATCATTGTAATAGCGATATTGGCAGCAGCCGGAAGGTCAGACAAGATCTGCATTGGATATCATGCCAACAATTCAACAACACAAGTGGACACTATACTTGAAAAGAATGTCACCGTCACACACTCAGTTGAATTGCTAGAGAGCCAGAAGGAAGAAAGGTTCTGCAAGATTTTAAACAAGGCCCCTCTCGACCTAAGGGGATGTACCATAGAGGGTTGGATCCTAGGGAATCCTCAATGCGACCTATTGCTTGGTGATCAAAGCTGGTCATATATAGTGGAAAGGCCTACTGCTCAAAATGGGATTTGCTACCCAGGAGCTCTGAACGAAGTAGAAGAACTGAAGGCACTTATTGGATCAGGAGAAAGGGTCGAGAGATTTGAGATGTTTCCCAAAAGTACATGGACAGGAGTAGACACCAGCCGTGGAGTAACAGCGGCTTGCCCTTATAATAATAGTGGTTCATCTTTCTATAGAAACCTCTTATGGATAATAAAGACCAAGTCAGCAGCATATCCAGTAATTAAAGGGACTTACAACAACACTGGAAACCAGCCAATCCTTTATTTCTGGGGTGTGCACCATCCACCTGACACCAATGAGCAAAATACTCTGTATGGCTCTGGTGATAGGTACGTTAGAATGGGGACTGAAAGCATGAATTTTGCCAAGAGTCCGGAAATTGCAGCAAGACCTGCTGTGAACGGTCAAAGAGGCAGAATTGATTATTACTGGTCTGTTTTAAAACCAGGGGAAACCTTGAATGTGGAATCTAATGGAAATCTAATTGCCCCTTGGTATGCATACAAATTTGTCAGCACAAATAACAAGGGAGCCGTCTTCAAGTCAAATTTACCAATTGAGAACTGTGATGCCACATGCCAGACTATTGCAGGAGTCCTAAGGACCAATAAAACATTTCAGAATGTGAGTCCCCTGTGGATAGGAGAATGCCCCAAATATGTGAAAAGTGAAAGTTTGAGGCTTGCAACTGGACTGAGAAATGTTCCACAGATTGGGACTAGAGGACTCTTTGGAGCTATCGCAGGATTTATTGAGGGAGGATGGACTGGAATGATAGATGGATGGTATGGCTATCACCATGAAAATTCTCAAGGCTCTGGATATGCAGCAGACAAAGAAAGCACTCAAAAGGCTATAGACGGAATTACAAATAAGGTCAATTCCATCATTGACAAAATGAACACACAATTTGAAGCTGTCGACCACGAATTTTCAAATCTGGAAAGGAGAATTGACAATCTGAACAAAAGAATGGAAGATGGGTTTCTGGATGTTTGGACATACAATGCTGAATTGCTGGTTCTTCTTGAAAACGAAAGAACACTAGATCTGCATGATGCGAATGTGAAGAACCTATATGAAAAAGTCAAATCGCAATTAAGGGACAATGCTAATGATCTAGGAAATGGGTGCTTTGAATTCTGGCATAAATGTGACAATGAGTGCATAGAGTCTGTCAAAAATGGTACCTATGACTATCCCAAATACCAAGACGAGAGTAAATTAAACAGGCAGGAAATAGAATCGGTAAAGCTAGAAAATCTTGGTGTGTATCAAATTCTTGCTATTTATAGTACGGTATCGAGCAGTCTGGTCTTGGTAGGGCTGATCATAGCAATGGGTCTTTGGATGTGTTCAAATGGTTCAATGCAATGCAGGATATGTATATAA
>A_/_H6N8|MH579217|A/ruddy_turnstone/Delaware_Bay/12/2004
ATGATTGCAATCATTGTAATAGCGATATTGGCAGCAGCCGGAAGGTCAGACAAGATCTGCATTGGATATCATGCCAACAATTCAACAACACAAGTGGATACTATACTTGAGAAGAATGTCACCGTCACACACTCAGTTGAATTGCTAGAGAACCAGAAGGAAGAAAGATTCTGCAAGATCTTAAACAAGGCCCCTCTCGACCTAAGGGGATGCACCATAGAGGGTTGGATCCTGGGGAATCCTCAATGCGACCTATTGCTTGGTGATCAAAGCTGGTCATATATAGTGGAAAGGCCTACTGCTCAAAATGGGATTTGCTACCCAGGAGCTTTGAACGAAGTAGAAGAACTGAAGGCACTTATTGGATCAGGAGAAAGAATAGAGAGATTTGAGATGTTTCCCAAAAGTACATGGACAGGAGTAGACACCAGCAGTGGGGTAACACAGGCTTGCCCTTATAATAATAGTGGTTCATCTTTCTATAGAAACCTCTTATGGATAATAAAGACCAAGTCAGCAGCATATCCAGTAATTAAAGGAACTTACAACAACACTGGAAACCAGCCAATCCTTTATTTCTGGGGTGTGCACCATCCACCTGACACCAATGAGCAAAATACCCTGTATGGCTCTGGTGATAGGTACGTTAGAATGGGGACTGAAAGCATGAATTTCGCCAAGAGTCCGGAAATTGCAGCAAGACCTGCTGTGAACGGTCAAAGAGGCAGAATTGATTATTACTGGTCTGTTTTAAAACCAGGGGAAACCTTGAATGTAGAATCTAATGGAAATCTAATTGCCCCTTGGTATGCATACAAATTTGTCAGCACAAATAATAAGGGAGCCGTCTTCAAGTCAAATTTACCAATCGAGAACTGTGATGCCACATGCCAGACTATTGCAGGAGTCCTAAGGACCAATAAAACATTTCAGAATGTGAGTCCTCTGTGGATAGGAGAATGCCCCAAATATGTGAAAAGTGAAAGTTTGAGGCTTGCAACTGGACTGAGAAATGTTCCACAGATTGAGACTAGAGGACTCTTTGGAGCTATCGCAGGATTTATTGAAGGAGGATGGACTGGAATGATAGATGGGTGGTATGGCTATCACCATGAAAATTCTCAAGGCTCAGGATATGCAGCAGACAAAGAAAGCACTCAAAAGGCTATAGACGGAATTACAAATAAAGTCAATTCCATCATTGACAAAATGAACACACAATTTGAAGCTGTCGACCATGAATTTTCAAATCTGGAGAGAAGAATTGACAATCTGAACAAAAGAATGGAAGATGGGTTTCTGGATGTTTGGACATACAATGCTGAATTGCTGGTTCTTCTTGAAAACGAAAGAACACTAGACCTGCATGATGCGAATGTGAAGAACCTATATGAAAAAGTCAAATCGCAATTAAGGGACAATGCTAATGATCTAGGAAATGGGTGCTTTGAATTCTGGCATAAATGTGACAATGAGTGCATAGAGTCTGTCAAAAATGGTACCTATGACTATCCCAAATACCAGGACGAGAGTAAATTAAACAGGCAGGAAATAGACTCGGTAAAGCTAGAAAATCTTGGTGTGTATCAAATTCTTGCTATTTATAGTACGGTATCGAGCAGTCTGGTCTTGGTAGGGCTGATCATAGCAATGGGTCTTTGGATGTGTTCAAATGGTTCAATGCAATGCAGGATATGTATATAA
>A_/_H6N2|KT717258|A/Anser_fabalis/China/Anhui/L9/2014
ATGATTGCAATCATTGTGATAGCGATATTGGCAGCATCCGGAAGGTCAGATAAAATCTGCATTGGATATCATGCCAACAATTCAACAACACAAGTGGATACTATACTAGAGAAGAATGTCACCGTCACACACTCAGTTGAATTGCTAGAGAACCAGAAGGAAGAAAGATTCTGCAAGATCTTGAACAAGGCCCCTCTCGATCTAAGGGGATGCACCATAGAGGGTTGGATCTTGGGGAATCCTCAGTGCGATCTCTTGCTTGGTGATCAAAGCTGGTCATATATAGTGGAACGACCCAATGCTCAAAATGGGATTTGTTATCCAGGAGCCTTGAACGAAGTAGAAGAACTGAAGGCACTTATTGGATCAGGAGAAAGAGTAGAGAGATTTGAGATGTTTCCCAAAAGTACGTGGACAGGGGTAGACACCGGCAGTGGGGTAACACAGGCTTGCCCTTATAACAGTGGTTCATCGTTCTATAGAAATCTCTTATGGATAATAAAGACCAAGTCAGCAGAATATCCAGTAATTAAAGGAACTTACAACAATATTGGAAACCAGTCAATCCTTTACTTTTGGGGTGTGCACAATCCTCCTAACACCAATGAGCAAAATACTCTGTATGGCTCTGGTGATAGGTACGTCAGAATGGGGACTGAAAGCATGAATTTCGCCAAGAGTCCGGAAATTGCAGCAAGACCTGCTGTGAACGGTCAAAGAGGCAGAATCGATTATTACTGGTCTGTTTTAAAACCAGGGGAAACCTTGAATGTGGAATCTAATGGAAACCTGATTGCCCCTTGGTATGCATACAAATTTGTCAGCACAAATAATAATAAGGGAGCCATTTTCAAGTCAAATTTACCAATCGAGAACTGTGATGCCACCTGCCAGACTATTGCAGGAGTCCTAAGGACCAATAAAACATTTCAGAATGTGAGCCCCCTGTGGATAGGAGAATGCCCCAAATATGTGAAAAGTGAAAGTTTGAGGCTTGCAACTGGACTGAGAAATGTTCCACAGATTGAGACCAGAGGACTTTTTGGAGCTATCGCAGGGTTTATTGAAGGAGGATGGACTGGAATGATAGATGGGTGGTATGGCTATCATCATGAAAATTCTCAAGGCTCAGGATATGCAGCAGATAAAGAAAGCACTCAAAAGGCTATAGACGGAATTACAAATAAGGTCAATTCCATCATTGACAAAATGAACACACAATTTGAAGCTGTCGACCACGAATTTTCAAATTTGGAGAGAAGAATTGACAATCTGAATAAAAGAATGGAAGATGGTTTTCTGGATGTTTGGACATACAATGCTGAACTGCTGATTCTTCTTGAAAACGAAAGGACACTAGACCTGCATGATGCGAATGTGAAGAATCTATATGAAAAAGTCAAGTCGCAATTAAGAGACAATGCTAATGATTTAGGAAATGGGTGCTTTGAATTCTGGCATAAATGTGACAATGAGTGTATAGAGTCAGTCAAAAATGGCACCTATGACTATCCCAAATATCAGGACGAGAGCAAATTAAACAGGCAGGAAATAGAGTCGGTAAAGCTAGAAAATCTTGGTGTGTATCAAATCCTTGCTATTTATAGTACGGTATCGAGCAGTCTGGTCTTGGTAGGGCTGATTATAGCAATGGGTCTTTGGATGTGTTCAAATGGTTCAATGCAATGCAGGATATGTATATAA
>A_/_H6N2|KX595265|A/chicken/South_Africa/BKR2/2012
ATGATTGCAATCATTGTAATAGCGATACTGGCATCAGCCGGAAAATCAGACAAGATATGCATTGGGTATCATGCTAACAACTCAACAACCCAGGTGGATACGATACTTGAGAAGAATGTCACTGTCACACACTCAATTGAATTGCTGGAAACCCAGAAGGAAGAAAGATTCTGCAAAATTTTGAACAAGGCCCCTCTCGACCTAGGGGAATGCACCATAGAGGGTTGGATCCTGGGGAATCCTCAATGCGACCTGTTGCTTGGTGATCAAAGCTGGTCATATATAGTGGAGAGGCCTACTGCTCGAAATGGGATTTGCTATCCAGGAGTATTGAACGAAGTTGAAGAACTGAAGGCACTTATTGGATCCGGAGAAAAAGTCGAGAGGTTTGAGATGTTCCCCAGAAACACATGGAGAGGAGTAGACACAAATAGTGGAGTAACAAAGGCTTGTCCTTCTTCTACTGGTGGTTCATCTTTCTATAGAAACCTCCTATGGATAATAAAGAGCAAATCAGCAGCATACCCAGTAATTAAAGGAACTTACAACAACACTGGAAACCAACCAATCCTTTATTTCTGGGGTGTGCACCACCCTCCTGACACCAATGAGCAAAATACTCTGTATGGCTCTGGTGATAGGTACGTTAGAATGGGGACTGAAAGCATGAATTTTGCCAAGGGTCCAGAAATTGCAGCAAGACCTGCTGTGAACGGTCAAAGAGGCAGGATTGATTATTACTGGTCTGTTTTAAAACCAGGGGAAACCCTGAATGTTGAGTCTAACGGAAATCTAATCGCTCCTTGGTATGCATACAAATTTGTCAGCACAAGTAATAAGGGAGCCGTTTTCAAATCGAATCTACCAGTAGAGGACTGTCATGCCATATGCCAAACTGCTGCAGGAGTCTTAAGGGTCAATAAAAGATTTCAGAATGTAAGCCCCCTATGGATAGGAGAATGCCCTAAATATGTGAAAAGTAAAAGTCTGAGGCTTGCAACCGGACCGAGGAACGTTCCACAGATAGAAACTAGAGGACTCTTTGGAGCTATCGCAGGATTCATTGAAGGAGGATGGACTGGATTGATAGATGGGTGGTATGGCTATCATCATGAAAATTCTCAAGGCTCAGGATATGCAGCAGACAGAGAAAGCACTCAAAAGGCGGTAGACGGAATTACAAATAAGGTCAATGCCATCGTTGACAAAATGAACACACAATTCGAAGCTGTTGACCACGAATTTTCAAATCTGGAGAGAAGAATTGGCAATCTGAACAAAAGAATGGAAGATGGATTTCTAGATGTTTGGACATACAATGCTGAATTGCTGGTTCTTCTTGAAAATGAAAGAACGCTAGACCTGCATGATGCAAATGTGAAGAACCTATTTGAAAAGGTCAAATCACAACTAAGGGACAATGCTAACGATCTAGGAAATGGATGCTTTGAATTCTGGCATAAATGTGACAATGATTGCATGGAGTCTGTCAAAAATGGTACCTATGATTACCCCAACCACCAAGAAGAGAGTAAATTAAACAGGCAGGAAATAGAATCGGTGAAGTTAGAGAATCTTGGTGTGTATCAAATTCTTGCCATTTATAGTACGGTGTCGAGCAGTCTAGTCTTGGTAGGGCTGATCATAGCAATAGGTCTTTGGATGTGTTCGAACGGCTCAATGCAATGCAGGATATGTATATAA
>A_/_H6N2|KX595260|A/chicken/South_Africa/BKR4/2012
ATGATTGCAATCATTGTAATAGCGATACTGGCATCAGCCGGAAAATCAGACAAGATATGCATTGGGTATCATGCTAACAACTCAACAACCCAGGTGGATACGATACTTGAGAAGAATGTCACTGTCACACACTCAATTGAATTGCTGGAAACCCAGAAGGAAGAAAGATTCTGCAAAATTTTGAACAAGGCCCCTCTCGACCTAGGGGAATGCACCATAGAGGGTTGGATCCTGGGGAATCCTCAATGCGACCTGTTGCTTGGTGATCAAAGCTGGTCATATATAGTGGAGAGGCCTACTGCTCGAAATGGGATTTGCTATCCAGGAGTATTGAACGAAGTTGAAGAACTGAAGGCACTTATTGGATCCGGAGAAAAAGTCGAGAGGTTTGAGATGTTCCCCAGAAACACATGGAGAGGAGTAGACACAAATAGTGGAGTAACAAAGGCTTGTCCTTCTTCTACTGGTGGTTCATCTTTCTATAGAAACCTCCTATGGATAATAAAGAGCAAATCAGCAGCATACCCAGTAATTAAAGGAACTTACAACAACACTGGAAACCAACCAATCCTTTATTTCTGGGGTGTGCACCACCCTCCTGACACCAATGAGCAAAATACTCTGTATGGCTCTGGTGATAGGTACGTTAGAATGGGGACTGAAAGCATGAATTTTGCCAAGGGTCCAGAAATTGCAGCAAGACCTGCTGTGAACGGTCAAAGAGGCAGGATTGATTATTACTGGTCTGTTTTAAAACCAGGGGAAACCTTGAATGTTGAGTCTAACGGAAATCTAATCGCTCCTTGGTATGCATACAAATTTGTCAGCACAAGTAATAAGGGAGCCGTTTTCAAATCGAATCTACCAGTAGAGGACTGTCATGCCATATGCCAAACTGCTGCAGGAGTCTTAAGGGTCAATAAAAGATTTCAGAATGTAAGCCCCCTATGGATAGGAGAATGCCCTAAATATGTGAAAAGTAAAAGTCTGAGGCTTGCAACCGGACCGAGGAACGTTCCACAGATAGAAACTAGAGGACTCTTTGGAGCTATCGCAGGATTCATTGAAGGAGGATGGACTGGATTGATAGATGGGTGGTATGGCTATCATCATGAAAATTCTCAAGGCTCAGGATATGCAGCAGACAGAGAAAGCACTCAAAAGGCGGTAGACGGAATTACAAATAAGGTCAATGCCATCGTTGACAAAATGAACACACAATTCGAAGCTGTTGACCACGAATTTTCAAATCTGGAGAGAAGAATTGGCAATCTGAACAAAAGAATGGAAGATGGATTTCTAGATGTTTGGACATACAATGCTGAATTGCTGGTTCTTCTTGAAAATGAAAGAACGCTAGACCTGCATGATGCAAATGTGAAGAACCTATTTGAAAAGGTCAAATCACAACTAAGGGACAATGCTAACGATCTAGGAAATGGATGCTTTGAATTCTGGCATAAATGTGACAATGATTGCATGGAGTCTGTCAAAAATGGTACCTATGATTACCCCAACCACCAAGAAGAGAGTAAATTAAACAGGCAGGAAATAGAATCGGTGAAGTTAGAGAATCTTGGTGTGTATCAAATTCTTGCCATTTATAGTACGGTGTCGAGCAGTCTAGTCTTGGTAGGGCTGATCATAGCAATAGGTCTTTGGATGTGTTCGAACGGCTCAATGCAATGCAGGATATGTATATAA
>A_/_H6N1|CY127710|A/shorebird/Delaware_Bay/184/2002
ATGATTGCACTCATTGTAATAGCGATGCTGGCAGCGGCCGGAAAGTCAGATAAGATCTGCATTGGGTACCATGCCAACAATTCAACAACACAAGTGGATACGATACTTGAAAAGAATGTAACCGTCACACACTCAGTTGAATTGCTGGAGAATCAAAAGGAAGAAAGGTTCTGCAAGATCTTAAACAAGGCCCCACTCGACCTAAGGGGATGTACCATAGAAGGTTGGATCTTAGGGAATCCCCAATGTGACCTATTGCTTGGTGATCAAAGCTGGTCATATATAGTGGAGAGACCCACAGCTCAAAATGGAATCTGCTACCCAGGAACTTTGAATGAGGTAGAAGAACTAAAGGCACTCATTGGATCAGGAGAAAGGGTAGAAAGATTTGAGATGTTCCCCAAAAGTACATGGGCAGGAGTAGACACTAGCAGTGGGGTAACAAGAGCTTGCCCCTACAATAGTGGTTCATCCTTCTACAGAAACCTCCTATGGATAATAAAGACCAAGTCAGCAGCATATCCAGTAATTAAGGGAACTTACAACAATACTGGAAACCAGCCAATCCTTTATTTCTGGGGTGTGCACCATCCTCCTGACACCAATGAACAAAATAATCTGTATGGCTCTGGTGATAGATACGTTAGAATGGGAACTGAAAGCATGAATTTTGCCAAGAGTCCGGAAATTGCGGCAAGACCTGCTGTGAATGGCCAAAGAGGCAGAATTGATTATTACTGGTCTGTTTTGAAACCGGGGGAAACTTTGAATGTGGAATCCAATGGGAATCTAATCGCTCCTTGGTATGCATATAAGTTTGTCAGCACAAATAGTAAAGGAGCCGTCTTCAAGTCAAATTTACCAATTGAGAACTGCGATGCCACATGCCAGACTATTGCAGGAGTTCTAAGGACTAATAAAACATTTCAGAATGTGAGCCCTCTGTGGATAGGGGAATGCCCCAAATATGTGAAAAGTGGAAGTTTGAGACTCGCAACTGGACTGAGAAATGTTCCACAGATTGAAACTAGAGGACTTTTCGGAGCTATCGCAGGTTTTATTGAAGGAGGATGGACTGGAATGATAGATGGGTGGTATGGCTATCACCATGAAAATTCTCAAGGCTCAGGATATGCAGCAGACAGAGAAAGCACTCAAAAGGCTATAGATGGAATCACAAATAAGGTAAATTCCATCATAGACAAAATGAACACACAATTCGAAGCTGTCGACCACGAATTCTCAAGCTTGGAAAGAAGAATTGATAATCTGAACAAAAGAATGGAAGATGGATTCCTGGATGTTTGGACATACAATGCTGAACTGTTGGTTCTTCTTGAAAACGAAAGGACACTAGACCTGCATGACGCAAATGTGAAGAACCTATATGAAAAGGTCAAATCACAGCTAAGGGATAATGCTAATGATCTAGGGAATGGATGCTTTGAGTTTTGGCACAAATGTGACAATGAATGCATAGAATCAGTCAAAAATGGTACCTATAATTATCCCAAGTACCAGGATGAAAGTAAATTAAACAGGCAAGAAATAGAATCGGTGAAGCTGGAGAACCTTGGTGTTTATCAAATTCTTGCCATTTATAGTACGGTATCGAGCAGTCTAGTCTTGGTAGGGCTGATTATAGCAATGGGTCTTTGGATGTGTTCAAATGGTTCGATGCAATGCAGGATATGTATATAA
>A_/_H6N2|CY127662|A/shorebird/Delaware_Bay/208/2001
ATGATTGCAATCATTGTAATAGTGATACTGGTAACGGCCGGAAAGTCAGACAAGATCTGCATCGGATACCATGCCAACAATTCAACAACACAAGTGGATACGATATTGGAGAAAAATGTAACCGTCACACACTCTGTTGAGTTGCTGGAAAATCAAAAGGAAGAAAGATTCTGTCGGATTTTGAACAAGGCCCCACTTGACCTAAGAGGATGCACCATGGAGGGTTGGATATTGGGGAACCCCCAATGTGACCTATTACTTGGTGATCAAAGTTGGTCATACATAGTGGAACGGCCTACAGCTCGAAATGGGATCTGCTACCCTGGAGTTTTGAATGAAGCAGAAGAATTGAAGGCACTCATTGAATCAGGAGAAAGAGTAGAGAGATTTGAAATGTTTCCCAAAAGCACATGGAGAGGAGTAGACACCAGCAGTGGAGTAACAGCAGCTTGCCCTTACAATAGTGGTTCTTCTTTTTACAGAAACCTGCTATGGATAATAAAAACCACTTCAACACAATATCCAGTAATTAGCGGAACTTACAATAACACTGGGAACAAGCCAATCCTCTATTTCTGGGGTGTACATCATCCTCCTGACACCACTGAACAAAACAAGTTGTATGGTTCTGGCGATCGATATGTTAGAATGGGAACTGAAAGCATGAATTTTGCCAAGAGCCCGGAAATTGCAGCAAGGCCTGCAGTGAATGGCCAAAGAGGCAGAATTGATTATTACTGGTCTGTTTTACGGCCAGGGGAAACATTAAATGTGGAGTCTAATGGGAATCTAATCGCACCTTGGTATGCATACAAATTTGACAGCACCACTAGCAAGGGAGCAGTATTCAAGTCAGATTTGCCAATAGAGAGCTGCGATGCCACATGTCAAACTGTTGCAGGAGTCCTGAGAACAAATAGGACCTTTCAGAATGTAAGCCCCCTGTGGATAGGAGAGTGTCCCAAATACGTGAAAAGCGAAAGCTTGAGGCTTGCAACTGGGCTAAGAAATGTCCCAAAGGTTGATACCAGAGGACTTTTCGGAGCCATAGCAGGTTTCATCGAAGGGGGATGGACTGGAATGGTAGATGGGTGGTATGGCTATCACCATGAGAACTCCCAAGGTTCGGGGTATGCAGCAGACAGGGAAAGCACCCAAAAGGCCGTAGACGGGATTACAAATAAGGTCAATTCCATTATAGACAAGATGAACACACAATTCGAAGCTGTTGACCATGAGTTTTCAAACTTGGAGAGGAGAATTGACAACTTAAACAAAAGAATGGAGGATGGGTTTCTGGATGTCTGGACATACAATGCTGAACTATTGGTTCTCCTTGAGAACGAAAGGACACTGGATATGCATGACGCTAACGTGAAGAATCTGTATGAAAAGGTCAAATCACAACTACGAGACAATGCTAATGATCTGGGAAATGGGTGCTTTGAATTTTGGCATAAGTGTGATGATGAATGCATGGAGTCTGTCAAAAATGGTACTTATGATTATCCAAAATACCAGGATGAAAGTAAGTTAAACAGACAGGAAATAGAATCAGTGAAGCTGGAAAATCTTGGTGTGTATCAAATTCTTGCCATCTATAGTACGGTATCGAGCAGTCTAGTATTGGTGGGGCTGATCATAGCAATGGGTCTTTGGATGTGTTCGAATGGTTCAATGCAATGCAGGATATGTATATGA
>A_/_H6N2|CY127654|A/shorebird/Delaware_Bay/124/2001
ATGATTGCAATCATTGTAATAGTGATACTGGTAACGGCCGGAAAGTCAGACAAGATCTGCATCGGATACCATGCCAACAATTCAACAACACAAGTGGATACGATATTGGAGAAAAATGTAACCGTCACACACTCTGTTGAGTTGCTGGAAAATCAAAAGGAAGAAAGATTCTGTCGGATTTTGAACAAGGCCCCACTTGACCTAAGAGGATGCACCATGGAGGGTTGGATATTGGGGAACCCCCAATGTGACCTATTACTTGGTGATCAAAGTTGGTCATACATAGTGGAACGGCCTACAGCTCGAAATGGGATCTGCTACCCTGGAGTTTTGAATGAAGCAGAAGAATTGAAGGCACTCATTGGATCAGGAGAAAGAGTAGAGAGATTTGAAATGTTTCCCAAAAGCACATGGAGAGGAGTGGACACCAGCAGTGGAGTAACAGCAGCTTGCCCTTACAATAGTGGTTCTTCTTTTTACAGAAACTTGCTATGGATAATAAAAACCACTTCAACACCATATCCAGTAATTAGTGGAACTTACAATAACACTGGGAACAAGCCAATCCTCTATTTCTGGGGTGTACATCATCCTCCTGACACCACTGAACAAAACAAGTTGTATGGTTCTGGCGATCGATATGTTAGAATGGGAACTGAAAGCATGAATTTTGCCAAGAGCCCGGAAATTGCAGCAAGGCCTGCAGTGAATGGCCAAAGAGGCAGAATTGATTATTACTGGTCTGTTTTACGGCCAGGAGAAACATTAAATGTGGAATCTAATGGGAATCTAATCGCACCTTGGTATGCATACAAATTTGACAGCACCACTAGCAAGGGTGCAGTATTCAAGTCAGATTTGCCAATAGAGAGCTGCGATGCCACATGTCAAACTGTTGCAGGAGTCATGAGAACAAATAGAACCTTTCAGAATGTAAGCCCCCTGTGGATAGGAGAGTGCCCCAAATACGTGAAAAGCGAAAGCTTGAGGCTTGCAACTGGGCTAAGAAATGTCCCAAAGGTTGATACCAGAGGACTTTTCGGAGCCATAGCAGGTTTCATCGAAGGGGGGTGGACTGGAATGGTAGATGGGTGGTATGGCTATCACCATGAGAACTCCCAAGGTTCGGGGTATGCAGCAGACAGGGAAAGCACCCAAAAGGCCGTAGACGGGATTACAAATAAGGTCAATTCCATTATAGACAAGATGAACACACAATTCGAAGCTGTTGACCATGAGTTTTCAAACTTGGAGAGGAGAATTGACAACTTAAACAAAAGAATGGAGGATGGGTTTCTGGATGTCTGGACATACAATGCTGAACTATTGGTTCTCCTTGAGAACGAAAGGACACTGGATATGCATGACGCTAACGTGAAGAATCTGTATGAAAAGGTCAAATCACAACTACGAGACAATGCTAATGATCTGGGAAATGGGTGCTTTGAATTTTGGCATAAGTGTGATGATGAATGCATGGAGTCTGTCAAAAATGGTACTTATGATTATCCAAAATACCAGGATGAAAGTAAGTTAAACAGACAGGAAATAGAATCAGTGAAGCTGGAGAATCTTGGTGTGTATCAAATTCTTGCCATCTATAGTACAGTATCGAGCAGTCTAGTATTGGTGGGGCTGATCATAGCAATGGGTCTTTGGATGTGTTCGAATGGTTCAATGCAATGCAGGATATGCATATGA
>A_/_H6N1|CY127622|A/shorebird/Delaware_Bay/259/2000
ATGATTGCAATCATTGTAATAGTGATACTGGTAACGGCCGGAAAGTCAGACAAGATCTGCATCGGATACCATGCCAACAATTCAACAACACAAGTGGATACGATATTGGAGAAAAATGTAACCGTCACACACTCTGTTGAATTGCTGGAAAATCAAAAGGAAGAAAGATTCTGTCGGATTTTGAACAAGGCCCCACTTGACCTAAGAGGATGCACCATGGAGGGTTGGATATTGGGGAACCCCCAATGTGACCTATTACTTGGTGATCAGAGTTGGTCATACATAGTGGAACGGCCTACAGCTCGAAATGGGATCTGCTACCCTGGAGTTTTGAATGAAGCAGAAGAATTGAAGGCACTCATTGGATCAGGAGAAAGAGTAGAGAGATTTGAAATGTTTCCCAAAAGCACATGGAGAGGAGTAGACACCAGCAAAGGAGTAACAGCAGCTTGCCCTTACAATAGTGGTTCTTCTTTCTACAGAAACCTGCTATGGATAATAAAAACCACTTCAGCACAATATCCAGTAATTAGTGGAACTTACAATAACACTGGGAACAAGCCAATCCTCTATTTCTGGGGTGTACATCATCCTCCTGACACCACTGAACAAAACAATTTGTATGGTTCTGGCGATCGATATGTTAGAATGGGAACTGAAAGCATGAATTTTGCCAAGAGCCCGGAAATTGCAGCAAGGCCTGCAGTGAATGGCCAAAGAGGCAGGATTGATTATTACTGGTCTGTTTTACAGCCAGGGGAAACATTAAATGTGGAATCTAATGGGAATCTAATCGCTCCTTGGTATGCATACAAATTTGACAGTACCACTAGCAAGGGAGCAGTATTCAAGTCAGATTTGCCAATAGAGAGCTGCGATGCCACATGTCAAACTGTTGCCGGAGTCCTGAGAACAAATAGAACCTTCCAGAATGTAAGCCCCCTGTGGGTAGGAGAGTGTCCCAAATACGTGAAAAGCGAAAGCTTGAGGCTTGCAACTGGGCTAAGAAATGTCCCAAAGGTTGATACCAGAGGACTTTTCGGAGCCATAGCAGGTTTCATCGAAGGGGGATGGACTGGAATGGTAGATGGGTGGTATGGCTATCACCATGAGAACTCTCAAGGTTCGGGGTATGCAGCAGACAGGGAAAGCACCCAAAAGGCCGTAGACGGGATTACAAATAAGGTCAATTCCATTATAGACAAGATGAACACACAATTCGAAGCTGTTGACCATGAGTTTTCAAACTTGGAGAGGAGAATTGACAACCTAAACAAAAGAATGGAGGATGGGTTTCTGGATGTCTGGACATACAATGCTGAACTGTTGGTTCTCCTTGAGAACGAAAGGACACTGGACATGCATGACGCTAACGTGAAGAATCTGTATGAAAAGGTCAAATCACAACTACGAGACAATGCTAATGATCTGGGAAATGGGTGCTTTGAATTTTGGCATAAGTGTGATGATGAATGCATGGAGTCTGTCAAAAATGGTACTTATGATTATCCAAAATACCAGGATGAAAGTAAGTTAAACAGACAGGAAATAGAATCAGTGAAGCTGGAGAATCTTGGTGTGTATCAAATTCTTGCCATCTATAGTACGGTATCGAGCAGTCTAGTATTGGTGGGGCTGATCATAGCAATGGGTCTTTGGATGTGTTCGAATGGTTCAATGCAATGCAGGATATGTATATGA
>A_/_H6N2|CY127453|A/shorebird/Delaware_Bay/75/1999
ATGATTGCAATCATTGTAATAGTGATACTGGTAACGGCCGGAAAGTCAGACAAGATCTGCATCGGATATCATGCCAACAATTCAACAACACAAGTGGATACGATATTGGAGAAAAATGTAACCGTAACACACTCTGTTGAATTGCTGGAAAATCAAAAGGAGGAAAGATTCTGTCGGATTTTAAACAAGGCCCCACTCGACTTAAGAGGATGCACCATGGAGGGTTGGATATTGGGGAACCCCCAATGTGACCTATTACTTGGTGATCAGAACTGGTCATACATAGTGGAACGGCCTACAGCTCGAAATGGGATCTGCTACCCTGGAGTCTTGAATGAAGCAGAAGAATTGAAGGCACTCATTGGATCAGGAGAAAGAGTAGAGAGATTTGAAATGTTTCCCAAAAGCACATGGAGAGGAGTAGACACCAGCAGAGGAGTAACAGCAGCTTGCCCCTACAATAGTGGTTCTTCTTTCTACAGAAACCTGCTATGGATAATAAAAACCAATTCAGCACAATATCCAGTAATTAGTGGAACTTACAATAACACTGGAAACAAGCCAATCCTCTATTTCTGGGGTGTACATCATCCTCCTGACGCCACTGAACAAAACAATTTGTATGGTTCTGGTGACCGATATGTTAGGATGGGAACTGAAAGCATGAATTTTGCCAAGAGCCCTGAAATTGCAGCAAGGCCTGCAGTGAATGGCCAAAGAGGCAGGATTGATTATTACTGGTCTGTTTTACGACCAGGAGAAACATTAAATGTGGAATCTAATGGGAATCTAATCGCTCCTTGGTATGCATACAAATTTGACAGTACCACTAGCAAAGGAGCAGTATTCAAGTCAGATTTGCCAATAGAGAGCTGCGATGCAACATGTCAAACTGTTGCAGGAGTCCTGAGGACAAATAGAACATTTCAGAATGTAAGTCCACTGTGGATAGGAGAGTGTCCAAAATACGTGAAAAGTGAAAGCTTGAGGCTTGCAACTGGGCTAAGAAATGTCCCAAAGATTGAGACCAGAGGGCTTTTCGGAGCCATCGCAGGTTTCATCGAAGGGGGATGGATTGGAATGGTAGATGGGTGGTATGGCTATCACCATGAGAATTCTCAAGGTTCAGGGTATGCAGCAGACAGGGAGAGCACTCAAAAGGCCATAGACGGGATTACAAATAAGGTCAATTCCATCATAGACAAGATGAACACACAATTCGAAGCTGTTGACCATGAGTTTTCAAATTTGGAAAGGAGAATTGACAATCTAAACAAAAGAATGGAGGATGGGTTTCTGGATGTCTGGACATACAATGCTGAACTGTTGGTTCTCCTTGAGAACGAAAGGACACTGGACATGCATGACGCTAATGTGAAGAATCTGTATGAAAAGGTCAAATCACAACTACGAGACAATGCTAACGATCTGGGAAATGGGTGCTTTGAATTTTGGCATAAATGTGATGATGAATGCATGGAGTCTGTCAAAAATGGTACTTATGATTATCCAAAATACCAGGATGAAAGTAAGTTGAACAGACAGGAAATAGAATCAGTGAAACTAGAGAATCTTGGTGTGTATCAAATTCTTGCCATCTATAGTACGGTATCGAGCAGTCTAGTATTGGTGGGGCTGATCATAGCAATGGGTCTTTGGATGTGTTCGAATGGTTCAATGCAATGCAGGATATGTATATGA
>A_/_H6N8|CY127437|A/shorebird/Delaware_Bay/194/1998
ATGATTGCAATCATTGTAATAGTGATACTGGTAACGGCCGGAAAGTCAGACAAGATCTGCATCGGATATCATGCCAACAATTCAACAACACAAGTAGATACGATATTGGAGAAAAATGTAACCGTCACACACTCTGTTGAATTGCTGGAAAATCAAAAGGAAGAAAGATTCTGTCGGATTTTAAACAAGGCCCCACTCGACTTAAGAGGATGCACCATGGAGGGTTGGATATTGGGGAACCCCCAATGTGACATATTACTTGGTGATCAGAGTTGGTCATACATAGTGGAACGGCCTACAGCTCGAAATGGGATCTGCTACCCTGGAGTTTTGAATGAAGCAGAAGAATTGAAGGCACTCATTGGATCAGGAGAAAGAATAGAGAGATTTGAAATGTTTCCCAAAAGCACATGGAGAGGAGTAGACACCAGCAGAGGGGTAACAGCAGCTTGCCCCTACAATAGTGGTTCTTCTTTCTACAGAAACCTGCTATGGATAATAAAAACCAATTCAGCACAATATCCAGTAATTAGTGGAACTTACAATAACACTGGAAACAAGCCAATCCTCTATTTCTGGGGTGTACATCATCCTCCTGACACCACTGAACAAAACAATTTGTATGGTTCTGGCGACCGATATGTTAGGATGGGAACTGAAAGCATGAATTTTGCCAAGAGCCCGGAAATTGCAGCAAGGCCTGCAGTGAATGGCCAAAGAGGCAGGATTGATTATTACTGGTCTGTTTTACGGCCAGGGGAAACATTAAATGTGGAATCTAATGGGAATCTAATCGCTCCTTGGTATGCATACAAATTTGACAGTACCACTAGCAAAGGAGCAGTATTCAAGTCAGATTTGCCAATAGAGAGCTGCGATGCCACATGTCAAACTGTTGCAGGAGTCCTGAGGACAAATAGAACATTTCAGAATGTAAGTCCCCTGTGGATAGGAGAGTGTCCAAAATACGTGAAAAGCGAAAGCTTGAGGCTTGCAACTGGGCTAAGAAATGTCCCAAAGGTTGAGACCAGAGGGCTTTTCGGAGCCATCGCAGGTTTCATCGAAGGGGGATGGACTGGAATGATAGATGGGTGGTATGGCTATCACCATGAGAATTCTCAAGGTTCAGGGTATGCAGCAGACAGGGAAAGCACCCAAAAGGCCATAGACGGGATTACAAATAAGGTCAATTCCATCATAGACAAGATGAACACACAATTCGAAGCTGTTGACCATGAGTTTTCAAATTTGGAGAGGAGAATTGACAATCTAAACAAAAGAATGGAGGATGGGTTTCTGGATGTCTGGACATACAATGCTGAACTGTTGGTTCTCCTTGAGAACGAAAGGACACTGGACATGCATGACGCTAATGTGAAGAATCTGTATGAAAAGGTCAAATCACAACTACGAGACAATGCTAACGATCTGGGAAATGGGTGCTTTGAATTTTGGCATAAGTGTGATGATGAATGCATGGAGTCTGTCAAAAATGGTACTTATGATTATCCAAAATACCAGGATGAAAGTAAGTTAAACAGACAGGAAATAGAATCAGTGAAACTAGAGAACCTTGGTGTGTATCAAATTCTTGCCATCTATAGTACGGTATCGAGCAGTCTAGTATTGGTGGGGCTGATCATAGCAATGGGTCTTTGGATGTGTTCGAATGGTTCAATGCAATGCAGGATATGTATATGA
>A_/_H6N8|CY127429|A/ruddy_turnstone/Delaware_Bay/127/1998
ATGATTGCAATCATTGTAATAGTGACACTGGCAACAACCGGAAAGTCAGACAAGATCTGCATCGGGTATCATGCCAACAATTCGACAACACAAGTGGATACAATATTGGAGAAAAATGTAACCGTCACACACTCTGTTGAATTACTGGAAAATCAGAAGGAAGAAAGATTCTGTAGAATTTTAAACAAGGCCCCTCTCGACTTAAGAGGATGTACCATGGAGGGTTGGATATTGGGGAATCCCCAATGCGACCTATTACTTGGTGACCAAAGTTGGTCATACATAGTGGAAAGGCCCACTGCTCGAAATGGGATCTGCTACCCTGGGGTTTTGAATGAGGCAGAAGAACTGAAGGCACTCATTGGCTCAGGAGAAAGAGTTGAGAGATTTGAAATGTTCCCCAAAAATACGTGGAGCGGAGTAGACACCAGCAGTGGAGTAACAGCAGCTTGCCCTTATAATAGTGGTTCTTCTTTCTACAGAAACCTACTATGGATAATAAAGACCAGATCAGGACAATATCCAGTAATTAGTGGAACTTACAACAACACTGGAAACAAGCCAATCCTTTACTTCTGGGGTGTACATCATCCTCCTGACACCAGTGAACAAAACAACTTATATGGTTCTGGTGATCGATATGTCAGGATGGGAACTGAAAGCATGAATTTTGCCAAAACTCCGGAAATTGCGGCAAGACCTGCGGTGAACGGTCAAAGAGGCAGAATTGATTATTATTGGTCTGTTTTACGGCCAGGGGAAACCTTGAATGTGGAATCTAATGGGAATCTAATCGCTCCTTGGTATGCATACAAATTTGACAGTACAACTAACAAAAGAGCAGTATTCAAGTCAAACTTGCCAATAGAGAACTGTGACGCCACATGCCAAACTGTAGCAGGGGTCCTGAGGACAAATAAAACATTCCAAAATGTAAGCCCCCTGTGGATAGGAGAATGTCCAAAATACGTGAAAAGTGAAAGTTTGAGGCTTGCAACTGGACTAAGAAATGTCCCTAAGGTAGAGACTAGAGGACTTTTCGGAGCCATTGCAGGTTTCATTGAAGGGGGATGGACTGGAATGATAGATGGGTGGTATGGTTATCACCATGAAAATTCCCAAGGTTCAGGGTATGCAGCAGACAGAGAAAGCACCCAAAAGGCTATAGACGGGATTACAAATAAGGTCAATTCCATCATAGACAAGATGAACACACAATTCGAAGCTGTTGACCATGAATTTTCAAATTTGGAAAGGAGAATTGACAATTTGAACAAAAGAATGGAAGATGGATTTCTGGATGTCTGGACATACAATGCTGAACTGTTGGTTCTCCTTGAGAACGAAAGGACACTGGACTTGCATGACGCCAATGTGAAGAATCTATATGAAAAGGTCAAATCACAACTACGAGACAATGCCAACGATCTGGGAAATGGATGCTTTGAATTTTGGCATAAGTGTGATGATGAATGCATGGAGTCTGTCAAAAATGGTACTTATGATTATCCCAAATACCAGGATGAAAGTAAATTAAACAGGCAGGAAATAGAAGCAGTGAAACTAGAGAATCTTGGTGTGTATCAAATCCTTGCCATATATAGTACGGTATCGAGCAGTCTAGTACTGGTGGGGCTGATCATAGCAATGGGTCTTTGGATGTGTTCGAATGGTTCAATGCAATGCAGGGTATGTATATAA
>A_/_H6N8|CY127413|A/ruddy_turnstone/Delaware_Bay/69/1998
ATGATTGCAATCATTGTAATAGTGACACTGGCAACAACCGGAAAGTCAGACAAGATCTGCATCGGGTATCATGCCAACAATTCGACAACACAAGTGGATACAATATTGGAGAAAAATGTAACCGTCACACACTCTGTTGAATTGCTGGAAAATCAGAAGGAAGAAAGATTCTGTAGAATTTTAAACAAGGCCCCTCTCGACTTAAGAGGATGTACCATGGAGGGTTGGATATTGGGGAATCCCCAATGCGACCTATTACTTGGTGACCAAAGTTGGTCATACATAGTGGAAAGGCCCACTGCTCGAAATGGGATCTGCTACCCTGGGGTTTTGAATGAGGCAGAAGAACTGAAGGCACTCATTGGCTCAGGAGAAAGAGTTGAGAGATTTGAAATGTTTCCCAAAAATACGTGGAGAGGAGTAGACACCAGCAGTGGAGTAACAGCAGCTTGCCCTTATAATAGTGGTTCTTCTTTCTACAGAAACCTACTATGGATAATAAAGACCAGATCAGGACAATATCCAGTAATTAGTGGAACTTACAACAACACTGGAAACAAGCCAATCATTTACTTCTGGGGTGTACATCATCCTCCTGACACCAGTGAACAAAACAACTTATATGGTTCTGGTGATCGATATGTCAGGATGGGAACTGAAAGCATGAATTTTGCCAAAACTCCGGAAATTGCGGCAAGACCTGCGGTGAACGGTCAAAGAGGCAGAATTGATTATTATTGGTCTGTTTTACGGCCAGGGGAAACCTTGAATGTGGAATCTAATGGGAATCTAATCGCTCCTTGGTATGCATACAAATTTGACAGTACAACTAACAAAGGAGCAGTATTCAAGTCAAACTTGCCAATAGAGAACTGTGACGCCACATGCCAAACTGTAGCAGGGGTCCTGAGGACAAATAAAACATTCCAAAATGTAAGCCCCCTGTGGATAGGAGAATGTCCAAAATACGTGAAAAGTGAAAGTTTGAGGCTTGCAACTGGACTAAGAAATGTCCCTAAGGTAGAGACTAGAGGACTTTTCGGAGCCATTGCAGGTTTCATTGAAGGGGGATGGACTGGAATGATAGATGGGTGGTATGGTTATCACCATGAAAATTCTCAAGGTTCAGGGTATGCAGCAGACAGAGAAAGCACCCAAAAGGCTATAGACGGGATTACAAATAAGGTCAATTCCATCATAGACAAGATGAACACACAATTCGAAGCTGTTGACCATGAATTTTCAAATTTGGAAAGGAGAATTGACAATTTGAACAAAAGAATGGAAGATGGATTTCTGGATGTCTGGACATACAATGCTGAACTGTTGGTTCTCCTTGAGAACGAAAGGACACTGGACTTGCATGACGCCAATGTGAAGAATCTATATGAAAAGGTCAAATCACAACTACGAGACAATGCCAACGATCTGGGAAATGGATGCTTTGAATTTTGGCATAAGTGTGATGATGAATGCATGGAGTCCGTCAAAAATGGTACTTATGATTATCCCAAATACCAGGATGAAAGTAAATTAAACAGGCAGGAAATAGAAGCAGTGAAACTAGAGAATCTTGGTGTGTATCAAATCCTTGCCATATATAGTACGGTATCGAGCAGTCTAGTACTGGTGGGGCTGATCATAGCAATGGGTCTTTGGATGTGTTCGAATGGTTCAATGCAATGCAGGGTATGTATATAA
>A_/_H6N8|CY127405|A/ruddy_turnstone/Delaware_Bay/46/1998
ATGATTGCAATCATTGTAATAGTGATACTGGTAACGGCCGGAAAGTCAGACAAGATCTGCATCGGATATCATGCCAACAATTCAACAACACAAGTAGATACGATATTGGAGAAAAATGTAACCGTCACACACTCTGTTGAATTGCTGGAAAATCAAAAGGAAGAAAGATTCTGTCGGATTTTAAACAAGGCCCCACTCGACTTAAGAGGATGCACCATGGAGGGTTGGATATTGGGAAACCCCCAATGTGACATATTACTTGGTGATCAGAGTTGGTCATACATAGTGGAACGGCCTACAGCTCGAAATGGGATCTGCTACCCTGGAGTTTTGAATGAAGCAGAAGAATTGAAGGCACTCATTGGATCAGGAGAAAGAGTAGAGAGATTTGAAATGTTTCCCAAAAGCACATGGAGAGGAGTAGACACCAGCAGAGGGGTAACAGCAGCTTGCCCCTACAATAGTGGTTCTTCTTTCTACAGAAACCTGCTATGGATAATAAAAACCAATTCAGGACAATATCCAGTAATTAGTGGAACTTACAATAACACTGGAAACAAGCCAATCCTCTATTTCTGGGGTGTACATCATCCTCCTGACACCACTGAACAAAACAATTTGTATGGTTCTGGCGACCGATATGTTAGGATGGGAACTGAAAGCATGAATTTTGCCAAGAGCCCAGAAATTGCAGCAAGGCCTGCAGTGAATGGCCAAAGAGGCAGGATTGATTATTACTGGTCTGTTTTACGGCCAGGGGAAACATTAAATGTGGAATCTAATGGGAATCTAATCGCTCCTTGGTATGCATACAAATTTGACAGTACCACTAGCAAAGGAGCAGTATTCAAGTCAGATTTGCCAATAGAGAGCTGCGATGCCACATGTCAAACTGTTGCAGGAGTCCTGAGGACAAATAGAACATTTCAGAATGTAAGTCCCCTGTGGATAGGAGAGTGTCCAAAATACGTGAAAAGCGAAAGCTTGAGGCTTGCAACTGGGCTAAGAAATGTCCCAAAGGTTGAGACCAGAGGGCTTTTCGGAGCCATCGCAGGTTTCATCGAAGGGGGATGGACTGGAATGATAGATGGGTGGTATGGCTATCACCATGAGAATTCTCAAGGTTCAGGGTATGCAGCAGACAGGGAAAGCACCCAAAAGGCCATAGACGGGATTACAAATAAGGTCAATTCCATCATAGACAAGATGAACACACAATTCGAAGCTGTTGACCATGAGTTTTCAAATTTGGAGAGGAGAATTGACAATCTAAACAAAAGAATGGAGGATGGGTTTCTGGATGTCTGGACATACAATGCTGAACTGTTGGTTCTCCTTGAGAACGAAAGGACACTGGACATGCATGACGCTAATGTGAAGAATCTGTATGAAAAGGTCAAATCACAACTACGAGACAATGCTAACGATCTGGGAAATGGGTGCTTTGAATTTTGGCATAAGTGTGATGATGAATGCATGGAGTCTGTCAAAAATGGTACTTATGATTATCCAAAATACCAGGATGAAAGTAAGTTAAACAGACAGGAAATAGAATCAGTGAAACTAGAGAACCTTGGTGTGTATCAAATTCTTGCCATCTATAGTACGGTATCGAGCAGTCTAGTATTGGTGGGGCTGATCATAGCAATGGGTCTTTGGATGTGTTCGAATGGTTCAATGCAATGCAGGATATGTATATGA
>A_/_H6N2|CY127389|A/ruddy_turnstone/Delaware_Bay/203/1996
ATGATTGCAATCATTGTAATAGTGATACTGGTAACGGCCGGAAAGTCAGACAAGATCTGCATCGGATATCATGCCAACAATTCAACAACACAAGTGGATACGATACTGGAGAAAAATGTAACCGTCACACACTCTGTTGAATTGCTGGAAAATCAAAAGGAAGAAAGATTCTGTAGGATTTTAAACAAGGCCCCACTCGACTTAAGAGGATGTACCATGGAGGGTTGGATATTGGGGAATCCCCAATGTGACCTATTACTTGGTGATCAAAGTTGGTCATACATAGTGGAAAGGCCTACAGCTCGAAATGGGATCTGCTACCCTGGAGTTTTGAATGAAGCAGAAGAATTGAAGGCACTCATTGGATCAAGAGAAAGAGTAGAGAGATTTGAAATGTTTCCCAAAAGTACATGGAGAGGAGTAGACACCAGCAGTGGAGTAACAGCAGCTTGCCCCTACAATAGTGGTTCTTCTTTCTACAGAAACCTGCTATGGATAATAAAAACCAAGTCAGCACCATATCCAGTAATTAGTGGAACCTACAACAACACTGGAAACAAGCCAATCCTCTATTTCTGGGGTGTACATCATCCTCCTGACACCAATGAACAAAACAATTTGTATGGTTCTGGCGATCGATATGTCAGGATGGGAACTGAAAGCATGAATTTTGCCAAGAGCCCGGAAATTGCGGCAAGGCCTGCGGTGAATGGCCAAAGAGGCAGGATTGATTATTACTGGTCTGTTTTACGGCCAGGGGAAACCTTAAATGTGGAGTCTAATGGAAATCTAATCGCTCCTTGGTATGCATACAAATTTGACAGTACTACTAGCAAAGGAGCAGTATTCAAGTCAAACTTGCCAATAGAGAGCTGTGATGCCACATGCCAAACTGTTGCAGGAGTCCTGAGGACAAATAGAACATTCCAGAATGTAAGCCCCCTGTGGATAGGAGAGTGTCCAAAATATGTGAAAAGTGAAAGTTTGAGGCTTGCAACTGGATTAAGAAATGTCCCAAAAGTTGAGACAAGAGGACTTTTCGGAGCCATCGCAGGTTTCATTGAAGGGGGATGGACTGGAATGGTAGATGGGTGGTATGGCTATCACCATGAAAATTCTCAAGGCTCAGGGTATGCAGCAGACAGGGAAAGCACCCAAAAGGCTATAGACGGGATTACAAATAAGGTCAATTCCATCATAGACAAAATGAACACACAATTCGAAGCTGTTGACCATGAATTTTCAAATTTGGAGAGGAGAATTGACAATTTGAACAAAAGAATGGAGGATGGGTTTCTGGATGTCTGGACATACAATGCTGAACTGTTGGTTCTCCTTGAGAATGAAAGGACACTGGACCTGCATGACGCTAATGTGAAGAATCTATATGAAAAGGTCAAATCACAACTACGAGACAATGCTAACGATCTGGGAAATGGATGCTTTGAATTTTGGCATAAGTGTGATGACGAATGCATGGAGTCTGTCAAAAATGGTACTTATGATTATCCCAAATACCAGGATGAAAGTAAATTAAACAGGCAGGAAATAGAATCGGTGAAGCTAGAGAACCTTGGTGTGTATCAAATTCTTGCCATCTATAGTACGGTATCGAGCAGTCTAGTATTGGTGGGGCTGATCATAGCAATGGGTCTTTGGATGTGTTCGAATGGCTCAATGCAATGCAGGGTATGTATATAA
>A_/_H6N8|CY127128|A/redhead/Alberta/291/1994
ATGATTGCAATCATAATACTGGCAGTAGTGGTCTCTACCAGCAAATCAGACAGGATCTGCATCGGTTACCATGCAAACAACTCGACAACACAAGTGGACACAATATTAGAGAAGAATGTGACAGTGACACACTCAGTGGAGCTCCTAGAGAACCAGAAGGAGAATAGATTCTGCAGAGTCTTGAATAAAGCACCACTGGATCTAATGGACTGCACCACTGAAGGTTGGATCCTTGGAAACCCCCGATGTGATAACTTACTCGGTGATCAAAGTTGGTCATATATAGTAGAGAGGCCTGATGCCCAAAATGGGATATGTTATCCAGGAGTATTGAAAGAGACGGAGGAGCTGAAAGCACTCATTGGGTCTATAGATAGCATACAAAGATTTGAAATGTTTCCCAAGAGCACGTGGACAGGAGTAGATACTAATAGCGGGGTTACGAGCGCTTGCCCCTACAATGGTGGATCTTCTTTTTACAGGAATCTGTTGTGGATAATAAAAATAAGATCTGACCCGTACTCATTGGTCAAGGGGACTTACACCAATACAGGCTCTCAGCCAATCTTATATTTCTGGGGTGTGCACCATCCTCCTGATGAAGTTGAGCAAGCTAACTTGTATGGACTTGGTACCCGTTATGTTAGGATGGGGACTGAAAGTATGAATTTTGCTAAAGGTCCTGAAATAGCAGACAGACCACCTGCGAATGGGCAACGAGGAAGAATTGATTATTATTGGTCTGTGTTGAAGCCAGGAGAAACTTTGAATGTGGAATCCAATGGGAATTTAATAGCTCCTTGGTATGCTTACAAGTTCACTAGTTCTAAAAACAAGGGAGCCATTTTTAAATCAGGTCTCCCAATTGAGAATTGTGATGCTGTCTGTCAAACTATAGCTGGAGCAATAAATACAAACAAAACCTTTCAAAATGTTAGTCCAATCTGGATTGGAGAATGCCCCAAATATGTTAAAAGTAAGAGTCTAAAACTAGCAACTGGTCTGAGAAATGTTCCACAGGCAGAAACAAGAGGATTGTTTGGAGCAATAGCTGGGTTTATAGAAGGAGGATGGACAGGTATGGTAGACGGATGGTACGGATACCATCATGAAAATTCACAGGGATCTGGTTATGCAGCAGATAAAGAAAGCACCCAGAAAGCAATAGACGGGATCACCAATAAAGTCAATTCAATCATTGACAAAATGAACACACAGTTTGAGGCAGTAGAGCATGAGTTCTCAAATCTCGAGAGGAGAATAGGCAATCTGAACAAAAGAATGGAAGATGGATTTTTAGACGTGTGGACATACAATGCTGAACTTCTGGTTCTGCTGGAAAATGAGAGGACTTTGGATATGCATGATGCTAATGTAAAGAATCTACATGAAACGGTGAAATCACAATTAAAGGATAATGCAAAAGATTTGGGTAATGGGTGTTTTGAATTTTGGCACAAATGTGACAATGAATGCATCAACTCAGTTAAAAATGGCACATATGACTACCCTAAATACCAGGAAGAGAGCAGACTTAACAGGCAGGAAATAAAATCAGTGATGCTGGAAAATCTGGGAGTATACCAAATCCTTGCTATTTATAGTACGGTATCGAGCAGTCTGGTTTTGGTGGGACTGATCATTGCCATGGGTCTTTGGATGTGCTCAAATGGCTCAATGCAATGCAAGATATGTATATAA
>A_/_H6N8|CY127120|A/mallard/Alberta/232/1994
ATGATTGCAATCATAATACTGGCAATAGTGGTCTCTACCAGCAAATCAGACAGGATCTGCATCGGTTACCATGCAAACAACTCGACAACACAAGTGGACACAATATTAGAGAAGAATGTGACAGTGACACACTCAGTGGAGCTCCTAGAGAACCAGAAGGAGAATAGATTCTGCAGAGTCTTGAATAAAGCACCACTGGATCTAATGGACTGCACCACTGAAGGTTGGATCCTTGGAAACCCCCGATGTGATAACTTACTCGGTGATCAAAGTTGGTCATATATAGTAGAGAGGCCTGATGCCCAAAATGGGATATGTTATCCAGGAGTATTGAAAGAGACGGAGGAGCTGAAAGCACTCATTGGGTCTATAGATAGCATACAAAGATTTGAAATGTTTCCCAAGAGCACGTGGACAGGAGTAGATACTAATAGCGGGGTTACGAGCGCTTGCCCCTACAATGGTGGATCTTCTTTTTACAGGAATCTGTTGTGGATAATAAAAATAAGATCTGACCCGTACTCATTGGTCAAGGGGACTTACACCAATACAGGCTCTCAGCCAATCTTATATTTCTGGGGTGTGCACCATCCTCCTGATGAAGTTGAGCAAGCTAACTTGTATGGACTTGGTACCCGTTATGTTAGGATGGGGACTGAAAGTATGAATTTTGCTAAAGGTCCTGAAATAGCAGACAGACCACCTGCGAATGGGCAACGAGGAAGAATTGATTATTATTGGTCTGTGTTGAAGCCAGGAGAAACTTTGAATGTGGAATCCAATGGGAATTTAATAGCTCCTTGGTATGCTTACAAGTTCACTAGTTCTAAAAACAAGGGAGCCATTTTTAAATCAGGTCTCCCAATTGAGAATTGTGATGCTGTCTGTCAAACTATAGCTGGAGCAATAAATACAAACAAAACCTTTCAAAATGTTAGTCCAATCTGGATTGGAGAATGCCCCAAATATGTTAAAAGTAAGAGCCTAAAACTAGCAACTGGTCTGAGAAATGTTCCACAGGCAGAAACAAGAGGATTGTTTGGAGCAATAGCTGGGTTTATAGAAGGAGGATGGACAGGTATGGTAGACGGATGGTACGGATACCATCATGAAAATTCACAGGGATCTGGTTATGCAGCAGATAAAGAAAGCACCCAGAAAGCAATAGACGGGATCACCAATAAAGTCAATTCAATCATTGACAAAATGAACACACAGTTTGAGGCAGTAGAGCATGAGTTCTCAAATCTCGAGAGGAGAATAGGCAATCTGAACAAAAGAATGGAAGATGGATTTTTAGACGTGTGGACATACAATGCTGAACTTCTGGTTCTGCTGGAAAATGAGAGGACTTTGGATATGCATGATGCTAATGTAAAGAATCTACATGAAAAGGTGAAATCACAATTAAAGGATAATGCAAAAGATTTGGGTAATGGGTGTTTTGAATTTTGGCACAAATGTGACAATGAATGCATCAACTCAGTTAAAAATGGCACATATGACTACCCTAAATACCAGGAAGAGAGCAGACTTAACAGGCAGGAAATAAAATCAGTGATGCTGGAAAATCTGGGAGTATACCAAATCCTTGCTATTTATAGTACGGTATCGAGCAGTCTGGTTTTGGTGGGACTGATCATTGCCATGGGTCTTTGGATGTGCTCAAATGGCTCAATGCAATGCAAGATATGTATATAA
>A_/_H6N8|CY127112|A/mallard/Alberta/76/1994
ATGATTGCAATCATAATACTGGCAGTAGTGGTCTCTACCAGCAAATCAGACAGGATCTGCATCGGTTACCATGCAAACAACTCGACAACACAAGTGGACACAATATTAGAGAAGAATGTGACAGTGACACACTCAGTGGAGCTCCTAGAGAACCAGAAGGAGAATAGATTCTGCAGAGTCTTGAATAAAGCACCACTGGATCTAATGGACTGCACCACTGAAGGTTGGATCCTTGGAAACCCCCGATGTGATAACTTACTCGGTGATCAAAGTTGGTCATATATAGTAGAGAGGCCTGATGCCCAAAATGGGATATGTTATCCAGGAGTATTGAAAGAGGCGGAGGAGCTGAAAGCACTCATTGGGTCTATAGATAGCATACAAAGATTTGAAATGTTTCCCAAGAGCACGTGGACAGGAGTAGATACTAATAGCGGGGTTACGAGCGCTTGCCCCTACAATGGTGGATCTTCTTTTTACAGGAATCTGTTGTGGATAATAAAAATAAGATCTGACCCGTACTCATTGGTCAAGGGGACTTACACCAATACAGGCTCTCAGCCAATCTTATATTTCTGGGGTGTGCACCATCCTCCTGATGAAGTTGAGCAAGCTAACTTGTATGGACTTGGTACCCGTTATGTTAGGATGGGGACTGAAAGTATGAATTTTGCTAAAGGTCCTGAAATAGCAGACAGACCACCTGCGAATGGGCAACGAGGAAGAATTGATTATTATTGGTCTGTGTTGAAGCCAGGAGAAACTTTGAATGTGGAATCCAATGGGAATTTAATAGCTCCTTGGTATGCTTACAAGTTCACTAGTTCTAAAAACAAGGGAGCCATTTTTAAATCAGGTCTCCCAATTGAGAATTGTGATGCTGTCTGTCAAACTATAGCTGGAGCAATAAATACAAACAAAACCTTTCAAAATGTTAGTCCAATCTGGATTGGAGAATGCCCCAAATATGTTAAAAGTAAGAGCCTAAAACTAGCAACTGGTCTGAGAAATGTTCCACAGGCAGAAACAAGAGGATTGTTTGGAGCAATAGCTGGGTTTATAGAAGGAGGATGGACAGGTATGGTAGACGGATGGTACGGATACCATCATGAAAATTCACAGGGATCTGGTTATGCAGCAGATAAAGAAAGCACCCAGAAAGCAATAGACGGGATCACCAATAAAGTCAATTCAATCATTGACAAAATGAACACACAGTTTGAGGCAGTAGAGCATGAGTTCTCAAATCTCGAGAGGAGAATAGGCAATCTGAACAAAAGAATGGAAGATGGATTTTTAGACGTGTGGACATACAATGCTGAACTTCTGGTTCTGCTGGAAAATGAGAGGACTTTGGATATGCATGATGCTAATGTAAAGAATCTACATGAAAAGGTGAAATCACAATTAAAAGATAATGCAAAAGATTTGGGTAATGGGTGTTTTGAATTTTGGCACAAATGTGACAATGAATGCATCAACTCAGTTAAAAATGGCACATATGACTACCCTAAATACCAGGAAGAGAGCAGACTTAACAGGCAGGAAATAAAATCAGTGATGCTGGAAAATCTGGGAGTATACCAAATCCTTGCTATTTATAGTACGGTATCGAGCAGTCTGGTTTTGGTGGGACTGATCATTGCCATGGGTCTTTGGATGTGCTCAAATGGCTCAATGCAATGCAAGATATGTATATAA
>A_/_H6N8|CY127096|A/mallard/Alberta/32/1994
ATGATTGCAATCATAATACTGGCAATAGTGGTCTCTACCAGCAAATCAGACAGGATCTGCATCGGTTACCATGCAAACAACTCGACAACACAAGTGGACACAATATTAGAGAAGAATGTGACAGTGACACACTCAGTGGAGCTCCTAGAGAACCAGAAGGAGAATAGATTCTGCAGAGTCTTGAATAAAGCACCACTGGATCTAATGGACTGCACCACTGAAGGTTGGATCCTTGGAAACCCCCGATGTGATAACTTACTCGGTGATCAAAGTTGGTCATATATAGTAGAGAGGCCTGATGCCCAAAATGGGATATGTTATCCAGGAGTATTGAAAGAGACGGAGGAGCTGAAAGCACTCATTGGGTCTATAGATAGCATACAAAGATTTGAAATGTTTCCCAAGAGCACGTGGACAGGAGTAGATACTAATAGCGGGGTTACGAGCGCTTGCCCCTACAATGGTGGATCTTCTTTTTACAGGAATCTGTTGTGGATAATAAAAATAAGATCTGACCCGTACTCATTGGTCAAGGGGACTTACACCAATACAGGCTCTCAGCCAATCTTATATTTCTGGGGTGTGCACCATCCTCCTGATGAAGTTGAGCAAGCTAACTTGTATGGACTTGGTACCCGTTATGTTAGGATGGGGACTGAAAGTATGAATTTTGCTAAAGGTCCTGAAATAGCAGACAGACCACCTGCGAATGGGCAACGAGGAAGAATTGATTATTATTGGTCTGTGTTGAAGCCAGGAGAAACTTTGAATGTGGAATCCAATGGGAATTTAATAGCTCCTTGGTATGCTTACAAGTTCACTAGTTCTAAAAACAAGGGAGCCATTTTTAAATCAGGTCTCCCAATTGAGAATTGTGATGCTGTCTGTCAAACTATAGCTGGAGCAATAAATACAAACAAAACCTTTCAAAATGTTAGTCCAATCTGGATTGGAGAATGCCCCAAATATGTTAAAAGTAAGAGCCTAAAACTAGCAACTGGTCTGAGAAATGTTCCACAGGCAGAAACAAGAGGATTGTTTGGAGCAATAGCTGGGTTTATAGAAGGAGGATGGACAGGTATGGTAGACGGATGGTACGGATACCATCATGAAAATTCACAGGGATCTGGTTATGCAGCAGATAAAGAAAGCACCCAGAAAGCAATAGACGGGATCACCAATAAAGTCAATTCAATCATTGACAAAATGAACACACAGTTTGAGGCAGTAGAGCATGAGTTCTCAAATCTCGAGAGGAGAATAGGCAATCTGAACAAAAGAATGGAAGATGGATTTTTAGACGTGTGGACATACAATGCTGAACTTCTGGTTCTGCTGGAAAATGAGAGGACTTTGGATATGCATGATGCTAATGTAAAGAATCTACATGAAAGGGTGAAATCACAATTAAAGGATAATGCAAAAGATTTGGGTAATGGGTGTTTTGAATTTTGGCACAAATGTGACAATGACTGCATCAACTCAGTTAAAAATGGCACATATGACTACCCTAAATACCAGGAAGAGAGCAGACTTAACAGGCAGGAAATAAAATCAGTGATGCTGGAAAATCTGGGAGTATACCAAATCCTTGCTATTTATAGTACGGTATCGAGCAGTCTGGTTTTGGTGGGACTGATCATTGCCATGGGTCTTTGGATGTGCTCAAATGGCTCAATGCAATGCAAGATATGTATATAA
>A_/_H6N8|CY127080|A/mallard/Alberta/6/1994
ATGATTGCAATCATAATACTGGCAGTAGTGGTCTCTACCAGCAAATCAGACAGGATCTGCATCGGTTACCATGCAAACAACTCGACAACACAAGTGGACACAATATTAGAGAAGAATGTGACAGTGACACACTCAGTGGAGCTCCTAGAGAACCAGAAGGAGAATAGATTCTGCAGAGTCTTGAATAAAGCACCACTGGATCTAATGGACTGCACCACTGAAGGTTGGATCCTTGGAAACCCCCGATGTGATAACTTACTCGGTGATCAAAGTTGGTCATATATAGTAGAGAGGCCTGATGCCCAAAATGGGATATGTTATCCAGGAGTATTGAAAGAGACGGAGGAGCTGAAAGCACTCATTGGGTCTATAGATAGCATACAAAGATTTGAAATGTTTCCCAAGAGCACGTGGACAGGAGTAGATACTAATAGCGGGGTTACGAGCGCTTGCCCCTACAATGGTGGATCTTCTTTTTACAGGAATCTGTTGTGGATAATAAAAATAAGATCTGACCCGTACTCATTGGTCAAGGGGACTTACACCAATACAGGCTCTCAGCCAATCTTATATTTCTGGGGTGTGCACCATCCTCCTGATGAAGTTGAGCAAGCTAACTTGTATGGACTTGGTACCCGTTATGTTAGGATGGGGACTGAAAGTATGAATTTTGCTAAAGGTCCTGAAATAGCAGACAGACCACCTGCGAATGGGCAACGAGGAAGAATTGATTATTATTGGTCTGTGTTGAAGCCAGGAGAAACTTTGAATGTGGAATCCAATGGGAATTTAATAGCTCCTTGGTATGCTTACAAGTTCACTAGTTCTAAAAACAAGGGAGCCATTTTTAAATCAGGTCTCCCAATTGAGAATTGTGATGCTGTCTGTCAAACTATAGCTGGAGCAATAAATACAAACAAAACCTTTCAAAATGTTAGTCCAATCTGGATTGGAGAATGCCCCAAATATGTTAAAAGTAAGAGCCTAAAACTAGCAACTGGTCTGAGAAATGTTCCACAGGCAGAAACAAGAGGATTGTTTGGAGCAATAGCTGGGTTTATAGAAGGAGGATGGACAGGTATGGTAGACGGATGGTACGGATACCATCATGAAAATTCACAGGGATCTGGTTATGCAGCAGATAAAGAAAGCACCCAGAAAGCAATAGACGGGATCACCAATAAAGTCAATTCAATCATTGACAAAATGAACACACAGTTTGAGGCAGTAGAGCATGAGTTCTCAAATCTCGAGAGGAGAATAGGCAATCTGAACAAAAGAATGGAAGATGGATTTTTAGACGTGTGGACATACAATGCTGAACTTCTGGTTCTGCTGGAAAATGAGAGGACTTTGGATATGCATGATGCTAATGTAAAGAATCTACATGAAAAGGTGAAATCACAATTAAAAGATAATGCAAAAGATTTGGGTAATGGGTGTTTTGAATTTTGGCACAAATGTGACAATGAATGCATCAACTCAGTTAAAAATGGCACATATGACTACCCTAAATACCAGGAAGAGAGCAGACTTAACAGGCAGGAAATAAAATCAGTGATGCTGGAAAATCTGGGAGTATACCAAATCCTTGCTATTTATAGTACGGTATCGAGCAGTCTGGTTTTGGTGGGACTGATCATTGCCATGGGTCTTTGGATGTGCTCAAATGGCTCAATGCAATGCAAGATATGTATATAA
>A_/_H6N3|CY127064|A/laughing_gull/Delaware_Bay/208/1994
ATGATTGCAATCATTGTAATAGTGATACTGGTAACGGCCGGAAAGTCAGACAAGATCTGCATCGGATATCATGCCAACAATTCAACAACACAAGTGGATACGATACTGGAGAAAAATGTAACCGTCACACACTCTGTTGAATTGCTGGAAAATCAAAAGGAAGAAAGATTCTGTAGGATTTTAAACAAGGCCCCACTCGACTTAAGAGGATGTACCATGGAGGGTTGGATATTGGGGAATCCCCAATGTGACCTATTACTTGGTGATCAAAGTTGGTCATACATAGTGGAAAGGCCTACAGCTCGAAATGGGATCTGCTACCCTGGAGTTTTGAATGAAGCAGAAGAATTGAAGGCACTCATTGGATCAGGAGAAAGAGTAGAGAGATTTGAAATGTTTCCCAAAAGTACATGGAGAGGAGTAGACACCAGCAGTGGAGTAACAGCAGCTTGCCCCTACAATAGTGGTTCTTCTTTCTACAGAAACCTGCTATGGATAATAAAAACCAAGTCAGCACCATATCCAGTAATTAGTGGAACTTACAACAACACTGGAAACAAGCCAATCCTCTATTTCTGGGGTGTACATCATCCTCCTGACACCAATGAACAAAACAATTTGTATGGTTCTGGCGATCGATATGTCAGGATGGGAACTGAAAGCATGAATTTTGCCAAGAGCCCGGAAATTGCGGCAAGGCCTGCGGTGAATGGCCAAAGAGGCAGGATTGATTATTACTGGTCTGTTTTACGGCCAGGGGAAACCTTAAATGTGGAATCTAATGGGAATCTAATCGCTCCTTGGTATGCATACAAATTTGACAGTACTACTAGCAAAGGAGCAGTATTCAAGTCAAATTTGCCAATAGAGAGCTGTGATGCCACATGCCAAACTGTTGCAGGAGTCCTGAGGACAAATAGAACATTCCAGAATGTAAGCCCCCTGTGGATAGGAGAGTGTCCAAAATACGTGAAAAGTGAAAGTTTGAGGCTTGCAACTGGACTAAGAAATGTCCCAAAGGTTGAGACCAGAGGACTTTTCGGAGCCATCGCAGGTTTCATTGAAGGGGGATGGACTGGAATGGTAGATGGGTGGTATGGCTATCACCATGAAAATTCTCAAGGCTCAGGGTATGCAGCAGACAGGGAAAGCACCCAAAAGGCTATAGACGGGATTACAAATAAGGTCAATTCCATCATAGACAAGATGAACACACAATTCGAAGCTGTTGACCATGAATTTTCAAATTTGGAGAGGAGAATTGACAATTTGAACAAAAGAATGGAGGATGGGTTTCTGGATGTCTGGACATACAATGCTGAACTGTTGGTTCTCCTTGAGAATGAAAGGACACTGGACTTGCATGACGCTAATGTGAAGAATCTATATGAAAAGGTCAAATCACAACTACGAGACAATGCTAACGATCTGGGAAATGGATGCTTTGAATTTTGGCATAAGTGTGATGATGAATGCATGGAGTCTGTCAAAAATGGTACTTATGATTATCCCAAATACCAGGATGAAAGTAAATTAAACAGGCAGGAAATAGAATCAGTGAAACTAGAGAACCTTGGTGTGTATCAAATTCTTGCCATCTATAGTACGGTATCGAGCAGTCTAGTATTGGTGGGGCTGATCATAGCAATGGGTCTTTGGATGTGTTCGAATGGTTCAATGCAATGCAGGGTATGTATATAA
>A_/_H6N2|CY127056|A/ruddy_turnstone/Delaware_Bay/162/1994
ATGATTGCAATCATTGTAATAGTGATACTGGTAACGGCCGGAAAGTCAGACAAGATCTGCATCGGATATCATGCCAACAATTCAACAACACAAGTGGATACGATATTGGAGAAAAATGTAACCGTCACACACTCTGTTGAATTGCTGGAAAATCAAAAGGAAGAAAGATTCTGTAGGATTTTAAACAAGGCCCCACTCGACTTAAGAGGATGTACCATGGAGGGTTGGATATTGGGGAATCCCCAATGTGACCTATTACTTGGTGATCAAAGTTGGTCATACATAGTGGAAAGGCCTACAGCTCGAAATGGGATCTGCTACCCTGGAGTTTTGAATGAAGCAGAAGAATTGAAGGCACTCATTGGATCAGGAGAAAGAGTAGAGAGATTTGAAATGTTTCCCAAAAGTACATGGAGAGGAGTAGACACCAGCAGTGGAGTAACAGCAGCTTGCCCCTACAATAGTGGTTCTTCTTTCTACAGAAACCTGCTATGGATAATAAAAACCAAGTCAGCACCATATCCAGTAATTAGTGGAACTTACAACAACACTGGAAACAAGCCAATCCTCTATTTCTGGGGTGTACATCATCCTCCTGACACCAATGAACAAAACAATTTGTATGGTTCTGGCGATCGATATGTCAGGATGGGAACTGAAAGCATGAATTTTGCCAAGAGCCCGGAAATTGCGGCAAGGCCTGCGGTGAATGGCCAAAGAGGCAGGATTGATTATTACTGGTCTGTTTTACGGCCAGGGGAAACCTTAAATGTGGAATCTAATGGGAATCTAATCGCTCCTTGGTATGCATACAAATTTGACAGTACTACTAGCAAAAGAGCAGTATTCAAGTCAAATTTGCCAATAGAGAGCTGTGATGCCACATGCCAAACTGTTGCAGGAGTCCTGAGGACAAATAGAACATTCCAGAATGTAAGCCCTCTGTGGATAGGAGAGTGTCCAAAATACGTGAAAAGTGAAAGTTTGAGGCTTGCAACTGGACTAAGAAATGTCCCAAAGGTTGAGACCAGAGGACTTTTCGGAGCCATCGCAGGTTTCATTGAAGGGGGATGGACTGGAATGGTAGATGGGTGGTATGGCTATCACCATGAAAATTCTCAAGGCTCAGGGTATGCAGCAGACAGGGAAAGCACCCAAAAGGCTATAGACGGGATTACAAATAAGGTCAATTCCATCATAGACAAGATGAACACACAATTCGAAGCTGTTGACCATGAATTTTCAAATTTGGAGAGGAGAATTGACAATTTGAACAAAAGAATGGAGGATGGGTTTCTGGATGTCTGGACATACAATGCTGAACTGTTGGTTCTCCTTGAGAATGAAAGGACACTGGACTTGCATGACGCTAATGTGAAGAATCTATATGAAAAGGTCAAATCACAACTACGAGACAATGCTAACGATCTGGGAAATGGATGCTTTGAATTTTGGCATAAGTGTGATGATGAATGCATGGAGTCTGTCAAAAATGGTACTTATGATTATCCCAAATACCAGGATGAAAGTAAATTAAACAGGCAGGAAATAGAATCAGTGAAACTAGAGAACCTTGGTGTGTATCAAATTCTTGCCATCTATAGTACGGTATCGAGCAGTCTAGTATTGGTGGGGCTGATCATAGCAATGGGTCTTTGGATGTGTTCGAATGGTTCAATGCAATGCAGGGTATGTATATAA
>A_/_H6N8|CY127048|A/herring_gull/Delaware_Bay/77/1994
ATGATTGCAATCATTGTAATAGTGATACTGGTAACGGCCGGAAAGTCAGACAAGATCTGCATCGGATATCATGCCAACAATTCAACAACACAAGTGGATACGATACTGGAGAAAAATGTAACCGTCACACACTCTGTTGAATTGCTGGAAAATCAAAAGGAAGAAAGATTCTGTAGGATTTTAAACAAGGCCCCACTCGACTTAAGAGGATGTACCATGGAGGGTTGGATGTTGGGGAATCCCCAATGTGACCTATTACTTGGTGATCAAAGTTGGTCATACATAGTGGAAAGGCCTACAGCTCGAAATGGGATCTGCTACCCTGGAGTTTTGAATGAAGCAGAAGAATTGAAGGCACTCATTGGATCAGGAGAAAGAGTAGAGAGATTTGAAATGTTTCCCAAAAGTACATGGAGAGGAGTAGACACCAGCAGTGGAGTAACAGCAGCTTGCCCCTACAATAGTGGTTCTTCTTTCTACAGAAACCTACTATGGATAATAAAAACCAAGTCAGCATCATATCCAGTAATTAGTGGAACTTACAACAACACTGGAAACAAGCCAATCCTCTATTTCTGGGGTGTACATCATCCTCCTGACACCAATGAACAAAACAATTTGTATGGTTCTGGCGATCGATATGTCAGGATGGGAACTGAAAGCATGAATTTTGCCAAGAGCCCGGAAATTGCGGCAAGGCCTGCGGTGAATGGCCAAAGAGGCAGAATTGATTATTACTGGTCTGTTTTACGGCCGGGGGAAACCTTAAATGTGGAATCTAATGGGAATCTAATCGCTCCTTGGTATGCATACAAATTTGACAGTACTACTAGCAAAGGAGCAGTATTCAAGTCAAACTTGCCAATAGAGAGCTGTGATGCCACATGCCAAACTGTTGCAGGAGTCCTGAGGACAAATAGAACATTCCAGAATGTAAGCCCCCTGTGGATAGGAGAGTGCCCAAAATACGTGAAAAGTGAAAGTTTGAGGCTTGCAACTGGACTAAGAAATGTCCCAAAGGTTGAGACCAGAGGACTTTTCGGAGCCATCGCAGGTTTCATTGAAGGGGGATGGACTGGAATGGTAGATGGGTGGTATGGCTATCACCATGAAAATTCTCAAGGCTCAGGGTATGCAGCAGACAGAGAAAGCACCCAAAAGGCTATAGACGGGATTACAAATAAGGTCAATTCCATCATAGACAAGATGAACACACAATTCGAAGCTGTTGACCATGAATTTTCAAATTTGGAGAGGAGAATTGACAATTTGAACAAAAGAATGGAGGATGGGTTTCTGGATGTCTGGACATACAATGCTGAACTGTTGGTTCTCCTTGAGAATGAAAGGACACTGGACTTGCATGACGCTAATGTTAAGAATCTATATGAAAAGGTCAAATCACAACTACGAGACAATGCTAACGATCTGGGAAATGGATGCTTTGAATTTTGGCATAAGTGTGATGATGAATGCATGGAGTCTGTCAAAAATGGTACTTATGATTATCCCAAATACCAGGATGAAAGTAAATTAAACAGGCAGGAAATAGAATCAGTGAAACTAGAGAACCTTGGTGTGTATCAAATTCTTGCCATCTATAGTACGGTATCGAGCAGTCTAGTATTGGTGGGGCTGATCATAGCAATGGGTCTTTGGATGTGTTCGAATGGTTCAATGCAATGCAGGGTATGTATATAA
>A_/_H6N8|CY127032|A/shorebird/Delaware_Bay/29/1994
ATGATTGCAATCATTGTAATAGTGATACTGGTAACGGCCGGAAAGTCAGACAAGATCTGCATCGGATATCATGCCAACAATTCAACAACACAAGTGGATACGATACTGGAGAAAAATGTAACCGTCACACACTCTGTTGAATTGCTGGAAAATCAAAAGGAAGAAAGATTCTGTAGGATTTTAAACAAGGCCCCACTCGACTTAAGAGGATGTACCATGGAGGGTTGGATGTTGGGGAATCCCCAATGTGACCTATTACTTGGTGATCAAAGTTGGTCATACATAGTGGAAAGGCCTACAGCTCGAAATGGGATCTGCTACCCTGGAGTTTTGAATGAAGCAGAAGAATTGAAGGCACTCATTGGATCAGGAGAAAGAGTAGAGAGATTTGAAATGTTTCCCAAAAGTACATGGAGAGGAGTAGACACCAGCAGTGGAGTAACAGCAGCTTGCCCCTACAATAGTGGTTCTTCTTTCTACAGAAACCTACTATGGATAATAAAAACCAAGTCAGCATCATATCCAGTAATTAGTGGAACTTACAACAACACTGGAAACAAGCCAATCCTCTATTTCTGGGGTATACATCATCCTCCTGACACCAATGAACAAAACAATTTGTATGGTTCTGGCGATCGATATGTCAGGATGGGAACTGAAAGCATGAATTTTGCCAAGAGCCCGGAAATTGCGGCAAGGCCTGCGGTGAATGGCCAAAGAGGCAGAATTGATTATTACTGGTCTGTTTTACGGCCGGGGGAAACCTTAAATGTGGAATCTAATGGGAATCTAATCGCTCCTTGGTATGCATACAAATTTGACAGTACTACTAGCAAAGGAGCAGTATTCAAGTCAAACTTGCCAATAGAGAGCTGTGATGCCACATGCCAAACTGTTGCAGGAGTCCTGAGGACAAATAGAACATTCCAGAATGTAAGCCCCCTGTGGATAGGAGAGTGCCCAAAATACGTGAAAAGTGAAAGTTTGAGGCTTGCAACTGGACTAAGAAATGTCCCAAAGGTTGAGACCAGAGGACTTTTCGGAGCCATCGCAGGTTTCATTGAAGGGGGATGGACTGGAATGGTAGATGGGTGGTATGGCTATCACCATGAAAATTCTCAAGGCTCAGGGTATGCAGCAGACAGAGAAAGCACCCAAAAGGCTATAGACGGGATTACAAATAAGGTCAATTCCATCATAGACAAGATGAACACACAATTCGAAGCTGTTGACCATGAATTTTCAAATTTGGAGAGGAGAATTGACAATTTGAACAAAAGAATGGAGGATGGGTTTCTGGATGTCTGGACATACAATGCTGAACTGTTGGTTCTCCTTGAGAATGAAAGGACACTGGACTTGCATGACGCTAATGTGAAGAATCTATATGAAAAGGTCAAATCACAACTACGAGACAATGCTAACGATCTGGGAAATGGATGCTTTGAATTTTGGCATAAGTGTGATGATGAATGCATGGAGTCTGTCAAAAATGGTACTTATGATTATCCCAAATACCAGGATGAAAGTAAATTAAACAGGCAGGAAATAGAATCAGTGAAACTAGAGAATCTTGGTGTGTATCAAATTCTTGCCATCTATAGTACGGTATCGAGCAGTCTAGTATTGGTGGGGCTGATCATAGCAATGGGTCTTTGGATGTGTTCGAATGGTTCAATGCAATGCAGGGTATGTATATAA
>A_/_H6N8|CY127024|A/pintail/Alberta/87/1993
ATGATTGCAATCATTGTAATAGCGATACTGGCAGCAGCCGGAAAGTCAGACAAGATCTGCATTGGGTATCATGCCAACAATTCAACAACACAGGTGGATACGATACTTGAGAAGAATGTAACCGTCACACACTCAGTTGAATTGCTGGAGAATCAGAAGGAAGAAAGATTCTGCAAGATCTTGAACAAGGCCCCTCTCGACCTAAAGGGATGTACCATAGAGGGTTGGATCTTGGGGAATCCCCAATGCGACCTATTGCTTGGTGATCAAAGCTGGTCATATATAGTGGAAAGACCTACTGCTCAAAATGGGATTTGCTACCCAGGAGCTTTGAATGAGGTAGAAGAACTGAAAGCATTTATTGGATCAGGAGAAAGGGTAGAGAGATTTGAGATGTTTCCCAAAAGTACATGGGCAGGAGTAGACACCAGCAGTGGGGTAACAAAAGCTTGTCCTTATAATAGTGGTTCATCTTTCTACAGAAACCTCTTATGGATAATAAAAACCAAGTCAGCAGCGTATCCAGTAATTAAGGGAACTTACAACAACACTGGAAACCAGCCAATCCTTTATTTCTGGGGTGTGCACCATCCTCCTGACACCAATGAGCAAAATACTCTGTATGGCTCTGGTGATCGATACGTTAGGATGGGAACTGAAAGCATGAATTTTGCCAAGAGTCCAGAAATTGCGGCAAGACCCGCTGTGAATGGTCAAAGAGGTAGAATTGATTATTACTGGTCTGTTTTAAAACCAGGGGAAACCTTGAATGTGGAATCTAATGGAAATCTAATCGCCCCTTGGTATGCATACAAATTTGTCAGCACAAATAATAAAGGAGCCGTCTTCAAGTCAAATTTACCAATCGAGAACTGCGATGCCACATGCCAGACTATTGCAGGAGTCCTAAGGACCAATAAAACATTTCAGAATGTGAGCCCTCTGTGGATAGGAGAATGCCCCAAATATGTGAAAAGTGAAAGTTTGAGGCTTGCAACTGGACTAAGAAATGTTCCACAGATTGAAACTAGAGGACTTTTCGGAGCTATCGCAGGTTTTATTGAAGGAGGATGGACTGGAATGATAGATGGGTGGTATGGCTATCATCATGAGAATTCTCAAGGCTCGGGATATGCAGCAGACAGAGAAAGCACTCAAAAGGCTATAGACGGGATTACAAATAAGGTCAATTCCATCATCGACAAAATGAACACACAATTCGAAGCTGTCGACCACGAATTTTCAAATCTGGAGAGAAGAATTGACAATCTGAACAAAAGAATGGAAGACGGATTTCTGGATGTTTGGACATACAATGCTGAACTGTTGGTTCTTCTTGAGAACGAAAGAACACTGGACCTGCATGACGCGAATGTGAAGAACCTATATGAAAAGGTCAAATCACAACTAAGGGACAATGCTAATGATCTAGGAAATGGATGCTTTGAATTTTGGCATAAGTGTGACAATGAATGCATAGAGTCTGTCAAAAATGGTACCTATGACTATCCCAAATACCAGGATGAAAGTAAATTGAACAGGCAGGAAATAGAATCAGTAAAGCTAGAGAACCTTGGTGTGTATCAAATTCTTGCCATTTATAGTACGGTATCGAGCAGTCTAGTCTTGGTAGGGCTGATCATAGCAATGGGTCTTTGGATGTGTTCGAATGGTTCAATGCAATGCAGGATATGTATATAA
>A_/_H6N8|CY127016|A/shorebird/Delaware_Bay/222/1993
ATGATTGCAATCATTGTAATAGTGATACTGGTAACGGCCGGAAAGTCAGACAAGATCTGCATCGGATATCATGCCAACAATTCAACAACACAAGTGGATACGATACTGGAGAAAAATGTAACCGTCACACACTCTGTTGAATTGCTGGAAAATCAAAAGGAAGAAAGATTCTGTAGGATTTTAAACAAGGCCCCACTCGACTTAAGAGGATGTACCATGGAGGGTTGGATATTGGGGAATCCCCAATGTGACCTATTACTTGGTGATCAAAGTTGGTCATACATAGTGGAAAGGCCTACAGCTCGAAATGGGATCTGCTACCCTGGAGTTTTGAATGAAGCAGAAGAACTGAAGGCACTCATTGGATCAGGAGAAAGAGTAGAGAGATTTGAAATGTTTCCCAAAAGTACATGGAGAGGAGTAGACACCAGCAGTGGAGTAACAGCAGCTTGCCCTTACAATAGTGGTTCTTCTTTCTACAGAAACCTACTATGGATAATAAAACCCAAGTCAGCATCATATCCAGTAATTAGTGGAACTTACAACAACACTGGAAACAAGCCAATCCTCTATTTCTGGGGTGTACATCATCCTCCTGACACCAATGAACAAAACAATTTGTATGGTTCTGGCGATCGATATGTCAGGATGGGAACTGAAAGCATGAATTTTGCCAAGAGCCCGGAAATTGCGGCAAGGCCTGCGGTGAATGGCCAAAGAGGCAGAATTGATTATTACTGGTCTGTTTTACGGCCAGGGGAAACCTTAAATGTGGAATCTAATGGGAATCTAATCGCTCCTTGGTATGCATACAAATTTGACAGTGCTACTAGCAAAGGAGCAGTATTCAAGTCAAACTTGCCAATAGAGAACTGTGATGCCACATGCCAAACTGTTGCAGGAGTCCTGAGGACAAATAGAACATTCCAGAATATAAGCCCCCTGTGGATAGGAGAGTGTCCAAAATACGTGAAAAGTGAAAGTTTGAGGCTTGCAACTGGACTAAGAAATGTCCCAAAGGTTGAGACCAGAGGACTTTTCGGAGCCATCGCAGGTTTCATTGAAGGGGGATGGACTGGAATGGTAGATGGGTGGTATGGCTATCACCATGAAAATTCTCAAGGCTCAGGGTATGCAGCAGACAGAGAAAGCACCCAAAAGGCTATAGACGGGATTACAAATAAGGTCAATTCCATCATAGACAAGATGAACACACAATTCGAAGCTGTTGACCATGAATTTTCAAATTTGGAGAGGAGAATTGACAATTTGAACAAAAGAATGGAGGATGGGTTTCTGGATGTCTGGACATACAATGCTGAACTGTTGGTTCTCCTTGAGAATGAAAGGACACTGGACTTGCATGACGCTAATGTGAAGAATCTATATGAAAAGGTCAAATCACAACTACGAGACAATGCTAACGATCTGGGAAATGGATGCTTTGAATTTTGGCATAAGTGTGATGATGAATGCATGGAGTCTGTCAAAAATGGTACTTATGATTATCCCAAATACCAGGATGAAAGTAAATTAAACAGGCAGGAAATAGAATCAGTGAAACTAGAGAACCTTGGTGTGTATCAAATTCTTGCCATCTATAGTACGATATCGAGCAGTCTAGTATTGGTGGGGCTGATCATAGCAATGGGTCTTTGGATGTGTTCGAATGGTTCAATGCAATGCAGGGTATGTATATAA
>A_/_H6N8|CY127008|A/ruddy_turnstone/Delaware_Bay/37/1993
ATGATTGCAATCATTGTAATAGTGATACTGGTAACGGCCGGAAAGTCAGACAAGATCTGCATCGGATATCATGCCAACAATTCAACAACACAAGTGGATACGATACTGGAGAAAAATGTAACCGTCACACACTCTGTTGAATTGCTGGAAAATCAAAAGGAAGAAAGATTCTGTAGGATTTTAAACAAGGCCCCACTCGACTTAAGAGGATGTACCATGGAGGGTTGGATATTGGGGAATCCCCAATGTGACCTATTACTTGGTGATCAAAGTTGGTCATACATAGTGGAAAGGCCTACAGCTCGAAATGGGATCTGCTACCCTGGAGTTTTGAATGAAGCAGAAGAACTGAAGGCACTCATTGGATCAGGAGAAAGAGTAGAGAGATTTGAAATGTTTCCCAAAAGTACATGGAGAGGAGTAGACACCAGCAGTGGAGTAACAGCAGCTTGCCCTTACAATAGTGGTTCTTCTTTCTACAGAAACCTACTATGGATAATAAAAACCAAGTCAGCATCATATCCAGTAATTAGTGGAACTTACAACAACACTGGAAACAAGCCAATCCTCTATTTCTGGGGTGTACATCATCCTCCTGACACCAATGAACAAAACAATTTGTATGGTTCTGGCGATCGATATGTCAGGATGGGAACTGAAAGCATGAATTTTGCCAAGAGCCCGGAGATTGCGGCAAGGCCTGCGGTGAATGGCCAAAGAGGCAGAATTGATTATTACTGGTCTGTTTTACGGCCAGGGGAAACCTTAAATGTGGAATCTAATGGGAATCTAATCGCTCCTTGGTATGCATACAAATTTGACAGTACTACTAGCAAAGGAGCAGTATTCAAGTCAAACTTGCCAATAGAGAACTGTGATGCCACATGCCAAACTGTTGCAGGAGTCCTGAGGACAAATAGAACATTCCAGAATGTAAGCCCCCTGTGGATAGGAGAGTGTCCAAAATACGTGAAAAGTGAAAGTTTGAGGCTTGCAACTGGACTAAGAAATGTCCCAAAGGTTGAGACCAGAGGACTTTTCGGAGCCATCGCAGGTTTCATTGAAGGGGGATGGACTGGAATGGTAGATGGGTGGTATGGCTATCACCATGAAAATTCTCAAGGCTCAGGGTATGCAGCAGACAGAGAAAGCACCCAAAAGGCTATAGACGGGATTACAAATAAGGTCAATTCCATCATAGACAAGATGAACACACAATTCGAAGCTGTTGGCCATGAATTTTCAAATTTGGAGAGGAGAATTGACAATTTGAACAAAAGAATGGAGGATGGGTTTCTGGATGTCTGGACATACAATGCTGAACTGTTGGTTCTCCTTGAGAATGAAAGGACACTGGACTTGCATGACGCTAATGTGAAGAATCTATATGAAAAGGTCAAATCACAACTACGAGACAATGCTAACGATCTGGGAAATGGATGCTTTGAATTTTGGCATAAGTGTGATGATGAATGCATGGAGTCTGTCAAAAATGGTACTTATGATTATCCCAAATACCAGGATGAAAGTAAATTAAACAGGCAGGAAATAGAATCAGTGAAACTAGAAAACCTTGGTGTGTATCAAATTCTTGCCATCTATAGTACGGTATCGAGCAGTCTAGTATTGGTGGGGCTGATCATAGCAATGGGTCTTTGGATGTGTTCGAATGGTTCAATGCAATGCAGGGTATGTATATAA
>A_/_H6N5|CY126992|A/mallard/Alberta/203/1992
ATGATTGCAATCATTGTAATAGCGATACTGGCAGCGGCCGGGAAGTCAGACAAGATCTGCATTGGATATCATGCCAACAATTCAACAACACAAGTGAATACGATACTTGAAAAGAATGTAACCGTCACACACTCAGTTGAATTACTGGAGAACCAAAAAGAAGAAAGATTCTGCAAGATTTTGAACAAGGCCCCTCTCGACCTAAGAGGATGTACCATAGAGGGTTGGATCTTAGGGAATCCTCAATGTGATCTATTGCTTGGTGATCAAAGCTGGTCATACATCGTTGAAAGACCTACAGCTCAAAATGGGATCTGTTACCCAGGAGTTTTGAACGAAGTAGAAGAACTGAAGGCACTTATTGGATCAGGGGAAAGAGTAGAAAGGTTTGAAATGTTTCCCAAAAGTACATGGGCAGGAGTAGACACCAACAGTGGGGTAACAAAAGCTTGTCCTTACAATAGTGGTTCGTCCTTCTACAGAAACCTTCTATGGATAATAAAAACAAAGTCAGCAGCATATCCAGTAATTAAAGGAACTTTCAATAACACTGGAAATCAGCCAATCCTCTATTTCTGGGGGGTGCACCATCCTCCTGACACCAATGAGCAAAATACTTTGTATGGTTCTGGTGATCGATATGTCAGGATGGGAACTGAAAGCATGAATTTTGCCAAAAGTCCGGAAATTGCGGCTAGGCCTGCTGTGAATGGTCAAAGAGGCAGAATCGATTATTACTGGTCTGTTTTGAAACCGGGGGAAACCTTGAATGTGGAATCTAATGGAAACCTAATCGCCCCTTGGTATGCATACAAATTTGTCAGCACCAATAGTAAAGGAGCCGTCTTCAAGTCAGATTTACCAATCGAGAACTGTGATGCCACATGTCAGACTATTGCAGGGGTCTTAAGAACCAATAAAACATTTCAGAATGTGAGCCCTCTATGGATAGGAGAATGCCCCAAATATGTGAAAAGTGAAAGTTTGAGGCTTGCAACTGGACTGAGAAATGTTCCACAGGTTGAAACCAGAGGACTTTTTGGGGCCATCGCAGGCTTTATTGAAGGAGGATGGACTGGAATGATAGATGGATGGTATGGCTATCATCATGAAAATTCTCAAGGCTCAGGGTATGCAGCAGACAGAGAAAGCACCCAAAGGGCTATAGACGGAATTACAAATAAGGTCAATTCCATTATAGACAAAATGAACACACAATTTGAAGCTGTAGATCACGAATTCTCAAATTTGGAGAGAAGAATTGACAATCTGAATAAAAGAATGGAAGATGGATTTCTGGACGTTTGGACATACAATGCTGAACTGTTGGTTCTTCTTGAAAACGAAAGAACACTAGATCTGCATGACGCGAATGTGAAGAACCTGTATGAAAGGGTCAAATCACAACTACGAGACAATGCCAATGATCTGGGGAATGGGTGCTTTGAATTTTGGCATAAGTGTGATAACGAATGTATAGAGTCTGTCAAAAATGGTACATATGACTACCCTAAATATCAGGATGAAAGCAAATTGAACAGGCAGGAAATAGAATCGGTGAAGCTAGAGAACCTTGGTGTGTATCAAATTCTTGCCATTTATAGTACGGTATCGAGCAGTCTAGTCTTGGTAGGGCTGATCATAGCATTGGGTCTTTGGATGTGTTCAAATGGTTCAATGCAATGCAGGATATGTATATAA
>A_/_H6N8|CY126984|A/mallard/Alberta/152/1992
ATGATTGCAATCATAATACTGGCAATAGTGGTCTCTACCAGCAAATCAGACAGGATCTGCATCGGTTACCATGCAAACAACTCGACAACACAAGTGGACACAATATTAGAGAAGAATGTGACAGTGACACACTCAGTGGAGCTCCTAGAGAACCAGAAGGAGAATAGATTCTGCAGAGTATTGAATAAAGCGCCACTGGATCTAATGGACTGCACCACTGAAGGTTGGATCCTTGGAAACCCCCGATGTGATAACTTACTCGGTGATCAAAGTTGGTCATATATAGTAGAGAGGCCTGATGCCCAAAATGGGATATGTTATCCAGGAGTATTGAAAGAGACGGAGGAGCTGAAAGCACTCATTGGGTCTATAGATAGCATACAAAGATTTGAAATGTTTCCCAAGAGCACGTGGACAGGAGTAGATACTAATAGCGGGGTTACGAGCGCTTGCCCCTACAATGGTGGATCTTCTTTTTACAGGAATCTGTTGTGGATAATAAAAATAAGATCTGACCCGTACTCATTGGTCAAGGGGACTTACACCAATACAGGCCCTCAGCCAATCTTATATTTCTGGGGTGTGCACCATCCTCCTGATGAAGTTGAGCAAACTAACTTGTATGGACTTGGTACCCGTTATGTTAGGATGGGGACTGAAAGTATGAATTTTGCTAAAGGTCCTGAAATAGCAGACAGACCACCTGCGAATGGGCAACGAGGAAGAATTGATTATTATTGGTCTGTGTTGAAGCCAGGAGAAACTTTGAATGTGGAATCCAATGGGAATTTAATAGCTCCTTGGTATGCTTACAAGTTCACTAGTTCCAGAAACAAGGGAGCTATTTTCAAATCAGGCCTCCCAATTGAGAATTGTGATGCTGTCTGTCAAACTATAGCTGGAGCAATAAATACAAACAAAACCTTCCAAAATGTTAGTCCAATCTGGATTGGAGAATGCCCCAAATATGTTAAAAGTAAGAGCCTAAAACTAGCAACTGGTCTGAGAAATGTTCCACAGGCAGAAACAAGAGGATTGTTTGGAGCAATAGCTGGGTTTATAGAAGGAGGATGGACAGGTATGGTAGACGGATGGTACGGATACCACCATGAAAATTCACAGGGATCTGGTTATGCAGCAGATAAAGAAAGCACCCAGAAAGCAATAGACGGGATCACCAATAAAGTCAATTCAATCATTGACAAAATGAACACACAGTTTGAGGCAGTAGAGCATGAGTTCTCAAATCTCGAGAGGAGAATAGGCAATCTGAACAAAAGAATGGAAGATGGATTTTTAGACGTGTGGACATACAATGCTGAACTTCTGGTTCTGCTGGAAAATGAGAGGACTTTGGATATGCATGATGCTAATGTAAAGAATCTACATGAAAAAGTGAAATCACAATTAAAGGATAATGCAAAAGATTTGGGTAATGGGTGTTTTGAATTTTGGCACAAATGCGACAATGAATGCATCAACTCAGTTAAAAATGGCACATATGACTACCCTAAATACCAGGAAGAGAGCAGACTTAACAGGCAGGAAATAAAATCAGTGATGCTGGAAAATCTGGGAGTATACCAAATCCTTGCTATTTATAGTACGGTATCGAGCAGTCTGGTTTTGGTGGGACTGATCATTGCCATGGGTCTTTGGATGTGCTCAAATGGCTCAATGCAATGCAAGATATGTATATAA
>A_/_H6N8|CY126976|A/mallard/Alberta/148/1992
ATGATTGCAATCATAATACTGGCAATAGTGGTCTCTACCAGCAAATCAGACAGGATCTGCATCGGTTACCATGCAAACAACTCGACAACACAAGTGGACACAATATTAGAGAAGAATGTGACAGTGACACACTCAGTGGAGCTCCTAGAGAACCAGAAGGAGAATAGATTCTGCAGAGTATTGAATAAAGCGCCACTGGATCTAATGGACTGCACCACTGAAGGTTGGATCCTTGGAAACCCCCGATGTGATAACTTACTCGGTGATCAAAGTTGGTCATATATAGTAGAGAGGCCTGATGCCCAAAATGGGATATGTTATCCAGGAGTATTGAAAGAGACGGAGGAGCTGAAAGCACTCATTGGGTCTATAGATAGCATACAAAGATTTGAAATGTTTCCCAAGAGCACGTGGACAGGAGTAGATACTAATAGCGGGGTTACGAGCGCTTGCCCCTACAATGGTGGATCTTCTTTTTACAGGAATCTGTTGTGGATAATAAAAATAAGATCTGACCCGTACTCATTGGTCAAGGGGACTTACACCAATACAGGCCCTCAGCCAATCTTATATTTCTGGGGTGTGCACCATCCTCCTGATGAAGTTGAGCAAACTAACTTGTATGGACTTGGTACCCGTTATGTTAGGATGGGGACTGAAAGTATGAATTTTGCTAAAGGTCCTGAAATAGCAGACAGACCACCTGCGAATGGGCAACGAGGAAGAATTGATTATTATTGGTCTGTGTTGAAGCCAGGAGAAACTTTGAATGTGGAATCCAATGGGAATTTAATAGCTCCTTGGTATGCTTACAAGTTCACTAGTTCCAGAAACAAGGGAGCTATTTTCAAATCAGGCCTCCCAATTGAGAATTGTGATGCTGTCTGTCAAACTATAGCTGGAGCAATAAATACAAACAAAACCTTCCAAAATGTTAGTCCAATCTGGATTGGAGAATGCCCCAAATATGTTAAAAGTAAGAGCCTAAAACTAGCAACTGGTCTGAGAAATGTTCCACAGGCAGAAACAAGAGGATTGTTTGGAGCAATAGCTGGGTTTATAGAAGGAGGATGGACAGGTATGGTAGACGGATGGTACGGATACCACCATGAAAATTCACAGGGATCTGGTTATGCAGCAGATAAAGAAAGCACCCAGAAAGCAATAGACGGGATCACCAATAAAGTCAATTCAATCATTGACAAAATGAACACACAGTTTGAGGCAGTAGAGCATGAGTTCTCAAATCTCGAGAGGAGAATAGGCAATCTGAACAAAAGAATGGAAGATGGATTTTTAGACGTGTGGACATACAATGCTGAACTTCTGGTTCTGCTGGAAAATGAGAGGACTTTGGATATGCATGATGCTAATGTAAAGAATCTACATGAAAAGGTGAAATCACAATTAAAGGATAATGCAAAAGATTTGGGTAATGGGTGTTTTGAATTTTGGCACAAATGCGACAATGAATGCATCAACTCAGTTAAAAATGGCACATATGACTACCCTAAATACCAGGAAGAGAGCAGACTTAACAGGCAGGAAATAAAATCAGTGATGCTGGAAAATCTGGGAGTATACCAAATCCTTGCTATTTATAGTACGGTATCGAGCAGTCTGGTTTTGGTGGGACTGATCATTGCCATGGGTCTTTGGATGTGCTCAAATGGCTCAATGCAATGCAAGATATGTATATAA
>A_/_H6N8|CY126960|A/green-winged_teal/Alberta/107/1992
ATGATTGCAATCATAATACTGGCAATAGTGGTCTCTACCAGCAAATCAGACAGGATCTGCATCGGTTACCATGCAAACAACTCGACAACACAAGTGGACACAATATTAGAGAAGAATGTGACAGTGACACACTCAGTGGAGCTCCTAGAGAACCAGAAGGAGAATAGATTCTGCAGAGTATTGAATAAAGCGCCACTGGATCTAATGGACTGCACCACTGAAGGTTGGATCCTTGGAAACCCCCGATGTGATAACTTACTCGGTGATCAAAGTTGGTCATATATAATAGAGAGGCCTGATGCCCAAAATGGGATATGTTATCCAGGAGTATTGAAAGAGACGGAGGAGCTGAAAGCACTCATTGGGTCTATAGATAGCATACAAAGATTTGAAATGTTTCCCAAGAGCACGTGGACAGGAGTAGATACTAATAGCGGGGTTACGAGCGCTTGCCCCTACAATGGTGGATCTTCTTTTTACAGGAATCTGTTGTGGATAATAAAAATAAGATCTGACCCGTACTCATTGGTCAAGGGGACTTACACCAATACAGGCCCTCAGCCAATCTTATATTTCTGGGGTGTGCACCATCCTCCTGATGAAGTTGAGCAAACTAACTTGTATGGACTTGGTACCCGTTATGTTAGGATGGGGACTGAAAGTATGAATTTTGCTAAAGGTCCTGAAATAGCAGACAGACCACCTGCGAATGGGCAACGAGGAAGAATTGATTATTATTGGTCTGTGTTGAAGCCAGGAGAAACTTTGAATGTGGAATCCAATGGGAATTTAATAGCTCCTTGGTATGCTTACAAGTTCACTAGTTCCAGAAACAAGGGAGCTATTTTCAAATCAGGCCTCCCAATTGAGAATTGTGATGCTGTCTGTCAAACTATAGCTGGAGCAATAAATACAAACAAAACCTTCCAAAATGTTAGTCCAATCTGGATTGGAGAATGCCCCAAATATGTTAAAAGTAAGAGCCTAAAACTAGCAACTGGTCTGAGAAATGTTCCACAGGCAGAAACAAGAGGATTGTTTGGAGCAATAGCTGGGTTTATAGAAGGAGGATGGACAGGTATGGTAGACGGATGGTACGGATACCACCATGAAAATTCACAGGGATCTGGTTATGCAGCAGATAAAGAAAGCACCCAGAAAGCAATAGACGGGATCACCAATAAAGTCAATTCAATCATTGACAAAATGAACACACAGTTTGAGGCAGTAGAGCATGAGTTCTCAAATCTCGAGAGGAGAATAGGCAATCTGAACAAAAGAATGGAAGATGGATTTTTAGACGTGTGGACATACAATGCTGAACTTCTGGTTCTGCTGGAAAATGAGAGGACTTTGGATATGCATGATGCTAATGTAAAGAATCTACATGAAAAGGTGAAATCACAATTAAAGGATAATGCAAAAGATTTGGGTAATGGGTGTTTTGAATTTTGGCACAAATGCGACAATGAATGCATCAACTCAGTTAAAAATGGCACATATGACTACCCTAAATACCAGGAAGAGAGCAGACTTAACAGGCAGGAAATAAAATCAGTGATGCTGGAAAATCTGGGAGTATACCAAATCCTTGCTATTTATAGTACGGTATCGAGCAGTCTGGTTTTGGTGGGACTGATCATTGCCATGGGTCTTTGGATGTGCTCAAATGGCTCAATGCAATGCAAGATATGTATATAA
>A_/_H6N8|CY126928|A/laughing_gull/Delaware_Bay/261/1991
ATGATTGCAATCATTGTAATAGTGATACTGGTAACGGCCGGAAAGTCAGACAAGATCTGCATCGGGTATCATGCCAACAATTCAACAACACAAGTGGATACGATACTGGAGAAAAATGTAACCGTCACACACTCTGTTGAATTGCTGGAAAATCAAAAGGAAGAAAGATTCTGTAGGATTTTAAACAAGGCCCCTCTCGACTTAAGAGGATGTACCATGGAGGGTTGGATATTGGGGAATCCCCAATGTGACCTATTACTTGGTGATCAAAGTTGGTCATACATAGTGGAAAGGCCTACAGCTCGAAATGGGATCTGCTACCCTGGAGTTTTGAATGAAGCAGAAGAACTGAAGGCACTCATTGGATCAGGAGAAAGAGTAGAGAGATTTGAAATGTTTCCCAAAAGTACATGGAGAGGAGTAGACACCAGCCGTGGAGTAACAGCAGCTTGCCCTTATGATAGTGGTTCTTCTTTCTACAGAAACCTACTATGGATAATAAAAACCAATTCAGCACCATATCCAGTAATTAGTGGAACTTACAACAACACTGGAAACAAGCCAATCCTCTATTTCTGGGGTGTACATCATCCTCCTGACACCAATGAACAAAACAATTTGTATGGTTCTGGTGATCGATATGTCAGGATGGGAACTGAAAGCATGAATTTTGCCAAGAGTCCGGAAATTGCGGCAAGGCCTGCGGTGAATGGTCAAAGAGGCAGAATTGATTATTACTGGTCTGTTTTACGGCCAGGGGAAACCTTGAATGTGGAATCTAATGGGAATCTGATCGCTCCTTGGTATGCATACAAATTTGACAGTACTACTAGCAAAGGAGCAGTATTCAAGTCAAACTTGCCAATAGAGAACTGTGACGCCACATGCCAAACTGTTGCAGGAGTCCTGAGGACAAATAAAACATTCCAGAATGTAAGCCCCCTGTGGATAGGAGAATGTCCAAAATACGTGAAAAGTGAAAGTTTGAGGCTTGCAACTGGACTAAGAAATGTCCCAAAGGTTGAGACTAGAGGACTTTTCGGAGCCATCGCAGGTTTCATTGAAGGGGGATGGACTGGAATGATAGATGGGTGGTATGGCTATCACCATGAAAACTCTCAAGGCTCAGGGTATGCAGCAGACAAAGAAAGCACCCAAAAGGCTATAGACGGGATTACAAATAAGGTCAATTCCATCATAGACAAGATGAACACACAATTCGAAGCTGTTGACCATGAATTTTCAAATTTGGAGAGGAGAATTGACAATTTGAACAAAAAAATGGAGGATGGGTTTCTGGATGTCTGGACATACAATGCTGAACTGTTGGTTCTCCTTGAGAATGAAAGGACACTGGACTTGCATGACGCTAATGTGAAGAATCTATATGAAAAGGTCAAATCACAACTACGAGACAATGCTAACGATCTGGGAAATGGATGCTTTGAATTTTGGCATAAGTGTGATGATGAATGCATGGAGTCTGTCAAAAATGGTACTTATGATTATCCCAAATACCAGGATGAAAGTAAATTAAACAGGCAGGAAATAGAATCAGTGAAACTAGAGAACCTTGGTGTGTATCAAATTCTTGCCATCTATAGTACGGTATCGAGCAGTCTAGTATTGGTGGGGCTGATCATAGCAATGGGTCTTTGGATGTGTTCGAATGGTTCAATGCAATGCAGGGTATGTATATAA
>A_/_H6N2|CY126920|A/ruddy_turnstone/Delaware_Bay/255/1991
ATGATTGCAATCATTGTAATAGTGATACTGGTAACGGCCGGAAAGTCAGACAAGATCTGCATCGGGTATCATGCCAACAATTCAACAACACAAGTGGATACGATACTGGAGAAAAATGTAACCGTCACACACTCTGTTGAATTGCTGGAAAATCAAAAGGAAGAAAGATTCTGTAGGATTTTAAACAAGGCCCCTCTCGACTTAAGAGGATGTACCATGGAGGGTTGGATATTGGGGAATCCCCAATGTGACCTATTACTTGGTGATCAAAGTTGGTCATACATAGTGGAAAGGCCTACAGCTCGAAATGGGATCTGCTACCCTGGAGTTTTGAATGAAGCAGAAGAACTGAAGGCACTCATTGGATCAGGAGAAAGAGTAGAGAGATTTGAAATGTTTCCCAAAAGTACATGGAGAGGAGTAGACACCAGCCGTGGAGTAACAGCAGCTTGCCCTTATAATAGTGGTTCTTCTTTCTACAGAAACCTACTATGGATAATAAAAACCAATTCAGCACCATATCCAGTAATTAGTGGAACTTACAACAACACTGGAAACAAGCCAATCCTCTATTTCTGGGGTGTACATCATCCTCCTGACACCAATGAACAAAACAATTTGTATGGTTCTGGTGATCGATATGTCAGGATGGGAACTGAAAGCATGAATTTTGCCAAGAGTCCGGAAATTGCGGCAAGGCCTGCGGTGAATGGTCAAAGAGGCAGAATTGATTATTACTGGTCTGTTTTACGGCCAGGGGAAACCTTGAATGTGGAATCTAATGGGAATCTAATCGCTCCTTGGTATGCATACAAATTTGACAGTACTACTAGCAAAGGAGCAGTATTCAAGTCAAACTTGCCAATAGAGAACTGTGACGCCACATGCCAAACTGTTGCAGGAGTCCTGAGGACAAATAAAACATTCCAGAATGTAAGTCCCCTGTGGATAGGAGAATGTCCAAAATACGTGAAAAGTGAAAGTTTGAGGCTTGCAACTGGACTAAGAAATGTCCCAAAGGTTGAGACTAGAGGACTTTTCGGAGCCATCGCAGGTTTCATTGAAGGGGGATGGACTGGAATGATAGATGGGTGGTATGGCTATCACCATGAAAATTCTCAAGGCTCAGGGTATGCAGCAGACAGAGAAAGCACCCAAAAGGCTATAGACGGGATTACAAATAAGGTCAATTCCATCATAGACAAGATGAACACACAATTCGAAGCTGTTGGCCATGAATTTTCAAATTTGGAGAGGAGAATTGACAATTTGAACAAAAGAATGGAGGATGGGTTTCTGGATGTCTGGACATACAATGCTGAACTGTTGGTTCTCCTTGAGAATGAAAGGACACTGGACTTGCATGACGCTAATGTGAAGAATCTATATGAAAAGGTCAAATCACAACTACGAGACAATGCTAATGATCTGGGAAATGGATGCTTTGAATTTTGGCATAAGTGTGATGATGAATGCATGGAGTCTGTCAAAAATGGTACTTATGATTATCCCAAATACCAGGATGAAAGTAAATTAAACAGGCAGGAAATAGAATCAGTGAAACTAGAGAACCTTGGTGTGTATCAAATTCTTGCCATCTATAGTACGGTATCGAGCAGTCTAGTATTGGTGGGGCTGATCATAGCAATGGGTCTTTGGATGTGTTCGAATGGTTCAATGCAATGCAGGGTATGTATATAA
>A_/_H6N3|CY126912|A/mallard/Alberta/257/1990
ATGATTGCAATCATAATACTTGCAATAGTGGTCTCTACCAGCAAGTCAGACAGGATCTGCATTGGTTACCATGCAAACAACTCGACAACACAAGTGGACACAATATTAGAGAAGAATGTGACAGTGACACACTCAGTGGAGCTCCTAGAAAACCAGAAGGAGAATAGATTCTGCAGAGTCTTGAATAAAGCGCCGCTGGATCTAATGGACTGCACCACTGAGGGTTGGATCCTTGGAAACCCCCGATGTGATAACTTACTCGGCGATCAAAGTTGGTCATACATAGTAGAGAGGCCTGATGCCCAAAATGGGATATGTTACCCAGGGGTATTGAAAGAGACGGAAGAGCTGAAAGCACTCATTGGGTCTATAGATAGCATACAAAGATTTGAAATGTTTCCCAAGAGCACGTGGACCGGGGTAGATACTAATAGCGGAGTTACGAGCGCTTGCTCCTACAATGGTGGATCTTCCTTCTACAGGAATCTGTTGTGGATAATAAAAATAAGATCTGATCCGTACTCATTGATCAAGGGAACATATACCAATACAGGCTCTCAGCCAATCTTATATTTCTGGGGTGTGCACCATCCTCCAGATGAAGTTGAGCAAGCTAACCTGTATGGAATTGGTACCCGGTATGTTAGGATGGGAACTGAAAGTATGAATTTTGTCAAAGGTCCTGAAATAGCAGACAGACCACCTGCGAATGGGCAACGAGGAAGAATTGATTATTATTGGTCTGTGTTGAAGCCAGGAGAAACCTTGAATGTGGAATCCAATGGGAATTTAGTAGCTCCTTGGTATGCTTACAAGTTCACTAGTTCCAGAAATAAGGGAGCTATTTTCAAATCAGACCTTCCAATTGAGAATTGTGATGCTGTTTGTCAAACTTTAGCTGGAGCAATAAATACAAACAAAACCTTCCAAAATATTAGTCCAGTCTGGATTGGAGAATGCCCCAAATATGTTAAAAGTAAAAGCCTAAAACTAGCAACTGGTCTGAGAAATGTTCCACAGGCACAAACAAGAGGATTGTTTGGAGCAATAGCTGGGTTTATAGAAGGAGGATGGACAGGTATGGTAGACGGATGGTACGGATACCACCATGAAAATTCACAGGGGTCTGGTTATGCAGCAGATAAAGAAAGCACCCAGAAAGCTATAGACGGGATCACCAATAAAGTCAATTCAATCATTGACAAAATGAACACACAATTTGAGGCAGTAGAACATGAGTTCTCAAGTCTCGAAAGGAGAATAGACAATCTAAACAAAAGAATGGAAGATGGATTTTTAGACGTGTGGACATACAATGCTGAACTTCTGGTTCTACTGGAAAATGAGAGGACTTTGGACATGCATGATGCTAATGTGAAGAATCTACATGAAAAGGTGAAATCACAATTAAAGGATAATGCAAAGGATTTGGGTAATGGATGTTTTGAATTTTGGCACAAATGCGACAATGAATGCATCAACTCAGTTAAGAATGGCACATATGACTACCCAAAGTACCAGGAAGAGAGCAGACTTAATAGGCAGGAAATAAAATCAGTGATGCTGGAAAATCTGGGAGTATACCAAATCCTTGCTATTTATAGTACGGTATCGAGCAGTCTGGTTTTGGTGGGACTGATCATTGCCATGGGTCTTTGGATGTGCTCTAATGGCTCAATGCAATGCAAGATATGTATATAA
>A_/_H6N3|CY126904|A/mallard/Alberta/250/1990
ATGATTGCAATCATAATACTTGCAATAGTGGTCTCTACCAGCAAGTCAGACAGGATCTGCATTGGTTACCATGCAAACAACTCGACAACACAAGTGGACACAATATTAGAGAAGAATGTGACCGTGACACACTCAGTGGAGCTCCTAGAAAACCAGAAGGAGAATAGATTCTGCAGAGTCTTGAATAAAGCGCCGCTGGATCTAATGGACTGCACCACTGAGGGTTGGATCCTTGGAAACCCCCGATGTGATAACTTACTCGGCGATCAAAGTTGGTCATACATAGTAGAGAGGCCTGATGCCCAAAATGGGATATGTTACCCAGGGGTATTGAAAGAGACGGAAGAGCTGAAAGCACTCATTGGGTCTATAGATAGCATACAAAGATTTGAAATGTTTCCCAAGAGCACGTGGACCGGGGTAGATACTAATAGCGGAGTTACGAGCGCTTGCTCCTACAATGGTGGATCTTCCTTCTACAGGAATCTGTTGTGGATAATAAAAATAAGATCTGATCCGTACTCATTGATCAAGGGAACATATACCAATACAGGCTCTCAGCCAATCTTATATTTCTGGGGTGTGCACCATCCTCCAGATGAAGTTGAGCAAGCTAACCTGTATGGAATTGGTACCCGGTATGTTAGGATGGGAACTGAAAGTATGAATTTTGCCAAAGGTCCTGAAATAGCAGACAGACCACCTGCGAATGGGCAACGAGGAAGAATTGATTATTATTGGTCTGTGTTGAAGCCAGGAGAAACCTTGAATGTGGAATCCAATGGGAATTTAGTAGCTCCTTGGTATGCTTACAAGTTCACTAGTTCCAGAAATAAGGGAGCTATTTTCAAATCAGACCTTCCAATTGAGAATTGTGATGCTGTTTGTCAAACTTTAGCTGGAGCAATAAATACAAACAAAACCTTCCAAAATATTAGTCCAGTCTGGATTGGAGAATGCCCCAAATATGTTAAAAGTAAAAGCCTAAAACTAGCAACTGGTCTGAGAAATGTTCCACAGGCACAAACAAGAGGATTGTTTGGAGCAATAGCTGGGTTTATAGAAGGAGGATGGACAGGTATGGTAGACGGATGGTACGGATACCACCATGAAAATTCACAGGGGTCTGGTTATGCAGCAGATAAAGAAAGCACCCAGAAAGCTATAGACGGGATCACCAATAAAGTCAATTCAATCATTGACAAAATGAACACACAATTTGAGGCAGTAGAACATGAGTTCTCAAGTCTCGAAAGGAGAATAGACAATCTAAACAAAAGAATGGAAGATGGATTTTTAGACGTGTGGACATACAATGCTGAACTTCTGGTTCTACTGGAAAATGAGAGGACTTTGGACATGCATGATGCTAATGTAAAGAATCTACATGAAAAGGTGAAATCACAATTAAAGGATAATGCAAAGGATTTGGGTAATGGATGTTTTGAATTTTGGCACAAATGCGACAATGAATGCATCAACTCAGTTAAGAATGGCACATATGACTACCCAAAGTACCAGGAAGAGAGCAGACTTAATAGGCAGGAAATAAAATCAGTGATGCTGGAAAATCTGGGAGTATACCAAATCCTTGCTATTTATAGTACGGTATCGAGCAGTCTGGTTTTGGTGGGACTGATCATTGCCATGGGTCTTTGGATGTGCTCTAATGGCTCAATGCAATGCAAGATATGTATATAA
>A_/_H6N8|CY126864|A/mallard/Alberta/199/1989
ATGATTGCAATCATAATACTGGCAATAGTGGTCTCTACCAGCAAATCAGACAGGATCTGCATTGGTTACCATGCAAACAACTCGACAACACAAGTGGACACAATATTAGAGAAGAATGTGACAGTGACACACTCAGTGGAGCTCCTAGAAAACCAGAAGGAGAATAGATTCTGCAGAGTCTTGAATAAAGCGCCACTGGATCTAATGGACTGCACCACTGAAGGTTGGATCCTTGGAAACCCCCGATGTGATAACTTACTCGGTGATCAAAGTTGGTCATACATAGTAGAGAGGCCTGATGCCCAAAATGGGATATGTTATCCAGGGGTATTGAAAGAGACGGAAGAGCTGAAAGCACTCATTGGATCTATAGATAGCATACAAAGATTTGAAATGTTTCCCAAGAGCACATGGACAGGGGTAGATACTAATAGCGGGGTTACGAGCGCTTGCCTCTACAATGGTGGATCTTCTTTTTACAGGAATCTGTTGTGGATAATAAAAATAAGATCTGATCCGTACTCATTGGTCAAGGGGACTTACACCAATACAGGCTCTCAGCCAATCTTATATTTCTGGGGTGTGCACCATCCTCCAGATGAAGTTGAGCAAGCTAACTTGTATGGACTTGGTACCCGTTATGTTAGAATGGGGACTGAAAGTATGAATTTTGCCAAAGGTCCTGAAATAGCATACAGACCACCTGCGAATGGGCAACGAGGAAGAATTGATTATTATTGGTCTGTGTTGAAGCCAGGAGAAACTTTGAATGTGGAATCCAATGGAAATTTAATAGCTCCTTGGTATGCTTACAAGTTCACTAGTTCCAGAAACAAGGGAGCTATTTTCAAATCAGGCCTCCCAATTGAGAATTGTGATGCTGTCTGTCAAACTATAGCTGGAGCAATAAATACAAACAAAACCTTCCAAAATGTTAGTCCAGTCTGGATTGGAGAATGCCCCAAATATGTTAAAAGTAAGAGCCTAAAACTAGCAACTGGTCTGAGAAATGTTCCACAGGCAGAAACAAGAGGATTGTTTGGAGCAATAGCTGGGTTTATAGAAGGAGGATGGACAGGTATGGTAGACGGATGGTACGGATACCACCATGAAAATTCACAGGGATCTGGTTATGCAGCAGATAAAGAAAGCACCCAGAAAGCAATAGACGGGATCACCAATAAAGTCAATTCAATCATTGACAAAATGAACACACAATTTGAGGCAGTAGAGCATGAGTTCTCAAATCTCGAGAGGAGAATAGGCAATCTGAACAAAAGAATGGAAGATGGATTTTTAGACGTGTGGACATACAATGCTGAACTTCTGGTTCTGCTGGAAAATGAGAGGACTTTGGATATGCATGATGCTAATGTAAAGAATCTACATGAAAAGGTGAAATCACAATTAAAGGATAATGCAAAAGATTTGGGTAATGGGTGTTTTGAATTTTGGCACAAATGCGACAATGAATGCATCAACTCAGTTAAAAATGGCACATATGACTACCCAAAATACCAGGAAGAGAGCAGACTTAACAGGCAGGAAATAAAATCAGTGATGCTGGAAAATCTGGGAGTATACCAAATCCTTGCTATTTATAGTACGGTATCGAGCAGTCTGGTTTTGATGGGACTGATCATTGCCATGGGTCTTTGGATGTGCTCAAATGGTTCAATGCAATGCAAGATATGTATATAA
>A_/_H6N8|CY126840|A/mallard/Alberta/174/1989
ATGATTGCAATCATAATACTGGCAATAGTGGTCTCTACCAGCAAATCAGACAGGATCTGCATTGGTTACCATGCAAACAACTCGACAACACAAGTGGACACAATATTAGAGAAGAATGTGACAGTGACACACTCAGTGGAGCTCCTAGAAAACCAGAAGGAGAATAGATTCTGCAGAGTCTTGAATAAAGCGCCACTGGATCTAATGGACTGCACCACTGAAGGTTGGATCCTTGGAAACCCCCGATGTGATAACTTACTCGGTGATCAAAGTTGGTCATACATAGTAGAGAGGCCTGATGCCCAAAATGGGATATGTTATCCAGGGGTATTGAAAGAGACGGAAGAGCTGAAAGCACTCATTGGGTCTATAGATAGCATACAAAGATTTGAAATGTTTCCCAAGAGCACATGGACAGGGGTGGATACTAATAGCGGGGTTACGAGCGCTTGCCTCTACAATGGTGGATCTTCTTTTTACAGGAATCTGTTGTGGATAATAAAAATAAGATCTGATCCGTACTCATTGGTCAAGGGGACTTACACCAATACAGGCTCTCAGCCAATCTTATATTTCTGGGGTGTGCACCATCCTCCAGATGAAGTTGAGCAAGCTAACTTGTATGGACTTGGTACCCGTTATGTTAGAATGGGGACTGAAAGTATGAATTTTGCCAAAGGTCCTGAAATAGCATACAGACCACCTGCGAATGGGCAACGAGGAAGAATTGATTATTATTGGTCTGTGTTGAAGCCAGGAGAAACTTTGAATGTGGAATCCAATGGAAATTTAATAGCTCCTTGGTATGCTTACAAGTTCACTAGTTCCAGAAACAAGGGAGCTATTTTCAAATCAGGCCTCCCAATTGAGAATTGTGATGCTGTCTGTCAAACTATAGCTGGAGCAATAAATACAAACAAAACCTTCCAAAATGTTAGTCCAGTCTGGATTGGAGAATGCCCCAAATATGTTAAAAGTAAGAGCCTAAAACTAGCAACTGGTCTGAGAAATGTTCCACAGGCAGAAACAAGAGGATTGTTTGGAGCAATAGCTGGGTTTATAGAAGGAGGATGGACAGGTATGGTAGACGGATGGTACGGATACCACCATGAAAATTCACAGGGATCTGGTTATGCAGCAGATAAAGAAAGCACCCAGAAAGCAATAGACGGGATCACCAATAAAGTCAATTCAATCATTGACAAAATGAACACACAATTTGAGGCAGTAGAGCATGAGTTCTCAAATCTCGAGAGGAGAATAGGCAATCTGAACAAAAGAATGGAAGATGGATTTTTAGACGTGTGGACATACAATGCTGAACTTCTGGTTCTGCTGGAAAATGAGAGGACTTTGGATATGCATGATGCTAATGTAAAGAATCTACATGAAAAGGTGAAATCACAATTAAAGGATAATGCAAAAGATTTGGGTAATGGGTGTTTTGAATTTTGGCACAAATGCGACAATGAATGCATCAACTCAGTTAAAAATGGCACATATGACTACCCAAAATACCAGGAAGAGAGCAGACTTAACAGGCAGGAAATAAAATCAGTGATGCTGGAAAATCTGGGAGTATACCAAATCCTTGCTATTTATAGTACGGTATCGAGCAGTCTGGTTTTGGTGGGACTGATCATTGCCATGGGTCTTTGGATGTGCTCAAATGGTTCAATGCAATGCAAGATATGTATATAA
>A_/_H6N3|CY126896|A/mallard/Alberta/207/1990
ATGATTGCAATCATAATACTTGCAATAGTGGTCTCTACCAGCAAGTCAGACAGGATCTGCATTGGTTACCATGCAAACAACTCGACAACACAAGTGGACACAATATTAGAGAAGAATGTGACCGTGACACACTCAGTGGAGCTCCTAGAAAACCAGAAGGAGAATAGATTCTGCAGAGTCTTGAATAAAGCGCCGCTGGATCTAATGGACTGCACCACTGAGGGTTGGATCCTTGGAAACCCCCGATGTGATAACTTACTCGGCGATCAAAGTTGGTCATACATAGTAGAGAGGCCTGATGCCCAAAATGGGATATGTTACCCAGGGGTATTGAAAGAGACGGAAGAGCTGAAAGCACTCATTGGGTCTATAGATAGCATACAAAGATTTGAAATGTTTCCCAAGAGCACGTGGACCGGGGTAGATACTAATAGCGGAGTTACGAGCGCTTGCTCCTACAATGGTGGATCTTCCTTCTACAGGAATCTGTTGTGGATAATAAAAATAAGATCTGATCCGTACTCATTGATCAAGGGAACATATACCAATACAGGCTCTCAGCCAATCTTATATTTCTGGGGTGTGCACCATCCTCCAGATGAAGTTGAGCAAGCTAACCTGTATGGAATTGGTACCCGGTATGTTAGGATGGGAACTGAAAGTATGAATTTTGTCAAAGGTCCTGAAATAGCAGACAGACCACCTGCGAATGGGCAACGAGGAAGAATTGATTATTATTGGTCTGTGTTGAAGCCAGGAGAAACCTTGAATGTGGAATCCAATGGGAATTTAGTAGCTCCTTGGTATGCTTACAAGTTCACTAGTTCCAGAAATAAGGGAGCTATTTTCAAATCAGACCTTCCAATTGAGAATTGTGATGCTGTTTGTCAAACTTTAGCTGGAGCAATAAATACAAACAAAACCTTCCAAAATATTAGTCCAGTCTGGATTGGAGAATGCCCCAAATATGTTAAAAGTAAAAGCCTAAAACTAGCAACTGGTCTGAGAAATGTTCCACAGGCACAAACAAGAGGATTGTTTGGAGCAATAGCTGGGTTTATAGAAGGAGGATGGACAGGTATGGTAGACGGATGGTACGGATACCACCATGAAAATTCACAGGGGTCTGGTTATGCAGCAGATAAAGAAAGCACCCAGAAAGCTATAGACGGGATCACCAATAAAGTCAATTCAATCATTGACAAAATGAACACACAATTTGAGGCAGTAGAACATGAGTTCTCAAGTCTCGAAAGGAGAATAGACAATCTAAACAAAAGAATGGAAGATGGATTTTTAGACGTGTGGACATACAATGCTGAACTTCTGGTTCTACTGGAAAATGAGAGGACTTTGGACATGCATGATGCTAATGTAAAGAATCTACATGAAAAGGTGAAATCACAATTAAAGGATAATGCAAAGGATTTGGGTAATGGATGTTTTGAATTTTGGCACAAATGCGACAATGAATGCATCAACTCAGTTAAGAATGGCACATATGACTACCCAAAGTACCAGGAAGAGAGCAGACTTAATAGGCAGGAAATAAAATCAGTGATGCTGGAAAATCTGGGAGTATACCAAATCCTTGCTATTTATAGTACGGTATCGAGCAGTCTGGTTTTGGTGGGACTGATCATTGCCATGGGTCTTTGGATGTGCTCTAATGGCTCAATGCAATGCAAGATATGTATATAA
>A_/_H6N8|CY126888|A/laughing_gull/New_Jersey/194/1990
ATGATTGCAATCATTGTAATAGTGATACTGGTAACGGCCGGAAAGTCAGACAAGATCTGCATCGGGTATCATGCCAACAATTCAACAACACAAGTGGATACGATACTGGAGAAAAATGTAACCGTCACACACTCTGTTGAATTGCTGGAAAATCAAAAGGAAGAAAGATTCTGTAGGATTTTAAACAAGGCCCCTCTCGACCTAAGAGGATGTACCATGGAGGGTTGGATATTGGGGAATCCCCAATGTGACCTATTACTTGGTGACCAAAGTTGGTCATACATAGTGGAAAGGCCTACAGCTCGAAATGGGATCTGCTACCCAGGAGTTTTGAATGAAGCAGAAGAACTGAAGGCACTTATTGGATCAGGAGAAAGAGTAGAGAGATTTGAAATGTTTCCCAAGAATACATGGAGAGGAGTAGACACCAGCCGTGGGGTAACAGCAGCTTGCCCTTATAATAGTGGTTCTTCTTTCTACAGAAACCTACTATGGATAATAAAAACCAATTCAGCAGAATATCCAGTAATTAGTGGAACTTACAACAACACTGGAAACAAGCCAATCCTCTATTTCTGGGGTGTACATCATCCTCCTAACACCGATGAACAAAACAATTTGTATGGTTCTGGTGATCGATATGTCAGGATGGGAACTGAAAGCATGAATTTTGCCAAGAGTCCGGAAATTGCGGCAAGGCCTGCGGTGAATGGTCAAAGAGGCAGAATTGATTATTACTGGTCTGTTTTACGGCCAGGGGAAACCTTGAATGTGGAATCTAATGGGAATCTAATCGCTCCTTGGTACGCATATAAATTTGACAGTACTACTAGCAGAGGAGCAGTATTTAAGTCAAACTTGCCAATAGAGAACTGTGACTCCACATGCCAAACTGTTGCAGGAGTCCTAAGGACAAATAAAACATTCCAGAATGTAAGCCCTCTGTGGATAGGAGAGTGTCCAAAATACGTGAAAAGTGAAAGTTTGAGGCTTGCAACTGGACTAAGAAATGTTCCAAAGGTTGAGACTAGAGGACTTTTCGGAGCCATCGCAGGTTTCATTGAAGGAGGATGGACTGGAATGATAGATGGGTGGTATGGCTATCACCATGAAAATTCTCAAGGCTCAGGGTATGCAGCAGACAGAGAAAGCACCCAAAAGGCTATAGACGGGATCACAAATAAGGTCAATTCCATCATAGACAAGATGAACACACAATTCGAAGCTGTTGGCCATGAATTTTCAAATTTGGAGAGGAGAATTGACAATTTGAACAAAAGAATGGAGGATGGGTTTCTGGATGTTTGGACATACAATGCTGAACTGTTGGTTCTCCTTGAGAATGAAAGGACACTGGACTTGCATGACGCTAATGTGAAGAATCTGTATGAAAAGGTCAAATCACAACTACGAGACAATGCTAACGATCTGGGAAATGGATGCTTTGAATTTTGGCATAAGTGTGATGATGAATGCATGGAGTCTGTCAAAAATGGTACTTATGATTATCCCAAATACCAGGATGAAAGTAAATTAAACAGGCAGGAAATAGAATCAGTGAAACTAGAGAACCTTGGTGTGTATCAAATTCTTGCCATTTATAGTACGGTATCGAGCAGTCTAGTATTGGTGGGGCTGATCATAGCAATGGGTCTTTGGATGTGTTCGAATGGTTCAATGCAATGCAGGGTATGTATATAA
>A_/_H6N8|CY126872|A/laughing_gull/Delaware_Bay/4/1990
ATGATTGCAATTATTGTAATAGTGATACTGGTAACGGCCGGAAAGTCAGACAAGATCTGCATCGGGTATCATGCCAACAATTCAACAACACAAGTGGATACGATACTGGAGAAAAATGTAACCGTCACACACTCTGTTGAATTGCTGGAAAATCAAAAGGAAGAAAGATTCTGTAGGATTTCAAACAAGGCCCCTCTCGACTTAAGAGGATGTACCATGGAGGGTTGGATGTTGGGGAATCCCCAATGTGACCTATTACTTGGTGACCAAAGTTGGTCATACATAGTGGAAAGGCCTACAGCTCGAAATGGGATCTGCTACCCAGGAGTTTTGAATGAAGCAGAAGAACTGAAGGCACTTATTGGATCAGGAGAAAGAGTAGAGAGATTTGAAATGTTTCCCAAGAATACATGGAGAGGAGTAGACACCAGCCGTGGGGTAACAGCAGCTTGCCCTTATAATAGTGGTTCTTCTTTCTACAGAAACCTACTATGGATAATAAAAACCAATTCAGCAGCATATCCAGTAATTAGTGGAACTTACAACAACACTGGAAACAAGCCAATCCTCTATTTCTGGGGTGTACATCATCCTCCTAACACCGATGAACAAAACAATTTGTATGGTTCTGGTGATCGATATGTCAGGATGGGAACTGAAAGCATGAATTTTGCCAAGAGTCCGGAAATTGCGGCAAGGCCTGCGGTGAATGGTCAAAGAGGCAGAATTGATTATTACTGGTCTGTTTTACGGCCAGGGGAAACCTTGAATGTGGAATCTAATGGGAATCTAATCGCTCCTTGGTACGCATACAAATTTGACAGTACTACTAGCAGAGGAGCAGTATTCAAGTCAAACTTGCCAATAGAGAACTGTGACGCCACATGCCAAACTGTTGCAGGAGTCCTAAGGACAAATAAAACATTCCAGAATGTAAGCCCTCTGTGGATAGGAGAGTGTCCAAAATACGTGAAAAGTGAAAGTTTGAGGCTTGCAACTGGACTAAGAAATGTTCCAAAGGTTGAGACTAGAGGACTTTTCGGAGCCATCGCAGGTTTCATTGAAGGAGGATGGACTGGAATGATAGATGGGTGGTATGGCTATCACCATGAAAATTCTCAAGGCTCAGGGTATGCAGCAGACAGAGAAAGCACCCAAAAGGCTATAGACGGGATCACAAATAAGGTCAATTCCATCATAGACAAGATGAACACACAATTCGAAGCTGTTGACCATGAATTTTCAAATTTGGAGAGGAGAATTGACAATTTGAACAAAAGAATGGAGGATGGGTTTCTGGATGTTTGGACATACAACGCTGAACTGTTGGTTCTCCTTGAGAATGAAAGGACACTGGACTTGCATGACGCTAATGTGAAGAATCTGTATGAAAAGGTCAAATCACAACTACGAGACAATGCTAACGATCTGGGAAATGGATGCTTTGAATTTTGGCATAAGTGTGATGATGAATGCATGGAGTCTGTCAAAAATGGTACTTATGATTATCCCAAATACCAGGATGAAAGTAAATTAAACAGGCAGGAAATAGAATCAGTGAAACTAGAGAACCTTGGTGTGTATCAAATTCTTGCCATTTATAGTACGGTATCGAGCAGTCTAGTATTGGTGGGGCTGATCATAGCAATGGGTCTTTGGATGTGTTCGAATGGTTCAATGCAATGCAGGGTATGTATATAA
>A_/_H6N8|CY126832|A/mallard/Alberta/172/1989
ATGATTGCAATCATAATACTGGCAATAGTGGTCTCTACCAGCAAATCAGACAGGATCTGCATTGGTTACCATGCAAACAACTCGACAACACAAGTGGACACAATATTAGAGAAGAATGTGACAGTGACACACTCAGTGGAGCTCCTAGAAAACCAGAAGGAGAATAGATTCTGCAGAGTCTTGAATAAAGCGCCACTGGATCTAATGGACTGCACCACTGAAGGTTGGATCCTTGGAAACCCCCGATGTGATAACTTACTCGGTGATCAAAGTTGGTCATACATAGTAGAGAGGCCTGATGCCCAAAATGGGATATGTTATCCAGGGGTATTGAAAGAGACGGAAGAGCTGAAAGCACTCATTGGGTCTATAGATAGCATACAAAGATTTGAAATGTTTCCCAAGAGCACATGGACAGGGGTAGATACTAATAGCGGGGTTACGAGCGCTTGCCTCTACAATGGTGGATCTTCTTTTTACAGGAATCTGTTGTGGATAATAAAAATAAGATCTGATCCGTACTCATTGGTCAAGGGGACTTACACCAATACAGGCTCTCAGCCAATCTTATATTTCTGGGGTGTGCACCATCCTCCAGATGAAGTTGAGCAAGCTAACTTGTATGGACTTGGTACCCGTTATGTTAGAATGGGGACTGAAAGTATGAATTTTGCCAAAGGTCCTGAAATAGCATACAGACCACCTGCGAATGGGCAACGAGGAAGAATTGATTATTATTGGTCTGTGTTGAAGCCAGGAGAAACTTTGAATGTGGAATCCAATGGAAATTTAATAGCTCCTTGGTATGCTTACAAGTTCACTAGTTCCAGAAACAAGGGAGCTATTTTCAAATCAGGCCTCCCAATTGAGAATTGTGATGCTGTCTGTCAAACTATAGCTGGAGCAATAAATACAAACAAAACCTTCCAAAATGTTAGTCCAGTCTGGATTGGAGAATGCCCCAAATATGTTAAAAGTAAGAGCCTAAAACTAGCAACTGGTCTGAGAAATGTTCCACAGGCAGAAACAAGAGGATTGTTTGGAGCAATAGCTGGGTTTATAGAAGGAGGATGGACAGGTATGGTAGACGGATGGTACGGATACCACCATGAAAATTCACAGGGATCTGGTTATGCAGCAGATAAAGAAAGCACCCAGAAAGCAATAGACGGGATCACCAATAAAGTCAATTCAATCATTGACAAAATGAACACACAATTTGAGGCAGTAGAGCATGAGTTCTCAAATCTCGAGAGGAGAATAGGCAATCTGAACAAAAGAATGGAAGATGGATTTTTAGACGTGTGGACATACAATGCTGAACTTCTGGTTCTGCTGGAAAATGAGAGGACTTTGGATATGCATGATGCTAATGTAAAGAATCTACATGAAAAGGTGAAATCACAATTAAAGGATAATGCAAAAGATTTGGGTAATGGGTGTTTTGAATTTTGGCACAAATGCGACAATGAATGCATCAACTCAGTTAAAAATGGCACATATGACTACCCAAAATACCAGGAAGAGAGCAGACTTAACAGGCAGGAAATAAAATCAGTGATGCTGGAAAATCTGGGAGTATACCAAATCCTTGCTATTTATAGTACGGTATCGAGCAGTCTGGTTTTGGTGGGACTGATCATTGCCATGGGTCTTTGGATGTGCTCAAATGGTTCAATGCAATGCAAGATATGTATATAA
>A_/_H6N2|CY126768|A/mallard/Alberta/270/1986
ATGATTGCAATCATAATACTTGCAATAGTGGTCTCTACCAGCAAGTCAGACAGGATCTGCATTGGTTACCATGCAAACAACTCGACAACACAAGTGGACACAATATTAGAGAAGAATGTGACAGTGACACACTCAGTGGAGCTCCTAGAAAACCAGAAGGAGAATAGATTCTGCAGAGTCTTGAATAAAGCGCCACTGGATCTAATGGACTGCACCACTGAGGGTTGGATCCTTGGAAACCCCCGATGTGATAACTTACTCGGCGATCAAAGCTGGTCATACATAGTAGAGAGGCCTGATGCCCAAAATGGGATATGTTACCCAGGGGTATTGAAAGAGACGGAAGAGCTGAAAGCACTCATTGGGTCTATAGATAGCATACAAAGATTTGAAATGTTTCCCAAGAGCACGTGGACCGGGGTAGATACTAATAGTGGAGTTACGAGCGCTTGCCCCTACAATGGTGGATCTTCCTTCTACAGGAATCTGTTGTGGATAATAAAAATAAGATCTGATCCGTACTCATTGATCAAGGGGACATATACCAATACAGGCTCTCAGCCAATCTTATATTTCTGGGGTGTGCACCATCCTCCAGATGAAGTTGAGCAAGCTAACTTGTATGGAATTGGTACCCGGTATGTTAGGATGGGAACTGAAAGTATGAATTTTGCCAAAGGTCCCGAAATAGCAGACAGACCACCTGCGAATGGGCAACGAGGAAGAATTGATTATTATTGGTCTGTGTTGAAGCCAGGAGAAACCTTGAATGTGGAATCCAATGGAAATTTAATAGCTCCTTGGTATGCTTACAAGTTCACTAGTTCCAGAAACAAGGGAGCTATTTTCAAATCAGACCTTCCAATTGAGAATTGTGATGCTGTCTGTCAAACTTTAGCTGGAGCAATAAATACAAACAAAACCTTCCAAAATATTAGTCCAGTCTGGATTGGAGAATGCCCCAAATATGTTAAAAGTAAGAGCCTAAAACTAGCAACTGGTCTGAGAAATGTTCCACAGGCACAAACAAGAGGATTGTTTGGAGCAATAGCTGGGTTTATAGAAGGAGGATGGACAGGTATGGTAGACGGATGGTACGGATACCACCATGAAAATTCACAGGGGTCTGGTTATGCAGCAGATAAAGAAAGCACCCAGAAAGCTATAGACGGAATCACCAATAAAGTCAATTCAATCATTGACAAAATGAACACACAATTTGAGGCAGTAGAGCATGAGTTCTCAAGTCTCGAAAGGAGAATAGACAATCTGAACAAAAGAATGGAAGATGGATTTTTAGACGTGTGGACATACAATGCTGAACTTCTGGTTCTACTGGAAAATGAGAGGACTTTGGACATGCATGATGCTAATGTAAAGAATCTACATGAAAAGGTGAAATCACAATTAAAGGATAATGCAAAGGATTTGGGTAATGGGTGTTTTGAATTTTGGCACAAATGCGACGATGAATGCATCAACTCAGTTAAGAATGGCACATATGACTACCCAAAGTACCAGGAAGAGAGCAGACTTAATAGGCAGGAAATAAAATCAGTGATGCTGGAAAATCTAGGAGTATACCAAATCCTTGCTATTTATAGTACGGTATCGAGCAGTCTGGTTTTGGTGGGACTGATCATTGCCATGGGTCTTTGGATGTGCTCAAATGGCTCAATGCAATGCAAGATATGTATATAA
>A_/_H6N2|CY126800|A/blue-winged_teal/Alberta/599/1986
ATGATTGCAATCATAATACTTGCAATAGTGGTCTCTACCAGCAAGTCAGACAGGATCTGCATTGGTTACCATGCAAACAACTCGACAACACAAGTGGACACAATATTAGAGAAGAATGTGACAGTGACACACTCAGTGGAGCTCCTAGAAAACCAGAAGGAGAATAGATTCTGCAGAGTCTTGAATAAAGCGCCACTGGATCTAATGGACTGCACCACTGAGGGTTGGATCCTTGGAAACCCCCGATGTGATAACTTACTCGGCGATCAAAGCTGGTCATACATAGTAGAGAGGCCTGATGCCCAAAATGGGATATGTTACCCAGGGGTATTGAAAGAGACGGAAGAGCTGAAAGCACTCATTGGGTCTATAGATAGCATACAAAGATTTGAAATGTTTCCCAAGAGCACGTGGACTGGGGTAGATACTAATAGTGGAGTTACGAGCGCTTGCCCCTACAATGGTAGATCTTCCTTCTACAGGAATCTGTTGTGGATAATAAAAATAAGATCTGATCCGTACTCATTGATCAAGGGGACATATACCAATACAGGCTCTCAGCCAATCTTATATTTCTGGGGTGTGCACCATCCTCCAGATGAAGTTGAGCAAGCTAACTTGTATGGAATTGGTACCCGGTATGTTAGGATGGGAACTGAAAGTATGAATTTTGCCAAAGGTCCCGAAATAGCAGACAGACCACCTGCGAATGGGCAACGAGGAAGAATTGATTATTATTGGTCTGTGTTGAAGCCAGGAGAAACCTTGAATGTGGAATCCAATGGAAATTTAATAGCTCCTTGGTATGCTTACAAGTTCACTAGTTCCAGAAACAAGGGAGCTATTTTCAAATCAGACCTTCCAATTGAGAATTGTGATGCTGTCTGTCAAACTTTAGCTGGAGCAATAAATACAAACAAAACCTTCCAAAATATTAGTCCAGTCTGGATTGGAGAATGCCCCAAATATGTTAAAAGTAAGAGCCTAAAACTAGCAACTGGTCTGAGAAATGTTCCACAGGCACAAACAAGAGGATTGTTTGGAGCAATAGCTGGGTTTATAGAAGGAGGATGGACAGGTATGGTAGACGGATGGTACGGATACCACCATGAAAATTCACAGGGGTCTGGTTATGCAGCAGATAAAGAAAGCACCCAGAAAGCTATAGACGGAATCACCAATAAAGTCAATTCAATCATTGACAAAATGAACACACAATTTGAGGCAGTAGAGCATGAGTTCTCAAGTCTCGAAAGGAGAATAGACAATCTGAACAAAAGAATGGAAGATGGATTTTTAGACGTGTGGACATACAATGCTGAACTTCTGGTTCTACTGGAAAATGAGAGGACTTTGGACATGCATGATGCTAATGTAAAGAATCTACATGAAAAGGTGAAATCACAATTAAAGGATAATGCAAAGGATTTGGGTAATGGGTGTTTTGAATTTTGGCACAAATGCGACGATGAATGCATCAACTCAGTTAAGAATGGCACATATGACTACCCAAAGTACCAGGAAGAGAGCAGACTTAATAGGCAGGAAATAAAATCAGTGATGCTGGAAAATCTAGGAGTATACCAAATCCTTGCTATTTATAGTACGGTATCGAGCAGTCTGGTTTTGGTGGGACTGATCATTGCCATGGGTCTTTGGATGTGCTCAAATGGCTCAATGCAATGCAAGATATGTATATAA
>A_/_H6N3|CY126760|A/herring_gull/New_Jersey/413/1989
ATGATTGCAATCATTGTAATAGCGATACTGGCAGCGGCCGGGAAGTCAGACAAGATATGCATTGGGTACCATGCCAACAATTCAACAACACAAGTGGATACAATACTTGAAAAGAATGTAACCGTCACACACTCAGTTGAGTTACTGGAGAACCAAAAAGAAGAAAGATTCTGCAAGATTTTGAACAAGGCCCCTCTCGACCTAAGAGGATGTACCATAGAGGGTTGGATCTTAGGAAATCCTCAGTGTGATCTATTGCTTGGTGACCAAAGCTGGTCATATATCGTTGAAAGACCTACAGCTCAGAATGGGATCTGTTACCCAGGAGTTTTGAATGAAGTGGAAGAACTGAAGGCACTTATTGGATCAGGGGAAAGAGTAGAAAGGTTTGAAATGTTTCCCAAAAGCACGTGGGCAGGAGTAGATACCAACAGTGGGGTAACACAAGCTTGCCCTTACAATAGCGGGTCGTCCTTCTACAGAAACCTCCTATGGATAATAAAAACCAAGTCAGCAGCATATCCAGTAATTAAGGGAACTTTCAATAACACTGGAAACCAGCCAATCCTCTATTTTTGGGGGGTGCACCATCCTCCTGACACCAATGAACAGAACACTTTGTATGGCTCTGGTGATCGATATGTCAGGATGGGAACCGAAAGCATGAATTTTGCCAAAGGTCCGGAAATTGCGGCTAGGCCTGCTGTGAATGGTCAAAGAGGGAGAATCGATTATTACTGGTCTGTTTTGAAACCGGGGGAAACCTTGAACGTGGAATCTAATGGAAACCTAATCGCCCCTTGGTATGCATACAAACTTGTCAGCACCAATAGTAAAGGAGTCGTCTTCAAGTCAGACTTACCAATCGAGAACTGTGATGCCACGTGTCAGACTATTGCAGGGGTCTTAAGAACCAATAAAACATTTCAGAATGTGAGCCCTCTATGGATAGGAGAATGTCCCAAATATGTGAAAAGTGAAAGTTTGAGGCTTGCAACTGGGTTGAGAAATGTTCCACAGATTGAAACTAGAGGACTCTTCGGAGCTATCGCAGGCTTTATTGAAGGAGGATGGACTGGAATGATAGATGGATGGTATGGCTATCATCATGAGAATTCTCAAGGCTCAGGGTATGCAGCAGACAGAGAAAGCACTCAAAAGGCTATAGACGGAATTACAAGTAAGGTAAATTCCATCATAGACAAAATGAACACACAATTTGAAGCTGTAGATCACGAATTCTCAAATTTGGAGAGAAGAATTGACAATCTGAATAAAAGAATGGAAGATGGATTTCTGGACGTTTGGACATACAATGCTGAACTGTTGGTTCTTCTTGAAAACGAAAGGACATTAGACTTGCATGACGCGAATGTGAAGAACCTGTATGAAAGAGTCAGGTCACAGCTACGGGACAATGCCAATGATCTGGGAAATGGATGCTTTGAATTTTGGCATAAGTGTGACAACGAATGTATAGAGTCTGTCAAAAATGGTACATATGACTATCCCAAATATCAGGATGAAAGCAAATTGAACAGGCAAGAAATAGATTCAGTGAAACTAGAAAATCTTGGTGTGTATCAAATTCTTGCCATTTATAGTACGGTATCGAGCAGTCTAGTCTTGGTAGGGCTGATCATAGCAATGGGTCTTTGGATGTGTTCAAATGGTTCAATGCAATGCAGGATATGTATATAA
>A_/_H6N8|CY126728|A/laughing_gull/New_Jersey/276/1989
ATGATTGCAATCATTGTAATAGCGATACTGGCAGCGGCCGGGAAGTCAGACAAGATATGCATTGGGTACCATGCCAACAATTCAACAACACAAGTGGATACAATACTTGAAAAGAATGTAACCGTCACACACTCAGTTGAGTTACTGGAGAACCAAAAAGAAGAAAGATTCTGCAAGATTTTGAACAAGGCCCCTCTCGACCTAAGAGGATGTACCATAGAGGGTTGGATCTTAGGAAATCCTCAGTGTGATCTATTGCTTGGTGACCAAAGCTGGTCATATATCGTTGAAAGACCTACAGCTCAGAATGGGATCTGTTACCCAGGAGTTTTGAATGAAGTGGAAGAACTGAAGGCACTTATTGAATCAGGGGAAAGAGTAGAAAGGTTTGAAATGTTTCCCAAAAGCACGTGGGCAGGAGTAGACACCAACAGTGGGGTAACACAAGCTTGCCCTTACAATAGTGGGTCGTCCTTCTACAGAAACCTCCTATGGATAATAAAAACCAAGTCAGCAGCATATCCAGTAATTAAGGGAACTTTCAATAACACTGGAAACCAGCCAATCCTCTATTTTTGGGGGGTGCACCATCCTCCTGACACCAATGAGCAGAACACTTTGTATGGCTCTGGTGATCGATATGTCAGGATGGGAACCGAAAGCATGAATTTTGCCAAAGGTCCGGAAATTGCGGCTAGGCCTGCTGTGAATGGTCAAAGAGGAAGAATCGATTATTACTGGTCTGTTTTGAAACCGGGGGAAACCTTGAACGTGGAATCTAATGGAAACCTAATCGCCCCTTGGTATGCATACAAATTTGTCAGCACCAATAGTAAAGGAGTCGTCTTCAAGTCAGACTTACCAATCGAGAACTGTGATGCCACGTGTCAGACTGTTGCAGGGGTCTTAAGAACCAATAAAACATTTCAGAATGTGAGCCCTCTATGGATAGGAGAATGTCCCAAATATGTGAAAAGTGAAAGTTTGAGGCTTGCAACTGGGTTGAGAAATGTTCCACAGATTGAAACTAGAGGACTTTTCGGAGCTATAGCGGGCTTTATTGAAGGAGGATGGACTGGAATGATAGATGGATGGTATGGCTATCATCATGAGAATTCTCAAGGCTCAGGGTATGCAGCAGACAGAGAAAGCACTCAAAAGGCTATAGACGGAATTACAAGTAAGGTAAATTCCATCATAGACAAAATGAACACACAATTTGAAGCTGTAGATCACGAATTCTCAAATTTGGAGAGAAGAATTGACAATCTGAATAAAAGAATGGAAGATGGATTTCTGGACGTTTGGACATACAATGCTGAACTGTTGGTTCTTCTTGAAAACGAAAGAACATTAGACTTGCATGACGCGAATGTGAAGAACCTGTATGAAAGAGTCAGGTCACAGCTACGGGACAATGCCAATGATCTGGGAAATGGATGCTTTGAATTTTGGCATAAGTGTGACAACGAATGTATAGAGTCTGTCAAAAATGGTACATATGACTATCCCAAATATCAGGATGAAAGCAAATTGAACAGGCAAGAAATAGATTCAGTGAAACTAGAAAATCTTGGTGTGTATCAAATTCTTGCCATTTATAGTACGGTATCGAGCAGTCTAGTCTTGGTAGGGCTGATCATAGCAATGGGTCTTTGGATGTGTTCAAATGGTTCAATGCAATGCAGGATATGTATATAA
>A_/_H6N8|CY126459|A/mallard/Alberta/57/1994
ATGATTGCAATCATAATACTGGCAATAGTGGTCTCTACCAGCAAATCAGACAGGATCTGCATCGGTTACCATGCAAACAACTCGACAACACAAGTGGACACAATATTAGAGAAGAATGTGACAGTGACACACTCAGTGGAGCTCCTAGAGAACCAGAAGGAGAATAGATTCTGCAGAGTCTTGAATAAAGCACCACTGGATCTAATGGACTGCACCACTGAAGGTTGGATCCTTGGAAACCCCCGATGTGATAAATTACTCGGTGATCAAAGTTGGTCATATATAGTAGAGAGGCCTGATGCCCAAAATGGGATATGTTATCCAGGAGTATTGAAAGAGACGGAGGAGCTGAAAGCACTCATTGGGTCTATAGATAGCATACAAAGATTTGAAATGTTTCCCAAGAGCACGTGGACAGGAGTAGATACTAATAGCGGGGTTACGAGCGCTTGCCCCTACAATGGTGGATCTTCTTTTTACAGGAATCTGTTGTGGATAATAAAAATAAGATCTGACCCGTACTCATTGGTCAAGGGGACTTACACCAATACAGGCTCTCAGCCAATCTTATATTTCTGGGGTGTGCACCATCCTCCTGATGAAGTTGAGCAAGCTAACTTGTATGGACTTGGTACCCGTTATGTTAGGATGGGGACTGAAAGTATGAATTTTGCTAAAGGTCCTGAAATAGCAGACAGACCACCTGCGAATGGGCAACGAGGAAGAATTGATTATTATTGGTCTGTGTTGAAGCCAGGAGAAACTTTGAATGTGGAATCCAATGGGAATTTAATAGCTCCTTGGTATGCTTACAAGTTCACTAGTTCTAAAAACAAGGGAGCCATTTTTAAATCAGGTCTCCCAATTGAGAATTGTGATGCTGTCTGTCAAACTATAGCTGGAGCAATAAATACAAACAAAACCTTTCAAAATGTTAGTCCAATCTGGATTGGAGAATGCCCCAAATATGTTAAAAGTAAGAGCCTAAAACTAGCAACTGGTCTGAGAAATGTTCCACAGGCAGAAACAAGAGGATTGTTTGGAGCAATAGCTGGGTTTATAGAAGGAGGATGGACAGGTATGGTAGACGGATGGTACGGATACCATCATGAAAATTCACAGGGATCTGGTTATGCAGCAGATAAAGAAAGCACCCAGAAAGCAATAGACGGGATCACCAATAAAGTCAATTCAATCATTGACAAAATGAACACACAGTTTGAGGCAGTAGAGCATGAGTTCTCAAATCTCGAGAGGAGAATAGGCAATCTGAACAAAAGAATGGAAGATGGATTTTTAGACGTGTGGACATACAATGCTGAACTTCTGGTTCTGCTGGAAAATGAGAGGACTTTGGATATGCATGATGCTAACGTAAAGAATCTACATGAAAAGGTGAAATCACAATTAAAGGATAATGCAAAAGATTTGGGTAATGGGTGTTTTGAATTTTGGCACAAATGTGACAATGAATGCATCAACTCAGTTAAAAATGGCACATATGACTACCCTAAATACCAGGAAGAGAGCAGACTTAACAGGCAGGAAATAAAATCAGTGATGCTGGAAAATCTGGGAGTATACCAAATCCTTGCTATTTATAGTACGGTATCGAGCAGTCTGGTTTTGGTGGGACTGATCATTGCCATGGGTCTTTGGATGTGCTCAAATGGCTCAATGCAATGCAAGATATGTATATAA
>A_/_H6N2|CY126361|A/mallard/Alberta/311/1986
ATGATTGCAATCATAATACTTGCAATAGTGGTCTCTACCAGCAAGTCAGACAGGATCTGCATTGGTTACCATGCAAACAACTCGACAACACAAGTGGACACAATATTAGAGAAGAATGTGACAGTGACACACTCAGTGGAGCTCCTAGAAAACCAGAAGGAGAATAGATTCTGCAGAGTCTTGAATAAAGCGCCACTGGATCTAATGGACTGCACCACTGAGGGTTGGATCCTTGGAAACCCCCGATGTGATAACTTACTCGGCGATCAAAGCTGGTCATACATAGTAGAGAGGCCCGATGCCCAAAATGGGATATGTTACCCAGGGGTATTGAAAGAGACGGAAGAGCTGAAAGCACTCATTGGGTCTATAGATAGCATACAAAGATTTGAAATGTTTCCTAAGAGCACGTGGACCGGGGTAGATACTAATAGTGGAGTTACGAGCGCTTGCCCCTACAATGGTGGATCTTCCTTCTACAGGAATCTGTTGTGGATAATAAAAATAAGATCTGATCCGTACTCATTGATCAAGGGGACATATACCAATACAGGCTCTCAGCCAATCTTATATTTCTGGGGTGTGCACCATCCTCCAGATGAAGTTGAGCAAGCTAACTTGTATGGAATTGGTACCCGGTATGTTAGGATGGGAACTGAAAGTATGAATTTTGCCAAAGGTCCCGAAATAGCAGACAGACCACCTGCGAATGGGCAACGAGGAAGAATTGATTATTATTGGTCTGTGTTGAAGCCAGGAGAAACCTTGAATGTGGAATCCAATGGAAATTTAATAGCTCCTTGGTATGCTTACAAGTTCACTAGTTCCAGAAACAAGGGAGCTATTTTCAAATCAGACCTTCCAATTGAGAATTGTGATGCTGTCTGTCAAACTTTAGCTGGAGCAATAAATACAAACAAAACCTTCCAAAATATTAGTCCAGTCTGGATTGGAGAATGCCCCAAATATGTTAAAAGTAAGAGCCTAAAACTAGCAACTGGTCTGAGAAATGTTCCACAGGCACAAACAAGAGGATTGTTTGGAGCAATAGCTGGGTTTATAGAAGGAGGATGGACAGGTATGGTAGACGGATGGTACGGATACCACCATGAAAATTCACAGGGGTCTGGTTATGCAGCAGATAAAGAAAGCACCCAGAAAGCTATAGACGGAATCACCAATAAAGTCAATTCAATCATTGACAAAATGAACACACAATTTGAGGCAGTAGAGCATGAGTTCTCAAGTCTCGAAAGGAGAATAGACAATCTGAACAAAAGAATGGAAGATGGATTTTTAGACGTGTGGACATACAATGCTGAACTTCTGGTTCTACTGGAAAATGAGAGGACTTTGGACATGCATGATGCTAATGTAAAGAATCTACATGAAAAGGTGAAATCACAATTAAAGGATAATGCAAAGGATTTGGGTAATGGGTGTTTTGAATTTTGGCACAAATGCGACGATGAATGCATCAACTCAGTTAAGAATGGCACATATGACTACCCAAAGTACCAGGAAGAGAGCAGACTTAATAGGCAGGAAATAAAATCAGTGATGCTGGAAAATCTAGGAGTATACCAAATCCTTGCTATTTATAGTACGGTATCGAGCAGTCTGGTTTTGGTGGGACTGATCATTGCCATGGGTCTTTGGATGTGCTCAAATGGCTCAATGCAATGCAAGATATGTATATAA
>A_/_H6N8|CY126303|A/knot/Delaware_Bay/526/1988
ATGATTGCAATCATTGTAATAGCGATACTGGCAGCGGCCGGGAAGTCAGACAAGATATGCATTGGGTACCATGCCAACAATTCAACAACACAAGTGGATACAATACTTGAAAAGAATGTAACCGTCACACACTCAGTTGAATTACTGGAGAACCAAAAAGAAGAAAGGTTCTGCAAGATTTTGAACAAGGCCCCTCTCGACCTAAGAGGATGTACCATAGAGGGTTGGATCTTAGGAAATCCTCAGTGTGATCTATTGCTTGGTGATCAAAGCTGGTCATATATCGTTGAAAGACCTACAGCTCAAAATGGGATCTGTTACCCAGGAGTTTTGAATGAAGTGGAAGAACTGAAGGCACTTATTGGATCAGGGGAAAGAATAGAAAGGTTTGAAATGTTTCCCAAAAGCACGTGGGCAGGAGTAGACACCAACAGTGGGGTAACAAAAGCTTGCCCTTACAATAGTGGGTCGTCCTTCTACAGAAACCTCCTATGGATAATAAAAACCAAGTCAGCAGCATATCCAGTAATTAAGGGAACTTTCAATAACACTGGAAACCAGCCAATCCTCTATTTTTGGGGGGTGCACCATCCTCCTGACACCAATGAGCAGAATACTTTGTATGGCTCTGGTGATCGATATGTCAGAATGGGAACTGAAAGCATGAATTTTGCCAAAAGTCCGGAAATTGCGGCTAGGCCTGCTGTGAATGGTCAAAGAGGCAGAATCGATTATTACTGGTCTGTTTTGAAACCGGGGGAAACCTTGAATGTGGAATCTAATGGAAACCTAATCGCCCCTTGGTATGCATACAAATTTGTCAGCACCAATAGTAAAGGAGCCGTCTTCAAGTCAGACTTACCAATCGAGAACTGTGATGCCACGTGTCAGACTATTGCAGGGGTCTTAAGAACCAATAAAACATTTCAGAATGTGAGCCCTCTATGGATAGGAGAATGTCCCAAATATGTGAAAAGTGAAAGTTTGAGGCTTGCAACTGGGTTGAGAAATGTTCCACAGATTGAAACTAGAGGACTTTTCGGAGCTATCGCAGGCTTTATTGAAGGAGGATGGACTGGAATGATAGATGGATGGTATGGCTATCATCATGAGAATTCTCAAGGCTCAGGGTATGCAGCAGACAGAGAAAGCACTCAAAAGGCTATAGACGGAATTACAAATAAGGTAAATTCCATCATAGACAAAATGAACACACAATTTGAAGCTGTAGATCACGAATTCTCAAATTTGGAGAGAAGAATTGACAATCTGAATAAAAGAATGGAAGATGGATTTCTGGACGTTTGGACATACAATGCTGAACTGTTGGTTCTTCTTGAAAACGAGAGAACATTAGACTTGCATGACGCGAATGTGAAGAACCTGTATGAAAGAGTCAAGTCACAGCTACGGGACAATGCCAATGATCTGGGAAATGGATGCTTTGAATTTTGGCATAAGTGTGACAACGAATGTATAGAGTCTGTCAAAAATGGTACATATGACTATCCCAAATATCAGGATGAAAGCAAATTGAACAGGCAAGAAATAGATTCAGTGAAGCTAGAAAATCTTGGTGTGTATCAAATTCTTGCCATTTATAGTACGGTATCGAGCAGTCTAGTCTTGGTAGGGCTGATCATAGCAATGGGTCTTTGGATGTGTTCAAATGGTTCAATGCAATGCAGGATATGTATATAA
>A_/_H6N2|CY126376|A/pintail/Alberta/314/1986
ATGATTGCAATCATAATACTTGCAATAGTGGTCTCTACCAGCAAGTCAGACAGGATCTGCATTGGTTACCATGCAAACAACTCGACAACACAAGTGGACACAATATTAGAGAAGAATGTGACAGTGACACACTCAGTGGAGCTCCTAGAAAACCAGAAGGAGAATAGATTCTGCAGAGTCTTGAATAAAGCGCCACTGGATCTAATGGACTGCACCACTGAGGGTTGGATCCTTGGAAACCCCCGATGTGATAACTTACTCGGCGATCAAAGCTGGTCATACATAGTAGAGAGGCCTGATGCCCAAAATGGGATATGTTACCCAGGGGTATTGAAAGAGACGGAAGAGCTGAAAGCACTCATTGGGTCTATAGATAGCATACAAAGATTTGAAATGTTTCCCAAGAGCACGTGGACCGGGGTAGATACTAATAGTGGAGTTACGAGCGCTTGCCCCTACAATGGTGGATCTTCCTTCTACAGGAATCTGTTGTGGATAATAAAAATAAGATCTGATCCGTACTCATTGATCAAGGGGACATATACCAATACAGGCTCTCAGCCAATCTTATATTTCTGGGGTGTGCACCATCCTCCAGATGAAGTTGAGCAAGCTAACTTGTATGGAATTGGTACCCGGTATGTTAGGATGGGAACTGAAAGTATGAATTTTGCCAAAGGTCCCGAAATAGCAGACAGACCACCTGCGAATGGGCAACGAGGAAGAATTGATTATTATTGGTCTGTGTTGAAGCCAGGAGAAACCTTGAATGTGGAATCCAATGGAAATTTAATAGCTCCTTGGTATGCTTACAAGTTCACTAGTTCCAGAAACAAGGGAGCTATTTTCAAATCAGACCTTCCAATTGAGAATTGTGATGCTGTCTGTCAAACTTTAGCTGGAGCAATAAATACAAACAAAACCTTCCAAAATATTAGTCCAGTCTGGATTGGAGAATGCCCCAAATATGTTAAAAGTAAGAGCCTAAAACTAGCAACTGGTCTGAGAAATGTTCCACAGGCACAAACAAGAGGATTGTTTGGAGCAATAGCTGGGTTTATAGAAGGAGGATGGACAGGTATGGTAGACGGATGGTACGGATACCACCATGAAAATTCACAGGGGTCTGGTTATGCAGCAGATAAAGAAAGCACCCAGAAAGCTATAGACGGAATCACCAATAAAGTCAATTCAATCATTGACAAAATGAACACACAATTTGAGGCAGTAGAGCATGAGTTCTCAAGTCTCGAAAGGAGAATAGACAATCTGAACAAAAGAATGGAAGATGGATTTTTAGACGTGTGGACATACAATGCTGAACTTCTGGTTCTACTGGAAAATGAGAGGACTTTGGACATGCATGATGCTAATGTAAAGAATCTACATGGAAAGGTGAAATCACAATTAAAGGATAATGCAAAGGATTTGGGTAATGGGTGTTTTGAATTTTGGCACAAATGCGACGATGAATGCATCAACTCAGTTAAGAATGGCACATATGACTACCCAAAGTACCAGGAAGAGAGCAGACTTAATAGGCAGGAAATAAAATCAGTGATGCTGGAAAATCTAGGAGTATACCAAATCCTTGCTATTTATAGTACGGTATCGAGCAGTCTGGTTTTGGTGGGACTGATCATTGCCATGGGTCTTTGGATGTGCTCAAATGGCTCAATGCAATGCAAGATATGTATATAA
>A_/_H6N5|JX465640|A/aquatic_bird/Korea/CN5/2009
ATGATTGCAATCATTGTAATAGCGATATTGGCAGCAGCCGGAAGGTCAGACAAAATCTGCATTGGATATCATGCCAACAATTCAACAACACAAGTGGATACTATACTTGAGAAGAATGTCACCGTCACACATTCAGTTGAATTGCTAGAGAACCAGAAGGAAGAAAGATTCTGCAAGATCTTGAACAAGGCCCCTCTCGACCTAAGAGGATGCACCATAGAGGGATGGATCTTGGGGAATCCTCAGTGCGACTTATTGCTTGGTGATCAAAGCTGGTCATATATAGTGGAAAGACCCACTGCTCAAAATGGGATTTGCTATCCAGGAGCCTTGAACGAAGTAGAAGAACTGAAGGCACTTATTGGATCAGGAGAAAGGGTAGAGAGATTTGAAATGTTTCCCAAAAGTACATGGACAGGAGTAGACACCAGCAGTGGGGTAACAAAGGCTTGCCCTTATAATAGTGGTTCATCTTTCTATAGAAACCTCTTATGGATAATAAAGACCAAGTCAGCAGCATATCCAGTAATTAAAGGAACTTACAACAACACTGGAAACCAGCCAATCCTTTACTTTTGGGGTGTACACCATCCTCCTGACACCAATGAGCAAAATACTCTGTATGGCTCTGGTGATAGGTACGTTAGAATGGGGACTGAAAGCATGAATTTCGCCAAGAGTCCGGAAATTGCAGCAAGACCTGCTGTGAACGGTCAAAGAGGCAGAATTGATTATTACTGGTCTGTTTTAAAACCAGGGGAAACCTTGAATGTGGAATCTAATGGAAATCTAATTGCCCCCTGGTATGCATACAAATTTGTCAGCAGAAATAATAAGGGAGCCGTTTTCAAGTCAAATTTACCAATCGAGAACTGTGATGCCACATGCCAGACTATTGCAGGAGTCCTAAGGACCAATAAAACATTTCAGAATGTGAGTCCCCTGTGGATAGGAGAATGCCCCAAATATGTGAAAAGTGAAAGTTTGAGGCTTGCAACTGGACTGAGAAATGTTCCACAGATTGAGACCAGAGGACTTTTTGGAGCTATCGCAGGGTTTATTGAAGGAGGATGGACTGGAATGATAGATGGGTGGTATGGCTATCACCATGAAAATTCTCAAGGCTCAGGGTATGCAGCAGATAAAGAAAGCACTCAAAAGGCTATAGACGGAATTACAAATAAAGTCAATTCCATCATTGACAAAATGAACACACAATTTGAAGCTGTCGACCACGAATTCTCAAATCTGGAGAGAAGAATTGACAATCTGAATAAAAGAATGGAAGATGGGTTTCTGGATGTTTGGACATACAATGCTGAACTGCTGGTTCTTCTTGAAAACGAAAGGACACTAGACCTGCATGATGCGAATGTGAAGAATCTATATGAAAAAGTCAAATCGCAATTAAGGGACAATGCTAATGACTTAGGAAATGGGTGCTTTGAATTCTGGCATAAATGTGACAATGAGTGTATAGAGTCGGTCAAAAATGGTACCTATGACTATCCCAAATACCAGGACGAGAGCAAATTAAACAGGCAGGAAATAGAGTCGGTGAAGCTAGAAAATCTTGGTGTGTATCAAATCCTTGCTATTTATAGTACGGTATCGAGCAGTCTGGTCTTGGTAGGGCTGATCATAGCAATGGGTCTTTGGATGTGTTCAAATGGTTCAATGCAATGCAGAATATGTATATAA
>A_/_H6N1|JQ990779|A/turkey/France/10-040/2010
ATGATTGCAATCATTGTAATAGCGATATTGGCAGCAGCCGGAAAGTCAGACAAGATCTGCATTGGGTATCATGCCAACAATTCAACAACACAAGTGGATACGATACTTGAGAAGAATGTAACCGTCACACACGCAGTCGAATTGCTGGAGAATCAAAAAGAAGAAAGGTTCTGCAAGATCTTGAACAAGGCTCCTCTTGACCTAAGGGGATGTACCATAGAGGGCTGGATCTTGGGGAATCCTCAGTGCGACCTGTTGCTTGGTGATCAAAGCTGGTCTTACATAGTGGAAAGGCCTACTGCTCAAAATGGGATTTGCTACCCAGGAGTTTTGAATGAAGTAGAAGAACTGAAAGCACTTATTGGATCAGGAGAAAGGGTAGAAAGATTTGAGATGTTTCCCAAAAGCACATGGGCAGGAGTAGACACCAGCAGTGGGGTAACAAAAGCTTGCCCTTATAACACTGGTTCTTCTTTCTACAGAAATCTCCTATGGATAATAAAGACCAAGTCGGCAGCATATCCAGTAATTAAGGGAACTTACAACAACACCGGAAATCAGCCAATTCTTTACTTCTGGGGTGTGCACCATCCTCCTGACACAAATGAGCAAAATACTCTGTATGGCTCTGGTGACCGATACGTTAGAATGGGAACTGAAAGCATGAATTTTGCCAAGAGCCCGGAAATTGCGGCAAGACCTGCTGTGAACGGTCAAAGAGGCAGAATTGATTATTACTGGTCTGTTTTAAAACCAGGGGAGACCCTGAATGTGGAATCTAATGGAAATCTGATCGCTCCTTGGTATGCATACAGATTTGTCAGCACAAATAATAAAGGAGCCGTCTTCAAATCAAATTTGCCAATCGAGAATTGCGATGCCACATGCCAGACTATTGCAGGAGTCCTAAGGACCAACAAAACGTTTCAGAATGTGAGCCCTCTGTGGATAGGGGAATGTCCCAAATATGTGAAAAGTGGGAGCCTGAGGCTTGCAACTGGACTAAGAAATGTTCCACAGATTGAAACTAGAGGACTTTTCGGAGCTATTGCAGGGTTTATTGAAGGAGGATGGACAGGGATGATAGATGGGTGGTATGGCTATCATCATGAAAATTCTCAAGGCTCAGGATATGCAGCAGACAAGGAAAGCACTCAAAAGGCTATAGACGGGATTACTAATAAGGTCAATTCCATCATCGACAAAATGAACACACAATTCGAAGCTGTCGACCACGAATTTTCAAACTTGGAGAGAAGGATTGACAATCTGAACAAAAGAATGGAAGATGGATTTCTGGATGTTTGGACATATAATGCTGAACTGTTGGTTCTTCTTGAAAACGAAAGAACATTAGACCTGCATGACTCAAATGTAAAGAACCTATATGAAAAGGTCAAATCACAACTAAGGGACAATGCTAATGATCTAGGAAATGGGTGCTTTGAATTTTGGCATAAGTGTGACAATGAATGCATAGAGTCTGTCAAAAATGGTACCTACGACTATCCCAAATACCAGGATGAGAGTAAATTGAACAGGCAGGAAATAGAATCGGTAAAGCTAGAGAGTCTTGGTGTGTATCAAATTCTTGCTATTTATAGTACGGTATCGAGCAGTCTAGTCTTGGTAGGGCTGATAATAGCAATGGGTCTTTGGATGTGTTCAAATGGTTCAATGCAATGCAGGATATGTATATAA
>A_/_H6N8|CY120643|A/mallard/California/3188/2010
ATGATTGCAATCATTGTAATAGCGATATTGGCAGCAGCCGGAAGATCAGACAAGATCTGCATTGGATATCATGCCAACAATTCAACAACACAAGTGGACACCATACTTGAGAAGAATGTCACCGTCACACACTCAGTTGAATTGCTAGAGAACCAGAAGGAAGAAAGATTCTGCAAGATTTTAAACAAGGCCCCTCTCGACCTAAGGGGATGCACCATAGAGGGTTGGATCCTGGGGAATCCTCAATGCGACCTATTGCTTGGTGATCAAAGCTGGTCATATATAGTGGAAAGGCCTACTGCTCAAAATGGGATTTGCTACCCAGGAGCTTTGAACGAAGTAGAAGAATTGAAGGCACTTATTGGATCTGGAGAAAGGGTAGAGAGATTTGAGATGTTTCCCAAAAGTACATGGACAGGAGTAGACACCAGCAGTGGGGTAACAAAGGCTTGCCCTTATAATAGTGGTTCATCTTTCTATAGAAACCTCTTATGGATAATAAAGACCAAGTCAGCAGCATATCCAGTGATTAAAGGGACTTACAACAACACTGGAAATCAGCCAATCCTTTATTTTTGGGGTGTGCACCATCCACCTGACACCAATGAGCAAAATACCCTGTATGGCTCTGGTGATAGATACGTTAGAATGGGGACTGAAAGCATGAATTTCGCCAAGAGTCCGGAAATTGCAGCAAGACCTGCTGTGAATGGTCAAAGAGGCAGAATTGATTATTACTGGTCTGTTTTAAAACCAGGGGAAACCTTGAATGTTGAATCTAATGGAAATCTAATTGCCCCTTGGTATGCATACAAATTTGTCAGCACAAATAATAAAGGAGCCATCTTCAAGTCAAATTTACCAATCGAGAACTGTAATGCCACATGCCAGACTATCGCAGGAGTCCTAAGGACCAATAAAACATTTCAGAATGTGAGTCCTCTGTGGATAGGAGAATGCCCCAAATATGTGAAAAGTGAAAGTTTGAGGCTTGCAACTGGACTGAGAAATGTTCCACAGATTGAGACTAGAGGACTCTTTGGAGCTATCGCAGGATTTATTGAAGGAGGATGGACTGGGATGATAGATGGGTGGTATGGCTATCACCATGAAAATTCTCAAGGCTCAGGATATGCAGCAGACAAAGAAAGCACTCAAAAGGCTATAGACGGAATTACAAATAAAGTCAATTCCATCATTGACAAAATGAACACACAATTTGAGGCTGTTGACCACGAATTTTCAAATCTGGAGAGAAGAATTGACAATCTGAACAAGAGAATGGAAGACGGGTTTCTGGATGTTTGGACATACAATGCTGAATTGCTGGTTCTTCTTGAAAACGAAAGAACACTAGACCTGCATGATGCGAATGTAAAGAACCTATATGAAAAGGTCAAATCGCAATTAAGGGACAATGCTAATGATCTAGGAAATGGGTGCTTTGAATTCTGGCATAAATGTGACAATGAGTGCATAGAGTCTGTCAAAAATGGCACTTATGACTATCCCAAATACCAAGACGAGAGCAAATTAAACAGACAGGAAATAGAATCGGTAAAGCTAGAAAATCTTGGTGTGTATCAAATTCTTGCTATTTATAGTACGGTATCGAGCAGTCTGGTCTTGGTAGGGCTGATCATAGCAATGGGTCTTTGGATGTGTTCAAATGGTTCAATGCAATGCAGGATATGTATATAA
>A_/_H6N1|CY120595|A/mallard/California/2444/2010
ATGATTGCAATCATTGTAATAGCGATGTTGGCAACAGCCGGTAGGTCAGACAAGATCTGCATTGGATATCATGCCAACAATTCAACAACACAAGTGGATACTATACTTGAAAAGAATGTCACCGTCACACACTCAGTTGAATTGCTAGAGAACCAGAAGGAGGAGAGATTCTGCAAGATCTTAAACAAGGCCCCTCTCGACCTAAGGGGATGCACCATAGAGGGTTGGATCCTGGGGAATCCTCAATGCGACCTATTGCTTGGTGATCAAAGCTGGTCATATATAGTGGAAAGGCCTACTGCTCAAAATGGGATTTGCTACCCAGGAGCTTTGAACGAAGTGGAAGAACTGAAGGCACTTATTGGATCAGGAGAAAGGGTAGAGAGATTTGAGATGTTTCCCAAAAGTACATGGACAGGAGTAGACACCAACAGTGGGGTAACAAGGGCTTGCCCTTATTCTAGTGGTTCATCTTTCTATAGAAATCTCTTATGGATAATAAAGACCAAGTCAGCAGCATATCCAGTAATTAAAGGAACTTACAACAACACTGGAAACCAGCCAATCCTTTATTTCTGGGGTGTGCACCATCCACCTGACACCAGTGAGCAAAATACCCTGTATGGATCTGGTGATAGGTACGTTAGAATGGGGACTGAAAGCATGAATTTCGCTAAGAGTCCAGAAATTGCAGCAAGACCTGCTGTGAATGGTCAGAGAGGCAGAATTGATTATTACTGGTCTGTTTTAAAACCAGGGGAAACCTTGAATGTGGAATCTAATGGAAATCTAATTGCCCCTTGGTATGCATACAAATTTGTCAGCACAAATAATAAGGGAGCCGTCTTCAAGTCAAATTTACCAATCGAGAACTGTGATGCCACATGCCAGACTATTGCAGGAGTCCTAAGGACCAATAAAACATTTCAGAATGTAAGTCCCTTGTGGATAGGAGAATGCCCCAAATATGTGAAAAGTGAAAGTTTGAGGCTTGCAACTGGACTGAGGAATGTTCCACAGATTGAGACTAGAGGACTCTTTGGAGCTATCGCAGGGTTTATTGAAGGAGGATGGACTGGAATGATAGATGGGTGGTATGGCTATCACCATGAAAATTCTCAAGGCTCAGGATATGCAGCCGACAAAGAAAGCACTCAAAAGGCTATAGACGGAATTACAAATAAAGTCAATTCCATCATTGACAAAATGGACACACAGTTTGAAGCTGTCGACCACGAATTTTCAAATCTGGAGAGAAGAATTGACAACCTGAACAAAAGAATGGAGGATGGGTTTCTGGATGTTTGGACATACAATGCTGAATTGCTGGTTCTTCTTGAAAACGAAAGAACACTGGACCTGCATGATGCGAATGTGAAGAACCTATATGAAAAAGTCAAATCGCAATTAAGGGACAATGCTAATGATCTAGGAAATGGATGCTTTGAATTCTGGCATAAATGTGACAATGAGTGCATCGAGTCTGTCAAAAATGGTACCTATGACTATCCCAAATACCAGGACGAGAGTAAATTAAACAGGCAGGAAATAGAATCGGTAAAACTAGAAAATCTTGGTGTGTATCAAATTCTTGCTATTTATAGTACGGTATCGAGCAGTCTGGTCTTGGTAGGGCTGATCATAGCAATGGGTCTCTGGATGTGTTCAAATGGTTCAATGCAATGCAGAATATGTATATAA
>A_/_H6N4|CY120571|A/mallard/California/1492/2010
ATGATTGCAATCATTGTGATAGCGATATTGGCAGCAGCCGGAAGGTCAGACAAAATCTGCATTGGATATCATGCCAACAATTCAACAACACAAGTGGATACTATACTAGAGAAGAATGTCACCGTCACACACTCAGTTGAATTGCTAGAGAACCAGAAGGAAGAAAGATTCTGCAAGATCTTGAACAAGGCCCCTCTCGACCTAAGGGGATGCACCATAGAGGGTTGGATCTTGGGGAATCCTCAGTGCGACCTCTTGCTTGGTGATCAAAGCTGGTCATACATAGTGGAAAGACCCAATGCTCAAAGTGGGATTTGCTATCCAGGAGCCTTGAACGAAGTAGAAGAACTGAAGGCACTTATTGGATCAGGAGAAAGAGTAGAGAGATTTGAAATGTTTCCCAAAAGTACGTGGACAGGAGTAGACACCAGCAGTGGGGTAACAAAGGCTTGCCCTTATAATAGCGGTTCATCTTTCTATAGAAACCTCTTATGGATAATAAAGACCAAATCAGCAGCATATCCAGTAATTAAAGGAACTTACAAAAACACTGGAAACCAGCCAATCCTTTACTTTTGGGGTGTGCACCATCCTCCTGACACCAATGAGCAAAATACTCTGTATGGCTCTGGTGATAGGTACGTTAGAATGGGAACTGAAAGCATGAATTTCGCCAAGAGTCCGGAAATTGCAGCAAGACCTGCTGTGAACGGTCAAAGGGGCAGAATTGATTATTACTGGTCTGTTTTAAAACCAGGGGAAACCTTGAATGTGGAATCTAATGGAAATCTAATTGCCCCTTGGTATGCATACAAATTTGTCAGCACAAATAATAAGGGAGCCGTTTTCAAGTCAAATTTACCAATCGAGAACTGTGATGCCACATGCCAGACTATTGCAGGAGTCCTAAGGACCAATAAAACATTTCAGAATGTGAGTCCCCTGTGGATAGGAGAATGCCCCAAATATGTGAAAAGTGAAAGTTTGAGGCTTGCAACTGGACTGAGAAATGTTCCACAGATTGAGACCAGAGGACTTTTTGGAGCTATCGCAGGGTTTATTGAAGGAGGATGGACTGGAATGATAGATGGGTGGTATGGCTATCACCATGAAAATTCTCAAGGCTCAGGATATGCAGCAGATAAAGAAAGCACTCAAAAGGCTATAGACGGAATTACAAATAAAGTCAATTCCATCATTGACAAAATGAACACACAATTTGAAGCTGTCGACCACGAATTTTCAAATCTGGAGAGAAGAATTGACAATCTGAATAAAAGAATGGAAGATGGTTTTCTGGATGTTTGGACATACAATGCTGAACTGCTGGTTCTTCTTGAAAACGAAAGGACACTAGACCTGCATGATGCGAATGTGAAGAATCTATATGAAAAAGTCAAATCGCAATTAAGGGACAATGCTAATGATTTAGGAAATGGGTGCTTTGAATTCTGGCATAAATGTGACAATGAGTGTATAGAGTCGGTCAAAAATGGCACCTATGACTATCCCAAATACCAGGACGAGAGCAAATTAAACAGACAGGAAATAGAGTCGGTAAAGCTAGAAAATCTTGGTGTGTATCAAATCCTTGCTATTTATAGTACGGTATCGAGCAGTCTGGTCTTGGTAGGGCTGATCATAGCAATGGGTCTTTGGATGTGTTCAAATGGTTCAATGCAATGCAGGATATGTATATAA
>A_/_H6N1|CY116633|A/ruddy_turnstone/Delaware/892/2002
ATGATTGCAATCATTGTAATAGCGATGCTGGCAGCGGCCGGAAAGTCAGATAAGATCTGCATTGGGTACCATGCCAACAATTCAACAACACAAGTGGATACGATACTTGAAAAGAATGTAACCGTCACACACTCAGTTGAATTGCTGGAGAATCAAAAGGAAGAAAGGTTCTGCAAGATCTTGAACAAGGCCCCACTCGACCTAAGGGGATGTACCATAGAAGGTTGGATCTTAGGGAATCCCCAATGTGACCTATTGCTTGGTGATCAAAGCTGGTCATATATAGTGGAGAGACCCACAGCTCAAAATGGAATCTGCTACCCAGGAACTTTGAATGAGGTAGAGGAACTAAAGGCACTCATTGGATCAGGAGAAAGGGTAGAAAGATTTGAGATGTTCCCCAAAAGTACATGGGCAGGAGTAGACACTAGCAGTGGGGTAACAAGAGCTTGCCCCTACAATAGTGGTTCATCCTTCTACAGAAACCTCCTATGGATAATAAAGACCAAGTCAGCAGCATATCCAGTAATTAAGGGAACTTACAACAATACTGGAAACCAGCCAATCATTTATTTCTGGGGTGTGCACCATCCTCCTGACACCAATGAACAAAATACTCTGTATGGCTCTGGTGATAGATACGTTAGAATGGGAACTGAAAGCATGAATTTTGCCAAGAGTCCGGAAATTGCGGCAAGACCTGCTGTGAATGGCCAAAGAGGCAGAATTGATTATTACTGGTCTGTTTTAAAACCGGGGGAAACTTTGAATGTGGAATCCAATGGGAATCTAATCGCTCCTTGGTATGCATATAAGTTTGTCAGCACAAATAGTAAAGGAGCCGTCTTCAAGTCAAATTTACCAATTGAGAACTGCGATGCCACATGCCAGACTATTGCAGGAGTTCTAAGGACTAATAAAACATTTCAGAATGTGAGCCCTCTGTGGATAGGGGAATGCCCCAAATATGTGAAAAGTGGAAGTTTGAGACTCGCAACTGGACTGAGAAATGTTCCACAGATTGAAACTAGAGGACTTTTCGGAGCTATCGCAGGTTTTATTGAAGGAGGATGGACTGGAATGATAGATGGGTGGTATGGCTATCACCATGAAAATTCTCAAGGCTCAGGATACGCAGCAGACAGAGAAAGCACTCAAAAGGCTATAGATGGAATCACAAATAAGGTAAATTCCATCATAGACAAAATGAACACACAATTCGAAGCTGTCGACCACGAATTCTCAAACTTGGAAAGAAGAATTGACAATCTGAACAAAAGAATGGAAGATGGATTCCTGGATGTTTGGACATACAATGCTGAACTGTTGGTTCTTCTTGAAAACGAAAGGACACTAGACCTGCATGACGCAAATGTGAAGAACCTATATGAAAAGGTCAAATCACAGCTAAGGGATAATGCTAATGATCTAGGGAATGGATGCTTTGAGTTTTGGCACAAATGTGACAATGAATGCATAGAATCAGTCAAAAATGGTACCTATAATTATCCCAAGTACCAGGATGAAAGTAAATTAAACAGGCAAGAAATAGAATCGGTGAAGCTGGAGAACCTTGGTGTTTATCAAATTCTTGCCATTTATAGTACGGTATCGAGCAGTCTAGTCTTGGTAGGGCTGATTATAGCAATGGGTCTTTGGATGTGTTCAAATGGTTCGATGCAGTGCAGGATATGTATATGA
>A_/_H6N1|JN860188|A/turkey/France/09010-2/2009
ATGATTGCAATCATTGTAATAGCGATATTGGCAGCAGCCGGAAAGTCAGACAAGATCTGCATTGGGTATCATGCCAACAATTCAACAACACAAGTGGATACGATACTTGAGAAGAATGTAACCGTCACACACTCAGTCGAATTGCTGGAGAATCAAAAAGAAGAAAGATTCTGCAAGATCTTGAACAAGGCTCCTCTTGACCTAAGGGGATGTACCATAGAGGGCTGGATCTTGGGGAATCCTCAGTGCGACCTGTTGCTTGGTGATCAAAGCTGGTCTTACATAGTGGAAAGGCCTACTGCTCAAAATGGGATTTGCTACCCAGGAGTTTTGAATGAAGTAGAAGAACTGAGAGCACTTATTGGATCAGGAGAAAGGGTAGAAAGATTTGAGATGTTTCCCAAAAGCACATGGGCAGGAGTAGACACCAGCAGTGGGGTAACAAAAGCTTGCCCTTATAACACTGGTTCTTCTTTCTACAGAAATCTCCTATGGATAATAAAGACCAAGTCAGCAGCATATCCAGTAATTAAGGGAACTTACAACAACACCGGAAACCAGCCAATTCTTTACTTCTGGGGTGTGCACCATCCTCCTGACACAAATGAGCAAAATACTCTGTATGGCTCTGGTGACCGATACGTTAGAATGGGAACTGAAAGCATGAATTTTGCCAAGAGCCCGGAAATTGCGGCAAGACCTGCTGTGAACGGTCAAAGAGGCAGAATTGATTATTACTGGTCTGTTTTAAAACCAGGGGAGACCCTGAATGTGGAATCTAATGGAAATCTGATCGCTCCTTGGTATGCATACAGATTTGTCAGCACAAATAATAAAGGAGCCGTCTTCAAATCAAATTTGCCAATCGAGAATTGCGATGCCACATGCCAGACTATTGCAGGAGTCCTAAGGACCAACAAAACGTTCCAGAATGTGAGCCCTCTGTGGATAGGGGAATGTCCCAAATATGTGAAAAGTGGGAGCCTGAGGCTTGCAACTGGACTAAGAAATGTTCCACAGATTGAAACTAGAGGACTTTTCGGAGCTATCGCAGGGTTTATTGAAGGAGGATGGACAGGGATGATAGATGGGTGGTATGGCTATCATCATGAAAATTCTCAAGGCTCAGGATATGCAGCAGACAAGGAAAGCACTCAAAAGGCTATAGACGGGATTACTAATAAGGTCAATTCCATCATCGACAAAATGAACACACAATTCGAAGCTGTCGACCACGAATTTTCAAACTTGGAGAGAAGGATTGACAATCTGAACAAAAGAATGGAAGATGGATTTCTGGATGTTTGGACATATAATGCTGAACTGTTGGTTCTTCTTGAAAACGAAAGAACATTAGACCTGCATGACTCAAATGTAAAGAACCTGTATGAAAAGGTCAAATCACAACTAAGGGACAATGCTAATGATCTAGGAAATGGGTGCTTTGAATTTTGGCATAAGTGTGACAATGAATGCATAGAGTCTGTCAAAAATGGTACCTACGACTATCCCAAATACCAGGATGAGAGTAAATTGAACAGGCAGGAAATAGAATCGGTAAAGCTAGAGAATCTTGGTGTGTATCAAATTCTTGCTATTTATAGTACGGTATCGAGCAGTCTAGTCTTGGTAGGGCTGATAATAGCAATGGGTCTTTGGATGTGTTCAAATGGTTCAATGCAATGCAGGATATGTATATAA
>A_/_H6N1|JN860172|A/Muscovy_duck/France/09010/2009
ATGATTGCAATCATTGTAATAGCGATATTGGCAGCAGCCGGAAAGTCAGACAAGATCTGCATTGGGTATCATGCCAACAATTCAACAACACAAGTGGATACGATACTTGAGAAGAATGTAACCGTCACACACTCAGTCGAATTGCTGGAGAATCAAAAAGAAGAAAGGTTCTGCAAGATCTTGAACAAGGCTCCTCTTGACCTAAGGGGATGTACCATAGAGGGCTGGATCTTGGGGAATCCTCAGTGCGACCTGTTGCTTGGTGATCAAAGCTGGTCTTACATAGTGGAAAGGCCTACTGCTCAAAATGGGATTTGCTACCCAGGAGTTTTGAATGAAGTAGAAGAACTGAAAGCATTTATTGGATCAGGAGAAAGGGTAGAAAGATTTGAGATGTTTCCCAAAAGCACATGGGCAGGAGTAGACACCAGCAGTGGGGTAACAAAAGCTTGCCCTTATAACACTGGTTCTTCTTTCTACAGAAATCTCCTATGGATAATAAAGACCAAGTCAGCAGCATATCCAGTAATTAAGGGAACTTACAACAACACCGGAAACCAGCCAATTCTTTACTTCTGGGGTGTGCACCATCCTCCTGACACAAATGAGCAAAATACTCTGTATGGCTCTGGTGACCGATACGTTAGAATGGGAACTGAAAGCATGAATTTTGCCAAGAGCCCGGAAATTGCGGCAAGACCTGCTGTGAACGGTCAAAGAGGCAGAATTGATTATTACTGGTCTGTTTTAAAACCAGGGGAGACCCTGAATGTGGAATCTAATGGAAATCTGATCGCTCCTTGGTATGCATACAGATTTGTCAGCACAAATAATAAAGGAGCCGTCTTCAAATCAAATTTGCCAATCGAGAATTGCGATGCCACATGCCAGACTATTGCAGGAGTCCTAAGGACCAACAAAACGTTTCAGAATGTGAGCCCTCTGTGGATAGGGGAATGTCCCAAATATGTGAAAAGTGGGAGCCTGAGGCTTGCAACTGGACTAAGAAATGTTCCACAGATTGAAACTAGAGGACTTTTCGGAGCTATCGCAGGGTTTATTGAAGGAGGATGGACAGGGATGATAGATGGGTGGTATGGCTATCATCATGAAAATTCTCAAGGCTCAGGATATGCAGCAGACAAGGAAAGCACTCAAAAGGCTATAGACGGGATTACTAATAAGGTCAATTCCATCATCGACAAAATGAACACACAATTCGAAGCTGTCGACCACGAATTTTCAAACTTGGAGAGAAGGATTGACAATCTGAACAAAAGAATGGAAGATGGATTTCTGGATGTTTGGACATATAATGCTGAACTGTTGGTTCTTCTTGAAAACGAAAGAACATTAGACCTGCATGACTCAAATGTAAAGAACCTGTATGAAAAGGTCAAATCACAACTAAGGGACAATGCTAATGATCTAGGAAATGGGTGCTTTGAATTTTGGCATAAGTGTGACAATGAATGCATAGAGTCTGTCAAAAATGGTACCTACGACTATCCCAAATACCAGGATGAGAGTAAATTGAACAGGCAGGAAATAGAATCGGTAAAGCTAGAGAATCTTGGTGTGTATCAAATTCTTGCTATTTATAGTACGGTATCGAGCAGTCTAGTCTTGGTAGGGCTGATAATAGCAATGGGTCTTTGGATGTGTTCAAATGGTTCAATGCAATGCAGGATATGTATATAA
>A_/_H6N9|JQ737237|A/mallard/Czech_Republic/15962-1T/2010
ATGATTGCAATTATTGTAATAGCGATATTGGCAGCAGCCGGAAAGTCAGACAAGATCTGCATTGGATATCATGCCAACAACTCAACAACACAAGTGGATACTATACTTGAGAAGAATGTCACCGTCACACACTCAGTTGAATTGCTAGAAAACCAGAAGGAAGAGAGATTCTGCAAAATTTTGAACAAGGCCCCTCTCGACCTAAGGGGATGCACCATAGAGGGTTGGATCTTGGGGAATCCCCAATGCGACCTACTGCTTGGTGATCAAAGCTGGTCATATATAGTGGAAAGGCCTACTGCTCAAAATGGGATTTGCTACCCAGGAGCTTTGAACGAAGTAGAAGAACTGAAGGCACTTATTGGGTCAGGAGAAAGGATAGAGAGATTTGAGATGTTTCCCAAAAGCACATGGACAGGAGTAGACACCAGCAGTGGGGTAACAAAGGCTTGCCCTTATAATAGTGGTTCGTCTTTCTATAGAAATCTCTTATGGATAATAAAGACCAAGTCAGCAGCATACCCAGTAATTAAAGGGACTTACAACAACACTGGAAACCAGCCAATCCTTTATTTCTGGGGTGTGCACCATCCTCCTGACACCAATGAACAAAACACTCTGTATGGCTCTGGTGACAGGTATGTTAGGATGGGAACTGAAAGCATGAACTTCGCCAAGAGTCCAGAAATTGCAGCAAGACCTGCTGTGAACGGTCAAAGAGGCAGAATTGATTATTACTGGTCTGTTTTAAAACCAGGTGAAACTTTGAATGTGGAATCTAATGGAAATATAATTGCCCCTTGGTATGCATACAAATTTGTCAGCACAAATAATAAGGGAGCCGTCTTCAAGTCAAGTTTACCTATCGAGAACTGTGATGCCACATGCCAGACTATTGCAGGAGTCCTAAGGACCAATAAAACATTTCAGAATGTAAGTCCTCTGTGGATAGGAGAATGCCCCAAATACGTGAGAAGTGAAAGTTTAAGGCTTGCAACTGGACTGAGAAATGTTCCACAGATTGAGACTAGAGGGCTTTTTGGAGCCATCGCAGGGTTTATTGAAGGAGGATGGACTGGGATGATAGATGGGTGGTATGGCTATCACCATGAAAATTCTCAAGGCTCAGGATATGCAGCAGACAAAGAAAGTACCCAAAGGGCTATAGACGGAATTACAAATAAAGTCAATTCCATAATTGATAAAATGAACACACAATTTGAAGCTGTCGACCACGAATTTTCAAATCTGGAGAGAAGAATTGACAATCTGAACAAAAGAATGGAAGATGGGTTTCTGGATGTTTGGACATACAATGCTGAACTGCTGGTTCTTCTTGAAAACGAAAGGACACTAGACCTGCATGATGCGAATGTGAAGAACCTATATGAGAAGGTCAAATCACAATTAAGGGACAATGCTAATGATCTAGGAAATGGATGCTTTGAATTCTGGCATAAATGTGACAATGAGTGCATAGAGTCTGTCAAAAATGGCACATATGACTATCCCAAATACCAGGACGAGAGCAAATTAAACAGGCAGGAAATAGAATCGGTAAAGCTAGAAAATCTTGGTGTGTATCAAATCCTTGCTATTTATAGTACTGTATCGAGCAGTCTGGTCTTGGTAGGGCTGATCATAGCAATGGGTCTTTGGATGTGTTCAAATGGTTCAATGCAATGCAGGATATGTATATAA
>A_/_H6N6|CY110666|A/duck/Fujian/679/2007
ATGATTGCATTCCCTATTCTAACGATATTGGTAGCAACCGGAAAATCAGACAAGATATGCATTGGATATCATGCCAACAACTCAACAACAAAGGTAGATACGATACTCGAGAAGAATGTAACCGTCACACACTCAGTTGAACTGCTGGAGAACCAGAAGGAAAAAAGATTCTGCAAAATCTCAAACAAGGCCCCTCTCGATCTAAAGGAGTGTACCCTAGAGGGTTGGATATTGGGGAACCCCCAATGCGACCTATTGCTTGGTGACCAAAGCTGGTCATACATAGTGGAACGGCCTAATGCCCGAAATGGGATTTGCTACCCTGGAACATTGAATGAGGCAGAAGAGTTGAAGGCACTTATTGGATCAGGAGAAAGGGTAGAAAGGTTTGAGATGTTTCCCAAAAGCACATGGGCAGGAGTGGACACCAACAGTGGAGTAACAAGTTCTTGTCGTTTTGGTAGTGGTTCATCTTTCTACAGGAATCTCCTATGGATAATAAAACACACCACATCATCATATCCAGTAATTAAAGGAACTTTCAGAAACACTGAAGACAAGTCAGTTCTCTATTTTTGGGGTATACACCATCCCACTGACACAACTGAGCAAAATGTTCTGTATGGTTCTGGTAATCGATACGTTAGAATGGGAACTGAAAGCATGACTTTTGCCAGGAGTCCAGAAATTGCAGCAAGGCCTATTGTAAATGGTCAGAGAGGCAGAATTGATTATTTCTGGTCCATTTTAAAACCAGGGGAAACCTTGAATGTCGAATCTAACGGGAATCTGATAGCCCCTTGGTATGCATACAGGTTTGTCAACAAAGATAGTAAAGGGGCCATATTCAGGTCCAATTTACCAATCGAGAACTGTGATGCCACATGCCAAACTATTGAAGGAGTGATAAGAACCAACAAAACATTTCAGAATGTTAGCCCTTTGTGGATAGGAGAATGCCCCAAGTATGTAAAAAGCGAGAGTCTAAGGCTTGCAACTGGACTAAGGAATGTTCCACAAATAGAAACTAGAGGACTTTTTGGAGCTATTGCAGGCTTCATTGAAGGAGGATGGACTGGAATGATTGATGGATGGTATGGCTATCATCATGAAAATTCTCAAGGATCAGGGTATGCAGCTGATAGAGAAAGCACTCAAAAGGCTATAGACGGAATTACAACCAAGGTCAATTCAATAATTGATAAAATGAACACACAATTTGAGGCTGTAGGTCATGAATTTTCAAACCTGGAGAGAAGGATTGACAACCTAAACAAAAGAATGGAAGATGGATTTCTGGATGTTTGGACATACAATGCTGAACTGTTGGTTCTTCTTGAAAACGAAAGAACACTAGACCTACATGATGCAAATGTGAAGAACCTACATGAAAGGGTCAAATCACAACTAAGGGACAATGCTAATGATTTAGGAAACGGATGTTTTGAATTTTGGCATAAGTGTGACAATGAATGTATGGAATCTGTCAAAAATGGTACCTATAACTATCCCAAGTATCAAGCTGAGAGCAGATTAAACAGACAGAAAATAGAATCGGTAAAACTGGAGAATTTTGACGTGTATCAAATCCTTGCCATTTATAGTACGGTATCGAGCAGTCTAGTTTTGGTAGGGCTGATCTTGGCAATGGGTCTTTGGATGTGTTCAAATGGTTCAATGCAGTGCAGGATATGTATATAA
>A_/_H6N6|CY110651|A/duck/Fujian/145/2007
ATGATTGCATTCATCATACTAACGATATTGGTAGCGACCGGAAAATCAGACAAGATATGCATTGGATATCATGCCAACAATTCAACAACAAAGGTAGATACGATACTCGAGAAGAATGTAACTGTCACACACTCAGTTGAACTGCTGGAGAACCAGAAGGAAAAAAGATTCTGCAAAATCTCAAACAAGGCCCCTCTCGATCTAAAGGAGTGTACCCTAGAGGGTTGGATCTTGGGGAACCCCCAATGCGACCTATTGCTTGGAGACCAAAGCTGGTCATACATAGTGGAACGGCCTAATGCCCGAAATGGGATTTGCTACCCTGGAACACTGAATGAGGTAGAAGAATTGAAGGCACTTATTGGATCAGGGGAAAGAGTAGAGAGGTTTGAGATGTTTCCCAAAAGTACATGGGCAGGAGTGGACACCAACAGTGGAGTAACAAGTTCTTGTAGTTTTGGTAGTGGTTCATCTTTCTACAGGAATCTCCTATGGATAATAAAACACACCACATCATCATATCCAGTAATCAAAGGAACTTTCAGAAACACTGGAGACAAGTCAGTTCTCTATTTTTGGGGTGTACACCATCCCACTGACACAACTGAACAAAATGTTCTGTATGGTTCTGGTAATCGATACGTTAGAATGGGAACTGAAAGCATGACTTTTTCCAGGAGTCCAGAAATTGCGGCAAGGCCTATTGTGAATGGTCAGAGAGGCAGAATTGATTATTTCTGGTCCATTTTAAAACCAGGGGAAACCTTGAATGTAGAATCTAACGGGAATCTAATAGCCCCTTGGTATGCATACAGGTTTGTCAACAAAGATAGTAAAGGGGCCATATTCAGATCCAATTTACCAATCGAGAACTGTGATGCCACATGCCAGACTGTTGAAGGAGTGATAAGAACCAACAAAACATTTCAGAATGTGAGCCCTTTGTGGATAGGAGAATGCCCCAAGTATGTAAAAAGTGAGAGTCTAAGGCTTGCAACTGGACTAAGGAATGTTCCACAAATAGAAACTAGAGGACTTTTTGGAGCTATTGCAGGCTTCATTGAAGGAGGATGGACTGGAATGATTGATGGGTGGTATGGCTATCATCATGAAAATTCTCAAGGATCAGGGTATGCAGCTGATAGAGAAAGCACTCAAAGGGCTATAGACGGAATTACAACCAAGGTCAATTCCATAATTGATAAAATGAACACACAATTTGAGGCTGTAGGTCATGAATTTTCAAACCTGGAAAGAAGGATTGACAACCTAAACAAAAGAATGGAAGATGGATTTCTGGATGTTTGGACATACAATGCTGAACTGTTGGTTCTTCTTGAAAACGAAAGAACACTAGACCTACATGATGCAAATGTGAAGAACCTACATGAAAGGGTCAAATCACAACTAAGGGACAATGCTAATGATCTAGGGAACGGATGTTTTGAATTTTGGCATAAGTGTGACAATGAATGTATGGAATCTGTCAAAAATGGTACCTATAACTATCCCAAGTATCAAGCTGAGAGTAGATTAAACAAACAGAAAATAGAATCGGTAAAACTGGAGAATTTTGACGTGTATCAAATCCTTGCCATCTATAGTACGGTATCGAGCAGTCTAGTTTTGGTAGGGCTGATCTTGGCAATGGGTCTTTGGATGTGTTCAAATGGTTCAATGCAGTGCAGGATATGTATATAA
>A_/_H6N6|CY110722|A/duck/Fujian/2749/2007
ATGATTGCATTCATCATAATAACGATATTGGTAGCAACCGGAAAATCAGACAAGATATGCATTGGATATCATGCCAACAACTCAACAACAAAGGTAGATACGATACTCGAGAAGAATGTAACCGTCACACACTCAGTTGAACTGCTGGAGAACCAGAAGGAAAAAAGATTCTGCAAAATCTCAAACAAGGCCCCTCTCGATCTAAAGGAGTGTACCCTAGAGGGTTGGATCTTGGGGAACCCCCAATGCGACCTATTGCTTGGTGACCAAAGCTGGTCATACATAGTGGAACGGCCTAATGCCCGAAATGGGATTTGCTACCCTGGAACATTGAATGAGGTAGAAGAATTGAAGGCACTTATTGGATCAGGGGAAAGAGTAGAGAGGTTTGAGATGTTTCCCAAAAGCACATGGGCAGGAGTGGACACCAACAGTGGAGTAACAAGTTCTTGTAGTTTTGGTAGTGGTTCATCTTTCTACAGGAATCTCCTATGGATAATAAAACACACCACATCATCATATCCAGTAATTAAAGGAACTTTCAGAAACACTGGAGACAAGTCAGTTCTCTATTTTTGGGGTGTACACCATCCCACTGACACAACTGAACAAAATGTTCTGTATGGTTCTGGTAATCGATACGTTAGAATGGGAACTGAAAGCATGACTTTTTCCAGGAGTCCAGAAATTGCGGCAAGGCCTATTGTGAATGGTCAGAGAGGCAGAATTGATTATTTCTGGTCCATTTTAAAACCAGGGGAAACCTTGAATGTAGAATCTAACGGGAATCTAATAGCCCCTTGGTATGCATACAGGTTTGTCAACAAAGATAGTAAAGGGGCCATATTCAGATCCAATTTACCAATCGAGAACTGTGATGCCACATGCCAGACTGTTGAAGGAGTGATAAGAACCAACAAAACATTTCAGAATGTGAGCCCTTTGTGGATAGGAGAATGCCCCAAGTATGTAAAAAGTGAGAGTCTAAGGCTTGCAACTGGACTAAGGAATGTTCCACAAATAGAAACTAGAGGACTTTTTGGAGCTATTGCAGGCTTCATTGAAGGAGGATGGACTGGAATGATTGATGGGTGGTATGGCTATCATCATGAAAATTCTCAAGGATCAGGGTATGCAGCTGATAGAGAAAGCACTCAAAAGGCTATAGACGGAATTACAACCAAGGTCAATTCCATAATTGATAAAATGAACACACAATTTGAGGCTGTAGGTCATGAATTTTCAAACCTGGAGAGAAGGATTGACAACCTAAACAAAAGAATGGAAGATGGATTTCTGGATGTTTGGACATACAATGCTGAACTGTTGGTTCTTCTTGAAAACGAAAGAACACTAGACCTACATGATGCAAATGTGAAGAACCTACATGAAAGGGTCAGATCACAACTAAGAGACAATGCTAATGACCTAGGGAACGGATGCTTTGAATTTTGGCATAAGTGTGACAATGAATGTATGGAGTCTGTCAAAAATGGCACCTATGACTATCCCAAGTACCAAGCTGAGAGTAGATTAAACAGACAGAAAATAGAATCGGTAAAACTGGAGAATTTTGATGTGTATCAAATTCTTGCCATTTATAGTACGGTATCGAGCAGTCTAGTTTTGGTAGGGCTGATCATGGCAATGGGTCTTTGGATGTGTTCAAATGGTTCAATGCAGTGCAGGATATGTATATAA
>A_/_H6N6|CY110714|A/duck/Fujian/2483/2007
ATGATTGCATTCATTGTAATAGCGATACTGGTAGCAACCGGAAAATCAGACAAGATATGCATTGGGTATCATGCTAACAACTCAACAACAAAGGTAGATACGATACTCGAGAAGAACGTAACCGTCACACACTCAGTTGAACTGCTGGAGAACCAGAAAGAAGAAAGATTCTGCAAAATCTCAAACATGGCCCCTCTCGATCTAAGGGATTGTACCCTAGAGGGTTGGATCTTGGGGAATCCCCGATGCGGTGTATTGCTTGCTGATCAAAGCTGGTCATACATAGTGGAACGGCCTAATGCCCGAAATGGGATTTGCTATCCTGGAACATTGAATGAAGCGGAAGAATTGAAGGCACTTATTGCATCAGGGGAAAGAGTAGAAAGGTTTGAGATGTTTCCTAAAAGTACATGGGTAGGAGTGGATACCAACAGAGGAGTAACAAGTTCTTGTCCTCTTGGTAATGGTCCATCTTTCTACAGGAATCTTCTATGGATAATAAAACCCAGTTCATCAGCATATCCAGTAATTAAAGGAACTTTCAGAAACACTGGAGACAAGTCAGTTCTTTATTTTTGGGGTATACACCATCCTACTGACACAACTGAACAAAATGTTCTGTATGGTTCTGGTGATCGATACGTTAGATTGGGAACTGAAAGCATGAATTTTGTCAGAAGGCCAGAAATTGCGGCAAGGCCTGCTGTGAATGGTCAGAGAGGCAGAATTGATTATTTCTGGTCCATTTTAAAACCAGGGGAAACATTGAATGTAGAATCTAATGGGAATTTAATAGCCCCTTGGCATGCATACAGATTTGTCAACAGAGATAATAAAGGAGCCATATTCAGATCTAATTTACCAATCGAGAACTGTGATGCCACATGCCAGACTACTGAAGGAGTGATAAGAACCAACAAAACATTTCAGAATGTGAGCCCTCTGTGGATTGGAGAATGCCCCAAGTATGTAAAAAGTGAGAGTCTAAGGCTTGCAACTGGACTAAGGAATGTTCCACAGATAGAAACTAGAGGACTTTTTGGAGCTATTGCAGGCTTCATTGAAGGAGGATGGACTGGAATGATTGATGGGTGGTATGGCTACCATCATGAAAATTCTCAAGGCTCAGGATATGCAGCTGATAGAGAAAGCACTCAAAAGGCTATAGACGGAATTACAAACAAGGTCAATTCCATCATTGAAAAAATGAACACACAATTTGAGGCTGTAGGTCATGAGTTTTCAAACCTGGAGAGAAGGATTGACAACCTAAACAAAAGAATGGAAGATGGATTTCTGGATGTTTGGACATACAACGCTGAACTGTTAGTTCTTCTTGAAAACGAAAGAACACTAGACCTACATGATGCAAATGTAAAGAATCTACATGAAAGGGTCAGATCACAACTAAGAGACAATGCTAATGACCTAGGGAACGGATGCTTTGAATTTTGGCATAAGTGTGACAATGAATGTATGGAGTCTGTCAAAAATGGCACCTATGACTATCCCAAGTACCAAGCTGAGAGTAGATTAAACAGACAGAAAATAGAATCAGTAAAACTGGAGAATTTTGATGTGTATCAAATTCTTGCCATTTATAGTACGGTATCGAGCAGTCTAGTTTTGGTAGGGCTGATCATGGCAATGGGTCTTTGGATGTGTTCAAATGGTTCAATGCAGTGCAGGATATGTATATAA
>A_/_H6N6|CY110706|A/duck/Fujian/2356/2007
ATGATTGCATTCATCATAATAACGATATTGGTAGCAACCGGAAAATCAGACAAGATATGCATTGGATATCATGCCAACAACTCAACAACAAAGGTAGATACGATACTCGAGAAGAATGTAACCGTCACACACTCAGTTGAACTGCTGGAGAACCAGAAGGAAAAAAGATTCTGCAAAATCTCAAACAAGGCCCCTCTCGATCTAAAGGAGTGTACCCTAGAGGGTTGGATCTTGGGGAACCCCCAATGCGACCTATTGCTTGGTGACCAAAGCTGGTCATACATAGTGGAACGGCCTAATGCCCGAAATGGGATTTGCTACCCTGGAACATTGAATGAGGTAGAAGAATTGAAGGCACTTATTGGATCAGGGGAAAGAGTAGAAAGGTTTGAGATGTTTCCCAAAAGCACATGGGCAGGAGTGGACACCAACAGTGGAGTAACAAGTTCTTGTCGTTTTGGTAGTGGTTCATCTTTCTACAGGAATCTCCTATGGATAATAAAACACACCACATCATCATATCCAGTAATTAAAGGAACTTTCAGAAACACTGGAGACAAGTCAGTTCTCTATTTTTGGGGTGTACACCATCCCACTGACACAACTGAACAAAATGTTCTGTATGGTTCTGGTAATCGATACGTTAGAATGGGAACTGAAAGCATGACTTTTGCCAGGAGTCCAGAAATTGCGGCAAGGCCTATTGTGAATGGTCAGAGAGGCAGAATTGATTATTTCTGGTCCATTTTAAAACCAGGGGAAACCTTGAATGTAGAATCTAACGGGAATCTAATAGCCCCTTGGTATGCATACAGGTTTGTCAACAAAGATAGTAAAGGGGCCATATTCAGATCCAATTTACCAATCGAGAACTGTGATGCCACATGCCAGACTATTGAAGGAGTGATAAGAACCAACAAAACATTTCAGAATGTGAGCCCTTTGTGGATAGGAGAATGCCCCAAGTATGTAAAAAGTGAGAGTCTAAGGCTTGCAACTGGACTAAGGAATGTTCCACAAATAGAAACTAGAGGACTTTTTGGAGCTATTGCAGGCTTCATTGAAGGAGGATGGACTGGAATGATTGATGGGTGGTATGGCTATCATCATGAAAATTCTCAAGGATCAGGGTATGCAGCTGATAGAGAAAGCACTCAAAAGGCTATAGACGGAATTACAACCAAGGTCAATTCCATAATTGATAAAATGAACACACAATTTGAGGCTGTAGGTCATGAATTTTCAAACCTGGAAAGAAGGATTGACAACCTAAACAAAAGAATGGAAGATGGATTTCTGGATGTTTGGACATACAATGCTGAACTGTTGGTTCTTCTTGAAAACGAAAGAACACTAGACCTACATGATGCAAATGTGAAGAACCTACATGAAAGGGTCAAATCACAACTAAGGGACAATGCTAATGATCTAGGGAACGGATGCTTTGAATTTTGGCATAAGTGTGACAATGAATGTATGGAGTCTGTCAAAAATGGTACCTATGACTATCCCAAGTATCAAGCTGAGAGTAGATTAAACAGACAGAAAATAGAATCGGTAAAACTGGAGAATTTTGACGTGTATCAAATTCTTGCCATTTATAGTACGGTATCGAGCAGTCTAGTTTTGGTAGGGCTGATCATGGCAATGGGTCTTTGGATGTGTTCAAATGGTTCAATGCAGTGCAGGATATGTATATAA
>A_/_H6N6|CY110698|A/duck/Fujian/2278/2007
[truncated: 2,932,809 more chars]
