# Supplementary material for: In Silico Analyses of the Role of Codon Usage at the Hemagglutinin Cleavage Site in Highly Pathogenic Avian Influenza Genesis
Source: Viruses. 2022 Jun 21;14(7):1352. doi: 10.3390/v14071352 (PMC9316147; doi:10.3390/v14071352)
Supplement: Supplementary file 1 [file viruses-14-01352-s001.zip › Supplementary File 4/dataset/full_ORF/avian_h7_unique.fasta]

>A_/_H8N1|MF146573|A/mallard_duck/Netherlands/45/2011
ATGAACATTCAGATCTTGGCATTCGCTCTGGTGGCGATCATTCCAACAAATGCAGACAAGATCTGCCTTGGGCACCATGCCGTGTCAAACGGAACTAAAGTAAACACATTGACCGAAAGGGGAGTGGAAGTCGTTAATGCAACGGAAACGGTGGAACGAACAAATGTCCCCAGGATCTGCTCAAAAGGAAAAAGAACAGTTGACCTCGGTCAATGTGGACTTCTGGGAACGATCACTGGACCACCCCAATGTGACCAATTCCTAGAATTTTCAGCCGATCTGATTATTGAAAGGCGAGAAGGAAGTGATGTTTGTTATCCTGGGAAATTCGTGAATGAAGAAGCTCTGAGGCAAATTCTCAGGGAGTCGGGCGGAATTGACAAGGAGACGATGGGATTCACATACAGCGGGATAAGAACTAATGGAGCAACCAGTGCATGTAGGAGATCAGGATCTTCATTCTATGCAGAGATGAAATGGCTCCTTTCAAACACAGACAATGCTGCTTTCCCACAGATGACTAAGTCATACAAGAACACAAGAAAAGATCCAGCTCTGATAATATGGGGAATCCACCATTCCGGATCAACCACAGAACAGACCAAGCTATACGGGAGTGGAAGCAAATTGATAACAGTTGGGAGTTCTAATTACCAACAGTCCTTTGTACCGAGTCCAGGGGCGAGGCCGCAAGTGAATGGCCAATCTGGAAGGATTGACTTCCATTGGCTGATGCTAAACCCCAATGACACAGTTACTTTTAGTTTCAATGGGGCCTTCATAGCTCCAGACCGTGCAAGCTTTTTGAAAGGGAGGTCTATGGGAATTCAGAGTGGAGTACAGGTTGATGCAAATTGTGAAGGAGATTGCTATCATAGTGGAGGGACAATAATAAGTAATTTGCCCTTTCAGAACATAAATAGCAGGGCAGTAGGAAAATGCCCGAGATATGTCAAGCAGGAAAGTCTGATGCTGGCAACAGGAATGAAAAATGTTCCCGAACTCCCAAAGGGAAAAGGCCTGTTTGGTGCTATAGCGGGTTTCATTGAAAATGGATGGGAAGGTCTGATTGACGGGTGGTATGGCTTCAGGCATCAAAATGCACAAGGGGAGGGAACTGCTGCAGATTACAAAAGCACCCAATCAGCAATTGATCAAATAACAGGGAAACTAAACCGGCTTATAGAAAAAACCAACCAACAATTTGAGTTGATAGACAATGAATTCACTGAGGTTGAAAAGCAAATTGGCAATGTGATAAATTGGACCAGAGATTCCATGACAGAAGTGTGGTCCTATAATGCTGAACTCTTGGTAGCAATGGAGAATCAACACACAATTGATCTGGCCGACTCAGAAATGAACAAACTATACGAACGAGTGAAGAGGCAACTGAGAGAGAATGCTGAAGAAGATGGAACTGGCTGCTTTGAAATATTCCACAAGTGTGATGACGACTGTATGGCCAGTATTAGAAACAACACTTATGATCACAGCAAGTACAGGGAGGAGGCAATGCAAAATAGAATACAGATTGACCCGGTCAAACTAAGCAGCGGTTACAAAGATGTGATACTCTGGTTTAGCTTCGGGGCATCATGTTTCATACTTCTTGCCATTGCAATGGGCCTTGTCTTCATATGCGTGAAGAATGGAAACATGCGGTGCACTATTTGTATATAA
>A_/_H7N2|CY033161|A/duck/Tasmania/277/2007
ATGAACACTCGAATTCTAATACTCACCCTTACGGCAGTCATCCACACAAATGCAGATAAAATCTGCCTTGGGCACCATGCCGTATCAAATGGTACCAAAGTGAACACACTCACAGAGAGAGGTGTGGAAGTTGTCAATGCAACCGAAACAGTGGAGCAGATGAACATCCCAAGGATTTGTACTAAGGGAAAGAGGGCAATTGATCTTGGCCAGTGTGGCTTACTTGGAATTGTCACAGGGCCACCTCAATGTGATCAGTTTCTCGAGTTCACAGCCGATTTGATAATCGAGAGAAGAGAGGGGAACGATGTCTGTTATCCTGGGAAATTTGTAAATGAAGAAGCCCTACGCCAAATTCTCAGGGGATCAGGAGGGATCAACAAGGAAACAACGGGATTCTCATACAGTGGGATAAGGACCAATGGAGTAACCAGTGCATGCAAGAGATCAGGACCCTCATTCTATGCAGAAATGAAATGGCTTCTGTCAAATACAGATAATGATGCTTTCCCGCAAATGACAAAATCATACAAAAACATCAGAAATGAGCCTGCCTTAATTGTGTGGGGAATTCACCATTCTGGATCAGATGCCGAGCAAACCAAACTATATGGGAGTGGGAGCAAATTAATAACAGTTGGGAGTTCTAATTATCAGCAATCCTTTGTTCCGAGTCCAGGAGCAAGACCACAAGTGAATGGTCAATCAGGAAGAATTGATTTCCATTGGTTAATATTAAGTCCTAATGACACAGTCACCTTTAGTTTCAATGGAGCCTTTGTGGCCCCAGATCGTGTGAGTTTCTTTAGAGGGGAATCTACAGGGATTCAAAGTGAAGTACCGGTTGATGCTAATTGTGAAGGGGAATGCCACCACAGTGGAGGTACTATAGCAAGCAATTTACCTTTCCAAAATATTAACAGTAGGGCGGTGGGCAAGTGCCCAAGGTATGTAAAACAAAAAAGCCTGTTGTTGGCAACAGGGATGAAGAATGTTCCTGGAGTCCCAAGAAAAAGAGGTTTATTCGGCGCCATAGCTGGGTTCATTGAAAACGGATGGGAGGGTCTGGTTGATGGGTGGTATGGTTTCAGACATCAAAATTCACAAGGAGAGGGGACGGCGGCTGATTACAAAAGCACTCAATCAGCAATTGACCAAATAACAGGGAAGTTAAATAGATTAATAGAAAAGACTAATCAACAATTTGAGTTGATAGATAATGAGTTCAATGAAGTGGAGAAGCAGATCGGCAATGTGATCAATTGGACTCGAGACTCCATAACAGAGGTATGGTCCTACAATGCTGAACTCCTAGTGGCAATGGAGAACCAACATACCATTGATTTGACTGATTCGGAAATGAACAAGTTATATGAAAGAGTGAGACGACAATTGAGAGAGAATGCTGAAGAGGATGGTACTGGTTGTTTTGAGATTTTCCACAAATGTGATGATGACTGTATGGCCAGCATAAGGAATAATACCTATGATCATAGCACATACAGAGAAGAAGCAATGCAGAATAGACTGAAAATCGATCCGGTCAAACTGAGTAGTGGCTACAAAGATGTGATACTTTGGTTTAGCTTCGGGGCATCATGCTTCCTACTTCTTGCCATTGCAATGGGCCTTGGCTTCATATGCGTGAAGAATGGAAACATGCGGTGCACTATTTGTATATAA
>A_/_H7N1|AF149295|A/African_starling/England-Q/983/1979
ATGAACACCCAAATCCTGATACTCGCTCTTGTGGCGATCATCCCGACAAATGCAGACAAAATTTGCCTTGGGCATCATGCCGTGTCAAACGGAACTAAGGTAAACACACATACTGAAAGAGGGGTGGAAGTTGTCAATGCAACTGAAACAGTGGAGCGAACAAACATTCCCAGGATCTGCTCACAAGGAAAAGGAACAATCGACCTCGGCCAACGTGGACTGCTGGGAACAATCACTGGACCACCCCAATGTGACCAATTCCTAGAATTCTCAGCTGATTTGATTATTGAAAGGCGGGAAGGAAATGATGTCTGTTATCCTGGGAAATTTGTAAACGGAGAAGCTTTGAGACAAATTCTTACAGGATCAGGCGGAATTGATAAGGAGATAATGGGGTTCACATACAGCGAAATAAGAACTAATGGAGCAACCAGTGCATGTAGAAGATCAGGATCTTCGTTCTATGCAGAGATGAAATGGCTTTTGTCAAATACAGACAATGCTGCTTTCCCGCAGATGACTAAGTCGTACAAAAACACAAGGGAAGACCCAGCTCTGATAATCTGGGGAATCCATCATTCCGGATCAAGCACAGAACAGACCAAATTATATGGGAGTGGAAGCAAACTAATAACAGTTGGGAGTTCCAATTATCAACAGTCCTTTGTACCGAGTCCGGGGGCGAGACCACAAGTGAATGGCCAATCTGGAAGGATCGACTTTCATTGGCTGATGCTAAATCCCAATGACACAGTCACTTTCAGTTTCAATGGGGCTTTCATAGCTCCAGACCGTGCAAGTTTTCCGAGAGGGAAGTCTATGGGGATTCAGAGTGATGTACAAGTTGATGCCAATTGTGAGGGGGATTGCTATTATAGTGGAGGAACAATAATAAGTAATTTGCCTTTTCAGAATATCAATAGCAGAGCAGTAGGAAAATGTCCGAGGTATGTTAAACAAGAGAGCCTGCTACAGGCAACAGGGATGAAGAACGTTCCCGAAATTCCAAAAGGAAGAGGCCTATTTGGTGCCATAGCGGGTTTCATTGAAAATGGATGGGAAGGTCTGATTGATGGATGGTATGGCTTCAGGCATCAAAATGCACAAGGAGAGGGAACTGCGGCAGATTACAAGAGCACTCAATCGGCAATTGATCAAATAACAGGAAAGTTAAACCGGCTCATAGAGAAAACTAACCAACAGTTTGAGCTTGATAATCAAGAATTCACTGAGGTAGAACAGCAAATTGGCAATGTGATAAATTGCACCAGAGAATCCATAACAGAAGTGTGTTCCTACAATCCCGAAATTTTAGTGGCAATGGGGAATCAGCACACTATCGATCTAGCCGATTCAGAAATGAACAGCTGTTTCGAAAGAGTGAGGAGACAATTGAGGGAGAATGCTGAGGAAGACGGCACTGGTTGTTTTGAAATATTACACAAGTGTGATGACGACTGTATGGCCAGTATTAGAAACAACACTTATGATCACAGCCAATACAGAGAAGAAGCAATGCAAAATAGGATACGGATTGACCCAGTCAAACTGAGCAGCGGCTACAAAGATGTGATACTTTGGTTTAGCTTCGGGGCATCATGTTTCATACTTCTGGCCATTGCAGTGGGCCTTGTCTTCATGTGTGTGAAGAATGGAAACATGCGGTGCACTATTTGTATATAA
>A_/_H7gb|MK414695|A/Mallard/Netherlands/16/2011**gb
ATGAACACTCAAATCCTGGTATTTGCTCTGGTGGCGATCATTCCAATAAATGCAGACAAGATCTGCCTTGGGCACCATGCCGTGTCAAACGGGACTAAAGTGAACACATTAACTGAAAGAGGAGTGGAAGTCGTCAATGCAACTGAAACGGTGGAACGAACAAATGTCCCCAGGATCTGCTCAAAAGGGAAAAGGACAGTTGACCTCGGTCAATGTGGACTTCTGGGAACAATCACTGGACCACCCCAGTGTGACCAGTTCCTAGAGTTTTCAGCCGATTTAATTATTGAAAGACGAGAAGGAAGTGATGTCTGTTATCCTGGGAAATTCGTGAATGAGGAAGCTTTGAGGCAAATTCTCAGGGAATCAGGTGGAATTGACAAGGAAACAATGGGATTCACATACAGCGGAATAAGAACTAACGGAGCAACCAGTGCATGTAGAAGATCAGGATCTTCATTCTATGCGGAGATGAAATGGCTCCTGTCCAATACAGACAATGCTGCTTTTCCGCAGATGACTAAGTCATACAAAAACACAAGGAAAGACCCAGCTCTGGTAATATGGGGAATCCACCATTCCGGGTCAACCACAGAGCAGACCAAGCTATACGGGAGTGGGAGCAAATTGATAACAGTTGGGAGTTCTAATTACCAACAGTCCTTTGTACCGAGTCCAGGAGCGAGGCCACAAGTGAATGGCCAATCTGGGAGGATTGACTTTCATTGGCTGATGCTAAACCCCAATGACACAGTTACTTTCAGTTTCAATGGGGCCTTCATAGCTCCAGACCGTGCAAGTTTTCTGAGAGGGAAATCTATGGGGGTTCAGAGTGAAGTACAGGTTGATGCAAATTGTGAAGGAGATTGCTATCATAGTGGAGGAACAATAATAAGTAATTTGCCATTTCAGAACATAAATAGCAGGGCAGTAGGGAAATGTCCGAGATATGTTAAGCAGGAGAGTCTGATGCTGGCAACAGGAATGAAAAATGTTCCCGAAATCCCAAAAGGAAGAGGCCTGTTTGGTGCTATAGCAGGTTTCATTGAAAATGGATGGGAAGGTCTGATTGACGGGTGGTACGGCTTCAGGCATCAAAATGCACAAGGGGAAGGAACTGCTGCAGATTACAAAAGCACCCAATCAGCAATTGATCAAATAACAGGGAAATTAAACCGGCTTATAGAAAAAACTAATCAACAATTTGAGTTGATAGACAATGAATTCACTGAGGTTGAAAAGCAAATTGGCAATGTGATAAATTGGACAAGAGATTCCATAACAGAAGTGTGGTCCTATAACGCTGAACTCTTGGTAGCAATGGAGAATCAGCACACAATTGATCTGGCCGACTCAGAAATGAACAAACTATACGAACGAGTGAAGAGGCAACTGAGAGAGAATGCTGAAGAAGATGGCACTGGCTGTTTTGAAATATTCCACAAGTGTGATGACGACTGTATGGCCAGTATTAGAAACAACACTTATGATCACAGCAAATACAGGGAAGAGGCAATGCAAAATAGGATACAGATTGACCCGGTCAAACTAAGTAGCGGTTACAAAGATGTGATACTATGGTTTAGCTTCGGGGCATCATGTTTCATACTTCTGGCCATTGCAATGGGCCTTGTTTTCATATGTGTGAAGAATGGAAACATGCGGTGCACTATTTGTATATAA
>A_/_H7N5|MW132316|A/mallard/California/UCD101390mdck/2016
atgaacactcaaattttggcactcattgcttgtatgctgattggagctgaaggagacaaaatatgtcttgggcaccatgctgtggcaaatggaacaaaagtgaacacattaacagagagaggaattgaagtagtaaatgccacagaaacggtggagactgcagatattaagaaaatatgcactcaagggaaaagaccaacagatctgggacaatgcggacttttaggaaccctaataggacctccccagtgcgatcaattcctggagtttgacgctgatttaataattgaacgaagagaaggaaccgatgtgtgttatcccgggaagttcacaaatgaagaatcactgaggcagatccttcgagggtcaggaggaattgataaggagtcaatgggtttcacctatagtggaataagaaccaatggggcgacaagtgcttgcagaagatcaggctcttccttctatgcagagatgaagtggttactgtcgaattcagacaatgcggcatttccccaaatgactaagtcgtatagaaatccaagaaacaaaccagccctgataatttggggagtgcatcactctggatcggctactgagcagaccaaactctatggaagtggaaacaagttgataacagtaggaagctcgaaatatcagcagtcattcaccccaagtcctggagcacgaccacaggtgaatgggcaatcaggaagaattgattttcactggctgctccttgatcccaatgacacagtgaccttcactttcaatggggcattcatagctcctgacagagcaagtttctttaggggagaatcgctaggagttcagagtgatgttcctttggattctggttgtgaggggaattgcttccacagtgggggtacgatagtgagctccctgccattccagaacatcaaccctagaacagtagggaaatgccctcgatatgtcaaacagacaagtctccttttggctacagggatgagaaacgtcccagagaaccccaagaccagaggcctttttggagcgattgctggattcatagagaatggatgggaaggtctcattgatggatggtatggtttcagacatcaaaatgcgcaaggagaaggaaccgcagctgactacaaaagcactcaatctgcaatagatcagatcacaggcaaattgaatcgtctaattgacaaaacaaatcagcagtttgaactgatagacaatgaattcagtgaaatagaacaacaaattgggaatgtcattaactggacacgagactcaatgactgagatgtggtcgtacaatgctgaattgctggtagcaatggaaaatcagcacacaatagatcttgcagactcagaaatgaacaaactttacgagcgtgtaaggaaacaactgagggagaatgctgaagaggatgggactggatgctttgaaatatttcataagtgtgatgatcagtgcatggagagcataaggaacaacacttatgaccatacccaatacagaacagagtcactgcagaatagaatacagatagacccagtgaaattgagtagtggatacaaagacataatcttatggtttagcttcggggcatcatgttttcttcttctagccattgcaatgggattggttttcatttgcataaagaatggaaacatgcggtgcactatttgtatataa
>A_/_H7N2|MT379534|A/chicken/NJ/294598-MA-7H9(1)/2004
atgaacattcaaattctggcattcattgcttgtgtgctgactggagctaaaggagacaaaatatgtcttgggcaccatgctgtggcaaatggaacaaaagtgaacacattaacagagagggggattgaagtagtgaatgccacagagacagttgaaactgcgaatatcaagaaaatatgtactcaagggaaaagaccaacagatctgggacaatgtggacttctagggaccctaataggacctccccaatgtgatcaattcctggagttttcctctgatttgataattgagcgaagagaaggaaccgatgtatgctatcccggtaaattcacaaatgaagaatcactgagacagatccttcgaagatcaggaggaattggtaaggagtcaatgggcttcacctatagtggaataaggaccaatggagcgacaagtgcctgcacaagatcaggttcttctttctatgcagagatgaagtggttgctgtcggattcagacaatgcagcattcccacagatgacaaaatcgtatagaaatcccagaaacaaaccagctctgataatttggggagttcatcactctgaatcggttagcgagcagaccaaactctatggaagtggaaacaagttgataaaagtaagaagctcaaaataccaacaatcatttaccccaaatcctggagcacggagaatcgatttccactggctactcctggatcccaatgacacagtgaccttcactttcaatggggcattcatagcccctgacagggcaagtttctttagaggagaatcaataggagtccagagtgatgctcctttggattctagttgtggagggaattgctttcacagtgggggtacgatagtcagttccctgccattccaaaacatcaaccctagaactgtgggaaaatgccctcggtatgtcaaacagaaaagcctccttctggctacaggaatgagaaatgttccagagaaaccaaagaaaagaggcctttttggagcaattgctggattcatagagaacggatgggagggtctcatcaatggatggtatggtttcagacatcaaaatgcacaaggagagggaactgcagctgactacaaaagcacccagtctgcaatagatcagatcacaggcaaattgaatcgtctaattggcaaaacaaatcagcagtttgggctgatagacaatgagttcaatgaggtagaacaacaaataggaaatgtcattaattggacacaagacgcaatgactgagatatggtcgtataatgctgagctgttggtggcaatggaaaatcaacatacaatagatcttacggattcagaaatgagcaaactttatgagcgtgtcagaaaacaactgagggagaatgctgaagaagatgggactggatgtttcgaaatattccataagtgtgatgatcattgtatggagagcataagaaacaacacttatgaccatactcaatacagaacagagtcactgcagaatagaatacagatagacccagtgaaattgagtagtggatacaaagacataatcttatggtttagcttcggggcatcatgttttcttcttctagccattgcaatgggattggttttcatttgcataaaaaatggaaacatgcagtgcactatttgtatatag
>A_/_H7N9|KP414186|A/chicken/Dongguan/4119/2013
ATGAACACTCAAATCCTGGTATTCGCTCTGATTGCGATCATTCCAACAAATGCAGACAAAATCTGCCTCGGACATCATGCCGTGTCAAACGGAACCAAAGTAAACACATTAACTGAAAGAGGAGTGGAAGTCGTCAATGCAACTGAAACAGTGGAACGAACAAACATCCCCAGGATCTGCTCAAAAGGGAAAAAGACAGTTGACCTCGGTCAATGTGGACTCCTGGGGACAATCACTGGACCACCTCAATGTGACCAATTCCTAGAATTTTCAGCCGATTTAATTATTGAGAGGCGAGAAGGAAGTGATGTCTGTTATCCTGGGAAATTCGTGAATGAAGAAGCTCTGAGGCAAATTCTCAGAGAATCAGGCGGAATTGACAAGGAAGCAATGGGATTCACATACAGTGGAATAAGAGCTAATGGAGCAACCAGTGCATGTAGGAGATCAGGATCTTCATTCTATGCAGAAATGAAATGGCTCCTGTCAAACACAGATAATGCTGCATTCCCGCAAATGACTAAGTCATATAAAAATACAAGAAAAAGCCCAGCTCTAATAGTATGGGGGATCCATCATTCCGTATCAACTGCAGAGCAAACCAAGCTATATGGGAGTGGAAACAAACTGGTGACAGTTGGGAGTTCTAATTATCAACAATCTTTTGTACCGAGTCCAGGAGCGAGACCACAAGTTAATGGTTTATCTGGAAGAATTGACTTTCATTGGCTAATGCTAAATCCCAATGATACAGTCACTTTCAGTTTCAATGGGGCTTTCATAGCTCCAGACCGTGCAAGCTTCCTGAGAGGAAAATCTATGGGAATCCAGAGTGGAGTACAGGTTGATGCCAATTGTGAAGGGGACTGCTATCATAGTGGAGGGACAATAATAAGTAACTTGCCATTTCAGAACATAGATAGCAGGGCAGTTGGAAAATGTCCGAGATATGTTAAGCAAAGGAGTCTGCTGCTAGCAACAGGGATGAAGAATGTTCCTGAGATTCCAAAGGGAAGAGGCCTACTTGGTGCTATAGCAGGTTTCATTGAAAATGGATGGGAAGGCCTAATTGATGGTTGGTATGGTTTCAGACACCAGAATGCACAGGGAGAGGGAACTGCTGCAGATTACAAAAGCACCCAATCGGCAATTGATCAAATAACAGGAAAATTAAACCGGCTTATAGAAAAAACCAACCAACAATTTGAGTTGATAGACAATGAATTCAATGAGGTAGAGAAGCAAATCGGTAATGTGATAAATTGGACCAGAGATTCTATAACAGAAGTGTGGTCATACAATGCTGAACTCTTGGTAGCAATGGAGAACCAGCATACAATTGATCTGGCTGATTCAGAAATGGACAAACTGTACGAACGAGTGAAAAGACAGCTGAGAGAGAATGCTGAAGAAGATGGCACTGGTTGCTTTGAAATATTTCACAAGTGTGATGATGACTGTATGGCCAGTATTAGAAATAACACCTATGATCACAGCAAATACAGGGAAGAGGCAATGCAAAATAGAATACAGATTGACCCAGTCAAACTAAGCAGCGGCTACAAAGATGTGATACTTTGGTTTAGCTTCGGGGCATCATGTTTCACACTTCTAGCCATTGTAATGGGCCTTGTCTTCATATGTGTAAAGAATGGAAACATGCGGTGCACTATTTGTATATAA
>A_/_H7N2|FJ767721|A/wild_bird_feces/Hadoree/8/2003**gb
ATGAACACTCAAATCCTGGTATTCGCTCTGGTGGCGATCATTCCGACAAATGCAGACAAAATCTGCCTCGGACATCATGCTGTATCAAACGGAACTAAAGTAAACACATTAACTGAAAGAGGAGTGGAAGTCGTTAATGCAACTGAAACGGTGGAAAGAACAAACACCCCCAGGATCTGCTCAAAAGGGAAAAGGACAGTTGACCTCGGTCAATGTGGACTCCTGGGAACAATCACTGGGCCACCCCAATGTGACCAATTCCTAGAATTTTCAGCCGATTTAATTATTGAGAGGCGAGAAGGAAGTGATGTCTGTTATCCTGGGAAATTCGTGAATGAAGAAGCTCTGAGGCAAATTCTCAGGGAGTCAGGCGGAATTGACAAGGAAATAATGGGATTCACATACAGCGGAATAAGAACTAATGGAGCAACCAGTGCATGTAGGAGGTCAGGATCTTCATTCTATGCAGAGATGAAATGGCTTCTGTCAAGCACAGACAATGCTGCTTTCCCGCAGATGACTAAGTCATACAAAAACACAGGGGAAGACCCAGCTCTGATAATATGGGGGATCCATCATTCCGGATCAACTACAGAACAGACCAAGCTATATGGGAGTGGAAACAAACTGATAACAGTTGGGAGTTCTAATTACCAACAGTCTTTTGTACCGAGCCCAGGAGCGAGACCACAAGTTAATGGCCAATCTGGAAGGATCGACTTTCATTGGCTGATGCTAAACCCCAATGATACAGTCACCTTCAGTTTCAATGGGGCCTTCATAGCTCCAGACCGTGCAAGCTTCCTGAGAGGGAAATCTATGGGAATTCAGAGTGGAGTGCAGGTTGATGCCAATTGTGAAGGGGATTGCTATCATAGTGGAGGGACAATAATAAGTAATTTGCCCTTTCAGAACATAAATAGCAGGGCAGTAGGGAAATGTCCGAGATATGTTAAGCAAGAGAGTCTGCTGCTAGCAACAGGGATGAAGAATGTTCCCGAGATTCCAAAGGGAAGAGGCCTATTTGGTGNTATAGCGGGTTTCATTGAAAATGGATGGGAAGGTCTGATTGATGGATGGTATGGTTTCAGGCATCAAAATGCACAGGGAGAGGGAACCGNTGCAGATTACAAAAGCACTCAATCGGCAATTGATCAAATAACAGGGAAANTAAACCGGCTTATAGAAAAAACCAACCAACAATTTGAGTTAATAGACAATGAATTCACTGAGGTTGAAAAGCAAATTGGTAATGTGATAAATTGGACCAGAGACTCCATGACAGAAGTGTGGTCCTACAACGCTGAACTCTTGGTAGCAATGGAGAACCAGCACACAATTGATCTGGCCGACTCAGAAATGAATAAACTATACGAACGAGTGAAGAGACAACTGAGAGAGAATGCCGAAGAAGATGGCACTGGTTGCTTTGAAATATTTCACAAGTGTGATGACGACTGTATGGCCAGTATTAGAAATAACACCTATGATCACAGCAAGTACAGGGAAGAGGCAATGCAAAATAGAATACAGATTGACCCAGTCAAACTAAGCAGTGGCTACAAAGATGTGATACTTTGGTTTAGCTTCGGGGCATCATGTTTCATACTTCTGGCCATTGCAATGGGCCTTGTCTTCATATGCGTGAAGAATGGAAACATGCGGTGCACTATTTGTATATAA
>A_/_H9N2|MW106000|A/chicken/Jiangxi/3.14_NCDZT79U1-O/2016
ATGAACACTCAAATCCTGGTATTCGCTCTGATTGCGATCATTCCAACAAATGCAGATAAAATCTGCCTCGGACATCATGCCGTATCAAACGGGACCAAAGTAAACACATTAACTGAAAGAGGAGTGGAAGTCGTCAATGCAACTGAAACAGTGGAACGAACAAACATCCCTAGGATCTGCTCAAAAGGGAAACGGACAGTTGACCTCGGTCAATGTGGACTCCTGGGGACAATCACTGGACCACCTCAATGTGACCAATTCCTAGAATTTTCGGCCGATTTAATTATTGAGAGGCGAGAAGGAAGTGATGTCTGTTATCCTGGGAAATTCGTGAATGAAGAAGCTCTGAGGCAAATTCTCAGAGAATCAGGCGGAATTGACAAGGAAACAATGGGGTTCACATACAATGGAATAAGAACTAATGGAGTAACCAGTGCATGTAAGAGATCAGGATCTTCATTCTATGCAGAAATGAAATGGCTCCTGTCAAACACAGATAATGCTGCATTCCCGCAGATGACTAAGTCATATAAAAATACAAGAAAAAGCCCAGCTATAATAGTATGGGGGATCCATCATTCCGTTTCAACTGCAGAGCAAACCAAGCTATATGGGAGTGGAAACAAACTGGTGACAGTTGGGAGTTCTAATTATCAACAATCTTTCGTACCGAGTCCAGGAGCGAGACCACAAGTTAATGGTCTATCCGGAAGAATTGACTTTCATTGGCTAATACTAAATCCCAATGATACAGTCACTTTCAGTTTCAATGGGGCTTTCATAGCTCCAGACCGTGCAAGCTTCCTGAGAGGAAAATCTATGGGAATCCAGAGTGGAGTACAGGTTGATGCCAATTGTGAAGGGGACTGCTATCATAGTGGTGGGACAATAATAAGTAACTTGCCATTTCAGAACATAGATAGCAGGGCAGTTGGAAAATGTCCGAGATATGTTAAGCAAAGGAGTCTGCTGCTGGCAACAGGGATGAAGAATGTTCCTGAGATTCCAAAGGGAAGAGGCCTATTTGGTGCTATAGCGGGTTTCATTGAAAATGGATGGGAAGGCCTAATTGATGGTTGGTATGGTTTCAGACACCAGAATGCACAGGGAGAGGGAACTGCTGCAGATTACAAAAGCACTCAATCGGCAATTGATCAAATAACAGGGAAATTAAACCGGCTTATAGCAAAAACCAACCAACAATTTGAGTTGATAGACAATGAATTCAATGAGGTAGAGAAGCAAATCGGTAATGTGATAAATTGGACCAGAGATTCTATAACAGAAGTGTGGTCATACAATGCTGAACTCTTGATAGCAATGGAGAACCAGCATACAATTGATCTGGCTGATTCAGAAATGGACAAACTGTATGAACGAGTGAAAAGACAGCTGAGAGAGAATGCTGAAGAGGATGGCACTGGTTGCTTTGAAATATTTCACAAGTGTGATGATGACTGTATGGCCAGTATTAGAAACAACACCTATGATCACAGAAAATACAGGGAAGAGGCAATGCAAAATAGAATACAGATTGACCCAGTCAAGCTAAGCAGCGGCTACAAAGATGTGATACTTTGGTTTAGCTTCGGGGCATCATGTTTCATACTTCTAGCCATTGTAATGGGCCTTGTCTTCATATGTGTGAAGAATGGAAACATGCGGTGCACTATTTGTATATAA
>A_/_H9N2|MW105496|A/chicken/Jiangxi/1.12_NCDZT81G2-OC/2017
ATGAACACTCAAATCCTGGTATTCGCTCTGATTGCGATCATTCCAACAAATGCAGACAAAATTTGCCTCGGACATCATGCCGTGTCAAACGGAACCAAAGTAAACACATTAACTGAAAGAGGAGTGGAAGTCGTCAATGCAACTGAAACGGTGGAACGAACAAACATCCCCCGGATCTGCTCAAAAGGGAAAAGGACAGTTGATCTCGGTCAATGTGGACTCCTGGGGACAATCACTGGACCACCTCAATGTGACCAATTCCTAGAATTTTCGGCCGATTTAATTATTGAGAGGCGAGAAGGAAGTGATGTCTGTTATCCTGGGAAATTCGTGAATGAAGAAGCTCTGAGGCAAATTCTCAGAGAATCAGGCGGAATCGACAAGGAAGCAATGGGATTCACATACAATGGAATAAGAACTAATGGAGTAACCAGTGCATGCAAGAGATCAGGATCTTCATTCTATGCAGAAATGAAATGGCTCCTGTCAAACACAGATAATGCTGCATTCCCGCAGATGACTAAGTCATATAAAAATACAAGAAAAAGCCCAGCTATAATAGTATGGGGGATCCATCATTCCGTTTCAACTGCAGAGCAAACCAAGCTATATGGGAGTGGAAACAAACTGGTGACAGTTGGGAGTTCTAATTATCAACAATCTTTCGTACCGAGTCCAGGAGCGAGACCACAAGTTAATGGTCTATCTGGAAGAATTGACTTTCATTGGCTACTGCTAAATCCCAATGATACAGTCACTTTCAGTTTCAATGGGGCTTTCATAGCTCCAGACCGTGCAAGCTTCCTGAGAGGAAAATCTATGGGAATCCAGAGTGGAGTACAGGTTGATGCCAATTGTGAAGGGGATTGCTATCATAGTGGTGGGACAATAATAAGTAACTTGCCATTTCAGAACATAGATAGCAGGACAGTTGGAAAATGTCCGAGATATGTTAAACAAAGGAGTCTGCTGCTGGCAACAGGGATGAAGAATGTTCCTGAGATTCCAAAGGGAAGAGGCCTATTTGGTGCTATAGCGGGTTTCATTGAAAATGGATGGGAAGGACTAATTGATGGTTGGTATGGTTTCAGACACCAGAATGCACAGGGAGAGGGAACTGCTGCAGATTACAAAAGCACTCAATCGGCAATTGATCAAATAACAGGGAAATTAAACCGGCTTATAGCAAAAACCAACCAACAATTTGAGTTGATAGACAATGAATTCAATGAGGTAGAGAAACAAATCGGTAATGTGATAAATTGGACCAGAGATTCTATAACAGAAGTGTGGTCATACAATGCTGAACTCTTGATAGCAATGGAGAACCAGCATACAATTGATCTGGCTGATTCAGAAATGGACAAACTGTATGAACGGGTGAAAAGACAGCTGAGAGAGAATGCTGAAGAGGATGGCACTGGTTGCTTTGAAATATTCCACAAGTGTGATGATAACTGTATGGCCAGTATTAGAAATAACACCTATGATCACAGAAAATACAGGGAAGAGGCAATGCAAAATAGAATACAGATTGACCCAGTCAAGCTAAGCAGTGGCTACAAAGATGTGATACTTTGGTTTAGCTTCGGGGCATCATGTTTCATACTTCTAGCCATTGTAATGGGCCTTGTCTTCATATGTGTAAAGAATGGAAACATGCGGTGCACTATTTGTATATAA
>A_/_H9N2|MW105448|A/chicken/Jiangxi/1.12_NCDZT35G2-OC/2017
ATGAACACTCAAATCCTGGTATTCGCTCTGATTGCGATCATTCCAACAAATGCAGACAAAATCTGCCTCGGACATCATGCCGTGTCAAACGGGACCAAAGTAAACACATTAACTGAAAGAGGAGTGGAAGTCGTCAATGCAACTGAAACAGTGGAACGAACAAACATCCCTAGGATCTGCTCAAAAGGGAAACGGACAGTTGACCTCGGTCAATGTGGACTCCTGGGGACAATCACTGGACCACCTCAATGTGACCAATTCCTAGAATTTTCGGCCGATTTAATTATTGAGAGGCGAGAAGGAAGTGATGTCTGTTATCCTGGGAAGTTCGTGAATGAAGAAGCTCTGAGGCAAATTCTCAGAGAATCAGGCGGAATTGACAAGGAGACAATGGGGTTCACATACAATGGAATAAGAACTAATGGAGTAACCAGTGCATGTAAGAGGTCAGGATCTTCATTCTATGCAGAAATGAAATGGCTACTGTCAAACACAGATAATGCTGCATTCCCGCAGATGACTAAGTCATATAAAAATACAAGAAAAAGCCCAGCTATAATAGTATGGGGGATCCATCATTCCGTTTCAACTGCAGAGCAAACCAAGCTATATGGGAGTGGAAACAAACTGGTGACAGTTGGGAGTTCTAATTATCAACAATCTTTCGTACCGAGTCCAGGAGCGAGACCACAAGTTAATGGTCTATCCGGAAGAATTGACTTTCATTGGCTAATACTAAATCCTAATGATACAGTCACTTTCAGTTTCAATGGGGCTTTCATAGCTCCAGACCGTGCAAGCTTCCTGAGAGGAAAATCTATGGGAATCCAGAGTGGAGTACAGGTTGATGCCAATTGTGAAGGGGACTGCTATCATAGTGGTGGGACAATAATAAGTAATTTGCCATTTCAGAACATAGATAGCAGGGCAGTTGGAAAATGTCCGAGATATGTTAAGCAAAGGAGTCTGCTGTTGGCAACAGGGATGAAGAATGTTCCTGAGATTCCAAAGGGAAGAGGCCTATTTGGTGCTATAGCGGGTTTCATTGAAAATGGATGGGAAGGCCTAGTTGATGGTTGGTATGGTTTCAGACACCAGAATGCGCAGGGAGAGGGAACTGCTGCAGATTACAAAAGCACTCAATCGGCAATTGATCAAATAACAGGGAAATTAAACCGGCTTATAGCAAAAACCAACCAACAATTTGAGTTGATAGACAATGAATTCAATGAGGTAGAGAAGCAAATCGGTAATGTGATAAATTGGACCAGAGATTCTATAACAGAAGTGTGGTCATACAATGCTGAACTCTTGATAGCAATGGAGAACCAGCATACAATTGATCTGGCTGATTCAGAAATGGACAAACTGTATGAACGGGTGAAAAGACAGCTGAGAGAGAATGCTGAAGAGGATGGCACTGGTTGCTTTGAAATATTTCACAAGTGTGATGATGACTGTATGGCCAGTATTAGAAACAACACCTATGATCACAGAAAATACAGGGAAGAGGCAATGCAAAATAGAATACAGATTGACCCAGTCAAGCTAAGTAGCGGCTACAAAGATGTGATACTTTGGTTTAGCTTCGGGGCATCATGTTTCATACTTCTAGCCATTGTAATGGGCCTTGTCTTCATATGTGTGAAGAATGGAAACATGCGGTGCACTATTTGTATATAA
>A_/_H9N2|MW105424|A/chicken/Jiangxi/1.11_NCNP12E2-OC/2017
ATGAACACTCAAATCCTGGTATTCGCTCTGATTGCGATCATTCCAACAAATGCAGACAAAATCTGCCTCGGACATCATGCCGTGTCAAACGGGACCAAAGTAAACACATTAACTGAAAGAGGAGTGGAAGTCGTCAATGCAACTGAAACAGTGGAACGAACAAACATCCCTAGGATCTGCTCAAAAGGGAAACGGACAGTTGACCTCGGTCAATGTGGACTCCTGGGGACAATCACTGGACCACCTCAATGTGACCAATTCCTAGAATTTTCGGCCGATTTAATTATTGAGAGGCGAGAAGGAAGTGATGTCTGTTATCCTGGGAAGTTCGTGAATGAAGAAGCTCTGAGGCAAATTCTCAGAGAATCAGGCGGAATTGACAAGGAGACAATGGGGTTCACATACAATGGAATAAGAACTAATGGAGTAACCAGTGCATGTAAGAGGTCAGGATCTTCATTCTATGCAGAAATGAAATGGCTACTGTCAAACACAGATAATGCTGCATTCCCGCAGATGACTAAGTCATATAAAAATACAAGAAAAAGCCCAGCTATAATAGTATGGGGGATCCATCATTCCGTTTCAACTGCAGAGCAAACCAAGCTATATGGGAGTGGAAACAAACTGGTGACAGTTGAGAGTTCTAATTATCAACAATCTTTCGTACCGAGTCCAGGAGCGAGACCACAAGTTAATGGTCTATCCGGAAGAATTGACTTTCATTGGCTAATACTAAATCCTAATGATACAGTCACTTTCAGTTTCAATGGGGCTTTCATAGCTCCAGACCGTGCAAGCTTCCTGAGAGGAAAATCTATGGGAATCCAGAGTGGAGTACAGGTTGATGCCAATTGTGAAGGGGACTGCTATCATAGTGGTGGGACAATAATAAGTAATTTGCCATTTCAGAACATAGATAGCAGGGCAGTTGGAAAATGTCCGAGATATGTTAAGCAAAGGAGTCTGCTGTTGGCAACAGGGATGAAGAATGTTCCTGAGATTCCAAAGGGAAGAGGCCTATTTGGTGCTATAGCGGGTTTCATTGAAAATGGATGGGAAGGCCTAATTGATGGTTGGTATGGTTTCAGACACCAGAATGCGCAGGGAGAGGGAACTGCTGCAGATTACAAAAGCACTCAATCGGCAATTGATCAAATAACAGGGAAATTAAACCGGCTTATAGCAAAAACCAACCAACAATTTGAGTTGATAGACAATGAATTCAATGAGGTAGAGAAGCAAATCGGTAATGTGATAAATTGGACCAGAGATTCTATAACAGAAGTGTGGTCATACAATGCTGAACTCTTGATAGCAATGGAGAACCAGCATACAATTGATCTGGCTGATTCAGAAATGGACAAACTGTATGAACGGGTGAAAAGACAGCTGAGAGAGAATGCTGAAGAGGATGGCACTGGTTGCTTTGAAATATTTCACAAGTGTGATGATGACTGTATGGCCAGTATTAGAAACAACACCTATGATCACAGAAAATACAGGGAAGAGGCAATGCAAAATAGAATACAGATTGACCCAGTCAAGCTAAGCAGCGGCTACAAAGATGTGATACTTTGGTTTAGCTTCGGGGCATCATGTTTCATACTTCTAGCCATTGTAATGGGCCTTGTCTTCATATGTGTGAAGAATGGAAACATGCGGTGCACTATTTGTATATAA
>A_/_H7N3|CY099313|A/laughing_gull/Delaware/22/2002
ATGAACACTCAAATTCTGGCATTCATTGCCTGTATGCTGGTTGGAGTTAAAGGAGACAAAATATGTCTTGGGCACCATGCTGTGGCAAATGGGACAAAAGTGAACACACTAACAGAGAGGGGAATTGAAGTCGTGAATGCCACAGAGACGGTGGAGAATGCGAATATTAAGAAAATATGCACTCAAGAGAAAAGGCCAACAGATCTGGGACAATGTGGACTTCTAGGGACCTTAATAGGACCTCCCCAATGTGACCGATTCCTGGAGTTTGATTCTGATTTAATCATTGAGCGAAGGGAAGGAACCGATGTGTGCTATCCCGGAAAATTCACAAATGAAGAATCACTGAGGCAGATCCTTCGAGGGTCAGGAGGAATTGATAAGGAGTCAATAGGTTTCACTTATAGTGGAATAAGAACCAATGGAGTGACAAGTGCCTGCAGAAGATTAGGTTCTTCTTCCTTCTATGCAGAGATGAAGTGGTTACTGTCGAATTCAGACAATGCGGCATTTCCCCAGATGACCAAATCGTATAGAAATCCCAGGAACAAGCCAGCTCTGATAATTTGGGGAATTCATCACTCTGCATCGGCTAATGAGCAGACCAAACTCTATGGAAGTGGAAACAAATTGATAACAGTAGGAAGCTCGAAATACCAGCAATCATTCACTCCAAGTCCGGGAGCACGGCCACAAGTGAATGGACAAACAGGGAGGATCGATTTCCACTGGCTGCTCCTTGATCCCAATGACACGGTGACCTTCACCTTCAATGGAGCATTCATAGCCCCTGACAGGGCAAGTTTCTTTAGAGGGGAATCGCTAGGAATCCAGAGTGATGTTCCTTTGGATTCTAGTTGTGGGGGAGACTGCTTTCACAGCGGGGGTACGATAGTAAGTTCCCTGCCATTCCAAAACATCAACCCTAGAACTGTGGGGAAATGCCCTCGATATGTCAAACAGACAAGCCTCCTTTTGGCTACAGGAATGAGAAATGTCCCAGAGAATCCCAAGACCAGGGGTCTCTTTGGAGCAATTGCTGGATTCATAGAGAATGGATGGGAGGGTCTCATTGATGGATGGTATGGTTTCAAACATCAAAATGCGCAAGGAGAAGGAACTGCAGCTGATTATAAAAGCACCCAATCTGCAATAGATCAGATCACAGGCAAATTGAATCGTTTGATCGACAAAACAAATCAGCAGTTTGAGCTGATAGACAATGAGTTCAATGAAATAGAACAACAAATCGGAAATGTCATTAATTGGACACGAGATTCAATGACTGAAGTGTGGTCGTACAATGCTGAACTGTTGGTGGCAATGGAAAATCAGCATACCATAGATCTTGCGGACTCAGAAATGAACAAACTTTATGAGCGTGTCAGGAAACAACTAAGGGAGAATGCTGAAGAAGATGGAACTGGATGTTTTGAGATATTCCATAAGTGTGATGATCAGTGTATGGAGAGCATAAGGAACAACACTTATGACCATACTCAATACAGAACAGAGTCATTACAGAATAGAATACAGATAGACCCAGTGAAATTGAGTAGTGGGTACAAAGACATAATCTTATGGTTTAGCTTCGGGGCATCATGTTTCCTTCTTCTAGCCATTGCAATGGGATTGATCTTCATTTGCATAAAGAATGGAAACATGCGGTGCACTATTTGTATATAG
>A_/_H7N6|AB538461|A/quail/Aichi/6/2009
ATGAACATCCAAATTCTGATACTCGCTCTTTTGGCAAACACCCCAACAAGTGCAGATAAAATTTGTCTTGGGCACCATGCTGTGCCAAATGGGACCAAAGTAAACACGCTAACTGAAAGAGGAGTGGAAGTTGTCAATGCAACAGAAACAGTTGAGCGAACAAACATTCCCAGGATTTGCGCAAAAGGGAAGAGAACAATTGATCTGGCCCAGTGTGGGATACTGGGAACAGTCACTGGACCACCCCAATGCGACCAGTTCCTAGAATTCTCAGCTGACCTGATCGTTGAAAGGCGAGAAGGGGATGATATCTGTTACCCTGGGAAATTTGTAAATGGAGAAGCTCTGAGACAAATCCTCAGGGGATCAGGAGGAATCGATAAGGAGACAATGGGATTCACCTACAATGGAATAAGAACCAATGGGACAACCAGTTCATGTAGGAGGACAGGATCTTCATTCTATGCAGAGATGAAATGGCTTCTGTCAAATAAAGAAAATGCAACTTTCCCGCCGATGACCAAATCATACAGAAACTCAAGAAAGGACCCAGCTCTTATAATATGGGGAATCCATCACTCCGTATCAGTCACAGAACAGATCAAATTGTATGGTAATGGAAGCAAGCTCATAACAGTTGCGAGTTCCAATTATCATCAGTCCTTTTCACCAAGTCCAGGAGCGAGACCACAAGTGAATGGTCAATCTGGGAGGATCGATTTCCATTGGATGATGTTAAATCCTAATGACACAGTCATTTTTAGTTTCAATGGGGCTTTCATAGCTCCAGATCGTGCAAGCTTTCTAAGAGGGAAGTCCATAGGGATCCAGAGCGGTGTACAAATTGATACCAGTTGTGAAGGAGACTGCTATCATAGTGGAGGAACAATAGTAAGTAAGTTGCCTTTCCAGTCTATCAATAGCAGAGCATTAGGGAAATGTCCAAGGTATGTCAAACAAAAGAGCCTGTTACTGGCAACAGGGATGAAGAATGTCCCTGAACAACCGAAAAGAAGAGGCTTGTTTGGTGCTATAGCAGGCTTTATTGAAAATGGGTGGGAAGGTCTAATTGATGGATGGTACGGCTTCAGGCATCAGAATGCACAAGGAGAGGGAACTGCGGCAGACTACAAGAGCACTCAGTCAGCCGTTGACCAAATAACAGGGAAGTTAAACCGGCTTATAGAGAAAACTAACCAACAATTTGAATTGATTGACAATGAATTCAACGAAGTTGAAAGGCAAATCGGCAATGTGATAAATTGGACCAGAGATTCTATAACGGAAGTGTGGTCCTATAATGCTGAACTATTAGTAGCAATGGAGAATCAGCACACTATCGATCTGGCTGACTCAGAAATGAACAAACTGTATGAAAGAGTGAGGAGACAACTGAGAGAAAACGCCGAAGAAGATGGCACAGGTTGCTTCGAAATATTTCACAAGTGTGACGACGGTTGTATGGCCAGTATTAGAAACAACACCTACAATCACAGAAAATACAGAGAAGAAGCAATGCAAAACCGAATAAAGATTGACCCAGTCAAACTAAGCAGCGGTTACAAAGATGTGATACTTTGGTTTAGCTTTGGAGCATCATGTTTCATACTTCTGGCCATTGCAATGGGCCTTGTTTTCATATGTGTGAAAAATGGAAACATGCGGTGCACTATTTGTATATAA
>A_/_H7N6|AB538460|A/quail/Aichi/5/2009
ATGAACATCCAAATTCTGATACTCGCTCTTTTGGCAAACACCCCAACAAGTGCAGATAAAATTTGTCTTGGGCACCATGCTGTGCCAAATGGGACCAAAGTAAACACGCTAACTGAAAGAGGAGTGGAAGTTGTCAATGCAACAGAAACAGTTGAGCGAACAAACATTCCCAGGATTTGCGCAAAAGGGAAGAGAACAATTGATCTGGCCCAGTGTGGGATACTGGGAACAGTCACTGGACCACCCCAATGCGACCAGTTCCTAGAATTCTCAGCTGACCTGATCGTTGAAAGGCGAGAAGGGGATGATATCTGTTACCCTGGGAAATTTGTAAATGGAGAAGCTCTGAGACAAATCCTCAGGGGATCAGGAGGAATCGATAAGGAGACAATGGGATTCACCTACAATGGAATAAGAACCAATGGGACAACCAGTTCATGTAGGAGGACAGGATCTTCATTCTATGCAGAGATGAAATGGCTTCTGTCAAATAAAGAAAATGCAACTTTCCCGCCGATGACCAAATCATACAGAAACTCAAGAAAGGACCCAGCTCTTATAATATGGGGAATCCATCACTCCGTATCAGTCACAGAACAGATCAAATTGTATGGTAATGGAAGCAAGCTCATAACAGTTGCGAGTTCCAATTATCATCAGTCCTTTTCACCAAGTCCAGGAGCGAGACCACAAGTGAATGGTCAATCTGGGAGGATCGATTTCCATTGGATGATGTTAAATCCTAATGACACAGTCATTTTTAGTTTCAATGGGGCTTTCATAGCTCCAGATCGTGCAAGCTTTCTAAGAGGGAAGTCCATAGGGATCCAGAGCGGTGTACAAATTGATACCAGTTGTGAAGGAGACTGCTATCATAGTGGAGGAACAATAGTAAGTAAGTTGCCTTTCCAGTCTATCAATAGCAGAGCATTAGGGAAATGTCCAAGGTATGTCAAACAAAAGAGCCTGTTACTGGCAACAGGGATGAAGAATGTCCCTGAACAACCGAAAAGAAGAGGCTTGTTTGGTGCTATAGCAGGCTTTATTGAAAATGGGTGGGAAGGTCTAATTGATGGATGGTACGGCTTCAGGCATCAGAATGCACAAGGAGAGGGAACTGCGGCAGACTACAAGAGCACTCAGTCAGCCGTTGACCAAATAACAGGGAAGTTAAACCGGCTTATAGAGAAAACTAACCAACAATTTGAATTGATTGACAATGAATTCAACGAAGTTGAAAGGCAAATCGGCAATGTGATAAATTGGACCAGAGATTCTATAACGGAAGTGTGGTCCTATAATGCTGAACTATTAGTAGCAATGGAGAATCAGCACACTATCGATCTGGCTGACTCAGAAATGAACAAACTGTATGAAAGAGTGARGAGACAACTGAGAGAAAACGCCGAAGAAGATGGCACAGGTTGCTTCGAAATATTTCACAAGTGTGACGACGGTTGTATGGCCAGTATTAGAAACAACACCTACAATCACAGAAAATACAGAGAAGAAGCAATGCAAAACCGAATAAAGATTGACCCAGTCAAACTAAGCAGCGGTTACAAAGATGTGATACTTTGGTTTAGCTTTGGAGCATCATGTTTCATACTTCTGGCCATTGCAATGGGCCTTGTTTTCATATGTGTGAAAAATGGAAACATGCGGTGCACTATTTGTATATAA
>A_/_H7N6|AB538459|A/quail/Aichi/4/2009
ATGAACATCCAAATTCTGATACTCGCTCTTTTGGCGACCATCCCAATAAGTGCAGATAAAATTTGTCTTGGGCATCATGCTGTGCCAAACGGGACCAAAGTAAACACGCTAACTGAAAGAGGAGTGGAAGTTGTCAATGCAACGGAAACAGTGGAGCGAACAAACATTCCCAGGATTTGCGCAAAAGGGAAAAGAACAATTGATCTGGGCCAGTGTGGAATACTGGGAACAGTTACTGGACCACCCCAATGTGACCAATTCCTAGAATTCTCAGCTGATCTGATCATTGAAAGGCGAGAAGGGGATGATATCTGTTACCCTGGGAAATTTGTAAATGGAGAAGCTCTGAGACAAATCCTCAGGGGATCAGGAGGAATCGACAAGGAGACAATGGGGTTCACATACAGTGGAATAAGAACCAATGGGACAACCAGTTCATGTAGGAGGACAGGATCTTCATTCTATGCAGAGATGAAATGGCTTCTGTCAAATAAAGAAAATGCAACTTTCCCGCTGATGACTAAGTCATACAGAAACTCAAGAAAAGACCCAGCTCTTATAATATGGGGAATCCATCACTCCGTATCAGTCACAGAACAGATCAAATTGTATGGTAATGGAAGCAAGCTCATAACAGTTGCGAGTTCCARTTATCATCAGTCMTTTTCACCAAGTCCAGGAGCGAGACCACAAGTGAATGGCCAATCTGGGAGGATCGATTTCCATTGGATGATGTTAAATCCTAATGACACAGTCACTTTCAGTTTCAATGGGGCTTTCATAGCTCCAGATCGTGCAAGCTTCCTAAGAGGGAAGTCTATGGGGATCCAGAGYGGTGTGCAAATTGATACCAATTGTGAAGGAGACTGCTATTATAGTGGAGGAACAATAGTAAGTAAGTTGCCTTTCCAGAATATCAATAGCAGAGCAGTAGGGAAATGTCCAAGATATGTCAAACAAAAGAGCCTGTTACTGGCAACAGGAATGAAGAATGTTCCTGAACTACCAAAAAGAAGAGGCTTATTTGGTGCTATAGCAGGCTTTATTGAAAACGGGTGGGAAGGTCTAATTGATGGATGGTATGGCTTCAGGCACCAGAATGCACAAGGAGAGGGAACTGCGGCAGACTACAAGAGCACTCAGTCAGCAGTTGACCAAATAACAGGGAAGTTAAACCGGCTTATAGAGAAAACTAACCAACAATTTGAATTGATTGACAATGAATTCAATGAAGTTGAAAAGCAAATCGGAAATGTGATAAATTGGACCAGAGACTCCATAACGGAAGTGTGGTCCTATAATGCTGAATTGTTAGTAGCAATGGAGAACCAGCACACTATCGATCTGGCTGACTCAGAAATGGACAAACTGTATGAAAGAGTAAAGAGACAATTGAGAGAAAATGCCGAAGAAGATGGCACAGGTTGCTTCGAAATATTCCACAAGTGTGACGACGGCTGTATGGCCAGTATTAGAAACAACACCTACAATCACAGAAAGTACAGAGAAGAAGCAATGCAGAACAGAATAAAGATTGACCCAGTCAAATTAAGCAGCGGTTACAAAGATGTGATACTTTGGTTTAGCTTTGGAGCATCATGTTTCATACTTCTAGCCATTGCAATGGGCCTTGTTTTCATATGTGTGAAAAATGGAAACATGCGGTGCACTATTTGTATATAA
>A_/_H7N6|AB538458|A/quail/Aichi/3/2009
ATGAACATCCAAATTCTGATACTCGCTCTTTTGGCAAACACCCCAACAAGTGCAGATAAAATTTGTCTTGGGCACCATGCTGTGCCAAATGGGACCAAAGTAAACACGCTAACTGAAAGAGGAGTGGAAGTTGTCAATGCAACAGAAACAGTTGAGCGAACAAACATTCCCAGGATTTGCGCAAAAGGGAAGAGAACAATTGATCTGGCCCAGTGTGGGATACTGGGAACAGTCACTGGACCACCCCAATGCGACCAGTTCCTAGAATTCTCAGCTGACCTGATCGTTGAAAGGCGAGAAGGGGATGATATCTGTTACCCTGGGAAATTTGTAAATGGAGAAGCTCTGAGACAAATCCTCAGGGGATCAGGAGGAATCGATAAGGAGACAATGGGATTCACCTACAATGGAATAAGAACCAATGGGACAACCAGTTCATGTAGGAGGACAGGATCTTCATTCTATGCAGAGATGAAATGGCTTCTGTCAAATAAAGAAAATGCAACTTTCCCGCCGATGACTAAATCATACAGAAACTCAAGAAAGGACCCAGCTCTTATAATATGGGGAATCCATCACTCCGTATCAGTCACAGAACAGATCAAATTGTATGGTAATGGAAGCAAGCTCATAACAGTTGCGAGTTCCAATTATCATCAGTCCTTTTCACCAAGTCCAGGAGCGAGACCACAAGTGAATGGTCAATCTGGGAGGATCGATTTCCATTGGATGATGTTAAATCCTAATGACACAGTCACTTTTAGTTTCAATGGGGCTTTCATAGCTCCAGATCGTGCAAGCTTTCTAAGAGGGAAGTCCATAGGGATCCAGAGCGGTGTACAAATTGATACCAGTTGTGAAGGAGACTGCTATCATAGTGGAGGAACAATAGTAAGTAAGTTGCCTTTCCAGTCTATCAATAGCAGAGCATTAGGGAAATGTCCAAGGTATGTCAAACAAAAGAGCCTGTTACTGGCAACAGGGATGAAGAATGTCCCTGAACAACCAAAAAGAAGAGGCTTGTTTGGTGCTATAGCAGGCTTTATTGAAAATGGGTGGGAAGGTCTAATTGATGGATGGTACGGCTTCAGGCATCAGAATGCACAAGGAGAGGGAACTGCGGCAGACTACAAGAGCACTCAGTCAGCCGTTGACCAAATAACAGGGAAGTTAAACCGGCTTATAGAGAAAACTAACCAACAATTTGAATTGATTGACAATGAATTCAACGAAGTTGAAAGGCAAATCGGCAATGTGATAAATTGGACCAGAGATTCTATAACGGAAGTGTGGTCCTATAATGCTGAACTATTAGTAGCAATGGAGAATCAGCACACTATCGATCTGGCTGACTCAGAAATGAACAAACTGTATGAAAGAGTGAAGAGACAACTGAGAGAAAACGCCGAAGAAGATGGCACAGGTTGCTTCGAAATATTTCACAAGTGTGACGACGGTTGTATGGCCAGTATTAGAAACAACACCTACAATCACAGAAAATACAGAGAAGAAGCAATGCAAAACCGAATAAAGATTGACCCAGTCAAACTAAGCAGCGGTTACAAAGATGTGATACTTTGGTTTAGCTTTGGAGCATCATGTTTCATACTTCTGGCCATTGCAATGGGCCTTGTTTTCATATGTGTGAAAAATGGAAACATGCGGTGCACTATTTGTATATAA
>A_/_H7N6|AB538456|A/quail/Aichi/1/2009
ATGAACATCCAAATTCTGATACTCGCTCTTTTGGCGACCACCCCAACAAGTGCAGATAAAATTTGTCTTGGGCACCATGCTGTGCAAAATGGGACCAAAGTAAACACGCTAACTGAAAGAGGAGTGGAAGTTGTCAATGCAACGGAAACGGTAGAGCGAACAAACACTCCCAGGATTTGCGCAAAAGGGAAGAGAACAATTGATCTGGGCCAGTGTGGAATACTGGGAACAGTCACTGGACCGCCCCAATGTGACCAATTCCTGGAATTCACAGCTGATCTGATAATTGAAAGGCGAGAAGGAGATGATATCTGTTACCCTGGAAAATTTGTAAATGGAGAAGCTCTGAGACAAATCCTCAGGGGATCAGGGGGGATCGATAAGGAGACAATGGGATTCACATACAATGGAATAAGAACCAATGGGACAACCAGTTCATGTAGGAGGACAGGATCTTCATTCTATGCAGAGATGAAATGGCTTCTGTCAAATAAAGAAAATGCAACTTTCCCTCCGATGACTAAGTCATACAGAAACTCAAGAAAAGACCCAGCTCTTATAATATGGGGAATCCATCACTCTGTATCAGTAACAGAACAGAACAAATTGTATGGTAATGGGAGCAAGATCATAACAGTCGCGAGTTCCAATTATCATCAGTCCTTTTCACCAAGTCCAGGAGCGAGACCACAAGTGAATGGTCAATCTGGGAGGATCGATTTCCATTGGATGATGTTAAATCCTAATGACACAGTCACTTTCAGTTTCAATGGGGCTTTCATAGCTCCAGATCGTGCAAGCTTTCTAAGAGGGAAGTCTATGGGGATCCAGAGCGGTGTACAAATTGACACCAATTGTGAAGGAGACTGCTATCATAGTGGAGGAACAATAGTAAGTAAGTTGCCTTTCCAGAATATCAATAGCAGAGCAGTAGGGAAATGTCCAAGGTATGTCAAACAAAAGAGCCTGTTACTGGCAACAGGGATGAAGAATGTCCCTGAAATACCAAAAAGAAGAGGCTTATTTGGTGCTATAGCAGGCTTTATTGAAAATGGATGGGAAGGTCTAATTGATGGATGGTATGGCTTCAAGCATCAGAATGCACAAGGAGAAGGAACTGCGGCAGACTACAAAAGCACTCAGTCAGCCGTTGACCAAATAACAGGGAAGTTAAACCGGCTAATAGAGAAGACTAACCAACAATTTGAATTGATTGACAATGAATTCAACAAAGTTGAAGAGCAAATCGGCAATGTGATAAATTGGACCAGAGATTCTATAACGGAGGTGTGGTCCTATAATGCCGAACTATTAGTAGCAATGGAGAATCAGCACACTATCGATCTGGCTGACTCAGAAATGAACAAACTGTATGAAAGAGTGAAGAGACAACTGAGAGAAAACGCCGAAGAAGATGGCACAGGTTGCTTCGAAATATTTCACAAGTGTGACGACAGTTGTATGGCTAGTATTAGAAACAACACCTACAACCACAGAAAATACAGAGAAGAAGCAATGCAAAACAGAATAAAGATTGACCCAGTCAAACTAAGCAGCGGTTACAAAGATGTGATACTTTGGTTTAGCTTTGGAGCATCATGTTTCATACTTCTAGCCATTGCAATGGGCCTTGTTTTCATATGTGTGAAAAATGGAAACATGCGGTGCACTATTTGTATATGA
>A_/_H7N7|CY061618|A/mallard/New_Zealand/1365-355/2005
ATGAACACTCAAATTTTGGTACTCGCTCTTACGGCGATTATCCCTATAAATGCAGATAAGATTTGCCTTGGACATCATGCCGTGTCAAACGGAACTAAGGTAAACACATTAACTGAGAGAGAAGTAGAAGTAGTCAATGCAACTGAAACAGTTGAGCGAACAAACATTCCCAGAATCTGCTCAAAGGGGAAAAGAACAATCGACCTTAGTCAATGTGGATTGCTGGGGACAATAATTGGACCACCTCAATGTGATCAGTTCCTAGAGTTTTCAGCCGACTTGGTCATCGAGAGACGGGAGGGAAATGATGTTTGTTATCCTGGGAAATTTTCAAATGAAGAAGCTCTACGGCAAATCCTCAGAGAATCAGGAGGGATTGACAAGGAAACAATGGGATTCACATACAGCGGGATAAGGACCAATGGAGCAACCAGTGCCTGTAAAAGATCAGGATCTTCATTTTACGCAGAGATGAAATGGCTTCTGTCGAATTCAGACAATGCTGCTTTCCCGCAGTTGACAAAATCATACAAAAATACAAGAAAAGATCCAGCTCTGATAGTTTGGGGAATCCATCATTCTGGGTCAACTGCAGAACAGACCAAATTATATGGAAGTGGAAACAAACTAATAACAGTCGGGAGTTCTAATTACCAGCAGTCTTTTGTACCGAGCCCAGGAGCACGACCACAAGTGAACGGTCAATCTGGAAGGATTGATTTCCATTGGTTGATACTGGATCCCAACGACACGGTTACTTTCAGTTTCAATGGTGCTTTTGTAGCACCAGATCGTGCAAGCTTTATGAGGGGAAAATCCATGGGAATCCAGAGTGATGTGCAAGTCGATGCCAATTGTGAGGGAAATTGCTACCATAGTGGGGGCACAATAGTAAGCAATTTGCCCTTTCAAAATATCAATAGCAGGGCAATTGGGAAATGTCCCAGATATGTGAGACAAGAGAGCCTATTACTGGCAACGGGGATGAAAAATGTCCCTGAAGGTCCAAAAGAAAGAGGTCTGTTTGGTGCTATAGCAGGTTTCATTGAAAACGGATGGGAAGGTCTGATTGATGGATGGTACGGATTCAGACATCAAAATGCACAAGGGGAGGGCATTGCAGCTGATTATAAGAGCACTCAAGCAGCAATCGATCAAATAACTGGAAAGCTAAATCGACTCATAGAAAAGACTAATCAACAATTTGAACTGATCGATAATGAATTCACCGAGGTAGAAAAGCAGATTGGTAATGTGATCAACTGGACTAGAGATTCCATGACGGAGGTGTGGTCTTATAATGCTGAGCTCCTGGTAGCAATGGAAAACCAGCACACTATCGATCTGGCCGACTCTGAAATGAACAAACTGTATGAGAGAGTGAGGAGGCAGTTGAGGGAAAATGCTGAAGAAGATGGAACAGGTTGCTTTGAAATCTTTCATAAATGTGATGATGACTGCATGGGTAGTATAAGAAACAATACGTATGATCATAGAAAATACAAAGAAGAAGCAATGCAAAATAGAATACAGATTGATCCAGTTAAATTGAGCAGTGGTTACAAAGATGTGATACTTTGGTTTAGCTTCGGGGCATCATGTTTCATACTTCTGGCCATTGCAATGGGCCTTGTTTTCATATGTGTGAAAAATGGAAACATGCGGTGCACTATTTGTATATAA
>A_/_H7N7|U20465|A/duck/Heinersdorf/S495/6/86
ATGAACACTCAAATTCTGATACTCGCTCTCGTGGCGATCATCCCGACAAATGCAGACAAAATTTGCCTTGGGCATCATGCCGTGTCAAACGGAACCAAGGTAAACACACTAACTGAAAGAGGAGTGGAAGTTGTCAATGCAACTGAAACAGTGGAGCGAACAAACATTCCCAGAATCTGCTCAAAAGGAAAAAGAACAGTTGACCTTGGCCAATGTGGACTGCTGGGCACAATCACTGGACCACCCCAATGTGACCAATTCCTAGAATTTTCAGCTGATTTGATCATCGAAAGGCGGGAAGGGAATGATGTCTGTTATCCTGGAAAATTTGTAAACGAAGAAGCTCTGAGACAAATTCTCAGGGAATCAGGCGGAATTGATAAGGAGACAATGGGATTCACATACAGTGGAATAAGAACTAATGGAGCAACCAGTGCTTGTAGAAGATCAGGGTCTTCGTTTTATGCAGAGATGAAATGGCTTTTGTCAAATACAGACAATGCTGCTTTCCCACAAATGACTAAATCATACAAAAACACAAGGAGAGACCCAGCTCTGATAATCTGGGGAATCCATCACTCCGGATCAACCGGAGAACAGACCAAATTATATGGGAGTGGAAGCAAGCTAATAACAGTTGGGAGTTCCAATTATCAACAGTCCTTTGTGCCGAGTCCGGGGGCGAGACCACAAGTGAATGGCCAATCGGGAAGGATCGACTTCCATTGGCTGATGCTAAATCCCAATGACACAGTCACTTTTAGTTTCAATGGGGCTTTTATAGCTCCAGATCGTGCAAGTTTCCTGAGAGGGAAGTCTATGGGGATTCAGAGTGATGTGCAAGTTGATGCCAATTGTGAAGGGGGTTGCTATCATAGTGGAGGCACAATAATAAGTAATTTGCCTTTTCAGAACATCAATAGCAGAGCAGTAGGAAAATGTCCGAGGTATGTTAAACAAGAGAGTTTGCTACTGGCAACAGGAATGAAGAACGTTCCTGAAATTCCAAAAGGAAGAGGCCTATTTGGTGCCATAGCGGGTTTCATTGAAAATGGATGGGAAGGTCTAATTGATGGATGGTACGGCTTCAGACATCAAAATGCACAAGGAGAGGGAACTGCGGCAGATTACAAGAGCACCCAGTCGGCAATTGATCAAATAACAGGAAAGTTAAACCGGCTCATAGAAAAAACTAACCAACAATTTGAGTTGATAGACAATGAATTTAGTGAGGTTGAAAAGCAAATTGGCAATGTGATAAATTGGACCAGAGATTCCATAACAGAAGTGTGGTCCTATAATGCTGAACTCTTAGTGGCAATGGAGAACCAACACACTATCGATCTGGCCGATTCAGAAATGAACAAGCTGTACGAAAGAGTGAGGAGACAACTGGGGGAGAATGCTGAGGAAGATGGCACTGGCTGTTTCGAAATATTTCACAAGTGTGATGACGACTGTATGGCCAGCATTAGAAACAACACTTATGATCACAGCAAATACAGAGAAGAAGCAATGCAAAATAGGATACAGATTGACCCAGTCAAACTGAGCAGTGGCTACAAAGATGTGATACTTTGGTTTAGCTTCGGGGCATCATGTTTCATACTTCTGGCCATTGCAATGGGCCTTGTTTTCATGTGTGTGAAAAATGGAAACATGCGGTGCACTATTTGTATATAA
>A_/_H7N2|AY240924|A/Quail/PA/20304/97
ATGAACACTCAAATTCTGGCATTCATTGCTTGTGTGCTGATTGGAGCTAAAGGAGACAAAATATGTATTGGGCACCATGCTGTGGCAAATGGAACAAAAGTGAACACACTAACAGAGAGGGGGGTTGAAGTAGTGAATGCCACAGAGACAGTGGAAACTGCAAATATCAAAAAAATATGCACTCAAGGGAGAAGGCCAAAGGATCTGGGACACTGTGGACTTCTAGGAACCCTAGTAGGACCTCCCCAATGTGATCAATTCCTGGAGTTTGATTCTGATCTGATAATTGAACGAAGAGAAGGAACCGATATATGCTATCCCGGAAAATTCACAAATGAAGAATCACTAAGGCAGATCCTTCGAGGGTCAGGAGGAATTGATAAGGAGTCAACGGGTTTCACCTATAGTGGAATAAGAACCAATGGGACGACAAGTGCCTGCAGACGATCAGGTTCTTCGTTCTATGCAGAGATGAAGTGGTTGCTATCTAAGTCAGACAATGCATCATTCCCCCAAATGAGCAAGTCGTATAGAAATCCCAGAAACAAACCAGCTCTGATAATTTGGGGAGTCCATCATTCTGTATCAGTTAGCGAGCAGATCAAACTCTATGGAAATGGAAGCAAGTTAATAACAGTAGGAAGCTCAAAATACCATCAATCATTCACCCCAAGTCCAGGAGCGCGGCCACAAGTGAATGGACAATCAGGGAGAATCGATTTTCACTGGCTACTCCTTGATCCCAATGACACAGTGACCTTCACTTTCAATGGGGCATTCATAGCTCCTGACAGGGCAAGTTTCTTTAGAGGAGAATCTCTAGGAATCCAGAGTGATGTTCCTTTGGATTCTAGTTGTGGAGGGGATTGCTTCCACAGTGGGGGTACGATAGCCAGTTCCCTGCCATTTCAAAACATCAACCCTAGAACAGTGGGGAGATGCCCTCGATATGTCAAACAAACAAGCCTCCTTTTGGCCACAGGAATGAGAAATGTCCCAGAGAAACCAAAGACCAGAGGCCTTTTTGGAGCTATTGCCGGATTCATAGAGAATGGATGGGAGGGTCTCGTTGATGGATGGTATGGTTTCAGACATCAAAATGCACAAGGAGAAGGAACTGCTGCCGACCACAAAAGCACCCAATCTGCAATAGATCAGATCACAGGCAAATTGAATCGTCTGATTGACAAAACAAATAAGCAGTTTGAGCTGATAGACAATGAGTTCAATGAGATAGAACAGCAAATAGGAAATGTCATTAATTGGACACGAGACTCAATGACTGAGGTATGGTCGTATAATGCTGAGCTGTTGGTGGCAATGGAAAATCAGCATACAATAGACCTTGCAGACTCAAAAATAAACAAACTTTATGAGCGTGTCAGAAAACAACTAAGGGAGAATGCTGAAGAAGATGGAACTGGATGTTTTGAGATATTCCATAAATGTGATGATCAGTGTATGGAGAGCATAAGGAACAACACTTATGACCATACTCAATACAGAGCAGAGTCATTGCAGAATAGAATACAGATAGACCCAGTGAAATTGAGTAGTGGATACAAAGACATAATCTTATGGTTTAGCTTCGGGGCATCATGTTTTCTTCTTCTAGCCATTGCAATGGGATTGGTTTTCATTTGCATAAAAAATGGAAACATGCGGTGCACTATTTGTATATAG
>A_/_H7N3|GU051738|A/ruddy_turnstone/Delaware/890/2006
ATGAACACTCAAATTTTGGCATTCATTGCTTGTATGCTGATTGGAGCTAAAGGAGACAAAATATGTCTTGGGCACCATGCTGTGGCAAATGGAACAAGAGTGAACACATTGACAGAGAAGGGAATTGAAGTAGTAAATGCCACGGAGACGGTGGAGACTGTAAATATTAAGAAAATATGCACTCAAGGGAAAAGACCAACAGATCTGGGACAATGTGGACTTCTAGGGACCCTGATAGGGCCTCCCCAATGCGATCTATTTCTGGAGTTTGACGCTGATCTGATAATTGAACGGAGAGAAGGAACCGATGTGTGCTACCCCGGGAAGTTCACAAATGAAGAATCACTGAGGCAGATCCTTCGAAGGTCAGGAGGAATTGATAAGGAGTCAATGGGTTTCACCTACAGTGGAATAAGAACCAATGGGGCGACGAGTGCCTGCAGAAGATCAGGTTCTTCTTCTTTCTATGCGGAGATGAAGTGGTTACTGTCGAATTCAGACAATGCGGCATTTCCCCAAATGACTAAGTCGTATAGAAATCCCAGGAACAAACCAGCTCTGATAATTTGGGGAGTGCACCACTCTGGATCAGCTGATGAGCAGACCAAACTCTATGGAAGTGGAAACAAGTTGATAACAGTAGGAAGCTCAAAATACCAGCAATCATTCACTCCAAGTCCGGGAGCACGGCCACAGGTGAATGGACAATCAGGAAGGATTGATTTTCACTGGCTACTCCTTGATCCCAATGACACAGTGACCTTCACTTTCAATGGGGCATTCATAGCTCCTGACAGGGCAAGTTTCTTTAGAGGAGAATCGCTAGGAGTCCAGAGTGATGTTCCTTTGGATTCTGGTTGTGAGGGGGACTGCTTCCACAGTGGAGGCACGATAGTGAGCTCCCTGCCATTCCAGAACATCAACCCCAGAACAGTGGGGAAATGCCCTCGATATGTCAAACAGACAAGCCTCCTTTTGGCTACAGGAATGAGAAACGTCCCAGAGAACCCCAAGACCAGGGGCCTTTTTGGAGCGATTGCTGGATTCATAGAAAATGGATGGGAAGGTCTCATTGATGGATGGTATGGTTTCAGACATCAAAACGCACAAGGAGAAGGAACTGCAGCTGACTACAAAAGCACTCAATCTGCAATAGATCAGATCACAGGTAAATTGAACCGTCTAATTGACAAAACAAATCAGCAGTTTGAAATGATAGACAATGAATTCAACGAAATAGAACAGCAAATTGGGAATGTCATTAACTGGACACGAGACTCAATGACTGAGGTATGGTCGTACAATGCTGAGTTGCTGGTAGCAATGGAAAATCAGCACACAATAGATCTTGCAGACTCAGAAATGAACAAACTTTACGAGCGTGTCAGAAAACAACTAAGGGAGAATGCTGAAGAAGATGGGACTGGATGCTTTGAGATATTTCATAAGTGTGATGACCAGTGTATGGAGAGCATAAGGAACAACACTTATGACCATACCCAATACAGAACAGAGTCACTGCAGAATAGAATACAGATAGACCCAGTGAAGTTGAGTAGTGGATACAAAGACATAATCTTATGGTTTAGCTTCGGGGCATCATGTTTCCTTCTTATAGCCATTGCAATGGGATTGGTTTTCATTTGCATAAAGAATGGAAACATGCGGTGCACTATTTGTATATAG
>A_/_H7N7|AB516422|A/northern_pintail/Aomori/372/2008
ATGAACACTCAAATCCTGGTATTCGCTCTGGTTGCGATCATTCCGACAAATGCAGACAAGATCTGCCTCGGACATCATGCTGTGTCAAACGGAACTAAAGTAAACACATTAACTGAAAGAGGAGTGGAAGTCGTTAATGCAACTGAAACGGTGGAACGAACAAACATCCCCAGGATATGCTCAAAAGGGAAAAGAACAGTTGACCTCGGTCAATGTGGACTCCTGGGGACAATCACTGGGCCACCCCAATGTGACCAATTCCTAGAATTTTCAGCCGATTTAATTATTGAGAGGCGAGAAGGAAGTGATGTCTGTTATCCTGGGAAGTTCGTGAATGAAGAAGCTCTGAGGCAAATTCTCAGGGGATCAGGCGGAATTGACAAGGAAACAATGGGATTCACATACAGCGGAATAAGGACTAATGGAGCAACCAGCGCATGTAGGAGATCAGGATCTTCATTCTATGCAGAGATGAAATGGCTCCTGTCAAACACAGATAATGCTGCTTTCCCGCAGATGACTAAGTCATACAAAAATACAAGGAAAGACCCAGCTTTAATAATATGGGGGATCCACCATTCTGGATCAACTACAGAACAGACCAAGCTATATGGGAGTGGAAACAAACTGATAACAGTTGGGAGTTCTAATTATCAACAGTCTTTTGTGCCGAGCCCAGGGGCAAGACCACAAGTTAATGGACAATCTGGAAGAATTGACTTTCATTGGCTGATGCTAAACCCCAATGATACAGTCACTTTCAGTTTCAATGGGGCCTTCATAGCTCCAGACCGTGCAAGCTTCCTGAGAGGAAAATCTATGGGAATTCAGAGTGGAGTACAGATTGATGCCAGTTGTGAAGGGGATTGCTATCACAATGGAGGGACAATAATAAGTAATTTGCCCTTTCAGAACATAAATAGCAGGGCAGTAGGGAAATGTCCGAGATATGTTAAACAAGAGAGTCTGCTGCTAGCAACAGGGATGAAGAATGTTCCTGAGACTCCAAAGGGAAGAGGTCTATTTGGTGCTATAGCGGGTTTCATTGAAAATGGATGGGAAGGTCTAATTGATGGGTGGTATGGCTTCAGGCATCAAAATGCACAGGGAGAGGGGACTGCTGCAGATTACAAAAGCACTCAATCGGCAATTGATCAAATAACAGGGAAATTAAACCGGCTTATAGAAAAAACCAACCAACAGTTTGAGCTAATAGACAATGAGTTCACTGAGGTTGAAAAGCAAATTGGTAATGTGATAAATTGGACCAGAGACTCCATGACAGAAGTGTGGTCCTACAATGCTGAACTCTTGGTAGCAATGGAGAACCAGCACACAATTGATCTGGCTGACTCAGAAATGAATAAACTATACGAACGAGTGAAAAGACAGCTGAGAGAGAATGCTGAAGAAGATGGCACTGGTTGCTTTGAAATATTTCACAAGTGTGATGATGACTGTATGGCCAGTATTAGAAACAACACCTATGATCACAGCAAGTACAGAGAAGAGGCAATGCAAAATAGAATACAGATTGACCCAGTCAAACTAAGCAGTGGCTACAAAGATGTGATACTTTGGTTTAGCTTCGGGGCATCATGTTTCATACTTCTGGCCATTGCAATGTGCCTTGTCTTCATATGTGTGAAAAACGGAAACATGCGGTGCACTATTTGTATATAA
>A_/_H7N7|U20469|A/chicken/Jena/1816/87
ATGAACACTCAAATTCTGATACTCGCTCTTGTGGCGATCATCCCGACAAATGCAGACAAAATTTGCCTTGGGCATCATGCCGTGTCAAACGGAACCAAGGTAAACACACTAACTGAAAGAGGAGTGGAAGTTGTCAATGCAACTGAAACAGTGGAGCGAACAAACATTCCTAGAATCTGCTCAAAAGGAAAAAGAACAGTTGACCTTGGCCAATGTGGACTGCTGGGAACAATCACTGGACCACCCCAATGTGACCAATTCCTAGAATTTTCAGCTGATTTGATCATCGAAAGGCGGGAAGGGAATGATGTCTGTTATCCTGGAAAATTTGTAAACGAAGAAGCTCTGAGACAAATTCTCAGGGAATCAGGCGGAATTGATAAGGAGACAATGGGATTCACATACAGTGGAATAAGAACTAATGGAGCAACCAGTGCTTGTAGAAGATCAGGATCTTCGTTTTACGCAGAGATGAAATGGCTTTTGTCAAATACAGACAATGCTGCTTTCCCACAGATGACTAAATCATACAAAAACACAAGGAAAGACCCAGCTCTGATAATCTGGGGAATCCATCACTCTGGATCAACCGCAGAACAGACCAAATTATACGGGAGTGGAAGCAAGCTAATAACAGTTGGGAGTTCCAATTATCAACAGTCCTTTATGCCGAGTCCGGAGGCGAGACCACAAGTGAATGGCCAATCGGGAAGGATCGACTTCCATTGGCTGATGCTAAATCCCAATGACACAGTCACTTTTAGTTTCAATGGGGCTTTTATAGCTCCAGATCGTGCAAGTTTCCTGAGAGGGAAGTCTATGGGGATTCAGAGTGATGTACAAGTTGATGCCAATTGTGAAGGGGATTGCTATCATAGTGGAGGGACAATATTAAGTAATTTGCCTTTTCAGAACATCAATAGCAGAGCAGTAGGAAAATGTCCGAGGTATGTTAAACAAGAGAGTCTGCTACTGGCAACAGGAATGAAGAACGTTCCTGAAATTCCAAAAGGAAGAGGCCTATTTGGTGCCATAGCGGGTTTCATTGAAAATGGATGGGAAGGTCTAATTGATGGATGGTACGGCTTCAGACATCAAAATGCACAAGGAGAAGGAACTGCGGCGGATTACAAGAGCACCCAATCGGCAATTGATCAAATAACAGGGAAGTTAAACCGGCTCATAGAAAAAACTAACCAACAATTTGAGTTGATAGACAATGAATTTACTGAGGTTGAAAAGCAAATTGGCAATGTAATAAATTGGACCAGAGATTCCATAACAGAAGTGTGGTCCTATAATGCTGAACTCTTAGTGGCAATGGAGAACCAACACACTATCGATCTGGCCGATTCAGAAATGAACAAGCTTTACGAAAGAGTGAGGAGACAACTGAGGGAGAATGCTGAGGAAGATGGCACTGCTTGTTTCGAAATATTTCACAAGTGTGATGACGACTGTATGGCCAGCATTAGAAACAACACTTATGATCACAGCAAATACAGAGGAGAAGCAATGCAGAATAGGATACAGATTGACCCAGTCAAACTGAGCAGTGGCTACAAAGATGTGATACTTTGGTTTAGCTTCGGGGCATCATGTTTCATACTTCTGGCCATTGCAATGGGCCTTGTTTTCATGTGTGTGAAAAATGGAAACATGCGGTGCACTATTTGTATATAA
>A_/_H7N7|AY999977|A/Mallard/Sweden/56/02
ATGAACACTCAAATCCTGATACTCGCTCTTGTGGCGATCATTCCAACAAATGCAGACAAAATCTGCCTTGGGCATCATGCCGTGTCAAACGGGACTAAAGTAAACACGTTAACTGAAAGAGGAGTGGAAGTCGTTAATGCAACTGAAACAGTGGAACGAACAAACGTCCCCAGAATCTGCTCAAAAGGGAAAAGGACAGTTGACCTCGGTCAATGCGGACTTCTGGGAACAATCACTGGGCCACCCCAATGTGACCAATTCCTAGAATTTTCAGCCGATTTAATTATTGAAAGGCGAGAAGGAAATGATGTCTGTTATCCTGGGAAATTTATTAATGAAGAAGCTCTAAGGCAAATTCTCAGGGAATCAGGCGGGATTGATAAGGAGACAATGGGATTCACGTACAGCGGGATAAGAACTAATGGAGCAACCAGTGCATGTAGAAGATCAGGGTCTTCATTCTATGCTGAAATGAAATGGCTTCTGTCAAACAAAGACAACGCTGCTTTCCCGCAGATGACTAAATCATACAAGAACACAAGGAAAGACCCAGCTCTGATAATATGGGGAATCCATCATTCCGGGTCAGCAGCAGAGCAGACCAAGTTATATGGGAGTGGAAACAAACTAATAACAGTCGGGAGTTCCAATTATCAACAGTCTTTCGTACCTAGTCCAGGAGCGAGACCACAAGTGAATGGCCAATCTGGAAGGATTGACTTTCATTGGCTAATGCTAAACCCCAATGACACCGTTACTTTCAGTTTCAATGGGGCTTTCATAGCTCCAGACCGTGCAAGTTTTCTGAGAGGAAAGTCCATGGGAATTCAGAGTGAGGTACAGGTTGATGCCAACTGTGAAGGAGACTGCTATCATAACGGAGGGACAATACTAAGTAGTTTGCCTTTTCAGAACATCAATAGTAGAACAGTGGGGAAATGTCCAAGATATGTTAAGCAAGAAAGTTTGCTACTGGCAACAGGGATGAAGAACGTTCCTGAAATTCCAAAAGGAAGAGGCTTATTTGGTGCCATAGCGGGTTTCATTGAAAATGGATGGGAAGGTCTGATTGATGGATGGTATGGTTTCAGGCATCAAAATGCACAAGGGGAGGGAACTGCTGCAGATTACAAGAGCACCCAATCGGCAATTGATCAAATAACAGGGAAATTAAATCGTCTTATAGAGAAAACCAATCAACAATTTGAGTTGATAGACAATGAATTCACTGAAATTGAAAAGCAAATTGGCAATGTGATAAATTGGACTAGAGATTCCTTGACAGAAGTGTGGTCCTACAATGCTGAACTCTTGGTAGCAATGGAGAATCAGCACACAATCGATCTGGCTGACTCAGAAATGAACAAGCTATATGAACGAGTAAGGAGACAACTGAGAGAGAATGCTGAGGAAGATGGCACTGGCTGCTTCGAAATATTCCACAAGTGTGATGACGACTGTATGGCTAGTATTAGGAATAACTCCTATGATCACAGCAAGTACAGAGAAGAAGCAATACAAAATAGAATACAGATTGACCCAGTCAAATTAAGCAGCGGCTACAAAGAGGTGATACTTTGGTTTAGCTTCGGGGCGTCATGTTTCCTACTTCTGGCCATTGCAATGGGCCTTGTTTTCATATGTGTAAAAAATGGAAACATGCGGTGCACTATTTGTATATAA
>A_/_H7N2|AF202248|A/gull/Italy/692-2/93
ATGAACACTCAAATCCTGATACTCGCTCTTGTGGCGATCATCCCGACAAATGCAGACAAAATTTGCCTTGGGCATCATGCCGTGTCAAACGGAACCAAGGTAAACACATTAACTGAAAGAGGAGTGGAAGTTGTCAATGCAACTGAAACGGTGGAGCGAACAAACATTCCCAGGATCTGCTCAAACGGAAAAAGGACAATTGACCTTGGCCAATGTGGGCTGCTGGGAACTATCACTGGGCCACCCCAATGTGATCAATTCCTAGAATTCTCAGCTGATTTGATCATTGAAAGGCGGGAAGGAAATGATGTCTGTTATCCTGGAAAATTTGTAAACGAAGAAGCTCTGAGACAAATTCTCAGGGAATCAGGCGGAATTGATAAGGAGACAATGGGATTCACATACAGTGGAATAAGAACTAATGGAGCAACCAATGCATGTAGAAGATCAGGATCTTCGTTCTATGCAGAGATGAAATGGCTTCTGTCAAATACAGACAATGCTGCTTTCCCGCAGATGACTAAGTCATACAAAAACACAAGGAAAGACCCAGCTCTGATAATCTGGGGAATCCATCATTCCGGATCAACCGCAGAACAGACCAAATTATATGGGAGTGGAAGCAAACTAATAACAGTTGGGAGTTCCAATTATCAACAGTCCTTTGTACCGAGTCCGGGGGAGAGACCACAAGTGAATGGCCAATCTGGAAGGATCGACTTCCATTGGCTGATGCTAAATCCCAATGACACAGTCACTTTCAGTTTCAATGGGGCTTTTATAGCTCCAGACCGTGCAAGTTTTCTGAGAGGGAAGTCTATGGGGATTCAGAGTGATGTACAAGTTGATGCCAATTGTGAAGGGGATTGCTATCATAGTGGAGGAACAATAATAAGTAATTTGCCTTTTCAGAATATCAATAGCAGAGCAGTAGGAAAATGTCCGAGGTATGTTAAACAAGAGAGTCTGCTACTGGCAACAGGGATGAAGAACGTTCCTGAAATTCCAAAAGGAAGAGGCCTATTTGGTGCCATAGCGGGTTTCATTGAAAATGGATGGGAAGGTCTAATTGATGGATGGTATGGCTTCAGGCATCAAAATGCACAAGGAGAGGGAACTGCGGCAGATTACAAGAGCACCCAGTCGGCAATTGATCAAATAACAGGAAAGTTAAACCGGCTCATAGAGAAAACCAACCAACAATTTGAGTTGATAGACAATGAATTCACTGAGGTTGAAAAGCAAATTGGCAATGTGATAAATTGGACCAGAGATTCCATAACAGAAGTGTGGTCCTATAATGCTGAACTCTTAGTGGCAATGGAGAATCAGCACACTATCGATCTAGCCGATTCAGAAATGAAAAAGCTGTACGAGAGAGTGAGGAGACAATTGAGGGAGAATGCTGAGGAAGATGGCACTGGTTGTTTCGAAATATTTCACAAGTGTGATGACGACTGTATGGCCAGTATTAGAAACAACACTTATGACCACAGCAAATACAGAGAAGAAGCAATGCAAAATAGGATACAGATTGATCCAGTCAAACTGAGCAGTGGCTACAAAGATGTGATACTTTGGTTTAGCTTCGGGGCATCATGTTTCATACTTCTGGCCATTGCAATGGGCCTTGTTTTCATGTGTGTGAAAAATGGAAACATGCGGTGCACTATTTGTATATAA
>A_/_H7N2|AF202242|A/psittacine/Italy/1/91
ATGAACACTCAAATCCTGATACTCGCTCTTGTGGCGATCATCCCGACAAATGCAGACAAAATTTGCCTTGGGCATCATGCCGTGTCAAACGGAACCAAGGTAAACACATTAACTGAAAGAGGAGTGGAAGTTGTCAATGCAACTGAAACGGTGGAGCGAACAAACATTCCCAGGATCTGCTCAAACGGAAAAAGGACAATTGACCTTGGCCAATGTGGGCTGCTGGGAACTATCACTGGGCCACCCCAATGTGATCAATTCCTAGAATTCTCAGCTGATTTGATCATTGAAAGGCGGGAAGGAAATGATGTCTGTTATCCTGGAAAATTTGTAAACGAAGAAGCTCTGAGACAAATTCTCAGGGAATCAGGCGGAATTGATAAGGAGACAATGGGATTCACATACAGTGGAATAAGAACTAATGGAGCAACCAATGCATGTAGAAGATCAGGATCTTCGTTCTATGCAGAGATGAAATGGCTTCTGTCAAATACAGACAATGCTGCTTTCCCGCAGATGACTAAGTCATACAAAAACACAAGGAAAGACCCAGCTCTGATAATCTGGGGAATCCATCATTCCGGATCAACCGCAGAACAGACCAAATTATATGGGAGTGGAAGCAAACTAATAACAGTTGAGAGTTCCAATTATCAACAGTCCTTTGTACCGAGTCCGGGGGCGAGACCACAAGTGAATGGCCAATCTGGAAGGATCGACTTCCATTGGCTGATGCTAAATCCCAATGACACAGTCACTTTCAGTTTCAATGGGGCTTTTATAGCTCCAGACCGTGCAAGTTTTCTGAGAGGGAAGTCTATGGGGATTCAGAGTGATGTACAAGTTGATGCCAATTGTGAAGGGGATTGCTATCATAGTGGAGGAACAATAATAAGTAATTTGCCTTTTCAGAATATCAATAGCAGAGCAGTAGGAAAATGTCCGAGGTATGTTAAACAAGAGAGTCTGCTACTGGCAACAGGGATGAAGAACGTTCCTGAAATTCCAAAAGGAAGAGGCCTATTTGGTGCCATAGCGGGTTTCATTGAAAATGGATGGGAAGGTCTAATTGATGGATGGTATGGCTTCAGGCATCAAAATGCACAAGGAGAGGGAACTGCGGCAGATTACAAGAGCACCCAGTCGGCAATTGATCAAATAACAGGAAAGTTAAACCGGCTCATAGAGAAAACCAACCAACAATTTGAGTTGATAGACAATGAATTCACTGAGGTTGAAAAGCAAATTGGCAATGTGATAAATTGGACCAGAGATTCCATAACAGAAGTGTGGTCCTATAATGCTGAACTCTTAGTGGCAATGGAGAATCAGCACACTATCGATCTAGCCGATTCAGAAATAAAAAAGCTGTACGAGAGAGTGAGGAGACAATTGAGGGAGAATGCTGAGGAAGATGGCACTGGTTGTTTCGAAATATTTCACAAGTGTGATGACGACTGTATGGCCAGTATTAGAAACAACACTTATGACCACAGCAAATACAGAGAAGAAGCAATGCAAAATAGGATACAGATTGATCCAGTCAAACTGAGCAGTGGCTACAAAGATGTGATACTTTGGTTTAGCTTCGGGGCATCATGTTTCATACTTCTGGCCATTGCAATGGGCCTTGTTTTCATGTGTGTGAAAAATGGAAACATGCGGTGCACTATTTGTATATAA
>A_/_H7N7|CY184504|A/mallard/Sweden/885/2002
ATGAACACTCAAATCCTGATACTCGCTCTTGTGGCGATCATTCCAACAAATGCAGACAAAATCTGTCTTGGGCATCATGCCGTGTCAAACGGGACTAAAGTAAACACGTTAACTGAAAGAGGAGTGGAAGTCGTTAATGCAACTGAAACAGTGGAACGAACAAACGTCCCCAGAATCTGCTCAAAAGGGAAAAGGACAGTTGACCTCGGTCAATGCGGACTTCTGGGAACAATCACTGGGCCACCCCAATGTGACCAATTCCTAGAATTTTCAGCCGATTTAATTATTGAAAGGCGAGAAGGAAATGATGTCTGTTATCCTGGGAAATTTATTAATGAAGAAGCTCTAAGGCAAATTCTCAGGGAATCAGGCGGGATTGATAAGGAGACAATGGGATTCACGTACAGCGGGATAAGAACTAATGGAGCAACCAGTGCATGTAGAAGATCAGGGTCTTCATTCTATGCTGAAATGAAATGGCTTCTGTCAAACAAAGACAACGCTGCTTTCCCGCAGATGACTAAATCATACAAGAACACAAGGAAAGACCCAGCTCTGATAATATGGGGAATCCATCATTCCGGGTCAGCAGCAGAGCAGACCAAGTTATATGGGAGTGGAAACAAACTAATAACAGTCGGGAGTTCCAATTATCAACAGTCTTTCGTACCTAGTCCAGGAGCGAGACCACAAGTGAATGGCCAATCTGGAAGGATTGACTTTCATTGGCTAATGCTAAACCCCAATGACACCGTTACTTTCAGTTTCAATGGGGCTTTCATAGCTCCAGACCGTGCAAGTTTTCTGAGAGGAAAGTCCATGGGAATTCAGAGTGAGGTACAGGTTGATGCCAACTGTGAAGGAGACTGCTATCATAACGGAGGGACAATACTAAGTAGTTTGCCTTTTCAGAACATCAATAGTAGAACAGTGGGGAAATGTCCAAGATATGTTAAGCAAGAAAGTTTGCTACTGGCAACAGGGATGAAGAACGTTCCTGAAATTCCAAAAGGAAGAGGCTTATTTGGTGCCATAGCGGGTTTCATTGAAAATGGATGGGAAGGTCTGATTGATGGATGGTATGGTTTCAGGCATCAAAATGCACAAGGGGAGGGAACTGCTGCAGATTACAAGAGCACCCAATCGGCAATTGATCAAATAACAGGGAAATTAAATCGTCTTATAGAGAAAACCAATCAACAATTTGAGTTGATAGACAATGAATTCACTGAAATTGAAAAGCAAATTGGCAATGTGATAAATTGGACTAGAGATTCCTTGACAGAAGTGTGGTCCTACAATGCTGAACTCTTGGTAGCAATGGAGAATCAGCACACAATCGATCTGGCTGACTCAGAAATGAACAAGCTATATGAACGAGTAAGGAGACAACTGAGAGAGAATGCTGAGGAAGATGGCACTGGCTGCTTCGAAATATTCCACAAGTGTGATGACGACTGTATGGCTAGTATTAGGAATAACTCCTATGATCACAGCAAGTACAGAGAAGAAGCAATACAAAATAGAATACAGATTGACCCAGTCAAATTAAGCAGCGGCTACAAAGAGGTGATACTTTGGTTTAGCTTCGGGGCGTCATGTTTCCTACTTCTGGCCATTGCAATGGGCCTTGTTTTCATATGTGTAAAAAATGGAAACATGCGGTGCACTATTTGTATATAA
>A_/_H7N9|CY186010|A/ruddy_turnstone/Delaware/AI00-1538/2000
ATGAACACTCAAATTCTGGCATTCATTGCCTGTATGCTGGTTGGAGTTAGAGGAGACAAAATATGCCTTGGGCACCATGCTGTGGCAAATGGGACAAAAGTGAACACACTAACAGAGAAGGGAATTGAAGTAGTGAATGCCACAGAGACGGTAGAAAGTGCGAATATCAAGAAAATATGCACTCAAGGGAAAAGGCCAACAGATCTGGGACAATGTGGACTTCTAGGGACCCTAATAGGACCTCCCCAATGTGATCAATTCCTGGAGTTTGATTCTGATTTAATAATTGAACGAAGAGAAGGAACCGATGTGTGCTATCCCGGAAAATTCACAAATGAAGAATCACTGAGGCAGATCCTTCGAGGGTCAGGAGGAATTGATAAGGAGTCAATGGGTTTCACCTATAGTGGAATAAGAACCAATGGAGCAACAAGTGCCTGCAGAAGATTAGGTTCTTCTTCTTTCTATGCAGAGATGAAGTGGTTACTGTCGAATTCAGACAATGCAGCATTCCCCCAGATGACCAAGTCGTATAGAAATCCCAGGAACAAGCCAGCTCTAATAATTTGGGGAGTTCATCACTCTGGATCGGCTAATGAGCAGACCAAACTCTATGGAAGTGGAAACAAATTGATAACAGTAGGAAGCTCGAAATACCAGCAATCATTCACTCCAAGTCCGGGAGCACGGCCACAAGTGAATGGACAATCAGGGAGGATCGATTTCCACTGGCTGCTCCTTGATCCCAATGACACAGTGACCTTCACCTTCAATGGGGCATTCATAGCCCCTGACAGGGCAAGTTTCTTTAGAGGAGAATCGCTAGGAATCCAGAGTGATGTTCCTTTGGATTCTAGTTGTGGGGGAGACTGCTTTCACAGTGGGGGTACGATAGTAAGTTCCCTGCCATTCCAAAACATCAACCCTAGAACAGTGGGGAAATGCCCTCGATATGTCAAACAGACAAGCCTCCTTTTAGCTACCGGAATGAGAAATGTCCCAGAGAATCCCAAGACCAGAGGTCTCTTTGGAGCAATTGCAGGATTCATAGAGAATGGATGGGAGGGTCTCATTGATGGATGGTATGGTTTCAGACATCAAAATGCGCAAGGAGAAGGAACTGCAGCTGATTACAAAAGCACCCAATCTGCAATAGATCAGATCACAGGCAAATTGAATCGTCTGATCGACAAAACAAATCAGCAGTTTGAGTTGATGGACAATGAGTTCAATGAGATAGAACAACAAATCGGAAATGTCATTAATTGGACACGAGATTCAATGACTGAAGTATGGTCGTACAATGCTGAACTGTTGGTGGCAATGGAAAATCAGCATACCATAGATCTTGCAGACTCAGAAATGAACAAACTTTATGAGCGTGTCAGGAAACAACTAAGGGAGAATGCTGAAGAAGATGGAACTGGATGTTTTGAAATATTCCATAAGTGTGATGATCAGTGCATGGAGAGCATAAGGAACAACACTTATGATCATACTCAATACAGAACAGAGTCATTACAGAATAGAATACAGATAGACCCAGTTAAATTGAGTAGTGGGTACAAAGACATAATCTTATGGTTTAGCTTCGGGGCATCATGTTTCCTTCTTCTAGCCATTGCAATGGGATTGATCTTCATTTGCATAAAGAATGGAAACATGCGGTGCACTATTTGTATATAG
>A_/_H7N7|KF259055|A/silkie_chicken/Wenzhou/788/2013
ATGAACACTCAAATCCTAGTATTCGCTCTGATTGCGATCATTCCAACAAATGCAGACAAAATCTGCCTCGGACATCATGCTGTGTCAAACGGAACCAAAGTAAACACATTAACTGAAAGAGGAGTGGAAGTCGTCAATGCAACTGAAACAGTGGAACGAACAAGCATCCCCAGGATCTGCTCAAAAGGGAAAAGAACAGTTGACCTCGGTCAATGTGGACTCCTAGGGACAATCACTGGGCCACCTCAATGTGACCAATTCCTAGAATTTTCAGCCGATTTAATTATTGAGAGGCGAGAAGGAAGTGATGTCTGTTATCCTGGGAAATTCGTGAATGAAGAAGCTCTGAGGCAAATTCTCAGGGAGTCAGGCGGAATCGACAAGGAAGCAATGGGATTCACATACAGCGGAATAAGAACTAATGGAGTAACCAGTGCATGTAGGAGATCAGGATCTTCATTCTATGCAGAAATGAAATGGCTCCTATCAAACACAGATAATGCTGCTTTCCCGCCGATGACTAAGTCATATAAAAATACAAGAAAGGCCCCAGCTCTAATAATATGGGGGATCCATCATTCCGGATCAACTGCAGAGCAAACCAAGCTATATGGGAGTGGAAACAAACTGGTGACAGTTAGGAGTTCTAATTATCAACAATCTTTTGTGCCGAGTCCAGGAGCGGGACCACAAGTTAATGGTCAATCTGGAAGGATTGACTTTCATTGGCTAATGCTAAATCCCAATGACACAGTCACCTTCAGCTTCAATGGGGCTTTCATAGCTCCAGACCGTGCAAGCTTCCTGAGAGGGAAATCTATGGGAATCCAGAGTGGAGTACAGGTTGATGCCAATTGTGAAGGGGACTGCTATCATAGTGGAGGGACAATAATAAGTAATTTGCCATTTCAGAACATAGACAGCAGAGTAGTAGGAAAATGTCCGAGATATGTTAAGCAAAAGAGTCTGCTGCTAGCAACAGGGATGAAGAATGTTCCTGAGATTCCAAAGGGAAGAGGCCTATTTGGTGCTATAGCGGGTTTCATTGAAAATGGATGGGAAGGCCTAATTGATGGGTGGTATGGTTTCAGACACCAGAATGCACAGGGAGAGGGAACTGCTGCAGATTACAAAAGCACTCAATCGGCAATTAATCAAATGACAGGAAAATTAAACCGGCTTATAGAAAAAACCAACCAACAATTTGAGTTGATAGACAATGAATTCACTGAGGTAGAGAAGCAAATTGGTAATGTGATAAATTGGACCAGAGACTCTATAACAGAAGTGTGGTCATACAATGCTGAACTCTTGGTAGCAATGGAGAACCAGCATACAATTGATCTGGCTGATTCAGAAATGAACAAACTGTACGAACGAGTGAAAAGACAGCTGAGAGAGAATGCTGAAGAAGATGGCACTGGTTGCTTTGAAATATTTCACAAATGTGATGATGACTGTATGGCCAGTATTAGAAATAACACCTATGATCACAGCAAATACAGGGAGGAAGCAATGCAAAATAGAATACAGATTGACCCAGTCAAACTAAGCAGCGGCTACAAGGATGTGATACTTTGGTTTAGCTTCGGGGCATCATGTTTCATACTTCTAGCCATTGCAATGGGCCTTGTCTTCATATGTGTGAAAAATGGAAACATGCGGTGCACTATTTGTATATAA
>A_/_H7N7|KF259050|A/silkie_chicken/Wenzhou/800/2013
ATGAACACTCAAATCCTAGTATTCGCTCTGATTGCGATCATTCCAACAAATGCAGACAAAATCTGCCTCGGACATCATGCTGTGTCAAACGGAACCAAAGTAAACACATTAACTGAAAGAGGAGTGGAAGTCGTCAATGCAACTGAAACAGTGGAACGAACAAGCATCCCCAGGATCTGCTCAAAAGGGAAAAGAACAGTTGACCTCGGTCAATGTGGACTCCTAGGGACAATCACTGGGCCACCTCAATGTGACCAATTCCTAGAATTTTCAGCCGATTTAATTATTGAGAGGCGAGAAGGAAGTGATGTCTGTTATCCTGGGAAATTCGTGAATGAAGAAGCTCTGAGGCAAATTCTCAGGGAATCAGGCGGAATCAACAAGGAAGCAATGGGATTCACATACAGCGGAATAAGAACTAATGGAGCAACCAGTGCATGTAGGAGATCAGGATCTTCATTCTATGCAGAAATGAAATGGCTCCTATCAAACACAGATAATGCTGCTTTCCCGCCGATGACTAAGTCATATAAAAATACAAGAAAGGCCCCAGCTCTAATAATATGGGGGATCCATCATTCCGGATCAACTGCAGAGCAAACCAAGCTATATGGGAGTGGAAACAAACTGGTGACAGTTAGGAGTTCTAATTATCAACAATCTTTTGTGCCGAGTCCAGGAGCGGGACCACAAGTTAATGGTCAATCTGGAAGGATTGACTTTCATTGGCTAATGCTAAATCCCAATGACACAGTCACCTTCAGCTTCAATGGGGCTTTCATAGCTCCAGACCGTGCAAGCTTCCTGAGAGGGAAATCTATGGGAATCCAGAGTGGAGTACAGGTTGATGCCAATTGTGAAGGGGACTGCTATCATAGTGGAGGGACAATAATAAGTAATTTGCCATTTCAGAACATAGACAGCAGAGTAGTAGGAAAATGTCCGAGATATGTTAAGCAAAAGAGTCTGCTGCTAGCAACAGGGATGAAGAATGTTCCTGAGATTCCAAAGGGAAGAGGCCTATTTGGTGCTATAGCGGGTTTCATTGAAAATGGATGGGAAGGCCTAATTGATGGGTGGTATGGTTTCAGACACCAGAATGCACAGGGAGAGGGAACTGCTGCAGATTACAAAAGCACTCAATCGGCAATTAATCAGATGACAGGAAAATTAAACCGGCTTATAGAAAAAACCAACCAACAATTTGAGTTGATAGACAATGAATTCACTGAGGTAGAGAAGCAAATTGGTAATGTGATAAATTGGACCAGAGACTCTATAACAGAAGTGTGGTCATACAATGCTGAACTCTTGGTAGCAATGGAGAACCAGCATACAATTGATCTGGCTGATTCAGAAATGAACAAACTGTACGAACGAGTGAAAAGACAGCTGAGAGAGAATGCTGAAGAAGATGGCACTGGTTGCTTTGAAATATTTCACAAATGTGATGATGACTGTATGGCCAGTATTAGAAATAACACCTATGATCACAGCAAATACAGGGAGGAAGCAATGCAAAATAGAATACAGATTGACCCAGTCAAACTAAGCAGCGGCTACAAGGATGTGATACTTTGGTTTAGCTTCGGGGCATCATGTTTCATACTTCTGGCCATTGCAATGGGCCTTGTCTTCATATGTGTGAAAAATGGAAACATGCGGTGCACTATTTGTATATAA
>A_/_H7N7|KF259047|A/silkie_chicken/Wenzhou/798/2013
ATGAACACTCAAATCCTAGTATTCGCTCTGATTGCGATCATTCCAACAAATGCAGACAAAATCTGCCTCGGACATCATGCTGTGTCAAACGGAACCAAAGTAAACACATTAACTGAAAGAGGAGTGGAAGTCGTCAATGCAACTGAAACAGTGGAACGAACAAGCATCCCCAGGATCTGCTCAAAAGGGAAAAGAACRGTTGACCTCGGTCAATGTGGACTCCTAGGGACAATCACTGGGCCACCTCAATGTGACCAATTCCTAGAATTTTCAGCCGATTTAATTATTGAGAGGCGAGAAGGAAGTGATGTYTGTTATCCTGGGAAATTCGTGAATGAAGAAGCTCTGAGGCAAATTCTCAGGGAATCAGGCGGAATCRACAAGGAAGCAATGGGATTCACATACAGCGGAATAAGAACTAATGGAGCAACCAGTGCATGTAGGAGATCAGGATCTTCATTCTATGCAGAAATGAAATGGCTCCTATCAAACACAGATAATGCTGCTTTCCCGCCGAYGACTAAGTCATATAAAAATACAAGAAAGGCCCCAGCTCTAATAATATGGGGGATCCATCATTCCGGATCAACTGCAGAGCAAACCAAGCTATATGGGAGTGGAAACAAAMTGGTGACAGTTAGGAGTTCTAATTATCAACAATCTTTTGTGCCGAGTCCAGGAGCGGGACCACAAGTTAATGGTCAATCTGGAAGGATTGACTTTCATTGGCTAATGCTAAATCCCAATGACACAGTCACYTTTAGCTTCAATGGGGCTTTCATAGCTCCAGACCGTGCAAGCTTCCTGAGAGGGAAATCTATGGGAATCCAGAGTGGAGTACAGGTTGATGCCAATTGTGAAGGGGACTGCTATCATAGTGGAGGGACAATAATAAGTAATTTGCCATTTCAGAACATAGACAGCAGAGTAGTAGGAAAATGTCCGAGATATGTTAAGCAAAAGAGTCTGCTGCTAGCAACAGGGATGAAGAATGTTCCTGAGATTCCAAAGGGAAGAGGCCTATTTGGTGCTATAGCGGGTTTCATTGAAAATGGATGGGAAGGCCTAATTGATGGGTGGTATGGTTTCAGACACCAGAATGCACAGGGAGAGGGAACTGCTGCAGATTACAAAAGCACTCAATCGGCAATTAATCAAATGACAGGAAAATTAAACCGACTTATAGAAAAAACCAACCAACAATTTGAGTTGATAGACAATGAATTCACTGAGGTAGAGAAGCAAATTGGTAATGTGATAAATTGGACCAGAGACTCTATAACAGAAGTGTGGTCATACAATGCTGAACTCTTGGTAGCAATGGAGAACCAGCATACAATTGATCTGGCTGATTCAGAAATGAACAAACTGTACGAACGAGTGAAAAGACAGCTGAGAGAGAATGCTGAAGAAGATGGCACTGGTTGCTTTGAAATATTTCACAAATGTGATGATGACTGTATGGCCAGTATTAGAAATAACACCTATGATCACAGCAAATACAGGGAGGAAGCAATGCAAAATAGAATACAGATTGACCCAGTCAAACTAAGCAGCGGCTACAAAGATGTGATACTTTGGTTTAGCTTCGGGGCATCATGTTTCATACTTCTAGCCATTGCAATGGGCCTTGTCTTCATATGTGTGAAAAATGGAAACATGCGGTGCACTATTTGTATATAA
>A_/_H7N7|KF259046|A/silkie_chicken/Wenzhou/806/2013
ATGAACACTCAAATCCTAGTATTCGCTCTGATTGCGATCATTCCAACAAATGCAGACAAAATCTGCCTCGGACATCATGCTGTGTCAAACGGAACCAAAGTAAACACATTAACCGAAAGAGGAGTGGAAGTCGTCAATGCAACTGAAACAGTGGAACGAACAAGCATCCCCAGGATCTGCTCAAAAGGGAAAAGAACAGTTGACCTCGGTCAATGTGGACTCCTAGGGACAATCACTGGGCCACCTCAATGTGACCAATTCCTAGAATTTTCAGCCGATTTAATTATTGAGAGGCGAGAAGGAAGTGATGTCTGTTATCCTGGGAAATTCGTGAATGAAGAAGCTCTGAGGCAAATTCTCAGGGAGTCAGGCGGAATCGACAAGGAAGCAATGGGATTCACATACAGCGGAATAAGAACTAATGGAGTAACCAGTGCATGTAGGAGATCAGGATCTTCATTCTATGCAGAAATGAAATGGCTCCTATCAAACACAGATAATGCTGCTTTCCCGCCGATGACTAAGTCATATAAAAATACAAGAAAGGCCCCAGCTCTAATAATATGGGGGATCCATCATTCCGGATCAACTGCAGAGCAAACCAAGCTATATGGGAGTGGAAACAAACTGGTGACAGTTAGGAGTTCTAATTATCAACAATCTTTTGTGCCGAGTCCAGGAGCGGGACCACAAGTTAATGGTCAATCTGGAAGGATTGACTTTCATTGGCTAATGCTAAATCCCAATGACACAGTCACCTTCAGCTTCAATGGGGCTTTCATAGCTCCAGACCGTGCAAGCTTCCTGAGAGGGAAATCTATGGGAATCCAGAGTGGAGTACAGGTTGATGCCAATTGTGAAGGGGACTGCTATCATAGTGGAGGGACAATAATAAGTAATTTGCCATTTCAGAACATAGACAGCAGAGTAGTAGGAAAATGTCCGAGATATGTTAAGCAAAAGAGTCTGCTGCTAGCAACAGGGATGAAGAATGTTCCTGAGATTCCAAAGGGAAGAGGCCTATTTGGTGCTATAGCGGGTTTCATTGAAAATGGATGGGAAGGCCTAATTGATGGGTGGTATGGTTTCAGACACCAGAATGCACAGGGAGAGGGAACTGCTGCAGATTACAAAAGCACTCAATCGGCAATTAATCAAATGACAGGAAAATTAAACCGGCTTATAGAAAAAACCAACCAACAATTTGAGTTGATAGACAATGAATTCACTGAGGTAGAGAAGCAAATTGGTAATGTGATAAATTGGACCAGAGACTCTATAACAGAAGTGTGGTCATACAATGCTGAACTCTTGGTAGCAATGGAGAACCAGCATACAATTGATCTGGCTGATTCAGAAATGAACAAACTGTACGAACGAGTGAAAAGACAGCTGAGAGAGAATGCTGAAGAAGATGGCACTGGTTGCTTTGAAATATTTCACAAATGTGATGATGACTGTATGGCCAGTATTAGAAATAACACCTATGATCACAGCAAATACAGGGAGGAAGCAATGCAAAATAGAATACAGATTGACCCAGTCAAACTAAGCAGCGGCTACAAGGATGTGATACTTTGGTTTAGCTTCGGGGCATCATGTTTCATACTTCTGGCCATTGCAATGGGCCTTGTCTTCATATGTGTGAAAAATGGAAACATGCGGTGCACTATTTGTATATAA
>A_/_H7N7|KF259038|A/chicken/Wenzhou/299/2013
ATGAACACTCAAATCCTAGTATTCGCTCTGATTGCGATCATTCCAACAAATTCAGACAAAATCTGCCTCGGACATCATGCTGTGTCAAACGGAACCAAAGTAAACACATTAACTGAAAGAGGAGTGGAAGTCGTCAATGCAACTGAAACAGTGGAACGAACAAGCATCCCCAGGATCTGCTCAAAAGGAAAAAGAACAGTTGACCTCGGTCAATGTGGACTCCTAGGGACAATCACTGGGCCACCTCAATGTGACCAATTCCTAGAATTTTCAGCCGATTTAATTATTGAGAGGCGAGAAGGAAGTGATGTCTGTTATCCTGGGAAATTCGTGAATGAAGAAGCTCTGAGGCAAATTCTCAGGGAATCAGGCGGAATCGTCAAGGAAGCAATGGGATTCACATACAGCGGAATAAGAACTAATGGAGCAACCAGTGCATGTAGGAGATCAGGATCTTCATTCTATGCAGAAATGAAATGGCTCCTATCAAACACAGATAATGCTGCTTTCCCGCCGATGACTAAGTCATATAAAAATACAAGAAAGGCCCCAGCTATAATAATATGGGGGATCCATCATTCCGGATCAACTGCAGAGCAAACCAAGCTATATGGGAGTGGAAACAAACTGGTGACAGTTAGGAGTTCTAATTATCAACAATCTTTTGTGCCGAGTCCAGGAGCGGGACCACAAGTTAATGGTCAATCTGGAAGGATTGACTTTCATTGGCTAATGCTAAATCCCAATGACACAGTCACCTTCAGCTTCAATGGGGCTTTCATAGCTCCAGACCGTGCAAGCTTCCTGAGAGGGAAATCTATGGGAATCCAGAGTGGAGTACAGGTTGATGCCAATTGTGAAGGGGACTGCTATCATAGTAGAGGGACAATAATAAGTAATTTGCCATTTCAGAACATAGACAGCAGAGTAGTAGGAAAATGTCCGAGATATGTTAAGCAAAAGAGTCTGCTGCTAGCAACAGGGATGAAGAATGTTCCTGAGATTCCAAAGGGAAGAGGCCTATTTGGTGCTATAGCGGGTTTCATTGAAAATGGATGGGAAGGCCTAATTGATGGGTGGTATGGTTTCAGACACCAGAATGCACAGGGAGAGGGAACTGCTGCAGATTACAAAAGCACTCAATCGGCAATTAATCAAATGACAGGAAAATTAAACCGGCTTATAGAAAAAACCAACCAACAATTTGAGTTGATAGACAATGAATTCACTGAGGTAGAGAAGCAAATTGGTAATGTGATAAATTGGACCAGAGACTCTATAACAGAAGTGTGGTCATACAATGCTGAACTCTTGGTAGCAATGGAGAACCAGCATACAATTGATCTGGCTGATTCAGAAATGAACAAACTGTACGAACGAGTGAAAAGACAGCTGAGAGAGAATGCTGAAGAAGATGGCACTGGTTGCTTTGAAATATTTCACAAATGTGATGATGACTGTATGGCCAGTATTAGAAATAACACCTATGATCACAGCAAATACAGGGAGGAAGCAATGCAAAATAGAATACAGATTGACCCAGTCAAACTAAGCAGCGGCTACAAAGATGTGATACTTTGGTTTAGCTTCGGGGCATCATGTTTCATACTTCTAGCCATTGCAATGGGCCTTGTCTTCATATGTGTGAAAAATGGAAACATGCGGTGCACTATTTGTATATAA
>A_/_H7N7|KF259037|A/chicken/Wenzhou/278/2013
ATGAACACTCAAATCCTAGTATTCGCTCTGATTGCGATCATTCCAACAAATTCAGACAAAATCTGCCTCGGACATCATGCTGTGTCAAACGGAACCAAAGTAAACACATTAACTGAAAGAGGAGTGGAAGTCGTCAATGCAACTGAAACAGTGGAACGAACAAGCATCCCCAGGATCTGCTCAAAAGGGAAAAGAACAGTTGACCTCGGTCAATGTGGACTCCTAGGGACAATCACTGGGCCACCTCAATGTGACCAATTCCTAGAATTTTCAGCCGATTTAATTATTGAGAGGCGAGAAGGAAGTGATGTCTGTTATCCTGGGAAATTCGTGAATGAAGAAGCTCTGAGGCAAATTCTCAGGGAATCAGGCGGAATCGTCAAGGAAGCAATGGGATTCACATACAGCGGAATAAGAACTAATGGAGCAACCAGTGCATGTAGGAGATCAGGATCTTCATTCTATGCAGAAATGAAATGGCTCCTATCAAACACAGATAATGCTGCTTTCCCGCCGATGACTAAGTCATATAAAAATACAAGAAAGGCCCCAGCTATAATAATATGGGGGATCCATCATTCCGGATCAACTGCAGAGCAAACCAAGCTATATGGGAGTGGAAACAAACTGGTGACAGTTAGGAGTTCTAATTATCAACAATCTTTTGTGCCGAGTCCAGGAGCGGGACCACAAGTTAATGGTCAATCTGGAAGGATTGACTTTCATTGGCTAATGCTAAATCCCAATGACACAGTCACCTTCAGCTTCAATGGGGCTTTCATAGCTCCAGACCGTGCAAGCTTCCTGAGAGGGAAATCTATGGGAATCCAGAGTGGAGTACAGGTTGATGCCAATTGTGAAGGGGACTGCTATCATAGTAGAGGGACAATAATAAGTAATTTGCCATTTCAGAACATAGACAGCAGAGTAGTAGGAAAATGTCCGAGATATGTTAAGCAAAAGAGTCTGCTGCTAGCAACAGGGATGAAGAATGTTCCTGAGATTCCAAAGGGAAGAGGCCTATTTGGTGCTATAGCGGGTTTCATTGAAAATGGATGGGAAGGCCTAATTGATGGGTGGTATGGTTTCAGACACCAGAATGCACAGGGAGAGGGAACTGCTGCAGATTACAAAAGCACTCAATCGGCAATTAATCAAATGACAGGAAAATTAAACCGGCTTATAGAAAAAACCAACCAACAATTTGAGTTGATAGACAATGAATTCACTGAGGTAGAGAAGCAAATTGGTAATGTGATAAATTGGACCAGAGACTCTATAACAGAAGTGTGGTCATACAATGCTGAACTCTTGGTAGCAATGGAGAACCAGCATACAATTGATCTGGCTGATTCAGAAATGAACAAACTGTACGAACGAGTGAAAAGACAGCTGAGAGAGAATGCTGAAGAAGATGGCACTGGTTGCTTTGAAATATTTCACAAATGTGATGATGACTGTATGGCCAGTATTAGAAATAACACCTATGATCACAGCAAATACAGGGAGGAAGCAATGCAAAATAGAATACAGATTGACCCAGTCAAACTAAGCAGCGGCTACAAAGATGTGATACTTTGGTTTAGCTTCGGGGCATCATGTTTCATACTTCTAGCCATTGCAATGGGCCTTGTCTTCATATGTGTGAAAAATGGAAACATGCGGTGCACTATTTGTATATAA
>A_/_H7N7|KF259033|A/chicken/Wenzhou/690/2013
ATGAACACTCAAATCCTAGTATTCGCTCTGATTGCGATCATTCCAACAAATGCAGACAAAATCTGCCTCGGACATCATGCTGTGTCAAACGGAACCAAAGTAAACACATTAACTGAAAGAGGAGTGGAAGTCGTCAATGCAACTGAAACAGTGGAACGAACAAGCATCCCCAGGATCTGCTCAAAAGGGAAAAGAACAGTTGACCTCGGTCAATGTGGACTCCTAGGGACAATCACTGGGCCACCTCAATGTGACCAATTCCTAGAATTTTCAGCCGATTTAATTATTGAGAGGCGAGAAGGAAGTGATGTCTGTTATCCTGGGAAATTCGTGAATGAAGAAGCTCTGAGGCAAATTCTCAGGGAATCAGGCGGAATCGACAAGGAAGCAATGGGATTCACATACAGCGGAATAAGAACTAATGGAGCGACCAGTGCATGTAGGAGATCAGGATCTTCATTCTATGCAGAAATGAAATGGCTCCTATCAAACACAGATAATGCTGCTTTCCCGCCGACGACTAAGTCATATAAAAATACAAGAAAGGCCCCAGCTCTAATAATATGGGGGATCCATCATTCCGGATCAACTGCAGAGCAAACCAAGCTATATGGGAGTGGAAACAAACTGGTGACAGTTAGGAGTTCTAATTATCAACAATCTTTTGTGCCGAGTCCAGGAGCGGGACCACAAGTTAATGGTCAATCTGGAAGGATTGACTTTCATTGGCTAATGCTAAATCCCAATGACACAGTCACCTTTAGCTTCAATGGGGCTTTCATAGCTCCAGACCGTGCAAGCTTCCTGAGGGGGAAATCTATGGGAATCCAGAGTGGAGTACAGGTTGATGCCAATTGTGAAGGGGACTGCTATCATAGTGGAGGGACAATAATAAGTAATTTGCCATTTCAGAACATAGACAGCAGAGTAGTAGGAAAATGCCCGAGATATGTTAAGCAAAAGAGTCTGCTGCTAGCAACAGGGATGAAGAATGTTCCTGAGATTCCAAAGGGAAGAGGCCTATTTGGTGCTATAGCGGGTTTCATTGAAAATGGATGGGAAGGCCTAATTGATGGGTGGTATGGTTTCAGACACCAGAATGCACAGGGAGAGGGAACTGCTGCAGATTACAAAAGCACTCAATCGGCAATTAATCAAATGACAGGAAAATTAAACCGGCTTATAGAAAAAACCAACCAACAATTTGAGTTGATAGACAATGAATTCACTGAAGTAGAGAAGCAAATTGGTAATGTGATAAATTGGACCAGAGACTCTATAACAGAAGTGTGGTCATACAATGCTGAACTCTTGGTAGCAATGGAGAACCAGCATACAATTGATCTGGCTGATTCAGAAATGAACAAACTGTACGAACGAGTGAAAAGACAGCTGAGAGAGAATGCTGAAGAAGATGGCACTGGTTGCTTTGAAATATTTCACAAATGTGATGATGACTGTATGGCCAGTATTAGAAATAACACCTATGATCACAGCAAATACAGGGAGGAAGCAATGCAAAATAGAATACAGATTGACCCAGTCAAACTAAGCAGCGGCTACAAAGATGTGATACTTTGGTTTAGCTTCGGGGCATCATGTTTCATACTTCTAGCCATTGCAATGGGCCTTGTCTTCATATGTGTGAAAAATGGAAACATGCGGTGCACTATTTGTATATAA
>A_/_H7N7|KF259031|A/chicken/Wenzhou/678/2013
ATGAACACTCAAATCCTAGTATTCGCTCTGATTGCGATCATTCCAACAAATGCAGACAAAATCTGCCTCGGACATCATGCTGTGTCAAACGGAACCAAAGTAAACACATTAACTGAAAGAGGAGTGGAAGTCGTCAATGCAACTGAAACAGTGGAACGAACAAGCATCCCCAGGATCTGCTCAAAAGGGAAAAGAACAGTTGACCTCGGTCAATGTGGACTCCTAGGGACAATCACTGGGCCACCTCAATGTGATCAATTCCTAGAATTTTCAGCCGATTTAATTATTGAGAGGCGAGAAGGAAGTGATGTCTGTTATCCTGGGAAATTCGTGAATGAAGAAGCTCTGAGGCAAATTCTCAGGGAATCAGGCGGAATCGACAAGGAAGCAATGGGATTCACATACAGCGGAATAAGAACTAATGGAGCAACCAGTGCATGTAGGAGATCAGGATCTTCATTCTATGCAGAAATGAAATGGCTCCTATCAAACACAGATAATGCTGCTTTCCCGCCGACGACTAAGTCATATAAAAATACAAGAAAGGCCCCAGCTCTAATAATATGGGGGATCCATCATTCCGGATCAACTGCAGAGCAAACCAAGCTATATGGGAGTGGAAACAAACTGGTGACAGTTAGGAGTTCTAATTATCAACAATCTTTTGTGCCGAGTCCAGGAGCGGGACCACAAGTTAATGGTCAATCTGGAAGGATTGACTTTCATTGGCTAATGCTAAATCCCAATGACACAGTCACCTTTAGCTTCAATGGGGCTTTCATAGCTCCAGACCGTGCAAGCTTCCTGAGAGGGAAATCTATGGGAATCCAGAGTGGAGTACAGGTTGATGCCAATTGTGAAGGGGACTGCTATCATAGTGGAGGGACAATAATAAGTAATTTGCCATTTCAGAACATAGACAGCAGAGTAGTAGGAAAATGTCCGAGATATGTTAAGCAAAAGAGTCTGCTGCTAGCAACAGGGATGAAGAATGTTCCTGAGATTCCAAAGGGAAGAGGCCTATTTGGTGCTATAGCGGGTTTCATTGAAAATGGATGGGAAGGCCTAATTGATGGGTGGTATGGTTTCAGACACCAGAATGCACAGGGAGAGGGAACTGCTGCAGATTACAAAAGCACTCAATCGGCAATTAATCAAATGACAGGAAAATTAAACCGACTTATAGAAAAAACCAACCAACAATTTGAGTTGATAGACAATGAATTCACTGAGGTAGAGAAGCAAATTGGTAATGTGATAAATTGGACCAGAGACTCTATAACAGAAGTGTGGTCATACAATGCTGAACTCTTGGTAGCAATGGAGAACCAGCATACAATTGATCTGGCTGATTCAGAAATGAACAAACTGTACGAACGAGTGAAAAGACAGCTGAGAGAGAATGCTGAAGAAGATGGCACTGGTTGCTTTGAAATATTTCACAAATGTGATGATGACTGTATGGCCAGTATTAGAAATAACACCTATGATCACAGCAAATACAGGGAGGAAGCAATGCAAAATAGAATACAGATTGACCCAGTCAAACTAAGCAGCGGCTACAAAGATGTGATACTTTGGTTTAGCTTCGGGGCATCATGTTTCATACTTCTAGCCATTGCAATGGGCCTTGTCTTCATATGTGTGAAAAATGGAAACATGCGGTGCACTATTTGTATATAA
>A_/_H7N7|KF259030|A/chicken/Wenzhou/666/2013
ATGAACACTCAAATCCTAGTATTCGCTCTGATTGCGATCATTCCAACAAATGCAGACAAAATCTGCCTCGGACATCATGCTGTGTCAAACGGAACCAAAGTAAACACATTAACTGAAAGAGGAGTGGAAGTCGTCAATGCAACTGAAACAGTGGAACGAACAAGCATCCCCAGGATCTGCTCAAAAGGGAAAAGAACAGTTGACCTCGGTCAATGTGGACTCCTAGGGACAATCACTGGGCCACCTCAATGTGACCAATTCCTAGAATTTTCAGCCGATTTAATTATTGAGAGGCGAGAAGGAAGTGATGTCTGTTATCCTGGGAAATTCGTGAATGAAGAAGCTCTGAGGCAAATTCTCAGGGAATCAGGCGGAATCAACAAGGAAGCAATGGGATTCACATACAGCGGAATAAGAACTAATGGAGCAACCAGTGCATGTAGGAGATCAGGATCTTCATTCTATGCAGAAATGAAATGGCTCCTATCAAACACAGATAATGCTGCTTTCCCGCCGATGACTAAGTCATATAAAAATACAAGAAAGGCCCCAGCTCTAATAATATGGGGGATCCATCATTCCGGATCAACTGCAGAGCAAACCAAGCTATATGGGAGTGGAAACAAAATGGTGACAGTTAGGAGTTCTAATTATCAACAATCTTTTGTGCCGAGTCCAGGAGCGGGACCACAAGTTAATGGTCAATCTGGAAGGATTGACTTTCATTGGCTAATGCTAAATCCCAATGACACAGTCACCTTTAGCTTCAATGGGGCTTTCATAGCTCCAGACCGTGCAAGCTTCCTGAGAGGGAAATCTATGGGAATCCAGAGTGGAGTACAGGTTGATGCCAATTGTGAAGGGGACTGCTATCATAGTGGAGGGACAATAATAAGTAATTTGCCATTTCAGAACATAGACAGCAGAGTAGTAGGAAAATGTCCTAGATATGTTAAGCAAAAGAGTCTGCTGCTAGCAACAGGGATGAAGAATGTTCCTGAGATTCCAAAGGGAAGAGGCCTATTTGGTGCTATAGCGGGTTTCATTGAAAATGGATGGGAAGGCCTAATTGATGGGTGGTATGGTTTCAGACACCAGAATGCACAGGGAGAGGGAACTGCTGCAGATTACAAAAGCACTCAATCGGCAATTAATCAGATGACAGGAAAATTAAACCGGCTTATAGAAAAAACCAACCAACAATTTGAGTTGATAGACAATGAATTCACTGAGGTAGAGAGGCAAATTGGTAATGTGATAAATTGGACCAGAGACTCTATAACAGAAGTGTGGTCATACAATGCTGAACTCTTGGTAGCAATGGAGAACCAGCATACAATTGATCTGGCTGATTCAGAAATGAACAAACTGTACGAACGAGTGAAAAGACAGCTGAGAGAGAATGCTGAAGAAGATGGCACTGGTTGCTTTGAAATATTTCACAAATGTGATGATGACTGTATGGCCAGTATTAGAAATAACACCTATGATCACAGCAAATACAGGGAGGAAGCAATGCAAAATAGAATACAGATTGACCCAGTCAAACTAAGCAGCGGCTACAAAGATGTGATACTTTGGTTTAGCTTCGGGGCATCATGTTTCATACTTCTAGCCATTGCAATGGGCCTTGTCTTCATATGTGTGAAAAATGGAAACATGCGGTGCACTATTTGTATATAA
>A_/_H7N7|KF259029|A/chicken/Wenzhou/662/2013
ATGAACACTCAAATCCTAGTATTCGCTCTGATTGCGATCACTCCAACAAATTCAGACAAAATCTGCCTCGGACATCATGCTGTGTCAAACGGAACCAAAGTAAACACATTAACTGAAAGAGGAGTGGAAGTCGTCAATGCAACTGAAACAGTGGAACGAACAAGCATCCCCAGGATCTGCTCAAAAGGGAAAAGAACAGTTGACCTCGGTCAATGTGGACTCCTAGGGACAATCACTGGGCCACCTCAATGTGACCAATTCCTAGAATTTTCAGCCGATTTAATTATTGAGAGGCGAGAAGGAAGTGATGTCTGTTATCCTGGGAAATTCGTGAATGAAGAAGCTCTGAGGCAAATTCTCAGGGAATCAGGCGGAATCGACAAGGAAGCAATGGGATTCACATACAGCGGAATAAGAACTAATGGAGCAACCAGTGCATGTAGGAGATCAGGATCTTCATTCTATGCAGAAATGAAATGGCTCCTATCAAACACAGATAATGCTGCTTTCCCGCCGATGACTAAGTCATATAAAAATACAAGAAAGGCCCCAGCTCTAATAATATGGGGGATCCATCATTCCGTATCAACTGCAGAGCAAACCAAGCTATATGGGAGTGGAAACAAACTGGTGACAGTTAGGAGTTCTAATTATCAACAATCTTTTGTGCCGAGTCCAGGAGCGGGACCACAAGTTAATGGTCAATCTGGAAGGATTGACTTTCATTGGCTAATGCTAAATCCCAATGACACAGTCACCTTCAGCTTCAATGGGGCTTTCATAGCTCCAGACCGTGCAAGCTTCCTGAGAGGGAAATCTATGGGAATCCAGAGTGGAGTACAGGTTGATGCCAATTGTGAAGGGGACTGCTATCATAGTGGAGGGACAATAATAAGTAATTTGCCATTTCAGAACATAGACAGCAGAGTAGTAGGAAAATGTCCGAGATATGTTAAGCAAAAGAGTCTGCTGCTAGCAACAGGGATGAAGAATGTTCCTGAGATTCCAAAGGGAAGAGGCCTATTTGGTGCTATAGCGGGTTTCATTGAAAATGGATGGGAAGGCCTAATTGATGGGTGGTATGGTTTCAGACACCAGAATGCACAGGGAGAGGGAACTGCTGCAGATTACAAAAGCACTCAATCGGCAATTAATCAAATGACAGGAAAATTAAACCGGCTTATAGAAAAAACCAACCAACAATTTGAGTTGATAGACAATGAATTCACTGAGGTAGAGAAGCAAATTGGTAATGTGATAAATTGGACCAGAGACTCTATAACAGAAGTGTGGTCATACAATGCTGAACTCTTGGTAGCAATGGAGAACCAGCATACAATTGATCTGGCTGATTCAGAAATGAACAAACTGTACGAACGAGTGAAAAGACAGCTGAGAGAGAATGCTGAAGAAGATGGCACTGGTTGCTTTGAAATATTTCACAAATGTGATGATGACTGTATGGCCAGTATTAGAAATAACACCTATGATCACAGCAAATACAGGGAGGAAGCAATGCAAAATAGAATACAGATTGACCCAGTCAAACTAAGCAGCGGCTACAAAGATGTGATACTTTGGTTTAGCTTCGGGGCATCATGTTTCATACTTCTAGCCATTGCAATGGGCCTTGTCTTCATATGTGTGAAAAATGGAAACATGCGGTGCACTATTTGTATATAA
>A_/_H7N7|KF259028|A/chicken/Wenzhou/658/2013
ATGAACACTCAAATCCTAGTATTCGCTCTGATTGCGATCATTCCAACAAATGCAGACAAAATCTGCCTCGGACATCATGCTGTGTCAAACGGAACCAAAGTAAACACATTAACTGAAAGAGGAGTGGAAGTCGTCAATGCAACTGAAACAGTGGAACGAACAAGCATCCCCAGGATCTGCTCAAAAGGGAAAAGAACAGTTGACCTCGGTCAATGTGGACTCCTAGGGACAATCACTGGGCCACCTCAATGTGACCAATTCCTAGAATTTTCAGCCGATTTAATTATTGAGAGGCGAGAAGGAAGTGATGTCTGTTATCCTGGGAAATTCGTGAATGAAGAAGCTCTGAGGCAAATTCTCAGGGAGTCAGGCGGAATCGACAAGGAAGCAATGGGATTCACATACAGCGGAATAAGAACTAATGGAGTAACCAGTGCATGTAGGAGATCAGGATCTTCATTCTATGCAGAAATGAAATGGCTCCTATCAAACACAGATAATGCTGCTTTCCCGCCGATGACTAAGTCATATAAAAATACAAGAAAGGCCCCAGCTCTAATAATATGGGGGATCCATCATTCCGGATCAACTGCAGAGCAAACCAAGCTATATGGGAGTGGAAACAAACTGGTGACAGTTAGGAGTTCTAATTATCAACAATCTTTTATGCCGAGTCCAGGAGCGGGACCACAAGTTAATGGTCAATCTGGAAGGATTGACTTTCATTGGCTAATGCTAAATCCCAATGACACAGTCACCTTCAGCTTCAATGGGGCTTTCATAGCTCCAGACCGTGCAAGCTTCCTGAGAGGGAAATCTATGGGAATCCAGAGTGGAGTACAGGTTGATGCCAATTGTGAAGGGGACTGCTATCATAGTGGAGGGACAATAATAAGTAATTTGCCATTTCAGAACATAGACAGCAGAGTAGTAGGAAAATGTCCGAGATATGTTAAGCAAAAGAGTCTGCTGCTAGCAACAGGGATGAAGAATGTTCCTGAGATTCCAAAGGGAAGAGGCCTATTTGGTGCTATAGCGGGTTTCATTGAAAATGGATGGGAAGGCCTAATTGATGGGTGGTATGGTTTCAGACACCAGAATGCACAGGGAGAGGGAACTGCTGCAGATTACAAAAGCACTCAATCGGCAATTAATCAAATGACAGGAAAATTAAACCGGCTTATAGAAAAAACCAACCAACAATTTGAGTTGATAGACAATGAATTCACTGAGGTAGAGAAGCAAATTGGTAATGTGATAAATTGGACCAGAGACTCTATAACAGAAGTGTGGTCATACAATGCTGAACTCTTGGTAGCAATGGAGAACCAGCATACAATTGATCTGGCTGATTCAGAAATGAACAAACTGTACGAACGAGTGAAAAGACAGCTGAGAGAGAATGCTGAAGAAGATGGCACTGGTTGCTTTGAAATATTTCACAAATGTGATGATGACTGTATGGCCAGTATTAGAAATAACACCTATGATCACAGCAAATACAGGGAGGAAGCAATGCAAAATAGAATACAGATTGACCCAGTCAAACTAAGCAGCGGCTACAAGGATGTGATACTTTGGTTTAGCTTCGGGGCATCATGTTTCATACTTCTAGCCATTGCAATGGGCCTTGTCTTCATATGTGTGAAAAATGGAAACATGCGGTGCACTATTTGTATATAA
>A_/_H7N7|KF259027|A/chicken/Wenzhou/645/2013
ATGAACACTCAAATCCTAGTATTCGCTCTGATTGCGATCATTCCAACAAATGCAGACAAAATCTGCCTCGGACATCATGCTGTGTCAAACGGAACCAAAGTAAACACATTAACTGAAAGAGGAGTGGAAGTCGTCAATGCAACTGAAACAGTGGAACGAACAAGCATCCCCAGGATCTGCTCAAAAGGGAAAAGAACAGTTGACCTCGGTCAATGTGGACTCCTAGGGACAATCACTGGGCCACCTCAATGTGACCAATTCCTAGAATTTTCAGCCGATTTAATTATTGAGAGGCGAGAAGGAAGTGATGTCTGTTATCCTGGGAAATTCGTGAATGAAGAAGCTCTGAGGCAAATTCTCAGGGAATCAGGCGGAATCGACAAGGAAGCAATGGGATTCACATACAGCGGAATAAGAACTAATGGAGCAACCAGTGCATGTAGGAGATCAGGATCTTCATTCTATGCAGAAATGAAATGGCTCCTATCAAACACAGATAATGCTGCTTTCCCGCCGACGACTAAGTCATATAAAAATACAAGAAAGGCCCCAGCTCTAATAATATGGGGGATCCATCATTCCGGATCAACTGCAGAGCAAACCAAGCTATATGGGAGTGGAAACAAACTGGTGACAGTTAGGAGTTCTAATTATCAACAATCTTTTGTGCCGAGTCCAGGAGCGGGACCACAAGTTAATGGTCAATCTGGAAGGATTGACTTTCATTGGCTAATGCTAAATCCCAATGACACAGTCACCTTTAGCTTCAATGGGGCTTTCATAGCTCCAGACCGTGCAAGCTTCCTGAGAGGGAAATCTATGGGAATCCAGAGTGGAGTACAGGTTGATGCCAATTGTGAAGGGGACTGCTATCATAGTGGAGGGACAATAATAAGTAATTTGCCATTTCAGAACATAGACAGCAGAGTAGTAGGAAAATGTCCGAGATATGTTAAGCAAAAGAGTCTGCTGCTAGCAACAGGGATGAAGAATGTTCCTGAGATTCCAAAGGGAAGAGGCCTATTTGGTGCTATAGCGGGTTTCATTGAAAATGGATGGGAAGGCCTAATTGATGGGTGGTATGGTTTCAGACACCAGAATGCACAGGGAGAGGGAACTGCTGCAGATTACAAAAGCACTCAATCGGCAATTAATCAAATGACAGGAAAATTAAACCGACTTATAGAAAAAACCAACCAACAATTTGAGTTGATAGACAATGAATTCACTGAGGTAGAGAAGCAGATTGGTAATGTGATAAATTGGACCAGAGACTCTATAACAGAAATGTGGTCATACAATGCTGAACTCTTGGTAGCAATGGAGAACCAGCATACAATTGATCTGGCTGATTCAGAAATGAACAAACTGTACGAACGAGTGAAAAGACAGCTGAGAGAGAATGCTGAAGAAGATGGCACTGGTTGCTTTGAAATATTTCACAAATGTGATGATGACTGTATGGCCAGTATTAGAAATAACACCTATGATCACAGCAAATACAGGGAGGAAGCAATGCAAAATAGAATACAGATTGACCCAGTCAAACTAAGCAGCGGCTACAAAGATGTGATACTTTGGTTTAGCTTCGGGGCATCATGTTTCATACTTCTAGCCATTGCAATGGGCCTTGTCTTCATATGTGTGAAAAATGGAAACATGCGGTGCACTATTTGTATATAA
>A_/_H7N7|KF259025|A/chicken/Wenzhou/634/2013
ATGAACACTCAAATCCTAGTATTCGCTCTGATTGCGATCATTCCAACAAATGCAGACAAAATCTGCCTCGGACATCATGCTGTGTCAAACGGAACCAAAGTAAACACATTAACTGAAAGAGGAGTGGAAGTCGTCAATGCAACTGAAACAGTGGAACGAACAAGCATCCCCAGGATCTGCTCAAAAGGGAAAAGAACAGTTGACCTCGGTCAATGTGGACTCCTAGGGACAATCACTGGGCCACCTCAATGTGACCAATTCCTAGAATTTTCAGCCGATTTAATTATTGAGAGGCGAGAAGGAAGTGATGTCTGTTATCCTGGGAAATTCGTGAATGAAGAAGCTCTGAGGCAAATTCTCAGGGAATCAGGCGGAATCGACAAGGAAGCAATGGGATTCACATACAGCGGAATAAGAACTAATGGAGCAACCAGTGCATGTAGGAGATCAGGATCTTCATTCTATGCAGAAATGAAATGGCTCCTATCAAACACAGATAATGCTGCTTTCCCGCCGACGACTAAGTCATATAAAAATACAAGAAAGGCCCCAGCTCTAATAATATGGGGGATCCATCATTCCGGATCAACTGCAGAGCAAACCAAGCTATATGGGAGTGGAAACAAACTGGTGACAGTTAGGAGTTCTAATTATCAACAATCTTTTGTGCCGAGTCCAGGAGCGGGACCACAAGTTAATGGTCAATCTGGAAGGATTGACTTTCATTGGCTAATGCTAAATCCCAATGACACAGTCACCTTTAGCTTCAATGGGGCTTTCATAGCTCCAGACCGTGCAAGCTTCCTGAGAGGGAAATCTATGGGAATCCAGAGTGGAGTACAGGTTGATGCCAATTGTGAAGGGGACTGCTATCATAGTGGAGGGACAATAATAAGTAATTTGCCATTTCAGAACATAGACAGCAGAGTAGTAGGAAAATGTCCGAGATATGTTAAGCAAAAGAGTCTGCTGCTAGCAACAGGGATGAAGAATGTTCCTGAGATTCCAAAGGGAAGAGGCCTATTTGGTGCTATAGCGGGTTTCATTGAAAATGGATGGGAAGGCCTAATTGATGGGTGGTATGGTTTCAGACACCAGAATGCACAGGGAGAGGGAACTGCTGCAGATTACAAAAGCACTCAATCGGCAATTAATCAAATGACAGGAAAATTAAACCGACTTATAGAAAAAACCAACCAACAATTTGAGTTGATAGACAATGAATTCACTGAGGTAGAGAAGCAGATTGGTAATGTGATAAATTGGACCAGAGACTCTATAACAGAAGTGTGGTCATACAATGCTGAACTCTTGGTAGCAATGGAGAACCAGCATACAATTGATCTGGCTGATTCAGAAATGAACAAACTGTACGAACGAGTGAAAAGACAGCTGAGAGAGAATGCTGAAGAAGATGGCACTGGTTGCTTTGAAATATTTCACAAATGTGATGATGACTGTATGGCCAGTATTAGAAATAACACCTATGATCACAGCAAATACAGGGAGGAAGCAATGCAAAATAGAATACAGATTGACCCAGTCAAACTAAGCAGCGGCTACAAAGATGTGATACTTTGGTTTAGCTTCGGGGCATCATGTTTCATACTTCTAGCCATTGCAATGGGCCTTGTCTTCATATGTGTGAAAAATGGAAACATGCGGTGCACTATTTGTATATAA
>A_/_H7N7|KF259024|A/chicken/Wenzhou/624/2013
ATGAACACTCAAATCCTAGTATTCGCTCTGATTGCGATCATTCCAACAAATGCAGACAAAATCTGCCTCGGACATCATGCTGTGTCAAACGGAACCAAAGTAAACACATTAACTGAAAGAGGAGTGGAAGTCGTCAATGCAACTGAAACAGTGGAACGAACAAGCATCCCCAGGATCTGCTCAAAAGGGAAAAGAACAGTTGACCTCGGTCAATGTGGACTCCTAGGGACAATCACTGGGCCACCTCAATGTGACCAATTCCTAGAATTTTCAGCCGATTTAATTATTGAGAGGCGAGAAGGAAGTGATGTCTGTTATCCTGGGAAATTCGTGAATGAAGAAGCTCTGAGGCAAATTCTCAGGGAGTCAGGCGGAATCGACAAGGAAGCAATGGGATTCACATACAGTGGAATAAGAACTAATGGAGTAACCAGTGCATGTAGGAGATCAGGATCTTCATTCTATGCAGAAATGAAATGGCTCCTATCAAACACAGATAATGCTGCTTTCCCGCCGATGACTAAGTCATATAAAAATACAAGAAAGGCCCCAGCTCTAATAATATGGGGGATCCATCATTCCGGATCAACTGCAGAGCAAACCAAGCTATATGGGAGTGGAAACAAACTGGTGACAGTTAGGAGTTCTAATTATCAACAATCTTTTGTGCCGAGTCCAGGAGCGGGACCACAAGTTAATGGTCAATCTGGAAGGATTGACTTTCATTGGCTAATGCTAAATCCCAATGACACAGTCACCTTCAGCTTCAATGGGGCTTTCATAGCTCCAGACCGTGCAAGCTTCCTGAGAGGGAAATCTATGGGAATCCAGAGTGGAGTACAGGTTGATGCCAATTGTGAAGGGGACTGCTATCATAGTGGAGGGACAATAATAAGTAATTTGCCATTTCAGAACATAGACAGCAGAGTAGTAGGAAAATGTCCGAGATATGTTAAGCAAAAGAGTCTGCTGCTAGCAACAGGGATGAAGAATGTTCCTGAGATTCCAAAGGGAAGAGGCCTATTTGGTGCTATAGCGGGTTTCATTGAAAATGGATGGGAAGGCCTAATTGATGGGTGGTATGGTTTCAGACACCAGAATGCACAGGGAGAGGGAACTGCTGCAGATTACAAAAGCACTCAATCGGCAATTAATCAAATGACAGGAAAATTAAACCGGCTTATAGAAAAAACCAACCAACAATTTGGGTTGATAGACAATGAATTCACTGAGGTAGAGAAGCAAATTGGTAATGTGATAAATTGGACCAGAGACTCTATAACAGAAGTGTGGTCATACAATGCTGAACTCTTGGTAGCAATGGAGAACCAGCATACAATTGATCTGGCTGATTCAGAAATGAACAAACTGTACGAACGAGTGAAAAGACAGCTGAGAGAGAATGCTGAAGAAGATGGCACTGGTTGCTTTGAAATATTTCACAAATGTGATGATGACTGTATGGCCAGTATTAGAAATAACACCTATGATCACAGCAAATACAGGGAGGAAGCAATGCAAAATAGAATACAGATTGACCCAGTCAAACTAAGCAGCGGCTACAAGGATGTGATACTTTGGTTTAGCTTCGGGGCATCATGTTTCATACTTCTAGCCATTGCAATGGGCCTTGTCGTCATATGTGTGAAAAATGGAAACATGCGGTGCACTATTTGTATATAA
>A_/_H7N7|KF259023|A/chicken/Wenzhou/602/2013
ATGAACACTCAAATCCTAGTATTCGCTCTGATTGCGATCATTCCAACAAATGCAGACAAAATCTGCCTCGGACATCATGCTGTGTCAAACGGAACCAAAGTAAACACATTAACCGAAAGAGGAGTGGAAGTCGTCAATGCAACTGAAACAGTGGAACGAACAAGCATCCCCAGGATCTGCTCAAAAGGGAAAAGAACAGTTGACCTCGGTCAATGTGGACTCCTAGGGACAATCACTGGGCCACCTCAATGTGACCAATTCCTAGAATTTTCAGCCGATTTAATTATTGAGAGGCGAGAAGGAAGTGATGTCTGTTATCCTGGGAAATTCGTGAATGAAGAAGCTCTGAGGCAAATTCTCAGGGAGTCAGGCGGAATCGACAAGGAAGCAATGGGATTCACATACAGCGGAATAAGAACTAATGGAGTAACCAGTGCATGTAGGAGATCAGGATCTTCATTCTATGCAGAAATGAAATGGCTCCTATCAAACACAGATAATGCTGCTTTCCCGCCGATGACTAAGTCATATAAAAATACAAGAAAGGCCCCAGCTCTAATAATATGGGGGATCCATCATTCCGGATCAACTGCAGAGCAAACCAAGCTATATGGGAGTGGAAACAAACTGGTGACAGTTAGGAGTTCTAATTATCAACAATCTTTTGTGCCGAGTCCAGGAGCGGGACCACAAGTTAATGGTCAATCTGGAAGGATTGACTTTCATTGGCTAATGCTAAATCCCAATGACACAGTCACCTTCAGCTTCAATGGGGCTTTCATAGCTCCAGACCGTGCAAGCTTCCTGAGAGGGAAATCTATGGGGATCCAGAGTGGAGTACAGGTTGATGCCAATTGTGAAGGGGACTGCTATCATAGTGGAGGGACAATAATAAGTAATTTGCCATTTCAGAACATAGACAGCAGAGTAGTAGGAAAATGTCCGAGATATGTTAAGCAAAAGAGTCTGCTGCTAGCAACAGGGATGAAGAATGTTCCTGAGATTCCAAAGGGAAGAGGCCTATTTGGTGCTATAGCGGGTTTCATTGAAAATGGATGGGAAGGCCTAATTGATGGGTGGTATGGTTTCAGACACCAGAATGCACAGGGAGAGGGAACTGCTGCAGATTACAAAAGCACTCAATCGGCAATTAATCAAATGACAGGAAAATTAAACCGGCTTATAGAAAAAACCAACCAACAATTTGAGTTGATAGACAATGAATTCACTGAGGTAGAGAAGCAAATTGGTAATGTGATAAATTGGACCAGAGACTCTATAACAGAAGTGTGGTCATACAATGCTGAACTCTTGGTAGCAATGGAGAACCAGCATACAATTGATCTGGCTGATTCAGAAATGAACAAACTGTACGAACGAGTGAAAAGACAGCTGAGAGAGAATGCTGAAGAAGATGGCACTGGTTGCTTTGAAATATTTCACAAATGTGATGATGACTGTATGGCCAGTATTAGAAATAACACCTATGATCACAGCAAATACAGGGAGGAAGCAATGCAAAATAGAATACAGATTGACCCAGTCAAACTAAGCAGCGGCTACAAGGATGTGATACTTTGGTTTAGCTTCGGGGCATCATGTTTCATACTTCTRGCCATTGCAATGGGCCTTGTCTTCATATGTGTGAAAAATGGAAACATGCGGTGCACTATTTGTATATAA
>A_/_H7N7|KF259021|A/chicken/Wenzhou/331/2013
ATGAACACTCAAATCCTAGTATTCGCTCTGATTGCGATCACTCCAACAAATTCAGACAAAATCTGCCTCGGACATCATGCTGTGTCAAACGGAACCAAAGTAAACACATTAACTGAAAGAGGAGTGGAAGTCGTCAATGCAACTGAAACAGTGGAACGAACAAGCATCCCCAGGATCTGCTCAAAAGGGAAAAGAACAGTTGACCTCGGTCAATGTGGACTCCTAGGGACAATCACTGGGCCACCTCAATGTGACCAATTCCTAGAATTTTCAGCCGATTTAATTATTGAGAGGCGAGAAGGAAGTGATGTCTGTTATCCTGGGAAATTCGTGAATGAAGAAGCTCTGAGGCAAATTCTCAGGGAATCAGGCGGAATCGACAAGGAAGCAATGGGATTCACATACAGCGGAATAAGAACTAATGGAGCAACCAGTGCATGTAGGAGATCAGGATCTTCATTCTATGCAGAAATGAAATGGCTCCTATCAAACACAGATAATGCTGCTTTCCCGCCGATGACTAAGTCATATAAAAATACAAGAAAGGCCCCAGCTCTAATAATATGGGGGATCCATCATTCCGGATCAACTGCAGAGCAAACCAAGCTATATGGGAGTGGAAACAAACTGGTGACAGTTAGGAGTTCTAATTATCAACAATCTTTTGTGCCGAGTCCAGGAGCGGGACCACAAGTTAATGGTCAATCTGGAAGGATTGACTTTCATTGGCTAATGCTAAATCCCAATGACACAGTCACCTTCAGCTTCAATGGGGCTTTCATAGCTCCAGACCGTGCAAGCTTCCTGAGAGGGAAATCTATGGGAATCCAGAGTGGAGTACAGGTTGATGCCAATTGTGAAGGGGACTGCTATCATAGTGGAGGGACAATAATAAGTAATTTGCCATTTCAGAACATAGACAGCAGAGTAGTAGGAAAATGTCCGAGATATGTTAAGCAAAAGAGTCTGCTGCTAGCAACAGGGATGAAGAATGTTCCTGAGATTCCAAAGGGAAGAGGCCTATTTGGTGCTATAGCGGGTTTCATTGAAAATGGATGGGAAGGCCTAATTGATGGGTGGTATGGTTTCAGACACCAGAATGCACAGGGAGAGGGAACTGCTGCAGATTACAAAAGCACTCAATCGGCAATTAATCAAATGACAGGAAAATTAAACCGGCTTATAGAAAAAACCAACCAACAATTTGAGTTGATAGACAATGAATTCACTGAGGTAGAGAAGCAAATTGGTAATGTGATAAATTGGACCAGAGACTCTATAACAGAAGTGTGGTCATACAATGCTGAACTCTTGGTAGCAATGGAGAACCAGCATACAATTGATCTGGCTGATTCAGAAATGAACAAACTGTACGAACGAGTGAAAAGACAGCTGAGAGAGAATGCTGAAGAAGATGGCACTGGTTGCTTTGAAATATTTCACAAATGTGATGATGACTGTATGGCCAGTATTAGAAATAACACCTATGATCACAGCAAATACAGGGAGGAAGCAATGCAAAATAGAATACAGATTGACCCAGTCAAACTAAGCAGCGGCTACAAAGATGTGATACTTTGGTTTAGCTTCGGGGCATCATGTTTCATACTTCTAGCCATTGCAATGGGCCTTGTCTTCATATGTGTGAAAAATGGAAACATGCGGTGCACTATTTGTATATAA
>A_/_H7N7|KF259018|A/chicken/Wenzhou/279/2013
ATGAACACTCAAATCCTAGTATTCGCTCTGATTGCGATCATTCCAACAAATTCAGACAAAATCTGCCTCGGACATCATGCTGTGTCAAACGGAACCAAAGTAAACACATTAACTGAAAGAGGAGTGGAAGTCGTCAATGCAACTGAAACAGTGGAACGAACAAGCATCCCCAGGATCTGCTCAAAAGGGAAAAGAACAGTTGACCTCGGTCAATGTGGACTCCTAGGGACAATCACTGGGCCACCTCAATGTGACCAATTCCTAGAATTTTCAGCCGATTTAATTATTGAGAGGCGAGAAGGAAGTGATGTCTGTTATCCTGGGAAATTCGTGAATGAAGAAGCTCTGAGGCAAATTCTCAGGGAATCAGGCGGAATCGTCAAGGAAGCAATGGGATTCACATACAGCGGAATAAGAACTAATGGAGCAACCAGTGCATGTAGGAGATCAGGATCTTCATTCTATGCAGAAATGAAATGGCTCCTATCAAACACAGATAATGCTGCTTTCCCGCCGATGACTAAGTCATATAAAAATACAAGAAAGGCCCCAGCTATAATAATATGGGGGATCCATCATTCCGGATCAACTGCAGAGCAAACCAAGCTATATGGGAGTGGAAACAAACTGGTGACAGTTAGGAGTTCTAATTATCAACAATCTTTTGTGCCGAGTCCAGGAGCGGGACCACAAGTTAATGGTCAATCTGGAAGGATTGACTTTCATTGGCTAATGCTAAATCCCAATGACACAGTCACCTTCAGCTTCAATGGGGCTTTCATAGCTCCAGACCGTGCAAGCTTCCTGAGAGGGAAATCTATGGGAATCCAGAGTGGAGTACAGGTTGATGCCAATTGTGAAGGGGACTGCTATCATAGTAGAGGGACAATAATAAGTAATCTGCCATTTCAGAACATAGACAGCAGAGTAGTAGGAAAATGTCCGAGATATGTTAAGCAAAAGAGTCTGCTGCTAGCAACAGGGATGAAGAATGTTCCTGAGATTCCAAAGGGAAGAGGCCTATTTGGTGCTATAGCGGGTTTCATTGAAAATGGATGGGAAGGCCTAATTGATGGGTGGTATGGTTTCAGACACCAGAATGCACAGGGAGAGGGAACTGCTGCAGATTACAAAAGCACTCAATCGGCAATTAATCAAATGACAGGAAAATTAAACCGGCTTATAGAAAAAACCAACCAACAATTTGAGTTGATAGACAATGAATTCACTGAGGTAGAGAAGCAAATTGGTAATGTGATAAATTGGACCAGAGACTCTATAACAGAAGTGTGGTCATACAATGCTGAACTCTTGGTAGCAATGGAGAACCAGCATACAATTGATCTGGCTGATTCAGAAATGAACAAACTGTACGAACGAGTGAAAAGACAGCTGAGAGAGAATGCTGAAGAAGATGGCACTGGTTGCTTTGAAATATTTCACAAATGTGATGATGACTGTATGGCCAGTATTAGAAATAACACCTATGATCACAGCAAATACAGGGAGGAAGCAATGCAAAATAGAATACAGATTGACCCAGTCAAACTAAGCAGCGGCTACAAAGATGTGATACTTTGGTTTAGCTTCGGGGCATCATGTTTCATACTTCTAGCCATTGCAATGGGCCTTGTCTTCATATGTGTGAAAAATGGAAACATGCGGTGCACTATTTGTATATAA
>A_/_H7N7|KF259016|A/chicken/Wenzhou/269/2013
ATGAACACTCAAATCCTAGTATTCGCTCTGATTGCGATCACTCCAACAAATTCAGACAAAATCTGCCTCGGACATCATGCTGTGTCAAACGGAACCAAAGTAAACACATTAACTGAAAGAGGAGTGGAAGTCGTCAATGCAACTGAAACAGTGGAACGAACAAGCATCCCCAGGATCTGCTCAAAAGGGAAAAGAACAGTTGACCTCGGTCAATGTGGACTCCTAGGGACAATCACTGGGCCACCTCAATGTGACCAATTCCTAGAATTTTCAGCCGATTTAATTATTGAGAGGCGAGAAGGAAGTGATGTCTGTTATCCTGGGAAATTCGTGAATGAAGAAGCTCTGAGGCAAATTCTCAGGGAATCAGGCGGAATCGACAAGGAAGCAATGGGATTCACATACAGCGGAATAAGAACTAATGGAGCAACCAGTGCATGTAGGAGATCAGGATCTTCATTCTATGCAGAAATGAAATGGCTCCTATCAAACACAGATAATGCTGCTTTCCCGCCGATGACTAAGTCATATAAAAATACAAGAAAGGCCCCAGCTCTAATAATATGGGGGATCCATCATTCCGGATCAACTGCAGAGCAAACAAAGCTATATGGGAGTGGAAACAAACTGGTGACAGTTAGGAGTTCTAATTATCAACAATCTTTTGTGCCGAGTCCAGGAGCGGGACCACAAGTTAATGGTCAATCTGGAAGGATTGACTTTCATTGGCTAATGCTAAATCCCAATGACACAGTCACCTTCAGCTTCAATGGGGCTTTCATAGCTCCAGACCGTGCAAGCTTCCTGAGAGGGAAATCTATGGGAATCCAGAGTGGAGTACAGGTTGATGCCAATTGTGAAGGGGACTGCTATCATAGTGGAGGGACAATAATAAGTAATTTGCCATTTCAGAACATAGACAGCAGAGTAGTAGGAAAATGTCCGAGATATGTTAAGCAAAAGAGTCTGCTGCTAGCAACAGGGATGAAGAATGTTCCTGAGATTCCAAAGGGAAGAGGCCTATTTGGTGCTATAGCGGGTTTCATTGAAAATGGATGGGAAGGCCTAATTGATGGGTGGTATGGTTTCAGACACCAGAATGCACAGGGAGAGGGAACTGCTGCAGATTACAAAAGCACTCAATCGGCAATTAATCAAATGACAGGAAAATTAAACCGGCTTATAGAAAAAACCAACCAACAATTTGAGTTGATAGACAATGAATTCACTGAGGTAGAGAAGCAAATTGGTAATGTGATAAATTGGACCAGAGACTCTATAACAGAAGTGTGGTCATACAATGCTGAACTCTTGGTAGCAATGGAGAACCAGCATACAATTGATCTGGCTGATTCAGAAATGAACAAACTGTACGAACGAGTGAAAAGACAGCTGAGAGAGAATGCTGAAGAAGATGGCACTGGTTGCTTTGAAATATTTCACAAATGTGATGATGACTGTATGGCCAGTATTAGAAATAACACCTATGATCACAGCAAATACAGGGAGGAAGCAATGCAAAATAGAATACAGATTGACCCAGTCAAACTAAGCAGCGGCTACAAAGATGTGATACTTTGGTTTAGCTTCGGGGCATCATGTTTCATACTTCTAGCCATTGCAATGGGCCTTGTCTTCATATGTGTGAAAAATGGAAACATGCGGTGCACTATTTGTATATAA
>A_/_H7N7|KF259015|A/silkie_chicken/Wenzhou/793/2013
ATGAACACTCAAATCCTAGTATTCGCTCTGATTGCGATCATTCCAACAAATGCAGACAAAATCTGCCTCGGACATCATGCTGTGTCAAACGGAACCAAAGTAAACACATTAACTGAAAGAGGAGTGGAAGTCGTCAATGCAACTGAAACAGTGGAACGAACAAGCATCCCCAGGATCTGCTCAAAAGGGAAAAGAACGGTTGACCTCGGTCAATGTGGACTCCTAGGGACAATCACTGGGCCACCTCAATGTGACCAATTCCTAGAATTTTCAGCCGATTTAATTATTGAGAGGCGAGAAGGAAGTGATGTTTGTTATCCTGGGAAATTCGTGAATGAAGAAGCTCTGAGGCAAATTCTCAGGGAATCAGGCGGAATCGACAAGGAAGCAATGGGATTCACATACAGCGGAATAAGAACTAATGGAGCAACCAGTGCATGTAGGAGATCAGGATCTTCATTCTATGCAGAAATGAAATGGCTCCTATCAAACACAGATAATGCTGCTTTCCCGCCGACGACTAAGTCATATAAAAATACAAGAAAGGCCCCAGCTCTAATAATATGGGGGATCCATCATTCCGGATCAACTGCAGAGCAAACCAAGCTATATGGGAGTGGAAACAAACTGGTGACAGTTAGGAGTTCTAATTATCAACAATCTTTTGTGCCGAGTCCAGGAGCGGGACCACAAGTTAATGGTCAATCTGGAAGGATTGACTTTCATTGGCTAATGCTAAATCCCAATGACACAGTCACCTTTAGCTTCAATGGGGCTTTCATAGCTCCAGACCGTGCAAGCTTCCTGAGAGGGAAATCTATGGGAATCCAGAGTGGAGTACAGGTTGATGCCAATTGTGAAGGGGACTGCTATCATAGTGGAGGGACAATAATAAGTAATTTGCCATTTCAGAACATAGACAGCAGAGTAGTAGGAAAATGTCCGAGATATGTTAAGCAAAAGAGTCTGCTGCTAGCAACAGGGATGAAGAATGTTCCTGAGATTCCAAAGGGAAGAGGCCTATTTGGTGCTATAGCGGGTTTCATTGAAAATGGATGGGAAGGCCTAATTGATGGGTGGTATGGTTTCAGACACCAGAATGCACAGGGAGAGGGAACTGCTGCAGATTACAAAAGCACTCAATCGGCAATTAATCAAATGACAGGAAAATTAAACCGACTTATAGAAAAAACCAACCAACAATTTGAGTTGATAGACAATGAATTCACTGAGGTAGAGAAGCAAATTGGTAATGTGATAAATTGGACCAGAGACTCTATAACAGAAGTGTGGTCATACAATGCTGAACTCTTGGTAGCAATGGAGAACCAGCATACAATTGATCTGGCTGATTCAGAAATGAACAAACTGTACGAACGAGTGAAAAGACAGCTGAGAGAGAATGCTGAAGAAGATGGCACTGGTTGCTTTGAAATATTTCACAAATGTGATGATGACTGTATGGCCAGTATTAGAAATAACACCTATGATCACAGCAAATACAGGGAGGAAGCAATGCAAAATAGAATACAGATTGACCCAGTCAAACTAAGCAGCGGCTACAAAGATGTGATACTTTGGTTTAGCTTCGGGGCATCATGTTTCATACTTCTAGCCATTGCAATGGGCCTTGTCTTCATATGTGTGAAAAATGGAAACATGCGGTGCACTATTTGTATATAA
>A_/_H7N7|KF259013|A/chicken/Wenzhou/610/2013
ATGAACACTCAAATCCTAGTATTCGCTCTGATTGCGATCACTCCAACAAATTCAGACAAAATCTGCCTCGGACATCATGCTGTGTCAAACGGAACCAAAGTAAACACATTAACTGAAAGAGGAGTGGAAGTCGTCAATGCAACTGAAACAGTGGAACGAACAAGCATCCCCAGGATCTGCTCAAAAGGGAAAAGAACAGTTGACCTCGGTCAATGTGGACTCCTAGGGACAATCACTGGGCCACCTCAATGTGACCAATTCCTAGAATTTTCAGCCGATTTAATTATTGAGAGGCGAGAAGGAAGTGATGTCTGTTATCCTGGGAAATTCGTGAATGAAGAAGCTCTGAGGCAAATTCTCAGGGAATCAGGCGGAATCGACAAGGAAGCAATGGGATTCACATACAGCGGAATAAGAACTAATGGAGCAACCAGTGCATGTAGGAGATCAGGATCTTCATTCTATGCAGAAATGAAATGGCTCCTATCAAACACAGATAATGCTGCTTTCCCGCCGATGACTAAGTCATATAAAAATACAAGAAAGGCCCCAGCTCTAATAATATGGGGGATCCATCATTCCGGATCAACTGCAGAGCAAACCAAGCTATATGGGAGTGGAAACAAACTGGTGACAGTTAGGAGTTCTAATTATCAACAATCTTTTGTGCCGAGTCCAGGAGCGGGACCACAAGTTAATGGTCAATCTGGAAGGATTGACTTTCATTGGCTAATGCTAAATCCCAATGACACAGTCACCTTCAGCTTCAATGGGGCTTTCATAGCTCCAGACCGTGCAAGCTTCCTGAGAGGGAAATCTATGGGAATCCAGAGTGGAGTACAGGTTGATGCCAATTGTGAAGGGGACTGCTATCATAGTGGAGGGACAATAATAAGTAATTTGCCATTTCAGAACATAGACAGCAGAGTAGTAGGAAAATGTCCGAGATATGTTAAGCAAAAGAGTCTGCTGCTAGCAACAGGGATGAAGAATGTTCCTGAGATTCCAAAGGGAAGAGGCCTATTTGGTGCTATAGCGGGTTTCATTGAAAATGGATGGGAAGGCCTAATTGATGGGTGGTATGGTTTCAGACACCAGAATGCACAGGGAGAGGGAACTGCTGCAGATTACAAAAGCACTCAATCGGCTATTAATCAAATGACAGGAAAATTAAACCGGCTTATAGAAAAAACCAACCAACAATTTGAGTTGATAGACAATGAATTCACTGAGGTAGAGAAGCAAATTGGTAATGTGATAAATTGGACCAGAGACTCTATAACAGAAGTGTGGTCATACAATGCTGAACTCTTGGTAGCAATGGAGAACCAGCATACAATTGATCTGGCTGATTCAGAAATGAACAAACTGTACGAACGAGTGAAAAGACAGCTGAGAGAGAATGCTGAAGAAGATGGCACTGGTTGCTTTGAAATATTTCACAAATGTGATGATGACTGTATGGCCAGTATTAGAAATAACACCTATGATCACAGCAAATACAGGGAGGAAGCAATGCAAAATAGAATACAGATTGACCCAGTCAAACTAAGCAGCGGCTACAAAGATGTGATACTTTGGTTTAGCTTCGGGGCATCATGTTTCATACTTCTAGCCATTGCAATGGGCCTTGTCTTCATATGTGTGAAAAATGGAAACATGCGGTGCACTATTTGTATATAA
>A_/_H7N7|KF259011|A/chicken/Wenzhou/189/2013
ATGAACACTCAAATCCTAGTATTCGCTCTGATTGCGATCATTCCAACAAATTCAGACAAAATCTGCCTCGGACATCATGCTGTGTCAAACGGAACCAAAGTAAACACATTAACTGAAAGAGGAGTGGAAGTCGTCAATGCAACTGAAACAGTGGAACGAACAAGCATCCCCAGGATCTGCTCAAAAGGGAAAAGAACAGTTGACCTCGGTCAATGTGGACTCCTAGGGACAATCACTGGGCCACCTCAATGTGACCAATTCCTAGAATTTTCAGCCGATTTAATTATTGAGAGGCGAGAAGGAAGTGATGTCTGTTATCCTGGGAAATTCGTGAATGAAGAAGCTCTGAGGCAAATTCTCAGGGAATCAGGCGGAATCAACAAGGAAGCAATGGGATTCACATACAGCGGAATAAGAACTAATGGAGCAACCAGTGCATGTAGGAGATCAGGATCTTCATTCTATGCAGAAATGAAATGGCTCCTATCAAACACAGATAATGCTGCTTTCCCGCCGATGACTAAGTCATATAAAAATACAAGAAAGGCCCCAGCTCTAATAATATGGGGGATCCATCATTCCGGATCAACTGCAGAGCAAACCAAGCTATATGGGAGTGGAAACAAACTGGTGACAGTTAGGAGTTCTAATTATCAACAATCTTTTGTGCCGAGTCCAGGAGCAGGACCACAAGTTAATGGTCAATCTGGAAGGATTGACTTTCATTGGCTAATGCTAAATCCCAATGACACAGTCACCTTCAGCTTCAATGGGGCTTTCATAGCTCCAGACCGTGCAAGCTTCCTGAGAGGGAAATCTATGGGAATCCAGAGTGGAGTACAGGTTGATGCCAATTGTGAAGGGGACTGCTATCATAGTGGAGGGACAATAATAAGTAATTTGCCATTTCAGAACATAGACAGCAGAGTAGTAGGAAAATGTCCGAGATATGTTAAGCAAAAGAGTCTGCTGCTAGCAACAGGGATGAAGAATGTTCCTGAGATTCCAAAGGGAAGAGGCCTATTTGGTGCTATAGCGGGTTTCATTGAAAATGGATGGGAAGGCCTAATTGATGGGTGGTATGGTTTCAGACACCAGAATGCACAGGGAGAGGGAACTGCTGCAGATTACAAAAGCACTCAATCGGCAATTAATCAAATGACAGGAAAATTAAACCGGCTTATAGAAAAAACCAACCAACAATTTGAGTTGATAGACAATGAATTCACTGAGGTAGAGAAGCAAATTGGTAATGTGATAAATTGGACCAGAGACTCTATAACAGAAGTGTGGTCATACAATGCTGAACTCTTGGTAGCAATGGAGAACCAGCATACAATTGATCTGGCTGATTCAGAAATGAACAAACTGTACGAACGAGTGAAAAGACAGCTGAGAGAGAATGCTGAAGAAGATGGCACTGGTTGCTTTGAAATATTTCACAAATGTGATGATGACTGTATGGCCAGTATTAGAAATAACACCTATGATCACAGCAAATACAGGGAGGAAGCAATGCAAAATAGAATACAGATTGACCCAGTCAAACTAAGCAGCGGCTACAAAGATGTGATACTTTGGTTTAGCTTCGGGGCATCATGTTTCATACTTCTAGCCATTGCAATGGGCCTTGTCTTCATATGTGTGAAAAATGGAAACATGCGGTGCACTATTTGTATATAA
>A_/_H7N7|KF259010|A/chicken/Wenzhou/89/2013
ATGAACACTCAAATCCTAGTATTCGCTCTGATTGCGATCACTCCAACAAATTCAGACAAAATCTGCCTCGGACATCATGCTGTGTCAAACGGAACCAAAGTAAACACATTAACTGAAAGAGGAGTGGAAGTCGTCAATGCAACTGAAACAGTGGAACGAACAAGCATCCCCAGGATCTGCTCAAAAGGGAAAAGAACAGTTGACCTCGGTCAATGTGGACTCCTAGGGACAATCACTGGGCCACCTCAATGTGACCAATTCCTAGAATTTTCAGCCGATTTAATTATTGAGAGGCGAGAAGGAAGTGATGTCTGTTATCCTGGGAAATTCGTGAATGAAGAAGCTCTGAGGCAAATTCTCAGGGAATCAGGCGGAATCGACAAGGAAGCAATGGGATTCACATACAGCGGAATAAGAACTAATGGAGCAACCAGTGCCTGTAGGAGATCAGAATCTTCATTCTATGCAGAAATGAAATGGCTCCTATCAAACACAGATAATGCTGCTTTCCCGCCGATGACTAAGTCATATAAAAATACAAGAAAGGCCCCAGCTCTAATAATATGGGGGATCCATCATTCCGGATCAACTGCAGAGCAAACCAAGCTATATGGGAGTGGAAACAAACTGGTGACAGTTAGGAGTTCTAATTATCAACAATCTTTTGTGCCGAGTCCAGGAGCGGGACCAAAAGTTAATGGTCAATCTGGAAGGATTGACTTTCATTGGCTAATGCTAAATCCCAATGACACAGTCACCTTCAGCTTCAATGGGGCTTTCATAGCTCCAGACCGTGCAAGCTTCCTGAGAGGGAAATCTATGGGAATCCAGAGTGGAGTACAGGTTGATGCCAATTGTGAAGGGGACTGCTATCATAGTGGAGGGACAATAATAAGTAATTTGCCATTTCAGAACATAGACAGCAGAGTAGTAGGAAAATGTCCGAGATATGTTAAGCAAAAGAGTCTGCTGCTAGCAACAGGGATGAAGAATGTTCCTGAGATTCCAAAGGGAAGAGGCCTATTTGGTGCTATAGCGGGTTTCATTGAAAATGGATGGGAAGGCCTAATTGATGGGTGGTATGGTTTCAGACACCAGAATGCACAGGGAGAGGGAACTGCTGCAGATTACAAAAGCACTCAATCGGCAATTAATCAAATGACAGGGAAATTAAACCGGCTTATAGAAAAAACCAACCAACAATTTGAGTTGATAGACAATGAATTCACTGAGGTAGAGAAGCAAATTGGTAATGTGATAAATTGGACCAGAGACTCTATAACAGAAGTGTGGTCATACAATGCTGAACTCTTGGTAGCAATGGAGAACCAGCATACAATTGATCTGGCTGATTCAGAAATGAACAAACTGTACGAACGAGTGAAAAGACAGCTGAGAGAGAATGCTGAAGAAGATGGCACTGGTTGCTTTGAAATATTTCACAAATGTGATGATGACTGTATGGCCAGTATTAGAAATAACACCTATGATCACAGCAAATACAGGGAGGAAGCAATGCAAAATAGAATACAGATTGACCCAGTCAAACTAAGCAGCGGCTACAAAGATGTGATACTTTGGTTTAGCTTCGGGGCATCATGTTTAATACTTCTAGCCATTGCAATGGGCCTTGTCTTCATATGTGTGAAAAATGGAAACATGCGGTGCACTATTTGTATATAA
>A_/_H7N7|KF258979|A/chicken/Jiangxi/2369/2010
ATGAACACTCAAATCCTGGTATTCGCTCTGGTTGCGATCATTCCGACAAATGCAGACAAAATCTGCCTCGGACATCATGCTGTGTCAAACGGAACTAAAGTAAACACATTAACTGAAAGAGGAGTGGAAGTCGTTAATGCAACTGAAACAGTGGAACGAACAAGCATCCCCAGGATCTGCTCAAAAGGGAAAAGGGCAGTTGACCTCGGTCAATGTGGACTCCTGGGGACAATCACTGGGCCACCCCAATGTGACCAATTCCTAGAATTTTCAGCTGATTTAATTATTGAGAGGCGAGAAGGGAGTGATGTCTGTTATCCTGGGAAGTTCGTAAATGAAGAAGCTCTGAGGCAGATTCTCAGGGAATCAGGTGGAATTGACAAGGAAACAATGGGATTCACATACAGCGGAATAAGAACTAATGGAGCAACCAGTGCATGTAGGAGATCAGGATCTTCATTCTATGCAGAAATGAAATGGCTCCTGTCAAACACAGACAATGCTGCTTTCCCGCAGACGACTAAATCATACAAAAATACAAGGAAAGACCCAGCTTTAATAATATGGGGGATTCACCATTCTGGATCAACTACAGAACAGACCAAACTATATGGGAGTGGAAACAAACTGATAACAGTTGGGAGTTCTAATTATCAACAGTCTTTTGTGCCGAGTCCAGGAGCGAGACCACAAGTTAATGGTCAATCTGGAAGGATTGACTTTCATTGGCTAATGCTAAACCCCAATGATACAGTCACTTTCAGTTTCAATGGGGCCTTCATAGCTCCAGACCGTGCAAGCTTCCTGAGAGGAAAATCTATGGGAATTCAGAGTGGAGTACAGGTTGATGCCAATTGTGAAGGGGACTGCTATCACAATGGAGGGACAATAATAAGTAATTTGCCCTTTCAGAACATAAATAGCAGAGCAGTAGGGAAATGTCCGAGATATGTTAAACAGGAGAGTCTGCTGCTAGCAACAGGGATGAAGAATGTTCCTGAGATTCCAAAGGGAAGAGGTCTATTTGGTGCTATAGCAGGTTTTATTGAAAATGGATGGGAAGGTCTAGTTGATGGATGGTATGGTTTCAGGCATCAAAATGCACAGGGAGAGGGGACTGCTGCAGATTACAAAAGCACTCAGTCGGCAATTGATCAAATAACAGGGAAATTAAATCGGCTTATAGAAAAAACCAACCAACAATTTGAGTTAATAGACAATGAGTTCACTGAGGTTGAAAGGCAAATTGGCAATGTAATAAATTGGACCAGAGACTCCATGACAGAAGTGTGGTCCTACAATGCTGAACTCTTAGTAGCAATGGAGAACCAGCACACAATTGATCTGGCTGATTCAGAAATGAATAAACTATACGAACGAGTGAGGAGACAGCTGAGAGAGAATGCTGAAGAAGATGGCACCGGTTGCTTTGAAATATTTCACAAGTGTGATGACGACTGTATGGCCAGTATTAGAAATAACACCTATGATCACAGCAAGTACAGGGAAGAGGCAATGCAAAATAGAATACAAATTGATCCAGTCAAACTAAGCAGTGGCTACAAAGATGTGATACTTTGGTTTAGCTTCGGGGCATCATGTTTCATACTTCTGGCCATTGCAATGGGCCTTGTCTTCATATGTGTGAAAAATGGAAACATGCGGTGCACTATTTGTATATAA
>A_/_H7N6|KF258977|A/duck/Jiangxi/25134/2009
ATGAACACTCAAATCCTGGTATTCGCTCTGGTTGCGATCATTCCAACAAATGCAGACAAAATCTGCCTCGGACATCATGCTGTGTCAAACGGAACTAAAGTAAACACATTAACTGAAAGAGGAGTGGAAGTCGTTAATGCAACTGAAACAGTGGAACGAACAAGCATCCCCAGGATCTGCTCAAAAGGGAAAAGGGCAGTTGACCTCGGTCAATGTGGACTCCTGGGGACAATCACTGGGCCACCCCAATGTGACCAATTCCTAGAATTTTCAGCTGATTTAATTATTGAGAGGCGAGAAGGGAGTGATGTCTGTTATCCTGGGAAGTTCGTAAATGAAGAAGCTCTGAGGCAGATTCTCAGGGAATCAGGCGGAATTGACAAGGAAACAATGGGATTCACATACAGCGGAATAAGAACTAATGGAGCAACCAGTGCATGTAGGAGATCAGGATCTTCATTCTATGCAGAAATGAAATGGCTCCTGTCAAACACAGACAATGCTGCTTTCCCGCAGACGACTAAATCATACAAAAATACAAGGAAAGACCCAGCTTTAATAATATGGGGGATTCACCATTCTGGATCAATTACAGAACAGACCAAGCTATATGGGAGTGGAAACAAACTGATAACAGTTGGGAGTTCTAATTATCAACAGTCTTTTGTGCCGAGTCCAGGAGCGAGACCACAAGTTAATGGCCAATCTGGAAGGATTGACTTTCATTGGCTAATGCTAAACCCCAATGATACAGTCACTTTCAGTTTCAATGGGGCATTCATAGCTCCAGACCGTGCAAGCTTCCTGAGAGGAAAATCTATGGGAATTCAGAGTGGAGTACAGGTTGATGCCAATTGTGAAGGGGATTGCTATCACAATGGAGGGACAATAATAAGTAATTTGCCCTTTCAGAACATAAATAGCAGAGCAGTAGGGAAATGTCCGAGATATGTTAAGCAAGAGAGTCTGCTGCTAGCAACAGGGATGAAGAATGTTCCTGAGATTCCAAAGGGAAGAGGTCTATTTGGTGCTATAGCAGGTTTTATTGAAAATGGATGGGAAGGTCTAGTTGATGGGTGGTATGGTTTCAGGCATCAAAATGCACAGGGAGAGGGGACTGCTGCAGATTACAAAAGCACTCAGTCGGCAATTGATCAAATAACAGGGAAATTAAATCGGCTTATAGAAAAAACCAACCAACAATTTGAGTTAATAGACAATGAGTTCACTGAGGTTGAAAGGCAAATTGGCAATGTAATAAATTGGACCAGAGACTCCATGACAGAGGTGTGGTCCTACAATGCTGAACTCTTAGTAGCAATGGAGAACCAGCACACAATTGATCTGGCTGATTCAGAAATGAATAAACTATACGAACGAGTGAGGAGACAGCTGAGAGAGAATGCTGAAGAAGATGGCACCGGTTGCTTTGAAATATTTCACAAGTGTGATGACGACTGTATGGCCAGTATTAGAAATAACACCTATGATCACAGCAAGTACAGGGAAGAGGCAATGCAAAATAGAATACAAATTGATCCAGTCAAACTAAGCAGTGGCTACAAAGATGTGATACTTTGGTTTAGCTTCGGGGCATCATGTTTCATACTTCTGGCCATTGCAATGGGCCTTGTCTTCATATGTGTGAAAAATGGAAACATGCGGTGCACTATTTGTATATAA
>A_/_H7N7|KF258976|A/duck/Jiangxi/23008/2009
ATGAACACTCAAATCCTGGCACTCGCTCTGGCTGCGATCATTCCGACAAATGCAGACAAAATCTGCCTCGGACATCATGCTGTGTCAAACGGAACTAAAGTAAACACATTAACTGAAAGAGGAGTGGAAGTCGTCAATGCAACTGAAACAGTGGAACGAACAAGCATCCCCAGGATCTGCTCAAAAGGGAAAAGGGCAGTTGACCTCGGTCAATGTGGACTCCTGGGGACAATCACTGGGCCACCCCAATGTGACCAATTCCTAGAATTTTCAGCTGATTTAATTATTGAGAGGCGAGAAGGGAGTGATGTCTGTTATCCTGGGAAGTTCGTAAATGAAGAAGCTCTGAGGCAGATTCTCAGAGAATCAGGCGGAATTGACAAGGAAACAATGGGATTCACATACAGCGGAATAAGAACTAATGGAGCAACCAGTGCATGTAGGAGATCAGGATCTTCATTCTATGCAGAAATGAAATGGCTCCTGTCAAACACAGACAATGCTGCTTTCCCGCAGACGACTAAATCATACAAAAATACAAGGAAAGACCCAGCTTTAATAATATGGGGGGTTCACCATTCTGGATCAACTACAGAACAGACCAAGCTATATGGGAGTGGAAACAAACTGATAACAGTTGGGAGTTCTAATTATCAACAGTCTTTTGTGCCGAGTCCAGGAGCGAGACCACAAGTTAATGGCCAATCTGGAAGGATTGACTTTCATTGGCTAATGCTAAACCCCAATGATACAGTCACTTTCAGTTTCAATGGGGCCTTCATAGCTCCAGACCGTGCAAGCTTCCTGAGAGGAAAATCTATGGGAATTCAGAGTGGAGTACAGGTTGATGCCAATTGTGAAGGGGATTGCTATCACAATGGAGGGACAATAATAAGTAATTTGCCCTTTCAGAACATAAATAGCAGAGCAGTAGGGAAATGTCCGAGATATGTTAAGCAAGAGAGTCTGCTGCTAGCAACAGGGATGAAGAATGTTCCTGAGATTCCAAAGGGAAGAGGTCTATTTGGTGCTATAGCAGGTTTTATTGAAAATGGATGGGAAGGTCTAGTTGATGGGTGGTATGGTTTCAGGCATCAAAATGCACAGGGAGAGGGGACTGCTGCAGATTACAAAAGCACTCAGTCGGCAATTGATCAAATAACAGGGAAATTAAATCGGCTTATAGAAAAAACCAACCAACAATTTGAGTTAATAGACAATGAGTTCACTGAGGTTGAAAGGCAAATTGGCAATGTAATAAATTGGACCAGAGACTCCATGACAGAGGTGTGGTCCTACAATGCTGAACTCTTAGTAGCAATGGAGAACCAGCACACAATTGATCTGGCTGATTCAGAAATGAATAAACTATACGAACGAGTGAGGAGACAGCTGAGAGAGAATGCTGAAGAAGATGGCACCGGTTGCTTTGAAATATTTCACAAGTGTGATGACGACTGTATGGCCAGTATTAGAAATAACACCTATGATCACAGCAAGTACAGGGAAGAGGCAATGCAAAATAGAATACAAATTGATCCAGTCAAACTAAGCAGTGGCTACAAAGATGTGATACTTTGGTTTAGCTTCGGGGCATCATGTTTCATACTTCTGGCCATTGCAATGGGCCTTGTCTTCATATGTGTGAAAAGTGGAAACATGCGGTGCACTATTTGTATATAA
>A_/_H7N3|KF258975|A/duck/Jiangxi/23005/2009
ATGAACACTCAAATCCTGGTATTCGCTCTGGTTGCGATCATTCCAACAAATGCAGACAAAATCTGCCTCGGACATCATGCTGTGTCAAACGGAACTAAAGTAAACACATTAACTGAAAGAGGAGTGGAAGTCGTTAATGCAACTGAAACAGTGGAACGAACAAGCATCCCCAGGATCTGCTCAAAAGGGAAAAGGGCAGTTGACCTCGGTCAATGTGGACTCCTGGGGACAATCACTGGGCCACCCCAATGTGACCAATTCCTAGAATTTTCAGCTGATTTAATTATTGAGAGGCGAGAAGGGAGTGATGTCTGTTATCCTGGGAAGTTCGTAAATGAAGAAGCTCTGAGGCAGATTCTCAGGGAATCAGGCGGAATTGACAAGGAAACAATGGGATTCACATACAGCGGAATAAGAACTAATGGAGCAACCAGTGCATGTAGGAGATCAGGATCTTCATTCTATGCAGAAATGAAATGGCTCCTGTCAAACACAGACAATGCTGCTTTCCCGCAGACGACTAAATCATACAAAAATACAAGGAAAGACCCAGCTTTAATAATATGGGGGATTCACCATTCTGGATCAATTACAGAACAGACCAAGCTATATGGGAGTGGAAACAAACTGATAACAGTTGGGAGTTCTAATTATCAACAGTCTTTTGTGCCGAGTCCAGGAGCGAGACCACAAGTTAATGGCCAATCTGGAAGGATTGACTTTCATTGGCTAATGCTAAACCCCAATGATACAGTCACTTTCAGTTTCAATGGGGCCTTCATAGCTCCAGACCGTGCAAGCTTCCTGAGAGGAAAATCTATGGGAATTCAGAGTGGAGTACAGGTTGATGCCAATTGTGAAGGGGATTGCTATCACAATGGAGGGACAATAATAAGTAATTTGCCCTTTCAGAACATAAATAGCAGAGCAGTAGGGAAATGTCCGAGATATGTTAAGCAAGAGAGTCTGCTGCTAGCAACAGGGATGAAGAATGTTCCTGAGATTCCAAAGGGAAGAGGTCTATTTGGTGCTATAGCAGGTTTTATTGAAAATGGATGGGAAGGTCTAGTTGATGGGTGGTATGGTTTCAGGCATCAAAATGCACAGGGAGAGGGGACTGCTGCAGATTACAAAAGCACTCAGTCGGCAATTGATCAAATAACAGGGAAATTAAATCGGCTTATAGAAAAAACCAACCAACAATTTGAGTTAATAGACAATGAGTTCACTGAGGTTGAAAGGCAAATTGGCAATGTAATAAATTGGACCAGAGACTCCATGACAGAGGTGTGGTCCTACAATGCTGAACTCTTAGTAGCAATGGAGAACCAGCACACAATTGATCTGGCTGATTCAGAAATGAATAAACTATACGAACGAGTGAGGAGACAGCTGAGAGAGAATGCTGAAGAAGATGGCACCGGTTGCTTTGAAATATTTCACAAGTGTGATGACGACTGTATGGCCAGTATTAGAAATAACACCTATGATCACAGCAAGTACAGGGAAGAGGCAATGCAAAATAGAATACAAATTGATCCAGTCAAACTAAGCAGTGGCTACAAAGATGTGATACTTTGGTTTAGCTTCGGGGCATCATGTTTCATACTTCTGGCCATTGCAATGGGCCTTGTCTTCATATGTGTGAAAAATGGAAACATGCGGTGCACTATTTGTATATAA
>A_/_H7N7|KF258974|A/duck/Jiangxi/21669/2009
ATGAACACTCAAATCCTGGTATTCGCTCTGGTTGCGATCATTCCGACAAATGCAGACAAAATCTGCCTCGGACATCATGCTGTGTCAAACGGAACTAAAGTAAACACATTAACTGAAAGAGGAGTGGAAGTCGTTAATGCAACTGAAACAGTGGAACGAACAAGCATCCCCAGGATCTGCTCAAAAGGGAAAAGGGCAGTTGACCTCGGTCAATGTGGACTCCTGGGGACAATCACTGGGCCACCCCAATGTGACCAATTCCTAGAATTTTCAGCTGATTTAATTATTGAGAGGCAAGAAGGGAGTGATGTCTGTTATCCTGGGAAGTTCGTAAATGAAGAAGCTCTGAGGCAGATTCTCAGAGAATCAGGCGGAATTGACAAGGAAACAATGGGATTCACATACAGCGGAATAAGAACTAATGGAGCAACCAGTGCATGTAGGAGATCAGGATCTTCATTCTATGCAGAAATGAAATGGCTCCTGTCAAACACAGACAATGCTGCTTTCCCGCAGACGACCAAATCATACAAAAATACAAGGAAAGACCCAGCTTTAATAATATGGGGGATTCACCATTCTGGATCAACTACAGAACAGACCAAGCTATATGGGAGTGGAAACAAACTGATAACAGTTGGGAGTTCTAATTATCAACAGTCTTTTGTGCCGAGTCCAGGAGCGAGACCACAAGTTAATGGCCAATCTGGAAGGATTGACTTTCATTGGCTAATGCTAAACCCCAATGATACAGTCACTTTCAGTTTCAATGGGGCCTTCATAGCTCCAGACCGTGCAAGCTTCCTGAGAGGAAAATCTATGGGAATTCAGAGTGGAGTACAGGTTGATGCCAATTGTGAAGGGGATTGCTATCACAATGGAGGGACAATAATAAGTAATTTGCCCTTTCAGAACATAAATAGCAGAGCAGTAGGGAAATGTCCGAAATATGTTAAGCAAGAGAGTCTGCTGCTAGCAACAGGGATGAAGAATGTTCCTGAGATTCCAAAGGGAAGAGGTCTATTTGGTGCTATAGCAGGTTTTATTGAAAATGGATGGGAAGGTCTAGTTGATGGGTGGTATGGTTTCAGGCATCAAAATGCACAGGGAGAGGGGACTGCTGCAGRTTACAAAAGCACTCAGTCGGCAATTGATCAAATAACAGGGAAATTAAATCGGCTTATAGAAAAAACCAACCAACAATTTGAGTTAATAGACAATGAGTTCACTGAGGTTGAAAGGCAAATTGGCAATGTAATAAATTGGACCAGAGACTCCATGACAGAGGTGTGGTCCTACAATGCTGAACTCTTAGTAGCAATGGAGAACCAGCACACAATTGATCTGGCTGATTCAGAAATGAATAAACTATACGAACGAGTGAGGAGACAGCTGAGAGAGAATGCTGAAGAAGATGGCACCGGTTGCTTTGAAATATTTCACAAGTGTGATGACGACTGTATGGCCAGTATTAGAAATAACACCTATGATCACAGCAAGTACAGGGAAGAGGCAATGCAAAATAGAATACAAATTGATCCAGTCAAACTAAGCAGTGGCTACAAAGATGTGATACTTTGGTTTAGCTTCGGGGCATCATGTTTCATACTTCTGGCCATTGCAATGGGCCTTGTCTTCATATGTGTGAAAAATGGAAACATGCGGTGCACTATTTGTATATAA
>A_/_H7N7|KF258973|A/wild_duck/Jiangxi/19831/2009
ATGAACACTCAAATCCTGGTATTCGCTCTGGTTGCGATCATTCCGACAAATGCAGACAAAATCTGCCTCGGACATCATGCTGTGTCAAACGGAACTAAAGTAAACACATTAACTGAAAGAGGAGTGGAAGTCGTTAATGCAACTGAAACAGTGGAACGAACAAGCATCCCCAGGATCTGCTCAAAAGGGAAAAGGGCAGTTGACCTCGGTCAATGTGGGCTCCTGGGGACAATCACTGGGCCACCCCAATGTGACCAATTCCTAGAATTTTCAGCTGATTTAATTATTGAGAGGCGAGAAGGGAGTGATGTCTGTTATCCTGGGAAGTTCGTAAATGAAGAAGCTCTGAGGCAGATTCTCAGAGAATCAGGCGGAATTGACAAGGAAACAATGGGATTCACATACAGCGGAATAAGAACTAATGGAGCAACCAGTGCATGTAGGAGATCAGGATCTTCATTCTATGCAGAAATGAAATGGCTCCTGTCAAACACAGACAATGCTGCTTTCCCGCAGACGACTAAATCATACAAAAATACAAGGAAAGACCCAGCTTTAATAATATGGGGGATTCACCATTCTGGATCAACTACAGAACAGACCAAGCTATATGGGAGTGGAAACAAACTGATAACAGTTGGGAGTTCTAATTATCAACAGTCTTTTGTGCCGAGTCCAGGAGCGAGACCACAAGTTAATGGCCAATCTGGAAGGATTGACTTTCATTGGCTAATGCTAAACCCCAATGATACAGTCACTTTCAGTTTCAATGGGGCCTTCATAGCTCCAGACCGTGCAAGCTTCCTGAGAGGAAAATCTATGGGAATTCAGAGTGGAGTACAGGTTGATGCCAATTGTGAAGGGGATTGCTATCACAATGGAGGGACAATAATAAGTAATTTGCCCTTTCAGAACATAAATAGCAGAGCAGTAGGGAAATGTCCGAGATATGTTAAGCAAGAGAGTCTGCTGCTAGCAACAGGGATGAAGAATGTTCCTGAGATTCCAAAGGGAAGAGGTCTATTTGGTGCTATAGCAGGTTTTATTGAAAATGGATGGGAAGGTCTAGTTGATGGGTGGTATGGTTTCAGGCATCAAAATGCACAGGGAGAGGGGACTGCTGCAGATTACAAAAGCACTCAGTCGGCAATTGATCAAATAACAGGGAAATTAAATCGGCTTATAGAAAAAACCAACCAACAATTTGAGTTAATAGACAATGAGTTCACTGAGGTTGAAAGGCAAATTGGCAATGTAATAAATTGGACCAGAGACTCCATGACAGAGGTGTGGTCCTACAATGCTGAACTCTTAGTAGCAATGGAGAACCAGCACACAATTGATCTGGCTGATTCAGAAATGAATAAACTATACGAACGAGTGAGGAGACAGCTGAGAGAGAATGCTGAAGAAGATGGCACCGGTTGCTTTGAAATATTTCACAAGTGTGATGACGACTGTATGGCCAGTATTAGAAATAACACCTATGATCACAGCAAGTACAGGGAAGAGGCAATGCAAAATAGAATACAAATTGATCCAGTCAAACTAAGCAGTGGCTACAAAGATGTGATACTTTGGTTTAGCTTCGGGGCATCATGTTTCATACTTCTGGCCATTGCAATGGGCCTTGTCTTCATATGTGTGAAAAATGGAAACATGCGGTGCACTATTTGTATATAA
>A_/_H7N8|KF258972|A/wild_duck/Jiangxi/19615/2009
ATGAACACTCAAATCCTGGTATTCGCTCTGGTTGCGATCATTCCGACAAATGCAGACAAAATCTGCCTCGGACATCATGCTGTGTCAAACGGAACTAAAGTAAACACATTAACTGAAAGAGGAGTGGAAGTCGTTAATGCAACTGAAACAGTGGAACGAACAAGCATCCCCAGGATCTGCTCAAAAGGGAAAAGGGCAGTTGACCTCGGTCAATGTGGACTCCTGGGGACAATCACTGGGCCACCCCAATGTGACCAATTCCTAGAATTTTCAGCTGATTTAATTATTGAGAGGCGAGAAGGGAGTGATGTCTGTTATCCTGGGAAGTTCGTAAATGAAGAAGCTCTGAGGCAGATTCTCAGGGAATCAGGCGGAATTGACAAGGAAACAATGGGATTCACATACAGCGGAATAAGAACTAATGGAGCAACCAGTGCATGTAGGAGATCAGGATCTTCATTCTATGCAGAAATGAAATGGCTCCTGTCAAACACAGACAATGCTGCTTTCCCGCAGACGACTAAATCATACAAAAATACAAGGAAAGACCCAGCTTTAATAATATGGGGGATTCACCATTCTGGATCAACTACAGAACAGACCAAGCTATATGGGAGTGGAAACAAACTGATAACAGTTGGGAGTTCTAATTATCAACAGTCTTTTGTGCCGAGTCCAGGAGCGAGACCACAAGTTAATGGCCAATCTGGAAGGATTGACTTTCATTGGCTAATGCTAAACCCCAATGATACAGTCACTTTCAGTTTCAATGGGGCCTTCATAGCTCCAGACCGTGCAAGCTTCCTGAGAGGAAAATCTATGGGAATTCAGAGTGGAGTACAGGTTGATGCCAATTGTGAAGGGGATTGCTATCACAATGGAGGGACAATAATAAGTAATTTGCCCTTTCAGAACATAAATAGCAGAGCAGTAGGGAAATGTCCGAGATATGTTAAGCAAGAGAGTCTGCTGCTAGCAACAGGGATGAAGAATGTTCCTGAGATTCCAAAGGGAAGAGGTCTATTTGGTGCTATAGCAGGTTTTATTGAAAATGGATGGGAAGGTCTAGTTGATGGGTGGTATGGTTTCAGGCATCAAAATGCACAGGGAGAGGGGACTGCTGCAGATTACAAAAGCACTCAGTCGGCAATTGATCAAATAACAGGGAAATTAAATCGGCTTATAGAAAAAACCAACCAACAATTTGAGTTAATAGACAATGAGTTCACTGAGGTTGAAAGGCAAATTGGCAATGTAATAAATTGGACCAGAGACTCCATGACAGAGGTGTGGTCCTACAATGCTGAACTCTTAGTAGCAATGGAGAACCAGCACACAATTGATCTGGCTGATTCAGAAATGAATAAACTATACGAACGAGTGAGGAGACAGCTGAGAGAGAATGCTGAAGAAGATGGCACCGGTTGCTTTGAAATATTTCACAAGTGTGATGACGACTGTATGGCCAGTATTAGAAATAACACCTATGATCACAGCAAGTACAGGGAAGAGGCAATGCAAAATAGAATACAAATTGATCCAGTCAAACTAAGCAGTGGCTACAAAGATGTGATACTTTGGTTTAGCTTCGGGGCATCATGTTTCATACTTCTGGCCATTGCAATGGGCCTTGTCTTCATATGTGTGAAAAATGGAAACATGCGGTGCACTATTTGTATATAA
>A_/_H7N7|KF297291|A/silkie_chicken/Wenzhou/796b/2013
ATGAACACTCAAATCCTAGTATTCGCTCTGATTGCGATCATTCCAACAAATGCAGACAAAATCTGCCTCGGACATCATGCTGTGTCAAACGGAACCAAAGTAAACACATTAACTGAAAGAGGAGTGGAAGTCGTCAATGCAACTGAAACAGTGGAACGAACAAGCATCCCCAGGATCTGCTCAAAAGGGAAAAGAACAGTTGACCTCGGTCAATGTGGACTCCTAGGGACAATCACTGGGCCACCTCAATGTGACCAATTCCTAGAATTTTCAGCCGATTTAATTATTGAGAGGCGAGAAGGAAGTGATGTCTGTTATCCTGGGAAATTCGTGAATGAAGAAGCTCTGAGGCAAATTCTCAGGGAATCAGGCGGAATCAACAAGGAAGCAATGGGATTCACATACAGCGGAATAAGAACTAATGGAGCAACCAGTGCATGTAGGAGATCAGGATCTTCATTCTATGCAGAAATGAAATGGCTCCTATCAAACACAGATAATGCTGCTTTCCCGCCGATGACTAAGTCATATAAAAATACAAGAAAGGCCCCAGCTCTAATAATATGGGGGATCCATCATTCCGGATCAACTGCAGAGCAAACCAAGCTATATGGGAGTGGAAACAAAATGGTGACAGTTAGGAGTTCTAATTATCAACAATCTTTTGTGCCGAGTCCAGGAGCGGGACCACAAGTTAATGGTCAATCTGGAAGGATTGACTTTCATTGGCTAATGCTAAATCCCAATGACACAGTCACTTTTAGCTTCAATGGGGCTTTCATAGCTCCAGACCGTGCAAGCTTCCTGAGAGGGAAATCTATGGGAATCCAGAGTGGAGTACAGGTTGATGCCAATTGTGAAGGGGACTGCTATCATAGTGGAGGGACAATAATAAGTAATTTGCCATTTCAGAACATAGACAGCAGAGTAGTAGGAAAATGTCCGAGATATGTTAAGCAAAAGAGTCTGCTGCTAGCAACAGGGATGAAGAATGTTCCTGAGATTCCAAAGGGAAGAGGCCTATTTGGTGCTATAGCGGGTTTCATTGAAAATGGATGGGAAGGCCTAATTGATGGGTGGTATGGTTTCAGACACCAGAATGCACAGGGAGAGGGAACTGCTGCAGATTACAAAAGCACTCAATCGGCAATTAATCAGATGACAGGAAAATTAAACCGGCTTATAGAAAAAACCAACCAACAATTTGAGTTGATAGACAATGAATTCACTGAGGTAGAGAAGCAAATTGGTAATGTGATAAATTGGACCAGAGACTCTATAACAGAAGTGTGGTCATACAATGCTGAACTCTTGGTAGCAATGGAGAACCAGCATACAATTGATCTGGCTGATTCAGAAATGAACAAACTGTACGAACGAGTGAAAAGACAGCTGAGAGAGAATGCTGAAGAAGATGGCACTGGTTGCTTTGAAATATTTCACAAATGTGATGATGACTGTATGGCCAGTATTAGAAATAACACCTATGATCACAGCAAATACAGGGAGGAAGCAATGCAAAATAGAATACAGATTGACCCAGTCAAACTAAGCAGCGGCTACAAAGATGTGATACTTTGGTTTAGCTTCGGGGCATCATGTTTCATACTTCTAGCCATTGCAATGGGCCTTGTCTTCATATGTGTAGAAAATGGAAACATGCGGTGCACTATTTGTATATAA
>A_/_H7N3|CY144405|A/ruddy_turnstone/Delaware/650635/2002
ATGAACACTCAAATTCTGGCATTCATTGCCTGTATGCTGGTTGGAGTTAAAGGAGACAAAATATGTCTTGGGCACCATGCTGTGGCAAATGGGACAAAAGTGAACACACTAACAGAGAGGGGAATTGAAGTCGTGAATGCCACAGAGACGGTGGAGAATGCGAATATTAAGAAAATATGCACTCAAGAGAAAAGGCCAACAGATCTGGGACAATGTGGACTTCTAGGGACCTTAATAGGACCTCCCCAATGTGACCGATTCCTGGAGTTTGATTCTGATTTAATCATTGAGCGAAGGGAAGGAACCGATGTGTGCTATCCCGGAAAATTCACAAATGAAGAATCACTGAGGCAGATCCTTCGAGGGTCAGGAGGAATTGATAAGGAGTCAATAGGTTTCACTTATAGTGGAATAAGAACCAATGGAGTGACAAGTGCCTGCAGAAGATTAGGTTCTTCTTCCTTCTATGCAGAGATGAAGTGGTTACTGTCGAATTCAGACAATGCGGCATTTCCCCAGATGACCAAATCGTATAGAAATCCCAGGAACAAGCCAGCTCTGATAATTTGGGGAATTCATCACTCTGCATCGGCTAATGAGCAGACCAAACTCTATGGAAGTGGAAACAAATTGATAACAGTAGGAAGCTCGAAATACCAGCAATCATTCACTCCAAGTCCGGGAGCACGGCCACAAGTGAATGGACAAACAGGGAGGATCGATTTCCACTGGCTGCTCCTTGATCCCAATGACACGGTGACCTTCACCTTCAATGGAGCATTCATAGCCCCTGACAGGGCAAGTTTCTTTAGAGGGGAATCGCTAGGAATCCAGAGTGATGTTCCTTTGGATTCTAGTTGTGGGGGAGACTGCTTTCACAGCGGGGGGACGATAGTAAGTTCCCTGCCATTCCAAAACATCAACCCTAGAACTGTGGGGAAATGCCCTCGATATGTCAAACAGACAAGCCTCCTTTTGGCTACAGGAATGAGAAATGTCCCAGAGAATCCCAAGACCAGGGGTCTCTTTGGAGCAATTGCTGGATTCATAGAGAATGGATGGGAGGGTCTCATTGATGGATGGTATGGTTTCAAACATCAAAATGCGCAAGGAGAAGGAACTGCAGCTGATTATAAAAGCACCCAATCTGCAATAGATCAGATCACAGGCAAATTGAATCGTTTGATCGACAAAACAAATCAGCAGTTTGAGCTGATAGACAATGAGTTCAATGAAATAGAACAACAAATCGGAAATGTCATTAATTGGACACGAGATTCAATGACTGAAGTGTGGTCGTACAATGCTGAACTGTTGGTGGCAATGGAAAATCAGCATACCATAGATCTTGCGGACTCAGAAATGAACAAACTTTATGAGCGTGTCAGGAAACAACTAAGGGAGAATGCTGAAGAAGATGGAACTGGATGTTTTGAGATATTCCATAAGTGTGATGATCAGTGTATGGAGAGCATAAGGAACAACACTTATGACCATACTCAATACAGAACAGAGTCATTACAGAATAGAATACAGATAGACCCAGTGAAATTGAGTAGTGGGTACAAAGACATAATCTTATGGTTTAGCTTCGGGGCATCATGTTTCCTTCTTCTAGCCATTGCAATGGGATTGATCTTCATTTGCATAAAGAATGGAAACATGCGGTGCACTATTTGTATATAG
>A_/_H7N7|KF259053|A/chicken/Wenzhou/688/2013
ATGAACACTCAAATCCTAGTATTCGCTCTGATTGCGATCAYTCCAACAAATKCAGACAAAATCTGCCTCGGACATCATGCTGTGTCAAACGGAACCAAAGTAAACACATTAACTGAAAGAGGAGTGGAAGTCGTCAATGCAACTGAAACAGTGGAACGAACAAGCATCCCCAGGATCTGCTCAAAAGGGAAAAGAACAGTTGACCTCGGTCAATGTGGACTCCTAGGGACAATCACTGGGCCACCTCAATGTGACCAATTCCTAGAATTTTCAGCCGATTTAATTATTGAGAGGCGAGAAGGAAGTGATGTCTGTTATCCTGGGAAATTCGTGAATGAAGAAGCTCTGAGGCAAATTCTCAGGGAGTCAGGCGGAATCGACAAGGAAGCAATGGGATTCACATACAGCGGAATAAGAACTAATGGAGTAACCAGTGCATGTAGGAGATCAGGATCTTCATTCTATGCAGAAATGAAATGGCTCCTATCAAACACAGATAATGCTGCTTTCCCGCCGATGACTAAGTCATATAAAAATACAAGAAAGGCCCCAGCTCTAATAATATGGGGGATCCATCATTCCGGATCAACTGCAGAGCAAACCAAGCTATATGGGAGTGGAAACAAACTGGTGACAGTTAGGAGTTCTAATTATCAACAATCTTTTGTGCCGAGTCCAGGAGCGGGACCACAAGTTAATGGTCAATCTGGAAGGATTGACTTTCATTGGCTAATGCTAAATCCCAATGACACAGTCACCTTCAGCTTCAATGGGGCTTTCATAGCTCCAGACCGTGCAAGCTTCCTGAGAGGGAAATCTATGGGAATCCAGAGTGGAGTACAGGTTGATGCCAATTGTGAAGGGGACTGCTATCATAGTGGAGGGACAATAATAAGTAATTTGCCATTTCAGAACATAGACAGCAGAGTAGTAGGAAAATGTCCGAGATATGTTAAGCAAAAGAGTCTGCTGCTAGCAACAGGGATGAAGAATGTTCCTGAGATTCCAAAGGGAAGAGGCCTATTTGGTGCTATAGCGGGTTTCATTGAAAATGGATGGGAAGGCCTAATTGATGGGTGGTATGGTTTCAGACACCAGAATGCACAGGGAGAGGGAACTGCTGCAGATTACAAAAGCACTCAATCGGCAATTAATCAAATGACAGGAAAATTAAACCGGCTTATAGAAAAAACCAACCAACAATTTGAGTTGATAGACAATGAATTCACTGAGGTAGAGAAGCAAATTGGTAATGTGATAAATTGGACCAGAGACTCTATAACAGAAGTGTGGTCATACAATGCTGAACTCTTGGTAGCAATGGAGAACCAGCATACAATTGATCTGGCTGATTCAGAAATGAACAAACTGTACGAACGAGTGAAAAGACAGCTGAGAGAGAATGCTGAAGAAGATGGCACTGGTTGCTTTGAAATATTTCACAAATGTGATGATGACTGTATGGCCAGTATTAGAAATAACACCTATGATCACAGCAAATACAGGGAGGAAGCAATGCAAAATAGAATACAGATTGACCCAGTCAAACTAAGCAGCGGCTACAAGGATGTGATACTTTGGTTTAGCTTCGGGGCATCATGTTTCATACTTCTAGCCATTGCAATGGGCCTTGTCTTCATATGTGTGAAAAATGGAAACATGCGGTGCACTATTTGTATATAA
>A_/_H7N7|KF259052|A/chicken/Wenzhou/632/2013
ATGAACACTCAAATCCTAGTATTCGCTCTGATTGCGATCATTCCAACAAATGCAGACAAAATCTGCCTCGGACATCATGCTGTGTCAAACGGAACCAAAGTAAACACATTAACTGAAAGAGGAGTGGAAGTCGTCAATGCAACTGAAACAGTGGAACGAACAAGCATCCCCAGGATCTGCTCAAAAGGGAAAAGAACAGTTGACCTCGGTCAATGTGGACTCCTAGGGACAATCACTGGGCCACCTCAATGTGACCAATTCCTAGAATTTTCAGCCGATTTAATTATTGAGAGGCGAGAAGGAAGTGATGTCTGTTATCCTGGGAAATTCGTGAATGAAGAAGCTCTGAGGCAAATTCTCAGGGAATCAGGCGGAATCAACAAGGAAGCAATGGGATTCACATACAGCGGAATAAGAACTAATGGAGCAACCAGTGCATGTAGGAGATCAGGATCTTCATTCTATGCAGAAATGAAATGGCTCCTATCAAACACAGATAATGCTGCTTTCCCGCCGATGACTAAGTCATATAAAAATACAAGAAAGGCCCCAGCTCTAATAATATGGGGGATCCATCATTCCGGATCAACTGCAGAGCAAACCAAGCTATATGGGAGTGGAAACAAAATGGTGACAGTTAGGAGTTCTAATTATCAACAATCTTTTGTGCCGAGTCCAGGAGCGGGACCACAAGTTAATGGTCAATCTGGAAGGATTGACTTTCATTGGCTAATGCTAAATCCCAATGACACAGTCACCTTTAGCTTCAATGGGGCTTTCATAGCTCCAGACCGTGCAAGCTTCCTGAGAGGGAAATCTATGGGAATCCAGAGTGGAGTACAGGTTGATGCCAATTGTGAAGGGGACTGCTATCATAGTGGAGGGACAATAATAAGTAATTTGCCATTTCAGAACATAGACAGCAGAGTAGTAGGAAAATGTCCGAGATATGTTAAGCAAAAGAGTCTGCTGCTAGCAACAGGGATGAAGAATGTTCCTGAGATTCCAAAGGGAAGAGGCCTATTTGGTGCTATAGCGGGTTTCATTGAAAATGGATGGGAAGGCCTAATTGATGGGTGGTATGGTTTCAGACACCAGAATGCACAGGGAGAGGGAACTGCTGCAGATTACAAAAGCACTCAATCGGCAATTAATCAGATGACAGGAAAATTAAACCGGCTTATAGAAAAAACCAACCAACAATTTGAGTTGATAGACAATGAATTCACTGAGGTAGAGAAGCAAATTGGTAATGTGATAAATTGGACCAGAGACTCTATAACAGAAGTGTGGTCATACAATGCTGAACTCTTGGTAGCAATGGAGAACCAGCATACAATTGATCTGGCTGATTCAGAAATGAACAAACTGTACGAACGAGTGAAAAGACAGCTGAGAGAGAATGCTGAAGAAGATGGCACTGGTTGCTTTGAAATATTTCACAAATGTGATGATGACTGTATGGCCAGTATTAGAAATAACACCTATGATCACAGCAAATACAGGAAGGAAGCAATGCAAAATAGAATACAGATTGACCCAGTCAAACTAAGCAGCGGCTACAAAGATGTGATACTTTGGTTTAGCTTCGGGGCATCATGTTTCATACTTCTAGCCATTGCAATGGGCCTTGTCTTCATATGTGTGAAAAATGGAAACATGCGGTGCACTATTTGTATATAA
>A_/_H7N7|KF259048|A/chicken/Wenzhou/592/2013
ATGAACACTCAAATCCTAGTATTCGCTCTGATTGCGATCATTCCAACAAATGCAGACAAAATCTGCCTCGGACATCATGCTGTGTCAAACGGAACCAAAGTAAACACATTAACTGAAAGAGGAGTGGAAGTCGTCAATGCAACTGAAACAGTGGAACGAACAAGCATCCCCAGGATCTGCTCAAAAGGGAAAAGAACAGTTGACCTCGGTCAATGTGGACTCCTAGGGACAATCACTGGGCCACCTCAATGTGACCAATTCCTAGAATTTTCAGCCGATTTAATTATTGAGAGGCGAGAAGGAAGTGATGTCTGTTATCCTGGGAAATTCGTGAATGAAGAAGCTCTGAGGCAAATTCTCAGGGAATCAGGCGGAATCGACAAGGAAGCAATGGGATTCACATACAGCGGAATAAGAACTAATGGAGCAACCAGTGCATGTAGGAGATCAGGATCTTCATTCTATGCAGAAATGAAATGGCTCCTATCAAACACAGATAATGCTGCTTTCCCGCCGACGACTAAGTCATATAAAAATACAAGAAAGGCCCCAGCTCTAATAATATGGGGGATCCATCATTCCGGATCAACTGCAGAGCAAACCAAGCTATATGGGAGTGGAAACAAACTGGTGACAGTTAGGAGTTCTAATTATCAACAATCTTTTGTGCCGAGTCCAGGAGCGGGACCACAAGTTAATGGTCAATCTGGAAGGATTGACTTTCATTGGCTAATGCTAAATCCCAATGACACAGTCACCTTTAGCTTCAATGGGGCTTTCATAGCTCCAGACCGTGCAAGCTTCCTGAGAGGGAAATCTATGGGAATCCAGAGTGGAGTACAGGTTGATGCCAATTGTGAAGGGGACTGCTATCATAGTGGAGGGACAATAATAAGTAATTTGCCATTTCAGAACATAGACAGCAGAGTAGTAGGAAAATGCCCGAGATATGTTAAGCAAAAGAGTCTGCTGCTAGCAACAGGGATGAAGAATGTTCCTGAGATTCCAAAGGGAAGAGGCCTATTTGGTGCTATAGCGGGTTTCATTGAAAATGGATGGGAAGGCCTAATTGATGGGTGGTATGGTTTCAGACACCAGAATGCACAGGGAGAGGGAACTGCTGCAGATTACAAAAGCACTCAATCGGCAATTAATCAAATGACAGGAAAATTAAACCGGCTTATAGAAAAAACCAACCAACAATTTGAGTTGATAGACAATGAATTCACTGAGGTAGAGAAGCAAATTGGTAATGTGATAAATTGGACCAGAGACTCTATAACAGAAGTGTGGTCATACAATGCTGAACTCTTGGTAGCAATGGAGAACCAGCATACAATTGATCTGGCTGATTCAGAAATGAACAAACTGTACGAACGAGTGAAAAGACAACTGAGAGAGAATGCTGAAGAAGATGGCACTGGTTGCTTTGAAATATTTCACAAATGTGATGATGACTGTATGGCCAGTATTAGAAATAACACCTATGATCACAGCAAATACAGGGAGGAAGCAATGCAAAATAGAATACAGATTGACCCAGTCAAACTAAGCAGCGGCTACAAAGATGTGATACTTTGGTTTAGCTTCGGGGCATCATGTTTCATACTTCTAGCCATTGCAATGGGCCTTGTCTTCATATGTGTGAAAAATGGAAACATGCGGTGCACTATTTGTATATAA
>A_/_H7N3|MN988375|A/mallard/Minnesota/MN18-WB2-169B/2018
ATGAACACTCAAATTTTGGCACTCATTGCTTGCATGCTGATCGGAGTTAAAGGAGATAAAATATGTCTTGGGCACCATGCCGTGGCAAATGGAACAAAAGTGAACACACTAACAGAGAGAGGAATCGAAGTGGTAAATGCCACGGAAACGGTGGAGACTGCAAATATTAAGAAAATATGCACTCAGGGGAAAAGACCAACAGATCTGGGACAATGCGGACTTCTAGGAACCCTAACAGGACCTCCCCAATGCGATCAATTCCTGGAGTTTGATGCTGATTTGATAATTGAGCGGAGAGAAGGAACGGATGTGTGTTATCCTGGGAAGTTCACAAATGAAGAATCACTGAGGCAGATCCTCCGAGGGTCAGGAGGAATTGATAAGGAGTCAATGGGTTTCACCTATAGTGGAATAAGAACCAATGGGGCAACGAGTGCTTGCAGAAGATCAGGTTCTTCCTTCTATGCGGAGATGAAGTGGTTATTGTCAAATTCAGACAATGCGGCTTTTCCCCAAATGACTAAGTCGTACAGGAATCCCAGGAGCAAACCAGCTCTAATAATTTGGGGAGTGCATCACTCTGGATCGGCTGCTGAACAGACCAAACTCTATGGGAGTGGAAACAAATTGATAACAGTAGGAAGCTCGAAATACCAGCAGTCATTCACCCCAAGTCCGGGGGCACGACCACAGGTGAATGGGCAATCAGGAAGAATTGATTTTCATTGGCTACTCCTTGACCCCAACGACACAGTGACCTTCACTTTCAATGGGGCATTCATAGCTCCTGACAGGGCAAGTTTCTTTAGAGGGGAGTCACTAGGAGTTCAAAGTGACGTTCCTTTGGATCCTAGTTGCGAGGGGGATTGTTTCCACAATGGAGGTACGATAGTGAGCTCCCTGCCATTCCAGAATATCAACCCTAGAACAGTGGGAAAATGCCCTCGGTATGTCAAACAGACAAGTCTCCTCTTAGCTACAGGGATGAGAAACGTCCCAGAAAACCCCAAGACCAGAGGTCTTTTTGGAGCGATTGCTGGATTCATAGAGAATGGGTGGGAAGGTCTCATCGATGGATGGTACGGTTTCAGACATCAAAATGCACAAGGAGAAGGTACTGCAGCTGATTACAAAAGCACTCAATCTGCAATAGATCAGATCACAGGCAAATTGAATCGTCTAATTGACAAAACAAATCAGCAGTTTGAAATGATAGACAATGAATTCAGTGAAATAGAACAACAGATTGGGAATGTCATTAATTGGACACGAGATTCAATGACTGAAGTGTGGTCGTATAATGCTGAACTGCTGGTAGCTATGGAAAATCAGCACACAATAGATCTTGCAGACTCAGAAATGAACAAACTTTATGAGCGTGTAAGGAAACAACTGAGGGAGAATGCTGAAGAGGATGGGACTGGATGCTTTGAGATATTCCATAAGTGTGATGATCAATGCATGGAGAGCATAAGGAACAACACTTATGACCACACCCAATACAGAGCAGAGTCATTGCAGAATAGAATACAGATAGACCCAGTGAAACTGAGTAGTGGATACAAAGACATAATCTTATGGTTTAGCTTCGGGGCATCATGTTTTCTTCTTCTAGCCATTGCAATGGGGTTGGTCTTCATTTGCATAAAAAATGGAAACATGCGGTGCACTATTTGTATATAG
>A_/_H7N9|MH597600|A/ruddy_turnstone/Delaware/AI00-629/2000
ATGAACACTCAAATTCTGGCATTCATTGCCTGTATGCTGGTTGGAGTTAGAGGAGACAAAATATGCCTTGGGCACCATGCTGTGGCAAATGGGACAAAAGTGAACACACTAACAGAGAAGGGAATTGAAGTAGTGAATGCCACAGAGACGGTAGAAAATGCGAATATCAAGAAAATATGCACTCAAGGGAAAAGGCCAACAGATCTGGGACAATGTGGACTTCTAGGGACCCTAATAGGACCTCCCCAATGTGATCAATTCCTGGAGTTTGATTCTGATTTAATAATTGAACGAAGAGAAGGAACCGATGTGTGCTATCCCGGAAAATTCACAAATGAAGAATCACTGAGGCAGATCCTTCGAGGGTCAGGAGGAATTGATAAGGAGTCAATGGGTTTCACCTATAGTGGAATAAGAACCAATGGAGCAACAAGTGCCTGCAGAAGATTAGGTTCTTCTTCTTTCTATGCAGAGATGAAGTGGTTACTGTCGAATTCAGACAATGCAGCATTCCCCCAGATGACCAAGTCGTATAGAAATCCCAGGAACAAGCCAGCTCTAATAATTTGGGGAGTTCATCACTCTGGATCGGCTAATGAGCAGACCAAACTCTATGGAAGTGGAAACAAATTGATAACAGTAGGAAGCTCGAAATACCAGCAATCATTCACTCCAAGTCCGGGAGCACGGCCACAAGTGAATGGACAATCAGGGAGGATCGATTTCCACTGGCTGCTCCTTGATCCCAATGACACAGTGACCTTCACCTTCAATGGGGCATTCATAGCCCCTGACAGGGCAAGTTTCTTTAGAGGAGAATCGCTAGGAATCCAGAGTGATGTTCCTTTGGATTCTAGTTGTGGGGGAGACTGCTTTCACAGTGGGGGTACGATAGTAAGTTCCCTGCCATTCCAAAACATCAACCCTAGAACAGTGGGGAAATGCCCTCGATATGTCAAACAGACAAGCCTCCTTTTAGCTACCGGAATGAGAAATGTCCCAGAGAATCCCAAGACCAGAGGTCTCTTTGGAGCAATTGCAGGATTCATAGAGAATGGATGGGAGGGTCTCATTGATGGATGGTATGGTTTCAGACATCAAAATGCGCAAGGAGAAGGAACTGCAGCTGATTACAAAAGCACCCAATCTGCAATAGACCAGATCACAGGCAAATTGAATCGTCTGATCGACAAAACAAATCAGCAGTTTGAGTTGATAGACAATGAGTTCAATGAGATAGAACAACAAATCGGAAATGTCATTAATTGGACACGAGATTCAATGACTGAAGTATGGTCGTACAATGCTGAACTGTTGGTGGCAATGGAAAATCAGCATACCATAGATCTTGCAGACTCAGAAATGAACAAACTTTATGAGCGTGTCAGGAAACAACTAAGGGAGAATGCTGAAGAAGATGGAACTGGATGTTTTGAAATATTCCATAAGTGTGATGATCAGTGCATGGAGAGCATAAGGAACAACACTTATGATCATACTCAATACAGAACAGAGTCATTACAGAATAGAATACAGATAGACCCAGTTAAATTGAGTAGTGGGTACAAAGACATAATCTTATGGTTTAGCTTCGGGGCATCATGTTTCCTTCTTCTAGCCATTGCAATGGGATTGATCTTCATTTGCATAAAGAATGGAAACATGCGGTGCACTATTTGTATATAG
>A_/_H7N7|MH276987|A/Mallard_duck/New_Zealand/15.880.121/2015
ATGACCACTCAAATTCTGCTACTCGCTCTTACAGCGATTATCCCTATAAATGCAGACAAAATTTGTCTTGGACATCATGCCATTCCAAACGGAACCAAAGTAAACACACTAACTGAGAAAGAAGTAGAAGTAGTCAATGCAACTGAAACAGTGGAGCGGACAAACATCCCCAGAATCTGTTCAAAAGGGAAAAGAACAGTTGACCTTGGTCAATGTGGATTGCTGGGGACGATAATTGGACCACCTCAATGTGACCAATTCCTAGAATTTTCAGCTGATTTGGTCATTGAGAGACGGGAGGGAAATGATGTCTGTTATCCTGGGAAATTTGTGAATGAGGAAGCTCTGCGGCAAATCCTCAGAGAATCAGGAGGGATCGACAAGGAAACAATGGGATTCACATACAGCGGGATAAGGACCAATGGAGCAACCAGTGCCTGTAAAAGATCAGGGTCTTCATTTTACGCAGAGATGAAATGGCTTCTGTCGAATTCAGACAATGCTGCTTTCCCGTCAACGACAAAATCATACAGAAATACAAGAAAAGATCCAGCTCTGATAGTTTGGGGAATCCATCATTCCGGGTCCACTGCAGAACAGACCAAACTATATGGGAGTGGAAACAAATTAATAACAGTCGGGAGTTCTAATTACCAGCAGTCTTTTGTACCGAGCCCAGGAGCACGACCACAAGTAAACGGCCAATCCGGAAGGATTGATTTCCATTGGTTGATACTGGATCCCAACGACACGGTTACTTTCAGTTTCAATGGTGCTTTTATAGCACCAGATCGCGCAAGCTTTATGAGGGGAAAATCCATGGGAATCCAGAGTGATGTGCAAGTCGATGCCAATTGTGAGGGAAATTGCTACCATAGTGGAGGCACAATAATAAGCAATTTGCCCTTTCAAAATATCAATAGCAGGGCGGTTGGGGAATGTCCCAGATATGTGAGACAAGAGAGCCTACTACTGGCAACAGGAATGAAAAATGTCCCTGAAGGCCCAAAAGAAAGAGGTCTGTTTGGTGCTATAGCAGGTTTCATTGAAAATGGATGGGAAGGTCTGATTGATGGATGGTACGGGTTCAGACATCAAAATGCACAGGGAGAGGGCATTGCAGCTGATTATAAGAGCACTCAATCAGCAGTCGATCAAATAACTGGAAAGCTAAATCGACTCATAGAAAAGACTAATCAACAATTTGAACTGATCGACAATGAATTCGCCGAGGTAGAAAAGCAGATTGGTAATGTGATTAACTGGACTAGAGATTCCATAACGGAGGTGTGGTCTTATAATGCTGAGCTCCTGGTAGCAATGGAAAATCAGCACACCATCGATTTGGCTGACTCTGAAATGAACAAACTATATGAGAGAGTGAGGAGGCAATTGAGGGAAAATGCTGAAGAAGATGGGACAGGTTGCTTTGAAATCTTTCATAAATGTGATGATGACTGCATGGGTAGCATAAGAAACAATACGTATGATCATAGTAAGTACAGAGAAGAAGCAATGCAAAACAGAATACAGATCGATCCAGTCAAATTAAGCAGTGGTTACAAGGATGTGATACTTTGGTTCAGCTTCGGGGCATCATGTTTCATACTTCTAGCCATTGCAATGGGCCTTGTTTTCATGTGTGTGAAAAATGGAAACATGCGGTGCACTATTTGTATATAA
>A_/_H7N7|MH276960|A/Mallard_duck/New_Zealand/15.880.80/2015
ATGACAACTCAAATTCTGCTACTCGCTCTTACAGCGATTATCCCTATAAATGCAGACAAAATTTGTCTTGGACATCATGCCATTCCAAACGGAACCAAAGTAAACACACTAACTGAGAAAGAAGTAGAAGTAGTCAATGCAACTGAAACAGTGGAGCGGACAAACATCCCCAGAATCTGTTCAAAAGGGAAAAGAACAGTTGACCTTGGTCAATGTGGATTGCTGGGGACGATAATTGGACCACCTCAATGTGACCAATTCCTAGAATTTTCAGCTGATTTGGTCATTGAGAGACGGGAGGGAAATGATGTCTGTTATCCTGGGAAATTTGTGAATGAGGAAGCTCTGCGGCAAATCCTCAGAGAATCAGGAGGGATCGACAAGGAAACAATGGGATTCACATACAGCGGGATAAGGACCAATGGAGCAACCAGTGCCTGTAAAAGATCAGGGTCTTCATTTTACGCAGAGATGAAATGGCTTCTGTCGAATTCAGACAATGCTGCTTTCCCGTCAACGACAAAATCATACAGAAATACAAGAAAAGATCCAGCTCTGATAGTTTGGGGAATCCATCATTCCGGGTCCACTGCAGAACAGACCAAACTATATGGGAGTGGAAACAAACTAATAACAGTCGGGAGTTCTAATTACCAGCAGTCTTTTGTACCGAGCCCAGGAGCACGACCACAAGTAAACGGCCAATCCGGAAGGATTGATTTCCATTGGTTGATACTGGATCCCAACGACACGGTTACTTTCAGTTTCAATGGTGCTTTTATAGCACCAGATCGCGCAAGCTTTATGAGGGGAAAATCCATGGGAATCCAGAGTGATGTGCAAGTCGATGCCAATTGTGAGGGAAATTGCTACCATAGTGGAGGCACAATAATAAGCAATTTGCCCTTTCAAAATATCAACAGCAGGGCAGTTGGGAAATGTCCCAGATATGTGAGACAAGAGAGCCTACTACTGGCAACAGGAATGAAAAATGTCCCTGAAGGCCCAAAAGAAAGAGGTCTGTTTGGTGCTATAGCAGGTTTCATTGAAAATGGATGGGAAGGTCTGATTGATGGATGGTACGGGTTCAGACATCAAAATGCACAGGGAGAGGGCATTGCAGCTGATTATAAGAGCACTCAATCAGCAGTCGATCAAATAACTGGAAAGCTAAATCGACTCATAGAAAAGACTAATCAACAATTCGAACTGATCGACAATGAATTCGCTGAGGTAGAAAAGCAGATTGGTAATGTGATTAACTGGACTAGAGATTCCATAACGGAGGTGTGGTCTTATAATGCTGAGCTCCTGGTAGCAATGGAAAATCAGCACACCATCGATCTGGCTGACTCTGAAATGAACAAACTATATGAGAGAGTGAGGAGGCAATTGAGGGAAAATGCTGAAGAAGATGGAACAGGTTGCTTTGAAATCTTTCATAAATGTGATGATGACTGCATGGGTAGCATAAGAAACAATACGTATGATCATAGTAAGTACAGAGAAGAAGCAATGCAAAACAGAATACAGATCGATCCAGTCAAATTAAGCAGTGGTTACAAGGATGTGATACTTTGGTTCAGCTTCGGGGCATCATGTTTCATACTTCTAGCCATTGCAATGGGCCTTGTTTTCATGTGTGTGAAAAATGGAAACATGCGGTGCACTATTTGTATATAA
>A_/_H7N9|MF630493|A/duck/Jiangsu/S1700/2016
ATGAACACTCAAATCCTGGTATTCGCTCTGATTGCGATCATTCCAACAAATGCAGACAAAATCTGCCTCGGACATCATGCCGTGTCAAACGGAACCAAAGTAGACACATTAACTGAAAGAGGAGTGGAAGTCGTCAATGCAACTGAAACAGTGGAACGAACAAACATCCCCAGGATCTGCTCAAAAGGGAAAAGGACAGTTGACCTCGGTCAATGTGGACTCCTGGGGACAATCACTGGACCACCTCAATGTGACCAATTCCTAGAATTTTCGGCCGATTTAATTATTGAGAGGCGAGAAGGAAGTGATGTCTGTTATCCTGGGAAATTCGTGAATGAGGAAGCTCTGAGGCAAATTCTAAGAGAATCAGGCGGAATTGACAAGGAAGCAATGGGATTCACGTACAATGGAATAAGAACTAATGGAGTAACCAATGCATGTAGGAGATCAGGATCTTCATTCTATGCAGAAATGAAATGGCTCCTGTCAAACACAGATAATGCTGCATTCCCGCAGATGACTAAGTCATATAAAAATACAAGAAAAAGCCCAGCTATAATAGTATGGGGGATCCATCATTCCGTTTCAACTGCAGAGCAAACCAAGCTATATGGGAGTGGAAACAAACTGGTGACAGTTGGTAGTTCTAATTATCAACAATCTTTCGTACCGAGTCCAGGAGCGAGACCACAAGTTAATGGTCTATCTGGAAGAATTGACTTTCATTGGCTAATGCTAAATCCCAATGATACAGTCACTTTCAGTTTCAATGGGGCTTTCATAGCTCCAGATCGTGCAAGCTTCCTGAGAGGAAAATCTATGGGAGTCCAGAGTGGAGTACAGGTTGATGTCGATTGTGAAGGGGACTGCTATCATAGTGGTGGGACAATAATAAGTAACTTGCCATTCCAGAACATAGATAGCAGGGCAGTTGGAAAATGTCCGAGATATGTTAAGCAAAGGAGTCTGCTGCTGGCAACAGGGATGAAGAATGTCCCTGAGATTCCCAAGGGAAGAGGCCTATTTGGTGCTATAGCGGGTTTCATTGAAAATGGATGGGAAGGCCTAATTGATGGTTGGTATGGTTTCAGACACCAGAATGCACAGGGAGAGGGAACTGCTGCAGATTACAAAAGCACTCAATCGGCAATTGATCAAATAACAGGGAAATTAAACCGGCTTATAGCAAAAACCAACCAACAATTTGAGTTGATAGACAATGAATTCAATGAGGTAGAGAAGCAAATCGGTAATGTGATAAATTGGACCAGAGATTCTATAACAGAACTGTGGTCATACAATGCTGAACTCTTGGTAGCAATGGAGAACCAGCATACAATTGATCTGGCTGATTCGGAAATGGACAAACTGTACGAACGAGTGAAAAGACAGCTGAGAGAGAATGCTGAAGAAGACGGCACTGGTTGCTTTGAAATATTTCACAAGTGTGATGATGACTGTATGGCCAGTATTAGAAATAACACCTATGATCACAGAAAATACAGGGAAGAGGCAATGCAAAATAGAATAAAGATTGACCCAGTCAAACTAAGCAGCGGCTACAAAGATGTGATACTTTGGTTTAGCTTCGGGGCATCATGTTTCATACTTCTAGCCATTGTAATGGGCCTTGTTTTCATATGTGTAAAAAATGGAAACATGCGGTGCACTATTTGTATATAA
>A_/_H7N9|MF630357|A/chicken/Zhejiang/S1074/2016
ATGAACACTCAAATCCTGGTATTCGCTCTGATTGCGATCATTCCAACAAATGCAGACAAAATCTGCCTCGGACATCATGCCGTGTCAAACGGAACCAAAGTGGACACATTAACTGAAAGAGGAGTGGAAGTCGTCAATGCAACTGAAACAGTGGAACGAACAAACATCCCCAGGATCTGCTCAAAAGGGAAAAGGACAGTTGACCTCGGTCAATGTGGACTCCTGGGGACAATCACTGGACCACCTCAATGTGACCAATTCCTAGAATTTTCGGCCGATTTAATTATTGAGAGGCGAGAAGGAAGTGATGTCTGTTATCCTGGGAAATTCGTGAATGAGGAAGCTCTGAGGCAAATTCTAAGAGAATCAGGCGGAATTGACAAGGAAGCAATGGGATTCACGTACAATGGAATAAGAACCAATGGAGTAACCAGTGCATGTAGGAGATCAGGATCTTCATTCTATGCAGAAATGAAATGGCTCCTGTCAAACACAGATAATGCTGCATTCCCGCAGATGACTAAGTCATATAAAAATACAAGAAAAAGCCCAGCTATAATAGTATGGGGGATCCATCATTCCGTTTCAACTGCAGAGCAAACCAAGCTATATGGGAGTGGAAACAAACTGGTGACGGTTGGTAGTTCTAATTATCAACAATCTTTCGTACCGAGTCCAGGAGCGAGACCACAAGTTAATGGTCTATCTGGAAGAATTGACTTTCATTGGCTAATGCTAAATCCCAATGATACAGTCACTTTCAGTTTCAATGGGGCTTTCATAGCTCCAGATCGTGCAAGCTTCCTGAGAGGAAAATCTATGGGAGTCCAGAGTGGAGTACAGGTTGATGTCAATTGTGAAGGGGACTGCTATCATAGTGGTGGGACAATAATAAGTAACTTGCCATTCCAGAACATAGATAGCAGGGCAGTTGGAAAATGTCCGAGATATGTTAAGCAAAGGAGTCTGCTGCTGGCAACAGGGATGAAGAATGTTCCTGAGATTCCAAAGGGAAGAGGCCTATTTGGTGCTATAGCGGGTTTCATTGAAAATGGATGGGAAGGCCTAATTGATGGTTGGTATGGTTTCAGACACCAGAATGCACAGGGAGAGGGAACTGCTGCAGATTACAAAAGCACTCAATCGGCAATTGATCAAATAACAGGGAAATTAAACCGGCTTATAGCAAAAACCAACCAACAATTTGAGTTGATAGACAATGAATTCAATGAGGTAGAGAAGCAAATCGGTAATGTGATAAATTGGACCAGAGATTCTATAACAGAACTGTGGTCATACAATGCTGAACTCTTGGTAGCAATGGAGAACCAGCATACAATTGATCTGGCTGATTCGGAAATGGACAAACTGTACGAACGAGTGAAAAGACAGCTGAGAGAGAATGCTGAAGAAGACGGCACTGGTTGCTTTGAAATATTTCACAAGTGTGATGATGACTGTATGGCCAGTATTAGAAATAACACCTATGATCACAGAAAATACAGGGAAGAGGCAATGCAAAATAGAATAAAGATTGACCCAGTCAAACTAAGCAGCGGCTACAAAGATGTGATACTTTGGTTTAGCTTCGGGGCATCATGTTTCATACTTCTAGCCATTGTAATGGGCCTTGTTTTCATATGTGTAAAAAATGGAAACATGCGGTGCACTATTTGTATATAA
>A_/_H7N9|MF630269|A/chicken/Jiangsu/S4519/2015
ATGAACACTCAAATCCTGGTATTCGCTCTGATTGCGATCATTCCAACAAATGCAGACAAAATCTGCCTCGGACATCATGCCGTGTCAAACGGAACCAAAGTAGACACATTAACTGAAAGAGGAGTGGAAGTCGTCAATGCAACTGAAACAGTGGAACGAACAAACATCCCCAGGATCTGCTCAAAAGGGAAAAGGACAGTTGACCTCGGTCAATGTGGACTCCTGGGGACAATCACTGGACCACCTCAATGTGACCAATTCCTAGAATTTTCGGCCGATTTAATTATTGAGAGGCGAGAAGGAAGTGATGTCTGTTATCCTGGGAAATTCGTGAATGAGGAAGCTCTGAGGCAAATTCTAAGAGAATCAGGCGGAATTGACAAGGAAGCAATGGGATTCACGTACAATGGAATAAGAACTAATGGAGTAACCAGTGCATGTAGGAGATCAGGATCTTCATTCTATGCAGAAATGAAATGGCTCCTGTCAAACACAGATAATGCTGCATTCCCGCAGATGACTAAGTCATATAAAAATACAAGAAAAAGCCCAGCTATAATAGTATGGGGGATCCATCATTCCGTTTCAACTGCAGAGCAAACCAAGCTATATGGGAGTGGAAACAAACTGGTGACAGTTGGGAGTTCTAATTACCAACAATCTTTTGTACCGAGTCCAGGAGCGAGACCACAAGTTAATGGTCTATCTGGAAGAATTGACTTTCATTGGCTAATGCTAAATCCCAATGATACAGTCACTTTCAGTTTCAATGGGGCTTTCATAGCTCCAGACCGTGCAAGCTTCCTGAGAGGAAAATCTATAGGAGTCCAGAGTGGAGTACAGGTTGATGTCAATTGTGAAGGGGACTGCTATCATAGTGGTGGGACAATAGTAAGTAACTTGCCATTTCAGAACATAGATAGCAGGGCAGTTGGAAAATGCCCGAGATATGTTAAGCAAAGGAGTCTGCTGCTGGCAACAGGGATGAAGAATGTTCCTGAGATTCCAAAGGGAAGAGGCCTATTTGGTGCTATAGCGGGTTTCATTGAAAATGGATGGGAAGGCCTAATTGATGGTTGGTATGGTTTCAGACACCAGAATGCACAGGGAGAGGGAACGGCTGCAGATTACAAAAGCACTCAATCGGCAATTGATCAAATAACAGGGAAATTAAACCGACTTATAGCAAAAACCAACCAACAATTTGAGTTGATAGACAATGAATTCAATGAGGTAGAGAAGCAAATCGGTAATGTGATAAATTGGACCAGAGATTCTATAACAGAACTGTGGTCATACAATGCTGAACTCTTGGTAGCAATGGAGAACCAGCATACAATTGATCTGGCTGATTCAGAAATGGACAAACTGTACGAACGAGTGAAAAGACAGCTGAGAGAGAATGCTGAAGAAGATGGCACTGGTTGCTTTGAAATATTTCACAAGTGTGATGATGACTGTATGGCCAGTATTAGAAATAACACCTATGATCACAGAAAATACAGGGAAGAGGCAATGCAAAATAGAATAAAGATTGACCCAGTCAAACTAAGCAGCGGCTACAAAGATGTGATACTTTGGTTTAGCTTCGGGGCATCATGTTTCATACTTCTAGCCATTGTAATGGGCCTTGTTTTCATATGTGTAAAAAATGGAAACATGCGGTGCACTATTTGTATATAA
>A_/_H7N9|MF630261|A/chicken/Jiangsu/S1460/2016
ATGAACACTCAAATCCTGGTATTCGCTCTGATTGCGATCATTCCAACAAATGCAGACAAAATCTGCCTCGGACATCATGCCGTGTCAAACGGAACCAAAGTAAACACATTAACTGAAAGAGGAGTGGAAGTCGTCAATGCAACTGAAACAGTGGAACGAACAAACATCCCTAGGATCTGCTCAAAAGGGAAACGGACAGTTGACCTCGGTCAATGTGGACTCCTGGGGACAATCACTGGACCACCTCAATGTGACCAATTCCTAGAATTTTCGGCCGATTTAATTATTGAGAGGCGAGAAGGAAGTGATGTCTGTTATCCTGGGAAATTCGTGAATGAAGAAGCTCTGAGGCAAATTCTCAGAGAATCAGGCGGAATTGACAAGGAAGCAATGGGGTTCACATACAATGGAATAAGAACTAATGGAGTAACCAGTGCATGTAGGAGATCAGGATCTTCATTCTATGCAGAAATGAAATGGCTCCTGTCAAACACAGATAATGCTGCATTCCCGCAGATGACTAAGTCATATAAAAATACAAGAAAAAGCCCAGCTATAATAGTATGGGGGATCCATCATTCCGTTTCAACTGCAGAGCAAACCCAGCTATATGGGAGTGGAAACAAACTGGTGACAGTTGGGAGTTCTAATTATCAACAATCTTTTGTACCGAGTCCAGGAGCGAGACCACAAGTTAATGGTCTATCTGGAAGAATTGACTTTCATTGGCTAATGCTAAATCCCAATGATACAGTCACTTTCAGTTTCAATGGGGCTTTCATAGCTCCAGACCGTGCAAGCTTCCTGAGAGGAAAATCTATGGGAATCCAGAGTGGAGTACAGGTTGATGCCAATTGTGAAGGGGACTGCTATCATAGTGGTGGGACAATAATAAGTAACTTGCCATTTCAGAACATAGATAGCAGGGCAGTTGGAAAATGTCCGAGATATGTTAAGCAAAGGAGTCTGCTGCTGGCAACAGGGATGAAGAATGTTCCTGAGATTCCAAAGGGAAGAGGCCTATTTGGTGCTATAGCGGGTTTCATTGAAAATGGATGGGAAGGCCTAATTGATGGTTGGTATGGTTTCAGACACCAGAATGCACAGGGAGAGGGAACTGCTGCAGATTACAAAAGCACTCAATCGGCAATTGATCAAATAACAGGGAAATTAAACCGGCTTATAGCAAAAACCAACCAACAATTTGAGTTGATAGACAATGAATTCAATGAGGTAGAGAAGCAAATCGGTAATGTGATAAATTGGACCAGAGATTCTATAACAGAAGTGTGGTCATACAATGCTGAACTCTTGATAGCAATGGAGAACCAGCATACAATTGATCTGGCTGATTCAGAAATGGACAAACTGTATGAACGGGTGAAAAGACAGCTGAGAGAGAATGCTGAAGAGGATGGCACTGGTTGCTTTGAAATATTTCACAAGTGTGATGATGACTGTATGGCCAGTATTAGAAACAACACCTATGATCACAGAAAATACAGGGAAGAGGCAATGCAAAATAGAATACAGATTGACCCAGTCAAGCTAAGCAGCGGCTACAAAGATGTGATACTTTGGTTTAGCTTCGGGGCATCATGTTTCATACTTCTAGCCATTGTAATGGGCCTTGTCTTCATATGTGTAAAAAATGGAAACATGCGGTGCACTATTTGTATATAA
>A_/_H7N9|MF629989|A/chicken/Fujian/SD005/2015
ATGAACACTCAAATCCTGGTATTCGCTCTGATTGCGATCATTCCAACAAATGCAGACAAAATCTGCCTCGGACATCATGCCGTGTCAAACGGAACCAAGGTAAACACATTAACTGAAAGAGGAGTGGAAGTCGTCAATGCAACTGAAACAGTGGAACGAACAAACATCCCCAGGATCTGCTCAAAAGGGAAAAGGACAGTTGACCTCGGTCAATGTGGACTCCTGGGGACAATCACAGGCCCACCTCAATGTGACCAATTCCTAGAATTTTCGGCCGATTTAATTATTGAGAGGCGAGAAGGAAGTGATGTCTGTTATCCTGGGAAATTCGTGAATGAAGAAGCTCTGAGGCAAATTCTCAGAGAATCAGGTGGAATTGACAAGGAAGCAATGGGATTCACATACAGTGGAATAAGAACTAATGGAGCAACCAGTGCATGTAGGAGATCAGGATCTTCATTCTATGCAGAAATGAAATGGCTCCTGTCAAACACAGATAATGCTGCATTCCCGCAGATGACCAAGTCATATAAAAATACAAGAAAAAGCCCAGCTATAATAGTATGGGGGATCCATCATTCCGTTTCAACTGCAGAGCAAACCAAGCTATATGGGAGTGGAAACAAACTGGTGACAGTTGGGAGTTCTAATTATCAGCAATCTTTCGTACCTAGTCCAGGGGCGAGACCACAAGTTAATGGTCTATCTGGAAGAATTGACTTTCATTGGCTAATGCTAAATCCCAATGATACAGTCACTTTCAGTTTCAATGGGGCTTTCATAGCTCCAGACCGTGCAAGCTTCCTGAGAGGAAAATCTATGGGAATCCAGAGTGGAGTACAGGTTGATGCCAATTGTGAAGGGGACTGCTATCATAGTGGGGGGACAATAATAAGTAACTTGCCATTTCAGAACATAGATAGCAGGGCAGTTGGAAAATGTCCGAGATATGTTAAGCAAAGGAGTCTGCTGCTGGCAACAGGGATGAAGAATGTTCCTGAGATTCCAAAGGGAAGAGGCCTATTTGGTGCTATAGCGGGTTTCATTGAAAATGGATGGGAAGGCCTAATTGATGGTTGGTATGGTTTCAGGCACCAGAATGCACAGGGAGAGGGAACTGCTGCAGATTACAAAAGCACTCAATCGGCAATTGATCAAATAACAGGGAAATTAAACCGGCTTATAGCAAAAACCAACCAACAATTTGAGTTGATAGACAATGAATTCAATGAGGTAGAGAAGCAAATCGGTAATGTGATAAATTGGACCAGAGATTCTATAACAGAAGTGTGGTCATACAATGCTGAACTCTTGGTAGCAATGGAGAACCAGCATACAATTGATCTGGCTGATTCAGAAATGGACAAACTGTACGAACGAGTAAAAAGACAGCTGAGAGAGAATGCTGAAGAAGATGGCACTGGTTGCTTTGAAATATTTCACAAGTGTGATGATGACTGTATGGCCAGTATTAGAAATAACACCTATGATCACAGAAAATACAGGGAAGAGGCAATGCAAAATAGAATACAGATTGACCCAGTCAAACTAAGCAGCGGCTACAAAGATGTGATACTTTGGTTTAGCTTCGGGGCATCATGTTTCATACTTCTAGCCATTGTAATGGGCCTTGTCTTCATATGTGTAAAAAATGGAAACATGCGGTGCACTATTTGTATATAA
>A_/_H7N7|AB558256|A/duck/Shimane/18/2006
ATGAAAAGCAGGGGATACAAAATGAACACTCAAATCCTGGTATTCGCTCTGGTTGCGATCATTCCGACAAATGCAGACAAAATCTGCCTCGGACATCATGCTGTGTCAAACGGAACTAAAGTAAACACATTAACTGAAAGAGGAGTGGAAGTCGTTAATGCAACTGAAACAGTGGAACGAACAAACATCCCCAGGATCTGCTCAAAAGGGAAAAGGACAGTTGACCTCGGTCAATGTGGACTCCTGGGGACAATCACTGGGCCACCCCAATGTGACCAATTCCTAGAATTTTCAGCCGATTTAATTATTGAGAGGCGAGAAGGAAGTGATGTCTGTTATCCTGGGAAGTTCGTGAATGAAGAAGCTCTGAGGCAAATTCTCAGGGAATCAGGCGGAATTGACAAGGAAACAATGGGATTCACATATAGCGGAATAAGAACTAATGGAGCAACCAGTGCATGTAGGAGATCAGGATCTTCATTCTATGCAGAAATGAAATGGCTCCTGTCAAACACAGATAATGCTGCTTTCCCGCAGACGACTAAATCATACAAAAATACAAGGAAAGACCCAGCTCTAATAATATGGGGGGTTCACCATTCTGGATCAACTACAGAACAGACCAAGCTATATGGGAGTGGAAACAAACTGATAACAGTTGGAAGTTCTAATTATCAACAGTCTTTTGTGCCGAGTCCAGGAGCGAGACCACAAGTTAATGGCCAATCTGGAAGGATTGACTTTCATTGGCTGATGCTAAACCCCAATGATACAGTCACTTTCAGCTTCAATGGGGCCTTCATAGCTCCAGACCGTGCAAGCTTCCTGAGAGGAAAATCTATGGGAATTCAGAGTGGAGTACAGGTTGATGCCAATTGTGAAGGGGATTGCTATCACAATGGAGGAACAATAATAAGTAATTTGCCCTTTCAGAACATAAACAGCAGGGCAGTAGGGAAATGTCCGAGATATGTTAAGCAAGAGAGTCTGCTGCTAGCAACAGGGATGAAGAATGTTCCTGAGATTCCAAAGGGAAGAGGTCTATTTGGTGCTATAGCAGGTTTCATTGAAAATGGATGGGAAGGTCTAATTGATGGGTGGTATGGTTTCAAGCATCAAAATGCACAGGGAGAGGGGACTGCTGCAGATTACAAAAGCACCCAATCAGCAATAGATCAAATAACAGGGAAATTAAACCGGCTTATAGAAAAAACCAACCAACAATTTGAGTTAATAGACAATGAGTTCACTGAGGTTGAAAAGCAAATTGGTAATGTGATAAATTGGACCAGAGACTCCATGACAGAAGTGTGGTCCTACAATGCTGAACTTTTAGTAGCAATGGAGAACCAGCACACAATTGATCTGGCTGACTCAGAAATGAACAAACTATACGAACGAGTGAGGAGACAGCTGAGAGAGAATGCTGAAGAAGATGGCACTGGTTGCTTTGAAATATTTCACAAGTGTGATGATGACTGTATGGCCAGTATTAGAAACAACACCTATGATCACAGCAAGTACAGGGAAGAGGCAATGCAAAATAGAATACAGATTGATCCAGTCAAACTAAGCAGTGGCTACAAAGATGTGATACTTTGGTTTAGCTTCGGGGCATCATGTTTCATACTTCTGGCCATTGCAATGGGCCTTGTCTTCATATGTGTGAAGAATGGAAACATGCGGTGCACTATTTGTATATAA
>A_/_H7N2|AY240910|A/Turkey/NC/11165/02
ATGAACACTCAAATCCTGGCATTCATTGCTTGTGTGCTGACTGGAGCTAAAGGAGACAAAATATGTCTTGGGCACCATGCTGTGGCAAATGGAACAAAAGTGAACACATTAACAGAGAGGGGGATTGAAGTAGTGAATGCCACAGAGACAGTGGAAACTGCGAATATCAAGAAAATATGTACCCAGGGGAAAAGGCCAACAGATCTGGGACAATGTGGACTTCTAGGAACCCTAATAGGACCTCCCCAATGTGATCAATTCCTGGAGTTTTCCTCTGATCTGATAATTGAGCGAAGAGAAGGAACCGATGTATGCTATCCCGGCAAATTCACAAATGAAGAATCACTGAGGCAGATCCTTCGAAGATCAGGAGGAATTGGTAAGGAGTCAATGGGCTTCACCTATAGTGGAATAAGAACCAATGGAGCGACAAGTGCCTGCACAAGATCAGGTTCTTCTTTCTATGCAGAGATGAAGTGGTTGCTGTCGAATTCAGATAATGCAGCATTCCCACAGATGACAAAGGCGTATAGAAATCCCAGAAACAAACCAGCTCTGATAATTTGGGGAGTTCATCACTCTGAATCGGTTAGCGAGCAGACCAAACTCTATGGAAGTGGAAACAAGTTGATAACAGTAAGAAGCTCAAAATACCAGCAATCATTCACCCCAAGTCCGGGAGCACGGAGAATCGATTTTCACTGGCTACTCCTTGATCCCAATGACACAGTGACCTTCACTTTCAATGGGGCATTCATAGCCCCTGACAGGGCAAGTTTCTTTAGGGGAGAATCACTAGGAGTCCAGAGTGATGCTCCTTTGGATTCTAGTTGTAGAGGGGATTGCTTTCACAGTGGGGGTACGATAGTCAGTTCCCTGCCATTCCAAAACATCAACTCTAGAACTGTGGGGAAATGCCCTCGGTATGTCAAACAGAAAAGCCTCCTTCTGGCTACAGGAATGAGAAATGTTCCAGAGAAACCAAAGCCCAGAGGCCTTTTTGGAGCAATTGCTGGATTCATAGAGAATGGATGGGAGGGTCTCATCAATGGATGGTATGGTTTCAGACATCAAAATGCACAAGGAGAGGGAACTGCAGCTGACTACAAAAGCACCCAGTCTGCAATAGATCAGATCACAGGCAAATTGAATCGTTTAATTGGCAAAACAAATCAGCAGTTTGAGCTGATAGACAATGAGTTCAATGAGATAGAACAACAAATAGGAAATGTCATTAATTGGACACGAGACGCAATGACTGAGATATGGTCGTATAATGCTGAGCTGTTGGTGGCAATGGAAAATCAGCATACAATAGATCTTGCGGACTCAGAAATGAGCAAACTTTATGAGCGTGTCAAAAAACAACTAAGGGAGAATGCTGAAGAAGATGGAACTGGATGTTTTGAGATATTTCATAAGTGTGATGATCAGTGTATGGAGAGCATAAGGAACAACACGTATGACCATACTCAATACAGAACAGAGTCATTGCAGAATAGAATACAGATAGACCCAGTGAAATTGAGTAGTGGATACAAAGACATAATCTTATGGTTTAGCTTCGGGGCATCATGTTTTCTTCTTCTAGCCATTGCAATGGGATTGGTTTTCATTTGCATAAAGAATGGAAACATGCAGTGCACTATTTGTATATAG
>A_/_H7N2|AY831670|A/chicken/MD/MINH_MA/2004
ATGAACACTCAAATTCTGGCATTCATTGCTTGTGTGCTGACTGGAGCTAAAGGAGACAAAATATGTCTTGGGCACCATGCTGTGGCAAATGGAACAAAAGTGAACACATTAACAGAGAGGGGGATTGAAGTAGTGAACGCCACAGAGACGGTGGAAACTGCGAATATCAAGAAAATATGTACTCAAGGGAAAAGGCCAACAGATCTGGGACAATGTGGACTTCTAGGAACCCTAATAGGACCTCCCCAATGTGATCAATTCCTGGAGTTTTCCTCTGATTTGATAATTGAGCGAAGAGAAGGAACCGATGTATGCTATCCCGGTAAATTCACAAATGAAGAATCACTGAGGCAGATCCTTCGAAGGTCAGGAGGAATTGGTAAGGAGTCAATGGGCTTCACCTATAGTGGAATAAGAACCAATGGAACGACAAGTGCCTGCAAAAGATCAGGTTCTTCTTTCTATGCAGAGATGAAGTGGTTGCTGTCGAATTCAGACAATGCGACATTCCCCCAAATGACAAATTCGTATAGAAATCCCAGAAACAAACCAGCTCTGATAATTTGGGGAGTTCATCACTCTGAATCGGTTAGCGAACAGACCAAACTCTATGGAAGTGGAAACAAGTTGATAACAGTAAGAAGCTCAAAATACCAGCAATCATTCACCCCAAGTACGGGAGCACGGAGAATCGATTTTCACTGGCTACTCCTTGATCCCAATGACACAGTGACCTTCACTTTCAATGGGGCATTCATAGCCCCTGACAGGGCAAGTTTCTTTAGAGGAGAATCACTAGGAGTCCAGAGTGACGTTCCTTTGGATTCTAGTTGTGGAGGGGATTGCTTTCACAGTGGGGGTACGATAGTCAGTTCCCTGCCATTCCAAAACATCAACCCTAGAACTGTGGGGAGATGCCCTCGGTATGTTAAACAGACAAGCCTCCTTCTGGCTACAGGAATGAGAAATGTTCCAGAGAAACCAAAGCCCAGAGGCCTTTTTGGAGCAATTGCTGGATTCATAGAGAATGGATGGGAGGGTCTCATCAATGGATGGTATGGTTTCAGACATCAAAATGCCCAAGGAGAGGGAACTGCAGCTGACTACAAAAGCACCCAGTCTGCAATAGATCAGATCACAGGCAAATTGAATCGTTTAATTGGCAAAACAAATCAGCAGTTTGAGCTGATAGACAATGAGTTCAATGAGATAGAACAACAAATAGGGAATGTCATTAATTGGACAAGAGACGCAATGACTGAGATATGGTCGTATAATGCTGAGCTGTTGGTGGCAATGGAAAATCAGCATACAATAGATCTTACGGACTCAGAAATGAGCAAACTTTATGAGCGTGTCAAAAAACAACTAAGGGAGAATGCTGAAGAAGATGGAACTGGATGTTTTGAGATATTTCATAAATGTGATGATCAGTGTATGGAGAGCATAAGGAACAACACGTATGACCATACTCAATACAGAACAGAGTCATTGCAGAATAGAATACAGATAGACCCAGTGAAGTTGAGTAGTGGGTACAAAGACATAATCTTATGGTTTAGCTTCGGGGCATCATGTTTTCTTCTTCTAGCCATTGCAATGGGATTGGTTTTCATTTGCATGAAGAATGGAAACATGCAGTGCACTATTTGTATATAG
>A_/_H7N2|AY831669|A/chicken/DE/VIVA/2004
ATGAACATTCAAATTCTGGCATTCATTGCTTGTGTGCTGACTGGAGCTAAAGGAGACAAAATATGTCTTGGGCACCATGCTGTGGCAAATGGAACAAAAGTGAACACATTAACAGAGAGGGGGATTGAAGTAGTGAATGCCACAGAGACAGTGGAAACTACGAATATCAAGAAAATATGTACCCAGGGGAAAAGGCCAACAGATCTGGGACAATGTGGACTTCTAGGAACCCTAATAGGACCTCCCCAGTGTGATCAATTCCTGGAGTTTTCCTCAGATTTGATAATTGAGCGAAGAGAAGGAACCGGTATATGCTATCCCGGTAGATTCACAAACGAAGAATCACTGAGGCAGATCCTTCGAAGATCAGGAGGAATTAGTAAGGAGTCAATGGGCTTCACCTATAGTGGAATAAGAACCAATGGAGCGACAAGTGCCTGCACAAGATCAGGTTCTTCTTTCTATGCAGAGATGAAGTGGTTGCTGTCGAATTCAGATAATGCAGCATTCCCACAGATGACAAAGGCGTATAGAAATCCCAGAGACAAACCAGCTCTGATAATTTGGGGAGTTCATCACTCTGAATCGGTTAGCGAGCAGACCAAACTCTATGGAAGTGGAAACAAGTTGATAACAGTAAGAAGCTCAAAATACCAGCAATCATTCACCCCAAGTCCGGGAGCACGGAGAATCGATTTCCACTGGCTACTCCTTGATCCCAATGACACAGTGACCTTCACTTTCAATGGAGCATTCATAGCCCCTGACAGGGCAAGTTTCCTTAGGGGAGAATCACTAGGAATCCAGAGTGATGCTCCTTTGGATTCAAGTTGTAGAGGAGATTGCTTTCACAGTGGGGGTACGATAGTCAGTTCCCTGCCATTCCAAAACATTAACTCTAGAACTGTGGGGAAATGCCCTCGGTATGTCAAACAGAACAGCCTCCTTCTGGCTACAGGAATGAGAAATGTTCCAGAGAAACCAAAGCCCAGAGGCCTTTTTGGAGCAATTGCTGGATTCATAGAGAATGGATGGGAGGGTCTCATCAATGGATGGTATGGTTTCAGACATCAAAATGCCCAAGGAGAGGGAACTGCAGCTGACTACAAAAGCACCCAGTCTGCAATAGATCAGATCACAGGCAAATTGAATCGTTTAATTGGCAAAACAAATCAGCAGTTTGAGCTGATAGACAATGAGTTCAATGAGATAGAACAACAAATAGGGAATGTCATTAATTGGACAAGAGACGCAATGACTGAGATATGGTCGTATAATGCTGAGCTGTTGGTGGCAATGGAAAATCAGCATACAATAGATCTTACGGACTCAGAAATGAGCAAACTTTATGAGCGTGTCAAAAAACAACTAAGGGAGAATGCTGAAGAAGATGGAACTGGATGTTTTGAGATATTTCATAAATGTGATGATCAGTGTATGGAGAGCATAAGGAACAACACGTATGACCATACTCAATACAGAACAGAGTCATTGCAGAATAGAATACAGATAGACCCAGTGAAGTTGAGTAGTGGGTACAAAGACATAATCTTATGGTTTAGCTTCGGGGCATCATGTTTTCTTCTTCTAGCCATTGCAATGGGATTGGTTTTCATTTGCATAAAGAATGGAAACATGCAGTGCACTATTTGTATATAG
>A_/_H7N2|AY831668|A/chicken/DE/HOBO/2004
ATGAACATTCAAATTCTGGCATTCATTGCTTGTGTGCTGACTGGAGCTAAAGGAGACAAAATATGTCTTGGGCACCATGCTGTGGCAAATGGAACTAAAGTGAACACATTAACAGAGAAGGGGATTGAAGTAGTGAATGCCACAGAGACAGTGGAAACTGCGGATGTCAAGAAAATATGTACCCAGGGGAAAAGGCCAACAGATCTGGGACGATGTGGACTTCTGGGAACCCTAATAGGACCTCCCCAATGTGATCAATTCCTGGAGTTTTCCTCTGATTTGATAATTGAGCGAGGGGAAGGAACCGATGTATGCTATCCCGGTAGATTCACAAATGAAGAATCATTGAGGCAGATCCTTCGAAGATCAGGAGGAATTGGTAAGGAATCAATGGGCTTCACCTATAGTGGAATAAGAACCAATGGAGCGACAAGTGCCTGCACAAGATCAGGTTCTTCTTTCTATGCAGAGATGAAGTGGCTGCTGTCGAATTCAGATAATTCAGCATTCCCACAGATGACAAAGGCGTATAGAAATCCCAGAAACAAACCAGCTCTGATAATTTGGGGAGTTCATCACTCTGAATCGGTTAGCGAGCAGACCAAACTCTATGGAAGTGGAAACAAGTTGATAACAGTAAGAAGCTCAAAATACCAGCAATCATTCACCCCAAGTCCAGGGCCACGGAGAATCGATTTCCACTGGCTACTCCTTGATCCCAATGACACAGTGACCTTCACTTTCAATGGGGCATTCATAGCTCCTGACAGGGCAAGTTTCTTTAGGGGAGAATCACTGGGAGTCCAGAGTGATGCTCCTTTGGATTCTAGTTGTAGAGGGGATTGCTTTCACAGTGGGGGTACGATAGTTAGTTCCCTACCATTCCAAAACATCAACTCTAGAACTGTGGGGAAATGCCCTCGGTATGTCAAACAGAAAAGCCTCCTTCTGGCTACAGGAATGAGAAATGTTCCAGAGAAACCAAAGCCCAGAGGCCTTTTTGGAGCAATTGCTGGATTCATAGAGAATGGATGGGAGGGTCTCATCAATGGATGGTATGGTTTCAGACATCAAAATGCACAAGGGGAGGGAACTGCAGCTGACTACAAAAGCACCCAGTCTGCAATAGATCAGATCACAGGCAAATTGAATCGTTTAATCGGCAAAACAAATCAGCAGTTTGAGCTGATAGACAATGAGTTCAATGAGATAGAACAACAAATAGGAAATGTCATTAATTGGACACGAGATGCAATGACTGAGATATGGTCGTATAATGCTGAGCTGTTGGTGGCAATGGAAAATCAGCATACAATAGATCTTGCGGACTCAGAAATGAGCAAACTTTATGAGCGTGTCAAAAAACAACTAAGGGAAAATGCTGAAGAAGATGGAACTGGATGTTTTGAGATATTTCATAAGTGTGATGATCAGTGTATGGAGAGCATAAGGAACAACACGTATGACCATACTCAATACAGAACAGAGTCATTGCAGAATAGAATACAGATAGACCCAGTGAAATTGAGTAGTGGATACAAAGACATAATCTTATGGTTTAGCTTCGGGGCATCATGTTTTCTTCTTCTAGCCATTGCAATGGGATTGGTTTTCATTTGCATAAAGAATGGAAACATGCAGTGCACTATTTGTATATAG
>A_/_H7N2|CY024826|A/chicken/New_York/11678-5/2005
ATGAACATCCAAATTCTGGCATTCATCGCCTGTGTGCTGACTGGAGCTAAGGGAGACAAAATATGTCTTGGGCACCATGCTGTGGCAAATGGAACAAAAGTGAACACATTAACAGAGAGGGGGATTGAAGTAGTGAATGCCACAGAGACAGTGGAAACTACGAATATCAAGAAAATATGTACCCAGGGGAAAAGGCCAACAGATCTGGGACAATGTGGACTTCTAGGAACCCTAATAGGGCCTCCCCAGTGTGATCAATTCCTGGAGTTTGCCTCAGATTTGATAATTGAGCGAAGAGAAGGAACCGATATATGCTATCCCGGTAGATTCACAAACGAAGAATCACTGAGGCAGATCCTTCGAAGATCAGGAGGAATTGGTAAGGAGTCAATGGGCTTCACCTATAGTGGAATAAGAACCAATGGAGCGACAAGTGCCTGCACAAGATCAGGTTCTTCTTTCTATGCAGAGATGAAGTGGTTGCTGTCGAATTCAGATAATGCAGCATTCCCACAGATGACAAAGGCATATAGAAATCCCAAAGACAAACCAGCTCTGATAATTTGGGGAGTTCATCACTCTGAATCGGTTAGCGAGCAGACCAAACTCTATGGAAATGGAAACAAGTTGATAACAGTAAAAAGCTCAAAATACCAGCAATCATTCACCCCAAGTCCGGGAGCACGGAGAATCGATTTCCACTGGCTACTCCTTGATCCCAATGACACAGTGACCTTCACTTTCAATGGAGCATTCATAGCCCCTGACAGGGCAAGTTTCTTTAGGGGAGAATCACTAGGAGTCCAGAGTGATGCTCCTTTGGATTCAAGTTGTAGAGGAGATTGCTTTCACAGTGGGGGTACGATAGTCAGTTCCCTGCCATTCCAAAACATTAACTCTAGAACTGTGGGGAAATGCCCTCGGTATGTCAAACAGAAAAGCCTCCTTCTGGCTACAGGAATGAGAAATGTTCCAGAGAAACCAAAGCCCAGAGGCCTTTTTGGAGCAATTGCTGGATTCATAGAGAATGGATGGGAGGGTCTCATCAATGGATGGTATGGCTTCAGACATCAAAATGCCCAAGGAGAGGGAACTGCAGCTGACTACAAAAGCACCCAGTCTGCAATAGATCAGATCACAGGCAAATTGAATCGTTTAATTGGCAAAACAAATCAGCAGTTTGAGCTGATAGACAATGAGTTCAATGAGATAGAACAACAAATAGGGAATGTCATTAATTGGACAAGAGACGCAATGACTGAGATATGGTCGTATAATGCTGAGCTGTTGGTGGCAATGGAAAATCAGCATACAATAGATCTTGCGGACTCAGAAATGAGCAAACTTTATGAACGTGTCAAAAAGCAACTAAGGGAGAATGCTGAAGAAGATGGAACTGGATGTTTTGAGATATTTCATAAATGTGATAATCAGTGTATGGAGAGCATAAGGAACAACACGTATAACCATACTCAATACAGAACAGAGTCATTGCAGAATAGAATACAGATAGACCAAGTGAAGTTGAGTAGTGGGTACAAAGACATAATCTTATGGTTTAGCTTCGGGGCATCATGTTTTCTTCTTCTAGCCATTGCAATGGGATTGGTTTTCATTTGCATAAAGAATGGAAACATGCAGTGCACTATTTGTATATAG
>A_/_H7N2|CY047003|A/chicken/New_York/19495-5/2006
ATGAACATTCAAATTCTGGCATTCATTGCTTGTGTGCTGACTGGAGTTAAAGGAGACAAAATATGTCTTGGGCACCATGCTGTGGCAAATGGAACTAAAGTGAACACATTAACAGAGAAGGGGATTGAAGTAGTGAATGCCACAGAAACAGTGGAAACTGCGGATGTCAAGAAAATATGTACCCAGGGGAAAAGGGCAACAGATCTGGGACGATGTGGACTTCTGGGAACCCTAACAGGACCTCCCCAATGTGATCAATTCCTGGAATTTTCCTCTGATTTGATAATTGAGCGAAGGGAAGGAACCGATGTATGCTACCCCGGTAGATTCACAAATGAAGAATCACTGAGGCAGATCCTTCGAAGATCAGGGGGGATTGGTAAGGAGTCAATGGGCTTCACCTATAGTGGAATAAGAACCAATGGAGCGACAAGTGCCTGCACAAGATCAGGTTCTTCTTTCTATGCAGAGATGAAGTGGCTGCTGTCAAATTCAGATAATTCAGCATTCCCACAGATGACAAAGGCGTATAGAAATCCCAGAAACAAACCAGCTCTGATAATTTGGGGAGTTCACCACTCTGAATCGGTTAGCGAGCAGACCAAACTCTATGGAAGTGGAAACAAGTTGATAACAGTAAGAAGCTCAAAATACCAGCAATCATTCACCCCGAGCCCAGGGGCACGGAGAATCGATTTCCACTGGCTACTCCTTGATCCCAATGACACAGTGACCTTCACTTTCAATGGGGCATTCATAGCTCCTAACAGGGCAAGTTTCTTTAGGGGAGAATCACTGGGAGTCCAGAGTGATGTCCCTTTGGATTCTAGTTGTAGAGGGGATTGCTTTCACAGTGGGGGTACGATAGTTAGTTCCCTACCATTCCAAAACATCAACTCTAGAACTGTGGGGAAATGCCCTCGGTATGTCAAACAGAAAAGCCTCCTTCTGGCTACAGGAATGAGAAATGTTCCAGAGAAACCAAAGCCAAGAGGCCTTTTTGGAGCAATTGCTGGATTCATAGAGAATGGATGGGAGGGTCTCATCAATGGATGGTATGGTTTCAGACATCAAAATGCACAAGGAGAGGGAACTGCAGCTGACTACAAAAGCACCCAGTCTGCAATAGATCAGATCACAGGCAAATTGAATCGTCTAATCGGCAAAACAAATCAGCAGTTTGAGCTGATAGACAATGAGTTCAATGAGATAGAACAACAAATAGGAAATGTCATTAATTGGACACGAGATGCAATGACTGAGATATGGTCGTATAATGCTGAGCTGTTGGTGGCAATGGAGAATCAGCATACAATAGATCTTGCGGACTCAGAAATGAGCAAACTTTATGAGCGTGTCAAAAAACAACTAAGGGAAAATGCTGAAGAAGATGGAACTGGATGTTTTGAGATATTTCATAAGTGTGATGATCAGTGTATGGAGAGCATAAGGAACAACACGTATGACCATACTCAATACAGAACAGAGTCATTGCAGAATAGAATACAGATAGACCCAGTGAAATTGAGTAGTGGATACAAAGACATAATCTTATGGTTTAGCTTCGGGGCATCATGTTTTCTTCTTCTAGCCATTGCAATGGGATTGGTTTTCATTTGCATAAAGAATGGAAACATGCAGTGCACTATTTGTATATAG
>A_/_H7N2|CY039263|A/chicken/New_York/23165-9/2005
ATGAACATTCAAATTCTGGCATTCATTGCTTGTGTGCTGACTGGAGCTAAAGGAGACAAAATATGTCTTGGGCACCATGCTGTGGCAAATGGAACAAAAGTGAACACATTAACAGAGAGGGGGATTGAAGTAGTGAATGCCACAGAAACAGTGGAAACTGCGAATATCAAGAAAATATGTACCCAGGGGAAAAGGCCAACAGATCTGGGACAATGTGGACTTCTAGGAACCCTAATAGGACCTCCCCAATGTGATCAATTCCTGGAGTTTTCCTCTGATTTGATAATTGAGCGAAGGGAAGGAACCGATGTATGCTACCCCGGTAAATTCACAAATGAAGAATCATTGAGGCAGATCCTTCGAAGATCAGGAGGAATTGGTAAAGAGTCAATGGGCTTCACTTATAATGGAATAAGAACCAATGGAGCGACAAGTGCCTGCACAAGATCAGGCTCTTCTTTCTATGCAGAGATGAAGTGGTTGCTGTCGAATTCAGATAATGCAGCATTCCCACAGATGACAAAGACGTATAGAAATCCCAGAAACAAACCAGCTCTGATAATTTGGGGAGTTCATCACTCTGAATCGGTTAGCGAGCAGACCAAACTCTATGGAAGTGGAAACAAGTTGGTGACAGTAAGAAGCTCAAAATACCAGCAATCATTCACCCCAAGTCCGGGAGCACGGAGAATCGATTTCCACTGGCTACTCCTTGATCCCAATGACACAGTGACCTTCACTTTCAATGGGGCATTCATAGCCCCTGACAGGGCAAGTTTCTTTAGGGGAGAATCACTAGGAGTCCAGAGTGATGCTCCTTTGGATTCTAGTTGTAGAGGGGATTGCTTTCACAGTGGGGGTACGATAGTTAGTTCCCTGCCATTCCAAAACATCAACTCTAGAACTGTGGGGAAATGCCCTCGGTATGTCAAACAGAAAAGCCTCCTTCTGGCTACAGGAATGAGAAATGTTCCAGAAAAACCAAAGCCCAGAGGCCTTTTTGGAGCTATTGCTGGATTCATAGAGAATGGATGGGAGGGTCTCATCAATGGATGGTATGGTTTCAGACATCAAAATGCACAAGGAGAGGGAACTGCAGCTGACTACAAAAGCACCCAGTCTGCAATAGATCAGATCACAGGCAAGTTGAATCGTTTAATTGGCAAAACAAACCAGCAGTTTGAGCTGATAGACAATGAGTTCAATGAGATAGAGCAACAAATAGGAAATGTCATTAATTGGACACGAGACGCAATGACTGAGATATGGTCGTATAATGCTGAGCTGTTGGTGGCAATGGAAAATCAACATACAATAGATCTTGCGGACTCAGAAATGAGCAAACTTTATGAGCGCGTCAAAAAACAGCTAAGGGAGAATGCTGAAGAAGATGGAACTGGGTGTTTTGAGATATTTCATAAGTGTGATGATCAGTGTATGGAGAGCATAAGAAACAACACGTATGACCATACTCAATACAGAACAGAGTCATTGCAGAATAGAATACAGATAGACCCAGTGAAATTGAGTAGTGGATACAAAGACATAATCTTGTGGTTTAGCTTCGGGGCATCATGTTTTCTTCTTCTAGCCATTGCAATGGGATTGGTCTTCATTTGCATAAAGAATGGAAACATGCAGTGCACTATTTGTATATAG
>A_/_H7N2|CY037095|A/chicken/New_York/87493-2/2005
ATGAACATTCAAATTCTGGCATTCATTGCTTGTGTGCTGACTGGAGCTAAAGGAGACAAAATATGTCTTGGGCACCATGCTGTGGCAAATGGAACTAAAGTGAACACATTAACAGAGAAAGGGATTGAAGTAGTGAATGCCACAGAGACAGTGGAAACTGCGGATGTCAAGAAAATATGTACCCAGGGGAAAAGGACAACAGATCTGGGACGATGTGGACTTCTGGGAACCCTAATAGGACCCCCCCAATGTGATCAATTCCTGGAGTTTTCCTCTGATTTGATAATTGAGCGAAGGGAAGGAACCGATGTATGCTATCCCGGTAGATTCACAAATGAAGAATCACTGAGGCAGATCCTTCGAAGATCAGGGGGAATTGGTAAGGAGTCAATGGGCTTCACCTATAGTGGAATAAGAACCAATGGAGCGACAAGTGCCTGCACAAGATCAGGTTCTTCTTTCTATGCAGAGATGAAGTGGCTACTGTCGAATTCAGATAATTCAGCATTCCCACAGATGACAAAGGCATATAGAAATCCCAGAAACAAACCAGCTCTGATAGTTTGGGGAGTTCATCACTCTGAATCGGTTAGCGAGCAGACCAAACTCTATGGAAGTGGAAACAAGTTGATAACAGTAAGAAGCTCAAAATACCAGCAATCATTCACCCCGAGTCCAGGGGCACGGAGAATCGATTTTCACTGGCTACTTCTTGAGCCCAATGACACAGTGACCTTCACTTTCAATGGGGCATTCATAGCTCCTGACAGGGCAAGTTTCTTTAGGGGAGAATCACTGGGAGTCCAGAGTGATGCTCCTTTGGATTCTAGTTGTAGAGGGGATTGCTTTCACAGTGGGGGTACGATAGTTAGTTCCCTACCATTCCAAAACATCAACTCTAGAACTGTGGGGAAATGCCCTCGGTATGTCAAACAGAAAAGCCTCCTTCTGGCTACAGGAATGAGAAATGTTCCAGAGAAACCAAAGCCCAGAGGCCTTTTTGGAGCAATTGCTGGATTCATAGAGAATGGATGGGAGGGTCTCATCAATGGATGGTATGGTTTCAGACATCAAAATGCACAAGGGGAGGGAACTGCAGCTGACTACAAAAGCACCCAGTCTGCAATAGATCAGATCACAGGCAAATTGAATCGTTTAATCGGCAAAACAAATCAGCAGTTTGAGCTGATAGACAATGAATTCAATGAGATAGAACAACAAATAGGAAATGTCATTAATTGGACACGAGATGCAATGACTGAGATATGGTCGTATAATGCTGAGCTGTTGGTGGCAATGGAAAATCAGCATACAATAGATCTTGCGGACTCAGAAATGAGCAAACTTTATGAGCGTGTCAAAAAACAACTAAGGGAAAATGCTGAAGAAGATGGAACTGGATGTTTTGAGATATTTCATAAATGTGATGATCAGTGTATGGAGAGCATAAGGAACAACACGTATGATCATACTCAATACAGAACAGAGTCATTGCAGAATAGAATACAGATAGACCCAGTGAAATTGAGTAGTGGATACAAAGACATAATCTTATGGTTTAGCTTCGGGGCATCATGTTTTCTTCTTCTAGCCATTGCAATGGGATTGGTTTTCATTTGCATAAAGAATGGAAACATGCAGTGCACTATTTGTATATAG
>A_/_H7N2|CY037063|A/Guinea_fowl/New_York/98616-3/2005
ATGAACATTCAAATTCTGGCATTCATTGCTTGTGTGCTGACTGGAGCTAAAGGAGACAAAATATGTCTTGGGCACCATGCTGTGGCAAATGGAACAAAAGTGAACACATTAACAGAGAAAGGGATTGAAGTAGTGAATGCCACAGAGACAGTTGAAACTGCGAATATCAAGAAAATATGTACTCAAGGGAAAAGACCAACAGATCTGGGACAATGTGGACTTCTAGGGACCCTAATAGGACCTCCCCAATGTGATCAATTCCTGGAGTTTTCCTCTGATTTGATAATTGAGCGAAGAGAAGGAACCGATGTATGCTATCCCGGTAAATTCACAAATGAAGAATCACTGAGACAGATCCTTCGAAGATCAGGAGGAATTGGTAAGGAGTCAATGGGCTTCACCTATAGTGGAATAAGAACCAATGGAGCGACAAGTGCCTGCACAAGATCAGGTTCTTCTTTCTATGCAGAGATGAAGTGGTTGCTGTCGAATTCAGACAATGCAGCATTCCCACAGATGACAAAATCATATAGAAATCCCAGAAACAAACCAGCTCTGATAATTTGGGGAGTTCATCACTCTGAATCGGTTAGCGAGCAGACCAAACTCTATGGGAGTGGAAACAAGTTGATAAAAGTAAGAAGCTCAAAATACCAACAATCATTTACCCCAAATCCTGGAGCACGGAGAATCGATTTCCACTGGCTACTCCTGGATCCCAATGACACAGTGACCTTCACTTTCAATGGGGCATTCATAGCCCCTGACAGGGCAAGTTTCTTTAGAGGAGAATCAATAGGAGTCCAGAGTGATGCTCCTTTGGATTCTAGTTGTGGAGGGAATTGCTTTCACAATGGGGGTACGATAGTCAGTTCCCTGCCATTCCAAAACATCAACCCTAGAACTGTGGGAAAATGCCCTCGGTATGTCAAACAGAAAAGCCTCCTTCTGGCTACAGGAATGAGAAATGTTCCAGAGAAACCAAAGAAAAGAGGCCTTTTTGGAGCAATTGCTGGATTCATAGAGAACGGATGGGAGGGTCTCATCAATGGATGGTATGGTTTCAGACATCAAAATGCACAAGGAGAGGGGACTGCAGCTGACTACAAAAGCACCCAGTCTGCAATAGATCAGATTACAGGCAAATTGAATCGTCTAATTGGCAAAACAAATCAGCAGTTTGAGCTGATAAACAATGAGTTCAATGAGGTAGAACAACAAATAGGAAATGTCATTAATTGGACACAAGACGCAATGACTGAGGTATGGTCGTATAATGCTGAACTGTTGGTGGCAATGGAAAATCAACATACAATAGATCTTACGGATTCAGAAATGAGCAAGCTGTATGAGCGTGTCAGAAAACAACTGAGGGAGAATGCTGAAGAAGATGGGACTGGATGTTTCGAAATATTCCATAAGTGTGATGATCATTGTATGGAGAGCATAAGAAACAACACTTATGACCATACTCAATACAGAACAGAGTCACTGCAGAATAGAATACAGATAGACCCAGTGAAATTGAGTAGTGGATACAAAGACATAATCTTATGGTTTAGCTTCGGGGCATCATGTTTTCTTCTTCTAGCCATTGCAATGGGATTGGTTTTCATTTGCATAAAGAATGGAAACATGCAGTGCACTATTTGTATATAG
>A_/_H7N2|CY037055|A/chicken/New_York/88291-15/2005
ATGAACATTCAAATTCTGGCATTCATTGCTTGTGTGCTGACTGGAGCTAAAGGAGACAAAATATGTCTTGGGCACCATGCTGTGGCAAATGGAACTAAAGTGAACACATTAACAGAGAAGGGGATTGAAGTAGTGAATGCCACAGAGACAGTGGAAACTGCGGATGTCAAGAAAATATGTACCCAGGGGAAAAGGACAACAGATCTGGGACGATGTGGACTTCTGGGAACCCTAATAGGACCTCCCCAATGTGATCAATTCCTGGAGTTTTCCTCTGATTTGATAATTGAGCGAAGGGAAGGAACCGATGTATGCTATCCCGGTAGATTCACAAATGAAGAATCACTGAGGCAGATCCTTCGAAGATCAGGGGGAATTGGTAAGGAGTCAATGGGCTTCACCTATAGTGGAATAAGAACCAATGGAGCGACAAGTGCCTGCACAAGATCAGGTTCTTCTTTCTATGCAGAGATGAAGTGGCTGCTGTCGAATTCAGATAATTCAGCATTCCCACAGATGACAAAGGCGTATAGAAATCCCAGAAACAAACCAGCTCTGATAATTTGGGGAGTTCATCACTCTGAATCGGTTAGCGAGCAGACCAAACTCTATGGAAGTGGAAACAAGTTGATAACAGTAATAAGCTCAAAATACCGGCAATCATTCACCCCGAGTCCAGGGGCACGGAGAATCGATTTCCACTGGCTACTCCTTGATCCCAATGACACAGTGACCTTCACTTTCAATGGGGCATTCATAGCTCCTGACAGGGCAAGTTTCTTTAGGGGAGAATCACTGGGAGTCCAGAGTGATGCTCCTTTGGATTCTAGTTGTAGAGGGGATTGCTTTCACAGTGGGGGTACGATAGTTAGTTCCCTACCATTCCAAAACATCAACTCTAGAACTGTGGGGAAATGCCCTCGGTATGTCAAACAGAAAAGCCTCCTTCTGGCTACAGGAATGAGAAATGTTCCAGAGAAACCAAAGCCAAGAGGCCTTTTTGGAGCAATTGCTGGATTCATAGAGAATGGATGGGAGGGTCTCATCAATGGATGGTATGGTTTCAGACATCAAAATGCACAAGGAGAGGGAACTGCAGCTGACTACAAAAGCACCCAGTCTGCAATAGATCAGATCACAGGCAAATTGAATCGTTTAATCGGCAAAACAAATCAGCAGTTTGAGCTGATAGACAATGAGTTCAATGAGATAGAACAACAAATAGGAAATGTCATTAATTGGACACGAGATGCAATGACTGAGATATGGTCGTATAATGCTGAGCTGTTGGTGGCAATGGAAAATCAGCATACAATAGATCTTGCGGACTCAGAAATGAGCAAACTTTATGAGCGTGTCAAAAAACAACTAAGGGAAAATGCTGAAGAAGATGGAACTGGATGTTTTGAGATATTTCATAAGTGTGATGATCAGTGTATGGAGAGCATAAGGAACAACACGTATGACCATACTCAATACAGAACAGAGTCATTGCAGAATAGAATACAGATAGACCCAGTGAAATTGAGTAGTGGATACAAAGACATAATCTTATGGTTTAGCTTCGGGGCATCATGTTTTCTTCTTCTAGCCATTGCAATGGGATTGGTTTTCATTTGCATAAAGAATGGAAACATGCAGTGCACTATTTGTATATAG
>A_/_H7N2|CY037015|A/chicken/New_York/63806-11/2005
ATGAACATTCAAATTCTGGCGTTCATTGCTTGTGTGCTGACTGGAGCTAAAGGAGACAAAATATGTCTTGGGCACCATGCTGTGGCAAATGGAACTAAAGTGAACACATTAACAGAGAAGGGGATTGAAGTAGTGAATGCCACAGAGACAGTGGAAACTGCGGATGTCAAGAAAATATGTACCCAGGGGAAAAGGGCAACAGATCTGGGACGATGTGGACTTCTGGGAACCCTAATAGGACCTCCCCAATGTGATCAATTCCTGGAGTTTTCCTCTGATTTGATAATTGAGCGAAGGGAAGGAACCGATGTATGCTATCCCGGTAGATTCACAAATGAAGAGTCACTGAGGCAGATCCTTCGAAGATCAGGGGGAATTGGTAAGGAGTCAATGGGCTTCACCTATAGTGGAATAAGAACCAATGGAGCGACAAGTGCCTGCACAAGATCAGGTTCGTCTTTCTATGCAGAGATGAAGTGGCTGCTGTCGAATTCAGATAATTCAGCATTCCCACAGATGACAAAGGCGTATAGAAATCCCAGAAACAAACCAGCTCTGATAATTTGGGGAGTTCATCACTCTGAATCGGTTAGCGAGCAGACCAAACTCTATGGAAGTGGAAACAAGTTGATAACAGTAAGAAGCTCAAAATACCAGCAATCATTCACCCCGAGTCCAGGGGCACGGAGAATCGATTTCCACTGGCTACTCCTTGATCCCAATGACACAGTGACCTTCACTTTCAATGGGGCATTCATAGCTCCTGACAGGGCAAGTTTCTTTAGGGGAGAATCACTGGGAGTCCAGAGTGATGCTCCTTTGGATTCTAGTTGTAGAGGGGATTGCTTTCACAGTGGGGGTACGATAGTTAGTTCCCTACCATTCCAAAACATCAACTCTAGAACTGTGGGGAAATGCCCTCGGTATGTCAAACAGAAAAGCCTCCTTCTGGCTACAGGAATGAGAAATGTTCCAGAGAAACCAAAGCCAAGAGGCCTTTTTGGAGCAATTGCTGGATTCATAGAGAATGGATGGGAGGGTCTCATCAATGGATGGTATGGTTTCAGACATCAAAATGCACAAGGAGAGGGAACTGCAGCTGACTACAAAAGCACCCAGTCTGCAATAGATCAGATCACAGGCAAATTGAATCGTTTAATCGGCAAAACAAATCAGCAGTTTGAGCTGATAGACAATGAGTTCAATGAGATAGAACAACAAATAGGAAATGTCATTAATTGGACACGAGATGCAATGACTGAGATATGGTCGTATAATGCTGAGCTGTTGGTGGCAATGGAAAATCAGCATACAATAGATCTTGCGGACTCAGAAATGAGCAAACTTTATGAGCGTGTCAAAAAACAACTAAGGGAAAATGCTGAAGAAGATGGAACTGGATGTTTTGAGATATTTCATAAGTGTGATGATCAGTGTATGGAGAGCATACGGAACAACACGTATGACCATACTCAATACAGAACAGAGTCATTGCAGAATAGAATACAGATAGACCCAGTGAAATTGAGTAGTGGATACAAAGACATAATCTTATGGTTTAGCTTCGGGGCATCATGTTTTCTTCTTCTAGCCATTGCAATGGGATTGGTTTTCATTTGCATAAAGAATGGAAACATGCAGTGCACTATTTGTATATAG
>A_/_H7N2|CY036010|A/chicken/New_York/19499-1/2006
ATGAACACTCAAATTCTGGCATTCATTGCTTGTGTGCTGACTGGAGTTAAAGGAGACAAAATATGTCTTGGGCACCATGCTGTGGCAAATGGAACTAAAGTGAACACATTAACAGAGAAGGGGATTGAAGTAGTGAATGCCACAGAAACAGTGGAAACTGCGGATGTCAAGAAAATATGTACCCAGGGGAAAAGGGCAACAGATCTGGGACGATGTGGACTTCTGGGAACCCTAATAGGACCTCCCCAATGTGATCAATTCCTGGAATTTTCCTCTGATTTGATAATTGAGCGAAGGGAAGGAACCGATGTATGCTACCCCGGTAGATTCACAAATGAAGAATCACTGAGGCAGATCCTTCGAAGATCAGGGGGGATTGGTAAGGAGTCAATGGGCTTCACCTATAGTGGAATAAGAACCAATGGAGCGACAAGTGCCTGCACAAGATCAGGTTCTTCTTTCTATGCAGAGATGAAGTGGCTGCTGTCAAATTCAGATAATTCAGCATTCCCACAGATGACAAAGGCGTATAGAAATCCCAGAAACAAACCAGCTCTGATAATTTGGGGAGTTCACCACTCTGAATCGGTTAGCGAGCAGACCAAACTCTATGGAAGTGGAAACAAGTTGATAACAGTAAGAAGCTCAAAATACCAGCAATCATTCACCCCGAGCCCAGGGGCACGGAGAATCGATTTCCACTGGCTACTCCTTGATCCCAATGACACAGTGACCTTCACTTTCAATGGGGCATTCATAGCTCCTGACAGGGCAAGTTTCTTTAGGGGAGAATCACTGGGAGTCCAGAGTGATGTTCCTTTGGATTCTAGTTGTAGAGGGGATTGCTTTCACAGTGGGGGTACGATAGTTAGTTCCCTACCATTCCAAAACATCAACTCTAGAACTGTGGGGAAATGCCCTCGGTATGTCAAACAGAAAAGCCTCCTTCTGGCTACAGGAATGAGAAATGTTCCAGAGAAACCAAAGCCAAGAGGCCTTTTTGGAGCAATTGCTGGATTCATAGAGAATGGATGGGAGGGTCTCATCAATGGATGGTATGGTTTCAGACATCAAAATGCACAAGGAGAGGGAACTGCAGCTGACTACAAAAGCACCCAGTCTGCAATAGATCAGATCACAGGCAAATTGAATCATCTAATCGGCAAAACAAATCAGCAGTTTGAGCTGATAGACAATGAGTTCAATGAGATAGAACAACAAATAGGAAATGTCATTAATTGGACACGAGATGCAATGACTGAGATATGGTCGTATAATGCTGAGCTGTTGGTGGCAATGGAGAATCAGCATACAATAGATCTTGCGGACTCAGAAATGAGCAAACTTTATGAGCGTGTCAAAAAACAACTAAGGGAAAATGCTGAAGAAGATGGAACTGGATGTTTTGAGATATTTCATAAGTGTGATGATCAGTGTATGGAGAGCATAAGGAACAACACGTATGACCATACTCAATACAGAACAGAGTCATTGCAGAATAGAATACAGATAGACCCAGTGAAATTGAGTAGTGGATACAAAGACATAATCTTATGGTTTAGCTTCGGGGCATCATGTTTTCTTCTTCTAGCCATTGCAATGGGATTGGTTTTCATTTGCATAAAGAATGGAAACATGCAGTGCACTATTTGTATATAG
>A_/_H7N2|CY036002|A/Muscovy_duck/New_York/19495-7/2006
ATGAACATTCAAATTCTGGCATTCATTGCTTGTGTGCTGACTGGAGTTAAAGGAGACAAAATATGTCTTGGGCACCATGCTGTGGCAAATGGAACTAAAGTGAACACATTAACAGAGAAGGGGATTGAAGTAGTGAATGCCACAGAAACAGTGGAAACTGCGGATGTCAAGAAAATATGTACCCAGGGGAAAAGGGCAACAGATCTGGGACGATGTGGACTTCTGGGAACCCTAACAGGACCTCCCCAATGTGATCAATTCCTGGAATTTTCCTCTGATTTGATAATTGAGCGAAGGGAAGGAACCGATGYATGCTACCCCGGTAGATTCACAAATGAAGAATCACTGAGGCAGATCCTTCGAAGATCAGGGGGGATTGGTAAGGAGTCAATGGGCTTCACCTATAGTGGAATAAGAACCAATGGAGCGACAAGTGCCTGCACAAGATCAGGTTCTTCTTTCTATGCAGAGATGAAGTGGCTGCTGTCAAATTCAGATAATTCAGCATTCCCACAGATGACAAAGGCGTATAGAAATCCCAGAAACAAACCAGCTCTGATAATTTGGGGARTTCACCACTCTGAATCGGTTAGCGAGCAGACYAAACTCTATGGAAGTGGAAACAAGTTGATAACAGTAAGAAGCTCAAAATACCAGCAATCATTCACCCCGAGCCCAGGGGCACGGAGAATCGATTTCCACTGGCTACTCCTTGATCCCAATGACACAGTGACCTTCACTTTCAATGGGGCATTCATAGCTCCTAACAGGGCAAGTTTCTTTAGGGGAGAATCACTGGGAGTCCAGAGTGATGTCCCTTTGGATTCTAGTTGTAGAGGGGATTGCTTTCACAGTGGGGGTACGATAGTTAGTTCCCTACCATTCCAAAACATCAACTCTAGAACTGTGGGGAAATGCCCTCGGTATGTCAAACAGAAAAGTCTCCTTCTGGCTACAGGAATGAGAAATGTTCCAGAGAAACCAAAGCCAAGAGGCCTTTTTGGAGCAATTGCTGGATTCATAGAGAATGGATGGGAGGGTCTCATCAATGGATGGTATGGTTTCAGACATCAAAATGCACAAGGAGAGGGAACTGCAGCTGACTACAAAAGCACCCAGTCTGCAATAGATCAGATCACAGGCAAATTGAATCGTCTAATCGGCAAAACAAATCAGCAGTTTGAGCTGATAGACAATGAGTTCAATGAGATAGAACAACAAATAGGAAATGTCATTAATTGGACACGAGATGCAATGACTGAGATATGGTCGTATAATGCTGAGCTGTTGGTGGCAATGGAGAATCAGCATACAATAGATCTTGCGGACTCAGAAATGAGCAAACTTTATGAGCGTGTCAAAAAACAACTAAGGGAAAATGCTGAAGAAGATGGAACTGGATGTTTTGAGATATTTCATAAGTGTGATGATCAGTGTATGGAGAGCATAAGGAACAACACGTATGACCATACTCAATACAGAACAGAGTCATTGCAGAATAGAATACAGATAGACCCAGTGAAATTGAGTAGTGGATACAAAGACATAATCTTATGGTTTAGCTTCGGGGCATCATGTTTTCTTCTTCTAGCCATTGCAATGGGATTGGTTTTCATTTGCATAAAGAATGGAAACATGCAGTGCACTATTTGTATATAG
>A_/_H7N2|CY035994|A/Guinea_fowl/New_York/19495-6/2006
ATGAACATTCAAATTCTGGCATTCATTGCTTGTGTGCTGACTGGAGTTAAAGGAGACAAAATATGTCTTGGGCACCATGCTGTGGCAAATGGAACTAAAGTGAACACATTAACAGAGAAGGGGATTGAAGTAGTGAATGCCACAGAAACAGTGGAAACTGCGGATGTCAAGAAAATATGTACCCAGGGGAAAAGGGCAACAGATCTGGGACGATGTGGACTTCTGGGAACCCTAACAGGACCTCCCCAATGTGATCAATTCCTGGAATTTTCCTCTGATTTGATAATTGAGCGAAGGGAAGGAACCGATGTATGCTACCCCGGTAGATTCACAAATGAAGAATCACTGAGGCAGATCCTTCGAAGATCAGGGGGGATTGGTAAGGAGTCAATGGGCTTCACCTATAGTGGAATAAGAACCAATGGAGCGACAAGTGCCTGCACAAGATCAGGTTCTTCTTTCTATGCAGAGATGAAGTGGCTGCTGTCAAATTCAGATAATTCAGCATTCCCACAGATGACAAAGGCGTATAGAAATCCCAGAAACAAACCAGCTCTGATAATTTGGGGCGTTCACCACTCTGAATCGGTTAGCGAGCAGACTAAACTCTATGGAAGTGGAAACAAGTTGATAACAGTAAGAAGCTCAAAATACCAGCAATCATTCACCCCGAGCCCAGGGGCACGGAGAATCGATTTCCACTGGCTACTCCTTGATCCCAATGACACAGTGACCTTCACTTTCAATGGGGCATTCATAGCTCCTAACAGGGCAAGTTTCTTTAGGGGAGAATCACTGGGAGTCCAGAGTGATGTCCCTTTGGATTCTAGTTGTAGAGGGGATTGCTTTCACAGTGGGGGTACGATAGTTAGTTCCCTACCATTCCAAAACATCAACTCTAGAACTGTGGGGAAATGCCCTCGGTATGTCAAACAGAAAAGCCTCCTTCTGGCTACAGGAATGAGAAATGTTCCAGAGAAACCAAAGCCAAGAGGCCTTTTTGGAGCAATTGCTGGATTCATAGAGAATGGATGGGAGGGTCTCATCAATGGATGGTATGGTTTCAGACATCAAAATGCACAAGGAGAGGGAACTGCAGCTGACTACAAAAGCACCCAGTCTGCAATAGATCAGATCACAGGCAAATTGAATCGTCTAATCGGCAAAACAAATCAGCAGTTTGAGCTGATAGACAATGAGTTCAATGAGATAGAACAACAAATAGGAAATGTCATTAATTGGACACGAGATGCAATGACTGAGATATGGTCGTATAATGCTGAGCTGTTGGTGGCAATGGAGAATCAGCATACAATAGATCTTGCGGACTCAGAAATGAGCAAACTTTATGAGCGTGTCAAAAAACAACTAAGGGAAAATGCTGAAGAAGATGGAACTGGATGTTTTGAGATATTTCATAAGTGTGATGATCAGTGTATGGAGAGCATAAGGAACAACACGTATGACCATACTCAATACAGAACAGAGTCATTGCAGAATAGAATACAGATAGACCCAGTGAAATTGAGTAGTGGATACAAAGACATAATCTTATGGTTTAGCTTCGGGGCATCATGTTTTCTTCTTCTAGCCATTGCAATGGGATTGGTTTTCATTTGCATAAAGAATGGAAACATGCAGTGCACTATTTGTATATAG
>A_/_H7N2|CY035986|A/chicken/New_York/19495-4/2006
ATGAACATTCAAATTCTGGCATTCATTGCTTGTGTGCTGACTGGAGTTAAAGGAGACAAAATATGTCTTGGGCACCATGCTGTGGCAAATGGAACTAAAGTGAACACATTAACAGAGAAGGGGATTGAAGTAGTGAATGCCACAGAAACAGTGGAAACTGCGGATGTCAAGAAAATATGTACCCAGGGGAAAAGGGCAACAGATCTGGGACGATGTGGACTTCTGGGAACCCTAACAGGACCTCCCCAATGTGATCAATTCCTGGAATTTTCCTCTGATTTGATAATTGAGCGAAGGGAAGGAACCGATGTATGCTACCCCGGTAGATTCACAAATGAAGAATCACTGAGGCAGATCCTTCGAAGATCAGGGGGGATTGGTAAGGAGTCAATGGGCTTCACCTATAGTGGAATAAGAACCAATGGAGCGACAAGTGCCTGCACAAGATCAGGTTCTTCTTTCTATGCAGAGATGAAGTGGCTGCTGTCAAATTCAGATAATTCAGCATTCCCACAGATGACAAAGGCGTATAGAAATCCCAGAAACAAACCAGCTCTGATAATTTGGGGAGTTCACCACTCTGAATCGGTYAGCGAGCAGACCAAACTCTATGGAAGTGGAAACAAGTTGATAACAGTAAGAAGCTCAAAATACCAGCAATCATTCACCCCGAGCCCAGGGGCACGGAGAATCGATTTCCACTGGCTACTCCTTGATCCCAATGACACAGTGACCTTCACTTTCAATGGGGCATTCATAGCTCCTAACAGGGCAAGTTTCTTTAGGGGAGAATCACTGGGAGTCCAGAGTGATGTCCCTTTGGATTCTAGTTGTAGAGGGGATTGCTTTCACAGTGGGGGTACGATAGTTAGTTCCCTACCATTCCAAAACATCAACTCTAGAACTGTGGGGAAATGCCCTCGGTATGTCAAACAGAAAAGCCTCCTTCTGGCTACAGGAATGAGAAATGTTCCAGAGAAACCAAAGCCAAGAGGCCTTTTTGGAGCAATTGCTGGATTCATAGAGAATGGATGGGAGGGTCTCATCAATGGATGGTATGGTTTCAGACATCAAAATGCACAAGGAGAGGGAACTGCAGCTGACTACAAAAGCACCCAGTCTGCAATAGATCAGATCACAGGCAAATTGAATCGTCTAATCGGCAAAACAAATCAGCAGTTTGAGCTGATAGACAATGAGTTCAATGAGATAGAACAACAAATAGGAAATGTCATTAATTGGACACGAGATGCAATGACTGAGATATGGTCGTATAATGCTGAGCTGTTGGTGGCAATGGAGAATCAGCATACAATAGATCTTGCGGACTCAGAAATGAGCAAACTTTATGAGCGTGTCAAAAAACAACTAAGGGAAAATGCTGAAGAAGATGGAACTGGATGTTTTGAGATATTTCATAAGTGTGATGATCAGTGTATGGAGAGCATAAGGAACAACACGTATGACCATACTCAATACAGAACAGAGTCATTGCAGAATAGAATACAGATAGACCCAGTGAAATTGAGTAGTGGATACAAAGACATAATCTTATGGTTTAGCTTCGGGGCATCATGTTTTCTTCTTCTAGCCATTGCAATGGGATTGGTTTTCATTTGCATAAAGAATGGAAACATGCAGTGCACTATTTGTATATAG
>A_/_H7N2|CY035978|A/chicken/New_York/122501-1/2005
ATGAACATTCAAATTCTGGCATTCATTGCTTGTGTGCTGACTGGAGCTAAGGGAGACAAAATATGTCTTGGGCACCATGCTGTGGCAAATGGAACTAAAGTGAACACATTAACAGAGAAAGGGATTGAAGTAGTGAATGCCACAGAGACAGTGGAAACTGCGGATGTCAAGAAAATATGTACCCAGGGGAAAAGAACAACAGATCTGGGACGATGTGGACTTCTGGGAACCCTAATAGGACCCCCCCAATGTGATCAATTCCTGGAGTTTTCCTCTGATTTGATAATTGAGCGAAGGGAAGGAACCGATGTATGCTATCCCGGTAGATTCACAAATGAAGAATCACTGAGGCAGATCCTTCGAAGATCAGGGGGAATTGGTAAGGAGTCAATGGGCTTCACCTATAGTGGAATAAGAACCAATGGAGCGACAAGTGCCTGCACAAGATCAGGTTCTTCTTTCTATGCAGAGATGAAGTGGCTACTGTCGAATTCAGATAATTCAGCATTCCCACAGATGACAAAGGCATATAGAAATCCCAGAAACAAACCAGCTCTGATAGTTTGGGGAGTTCATCACTCTGAATCGGTTAGCGAGCAGACCAAACTCTATGGAAGTGGAAACAAGTTGATAACAGTAAGAAGCTCAAAATACCAGCAATCATTCACCCCGAGTCCAGGGGCACGGAGAATCGATTTTCACTGGCTACTCCTTGAGCCCAATGACACAGTGACCTTCACTTTCAATGGGGCATTCATAGCTCCTGACAGGGCAAGTTTCTTTAGGGGAGAATCACTGGGAGTCCAGAGTGATGCTCCTTTGGATTCTAGTTGTAGAGGGGATTGCTTTCACAGTGGGGGTACGATAGTTAGTTCCCTACCATTCCAAAACATCAACTCTAGAACTGTGGGGAAATGCCCTCGGTATGTCAAACAGAAAAGCCTCCTTCTGGCTACGGGAATGAGAAATGTTCCAGAGAAACCAAAGCCCAGAGGCCTTTTTGGAGCAATTGCTGGATTCATAGAGAATGGATGGGAGGGTCTCATCAATGGATGGTATGGTTTCAGACATCAAAATGCACAAGGGGAGGGAACTGCAGCTGACTACAAAAGCACCCAGTCTGCAATAGATCAGATCACAGGCAAATTGAATCGTTTAATCGGCAAAACAAATCAGCAGTTTGAGCTGATAGACAATGAATTCAATGAGATAGAACAACAAATAGGAAATGTCATTAATTGGACACGAGATGCAATGACTGAGATATGGTCGTATAATGCTGAGCTGTTGGTGGCAATGGAAAATCAGCATACAATAGATCTTGCGGACTCAGAAATGAGCAAACTTTATGAGCGTGTCAAAAAACAACTAAGGGAAAATGCTGAAGAAGATGGAACTGGATGTTTTGAGATATTTCATAAATGTGATGATCAGTGTATGGAGAGCATAAGGAACAACACGTATGATCATACTCAATACAGAACAGAGTCATTGCAGAATAGAATACAGATAGACCCAGTGAAATTGAGTAGTGGATACAAAGACATAATCTTATGGTTTAGCTTCGGGGCATCATGTTTTCTTCTTCTAGCCATTGCAATGGGATTGGTTTTCATTTGCATAAAGAATGGAAACATGCAGTGCACTATTTGTATATAG
>A_/_H7N2|CY035954|A/Guinea_fowl/New_York/11646-3/2005
ATGAACATTCAAATTCTGGCATTCATTGCTTGTGTGCTGACTGGAGCTAAAGGAGACAAAATATGTCTTGGGCACCATGCTGTGGCAAATGGAACTAAAGTGAACACATTAACAGAGAAGGGGATTGAAGTAGTGAATGCCACAGAGACAGTGGAAACTGCGGATGTCAAGAAAATATGTACCCAGGGGAAAAGGACAACAGATCTGGGACGATGTGGACTTCTGGGAACCCTAATAGGACCCCCCCAATGTGATCAATTCCTGGAGTTTTCCTCTGATTTGATAATTGAGCGAAGGGAAGGAGCCGATGTATGCTATCCCGGTAGATTCACAAATGAAGAATCACTGAGGCAGATCCTTCGAAGATCAGGGGGAATTGGTAAGGAGTCAATGGGCTTCACCTATAGTGGAATAAGAACCAATGGAGCGACAAGTGCCTGCACAAGATCAGGTTCTTCTTTCTATGCAGAGATGAAGTGGCTGCTGTCGAATTCAGATAATTCAGCATTCCCACAGATGACAAAGGCGTATAGAAATCCCAGAAACAAACCAGCTCTGATAATTTGGGGAGTTCATCACTCTGAATCGGTTAGCGAGCAGACCAAACTCTATGGAAGTGGAAACAAGTTGATAACAGTAAGAAGCTCAAAATACCAGCAATCATTCACCCCGAGTCCAGGGGCACGGAGAATCGATTTTCACTGGCTACTCCTTGATCCCAATGACACAGTGACCTTCACTTTCAATGGGGCATTCATAGCTCCTGACAGGGCAAGTTTCTTTAGGGGAGAATCACTGGGAGTCCAGAGTGATGCTCCTTTGGATTCTAGTTGTAGAGGGGATTGCTTTCACAGTGGGGGTACGATAGTTAGTTCCCTACCATTCCAAAACATCAACTCTAGAACTGTGGGGAAATGCCCTCGGTATGTCAAACAGAAAAGCCTCCTTCTGGCTACAGGAATGAGAAATGTTCCAGAGAAACCAAAGCCCAGAGGCCTTTTTGGAGCAATTGCTGGATTCATAGAGAATGGATGGGAGGGTCTCATCAATGGATGGTATGGTTTCAGACATCAAAATGCACAAGGGGAGGGAACTGCAGCTGACTACAAAAGCACCCAGTCTGCAATAGATCAGATCACAGGCAAATTGAATCGTTTAATCGGCAAAACAAATCAGCAGTTTGAGCTGATAGACAATGAGTTCAATGAGATAGAACAACAAATAGGAAATGTCATTAATTGGACACGAGATGCAATGACTGAGATATGGTCGTATAATGCTGAGCTGTTGGTGGCAATGGAAAATCAGCATACAATAGATCTTGCGGACTCAGAAATGAGCAAACTTTATGAGCGTGTCAAAAAACAACTAAGGGAAAATGCTGAAGAAGATGGAACTGGATGTTTTGAGATATTTCATAAGTGTGATGATCAGTGTATGGAGAGCATAAGGAACAACACGTATGACCATACTCAATACAGAACAGAGTCATTGCAGAATAGAATACARATAGACCCAGTGAAATTGAGTAGTGGATACAAAGACATAATCTTATGGTTTAGCTTCGGGGCATCATGTTTTCTTCTTCTAGCCATTGYAATGGGATTGGTTTTCATTTGCATAAAGAATGGAAACATGCAGTGCACTATTTGTATATAG
>A_/_H7N2|CY035946|A/chicken/New_York/11646-2/2005
ATGAACATTCAAATTCTGGCATTCATTGCTTGTGTGCTGACTGGAGCTAAAGGAGACAAAATATGTCTTGGGCACCATGCTGTGGCAAATGGAACTAAAGTGAACACATTAACAGAGAAGGGGATTGAAGTAGTGAATGCCACAGAGACAGTGGAAACTGCGGATGTCAAGAAAATATGTACCCAGGGGAAAAGGACAACAGATCTGGGACGATGTGGACTTCTGGGAACCCTAATAGGACCCCCCCAATGTGATCAATTCCTGGAGTTTTCCTCTGATTTGATAATTGAGCGAAGGGAAGGAGCCGATGTATGCTATCCCGGTAGATTCACAAATGAAGAATCACTGAGGCAGATCCTTCGAAGATCAGGGGGAATTGGTAAGGAGTCAATGGGCTTCACCTATAGTGGAATAAGAACCAATGGAGCGACAAGTGCCTGCACAAGATCAGGTTCTTCTTTCTATGCAGAGATGAAGTGGCTGCTGTCGAATTCAGATAATTCAGCATTCCCACAGATGACAAAGGCGTATAGAAATCCCAGAAACAAACCAGCTCTGATAATTTGGGGAGTTCATCACTCTGAATCGGTTAGCGAGCAGACCAAACTCTATGGAAGTGGAAACAAGTTGATAACAGTAAGAAGCTCAAAATACCAGCAATCATTCACCCCGAGTCCAGGGGCACGGAGAATCGATTTTCACTGGCTACTCCTTGATCCCAATGACACAGTGACCTTCACTTTCAATGGGGCATTCATAGCTCCTGACAGGGCAAGTTTCTTTAGGGGAGAATCACTGGGAGTCCAGAGTGATGCTCCTTTGGATTCTAGTTGTAGAGGGGATTGCTTTCACAGTGGGGGTACGATAGTTAGTTCCCTACCATTCCAAAACATCAACTCTAGAACTGTGGGGAAATGCCCTCGGTATGTCAAACAGAAAAGCCTCCTTCTGGCTACAGGAATGAGAAATGTTCCAGAGAAACCAAAGCCCAGAGGCCTTTTTGGAGCAATTGCTGGATTCATAGARAATGGATGGGAGGGTCTCATCAATGGATGGTATGGTTTCAGACATCAAAATGCACAAGGGGAGGGAACTGCAGCTGACTACAAAAGCACCCAGTCTGCAATAGATCAGATCACAGGCAAATTGAATCGTTTAATCGGCAAAACAAATCAGCAGTTTGAGCTGATAGACAATGAGTTCAATGAGATAGAACAACAAATAGGAAATGTCATTAATTGGACACGAGATGCAATGACTGAGATATGGTCGTATAATGCTGAGCTGTTGGTGGCAATGGAAAATCAGCATACAATAGATCTTGCGGACTCAGAAATGAGCAAACTTTATGAGCGTGTCAAAAAACAACTAAGGGAAAATGCTGAAGAAGATGGAACTGGATGTTTTGAGATATTTCATAAGTGTGATGATCAGTGTATGGAGAGCATAAGGAACAACACGTATGACCATACTCAATACAGAACAGAGTCATTGCAGAATAGAATACAGATAGACCCAGTGAAATTGAGTAGTGGATACAAAGACATAATCTTATGGTTTAGCTTCGGGGCATCATGTTTTCTTCTTCTAGCCATTGCAATGGGATTGGTTTTCATTTGCATAAAGAATGGAAACATGCAGTGCACTATTTGTATATAG
>A_/_H7N2|CY034894|A/turkey/New_York/122501-2/2005
ATGAACATTCAAATTCTGGCATTCATTGCTTGTGTGCTGACTGGAGCTAAAGGAGACAAAATATGTCTTGGGCACCATGCTGTGGCAAATGGAACTAAAGTGAACACATTAACAGAGAAAGGGATTGAAGTAGTGAATGCCACAGAGACAGTGGAAACTGCGGATGTCAAGAAAATATGTACCCAGGGGAAAAGAACAACAGATCTGGGACGATGTGGACTTCTGGGAACCCTAATAGGACCCCCCCAATGTGATCAATTCCTGGAGTTTTCCTCTGATTTGATAATTGAGCGAAGGGAAGGAACCGATGTATGCTATCCCGGTAGATTCACAAATGAAGAATCACTGAGGCAGATCCTTCGAAGATCAGGGGGAATTGGTAAGGAGTCAATGGGCTTCACCTATAGTGGAATAAGAACCAATGGAGCGACAAGTGCCTGCACAAGATCAGGTTCTTCTTTCTATGCAGAGATGAAGTGGCTACTGTCGAATTCAGATAATTCAGCATTCCCACAGATGACAAAGGCATATAGAAATCCCAGAAACAAACCAGCTCTGATAGTTTGGGGAGTTCATCACTCTGAATCAGTTAGCGAGCAGACCAAACTCTATGGAAGTGGAAACAAGTTGATAACAGTAAGAAGCTCAAAATACCAGCAATCATTCACCCCGAGTCCAGGGGCACGGAGAATCGATTTTCACTGGCTACTCCTTGAGCCCAATGACACAGTGACCTTCACTTTCAATGGGGCATTCATAGCTCCTGACAGGGCAAGTTTCTTTAGGGGAGAATCACTGGGAGTCCAGAGTGATGCTCCTTTGGATTCTAGTTGTAGAGGGGATTGCTTTCACAGTGGGGGTACGATAGTTAGTTCCCTACCATTCCAAAACATCAACTCTAGAACTGTGGGGAAATGCCCTCGGTATGTCAAACAGAAAAGCCTCCTTCTGGCTACGGGAATGAGAAATGTTCCAGAGAAACCAAAGCCCAGAGGCCTTTTTGGAGCAATTGCTGGATTCATAGAGAATGGATGGGAGGGTCTCATCAATGGATGGTATGGTTTCAGACATCAAAATGCACAAGGGGAGGGAACTGCAGCTGACTACAAAAGCACCCAGTCTGCAATAGATCAGATCACAGGCAAATTGAATCGTTTAATCGGCAAAACAAATCAGCAGTTTGAGCTGATAGACAATGAATTCAATGAGATAGAACAACAAATAGGAAATGTCATTAATTGGACACGAGATGCAATGACTGAGATATGGTCGTATAATGCTGAGCTGTTGGTGGCAATGGAAAATCAGCATACAATAGATCTTGCGGACTCAGAAATGAGCAAACTTTATGAGCGTGTCAAAAAACAACTAAGGGAAAATGCTGAAGAAGATGGAACTGGATGTTTTGAGATATTTCATAAATGTGATGATCAGTGTATGGAGAGCATAAGGAACAACACGTATGATCATACTCAATACAGAACAGAGTCATTGCAGAATAGAATACAGATAGACCCAGTGAAATTGAGTAGTGGATACAAAGACATAATCTTATGGTTTAGCTTCGGGGCATCATGTTTTCTTCTTCTAGCCATTGCAATGGGATTGGTTTTCATTTGCATAAAGAATGGAAACATGCAGTGCACTATTTGTATATAG
>A_/_H7N2|CY034846|A/Muscovy_duck/New_York/11646-4/2005
ATGAACATTCAAATTCTGGCATTCATTGCTTGTGTGCTGACTGGAGCTAAAGGAGACAAAATATGTCTTGGGCACCATGCTGTGGCAAATGGAACTAAAGTGAACACATTAACAGAGAAGGGGATTGAAGTAGTGAATGCCACAGAGACAGTGGAAACTGCGGATGTCAAGAAAATATGTACCCAGGGGAAAAGGACAACAGATCTGGGACGATGTGGACTTCTGGGAACCCTAATAGGACCCCCCCAATGTGATCAATTCCTGGAGTTTTCCTCTGATTTGATAATTGAGCGAAGGGAAGGAGCCGATGTATGCTATCCCGGTAGATTCACAAATGAAGAATCACTGAGGCAGATCCTTCGAAGATCAGGGGGAATTGGTAAGGAGTCAATGGGCTTCACCTATAGTGGAATAAGAACCAATGGAGCGACAAGTGCCTGCACAAGATCAGGTTCTTCTTTCTATGCAGAGATGAAGTGGCTGCTGTCGAATTCAGATAATTCAGCATTCCCACAGATGACAAAGGCGTATAGAAATCCCAGAAACAAACCAGCTCTGATAATTTGGGGAGTTCATCACTCTGAATCGGTTAGCGAGCAGACCAAACTCTATGGAAGTGGAAACAAGTTGATAACAGTAAGAAGCTCAAAATACCAGCAATCATTCACCCCGAGTCCAGGGGCACGGAGAATCGATTTTCACTGGCTACTCCTTGATCCCAATGACACAGTGACCTTCACTTTCAATGGGGCATTCATAGCTCCTGACAGGGCAAGTTTCTTTAGGGGAGAATCACTGGGAGTCCAGAGTGATGCTCCTTTGGATTCTAGTTGTAGAGGGGATTGCTTTCACAGTGGGGGTACGATAGTTAGTTCCCTACCATTCCAAAACATCAACTCTAGAACTGTGGGGAAATGCCCTCGGTATGTCAAACAGAAAAGCCTCCTTCTGGCTACAGGAATGAGAAATGTTCCAGAGAAACCAAAGCCCAGAGGCCTTTTTGGAGCAATTGCTGGATTCATAGAGAATGGATGGGAGGGTCTCATCAATGGATGGTATGGTTTCAGACATCAAAATGCACAAGGGGAGGGAACTGCAGCTGACTACAAAAGCACCCAGTCTGCAATAGATCAGATCACAGGCAAATTGAATCGTTTAATCGGCAAAACAAATCAGCAGTTTGAGCTGATAGACAATGAGTTCAATGAGATAGAACAACAAATAGGAAATGTCATTAATTGGACACGAGATGCAATGACTGAGATATGGTCGTATAATGCTGAGCTGTTGGTGGCAATGGAAAATCAGCATACAATAGATCTTGCGGACTCAGAAATGAGCAAACTTTATGAGCGTGTCAAAAAACAACTAAGGGAAAATGCTGAAGAAGATGGAACTGGATGTTTTGAGATATTTCATAAGTGTGATGATCAGTGTATGGAGAGCATAAGGAACAACACGTATGACCATACTCAATACAGAACAGAGTCATTGCAGAATAGAATACAGATAGACCCAGTGAAATTGAGTAGTGGATACAAAGACATAATCTTATGGTTTAGCTTCGGGGCATCATGTTTTCTTCTTCTAGCCATTGCAATGGGATTGGTTTTCATTTGCATAAAGAATGGAAACATGCAGTGCACTATTTGTATATAG
>A_/_H7N2|CY034838|A/chicken/New_York/10508/2005
ATGAACATTCAAATTCTGGCGTTCATTGCTTGTGTGCTGACTGGAGCTAAAGGAGACAAAATATGTCTTGGGCACCATGCTGTGGCAAATGGAACTAAAGTGAACACATTAACAGAGAAGGGGATTGAAGTAGTGAATGCCACAGAGACAGTGGAAACTGCGGATGTCAAGAAAATATGTACCCAGGGGAAAAGGGCAACAGATCTGGGACGATGTGGACTTCTGGGAACCCTAATAGGACCTCCCCAATGTGATCAATTCCTGGAGTTTTCCTCTGATTTGATAATTGAGCGAAGGGAAGGAACCGATGTATGCTATCCCGGTAGATTCACAAATGAAGAGTCACTGAGGCAGATCCTTCGAAGATCAGGGGGAATTGGTAAGGAGTCAATGGGCTTCACCTATAGTGGAATAAGAACCAATGGAGCGACAAGTGCCTGCGCAAGATCAGGTTCGTCTTTCTATGCAGAGATGAAGTGGCTGCTGTCGAATTCAGATAATTCAGCATTCCTACAGATGACAAAGGCGTATAGAAATCCCAGAAACAAACCAGCTCTGATAATTTGGGGAGTTCATCACTCTGAATCGGTTAGCGAGCAGACCAAACTCTATGGAAGTGGAAACAAGTTGATAACAGTAAGAAGCTCAAAATACCAGCAATCATTCACCCCGAGTCCAGGGGCACGGAGAATCGATTTCCACTGGCTACTCCTTGATCCCAATGACACAGTGACCTTCACTTTCAATGGGGCATTCATAGCTCCTGACAGGGCAAGTTTCTTTAGGGGAGAATCACTGGGAGTCCAGAGTGATGCTCCTTTGGATTCTAGTTGTAGAGGGGATTGCTTTCACAGTGGGGGTACGATAGTTAGTTCCCTACCATTCCAAAACATCAACTCTAGAACTGTGGGGAAATGCCCTCGGTATGTCAAACAGAAAAGCCTCCTTCTGGCTACAGGAATGAGAAATGTTCCAGAGAAACCAAAGCCAAGAGGCCTTTTTGGAGCAATTGCTGGATTCATAGAGAATGGATGGGAGGGTCTCATCAATGGATGGTATGGTTTCAGACATCAAAATGCACAAGGAGAGGGAACTGCAGCTGACTACAAAAGCACCCAGTCTGCAATAGATCAGATCACAGGCAAATTGAATCGTTTAATCGGCAAAACAAATCAGCAGTTTGAGCTGATAGACAATGAGTTCAATGAGATAGAACAACAAATAGGAAATGTCATTAATTGGACACGAGATGCAATGACTGAGATATGGTCGTATAATGCTGAGCTGTTGGTGGCAATGGAAAATCAGCATACAATAGATCTTGCGGACTCAGAAATGAGCAAACTTTATGGGCGTGTCAAAAAACAACTAAGGGAAAATGCTGAAGAAGATGGAACTGGATGTTTTGAGATATTTCATAAGTGTGATGATCAGTGTATGGAGAGCATACGGAACAACACGTATGACCATACTCAATACAGAACAGAGTCATTGCAGAATAGAATACAGATAGACCCAGTGAAATTGAGTAGTGGATACAAAGACATAATCTTATGGTTTAGCTTCGGGGCATCATGTTTTCTTCTTCTAGCCATTGCAATGGGATTGGTTTTCATTTGCATAAAGAATGGAAACATGCAGTGCACTATTTGTATATAG
>A_/_H7N2|CY034830|A/Guinea_fowl/New_York/101276-1/2005
ATGAACATTCAAATTCTGGCATTCATTGCTTGTGTGCTGACTGGAGCTAAAGGAGACAAAATATGTCTTGGGCACCATGCTGTGGCAAATGGAACAAAAGTGAACACATTAACAGAGAAAGGGATTGAAGTAGTGAATGCCACAGAGACAGTTGAAACTGCGAATATCAAGAAAATATGTACTCAAGGGAAAAGACCAAAAGATCTGGGACAATGTGGACTTCTAGGGACCCTAATAGGACCTCCCCAATGTGATCAATTCCTGGAGTTTTCCTCTGATTTGATAATTGAGCGAAGAGAAGGAACCGATGTATGCTATCCCGGTAAATTCACAAATGAAGAATCACTGAGACAGATCCTTCGAAGATCAGGAGGAATTGGTAAGGAGTCAATGGGCTTCACCTATAGTGGAATAAGAACCAATGGAGCGACAAGTGCCTGCACAAGATCAGGTTCTTCTTTCTATGCAGAGATGAAGTGGTTGCTGTCGAATTCAGACAATGCAGCATTCCCACAGATGACAAAATCGTATAGAAATCCCAGAAACAAACCAGCTCTGATAATTTGGGGAGTTCATCACTCTGAATCGGTTAGCGAGCAGACCAAACTCTATGGGAGTGGAAACAAGTTGATAAAAGTAAGAAGCTCAAAATACCAACAATCATTTACCCCAAATCCTGGAGCACGGAGAATCGATTTCCACTGGCTACTCCTGGATCCCAATGACACAGTGACCTTCACTTTCAATGGGGCATTCATAGCCCCTGACAGGGCAAGTTTCTTTAGAGGAGAATCAATAGGAGTCCAGAGTGATGCTCCTTTGGATTCTAGTTGTGGAGGGAATTGTTTTCACAATGGGGGTACGATAGTCAGTTCCCTGCCATTCCAAAACATCAACCCTAGAACTGTGGGAAAATGCCCTCGGTATGTCAAACAGAAAAGCCTCCTTTTGGCTACAGGAATGAGAAATGTTCCAGAGAAACCAAAGAAAAGAGGCCTTTTTGGAGCAATTGCTGGATTCATAGAGAACGGATGGGAGGGTCTCATCAATGGATGGTATGGTTTCAGACATCAAAATGCACAAGGAGAGGGGACTGCAGCTGACTACAAAAGCACCCAGTCTGCAATAGATCAGATCACAGGCAAATTGAATCGTCTAATTGGCAAAACAAATCAGCAGTTTGAGCTGATAAACAATGAGTTCAATGAGGTAGAACAACAAATAGGAAATGTCATTAATTGGACACAAGACGCAATGACTGAGGTATGGTCGTATAATGCTGAACTGTTGGTGGCAATGGAAAATCAACATACAATAGATCTTACGGATTCAGAAATGAGCAAGCTGTATGAGCGTGTCAGAAAACAATTGAGGGAGAATGCTGAAGAAGATGGGACTGGATGTTTCGAAATATTCCATAAGTGTGATGATCATTGTATGGAGAGCATAAGAAACAACACTTATGACCATACTCAATACAGAACAGAGTCACTGCAGAATAGAATACAGATAGACCCAGTGAAATTGAGTGGTGGATACAAAGACATAATCTTATGGTTTAGCTTCGGGGCATCATGTTTTCTTCTTCTAGCCATTGCAATGGGATTGGTTTTCATTTGCATAAAGAATGGAAACATGCAGTGCACTATTTGTATATAA
>A_/_H7N2|CY034814|A/duck/New_York/98616-5/2005
ATGAACATTCAAATTCTGGCATTCATTGCTTGTGTGCTGACTGGAGCTAAAGGAGACAAAATATGTCTTGGGCACCATGCTGTGGCAAATGGAACAAAAGTGAACACATTAACAGAGAAAGGGATTGAAGTAGTGAATGCCACAGAGACAGTTGAAACTGCGAATATCAAGAAAATATGTACTCAAGGGAAAAGACCAACAGATCTGGGACAATGTGGACTTCTAGGGACCCTAATAGGACCTCCCCAATGTGATCAATTCCTGGAGTTTTCCTCTGATTTGATAATTGAGCGAAGAGAAGGAACCGATGTATGCTATCCCGGTAAATTCACAAATGAAGAATCACTGAGACAGATCCTTCGAAGATCAGGAGGAATTGGTAAGGAGTCAATGGGCTTCACCTATAGTGGAATAAGAACCAATGGAGCGACAAGTGCCTGCACAAGATCAGGTTCTTCTTTCTATGCAGAGATGAAGTGGTTGCTGTCGAATTCAGACAATGCAGCATTCCCACAGATGACAAAATCGTATAGAAATCCCAGAAACAAACCAGCTCTGATAATTTGGGGAGTTCATCACTCTGAATCGGTTAGCGAGCAGACCAAACTCTATGGGAGTGGAAACAAGTTGATAAAAGTAAGAAGCTCCAAATACCAACAATCATTTACCCCAAATCCTGGAGCACGGAGAATCGATTTCCACTGGCTACTCCTGGATCCCAATGACACAGTGACCTTCACTTTCAATGGGGCATTCATAGCCCCTGACAGGGCAAGTTTCTTTAGAGGAGAATCAATAGGAGTCCAGAGTGATGCTCCCTTGGATTCTAGTTGTGGAGGGAATTGCTTTCACAATGGGGGTACGATAGTCAGTTCCCTGCCATTCCAAAACATCAACCCTAGAACTGTGGGAAAATGCCCTCGGTATGTCAAACAGAAAAGCCTCCTTCTGGCTACAGGAATGAGAAATGTTCCAGAGAAACCAAAGAAAAGAGGCCTTTTTGGAGCAATTGCTGGATTCATAGAGAACGGATGGGAGGGTCTCATCAATGGATGGTATGGTTTCAGACATCAAAATGCACAAGGAGAGGGGACTGCAGCTGACTACAAAAGCACCCAGTCTGCAATAGATCAGATTACAGGCAAATTGAATCGTCTAATTGGCAAAACAAATCAGCAGTTTGAGCTGATAAACAATGAGTTCAATGAGGTAGAACAACAAATAGGAAATGTCATTAATTGGACACAAGACGCAATGACTGAGGTATGGTCGTATAATGCTGAACTGTTGGTGGCAATGGAAAATCAACATACAATAGATCTTACGGATTCAGAAATGAGCAAGCTGTATGAGCGTGTCAGAAAACAACTGAGGGAGAATGCTGAAGAAGATGGGACTGGATGTTTCGAAATATTCCATAAGTGTGATGATAATTGTATGGAGAGCATAAGAAACAACACTTATGACCATACTCAATACAGAACAGAGTCACTGCAGAATAGAATACAGATAGACCCAGTGAAATTGAGTAGTGGATACAAAGACATAATCTTATGGTTTAGCTTCGGGGCATCATGTTTTCTTCTTCTAGCCATTGCAATGGGATTGGTTTTCATTTGCATAAAGAATGGAAACATGCAGTGCACTATTTGTATATAG
>A_/_H7N2|CY034806|A/duck/New_York/98616-4/2005
ATGAACATTCAAATTCTGGCATTCATTGCTTGTGTGCTGACTGGAGCTAAAGGAGACAAAATATGTCTTGGGCACCATGCTGTGGCAAATGGAACAAAAGTGAACACATTAACAGAGAAAGGGATTGAAGTAGTGAATGCCACAGAGACAGTTGAAACTGCGAATATCAAGAAAATATGTACTCAAGGGAAAAGACCAACAGATCTGGGACAATGTGGACTTCTAGGGACCCTAATAGGACCTCCCCAATGTGATCAATTCCTGGAGTTTTCCTCTGATTTGATAATTGAGCGAAGAGAAGGAACCGATGTATGCTATCCCGGTAAATTCACAAATGAAGAATCACTGAGACAGATCCTTCGAAGATCAGGAGGAATTGGTAAGGAGTCAATGGGCTTCACCTATAGTGGAATAAGAACCAATGGAGCGACAAGTGCCTGCACAAGATCAGGTTCTTCTTTCTATGCAGAGATGAAGTGGTTGCTGTCGAATTCAGACAATGCAGCATTCCCACAGATGACAAAATCGTATAGAAATCCCAGAAACAAACCAGCTCTGATAATTTGGGGAGTTCATCACTCTGAATCGGTTAGCGAGCAGACCAAACTCTATGGGAGTGGAAACAAGTTGATAAAAGTAAGAAGCTCCAAATACCAACAATCATTTACCCCAAATCCTGGAGCACGGAGAATCGATTTCCACTGGCTACTCCTGGATCCCAATGACACAGTGACCTTCACTTTCAATGGGGCATTCATAGCCCCTGACAGGGCAAGTTTCTTTAGAGGAGAATCAATAGGAGTCCAGAGTGATGCTCCCTTGGATTCTAGTTGTGGAGGGAATTGCTTTCACAATGGGGGTACGATAGTCAGTTCCCTGCCATTCCAAAACATCAACCCTAGAACTGTGGGAAAATGCCCTCGGTATGTCAAACAGAAAAGCCTCCTTCTGGCAACAGGAATGAGAAATGTTCCAGAGAAACCAAAGAAAAGAGGCCTTTTTGGAGCAATTGCTGGATTCATAGAGAACGGATGGGAGGGTCTCATCAATGGATGGTATGGTTTCAGACATCAAAATGCACAAGGAGAGGGGACTGCAGCTGACTACAAAAGCACCCAGTCTGCAATAGATCAGATTACAGGCAAATTGAATCGTCTAATTGGCAAAACAAATCAGCAGTTTGAGCTGATAAACAATGAGTTCAATGAGGTAGAACAACAAATAGGAAATGTCATTAATTGGACACAAGACGCAATGACTGAGGTATGGTCGTATAATGCTGAACTGTTGGTGGCAATGGAAAATCAACATACAATAGATCTTACGGATTCAGAAATGAGCAAGCTGTATGAGCGTGTCAGAAAACAACTGAGGGAGAATGCTGAAGAAGATGGGACTGGATGTTTCGAAATATTCCATAAGTGTGATGATAATTGTATGGAGAGCATAAGAAACAACACTTATGACCATACTCAATACAGAACAGAGTCACTGCAGAATAGAATACAGATAGACCCAGTGAAATTGAGTAGTGGATACAAAGACATAATCTTATGGTTTAGCTTCGGGGCATCATGTTTTCTTCTTCTAGCCATTGCAATGGGATTGGTTTTCATTTGCATAAAGAATGGAAACATGCAGTGCACTATTTGTATATAG
>A_/_H7N2|CY034790|A/Muscovy_duck/New_York/87493-3/2005
ATGAACATTCAAATTCTGGCATTCATTGCTTGTGTGCTGACTGGAGCTAAAGGAGACAAAATATGTCTTGGGCACCATGCTGTGGCAAATGGAACTAAAGTGAACACATTAACAGAGAAAGGGATTGAAGTAGTGAATGCCACAGAGACAGTGGAAACTGCGGATGTCAAGAAAATATGTACCCAGGGGAAAAGGACAACAGATCTGGGACGATGTGGACTTCTGGGAACCCTAATAGGACCCCCCCAATGTGATCAATTCCTGGAGTTTTCCTCTGATTTGATAATTGAGCGAAGGGAAGGAACCGATGTATGCTATCCCGGTAGATTCACAAATGAAGAATCACTGAGGCAGATCCTTCGAAGATCAGGGGGAATTGGTAAGGAGTCAATGGGCTTCACCTATAGTGGAATAAGAACCAATGGAGCGACAAGTGCCTGCACAAGATCAGGTTCTTCTTTCTATGCAGAGATGAAGTGGCTACTGTCGAATTCAGATAATTCAGCATTCCCACAGATGACAAAGGCATATAGAAATCCCAGAAACAAACCAGCTCTGATAGTTTGGGGAGTTCATCACTCTGAATCGGTTAGCGAGCAGACCAAACTCTATGGAAGTGGAAACAAGTTGATAACAGTAAGAAGCTCAAAATACCAGCAATCATTCACCCCGAGTCCAGGGGCACGGAGAATCGATTTTCACTGGCTACTTCTTGAGCCCAATGACACAGTGACCTTCACTTTCAATGGGGCATTCATAGCTCCTGACAGGGCAAGTTTCTTTAGGGGAGAATCACTGGGAGTCCAGAGTGATGCTCCTTTGGATTCTAGTTGTAGAGGGGATTGCTTTCACAGTGGGGGTACGATAGTTAGTTCCCTACCATTCCAAAACATCAACTCTAGAACTGTGGGGAAATGCCCTCGGTATGTCAAACAGAAAAGCCTCCTTCTGGCTACAGGAATGAGAAATGTTCCAGAGAAACCAAAGCCCAGAGGCCTTTTTGGAGCAATTGCTGGATTCATAGAGAATGGATGGGAGGGTCTCATCAATGGATGGTATGGTTTCAGACATCAAAATGCACAAGGGGAGGGAACTGCAGCTGACTACAAAAGCACCCAGTCTGCAATAGATCAGATCACAGGCAAATTGAATCGTTTAATCGGCAAAACAWATCAGCAGTTTGAGCTGATAGACAATGAATTCAATGAGATAGAACAACAAATAGGAAATGTCATTAATTGGACACGAGATGCAATGACTGAGATATGGTCGTATAATGCTGAGCTGTTGGTGGCAATGGAAAATCAGCATACAATAGATCTTGCGGACTCAGAAATGAGCAAACTTTATGAGCGTGTCAAAAAACAACTAAGGGAAAATGCTGAAGAAGATGGAACTGGATGTTTTGAGATATTTCATAAATGTGATGATCAGTGTATGGAGAGCATAAGGAACAACACGTATGATCATACTCAATACAGAACAGAGTCATTGCAGAATAGAATACAGATAGACCCAGTGAAATTGAGTAGTGGATACAAAGACATAATCTTATGGTTTAGCTTCGGGGCATCATGTTTTCTTCTTCTAGCCATTGCAATGGGATTGGTTTTCATTTGCATAAAGAATGGAAACATGCAGTGCACTATTTGTATATAG
>A_/_H7N2|CY033313|A/quail/New_York/63806-13/2005
ATGAACATTCAAATTCTGGCGTTCATTGCTTGTGTGCTGACTGGAGCTAAAGGAGACAAAATATGTCTTGGGCACCATGCTGTGGCAAATGGAACTAAAGTGAACACATTAACAGAGAAGGGGATTGAAGTAGTGAATGCCACAGAGACAGTGGAAACTGCGGATGTCAAGAAAATATGTACCCAGGGGAAAAAGGCAACAGATCTGGGACGATGTGGACTTCTGGGAACCCTAATAGGACCTCCCCAATGTGATCAATTCCTGGAGTTTTCCTCTGATTTGATAATTGAGCGAAGGGAAGGAACCGATGTATGCTATCCCGGTAGATTCACAAATGAAGAATCACTGAGGCAGATCCTTCGAAGATCAGGGGGAATTGGTAAGGAGTCAATGGGCTTCACCTATAGTGGAATAAGAACCAATGGAGCGACAAGTGCCTGCACAAGATCAGGTTCGTCTTTCTATGCAGAGATGAAGTGGCTGCTGTCGAATTCAGATAATTCAGCATTCCCACAGATGACAAAGGCGTATAGAAATCCCAGAAACAAACCAGCTCTGATAATTTGGGGAGTTCATCACTCTGAATCGGTTAGCGAGCAGACCAAACTCTATGGAAGTGGAAACAAGTTGATAACAGTAAGAAGCTCAAAATACCAGCAATCATTCACCCCGAGTCCAGGGGCACGGAGAATCGATTTCCATTGGCTACTCCTTGATCCCAATGACACAGTGACCTTCACTTTCAATGGGGCATTCATAGCTCCTGACAGGGCAAGTTTCTTTAGGGGAGAATCACTGGGAGTCCAGAGTGATGCTCCTTTGGATTCTAGTTGTAGAGGGGATTGCTTTCACAGTGGGGGTACGATAGTTAGTTCCCTACCATTCCAAAACATCAACTCTAGAACTGTGGGGAAATGCCCTCGGTATGTCAAACAGAAAAGCCTCCTTCTGGCTACAGGAATGAGAAATGTTCCAGAGAAACCAAAGCCAAGAGGCCTTTTTGGAGCAATTGCTGGATTCATAGAGAATGGATGGGAGGGTCTCATCAATGGATGGTATGGTTTCAGACATCAAAATGCACAAGGAGAGGGAACTGCAGCTGACTACAAAAGCACCCAGTCTGCAATAGATCAGATCACAGGCAAATTGAATCGTTTAATCGGCAAAACAAATCAGCAGTTTGAGCTGATAGACAATGAGTTCAATGAGATAGAACAACAAATAGGAAATGTCATTAATTGGACACGAGATGCAATGACTGAGATATGGTCGTATAATGCTGAGCTGTTGGTGGCAATGGAAAATCAGCATACAATAGATCTTGCGGACTCAGAAATGAGCAAACTTTATGAGCGTGTCAAAAAACAACTAAGGGAAAATGCTGAAGAAGATGGAACTGGATGTTTTGAGATATTTCATAAGTGTGATGATCAGTGTATGGAGAGCATACGGAACAACACGTATGACCATACTCAATACAGAACAGAGTCATTGCAGAATAGAATACAGATAGACCCAGTGAAATTGAGTAGTGGATACAAAGACATAATCTTATGGTTTAGCTTCGGGGCATCATGTTTTCTTCTTCTAGCCATTGCAATGGGATTGGTTTTCATTTGCATAAAGAATGGAAACATGCAGTGCACTATTTGTATATAG
>A_/_H7N2|CY034390|A/quail/New_York/89641/2005
ATGAACATTCAAATTCTGGCATTCATTGCTTGTGTGCTGACTGGAGCTAAAGGAGACAAAATATGTCTTGGGCACCATGCTGTGGCAAATGGAACAAAAGTGAACACATTAACAGAGAGGGGGATTGAAGTAGTGAATGCCACAGAAACAGTGGAAACTGCGAATATCAAGAAAATATGTACCCAGGGAAAAAGGCCAACAGATCTGGGACAATGTGGACTTCTAGGAACCCTAATAGGACCTCCCCAATGTGATCAATTCCTGGAGTTTTCCTCTGATTTGATAATTGAGAGAAGGGAAGGAACCGATGTATGCTACCCCGGTAAATTCACAAATGAAGAATCATTGAGGCAGATCCTTCGAAGATCAGGAGGAATTAGTAAAGAGTCAATGGGCTTCACCTATAATGGAATAAGAACCAATGGAGCGACAAGTGCCTGCACAAGATCAGGCTCTTCTTTCTATGCAGAGATGAAGTGGTTGCTGTCGAATTCAGATAATGCAGCATTCCCACAGATGACAAAGGCGTATAGAAATCCCAGAAACAAACCAGCCCTGATAATTTGGGGAGTTCATCACTCTGGATCGGTTAGCGAGCAGACCAAACTCTATGGAAATGGAAACAAGTTGGTAACAGTAAGAAGCTCAAAATACCAGCAATCATTCACCCCAAGTCCGGGAGCACGGAGAATCGATTTTCACTGGCTACTCCTTGATCCCAATGACACAGTGACCTTCACTTTCAATGGGGCATTCATAGCCCCTGACAGGGCAAGTTTCTTTAGGGGAGAATCACTAGGAGTCCAGAGTGATGCTCCTTTGGATTCTAGTTGTAGAGGGGATTGCTTTCACAGTGGGGGTACGATAGTTAGTTCCCTGCCATTCCAAAACATCAACTCTAGAACTGTGGGGAAATGCCCTCGGTATGTCAAACAGAAAAGCCTCCTTCTGGCTACAGGAATGAGAAATGTTCCAGAAAAACCAAAGCCCAGAGGCCTTTTTGGAGCAATTGCTGGATTCATAGAGAATGGATGGGAGGGTCTCATCAATGGATGGTATGGTTTCAGACATCAAAATGCACAAGGAGAGGGAACTGCAGCTGACTACAAAAGCACCCAGTCTGCAATAGATCAGATCACAGGCAAGTTGAATCGTTTAATTGGCAAAACAAACCAGCAGTTTGAGCTGATAGACAATGAGTTCAATGAGATAGAACAACAAATAGGAAATGTCATTAATTGGACACGAGACGCAATGACTGAGATATGGTCGTATAATGCTGAGCTGTTGGTGGCAATGGAAAATCAACATACAATAGATCTTGCGGACTCAGAAATGAGCAAACTTTATGAGCGCGTCAAAAAACAGCTAAGGGAGAATGCTGAAGAAGATGGAACTGGGTGTTTTGAGATATTTCATAAGTGTGATGATCATTGTATGGAGAGCATAAGGAACAACACGTATGACCATACTCAATACAGAACAGAGTCATTGCAGAATAGAATACAGATAGACTCAGTGAAATTGAGTAGTGGATACAAAGACATAATCTTGTGGTTTAGCTTCGGGGCATCATGTTTTCTTCTTCTAGCCATTGCAATGGGATTGGTCTTCATTTGCATAAAGAATGGAAACATGCAGTGCACTATTTGTATATAG
>A_/_H7N2|CY034374|A/duck/New_York/88291-13/2005
ATGAACATTCAAATTCTGGCATTCATTGCTTGTGTGCTGACTGGAGCTAAAGGAGACAAAATATGTCTTGGGCACCATGCTGTGGCAAATGGAACTAAAGTGAACACATTAACAGAGAAGGGGATTGAAGTAGTGAATGCCACAGAGACAGTGGAAACTGCGGATGTCAAGAAAATATGTACCCAGGGGAAAAGGACAACAGATCTGGGACGATGTGGACTTCTGGGAACCCTAATAGGACCTCCCCAATGTGATCAATTCCTGGAGTTTTCCTCTGATTTGATAATTGAGCGAAGGGAAGGAACCGATGTATGCTATCCCGGTAGATTCACAAATGAAGAATCACTGAGGCAGATCCTTCGAAGATCAGGGGGAATTGGTAAGGAGTCAATGGGCTTCACCTATAGTGGAATAAGAACCAATGGAGCAACAAGTGCCTGCACAAGATCAGGTTCTTCTTTCTATGCAGAGATGAAGTGGCTGCTGTCGAATTCAGATAATTCAGCATTCCCACAGATGACAAAGGCGTATAGAAATCCCAGAAACAAACCAGCTCTGATAATTTGGGGAGTTCATCACTCTGAATCGGTTAGCGAGCAGACCAAACTCTATGGAAGTGGAAACAAGTTGATAACAGTAATAAGCTCAAAATACCGGCAATCATTCACCCCGAGTCCAGGGGCACGGAGAATCGATTTCCACTGGCTACTCCTTGATCCCAATGACACAGTGACCTTCACTTTCAATGGGGCATTCATAGCTCCTGACAGGGCAAGTTTCTTTAGGGGAGAATCACTGGGAGTCCAGAGTGATGCTCCTTTGGATTCTAGTTGTAGAGGAGATTGCTTTCACAGTGGGGGTACGATAGTTAGTTCCCTACCATTCCAAAACATCAACTCTAGAACTGTGGGGAAATGCCCTCGGTATGTCAAACAGAAAAGCCTCCTTCTGGCTACAGGAATGAGAAATGTTCCAGAGAAACCAAAGCCAAGAGGCCTTTTTGGAGCAATTGCTGGATTCATAGAGAATGGATGGGAGGGTCTCATCAATGGATGGTATGGTTTCAGACATCAAAATGCACAAGGAGAGGGAACTGCAGCTGACTACAAAAGCACCCAGTCTGCAATAGATCAGATCACAGGCAAATTGAATCGTTTAATCGGCAAAACAAATCAGCAGTTTGAGCTGATAGACAATGAGTTCAATGAGATAGAACAACAAATAGGAAATGTCATTAATTGGACACGAGATGCAATGACTGAGATATGGTCGTATAATGCTGAGCTGTTGGTGGCAATGGAAAATCAGCATACAATAGATCTTGCGGACTCAGAAATGAGCAAACTTTATGAGCGTGTCAAAAAACAACTAAGGGAAAATGCTGAAGAAGATGGAACTGGATGTTTTGAGATATTTCATAAGTGTGATGATCAGTGTATGGAGAGCATAAGGAACAACACGTATGACCATACTCAATACAGAACAGAGTCATTGCAGAATAGAATACAGATAGACCCAGTGAAATTGAGTAGTGGATACAAAGACATAATCTTATGGTTTAGCTTCGGGGCATCATGTTTTCTTCTTCTAGCCATTGCAATGGGATTGGTTTTCATTTGCATAAAGAATGGAAACATGCAGTGCACTATTTGTATATAG
>A_/_H7N2|CY034302|A/chicken/New_York/23165-10/2005
ATGAACATTCAAATTCTGGCATTCATTGCTTGTGTGCTGACTGGAGCTAAAGGAGACAAAATATGTCTTGGGCACCATGCTGTGGCAAATGGAACAAAAGTGAACACATTAACAGAGAGGGGGATTGAAGTAGTGAATGCCACAGAAACAGTGGAAACTGCGAATATCAAGAAAATATGTACCCAGGGGAAAAGGCCAACAGATCTGGGACAATGTGGACTTCTAGGAACCCTAATAGGACCTCCCCAATGTGATCAATTCCTGGAGTTTTCCTCTGATTTGATAATTGAGCGAAGGGAAGGAACCGATGTATGCTACCCCGGTAAATTCACAAATGAAGAATCATTGAGGCAGATCCTTCGAAGATCAGGAGGAATTGGTAAAGAGTCAATGGGCTTCACTTATAATGGAATAAGAACCAATGGAGCGACAAGTGCCTGCACAAGATCAGGCTCTTCTTTCTATGCAGAGATGAAGTGGTTGCTGTCGAATTCAGATAATGCAGCATTCCCACAGATGACAAAGGCGTATAGAAATCCCAGAAACAAACCAGCTCTGATAATTTGGGGAGTTCATCACTCTGAATCGGTTAGCGAGCAGACCAAACTCTATGGAAGTGGAAACAAGTTGGTGACAGTAAGAAGCTCAAAATACCAGCAATCATTCACCCCAAGTCCGGGAGCACGGAGAATCGATTTCCACTGGCTACTCCTTGATCCCAATGACACAGTGACCTTCACTTTCAATGGGGCATTCATAGCCCCTGACAGGGCAAGTTTCTTTAGGGGAGAATCACTAGGAGTCCAGAGTGATGCTCCTTTGGATTCTAGTTGTAGAGGGGATTGCTTTCACAGTGGGGGTACGATAGTTAGTTCCCTGCCATTCCAAAACATCAACTCTAGAACTGTGGGGAAATGCCCTCGGTATGTCAAACAGAAAAGCCTCCTTCTGGCTACAGGAATGAGAAATGTTCCAGAAAAACCAAAGCCCAGAGGCCTTTTTGGAGCAATTGCTGGATTCATAGAGAATGGATGGGAGGGTCTCATCAATGGATGGTATGGTTTCAGACATCAAAATGCACAAGGAGAGGGAACTGCAGCTGACTACAAAAGCACCCAGTCTGCAATAGATCAGATCACAGGCAAGTTGAATCGTTTAATTGGCAAAACAAACCAGCAGTTTGAGCTGATAGACAATGAGTTCAATGAGATAGAACAACAAATAGGAAATGTCATTAATTGGACACGAGACGCAATGACTGAGATATGGTCGTATAATGCTGAGTTGTTGGTGGCAATGGAAAATCAACATACAATAGATCTTGCGGACTCAGAAATGAGCAAACTTTATGAGCGCGTCAAAAAACAGCTAAGGGAGAATGCTGAAGAAGATGGAACTGGGTGTTTTGAGATATTTCATAAGTGTGATGATCAGTGTATGGAGAGCATAAGAAACAACACGTATGACCATACTCAATACAGAACAGAGTCATTGCAGAATAGAATACAGATAGACCCAGTGAAATTGAATAGTGGATACAAAGACATAATCTTGTGGTTTAGCTTCGGGGCATCATGTTTTCTTCTTCTAGCCATTGCAATGGGATTGGTCTTCATTTGCATAAAGAATGGAAACATGCAGTGCACTATTTGTATATAG
>A_/_H7N2|CY034286|A/duck/New_York/22067-11/2005
ATGAACATTCAAATTCTGGCATTCATTGCTTGTGTGCTGACTGGAGCTAAAGGAGACAAAATATGTCTTGGGCACCATGCTGTGGCAAATGGAACAAAAGTGAACACATTAACAGAGAAAGGGATTGAAGTAGTGAATGCCACAGAGACAGTTGAAACTGCGAATATCAAGAAAATATGTACTCAAGGGAAAAGACCAACAGATCTGGGACAATGTGGACTTCTAGGGACCCTAATAGGACCTCCCCAATGTGATCAATTCCTGGAGTTTTCCTCTGATTTGATAATTGAGCGAAGAGAAGGAACCGATGTATGCTATCCCGGTAAATTCACAAATGAAGAATCACTGAGACAGATCCTTCGAAGATCAGGAGGAATTGGTAAGGAGTCAATGGGCTTCACCTATAGTGGAATAAGAACCAATGGAGCGACAAGTGCCTGCACAAGATCAGGTTCTTCTTTCTATGCAGAGATGAAGTGGTTGCTGTCGAATTCAGACAATGCAGCATTCCCACAGATGACAAAATCGTATAGAAATCCCAGAAACAAACCAGCTCTGATAATTTGGGGAGTTCATCACTCTGAATCGGTTAGCGAGCAGACCAAACTCTATGGGAGTGGAAACAAGTTGATAAAAGTAAGAAGCTCAAAATACCAACAATCATTTACCCCAAATCCTGGAGCACGGAGAATCGATTTCCACTGGCTACTCCTGGATCCCAATGACACAGTGACCTTCACTTTCAATGGGGCATTCATAGCCCCTGACAGGGCAAGTTTCTTTAGAGGAGAATCAATAGGAATCCAGAGTGATGCTCCTTTGGATTCTAGTTGTGGAGGGAATTGCTTTCACAATGGGGGTACGATAGTCAGTTCCCTGCCATTCCAAAACATCAACCCTAGAACTGTGGGAAAATGCCCTCGGTATGTCAAACAGAAAAGCCTCCTTCTGGCTACAGGAATGAGAAATGTTCCAGAGAAACCAAAGAAAAGAGGCCTTTTTGGAGCAATTGCTGGATTCATAGAGAACGGATGGGAGGGTCTCATCAATGGATGGTATGGTTTCAGACATCAAAATGCACAAGGAGAGGGAACTGCAGCTGACTACAAAAGCACCCAGTCTGCAATAGATCAGATCACAGGCAAATTGAATCGTCTAATTGGCAAAACAAATCAGCAGTTTGAGCTGATAAACAATGAGTTCAATGAGGTAGAACAACAAATAGGAAATGTCATTAATTGGACACAAGACGCAATGACTGAGGTATGGTCGTATAATGCTGAACTGTTGGTGGCAATGGAAAATCAACATACAATAGATCTTACGGATTCAGAAATGAGCAAGCTGTATGAGCGTGTCAGAAAACAACTGAGGGAGAATGCTGAAGAAGATGGGACTGGATGTTTCGAAATATTCCATAAGTGTGATGATCATTGTATGGAGAGCATAAGAAACAACACATATGACCATACTCAATACAGAACAGAGTCACTGCAGAATAGAATACAGATAGACCCAGTGAAATTGAGTAGTGGATACAAAGACATAATCTTATGGTTTAGCTTCGGGGCATCATGTTTTCTTCTTCTAGCCATTGCAATGGGATTGGTTTTCATTTGCATAAAGAATGGAAACATGCAGTGCACTATTTGTATATAG
>A_/_H7N2|CY034270|A/chicken/New_York/10196-5/2005
ATGAACATTCAAATTCTGGCATTCATTGCTTGTGTGCTGACTGGAGCTAAAGGAGACAAAATATGTCTTGGGCACCATGCTGTGGCAAATGGAACAAAAGTGAACACATTAACAGAGAAAGGGATTGAAGTAGTGAATGCCACAGAGACAGTTGAAACTGCGAATATCAAGAAAATATGTACTCAAGGGAAAAGACCAACAGATCTGGGACAATGTGGACTTCTAGGGACCCTAATAGGACCTCCCCAATGTGATCAATTCCTGGAGTTTTCCTCTGATTTGATAATTGAGCGAAGAGAAGGAACCGATGTATGCTATCCCGGTAAATTCACAAATGAAGAATCACTGAGACAGATCCTTCGAAGATCAGGAGGAATTGGTAAGGAGTCAATGGGCTTCACCTATAGTGGAATAAGAACCAATGGAGCGACAAGTGCCTGCACAAGATCAGGTTCTTCTTTCTATGCAGAGATGAAGTGGTTGCTGTCGAATTCAGACAATGCAGCATTCCCACAGATGACAAAATCGTATAGAAATCCCAGAAACAAACCAGCTCTGATAATTTGGGGAGTTCATCACTCTGAATCGGTTAGCGAGCAGACCAAACTCTATGGGAGTGGAAACAAGTTGATAAAAGTAAGAAGCTCAAAATACCAACAATCATTTACCCCAAATCCTGGAGCACGGAGAATCGATTTCCACTGGCTACTCCTGGATCCCAATGACACAGTGACCTTCACTTTCAATGGGGCATTCATAGCCCCTGACAGGGCAAGTTTCTTTAGAGGAGAATCAATAGGAGTCCAGAGTGATGCTCCTTTGGATTCTAGTTGTGGAGGGAATTGCTTTCACAATGGGGGTACGATAGTCAGTTCCCTGCCATTCCAAAACATCAACCCTAGAACTGTGGGAAAATGCCCTCGGTATGTCAAACAGAAAAGCCTCCTTCTGGCTACAGGAATGAGAAATGTTCCAGAGAAACCAAAGAAAAGAGGCCTTTTTGGAGCAATTGCTGGATTCATAGAGAACGGATGGGAGGGTCTCATCAATGGATGGTATGGTTTCAGACATCAAAATGCACAAGGAGAGGGGACTGCAGCTGACTACAAAAGCACCCAGTCTGCAATAGATCAGATCACAGGCAAATTGAATCGTCTAATTGGCAAAACAAATCAGCAGTTTGAGCTGATAAACAATGAGTTCAATGAGGTAGAACAACAAATAGGAAATGTCATTAATTGGACACAAGACGCAATGACTGAGGTATGGTCGTATAATGCTGAACTGTTGGTGGCAATGGAAAATCAACATACAATAGATCTTACGGATTCAGAAATGAGCAAGCTGTATGAGCGTGTCAGAAAACAACTGAGGGAGAATGCTGAAGAAGATGGGACTGGATGTTTCGAAATATTCCATAAGTGTGATGATCATTGTATGGAGAGCATAAGAAACAACACTTATGACCATACTCAATACAGAACAGAGTCACTGCAGAATAGAATACAGATAGACCCAGTGAAATTGAGTAGTGGATACAAAGACATAATCTTATGGTTTAGCTTCGGGGCATCATGTTTTCTTCTTCTAGCCATTGCAATGGGATTGGTTTTCATTTGCATAAAGAATGGAAACATGCAGTGCACTATTTGTATATAG
>A_/_H7N2|CY034238|A/guinea_fowl/New_York/32084/2006
ATGAACATTCAAATTCTGGCGTTCATTGCTTGTGTGCTGACTGGAGCTAAAGGAGACAAAATATGTCTTGGGCACCATGCTGTGGCAAATGGAACTAAAGTGAACACATTAACAGAGAAGGGGATTGAAGTAGTGAATGCCACAGAGACAGTGGAAACTGCGGATGTCAAGAAAATATGTACTCAGGGGAAAAGGGCAACAGATCTGGGACGATGTGGACTTCTGGGAACCCTAATAGGACCTCCCCAATGTGATCAATTCCTGGAGTTTTCCTCTGATTTGATAATTGAGCGAAGGGAAGGAACAGATGTATGCTATCCCGGTAGATTCACAAATGAAGAATCACTGAGGCAGATTCTTCGAAGATCAGGGGGAATTGGTAAGGAGTCAATGGGCTTCACCTATAGTGGAATAAGAACCAATGGAGCGGCAAGTGCCTGCACAAGATCAGGTTCGTCTTTCTATGCAGAGATGAAGTGGCTGCTGTCGAATTCAGATAATTCAGCATTCCCACAGATGACAAAGGCGTATAGAAATCCCAGAAACAAACCAGCTCTGATAATTTGGGGAGTTCATCACTCTGAATCGGCTAGCGAGCAGACCAAACTCTATGGAAGTGGAAACAAGTTGATAACAGTAAGAAGCTCAAAATACCAGCAATCATTCACCCCGAGTCCAGGGACACGGAGAATCGATTTCCACTGGCTACTCCTTGATCCCAATGACACAGTGACCTTCACTTTCAATGGGGCATTCATAGCTCCTGACAGGGCAAGTTTCTTTAGGGGAGAATCACTGGGAGTCCAGAGTGATGCTCCTTTGGATTTTAGTTGTAGAGGGGATTGCTTTCACAGTGGGGGTACGATAGTTAGTTCCTTACCATTCCAAAACATCAACTCTAGAACTGTGGGGAGATGCCCTCGGTATGTCAAACAGAAAAGCCTCCTTCTGGCTACAGGAATGAGAAATGTTCCAGAGAAACCAAAGCCAAGAGGCCTTTTTGGAGCAATTGCTGGATTCATAGAGAATGGATGGGAGGGTCTCATCAATGGATGGTATGGTTTCAGACATCAAAATGCACAAGGAGAGGGAACTGCAGCTGACTACAAAAGCACCCAGTCTGCAATAGATCAGATCACAGGCAAATTGAATCGTTTAATCGGCAAAACGAATCAGCAGTTTGAGCTGATAGACAATGAGTTCAATGAGATAGAACAACAAATAGGAAATGTCATTAATTGGACACGAGATGCAATGACTGAGATATGGTCGTATAATGCTGAGCTATTGGTGGCAATGGAAAATCAGCATACAATAGATCTTGCGGACTCAGAAATGAGCAAACTTTATGAGCGTGTCAAAAAACAACTAAGGGAAAATGCTGAAGAAGATGGAACTGGATGTTTTGAGATATTTCATAAGTGTGATGATCAGTGTATGGAGAGCATAAGGAACAACACGTATGACCATACTCAATACAGAACAGAGTCATTGCAGAATAGAATACAGATAGACCCAGTGAAATTGAGTAGTGGATACAAAGACATAATCTTATGGTTTAGCTTCGGGGCATCATGTTTTATTCTTCTAGCCATTGCAATGGGATTGGTTTTCATTTGCATAAAGAATGGAAACATGCAGTGCACTATTTGTATATAG
>A_/_H7N2|CY034190|A/chicken/New_York/143646-2/2005
ATGAACATTCAAATTCTGGCATTCATTGCTTGTGTGCTGACTGGAGTTAAAGGAGACAAAATATGTCTTGGGCACCATGCTGTGGCAAATGGAACTAAAGTGAACACATTAACAGAGAAGGGGATTGAAGTAGTGAATGCCACAGAAACAGTGGAAACTGCGGATGTCAAGAAAATATGTACCCAGGGGAAAAGGGCAACAGATCTGGGACGATGTGGACTTCTGGGAACCCTAACAGGACCTCCCCAATGTGATCAATTCCTGGAATTTTCCTCTGATTTGATAATTGAGCGAAGGGAAGGAACCGATGTATGCTACCCCGGTAGATTCACAAATGAAGAATCACTGAGGCAGATCCTTCGAAGATCAGGGGGGATTGGTAAGGAGTCAATGGGCTTCACCTATAGTGGAATAAGAACCAATGGAGCGACAAGTGCCTGCACAAGATCAGGTTCTTCTTTCTATGCAGAGATGAAGTGGCTGCTGTCAAATTCAGATAATTCAGCATTCCCACAGATGACAAAGGCGTATAGAAATCCCAGAAACAAACCAGCTCTGATAATTTGGGGAGTTCACCACTCTGAATCGGTTAGCGAGCAGACCAAACTCTATGGAAGTGGAAACAAGTTGATAACAGTAAGAAGCTCAAAATACCAGCAATCATTCACCCCGAGCCCAGGGGCACGGAGAATCGATTTCCACTGGCTACTCCTTGATCCCAATGACACAGTGACCTTCACTTTCAATGGGGCATTCATAGCTCCTAACAGGGCAAGTTTCTTTAGGGGAGAATCACTGGGAGTCCAGAGTGATGTTCCTTTGGATTCTAGTTGTAGAGGGGATTGCTTTCACAGTGGGGGTACGATAGTTAGTTCCCTACCATTCCAAAACATCAACTCTAGAACTGTGGGGAAATGCCCTCGGTATGTCAAACAGAAAAGCCTCCTTCTGGCTACAGGAATGAGAAATGTTCCAGAGAAACCAAAGCCAAGAGGCCTTTTTGGAGCAATTGCTGGATTCATAGAGAATGGATGGGAGGGTCTCATCAATGGATGGTATGGTTTCAGACATCAAAATGCACAAGGAGAGGGAACTGCAGCTGACTACAAAAGCACCCAGTCTGCAATAGATCAGATCACAGGCAAATTGAATCGTCTAATCGGCAAAACAAATCAGCAGTTTGAGCTGATAGACAATGAGTTCAATGAGATAGAACAACAAATAGGAAATGTCATTAATTGGACACGAGATGCAATGACTGAGATATGGTCGTATAATGCTGAGCTGTTGGTGGCAATGGAGAATCAGCATACAATAGATCTTGCGGACTCAGAAATGAGCAAACTTTATGAGCGTGTCAAAAAACAACTAAGGGAAAATGCTGAAGAAGATGGAACTGGATGCTTTGAGATATTTCATAAGTGTGATGATCAGTGTATGGAGAGCATAAGGAACAACACGTATGACCATACTCAATACAGAACAGAGTCATTGCAGAATAGAATACAGATAGACCCAGTGAAATTGAGTAGTGGATACAAAGACATAATCTTATGGTTTAGCTTCGGGGCATCATGTTTTCTTCTTCTAGCCATTGCAATGGGATTGGTTTTCATTTGCATAAAGAATGGAAACATGCAGTGCACTATTTGTATATAG
>A_/_H7N2|EU743261|A/turkey/VA/158512/2002
ATGAACATTCAAATTCTGGCATTCATTGCTTGTGTGCTGACTGGAGCTAAAGGAGACAAAATATGTCTTGGGCACCATGCTGTGGCAAATGGAACAAAAGTGAACACATTAACAGAGAGGGGGATTGAAGTAGTGAATGCCACAGAGACAGTGGAAACTGCGAATATCAAGAAAATATGTACCCAGGGGAAAAGGCCAACAGATCTGGGACAATGTGGACTTCTAGGAACCCTAATAGGACCTCCCCAATGTGATCAATTCCTGGAGTTTTCCTCTGATTTGATAATTGAGCGAAGAGAAGGAACCGATGTATGCTATCCCGGTAAATTCACAAATGAAGAATCACTGAGGCAGATCCTTCGAAGATCAGGAGGAATTGGTAAGGAGTCAATGGGCTTCACCTATAGTGGAATAAGAACCAATGGAGCGACAAGTGCCTGCACAAGATCAGGTTCTTCTTTCTATGCAGAGATGAAGTGGTTGCTGTCGAATTCAGATAATGCAGCATTCCCACAGATGACAAAGGCGTATAGAAATCCCAGAAACAAACCAGCTCTGATAATTTGGGGAGTTCATCACTCTGAATCGGTTAGCGAGCAGACCAAACTCTATGGAAGTGGAAACAAGTTGATAACAGTAAGAAGCTCAAAATACCAGCAATCATTCACCCCAAGTCCGGGAGCACGGAGAATCGATTTTCACTGGCTACTCCTTGATCCCAATGACACAGTGACCTTCACTTTCAATGGGGCATTCATAGCCCCTGACAGGGCAAGTTTCTTTAGGGGAGAATCACTAGGAGTCCAGAGTGATGCTCCCTTGGATTCTAGTTGTAGAGGGGATTGCTTTCACAGTGGGGGTACGATAGTCAGTTCCCTGCCATTCCAAAACATCAACTCTAGAACTGTGGGGAAATGCCCTCGGTATGTCAAACAGAAAAGCCTCCTTCTGGCTACAGGAATGAGAAATGTTCCAGAGAAACCAAAGCCCAGAGGCCTTTTTGGAGCAATTGCTGGATTCATAGAGAATGGATGGGAGGGTCTCATCAATGGATGGTATGGTTTCAGACATCAAAATGCACAAGGAGAGGGAACTGCAGCTGACTACAAAAGCACCCAGTCTGCAATAGATCAGATCACAGGCAAATTGAATCGTTTAATTGGCAAAACAAATCAGCAGTTTGAGCTGATAGACAATGAGTTCAATGAGATAGAACAACAAATAGGAAATGTCATTAATTGGACACGAGACGCAATGACTGAGATATGGTCGTATAATGCTGAGCTGTTGGTGGCAATGGAAAATCAGCATACAATAGATCTTGCGGACTCAGAAATGAGCAAACTTTATGAGCGTGTCAAAAAACAACTAAGGGAGAATGCTGAAGAAGATGGAACTGGATGTTTTGAGATATTTCATAAGTGTGATGATCAGTGTATGGAGAGCATAAGGAACAACACGTATGACCATACTCAATACAGAACAGAGTCATTGCAGAATAGAATACAGATAGACCCAGTGAAATTGAGTAGTGGATACAAAGACATAATCTTATGGTTTAGCTTCGGGGCATCATGTTTTCTTCTTCTAGCCATTGCAATGGGATTGGTTTTCATTTGCATAAAGAATGGAAACATGCAGTGCACTATTTGTATATAG
>A_/_H7N2|EU742912|A/guinea_fowl/NJ/119063-8/2001
ATGAACATTCAAATTCTGGCATTCATTGCTTGTGTGCTGACTGGAGCTAAAGGAGACAAAATATGTCTTGGGCACCATGCTGTGGCAAATGGAACAAAAGTGAACACATTAACAGAGAGGGGGATTGAAGTAGTGAATGCCACAGAGACGGTTGAAACTGCGAATATCAAGAAAATATGTACTCAAGGGAAAAGGCCAACAGATCTGGGACAATGTGGACTTCTAGGAACCCTAATAGGACCTCCCCAATGTGATCAATTCCGGGAGTTTTCCTCTGATTTGATAATTGAGCGAAGAGAAGGAACCGATGTATGCTATCCCGGTAAATTCACAAATGAAGAATCACTGAGGCAGATCCTTCGAAAATCAGGAGGAATTGGTAAGGAGTCAATGGGCTTCACCTATAGTGGAATAAGAACCAATGGAGCGACAAGTGCCTGCACAAGATCAGGTTCTTCTTTCTATGCAGAGATGAAGTGGTTGCTGTCGAATTCAGACAATGCGGCATTCCCACAGATGACAAAATCGTATAGAAATCCCAGAAACAAACCAGCTCTGATAATTTGGGGAGTTCATCACTCTGAATCGGTTAGCGAGCAGACCAAACTCTATGGAAGTGGAAACAAGTTGATAAAAGTAAGAAGCTCAAAATACCAGCAATCATTCACCCCAAATCCTGGAGCACGGAGAATCGATTTCCACTGGCTACTCCTGGATCCCAATGACACAGTGACCTTCACTTTCAATGGGGCATTCATAGCCCCTGACAGGGCAAGTTTCTTTAGAGGAGAATCACTAGGAGTCCAGAGTGATGCTCCTTTGGATTCTAGTTGTGGAGGGGAATGCTTTCACAGTGGGGGTACGATAGTCAGTTCCCTGCCATTCCAAAACATCAACCCTAGAACTGTGGGGAAATGCCCTCGGTATGTCAAACAGAAAAGCCTCCTTCTGGCTACAGGAATGAGAAATGTTCCAGAGAAACCAAAGCCAAGAGGCCTTTTTGGAGCAATTGCTGGATTCATAGAGAATGGATGGGAGGGTCTCATCAATGGATGGTATGGTTTCAGACATCAAAATGCACAAGGAGAGGGAACTGCAGCTGACTACAAAAGCACCCAGTCTGCAATAGATCAGATCACAGGCAAATTGAATCGTCTAATTGGCAAAACAAATCAGCAGTTTGAGCTGATAGACAATGAGTTCAATGAGATAGAACAACAAATAGGAAATGTCATTAATTGGACACGAGACGCAATGACTGAGATATGGTCGTATAATGCTGAGCTGTTGGTGGCAATGGAAAATCAGCATACAATAGATCTTGCGGACTCAGAAATGAGCAAACTTTATGAGCGTGTCAGAAAACAACTAAGGGAGAATGCTGAAGAAGATGGGACTGGATGTTTCGAGATATTCCATAAGTGTGATGATCATTGTATGGAGAGCATAAGGAACAACACTTATGACCATACTCAATACAGAACAGAGTCATTGCAGAATAGAATACAGATAGACCCAGTGAAATTGAGTAGTGGATACAAAGACATAATCTTATGGTTTAGCTTCGGGGCATCATGTTTTCTTCTTCTAGCCATTGCAATGGGATTGGTTTTCATTTGCATAAAGAATGGAAACATGCAGTGCACTATTTGTATATAG
>A_/_H7N2|EU742961|A/chicken/PA/19241/1997
ATGAACACTCAAATTCTGGCATTCATTGCTTGTGTGCTGACTGGAGCTAAAGGAGACAAAATATGTCTTGGGCACCATGCTGTGGCAAATGGAACAAAAGTGAACACATTAACAGAGAGGGGGATTGAAGTAGTGAACGCCACAGAGACGGTGGAAACTGCGAATATCAAGAAAATATGTACTCAAGGGAAAAGGCCAACAGATCTGGGACAATGTGGACTTCTAGGAACCCTAATAGGACCTCCCCAATGTGATCAATTCCTGGAGTTTTCCTCTGATTTGATAATTGAGCGAAGAGAAGGAACCGATGTATGCTATCCCGGTAAATTCACAAATGAAGAATCACTGAGGCAGATCCTTCGAAGGTCAGGAGGAATTGGTAAGGAGTCAATGGGCTTCACCTATAGTGGAATAAGAACCAATGGAACGACAAGTGCCTGCAAAAGATCAGGTTCTTCTTTCTATGCAGAGATGAAGTGGTTGCTGTCGAATTCAGACAATGCGACATTCCCCCAAATGACAAATTCGTATAGAAATCCCAGAAACAAACCAGCTCTGATAATTTGGGGAGTTCATCACTCTGAATCGGTTAGCGAACAGACCAAACTCTATGGAAGTGGAAACAAGTTGATAACAGTAAGAAGCTCAAAATACCAGCAATCATTCACCCCAAGTACGGGAGCACGGAGAATCGATTTTCACTGGCTACTCCTTGATCCCAATGACACAGTGACCTTCACTTTCAATGGGGCATTCATAGCCCCTGACAGGGCAAGTTTCTTTAGAGGAGAATCACTAGGAGTCCAGAGTGACGTTCCTTTGGATTCTAGTTGTGGAGGGGATTGCTTTCACAGTGGGGGTACGATAGTCAGTTCCCTGCCATTCCAAAACATCAACCCTAGAACTGTGGGGAGATGCCCTCGGTATGTTAAACAGACAAGCCTCCTTTTGGCTACAGGAATGAGAAATGTTCCAGAGAATCCAAAGCCCAGAGGCCTTTTTGGAGCAATTGCTGGATTCATAGAGAATGGATGGGAGGGTCTCATCAATGGATGGTATGGTTTCAGACATCAAAATGCACAAGGAGAAGGAACTGCAGCTGACTACAAAAGCACTCAATCTGCAATAGATCAGATCACAGGCAAATTGAATCGTCTAATTGACAAAACAAATCAGCAGTTTGAGCTGATAGACAATGAATTCAATGAGATAGAACAACAAATAGGAAATGTCATTAATTGGACACGAGACGCAATGACTGAAATATGGTCGTATAATGCTGAGCTGTTGGTGGCAATGGAAAATCAGCATACAATAGATCTTGCGGACTCAGAAATGAACAAACTTTATGAGCGTGTCAGAAAACAACTAAGGGAGAATGCTGAAGAAGATGGAACTGGATGTTTTGAGATATTCCATAAGTGTGATGATCAGTGTATGGAGAGCATAAGGAACAACACTTATGACCATACTCAATACAGAACAGAGTCATTGCAGAATAGAATACAGATAGACCCAGTGAAATTGAGTAGTGGATACAAAGACATAATTTTATGGTTTAGCTTCGGGGCATCATGTTTTCTTCTTCTGGCCATTGCAATGGGATTGGTTTTCATTTGCATAAAGAATGGAAACATGCGGTGCACTATTTGTATATAG
>A_/_H7N2|EU742995|A/chicken/CT/260413-2/2003
ATGAACATTCAAATTCTGGCATTCATTGCTTGTGTGCTGACTGGAGCTAAAGGAGACAAAATATGTCTTGGGCACCATGCTGTGGCAAATGGAACAAAAGTGAACACATTAACAGAGAGGGGGATTGAAGTAGTGAATGCCACAGAGACAGTGGAAACTGCGAATATCAAGAAAATATGTACCCAGGGGAAAAGGCCAACAGATCTGGGACAATGTGGACTTCTAGGAATCCTAATAGGACCTCCCCAATGTGATCAATTCCTGGAGTTTTCCTCTGATTTGATAATTGAGCGAAGGGAAGGAACCGATGTATGCTATCCCGGTAAATTCACAAATGAAGAATCACTGAGGCAGATCCTTCGAAGATCAGGAGGAATTGGTAAGGAGTCAATGGGCTTCACCTATAGTGGAATAAGAACCAATGGAACGACAAGTGCCTGCACAAGATCAGGTTCTTCTTTCTATGCAGAGATGAAGTGGTTGCTGTCAAATTCAGATAATGCAACATTCCCACAGATGACAAAGGCGTATAGAAATCCCAGAAACAAACCAGCTCTGATAATTTGGGGAGTTCATCACTCTGAATCGGTTAGCGAGCAGACCAAACTCTATGGAAGTGGAAACAAGTTGATAACAGTAAGAAGCTCAAAATACCAGCAATCATTCACCCCAAGTTCGGGGGCACGGAGAATCGATTTCCACTGGCTACTCCTTGATCCCAATGACACAGTGACCTTCACTTTCAATGGGGCATTCATAGCCCCTGACAGGGCAAGTTTCTTTAGGGGAGAATCACTAGGAGTCCAAAGTGATGCTCCTTTGGATTCTGGTTGTAGAGGGGATTGCTTTCACAGTGGGGGTACGATAGTCAGTTCCCTGCCATTCCAAAACATCAACTCTAGAACTGTGGGGAAATGCCCTCGGTATGTCAAACAGAAAAGTCTCCTTCTGGCTACAGGAATGAGAAATGTTCCAGAGAAACCAAAGCCCAGAGGCCTTTTTGGAGCAATTGCTGGATTCATAGAGAATGGATGGGAGGGTCTCATTAATGGATGGTATGGTTTCAGACATCAAAATGCACAAGGAGAGGGAACTGCAGCTGATTACAAAAGCACCCAGTCTGCAATAGATCAGATTACAGGCAAACTGAATCGTTTAATTGGCAAAACAAATCAGCAGTTTGAGCTGATAGACAATGAGTTCAATGAGATAGAACAACAAATAGGAAATGTCATTAATTGGACACGAGACGCAATGACTGAGATATGGTCGTATAATGCTGAGCTGTTGGTGGCAATGGAAAATCAACACACAATTGATCTTGCGGACTCAGAAATGAGCAAACTTTATGAGCGTGTCAAAAAACAACTAAGGGAGAATGCTGAAGAAGATGGAACTGGATGTTTTGAGATATTTCATAAGTGTGATGATCAGTGTATGGAGAGTATAAGGAACAACACGTATGACCATACTCAATACAGAACAGAGTCATTGCAGAATAGAATACAGATAGACCCAGTGAAATTGAGTAGTGGATACAAAGACATAATCTTATGGTTTAGCTTCGGGGCATCATGTTTTCTTCTTCTAGCCATTGCAATGGGATTGGTTTTCATTTGCATAAAGAATGGAAACATGCAGTGCACTATTTGTATATAG
>A_/_H7N2|EU743253|A/chicken/NJ/294508-12/2004
ATGAACATTCAAATTCTGGCATTCATTGCTTGTGTGCTGACTGGAGCTAAAGGAGACAAAATATGTCTTGGGCACCATGCTGTGGCAAATGGAACAAAAGTGAACACATTAACAGAGAGGGGGATTGAAGTAGTGAATGCCACAGAGACAGTTGAAACTGCGAATATCAAGAAAATATGTACTCAAGGGAAAAGACCAACAGATCTGGGACAATGTGGACTTCTAGGGACCCTAATAGGACCTCCCCAATGTGATCAATTCCTGGAGTTTTCCTCTGATTTGATAATTGAGCGAAGAGAAGGAACCGATGTATGCTATCCCGGTAAATTCACAAATGAAGAATCACTGAGACAGATCCTTCGAAGATCAGGAGGAATTGGTAAGGAGTCAATGGGCTTCACCTATAGTGGAATAAGGACCAATGGAGCGACAAGTGCCTGCACAAGATCAGGTTCTTCTTTCTATGCAGAGATGAAGTGGTTGCTGTCGAATTCAGACAATGCAGCATTCCCACAGATGACAAAATCGTATAGAAATCCCAGAAACAAACCAGCTCTGATAATTTGGGGAGTTCATCACTCTGAATCGGTTAGCGAGCAGACCAAACTCTATGGAAGTGGAAACAAGTTGATAAAAGTAAGAAGCTCAAAATACCAACAATCATTTACCCCAAATCCTGGAGCACGGAGAATCGATTTCCACTGGCTACTCCTGGATCCCAATGACACAGTGACCTTCACTTTCAATGGGGCATTCATAGCCCCTGACAGGGCAAGTTTCTTTAGAGGAGAATCAATAGGAGTCCAGAGTGATGCTCCTTTGGATTCTAGTTGTGGAGGGAATTGCTTTCACAGTGGGGGTACGATAGTCAGTTCCCTGCCATTCCAAAACATCAACCCTAGAACTGTGGGAAAATGCCCTCGGTATGTCAAACAGAAAAGCCTCCTTCTGGCTACAGGAATGAGAAATGTTCCAGAGAAACCAAAGAAAAGAGGCCTTTTTGGAGCAATTGCTGGATTCATAGAGAACGGATGGGAGGGTCTCATCAATGGATGGTATGGTTTCAGACATCAAAATGCACAAGGAGAGGGAACTGCAGCTGACTACAAAAGCACCCAGTCTGCAATAGATCAGATCACAGGCAAATTGAATCGTCTAATTGGCAAAACAAATCAGCAGTTTGGGCTGATAGACAATGAGTTCAATGAGGTAGAACAACAAATAGGAAATGTCATTAATTGGACACAAGACGCAATGACTGAGATATGGTCGTATAATGCTGAGCTGTTGGTGGCAATGGAAAATCAACATACAATAGATCTTACGGATTCAGAAATGAGCAAACTTTATGAGCGTGTCAGAAAACAACTGAGGGAGAATGCTGAAGAAGATGGGACTGGATGTTTCGAAATATTCCATAAGTGTGATGATCATTGTATGGAGAGCATAAGAAACAACACTTATGACCATACTCAATACAGAACAGAGTCACTGCAGAATAGAATACAGATAGACCCAGTGAAATTGAGTAGTGGATACAAAGACATAATCTTATGGTTTAGCTTCGGGGCATCATGTTTTCTTCTTCTAGCCATTGCAATGGGATTGGTTTTCATTTGCATAAAAAATGGAAACATGCAGTGCACTATTTGTATATAG
>A_/_H7N2|EU742978|A/Chicken/NJ/16224-6/99
ATGAACATTCAAATTCTGGCATTCATTGCTTGTGTGCTGACTGGAGCTAAAGGAGACAAAATATGTCTTGGGCACCATGCTGTGGCAAATGGAACAAAAGTGAACACATTAACAGAGAGGGGGATTGAAGTAGTGAATGCCACAGAGACGGTGGAAACTGCGAATATCAAGAAAATATGTACTCAAGGGAAAAGGCCAACAGATCTGGGACAATGTGGACTTCTAGGAACCCTAATAGGACCTCCCCAATGTGATCAATTCCTGGAGTTTTCCTCTGATTTGATAATTGAGCGAAGAGAAGGAACCGATGTATGCTATCCCGGTAAATTCACAAATGAAGAATCACTGAGGCAGATCCTTCGAAGATCAGGAGGAATTGGTAAGGAGTCAATGGGCTTCACCTATAGTGGAATAAGAACCAATGGAGCGACAAGTGCCTGCACAAGATCAGGTTCTTCTTTCTATGCAGAGATGAAGTGGTTGCTGTCGAATTCAGACAATGCGGCATTCCCACAGATGACAAAGTCGTATAGAAATCCCAGAAACAAACCAGCTCTGATAATTTGGGGAGTTCATCACTCTGAATCGGTTAGCGAGCAGACCAAACTCTATGGAAGTGGAAACAAGTTGATAACAGTAAGAAGCTCAAAATACCAGCAATCATTCACCCCAAGTCCGGGAGCACGGAGAATCGATTTTCACTGGCTACTCCTTGATCCCAATGACACAGTGACCTTCACTTTCAATGGGGCATTCATAGCCCCTGACAGGGCAAGTTTCTTTAGAGGAGAATCACTAGGAGTCCAGAGTGATGCTCCTTTGGATTCTAGTTGTGGAGGGGATTGCTTTCACAGTGGGGGTACGATAGTCAGTTCCCTGCCATTCCAAAACATCAACCCTAGAACTGTGGGGAAATGCCCTCGGTATGTCAAACAGAAAAGCCTCCTTCTGGCTACAGGAATGAGAAATGTTCCAGAGAAACCAAAGCCCAGAGGCCTTTTTGGAGCAATTGCTGGATTCATAGAGAATGGATGGGAGGGTCTCATCAATGGATGGTATGGTTTCAGACATCAAAATGCACAAGGAGAGGGAACTGCAGCTGACTACAAAAGCACCCAGTCTGCAATAGATCAGATCACAGGCAAATTGAATCGTCTAATTGGCAAAACAAATCAGCAGTTTGAGCTGATAGACAATGAGTTCAATGAGATAGAACAACAAATAGGAAATGTCATTAATTGGACACGAGACGCAATGACTGAGATATGGTCGTATAATGCTGAGCTGTTGGTGGCAATGGAAAATCAGCATACAATAGATCTTGCGGACTCAGAAATGAGCAAACTTTATGAGCGTGTCAGAAAACAACTAAGGGAGAATGCTGAAGAAGATGGAACTGGATGTTTTGAGATATTCCATAAGTGTGATGATCAGTGTATGGAGAGCATAAGGAACAACACTTATGACCATACTCAATACAGAACAGAGTCATTGCAGAATAGAATACAGATAGACCCAGTGAAATTGAGTAGTGGATACAAAGACATAATCTTATGGTTTAGCTTCGGGGCATCATGTTTTCTTCTTCTAGCCATTGCAATGGGATTGGTTTTCATTTGCATAAAGAATGGAAACATGCAGTGCACTATTTGTATATAG
>A_/_H7N2|CY033305|A/chicken/New_York/63806-8/2005
ATGAACATTCAAATTCTGGCGTTCATTGCTTGTGTGCTGACTGGAGCTAAAGGAGACAAAATATGTCTTGGGCACCATGCTGTGGCAAATGGAACTAAAGTGAACACATTAACAGAGAAGGGGATTGAAGTAGTGAATGCCACAGAGACAGTGGAAACTGCGGATGTCAAGAAAATATGTACCCAGGGGAAAAGGGCAACAGATCTGGGACGATGTGGACTTCTGGGAACCCTAATAGGACCTCCCCAATGTGATCAATTCCTGGAGTTTTCCTCTGATTTGATAATTGAGCGAAGGGAAGGAACCGATGTATGCTATCCCGGTAGATTCACAAATGAAGAATCACTGAGGCAGATCCTTCGAAGATCAGGGGGAATTGGTAAGGAGTCAATGGGCTTCACCTATAGTGGAATAAGAACCAATGGAGCGACAAGTGCCTGCACAAGATCAGGTTCGTCTTTCTATGCAGAGATGAAGTGGCTGCTGTCGAATTCAGATAATTCAGCATTCCCACAGATGACAAAGGCGTATAGAAATCCCAGAAACAAACCAGCTCTGATAATTTGGGGAGTTCATCACTCTGAATCGGTTAGCGAGCAGACCAAACTCTATGGAAGTGGAAACAAGTTGATAACAGTAAGAAGCTCAAAATACCAGCAATCATTCACCCCGAGTCCAGGGGCACGGAGAATCGATTTCCACTGGCTACTCCTTGATCCCAATGACACAGTGACCTTCACTTTCAATGGGGCATTCATAGCTCCTGACAGGGCAAGTTTCTTTAGGGGAGAATCACTGGGAGTCCAGAGTGATGCTCCTTTGGATTCTAGTTGTAGAGGGGATTGCTTTCACAGTGGGGGTACGATAGTTAGTTCCCTACCATTCCAAAACATCAACTCTAGAACTGTGGGGAAATGCCCTCGGTATGTCAAACAGAAAAGCCTCCTTCTGGCTACAGGAATGAGAAATGTTCCAGAGAAACCAAAGCCAAGAGGCCTTTTTGGAGCAATTGCTGGATTCATAGAGAATGGATGGGAGGGTCTCATCAATGGATGGTATGGTTTCAGACATCAAAATGCACAAGGAGAGGGAACTGCAGCTGACTACAAAAGCACCCAGTCTGCAATAGATCAGATCACAGGCAAATTGAATCGTTTAATCGGCAAAACAAATCAGCAGTTTGAGCTGATAGACAATGAGTTCAATGAGATAGAACAACAAATAGGAAATGTCATTAATTGGACACGAGATGCAATGACTGAGATATGGTCGTATAATGCTGAGCTGTTGGTGGCAATGGAAAATCAGCATACAATAGATCTTGCGGACTCAGAAATGAGCAAACTTTATGAGCGTGTCAAAAAACAACTAAGGGAAAATGCTGAAGAAGATGGAACTGGATGTTTTGAGATATTTCATAAGTGTGATGATCAGTGTATGGAGAGCATACGGAACAACACGTATGACCATACTCAATACAGAACAGAGTCATTGCAGAATAGAATACAGATAGACCCAGTGAAATTGAGTAGTGGATACAAAGACATAATCTTATGGTTTAGCTTCGGGGCATCATGTTTTCTTCTTCTAGCCATTGCAATGGGATTGGTTTTCATTTGCATAAAGAATGGAAACATGCAGTGCACTATTTGTATATAG
>A_/_H7N2|CY033297|A/chicken/New_York/37982-4/2005
ATGAACATTCAAATTCTGGCATTCATTGCTTGTGTGCTGACTGGAGCTAAAGGAGACAAAATATGTCTTGGGCACCATGCTGTGGCAAATGGAACAAAAGTGAACACATTAACAGAGAAAGGGATTGAAGTAGTGAATGCCACAGAGACAGTTGAAACTGCGAATATCAAGAAAATATGTACTCAAGGGAAAAGACCAACAGATCTGGGACAATGTGGACTTCTAGGGACCCTAATAGGACCTCCCCAATGTGATCAATTCCTGGAATTTTCCTCTGATTTGATAATTGAGCGAAGAGAAGGAACCGATGTATGCTATCCCGGTAAATTCACAAATGAAGAATCACTGAGACAGATCCTTCGAAGATCAGGAGGAATTGGTAAGGAGTCAATGGGCTTCACCTATAGTGGAATAAGAACCAATGGAGCGACAAGTGCCTGCACAAGATCAGGTTCTTCTTTCTATGCAGAGATGAAGTGGTTGCTGTCGAATTCAGACAATGCAGCATTCCCACAGATGACAAAATCGTATAGAAATCCCAGAAACAAACCAGCTCTGATAATTTGGGGAGTTCATCACTCTGAATCGGTTAGCGAGCAGACCAAACTCTATGGGAGTGGAAACAAGTTGATAAAAGTAAGAAGCTCAAAATACCAACAATCATTTACCCCAAATCCTGGAGCACGGAGAATCGATTTCCACTGGCTACTCCTGGATCCCAATGACACAGTGACCTTCACTTTCAATGGGGCATTCATAGCCCCTGACAGGGCAAGTTTCTTTAGAGGAGAATCAATAGGAGTCCAGAGTGATGCTCCTTTGGATTCTAGTTGTGGAGGGAATTGTTTTCACAATGGGGGTACGATAGTCAGTTCCCTGCCATTCCAAAACATCAACCCTAGAACTGTGGGAAAATGCCCTCGGTATGTCAAACAGAAAAGCCTCCTTCTGGCTACAGGAATGAGAAATGTTCCAGAGAAACCAAAGAAAAGAGGCCTTTTTGGAGCAATTGCTGGATTCATAGAGAACGGATGGGAGGGTCTCATCAATGGATGGTATGGTTTCAGACATCAAAATGCACAAGGAGAGGGGACTGCAGCTGACTACAAAAGCACCCAGTCTGCAATAGATCAGATCACAGGCAAATTGAATCGTCTAATTGGCAAAACAAATCAGCAGTTTGAGCTGATAAACAATGAGTTCAATGAGGTAGAACAACAAATAGGAAATGTCATTAATTGGACACAAGACGCAATGACTGAGGTATGGTCGTATAATGCTGAACTGTTGGTGGCAATGGAAAATCAACATACAATAGATCTTACGGATTCAGAAATGAGCAAGCTGTATGAGCGTGTCAGAAAACAACTGAGGGAGAATGCTGAAGAAGATGGGACTGGATGTTTCGAAATATTCCATAAGTGTGATGATCATTGTATGGAGAGCATAAGAAACAACACTTATGACCATACTCAATACAGAACAGAGTCACTGCAGAATAGAATACAGATAGACCCAGTGAAATTGAGTAGTGGATACAAAGACATAATCTTATGGTTTAGCTTCGGGGCATCATGTTTTCTTCTTCTAGCCATTGCAATGGGATTGGTTTTCATTTGCATAAAGAATGGAAACATGCAGTGCACTATTTGTATATAG
>A_/_H7N2|CY033281|A/guinea_fowl/New_York/31621-8/2005
ATGAACATTCAAATTCTGGCATTCATTGCTTGTGTGCTGACTGGAGCTAAAGGAGACAAAATATGCCTTGGGCACCATGCTGTGGCAAATGGAACAAAAGTAAACACATTAACAGAGAGGGGGATTGAAGTAGTAAATGCCACAGAAACAGTGGAAACTACGAATATCAAGAAAATATGTACCCAGGGGAAAAGACCAACAGATCTGGGACAATGTGGACTTCTAGGAACCCTAATAGGACCTCCCCAGTGTGATCAATTCCTGGAGTTTTCCTCAGATTTGATAATTGAGCGAAGAGAAGGAACCGATATATGCTATCCCGGTAGATTCACAAACGAAGAATCACTGAGGCAGATCCTTCGAAGATCAGGAGGAATTAGTAAGGAGTCAATGGGCTTCACCTATAGTGGAATAAGAACCAATGGAGCGACAAGTGCCTGCACAAGATCAGGTTCTTCTTTCTATGCAGAGATGAAGTGGTTGCTGTCGAATTCAGATAATGCAGCATTCCCACAGATGACAAAGGCGTATAGAAATCCCAGAGACAAACCAGCTCTAATAATTTGGGGAGTTCATCACTCTGAATCAGTTAGCGAGCAGACCAAACTCTATGGAAGTGGAAACAAGTTGATAACAGTAAGAAGCTCAAAATACCAGCAATCATTCACCCCAAGTCCGGGAGCACGGAGAATCGATTTCCACTGGCTACTCCTTGATCCCAATGACACAGTGACCTTCACTTTCAATGGAGCATTCATAGCCCCTGACAGGGCAAGTTTCTTTAGGGGAGAATCACTAGGAATCCAGAGTGATGCTCCTTTGGATTCAAATTGTAGAGGAGATTGCTTTCACAGTGGGGGTACGATAGTCAGTTCCCTGCCATTCCAAAACATTAACTCTAGAACTGTGGGGAAATGCCCTCGGTATGTCAAACAGAAAAGCCTCCTTCTGGCTACAGGAATGAGAAATGTTCCAGAGAAACCAAAGCCCAGAGGCCTTTTTGGAGCAATTGCTGGATTCATAGAGAATGGATGGGAGGGTCTCATCAATGGATGGTATGGTTTCAGACATCAAAATGCCCAAGGAGAGGGAAATGCAGCTGACTACAAAAGCACCCAGTCTGCAATAGATCAGATCACAGGCAAATTGAATCGTTTAATTGGCAAAACAAATCAGCAGTTTGAGCTGATAGACAATGAGTTCAATGAGATAGAACAACAAATAGGGAATGTCATTAATTGGACAAGGGACGCAATGACTGAGATATGGTCGTATAATGCTGAGCTGTTGGTGGCAATGGAAAATCAACATACAATAGATCTTACGGACTCAGAAATGAGCAAACTTTATGAGCGTGTCAAAAAGCAACTAAGGGAGAATGCTGAAGAAGATGGAACTGGATGTTTTGAGATATTTCATAAATGTGATGATCATTGTATGGAGAGCATAAGGAACAACACGTATGACCATACTCAATACAGAACAGAGTCATTGCAGAATAGAATACAGATAGACCCAGTGAAGTTGAGTAGTGGGTACAAAGACATAATCTTATGGTTTAGCTTCGGGGCATCATGTTTTCTTCTTCTAGCCATTGCAATGGGATTGGTTTTCATTTGCATAAAGAATGGAAACATGCAGTGCACTATTTGTATATAG
>A_/_H7N2|CY033265|A/muscovy_duck/New_York/30732-13/2005
ATGAACATTCAAATTCTGGCATTCATTGCTTGTGTGCTGATTGGAGCTAAAGGAGACAAAATATGTCTTGGGCACCATGCTGTGGCAAATGGAACAAAAGTGAACACATTAACAGAGAGGGGGATTGAAGTAGTGAATGCCACAGAAACAGTGGAAACTGCGAATATCAAGAAAATATGTACCCAGGGGAAAAGGCCAACAGATCTGGGACAATGTGGACTTCTAGGAACCCTAATAGGACCTCCCCAATGTGATCAATTCCTGGAGTTTTCCTCTGATTTGATAATTGAGCGAAGGGAAGGAACCGATGTATGCTACCCCGGTAAATTCACAAATGAAGAATCATTGAGGCAGATCCTTCGAAGATCAGGAGGAATTAGTAAAGAGTCAATGGGCTTCACCTATAATGGAATAAGAACCAATGGAGCGACAAGTGCCTGCACAAGATCAGGCTCTTCTTTCTATGCAGAGATGAAGTGGTTGCTGTCGAATTCAGATAATGCAGCATTCCCACAGATGACAAAGGCGTATAGAAATCCCAGAAACAAACCAGCTCTGATAATTTGGGGAGTTCATCACTCTGGATCGGTTAGCGAGCAGACCAAACTCTATGGAAATGGAAACAAGTTGGTAACAGTAAGAAGCTCAAAATACCAGCAATCATTCACCCCAAGTCCGGGAGCACGGAGAATCGATTTTCACTGGCTACTCCTTGATCCCAATGACACAGTGACCTTCACTTTCAATGGGGCATTCATAGCCCCTGACAGGGCAAGTTTCTTTAGGGGAGAATCACTAGGAGTCCAGAGTGATGCTCCTTTGGATTCTAGTTGTAGAGGGGATTGCTTTCACAGTGGGGGTACGATAGTTAGTTCCCTGCCATTCCAAAACATCAACTCTAGAACTGTGGGGAAATGCCCTCGGTATGTCAAACAGAAAAGCCTCCTTCTGGCTACAGGAATGAGAAATGTTCCAGAAAAACCAAAGCCCAGAGGCCTTTTTGGAGCAATTGCTGGATTCATAGAGAATGGATGGGAGGGTCTCATCAATGGATGGTATGGTTTCAGACATCAAAATGCACAAGGAGAGGGAACTGCAGCTGACTACAAAAGCACCCAGTCTGCAATAGATCAGATCACAGGCAAGTTGAATCGTTTAATTGGCAAAACAAACCAGCAGTTTGAGCTGATAGACAATGAGTTCAATGAGATAGAACAACAAATAGGAAATGTCATTAATTGGACACGAGACGCAATGACTGAGATATGGTCGTATAATGCTGAGCTGTTGGTGGCAATGGAAAATCAACATACAATAGATCTTGCGGACTCAGAAATGAGCAAACTTTATGAGCGCGTCAAAAAACAGCTAAGGGAGAATGCTGAAGAAGATGGAACTGGGTGTTTTGAGATATTTCATAAGTGTGATGATCAGTGTATGGAGAGCATAAGGAACAACACGTATGACCATACTCAATACAGAACAGAGTCATTGCAGAATAGAATACAGATAGACTCAGTGAAATTGAGTAGTGGATACAAAGACATAATCTTGTGGTTTAGCTTCGGGGCATCATGTTTTCTTCTTCTAGCCATTGCAATGGGATTGGTCTTCATTTGCATAAAGAATGGAAACATGCAGTGCACTATTTGTATATAG
>A_/_H7N2|CY033257|A/chicken/New_York/30732-11/2005
ATGAACATTCAAATTCTGGCATTCATTGCTTGTGTGCTGACTGGAGCTAAAGGAGACAAAATATGTCTTGGGCACCATGCTGTGGCAAATGGAACAAAAGTGAACACATTAACAGAGAGGGGGATTGAAGTAGTGAATGCCACAGAAACAGTGGAAACTGCGAATATCAAGAAAATATGTACCCAGGGGAAAAGGCCAACAGATCTGGGACAATGTGGACTTCTAGGAACCCTAATAGGACCTCCCCAATGTGATCAATTCCTGGAGTTTTCCTCTGATTTGATAATTGAGCGAAGGGAAGGAACCGATGTATGCTACCCCGGTAAATTCACAAATGAAGAATCATTGAGGCAGATCCTTCGAAGATCAGGAGGAATTAGTAAAGAGTCAATGGGCTTCACCTATAATGGAATAAGAACCAATGGAGCGACAAGTGCCTGCACAAGATCAGGCTCTTCTTTCTATGCAGAGATGAAGTGGTTGCTGTCGAATTCAGATAATGCAGCATTCCCACAGATGACAAAGGCGTATAGAAATCCCAGAAACAAACCAGCTCTGATAATTTGGGGAGTTCATCACTCTGGATCGGTTAGCGAGCAGACCAAACTCTATGGAAATGGAAACAAGTTGGTAACAGTAAGAAGCTCAAAATACCAGCAATCATTCACCCCAAGTCCGGGAGCACGGAGAATCGATTTTCACTGGCTACTCCTTGATCCCAATGACACAGTGACCTTCACTTTCAATGGGGCATTCATAGCCCCTGACAGGGCAAGTTTCTTTAGGGGAGAATCACTAGGAGTCCAGAGTGATGCTCCTTTGGATTCTAGTTGTAGAGGGGATTGCTTTCACAGTGGGGGTACGATAGTTAGTTCCCTGCCATTCCAAAACATCAACTCTAGAACTGTGGGGAAATGCCCTCGGTATGTCAAACAGAAAAGCCTCCTTCTGGCTACAGGAATGAGAAATGTTCCAGAAAAACCAAAGCCCAGAGGCCTTTTTGGAGCAATTGCTGGATTCATAGAGAATGGATGGGAGGGTCTCATCAATGGATGGTATGGTTTCAGACATCAAAATGCACAAGGAGAGGGAACTGCAGCTGACTACAAAAGCACCCAGTCTGCAATAGATCAGATCACAGGCAAGTTGAATCGTTTAATTGGCAAAACAAACCAGCAGTTTGAGCTGATAGACAATGAGTTCAATGAGATAGAACAACAAATAGGAAATGTCATTAATTGGACACGAGACGCAATGACTGAGATATGGTCGTATAATGCTGAGCTGTTGGTGGCAATGGAAAATCAACATACAATAGATCTTGCGGACTCAGAAATGAGCAAACTTTATGAGCGCGTCAAAAAACAGCTAAGGGAGAATGCTGAAGAAGATGGAACTGGGTGTTTTGAGATATTTCATAAGTGTGATGATCAGTGTATGGAGAGCATAAGGAACAACACGTATGACCATACTCAATACAGAACAGAGTCATTGCAGAATAGAATACAGATAGACTCAGTGAAATTGAGTAGTGGATACAAAGACATAATCTTGTGGTTTAGCTTCGGGGCATCATGTTTTCTTCTTCTAGCCATTGCAATGGGATTGGTCTTCATTTGCATAAAGAATGGAAACATGCAGTGCACTATTTGTATATAG
>A_/_H7N2|CY033233|A/chicken/New_York/30732-8/2005
ATGAACATTCAAATTCTGGCATTCATTGCTTGTGTGCTGACTGGAGCTAAAGGAGACAAAATATGTCTTGGGCACCATGCTGTGGCAAATGGAACAAAAGTGAACACATTAACAGAGAGGGGGATTGAAGTAGTGAATGCCACAGAAACAGTGGAAACTGCGAATATCAAGAAAATATGTACCCAGGGGAAAAGGCCAACAGATCTGGGACAATGTGGACTTCTAGGAACCCTAATAGGACCTCCCCAATGTGATCAATTCCTGGAGTTTTCCTCTGATTTGATAATTGAGCGAAGGGAAGGAACCGATGTATGCTACCCCGGTAAATTCACAAATGAAGAATCATTGAGGCAGATCCTTCGAAGATCAGGAGGAATTAGTAAAGAGTCAATGGGCTTCACCTATAATGGAATAAGAACCAATGGAGCGACAAGTGCCTGCACAAGATCAGACTCTTCTTTCTATGCAGAGATGAAGTGGTTGCTGTCGAATTCAGATAATGCAGCATTCCCACAGATGACAAAGGCGTATAGAAATCCCAGAAACAAACCAGCTCTGATAATTTGGGGAGTTCATCACTCTGGATCGGTTAGCGAGCAGACCAAACTCTATGGAAATGGAAACAAGTTGGTAACAGTAAGAAGCTCAAAATACCAGCAATCATTCACCCCAAGTCCGGGAGCACGGAGAATCGATTTTCACTGGCTACTCCTTGATCCCAATGACACAGTGACCTTCACTTTCAATGGGGCATTCATAGCCCCTGACAGGGCAAGTTTCTTTAGGGGAGAATCACTAGGAGTCCAGAGTGATGCTCCTTTGGATTCTAGTTGTAGAGGGGATTGCTTTCACAGTGGGGGTACGATAGTTAGTTCCCTGCCATTCCAAAACATCAACTCTAGAACTGTGGGGAAATGCCCTCGGTATGTCAAACAGAAAAGCCTCCTTCTGGCTACAGGAATGAGAAATGTTCCAGAAAAACCAAAGCCCAGAGGCCTTTTTGGAGCAATTGCTGGATTCATAGAGAATGGATGGGAGGGTCTCATCAATGGATGGTATGGTTTCAGACATCAAAATGCACAAGGAGAGGGAACTGCAGCTGACTACAAAAGCACCCAGTCTGCAATAGATCAGATCACAGGCAAGTTGAATCGTTTAATTGGCAAAACAAACCAGCAGTTTGAGCTGATAGACAATGAGTTCAATGAGATAGAACAACAAATAGGAAATGTCATTAATTGGACACGAGACGCAATGACTGAGATATGGTCGTATAATGCTGAGCTGTTGGTGGCAATGGAAAATCAACATACAATAGATCTTGCGGACTCAGAAATGAGCAAACTTTATGAGCGCGTCAAAAAACAGCTAAGGGAGAATGCTGAAGAAGATGGAACTGGGTGTTTTGAGATATTTCATAAGTGTGATGATCAGTGTATGGAGAGCATAAGGAACAACACGTATGACCATACTCAATACAGAACAGAGTCATTGCAGAATAGAATACAGATAGACTCAGTGAAATTGAGTAGTGGATACAAAGACATAATCTTGTGGTTTAGCTTCGGGGCATCATGTTTTCTTCTTCTAGCCATTGCAATGGGATTGGTCTTCATTTGCATAAAGAATGGAAACATGCAGTGCACTATTTGTATATAG
>A_/_H7N2|CY031771|A/chicken/New_York/42217/2005
ATGAACATTCAAATTCTGGCATTCATTGCTTGTGTGCTGACTGGAGCTAAAGGAGACAAAATATGTCTTGGGCACCATGCTGTGGCAAATGGAACAAAAGTGAACACATTAACAGAGAAAGGGATTGAAGTAGTGAATGCCACAGAGACAGTTGAAACTGCGAATATCAAGAAAATATGTACTCAAGGGAAAAGACCAACAGATCTGGGACAATGTGGACTTCTAGGGACCTTAATAGGACCTCCCCAATGTGATCAATTCCTGGAGTTTTCCTCTGATTTGATAATTGAGCGAAGAGAAGGAACCGATGTATGCTATCCAGGTAAATTCACAAATGAAGAATCACTGAGACAGATCCTTCGAAGATCAGGAGGAATTGGTAAGGAGTCAATGGGCTTCACCTATAGTGGAATAAGAACCAATGGAGCGACAAGTGCCTGCACAAGATCAGGTTCTTCTTTCTATGCAGAGATGAAGTGGTTGCTGTCGAATTCAGACAATGCAGCATTCCCACAGATGACAAAATCGTATAGAAATCCCAGAAACAAACCAGCCCTGATAATTTGGGGAGTTCATCACTCTGAATCGGTTAGCGAGCAGACCAAACTCTATGGGAGTGGAAACAAGTTGATAAAAGTAAGGAGCTCAAAATACCAACAATCATTTACCCCAAATCCTGGAGCACGGAGAATCGATTTCCACTGGCTACTCCTGGATCCCAATGACACAGTGACCTTCACTTTCAATGGGGCATTCATAGCCCCTGACAGGGCAAGTTTCTTTAGAGGAGAATCAATAGGAGTCCAGAGTGATGCTCCTTTGGATTCTAGTTGTGGAGGGAATTGCTTTCACAATGGGGGTACGATAGTCAGTTCCCTGCCATTCCAAAACATCAACCCTAGAACTGTGGGAAAATGCCCTCGGTATGTCAAACAGAAAAGCCTCCTTCTGGCTACAGGAATGAGAAATGTTCCAGAGAAACCAAAGAAAAGAGGCCTTTTTGGAGCAATTGCTGGATTCATAGAGAACGGATGGGAGGGTCTCATCAATGGATGGTATGGTTTCAGACATCAAAATGCACAAGGAGAGGGGACTGCAGCTGACTACAAAAGCACCCAGTCTGCAATAGATCAGATCACAGGCAAATTGAATCGTCTAATTGGCAAAACAAATCAGCAGTTTGAGCTGATAAACAATGAGTTCAATGAGGTAGAACAACAAATAGGAAATGTCATTAATTGGACACAAGACGCAATGACTGAGGTATGGTCGTATAATGCTGAACTGTTGGTGGCAATGGAAAATCAACATACAATAGATCTTACGGATTCAGAAATGAGCAAGCTGTATGAGCGTGTCAGAAAACAACTGAGGGAGAATGCTGAAGAAGATGGAACTGGATGTTTCGAAATATTCCATAAGTGTGATGATCATTGTATGGAGAGCATAAGAAACAACACTTATGACCATACTCAATACAGAACAGAGTCACTGCAGAATAGAATACAGATAGACCCAGTGAAGTTGAGTAGTGGATACAAAGACATAATCTTATGGTTTAGCTTCGGGGCATCATGTTTTCTTCTTCTAGCCATTGCAATGGGATTGGTTTTCATTTGCATAAAGAATGGAAACATGCAGTGCACTATTTGTATATAG
>A_/_H7N2|CY031747|A/chicken/New_York/31621-9/2005
ATGAACATTCAAATTCTGGCATTCATTGCTTGTGTGCTGACTGGAGCTAAAGGAGACAAAATATGCCTTGGGCACCATGCTGTGGCAAATGGAACAAAAGTAAACACATTAACAGAGAGGGGGATTGAAGTAGTAAATGCCACAGAAACAGTGGAAACTACGAATATCAAGAAAATATGTACCCAGGGGAAAAGACCAACAGATCTGGGACAATGTGGACTTCTAGGAACCCTAATAGGACCTCCCCAGTGTGATCAATTCCTGGAGTTTTCCTCAGATTTGATAATTGAGCGAAGAGAAGGAACCGATATATGCTATCCCGGTAGATTCACAAACGAAGAATCACTGAGGCAGATCCTTCGAAGATCAGGAGGAATTAGTAAGGAGTCAATGGGCTTCACCTATAGTGGAATAAGAACCAATGGAGCGACAAGTGCCTGCACAAGATCAGGTTCTTCTTTCTATGCAGAGATGAAGTGGTTGCTGTCGAATTCAGATAATGCAGCATTCCCACAGATGACAAAGGCGTATAGAAATCCCAGAGACAAACCAGCTCTAATAATTTGGGGAGTTCATCACTCTGAATCAGTTAGCGAGCAGACCAAACTCTATGGAAGTGGAAACAAGTTGATAACAGTAAGAAGCTCAAAATACCAGCAATCATTCACCCCAAGTCCGGGAGCACGGAGAATCGATTTCCACTGGCTACTCCTTGATCCCAATGACACAGTGACCTTCACTTTCAATGGAGCATTCATAGCCCCTGACAGGGCAAGTTTCTTTAGGGGAGAATCACTAGGAATCCAGAGTGATGCTCCTTTGGATTCAAATTGTAGAGGAGATTGCTTTCACAGTGGGGGTACGATAGTCAGTTCCCTGCCATTCCAAAACATTAACTCTAGAACTGTGGGGAAATGCCCTCGGTATGTCAAACAGAAAAGCCTCCTTCTGGCTACAGGAATGAGAAATGTTCCAGAGAAACCAAAGCCCAGAGGCCTTTTTGGAGCAATTGCTGGATTCATAGAGAATGGATGGGAGGGTCTCATCAATGGATGGTATGGTTTCAGACATCAAAATGCCCAAGGAGAGGGAACTGCAGCTGACTACAAAAGCACCCAGTCTGCAATAGATCAGATCACAGGCAAATTGAATCGTTTAATTGGCAAAACAAATCAGCAGTTTGAGCTGATAGACAATGAGTTCAATGAGATAGAACAACAAATAGGGAATGTCATTAATTGGACAAGGGACGCAATGACTGAGATATGGTCGTATAATGCTGAGCTGTTGGTGGCAATGGAAAATCAACATACAATAGATCTTACGGACTCAGAAATGAGCAAACTTTATGAGCGTGTCAAAAAGCAACTAAGGGAGAATGCTGAAGAAGATGGAACTGGATGTTTTGAGATATTTCATAAATGTGATGATCATTGTATGGAGAGCATAAGGAACAACACGTATGACCATACTCAATACAGAACAGAGTCATTGCAGAATAGAATACAGATAGACCCAGTGAAGTTGAGTAGTGGGTACAAAAACATAATCTTATGGTTTAGCTTCGGGGCATCATGTTTTCTTCTTCTAGCCATTGCAATGGGATTGGTTTTCATTTGCATAAAGAATGGAAACATGCAGTGCACTATTTGTATATAG
>A_/_H7N2|CY031715|A/turkey/New_York/23164-11/2005
ATGAACATTCAAATTCTGGCATTCATTGCTTGTGTGCTGACTGGAGCTAAAGGAGACAAAATATGTCTTGGGCACCATGCTGTGGCAAATGGAACTAAAGTGAACACATTAACAGAGAAGGGGATTGAAGTAGTGAATGCCACAGAGACAGTGGAAACTGCGGATGTCAAGAAAATATGTACCCAGGGGAAAAGGGCAACAGATCTGGGACGATGTGGACTTCTGGGAACCCTAATAGGACCTCCCCAATGTGATCAATTCCTGGAGTTTTCCTCTGATTTGATAATTGAGCGAAGGGAAGGAACCGATGTATGCTATCCCGGTAGATTCACAAATGAAGAATCACTGAGGCAGATCCTTCGAAGATCAGGGGGGATTGGTAAGGAGTCAATGGGCTTCACCTATAGTGGAATAAGAACCAATGGAGCGACAAGTGCCTGCACAAGATCAGGTTCTTCTTTCTATGCAGAGATGAAGTGGCTGCTGTCGAATTCAGATAATTCAGCATTCCCACAGATGACAAAGGCGTATAGAAATCCCAGAAACAAACCAGCTCTGATAATTTGGGGAGTTCATCACTCTGAATCGGTTAGCGAGCAGACCAAACTCTATGGAAGTGGAAACAAGTTGATAACAGTAAGAAGCTCAAAATACCAGCAATCATTCACCCCGAGCCCAGGGGCACGGAGAATCGATTTCCACTGGCTACTCCTTGATCCCAATGACACAGTGACCTTCACTTTCAATGGGGCATTCATAGCTCCTGACAGGGCAAGTTTCTTTAGGGGRGAATCACTGGGAGTCCAGAGTGATGCTCCTTTGGATTCTAGTTGTAGAGGGGATTGCTTTCACAGTGGGGGTACGATAGTTAGTTCCCTACCATTCCAAAACATCAACTCTAGAACTGTGGGGAAATGCCCTCGGTATGTCAAACAGAAAAGCCTCCTTCTGGCTACAGGAATGAGAAATGTTCCAGAGAAACCAAAGCCAAGAGGCCTTTTTGGAGCAATTGCTGGATTCATAGAGAATGGATGGGAGGGTCTCATCAATGGATGGTATGGTTTCAGACATCAAAATGCACAAGGAGAGGGAACTGCAGCTGACTACAAAAGCACCCAGTCTGCAATAGATCAGATCACAGGCAAATTGAATCGTTTAATCGGCAAAACAAATCAGCAGTTTGAGCTGATAGACAATGAGTTCAATGAGATAGAACAACAAATAGGAAATGTCATTAATTGGACACGAGATGCAATGACTGAGATATGGTCGTATAATGCTGAGCTGTTGGTGGCAATGGAAAATCAGCATACAATAGATCTTGCGGACTCAGAAATGAGCAAACTTTATGAGCGTGTCAAAAAACAACTAAGGGAAAATGCTGAAGAAGATGGAACTGGATGTTTTGAGATATTTCATAAGTGTGATGATCAGTGTATGGAGAGCATAAGGAACAACACGTATGACCATACTCAATACAGAACAGAGTCATTGCAGAATAGAATACAGATAGACCCAGTGAAATTGAGTAGTGGATACAAAGACATAATCTTATGGTTTAGCTTCGGGGCATCATGTTTTCTTCTTCTAGCCATTGCAATGGGATTGGTTTTCATTTGCATAAAGAATGGAAACATGCAGTGCACTATTTGTATATAG
>A_/_H7N2|CY031707|A/muscovy_duck/New_York/23164-10/2005
ATGAACATTCAAATTCTGGCATTCATTGCTTGTGTGCTGACTGGAACTAAAGGAGACAAAATATGTCTTGGGCACCATGCTGTGGCAAATGGAACTAAAGTGAACACATTAACAGAGAAGGGGATTGAAGTAGTGAATGCCACAGAGACAGTGGAAACTGCGGATGTCAAGAAAATATGTACCCAGGGGAAAAGGGCAACAGATCTGGGACGATGTGGACTTCTGGGAACCCTAATAGGACCTCCCCAATGTGATCAATTCCTGGAGTTTTCCTCTGATTTGATAATTGAGCGAAGGGAAGGAACCGATGTATGCTATCCCGGTAGATTCACAAATGAAGAATCACTGAGGCAGATCCTTCGAAGATCAGGGGGAATTGGTAAGGAGTCAATGGGCTTCACCTATAGTGGAATAAGAACCAATGGAGCGACAAGTGCCTGCACAAGATCAGGTTCTTCTTTCTATGCAGAGATGAAGTGGCTGCTGTCGAATTCAGATAATTCAGCATTCCCACAGATGACAAAGGCGTATAGAAATCCCAGAAACAAACCAGCTCTGATAATTTGGGGAGTTCATCACTCTGAATCGGTTAGCGAGCAGACCAAACTCTATGGAAGTGGAAACAAGTTGATAACAGTAAGAAGCTCAAAATACCAGCAATCATTCACCCCGAGTCCAGGGGCACGGAGAATCGATTTCCACTGGCTACTCCTTGATCCCAATGACACAGTGACCTTCACTTTCAATGGGGCATTCATAGCTCCTGACAGGGCAAGTTTCTTTAGGGGGGAATCACTGGGAGTCCAGAGTGATGCTCCTTTGGATTCTAGTTGTAGAGGGGATTGCTTTCACAGTGGGGGTACGATAGTTAGTTCCCTACCATTCCAAAACATCAACTCTAGAACTGTGGGGAAATGCCCTCGGTATGTCAAACAGAAAAGCCTCCTTCTGGCTACAGGAATGAGAAATGTTCCAGAGAAACCAAAGCCAAGAGGCCTTTTTGGAGCAATTGCTGGATTCATAGAGAATGGATGGGAGGGTCTCATCAATGGATGGTATGGTTTCAGACATCAAAATGCACAAGGAGAGGGAACTGCAGCTGACTACAAAAGCACCCAGTCTGCAATAGATCAGATCACAGGCAAATTGAATCGTTTAATCGGCAAAACAAATCAGCAGTTTGAGCTGATAGACAATGAGTTCAATGAGATAGAACAACAAATAGGAAATGTCATTAATTGGACACGAGATGCAATGACTGAGATATGGTCGTATAATGCTGAGCTGTTGGTGGCAATGGAAAATCAGCATACAATAGATCTTGCGGACTCAGAAATGAGCAAACTTTATGAGCGTGTCAAAAAACAACTAAGGGAAAATGCTGAAGAAGATGGAACTGGATGTTTTGAGATATTTCATAAGTGTGATGATCAGTGTATGGAGAGCATAAGGAACAACACGTATGACCATACTCAATACAGAACAGAGTCATTGCAGAATAGAATACAGATAGACCCAGTGAAATTGAGTAGTGGATACAAAGACATAATCTTATGGTTTAGCTTCGGGGCATCATGTTTTCTTCTTCTAGCCATTGCAATGGGATTGGTTTTCATTTGCATAAAGAATGGAAACATGCAGTGCACTATTTGTATATAG
>A_/_H7N2|CY031699|A/chicken/New_York/23164-9/2005
ATGAACATTCAAATTCTGGCATTCATTGCTTGTGTGCTGACTGGAACTAAAGGAGACAAAATATGTCTTGGGCACCATGCTGTGGCAAATGGAACTAAAGTGAACACATTAACAGAGAAGGGGATTGAAGTAGTGAATGCCACAGAGACAGTGGAAACTGCGGATGTCAAGAAAATATGTACCCAGGGGAAAAGGGCAACAGATCTGGGACGATGTGGACTTCTGGGAACCCTAATAGGACCTCCCCAATGTGATCAATTCCTGGAGTTTTCCTCTGATTTGATAATTGAGCGAAGGGAAGGAACCGATGTATGCTATCCCGGTAGATTCACAAATGAAGAATCACTGAGGCAGATCCTTCGAAGATCAGGGGGAATTGGTAAGGAGTCAATGGGCTTCACCTATAGTGGAATAAGAACCAATGGAGCGACAAGTGCCTGCACAAGATCAGGTTCATCTTTCTATGCAGAGATGAAGTGGCTGCTGTCGAATTCAGATAATTCAGCATTCCCACAGATGACAAAGGCGTATAGAAATCCCAGAAACAAACCAGCTCTGATAATTTGGGGAGTTCATCACTCTGAATCGGTTAGCGAGCAGACCAAACTCTATGGAAGTGGAAACAAGTTGATAACAGTAAGAAGCTCAAAATACCAGCAATCATTCACCCCGAGTCCAGGGGCACGGAGAATCGATTTCCACTGGCTACTCCTTGATCCCAATGACACAGTGACCTTCACTTTCAATGGGGCATTCATAGCTCCTGACAGGGCAAGTTTCTTTAGGGGGGAATCACTGGGAGTCCAGAGTGATGCTCCTTTGGATTCTAGTTGTAGAGGGGATTGCTTTCACAGTGGGGGTACGATAGTTAGTTCCCTACCATTCCAAAACATCAACTCTAGAACTGTGGGGAAATGCCCTCGGTATGTCAAACAGAAAAGCCTCCTTCTGGCTACAGGAATGAGAAATGTTCCAGAGAAACCAAAGCCAAGAGGCCTTTTTGGAGCAATTGCTGGATTCATAGAGAATGGATGGGAGGGTCTCATCAATGGATGGTATGGTTTCAGACATCAAAATGCACAAGGAGAGGGAACTGCAGCTGACTACAAAAGCACCCAGTCTGCAATAGATCAGATCACAGGCAAATTGAATCGTTTAATCGGCAAAACAAATCAGCAGTTTGAGCTGATAGACAATGAGTTCAATGAGATAGAACAACAAATAGGAAATGTCATTAATTGGACACGAGATGCAATGACTGAGATATGGTCGTATAATGCTGAGCTGTTGGTGGCAATGGAAAATCAGCATACAATAGATCTTGCGGACTCAGAAATGAGCAAACTTTATGAGCGTGTCAAAAAACAACTAAGGGAAAATGCTGAAGAAGATGGAACTGGATGTTTTGAGATATTTCATAAGTGTGATGATCAGTGTATGGAGAGCATAAGGAACAACACGTATGACCATACTCAATACAGAACAGAGTCATTGCAGAATAGAATACAGATAGACCCAGTGAAATTGAGTAGTGGATACAAAGACATAATCTTATGGTTTAGCTTCGGGGCATCATGTTTTCTTCTTCTAGCCATTGCAATGGGATTGGTTTTCATTTGCATAAAGAATGGAAACATGCAGTGCACTATTTGTATATAG
>A_/_H7N2|CY031691|A/chicken/New_York/23164-7/2005
ATGAACATTCAAATTCTGGCATTCATTGCTTGTGTGCTGACTGGAACTAAAGGAGACAAAATATGTCTTGGGCACCATGCTGTGGCAAATGGAACTAAAGTGAACACATTAACAGAGAAGGGGATTGAAGTAGTGAATGCCACAGAGACAGTGGAAACTGCGGATGTCAAGAAAATATGTACCCAGGGGAAAAGGGCAACAGATCTGGGACGATGTGGACTTCTGGGAACCCTAATAGGACCTCCCCAATGTGATCAATTCCTGGAGTTTTCCTCTGATTTGATAATTGAGCGAAGGGAAGGAACCGATGTATGCTATCCCGGTAGATTCACAAATGAAGAATCACTGAGGCAGATCCTTCGAAGATCAGGGGGAATTGGTAAGGAGTCAATGGGCTTCACCTATAGTGGAATAAGAACCAATGGAGCGACAAGTGCCTGCACAAGATCAGGTTCATCTTTCTATGCAGAGATGAAGTGGCTGCTGTCGAATTCAGATAATTCAGCATTCCCACAGATGACAAAGGCGTATAGAAATCCCAGAAACAAACCAGCTCTGATAATTTGGGGAGTTCATCACTCTGAATCGGTTAGCGAGCAGACCAAACTCTATGGAAGTGGAAACAAGTTGATAACAGTAAGAAGCTCAAAATACCAGCAATCATTCACCCCGAGTCCAGGGGCACGGAGAATCGATTTCCACTGGCTACTCCTTGATCCCAATGACACAGTGACCTTCACTTTCAATGGGGCATTCATAGCTCCTGACAGGGCAAGTTTCTTTAGGGGRGAATCACTGGGAGTCCAGAGTGATGCTCCTTTGGATTCTAGTTGTAGAGGGGATTGCTTTCACAGTGGGGGTACGATAGTTAGTTCCCTACCATTCCAAAACATCAACTCTAGAACTGTGGGGAAATGCCCTCGGTATGTCAAACAGAAAAGCCTCCTTCTGGCTACAGGAATGAGAAATGTTCCAGAGAAACCAAAGCCAAGAGGCCTTTTTGGAGCAATTGCTGGATTCATAGAGAATGGATGGGAGGGTCTCATCAATGGATGGTATGGTTTCAGACATCAAAATGCACAAGGAGAGGGAACTGCAGCTGACTACAAAAGCACCCAGTCTGCAATAGATCAGATCACAGGCAAATTGAATCGTTTAATCGGCAAAACAAATCAGCAGTTTGAGCTGATAGACAATGAGTTCAATGAGATAGAACAACAAATAGGAAATGTCATTAATTGGACACGAGATGCAATGACTGAGATATGGTCGTATAATGCTGAGCTGTTGGTGGCAATGGAAAATCAGCATACAATAGATCTTGCGGACTCAGAAATGAGCAAACTTTATGAGCGTGTCAAAAAACAACTAAGGGAAAATGCTGAAGAAGATGGAACTGGATGTTTTGAGATATTTCATAAGTGTGATGATCAGTGTATGGAGAGCATAAGGAACAACACGTATGACCATACTCAATACAGAACAGAGTCATTGCAGAATAGAATACAGATAGACCCAGTGAAATTGAGTAGTGGATACAAAGACATAATCTTATGGTTTAGCTTCGGGGCATCATGTTTTCTTCTTCTAGCCATTGCAATGGGATTGGTTTTCATTTGCATAAAGAATGGAAACATGCAGTGCACTATTTGTATATAG
>A_/_H7N2|CY031683|A/chicken/New_York/23164-5/2005
ATGAACATTCAAATTCTGGCATTCATTGCTTGTGTGCTGACTGGAGCTAAAGGAGACAAAATATGTCTTGGGCACCATGCTGTGGCAAATGGAACTAAAGTGAACACATTAACAGAGAAGGGGATTGAAGTAGTGAATGCCACAGAGACAGTGGAAACTGCGGATGTCAAGAAAATATGTACCCAGGGGAAAAGGGCAACAGATCTGGGACGATGTGGACTTCTGGGAACCCTAATAGGACCTCCCCAATGTGATCAATTCCTGGAGTTTTCCTCTGATTTGATAATTGAGCGAAGGGAAGGAACCGATGTATGCTATCCCGGTAGATTCACAAATGAAGAATCACTGAGGCAGATCCTTCGAAGATCAGGGGGRATTGGTAAGGAGTCAATGGGCTTCACCTATAGTGGAATAAGAACCAATGGAGCGACAAGTGCCTGCACAAGATCAGGTTCTTCTTTCTATGCAGAGATGAAGTGGCTGCTGTCGAATTCAGATAATTCAGCATTCCCACAGATGACAAAGGCGTATAGAAATCCCAGAAACAAACCAGCTCTGATAATTTGGGGAGTTCATCACTCTGAATCGGTTAGCGAGCAGACCAAACTCTATGGAAGTGGAAACAAGTTGATAACAGTAAGAAGCTCAAAATACCAGCAATCATTCACCCCGAGCCCAGGGGCACGGAGAATCGATTTCCACTGGCTACTCCTTGATCCCAATGACACAGTGACCTTCACTTTCAATGGGGCATTCATAGCTCCTGACAGGGCAAGTTTCTTTAGGGGAGAATCACTGGGAGTCCAGAGTGATGCTCCTTTGGATTCTAGTTGTAGAGGGGATTGCTTTCACAGTGGGGGTACGATAGTTAGTTCCCTACCATTCCAAAACATCAACTCTAGAACTGTGGGGAAATGCCCTCGGTATGTCAAACAGAAAAGCCTCCTTCTGGCTACAGGAATGAGAAATGTTCCAGAGAAACCAAAGCCAAGAGGCCTTTTTGGAGCAATTGCTGGATTCATAGAGAATGGATGGGAGGGTCTCATCAATGGATGGTATGGTTTCAGACATCAAAATGCACAAGGAGAGGGAACTGCAGCTGACTACAAAAGCACCCAGTCTGCAATAGATCAGATCACAGGCAAATTGAATCGTTTAATCGGCAAAACAAATCAGCAGTTTGAGCTGATAGACAATGAGTTCAATGAGATAGAACAACAAATAGGAAATGTCATTAATTGGACACGAGATGCAATGACTGAGATATGGTCGTATAATGCTGAGCTGTTGGTGGCAATGGAAAATCAGCATACAATAGATCTTGCGGACTCAGAAATGAGCAAACTTTATGAGCGTGTCAAAAAACAACTAAGGGAAAATGCTGAAGAAGATGGAACTGGATGTTTTGAGATATTTCATAAGTGTGATGATCAGTGTATGGAGAGCATAAGGAACAACACGTATGACCATACTCAATACAGAACAGAGTCATTGCAGAATAGAATACAGATAGACCCAGTGAAATTGAGTAGTGGATACAAAGACATAATCTTATGGTTTAGCTTCGGGGCATCATGTTTTCTTCTTCTAGCCATTGCAATGGGATTGGTTTTCATTTGCATAAAGAATGGAAACATGCAGTGCACTATTTGTATATAG
>A_/_H7N2|CY031675|A/guinea_fowl/New_York/23164-3-05/2005
ATGAACATTCAAATTCTGGCATTCATTGCTTGTGTGCTGACTGGAGCTAAAGGAGACAAAATATGTCTTGGGCACCATGCTGTGGCAAATGGAACTAAAGTGAACACATTAACAGAGAAGGGGATTGAAGTAGTGAATGCCACAGAGACAGTGGAAACTGCGGATGTCAAGAAAATATGTACCCAGGGGAAAAGGGCAACAGATCTGGGACGATGTGGACTTCTGGGAACCCTAATAGGACATCCCCAATGTGATCAATTCCTGGAGTTTTCCTCTGATTTGATAATTGAGCGAAGGGAAGGAACCGATGTATGCTATCCCGGTAGATTCACAAATGAAGAATCACTGAGGCAGATCCTTCGAAGATCAGGGGGGATTGGTAAGGAGTCAATGGGCTTCACCTATAGTGGAATAAGAACCAATGGAGCGACAAGTGCCTGCACAAGATCAGGTTCTTCTTTCTATGCAGAGATGAAGTGGCTGCTGTCGAATTCAGATAATTCAGCATTCCCACAGATGACAAAGGCGTATAGAAATCCCAGAAACAAACCAGCTCTGATAATTTGGGGAGTTCATCACTCTGAATCGGTTAGCGAGCAGACCAAACTCTATGGAAGTGGAAACAAGTTGATAACAGTAAGAAGCTCAAAATACCAGCAATCATTCACCCCGAGCCCAGGGGCACGGAGAATCGATTTCCACTGGCTACTCCTTGATCCCAATGACACAGTGACCTTCACTTTCAATGGGGCATTCATAGCTCCTGACAGGGCAAGTTTCTTTAGGGGAGAATCACTGGGAGTCCAGAGTGATGCTCCTTTGGATTCTAGTTGTAGAGGGGATTGCTTTCACAGTGGGGGTACGATAGTTAGTTCCCTACCATTCCAAAACATCAACTCTAGAACTGTGGGGAAATGCCCTCGGTATGTCAAACAGAAAAGCCTCCTTCTGGCTACAGGAATGAGAAATGTTCCAGAGAAACCAAAGCCAAGAGGCCTTTTTGGAGCAATTGCTGGATTCATAGAGAATGGATGGGAGGGTCTCATCAATGGATGGTATGGTTTCAGACATCAAAATGCACAAGGAGAGGGAACTGCAGCTGACTACAAAAGCACCCAGTCTGCAATAGATCAGATCACAGGCAAATTGAATCGTTTAATCGGCAAAACAAATCAGCAGTTTGAGCTGATAGACAATGAGTTCAATGAGATAGAACAACAAATAGGAAATGTCATTAATTGGACACGAGATGCAATGACTGAGATATGGTCGTATAATGCTGAGCTGTTGGTGGCAATGGAAAATCAGCATACAATAGATCTTGCGGACTCAGAAATGAGCAAACTTTATGAGCGTGTCAAAAAACAACTAAGGGAAAATGCTGAAGAAGATGGAACTGGATGTTTTGAGATATTTCATAAGTGTGATGATCAGTGTATGGAGAGCATAAGGAACAACACGTATGACCATACTCAATACAGAACAGAGTCATTGCAGAATAGAATACAGATAGACCCAGTGAAATTGAGTAGTGGATACAAAGACATAATCTTATGGTTTAGCTTCGGGGCATCATGTTTTCTTCTTCTAGCCATTGCAATGGGATTGGTTTTCATTTGCATAAAGAATGGAAACATGCAGTGCACTATTTGTATATAG
>A_/_H7N2|CY031651|A/guinea_fowl/New_York/22071/2005
ATGAACATTCAAATTCTGGCATTCATTGCTTGTGTGCTGACTGGAGCTAAAGGAGACAAAATATGTCTTGGGCACCATGCTGTGGCAAATGGAACTAAAGTGAACACATTAACAGAGAAGGGGATTGAAGTAGTGAATGCCACAGAGACAGTGGAAACTGCGGATGTCAAGAAAATATGTACCCAGGGGAAAAGGACAACAGATCTGGGACGATGTGGACTTCTGGGAACCCTAATAGGACCTCCCCAATGTGATCAATTCCTGGAGTTTTCCTCTGATTTGATAATTGAGCGAAGAGAAGGAACCGATGTATGCTATCCCGGTAGATTCACAAATGAAGAATCACTGAGGCAGATCCTTCGAAGATCAGGGGGAATTGGTAAGGAGTCAATGGGCTTCACCTATAGTGGAATAAGAACCAATGGAGCGACAAGTGCCTGCACAAGATCAGGTTCTTCTTTCTATGCAGAGATGAAGTGGCTGCTGTCGAATTCAGATAATTCAGCATTCCCACAGATGACAAAGGCGTATAGAAATCCCAGAAAGAAACCAGCTCTGATAATTTGGGGAGTTCATCACTCTGAATCGGTTAGCGAGCAGACCAAACTCTATGGAAGTGGAAACAAGTTGATAACAGTAAGAAGCTCAAAATACCAGCAATCATTCACCCCGAGTCCAGGGGCACGGAGAATCGATTTCCACTGGCTACTTCTTGATCCCAATGACACAGTGACCTTCACTTTCAATGGGGCATTCATAGCTCCTGACAGGGCAAGTTTCTTTAGGGGAGAATCACTGGGAATCCAGAGTGATGCTCCTTTGGATTCTAGTTGTAGAGGGGATTGCTTTCACAGTGGGGGTACGATAGTTAGTTCCCTACCATTCCAAAACATCAACTCTAGAACTGTGGGGAAATGCCCTCGGTATGTCAAACAGAAAAGCCTCCTTCTGGCTACAGGAATGAGAAATGTTCCAGAGAAACCAAAGCCCAGAGGCCTTTTTGGAGCAATTGCTGGATTCATAGAGAATGGATGGGAGGGTCTCATCAATGGATGGTATGGTTTCAGACATCAAAATGCACAAGGAGAGGGAACTGCAGCTGACTACAAAAGCACCCAGTCTGCAATAGATCAGATCACAGGCAAATTGAATCGTTTAATCGGCAAAACAAATCAGCAGTTTGAGCTGATAGACAATGAGTTCAATGAGATAGAACAACAAATAGGAAATGTCATTAATTGGACACGAGATGCAATGACTGAGATATGGTCGTATAATGCTGAGCTGTTGGTGGCAATGGAAAATCAGCATACAATAGATCTTGCGGACTCAGAAATGAGCAAACTTTATGAGCGTGTCAAAAAACAACTAAGGGAAAATGCTGAAGAAGATGGAACTGGATGTTTTGAGATATTTCATAAGTGTGATGATCAGTGTATGGAGAGCATAAGGAACAACACGTATGACCATACTCAATACAGAACAGAGTCATTGCAGAATAGAATACAGATAGACCCAGTGAAATTGAGTAGTGGATATAAAGACATAATCTTATGGTTTAGCTTCGGGGCATCATGTTTTCTTCTTCTAGCCATTGCAATGGGATTGGTTTTCATTTGCATAAAGAATGGAAACATGCAGTGCACTATTTGTATATAG
>A_/_H7N2|CY031244|A/chicken/New_York/23165-7/2005
ATGAACATTCAAATTCTGGCATTCATTGCTTGTGTGCTGACTGGAGCTAAAGGAGACAAAATATGTCTTGGGCACCATGCTGTGGCAAATGGAACAAAAGTGAACACATTAACAGAGAGGGGGATTGAAGTAGTGAATGCCACAGAAACAGTGGAAACTGCGAATATCAAGAAAATATGTACCCAGGGGAAAAGGYCAACAGATCTGGGACAATGTGGACTTCTAGGAACCCTAATAGGACCTCCCCAATGTGATCAATTCCTGGAGTTTTCCTCTGATTTGATAATTGAGCGAAAGGAAGGAACCGATGTATGCTACCCCGGTAAATTCACAAATGAAGAATCATTGAGGCAGATCCTTCGAAGATCAGGAGGAATTGGTAAAGAGTCAATGGGCTTCACTTATAATGGAATAAGAACCAATGGAGCGACAAGTGCCTGCACAAGATCAGGCTCTTCTTTCTATGCAGAGATGAAGTGGTTGCTGTCGAATTCAGATAATGCAGCATTCCCACAGATGACAAAGGCGTATAGAAATCCCAGAAACAAACCAGCTCTGATAATTTGGGGAGTTCATCACTCTGAATCGGTTAGCGAGCAGACCAAACTCTATGGAAGTGGAAACAAGTTGGTGACAGTAAGAAGCTCAAAATACCAGCAATCATTCACCCCAAGTCCGGGAGCACGGAGAATCGATTTCCACTGGCTACTCCTTGATCCCAATGACACAGTGACCTTCACTTTCAATGGGGCATTCATAGCCCCTGACAGGGCAAGTTTCTTTAGGGGAGAATCACTAGGAGTCCAGAGTGATGCTCCTTTGGATTCTAGTTGTAGAGGGGATTGCTTTCACAGTGGGGGTACGATAGTTAGTTCCCTGCCATTCCAAAACATCAACTCTAGAACTGTGGGGAAATGCCCTCGGTATGTCAAACAGAAAAGCCTCCTTCTGGCTACAGGAATGAGAAATGTTCCAGAAAAACCAAAGCCCAGAGGCCTTTTTGGAGCAATTGCTGGATTCATAGAGAATGGATGGGAGGGTCTCATCAATGGATGGTATGGTTTCAGACATCAAAATGCACAAGGAGAGGGAACTGCAGCTGACTACAAAAGCACCCAGTCTGCAATAGATCAGATCACAGGCAAGTTGAATCGTTTAATTGGCAAAACAAACCAGCAGTTTGAGCTGATAGACAATGAGTTCAATGAGATAGAACAACAAATAGGAAATGTCATTAATTGGACACGAGACGCAATGACTGAGATATGGTCGTATAATGCTGAGCTGTTGGTGGCAATGGAAAATCAACATACAATAGATCTTGCGGACTCAGAAATGAGCAAACTTTATGAGCGCGTCAAAAAACAGCTAAGGGAGAATGCTGAAGAAGATGGAACTGGGTGTTTTGAGATATTTCATAAGTGTGATGATCAGTGTATGGAGAGCATAAGAAACAACACGTATGACCATACTCAATACAGAACAGAGTCATTGCAGAATAGAATACAGATAGACCCAGTGAAATTGAGTAGTGGATACAAAGACATAATCTTGTGGTTTAGCTTCGGGGCATCATGTTTTCTCCTTCTAGCCATTGCAATGGGATTGGTCTTCATTTGCATAAAGAATGGAAACATGCAGTGCACTATTTGTATATAG
>A_/_H7N2|CY031228|A/chicken/New_York/23164-6/2005
ATGAACATTCAAATTCTGGCATTCATTGCTTGTGTGCTGACTGGAGCTAAAGGAGACAAAATATGTCTTGGGCACCATGCTGTGGCAAATGGAACTAAAGTGAACACATTAACAGAGAAGGGGATTGAAGTAGTGAATGCCACAGAGACAGTGGAAACTGCGGATGTCAAGAAAATATGTACCCAGGGGAAAAGGGCAACAGATCTGGGACGATGTGGACTTCTGGGAACCCTAATAGGACCTCCCCAATGTGATCAATTCCTGGAGTTTTCCTCTGATTTGATAATTGAGCGAAGGGAAGGAACCGATGTATGCTATCCCGGTAGATTCACAAATGAAGAATCACTGAGGCAGATCCTTCGAAGATCAGGGGGRATTGGTAAGGAGTCAATGGGCTTCACCTATAGTGGAATAAGAACCAATGGAGCGACAAGTGCCTGCACAAGATCAGGTTCTTCTTTCTATGCAGAGATGAAGTGGCTGCTGTCGAATTCAGATAATTCAGCATTCCCACAGATGACAAAGGCGTATAGAAATCCCAGAAACAAACCAGCTCTGATAATTTGGGGAGTTCATCACTCTGAATCGGTTAGCGAGCAGACCAAACTCTATGGAAGTGGAAACAAGTTGATAACAGTAAGAAGCTCAAAATACCAGCAATCATTCACCCCGAGCCCAGGGGCACGGAGAATCGATTTCCACTGGCTACTCCTTGATCCCAATGACACAGTGACCTTCACTTTCAATGGGGCATTCATAGCTCCTGACAGGGCAAGTTTCTTTAGGGGRGAATCACTGGGAGTCCAGAGTGATGCTCCTTTGGATTCTAGTTGTAGAGGGGATTGCTTTCACAGTGGGGGTACGATAGTTAGTTCCCTACCATTCCAAAACATCAACTCTAGAACTGTGGGGAAATGCCCTCGGTATGTCAAACAGAAAAGCCTCCTTCTGGCTACAGGAATGAGAAATGTTCCAGAGAAACCAAAGCCAAGAGGCCTTTTTGGAGCAATTGCTGGATTCATAGAGAATGGATGGGAGGGTCTCATCAATGGATGGTATGGTTTCAGACATCAAAATGCACAAGGAGAGGGAACTGCAGCTGACTACAAAAGCACCCAGTCTGCAATAGATCAGATCACAGGCAAATTGAATCGTTTAATCGGCAAAACAAATCAGCAGTTTGAGCTGATAGACAATGAGTTCAATGAGATAGAACAACAAATAGGAAATGTCATTAATTGGACACGAGATGCAATGACTGAGATATGGTCGTATAATGCTGAGCTGTTGGTGGCAATGGAAAATCAGCATACAATAGATCTTGCGGACTCAGAAATGAGCAAACTTTATGAGCGTGTCAAAAAACAACTAAGGGAAAATGCTGAAGAAGATGGAACTGGATGTTTTGAGATATTTCATAAGTGTGATGATCAGTGTATGGAGAGCATAAGGAACAACACGTATGACCATACTCAATACAGAACAGAGTCATTGCAGAATAGAATACAGATAGACCCAGTGAAATTGAGTAGTGGATACAAAGACATAATCTTATGGTTTAGCTTCGGGGCATCATGTTTTCTTCTTCTAGCCATTGCAATGGGATTGGTTTTCATTTGCATAAAGAATGGAAACATGCAGTGCACTATTTGTATATAG
>A_/_H7N2|CY031188|A/chicken/New_York/46545-2/2006
ATGAACACTCAAATTCTGGCATTCATTGCTTGTGTGCTGACTGGAGTTAAAGGAGACAAAATATGTCTTGGGCACCATGCTGTGGCAAATGGAACTAAAGTGAACACATTAACAGAGAAGGGGATTGAAGTAGTGAATGCCACAGAAACAGTGGAAACTGCGGATGTCAAGAAAATATGTACCCAGGGAAAAAGGGCAACAGATCTGGGACGATGTGGACTTCTGGGAACCCTAATAGGACCTCCCCAATGTGATAAATTCCTGGAATTTTCCTCTGATTTGATAATTGAGCGAAGGGAAGGAACCGATATATGCTACCCCGGTAGATTCACAAATGAAGAATCACTGAGGCAGATCCTTCGAAGATCAGGGGGGATTGGTAAGGAGTCAATGGGCTTCACCTATAGTGGAATAAGAACCAATGGAGCGACAAGTGCCTGCACAAGATCAGGTTCTTCTTTCTATGCAGAGATGAAGTGGCTGCTGTCAAATTCAGATAATTCAGCATTCCCACAGATGACAAAGGCGTATAGAAATCCCAGAAACAAACCAGCTCTGATAATTTGGGGAGTTCACCACTCTGAATCGGTTAGCGAGCAGACCAAACTCTATGGAAGTGGAAACAAGTTGATAACAGTAAGAAGCTCAAAATACCAGCAATCATTCACCCCGAGTCCAGGGGCACGGAGAATCGATTTCCACTGGCTACTCCTTGATCCCAATGACACAGTGACCTTCACTTTCAATGGGGCATTCATAGCTCCTGACAGGGCAAGTTTCTTTAGGGGAGAATCACTGGGAGTCCAGAGTGATGTTCCTTTGGATTCTAGTTGTAGAGGGGATTGCTTTCACAGTGGGGGTACGATAGTTAGTTCCCTACCATTCCAAAACATCAACTCTAGAACTGTGGGGAAATGCCCTCGGTATGTCAAACAGAAAAGCCTCCTTCTGGCTACAGGAATGAGAAATGTTCCAGAGAAACCAAAGCCAAGAGGCCTTTTTGGAGCAATTGCTGGATTCATAGAGAATGGATGGGAGGGTCTCATCAATGGATGGTATGGTTTCAGACATCAAAATGCACAAGGAGAGGGAACTGCAGCTGACTACAAAAGCACCCAGTCTGCAATAGATCAGATCACAGGCAAATTGAATCGTCTAATCGGCAAAACAAATCAGCAGTTTGAGCTGATAGACAATGAGTTCAATGAGATAGAACAACAAATAGGAAATGTCATTAATTGGACACGAGATGCAATGACTGAGATATGGTCGTATAATGCTGAGCTGTTGGTGGCAATGGAGAATCAGCATACAATAGATCTTGCGGACTCAGAAATGAGCAAACTTTATGAGCGTGTCAAAAAACAACTAAGGGAAAATGCTGAAGAAGATGGAACTGGATGTTTTGAGATATTTCATAAGTGTGATGATCAGTGTATGGAGAGCATAAGGAACAACACGTATGACCATACTCAATACAGAACAGAGTCATTGCAGAATAGAATACAGATAGACCCAGTGAAATTGAGTAGTGGATACAAAGACATAATCTTATGGTTTAGCTTCGGGGCATCATGTTTTCTTCTTCTAGCCATTGCAATGGGATTGGTTTTCATTTGCATAAAGAATGGAAACATGCAGTGCACTATTTGTATATAG
>A_/_H7N2|CY031076|A/chicken/New_York/23165-6/2005
ATGAACATTCAAATTCTGGCATTCATTGCTTGTGTGCTGACTGGAGCTAAAGGAGACAAAATATGTCTTGGGCACCATGCTGTGGCAAATGGAACAAAAGTGAACACATTAACAGAGAGGGGGATTGAAGTAGTGAATGCCACAGAAACAGTGGAAACTGCGAATATCAAGAAAATATGTACCCAGGGGAAAAGGCCAACAGATCTGGGACAATGTGGACTTCTAGGAACCCTAATAGGACCTCCCCAATGTGATCAATTCCTGGAGTTTTCCTCTGATTTGATAATTGAGCGAAGGGAAGGAACCGATGTATGCTACCCCGGTAAATTCACAAATGAAGAATCATTGAGGCAGATCCTTCGAAGATCAGGAGGAATTGGTAAAGAGTCAATGGGCTTCACTTATAATGGAATAAGAACCAATGGAGCGACAAGTGCCTGCACAAGATCAGGCTCTTCTTTCTATGCAGAGATGAAGTGGTTGCTGTCGAATTCAGATAATGCAGCATTCCCACAGATGACAAAGGCGTATAGAAATCCCAGAAACAAACCAGCTCTGATAATTTGGGGAGTTCATCACTCTGAATCGGTTAGCGAGCAGACCAAACTCTATGGAAGTGGAAACAAGTTGGTGACAGTAAGAAGCTCAAAATACCAGCAATCATTCACCCCAAGTCCGGGAGCACGGAGAATCGATTTCCACTGGCTACTCCTTGATCCCAATGACACAGTGACCTTCACTTTCAATGGGGCATTCATAGCCCCTGACAGGGCAAGTTTCTTTAGGGGAGAATCACTAGGAGTCCAGAGTGATGCTCCTTTGGATTCTAGTTGTAGAGGGGATTGCTTTCACAGTGGGGGTACGATAGTTAGTTCCCTGCCATTCCAAAACATCAACTCTAGAACTGTGGGGAAATGCCCTCGGTATGTCAAACAGAAAAGCCTCCTTCTGGCTACAGGAATGAGAAATGTTCCAGAAAAACCAAAGCCCAGAGGCCTTTTTGGAGCAATTGCTGGATTCATAGAGAATGGATGGGAGGGTCTCATCAATGGATGGTATGGTTTCAGACATCAAAATGCACAAGGAGAGGGAACTGCAGCTGACTACAAAAGCACCCAGTCTGCAATAGATCAGATCACAGGCAAGTTGAATCGTTTAATTGGCAAAACAAACCAGCAGTTTGAGCTGATAGACAATGAGTTCAATGAGATAGAACAACAAATAGGAAATGTCATTAATTGGACACGAGACGCAATGACTGAGATATGGTCGTATAATGCTGAGCTGTTGGTGGCAATGGAAAATCAACATACAATAGATCTTGCGGACTCAGAAATGAGCAAACTTTATGAGCGCGTCAAAAAACAGCTAAGGGAGAATGCTGAAGAAGATGGAACTGGGTGTTTTGAGATATTTCATAAGTGTGATGATCAGTGTATGGAGAGCATAAGAAACAACACGTATGACCATACTCAATACAGAACAGAGTCATTGCAGAATAGAATACAGATAGACCCAGTGAAATTGAGTAGTGGATACAAAGACATAATCTTGTGGTTTAGCTTCGGGGCATCATGTTTTCTTCTTCTAGCCATTGCAATGGGATTGGTCTTCATTTGCATAAAGAATGGAAACATGCAGTGCACTATTTGTATATAG
>A_/_H7N2|DQ907528|A/guineafowl/NY/4649-18/2006
ATGAACATTCAAATTCTGGCATTCATTGCTTGTGTGCTGACTGGAGCTAAAGGAGACAAAATATGTCTTGGGCACCATGCTGTGGCAAATGGAACAAAAGTGAACACATTAACAGAGAAAGGGATTGAAGTAGTGAATGCCACAGAGACAGTTGAAACTGCGAATATCAAGAAAATATGTACTCAAGGGAAAAGACCAACAGATCTGGGACAATGTGGACTTCTAGGGACCCTAATAGGACCTCCCCAATGTGATCAATTCCTGGAGTTTTCCTCTGATTTGATAATTGAGCGAAGAGAAGGAACCGATGTATGCTATCCCGGTAAATTCACAAATGAAGAATCACTGAGACAGATCCTTCGAAGATCAGGAGGAATTGGTAAGGAGTCAATGGGCTTCACCTATAGTGGAATAAGAACCAATGGAGCGACAAGTGCCTGCACAAGATCAGGTTCTTCTTTCTATGCAGAGATGAAGTGGTTGCTGTCGAATTCAGACAATGCAGCATTCCCACAGATGACAAAATCGTATAGAAATCCCAGAAACAAACCAGCTCTGATAATTTGGGGAGTTCATCACTCTGAATCGGTTAGCGAGCAGACCAAACTCTATGGGAGTGGAAACAAGTTGATAAAAGTAAGAAGCTCAAAATACCAACAATCATTTACCCCAAATCCTGGAGCACGGAGAATCGATTTCCACTGGCTACTCCTGGATCCCAATGACACAGTGACCTTCACTTTCAATGGGGCATTCATAGCCCCTGACAGGGCAAGTTTCTTTAGAGGAGAATCAATAGGAGTCCAGAGTGATGCTCCTTTGGATTCTAGTTGTGGAGGGAATTGTTTTCACAATGGGGGTACGATAGTCAGTTCCCTGCCATTCCAAAACATCAACCCTAGAACTGTGGGAAAATGCCCTCGGTATGTCAAACAGAAAAGCCTCCTTTTGGCTACAGGAATGAGAAATGTTCCAGAGAAACCAAAGAAAAGAGGCCTTTTTGGAGCAATTGCTGGATTCATAGAGAACGGATGGGAGGGTCTCATCAATGGATGGTATGGTTTCAGACATCAAAATGCACAAGGAGAGGGGACTGCAGCTGACTACAAAAGCACCCAGTCTGCAATAGATCAGATCACAGGCAAATTGAATCGTCTAATTGGCAAAACAAATCAGCAGTTTGAACTGATAAACAATGAGTTCAATGAGGTAGAACAACAAATAGGAAATGTCATTAATTGGACACAAGACGCAATGACTGAGGTATGGTCGTATAATGCTGAACTGTTGGTGGCAATGGAAAATCAACATACAATAGATCTTACGGATTCAGAAATGAGCAAGCTGTATGAGCGTGTCAGAAAACAATTGAGGGAGAATGCTGAAGAAGATGGGACGGGATGTTTCGAAATATTCCATAAGTGTGATGATCATTGTATGGAGAGCATAAGAAACAACACTTATGACCATACTCAATACAGAACAGAGTCACTGCAGAATAGAATACAGATAGACCCAGTGAAATTGAGTGGTGGATACAAAGACATAATCTTATGGTTTAGCTTCGGGGCATCATGTTTTCTTCTTCTAGCCATTGCAATGGGATTGGTTTTCATTTGCATAAAGAATGGAAACATGCAGTGCACTATTTGTATATAG
>A_/_H7N2|DQ873807|A/chicken/New_York/3181-5/2006
ATGAACATTCAAATTCTGGCGTTCATTGCTTGTGTGCTGACTGGAGCTAAAGGAGACAAAATATGTCTTGGGCACCATGCTGTGGCAAATGGAACTAAAGTGAACACATTAACAGAGAAGGGGATTGAAGTAGTGAATGCCACAGAGACAGTGGAAACTGCGGATGTCAAGAAAATATGTACTCAGGGGAAAAGGGCAACAGATCTGGGACGATGTGGACTTCTGGGAACCCTAATAGGACCTCCCCAATGTGATCAATTCCTGGAGTTTTCCTCTGATTTGATAATTGAGCGAAGGGAAGGAACAGATGTATGCTATCCCGGTAGATTCACAAATGAAGAATCACTGAGGCAGATTCTTCGAAGATCAGGGGGAATTGGTAAGGAGTCAATGGGCTTCACCTATAGTGGAATAAGAACCAATGGAGCGGCAAGTGCCTGCACAAGATCAGGTTCGTCTTTCTATGCGGAGATGAAGTGGCTGCTGTCGAATTCAGATAATTCAGCATTCCCACAGATGACAAAGGCGTATAGAAATCCCAGAAACAAACCAGCTCTGATAATTTGGGGAGTTCATCACTCTGAATCGGCTAGCGAGCAGACCAAACTCTATGGAAGTGGAAACAAGTTGATAACAGTAAGAAGCTCAAAATACCAGCAATCATTCACCCCGAGTCCAGGGACACGGAGAATCGATTTCCACTGGCTACTCCTTGATCCCAATGACACAGTGACCTTCACTTTCAATGGGGCATTCATAGCTCCTGACAGGGCAAGTTTCTTTAGGGGAGAATCACTGGGAGTCCAGAGTGATGCTCCTTTGGATTCTAGTTGTAGAGGGGATTGCTTTCACAGTGGGGGTACGATAGTYAGTTCCCTACCATTCCAAAACATCAACTCTAGAACTGTGGGGAGATGCCCTCGGTATGTCAAACAGAAAAGCCTCCTTCTGGCTACAGGAATGAGAAATGTTCCAGAGAAACCAAAGCCAAGAGGCCTTTTTGGAGCAATTGCTGGATTCATAGAGAATGGATGGGAGGGTCTCATCAATGGATGGTATGGTTTCAGACATCAAAATGCACAAGGAGAGGGAACTGCAGCTGACTACAAAAGCACCCAATCTGCAATAGATCAGATCACAGGCAAATTGAATCGTTTAATCGGCAAAACGAATCAGCAGTTTGAGCTGATAGACAATGAGTTCAATGAGATAGAACAACAAATAGGAAATGTCATTAATTGGACACGAGATGCAATGACTGAGATATGGTCGTATAATGCTGAGCTATTGGTGGCAATGGAAAATCAGCATACAATAGATCTTGCGGACTCAGAAATGAGCAAACTTTATGAGCGTGTCAAAAAACAACTAAGGGAAAATGCTGAAGAAGATGGAACTGGATGTTTTGAGATATTTCATAAGTGTGATGATCAGTGTATGGAGAGCATAAGGAACAACACGTATGACCATACTCAATACAGAACAGAGTCATTGCAGAATAGAATACAGATAGACCCAGTGAAATTGAGTAGTGGATACAAAGACATAATCTTATGGTTTAGCTTCGGGGCATCATGTTTTATTCTTCTAGCCATTGCAATGGGATTGGTTTTCATTTGCATAAAGAATGGAAACATGCAGTGCACTATTTGTATATAG
>A_/_H7N2|CY028628|A/chicken/New_York/29047-4/2006
ATGAACACTCAAATTCTGGCATTCATTGCTTGTGTGCTGACTGGAGTTAAAGGAGACAAAATATGTCTTGGGCACCATGCTGTGGCAAATGGAACTAAAGTGAACACATTAACAGAGAAGGGGATTGAAGTAGTGAATGCCACAGAAACAGTGGAAACTGCGGATGTCAAGAAAATATGTACCCAGGGAAAAAGGGCAACAGATCTGGGACGATGTGGACTTCTGGGAACCCTAATAGGACCTCCCCAATGTGATAAATTCCTGGAATTTTCCTCTGATTTGATAATTGAGCGAAGGGAAGGAACCGATGTATGCTACCCCGGTAGATTCACAAATGAAGAATCACTGAGGCAGATCCTTCGAAGATCAGGGGGGATTGGTAAGGAGTCAATGGGCTTCACCTATAGTGGAATAAGAACCAATGGAGCGACAAGTGCCTGCACAAGATCAGGTTCTTCTTTCTATGCAGAGATGAAGTGGCTGCTGTCAAATTCAGATAATTCAGCATTCCCACAGATGACAAAGGCGTATAGAAATCCCAGAAACAAACCAGCTCTGATAATTTGGGGAGTTCACCACTCTGAATCGGTTAGCGAGCAGACCAAACTCTATGGAAGTGGAAACAAGTTGATAACAGTAAGAAGCTCAAAATACCAGCAATCATTCACCCCGAGCCCAGGGGCACGGAGAATCGATTTCCACTGGCTACTCCTTGATCCCAATGACACAGTGACCTTCACTTTCAATGGGGCATTCATAGCTCCTGACAGGGCAAGTTTCTTTAGGGGAGAATCACTGGGAGTCCAGAGTGATGTTCCTTTGGATTCTAGTTGTAGAGGGGATTGCTTTCACAGTGGGGGTACGATAGTTAGTTCCCTACCATTCCAAAACATCAACTCTAGAACTGTGGGGAAATGCCCTCGGTATGTCAAACAGAAAAGCCTCCTTCTGGCTACAGGAATGAGAAATGTTCCAGAGAAACCAAAGCCAAGAGGCCTTTTTGGAGCAATTGCTGGATTCATAGAGAATGGATGGGAGGGTCTCATCAATGGATGGTATGGTTTCAGACATCAAAATGCACAAGGAGAGGGAACTGCAGCTGACTACAAAAGCACCCAGTCTGCAATAGATCAGATCACAGGCAAATTGAATCGTCTAATCGGCAAAACAAATCAGCAGTTTGAGCTGATAGACAATGAGTTCAATGAGATAGAACAACAAATAGGAAATGTCATTAATTGGACACGAGATGCAATGACTGAGATATGGTCGTATAATGCTGAGCTGTTGGTGGCAATGGAGAATCAGCATACAATAGATCTTGCGGACTCAGAAATGAGCAAACTTTATGAGCGTGTCAAAAAACAACTAAGGGAAAATGCTGAAGAAGATGGAACTGGATGTTTTGAGATATTTCATAAGTGTGATGATCAGTGTATGGAGAGCATAAGGAACAACACGTATGACCATACTCAATACAGAACAGAGTCATTGCAGAATAGAATACAGATAGACCCAGTGAAATTGAGTAGTGGATACAAAGACATAATCTTATGGTTTAGCTTCGGGGCATCATGTTTTCTTCTTCTAGCCATTGCAATGGGATTGGTTTTCATTTGCATAAAGAATGGAAACATGCAGTGCACTATTTGTATATAG
>A_/_H7N2|CY028596|A/guinea_fowl/New_York/19501-4/2006
ATGAACATTCAAATTCTGGCGTTCATTGCTTGTGTGCTGACTGGAGCTAAAGGAGACAAAATATGTCTTGGGCACCATGCTGTGGCAAATGGAACTAAAGTGAACACATTAACAGAGAAGGGGATTGAAGTAGTGAATGCCACAGAGACAGTGGAAACTGCGGATGTCAAGAAAATATGTACCCAGGGGAAAAGGGCAACAGATCTGGGACGATGTGGACTTCTGGGAACCCTAATAGGACCTCCCCAATGTGATCAATTCCTGGAGTTTTCCTCTGATTTGATAATTGAGCGAAGGGAAGGAACAGATGTATGCTATCCCGGTAGATTCACAAATGAAGAATCACTGAGGCAGATTCTTCGAAGATCAGGGGGAATTAGTAAGGAGTCAATGGGCTTCACCTATAGTGGAATAAGAACCAATGGAACGGCAAGTGCCTGCACAAGATCAGGTTCGTCTTTCTATGCAGAGATGAAGTGGCTGCTGTCGAATTCAGATAATTCAGCATTCCCACAGATGACAAAGGCGTATAGAAATCCCAGAAACAAACCAGCTCTGATAATTTGGGGAGTTCATCACTCTGAATCGGCTAGCGAGCAGACCAAACTCTATGGAAGTGGAAACAAGTTGATAACAGTAAGAAGCTCAAAATACCAGCAATCATTCACCCCGAGTCCAGGGACACGGAGAATCGATTTCCACTGGCTACTCCTTGATCCCAATGACACAGTGACCTTCACTTTCAATGGGGCATTCATAGCTCCTGACAGGGCAAGTTTCTTTAGGGGAGAATCACTGGGAGTCCAGAGTGATGCTCCTTTGGATTCTAGTTGTAGAGGGGATTGCTTTCACAGTGGGGGTACGATAGTTAGTTCCCTACCATTCCAAAACATCAACTCTAGAACTGTGGGGAGATGCCCTCGGTATGTCAAACAGAAAAGCCTCCTTCTGGCTACAGGAATGAGAAATGTTCCAGAGAAACCAAAGCCAAGAGGCCTTTTTGGAGCAATTGCTGGATTCATAGAGAATGGATGGGAGGGTCTCATCAATGGATGGTATGGTTTCAGACATCAAAATGCACAAGGAGAGGGAACTGCAGCTGACTACAAAAGCACCCAGTCTGCAATAGATCAGATCACAGGCAAATTGAATCGTTTAATCGGCAAAACGAATCAGCAGTTTGAGCTGATAGACAATGAGTTCAATGAGATAGAACAACAAATAGGAAATGTCATTAATTGGACACGAGATGCAATGACTGAGATATGGTCGTATAATGCTGAGCTATTGGTGGCAATGGAAAATCAGCATACAATAGATCTTGCGGACTCAGAAATGAGCAAACTTTATGAGCGTGTCAAAAAACAACTAAGGGAAAATGCTGAAGAAGATGGAACTGGATGTTTTGAGATATTTCATAAGTGTGATGATCAGTGTATGGAGAGCATAAGGAACAACACGTATGACCATACTCAATACAGAACAGAGTCATTGCAGAATAGAATACAGATAGACCCAGTGAAATTGAGTAGTGGATACAAAGACATAATCTTATGGTTTAGCTTCGGGGCATCATGTTTTATTCTTCTAGCCATTGCAATGGGATTGGTTTTCATTTGCATAAAGAATGGAAACATGCAGTGCACTATTTGTATATAG
>A_/_H7N2|CY028580|A/chicken/New_York/8391-2/2006
ATGAACATTCAAACTCTGGCGTTCATTGCTTGTGTGCTGACTGGAGCTAAAGGAGACAAAATATGTCTTGGGCATCATGCTGTGGCAAATGGAACTAAAGTGAACACATTAACAGAGAAGGGGATTGAAGTAGTGAATGCCACAGAGACAGTGGAAACTGCGGATGTCAAGAAAATATGTACCCAGGGGAAAAGGGCAACAGATCTGGGACGATGTGGACTTCTGGGAACCCTAATAGGACCTCCCCAATGTGATCAATTCCTGGAGTTTTCCTCTGATTTGATAATTGAGCGAAGGGAAGGAACAGATGTATGCTATCCCGGTGGATTCACAAATGAAGAATCACTGAGGCAGATTCTTCGAAGATCAGGGGGAATTGGTAAGGAGTCAATGGGCTTCACCTATAGTGGAATAAGAACCAATGGAGCGGCAAGTGCCTGCACAAGATCAGGTTCGTCTTTCTATGCAGAGATGAAGTGGCTGCTGTCGAATTCAGATAATTCAGCATTCCCACAGATGACAAAGGCGTATAGAAATCCCAGAAACAAACCAGCTCTGATAATTTGGGGAGTTCATCACTCTGAATCGGCTAGCGAGCAGACCAAACTCTATGGAAGTGGAAACAAGTTGATAACAGTAAGAAGCTCAAAATACCAGCAATCATTCACCCCGAGTCCAGGGACACGGAGAATCGATTTCCACTGGCTACTCCTTGATCCCAATGACACAGTGACCTTCACTTTCAATGGGGCATTCATAGCTCCTGACAGGGCAAGTTTCTTTAGGGGAGAATCACTGGGAGTCCAGAGTGATGCTCCTTTGGATTCTAGTTGTAGAGGGGATTGCTTTCACAGTGGGGGTACGATAGTTAGTTCCCTACCATTCCAAAACATCAACTCTAGAACTGTGGGGAGATGCCCTCGGTATGTCAAACAGAAAAGCCTCCTTCTGGCTACAGGAATGAGAAATGTTCCAGAGAAACCAAAGCCAAGAGGCCTTTTTGGAGCAATTGCTGGATTCATAGAGAATGGATGGGAGGGTCTCATCAATGGATGGTATGGTTTCAGACATCAAAATGCACAAGGAGAGGGAACTGCAGCTGACTACAAAAGCACCCAGTCTGCAATAGATCAGATCACAGGCAAATTGAATCGTTTAATCGGCAAAACGAATCAGCAGTTTGAGCTGATAGACAATGAGTTCAATGAGATAGAACAACAAATAGGAAATGTCATTAATTGGACACGAGATGCAATGACTGAGATATGGTCGTATAATGCTGAGCTATTGGTGGCAATGGAAAATCAGCATACAATAGATCTTGCGGACTCAGAAATGAGCAAACTTTATGAGCGTGTCAAAAAACAACTAAGGGAAAATGCTGAAGAAGATGGAACTGGATGTTTTGAGATATTTCATAAGTGTGATGATCAGTGTATGGAGAGCATAAGGAACAACACGTATGACCATACTCAATACAGAACAGAGTCATTGCAGAATAGAATACAGATAGACCCAGTGAAATTGAGTAGTGGATACAAAGACATAATCTTATGGTTTAGCTTCGGGGCATCATGTTTTATTCTTCTAGCCATTGCAATGGGATTGGTTTTCATTTGCATAAAGAATGGAAACATGCAGTGCACTATTTGTATATAG
>A_/_H7N2|CY028572|A/guinea_fowl/New_York/8391-1/2006
ATGAACATTCAAATTCTGGCGTTCATTGCTTGTGTGCTGACTGGAGCTAAAGGAGACAAAATATGTCTTGGGCATCATGCTGTGGCAAATGGAACTAAAGTGAACACATTAACAGAGAAGGGGATTGAAGTAGTGAATGCCACAGAGACAGTGGAAACTGCGGATGTCAAGAAAATATGTACCCAGGGGAAAAGGGCAACAGATCTGGGACGATGTGGACTTCTGGGAACCCTAATAGGACCTCCCCAATGTGATCAATTCCTGGAGTTTTCCTCTGATTTGATAATTGAGCGAAGGGAAGGAACAGATGTATGCTATCCCGGTGGATTCACAAATGAAGAATCACTGAGGCAGATTCTTCGAAGATCAGGGGGAATTGGTAAGGAGTCAATGGGCTTCACCTATAGTGGAATAAGAACCAATGGAGCGGCAAGTGCCTGCACAAGATCAGGTTCGTCTTTCTATGCAGAGATGAAGTGGCTGCTGTCGAATTCAGATAATTCAGCATTCCCACAGATGACAAAGGCGTATAGAAATCCCAGAAACAAACCAGCTCTGATAATTTGGGGAGTTCATCACTCTGAATCGGCTAGCGAGCAGACCAAACTCTATGGAAGTGGAAACAAGTTGATAACAGTAAGAAGCTCAAAATACCAGCAATCATTCACCCCGAGTCCAGGGACACGGAGAATCGATTTCCACTGGCTACTCCTTGATCCCAATGACACAGTGACCTTCACTTTCAATGGGGCATTCATAGCTCCTGACAGGGCAAGTTTCTTTAGGGGAGAATCACTGGGAGTCCAGAGTGATGCTCCTTTGGATTCTAGTTGTAGAGGGGATTGCTTTCACAGTGGGGGTACGATAGTTAGTTCCCTACCATTCCAAAACATCAACTCTAGAACTGTGGGGAGATGCCCTCGGTATGTCAAACAGAAAAGCCTCCTTCTGGCTACAGGAATGAGAAATGTTCCAGAGAAACCAAAGCCAAGAGGCCTTTTTGGAGCAATTGCTGGATTCATAGAGAATGGATGGGAGGGTCTCATCAATGGATGGTATGGTTTCAGACATCAAAATGCACAAGGAGAGGGAACTGCAGCTGACTACAAAAGCACCCAGTCTGCAATAGATCAGATCACAGGCAAATTGAATCGTTTAATCGGCAAAACGAATCAGCAATTTGAGCTGATAGACAATGAGTTCAATGAGATAGAACAACAAATAGGAAATGTCATTAATTGGACACGAGATGCAATGACTGAGATATGGTCGTATAATGCTGAGCTATTGGTGGCAATGGAAAATCAGCATACAATAGATCTTGCGGACTCAGAAATGAGCAAACTTTATGAGCGTGTCAAAAAACAACTAAGGGAAAATGCTGAAGAAGATGGAACTGGATGTTTTGAGATATTTCATAAGTGTGATGATCAGTGTATGGAGAGCATAAGGAACAACACGTATGACCATACTCAATACAGAACAGAGTCATTGCAGAATAGAATACAGATAGACCCAGTGAAATTGAGTAGTGGATACAAAGACATAATCTTATGGTTTAGCTTCGGGGCATCATGTTTTATTCTTCTAGCCATTGCAATGGGATTGGTTTTCATTTGCATAAAGAATGGAAACATGCAGTGCACTATTTGTATATAG
>A_/_H7N2|CY028540|A/chicken/New_York/3181-5/2006
ATGAACATTCAAATTCTGGCGTTCATTGCTTGTGTGCTGACTGGAGCTAAAGGAGACAAAATATGTCTTGGGCACCATGCTGTGGCAAATGGAACTAAAGTGAACACATTAACAGAGAAGGGGATTGAAGTAGTGAATGCCACAGAGACAGTGGAAACTGCGGATGTCAAGAAAATATGTACTCAGGGGAAAAGGGCAACAGATCTGGGACGATGTGGACTTCTGGGAACCCTAATAGGACCTCCCCAATGTGATCAATTCCTGGAGTTTTCCTCTGATTTGATAATTGAGCGAAGGGAAGGAACAGATGTATGCTATCCCGGTAGATTCACAAATGAAGAATCACTGAGGCAGATTCTTCGAAGATCAGGGGGAATTGGTAAGGAGTCAATGGGCTTCACCTATAGTGGAATAAGAACCAATGGAGCGGCAAGTGCCTGCACAAGATCAGGTTCGTCTTTCTATGCGGAGATGAAGTGGCTGCTGTCGAATTCAGATAATTCAGCATTCCCACAGATGACAAAGGCGTATAGAAATCCCAGAAACAAACCAGCTCTGATAATTTGGGGAGTTCATCACTCTGAATCGGCTAGCGAGCAGACCAAACTCTATGGAAGTGGAAACAAGTTGATAACAGTAAGAAGCTCAAAATACCAGCAATCATTCACCCCGAGTCCAGGGACACGGAGAATCGATTTCCACTGGCTACTCCTTGATCCCAATGACACAGTGACCTTCACTTTCAATGGGGCATTCATAGCTCCTGACAGGGCAAGTTTCTTTAGGGGAGAATCACTGGGAGTCCAGAGTGATGCTCCTTTGGATTCTAGTTGTAGAGGGGATTGCTTTCACAGTGGGGGTACGATAGTTAGTTCCCTACCATTCCAAAACATCAACTCTAGAACTGTGGGGAGATGCCCTCGGTATGTCAAACAGAAAAGCCTCCTTCTGGCTACAGGAATGAGAAATGTTCCAGAGAAACCAAAGCCAAGAGGCCTTTTTGGAGCAATTGCTGGATTCATAGAGAATGGATGGGAGGGTCTCATCAATGGATGGTATGGTTTCAGACATCAAAATGCACAAGGAGAGGGAACTGCAGCTGACTACAAAAGCACCCAATCTGCAATAGATCAGATCACAGGCAAATTGAATCGTTTAATCGGCAAAACGAATCAGCAGTTTGAGCTGATAGACAATGAGTTCAATGAGATAGAACAACAAATAGGAAATGTCATTAATTGGACACGAGATGCAATGACTGAGATATGGTCGTATAATGCTGAGCTATTGGTGGCAATGGAAAATCAGCATACAATAGATCTTGCGGACTCAGAAATGAGCAAACTTTATGAGCGTGTCAAAAAACAACTAAGGGAAAATGCTGAAGAAGATGGAACTGGATGTTTTGAGATATTTCATAAGTGTGATAATCAGTGTATGGAGAGCATAAGGAACAACACGTATGACCATACTCAATACAGAACAGAGTCATTGCAGAATAGAATACAGATAGACCCAGTGAAATTGAGTAGTGGATACAAAGACATAATCTTATGGTTTAGCTTCGGGGCATCATGTTTTATTCTTCTAGCCATTGCAATGGGATTGGTTTTCATTTGCATAAAGAATGGAAACATGCAGTGCACTATTTGTATATAG
>A_/_H7N2|CY028523|A/duck/New_York/143646-5/2005
ATGAACATTCAAATTCTGGCATTCATTGCTTGTGTGCTGACTGGAGTTAAAGGAGACAAAATATGTCTTGGGCACCATGCTGTGGCAAATGGAACTAAAGTGAACACATTAACAGAGAAGGGGATTGAAGTAGTGAATGCCACAGAAACAGTGGAAACTGCGGATGTCAAGAAAATATGTACCCAGGGGAAAAGGGCAACAGATCTGGGACGATGTGGACTTCTGGGAACCCTAACAGGACCTCCCCAATGTGATCAATTCCTGGAATTTTCCTCTGATTTGATAATTGAGCGAAGGGAAGGAACCGATGTATGCTACCCCGGTAGATTCACAAATGAAGAATCACTGAGGCAGATCCTTCGAAGATCAGGGGGGATTGGTAAGGAGTCAATGGGCTTCACCTATAGTGGAATAAGAACCAATGGAGCGACAAGTGCCTGCACAAGATCAGGTTCTTCTTTCTATGCAGAGATGAAGTGGCTGCTGTCAAATTCAGATAATTCAGCATTCCCACAGATGACAAAGGCGTATAGAAATCCCAGAAACAAACCAGCTCTGATAATTTGGGGAGTTCACCACTCTGAATCGATTAGCGAGCAGACCAAACTCTATGGAAGTGGAAACAAGTTGATAACAGTAAGAAGCTCAAAATACCAGCAATCATTCACCCCGAGCCCAGGGGCACGGAGAATCGATTTCCACTGGCTACTCCTTGATCCCAATGACACAGTGACCTTCACTTTCAATGGGGCATTCATAGCTCCTGACAGGGCAAGTTTCTTTAAGGGAGAATCACTGGGAGTCCAGAGTGATGTTCCTTTGGATTCTAGTTGTAGAGGGGATTGCTTTCACAGTGGGGGTACGATAGTTAGTTCCCTACCATTCCAAAACATCAACTCTAGAACTGTGGGGAAATGCCCTCGGTATGTCAAACAGAAAAGCCTCCTTCTGGCTACAGGAATGAGAAATGTTCCAGAGAAACCAAAGCCAAGAGGCCTTTTTGGAGCAATTGCTGGATTCATAGAGAATGGATGGGAGGGTCTCATCAATGGATGGTATGGTTTCAGACATCAAAATGCACAAGGAGAGGGAACTGCAGCTGACTACAAAAGCACCCAGTCTGCAATAGATCAGATCACAGGCAAATTGAATCGTCTAATCGGCAAAACAAATCAGCAGTTTGAGCTGATAGACAATGAGTTCAATGAGATAGAACAACAAATAGGAAATGTCATTAATTGGACACGAGATGCAATGACTGAGATATGGTCGTATAATGCTGAGCTGTTGGTGGCAATGGAGAATCAGCATACAATAGATCTTGCGGACTCAGAAATGAGCAAACTTTATGAGCGTGTCAAAAAACAACTAAGGGAAAATGCTGAAGAAGATGGAACTGGATGTTTTGAGATATTTCATAAGTGTGATGATCAGTGTATGGAGAGCATAAGGAACAACACGTATGACCATACTCAATACAGAACAGAGTCATTGCAGAATAGAATACAGATAGACCCAGTGAAATTGAGTAGTGGATACAAAGACATAATCTTATGGTTTAGCTTCGGGGCATCATGTTTTCTTCTTCTAGCCATTGCAATGGGATTGGTTTTCATTTGCATAAAGAATGGAAACATGCAGTGCACTATTTGTATATAG
>A_/_H7N2|CY024842|A/chukar/New_York/21211-7/2005
ATGAACATTCAAATTCTGGCATTCATTGCTTGTGTGCTGACTGGAGCTAAAGGAGACAAAATATGTCTTGGGCACCATGCTGTGGCAAATGGAACAAAAGTGAACACATTAACAGAGAAAGGGATTGAAGTAGTGAATGCCACAGAGACAGTTGAAACTGCGAATATCAAGAAAATATGTACTCAAGGGAAAAGACCAACAGATCTGGGACAATGTGGACTTCTAGGGACCCTAATAGGACCTCCCCAATGTGATCAATTCCTGGAGTTTTCCTCTGATTTGATAATTGAGCGAAGAGAAGGAACCGATGTATGCTATCCCGGTAAATTCACAAATGAAGAATCACTGAGACAGATTCTTCGAAGATCAGGAGGAATTGGTAAGGAGTCAATGGGCTTCACCTATAGTGGAATAAGAACCAATGGAGCGACAAGTGCCTGCACAAGATCAGGTTCTTCTTTCTATGCAGAGATGAAGTGGTTGCTGTCGAATTCAGACAATGCAGCATTCCCACAGATGACAAAATCGTATAGAAATCCCAGAAACAAACCAGCTCTGATAATTTGGGGAGTTCATCACTCTGAATCGGTTAGCGAGCAGACCAAACTCTATGGGAGTGGAAACAAGTTGATAAAAGTAAGAAGCTCAAAATACCAACAATCATTTACCCCAAATCCTGGAGCACGGAGAATCGATTTCCACTGGCTACTCCTGGATCCCAATGACACAGTGACCTTCACTTTCAATGGGGCATTCATAGCCCCTGACAGGGCAAGTTTCTTTAGAGGAGAATCAATAGGAGTCCAGAGTGATGCTCCTTTGGATTCTAGTTGTGGAGGGAATTGCTTTCACAATGGGGGTACGATAGTCAGTTCCCTGCCATTCCAAAACATCAACCCTAGAACTGTGGGAAAATGCCCTCGGTATGTCAAACAGAAAAGCCTCCTTCTGGCTACAGGAATGAGAAATGTTCCAGAGAAACCAAAGAAAAGAGGCCTTTTTGGAGCAATTGCTGGATTCATAGAGAACGGATGGGAGGGTCTCATCAATGGATGGTATGGTTTCAGACATCAAAATGCACAAGGAGAGGGGACTGCAGCTGACTACAAAAGCACCCAGTCTGCAATAGATCAGATCACAGGCAAATTGAATCGTCTAATTGGCAAAACAAATCAGCAGTTTGAGCTGATAAACAATGAGTTCAATGAGGTAGAACAACAAATAGGAAATGTCATTAATTGGACACAAGACGCAATGACTGAGGTATGGTCGTATAATGCTGAACTGTTGGTGGCAATGGAAAATCAACATACAATAGATCTTACGGATTCAGAAATGAGCAAGCTGTATGAGCGTGTCAGAAAACAACTGAGGGAGAATGCTGAAGAAGATGGGACTGGATGTTTCGAAATATTCCATAAGTGTGATGATCATTGTATGGAGAGCATAAGAAACAACACTTATGACCATACTCAATACAGAACAGAGTCACTGCAGAATAGAATACAGATAGACCCAGTGAAATTGAGTAGTGGATACAAAGACATAATCTTATGGTTTAGCTTCGGGGCATCATGTTTTCTTCTTCTAGCCATTGCAATGGGATTGGTTTTCATTTGCATAAAGAATGGAAACATGCAGTGCACTATTTGTATATAG
>A_/_H7N2|CY024834|A/chicken/New_York/21211-1/2005
ATGAACATTCAAATTCTGGCATTCATTGCTTGTGTGCTGACTGGAGCTAAAGGAGACAAAATATGTCTTGGGCACCATGCTGTGGCAAATGGAACAAAAGTGAACACATTAACAGAGAAAGGGATTGAAGTAGTGAATGCCACAGAGACAGTTGAAACTGCGAATATCAAGAAAATATGTACTCAAGGGAAAAGACCAACAGATCTGGGACAATGTGGACTTCTAGGGACCCTAATAGGACCTCCCCAATGTGATCAATTCCTGGAGTTTTCCTCTGATTTGATAATTGAGCGAAGAGAAGGAACCGATGTATGCTATCCCGGTAAATTCACAAATGAAGAATCACTGAGACAGATCCTTCGAAGATCAGGAGGAATTGGTAAGGAGTCAATGGGCTTCACCTATAGTGGAATAAGAACCAATGGAGCGACAAGTGCCTGCACAAGATCAGGTTCTTCTTTCTATGCAGAGATGAAGTGGTTGCTGTCGAATTCAGACAATGCAGCATTCCCACAGATGACAAAATCGTATAGAAATCCCAGAAACAAACCAGCTCTGATAATTTGGGGAGTTCATCACTCTGAATCGGTTAGCGAGCAGACCAAACTCTATGGGAGTGGAAACAAGTTGATAAAAGTAAGAAGCTCAAAATACCAACAATCATTTACCCCAAATCCTGGAGCACGGAGAATCGATTTCCACTGGCTACTCCTGGATCCCAATGACACAGTGACCTTCACTTTCAATGGGGCATTCATAGCCCCTGACAGGGCAAGTTTCTTTAGAGGAGAATCAATAGGAGTCCAGAGTGATGCTCCTTTGGATTCTAGTTGTGGAGGGAATTGCTTTCACAATGGGGGTACGATAGTCAGTTCCCTGCCATTCCAAAACATCAACCCTAGAACTGTGGGAAAATGCCCTCGGTATGTCAAACAGAAAAGCCTCCTTTTGGCTACAGGAATGAGAAATGTTCCAGAGAAACCAAAGAAAAGAGGCCTTTTTGGAGCAATTGCTGGATTCATAGAGAACGGATGGGAGGGTCTCATCAATGGATGGTATGGTTTCAGACATCAAAATGCACAAGGAGAGGGGACTGCAGCTGACTACAAAAGCACCCAGTCTGCAATAGATCAGATCACAGGCAAATTGAATCGTCTAATTGGCAAAACAAATCAGCAGTTTGAGCTGATAAACAATGAGTTCAATGAGGTAGAACAACAAATAGGAAATGTCATTAATTGGACACAAGACGCAATGACTGAGGTATGGTCGTATAATGCTGAACTGTTGGTGGCAATGGAAAATCAACATACAATAGATCTTACGGATTCAGAAATGAGCAAGCTGTATGAGCGTGTCAGAAAACAACTGAGGGAGAATGCTGAAGAAGATGGGACTGGATGTTTCGAAATATTCCATAAGTGTGATGATCATTGTATGGAGAGCATAAGAAACAACACTTATGACCATACTCAATACAGAACAGAGTCACTGCAGAATAGAATACAGATAGACCCAGTGAAATTGAGTAGTGGATACAAAGACATAATCTTATGGTTTAGCTTCGGGGCATCATGTTTTCTTCTTCTAGCCATTGCAATGGGATTGGTTTTCATTTGCATAAAGAATGGAAACATGCAGTGCACTATTTGTATATAG
>A_/_H7N2|CY022845|A/duck/New_York/21211-6/2005
ATGAACATTCAAATTCTGGCATTCATTGCTTGTGTGCTGACTGGAGCTAAAGGAGACAAAATATGTCTTGGGCACCATGCTGTGGCAAATGGAACAAAAGTGAACACATTAACAGAGAAAGGGATTGAAGTAGTGAATGCCACAGAGACAGTTGAAACTGCGAATATCAAGAAAATATGTACTCAAGGGAAAAGACCAACAGATCTGGGACAATGTGGACTTCTAGGGACCCTAATAGGACCTCCCCAATGTGATCAATTCCTGGAGTTTTCCTCTGATTTGATAATTGAGCGAAGAGAAGGAACCGATGTATGCTATCCCGGTAAATTCACAAATGAAGAATCACTGAGACAGATCCTTCGAAGATCAGGAGGAATTGGTAAGGAGTCAATGGGCTTCACCTATAGTGGAATAAGAACCAATGGAGCGACAAGTGCCTGCACAAGATCAGGTTCTTCTTTCTATGCAGAGATGAAGTGGTTGCTGTCGAATTCAGACAATGCAGCATTCCCACAGATGACAAAATCGTATAGAAATCCCAGAAACAAACCAGCTCTGATAATTTGGGGAGTTCATCACTCTGAATCGGTTAGCGAGCAGACCAAACTCTATGGGAGTGGAAACAAGTTGATAAAAGTAAGAAGCTCAAAATACCAACAATCATTTACCCCAAATCCTGGAGCACGGAGAATCGATTTCCACTGGCTACTCCTGGATCCCAATGACACAGTGACCTTCACTTTCAATGGGGCATTCATAGCCCCTGACAGGGCAAGTTTCTTTAGAGGAGAATCAATAGGAGTCCAGAGTGATGCTCCTTTGGATTCTAGTTGTGGAGGGAATTGTTTTCACAATGGGGGTACGATAGTCAGTTCCCTGCCATTCCAAAACATCAACCCTAGAACTGTGGGAAAATGCCCTCGGTATGTCAAACAGAAAAGCCTCCTTTTGGCTACAGGAATGAGAAATGTTCCAGAGAAACCAAAGAAAAGAGGCCTTTTTGGAGCAATTGCTGGATTCATAGAGAACGGATGGGAGGGTCTCATCAATGGATGGTATGGTTTCAGACATCAAAATGCACAAGGAGAGGGGACTGCAGCTGACTACAAAAGCACCCAGTCTGCAATAGATCAGATCACAGGCAAATTGAATCGTCTAATTGGCAAAACAAATCAGCAGTTTGAGCTGATAAACAATGAGTTCAATGAGGTAGAACAACAAATAGGAAATGTCATTAATTGGACACAAGACGCAATGACTGAGGTATGGTCGTATAATGCTGAACTGTTGGTGGCAATGGAAAATCAACATACAATAGATCTTACGGATTCAGAAATGAGCAAGCTGTATGAGCGTGTCAGAAAACAACTGAGGGAGAATGCTGAAGAAGATGGGACTGGATGTTTCGAAATATTCCATAAGTGTGATGATCATTGTATGGAGAGCATAAGAAACAACACTTATGACCATACTCAATACAGAACAGAGTCACTGCAGAATAGAATACAGATAGACCCAGTGAAATTGAGTAGTGGATACAAAGACATAATCTTATGGTTTAGCTTCGGGGCATCATGTTTTCTTCTTCTAGCCATTGCAATGGGATTGGTTTTCATTTGCATAAAGAATGGAAACATGCAGTGCACTATTTGTATATAG
>A_/_H7N2|CY022821|A/chicken/New_York/16330/2005
ATGAACATTCAAATTCTGGCATTCATTGCTTGTGTGCTGACTGGAGCTAAAGGAGACAAAATATGTCTTGGGCACCATGCTGTGGCAAATGGAACTAAAGTGAACACATTAACAGAGAAGGGGATTGAAGTAGTGAATGCCACAGAGACAGTGGAAACTGCGGATGTCAAGAAAATATGTACCCAGGGGAAAAGGACAACAGATCTGGGACGATGTGGACTTCTGGGAACCCTAATAGGACCTCCCCAATGTGATCAATTCCTGGAGTTTTCCTCTGATTTGATAATTGAGCGAAGGGAAGGAACCGATGTATGCTATCCCGGTAGATTCACAAATGAAGAATCACTGAGGCAGGTCCTTCGAAGATCAGGGGGAATTGGTAAGGAGTCAATGGGCTTCACCTATAGTGGAATAAGAACCAATGGAGCGACAAGTGCCTGCACAAGATCAGGTTCTTCTTTCTATGCAGAGATGAAGTGGCTGCTGTCGAATTCAGATAATTCAGCATTCCCACAGATGACAAAGGCGTATAGAAATCCCAGAAACAAACCAGCTCTGATAATTTGGGGAGTTCATCACTCTGAATCGGTTAGCGAGCAGACCAAACTCTATGGAAGTGGAAACAAGTTGATAACAGTAATAAGCTCAAAATACCGGCAATCATTCACCCCGAGTCCAGGGGCACGGAGAATCGATTTCCACTGGCTACTCCTTGATCCCAATGACACAGTGACCTTCATTTTCAATGGGGCATTCATAGCTCCTGACAGGGCAAGTTTCTTTAGGGGAGAATCACTGGGAGTCCAGAGTGATGCTCCTTTGGATTCTAGTTGTAGAGGGGATTGCTTTCACAGTGGGGGTACGATAGTTAGTTCCCTACCATTCCAAAACATCAACTCTAGAACTGTGGGGAAATGCCCTCGGTATGTCAAACAGAAAAGCCTCCTTCTGGCTACAGGAATGAGAAATGTTCCAGAGAAACCAAAGCCAAGAGGCCTTTTTGGAGCAATTGCTGGATTCATAGAGAATGGATGGGAGGGTCTCATCAATGGATGGTATGGTTTCAGACATCAAAATGCACAAGGAGAGGGAACTGCAGCTGACTACAAAAGCACCCAGTCTGCAATAGATCAGATCACAGGCAAATTGAATCGTTTAATCGGCAAAACAAATCAGCGGTTTGAGCTGATAGACAATGAGTTCAATGAGATAGAACAACAAATAGGAAATGTCATTAATTGGACACGAGATGCAATGACTGAGATATGGTCGTATAATGCTGAGCTGTTGGTGGCAATGGAAAATCAGCATACAATAGATCTTGCGGACTCAGAAATGAGCAAACTTTATGAGCGTGTCAAAAAACAACTAAGGGAAAATGCTGAAGAAGATGGAACTGGATGTTTTGAGATATTTCATAAGTGTGATGATCAGTGTATGGAGAGCATAAGGAACAACACGTATGACCATACTCAATACAGAACAGAGTCATTGCAGAATAGAATACAGATAGACCCAGTGAAATTGAGTAGTGGATACAAAGACATAATCTTATGGTTTAGCTTCGGGGCATCATGTTTTCTTCTTCTAGCCATTGCAATGGGATTGGTTTTCATTTGCATAAAGAATGGAAACATGCAGTGCACTATTTGTATATAG
>A_/_H7N2|CY014896|A/chicken/Pennsylvania/143586/2002
ATGAACATTCAAATTCTGGCATTCATTGCTTGTGTGCTGACTGGAGCTAAAGGAGACAAAATATGTCTTGGGCACCATGCTGTGGCAAATGGAACAAAAGTGAACACATTAACAGAGAGGGGGATTGAAGTAGTGAATGCCACAGAGACAGTGGAAACTGCGAATATCAAGAAAATATGTACCCAGGGGAAAAGGCCAACAGATCTGGGACAATGTGGACTTCTAGGAACCCTAATAGGACCTCCCCAATGTGATCAATTCCTGGAGTTTTCCTCTGATTTGATAATTGAGCGAAGAGAAGGAACCGATGTATGCTATCCCGGTAAATTCACAAATGAAGAATCACTGAGGCAGATCCTTCGAAGATCAGGAGGAATTGGTAAGGAGTCAATGGGCTTCACCTATAGTGGAATAAGAACCAATGGAGCGACAAGTGCCTGCACAAGATCAGGTTCTTCTTTCTATGCAGAGATGAAGTGGTTGCTGTCGAATTCAGATAATGCAGCATTCCCACAGATGACAAAGGCGTATAGAAATCCCAGAAACAAACCAGCTCTGATAATTTGGGGAGTTCATCACTCTGAATCGGTTAGCGAGCAGACCAAACTCTATGGAAGCGGAAACAAGTTGATAACAGTAAGAAGCTCAAAATACCAGCAATCATTCACCCCAAGTCCGGGAGCACGGAGAATCGATTTTCACTGGCTACTCCTTGATCCCAATGACACAGTGACCTTCACTTTCAATGGGGCATTCATAGCCCCTGACAGGGCAAGTTTCTTTAGGGGAGAATCACTAGGAGTCCAGAGTGATGCTCCTTTGGATTCTAGTTGTAGAGGGGATTGCTTTCACAGTGGGGGTACGATAGTCAGTTCCCTGCCATTCCAAAACATCAACTCTAGAACTGTGGGGAAATGCCCTCGGTATGTCAAACAGAAAAGCCTCCTTCTGGCTACAGGAATGAGAAATGTTCCAGAGAAACCAAAGCCCAGAGGCCTTTTTGGAGCAATTGCTGGATTCATAGAGAATGGATGGGAGGGTCTCATCAATGGATGGTATGGTTTCAGACATCAAAATGCACAAGGAGAGGGAACTGCAGCTGACTACAAAAGCACCCAGTCTGCAATAGATCAGATCACAGGCAAATTGAATCGTTTAATTGGCAAAACAAATCAGCAGTTTGAGCTGATAGACAATGAGTTCAATGAGATAGAACAACAAATAGGAAATGTCATTAATTGGACACGAGACGCAATGACTGAGATATGGTCGTATAATGCTGAGCTGTTGGTGGCAATGGAAAATCAGCATACAATAGATCTTGCGGACTCAGAAATGAGCAAACTTTATGAGCGTGTCAAAAAACAACTAAGGGAGAATGCTGAAGAAGATGGAACTGGATGTTTTGAGATATTTCATAAGTGTGATGATCAGTGTATGGAGAGCATAAGGAACAACACGTATGACCATACCCAATACAGAACAGAGTCATTGCAGAATAGAATACAGATAGACCCAGTGAAATTGAGTAGTGGATACAAAGACATAATCTTATGGTTTAGCTTCGGGGCATCATGTTTTCTTCTTCTAGCCATTGCAATGGGATTGGTTTTCATTTGCATAAAGAATGGAAACATGCAGTGCACTATTTGTATATAG
>A_/_H7N2|AY240925|A/avian/NY/73063-6/00
ATGAACATTCAAATTCTGGCATTCATTGCTTGTGTGCTGACTGGAGCTAAAGGAGACAAAATATGTCTTGGGCACCATGCTGTGGCAAATGGAACAAAAGTGAACACATTAACAGAGAGGGGGATTGAAGTAGTGAATGCAACAGAGACGGTGGAAACTGCGAATATCAAGAAAATATGTACTCAAGGGAAAAAGCCAACAGATCTGGGACAATGTGGACTTCTAGGAACCCTAATAGGACCTCCCCAATGTGATCAATTCCTGGAGTTTTCCTCTGATTTGATAATTGAGCGAAGAGAAGGAACCGATGTATGCTATCCCGGTAAATTCACAAATGAAGAATCACTGAGGCAGATCCTTCGAAGATCTGGAGGAATTGGTAAGGAGTCAATGGGCTTCACCTATAGTGGAATAAGAACCAATGGAGCGACAAGTGCCTGCACAAGATCAGGTTCTTCTTTCTATGCAGAGATGAAGTGGTTGCTGTCGAGTTCAGACAATGCGGCATTCCCACAGATAACAAAGTCGTATAGAAATCCCAGAAACAAACCAGCTCTGATAATTTGGGGAGTTCATCACTCTGAATCAGTTAGCGAGCAGACCAAACTCTATGGAAGTGGAAACAAGTTGATAACAGTACGAAGCTCAAAGTACCAGCAATCATTCACCCCAAGTCCGGGAGCACGGAGAATCGATTTCCACTGGCTACTCCTTGATCCCAATGACACAGTGACTTTCACTTTCAATGGGGCATTCATAGCCCCTGACAGGGCAAGTTTCTTTAGAGGAGAATCATTAGGAGTCCAGAGTGATGCTCCTTTGGATTCTAGTTGTAGAGGGGATTGCTTTCACAGTGGGGGTACGATAGTCAGTTCCCTGCCATTCCAAAACATCAACCCTAAAACTGTGGGGAAACGCCCTCGGTATGTCAAACAGAAAAGCCTCCTTCTGGCTACAGGAATGAGAAATGTTCCAGAGAAACCAAAGCCCAGAGGCCTTTTTGGAGCAATTGCTGGATTCATAGAGAATGGATGGGAGGGTCTCATCAATGGATGGTATGGTTTCAGACATCAAAATGCACAAGGAGAGGGAACTGCAGCTGACTACAAAAGCACCCAGTCTGCAATAGATCAAATCACAGGCAAATTGAATCGTCTAATTGGCAAAACAAATCAGCAGTTTGAGCTGATAGACAATGAGTTCAATGAGATAGAACAACAAATAGGAAATGTCATTAATTGGACACGAGACGCAATGACTGAGATATGGTCGTATAATGCTGAGCTGTTGGTGGCAATGGAAAATCAGCATACAATAGATCTTGCGGACTCAGAAATGAGCAAACTTTATGAGCGTGTCAGAAAACAACTAAGGGAGAATGCTGAAGAAGATGGAACTGGATGTTTTGAGATATTCCATAAGTGTGATAATCAGTGTATGGAGAGCATAAGGAACAACACTTATGACCATACTCAATACAGAACAGAGTCATTGCAGAATAGAATACAGATAGACCCAGTGAAATTGAGTAGTGGATACAAAGACATAATCTTATGGTTTAGCTTCGGGGCATCATGTTTTCTTCTTCTAGCCATTGCAATGGGATTGGTCTTCATTTGCATAAAGAATGGAAACATGCAGTGCACTATTTGTATATAG
>A_/_H7N2|AY240922|A/Goose/New_Jersey/8600-3/98
ATGAACACTCAAATTCTGGCATTCATTGCTTGTGTGCTGACTGGAGCTAAAGGAGACAAAATATGTCTTGGGCACCATGCTGTGGCAAATGGAACAAAAGTGAACATATTAACAGAGAGGGGGATTGAAGTAGTGAATGCCACAGAGACGGTGGAAACTGCGAATATTAAGAAAATATGTACTCAAGGGAAAAGGCCAACAGATCTGGGACAATGTGGACTTCTAGGAACCCTAATAGGACCTCCCCAATGTGATCAATTCCTGGAGTTTTCCTCTGATTTGATAATTGAGCGAAGAGAAGGAACCGATGTATGCTATCCCGGTAAATTCACAAATGAAGAATCACTGAGGCAGATCCTTCGAAGATCAGGAGGAATTGGTAAGGAGTCAATGGGCTTCACCTATAGTGGAATAAGAACCAATGGAGCGACAAGTGCCTGCACAAGATCAGGTTCTTCTTTCTATGCAGAGATGAAGTGGTTGCTGTCGAATTCAGACAATGCGGCATTCCCCCAGATGACAAAGTCGTATAGAAATCCCAGAAACAAACCAGCTCTGATAATTTGGGGAGTTCATCACTCTGAATCGGTTAGCGAGCAGACCAAACTCTATGGAAGTGGAAACAAGTTGATAACAGTAAGAAGCTCAAAATACCAGCAATCATTCACCCCAAGTCCGGGAGCACGGAGAATCGATTTTCACTGGCTACTCCTTGATCCCAATGACACAGTGACCTTCACTTTCAATGGGGCATTCATAGCCCCTGACAGGGCAAGTTTCTTTAGAGGAGAATCACTAGGAGTCCAGAGTGATGCTCCTTTGGATTCTAATTGTGGAGGGGATTGCTTTCACAGTGGGGGTACGATAGTCAGTTCCCTGCCATTCCAAAACATCAACCCTAGAACTGTGGGGAGATGCCCTCGGTATGTCAAACAGAAAAGCCTCCTTCTGGCTACAGGAATGAGAAATGTTCCAGAGAAACCAAAGCCCAGAGGCCTTTTTGGAGCGATTGCTGGATTCATAGAGAATGGATGGGAGGGTCTCATCAATGGATGGTATGGTTTCAGACATCAAAATGCACAAGGAGAGGGAACTGCAGCTGACTACAAAAGCACCCAATCTGCAATAGATCAGATCACAGGCAAATTGAATCGTCTAATTGACAAAACAAATCAGCAGTTTGAGCTGATAGACAATGAGTTCAATGAGATAGAACAACAAATAGGAAATGTCATTAATTGGACACGAGACGCAATGACTGAGATATGGTCGTATAATGCTGAGCTGTTGGTGGCGATGGAAAATCAGCATACAATAGATCTTGCGGACTCAGAAATGAGCAAACTCTATGAGCGTGTCAGAAAACAACTAAGGGAGAATGCTGAAGAAGATGGAACTGGATGTTTTGAAATATTCCATAAGTGTGATGATCAGTGTATGGAGAGCATAAGGAACAACACTTATGACCATACTCAATACAGAACAGAGTCATTGCAGAATAGAATACAGATAGACCCAGTGAAATTGAGTAGTGGATACAAAGACATAATCTTATGGTTTAGCTTCGGGGCATCATGTTTTCTTCTTCTAGCCATTGCAATGGGGTTGGTTTTCATTTGCATAAAGAATGGAAACATGCGGTGCACTATTTGTATATAG
>A_/_H7N2|AY240920|A/chicken/NY/34173-3/99
ATGAACATTCAAATTCTGGCATTCATTGCTTGTGTGCTGACTGGAGCTAAAGGAGACAAAATATGTCTTGGGCACCATGCTGTGGCAAATGGAACAAAAGTGAACACATTAACAGAGAGGGGGATTGAAGTGGTGAATGCCACAGAGACGGTGGAAACTGCGAATATCAAGAAAATATGTACTCAAGGGAAAAGGCCAACAGACCTGGGACAATGTGGACTTCTAGGAACCCTAATAGGACCTCCCCAATGTGATCAATTCCTGGAGTTTTCCTCTGATTTGATAATTGAGCGAAGAGAAGGAACCGATGTATGCTATCCCGGTAAATTCACAAATGAAGAATCACTGAGGCAGATCCTTCGGAGATCAGGAGGAATTGGTAAGGAGTCAATGGGCTTCATCTATAGTGGAATAAGAACCAATGGAGCGACAAGTGCCTGCACAAGATCAGGTTCTTCTTTCTATGCAGAGATGAAGTGGTTGCTGTCGAATTCAGACAATGCGGCATTCCCACAGATGACAAAGTCGTATAGAAATCCCAGAAACAAACAAGCTCTGATAATTTGGGGAGTTCATCACTCTGAATCGGTTAGCGAGCAGACCAAACTCTATGGAAGTGGAAACAAGTTGATAACAGTACGAAGCTCAAAATACCAGCAATCATTCACCCCAAGTCCGGGAGCACGGAGAATCGATTTTCACTGGCTACTCCTTGATCCCAATGACACAGTGACCTTCACTTTCAATGGGGCATTCATAGCCCCTGACAGGGCAAGTTTCTTTAGAGGAGAATCACTAGGAGTCCAGAGTGATGCTCCTTTGGATTCTAGTCGTGGAGGGGATTGCTTTCACAGTGGGGGTACGATAGTCAGTTCCCTGCCATTCCAAAACATCAACCCTAGAACTGTGGGGAAATGCCCTCGGTATGACAAACAGAAAAGCCTCCTTCTGGCTACAGGAATGAGAAATGTTCCAGAGAAACCAAAGCCCAGAGGCCTTTTTGGAGCAATTGCTGGATTCATAGAGAATGGATGGGAGGGTCTCATCAATGGATGGTATGGTTTCAGACATCAAAATGCACAAGGAGAGGGAACTGCAGCTGACTACAAAAGCACCCAGTCTGCAATAGATCAGATCACAGGCAAATTGAATCGTCTAATTGGCAAAACAAATCAGCAGTTTGAGCTGATAGACAATGAGTTCAATGAGATAGAACAACAAATAGGAAATGTCATTAATTGGACACGAGACGCAATGACTGAGATATGGTCGTATAATGCTGAGCTGTTGGTGGCAATGGAAAATCAGCGTACAATAGATCTTGCGGACTCAGAAATGAGCAAACTTTATGAGCGTGTCAGAAAACAACTAAGGGAGAATGCTGAAGAAGATGGAACTGGATGTTTTGAGATATTCCATAAGTGTGATGATCAGTGTATGGAGAGTATAAGGAACAACACTTATGACCATACTCAATACAGAACAGAGTCATTGCAGAATAGAATACAGATAGACCCAGTGAAATTGAGTAGTGGATACAAAGACATAATCTTATGGTTTAGCTTCGGGGCATCATGTTTTCTTCTTCTAGCCATTGCAATGGGATTGGTTTTCATTTGCATAAAGAATGGAAACATGCAGTGCACTATTTGTATATAG
>A_/_H7N2|AY240919|A/chicken/NY/1398-6/99
ATGAACACTCAAATTCTGGCATTCATTGCTTGTGTGCTGACTGGAGTTAAAGGAGACAAAATATGTCTTGGGCACCATGCTGTGGCAAATGGAACAAAAGTGAACACATTAACAGAGAGGGGGATTGAAGTAGTGAATGCCACAGAGACGGTGGAAACTGCGAATATCAAGAAAATATGTACTCAAGGGAAAAGGCCAACAGATCTGGGACAATGTGGACTTCTAGGAACCCTAATAGGACCTCCCCAATGTGATCAGTTCCTGGAGTTTTCATCTGATTTGATAATTGAGCGAAGAGAGGGAACCGATGTATGCTATCCCGGTAAATTCACAAATGAAGAATCACTGAGGCAGATCCTCCGAAGATCAGGAGGAATTAGTAAGGAGTCAATGGGCTTCACCTATAGTGGAATAAGAACCAATGGAGCGACAAGTGCCTGCACAAGATCAGGTTCCTCTTTCTATGCAGAGATGAAGTGGTTGCTGTCGAATTCAGACAATGCGGCATTCCCCCAGATGACAAAGTCGTATAGAAATCCCAGAAACAAACCAGCTCTGATAATTTGGGGAGTTCATCACTCTGAATCGGTTAGCGAGCAGACCAAACTCTATGGAAGTGGAAACAAGTTGATAACAGTAAGAAGCTCAAAATACCAGCAATCATTCACCCCAAGTCCGGGAGCACGGAGAATCGATTTTCACTGGCTACTCCTTGATCCCAATGACACAGTGACCTTCACTTTCAATGGGGCATTCATAGCCCCTGACAGGGCAAGTTTCTTTAGAGGAGAATCACTAGGAGTCCAGAGTGATGCTCCTTTGGATTCTAATTGTGGAGGGGATTGCTTTCACAGTGGGGGTACGATAGTCAGTTCCCTGCCATTCCAAAGCATCAACCCTAGAACTGTGGGGAGATGCCCTCGGTATGTCAAACAGAAAAGCCTCCTTCTGGCTACAGGAATGAGAAATGTTCCAGAGAAACCAAAGCCCAGAGGCCTTTTTGGAGCAATTGCTGGATTCATAGAGAATGGATGGGAGGGTCTCATCAATGGATGGTACGGTTTCAGACATCAAAATGCACAAGGAGAGGGAACTGCAGCTGACTACAAAAGCACCCAATCTGCAATAGATCAGATCACAGGCAAATTGAATCGTCTAATTGACAAAACAAATCAGCAGTTTGAGCTGATAGACAATGAGTTCAATGAGATAGAACAACAAATAGGAAATGTCATTAATTGGACACGAGACGCAATGACTGAGATATGGTCGTATAATGCTGAGCTGTTGGTGGCGATGGAAAATCAGCATACAATAGATCTTGCGGACTCAGAAATGAGCAAACTCTATGAGCGTGTCAGAAAACAACTAAGGGAGAATGCTGAAGAAGATGGAACTGGATGTTTTGAGATATTCCATAAGTGTGATGATCAGTGTATGGAGAGCATAAGGAACAACACTTATGACCATACTCAATACAGAACAGAGTCATTGCAGAATAGAATACAGATAGACCCAGTTAAATTGAGTAGTGGATACAAAGACATAATCTTATGGTTTAGCTTCGGGGCATCATGTTTTCTTCTTCTAGCCATTGCAATGGGATTGGTTTTCATTTGCATAAAGAATGGAAACATGCAGTGCACTATTTGTATATAG
>A_/_H7N2|AY240917|A/chicken/NY/3572/98
ATGAACACTCAAATTCTGGCATTCATTGCTTGTGTGCTGACTGGAGCTAAAGGAGACAAAATATGTCTTGGGCACCATGCTGTGGCAAATGGAACAAAAGTGAACACATTAACAGAGAGGGGGATTGAAGTAGTGAACGCCACAGAGACGGTGGAAACTGCGAATATCAAGAAAATATGCACTCAAGGGAAAAGGCCAACAGATCTGGGACAATGTGGACTTCTAGGAACCCTAATAGGACCTCCCCAATGTGATCAATTCCTGGAGTTTTCCTCTGATTTGATAATTGAGCGAAGAGAAGGAACCGATGTATGCTATCCCGGTAAATTCACAAATGAAGAATCATTGAGGCAGATCCTTCGAAGGTCAGGAGGTATTGGTAAGGAGTCAATGGGCTTCACCTATAGTGGAATAAGAACCAATGGCGCGACAAGTGCCTGCAAAAGATCAGGTTCTTCTTTCTATGCAGAGATGAAATGGTTGCTGTCGAATTCAGACAATGCGGCATTCCCCCAAACGACAAAGTCGTATAGAAACCCCAGAAACAAACCAGCTCTGATAATTTGGGGAGTTCATCACTCTGAATCGGTTAGCGAACAGACCAAACTCTATGGAAGTGGAAACAAGTTGATAACAGTAAGAAGCTCAAAATACCAGCAATCATTCACCCCAAGTCCCGGAGCACGGAGAATCGATTTTCACTGGCTACTCCTTGATCCCAACGACACAGTGACCTTCACTTTCAATGGGGCATTCATAGCCCCTGACAGGGCAAGTTTCTTTAGAGGAGAATCACTAGGAGTCCAGAGTGATGTTCCTTTGGATTCTAGTTGTGGAGGGGATTGCTTTCACAGTGGGGGTACGATAGTCAGTTCCCTGCCATTCCAAAACATCAGCCCTAGGACTGTGGGGAGATGCCCTCGGTATGTTAAACAGACAAGCCTCCTTTTGGCTACAGGAATGAGAAATGTTCCAGAGAATCCAAAGCCCAGAGGCCTTTTTGGAGCAATTGCTGGATTCATAGAGAATGGATGGGAGGGTCTCATCAATGGATGGTATGGTTTCAGACATCAAAATGCACAAGGAGAAGGAACTGCAGCTGACTACAAAAGCACCCAATCTGCAATAGATCAGATCACAGGCAAATTGAATCGTCTAATTGACAAAACAAATCAGCAGTTTGAGCTGATAGACAATGAGTTCAATGAGATAGAACAACAAATAGGAAATGTCATTAATTGGACAAGAGACGCAATGACTGAGATATGGTCGTATAATGCTGAGCTGTTGGTGGCAATGGAGAATCAGCATACAATAGATCTTGCGGACTCAGAAATGAACAAACTTTATGAGCGTGTCAGAAAACAACTAAGGGAGAATGCTGAAGAAGATGGAACTGGATGTTTTGAGATATTCCATAAGTGTGATGATCAGTGTATGGAGAGCATAAGGAACAACACTTATGACCATACCAAATACAGAACAGAGTCATTGCAGAATAGAATACAGATAGGCCCAGTGAAATTGAGTAGTGGATACAAAGACATAATCTTATGGTTTAGCTTCGGGGCATCATGTTTTCTTCTTCTGGCCATTGCAATGGGATTGGTTTTCATTTGCATAAAGAATGGAAACATGCGGTGCACTATTTGTATATAG
>A_/_H7N2|AY240916|A/Chicken/New_Jersey/20621/99
ATGAACATTCAAATTCTGGCATTCATTGCTTGTGTGCTGACTGGAGCTAAAGGAGACAAAATATGTCTTGGGCACCATGCTGTGGCAAATGGAACAAAAGTGAACACATTAACAGAGAGGGGGATTGAAGTAGTGAATGCCACAGAGACGGTGGAAACTGCGAATATCAAGAAAATATGTACTCAAGGGAAAAGGCCAACAGATCTGGGACATTGTGGACTTCTAGGAACCCTAATAGGACCTCCCCAATGTGATCAATTCCTGGAGTTTTCCTCTGATTTGATAATTGAGCGAAGAGAAGGAACCGATGTATGCTATCCCGGTAAATTCACAAATGAAGAATCACTGAGGCAGATCCTTCGAAGATCAGGAGGAATTGGTAAGGAGTCAATGGGCTTCACCTATAGTGGAATAAGAACCAATGGAGCGACAAGTGCCTGCACAAGATCAGGTTCTTCTTTCTATGCAGAGATGAAGTGGTTGCTGTCGAATTCAGACAATGCGGCATTCCCACAGATGACAAAGTCGTATAGAAATCCCAGAAACAAACCAGCTCTGATAATTTGGGGAGTTCATCACTCTGAATCGGTTAGCGAGCAGACCAAACTCTATGGAAGTGGAAACAAGTTGATAACAGTAAGAAGCTCAAAATACCAGCAATCATTCACCCCAAGTCCGGGAGCACGGAGAATCGATTTTCACTGGCTACTCCTTGATCCCAATGACACAGTGACCTTCACTTTCAATGGGGCATTCATAGCCCCTGACAGGGCAAGTTTCTTTAGAGGGGAATCACTAGGAGTCCAGAGTGATGCTCCTTTGGATTCTAGTTGTGGAGGGGATTGCTTTCACAGTGGGGGTACGATAGTCAGTTCCCTGCCATTCCAAAACATCAACCCTAGAACTGTGGGGAAATGCCCTCGGTATGTCAAACAGAAAAGCCTCCTTCTGGCTACAGGAATGAGAAATGTTCCAGAGAAACCAAAGCCCAGAGGCCTTTTTGGAGCAATTGCTGGATTCATAGAGAATGGATGGGAGGGTCTCATCAATGGATGGTATGGTTTCAGACATCAAAATGCACAAGGAGAGGGAACTGCAGCTGACTACAAAAGCACCCAGTCTGCAATAGATCAGATCACAGGCAAATTGAATCGTCTAATTGGCAAAACAAATCAGCAGTTTGAGCTGATAGACAATGAGTTCAATGAGATAGAACAACAAATAGGAAATGTCATTAATTGGACACGAGACGCAATGACTGAGATATGGTCGTATAATGCTGAGCTGTTGGTGGCAATGGAAAATCAGCATACAATAGATCTTGCGGACTCAGAAATGAGCAAACTTTATGAGCGTGTCAGAAAACAACTAAGGGAGAATGCTGAAGAAGATGGAACTGGATGTTTTGAGATATTCCATAAGTGTGATGATCAGTGTATGGAGAGCATAAGGAACAACACTTATGACCATACTCAATACAGAACAGAGTCATTGCAGAATAGAATACAGATAGACCCAGTGAAATTGAGTAGTGGATACAAAGACATAATCTTATGGTTTAGCTTCGGGGCATCATGTTTTCTTCTTCTAGCCATTGCAATGGGATTGGTTTTCATTTGCATAAAGAATGGAAACATGCAGTGCACTATTTGTATATAG
>A_/_H7N2|AY240915|A/chicken/NJ/17206/99
ATGAACACTCAAATTCTGGCATTCATTGCTTGTGTGCTGACTGGAGCTAAAGGAGACAAAATATGTCTTGGGCACCATGCTGTGGCAAATGGAACAAAAGTGAACACATTAACAGAGAGGGGGATTGAAGTAGTGAATGCCACAGAGACGGTGGAAACTGCGAATATTAAGAAAATATGTACTCAAGGGAAAAGGCCAACAGATCTGGGACAATGTGGACTTCTAGGAACCCTAATAGGACCTCCCCAATGTGATCAATTCCTGGAGTTTTCCTCTGATTTGATAATTGAGCGAAGAGAAGGAACCGATGTATGCTATCCCGGTAAATTCACAAATGAAGAATCACTGAGGCAGATCCTTCGAAGATCAGGAGGAATTGGTAAGGAGTCAATGGGCTTCACCTATAGTGGAATAAGAACCAATGGAGCGACAAGTGCCTGCACAAGATCAGGTTCTTCTTTCTATGCAGAGATGAAGTGGTTGCTGTCGAATTCAGACAATGCGGCATTCCCCCAGATGACAAAGTCGTATAGAAATCCCAGAAACAAACCAGCTCTGATAATTTGGGGAATTCATCACTCTGAATCGGTTAGCGAGCAGACCAAACTCTATGGAAGTGGAAACAAGTTGATAACAGTAAGAAGCTCAAAATACCAGCAATCATTCACCCCAAGTCCGGGAGCACGGAGAATCGATTTTCACTGGCTACTCCTTGATCCCAATGACACAGTGACCTTCACTTTCAATGGGGCATTCATAGCCCCTGACAGGGCAAGTTTCTTTAGAGGAGAATCACTAGGGGTCCAGAGTGATGCTCCTTTGGATTCTAATTGTGGAGGGGATTGCTTTCACAGTGGGGGTACGATAGTCAGTTCCCTGCCATTCCAAAACATCAACCCTAGAACTGTGGGGAGATGCCCTCGGTATGTCAAACAGAAAAGCCTCCTTCTGGCTACAGGAATGAGAAATGTTCCAGAGAAACCAAAGCCCAGAGGCCTTTTTGGAGCGATTGCTGGATTCATAGAGAATGGATGGGAGGGTCTCATCAATGGATGGTATGGTTTCAGACATCAAAATGCACAAGGAGAGGGAACTGCAGCTGACTACAAAAGCACCCAATCTGCAATAGGTCAGATCACAGGCAAATTGAATCGTCTAATTGACAAAACAAATCAGCAGTTTGAGCTGATAGACAATGAGTTCAATGAGATAGAACAACAAATAGGAAATGTCATTAATTGGACACGAGACGCAATGACTGAGATATGGTCGTATAATGCTGAGCTGTTGGTGGCGATGGAAAATCAGCATACAATAGATCTTGCGGACTCAGAAATGAGCAAACTCTATGAGCGTGTCAGAAAACAACTAAGGGAGAATGCTGAAGAAGATGGAACTGGATGTTTTGAAATATTCCATAAGTGTGATGATCAGTGTATGGAGAGCATAAGGAACAACACTTATGACCATACTCAATACAGAACAGAGTCATTGCAGAATAGAATACAGATAGACCCAGTGAAATTGAGTAGTGGATACAAAGACATAATCTTATGGTTTAGCTTCGGGGCATCATGTTTTCTTCTTCTAGCCATTGCAATGGGGTTGGTTTTCATTTGCATAAAGAATGGAAACATGCAGTGCACTATTTGTATATAG
>A_/_H7N2|AY240914|A/turkey/VA/67/02
ATGAACATTCAAATTCTGGCATTCATTGCTTGTGTGCTGACTGGAGCTAAGGGAGACAAAATATGTCTTGGGCACCATGCTGTGGCAAATGGAACAAAAGTGAACACGTTAACAGAGAGGGGGATTGAAGTAGTGAATGCCACAGAGACAGTGGAAACTGCGAATATCAAGAAAATATGTACCCAGGGGAAAAGGCCAACAGATCTGGGACAATGTGGACTTCTAGGAACCCTAATAGGACCTCCCCAATGTGATCAATTCCTGGAGTTTTCCTCTGATTTGATAATTGAGCGAAGAGAAGGAACCGATGTATGCTATCCCGGTAAATTCACAAATGAAGAATCACTGAGGCAGATCCTTCGAAGATCAGGAGGAATTGGTAAGGAGTCAATGGGCTTCACCTATAGTGGAATAAGAACCAATGGAGCGACAAGTGCCTGCACAAGATCAGGTTCTTCTTTCTATGCAGAGATGAAGTGGTTGCTGTCGAATTCAGATAATGCAGCATTCCCACAGATGACAAAGGCGTATAGAAATCCCAGAAACAAACCAGCTCTGATAATTTGGGGAGTTCATCACTCTGAATCGGTTAGCGAGCAGACCAAACTCTATGGAAGTGGAAACAAGTTGATAACAGTAAGAAGCTCAAAATACCAACAATCATTCACCCCAAGTCCGGGAGCACGGAGAATCGATTTTCACTGGCTACTCCTTGATCCCAATGACACAGTGACCTTCACTTTCAATGGAGCATTCATAGCCCCTGACAGGGCAAGTTTCTTTAGGGGAGAATCACTAGGAGTCCAGAGTGATGCTCCTTTGGATTCTAGTTGTAGAGGGGAGTGCTTTCACAGTGGGGGTACGATAGTCAGTTCCCTGCCATTCCAAAACATCAACTCTAGAACTGTGGGGAAATGCCCTCGGTATGTCAAACAGAAAAGCCTCCTTCTGGCTACAGGAATGAGAAATGTTCCAGAGAAACCAAAGCCCAGAGGCCTTTTTGGAGCAATTGCTGGATTCATAGAGAATGGATGGGAGGGTCTCATCAATGGATGGTATGGTTTCAGACATCAAAATGCACAAGGAGAGGGAACTGCAGCTGACTACAAAAGCACCCAGTCTGCAATAGATCAGATCACAGGCAAATTGAATCGTTTAATTGGCAAAACAAATCAGCAGTTTGAGCTGATAGACAATGAGTTCAATGAGATAGAACAACAAATAGGAAATGTCATTAATTGGACACGAGACGCAATGACTGAGATATGGTCGTATAATGCTGAGCTGTTGGTGGCAATGGAAAATCAGCATACAATAGATCTTGCGGACTCAGAAATGAGCAAACTTTATGAGCGTGTCAAAAAACAACTAAGGGAGAATGCTGAAGAAGATGGAACTGGATGTTTTGAGATATTTCATAAGTGTGATGATCAGTGTATGGAGAGCATAAGGAACAACACGTATGACCATACTCAATACAGAACAGAGTCATTGCAGAATAGAATACAGATAGACCCAGTGAAATTGAGTAGTGGATACAAAGACATAATCTTATGGTTTAGCTTCGGGGCATCATGTTTTCCTCTTTTAGCCATTGCAATGGGATTGGTTTTCATTTGCATAAAGAATGGAAACATGCAGTGCACTATTTGTATATAG
>A_/_H7N2|AY240913|A/turkey/VA/66/02
ATGAACATTCAAATTCTGGCATTCATTGCTTGTGTGCTGACTGGAGCTAAAGGAGACAAAATATGTCTTGGGCACCATGCTGTGGCAAATGGAACAAAAGTGAACACATTAACAGAGAGGGGGATTGAAGTAGTGAATGCCACAGAGACAGTGGAAACTGCGAATATCAAGAAAATATGTACCCAGGGGAAAAGGCCAACAGATCTGGGACAATGTGGACTTCTAGGAACCCTAATAGGACCTCCCCAATGTGATCAATTCCTGGAGTTTTCCTCTGATTTGATAATTGAGCGAAGAGAAGGAACCGATGTATGCTATCCCGGTAAATTCACAAATGAAGAATCACTGAGGCAGATCCTTCGAAGATCAGGAGGAATTGGTAAGGAGTCAATGGGCTTCACCTATAGTGGAATAAGAACCAATGGAGCGACAAGTGCCTGCACAAGATCAGGTTCTTCTTTCTATGCAGAGATGAAGTGGTTGCTGTCGAATTCAGATAATGCAGCATTCCCACAGATGACAAAGGCGTATAGAAATCCCAGAAACAAACCAGCTCTGATAATTTGGGGAGTTCATCACTCTGAATCGGTTAGCGTGCAGACCAAACTCTATGGAAGTGGAAACAAGTTGATAACAGTAAGAAGCTCAAAATACCAGCAATCATTCACCCCAAGTCCGGGAGCACGGAGAATCGATTTTCACTGGCTACTCCTTGATCCCAATGACACAGTGACCTTCACTTTCAATGGAGCATTCATAGCCCCTGACAGGGCAAGTTTCTTTAGGGGAGAATCACTAGGAGTCCAGAGTGATGCTCCTTTGGATTCTAGTTGTAGAGGGGAGTGCTTTCACAGTGGGGGTACGATAGTCAGTTCCCTGCCATTCCAAAACATCAACTCTAGAACTGTGGGGAAATGCCCTCGGTATGTCAAACAGAAAAGCCTCCTTCTGGCTACAGGAATGAGAAATGTTCCAGAGAAACCAAAGCCCAGAGGCCTTTTTGGAGCAATTGCTGGATTCATAGAGAATGGATGGGAGGGTCTCATCAATGGATGGTATGGTTTCAGACATCAAAATGCACAAGGAGAGGGAACTGCAGCTGACTACAAAAGCACCCAGTCTGCAATAGATCAGATCACAGGCAAATTGAATCGTTTAATTGGCAAAACAAATCAGCAGTTTGAGCTGATAGACAATGAGTTCAATGAGATAGAACAACAAATAGGAAATGTCATTAATTGGACACGAGACGCAATGACTGAGATATGGTCGTATAATGCTGAGCTGTTGGTGGCAATGGAAAATCAGCATACAATAGATCTTGCGGACTCAGAAATGAGCAAACTTTATGAGCGTGTCAAAAAACAACTAAGGGAGAATGCTGAAGAAGATGGAACTGGATGTTTTGAGATATTTCATAAGTGTGATGATCAGTGTATGGAGAGCATAAGGAACAACACGTATGACCATACTCAATACAGAACAGAGTCATTGCAGAATAGAATACAGATAGACCCAGTGAAATTGAGTAGTGGATACAAAGACATAATCTTATGGTTTAGCTTCGGGGCATCATGTTTTATTCTTCTAGCCATTGCAATGGGATTGGTTTTCATTTGCATAAAGAATGGAAACATGCAGTGCACTATTTGTATATAG
>A_/_H7N2|AY240912|A/turkey/VA/55/02
ATGAACATTCAAATTCTGGCATTCATTGCTTGTGTGCTGACTGGAGCTAAAGGAGACAAAATATGTCTTGGGCACCATGCTGTGGCAAATGGAACAAAAGTGAACACATTAACAGAGAGGGGGATTGAAGTAGTGAATGCCACAGAGACAGTGGAAACTGCGAATATCAAGAAAATATGTACCCAGGGGAAAAGGCCAACAGATCTGGGACAATGTGGACTTCTAGGAACCCTAATAGGACCTCCCCAATGTGATCAATTCCTGGAGTTTTCCTCTGATTTGATAATTGAGCGAAGAGAAGGAACCGATGTATGCTATCCCGGTAAATTCACAAATGAAGAATCACTGAGGCAGATCCTTCGAAGATCAGGAGGAATTGGTAAGGAGTCAATGGGCTTCACCTATAGTGGAATAAGAACCAATGGAGCGACAAGTGCCTGCACAAGATCAGGTTCTTCTTTCTATGCAGAGATGAAGTGGTTGCTGTCGAATTCAGATAATGCAGCATTCCCACAGATGACAAAGGCGTATAGAAATCCCAGAAACAAACCAGCTCTGATAATTTGGGGAGTTCATCACTCTGAATCGGTTAGCGAGCAGACCAAACTCTATGGAAGTGGAAACAAGTTGATAACAGTAAGAAGCTCAAAATACCAGCAACCATTCACCCCAAGTCCGGGAGCACGGAGAATCGATTTTCACTGGCTACTCCTTGATCCCAATGACACAGTGACCTTCACTTTCAATGGGGCATTCATAGCCCCTGACAGGGCAAGTTTCTTTAGGGGAGAATCACTAGGAGTCCAGAGTGATGCTCCTTTGGATTCTAGTTGCAGAGGGGATTGCTTTCACAGTGGGGGTACGATAGTCAGTTCCCTGCCATTCCAAAACATCAACTCTAGAACTGTGGGGAAATGCCCTCGGTATGTCAAACAGAAAAGCCTCCTTCTGGCTACAGGAATGAGAAATGTTCCAGAGAAACCAAAGCCCAGAGGCCTTTTTGGAGCAATTGCTGGATTCATAGAGAATGGATGGGAGGGTCTCATCAATGGATGGTATGGTTTCAGACATCAAAATGCACAAGGAGAGGGAACTGCAGCTGACTACAAAAGCACCCAGTCTGCAATAGATCAGATCACAGGCAAATTGAATCGTTTAATTGGCAAAACAAATCAGCAGTTTGAGCTGATAGACAATGAGTTCAATGAGATAGAACAACAAATAGGAAATGTCATTAATTGGACACGAGACGCAATGACTGAGATATGGTCGTATAATGCTGAGCTGTTGGTGGCAATGGAAAATCAGCATACAATAGATCTTGCGGACTCAGAAATGAGCAAACTTTATGAGCGTGTCAAAAAACAACTAAGGGAGAATGCTGAAGAAGATGGAACTGGATGTTTTGAGATATTTCATAAGTGTGATGATCAGTGTATGGAGAGCATAAGGAACAACACGTATGACCATACTCAATACAGAACAGAGTCATTGCAGAATAGAATACAGATAGACCCAGTGAAATTGAGTAGTGGATACAAAGACATAATCTTATGGTTTAGCTTCGGGGCATCATGTTTTCTTCTTCTAGCCATTGCAATGGGATTGGTTTTCATTTGCATAAAGAATGGAAACATGCAGTGCACTATTTGTATATAG
>A_/_H7N2|AY240909|A/guineafowl/NJ/13246-9/98
ATGAAACCTCAAATCCTGGCATTCATTGCTTGTGTGCTGACTGGAGCTAAAGGAGACAAAATATGTCTTGGGCACCATGCTGTGGCAAATGGAACAAAAGTGAACACATTAACAGAGAGGGGGATTGAAGTAGTGAACGCCACAGAGACGGTGGAAACTGCGAATATCAAGAAAATATGTACTAAAGGGAAAAGGCCAACAGATCTGGGACAATGTGGACTTCTAGGAACCCTAATAGGACCTCCCCAATGTGATCAATTCCTGGAGTTTTCCTCTGATTTGATAATTGAGCGAAGAGAAGGAACCGATGTATGCTATCCTGGTAAATTCACAAATGAAGAATCACTGAGGCAGATCATTAGAAGGTCAGGAGGAATTGGTAAGGAGTCAATGGGCTTCACCTATAGTGGAATAAGAACCAATGGAGCGGCAAGTGCCTGCCAAAGATCAGGTTCTTCTTTCTATGCAGAGATGAAGTGGTTGCTGTCGAATTCAGACAATGCGGCATTCCCACAAATGACAAAGTCGTATAGAAATCCCAGAAACAAACCAGCTCTGATAATTTGGGGAGTTCATCACTCTGAATCGGTTAGCGAGCAGACCAAACTCTATGGAAGTGGGAACAAGTTGATAACAGTAAGAAGCTCAAAATACCAGCAATCATTCACCCCAAGTCCGGGAGCACGGAGAATCGATTTTCACTGGCTACTCCTAGATCCCAATGACACAGTGACCTTCACTTTCAATGGGGCATTCATAGCCCCTGACAGGGCAAGTTTCTTTAGAGGAGAATCAATAGGAGTCCAGAGTGATGTCCCTTTGGATTCTAGTTGTGGAGGGGATTGCTTTCACGGTGGGGGTACGATAGTCAGTTCCCTGCCATTCCAAAACATCAACCCTAGAACTGTGGGGAGATGCCCTCGGTATGTTAAACAGACAAGCCTCCTTTTGGCTACAGGAATGAGAAATGTTCCAGAGAATCCAAAGCCCAGAGGCCTTTTTGGAGCAATTGCTGGATTCATAGAGAATGGATGGGAGGGTCTCATCAATGGATGGTATGGTTTCAGACATCAAAATGCACAAGGAGAAGGAACTGCAGCTGACTACAAAAGCACCCAATCTGCAATAGATCAGATCACAGGCAAATTGAATCGTCTAATTGACAAAACAAATCAGCAGTTTGAGCTGATAGACAATGAGTTCAATGAGATAGAACAACAAATAGGAAATGTCATTAATTGGACACGAGACGCAATGACTGAGATATGGTCGTATAATGCTGAGCTGTTGGTGGCAATGGAAAATCAGCATACAATAGATCTTGCGGACTCAGAAATGAACAAACTTTATGAGCGTGTCAGAAAACAACTAAGGGAGAATGCTGAAGAAGATGGAACTGGATGTTTTGAGATATTCCACAAGTGTGATGATCAGTGTATGGAGAGCATAAGGAACAACACTTATGACCATACTCAATACAGAACAGAGTCATTGCAGAATAGAATACAGATAGACCCAGTGAAATTGAGTAGTGGATACAAAGACATAATCTTATGGTTTAGCTTCGGGGCATCATGTTTTCTTCTTCTGGCCATTGCAATGGGATTGGTTTTCATTTGCATAAAGAATGGAAACATGCGGTGCACTATTTGTATATAG
>A_/_H7N2|AY240908|A/guineafowl/MA/148081-11/02
ATGAACATTCAAATTCTGGCATTCATTGCTTGTGTGCTGACTGGAGCTAAAGGAGACAAAATATGTCTTGGGCACCATGCTGTGGCAAATGGAACAAAAGTGAACACATTAACAGAGAGGGGGATTGAAGTAGTGAATGCCACAGAGACGGTTGAAACTGCGAATATCAAGAAAATATGTACTCAAGGGAAAAGACCAACAGATCTGGGACAATGTGGACTTCTAGGAACCCTAATAGGACCTCCCCAATGTGATCAATTCCTGGAGTTTTCCTCTGATTTGATAATTGAGCGAAGAGAAGGAACCGATGTATGCTATCCCGGTAAATTCACAAATGAAGAATCACTGAGACAGATCCTTCGAAGATCAGGAGGAATTGGTAAGGAGTCAATGGGCTTCACCTATAGTGGAATAAGAACCAATGGAGCGACAAGTGCCTGCACAAGATCAGGTTCTTCTTTCTATGCAGAGATGAAGTGGTTGCTGTCGAATTCAGACAATGCAGCATTCCCACAGATGACAAAATCGTATAGAAATCCCAGAAACAAACCAGCTCTGATAATTTGGGGAGTTCATCGCTCTGAATCGGTTAGCGAGCAGACCAAACTCTATGGAAGTGGAAACAAGTTGATAAAAGTAAGAAGCTCAAAATACCAGCAATCATTCACCCCAAATCCTGGAGCACGGAGAATCGATTTCCACTGGCTACTCCTGGATCCCAATGACACAGTGACCTTCACTTTCAATGGGGCATTCATAGCCCCTGACAGGGCAAGTTTCTTTAGAGGAGAATCAATAGGAGTCCAGAGTGATGCTCCTTTGGATTCTAGTTGTGGAGGGGATTGCTTTCACAGTGGGGGTACGATAGTCAGTTCCCTGCCATTCCAAAACATCAACCCTAGAACTGTGGGGAAATGCCCTCGGTATGTCAAACAGAAAAGCCTCCTTCTGGCTACAGGAATGAGAAATGTTCCAGAGAAACCAAAGAAAAGAGGCCTTTTTGGAGCAATTGCTGGATTCATAGAGAACGGATGGGAGGGTCTCATCAATGGATGGTATGGTTTCAGACATCAAAATGCACAAGGAGAGGGAACTGCAGCTGACTACAAAAGCACCCAGTCTGCAATAGATCAGATCACAGGCAAATTGAATCGTCTAATTGGCAAAACAAATCAGCAGTTTGAGCTGATAAACAATGAGTTCAATGAGATAGAACAACAAATAGGAAATGTCATTAATTGGACACGAGACGCAATGACTGAGATATGGTCGTATAATGCTGAGCTGTTGGTGGCAATGGAAAATCAGCATACAATAGATCTTGCGGATTCAGAAATGAGCAAACTTTATGAGCGTGTCAGAAAACAACTAAGGGAGAATGCTGAAGAAGATGGGACTGGATGTTTCGAGATATTCCATAAGTGTGATGATCATTGTATGGAGAGCATAAGGAACAACACTTATGACCATACTCAATACAGAACAGAGTCATTGCAGAATAGAATACAGATAGACCCAGTGAAATTGAGTAGTGGATACAAAGACATAATCTTATGGTTTAGCTTCGGGGCATCATGTTTTCTTCTTCTAGCCATTGCAATGGGATTGGTTTTCATTTGCATAAAGAATGGAAACATGCAGTGCACTATTTGTATATAG
>A_/_H7N2|AY240907|A/Chicken/NY/14858-12/99
ATGAACATTCAAATTCTGGCATTCATTGCTTGTGTGCTGACTGGAGCTAAAGGAGACAAAATATGTCTTGGGCACCATGCTGTGGCAAATGGAACAAAAGTGAACACATTAACAGAGAGGGGGATTGAAGTAGTGAATGCCACAGAGACGGTGGAAACTGCGAATATCAAGAAAATATGTACTCAAGGGAAAAGGCCAACAGATCTGGGACAATGTGGACTTCTAGGAACCCTAATAGGACCTCCCCAATGTGATCAATTCCTGGAGTTTTCCTCTGATTTGATAATTGAGCGAAGAGAAGGAACCGATGTATGCTATCCCGGTAAATTCACAAATGAAGAATCACTGAGGCAGATCCTTCGAAGATCAGGAGGAATTGGTAAGGAGTCAATGGGCTTCACCTATAGTGGAATAAGAACCAATGGAGCGACAAGTGCCTGCACAAGATCAGGTTCTTCTTTCTATGCAGAGATGAAGTGGTTGCTGTCGAATTCAGACAATGCGGCATTCCCACAGATGACAAAGTCGTATAGAAATCCCAGAAACAAACCAGCTCTGATAATTTGGGGAGTTCATCACTCTGAATCGGTTAGCGAGCAGACCAAACTCTATGGAAGTGGAAACAAGTTGATAACAGTAAGAAGCTCAAAATACCAGCAATCATTCACCCCAAGTCCGGGAGCACGGAGAATCGATTTTCACTGGCTACTCCTTGATCCCAATGACACAGTGACCTTCACTTTCAATGGGGCATTCATAGCCCCTGACAGGGCAAGTTTCTTTAGAGGAGAATCACTAGGAGTCCAGAGTGATGCTCCTTTGGATTCTAGTTGTGGAGGGGATTGCTTTCACAGTGGGGGTACGATAGTCAGTTCCCTGCCATTCCAAAACATCAACCCTAGAACTGTGGGGAAATGCCCTCGGTATGTCAAACAGAAAAGCCTCCTTCTGGCTACAGGAATGAGAAATGTTCCAGAGAAACCAAAGCCCAGAGGCCTTTTTGGAGCAATTGCTGGATTCATAGAGAATGGATGGGAGGGTCTCATCAATGGATGGTATGGTTTCAGACATCAAAATGCACAAGGAGAGGGAACTGCAGCTGACTACAAAAGCACCCAGTCTGCAATAGATCAGATCACAGGCAAATTGAATCGTCTAATTGGCAAAACAAATCAGCAGTTTGAGCTGATAGACAATGAGTTCAATGAGATAGAACAACAAATAGGAAATGTCATTAATTGGACACGAGACGCAATGACTGAGATATGGTCGTATAATGCTGAGCTGTTGGTGGCAATGGAAAATCAACATACAATAGATCTTGCGGACTCAGAAATGAGCAAACTTTATGAGCGTGTCAGAAAACAACTAAGGGAGAATGCTGAAGAAGATGGAACTGGATGTTTTGAGATATTCCATAAGTGTGATGATCAGTGTATGGAGAGCATAAGGAACAACACTTATGACCATACTCAATACAGAACAGAGTCATTGCAGAATAGAATACAGATAGACCCAGTGAAATTGAGTAGTGGATACAAAGACATAATCTTATGGTTTAGCTTCGGGGCATCATGTTTTCTTCTTCTAGCCATTGCAATGGGATTGGTTTTCATTTGCATAAAGAATGGAAACATGCAGTGCACTATTTGTATATAG
>A_/_H7N2|AY240906|A/chicken/VA/32/02
ATGAACATTCAAATTCTGGCATTCATTGCTTGTGTGCTGACTGGAGCTAAAGGAGACAAAATATGTCTTGGGCACCATGCTGTGGCAAATGGAACAAAAGTGAACACATTAACAGAGAGGGGGATTGAAGTAGTGAATGCCACAGAGACAGTGGAAACTGCGAATATCAAGAAAATATGTACCCAGGGGAAAAGGCCAACAGATCTGGAACAATGTGGACTTCTAGGAACCCTAATAGGACCTCCCCAATGTGATCAATTCCTGGAGTTTTCCTCTGATTTGATAATTGAGCGAAGAGAAGGAACCGATGTATGCTATCCCGGTAAATTCACAAATGAAGAATCACTGAGGCAGATCCTTCGAAGATCAGGAGGAATTGGTAAGGAGTCAATGGGCTTCACCTATAGTGGAATAAGAACCAATGGAGCGACAAGTGCCTGCACAAGATCAGGTTCTTCTTTCTATGCAGAGATGAAGTGGTTGCTGTCGAATTCAGATAATGCAGCATTCCCACAGATGACAAAGGCGTATAGAAATCCCAGAAACAAACCAGCTCTGATAATTTGGGGAGTTCATCACTCTGAATCGGTTAGCGAGCAGACCAAACTCTATGGAAGTGGAAACAAGTTGATAACAGTAAGAAGCTCAAAATACCAGCAATCATTCACCCCAAGTCCGGGAGCACGGAGAATCGATTTTCACTGGCTACTCCTTGATCCCAATGACACAGTGACCTTCACTTTCAATGGGGCATTCATAGCCCCTGACAGGGCAAGTTTCTTTAGGGGAGAATCACTAGGAGTCCAGAGTGATGCTCCTTTGGATTCTAGTTGTAGAGGGGATTGCTTTCACAGTGGGGGTACGATAGTCAGTTCCCTGCCATTCCAAAACATCAACTCTAGAACTGTGGGGAAATGCCCTCGGTATGTCAAACAGAAAAGCCTCCTTCTGGCTACAGGAATGAGAAATGTTCCAGAGAAACCAAAGCCCAGAGGCCTTTTTGGAGCAATTGCTGGATTCATAGAGAATGGATGGGAGGGTCTCATCAATGGATGGTATGGTTTCAGACATCAAAATGCGCAAGGAGAGGGAACTGCAGCTGACTACAAAAGCACCCAGTCTGCAATAGATCAGATCACAGGCAAATTGAATCGTTTAATTGGCAAAACAAATCAGCAGTTTGAGCTGATAGACAATGAGTTCAATGAGATAGAACAACAAATAGGAAATGTCACTAATTGGACACGAGACGCAATGACTGAGATATGGTCGTATAATGCTGAGCTGTTGGTGGCAATGGAAAATCAGCATACAATAGATCTTGCGGACTCAGAAATGAGCAAACTTTATGAGCGTGTCAAAAAACAACTGAGGGAGAATGCTGAAGAAGATGGAACTGGATGTTTTGAGATATTTCATAAGTGTGATGATCAGTGTATGGAGAGCATAAGGAACAACACGTATGACCATAATCAATACAGAACAGAGTCATTGCAGAATAGAATACAGATAGACCCAGTGAAATTGAGTAGTGGATACAAAGACATAATCTTATGGTTTAGCTTCGGGGCATCATGTTTTCTTCTTCTAGCCATTGCAATGGGATTGGTTTTCATTTGCATAAAGAATGGAAACATGCAGTGCACTATTTGTATATAG
>A_/_H7N2|AY240900|A/chicken/PA/149092-1/02
ATGAACACTCAAATTCTGGCATTCATTGCTTGTGTGCTGACTGGAGCTAAAGGAGACAAAATATGTCTTGGGCACCATGCTGTGGCAAATGGAACAAAAGTGAACACATTAACAGAGAGGGGGATTGAAGTAGTGAACGCCACAGAGACGGTGGAAACTGCGAATATCAAGAAAATATGTACTCAAGGGAAAAGGCCAACAGATCTGGGACAATGTGGACTTCTAGGAACCCTAATAGGACCTCCCCAATGTGATCAATTCCTGGAGTTTTCCTCTGATTTGATAATTGAGCGAAGAGAAGGAACCGATGTATGCTATCCCGGTAAATTTACAAATGAAGAATCACTGAGGCAGATCCTTCGAAGGTCAGGAGGAATTGGTAAGGAGTCAATGGGCTTCACCTATAGTGGAATAAGAACCAATGGAACGACAAGTGCCTGCAAAAGATCAGGTTCTTCTTTCTATGCAGAGATGAAGTGGTTGCTGTCGAATTCAGACAATGCGACATTCCCCCAAATGACAAATTCGTATAGAAATCCCAGAAACAAACCAGCTCTGATAATTTGGGGAGTTCATCACTCTGAATCGGTTAGCGAACAGACCAAACTCTATGGAAGTGGAAACAAGTTGATAACAGTAAGAAGCTCAAAATACCAGCAATCATTCACCCCAAGTACGGGAGCACGGAGAATCGATTTTCACTGGCTACTCCTTGATCCCAATGACACAGTGACCTTCACTTTCAATGGGGCATTCATAGCCCCTGACAGGGCAAGTTTCTTTAGAGGAGAATCACTAGGAGTCCAGAGTGACGTTCCTTTGGATTCTAGTTGTGGAGGGGATTGCTTTCACAGTGGGGGTACGATAGTCAGTTCCCTGCCATTCCAAAACATCAACCCTAGAACTGTGGGGAGATGCCCTCGGTATGTTAAACAGACAAGCCTCCTTTTGGCTACAGGAATGAGAAATGTTCCAGAGAATCCAAAGCCCAGAGGCCTTTTTGGAGCAATTGCTGGATTCATAGAGAATGGATGGGAGGGTCTCATCAATGGATGGTATGGTTTCAGACATCAAAATGCACAAGGAGAAGGAACTGCAGCTGACTACAAAAGCACTCAATCTGCAATAGATCAGATCACAGGCAAATTGAATCGTCTAATTGACAAAACAAATCAGCAGTTTGAGCTGATAGACAATGAATTCAATGAGATAGAACAACAAATAGGAAATGTCATTAATTGGACACGAGACGCAATGACTGAAATATGGTCGTATAATGCTGAGCTGTTGGTGGCAATGGAAAATCAGCATACAATAGATCTTGCGGACTCAGAAATGAACAAACTTTATGAGCGTGTCAGAAAACAACTAAGGGAGAATGCTGAAGAAGATGGAACTGGATGTTTTGAGATATTCCATAAGTGTGATGATCAGTGTATGGAGAGCATAAGGAACAACACTTATGACCATACTCAATACAGAACAGAGTCATTGCAGAATAGAATACAGATAGACCCAGTGAAATTGAGTAGTGGATACAAAGACATAATCTTATGGTTTAGCTTCGGGGCATCATGTTTTCTTCTTCTGGCCATTGCAATGGGATTGGTTTTCATTTGCATAAAGAATGGAAACATGCGGTGCACTATTTGTATATAG
>A_/_H7N2|AY240897|A/chicken/NY/30749-3/00
ATGAACATTCAAATTCTGGCATTCATTGCTTGTGTGCTGACTGGAGCTAAAGGAGACAAAATATGTCTTGGGCACCATGCTGTGGCAAATGGAACAAAAGTGAACACATTAACAGAGAGGGGGATTGAAGTAGTGAATGCCACAGAAACGGTGGAAACTGCGAATATCAAGAAAATATGTACTCAAGGGAAAAGGCCAACAGATCTGGGACAATGTGGACTTCTAGGAACCCTAATAGGACCTCCCCAATGTGATCAATTCCTGGAGTTTTCCTCTGATTTGATAATTGAGCGAAGAGAAGGAACCGATGTATGCTATCCCGGTAAATTCACAAATGAAGAATCACTGAGGCAAATCCTTCGAAGATCAGGAGGAATTGGTAAGGAGTCAATGGGCTTCACCTATAGTGGAATAAGAACCAATGGAGCGACAAGTGCCTGCACAAGATCAGGTTCTTCCTTCTATGCAGAGATGAAGTGGTTGTTGTCGAATTCAGACAACGCGGCATTCCCACAGATGACAAAGTCGTATAGAAATCCCAGAAACAAACCAGCTCTGATAATTTGGGGAGTTCATCACTCTGAATCGGTTAGCGAGCAGACCAAACTCTATGGAAGTGGAAACAAGTTGATAACAGTAAGAAGCTCAAAATACCAGCAATCATTCACCCCAAGTCCGGGAGCACGGAGAATCGATTTTCACTGGCTACTCCTTGATCCCAATGACACAGTGACCTTCACGTTCAATGGGGCATTCATAGCCCCTGACAGGGCAAGTTTCTTTAGAGGAGAATCACTAGGAGTCCAGAGTGATGCTCCTTTGGATTCTAGTTGTGGAGGGGATTGCTTTCACAGTGGGGGTACGATAGTCAGTTCCCTGCCATTCCAAAACATCAACCCTAGAACTGTGGGGAAATGCCCTCGGTATGTCAAACAGAAAAGCCTCCTTCTGGCTACAGGAATGAGAAATGTTCCAGAGAAACCAAAGCCCAGAGGCCTTTTTGGAGCAATTGCTGGATTCATAGAGAATGGATGGGAGGGTCTCATCAATGGATGGTATGGTTTCAGACATCAGAATGCACAAGGAGAGGGAACTGCAGCTGATTACAAAAGCACCCAGTCTGCAATAGATCAGATCACAGGCAAATTGAATCGTCTAATTAGCAAAACAAATCAGCAGTTTGAGCTGATAGACAATGAGTTCAATGAGATTGAACAACAAATAGGAAATGTCATTAATTGGACACGAGACGCAATGACTGAGATATGGTCGTACAATACTGAGCTGTTGGTGGCAATGGAAAATCAGCATACAATAGATCTTGCGGACTCAGAAATGAGCAAACTTTATGAGCGTGTCAGAAAACAACTACGAGAGAATGCTGAAGAAGATGGAACTGGATGTTTTGAGATATTCCATAAGTGTGATGATCAGTGTATGGAGAGCATAAGGAACAACACTTATGACCATACTCAATACAGAACAGAGTCATTGCAAAATAGGATACAGATAGACCCAGTGAAATTGAGTAGTGGATACAAAGACATAATCTTATGGTTTAGCTTCGGGGCATCATGTTTTCTTCTTCTAGCCATTGCAATGGGATTGGTTTTCATTTGCATAAAGAATGGAAACATGCAGTGCACTATTTGTATATAG
>A_/_H7N2|AY240896|A/chicken/NY/22409-4/99
ATGAACATTCAAATTCTGGCATTCATTGCTTGTGTGCTGACTGGAGCTAAAGGGGACAAAATATGTCTTGGGCACCATGCTGTGGCAAATGGAACAAAAGTGAACACATTAACAGAGAGGGGGATTGAAGTGGTGAATGCCACAGAGACGGTGGAAACTGCGAATATCAAGAAAATATGTACTCAAGGGAAAAGGCCAACAGACCTGGGACAATGTGGACTTCTAGGAACCCTAATAGGACCTCCCCAATGTGATCAATTCCTGGAGTTTTCCTCTGATTTGATAATTGAGCGAAGAGAAGGAACCGATGTATGCTATCCCGGTAAATTCACAAATGAAGAGTCACTGAGGCAGATCCTTCGAAGATCAGGAGGAATTGGTAAAGAGTCAATGGGCTTCACCTATAGTGGAATAAGAACCAATGGAGCGACAAGTGCCTGCACAAGATCAGGTTCTTCTTTCTATGCAGAGATGAAGTGGTTGCTGTCGAATTCAGACAATGCGGCATTCCCCCAGATGACAAAGTCGTATAGAAATCCCAGAAACAAACCAGCTCTGATAATTTGGGGAGTTCATCACTCTGAATCGGTTAGCGAGCAGACCAAACTCTATGGAAGTGGAAACAAGTTGATAACAGTAAGAAGCTCAAAATACCAGCAATCATTCACCCCAAGTCCGGGAGCACGGAGAATCGATTTTCACTGGATACTCCTTGATCCCAATGACACAGTGACCTTCACTTTCAATGGGGCATTCATAGCCCCTGACAGGGCAAGTTTCTTTAGAGGAGAATCACTAGGAGTCCAGAGTGATGCTCCTTTGGATTCTAGTTGTGGAGGGGATTGCTTTCACAGTGGGGGTACGATAGTCAGTTCCCTGCCATTCCAAAACATCAACCCTAGAACTGTGGGGAAATGCCCTCGGTATGTCAAACAGAAAAGCCTCCTTCTGGCTACAGGAATGAGAAATGTTCCAGAGAAACCAAAGCCCAGAGGCCTTTTTGGAGCAATTGCTGGATTCATAGAGAATGGGTGGGAGGGTCTCATCAATGGATGGTATGGTTTCAGACATCAAAATGCACAAGGAGAGGGAACTGCAGCTGACTACAAAAGCACCCAGTCTGCAATAGATCAGATCACAGGCAAATTGAATCGTCTAATTGGCAAAACAAATCAGCAGTTTGAGCTGATAGACAATGAGTTCAATGAGATAGAACAACAAATAGGAAATGTCATTAATTGGACACGAGACGCAATGACTGAGATATGGTCGTATAATGCTGAGCTGTTGGTGGCAATGGAAAATCAGCACACAATAGATCTTGCGGACTCAGAAATGAGCAAACTTTATGAGCGTGTCAGAAAACAACTAAGGGAGAATGCTGAAGAAGATGGAACTGGATGTTTTGAGATATTCCATAAGTGTGATGATCAGTGTATGGAGAGTATAAGGAACAACACTTATGACCATACTCAATACAGAACAGAGTCATTGCAGAATAGAATACAGATAGACCCAGTGAAATTGAGTAGTGGATACAAAGACATAATCTTATGGTTTAGCTTCGGGGCATCATGTTTTCTTCTTCTAGCCATTGCAATGGGATTGGTTTTCATTTGCATAAAGAATGGAAACATGCAGTGCACTATTTGTATATAG
>A_/_H7N2|AY240895|A/chicken/NY/21586-8/99
ATGAACATTCAAATTCTGGCATTCATTGCTTATGTGCTGACTGGAGCTAAAGGAGACAAAATATGTCTTGGGCACCATGCTGTGGCAAATGGAACAAAAGTGAACACATTAACAGAGAGGGGGATTGAAGTAGTGAATGCCACAGAGACGGTGGAAACTGCGAATATCAAGAAAATATGTACTCAAGGGAAAAGGCCAACAGATCTGGGACAATGTGGACTTCTAGGAACCCTAATAGGACCTCCCCAATGTGATCAATTCCTGGAGTTTTCCTCTGATTTGATAATTGAGCGAAGAGAAGGAACCGATGTATGCTATCCCGGTAAATTCACAAATGAAGAATCACTGAGGCAGATCCTTCGAAGATCAGGAGGAATTGGTAAGGAGTCAATGGGCTTCACCTATAGTGGAATAAGAACCAATGGAGCGACAAGTGCCTGCACAAGATCAGGTTCTTCTTTCTATGCAGAGATGAAGTGGTTGCTGTCGAATTCAGACAATGCGGCATTCCCACAGATGACAAAGTCGTATAGAAATCCCAGAAACAAACCAGCTCTGATAATTTGGGGAGTTCATCACTCTGAATCGGTTAGCGAGCAGACCAAACTCTATGGAAGTGGAAACAAGTTGATAACAGTAAGAAGCTCAAAATACCAGCAATCATTCACCCCAAGTCCGGGAGCACGGAGAATCGATTTTCACTGGCTACTCCTTGATCCCAATGACACAGTGACCTTCACTTTCAATGGGGCATTCATAGCCCCTGACAGGGCAAGTTTCTTTAGAGGAGAATCACTAGGAGTCCAGAGTGATGCTCCTTTGGATTCTAGTTGTGGAGGGGATTGCTTTCACAGTGGGGGTACGATAGTCAGTTCCCTGCCATTCCAAAACATCAACCCTAGAACTGTGGGGAAATGCCCTCGGTATGTCAAACAGAAAAGCCTCCTTCTGGCTACAGGAATGAGAAATGTTCCAGAGAAACCAAAGCCCAGAGGCCTTTTTGGAGCAATTGCTGGATTCATAGAGAATGGATGGGAGGGTCTCATCAATGGATGGTATGGTTTCAGACATCAAAATGCACAAGGAGAGGGAACTGCAGCTGACTACAAAAGCACCCAGTCTGCAATAGATCAGATCACAGGCAAATTGAATCGTCTAATTGGCAAAACAAATCAGCAGTTTGAGCTGATAGACAATGAGTTCAATGAGATAGAACAACAAATAGGAAATGTCATTAATTGGACACGAGACGCAATGACTGAGATATGGTCGTATAATGCTGAGCTATTGGTGGCAATGGAAAATCAGCATACAATAGATCTTGCGGACTCAGAAATGAGCAAACTTTATGAGCGTGTCAGAAAACAACTAAGGGAGAATGCTGAAGAAGATGGAACTGGATGTTTTGAGATATTCCATAAGTGTGATGATCAGTGTATGGAGAGCATAAGGAACAACACTTATGACCATACTCAATACAGAACAGAGTCATTGCAGAATAGAATACAGATAGACCCAGTGAAATTGAGTAGTGGATACAAAGACATAATCTTATGGTTTAGCTTCGGGGCATCATGTTTTCTTCTTCTAGCCATTGCAATGGGATTGGTTTTCATTTGCATAAAGAATGGAAACATGCAGTGCACTATTTGTATATAG
>A_/_H7N2|AY240893|A/chicken/NY/1387-8/98
ATGAACACTCAAATTCTGGCATTCATTGCTTGTGTGCTGACTGGAGCTAAAGGAGACAAAATATGTCTTGGGCACCATGCTGTGGCAAATGGAACAAAAGTGAACACATTAACAGAGAGGGGGATTGAAGTAGTGAACGCCACAGAGACGGTGGAAACCGCGAATATCAAGAAAATATGTACTCAAGGGAAAAGGCCAACAGATCTGGGACAATGTGGACTTCTAGGAACTCTAATAGGACCTCCCCAATGTGATCAATTCCTGGAGTTTTCCTCTGATTTGATAATTGAGCGAAGAGAAGGAACCGATGTATGCTATCCCGGTAAATTCACAAATGAAGAATCACTGAGGCAGATCCTTCGAAGGTCAGGGGGAATTAGTAAGGAGTCAATGGGATTCACCTATAGTGGAATAAGAACCAATGGAGCGACAAGTGCCTGCAAAAGATCAGGTTCTTCTTTCTATGCAGAGATGAAGTGGTTGCTGTCGAATTCAGACAATGCGGCATTCCCCCAAATGACAAAGTCGTATAGAAATCCCAGAAACAAACCAGCTCTGATAATTTGGGGAGTTCATCACTCTGAATCGGTTAGCGAACAGACCAAACTCTATGGAAGTGGGAACAAGTTGATAACAGTAAGAAGCTCAAAATACCAGCAAGCATTCACCCCAAGTCCGGGAGCACGGAGAATCGATTTTCACTGGCTACTCCTTGATTCCAATGACACAGTGACCTTCACTTTCAATGGGGCATTCATAGCCCCTGACAGGGCTAGTTTCTTTAGAGGAGAATCACTAGGAGTCCAGAGTGATGTTCCTTTGGATTCTAGTTGTGGAGGGGATTGCTTTCACAGTGGGGGTACGATAGTCAGTTCCCTGCCATTCCAAAACATCAACCCTAGAACTGTGGGGAGATGCCCTCGGTATGTTAAACAGACAAGCCTCCTTTTGGCTACAGGAATGAGAAATGTTCCAGAGAATCCAAAGCCCAGAGGCCTTTTTGGAGCAATTGCTGGATTCATAGAGAATGGATGGGAGGGTCTCATCAATGGATGGTATGGTTTCAGACATCAAAATGCACAAGGAGAAGGAACTGCAGCTGACTACAAAAGCACCCAATCTGCAATAGATCAGATCACAGGCAAATTGAATCGTCTAATTGACAAAACAAATCAGCAGTTTGAGCTGATAGACAATGAGTTCAATGAGATAGAACAACAGATAGGAAATGTCATTAATTGGACACGAGACGCAATGACTGAGATATGGTCGTATAATGCTGAGCTGTTGGTGGCAATGGAAAATCAGCATACAATAGATCTTGCGGACTCAGAAATGAACAAACTTTATGAGCGTGTCAGAAAACAACTAAGGGAGAATGCTGAAGAAGATGGAACTGGATGTTTTGAGATATTCCACAAGTGTGATGATCAGTGTATGGAGAGCATAAGGAACAACACTTATGACCATACTCAATACAGAACAGAGTCATTGCAGAATAGAATACAGATAGACCCAGTGAAATTGAGTAGTGGATACAAAGACATAATCTTATGGTTTAGCTTCGGGGCATCATGTTTTCTTCTTCTGGCCATTGCAATGGGATTGGTTTTCATTTGCATAAAGAATGGAAACATGCGGTGCACTATTTGTATATAG
>A_/_H7N2|AY240891|A/chicken/NY/119256-7/01
ATGAACATTCAAATTCTGGCATTCATTGCTTGTGTGCTGACTGGAGCTAAAGGAGACAAAATATGTCTTGGGCACCATGCTGTGGCAAATGGAACAAAAGTGAACACATTAACAGAGAGGGGGATTGAAGTAGTTAATGCCACAGAGACGGTGGAAACTGCGAATATCAAGAAAATATGTACTAAAGGGAAAAGGCCAACAGATCTGGGACAATGTGGACTTCTAGGAACCCTAATAGGACCTCCCCAATGTGATCAATTCCTGGAGTTTTCTTCTGATTTGATAATTGAGCGAAGAGAAGGAACCGATGTATGCTATCCCGGTAAATTCACAAATGAAGAACCACTGAGGCAGATCCTTCGAAGATCAGGAGGAATTGGTAAGGAATCAATGGGCTTCACCTATAGTGGAATAAGAACCAATGGAGCGACAAGTGCCTGCACAAGATCAGGTTCTTCTTTCTATGCAGAGATGAAGTGGTTGTTGTCGAATTCAGATAATGCGGCATTCCCACAGATGACAAAATCGTATAGAAATCCCAGAAACAAACCAGCTCTGATAATTTGGGGAGTTCATCACTCTGAATCGGTTAGCGAGCAGACCAAACTCTATGGAAGTGGAAACAAGTTGATAACAGTAAGAAGCTCAAAATACCAGCAATCATTCAACCCAAGTCCGGGGGCACGGAGAATCGATTTTCACTGGCTGCTCCTTGATCCCAATGACACAGTGACCTTCACTTTCAATGGGGCATTCATAGCCCCTGACAGGGCAAGTTTCTTTAGAGGAGAATCAATAGGAGTCCAAAGTGATGCTCCTTTGGATTCTAGTTGTGGAGGGGATTGCTTTCACAGTGGGGGTACGATAGTCAGTTCCCTGCCATTCCAAAACATCAACCCTAGAACTGTGGGGAAATGCCCTCGGTATGTCAAACAGAAAAGCCTCCTTCTGGCTACAGGAATGAGAAATGTTCCAGAGAAACCAAAGCCCAGAGGCCTTTTTGGAGCAATTGCTGGATTCATAGAGAATGGATGGGAGGGTCTCATCAATGGATGGTATGGTTTCAGACATCAAAATGCACAAGGAGAGGGAACTGCAGCTGACTACAAAAGCACCCAGTCTGCAATAGATCAGATCACAGGCAAATTGAATCGTCTAATTGGCAAAACAAATCAGCAGTTTGAGCTGATAGACAATGAGTTCAATGAGATAGAACAACAAATAGGAAATGTCATTAATTGGACACGAGACGCAATGACTGAGATATGGTCGTATAATGCTGAACTGTTGGTGGCAATGGAAAATCAGCATACAATAGATCTTGCGGACTCAGAAATGAGCAAACTTTATGAGCGTGTCAAAAAACAACTAAGGGAGAATGCTGAAGAAGATGGAACTGGATGTTTTGAGATATTCCATAAGTGTGATGATCAGTGTATGGAGAGCATAAGGAACAACACTTATGACCATACTCAATACAGAACAGAGTCATTGCAGAATAGAATACAGATAGACCCAGTGAAATTGAGTAGTGGATACAAAGACATAATCTTATGGTTTAGCTTCGGGGCATCATGTTTTCTTCTTCTAGCCATTGCAATGGGGTTGGTTTTCATTTGCATAAAGAATGGAAACATGCAGTGCACTATTTGTATATAG
>A_/_H7N2|AY240890|A/chicken/NY/119055-7/01
ATGAACATTCAAATTCTGGCATTCATTGCTTGTGTGCTGACTGGAGCTAAAGGAGACAAAATATGTCTTGGGCACCATGCTGTGGCAAATGGAACAAAAGTGAACACATTAACAGAGAGGGGGATTGAAGTAGTGAATGCCACAGAGACAGTGGAAACTGCGAATATCAAGAAAATATGTACCCAAGGGAAAAGGCCAACAGATCTGGGACAATGTGGACTTCTAGGAACCCTAATAGGACCTCCCCAATGTGATCAATTCCTGGAGTTTTCCTCTGATTTGATAATTGAGCGAAGAGAAGGAACCGATGTATGCTATCCCGGTAAATTCACAAATGAAGAATCACTGAGGCAGATCCTTCGAAGATCAGGAGGAATTGGTAAGGAGTCAATGGGCTTCACCTATAGTGGAATAAGAACCAATGGAGCGACAAGTGCCTGCACAAGATCAGGTTCTTCTTTCTATGCAGAGATGAAGTGGTTGCTGTCGAATTCAGATAATGCAGCATTCCCACAGATGACAAAGGCGTATAGAAATCCCAGAAACAAACCAGCTCTGATAATTTGGGGAGTTCATCACTCTGAATCGGTTAGCGAGCAGACCAAACTCTATGGAAGTGGAAACAAGTTGATAACAGTAAGAAGCTCAAAATACCAGCAATCATTCACCCCAAGTCCGGGAGCACGGAGAATCGATTTTCACTGGCTACTCCTTGATCCCAATGACACAGTGACCTTCACTTTCAATGGAGCATTCATAGCCCCTGACAGGGCAAGTTTCTTTAGGGGAGAATCACTAGGAGTCCAGAGTGATGCTCCTTTGGATTCTAGTTGTAGAGGGGATTGCTTTCACAGTGGGGGTACGATAGTCAGTTCCCTGCCATTCCAAAACATCAACTCTAGAACTGTGGGGAAATGCCCTCGGTATGTCAAACAGAAAAGCCTCCTTCTGGCTACAGGAATGAGAAATGTTCCAGAGAAACCAAAGCCCAGAGGCCTTTTTGGAGCAATTGCTGGATTCATAGAGAATGGATGGGAGGGTCTCATCAATGGATGGTATGGTTTCAGACATCAAAATGCACAAGGAGAGGGAACTGCAGCTGACTACAAAAGCACCCAGTCTGCAATAGATCAGATCACAGGCAAATTGAATCGTTTAATTGGCAAAACAAATCAGCAGTTTGAGCTGATAGACAATGAGTTCAATGAGATAGAACAACAAATAGGAAATGTCATTAATTGGACACGAGACGCAATGACTGAGATATGGTCGTATAATGCTGAGCTGTTGGTGGCAATGGAAAATCAGCATACAATAGATCTTGCGGACTCAGAAATGAACAAACTTTATGAGCGTGTCAAAAAACAACTAAGGGAGAATGCTGAAGAAGATGGAACTGGATGTTTTGAGATATTTCATAAGTGTGATGATCAGTGTATGGAGAGCATAAGGAACAACACGTATGACCATACTCAATACAGAACAGAGTCATTGCAGAATAGAATACAGATAGACCCAGTGAAATTGAGTAGTAGATACAAAGACATAATCTTATGGTTTAGCTTCGGGGCATCATGTTTTCTTCTTCTAGCCATTGCAATGGGATTGGTTTTCATTTGCATAAAGAATGGAAACATGCAGTGCACTATTTGTATATAG
>A_/_H7N2|AY240888|A/chicken/NJ/608/02
ATGAACACTCAAATCCTGGCATTCATTGCTTGTGTGCTGACTGGAGCTAAAGGAGACAAAATATGTCTTGGGCACCATGCTGTGGCAAATGGAACAAAAGTGAACACATTAACAGAGAGGGGGATTGAAGTAGTGAATGCCACAGAGACAGTGGAAACTGCGAATATCAAGAAAATATGTACCCAAGGGAAAAGGCCAACAGATCTGGGACAATGTGGACTTCTAGGAACCCTAATAGGACCTCCCCAATGTGATCAATTCCTGGAGTTTTCCTCTGATTTGATAATTGAGCGAAGAGAAGGAACCGATGTATGCTATCCCGGTAAATTCACAAATGAAGAATCACTGAGGCAGATCCTTCGAAGATCAGGAGGAATTGGTAAGGAGTCAATGGGCTTCACCTATAGTGGAATAAGAACCAATGGAGCGACAAGTGCCTGCACAAGATCAGGTTCTTCTTTCTATGCAGAGATGAAGTGGTTGCTGTCGAATTCAGATAATGCAGCTTTCCCACAGATGACAAAGGCGTATAGAAATCCCAGAAACAAACCAGCTCTGATAATTTGGGGAGTTCATCACTCTGAATCGGTTAGCGAGCAGACCAAACTCTATGGAAGTGGAAACAAGTTGATAACAGTAAGAAGCTCAAAATACCAGCAATCATTCGCCCCAAGTCCGGGAGCACGGAGAATCGATTTTCACTGGCTACTCCTTGATCCCAATGACACAGTGACCTTCACTTTCAATGGGGCATTCATAGCCCCTGACAGGGCAAGTTTCTTTAGGGGAGAATCACTAGGAGTCCAGAGTGATGCTCCTTTGGATTCTAGTTGTAGAGGGGATTGCTTTCACAGTGGGGGTACGATAGTCAGTTCCCTGCCATTCCAAAACATCAACTCTAGAGCTGTGGGGAAATGCCCTCGGTATGTCAAACAGAAAAGCCTCCTTCTGGCTACAGGAATGAGAAATGTTCCAGAGAAACCAAAGCCCAGAGGCCTTTTTGGAGCAATTGCTGGATTCATAGAGAATGGATGGGAGGGTCTCATCAATGGATGGTATGGTTTCAGACATCAAAATGCACAAGGAGAGGGAACTGCAGCTGACTACAAAAGCACCCAGTCTGCAATAGATCAGATCACAGGCAAATTGAATCGTTTAATTGGCAAAACAAATCAGCAGTTTGAGCTGATAGACAATGAGTTCAATGAGATAGAACAACAAATAGGAAATGTCATTAATTGGACAAGAGACGCAATGACTGAGATATGGTCGTATAATGCTGAGCTGTTGGTGGCAATGGAAAATCAGCATACAATAGATCTTGCGGACTCAGAAATGAGCAAACTTTATGAGCGTGTCAAAAAACAACTAAGGGAGAATGCTGAAGAAGATGGAACTGGATGTTTTGAGATATTTCATAAGTGTGATGATCAGTGTATGGAGAGCATAAGGAACAACACGTATGACCATACTCAATACAGAACAGAGTCATTGCAGAATAGAATACAGATAGACCCAGTGAAATTGAGTAGTGGATACAAAGACATAATCTTATGGTTTAGCTTCGGGGCATCATGTTTTCTTCTTCTAGCCATTGCAATGGGATTGGTTTTCATTTGCATAAAGAATGGAAACATGCAGTGCACTATTTGTATATAG
>A_/_H7N2|AY240887|A/chicken/NJ/15814-9/99
ATGAACATTCAAATTCTGGCATTCATTGCTTGTGTGCTGACTGGAGCTAAAGGAGACAAAATATGTCTTGGGCACCATGCTGTGGCAAATGGAACAAAAGTGAACACATTAACAGAGAGGGGGATTGAAGTAGTGAATGCCACAGAGACGGTGGAAACTGCGAATATCAAGAAAATATGTACTCAAGGGAAAAGGCCAACAGATCTGGGACAATGTGGACTTCTAGGAACCCTAATAGGACCTCCCCAATGTGATCAATTCCTGGAGTTTTCCTCTGATTTGATAATTGAGCGAAGAGAAGGAACCGATGTATGCTATCCCGGTAAATTCACAAATGAAGAATCACTGAGGCAGATCCTTCGAAGATCAGGAGGAATTGGTAAGGAGTCAATGGGCTTCACCTATAGTGGAATAAGAACCAATGGAGCGACAAGTGCCTGCACAAGATCAGGTTCTTCTTTCTATGCAGAGATGAAGTGGTTGCTGTCAAATTCAGACAATGCGGCATTCCCACAGATGACAAAGTCGTATAGAAATCCCAGAAACAAACCAGCTCTGATAATTTGGGGAGTTCATCACTCTGAATCGGTTAGCGAGCAGACCAAACTCTATGGAAGTGGAAACAAGTTGATAACAGTAAGAAGCTCAAAATACCAGCAATCATTCACCCCAAGTCCGGGAGCACGGAGAATCGATTTTCACTGGCTACTCCTTGATCCCAATGACACAGTGACCTTCACTTTCAATGGGGCATTCATAGCCCCTGACAGGGCAAGTTTCTTTAGAGGAGAATCACTAGGAGTCCAGAGTGATGCTCCTTTGGATTCTAGTTGTGGAGGGGATTGCTTTCACAGTGGGGGTACGATAGTCAGTTCCCTGCCATTCCAAAACATCAACCCTAGAACTGTGGGGAAATGCCCTCGGTATGTCAAACAGAAAAGCCTCCTTCTGGCTACAGGAATGAGAAATGTTCCAGAGAAACCAAAGCCCAGAGGCCTTTTTGGAGCAATTGCTGGATTCATAGAGAATGGATGGGAGGGTCTCATCAATGGATGGTATGGTTTCAGACATCAAAATGCACAAGGAGAGGGAACTGCAGCTGACTACAAAAGCACCCAGTCTGCAATAGATCAGATCACAGGCAAATTGAATCGTCTAATTGGCAAAACAAATCAGCAGTTTGAGCTGATAGACAATGAGTTCAATGAGATAGAACAACAAATAGGAAATGTCATTAATTGGACACGAGACGCAATGACTGAGATATGGTCGTATAATGCTGAGCTGTTGGTGGCAATGGAAAATCAGCATACAATAGATCTTGCGGACTCAGAAATGAGCAAACTTTATGAGCGTGTCAGAAAACAACTAAGGGAGAATGCTGAAGAAGATGGAACTGGATGTTTTGAGATATTCCATAAGTGTGATGATCAGTGTATGGAGAGCATAAGGAACAACACTTATGACCATACTCAATACAGAACAGAGTCATTGCAGAATAGAATACAGATAGACCCAGTGAAATTGAGTAGTGGATACAAAGACATAATCTTATGGTTTAGCTTCGGGGCATCATGTTTTCTTCTTCTAACCATTGCAATGGGATTGGTTTTCATTTGCATAAAGAATGGAAACATGCAGTGCACTATTTGTATATAG
>A_/_H7N2|AY240886|A/chicken/NJ/151244-18/02
ATGAACACTCAAATCCTGGCATTCATTGCTTGTGTGCTGACTGGAGCTAAAGGAGACAAAATATGTCTTGGGCACCATGCTGTGGCAAATGGAACAAAAGTGAACACATTAACAGAGAGGGGGATTGAAGTAGTGAATGCCACAGAGACGGTTGAAACTGCGAATATCAAGAAAATATGTACTCAAGGGAAAAGACCAACAGATCTGGGACAATGTGGACTTCTAGGAACCCTAATAGGACCCCCCCACTGTGATCAATTCCTGGAGTTTTCCTCTGATTTGATAATTGAGCGAAGAGAAGGAACCGATGTATGCTATCCCGGTAAATTCACAAATGAAGAATCACTGAGACAGATCCTTCGAAGATCAGGAGGAATTGGTAAGGAGTCAATGGGCTTCACCTATAGTGGAATAAGAACCAATGGAGCGACAAGTGCCTGCACAAGATCAGGTTCTTCTTTCTATGCAGAGATGAAGTGGTTGCTGTCGAATTCAGACAATGCAGCATTCCCACAGATGACAAAATCGTATAGAAATCCCAGAAACAAACCAGCTCTGATAATTTGGGGAGTTCATCACTCTGAATCGGTTAGCGAGCAGACCAAACTCTATGGAAGTGGAAACAAGTTGATAAAAGTAAGAAGCTCAAAATACCAGCAATCATTCACCCCAAATCCTGGAGCACGGAGAATCGATTTCCACTGGCTACTCCTGGATCCCAATGACACAGTGACCTTCACTTTCAATGGGGCATTCATAGCCCCTGACAGGGCAAGTTTCTTTAGGGGAGAATCAATAGGAGTCCAGAGTGATGCTCCTTTGGATTCTAGTTGTGGAGGGGATTGCTTTCACAGTGGGGGTACGATAGTCAGTTCCCTGCCATTCCAAAACATCAACCCTAGAACTGTGGGGAAATGCCCTCGGTATGTCAAACAGAAAAGCCTCCTTCTGGCTACAGGAATGAGAAATGTTCCAGAGAAACCAAAGAAAAGAGGCCTTTTTGGAGCAATTGCTGGATTCATAGAGAACGGATGGGAGGGTCTCATCAATGGATGGTATGGTTTCAGACATCAAAATGCACAAGGAGAGGGAACTGCAGCTGACTACAAAAGCACCCAGTCTGCAATAGATCAGATCACAGGCAAATTGAATCGTCTAATTGGCAAAACAAATCAGCAGTTTGAGCTGATAGACAATGAGTTCAATGAGATAGAACAACAAATAGGAAATGTCATTAATTGGACACGAGACGCAATGACTGAGATATGGTCGTATAATGCTGAGCTGTTGGTGGCAATGGAAAATCAGCACACAATAGATCTTGCGGATTCAGAAATGAGCAAACTTTATGAGCGTGTCAGAAAACAACTAAGGGAGAATGCTGAAGAAGATGGGACTGGATGTTTCGAGATATTCCATAAGTGTGATGATCATTGTATGGAGAGCATAAGGAACAACACTTATGACCATACTCAATACAGAACAGAGTCATTGCAGAATAGAATACAGATAGACCCAGTGAAATTGAGTAGTGGATACAAAGACATAATCTTATGGTTTAGCTTCGGGGCATCATGTTTTCTTCTTCTAGCCATTGCAATGGGATTGGTTTTCATTTGCATAAAGAATGGAAACATGCAGTGCACTATTTGTATATAG
>A_/_H7N2|AY240885|A/chicken/NJ/150383-7/02
ATGAACACTCAAATCCTGGCATTCATTGCTTGTGTGCTGACTGGAGCTAAAGGAGACAAAATATGTCTTGGGCACCATGCTGTGGCAAATGGAACAAAAGTGAACACATTAACAGAGAGGGGGATTGAAGTAGTGAATGCCACAGAGACGGTTGAAACTGCGAATATCAAGAAAATATGTACTCAAGGGAAAAGACCAACAGATCTGGGACAATGTGGACTTCTAGGAACCCTAATAGGACCTCCCCACTGTGATCAATTCCTGGAGTTTTCCTCTGATTTGATAATTGAGCGAAGAGAAGGAACCGATGTATGCTATCCCGGTAAATTCACAAATGAAGAATCACTGAGACAGATCCTTCGAAGATCAGGAGGAATTGGTAAGGAGTCAATGGGCTTCACCTATAGTGGAATAAGAACCAATGGAGCGACAAGTGCCTGCACAAGATCAGGTTCTTCTTTCTATGCAGAGATGAAGTGGTTGCTGTCGAATTCAGACAATGCAGCATTCCCACAGATGACAAAATCGTATAGAAATCCCAGAAACAAACCAGCTCTGATAATTTGGGGAGTTCATCACTCTGAATCGGTTAGCGAGCAGACCAAACTCTATGGAAGTGGAAACAAGTTGATAAAAGTAAGAAGCTCAAAATACCAGCAATCATTCACCCCAAATCCTGGAGCACGGAGAATCGATTTCCACTGGCTACTCCTGGATCCCAATGACACAGTGACCTTCACTTTCAATGGGGCATTCATAGCCCCTGACAGGGCAAGTTTCTTTAGAGGAGAATCAATAGGAGTCCAGAGTGATGCTCCTTTGGATTCTAGTTGTGGAGGGGATTGCTTTCACAGTGGGGGTACGATAGTCAGTTCCCTGCCATTCCAAAACATCAACCCTAGAACTGTGGGGAAATGCCCTCGGTATGTCAAACAGAAAAGCCTCCTTCTGGCTACAGGAATGAGAAATGTTCCAGAGAAACCAAAGAAAAGAGGCCTTTTTGGAGCAATTGCTGGATTCATAGAGAACGGATGGGAGGGTCTCATCAATGGATGGTATGGTTTCAGACATCAAAATGCACAAGGAGAGGGAACTGCAGCTGACTACAAAAGCACCCAGTCTGCAATAGATCAGATCACAGGCAAATTGAATCGTCTAATTGGCAAAACAAATCAGCAGTTTGAGCTGATAGACAATGAGTTCAATGAGATAGAACAACAAATAGGAAATGTCATTAATTGGACACGAGACGCAATGACTGAGATATGGTCGTATAATGCTGAGCTGTTGGTGGCAATGGAAAATCAGCATACAATAGATCTTGCGGATTCAGAAATGAGCAAACTTTATGAGCGTGTCAGAAAACAACTAAGGGAGAATGCTGAAGAAGATGGGACTGGATGTTTCGAGATATTCCATAAGTGTGATGATCATTGTATGGAGAGCATAAGGAACAACACTTATGACCATACTCAATACAGAACAGAGTCATTGCAGAATAGAATACAGATAGACCCAGTGAAATTGAGTAGTGGATACAAAGACATAATCTTATGGTTTAGCTTCGGGGCATCATGTTTTCTTCTTCTAGCCATTGCAATGGGATTGGTTTTCATTTGCATAAAGAATGGAAACATGCAGTGCACTATTTGTATATAG
>A_/_H7N2|AY240884|A/chicken/NJ/118878-5/01
ATGAACATTCAAATTCTGGCATTCATTGCTTGTGTGCTGACTGGAGCTAAAGGAGACAAAATATGTCTTGGGCACCATGCTGTGGCAAATGGAACAAAAGTGAACACATTAACAGAGAAGGGGATTGAAGTAGTGAATGCCACAGAGACGGTTGAAACTGCGAATATCAAGAAAATATGTACTCAAGGGAAAAGACCAACAGATCTGGGACAATGTGGACTTCTAGGAACCCTAATAGGACCTCCCCAATGTGATCAATTCCTGGAGTTTTCCTCTGATTTGATAATTGAGCGAAGAGAAGGGACCGATGTATGCTATCCCGGTAAATTCACAAATGAAGAATCACTGAGGCAGATCCTTCGAAGATCAGGAGGAATTGGTAAGGAGTCAATGGGCTTCACCTATAGTGGGATAAGAACCAATGGAGCGACAAGTGCCTGCACAAGATCAGGTTCTTCTTTCTATGCCGAGATGAAGTGGTTGCTGTCGAATTCAGACAATGCGGCATTCCCACAGATGACAAAATCGTATAGAAATCCCAGAAACAAACCAGCTCTGATAATTTGGGGAGTTCATCACTCTGAATCGGTTAGCGAGCAGACCAAACTCTATGGAAGTGGAAACAAGTTGATAAAAGTAAGAAGCTCAAAATACCAGCAATCATTCACCCCAAATCCTGGAGCAAGGAGAATCGATTTCCACTGGCTACTCCTGGATCCCAATGACACAGTGACCTTCACTTTCAATGGGGCATTCATAGCCCCTGACAGGGCAAGTTTCTTTAGAGGAGAATCACTAGGAGTCCAGAGTGATGCTCCTTTGGATTCTAGTTGTGGAGGGGATTGCTTTCACAGTGGGGGTACGATAGTCAGTTCCCTGCCATTCCAAAACATCAACCCTAGAACTGTGGGGAAATGCCCTCGGTATGTCAAACAGAAAAGCCTCCTTCTGGCTACAGGAATGAGAAATGTTCCAGAGAAACCAAAGCCAAGAGGCCTTTTTGGAGCAATTGCTGGATTCATAGAGAATGGATGGGAGGGTCTCATCAATGGATGGTATGGTTTCAGACATCAAAATGCACAAGGAGAGGGAACTGCAGCTGACTACAAAAGCACCCAGTCTGCAATAGATCAGATCACAGGCAAATTGAATCGTCTAATTGGCAAAACAAATCAGCAGTTTGAGCTGATAGACAATGAGTTCAATGAGATAGAACAACAAATAGGAAATGTCATTAATTGGACACGAGACGCAATGACTGAGATATGGCCGTATAATGCTGAGCTGTTGGTGGCAATGGAAAATCAGCATACAATAGATCTTGCGGGCTCAGAAATGAGCAAACTTTATGAGCGTGTCAGAAGACAACTAAGGGAGAATGCTGAAGAAGATGGGACTGGATGTTTCGAGATATTCCATAAGTGTGATGATCATTGTATGGAGAGCATAAGGAACAACACTTATGACCATACTCAATACAGAACAGAGTCATTGCAAAATAGAATACAGATAGACCCAGTGAAATTGAGTAGTGGATACAAAGACATAATCTTATGGTTTAGCTTCGGGGCATCATGTTTTCTTCTTCTAGCCATTGCAATGGGATTGGTTTTCATTTGCATAAAGAATGGAAACATGCAGTGCACTATTTGTATATAG
>A_/_H7N2|AY240883|A/chicken/FL/90348-4/01
ATGAACATTCAAATTCTGGCATTCATTGCTTGTGTGCTGACTGGAGCTAAAGGAGACAAAATATGTCTTGGGCACCATGCTGTGGCAAATGGAACAAAAGTGAACACATTAACAGAGAAGGGGATTGAAGTAGTGAATGCCACAGAGACGGTGGAAACTGCGAATATCAAGAAAATATGTACTCAAGGGAAAAGGCCAACAGATCTGGGACAATGTGGACTTCTAGGAACTCTAATAGGACCTCCCCAATGTGACCAATTCCTGGAGTTTTCCTCTGATTTGATAATTGAGCGAAGAGAAGGAACCGATGTATGCTATCCCGGTAAATTCACAAATGAAGAATCACTGAGGCAGATCCTTCGAAGATCAGGAGGAATTGGTAAGGAGTCAATGGGCTTCACCTATAGTGGAATAAGAACCAACGGAGCGACAAGTGCCTGCACAAGATCAGGTTCTTCTTTCTATGCAGAAATGAAGTGGTTGCTGTCGAATTCAGACAATGCGGCATTCCCACAGATGACAAAGTCGTATAGAAATCCCAGAAACAAACCAGCTCTGGTAATTTGGGGAGTACATCACTCTGAATCGGTTAGCGAGCAGACCAAACTCTATGGGAGTGGAAACAAGTTGATAACAGTAAGAAGCTCAAAATACCAGCAATCATTCACCCCAAGTCCGGGAGCACGGAGAATCGATTTTCACTGGCTATTTCTTGATCCCAATGACGCAGTGACCTTCACTTTCAATGGGGCATTCATAGCCCCTAACAGGGCAAGTTTCTTTAGAGGAGAATCACTAGGAGTCCAGAGTGATGCTCCTTTGGATTCTAATTGTGGAGGAGATTGCTTTCACAGTGGGGGTACGATAGTCAGTTCCCTGCCATTCCAAAACATCAACCCTAGAACTGTGGGGAAATGCCCTCGGTATGTCAAACAGAAAAGCCTCCTTCTGGCTACAGGAATGAGAAATGTTCCAGAGAAACCAAAGCCCAGAGGCCTTTTTGGAGCAATTGCTGGATTCATAGAGAATGGATGGGAGGGTCTCATCAATGGATGGTATGGTTTCAGACATCAAAATGCACAAGGAGAGGGAACTGCAGCTGACTACAAAAGCACCCAGTCTGCAATAGATCAGATAACAGGCAAATTGAATCGTCTAATTGGCAAAACAAATCAGCAGTTTGAGTTGATAGACAATGAGTTCAATGAGATAGAACAACAAATAGGAAATGTCATTAATTGGACACGAGACGCAATGACTGAGATATGGTCGTATAATGCTGAGCTGCTGGTGGCAATGGAAAATCAGCATACAATAGATCTTGCGGACTCAGAAATGAGCAAACTTTATGAGCGTGTCAGAAAACAACTAAGGGAGAATGCTGAGGAAGATGGAACTGGATGTTTTGAGATATTCCATAAGTGTGATGATCAGTGTATGGAGAGCATAAGAAACAACACTTATGACCATACTCAATACAGAACAGAGTCATTGCTGAATAGAATACAGATAGACCCAGTAAAATTGAGTAGTGGATACAAAGACGTAATCTTATGGTTTAGCTTCGGGGCATCATGTTTTCTTCTTCTAGCCATTGCAATGGGATTGGTTTTCATTTGCATAAAGAATGGAAACATGCAGTGCACTATTTGTATATAA
>A_/_H7N2|AY240882|A/avian/NY/7729-6/00
ATGAACATTCAAATTCTGGCATTCATTGCTTGTGTGCTGACTGGAGCTAAAGGAGACAAAATATGTCTTGGGCACCATGCTGTGGCAAATGGAACAAAAGTGAACACATTAACAGAGAGGGGGATTGAAGTAGTGAATGCCACAGAGACAGTGGAAACTGCGAATATCAAGAAAATATGTACCCAAGGGAAAAGGCCAACAGATCTGGGACAATGTGGACTTCTAGGAACCCTAATAGGACCTCCCCAATGTGATCAATTCCTGGAGTTTTCCTCTGATTTGATAATTGAGCGAAGAGAAGGAACCGATGTATGCTATCCCGGTAAATTCACAAATGAAGAATCACTGAGGCAGATCCTTCGAAGATCAGGAGGAATTGGTAAGGAGTCAATGGGCTTCACCTATAGTGGAATAAGAACCAATGGAGCGACAAGTGCCTGCACAAGATCAGGTTCTTCTTTCTATGCAGAGATGAAGTGGTTGCTGTCGAATTCAGATAATGCAGCATTCCCACAGATGACAAAGGCGTATAGAAATCCCAGAAACAAACCAGCTCTGATAATTTGGGGAGTTCATCACTCTGAATCGGTTAGCGAGCAGACCAAACTCTATGGAAGTGGAAACAAGTTGATAACAGTAAGAAGCTCAAAATACCAGCAATCATTCACCCCAAGTCCGGGAGCACGGAGAATCGATTTTCACTGGCTACTCCTTGATCCCAATGACACAGTGACCTTCACTTTCAATGGGGCATTCATAGCCCCTGACAGGGCAAGTTTCTTTAGGGGAGAATCACTAGGAGTCCAGAGTGATGCTCCTTTGGATTCTAGTTGTAGAGGGGATTGCTTTCACAGTGGGGGTACGATAGTCAGTTCCCTGCCATTCCAAAACATCAACCCTAGAACTGTGGGGAAATGCCCTCGGTATGTCAAACAGAAAAGCCTCCTTCTGGCTACAGGAATGAGAAATGTTCCAGAGAAACCAAAGCCCAGAGGCCTTTTTGGAGCAATTGCTGGATTCATAGAGAATGGATGGGAGGGTCTCATCAATGGATGGTATGGTTTCAGACATCAAAATGCACAAGGAGAGGGAACTGCAGCTGACTACAAAAGCACCCAGTCTGCAATAGATCAGATCACAGGCAAATTGAATCGTCTAATTGGCAAAACAAATCAGCAGTTTGAGCTGATAGACAATGAGTTCAATGAGATAGAACAACAAATAGGAAATGTCATTAATTGGACACGAGACGCAATGACTGAGATATGGTCGTATAATGCTGAGCTGTTGGTGGCAATGGAAAATCAGCATACAATAGATCTTGCGGACTCAGAAATGAGCAAACTTTATGAGCGTGTCAAAAAACAACTAAGGGAGAATGCTGAAGAAGATGGAACTGGATGTTTTGAGATATTTCATAAGTGTGATGATCAGTGTATGGAGAGCATAAGGAACAACACGTATGACCATACTCAATACAGAACAGAGTCATTGCAGAATAGAATACAGATAGACCCAGTGAAATTGAGTAGTGGATACAAAGACATAATCTTATGGTTTAGCTTCGGGGCATCATGTTTTCTTCTTCTAGCCATTGCAATGGGATTGGTTTTCATTTGCATAAAGAATGGAAACATGCAGTGCACTATTTGTATATAG
>A_/_H7N2|AY240881|A/avian/NY/81746-5/00
ATGAACATTCAAATTCTGGCATTCATTGCTTGTGTGCTGACTGGAGCTAGAGGAGACAAAATATGTCTTGGGCACCATGCTGTGGCAAATGGAACAAAAGTGAACACATTAACAGAGAGGGGGATTGAAGTAGTGAATGCCACAGAGACGGTGGAAACTGCGAATATCAAGAAAATATGTACTCAAGGGAAAAGGCCAACAGATCTGGGACAATGTGGACTTCTAGGAACCCTAATAGGACCTCCCCAATGTGATCAATTCCTGGAGTTTTCTTCTGATTTGATAATTGAGCGAAGAGAAGGAACCGATGTATGCTATCCCGGTAAATTCACAAATGAAGAATCACTGAGGCAGATCCTTCGAAGATCAGGAGGAATTGGTAAGGAGTCAATGGGCTTCACCTATAGTGGAATAAGAACCAATGGAGCGACAAGTGCCTGCACAAGATCAGGTTCTTCTTTCTATGCAGAGATGAAGTGGTTGCTGTCGAATTCAGACAATGCGGCATTCCCACAGATGACAAAGTCGTATAGAAATCCCAGAAACAAACCAACTCTGATAATTTGGGGAGTTCATCACTCTGAATCGGTTAGCGAGCAGACCAAACTCTATGGAAGTGGAAACAAGTTGATAACAGTAAGAAGCTCAAAATACCAGCAATCATTCACCCCAAGTCCGGGAGCACGGAGAATCGATTTTCACTGGCTACTCCTTGATCCCAATGACACAGTGACCTTCACCTTCAATGGGGCATTCATAGCCCCTGACAGGGCAAGTTTCTTTAGAGGAGAGTCACTAGGGGTCCAGAGTGATGCTCCTTTGGATTCCAGTTGTGGAGGGGATTGCTTTCACAGTGGGGGTACGATAGTCAGTTCCCTGCCATTCCAAAACATCAACCCTAGAACTGTGGGGAAATGCCCTCGGTATGTCAAACAGAAAAGCCTTCTTCTGGCTACAGGAATGAGAAATGTTCCAGAGAAACCAAAGCCCAGAGGCCTTTTTGGAGCAATTGCTGGATTCATAGAGAATGGATGGGAGGGTCTCATCAATGGATGGTATGGTTTCAGACACCAAAATGCACAAGGAGAGGGAACTGCAGCTGACTACAAAAGCACCCAGTCTGCAATAGATCAGATCACAGGCAAATTGAATCGTCTAATTGGCAAAACAAATCAGCAGTTTGAGCTGATAGACAATGAGTTCAGTGAGATAGAACAACAAATAGGAAATGTCATCAATTGGACACGAGACGCAATGACTGAGATATGGTCGTACAATGCTGAGCTGTTGGTGGCAATGGAAAATCAGCATACAATAGATCTTGCGGACTCAGAAATGAGCAAACTTTATGAGCGTGTCAAAAAACAACTAAGGGAGAATGCTGAAGAAGATGGAACTGGATGTTTTGAGATATTCCATAAGTGTGATGATCAGTGTATGGAGAGCATAAGGAACAACACTTATGACCATACTCAATACAGAACAGAGTCATTGCAGAATAGAATACAGATAGACCCAGTGAAATTGAGTAGTGGATACAAAGACATAATCTTATGGTTTAGCTTCGGGGCATCATGTTTTCTTCTTCTAGCCATTGCAATGGGATTGGTTTTCATTTGCATAAAGAATGGAAACATGCAGTGCACTATTTGTATATAG
>A_/_H7N2|AY240880|A/avian/NY/76247-3/00
ATGAACATTCAAATTCTGGCATTCATTGCTTGTGTGCTGACTGGAGCTAAAGGAGACAAAATATGTCTTGGGCACCATGCTGTGGCAAATGGAACAAAAGTGAACACATTAACAGAGAGGGGGATTGAAGTAGTGAATGCCACAGAGACGGTAGAAACTGCGAATATCAAGAAAATATGTACTCAAGGGAAAAGGCCAACAGATCTGGGACAATGTGGACTTCTAGGAACCCTAATAGGACCTCCCCAATGTGATCAATTCCTGGAGTTTTCCTCTGATTTGATAATTGAGCGAAGAGAAGGAACCGATGTATGCTATCCCGGTAAATTCACAAATGAAGAATCACTGAGGCAGATCCTTCGAAGATCAGGAGGAATTGGTAAGGAGTCAATGGGCTTCACCTATAGTGGAATAAGAACCAATGGAGCGACAAGTGCCTGCACAAGATCAGGTTCTTCTTTCTATGCAGAGATGAAGTGGTTGCTGTCGAGTTCAGACAATGCGGCATTCCCACAGATGACAAAATCGTATAGAAATCCCAGAAACAAACCAGCTCTGATAATTTGGGGAGTTCATCACTCTGAATCGGTTAGCGAGCAGACCAAACTCTATGGAAGTGGAAACAAGTTGATAACAGTAAGAAGCTCAAAATACCAGCAATCATTCACCCCAAGTCCGGGAGCACGGAGAATCGATTTTCACTGGCTACTCCTTGATCCCAATGACACAGTGACCTTCACTTTCAATGGGGCATTCATAGCCCCTGACAGGGCAAGTTTCTTTAGAGGAGAATCACTAGGAGTCCAGAGTGATGCTCCTTTGGATTCTAGTTGTGGAGGGGATTGCTTTCACAGTGGGGGTACGATAGTCAGTTCCCTGCCCTTTCAAAACATCAACCCTAGAACTGTGGGGAAATGCCCTCGGTATGTCAAACAGAAAAGCCTCCTTCTGGCTACAGGAATGAGAAATGTTCCAGAGAAACCAAAGCCAAGAGGCCTTTTTGGAGCAATTGCTGGATTCATAGAGAATGGATGGGAGGGTCTCATCAATGGATGGTATGGTTTCAGACATCAAAATGCACAAGGAGAGGGAACTGCAGCTGACTACAAAAGCACCCAGTCTGCAATAGATCAGATCACAGGCAAATTGAATCGTCTAATTGGCAAAACAAATCAGCAGTTTGAGCTGATAGACAATGAGTTCAATGAGATAGAACAACAAATAGGAAATGTCATTAATTGGACACGAGACGCAATGACTGAGATATGGTCGTATAATGCTGAGCTGTTGGTGGCAATGGAAAATCAGCATACAATAGATCTTGCGGACTCAGAAATGAGCAAACTTTATGAGCGTGTCAGAAAACAACTAAGGGAGAATGCTGAAGAAGATGGAACTGGATGTTTCGAGATATTCCATAAGTGTGATGATCAGTGTATGGAGAGCATAAGGAACAACACTTATGACCATACTCAATACAGAACAGAGTCATTGCAGAATAGAATACAGATAGACCCAGTGAAATTGAGTAGTGGATACAAAGACATAATCTTATGGTTTAGCTTCGGGGCATCATGTTTTCTTCTTCTAGCCATTGCAATGGGATTGGTTTTCATTTGCATAAAGAATGGAAACATGCAGTGCACTATTTGTATATAG
>A_/_H7N2|AY240879|A/avian/NY/74211-2/00
ATGAACATTCAAATTCTGGCATTCATTGCTTGTGTGCTGACTGGAGCTAAAGGAGACAAAATATGTCTTGGGCACCATGCTGTGGCAAATGGAACAAAAGTAAACACATTAACAGAGAGAGGGATTGAAGTAGTGAATGCCACAGAGACAGTGGAAACTGCGAATATCAAGAAAATATGTACTCAAGGGAAAAGGCCAACAGATCTGGGACAATGTGGACTTCTAGGAACCCTAATAGGACCTCCCCAATGTGATCAATTCCTGGAGTTTTCTTCTGATTTGATAATTGAGCGAAGAGAAGGAACCGATGTATGCTATCCCGGTAAATTCACAAATGAAGAATCACTGAGACAGATCCTTCGAAGATCAGGAGGAATTGGTAAGGAATCAATGGGCTTCACCTATAGTGGAATAAGAACCAATGGAGCGACAAGTGCCTGCACAAGATCAGGTTCTTCTTTCTATGCAGAGATGAAGTGGTTGCTGTCGAATTCAGACAATGCGGCATTCCCACAGATGACAAAGTCGTATAGAAATCCCAGAAACAAACCAGCTCTGATAATTTGGGGAGTTCATCATTCTGAATCGGTTAGCGAGCAGACCAAACTCTATGGAAGTGGAAACAAGTTGATAACAGTAAGAAGCTCAAAATACCAGCAATCATTCACCCCAAGTCCGGGAGCACGGAGAATCGATTTTCACTGGCTACTCCTTGATCCTAATGACACAGTGACCTTCACTTTCAATGGGGCATTCATAGCCCCTGACAGGGCAAGTTTCTTTAGAGGAGAATCAATAGGAGTCCAAAGTGATGCTCCTTTGGATTCTAGTTGTGGAGGAGATTGCTTTCACAGTGGGGGTACGATAGTCAGTTCCCTGCCATTCCAAAACATCAACCCTAGAACTGTGGGGAAATGCCCTCGGTATGTCAAACAGAAAAGCCTCCTTCTGGCTACAGGAATGAGAAGTGTTCCAGAGAAACCAAAGCCCAGAGGCCTTTTTGGAGCAATTGCTGGATTCATAGAGAATGGATGGGAGGGTCTCATCAATGGATGGTATGGTTTCAGACATCAAAATGCACAAGGAGAGGGAACTGCAGCTGACTACAAAAGCACCCAGTCTGCAATAGATCAGATCACAGGCAAATTGAATCGTCTAATTGGCAAAACAAATCAGCAGTTTGAGCTGATAGACAATGAGTTCAATGAGATAGAACAACAAATAGGAAATGTCATTAATTGGACACGAGACGCAATGACTGAGATATGGTCGTATAATGCTGAGCTGTTGGTGGCAATGGAAAATCAGCATACAATAGATCTTGCAGACTCAGAAATGAGCAAACTTTATGAGCGTGTCAAAAAACAACTAAGGGAGAATGCTGAAGAAGATGGAACTGGGTGTTTTGAGATATTCCATAAGTGTGATGATCAGTGTATGGAGAGCATAAGGAACAACACTTATGACCATACTCAATACAGAACAGAGTCATTGCAGAATAGAATACAGATAGACCCAGTTAAATTGAGTAGTGGATACAAAGACATAATCTTATGGTTTAGCTTCGGGGCATCATGTTTTCTTCTTCTAGCCATTGCAATGGGATTGGTTTTCATTTGCATAAAGAATGGAAACATGCAGTGCACTATTTGTATATAG
>A_/_H7N2|AY240878|A/avian/NY/70411-12/00
ATGAACATTCAAATTCTGGTATTCATTGCTTGTGTGCTGACTGGAGCTAAAGGAGACAAAATATGTCTTGGGCACCATGCTGTGGCAAATGGAACAAAAGTGAACACATTAACAGAGAGGGGGATTGAAGTAGTGAATGCCACAGAGACGGTGGAAACTGCGAATATCAAGAAAATATGTACTCAAGGGAAAAAGCCAACAGACCTGGGACAATGTGGACTTCTAGGAACCCTAATAGGACCTCCCCAATGTGATCAATTCTTGGAGTTTTCCTCTGATTTGATAATTGAGCGAAGAGAAGGAACCGATGTATGCTATCCCGGTAAATTCACAAATGAAGAATCACTGAGGCAGATCCTTCGAAGATCAGGAGGAATTGGTAAGGAGTCAATGGGCTTCACCTATAGTGGAATAAGAACCAATGGAGCGACAAGTGCCTGCACAAGATCAGGTTCTTCTTTCTATGCAGAGATGAAGTGGTTGCTGTCGAATTCAGACAATGCGGCATTCCCACAGATGACAAAGTCGTATAGAAATCCCAGAAACAAACCAGCTCTGATAATTTGGGGAGTTCATCACTCTGAATCGGTTAGCGAGCAGACCAAACTCTATGGAAGTGGAAACAAGTTGATAACAGTAAGAAGCCCAAAATACCAGCAATCATTCACCCCAAGTCCGGGAGCACGGAGAATCGATTTCCACTGGCTACTCCTTGATCCCAATGACACTGTGACCTTCACTTTCAATGGGGCATTCATAGCCCCTGACAGGGCAAGTTTCTTTAGAGGAGAATCACTAGGAGTCCAGAGTGATGCTCCTTTGGATTCTAGTTGTAGAGGGGATTGCTTTCACAGTGGGGGTACGATAGTCAGTTCCCTGCCATTCCAAAACATCAACCCTAGAACTGTGGGGAAATGCCCTCGGTATGTCAAACAGAAAAGCCTCCTTCTGGCTACAGGAATGAGAAATGTTCCAGAGAAACCAAAGCCCAGAGGCCTTTTTGGAGCAATTGCTGGATTCATAGAGAATGGATGGGAGGGTCTCATTAATGGATGGTATGGCTTCAGACATCAAAATGCACAAGGAGAGGGAACTGCAGCTGACTACAAAAGCACCCAGTCTGCAATAGACCAGATCACAGGCAAATTGAATCGTCTAATTGGCAAAACAAATCAGCAGTTTGAGCTGATAGACAATGAGTTCAATGAGATAGAACAACAAATAGGAAATGTCATTAATTGGACACGAGACGCAATGACTGAGATATGGTCGTATAATGCTGAGCTGTTGGTGGCAATGGAAAATCAGCATACAATAGATCTTGCGGACTCAGAAATGAGCAAACTTTATGAGCGTGTCAAAAAACAACTAAGGGAGAATGCTGAAGAAGATGGAACTGGATGTTTTGAGATATTCCATAAGTGTGATGATCAGTGTATGGAGAGCATAAGGAACAACACTTATGACCATACTCAATACAGAACAGAGTCATTGCAGAATAGAATACAGATAGACCCAGTGAAATTGAGTAGTGGATACAAAGACATAATCTTATGGTTTAGCTTCGGGGCATCATGTTTTCTTCTTCTAGCCATTGCAATGGGATTGGTTTTCATTTGCATAAAGAATGGAAACATGCAGTGCACTATTTGTATATAG
>A_/_H7N2|AY240877|A/avian/NY/118353-1/2001
ATGAACATTCAAATTCTGGCATTCATTGCTTGTGTGCTGACTGGAGCTAAAGGAGACAAAATATGTCTTGGGCACCATGCTGTGGCAAATGGAACAAAAGTGAACACATTAACAGAGAGGGGGATTGAAGTAGTGAATGCCACAGAGACGGTTGAAACTGCGAATATCAAGAAAATATGTACTCAAGGGAAAAGACCAACAGATCTGGGACAATGTGGACTTCTAGGAACCCTAATAGGACCTCCCCAATGTGATCAATTTCTGGAGTTTTCCTCTGATTTGATAATTGAACGAAGAGAAGGAACCGATGTATGCCATCCCGGTAAATTCACAAATGAAGAATCACTGAGGCAGATCCTTCGAAGATCAGGAGGAATTGGTAAGGAGTCAATGGGCTTCACCTATAGTGGAATAAGAACCAATGGAGCGACAAGTGCCTGCACAAGATCAGGTTCTTCTTTCTATGCAGAGTTGAAGTGGTTGCTGTCGAGTTCAGACAATGCGGCATTCCCACAGATGACAAAATCGTATAGAAATCCCAGAAACAAACCAGCTCTGATAATTTGGGGAGTTCATCACTCTGAATCGGTTAGCGAGCAGACCAAACTCTATGGAAGTGGAAACAAGTTGATAAAAGTAAGAAGCTCAAAATACCAGCAATCATTCACCCCAAATCCTGAAGCACGGAGAATCGATTTCCACTGGCTACTCCTGGATCCCAATGACACAGTGACCTTCACTTTCAATGGGGCATTCATAGCCCCTGACAGGGCAAGTTTCTTTAGAGGAGAATCACTAGGAGTCCAGAGTGATGCTCCTTTGGATCCTAGTTGTGGAGGGGATTGCTTTCACAGTGGGGGTACGATAGTCAGTTCCCTGCCATTCCAAAACATCAACCCTAGAACTGTGGGGAAATGCCCTCGGTATGTCAAACAGAAAAGCCTCCTTCTGGCTACAGGAATGAGAAATGTTCCAGAGAAACCAAAGCCAAGAGGCCTTTTTGGAGCAATTGCTGGATTCATAGAGAATGGATGGGAGGGTCTCATCAATGGATGGTATGGTTTTAGACATCAAAATGCACAAGGAGAGGGAACTGCAGCTGACTACAAAAGCACCCAGTCTGCAATAGATCAGATCACAGGCAAATTGAATCGTCTAATTGGCAAAACAAATCAGCAGTTTGAGCTGATAGACAATGAGTTCAATGAGATAGAACAACAAATAGGAAATGTCATTAATTGGACACGAGACGCAATGACTGAGGTATGGTCGTATAATGCTGAGCTGTTGGTGGCAATGGAAAATCAGCATACAATAGATCTTGCGGACTCAGAAATGAGCAAACTTTATGAGCGTGTCAGAAAACAACTAAGGGAGAATGCTGAAGAAGATGGGACTGGATGTTTCGAGATATTCCATAAGTGTGATGATCATTGTATGGAGAGCATAAGGAACAACACTTATGACCATACTCAATACAGAACAGAGTCGTTGCAGAATAGAATACAGATAGACCCAGTGAAATTGAGTAGTGGATACAAAGACATAATCTTATGGTTTAGCTTCGGGGCATCATGTTTTCTTCTTCTAGCCATTGCAATGGGATTGGTTTTCATTTGCATAAAGAATGGAAACATGCAGTGCACTATTTGTATATAG
>A_/_H7N2|AF072398|A/Chicken/Pennsylvania/13552-1/98
ATGAACACTCAAATTCTGGCATTCATTGCTTGTGTGCTGACTGGAGCTAAAGGAGACAAAATATGTTTTGGGCACCATGCTGTGGCAAATGGAACAAAAGTGAACACATTAACAGAGAGGGGGATTGAAGTAGTGAACGCCACAGAGACGGTGGAAACTGCGAATATCAAGAAAATATGTACTCAAGGGAAAAGGCCAACAGATCTGGGACAATGTGGACTTCTAGGAACCCTAATAGGACCTCCCCAATGTGATCAATTCCTGGAGTTTTCCTCTGATTTGATAATTGAGCGAAGAGAAGGAACCGATGTATGCTATCCCGGTAAATTTACAAATGAAGAATCACTGAGGCAGATCCTTCGAAGGTCAGGAGGAATTGGTAAGGAGTCAATGGGCTTCACCTATAGTGGAATAAGAACCAATGGAACGACAAGTGCCTGCAAAAGATCAGGTTCTTCTTTCTATGCAGAGATGAAGTGGTTGCTGTCGAATTCAGACAATGCGACATTCCCCCAAATGACAAATTCGTATAGAAATCCCAGAAACAAACCAGCTCTGATAATTTGGGGAGTTCATCACTCTGAATCGGTTAGCGAACAGACCAAACTCTATGGAAGTGGAAACAAGTTGATAACAGTAAGAAGCTCAAAATACCAGCAATCATTCACCCCAAGTACGGGAGCACGGAGAATCGATTTTCACTGGCTACTCCTTGATCCCAATGACACAGTGACCTTCACTTTCAATGGGGCATTCATAGCCCCTGACAGGGCAAGTTTCTTTAGAGGAGCATCACTAGGAGTCCAGAGTGACGTTCCTTTGGATTCTAGTTGTGGAGGGGATTGCTTTCACAGTGGGGGTACGATAGTCAGTTCCCTGCCATTCCAAAACATCAACCCTATAACTGTGGGGAGATGCCCTCGGTATGTTAAACAGACAAGCCTCCTTTTGGCTACAGGAATGAGAAATGTTCCAGAGAATCCAAAGCCCAGAGGCCTTTTTGGAGCAATTGCTGGATTCATAGAGAATGGATGGGAGGGTCTCATCAATGGATGGTATGGTTTCAGACATCAAAATGCACAAGGAGAAGGAACTGCAGCTGACTACAAAAGCACTCAATCTGCAATAGATCAGATCACAGGCAAATTGAATCGTCTAATTGACAAAACAAATCAGCAGTTTGAGCTGATAGACAATGAATTCAATGAGATAGAACAACAAATAGGAAATGTCATTAATTGGACACGAGACGCAATGACTGAAATATGGTCGTATAATGCTGAGCTGTTGGTGGCAATGGAAAATCAGCATACAATAGATCTTGCGGACTCAGAAATGAACAAACTTTATGAGCGTGTCAGAAAACAACTAAGGGAGAATGCTGAAGAAGATGGAACTGGATGTTTTGAGATATTCCATAAGTGTGATGATCAGTGTATGGAGAGCATAAGGAACAACACTTATGACCATACTCAATACAGAACAGAGTCATTGCAGAATAGAATACAGATAGACCCAGTGAAATTGAGTAGTGGATACAAAGACATAATCTTATGGTTTAGCTTCGGGGCATCATGTTTTCTTCTTCTGGCCATTGCAATGGGATTGGTTTTCATTTGCATAAAGAATGGAAACATGCGGTGCACTATTTGTATATAG
>A_/_H7N2|AF072397|A/Turkey/Pennsylvania/7975/97
ATGAACACTCAAATTCTGGCATTCATTGCTTGTGTGCTGACTGGAGCTAAAGGAGACAAAATATGTCTTGGGCACCATGCTGTGGCAAATGGAACAAAAGTGAACACATTAACAGAGAGGGGGATTGAAGTAGTGAACGCCACAGAGACGGTGGAAACTGCGAATATCAAGAAAATATGTACTCAAGGGAAAAGGCCAACAGATCTGGGACAATGTGGACTTCTAGGAACCCTAATAGGACCTCCCCAATGTGATCAATTCCTGGAGTTTTCCTCTGATTTGATAATTGAGCGAAGAGAAGGAACCGATGTATGCTATCCCGGTAAATTTACAAATGAAGAATCACTGAGGCAGATCCTTCGAAGGTCAGGAGGAATTGGTAAGGAGTCAATGGGCTTCACCTATAGTGGAATAAGAACCAATGGAAAGACAAGTGCCTGCAAAAGATCAGGTTCTTCTTTCTATGCAGAGATGAAGTGGTTGCTGTCGAATTCAGACAATGCGACATTCCCCCAAATGACAAATTCGTATAGAAATCCCAGAAACAAACCAGCTCTGATAATTTGGGGAGTTCATCACTCTGAATCGGTTAGCGAACAGACCAAACTCTATGGAAGTGGAAACAAGTTGATAACAGTAAGAAGCTCAAAATACCAGCAATCATTCACCCCAAGTACGGGAGCACGGAGAATCGATTTTCACTGGCTACTCCTTGATCCCAATGACACAGTGACCTTCACTTTCAATGGGGCATTCATAGCCCCTGACAGGGCAAGTTTCTTTAGAGGAGCATCACTAGGAATCCAGAGTGACGTTCCTTTGGATTCTAGTTGTGGAGGGGATTGCTTTCACAGTGAGGGTACGATAGTCAGTTCCCTGCCATTCCAAAACATCAACCCTAGAACTGTGGGGAGATGCCCTCGGTATGTTAAACAGACAAGCCTCCTTTTGGCTACAGGAATGAGAAATGTTCCAGAGAATCCAAAGCCCAGAGGCCTTTTTGGAGCAATTGCTGGATTCATAGAGAATGGATGGGAGGGTCTCATCAATGGATGGTATGGTTTCAGACATCAAAATGCACAAGGAGAAGGAACTGCAGCTGACTACAAAAGCACTCAATCTGCAATAGATCAGATCACAGGCAAATTGAATCGTCTAATTGACAAAACAAATCAGCAGTTTGAGCTGATAGACAATGAATTCAATGAGATAGAACAACAAATAGGAAATGTCATTAATTGGACACGAGACGCAATGACTGAAATATGGTCGTATAATGCTGAGCTGTTGGTGGCAATGGAAAATCAGCATACAATAGATCTTGCGGACTCAGAAATGAACAAACTTTATGAGCGTGTCAGAAAACAACTAAGGGAGAATGCTGAAGAAGATGGAACTGGATGTTTTGAGATATTCCATAAGTGTGATGATCAGTGTATGGAGAGCATAAGGAACAACACTTATGACCATACTCAATACAGAACAGAGTCATTGCAGAATAGAATACAGATAGACCCAGTGAAATTGAGTAGTGGATACAAAGACATAATCTTATGGTTTAGCTTCGGGGCATCATGTTTTCTTCTTCTGGCCATTGCAATGGGATTGGTTTTCATTTGCATAAAGAATGGAAACATGCGGTGCACTATTTGTATATAG
>A_/_H7N2|AF072396|A/Chicken/New_York/6777-3/97
ATGAACACTCAAATTCTGGCATTCATTGCTTGTGTGCTGACTGGAGTTAAAGGAGACAAAATATGTNTTGGGCACCATGCTGTGGCAAATGGAACAAAAGTGAACACATTAACAGAGAGGGGGATTGAAGTAGTGAACGCCACAGAGACGGTGGAAACTGCGAATATCAAGAAAATATGTACTCAAGGGAAAAGGCCAACAGATCTGGGACAATGTGGACTTCTAGGAACCCTAATAGGACCTCCCCAATGTGATCAATTTCTGGAGTTTTCCTCTGATTTGATAATTGAGCGAAGAGAAGGAACCGATGTATGCTATCCCGGTAAATTCACAAATGAAGAATCACTGAGGCAGATCCTTCGAAGGTCAGGAGGAATTGGTAAGGAGTCAATGGGCTTCACCTATAGTGGAATAAGAACCAATGGAGCGACAAGTGCCTGCAAAAGATCAGGTTCTTCTTTCTATGCAGAGATGAAGTGGTTGCTGTCGAATTCAGACAATGCGGCATTCCCCCAAATGACAAAGTCGTATAGAAATCCCAGAAACAAACCAGCTCTGATAATTTGGGGAGTTCATCACTCTGAATCGGTTAGCGAACAGACCAAACTCTATGGAAGTGGAAACAAGTTGATAACAGTAAGAAGCTCAAAATACCAGCAATCATTCACTCCAAGTCCGGGAGCACGGAGAATCGATTTTCACTGGCTACTCCTTGATCCCAATGACACAGTGACATTCACTTTCAATGGGGCATTCATAGCCCCTGACAGGGCAAGTTTCTTTAGAGGAGAATCACTAGGAGTCCAGAGTGATGTTCCTTTGGATTCTAGTTGTGGAGGGGATTGCTTTCACAGTAGGGGTACGATAGTCAGTTCCCTGCCATTCCAAAACATCAACCCTAGAACTGTGGGGAGATGCCCTCGGTATGTTAAACAGACAAGCCTCCTTTTGGCTACAGGAATGAGAAATGTTCCAGAGAATCCAAAGCCCAGAGGCCTTTTTGGAGCAATTGCTGGATTCATAGAGAATGGATGGGAGGGTCTCATCAATGGATGGTATGGTTTCAGACATCAAAATGCACAAGGAGAAGGAACTGCAGCTGACTACAAAAGCACCCAATCTGCAATAGATCAGATCACAGGCAAATTGAATCGTCTAATTGACAAAACAAATCAGCAGTTTGAGCTGATAGACAATGAGTTCAATGAGATAGAACAACAAATAGGAAATGTCATTAATTGGACAAGAGACGCAATGACTGAGATATGGTCGTATAATGCTGAGCTGTTGGTGGCAATGGAAAATCAGCATACAATAGATCTTGCGGACTCAGAAATGAACAAACTTTATGAGCGTGTCAAAAAACAACTAAGGGAGAATGCTGAAGAAGATGGAACTGGATGTTTTGAGATATTCCATAAGTGTGATGATCAGTGTATGGAGAGCATAAGGAACAACACTTATGACCATACTAAATACAGAACAGAGTCATTGCAGAATAGAATACAGATAGACCCAGTGAAATTGAGTAGTGGATACAAAGACATAATCTTATGGTTTAGCTTCGGGGCATCATGTTTTCTTCTTCTGGCCATTGCAATGGGATTGGTTTTCATTTGCATAAAGAATGGAAACATGCGGTGCACTATTTGTATATAG
>A_/_H7N2|AF072395|A/Chicken/Pennsylvania/11767-1/97
ATGAACACTCAAATTCTGGCATTCATTGCTTGTGTGCTGACTGGAGCTAAAGGAGACAAAATATGTCTTGGGCACCATGCTGTGGCAAATGGAACAAAAGTGAACACATTAACAGAAAGGGGGATTGAAGTAGTGAACGCCACAGAGACGGTGGAAACTGCGAATATCAAGAAAATATGTACTCAAGGGAAAAGGCCAACAGATCTGGGACAATGTGGACTTCTAGGAACCCTAATAGGACCTCCCCAATGTGATCAATTCCTGGAGTTTTCCTCTGATTTGATAATTGAGCGAAGAGAAGGAACCGATGTATGCTATCCCGGTAAATTCACAAATGAAGAATCACTGAGGCAGATCCTTCGAAGGTCAGGAGGAATTGGTAAGGAGTCAATGGGCTTCACCTATAGTGGAATAAGAACCAATGGAGCGACAAGTGCCTGCAAAAGATCAGGTTCTTCTTTCTATGCAGAGATGAAGTGGTTGCTGTCGAATTCAGACAATGCGGCATTCCCCCAAATGACAAAGTCGTATAGAAATCCCAGAAACAAACCAGCTCTGATAATTTGGGGAGTTCATCACTCTGAATCGGTTAGCGAACAGACCAAACTCTATGGAAGTGGAAACAAGTTGATAACAGTAAGAAGCTCAAAATACCAGCAATCATTCACCCCAAGTCCGGGAGCACGGAGAATCGATTTTCACTGGCTACTCCTTGATCCCAATGACACAGTGACCTTCACTTTCAATGGGGCATTCATAGCCCCTGACAGGGCAAGTTTCTTTAGAGGAGAATCACTAGGAGTCCAGAGTGATGTTCCTTTGGATTCTAGTTGTGGAGGGGATTGCTTTCACAGTGGGGGTACGATAGTCAGTTCCCTGCCATTCCAAAACATCAACCCTAGAACTGTGGGGAGATGCCCTCGGTATGTTAAACAGACAAGCCTCCTTTTGGCTACAGGAATGAGAAATGTTCCAGAGAATCCAAAGCCCAGAGGCCTTTTTGGAGCAATTGCTGGATTCATAGAGAATGGATGGGAGGGTCTCATCAATGGATGGTATGGTTTCAGACATCAAAATGCACAAGGAGAAGGAACTGCAGCTGACTACAAAAGCACCCAATCTGCAATAGATCAGATCACAGGCAAATTGAATCGTCTAATTGACAAAACAAATCAGCAGTTTGAGCTGATAGACAATGAGTTCAATGAGATAGAACAACAAATAGGAAATGTCATTAATTGGACACGAGACGCAATGACTGAGATATGGTCGTATAATGCTGAGCTGTTGGTGGCAATGGAAAATCAGCATACAATAGATCTTGCGGACTCAGAAATGAACAAACTTTATGAGCGTGTCAGAAAACAACTAAGGGAGAATGCTGAAGAAGATGGAACTGGATGTTTTGAGATATTCCATAAGTGTGATGATCAGTGTATGGAGAGCATAAGGAACAACACTTATGACCATACTCAATACAGAACAGAGTCATTGCAGAATAGAATACAGATAGACCCAGTGAAATTGAGTAGTGGATACAAAGACATAATCTTATGGTTTAGCTTCGGGGCATCATGTTTTCTTCTTCTGGCCATTGCAATGGGATTGGTTTTCATTTGCATAAAGAATGGAAACATGCGGTGCACTATTTGTATATAG
>A_/_H7N2|CY094951|A/chicken/New_York/16326-3/2005
ATGAACATTCAAATTCTGGCATTCATTGCTTGTGTGCTGACTGGAGCTAAAGGAGACAAAATATGTCTTGGGCACCATGCTGTGGCAAATGGAACTAAAGTGAACACATTAACAGAGAAGGGGATTGAAGTAGTGAATGCCACAGAGACAGTGGAAACTGCGGATGTCAAGAAAATATGTACCCAGGGGAAAAGGACAACAGATCTGGGACGATGTGGACTTCTGGGAACCCTAATAGGACCTCCCCAATGTGATCAATTCCTGGAGTTTTCCTCTGATTTGATAATTGAGCGAAGGGAAGGAACCGATGTATGCTATCCCGGTAGATTCACAAATGAAGAATCACTGAGGCAGATCCTTCGAAGATCAGGGGGAATTGGTAAGGAGTCAATGGGCTTCACCTATAGTGGAATAAGAACCAATGGAGCGACAAGTGCCTGCACAAGATCAGGTTCTTCTTTCTATGCAGAGATGAAGTGGCTGCTGTCGAATTCAGATAATTCAGCATTCCCACAGATGACAAAGGCGTATAGAAATCCCAGAAACAAACCAGCTCTGATAATTTGGGGAGTTCATCACTCTGAATCGGTTAGCGAGCAGACCAAACTCTATGGAAGTGGAAACAAGTTGATAACAGTAATAAGCTCAAAATACCGGCAATCATTCACCCCGAGTCCAGGGGCACGGAGAATCGATTTCCACTGGCTACTCCTTGATCCCAATGACACAGTGACCTTCACTTTCAATGGGGCATTCATAGCTCCTGACAGGGCAAGTTTCTTTAGGGGAGAATCACTGGGAGTCCAGAGTGATGCTCCTTTGGATTCTAGTTGTAGAGGGGATTGCTTTCACAGTGGGGGTACGATAGTTAGTTCCCTACCATTCCAAAACATCAACTCTAGAACTGTGGGGAAATGCCCTCGGTATGTCAAACAGAAAAGCCTCCTTCTGGCTACAGGAATGAGAAATGTTCCAGAGAAACCAAAGCCAAGAGGCCTTTTTGGAGCAATTGCTGGATTCATAGAGAATGGATGGGAGGGTCTCATCAATGGATGGTATGGTTTCAGACATCAAAATGCACAAGGAGAGGGAACTGCAGCTGACTACAAAAGCACCCAGTCTGCAATAGATCAGATCACAGGCAAATTGAATCGTTTAATCGGCAAAACAAATCAGCAGTTTGAGCTGATAGACAATGAGTTCAATGAGATAGAACAACAAATAGGAAATGTCATTAATTGGACACGAGATGCAATGACTGAGATATGGTCGTATAATGCTGAGCTGTTGGTGGCAATGGAAAATCAGCATACAATAGATCTTGCGGACTCAGAAATGAGCAAACTTTATGAGCGTGTCAAAAAACAACTAAGGGAAAATGCTGAAGAAGATGGAACTGGATGTTTTGAGATATTTCATAAGTGTGATGATCAGTGTATGGAGAGCATAAGGAACAACACATATGACCATACTCAATACAGAACAGAGTCATTGCAGAATAGAATACAGATAGACCCAGTGAAATTGAGTAGTGGATACAAAGACATAATCTTATGGTTTAGCTTCGGGGCATCATGTTTTCTTCTTCTAGCCATTGCAATGGGATTGGTTTTCATTTGCATAAAGAATGGAAACATGCAGTGCACTATTTGTATATAG
>A_/_H7N2|CY095036|A/chicken/New_York/31621-6/2005
ATGAACATTCAAATTCTGGCATTCATTGCTTGTGTGCTGACTGGAGCTAAAGGAGACAAAATATGCCTTGGGCACCATGCTGTGGCAAATGGAACAAAAGTAAACACATTAACAGAGAGGGGGATTGAAGTAGTAAATGCCACAGAAACAGTGGAAACTACGAATATCAAGAAAATATGTACCCAGGGGAAAAGACCAACAGATCTGGGACAATGTGGACTTCTAGGAACCCTAATAGGACCTCCCCAGTGTGATCAATTCCTGGAGTTTTCCTCAGATTTGATAATTGAGCGAAGAGAAGGAACCGATATATGCTATCCCGGTAGATTCACAAACGAAGAATCACTGAGGCAGATCCTTCGAAGATCAGGAGGAATTAGTAAGGAGTCAATGGGCTTCACCTATAGTGGAATAAGAACCAATGGAGCGACAAGTGCCTGCACAAGATCAGGTTCTTCTTTCTATGCAGAGATGAAGTGGTTGCTGTCGAATTCAGATAATGCAGCATTCCCACAGATGACAAAGGCGTATAGAAATCCCAGAGACAAACCAGCTCTAATAATTTGGGGAGTTCATCACTCTGAATCAGTTAGCGAGCAGACCAAACTCTATGGAAGTGGAAACAAGTTGATAACAGTAAGAAGCTCAAAATACCAGCAATCATTCACCCCAAGTCCGGGAGCACGGAGAATCGATTTCCACTGGCTACTCCTTGATCCCAATGACACAGTGACCTTCACTTTCAATGGAGCATTCATAGCCCCTGACAGGGCAAGTTTCTTTAGGGGAGAATCACTAGGAATCCAGAGTGATGCTCCTTTGGATTCAAATTGTAGAGGAGATTGCTTTCACAGTGGGGGTACGATAGTCAGTTCCCTGCCATTCCAAAACATTAACTCTAGAACTGTGGGGAAATGCCCTCGGTATGTCAAACAGAAAAGCCTCCTTCTGGCTACAGGAATGAGAAATGTTCCAGAGAAACCAAAGCCCAGAGGCCTTTTTGGAGCAATTGCTGGATTCATAGAGAATGGATGGGAGGGTCTCATCAATGGATGGTATGGTTTCAGACATCAAAACGCCCAAGGAGAGGGAACTGCAGCTGACTACAAAAGCACCCAGTCTGCAATAGATCAGATCACAGGCAAATTGAATCGTTTAATTGGCAAAACAAATCAGCAGTTTGAGCTGATAGACAATGAGTTCAATGAGATAGAACAACAAATAGGGAATGTCATTAATTGGACAAGGGACGCAATGACTGAGATATGGTCGTATAATGCTGAGCTGTTGGTGGCAATGGAAAATCAACATACAATAGATCTTACGGACTCAGAAATGAGCAAACTTTATGAGCGTGTCAAAAAGCAACTAAGGGAGAATGCTGAAGAAGATGGAACTGGATGTTTTGAGATATTTCATAAATGTGATGATCATTGTATGGAGAGCATAAGGAACAACACGTATGACCATACTCAATACAGAACAGAGTCATTGCAGAATAGAATACAGATAGACCCAGTGAAGTTGAGTAGTGGGTACAAAGACATAATCTTATGGTTTAGCTTCGGGGCATCATGTTTTCTTCTTCTAGCCATTGCAATGGGATTGGTTTTCATTTGCATAAAGAATGGAAACATGCAGTGCACTATTTGTATATAG
>A_/_H7N2|CY095108|A/chicken/New_York/79672/2005
ATGAACACCCAAATTCTGGCATTCATTGCTTGTGTGCTGACTGGAGCTAAAGGAGACAAAATATGTCTTGGGCACCATGCTGTGGCAAATGGAACAAAAGTGAACACATTAACAGAGAAAGGGATTGAAGTAGTGAATGCCACAGAGACAGTTGAAACTGCGAATATCAAGAAAATATGTACTCAAGGGAAAAGACCAACAGATCTGGGACAATGTGGACTTCTAGGGACCCTAATAGGACCTCCCCAATGTGATCAATTCCTGGAATTTTCCTCTGATTTGATAATTGAGCGAAGAGAAGGAACCGATGTATGCTATCCCGGTAAATTCACAAATGAAGAATCACTGAGACAGATCCTTCGAAGATCAGGAGGAATTGGTAAGGAGTCAATGGGCTTCACCTATAGTGGAATAAGAACCAATGGAGCGACAAGTGCCTGCACAAGATCAGGTTCTTCTTTCTATGCAGAGATGAAGTGGTTGCTGTCGAATTCAGACAATGCAGCATTCCCACAGATGACAAAATCGTATAGAAATCCCAGAAACAAACCAGCTCTGATAATTTGGGGAGTTCATCACTCTGAATCGGTTAGCGAGCAGACCAAACTCTATGGGAGTGGAAACAAGTTGATAAAAGTAAGAAGCTCAAAATACCAACAATCATTTACCCCAAATCCTGGAGCACGGAGAATCGATTTCCACTGGCTACTCCTGGATCCCAATGACACAGTGACCTTCACTTTCAATGGGGCATTCATAGCCCCTGACAGGGCAAGTTTCTTTAGAGGAGAATCAATAGGAGTCCAGAGTGATGCTCCTTTGGATTCTAGTTGTGGAGGGAATTGTTTTCACAATGGGGGTACGATAGTCAGTTCCCTGCCATTCCAAAACATCAACCCTAGAACTGTGGGAAAATGCCCTCGGTATGTCAAACAGAAAAGCCTCCTTCTGGCTACAGGAATGAGAAATGTTCCAGAGAAACCAAAGAAAAGAGGCCTTTTTGGAGCAATTGCTGGATTCATAGAGAACGGATGGGAGGGTCTCATCAACGGATGGTATGGTTTCAGACATCAAAATGCACAAGGAGAGGGGACTGCAGCTGACTACAAAAGCACCCAGTCTGCAATAGATCAGATCACAGGCAAATTGAATCGTCTAATTGGCAAAACAAATCAGCAGTTTGAGCTGATAAACAATGAGTTCAATGAGGTAGAACAACAAATAGGAAATGTCATTAATTGGACACAAGACGCAATGACTGAGGTATGGTCGTATAATGCTGAACTGTTGGTGGCAATGGAAAATCAACATACAATAGATCTTACGGATTCAGAAATGAGCAAGCTGTATGAGCGTGTCAGAAAACAACTGAGGGAGAATGCTGAAGAAGATGGGACTGGATGTTTCGAAATATTCCATAAGTGTGATGATCATTGTATGGAGAGCATAAGAAACAACACTTATGACCATACTCAATACAGAACAGAGTCACTGCAGAATAGAATACAGATAGACCCAGTGAAATTGAGTAGTGGATACAAAGACATAATCTTATGGTTTAGCTTCGGGGCATCATGTTTTCTTCTTCTAGCCATTGCAATGGGATTGGTTTTCATTTGCATAAAGAATGGAAACATGCAGTGCACTATTTGTATATAG
>A_/_H7N2|AB558260|A/chicken/NY/119055-7/2001
ATGAACATTCAAATTCTGGCATTCATTGCTTGTGTGCTGACTGGAGCTAAAGGAGACAAAATATGTCTTGGGCACCATGCTGTGGCAAATGGAACAAAAGTGAACACATTAACAGAGAGGGGGATTGAAGTAGTGAATGCCACAGAGACAGTGGAAACTGCGAATATCAAGAAAATATGTACCCAAGGGAAAAGGCCAACAGATCTGGGACAATGTGGACTTCTAGGAACCCTAATAGGACCTCCCCAATGTGATCAATTCCTGGAGTTTTCCTCTGATTTGATAATTGAGCGAAGAGAAGGAACCGATGTATGCTATCCCGGTAAATTCACAAATGAAGAATCACTGAGGCAGATCCTTCGAAGATCAGGAGGAATTGGTAAGGAGTCAATGGGCTTCACCTATAGTGGAATAAGAACCAATGGAGCGACAAGTGCCTGCACAAGATCAGGTTCTTCTTTCTATGCAGAGATGAAGTGGTTGCTGTCGAATTCAGATAATGCAGCATTCCCACAGATGACAAAGGCGTATAGAAATCCCAGAAACAAACCAGCTCTGATAATTTGGGGAGTTCATCACTCTGAATCGGTTAGCGAGCAGACCAAACTCTATGGAAGTGAAAACAAGTTGATAACAGTAAGAAGCTCAAAATACCAGCAATCATTCACCCCAAGTCCGGGAGCACGGAGAATCGATTTTCACTGGCTACTCCTTGATCCCAATGACACAGTGACCTTCACTTTCAATGGAGCATTCATAGCCCCTGACAGGGCAAGTTTCTTTAGGGGAGAATCACTAGGAGTCCAGAGTGATGCTCCTTTGGATTCTAGTTGTAGAGGGGATTGCTTTCACAGTGGGGGTACGATAGTCAGTTCCCTGCCATTCCAAAACATCAACTCTAGAACTGTGGGGAAATGCCCTCGGTATGTCAAACAGAAAAGCCTCCTTCTGGCTACAGGAATGAGAAATGTTCCAGAGAAACCAAAGCCCAGAGGCCTTTTTGGAGCAATTGCTGGATTCATAGAGAATGGATGGGAGGGTCTCATCAATGGATGGTATGGTTTCAGACATCAAAATGCACAAGGAGAGGGAACTGCAGCTGACTACAAAAGCACCCAGTCTGCAATAGATCAGATCACAGGCAAATTGAATCGTTTAATTGGCAAAACAAATCAGCAGTTTGAGCTGATAGACAATGAGTTCAATGAGATAGAACAACAAATAGGAAATGTCATTAATTGGACACGAGACGCAATGACTGAGATATGGTCGTATAATGCTGAGCTGTTGGTGGCAATGGAAAATCAGCATACAATAGATCTTGCGGACTCAGAAATGAACAAACTTTATGAGCGTGTCAAAAAACAACTAAGGGAGAATGCTGAAGAAGATGGAACTGGATGTTTTGAGATATTTCATAAGTGTGATGATCAGTGTATGGAGAGCATAAGGAACAACACGTATGACCATACTCAATACAGAACAGAGTCATTGCAGAATAGAATACAGATAGACCCAGTGAAATTGAGTAGTGGATACAAAGACATAATCTTATGGTTTAGCTTCGGGGCATCATGTTTTCTTCTTCTAGCCATTGCAATGGGATTGGTTTTCATTTGCATAAAGAATGGAAACATGCAGTGCACTATTTGTATATAG
>A_/_H7N2|MN400391|A/chicken/Moscow/NJ294598-12/2017
ATGAACATTCAAATTCTGGCATTCATTGCTTGTGTGCTGACTGGAGCTAAAGGAGACAAAATATGTCTTGGGCACCATGCTGTGGCAAATGGAACAAAAGTGAACACATTAACAGAGAGGGGGATTGAAGTAGTGAATGCCACAGAGACAGTTGAAACTGCGAATATCAAGAAAATATGTACTCAAGGGAAAAGACCAACAGATCTGGGACAATGTGGACTTCTAGGGACCCTAATAGGACCTCCCCAATGTGATCAATTCCTGGAGTTTTCCTCTGATTTGATAATTGAGCGAAGAGAAGGAACCGATGTATGCTATCCCGGTAAATTCACAAATGAAGAATCACTGAGACAGATCCTTCGAAGATCAGGAGGAATTGGTAAGGAGTCAATGGGCTTCACCTATAGTGGAATAAGGACCAATGGAGCGACAAGTGCCTGCACAAGATCAGGTTCTTCTTTCTATGCAGAGATGAAGTGGTTGCTGTCGGATTCAGACAATGCAGCATTCCCACAGATGACAAAATCGTATAGAAATCCCAGAAACAAACCAGCTCTGATAATTTGGGGAGTTCATCACTCTGAATCGGTTAGCGAGCAGACCAAACTCTATGGAAGTGGAAACAAGTTGATAAAAGTAAGAAGCTCAAAATACCAACAATCATTTACCCCAAATCCTGGAGCACGGAGAATCGATTTCCACTGGCTACTCCTGGATCCCAATGACACAGTGACCTTCACTTTCAATGGGGCATTCATAGCCCCTGACAGGGCAAGTTTCTTTAGAGGAGAATCAATAGGAGTCCAGAGTGATGCTCCTTTGGATTCTAGTTGTGGAGGGAATTGCTTTCACAGTGGGGGTACGATAGTCAGTTCCCTGCCATTCCAAAACATCAACCCTAGAACTGTGGGAAAATGCCCTCGGTATGTCAAACAGAAAAGCCTCCTTCTGGCTACAGGAATGAGAAATGTTCCAGAGAAACCAAAGAAAAGAGGCCTTTTTGGAGCAATTGCTGGATTCATAGAGAACGGATGGGAGGGTCTCATCAATGGATGGTATGGTTTCAGACATCAAAATGCACAAGGAGAGGGAACTGCAGCTGACTACAAAAGCACCCAGTCTGCAATAGATCAGATCACAGGCAAATTGAATCGTCTAATTGGCAAAACAAATCAGCAGTTTGGGCTGATAGACAATGAGTTCAATGAGGTAGAACAACAAATAGGAAATGTCATTAATTGGACACAAGACGCAATGACTGAGATATGGTCGTATAATGCTGAGCTGTTGGTGGCAATGGAAAATCAACATACAATAGATCTTACGGATTCAGAAATGAGCAAACTTTATGAGCGTGTCAGAAAACAACTGAGGGAGAATGCTGAAGAAGATGGGACTGGATGTTTCGAAATATTCCATAAGTGTGATGATCATTGTATGGAGAGCATAAGAAACAACACTTATGACCATACTCAATACAGAACAGAGTCACTGCAGAATAGAATACAGATAGACCCAGTGAAATTGAGTAGTGGATACAAAGACATAATCTTATGGTTTAGCTTCGGGGCATCATGTTTTCTTCTTCTAGCCATTGCAATGGGATTGGTTTTCATTTGCATAAAAAATGGAAACATGCAGTGCACTATTTGTATATAG
>A_/_H7N2|MT379539|A/chicken/NJ/294598-MA-9G12(18A)/2004
ATGAACATTCAAATTCTGGCATTCATTGCTTGTGTGCTGACTGGAGCTAAAGGAGACAAAATATGTCTTGGGCACCATGCTGTGGCAAATGGAACAAAAGTGAACACATTAACAGAGAGGGGGATTGAAGTAGTGAATGCCACAGAGACAGTTGAAACTGCGAATATCAAGAAAATATGTACTCAAGGGAAAAGACCAACAGATCTGGGACAATGTGGACTTCTAGGGACCCTAATAGGACCTCCCCAATGTGATCAATTCCTGGAGTTTTCCTCTGATTTGATAATTGAGCGAAGAGAAGGAACCGATGTATGCTATCCCGGTAAATTCACAAATGAAGAATCACTGAGACAGATCCTTCGAAGATCAGGAGGAATTGGTAAGGAGTCAATGGGCCTCACCTATAGTGGAATAAGGACCAATGGAACGACAAGTGCCTGCACAAGATCAGGTTCTTCTTTCTATGCAGAGATGAAGTGGTTGCTGTCGAATTCAGACAATGCAGCATTCCCACAGATGACAAAATCGTATAGAAATCCCAGAAACAAACCAGCTCTGATAATTTGGGGAGTTCATCACTCTGAATCGGTTAGCGAGCAGACCAAACTCTATGGAAGTGAAAACAAGTTGATAAAAGTAAGAAGCTCAAAATACCAACAATCATTTACCCCAAATCCTGGAGCACGGAGAATCGATTTCCACTGGCTACTCCTGGATCCCAATGACACAGTGACCTTCACTTTCAATGGGGCATTCATAGCCCCTGACAGGGCAAGTTTCTTTAGAGGAGAATCAATAGGAGTCCAGAGTGATGCTCCTTTGGGTTCTAGTTGTGGAGGGAATTGCTTTCACAGTGGGGGTACGATAGTCAGTTCCCTGCCATTCCAAAACATCAACCCTAGAACTGTGGGAAAATGCCCTCGGTATGTCAAACAGAAAAGCCTCCTTCTGGCTACAGGAATGAGAAATGTTCCAGAGAAACCAAAGACAAGAGGCCTTTTTGGAGCAATTGCTGGATTCATAGAGAACGGATGGGAGGGTCTCATCAATGGATGGTATGGTTTCAGACATCAAAATGCACAAGGAGAGGGAACTGCAGCTGACTACAAAAGCACCCAGTCTGCAATAGATCAGATCACAGGCAAATTGAATCGTCTAATTGGCAAAACAAATCAGCAGTTTGGGCTGATAGACAATGAGTTCAATGAGGTAGAACAACAAATAGGAAATGTCATTAATTGGACACAAGACGCAATGACTGAGATATGGTCGTATAATGCTGAGCTGTTGGTGGCAATGGAAAATCAACATACAATAGATCTTACGGATTCAGAAATGAGCAAACTTTATGAGCGTGTCAGAAAACAACTGAGGGAGAATGCTGAAGAAGATGGGACTGGATGTTTCGAAATATTCCATAAGTGTGATGATCATTGTATGGAGAGCATAAGAAACAACACTTATGACCATACTCAATACAGAACAGAGTCACTGCAGAATAGAATACAGATAGACCCAGTGAAATTGAGTAGTGGATACAAAGACATAATCTTATGGTTTAGCTTCGGGGCATCATGTTTTCTTCTTCTAGCCATTGCAATGGGATTGGTTTTCATTTGCATAAAAAATGGAAACATGCAGTGCACTATTTGTATATAG
>A_/_H7N2|MT379538|A/chicken/NJ/294598-MA-9E11(11)/2004
ATGAACATTCAAATTCTGGCATTCATTGCTTGTGTGCTGACTGGAGCTAAAGGAGACAAAATATGTCTTGGGCACCATGCTGTGGCAAATGGAACAAAAGTGAACACATTAACAGAGAGGGGGATTGAAGTAGTGAATGCCACAGAGACAGTTGAAACTGCGAATATCAAGAAAATATGTACTCAAGGGAAAAGACCAACAGATCTGGGACAATGTGGACTTCTAGGGACCCTAATAGGACCTCCCCAATGTGATCAATTCCTGGAGTTTTCCTCTGATTTGATAATTGAGCGAAGAGAAGGAACCGATGTATGCTATCCCGGTAAATTCACAAATGAAGAATCACTGAGACAGATCCTTCGAAGATCAGGAGGAATTGGTAAGGAGTCAATGGGCCTCACCTATAGTGGAATAAGGACCAATGGATCGACAAGTGCCTGCACAAGATCAGGTTCTTCTTTCTATGCAGAGATGAAGTGGTTGCTGTCAAATTCAGACAATGCAGCATTCCCACAGATGACAAAATCGTATAGAAATCCCAGAAACAAACCAGCTCTGATAATTTGGGGAGTTCATCACTCTGAATCGGTTAGCGAGCAGACCAAACTCTATGGAAGTGAAAACAAGTTGATAAAAGTAAGAAGCTCAAAATACCAACAATCATTTACCCCAAATCCTGGAGCACGGAGAATCGATTTCCACTGGCTACTCCTGGATCCCAATGACACAGTGACCTTCACTTTCAATGGGGCATTCATAGCCCCTGACAGGGCAAGTTTCTTTAGAGGAGAATCAATAGGAGTCCAGAGTGATGCTCCTTTGGATTCTAGTTGTGGAGGGAATTGCTTTCACAGTGGGGGTACGATAGTCAGTTCCCTGCCATTCCAAAACATCAACCCTAGAACTGTGGGAAAATGCCCTCGGTATGTCAAACAGAAAAGCCTCCTTCTGGCTACAGGAATGAGAAATGTTCCAGAGAAACCAAAGACAAGAGGCCTTTTTGGAGCAATTGCTGGATTCATAGAGAACGGATGGGAGGGTCTCATCAATGGATGGTATGGTTTCAGACATCAAAATGCACAAGGAGAGGGAACTGCAGCTGACTACAAAAGCACCCAGTCTGCAATAGATCAGATCACAGGCAAATTGAATCGTCTAATTGGCAAAACAAATCAGCAGTTTGGGCTGATAGACAATGAGTTCAATGAGGTAGAACAACAAATAGGAAATGTCATTAATTGGACACAAGACGCAATGACTGAGATATGGTCGTATAATGCTGAGCTGTTGGTGGCAATGGAAAATCAACATACAATAGATCTTACGGATTCAGAAATGAGCAAACTTTATGAGCGTGTCAGAAAACAACTGAGGGAGAATGCTGAAGAAGATGGGACTGGATGTTTCGAAATATTCCATAAGTGTGATGATCATTGTATGGAGAGCATAAGAAACAACACTTATGACCATACTCAATACAGAACAGAGTCACTGCAGAATAGAATACAGATAGACCCAGTGAAATTGAGTAGTGGATACAAAGACATAATCTTATGGTTTAGCTTCGGGGCATCATGTTTTCTTCTTCTAGCCATTGCAATGGGATTGGTTTTCATTTGCATAAAAAATGGAAACATGCAGTGCACTATTTGTATATAG
>A_/_H7N2|MT379537|A/chicken/NJ/294598-MA-9E11(10)/2004
ATGAACATTCAAATTCTGGCATTCATTGCTTGTGTGCTGACTGGAGCTAAAGGAGACAAAATATGTCTTGGGCACCATGCTGTGGCAAATGGAACAAAAGTGAACACATTAACAGAGAGGGGGATTGAAGTAGTGAATGCCACAGAGACAGTTGAAACTGCGAATATCAAGAAAATATGTACTCAAGGGAAAAGACCAACAGATCTGGGACAATGTGGACTTCTAGGGACCCTAATAGGACCTCCCCAATGTGATCAATTCCTGGAGTTTTCCTCTGATTTGATAATTGAGCGAAGAGAAGGAACCGATGTATGCTATCCCGGTAAATTCACAAATGAAGAATCACTGAGACAGATCCTTCGAAGATCAGGAGGAATTGGTAAGGAGTCAATGGGCCTCACCTATAGTGGAATAAGGACCAATGGAACGACAAGTGCCTGCACAAGATCAGGTTCTTCTTTCTATGCAGAGATGAAGTGGTTGCTGTCGAATTCAGACAATGCAGCATTCCCACAGATGACAAAATCGTATAGAAATCCCAGAAACAAACCAGCTCTGATAATTTGGGGAGTTCATCACTCTGAATCGGTTAGCGAGCAGACCAAACTCTATGGAAGTGAAAACAAGTTGATAAAAGTAAGAAGCTCAAAATACCAACAATCATTTACCCCAAATCCTGGAGCACGGAGAATCGATTTCCACTGGCTACTCCTGGATCCCAATGACACAGTGACCTTCACTTTCAATGGGGCATTCATAGCCCCTGACAGGGCAAGTTTCTTTAGAGGAGAATCAATAGGAGTCCAGAGTGATGCTCCTTTGGATTCTAGTTGTGGAGGGAATTGCTTTCACAGTGGGGGTACGATAGTCAGTTCCCTGCCATTCCAAAACATCAACCCTAGAACTGTGGGAAAATGCCCTCGGTATGTCAAACAGAAAAGCCTCCTTCTGGCTACAGGAATGAGAAATGTTCCAGAGAAACCAAAGACAAGAGGCCTTTTTGGAGCAATTGCTGGATTCATAGAGAACGGATGGGAGGGTCTCATCAATGGATGGTATGGTTTCAGACATCAAAATGCACAAGGAGAGGGAACTGCAGCTGACTACAAAAGCACCCAGTCTGCAATAGATCAGATCACAGGCAAATTGAATCGTCTAATTGGCAAAACAAATCAGCAGTTTGGGCTGATAGACAATGAGTTCAATGAGGTAGAACAACAAATAGGAAATGTCATTAATTGGACACAAGACGCAATGACTGAGATATGGTCGTATAATGCTGAGCTGTTGGTGGCAATGGAAAATCAACATACAATAGATCTTACGGATTCAGAAATGAGCAAACTTTATGAGCGTGTCAGAAAACAACTGAGGGAGAATGCTGAAGAAGATGGGACTGGATGTTTCGAAATATTCCATAAGTGTGATGATCATTGTATGGAGAGCATAAGAAACAACACTTATGACCATACTCAATACAGAACAGAGTCACTGCAGAATAGAATACAGATAGACCCAGTGAAATTGAGTAGTGGATACAAAGACATAATCTTATGGTTTAGCTTCGGGGCATCATGTTTTCTTCTTCTAGCCATTGCAATGGGATTGGTTTTCATTTGCATAAAAAATGGAAACATGCAGTGCACTATTTGTATATAG
>A_/_H7N2|MT379536|A/chicken/NJ/294598-MA-9E11(8)/2004
ATGAACATTCAAATTCTGGCATTCATTGCTTGTGTGCTGACTGGAGCTAAAGGAGACAAAATATGTCTTGGGCACCATGCTGTGGCAAATGGAACAAAAGTGAACACATTAACAGAGAGGGGGATTGAAGTAGTGAATGCCACAGAGACAGTTGAAACTGCGAATATCAAGAAAATATGTACTCAAGGGAAAAGACCAACAGATCTGGGACAATGTGGACTTCTAGGGACCCTAATAGGACCTCCCCAATGTGATCAATTCCTGGAGTTTTCCTCTGATTTGATAATTGAGCGAAGAGAAGGAACCGATGTATGCTATCCCGGTAAATTCACAAATGAAGAATCACTGAGACAGATCCTTCGAAGATCAGGAGGAATTGGTAAGGAGTCAATGGGCCTCACCTATAGTGGAATAAGAACCAATGGAACGACAAGTGCCTGCACAAGATCAGGTTCTTCTTTCTATGCAGAGATGAAGTGGTTGCTGTCGAATTCAGACAATGCAGCATTCCCACAGATGACAAAATCGTATAGAAATCCCAGAAACAAACCAGCTCTGATAATTTGGGGAGTTCATCACTCTGAATCGGTTAGCGAGCAGACCAAACTCTATGGAAGTGAAAACAAGTTGATAAAAGTAAGAAGCTCAAAATACCAACAATCATTTACCCCAAATCCTGGAGCACGGAGAATCGATTTCCACTGGCTACTCCTGGATCCCAATGACACAGTGACCTTCACTTTCAATGGGGCATTCATAGCCCCTGACAGGGCAAGTTTCTTTAGAGGAGAATCAATAGGAGTCCAGAGTGATGCTCCTTTGGATTCTAGTTGTGGAGGGAATTGCTTTCACAGTGGGGGTACGATAGTCAGTTCCCTGCCATTCCAAAACATCAACCCTAGAACTGTGGGAAAATGCCCTCGGTATGTCAAACAGAAAAGCCTCCTTCTGGCTACAGGAATGAGAAATGTTCCAGAGAAACCAAAGACAAGAGGCCTTTTTGGAGCAATTGCTGGATTCATAGAGAACGGATGGGAGGGTCTCATCAATGGATGGTATGGTTTCAGACATCAAAATGCACAAGGAGAGGGAACTGCAGCTGACTACAAAAGCACCCAGTCTGCAATAGATCAGATCACAGGCAAATTGAATCGTCTAATTGGCAAAACAAATCAGCAGTTTGGGCTGATAGACAATGAGTTCAATGAGGTAGAACAACAAATAGGAAATGTCATTAATTGGACACAAGACGCAATGACTGAGATATGGTCGTATAATGCTGAGCTGTTGGTGGCAATGGAAAATCAACATACAATAGATCTTACGGATTCAGAAATGAGCAAACTTTATGAGCGTGTCAGAAAACAACTGAGGGAGAATGCTGAAGAAGATGGGACTGGATGTTTCGAAATATTCCATAAGTGTGATGATCATTGTATGGAGAGCATAAGAAACAACACTTATGACCATACTCAATACAGAACAGAGTCACTGCAGAATAGAATACAGATAGACCCAGTGAAATTGAGTAGTGGATACAAAGACATAATCTTATGGTTTAGCTTCGGGGCATCATGTTTTCTTCTTCTAGCCATTGCAATGGGATTGGTTTTCATTTGCATAAAAAATGGAAACATGCAGTGCACTATTTGTATATAG
>A_/_H7N2|MT379535|A/chicken/NJ/294598-MA-7H9(1A)/2004
ATGAACATTCAAATTCTGGCATTCATTGCTTGTGTGCTGACTGGAGCTAAAGGAGACAAAATATGTCTTGGGCACCATGCTGTGGCAAATGGAACAAAAGTGAACACATTAACAGAGAGGGGGATTGAAGTAGTGAATGCCACAGAGACAGTTGAAACTGCGAATATCAAGAAAATATGTACTCAAGGGAAAAGACCAACAGATCTGGGACAATGTGGACTTCTAGGGACCCTAATAGGACCTCCCCAATGTGATCAATTCCTGGAGTTTTCCTCTGATTTGATAATTGAGCGAAGAGAAGGAACCGATGTATGCTATCCCGGTAAATTCACAAATGAAGAATCACTGAGACAGATCCTTCGAAGATCAGGAGGAATTGGTAAGGAGTCAATGGGCTTCACCTATAGTGGAATAAGGACCAATGGAGCGACAAGTGCCTGCACAAGATCAGGTTCTTCTTTCTATGCAGAGATGAAGTGGTTGCTGTCGGATTCAGACAATGCAGCATTCCCACAGATGACAAAATCGTATAGAAATCCCAGAAACAAACCAGCTCTGATAATTTGGGGAGTTCATCACTCTGAATCGGTTAGCGAGCAGACCAAACTCTATGGAAGTGGAAACAAGTTGATAAAAGTAAGAAGCTCAAAATACCAACAATCATTTACCCCAAATCCTGGAGCACGGAGAATCGATTTCCACTGGCTACTCCTGGATCCCAATGACACAGTGACCTTCACTTTCAATGGGGCATTCATAGCCCCTGACAGGGCAAGTTTCTTTAGAGGAGAATCAATAGGAGTCCAGAGTGATGCTCCTTTGGATTCTAGTTGTGGAGGGAATTGCTTTCACAGTGGGGGTACGATAGTCAGTTCCCTGCCATTCCAAAACATCAACCCTAGAACTGTGGGAAAATGCCCTCGGTATGTCAAACAGAAAAGCCTCCTTCTGGCTACAGGAATGAGAAATGTTCCAGAGAAACCACAGAAAAGAGGCCTTTTTGGAGCAATTGCTGGATTCATAGAGAACGGATGGGAGGGTCTCATCAATGGATGGTATGGTTTCAGACATCAAAATGCACAAGGAGAGGGAACTGCAGCTGACTACAAAAGCACCCAGTCTGCAATAGATCAGATCACAGGCAAATTGAATCGTCTAATTGGCAAAACAAATCAGCAGTTTGGGCTGATAGACAATGAGTTCAATGAGGTAGAACAACAAATAGGAAATGTCATTAATTGGACACAAGACGCAATGACTGAGATATGGTCGTATAATGCTGAGCTGTTGGTGGCAATGGAAAATCAACATACAATAGATCTTACGGATTCAGAAATGAGCAAACTTTATGAGCGTGTCAGAAAACAACTGAGGGAGAATGCTGAAGAAGATGGGACTGGATGTTTCGAAATATTCCATAAGTGTGATGATCATTGTATGGAGAGCATAAGAAACAACACTTATGACCATACTCAATACAGAACAGAGTCACTGCAGAATAGAATACAGATAGACCCAGTGAAATTGAGTAGTGGATACAAAGACATAATCTTATGGTTTAGCTTCGGGGCATCATGTTTTCTTCTTCTAGCCATTGCAATGGGATTGGTTTTCATTTGCATAAAAAATGGAAACATGCAGTGCACTATTTGTATATAG
>A_/_H7N2|MT379533|A/chicken/NJ/294598-MA-7D11(2-6)/2004
ATGAACATTCAAATTCTGGCATTCATTGCTTGTGTGCTGACTGGAGCTAAAGGAGACAAAATATGTCTTGGGCACCATGCTGTGGCAAATGGAACAAAAGTGAACACATTAACAGAGAGGGGGATTGAAGTAGTGAATGCCACAGAGACAGTTGAAACTGCGAATATCAAGAAAATATGTACTCAAGGGAAAAGACCAACAGATCTGGGACAATGTGGACTTCTAGGGACCCTAATAGGACCTCCCCAATGTGATCAATTCCTGGAGTTTTCCTCTGATTTGATAATTGAGCGAAGAGAAGGAACCGATGTATGCTATCCCGGTAAATTCACAAATGAAGAATCACTGAGACAGATCCTTCGAAGATCAGGAGGAATTGGTAAGGAGTCAATGGGCTTCACCTATAGTGGAATAAGGACCAATGGAGCGACAAGTGCCTGCACAAGATCAGGTTCTTCTTTCTATGCAGAGATGAAGTGGTTGCTGTCGAATTCAGACAATGCAGAATTCCCACAGATGACAAAATCGTATAGAAATCCCAGAAACAAACCAGCTCTGATAATTTGGGGAGTTCATCACTCTGAATCGGTTAGCGAGCAGACCAAACTCTATGGAAGTGAAAACAATTTGATAAAAGTAAGAAGCTCAAAATACCAACAATCATTTACCCCAAATCCTGGAGCACGGAGAATCGATTTCCACTGGCTACTCCTGGATCCCAATGACACAGTGACCTTCACTTTCAATGGGGCATTCATAGCCCCTGACAGGGCAAGTTTCTTTAGAGGAGAATCAATAGGAGTCCAGAGTGATGCTCCTTTGGATTCTAGTTGTGGAGGGAATTGCTTTCACAGTGGGGGTACGATAGTCAGTTCCCTGCCATTCCAAAACATCAACCCTAGAACTGTGGGAAAATGCCCTCGGTATGTCAAACAGAAAAGCCTCCTTCTGGCTACAGGAATGAGAAATGTTCCAGAGAAACCAAAGACAAGAGGCCTTTTTGGAGCAATTGCTGGATTCATAGAGAACGGATGGGAGGGTCTCATCAATGGATGGTATGGTTTCAGACATCAAAATGCACAAGGAGAGGGAACTGCAGCTGACTACAAAAGCACCCAGTCTGCAATAGATCAGATCACAGGCAAATTGAATCGTCTAATTGGCAAAACAAATCAGCAGTTTGGGCTGATAGACAATGAGTTCAATGAGGTAGAACAACAAATAGGAAATGTCATTAATTGGACACAAGACGCAATGACTGAGATATGGTCGTATAATGCTGAGCTGTTGGTGGCAATGGAAAATCAACATACAATAGATCTTACGGATTCAGAAATGAGCAAACTTTATGAGCGTGTCAGAAAACAACTGAGGGAGAATGCTGAAGAAGATGGGACTGGATGTTTCGAAATATTCCATAAGTGTGATGATCATTGTATGGAGAGCATAAGAAACAACACTTATGACCATACTCAATACAGAACAGAGTCACTGCAGAATAGAATACAGATAGACCCAGTGAAATTGAGTAGTGGATACAAAGACATAATCTTATGGTTTAGCTTCGGGGCATCATGTTTTCTTCTTCTAGCCATTGCAATGGGATTGGTTTTCATTTGCATAAAAAATGGAAACATGCAGTGCACTATTTGTATATAG
>A_/_H7N2|MT379532|A/chicken/NJ/294598-MA-7D11(2-1)/2004
ATGAACATTCAAATTCTGGCATTCATTGCTTGTGTGCTGACTGGAGCTAAAGGAGACAAAATATGTCTTGGGCACCATGCTGTGGCAAATGGAACAAAAGTGAACACATTAACAGAGAGGGGGATTGAAGTAGTGAATGCCACAGAGACAGTTGAAACTGCGAATATCAAGAAAATATGTACTCAAGGGAAAAGACCAACAGATCTGGGACAATGTGGACTTCTAGGGACCCTAATAGGACCTCCCCAATGTGATCAATTCCTGGAGTTTTCCTCTGATTTGATAATTGAGCGAAGAGAAGGAACCGATGTATGCTATCCCGGTAAATTCACAAATGAAGAATCACTGAGACAGATCCTTCGAAGATCAGGAGGAATTGGTAAGGAGTCAATGGGCCTCACCTATAGTGGAATAAGGACCAATGGAGCGACAAGTGCCTGCACAAGATCAGGTTCTTCTTTCTATGCAGAGATGAAGTGGTTGCTGTCGAATTCAGACAATGCAGTATTCCCACAGATGACAAAATCGTATAGAAATCCCAGAAACAAACCAGCTCTGATAATTTGGGGAGTTCATCACTCTGAATCGGTTAGCGAGCAGACCAAACTCTATGGAAGTGAAAACAAGTTGATAAAAGTAAGAAGCTCAAAATACCAACAATCATTTACCCCAAATCCTGGAGCACGGAGAATCGATTTCCACTGGCTACTCCTGGATCCCAATGACACAGTGACCTTCACTTTCAATGGGGCATTCATAGCCCCTGACAGGGCAAGTTTCTTTAGAGGAGAATCAATAGGAGTCCAGAGTGATGCTCCTTTGGATTCTAGTTGTGGAGGGAATTGCTTTCACAGTGGGGGTACGATAGTCAGTTCCCTGCCATTCCAAAACATCAACCCTAGAACTGTGGGAAAATGCCCTCGGTATGTCAAACAGAAAAGCCTCCTTCTGGCTACAGGAATGAGAAATGTTCCAGAGAAACCAAAGACAAGAGGCCTTTTTGGAGCAATTGCTGGATTCATAGAGAACGGATGGGAGGGTCTCATCAATGGATGGTATGGTTTCAGACATCAAAATGCACAAGGAGAGGGAACTGCAGCTGACTACAAAAGCACCCAGTCTGCAATAGATCAGATCACAGGCAAATTGAATCGTCTAATTGGCAAAACAAATCAGCAGTTTGGGCTGATAGACAATGAGTTCAATGAGGTAGAACAACAAATAGGAAATGTCATTAATTGGACACAAGACGCAATGACTGAGATATGGTCGTATAATGCTGAGCTGTTGGTGGCAATGGAAAATCAACATACAATAGATCTTACGGATTCAGAAATGAGCAAACTTTATGAGCGTGTCAGAAAACAACTGAGGGAGAATGCTGAAGAAGATGGGACTGGATGTTTCGAAATATTCCATAAGTGTGATGATCATTGTATGGAGAGCATAAGAAACAACACTTATGACCATACTCAATACAGAACAGAGTCACTGCAGAATAGAATACAGATAGACCCAGTGAAATTGAGTAGTGGATACAAAGACATAATCTTATGGTTTAGCTTCGGGGCATCATGTTTTCTTCTTCTAGCCATTGCAATGGGATTGGTTTTCATTTGCATAAAAAATGGAAACATGCAGTGCACTATTTGTATATAG
>A_/_H7N2|MT379530|A/chicken/NJ/294598-MA/2004
ATGAACATTCAAATTCTGGCATTCATTGCTTGTGTGCTGACTGGAGCTAAAGGAGACAAAATATGTCTTGGGCACCATGCTGTGGCAAATGGAACAAAAGTGAACACATTAACAGAGAGGGGGATTGAAGTAGTGAATGCCACAGAGACAGTTGAAACTGCGAATATCAAGAAAATATGTACTCAAGGGAAAAGACCAACAGATCTGGGACAATGTGGACTTCTAGGGACCCTAATAGGACCTCCCCAATGTGATCAATTCCTGGAGTTTTCCTCTGATTTGATAATTGAGCGAAGAGAAGGAACCGATGTATGCTATCCCGGTAAATTCACAAATGAAGAATCACTGAGACAGATCCTTCGAAGATCAGGAGGAATTGGTAAGGAGTCAATGGGCCTCACCTATAGTGGAATAAGRACCAATGGAGCGACAAGTGCCTGCACAAGATCAGGTTCTTCTTTCTATGCAGAGATGAAGTGGTTGCTGTCGAATTCAGACAATGCAGCATTCCCACAGATGACAAAATCGTATAGAAATCCCAGAAACAAACCAGCTCTGATAATTTGGGGAGTTCATCACTCTGAATCGGTTAGCGAGCAGACCAAACTCTATGGAAGTGAAAACAAGTTGATAAAAGTAAGAAGCTCAAAATACCAACAATCATTTACCCCAAATCCTGGAGCACGGAGAATCGATTTCCACTGGCTACTCCTGGATCCCAATGACACAGTGACCTTCACTTTCAATGGGGCATTCATAGCCCCTGACAGGGCAAGTTTCTTTAGAGGAGAATCAATAGGAGTCCAGAGTGATGCTCCTTTGGATTCTAGTTGTGGAGGGAATTGCTTTCACAGTGGGGGTACGATAGTCAGTTCCCTGCCATTCCAAAACATCAACCCTAGAACTGTGGGAAAATGCCCTCGGTATGTCAAACAGAAAAGCCTCCTTCTGGCTACAGGAATGAGAAATGTTCCAGAGAAACCAAAGACAAGAGGCCTTTTTGGAGCAATTGCTGGATTCATAGAGAACGGATGGGAGGGTCTCATCAATGGATGGTATGGTTTCAGACATCAAAATGCACAAGGAGAGGGAACTGCAGCTGACTACAAAAGCACCCAGTCTGCAATAGATCAGATCACAGGCAAATTGAATCGTCTAATTGGCAAAACAAATCAGCAGTTTGGGCTGATAGACAATGAGTTCAATGAGGTAGAACAACAAATAGGAAATGTCATTAATTGGACACAAGACGCAATGACTGAGATATGGTCGTATAATGCTGAGCTGTTGGTGGCAATGGAAAATCAACATACAATAGATCTTACGGATTCAGAAATGAGCAAACTTTATGAGCGTGTCAGAAAACAACTGAGGGAGAATGCTGAAGAAGATGGGACTGGATGTTTCGAAATATTCCATAAGTGTGATGATCATTGTATGGAGAGCATAAGAAACAACACTTATGACCATACTCAATACAGAACAGAGTCACTGCAGAATAGAATACAGATAGACCCAGTGAAATTGAGTAGTGGATACAAAGACATAATCTTATGGTTTAGCTTCGGGGCATCATGTTTTCTTCTTCTAGCCATTGCAATGGGATTGGTTTTCATTTGCATAAAAAATGGAAACATGCAGTGCACTATTTGTATATAG
>A_/_H7N2|MF988323|A/chicken/New_York/22409-4/1999
ATGAACATTCAAATTCTGGCATTCATTGCTTGTGTGCTGACTGGAGCTAAAGGAGACAAAATATGTCTTGGGCACCACGCTGTGGCAAATGGAACAAAAGTGAACACATTAACAGAGAGGGGGATTGAAGTGGTGAATGCCACAGAGACGGTGGAAACTGCGAATATCAAGAAAATATGTACTCAAGGGAAAAGGCCAACAGACCTGGGACAATGTGGACTTCTAGGAACCCTAATAGGACCTCCCCAATGTGATCAATTCCTGGAGTTTTCCTCTGATTTGATAATTGAGCGAAGAGAAGGAACCGATGTATGCTATCCCGGTAAATTCACAAATGAAGAGTCACTGAGGCAGATCCTTCGAAGATCAGGAGGAATTGGTAAGGAGTCAATGGGCTTCACCTATAGTGGAATAAGAACCAATGGAGCGACAAGTGCCTGCACAAGATCAGGTTCTTCTTTCTATGCAGAGATGAAGTGGTTGCTGTCGAATTCAGACAATGCGGCATTCCCACAGATGACAAAGTCGTATAGAAATCCCAGAAACAAACCAGCTCTGATAATTTGGGGAGTTCATCACTCTGAATCGGTTAGCGAGCAGACCAAACTCTATGGAAGTGGAAACAAGTTGATAACAGTAAGAAGCTCAAAATACCAGCAATCATTCACCCCAAGTCCGGGAGCACGGAGAATCGATTTTCACTGGATACTCCTTGATCCCAATGACACAGTGACCTTCACTTTCAATGGGGCATTCATAGCCCCTGACAGGGCAAGTTTCTTTAGAGGAGAATCACTAGGAGTCCAGAGTGATGCTCCTTTGGATTCTAGTTGTGGAGGGGATTGCTTTCACAGTGGGGGTACGATAGTCAGTTCCCTGCCATTCCAAAACATCAACCCTAGAACTGTGGGGAAATGCCCTCGGTATGTCAAACAGAAAAGCCTCCTTCTGGCTACAGGAATGAGAAATGTTCCAGAGAAACCAAAGCCCAGAGGCCTTTTCGGAGCAATTGCTGGATTCATAGAGAATGGATGGGAGGGTCTCATCAATGGATGGTATGGTTTCAGACATCAAAATGCACAAGGAGAGGGAACTGCAGCTGACTACAAAAGCACCCAGTCTGCAATAGATCAGATCACAGGCAAATTGAATCGTCTAATTGGCAAAACAAATCAGCAGTTTGAGCTGATAGACAATGAGTTCAATGAGATAGAACAACAAATAGGAAATGTCATTAATTGGACACGAGATGCAATGACTGAGATATGGTCGTATAATGCTGAGCTGTTGGTGGCAATGGAAAATCAGCATACAATAGATCTTGCGGACTCAGAAATGAGCAAACTTTATGAGCGTGTCAGAAAACAACTAAGGGAGAATGCTGAAGAAGATGGAACTGGATGTTTTGAGATATTCCATAAGTGTGATGATCAGTGTATGGAGAGTATAAGGAACAACACTTATGACCATACTCAATACAGAACAGAGTCATTGCAGAATAGAATACAGATAGACCCAGTGAAATTGAGTAGTGGATACAAAGACATAATCTTATGGTTTAGCTTCGGGGCATCATGTTTTCTTCTTCTAGCCATTGCAATGGGATTGGTTTTCATTTGCATAAAGAATGGAAACATGCAGTGCACTATTTGTATATAG
>A_/_H7N3|CY136003|A/mallard/Interior_Alaska/10BM06909R0/2010
ATGAATACTCAAATTTTGGCACTCATTGCTTGTATGCTGATTGGAGCTAAAGGAGACAAAATATGTCTTGGGCACCATGCTGTGGCAAATGGAACAAAAGTGAACACATTAACAGAGAGAGGAATTGAAGTAGTAAACGCCACAGAAACGGTGGAGACTGCAAATATTAAGAAAATATGCACTCAAGGGAAAAGACCAACAGATCTGGGACAATGCGGACTTCTAGGAGCTCTAATAGGACCTCCCCAATGCGACCAATTCCTGGAGTTTGATGCTGATTTAATAATTGAACGAAGAGAAGGAACCGATGTGTGTTATCCCGGGAAGTTCACAAATGAAGAATCACTGAGGCAGATCCTTCGAGGGTCAGGAGGAATTGATAAGGAGTCAATGGGTTTCACCTATAGTGGAATAAGAACCAATGGGGCAACAAGTGCTTGCAGAAGATCAGGTTCTTCCTTCTATGCAGAGATGAAGTGGTTACTGTCGAATTCAGACAATGCGGCATTTCCCCAAATGACTAAGTCGTATAGAAATCCAAGAAACAAACCAGCTCTGATAATTTGGGGAGTGCATCACTCTGGATCGGCTACTGAGCAGACCAAACTCTATGGAAGTGGAAACAAGTTGATAACAGTAGGAAGCTCGAAATACCAGCAGTCATTCACCCCAAGCCCTGGAGCACGACCACAGGTGAATGGGCAATCAGGAAGGATTGATTTTCACTGGCTACTCCTTGATCCCAATGACACAGTGACCTTCACTTTCAATGGGGCATTCATAGCTCCTGACAGAGCAAGTTTCTTTAGAGGAGAATCGCTAGGAGTTCAGAGTGATGTTCCTTTGGATTCTGGTTGTGAGGGGAATTGCTTCCACAGTGGGGGTACGATAGTGAGCTCCCTGCCATTCCAGAACATCAACCCTAGAACAGTGGGGAAATGCCCTCGATATGTCAAACAGACAAGTCTCCTTTTGGCTACAGGGATGAGAAACGTCCCAGAGAACCCCAAGACCAGAGGCCTTTTTGGAGCGATTGCTGGATTCATAGAGAATGGATGGGAAGGTCTCATTGATGGATGGTATGGTTTCAGACATCAAAATGCGCAAGGAGAAGGAACTGCAGCTGACTACAAAAGCACTCAATCTGCAATAGATCAGATCACAGGCAAATTGAATCGTCTAATTGACAAAACAAATCAGCAGTTTGAACTGATAGACAATGAATTCAGTGAAATAGAACAACAAATTGGGAATGTCATTAACTGGACACGAGACTCAATGACTGAGGTGTGGTCGTACAATGCTGAATTGCTGATAGCAATGGAAAATCAGCACACAATAGATCTTGCAGACTCAGAAATGAACAAACTTTACGAGCGTGTAAGGAAACAACTGAGGGAGAATGCTGAAGAGGATGGGACTGGATGCTTTGAGATATTTCATAAGTGTGATGATCAGTGCATGGAGAGCATAAGGAACAACACTTATGACCATACCCAATACAGAACAGAGTCACTGCAGAATAGAATACAGATAGACCCAGTGAAATTGAGTAGTGGATACAAAGACATAATCTTATGGTTTAGCTTCGGGGCATCATGTTTTCTTCTTCTAGCCATTGCAATGGGATTGGTTTTCATTTGCATAAAGAATGGAAACATGCGGTGCACTATTTGTATATAG
>A_/_H7N3|CY135963|A/mallard/Interior_Alaska/10BM06838R0/2010
ATGAATACTCAAATTTTGGCACTCATTGCTTGTATGCTGATTGGAGCAAAAGGAGACAAAATATGTCTTGGGCACCATGCTGTGGCAAATGGAACAAAAGTGAACACATTAACAGAGAGAGGAATTGAAGTAGTAAACGCCACAGAAACGGTGGAGACTGCAAATATTAAGAAAATATGCACTCAAGGGAAAAGACCAACAGATCTGGGACAATGCGGACTTCTAGGAGCTCTAATAGGACCTCCCCAATGCGACCAATTCCTGGAGTTTGATGCTGATTTAATAATTGAACGAAGAGAAGGAACCGATGTGTGTTATCCCGGGAAGTTCACAAATGAAGAATCACTGAGGCAGATCCTTCGAGGGTCAGGAGGAATTGATAAGGAGTCAATGGGTTTCACCTATAGTGGAATAAGAACCAATGGGGCAACAAGTGCTTGCAGAAGATCAGGTTCTTCCTTCTATGCAGAGATGAAGTGGTTACTGTCGAATTCAGACAATGCGGCATTTCCCCAAATGACTAAGTCGTATAGAAATCCAAGAAACAAACCAGCTCTGATAATTTGGGGAGTGCATCACTCTGGATCGGCTACTGAGCAGACCAAACTCTATGGAAGTGGAAACAAGTTGATAACAGTAGGAAGCTCGAAATACCAGCAGTCATTCACCCCAAGCCCTGGAGCACGACCACAGGTGAATGGGCAATCAGGAAGGATTGATTTTCACTGGCTACTCCTTGATCCCAATGACACAGTGACCTTCACTTTCAATGGGGCATTCATAGCTCCTGACAGAGCAAGTTTCTTTAGAGGAGAATCGCTAGGAGTTCAGAGTGATGTTCCTTTGGATTCTGGTTGTGAGGGGAATTGCTTCCACAGTGGGGGTACGATAGTGAGCTCCCTGCCATTCCAGAACATCAACCCTAGAACAGTGGGGAAATGCCCTCGATATGTCAAACAGACAAGTCTCCTTTTGGCTACAGGGATGAGAAACGTCCCAGAGAACCCCAAGACCAGAGGCCTTTTTGGAGCGATTGCTGGATTCATAGAGAATGGATGGGAAGGTCTCATTGATGGATGGTATGGTTTCAGACATCAAAATGCGCAAGGAGAAGGAACTGCAGCTGACTACAAAAGCACTCAATCTGCAATAGATCAGATCACAGGCAAATTGAATCGTCTAATTGACAAAACAAATCAGCAGTTTGAACTGATAGACAATGAATTCAGTGAAATAGAACAACAAATTGGGAATGTCATTAACTGGACACGAGACTCAATGACTGAGGTGTGGTCGTACAATGCTGAATTGCTGATAGCAATGGAAAATCAGCACACAATAGATCTTGCAGACTCAGAAATGAACAAACTTTACGAGCGTGTAAGGAAACAACTGAGGGAGAATGCTGAAGAGGATGGGACTGGATGCTTTGAGATATTTCATAAGTGTGATGATCAGTGCATGGAGAGCATAAGGAACAACACTTATGACCATACCCAATACAGAACAGAGTCACTGCAGAATAGAATACAGATAGACCCAGTGAAATTGAGTAGTGGATACAAAGACATAATCTTATGGTTTAGCTTCGGGGCATCATGTTTTCTTCTTCTAGCCATTGCAATGGGATTGGTTTTCATTTGCATAAAGAATGGAAACATGCGGTGCACTATTTGTATATAG
>A_/_H7N3|CY135819|A/mallard/Interior_Alaska/10BM05860R0/2010
ATGAATACTCAAATTTTGGCACTCATTGCTTGTATGCTGATTGGAGCTAAAGGAGACAAAATATGTCTTGGGCACCATGCTGTGGCAAATGGAACAAAAGTGAACACATTAACAGAGAGAGGAATTGAAGTAGTAAACGCCACAGAAACGGTGGAGACTGCAAATATTAAGAAAATATGCACTCAAGGGAAAAGACCAACAGATCTGGGACAATGCGGACTTCTAGGAACTCTAATAGGACCTCCCCAATGCGACCAATTCCTGGAGTTTGATGCTGATTTAATAATTGAACGAAGAGAAGGAACCGATGTGTGTTATCCCGGGAAGTTCACAAATGAAGAATCACTGAGGCAGATCCTTCGAGGGTCAGGAGGAATTGATAAGGAGTCAATGGGTTTCACCTATAGTGGAATAAGAACCAATGGGGCAACAAGTGCTTGCAGAAGATCAGGTTCTTCCTTCTATGCAGAGATGAAGTGGTTACTGTCGAATTCAGACAATGCGGCATTTCCCCAAATGACTAAGTCGTATAGAAATCCAAGAAACAAACCAGCTCTGATAATTTGGGGAGTGCATCACTCTGGATCGGCTACTGAGCAGACCAAACTCTATGGAAGTGGAAACAAGTTGATAACAGTAGGAAGCTCGAAATACCAGCAGTCATTCACCCCAAGCCCTGGAGCACGACCACAGGTGAATGGGCAATCAGGAAGGATTGATTTTCACTGGCTACTCCTTGATCCCAATGACACAGTGACCTTCACTTTCAATGGGGCATTCATAGCTCCTGACAGAGCAAGTTTCTTTAGAGGAGAATCGCTAGGAGTTCAGAGTGATGTTCCTTTGGATTCTGGTTGTGAGGGGAATTGCTTCCACAGTGGGGGTACGATAGTGAGCTCCCTGCCATTCCAGAACATCAACCCTAGAACAGTGGGGAAATGCCCTCGATATGTCAAACAGACAAGTCTCCTTTTGGCTACAGGGATGAGAAACGTCCCAGAGAACCCCAAGACCAGAGGCCTTTTTGGAGCGATTGCTGGATTCATAGAGAATGGATGGGAAGGTCTCATTGATGGATGGTATGGTTTCAGACATCAAAATGCGCAAGGAGAAGGAACTGCAGCTGACTACAAAAGCACTCAATCTGCAATAGATCAGATCACAGGCAAATTGAATCGTCTAATTGACAAAACAAATCAGCAGTTTGAACTGATAGACAATGAATTCAGTGAAATAGAACAACAAATTGGGAATGTCATTAACTGGACACGAGACTCAATGACTGAGGTGTGGTCGTACAATGCTGAATTGCTGATAGCAATGGAAAATCAGCACACAATAGATCTTGCAGACTCAGAAATGAACAAACTTTACGAGCGTGTAAGGAAACAACTGAGGGAGAATGCTGAAGAGGATGGGACTGGATGCTTTGAGATATTTCATAAGTGTGATGATCAGTGCATGGAGAGCATAAGGAACAACACTTATGACCATACCCAATACAGAACAGAGTCACTGCAGAATAGAATACAGATAGACCCAGTGAAATTGAGTAGTGGATACAAAGACATAATCTTATGGTTTAGCTTCGGGGCATCATGTTTTCTTCTTCTAGCCATTGCAATGGGATTGGTTTTCATTTGCATAAAGAATGGAAACATGCGGTGCACTATTTGTATATAG
>A_/_H7N3|CY135851|A/northern_pintail/Interior_Alaska/10BM06303R0/2010
ATGAATACTCAAATTTTGGCACTCATTGCTTGTATGCTGATTGGAGCAAAAGGAGACAAAATATGTCTTGGGCACCATGCTGTGGCAAATGGAACAAAAGTGAACACATTAACAGAGAGAGGAATTGAAGTAGTAAACGCCACAGAAACGGTGGAGACTGCAAATATTAAGAAAATATGCACTCAGGGAAAAAGACCAACAGATCTGGGACAATGCGGACTTCTAGGAGCTCTAATAGGACCTCCCCAATGCGACCAATTCCTGGAGTTTGATGCTGATTTAATAATTGAACGAAGAGAAGGAACCGATGTGTGTTATCCCGGGAAGTTCACAAATGAAGAATCACTGAGGCAGATCCTTCGAGGGTCAGGAGGAATTGATAAGGAGTCAATGGGTTTCACCTATAGTGGAATAAGAACCAATGGGGCAACAAGTGCTTGCAGAAGATCAGGTTCTTCCTTCTATGCAGAGATGAAGTGGTTACTGTCGAATTCAGACAATGCGGCATTTCCCCAAATGACTAAGTCGTATAGAAATCCAAGAAACAAACCAGCTCTGATAATTTGGGGAGTGCATCACTCTGGATCGGCTACTGAGCAGACCAAACTCTATGGAAGTGGAAACAAGTTGATAACAGTAGGAAGCTCGAAATACCAGCAGTCATTCACCCCAAGCCCTGGAGCACGACCACAGGTGAATGGGCAATCAGGAAGGATTGATTTTCACTGGCTACTCCTTGATCCCAATGACACAGTGACCTTCACTTTCAATGGGGCATTCATAGCTCCTGACAGAGCAAGTTTCTTTAGAGGAGAATCGCTAGGAGTTCAGAGTGATGTTCCTTTGGATTCTGGTTGTGAGGGGAATTGCTTCCACAGTGGGGGTACGATAGTGAGCTCCCTGCCATTCCAGAACATCAACCCTAGAACAGTGGGGAAATGCCCTCGATATGTCAAACAGACAAGTCTCCTTTTGGCTACAGGGATGAGAAACGTCCCAGAGAACCCCAAGACCAGAGGCCTTTTTGGAGCGATTGCTGGATTCATAGAGAATGGATGGGAAGGTCTCATTGATGGATGGTATGGTTTCAGACATCAAAATGCGCAAGGAGAAGGAACTGCAGCTGACTACAAAAGCACTCAATCTGCAATAGATCAGATCACAGGCAAATTGAATCGTCTAATTGACAAAACAAATCAGCAGTTTGAACTGATAGACAATGAATTCAGTGAAATAGAACAACAAATTGGGAATGTCATTAACTGGACACGAGACTCAATGACTGAGGTGTGGTCGTACAATGCTGAATTGCTGATAGCAATGGAAAATCAGCACACAATAGATCTTGCAGACTCAGAAATGAACAAACTTTACGAGCGTGTAAGGAAACAACTGAGGGAGAATGCTGAAGAGGATGGGACTGGATGCTTTGAGATATTTCATAAGTGTGATGATCAGTGCATGGAGAGCATAAGGAACAACACTTATGACCATACCCAATACAGAACAGAGTCACTGCAGAATAGAATACAGATAGACCCAGTGAAATTGAGTAGTGGATACAAAGACATAATCTTATGGTTTAGCTTCGGGGCATCATGTTTTCTTCTTCTAGCCATTGCAATGGGATTGGTTTTCATTTGCATAAAGAATGGAAACATGCGGTGCACTATTTGTATATAG
>A_/_H7N7|CY138834|A/green-winged_teal/New_Brunswick/00392/2010
ATGAACACTCAAATTTTGGCACTCATTGCTTGTATGCTGATTAGAGTTAAAGGAGACAAAATATGTCTTGGGCACCATGCTGTGGCAAATGGAACAAAAGTGAACACATTAACAGAGAGAGGAATCGAAGTAGTAAATGCCACAGAAACGGTGGAGACTGCAAATATGAAGAAAATATGCACTCAAGGGAAAAGACCAACAGATCTGGGACAATGCGGACTTCTAGGAACCCTAATAGGACCTCCCCAATGCGATCAATTTCTGGAGTTTGACGCTGATTTAATAATTGAACGAAGAGAAGGAACCGATGTGTGTTATCCCGGGAAGTTCACAAATGAAGAATCACTGAGGCAGATCCTTCGAGGGTCAGGAGGAATTGATAAGGAGTCAATGGGTTTCACCTATAGTGGAATAAGAACCAATGGGGCAACGAGTGCTTGCAGAAGACCAGGCTCTTCCTTCTATGCGGAGATGAAGTGGTTACTGTCGAATTCAGACAATGCGGCTTTTCCCCAAATGACCAAGTCGTATAGAAATCCCAGGAACAAACCAGCTCTGATAATTTGGGGAGTGCATCACTCTGTATCGGCCACTGAGCAGACCAAACTCTATGGAAGTGGGAACAAGTTGATAACAGTAGGAAGCTCGAAATACCAGCAGTCATTCACCCCAAGCCCGGGGGCACGACCACAGGTGAATGGGCAATCAGGAAGGATTGATTTTCACTGGCTACTCCTTGATCCCAACGACACAGTGACCTTCACTTTCAATGGGGCATTCATAGCTCCCGACAGAGCAAGTTTCTTTAGAGGAGAGTCGCTAGGAGTTCAGAGTGATGTTCCTTTGGATTCTGGTTGTGAGGGGGATTGCTTCCACAGTGGGGGTACGATAGTGAGCTCCCTGCCATTCCAGAACATCAACCCTAGAACAGTGGGAAAATGCCCTCGATATGTCAAACAGACAAGCCTCCTTTTGGCTACAGGGATGAGAAACGTCCCAGAGAACCCCAAGACCAGAGGCCTTTTTGGAGCGATTGCTGGATTCATAGAGAATGGATGGGAAGGTCTCATTGATGGATGGTATGGTTTCAGACATCAAAATGCACAAGGAAAAGGAACTGCAGCTGACTACAAAAGCACTCAATCTGCAATAGATCAGATCACAGGCAAATTGAATCGTCTAATTGACAAAACAAATCAGCAGTTTGAACTGATAGACAACGAATTCAGTGAAGTAGAACAACAAATTGGGAACGTCATTAACTGGACACGAGACTCAATGACTGAGGTATGGTCATACAATGCTGAATTGCTGGTAGCAATGGAAAATCAGCACACAATAGATCTTGCAGACTCAGAAATGAACAAACTTTACGAGCGTGTAAGGAAACAACTGAGGGAGAATGCTGAAGAGGATGGGACTGGATGCTTTGAGATATTTCATAAGTGTGATGATCAGTGCATGGAGAGCATAAGGAACAACACTTATGACCATACCCAATACAGAACAGAGTCACTGCAGAATAGAATACAGATAGACCCAGTGAAATTGAGTAGTGGATACAAAGACATAATCTTATGGTTTAGCTTCGGAGCATCATGTTTTCTTCTTCTAGCCATTGCAATGGGATTGGTTTTCATTTGCATAAAGAATGGAAACATGCGGTGCACTATTTGTATATAG
>A_/_H7N7|CY138801|A/mallard/Nova_Scotia/00372/2010
ATGAACACTCAAATTTTGGCACTCATTGCTTGTATGCTGATTGGAGTTAAAGGAGACAAAATATGTCTTGGGCACCATGCTGTGGCAAATGGAACAAAAGTGAACACATTAACAGAGAGAGGAATCGAAGTAGTAAATGCCACAGAAACGGTGGAGACTGCAAATATGAAGAAAATATGCACTCAAGGGAAAAGACCAACAGATCTGGGACAATGCGGACTTCTAGGAACCCTAATAGGACCTCCCCAATGCGATCAATTTCTGGAGTTTGACGCTGATTTAATAATTGAACGAAGAGAAGGAACCGATGTGTGTTATCCCGGGAAGTTCACAAATGAAGAATCACTGAGGCAGATCCTTCGAGGGTCAGGAGGAATTGATAAGGAGTCAATGGGTTTCACCTATAGTGGAATAAGAACCAATGGGGCAACGAGTGCTTGCAGAAGACCAGGCTCTTCCTTCTATGCGGAGATGAAGTGGTTACTGTCGAATTCAGACAATGCGGCTTTTCCCCAAATGACCAAGTCGTATAGAAATCCCAGGAACAAACCAGCTCTGATAATTTGGGGAGTGCATCACTCTGTATCGGCCACTGAGCAGACCAAACTCTATGGAAGTGGGAACAAGTTGATAACAGTAGGAAGCTCGAAATACCAGCAGTCATTCACCCCAAGCCCGGGGGCACGACCACAGGTGAATGGGCAATCAGGAAGGATTGATTTTCACTGGCTACTCCTTGATCCCAACGACACAGTGACCTTCACTTTCAATGGGGCATTCATAGCTCCCGACAGAGCAAGTTTCTTTAGAGGAGAGTCGCTAGGAGTTCAGAGTGATGTTCCTTTGGATTCTGGTTGTGAGGGGGATTGCTTCCACAGTGGGGGTACGATAGTGAGCTCCCTGCCATTCCAGAACATCAACCCTAGAACAGTGGGAAAATGCCCTCGATATGTCAAACAGACAAGCCTCCTTTTGGCTACAGGGATGAGAAACGTCCCAGAGAACCCCAAGACCAGAGGCCTTTTTGGAGCGATTGCTGGATTCATAGAGAATGGATGGGAAGGTCTCATTGATGGATGGTATGGTTTCAGACATCAAAATGCACAAGGAAAAGGAACTGCAGCTGACTACAAAAGCACTCAATCTGCAATAGATCAGATCACAGGCAAATTGAATCGTCTAATTGACAAAACAAATCAGCAGTTTGAACTGATAGACAACGAATTCAGTGAAGTAGAACAACAAATTGGGAACGTCATTAACTGGACACGAGACTCAATGACTGAGGTATGGTCATACAATGCTGAATTGCTGGTAGCAATGGAAAATCAGCACACAATAGATCTTGCAGACTCAGAAATGAACAAACTTTACGAGCGTGTAAGGAAACAACTGAGGGAGAATGCTGAAGAGGATGGGACTGGATGCTTTGAGATATTTCATAAGTGTGATGATCAGTGCATGGAGAGCATAAGGAACAACACTTATGACCATACCCAATACAGAACAGAGTCACTGCAGAATAGAATACAGATAGACCCAGTGAAATTGAGTAGTGGATACAAAGACATAATCTTATGGTTTAGCTTCGGAGCATCATGTTTTCTTCTTCTAGCCATTGCAATGGGATTGGTTTTCATTTGCATAAAGAATGGAAACATGCGGTGCACTATTTGTATATAG
>A_/_H7N3|CY135591|A/mallard/Interior_Alaska/10BM04564R1/2010
ATGAATACTCAAATTTTGGCACTCATTGCTTGTATGCTGATTGGAGCTAAAGGAGACAAAATATGTCTTGGGCACCATGCTGTGGCAAATGGAACAAAAGTGAACACATTAACAGAGAGAGGAATTGAAGTAGTAAACGCCACAGAAACGGTGGAGACTGCAAATATTAAGAAAATATGCACTCAAGGGAAAAGACCAACAGATCTGGGACAATGCGGACTTCTAGGAACTCTAATAGGACCTCCCCAATGCGACCAATTCCTGGAGTTTGATGCTGATTTAATAATTGAACGAAGAGAAGGAACCGATGTGTGTTATCCCGGGAAGTTCACAAATGAAGAATCACTGAGGCAGATCCTTCGAGGGTCAGGAGGAATTGATAAGGAGTCAATGGGTTTCACCTATAGTGGAATAAGAACCAATGGGGCAACAAGTGCTTGCAGAAGATCAGGTTCTTCCTTCTATGCAGAGATGAAGTGGTTACTGTCGAATTCAGACAATGCGGCATTTCCCCAAATGACTAAGTCGTATAGAAATCCAAGAAACAAACCAGCTCTGATAATTTGGGGAGTGCATCACTCTGGATCGGCTACTGAGCAGACCAAACTCTATGGAAGTGGAAACAAGTTGATAACAGTAGGAAGCTCGAAATACCAGCAGTCATTCACCCCAAGCCCTGGAGCACGACCACAGGTGAATGGGCAATCAGGAAGGATTGATTTTCACTGGCTACTCCTTGATCCCAATGACACAGTGACCTTCACTTTCAATGGGGCATTCATAGCTCCTGACAGAGCAAGTTTCTTTAGAGGAGAATCGCTAGGAGTTCAGAGTGATGTTCCTTTGGATTCTGGTTGTGAGGGGAATTGCTTCCACAGTGGGGGTACGATAGTGAGCTCCCTGCCATTCCAGAACATCAACCCTAGAACAGTGGGGAAATGCCCTCGATATGTCAAACAGACAAGTCTCCTTTTGGCTACAGGGATGAGAAACGTCCCAGAGAACCCCAAGACCAGAGGCCTTTTTGGAGCGATTGCTGGATTCATAGAGAATGGATGGGAAGGTCTCATTGATGGATGGTATGGTTTCAAACATCAAAATGCGCAAGGAGAAGGAACTGCAGCTGACTACAAAAGCACTCAATCTGCAATAGATCAGATCACAGGCAAATTGAATCGTCTAATTGACAAAACAAATCAGCAGTTTGAACTGATAGACAATGAATTCAGTGAAATAGAACAACAAATTGGGAATGTCATTAACTGGACACGAGACTCAATGACTGAGGTGTGGTCGTACAATGCTGAATTGCTGGTAGCAATGGAAAATCAGCACACAATAGATCTTGCAGACTCAGAAATGAACAAACTTTACGAGCGTGTAAGGAAACAACTGAGGGAGAATGCTGAAGAGGATGGGACTGGATGCTTTGAGATATTTCATAAGTGTGATGATCAGTGCATGGAGAGCATAAGGAACAACACTTATGACCATACCCAATACAGAACAGAGTCACTGCAGAATAGAATACAGATAGACCCAGTGAAATTGAGTAGTGGACACAAAGACATAATCTTATGGTTTAGCTTCGGGGCATCATGTTTTCTTCTTCTAGCCATTGCAATGGGATTGGTTTTCATTTGCATAAAGAATGGAAACATGCGGTGCACTATTTGTATATAG
>A_/_H7N4|CY133777|A/mallard/Missouri/10MO053/2010
ATGAACACTCAAATTTTGGCACTCATTGCTTGTATGCTGATTGGAGCTAAAGGAGACAAAATATGTCTTGGGCACCATGCTGTGGCAAATGGAACAAAAGTGAACACATTAACAGAGAGAGGAATTGAAGTAGTAAATGCCACAGAAACGGTGGAAACTGCAAATATTAAGAAAATATGCACTCAAGGGAAAAGACCAACAGATCTGGGGCAATGCGGACTTCTAGGAACCCTAATAGGACCTCCCCAATGCGACCAATTTCTTGAGTTTGACGCTGATTTAATAATTGAACGAAGAGAAGGAACCGATGTGTGCTACCCCGGGAAGTTCACAAATGAAGAATCACTGAGGCAGATCCTTCGAGGGTCAGGAGGAATTGATAAGGAGTCAATGGGTTTCACCTATAGTGGAATAAGAACCAATGGGGCGACGAGTGCTTGCAGAAGATCAGGCTCTTCCTTCTATGCGGAGATGAAGTGGTTACTGTCGAATTCAGACAATGCGGCATTTCCCCAAATGACTAAGTCGTATAGAAATCCCAGGAACAAACCAGCTCTGATAATTTGGGGAGTGCATCACTCTGGATCGGCTACTGAGCAGACCAAACTCTATGGAAGTGGAAACAAGTTGATAACAGTAGGAAGCTCGAAATACCAGCAGTCATTCACCCCAAGCCCGGGAGCACGACCACAGGTGAATGGGCAATCAGGAAGGATTGATTTTCACTGGCTACTCCTTGACCCCAATGACACAGTGACCTTCACTTTCAATGGAGCATTCATAGCTCCTGACAGAGCAAGTTTCTTTAGAGGAGAGTCGCTAGGAGTCCAGAGTGATGTTCCTTTGGATTCTGGTTGTGAGGGGGATTGCTTCCACAGTGGGGGTACGATAGTGAGCTCCCTGCCATTCCAGAACATCAACCCTAGAACAGTGGGGAAATGCCCTCGATATGTCAAACAGACAAGCCTCCTTTTGGCTACAGGGATGAGAAACGTTCCAGAGAACCCCAAGACCAGAGGCCTTTTTGGAGCGATTGCTGGATTCATAGAGAATGGATGGGAAGGTCTCATTGATGGATGGTATGGTTTCAGACATCAAAATGCACAAGGGGAAGGAACGGCAGCTGACTACAAAAGCACTCAATCTGCAATAGATCAGATCACAGGCAAGTTGAATCGTCTAATTGACAAAACAAATCAGCAGTTTGAACTGATAGACAATGAATTCAGTGAAATAGAACAACAAATTGGGAATGTCATTAACTGGACACGAGACTCAATGACTGAGGTATGGTCGTACAATGCTGAATTGCTGGTAGCAATGGAAAATCAGCACACAATAGATCTTGCAGACTCAGAAATGAACAAACTTTACGAGCGTGTAAGGAAACAACTGAGGGAGAATGCTGAGGAGGATGGGACTGGATGCTTTGAGATATTTCATAAGTGTGATGATCAGTGCATGGAGAGCATAAGGAACAACACTTATAACCATACCCAATACAGAACAGAGTCACTGCAGAATAGAATACAGATAGACCCAGTGAAATTGAGTAGTGGATACAAGGACATAATCTTATGGTTTAGCTTCGGGGCATCATGTTTTCTTCTTCTAGCCATTGCAATGGGATTGGTTTTCATTTGCATAAAGAATGGAAACATGCGGTGCACTATTTGTATATAG
>A_/_H7N3|CY133729|A/northern_shoveler/Mississippi/11OS289/2011
ATGAACACTCAAATTTTGGCAATCATTGCTTGTATGCTAATTGGAGCTAAAGGAGACAAAATATGCCTTGGGCACCATGCTGTGGCAAATGGAACAAAAGTGAACACATTAACAGAGAGAGGAATCGAAGTAGTAAATGCCACAGAAACGGTGGAGACTGCAAATATTAAGAAAATATGCACTCAGGGGAAAAGACCAACAGATCTGGGACAATGCGGACTTCTAGGAACCCTAATAGGACCTCCCCAATGCGATCAATTTCTGGAGTTTGACGCTGATTTAATAATTGAACGAAGAGAAGGAACCGATGTGTGTTATCCCGGGAAGTTCACAAATGAAGAATCACTGAGGCAGATCCTTCGAGGGTCAGGAGGAATTGATAAGGAGTCAATGGGTTTCACCTATAGTGGAATAAGAACCAATGGGGCGACGAGTGCTTGCAGAAGATCAGGTTCTTCCTTCTATGCGGAGATGAAGTGGTTACTGTCGAATTCAGACAATGCAGCTTTTCCCCAAATGACTAAGTCGTACAGAAATCCCAGGAACAAACCAGCTCTGATAATTTGGGGAGTGCATCACTCTGGATCGGCTAATGAGCAGACCAAACTCTATGGGAGTGGAAACAAGTTGATAACAGTAGGAAGCTCGAAATACCAGCAGTCATTCGCCCCAAGCCCTGGGGCACGACCACAGGTGAATGGGCAATCAGGAAGGATTGATTTTCACTGGCTACTCCTTGATCCCAATGACACAGTGACCTTCACTTTCAATGGGGCATTCATAGCTCCTGACAGAGCAAGTTTCTTTAGAGGGGAGTCACTAGGAGTTCAGAGTGATGTTCCTTTGGATTCTGGTTGTGAGGGGGATTGCTTCCACAATGGGGGTACGATAGTGAGCTCCCTGCCATTCCAGAACATCAACCCTAGAACAGTGGGAAAATGCCCTCGATATGTCAAACAGACAAGCCTCCTTTTGGCTACAGGGATGAGAAACGTCCCAGAGAACCCCAAGACCAGAGGCCTTTTTGGAGCGATTGCTGGATTCATAGAGAATGGATGGGAAGGTCTCATTGATGGATGGTATGGTTTCAGACATCAAAATGCACAAGGAGAAGGAACTGCAGCTGATTACAAAAGCACTCAATCTGCAATAGATCAGATCACAGGCAAATTGAATCGTCTAATTGACAAGACAAATCAGCAGTTTGAACTGATAGACAACGAATTCAGTGAAATAGAACAACAAATTGGGAATGTCATTAACTGGACACGAGATTCAATGACTGAGGTATGGTCGTACAATGCTGAATTGCTGGTAGCCATGGAAAATCAGCACACAATAGATCTTGCAGACTCAGAAATGAACAAGCTTTATGAGCGTGTAAGGAAACAACTGAGGGAGAATGCTGAAGAGGATGGGACTGGATGCTTTGAGATATTTCATAAGTGTGATGATCAGTGCATGGAGAGCATAAGGAACAACACTTATGACCATACCCAATACAGAACAGAGTCACTGCAGAATAGAATACAGATAGACCCAGTGAAATTGAGTAGTGGATACAAAGACATAATCTTATGGTTTAGCTTCGGGGCATCATGTTTTCTTCTTCTAGCCATTGCAATGGGGTTGGTTTTCATTTGCATAAAGAATGGAAACATGCGGTGCACTATTTGTATATAG
>A_/_H7N7|CY133721|A/northern_shoveler/Mississippi/11OS202/2011
ATGAACACTCAAATTTTGGCACTCATTGCTTGTATGCTGATTGGAGCTAGAGGAGACAAAATATGTCTTGGGCACCATGCTGTGGCAAATGGAACAAAAGTGAACACATTAACAGAGAGAGGAATCGAAGTAGTAAATGCCACAGAAACGGTGGAGACTGCAAATATTAAGAAAATATGCACTCAGGGGAAAAGACCAACAGATCTGGGACAATGCGGACTTCTAGGAACCCTAATAGGACCTCCCCAATGCGATCAATTTCTGGAGTTTGACGCTGATTTAATAATTGAACGAAGAGAAGGAACCGATGTGTGTTATCCCGGGAAGTTCACAAATGAAGAATCACTGAGGCAGATCCTTCGAGGGTCAGGAGGAATTGATAAGGAGTCAATGGGTTTCACCTATAGTGGAATAAGAACCAATGGGGCGACGAGTGCTTGCAGAAGATCAGGTTCTTCCTTCTATGCGGAGATGAAGTGGTTACTGTCGAATTCAGACAATGGGGCTTTTCCCCAAATGACTAAGTCGTACAGAAATCCCAGGAACAAACCAGCTCTGATAATTTGGGGAGTGCATCACTCTGGATCGGCTACCGAGCAGACCAAACTCTATGGGAGTGGAAACAAGTTGATAACAGTAGGAAGCTCGAAATACCAGCAGTCATTCACCCCAAGCCCGGGGGCACGACCACAGGTGAATGGGCAATCAGGAAGGATTGATTTCCACTGGCTACTCCTTGATCCCAATGACACAGTGACCTTCACCTTCAATGGGGCATTCATAGCTCCTGACAGAGCAAGTTTCTTTAGAGGGGAGTCACTAGGAGTTCAGAGTGATGTTCCTTTGGATTCTGGTTGTGAGGGGGATTGCTTCCACAATGGGGGTACGATAGTGAGCTCCCTGCCATTCCAGAACATCAACCCTAGAACAGTTGGGAAATGCCCTCGATATGTCAAACAGACAAGCCTCCTTTTGGCTACAGGGATGAGAAACGTCCCAGAGAACCCCAAGACCAGAGGCCTTTTTGGAGCGATTGCTGGATTCATAGAGAATGGATGGGAAGGTCTCATTGATGGTTGGTATGGTTTCAGACATCAAAATGCACAAGGAGAAGGAACTGCAGCTGATTACAAAAGCACTCAATCTGCAATAGATCAGATCACAGGCAAATTGAATCGTCTAATTGACAAAACAAATCAGCAGTTTGAACTGATAGACAACGAATTCAGTGAAATAGAACAACAAATTGGGAATGTCATTAACTGGACACGAGATTCAATGACTGAGGTATGGTCGTACAATGCTGAATTGCTGGTAGCTATGGAAAATCAGCACACAATAGATCTTGCAGACTCAGAAATGAACAAACTTTATGAGCGTGTAAGGAAACAACTGAGGGAGAATGCTGAAGAGGATGGGACTGGATGCTTTGAGATATTTCATAAGTGTGATGATCAGTGCATGGAGAGCATAAGGAACAACACTTATGACCATACTCAGTACAGAACAGAGTCATTGCAGAATAGAATACAGATAGACCCAGTGAAATTGAGTAGTGGATACAAAGACATAATCTTATGGTTTAGCTTCGGGGCATCATGTTTTCTTCTTCTAGCCATTGCAATGGGATTGGTTTTCATTTGCATAAAGAATGGGAACATGCGGTGCACTATTTGTATATAG
>A_/_H7N7|CY133677|A/American_green-winged_teal/Mississippi/11OS255/2011
ATGAACACTCAAATTTTGGCACTCATTGCTTGTATGCTGATTGGAGCTAGAGGAGACAAAATATGTCTTGGGCACCATGCTGTGGCAAATGGAACAAAAGTGAACACATTAACAGAGAGAGGAATCGAAGTAGTAAATGCCACAGAGACGGTGGAGACTGCAAATATTAAGAAAATATGCACTCAGGGGAAAAGACCAACAGATCTGGGACAATGCGGACTTCTAGGAACCCTAATAGGACCTCCCCAATGCGATCAATTTCTGGAGTTTGACGCTGATTTAATAATTGAACGAAGAGAAGGAACCGATGTGTGTTATCCCGGGAAGTTCACAAATGAAGAATCACTGAGGCAGATCCTTCGAGGGTCAGGAGGAATTGATAAGGAGTCAATGGGTTTCACCTATAGTGGAATAAGAACCAATGGGGCGACGAGTGCTTGCAGAAGATCAGGTTCTTCCTTCTATGCGGAGATGAAGTGGTTACTGTCGAATTCAGACAATGCGGCTTTTCCCCAAATGACTAAGTCGTACAGAAATCCCAGGAACAAACCAGCTCTGATAATTTGGGGAGTGCATCACTCTGGATCGGCTACCGAGCAGACCAAACTCTATGGGAGTGGAAACAAGTTGATAACAGTAGGAAGCTCGAAATACCAGCAGTCATTCACCCCAAGCCCAGGGGCACGACCACAGGTGAATGGGCAATCAGGAAGAATTGATTTTCACTGGCTACTCCTTGATCCCAATGACACAGTGACCTTCACTTTCAATGGGGCATTCATAGCTCCTGACAGAGCAAGTTTCTTTAGAGGGGAGTCACTAGGAGTTCAGAGTGATGTTCCTTTGGATTCTGGTTGTGAGGGGGATTGCTTCCACAATGGGGGTACGATAGTGAGCTCCCTGCCATTCCAGAACATCAACCCTAGAACAGTGGGGAAATGCCCTCGATATGTCAAACAGACAAGCCTCCTTTTGGCTACAGGGATGAGAAACGTCCCAGAGAACCCCAAGACCAGAGGCCTTTTTGGAGCGATTGCTGGATTCATAGAGAATGGATGGGAAGGTCTCATTGATGGTTGGTATGGTTTCAGACATCAAAATGCACAAGGAGAAGGAACTGCAGCTGATTACAAAAGCACTCAATCTGCAATAGATCAGATCACAGGCAAATTGAATCGTCTAATTGACAAAACAAATCAGCAGTTTGAACTGATAGACAACGAATTCAGTGAAATAGAACAACAAATTGGGAATGTCATTAACTGGACACGAGATTCAATGACTGAGGTATGGTCGTACAATGCTGAATTGCTGGTAGCTATGGAAAATCAGCACACAATAGATCTTGCAGACTCAGAAATGAACAAACTTTATGAGCGTGTAAGGAAACAACTGAGGGAGAATGCTGAAGAGGATGGGACTGGATGCTTTGAGATATTTCATAAGTGTGATGATCAGTGCATGGAGAGCATAAGGAACAACACTTATGACCATACTCAGTACAGAACAGAGTCATTGCAGAATAGAATACAGATAGACCCAGTGAAATTGAGTAGTGGATACAAAGACATAATCTTATGGTTTAGCTTCGGGGCATCATGTTTTCTTCTTCTAGCCATTGCAATGGGATTGGTTTTCATTTGCATAAAGAATGGAAACATGCGGTGCACTATTTGTATATAG
>A_/_H7N3|CY133669|A/American_green-winged_teal/Mississippi/11OS250/2011
ATGAACACTCAAATTTTGGCACTCATTGCTTGTATGCTGATTGGAGCTAGAGGAGACAAAATATGTCTTGGGCACCATGCTGTGGCAAATGGAACAAAAGTGAACACATTAACAGAGAGAGGAATCGAAGTAGTAAATGCCACAGAAACGGTGGAGACTGCAAATATTAAGAAAATATGCACTCAGGGGAAAAGACCAACAGATCTGGGACAATGCGGACTTCTAGGAACCCTAATAGGACCTCCCCAATGCGATCAATTTCTGGAGTTTGACGCTGATTTAATAATTGAACGAAGAGAAGGAACCGATGTGTGTTATCCCGGGAAGTTCACAAATGAAGAATCACTGAGGCAGATCCTTCGAGGGTCAGGAGGAATTGATAAGGAGTCAATGGGTTTCACCTATAGTGGAATAAGAACCAATGGGGCGACGAGTGCTTGCAGAAGATCAGGTTCTTCCTTCTATGCGGAGATGAAGTGGTTACTGTCGAATTCAGACAATGCGGCTTTTCCCCAAATGACTAAGTCGTACAGAAATCCCAGGAACAAACCAGCTCTGATAATTTGGGGAGTGCATCACTCTGGATCGGCTACCGAGCAGACCAAACTCTATGGGAGTGGAAACAAGTTGATAACAGTAGGAAGCTCGAAATACCAGCAGTCATTCACCCCAAGCCCGGGGGCACGACCACAGGTGAATGGGCAATCAGGAAGGATTGATTTTCACTGGCTACTCCTTGATCCCAATGACACAGTGACCTTCACTTTCAATGGGGCATTCATAGCTCCTGACAGAGCAAGTTTCTTTAGAGGGGAGTCACTAGGAGTTCAGAGTGATGTTCCTTTGGATTCTGGTTGTGAGGGGGATTGCTTCCACAATGGGGGTACGATAGTGAGCTCCCTGCCATTCCAGAACATCAACCCTAGAACAGTGGGGAAATGCCCTCGATATGTCAAACAGACAAGCCTCCTTTTGGCTACAGGGATGAGAAACGTCCCAGAGAACCCCAAGACCAGAGGCCTTTTTGGAGCGATTGCTGGATTCATAGAGAATGGATGGGAAGGTCTCATTGATGGTTGGTATGGTTTCAGACATCAAAATGCACAAGGAGAAGGAACTGCAGCTGATTACAAAAGCACTCAATCTGCAATAGATCAGATCACAGGCAAATTGAATCGTCTAATTGACAAAACAAATCAGCAGTTTGAACTGATAGACAACGAATTCAGTGAAATAGAACAACAAATTGGGAATGTCATTAACTGGACACGAGATTCAATGACTGAGGTATGGTCGTACAATGCTGAATTGCTGGTAGCTATGGAAAATCAGCACACAATAGATCTTGCAGACTCAGAAATGAACAAACTTTATGAGCGTGTAAGGAAACAACTGAGGGAGAATGCTGAAGAGGATGGGACTGGATGCTTTGAGATATTTCATAAGTGTGATGATCAGTGCATGGAGAGCATAAGGAACAACACTTATGACCATACTCAGTACAGAACAGAGTCATTGCAGAATAGAATACAGATAGACCCAGTGAAATTGAGTAGTGGATACAAAGACATAATCTTATGGTTTAGCTTCGGGGCATCATGTTTTCTTCTTCTAGCCATTGCAATGGGATTGGTTTTCATTTGCATAAAGAATGGAAACATGCGGTGCACTATTTGTATATAG
>A_/_H7N9|CY133649|A/northern_shoverl/Mississippi/11OS145/2011
ATGAACACTCAAATTTTGACACTCATTGCTTGTATGCTGATTGGAGCTAAAGGAGATAAAATATGTCTTGGGCACCATGCTGTGGCAAATGGAACAAAAGTGAACACATTAACAGAGAGAGGAATCGAAGTAGTAAATGCCACAGAAACGGTGGAGACTGCAAATATTAAGAAAATATGCACTCAGGGGAAAAGACCAACAGATCTGGGACAATGCGGACTCCTAGGAACCCTAATAGGACCTCCCCAATGCGATCAATTTCTGGAGTTTGACGCTGATTTAATAATTGAACGAAGAGAAGGAACCGATGTGTGTTATCCCGGGAAGTTCACAAATGAAGAATCACTGAGGCAGATCCTTCGAGGGTCAGGAGGAATTGATAAGGAGTCAATGGGTTTCACCTATAGTGGAATAAGAACCAATGGGGCGACGAGTGCTTGCAGAAGATCAGGTTCTTCCTTCTATGCGGAGATGAAGTGGTTACTGTCGAATTCAGACAATGCGGCTTTTCCCCAAATGACTAAGTCGTACAGAAATCCCAGGAACAAACCAGCTCTGATAATTTGGGGAGTGCATCACTCTGGATCGGCTACTGAGCAGACCAAACTCTATGGGAGTGGAAATAAGTTGATAACAGTAGGAAGCTCGAAATACCAGCAGTCATTCACCCCAAGCCCGGGGGCACGACCACAGGTGAATGGGCAATCAGGAAGGATTGATTTTCACTGGCTACTCCTTGATCCCAATGACACAGTGACCTTCACTTTCAATGGGGCATTCATAGCTCCTGACAGAGCAAGTTTCTTTAGAGGAGAGTCACTAGGAGTTCAGAGTGATGTTCCTTTGGATTCTGGTTGTGAGGGGGATTGCTTCCACAATGGGGGTACGATAGTGAGCTCCCTGCCATTCCAGAACATCAACCCTAGAACAGTGGGAAAATGCCCTCGATATGTCAAACAGACAAGCCTCCTTTTGGCTACAGGGATGAGAAACGTCCCAGAGAACCCCAAGACCAGAGGCCTTTTTGGAGCGATTGCTGGATTCATAGAGAATGGATGGGAAGGTCTCATTGATGGATGGTATGGTTTCAGACATCAAAATGCACAAGGAGAAGGAACTGCAGCTGATTATAAAAGCACTCAATCTGCAATAGATCAGATCACAGGCAAATTGAATCGTCTAATCGACAAAACAAATCAGCAGTTTGAACTGATAGACAACGAATTCAGTGAAATAGAACAACAAATTGGGAATGTCATTAACTGGACACGAGATTCAATGACTGAGGTATGGTCGTACAATGCTGAATTGCTGGTAGCTATGGAAAATCAGCACACAATAGATCTTGCAGACTCAGAAATGAACAAACTTTATGAGCGTGTAAGGAAACAACTGAGGGAGAATGCTGAAGAGGATGGGACTGGATGCTTTGAGATATTTCATAAGTGTGATGATCAGTGCATGGAGAGCATAAGGAACAACACTTATGACCATACTCAATACAGAGCGGAGTCATTGCAGAATAGAATACAGATAGACCCAGTGAAATTGAGTAGTGGATACAAAGACATAATCTTATGGTTTAGCTTCGGGGCATCATGTTTTCTTCTTCTAGCCATTGCAATGGGATTGGTTTTCATTTGCATAAAGAATGGAAACATGCGGTGCACTATTTGTATATAG
>A_/_H7N3|CY133416|A/northern_shoveler/Missouri/10OS4750/2010
ATGAACACTCAAATTTTGGCACTCATTGCTTGTATGCTGATTGGAGCTAAAGGAGATAAAATATGTCTTGGGCACCATGCTGTGGCAAATGGAACAAAAGTGAACACATTAACAGAGAGAGGAATCGAAGTAGTAAATGCCACAGAAACGGTGGAGACTGCAAATATTAAGAAAATATGCACTCAGGGGAAAAGACCAACAGATCTGGGACAATGCGGACTTCTAGGAACCCTAATAGGACCTCCCCAATGCGATCAATTTCTGGAGTTTGACGCTGATTTAATAATTGAACGAAGAGAAGGAACCGATGTGTGTTATCCCGGGAAGTTCACAAATGAAGAATCACTGAGGCAGATCCTTCGAGGGTCAGGAGGAATTGATAAGGAGTCAATGGGTTTCACCTATAGTGGAATAAGAACCAATGGGGCGACGAGTGCTTGCAGAAGATCAGGTTCTTCCTTCTATGCGGAGATGAAGTGGTTACTGTCGAATTCAGACAATGCGGCTTTTCCCCAAATGACTAAGTCGTACAGAAATCCCAGGAACAAACCTGCTCTGATAATTTGGGGAGTGCATCACTCTGGATCGGCTACTGAGCAGACCAAACTCTATGGGAGTGGAAACAAGTTGATAACAGTAGGAAGCTCGAAATACCAGCAGTCATTCACCCCAAGCCCGGGGGCACGACCACAGGTGAATGGGCAATCAGGAAGGATTGATTTTCACTGGCTACTCCTTGATCCCAATGACACAGTGACCTTCACTTTCAATGGGGCATTCATAGCTCCTGACAGAGCAAGTTTCTTTAGAGGAGAGTCACTAGGAGTTCAGAGTGATGTTCCTTTGGATTCTGGTTGTGAGGGGAATTGCTTCCACAATGGGGGTACGATAGTGAGCTCCCTGCCATTCCAGAACATCAACCCTAGAACAGTGGGAAAATGCCCTCGATATGTCAAACAGACAAGCCTCCTTTTGGCTACAGGGATGAGAAACGTCCCAGAGAACCCCAAGACCAGAGGCCTTTTTGGAGCGATTGCTGGATTCATAGAGAATGGATGGGAAGGTCTCATTGATGGATGGTATGGTTTCAGACATCAAAATGCACAAGGAGAAGGAACTGCAGCTGATTACAAAAGCACTCAATCTGCAATAGATCAGATCACAGGCAAATTGAATCGTCTAATCGACAAAACAAATCAGCAGTTTGAACTGATAGACAACGAATTCAGTGAAATAGAACAACAAATTGGGAATGTCATTAACTGGACACGAGATTCAATGACTGAGGTATGGTCGTACAATGCTGAATTGCTGGTAGCTATGGAAAATCAGCACACAATAGATCTTGCAGACTCAGAAATGAACAAACTTTATGAGCGCGTAAGGAAACAACTGAGGGAGAATGCTGAAGAGGATGGGACTGGATGCTTTGAGATATTTCATAAGTGTGATGATCAGTGCATGGAGAGCATAAGGAACAACACTTATGACCATACTCAATACAGAGCGGAGTCATTGCAGAATAGAATACAGATAGACCCAGTGAAATTGAGTGGTGGATACAAAGACATAATCTTATGGTTTAGCTTCGGGGCATCATGTTTTCTTCTTCTAGCCATTGCAATGGGATTGGTTTTCATTTGCATAAAGAATGGAAACATGCGGTGCACTATTTGTATATAG
>A_/_H7N3|CY133408|A/gadwall/Missouri/10OS4731/2010
ATGAACACTCAAATTTTGGCACTCATTGCTTGTATGCTAATTGGAGCTAAAGGAGACAAAATATGCCTTGGGCACCATGCTGTGGCAAATGGAACAAAAGTGAACACATTAACAGAGAGAGGAATCGAAGTAGTAAATGCCACAGAAACGGTGGAGACTGCAAATATTAAGAAAATATGCACTCAGGGGAAAAGACCAACAGATCTGGGACAATGCGGACTTCTAGGAACCCTAATAGGACCTCCCCAATGCGATCAATTTCTGGAGTTTGACGCTGATTTAATAATTGAACGAAGAGAAGGAACCGATGTGTGTTATCCCGGGAAGTTCACAAATGAAGAATCACTGAGGCAGATCCTTCGAGGGTCAGGAGGAATTGATAAGGAGTCAATGGGTTTCACCTATAGTGGAATAAGAACCAATGGGGCGACGAGTGCTTGCAGAAGATCAGGTTCTTCCTTCTATGCGGAGATGAAGTGGTTACTGTCGAATTCAGACAATGCGGCTTTTCCCCAAATGACTAAGTCGTACAGAAATCCCAGGAACAAACCAGCTCTGATAATTTGGGGAGTGCATCACTCTGGATCGGCTAATGAGCAGACCAAACTCTATGGGAGTGGAAACAAGTTGATAACAGTAGGAAGCTCGAAATACCAGCAGTCATTCACCCCAAGCCCTGGGGCACGACCACAGGTGAATGGGCAATCAGGAAGGATTGATTTTCACTGGCTACTCCTTGATCCCAATGACACAGTGACCTTCACTTTCAATGGGGCATTCATAGCTCCTGACAGAGCAAGTTTCTTTAGAGGAGAGTCACTAGGAGTTCAGAGTGATGTTCCTTTGGATTCTGGTTGTGAGGGGAATTGCTTCCACAATGGGGGTACGATAGTGAGCTCCCTGCCATTCCAGAACATCAACCCTAGAACAGTGGGAAAATGCCCTCGATATGTCAAACAGACAAGCCTCCTTTTGGCTACAGGGATGAGAAACGTCCCAGAGAACCCCAAGACCAGAGGCCTTTTTGGAGCGATTGCTGGATTCATAGAGAATGGATGGGAAGGTCTCATTGATGGATGGTATGGTTTCAGACATCAAAATGCACAAGGAGAAGGAACTGCAGCTGATTACAAAAGCACTCAATCTGCAATAGATCAGATCACAGGCAAATTGAATCGTCTAATTGACAAGACAAATCAGCAGTTTGAACTGATAGACAACGAATTCAGTGAAATAGAACAACAAATTGGGAATGTCATTAACTGGACACGAGATTCAATGACTGAGGTATGGTCGTACAATGCTGAATTGCTGGTAGCCATGGAAAATCAGCACACAATAGATCTTGCAGACTCAGAAATGAACAAGCTTTATGAGCGTGTAAGGAAACAACTGAGGGAGAATGCTGAAGAGGATGGGACTGGATGCTTTGAGATATTTCATAAGTGTGATGATCAGTGCATGGAGAGCATAAGGAACAACACTTATGACCATACCCAATACAGAACAGAGTCACTGCAGAATAGAATACAGATAGACCCAGTGAAATTGAGTAGTGGATACAAAGACATAATCTTATGGTTTAGCTTCGGGGCATCATGTTTTCTTCTTCTAGCCATTGCAATGGGATTGGTTTTCATTTGCATAAAGAATGGAAACATGCAGTGCACTATTTGTATATAG
>A_/_H7N7|CY133365|A/northern_shoveler/Missouri/10OS4632/2010
ATGAACACTCAAATTTTGGCACTCATTGCTTGTATGCTGATTGGAGCTAGAGGAGACAAAATATGTCTTGGGCACCATGCTGTGGCAAATGGAACAAAAGTGAACACATTAACAGAGAGAGGAATCGAAGTAGTAAATGCCACAGAAACGGTGGAGACTGCAAATATTAAGAAAATATGCACTCAGGGGAAAAGACCAACAGATCTGGGACAATGCGGACTTCTAGGAACCCTAATAGGACCTCCCCAATGCGATCAATTTCTGGAGTTTGACGCTGATTTAATAATTGAACGAAGAGAAGGAACCGATGTGTGTTATCCCGGGAAGTTCACAAATGAAGAATCACTGAGGCAGATCCTTCGAGGGTCAGGAGGAATTGATAAGGAGTCAATGGGTTTCACCTATAGTGGAATAAGAACCAATGGGGCGACGAGTGCTTGCAGAAGATCAGGTTCTTCCTTCTATGCGGAGATGAAGTGGTTACTGTCGAATTCAGACAATGCGGCTTTTCCTCAAATGACTAAGTCGTACAGAAATCCCAGGAACAAACCAGCTCTGATAATTTGGGGAGTGCATCACTCTGGATCGGCTACCGAGCAGACCAAACTCTATGGGAGTGGAAACAAGTTGATAACAGTAGGAAGCTCGAAATACCAGCAGTCATTCACCCCAAGCCCGGGGGCACGACCACAGGTGAATGGGCAATCAGGAAGGATTGATTTTCACTGGCTACTCCTTGATCCCAATGACACAGTGACCTTCACTTTCAATGGGGCATTCATAGCTCCTGACAGAGCAAGTTTCTTTAGAGGGGAGTCACTAGGGGTTCAGAGTGATGTTCCTTTGGATTCTGGTTGTGAGGGGGATTGCTTCCACAATGGGGGTACGATAGTGAGCTCCCTGCCATTCCAGAACATCAACCCTAGAACAGTGGGGAAATGCCCTCGATATGTCAAACAGACAAGCCTCCTTTTGGCTACAGGGATGAGAAACGTCCCAGAGAGCCCCAAGGCCAGAGGCCTTTTTGGAGCGATTGCTGGATTCATAGAGAATGGATGGGAAGGTCTCATTGATGGTTGGTATGGTTTCAGACATCAAAATGCACAAGGAGAAGGAACTGCAGCTGATTACAAAAGCACTCAATCTGCAATAGATCAGATCACAGGCAAATTGAATCGTCTAATTGACAAAACAAATCAGCAGTTTGAACTGATAGACAACGAATTCAGTGAAATAGAACAACAAATTGGGAATGTCATTAACTGGACACGAGATTCAATGACTGAGGTATGGTCGTACAATGCTGAATTGCTGGTAGCTATGGAAAATCAGCACACAATAGATCTTGCAGACTCAGAAATGAACAAACTTTATGAGCGTGTAAGGAAACAACTGAGGGAGAATGCTGAAGAGGATGGGACTGGATGCTTTGAGATATTTCATAAGTGTGATGATCAGTGCATGGAGAGCATAAGGAACAACACTTATGACCATACTCAGTACAGAACAGAGTCATTGCAGAATAGAATACAGATAGACCCAGTGAAATTGAGTAGTGGATACAAAGACATAATCTTATGGTTTAGCTTCGGGGCATCATGTTTTCTTCTTCTAGCCATTGCAATGGGATTGGTTTTCATTTGCATAAAGAATGGAAACATGCGGTGCACTATTTGTATATAG
>A_/_H7N3|CY133314|A/mallard/Wisconsin/10OS3171/2010
ATGAACACTCAAATTTTGGCACTCATCGCTTGTATGCTGATTGGAGCTAAAGGAGACAAAATATGTCTTGGGCACCATGCTGTGGCAAATGGAACAAAAGTGAACACATTAACAGAGAGAGGAATTGAAGTAGTAAATGCCACAGAAACGGTGGAAACTGCAAATATTAAGAAAATATGCACTCAAGGGAAAAGACCAACAGATCTGGGGCAATGCGGACTTCTAGGAACCCTAATAGGACCTCCCCAATGCGACCAATTTCTGGAATTTGACGCTGATTTAATAATTGAACGAAGAGAAGGAACCGATGTGTGCTACCCCGGGAAGTTCACAAATGAAGAATCACTGAGGCAAATCCTTCGAGGGTCAGGAGGAATTGATAAGGAGTCAATGGGTTTCACCTATAGTGGAATAAGAACCAATGGGGCGACGAGTGCTTGCAGAAGATCAGGTTCTTCCTTCTATGCGGAGATGAAGTGGTTACTGTCAAATTCAGACAATGCGGCATTTCCCCAAATGACTAAGTCGTATAGAAATCCCAGGAACAAACCAGCTCTGATAATTTGGGGAGTGCATCACTCTGGATCGGCTACTGAGCAGACCAAACTCTATGGAAGTGGAAACAAGTTGATAACAGTAGGAAGCTCGAAATATCAGCAGTCATTCACTCCAAGCCCAGGAGCACGACCACAGGTGAATGGGCAATCAGGAAGGATTGATTTTCACTGGCTACTCCTTGATCCCAATGACACAGTGACCTTCACTTTCAATGGAGCATTCATAGCTCCTGACAGGGCAAGTTTCTTTAGGGGAGAGTCGCTGGGAGTCCAGAGTGATGTTCCTTTGGATTCTGGTTGTGAGGGGGATTGCTTCCACAGTGGGGGTACGATAGTGAGCTCCCTGCCATTTCAGAACATCAACCCTAGAACAGTAGGGAAATGCCCTCGATATGTCAAACAGACAAGCCTCCTTTTGGCTACAGGGATGAAAAACGTTCCGGAGAACCCCAAGACCAGAGGCCTTTTTGGAGCAATTGCTGGATTCATAGAGAATGGATGGGAAGGTCTCATTGATGGATGGTATGGTTTCAGACATCAAAATGCACAAGGGGAAGGAACTGCAGCTGACTACAAAAGCACTCAATCTGCAATAGATCAGATCACAGGCAAATTGAATCGTCTAATTGACAAAACAAATCAACAGTTTGAACTGATAGACAATGAATTCAGTGAAATAGAACAACAAATTGGGAATGTCATTAACTGGACACGAGACTCAATGACTGAGGTATGGTCGTACAATGCTGAATTGCTGGTAGCAATGGAAAATCAGCACACAATAGATCTTGCAGACTCAGAAATGAACAAACTTTACGAGCGTGTAAGGAAACAACTGAGGGAGAATGCTGAAGAGGATGGGACTGGATGCTTTGAGATATTTCATAAGTGTGATGATCAGTGCATGGAGAGCATAAGGAACAACACTTATGACCACACCCAATACAGAACAGAGTCACTGCAGAATAGAATACAGATAGACCCAGTGAAATTGAGTAGTGGATACAAGGACATAATCTTATGGTTTAGCTTCGGGGCATCATGTTTTCTTCTTCTAGCCATTGCAATGGGATTGGTTTTCATTTGCATAAAGAATGGAAACATGCGGTGCACTATTTGTATATAG
>A_/_H7N8|CY133274|A/American_black_duck/Wisconsin/10OS3949/2010
ATGAACACTCAAATTTTGGCACTCATTGCTTGTATGCTGATTGGAGCTAAAGGAGATAAAATATGTCTTGGGCACCATGCTGTGGCAAATGGAACAAAAGTGAACACATTAACAGAGAGGGGAATCGAAGTAGTAAATGCCACAGAAACGGTGGAGACTGCAAATATTAAGAAAATATGCACTCAGGGGAAAAGACCAACAGATCTGGGACAATGCGGACTTCTAGGAACCCTAATAGGACCTCCCCAATGCGATCAATTTCTGGAGTTTGACGCTGATTTAATAATTGAACGAAGAGAAGGAACCGATGTGTGTTATCCCGGGAAATTCACAAATGAAGAATCACTGAGGCAGATCCTTCGAGGGTCAGGAGGAATTGATAAGGAGTCAATGGGTTTCACCTATAGTGGAATAAGAACCAATGGGGCGACGAGTGCTTGCAGAAGATCAGGTTCTTCCTTCTATGCGGAGATGAAGTGGTTACTGTCGAATTCAGACAATGCGGCTTTTCCCCAAATGACTAAGTCGTACAGAAATCCCAGGAACAAACCAGCTCTGATAATTTGGGGAGTGCATCACTCTGGATCGGCTACTGAGCAGACCAAACTCTATGGGAGTGGAAACAAGTTGATAACAGTAGGAAGCTCGAAATACCAGCAGTCATTCACCCCAAGCCCGGGGGCACGACCACAGGTGAATGGGCAATCAGGAAGGATTGATTTTCACTGGCTACTCCTTGATCCCAATGACACAGTGACCTTCACTTTCAATGGGGCATTCATAGCTCCTGACAGAGCAAGTTTCTTTAGAGGAGAGTCACTAGGAGTTCAGAGTGATGTTCCTTTGGATTCTGGTTGTGAGGGGGATTGCTTCCACAATGGGGGTACGATAGTGAGCTCCCTGCCATTCCAGAACATCAACCCTAGAACAGTGGGAAAATGCCCTCGATATGTCAAACAGACAAGCCTCCTTTTGGCTACAGGGATGAGAAACGTCCCAGAGAACCCCAAGACCAGAGGCCTTTTTGGAGCGATTGCTGGATTCATAGAGAATGGATGGGAAGGTCTCATTGATGGATGGTATGGTTTCAGACATCAAAATGCACAAGGAGAAGGAACTGCAGCTGATTACAAAACCACTCAATCTGCAATAGATCAGATCACAGGCAAATTGAATCGTCTAATTGACAAAACAAATCAGCAGTTTGAACTGATAGACAACGAATTCAGTGAAATAGAACAACAAATTGGGAATGTCATTAACTGGACACGAGATTCAATGACTGAGGTATGGTCGTACAATGCTGAATTGCTGGTAGCTATGGAAAATCAGCACACAATAGATCTTGCAGACTCAGAAATGAACAAACTTTATGAGCGTGTAAGGAAACAACTGAGGGAGAATGCTGAAGAGGATGGGACTGGATGCTTTGAGATATTTCATAAGTGTGATGATCAGTGCATGGAGAGCATAAGGAACAACACTTATGACCATACTCAATACAGAGCGGAGTCATTGCAGAATAGAATACAGATAGACCCAGTGAAATTGAGTAGTGGATACAAAGACATAATCTTATGGTTTAGCTTCGGGGCATCATGTTTTCTTCTTCTAGCCATTGCAATGGGATTGGTTTTCATTTGCATAAAGAATGGAAACATGCGGTGCACTATTTGTATATAG
>A_/_H7N3|CY133177|A/northern_shoveler/Wisconsin/10OS3226/2010
ATGAACATTCAAATTTTGGCACTCATCGCTTGTATGCTGATTGGAGCTAAAGGAGACAAAATATGTCTTGGGCACCATGCTGTGGCAAATGGAACAAAAGTGAACACATTAACAGAGAGAGGAATTGAAGTAGTAAATGCCACAGAAACGGTGGAAACTGCAAATATTAAGAAAATATGCACTCAAGGGAAAAGACCAACAGATCTGGGGCAATGCGGACTTCTAGGAACCCTAATAGGACCTCCCCAATGCGACCAATTTCTGGAATTTGACGCTGATTTAATAATTGAACGAAGAGAAGGAACCGATGTGTGCTACCCCGGGAAGTTCACAAATGAAGAATCACTGAGGCAAATCCTTCGAGGGTCAGGAGGAATTGATAAGGAGTCAATGGGTTTCACCTATAGTGGAATAAGAACCAATGGGGCGACGAGTGCTTGCAGAAGATCAGGTTCTTCCTTCTATGCGGAGATGAAGTGGTTACTGTCAAATTCAGACAATGCGGCATTTCCCCAAATGACTAAGTCGTATAGAAATCCCAGGAACAAACCAGCTCTGATAATTTGGGGAGTGCATCACTCTGGATCGGCTACTGAGCAGACCAAACTCTATGGAAGTGGAAACAAGTTGATAACAGTAGGAAGCTCGAAATATCAGCAGTCATTCACTCCAAGCCCAGGAGCACGACCACAGGTGAATGGGCAATCAGGAAGGATTGATTTTCACTGGCTACTCCTTGATCCCAATGACACAGTGACCTTCACTTTCAATGGAGCATTCATAGCTCCTGACAGGGCAAGTTTCTTTAGGGGAGAGTCGCTGGGAGTCCAGAGTGATGTTCCTTTGGATTCTGGTTGTGAGGGGGATTGCTTCCACAGTGGGGGTACGATAGTGAGCTCCCTGCCATTTCAGAACATCAACCCTAGAACAGTAGGGAAATGCCCTCGATATGTCAAACAGACAAGCCTCCTTTTGGCTACAGGGATGAAAAACGTTCCGGAGAACCCCAAGACCAGAGGCCTTTTTGGAGCAATTGCTGGATTCATAGAGAATGGATGGGAAGGTCTCATTGATGGATGGTATGGTTTCAGACATCAAAATGCACAAGGGGAAGGAACTGCAGCTGACTACAAAAGCACTCAATCTGCAATAGATCAGATCACAGGCAAATTGAATCGTCTAATTGACAAAACAAATCAACAGTTTGAACTGATAGACAATGAATTCAGTGAAATAGAACAACAAATTGGGAATGTCATTAACTGGACACGAGACTCAATGACTGAGGTATGGTCGTACAATGCTGAATTGCTGGTAGCAATGGAAAATCAGCACACAATAGATCTTGCAGACTCAGAAATGAACAAACTTTACGAGCGTGTAAGGAAACAACTGAGGGAGAATGCTGAAGAGGATGGGACTGGATGCTTTGAGATATTTCATAAGTGTGATGATCAGTGCATGGAGAGCATAAGGAACAACACTTATGACCACACCCAATACAGAACAGAGTCACTGCAGAATAGAATACAGATAGACCCAGTGAAATTGAGTAGTGGATACAAGGACATAATCTTATGGTTTAGCTTCGGGGCATCATGTTTTCTTCTTCTAGCCATTGCAATGGGATTGGTTTTCATTTGCATAAAGAATGGAAACATGCGGTGCACTATTTGTATATAG
>A_/_H7N6|CY133129|A/common_goldeneye/Wisconsin/10OS4202/2010
ATGAACACTCAAATTTTGGCACTCATTGCTTGTATGCTGATTGGAGCCAAAGGAGACAAAATATGTCTTGGGCACCATGCTGTGGCAAATGGAACAAAGGTGAACACATTAACAGAGAGAGGAATCGAAGTAGTAAATGCCACAGAAACAGTGGAGACTGCAGATATTAAGAAAATATGCACTCAGGGGAAAAGAACAACAGATCTGGGACAATGCGGACTTCTAGGAACCCTAATAGGACCTCCCCAATGCGATCATTTTCTGGAGTTTGACGCTGATTTAATAATTGAACGAAGAGAAGGAACCGATGTGTGTTATCCCGGGAGGTTCACAAATGAAGAATCACTGAGGCAGATCCTTCGAGAGTCTGGAGGAATTGATAAGGAGTCAATGGGCTTCACCTATAGTGGAATAAGAACCAATGGGGCGACGAGTGCTTGCAGAAGATCAGGTTCTTCCTTCTATGCGGAGATGAAGTGGTTACTGTCGAATTCAGACAATGCGGCTTTTCCCCAAATGACTAAGTCGTATAGAAATCCCAGGAACAAACCAGCTCTGATAATTTGGGGAGTGCATCACTCTGGGTCGGCTACTGAGCAGACCAAACTCTATGGAAGTGGAAACAAGTTGATAACAGTAGGAAGCTCGAAATACCAGCAGTCATTCACCCCAAGCCCGGGGGCACGACCACAGGTGAATGGGCAATCAGGAAGGATTGATTTTCACTGGCTACTCCTTGATCCCAATGACACAGTGACCTTCACTTTCAATGGGGCATTCATAGCTCCTGACAGAGCAAGTTTCTTTAGAGGAGAGTCGCTAGGAGTCCAGAGTGATGTTCCTTTGGATTCTGGTTGTGAGGGGGATTGCTTCCACAATGGGGGTACGATAGTGAGCTCCCTGCCATTCCAGAACATCAACCCTAGAACAGTGGGAAAATGCCCTCGATATGTCAAACAGACAAGCCTCCTTTTGGCTACAGGGATGAGAAACGTCCCAGAGAACCCCAAGACCAGAGGCCTTTTTGGAGCGATTGCTGGATTCATAGAGAATGGATGGGAAGGTCTCATTGATGGATGGTATGGTTTCAGACATCAAAATGCACAAGGAGAAGGAACTGCAGCTGACTACAAAAGCACTCAATCTGCAATAGATCAGATCACAGGCAAATTGAATCGTCTAATTGACAAAACAAATCAGCAGTTTGAACTGATAGACAACGAATTCAGTGAAATAGAACAACAAATTGGGAATGTCATTAACTGGACACGAGACTCAATGACTGAGGTATGGTCGTACAATGCTGAATTGCTGGTAGCAATGGAAAATCAGCACACAATAGATCTTGCAGACTCAGAAATGAACAAACTTTACGAGCGTGTAAGGAAACAACTGAGGGAGAATGCTGAAGAGGATGGGACTGGATGCTTTGAGATATTTCATAAGTGTGATGATCAGTGCATGGAGAGCATAAGGAACAACACTTATGACCATACCCAATACAGAACAGAGTCACTGCAGAATAGAATACAGATAGACCCAGTGAAATTGAGTAGTGGATACAAAGACATAATCTTATGGTTTAGCTTCGGGGCATCATGTTTTCTTCTTCTAGCCATTGCAATGGGATTGGTTTTCATTTGCATAAAGAATGGAAACATGCGGTGCACTATTTGTATATAG
>A_/_H7N3|CY133037|A/American_green-winged_teal/Illinois/10OS4014/2010
ATGAACACTCAAATTTTGGCACTCATTGCTTGTATACTGATTGGAGCTAAAGGAGATAAAATATGTCTTGGGCACCATGCTGTGGCAAATGGAACAAAAGTGAACACATTAACAGAGAGAGGAATCGAAGTAGTAAATGCCACAGAAACGGTGGAGACTGCAAATATTAAGAAAATATGCACTCAGGGGAAAAGACCAACAGATCTGGGACAATGCGGACTTCTAGGAACCCTAATAGGACCTCCCCAATGCGATCAATTTCTGGAATTTGACGCTGATTTAATAATTGAACGAAGAGAAGGAACCGATGTGTGTTATCCCGGGAAATTCACAAATGAAGAATCACTGAGGCAGATCCTTCGAGGGTCAGGAGGAATTGATAAGGAGTCAATGGGTCTCACCTATAGTGGAATAAGAACCAATGGGGCGACGAGTGCTTGCAAAAGATCAGGTTCTTCCTTCTATGCGGAGATGAGGTGGTTACTGTCGAATTCAGACAATGCGGCTTTTCCCCAAATGACTAAGTCGTACAGAAATCCCAGGAACAAACCAGCTCTGATAATTTGGGGAGTGCATCACTCTGGATCGGCCACTGAGCAGACCAAACTCTATGGGAGTGGAAACAAGTTGATAACAGTAGGAAGCTCGAAATACCAGCAGTCATTCACCCCAAGCCCGGGGGCACGACCACAGGTGAATGGACAATCAGGAAGGATTGATTTTCACTGGCTACTCCTTGATCCCAATGACACAGTGACCTTCACTTTCAATGGGGCATTCATAGCTCCTGACAGAGCAAGTTTCTTTAGAGGAGAGTCACTAGGAGTTCAGAGTGATGTTCCTTTGGATCCTGGTTGTGAGGGGGATTGCTTCCACAATGGGGGTACGATAGTGAGCTCCCTGCCATTCCAGAACATCAACCCTAGAACAGTGGGAAAATGCCCTCGATATGTCAAACAGACAAGCCTCCTTTTGGCTACAGGGATGAGAAATGTCCCAGAGAACCCCAAGACCAGAGGCCTTTTTGGAGCGATTGCTGGATTCATAGAGAATGGATGGGAAGGTCTCATTGATGGATGGTATGGTTTCAGACATCAAAATGCACAGGGAGAAGGAACTGCAGCTGATTACAAAAGCACTCAATCTGCAATAGATCAGATCACAGGCAAATTGAATCGTCTAATTGACAAAACAAATCAGCAGTTTGAACTGATAGACAACGAATTCAGTGAAATAGAACAACAAATTGGGAATGTCATTAACTGGACACGAGATTCAATGACTGAGGTATGGTCGTACAATGCTGAATTGCTGGTAGCTATGGAAAATCAGCACACAATAGATCTTGCAGACTCAGAAATGAACAAACTTTATGAGCGTGTAAGGAAACAACTGAGGGAGAATGCTGAAGAGGATGGGACTGGATGCTTTGAGATATTTCATAAGTGTGATGATCAGTGCATGGAGAGCATAAGGAACAACACTTATGATCATACTCAATACAGAGCGGAGTCATTGCAGAATAGAATACAGATAGACCCAGTGAAATTGAGTAGTGGATACAAAGACATAATCTTATGGTTTAGCTTCGGGGCATCATGTTTTCTTCTTCTAGCCATTGCAATGGGATTGGTTTTCATTTGCATAAAGAATGGAAACATGCGGTGCACTATTTGTATATAG
>A_/_H7N7|CY132997|A/American_green-winged_teal/Illinois/10OS3368/2010
ATGAACACTCAAATTTTGGCACTCATTGCTTGTATGCTGATTGGAGCTAAAGGAGACAAAATATGTCTTGGGCACCATGCTGTGGCAAATGGAACAAAAGTGAACACATTAACAGAGAGAGGAATCGAAGTAGTAAATGCCACAGAAACGGTGGAGACTGCAAATATTAAGAAAATATGCACTCAGGGGAAAAGACCAACAGATCTGGGACAATGCGGACTTCTAGGAACCCTAATAGGACCTCCCCAATGCGATCAATTTCTGGAGTTTGACGCTGATTTAATAATTGAACGAAGAGAAGGAACCGATGTGTGTTATCCCGGGAAGTTCACAAATGAAGAATCACTGAGGCAGATCCTTCGAGGGTCAGGAGGAATTGATAAGGAGTCAATGGGTTTCACCTATAGTGGAATAAGAACCAATGGGGTGACGAGTGCTTGCAGAAGATCAGGTTCTTCCTTCTATGCGGAGATGAAGTGGTTACTGTCGAATTCAGACAATGCGGCTTTTCCCCAAATGACTAAGTCGTACAGAAATCCCAGGAACAAACCAGCTCTGATAATTTGGGGAGTGCATCACTCTGGATCGGCTACCGAGCAGACCAAACTCTATGGGAGTGGAAACAAGTTGATAACAGTAGGAAGCTCGAAATACCAGCAGTCATTCACCCCAAGCCCGGGGGCACGACCACAGGTGAATGGGCAATCAGGAAGGATTGATTTTCACTGGCTACTCCTTGATCCCAATGACACAGTGACCTTCACTTTCAATGGGGCATTCATAGCTCCTGACAGAGCAAGTTTCTTTAGAGGAGAGTCACTAGGAGTTCAGAGTGATGTTCCTTTGGATTCTGGTTGTGAGGGGGATTGCTTCCACAATGGGGGTACGATAGTGAGCTCCCTGCCATTCCAGAACATCAACCCGAGAACAGTGGGAAAATGCCCTCGATATGTCAAACAGACAAGCCTCCTTTTGGCTACAGGGATGAGAAACGTCCCAGAGAACCCCAAGACCAGAGGCCTTTTTGGAGCGATTGCTGGATTCATAGAGAATGGATGGGAAGGTCTCATTGATGGTTGGTATGGTTTCAGACATCAAAATGCACAAGGAGAAGGAACTGCAGCTGATTACAAAAGCACTCAATCTGCAATAGATCAGATCACAGGCAAATTGAATCGTCTAATTGACAAAACAAATCAGCAGTTTGAACTGATAGACAACGAATTCAGTGAAATAGAACAACAAATTGGGAATGTCATTAACTGGACACGAGATTCAATGACTGAGGTATGGTCGTACAATGCTGAATTGCTGGTAGCTATGGAAAATCAGCACACAATAGATCTTGCAGACTCAGAAATGAACAAACTTTATGAGCGTGTAAGGAAACAACTGAGGGAGAATGCTGAAGAGGATGGGACTGGATGCTTTGAGATATTTCATAAGTGTGATGATCAGTGCATGGAGAGCATAAGGAACAACACTTATGACCATACTCAATACAGAACAGAGTCATTGCAGAATAGAATACAGATAGACCCAGTGAAATTGAGTAGTGGATACAAAGACATAATCTTATGGTTTAGCTTCGGGGCATCATGTTTTCTTCTTCTAGCCATTGCAATGGGATTGGTTTTCATTTGCATAAAGAATGGAAACATGCGGTGCACTATTTGTATATAG
>A_/_H7N3|CY132877|A/northern_pintail/Illinois/10OS3959/2010
ATGAATACTCAAATTTTGGCACTCATTGCTTGTATGCTGATAGGAGCTAAAGGAGACAAAATATGTCTTGGGCACCATGCTGTGGCAAATGGAACAAAAGTGAACACATTAACTGAGAGAGGAATTGAAGTAGTAAACGCCACAGAAACGGTGGAGACTGCAAATATTAAGAAAATATGCACTCAAGGGAGAAGACCAACAGATCTGGGACAATGCGGACTTCTAGGAACTCTAATAGGACCTCCCCAATGCGACCAATTCCTGGAGTTTGACGCTGATTTAATAATTGAACGAAGAGAAGGAACCGATGTATGTTATCCCGGGAAGTTCACAAATGAAGAATCACTGAGGCAGATCCTTCGAGGGTCAGGAGGAATTGATAAGGAGTCAATGGGTTTCACCTATAGTGGAATAAGAACCAATGGGGCAACAAGTGCTTGCAGAAGATCAGGTTCTTCCTTCTATGCAGAGATGAAGTGGTTACTGTCGAATTCAGACAATGCGGCATTTCCCCAAATGACTAAGTCGTATAGAAATCCAAGAAACAAACCAGCTCTGATAATTTGGGGAGTGCATCACTCTGGATCGGCTACTGAGCAGACCAAACTCTATGGAAGTGGAAACAAATTGATAACAGTAGGAAGCTCGAAATACCAGCAGTCATTCACCCCAAGCCCTGGAGCACGACCACAGGTGAATGGGCAATCAGGGAGGATTGATTTTCACTGGCTACTCCTTGATCCCAACGACACAGTGACCTTCACTTTCAATGGGGCATTCATAGCTCCTGACAGAGCAAGTTTCTTTAGAGGAGAATCGCTAGGAGTTCAGAGTGATGTTCCTTTGGATTCTGGTTGTGAGGGGAATTGCTTCCACAGTGGGGGTACGATAGTGAGCTCCCTGCCATTCCAGAACATCAACACTAGAACAGTGGGGAAATGCCCTCGATATGTCAAACAGACAAGTCTCCTTTTGGCCACAGGGATGAGAAACGTCCCAGAGAACCCCAAGACCAGAGGCCTTTTTGGAGCGATTGCTGGATTCATAGAGAATGGATGGGAAGGTCTCATTGATGGATGGTATGGTTTCAGACATCAAAATGCGCAAGGAGAAGGAACTGCAGCTGACTACAAAAGCACTCAATCTGCAATAGATCAGATCACAGGCAAATTGAATCGTCTAATTGACAAAACAAATCAGCAGTTTGAACTGATAGACAATGAATTCAGTGAAATAGAACAACAGATTGGGAATGTCATTAACTGGACACGAGACTCAATGACTGAGGTGTGGTCGTACAATGCTGAATTGCTGGTAGCAATGGAAAATCAGCACACAATAGATCTTGCAGACTCAGAAATGAACAAACTTTACGAGCGTGTAAGGAAACAACTGAGGGAGAATGCTGAAGAGGATGGGACTGGATGCTTTGAGATATTTCATAAGTGTGATGATCAGTGCATGGAGAGCATAAGGAACAACACTTATGACCACACCCAATACAGGACAGAGTCACTGCAGAATAGAATACAGATAGACCCAGTGAAATTGAGTAGTGGATACAAAGACATAATCTTATGGTTTAGCTTCGGGGCATCATGTTTTCTTCTTCTAGCCGTTGCAATGGGATTGGTTTTCATTTGCATAAAGAATGGAAACATGCGGTGCACTATTTGTATATAG
>A_/_H7N3|CY130388|A/northern_pintail/Interior_Alaska/10BM02539R0/2010
ATGAATACTCAAATTTTGGCACTCATTGCTTGTATGCTGATTGGAGCTAAAGGAGACAAAATATGTCTTGGGCACCATGCTGTGGCAAATGGAACAAAAGTGAACACATTAACAGAGAGAGGAATTGAAGTAGTAAATGCCACAGAAACGGTGGAGACTGCAAATATTAAGAAAATATGCACTCAAGGGAAAAGACCAACAGATCTGGGACAATGCGGACTTCTAGGAACCCTAATAGGACCTCCCCAATGCGATCAATTCCTGGAGTTTGACGCTGATTTAATAATTGAACGAAGAGAAGGAACCGATGTGTGTTATCCCGGGAAGTTCACAAATGAAGAATCACTGAGGCAGATCCTTCGAGGGTCAGGAGGAATTGATAAGGAGTCAATGGGTTTCACCTATAGTGGAATAAGAACCAATGGGGCGACAAGTGCTTGCAGAAGATCAGGTTCTTCCTTCTATGCAGAGATGAAGTGGTTACTGTCGAATTCAGACAATGCGGCATTTCCCCAAATGACTAAGTCGTATAGAAATCCAAGAAACAAACCAGCTCTGATAATTTGGGGAGTGCATCACTCTGGATCGGCTACTGAGCAGACCAAACTCTATGGAAGTGGAAACAAGTTGATAACAGTAGGGAGCTCGAAATACCAGCAGTCATTCACCCCAAGCCCCGGAGCACGACCACAGGTGAATGGGCAATCAGGAAGGATTGATTTTCACTGGCTACTCCTTGATCCCAATGACACAGTGACCTTCACTTTCAATGGGGCATTCATAGCTCCTGACAGAGCAAGTTTCTTTAGAGGAGAATCGCTAGGAGTTCAGAGTGATGTTCCTTTGGATTCTGGTTGTGAAGGGAATTGCTTCCACAGTGGGGGTACGATAGTGAGCTCCCTGCCATTCCAGAACATCAACCCTAGAACAGTGGGAAAATGCCCTCGATATGTCAAACAGACAAGTCTCCTTTTGGCTACAGGGATGAGAAACGTCCCAGAGAACCCCAAGACCAGAGGCCTTTTTGGAGCGATTGCTGGATTCATAGAGAATGGATGGGAAGGTCTCATTGATGGATGGTATGGTTTCAGACATCAAAATGCGCAAGGAGAAGGAACTGCAGCTGACTACAAAAGCACTCAATCTGCAATAGATCAGATCACAGGCAAATTGAATCGTCTAATTGACAAAACAAATCAGCAGTTTGAACTGATAGACAATGAATTCAGTGAAATAGAACAACAAATAGGGAATGTCATTAACTGGACACGAGACTCAATGACTGAGGTGTGGTCGTACAATGCTGAATTGCTGGTAGCAATGGAAAATCAGCACACAATAGATCTTGCAGACTCAGAAATGAACAAACTTTACGAGCGTGTAAGGAAACAACTGAGGGAGAATGCTGAAGAGGATGGGACTGGATGCTTTGAGATATTTCATAAGTGTGATGATCAGTGCATGGAGAGCATAAGGAACAACACTTATGACCATACCCAATACAGAACAGAGTCACTGCAGAATAGAATACAGATAGACCCAGTGAAATTGAGTAGTGGATACAAAGACATAATCTTATGGTTTAGCTTCGGGGCATCATGTTTTCTTCTTCTAGCCATTGCAGTGGGATTGGTTTTCATTTGCATAAAGAATGGAAACATGCGGTGCACTATTTGTATATAG
>A_/_H7N8|CY132509|A/mallard/Ohio/11OS2010/2011
ATGAACACTCAAATTTTGGCACTCATTGCTTGTATGCTGATTGGAGCTAAAGGAGACAAAATATGTCTTGGGCACCATGCTGTGGCAAATGGAACAAAAGTGAACACATTAACAGAGAGAGGAATTGAAGTAGTAAATGCCACAGAAACGGTGGAAACTGCAAATATTAAGAAAATATGCACTCAAGGGAAAAGACCAACAGACCTGGGGCAATGCGGACTTCTAGGAACCCTAATAGGACCTCCCCAATGCGACCAATTTCTGGAATTTGACGCTGATTTAATAATTGAACGAAGAGAAGGAACCGATGTGTGCTACCCCGGGAAGTTCACAAATGAAGAATCACTGAGGCAAATCCTTCGAGGGTCAGGAGGAATTGATAAGGAGTCAATGGGTTTCACCTATAGTGGAATAAGAACCAATGGGGCGACGAGTGCTTGCAGAAGATCAGGTTCTTCCTTCTATGCGGAGATGAAGTGGTTACTGTCAAATTCAGACAATGCGGCATTTCCCCAAATGACTAAGTCGTATAGAAATCCCAGGAACAAACCAGCTCTGATAATTTGGGGAGTGCATCACTCTGGATCGGCTACTGAGCAGACCAAACTCTATGGAAGTGGAAACAAGTTGATAACAGTAGGAAGCTCGAAATATCAGCAGTCATTCACTCCAAGCCCAGGAGCACGACCACAGGTGAATGGGCAATCAGGAAGGATTGATTTTCACTGGCTACTCCTTGATCCCAATGACACAGTGACCTTCACTTTCAATGGAGCATTCATAGCTCCTGACAGAGCAAGTTTCTTTAGGGGAGAGTCACTGGGAGTCCAAAGTGATGTTCCTTTGGATTCTGGTTGTGAAGGGGATTGCTTCCACAGTGGGGGTACGATAGTGAGTTCCCTGCCGTTCCAGAACATCAACCCTAGAACAGTAGGGAGATGCCCTCGATATGTCAAACAGACAAGCCTCCTTTTGGCCACAGGGATGAAAAACGTTCCGGAGAACCCCAAGACCAGAGGCCTTTTTGGAGCAATTGCTGGATTCATAGAGAATGGATGGGAAGGTCTCATTGATGGATGGTATGGTTTCAGACATCAAAATGCACAAGGGGAAGGAACTGCAGCTGACTACAAAAGCACTCAATCTGCAATAGATCAGATCACAGGCAAATTGAATCGTCTAATTGACAAGACAAATCAGCAGTTTGAACTGATAGACAATGAATTCAGTGAAATAGAACAACAAATTGGGAATGTCATTAACTGGACACGAGACTCAATGACTGAGGTATGGTCGTACAATGCTGAATTGCTGGTAGCAATGGAAAATCAGCACACAATAGATCTTGCAGACTCAGAAATGAACAAACTTTACGAGCGTGTGAGGAAACAACTGAGGGAGAATGCTGAAGAGGATGGGACTGGATGCTTTGAGATATTTCATAAGTGTGATGATCAGTGCATGGAGAGCATAAGGAACAACACTTATGACCACACCCAATACAGAACAGAGTCACTGCAGAATAGAATACAGATAGACCCAGTGAAATTGAGTAGTGGATACAAGGACATAATCTTATGGTTTAGCTTCGGGGCATCATGTTTTCTTCTTCTAGCCATTGCAATGGGATTGGTTTTCATTTGCATAAAGAATGGAAACATGCGGTGCACTATTTGTATATAG
>A_/_H7N7|CY132141|A/mallard/Missouri/10MO0551/2010
ATGAACACTCAAATTTTGGCACTCATTGCTTGTATGCTGATTGGCGCTAAAGGAGATAAAATATGTCTTGGGCACCATGCTGTGGCAAATGGAACAAAAGTGAACACATTAACAGAGAGAGGAATCGAAGTAGTAAATGCCACAGAAACGGTGGAGACTGCAAATATTAAGAAAATATGCACTCAGGGGAAAAGACCAACAGATCTGGGACAATGCGGACTTCTAGGAACCCTAATAGGACCTCCCCAATGCGATCAATTTCTGGAGTTTGACGCTGATTTAATAATTGAACGAAGAGAAGGAACCGATGTGTGTTATCCCGGGAAGTTCACAAATGAAGAATCACTGAGGCAGATCCTTCGAGGGTCAGGAGGAATTGATAAGGAGTCAATGGGTTTCACCTATAGTGGAATAAGAACCAATGGGGCGACGAGTGCTTGCAGAAGATCAGGTTCTTCCTTCTATGCGGAGATGAAGTGGTTACTGTCGAATTCAGACAATGCGGCTTTTCCCCAAATGACTAAGTCGTACAGAAATCCCAGGAACAAACCAGCTCTGATAATTTGGGGAGTGCATCACTCTGGATCGGCTACTGAGCAGACCAAACTCTATGGGAGTGGAAACAAGTTGATAACAGTAGGAAGCTCGAAATACCAGCAGTCATTCACCCCAAGCCCGGGGGCACGACCACAGGTGAATGGGCAATCAGGAAGGATTGATTTTCACTGGCTACTCCTTGATCCCAATGACACAGTGACCTTCACTTTCAATGGGGCATTCATAGCTCCTGACAGAGCAAGTTTCTTTAGAGGAGAGTCACTAGGAGTTCAGAGTGATGTTCCTTTGGATTCTGGTTGTGAGGGGGATTGCTTCCACAATGGGGGTACGATAGTGAGCTCCCTGCCATTCCAGAACATCAACCCTAGAACAGTGGGGAAATGCCCTCGATATGTCAAACAGACAAGCCTCCTTTTGGCTACAGGGATGAGAAACGTCCCAGAGAACCCCAAGACCAGAGGCCTTTTTGGAGCGATTGCTGGATTCATAGAGAATGGATGGGAAGGTCTCATTGATGGATGGTATGGTTTCAGACATCAAAATGCACAAGGAGAAGGAACTGCAGCTGATTACAAAAGCACTCAATCTGCAATAGATCAGATCACAGGCAAATTGAATCGTCTAATCGACAAAACAAATCAGCAGTTTGAACTGATAGACAACGAATTCAGTGAAATAGAACAACAAATTGGGAATGTCATTAACTGGACACGAGATTCAATGACTGAGGTATGGTCGTACAATGCTGAACTGCTGGTAGCTATGGAAAATCAGCACACAATAGATCTTGCAGACTCAGAAATGAACAAACTTTATGAGCGTGTAAGGAAACAACTGAGGGAGAATGCTGAAGAGGATGGGACTGGATGCTTTGAGATATTTCATAAGTGTGATGATCAGTGCATGGAGAGCATAAGGAACAACACTTATGACCATACTCAATACAGAGCGGAGTCATTGCAGAATAGAATACAGATAGACCCAGTGAAATTGAGTAGTGGATACAAAGACATAATCTTATGGTTTAGCTTCGGGGCATCATGTTTTCTTCTTCTAGCCATTGCAATGGGATTGGTTTTCATTTGCATAAAGAATGGAAACATGCGGTGCACTATTTGTATATAG
>A_/_H7N6|CY129418|A/black_scoter/New_Brunswick/00003/2009
ATGAACACTCAAATTTTGGCACTCATTGCTTGTATGCTGATTGGAGCTAAAGGAGACAAAATATGTCTTGGGCACCATGCTGTGGCAAATGGAACAAAAGTGAACACATTAACAGAGAGAGGAATTGAAGTAGTAAATGCCACAGAAACGGTGGAGACTGCAAATAGTAAGAAAATATGCACTCAAGGAAAAAGGCCAACAGATCTGGGACAATGCGGACTTCTAGGAACCCTAATAGGACCTCCCCAATGCGATCAATTTCTGGAGTTTGACGCTGATTTGATAATTGAACGAAGAGAAGGAACTGATGTGTGCTACCCCGGGAAGTTCACAAATGAAGAATCACTGAGGCAGATCCTTCGAGGGTCAGGAGGAATTGAAAAGGAGTCGATGGGTTTCACCTATAGTGGAATAAGAACCAATGGGGCGACGAGTGCCTGCAAAAGATCAGGTTCTTCTTTCTATGCGGAAATGAAGTGGTTACTGTCGAATTCAGACAATGCGGCATTTCCCCAAATGACTAGGTCGTACAGAAATCCCAGGAACAAACCAGCTCTGATACTTTGGGGAGTGCATCACTCTGGGTCGGCTACTGAGCAGACCAAACTCTATGGAAGTGGAAACAAGTTGATAACAGTAGGAAGCTCGAAATACCAGCAATCATTCACTCCAAGTCCGGGAGCACGGCCACAGGTGAATGGGCAATCAGGAAGGATTGATTTTCACTGGCTACTCCTTGATCCTAATGACACAGTGACTTTCACTTTCAATGGGGCATTCATAGCTCCTGACAGGGCAAGTTTCTTTAGAGGAGAATCGCTAGGAGTCCAGAGTGATGTTCCTTTGGATTCTGGCTGTGAGGGGGATTGCTTCCACAGTGGGGGTACGATAGTAAGCTCCCTGCCATTCCAGAACATCAACCCTAGAACAGTGGGAAAATGCCCTCGATATGTCAAACAGACAAGCCTCCTTTTGGCTACAGGAATGAAAAACGTCCCAGAAAACCCCAAGACCAGAGGCCTTTTTGGAGCAATTGCCGGATTCATAGAGAATGGATGGGAAGGTCTCATTGATGGATGGTATGGTTTCAGACATCAAAATGCACAAGGAGAAGGAACTGCAGCTGACTACAAAAGCACCCAATCTGCGATAGATCAGATCACAGGCAAATTGAATCGTCTAATTGACAAAACAAATCAGCAGTTTGAACTGATAGACAATGAATTCAGTGAAATAGAACAACAAATTGGGAATGTCATTAATTGGACACGAGACTCAATGACTGAGGTATGGTCGTACAATGCTGAGTTGCTGGTAGCAATGGAAAATCAGCACACAATAGATCTTGCAGACTCAGAAATGAATAAACTTTACGAGCGTGTCAGGAGACAACTAAGGGAGAATGCTGAAGAAGATGGGACTGGATGCTTTGAGATATTTCATAAGTGTGATGATCAGTGTATGGAGAGTATAAGGAACAACACTTACGACCATACACAGTACAGAACAGAGTCACTGCAGAATAGAATACAGATAGACCCAGTGAAATTGAGTAGTGGATACAAAGACATAATCTTATGGTTCAGCTTCGGGGCATCATGTTTTCTTCTTCTAGCCATTGCAATGGGATTGGTTTTCATTTGCATAAAGAATGGAAACATGCGGTGCACTATTTGTATATAG
>A_/_H7N3|CY129334|A/American_black_duck/New_Brunswick/02490/2007
ATGAACACTCAAATTTTGGCACTCATTGCTTGTATGCTGGTTAGAGCTAAAGGAGACAAAATATGTCTTGGGCACCATGCTGTGGCAAATGGAACCAAAGTGAACACATTAACAGAGAGAGGAATTGAAGTAGTAAATGCCACAGAAACGGTGGAGACTGCAAATATTAAGAAAATATGCACTCAAGGAAAAAGGCCAACAGATCTGGGACAATGCGGACTTCTAGGAACCCTGATAGGACCTCCCCAATGCGATCAATTTCTGGAGTTTGACGCTGACTTGATAATTGAACGAAGAGAAGGAACCGATGTGTGCTACCCCGGGAAGTTCACAAATGAAGAATCACTGAGGCAGATCCTTCGAGGATCAGGAGGAATTGATAAGGAGTCAATGGGTTTCACCTATAGTGGAATAAGAACCAATGGGGCAACGAGTGCCTGCAGAAGATCAGGTTCTTCTTTCTATGCGGAGATGAAGTGGTTACTGTCGAATTCAGACAATGCGGCATTTCCCCAAATGACTAAGTCATATAGAAACCCCAGGAACAAACCAGCTCTGATAATTTGGGGAGTGCATCACTCTGGATCGGCCACTGAGCAGACCAAACTCTATGGAAGTGGAAACAAGTTGATAACAGTAGGAAGCTCGAAATACCAGCAATCATTCACCCCAAGTCCGGGAGCACGGCCACCGGTGAATGGGCAATCAGGAAGGATTGATTTTCACTGGCTACTCCTTGATCCCAATGACACAGTGACCTTCACTTTCAATGGGGCATTCATAGCTCCTGACAGGGCAAGTTTCTTTAGAGGAGAGTCGCTGGGAGTCCAGAGTGATGTTCCTTTGGATTCTGGTTGTGAGGGGGATTGCTTCCACAGTGGGGGTACAATAGTAAGCTCCCTGCCATTCCAGAACATCAACCCTAGAACAGTGGGAAAATGCCCTCGATATGTCAAACAGACAAGCCTCCTTTTGGCTACAGGAATGAGAAACGTCCCAGAGAACCCCAAGACCAGAGGCCTTTTTGGAGCGATTGCTGGATTTATAGAGAATGGATGGGAAGGTCTCATTGATGGATGGTATGGTTTCAGACATCAAAATGCACAAGGAGAAGGAACTGCAGCTGACTACAAAAGCACTCAATCTGCAATAGATCAGATCACAGGCAAATTGAATCGTCTAATTGACAAAACAAATCAGCAGTTTGAACTGATAGACAATGAATTCAGTGAAATAGAACAACAAATTGGGAATGTCATTAACTGGACACGAGACTCAATGACTGAGGTATGGTCGTACAATGCTGAATTGCTGATAGCAATGGAAAATCAGCACACAATAGATCTTGCAGACTCAGAAATGAACAAACTTTACGAGCGTGTCAGGAAACAGCTAAGGGAGAATGCTGAAGAAGATGGGACTGGATGCTTTGAGATATTTCATAAGTGTGATGATCGGTGTATGGAGAGCATAAGGAACAACACTTATGACCATACCCAATACAGAACAGAGTCACTGCAGAATAGAATACAGATAGACCCAGTGAAATTGAGTAGTGGATACAAAGACATAATCTTATGGTTTAGCTTCGGGGCATCATGTTTTCTTCTTCTGGCCATTGCAATGGGATTGGTTTTCATTTGCATAAAGAATGGAAACATGCGGTGCACTATTTGTATATAG
>A_/_H7N3|CY129326|A/American_black_duck/New_Brunswick/04388/2007
ATGAACACTCAAATTTTGGCACTCATTGCTTGTATGCTGGTTAGAGCTAAAGGAGACAAAATATGTCTTGGGCACCATGCTGTGGCAAATGGAACCAAAGTGAACACATTAACAGAGAGAGGAATTGAAGTAGTAAATGCCACAGAAACGGTGGAGACTGCAAATATTAAGAAAATATGCACTCAAGGAAAAAGGCCAACAGATCTGGGACAATGCGGACTTCTAGGAACCCTGATAGGACCTCCCCAATGCGATCAATTTCTGGAGTTTGACGCTGACTTGATAATTGAACGAAGAGAAGGAACCGATGTGTGCTACCCCGGGAAGTTCACAAATGAAGAATCACTGAGGCAGATCCTTCGAGGATCAGGAGGAATTGATAAGGAGTCAATGGGTTTCACCTATAGTGGAATAAGAACCAATGGGGCAACGAGTACCTGCAGAAGATCAGGTTCTTCTTTCTATGCGGAGATGAAGTGGTTACTGTCGAATTCAGACAATGCGGCATTTCCCCAAATGACTAAGTCATATAGAAACCCCAGGAACAAACCAGCTCTGATAATTTGGGGAGTGCATCACTCTGGATCGGCTACTGAGCAGACCAAACTCTATGGAAGTGGAAACAAGTTGATAACAGTAGGAAGCTCGAAATACCAGCAATCATTCACCCCAAGTCCGGGAGCACGGCCACCGGTGAATGGGCAATCAGGAAGGATTGATTTTCACTGGCTACTCCTTGATCCTAATGACACAGTGACCTTCACTTTCAATGGGGCATTCATAGCTCCTGACAGGGCAAGTTTCTTTAGAGGAGAGTCACTGGGAGTCCAGAGTGATGTTCCTTTGGATTCTGGTTGTGAGGGGGATTGCTTCCACAGTGGGGGTACAATAGTAAGCTCCCTGCCATTCCAGAACATCAACCCTAGAACAGTGGGAAAATGCCCTCGATATGTCAAACAGACAAGCCTCCTTTTGGCTACAGGAATGAGAAACGTCCCAGAGAACCCCAAGACCAGAGGCCTTTTTGGAGCGATTGCTGGATTCATAGAGAATGGATGGGAAGGTCTCATTGATGGATGGTATGGTTTCAGACATCAAAATGCACAAGGAGAAGGAACTGCAGCTGACTACAAAAGCACTCAATCTGCAATAGATCAGATCACAGGCAAATTGAATCGTCTAATTGACAAAACAAATCAGCAGTTTGAACTGATAGACAATGAATTCAGTGAAATAGAACAACAAATTGGGAATGTCATTAACTGGACACGAGACTCAATGACTGAGGTATGGTCGTACAATGCTGAATTGCTGATAGCAATGGAAAATCAGCACACAATAGATCTTGCAGACTCAGAAATGAACAAACTTTACGAGCGTGTCAGGAAACAGCTAAGGGAGAATGCTGAAGAAGATGGGACTGGATGCTTTGAGATATTTCATAAGTGTGATGATCGGTGTATGGAGAGCATAAGGAACAACACTTATGACCATACCCAATACAGAACAGAGTCACTGCAGAATAGAATACAGATAGACCCAGTGAAATTGAGTAGTGGATACAAAGACATAATCTTATGGTTTAGCTTCGGGGCATCATGTTTTCTTCTTCTAGCCATTGCAATGGGATTGGTTTTCATTTGCATAAAGAATGGAAACATGCGGTGCACTATTTGTATATAG
>A_/_H7N4|CY128860|A/mallard/Nova_Scotia/02286/2007
ATGAACACTCAAATTTTGGCACTTATTGCTTGTATGCTGGTTGGAGCTAAAGGAGACAAAATATGTCTTGGGCACCATGCTGTGGCAAATGGAACCAAAGTGAACACATTAACAGAGAGAGGAATTGAAGTAGTAAATGCCACAGAAACGGTGGAGACTGCAAATATTAAGAAAATATGCACCCAAGGAAAAAGGCCAACAGATCTGGGACAATGCGGACTTCTAGGAACCCTGATAGGACCTCCCCAATGCGATCAATTTCTGGAGTTTGACGCTGACTTGATAATTGAACGAAGAGAAGGAACCGATGTGTGCTACCCCGGGAAGTTCACAAATGAAGAATCACTGAGGCAGATCCTTCGAGGATCAGGAGGAATTGATAAGGAGTCAATGGGTTTCACCTATAGTGGAATAAGAACCAATGGGGCAACGAGTGCCTGCAGAAGATCAGGTTCTTCTTTCTATGCGGAGATGAAGTGGTTACTGTCGAATTCAGACAATGCGGCATTTCCCCAAATGACTAAGTCGTATAGAAACCCCAGGGACAAACCAGCTCTGATAATTTGGGGAGTGCATCACTCTGGATCGGCTACTGAGCAGACCAAACTCTATGGAAGTGGAAACAAGTTGATAACAGTAGGAAGCTCGAAATACCAGCAATCATTCACCCCAAGTCCGGGAGCACGGCCACAGGTGAATGGGCAATCAGGAAGGATTGATTTTCACTGGCTACTCCTTGATCCTAATGACACAGTGACCTTCACTTTCAATGGGGCATTCATAGCTCCTGACAGGGCAAGTTTCTTTAGAGGAGAGTCGCTGGGAGTCCAGAGTGATGTTCCTTTGGATTCTGATTGTGAGGGGGATTGCTTCCACAGTGGGGGTACAATAGTAAGCTCCCTGCCATTCCAGAACATCAACCCTAGAACAGTGGGAAAATGCCCTCGATATGTCAAACAGACAAGCCTCCTTTTGGCTACAGGAATGAGAAACGTCCCAGAGAACCCCAAGACCAGAGGCCTTTTTGGAGCGATTGCTGGATTCATAGAGAATGGATGGGAAGGTCTCATTGATGGATGGTATGGTTTCAGACATCAAAATGCACAAGGAGAAGGAACTGCAGCTGACTACAAAAGCACCCAATCTGCAATAGACCAGATCACAGGCAAATTGAATCGTCTAATTGACAAAACAAATCAGCAGTTTGAACTGATAGACAATGAATTCAGTGAAATAGAACAACAAATTGGGAATGTCATTAACTGGACACGAGACTCAATGACTGAGGTATGGTCGTACAATGCTGAATTGCTGATAGCAATGGAAAATCAGCACACAATAGATCTTGCAGACTCAGAAATGAACAAACTTTACGAGCGTGTCAGGAAACAACTAAGGGAGAATGCTGAAGAAGATGGGACTGGATGCTTTGAGATATTTCATAAGTGTGATGATCAGTGTATGGAGAGCATAAGGAACAACACTTATGACCATACCCAATACAGAACAGAGTCACTGCAGAATAGAATACAGATAGACCCAGTGAAATTGAGTAGTGGATACAAAGACATAATCTTATGGTTTAGCTTCGGGGCATCATGTTTCCTTCTTCTAGCCATTGCAATGGGATTGGTTTTCATTTGCATAAAGAATGGAAACATGCGGTGCACTATTTGTATATAG
>A_/_H7N3|CY128714|A/American_black_duck/New_Brunswick/02493/2007
ATGAACACTCAAATTTTGGCACTCATTGCTTGTATGCTGGTTAGAGCTAAAGGAGACAAAATATGTCTTGGGCACCATGCTGTGGCAAATGGAACCAAAGTGAACACATTAACAGAGAGAGGAATTGAAGTAGTAAATGCCACAGAAACGGTGGAGACTGCAAATATTAAGAAAATATGCACTCAAGGAAAAAGGCCAACAGATCTGGGACAATGCGGACTTCTAGGAACCCTGATAGGACCTCCCCAATGCGATCAATTTCTGGAGTTTGACACTGACTTGATAATTGAACGAAGAGAAGGAACCGATGTGTGCTACCCCGGGAAGTTCACAAATGAAGAATCACTGAGGCAGATCCTTCGAGGATCAGGAGGAATTGATAAGGAGTCAATGGGTTTCACCTATAGTGGAATAAGAACCAATGGGGCAACGAGTGCCTGCAGAAGATCAGGTTCTTCTTTCTATGCGGAGATGAAGTGGTTACTGTCGAATTCAGACAATGCGGCATTTCCCCAAATGACTAAGTCATATAGAAACCCCAGGAACAAACCAGCTCTGATAATTTGGGGAGTGCATCACTCTGGATCGGCCACTGAGCAGACCAAACTCTATGGAAGTGGAAACAAGTTGATAACAGTAGGAAGCTCGAAATACCAGCAATCATTCACCCCAAGTCCGGGAGCACGGCCACCGGTGAATGGGCAATCAGGAAGGATTGATTTTCACTGGCTACTCCTTGATCCCAATGACACAGTGACCTTCACTTTCAATGGGGCATTCATAGCTCCTGACAGGGCAAGTTTCTTTAGAGGAGAGTCGCTGGGAGTCCAGAGTGATGTTCCTTTGGATTCTGGTTGTGAGGGGGATTGCTTCCACAGTGGGGGTACAATAGTAAGCTCCCTGCCATTCCAGAACATCAACCCTAGAACAGTGGGAAAATGCCCTCGATATGTCAAACAGACAAGCCTCCTTTTGGCTACAGGAATGAGAAACGTCCCAGAGAACCCCAAGACCAGAGGCCTTTTTGGAGCGATTGCTGGATTTATAGAGAATGGATGGGAAGGTCTCATTGATGGATGGTATGGTTTCAGACATCAAAATGCACAAGGAGAAGGAACTGCAGCTGACTACAAAAGCACTCAATCTGCAATAGATCAGATCACAGGCAAATTGAATCGTCTAATTGACAAAACAAATCAGCAGTTTGAACTGATAGACAATGAATTCAGTGAAATAGAACAACAAATTGGGAATGTCATTAACTGGACACGAGACTCAATGACTGAGGTATGGTCGTACAATGCTGAATTGCTGATAGCAATGGAAAATCAGCACACAATAGATCTTGCAGACTCAGAAATGAACAAACTTTACGAGCGTGTCAGGAAACAGCTAAGGGAGAATGCTGAAGAAGATGGGACTGGATGCTTTGAGATATTTCATAAGTGTGATGATCGGTGTATGGAGAGCATAAGGAACAACACTTATGACCATACCCAATACAGAACAGAGTCACTGCAGAATAGAATACAGATAGACCCAGTGAAATTGAGTAGTGGATACAAAGACATAATCTTATGGTTTAGCTTCGGGGCATCATGTTTTCTTCTTCTGGCCATTGCAATGGGATTGGTTTTCATTTGCATAAAGAATGGAAACATGCGGTGCACTATTTGTATATAG
>A_/_H7N9|CY127253|A/ruddy_turnstone/Delaware_Bay/220/1995
ATGAACACTCAAATTCTGGCATTCATTGCTTGTATGCTGATTGGAATTAACGGAGACAAAATATGTCTTGGGCATCATGCTGTGGCAAATGGAACAAAAGTGAACACACTAACAGAGAGGGGGATTGAAGTAGTGAATGCCACAGAGACGGTGGAAACTGCGAATATCAAGAGAATATGCACTCAAGGAAAAAGGCCAATAGATCTGGGACAATGTGGACTTCTAGGAACCCTAATAGGACCTCCCCAATGTGACCAATTCCTGGAGTTTGACTCTGATTTGATAATTGAGCGAAGAGAAGGAACCGATGTGTGCTATCCTGGGAAATTCACAAATGAAGAATCACTGAGGCAGATCCTTCGAGGGTCAGGAGGAATTGATAAGGAGTCAATGGGTTTCACCTATAGTGGAATAAGAACCAATGGAGCGACAAGTGCCTGCATAAGATTAGGTTCTTCTTTCTATGCGGAGATGAAGTGGTTACTGTCGAATTCAGACAATGCGGCATTCCCCCAAATGACCAAGTCGTATAGAAATCCCAGGAACAAACCAGCTCTGATAATTTGGGGAGTTCATCACTCTGGATCGGCTAACGAGCAGACCAAACTCTATGGAAGTGGAAACAAGTTGATAACAGTAGGAAGCTCGAAATACCAGCAATCATTCACCCCAAGTCCGGGAGCACGGCCACAGGTGAATGGACAATCAGGGAGGATCGATTTCCACTGGCTGCTCCTTGATCCCAATGACACAGTGACCTTCACTTTCAATGGGGCATTCATAGCCCCTGACAGGGCAAGTTTCTTTAGAGGAGAATCGCTAGGAGTCCAGAGTGATGTTCCTTTGGATTCTAGTTGTGGGGGGGATTGCTTTCACAGTGGGGGTACGATAGTCAGTTCCCTGCCATTCCAAAACATCAACCCTAGAACAGTGGGGAGGTGCCCTCGATATGTCAAACAGACAAGCCTCCTTTTGGCTACAGGAATGAAAAATGTCCCAGAGAATCCCAAGACCAGAGGCCTTTTTGGAGCAATTGCTGGATTCATAGAGAATGGATGGGAGGGTCTCATCGATGGATGGTATGGTTTCAGACATCAAAATGCACAAGGAGAAGGAACTGCAGCTGATTACAAAAGCACCCAATCTGCAATAGATCAGATCACAGGCAAATTGAATCGTCTGATCGACAAAACAAATCAGCAGTTTGAGCTGATAGACAATGAGTTCAATGAGATAGAACAACAAATCGGAAATGTCATTAATTGGACACGAGACTCAATGACTGAGGTATGGTCGTATAATGCTGAGCTGTTGGTGGCAATGGAAAATCAGCATACAATAGATCTTGCGGACTCAGAAATGAACAAACTTTATGAGCGTGTCAGGAAACAACTAAGGGAGAATGCTGAAGAAGATGGAACTGGGTGTTTTGAGATATTCCATAAGTGTGATGATCAATGTATGGAGAGCATAAGAAACAACACTTATGACCATACTCAATACAGAACAGAGTCATTGCAGAATAGAATACAGATAGACCCAGTGAAATTGAGTAGTGGATACAAAGACATAATCTTATGGTTTAGCTTCGGGGCATCATGTTTTCTTCTTCTAGCCATTGCAATGGGATTGGTTTTCATTTGCATAAAGAATGGAAACATGCGGTGCACTATTTGTATATAG
>A_/_H7N9|JX899803|A/guinea_fowl/Nebraska/17096-1/2011
ATGAACACTCAAATTTTGGCACTCATTGCTTGTATGCTGATTGGAGCTAAAGGAGATAAAATATGTCTTGGGCACCATGCTGTGGCAAATGGAACAAAAGTGAACACATTAACAGAGAGAAGAATCGAAGTAGTAAATGCTACAGAAACGGTGGAGACTGCAAATATTAAGAAAATATGCACTCAGGGGAAAAGACCAACAGATCTGGGACAATGCGGACTTCTAGGAACCCTAATAGGACCTCCCCAATGCGATCAATTTCTGGAGTTTGACGCTGATTTAATAATTGAACGAAGAGAAGGAACCGATGTGTGTTATCCCGGGAAGTTCACAAATGAAGAATCACTGAGGCAGATCCTTCGAGGGTCAGGAGGAATTGATAAGGAGTCAATGGGTTTCACCTATAGTGGAATAAGAACCAATGGGGCGACGAGTGCTTGCAGAAGATCAGGTTCTTCCTTCTATGCTGAGATGAAGTGGTTACTGTCGAATTCAAACAATGCAGCTTTTCCCCAAATGACTAAGTCGTACAGAAATCCCAGGAACAAACCAGCTCTGATAGTTTGGGGAGTGCATCACTCTGGATCGGCTACTGAGCAGACCAAACTCTATGGGAGTGGAAGCAAGTTGATAACAGTAGGAAGCTCGAAATACCAGCAGTCATTCACCCCAAGCCCGGGGGCACGACCACAGGTGAATGGGCAATCAGGAAGGATTGATTTTCACTGGCTACTCCTTGATCCCAATGACACAGTGACCTTCACTTTCAATGGGGCATTCATAGCTCCTGACAGAGCAAGTTTCTTTAGAGGGGAGTCACTAGGAGTTCAGAGTGATGTTCCTTTGGATTCTGGTTGTGAGGGGGATTGCTTCCACAAAGGGGGTACGATAGTGAGCTCCCTGCCATTCCAGAACATCAACCCTAGAACAGTGGGAAAATGCCCTCGATATGTCAAACAGACAAGCCTCCTTTTGGCTACAGGGATGAGAAACGTCCCAGAGAACCCCAAGACCAGAGGCCTTTTTGGAGCGATTGCTGGATTCATAGAGAATGGATGGGAAGGTCTCATTGATGGATGGTATGGTTTCAGACATCAAAATGCACAAGGAGAAGGAACTGCAGCTGATTACAAAAGCACTCAATCTGCAATAGACCAGATCACAGGCAAATTGAATCGTCTAATCGACAAAACAAATCAGCAGTTTGAACTGATAGACAACGAATTCAGTGAAATAGAACAACAAATTGGGAATGTCATTAACTGGACACGAGATTCAATGACTGAGATATGGTCGTACAATGCTGAATTGCTGGTAGCTATGGAAAATCAGCACACAATAGATCTTGCAGACTCAGAAATGAACAAACTTTATGAGCGTGTAAGGAAACAACTGAGGGAGAATGCTGAAGAGGATGGGACTGGGTGCTTTGAGATATTTCATAAGTGTGATGATCAGTGCATGGAGAGCATAAGGAACAACACTTATGACCATACTCAATACAGAGCGGAGTCATTGCAGAATAGAATACAGATAGACCCAGTGAAATTGAGTAGTGGATACAAAGACATAATCTTATGGTTTAGCTTCGGGGCATCATGTTTTCTTCTTCTAGCCATTGCAATGGGATTGGTTTTCATTTGCATAAAGAATGGAAACATGCGGTGCACTATTTGTATATAG
>A_/_H7N7|JN244245|A/duck/Korea/A76/10
ATGAACACTCAAATCCTGGTATTCGCTCTGGTTGCGATCATTCCGACAAATGCAGACAAAATCTGCCTCGGACATCATGCTGTGTCAAACGGAACTAAAGTAAACACATTAACTGAAAGAGGAGTGGAAGTTGTTAATGCAACTGAAACAGTGGAACGAACAAGCATCCCCAGGATCTGCTCAAAAGGGAAAAGGGCAGTTGACCTCGGTCAATGTGGACTCCTGGGGACAATCACCGGGCCACCCCAATGTGACCAATTCCTAGAATTTTCAGCCGATTTAATTATTGAGAGGCGAGAAGGGAGTGATGTCTGTTATCCTGGGAAGTTCGTAAATGAAGAAGCTCTGAGGCAGATTCTCAGGGAATCAGGCGGAATTGACAAGGAAACAATGGGATTCACATACAGCGGAATAAGAACTAATGGAGAAACCAGTGCATGTAGGAGATCAGGACCTTCATTCTATGCAGAAATGAAATGGCTCCTGTCAAACACAAACAATGCTGCTTTCCCGCAGACGACTAAATCATACAAAAATACAAGGAAAGACCCAGCTTTAATAATATGGGGGATTCACCATTCTGGATCAACTACAGAACAGACCAAGCTATATGGGAGTGGAAACAAACTGATAACAGTTGGGAGTTCTAATTATCAACAGTCTTTTGTGCCGAGTCCAGGAGCGAGACCACAAGTTAATGGCCAATCTGGAAGGATTGACTTTCATTGGTTAATGCTAAACCCCAATGATACAGTCACTTTCAGTTTCAATGGGGCCTTCATAGCTCCAGACCGTGCAAGCTTCCTGAGAGGAAAATCTATGGGAATTCAGAGTGAAGTACAGGTTGATGCCAATTGTGAAGGGGAATGCTATCACAATGGAGGGACAATAATAAGTAATTTGCCCTTTCAGAACATAAATAGCAGAGCAGTAGGGAAATGTCCGAGATATGTTAAGCAAGAGAGTCTGCTGCTAGCAACAGGGATGAAGAATGTTCCTGAGATTCCAAAGGGAAGGGGTCTATTTGGTGCTATAGCAGGTTTTATTGAAAATGGGTGGGAAGGTCTAGTTGATGGGTGGTATGGTTTCAGGCATCAAAATGCACAGGGAGAGGGGACTGCTGCAGATTACAAAAGCACTCAGTCAGCAATTGATCAAATAACAGGGAAATTAAATCGGCTTATAGAAAAAACCAACCAACAATTTGAGTTAATAGACAATGAGTTCACTGAGGTTGAAAAGCAAATTGGCAATGTAATAAATTGGACCAGAGACTCCATGACAGAGGTGTGGTCCTACAATGCTGAACTCTTAGTAGCAATGGAGAACCAGCACACAATTGATCTGGCTGATTCAGAAATGAATAAACTATACGAACGAGTGAGGAGACAGCTGAGAGAGAATGCTGAAGAAGATGGCACCGGTTGCTTTGAAATATTTCACAAGTGTGATGACGACTGTATGGCCAGTATTAGAAATAACACCTATGATCACAGCAAGTACAGGGAGGAGGCAATGCAAAATAGAATACAAATTGATCCAGTCAAACTAAGCAGTGGCTACAAAGATGTGATACTTTGGTTTAGCTTCGGGGCATCATGTTTCATACTTCTGGCCATTGCAATGGGCCTTGTTTTCATATGTGTGAAGAATGGAAACATGCGGTGCACTATTTGTATATAA
>A_/_H7N7|JN244243|A/duck/Korea/A79/10
ATGAACACTCAAATCCTGGTATTCGCTCTGGTAGCGATCATTCCGACAAATGCAGACAAAATCTGCCTTGGACATCATGCTGTGTCAAACGGAACTAAAGTAAACACATTAACTGAAAGAGGAGTGGAAGTTGTTAATGCAACTGAAACAGTGGAACGAACAAGCATCCCCAGGATCTGCTCAAAAGGGAAAAAGGCAGTTGACCTCGGTCAATGTGGACTCCTGGGAACAATCACCGGGCCACCCCAATGTGACCAATTCCTAGAATTTTCAGCCGATTTAATTATTGAGAGGCGAGAAGGGAGTGATGTCTGTTATCCTGGGAAGTTCGTAAATGAAGAAGCTCTGAGGCAGATTCTCAGGGAATCAGGCGGAATTGACAAGGAAACAATGGGATTCACATACAGCGGAATAAGAACTAATGGAGCAACCAGTGCATGTAGGAGATCAGGATCTTCATTCTATGCAGAAATGAAATGGCTTCTGTCAAACACAGACAATGCTGCTTTCCCGCAGACGACTAAATCATACAAAAATACAAGGAAAGACCCAGCTTTAATAATATGGGGGATTCACCATTCTGGATCAACTACAGAACAGACCAAGCTATATGGGAGTGGAAACAAACTGATAACAGTTGGGAGTTCTAATTATCAACAGTCTTTTGTGCCGAGTCCAGGAGCGAGACCACAAGTTAATGGCCAATCTGGAAGGATTGACTTTCATTGGCTAATGCTAAACCCCAATGATACAGTCACTTTCAGTTTCAATGGGGCCTTCATAGCTCCAGACCGTGCAAGCTTCCTGAGAGGAAAATCTATGGGAATTCAGAGTGAAGTACAGGTTGATGCCAATTGTGAAGGGGATTGCTATCACAATGGAGGGACAATAATAAGTAATTTGCCCTTTCAGAACATAAATAGCAGAGCAGTAGGGAAATGTCCGAGATATGTTAAGCAAGAGAGTCTGCTGCTAGCAACAGGGATGAAGAATGTTCCTGAGATTCCAAAGGGAAGGGGTCTATTTGGTGCTATAGCAGGTTTTATTGAAAATGGATGGGAAGGTCTAGTTGATGGGTGGTATGGTTTCAGGCATCAAAATGCACAGGGAGAGGGGACTGCTGCAGATTACAAAAGCACTCAGTCGGCAATTGATCAAATAACAGGGAAATTAAATCGGCTTATAGAAAAAACCAACCAACAATTTGAGTTAATAGACAATGAGTTCACTGAGGTTGAAAGGCAAATTGGCAATGTAATAAATTGGACCAGAGACTCCATGACAGAGGTGTGGTCCTACAATGCTGAACTCTTAGTAGCAATGGAGAACCAGCACACAATTGATCTGACTGATTCAGAAATGAATAAACTATACGAACGAGTGAGGAGACAGCTGAGAGAGAATGCTGAAGAAGATGGCACCGGTTGCTTTGAAATATTTCACAAGTGTGATGACGACTGTATGGCCAGTATTAGAAATAACACCTATGATCACAGCAAGTACAGGGAGGAGGCAATGCAAAATAGAATACAAATTGATCCAGTCAAACTAAGCAGTGGCTACAAAGATGTGATACTTTGGTTTAGCTTCGGGGCATCATGTTTCATACTTCTGGCCATTGCAATGGGCCTTGTCTTCATATGTGTGAGGAATGGAAACATGCGGTGCACTATTTGTATATAA
>A_/_H7N7|JN244241|A/duck/Korea/JSM/10
ATGAACACTCAAATCCTGGTATTCGCTCTGGTTGCGATCATTCCGACAAATGCAGACAAAATCTGCCTCGGACATCATGCTGTGTCAAACGGAGCTAAAGTAAACACATTAACTGAAAGAGGAGTGGAAGTTGTTAATGCAACGGAAACAGTGGAACGAACAAGCATCCCCAGGATCTGCTCAAAAGGGAAAAAGGCAATTGACCTCGGTCAATGTGGACTCCTGGGGACAATCACTGGGCCACCCCAATGTGACCAATTCCTAGAATTTTCAGCCGATTTAATTATTGAGAGGCGAGAAGGGAGTGATGTCTGTTATCCTGGGAAGTTCGTAAATGGAGAAGCTCTGAGGCAGATTCTCAGGGAATCAGGCGGAATTGACAAGGAAACAATGAGATTCACATACAGCGGAATAAGAACTAATGGAGCAACCAGTGCATGTAGGAGATCAGGATCTTCATTCTATGCAGAAATGAAATGGCTCCTGTCAAACACAGACAATGCTGCTTTCCCGCAGACGACTAAATCATACAAAAATACAAGGAAAGACCCAGCTTTAATAATATGGGGGATTCATCATTCTGGATCAACTACAGAACAGGCCAAGCTATATGGGAGTGGAAACAAACTGATAACAGTTGGGAGTTCTAATTATCAACAGTCTTTTGTGCCGAGTCCAGGAGCGAGACCACAAGTTAATGGCCAATCTGGAAGGATTGACTTCCATTGGCTAATGCTAAACCCCAACGATACAGTCACTTTCAGTTTCAATGGGGCCTTCATAGCTCCAGACCGTGCAAGCTTCCTGAGAGGAAAATCTATGGGAATTCAGAGTGAAGTACCGGTTGATGTCAGTTGTGAAGGGGATTGCTATCACAATGGAGGGACAATAATAAGTAATTTGCCCTTTCAGAACATAAATAGCAGAGCAGTAGGGAAATGTCCGAGATATGTTAAGCAAGAGAGTCTGCTACTAGCAACAGGGATGAAGAATGTTCCTGAGATTCCAAGAGGAAGAGGTCTATTTGGTGCTATAGCAGGTTTTATTGAAAATGGATGGGAAGGTCTAGTTGACGGGTGGTATGGTTTCAGGCATCAAAATGCACAGGGAGAGGGGACTGCTGCAGATTACAAAAGCACTCAGTCGGCAATTGATCAAATAACAGGGAAATTAAATCGGCTTATAGAAAAAACCAACCAACAATTTGAGTTAATAGACAATGAGTTCACTGAGGTTGAAAGGCAAATTGGCAATGTAATTAATTGGACCAGAGACTCCATGACAGAGGTGTGGTCCTACAATGCTGAACTCTTAGTAGCAATGGAGAACCAGCACACAATTGATCTGGCTGATTCAGAAATGAATAAACTATACGAACGAGTGAGAAGACAGCTGAGAGAGAATGCTGAAGAAGATGGCACCGGTTGCTTTGAAATATTTCACAAGTGTGATGACGACTGTATGGCCAGTATTAGAAATAACACCTATGATCACAGCAAGTACAGGGAAGAGGCAATGCAAAATAGAATACAAATTGATCCAGTCAAACTAAGCAGTGGCTACAAAGATGTGATACTTTGGTTTAGCTTCGGGGCATCATGTTTCATACTTCTGGCCATTGCAATGGGCCTTGTCTTCATATGTGTGAAGAATGGAAACATGCGGTGCACTATTTGTATATAA
>A_/_H7N7|JN244240|A/duck/Korea/LSY/10
ATGAACACTCAAATCCTGGTATTCGCTCTGGTTGCGATCATTCCGACAAAAGCAGACAAAATCTGCCTCGGACATCATGCTGTGTCAAACGGAGCTAAAGTAAACACATTAACTGAAAGAGGAGTGGAAGTTGTTAATGCAACGGAAACAGTGGAACGAACAAGCATCCCCAGGATCTGCTCAAAAGGGAAAAAGGCAATTGACCTCGGTCAATGTGGACTCCTGGGGACAATCACTGGGCCACCCCAATGTGACCAATTCCTAGAATTTTCAGCCGATTTAATTATTGAGAGGCGAGAAGGGAGTGATGTCTGTTATCCTGGGAAGTTCGTAAATGGAGAAGCTCTGAGGCAGATTCTCAGGGAATCAGGCGGAATTGACAAGGAAACAATGAGATTCACATACAGCGGAATAAGAACTAATGGAGCAACCAGTGCATGTAGGAGATCAGGATCTTCATTCTATGCAGAAATGAAATGGCTCCTGTCAAACACAGACAATGCTGCTTTCCCGCAGACGACTAAATCATACAAAAATACAAGGAAAGACCCAGCTTTAATAATATGGGGGATTCATCATTCTGGATCAACTACAGAACAGGCCAAGCTATATGGGAGTGGAAACAAACTGATAACAGTTGGGAGTTCTAATTATCAACAGTCTTTTGTGCCGAGTCCAGGAGCGAGACCACAAGTTAATGGCCAATCTGGAAGGATTGACTTCCATTGGCTAATGCTAAACCCCAACGATACAGTCACTTTCAGTTTCAATGGGGCCTTCATAGCTCCAGACCGTGCAAGCTTCCTGAGAGGAAAATCTATGGGAATTCAGAGTGAAGTACCGGTTGATGTCAGTTGTGAAGGGGATTGCTATCACAATGGAGGGACAATAATAAGTAATTTGCCCTTTCAGAACATAAATAGCAGAGCAGTAGGGAAATGTCCGAGATATGTTAAGCAAGAGAGTCTGCTACTAGCAACAGGGATGAAGAATGTTCCTGAGATTCCAAGAGGAAGAGGTCTATTTGGTGCTATAGCAGGTTTTATTGAAAATGGATGGGAAGGTCTAGTTGACGGGTGGTATGGTTTCAGGCATCAAAATGCACAGGGAGAGGGGACTGCTGCAGATTACAAAAGCACTCAGTCGGCAATTGATCAAATAACAGGGAAATTAAATCGGCTTATAGAAAAAACCAACCAACAATTTGAGTTAATAGACAATGAGTTCACTGAGGTTGAAAGGCAAATTGGCAATGTAATTAATTGGACCAGAGACTCCATGACAGAGGTGTGGTCCTACAATGCTGAACTCTTAGTAGCAATGGAGAACCAGCACACAATTGATCTGGCTGATTCAGAAATGAATAAACTATACGAACGAGTGAGAAGACAGCTGAGAGAGAATGCTGAAGAAGATGGCACCGGTTGCTTTGAAATATTTCACAAGTGTGATGACGACTGTATGGCCAGTATTAGAAATAACACCTATGGTCACAGCAAGTACAGGGAAGAGGCAATGCAAAATAGAATACAAATTGATCCAGTCAAACTAAGCAGTGGCTACAAAGATGTGATACTTTGGTTTAGCTTCGGGGCATCATGTTTCATACTTCTGGCCATTGCAATGGGCCTTGTCTTCATATGTGTGAAGAATGGAAACATGCGGTGCACTATTTGTATATAA
>A_/_H7N6|JN244238|A/duck/Korea/A117/10
[truncated: 2,496,780 more chars]
