# Supplementary material for: In Silico Analyses of the Role of Codon Usage at the Hemagglutinin Cleavage Site in Highly Pathogenic Avian Influenza Genesis
Source: Viruses. 2022 Jun 21;14(7):1352. doi: 10.3390/v14071352 (PMC9316147; doi:10.3390/v14071352)
Supplement: Supplementary file 1 [file viruses-14-01352-s001.zip › Supplementary File 4/dataset/full_ORF/avian_h8_unique.fasta]

>A_/_H8N4|D90304|A/Turkey/Ontario/6118/68
ATGGAAAAATTCATCGCAATAGCAACCTTGGCGAGCACAAATGCATACGATAGGATATGCATTGGGTACCAATCAAACAACTCCACAGACACAGTGAACACTCTCATAGAACAGAATGTACCAGTCACCCAAACAATGGAGCTCGTGGAAACAGAGAAACATCCCGCTTATTGTAACACTGATTTAGGTGCCCCATTGGAACTGCGAGACTGCAAGATTGAGGCAGTAATCTATGGGAACCCCAAGTGTGACATCCATCTGAAGGATCAAGGTTGGTCATACATAGTGGAGAGGCCCAGCGCACCAGAAGGGATGTGTTACCCTGGATCTGTGGAAAATCTAGAAGAACTGAGGTTTGTCTTCTCCAGTGCTGCATCTTACAAGAGAATAAGACTATTTGACTATTCCAGGTGGAATGTGACTAGATCTGGAACGAGTAAAGCATGCAATGCATCAACAGGTGGCCAATCCTTCTATAGGAGCATCAATTGGTTGACCAAAAAGGAACCAGACACTTATGACTTCAATGAAGGAGCTTATGTTAATAATGAAGATGGAGACATCATTTTCTTATGGGGGATCCATCATCCGCCGGACACAAAAGAGCAGACAACACTATATAAAAATGCAAACACTTTGAGTAGTGTTACTACTAACACTATAAACAGAAGCTTTCAACCAAATATTGGTCCCAGACCATTAGTAAGAGGACAGCAAGGGAGGATGGATTACTATTGGGGCATTCTGAAAAGAGGGGAGACTCTGAAGATCAGGACCAACGGAAATTTAATCGCACCTGAATTTGGCTATCTGCTCAAAGGTGAAAGCTACGGCAGAATAATTCAAAATGAGGATATACCCATCGGGAACTGTAACACAAAATGTCAAACATATGCGGGAGCAATCAATAGCAGCAAACCCTTTCAGAATGCAAGTAGGCATTACATGGGAGAATGTCCCAAATATGTGAAGAAGGCAAGCTTGCGACTTGCAGTTGGGCTTAGGAATACGCCTTCTGTTGAACCCAGAGGACTGTTTGGAGCCATTGCTGGTTTCATTGAAGGAGGATGGTCTGGAATGATTGATGGGTGGTATGGATTTCATCACAGCAATTCAGAGGGAACAGGAATGGCAGCTGACCAGAAATCAACACAAGAAGCCATCGATAAGATCACCAATAAAGTCAACAATATAGTTGACAAGATGAACAGGGAGTTTGAAGTTGTGAATCATGAGTTCTCTGAAGTTGAAAAAAGAATAAACATGATAAACGATAAAATAGATGACCAAATTGAAGATCTTTGGGCTTACAATGCAGAGCTCCTTGTGCTCTTAGAGAACCAGAAAACGCTAGACGAACATGATTCCAATGTCAAAAACCTTTTTGATGAAGTGAAAAGGAGACTGTCAGCCAATGCAATAGATGCTGGGAACGGTTGCTTTGACATACTTCACAAATGCGACAATGAGTGTATGGAAACTATAAAGAACGGAACTTACGATCATAAGGAATATGAAGAGGAGGCTAAACTAGAAAGGAGCAAGATAAATGGAGTAAAACTAGAAGAGAACACCACTTACAAAATTCTTAGCATTTACAGTACAGTGGCGGCCAGTCTTTGCTTGGCAATCCTGATTGCTGGAGGTTTAATCCTGGGCATGCAAAATGGATCTTGTAGATGCATGTTCTGTATTTGA
>A_/_H8N4|GU186458|A/duck/LA/B174/1986
ATGGAGAAGTTCATCGCAATAGCAATGCTCTTGGCGAGCACAAATGCATACGATAGGATATGCATTGGTTACCAATCGAACAACTCCACAGATACAGTGAACACTCTCATAGAACAGAATGTGCCAGTCACCCAAACAATGGAGCTCGTGGAAACAGAGAAACATTCCGCTTATTGTAACACTGATTTAGGTGCCCCATTGGAACTGCGAGACTGCAAGATCGAGGCAGTAATCTATGGAAACCCTAAATGTGACATCCATCTAAAGGATCAGGGTTGGTCATACATAGTGGAAAGGCCCAGCGCACCAGAGGGGATGTGTTACCCTGGATCTATAGAAAACCTGGAAGAACTGAGGTTTGTTTTCTCCATTGCGGCATCTTACAAGAGAATAAGGCTGTTTGACTATTCCAGGTGGAATGTGACTAGTTCTGGAACAAGCAAAGCATGCAATGCATCAACAGGTGCTCAATCCTTCTATAGGAGCATCAACTGGTTGACCAAAAAGAAACCAGACACTTATGATTTCAATGAAGGGACCTATGTCAACAATGAAGATGGAGACATCATTTTCTTATGGGGGATCCACCATCCGCCCAATACCAAAGAACAAACGACACTATATAAGAATGCAAACACGTTGAGTAGTGTTACTACCAACACTATAAACAGAAGCTTTCAACCCAACATTGGTCCCAGGCCGTTAGTAAGAGAACAGCAAGGGAGAATGGATTACTATTGGGGCATTCTGAAAAGAGGAGAGACTCTGAAAATCAGAACCAATGGGAATTTAATCGCACCTGAATTTGGATATCTACTCAGGGGTGAAAGCCATGGCAGAATAATCCAAAATGAGGATATACCCATAGGGAATTGCAACACAAAATGTCAAACATATGCAGGAGCAGTCAATAGCAGCAAACCCTTCCAGAATGCAAGTAGGCATTACATGGGGGAATGTCCCAAATATGTAAAAAAGGCAAGCTTGCGACTTGCGGTTGGGCTTAGAAATACACCTTCTGTTGAACCCAAAGGACTATTCGGGGCCATTGCTGGTTTCATCGAAGGAGGATGGTCTGGAATGATTGATGGGTGGTATGGATTTCATCACAGTAATGCAGAGGGAACAGGAATGGCAGCTGATCAGAAATCAACACAGGAAGCCATCGAGAAGATCACCAATAAAGTCAACAATATAGTTGACAAGATGAACAGGGAATTTGAAGTTGTGAACCATGAATTCTCTGAGGTTGAAAAAAGGATAAACATGATAAACGATAAAATAGATGACCAAATTGAAGATCTTTGGGCTTACAATGCAGAGCTCCTTGTACTTTTAGAGAACCAGAAAACGCTAGACGAACATGATTCCAATGTCAAAAACCTTTTCGACGAAGTAAAAAGGAGATTGTCAGCCAATGCAATAGATGCTGGGAACGGTTGCTTCGACATACTTCACAAATGCGACAATGAGTGTATGGAGACTATAAAGAACGGAACTTACGACCACAAGGAATATGAAGAGGAAGCTAAACTAGAAAGGAGCAAAATAAACGGAGTAAGACTAGAAGAGAACACCACTTACAAAATTCTTAGCATTTACAGTACAGTGGCGGCCAGTCTTTGCTTGGCAGTCCTGATTGCTGGAGGTTTAATCCTGGGCATGCAAAATGGATCTTGTAGATGCATGTTCTGTATTTAA
>A_/_H8N4|CY076437|A/American_green-winged_teal/California/44287-373/2007
ATGAAGAAGTTCATCGTGATGGCAATGCTCTTAGCGAGCACAAATGCATACGATAGGATATGCATTGGTTACCAATCGAACAACTCCACAGACACAGTGAACACCCTTATAGAACAGAATGTGCCAGTCACTCAAGCAATGGAACTCGTAGAAGCAGAGAAACACCCTGCTTATTGCAACACTGATTTGGGAGCACCATTGGAACTGCGAGACTGCAAAATTGAAGCAGTAATCTATGGAAATCCCAAATGTGACGTCCATCTAAAGGATCAAGGTTGGTCATACATAGTGGAAAGACCCAGTGCACCAGAGGGAATGTGTTACCCTGGATCTGTGGAAAACCTAGAAGAACTGAGATTCGTCTTCTCCAGTGCGGCATCATACAAGAGAATAAGACTATTTGACTATTCCAAGTGGAATGTAAGCAGCTCTGGGACCAGCAAGGCATGCAATGCATCAACAGGTGGTCAAGCCTTCTATAGAAGCATCAACTGGTTGACCAAGAAGAAAAACCCAGAGGCTTATAATTTCAATGAAGGGAGTTATATTAACAATGAAGATGGGGACATCATTTTCCTATGGGGGATTCATCATCCACCTGATGAAACAGAGCAAACGAAACTATACAAGAATACAAACACTTTGAGTAGTGTTACTACCAACACCATAAACAGAAGCTTTCGACCCAACATTGGTCCAAGACCATTAGTCAGAGGACAACAGGGAAGAATGGATTATTATTGGGGCATTCTGAAAAGGGGAGAGACTCTGAAAATCAGAACTAATGGGAATTTGATTGCACCTGAGTTTGGATATCTACTTAGGGGTGAGAGCCATGGCAGAATAATTCAGAATGAGGACATCCCCATTGGAAACTGCCATACGAAATGCCAGACATATGCAGGAGCAATCAACAGCAGCAAACCCTTTCAGAATGCAAGTAGGCACTATATGGGGGAATGTCCCAAATATGTTAAAAAGGAAAGCTTGCGACTTGCATTGGGACTTAGAAACACACCCTCTATTGAGCCCAGGGGGCTATTTGGAGCCATTGCTGGTTTCATCGAGGGAGGATGGTCTGGGATGATTGATGGATGGTATGGATTTCACCACAGCAACTCAGAGGGAACAGGAATGGCAGCTGACCAGAAGTCAACGCAGGAAGCCATCGATAAGATCACCAACAAAGTCAACAATATAGTTGATAAAATGAACAGGGAATTTGAAGTTGTGAATCATGAGTTCTCTGAAGTCGAGAAACGGATAAACATGATAAACGACAAAATAGACGATCAGATTGAAGATCTTTGGGCTTACAATGCAGAGCTCCTTGTGCTTCTAGAGAACCAGAAGACACTAGACGAACATGATTCCAATGTTAAAAACCTTTTTGATGAGGTGAAAAGAAGATTGTCAACCAATGCAATAGATGCTGGGAACGGTTGCTTTGACATACTTCACAAATGTGACAATGAGTGTATGGAAACTATAAAGAATGGGACTTACAACCATAAGGAGTATGAAGAGGAAGCTAAGCTAGAAAGGAGCAAAATAAATGGAGTGAAGCTGGAAGAGAACACCACTTACAAAATTCTTAGCATTTACAGTACGGTGGCGGCCAGTCTCTGCTTGGCAATCCTGATTGCTGGAGGTTTAATCCTGGGTATGCAAAATGGATCTTGTAGATGCATGTTCTGTATTTAA
>A_/_H8N4|MN431074|A/Mallard/Ohio/18OS1248/2018
ATGGAGAAGTTTATCGCAATAGCAATGCTCTTGGCGAGCACAAATGCATACGATAGGATATGCATTGGTTACCAGTCGAACAACTCCACAGACACGGTGAACACTCTTATAGAGCAGAATGTACCAGTCACTCAAACAATGGAGCTTGTGGAAACAGAGAAACATCCCGCTTATTGTAACACTGATTTAGGAACGCCATTGGAACTGCGAGACTGCAAAATTGAGGCGGTAATATATGGGAATCCCAAGTGTGACATTCACCTAAAGGATCAAGGTTGGTCATACATAGTGGAGAGGCCCAGTGCGCCAGAGGGAATGTGTTATCCTGGATCAGTAGAAAATCTAGAGGAACTGAGATTTGTCTTTTCCAACGCGGCGTCCTATAAGAGGATAAGACTATTTGACTATTCCAGGTGGAATGTAACCAGCTCTGGGACCAGCAAGGCATGCAATGCATCAACAGGTGGTCAATCCTTTTATAGAAGCATCAATTGGTTGACCAAAAAGAAACCAGACACTTATGATTTCAATGAGGGAAGCTATATCAACAACGAAGATGGGGACATCATTTTCCTATGGGGGATCCATCATCCGCCTAACACAAAAGAGCAGACAACGCTGTACAAGAATGCAAACACTTTGAGTAGTGTTACTACCAACACCATAAACAGAAGCTTTCAACCCAATATCGGCCCAAGACCATTAGTCAGAGGACAACAAGGAAGAATGGATTACTATTGGGGCATCCTGAAAAGAGGAGAGACTCTGAAGATCAGGACCAATGGAAACTTAATTGCACCTGAATTTGGATATCTATTTAAGGGTGAAAGCCATGGCAGAATAATTCAAAATGAGGACATACCCATTGGAAACTGTCACACAAAATGCCAGACATATGCAGGAGCAATCAATAGCAGCAAACCCTTTCAAAATGCAAGTAGACATTATATGGGGGAATGTCCCAAATATGTGAAAAAGGCAAGCTTACGGCTTGCAGTGGGTCTTAGAAATACACCTTCTATTGAGCCCAAAGGACTATTTGGAGCCATTGCTGGTTTTATCGAAGGAGGATGGTCTGGAATGATTGATGGGTGGTATGGATTTCATCACAGCAATTCAGAAGGAACAGGAATGGCAGCTGATCAGAAGTCAACGCAGGAAGCCATCGACAAGATCACCAATAAAGTCAACAATATAGTCGACAAGATGAACAGAGAGTTTGAAGTTGTGAATCATGAATTCTCTGAAGTTGAAAAAAGGATAAACATGATAAATGACAAAATAGATGACCAGATTGAAGATCTTTGGGCTTACAATGCAGAGCTCCTTGTTCTTCTAGAAAACCAGAAAACACTAGACGAACATGACTCCAATGTCAAGAACCTCTTTGATGAGGTGAAAAGAAGGTTGTCAACCAACGCAATAGATGCTGGAAACGGTTGCTTCGATATACTTCACAAATGCAATAATGAGTGTATGGAAACTATAAAGAATGGGACTTACAATCATAAGGAGTATGAAGAGGAAGCTAAACTAGAAAGGAGCAAAATAAATGGAGTTAAACTGGAGGAGAACACCACTTACAAAATTCTCAGCATCTACAGTACAGTGGCGGCCAGTCTCTGTTTGGCAATTCTGATTGCTGGAGGTTTAATCCTGGGTATGCAAAATGGATCTTGTAGATGCATGTTCTGTATTTAA
>A_/_H8N4|MH932448|A/mallard/Alberta/532/2017
ATGGAGAAGTTTATCGCAATAGCAATGCTCTTGGCGAGCACAAATGCATACGATAGGATATGCATTGGTTACCAGTCGAACAACTCCACAGACACGGTGAACACTCTTATAGAGCAGAATGTACCAGTCACTCAAACAATGGAGCTTGTGGAAACAGAGAAACATCCCGCTTATTGTAACACTGATTTAGGAACGCCATTGGAACTGCGAGACTGCAAAATTGAGGCGGTAATATATGGGAATCCCAAGTGTGACATTCACCTAAAGGATCAAGGTTGGTCATACATAGTGGAGAGGCCCAGTGCGCCAGAGGGAATGTGTTATCCTGGATCAGTAGAAAATCTAGAGGAACTGAGATTTGTCTTTTCCAATGCGGCGTCCTATAAGAGAAAAAGACTATTTGACTATTCCAGGTGGAATGTAACCAGCTCTGGGACCAGCAAGGCATGCAGTGCATCAACAGGTGGTCAATCCTTTTATAGGAGCATCAATTGGTTGACCAAAAAGAAACCAGACACTTATGATTTCAATGAGGGAAGCTATATCAACAACGAAGATGGGGACATCATTTTCCTATGGGGGATCCATCATCCGCCTGACACAAAAGAGCAGACAACGCTGTACAAGAATGCAAATACTTTGAGTAGTGTTACTACCAACACCATAAACAGAAGCTTTCAACCCAATATCGGCCCAAGACCATTAGTCAGAGGACAACAAGGAAGAATGGATTACTATTGGGGCATCCTGAAAAGAGGAGAGACTCTAAAGATCAGGACCAATGGAAACTTAATTGCACCTGAATTTGGATATCTACTTAAGGGTGAAAGCCATGGCAGAATAATTCAAAATGAGGACATACCCATTGGAAACTGTCACACAAAATGCCAGACATATGCAGGAGCAATCAATAGCAGCAAACCCTTTCAAAATGCAAGTAGACATTATATGGGGGAATGTCCCAAATATGTGAAAAAGGCAAGCTTACGGCTTGCAGTGGGTCTTAGAAATACACCTTCTATTGAGCCCAAAGGACTATTTGGAGCCATTGCTGGTTTTATCGAAGGAGGATGGTCTGGAATGATTGATGGGTGGTATGGATTTCATCACAGCAATTCAGAAGGAACAGGAATGGCAGCTGATCAGAAGTCAACGCAGGAAGCCATCGACAAGATCACCACTAAAGTCAACAATATAGTCGACAAGATGAACAGAGAGTTTGAAGTTGTGAATCATGAATTCTCTGAAGTTGAAAAAAGGATAAACATGATAAATGACAAAATAGATGACCAGATTGAAGATCTTTGGGCTTACAATGCAGAGCTCCTTGTTCTTCTAGAAAACCAGAAAACATTAGACGAACATGACTCCAATGTCAAGAACCTCTTTGATGAGGTGAAAAGAAGGTTGTCAACCAACGCAATAGATGCTGGAAACGGTTGCTTCGATATACTTCACAAATGCAATAATGAGTGTATGGAAACTATAAAGAATGGGACTTACAATCATAAGGAGTATGAAGAGGAAGCTAAACTAGAAAGGAGCAAAATAAATGGAGTTAAACTGGAGGAGAACACCACTTACAAAATTCTCAGCATCTACAGTACAGTGGCGGCCAGTCTCTGTTTGGCAATCCTGATTGCTGGAGGTTTAATCCTGGGTATGCAAAATGGATCTTGTAGATGCATGTTCTGTATTTAA
>A_/_H8N4|MK627795|A/ruddy_turnstone/Delaware_Bay/311/2009
ATGGAGAAGTTCATCGCAATAGCAATGCTCTTGGCGAGCACAAATGCATACGATAGGATATGCATTGGTTACCAATCGAACAACTCCACAGACACAGTGAACACTCTTATAGAACAGAATGTGCCGGTCACTCAAACAATGGAGCTTGTGGAAACAGAGAAACACCCCGCTTATTGTAACACTGATTTAGGAACACCATTGGAACTGCGGGACTGCAAAATTGAAGCGGTAATCTACGGGAATCCCAAGTGTGACATCCATCTAAAGGATCAAGATTGGTCATACATAGTGGAGAGGCCCAGCGCACCAGAGGGAATGTGTTATCCTGGATCGGTAGAAAATCTAGAGGAACTGAGATTTGTCTTCTCCAATGCGGCATCCTACAAGAGAATAAGACTATTTGACTATTCCAGGTGGAATGTAACTAGCTCTGGGACCAGCAAGGCATGCAATGCATCAACAGGTGGTCAATCCTTTTATAGGAGCATTAATTGGTTGACCAAAAAGAAACCAGACACTTATGATTTCAACGAAGGGAGTTATGTCAACAATGAAGATGGAGACATCATTTTCTTATGGGGGATCCATCATCCACCTGATACAAAGGAGCAAACGACGCTGTACAAGAATGCAAACACTTTGAGTAGTGTTACTACCAACACCATAAACAGAAGCTTTCAACCCAATATCGGCCCAAGACCATTAGTCAGAGGACAACAAGGAAGAATGGATTACTATTGGGGCATTCTGAAAAGAGGGGAGACTCTGAAAATCAGAACTAATGGAAATTTAATTGCACCTGAGTTTGGATATCTACTTAAGGGTGAAAGCCATGGCAGAATAATTCAAAATGAGGACATACCCATTGGAAACTGTCACACAAAATGTCAGACATATGCAGGAGCAATCAATAGCAGCAAACCCTTTCAGAATGCAAGTAGACATTATATGGGGGAATGTCCCAAATATGTAAAGAAGGCAAGCTTACGACTTGCAGTGGGTCTTAGAAATACACCTTCTATTGAACCCAAAGGGCTATTCGGAGCCATTGCCGGGTTTATCGAAGGAGGGTGGTCTGGAATGATTGATGGATGGTATGGATTTCATCACAGTAATTCAGAGGGAACAGGAATGGCAGCTGATCAGAAGTCAACGCAGGAAGCCATCGATAAGATCACCAATAAAGTCAACAATATAGTTGACAAGATGAACAGGGAGTTTGAAGTTGTGAATCATGAATTCTCTGAAGTTGAAAAAAGGATAAACATGATAAATGATAAAATAGATGACCAAATCGAAGACCTTTGGGCTTACAATGCAGAACTCCTTGTACTTCTAGAAAATCAGAAAACACTAGACGAACATGACTCTAATGTCAAGAACCTCTTTGATGAGGTGAAAAGGAGGTTGTCAACCAATGCAATAGATGCTGGAAACGGTTGCTTCGACATACTTCACAAATGCAATAATGAGTGCATGGAAACTATAAAGAATGGGACTTACAATCATAAGGAGTATGAAGAGGAAGCTAAACTAGAAAGGAGCAAGATAAATGGAGTGAAACTGGAAGAGAACACCACTTACAAAATTCTTAGCATTTACAGTACAGTGGCGGCCAGTCTCTGCTTGGCGATCCTGATTGCTGGAGGTTTAATCCTGGGTATGCAAAATGGATCTTGTAGATGCATGTTCTGTATTTAA
>A_/_H8N2|LC371818|A/duck/Hokkaido/207/2014
ATGGAGAAGTTCATCATAATGACAATGCTCTTGGTGAGCACAAAGGCATATGATAGGATATGCATTGGGTACCAATCAAACAACTCCACTGACACAGTAAACACACTCATAGAGCAAAATGTGCCAGTCACCCAGACTATGGAACTAGTGGAAACCGAGAAACATCCTGCTTATTGCAATACCGATTTAGGCGCTCCACTAGAGTTGCGTGATTGCAAGATTGAGGCGGTGATCTATGGGAATCCAAAATGTGACATCCATTTGAAGGACCAGGGTTGGTCATACATAGTGGAGAGACCCAGTGCGCCAGAGGGGATGTGCTACCCTGGATCAGTGGAAAATCTTGAGGAATTACGGTTTGTTTTCTCCAGCGCTGCTTCCTACAAAAGGATAAGATTATTTGATTACTCCAGATGGAATGTTACCATGTCTGGGACAAGCAAGGCATGCAATGCTTCAACAGGAGGTCAGTCTTTCTATCGGAGCATCAATTGGCTAACTAAGAAGAAACCCGACACCTATGACTTCAATGAGGGGACTTACATCAATAATGAAGATGGGGACATAATTTTCTTATGGGGGATTCACCACCCACCGGACGCAAAGGAGCAAACAACACTATACAAGAATGCAAATACTTTAAGTAGTGTTACTACCAACACTATAAACAGGAGCTTCCAGCCCAATATCGGACCCAGGCCGTTGGTGAGAGGACAACAAGGGCGAATGGACTATTATTGGGGTGTTCTGAAGAGGGGAGAAACTTTAAAAATTAGAACCAATGGGAATCTGATAGCGCCCGAGTTCGGTTATCTGCTCAAAGGAGAGAGCCATGGTAGAATAATTCAAAATGAGGACATACCAATTGGGAATTGTCATACGAAATGCCAGACGTACGCAGGAGCAATTAATAGCAGCAAACCCTTTCAGAATGCAAGCAGGCACTACATGGGAGAGTGCCCCAAATATGTGAAGAAGGAAAGCCTACGGCTGGCAGTTGGACTTAGAAACACTCCTTCTATTGAACCCAAAGGATTGTTTGGAGCCATTGCTGGTTTTATTGAAGGGGGATGGTCTGGGATGATTGATGGATGGTATGGGTTTCACCATAGTAATTCAGAAGGAACAGGAATGGCGGCTGATCAGAAATCAACACAAGAAGCAATTGACAAGATCACCAATAAGGTCAACAATATAGTTGATAAAATGAACAGGGAATTTGAAGTAGTGAACCATGAGTTCTCCGAAGTCGAAAAAAGAATAAACATGATAAGTGACAAAATTGATGATCAGATTGAAGATCTTTGGGCCTACAATGCAGAGCTTCTGGTCCTCCTAGAAAACCAGAAAACACTGGATGAACATGACTCCAACGTCAAAAACCTCTTTGATGAAGTAAGGAGGAGACTTTCAGCCAATGCAGTAGATACTGGGAATGGCTGCTTCGACATACTCCACAAATGTGACAACAAGTGCATGGAGACCATAAAGAATGGGACTTATAACCATAAAGAATATGAGGAAGAGGCCAAGCTGGAAAGGAGCAAGATTAATGGAGTGAAACTAGAGGAAAACACTACCTATAAAATTCTCAGCATTTACAGTACAGTGGCGGCCAGTCTTTGCTTGGCAATCCTGATTGCTGGAGGTCTAATCCTGGGCATGCAAAATGGATCTTGTAGATGCATGTTCTGTATTTAA
>A_/_H8N4|LC367418|A/duck/Mongolia/565/2011
ATGGAGAAGTTCATCATAATGACAATGCTCTTGGTGAGCACAAATGCATATGATAGGATATGCATTGGATACCAATCAAACAACTCCACTGACACAGTAAACACACTCATAGAGCAAAATGTGCCAGTCACCCAGACAATGGAATTAGTGGAAACCAAGAAACATCCTACTTATTGCAGCACCGATTTGGGCGCTCCACTAGAGTTGCGTGATTGCAAGATTGAGGCGGTGATCTATGGGAATCCAAAATGTGACATCCATTTGAAAGACCAGGGTTGGTCATACATAGTGGAGAGACCCAGTGCACCAGAGGGGATGTGCTACCCTGGATCAGTAGAGAATCTTGAGGAATTAAGGTTTATCTTCTCCAGCGCTGCTTCCTACAAAAGAATAAGATTGTTTGATTACTCCAGATGGAATGTTACTAGTTCTGGGACAAGCAAGGCATGCAATGCTTCAACAGGAGGTCAATCTTTCTATCGGAGCATCAATTGGCTAACTAAAAAGAAGCCTGACACCTACGACTTCAATGAGGGGACTTACATCAATAATGAAGATGGGGACATGATTTTCTTATGGGGAATCCATCACCCACCGGATGCAAAGGAGCAGACAACACTGTACAAGAATGCAAATACTTTAAGTAGTGTTACTACCAACACTATAAACAGGAGCTTCCAGCCCAATATCGGACCCAGGCCATTGGTGAGAGGGCAACAAGGGCGGATGGACTATTATTGGGGTATTCTGAAGAGGGGAGAAACTTTAAAAATTAGAACCAATGGGAACCTGATAGCGCCTGAGTTCGGTTATCTGCTCAAAGGGGAGAGCCATGGTAGGATAATTCAAAATGAGGACATACCAATTGGGAATTGCCATACGAAATGTCAGACGTACGCAGGAGCAATTAATAGCAGTAAACCCTTTCAGAATGCAAGCAGGCACTACATGGGAGAATGCCCCAAATATGTGAAGAAGGAAAGCCTACGGTTGGCAGTTGGACTTAGAAACACTCCTTCTATTGAGCCCAAAGGATTGTTTGGAGCCATTGCTGGTTTTATTGAAGGGGGATGGTCTGGGATGATTGATGGATGGTATGGGTTTCACCATAGTAATTCAGAGGGAACAGGAATGGCGGCTGATCAGAAATCAACACAAGAAGCAATTGACAAAATCACCAACAAAGTCAACAATATAGTTGACAAAATGAACAGGGAGTTTGAAGTAGTGAACCATGAGTTCTCTGAAGTCGAAAAAAGAATAAACATGATAAATAACAAAATTGATGATCAGATTGAAGACCTTTGGGCCTACAATGCAGAGCTTCTGGTCCTTCTAGAGAACCAGAAAACACTGGATGAACATGATTCCAATGTCAAAAACCTCTTTGATGAAGTAAGGAGGAGACTTTCAGCCAATGCAATAGATACTGGGAATGGCTGCTTCGATATACTCCACAAATGTGACAACGAGTGCATGGAGACCATAAAGAATGGGACTTATAACCATAAAGAATATGAGGAAGAGGCCAAGCTGGAAAGGAGCAAGATTAACGGAGTGAAACTAGAGGAAAATACCACCTATAAAATTCTCAGCATTTACAGTACAGTGGCGGCCAGTCTTTGCTTGGCAATCCTGATTGCTGGAGGTCTAATCCTGGGCATGCAAAATGGATCTTGTAGATGCATGTTCTGTATTTAA
>A_/_H8N4|LC339675|A/duck/Hokkaido/W285/2007
ATGAAGAAGTTCATCATAATGGCAATGCTCTTGGTGAGCACAAATGCATATGATAGGATATGCATTGGATACCAATCAAACAACTCCACTGACACAGTAAACACACTCATAGAGCAAAATGTGCCAGTCACCCAGACAATGGAACTAGTGGAAACCGAGAAACATCCTGCTTATTGCAATACCGATTTAGGCGCTCCACTAGAGTTGCGTGATTGCAAGATTGAGGCGGTGATCTATGGGAATCCAAAATGTGACATCCATTTGAAAGACCAGGGTTGGTCATACATAGTGGAGAGACCCAGTGCGCCAGAGGGGATGTGCTACCCTGGATCAGTGGAAAATCTTGAGGAATTACGGTTTGTTTTCTCCAGCGCTGCTTCCTACAAAAGGATAAGATTGTTTGATTACTCCAGATGGAATGTTACCAGTTCTGGGACAAGCAAGGCATGCAATGCTTCAACAGGAGGTCAGTCTTTCTATCGGAGCATCAATTGGCTAACTAAAAAGAAACCCGACACCTACGACTTCAATGAGGGGACTTACATCAATAATGAAGATGGAGACATAATTTTCTTATGGGGAATTCACCACCCACCGGACGCAAAGGAGCAAACAACACTATACAAGAATGCAAATACTTTAAGTAGTGTTACTACCAACACTATAAACAGGAGCTTCCAGCCCAATATCGGACCCAGGCCATTGGTGAGAGGGCAACAAGGGCGGATGGACTATTATTGGGGTATTCTGAAGAGGGGAGAAACTTTAAAAATTAGGACCAATGGGAACCTGATCGCGCCTGAGTTCGGTTATCTGCTCAAAGGAGAGAGCCATGGTAGAATAATTCAAAATGAGGACATACCAATTGGGAATTGTCATACGAAATGTCAGACGTACGCAGGAGCAATTAATAGCAGCAAACCCTTTCAGAATGCAAGCAGGCACTACATGGGAGAATGCCCCAAATATGTGAAGAAGGAAAGCCTACGGCTGGCAGTTGGACTTAGAAACACTCCTTCTATTGAACCCAAAGGATTGTTTGGAGCCATTGCTGGTTTTATTGAAGGGGGATGGTCTGGGATGATTGATGGATGGTATGGGTTTCACCATAGTAATTCAGAAGGAACAGGAATGGCGGCTGATCAGAAATCAACACAAGAAGCAATTGACAAAATCACCAATAAGGTCAACAATATAGTTGATAAAATGAACAGGGAATTTGAAGTAGTGAACCATGAGTTCTCCGAAGTCGAAAAAAGAATAAACATGATAAATGACAAAATTGATGATCAGATTGAAGGTCTTTGGGCCTACAATGCAGAGCTTCTGGTCCTCCTAGAAAACCAGAAAACACTGGATGAACATGATTCCAATGTCAAAAACCTCTTTGATGAAGTAAGGAGGAGACTTTCAGCCAATGCAATAGATACTGGGAATGGCTGCTTCGACATACTCCACAAATGTGACAACGAGTGCATGGAGACCATAAAGAATGGGACTTATAACCACAAAGAATATGAGGAAGAGGCCAAGCTGGAAAGGAGCAAGATTAATGGAGTGAAACTAGAGGAAAACACCACCTATAAAATTCTCAGCATTTACAGTACAGTGGCGGCCAGTCTTTGCTTGGCAATCCTGATTGCTGGAGGTCTAATCCTGGGCATGCAAAATGGATCTTGTAGATGCATGTTCTGTATTTAA
>A_/_H8N4|LC339587|A/duck/Hokkaido/95/2014
ATGAAGAAGTTCATCATAATGACAATGCTCTTGGTGAGCACAAAGGCATATGATAGGATATGCATTGGGTACCAATCAAACAACTCCACTGACACAGTAAACACACTCATAGAGCAAAATGTGCCAGTCACCCAGACTATGGAACTAGTGGAAACCGAGAAACATCCTGCTTATTGCAATACCGATTTAGGCGCTCCACTAGAGTTGCGTGATTGCAAGATTGAGGCGGTGATCTATGGGAATCCAAAATGTGACATCTATTTGAAGGACCAGGGTTGGTCATACATAGTGGAGAGACCCAGTGCGCCAGAGGGGATGTGCTACCCTGGATCAGTGGAAAATCTTGAGGAATTACGGTTTGTTTTCTCCAGCGCTGCTTCCTACAAAAGGATAAGATTATTTGATTACTCCAGATGGAATGTTACCAGGTCTGGGACAAGCAAGGCATGCAATGCTTCAACAGGAGGTCAGTCTTTCTATCGGAGCATCAATTGGCTAACTAAGAAGGAACCCGACACCTATGACTTCAATGAGGGGACTTACATCAATAATGAAGATGGGGACATAATTTTCTTATGGGGGATTCACCACCCACCGGACGCAAAGGAGCAAACAACACTATACAAGAATGCAAATACTTTAAGTAGTGTTACTACCAACACTATAAACAGGAGCTTCCAGCCCAATATCGGACCCAGGCCGTTGGTGAGAGGACAACAAGGGCGAATGGACTATTATTGGGGTGTTCTGAAGAGGGGAGAAACTTTAAAAATTAGGACCAATGGGAATCTGATAGCGCCCGAGTTCGGTTATCTGCTCAAAGGAGAGAGCCATGGTAGAATAATTCAAAATGAGGACATACCAATTGGGAATTGTCATACGAAATGCCAGACGTACGCAGGAGCAATTAATAGCAGCAAACCCTTTCAGAATGCAAGCAGGCACTACATGGGAGAGTGCCCCAAATATGTGAAGAAGGAAAGCCTACGGCTGGCAGTTGGACTTAGAAACACTCCTTCTATTGAACCCAAAGGATTGTTTGGAGCCATTGCTGGTTTTATTGAAGGGGGATGGTCTGGGATGATTGATGGATGGTATGGGTTTCACCATAGTAATTCAGAAGGAACAGGAATGGCGGCTGATCAGAAATCAACACAAGAAGCAATTGACAAGATCACCAATAAGGTCAACAATATAGTTGATAAAATGAACAGGGAATTTGAAGTAGTGAACCATGAGTTCTCCGAAGTCGAAAAAAGAATAAACATGATAAATGACAAAATTGATGATCAGATTGAAGATCTTTGGGCCTACAATGCAGAGCTTCTGGTCCTCCTAGAAAACCAGAAAACACTGGATGAACATGACTCCAACGTCAAAAACCTCTTTGATGAAGTAAGGAGGAGACTTTCAGCCAATGCAGTAGATACTGGGAATGGCTGCTTCGACATACTCCACAAATGTGACAACAAGTGCATGGAGACCATAAAGAATGGGACTTATAACCATAAAGAATATGAGGAAGAGGCCAAGCTGGAAAGGAGCAAGATTAATGGAGTGAAACTAGAGGAAAACACTACCTATAAAATTCTCAGCATTTACAGTACAGTGGCGGCCAGTCTTTGCTTGGCAATCCTGATTGCTGGAGGTCTAATCCTGGGCATGCAAAATGGATCTTGTAGATGCATGTTCTGTATTTAA
>A_/_H8N4|LC349335|A/duck/Mongolia/258/2011
ATGGAGAAGTTCATCATAATGACAATGCTCTTGGTGAGCACAAATGCATATGATAGGATATGCATTGGATACCAATCAAACAACTCCACTGACACAGTAAACACACTCATAGAGCAAAATGTGCCAGTCACCCAGACAATGGAATTAGTGGAAACCAAGAAACATCCTACTTATTGCAGCACCGATTTGGGCGCTCCACTAGAGTTGCGTGATTGCAAGATTGAGGCGGTGATCTATGGGAATCCAAAATGTGACATCCATTTGAAAGACCAGGGTTGGTCATACATAGTGGAGAGACCCAGTGCACCAGAGGGGATGTGCTACCCTGGATCAGTAGAGAATCTTGAGGAATTAAGGTTTATCTTCTCCAGCGCTGCTTCCTACAAAAGAATAAGATTGTTTGATTACTCCAGATGGAATGTTACTAGTTCTGGGACAAGCAAGGCATGCAATGCTTCAACAGGAGGTCAATCTTTCTATCGGAGCATCAATTGGCTAACTAAAAAGAAGCCTGACACCTACGACTTCAATGAGGGGACTTACATCAATAATGAAGATGGGGACATGATTTTCTTATGGGGAATCCATCACCCACCGGATGCAAAGGAGCAGACAACACTGTACAAGAATGCAAATACTTTAAGTAGTGTTACTACCAACACTATAAACAGGAGCTTCCAGCCCAATATCGGACCCAGGCCATTGGTGAGAGGGCAACAAGGGCGGATGGACTATTATTGGGGTATTCTGAAGAGGGGAGAAACTTTAAAAATTAGAACCAATGGGAACCTGATAGCGCCTGAGTTCGGTTATCTGCTCAAAGGGGAGAGCCATGGTAGGATAATTCAAAATGAGGACATACCAATTGGGAATTGCCATACGAAATGTCAGACGTACGCAGGAGCAATTAATAGCAGTAAACCCTTTCAGAATGCAAGCAGGCACTACATGGGAGAATGCCCCAAATATGTGAAGAAGGAAAGCCTACGGTTGGCAGTTGGACTTAGAAACACTCCTTCTATTGAGCCCAAAGGATTGTTTGGAGCCATTGCTGGTTTTATTGAAGGGGGATGGTCTGGGATGATTGATGGATGGTATGGGTTTCACCATAGTAATTCAGAGGGAACAGGAATGGCGGCTGATCAGAAATCAACACAAGAAGCAATTGACAAAATCACCAACAAAGTCAACAATATAGTTGACAAAATGAACAGGGAGTTTGGAGTAGTGAACCATGAGTTCTCTGAAGTCGAAAAAAGAATAAACATGATAAATAACAAAATTGATGATCAGATTGAAGACCTTTGGGCCTACAATGCAGAGCTTCTGGTCCTTCTAGAGAACCAGAAAACACTGGATGAACATGATTCCAATGTCAAAAACCTCTTTGATGAAGTAAGGAGGAGACTTTCAGCCAATGCAATAGATACTGGGAATGGCTGCTTCGATATACTCCACAAATGTGACAACGAGTGCATGGAGACCATAAAGAATGGGACTTATAACCATAAAGAATATGAGGAAGAGGCCAAGCTGGAAAGGAGCAAGATTAACGGAGTGAAACTAGAGGAAAATACCACCTATAAAATTCTCAGCATTTACAGTACAGTGGCGGCCAGTCTTTGCTTGGCAATCCTGATTGCTGGAGGTCTAATCCTGGGCATGCAAAATGGATCTTGTAGATGCATGTTCTGTATTTAA
>A_/_H8N4|CY195777|A/mallard/Interior_Alaska/12ML00120/2012
ATGGAGAAGTTTATCGCAATGGCAATGCTCTTGGCGAGCACAAATGCATACGATAGGATATGCATTGGTTACCAATCAAACAACTCCACAGACACAGTGAACACCCTTATAGAACAGAATGTGCCAGTCACTCAAACAATGGAGCTCGTGGAAACGGAGAAACACCCCGCTTATTGCAACACTGATTTAGGATCACCATTGGAACTACGAGACTGCAAAATTGAAGCAGTAATCTATGGAAATCCCAAGTGTGACATCCATCTAAAGGATCAAGGTTGGTCATACATAGTGGAGAGACCCAGTGCACCAGAGGGGATGTGTTACCCTGGATCTGTGGAAAATCTAGAAGAACTGAGATTCGTCTTCTCCAATGCTGCATCCTACAAGAGAATAAGACTATTTGACTATTCCAAATGGAATGTAACCAGATCTGGGACCAGCAAGGCGTGCAATGCATCAACAGGTGGTCAATCCTTCTATAGGAGCATCAATTGGTTGACCAAGAAGAAACCAGACACCTATGATTTCAATGAAGGGAGTTATGTTAACAATGAAGATGGAGACATCATTTTCTTATGGGGGATTCATCATCCACCTGATGCAAAAGAGCAAACGACACTGTACAAGAATGCAAACACCTTGAGTAGTGTCACTACCAACACCATAAACAGGAGCTTTCAACCCAATATTGGTCCAAGGCCATTAGTCAGAGGACAACAAGGAAGAATGGATTACTATTGGGGCATTCTGAAAAGGGGAGAGACTCTGAAAATTAGAACTAATGGAAATTTAATTGCACCTGAGTTTGGATATCTACTTAAGGGTGAGAGCCATGGCAGGATAATTCAAAATGAGGACATTCCTATTGGAAACTGCCACACAAAATGCCAGACATATGCAGGAGCAATAAATAGCAGCAAACCCTTTCAGAATGCCAGTAGACATTATATGGGGGAATGTCCCAAATATGTAAAAAAGGCAAGCTTGCGACTTGCGGTAGGACTTAGAAACACACCCTCCATTGAACCCAAAGGGCTATTCGGGGCCATTGCTGGTTTCATCGAGGGAGGATGGTCTGGGATGATTGATGGATGGTATGGATTTCACCACAGCAATTCGGAGGGAACAGGAATGGCAGCTGACCAGAAATCAACCCAGGAAGCCATAGACAAGATCACCAATAAAGTCAACAATATAGTTGACAAAATGAACAGGGAGTTTGAAGTTGTGAATCATGAGTTCTCTGAAGTTGAAAAAAGGATAAATATGATAAATGATAAAATAGACGACCAAATTGAAGATCTTTGGGCTTACAATGCAGAACTCCTTGTGCTCCTAGAAAACCAGAAGATACTAGACGAACATGACTCAAATGTCAAAAACCTTTTTGATGAGGTGAAAAGAAGATTGTCAGCCAATGCAATAGATGCTGGGAATGGCTGCTTTGACATACTCCACAAGTGCAACAATGACTGCATGGACACTATAAAGAATGGGACTTACGACCATAAGGAGTATGAAGAGGAAGCTAAATTAGAGAGAAGCAAAATAAGTGGGGTGAAACTGGAAGAGAACACCACTTACAAAATTCTTAGCATTTACAGTACCGTGGCGGCCAGTCTCTGCTTGGCAATCCTGATTGCTGGAGGTTTAATCCTGGGTATGCAAAATGGATCTTGTAGATGCATGTTCTGTATTTAA
>A_/_H8N4|CY195751|A/mallard/Interior_Alaska/12ML00076/2012
ATGGAGAAGTTTATCGCAATGGCAATGCTCTTGGCGAGCACAAATGCATACGATAGGATATGCATTGGTTACCAATCAAACAACTCCACAGACACAGTGAACACCCTTATAGAACAGAATGTGCCAGTCACTCAAACAATGGAGCTCGTGGAAACGGAGAAACACCCCGCTTATTGCAACACTGATTTAGGATCACCATTGGAACTACGAGACTGCAAAATTGAAGCAGTAATCTATGGAAATCCCAAGTGTGACATCCATCTAAAGGATCAAGGTTGGTCATACATAGTGGAGAGACCCAGTGCACCAGAGGGGATGTGTTACCCTGGATCTGTGGAAAATCTAGAAGAACTGAGATTCGTCTTCTCCAATGCTGCATCCTACAAGAGAATAAGACTATTTGACTATTCCAAATGGAATGTAACCAGATCTGGGACCAGCAAGGCGTGCAATGCATCAACAGGTGGTCAATCCTTCTATAGGAGCATCAATTGGTTGACCAAGAAGAAACCAGACACCTATGATTTCAATGAAGGGAGTTATGTTAACAATGAAGATGGAGACATCATTTTCTTATGGGGGATTCATCATCCACCTGATGCAAAAGAGCAAACGACACTGTACAAGAATGCAAACACCTTGAGTAGTGTCACTACCAACACCATAAACAGGAGCTTTCAACCCAATATTGGTCCAAGGCCATTAGTCAGAGGACAACAAGGAAGAATGGATTACTATTGGGGCATTCTGAAAAGGGGAGAGACTCTGAAAATTAGAACTAATGGAAATTTAATTGCACCTGAGTTTGGATATCTACTTAAGGGTGAGAGCCATGGCAGGATAATTCAAAATGAGGACATTCCTATTGGAAACTGCCACACAAAATGCCAGACATATGCAGGAGCAATAAATAGCAGCAAACCCTTTCAGAATGCCAGTAGACATTATATGGGGGAATGTCCCAAATATGTAAAAAAGGCAAGCTTGCGACTTGCGGTAGGACTTAGAAACACACCCTCCATTGAACCCAAAGGGCTATTCGGGGCCATTGCTGGTTTCATCGAGGGAGGATGGTCTGGGATGATTGATGGATGGTATGGATTTCACCACAGCAATTCGGAGGGAACAGGAATGGCAGCTGACCAGAAGTCAACCCAGGAAGCCATAGACAAGATCACCAATAAAGTCAACAATATAGTTGACAAAATGAACAGGGAGTTTGAAGTTGTGAATCATGAGTTCTCTGAAGTTGAAAAAAGGATAAATATGATAAATGATAAAATAGACGACCAAATTGAAGATCTTTGGGCTTACAATGCAGAACTCCTTGTGCTCCTAGAAAACCAGAAGACACTAGACGAACATGACTCAAATGTCAAAAACCTTTTTGATGAGGTGAAAAGAAGATTGTCAGCCAATGCAATAGATGCTGGGAATGGCTGCTTTGACATACTCCACAAGTGCAACAATGACTGCATGGACACTATAAAGAATGGGACTTACGACCATAAGGAGTATGAAGAGGAAGCTAAATTAGAGAGAAGCAAAATAAGTGGGGTGAAACTGGAAGAGAACACCACTTACAAAATTCTTAGCATTTACAGTACCGTGGCGGCCAGTCTCTGCTTGGCAATCCTGATTGCTGGAGGTTTAATCCTGGGTATGCAAAATGGATCTTGTAGATGCATGTTCTGTATTTAA
>A_/_H8N4|CY195727|A/mallard/Interior_Alaska/12ML00058/2012
ATGGAGAAGTTTATCGCAATGGCAATGCTCTTGGCGAGCACAAATGCATACGATAGGATATGCATTGGTTACCAATCAAACAACTCCACAGACACAGTGAACACCCTTATAGAACAGAATGTGCCAGTCACTCAAACAATGGAGCTCGTGGAAACGGAGAAACACCCCGCTTATTGCAACACTGATTTAGGATCACCATTGGAACTACGAGACTGCAAAATTGAAGCAGTAATCTATGGAAATCCCAAGTGTGACATCCATCTAAAGGATCAAGGTTGGTCATACATAGTGGAGAGACCCAGTGCACCAGAGGGGATGTGTTACCCTGGATCTGTGGAAAATCTAGAAGAACTGAGATTCGTCTTCTCCAATGCTGCATCCTACAAGAGAATAAGACTATTTGACTATTCCAAATGGAATGTAACCAGATCTGGGACCAGCAAGGCGTGCAATGCATCAACAGGTGGTCAATCCTTCTATAGGAGCATCAATTGGTTGACCAAGAAGAAACCAGACACCTATGATTTCAATGAAGGGAGTTATGTTAACAATGAAGATGGAGACATCATTTTCTTATGGGGGATTCATCATCCACCTGATGCAAAAGAGCAAACGACACTGTACAAGAATGCAAACACCTTGAGTAGTGTCACTACCAACACCATAAACAGGAGCTTTCAACCCAATATTGGTCCAAGGCCATTAGTCAGAGGACAACAAGGAAGAATGGATTACTATTGGGGCATTCTGAAAAGGGGAGAGACTCTGAAAATTAGAACTAATGGAAATTTAATTGCACCTGAGTTTGGATATCTACTTAAGGGTGAGAGCCATGGCAGGATAATTCAAAATGAGGACATTCCTATTGGAAACTGCCACACAAAATGCCAGACATATGCAGGAGCAATAAATAGCAGCAAACTCTTTCAGAATGCCAGTAGACATTATATGGGGGAATGTCCCAAATATGTAAAAAAGGCAAGCTTGCGACTTGCGGTAGGACTTAGAAACACACCCTCCATTGAACCCAAAGGGCTATTCGGGGCCATTGCTGGTTTCATCGAGGGAGGATGGTCTGGGATGATTGATGGATGGTATGGATTTCACCACAGCAATTCGGAGGGAACAGGAATGGCAGCTGACCAGAAGTCAACCCAGGAAGCCATAGACAAGATCACCAATAAAGTCAACAATATAGTTGACAAAATGAACAGGGAGTTTGAAGTTGTGAATCATGAGTTCTCTGAAGTTGAAAAAAGGATAAATATGATAAATGATAAAATAGACGACCAAATTGAAGATCTTTGGGCTTACAATGCAGAACTCCTTGTGCTCCTAGAAAACCAGAAGACACTAGACGAACATGACTCAAATGTCAAAAACCTTTTTGATGAGGTGAAAAGAAGATTGTCAGCCAATGCAATAGATGCTGGGAATGGCTGCTTTGACATACTCCACAAGTGCAACAATGACTGCATGGACACTATAAAGAATGGGACTTACGACCATAAGGAGTATGAAGAGGAAGCTAAATTAGAGAGAAGCAAAATAAGTGGGGTGAAACTGGAAGAGAACACCACTTACAAAATTCTTAGCATTTACAGTACCGTGGCGGCCAGTCTCTGCTTGGCAATCCTGATTGCTGGAGGTTTAATCCTGGGTATGCAAAATGGATCTTGTAGATGCATGTTCTGTATTTAA
>A_/_H8N4|CY183368|A/mallard/Sweden/2834/2003
ATGAAGAAGTTCATCATAATGACAATGCTCTTGGTGAGCACAAATGCATATGATAGGATATGCATTGGATACCAATCAAACAACTCCACCGACACAGTGAACACACTCATAGAGCAAAATGTGCCAGTCACCCAGACAATGGAACTAGTGGAAACCGAGAAACATCCTGCTTATTGCAACACCGATTTGGGTGCTCCACTAGAATTGCGTGATTGCAAGATTGAGGCGGTGATCTATGGGAACCCAAAATGTGACATCCACTTGAAAGACCAAGGTTGGTCATACATAGTGGAGAGACCCAGTGCACCAGAGGGGATGTGCTATCCTGGATCAGTGGAGAATCTCGAGGAGTTGAGGTTTGTTTTCTCCAGCGCTGCTTCCTACAAAAGGATAAGATTGTTTGATTACTCCAGATGGAATGTTACCAGTTCTGGGACAAGCAAGGCATGCAATGCTTCAACAGGAGGTCAATCTTTCTATCGGAGCATCAATTGGCTAACTAAAAAGAAACCCGACACCTACGACTTCAATGAGGGGACTTACATCAATAATGAAGATGGGGACATAATTTTCTTGTGGGGAATTCATCACCCACCGGACGCAAAAGAGCAAACAACACTGTACAAGAATGCAAATACTTTGAGTAGTGTTACTACCAACACTATAAACAGGAGCTTTCAACCCAATATCGGGCCCAGGCCACTGGTAAGAGGGCAACAAGGGCGGATGGACTATTATTGGGGTATTCTGAAGAGGGGAGAAACTTTAAAAATTAGAACCAATGGGAACCTGATCGCGCCTGAATTCGGTTATCTGCTCAAGGGGGAGAGCCACTGCAGAATAATTCAAAATGAGGACATACCAATTGGGAATTGTCACACGAAATGTCAGACGTACGCAGGAGCAATTAATAGCAGCAAACCCTTTCAGAATGCAAGCAGGCACTACATGGGAGAATGTCCCAAATATGTGAAGAAGGAAAGCCTACGGCTGGCAATTGGACTTAGAAACACTCCTTCTATTGAACCCAAAGGCTTGTTTGGAGCCATTGCTGGTTTTATTGAAGGGGGATGGTCTGGGATGATTGATGGATGGTATGGGTTTCACCATAGTAATTCAGAAGGAACAGGAATGGCGGCTGATCAGAAATCGACACAAGAGGCAATTGACAAAATCACCAATAAGGTCAATAACATAGTTGATAAAATGAACAGGGAGTTTGAAGTAGTGAACCATGAGTTTTCCGAAGTCGAAAAAAGAATAAACATGATAAATGACAAAATTGATGACCAAATTGAAGATCTTTGGGCCTACAATGCGGAGCTTCTGGTCCTCCTAGAGAACCAGAAAACACTGGATGAACACGATTCCAATGTTAAAAATCTCTTTGATGAAGTAAGAAGGAGACTTTCAGCCAATGCAATAGATACTGGGAATGGCTGCTTCGACATACTCCACAAATGTGACAACGAGTGCATGGAGACCATAAAGAATGGGACTTATAACCATAAGGAATATGAGGAAGAGGCCAAGCTGGAAAAGAGCAGGATTAACGGAGTAAAGCTAGAGGAAAATACCACCTATAAAATTCTCAGCATTTACAGTACAGTGGCGGCCAGTCTTTGCTTGGCAATCCTGATTGCTGGAGGTCTAATCCTGGGCATGCAAAATGGATCTTGTAGATGCATGTTCTGTATTTAA
>A_/_H8N2|CY183425|A/mallard/Sweden/60041/2007
ATGGAGAAGTTCATCATAATGACAATGCTCTTGGTGAGCACAAATGCATATGATAGGATATGCATTGGATACCAATCAAACAACTCTACTGACACAGTGAACACACTCATAGAGCAAAATGTGCCAGTCACCCAGACAATGGAACTAGTGGAAACCAAGAAACATCCTGCTTATTGCAACACTGATTTGGGTGCTCCATTAGAGTTGCGTGATTGCAAGATTGAGGCGGTGATCTATGGGAACCCAAAGTGTGACATTCACTTGAAAGACCAGGGTTGGTCATACATAGTGGAGAGACCCAGTGCACCAGAGGGAATGTGTTACCCTGGATCTGTGGAGAATCTCGAAGAGTTGAGATTTGTTTTCTCCAGCGCTGCTTCTTACAAAAGGATAAGATTGTTTGATTACTCCAGATGGAATGTTACTAGTTCTGGGACAAGCAAGGCATGCAATGCTTCAACAGGAGGTCAGTCTTTCTATCGGAGCATCAATTGGCTAACTAAAAAGAAACCCGACACTTACGACTTCAATGAGGGGACTTACATCAATAATGAAGATGGGGACATAATTTTCTTATGGGGAATTCATCACCCACCGGACGCAAAAGAGCAAACAGCACTGTACAAGAATGCAAATACTTTGAGTAGTGTTACTACCAACACTATAAATAGGAGCTTCCAACCCAATATCGGGCCCAGGCCACTGGTGAGAGGGCAACAAGGGCGGATGGACTATTATTGGGGTATTCTGAAGAGGGGAGAAACTTTAAAAATTAGAACCAATGGGAATTTGATCGCGCCTGAATTCGGTTATCTGCTCAAAGGAGAGAGCCATGGCAGAATAATTCAAAATGAGGACATACCAATTGGGAGTTGTCACACGAAATGTCAGACGTACGCAGGAGCAATTAATAGCAGCAAACCCTTTCAGAATGCAAGCAGGCACTATATGGGAGAATGTCCCAAATATGTGAAGAAGGAAAGCCTACGGCTGGCAGTTGGACTTAGAAACACTCCTTCTATTGAACCCAAAGGATTGTTTGGAGCCATTGCTGGTTTTATTGAAGGGGGATGGTCTGGGATGATTGATGGATGGTATGGGTTTCACCATAGTAATTCAGAAGGAACAGGAATGGCGGCTGATCAGAAATCAACACAAGAAGCAATTGACAAAATCACCAATAAGGTCAACAATATAGTTGATAAAATGAACAGGGAATTTGAAGTAGTGAACCATGAGTTTTCCGAAGTAGAAAAAAGAATAAACATGATAAATGACAAAATTGATGACCAGATTGAAGATCTTTGGGCCTACAATGCAGAGCTTCTGGTCCTCCTAGAGAACCAGAAAACACTGGATGAACATGATTCCAATGTCAAAAATCTCTTTGATGAAGTAAGAAGGAGACTTTCAGCCAATGCAATAGATACTGGGAATGGCTGCTTCGACATACTCCACAAATGTGACAACGAGTGCATGGAGACCATAAAGAATGGGACTTATAACCATAAAGAATATGAGGAAGAGGCCAAGCTGGAAAGGAGCAAGATTAACGGAGTAAAGCTAGAGGAAAATACCACCTATAAAATTCTCAGCATTTACAGTACAGTGGCGGCCAGTCTTTGCTTGGCAATCCTGATTGCTGGAGGTCTAATCCTGGGCATGCAAAATGGATCTTGTAGATGCATGTTCTGTATTTAA
>A_/_H8N4|CY183465|A/mallard/Sweden/4486/2004
ATGGAGAAGTTCATCATAATGACAATGCTCTTGGTGAGCACAAATGCATATGATAGGATATGCATTGGATACCAATCGAACAACTCCACTGACACAGTAAACACACTCATAGAGCAAAATGTGCCAGTCACCCAAACAATGGAACTAGTGGAAACCGAGAAACATCCTGCTTATTGCAACACTGATTTGGGTGCTCCACTAGAGCTGCGTGATTGCAAGATTGAAGCGGTGATCTATGGGAACCCAAAATGTGACATCCACTTGAAAGACCAAGGTTGGTCATACATAGTGGAGAGACCCAGTGCACCAGAGGGGATGTGCTACCCTGGATCAGTGGAGAACCTCGAGGAATTGAGGTTTGTTTTCTCCAGCGCTGCTTCCTACAAAAGAATAAGATTGTTTGATTACTCCAGATGGAATGTTACCAGTTCTGGGACAAGCAAGGCATGCAATGCTTCAACAGGAGGTCAGTCTTTCTATCGGAGCATCAATTGGCTAACTAAAAAGAAACCCGACACATACGACTTCAATGAGGGGACTTACATCAATAATGAAAATGGGGACATAATTTTCTTATGGGGGATTCATCACCCACCGGACGCAAAAGAGCAAACAACACTGTACAAGAATGCAAATACTTTGAGTAGTGTTACTACCAACACTATAAACAGGAGCTTCCAACCCAATATCGGGCCCAGGCCATTGGTGAGAGGACAACAAGGGCGGATGGACTATTATTGGGGTATTCTGAAGAGGGGAGAAACTTTAAAAATTAGAACCAATGGGAACCTGATCGCGCCTGAATTCGGTTATCTGCTCAAAGGGGAGAGCCATGGCAGAATAATTCAAAATGAAGACATACCAATTGGGAATTGTCACACGAAATGTCAGACGTACGCAGGAGCAGTTAATAGCAGCAAACCCTTTCAGAATGCAAGCAGGCACTACATGGGAGAATGTCCCAAATATGTGAAGAAGGAAAGCCTACGGCTGGCAGTTGGGCTTAGAAACACTCCTTCTATTGAACCCAAAGGCTTGTTTGGAGCCATAGCTGGTTTTATTGAAGGGGGATGGTCTGGGATGATTGATGGATGGTATGGGTTTCACCATAGTAATTCAGAAGGAACAGGAATGGCGGCTGATCAGAAATCGACACAAGAAGCAATTGACAAAATCACCAATAAGGTCAATAATATCGTTGATAAAATGAACAGGGAATTTGAAGTAGTGAACCATGAGTTTTCCGAAGTCGAAAAAAGAATAAACATGATAAATGACAAAATTGATGACCAGATTGAAGATCTTTGGGCCTACAATGCAGAGCTTCTGGTTCTCCTAGAGAACCAGAAAACACTGGATGAGCATGATTCCAATGTCAAAAATCTCTTTGATGAAGTAAGAAGGAGACTCTCAGCCAATGCAATAGATACTGGGAATGGCTGCTTCGACATACTCCACAAATGTGACAACGAGTGCATGGAGACCATAAAGAATGGGACTTATAACCATAAAGAATATGAGGAAGAGGCCAAGCTGGAAAGGAGCAAGATTAACGGAGTAAAGCTAGAGGAAAATACCACCTATAAAATTCTCAGCATTTACAGTACAGTGGCGGCCAGTCTTTGCTTGGCAATCCTGATTGCTGGAGGTCTAATCCTGGGCATGCAAAATGGATCTTGTAGATGCATGTTCTGTATTTAA
>A_/_H8N4|CY183457|A/mallard/Sweden/3244/2003
ATGGAGAAGTTCATCATAATGACAATGCTCTTGGTGAGCACAAATGCATATGATAGGATATGCATTGGATACCAATCAAACAACTCCACTGACACAGTGAACACACTCATAGAGCAAAATGTGCCAGTCACCCAGACAATGGAACTAGTGGAAACCGAGAAACATCCTGCTTATTGCAACACTGATTTGGGTGCTCCACTAGAATTGCGTGATTGCAAGATTGAGGCGATGATCTATGGGAACCCAAAATGTGACATCCACTTGAAAGACCAAGGTTGGTCATACATAGTGGAGAGACCCAGTGCACCAGAGGGGATGTGCTACCCTGGATCAGTGGAGAATCTCGAGGAGTTGAGGTTTGTTTTCTCCAGCGCTGCTTCCTACAAAAGGATAAGATTGTTTGATTACTCCAGATGGAATGTTACCAGTTCTGGGACAAGCAAGGCATGCAATGCTTCAACGGGAGGTCAATCTTTCTATCGGAGCATCAATTGGCTAACTAAAAAGAAACCCGACACCTACGACTTCAATGAGGGGACTTACATCAATAATGAAGATGGGGACATAATTTTCTTGTGGGGAATTCATCACCCACCGGACGCAAAAGAGCAAACAACACTGTACAAGAATGCAAATACTTTGAGTAGTGTTACTACCAACACTATAAACAGGAGCTTCCAACCCAATATTGGGCCCAGGCCACTGGTAAGAGGGCAACAAGGGCGGATGGACTATTATTGGGGTATTCTGAAGAGGGGAGAAACTTTAAAAATTAGAACCAATGGGAACCTGATCGCGCCTGAATTCGGTTATCTGCTCAAGGGGGAGAGCCATGGCAGAATAATTCAAAATGAGGACATACCAATTGGGAGTTGTCACACGAAATGTCAGACGTACGCAGGAGCAATTAATAGCAGCAAACCCTTTCAGAATGCAAGCAGGCACTACATGGGAGAATGTCCCAAATATGTGAAGAAGGAAAGCCTACGGCTGGCAATTGGACTTAGGAACACTCCTTCTATTGAACCCAAAGGCTTGTTTGGAGCCATTGCTGGTTTTATTGAAGGGGGATGGTCTGGGATGATTGATGGATGGTATGGGTTTCACCATAGTAATTCAGAAGGAACAGGAATGGCGGCTGACCAGAAATCGACACAAGAGGCAATTGACAAAATCACCAATAAGGTCAATAATATAGTTGATAAAATGAACAGGGAATTTGAAGTAGTGAACCATGAGTTTTCCAAAGTCGAAAAAAGAATAAACATGATAAATGACAAAATTGATGACCAAATTGAAGATCTTTGGGCCTACAATGCGGAGCTTCTGGTCCTCCTAGAGAACCAGAAAACACTGGATGAACACGATTCCAATGTCAAAAATCTCTTTGATGAAGTGAGAAGGAGACTTTCAGCCAATGCAATAGATACTGGGAATGGCTGCTTCGACATACTCCACAAATGTGACAACGAGTGCATGGAGACCATAAAGAATGGGACTTATAACCATAAGGAATATGAGGAAGAGGCCAAGCTGGAAAGGAGCAGGATTAACGGAGTAAAGCTAGAGGAAAATACCACCTATAAAATTCTCAGCATTTACAGTACAGTGGCGGCCAGTCTTTGCTTGGCAATCCTGATTGCTGGAGGTCTAATCCTGGGCATGCAAAATGGATCTTGTAGATGCATGTTCTGTATTTAA
>A_/_H8N4|CY183449|A/mallard/Sweden/3240/2003
ATGGAGAAGTTCATCATAATGACAATGCTCTTGGTGAGCACAAATGCATATGATAGGATATGCATTGGATACCAATCAAACAACTCCACTGACACAGTGAACACACTCATAGAGCAAAATGTGCCAGTCACCCAGACAATGGAACTAGTGGAAACCGAGAAACATCCTGCTTATTGCAACACTGATTTGGGTGCTCCACTAGAATTGCGTGATTGCAAGATTGAGGCGGTGATCTATGGGAACCCAAAATGTGACATCCACTTGAAAGACCAAGGTTGGTCATACATAGTGGAGAGACCCAGTGCACCAGAGGGGATGTGCTACCCTGGATCAGTGGAGAATCTCGAGGAGTTGAGGTTTGTTTTCTCCAGCGCTGCTTCCTACAAAAGGATAAGATTGTTTGATTACTCCAGATGGAATGTTACCAGTTCTGGGACAAGCAAGGCATGCAATGCTTCAACGGGAGGTCAATCTTTCTATCGGAGCATCAATTGGCTAACTAAAAAGAAACCCGACACCTACGACTTCAATGAGGGGACTTACATCAATAATGAAGATGGGGACATAATTTTCTTGTGGGGAATTCATCACCCACCGGACGCAAAAGAGCAAACAACACTGTACAAGAATGCAAATACTTTGAGTAGTGTTACTACCAACACTATAAACAGGAGCTTCCAACCCAATATTGGGCCCAGGCCACTGGTAAGAGGGCAACAAGGGCGGATGGACTATTATTGGGGTATTCTGAAGAGGGGAGAAACTTTAAAAATTAGAACCAATGGGAACCTGATCGCGCCTGAATTCGGTTATCTGCTCAAGGGGGAGAGCCATGGCAGAATAATTCAAAATGAGGACATACCAATTGGGAGTTGTCACACGAAATGTCAGACGTACGCAGGAGCAATTAATAGCAGCAAACCCTTTCAGAATGCAAGCAGGCACTACATGGGAGAATGTCCCAAATATGTGAAGAAGGAAAGCCTACGGCTGGCAATTGGACTTAGGAACACTCCTTCTATTGAACCCAAAGGCTTGTTTGGAGCCATTGCTGGTTTTATTGAAGGGGGATGGTCTGGGATGATTGATGGATGGTATGGGTTTCACCATAGTAATTCAGAAGGAACAGGAATGGCGGCTGACCAGAAATCGACACAAGAGGCAATTGACAAAATCACCAATAAGGTCAATAATATAGTTGATAAAATGAACAGGGAATTTGAAGTAGTGAACCATGAGTTTTCCGAAGTCGAAAAAAGAATAAACATGATAAATGACAAAATTGATGACCAAATTGAAGATCTTTGGGCCTACAATGCGGAGCTTCTGGTCCTCCTAGAGAACCAGAAAACACTGGATGTACACGATTCCAATGTCAAAAATCTCTTTGATGAAGTGAGAAGGAGACTTTCAGCCAATGCAATAGATACTGGGAATGGCTGCTTCGACATACTCCACAAATGTGACAACGAGTGCATGGAGACCATAAAGAATGGGACTTATAACCATAAGGAATATGAGGAAGAGGCCAAGCTGGAAAGGAGCAGGATTAACGGAGTAAAGCTAGAGGAAAATACCACCTATAAAATTCTCAGCATTTACAGTACAGTGGCGGCCAGTCTTTGCTTGGCAATCCTGATTGCTGGAGGTCTAATCCTGGGCATGCAAAATGGATCTTGTAGATGCATGTTCTGTATTTAA
>A_/_H8N4|CY183441|A/mallard/Sweden/2990/2003
ATGAAGAAGTTCATCATAATGACAATGCTCTTGGTGAGCACAAATGCATATGATAGGATATGCATTGGATACCAATCAAACAACTCCACCGACACAGTGAACACACTCATAGAGCAAAATGTGCCAGTCACCCAGACAATGGAACTAGTGGAAACCGAGAAACATCCTGCTTATTGCAACACCGATTTGGGTGCTCCACTAGAATTGCGTGATTGCAAGATTGAGGCGGTGATCTATGGGAACCCAAAATGTGACATCCACTTGAAAGACCAAGGTTGGTCATACATAGTGGAGAGACCCAGTGCACCAGAGGGGATGTGCTATCCTGGATCAGTGGAGAATCTCGAGGAGTTGAGGTTTGTTTTCTCCAGCGCTGCTTCCTACAAAAGGATAAGATTGTTTGATTACTCCAGATGGAATGTTACCAGTTCTGGGACAAGCAAGGCATGCAATGCTTCAACAGGAGGTCAATCTTTCTATCGGAGCATCAATTGGCTAACTAAAAAGAAACCCGACACCTACGACTTCAATGAGGGGACTTACATCAATAATGAAGATGGGGACATAATTTTCTTGTGGGGAATTCATCACCCACCGGACGCAAAAGAGCAAACAACACTGTATAAGAATGCAAATACTTTGAGTAGTGTTACTACCAACACTATAAACAGGAGCTTTCAACCCAATATCGGGCCCAGGCCACTGATAAGAGGGCAACAAGGGCGGATGGACTATTATTGGGGTATTCTGAAGAGGGGAGAAACTTTAAAAATTAGAACCAATGGGAACCTGATCGCGCCTGAATTCGGTTATCTGCTCAAGGGGGAGAGCCACGGCAGAATAATTCAAAATGAGGACATACCAATTGGGAATTGTCACACGAAATGTCAGACGTACGCAGGAGCAATTAATAGCAGCAAACCCTTTCAGAATGCAAGCAGGCACTACATGGGAGAATGTCCCAAATATGTGAAGAAGGAAAGCCTACGGCTGGCAATTGGACTTAGAAACACTCCTTCTATTGAACCCAAAGGCTTGTTTGGAGCCATTGCTGGTTTTATTGAAGGGGGATGGTCTGGGATGATTGATGGATGGTATGGGTTTCACCATAGTAATTCAGAAGGAACAGGAATGGCGGCTGATCAGAAATCGACACAAGAGGCAATTGACAAAATCACCAATAAGGTCAATAACATAGTTGATAAAATGAACAGGGAGTTTGAAGTAGTGAACCATGAGTTTTCCGAAGTCGAAAAAAGAATAAACATGATAAATGACAAAATTGATGACCAAATTGAAGATCTTTGGGCCTACAATGCGGAGCTTCTGGTCCTCCTAGAGAACCAGAAAACACTGGATGAACACGATTCCAATGTTAAAAATCTCTTTGATGAAGTAAGAAGGAGACTTTCAGCCAATGCAATAGATACTGGGAATGGCTGCTTCGACATACTCCACAAATGTGACAACGAGTGCATGGAGACCATAAAGAATGGGACTTATAACCATAAGGAATATGAGGAAGAGGCCAAGCTGGAAAAGAGCAGGATTAACGGAGTAAAGCTAGAGGAAAATACCACCTATAAAATTCTCAGCATTTACAGTACAGTGGCGGCCAGTCTTTGCTTGGCAATCCTGATTGCTGGAGGTCTAATCCTGGGCATGCAAAATGGATCTTGTAGATGCATGTTCTGTATTTAA
>A_/_H8N4|CY183539|A/mallard/Sweden/59475/2007
ATGGAGAAGTTCATCATAATGACAATGCTCTTGATGAGCACAAATGCATATGATAGGATATGCATTGGATACCAATCAAACAACTCCACTGACACAGTGAACACACTCATAGAGCAAAATGTGCCAGTCACCCAGACAATGGAACTAGTGGAAACCGAGAAACATCCTGCTTATTGCAACACTGACCTGGGTGCTCCACTAGAATTGCGTGATTGCAAAATTGAGGCGGTGATCTATGGGAACCCAAAATGTGACATTCACTTGAAAGACCAAGGTTGGTCATACATAGTGGAAAGACCCAGTGCACCAGAGGGGATGTGCTACCCTGGATCAGTGGAGAATCTTGAGGAGTTGAGGTTTGTTTTCTCCAGTGCTGCTTCCTACAAAAGGATAAGATTGTTTGATTACTCCAGGTGGAATGTTACCAGCTCTGGGACAAGCAAGGCATGCAACGCTTCAACGGGAGGTCAATCTTTTTATCGGAGTATCAATTGGCTGACTAAAAAGAAACCCGACACCTACGACTTCAATGAGGGGACTTACATCAATAATGAAGATGGGGACATAATTTTCTTGTGGGGAATTCATCACCCACCGGACTCAAAAGAGCAAACAACACTGTACAAGAATGCAAATACTTTGAGTAGTGTTACTACCAACACTATGAACAGGAGCTTCCAACCCAATATCGGGCCCAGGCCATTGGTAAGAGGGCAACAAGGGCGGATGGACTATTATTGGGGTATTCTGAAGAAAGGAGAAACTTTAAAAATTAGAACCAATGGGAACCTGATCGCGCCTGAATTCGGTTATCTGCTCAAGGGAGAGAGTCATGGCAGAATAATTCAAAATGAGGACATACCGATTGGGAGTTGTCACACGAAATGTCAGACGTACGCGGGAGCAATTAATAGCAGCAGACCCTTTCAGAATGCAAGCAGGCACTACATGGGAGAATGTCCCAAATATGTGAAGAAGGAGAGCCTACGGCTGGCAATTGGACTTAGGAACACTCCTTCTATTGAACCCAAAGGCTTGTTTGGAGCCATTGCTGGTTTTATTGAAGGGGGATGGTCTGGGATGATTGATGGATGGTATGGGTTTCACCATAGTAATTCAGAAGGAACAGGAATGGCGGCTGACCAGAAATCGACACAAGAGGCAATTGACAAAATCACCAATAAGGTCAATAATATAGTTGATAAAATGAACAGGGAATTTGAAGTAGTGAACCATGAGTTTTCCGAAGTCGAAAAAAGAATAAACATGATAAATGACAAAATTGATGACCAAATTGAAGATCTTTGGGCCTACAATGCGGAACTTCTGGTCCTCCTAGAGAACCAGAAAACACTGGATGAACATGATTCCAATGTCAAAAATCTCTTTGATGAAGTGAGAAGGAGACTTTCAGCCAATGCAATAGATACTGGAAATGGCTGCTTCGACATACTCCACAAATGTGACAACGAGTGCATGGAGACAATAAAGAATGGGACTTATAACCACAAGGAGTATGAGGAAGAGGCCAAGCTGGAAAGGAGCAGGATTAATGGAGTAAAGCTAGAGGAAAATACCACCTATAAAATTCTCAGCATTTACAGTACAGTGGCGGCCAGTCTTTGCTTGGCAATCCTGATTGCTGGAGGTCTAATCCTGGGCATGCAAAATGGATCTTGTAGATGCATGTTCTGTATTTAA
>A_/_H8N4|CY183531|A/mallard/Sweden/58256/2006
ATGGATAAGTTCATCATAATGACAATGCTCTTGGTGAGCACAAATGCATATGATAGGATATGCATTGGGTACCAATCGAACAACTCCACTGACACAGTAAACACACTCATAGAGCAAAATGTGCCGGTCACCCAGACAATGGAACTAGTGGAGACTGAGAAACATCCTGCTTATTGCAACACTGACTTGGGTGCTCCACTAGAATTGCGTGATTGCAAGATTGAGGCAGTAATCTATGGGAACCCAAAATGTGACATCCACTTAAAAGACCAAGGTTGGTCATACATAGTGGAGAGACCCAGTGCACCAGAGGGAATGTGCTACCCTGGATCAGTGGAGAATCTTGAGGAGTTAAGGTTTGTTTTCTCCAGCGCTGCTTCCTACAGAAGAATACGATTGTTTGATTACTCCAGATGGAATGTTACCAGTTCTGGGACAAGCAAAGCATGCAATGCTTCAACAGGAGGCCAGTCTTTTTATCGGAGCATCAATTGGCTAACTAAAAAGAAACCCGACACCTACGACTTCAATGAGGGGACTTACATTAATAATGAAGATGGGGATATAATTTTCTTATGGGGAATTCATCACCCACCGGATGCAAAAGAGCAAACAGCATTGTACAAGAATGCAAATACTTTGAGTAGTGTTACTACCAACACTATAAACAGGAGCTTTCAACCCAATATCGGGCCCAGGCCACTGGTGAGAGGGCAACAAGGGCGGATGGACTATTATTGGGGTATTCTGAAGAGGGGAGAAACTTTAAAAATTAGAACCAATGGGAACCTAATCGCGCCTGAATTCGGTTATCTGCTCAAAGGGGAAAGCCATGGTAGGATAATTCAAAATGAGGACATACCAATTGGGAGTTGCCACACGAAGTGTCAGACGTACGCAGGAGCAATTAATAGCAGCAAACCCTTTCAGAATGCAAGCAGGCACTACATGGGAGAATGTCCCAAATATGTGAAGAAGGAAAGCCTACGGCTGGCAATTGGACTTAGAAACACTCCTTCTATTGAACCCAAAGGCTTGTTTGGAGCCATTGCTGGTTTTATTGAAGGGGGGTGGTCTGGGATGATTGACGGATGGTATGGGTTTCACCATAGTAATTCAGAAGGAACAGGAATGGCGGCTGATCAGAAATCGACACAAGAAGCAATTGACAAAATCACCAATAAGGTCAATAATATAGTTGACAAAATGAACAGGGAATTTGAAGTAGTGAATCATGAGTTTTCCGAAGTCGAAAAAAGAATAAACATGATAAATGACAAAATTGATGACCAGATTGAAGATCTTTGGGCCTACAATGCAGAGCTTCTGGTCCTCCTAGAGAACCAGAAAACACTGGATGAACACGATTCCAATGTCAAAAATCTCTTTGATGAAGTAAGAAGGAGACTTTCAGCCAATGCAATAGACACTGGGAATGGCTGCTTCGACATACTCCACAAATGTGACAACGAGTGCATGGAGACCATAAAGAATGGTACTTACAACCATAAAGAATATGAGGAAGAGGCCAAGCTGGAAAGGAACAGGATTAACGGAGTAAAGCTAGAGGAAAATGCCACCTATAAAATTCTCAGCATTTACAGTACAGTGGCGGCCAGTCTTTGCTTGGCAATCCTGATTGCTGGAGGTCTAATCCTGGGCATGCAAAATGGATCTTGTAGATGCATGTTCTGTATTTAA
>A_/_H8N4|CY183523|A/mallard/Sweden/51156/2006
ATGGATAAGTTCATCATAATGACAATGCTCTTGGTGAGCACAAATGCATATGATAGGATATGCATTGGGTACCAATCGAACAACTCCACTGACACAGTAAACACACTCATAGAGCAAAATGTGCCGGTCACCCAGACAATGGAACTAGTGGAGACTGAGAAACATCCTGCTTATTGCAACACTGACTTGGGTGCCCCACTAGAATTGCGTGATTGCAAGATTGAGGCAGTAATCTATGGGAACCCAAAATGTGACATCCACTTAAAAGACCAAGGCTGGTCATACATAGTGGAGAGACCCAGTGCCCCAGAGGGAATGTGCTACCCTGGATCAGTAGAGAATCTTGAGGAGTTAAGGTTTGTTTTCTCCAGCGCTGCTTCCTACAGAAGAATACGATTGTTTGATTACTCCAGATGGAATGTTACCAGTTCTGGGACAAGCAAAGCATGCAATGCTTCAACAGGAGGCCAGTCCTTTTATCGGAGCATCAATTGGCTAACTAAAAAGAAACCCGACACCTATGACTTCAATGAGGGGACTTACATCAATAATGAAGATGGGGATATAATTTTCTTATGGGGAATTCATCACCCACCGGATGCAAAAGAGCAAACAGCATTGTACAAGAATGCAAATACTTTAAGTAGTGTTACTACCAACACTATAAACAGGAGCTTCCAACCCAATATCGGGCCCAGGCCACTGGTGAGAGGGCAACAAGGGCGGATGGACTATTATTGGGGTATTCTGAAGAGGGGAGAAACTTTAAAAATTAGAACCAATGGGAACCTAATCGCGCCTGAATTCGGTTATCTGCTCAAAGGGGAAAGCTATGGTAGGATAATTCAAAATGAGGACATACCAATTGGGAGTTGCCACACGAAGTGTCAGACGTACGCAGGAGCAATTAATAGCAGCAAACCCTTTCAGAATGCAAGCAGGCACTACATGGGAGAATGTCCCAAATATGTGAAGAAGGAAAGCCTACGGCTGGCAGTTGGACTTAGAAACACTCCTTCTATTGAACCCAAAGGCTTGTTTGGAGCTATTGCTGGTTTTATTGAAGGGGGATGGTCTGGGATGATTGACGGATGGTATGGGTTTCACCATAGTAATTCAGAAGGAACAGGAATGGCGGCTGATCAGAAATCGACACAAGAAGCAATTGACAAAATCACCAATAAGGTTAATAATATAGTTGACAAAATGAACAGGGAATTTGAAGTAGTGAATCATGAGTTTTCCGAAGTCGAAAAAAGAATAAACATGATAAATGACAAAATTGATGACCAGATTGAAGATCTTTGGGCCTACAATGCAGAGCTTCTGGTCCTCCTAGAGAACCAGAAAACACTGGATGAACACGATTCCAATGTCAAAAATCTCTTTGATGAAGTAAGAAGGAGACTTTCAGCCAATGCAATAGACACTGGAAATGGCTGCTTCGACATACTCCACAAATGTGACAACGAGTGCATGGAGACCATAAAGAATGGTACTTACAACCATAAAGAATATGAGGAAGAGGCCAAGCTGGAAAGGAACAAGATTAACGGAGTAAAGCTAGAGGAAAATACCACCTATAAAATTCTCAGCATTTACAGTACAGTGGCGGCCAGTCTTTGCTTGGCAATCCTGATTGCTGGAGGTCTAATCCTGGGCATGCAAAATGGATCTTGTAGATGCATGTTCTGTATTTAA
>A_/_H8N4|CY183515|A/mallard/Sweden/50055/2006
ATGGATAAGTTCATCATAATGACAATGCTCTTGGTGAGCACAAATGCATATGATAGGATATGCATTGGGTACCAATCGAACAACTCCACTGACACAGTAAACACACTCATAGAGCAAAATGTGCCGGTCACCCAGACAATGGAACTAGTGGAGACTGAGAAACATCCTGCTTATTGCAACACTGACTTGGGTGCTCCACTAGAATTGCGTGATTGCAAGATTGAGGCAGTAATCTATGGGAACCCAAAATGTGACATCCACTTAAAAGACCAAGGTTGGTCATACATAGTGGAGAGACCCAGTGCACCAGAGGGAATGTGCTACCCTGGATCAGTGGAGAATCTTGAGGAGTTAAGGTTTGTTTTCTCCAGCGCTGCTTCCTACAAAAGAATACGATTGTTTGATTACTCCAGATGGAATGTTACCAGTTCTGGGACAAGCAAAGCATGCAATGCTTCAACAGGAGGCCAGTCTTTTTATCGGAGCATCAATTGGCTAACTAAAAAGAAACCCGACACCTACGACTTCAATGAGGGGACTTACATCAATAATGAAGATGGGGATATAATTTTCTTATGGGGAATTCATCACCCACCGGATGCAAAAGAGCAAACAGCATTGTACAAGAATGCAAATACTTTGAGTAGTGTTACTACCAACACTATAAACAGGAGCTTCCAACCCAATATCGGGCCCAGGCCACTGGTGAGAGGGCAACAAGGGCGGATGGACTATTATTGGGGTATTCTGAAGAGGGGAGAAACTTTAAAAATTAGAACCAATGGGAACCTAATCGCGCCTGAATTCGGTTATCTGCTCAAAGGGGAAAGCCATGGTAGGATAATTCAAAATGAGGACATACCAATTGGGAGTTGCCACACGAAGTGTCAGACGTACGCAGGAGCAATTAATAGCAGCAAACCCTTTCAGAATGCAAGCAGGCACTACATGGGAGAATGTCCCAAATATGTGAAGAAGGAAAGCCTACGGCTGGCAGTTGGACTTAGAAACACTCCTTCTATTGAACCCAAAGGCTTGTTTGGAGCCATTGCTGGTTTTATTGAAGGGGGATGGTCTGGGATGATTGACGGATGGTATGGGTTTCACCATAGTAATTCAGAAGGAACAGGAATGGCGGCTGATCAGAAATCGACACAAGAAGCAATTGACAAAATCACCAATAAGGTCAATAATATAGTTGACAAAATGAACAGGGAATTTGAAGTAATGAATCATGAGTTTTCCGAAGTCGAAAAAAGAATAAACATGATAAATGACAAAATTGATGACCAGATTGAAGATCTTTGGGCCTACAATGCAGAGCTTCTGGTCCTCCTAGAGAACCAGAAAACACTGGATGAACACGATTCCAATGTCAAAAATCTCTTTGATGAAGTAAGAAGGAGACTTTCAGCCAATGCAATAGACACTGGGAATGGCTGCTTCGACATACTCCACAAATGTGACAACGAGTGCATGGAGACCATAAAGAATGGTACTTACAACCATAAAGAATATGAGGAAGAGGCCAAGCTGGAAAGGAACAAGATTAACGGAGTAAAGCTAGAGGAAAATACCACCTATAAAATTCTCAGCATTTACAGTACAGTGGCGGCCAGTCTTTGCTTGGCAATCCTGATTGCTGGAGGTCTAATCCTGGGCATGCAAAATGGATCTTGTAGATGCATGTTCTGTATTTAA
>A_/_H8N4|CY183507|A/mallard/Sweden/8005/2005
ATGGATAAGTTCATCATAATGACAATGCTCTTGATGAGCACAAATGCATATGATAGGATATGCATTGGATACCAATCGAACAACTCCACTGACACAGTAAACACACTCATAGAGCAAAATGTGCCAGTCACCCAGACAATGGAACTAGTGGAGACTGAGAAACATCCTGCTTATTGCAACACTGACTTGGGTGCTCCACTAGAGTTGCGTGATTGCAAGATTGAGGCAGTGATCTATGGGAACCCAAAATGTGACATCTACTTAAAAGACCAAGATTGGTCATACATAGTGGAGAGACCCAGTGCACCAGAGGGAATGTGCTACCCTGGATCGGTGGAGAATCTCGAGGAGTTAAGGTTTGTTTTCTCCAGTGCTGCTTCCTACAAAAGGATAAGATTGTTTGATTACTCCAGATGGAATGTTACCAGTTCTGGGACAAGCAAGGCATGCAATGCCTCAACAGGAGGTCAGTCTTTCTATCGGAGCATCAATTGGCTAACTAAAAAGAAACCCGACACCTACGACTTCAATGAGGGGACTTACGTCAATAATGAAGATGGGGACATAATTTTCTTATGGGGAATTCATCACCCACCGGACGCAAAAGAGCAAACAGCACTGTACAAGAATGCAAATACTTTGAGTAGTGTTACTACCAACACTATAAACAGGAGCTTCCAACCCAATATCGGGCCCAGGCCACTGGTGAGAGGGCAACAAGGGCGGATGGACTATTATTGGGGTATTCTGAAGAGGGGGGAAACTTTAAAAATTAGAACCAATGGGAACCTAATCGCGCCTGAATTCGGTTATCTGCTCAAAGGGGAAAGCCATGGCAGAATAATTCAAAATGAGGACATACCAATTGGGAGTTGTCACACGAAATGTCAGACGTACGCAGGAGCAATTAATAGCAGCAAACCTTTTCAGAATGCAAGCAGGCACTACATGGGAGAATGTCCCAAATATGTGAAGAAGGAAAGCCTACGGCTGGCAGTTGGACTTAGAAACACTCCTTCTATTGAACCCAAAGGTTTGTTTGGAGCCATTGCTGGTTTTATTGAAGGGGGATGGTCTGGGATGATTGACGGATGGTATGGGTTTCACCATAGTAATTCAGAAGGAACAGGAATGGCGGCTGATCAGAAATCGACACAAGAAGCAATTGACAAAATCACCAATAAGGTCAATAATATAGTTGATAAAATGAACAGGGAATTTGAAGTAGTGAACCATGAGTTTTCCGAAGTCGAAAAAAGAATAAACATGATAAATGACAAAATTGATGACCAGATTGAAGACCTTTGGGCCTACAATGCAGAGCTTCTGGTCCTCCTAGAGAACCAGAAAACACTGGATGAACACGATTCCAATGTCAAAAATCTCTTTGATGAAGTAAGAAGGAGACTTTCAGCCAATGCAATAGATACTGGGAATGGCTGCTTCGACATACTCCACAAATGTGACAACGAGTGCATGGAGACCATAAAGAATGGGACTTATAACCATAAAGAATATGAGGAAGAGGCCAAGCTGGAAAGGAGCAAGATTAACGGAGTAAAGCTAGAGGAAAATACCACCTATAAAATTCTCAGCATTTACAGTACAGTGGCGGCCAGTCTTTGCTTGGCAATCCTGATTGCTGGAGGTCTAATCCTGGGCATGCAAAATGGATCTTGTAGATGCATGTTCTGTATTTAA
>A_/_H8N4|CY183499|A/mallard/Sweden/7996/2005
ATGGATAAGTTCATCATAATGACAATGCTCTTGATGAGCACAAATGCATATGATAGGATATGCATTGGATACCAATCGAACAACTCCACTGACACAGTAAACACACTCATAGAGCAAAATGTGCCAGTCACCCAGACAATGGAACTAGTGGAGACTGAGAAACATCCTGCTTATTGCAACACTGACTTGGGTGCTCCACTAGAGTTGCGTGATTGCAAGATTGAGGCAGTGATCTATGGGAACCCAAAATGTGACATCCACTTAAAAGACCAAGGTTGGTCATACATAGTGGAGAGACCCAGTGCACCAGAGGGAATGTGCTACCCTGGATCGGTGGAGAATCTCGAGGAGTTAAGGTTTGTTTTCTCCAGTGCTGCTTCCTACAAAAGGATAAGATTGTTTGATTACTCCAGATGGAATGTTACCAGTTCTGGGACAAGCAAGGCATGCAATGCCTCAACAGGAGGTCAGTCTTTCTATCGGAGCATCAATTGGCTAACTAAAAAGAAACCCGACACCTACGACTTCAATGAGGGGACTTACGTCAATAATGAAGATGGGGACATAATTTTCTTATGGGGAATTCATCACCCACCGGACGCAAAAGAGCAAACAGCACTGTACAAGAATGCAAATACTTTGAGTAGTGTTACTACCAACACTATAAACAGGAGCTTCCAACCCAATATCGGGCCCAGGCCACTGGTGAGAGGGCAACAAGGGCGGATGGACTATTATTGGGGTATTCTGAAGAGGGGGGAAACTTTAAAAATTAGAACCAATGGGAACCTAATCGCGCCTGAATTCGGTTATCTGCTCAAAGGGGAAAGCTATGGCAGAATAATTCAAAATGAGGACATACCAATTGGGAGTTGTCACACGAAATGTCAGACGTACGCAGGAGCAATTAATAGCAGCAAACCTTTTCAGAATGCAAGCAGGCACTACATGGGAGAATGTCCCAAATATGTGAAGAAGGAAAGCCTACGGCTGGCAGTTGGACTTAGAAACACTCCTTCTATTGAACCCAAAGGTTTGTTTGGAGCCATTGCTGGTTTTATTGAAGGGGGATGGTCTGGGATGATTGACGGATGGTATGGGTTTCACCATAGTAATTCAGAAGGAACAGGAATGGCGGCTGATCAGAAATCGACACAAGAAGCAATTGACAAAATCACCAATAAGGTCAATAATATAGTTGATAAAATGAACAGGGAATTTGAAGTAGTGAACCATGAGTTTTCCGAAGTCGAAAAAAGAATAAACATGATAAATGACAAAATTGATGACCAGATTGAAGACCTTTGGGCCTACAATGCAGAGCTTCTGGTCCTCCTAGAGAACCAGAAAACACTGGATGAACACGATTCCAATGTCAAAAATCTCTTTGATGAAGTAAGAAGGAGACTTTCAGCCAATGCAATAGATACTGGGAATGGCTGCTTCGACATACTCCACAAATGTGACAACGAGTGCATGGAGACCATAAAGAATGGGACTTATAACCATAAAGAATATGAGGAAGAGGCCAAGCTGGAAAGGAGCAAGATTAACGGAGTAAAGCTAGAGGAAAATACCACCTATAAAATTCTCAGCATTTACAGTACAGTGGCGGCCAGTCTTTGCTTGGCAATCCTGATTGCTGGAGGTCTAATCCTGGGCATGCAAAATGGATCTTGTAGATGCATGTTCTGTATTTAA
>A_/_H8N4|CY183491|A/mallard/Sweden/7242/2004
ATGGAGAAGTTCATCATAATGACAATGCTCTTGGTGAGCACAAATGCATATGATAGGATATGCATTGGATACCAATCAAACAACTCCACTGACACAGTGAACACACTCATAGAGCAAAATGTGCCAGTCACCCAGACAATGGAACTAGTGGAAACCGAGAAACATCCTGCTTATTGCAACACTGATTTGGGTGCTCCACTAGAATTGCGTGATTGCAAGATTGAGGCGGTGATCTATGGGAACCCAAAATGTGACATCCACTTGAAAGACCAAGGTTGGTCATACATAGTGGAGAGACCCAGTGCACCAGAGGGGATGTGCTACCCTGGATCAGTGGAGAATCTCGAGGAGTTGAGGTTTGTTTTCTCCAGCGCTGCTTCCTACAAAAGGATAAGATTGTTTGATTACTCCAGATGGAATGTTACCAGTTCTGGGACAAGCAAGGCATGCAATGCTTCAACGGGAGGTCAATCTTTCTATCGAAGCATCAATTGGCTAACTAAAAAGAAACCCGACACCTACGACTTCAATGAGGGGACTTACATCAATAATGAAGATGGGGACATAATTTTCTTGTGGGGAATTCATCACCCACCGGACGCAAAAGAGCAAACAACACTGTACAAGAATGCAAATACTTTGAGTAGTGTTACTACCAACACTATAAACAGGAGCTTCCAACCCATTATTGGGCCCAGGCCACTGGTAAGAGGGCAACAAGGGCGGATGGACTATTATTGGGGTATTCTGAAGAGGGGAGAAACTTTAAAAATTAGAACCAATGGGAACCTGATCGCGCCTGAGTTCGGTTATCTGCTCAAGGGGGAGAGCCATGGCAGAATAATTCAAAATGAGGACATACCAATTGGTAGTTGTCACACGAAATGTCAGACGTACGCAGGAGCAATTAATAGCAGCAAACCCTTTCAGAATGCAAGCAGGCACTACATGGGAGAATGTCCCAAATATGTGAAGAAGGAAAGCCTACGGCTGGCAGTTGGACTTAGGAACACTCCTTCTATTGAACCCAAAGGCTTGTTTGGAGCCATTGCTGGTTTTATTGAAGGGGGATGGTCTGGGATGATTGATGGATGGTATGGGTTTCACCATAGTAATTCAGAAGGAACAGGAATGGCGGCTGACCAGAAATCGACACAAGAGGCAATCGACAAAATCACCAATAAGGTCAATAATATAGTTGATAAAATGAACAGGGAATTTGAAGTAGTGAACCATGAGTTTTCCGAAGTCGAAAAAAGAATAAACATGATAAATGACAAAATTGATGACCAAATTGAAGATCTTTGGGCCTACAATGCGGAGCTTCTGGTCCTCCTAGAGAACCAGAAAACACTGGATGAACACGATTCCAATGTCAAAAATCTCTTTGATGGAGTGAGAAGGAGACTTTCAGCCAATGCAATAGATACTGGGAATGGCTGCTTCGACATACTCCACAAATGTGACAACGAGTGCATGGAGACCATAAAGAATGGGACTTATAACCATAAGGAATATGAGGAAGAGGCCATGCTGGAAAGGAGCAGGATTAACGGAGTAAAGCTAGAGGAAAATACCACCTATAAAATTCTCAGCATTTACAGTACAGTGGCGGCCAGTCTTTGCTTGGCAATCCTGATTGCTGGAGGTCTAATCCTGGGCATGCAAAATGGATCTTGTAGATGCATGTTCTGTATTTAA
>A_/_H8N4|CY183483|A/mallard/Sweden/5389/2005
ATGGATAAGTTCATCATAATGACAATGCTCTTGATGAGCACAAATGCATATGATAGGATATGCATTGGATACCAATCGAACAACTCCACTGACACAGTAAACACACTCATAGAGCAAAATGTGCCAGTCACCCAGACAATGGAACTAGTGGAGAATGAGAAACATCCTGCTTATTGCAACACTGACTTGGGTGCTCCACTAGAGTTGCGTGATTGCAAGATTGAGGCAGTGATCTATGGGAACCCAAAATGTGACATCCACTTAAAAGACCAAGCTTGGTCATACATAGTGGAGAGACCCAGTGCACCAGAGGGAATGTGCTACCCTGGATCGGTGGAGAATCTCGAGGAGTTAAGGTTTGTTTTCTCCAGTGCTGCTTCCTACAAAAGGATAAGATTGTTTGATTACTCCAGATGGAATGTTACCAGTTCTGGGACAAGCAAGGCATGCAATGCCTCAACAGGAGGTCAGTCTTTCTATCGGAGCATCAATTGGCTCACTAAAAAGAAACCCGACACCTACGACTTCAATGAGGGGACTTACGTCAATAATGAAGATGGGGACATAATTTTCTTATGGGGAATTCATCACCCACCGGACGCAAAAGAGCAAACAGCACTGTACAAGAATGCAAATACTTTGAGTAGTGTTACTACCAACACTATAAACAGGAGCTTCCAACCCAATATCGGGCCCAGGCCACTGGTGAGAGGGCAACAAGGGCGGATGGACTATTATTGGGGTATTCTGAAGAGGGGGGAAACTTTAAAAATTAGAACCAATGGGAACCTAATCGCGCCTGAATTCGGTTATCTGCTCAAAGGGGAAAGCCATGGCAGAATAATTCAAAATGAGGACATACCAATTGGGAGTTGTCACACGAAATGTCAGACGTACGCAGGAGCAATTAATAGCAGCAAACCTTTTCAGAATGCAAGCAGGCACTACATGGGAGAATGTCCCAAATATGTGAAGAAGGAAAGCCTACGGCTGGCAGTTGGACTTAGAAACACTCCTGCTATTGAACCCAAAGGCTTGTTTGGAGCCATTGCTGGTTTTATTGAAGGGGGATGGTCTGGGATGATTGACGGATGGTATGGGTTTCACCATAGTAATTCAGAAGGAACAGGAATGGCGGCTGATCAGAAATCGACACAAGAAGCAATTGACAAAATCACCAATAAGGTCAATAATATAGTTGATAAAATGAACAGGGAATTTGAAGTAGTGAACCATGAGTTTTCCGAAGTCGAAAAAAGAATAAACATGATAAATGACAAAATTGATGACCAGATTGAAGACCTTTGGGCCTACAATGCAGAGCTTCTGGTCCTCCTAGAGAACCAGAAAACACTGGATGAACACGATTCCAATGTCAAAAATCTCTTTGATGAAGTAAGAAGGAGACTTTCAGCCAATGCAATAGATACTGGGAATGGCTGCTTCGACATACTCCACAAATGTGACAACGAGTGCATGGAGACCATAAAGAATGGGACTTATAACCATAAAGAATATGAGGAAGAGGCCAAGCTGGAAAGGAGCAAGATTAACGGAGTAAAGCTAGAGGAAAATACCACCTATAAAATTCTCAGCATTTACAGTACAGTGGCGGCCAGTCTTTGCTTGGCAATCCTGATTGCTGGAGGTCTAATCCTGGGCATGCAAAATGGATCTTGTAGATGCATGTTCTGTATTTAA
>A_/_H8N4|CY183572|A/mallard/Sweden/101165/2009
ATGGAGAAGTTCATCATAATGACAATGCTCTTGGTGAGCACAAATGCATATGATAGGATATGCATTGGATACCAATCAAACAACTCCACTGACACAGTAAACACACTCATAGAGCAAAATGTGCCAGTCACCCAGACAATGGAATTAGTGGAAACCGAAAAGCATCCTGCTTATTGCAACACCGATTTGGGCGCTCCACTAGAGTTGCGTGATTGCAAGATTGAGGCGGTGATCTATGGGAATCCAAAATGTGACATCCATTTAAAAGACCAGAGTTGGTCATACATAGTGGAGAGACCCAGTGCACCAGAGGGAATGTGCTACCCTGGATCAGTGGAGAATCTTGAGGAGTTAAGGTTTGTTTTCTCCAGCGCTGCTTCCTACAAAAGGATAAGATTGTTTGATTATTCCAGATGGAATGTTACCAGCTCTGGGACAAGCAAGGCATGCAATGCTTCAACAGGAGGTCAGTCTTTCTACCGGAGCATCAATTGGCTAACTAAAAAGAAACCCGACACCTATGACTTCAATGAGGGGACTTACATCAATAATGAAGATGGAGACATAATTTTCTTATGGGGAATTCATCACCCACCAGACGCAAAGGAGCAAACAACACTGTACAAGAATGCAAATACTTTAAGTAGTGTTACTACCAACACTATAAACAGGAGCTTCCAGCCCAATATCGGGCCCAGGCCATTGGTGAGAGGGCAACAAGGGCGGATGGACTATTATTGGGGTATCTTGAAAAGGGGAGAAACTTTAAAAATTAGAACAAATGGGAACCTGATCGCGCCTGAGTTCGGTTATCTGCTTAAAGGGGAGAGCCATGGTAGAATAATTCAAAATGAGGACATACCAGTTGGGAATTGTCGTACGAAATGTCAGACGTACGCAGGAGCAATCAATAGCAGTAAACCCTTTCAGAATGCAAGCAGGCACTACATGGGAGAATGCCCCAAATATGTGAAGAAGGAAAGCCTACGGCTGGCAGTTGGACTTAGAAACACTCCTTCTATTGAACCCAAAGGATTGTTTGGAGCCATTGCTGGTTTTATTGAAGGGGGATGGTCTGGGATGATTGATGGATGGTATGGATTTCACCATAGTAATTCAGAAGGAACAGGAATGGCGGCTGATCAGAAATCAACACAAGAAGCAATTGACAAAATCACCAATAAGGTCAACAATATAGTTGATAAAATGAACAGGGAATTTGAAGTAGTGAACCATGAGTTCTCCGAAGTCGAAAAAAGAATAAACATGATAAATGACAAAATTGATGATCAGATTGAAGATCTTTGGGCCTATAATGCAGAGCTTCTGGTCCTCCTGGAGAACCAGAAAACACTGGATGAACATGATTCCAATGTCAAAAACCTCTTTGATGAAGTAAGGAGGAGACTTTCAGCCAATGCAATAGATACTGGAAATGGCTGCTTCGACATACTCCACAAATGTGACAACGAGTGCATGGAGACCATAAAGAATGGGACTTATAACCATAAAGAATATGAGGAAGAGGCCAAGCTGGAAAGGAGCAAGATTAACGGAGTGAAACTAGAGGAAAATACCACCTATAAAATTCTCAGCATTTACAGTACAGTGGCGGCCAGTCTTTGCTTGGCAATCCTGATTGCTGGAGGTCTAATCCTGGGCATGCAAAATGGATCTTGTAGATGCATGTTCTGTATTTAA
>A_/_H8N4|CY183564|A/mallard/Sweden/99377/2009
ATGGAGAAGTTCATCATAATGACAATGCTCTTGGTGAGCACAAATGCATACGATAGGATATGCATTGGATACCAATCAAACAACTCCACTGACACAGTAAACACACTCATAGAGCAAAATGTGCCAGTCACCCAGACAATGGAATTAGTGGAAACCGAGAAACATCCTGCTTATTGCAACACCAATTTGGGCGCTCCACTAGAGTTGCGTGATTGCAAGATTGAAGCGGTGATCTATGGGAATCCAAAATGTGACATCCATTTGAAAGACCAGGGTTGGTCATACATAGTGGAGAGACCCAGTGCACCAGAGGGGATGTGCTACCCTGGATCAGTGGAGAATCTTGAGGAGTTAAGGTTTGTTTTCTCCAGCGCTGCTTCCTACAAAAGAATAAGATTGTTTGATTACTCCAGATGGAATGTTACCAGTTCTGGGACAAGCAAGGCATGCAATGCTTCAACAGGAGGTCAGTCTTTCTATCGGAGCATCAATTGGCTAACTAAAAAGAAACCCGACACCTACGACTTCAATGAGGGGACTTACATCAATAATGAAGATGGAGACATAATTTTCTTATGGGGAATTCATCACCCACCGGACGCAAAGGAGCAAACAACACTGTACAAGAATGCAAATACTTTAAGTAGTGTTACTACCAACACTATAAACAGGAGCTTCCAGCCCAATATCGGACCCAGGCCCTTGGTGAGAGGGCAACAAGGGCGGATGGACTATTATTGGGGTATTTTGAAGAGGGGAGAAACTTTAAAAATTAGAACCAATGGGAACCTGATCGCGCCTGAGTTCGGTTATCTGCTCAAAGGGGAGAGCTATGGTAGAATAATTCAAAATGAGGACATACCAATTGGGAATTGTCATACGAAATGTCAGACGTACGCAGGAGCAATTAATAGCAGCAAACCCTTTCAGAATGCAAGCAGGCACTACATGGGAGAATGCCCCAAATATGTGAAGAAGGAAAGCCTACGGCTGGCAGTTGGACTTAGAAACACTCCTTCTATTGAACCCAAAGGATTGTTTGGGGCCATTGCTGGTTTTATTGAAGGGGGATGGTCTGGAATGATCGACGGATGGTATGGGTTTCACCATAGTAACTCAGAAGGAACAGGAATGGCTGCTGATCAGAAATCAACACAAGAAGCAATTGACAAAATCACCAATAAGGTCAACAATATAGTTGACAAAATGAACAGGGAATTTGAAGTAGTGAACCATGAGTTCTCTGAAGTTGAAAAAAGAATAAACATGATAAATGACAAAATTGATGATCAAATTGAAGATCTTTGGGCCTACAATGCAGAGCTTCTGGTCCTCCTAGAGAACCAGAAAACACTGGATGAGCATGATTCCAATGTCAAAAACCTCTTTGATGAAGTAAAGAGGAGACTTTCAGCCAATGCAATAGATACTGGGAATGGCTGCTTCGACATACTCCACAAATGTGACAACGAGTGCATGGAGACCATAAAGAATGGGACTTACAATCATAAAGAATATGAGGAAGAGGCCAAGCTGGAAAGGAGCAAGATTAACGGAGTGAAACTAGAGGAAAATACCACCTACAAAATTCTCAGCATTTACAGTACAGTGGCGGCCAGTCTTTGCTTGGCAATCCTGATTGCTGGAAGTCTAATCCTGGGCATGCAAAATGGATCTTGTAGATGCATGTTCTGTATTTAA
>A_/_H8N4|CY184592|A/mallard/Sweden/541/2002
ATGGAGAAGTTCATCATAATGGCAATGCTCTTGGTGAGCACAAATGCATATGATAGGATATGCATTGGATACCAATCAAACAACTCCACTGACACAGTAAACACACTCATAGAGCAAAATGTGCCAGTCACCCAGACAATGGAACTAGTGGAAACCGAGAAACATCCTGCCTATTGCAATACTGATTTGGGTGCTCCACTAGAGTTGCGTGATTGCAAGATTGAGGCGGTGATCTATGGGAACCCAAAATGTGACATCCACTTGAAAGACCAAGGTTGGTCATACATAGTGGAGAGACCCAGTGCACCAGAGGGGATGTGCTACCCTGGATCAGTGGAGAATCTCGAAGAGTTGAGGTTTGTTTTCTCCAGTGCTGCTTCCTACAAAAGGATAAGATTGTTTGATTACTCCAGATGGAATGTTACCAGATCTGGGACAAGCAAGGCATGCAATGCTTCAACAGGAGGCCAATCTTTCTATCGGAGCATCAATTGGCTAACTAAAAAGAAACCCGACACCTATGACTTCAATGAGGGGACTTATATCAATAATGAAGATGGGGACATAATTTTCTTATGGGGGATTCATCACCCACCGGATGCAAAAGAGCAAACAACACTGTACAAGAATGCAAATACTTTGAGTAGTGTTACTACCAACACTATAAACAGGAGCTTCCAACCCAATATCGGGCCCAGGCCACTGGTGAGAGGGCAACAAGGGCGGATGGACTATTATTGGGGCATTTTGAAGAGGGGAGAAACTTTAAAAATTAGAACCAATGGGAACCTGATCGCGCCTGAATTCGGTTATCTGCTCAAAGGGGAGAGCCATGGCAGAATAATTCAAAATGAGGACATACCAATTGGGAGTTGTCACACGAAATGTCAGACATACGCAGGAGCAATTAATAGCAGCAAACCCTTTCAGAATGCAAGCAGGCACTACATGGGAGAATGTCCCAAGTATGTGAAGAAGGAAAGCTTACGGCTGGCAGTTGGACTTAGAAACACTCCTTCTATTGAACCCAGAGGCTTGTTTGGAGCCATTGCTGGTTTTATTGAAGGGGGATGGTCTGGGATGATTGATGGATGGTATGGGTTTCACCATAGTAATTCAGAAGGAACAGGAATGGCGGCCGATCAGAAATCGACACAAGAAGCAATTGACAAAATCACCAATAAGGTCAATAATATAGTTGATAAAATGAACAGGGAATTTGGAGTAGTGAACCATGAGTTTTCCGAAGTCGAAAAAAGAATAAACATGATAAATGACAAAATTGATGACCAGATTGAAGATCTTTGGGCCTACAATGCAGAGCTTCTGGTCCTCCTAGAGAACCAGAAAACACTGGATGAACACGACTCCAATGTCAAAAATCTCTTTGATGAAGTAAGAAGGAGACTTTCAGCCAATGCAATAGATACTGGGAATGGCTGCTTCGACATACTCCACAAATGTGACAACGAGTGCATGGAGACCATAAAGAATGGGACTTATAACCATAAAGAGTATGAGGAAGAGGCCAAGCTGGAAAGGAGCAAGATTAACGGAGTAAAGCTAGAGGAAAATACCACCTATAAAATTCTCAGCATTTACAGTACGGTGGCGGCCAGTCTTTGCTTGGCAATCCTGATTGCTGGAGGTCTAATCCTGGGCATGCAAAATGGATCTTGTAGATGCATGTTCTGTATTTAA
>A_/_H8N4|CY184600|A/mallard/Sweden/51671/2006
ATGGATAAGTTCATCATAATGACAATGCTCTTGGTGAGCACAAATGCATATGATAGGATATGCATTGGGTACCAATCGAACAACTCCACTGACACAGTAAACACACTCATAGAGCAAAATGTGCCGGTCACCCAGACAATGGAACTAGTGGAGACTGAGAAACATCCTGCTTATTGCAACACTGACTTGGGTGCCCCACTAGAATTGCGTGATTGCAAGATTGAGGCAGTAATCTATGGGAACCCAAAATGTGACATCCACTTAAAAGACCAAGGCTGGTCATACATAGTGGAGAGACCCAGTGCCCCAGAGGGAATGTGCTACCCTGGATCAGTAGAGAATCTTGAGGAGTTAAGGTTTGTTTTCTCCAGCGCTGCTTCCTACAGAAGAATACGATTGTTTGATTACTCCAGATGGAATGTTACCAGTTCTGGGACAAGCAAAGCATGCAATGCTTCAACAGGAGGCCAGTCCTTTTATCGGAGCATCAATTGGCTAACTAAAAAGAAACCCGACACCTATGACTTCAATGAGGGGACTTACATCAATAATGAAGATGGGGATATAATTTTCTTATGGGGAATTCATCACCCACCGGATGCAAAAGAGCAAACAGCATTGTACAAGAATGCAAATACTTTAAGTAGTGTTACTACCAACACTATAAACAGGAGCTTCCAACCCAATATCGGGCCCAGGCCACTGGTGAGAGGGCAACAAGGGCGGATGGACTATTATTGGAGTATTCTGAAGAGGGGAGAAACTTTAAAAATTAGAACCAATGGGAACCTAATCGCGCCTGAATTCGGTTATCTGCTCAAAGGGGAAAGCCATGGTAGGATAATTCAAAATGAGGACATACCAATTGGGAGTTGCCACACGAAGTGTCAGACGTACGCAGGAGCAATTAATAGCAGCAAACCCTTTCAGAATGCAAGCAGGCACTACATGGGAGAATGTCCCAAATATGTGAAGAAGGAAAGCCTACGGCTGGCAGTTGGACTTAGAAACACTCCTTCTATTGAACCCAAAGGCTTGTTTGGAGCTATTGCTGGTTTTATTGAAGGGGGATGGTCTGGGATGATTGACGGATGGTATGGGTTTCACCATAGTAATTCAGAAGGAACAGGAATGGCGGCTGATCAGAAATCGACACAAGAAGCAATTGACAAAATCACCAATAAGGTTAATAATATAGTTGACAAAATGAACAGGGAATTTGAAGTAGTGAATCATGAGTTTTCCGAAGTCGAAAAAAGAATAAACATGATAAATGACAAAATTGGTGACCAGATTGAAGATCTTTGGGCCTACAATGCAGAGCTTCTGGTCCTCCTAGAGAACCAGAAAACACTGGATGAACACGATTCCAATGTCAAAAATCTCTTTGATGAAGTAAGAAGGAGACTTTCAGCCAATGCAATAGACACTGGAAATGGCTGCTTCGACATACTCCACAAATGTGACAACGAGTGCATGGAGACCATAAAGAATGGTACTTACAACCATAAAGAATATGAGGAAGAGGCCAAGCTGGAAAGGAACAAGATTAACGGAGTAAAGCTAGAGGAAAATACCACCTATAAAATTCTCAGCATTTACAGTACAGTGGCGGCCAGTCTTTGCTTGGCAATCCTGATTGCTGGAGGTCTAATCCTGGGCATGCAAAATGGATCTTGTAGATGCATGTTCTGTATTTAA
>A_/_H8N4|CY190683|A/American_black_duck/Maryland/08OS1725/2008
ATGGAGAAGTTCATCGCAATAGCAATGCTCCTGGCGAGCACAAATGCATACGATAGGATATGCATTGGTTACCAATCGAACAACTCCACAGACACAGTGAACACTCTTATAGAACAGAATGTGCCGGTCACTCAAACAATGGAGCTTGTGGAAACAGAGAAACACCCCGCTTATTGTAACACTGATTTAGGAACACCATTGGAACTGCGGGACTGCAAAATTGAAGCAATAATCTACGGGAATCCCAAGTGTGACATCCATCTAAAGGATCAAGGTTGGTCATACATAGTGGAGAGGCCCAGCGCACCAGAGGGAATGTGTTATCCTGGATCGGTAGAAAATCTAGAGGAACTGAGATTTGTCTTCTCCAATGCGGCATCCTACAAGAGAATAAGACTATTCGACTATTCCAGGTGGAATGTAACCAGCTCTGGGACCAGCAAGGCATGCAATGCATCAACAGGTGGTCAATCCTTTTATAGGAGCATTAATTGGTTGACCAAAAAGAAACCAGACACTTATGATTTCAACGAAGGGAGTTATGTCAACAATGAAGATGGAGACATCATTTTCTTATGGGGGATTCATCATCCACCTAATACAAAAGAGCAAACGGCGCTGTACAAGAATGCAAACACTTTGAGTAGTGTTACTACCAACACCATAAACAGAAGCTTTCAACCCAATATCGGTCCAAGACCATTAGTCAGAGGACAACAAGGAAGAATGGATTACTATTGGGGCATTCTGAAAAGAGGGGAGACTCTGAAAATCAGAACTAATGGAAATTTAATTGCACCTGAGTTTGGATATCTACTTAAGGGTGAAAGCCATGGCAGAATAATTCAAAATGAGGACATACCCATTGGAAACTGTCACACAAAATGTCAGACATATGCAGGAGCAATCAATAGCAGCAAACCCTTTCAGAATGCAAGTAGACATTATATGGGGGAATGTCCCAAATATGTAAAGAAGGCAAGCTTACGACTTGCAGTGGGTCTTAGAAATACACCTTCTATTGAACCCAAAGGGCTATTCGGAGCCATTGCCGGTTTTATCGAAGGAGGGTGGTCTGGAATGATTGATGGATGGTATGGATTTCATCACAGTAATTCAGAGGGAACAGGAATGGCAGCTGATCAGAAGTCAACGCAGGAAGCCATCGATAAGATCACCAATAAAGTCAACAATATAGTTGACAAGATGAACAGGGAGTTTGAAGTTGTGAATCATGAATTCTCTGAAGTTGAAAAAAGGATAAACATGATAAATGATAAAATAGATGACCAAATCGAAGACCTTTGGGCTTACAATGCAGAACTCCTTGTACTCCTAGAAAATCAGAAAACACTAGACGAACATGACTCCAATGTCAAGAACCTCTTTGATGAGGTGAAAAGGAGGTTGTCAACCAATGCAATAGATGCTGGAAACGGTTGCTTCGACATACTCCACAAATGCAATGATGAGTGTATGGAAACTATAAAGAATGGGACTTACAATCATAAGGAGTATGAAGAGGAAGCTAAACTAGAAAGGAGCAAGATAAATGGAGTGACACTGGAAGAGAACACCACTTACAAAATTCTTAGCATTTACAGTACAGTGGCGGCCAGTCTCTGCTTGGCGATCCTGATTGCTGGAGGTTTAATCCTGGGTATGCAAAATGGATCTTGTAGATGCATGTTCTGTATTTAA
>A_/_H8N4|KF501064|A/ruddy_shelduck/Mongolia/593/2010
ATGGAGAAGTTCATCATAATGACAATGCTCTTGATGAGCACAAATGCATATGATAGGATATGCATTGGATACCAATCAAACAACTCTACTGACACAGTAAACACACTCATAGAGCAAAATGTGCCAGTCACCCAGACAATGGAACTAGTGGAAACCGATAAACATCCTGCTTATTGCAATACCGATTTAGGCGCTCCACTAGAGTTGCGTGATTGTAAGATTGAGGCAGTGATCTATGGGAATCCAAAATGTGACATCCATTTGAAAGACCAGGGTTGGTCATACATAGTGGAGAGACCCAGTGCGCCAGAGGGGATGTGTTACCCTGGATCAGTGGAGAATCTTGAGGAATTACGGTTTGTTTTCTCCAGCGCTGCTTCCTACAAAAGGATAAGATTGTTTGATTACTCCAGATGGAATGTTACCAGTTCTGGGACAAGCAAGGCATGCAATGCTTCAACAGGAGGTCAGTCTTTCTATCGGAGCATCAATTGGCTAACTAAAAAGAAACCCGACACCTACGACTTCAACGAGGGGACTTACATCAATAATGAAGATGGAGACATAATTTTCTCATGGGGAATTCATCACCCACCGGACGCAAAGGAGCAAACAACACTGTACAAGAATGCAAATACTTTAAGTAGTGTTACTACCAACACTATAAACAGGAGCTTCCAGCCCAATATCGGACCCAGGCCATTGGTGAGAGGGCAACAAGGGCGGATGGACTATTATTGGGGTATTCTGAAAAGGGGAGAAACTTTAAAAATTAGAACCAATGGGAACCTGATTGCACCTGAGTTCGGTTATCTGCTCAAAGGAGAGAGTCATGGTAGAATAATTCAAAATGAGGACATACCAATTGGAAATTGTCATACGAAATGTCAGACGTACGCAGGAGCAATTAATAGCAGCAAACCTTTCCAGAATGCGAGCAGACACTACATGGGAGAATGCCCCAAATATGTGAAGAAGGAAAGCCTACGGCTGGCAGTTGGGCTTAGAAACACTCCTTCTATTGAACCCAAAGGATTGTTTGGAGCCATTGCTGGTTTTATTGAAGGGGGATGGTCTGGGATGATTGATGGATGGTATGGGTTTCACCATAGTAATTCAGAAGGAACAGGAATGGCGGCTGATCAGAAATCAACACAAGAAGCAATTGACAAAATCAGCAATAAGGTCAATAACATAGTTGATAAAATGAACAGGGAATTTGAAGTAGTGAATCATGAGTTCTCCGAAGTCGAGAAAAGAATAAACATGATAAATGACAAAATTGATGATCAGATTGAAGATCTTTGGGCCTACAATGCAGAGCTTCTGGTCCTCCTAGAGAACCAGAAAACACTGGATGAACATGATTCCAATGTCAAAAACCTCTTTGATGAAGTGAGGAGGAGACTTTCAGCCAATGCAATAGATACTGGGAATGGCTGCTTCGACATACTCCACAAATGTGACAACGAGTGCATGGAGACCATAAAGAATGGGACTTATAACCATAAAGAATATGAGGAAGAGGCCAAGCTGGAAAGGAGCAAGATTAATGGAGTGAAACTAGAGGAAAACACCACCTATAAAATTCTCAGCATTTACAGTACAGTGGCGGCCAGTCTTTGCTTGGCAATCCTGATTGCTGGAGGTCTAATCCTGGGCATGCAAAATGGATCTTGTAGATGTATATTCTTTATTTAA
>A_/_H8N1|CY166784|A/northern_shoveler/Mississippi/11OS5900/2011
ATGGAGAAGTTTATCGCAATAGCAATGCTCTTGGCGAGCACAAATGCATACGATAGGATATGCATTGGTTACCAATCGAACAACTCCACAGACACGGTGAACACTCTTATAGAACAGAATGTACCGGTCACTCAAACAATGGAGCTTGTGGAAACAGAGAAACACCCCGCTTATTGTAACACTGATTTAGGAACGCCATTGGAACTGCGAGACTGCAAAATTGAGGCGGTAATATACGGGAATCCCAAGTGTGACATCCATCTAAAGGATCAAGGTTGGTCATACATAGTGGAGAGGCCCAGTGCGCCAGAGGGAATGTGTTATCCTGGATCGGTAGAAAATCTAGAGGAACTGAGATTTGTATTTTCCAATGCTGCATCCTACAAGAGAATAAGGCTATTTGACTATTCCAGGTGGAATGTAACCAGCTCTGGAACCAGCAAGGCATGCAATGCATCAACAGGTGGTCAATCTTTTTATAGGAGCATTAACTGGTTGACCAAAAAGAAACCAGACACTTATGATTTCAATGAAGGAAGCTATGTCAACAACGAAGATGGGGACATCATTTTCCTGTGGGGGATCCATCATCCACCTGACACAAAAGAACAGACAACGCTGTACAAGAATGCAAATACTTTGAGTAGTGTTACTACCAACACCATAAACAGAAGCTTTCAACCCAATATCGGTCCAAGGCCATTAGTCAGAGGACAACAAGGAAGAATGGATTACTATTGGGGCATTCTAAAAAGAGGGGAGACTCTGAAGATCAGAACAAATGGAAACTTAATTGCACCTGAATTTGGATATCTACTTAAGGGAGAAAGCCATGGCAGAATAATTCAAAATGAGGACATACCCATTGGAAACTGTCACACAAAATGCCAGACATATGCAGGAGCAATCAATAGCAGCAAACCCTTTCAGAATGCAAGTAGACATTATATGGGGGAATGTCCCAAATATGTAAAGAAGGCAAGCTTACGACTTGCAGTGGGTCTTAGAAATACGCCTTCTATTGAACCCAAAGGGCTATTTGGAGCCATTGCCGGTTTTATCGAAGGAGGGTGGTCTGGAATGATTGATGGGTGGTATGGATTTCATCACAGTAATTCAGAGGGAACAGGAATGGCAGCTGACCAGAAGTCAACGCAAGAAGCCATCGATAAGATCACCAATAAAGTCAACAATATAGTCGACAAGATGAACAGAGAGTTTGAAGTTGTGAATCATGAATTCTCTGAAGTTGAAAAAAGGATAAACATGATAAATGACAAAATAGATGACCAGATTGAAGACCTTTGGGCTTACAATGCAGAGCTTCTTGTTCTTCTAGAAAACCAGAAAACACTAGACGAACATGACTCCAATGTCAAGAACCTCTTTGATGAGGTGAAAAGGAGATTGTCAACCAATGCAATAGATGCTGGAAACGGTTGCTTCGACATACTTCACAAATGCAATAATGAGTGTATGGAAACTATAAAGAATGGGACTTACAATCATAAGGAGTATGAAGAGGAAGCTAAACTAGAAAGGAGCAAAATAAATGGAGTGAAACTGGAAGAGAACACCACCTACAAAATTCTCAGCATCTACAGTACAGTGGCGGCCAGTCTCTGCTTGGCAATCCTGATTGCTGGAGGTTTAATCCTGGGTATGCAAAATGGATCTTGTAGATGCATGTTCTGTATTTAA
>A_/_H8N4|CY142578|A/northern_pintail/Interior_Alaska/10BM12413R0/2010
ATGGAGAAGTTTATCGCAATAGCAATGCTCTTGACGAGCACAAATGCATACGATAGGATATGCATTGGTTACCAATCGAACAATTCCACAGAAACAGTGAACACTCTTATAGAACAGAATGTACCGGTCACTCAAACAATGGAGCTTGTGGAAACAGAGAAACATCCCGCTTATTGTAACACTGATTTGGGAACGCCATTGGAACTGCGAGACTGCAAAATTGAGGCGGTAATCTACGGGAATCCCAAGTGTGACATCCATCTAAAGGATCAAGGTTGGTCATACATAGTGGAGAGGCCCAGCGCACCAGAGGGAATGTGTTATCCTGGATCGATAGAAAATCTAGAGGAACTGAGATTTGTCTTTTCCAATGCGGCATCCTACAAGAGAATAAGACTATTTGACTATTCCAGGTGGAACGTAACCCGCTCAGGGACCAGCAAGGCATGCAATGCATCAACAGGTGGTCAATCCTTTTATAGAAGCATTAATTGGTTGACCAAAAAGAAACCAGACACTTATGATTTCAATGAAGGAAGCTATGTCAACAATGAAGATGGAGACATCATTTTCCTATGGGGGATCCACCATCCACCTGACACAAAAGAGCAAACAACGCTGTATAAGAATGCAAACACTTTGAGTAGTGTTACTACTAACACTATAAACAGAAGCTTTCAACCCAATATCGGTCCAAGACCATTAGTCAGAGGACAACAAGGAAGAATGGATTATTATTGGGGCATTCTGAAAAGAGGGGAAACTCTGAAAATCAGGACCAATGGAAACTTAATTGCACCTGAATTTGGATATCTACTTAAGGGTGAAAGCTATGGCAGGATAATTCAAAATGAGGACATACCCATTGGAAACTGTCACACAAAATGCCAGACATATGCAGGAGCAATCAATAGTAGCAAACCCTTTCAGAATGCAAGTAGACATTATATGGGAGAGTGTCCCAAATATGTAAAGAAGGCAAGCTTACGACTTGCAGTGGGCCTTAGAAATACGCCTTCTATTGAACCCAAAGGGCTATTTGGAGCCATTGCCGGCTTTATCGAAGGAGGGTGGTCTGGAATGATTGATGGGTGGTATGGATTTCATCACAGTAATTCAGAGGGAACAGGAATGGCAGCTGACCAGAAGTCAACGCAGGAAGCCATCGATAAGATCACCAATAAAGTCAACAATATAGTCGACAAGATGAACAGAGAGTTTGAAGTTGTGAATCATGAATTCTCTGAAGTTGAAAAAAGGATAAACATGATAAATGACAAAATAGATGACCAGATTGAAGACCTTTGGGCTTACAATGCGGAGCTCCTTGTGCTTCTAGAAAACCAGAAAACACTAGACGAACATGACTCAAATGTCAAGAACCTCTTTGATGAGGTAAAAAGGAGATTGTCAACCAATGCAATAGATGCTGGAAACGGTTGCTTCGACATACTTCACAAATGCAATAATGGGTGTATGGAAACCATAAAGAATGGGACTTACAATCATAAGGAGTATGAAGAGGAAGCTAAACTAGAAAGGAGCAAAATAAATGGAGTGAAACTGGAAGAGAACACCACTTACAAAATTCTCAGCATCTACAGTACAGTGGCGGCCAGTCTCTGCTTGGCAATCCTGATTGCTGGAGGTTTAATCCTGGGTATGCAGAATGGATCTTGTAGATGCATGTTCTGTATTTAA
>A_/_H8N4|CY142338|A/northern_pintail/Interior_Alaska/9BM12068R0/2009
ATGGAGAAATTCACTGCAATAGCAATGCTCTTGGCGAGCACAAATGCATATGATAGGATATGCATTGGTTACCAATCGAACAACTCCACAGACACAGTGAACACTCTTATAGAACAGAATGTACCGGTCACTCAAACAATGGAGCTTGTGGAAACAGAGAAACACCCCGCTTATTGTAATACTGATTTAGGAGCACCACTGGAACTGCAAGACTGCAAAATTGAGGCGGTAATCTACGGGAATCCCAAGTGTGACATCCATCTAAAGGATCAAGGTTGGTCATACATAGTGGAGAGGCCCAGTGCGCCAGAGGGAATGTGTTATCCTGGATCGGTAGAAAATCTAGAGGAACTGAGATTTGTCTTTTCCCATGCGGCATCCTACAAGAGAATAAGACTATTTGACTATTCCAGGTGGAATGTAACCAGATCTGGGACCAGCAAGGCATGCAATGCATCAACAGGTGGTCAATCCTTTTATAGGAGCATTAATTGGTTGACCAAAAAGAAACCAGACACTTATGATTTCAATGAAGGAAGCTATGTCAACAATGAAGATGGAGACATCATTTTCCTATGGGGGATCCATCATCCACCTGATACAAAAGAGCAAACGACGCTGTATAAGAATGCAAACACTTTGAGTAGTGTTACCACTAACACCATAAACAGAACCTTTCAACCCAATATCGGTCCAAGACCATTAGTCAGAGGACAACAAGGAAGAATGGATTACTATTGGGGCATTCTGAAAAGAGGGGAGACTCTGAAAATCAGGACCAATGGAAATTTAATTGCACCTGAATTTGGATATCTACTTAAGGGTGAAAGCCATGGCAGAATAATTCAAAATGAGGACATACCCATTGGAAACTGTCACACAAAATGTCAGACATATGCAGGAGCAATCAATAGCAGCAAACCCTTTCAGAATGCAAGTAGACATTACATGGGAGAATGTCCCAAATACGTAAGGAAGGCAAGCTTACGACTCGCAGTGGGTCTTAGAAATACACCTTCTATTGAACCCAAAGGGCTATTCGGAGCCATTGCCGGTTTTATCGAAGGAGGGTGGTCTGGAATGATTGATGGATGGTATGGATTTCATCACAGTAATTCAGAGGGAACAGGAATGGCAGCTGACCAGAAGTCAACGCAGGAAGCCATCGATAAGATCACCAATAAAGTCAACAATATAGTCGACAAGATGAACAGAGAGTTTGAGGTTGTGAATCATGAATTCTCTGAAGTTGAAAAAAGGATAAACATGATAAATGACAAAATAGATGACCAAATTGAAGACCTTTGGGCTTACAACGCAGAACTCCTTGTACTTCTAGAAAACCAGAAAACACTGGACGAACATGACTCCAATGTCAAGAACCTCTTTGATGAAGTGAAAAGGAGGTTGTCAACCAATGCAATAGATGCTGGGAACGGTTGCTTCGACATACTTCACAAGTGCAACAATGAATGTATGGAAACTATAAAGAATGGGACTTACAATCATAAGGAATATGAAGAGGAAGCTAAACTAGAAAGGAGCAAAATAAATGGAGTGAAATTGGAAGAGAACACCACTTACAGAATTCTCAGCATTTACAGTACAGTGGCGGCCAGTCTCTGCTTGGCAATCCTGATTGCTGGAGGTTTAATCCTGGGTATGCAGAATGGATCTTGTAGATGCATGTTCTGTATTTAA
>A_/_H8N4|CY142306|A/mallard/Interior_Alaska/9BM8389R0/2009
ATGGAGAAGTTTATCGCAATAGCAATGCTCTTGGCGAGCACAAATGCATACGATAGGATATGCATTGGTTACCAATCGAACAACTCCACAGACACGGTGAATACTCTTATAGAACAGAATGTGCCGGTCACTCAAACAATGGAGCTTGTGGAAACAGAGAAACACCCCGCTTATTGTAATACTGATTTAGGAACACCATTGGAACTGCGAGACTGCAAAATTGAGGCGGTAATCTACGGGAATCCCAAGTGTGACATCCATCTAAAGGATCAAGGTTGGTCATACATAGTGGAGAGGCCCAGCGCGCCAGAGGGAATGTGTTATCCTGGATCGGTAGAAAATCTAGAGGAACTGAGATTTGTCTTTTCCAATGCGGCATCCTACAAGAGAATAAGACTATTTGACTATTCCAGGTGGAATGTAACCAGGTCTGGGACCAGCAAGGCATGCAATGCATCAACAGGTGGTCAATCCTTTTATAGGAGCATTAATTGGTTGACCAAAAAGAAACCAGACACTTATGATTTCAATGAAGGAAGCTATGTCAACAATGAAGATGGAGACATCATTTTCCTATGGGGGATCCATCATCCACCTGATACAAAAGAGCAAACGACGCTGTACAAGAATGCAAACACTTTGAGTAGTGTTACTACCAACACCATAAACAGAATCTTTCAACCCAATATCGGTCCAAGACCATTAGTCAGAGGACAACAAGGAAGAATGGATTACTATTGGGGCATTCTGAAAAGAGGGGAGACTCTGAAAATCAGGACCAATGGAAATTTAATTGCACCTGAATTTGGATATCTACTTAAGGGTGAAAGCCATGGCAGAATAATTCAAAATGAGGACATACCCATTGGGAACTGTCACACAAAATGTCAGACATATGCAGGAGCAATCAATAGCAGCAAACCCTTTCAGAATGCAAGCAGACATTATATGGGGGAATGTCCCAAATATGTAAAGAAGGCAAGCTTACGACTCGCAGTGGGTCTTAGAAATACACCTTCTATTGAGCCCAAAGGGCTATTCGGAGCCATTGCCGGTTTTATCGAAGGAGGGTGGTCTGGAATGATTGATGGATGGTATGGATTTCATCACAGTAACTCAGAGGGAACAGGAATGGCAGCTGACCAAAAGTCAACACAGGAAGCCATCGATAAGATCACCAATAAAGTCAACAATATAGTCGACAAGATGAACAGAGAGTTTGAAGTTGTGAATCATGAGTTCTCTGAAGTTGAAAAAAGGATAAACATGATAAATGACAAAATAGATGACCAAATTGAAGACCTTTGGGCTTACAACGCAGAACTTCTTGTACTTCTAGAAAACCAGAAAACACTAGACGAACATGACTCCAATGTCAAGAACCTCTTTGATGAAGTGAAAAGGAGGTTGTCAACCAATGCAATAGATGCTGGGAACGGTTGCTTCGACATACTTCACAAATGCAACAATGAATGTATGGAAACTATAAAGAATGGGACTTACAATCATAAGGAGTATGAAGAGGAAGCTAAACTAGAAAGGAGCAAAATAAATGGGGTGAAACTGGAAGAGAACACCACTTACAAAATTCTCAGCATTTACAGTACAGTGGCGGCCAGTCTCTGCTTGGCAATCCTGATTGCTGGAGGTTTAATCCTGGGTATGCAAAATGGATCTTGTAGATGCATGTTCTGTATTTAA
>A_/_H8N4|CY142290|A/northern_pintail/Interior_Alaska/9BM8237R0/2009
ATGGAGAAGTTCACTGCAATAGCAATGCTCTTGGCGAGCACAAATGCATATGATAGGATATGCATTGGTTACCAATCGAACAACTCCACAGACACAGTGAACACTCTTATAGAACAGAATGTGCCGGTCACTCAAACAATGGAGCTTGTGGAAACAGAGAAACACCCCGCTTATTGTAATACTGATTTAGGAGCACCATTGGAACTGCGAGACTGCAAAATTGAGGCGGTAATCTACGGGAATCCCAAGTGTGACATCCATCTAAAGGATCAAGGTTGGTCATACATAGTGGAGAGGCCCAGCGCGCCAGAGGGAATGTGTTATCCTGGATCGGTGGAAAATCTAGAGGAACTGAGATTTGTCTTTTCCAATGCGGCATCCTACAAGAGAATAAGACTATTTGACTATTCCAGGTGGAATGTAACCAGATCTGGGACCAGCAAGGCATGCAATGCATCAACAGGTGGTCAATCCTTTTATAGGAGCATTAATTGGTTGACCAAAAAGAAACCAGACACTTATGATTTCAATGAAGGAAGCTATGTCAACAATGAAGATGGAGACATCATTTTCCTATGGGGGATCCATCATCCACCTGATACAAAAGAGCAAACGACGCTGTATAAGAATGCAAACACTTTGAGTAGTGTTACCACTAACACCATAAACAGAAGCTTTCAACCCAATATCGGTCCAAGACCATTAGTCAGAGGACAACAAGGAAGAATGGATTACTATTGGGGCATTCTGAAAAGAGGGGAGACTCTGAAAATCAGGACCAATGGAAATTTAATTGCACCTGAATTTGGATATCTACTCAAGGGTGAAAGCCATGGCAGAATAATTCAAAATGAGGACATACCCATTGGAAACTGTCACACAAAATGTCAGACATATGCAGGAGCAATCAATAGCAGCAAACCCTTTCAGAATGCAAGTAGACATTACATGGGAGAATGTCCCAAATACGTAAGGAAGGCAAGCTTACGACTCGCAGTGGGTCTTAGAAATACACCTTCTATTGAACCCAAAGGGCTATTCGGAGCCATTGCCGGTTTTATCGAAGGAGGGTGGTCTGGAATGATTGATGGATGGTATGGATTTCATCACAGTAATTCAGAGGGAACAGGAATGGCAGCTGACCAGAAGTCAACGCAGGAAGCCATCGATAAGATCACCAATAAAGTCAACAATATAGTCGACAAGATGAACAGAGAGTTTGAAGTTGTGAATCATGAATTCTTTGAAGTTGAAAAAAGGATAAACATGATAAATGACAAAATAGATGACCAAATTGAAGACCTTTGGGCTTACAACGCAGAACTCCTTGTACTTCTAGAGAACCAGAAAACACTGGACGAACATGACTCCAATGTCAAGAACCTCTTTGATGAAGTGAAAAGGAGGTTGTCAACCAATGCAATAGATGCTGGGAACGGTTGCTTCGACATACTTCACAAGTGCAACAATGAATGTATGGAAACTATAAAGAATGGGACTTACAATCATAAGGAATATGAAGAGGAAGCTAAACTAGAAAGGAGCAAAATAAATGGAGTGAAATTGGAAGAGAACACCACTTACAAAATTCTCAGCATTTACAGTACAGTGGCGGCCAGTCTCTGCTTGGCAATCCTGATTGCTGGAGGTTTAATCCTGGGTATGCAGAATGGATCTTGTAGATGCATGTTCTGTATTTAA
>A_/_H8N4|CY142282|A/northern_pintail/Interior_Alaska/9BM7882R0/2009
ATGGAGAAGTTTATCGCAATAGCAATGCTCTTGGCGAGCACAAATGCATACGATAGGATATGCATTGGTTACCAATCGAACAACTCCACAGACACGGTGAATACTCTTATAGAACAGAATGTGCCGGTCACTCAAACAATGGAGCTTGTGGAAACAGAGAAACACCCCGCTTATTGTAATACTGATTTAGGAACACCATTGGAACTGCGAGACTGCAAAATTGAGGCGGTAATCTACGGGAATCCCAAGTGTGACATCCATCTAAAGGATCAAGGTTGGTCATACATAGTGGAGAGGCCCAGCGCGCCAGAGGGAATGTGTTATCCTGGATCGGTAGAAAATCTAGAGGAACTGAGATTTGTCTTTTCCAATGCGGCATCCTACAAGAGAATAAGACTATTTGACTATTCCAGGTGGAATGTAACCAGCTCTGGGACCAGCAAGGCATGCAATGCATCAACAGGTGGTCAATCCTTTTATAGGAGCATTAATTGGTTGACCAAAAAGAAACCAGACACTTATGATTTCAATGAAGGAAGCTATGTCAACAATGAAGATGGAGACATCATTTTCCTATGGGGGATCCATCATCCACCTGATACAAAAGAGCAAACGACGCTGTACAAGAATGCAAACACTTTGAGTAGTGTTACTACCAACACCATAAACAGAATCTTTCAACCCAATATCGGTCCAAGACCATTAGTCAGAGGACAACAAGGAAGAATGGATTACTATTGGGGCATTCTGAAAAGAGGGGAGACTCTGAAAATCAGGACCAATGGAAATTTAATTGCACCTGAATTTGGATATCTACTTAAGGGTGAAAGCCATGGCAGAATAATTCAAAATGAGGACATACCCATTGGGAACTGTCACACAAAATGTCAGACATATGCAGGAGCAATCAATAGCAGCAAACCCTTTCAGAATGCAAGCAGACATTATATGGGGGAATGTCCCAAATATGTAAAGAAGGCAAGCTTACGACTCGCAGTGGGTCTTAGAAATACACCTTCTATTGAGCCCAAAGGGCTATTCGGAGCCATTGCCGGTTTTATCGAAGGAGGGTGGTCTGGAATGATTGATGGATGGTATGGATTTCATCACAGTAACTCAGAGGGAACAGGAATGGCAGCTGACCAAAAGTCAACACAGGAAGCCATCGATAAGATCACCAATAAAGTCAATAATATAGTCGACAAGATGAACAGAGAGTTTGAAGTTGTGAATCATGAGTTCTCTGAAGTTGAAAAAAGGATAAACATGATAAATGACAAAATAGATGACCAAATTGAAGACCTTTGGGCTTACAACGCAGAACTTCTTGTACTTCTAGAAAACCAGAAAACACTAGACGAACATGACTCCAATGTCAAGAACCTCTTTGATGAAGTGAAAAGGAGGTTGTCAACCAATGCAATAGATGCTGGGAACGGTTGCTTCGACATACTTCACAAATGCAACAATGAATGTATGGAAACTATAAAGAATGGGACTTACAATCATAAGGAGTATGAAGAGGAAGCTAAACTAGAAAGGAGCAAAATAAATGGGGTGAAACTGGAAGAGAACACCACTTACAAAATTCTCAGCATTTACAGTACAGTGGCGGCCAGTCTCTGCTTGGCAATCCTGATTGCTGGAGGTTTAATCCTGGGTATGCAAAATGGATCTTGTAGATGCATGTTCTGTATTTAA
>A_/_H8N4|CY142218|A/northern_pintail/Interior_Alaska/9BM11917R0/2009
ATGGAGAAGTTCACTGCAATAGCAATGCTCTTGGCGAGCACAAATGCATATGATAGGATATGCATTGGTTACCAATCGAACAACTCCACAGACACAGTGAACACTCTTATAGAACAGAATGTGCCGGTCACTCAAACAATGGAGCTTGTGGAAATAGAGAAACACCCCGCTTATTGTAATACTGATTTAGGAGCACCATTGGAACTGCGAGACTGCAAAATTGAGGCGGTAATCTACGGGAATCCCAAGTGTGACATCCATCTAAAGGATCAAGGTTGGTCATACATAGTGGAGAGGCCCAGCGCGCCAGAGGGAATGTGTTATCCTGGATCGGTAGAAAATCTAGAGGAACTGAGATTTGTCTTGTCCAATGCGGCATCCTACAAGAGAATAAGACTATTTGACTATTCCAGGTGGAATGTAACCAGCTCTGGGACCAGCAAGGCATGCAATGCATCAACAGGTGGTCAATCCTTTTATAGGAGCATTAATTGGTTGACCAAAAAGAAACCAGACACTTATGATTTCAATGAAGGAAGCTATGTCAACAATGAAGATGGAGACATCATTTTCCTATGGGGGATCCATCATCCACCTGATACAAAAGAGCAAACGACGCTGTATAAGAATGCAAACACTTTGAGTAGTGTTACCACTAACACCATAAACAGAAGCTTTCAACCCAATATCGGTCCAAGACCATTAGTCAGAGGACAACAAGGAAGAATGGATTACTATTGGGGCATTCTGAAAAGAGGGGAGACTCTGAAAATCAGGACCAATGGAAATTTAATTGCACCTGAATTTGGATATCTACTTAAGGGTGAAAGCCATGGCAGAATAATTCAAAATGAGGACATACCCATTGGAAACTGTCACACAAAATGTCAGACATATGCAGGAGCAATCAATAGCAGCAAACCCTTTCAGAATGCAAGTAGACATTACATGGGAGAATGTCCCAAATACGTAAGGAAGGCAAGCTTACGACTCGCAGTGGGTCTTAGAAATACACCTTCTATTGAACCCAAAGGGCTATTCGGAGCCATTGCCGGTTTTATCGAAGGAGGGTGGTCTGGAATGATTGATGGATGGTATGGATTTCATCACAGTAATTCAGAGGGAACAGGAATGGCAGCTGACCAGAAGTCAACGCAGGAAGCCATCGATAAGATCACCAATAAAGTCAACAATATAGTCGACAAGATGAACAGAGAGTTTGAAGTTGTGAATCATGAATTCTCTGAAGTTGAAAAAAGGATAAACATGATAAATGACAAAATAGATGACCAAATTGAAGACCTTTGGGCTTACAACGCAGAACTCCTTGTACTTCTAGAAAACCAGAAAACACTGGACGAACATGACTCCAATGTCAAGAACCTCTTTGATGAAGTGAAAAGGAGGTTGTCAACCAATGCAATAGATGCTGGGAACGGTTGCTTCGACATACTTCACAAGTGCAACAATGAATGTATGGAAACTATAAAGAATGGGACTTACAATCATAAGGAATATGAAGAGGAAGCTAAACTAGAAAGGAGCAAAATAAATGGAGTGAAATTGGAAGAGAACACCACTTACAAAATTCTCAGCATTTACAGTACAGTGGCGGCCAGTCTCTGCTTGGCAATCCTGATTGCTGGAGGTTTAATCCTGGGTATGCAGAATGGATCTTGTAGATGCATGTTCTGTATTTAA
>A_/_H8N4|CY142194|A/northern_pintail/Interior_Alaska/9BM11643R0/2009
ATGGAGAAGTTTATCGCAATAGCAATGCTCTTGGCGAGCACAAATGCATACGATAGGATATGCATTGGTTACCAATCGAACAACTCCACAGACACGGTGAATACTCTTATAGAACAGAATGTGCCGGTCACTCAAACAATGGAGCTTGTGGAAACAGAGAAACACCCCGCTTATTGTAATACTGATTTAGGAACACCATTGGAACTGCGAGACTGCAAAATTGAGGCGGTAATCTACGGGAATCCCAAGTGTGACATCCATCTAAAGGATCAAGGTTGGTCATACATAGTGGAGAGGCCCAGCGCGCCAGAGGGAATGTGTTATCCTGGATCGGTAGAAAATCTAGAGGAACTGAGATTTGTCTTTTCCAATGCGGCATCCTACAAGAGAATAAGACTATTTGACTATTCCAGGTGGAATGTAACCAGCTCTGGGACCAGCAAGGCATGCAATGCATCAACAGGTGGTCAATCCTTTTATAGGAGCATTAATTGGTTGACCAAAAAGAAACCAGACACTTATGATTTCAATGAAGGAAGCTATGTCAACAATGAAGATGGAGACATCATTTTCCTATGGGGGATCCATCATCCACCTGATACAAAAGAGCAAACGACGCTGTACAAGAATGCAAACACTTTGAGTAGTGTTACTACCAACACCATAAACAGAAGCTTTCAACCCAATATCGGTCCAAGACCATTAGTCAGAGGACAACAAGGAAGAATGGATTACTATTGGGGCATTCTGAAAAGAGGGGAGACTCTGAAAATCAGGACCAATGGAAATTTAATTGCACCTGAATTTGGATATCTACTTAAGGGTGAAAGCCATGGCAGAATAATTCAAAATGAGGACATACCCATTGGGAACTGTCACACAAAATGTCAGACATATGCAGGAGCAATCAATAGCAGCAAACCCTTTCAGAATGCAAGCAGACATTATATGGGGGAATGTCCCAAATATGTAAAGAAGGCAAGCTTACGACTCGCAGTGGGTCTTAGAAATACACCTTCTATTGAGCCCAAAGGGCTATTCGGAGCCATTGCCGGTTTTATCGAAGGAGGGTGGTCTGGAATGATTGATGGATGGTATGGATTTCATCACAGTAACTCAGAGGGAACAGGAATGGCAGCTGACCAAAAGTCAACACAGGAAGCCATCGATAAGATCACCAATAAAGTCAATAATATAGTCGACAAGATGAACAGAGAGTTTGAAGTTGTGAATCATGAGTTCTCTGAAGTTGAAAAAAGGATAAACATGGTAAATGACAAAATAGATGACCAAATTGAAGACCTTTGGGCTTACAACGCAGAACTTCTTGTACTTCTAGAAAACCAGAAAACACTAGACGAACATGACTCCAATGTCAAGAACCTCTTTGATGAAGTGAAAAGGAGGTTGTCAACCAATGCAATAGATGCTGGGAACGGTTGCTTCGACATACTTCACAAATGCAACAATGAATGTATGGAAACTATAAAGAATGGGACTTACAATCATAAGGAGTATGAAGAGGAAGCTAAACTAGAAAGGAGCAAAATAAATGGGGTGAAACTGGAAGAGAACACCACTTACAAAATTCTCAGCATTTACAGTACAGTGGCGGCCAGTCTCTGCTTGGCAATCCTGATTGCTGGAGGTTTAATCCTGGGTATGCAAAATGGATCTTGTAGATGCATGTTCTGTATTTAA
>A_/_H8N4|CY142178|A/northern_pintail/Interior_Alaska/9BM11556R0/2009
ATGGAGAAGTTCACTGCAATAGCAATGCTCTTGGCGAGCACAAATGCATATGATAGGATATGCATTGGTTACCAATCGAACAACTCCACAGACACAGTGAACACTCTTATAGAACAGAATGTGCCGGTCACTCAAACAATGGAGCTTGTGGAAACAGAGAAACACCCCGCTTATTGTAATACTGATTTAGGAGCACCATTGGAACTGCGAGACTGCAAAATTGAGGCGGTAATCTACGGGAATCCCAAGTGTGACATCCATCTAAAGGATCAAGGTTGGTCATACATAGTGGAGAGGCCCAGCGCGCCAGAGGGAATGTGTTATCCTGGATCGGTAGAAAATCTAGAGGAACTGAGATTTGTCTTTTCCAATGCGGCATCCTACAAGAGAATAAGACTATTTGACTATTCCAGGTGGAATGTAACCAGCTCTGGGACCAGCAAGGCATGCAATGCATCAACAGGTGGTCAATCCTTTTATAGGAGCATTAATTGGTTGACCAAAAAGAAACCAGACACTTATGATTTCAATGAAGGAAGCTATGTCAACAATGAAGATGGAGACATCATTTTCCTATGGGGGATCCATCATCCACCTGATACAAAAGAGCAAACGACGCTGTATAAGAATGCAAACACTTTGAGTAGTGTTACCACTAACACCATAAACAGAAGCTTTCAACCCAATATCGGTCCAAGACCATTAGTCAGAGGACAACAAGGAAGAATGGATTACTATTGGGGCATTCTGAAAAGAGGGGAGACTCTGAAAATCAGGACCAATGGAAATTTAATTGCACCTGAATTTGGATATCTACTCAAGGGTGAAAGCCATGGCAAAATAATTCAAAATGAGGACATACCCATTGGAAACTGTCACACAAAATGTCAGACATATGCAGGAGCAATCAATAGCAGCAAACCCTTTCAGAATGCAAGTAGACATTACATGGGAGAATGTCCCAAATACGTAAGGAAGGCAAGCTTACGACTCGCAGTGGGTCTTAGAAATACACCTTCTATTGAACCCAAAGGGCTATTCGGAGCCATTGCCGGTTTTATCGAAGGAGGGTGGTCTGGAATGATTGATGGATGGTATGGATTTCATCACAGTAATTCAGAGGGAACAGGAATGGCAGCTGACCAGAAGTCAACGCAGGAAGCCATCGATAAGATCACCAATAAAGTCAACAATATAGTCGACAAGATGAACAGAGAGTTTGAAGTTGTGAATCATGAATTCTCTGAAGTTGAAAAAAGGATAAACATGATAAATGACAAAATAGATGACCAAATTGAAGACCTTTGGGCTTACAACGCAGAACTCCTTGTACTTCTAGAAAACCAGAAAACACTGGACGAACATGACTCCAATGTCAAGAACCTCTTTGATGAAGTGAAAAGGAGGTTGTCAACCAATGCAATAGATGCTGGGAACGGTTGCTTCGACATACTTCACAAGTGCAACAATGAATGTATGGAAACTATAAAGAATGGGACTTACAATCATAAGGAATATGAAGAGGAAGCTAAACTAGAAAGGAGCAAAATAAATGGAGTGAAATTGGAAGAGAACACCACTTACAAAATTCTCAGCATTTACAGTACAGTGGCGGCCAGTCTCTGCTTGGCAATCCTGATTGCTGGAGGTTTAATCCTGGGTATGCAGAATGGATCTTGTAGATGCATGTTCTGTATTTAA
>A_/_H8N4|CY142122|A/mallard/Interior_Alaska/9BM11053R0/2009
ATGGAGAAGTTCACTGCAATAGCAATGCTCTTGGCGAGCACAAATGCATATGATAGGATATGCATTGGTTACCAATCGAACAACTCCACAGACACAGTGAACACTCTTATAGAACAGAATGTGCCGGTCACTCAAACAATGGAGCTTGTGGAAACAGAGAAACACCCCGCTTATTGTAATACTGATTTAGGAGCACCATTGGAACTGCGAGACTGCAAAATTGAGGCGGTAATCTACGGGAATCCCAAGTGTGACATCCATCTAAAGGATCAAGGTTGGTCATACATAGTGGAGAGGCCCAGCGCGCCAGAGGGAATGTGTTATCCTGGATCGGTAGAAAATCTAGAGGAACTGAGATTTGTCTTTTCCAATGCGGCATTCTACAAGAGAATAAGACTATTTGACTATTCCAGGTGGAATGTAACCAGCTCTGGGACCAGCAAGGCATGCAATGCATCAACAGGTGGTCAATCCTTTTATAGGAGCATTAATTGGTTGACCAAAAAGAAACCAGACACTTATGATTTCAATGAAGGAAGCTATGTCAACAATGAAGATGGAGACATCATTTTCCTATGGGGGATCCATCATCCACCTGATACAAAAGAGCAAACGACGCTGTATAAGAATGCAAACACTTTGAGTAGTGTTACCACTAACACCATAAACAGAATCTTTCAACCCAATATCGGTCCAAGACCATTAGTCAGAGGACAACAAGGAAGAATGGATTACTATTGGGGCATTCTGAAAAGAGGGGAGACTCTGAAAATCAGGACCAATGGAAATTTAATTGCACCTGAATTTGGATATCTACTTAAGGGTGAAAGCCATGGCAGAATAATTCAAAATGAGGACATACCCATTGGAAACTGTCACACAAAATGTCAGACATATGCAGGAGCAATCAATAGCAGCAAACCCTTTCAGAATGCAAGTAGACATTACATGGGAGAATGTCCCAAATACGTAAGGAAGGCAAGCTTACGACTCGCAGTGGGTCTTAGAAATACACCTTCTATTGAACCCAAAGGGCTATTCGGAGCCATTGCCGGTTTTATCGAAGGAGGGTGGTCTGGAATGATTGATGGATGGTATGGATTTCATCACAGTAATTCAGAGGGAACAGGAATGGCAGCTGACCAGAAGTCAACGCAGGAAGCCATCGATAAGATCACCAATAAAGTCAACAATATAGTCGACAAGATGAACAGAGAGTTTGAAGTTGTGAATCATGAATTCTCTGAAGTTGAAAAAAGGATAAACATGATAAATGACAAAATAGATGACCAAATTGAAGACCTTTGGGCTTACAACGCAGAACTCCTTGTACTTCTAGAAAACCAGAAAACACTGGACGAACATGACTCCAATGTCAAGAACCTCTTTGATGAAGTGAAAAGGAGGTTGTCAACCAATGCAATAGATGCTGGGAACGGTTGCTTCGACATACTTCACAAGTGCAACAATGAATGTATGGAAACTATAAAGAATGGGACTTACAATCATAAGGAATATGAAGAGGAAGCTAAACTAGAAAGGAGCAAAATAAATGGAGTGAAATTGGAAGAGAACACCACTTACAAAATTCTCAGCATTTACAGTACAGTGGCGGCCAGTCTCTGCTTGGCAATCCTGATTGCTGGAGGTTTAATCCTGGGTATGCAGAATGGATCTTGTAGATGCATGTTCTGTATTTAA
>A_/_H8N4|CY142105|A/mallard/Interior_Alaska/9BM11023R0/2009
ATGGAGAAGTTCACTGCAATAGCAATGCTCTTGGCGAGCACAAATGCATATGATAGGATATGCATTGGTTACCAATCGAACAACTCCACAGACACAGTGAACACTCTTATAGAACAGAATGTGCCGGTCACTCAAACAATGGAGCTTGTGGAAACAGAGAAACACCCCGCTTATTGTAATACTGATTTAGGAGCACCATTGGAACTGCGAGACTGCAAAATTGAGGCGGTAATCTACGGGAATCCCAAGTGTGACATCCATCTAAAGGATCAAGGTTGGTCATACATAGTGGAGAGGCCCAGCGCGCCAGAGGGAATGTGTTATCCTGGATCGGTAGAAAATCTAGAGGAACTGAGATTTGTCTTTTCCAATGCGGCATCCTACAAGAGAATAAGACTATTTGACTATTCCAGGTGGAATGTAACCAGCTCTGGGACCAGCAAGGCATGCAATGCATCAACAGGTGGTCAATCCTTTTATAGGAGCATTAATTGGTTGACCAAAAAGAAACCAGACACTTATGATTTCAATGAAGGAAGCTATGTCAACAATGAAGATGGAGACATCATTTTCCTATGGGGGATCCATCATCCACCTGATACAAAAGAGCAAACGACGCTGTATAAGAATGCAAACACTTTGAGTAGTGTTACCACTAACACCATAAACAGAAGCTTTCAACCCAATATCGGTCCAAGACCATTAGTCAGAGGACAACAAGGAAGAATGGATTACTATTGGGGCATTCTGAAAAGAGGGGAGACTCTGAAAATCAGGACCAATGGAAATTTAATTGCACCTGAATTTGGATATCTACTCAAGGGTGAAAGCCATGGCAGAATAATTCAAAATGAGGACATACCCATTGGAAACTGTCACACAAAATGTCAGACATATGCAGGAGCAATCAATAGCAGCAAACCCTTTCAGAATGCAAGTAGACATTACATGGGAGAATGTCCCAAATACGTAAGGAAGGCAAGCTTACGACTCGCAGTGGGTCTTAGAAATACACCTTCTATTGAACCCAAAGGGCTATTCGGAGCCATTGCCGGTTTTATCGAAGGAGGGTGGTCTGGAATGATTGATGGATGGTATGGATTTCATCACAGTAATTCAGAGGGAACAGGAATTGCAGCTGACCAGAAGTCAACGCAGGAAGCCATCGATAAGATCACCAATAAAGTCAACAATATAGTCGACAAGATGAACAGAGAGTTTGAAGTTGTGAATCATGAATTCTCTGAAGTTGAAAAAAAGATAAACATGATAAATGACAAAATAGATGACCAAATTGAAGACCTTTGGGCTTACAACGCAGAACTCCTTGTACTTCTAGAAAACCAGAAAACACTGGACGAACATGACTCCAATGTCAAGAACCTCTTTGATGAAGTGAAAAGGAGGTTGTCAACCAATGCAATAGATGCTGGGAACGGTTGCTTCGACATACTTCACAAGTGCAACAATGAATGTATGGAAACTATAAAGAATGGGACTTACAATCATAAGGAATATGAAGAGGAAGCTAAACTAGAAAGGAGCAAAATAAATGGAGTGAAATTGGAAGAGAACACCACTTACAAAATTCTCAGCATTTACAGTACAGTGGCGGCCAGTCTCTGCTTGGCAATCCTGATTGCTGGAGGTTTAATCCTGGGTATGCAGAATGGATCTTGTAGATGCATGTTCTGTATTTAA
>A_/_H8N4|CY142089|A/northern_pintail/Interior_Alaska/9BM7240R0/2009
ATGGAGAAGTTCACTGCAATAGCAATGCTCTTGGCGAGCACAAATGCATATGATAGGATATGCATTGGTTACCAATCGAACAACTCCACAGACACAGTGAACACTCTTATAGAACAGAATGTGCCGGTCACTCAAACAATGGAGCTTGTGGAAACAGAGAAACACCCCGCTTATTGTAATACTGATTTAGGAGCACCATTGGAACTGCGAGACTGCAAAATTGAGGCGGTAATCTACGGGAATCCCAAGTGTGACATCCATCTAAAGGATCAAGGTTGGTCATACATAGTGGAGAGGCCCAGCGCGCCAGAGGGAATGTGTTATCCTGGATCGGTAGAAAATCTAGAGGAACTGAGATTTGTCTTTTCCAATGCGGCATCCTACAAGAGAATAAGACTATTTGACTATTCCAGGTGGAATGTAACCAGCTCTGGGACCAGCAAGGCATGCAATGCATCAACAGGTGGTCAATCCTTTTATAGGAGCATTAATTGGTTGACCAAAAAGAAACCAGACACTTATGATTTCAATGAAGGAAGCTATGTCAACAATGAAGATGGAGACATCATTTTCCTATGGGGGATCCATCATCCACCTGATACAAAAGAGCAAACGACGCTGTATAAGAATGCAAACACTTTGAGTAGTGTTACCACTAACACCATAAACAGAAGCTTTCAACCCAATATCGGTCCAAGACCATTAGTCAGAGGACAACAAGGAAGAATGGATTACTATTGGGGCATTCTGAAAAGAGGGGAGACTCTGAAAATCAGGACCAATGGAAATTTAATTGCACCTGAATTTGGATATCTACTCAAGGGTGAAAGCCATGGCAGAATAATTCAAAATGAGGACATACCCATTGGAAACTGTCACACAAAATGTCAGACATATGCAGGAGCAATCAATAGCAGCAAACCCTTTCAGAATGCAAGTAGACATTACATGGGAGAATGTCCCAAATACGTAAGGAAGGCAAGCTTACGACTCGCAGTGGGTCTTAGAAATACACCTTCTATTGAACCCAAAGGGCTATTCGGAGCCATTGCCGGTTTTATCGAAGGAGGGTGGTCTGGAATGATTGATGGATGGTATGGATTTCATCACAGTAATTCAGAGGGAACAGGAATGGCAGCTGACCAGAAGTCAACGCAGGGAGCCATCGATAAGATCACCAATAAAGTCAACAATATAGTCGACAAGATGAACAGAGAGTTTGAAGTTGTGAATCATGAATTCTCTGAAGTTGAAAAAAGGATAAACATGATAAATGACAAAATAGATGACCAAATTGAAGACCTTTGGGCTTACAACGCAGAACTCCTTGTACTTCTAGAAAACCAGAAAACACTGGACGAACATGACTCCAATGTCAAGAACCTCTTTGATGAAGTGAAAAGGAGGTTGTCAACCAATGCAATAGATGCTGGGAACGGTTGCTTCGACATACTTCACAAGTGCAACAATGAATGTATGGAAACTATAAAGAATGGGACTTACAATCATAAGGAATATGAAGAGGAAGCTAAACTAGAAAGGAGCAAAATAAATGGAGTGAAATTGGAAGAGAACACCACTTACAAAATTCTCAGCATTTACAGTACAGTGGCGGCCAGTCTCTGCTTGGCAATCCTGATTGCTGGAGGTTTAATCCTGGGTATGCAGAATGGATCTTGTAGATGCATGTTCTGTATTTAA
>A_/_H8N4|CY142073|A/mallard/Interior_Alaska/9BM7216R0/2009
ATGGAGAAGTTCACTGCAATAGCAATGCTCTTGGCGAGCACAAATGCATATGATAGGATATGCATTGGTTACCAATCGAACAACTCCACAGACACAGTGAACACTCTTATAGAACAGAATGTGCCGGTCACTCAAACAATGGAGCTTGTGGAAATAGAGAAACACCCCGCTTATTGTAATACTGATTTAGGAGCACCATTGGAACTGCGAGACTGCAAAATTGAGGCGGTAATCTACGGGAATCCCAAGTGTGACATCCATCTAAAGGATCAAGGTTGGTCATACATAGTGGAGAGGCCCAGCGCGCCAGAGGGAATGTGTTATCCTGGATCGGTAGAAAATCTAGAGGAACTGAGATTTGTCTTTTCCAATGCGGCATCCTACAAGAGAATAAGACTATTTGACTATTCCAGGTGGAATGTAACCAGATCTGGGACCAGCAAGGCATGCAGTGCATCAACAGGTGGTCAATCCTTTTATAGGAGCATTAATTGGTTGACCAAAAAGAAACCAGACACTTATGATTTCAATGAAGGAAGCTATGTCAACAATGAAGATGGAGACATCATTTTCCTATGGGGGATCCATCATCCACCTGATACAAAAGAGCAAACGATGCTGTATAAGAATGCAAACACTTTGAGTAGTGTTACCACTAACACCATAAACAGAAGCTTTCAACCCAATATCGGTCCAAGACCATTAGTCAGAGGACAACAAGGAAGAATGGATTACTATTGGGGCATTCTGAAAAGAGGGGAGACTCTGAAAATCAGGACCAATGGAAATTTAATTGCACCTGAATTTGGATATCTACTTAAGGGTGAAAGCCATGGCAGAATAATTCAAAATGAGGACATACCCATTGGAAACTGTCACACAAAATGTCAGACATATGCAGGAGCAATCAATAGCAGCAAACCCTTTCAGAATGCAAGTAGACATTACATGGGAGAATGTCCCAAATACGTAAGGAAGGCAAGCTTACGACTCGCAGTGGGTCTTAGAAATACACCTTCTATTGAACCCAAAGGGCTATTCGGAGCCATTGCCGGTTTTATCGAAGGAGGGTGGTCTGGAATGATTGATGGATGGTATGGATTTCATCACAGTAATTCAGAGGGAACAGGAATGGCAGCTGACCAGAAGTCAACGCAGGAAGCCATCGATAAGATCACCAATAAAGTCAACAATATAGTCGACAAGATGAACAGAGAGTTTGAAGTTGTGAATCATGAATTCTCTGAAGTTGAAAAAAGGATAAACATGATAAATGACAAAATAGATGACCAAATTGAAGACCTTTGGGCTTACAACGCAGAACTCCTTGTACTTCTAGAAAACCAGAAAACACTGGACGAACATGACTCCAATGTCAAGAACCTCTTTGATGAAGTGAAAAGGAGGTTGTCAACCAATGCAATAGATGCTGGGAACGGTTGCTTCGACATACTTCACAAGTGCAACAATGAATGTATGGAAACTATAAAGAATGGGACTTACAATCATAAGGAATATGAAGAGGAAGCTAAACTAGAAAGGAGCAAAATAAATGGAGTGAAATTGGAAGAGAACACCACTTACAAAATTCTCAGCATTTACAGTACAGTGGCGGCCAGTCTCTGCTTGGCAATCCTGATTGCTGGAGGTTTAATCCTGGGTATGCAGAATGGATCTTGTAGATGCATGTTCTGTATTTAA
>A_/_H8N4|CY142057|A/mallard/Interior_Alaska/9BM7162R0/2009
ATGGAGAAGTTCACTGCAATAGCAATGCTCTTGGCGAGCACAAATGCATATGATAGGATATGCATTGGTTACCAATCGAACAACTCCACAGACACAGTGAACACTCTTATAGAACAGAATGTGCCGGTCACTCAAACAATGGAGCTTGTGGAAATAGAGAAACACCCCGCTTATTGTAATACTGATTTAGGAGCACCATTGGAACTGCGAGACTGCAAAATTGAGGCGGTAATCTACGGGAATCCCAAGTGTGACATCCATCTAAAGGATCAAGGTTGGTCATACATAGTGGAGAGGCCCAGCGCGCCAGAGGGAATGTGTTATCCTGGATCGGTAGAAAATCTAGAGGAACTGAGATTTGTCTTTTCCAATGCGGCATCCTACAAGAGAATAAGACTATTTGACTATTCCAGGTGGAATGTAACCAGCTCTGGGACCAGCAAGGCATGCAGTGCATCAACAGGTGGTCAATCCTTTTATAGGAGCATTAATTGGTTGACCAAAAAGAAACCAGACACTTATGATTTCAATGAAGGAAGCTATGTCAACAATGAAGATGGAGACATCATTTTCCTATGGGGGATCCATCATCCACCTGATACAAAAGAGCAAACGACGCTGTATAAGAATGCAAACACTTTGAGTAGTGTTAACACTAACACCATAAACAGAAGCTTTCAACCCAATATCGGTCCAAGACCATTAGACAGAGGACAACAAGGAAGAATGGATTACTATTGGGGCATTCTGAAAAGAGGGGAGACTCTGAAAATCAGGACCAATGGAAATTTAATTGCACCTGAATTTGGATATCTACTTAAGGGTGAAAGCCATGGCAGAATAATTCAAAATGAGGACATACCCATTGGAAACTGTCACACAAAATGTCAGACATATGCAGGAGCAATCAATAGCAGCAAACCCTTTCAGAATGCAAGTAGACATTACATGGGAGAATGTCCCAAATACGTAAGGAAGGCAAGCTTACGACTCGCAGTGGGTCTTAGAAATACACCTTCTATTGAACCCAAAGGGCTATTCGGAGCCATTGCCGGTTTTATCGAAGGAGGGTGGTCTGGAATGATTGATGGATGGTATGGATTTCATCACAGTAATTCAGAGGGAACAGGAATGGCAGCTGACCAGAAGTCAACGCAGGAAGCCATCGATAAGATCACCAATAAAGTCAACAATATAGTCGACAAGATGAACAGAGAGTTTGAAGTTGTGAATCATGAATTCTCTGAAGTTGAAAAAAGGATAAACATGATAAATGACAAAATAGATGACCAAATTGAAGACCTTTGGGCTTACAACGCAGAACTCCTTGTACTTCTAGAAAACCAGAAAACACTGGACGAACATGACTCCAATGTCAAGAACCTCTTTGATGAAGTGAAAAGGAGGTTGTCAACCAATGCAATAGATGCTGGGAACGGTTGCTTCGACATACTTCACAAGTGCAACAATGAATGTATGGAAACTATAAAGAATGGGACTTACAATCATAAGGAATATGAAGAGGAAGCTAAACTAGAAAGGAGCAAAATAAATGGAGTGAAATTGGAAGAGAACACCACTTACAAAATTCTCAGCATTTACAGTACAGTGGCGGCCAGTCTCTGCTTGGCAATCCTGATTGCTGGAGGTTTAATCCTGGGTATGCAGAATGGATCTTGTAGATGCATGTTCTGTATTTAA
>A_/_H8N4|CY142049|A/northern_pintail/Interior_Alaska/9BM7152R2/2009
ATGGAGAAGTTTATCGCAATAGCAATGCTCTTGGCGAGCACAAATGCATACGATAGGATATGCATTGGTTACCAATCGAACAACTCCACAGACACGGTGAATACTCTTATAGAACAGAATGTGCCGGTCACTCAAACAATGGAGCTTGTGGAAACAGAGAAACACCCCGCTTATTGTAATACTGATTTAGGAACACCATTGGAACTGCGAGACTGCAAAATTGAGGCGGTAATCTACGGGAATCCCAAGTGTGACATCCATCTAAAGGATCAAGGTTGGTCATACATAGTGGAGAGGCCCAGCGCGCCAGAGGGAATGTGTTATCCTGGATCGGTAGAAAATCTAGAGGAACTGAGATTTGTCTTTTCCAATGCGGCATCCTACAAGAGAATAAGACTATTTGACTATTCCAGGTGGAATGTAACCAGCTCTGGGACCAGCAAGGCATGCAGTGCATCAACAGGTGGTCAATCCTTTTATAGGAGCATTAATTGGTTGACCAAAAAGAAACCAGACACTTATGATTTCAATGAAGGAAGCTATGTCAACAATGAAGATGGAGACATCATTTTCCTATGGGGGATCCATCATCCACCTGATACAAAAGAGCAAACGACGCTGTACAAGAATGCAAACACTTTGAGTAGTGTTACTACCAACACCATAAACAGAAGCTTTCAACCCAATATCGGTCCAAGACCATTAGTCAGAGGACAACAAGGAAGAATGGATTACTATTGGGGCATTCTGAAAAGAGGGGAGACTCTGAAAATCAGGACCAATGGAAATTTAATTGCACCTGAATTTGGATATCTACTTAAGGGTGAAAGCCATGGCAGAATAATTCAAAATGAGGACATACCCATTGGGAACTGTCACACAAAATGTCAGACATATGCAGGAGCAATCAATAGCAGCAAACCCTTTCAGAATGCAAGCAGACATTATATGGGGGAATGTCCCAAATATGTAAAGAAGGCAAGCTTACGACTCGCAGTGGGTCTTAGAAATACACCTTCTATTGAGCCCAAAGGGCTATTCGGAGCCATTGCCGGTTTTATCGAAGGAGGGTGGTCTGGAATGATTGATGGATGGTATGGATTTCATCACAGTAACTCAGAGGGAACAGGAATGGCAGCTGACCAAAAGTCAACACAGGAAGCCATCGATAAGATCACCAATAAAGTCAACAATATAGTCGACAAGATGAACAGAGAGTTTGAAGTTGTGAATCATGAGTTCTCTGGAGTTGAAAAAAGGATAAACATGATAAATGACAAAATAGATGACCAAATTGAAGACCTTTGGGCTTACAACGCAGAACTTCTTGTACTTCTAGAAAACCAGAAAACACTAGACGAACATGACTCCAATGTCAAGAACCTCTTTGATGAAGTGAAAAGGAGGTTGTCAACCAATGCAATAGATGCTGGGAACGGTTGCTTCGACATACTTCACAAATGCAACAATGAATGTATGGAAACTATAAAGAATGGGACTTACAATCATAAGGAGTATGAAGAGGAAGCTAAACTAGAAAGGAGCAAAATAAATGGGGTGAAACTGGAAGAGAACACCACTTACAAAATTCTCAGCATTTACAGTACAGTGGCGGCCAGTCTCTGCTTGGCAATCCTGATTGCTGGAGGTTTAATCCTGGGTATGCAAAATGGATCTTGTAGATGCATGTTCTGTATTTAA
>A_/_H8N4|CY142033|A/northern_pintail/Interior_Alaska/9BM6510R0/2009
ATGGAGAAGTTTATCGCAATAGCAATGCTCTTGGCGAGCACAAATGCATACGATAGGATATGCATTGGTTACCAATCGAACAACTCCACAGACACGGTGAATACTCTTATAGAACAGAATGTGCCGGTCACTCAAACAATGGAGCTTGTGGAAACAGAGAAACACCCCGCTTATTGTAATACTGATTTAGGAACACCATTGGAACTGCGAGACTGCAAAATTGAGGCGGTAATCTACGGGAATCCCAAGTGTGACATCCATCTAAAGGATCAAGGTTGGTCATACATAGTGGAGAGGCCCAGCGCGCCAGAGGGAATGTGTTATCCTGGATCGGTAGAAAATCTAGAGGAACTGAGATTTGTCTTTTCCAATGCGGCATCCTACAAGAGAATAAGACTATTTGACTATTCCAGGTGGAATGTAACCAGCTCTGGGACCAGCAAGGCATGCAATGCATCAACAGGTGGTCAATCCTTTTATAGGAGCATTAATTGGTTGACCAAAAAGAAACCAGACACTTATGATTTCAATGAAGGAAGCTATGTCAACAATGAAGATGGAGACATCATTTTCCTATGGGGGATCCATCATCCACCTGATACAAAAGAGCAAACGACGCTGTACAAGAATGCAAACACTTTGAGTAGTGTTACTACCAACACCATAAACAGAAGCTTTCAACCCAATATCGGTCCAAGACCATTAGTCAGAGGACAACAAGGAAGAATGGATTACTATTGGGGCATTCTGAAAAGAGGGGAGACTCTGAAAATCAGGACCAATGGAAATTTAATTGCACCTGAATTTGGATATCTACTTAAGGGTGAAAGCCATGGCAGAATAATTCAAAATGAGGACATACCCATTGGGAACTGTCACACAAAATGTCAGACATATGCAGGAGCAATCAATAGCAGCAAACCCTTTCAGAATGCAAGCAGACATTATATGGGGGAATGTCCCAAATATGTAAAGAAGGCAAGCTTACGACTCGCAGTGGGTCTTAGAAATACACCTTCTATTGAGCCCAAAGGGCTATTCGGAGCCATTGCCGGTTTTATCGAAGGAGGGTGGTCTGGAATGATTGATGGATGGTATGGATTTCATCACAGTAACTCAGAGGGAACAGGAATGGCAGCTGACCAAAAGTCAACACAGGAAGCCATCGATAAGATCACCAATAAAGTCAATAATATAGTCGACAAGATGAACAGAGAGTTTGAAGTTGTGAATCATGAGTTCTCTGAAGTTGAAAAAAGGATAAACATGATAAATGACAAAATAGATGACCAAATTGAAGACCTTTGGGCTTACAACGCAGAACTTCTTGTACTTCTAGAAAACCAGAAAACACTAGACGAACATGACTCCAATGTCAAGAACCTCTTTGATGAAGTGAAAAGGAGGTTGTCAACCAATGCAATAGATGCTGGGAACGGTTGCTTCGACATACTTCACAAATGCAACAATGAATGTATGGAAACTATAAAGAATGGGACTTACAATCATAAGGAGTATGAAGAGGAAGCTAAACTAGAAAGGAGCAAAATAAATGGGGTGAAACTGGAAGAGAACACCACTTACAAAATTCTCAGCATTTACAGTACAGTGGCGGCCAGTCTCTGCTTGGCAATCCTGATTGCTGGAGGTTTAATCCTGGGTATGCAAAATGGATCTTGTAGATGCATGTTCTGTATTTAA
>A_/_H8N4|CY140679|A/mallard/Minnesota/AI09-1867/2009
ATGGAGAAGTTTATCGCAATAGCAATGCTCTTGGCGAGCACAAATGCATACGATAGGATATGCATTGGTTACCAATCGAACAACTCCACAGACACAGTGAACACTCTTATAGAACAGAATGTGCCGGTCACTCAAACAATGGAGCTTGTGGAAACAGAGAAACACCCCGCTTATTGTAACACAGATTTAGGAACACCATTGGAACTGCGAGACTGCAAAATTGAGGCGGTAATCTACGGGAATCCCAAGTGTGACATCCATCTAAAGGATCAAGGTTGGTCATACATAGTGGAGAGGCCCAGCGCGCCAGAGGGAATGTGTTACCCTGGATCAGTGGAAAATCTAGAGGAACTGAGATTCGTCTTCTCCAATGCGGCATCCTACAAGAGAATAAGACTATTTGACTATTCCAGGTGGAATGTAACCCGCTCAGGGACCAGCAAGGCATGCAATGCATTAACAGGTGGTCAATCCTTTTATAGGAGCATTAATTGGTTGACCAAAAAGAAACCAGACACCTATGATTTCAATGAAGGAAGTTATGTCAACAATGAAGATGGAGACATCATTTTCTTATGGGGGATCCATCATCCACCTGATACAAAAGAGCAAACGACGCTGTACAAGAATGCAAACACTTTGAGTAGTGTTACTACCAACACCATAAACAGAAGCTTTCAACCCAATATCGGTCCAAGACCATTAGTCAGAGGACAACAAGGAAGAATGGATTACTATTGGGGCATTCTGAAAAGAGGGGAGACTCTGAAAATCAGAACTAATGGAAATTTAATTGCACCTGAGTTTGGATATCTACTTAAGGGTGAAAGCCATGGCAGAATAATTCAAAATGAGGACATACCCATTGGAAACTGTCACACAAAATGTCAGACATATGCAGGAGCAATCAATAGCAGCAAACCATTTCAGAATGCAAGTAGACATTATATGGGGGAATGTCCCAAATATGTAAAGAAGGCAAGCTTACGACTTGCAGTGGGTCTTAGAAATACACCTTCTATTGAACCCAAAGGGCTATTCGGAGCCATTGCCGGTTTTATCGAAGGAGGGTGGTCTGGAATGATTGATGGATGGTATGGATTTCATCACAGTAATTCAGAGGGAACAGGAATGGCAGCTGACCAGAAGTCAACACAGGAAGCCATCGATAAGATCACCAATAAAGTCAACAATATAGTTGACAAGATGAACAGGGAGTTTGAAGTTGTGAATCATGAATTCTCTGAAGTCGAAAAAAGAATAAACATGATAAATGATAAAATAGATGACCAGATTGAAGACCTTTGGGCTTACAATGCAGAACTCCTTGTACTTCTAGAAAACCAGAAAACACTAGACGAACATGACTCCAATGTCAAGAATCTCTTTGATGAGGTGAAAAGGAGGTTGTCAACCAATGCAATAGATGCTGGAAACGGTTGCTTCGACATACTTCACAAATGCAATAATGAGTGTATGGAAACTATAAAGAATGGGACTTACAATCATAAGGAGTATGAAGAGGAAGCTAAACTAGAAAGGAGCAAAATAAATGGAGTGAAACTGGAAGAGAACACCACTTACAAAATTCTTAGCATTTACAGTACAGTGGCGGCCAGTCTTTGCTTGGCAATCCTGATTGCTGGAGGTTTAATCCTGGGTATGCAAAATGGATCTTGTAGATGCATGTTCTGTATTTAA
>A_/_H8N4|CY140671|A/mallard/Minnesota/AI09-1854/2009
ATGGAGAAGTTTATCGCAATAGCAATGCTCTTGGCGAGCACAAATGCATACGATAGGATATGCATTGGTTACCAATCGAACAACTCCACAGACACAGTGAACACTCTTATAGAACAGAATGTGCCGGTCACTCAAACAATGGAGCTTGTGGAAACAGAGAAACACCCCGCTTATTGTAACACAGATTTAGGAACACCATTGGAACTGCGAGACTGCAAAATTGAGGCGGTAATCTACGGGAATCCCAAGTGTGACATCCATCTAAAGGATCAAGGTTGGTCATACATAGTGGAGAGGCCCAGCGCGCCAGAGGGAATGTGTTACCCTGGATCAGTGGAAAATCTAGAGGAACTGAGATTCGTCTTCTCCAATGCGGCATCCTACAAGAGAATAAGACTATTTGACTATTCCAGGTGGAATGTAACCCGCTCAGGGACCAGCAAGGCATGCAATGCATTAACAGGTGGTCAATCCTTTTATAGGAGCATTAATTGGTTGACCAAAAAGAAACCAGACACCTATGATTTCAATGAAGGAAGTTATGTCAACAATGAAGATGGAGACATCATTTTCTTATGGGGGATCCATCATCCACCTGATACAAAAGAGCAAACGACGCTGTACAAGAATGCAAACACTTTGAGTAGTGTTACTACCAACACCATAAACAGAAGCTTTCAACCCAAAATCGGTCCAAGACCATTAGTCAGAGGACAACAAGGAAGAATGGATTACTATTGGGGCATTCTGAAAAGAGGGGAGACTCTGAAAATCAGAACTAATGGAAATTTAATTGCACCTGAGTTTGGATATCTACTTAAGGGTGAAAGCCATGGCAGAATAATTCAAAATGAGGACATACCCATTGGAAACTGTCACACAAAATGTCAGACATATGCAGGAGCAATCAATAGCAGCAAACCATTTCAGAATGCAAGTAGACATTATATGGGGGAATGTCCCAAATATGTAAAGAAGGCAAGCTTACGACTTGCAGTGGGTCTTAGAAATACACCTTCTATTGAACCCAAAGGGCTATTCGGAGCCATTGCCGGTTTTATCGAAGGAGGGTGGTCTGGAATGATTGATGGATGGTATGGATTTCATCACAGTAATTCAGAGGGAACAGGAATGGCAGCTGACCAGAAGTCAACACAGGAAGCCATCGATAAGATCACCAATAAAGTCAACAATATAGTTGACAAGATGAACAGGGAGTTTGAAGTTGTGAATCATGAATTCTCTGAAGTCGAAAAAAGAATAAACATGATAAATGATAAAATAGATGACCAGATTGAAGACCTTTGGGCTTACAATGCAGAACTCCTTGTACTTCTAGAAAACCAGAAAACACTAGACGAACATGACTCCAATGTCAAGAATCTCTTTGATGAGGTGAAAAGGAGGTTGTCAACCAATGCAATAGATGCTGGAAACGGTTGCTTCGACATACTTCACAAATGCAATAATGAGTGTATGGAAACTATAAAGAATGGGACTTACAATCATAAGGAGTATGAAGAGGAAGCTAAACTAGAAAGGAGCAAAATAAATGGAGTGAAACTGGAAGAGAACACCACTTACAAAATTCTTAGCATTTACAGTACAGTGGCGGCCAGTCTTTGCTTGGCAATCCTGATTGCTGGAGGTTTAATCCTGGGTATGCAAAATGGATCTTGTAGATGCATGTTCTGTATTTAA
>A_/_H8N4|CY140663|A/mallard/Minnesota/AI09-1833/2009
ATGGAGAAGTTTATCGCAATAGCAATGCTCTTGGCGAGCACAAATGCATACGATAGGATATGCATTGGTTACCAATCGAACAACTCCACAGACACAGTGAACACTCTTATAGAACAGAATGTGCCGGTCACTCAAACAATGGAGCTTGTGGAAACAGAGAAACACCCCGCTTATTGTAACACAGATTTAGGAACACCATTGGAACTGCGAGACTGCAAAATTGAGGCGGTAATCTACGGGAATCCCAAGTGTGACATCCATCTAAAGGATCAAGGTTGGTCATACATAGTGGAGAGGCCCAGCGCGCCAGAGGGAATGTGTTACCCTGGATCAGTGGAAAATCTAGAGGAACTGAGATTCGTCTTCTCCAATGCGGCATCCTACAAGAGAATAAGACTATTTGACTATTCCAGGTGGAATGTAACCCGCTCAGGGACCAGCAAGGCATGCAGTGCATTAACAGGTGGTCAATCCTTTTATAGGAGCATTAATTGGTTGACCAAAAAGAAACCAGACACCTATGATTTCAATGAAGGAAGTTATGTCAACAATGAAGATGGAGACATCATTTTCTTATGGGGGATCCATCATCCACCTGATACAAAAGAGCAAACGACGCTGTACAAGAATGCAAACACTTTGAGTAGTGTTACTACCAACACCATAAACAGAAGCTTTCAACCCAATATCGGTCCAAGACCATTAGTCAGAGGACAACAAGGAAGAATGGATTACTATTGGGGCATTCTGAAAAGAGGGGAGACTCTGAAAATCAGAACTAATGGAAATTTAATTGCACCTGAGTTTGGATATCTACTTAAGGGTGAAAGCCATGGCAGAATAATTCAAAATGAGGACATACCCATTGGAAACTGTCACACAAAATGTCAGACATATGCAGGAGCAATCAATAGCAGCAAACCACTTCAGAATGCAAGTAGACATTATATGGGGGAATGTCCCAAATATGTAAAGAAGGCAAGCTTACGACTTGCAGTGGGTCTTAGAAATACACCTTCTATTGAACCCAAAGGGCTATTCGGAGCCATTGCCGGTTTTATCGAAGGAGGGTGGTCTGGAATGATTGATGGATGGTATGGATTTCATCACAGTAATTCAGAGGGAACAGGAATGGCAGCTGACCAGAAGTCAACACAGAAAGCCATCGATAAGATCACCAATAAAGTCAACAATATAGTTGACAAGATGAACAGGGAGTTTGAAGTTGTGAATCATGAATTCTCTGAAGTCGAAAAAAGAATAAACATGATAAATGATAAAATAGATGACCAGATTGAAGACCTTTGGGCTTACAATGCAGAACTCCTTGTACTTCTAGAAAACCAGAAAACACTAGACGAACATGACTCCAATGTCAAGAATCTCTTTGATGAGGTGAAAAGGAGGTTGTCAACCAATGCAATAGATGCTGGAAACGGTTGCTTCGACATACTTCACAAATGCAATAATGAGTGTATGGAAACTATAAAGAATGGGACTTACAATCATAAGGAGTATGAAGAGGAAGCTAAACTAGAAAGGAGCAAAATAAATGGAGTGAAACTGGAAGAGAACACCACTTACAAAATTCTTAGCATTTACAGTACAGTGGCGGCCAGTCTTTGCTTGGCAATCCTGATTGCTGGAGGTTTAATCCTGGGTATGCAAAATGGATCTTGTAGATGCATGTTCTGTATTTAA
>A_/_H8N4|CY140342|A/mallard/Minnesota/Sg-00701/2008
ATGGAGAAGTTTATCGCAATAGCAATGCTCTTGGCGAGCACAAATGCATACGATAGGATATGCATTGGTTACCAATCGAACAACTCCACAGACACAGTGAACACTCTTATAGAACAGAATGTGCCGGTCACTCAAACAATGGAGCTTGTGGAAACAGAGAAACACCCCGCTTATTGTAATACTGATTTAGGAACACCATTGGAACTGCGAGACTGCAAAATTGAGGCGGTGATCTACGGGAATCCCAAGTGTGACATCCATCTAAAGGATCAAGGTTGGTCATACATAGTGGAGAGGCCCAGCGCGCCAGAGGGAATGTGTTATCCTGGATCGGTAGAAAATCTAGAGGAACTGAGATTTGTCTTTTCCAATGCGGCATCCTACAAGAGAATAAGACTATTTGACTATTCCAAGTGGAATGTAACCAGATCTGGGACCAGCAAGGCATGCAATGCATCAACAGGTGGTCAATCCTTTTATAGGAGCATTAATTGGTTGACCAAAAAGAAACCAGACATTTATGATTTCAATGAAGGAAGCTACGTCAACAATGAAGATGGAGACATCATTTTCCTATGGGGGATCCATCATCCACCTGATACAAAAGAGCAAACGACGCTGTACAAGAATGCAAACACTTTGAGTAGTGTTACTACCAACACCATAAACAGAAGCTTTCAACCCAATATCGGTCCAAGACCATTAGTCAGAGGACAACAAGGAAGAATGGATTACTATTGGGGCATTCTGAAAAGAGGGGAGACTCTGAAAATCAGGACCAATGGAAATTTAATTGCACCTGAATTTGGATATCTACTTAAGGGTGAAAGCCATGGCAGAATAATTCAAAATGAGGACATACCCATTGGAAACTGTCACACAAAATGTCAAACATATGCAGGAGCAATCAATAGCAGCAAACCCTTTCAGAATGCAAGTAGACATTACATGGGGGAATGTCCCAAATATGTAAAGAAGGCAAGCTTACGACTCGCAGTGGGTCTTAGAAATACACCTTCTATTGAACCCAAAGGGCTATTCGGAGCCATTGCCGGTTTTATCGAAGGAGGATGGTCTGGAATGATTGATGGATGGTATGGATTTCATCACAGTAATTCAGAGGGAACGGGAATGGCAGCTGACCAGAAGTCAACGCAGGAAGCCATCGATAAGATCACCAATAAAGTCAACAATATAGTCGACAAGATGAACAGAGAGTTTGAAGTTGTGAATCATGAATTCTCTGAAGTTGAAAAAAGGATAAACATGATAAATGACAAAATAGATGACCAAATTGAAGACCTTTGGGCTTACAACGCAGAACTCCTTGTACTTCTAGAGAACCAGAAAACACTGGACGAACATGACTCCAATGTCAAGAACCTCTTTGATGAAGTGAAAAGAAGGTTGTCAACCAATGCAATAGATGCTGGGAACGGTTGCTTCGACATACTCCACAAATGCAACAATGAATGTATGGAAACTATAAAGAATGGGACTTACAATCATAAGGAATATGAAGAGGAAGCTAAACTAGAAAGGAGCAAAATAAATGGAGTGAAACTGGAAGAGAACACCACTTACAAAATTCTCAGCATTTACAGTACAGTGGCGGCCAGTCTCTGCTTGGCAATCCTGATTGCTGGAGGTTTAATCCTGGGTATGCAAAATGGATCTTGTAGATGCATGTTCTGTATTTAA
>A_/_H8N4|CY140318|A/mallard/Minnesota/Sg-00682/2008
ATGGAGAAGTTTATCGCAATAGCAATGCTCTTGGCGAGCACAAATGCATACGATAGGATATGCATTGGTTACCAATCGAACAACTCCACAGACACAGTGAACACTCTTATAGAACAGAATGTGCCGGTCACTCAAACAATGGAGCTTGTGGAAACAGAGAAACACCCCGCTTATTGTAATACTGATTTAGGAACACCATTGGAACTGCGAGACTGCAAAATTGAGGCGGTGATCTACGGGAATCCCAAGTGTGACATCCATCTAAAGGATCAAGGTTGGTCATACATAGTGGAGAGGCCCAGCGCGCCAGAGGGAATGTGTTATCCTGGATCGGTAGAAAATCTAGAGGAACTGAGATTTGTCTTTTCCAATGCGGCATCCTACAAGAGAATAAGACTATTTGACTATTCCAAGTGGAATGTAACCAGGTCTGGGACCAGCAAGGCATGCAATGCATCAACAGGTGGTCAATCCTTTTATAGGAGCATTAATTGGTTGACCAAAAAGAAACCAGACACTTATGATTTCAATGAAGGAAGCTACGTCAACAATGAAGATGGAGACATCATTTTCCTATGGGGGATCCATCATCCACCTGATACAAAAGAGCAAACGACGCTGTACAAGAATGCAAACACTTTGAGTAGTGTTACTACCAACACCATAAACAGAAGCTTTCAACCCAATATCGGTCCAAGAGCATTAGTCAGAGGACAACAAGGAAGAATGGATTACTATTGGGGCATTCTGAAAAGAGGGGAGACTCTGAAAATCAGGACCAATGGAAATTTAATTGCACCTGAATTTGGATATCTACTTAAGGGTGAAAGCCATGGCAGAATAATTCAAAATGAGGACATACCCATTGGAAACTGTCACACAAAATGTCAAACATATGCAGGAGCAATCAATAGCAGCAAACCCTTTCAGAATGCAAGTAGACATTACATGGGGGAATGTCCCAAATATGTAAAGAAGGCAAGCTTACGACTCGCAGTGGGTCTTAGAAATACACCTTCTATTGAACCCAAAGGGCTATTCGGAGCCATTGCCGGTTTTATCGAAGGAGGATGGTCTGGAATGATTGATGGATGGTATGGATTTCATCACAGTAATTCAGAGGGAACGGGAATGGCAGCTGACCAGAAGTCAACGCAGGAAGCCATCGATAAGATCACCAATAAAGTCAACAATATAGTCGACAAGATGAACAGAGAGTTTGAAGTTGTGAATCATGAATTCTCTGAAGTTGAAAAAAGGATAAACATGATAAATGACAAAATAGATGACCAAATTGAAGACCTTTGGGCTTACAACGCAGAACTCCTTGTACTTCTAGAGAACCAGAAAACACTGGACGAACATGACTCCAATGTCAAGAACCTCTTTGATGAAGTGAAAAGAAGGTTGTCAACCAATGCAATAGATGCTGGGAACGGTTGCTTCGACATACTCCACAAATGCAACAATGAATGTATGGAAACTATAAAGAATGGGACTTACAATCATAAGGAATATGAAGAGGAAGCTAAACTAGAAAGGAGCAAAATAAATGGAGTGAAACTGGAAGAGAACACCACTTACAAAATTCTCAGCATTTACAGTACAGTGGCGGCCAGTCTCTGCTTGGCAATCCTGATTGCTGGAGGTTTAATCCTGGGTATGCAAAATGGATCTTGTAGATGCATGTTCTGTATTTAA
>A_/_H8N4|CY140285|A/northern_shoveler/Minnesota/Sg-00648/2008
ATGGAGAAGTTTATCGCAATAGCAATGCTCTTGGCGAGCACAAATGCATACGATAGGATATGCATTGGTTACCAATCGAACAACTCCACAGACACAGTGAACACTCTTATAGAACAGAATGTGCCGGTCACTCAAACAATGGAGCTTGTGGAAACAGAGAAACACCCCGCTTATTGTAATACTGATTTAGGAACACCATTGGAACTGCGAGACTGCAAAATTGAGGCGGTGATCTACGGGAATCCCAAGTGTGACATCCATCTAAAGGATCAAAGTTGGTCATACATAGTGGAGAGGCCCAGCGCGCCAGAGGGAATGTGTTATCCTGGATCGGTAGAAAATCTAGAGGAACTGAGATTTGTCTTTTCCAATGCGGCATCCTACAAGAGAATAAGACTATTTGACTATTCCAAGTGGAATGTAACCAGCTCTGGGACCAGCAAGGCATGCAATGCATCAACAGGTGGTCAATCCTTTTATAGGAGCATTAATTGGTTGACCAAAAAGAAACCAGACACTTATGATTTCAATGAAGGAAGCTACGTCAACAATGAAGATGGAGACATCATTTTCCTATGGGGGATCCATCATCCACCTGATACAAAAGAGCAAACGACGCTGTACAAGAATGCAAACACTTTGAGTAGTGTTACTACCAACACCATAAACAGAAGCTTTCAACCCAATATCGGTCCAAGACCATTAGTCAGAGGACAACAAGGAAGAATGGATTACTATTGGGGCATTCTGAAAAGAGGGGAGACTCTGAAAATCAGGACCAATGGAAATTTAATTGCACCTGAATTTGGATATCTACTTAAGGGTGAAAGCCATGGCAGAATAATTCAAAATGAGGACATACCCATTGGAAACTGTCACACAAAATGTCAAACATATGCAGGAGCAATCAATAGCAGCAAACCCTTTCAGAATGCAAGTAGACATTACATGGGGGAATGTCCCAAATATGTAAAGAAGGCAAGCTTACGACTCGCAGTGGGTCTTAGAAATACACCTTCTATTGAACCCAAAGGGCTATTCGGAGCCATTGCCGGTTTTATCGAAGGAGGATGGTCTGGAATGATTGATGGATGGTATGGATTTCATCACAGTAATTCAGAGGGAACGGGAATGGCAGCTGACCAGAAGTCAACGCAGGAAGCCATCAATAAGATCACCAATAAAGTCAACAATATAGTCGACAAGATGAACAGAGAGTTTGAAGTTGTGAATCATGAATTCTCTGAAGTTGAAAAAAGGATAAACATGATAAATGACAAAATAGATGACCAAATTGAAGACCTTTGGGCTTACAACGCAGAACTCCTTGTACTTCTAGAGAACCAGAAAACACTGGACGAACATGACTCCAATGTCAAGAACCTCTTTGATGAAGTGAAAAGAAGGTTGTCAACCAATGCAATAGATGCTGGGAACGGTTGCTTCGACATACTCCACAAATGCAACAATGAATGTATGGAAACTATAAAGAATGGGACTTACAATCATAAGGAATATGAAGAGGAAGCTAAACTAGAAAGGAGCAAAATAAATGGAGTGAAACTGGAAGAGAACACCACTTACAAAATTCTCAGCATTTACAGTACAGTGGCGGCCAGTCTCTGCTTGGCAATCCTGGTTGCTGGAGGTTTAATCCTGGGTATGCAAAATGGATCTTGTAGATGCATGTTCTGTATTTAA
>A_/_H8N4|CY140096|A/mallard/Minnesota/Sg-00686/2008
ATGGAGAAGTTTATCGCAATAGCAATGCTCTTGGCGAGCACAAATGCATACGATAGGATATGCATTGGTTACCAATCGAACAACTCCACAGACACAGTGAACACTCTTATAGAACAGAATGTGCCGGTCACTCAAACAATGGAGCTTGTGGAAACAGAGAAACACCCCGCTTATTGTAATACTGATTTAGGAACACCATTGGAACTGCGAGACTGTAAAATTGAGGCGGTGATCTACGGGAATCCCAAGTGTGACATCCATCTAAAGGATCAAGGTTGGTCATACATAGTGGAGAGGCCCAGCGCGCCAGAGGGAATGTGTTATCCTGGATCGGTAGAAAATCTAGAGGAACTGAGATTTGTCTTTTCCAATGCGGCATCCTACAAGAGAATAAGACTATTTGACTATTCCAAGTGGAATGTAACCAGATCTGGGACCAGCAAGGCATGCAATGCATCAACAGGTGGTCAATCCTTTTATAGGAGCATTAATTGGTTGACCAAAAAGAAACCAGACACTTATGATTTCAATGAAGGAAGCTACGTCAACAATGAAGATGGAGACATCATTTTCCTATGGGGGATCCATCATCCACCTGATACAAAAGAGCAAACGACGCTGTACAAGAATGCAAACACTTTGAGTAGTGTTACTACCAACACCATAAACAGAAGCTTTCAACCCAATATCGGTCCAAGACCATTAGTCAGAGGACAACAAGGAAGAATGGATTACTATTGGGGCATTCTGAAAAGAGGGGAGACTCTGAAAATCAGGACCAATGGAAATTTAATTGCACCTGAATTTGGATATCTACTTAAGGGTGAAAGCCATGGCAGAATAATTCAAAATGAGGACATACCCATTGGAAACTGTCACACAAAATGTCAAACATATGCAGGAGCAATCAATAGCAGCAAACCCTTTCAGAATGCAAGTAGACATTACATGGGGGAATGTCCCAAATATGTAAAGAAGGCAAGCTTACGACTCGCAGTGGGTCTTAGAAATACACCTTCTATTGAACCCAAAGGGCTATTCGGAGCCATTGCCGGTTTTATCGAAGGAGGATGGTCTGGAATGATTGATGGATGGTATGGATTTCATCACAGTAATTCAGAGGGAACGGGAATGGCAGCTGACCAGAAGTCAACGCAGGAAGCCATCGATAAGATCACCAATAAAGTCAACAATATAGTCGACAAGATGAACAGAGAGTTTGAAGTTGTGAATCATGAATTCTCTGAAGTTGAAAAAAGGATAAACATGATAAATGACAAAATAGATGACCAAATTGAAGACCTTTGGGCTTACAACGCAGAACTCCTTGTACTTCTAGAGAACCAGAAAACACTGGACGAACATGACTCCAATGTCAAGAACCTCTTTGATGAAGTGAAAAGAAGGTTGTCAACCAATGCAATAGATGCTGGGAACGGTTGCTTCGACATACTCCACAAATGCAACAATGAATGTATGGAAACTATAAAGAATGGGACTTACAATCATAAGGAATATGAAGAGGAAGCTAAACTAGAAAGGAGCAAAATAAATGGAGTGAAACTGGAAGAGAACACCACTTACAAAATTCTCAGCATTTACAGTACAGTGGCGGCCAGTCTCTGCTTGGCAATCCTGATTGCTGGAGGTTTAATCCTGGGTATGCAAAATGGATCTTGTAGATGCATGTTCTGTATTTAA
>A_/_H8N4|CY140088|A/mallard/Minnesota/SG-00684/2008
ATGGAGAAGTTTATCGCAATAGCAATGCTCTTGGCGAGCACAAATGCATACGATAGGATATGCATTGGTTACCAATCGAACAACTCCACAGACACAGTGAACACTCTTATAGAACAGAATGTGCCGGTCACTCAAACAATGGAGCTTGTGGAAACAGAGAAACACCCCGCTTATTGTAATACTGATTTAGGAACACCATTGGAACTGCGAGACTGCAAAATTGAGGCGGTGATCTACGGGAATCCCAAGTGTGACATCCATCTAAAGGATCAAAGTTGGTCATACATAGTGGAGAGGCCCAGCGCGCCAGAGGGAATGTGTTATCCTGGATCGGTAGAAAATCTAGAGGAACTGAGATTTGTCTTTTCCAATGCGGCATCCTACAAGAGAATAAGACTATTTGACTATTCCAAGTGGAATGTAACCAGGTCTGGGACCAGCAAGGCATGCAATGCATCAACAGGTGGTCAATCCTTTTATAGGAGCATTAATTGGTTGACCAAAAAGAAACCAGACACTTATGATTTCAATGAAGGAAGCTACGTCAACAATGAAGATGGAGACATCATTTTCCTATGGGGGATCCATCATCCACCTGATACAAAAGAGCAAACGACGCTGTACAAGAATGCAAACACTTTGAGTAGTGTTACTACCAACACCATAAACAGAAGCTTTCAACCCAATATCGGTCCAAGACCATTAGTCAGAGGACAACAAGGAAGAATGGATTACTATTGGGGCATTCTGAAAAGAGGGGAGACTCTGAAAATCAGGACCAATGGAAATTTAATTGCACCTGAATTTGGATATCTACTTAAGGGTGAAAGCCATGGCAGAATAATTCAAAATGAGGACATACCCATTGGAAACTGTCACACAAAATGTCAAACATATGCAGGAGCAATCAATAGCAGCAAACCCTTTCAGAATGCAAGTAGACATTACATGGGGGAATGTCCCAAATATGTAAAGAAGGCAAGCTTACGACTCGCAGTGGGTCTTAGAAATACACCTTCTATTGAACCCAAAGGGCTATTCGGAGCCATTGCCGGTTTTATCGAAGGAGGATGGTCTGGAATGATTGATGGATGGTATGGATTTCATCACAGTAATTCAGAGGGAACGGGAATGGCAGCTGACCAGAAGTCAACGCAGGAAGCCATCGATAAGATCACCAATAAAGTCAACAATATAGTCGACAAGATGAACAGAGAGTTTGAAGTTGTGAATCATGAATTCTCTGAAGTTGAAAAAAGGATAAACATGATAAATGACAAAATAGATGACCAAATTGAAGACCTTTGGGCTTACAACGCAGAACTCCTTGTACTTCTAGAGAACCAGAAAACACTGGACGAACATGACTCCAATGTCAAGAACCTCTTTGATGAAGTGAAAAGAAGGTTGTCAACCAATGCAATAGATGCTGGGAACGGTTGCTTCGACATACTCCACAAATGCAACAATGAATGTATGGAAACTATAAAGAATGGGACTTACAATCATAAGGAATATGAAGAGGAAGCTAAACTAGAAAGGAGCAAAATAAATGGAGTGAAACTGGAAGAGAACACCACTTACAAAATTCTCAGCATTTACAGTACAGTGGCGGCCAGTCTCTGCTTGGCAATCCTGATTGCTGGAGGTTTAATCCTGGGTATGCAAAATGGATCTTGTAGATGCATGTTCTGTATTTAA
>A_/_H8N4|CY139985|A/mallard/Minnesota/Sg-00570/2008
ATGGAGAAGTTTATCGCAATAGCAATGCTCTTGGCGAGCACAAATGCATACGATAGGATATGCATTGGTTACCAATCGAACAACTCCACAGACACAGTGAACACTCTTATAGAACAGAATGTGCCGGTCACTCAAACAATGGAGCTTGTGGAAACAGAGAAACACCCCGCTTATTGTAATACTGATTTAGGAACACCATTGGAACTGCGAGACTGCAAAATTGAGGCGGTGATCTACGGGAATCCCAAGTGTGACATCCATCTAAAGGATCAAGGTTGGTCATACATAGTGGAGAGGCCCAGCGCGCCAGAGGGAATGTGTTATCCTGGATCGGTAGAAAATCTAGAGGAACTGAGATTTGTCTTTTCCAATGCGGCATCCTACAAGAGAATAAGACTATTTGACTATTCCAAGTGGAATGTAACCAGGTCTGGGACCAGCAAGGCATGCAATGCATCAACAGGTGGTCAATCCTTTTATAGGAGCATTAATTGGTTGACCAAAAAGAAACCAGACACTTATGATTTCAATGAAGGAAGCTACGTCAACAATGAAGATGGAGACATCATTTTCCTATGGGGGATCCATCATCCACCTGATACAAAAGAGCAAACGACGCTGTACAAGAATGCAAACACTTTGAGTAGTGTTACTACCAACACCATAAACAGAAGCTTTCAACCCAATATCGGTCCAAGACCATTAGTCAGAGGACAACAAGGAAGAATGGATTACTATTGGGGCATTCTGAAAAGAGGGGAGACTCTGAAAATCAGGACCAATGGAAATTTAATTGCACCTGAATTTGGATATCTACTTAAGGGTGAAAGCCATGGCAGAATAATTCAAAATGAGGACATACCCATTGGAAACTGTCACACAAAATGTCAAACATATGCAGGAGCAATCAATAGCAGCAAACCCTTTCAGAATGCAAGTAGACATTACATGGGGGAATGTCCCAAATATGTAAAGAAGGCAAGCTTACGACTCGCAGTGGGTCTTAGAAATACACCTTCTATTGAACCCAAAGGGCTATTCGGAGCCATTGCCGGTTTTATCGAAGGAGGATGGTCTGGAATGATTGATGGATGGTATGGATTTCATCACAGTAATTCAGAGGGAACGGGAATGGCAGCTGACCAGAAGTCAACGCAGGAAGCCATCGATAAGATCACCAATAAAGTCAACAATATAGTCGACAAGATGAACAGAGAGTTTGAAGTTGTGAATCATGAATTCTCTGAAGTTGAAAAAAGGATAAACATGATAAATGACAAAATAGATGACCAAATTGAAGACCTTTGGGCTTACAACGCAGAACTCCTTGTACTTCTAGAGAACCAGAAAACACTGGACGAACATGACTCCAATGTCAAGAACCTCTTTGATGAAGTGAAAAGAAGGCTGTCAACCAATGCAATAGATGCTGGGAACGGTTGCTTCGACATACTCCACAAATGCAACAATGAATGTATGGAAACTATAAAGAATGGGACTTACAATCATAAGGAATATGAAGAGGAAGCTAAACTAGAAAGGAGCAAAATAAATGGAGTGAAACTGGAAGAGAACACCACTTACAAAATTCTCAGCATTTACAGTACAGTGGCGGCCAGTCTCTGCTTGGCAATCCTGATTGCTGGAGGTTTAATCCTGGGTATGCAAAATGGATCTTGTAGATGCATGTTCTGTATTTAA
>A_/_H8N4|CY136189|A/northern_pintail/Interior_Alaska/9BM8967R0/2009
ATGGAGAAGTTTATCGCAATAGCAATGCTCTTGGCGAGCACAAATGCATACGATAGGATATGCATTGGTTACCAATCGAACAACTCCACAGACACAGTGAATACTCTTATAGAACAGAATGTGCCGGTCACTCAAACAATGGAGCTTGTGGAAACAGAGAAACACCCCGCTTATTGTAATACTGATTTAGGAACACCATTGGAACTGCGAGACTGCAAAATTGAGGCGGTAATCTACGGGAATCCCAAGTGTGACATCCATCTAAAGGATCAAGGTTGGTCATACATAGTGGAGAGGCCCAGCGCGCCAGAGGGAATGTGTTATCCTGGATCGGTAGAAAATCTAGAGGAACTGAGATTTGTCTTTTCCAATGCGGCATCCTACAAGAGAATAAGACTATTTGACTATTCCAGGTGGAATGTAACCAGCTCTGGGACCAGCAAGGCATGCAGTGCATCAACAGGTGGTCAATCCTTTTATAGGAGCATTAATTGGTTGACCAAAAAGAAACCAGACACTTATGATTTCAATGAAGGAAGCTATGTCAACAATGAAGATGGAGACATCATTTTCCTATGGGGGATCCATCATCCACCTGATACAAAAGAGCAAACGACGCTGTACAAGAATGCAAACACTTTGAGTAGTGTTACTACCAACACCATAAACAGAAGCTTTCAACCCAATATCGGTCCAAGACCATTAGTCAGAGGACAACAAGGAAGAATGGATTACTATTGGGGCATTCTGAAAAGAGGGGAGACTCTGAAAATCAGGACCAATGGAAATTTAATTGCACCTGAATTTGGATATCTACTTAAGGGTGAAAGCCATGGCAGAATAATTCAAAATGAGGACATACCCATTGGGAACTGTCACACAAAATGTCAGACATATGCAGGAGCAATCAATAGCAGCAAACCCTTTCAGAATGCAAGCAGACATTATATGGGGGAATGTCCCAAATATGTAAAGAAGGCAAGCTTACGACTCGCAGTGGGTCTTAGAAATACACCTTCTATTGAGCCCAAAGGGCTATTCGGAGCCATTGCCGGTTTTATCGAAGGAGGGTGGTCTGGAATGATTGATGGATGGTATGGATTTCATCACAGTAACTCAGAGGGAACAGGAATGGCAGCTGACCAAAAGTCAACACAGGAAGCCATCGATAAGATCACCAATAAAGTCAATAATATAGTCGACAAGATGAACAGAGAGTTTGAAGTTGTGAATCATGAGTTCTCTGAAGTTGAAAAAAGGATAAACATAATAAATGACAAAATAGATGACCAAATTGAAGACCTTTGGGCTTACAACGCAGAACTTCTTGTACTTCTAGAAAACCAGAAAACACTAGACGAACATGACTCCAATGTCAAGAACCTCTTTGATGAAGTGAAAAGGAGGTTGTCAACCAATGCAATAGATGCTGGGAACGGTTGCTTCGACATACTTCACAAATGCAACAATGAATGTATGGAAACTATAAAGAATGGGACTTACAATCATAAGGAGTATGAAGAGGAAGCTAAACTAGAAAGGAGCAAAATAAATGGGGTGAAACTGGAAGAGAACACCACTTACAAAATTCTCAGCATTTACAGTACAGTGGCGGCCAGTCTCTGCTTGGCAATCCTGATTGCTGGAGGTTTAATCCTGGGTATGCAAAATGGATCTTGTAGATGCATGTTCTGTATTTAA
>A_/_H8N4|CY136131|A/northern_pintail/Interior_Alaska/9BM8109R0/2009
ATGGAGAAGTTTATCGCAATAGCAATGCTCTTGGCGAGCACAAATGCATACGATAGGATATGCATTGGTTACCAATCGAACAACTCCACAGACACGGTGAATACTCTTATAGAACAGAATGTGCCGGTCACTCAAACAATGGAGCTTGTGGAAACAGAGAAACACCCCGCTTATTGTAATACTGACTTAGGAACACCATTGGAACTGCGAGACTGCAAAATTGAGGCGGTAATCTACGGGAATCCCAAGTGTGACATCCATCTAAAGGATCAAGGTTGGTCATACATAGTGGAGAGGCCCAGCGCGCCAGAGGGAATGTGTTATCCTGGATCGGTAGAAAATCTAGAGGAACTGAGATTTGTCTTTTCCAATGCGGCATCCTACAAGAGAATAAGACTATTTGACTATTCCAGGTGGAATGTAACCAGCTCTGGGACCAGCAAGGCATGCAATGCATCAACAGGTGGTCAATCCTTTTATAGGAGCATTAATTGGTTGACCAAAAAGAAACCAGACACTTATGATTTCAATGAAGGAAGCTATGTCAACAATGAAGATGGAGACATCATTTTCCTATGGGGGATCCATCATCCACCTGATACAAAAGAGCAAACGACGCTGTACAAGAATGCAAACACTTTGAGTAGTGTTACTACCAACACCATAAACAGAAGCTTTCAACCCAATATCGGTCCAAGACCATTAGTCAGAGGACAACAAGGAAGAATGGATTACTATTGGGGCATTCTGAAAAGAGGGGAGACTCTGAAAATCAGGACCAATGGAAATTTAATTGCACCTGAATTTGGATATCTACTTAAGGGTGAAAGCCATGGCAGAATAATTCAAAATGAGGACATACCCATTGGGAACTGTCACACAAAATGTCAGACATATGCAGGAGCAATCAATAGCAGCAAACCCTTTCAGAATGCAAGCAGACATTATATGGGGGAATGTCCCAAATATGTAAAGAAGGCAAGCTTACGACTCGCAGTGGGTCTTAGAAATACACCTTCTATTGAGCCCAAAGGGCTATTCGGAGCCATTGCCGGTTTTATCGAAGGAGGGTGGTCTGGAATGATTGATGGATGGTATGGATTTCATCACAGTAACTCAGAGGGAACAGGAATGGCAGCTGACCAAAAGTCAACACAGGAAGCCATCGATAAGATCACCAATAAAGTCAATAATATAGTCGACAAGATGAACAGAGAGTTTGAAGTTGTGAATCATGAGTTCCCTGAAGTTGAAAAAAGGATAAACATGATAAATGACAAAATAGATGACCAAATTGAAGACCTTTGGGCTTACAACGCAGAACTTCTTGTACTTCTAGAAAACCAGAAAACACTAGACGAACATGACTCCAATGTCAAGAACCTCTTTGATGAAGTGAAAAGGAGGTTGTCAACCAATGCAATAGATGCTGGGAACGGTTGCTTCGACATACTTCACAAATGCAACAATGAATGTATGGAAACTATAAAGAATGGGACTTACAATCATAAGGAGTATGAAGAGGAAGCTAAACTAGAAAGGAGCAAAATAAATGGGGTGAAACTGGAAGAGAACACCACTTACAAAATTCTCAGCATTTACAGTACAGTGGCGGCCAGTCTCTGCTTGGCAATCCTGATTGCTGGAGGTTTAATCCTGGGTATGCAAAATGGATCTTGTAGATGCATGTTCTGTATTTAA
>A_/_H8N4|CY136078|A/mallard/Interior_Alaska/9BM10537R0/2009
ATGGAGAAGTTTATCGCAATAGCAATGCTCTTGGCGAGCACAAATGCATACGATAGGATATGCATTGGTTACCAATCGAACAACTCCACAGACACGGTGAATACTCTTATAGAACAGAATGTGCCGGTCACTCAAACAATGGAGCTTGTGGAAACAGAGAAACACCCCGCTTATTGTAATACTGATTTAGGAACACCATTGGAACTGCGAGACTGCAAAATTGAGGCGGTAATCTACGGGAATCCCAAGTGTGACATCCATCTAAAGGATCAAGGTTGGTCATACATAGTGGAGAGGCCCAGCGCGCCAGAGGGAATGTGTTATCCTGGATCGGTAGAAAATCTAGAGGAACTGAGATTTGTCTTTTCCAATGCGGCATCCTACAAGAGAATAAGACTATTTGACTATTCCAGGTGGAATGTAACCAGCTCTGGGACCAGCAAGGCATGCAATGCATCAACAGGTGGTCAATCCTTTTATAGGAGCATTAATTGGTTGACCAAAAAGAAACCAGACACTTATGATTTCAATGAAGGAAGCTATGTCAACAATGAAGATGGAGACATCATTTTCCTATGGGGGGTCCATCATCCACCTGATACAAAAGAGCAAACGACGCTGTACAAGAATGCAAACACTTTGAGTAGTGTTACTACCAACACCATAAACAGAAGCTTTCAACCCAATATCGGTCCAAGACCATTAGTCAGAGGACAACAAGGAAGAATGGATTACTATTGGGGCATTCTGAAAAGAGGGGAGACTCTGAAAATCAGGACCAATGGAAATTTAATTGCACCTGAATTTGGATATCTACTTAAGGGTGAAAGCCATGGCAGAATAATTCAAAATGAGGACATACCCATTGGGAACTGTCACACAAAATGTCAGACATATGCAGGAGCAATCAATAGCAGCAAACCCTTTCAGAATGCAAGCAGACATTATATGGGGGAATGTCCCAAATATGTAAAGAAGGCAAGCTTACGACTCGCAGTGGGTCTTAGAAATACACCTTCTATTGAGCCCAAAGGGCTATTCGGAGCCATTGCCGGTTTTATCGAAGGAGGGTGGTCTGGAATGATTGATGGATGGTATGGATTTCATCACAGTAACTCAGAGGGAACAGGAATGGCAGCTGACCAAAAGTCAACACAGGAAGCCATCGATAAGATCACCAATAAAGTCAACAATATAGTCGACAAGATGAACAGAGATTTTGAAGTTGTGAATCATGAGTTCTCTGAAGTTGAAAAAAGGATAAACATGATAAATGACAAAATAGATGACCAAATTGAAGACCTTTGGGCTTACAACGCAGAACTTCTTGTACTTCTAGAAAACCAGAAAACACTAGACGAACATGACTCCAATGTCAGGAACCTCTTTGATGAAGTGAAAAGGAGGTTGTCAACCAATGCAATAGATGCTGGGAACGGTTGCTTCGACATACTTCACAAATGCAACAATGAATGTATGGAAACTATAAAGAATGGGACTTACAATCATAAGGAGTATGAAGAGGAAGCTAAACTAGAAAGGAGCAAAATAAATGGGGTGAAACTGGAAGAGAACACCACTTACAAAATTCTCAGCATTTACAGTACAGTGGCGGCCAGTCTCTGCTTGGCAATCCTGATTGCTGGAGGTTTAATCCTGGGTATGCAAAATGGATCTTGTAGATGCATGTTCTGTATTTAA
>A_/_H8N4|CY135535|A/American_green-winged_teal/Interior_Alaska/9BM5045R0/2009
ATGGAGAAGTTTATCGCAATAGCAATGCTCTTGGCGAGCACAAATGCATACGATAGGATATGCATTGGTTACCAATCGAACAACTCCACAGACACGGTGAATACTCTTATAGAACAGAATGTGCCGGTCACTCAAACAATGGAGCTTGTGGAAACAGAGAAACACCCCGCTTATTGTAATACTGATTTAGGAACACCATTGGAACTGCGAGACTGCAAAATTGAGGCGGTAATCTACGGGAATCCCAAGTGTGACATCCATCTAAAGGATCAAGGTTGGTCATACATAGTGGAGAGGCCCAGCGCGCCAGAGGGAATGTGTTATCCTGGATCGGTAGAAAATCTAGAGGAACTGAGATATGTCTTTTCCAATGCGGCATCCTACAAGAGAATAAGACTATTTGACTATTCCAGGTGGAATGTAACCAGCTCTGGGACCAGCAAGGCATGCAATGCATCAACAGGTGGTCAATCCTTTTATAGGAGCATTAATTGGTTGACCAAAAAGAAACCAGACACTTATGATTTCAATGAAGGAAGCTATGTCAACAATGAAGATGGAGACATCATTTTCCTATGGGGGATCCATCATCCACCTGATACAAAAGAGCAAACGACGCTGTACAAGAATGCAAACACTTTGAGTAGTGTTACTACCAACACCATAAACAGAAGCTTTCAACCCAATATCGGTCCAAGACCATTAGTCAGAGGACAACAAGGAAGAATGGATTACTATTGGGGCATTCTGAAAAGAGGGGAGACTCTGAAAATCAGGACCAATGGAAATTTAATTGCACCTGAATTTGGATATCTACTTAAGGGTGAAAGCCATGGCAGAATAATTCAAAATGAGGACATACCCATTGGGAACTGTCACACAAAATGTCAGACATATGCAGGAGCAATCAATAGCAGCAAACCCTTTCAGAATGCAAGCAGACATTATATGGGGGAATGTCCCAAATATGTAAAGAAGGCAAGCTTACGACTCGCAGTGGGTCTTAGAAATACACCTTCTATTGAGCCCAAAGGGCTATTCGGAGCCATTGCCGGTTTTATCGAAGGAGGGTGGTCTGGAATGATTGATGGATGGTATGGATTTCATCACAGTAACTCAGAGGGAACAGGAATGGCAGCTGACCAAAAGTCAACACAGGAAGCCATCGATAAGATCACCAATAAAGTCAATAATATAGTCGACAAGATGAACAGAGAGTTTGAAGTTGTGAATCATGAGTTCTCTGAAGTTGAAAAAAGGATAAACATGATAAATGACAAAATAGATGACCAAATTGAAGACCTTTGGGCTTACAACGCAGAACTTCTTGTACTTCTAGAAAACCAGAAAACACTAGACGAACATGACTCCAATGTCAAGAACCTCTTTGATGAAGTGAAAAGGAGGTTGTCAACCAATGCAATAGATGCTGGGAACGGTTGCTTCGACATACTTCACAAATGCAACAATGAATGTATGGAAACTATAAAGAATGGGACTTACAATCATAAGGAGTATGAAGAGGAAGCTAAACTAGAAAGGAGCAAAATAAATGGGGTGAAACTGGAAGAGAACACCACTTACAAAATTCTCAGCATTTACAGTACAGTGGCGGCCAGTCTCTGCTTGGCAATCCTGATTGCTGGAGGTTTAATCCTGGGTATGCAAAATGGATCTTGTAGATGCATGTTCTGTATTTAA
>A_/_H8N4|CY135495|A/northern_shoveler/Interior_Alaska/9BM4787R0/2009
ATGGAGAAGTTCACTGCAATAGCAATGCTCTTGGCGAGCACAAATGCATATGATAGGATATGCATTGGTTACCAATCGAACAACTCCACAGACACAGTGAACACTCTTATAGAACAGAATGTGCCGGTCACTCAAACAATGGAGCTTGTGGAAATAGAGAAACACCCCGCTTATTGTAATACTGATTTAGGAGCACCATTGGAACTGCGAGACTGCAAAATTGAGGCGGTAATCTACGGGAATCCCAAGTGTGACATCCATCTAAAGGATCAAGGTTGGTCATACATAGTGGAGAGGCCCAGCGCGCCAGAGGGAATGTGTTATCCTGGATCGGTAGAAAATCTAGAGGAACTGAGATTTGTCTTTTCCAATGCGGCATCCTACAAGAGAATAAGACTATTTGACTATTCCAGGTGGAATGTAACCAGCTCTGGGACCAGCAAGGCATGCAATGCATCAACAGGTGGTCAATCCTTTTATAGGAGCATTAATTGGTTGACCAAAAAGAAACCAGACACTTATGATTTCAATGAAGGAAGCTATGTCAACAATGAAGATGGAGACATCATTTTCCTATGGGGGATCCATCATCCACCTGATACAAAAGAGCAAACGACGCTGTATAAGAATGCAAACACTTTGAGTAGTGTTACCACTAACACCATAAACAGAAGCTTTCAACCCAATATCGGTCCAAGACCATTAGTCAGAGGACAACAAGGAAGAATGGATTACTATTGGGGCATTCTGAAAAGAGGGGAGACTCTGAAAATCAGGACCAATGGAAATTTAATTGCACCTGAATTTGGATATCTACTTAAGGGTGAAAGCCATGGCAGAATAATTCAAAATGAGGACATACCCATTGGAAACTGTCACACAAAATGTCAGACATATGCAGGAGCAATCAATAGCAGCAAACCCTTTCAGAATGCAAGTAGACATTACATGGGAGAATGTCCCAAATACGTAAGGAAGGCAAGCTTACGACTCGCAGTGGGTCTTAGAAATACACCTTCTATTGAACCCAAAGGGCTATTCGGAGCCATTGCCGGTTTTATCGAAGGAGGGTGGTCTGGAATGATTGATGGATGGTATGGATTTCATCACAGTAATTCAGAGGGAACAGGAATGGCAGCTGACCAGAAGTCAACGCAGGAAGCCATCGATAAGATCACCAATAAAGTCAACAATATAGTCGACAAGATGAACAGAGAGTTTGGAGTTGTGAATCATGAATTCTCTGAAGTTGAAAAAAGGATAAACATGATAAATGACAAAATAGATGACCAAATTGAAGACCTTTGGGCTTACAACGCAGAACTCCTTGTACTTCTAGAAAACCAGAAAACACTGGACGAACATGACTCCAATGTCAAGAACCTCTTTGATGAAGTGAAAAGGAGGTTGTCAACCAATGCAATAGATGCTGGGAACGGTTGCTTCGACATACTTCACAAGTGCAACAATGAATGTATGGAAACTATAAAGAATGGGACTTACAATCATAAGGAATATGAAGAGGAAGCTAAACTAGAAAGGAGCAAAATAAATGGAGTGAAATTGGAAGAGAACACCACTTACAAAATTCTCAGCATTTACAGTACAGTGGCGGCCAGTCTCTGCTTGGCAATCCTGATTGCTGGAGGTTTAATCCTGGGTATGCAGAATGGATCTTGTAGATGCATGTTCTGTATTTAA
>A_/_H8N4|CY135319|A/northern_shoveler/Interior_Alaska/9BM2925R0/2009
ATGGAGAAGTTTATCGCAATAGCAATGCTCTTGGCGAGCACAAATGCATACGATAGGATATGCATTGGTTACCAATCGAATAACTCCACAGACACAGTGAACACTCTTATAGAACAGAATGTGCCGGTCACTCAAACAATGGAGCTTGTGGAAACAAAAAAACACCCCGCTTATTGTAATACTGATTTAGGAACACCATTGGAACTGCGAGACTGCAAAATTGAGGCGGTAATCTACGGGAATCCCAAGTGTGACATCCATCTAAAGGATCAAGGTTGGTCATACATAGTGGAGAGGCCCAGCGCGCCAGAGGGAATGTGTTATCCTGGATCGGTAGAAAATCTAGAGGAACTGAGATTTGTCTTTTCCAATGCGGCATCCTACAAGAGGATAAGACTATTTGACTATTCCAGGTGGAATGTAACCAGATCTGGGACCAGCAAGGCATGCAATGCATCAACAGGTGGTCAATCCTTTTATAGGAGCATTAATTGGTTGACCAAAAAGAAACCAGACACTTATGATTTCAATGAAGGAAGCTATGTCAACAATGAAGATGGAGACATCATTTTCCTATGGGGGATCCATCATCCACCTGATACAAAAGAGCAAACGACGCTGTATAAGAATGCAAACACTTTGAGTAGTGTTACTACCAACACCATAAACAGAAGCTTTCAACCCAATATCGGTCCAAGACCATTAGTCAGAGGACAACAAGGAAGGATGGATTACTATTGGGGCATTCTGAAAAGAGGGGAGACTCTGAAAATCAGGACCAATGGAAATTTAATTGCACCAGAATTTGGATATCTGCTTAAGGGTGAAAGCCATGGCAGAATAATTCAAAACGAGGACATACCCATTGGAAACTGTCACACAAAGTGTCAGACATATGCAGGAGCAATCAATAGCAGCAAACCCTTTCAAAATGCAAGTAGACATTACATGGGAGAATGTCCCAAATACGTAAGGAAGGCAAGCTTACGACTCGCAGTGGGTCTTAGAAATACACCTTCTATTGAACCCAAAGGGCTATTCGGAGCCATTGCCGGTTTTATCGAAGGAGGGTGGTCTGGAATGATTGATGGATGGTATGGATTTCACCACAGTAATTCAGAGGGAACAGGAATGGCAGCTGACCAAAAGTCAACGCAGGAAGCCATCGATAAGATCACCAATAAAGTCAACAATATAGTCGACAAGATGAACAGAGAGTTTGAAGTTGTGAATCATGAATTCTCTGAAGTTGAAAAAAGGATAAACATGATAAATGACAAAATAGATGACCAAATTGAAGACCTTTGGGCTTACAACGCAGAACTCCTTGTACTTCTAGAAAACCAGAAAACACTGGACGAACATGACTCCAATGTCAAGAACCTCTTTGATGAGGTGAAAAGGAGGTTGTCAACCAATGCAATAGATGCTGGGAATGGTTGCTTCGACATACTTCACAAGTGCAACAATGAATGCATGGAAACTATAAAGAATGGGACTTACAATCATAAGGAATATGAAGAGGAAGCTAAACTAGAAAGGAGCAAAATAAATGGAGTGAAACTGGAAGAGAACACCACTTACAAAATTCTCAGCATTTACAGTACAGTGGCGGCCAGTCTCTGCTTGGCAATCCTGATTGCTGGAGGTTTAATCCTGGGTATGCAGAATGGATCTTGTAGATGCATGTTCTGTATTTAA
>A_/_H8N2|CY134295|A/northern_shoveler/California/3676/2010
ATGGAGAAGTTTATCGCAATAGCAATGCTCTTAGCGAGCACAAATGCATATGATAGGATATGCATTGGTTACCAATCGAATAACTCCACAGACACAGTGAACACTCTTATAGAACAGAATGTACCGGTCACTCAAACAATGGAGCTTGTGGAAACAGAGAAACACCCCGCTTATTGTAACACCGATTTAGGAACACCATTGGAACTTCGAGACTGCAAAATTGAGGCGGTAATCTACGGGAATCCCAAGTGTGACATCCATCTAAAGGATCAAGGGTGGTCATACATAGTGGAGAGGCCCAGCGCACCAGAGGGAATGTGTTATCCCGGATCGATAGAAAATCTAGAGGAACTGAGATTTGTCTTTTCCAATGCGGCATCCTACAAGAGAATAAGACTATTTGACTATTCCAGGTGGAATGTAACCAGCTCTGGGACCAGCAAGGCATGCAATGCATCAACAGGTGGTCAAGCCTTTTATAGGAGCATTAATTGGCTGACCAAAAAGAAACCAGACACTTATGATTTCAATGAAGGAAGCTATGTCAACAATGAAGATGGAGACATCATTTTCCTTTGGGGGATCCATCATCCACCTAACACAAAAGAGCAAACAACGCTGTACAAGAATGCAAACACTTTGAGTAGTGTTACTACCAACACCATAAACAGAAGCTTTCAACCCAATATCGGTCCAAGACCATTAGTCAGAGGACAACAAGGAAGAATGGATTACTATTGGGGCATTCTGAAAAGAGGGGAGACTCTGAAAATCAGGACCAATGGAAACTTAATTGCACCTGAATTTGGATATCTACTTAAGGGTGAAAGCCATGGCAGAATAATTCAAAATGAAGACATACCCATTGGAAACTGTCACACAAAATGCCAGACATATGCAGGCGCAATCAATAGCAGCAAACCCTTTCAGAATGCAAGTAGACATTATATGGGAGAATGTCCCAAATATGTAAAGAAGGCAAGCTTACGACTTGCAGTGGGCCTTAGAAATACGCCTTCTATTGAACCCAAAGGGCTATTTGGAGCCATTGCCGGTTTTATAGAAGGAGGGTGGTCTGGAATGATTGATGGATGGTATGGATTCCACCACAGTAATTCAGAGGGAACAGGAATGGCAGCTGACCAGAAGTCAACGCAGGAGGCCATCGATAAGATCACCAATAAAGTCAACAATATAGTCGACAAGATGAACAGAGAGTTTGAAGTTGTGAATCATGAATTCTCTGAAGTTGAGAAAAGGATAAACATGATAAATGACAAAATAGATGACCAGATTGAAGACCTTTGGGCTTACAATGCAGAGCTCCTTGTACTTCTAGAAAACCAGAAAACACTAGACGAACATGACTCCAATGTCAAGAACCTCTTTGATGAGGTGAAAAGGAGGTTGTCAACCAATGCAATAGATGCTGGAAACGGTTGCTTCGACATACTTCACAAATGCAATAATGAGTGTATGGAAACTATAAAGAATGGGACTTACAATCATAAGGAGTATGAAGAGGAAGCTAAACTAGAAAAGAGCAAAATAAATGGGGTGAAACTGGAAGAGAACACCACTTACAAAATTCTCAGCATCTACAGTACAGTGGCGGCCAGTCTCTGCTTGGCAATCCTGATTGCTGGAGGTTTAATCCTGGGTATGCAAAGTGGATCTTGTAGATGCATGTTCTGTATTTAA
>A_/_H8N4|CY130324|A/northern_shoveler/Interior_Alaska/9BM1447R2/2009
ATGGAGAAGTTTATCGCAATAGCAATGCTCTTGGCGAGCACAAATGCATACGATAGGATATGCATTGGTTACCAATCGAATAACTCCACAGACACAGTGAACACTCTTATAGAACAGAATGTGCCGGTCACTCAAACAATGGAGCTTGTGGAAACAGAAAAACACCCCGCTTATTGTAATACTGATTTAGGAACGCCATTGGAACTGCGAGACTGCAAAATTGAGGCGGTAATCTACGGGAATCCCAAGTGTGACATCCATCTAAAGGATCAAGGTTGGTCATACATAGTGGAGAGGCCCAGCGCGCCAGAGGGAATGTGTTATCCTGGATCGGTAGAAAATCTAGAGGAACTGAGATTTGTCTTTTCCAATGCGGCATCCTACAAGAGGATAAGACTATTTGACTATTCCAGGTGGAATGTAACCAGCTCTGGGACCAGCAAGGCATGCAATGCATCAACAGGTGGTCAATCCTTTTATAGGAGCATTAATTGGTTGACCAAAAAGAAACCAGACACTTATGATTTCAATGAAGGAAGCTATGTCAACAATGAAGATGGAGACATCATTTTCCTATGGGGGATCCATCATCCACCTGATACAAAAGAGCAAACGACGCTGTATAAGAATGCAAACACTTTGAGTAGTGTTACTACCAACACCATAAACAGAAGCTTTCAACCCAATATCGGTCCAAGACCATTAGTCAGAGGACAACAAGGAAGGATGGATTACTATTGGGGCATTCTGAAAAGAGGGGAGACTCTGAAAATCAGGACCAATGGAAATTTAATTGCACCAGAATTTGGATATCTGCTTAAGGGTGAAAGCCATGGCAGAATAATTCAAAACGAGGACATACCCATTGGAAACTGTCACACAAAGTGTCAGACATATGCAGGAGCAATCAATAGCAGCAAACCCTTTCAAAATGCAAGTAGACATTACATGGGAGAATGTCCCAGATACGTAAGGAAGGCAAGCTTACGACTCGCAGTGGGTCTTAGAAATACACCTTCTATTGAACCCAAAGGGCTATTCGGAGCCATTGCCGGTTTTATCGAAGGAGGGTGGTCTGGAATGATTGATGGATGGTATGGATTTCACCACAGTAATTCAGAGGGAACAGGAATGGCAGCTGACCAAAAGTCAACGCAGGAAGCCATCGATAAGATCACCAATAAAGTCAACAATATAGTCGACAAGATGAACAGAGAGTTTGAAGTTGTGAATCATGAATTCTCTGAAGTTGAAAAAAGGATAAACATGATAAATGACAAAATAGATGACCAAATTGAAGACCTTTGGGCTTACAACGCAGAACTCCTTGTACTTCTAGAAAACCAGAAAACACTGGACGAACATGACTCCAATGTCAAGAACCTCTTTGATGAGGTGAAAAGGAGGTTGTCAACCAATGCAATAGATGCTGGGAATGGTTGCTTCGACATACTTCACAAGTGCAACAATGAATGCATGGAAACTATAAAGAATGGGACTTACAATCATAAGGAATATGAAGAGGAAGCTAAACTAGAAAGGAGCAAAATAAATGGAGTGAAACTGGAAGAGAACACCACTTACAAAATTCTCAGCATTTACAGTACAGTGGCGGCCAGTCTCTGCTTGGCAATCCTGATTGCTGGAGGTTTAATCCTGGGTATGCAGAATGGATCTTGTAGATGCATGTTCTGTATTTAA
>A_/_H8N4|CY128894|A/American_black_duck/Nova_Scotia/02043/2007
ATGGAGAAGTTTATCGCAATAGCAATGCTCTTGGCGAGCACAAATGCATACGATAGGATATGCATTGGTTACCAATCGAACAACTCCACAGACACAGTGAACACTCTTATAGAACAGAATGTGCCGGTCACTCAAACAATGGAGCTTGTGGAAACAGAGAAACACCCCGCTTATTGTAACACTGATTTAGGAACACCATTGGAACTGCGAGACTGCAAAATTGAAGCGGTAATCTACGGGAATCCCAAGTGTGACATCCATCTAAAGGATCAAGGTTGGTCATACATAGTGGAGAGGCCCAGCGCACCAGAGGGAATGTGTTATCCTGGATCGGTAGAAAATCTAGAGGAACTGAGATTTGTCTTCTCCAATGCGGCATCCTACAAGAGAATAAGACTATTTGACTATTCCAGGTGGAATGTAACCAGCTCTGGGACCAGCAAGGCATGCAATGCATCAACAGGTGGTCAATCCTTTTATAGGAGCATTAATTGGTTGACCAAAAAGAAACCAGACACTTATGATTTCAACGAAGGGAGTTATGTCAACAATGAAGATGGAGACATCATTTTCTTATGGGGGATCCATCATCCACCTGATACAAAAGAGCAAACGACGCTGTACAAGAATGCAAACACTTTGAGTAGTGTTAATACCAACACCATAAACAGAAGCTTTCAACCCAATATCGGTCCAAGACCATTAGTCAGAGGACAACAAGGAAGAATGGATTACTATTGGGGCATTCTGAAAAGAGGGGAGACTCTGAAAATCAGAACTAATGGAAATTTAATTGCACCTGAGTTTGGATATCTACTTAAGGGTGAAAGCCATGGCAGAATAATTCAAAATGAGGACATACCCATTGGAAACTGTCACACAAAATGTCAGACATATGCAGGAGCAATCAATAGCAGCAAACCCTTTCAGAATGCAAGTAGACATTATATGGGGGAATGTCCCAAATATGTAAAGAAGGCAAGCTTACGACTTGCAGTGGGTCTTAGAAATACACCTTCTATTGAACCCAAAGGGCTATTCGGAGCCATTGCCGGTTTTATCGAAGGAGGGTGGTCTGGAATGATTGATGGATGGTATGGATTTCATCACAGTAATTCAGAGGGAACAGGAATGGCAGCTGATCAGAAGTCAACGCAGGAAGCCATCGATAAGATCACCAATAAAGTCAACAATATAGTTGACAAGATGAACAGGGAGTTTGAAGTTGTGAATCATGAATTCTCTGAAGTTGAAAAAAGGATAAACATGATAAATGATAAAATAGATGACCAAATTGAAGACCTTTGGGCTTACAATGCAGAACTCCTTGTACTTCTAGAAAATCAGAAAACACTAGACGAACATGACTCCAATGTCAAGAACCTCTTTGATGAGGTGAAAAGGAGGTTGTCAACCAATGCAATAGATGCTGGAAACGGTTGCTTCGACATACTTCACAAATGCAATAATGAGTGTATGGAAACTATAAAGAATGGGACTTACAATCATAAGGAGTATGAAGAGGAAGCTAAACTAGAAAGGAGCAAGATAAATGGAGTGAAACTGGAAGAGAACACCACTTACAAAATTCTTAGCATTTACAGTACAGTGGCGGCCAGTCTCTGCTTGGCGATCCTGATTGCTGGAGGTTTAATCCTGGGTATGCAAAATGGATCTTGTAGATGCATGTTCTGTATTTAA
>A_/_H8N5|AB669137|A/duck/Tsukuba/255/2005(H8N5)
ATGGAGAAGTTCATCATAATGACAATGCTCTTGGTGAGCACAAATGCATATGATAGGATATGCATTGGATACCAATCAAACAACTCCACTGACACAGTAAACACACTCATCGAGCAAAATGTGCCAGTCACCCAGACAATGGAACTAGTGGAAACTGAGAAACATCCTGCTTATTGCAACACTGATTTGGGTGCTCCACTAGAGTTGCGTGATTGCAAGATCGAGGCAGTAATCTATGGGAACCCAAAATGTGACATCTATTTGAAAGACCAAGGTTGGTCATACATAGTGGAGAGGCCCAGTGCATCAGAGGGGATGTGCTACCCTGGATCAGTGGAGAATCTCGAGGAGTTGAGGTTTGTTTTCTCCAGCGCTGCTTCCTACAAAAGAATAAGATTGTTTGATTACTCCAAATGGAATGTTACCAGTTCTGGGACAAGCAAGGCATGCAATGCTTCAACAGGAGGTCAATCTTTCTATCGGAGCATCAATTGGCTAACTAAAAAGAAGCCCGACACCTACGACTTCAATGAGGGGGCTTACATCAACAATGAAGATGGGGACATAATTTTCTTATGGGGAATTCATCACCCACCGGACGCAAAAGAGCAAACAACACTGTACAAGAATGCAAATACTTTAAGTAGTGTTACTACCAACACTATAAATAGGAGCTTCCAACCCAATATCGGGCCCAGGCCACTGGTGAGAGGGCAACAAGGGCGGATGGACTATTATTGGGGTATTCTAAAGAGGGGAGAAACTTTAAAAATTAGAACCAATGGGAACCTGATCGCGCCTGAATTCGGTTATTTGCTCAAAGGGGAGAGCCATGGCAGAATAATTCAAAATGAGGATATACCAATTGGGAGTTGTCACACGAAATGTCAGACGTATGCAGGGGCAATTAATAGCAGCAAACCCTTTCAGAATGCAAGCAGGCACTACATGGGAGAATGTCCCAAGTATGTGAAGAAGGAAAGCCTACGGCTGGCAGTTGGACTTAGAAACACTCCTTCTATTGAACCCAAAGGCTTGTTTGGAGCCATTGCTGGTTTTATTGAAGGGGGATGGTCTGGGATGATTGATGGATGGTACGGATTTCACCATAGTAATTCAGAAGGAACAGGAATGGCGGCTGATCAGAAATCGACACAAGAAGCAATTGACAAAATCACCAATAAGGTCAATAATATAGTTGATAAAATGAACAGAGAATTTGAAGTAGTGAACCATGAGTTTTCCGAAGTCGAAAAAAGAATAAACATGATAAATGACAAAATTGATGACCAGATTGAAGATCTTTGGGCCTACAATGCAGAGCTTCTGGTCCTCCTAGAGAACCAGAAAACATTGGATGAACACGATTCCAATGTCAAAAATCTCTTTGATGAAGTAAGAAGGAGACTTTCAACCAATGCAATAGATACTGGGAATGGCTGCTTCGACATACTCCACAAATGTGACAACGAGTGCATGGAGACCATAAAGAATGGGACTTATAACCATAAAGAATATGAGGAAGAGGCCAAGCTGGAAAGGAGCAAGATTAACGGAGTAAAGCTAGAGGAAAATACCACCTATAAAATTCTCAGCATTTACAGTACAGTGGCGGCCAGTCTTTGCTTGGCAATCCTGATTGCTGGAGGTCTAATCCTGGGCATGCAAAATGGATCTTGTAGATGCATGTTCTGTATTTAA
>A_/_H8N8|CY098524|A/teal/Chany/444/2009
ATGGAGAAGTTCATCATAATGACAATGCTCTTGGTGAGCACAAATGCATATGATAGGATATGCATTGGATATCAATCAAACAACTCCACTGACACAGTAAACACACTCATAGAGCAAAATGTGCCAGTCACCCAGACAATGGAACTAGTGGAAACCGAGAAACATCCTGCCTATTGCAACACCGATTTAGGCGCTCCACTAGAATTGCGTGATTGCAAGATTGAGGCGGTGATCTATGGGAATCCAAAATGTGACATCCATTTGAAAGACCAGGGTTGGTCGTACATAGTGGAGAGACCCAGTGCACCAGAGGGGATGTGCTACCCTGGATCAGTGGAGAACCTTGAAGAGTTAAGGTTTGTTTTCTCCAGCGCTGCTTCCTACAAAAGAGTAAGATTGTTTGATTACTCCAGATGGAATGTTACCAGTTCTGGGACAAGCAAGGCATGCAATGCTTTAACAGGAGGTCAGTCCTTCTATCGGAGCATCAATTGGCTAACTAAAAAGAAACCCGACACCTACGACTTCAATGAGGGGACTTACATCAATAATGAAGATGGGGACATAATTTTCCTATGGGGAATTCATCACCCACCGGACGCAAAGGAGCAAACAACACTGTACAAGAATGCAAATACTTTAAGTAGTGTTACTACCAACACTATAAACAGGAGCTTCCAGCCCAATATCGGACCCAGGCCATTGGTGAGAGGGCAACAAGGGCGGATGGACTATTATTGGGGTATTCTGAAGAGAGGAGAAACTCTAAAAATTAGAACCAATGGGAACCTGATTGCACCTGAGTTCGGTTATCTGCTCAAAGGGGAGAGCCATGGTAGGATAATTCAAAATGAGGACATACCAATTGAGAATTGTCATACGAAATGTCAGACGTACGCAGGAGCAATTAATAGCAGCAAACCCTTTCAGAATGCAAGCAGGCACTACATGGGAGAATGCCCCAAATATGTGAAGAAGGAAAGCCTACGGCTGGCAGTTGGACTTAGAAACACTCCTTCTATTGAACCCAAAGGATTGTTTGGAGCCATTGCTGGTTTTATTGAAGGGGGATGGTGTGGGATGATTGATGGATGGTATGGGTTTCACCATAGTAATTCGGAAGGAACAGGGATGGCGGCTGATCAGAAATCAACACAAGAAGCAATTGACAAAATCACCAATAAGGTCAACAATATAGTTGATAAAATGAATAGGGAATTTGAAGTAGTGAATCATGAGTTCTCCGAAGTCGAAAAAAGGATAAACATGATAAATGACAAAATTGATGATCAGATTGAAGATCTTTGGGCATACAATGCAGAGCTTCTGGTCCTCCTAGAGAACCAGAAAACACTGGATGAACATGATTCCAATGTCAAGAACCTCTTTGATGAAGTAAGAAGGAGGCTTTCAGCCAATGCAATAGATGCTGGGAACGGCTGCTTCGACATACTCCACAAATGTGACAACAAGTGCATGGAGACCATAAAGAATGGGACTTATAACCATAAAGAATATGAAGAGGAGGCCAAGCTGGAAAGGAGCAAGATTAATGGAGTGAAACTAGAGGAAAATACCACCTACAAAATTCTCAGCATCTACAGTACAGTGGCGGCCAGTCTTTGCTTGGCAATCCTGATTGCTGGAGGTCTAATCCTGGGCATGCAAAATGGATCTTGTAGATGCATGTTCTGTATTTAA
>A_/_H8N4|CY097534|A/American_black_duck/Illinois/4119/2009
ATGGAGAAGTTTATCGCAATAGCAATGCTCTTGGCGAGCACAAATGCATACGATAGGATATGCATTGGTTACCAATCGAACAACTCCACAGACACAGTGAACACTCTTATAGAACAGAATGTGCCGGTCACTCAAACAATGGAGCTTGTGGAAACAGAGAAACACCTCGCTTATTGTAACACAGATTTGGGGACACCATTGGAACTGCGAGACTGCAAAATTGAGGCGGTAATCTACGGGAATCCCAAGTGTGACATCCACCTAAAGGATCAAGGTTGGTCATACATAGTGGAGAGGCCCAGCGCGCCAGAGGGAATGTGTTACCCTGGATCAGTAGAAAATCTAGAGGAACTGAGATTCGTCTTCTCCAATGCGGCATCCTACAAGAGAATAAGACTATTTGACTATTCCAGGTGGAATGTAACCAGCTCGGGGACCAGCAAGGCATGCAATGCATCAACAGGTGGTCAATCCTTTTATAGGAGCATTAATTGGTTGACCAAAAAGAAACCAGACACTTATGATTTCAATGAAGGAAGTTATATCAACAATGAAGATGGAGACATCATTTTCTTATGGGGGATCCATCATCCACCTGATACAAAAGAGCAAACGACGCTGTACAAGAATGCAAACACTTTGAGTAGTGTTACTACCAACACCATAAACAGAAGCTTTCAACCCAATATCGGTCCAAGACCATTAGTCAGAGGACAACAAGGAAGAATGGATTACTATTGGGGCATTCTGAAAAGAGGGGAGACTCTGAAAATCAGAACTAATGGAAATTTAATTGCACCTGAGTTTGGATATCTACTTAAGGGTGAAAGCCATGGCAGAATAATTCAAAATGAGGACATACCCATTGGAAACTGCCACACAAAATGTCAGACATATGCAGGAGCAATCAATAGCAGCAAACCCTTGCAGAATGCAAGTAGACATTATATGGGGGAATGTCCCAAATATGTAAAGAAGGCAAGCTTACGACTTGCAGTGGGTCTTAGAAATACACCTTCTATTGAACCCAAAGGGCTATTCGGAGCCATTGCCGGTTTTATCGAAGGAGGGTGGTCTGGGATGATTGATGGATGGTATGGATTTCATCACAGTAATTCAGAGGGAACAGGAATGGCAGCTGACCAGAAGTCAACACAGGAAGCCATCGATAAGATCACCAATAAAGTCAACAATATAGTTGACAAGATGAACAGGGAGTTTGAAGTTGTGGATCATGAATTCTCTGAGGTTGAAAAAAGAATAAACATGATAAATGATAAAATAGATGACCAAATTGAAGACCTTTGGGCTTATAATGCAGAACTCCTTGTACTTCTAGAAAACCAGAAAACACTAGACGAACATGACTCCAATGTCAAGAATCTCTTTGATGAGGTGAAAAGGAGGTTGTCAACCAATGCAATAGATGCTGGAAACGGTTGCTTCGACATACTTCACAAATGCAATAATGAGTGTATGGAAACTATAAAGAATGGGACTTACAATCATAAGGAGTATGAAGAGGAAGCTAAACTAGAAAGGAGCAAGATAAATGGAGTGAAACTGGAAGAGAACACCACTTACAAAATTCTTAGCATTTACAGTACAGTGGCGGCCAGTCTCTGCTTGGCAATCCTGATTGCTGGAGGTTTAATCCTGGGTATGCAAAATGGATCTTGTAGATGCATGTTCTGTATTTAA
>A_/_H8N4|CY096648|A/blue-winged_teal/Guatemala/CIP049-04/2010
ATGGAGAAGTTTATCGCAATAGCAATGCTCTTGGCGAGCACAAATGCATACGATAGGATATGCATTGGTTACCAATCGAACAACTCCACAGACACGGTGAACACTCTTATAGAACAGAATGTACCGGTCACTCAAACAATGGAGCTTGTGGAAACAGAGAAAAACCCCGCTTATTGTAACACTGATTTAGGAACGCCATTGGAACTGCGAGACTGCAAAATTGAGGCGGTAATATACGGGAATCCCAAGTGTGACATCCATCTAAAGGATCAAGGTTGGTCATACATAGTGGAGAGGCCCAGCGCGCCAGAGGGAATGTGTTATCCTGGATCGGTAGAAAATCTAGAGGAACTGAGATTTGTCTTTTCCAATGCGGCATCCTACAAGAGAATAAGACTATTTGACTATTCCAGGTGGAATGTAACCAGCTCTGGGACCAGCAAGGCATGCAATGCATCAACAGGTGGTCAAGCCTTTTATAGGAGCATTAATTGGTTGACCAAAAAGAAACCAGACACTTATGATTTCAATGAAGGAAGCTATGTCAACAACGAAGATGGGGACATCATTTTCCTATGGGGGATCCATCATCCCCCTAACACAAAAGAGCAAACAACGCTGTACAAAAATGCAAACACTTTGAGTAGTGTTAATACCAACACCATAAACAGAAGCTTTCAACCCAATATCGGTCCAAGACCATTAGTCAGAGGACAACAAGGAAGAATGGATTACTATTGGGGTATTCTGAAAAGAGGGGAGACTCTGAAGATCAGGACCAATGGAAACTTAATTGCACCTGAATTTGGATATCTACTTAAGGGTGAAAGCCATGGCAGAATAATTCAAAATGAGGACATACCCATTGGAAACTGTCACACAAAATGCCAGACATATGCAGGAGCAATCAATAGCAGCAAACCCTTCCAGAATGCAAGTAGACATTATATGGGGGAATGTCCCAAATATGTAAAGAAGGCAAGCTTACGACTTGCAGTGGGTCTTAGAAATACGCCTTCTATTGAACCCAAAGGGCTATTTGGAGCCATTGCCGGTTTTATCGAAGGAGGGTGGTCTGGAATGATTGATGGGTGGTATGGATTTCATCACAGTAATTCAGAGGGAACAGGGATGGCAGCTGACCAGAAGTCAACGCAGGAAGCCATCGATAAGATCACCAATAAAGTCAACAATATAGTCGACAAGATGAACAGAGAGTTTGAAGTTGTGAATCATGAATTCTCTGAAGTTGAAAAAAGGATAAACATGATAAATGACAAAATAGATGACCAGATTGAAGACCTTTGGGCTTACAATGCAGAGCTCCTTGTTCTTCTAGAAAACCAAAAAACACTAGACGAACATGACTCCAATGTCAAGAACCTCTTTGATGAGGTGAAAAGGAGGTTGTCAACCAATGCAATAGATGCTGGAAACGGTTGCTTCGACATACTTCACAAATGCAATAATGAGTGTATGGAAACTATAAAGAATGGGACTTACAATCATAAGGAGTATGAAGAGGAAGCTAAACTAGAAAGGAGCAAAATAAATGGAGTGAAACTGGAAGAGAACACCAGTTACAAAATTCTCAGCATCTACAGTACAGTGGCGGCCAGTCTCTGCTTGGCAATCCTGATTGCTGGAGGTTTAATCCTGGGTATGCAAAATGGATCTTGTAGATGCATGTTCTGTATTTAA
>A_/_H8N4|CY096664|A/blue-winged_teal/Guatemala/CIP049-06/2010
ATGGAGAAGTTTATCGCAATAGCAATGCTCTTGGCGAGCACAAATGCATACGATAGGATATGCATTGGTTACCAATCGAACAACTCCACAGACACGGTGAACACTCTTATAGAACAGAATATACCGGTCACTCAAACAATGGAGCTTGTGGAAACAGAGAAACACCCCGCTTATTGTAACACTGATTTAGGAACGCCATTGGAACTGCGAGACTGCAAAATTGAGGCGGTAATATACGGGAATCCAAAGTGTGACATCCATCTAAAGGATCAAGGTTGGTCATACATAGTGGAGAGGCCCAGCGCGCCAGAGGGAATGTGTTATCCTGGATCGGTAGAAAATCTAGAGGAACTGAGATTTGTCTTTTCCAATGCGGCATCCTACAAGAGAATAAGACTATTTGACTATTCCAGGTGGAATGTAACCAGCTCTGGGACCAGCAAGGCATGCAATGCATCAACAGGTGGTCAAGCCTTTTATAGGAGCATTAATTGGTTGACCAAAAAGAAACCAGACACTTATGATTTCAATGAAGGAAGCTATGTCAACAACGAAGATGGGGACATCATTTTCCTATGGGGGATCCATCATCCACCTAACACAAAAGAGCAAACAACGCTGTACAAAAATGCAAACACTTTGAGTAGTGTTACTACCAACACCATAAACAGAAGCTTTCAACCCAATATCGGTCCAAGACCATTAGTCAGAGGACAACAAGGAAGAATGGATTACTATTGGGGCATTCTGAAAAGAGGGGAGACTCTGAAGATCAGGACCAATGGAAACTTAATTGCACCTGAATTTGGATATCTACTTAAGGGTGAAAGCCATGGCAGAATAATTCAAAATGAGGACATACCCATTGGAAACTGTCACACAAAATGCCAGACATATGCAGGAGCAATCAATAGCAGCAAACCCTTCCAGAATGCAAGTAGACATTATATGGGGGAATGTCCCAAATATGTAAAGAAGGCAAGCTTACGACTTGCAGTGGGTCTTAGAAATACGCCTTCTATTGAACCCAAAGGGCTATTTGGAGCCATTGCCGGTTTTATCGAAGGAGGGTGGTCTGGAATGATTGATGGGTGGTATGGATTTCATCACAGTAATTCAGAGGGAACAGGAATGGCAGCTGACCAGAAGTCAACGCAGGAAGCCATCGATAAGATCACCAATAAAGTCAACAATATAGTCGACAAGATGAACAGAGAGTTTGAAGTTGTGAATCATGAATTCTCTGAAGTTGAAAAAAGGATAAACATGATAAATGACAAAATAGATGACCAGATTGAAGACCTTTGGGCTTACAATGCAGAGCTCCTTGTTCTTCTAGAAAACCAAAAAACACTAGACGAACATGACTCCAATGTCAAGAACCTCTTTGATGAGGTGAAAAGGAGGTTGTCAACCAATGCAATAGATGCTGGAAACGGTTGCTTCGACATACTTCACAAATGCAATAATGAGTGTATGGAAACTATAAAGAATGGGACTTACAATCATAAGGAGTATGAAGAGGAAGCTAAACTAGAAAGGAGCAAAATAAATGGAGTGAAACTGGAAGAGAACACCACTTACAAAATTCTCAGCATCTACAGTACAGTGGCGGCCAGTCTCTGCTTGGCAATCCTGATTGCTGGAGGTTTAATCCTGGGTATGCAAAATGGATCTTGTAGATGCATGTTCTGCATTTGA
>A_/_H8N4|CY096688|A/blue-winged_teal/Guatemala/CIP049-14/2010
ATGGAGAAGTTTATCGCAATAGCAATGCTCTTGGCGAGCACAAATGCATACGATAGGATATGCATTGGTTACCAATCGAACAACTCCACAGACACGGTGAACACTCTTATAGAACAGAATGTACCGGTCACTCAAACAATGGAGCTTGTGGAAACAGAGAAACACCCCGCTTATTGTAACACTGATTTAGGAACGCCATTGGAACTGCGAGACTGCAAAATTGAGGCGGTAATATACGGGAATCCAAAGTGTGACATCCATCTAAAGGATCAAGGTTGGTCATACATAGTGGAGAGGCCCAGCGCGCCAGAGGGAATGTGTTATCCTGGATCGGTAGAAAATCTAGAGGAACTGAGATTTGTCTTTTCCAATGCGGCATCCTACAAGAGAATAAGACTATTTGACTATTCCAGGTGGAATGTAACCAGCTCTGGGACCAGCAAGGCATGCAATGCATCAACAGGTGGTCAAGCCTTTTATAGGAGCATTAATTGGTTGACCAAAAAGAAACCAGACACTTATGATTTCAATGAAGGGAGCTATGTCAACAACGAAGATGGGGACATCATTTTCCTATGGGGGATCCATCATCCACCTAACACAAAAGAGCAAACAACGCTGTACAAAAATGCAAACACTTTGAGTAGTGTTACTACCAACACCATAAACAGAAGCTTTCAACCCAATATCGGTCCAAGACCATTAGTCAGAGGACAACAAGGAAGAATGGATTACTATTGGGGCATTCTGAAAAGAGGGGAGACTCTGAAGATCAGGACCAATGGAAACTTAATTGCACCTGAATTTGGATATCTACTTAAGGGTGAAAGCCATGGCAGAATAATTCAAAATGAGGACATACCCATTGGAAACTGTCACACAAAATGCCAGACATATGCAGGAGCAATCAATAGCAGCAAACCCTTCCAGAATGCAAGTAGACATTATATGGGGGAATGTCCCAAATATGTAAAGAAGGCAAGCTTACGACTTGCAGTGGGTCTTAGAAATACGCCTTCTATTGAACCCAAAGGGCTATTTGGAGCCATTGCCGGTTTTATCGAAGGAGGGTGGTCTGGAATGATTGATGGGTGGTATGGATTTCATCACAGTAATTCAGAGGGAACAGGAATGGCAGCTGACCAGAAGTCAACGCAGGAAGCCATCGATAAGATCACCAATAAAGTCAACAATATAGTCGACAAGATGAACAGAGAGTTTGAAGTTGTGAATCATGAATTCTCTGAAGTTGAAAAAAGGACAAACATGATAAATGACAAAATAGATGACCAGATTGAAGACCTTTGGGCTTACAATGCAGAGCTCCTTGTTCTTCTAGAAAACCAAAAAACACTAGACGAACATGACTCCAATGTCAAGAACCTCTTTGATGAGGTGAAAAGGAGGTTGTCAACCAATGCAATAGATGCTGGAAACGGTTGCTTCGACATACTTCACAAATGCAATAATGAGTGTATGGAAACTATAAAGAATGGGACTTACAATCATAAGGAGTATGAAGAGGAAGCTAAACTAGAAAGGAGCAAAATAAATGGAGTGAAACTGGAAGAGAACACCACTTACAAAATTCTCAGCATCTACAGTACAGTGGCGGCCAGTCTCTGCTTGGCAATCCTGATTGCTGGAGGTTTAATCCTGGGTATGCAAAATGGATCTTGTAGATGCATGTTCTGCATTTGA
>A_/_H8N4|CY096696|A/blue-winged_teal/Guatemala/CIP049-07/2010
ATGGAGAAGTTTATCGCAATAGCAATGCTCTTGGCGAGCACAAATGCATACGATAGGATATGCATTGGTTACCAATCGAACAACTCCACAGACACGGTGAACACTCTTATAGAACAGAATGTACCGGTCACTCAAACAATGGAGCTTGTGGAAACAGAGAAACACCCCGCTTATTGTAACACTGATTTAGGAACGCCATTGGAACTGCGAGACTGCAAAATTGAGGCGGTAATATACGGGAATCCAAAGTGTGACATCCATCTAAAGGATCAAGGTTGGTCATACATAGTGGAGAGGCCCAGCGCGCCAGAGGGAATGTGTTATCCTGGATCGGTAGAAAATCTAGAGGAACTGAGATTTGTCTTTTCCAATGCGGCATCCTACAAGAGAATAAGACTATTTGACTATTCCAGGTGGAATGTAACCAGCTCTGGGACCAGCAAGGCATGCAATGCATCAACAGGTGGTCAAGCCTTTTATAGGAGCATTAATTGGTTGACCAAAAAGAAACCAGACACTTATGATTTCAATGAAGGAAGCTATGTCAACAACGAAGATGGGGACATCATTTTCCTATGGGGGATCCATCATCCACCTAACACAAAAGAGCAAACAACGCTGTACAAAAATGCAAACACTTTGAGTAGTGTTACTACCAACACCATAAACAGAAGCTTTCAACCCAATATCGGTCCAAGACCATTAGTCAGAGGACAACAAGGAAGAATGGATTACTATTGGGGCATTCTGAAAAGAGGGGAGACTCTGAAGATCAGGACCAATGGAAACTTAATTGCACCTGAATTTGGATATCTACTTAAGGGTGAAAGCCATGGCAGAATAATTCAAAATGAGGACATACCCATTGGAAACTGTCACACAAAATGCCAGACATATGCAGGAGCAATCAATAGCAGCAAACCCTTCCAGAATGCAAGTAGACATTATATGGGGGAATGTCCCAAATATGTAAAGAAGGCAAGCTTACGACTTGCAGTGGGTCTTAGAAATACGCCTTCTATTGAACCCAAAGGGCTATTTGGAGCCATTGCCGGTTTTATCGAAGGAGGGTGGTCTGGAATGATTGATGGGTGGTATGGATTTCATCACAGTAATTCAGAGGGAACAGGAATGGCAGCTGACCAGAAGTCAACGCAGGAAGCCATCGATAAGATCACCAATAAAGTCAACAATATAGTCGACAAGATGAACAGAGAGTTTGAAGTTGTGAATCATGAATTCTCTGAAGTTGAAAAAAGGATAAACATGATAAATGACAAAATAGATGACCAGATTGAAGACCTTTGGGCTTACAATGCAGAGCTCCTTGTTCTTCTAGAAAACCAAAAAACACTAGACGAACATGACTCCAATGTCAAGAACCTCTTTGATGAGGTGAAAAGGAGGTTGTCAACCAATGCAATAGATGCTGGAAACGGTTGCTTCGACATACTTCACAAATGCAATAATGAGTGTATGGAAACTATAAAGAATGGGACTTACAATCATAAGGAGTATGAAGAGGAAGCTAAACTAGAAAGGAGCAAAATAAATGGAGTGAAACTGGAAGAGAACACCACTTACAAAATTCTCAGCATCTACAGTACAGTGGCGGCCAGTCTCTGCTTGGCAATCCTGATTGCTGGAGGTTTAATCCTGGGTATGCAAAATGGATCTTGTAGATGCATGTTCTGCATTTGA
>A_/_H8N4|CY096712|A/blue-winged_teal/Guatemala/CIP049-15/2010
ATGGAGAAGTTTATCGCAATAGCAATGCTCTTGGCGAGCACAAATGCATACGATAGGATATGCATTGGTTACCAATCGAACAACTCCACAGACACGGTGAACACTCTTATAGAACAGAATGTACCGGTCACTCAAACAATGGAGCTTGTGGAAACAGAGAAACACCCCGCTTATTGTAACACTGATTTAGGAACGCCATTGGAACTGCGAGACTGCAAAATTGAGGCGGTAATATACGGGAATCCAAAGTGTGACATCCATCTAAAGGATCAAGGTTGGTCATACATAGTGGAGAGGCCCAGCGCGCCAGAGGGAATGTGTTATCCTGGATCGGTAGAAAATCTAGAGGAACTGAGATTTGTCTTTTCCAATGCGGCATCCTACAAGAGAATAAGACTATTTGACTATTCCAGGTGGAATGTAACCAGCTCTGGGACCAGCAAGGCATGCAATGCATCAACAGGTGGTCAAGCCTTTTATAGGAGCATTAATTGGTTGACCAAAAAGAAACCAGACACTTATGATTTCAATGAAGGGAGCTATGTCAACAACGAAGATGGGGACATCATTTTCCTATGGGGGATCCATCATCCACCTAACACAAAAGAGCAAACAACGCTGTACAAAAATGCAAACACTTTGAGTAGTGTTACTACCAACACCATAAACAGAAGCTTTCAACCCAATATCGGTCCAAGACCATTAGTCAGAGGACAACAAGGAAGAATGGATTACTATTGGGGCATTCTGAAAAGAGGGGAGACTCTGAAGATCAGGACCAATGGAAACTTAATTGCACCTGAATTTGGATATCTACTTAAGGGTGAAAGCCATGGCAGAATAATTCAAAATGAGGACATACCCATTGGAAACTGTCACACAAAATGCCAGACATATGCAGGAGCAATCAATAGCAGCAAACCCTTCCAGAATGCAAGTAGACATTATATGGGGGAATGTCCCGAATATGTAAAGAAGGCAAGCTTACGACTTGCAGTGGGTCTTAGAAATACGCCTTCTATTGAACCCAAAGGGCTATTTGGAGCCATTGCCGGTTTTATCGAAGGAGGGTGGTCTGGAATGATTGATGGGTGGTATGGATTTCATCACAGTAATTCAGAGGGAACAGGAATGGCAGCTGACCAGAAGTCAACGCAGGAAGCCATCGATAAGATCACCAATAAAGTCAACAATATAGTCGACAAGATGAACAGAGAGTTTGAAGTTGTGAATCATGAATTCTCTGAAGTTGAAAAAAGGATAAACATGATAAATGACAAAATAGATGACCAGATTGAAGACCTTTGGGCTTACAATGCAGAGCTCCTTGTTCTTCTAGAAAACCAAAAAACACTAGACGAACATGACTCCAATGTCAAGAACCTCTTTGATGAGGTGAAAAGGAGGTTGTCAACCAATGCAATAGATGCTGGAAACGGTTGCTTCGACATACTTCACAAATGCAATAATGAGTGTATGGAAACTATAAAGAATGGGACTTACAATCATAAGGAGTATGAAGAGGAAGCTAAACTAGAAAGGAGCAAAATAAATGGAGTGAAACTGGAAGAGAACACCACTTACAAAATTCTCAGCATCTACAGTACAGTGGCGGCCAGCCTCTGCTTGGCAATCCTGATTGCTGGAGGTTTAATCCTGGGTATGCAAAATGGATCTTGTAGATGCATGTTCTGCATTTGA
>A_/_H8N4|CY079963|A/mallard/Interior_Alaska/8MP0457R1/2008
ATGGAGAAGTTTATCGCAATGGCAATGCTCTTGGTGAGCACAAATGCATACGATAGGATATGCATTGGTTACCAATCAAACAACTCCACAGACACAGTGAACACCCTTATAGAACAGAATGTGCCAGTCACTCAAACAATGGAGCTCGTGGAAACGGAGAAACATCCCGCTTATTGCAACACTGATTTAGGATCACCATTGGAACTACGAGACTGCAAAATTGAAGCAGTAATCTATGGAAATCCCAAGTGTGACATCCATCTAAAGGACCAAGGTTGGTCATACATAGTGGAGAGGCCCAGTGCACCAGAGGGAATGTGTTACCCTGGATCTGTGGAAAATCTAGAAGAACTGAGATTCGTCTTCTCCAATGCTGCATCCTACAAGAGAATAAGACTATTTGACTATTCCAAATGGAATGTGACCAGCTCTGGGACCAGCAAGGCATGCAATGCATTAACAGGTGGCCAATCATTCTATAGGAGCATCAACTGGTTGACCAAGAAAAAACCAGACACTTACGATTTCAATGAAGGGAGTTATGTTAACAATGAGGATGGAGACATCATTTTCCTATGGGGGATTCATCATCCACCTGATGCAAAAGAGCAAACGACACTGTACAAGAATGCAAACACCTTGAGTAGTGTTACTACCAACACCATAAATAGAAGTTTTCAACCCAATATTGGTCCAAGGCCATTAGTCAGAGGACAACAAGGGAGAATGGATTACTACTGGGGCATTCTGAAAAGGGGAGAGACTCTGAAAATTAGGACTAATGGAAATTTAATTGCACCTGAATTTGGATATTTACTTAAGGGTGAGAGCCATGGCAGAATAATTCAAAATGAGGACATCCCCATTGAAAACTGCCACACAAAATGCCAGACATATGCAGGAGCAATCAATAGCAGCAAACCCTTTCAGAATGCCAGTAGACATTATATGGGGGAGTGTCCCAAATATGTAAAAAAGGCAAGCTTGCGACTTGCAGTGGGACTTAGAAACACACCTTCTATTGAACCCAAAGGGCTATTTGGAGCCATTGCTGGTTTCATCGAGGGAGGATGGTCTGGGATGATTGATGGATGGTATGGATTTCACCACAGCAACTCAGAGGGAACAGGAATGGCAGCTGACCAGAAGTCAACACAGGAAGCCATCGATAAGATCACCAATAAAGTCAACAATATAGTTGATAAGATGAACAGGGAGTTTGAAGTTGTAAATCATGAGTTCTCTGAAGTTGAAAAAAGGATAAACATGATAAATGATAAAATAAATGACCAAATTGAAGATCTTTGGGCTTACAATGCAGAACTCCTTGTGCTTCTAGAAAACCAGAAGACACTAGACGAACATGACTCCAATGTCAAAAATCTTTTCGATGAGGTGAAAAGAAGATTGTCGGCCAATGCAATAGATGCTGGGAATGGTTGCTTTGACATACTCCACAAGTGCAACAATGAGTGTATGGAAACTATAAAGAATGGGACTTACGACCATAAGGAGTATGAAGAGGAGGCTAAATTAGAAAGGAGCAAAATAAATGGAGTGAAACTGGAAGAGAACACCACTTACAAAATTCTTAGCATTTACAGTACAGTGGCGGCCAGTCTCTGCTTGGCAATCCTGATTGCTGGAGGTTTAATCCTGGGTATGCAAAATGGATCTTGTAGATGCATGTTCTGTATTTAA
>A_/_H8N4|CY064121|A/mallard/Minnesota/Sg-00062/2007
ATGGAGAAGTTTATCGCAATAGCAATGCTCTTGGCGAGCACAAATGCATACGATAGGATATGCATTGGTTACCAATCGAACAACTCCACAGACACAGTGAACACTCTTATAGAACAGAATGTGCCGGTCACTCAAACAATGGAACTTGTGGAAACAGAGAAACACCCCGCTTATTGTAACACTGATTTAGGAACACCATTGGAGCTGCGAGACTGCAAAATTGAAGCAGTAATCTATGGGAACCCCAAGTGTGACATCCATCTAAAGGATCAAGGTTGGTCATACATAGTGGAGAGGCCCAGCGCGCCAGAGGGAATGTGTTATCCTGGGTCCGTAGAAAATCTAGAGGAACTGAGATTTGTCTTCTCCAATGCGGCATCCTACAAGAGGATAAGACTATTTGACTATTCAAGGTGGAATGTAACCAGCTCTGGGACCAGCAAGGCATGCAATGCATCAACAGGTGGTCAATCCTTTTATAGGAGCATTAATTGGTTGACCAAAAAGAAACCAGACACTTATGATTTCAATGAAGGGAGTTATGTCAACAATGAAGATGGAGACATCATTTTCTTGTGGGGGATCCATCATCCACCTGATACAAAAGAGCAAACGACGCTGTACAAGAATGCAAACACTTTGAGTAGTGTTACTACCAACACCATAAACAGAAGCTTTCAACCCAATATCGGTCCAAGACCATTAGTCAGAGGACAACAAGGAAGAATGGATTACTATTGGGGGATTCTGAAAAGAGGAGAGACTTTGAAAATCAGAACTAATGGAAATTTAATTGCACCTGAGTTTGGATATCTACTTAAGGGTGAAAGCCATGGCAGAATAATTCAAAATGAAGACATACCCATTGGAAACTGTCACACAAAATGTCAGACATACGCAGGAGCAATCAATAGTAGCAAACCCTTTCAGAATGCAAGTAGACATTATATGGGGGAATGTCCCAAATATGTAAAGAAGGCAAGCTTACGACTTGCAGTGGGTCTTAGAAATACACCTTCTATTGAACCCAAAGGGCTATTCGGGGCCATTGCTGGTTTTATCGAAGGAGGGTGGTCTGGAATGATTGATGGATGGTATGGATTCCATCATAGTAATTCAGAGGGAACAGGAATGGCAGCTGACCAGAAATCAACGCAGGAAGCCATCGATAAGATCACCAATAAAGTCAACAATATAGTTGACAAGATGAACAGGGAGTTTGAAGTTGTGAATCATGAATTTTCTGAAGTTGAAAAAAGGATAAACATGATAAATGATAAAATAAATGACCAAATTGAAGACCTTTGGGCTTACAATGCAGAACTCCTTGTACTTCTAGAAAACCAGAAAACACTAGACGAACATGACTCCAATGTCAAGAACCTCTTTGATGAAGTGAGAAGGAGGTTGTCAACCAATGCAATAGATGCTGGGAACGGTTGCTTTGACATACTTCACAAATGCAACAATGAGTGTATGGAAACTATAAAGAACGGGACTTACGACCATAAGGAGTATGAAGAGGAAGCTAAACTAGAAAGGAGCAAAATAAATGGAGTGAAACTGGAAGAGAACACCACTTACAAAATTCTTAGCATTTACAGTACGGTGGCGGCCAGTCTCTGCTTGGCAATCCTGATTGCTGGAGGTTTAATCCTGGGTATGCAAAACGGATCTTGTAGATGCATGTTCTGTATTTAA
>A_/_H8N4|CY060404|A/mallard/Sweden/8/2003
ATGGAGAAGTTCATCATAATGACAATGCTCTTGGTGAGCACAAATGCATATGATAGGATATGCATTGGATACCAATCAAACAACTCCACCGACACAGTGAACACACTCATAGAGCAAAATGTGCCAGTCACCCAGACAATGGAACTAGTGGAAACCGAGAAACATCCTGCTTATTGCAACACCGATTTGGGTGCTCCACTAGAATTGCGTGATTGCAAGATTGAGGCGGTGATCTATGGGAACCCAAAATGTGACATCCACTTGAAAGACCAAGGTTGGTCATACATAGTGGAGAGACCCAGTGCACCAGAGGGGATGTGCTATCCTGGATCAGTGGAGAATCTCGAGGAGTTGAGGTTTGTTTTCTCCAGCGCTGCTTCCTACAAAAGGATAAGATTGTTTGATTACTCCAGATGGAATGTTACCAGTTCTGGGACAAGCAAGGCATGCAATGCTTCAACAGGAGGTCAATCTTTCTATCGGAGCATCAATTGGCTAACTAAAAAGAAACCCGACACCTACGACTTCAATGAGGGGACTTACATCAATAATGAAGATGGGGACATAATTTTCTTGTGGGGAATTCATCACCCACCGGACGCAAAAGAGCAAACAACACTGTACAAGAATGCAAATACTTTGAGTAGTGTTACTACCAACACTATAAACAGGAGCTTTCAACCCAATATCGGGCCCAGGCCACTGGTAAGAGGGCAACAAGGGCGGATGGACTATTATTGGGGTATTCTGAAGAGGGGAGAAACTTTAAAAATTAGAACCAATGGGAACCTGATCGCGCCTGAATTCGGTTATCTGCTCAAGGGGGAGAGCCACTGCAGAATAATTCAAAATGAGGACATACCAATTGGGAATTGTCACACGAAATGTCAGACGTACGCAGGAGCAATTAATAGCAGCAAACCCTTTCAGAATGCAAGCAGGCACTACATGGGAGAATGTCCCAAATATGTGAAGAAGGAAAGCCTACGGCTGGCAATTGGACTTAGAAACACTCCTTCTATTGAACCCAAAGGCTTGTTTGGAGCCATTGCTGGTTTTATTGAAGGGGGATGGTCTGGGATGATTGATGGATGGTATGGGTTTCACCATAGTAATTCAGAAGGAACAGGAATGGCGGCTGATCAGAAATCGACACAAGAGGCAATTGACAAAATCACCAATAAGGTCAATAACATAGTTGATAAAATGAACAGGGAGTTTGAAGTAGTGAACCATGAGTTTTCCGAAGTCGAAAAAAGAATAAACATGATAAATGACAAAATTGATGACCAAATTGAAGATCTTTGGGCCTACAATGCGGAGCTTCTGGTCCTCCTAGAGAACCAGAAAACACTGGATGAACACGATTCCAATGTTAAAAATCTCTTTGATGAAGTAAGAAGGAGACTTTCAGCCAATGCAATAGATACTGGGAATGGCTGCTTCGACATACTCCACAAATGTGACAACGAGTGCATGGAGACCATAAAGAATGGGACTTATAACCATAAGGAATATGAGGAAGAGGCCAAGCTGGAAAAGAGCAGGATTAACGGAGTAAAGCTAGAGGAAAATACCACCTATAAAATTCTCAGCATTTACAGTACAGTGGCGGCCAGTCTTTGCTTGGCAATCCTGATTGCTGGAGGTCTAATCCTGGGCATGCAAAATGGATCTTGTAGATGCATGTTCTGTATTTAA
>A_/_H8N4|CY060249|A/mallard/Sweden/24/2002
ATGGAGAAGTTCATCATAATGGCAATGCTCTTGGTGAGCACAAATGCATATGATAGGATATGCATTGGATACCAATCAAACAACTCCACTGACACAGTAAACACACTCATAGAGCAAAATGTGCCAGTCACCCAGACAATGGAACTAGTGGAAACCGAGAAACATCCTGCCTATTGCAATACTGATTTGGGTGCTCCACTAGAGTTGCGTGATTGCAAGATTGAGGCGGTGATCTATGGGAACCCAAAATGTGACATCCACTTGAAAGACCAAGGTTGGTCATACATAGTGGAGAGACCCAGTGCACCAGAGGGGATGTGCTACCCTGGATCAGTGGAGAATCTCGAAGAGTTGAGGTTTGTTTTCTCCAGTGCTGCTTCCTACAAAAGGATAAGATTGTTTGATTACTCCAGATGGAATGTTACCAGATCTGGGACAAGCAAGGCATGCAATGCTTCAACAGGAGGCCAATCTTTCTATCGGAGCATCAATTGGCTAACTAAAAAGAAACCCGACACCTATGACTTCAATGAGGGGACTTATATCAATAATGAAGATGGGGACATAATTTTCTTATGGGGGATTCATCACCCACCGGATGCAAAAGAGCAAACAACACTGTACAAGAATGCAAATACTTTGAGTAGTGTTACTACCAACACTATAAACAGGAGCTTCCAACCCAATATCGGGCCCAGGCCACTGGTGAGAGGGCAACAAGGGCGGATGGACTATTATTGGGGCATTTTGAAGAGGGGAGAAACTTTAAAAATTAGAACCAATGGGAACCTGATCGCGCCTGAATTCGGTTATCTGCTCAAAGGGGAGAGCCATGGCAGAATAATTCAAAATGAGGACATACCAATTGGGAGTTGTCACACGAAATGTCAGACATACGCAGGAGCAATTAATAGCAGCAAACCCTTTCAGAATRCAAGCAGGCACTACATGGGAGAATGTCCCAAGTATGTGAAGAAGGAAAGCTTACGGCTGGCAGTTGGACTTAGAAACACTCCTTCTATTGAACCCAGAGGCTTGTTTGGAGCCATTGCTGGTTTTATTGAAGGGGGATGGTCTGGGATGATTGATGGATGGTATGGGTTTCACCATAGTAATTCAGAAGGAACAGGAATGGCGGCCGATCAGAAATCGACACAAGAAGCAATTGACAAAATCACCAATAAGGTCAATAATATAGTTGATAAAATGAACAGGGAATTTGAAGTAGTGAACCATGAGTTTTCCGAAGTCGAAAAAAGAATAAACATGATAAATGACAAAATTGATGACCAGATTGAAGATCTTTGGGCCTACAATGCAGAGCTTCTGGTCCTCCTAGAGAACCAGAAAACACTGGATGAACACGACTCCAATGTCAAAAATCTCTTTGATGAAGTAAGAAGGAGACTTTCAGCCAATGCAATAGATACTGGGAATGGCTGCTTCGACATACTCCACAAATGTGACAACGAGTGCATGGAGACCATAAAGAATGGGACTTATAACCATAAAGAGTATGAGGAAGAGGCCAAGCTGGAAAGGAGCAAGATTAACGGAGTAAAGCTAGAGGAAAATACCACCTATAAAATTCTCAGCATTTACAGTACGGTGGCGGCCAGTCTTTGCTTGGCAATCCTGATTGCTGGAGGTCTAATCCTGGGCATGCAAAATGGATCTTGTAGATGCATGTTCTGTATTTAA
>A_/_H8N4|AB289343|A/turkey/Ontario/6118/68
ATGGAGAAATTCATCGCCATAGCAATGCTCTTGGCGAGCACAAATGCATACGATAGGATATGCATTGGGTACCAATCAAACAACTCCACAGACACAGTGAACACTCTCATAGAACAGAATGTGCCAGTCACCCAAACAATGGAGCTCGTGGAAACAGAGAAACATCCCGCTTATTGTAACACTGATTTAGGTGCCCCATTGGAACTGCGAGACTGCAAGGTTGAGGCAGTAATCTATGGGAACCCCAAGTGTGACATCCATCTGAAGGATCAAGGTTGGTCATACATAGTGGAGAGGCCCAGCGCACCAGAAGGGATGTGTTACCCTGGATCTGTGGAAAATCTAGAAGAACTGAGGTTTGTCTTCTCCAGTGCTGCATCTTACAAGAGAATAAGACTATTTGACTATTCCAGGTGGAATGTGACTAGATCTGGAACGAGTAAAGCATGCAATGCATCAACAGGTGGCCAATCCTTCTATAGGAGCATCAATTGGTTGACCAAAAAGAAACCAGACACTTATGACTTCAATGAAGGAGCTTATGTTAATAATGAAGATGGAGACATCATTTTCTTATGGGGGATCCATCATCCGCCGGACACAAAAGAGCAGACAACACTATATAAAAATGCAAACACTTTGAGTAGTGTTACTACTAACACTATAAACAGAAGCTTTCAACCAAATATTGGTCCCAGACCATTAGTAAGAGGACAGCAAGGGAGGATGGATTACTATTGGGGCATTCTGAAAAGAGGGGAGACTCTGAAGATCAGGACCAACGGAAATTTAATCGCACCTGAATTTGGCTATCTGCTCAAAGGTGAAAGCTACGGCAGAATAATTCAAAATGAGGATATACCCATCGGGAACTGTAACACAAAATGTCAAACATATGCGGGAGCAATCAATAGCAGCAAACCCTTTCAGAATGCAAGTAGGCATTACATGGGAGAATGTCCCAAATATGTGAAGAAGGCAAGCTTGCGACTTGCAGTTGGGCTTAGGAATACGCCTTCTGTTGAACCCAGAGGACTGTTTGGAGCCATTGCTGGTTTCATTGAAGGAGGATGGTCTGGAATGATTGATGGGTGGTATGGATTTCATCACAGCAATTCAGAGGGAACAGGAATGGCAGCTGACCAGAAATCAACACAAGAAGCCATCGATAAGATCACCAATAAAGTCAACAATATAGTTGACAAGATGAACAGGGAGTTTGAAGTTGTGAATCATGAGTTCTCTGAAGTTGAAAAAAGAATAAACATGATAAACGATAAAATAGATGACCAAATTGAAGATCTTTGGGCTTACAATGCAGAGCTCCTTGTGCTCTTAGAGAACCAGAAAACGCTAGACGAACATGATTCCAATGTCAAAAACCTTTTTGATGAAGTGAAAAGGAGACTGTCAGCCAATGCAATAGATGCTGGGAACGGTTGCTTTGACATACTTCACAAATGCGACAATGAGTGTATGGAAACTATAAAGAACGGAACTTACGATCATAAGGAATATGAAGAGGAGGCTAAACTAGAAAGGAGCAAGATAAATGGAGTAAAACTAGAAGAGAACACCACTTACAAAATTCTTAGCATTTACAGTACAGTGGCGGCCAGTCTTTGCTTGGCAATCCTGATTGCTGGAGGTTTAATCCTGGGCATGCAAAATGGATCTTGTAGATGCATGTTCTGTATTTGA
>A_/_H8N4|CY014659|A/turkey/Ontario/6118/1968
ATGGAGAAATTCATCGCAATAGCAATGCTCTTGGCGAGCACAAATGCATACGATAGGATATGCATTGGGTACCAATCAAACAACTCCACAGACACAGTGAACACTCTCATAGAACAGAATGTGCCAGTCACCCAAACAATGGAGCTCGTGGAAACAGAGAAACATCCCGCTTATTGTAACACTGATTTAGGTGCCCCATTGGAACTGCGAGACTGCAAGATTGAGGCAGTAATCTATGGGAACCCCAAGTGTGACATCCATCTGAAGGATCAAGGTTGGTCATACATAGTGGAGAGGCCCAGCGCACCAGAAGGGATGTGTTACCCTGGATCTGTGGAAAATCTAGAAGAACTGAGGTTTGTCTTCTCCAGTGCTGCATCTTACAAGAGAATAAGACTATTTGACTATTCCAGGTGGAATGTGACTAGATCTGGAACGAGTAAAGCATGCAATGCATCAACAGGTGGCCAATCCTTCTATAGGAGCATCAATTGGTTGACCAAAAAGAAACCAGACACTTATGACTTCAATGAAGGAGCTTATGTTAATAATGAAGATGGAGACATCATTTTCTTATGGGGGATCCATCATCCGCCGGACACAAAAGAGCAGACAACACTATATAAAAATGCAAACACTTTGAGTAGTGTTACTACTAACACTATAAACAGAAGCTTTCAACCAAATATTGGTCCCAGACCATTAGTAAGAGGACAGCAAGGGAGGATGGATTACTATTGGGGCATTCTGAAAAGAGGGGAGACTCTGAAGATCAGGACCAACGGAAATTTAATCGCACCTGAATTTGGCTATCTGCTCAAAGGTGAAAGCTACGGCAGAATAATTCAAAATGAGGATATACCCATCGGGAACTGTAACACAAAATGTCAAACATATGCGGGAGCAATCAATAGCAGCAAACCCTTTCAGAATGCAAGTAGGCATTACATGGGAGAATGTCCCAAATATGTGAAGAAGGCAAGCTTGCGACTTGCAGTTGGGCTTAGGAATACGCCTTCTGTTGAACCCAGAGGACTGTTTGGAGCCATTGCTGGTTTCATTGAAGGAGGATGGTCTGGAATGATTGATGGGTGGTATGGATTTCATCACAGCAATTCAGAGGGAACAGGAATGGCAGCTGACCAGAAATCAACACAAGAAGCCATCGATAAGATCACCAATAAAGTCAACAATATAGTTGACAAGATGAACAGGGAGTTTGAAGTTGTGAATCATGAGTTCTCTGAAGTTGAAAAAAGAATAAACATGATAAACGATAAAATAGATGACCAAATTGAAGATCTTTGGGCTTACAATGCAGAGCTCCTTGTGCTCTTAGAGAACCAGAAAACGCTAGACGAACATGATTCCAATGTCAAAAACCTTTTTGATGAAGTGAAAAGGAGACTGTCAGCCAATGCAATAGATGCTGGGAACGGTTGCTTTGACATACTTCACAAATGCGACAATGAGTGTATGGAAACTATAAAGAACGGAACTTACGATCATAAGGAATATGAAGAGGAGGCTAAACTAGAAAGGAGCAAGATAAATGGAGTAAAACTAGAAGAGAACACCACTTACAAAATTCTTAGCATTTACAGTACAGTGGCGGCCAGTCTTTGCTTGGCAATCCTGATTGCTGGAGGTTTAATCCTGGGCATGCAAAATGGATCTTGTAGATGCATGTTCTGTATTTGA
>A_/_H8N7|AB450435|A/duck/Alaska/702/1991
ATGGAGAAGTTCATCGCAATAGCAATGCTCTTGGCGAGCACAAATGCATACGATAGGATATGCATTGGTTACCAATCGAATAACTCCACAGACACAGTGGACACTCTCATAGAACAGAATGTGCCAGTCACTCAAACAATGGAGCTCGTGGAAACAGAGAAACATTCCGCTTATTGCAACACTGATTTAGGAGCACCATTGGAACTGCGAGACTGCAAAATCGAGGCAGTAATCTATGGAAACCCCAAATGTGACATCCATCTAAAGGATCAAGGTTGGTCATACATAGTGGAGAGGCCCAGCGCACCAGAGGGGATGTGTTACCCTGGATCTGTAGAAAATCTGGAGGAACTGAGATTTGTCTTCTCCAATGCGGCATCTTACAAGAGAATAAGACTATTTGACTATTCCAGGTGGAATGTAACTAGCTCTGGAACCAGCAAGGCATGCAATGCATCAACAGGTGGTCAATCCTTCTATAGGAGCATCAACTGGTTGACCAAAAAGAAACCAGACACTTATGATTTCAATGAAGGGAGTTATGTTAACAATGAAGATGGAGACATCATTTTCTTATGGGGGATCCATCATCCACCTGACACAAAAGAGCAAACGACACTATATAAGAATGCAAACACTTTGAGTAGTGTTACTACCAACACTATAAACAGAAGCTTTCAACCCAATATTGGTCCCAGACCATTAGTAAGAGGACAGCAAGGAAGAATGGATTACTATTGGGGCATTCTGAAAAGAGGAGAGACTCTGAAAATCAGAACTAATGGGAATTTAATCGCACCTGAATTTGGATATCTACTTAAGGGTGAAAGCCATGGCAGAATAATTCAAAATGAAGACATACCCATTGGAAACTGCAAAACAAAATGTCAAACATATGCAGGAGCAATTAATAGCAGCAAACCCTTTCAGAATGCAAGTAGACATTATATGGGGGAATGTCCCAAATATGTAAAGAAGGCAAGCTTACGACTTGCAGTGGGGCTTAGAAATACACCTTCTGTTGAACCCAAAGGGCTATTCGGAGCCATTGCTGGTTTCATCGAAGGAGGATGGTCTGGGATGATTGATGGATGGTATGGATTTCATCACAGCAATTCAGAGGGAACAGGAATGGCAGCTGACCAGAAATCAACACAGGAAGCCATCGATAAGATCACCAATAAAATCAACAATATAGTTGACAAGATGAACAGGGAGTTTGAAGTTATGAATCATGAGTTCTCTGAAGTTGAAAAAAGAATAAACATGATAAACGATAAAATAGACGACCAAATTGAAGATCTTTGGGCTTACAATGCAGAGCTCCTTGTGCTTCTAGAAAACCAGAAAACATTAGACGAACATGATTCCAATGTCAAAAACCTTTTTGACGAGGTGAAAAGGAGATTGTCAGCCAATGCAATAGATGCTGGGAACGGTTGCTTTGACATACTTCACAAATGCGACAATGAGTGTATGGAGACTATAAAGAATGGGACTTACGACCATAAGGAATATGAAGAAGAAGCTAAACTAGAAAGGAGCAAAATAAATGGAGTGAAACTAGAAGAGAACACCACTTACAAAATTCTTAGCATTTACAGTACAGTGGCGGCCAGTCTTTGCTTGGCAATCCTGATTGCTGGAGGTTTAATCCTGGGTATGCAAAATGGATCTTGTAGATGCATGTTCTGTATTTAA
>A_/_H8N2|CY015173|A/duck/Alaska/702/1991
ATGGAGAAGTTCATCGCAATAGCAATGCTCTTGGCGAGCACAAATGCATACGATAGGATATGCATTGGTTACCAATCGAATAACTCCACAGACACAGTGAACACTCTCATAGAACAGAATGTGCCAGTCACTCAAACAATGGAGCTCGTGGAAACAGAGAAACATTCCGCTTATTGCAACACTGATTTAGGAGCACCATTGGAACTGCGAGACTGCAAAATCGAGGCAGTAATCTATGGAAACCCCAAATGTGACATCCATCTAAAGGATCAAGGTTGGTCATACATAGTGGAGAGGCCCAGCGCACCAGAGGGGATGTGTTACCCTGGATCTGTAGAAAATCTGGAGGAACTGAGATTTGTCTTCTCCAATGCGGCATCTTACAAGAGAATAAGACTATTTGACTATTCCAGGTGGAATGTAACTAGCTCTGGAACCAGCAAGGCATGCAATGCATCAACAGGTGGTCAATCCTTCTATAGGAGCATCAACTGGTTGACCAAAAAGAAACCAGACACTTATGATTTCAATGAAGGGAGTTATGTTAACAATGAAGATGGAGACATCATTTTCTTATGGGGGATCCATCATCCACCTGACACAAAAGAGCAAACGACACTATATAAGAATGCAAACACTTTGAGTAGTGTTACTACCAACACTATAAACAGAAGCTTTCAACCCAATATTGGTCCCAGACCATTAGTAAGAGGACAGCAAGGAAGAATGGATTACTATTGGGGCATTCTGAAAAGAGGAGAGACTCTGAAAATCAGAACTAATGGGAATTTAATCGCACCTGAATTTGGATATCTACTTAAGGGTGAAAGCCATGGCAGAATAATTCAAAATGAAGACATACCCATTGGAAACTGCAAAACAAAATGTCAAACATATGCAGGAGCAATTAATAGCAGCAAACCCTTTCAGAATGCAAGTAGACATTATATGGGGGAATGTCCCAAATATGTAAAGAAGGCAAGCTTACGACTTGCAGTGGGGCTTAGAAATACACCTTCTGTTGAACCCAAAGGGCTATTCGGAGCCATTGCTGGTTTCATCGAAGGAGGATGGTCTGGGATGATTGATGGATGGTATGGATTTCATCACAGCAATTCAGAGGGAACAGGAATGGCAGCTGACCAGAAATCAACACAGGAAGCCATCGATAAGATCACCAATAAAATCAACAATATAGTTGACAAGATGAACAGGGAGTTTGAAGTTATGAATCATGAGTTCTCTGAAGTTGAAAAAAGAATAAACATGATAAACGATAAAATAGACGACCAAATTGAAGATCTTTGGGCTTACAATGCAGAGCTCCTTGTGCTTCTAGAAAACCAGAAAACATTAGACGAACATGATTCCAATGTCAAAAACCTTTTTGACGAGGTGAAAAGGAGATTGTCAGCCAATGCAATAGATGCTGGGAACGGTTGCTTTGACATACTTCACAAATGCGACAATGAGTGTATGGAGACTATAAAGAATGGGACTTACGACCATAAGGAATATGAAGAAGAAGCTAAACTAGAAAGGAGCAAAATAAATGGAGTGAAACTAGAAGAGAACACCACTTACAAAATTCTTAGCATTTACAGTACAGTGGCGGCCAGTCTTTGCTTGGCAATCCTGATTGCTGGAGGTTTAATCCTGGGTATGCAAAATGGATCTTGTAGATGCATGTTCTGTATTTAA
>A_/_H8N4|GU051909|A/turkey/Colorado/235497/2003
ATGGAAAAGTTTATCGCAATAGCAATGCTCTTGGCGAGCACAAACGCATACGATAGGATATGCATTGGTTACCAATCGAACAACTCCACAGACACAGTGAACACCCTTATAGAACAGAATGTGCCAGTCACCCAAACAATGGAGCTCGTGGAAGCGGAGAAACACCCCGCTTATTGCAACACTGATTTAGGAGCACCATTGGAACTACGAGACTGCAAAATTGAAGCAGTAATCTATGGAAATCCTAAGTGTGACATCCATCTAAGGGATCAAGGTTGGTCATACATAGTGGAGAGGCCCAGCGCACCAGAGGGAATGTGTTACCCTGGATCTGTGGAAAATCTAGAAGAACTGAGATTCGTCTTCTCCAACGCGGCATCCTACAAGAGAATAAGACTATTTGATTATTCAAAGTGGAATGTGACCAGATCTGGGACCAGCAAGGCATGCAATGCATCAACAGGTGGTCAATCCTTCTATAGGAGCATCAACTGGTTGACCAAAAAGAAGCCAGACACTTATGATTTCAATGAAGGGAGTTATGTTAACAATGAAAATGGAGACATCATTTTCTTATGGGGGATTCATCATCCACCTGACGCAAAAGAGCAAACGACACTGTACAAGAATGCAAACACTTTGAGTAGTGTTACTACCAACACCATAAATAGAAGCTTTCAACCCAATATTGGTCCAAGACCATTAGTCAGAGGACAACAAGGAAGAATGGATTACTATTGGGGCATTCTGAAAAGAGGAGAGACTCTGAAAATCAGAACTAATGGAAACTTAATTGCACCTGAATTTGGATATCTACTTAAGGGTGAGAGCCATGGCAGAATAATTCAAAATGAAGACATCCCCATTGGAAACTGCCACACGAAATGCCAGACATATGCAGGAGCAATCAATAGCAGCAAACCCTTTCAGAATGCAAGTAGATATTATATGGGGGAATGTCCCAAATATGTAAAAAAGGAAAGCTTGCGACTTGCAGTGGGGCTTAGAAACACACCTTCTATTGAACCCAAAGGGCTATTCGGAGCCATTGCTGGTTTCATCGAGGGAGGATGGTCTGGGATGATTGATGGATGGTATGGATTTCACCACAGTAACGCAGAGGGGACAGGAATGGCAGCTGATCAGAAGTCAACACAGGAAGCAATCGATAAGATTACCAATAAAGTCAACAATATAGTTGATAAAATGAACAGGGAGTTTGAAGTTGTGAATCATGAGTTCTCTAAAGTTGAAAAAAGGATAAACGTGATAAATGATAAAATAGACGACCAGATTGAAGATCTTTGGGCTTACAATGCAGAACTCCTTGTGCTTCTAGAAAATCAGAAGATACTAGACGAACATGACTCCAATGTCAAAAACCTTTTTGATGAGGTGAAAAGAAGATTGTCAGCCAATGCAATAGATGCTGGGAACGGTTGCTTTGACATACTTCACAAATGCAACAATGAGTGTATGGAAACTATAAAGAATGGGACTTACGACCATAAGGATTATGAAGAGGAAGCTAAACTAGAAAGGAGCAAAATAAATGGGGTGAAACTGGAAGAGAACACCACTTACAAAATTCTTAGCATTTACAGTACAGTGGCGGCCAGTCTCTGCTTGGCAATCCTGATTGCTGGAGGTTTAATCCTGGGCATGCAAAATGGATCTTGTAGATGCATGTTCTGTATTTAA
>A_/_H8N4|FJ802406|A/duck/Thailand/SP-355/2007
ATGGAGAAGTTCATCATAATGACAATGCTCTTGGTGAGCACAAATGCATATGATAGGATATGCATTGGATACCAATCAAACAACTCCACTGACACAGTAAACACACTCATAGAGCAAAATGTGCCAGTCACCCAGACAATGGAACTAGTGGAAACCGAGAAACATCCTGCTTATTGCAATACCGATTTAGGCGCTCCACTAGAGTTGCGTGATTGCAAGATTGAGGCGGTGATCTATGGGAATCCAAAATGTGACATCCATTTGAAAGACCAGGGTTGGTCATACATAGTGGAGAGACCCAGTGCGCCAGAAGGGATGTGCTATCCTGGATCAGTGGAAAATCTTGAGGAATTACGGTTTGTTTTCTCCAGCGCTGCTTCCTACAAAAGGATAAGATTGTTTGATTACTCCAGATGGAATGTTACCAGTTCTGGGACAAGCAAGGCATGCAATGCTTCAACAGGAGGTCAGTCTTTCTATCGGAGCATCAATTGGCTAACTAAAAAGAAACCCGACACCTATGACTTCAATGAAGGGACTTACATCAATAATGAAGATGGAGACATAATTTTCTTATGGGGAATTCACCACCCACCGGATGCAAAGGAGCAAACAACACTATACAAGAATGCAAATACTTTAAGTAGTGTTACTACCAACACTATAAACAGGAGCTTCCAGCCCAATATCGGACCCAGGCCATTGGTGAGAGGGCAACAAGGGCGGATGGACTATTATTGGGGTATTCTGAAGAGGGGAGAAACTTTAAAAATTAGAACCAATGGGAACCTGATCGCGCCTGAGTTCGGCTATCTGCTCAAAGGAGAGAGCCATGGTAGAATAATTCAAAATGAGGACATACCAATTGGGAATTGTCATACGAAATGTCAGACGTACGCAGGAGCAATTAATAGCAGCAGACCCTTTCAGAATGCAAGCAGGCACTACATGGGAGAATGCCCCAAATATGTGAAGAAGGAAAGCCTACGGCTGGCAGTTGGACTTAGAAACACTCCTTCTATTGAACCCAAAGGATTGTTTGGAGCCATTGCTGGTTTTATTGAAGGGGGATGGTCTGGGATGATTGATGGATGGTATGGGTTTCACCATAGTAATTCAGAAGGAACAGGAATGGCGGCTGATCAGAAATCAACACAAGAAGCAATTGACAAAATCACCAATAAGGTCAACAATATAGTTGATAAAATGAACAGGGAATTTGAAGTAGTGAACCATGAGTTCTCCGAAGTCGAAAAAAGAATAAACATGATAAATGACAAAATTAATGATCAGATTGAAGATCTTTGGGCCTACAATGCAGAGCTTCTGGTCCTTCTAGAGAACCAGAAAACACTGGATGAACATGATTCCAATGTCAAAAACCTCTTTGATGAAGTAAGGAGGAGACTTTCAGCCAATGCAGTAGATACTGGGAATGGCTGCTTCGACATACTCCACAAATGTGACAACGAGTGTATGGAGACCATAAAGAATGGGACTTATAACCATAAAGAATATGAGGAAGAGGCCAAGCTGGAAAGGAGCAAGATTAATGGAGTGAAACTAGAGGAAAACACCACCTATAAAATTCTCAGCATTTACAGTACAGTGGCGGCCAGTCTTTGCTTGGCAATCCTGATTGCTGGAGGTCTAATCCTGGGCATGCAAAATGGATCTTGTAGATGCATGTTCTGTATTTGA
>A_/_H8N4|CY034151|A/northern_shoveler/California/HKWF1203/2007
ATGGAGAAGTTTATCGCAATAGCAATGCTCTTGGTGAGCACAAATGCATACGATAGGATATGCATTGGTTACCAATCGAACAACTCCACAGATACAGTGAACACTCTTATAGAACAGAATGTGCCGGTCACTCAAACAATGGAGCTTGTGGAAACAGAGAAACACCCCGCTTATTGTAACACTGATTTGGGAACACCATTAGAACTGCGAGACTGCAAAATTGAGGCAGTAATCTACGGGAATCCCAAGTGTGACACCCATCTAAAGGATCAGAGTTGGTCATACATAGTGGAGAGGCCCAGCGCGCCAGAGGGAATGTGTTATCCTGGATCGGTAGAAAATCTAGAGGAACTGAGATTTGTCTTTTCCAATGCGGCATCCTACAAGAGAATAAGGCTATTTGACTATTCCAGGTGGAATGTAACCAGCTCTGGGACCAGCAAGGCATGCAATGCATCAACAGGTGGTCAATCCTTTTATAGGAGCATTAATTGGTTGACCAAAAAGAAACCAGACACTTATGATTTCAATGAAGGAAGCTATGTCAACAATGAAGATGGAGACATCATTTTCCTATGGGGGATCCATCATCCACCTGATACAAAAGAGCAAACAACGCTGTACAAGAATGCAAACACTTTGAGTAGTGTTACTACCAACACCATAAACAGAAGCTTTCAACCCAATATCGGTCCAAGACCATTAGTCAGAGGACAACAGGGAAGAATGGATTACTATTGGGGCATTCTGAAAAGAGGGGAGACTCTGAAAATCAGGACCAATGGAAATTTAATTGCACCTGAATTTGGATATCTGCTTAAGGGTGAAAGCCATGGCAGAATAATTCAAAATGAGGACATACCCATTGGAAACTGTCACACAAAATGTCAGACATATGCAGGAGCAATCAATAGCAGCAAACCCTTTCAGAATGCAAGTAGACATTATATGGGGGAATGTCCCAAATATGTAAAGAAGGCAAGCTTACGACTTGCAGTGGGTCTTAGAAATACACCTTCTATTGAACCCAAAGGGCTATTCGGAGCCATTGCCGGTTTTATCGAAGGAGGGTGGTCTGGAATGATTGATGGATGGTATGGATTTCATCACAGTAATTCAGAGGGAACAGGAATGGCAGCTGACCAGAAGTCAACGCAGGAAGCCATCGATAAGATCACCAATAAAGTCAACAATATAGTCGACAAGATGAACAGAGAGTTTGAAGTTGTGAATCATGAATTCTCTGAAGTTGAAAAAAGGATAAATATGATAAATGACAAAATAGATGACCAAATTGAAGACCTTTGGGCTTACAATGCAGAACTCCTTGTACTTCTAGAAAACCAGAAGACACTAGACGAACATGACTCCAATGTCAAGAACCTCTTTGATGAGGTGAAAAGGAGGTTGTCAACCAATGCAATGGATGCTGGAAACGGTTGCTTCGACATACTTCACAAATGCAATAATGAGTGTATGGAAACTATAAAGAATGGGACTTACAATCATAAGGAGTATGAAGAGGAAGCTAAACTAGAAAGGAGCAAAATAAATGGAGTGAAACTGGAAGAGAACACCACTTACAAAATTCTCAGCATTTACAGTACAGTGGCGGCCAGTCTCTGCTTGGCAATCCTGATTGCTGGAGGTTTAATCCTGGGTATGCAAAATGGATCTTGTAGATGCATGTTCTGTATTTAA
>A_/_H8N4|CY043848|A/mallard/Netherlands/1/2006
ATGGAGAAGTTCATCATAATGACAATGCTCTTGGTGAGCACAAATGCATATGATAGGATATGCATTGGATACCAATCAAACAACTCCACTGACACAGTAAACACACTCATAGAGCAAAATGTGCCAGTCACCCAGACAATGGAATTAGTGGAAACCGAGAAACATCCTGCTTATTGCAACACCGATTTGGGCGCTCCACTAGAGTTGCGTGATTGCAAGATTGAGGCGGTGATCTATGGGAATCCAAAATGTGACATCCATTTGAAAGACCAGGGTTGGTCATACATAGTGGAGAGACCCAGTGCACCAGAGGGGATGTGCTACCCTGGATCAGTGGAGAATCTTGAGGAGTTAAGGTTTGTTTTCTCCAGCGCTGCTTCCTACAAAAGGATAAGATTGTTTGATTACTCCGGATGGAATGTTACCAGTTCTGGGACAAGCAAGGCATGCAATGCTTCAACAGGAGGTCAGTCTTTCTATCGGAGCATCAATTGGCTAACTAAAAAGAAACCCGACACCTACGACTTCAATGAGGGGACTTACATCAATAATAAAGATGGAGACATAATTTTCTTATGGGGAATTCATCACCCACCGGACGCAAAGGAGCAAACAACACTGTACAAGAATGCAAACACTTTAAGTAGTGTTACTACCAACACTATAAACAGGAGCTTCCAGCCCAATATCGGACCCAGGCCATTGGTGAGAGGGCAACAAGGGCGGATGGACTATTATTGGGGTATTCTGAAGAGGGGAGAAACTTTAAAAATTAGAACCAATGGGAACCTGATCGCGCCTGAGTTCGGTTATCTGCTCAAAGGGGAGAGCCATGGTAGAATAATTCAAAATGAGGACATACCAATTGGGAATTGTCATACGAAATGTCAGACGTACACAGGAGCAATTAATAGCAGCAGACCCTTTCAGAATGCAAGCAGGCACTACATGGGAGAATGCCCCAAATATGTGAAGAAGGAAAGCCTACGGCTGGCAGTTGGACTTAGAAACACTCCTTCTATTGAACCCAAAGGATTGTTTGGAGCCATTGCTGGTTTTATTGAAGGGGGATGGTCTGGGATGATTGATGGATGGTATGGGTTTCACCATAGTAATTCAGAAGGAACAGGAATGGCGGCTGATCAGAAATCAACACAAGAAGCAATTGACAAGATCACCAATAAGGTCAACAATATAGTTGATAAAATGAACAGGGAATTTGAAGTAGTGAACCATGAGTTCTCCGAAGTTGAAAAAAGAATAAACATGATAAATGACAAAATTGATGATCAAATTGAAGATCTTTGGGCCTACAATGCAGAGCTTCTGGTCCTCCTAGAGAACCAGAAAACACTGGATGAACATGATTCCAATGTCAAAAACCTCTTTGATGAAGTAAGGAGGAGACTTTCAGCCAATGCAATAGATACTGGGAAGGGCTGCTTCGACATACTCCACAAATGTGACAACGAGTGCATGGAGACCATAAAGAATGGGACTTATAACCATAAAGAATATGAGGAAGAGGCCAAGCTGGAAAGGAGCAAGATTAACGGAGTGAAACTAGAGGAAAATACCACCTATAAAATTCTCAGCATTTACAGTACAGTGGCGGCCAGTCTTTGCTTGGCAATCCTGATTGCTGGAGGTCTAATCCTGGGCATGCAAAATGGATCTTGTAGATGCATGTTCTGTATTTAA
>A_/_H8N4|CY041258|A/common_teal/Netherlands/1/2005
ATGGATAAGTTCATCATAATGACAATGCTCTTGGTGAGCACAAATGCATATGATAGGATATGCATTGGATACCAATCGAACAACTCCACTGACACAGTAAACACACTCATAGAGCAAAATGTGCCAGTCACCCAGACAATGGAACTAGTGGAGACTGAGAAACATCCTGCTTATTGCAACACTGACTTGGGTGCTCCACTAGAGTTGCGTGATTGCAAGATTGAGGCAGTGATCTATGGGAACCCAAAATGTGACATCCACTTAAAAGACCAAGGTTGGTCATACATAGTGGAGAGACCCAGTGCACCAGAGGGAATGTGCTACCCTGGATCGGTGGAGAATCTCGAGGAGTTAAGGTTTGTTTTCTCCAGTGCTGCTTCCTACAAAAGGATAAGATTGTTTGATTACTCCAGATGGAATGTTACCAGTTCTGGGACAAGCAAGGCATGCAATGCCTCAACAGGAGGTCAGTCTTTCTATCGGAGCATCAATTGGCTAACTAAAAAGAAACCCGACACCTACGACTTCAATGAGGGGACTTACGTCAATAATGAAGAGGGGGACATAATTTTCTTATGGGGAATTCATCACCCACCGGACGCAAAAGAGCAAACAGCACTGTACAAGAATGCAAATACTTTGAGTAGTGTTACTACCAACACTATAAACAGGAGCTTCCAACCCAATATCGGGCCCAGGCCACTGGTGAGAGGGCAACAAGGGCGGATGGACTATTATTGGGGTATTCTGAAGAGGGGGGAAACTTTAAAAATTAGAACCAATGGGAACCTAATCGCGCCTGAATTCGGTTATCTGCTCAAAGGGGAAAGCCATGGCAGAATAATTCAAAATGAGGACATACCAATTGGGAGTTGTCACACGAAATGCCAGACGTACGCAGGAGCAATTAATAGCAGCAAACCTTTTCAGAATGCAAGCAGGCACTACATGGGAGAATGTCCCAAATATGTGAAGAAGGAAAGCCTACGGCTGGCAGTTGGACTTAGAAACACTCCTTCTATTGAACCCAAAGGTTTGTTTGGAGCCATTGCTGGTTTTATTGAAGGGGGATGGTCTGGGATGATTGACGGATGGTATGGGTTTCACCATAGTAATTCAGAAGGAACAGGAATGGCGGCTGATCAGAAATCGACACAAGAAGCAATTGACAAAATCACCAATAAGGTCAATAATATAGTTGATAAAATGAACAGGGAATTTGAAGTAGTGAACCATGAGTTTTCCGAAGTCGAAAAAAGAATAAACATGATAAATGACAAAATTGATGACCAGATTGAAGAACTTTGGGCCTACAATGCAGAGCTTCTGGTCCTCCTAGAGAACCAGAAAACACTGGATGAACACGATTCCAATGTCAAAAATCTCTTTGATGAAGTAAGAAGGAGACTTTCAGCCAATGCAATAGATACTGGGAATGGCTGCTTCGACATACTCCACAAATGTGACAACGAGTGCATGGAGACCATAAAGAATGGGACTTATAACCATAAAGAATATGAGGAAGAGGCCAAGCTGGAAAGGAGCAAGATTAACGGAGTAAAGCTAGAGGAAAATACCACCTATAAAATTCTCAGCATTTACAGTACAGTGGCGGCCAGTCTTTGCTTGGCAATCCTGATTGCTGGAGGTCTAATCCTGGGCATGCAAAATGGATCTTGTAGATGCATGTTCTGTATTTAA
>A_/_H8N4|CY039588|A/northern_shoveler/California/HKWF1204/2007
ATGGAGAAGTTTATCGCAATAGCAATGCTCTTGGTGAGCACAAATGCATACGATAGGATATGCATTGGTTACCAATCGAACAACTCCACAGATACAGTGAACACTCTTATAGAACAGAATGTGCCGGTCACTCAAACAATGGAGCTTGTGGAAACAGAGAAACACCCCGCTTATTGTAACACTGATTTGGGAACACCATTAGAACTGCGAGACTGCAAAATTGAGGCAGTAATCTACGGGAATCCCAAGTGTGACACCCATCTAAAGGATCAGGGTTGGTCATACATAGTGGAGAGGCCCAGCGCGCCAGAGGGAATGTGTTATCCTGGATCGGTAGAAAATCTAGAGGAACTGAGATTTGTCTTTTCCAATGCGGCATCCTACAAGAGAATAAGGCTATTTGACTATTCCAGGTGGAATGTAACCAGCTCTGGGACCAGCAAGGCATGCAATGCATCAACAGGTGGTCAATCCTTTTATAGGAGCATTAATTGGTTGACCAAAAAGAAACCAGACACTTATGATTTCAATGAAGGAAGCTATGTCAACAATGAAGATGGAGACATCATTTTCCTATGGGGGATCCATCATCCACCTGATACAAAAGAGCAAACAACGCTGTACAAGAATGCAAACACTTTGAGTAGTGTTACTACCAACACCATAAACAGAAGCTTTCAACCCAATATCGGTCCAAGACCATTAGTCAGAGGACAACAGGGAAGAATGGATTACTATTGGGGCATTCTGAAAAGAGGGGAGACTCTGAAAATCAGGACCAATGGAAATTTAATTGCACCTGAATTTGGATATCTGCTTAAGGGTGAAAGCCATGGCAGAATAATTCAAAATGAGGACATACCCATTGGAAACTGTCACACAAAATGTCAGACATATGCAGGAGCAATCAATAGCAGCAAACCCTTTCAGAATGCAAGTAGACATTATATGGGGGAATGTCCCAAATATGTAAAGAAGGCAAGCTTACGACTTGCAGTGGGTCTTAGAAATACACCTTCTATTGAACCCAAAGGGCTATTCGGAGCCATTGCCGGTTTTATCGAAGGAGGGTGGTCTGGAATGATTGATGGATGGTATGGATTTCATCACAGTAATTCAGAGGGAACAGGAATGGCAGCTGACCAGAAGTCAACGCAGGAAGCCATCGATAAGATCACCAATAAAGTCAACAATATAGTCGACAAGATGAACAGAGAGTTTGAAGTTGTGAATCATGAATTCTCTGAAGTTGAAAAAAGGATAAATATGATAAATGACAAAATAGATGACCAAATTGAAGGCCTTTGGGCTTACAATGCAGAACTCCTTGTACTTCTAGAAAACCAGAAGACACTAGACGAACATGACTCCAATGTCAAGAACCTCTTTGATGAGGTGAAAAGGAGGTTGTCAACCAATGCAATGGATGCTGGAAACGGTTGCTTCGACATACTTCACAAATGCAATAATGAGTGTATGGAAACTATAAAGAATGGGACTTACAATCATAAGGAGTATGAAGAGGAAGCTAAACTAGAAAGGAGCAAAATAAATGGAGTGAAACTGGAAGAGAACACCACTTACAAAATTCTCAGCATTTACAGTACAGTGGCGGCCAGTCTCTGCTTGGCAATCCTGATTGCTGGAGGTTTAATCCTGGGTATGCAAAATGGATCTTGTAGATGCATGTTCTGTATTTAA
>A_/_H8N4|CY039548|A/northern_shoveler/California/AKS273/2007
ATGGAGAAGTTTATCGCAATGGCAATGCTCTTGGCGAGCACAAATGCACACGATAGGATATGCATTGGTTACCAATCAAACAACTCCACAGACACAGTGAACACCCTTACAGAACAGAATGTGCCAGTCACTCAAACAATGGAGCTCGTGGAAACGGAGAAACACCCCGCTTATTGCAACACTGATTTAGGATCACCATTGGAACTACGAGACTGCAAAATTGAAGCAGTAATCTATGGAAATCCCAAGTGTGACGTCCATCTAAAGGACCAAGCTTGGTCATACATAGTGGAGAGGCCCAGTGCACCAGAGGGAATGTGTTACCCTGGATCTGTGGAAAATCTAGAAGAACTGAGATTCGTCTTCTCCAATGCTGCATCCTACAAGAGAATAAGACTATTTGACTATTCCAAATGGAATGTGACCAGCTCTGGGACCAGCAAGGCATGCAATGCATCAACAGGTGGCCAATCCTTCTATAGGAGCATCAACTGGTTGACCAAGAAAAAACCAGACACTTACGATTTCAATGAAGGGAGTTATGTTAACAATGAGGATGGAGACATCATTTTCTTATGGGGGATTCATCATCCACCTGATGCAAAAGAGCAAACGACACTGTACAAGAATGCAAACACCTTGAGTAGTGTTACTACCAACACCATAAACAGAAGCTTTCAACCCAATATTGGTCCAAGGCCATTAGTCAGAGGACAACAAGGAAGAATGGATTATTATTGGGGCATTCTGAAAAGGGGAGAGACTCTGAAAATTAGGACTAATGGAAATTTAATTGCACCTGAATTTGGATATCTACTTAAGGGTGAGAGCCATGGCAGAATAATTCAAAATGAGGACATCCCCATTGGAAACTGCCACACGAAATGCCAGACATATGCAGGAGCAATCAATAGCAGCAAACCCTTTCAGAATGCCAGTAGACATTACATGGGGGAGTGTCCCAAATATGTAAAAAAGGCAAGCTTGCGACTTGCAGTGGGACTTAGAAACACACCTTCTATTGAACCCAAAGGGCTATTTGGAGCCATTGCTGGTTTCATCGAGGGAGGATGGTCTGGGATGATTGATGGATGGTATGGATTTCACCACAGCAACTCAGAGGGAACAGGAATGGCAGCTGACCAGAAGTCAACACAGGAAGCCATCGATAAGATCACCAATAAAGTCAACAATATAGTTGATAAGATGAACAGGGAGTTTGAAGTTGTGAATCATGAGTTCTCTGAAGTTGAAAAAAGGATAAACATGATAAATGATAAAATAGATGACCAAATTGAAGATCTTTGGGCTTACAACGCAGAACTCCTTGTGCTTCTAGAAAACCAGAAGACACTAGACGAACATGACTCCAATGTCAAAAATCTTTTTGATGAGGTGAAAAGAAGATTGTCGGCCAATGCAATAGATGCTGGGAATGGTTGCTTTGACATACTCCACAAGTGCAACAATGAGTGTATGGAAACTATAAAGAATGGGACTTACGACCATAAGGAGTATGAAGAGGAAGCTAAATTAGAAAGGAGCAAAATAAATGGGGTGAAACTGGAAGAGAACACCACTTACAAAATTCTTAGCATTTACAGTACAGTGGCGGCCAGTCTCTGCTTGGCAATCCTGATTGCTGGAGGTTTAATCCTGGGTATGCAAAATGGATCTTGTAGATGCATGTTCTGTATTTAA
>A_/_H8N4|EU557521|A/northern_pintail/Alaska/44204-073/2006
ATGGAGAAGTTTATCGCAATGGCAATGCTCTTGGCGAGCACAAATGCATACGATAGGATATGCATTGGTTACCAATCAAACAACTCCACAGACACAGTGAACACCCTTATAGAACAGAATGTGCCAGTCACTCAAACAATGGAGCTTGTGGAAGCGGAGAAACACCCCGCTTATTGCAACACTGATTTAGGATCACCATTGGAACTACGAGACTGCAAAATTGAAGCAGTAATCTATGGGAATCCCAAGTGTGACATCCATCTAAAGGATCAAGGTTGGTCATACATAGTGGAGAGGCCCAGTGCACCAGAGGGAATGTGTTACCCTGGATCTGTGGAAAATCTAGAAGAACTGAGATTCGTCTTCTCCAATGCTGCATCCTACAAGAGAATAAGACTATTTGACTATTCCAAGTGGAATGTAACCAGCTCTGGGACCAGCAAGGCATGCAATGCATCAACAGGTGGCCAATCTTTCTATAGGAGCATCAACTGGTTGACCAAGAAGAAACCAGACACTTACGACTTCAATGAAGGGAGTTATGTTAACAATGAAGATGGAGACATCATTTTCTTATGGGGGATTCATCATCCACCTGATGCAAAAGAGCAAACGACACTGTACAAGAATGCAAACACCTTGAGTAGTGTTACTACCAACACCATAAACAGAAGCTTTCAACCCAATATTGGTCCAAGGCCATTAGTCAGAGGACAACAAGGAAGAATGGATTACTATTGGGGTATTCTGAAAAGGGGAGAGACTCTGAAAATTAGAACTAATGGAAATTTAATTGCACCTGAATTTGGATATCTACTTAAGGGTGAGAGCCATGGCAGAATAATTCAAAATGAGGACATCCCCATTGGAAACTGCCACACGAAATGCCAGACATATGCAGGAGCAATCAATAGCAGCAAACCCTTTCAGAATGCCAGTAGACATTATATGGGGGAATGTCCCAAATATGTAAAAAAGGCAAGCTTGCGACTTGCAGTGGGACTTAGAAACACACCTTCTATTGAACCCAAAGGGCTATTCGGAGCCATTGCTGGTTTCATCGAGGGAGGATGGTCTGGGATGATTGATGGATGGTATGGATTTCACCACAGCAACTCAGAGGGAACAGGAATGGCAGCTGACCAGAAGTCAACACAGGAAGCCATCGATAAGATCACCAATAAAGTCAACAATATAGTTGATAAGATGAACAGGGAGTTTGAAGTTGTGAATCATGAGTTCTCTGAAATTGAAAAAAGGATAAACATGATAAATGATAAAATAGATGACCAAATTGAAGATCTTTGGGCTTACAATGCAGAACTCCTTGTGCTTCTAGAAAACCAGAAGACACTAGACAAACATGACTCCAATGTCAAAAACCTTTTTGATGAGGTGAAAAGAAGATTGTCAGCCAATGCAATAGATGCTGGGAATGGTTGCTTTGACATACTCCACAAGTGCAACAATGAGTGTATGGAAACTATAAAGAATGGGACTTACGACCATAAGGAGTATGAAGAGGAAGCTAAATTAGAAAGGAGCAAAATAAATGGGGTGAAACTAGAAGAGAACACCACTTACAAAATTCTTAGCATTTACAGTACAGTGGCGGCCAGTCTCTGCTTGGCAATCCTGATTGCTGGAGGTTTAATCCTGGGTATGCAAAATGGATCTTGTAGATGCATGTTCTGTATTTAA
>A_/_H8N4|AB450454|A/duck/Hokkaido/95/1981
ATGGAGAAATTCATCATAATAACAATGCTTCTGGTGAGCACAAATGCATATGATAGGATATGCATTGGATACCAATCAAACAACTCCACTGACACAGTGAACACACTCATAGAGCAAAATGTACCGGTCACTCAGACAATGGAACTAGTGGAGACGGAGAAACATCCTGCTTATTGCAACACTGATTTGGGTGCTCCATTAGAACTACGTGATTGCAAGATTGAGGCAGTGATCTATGGGAACCCCAAATGTGACATCCACTTGAAGGATCAAGGTTGGTCGTATATAGTGGAGAGACCCAGTGCACCAGAAGGAATGTGCTACCCTGGATCAGTGGAGAACCTCGAGGAGTTGAGATTTGTTTTCTCTAGTGCCGCCTCCTACAAGAGGATAAGATTGTTTGATTACTCCAGATGGAATGTTACCAGTTCTGGAACAAGCAAGGCATGCAACGCTTCAACAGGAGGTCAGTCTTTCTATCGAAGCATCAACTGGTTAACCAAAAAGAAACCAGACACCTACGACTTCAATGAGGGGACTTATATCAACAATGAAGATGGAGACATCATTTTCTTATGGGGGATCCATCATCCACCGGATGCAAAAGAGCAGACAACACTGTACAAGAATGCAAACACTTTGAGTAGTGTTACTACCAACACCATAAACAGGAGCTTCCAACCAAATATTGGGCCTAGGCCATTGGTGAGAGGACAACAAGGGTGGATGGACTATTATTGGGGTATTTTAAAGAGAGGAGAAACTTTAAAAATCAGAACCAATGGAAACTTAATTGCGCCTGAATTCGGTTACTTGCTCAAGGGAGAAAGCCATGGCAGAATAATCCAAAATGAGGATATACCAATTGGGAGTTGTCACACAAAATGTCAGACGTATGCAGGAGCAATTAATAGCAGCAAACCCTTTCAGAATGCAAGTAGGCATCACATGGGAGAGTGCCCCAAGTATGTGAAAAAGGAAAGCCTACGGCTAGCAGTTGGGCTTAGGAACACTCCTTCTGTTGAACCCAAAGGATTGTTTGGAGCCATTGCTGGTTTTATCGAAGGAGGGTGGTCTGGAATGATTGATGGATGGTATGGGTTCCATCATAGTAATTCAGAAGGGACAGGAATGGCGGCTGATCAGAAATCAACACAAGAGGCAATTGGCAAGATCACCAACAAGGTAAATAATATAGTTGACAAAATGAACAGGGAATTTGAAGTAGTGAATCATGAGTTTTCCGGGGTCGAGAAAAGAATAAACATGATAAATGACAAAATTGATGATCAGATTGAGGACCTTTGGGCTTACAATGCAGAGCTCCTAGTCCTCTTAGAGAACCAGAAAACACTGGACGAACATGATTCCAATGTCGAAAATCTCTTTGATGAAGTAAGAAGGAGACTTTCAGTCAATGCAATAGATGCTGGGAATGGCTGCTTTGACATACTTCACAAGTGTGATAACGAGTGCATGGAGACTATAAAGAATGGGACTTATAACCATAAGGATTATGAGGAAGAGGCCAAATTGGAAAGGAGCAAAATAAACGGAGTAATACTAGAGGAGAACACCACCTACAAAATTCTCAGCATCTACAGTACAGTGGCGGCCAGTCTTTGCTTGGCAATCCTGATTGCTGGAGGTTTAATCCTGGGCATGCAAAATGGATCTTGTAGATGCATGTTCTGTATTTAA
>A_/_H8N4|CY034159|A/northern_shoveler/California/HKWF1325/2007
ATGGAGAAGTTTATCGCAATAGCAATGCTCTTGGCGAGCACAAATGCATACGATAGGATATGCATTGGTTACCAATCGAACAACTCCACAGACACAGTGAACACTCTTATAGAACAGAATGTGCCGGTCACTCAAACAATGGAGCTTGTGGAAACAGAGAAACACCCCGCTTATTGTAATACTGATTTAGGAACACCATTGGAACTGCGAGACTGCAAAATTGAGGCGGTAATCTACGGGAATCCCAAGTGTGACATCCATCTAAAGGATCAAGGTTGGTCATACATAGTGGAGAGGCCCAGCGCGCCAGAGGGAATGTGTTATCCTGGATCGGTAGAAAATCTAGAGGAACTGAGATTTGTCTTTTCCAATGCGGCATCCTACAAGAGAATAAGACTATTTGACTATTCCAGGTGGAATGTAACCAGCTCTGGGACCAGCAAGGCATGCAATGCATCAACAGGTGGTCAAGCCTTTTATAGGAGCATTAATTGGTTGACCAAAAAGAAACCAGACACTTATGATTTCAATGAAGGAAGCTATGTCAACAATGAAGATGGAGACATCATTTTCCTATGGGGGATCCATCATCCACCTGATACAAAAGAGCAAACGACGCTGTACAAGAATGCAAACACTTTGAGTAGTGTTACTACCAACACCATAAACAGAAGCTTTCGACCCAATATCGGTCCAAGACCATTAGTCAGAGGACAACAAGGAAGAATGGATTACTATTGGGGCATTCTGAAAAGAGGGGAGACTCTGAAAATCAGGACCAATGGAAATTTAATTGCACCTGAATTTGGATATCTACTTAAGGGTGAAAGCCATGGCAGAATAATTCAAAATGAGGACATACCCATTGGAAACTGTCACACAAAATGTCAGACATATGCAGGAGCAATCAATAGCAGCAAACCCTTTCAGAATGCAAGTAGACATTATATGGGGGAATGTCCCAAATATGTAAAGAAGGCAAGCTTACGACTCGCAGTGGGTCTTAGAAATACACCTTCTATTGAACCCAAAGGGCTATTCGGAGCCATTGCCGGTTTTATCGAAGGAGGGTGGTCTGGAATGATTGATGGATGGTATGGATTTCATCACAGTAATTCAGAGGGAACAGGAATGGCAGCTGACCAGAAGTCAACGCAGGAAGCCATCGATAAGATCACCAATAAAGTCAACAATATAGTCGACAAGATGAACAGAGAGTTTGAAGTTGTGAATCATGAATTCTCTGAAGTTGAAAAAAGGATAAACATGATAAATGACAAAATAGATGACCAAATTGAAGGCCTTTGGGCTTACAACGCAGAACTCCTTGTACTTCTAGAAAACCAGAAAACACTGGACGAACATGACTCCAATGTCAAGAACCTCTTTGATGAAGTGAAAAGGAGGTTGTCAACCAATGCAATAGATGCTGGGAACGGTTGCTTCGACATACTTCACAAATGTAACAATGAATGTATGGAAACTATAAAGAATGGGACTTACAATCATAAGGAATATGAAGAGGAAGCTAAACTAGAAAGGAGCAAAATAAATGGAGTGAAACTGGAAGAGAACACCACTTACAAAATTCTCAGCATTTACAGTACAGTGGCGGCCAGTCTCTGCTTGGCAATCCTGATTGCTGGAGGTTTAATCCTGGGTATGCAAAATGGATCTTGTAGATGCATGTTCTGTATTTAA
>A_/_H8N4|EF655844|A/pintail/Barrow/140/2005
ATGGAGAAGTTCATCGCAATGGCAATGCTCTTGGCGAGCACAAATGCATACGATAGGATATGCATTGGTTACCAATCAAACAACTCCACAGACACAGTGAACACCCTTATAGAACAGAATGTGCCAGTCACTCAAACAATGGAGCTCGTGGAAGCGGAGAAACACCCCGCTTATTGCAACACTGATTTAGGATCACCATTGGAACTACGAGACTGCAAAATTGAAGCAGTAATCTATGGAAATCCCAAGTGTGACATCCATCTAAAGGATCAAGGTTGGTCATACATAGTGGAGAGGCCCAGTGCACCAGAGGGAATGTGTTACCCTGGATCTGTGGAAAATCTAGAAGAACTAAGATTCGTCTTCTCCAATGCGGCATCCTACAAGAGAATAAGACTATTTGACTATTCCAAGTGGAATGTAACCAGCTCTGGGACTAGCAAGGCATGCAATGCATCAACAGGTGGTCAATCCTTCTATAGGAGCATCAACTGGTTGACCAAGAAGAAACCAGACACTTACGATTTCAATGAAGGGAGTTATGTCAACAATGAAGATGGAGACATCATTTTCTTATGGGGGATTCATCATCCACCTGATGCAAAAGAGCAAACGACACTGTACAAGAATGCAAACACTTTGAGTAGTGTTACTACCAACACCATAAACAGAAGCTTTCAACCCAATATTGGTCCAAGGCCATTAGTCAGAGGACAACAAGGAAGAATGGATTACTATTGGGGCATTCTGAAAAGAGGAGAGACTCTGAAAATCAGAACTAATGGAAATTTAATTGCACCTGAATTTGGATATCTACTTAAGGGTGAGAGCCATGGCAGAATAATTCAAAATGAGGACATCCCCATTGGAAACTGCCACACGAAATGCCAGACATATGCAGGAGCAATCAATAGCAGCAAACCCTTTCAGAATGCCAGTAGACATTATATGGGGGAATGTCCCAAATATGTAAAAAAGGCAAGCTTGCGACTTGCAGTGGGACTTAGAAACACACCTTCTATTGACCCCAAAGGGCTATTCGGAGCCATTGCTGGTTTCATCGAGGGAGGATGGTCTGGGATGATTGATGGATGGTATGGATTTCACCACAGCAACTCAGAGGGAACAGGAATGGCAGCTGACCAGAAGTCAACACAGGAAGCCATCGATAAGATCACCAATAAAGTCAACAATATAGTTGATAAAATGAACAGGGAGTTTGAAGTTGTGAATCATGAGTTCTCTGAAGTTGAAAAAAGGATAAACATGATAAATGATAAAATAGACGACCAAATTGAAGATCTTTGGGCTTACAATGCAGAACTCCTTGTGCTTCTAGAAAACCAGAAGACACTAGACGAACATGACTCCAATGTCAAAAACCTTTTTGATGAGGTGAAAAGAAGATTGTCAGCCAATGCAATAGATGCTGGGAATGGTTGCTTTGACATACTCCACAAATGCAACAATGAGTGTATGGAAACTATAAAGAATGGGACTTACGACCATAAGGAGTATGAAGAGGAAGCTAAACTAGAAAGGAGCAAAATAAATGGGGTGAAACTGGAAGAAAATACCACTTACAAAATTCTTAGCATTTACAGTACAGTGGCGGCCAGTCTCTGCTTGGCAATCCTGATTGCTGGAGGTTTAATCCTGGGTATGCAAAATGGATCTTGTAGATGCATGTTCTGTATTTAA
>A_/_H8N4|EF655828|A/pintail/Barrow/38/2005
ATGGAGAAGTTCATCGCAATGGCAATGCTCTTGGCGAGCACAAATGCATACGATAGGATATGCATTGGTTACCAATCAAACAACTCCACAGACACAGTGAACACCCTTATAGAACAGAATGTGCCAGTCACTCAAACAATGGAGCTCGTGGAAGCGGAGAAACACCCCGCTTATTGCAACACTGATTTAGGATCACCATTGGAACTACGAGACTGCAAAATTGAAGCAGTAATCTATGGAAATCCCAAGTGTGACATCCATCTAAAGGATCAAGGTTGGTCATACATAGTGGAGAGGCCCAGTGCACCAGAGGGAATGTGTTACCCTGGATTTGTGGAAAATCTAGAAGAACTAAGATTCGTCTTCTCCAATGCGGCATCCTACAAGAGAATAAGACTATTTGACTATTCCAAGTGGAATGTAACCAGCTCTGGGACTAGCAAGGCATGCAATGCATCAACAGGTGGTCAATCCTTCTATAGGAGCATCAACTGGTTGACCAAGAAGAAACCAGACACTTACGATTTCAATGAAGGGAGTTATGTCAACAATGAAGATGGAGACATCATTTTCTTATGGGGGATTCATCATCCACCTGATGCAAAAGAGCAAACGACACTGTACAAGAATGCAAACACTTTGAGTAGTGTTACTACCAACACCATAAACAGAAGCTTTCAACCCAATATTGGTCCAAGGCCATTAGTCAGAGGACAACAAGGAAGAATGGATTACTATTGGGGCATTCTGAAAAGAGGAGAGACTCTGAAAATCAGAACTAATGGAAATTTAATTGCACCTGAATTTGGATATCTACTTAAGGGTGAGAGCCATGGCAGAATAATTCAAAATGAGGACATCCCCATTGGAAACTGCCACACGAAATGCCAGACATATGCAGGAGCAATCAATAGCAGCAAACCCTTTCAGAATGCCAGTAGACATTATATGGGGGAATGTCCCAAATATGTAAAAAAGGCAAGCTTGCGACTTGCAGTGGGACTTAGAAACACACCTTCTATTGACCCCAAAGGGCTATTCGGAGCCATTGCTGGTTTCATCGAGGGAGGATGGTCTGGGATGATTGATGGATGGTATGGATTTCACCACAGCAACTCAGAGGGAACAGGAATGGCAGCTGACCAGAAGTCAACACAGGAAGCCATCGATAAGATCACCAATAAAGTCAACAATATAGTTGATAAAATGAACAGGGAGTTTGAAGTTGTGAATCATGAGTTCTCTGAAGTTGAAAAAAGGATAAACATGATAAATGATAAAATAGACGACCAAATTGAAAATCTTTGGGCTTACAATGCAGAACTCCTTGTGCTTCTAGAAAACCAGAAGACACTAGACGAACATGACTCCAATGTCAAAAACCTTTTTGATGAGGTGAAAAGAAGATTGTCAGCCAATGCAATAGATGCTGGGAATGGTTGCTTTGACATACTCCACAAATGCAACAATGAGTGTATGGAAACTATAAAGAATGGGACTTACGACCATAAGGAGTATGAAGAGGAAGCTAAACTAGAAAGGAGCAAAATAAATGGGGTGAAACTGGAGGAAAATACCACTTACAAAATTCTTAGCATTTACAGTACAGTGGCGGCCAGTCTCTGCTTGGCAATCCTGATTGCTGGAGGTTTAATCCTGGGTATGCAAAATGGATCTTGTAGATGCATGTTCTGTATTTAA
>A_/_H8N4|EF061122|A/duck/Yangzhou/02/2005
ATGGAGAAGTTCATCATAATGACAATGCTCTTGGTGAGCACAAATGCATATGATAGGATATGCATTGGATACCAATCAAACAACTCCACTGACACAGTAAACACACTCATCGAGCAAAAAGTGCCAGTCACCCAGACAATGGAACTAGTGGAAACTGAGAAACATCCTGCTTATTGCAACACTGATTTGGGTGCCCCATTGGAACTGCGAGACTGCAAGATTGAGGCAGTAATCTATGGGAACCCCAAATGTGACATCCATCTGAAAGATCAAGGTTGGTCATACATAGTGGAGAGGCCCAGCGCACCAGAGGGGATGTGTTACCCTGGATCTGTGGAAAATCTGGAAGAACTGAGGTTTGTTTTCTCCAGTGCTGCATCTTACAAGAGAATAAGACTATTTGATTATTCCAGATGGAATGTAACTAGCTCTGGAACAAGCAAAGCATGCAATGCATCAACAGGTGGTCAATCTTTCTATAGGAGCATCAATTGGTTGACCAAAAAGAAACCAGACACTTATGACTTCAATGAAGGGACTTATGTCAATAATGAAGATGGAGACATCATTTTCTTATGGGGGATCCATCATCCGCCGGACACAAAAGAGCAAACAACACTATATAAGAATGCAAACACTTTGAGTAGTGTTACTACCAACACTATAAACAGAAGCTTTCAACCCAATATTGGTCCCAGACCATTAGTAAGAGGACAGCAAGGGAGAATGGATTACTATTGGGGCATTCTGAAAAGAGGAGAGACTCTGAAAATCAGAACCAATGGGAATTTAATTGCACCTGAATTTGGATATCTACTCAAGGGTGAAAGCCATGGCAGAACAATTCAAAATGAGGACATACCCATTGGAAACTGCTACACAAAATGTCAAACATATGCAGGAGCAATCAATAGCAGCAAACCCTTCCAGAATGCAAGTAGGCATTATATGGGGGAATGTCCCAAATATGTAAAGAAGGCAAGCTTGCGACTTGCAGTTGGGCTTAGAAATACACCTTCTGTTGAACCCAGAGGACTGTTCGGAGCCATTGCTGGTTTCATCGAAGGAGGATGGTCTGGGATGATTGATGGGTGGTATGGATTTCATCACAGCAATTCAGAGGGAACAGGAATGGCAGCTGACCAGAAATCAACACAGGAAGCCATCGATAAGATCACCAATAAAGTCAACAATATAGTTGACAAGATGAACAGGGAGTTTGAAGTTGTGAATCATGAGTTCTCTGAAGTTGAAAAAAGAATAAACATGATAAACGATAAAATAGATGACCAAATTGAAGATCTTTGGGCTTACAATGCAGAGCTCCTTGTGCTCTTAGAGAACCAGAAAACGCTAGACGAACATGATTCCAATGTCAAAAACCTTTTTGATGAAGTGAAAAGGAGACTGTCAGCCAATGCAATAGATGCTGGGAACGGTTGCTTTGACATACTTCACAAATGCGACAATGAGTGTATGGAGACTATAAAGAACGGAACTTACGACCATAAGGAATATGAAGAGGAAGCTAAACTAGAAAGGAGCAAAATAAATGGAGTGAAACTAGAAGAGAACACCACTTACAAAATTCTTAGCATTTACAGTACAGTGGCGGCCAGTCTTTGCTTGGCAATCCTGATTGCTGGAGGTTTAATCCTGGGCATGCAAAATGGATCTTGTAGATGCATGTTCTGTATTTGA
>A_/_H8N4|CY005972|A/mallard/Alberta/194/1992
ATGGAGAAGTTCATCGCAATAGCAATGCTCTTGGCGAGCACAAATGCATACGATAGGATATGCATTGGTTACCAATCGAATAACTCCACAGACACAGTGAACACTCTCATAGAACAGAATGTGCCAGTCACTCAAACAATGGAGCTCGTGGAAACAGAGAAACATCCCGCTTATTGCAACACTGATTTAGGAGCACCATTGGAACTGCGAGACTGCAAAATCGAGGCAGTAATCTATGGAAACCCCAAATGTGACATCCATCTAAAGGATCAAGGTTGGTCATACATAGTGGAGAGGCCCAGCGCACCAGAGGGGATGTGTTACCCTGGATCTGTAGAAAATCTGGAAGAACTGAGATTTGTCTTCTCCAATGCGGCATCTTACAAGAGAATAAGACTATTTGACTATTCCAGGTGGAATGTAACTAGCTCTGGAACCAGCAAGGCATGCAATGCATCAACAGGTGGTCAATCCTTCTATAGGAGCATCAACTGGTTGACCAAAAAGAAACCAGACACTTATGATTTCAATGAAGGGAGTTATGTTAACAATGAAGATGGAGACATCATTTTCTTATGGGGGATCCATCATCCACCTGACACAAAAGAGCAAACAACACTATATAAGAATGCAAACACTTTGAGTAGTGTCAATACCAACACTATAAACAGAAGCTTTCAACCCAATATTGGTCCCAGACCATTAGTAAGAGGACAACAAGGAAGAATGGATTACTATTGGGGCATTCTGAAAAGAGGAGAGACTCTGAAAATCAGAACTAATGGGAATTTAATCGCACCTGAATTTGGATATCTACTTAAGGGTGAAAGCCATGGCAGAATAATTCAAAATGAGGACATACCCATTGGAAACTGCTACACAAAATGTCAGACATATGCAGGAGCAATTAATAGCAGCAAACCCTTTCAGAATGCAAGTAGACATTATATGGGGGAATGTCCCAAATATGTAAAGAAGGCAAGCTTACGACTTGCAGTGGGGCTTAGAAATACACCTTCTGTTGAACCCAAAGGGCTATTCGGAGCCATTGCTGGTTTCATCGAAGGAGGATGGTCTGGGATGATTGATGGATGGTATGGATTTCATCACAGCAATTCAGAGGGAACAGGAATGGCAGCTGACCAGAAATCAACACAGGAAGCCATCGATAAGATCACCAATAAAGTCAACAATATAGTTGACAAGATGAACAGGGAGTTTGAAGTTGTGAATCATGAGTTCTCTGAAGTTGAAAAAAGGATAAACATGATAAATGATAAAATAGACGACCAAATTGAAGATCTTTGGGCTTACAATGCAGAGCTCCTTGTGCTTCTAGAAAACCAGAAAACACTAGACGAACATGATTCCAATGTCAAAAACCTTTTTGACGAGGTGAAAAGGAGATTGTCAGCCAATGCAATAGATGCTGGGAACGGTTGCTTTGACATACTTCACAAATGCGACAATGAGTGTATGGAGACTATAAAGAATGGGACTTACGACCATAAGGAATATGAAGAGGAAGCTAAACTAGAAAGGAGCAAAATAAATGGAGTGAAACTGGAAGAGAACACCACTTACAAAATTCTTAGCATTTACAGTACAGTGGCGGCCAGTCTCTGCTTGGCAATCCTGATTGCTGGAGGTTTAATCCTGGGTATGCAAAATGGATCTTGTAGATGCATGTTCTGTATTTAA
>A_/_H8N4|CY005971|A/pintail_duck/Alberta/114/1979
ATGGAGAAACTCATCGTAATAGCAATGCTCTTGGCGAGCACAAATGCATACGATAGGATATGCATTGGTTACCAATCGAATAACTCCACAGACACAGTGAACACTCTCATAGAACAGAATGTGCCAGTCACCCAAACAATGGAGCTCGTGGAAACAGAGAAACATCCCGCTTATTGCAATACTGATTTAGGTGCCCCATTGGAACTGCGAGACTGCAAGATCGAGGCAGTAATCTATGGAAACCCTAAATGTGACATCCATCTAAAAGATCAAGGTTGGTCATACATAGTGGAGAGGCCTAGCGCACCAGAGGGAATGTGTTACCCTGGATCTATAGAAAACCTGGAAGAACTGAGGTTTGTTTTCTCCAGTGCGGCATCTTACAAGAGAATAAGACTGTTTGACTATTCCAGATGGAATGTGACTCGCTCTGGAACAAGCAAAGCATGCAACGCATCAACCGGTGGTCAATCTTTCTATAGGAGCATCAACTGGTTGACCAAAAAGAAACCAGACACGTATGATTTCAATGAAGGGACTTATGTTAACAATGAAGATGGAGACATCATTTTCTTATGGGGGATCCATCATCCGCCCGACACAAAAGAGCAAACGACACTATATAAGAATGCAAACACTTTGACTAGTGTTACTACCAATACTATAAACAGAAACTTTCAACCAAATATTGGTCCCAGACCATTAGTAAGAGGACAGCAAGGGAGAATGGATTACTACTGGGGTATTCTGAAAAGAGGAGAGACTTTGAAAATCAGAACCAATGGGAATTTGATTGCACCTGAATTTGGATATCTACTCAAGGGTGAAAGCCATGGCAGAATAATCCAAAATGAGGATATACCCATCGGGAACTGTAACACAAAATGTCAAACATACGCAGGAGCAATTAATAGCAGCAAACCCTTCCAGAATGCAAGTAGGCATTACATGGGAGAATGTCCCAAATATGTAAAGAAGGCAAGCTTGCGACTTGCAGTTGGGCTTAGAAATACACCATCTGTTGAACCCAGAGGGCTGTTCGGAGCCATTGCTGGTTTCATCGAAGGAGGATGGTCTGGGATGATTGATGGGTGGTATGGATTTCACCACAGCAATTCAGAGGGAACAGGAATGGCAGCTGACCAGAAATCAACACAGGAAGCCATCGATAAGATCACCAATAAAGTCAACAATATAGTTGACAAGATGAACAGGGAGTTTGAAGTTGTGAATCATGAGTTCTCTGAAGTTGAAAAAAGGATAAATATGATAAACGATAAAATAGATGACCAAATTGAAGATCTTTGGGCCTACAATGCAGAGCTCCTTGTGCTTTTAGAAAATCAGAAAACGCTAGACGAACATGATTCCAATGTCAAAAACCTTTTTGACGAGGTGAAAAGGAGACTATCAGCCAATGCAATAGATGCTGGAAATGGTTGCTTTGACATACTTCACAAATGCGACAATGAGTGTATGGAGACTATAAAGAACGGAACTTATAACCATAAGGAATATGAAGAGGAAGCTAAACTAGAAAGGAGCAAAATAAATGGAGTGAAACTAGAAGAGAACACCACTTACAAAATTCTTAGCATTTACAGTACAGTGGCGGCCAGTCTTTGCTTGGCAATCCTGATTGCTGGAGGTTTAATCCTGGGTATGCAAAATGGATCTTGTAGATGCATGTTCTGTATTTGA
>A_/_H8N4|CY005970|A/mallard/Alberta/283/1977
ATGGAGAAATTCATCGCAATAGCAATGCTCTTGGCGAGCACAAATGCATACGATAGAATATGCATTGGATACCAATCAAACAATTCCACAGACACAGTGAACACTCTCATAGAACAAAATGTGCCAGTCACCCAAACAATGGAGCTCGTAGAAACAAAGAAACATCCCGCTTATTGTAACACTGATTTAGGTGCTCCACTGGAACTGCGAGACTGCAAGATCGAGGCAGTAATCTATGGGAACCCCAAATGTGACATTCATCTGAAAGATCAAGGTTGGTCATACATAGTGGAGAGGCCTAGCGCACCAGAAGGGATGTGTTACCCTGGATCTGTGGAAAATCTGGAAGAACTGAGGTTTGTCTTCTCCAGTGCAGCATCTTACAAGAGAATAAGGCTATTTGATTATTCCAGGTGGAATGTGACTCGTTCTGGAACAAGTAAAGCATGCAATGCATCAACAGGTGCCCAATCCTTCTATAGAAGCATCAACTGGTTGACCAAAAAGAAACCAGACACTTATGACTTCAATGAAGGGACCTATGTTAACAATGAAGATGGAGACATCATTTTCTTATGGGGGATCCACCATCCTCCAAACACAAAAGAGCAAACAACACTATATAAGAATGCAAACACTTTGAGTAGTGTTACTACCAACACTATAAACAGAAGCTTTCAACCAAATATTGGTCCCAGACCATTAGTAAGAGGACAGCAAGGGAGAATGGATTACTATTGGGGCATTCTGAAGAGAGGAGAAACTCTGAAGATCAGGACCAATGGAAATTTAATCGCACCTGAATTTGGCTATTTGCTCAAAGGTGAAAGCCATGGCAGAATAATCCAAAACGAGGATATACCCATTGGGAATTGTAACACAAAATGTCAAACATATGCGGGAGCAATCAATAGCAGCAAACCCTTTCAGAATGCAAGTAGGCATTACATGGGAGAATGTCCCAAATATGTGAAGAAGGCTAGCCTGCGACTTGCAGTTGGGCTTAGGAATACGCCTTCTGTTGAACCCAAAGGACTGTTCGGAGCCATTGCTGGTTTCATTGAAGGAGGATGGTCTGGGATGATTGATGGGTGGTATGGATTTCATCACAGCAATTCAGAGGGAACAGGAATGGCAGCTGACCAGAAATCAACACAAGAAGCCATCGATAAGATAACCAATAAAGTCAACAATATAGTTGACAAAATGAACAGGGAATTTGGAGTTGTGAATCATGAGTTCTCAGAAGTTGAAAAAAGGATAAACATGATAAACGATAAAATAGATGACCAAATTGAAGACCTTTGGGCTTACAATGCAGAGCTCCTTGTGCTCTTAGAGAACCAGAAAACGCTAGACGAACATGATTCCAATGTCAAAAACCTTTTCGATGAAGTGAAGAGGAGACTGTCAGCCAATGCAATAGATGCTGGGAACGGTTGCTTTGACATACTTCACAAATGCGACAATGAGTGTATGGAAACTATAAAGAACGGAACTTACGATCACAAGGAATATGAAGAGGAAGCTAAACTAGAAAGGAGCAAGATAAATGGAGTAAAACTAGAAGAGAATACCACTTACAGAATTCTTAGCATTTACAGTACAGTGGCGGCCAGTCTTTGCTTGGCAATCCTGATTGCTGGAGGTTTAATCCTGGGCATGCAAAATGGATCTTGTAGATGCATGTTCTGTATTTGA
>A_/_H8N4|CY017749|A/mallard/Alaska/708/2005
ATGGAGAAGTTTATTGCAATGGCAATGCTCTTGGCGAGCACAAATGCATACGATAGGATATGCATTGGTTACCAATCAAACAACTCCACAGACACAGTGAACACCCTTATAGAACAGAATGTGCCAGTCACTCAAACAATGGAGCTCGTGGAAGCGGAGAAACACCCCGCTTATTGCAACACTGATTTAGGATCACCATTGGAACTACGAGACTGCAAAATTGAAGCAGTAATCTATGGAAATCCCAAGTGTGACATCCATCTAAAGGATCAAGGTTGGTCATACATAGTGGAGAGGCCCAGTGCACCAGAGGGGATGTGTTACCCTGGATCTGTGGAAAATCTAGAAGAACTGAGATTCGTCTTCTCCAATGCGGCATCCTACAAGAGAATAAGACTATTTGACTATTCCAAGTGGAATGTAACCAGATCTGGGACCAGCAAGGCATGCAATGCATCAACAGGTGGCCAATCCTTCTATAGGAGCATCAACTGGTTGACCAAGAAGAAACCAGACACTTACGATTTCAATGAAGGGAGTTATGTCAATAATGAAGATGGAGACATCATTTTCTTATGGGGGATTCATCATCCACCTGATGCAAAAGAGCAAACGGCACTGTACAAGAATGCAAACACTTTGAGTAGTGTTACTACCAACACCATAAACAGAAGCTTTCAACCCAATATTGGTCCAAGGCCATTAGTCAGAGGACAACAAGGAAGAATGGATTACTATTGGGGCATTCTGAAAAGGGGAGAGACTCTGAAAATCAGAACTAATGGAAATTTAATTGCACCTGAATTTGGATATCTACTTAAGGGTGAGAGCCATGGCAGAATAATTCAAAATGAGGACATCCCCATTGGAAACTGCCACACGAAATGCCAGACATATGCAGGAGCAATCAATAGCAGCAAACCCTTTCAGAATGCCAGTAGACATTATATGGGGGAATGTCCCAAATATGTAAAAAAGGCAAGCTTGCGACTTGCAGTGGGACTTAGAAACACACCTTCTATTGAACCCAAAGGGCTATTCGGAGCCATTGCTGGTTTCATCGAGGGAGGATGGTCTGGGATGATTGATGGATGGTATGGATTTCACCACAGCAACTCAGAGGGAACAGGAATGGCAGCTGACCAGAAGTCAACACAGGAAGCCATCGATAAGATCACCAATAAAGTCAACAATATAGTTGATAAAATGAACAGGGAGTTTGAAGTTGTGAATCATGAGTTTTCTGAAGTTGAAAAAAGGATAAACATGATAAATGATAAAATAGACGACCAAATTGAAGATCTTTGGGCTTACAATGCAGAACTCCTTGTGCTTCTAGAAAACCAGAAGACACTAGACGAACATGACTCCAATGTCAAAAACCTTTTTGATGAGGTGAAAAGAAGATTGTCAGCCAATGCAATAGATGCTGGGAATGGTTGCTTTGACATACTCCACAAGTGCAACAATGAGTGTATGGAAACTATAAAGAATGGGACTTACGACCATAAGGAGTATGAAGAGGAAGCTAAACTAGAAAGGAGCAAAATAAATGGGGTGAAACTGGAAGAGAACACCACTTACAAAATTCTTAGCATTTACAGTACAGTGGCGGCCAGTCTCTGCTTGGCAATCCTGATTGCTGGAGGTTTAATCCTGGGTATGCAAAATGGATCTTGTAGATGCATGTTCTGTATTTAA
>A_/_H8N4|CY014583|A/mallard_duck/Alberta/7/1987
ATGGAGAAGTTCATCGCAATAGCAATGCTCTTGGCGAGCACAAATGCATACGATAGGATATGCATTGGTTACCAATCGAATAACTCCACAGACACAGTGAACACTCTCATAGAACAGAATGTGCCAGTCACTCAAACAATGGAGCTCGTGGAAACAGAGAAACATTCCGCTTATTGCAACACTGATTTAGGTGCACCATTGGAACTGCGAGACTGCAAAATCGAGGCAGTAATCTATGGAAACCCCAAATGTGACATCCATCTAAAGGATCAAGGTTGGTCATACATAGTGGAGAGGCCCAGCGCACCAGAGGGGATGTGTTACCCTGGATCTATAGAAAATCTGGAAGAACTGAGATTTGTCTTCTCCAATGCGGCATCTTACAAGAGAATAAGACTATTTGACTATTCCAGGTGGAATGTAACTAGCTCTGGAACAAGCAAGGCATGCAATGCATCAACAGGTGGTCAATCCTTCTATAGGAGCATCAACTGGTTGACCAAAAAGAAACCAGACACTTATGATTTCAATGAAGGGACTTATGTTAACAATGAAGATGGAGACATCATTTTCTTATGGGGGATCCATCATCCGCCCGACACAAAAGAGCAAACGGCACTATATAAGAATGCAAACACTTTGAGTAGTGTCACTACCAACACTATAAACAGAAGCTTTCAACCCAATATTGGTCCCAGACCATTAGTAAGAGGACAGCAAGGAAGAATGGATTACTATTGGGGCATTCTGAAAAGAGGAGAGACTCTGAAAATCAGAACTAATGGGAATTTAATCGCACCTGAATTTGGATATCTACTTAAGGGTGAAAGCCATGGCAGAATAATTCAAAATGAGGACATACCCATCGGAAACTGCAACACAAAATGTCAAACATATGCAGGAGCAATTAATAGCAGCAAACCCTTTCAGAATGCAAGTAGACATTATATGGGAGAATGTCCCAATTATGTAAAGAAGGCAAGCTTGCGACTTGCAGTGGGGCTTAGAAATACACCTTCTGTTGAACCCAAAGGGCTATTCGGAGCCATTGCTGGTTTCATCGAAGGAGGATGGTCTGGGATGATTGATGGATGGTATGGATTTCATCACAGCAATTCAGAGGGAACAGGAATGGCAGCTGACCAGAAATCAACACAGGAAGCCATCGATAAGATCACCAATAAAGTCAACAATATAGTTGACAAGATGAACAGGGAGTTTGAAGTTGTGAATCATGAGTTCTCTGAAGTTGAAAAAAGGATAAACATGATAAACGATAAAATAGACGACCAAATTGAAGATCTTTGGGCTTACAATGCAGAGCTCCTTGTGCTTCTAGAGAACCAGAAAACGCTAGACGAACATGATTCCAATGTCAAAAACCTTTTCGACGAGGTGAAAAGGAGATTGTCAGCCAATGCAATAGATGCTGGGAACGGTTGCTTTGACATACTTCACAAATGCGACAATGAGTGTATGGAGACTATAAAGAACGGGACTTATGACCACAAGGAATATGAAGAAGAAGCTAAACTAGAAAGGAGCAAAATAAATGGAGTGAAACTAGAAGAGAACACCACTTACAAAATTCTTAGCATTTACAGTACAGTGGCGGCCAGTCTTTGCTTGGCAATCCTGATTGCTGGAGGTTTAATCCTGGGTATGCAAAATGGATCTTGTAGATGCATGTTCTGTATTTAA
>A_/_H8N4|MT090424|A/duck/Bangladesh/37509/2019
ATGGAGAAATTCATCATAATGACAATGCTCTTAATGAGCGCAAATGCATATGATAGGATATGCATTGGCTACCAATCAAACAACTCCACTGACACAGTAAACACACTCATAGAGCAAAACGTGCCAGTCACCCAAACAATGGAATTGGTGGAAACCAAGAAACATCCTGCTTACTGTAGCACTGATTTGGGCACCCCACTAGAGTTGCGTGATTGCAAAATTGAAGCGGTAATCTATGGGAATCCAAAATGTGACATCCACTTGAAAGACCAGGGTTGGTCATACATAGTGGAGAGACCTAGTGCACCAGAGGGGATGTGTTACCCTGGATCAGTAGAGAATCTTGAGGAGTTAAGGTTCATCTTCTCCAGCGCTGCTTCCTACAAAAGAATAAGATTGTTTGATTACTCCAGATGGAATGTTACTAGCTCTGGGACAAGCAAGGCATGCAATGCTTCAACAGGAGGTCAGTCTTTCTATCGGAGCATCAATTGGCTAACAAAAAAGAAGCCTGACACCTACGATTTCAATGAGGGGACTTACATCAATAATGAAGATGGGGACATAATTTTCTTATGGGGAATCCATCACCCACCAGATGCAAAGGAGCAGACAACACTGTACAAGAATGCAAACACTTTAAGTAGTGTTACTACCAACACTATAAACAGGAGCTTCCAGCCTAACATCGGACCCAGACCATTGGTGAGAGGGCAACAAGGGAGGATGGATTATTATTGGGGTATTCTGAAGAGAGGAGAAACCTTGAAAATTAGAACTAACGGGAACCTGATAGCGCCTGAGTTCGGTTATCTGCTCAAAGGGGAGAGCCATGGCAGGATAATTCCAAATGAGGACATACCAATTGGGAATTGCCATACGAAATGTCAGACGTACGCAGGAGCAATTAATAGCAGTAAACCCTTTCAAAATGCAAGCAGACACTACATGGGAGAATGCCCCAAATATGTGAAGAAGGAGAGCTTACGGTTAGCAGTCGGACTTAGAAACACTCCTTCCATTGAACCCAAAGGATTGTTTGGAGCCATTGCTGGTTTTATTGAAGGAGGATGGTCTGGGATGATTGATGGATGGTATGGGTTTCATCATAGTAATTCAGAGGGTACAGGAATGGCAGCTGATCAGAAATCAACACAGGAAGCAATTGACAAAATCACCAATAAAGTCAACAATATAGTCGATAAAATGAACAGGGAGTTTGAAGTAGTGAACCATGAATTCTCTGAAGTCGAAAAAAGAATAAACATGATAAATGACAAAATTGATGATCAGATTGAAGATCTTTGGGCCTACAATGCAGAGCTTCTGGTCCTCCTAGAGAATCAGAAAACACTGGATGAACATGATTCCAATGTCAAAAACCTTTTTGATGAAGTAAGAAGGAGACTTTCTGCCAATGCAATAGATGCTGGGAATGGCTGCTTCGATATACTTCACAAATGTGACAATGAATGCATGGAGACTATAAAGAATGGGACTTATAACCATAAGGAATATGAGGAAGAGGCCAAACTGGAAAGGAGCAAGATCAATGGAGTCAAACTAGAGGAAAATACCACCTATAAGATTCTCAGCATTTACAGTACAGTGGCGGCCAGTCTTTGCTTGGCAATCCTGATTGCTGGAGGTCTAATCCTGGGCATGCAAAATGGATCTTGTAGATGCATGTTCTGTATTTGA
>A_/_H8N4|MT090367|A/duck/Bangladesh/37525/2019
ATGGAGAAATTCATCATAATGACAATGCTCTTAATGAGCGCAAATGCATATGATAGGATATGCATTGGCTACCAATCAAACAACTCCACTGACACAGTAAACACACTCATAGAGCAAAACGTGCCAGTCACCCAAACAATGGAATTGGTGGAAACCAAGAAACATCCTGCTTACTGTAGCACTGATTTGGGCACCCCACTAGAGTTGCGTGATTGCAAAATTGAAGCGGTAATCTATGGGAATCCAAAATGTGACATCCACTTGAAAGACCAGGGTTGGTCATACATAGTGGAGAGACCTAGTGCACCAGAGGGGATGTGTTACCCTGGATCAGTAGAGAATCTTGAGGAGTTAAGGTTCATCTTCTCCAGCGCTGCTTCCTACAAAAGAATAAGATTGTTTGATTACTCCAGATGGAATGTTACTAGCTCTGGGACAAGCAAGGCATGCAATGCTTCAACAGGAGGTCAGTCTTTCTATCGGAGCATCAATTGGCTAACAAAAAAGAAGCCTGACACCTACGATTTCAATGAGGGGACTTACATCAATAATGAAGATGGGGACATAATTTTCTTATGGGGAATCCATCACCCACCAGATGCAAAGGAGCAGACAACACTGTACAAGAATGCAAACACTTTAAGTAGTGTTACTACCAACACTATAAACAGGAGCTTCCAGCCTAACATCGGACCCAGACCATTGGTGAGAGGGCAACAAGGGAGGATGGATTATTATTGGGGTATTCTGAAGAGAGGAGAAACCTTGAAAATTAGAACTAACGGGAACCTGATAGCGCCTGAGTTCGGTTATCTGCTCAAAGGGGAGAGCCATGGCAGGATAATTCCAAATGAGGACATACCAATTGGGAATTGCCATACGAAATGTCAGACGTACGCAGGAGCAATTAATAGCAGTAAACCCTTTCAAAATGCAAGCAGACACTACATGGGAGAATGCCCCAAATATGTGAAGAAGGAGAGCTTACGGTTAGCAGTCGGACTTAGAAACACTCCTTCCATTGAACCCAAAGGATTGTTTGGAGCCATTGCTGGTTTTATTGAAGGAGGATGGTCTGGGATGATTGATGGATGGTATGGGTTTCATCATAGTAATTCAGAGGGTACAGGAATGGCAGCTGATCAGAAATCAACACAGGAAGCAATTGACAAAATCACCAATAAAGTCAACAATATAGTCGATAAAATGAACAGGGAGTTTGAAGTAGTGAACCATGAATTCTCTGAAGTCGAAAAAAGAATAAACATGATAAATGACAAAATTGATGATCTGATTGAAGATCTTTGGGCCTACAATGCAGAGCTTCTGGTCCTCCTAGAGAATCAGAAAACACTGGATGAACATGATTCCAATGTCAAAAACCTTTTTGATGAAGTAAGAAGGAGACTTTCTGCCAATGCAATAGATGCTGGGAATGGCTGCTTCGATATACTTCACAAATGTGACAATGAATGCATGGAGACTATAAAGAATGGGACTTATAACCATAAGGAATATGAGGAAGAGGCCAAACTGGAAAGGAGCAAGATCAATGGAGTCAAACTAGAGGAAAATACCACCTATAAGATTCTCAGCATTTACAGTACAGTGGCGGCCAGTCTTTGCTTGGCAATCCTGATTGCTGGAGGTCTAATCCTGGGCATGCAAAATGGATCTTGTAGATGCATGTTCTGTATTTGA
>A_/_H8N4|MT090348|A/mallard/Bangladesh/37909/2019
ATGGAGAAGTTCATCATAATGACAATGCTCTTGGTGAGCACAAACGCATACGATAGAATATGCATTGGATACCAATCAAACAACTCCACTGACACAGTAAACACACTCATAGAGCAAAATGTACCAGTCACCCAGACAATGGAATTAGTGGAAACTGAGAAACAACCTGCTTATTGCAACACCAATTTGGGCGCTCCACTAGAGTTGCGTGATTGCAAGATTGAAGCAGTGATCTATGGGAATCCAAAATGTGACATCCATTTGAAGGACCAGGGTTGGTCATATATAGTGGAGAGGCCCAGTGCACCAGAGGGGATTTGCTACCCTGGATCAGTGGAGAATCTTGAGGAGTTAAGATTTGTTTTCTCCAGCGCTGCTTCCTACAAAAGAATAAGATTGTTTGACTACTCCAGATGGAATGTTACCAGTTCTGGAACAAGCAAGGCATGCAATGCGTCAACAGGAGGTCAGTCTTTCTATCGGAGCATCAATTGGCTAACTAAAAGGAAGCCCGACACCTACGATTTCAATGAGGGGACTTACATCAATAATGAGGATGGAGACATAATTTTCTTATGGGGAATTCATCACCCACCGGACGCAAAGGAGCAAACAACACTGTACAAGAATGCAAATACTCTAAGTAGTGTTACCACCAACACTATAAACAGGAGTTTCCAGCCCAATATCGGACCTAGGCCCTTAGTGAGAGGGCAACAAGGGCGGATGGACTATTATTGGGGTGTTTTGAAGAGGGGAGAAACTTTAAAAATTAGAACCAACGGGAACCTGATCGCGCCTGAATTCGGTTATCTGCTCAAAGGGGAAAGTCATGGTAGAATAATTCAAAATGAGGACATACCAATTGGGAATTGTCATACGAAATGTCAGACATATGCAGGAGCAATTAACAGCAGCAAGCCCTTTCAGAATGCAAGCAGGCACTACATGGGAGAATGCCCCAAATATGTGAAGAAAGAAAGCCTACGGCTGGCAGTTGGACTTAGAAACACTCCTTCTATTGAACCTAAAGGATTGTTTGGGGCCATTGCTGGTTTTATTGAAGGGGGATGGTCTGGGATGATCGACGGATGGTATGGATTCCACCATAGTAACTCAGAAGGGACAGGAATGGCCGCTGATCAAAAATCAACACAAGAAGCAATTGACAAAATCACCAATAAGGTCAACAATATAGTTGATAAAATGAACAGGGAATTTGAAGTAGTTAATCATGAGTTCTCTGAAGTCGAAAAAAGGATAAACATGATAAATGACAAAATTGATGATCAAATTGAAGATCTTTGGGCCTACAATGCAGAGCTTCTGGTCCTCCTAGAGAACCAGAAAACACTGGATGAGCACGATTCTAATGTCAAAAACCTCTTTGATGAAGTAAGGAGGAGACTTTCAGCCAATGCAATAGATACTGGGAACGGCTGCTTCGACCTACTCCACAAATGCGACAACGAGTGCATGGAGACCATAAAGAATGGGACTTACAACCATAAAGAGTATGAAGAAGAGGCCAAGCTGGAAAGAAGCAAGATTAATGGAGTGAAACTAGAGGAAAATACTACCTACAAAATTCTCAGCATTTACAGTACAGTGGCGGCCAGTCTCTGCTTGGCAATCCTGATTGCTGGAGGTCTAATCCTGGGTATGCAAAATGGATCTTGTAGATGCATGTTCTGTATTTAA
>A_/_H8N4|MT090312|A/duck/Bangladesh/37473/2019
ATGGAAAAATTCATCATAATGACAATGCTCTTAATGAGCGCAAATGCATATGATAGGATATGCATTGGCTACCAATCAAACAACTCCACTGACACAGTAAACACACTCATAGAGCAAAACGTGCCAGTCACCCAAACAATGGAATTGGTGGAAACCAAGAAACATCCTGCTTACTGTAGCACTGATTTGGGCACCCCACTAGAGTTGCGTGATTGCAAAATTGAAGCGGTAATCTATGGGAATCCAAAATGTGACATCCACTTGAAAGACCAGGGTTGGTCATACATAGTGGAGAGACCTAGTGCACCAGAGGGGATGTGTTACCCTGGATCAGTAGAGAATCTTGAGGAGTTAAGGTTCATCTTCTCCAGCGCTGCTTCCTACAAAAGAATAAGATTGTTTGATTACTCCAGATGGAATGTTACTAGCTCTGGGACAAGCAAGGCATGCAATGCTTCAACAGGAGGTCAGTCTTTCTATCGGAGCATCAATTGGCTAACAAAAAAGAAGCCTGACACCTACGATTTCAATGAGGGGACTTACATCAATAATGAAGATGGGGACATAATTTTCTTATGGGGAATCCATCACCCACCAGATGCAAAGGAGCAGACAACACTGTACAAGAATGCAAACACTTTAAGTAGTGTTACTACCAACACTATAAACAGGAGCTTCCAGCCTAACATCGGACCCAGACCATTGGTGAGAGGGCAACAAGGGAGGATGGATTATTATTGGGGTATTCTGAAGAGAGGAGAAACCTTGAAAATTAGAACTAACGGGAACCTGATAGCGCCTGAGTTCGGTTATCTGCTCAAAGGGGAGAGCCATGGCAGGATAATTCCAAATGAGGACATACCAATTGGGAATTGCCATACGAAATGTCAGACGTACGCAGGAGCAATTAATAGCAGTAAACCCTTTCAAAATGCAAGCAGACACTACATGGGAGAATGCCCCAAATATGTGAAGAAGGAGAGCTTACGGTTAGCAGTCGGACTTAGAAACACTCCTTCCATTGAACCCAAAGGATTGTTTGGAGCCATTGCTGGTTTTATTGAAGGAGGATGGTCTGGGATGATTGATGGATGGTATGGGTTTCATCATAGTAATTCAGAGGGTACAGGAATGGCAGCTGATCAGAAATCAACACAGGAAGCAATTGACAAAATCACCAATAAAGTCAACAATATAGTCGATAAAATGAACAGGGAGTTTGAAGTAGTGAACCATGAATTCTCTGAAGTCGAAAAAAGAATAAACATGATAAATGACAAAATTGATGATCAGATTGAAGATCTTTGGGCCTACAATGCAGAGCTTCTGGTCCTCCTAGAGAATCAGAAAACACTGGATGAACATGATTCCAATGTCAAAAACCTTTTTGATGAAGTAAGAAGGAGACTTTCTGCCAATGCAATAGATGCTGGGAATGGCTGCTTCGATATACTTCACAAATGTGACAATGAATGCATGGAGACTATAAAGAATGGGACTTATAACCATAAGGAATATGAGGAAGAGGCCAAACTGGAAAGGAGCAAGATCAATGGAGTCAAACTAGAGGAAAATACCACCTATAAGATTCTCAGCATTTACAGTACAGTGGCGGCCAGTCTTTGCTTGGCAATCCTGATTGCTGGAGGTCTAATCCTGGGCATGCAAAATGGATCTTGTAGATGCATGTTCTGTATTTGA
>A_/_H8N4|MT090262|A/duck/Bangladesh/38557/2019
ATGGAGAAGTTCATCATAATGACAATGCTCTTGGTGAGCACAAACGCATACGATAGAATATGCATTGGATACCAATCAAACAACTCCACTGACACAGTAAACACACTCGTAGAGCAAAATGTACCAGTCACCCAGACAATGGAATTAGTGGAAACTGAGAAACAACCTGCTTATTGCAACACCAATTTGGGCGCTCCACTAGAGTTGCGTGATTGCAAGATTGAAGCAGTGATCTATGGGAATCCAAAATGTGACATCCATTTGAAGGACCAGGGTTGGTCATATATAGTGGAGAGGCCCAGTGCACCAGAGGGGATGTGCTACCCTGGATCAGTGGAGAATCTTGAGGAGTTAAGATTTGTTTTCTCCAGCGCTGCTTCCTACAAAAGAATAAGATTGTTTGACTACTCCAGATGGAATGTTACCAGTTCTGGAACAAGCAAGGCATGCAATGCGTCAACAGGAGGTCAGTCTTTCTATCGGAGCATCAATTGGCTAACTAAAAGGAAGCCCGACACCTACGATTTCAATGAGGGGACTTACATCAATAATGAGGATGGAGACATAATTTTCTTATGGGGAATTCATCACCCACCGGACGCAAAGGAGCAAACAACACTGTACAAGAATGCAAATACTCTAAGTAGTGTTACCACCAACACTATAAACAGGAGTTTCCAGCCCAATATCGGACCTAGGCCCTTAGTGAGAGGGCAACAAGGGCGGATGGACTATTATTGGGGTGTTTTGAAGAGGGGAGAAACTTTAAAAATTAGAACCAACGGGAACCTGATCGCGCCTGAATTCGGTTACCTGCTCAAAGGGGAAAGTCATGGTAGAATAATTCAAAATGAGGACATACCAATTGGGAATTGTCATACGAAATGTCAGACGTATGCAGGAGCAATTAACAGCAGCAAGCCCTTTCAGAATGCAAGCAGGCACTACATGGGAGAATGCCCCAAATATGTGAAGAAAGAAAGCCTACGGCTAGCAGTTGGACTTAGAAACACTCCTTCTATTGAACCTAAAGGATTGTTTGGGGCCATTGCTGGTTTTATTGAAGGGGGATGGTCTGGGATGATCGACGGATGGTATGGATTCCACCATAGTAACTCAGAAGGGACAGGAATGGCCGCTGATCAAAAATCAACACAAGAAGCAATTGACAAAATCACCAATAAGGTCAACAATATAGTTGATAAAATGAACAGGGAATTTGAAGTAATTAATCATGAGTTCTCTGAAGTCGAAAAAAGGATAAACATGATAAATGACAAAATTGATGATCAAATTGAAGATCTTTGGGCCTACAATGCAGAGCTTCTGGTCCTCCTAGAGAACCAGAAAACACTGGATGAGCACGATTCTAATGTCAAAAACCTCTTTGATGAAGTAAGGAGGAGACTTTCAGCCAATGCAATAGATACTGGGAACGGCTGCTTCGACCTACTCCACAAATGCGACAACGAGTGCATGGAGACCATAAAGAATGGGACTTACAACCATAAAGAGTATGAAGAAGAGGCCAAGCTGGAAAGAAGCAAGATTAATGGAGTGAAACTAGAGGAAAATACTACCTACAAAATTCTCAGCATTTACAGTACAGTGGCGGCCAGTCTCTGCTTGGCAATCCTGATTGCTGGAGGTCTAATCCTGGGTATGCAAAATGGATCTTGTAGATGCATGTTCTGTATTTAA
>A_/_H8N4|MT421411|A/mallard/Maine/ME-Y17-181/2017
ATGGAGAAGTTTATCGCAATAGCAATACTCTTGGCGAGCACAAATGCATACGATAGGATATGCATTGGTTACCAGTCGAACAACTCCACAGATACGGTGAACACTCTTATAGAGCAGAATGTACCGGTCACTCAAACAATGGAGCTTGTGGAAACAGAGAAACATCCCGCTTATTGTAACACTGATTTAGGAACGCCATTGGAGCTGCGAGACTGCAAAATTGAGGCGGTAATATATGGGAATCCCAAGTGTGACATTCACCTAAAGGATCAAGGTTGGTCATACATAGTGGAGAGGCCCAGTGCGCCAGAGGGAATGTGTTATCCTGGATCAGTAGAAAATCTAGAGGAACTGAGATTTGTCTTTTCCAATGCGGCGTCCTATAAGAGAATAAGACTATTTGACTACTCCAGGTGGAATGTAACCAGCTCTGGGACCAGCAAGGCATGCAATGCATCAACAGGTGGTCAATCCTTTTATAGGAGCATCAATTGGTTGACCAAAAAGAAACCAGACACTTATGATTTCAATGAAGGAAGCTATATCAACAACGAAGATGGGGACATCATTTTCCTATGGGGGATCCATCATCCACCTGACACAAAAGAGCAGACAACGCTATACAAGAATGCAAATACTTTGAGTAGTGTTACTACCAACACCATAAACAGAAGCTTTCAACCCAATATCGGCCCAAGACCATTAGTCAGAGGACAACAAGGAAGAATGGATTACTATTGGGGCATCCTGAAAAGAGGAGAGACTCTGAAGATCAGGACCAATGGAAACTTAATTGCACCTGAATTTGGATATCTACTTAAGGGTGAAAGCCATGGCAGAATAATTCAAAATGAGGACATACCCATTGGAAACTGTCACACAAAATGCCAGACATATGCAGGAGCAATCAATAGCAGCAAACCTTTTCAAAATGCAAGTAGACATTATATGGGGGAATGTCCCAAATATGTGAAAAAGGCAAGCTTACGACTTGCAGTGGGTCTTAGAAATACACCTTCTATTGAGCCCAAAGGACTATTTGGAGCCATTGCTGGTTTTATCGAAGGAGGATGGTCTGGAATGATTGATGGGTGGTATGGATTTCATCACACTAATTCAGAAGGAACAGGAATGGCAGCTGATCAGAAGTCAACGCAGGAAGCCATCGACAAGATCACCAATAAAGTCAACAATATAGTCGACAAGATGAACAGAGAGTTTGAAGTTGTGAATCATGAATTCTCTGAAGTTGAAAAAAGGATAAACATGATAAATGACAAAATAGATGACCAGATTGAAAATCTTTGGGCTTACAATGCAGAGCTCCTTGTTCTTCTAGAAAACCAGAAAACACTAGACGAACATGACTCCAATGTCAAGAACCTCTTTGATGAAGTGAAAAGAAGGTTGTCAACCAATGCAATAGATGCTGGAAACGGTTGCTTCGACATACTTCACAAATGCAATAATGAGTGTATGGAAACTATAAAGAATGGGACTTACAATCATAAGGAGTATGAAGAGGAAGCTAAACTAGAAAGGAGCAAAATAAATGGAGTGAAACTGGAAGAGAACACCACTTACAAAATTCTCAGTATCTACAGTACAGTGGCGGCCAGTCTCTGCTTGGCAATCCTGATTGCTGGAGGTTTAATCCTGGGTATGCAAAATGGATCTTGTAGATGCATGTTCTGTATTTAA
>A_/_H8N4|MT421339|A/mallard/Maine/ME-Y17-135/2017
ATGGAGAAGTTTATCGCAATAGCAATACTCTTGGCGAGCACAAATGCATACGATAGGATATGCATTGGTTACCAGTCGAACAACTCCACAGATACGGTGAACACTCTTATAGAGCAGAATGTACCGGTCACTCAAACAATGGAGCTTGTGGAAACAGAGAAACATCCCGCTTATTGTAACACTGATTTAGGAACGCCATTGGAGCTGCGAGACTGCAAAATTGAGGCGGTAATATATGGGAATCCCAAGTGTGACATTCACCTAAAGGATCAAGGTTGGTCATACATAGTGGAGAGGCCCAGTGCGCCAGAGGGAATGTGTTATCCTGGATCAGTAGAAAATCTAGAGGAACTGAGATTTGTCTTTTCCAATGCGGCGTCCTATAAGAGAATAAGACTATTTGACTACTCCAGGTGGAATGTAACCAGCTCTGGGACCAGCAAGGCATGCAATGCATCAACAGGTGGTCAATCCTTTTATAGGAGCATCAATTGGTTGACCAAAAAGAAACCAGACACTTATGATTTCAATGAAGGAAGCTATATCAACAACGAAGATGGGGACATCATTTTCCTATGGGGGATCCATCATCCGCCTGACACAAAAGAGCAGACAACGCTATACAAGAATGCAAATACTTTGAGTAGTGTTACTACCAACACCATAAACAGAAGCTTTCAACCCAATATCGGCCCAAGACCATTAGTCAGAGGACAACAAGGAAGAATGGATTACTATTGGGGCATCCTGAAAAGAGGAGAGACTCTGAAGATCAGGACCAATGGAAACTTAATTGCACCTGAATTTGGATATCTACTTAAGGGTGAAAGCCATGGCAGAATAATTCAAAATGAGGACATACCCATTGGAAACTGTCACACAAAATGCCAGACATATGCAGGAGCAATCAATAGCAGCAAACCTTTTCAAAATGCAAGTAGACATTATATGGGGGAATGTCCCAAATATGTGAAAAAGGCAAGCTTACGGCTTGCAGTGGGTCTTAGAAATACACCTTCTATTGAGCCCAAAGGACTATTTGGAGCCATTGCTGGTTTTATCGAAGGAGGATGGTCTGGAATGATTGATGGGTGGTATGGATTTCATCACACTAATTCAGAAGGAACAGGAATGGCAGCTGATCAGAAGTCAACGCAGGAAGCCATCGACAAGATCACCAATAAAGTCAACAATATAGTCGACAAGATGAACAGAGAGTTTGGAGTTGTGAATCATGAATTCTCTGAAGTTGAAAAAAGGATAAACATGATAAATGACAAAATAGATGACCAGATTGAAGATCTTTGGGCTTACAATGCAGAGCTCCTTGTTCTTCTAGAAAACCAGAAAACACTAGACGAACATGACTCCAATGTCAAGAACCTCTTTGATGAAGTGAAAAGAAGGTTGTCAACCAATGCAATAGATGCTGGAAACGGTTGCTTCGACATACTTCACAAATGCAATAATGAGTGTATGGAAACTATAAAGAATGGGACTTACAATCATAAGGAGTATGAAGAGGAAGCTAAACTAGAAAGGAGCAAAATAAATGGAGTGAAACTGGAAGAGAACACCACTTACAAAATTCTCAGTATCTACAGTACAGTGGCGGCCAGTCTCTGCTTGGCAATCCTGATTGCTGGAGGTTTAATCCTGGGTATGCAAAATGGATCTTGTAGATGCATGTTCTGTATTTAA
>A_/_H8N4|MN988070|A/green-winged_teal/Alaska/AK18-WB1-015A/2018
ATGGAGAAGTTTATCGCAATAGCAATGCTCTTGGCGAGCACAAATGCATACGATAGGATATGCATTGGTTACCAATCGAACAATTCCACAGACACAGTGAACACCCTTATAGAACAGAATGTGCCGGTCACTCAAACAATGGAGCTTGTAGAAACAGAGAAACACCCCGCTTATTGTAGTACTGATTTAGGAACACCATTGGAACTGCGAGACTGCAAAATTGAGGCAGTAATCTACGGGAACCCCAAATGTGACATCCATTTAAAGGATCAAGGTTGGTCATACATAGTGGAGAGGCCCAGTGCGCCAGAGGGAATGTGTTATCCTGGATCAGTAGAAAATCTAGAGGAACTGAGATTTGTTTTTTCCAATGCGGCATCTTACAAGAGAATAAGGCTATTTGACTATTCCAGGTGGAATGTAACCAGCTCTGGAACCAGCAAGGCATGCAATGCATCAACAGGTGGTCAATCCTTTTATAGGAGCATTAATTGGTTGACCAAAAAGAAACCAGACACTTATGATTTCAATGAAGGAAGCTACGTCAACAATGAAGATGGAGACATCATTTTCTTATGGGGGATCCATCATCCACCCGATACAAAAGAGCAAACGACACTGTACAAGAATGTAAACACTTTGAGTAGTGTTACTACCAACACCATAAACAGAAGCTTCCAACCCAATATTGGCCCAAGACCACTGGTCAGAGGACAACAAGGAAGAATGGATTACTATTGGGGCATTCTGAAAAGAGGGGAGACTCTGAAAATCAGAACCAATGGAAATTTAATTGCACCTGAATTTGGATATCTACTTAAGGGTGAAAGCCATGGCAGAATAATTCAAAATGAGGACATACCTATCGGAAATTGTCACACAAAATGCCAGACATATGCAGGAGCAATCAATAGCAGCAAACCCTTCCAGAATGCAAGTAGACATTATATGGGGGAGTGTCCCAAGTATGTAAAGAAGGCAAGCTTACGACTCGCAGTGGGTCTTAGAAATACACCTTCCATTGAACCAAAAGGGCTATTCGGAGCCATTGCCGGTTTCATTGAAGGAGGATGGTCTGGAATGATTGATGGATGGTATGGATTTCATCACAGCAATTCAGAGGGGACAGGAATGGCAGCTGATCAGAAGTCAACACAAGAAGCCATCGACAAGATCACCAATAAAGTCAATAATATAGTCGACAAAATGAACAGAGAGTTTGAAGTTGTGAATCATGAATTCTCTGAAGTTGAAAAGAGGATAAACATGATAAATGACAAAGTAGATGACCAAATTGAAGACCTTTGGGCTTACAACGCAGAGCTCCTTGTACTTCTAGAAAATCAGAAGACACTGGACGAACATGACTCCAATGTCAAGAACCTCTTTGATGAAGTGAAAAGAAGGTTGTCAACCAATGCAATAGATGCTGGGAACGGTTGCTTCGACATACTCCATAAATGCAACAACGAATGTATGGAAACTATAAAGAATGGGACTTACAATCATAAGGAATATGAAGAGGAAGCTAAAATAGAAAGGAGCAAAATAAATGGAGTGAAACTGGAAGAAAATACCACTTACAAAATTCTCAGCATTTACAGTACAGTGGCGGCCAGTCTCTGCTTGGCAATTCTGATTGCTGGAGGTTTAATCCTGGGTATGCAAAATGGATCTTGTAGATGCATGTTCTGTATTTAA
>A_/_H8N4|MH501249|A/ruddy_turnstone/Delaware/AI10-1166/2010
ATGGAGAAATTTATCGCAATAGCAATGCTCTTGGCGAGCACAAATGCATACGATAGGATATGCATTGGTTACCAATCGAACAACTCCACAGACACAGTGAACACTCTTATAGAACAGAATGTGCCGGTCACTCAAACAATGGAGCTTGTGGAAACAGAGAAACACCCCGCTTATTGTAACACAGACTTAGGAACACCATTGGAACTGCGAGACTGCAAAATTGAGGCGGTAATCTACGGGAATCCCAAGTGTGACATCCATCTAAAGGATCAAGATTGGTCATACATAGTGGAGAGGCCCAGCGCGCCAGAGGGAATGTGTTATCCTGGATCAGTGGAAAATCTAGAGGAACTGAGATTCGTCTTCTCCAATGCGGCATCCTACAAGAGAATAAGGCTATTTGACTATTCCAGGTGGAATGTAACCCACTCAGGGACCAGCAAGGCATGCAATGCATCGACAGGTGGTCAATCCTTTTATAGGAGCATTAATTGGTTGACCAAAAAGAAACCAGACACCTATGATTTCAATGAAGGAAGTTATGTCAACAATGAAGATGGAGACATCATTTTCTTATGGGGGATCCATCATCCACCTGATACAAAAGAGCAAACGACGCTGTACAAGAATGCAAACACTTTGAGTAGTGTTACTACCAACACCATAAACAGAAGCTTTCAACCCAATATCGGTCCAAGACCATTAGTCAGAGGACAACAAGGAAGAATGGATTACTATTGGGGCATTCTGAAAAGAGGGGAGACTCTGAAAATCAGAACTAATGGAAATTTAATTGCACCTGAGTTTGGATATCTACTTAAGGGTGAAAGCCATGGCAGAATAATTCAAAATGAGGACATACCCATTGGAAACTGTCACACAAAATGTCAGACATATGCAGGAGCAATCAATAGCAGCAAACCCTTTCAGAATGCAAGTAGACATTATATGGGGGAATGTCCCAAATATGTAAAGAAGGCAAGCTTACGACTTGCAGTGGGTCTTAGAAATACACCTTCTATTGAACCCAAAGGGCTATTCGGAGCCATTGCCGGTTTTATCGAAGGAGGGTGGTCTGGAATGATTGATGGATGGTATGGATTTCATCACAGTAATTCAGAGGGAACAGGAATGGCAGCTGACCAGAAGTCAACACAGGAAGCCATCGATAAGATCACCAATAAAGTCAACAATATAGTTGACAAGATGAACAGGGAGTTTGAAGTTGTGAATCATGAATTCTCTGAAGTCGAAAAAAGAATAAACATGATAAATGATAAAATAGATGACCAGATTGAAGACCTTTGGGCTTACAATGCAGAACTCCTTGTGCTTCTAGAAAACCAGAAAACACTAGACGAACATGACTCCAATGTCAAGAATCTCTTTGATGAGGTGAAAAGGAGGTTGTCAACTAATGCAATAGATGCTGGAAACGGTTGCTTCGACATACTTCACAAATGCAATAATGAGTGTATGGAAACTATAAAGAATGGGACATACAATCATAAGGAGTATGAAGAGGAAGCTAAACTAGAAAGGAGCAAAATAAATGGAGTGAAACTGGAAGAGAACACCACTTACAAAATTCTTAGCATTTACAGTACAGTGGCGGCCAGTCTTTGCTTGGCAATCCTGATTGCTGGAGGTTTAATCCTGGGTATGCAAAATGGATCTTGTAGATGCATGTTCTGTATTTAA
>A_/_H8N4|MH501217|A/ruddy_turnstone/Delaware/AI10-1042/2010
ATGGAGAAATTTATCGCAATAGCAATGCTCTTGGCGAGCACAAATGCATACGATAGGATATGCATTGGTTACCAATCGAACAACTCCACAGACACAGTGAACACTCTTATAGAACAGAATGTGCCGGTCACTCAAACAATGGAGCTTGTGGAAACAGAGAAACACCCCGCTTATTGTAACACAGACTTAGGAACACCATTGGAACTGCGAGACTGCAAAATTGAGGCGGTAATCTACGGGAATCCCAAGTGTGACATCCATCTAAAGGATCAAGGTTGGTCATACATAGTGGAGAGGCCCAGCGCGCCAGAGGGAATGTGTTATCCTGGATCAGTGGAAAATCTAGAGGAACTGAGATTCGTCTTCTCCAATGCGGCATCCTACAAGAGAATAAGGCTATTTGACTATTCCAGGTGGAATGTAACCCACTCAGGGACCAGCAAGGCATGCAATGCATCGACAGGTGGTCAATCCTTTTATAGGAGCATTAATTGGTTGACCAAAAAGAAACCAGACACCTATGATTTCAATGAAGGAAGTTATGTCAACAATGAAGATGGAGACATCATTTTCTTATGGGGGATCCATCATCCACCTGATACAAAAGAGCAAACGACGCTGTACAAGAATGCAAACACTTTGAGTAGTGTTACTACCAACACCATAAACAGAAGCTTTCAACCCAATATCGGTCCAAGACCATTAGTCAGAGGACAACAAGGAAGAATGGATTACTATTGGGGCATTCTGAAAAGAGGGGAGACTCTGAAAATCAGAACTAATGGAAATTTAATTGCACCTGAGTTTGGATATCTACTTAAGGGTAAAAGCCATGGCAGAATAATTCAAAATGAGGACATACCCATTGGAAACTGTCACACAAAATGTCAGACATATGCAGGAGCAATCAATAGCAGCAAACCCTTTCAGAATGCAAGTAGACATTATATGGGGGAATGTCCCAAATATGTAAAGAAGGCAAGCTTACGACTTGCAGTGGGTCTTAGAAATACACCTTCTATTGAACCCAAAGGGCTATTCGGAGCCATTGCCGGTTTTATCGAAGGAGGGTGGTCTGGAATGATTGATGGATGGTATGGATTTCATCACAGTAATTCAGAGGGAACAGGAATGGCAGCTGACCAGAAGTCAACACAGGAAGCCATCGATAAGATCACCAATAAAGTCAACAATATAGTTGACAAGATGAACAGGGAGTTTGAAGTTGTGAATCATGAATTCTCTGAAGTCGAAAAAAGAATAAACATGATAAATGATAAAATAGATGACCAGATTGAAGACCTTTGGGCTTACAATGCAGAACTCCTTGTGCTTCTAGAAAACCAGAAAACACTAGACGAACATGACTCCAATGTCAAGAATCTCTTTGATGAGGTGAAAAGGAGGTTGTCAACTAATGCAATAGATGCTGGAAACGGTTGCTTCGACATACTTCACAAATGCAATAATGAGTGTATGGAAACTATAAAGAATGGGACATACAATCATAAGGAGTATGAAGAGGAAGCTAAACTAGAAAGGAGCAAAATAAATGGAGTGAAACTGGAAGAGAACACCACTTACAAAATTCTTAGCATTTACAGTACAGTGGCGGCCAGTCTTTGCTTGGCAATCCTGATTGCTGGAGGTTTAATCCTGGGTATGCAAAATGGATCTTGTAGATGCATGTTCTGTATTTAA
>A_/_H8N4|MH501209|A/ruddy_turnstone/Delaware/AI10-1037/2010
ATGGAGAAATTTATCGCAATAGCAATGCTCTTGGCGAGCACAAATGCATACGATAGGATATGCATTGGTTACCAATCGAACAACTCCACAGACACAGTGAACACTCTTATAGAACAGAATGTGCCGGTCACTCAAACAATGGAGCTTGTGGAAACAGAGAAACACCCCGCTTATTGTAACACAGACTTAGGAACACCATTGGAACTGCGAGACTGCAAAATTGAGGCGGTAATCTACGGGAATCCCAAGTGTGACATCCATCTAAAGGATCAAGGTTGGTCATACATAGTGGAGAGGCCCAGCGCGCCAGAGGGAATGTGTTATCCTGGATCAGTGGAAAATCTAGAGGAACTGAGATTCGTCTTCTCCAATGCGGCATCCTACAAGAGAATAAGGCTATTTGACTATTCCAGGTGGAATGTAACCCACTCAGGGACCAGCAAGGCATGCAATGCATCGACAGGTGGTCAATCCTTTTATAGGAGCATTAATTGGTTGACCAAAAAGAAACCAGACACCTATGATTTCAATGAAGGAAGTTATGTCAACAATGAAGATGGAGACATCATTTTCTTATGGGGGATCCATCATCCACCTGATACAAAAGAGCAAACGACGCTGTACAAGAATGCAAACACTTTGAGTAGTGTTACTACCAACACCATAAACAGAAGCTTTCAACCCAATATCGGTCCAAGACCATTAGTCAGAGGACAACAAGGAAGAATGGATTACTATTGGGGCATTCTGAAAAGAGGGGAGACTCTGAAAATCAGAACTAATGGAAATTTAATTGCACCTGAGTTTGGATATCTACTTAAGGGTGAAAGCCATGGCAGAATAATTCAAAATGAGGACATACCCATTGGAAACTGTCACACAAAATGTCAGACATATGCAGGAGCAATCAATAGCAGCAAACCCTTTCAGAATGCAAGTAGACATTATATGGGGGAATGTCCCAAATATGTAAAGAAGGCAAGCTTACGACTTGCAGTGGGTCTTAGAAATACACCTTCTATTGAACCCAAAGGGCTATTCGGAGCCATTGCCGGTTTTATCGAAGGAGGGTGGTCTGGAATGATTGATGGATGGTATGGATTTCATCACAGTAATTCAGAGGGAACAGGAATGGCAGCTGACCAGAAGTCAACACAGGAAGCCATCGATAAGATCACCAATAAAGTCAACAATATAGTTGACAAGATGAACAGGGAGTTTGAAGTTGTGAATCATGAATTCTCTGAAGTCGAAAAAAGAATAAACATGATAAATGATAAAATAAATGACCAGATTGAAGACCTTTGGGCTTACAATGCAGAACTCCTTGTGCTTCTAGAAAACCAGAAAACACTAGACGAACATGACTCCAATGTCAAGAATCTCTTTGATGAGGTGAAAAGGAGGTTGTCAACTAATGCAATAGATGCTGGAAACGGTTGCTTCGACATACTTCACAAATGCAATAATGAGTGTATGGAAACTATAAAGAATGGGACATACAATCATAAGGAGTATGAAGAGGAAGCTAAACTAGAAAGGAGCAAAATAAATGGAGTGAAACTGGAAGAGAACACCACTTACAAAATTCTTAGCATTTACAGTACAGTGGCGGCCAGTCTTTGCTTGGCAATCCTGATTGCTGGAGGTTTAATCCTGGGTATGCAAAATGGATCTTGTAGATGCATGTTCTGTATTTAA
>A_/_H8N4|MK327766|A/blue-winged_teal/Guatemala/CIP049-I_H118-64/2014
ATGGAGAAGTTTATCGCAATAGCAATGCTCTTGGCGAGCACAAATGCATACGATAGGATATGCATTGGTTACCAATCGAACAACTCCACAGACACGGTGAACACTCTTATAGAACAGAATATACCGGTCACTCAAACAATGGAGCTTGTGGAAACAGAGAAACACCCCGCTTATTGTAACACTGATTTAGGAACGCCATTGGAACTGCGAGACTGCAAAATTGAGGCGGTAATATACGGGAATCCCAAGTGCGACGTCCATCTAAAGGATCAAGGTTGGTCATACATAGTGGAGAGGCCCAGTGCGCCAGAGGGAATGTGTTATCCTGGATCGATAGAAAATCTGGAGGAACTGAGATTTGTATTTTCCAATGCTGCATCCTACAAGAGAATAAGGCTATTTGACTATTCCAGGTGGAATGTAACCAGCTCTGGGACCAGCAAAGCATGCAATGCATCAACAGGTGGTCAATCTTTTTATAGGAGCATTAACTGGTTGACCAAAAAGAAACCGGACACTTACGATTTCAATGAAGGAAGCTACGTCAACAACGAAGATGGGGACATCATTTTCCTGTGGGGGATCCATCATCCACCCAACACAAAAGAGCAGACAACGCTATACAAGAATGCAAATACTTTGAGTAGTGTTACCACCAACACCATAAACAGAAGCTTTCAACCCAATATCGGTCCAAGGCCATTAGTCAGAGGACAACAAGGAAGAATGGATTACTATTGGGGCATTCTAAAAAGAGGAGAGACTCTGAAGATCAGAACCAACGGAAACTTAATTGCACCTGAATTTGGATACCTACTTAAGGGAGAAAGCCATGGAAGAATAATTCAAAATGAGGACATACCCATAAGAAACTGTCACACAAAATGCCAGACATATGCAGGAGCAATAAATAGCAGCAAACCCTTTCAGAACGCAAGTAGACATTATATGGGGGAATGTCCCAAATATGTAAAGAAGGCAAGCTTACGACTTGCAGTGGGTCTTAGAAATACGCCTTCTATTGAACCCAAAGGGCTATTTGGAGCCATTGCCGGTTTTGTCGAAGGAGGGTGGTCTGGAATGATTGATGGGTGGTATGGATTTCATCACAGTAATTCAGAGGGAACAGGAATGGCAGCTGACCAGAAGTCAACGCAAGAAGCCATCGATAAGATCACCAATAAAGTCAACAATATAGTCGACAAGATGAACAGAGAGTTTGAAGTAGTGAATCATGAATTCTCCGAAGTTGAAAAAAGAATAAACATGATAAATGACAAAATAGATGACCAGATTGAAGACCTTTGGGCTTATAATGCAGAACTTCTTGTTCTTCTAGAAAACCAGAAAACACTAGATGAACATGACTCCAACGTCAAGAACCTCTTTGATGAGGTGAAAAGGAGATTGTCAACCAATGCAATAGATGCTGGAAACGGTTGCTTCGACATACTTCATAAATGCAATAATGAATGTATGGAAACTATAAAGAATGGGACCTACAATCATAAGGAGTATGAAGAGGAAGCCAAACTAGAAAGGAGCAAAATAAATGGGGTGAAACTGGAAGAGAACACCACTTACAAAATTCTCAGCATCTACAGTACAGTGGCGGCCAGTCTCTGCTTGGCAATCCTGATTGCTGGAGGTTTAATCCTGGGTATGCAAAATGGATCTTGTAGATGCATGTTCTGTATTTAA
>A_/_H8N4|MK326834|A/blue-winged_teal/Guatemala/CIP049-S_H118-64/2014
ATGGAGAAGTTTATCGCAATAGCAATGCTCTTGGCGAGCACAAATGCATACGATAGGATATGCATTGGTTACCAATCGAACAACTCCACAGACACGGTGAACACTCTTATAGAACAGAATGTACCGGTCACTCAAACAATGGAGCTTGTGGAAACAGAGAAACACCCCGCTTATTGTAACACTGATTTAGGAACGCCATTGGAACTGCGAGACTGCAAAATTGAGGCGGTAATATACGGGAATCCCAAGTGCGACGTCCATCTAAAGGATCAAGGTTGGTCATACATAGTGGAGAGGCCCAGTGCGCCAGAGGGAATGTGTTATCCTGGATCGATAGAAAATCTGGAGGAACTGAGATTTGTATTTTCCAATGCTGCATCCTACAAGAGAATAAGGCTATTTGACTATTCCAGGTGGAATGTAACCAGCTCTGGGACCAGCAAAGCATGCAATGCATCAACAGGTGGTCAATCTTTTTATAGGAGCATTAACTGGTTGACCAAAAAGAAACCGGACACTTACGATTTCAATGAAGGAAGCTACGTCAACAACGAAGATGGGGACATCATTTTCCTGTGGGGGATCCATCATCCACCCAACACAAAAGAGCAGACAACGCTATACAAGAATGCAAATACTTTGAGTAGTGTTACCACCAACACCATAAACAGAAGCTTTCAACCCAATATCGGTCCAAGGCCATTAGTCAGAGGACAACAAGGAAGAATGGATTACTATTGGGGCATTCTAAAAAGAGGAGAGACTCTGAAGATCAGAACCAACGGAAACTTAATTGCACCTGAATTTGGATACCTACTTAAGGGAGAAAGCCATGGAAGAATAATTCAAAATGAGGACATACCCATAAGAAACTGTCACACAAAATGCCAGACATATGCAGGAGCAATAAATAGCAGCAAACCCTTCCAGAATGCAAGTAGACATTATATGGGGGAATGTCCCAAATATGTAAAGAAGGCAAGCTTACGACTTGCAGTGGGTCTTAGAAATACGCCTTCTATTGAACCCAAAGGGCTATTTGGAGCCATTGCCGGTTTTATCGAAGGAGGGTGGTCTGGAATGATTGATGGGTGGTATGGATTTCATCACAGTAATTCAGAGGGAACAGGAATGGCAGCTGACCAGAAGTCAACGCAGGAAGCCATCGATAAGATCACCAATAAAGTCAACAATATAGTCGACAAGATGAACAGAGAGTTTGAAGTTGTGAATCATGAATTCTCTGAAGTTGAAAAAAGGATAAACATGATAAATGACAAAATAGATGACCAGATTGAAGACCTTTGGGCTTACAATGCAGAGCTCCTTGTTCTTCTAGAAAACCAAAAAACACTAGACGAACATGACTCCAATGTCAAGAACCTCTTTGATGAGGTGAAAAGGAGGTTGTCAACCAATGCAATAGATGCTGGAAACGGTTGCTTCGACATACTTCACAAATGCAATAATGAGTGTATGGAAACTATAAAGAATGGGACTTACAATCATAAGGAGTATGAAGAGGAAGCTAAACTAGAAAGGAGCAAAATAAATGGAGTGAAACTGGAAGAGAACACCACTTACAAAATTCTCAGCATCTACAGTACAGTGGCGGCCAGTCTCTGCTTGGCAATCCTGATTGCTGGAGGTTTAATCCTGGGTATGCAAAATGGATCTTGTAGATGCATGTTCTGCATTTGA
>A_/_H8N4|MK326681|A/blue-winged_teal/Guatemala/CIP049-H118-81/2014
ATGGAGAAGTTTATCGCAATAGCAATGCTCTTGGCGAGCACAAATGCATACGATAGGATATGCATTGGTTACCAATCGAACAACTCCACAGACACAGTGAACACTCTTATAGAACAGAATGTACCGGTCACTCAAACAATGGAGCTTGTGGAAACAGAGAAACACCCCGCTTATTGTAACACTGATTTAGGAACGCCATTGGAACTGCGAGACTGCAAAATTGAGGCGGTAATATACGGGAATCCCAAGTGCGACGTCCATCTAAAGGATCAAGGTTGGTCATACATAGTGGAGAGGCCCAGTGCGCCAGAGGGAATGTGTTATCCTGGATCGATAGAAAATCTGGAGGAACTGAGATTTGTATTTTCCAATGCTGCATCCTACAAGAGAATAAGGCTATTTGACTATTCCAGGTGGAATGTAACCAGCTCTGGGACCAGCAAAGCATGCAATGCATCAACAGGTGGTCAATCTTTTTATAGGAGCATTAACTGGTTGACCAAAAAGAAACCGGACACTTACGATTTCAATGAAGGAAGCTACGTCAACAACGAAGATGGGGACATCATTTTCCTGTGGGGGATCCATCATCCACCCAACACAAAAGAGCAGACAACGCTATACAAGAATGCAAATACTTTGAGTAGTGTTACCACCAACACCATAAACAGAAGCTTTCAACCCAATATCGGTCCAAGGCCATTAGTCAGAGGACAACAAGGAAGAATGGATTACTATTGGGGCATTCTAAAAAGAGGAGAGACTCTGAAGATCAGAACCAACGGAAACTTAATTGCACCTGAATTTGGATACCTACTTAAGGGAGAAAGCCATGGAAGAATAATTCAAAATGAGGACATACCCATAAGAAACTGTCACACAAAATGCCAGACATATGCAGGAGCAATAAATAGCAGCAAACCCTTTCAGAACGCAAGTAGACATTATATGGGGGAATGTCCCAAATATGTAAAGAAGGCAAGCTTACGACTTGCAGTGGGTCTTAGAAATACGCCCTCTATTGAACCCAAAGGGCTATTTGGAGCCATTGCCGGTTTTATCGAAGGAGGGTGGTCTGGAATGATTGATGGGTGGTATGGATTTCATCACAGTAATTCAGAGGGAACAGGAATGGCAGCTGACCAGAAGTCAACGCAAGAAGCCATCGATAAGATCACCAATAAAGTCAACAATATAGTCGACAAGATGAACAGAGAGTTTGAAGTTGTGAATCATGAATTCTCCGAAGTTGAAAAAAGAATAAACATGATAAATGACAAAATAGATGACCAGATTGAAGACCTTTGGGCTTATAATGCAGAACTTCTTGTTCTTCTAGAAAACCAGAAAACACTAGATGAACATGACTCCAACGTCAAGAACCTCTTTGATGAGGTGAAAAGGAGATTGTCAACCAATGCAATAGATGCTGGAAACGGTTGCTTCGACATACTTCATAAATGCAATAATGAATGTATGGAAACTATAAAGAATGGGACCTACAATCATAAGGAGTATGAAGAGGAAGCCAAACTAGAAAGGAGCAAAATAAATGGGGTGAAACTGGAAGAGAACACCACTTACAAAATTCTCAGCATCTACAGTACAGTGGCGGCCAGTCTCTGCTTGGCAATCCTGATTGCTGGAGGTTTAATCCTGGGTATGCAAAATGGATCTTGTAGATGCATGTTCTGTATTTAA
>A_/_H8N4|MK928220|A/Northern_Shoveler/California/D1614933/2016
ATGGAGAAATTTATCGCAATAGCAATGCTCTTGGCGAGCACAAATGCATACGATAGGATATGCATTGGTTACCAATCGAACAATTCCACGGACACAGTGAACACTCTTATAGAACAGAATGTGCCGGTCACTCAAACAATGGAGCTTGTGGAAACAGAGAAACACCCCGCTTATTGTAGTACTGACTTAGGAACACCATTGGAACTACGAGACTGCAAAATTGAGGCGGTGATCTACGGGAACCCCAAGTGTGACATCCACTTAAAGGATCAAGGTTGGTCATACATAGTGGAAAGGCCCAGCGCGCCGGAGGGAATGTGTTATCCTGGATCAGTAGAAAATCTAGAGGAACTGAGATTTGTCTTTTCCAATGCGGCATCCTACAAAAGAATAAGACTATTTGACTATTCCAGATGGAATGTAACCAGCTCTGGGACCAGCAAGGCATGCAATGCATCAACAGGTGGTCAATCCTTTTATAGGAGCATTAATTGGTTGACCAAAAAGAAACCAGACACTTATGATTTCAACGAGGGAAGCTACGTCAACAATGAAGATGGAGACATCATTTTCCTATGGGGGATCCATCACCCACCTGATACAAAAGAACAAACAACGCTGTACAAGAATGCAAACACTTTGAGTAGTGTTACTACCAACACCATAAATAGAAGCTTTCAACCCAACATCGGTCCAAGACCATTGGTCAGAGGACAACAAGGAAGAATGGATTACTATTGGGGCATTCTGAAAAGAGGGGAGACTCTGAAAATCAGAACCAACGGAAATTTAATTGCACCTGAATATGGATACCTACTTGAGGGTGAAAGCCATGGCAGAATAATTCAAAATGAGGACATACCTATTGGAAAGTGTCACACAAAATGCCAAACATATGCAGGAGCAATCAATAGCAGCAAACCCTTCCAGAATGCAAGTAGACATTATATGGGGGAGTGTCCCAAGTATGTAAAGAAGACAAGCTTACGACTCGCAGTGGGTCTTAGAAACACACCTTCCATTGAACCAAAAGGGCTATTTGGTGCCATTGCCGGTTTTATCGAAGGAGGATGGTCTGGAATGATTGATGGATGGTATGGATTTCATCACAGCAACTCAGAGGGAACGGGAATGGCAGCTGATCAGAAGTCAACACAAGAAGCCATCGACAAGATCACCAATAAAGTCAATAATATAGTCGATAAAATGAACAGAGAGTTTGAAGTTGTGAATCATGAATTCTCTGAAGTTGAAAAGAGGATAAACATGATAAATGACAAAATAGATGACCAAATTGAAGACCTTTGGGCTTACAACGCAGAACTCCTTGTACTTCTAGAGAACCAGAAAACACTGGACGAACATGACTCCAATGTCAAGAACCTCTTTGATGAAGTGAAAAGAAGGCTGTCAACCAATGCAATAGATGCTGGGAACGGTTGCTTCGATATACTCCACAAATGCAACAACGAATGTATGGAAACTATAAAGAATGGGACTTACAATCATAAGGAATATGAAGAGGAAGCTAAACTAGAAAGGAGCAAAATAAATGGGGTAAAACTGGAAGAGAACACCACCTATAAAATTCTTAGCATTTACAGTACAGTGGCGGCCAGTCTCTGCTTGGCAATCCTGATTGCTGGAGGTTTAATCCTGGGTATGCAAAATGGATCTTGTAGATGCATGTTCTGTATTTAA
>A_/_H8N4|MK995833|A/Northern_Shoveler/California/D1715961/2017
ATGGAGAAGTTTATCGCAATAGCAATGCTCTTGGCGAGCACAAATGCATACGATAGGATATGCATTGGTTACCAGTCGAACAACTCCACAGACACGGTGAACACTCTTATAGAGCAGAATGTACCGGTCACTCAAACAATGGAGCTTGTGGAAACAGAGAAACATCCAGCTTATTGTAACACTGATTTAGGAACGCCATTGGAACTGCGAGACTGCAAAATTGAAGCAGTAATATATGGGAATCCCAAGTGTGACATTCACCTAAAGGATCAAGGTTGGTCATACATAGTGGAGAGGCCCAGTGCGCCAGAGGGAATGTGTTATCCTGGATCGGTAGAAAATTTAGAGGAACTGAGATTTGTCTTTTCCAATGCGGCGTCCTATAAGAGAATAAGACTATTTGACTATTCCAGGTGGAATGTAACTAGCTCTGGGACCAGCAAGGCATGCAATGCATCAACAGGTAGTCAATCCTTTTATAGGAGCATTAATTGGTTGACCAAGAAGAAACCAGACACTTATGATTTCAATGAAGGAAGCTATATCAACAACGAAGATGGAGACATCATTTTCCTATGGGGGATCCATCATCCGCCTGACACAAAAGAACAAACAACGCTATACAAGAATGCAAATACTCTGAGTAGTGTTACTACCAACACCATAAACAGAAGCTTTCAACCCAATATCGGCCCAAGACCATTAGTCAGAGGACAACAAGGAAGAATGGATTATTATTGGGGCATCCTGAAAAGAGGAGAGACTCTGAAAATCAGGACCAATGGAAACTTAATTGCACCTGAATTTGGATATCTACTTAAGGGTGAGAGCCATGGCAGAATAATTCAAAATGAGGACATACCCATTGGAAACTGTCACACAAAATGCCAGACATATGCAGGAGCAATCAATAGCAGCAAACCTTTTCAAAATGCAAGTAGACATTATATGGGGAAATGTCCCAAATATGTAAAAAAGGCAAGCTTACGGCTTGCAGTGGGTCTTAGAAATACACCTTCTATTGAACCCAAAGGACTATTTGGAGCCATTGCTGGTTTTATCGAAGGAGGGTGGTCTGGAATGATTGATGGGTGGTATGGATTCCATCACAGTAATTCAGAAGGAACAGGAATGGCAGCTGATCAGAAGTCAACGCAGGAAGCCATCGACAAGATCACCAATAAAGTCAACAATATAGTCGACAAGATGAACAGAGAGTTTGAAGTTGTGAATCATGAATTCTCTGAAGTTGAAAAAAGGATAAACATGATAAATGACAAAATAGATGATCAAATTGAAGATCTTTGGGCCTACAATGCAGAGCTCCTTGTTCTTCTAGAAAACCAGAAAACACTAGACGAACATGACTCCAATGTTAAGAACCTATTTGATGAGGTGAAAAGAAGGTTGTCAACCAATGCAATAGATGCTGGAAACGGTTGCTTCGACATACTTCACAAATGCAATAATGAATGTATGGAAACTATAAAGAATGGGACTTACAATCATAAGGAGTATGAAGAGGAAGCTAAACTAGAAAGGAGCAAAATAAATGGAGTGAAACTGGAAGAAAACACCACTTACAAAATTCTCAGCATCTACAGTACAGTGGCGGCCAGTCTCTGCTTGGCAATCCTGATTGCTGGAGGTTTAATCCTGGGTATGCAAAATGGATCTTGTAGATGCATGTTCTGTATTTAA
>A_/_H8N4|MH251158|A/northern_shoveler/California/LDC762/2016
ATGGAGAAGTTTATCGCAATAGCAATGCTCTTGGCGAGCACAAATGCATACGATAGGATATGCATTGGTTACCAATCGAACAACTCCACAGACACGGTGAACACTCTTATAGAACAGAATGTACCGGTCACTCAAACAATGGAGCTTGTGGAGACAGAGAAACACCCCGCTTATTGTAACACTGACTTAGGAACGCCATTGGAACTGCGAGACTGCAAAATTGAGGCGGTAATATACGGGAATCCCAAGTGCGACGTCCATCTAAAGGATCAGGGTTGGTCATACATAGTGGAGAGGCCCAGTGCACCAGAGGGAATGTGTTATCCTGGATCGATAGAAAATCTGGAGGAACTGAGATTTGTATTTTCCAATGCTGCATCCTACAAGAGAATAAGGCTATTTGACTATTCCAAGTGGAATGTAACCAGCTCTGGGACCAGCAAAGCATGCAATGCATCAACAGGTAGTCAATCTTTTTATAGAAGCATTAACTGGTTAACCAAACAGAAATCGGACACTTACAATTTCAATGAAGGAAGCTACGTCAACAACGAAGATGGGGACATCATTTTCCTGTGGGGGATCCATCATCCACCCAACACAGAAGAGCAGACAAAGCTATACAAGAATGCAAATACTTTGAGTAGTGTTACCACCAACACCATAAACAGAAGCTTTCAACCCAATATCGGTCCAAGGCCATTAGTCAGAGGGCAACAAGGAAGAATGGATTACTATTGGGGCATTCTAAAAAGAGGGGAGACTCTGAAGGTCAGAACCAACGGAAACTTAATTGCACCTGAATTTGGATACCTACTTAAGGGAGAAAGCCATGGAAGAATAATTCAGAATGAGGATATACCCATAGGAAATTGTCACACAAAATGCCAGACGTATGCAGGAGCAATAAATAGCAGCAAACCCTTCCAGAACGCAAGTAGACATTATATGGGGGAATGTCCAAAATACGTAAAGAAGGCAAGCTTACGACTTGCAGTGGGTCTTAGAAATACGCCTTCTATTGAACCCAAAGGGCTATTTGGAGCCATTGCCGGTTTTATCGAAGGAGGGTGGTCTGGAATGATTGATGGGTGGTATGGATTTCATCACAGTAATTCAGAGGGAACAGGAATGGCAGCTGACCAGAAGTCAACGCAAGAAGCCATTGACAAGATCACCAATAAAGTCAACAATATAGTAGACAAGATGAACAGAGAGTTCGAAGTTGTGAATCATGAGTTCTCCGAAGTTGAAAAAAGAATAAACATGATAAATGACAAGATAGATGACCAGATTGAAGACCTTTGGGCTTACAATGCAGAACTTCTTGTTCTTCTAGAAAACCAGAAAACACTAGATGAACATGACTCCAACGTCAAGAATCTCTTTGATGAGGTAAAAAGGAGATTGTCAACCAATGCAATAGATGCTGGAAACGGTTGCTTTGACATACTTCATAAATGCAATAATGAATGTATGGAAACTATAAAGAATGGGACCTACAATCATAAGGAGTATGAAGAGGAAGCCAAACTAGAAAGGAGCAAAATAAATGGGGTGAAACTGGAAGAGAACACCACTTACAAAATTCTCAGCATCTACAGTACAGTGGCGGCCAGTCTCTGCTTGGCAATCCTGATTGCTGGAGGTTTAATCCTGGGTATGCAAAATGGATCTTGTAGATGCATGTTCTGTATTTAA
>A_/_H8N4|MK978904|A/duck/Hokkaido/X9/2016
ATGGAGAAGTTCATCATAATGACAATGCTCTTGGTGAGCACAAATGCATATGATAGGATATGCATTGGATACCAATCAAACAACTCCACTGACACAGTAAACACACTCATAGAGCAAAATGTGCCAGTCACCCAGACAATGGAATTAGTGGAAACCAAGAAACATCCTGCTTATTGCAGCACCGATTTGGGCGCTCCACTAGAGTTGCGTGATTGCAAGATTGAGGCGGTAATCTATGGGAATCCGAAATGTGACATCCATTTGAAAGATCAGGGTTGGTCATACATAGTGGAGAGGCCCAGTGCACCAGAGGGAATGTGCTACCCTGGATCAGTAGAGAATCTTGATGAATTAAGGTTCATCTTCTCCAGCGCTGCTTCTTACAAAAGAATAAGATTGTTTGATTACACCAGGTGGAATGTTACTAGTTCTGGGACAAGCAAGGCATGCAATGCCACAACAGGAGGTCAGTCTTTCTATCGGAGCATCAATTGGCTAACTAAAAAGAAGCCTGACACCTACGACTTCAATGAGGGGACTTACATCAATAATGAAGATGGGGACATAATTTTCTTATGGGGAATTCATCACCCACCGGATGCAAAGGAGCAGACAACACTGTACAAGAATGCAAATACTTTAAGTAGTGTTACTACTAACACTATAAACAGGAGCTTCCAGCCCAATATCGGACCCAGGCCATTGGTGAGAGGACAACAAGGGCGGATGGACTATTATTGGGGTATTCTAAAGAGGGGAGAAACTTTAAAAATTAGAACCAATGGGAACCTAATAGCGCCTGAGTTCGGTTATCTGCTCAAAGGGGAGAGCCATGGTAGGATAATTCAAAATGAGGACATACCAATTGGGAATTGCCATACGAAATGTCAGACATACACAGGAGCGATTAATAGCAGTAAACCCTTTCAGAATGCAAGCAGGCACTACATGGGAGAATGCCCCAAATATGTGAAGAAGGAAAGCCTACGATTGGCAGTTGGACTCAGAAACACTCCTTCTATTGAACCCAAAGGATTGTTTGGAGCCATTGCTGGTTTTATTGAAGGGGGATGGTCTGGAATGATTGATGGATGGTATGGATTTCACCATAGTAATTCAGAGGGAACAGGAATGGCGGCTGATCAGAAATCAACACAAGAAGCAATTGACAAAATCACCAATAAAGTCAACAATATAGTTGACAAAATGAACAGGGAGTTCGAGGTAGTGAACCATGAGTTCTCTGAAGTCGAGAAAAGAATAAACATGATAAATGACAAAATTGATGATCAGATTGAAGATCTTTGGGCCTACAATGCAGAGCTTCTGGTCCTCCTAGAGAACCAGAAAACACTGGATGAACATGATTCAAATGTCAAAAACCTCTTTGATGAAGTAAGGAGGAGGCTTTCAGCCAATGCAATAGATACTGGGAATGGCTGCTTCGATATACTCCACAAATGTAACAACGAGTGCATGGAGACCATAAAGAATGGGACTTATAACCATAAAGAATATGAAGAAGAGGCCAAGCTGGAAAGGAGCAAGATTAACGGAGTGAAACTAGAGGAAAATACCACCTATAAAATTCTCAGCATTTACAGTACAGTGGCGGCCAGTCTTTGCTTGGCAATCCTGATTGCTGGAGGTCTAATCCTGGGCATGCAAAATGGATCTTGTAGATGCATGTTCTGTATTTAA
>A_/_H8N4|MF682649|A/mallard_duck/Netherlands/7/2015
ATGGAGAAATTCATTATAATGACAATGCTCTTGGTGAGCACAAATGCATATGATAGGATATGCATTGGATACCAATCAAACAACTCCACTGACACAGTAAACACACTCATAGAGCAAAATGTGCCAGTCACCCAGACAATGGAATTAGTGGAAACCGAAAAGCATCCTGCTTATTGCAACACCGATTTGGGCGCTCCACTAGAGTTGCGTGATTGCAAGATTGAGGCGGTGATCTATGGGAATCCAAAATGTGACATTCATTTAAAAGATCAGGGTTGGTCATACATAGTGGAGAGACCCAGTGCACCAGAGGGGATGTGCTATCCTGGGTCAGTGGAGAATCTTGAGGAGTTAAGGTTTGTTTTCTCCAGCGCTGCTTCCTACAAAAGGATAAGGTTGTTTGATTATTCCAGATGGAATGTAACTAGCTCTGGAACAAGCAAGGCATGTAATGCCTCAACAGGAGGTCAGTCTTTTTACCGGAGCATCAATTGGCTAACTAAAAAGAAACCCGACACCTATGACTTCAATGAAGGAACTTACATCAATAATGAAGATGGAGACATAATTTTCTTATGGGGAATTCATCATCCACCAGACGCAAAGGAGCAAACAACACTGTACAAGAATGCAAATACTTTAAGTAGTGTTACTACCAATACTATAAACAGGAGCTTCCAGCCCAATATCGGGCCAAGGCCATTGGTGAGAGGGCAACAAGGGCGGATGGACTATTATTGGGGTATCTTGAAAAGGGGAGAAACTTTAAAAATTAGAACAAATGGGAACCTGATCGCGCCTGAGTTCGGTTATCTGCTTAAAGGGGAGAGCCATGGTAGAATAATTCAAAATGAGGACATACCAGTTGGGAATTGTCGCACGAAATGTCAGACATACGCAGGAGCAATCAATAGCAGTAAACCCTTTCAGAATGCAAGCAGGCACTACATGGGAGAATGCCCCAAATATGTGAAGAAGGAAAGCCTACGGCTGGCAGTTGGACTTAGAAACACTCCTTCTATTGAACCCAAAGGATTGTTTGGAGCCATTGCTGGTTTTATTGAAGGGGGATGGTCTGGAATGATTGATGGATGGTATGGGTTTCACCATAGTAATTCAGAAGGAACAGGAATGGCAGCCGATCAGAAATCGACACAAGAAGCAATTGATAAAATCACCAATAAGGTCAACAATATAGTTGACAAAATGAACAGAGAATTTAAAGTAGTGAACCATGAGTTTTCCGAAGTCGAAAAAAGAATAAACATGATAAATGACAAAATTGATGATCAAATTGAAGATCTTTGGGCCTATAATGCAGAGCTTCTGGTCCTCCTGGAGAACCAGAAAACACTGGATGAGCATGATTCCAATGTCAAAAACCTCTTTGATGAAGTGAGGAGGAGACTTTCAGCCAATGCAATAGATACTGGAAATGGCTGCTTCGACATACTCCACAAATGTGACAACGAGTGCATGGAGACCATAAAGAATGGAACTTACAACCATAAAGAGTATGAGGAAGAGGCCAAGCTGGAAAGGAGCAAGATTAACGGGGTGAAACTAGAGGAAAATACCACCTATAAAATTCTCAGCATTTACAGTACAGTGGCGGCCAGTCTTTGCTTGGCAATCCTGATTGCTGGAGGTCTAATCCTGGGCATGCAAAATGGATCTTGTAGATGCATGTTCTGTATTTAA
>A_/_H8N4|MG976692|A/northern_pintail/Alaska/UGAI16-3997/2016
ATGAAGAAGTTCATCATAATGACAATGCTCTTGGTGAGCACAAAGGCATATGATAGGATATGCATTGGGTACCAATCAAACAATTCCACTGACACAGTAAACACACTCATAGAGCAAAATGTGCCAGTCACCCAGACTATGGAACTAGTGGAAACCGAGAAACATCCTGCTTATTGCAATACCGATTTAGGCGCTCCACTAGAGTTGCGTGATTGCAAGATTGAGGCGGTGATCTATGGGAATCCAAAATGTGACATCCATTTGAAGGACCAGGGTTGGTCATACATAGTGGAGAGACCCAGTGCGCCAGAGGGGATGTGCTACCCTGGATCAGTGGAAAATCTTGAGGAATTACGGTTTGTTTTCTCCAGCGCTGCTTCCTACAAAAGAATAAGATTATTTGATTACTCCAGATGGAATGTTACCAGTTCTGGGACAAGTAAGGCATGCAATGCTTCAACAGGAGGTCAGTCTTTCTATCGGAGCATCAATTGGCTAACTAAAAAGAAACCCGACACCTATGACTTCAATGAGGGGACTTACATCAATAATGAAGATGGAGACATAATTTTCTTATGGGGGATTCATCACCCACCGGACGCAAAGGAGCAAACAACACTATACAAGAATGCAAATACTTTAAGTAGTGTTACTACCAACACTATAAACAGGAGCTTCCAGCCCAATATCGGACCCAGGCCGTTGGTGAGAGGACAACAAGGGCGGATGGACTATTATTGGGGTGTTCTGAAGAGGGGAGAAACTTTAAAAATTAGGACCAATGGGAATCTAATAGCGCCCGAGTTCGGGTATCTGCTCAAAGGAGAGAGCYATGGTAGAATAATTCAAAATGAGGACATACCAATTGGGAATTGTCATACGAAATGTCAGACGTATGCAGGAGCAATTAATAGCAGCAAACCCTTTCAGAATGCAAGCAGGCACTATATGGGAGAGTGCCCCAAATATGTGAAGAAGGAAAGCCTACGGCTGGCAGTTGGACTTAGAAACACTCCTTCTATTGAACCCAAAGGACTGTTTGGAGCCATTGCTGGTTTTATTGAAGGGGGATGGTCTGGGATGATTGATGGATGGTATGGGTTTCACCATAGTAATTCAGAAGGAACAGGAATGGCGGCTGATCAGAAATCAACACAAGAAGCAATTGACAAGATCACCAATAAGGTCAACAATATAGTTGATAAAATGAACAGGGAATTTGAAGTARTGAACCATGAGTTCTCCGAAGTCGAAAAAAGAATAAACATGATAAATGACAAAATTGATGATCAGATTGAAGATCTTTGGGCCTACAATGCAGAGCTTCTGGTCCTCCTAGAAAACCAGAAAACACTGGATGAACATGACTCYAATGTCAAAAACCTCTTTGATGAAGTAAGGAGGAGACTTTCAACCAATGCAGTAGATACTGGRAATGGCTGCTTCGACATACTCCACAAATGTGACAACAAGTGCATGGAGACCATAAAGAATGGGACTTATAACCATAAAGAATATGAGGAAGAGGCCAAGCTGGAAAGGAGCAAGATTAATGGAGTGAAACTAGAGGAGAACACCACCTATAAAATTCTCAGCATATACAGTACAGTGGCGGCCAGTCTTTGCTTGGCAATCCTGATTGCTGGAGGTCTAATCCTGGGCATGCAAAATGGATCTTGTAGATGCATGTTCTGTATTTAA
>A_/_H8N4|MH412114|A/mallard/Alberta/48/2017
ATGGAGAAGTTTATCGCAATAGCAATGCTCTTGGCGAGCACAAATGCGTACGATAGGATATGCATTGGTTACCAGTCGAACAACTCCACAGACACGGTGAACACTCTTATAGAGCAGAATGTACCAGTCACTCAAACAATGGAGCTTGTGGAAACAGAGAAACATCCCGCTTATTGTAACACTGATTTAGGAACGCCATTGGAACTGCGAGACTGCAAAATTGAGGCGGTAATATATGGGAATCCCAAGTGTGACATTCACCTAAAGGATCAAGGTTGGTCATACATAGTGGAGAGGCCCAGTGCGCCAGAGGGAATGTGTTATCCTGGATCAGTAGAAAATCTAGAGGAACTGAGATTTGTCTTTTCCAATGCGGCGTCCTATAAGAGAATAAGACTATTTGACTATTCCAGGTGGAATGTAACCAGCTCTGGGACCAGCAAGGCATGCAATGCATCAACAGGTGGTCAATCCTTTTATAGGAGCATCAATTGGTTGACCAAAAAGAAACCAGACACTTATGATTTCAATGAGGGAAGCTATATCAACAACGAAGATGGGGACATCATTTTCCTATGGGGGATCCATCATCCGCCTGACACAAAAGAGCAGACAACGCTGTACAAGAATGCAAATACTTTGAGTAGTGTTACTACCAACACCATAAACAGAAGCTTTCAACCCAATATCGGCCCAAGACCATTAGTCAGAGGACAACAAGGAAGAATGGATTACTATTGGGGCATCCTGAAAAGAGGAGAGACTCTAAAGATCAGGACCAATGGAAACTTAATTGCACCTGAATTTGGATATCTACTTAAGGGTGAAAGCCATGGCAGAATAATTCAAAATGAGGACATACCCATTGGAAACTGTCACACAAAATGCCAGACATATGCAGGAGCAATCAATAGCAGCAAACCCTTTCAAAATGCAAGTAGACATTATATGGGGGAATGTCCCAAATATGTGAAAAAGGCAAGCTTACGGCTTGCAGTGGGTCTTAGAAATACACCTTCTATTGAGCCCAAAGGACTATTTGGAGCCATTGCTGGTTTTATCGAAGGAGGATGGTCTGGAATGATTGATGGGTGGTATGGATTTCATCACAGCAATTCAGAAGGAACAGGAATGGCAGCTGATCAGAAGTCAACGCAGGAAGCCATCGACAAGATCACCAATAAAGTCAACAGTATAGTCGACAAGATGAACAGAGAGTTTGAAGTTGTGAATCATGAATTCTCTGAAGTTGAAAAAAGGATAAACATGATAAATGACAAAATAGATGACCAGATTGAAGATCTTTGGGCTTACAATGCAGAGCTCCTTGTTCTTCTAGAAAACCAGAAAACATTAGACGAACATGACTCCAATGTCAAGAACCTCTTTGATGAGGTGAAAAGAAGGTTGTCAACCAACGCAATAGATGCTGGAAACGGTTGCTTCGATATACTTCACAAATGCAATAATGAGTGTATGGAAACTATAAAGAATGGGACTTACAATCATAAGGAGTATGAAGAGGAAGCTAAACTAGAAAGGAGCAAAATAAATGGAGTTAAATTGGAGGAGAACACCACTTACAAAATTCTCAGCATCTACAGTACAGTGGCGGCCAGTCTCTGTTTGGCAATCCTGATTGCTGGAGGTTTAATCCTGGGTATGCAAAATGGATCTTGTAGATGCATGTTCTGTATTTAA
>A_/_H8N4|MG280398|A/mallard_duck/Ohio/16OS0841/2016
ATGGAGAAGTTTATCGCAATAGCAATGCTCTTGGCGAGCACAAATGCATACGATAGGATATGCATTGGTTACCAGTCGAACAACTCCACAGACACGGTGAACACTCTTATAGAGCAGAATGTACCGGTCACTCAAACAATGGAGCTTGTGGAAACAGAGAAACACCCCGCTTATTGTAACACTGATTTAGGAACGCCATTGGAACTGCGAGACTGCAAAATTGAGGCGGTAATATATGGGAATCCCAAATGTGACATTCACCTAAAGGATCAAGGTTGGTCATACATAGTGGAGAGGCCCAGTGCGCCAGAAGGAATGTGTTATCCTGGATCGGTAGAAAATCTAGAGGAACTGAGATTTGTCTTTTCCAATGCGGCATCCTATAGGAGAATAAGACTATTTGACTATTCCAAGTGGAATGTAACCAGCTCTGGGACCAGCAAGGCATGCAATGCATCAACAGGTGGTCAATCCTTTTACAGGAGCATCAATTGGTTGACCAAAAAGAAACCAGACACTTATGATTTCAATGAAGGAAGCTATATCAACAACGAAGATGGGGACATCATTTTCCTATGGGGGATCCATCATCCGCCTGACACAAAGGAGCAGACAACGCTGTACAAGAATGCAAATACTTTGAGTAGTGTTACTACCAACACCATAAACAGAAGCTTTCAACCCAATATCGGCCCAAGACCATTAGTTAGAGGACAACAAGGAAGAATGGATTACTATTGGGGCATCCTGAAAAGAGGAGAGACTCTGAAGATCAGGACCAATGGAAACTTAATTGCACCTGAATTTGGATATCTACTTAAGGGTGAAAGCCATGGCAGAATAATTCAAAATGAGGACATACCCATTGGAAACTGTCACACAAAATGCCAGACATATGCAGGAGCAATCAATAGCAGCAAACCTTTTCAAAATGCAAGTAGACATTATATGGGGGAATGTCCCAAATATGTGAAAAAGGCAAGCTTACGGCTTGCAGTGGGTCTTAGGAATACACCTTCTATTGAGCCCAAAGGGCTATTTGGAGCCATTGCTGGTTTTATCGAAGGAGGGTGGTCTGGAATGATTGATGGGTGGTATGGATTTCATCACAGTAATTCAGAGGGAGCAGGAATGGCAGCTGATCAGAAGTCAACGCAGGAAGCCATCGACAAGATCACCAATAGAGTCAACAATATAGTCGACAAGATGAACAGAGAGTTTGAAGTTGTGAATCATGAATTCTCTGAAGTTGAAAAAAGGATAAACATGATAAATGACAAAATAGATGATCAGATTGAAGATCTTTGGGCTTACAATGCAGAGCTCCTTGTTCTTCTAGAAAATCAGAAAACACTAGACGAACATGACTCCAATGTCAAGAACCTCTTTGATGAGGTGAGAAGAAGGTTGTCAACCAATGCAATAGATGCTGGAAACGGTTGCTTCGACATACTCCACAAATGCAATAATGAGTGTATGGAAACTATAAAGAATGGGACTTACAATCATAAGGAGTATGAAGAGGAAGCTAAACTAGAAAGGAGCAAAATAAATGGAGTGAAACTGGAAGAGAACACTACTTACAAAATTCTCAGCATCTACAGTACAGTGGCGGCCAGTCTCTGCTTGGCAATCCTGATTGCTGGAGGTTTAATCCTGGGTATGCAAAATGGATCTTGTAGATGCATGTTCTGTATTTAA
>A_/_H8N4|MG280005|A/mallard_duck/Ohio/16OS0672/2016
ATGGAGAAGTTTATCGCGATAGCAATGCTCTTGGCGAGCACAAATGCATACGATAGGATATGCATTGGTTACCAATCGAACAATTCCACAGACACAGTGAACACCCTTATAGAACAGAATGTGCCGGTCACTCAAACAATGGAGCTTGTGGAAACAGAGAAACACCCCGCTTATTGTAATACTGATTTAGGAACACCATTGGAACTGCGAGACTGCAAAATTGAGGCGGTGATCTACGGGAATCCCAAGTGTGACATCCATTTAAAGGACCAAGGTTGGTCATACATAGTGGAGAGGCCCAGCGCGCCAGAAGGAATGTGTTATCCTGGATCGGTAGAAAATCTAGAGGAACTGAGATTCGTCTTTTCCAATGCGGCATCCTACAAGAGAATAAGACTATTTGACTATTCCAGGTGGAATGTAACCAGATCTGGGACCAGCAAGGCATGCAATGCATTAACAGGTGGTCAATCCTTTTATAGGAGCATTAATTGGTTGACCAAAAAGAAACCAGACACTTATGATTTCAATGAAGGAAGCTACGTCAACAATGAAGATGGAGACATTATTTTCCTATGGGGGATCCATCACCCACCTGATACAAAAGAGCAAACAACGCTGTACAAGAATGCAAACACTTTGAGTAGTGTTACTACCAACACCATAAACAGGAGCTTTCAACCCAATATCGGTCCAAGACCATTGGTCAGAGGACAACAAGGGAGAATGGATTACTATTGGGGCATCCTGAAAAGAGGGGAGACTCTGAAAATCAGAACCAATGGAAATCTAATTGCACCTGAGTTTGGATATCTACTTAAGGGTGAGAGCCATGGCAGGATAATTCAAAATGAGGACATACCTATTGGAAACTGTCACACAAAATGCCAAACATATGCAGGAGCAATCAATAGCAGCAAACCCTTCCAGAATGCAAGTAGACATTATATGGGGGAGTGTCCCAAGTATGTAAAGAAGGCAAGCTTACGACTCGCAGTGGGTCTTAGAAATACACCTTCCATTGAACCAAAAGGGCTATTCGGAGCCATTGCCGGTTTTATCGAAGGAGGATGGTCTGGAATGATTGATGGATGGTATGGATTTCATCACAGCAATTCAGAGGGAACGGGAATGGCAGCTGATCAGAAGTCGACACAGGAAGCCATCGACAAGATCACCAATAAAGTCAATAATATAGTCGACAAAATGAACAGAGAGTTTGAAGTTGTGAATCATGAATTCTCTGAAGTTGAAAAGAGGATAAACATGATGAAAGACAAAATAGATGACCAAATTGAAGACCTTTGGGCTTACAACGCAGAACTCCTTGTACTTCTAGAGAACCAGAAAACACTGGACGAACATGACTCCAATGTCAAGAACCTCTTTGATGAAGTGAAAAGAAGATTGTCAACCAATGCAATAGATGCTGGGAACGGTTGCTTCGACATACTCCACAAATGCAACAACGAATGTATGGAGACTATAAAGAATGGGACTTACAATCATAAGGAATATGAAGAGGAAGCTAAACTAGAAAGGAGCAAAATAAATGGAGTGAAACTGGAAGAGAACACCACTTACAAAATTCTCAGCATTTACAGTACAGTGGCGGCCAGTCTCTGCTTGGCAATCCTGATTGCTGGAGGTTTAATCCTGGGTATGCAAAATGGATCTTGTAGATGCATGTTCTGTATTTAA
>A_/_H8N4|MG279973|A/mallard_duck/Ohio/16OS0828/2016
ATGGAGAAGTTTATCGCAATAGCAATGCTCTTGGCGAGCACAAATGCATACGATAGGATATGCATTGGTTACCAGTCGAACAACTCCACAGACACGGTGAACACTCTTATAGAGCAGAATGTACCGGTCACTCAAACAATGGAGCTTGTGGAAACAGAGAAACACCCCGCTTATTGTAACACTGATTTAGGAACGCCATTGGAACTGCGAGACTGCAAAATTGAGGCGGTAATATATGGGAATCCCAAATGTGACATTCACCTAAAGGATCAAGGTTGGTCATACATAGTGGAGAGGCCCAGTGCGCCAGAAGGAATGTGTTATCCTGGATCGGTAGAAAATCTAGAGGAACTGAGATTTGTCTTTTCCAATGCGGCATCCTATAGGAGAATAAGACTATTTGACTATTCCAAGTGGAATGTAACCAGCTCTGGGACCAGCAAGGCATGCAATGCATCAACAGGTGGTCAATCCTTTTACAGGAGCATCAATTGGTTGACCAAAAAGAAACCAGACACTTATGATTTCAATGAAGGAAGCTATATCAACAACGAAGATGGGGACATCATTTTCCTATGGGGGATCCATCATCCGCCTGACACAAAGGAGCAGACAACGCTGTACAAGAATGCAAATACTTTGAGTAGTGTTACTACCAACACCATAAACAGAAGCTTTCAACCCAATATCGGCCCAAGACCATTAGTTAGAGGACAACAAGGAAGAATGGATTACTATTGGGGCATCCTGAAAAGAGGAGAGACTCTGAAGATCAGGACCAATGGAAACTTAATTGCACCTGAATTTGGATATCTATTTAAGGGTGAAAGCCATGGCAGAATAATTCAAAATGAGGACATACCCATTGGAAACTGTCACACAAAATGCCAGACATATGCAGGAGCAATCAATAGCAGCAAACCTTTTCAAAATGCAAGTAGACATTATATGGGGGAATGTCCCAAATATGTGAAAAAGGCAAGCTTACGGCTTGCAGTGGGTCTTAGGAATACACCTTCTATTGAGCCCAAAGGGCTATTTGGAGCCATTGCTGGTTTTATCGAAGGAGGGTGGTCTGGAATGATTGATGGGTGGTATGGATTTCATCACAGTAATTCAGAGGGAGCAGGAATGGCAGCTGATCAGAAGTCAACGCAGGAAGCCATCGACAAGATCACCAATAAAGTCAACAATATAGTCGACAAGATGAACAGAGAGTTTGAAGTTGTGAATCATGAATTCTCTGAAGTTGAAAAAAGGATAAACATGATAAATGACAAAATAGATGATCAGATTGAAGATCTTTGGGCTTACAATGCAGAGCTCCTTGTTCTTCTAGAAAATCAGAAAACACTAGACGAACATGACTCCAATGTCAAGAACCTCTTTGATGAGGTGAGAAGAAGGTTGTCAACCAATGCAATAGATGCTGGAAACGGTTGCTTCGACATACTCCACAAATGCAATAATGAGTGTATGGAAACTATAAAGAATGGGACTTACAATCATAAGGAGTATGAAGAGGAAGCTAAACTAGAAAGGAGCAAAATAAATGGAGTGAAACTGGAAGAGAACACTACTTACAAAATTCTCAGCATCTACAGTACAGTGGCGGCCAGTCTCTGCTTGGCAATCCTGATTGCTGGAGGTTTAATCCTGGGTATGCAAAATGGATCTTGTAGATGCATGTTCTGTATTTAA
>A_/_H8N4|MF147458|A/mallard_duck/Netherlands/11/2006
ATGGATAAGTTCATCATAATGACAATGCTCTTGATGAGCACAAATGCATATGATAGGATATGCATTGGATACCAATCGAACAACTCCACTAACACAGTAAACACACTCATAGAGCAAAATGTGCCAGTCACCCAGACAATGGAACTAGTGGAGACTGAGAAACATCCTGCTTATTGCAACACTGACTTGGGTGCTCCACTAGAGTTGCGTGATTGCAAGATTGAGGCAGTGATCTATGGGAACCCAAAATGTGACATCCACTTAAAAGACCAAGGTTGGTCATACATAGTGGAGAGACCCAGTGCACCAGAGGGGATGTGCTACCCTGGATCGGTGGAGAATCTCGAGGAGTTAAGGTTTGTTTTCTCCAGTGCTGCTTCCTACAAAAGGATAAGATTGTTTGATTACTCCAGATGGAATGTTACCCGTTCTGGGACAAGCAAGGCATGCAATGCCTCAACAGGAGGTCAGTCTTTCTATCGGAGCATCAATTGGCTAACTAAAAAGAAACCCGACACCTACGACTTCAATGAGGGGACTTACGTCAATAATGAAGATGGGGACATAATTTTCTTATGGGGAATTCATCACCCACCGGACGCAAAAGAGCAAACAGCACTGTACAAGAATGCAAATACTTTGAGTAGTGTTACTACCAACACTATAAACAGGAGCTTCCAACCCAATATCGGGCCCAGGCCACTGGTGAGAGGGCAACAAGGGCGGATGGACTATTATTGGGGTATTCTGAAGAGGGGGGAAACTTTAAAAATTAGAACCAATGGGAATCTAATCGCGCCTGAATTCGGTTATCTGCTCAAAGGGGAAAGCCATGGCAGAATAATTCAAAATGAGGACATACCAATTGGGAGTTGTCACACGAAATGTCAGACGTACGCAGGAGCAATTAATAGCAGCAAACCTTTTCAGAATGCAAGCAGGCACTACATGGGAGAATGTCCCAAATATGTGAAGAAGGAAAGCCTACGGCTGGCAGTTGGACTTAGAAACACTCCTTCTATTGAACCCAAAGGTTTGTTTGGAGCCATTGCTGGTTTTATTGAAGGGGGATGGTCTGGGATGATTGACGGATGGTATGGGTTTCACCATAGTAATTCAGAAGGAACAGGAATGGCGGCTGATCAGAAATCGACACAAGAAGCAATTGACAAAATCACCAATAAGGTCAATAATATAGTTGATAAAATGAACAGGGAATTTGAAGTAGTGAACCACGAGTTTTCCGAAGTTGAAAAAAGAATAAACATGATAAATGACAAAATTGATGACCAGATTGAAGACCTTTGGGCCTACAATGCAGAGCTTCTGGTCCTCCTAGAGAACCAGAAAACACTGGATGAACACGATTCCAATGTCAAAAATCTCTTTGATGAAGTAAGAAGGAGACTTTCAGCCAATGCAATAGATACTGGGAATGGCTGCTTCGACATACTCCACAAATGTGACAACGAGTGCATGGAGACCATAAAGAATGGGACTTATAACCATAAAGAATATGAGGAAGAGGCCAAGCTGGAAAGGAGCAAGATTAACGAAGTAAAGCTAGAGGAAAATACCACCTATAAAATTCTCAGCATTTACAGTACAGTGGCGGCCAGTCTTTGCTTGGCAATCCTGATTGCTGGAGGTCTAATCCTGGGCATGCAAAATGGATCTTATAGATGCATGTTCTGTATTTAA
>A_/_H8N4|MF146272|A/mallard_duck/Netherlands/13/2006
ATGGATAAGTTCATCATAATGACAATGCTCTTGATGAGCACAAATGCATATGATAGGATATGCATTGGATACCAATCGAACAACTCCACTAACACAGTAAACACACTCATAGAGCAAAATGTGCCAGTCACCCAGACAATGGAACTAGTGGAGACTGAGAAACATCCTGCTTATTGCAACACTGACTTGGGTGCTCCACTAGAGTTGCGTGATTGCAAGATTGAGGCAGTGATCTATGGGAACCCAAAATGTGACATCCACTTAAAAGACCAAGGTTGGTCATACATAGTGGAGAGACCCAGTGCACCAGAGGGGATGTGCTACCCTGGATCGGTGGAGAATCTCGAGGAGTTAAGGTTTGTTTTCTCCAGTGCTGCTTCCTACAAAAGGATAAGATTGTTTGATTACTCCAGATGGAATGTTACCCGTTCTGGGACAAGCAAGGCATGCAATGCCTCAACAGGAGGTCAGTCTTTCTATCGGAGCATCAATTGGCTAACTAAAAAGAAACCCGACACCTACGACTTCAATGAGGGGACTTACGTCAATAATGAAGATGGGGACATAATTTTCTTATGGGGAATTCATCACCCACCGGACGCAAAAGAGCAAGCAGCACTGTACAAGAATGCAAATACTTTGAGTAGTGTTACTACCAACACTATAAACAGGAGCTTCCAACCCAATATCGGGCCCAGGCCACTGGTGAGAGGGCAACAAGGGCGGATGGACTATTATTGGGGTATTCTGAAGAGGGGGGAAACTTTAAAAATTAGAACCAATGGGAATCTAATCGCGCCTGAATTCGGTTATCTGCTCAAAGGGGAAAGCCATGGCAGAATAATTCAAAATGAGGACATACCAATTGGGAGTTGTCACACGAAATGTCAGACGTACGCAGGAGCAATTAATAGCAGCAAACCTTTTCAGAATGCAAGCAGGCACTACATGGGAGAATGTCCCAAATATGTGAAGAAGGAAAGCCTACGGCTGGCAGTTGGACTTAGAAACACTCCTTCTATTGAACCCAAAGGTTTGTTTGGAGCCATTGCTGGTTTTATTGAAGGGGGATGGTCTGGGATGATTGACGGATGGTATGGGTTTCACCATAGTAATTCAGAAGGAACAGGAATGGCGGCTGATCAGAAATCGACACAAGAAGCAATTGACAAAATCACCAATAAGGTCAATAATATAGTTGATAAAATGAACAGGGAATTTGAAGTAGTGAACCACGAGTTTTCCGAAGTTGAAAAAAGAATAAACATAATAAATGACAAAATTGATGACCAGATTGAAGACCTTTGGGCCTACAATGCAGAGCTTCTGGTCCTCCTAGAGAACCAGAAAACACTGGATGAACACGATTCCAATGTCAAAAATCTCTTTGATGAAGTAAGAAGGAGACTTTCAGCCAATGCAATAGATACTGGGAATGGCTGCTTCGACATACTCCACAAATGTGACAACGAGTGCATGGAGACCATAAAGAATGGGACTTATAACCATAAAGAATATGAGGAAGAGGCCAAGCTGGAAAGGAGCAAGATTAACGAAGTAAAGCTAGAGGAAAATACCACCTATAAAATTCTCAGCATTTACAGTACAGTGGCGGCCAGTCTTTGCTTGGCAATCCTGATTGCTGGAGGTCTAATCCTGGGCATGCAAAATGGATCTTATAGATGCATGTTCTGTATTTAA
>A_/_H8N4|KY983172|A/northern_shoveler/California/HS206/2015
ATGGAGAAGTTTATCGCAATAGCAATGCTCTTGGCGAGCACAAATGCATACGATAGGATATGCATTGGTTACCAGTCGAACAACTCCACAGACACGGTGAACACTCTTATAGAGCAGAATGTACCGGTCACTCAAACAATGGAGCTTGTGGAAACAGAGAAACATCCCGCTTATTGTAACACTGATTTAGGAACGCCATTGGAACTGCGAGACTGCAAAATTGAGGCGGTAATATATGGGAATCCCAAGTGTGACATTCACCTAAAGGATCAAGGTTGGTCATACATAGTGGAGAGGCCCAGTGCGCCGGAGGGAATGTGTTATCCTGGATCGGTAGAAAATCTAGAGGAACTGAGATTTGTCTTTTCCAATGCGGCGTCCTATAAGAGAATAAGACTATTTGACTATTCCAGGTGGAATGTAACTAGCTCTGGGACCAGCAAGGCATGCAATGCATCAACAGGTGGTCAATCCTTTTATAGGAGCATCAATTGGTTGACCAAAAAGAAACCAGACACTTATGATTTCAATGAAGGAAGCTATATCAACAACGAAGATGGGGACATCATTTTCCTATGGGGGATCCATCATCCGCCTGACACAAAAGAGCAGACAACGCTGTACAAGAATGCAAATACTTTGAGTAGTGTTACTACCAACACCATAAACAGAAGCTTTCAACCCAATATCGGCCCAAGACCATTAGTCAGAGGACAACAAGGAAGAATGGATTATTATTGGGGCATCCTGAAAAGAGGAGAGACTCTGAAAATCAGGACCAATGGAAACTTAATTGCACCTGAATTTGGATATCTACTTAAGGGTGAAAGCCATGGCAGAATAATTCAAAATGAGGACATACCCATTGGAAACTGTCACACAAAATGCCAGACATATGCAGGAGCAATCAATAGCAGCAAACCTTTTCAAAATGCAAGTAGACATTATATGGGGGAATGTCCCAAATATGTGAAAAAGGCAAGCTTACGGCTTGCAGTGGGTCTTAGAAATACACCTTCTATTGAGCCCAAAGGACTATTTGGAGCCATTGCTGGTTTTATCGAAGGAGGGTGGTCTGGAATGATTGATGGATGGTATGGATTTCATCACAGTAATTCAGAAGGAACAGGAATGGCAGCTGATCAGAAGTCAACGCAGGAAGCCATCGACAAGATCACCAATAAAGTCAACAATATAGTCGACAAGATGAAAAGAGAGTTTGAAGTTGTGAATCATGAATTCTCTGAAGTTGAAAAAAGGATAAACATGATAAATGACAAAATAGATGATCAGATTGAAGATCTTTGGGCCTACAATGCAGAGCTCCTTGTTCTTCTAGAAAACCAGAAAACACTAGACGAACATGACTCCAATGTCAAGAACCTCTTTGATGAGGTGAAAAGAAGGTTGTCAACCAATGCAATAGATGCTGGAAACGGTTGCTTCGACATACTTCACAAATGCAATAATGAGTGTATGGAAACTATAAAGAATGGGACTTACAATCATAAGGAGTATGAAGAGGAAGCTAAACTAGAAAGGAGCAAAATAAATGGAGTGAAACTGGAAGAGAACACCACTTACAAAATTCTCAGCATCTACAGTACAGTGGCGGCCAGTCTCTGCTTGGCAATCCTGATTGCTGGAGGTTTAATCCTGGGTATGCAAAATGGATCTTGTAGATGCATGTTCTGTATTTAA
>A_/_H8N4|KY828688|A/northern_shoveler/California/LDC185/2014
ATGGAGAAGTTTATCGCAATAGCAATGCTCTTGGCGAGCACTAATGCATACGATAGGATATGCATTGGTTACCAATCGAACAATTCCACAGACACAGTGAACACTCTTATAGAACAGAATGTGCCGGTCACTCAAACAATGGAGCTTGTGGAAACAGAGAAACACCCCGCTTATTGTAATACTGATTTAGGAACACCATTGGAACTGCGAGATTGCAAAATTGAGGCGGTGATCTACGGGAATCCCAAGTGTGACATCCATTTAAAGGATCAGAGTTGGTCATACATAGTGGAGAGGCCCAGCGCGCCAGAGGGAATGTGTTACCCTGGATCGGTAGAAAATCTGGAGGAACTGAGATTTGTCTTTTCCAATGCGGCATCCTACAAGAGAATAAGACTATTTGACTATTCCAGGTGGAATGTAACCAGCTCTGGGACCAGCAAGGCATGCAATGCATCAGCAGGTGGTCAATCCTTTTATAGGAGCATTAATTGGTTGACCAAAAAGAAACCAGACACTTATGATTTCAATGAAGGAAGCTACGTCAACAATGAAGATGGAGACATCGTTTTCCTATGGGGGATCCATCATCCACCTGATACAAAAGAGCAAACAACGCTATACAAGAATGCAAACACTTTGAGTAGTGTTACTACCAACACCATAAACAGAAGCTTTCAACCCAATATCGGTCCAAGACCGTTGGTCAGAGGACAACAAGGAAGAATGGATTACTATTGGGGCATTCTGAAAAGAGGGGAGACTCTGAAAATCAGAACCAATGGAAATTTAATTGCACCTGAATTTGGATATCTACTTAAGGGTGAAAGCCATGGCAGAATAATTCAAAATGAGGACATACCTATTGGGAACTGTCACACAAAATGCCAAACATATGCAGGAGCAATCAATAGCAGCAAACCCTTCCAGAATGCAAGTAGACATTATATGGGGGAGTGTCCCAAGTATGTAAAGAAGGCAAGCTTACGACTCGCAGTGGGTCTTAGAAATACACCTTCCATTGAACCAAAAGGGCTATTCGGAGCCATTGCCGGTTTTATCGAAGGAGGATGGTCTGGAATGATTGATGGATGGTATGGATTTCATCACAGCAATTCAGAGGGAACGGGAATGGCAGCTGATCAGAAGTCAACACAGGAAGCCATCGACAAGATCACCAATAAAGTCAATAATATAGTCGACAAAATGAACAGAGAGTTTGAAGTTGTGAATCATGAATTCTCTGAAGTTGAAAAGAGGATAAACATGATAAATGACAAAATAGATGACCAAATTGAAGACCTTTGGGCTTACAACGCAGAACTCCTTGTACTTCTAGAGAACCAGAAAACACTGGACGAACATGACTCCAATGTCAAGAACCTCTTTGATGAAGTGAAAAGAAGGTTGTCAACCAATGCAATAGATGCTGGGAACGGTTGCTTCGACATACTCCACAAATGCAACAATGAATGTATGGAAACTATAAAGAATGGGACTTACAACCATAAGGAATATGAAGAAGAAGCTAAACTAGAAAGGAGCAAAATAAATGGAGTGAAACTGGAAGAGAATACCACTTACAAAATTCTCAGCATTTACAGTACAGTGGCGGCCAGTCTCTGCTTAGCAATCCTGATTGCTGGAGGTTTAATCCTGGGTATGCAAAATGGATCTTGTAGATGCATGTTCTGTATTTAA
>A_/_H8N4|KY131250|A/green-winged_teal/Alaska/UGAI15-6067/2015
ATGGAGAAGTTTATCGCAATAGCAATGCTCTTGGCGAGCACAAATGCATACGATAGGATATGCATTGGTTACCAATCAAACAATTCCACAGACACAGTGAACACTCTTATAGAACAGAATGTGCCGGTCACTCAAACAATGGAGCTTGTGGAAACAGAGAAACACCCCGCTTATTGTAATACTGATTTAGGAACACCATTGGAACTGCGAGACTGCAAAATTGAGGCGGTAATCTACGGGAATCCCAAATGTGACATCCATTTAAAGGATCAAGGTTGGTCATACATAGTGGAGAGGCCCAGCGCACCAGAGGGAATGTGTTATCCTGGATCGGTAGAAAATCTAGAGGAACTGAGATTTGTCTTTTCCAATGCGGCATCCTACAAGAGAATAAGACTATTTGACTATTCCAGGTGGAATGTAACCAGCTCTGGGACCAGCAAAGCATGCAATGGATCAACAGGTGGTCAATCCTTTTATAGGAGCATTAATTGGTTGACCAAAAAGAAACCAGACACTTATGATTTCAATGAAGGAAGCTACGTCAACAATGAAGATGGAGACATCATTTTCCTGTGGGGGATCCATCATCCACCTGATACAAAAGAGCAAACAACGCTGTACAAAAATGCAAACACTTTGAGTAGTGTTACTACCAACACCATAAACAGAAGCTTTCAACCCAATATCGGTCCAAGACCATTGGTCAGAGGACAACAAGGAAGAATGGATTACTATTGGGGCATTCTGAAAAGAGGGGAGACTCTGAAAATCAGAACCAATGGAAATTTAATTGCACCTGAATTTGGATATCTACTTAAGGGTGAAAGCCATGGCAGAATAATTCAAAATGAGGACATACCTATTGGAAACTGTCACACAAAATGCCAAACATATGCAGGAGCAATCAATAGCAGCAAACCCTTCCAGAATGCAAGTAGACATTATATGGGGGAGTGTCCCAATTATGTAAAGAAGGCAAGCTTACGACTCGCAGTGGGTCTTAGAAATACACCTTCCATTGAACCAAAAGGGCTATTCGGAGCCATTGCCGGTTTTATCGAAGGAGGATGGTCTGGAATGATTGATGGATGGTATGGATTTCATCACAGCAATTCAGAGGGAACGGGAATGGCAGCTGATCAGAAGTCAACACAGGAAGCCATCGACAAGATCACCAATAAAGTCAATAATATAGTCGACAAAATGAACAGAGAGTTTGAAGTTGTGAATCATGAATTCTCTGAAGTTGAAAAGAGGATAAACATGATAAATGATAAAATAGATGACCAAATTGAAGACCTTTGGGCTTACAATGCAGAACTCCTTGTACTTCTAGAGAACCAGAAAACACTGGACGAACATGACTCCAATGTCAAGAACCTCTTTGATGAAGTGAAAAGAAGGTTGTCAACCAATGCAATAGATGCTGGGAACGGTTGCTTCGACATACTCCACAAATGCAACAACGAATGTATGGAAACTATAAAGAATGGGACTTACAATCATAAGGAGTATGAAGAGGAAGCTAAACTAGAAAGGAGCAAAATAAATGGAGTGAAACTGGAAGAGAACACCACTTACAAAATTCTCAGCATTTACAGTACAGTGGCGGCCAGTCTCTGCTTGGCAATCCTGATTGCTGGAGGTTTAATCCTGGGTATGCAAAATGGATCTTGTAGATGCATGTTCTGTATTTAA
>A_/_H8N4|KY130568|A/northern_pintail/Alaska/136/2011
ATGGAGAAGCTTATCGCAATGGCAATGCTCTTGGCGAGCACAAATGCATACGATAGGATATGCATTGGTTACCAATCAAACAACTCCACAGACACAGTGAACACCCTTATAGAACAGAATGTGCCAGTCACTCAAACAATGGAGCTCGTGGAAACGGAGAAACACCCCGCTTATTGCAACACTGATTTAGGATCACCATTGGAACTACGAGACTGCAAAATTGAAGCAGTAATCTATGGAAATCCCAAGTGTGACATCCATCTAAAGGATCAGGGTTGGTCATACATAGTGGAGAGACCCAGTGCACCAGAGGGAATGTGTTACCCTGGATCTGTGGAAAATCTAGAAGGACTGAGATTCGTCTTCTCCAATGCTGCATCCTACAAGAGAATAAGACTATTTGACTATTCCAAATGGAATGTAACCAGATCTGGGACCAGCAAAGCGTGCAATGCATCAACAGGTGGTCAATCCTTCTATAGGAGCATCAACTGGTTGACCAAGAAGAAACCAGACACCTACGATTTCAATGAAGGGAGTTATGTTAACAATGAAGATGGAGACATCATTTTCTTATGGGGGATTCATCATCCACCTGATGCAAAAGAGCAAACGACACTGTACAAGAATGCAAACACCTTGAGTAGTGTCACTACCAACACCATAAACAGGAGCTTTCAACCCAATATTGGTCCAAGGCCATTAGTCAGAGGACAACAAGGAAGAATGGATTACTATTGGGGCATTCTGAAAAGGGGAGAGACTCTGAAAATTAGAACTAATGGAAATTTAATTGCACCTGAGTTTGGATTTCTACTTAAGGGTGAGAGCCATGGCAGGATAATTCAAAATGAGGACATCCCTATTGGAAACTGCCACACAAAATGCCAGACATATGCAGGAGCAATCAATAGCAGCAAACCCTTTCAGAATGCCAGTAGACATTATATGGGGGAATGTCCCAAATATGTAAAAAAGGCAAGCTTGCGACTTGCGGTGGGACTTAGAAACACACCCTCCATTGAACCCAAAGGGCTATTTGGAGCCATTGCTGGTTTCATCGAGGGAGGATGGTCTGGGATGATTGATGGATGGTATGGATTTCACCACAGCAATTCGGAGGGAACAGGAATGGCAGCTGACCAGAAGTCAACCCAGGAAGCCATCGACAAGATCACCAATAAAGTCAACAATATAGTTGACAAAATGAACAGGGAGTTTGAAGTTGTGAATCATGAGTTCTCTGAAGTTGAAAAAAGGATAAATATGATAAATGATAAAATAGACGACCAAATTGAAGATCTTTGGGCTTACAATGCAGAACTCCTTGTGCTCCTAGAAAACCAGAAGACACTAGACGAACATGACTCCAATGTCAAAAACCTTTTTGATGAGGTGAAAAGAAGATTGTCAGCCAATGCAATAGATGCTGGGAATGGTTGCTTTGACATACTCCACAAGTGCAACAATGACTGCATGGACACTATAAAGAATGGGACTTACGACCATAAGGAGTATGAAGAGGAAGCTAGATTAGAAAGAAGCAAAATAAATGGGGTGAAACTGGAAGAGAACACCACTTACAAAATTCTTAGCATTTACAGTACCGTGGCGGCCAGTCTCTGCTTGGCAATCCTGATTGCTGGAGGTTTAATCCTGGGTATGCAAAATGGATCTTGTAGATGCATGTTCTGTATTTAA
>A_/_H8N8|KY130560|A/northern_pintail/Alaska/104/2011
ATGGAGAAGTTTATCGCAATGGCAATGCTCTTGGCGAGCACAAATGCATACGATAGGATATGCATTGGTTACCAATCAAACAACTCCACAGACACAGTGAACACCCTTATAGAACAGAATGTGCCAGTCACTCAAACAATGGAGCTCGTGGAAACGGAGAAACACCCCGCTTATTGCAACACTGATTTAGGATCACCATTGGAACTACGAGACTGCAAAATTGAAGCAGTAATCTATGGAAATCCCAAGTGTGACATCCATCTAAAGGATCAAGGTTGGTCATACATAGTGGAGAGACCCAGTGCACCAGAGGGAATGTGTTACCCTGGATCTGTGGAAAATCTAGAAGRACTGAGATTCGTCTTCTCCAATGCTGCATCCTACAAGAGAATAAGACTATTTGACTATTCCAAATGGAATGTAACCAGATCTGGGACCAGCAAAGCGTGCAATGCATCAACAGGTGGTCAATCCTTCTATAGGAGCATCAACTGGTTGACCAAGAAGAAACCAGACACCTACGATTTCAATGAAGGGAGTTATGTTAACAATGAAGATGGAGACATCATTTTCTTATGGGGGATTCATCATCCACCTGATGCAAAAGAGCAAACGACGCTGTACAAGAATGCAAACACCTTGAGTAGTGTCACTACCAACACCATAAACAGGAGCTTTCAACCCAATATTGGTCCAAGGCCATTAGTCAGAGGACAACAAGGAAGAATGGATTACTATTGGGGCATTCTGAAAAGGGGAGAGACTCTGAAAATTAGAACTAATGGAAATTTAATTGCACCTGAGTTTGGATATCTACTTAAGGGTGAGAGCCATGGCAGGATAATTCAAAATGAGGACATCCCTATTGGAAACTGCCACACAAAATGCCAGACATATGCAGGAGCAATCAATAGCAGCAAACCCTTTCAGAATGCCAGTAGACATTATATGGGGGAATGTCCCAAATATGTAAAAAAGGCAAGCTTGCGACTTGCGGTGGGACTTAGAAACACACCCTCCATTGAACCCAAAGGGCTATTCGGAGCCATTGCTGGTTTCATCGAGGGAGGATGGTCTGGGATGATTGATGGATGGTATGGATTTCACCACAGCAATTCGGAGGGAACAGGAATGGCAGCTGACCAGAAGTCAACCCAGGAAGCCATCGACAAGATCACCAATAAAGTCAACAATATAGTTGACAAAATGAACAGGGAGTTTGAAGTTGTGAATCATGAGTTCTCTGAAGTTGAAAAAAGGATAAATATGATAAATGATAAAATAGACGACMAAATTGAAGATCTTTGGGCTTACAATGCAGAACTTCTTGTGCTCCTAGAAAACCAGAAGACACTAGACGAACATGACTCCAATGTCAAAAACCTTTTTGATGAGGTGAAAAGAAGATTGTCAGCCAATGCAATAGATGCTGGGAATGGTTGCTTTGACATACTCCACAAGTGCAACAATGACTGCATGGACACTATAAAGAATGGGACTTACGACCATAAGGAGTATGAAGAGGAAGCTAAATTAGAAAGAAGCAAAATAAATGGGGTGAAACTGGAAGAGAACACCACTTACAAAATTCTTAGCATTTACAGTACCGTGGCGGCCAGTCTCTGCTTGGCAATCCTGATTGCTGGAGGTTTAATCCTGGGTATGCAAAATGGATCTTGTAGATGCATGTTCTGTATTTAA
>A_/_H8N4|KX977927|A/mallard_duck/Netherlands/14/2006
ATGGATAAGTTCATCATAATGACAATGCTCTTGATGAGCACAAATGCATATGATAGGATATGCATTGGATACCAATCGAACAACTCCACTAACACAGTAAACACACTCATAGAGCAAAATGTGCCAGTCACCCAGACAATGGAACTAGTGGAGACTGAGAAACATCCTGCTTATTGCAACACTGACTTGGGTGCTCCACTAGAGTTGCGTGATTGCAAGATTGAGGCAGTGATCTATGGGAACCCAAAATGTGACATCCACTTAAAAGACCAAGGTTGGTCATACATAGTGGAGAGACCCAGTGCACCAGAGGGGATGTGCTACCCTGGATCGGTGGAGAATCTCGAGGAGTTAAGGTTTGTTTTCTCCAGTGCTGCTTCCTACAAAAGGATAAGATTGTTTGATTACTCCAGATGGAATGTTACCCGTTCTGGGACAAGCAAGGCATGCAATGCCTCAACAGGAGGTCAGTCTTTCTATCGGAGCATCAATTGGCTAACTAAAAAGAAACCCGACACCTACGACTTCAATGAGGGGACTTACGTCAATAATGAAGATGGGGACATAATTTTCTTATGGGGAATTCATCACCCACCGGACGCAAAAGAGCAAACAGCACTGTACAAGAATGCAAATACTTTGAGTAGTGTTACTACCAACACTATAAACAGGAGCTTCCAACCCAATATCGGGCCCAGGCCACTGGTGAGAGGGCAACAAGGGCGGATGGACTATTATTGGGGTATTCTGAAGAGGGGGGAAACTTTAAAAATTAGAACCAATGGGAATCTAATCGCGCCTGAATTCGGTTATCTGCTCAAAGGGGAAAGCCATGGCAGAATAATTCAAAATGAGGACATACCAATTGGGAGTTGTCACACGAAATGTCAGACGTACGCAGGAGCAATTAATAGCAGCAAACCTTTTCAGAATGCAAGCAGGCACTACATGGGAGAATGTCCCAAATATGTGAAGAAGGAAAGCCTACGGCTGGCAGTTGGACTTAGAAACACTCCTTCTATTGAACCCAAAGGTTTGTTTGGAGCCATTGCTGGTTTTATTGAAGGGGGATGGTCTGGGATGATTGACGGATGGTATGGGTTTCACCATAGTAATTCAGAAGGAACAGGAATGGCGGCTGATCAGAAATCGACACAAGAAGCAATTGACAAAATCACCAATAAGGTCAATAATATAGTTGATAAAATGAACAGGGAATTTGAAGTAGTGAACCACGAGTTTTCCGAAGTTGAAAAAAGAATAAACATGATAAATGACAAAATTGATGACCAGATTGAAGGCCTTTGGGCCTACAATGCAGAGCTTCTGGTCCTCCTAGAGAACCAGAAAACACTGGATGAACACGATTCCAATGTCAAAAATCTCTTTGATGAAGTAAGAAGGAGACTTTCAGCCAATGCAATAGATACTGGGAATGGCTGCTTCGACATACTCCACAAATGTGACAACGAGTGCATGGAGACCATAAAGAATGGGACTTATAACCATAAAGAATATGAGGAAGAGGCCAAGCTGGAAAGGAGCAAGATTAACGAAGTAAAGCTAGAGGAAAATACCACCTATAAAATTCTCAGCATTTACAGTACAGTGGCGGCCAGTCTTTGCTTGGCAATCCTGATTGCTGGAGGTCTAATCCTGGGCATGCAAAATGGATCTTATAGATGCATGTTCTGTATTTAA
>A_/_H8N4|CY087776|A/turkey/Ontario/6118/1968
ATGGAGAAATTCATCGCAATAGCAATGCTCTTGGCGAGCACAAATGCATACGATAGGATATGCATTGGGTACCAATCAAACAACTCCACAGACACAGTGAACACTCTCATAGAACAGAATGTGCCAGTCACCCAAACAATGGAGCTCGTGGAAACAGAGAAACATCCCGCTTATTGTAACACTGATTTAGGTGCCCCATTGGAACTGCGAGACTGCAAGATTGAGGCAGTAATCTATGGGAACCCCAAGTGTGACATCCATCTGAAGGATCAAGGTTGGTCATACATAGTGGAGAGGCCCAGCGCACCAGAAGGGATGTGTTACCCTGGATCTGTGGAAAATCTAGAAGAACTGAGGTTTGTCTTCTCCAGTGCTGCATCTTACAAGAGAATAAGACTATTTGACTATTCCAGGTGGAATGTGACTAGATCTGGAACGAGTAAAGCATGCAATGCATCAACAGGTGGCCAATCCTTCTATAGGAGCATCAATTGGTTGACCAAAAAGAAACCAGACACTTATGACTTCAATGAAGGAGCTTATGTTAATAATGAAGATGGAGACATCATTTTCTTATGGGGGATCCATCATCCGCCGGACACAAAAGAGCAGACAACACTATATAAAAATGCAAACACTTTGAGTAGTGTTACTACTAACACTATAAACAGAAGCTTTCAACCAAATATTGGTCCCAGACCATTAGTAAGAGGACAGCAGGGGAGGATGGATTACTATTGGGGCATTCTGAAAAGAGGGGAGACTCTGAAGATCAGGACCAACGGAAATTTAATCGCACCTGAATTTGGCTATCTGCTCAAAGGTGAAAGCTACGGCAGAATAATTCAAAATGAGGATATACCCATCGGGAACTGTAACACAAAATGTCAAACATATGCGGGAGCAATCAATAGCAGCAAACCCTTTCAGAATGCAAGTAGGCATTACATGGGAGAATGTCCCAAATATGTGAAGAAGGCAAGCTTGCGACTTGCAGTTGGGCTTAGGAATACGCCTTCTGTTGAACCCAGAGGACTGTTTGGAGCCATTGCTGGTTTCATTGAAGGAGGATGGTCTGGAATGATTGATGGGTGGTATGGATTTCATCACAGCAATTCAGAGGGAACAGGAATGGCAGCTGACCAGAAATCAACACAAGAAGCCATCGATAAGATCACCAATAAAGTCAACAATATAGTTGACAAGATGAACAGGGAGTTTGAAGTTGTGAATCATGAGTTCTCTGAAGTTGAAAAAAGAATAAACATGATAAACGATAAAATAGATGACCAAATTGAAGATCTTTGGGCTTACAATGCAGAGCTCCTTGTGCTCTTAGAGAACCAGAAAACGCTAGACGAACATGATTCCAATGTCAAAAACCTTTTTGATGAAGTGAAAAGGAGACTGTCAGCCAATGCAATAGATGCTGGGAACGGTTGCTTTGACATACTTCACAAATGCGACAATGAGTGTATGGAAACTATAAAGAACGGAACTTACGATCATAAGGAATATGAAGAGGAGGCTAAACTAGAAAGGAGCAAGATAAATGGAGTAAAACTAGAAGAGAACACCACTTACAAAATTCTTAGCATTTACAGTACAGTGGCGGCCAGTCTTTGCTTGGCAATCCTGATTGCTGGAGGTTTAATCCTGGGCATGCAAAATGGATCTTGTAGATGCATGTTCTGTATTTGA
>A_/_H8N4|CY080130|A/northern_pintail/Interior_Alaska/8MP0213R2/2008
ATGGAGAAGTTTATCGCAATGGCAATGCTCTTGGTGAGCACAAATGCATACGATAGGATATGCATTGGTTACCAATCAAACAACTCCACAGACACAGTGAACACCCTTATAGAACAGAATGTGCCAGTCACTCAAACAATGGAGCTCGTGGAAACGGAGAAACATCCCGCTTATTGCAACACTGATTTAGGATCACCATTGGAACTACGAGACTGCAAAATTGAAGCAGTAATCTATGGAAATCCCAAGTGTGACATCCATCTAAAGGACCAAGATTGGTCATACATAGTGGAGAGGCCCAGTGCACCAGAGGGAATGTGTTACCCTGGATCTGTGGAAAATCTAGAAGAACTGAGATTCGTCTTCTCCAATGCTGCATCCTACAAGAGAATAAGACTATTTGACTATTCCAAATGGAATGTGACCAGCTCTGGGACCAGCAAGGCATGCAATGCATCAACAGGTGGCCAATCATTCTATAGGAGCATCAACTGGTTGACCAAGAAAAAACCAGACACTTACGATTTCAATGAAGGGAGTTATGTTAACAATGAGGATGGAGACATCATTTTCTTATGGGGGATTCATCATCCACCTGATGCAAAAGAGCAAACGACACTGTACAAGAATGCAAACACCTTGAGTAGTGTTACTACCAACACCATAAATAGAAGTTTTCAACCCAATATTGGTCCAAGGCCATTAGTCAGAGGACAACAAGGGAGAATGGATTACTACTGGGGCATTCTGAAAAGGGGAGAGACTCTGAAAATTAGGACTAATGGAAATTTAATTGCACCTGAATTTGGATATTTACTTAAGGGTGAGAGCCATGGCAGAATAATTCAAAATGAGGACATCCCCATTGGAAACTGCCACACAAAATGCCAGACATATGCAGGAGCAATCAATAGCAGCAAACCCTTTCAGAATGCCAGTAGACATTATATGGGGGAGTGTCCCAAATATGTAAAAAAGGCAAGCTTGCGACTTGCAGTGGGACTTAGAAACACACCTTCTATTGAACCCAAAGGGCTATTTGGAGCCATTGCTGGTTTCATCGAGGGAGGATGGTCTGGGATGATTGATGGATGGTATGGATTTCACCACAGCAACTCAGAGGGAACAGGAATGGCAGCTGACCAGAAGTCAACACAGGAAGCCATCGATAAGATCACCAATAAAGTCAACAATATAGTTGATAAGATGAACAGGGAGTTTGAAGTTGTGAATCATGAGTTCTCTGAAGTTGAAAAAAGGATAAACATGATAAATGATAAAATAGATGACCAAATTGAAGATCTTTGGGCTTACAATGCAGAACTCCTTGTGCTTCTAGAAAACCAGAAGACACTAGACGAACATGACTCCAATGTCAAAAATCTTTTCGATGAGGTGAAAAGAAGATTGTCGGCCAATGCAATAGATGCTGGGAATGGTTGCTTTGACATACTCCACAAGTGCAACAATGAGTGTATGGAAACTATAAAGAATGGGACTTACGACCATAAGGAGTATGAAGAGGAGGCTAAATTAGAAAGGAGCAAAATAAATGGGGTGAAACTGGAAGAGAACACCACTTACAAAATTCTTAGCATTTACAGTACAGTGGCGGCCAGTCTCTGCTTGGCAATCCTGATTGCTGGAGGTTTAATCCTGGGTATGCAAAATGGATCTTGTAGATGCATGTTCTGTATTTAA
>A_/_H8N4|CY079971|A/mallard/Interior_Alaska/8BM1966R1/2008
ATGGAGAAGTTTATCGCAATAGCAATGCTCTTGGCGAGCACAAATGCATACGATAGGATATGCATTGGTTACCAATCGAACAACTCCACAGACACAGTGAACACTCTTATAGAACAGAATGTGCCGGTCACTCAAACAATGGAGCTTGTGGAAACAGAGAAACACCCCGCTTATTGTAATACTGATTTAGGAACACCATTGGAACTGCGAGACTGCAAAATTGAGGCGGTAATCTACGGGAATCCCAAGTGTGACATCCATCTAAAGGATCAAGGTTGGTCATACATAGTGGAGAGGCCCAGCGCGCCAGAGGGAATGTGTTATCCTGGATCGGTAGAAAATCTAGAGGAACTGAGATTTGTCTTTTCCAATGCGGCATCCTACAAGAGGATAAGACTATTTGACTATTCCAGGTGGAATGTAACCAGCTCTGGGACCAGCAAGGCATGCAATGCATCAACAGGTGGTCAATCCTTTTATAGGAGCATTAATTGGTTGACCAAAAAGAAACCAGACACTTATGATTTCAATGAAGGAAGCTATGTCAACAATGAAGATGGAGACATCATTTTCCTATGGGGGATCCATCATCCACCTGATACAAAAGAGCAAACGACGCTGTATAAGAATGCAAACACTTTGAGTAGTGTTACTACCAACACCATAAACAGAAGCTTTCAACCCAATATCGGTCCAAGACCATTAGTCAGAGGACAACAAGGAAGGATGGATTACTATTGGGGCATTCTGAAAAGAGGGGAGACTCTGAAAATCAGGACCAATGGAAATTTAATTGCACCTGAATTTGGATATCTACTTAAGGGTGAAAGCCATGGCAGAATAATTCAAAATGAGGACATACCCATTGGAAACTGTCACACAAAATGTCAGACATATGCAGGAGCAATCAATAGCAGCAAACCCTTTCAAAATGCAAGTAGACATTACATGGGAGAATGTCCCAAATACGTAAGGAAGGCAAGCTTACGACTCGCAGTGGGTCTTAGAAATACACCTTCTATTGAACCCAAAGGGCTATTCGGAGCCATTGCCGGTTTTATCGAAGGAGGGTGGTCTGGAATGATTGATGGATGGTATGGATTTCATCACAGTAATTCAGAGGGAACAGGAATGGCAGCTGACCAGAAGTCAACGCAGGAAGCCATCGATAAGATCACCAATAAAGTCAACAATATAGTCGACAAGATGAACAGAGAGTTTGGAGTTGTGAATCATGAATTCTCTGAAGTTGAAAAAAGGATAAACATGATAAATGACAAAATAGATGACCAAATTGAAGACCTTTGGGCTTACAACGCAGAACTCCTTGTACTTCTAGAAAACCAGAAAACACTGGACGAACATGACTCCAATGTCAAGAACCTCTTTGATGAAGTGAAAAGGAGGTTGTCAACTAATGCAATAGATGCTGGGAATGGTTGCTTCGACATACTTCACAAGTGCAACAATGAATGTATGGAAACTATAAAGAATGGGACTTACAATCATAAGGAATATGAAGAGGAAGCTAAACTAGAAAGGAGCAAAATAAATGGAGTGAAACTGGAAGAGAACACCACTTACAAAATTCTCAGCATTTACAGTACAGTGGCGGCCAGTCTCTGCTTGGCAATCCTGATTGCTGGAGGTTTAATCCTGGGTATGCAGAATGGATCTTGTAGATGCATGTTCTGTATTTAA
>A_/_H8N4|CY079677|A/mallard/Interior_Alaska/8BM3584R1/2008
ATGGAGAAGTTTATCGCAATGGCAATGCTCTTGGTGAGCACAAATGCATACGATAGGATATGCATTGGTTACCAATCAAACAACTCCACAGACACAGTGAACACCCTTATAGAACAGAATGTGCCAGTCACTCAAACAATGGAGCTCGTGGAAACGGAGAAACATCCCGCTTATTGCAACACTGATTTAGGATCACCATTGGAACTACGAGACTGCAAAATTGAAGCAGTAATCTATGGAAATCCCAAGTGTGACATCCATCTAAAGGACCAAGGTTGGTCATACATAGTGGAGAGGCCCAGTGCACCAGAGGGAATGTGTTACCCTGGATCTGTGGAAAATCTAGAAGAACTGAGATTCGTCTTCTCCAATGCTGCATCCTACAAGAGAATAAGACTATTTGACTATTCCAAATGGAATGTGACCAGCTCTGGGACCAGCAAGGCATGCAGTGCATCAACAGGTGGCCAATCATTCTATAGGAGCATCAACTGGTTGACCAAGAAAAAACCAGACACTTACGATTTCAATGAAGGGAGTTATGTTAACAATGAGGATGGAAACATCATTTTCCTATGGGGGATTCATCATCCACCTGATGCAAAAGAGCAAACGACACTGTACAAGAATGCAAACACCTTGAGTAGTGTTACTACCAACACCATAAATAGAATTTTTCAACCCAATATTGGTCCAAGGCCATTAGTCAGAGGACAACAAGGGAGAATGGATTACTACTGGGGCATTCTGAAAAGGGGAGAGACTCTGAAAATTAGGACTAATGGAAATTTAATTGCACCTGAATTTGGATATTTACTTAAGGGTGAGAGCCATGGCAGAATAATTCAAAATGAGGACATCCCCATTGGAAACTGCCACACAAAATGCCAGACATATGCAGGAGCAATCAATAGCAGCAAACCCTTTCAGAATGCCAGTAGACATTATATGGGGGAGTGTCCCAAATATGTAAAAAAGGCAAGCTTGCGACTTGCAGTGGGACTTAGAAACACACCTTCTATTGAACCCAAAGGGCTATTTGGAGCCATTGCTGGTTTCATCGAGGGAGGATGGTCTGGGATGATTGATGGATGGTATGGATTTCACCACAGCAACTCAGAGGGAACAGGAATGGCAGCTGACCAGAAGTCAACACAGGAAGCCATCGATAAGATCACCAATAAAGTCAACAATATAGTTGATAAGATGAACAGGGAGTTTGAAGTTGTAAATCATGAGTTCTCTGAAGTTGAAAAAAGGATAAACATGATAAATGATAAAATAGATGACCAAATTGAAGATCTTTGGGCTTACAATGCAGAACTCCTTGTGCTTCTAGAAAACCAGAAGACACTAGACGAACATGACTCCAATGTCAAAAATCTTTTCGATGAGGTGAAAAGAAGATTGTCGGCCAATGCAATAGATGCTGGGAATGGTTGCTTTGACATACTCCACAAGTGCAACAATGAGTGTATGGAAACTATAAAGAATGGGACTTACGACCATAAGGAGTATGAAGAGGAGGCTAAATTAGAAAGGAGCAAAATAAATGGAGTGAAACTGGAAGAGAACACCACTTACAAAATTCTTAGCATTTACAGTACAGTGGCGGCCAGTCTCTGCTTGGCAATCCTGATTGCTGGAGGTTTAATCCTGGGCATGCAAAATGGATCTTGTAGATGCATGTTCTGTATTTAA
>A_/_H8N4|CY079638|A/northern_pintail/Interior_Alaska/8BM3137/2008
ATGGAGAAGTTTATCGCAATGGCAATGCTCTTGGTGAGCACAAATGCATACGATAGGATATGCATTGGTTACCAATCAAACAACTCCACAGACACAGTGAACACCCTTATAGAACAGAATGTGCCAGTCACTCAAACAATGGAGCTCGTGGAAACGGAGAAACATCCCGCTTATTGCAACACTGATTTAGGATCACCATTGGAACTACGAGACTGCAAAATTGAAGCAGTAATCTATGGAAATCCCAAGTGTGACATCCATCTAAAGGACCAAGGTTGGTCATACATAGTGGAGAGGCCCAGTGCACCAGAGGGAATGTGTTACCCTGGATCTGTGGAAAATCTAGAAGAACTGAGATTCGTCTTCTCCAATGCTGCATCCTACAAGAGAATAAGACTATTTGACTATTCCAAATGGAATGTGACCAGCTCTGGGACCAGCAAGGCATGCAGTGCATCAACAGGTGGCCAATCATTCTATAGGAGCATCAACTGGTTGACCAAGAAAAAACCAGACACTTACGATTTCAATGAAGGGAGTTATGTTAACAATGAGGATGGAAACATCATTTTCCTATGGGGGATTCATCATCCACCTGATGCAAAAGAGCAAACGACACTGTACAAGAATGCAAACACCTTGAGTAGTGTTACTACCAACACCATAAATAGAAGTTTTCAACCCAATATTGGTCCAAGGCCATTAGTCAGAGGACAACAAGGGAGAATGGATTACTACTGGGGCATTCTGAAAAGGGGAGAGACTCTGAAAATTAGGACTAATGGAAATTTAATTGCACCTGAATTTGGATATTTACTTAAGGGTGAGAGCCATGGCAGAATAATTCAAAATGAGGACATCCCCATTGGAAACTGCCACACAAAATGCCAGACATATGCAGGAGCAATCAATAGCAGCAAACCCTTTCAGAATGCCAGTAGACATTATATGGGGGAGTGTCCCAAATATGTAAAAAAGGCAAGCTTGCGACTTGCAGTGGGACTTAGAAACACACCTTCTATTGAACCCAAAGGGCTATTTGGAGCCATTGCTGGTTTCATCGAGGGAGGATGGTCTGGGATGATTGATGGATGGTATGGATTTCACCACAGCAACTCAGAGGGAACAGGAATGGCAGCTGACCAGAAGTCAACACAGGAAGCCATCGATAAGATCACCAATAAAGTCAACAATATAGTTGATAAGATGAACAGGGAGTTTGAAGTTGTAAATCATGAGTTCTCTGAAGTTGAAAAAAGGATAAACATGATAAATGATAAAATAAATGACCAAATTGAAGATCTTTGGGCTTACAATGCAGAACTCCTTGTGCTTCTAGAAAACCAGAAGACACTAGACGAACATGACTCCAATGTCAAAAATCTTTTCGATGAGGTGAAAAGAAGATTGTCGGCCAATGCAATAGATGCTGGGAATGGTTGCTTTGACATACTCCACAAGTGCAACAATGAGTGTATGGAAACTATAAAGAATGGGACTTACGACCATAAGGAGTATGAAGAGGAGGCTAAATTAGAAAGGAGCAAAATAAATGGAGTGAAACTGGAAGAGAACACCACTTACAAAATTCTTAGCATTTACAGTACAGTGGCGGCCAGTCTCTGCTTGGCAATCCTGATTGCTGGAGGTTTAATCCTGGGCATGCAAAATGGATCTTGTAGATGCATGTTCTGTATTTAA
>A_/_H8N4|CY079630|A/northern_pintail/Interior_Alaska/8BM3091/2008
ATGGAGAAGTTTATCGCAATGGCAATGCTCTTGGTGAGCACAAATGCATACGATAGGATATGCATTGGTTACCAATCAAACAACTCCACAGACACAGTGAACACCCTTATAGAACAGAATGTGCCAGTCACTCAAACAATGGAGCTCGTGGAAACGGAGAAACATCCCGCTTATTGCAACACTGATTTAGGATCACCATTAGAACTACGAGACTGCAAAATTGAAGCAGTAATCTATGGAAATCCCAAGTGTGACATCCATCTAAAGGACCAAGGTTGGTCATACATAGTGGAGAGGCCCAGTGCACCAGAGGGAATGTGTTACCCTGGATCTGTGGAAAATCTAGAAGAACTGAGATTCGTCTTCTCCAATGCTGCATCCTACAAGAGAATAAGACTATTTGACTATTCCAAATGGAATGTGACCAGCTCTGGGACCAGCAAGGCATGCAGTGCATCAACAGGTGGCCAATCATTCTATAGGAGCATCAACTGGTTGACCAAGAAAAAACCAGACACTTACGATTTCAATGAAGGGAGTTATGTTAACAATGAGGATGGAAACATCATTTTCCTATGGGGGATTCATCATCCACCTGATGCAAAAGAGCAAACGACACTGTACAAGAATGCAAACACCTTGAGTAGTGTTACTACCAACACCATAAATAGAAGTTTTCAACCCAATATTGGTCCAAGGCCATTAGTCAGAGGACAACAAGGGACAATGGATTACTACTGGGGCATTCTGAAAAGGGGAGAGACTCTGAAAATTAGGACTAATGGAAATTTAATTGCACCTGAATTTGGATATTTACTTAAGGGTGAGAGCCATGGCAGAATAATTCAAAATGAGGACATCCCCATTGGAAACTGCCACACAAAATGCCAGACATATGCAGGAGCAATCAATAGCAGCAAACCCTTTCAGAATGCCAGTAGACATTATATGGGGGAGTGTCCCAAATATGTAAAAAAGGCAAGCTTGCGACTTGCAGTGGGACTTAGAAACACACCTTCTATTGAACCCAAAGGGCTATTTGGAGCCATTGCTGGTTTCATCGAGGGAGGATGGTCTGGGATGATTGATGGATGGTATGGATTTCACCACAGCAACTCAGAGGGAACAGGAATGGCAGCTGACCAGAAGTCAACACAGGAAGCCATCGATAAGATCACCAATAAAGTCAACAATATAGTTGATAAGATGAACAGGGAGTTTGAAGTTGTAAATCATGAGTTCTCTGAAGTTGAAAAAAGGATAAACATGATAAATGATAAAATAGATGACCAAATTGAAGATCTTTGGGCTTACAATGCAGAACTCCTTGTGCTTCTAGAAAACCAGAAGACACTAGACGAACATGACTCCAATGTCAAAAATCTTTTCGATGAGGTGAAAAGAAGATTGTCGGCCAATGCAATAGATGCTGGGAATGGTTGCTTTGACATACTCCACAAGTGCAACAATGAGTGTATGGAAACTATAAAGAATGGGACTTACGACCATAAGGAGTATGAAGAGGAGGCTAAATTAGAAAGGAGCAAAATAAATGGAGTGAAACTGGAAGAGAACACCACTTACAAAATTCTTAGCATTTACAGTACAGTGGCGGCCAGTCTCTGCTTGGCAATCCTGATTGCTGGAGGTTTAATCCTGGGCATGCAAAATGGATCTTGTAGATGCATGTTCTGTATTTAA
>A_/_H8N4|CY079622|A/northern_pintail/Interior_Alaska/8BM2621R1/2008
ATGGAGAAGTTTATCGCAATGGCAATGCTCTTGGTGAGCACAAATGCATACGATAGGATATGCATTGGTTACCAATCAAACAACTCCACAGACACAGTGAACACCCTTATAGAACAGAATGTGCCAGTCACTCAAACAATGGAGCTCGTGGAAACGGAGAAACATCCCGCTTATTGCAACACTGATTTAGGATCACCATTGGAACTACGAGACTGCAAAATTGAAGCAGTAATCTATGGAAATCCCAAGTGTGACATCCATCTAAAGGACCAAGGTTGGTCATACATAGTGGAGAGGCCCAGTGCACCAGAGGGAATGTGTTACCCTGGATCTGTGGAAAATCTAGAAGAACTGAGATTCGTCTTCTCCAATGCTGCATCCTACAAGAGAATAAGACTATTTGACTATTCCAAATGGAATGTGACCAGCTCTGGGACCAGCAAGGCATGCAATGCATCAACAGGTGGCCAATCATTCTATAGGAGCATCAACTGGTTGACCAAGAAAAAACCAGACACTTACGATTTCAATGAAGGGAGTTATGTTAACAATGAGGATGGAGACATCATTTTCTTATGGGGGATTCATCATCCACCTGATGCAAAAGAGCAAACGACACTGTACAAGAATGCAAACACCTTGAGTAGTGTTACTACCAACACCATAAATAGAAGTTTTCAACCCAATATTGGTCCAAGGCCATTAGTCAGAGGACAACAAGGGAGAATGGATTACTACTGGGGCATTCTGAAAAGGGGAGAGACTCTGAAAATTAGGACTAATGGAAATTTAATTGCACCTGAATTTGGATATTTACTTAAGGGTGAGAGCCATGGCAGAATAATTCAAAATGAGGACATCCCCATTGGAAACTGCCACACAAAATGCCAGACATATGCAGGAGCAATCAATAGCAGCAAACCCTTTCAGAATGCCAGTAGACATTATATGGGGGAGTGTCCCAAATATGCAAAAAAGGCAAGCTTGCGACTTGCAGTGGGACTTAGAAACACACCTTCTATTGAACCCAAAGGGCTATTTGGAGCCATTGCTGGTTTCATCGAGGGAGGATGGTCTGGGATGATTGATGGATGGTATGGATTTCACCACAGCAACTCAGAGGGAACAGGAATGGCAGCTGACCAGAAGTCAACACAGGAAGCCATCGATAAGATCACCAATAAAGTCAACAATATAGTTGATAAGATGAACAGGGAGTTTGAAGTTGTGAATCATGAGTTCTCTGAAGTTGAAAAAAGGATAAACATGATAAATGATAAAATAGATGACCAAATTGAAGATCTTTGGGCTTACAATGCAGAACTCCTTGTGCTTCTAGAAAACCAGAAGACACTAGACGAACATGACTCCAATGTCAAAAATCTTTTCGATGAGGTGAAAAGAAGATTGTCGGCCAATGCAATAGATGCTGGGAATGGTTGCTTTGACATACTCCACAAGTGCAACAATGAGTGTATGGAAACTATAAAGAATGGGACTTACGACCATAAGGAGTATGAAGAGGAGGCTAAATTAGAAAGGAGCAAAATAAATGGGGTGAAACTGGAAGAGAACACCACTTACAAAATTCTTAGCATTTACAGTACAGTGGCGGCCAGTCTCTGCTTGGCAATCCTGATTGCTGGAGGTTTAATCCTGGGTATGCAAAATGGATCTTGTAGATGCATGTTCTGTATTTAA
>A_/_H8N4|CY079380|A/northern_pintail/Interior_Alaska/8BM2046R1/2008
ATGGAGAAGTTTATCGCAATAGCAATGCTCTTGGCGAGCACAAATGCATACGATAGGATATGCATTGGTTACCAATCGAACAACTCCACAGACACAGTGAACACTCTTATAGAACAGAATGTGCCGGTCACTCAAACAATGGAGCTTGTGGAAACAGAGAAACACCCCGCTTATTGTAATACTGATTTAGGAACACCATTGGAACTGCGAGACTGCAAAATTGAGGCGGTAATCTACGGGAATCCCAAGTGTGACATCCATCTAAAGGATCAAGGTTGGTCATACATAGTGGAGAGGCCCAGCGCGCCAGAGGGAATGTGTTATCCTGGATCGGTAGAAAATCTAGAGGAACTGAGATTTGTCTTTTCCAATGCGGCATCCTACAAGAGGATAAGACTATTTGACTATTCCAGGTGGAATGTAACCCGCTCTGGGACCAGCAAGGCATGCAATGCATCAACAGGTGGTCAATCCTTTTATAGGAGCATTAATTGGTTGACCAAAAAGAAACCAGACACTTATGATTTCAATGAAGGAAGCTATGTCAACAATGAAGATGGAGACATCATTTTCCTATGGGGGATCCATCATCCACCTGATACAAAAGAGCAAACGACGCTGTATAAGAATGCAAACACTTTGAGTAGTGTTACTACCAACACCATAAACAGAAGCTTTCAACCCAATATCGGTCCAAGACCATTAGTCAGAGGACAACAAGGAAGGATGGATTACTATTGGGGCATTCTGAAAAGAGGGGAGACTCTGAAAATCAGGACCAATGGAAATTTAATTGCACCTGAATTTGGATATCTACTTAAGGGTGAAAGCCATGGCAGAATAATTCAAAATGAGGACATACCCATTGGAAACTGTCACACAAAATGTCAGACATATGCAGGAGCAATCAATAGCAGCAAACCCTTTCAAAATGCAAGTAGACATTACATGGGAGAATGTCCCAAATACGTAAGGAAGGCAAGCTTACGACTCGCAGTGGGTCTTAGAAATACACCTTCTATTGAACCCAAAGGGCTATTCGGAGCCATTGCCGGTTTTATCGAAGGAGGGTGGTCTGGAATGATTGATGGATGGTATGGATTTCATCACAGTAATTCAGAGGGAACAGGAATGGCAGCTGACCAGAAGTCAACGCAGGAAGCCATCGATAAGATCACCAATAAAGTCAACAATATAGTCGACAAGATGAACAGAGAGTTTGGAGTTGTGAATCATGAATTCTCTGAAGTTGAAAAAAGGATAAACATGATAAATGACAAAATAGATGACCAAATTGAAGACCTTTGGGCTTACAACGCAGAACTCCTTGTACTTCTAGAAAACCAGAAAACACTGGACGAACATGACTCCAATGTCAAGAACCTCTTTGATGAAGTGAAAAGGAGGTTGTCAACTAATGCAATAGATGCTGGGAATGGTTGCTTCGACATACTTCACAAGTGCAACAATGAATGTATGGAAACTATAAAGAATGGGACTTACAATCATAAGGAATATGAAGAGGAAGCTAAACTAGAAAGGAGCAAAATAAATGGAGTGAAACTGGAAGAGAACACCACTTACAAAATTCTCAGCATTTACAGTACAGTGGCGGCCAGTCTCTGCTTGGCAATCCTGATTGCTGGAGGTTTAATCCTGGGTATGCAGAATGGATCTTGTAGATGCATGTTCTGTATTTAA
>A_/_H8N4|CY079372|A/mallard/Interior_Alaska/8MP0547/2008
ATGGAGAAGTTTATCGCAATAGCAATGCTCTTGGCGAGCACAAATGCATACGATAGGATATGCATTGGTTACCAATCGAACAACTCCACAGACACAGTGAACACTCTTATAGAACAGAATGTGCCGGTCACTCAAACAATGGAGCTTGTGGAAACAGAGAAACACCCCGCTTATTGTAATACTGATTTAGGAACACCATTGGAACTGCGAGACTGCAAAATTGAGGCGGTAATCTACGGGAATCCCAAGTGTGACATCCATCTAAAGGATCAAGGTTGGTCATACATAGTGGAGAGGCCCAGCGCGCCAGAGGGAATGTGTTATCCTGGATCGGTAGAAAATCTAGAGGAACTGAGATTTGTCTTTTCCAATGCGGCATCCTACAAGAGGATAAGACTATTTGACTATTCCAGGTGGAATGTAACCAGATCTGGGACCAGCAAGGCATGCAATGCATCAACAGGTGGTCAATCCTTTTATAGGAGCATTAATTGGTTGACCAAAAAGAAACCAGACACTTATGATTTCAATGAAGGAAGCTATGTCAACAATGAAGATGGAGACATCATTTTCCTATGGGGGATCCATCATCCACCTGATACAAAAGAGCAAACGACGCTGTATAAGAATGCAAACACTTTGAGTAGTGTTACTACCAACACCATAAACAGAAGCTTTCAACCCAATATCGGTCCAAGACCATTAGTCAGAGGACAACAAGGAAGGATGGATTACTATTGGGGCATTCTGAAAAGAGGGGAGACTCTGAAAATCAGGACCAATGGAAATTTAATTGCACCTGAATTTGGATATCTACTTAAGGGTGAAAGCCATGGCAGAATAATTCAAAATGAGGACATACCCATTGGAAACTGTCACACAAAATGTCAGACATATGCAGGAGCAATCAATAGCAGCAAACCCTTTCAAAATGCAAGTAGACATTACATGGGAGAATGTCCCAAATACGTAAGGAAGGCAAGCTTACGACTCGCAGTGGGTCTTAGAAATACACCTTCTATTGAACCCAAAGGGCTATTCGGAGCCATTGCCGGTTTTATCGAAGGAGGGTGGTCTGGAATGATTGATGGATGGTATGGATTTCATCACAGTAATTCAGAGGGAACAGGAATGGCAGCTGACCAGAAGTCAACGCAGGAAGCCATCGATAAGATCACCAATAAAGTCAACAATATAGTCGACAAGATGAACAGAGAGTTTGAAGTTGTGAATCATGAATTCTCTGAAGTTGAAAAAAGGATAAACATGATAAGTGACAAAATAGATGACCAAATTGAAGACCTTTGGGCTTACAACGCAGAACTCCTTGTACTTCTAGAAAACCAGAAAACACTGGACGAACATGACTCCAATGTCAAGAACCTCTTTGATGAAGTGAAAAGGAGGTTGTCAACTAATGCAATAGATGCTGGGAATGGTTGCTTCGACATACTTCACAAGTGCAACAATGAATGTATGGAAACTATAAAGAATGGGACTTACAATCATAAGGAATATGAAGAGGAAGCTAAACTAGAAAGGAGCAAAATAAATGGAGTGAAACTGGAAGAGAACACCACTTACAAAATTCTCAGCATTTACAGTACAGTGGCGGCCAGTCTCTGCTTGGCAATCCTGATTGCTGGAGGTTTAATCCTGGGTATGCAGAATGGATCTTGTAGATGCATGTTCTGTATTTAA
>A_/_H8N4|CY079107|A/northern_pintail/Interior_Alaska/8BM3088/2008
ATGGAGAAGTTTATCGCAATGGCAATGCTCTTGGTGAGCACAAATGCATACGATAGGATATGCATTGGTTACCAATCAAACAACTCCACAGACACAGTGAACACCCTTATGGAACAGAATGTGCCAGTCACTCAAACAATGGAGCTCGTGGAAACGGAGAAACATCCCGCTTATTGCAACACTGATTTAGGATCACCATTGGAACTACGAGACTGCAAAATTGAAGCAGTAATCTATGGAAATCCCAAGTGTGACATCCATCTAAAGGACCAAGGTTGGTCATACATAGTGGAGAGGCCCAGTGCACCAGAGGGAATGTGTTACCCTGGATCTGTGGAAAATCTAGAAGAACTGAGATTCGTCTTCTCCAATGCTGCATCCTACAAGAGAATAAGACTATTTGACTATTCCAAATGGAATGTGACCAGATCTGGGACCAGCAAGGCATGCAATGCATCAACAGGTGGCCAATCATTCTATAGGAGCATCAACTGGTTGACCAAGAAAAAACCAGACACTTACGATTTCAATGAAGGGAGTTATGTTAACAATGAGGATGGAAACATCATTTTCCTATGGGGGATTCATCATCCACCTGATGCAAAAGAGCAAACGACACTGTACAAGAATGCAAACACCTTGAGTAGTGTTACTACCAACACCATAAATAGAAGTTTTCAACCCAATATTGGTCCAAGGCCATTAGTCAGAGGACAACAAGGGAGAATGGATTACTACTGGGGCATTCTGAAAAGGGGAGAGACTCTGAAAATTAGGACTAATGGAAATTTAATTGCACCTGAATTTGGATATTTACTTAAGGGTGAGAGCCATGGCAGAATAATTCAAAATGAGGACATCCCCATTGGAAACTGCCACACAAAATGCCAGACATATGCAGGAGCAATCAATAGCAGCAAACCCTTTCAGAATGCCAGTAGACATTATATGGGGGAGTGTCCCAAATATGTAAAAAAGGCAAGCTTGCGACTTGCAGTGGGACTTAGAAACACACCTTCTATTGAACCCAAAGGGCTATTTGGAGCCATTGCTGGTTTCATCGAGGGAGGATGGTCTGGGATGATTGATGGATGGTATGGATTTCACCACAGCAACTCAGAGGGAACAGGAATGGCAGCTGACCAGAAGTCAACACAGGAAGCCATCGATAAGATCACCAATAAAGTCAACAATATAGTTGATAAGATGAACAGGGAGTTTGAAGTTGTAAATCATGAGTTCTCTGAAGTTGAAAAAAGGATAAACATGATAAATGATAAAATAGATGACCAAATTGAAGATCTTTGGGCTTACAATGCAGAACTCCTTGTGCTTCTAGAAAACCAGAAGACACTAGACGAACATGACTCCAATGTCAAAAATCTTTTCGATGAGGTGAAAAGAAGATTGTCGGCCAATGCAATAGATGCTGGGAATGGTTGCTTTGACATACTCCACAAGTGCAACAATGAGTGTATGGAAACTATAAAGAATGGGACTTACGACCATAAGGAGTATGAAGAGGAGGCTAAATTAGAAAGGAGCAAAATAAATGGAGTGAAACTGGAAGAGAACACCACTTACAAAATTCTTAGCATTTACAGTACAGTGGCGGCCAGTCTCTGCTTGGCAATCCTGATTGCTGGAGGTTTAATCCTGGGCATGCAAAATGGATCTTGTAGATGCATGTTCTGTATTTAA
>A_/_H8N4|CY079099|A/mallard/Interior_Alaska/8BM3061/2008
ATGGAGAAGTTTATCGCAATGGCAATGCTCTTGGTGAGCACAAATGCATACGATAGGATATGCATTGGTTACCAATCAAACAACTCCACAGACACAGTGAACACCCTTATAGAACAGAATGTGCCAGTCACTCAAACAATGGAGCTCGTGGAAACGGAGAAACATCCCGCTTATTGCAACACTGATTTAGGATCACCATTGGAACTACGAGACTGCAAAATTGAAGCAGTAATCTATGGAAATCCCAAGTGTGACATCCATCTAAAGGACCAAGGTTGGTCATACATAGTGGAGAGGCCCAGTGCACCAGAGGGAATGTGTTACCCTGGATCTGTGGAAAATCTAGAAGAACTGAGATTCGTCTTCTCCAATGCTGCATCCTACAAGAGAATAAGACTATTTGACTATTCCAAATGGAATGTGACCCGCTCTGGGACCAGCAAGGCATGCAATGCATTAACAGGTGGCCAATCATTCTATAGGAGCATCAACTGGTTGACCAAGAAAAAACCAGACACTTACGATTTCAATGAAGGGAGTTATGTTAACAATGAGGATGGAGACATCATTTTCTTATGGGGGATTCATCATCCACCTGATGCAAAAGAGCAAACGACACTGTACAAGAATGCAAACACCTTGAGTAGTGTTACTACCAACACCATAAATAGAAGTTTTCAACCCAATATTGGTCCAAGGCCATTAGTCAGAGGACAACAAGGGAGAATGGATTACTACTGGGGCATTCTGAAAAGGGGAGAGACTCTGAAAATTAGGACTAATGGAAATTTAATTGCACCTGAATTTGGATATTTACTTAAGGGTGAGAGCCATGGCAAAATAATTCAAAATGAGGACATCCCCATTGGAAACTGCCACACAAAATGCCAGACATATGCAGGAGCAATCAATAGCAGCAAACCCTTTCAGAATGCCAGTAGACATTATATGGGGGAGTGTCCCAAATATGTAAAAAAGGCAAGCTTGCGACTTGCAGTGGGACTTAGAAACACACCTTCTATTGAACCCAAAGGGCTATTTGGAGCCATTGCTGGTTTCATCGAGGGAGGATGGTCTGGGATGATTGATGGATGGTATGGATTTCACCACAGCAACTCAGAGGGAACAGGAATGGCAGCTGACCAGAAGTCAACACAGGAAGCCATCGATAAGATCACCAATAAAGTCAACAATATAGTTGATAAGATGAACAGGGAGTTTGAAGTTGTGAATCATGAGTTCTCTGAAGTTGAAAAAAGGATAAACATGATAAATGATAAAATAGATGACCAAATTGAAGATCTTTGGGCTTACAATGCAGAACTCCTTGTGCTTCTAGAAAACCAGAAGACACTAGACGAACATGACTCCAATGTCAAAAATCTTTTCGATGAGGTGAAAAGAAGATTGTCGGCCAATGCAATAGATGCTGGGAATGGTTGCTTTGACATACTCCACAAGTGCAACAATGAGTGTATGGAAACTATAAAGAATGGGACTTACGACCATAAGGAGTATGAAGAGGAGGCTAAATTAGAAAGGAGCAAAATAAATGGGGTGAAACTGGAAGAGAACACCACTTACAAAATTCTTAGCATTTACAGTACAGTGGCGGCCAGTCTCTGCTTGGCAATCCTGATTGCTGGAGGTTTAATCCTGGGTATGCAAAATGGATCTTGTAGATGCATGTTCTGTATTTAA
>A_/_H8N4|CY079091|A/northern_pintail/Interior_Alaska/8BM3041/2008
ATGGAGAAGTTTATCGCAATGGCAATGCTCTTGGTGAGCACAAATGCATACGATAGGATATGCATTGGTTACCAATCAAACAACTCCACAGACACAGTGAACACCCTTATAGAACAGAATGTGCCAGTCACTCAAACAATGGAGCTCGTGGAAACGGAGAAACATCCCGCTTATTGCAACACTGATTTAGGATCACCATTGGAACTACGAGACTGCAAAATTGAAGCAGTAATCTATGGAAATCCCAAGTGTGACATCCATCTAAAGGACCAAGGTTGGTCATACATAGTGGAGAGGCCCAGTGCACCAGAGGGAATGTGTTACCCTGGATCTGTGGAAAATCTAGAAGAACTGAGATTCGTCTTCTCCAATGCTGCATCCTACAAGAGAATAAGACTATTTGACTATTCCAAATGGAATGTGACCAGCTCTGGGACCAGCAAGGCATGCAGTGCATCAACAGGTGGCCAATCATTCTATAGGAGCATCAACTGGTTGACCAAGAAAAAACCAGACACTTACGATTTCAATGAAGGGAGTTATGTTAACAATGAGGATGGAAACATCATTTTCCTATGGGGGATTCATCATCCACCTGATGCAAAAGAGCAAACGACACTGTACAAGAATGCAAACACCTTGAGTAGTGTTACTACCAACACCATAAATAGAAGTTTTCAACCCAATATTGGTCCAAGGCCATTAGTCAGAGGACAACAAGGGAGAATGGATTACTACTGGGGCATTCTGAAAAGGGGAGAGACTCTGAAAATTAGGACTAATGGAAATTTAATTGCACCTGAATTTGGATATTTACTTAAGGGTGAGAGCCATGGCAGAATAATTCAAAATGAGGACATCCCCATTGGAAACTGCCACACAAAATGCCAGACATATGCAGGAGCAATCAATAGCAGCAAACCCTTTCAGAATGCCAGTAGACATTATATGGGGGAGTGTCCCAAATATGTAAAAAAGGCAAGCTTGCGACTTGCAGTGGGACTTAGAAACACACCTTCTATTGAACCCAAAGGGCTATTTGGAGCCATTGCTGGTTTCATCGAGGGAGGATGGTCTGGGATGATTGATGGATGGTATGGATTTCACCACAGCAACTCAGAGGGAACAGGAATGGCAGCTGACCAGAAGTCAACACAGGAAGCCATCGATAAGATCACCAATAAAGTCAACAATATAGTTGATAAGATGAACAGGGAGTTTGAAGTTGTAAATCATGAGTTCTCTGAAGTTGAAAAAAGGATAAACATGATAAATGATAAAATAGATGACCAAATTGAAGATCTTTGGGCTTACAATGCAGAACTCCTTGTGCTTCTAGAAAACCAGAAGACACTAGACGAACATGACTCCAATGTCAAAAATCTTTTCGATGAGGTGAAAAGAAGATTGTCGGCCAATGCAATAGATGCTGGGAATGGTTGCTTTGACATACTCCACAAGTGCAACAATGAGTGTATGGAAACTATAAAGAATGGGACTTACGACCATAAGGAGTATGAAGAGGAGGCTAAATTAGAAAGGAGCAAAATAAATGGAGTGAAACTGGAAGAGAACACCACTTACAAAATTCTTAGCATTTACAGTACAGTGGCGGCCAGTCTCTGCTTGGCAATCCTGATTGCTGGAGGTTTAATCCTGGGCATGCAAAATGGATCTTGTAGATGCATGTTCTGTATTTAA
>A_/_H8N4|CY079051|A/northern_pintail/Interior_Alaska/8MP0689/2008
ATGGAGAAGTTTATCGCAATGGCAATGATCTTGGTGAGCACAAATGCATACGATAGGATATGCATTGGTTACCAATCAAACAACTCCACAGACACAGTGAACACCCTTATAGAACAGAATGTGCCAGTCACTCAAACAATGGAGCTCGTGGAAACGGAGAAACATCCCGCTTATTGCAACACTGATTTAGGATCACCATTGGAACTACGAGACTGCAAAATTGAAGCAGTAATCTATGGAAATCCCAAGTGTGACATCCATCTAAAGGACCAAGGTTGGTCATACATAGTGGAGAGGCCCAGTGCACCAGAGGGAATGTGTTACCCTGGATCTGTGGAAAATCTAGAAGAACTGAGATTCGTCTTCTCCAATGCTGCATCCTACAAGAGAATAAGACTATTTGACTATTCCAAATGGAATGTGACCCGCTCTGGGACCAGCAAGGCATGCAATGCATCAACAGGTGGCCAATCATTCTATAGGAGCATCAACTGGTTGACCAAGAAAAAACCAGACACTTACGATTTCAATGAAGGGAGTTATGTTAACAATGAGGATGGAGACATCATTTTCTTATGGGGGATTCATCATCCACCTGATGCAAAAGAGCAAACGACACTGTACAAGAATGCAAACACCTTGAGTAGTGTTACTACCAACACCATAAATAGAAGTTTTCAACCCAATATTGGTCCAAGGCCATTAGTCAGAGGACAACAAGGGAGAATGGATTACTACTGGGGCATTCTGAAAAGGGGAGAGACTCTGAAAATTAGGACTAATGGAAATTTAATTGCACCTGAATTTGGATATTTACTTAAGGGTGAGAGCCATGGCAGAATAATTCAAAATGAGGACATCCCCATTGGAAACTGCCACACAAAATGCCAGACATATGCAGGAGCAATCAATAGCAGCAAACCCTTTCAGAATGCCAGTAGACATTATATGGGGGAGTGTCCCAAATATGTAAAAAAGGCAAGCTTGCGACTTGCAGTGGGACTTAGAAACACACCTTCTATTGAACCCAAAGGGCTATTTGGAGCCATTGCTGGTTTCATCGAGGGAGGATGGTCTGGGATGATTGATGGATGGTATGGATTTCACCACAGCAACTCAGAGGGAACAGGAATGGCAGCTGACCAGAAGTCAACACAGGAAGCCATCGATAAGATCACCAATAAAGTCAACAATATAGTTGATAAGATGAACAGGGAGTTTGGAGTTGTGAATCATGAGTTCTCTGAAGTTGAAAAAAGGATAAACATGATAAATGATAAAATAGATGACCAAATTGAAGATCTTTGGGCTTACAATGCAGAACTCCTTGTGCTTCTAGAAAACCAGAAGACACTAGACGAACATGACTCCAATGTCAAAAATCTTTTCGATGAGGTGAAAAGAAGATTGTCGGCCAATGCAATAGATGCTGGGAATGGTTGCTTTGACATACTCCACAAGTGCAACAATGAGTGTATGGAAACTATAAAGAATGGGACTTACGACCATAAGGAGTATGAAGAGGAGGCTAAGTTAGAAAGGAGCAAAATAAATGGAGTGAAACTGGAAGAGAACACCACTTACAAAATTCTTAGCATTTACAGTACAGTGGCGGCCAGTCTCTGCTTGGCAATCCTGATTGCTGGAGGTTTAATCCTGGGTATGCAAAATGGATCTTGTAGATGCATGTTCTGTATTTAA
>A_/_H8N4|CY077024|A/northern_shoveler/Netherlands/1/2006
ATGGATAAGTTCATCATAATGACAATGCTCTTGATGAGCACAAATGCATATGATAGGATATGCATTGGATACCAATCGAACAACTCCACTAACACAGTAAACACACTCATAGAGCAAAATGTGCCAGTCACCCAGACAATGGAACTAGTGGAGACTGAGAAACATCCTGCTTATTGCAACACTGACTTGGGTGCTCCACTAGAGTTGCGTGATTGCAAGATTGAGGCAGTGATCTATGGGAACCCAAAATGTGACATCCACTTAAAAGACCAAGGTTGGTCATACATAGTGGAGAGACCCAGTGCACCAGAGGGGATGTGCTACCCTGGATCGGTGGAGAATCTCGAGGAGTTAAGGTTTGTTTTCTCCAGTGCTGCTTCCTACAAAAGGATAAGATTGTTTGATTACTCCAGATGGAATGTTACCCGTTCTGGGACAAGCAAGGCATGCAATGCCTCAACAGGAGGTCAGTCTTTCTATCGGAGCATCAATTGGCTAACTAAAAAGAAACCCGACACCTACGACTTCAATGAGGGGACTTACGTCAATAATGAAGATGGGGACATAATTTTCTTATGGGGAATTCATCACCCACCGGACGCAAAAGAGCAAACAGCACTGTACAAGAATGCAAACACTTTGAGTAGTGTTACTACCAACACTATAAACAGGAGCTTCCAACCCAATATCGGGCCCAGGCCACTGGTGAGAGGGCAACAAGGGCGGATGGACTATTATTGGGGTATTCTGAAGAGGGGGGAAACTTTAAAAATTAGAACCAATGGGAATCTAATCGCGCCTGAATTCGGTTATCTGCTCAAAGGGGAAAGCCATGGCAGAATAATTCAAAATGAGGACATACCAATTGGGAGTTGTCACACGAAATGTCAGACGTACGCAGGAGCAATTAATAGCAGCAAACCTTTTCAGAATGCAAGCAGGCACTACATGGGAGAATGTCCCAAATATGTGAAGAAGGAAAGCCTACGGCTGGCAGTTGGACTTAGAAACACTCCTTCTATTGAACCCAAAGGTTTGTTTGGAGCCATTGCTGGTTTTATTGAAGGGGGATGGTCTGGGATGATTGACGGATGGTATGGGTTTCACCATAGTAATTCAGAAGGAACAGGAATGGCGGCTGATCAGAAATCGACACAAGAAGCAATTGACAAAATCACCAATAAGGTCAATAATATAGTTGATAAAATGAACAGGGAATTTGAAGTAGTGAACCACGAGTTTTCCGAAGTTGAAAAAAGAATAAACATGATAAATGACAAAATTGATGACCAGATTGAAGACCTTTGGGCCTACAATGCAGAGCTTCTGGTCCTCCTAGAGAACCAGAAAACACTGGATGAACACGATTCCAATGTCAAAAATCTCTTTGATGAAGTAAGAAGGAGACTTTCAGCCAATGCAATAGATACTGGGAATGGCTGCTTCGACATACTCCACAAATGTGACAACGAGTGCATGGAGACCATAAAGAATGGGACTTATAACCATAAAGAATATGAGGAAGAGGCCAAGCTGGAAAGGAGCAAGATTAACGAAGTAAAGCTAGAGGAAAATACCACCTATAAAATTCTCAGCATTTACAGTACAGTGGCGGCCAGTCTTTGCTTGGCAATCCTGATTGCTGGAGGTCTAATCCTGGGCATGCAAAATGGATCTTATAGATGCATGTTCTGTATTTAA
>A_/_H8gb|MK326672|A/blue-winged_teal/Guatemala/CIP049-H118-23/2014**gb
ATGGAGAAGTTTATCGCAATAGCAATGCTCTTGGCGAGCACAAATGCATACGATAGGATATGCATTGGTTACCAATCGAACAACTCCACAGACACGGTGAACACTCTTATAGAACAGAATGTACCGGTCACTCAAACAATGGAGCTTGTGGAAACAGAGAAACACCCCGCTTATTGTAACACTGATTTAGGAACGCCATTGGAACTGCGAGACTGCAAAATTGAGGCGGTAATATACGGGAATCCCAAGTGCGACGTCCATCTAAAGGATCAAGGTTGGTCATACATAGTGGAGAGGCCCAGTGCGCCAGAGGGAATGTGTTATCCTGGATCGATAGAAAATCTGGAGGAACTGAGATTTGTATTTTCCAATGCTGCATCCTACAAGAGAATAAGGCTATTTGACTATTCCAGGTGGAATGTAACCAGCTCTGGGACCAGCAAAGCATGCAATGCATCAACAGGTGGTCAATCTTTTTATAGGAGCATTAACTGGTTGACCAAAAAGAAACCGGACACTTACGATTTCAATGAAGGAAGCTACGTCAACAACGAAGATGGGGACATCATTTTCCTGTGGGGGATCCATCATCCACCCAACACAAAAGAGCAGACAACGCTATACAAGAATGCAAATACTTTGAGTAGTGTTACCACCAACACCATAAACAGAAGCTTTCAACCCAATATCGGTCCAAGGCCATTAGTCAGAGGACAACAAGGAAGAATGGATTACTATTGGGGCATTCTAAAAAGAGGAGAGACTCTGAAGATCAGAACCAACGGAAACTTAATTGCACCTGAATTTGGATACCTACTTAAGGGAGAAAGCCATGGAAGAATAATTCAAAATGAGGACATACCCATAAGAAACTGTCACACAAAATGCCAGACATATGCAGGAGCAATAAATAGCAGCAAACCCTTTCAGAACGCAAGTAGACATTATATGGGGGAATGTCCCAAATATGTAAAGAAGGCAAGCTTACGACTTGCAGTGGGTCTTAGAAATACGCCTTCTATTGAACCCAAAGGGCTATTTGGAGCCATTGCCGGTTTTATCGAAGGAGGGTGGTCTGGAATGATTGATGGGTGGTATGGATTTCATCACAGTAATTCAGAGGGAACAGGAATGGCAGCTGACCAGAAGTCAACGCAAGAAGCCATCGATAAGATCACCAATAAAGTCAACAATATAGTCGACAAGATGAACAGAGAGTTTGAAGTTGTGAATCATGAATTCTCCGAAGTTGAAAAAAGAATAAACATGATAAATGACAAAATAGATGACCAGATTGAAGACCTTTGGGCTTATAATGCAGAACTTCTTGTTCTTCTAGAAAACCAGAAAACACTAGATGAACATGACTCCAACGTCAAGAACCTCTTTGATGAGGTGAAAAGGAGATTGTCAACCAATGCAATAGATGCTGGAAACGGTTGCTTCGACATACTTCATAAATGCAATAATGAATGTATGGAAACTATAAAGAATGGGACCTACAATCATAAGGAGTATGAAGAGGAAGCCAAACTAGAAAGGAGCAAAATAAATGGGGTGAAACTGGAAGAGAACACCACTTACAAAATTCTCAGCATCTACAGTACAGTGGCGGCCAGTCTCTGCTTGGCAATCCTGATTGCTGGAGGTTTAATCCTGGGTATGCAAAATGGATCTTGTAGATGCATGTTCTGTATTTAA
>A_/_H8N4|LC339539|A/duck/Hokkaido/220/2014**gb
ATGAAGAAGTTCATCATAATGACAATGCTCTTGGTGAGCACAAAGGCATATGATAGGATATGCATTGGGTACCAATCAAACAACTCCACTGACACAGTAAACACACTCATAGAGCAAAATGTGCCAGTCACCCAGACTATGGAACTAGTGGAAACCGAGAAACATCCTGCTTATTGCAATACCGATTTAGGCGCTCCACTAGAGTTGCGTGATTGCAAGATTGAGGCGGTGATCTATGGGAATCCAAAATGTGACATCCATTTGAAGGACCAGGGTTGGTCATACATAGTGGAGAGACCCAGTGCGCCAGAGGGGATGTGCTACCCTGGATCAGTGGAAAATCTTGAGGAATTACGGTTTGTTTTCTCCAGCGCTGCTTCCTACAAAAGGATAAGATTATTTGATTACTCCAGATGGAATGTTACCATGTCTGGGACAAGCAAGGCATGCAATGCTTCAACAGGAGGTCAGTCTTTCTATCGGAGCATCAATTGGCTAACTAAGAAGAAACCCGACACCTATGACTTCAATGAGGGGACTTACATCAATAATGAAGATGGGGACATAATTTTCTTATGGGGGATTCACCACCCACCGGACGCAAAGGAGCAAACAACACTATACAAGAATGCAAATACTTTAAGTAGTGTTACTACCAACACTATAAACAGGAGCTTCCAGCCCAATATCGGACCCAGGCCGTTGGTGAGAGGACAACAAGGGCGAATGGACTATTATTGGGGTGTTCTGAAGAGGGGAGAAACTTTAAAAATTAGAACCAATGGGAATCTGATAGCGCCCGAGTTCGGTTATCTGCTCAAAGGAGAGAGCCATGGTAGAATAATTCAAAATGAGGACATACCAATTGGGAATTGTCATACGAAATGCCAGACGTACGCAGGAGCAATTAATAGCAGCAAACCCTTTCAGAATGCAAGCAGGCACTACATGGGAGAGTGCCCCAAATATGTGAAGAAGGGAAGCCTACGGCTGGCAGTTGGACTTAGAAACACTCCTTCTATTGAACCCAAAGGATTGTTTGGAGCCATTGCTGGTTTTATTGAAGGGGGATGGTCTGGGATGATTGATGGATGGTATGGGTTTCACCATAGTAATTCAGAAGGAACAGGAATGGCGGCTGATCAGAAATCAACACAAGAAGCAATTGACAAGATCACCAATAAGGTCAACAATATAGTTGATAAAATGAACAGGGAATTTGAAGTAGTGAACCATGAGTTCTCCGAAGCCGAAAAAAGAATAAACATGATAAATGACAAAATTGATGATCAGATTGAAGATCTTTGGGCCTACAATGCAGAGCTTCTGGTCCTCCTAGAAAACCAGAAAACACTGGATGAACATGACTCCAACGTCAAAAACCTCTTTGATGAAGTGAGGAGGAGACTTTCAGCCAATGCAGTAGATACTGGGAATGGCTGCTTCGACATACTCCACAAATGTGACAACAGGTGCATGGAGACCATAAAGAATGGGACTTATAACCATAAAGAATATGAGGAAGAGGCCAAGCTGGAAAGGAGCAAGATTAATGGAGTGAAACTAGAGGAAAACACTACCTATAAAATTCTCAGCATTTACAGTACAGTGGCGGCCAGTCTTTGCTTGGCAATCCTGATTGCTGGAGGTCTAATCCTGGGCATGCAAAATGGATCTTGTAGATGCATGTTCTGTATTTAA
>A_/_H8N4|LC339547|A/duck/Hokkaido/221/2014**gb
ATGAAGAAGTTCATCATAATGACAATGCTCTTGGTGAGCACAAAGGCATATGATAGGATATGCATTGGGTACCAATCAAACAACTCCACTGACACAGTAAACACACTCATAGAGCAAAATGTGCCAGTCACCCAGACTATGGAACTAGTGGAAACCGAGAAACATCCTGCTTATTGCAATACCGATTTAGGCGCTCCACTAGAGTTGCGTGATTGCAAGATTGAGGCGGTGATCTATGGGAATCCAAAATGTGACATCCATTTGAAGGACCAGGGTTGGTCATACATAGTGGAGAGACCCAGTGCGCCAGAGGGGATGTGCTACCCTGGATCAGTGGAAAATCTTGAGGAATTACGGTTTGTTTTCTCCAGCGCTGCTTCCTACAAAAGGATAAGATTATTTGATTACTCCAGATGGAATGTTACCATGTCTGGGACAAGCAAGGCATGCAATGCTTCAACAGGAGGTCAGTCTTTCTATCGGAGCATCAATTGGCTAACTAAGAAGAAACCCGACACCTATGACTTCAATGAGGGGACTTACATCAATAATGAAGATGGGGACATAATTTTCTTATGGGGGATTCACCACCCACCGGACGCAAAGGAGCAAACAACACTATACAAGAATGCAAATACTTTAAGTAGTGTTACTACCAACACTATAAACAGGAGCTTCCAGCCCAATATCGGACCCAGGCCGTTGGTGAGAGGACAACAAGGGCGAATGGACTATTATTGGGGTGTTCTGAAGAGGGGAGAAACTTTAAAAATTAGAACCAATGGGAATCTGATAGCGCCCGAGTTCGGTTATCTGCTCAAAGGAGAGAGCCATGGTAGAATAATTCAAAATGAGGACATACCAATTGGGAATTGTCATACGAAATGCCAGACGTACGCAGGAGCAATTAATAGCAGCAAACCCTTTCAGAATGCAAGCAGGCACTACATGGGAGAGTGCCCCAAATATGTGAAGAAGGGAAGCCTACGGCTGGCAGTTGGACTTAGAAACACTCCTTCTATTGAACCCAAAGGATTGTTTGGAGCCATTGCTGGTTTTATTGAAGGGGGATGGTCTGGGATGATTGATGGATGGTATGGGTTTCACCATAGTAATTCAGAAGGAACAGGAATGGCGGCTGATCAGAAATCAACACAAGAAGCAATTGACAAGATCACCAATAAGGTCAACAATATAGTTGATAAAATGAACAGGGAATTTGAAGTAGTGAACCATGAGTTCTCCGAAGTCGAAAAAAGAATAAACATGATAAATGACAAAATTGATGATCAGATTGAAGATCTTTGGGCCTACAATGCAGAGCTTCTGGTCCTCCTAGAAAACCAGAAAACACTGGATGAACATGACTCCAACGTCAAAAACCTCTTTGATGAAGTGAGGAGGAGACTTTCAGCCAATGCAGTAGATACTGGGAATGGCTGCTTCGACATACTCCACAAATGTGACAACAGGTGCATGGAGACCATAAAGAATGGGACTTATAACCATAAAGAATATGAGGAAGAGGCCAAGCTGGAAAGGAGCAAGATTAATGGAGTGAAACTAGAGGAAAACACTACCTATAAAATTCTCAGCATTTACAGTACAGTGGCGGCCAGTCTTTGCTTGGCAATCCTGATTGCTGGAGGTCTAATCCTGGGCATGCAAAATGGATCTTGTAGATGCATGTTCTGTATTTAA
>A_/_H8N4|LC339563|A/duck/Hokkaido/238/2014**gb
ATGAAGAAGTTCATCATAATGACAATGCTCTTGGTGAGCACAAAGGCATATGATAGGATATGCATTGGGTACCAATCAAACAACTCCACTGACACAGTAAACACACTCATAGAGCAAAATGTGCCAGTCACCCAGACTATGGAACTAGTGGAAACCGAGAAACATCCTGCTTATTGCAATACCGATTTAGGCGCTCCACTAGAGTTGCGTGATTGCAAGATTGAGGCGGTGATCTATGGGAATCCAAAATGTGACATCTATTTGAAGGACCAGGGTTGGTCATACATAGTGGAGAGACCCAGTGCGCCAGAGGGGATGTGCTACCCTGGATCAGTGGAAAATCTTGAGGAATTACGGTTTGTTTTCTCCAGCGCTGCTTCCTACAAAAGGATAAGATTATTTGATTACTCCAGATGGAATGTTACCATGTCTGGGACAAGCAAGGCATGCAATGCTTCAACAGGAGGTCAGTCTTTCTATCGGAGCATCAATTGGCTAACTAAGAAGAAACCCGACACCTATGACTTCAATGAGGGGACTTACATCAATAATGAAGATGGGGACATAATTTTCTTATGGGGGATTCACCACCCACCGGACGCAAAGGAGCAAACAACACTATACAAGAATGCAAATACTTTAAGTAGTGTTACTACCAACACTATAAACAGGAGCTTCCAGCCCAATATCGGACCCAGGCCGTTGGTAAGAGGACAACAAGGGCGAATGGACTATTATTGGGGTGTTCTGAAGAGGGGAGAAACTTTAAAAATTAGAACCAATGGGAATCTGATAGCGCCCGAGTTCGGTTATCTGCTCAAAGGAGAGAGCCATGGTAGAATAATTCAAAATGAGGACATACCAATTGGGAATTGTCATACGAAATGCCAGACGTACGAAGGAGCAATTAATAGCAGCAAACCCTTTCAGAATGCAAGCAGGCACTACATGGGAGAGTGCCCCAAATATGTGAAGAAGGAAAGCCTACGGCTGGCAGTTGGACTTAGAAACACTCCTTCTATTGAACCCAAAGGATTGTTTGGAGCCATTGCTGGTTTTATTGAAGGGGGATGGTCTGGGATGATTGATGGATGGTATGGGTTTCACCATAGTAATTCAGAAGGAACAGGAATGGCGGCTGATCAGAAATCAACACAAGAAGCAATTGACAAGATCACCAATAAGGTCAACAATATAGTTGATAAAATGAACAGGGAATTTGAAGTAGTGAACCATGAGTTCTCCGAAGTCGAAAAAAGAATAAACATGATAAATGACAAAATTGATGATCAGATTGAAGATCTTTGGGCCTACAATGCAGAGCTTCTGGTCCTCCTAGAAAACCAGAAAACACTGGATGAACATGACTCCAACGTCAAAAACCTCTTTGATGAAGTGAGGAGGAGACTTTCAGCCAATGCAGTAGATACTGGGAATGGCTGCTTCGACATACTCCACAAATGTGACAACAAGTGCATGGAGACCATAAAGAATGGGACTTATAACCATAAAGAATATGAGGAAGAGGCCAAGCTGGAAAGGAGCAAGATTAATGGAGTGAAACTAGAGGAAAACACTACCTATAAAATTCTCAGCATTTACAGTACAGTGGCGGCCAGTCTTTGCTTGGCAATCCTGATTGCTGGAGGTCTAATCCTGGGCATGCAAAATGGATCTTGTAGATGCATGTTCTGTATTTAA
>A_/_H8gb|KY130575|A/green-winged_teal/Alaska/143/2011**gb
ATGGAGAAGTTTATCGCAATGGCAATGCTCTTGGCGAGCACAAATGCATACGATAGGATATGCATTGGTTACCAATCAAACAACTCCACAGACACAGTGAACACCCTTATAGAACAGAATGTGCCAGTCACTCAAACAATGGAGCTCGTTGAAACGGAGAAACACCCCGCTTATTGCAACACTGATTTAGGATCACCATTGGAACTACGAGACTGCAAAATTGAAGCAGTAATCTATGGAAATCCCAAGTGTGACATCCATCTAAAGGATCAAGGTTGGTCATACATAGTGGAGAGACCCAGTGCACCAGAGGGAATGTGTTACCCTGGATCTGTGGAAAATCTAGAAGAACTGAGATTCGTCTTCTCCAATGCTGCATCCTACAAGAGAATAAGACTATTTGACTATTCCAAATGGAATGTAACCAGCTCTGGGACCAGCAAAGCGTGCAATGCATCAACAGGTGGCCAATCCTTCTATAGGAGCATCAACTGGTTGACCAAGAAGAAACCAGACACCTACGATTTCAATGAAGGGAGTTATGTTAATAATGAAGATGGAGACATCATTTTCTTATGGGGGATTCATCATCCACCTGATGCAAAAGAGCAAACGACACTGTACAAGAATGCAAACACCTTGAGTAGTGTCACTACCAACACCATAAACAGGAGCTTTCAACCCAATATTGGTCCAAGGCCATTAGTCAGAGGACAACAAGGAAGAATGGATTACTATTGGGGCATTCTGAAAAGGGGAGAGACTCTGAAAATTAGAACTAATGGAAATTTAATTGCACCTGAGTTTGGATATCTACTTAAGGGTRAGAGCCATGGCAGGATAATTCAAAATGAGGACATCCCTATTGGAAACTGCCACACAAAATGCCAGACATATGCAGGAGCAATCAATAGCAGCAAACCCTTTCAGAATACCAGTAGACATTATATGGGGGAATGTCCCAAATATGTAAAAAAGGCAAGCTTGCGACTTGCGGTGGGACTTAGAAACACACCCTCCATTGAACCCAAAGGGCTATTCGGAGCCATTGCTGGTTTCATCGAGGGAGGATGGTCTGGGATGATTGATGGATGGTATGGATTTCACCACAGCAATTCAGAGGGAACAGGAATGGCAGCTGACCAGAAGTCAACCCAGGAAGCCATCGACAAGATCACCAATAAAGTCAACAATATAGTTGACAAAATGAACAGGGAGTTTGAAGTTGTGAATCATGAGTTCTCTGAAGTTGAAAMAAGGATAAATATGATAAATGATARAATAGACGACCAAATTGAAGATCTTTGGGCTTACAATGCAGAACTCCTTGTGCTCCTAGAAAACCAGAAGACACTAGACGAACATGACTCCAATGTCAAAAACCTTTTTGATGAGGTGAAAAGAAGATTGTCAGCCAATGCAATAGATGCTGGGAATGGTTGCTTTGACATACTCCACAAGTGCAACAATGACTGCATGGACACTATAAAGAATGGGACTTACGACCATAAGGAGTATGAAGAGGAAGCTAAATTAGAAAGAAGCAAAATAAATGGGGTGAAACTGGAAGAGAACACCACTTACAAAATTCTTAGCATTTACAGTACCGTGGCGGCCAGTCTCTGCTTGGCAATCCTGATTGCTGGAGGTTTAATCCTGGGTATGCAAAATGGATCTTGTAGATGCATGTTCTGTATTTAA
>A_/_H8N4|MF046340|A/mallard/Alberta/203/2015**gb
ATGGAGAAGTTTATCGCAATAGCAATGCTCTTGGCGAGCACAAATGCATACGATAGAATATGCATTGGTTACCAATCGAACAATTCCACCGACACAGTGAACACTCTTATAGAACAGAATGTGCCAGTCACTCAAACAATGGAGCTTGTGGAAACAGAGAAACACCCCGCTTATTGTAACACTGATTTAGGAACACCATTGGAACTGCGAGATTGCAAAATTGAGGCAGTAATCTACGGGAATCCCAAGTGTGACATCCATTTAAAGGATCAAGGTTGGTCATACATAGTGGAGAGGCCCAGCGCGCCAGAGGGAATGTGTTATCCTGGATCAGTAGAAAATCTAGAGGAACTGAGATTTGTCTTTTCCAATGCGGCGTCCTACAAGAGAATAAGACTATTTGACTATTCCAGGTGGAATGTAACCAGCTCTGGGACCAGCAAGGCATGCAATGCATCAACAGGTGGTCAATCATTTTATAGGAGCATTAATTGGTTAACCAAAAAGAAACCAGACACTTATGACTTCAATGAAGGAAGCTACGTCAACAATGAAGATGGAGACATCATTTTCCTATGGGGGATCCATCATCCACCTGATACAAAAGAGCAAACAACGCTGTACAAGAATGCAAACACTTTGAGTAGTGTTACTACCAACACCATAAACAGAAGCTTTCAACCCAAAATCGGTCCAAGACCATTGGTCAGAGGACAGCAAGGAAGAATGGATTATTATTGGGGCATTCTGAAAAGAGGGGAGACTCTGAAAATCAGAACCAATGGAAATTTAATTGCACCTGAATTCGGATATCTACTTAAGGGTGAAAGCCACGGCAGAATCATTCAAAATGAGGACATACCTATTGGAAACTGTCACACAAAATGCCAAACATATGCAGGGGCAATCAATAGCAGCAAACCCTTCCAGAATGCAAGTAGACATTATATGGGGGAGTGTCCCAAGTATGTAAAGAAGGCAAGTTTACGACTCGCAGTGGGTCTTAGAAATACACCTTCCATTGAACCAAAAGGGCTATTCGGAGCCATTGCCGGTTTTATCGAAGGAGGATGGTCTGGAATGATTGATGGATGGTATGGATTTCATCACAGCAATTCAGAGGGAACGGGGATGGCAGCTGATCAGAAGTCAACACAGGAAGCCATCGATAAGATCACCAATAAAGTCAATAATATAGTCGACAAAATGAACAGAGAGTTTGAAGTTGTGAATCATGAATTCTCTGAAGTTGAAAAGAGGATAAACATGATAAATGACAAAATAGATGACCAAATTGAGGACCTTTGGGCTTACAACGCAGAACTCCTTGTACTTCTAGAGAACCAGAAAACACTGGACGAACATGACTCCAATGTCAAGAACCTCTTTGATGAAGTGAAAAGAAGGTTGTCAACCAATGCAATAGATGCTGGGAATGGTTGCTTCGACATACTCCACAAATGCAACAACGAATGTATGGAAACTATAAAGAATGGGACTTACAATCATAAGGAATATGAAGAGGAAGCTAAACTAGAAAGGAGCAAAATAAATGGAGTGAAACTGGAAGAGAACACCACTTACAAAATTCTCAGTATTTACAGTACAGTGGCGGCCAGTCTCTGCTTGACAATCCTGATTGCTGGAGGTTTAATCCTGGGTATGCAAAATGGATCTTGTAGATGCATGTTCTGTATTTGA
>A_/_H8N4|CY130232|A/mallard/Interior_Alaska/9BM2351R0/2009**gb
ATGGAGAAGTTTATCGCAATAGCAATGCTCTTGGCGAGCACAAATGCATACGATAGGATATGCATTGGTTACCAATCGAATAACTCCACAGACACAGTGAACACTCTTATGGAACAGAATGTGCCGGTCACTCAAACAATGGAGCTTGTGGAAACAAAAAAACACCCCGCTTATTGTAATACTGATTTAGGAACACCATTGGAACTGCGAGACTGCAAAATTGAGGCGGTAATCTACGGGAATCCCAAGTGTGACATCCATCTAAAGGATCAAGGTTGGTCATACATAGTGGAGAGGCCCAGCGCGCCAGAGGGAATGTGTTATCCTGGATCGGTAGAAAATCTAGAGGAACTGAGATTTGTCTTTTCCAATGCGGCATCCTACAAGAGGATAAGACTATTTGACTATTCCAGGTGGAATGTAACCAGATCTGGGACCAGCAAGGCATGCAATGCATCAACAGGTGGTCAATCCTTTTATAGGAGCATTAATTGGTTGACCAAAAAGAAACCAGACACTTATGATTTCAATGAAGGAAGCTATGTCAACAATGAAGATGGAGACATCATTTTCCTATGGGGGATCCATCATCCACCTGATACAAAAGAGCAAACGACGCTGTATAAGAATGCAAACACTTTGAGTAGTGTTACTACCAACACCATAAACAGAAGCTTTCAACCCAATATCGGTCCAAGACCATTAGTCAGAGGACAACAAGGAAGGATGGATTACTATTGGGGCATTCTGAAAAGAGGGGAGACTCTGAAAATCAGGACCAATGGAAATTTAATTGCACCAGAATTTGGATATCTGCTTAAGGGTGAAAGCCATGGCAGAATAATTCAAAACGAGGACATACCCATTGGAAACTGTCACACAAAGTGTCAGACATATGCAGGAGCAATCAATAGCAGCAAACCCTTTCAAAATGCAAGTAGACATTACATGGGAGAATGTCCCAAATACGTAAGGAAGGCAAGCTTACGACTCGCAGTGGGTCTTAGAAATACACCTTCTATTGAACCCAAAGGGCTATTCGGAGCCATTGCCGGTTTTATCGAAGGAGGGTGGTCTGGAATGATTGATGGATGGTATGGATTTCACCACAGTAATTCAGAGGGAACAGGAATGGCAGCTGACCAAAAGTCAACGCAGGAAGCCATCGATAAGATCACCAATAAAGTCAACAATATAGTCGACAAGATGAACAGAGAGTTTGAAGTTGTGAATCATGAATTCTCTGAAGTTGAAAAAAGGATAAACATGATAAATGACAAAATAGATGACCAAATTGAAGACCTTTGGGCTTACAACGCAGAACTCCTTGTACTTCTAGAAAACCAGAAAACACTGGACGAACATGACTCCAATGTCAAGAACCTCTTTGATGAGGTGAAAAGGAGGTTGTCAACCAATGCAATAGATGCTGGGAATGGTTGCTTCGACATACTTCACAAGTGCAACAATGAATGCATGGAAACTATAAAGAATGGGACTTACAATCATAAGGAATATGAAGAGGAAGCTAAACTAGAAAGGAGCAAAATAAATGGAGTGAAACTGGAAGAGAACACCACTTACAAAATTCTCAGCATTTACAGTACAGTGGCGGCCAGTCTCTGCTTGGCAATCCTGATTGCTGGAGGTTTAATCCTGGGTATGCAGAATGGATCTTGTAGATGCATGTTCTGTATTTAA
>A_/_H8N4|CY130201|A/mallard/Interior_Alaska/9BM2388R0/2009**gb
ATGGAGAAGTTTATCGCAATAGCAATGCTCTTGGCGAGCACAAATGCATACGATAGGATATGCATTGGTTACCAATCGAATAACTCCACAGACACAGTGAACACTCTTATAGAACAGAATGTGCCGGTCACTCAAACAATGGAGCTTGTGGAAACAAAAAAACACCCCGCTTATTGTAATACTGATTTAGGAACACCATTGGAACTGCGAGACTGCAAAATTGAGGCGGTAATCTACGGGAATCCCAAGTGTGACATCCATCTAAAGGATCAAGGTTGGTCATACATAGTGGAGAGGCCCAGCGCGCCAGAGGGAATGTGTTATCCTGGATCGGTAGAAAATCTAGAGGAACTGAGATTTGTCTTTTCCAATGCGGCATCCTACAAGAGGATAAGACTATTTGACTATTCCAGGTGGAATGTAACCAGATCTGGGACCAGCAAGGCATGCAATGCATCAACAGGTGGTCAATCCTTTTATAGGAGCATTAATTGGTTGACCAAAAAGAAACCAGACACTTATGATTTCAATGAAGGAAGCTATGTCAACAATGAAGATGGAGACATCATTTTCCTATGGGGGATCCATCATCCACCTGATACAAAAGAGCAAACGACGCTGTATAAGAATGCAAACACTTTGAGTAGTGTTACTACCAACACCATAAACAGAATCTTTCAACCCAATATCGGTCCAAGACCATTAGTCAGAGGACAACAAGGAAGGATGGATTACTATTGGGGCATTCTGAAAAGAGGGGAGACTCTGAAAATCAGGACCAATGGAAATTTAATTGCACCAGAATTTGGATATCTGCTTAAGGGTGAAAGCCATGGCAGAATAATTCAAAACGAGGACATACCCATTGGAAACTGTCACACAAAGTGTCAGACATATGCAGGAGCAATCAATAGCAGCAAACCCTTTCAAAATGCAAGTAGACATTACATGGGAGAATGTCCCAAATACGTAAGGAAGGCAAGCTTACGACTCGCAGTGGGTCTTAGAAATACACCTTCTATTGAACCCAAAGGGCTATTCGGAGCCATTGCCGGTTTTATCGAAGGAGGGTGGTCTGGAATGATTGATGGATGGTATGGATTTCACCACAGTAATTCAGAGGGAACAGGAATGGCAGCTGACCAAAAGTCAACGCAGGAAGCCATCGATAAGATCACCAATAAAGTCAACAATATAGTCGACAAGATGAACAGAGAGTTTGAAGTTGTGAATCATGAATTCTCTGAAGTTGAAAAAAGGATAAACATGATAAATGACAAAATAGATGACCAAATTGAAGACCTTTGGGCTTACAACGCAGAACTCCTTGTACTTCTAGAAAACCAGAAAACACTGGACGAACATGACTCCAATGTCAAGAACCTCTTTGATGAGGTGAAAAGGAGGTTGTCAACCAATGCAATAGATGCTGGGAATGGTTGCTTCGACATACTTCACAAGTGCAACAATGAATGCATGGAAACTATAAAGAATGGGACTTACAATCATAAGGAATATGAAGAGGAAGCTAAACTAGAAAGGAGCAAAATAAATGGAGTGAAACTGGAAGAGAACACCACTTACAAAATTCTCAGCATTTACAGTACAGTGGCGGCCAGTCTCTGCTTGGCAATCCTGATTGCTGGAGGTTTAATCCTGGGTATGCAGAATGGATCTTGTAGATGCATGTTCTGTATTTAA
>A_/_H8N4|CY130280|A/mallard/Interior_Alaska/9BM2705R0/2009**gb
ATGGAGAAGTTTATCGCAATAGCAATGCTCTTGGCGAGCACAAATGCATACGATAGGATATGCATTGGTTACCAATCGAATAACTCCACAGACACAGTGAACACTCTTATAGAACAGAATGTGCCGGTCACTCAAACAATGGAGCTTGTGGAAACAAAAAAACACCCCGCTTATTGTAATACTGATTTAGGAACACCATTGGAACTGCGAGACTGCAAAATTGAGGCGGTAATCTACGGGAATCCCAAGTGTGACATCCATCTAAAGGATCAAGGTTGGTCATACATAGTGGAGAGGCCCAGCGCGCCAGAGGGAATGTGTTATCCTGGATCGGTAGAAAATCTAGAGGAACTGAGATTTGTCTTTTCCAATGCGGCATCCTACAAGAGGATAAGACTATTTGACTATTCCAGGTGGAATGTAACCAGATCTGGGACCAGCAAGGCATGCAATGCATCAACAGGTGGTCAATCCTTTTATAGGAGCATTAATTGGTTGACCAAAAAGAAACCAGACACTTATGATTTCAATGAAGGAAGCTATGTCAACAATGAAGATGGAGACATCATTTTCCTATGGGGGATCCATCATCCACCTGATACAAAAGAGCAAACGACGCTGTATAAGAATGCAAACACTTTGAGTAGTGTTACTACCAACACCATAAACAGAATCTTTCAACCCAATATCGGTCCAAGACCATTAGTCAGAGGACAACAAGGAAGGATGGATTACTATTGGGGCATTCTGAAAAGAGGGGAGACTCTGAAAATCAGGACCAATGGAAATTTAATTGCACCAGAATTTGGATATCTGCTTAAGGGTGAAAGCCATGGCAAAATAATTCAAAACGAGGACATACCCATTGGAAACTGTCACACAAAGTGTCAGACATATGCAGGAGCAATCAATAGCAGCAAACCCTTTCAAAATGCAAGTAGACATTACATGGGAGAATGTCCCAAATACGTAAGGAAGGCAAGCTTACGACTCGCAGTGGGTCTTAGAAATACACCTTCTATTGAACCCAAAGGGCTATTCGGAGCCATTGCCGGTTTTATCGAAGGAGGGTGGTCTGGAATGATTGATGGATGGTATGGATTTCACCACAGTAATTCAGAGGGAACAGGAATGGCAGCTGACCAAAAGTCAACGCAGGAAGCCATCGATAAGATCACCAATAAAGTCAACAATATAGTCGACAAGATGAACAGAGAGTTTGAAGTTGTGAATCATGAATTCTCTGAAGTTGAAAAAAGGATAAACATGATAAATGACAAAATAGATGACCAAATTGAAGACCTTTGGGCTTACAACGCAGAACTCCTTGTACTTCTAGAAAACCAGAAAACACTGGACGAACATGACTCCAATGTCAAGAACCTCTTTGATGAGGTGAAAAGGAGGTTGTCAACCAATGCAATAGATGCTGGGAATGGTTGCTTCGACATACTTCACAAGTGCAACAATGAATGCATGGAAACTATAAAGAATGGGACTTACAATCATAAGGAATATGAAGAGGAAGCTAAACTAGAAAGGAGCAAAATAAATGGAGTGAAACTGGAAGAGAACACCACTTACAAAATTCTCAGCATTTACAGTACAGTGGCGGCCAGTCTCTGCTTGGCAATCCTGATTGCTGGAGGTTTAATCCTGGGTATGCAGAATGGATCTTGTAGATGCATGTTCTGTATTTAA
>A_/_H8gb|CY139994|A/mallard/Minnesota/Sg-00571/2008**gb
ATGGAGAAGTTTATCGCAATAGCAATGCTCTTGGCGAGCACAAATGCATACGATAGGATATGCATTGGTTACCAATCGAACAACTCCACAGACACAGTGAACACTCTTATAGAACAGAATGTGCCGGTCACTCAAACAATGGAGCTTGTGGAAACAGAGAAACACCCCGCTTATTGTAATACTGATTTAGGAACACCATTGGAACTGCGAGACTGCAAAATTGAGGCGGTGATCTACGGGAATCCCAAGTGTGACATCCATCTAAAGGATCAAGGTTGGTCATACATAGTGGAGAGGCCCAGCGCGCCAGAGGGAATGTGTTATCCTGGATCGGTAGAAAATCTAGAGGAACTGAGATTTGTCTTTTCCAATGCGGCATCCTACAAGAGAATAAGACTATTTGACTATTCCAAGTGGAATGTAACCAGATCTGGGACCAGCAAGGCATGCAATGCATCAACAGGTGGTCAATCCTTTTATAGGAGCATTAATTGGTTGACCAAAAAGAAACCAGACACTTATGATTTCAATGAAGGAAGCTACGTCAACAATGAAGATGGAGACATCATTTTCCTATGGGGGATCCATCATCCACCTGATACAAAAGAGCAAACGACGCTGTACAAGAATGCAAACACTTTGAGTAGTGTTACTACCAACACCATAAACAGAATCTTTCAACCCAATATCGGTCCAAGACCATTAGTCAGAGGACAACAAGGAAGAATGGATTACTATTGGGGCATTCTGAAAAGAGGGGAGACTCTGAAAATCAGGACCAATGGAAATTTAATTGCACCTGAATTTGGATATCTACTTAAGGGTGAAAGCCATGGCAGAATAATTCAAAATGAGGACATACCCATTGGAAACTGTCACACAAAATGTCAAACATATGCAGGAGCAATCAATAGCAGCAAACCCTTTCAGAATGCAAGTAGACATTACATGGGGGAATGTCCCAAATATGTAAAGAAGGCAAGCTTACGACTCGCAGTGGGTCTTAGAAATACACCTTCTATTGAACCCAAAGGGCTATTCGGAGCCATTGCCGGTTTTATCGAAGGAGGATGGTCTGGAATGATTGATGGATGGTATGGATTTCATCACAGTAATTCAGAGGGAACGGGAATGGCAGCTGACCAGAAGTCAACGCAGGAAGCCATCGATAAGATCACCAATAAAGTCAACAATATAGTCGACAAGATGAACAGAGAGTTTGAAGTTGTGAATCATGAATTCTCTGAAGTTGAAAAAAGGATAAACATGATAAATGACAAAATAGATGACCAAATTGAAGACCTTTGGGCTTACAACGCAGAACTCCTTGTACTTCTAGAGAACCAGAAAACACTGGACGAACATGACTCCAATGTCAAGAACCTCTTTGATGAAGTGAAAAGAAGGTTGTCAACCAATGCAATAGATGCTGGGAACGGTTGCTTCGACATACTCCACAAATGCAACAATGAATGTATGGAAACTATAAAGAATGGGACTTACAATCATAAGGAATATGAAGAGGAAGCTAAACTAGAAAGGAGCAAAATAAATGGAGTGAAACTGGAAGAGAACACCACTTACAAAATTCTCAGCATTTACAGTACAGTGGCGGCCAGTCTCTGCTTGGCAATCCTGATTGCTGGAGGTTTAATCCTGGGTATGCAAAATGGATCTTGTAGATGCATGTTCTGTATTTAA
>A_/_H8gb|CY140079|A/mallard/Minnesota/Sg-00680/2008**gb
ATGGAGAAGTTTATCGCAATAGCAATGCTCTTGGCGAGCACAAATGCATACGATAGGATATGCATTGGTTACCAATCGAACAACTCCACAGACACAGTGAACACTCTTATAGAACAGAATGTGCCGGTCACTCAAACAATGGAGCTTGTGGAAACAGAGAAACACCCCGCTTATTGTAATACTGATTTAGGAACACCATTAGAACTGCGAGACTGTAAAATTGAGGCGGTGATCTACGGGAATCCCAAGTGTGACATCCATCTAAAGGATCAAGGTTGGTCATACATAGTGGAGAGGCCCAGCGCGCCAGAGGGAATGTGTTATCCTGGATCGGTAGAAAATCTAGAGGAACTGAGATTTGTCTTTTCCAATGCGGCATCCTACAAGAGAATAAGACTATTTGACTATTCCAAGTGGAATGTAACCAGATCTGGGACCAGCAAGGCATGCAATGCATCAACAGGTGGTCAATCCTTTTATAGGAGCATTAATTGGTTGACCAAAAAGAAACCAGACACTTATGATTTCAATGAAGGAAGCTACGTCAACAATGAAGATGGAGACATCATTTTCCTATGGGGGATCCATCATCCACCTGATACAAAAGAGCAAACGACGCTGTACAAGAATGCAAACACTTTGAGTAGTGTTACTACCAACACCATAAACAGAATCTTTCAACCCAATATCGGTCCAAGACCATTAGTCAGAGGACAACAAGGAAGAATGGATTACTATTGGGGCATTCTGAAAAGAGGGGAGACTCTGAAAATCAGGACCAATGGAAATTTAATTGCACCTGAATTTGGATATCTACTTAAGGGTGAAAGCCATGGCAGAATAATTCAAAATGAGGACATACCCATTGGAAACTGTCACACAAAATGTCAAACATATGCAGGAGCAATCAATAGCAGCAAACCCTTTCAGAATGCAAGTAGACATTACATGGGGGAATGTCCCAAATATGTAAAGAAGGCAAGCTTACGACTCGCAGTGGGTCTTAGAAATACACCTTCTATTGAACCCAAAGGGCTATTCGGAGCCATTGCCGGTTTTATCGAAGGAGGATGGTCTGGAATGATTGATGGATGGTATGGATTTCATCACAGTAATTCAGAGGGAACGGGAATGGCAGCTGACCAGAAGTCAACGCAGGAAGCCATCGATAAGATCACCAATAAAGTCAACAATATAGTCGACAAGATGAACAGAGAGTTTGAAGTTGTGAATCATGAATTCTCTGAAGTTGAAAAAAGGATAAACATGATAAATGACAAAATAGATGACCAAATTGAAGACCTTTGGGCTTACAACGCAGAACTCCTTGTACTTCTAGAGAACCAGAAAACACTGGACGAACATGACTCCAATGTCAAGAACCTCTTTGATGAAGTGAAAAGAAGGTTGTCAACCAATGCAATAGATGCTGGGAACGGTTGCTTCGACATACTCCACAAATGCAACAATGAATGTATGGAAACTATAAAGAATGGGACTTACAATCATAAGGAATATGAAGAGGAAGCTAAACTAGAAAGGAGCAAAATAAATGGAGTGAAACTGGAAGAGAACACCACTTACAAAATTCTCAGCATTTACAGTACAGTGGCGGCCAGTCTCTGCTTGGCAATCCTGATTGCTGGAGGTTTAATCCTGGGTATGCAAAATGGATCTTGTAGATGCATGTTCTGTATTTAA
>A_/_H8gb|CY183474|A/mallard/Sweden/4737/2004**gb
ATGGAGAAATTCATCATAATGACAATGCTCTTGATGAGCACAAATGCATATGATAGGATATGCATTGGATACCAATCAAACAATTCCACTGACACAGTAAATACACTCATAGAGCAGAATGTGCCAGTCACCCAGACAATGGAACTAGTAGAAACCGAGAAACATCCTGCTTATTGCAACACTGATTTGGGTGCTCCATTAGAGTTGCGTGACTGCAAGATTGAGGCCGTGATCTATGGGAACCCAAAATGTGACATCCACTTGAGAGACCAAGGCTGGTCATACATAGTGGAGAGACCCAGTGCACCAGAAGGAATGTGCTACCCTGGATCAGTGGAGAATCTTGAGGAGTTGAGGTTTGTTTTCTCCAGCGCTGCTTCCTACAAAAGGATAAGGTTGTTTGATTACTCCAGATGGAATGTTACCAGTTCTGGGACAAGCAAGGCATGCAACGCTTCAACAGGAGGTCAGTCTTTTTATCGAAGCATCAATTGGCTGACTAAGAAGAAACCTGACACCTACGACTTCAATGAGGGGACTTACATCAATAATGAAGATGGGGACATAATTTTCTTATGGGGAATCCATCACCCACCGGATGCAAAAGAGCAAACAACACTGTACAAGAATGCAAATACTTTGAGCAGTATTACTACCAACACTATAAATAGGAGCTTCCAACCCAATATCGGGCCCAGGCCACTGGTGAGAGGGCAACAAGGGCGGATGGACTATTACTGGGGTATTCTGAAGAGAGGAGAAACTTTAAAAATTAGAACCAATGGGAATCTAATCGCACCTGAATTTGGTTATTTGCTCAAAGGGGAGAGTCATGGCAGAATAATCCAAAATGAGGACATACCAATTGAGAGTTGTCACACGAAATGTCAAACGTACGCAGGGGCAATCAATAGCAGCAAACCCTTTCAGAATGCAAGCAGACACTACATGGGAGAATGTCCTAAATATGTGAAAAAGGAAAGTCTACGGCTGGCAGTTGGACTAAGAAACACTCCTTCTATTGAACCCAAAGGCTTGTTTGGAGCCATTGCCGGTTTTATTGAAGGAGGGTGGTCTGGGATGATTGATGGATGGTATGGATTTCACCATAGTAATTCAGAAGGGACAGGGATGGCGGCCGATCAGAAATCGACACAAGAGGCAATTGACAAAATCACCAATAAGGTCAACAATATAATTGATAAAATGAACAGAGAATTTGACGTGGTGAATCATGAATTTTCCGAAGTCGAAAAAAGAATAAACATGATAAATGACAAAATTGATGACCAGATTGAAGATCTTTGGGCCTATAATGCAGAGCTTCTAGTCCTCCTAGAGAACCAGAAAACACTGGATGAACACGATTCCAATGTCAAAAATCTCTTTGATGAAGTGAGAAGGAGACTTTCAGCCAATGCAATTGATGCTGGAAATGGTTGCTTCGATATACTCCACAAATGTGATAATGAGTGCATGGAGACCATAAAGAATGGGACCTACAACCATAAAGAGTACGAGGAGGAGGCTAAGTTGGAAAGGAGCAAGATTAATGGAGTAAAGCTAGAGGAAAATACTACCTATAAAATTCTCAGCATTTACAGTACAGTGGCGGCCAGTCTTTGCTTGGCAATCCTGATTGCTGGAGGTCTAATCCTGGGCATGCAAAATGGATCTTGTAGATGCATGTTCTGTATTTAA
>A_/_H8gb|CY183555|A/mallard/Sweden/68537/2007**gb
ATGGAGAAGTTCATCATAATGACAATGCTCTTGGTGAGCACAAATGCATATGATAGGATATGCATTGGATACCAATCAAACAACTCTACTGACACAGTGAACACACTCATAGAGCAAAATGTGCCAGTCACCCAGACAATGGAACTAGTGGAAACCAAGAAACATCCTGCTTATTGCAACACTGATTTGGGTGCTCCATTAGAGTTGCGTGATTGCAAGATTGAGGCGGTGATCTATGGGAACCCAAAGTGTGACATTCACTTGAAAGACCAGGATTGGTCATACATAGTGGAGAGACCCAGTGCACCAGAGGGAATGTGTTACCCTGGATCTGTGGAGAATCTCGAAGAGTTGAGGTTTGTTTTCTCCAGCGCTGCTTCTTACAAAAGGATAAGATTGTTTGATTACTCCAGATGGAATGTTACTAGTTCTGGGACAAGCAAGGCATGCAATGCTTCAACAGGAGGTCAGTCTTTCTATCGGAGCATCAATTGGCTAACTAAAAAGAAACCCGACACTTACGACTTCAATGAGGGGACTTACATCAATAATGAAGATGGGGACATAATTTTCTTATGGGGAATTCATCACCCACCGGACGCAAAAGAGCAAACAGCACTGTACAAGAATGCAAATACTTTGAGTAGTGTTACTACCAACACTATAAATAGGAGCTTCCAACCCAATATCGGGCCCAGGCCACTGGTGAGAGGGCAACAAGGGCGGATGGACTATTATTGGGGTATTCTGAAGAGGGGAGAAACTTTAAAAATTAGAACCAATGGGAATTTGATCGCGCCTGAATTCGGTTATCTGCTCAAAGGAGAGAGCCATGGCAGAATAATTCAAAATGAGGAAATACCAATTGGGAGTTGTCACACGAAATGTCAGACGTACGCAGGAGCAATTAATAGCAGCAAACCCTTTCAGAATGCAAGCAGGCACTATATGGGAGAATGTCCCAAATATGTGAAGAAGGAAAGCCTACGGCTGGCAGTTGGACTTAGAAACACTCCTTCTATTGAACCCAAAGGATTGTTTGGAGCCATTGCTGGTTTTATTGAAGGGGGATGGTCTGGGATGATTGATGGATGGTATGGGTTTCACCATAGTAATTCAGAAGGAACAGGAATGGCGGCTGATCAGAAATCAACACAAGAAGCAATTGACAAAATCACCAATAAGGTCAACAATATAGTTGATAAAATGAACAGGGAATTTGAAGTAGTGAACCATGAGTTTTCCGAAGTAGAAAAAAGAATAAACATGATAAATGACAAAATTGATGACCAGATTGAAGATCTTTGGGCCTACAATGCAGAGCTTCTGGTCCTCCTAGAGAACCAGAAAACACTGGATGAACATGATTCCAATGTCAAAAATCTCTTTGATGAAGTAAGAAGGAGACTTTCAGCCAATGCAATAGATACTGGGAATGGCTGCTTCGACATACTCCACAAATGTGACAACGAGTGCATGGAGACCATAAAGAATGGGACTTATAACCATAAAGAATATGAGGAAGAGGCCAAGCTGGAAAGGAGCAAGATTAACGGAGTAAAGCTAGAGGAAAATACCACCTATAAAATTCTCAGCATTTACAGTACAGTGGCGGCCAGTCTTTGCTTGGCAATCCTGATTGCTGGAGGTCTAATCCTGGGCATGCAAAATGGATCTTGTAGATGCATGTTCTGTATTTAA
>A_/_H8N4|CY178863|A/mallard/Wisconsin/2080/1984**gb
ATGGAGAAGTTCATCGCAATAGCAATGCTCTTGGCGAGCACAAACGCATACGATAGGATATGCATTGGTTACCAATCGAACAACTCCACAGACACTGTGAACACTCTCATAGAACAGAATGTGCCAGTCACCCAAACAATGGAGCTCGTAGAAACAGAGAAGCATTCCGCTTATTGTAACACTGATTTAGGTGCCCCATTGGAACTGCGAGACTGCAAGATCGAGGCAATAATCTATGGAAACCCTAAATGTGACATCCATCTAAAGGACCAAGGTTGGTCATACATAGTGGAAAGGCCCAGCGCACCAGAGGGGATGTGTTACCCTGGATCTGTAGAAAATCTGGAAGAACTGAGGTTTGTCTTCTCCAGTGCGGCATCTTACAAGAGAATAAGACTATTTGACTATTCCAGGTGGAATGTGACTAGCTCTGGAACAAGCAAAGCATGCAATGCATCAACAGGTGGTCAATCCTTCTATAGGAGCATCAACTGGTTGACCAAAAAGAAGCCAGACACTTATGATTTCAATGAAGGGACCTATGTTAACAATGAAGATGGAGACATCATTTTCTTATGGGGGATCCACCATCCGCCCGATACAAAAGAACAAACGACACTATATAAGAATGCAAACACGTTGAGTAGTGTTACTACCAACACTATAAACAGAAGCTTTCAACCCAACATTGGTCCCAGACCATTAGTAAGAGGGCAGCAAGGAAGAATGGATTACTATTGGGGCATTCTGAAGAGAGGAGAAACTCTGAAAATCAGAACCAATGGGAATTTAATCGCACCTGAATTTGGATATCTACTCAAGGGTGAAAGCCATGGCAGAATAATCCAAAATGAGGATATACCCATCGGGAACTGCAACACAAAATGTCAAACATATGCAGGAGCAATCAATAGCAGCAAACCCTTCCAGAATGCAAGTAGGCATTATATGGGGGAATGTCCCAAATATGTGAAAAAGGCAAGCTTGCGACTTGCAGTTGGACTTAGAAATACACCTTCTGTTGAACCCAGAGGACTATTCGGAGCCATTGCTGGTTTCATCGAAGGAGGATGGTCTGGAATGATTGATGGGTGGTATGGATTTCATCACAGCAATTCAGAGGGAACAGGAATGGCAGCTGATCAGAAATCAACACAGGAAGCCATCGATAAAATCACCAATAAAGTCAACAATATAGTTGACAAGATGAACAGGGAATTTGAAGTTGTGAATCATGAGTTCTCTGAAGTTGAAAAAAGGATAAACATGATAAACGATAAAATAGATGATCAAATTGAAGATCTTTGGGCTTACAATGCAGAGCTCCTTGTGCTTTTAGAGAACCAGAAAACACTAGACGAACATGATTCCAATGTCAAAAACCTTTTCGACGAGGTGAAAAGGAGATTGTCAGCCAATGCAATAGATGCTGGGAACGGTTGCTTTGACATACTTCACAAATGCGACAATGAGTGTATGGAGACTATAAAGAACGGAACTTATGACCACAAGGAATATGAAGAGGAGTCTAAACTAGAAAGGAGCAAAATAAATGGAGTAAAACTAGAAGAGAACACCACTTACAAAATTCTTAGCATTTACAGTACAGTGGCGGCCAGTCTTTGCTTGGCAATCCTGATTGCTGGAGGTTTAATCCTGGGTATGCAAAATGGATCTTGTAGATGCATGTTCTGTATTTAA
>A_/_H8N4|CY178214|A/mallard/Wisconsin/2086/1984**gb
ATGGAGAAGTTCATCGCAATAGCAATGCTCCTGGCGAGCACAAACGCATACGATAGGATATGCATTGGTTACCAATCGAACAACTCCACAGACACTGTGAACACTCTCATAGAACAGAATGTGCCAGTCACCCAAACAATGGAGCTCGTAGAAACAGAGAAGCATTCCGCTTATTGTAACACTGATTTAGGTGCCCCATTGGAACTGCGAGACTGCAAGATCGAGGCAGTAATCTATGGAAACCCTAAATGTGACATCCATCTAAAGGACCAAGGTTGGTCATACATAGTGGAAAGGCCCAGCGCACCAGAGGGGATGTGTTACCCTGGATCTGTAGAAAATCTGGAAGAACTGAGGTTTGTCTTCTCCAGTGCGGCATCTTACAAGAGAATAAGACTATTTGACTATTCCAGGTGGAATGTGACTAGCTCTGGAACAAGCAAAGCATGCAATGCATCAACAGGTGGTCAATCCTTCTATAGGAGCATCAACTGGTTGACCAAAAAGAAGCCAGACACTTATGATTTCAATGAAGGGACCTATGTTAACAATGAAGATGGAGACATCATTTTCTTATGGGGGATCCACCATCCGCCCGATACAAAAGAACAAACGACACTATATAAGAATGCAAACACGTTGAGTAGTGTTACTACCAACACTATAAACAGAAGCTTTCAACCCAACATTGGTCCCAGACCATTAGTAAGAGGGCAGCAAGGAAGAATGGATTACTATTGGGGCATTCTGAAGAGAGGAGAAACTCTGAAAATCAGAACCAATGGGAATTTAATCGCACCTGAATTTGGATATCTACTCAAGGGTGAAAGCCATGGCAGAATAATCCAAAATGAGGATATACCCATCGGGAACTGCAACACAAAATGTCAAACATATGCAGGAGCAATCAATAGCAGCAAACCCTTCCAGAATGCAAGTAGGCATTATATGGGGGAATGTCCCAAATATGTGAAAAAGGCAAGCTTGCGACTTGCAGTTGGACTTAGAAATACACCTTCTGTTGAACCCAGAGGACTATTCGGAGCCATTGCTGGTTTCATCGAAGGAGGATGGTCTGGAATGATTGATGGGTGGTATGGATTTCATCACAGCAATTCAGAGGGAACAGGAATGGCAGCTGATCAGAAATCAACACAGGAAGCCATCGATAAAATCACCAATAAAGTCAACAATATAGTTGACAAGATGAACAGGGAATTTAAAGTTGTGAATCATGAGTTCTCTGAAGTTGAAAAAAGGATAAACATGATAAACGATAAAATAGATGATCAAATTGAAGATCTTTGGGCTTACAATGCAGAGCTCCTTGTGCTTTTAGAGAACCAGAAAACACTAGACGAACATGATTCCAATGTCAAAAACCTTTTCGACGAGGTGAAAAGGAGATTGTCAGCCAATGCAATAGATGCTGGGAACGGTTGCTTTGACATACTTCACAAATGCGACAATGAGTGTATGGAGACTATAAAGAACGGAACTTATGACCACAAGGAATATGAAGAGGAGTCTAAACTAGAAAGGAGCAAAATAAATGGAGTAAAACTAGAAGAGAACACCACTTACAAAATTCTTAGCATTTACAGTACAGTGGCGGCCAGTCTTTGCTTGGCAATCCTGATTGCTGGAGGTTTAATCCTGGGTATGCAAAATGGATCTTGTAGATGCATGTTCTGTATTTAA
>A_/_H8N4|CY180660|A/mallard/Wisconsin/426/1979**gb
ATGGAGAAATTCATCGTAATAGCAATGCTCTTGGCGAGCACAAATGCATACGATAGGATATGCATTGGTTACCAATCGAATAACTCCACAGACACAGTGAACACCCTCATAGAACAGAATGTGCCAGTCACCCAAACAATGGAGCTCGTGGAAACAGAGAAGCATCCCGCTTATTGTAACACTGATTTAGGTGCCCCATTGGAACTGCGAGACTGCAAGATCGAGGCAGTAATCTATGGAAACCCTAAATGTGACATCCATCTAAAGGATCAAGGTTGGTCATACATAGTAGAGAGGCCCAGCGCACCGGAGGGGATGTGTTACCCTGGATCTATAGAAAATCTGGAAGAACTGAGGTTTGTTTTCTCCAGTGCGGCATCTTACAAGAGAATAAGACTATTTGACTATTCCGGATGGAATGTGACTAGCTCTGGAACAAGCAAAGCATGCAATGCATCAACCGGTGGTCAATCCTTCTATAGGAGCATCAACTGGTTGACCAAGAAGAAACCAGACACTTATGATTTCAATGAAGGGACTTATATTAACAATAAAGATGGAGACATCATTTTCTTATGGGGGATCCATCATCCACCCAACACAAAAGAGCAAACGACACTATATAAGAATGCAAACACTTTGAGTAGTGTTACTACCAATACTATAAACAGAAGCTTTCAACCAAATATTGGTCCCAGACCACTAGTAAGAGGACAGCAAGGGAGAATGGATTACTATTGGGGTATTCTGAAAAGAGGAGAGACTCTGAAAATCAGAACCAATGGGAATTTGATCGCACCTGAATTTGGATATCTACTCAAGGGTGAGAGCCATGGCAGAATAATCCAAAATGAGGATATACCCATTGGGAACTGTAACACAAAATGTCAAACATATGCAGGAGCAATCAATAGCAGCAAACCCTTCCAGAATGCAAGTAGGCACTATATGGGAGAGTGTCCCAAATATGTAAAGAAGGCAAGCTTGCGACTTGCAGTTGGGCTTAGAAATACGCCGTCTGTGGAACCCAGAGGACTGTTCGGAGCCATTGCTGGCTTCATCGAAGGAGGATGGTCTGGGATGATTGATGGGTGGTATGGATTTCATCACAGCAATTCAGAGGGAACAGGAATGGCAGCTGACCAGAAATCAACACAGGAAGCCATCGATAAGATCACCAATAAAGTAAACAATATAGTTGACAAGATGAACAGGGAGTTTGAAGTTGTTAATCATGAGTTCTCTGAAGTTGAAAAAAGGATAAACATGATAAACGATAAAATAGATGACCAAATTGAAGACCTTTGGGCTTACAATGCAGAGCTCCTTGTGCTTTTAGAAAACCAGAAAACGCTAGACGAACATGATTCCAATGTCAAAAACCTTTTCGACGAGGTGAGAAGGAGACTATCAGCCAATGCAATTGATGCTGGGAATGGTTGCTTTGACATACTTCACAAATGCGACAATGAGTGTATGGAGACTATAAAGAACGGGACTTATAACCATAAGGAATATGAAGAGGAAGCTAAACTGGAAAGGAGCAAAATAAATGGAGTAAAACTAGAAGAGAACACCATTTACAAAATTCTTAGCATTTACAGTACAGTGGCGGCCAGTCTCTGCTTGGCAATCCTGATTGCTGGAGGTTTAATCCTGGGTATGCAAAATGGATCTTGTAGATGCATGTTCTGCATTTGA
>A_/_H8N4|CY080107|A/northern_pintail/Interior_Alaska/8BM2082/2008**gb
ATGGAGAAGTTTATCGCAATGGCAATGCTCTTGGTGAGCACAAATGCATACGATAGGATATGCATTGGTTACCAATCAAACAACTCCACAGACACAGTGAACACCCTTATAGAACAGAATGTGCCAGTCACTCAAACAATGGAGCTCGTGGAAACGGAGAAACATCCCGCTTATTGCAACACTGATTTAGGATCACCATTGGAACTACGAGACTGCAAAATTGAAGCAGTAATCTATGGAAATCCCAAGTGTGACATCCATCTAAAGGACCAAGGTTGGTCATACATAGTGGAGAGGCCCAGTGCACCAGAGGGAATGTGTTACCCTGGATCTGTGGAAAATCTAGAAGAACTGAGATTCGTCTTCTCCAATGCTGCATCCTACAAGAGAATAAGACTATTTGACTATTCCAAATGGAATGTGACCAGCTCTGGGACCAGCAAGGCATGCAATGCATCAACAGGTGGCCAATCATTCTATAGGAGCATCAACTGGTTGACCAAGAAAAAACCAGACACTTACGATTTCAATGAAGGGAGTTATGTTAACAATGAGGATGGAGACATCATTTTCTTATGGGGGATTCATCATCCACCTGATGCAAAAGAGCAAACGACACTGTACAAGAATGCAAACACCTTGAGTAGTGTTACTNNNNNNNNNNNNNNNNNNNNNNNNNNNNNNNNNNNNNNNNNNNNNNNNNNNNNNNNNNNNNNNNNNNNNNNNNNNNNNNNNNNNNNNNNNNNNNNNNNNNNNNNNNNNNNNNNNNNNNNNNNNNNNNNNNNNNNNNNNNNNNNNNNNNNNNNNNNNNNNNNNNNNNNNNNNNNNNNNNNNNNNNNNNTAATTCAAAATGAGGACATCCCCATTGGAAACTGCCACACAAAATGCCAGACATATGCAGGAGCAATCAATAGCAGCAAACCCTTTCAGAATGCCAGTAGACATTATATGGGGGAGTGTCCCAAATATGTAAAAAAGGCAAGCTTGCGACTTGCAGTGGGACTTAGAAACACACCTTCTATTGAACCCAAAGGGCTATTTGGAGCCATTGCTGGTTTCATCGAGGGAGGATGGTCTGGGATGATTGATGGATGGTATGGATTTCACCACAGCAACTCAGAGGGAACAGGAATGGCAGCTGACCAGAAGTCAACACAGGAAGCCATCGATAAGATCACCAATAAAGTCAACAATATAGTTGATAAGATGAACAGGGAGTTTGAAGTTGTGAATCATGAGTTCTCTGAAGTTGAAAAAAGGATAAACATGATAAATGGTAAAATAGATGACCAAATTGAAGATCTTTGGGCTTACAATGCAGAACTCCTTGTGCTTCTAGAAAACCAGAAGACACTAGACGAACATGACTCCAATGTCAAAAATCTTTTCGATGAGGTGAAAAGAAGATTGTCGGCCAATGCAATAGATGCTGGGAATGGTTGCTTTGACATACTCCACAAGTGCAACAATGAGTGTATGGAAACTATAAAGAATGGGACTTACGACCATAAGGAGTATGAAGAGGAGGCTAAATTAGAAAGGAGCAAAATAAATGGGGTGAAACTGGAAGAGAACACCACTTACAAAATTCTTAGCATTTACAGTACAGTGGCGGCCAGTCTCTGCTTGGCAATCCTGATTGCTGGAGGTTTAATCCTGGGTATGCAAAATGGATCTTGTAGATGCATGTTCTGTATTTAA
>A_/_H8gb|CY132780|A/northern_shoveler/Illinois/10OS3632/2010**gb
ATGGAGAAGTTTATCGCAATAGCAATGCTCTTGGCGAGCACAAATGCATACGATAGGATATGCATTGGCTACCAATCGAACAACTCCACAGACACGGTGAACACTCTAATAGAACAGAATGTACCGGTCACTCAAACAATGGAGCTTGTGGAAACAGAGAAACACCCCGCTTATTGTAACACGGATTTAGGAACGCCATTGGAACTGCGAGACTGCAAAATTGAGGCGGTAATATACGGGAATCCCAAGTGTGACATCCATCTAAAGGATCAAGGTTGGTCATACATAGTGGAGAGGCCCAGTGCGCCAGAGGGAATGTGTTATCCTGGATCGGTAGAAAATCTAGAGGAACTGAGATTTGTATTTTCCAATGCTGCATCCTACAAGAGAATAAGGCTATTTGACTATTCCAGGTGGAATGTAACCAGCTCTGGGACCAGCAAGGCATGCAATGCATCAACAGGTGGTCAAGCCTTTTATAGGAGCATTAACTGGTTGACCAAAAAGAAACCAGACACTTATGATTTCAATGAAGGAAGCTATATCAACAACGAAGATGGGGACATCATTTTCCTATGGGGGATCCATCATCCACCTGACACAAAAGAACAGACAACGCTGTACAAGAATGCAAATACTTTGAGTAGTGTTACTACCAACACCATAAACAGAAGCTTTCAACCCAATATCGGTCCAAGGCCATTAGTCAGAGGACAACAAGGAAGAATGGATTACTATTGGGGCATTCTAAAAAGAGGGGAGACTCTGAAGATCAGAACCAATGGAAACTTAATTGCACCTGAATTTGGATATCTACTTAAGGGAGAAAGCCATGGCAGAATAATTCAAAATGAGGACATACCCATTGGAAACTGTCACACAAAATGCCAGACATATGCAGGAGCAATCAATAGCAGCAAACCCTTTCAGAATGCAAGTAGACATTACATGGGGGAATGTCCCAAATATGTAAAGAAGGCAAGCTTACGACTTGCAGTGGGTCTTAGAAATACGCCTTCTATTGAACCCAAAGGGCTATTTGGAGCCATTGCCGGTTTTATCGAAGGAGGGTGGTCTGGAATGATTGATGGGTGGTATGGATTTCATCACAGTAATTCAGAGGGAACAGGAATGGCAGCTGACCGGAAGTCAACGCAGGAAGCCATCGATAAGATCACCAATAAAGTCAACAATATAGTCGACAAGATGAACAGAGAGTTTGAAGTTGTGAATCATGAATTCTCTGAAGTTGAAAAAAGGATAAACATGATAAATGACAAAATAGATGACCAGATTGAAGACCTTTGGGCTTACAATGCAGAGCTTCTTGTTCTTCTAGAAAACCAGAAAACACTAGACGAACATGACTCCAATGTCAAGAACCTCTTTGATGAGGTGAAAAGGAGATTGTCAACCAATGCAATAGATGCTGGAAACGGTTGCTTCGACATACTTCACAAATGCAATAATGAGTGTATGGAAACTATAAAGAATGGGACTTACAATCATAAGGAGTATGAAGAGGAAGCTAAACTAGAAAGGAGCAAAATAAATGGAGTGAAACTGGAAGAGAACACCACTTACAAAATTCTCAGCATCTACAGTACAGTGGCGGCCAGTCTCTGCTTGGCAATCCTGATTGCTGGAGGTTTAATCCTGGGTATGCAAAATGGATCTTGTAGATGCATGTTCTGTATTTAA
>A_/_H8gb|CY096764|A/pintail/Alaska/246/2005**gb
ATGGAGAAGTTTATTGCAATGGCAATGCTCTTGGCGAGCACAAATGCATACGATAGGATATGCATTGGTTACCAATCAAACAACTCCACAGACACAGTGAACACCCTTATAGAACAGAATGTGCCAGTCACTCAAACAATGGAGCTCGTGGAAGCGGAGAAACACCCCGCTTATTGCAACACTGATTTAGGATCACCATTGGAACTACGAGACTGCAAAATTGAAGCAGTAATCTATGGAAATCCCAAGTGTGACATCCATCTAAAGGATCAAGGTTGGTCATACATAGTGGAGAGGCCCAGTGCACCAGAGGGGATGTGTTACCCTGGATCTGTGGAAAATCTAGAAGAACTGAGATTCGTCTTCTCCAATGCGGCATCCTACAAGAGAATAAGACTATTTGACTATTCCAAGTGGAATGTAACCAGATCTGGGACCAGCAAGGCATGCAATGCATCAACAGGTGGCCAATCCTTCTATAGGAGCATCAACTGGTTGACCAAGAAGAAACCAGACACTTACGATTTCAATGAAGGGAGTTATGTCAATAATGAAGATGGAGACATCATTTTCTTATGGGGGATTCATCATCCACCTGATGCAAAAGAGCAAACGGCACTGTACAAGAATGCAAACACTTTGAGTAGTGTTACTACCAACACCATAAACAGAAGCTTTCAACCCAATATTGGTCCAAGGCCATTAGTCAGAGGACAACAAGGAAGAATGGATTACTATTGGGGCATTCTGAAAAGGGGAGAGACTCTGAAAATCAGAACTAATGGAAATTTAATTGCACCTGAATTTGGATATCTACTTAAGGGTGAGAGCCATGGCAGAATAATTCAAAATGAGGACATCCCCATTGGAAACTGCCACACGAAATGCCAGACATATGCAGGAGCAATCAATAGCAGCAAACCCTTTCAGAATGCCAGTAGATATTATATGGGGGAATGTCCCAAATATGTAAAAAAGGCAAGCTTGCGACTTGCAGTGGGACTTAGAAACACACCTTCTATTGAACCCAAAGGGCTATTCGGAGCCATTGCTGGTTTCATCGAGGGAGGATGGTCTGGGATGATTGATGGATGGTATGGATTTCACCACAGCAACTCAGAGGGAACAGGAATGGCAGCTGACCAGAAGTCAACACAGGAAGCCATCGATAAGATCACCAATAAAGTCAACAATATAGTTGATAAAATGAACAGGGAGTTTGAAGTTGTGAATCATGAGTTCTYTGAAGTTGAAAAAAGGATAAACATGGTAAATGATAAAATAGACGACCAAATTGAAGATCTTTGGGCTTACAATGCAGAACTCCTTGTGCTTCTAGAAAACCAGAAGACACTAGACGAACATGACTCCAATGTCAAAAACCTTTTTGATGAGGTGAAAAGAAGATTGTCAGCCAATGCAATAGATGCTGGGAATGGTTGCTTTGACATACTCCACAAGTGCAACAATGAGTGTATGGAAACTATAAAGAATGGGACTTACGACCATAAGGAGTATGAAGAGGAAGCTAAACTAGAAAGGAGCAAAATAAATGGGGTGAAACTGGAAGAGAACACCACTTACAAAATTCTTAGCATTTACAGTACAGTGGCGGCCAGTCTCTGCTTGGCAATCCTGATTGCTGGAGGTTTAATCCTGGGTATGCAAAATGGATCTTGTAGATGCATGTTCTGTATTTAA
>A_/_H8N6|KF501097|A/ruddy_shelduck/Mongolia/592/2010**gb
ATGGAGAAGTTCATCATAATGACAATGCTCTTGGTGAGCACAAATGCATATGATAGGATATGCATTGGATACCAATCAAACAACTCTACTGACACAGTAAACACACTCATAGAGCAAAATGTGCCAGTCACCCAGACAATGGAACTAGTGGAAACCGATAAACATCCTGCTTATTGCAATACCGATTTAGGCGCTCCACTAGAGTTGCGTGATTGTAAGATTGAAGCAGTGATCTATGGGAATCCAAAATGTGACATCCATTTGAAAGACCAGGGTTGGTCATACATAGTGGAGAGACCCAGTGCGCCAGAGGGGATGTGTTACCCTGGATCAGTGGAGAATCTTGAGGAATTACGGTTTGTTTTCTCCAGCGCTGCTTCCTACAAAAGGATAAGATTGTTTGATTACTCCAGATGGAATGTTACCAGTTCTGGGACAAGCAAGGCATGCAATGCTTCAACAGGAGGTCAGTCTTTCTATCGGAGCATCAATTGGCTAACTAAAAAGAAACCCGACACCTACGACTTCAACGAGGGGACTTACATCAATAATGAAGATGGAGACATAATTTTCTTATGGGGAATTCATCACCCACCGGACGCAAAGGAGCAAACAACACTGTACAAGAATGCAAATACTTTAAGTAGTGTTACTACCAACACTATAAACAGGAGCTTCCAGCCCAATATCGGACCCAGGCCATTGGTGAGAGGGCAACAAGGGCGGATGGACTATTATTGGGGTATTCTGAAAAGGGGAGAAACTTTAAAAATTAGAACCAATGGGAACCTGATTGCACCTGAGTTCGGTTATCTGCTCAAAGGAGAGAGTCATGGTAGAATAATTCAAAATGAGGACATACCAATTGGAAATTGTCATACGAAATGTCAGACGTACGCAGGAGCAATTAATAGCAGCAAACCTTTCCAGAATGCGAGCAGACACTACATGGGAGAATGCCCCAAATATGTGAAGAAGGAAAGCCTACGGCTGGCAGTTGGGCTTAGAAACACTCCTTCTATTGAACCCAAAGGATTGTTTGGAGCCATTGCTGGTTTTATTGAAGGGGGATGGTCTGGGATGATTGATGGATGGTATGGGTTTCACCATAGTAATTCAGAAGGAACAGGAATGGCGGCTGATCAGAAATCAACACAAGAAGCAATTGACAAAATCAGCAATAAGGTCAATAACATAGTTGATAAAATGAACAGGGAATTTAAAGTAGTGAATCATGAGTTCTCCGAAGTCGAGAAAAGAATAAACATGATAAATGACAAAATTGATGATCAGATTGAAGATCTTTGGGCCTACAATGCAGAGCTTCTGGTCCTCCTAGAGAACCAGAAAACACTGGATGAACATGATTCCAATGTCAAAAACCTCTTTGATGAAGTGAGGAGGAGACTTTCAGCCAATGCAATAGATACTGGGAATGGCTGCTTCGACATACTCCACAAATGTGACAACGAGTGCATGGAGACCATAAAGAATGGGACTTATAACCATAAAGAATATGAGGAAGAGGCCAAGCTGGAAAGGAGCAAGATTAATGGAGTGAAACTAGAGGAAAACACCACCTATAAAATTCTCAGCATTTACAGTACAGTGGCGGCCAGTCTTTGCTTGGCAATCCTGATTGCTGGAGGTCTAATCCTGGGCATGCAAAATGGATCTTGTAGATGCATGTTCTGTATTTAA
