# Supplementary material for: In Silico Analyses of the Role of Codon Usage at the Hemagglutinin Cleavage Site in Highly Pathogenic Avian Influenza Genesis
Source: Viruses. 2022 Jun 21;14(7):1352. doi: 10.3390/v14071352 (PMC9316147; doi:10.3390/v14071352)
Supplement: Supplementary file 1 [file viruses-14-01352-s001.zip › Supplementary File 4/dataset/full_ORF/avian_h9_unique.fasta]

>A_/_H9N2|MN530411|A/white_peckin_duck/South_Korea/N06-1354/2006**gb
ATGGAAATAATAGCACTAATAGCTATACTGGTAGTGACAGGAACGAGCAATGCTGATAAAATTTGCATTGGATACCAGTCAACAAACTCCACAGAAACTGTTGATACACTAGTGGAAACCAATGTCCCTGTGACACATGCCAAAGAATTGCTTCACACAGAGCACAATGGAATGTTATGTGCAACAAATCAGGGGCATCCTCTTATCCTAGACACCTGTACCGTTGAAGGGTTAGTGTATGGCAATCCTTCCTGTGATTTGCTACTGGGAGGAAAAGAATGGTCTTACATTGTCGAAAGATCATCAGCTATTAATGGGATGTGTTACCCTGGTAAGGTAGAGAATCTGGAAGAACTAAGATCTTTTTTCAGTTCTGCTCGTTCCTACAAAAGACTCCTGCTTTTTCCAGACAGCACTTGGAATGTGACTTACACTGGAACAAGCAAAGCATGCTCAGGTTCATTCTACAGAAGTATGAGATGGCTAACACACAAAAGCAATTCGTACCCTATTCAAGACGCTCAGTACACCAACGATTGGGAAAAAAATATTCTCTTCATGTGGGGCATACACCACCCACCTACTGACTCTGAGCAAATGAATCTATACAAAAAAGCTGATACAACAACGAGCATAACAACGGAAGATATCAATAGGACTTTCAAACCAGTGATAGGACCAAGGCCCCTTGTCAATGGTCAGCAAGGGAGGATTGATTATTATTGGTCAGTACTAAAGCCAGGCCAGACACTGCGAATAAGATCCAATGGAAATCTAATTGCTCCATGGTATGGACACATTCTTTCAGGAGAAAGCCATGGAAGAATCCTGAAGACCGATTTAAATAGTGGCAACTGCGTAGTACAGTGCCAAACTGAGAAAGGTGGCTTAAATACGACCTTACCATTCCACAATGTCAGCAAGTATGCATTTGGGAACTGCCCCAAATATGTTGGAGTGAAGAGTCTCAAATTGGCAGTTGGTCTAAGAAATGTGCCTGCTGCATCAGGTAGAGGGCTATTTGGTGCCATAGCTGGATTCATAGAAGGAGGTTGGCCAGGGCTAGTTGCAGGCTGGTACGGGTTTCAGCATTCAAATGATCAAGGAGCTGGAATGGCCGCAGACAGAGAGTCAACTCAAAAAGCAGTCGACAAGATAACATCCAAAGTAAATAATATAATCGATAAGATGAACAAGCAGTATGAAATCATTGATCATGAGTTCAATGAAATTGAAGCCAGACTCAATATGATCAACAATAAGATTGATGACCAAATACAAGACATCTGGGCGTATAATGCAGAATTGCTAGTACTGCTTGAAAATCAGAAAACACTTGATGAGCATGATGCAAATGTAAACAATCTGTACAATAAGGTGAAGAGAGCATTAGGGTCAAATGCAATAGAGGATGGGAAGGGGTGCTTTGAGTTGTATCACAAATGTGATGATCAATGCATGGAAACAATTAGAAACGGGACTTATGACATGATGAAGTATAAAGAAGAATCAAAATTAGAAAGGCAGAAAATAGAAGGAGTGAAACTGGAATCTGAAGGAACTTACAAGATTCTTACCATTTATTCGACTGTCGCCTCATCTCTTGTGCTTGCAATGGGGTTTGCTGCCTTCATGTTCTGGGCCATGTCCAACGGATCTTGCAGATGCAACATTTGTATATAA
>A_/_H9N2|MG280665|A/chicken/Jiangsu/YZ752/2012
atggagacagcatcactgatgactatactactagtagtaacagtaagcaatgcagataagatctgcatcggctatcaatcaacaaactccacagaaactgtagacacactaacagaaaacaatgtccctgtgacacatgccaaagaactgctccacacagagcataatgggatgctgtgtgcaacaagcttgggacaccctcttattctagacacctgcaccattgaaggactaatctatggcaatccttcttgtgatctattgttgggaggaagagaatggtcctatatcgtcgagagaccatcagctgttaacggattgtgttatcccgggaatgtagaaaatctagaagagctaaggtcactttttagttctgctaggtcttatcaaaggatccagattttcccagacacaatctggaatgtgtcttacagtgggacaagcaaagcatgttcagattcattctacagaagcatgagatggttgactcaaaaggacaacgcttaccctattcaagacgcccaatacacaaataatcaaggaaagaacattcttttcatgtggggcataaatcacccacccactgatactgcgcagacaaatctgtacacaagaaccgacacaacaacgagtgtggcaacagaagagataaataggaccttcaaaccattgataggaccaaggcctcttgtcaacggtttgatgggaagaattaattattattggtcggtattaaaaccgggtcaaacactgcgaataaaatctaatgggaatctaatagctccatggtatggacacattctttcaggagagagccacggaagaatcctgaagactgatttaaaaaggggtagctgcacagtgcagtgtcagacagagaagggtggcttaaacacaacattgccattccaaaatgtgagtaagtatgcatttggaaactgctcaaaatacattggcatgaagagtctcaaacttgcagtcggtctgaggaatgtgccttctagatctagtagaggactattcggggccatagcaggatttatagagggaggttggtcaggactagttgctggttggtatggattccagcattcaaatgaccaaggggttggtatggcggcagatagagactcaacccaaaaggcaattgataaaataacatccaaagtgaataacatagtcgacaaaatgaacaagcagtatgaaattatcgatcatgaattcagcgaggttgaaactagacttaacatgatcaataataagattgatgatcaaatccaagatatatgggcatataatgcagaattgctagttctgcttgaaaaccagaaaacactcgatgagcatgatgcaaatgtaaacaatctatataataaagtgaagagggcgttgggttccaatgcgatggaagatgggaaaggatgtttcgagctataccacaaatgtgatgaccagtgcatggagacaattcggaacgggacctacaacagaaggaagtatcaagaggagtcaaaattagaaagacagaaaatagagggggtcaagctggaatctgaaggaacttacaaaatcctcaccatttattcgactgtcgcctcatctcttgtgattgcaatggggtttgctgccttcttgttctgggccatgtccaatgggtcttgcagatgcaacatttgtatataa
>A_/_H9N2|KU762377|A/chicken/Anhui/1222/2012
atggaagtagtatcactaataactatactactagtagtaacagtaagcaatgcagataaaatctgcatcggctatcaatcaacaaactccacagaaactgtagacacactaacagaaaacaatgtccctgtaacacatgccaaagaattgctccacacagagcataatgggatgctgtgtgcaacaagcttgggacatcctcttattctagacacctgtaccattgaaggactaatctatggcaatccttcttgtgatctattgctgggaggaagagaatggtcctatatcgtcgagagaccatcagctgttaacggattgtgttatcccgggaatgtagaaaatctagaagagctaaggtcactttttagttctgctaggtcttatcaaaggatccagattttcccagacacaatctggaatgtgtcttacagtgggacaagcaaagcatgttcagattcattctacagaagcatgagatggttgactcaaaagaacaatgcttaccctactcaagacgcccaatacacgaataatcaagaaaagaacattcttttcatgtggggcataaatcacccacccaccgatactgtgcagacaaatctgtacacaagaaccgacacaacaacgagtgtggcaacggaagaaataaataggaccttcaaaccattgataggtccaaggcctcttgtcaacggtttgcagggaagaattgattattattggtcggtattgaaaccgggtcaaacactgcgaataagatctaatgggaatctaatagctccatggtatggacacattctttcaggagagagccacggaagaatcctgaagactgatttaaaaaggggtagctgcacagtgcaatgtcagacagaaaaaggtggcttaaacacaacattgccattccaaaacgtgagtaagtacgcatttggaaactgctcgaaatacattggcataaagagtctcaagcttgcagttggtctgagaaatgtgccttctagatctagtagaggactattcggggccatagcaggattcatagagggaggttggtcaggactagttgctggttggtatggattccagcattcaaatgaccaaggggttggtatggcagcagatagagactcaacccaaaaggcaattgataaaataacatccaaagtgaataacatagtcgacaaaatgaacaagcagtatgaaattattgatcatgaattcagtgaggttgaaactagacttaatatgatcaataataagattgatgatcaaatccaagatatatgggcatataatgcagaattgctagttctgcttgaaaaccagaaaacactcgatgagcatgatgcaaatgtaaacaatctatataataaagtgaagagggcattgggttccaatgcggtggaagatgggaaagggtgtttcgagctataccacaaatgtgatgaccagtgcatggaaacaattcgaaacgggacatacaacaggaggaagtatcaagaggaatcaaaattagaaagacagaaaatagagggggtcaagctggagtctgaaggaacttacaaaatcctcactatttattcgactgtcgcctcatctcttgtgattgcaatggggtttgctgccttcttgttctgggccatgtccaatgggtcttgcagatgcaacatttgtatataa
>A_/_H9N2|KU762379|A/chicken/Anhui/1224/2013
atggaagtagtatcactaataactatactactagtagtaacagtaagcaatgcagataaaatctgcatcggctatcaatcaacaaactccacagaaacagtagacacactaacagagaacaatgtccctgtgacacatgccaaagaattgctccacacagagcataatgggatgctgtgtgcaacaagcttgggacaccctcttattctagacacctgtaccattgaaggactaatctatggcaatccttcttgtgatctattgttgggaggaagagaatggtcctatatcgtcgagagaccatcagctgttaacggattgtgttatcccgggaatgtagaaaatctagaagagctaaggtcactttttagttctgctaggtcttatcaaaggatccagattttcccagacacaatctggaatgtgtcttacagtgggacaagcaaagcatgttcagattcattctacagaagcatgagatggttgactcaaaagaacaacgcttaccctattcaagacgcccaatacacaaataatcaagaaaagaacattcttttcatgtggggcataaatcacccacccaccgatactgtgcagacaaatctgtacacaagaaccgacacaacaacgagtgtggcaacagaagaaataaataggaccttcaaaccattgataggaccaaggcctcttgtcaacggtttgcagggaagaattgattattattggtcggtattgaaaccaggtcaaacactgcgaataagatctaatgggaatctaatagctccatggtatggacacattctttcaggagagagccacggaagaatcctgaagactgatttaaaaaggggtagctgcacagtgcaatgtcagacagaaaaaggtggcttaaacacaacattgccattccaaaacgtaagtaagtacgcatttggaaactgctcgaaatacattggcataaagagtctcaaacttgcagttggtctgaggaatgtgccttctagatctagtagaggactattcggggccatagcaggattcatagagggaggttggtcaggactagttgctggttggtatggattccagcattcaaatgaccaaggggttggtatggcagcagatagagactcaacccaaaaggcaattgataaaataacatccaaagtgaataacatagtcgacaaaatgaacaagcagtatgaaattattgaccatgaattcagcgaggttgaaactagacttaacatgatcaataacaagattgatgatcaaatccaagatatatgggcatataatgcagaattgctagttctgcttgaaaaccagaaaacactcgatgagcatgctgcaaatgtaaacaatctatataataaagtgaagagggcattgggttccaatgcggtggaagatgggaaagggtgtttcgagctataccacaaatgtgatgaccagtgcatggagacaattcggaacgggacctacaacaggaggaagtatcaagaggaatcaaaattagaaagacagaaagtagagggggtcaagctggagtctgaaggaacttacaaaatcctcaccatttattcgactgtcgcctcatctcttgtgattgcaatggggtttgctgccttcttgttctgggccatgtccaatgggtcttgcagatgcaacatttgtatataa
>A_/_H9N2|KF746762|A/chicken/Hebei/274/2009
atggaaacagtatcactaataactatactattagtagtaacagtaagcaatgcagataaaatctgcatcggctaccaatcaacaaactccacagaaactgtagacacgctaacagaaaacaatgttcctgtgacacatgccaaagaattgctccacacagagcacaatgggatgctgtgtgcaacaaatctgggacatcctcttatcctagacacctgtaccattgaaggactaatctatggcaacccttcttgtgatctacttttgggaggaagagaatggtcctacatcgtcgaaagaccatcggctgttaatggattgtgttaccccgggaatgtagaaaacctagaagaactaaggtcactttttagctctgctagttcttaccaaagaatccagatctttccagacacaatctggaatgtgtcttacagtgggacaagcaaagcatgttcagattcattctacagaagcatgagatggttgactcaaaagaacaacgcttaccctattcaagacgcccaatacacaaataatagaggaaagaacattcttttcatgtggggcataaatcacccacccactgatactacgcagacagatctgtacacaaggactgacacaacaacaagtgtggcaacagaagatataaataggaccttcaaaccattgatagggccaaggcctcttgtcaatggtcagcagggaagaattgattattattggtcggtattgaaaccaggtcagacattgcgagtaagatccaatgggaatctaatcgctccatggtatggacatattctttcaggagagagccacggaagaatcctgaagactgatttaaacagtggtaactgtgtagtgcaatgtcagacagaaagaggtggcttgaatactacattgccattccacaatgtaagtaagtatgcatttggaaactgcccaaaatatgttggagtaaagagtctcaaattggcagttggtctgaggaatgtgcctgctagatcaagtagaggactatttggagccatagctggattcatagagggaggttggtcagggctagtcgctggttggtatgggttccagcattcaaatgatcaaggggttggtatggctgcagatagagactcaactcaaaaggcaattgacaaaataacatccaaagtgaataatatagtcgacaaaatgaacaaacagtatgaaattattgaccatgaattcagcgaggttgaaactagactcaatatgatcaataataagattgacgaccaaattcaagacatatgggcatataacgcagaattgctagtgctgcttgaaaaccagaaaacactcgatgagcatgatgcgaatgtaaacaatctatataacaaagtgaagagggcactgggttccaatgcagtggaagatgggaaaggatgtttcgagctataccacaaatgtgatgaccagtgcatggagacaatccggaacgggacctacaacaggaggaagtatcaagaggaatcaaaattagaaagacagaaaatagagggggtcaagctggaatctgaaggaacttacaaaatcctcaccatttattcgactgtcgcctcatctcttgtgattgcaatggggtttgctgccttcttattctgggccatgtccaatgggtcttgcagatgcaacatttgtatataa
>A_/_H9N2|KF259128|A/chicken/Hong_Kong/YU158/2011
atggagacagtatcactaataactatactactagtagtaacaataggcaatgcagataaaatctgcatcggctaccaatcaacaaactccacagaaactgtagacacactaacagaaaacaatgtccctgtgacacatgccaaagaattgctccacacagagcataatgggatgctgtgtgcaacaagcttgggacaccctcttattctagacacctgtaccattgaaggactaatctatggcaatccttcttgtgatctattgttgggaggacgagaatggtcctatatcgtcgagagaccatcagctgttaacggattgtgttatcccgggaatgtagaaaatctagaagagctaaggtcactttttagttctgctaggtcttatcaaaggatccagattttcccagacacaatctggaatgtgtcttacagtgggacaagcaaagcatgttcagattcattctacagaagcatgagatggttgactcaaaagaacaacgcttaccctattcaagacgcccaatacacaaataatcaagaaaagaacattcttttcatgtggggcataaatcacccacccaccgatactgtgcagacaaatctgtacacaagaaccgacacaacaacgagtgtggcaacagaagaaataaataggaccttcaaaccattgataggaccaaggcctcttgtcaatggtttgcagggaagaattgattattattggtcggtattgaaaccgggtcaaacactgcgaataagatctaatgggaatctaatagctccatggtatggacacattctttcaggagagagccacggaagaatcctaaagactgatttaaaaaggggtagctgcacagtgcaatgtcagacagaaaaaggcggcttaaacacaacattgccattccaaaacgtaagtaagtacgcatttggaaactgctctaaatacattggcatgaagagtctcaaacttgcagttggtctgaggaatgtgccttctagatctagtagaggactattcggggccatagcaggatttatagagggaggttggtcaggactagttgctggctggtatggattccagcattcaaatgaccaaggggttggtatggcagcagatagagactcaacccaaaaggcaattgataaaataacatccaaagtgaataacatagtcgacaaaatgaacaagcagtatgaaattattgatcatgaattcagcgaggttgaaactagacttaacatgatcaataataagattgatgatcagatccaagatatatgggcatataatgcagaattgctagttctgcttgaaaaccaaaaaacactcgatgagcatgatgcaaatgtaaacaatctatataataaagtgaagagggcattgggtttcaatgcggtggaagatgggaaaggatgtttcgagctataccacaaatgtgatgaccagtgcatggagacaattcgaaacgggacctacaacaggaggaagtatcaagaggaatcaaaattagaaagacagaaaatagagggggtcaagctggaatctgaaggaacttacaagatcctcaccatttattcgactgtcgcctcatctcttgtgattgcaatggggtttgctgccttcttgttctgggccatgtccaatgggtcttgcagatgcaacatttgtatataa
>A_/_H9N2|KX598441|A/chicken/Fujian/SIC9/2013
atggaagtagtatcactaataactatactactagtagtaacagtaagcaatgcagataaaatttgcatcggctatcaatcaacaaactccacagaaactgtagacacactaacagaaaacaatgtccctgtgacacatgccaaagaattgctccacacagagcataatgggatgctgtgtgcaacaagcttgggacaccctcttattctagacacctgtaccattgaaggactaatctatggcaatccttcttgtgatctattgttgggaggaagagaatggtcctatatcgtcgagagaccaacagctgttaacggattgtgttatcccgggaatgtagaaaatctagaagagctaaggtcactttttagttctgctaggtcttatcaaaggatccagattttcccagacacaatctggaatgtgtcctacagtgggacaagcaaagcatgttcagattcattctacagaagcatgagatggttgactcaaaagaacaacgcttaccctattcaagacgcccaatacacaaatgatcaagaaaagaacattcttttcatgtggggcataaatcacccacccaccgatactgtgcagacaaatctgtacacaagaaccgacacaacaacgagtgtggcaacagaagaaataaataggaccttcaaaccattgataggaccaaggcctcttgtcaacggtttgcagggaagaattgattattattggtcggtattgaaaccgggtcaaacactgcgaataagatctaatgggaatctaatagctccatggtatggacacattctttcaggagagagccacggaagaatcctgaagactgatttaaaaaggggtagctgcacagtgcaatgtcagacagaaaaaggtggcttaaacacaacattgccattccaaaacgtaagtaagtatgcatttggaaactgctcgaaatacattggcataaagagtctcaaacttgcagttggtctgaggaatgtgccttctagatctagtagaggactattcggggccatagcaggattcatagagggaggttggtcaggactagttgctggttggtatggattccagcattcaaatgaccaaggggttggtatggcagcggatagagactcaacccaaaaggcaattgataaaataacatccaaagtgaataacatagtcgacaaaatgaacaagcagtatgaaattattgatcatgaattcagcgaggttgaaactagacttaacatgatcaataataagattgatgatcaaatccaagatatatgggcatataatgcagaattgctagttctgcttgaaaaccagaaaacactcgatgagcatgatgcaaatgtaaacaatctatataataaagtgaagagggcattgggttccaatgcggtggaagatgggaaaggatgtttcgagctataccacaaatgtgatgaccagtgcatggagacaattcggaacgggacctacaacaggaggaagtatcaagaggaatcaaaattagaaagacagagaatagagggggtcaagctggaatctgaaggaacttacaaaatcctcaccatttattcgactgtcgcctcatctcttgtgattgcaatggggtttgctgccttcttgttctgggccatgtccaatgggtcttgcagatgcaacatttgtatataa
>A_/_H9N2|JF715009|A/chicken/Zhejiang/SJL/2009
atggaagtagtatcactaataactatactactagtagtaacagtaagcaatgcagataaaatttgcatcggctatcaatcaacaaactccacagaaactgtagacacactaacagaaaacaatgtccctgtgacacatgccaaagaattgctccacacagagcataatgggatgctgtgtgcaacaagcttgggacaccctcttattctagacacctgtaccattgaaggactaatctatggcaatccttcttgtgatctattgttgggaggaagagaatggtcctatatcgtcgagagaccaacagctgttaacggattgtgttatcccgggaatgtagaaaatctagaagagctaaggtcactttttagttctgctaggtcttatcaaaggatccagattttcccagacacaatctggaatgtgtcctacagtgggacaagcaaagcatgttcagattcattctacagaagcatgagatggttgactcaaaagaacaacgcttaccctattcaagacgcccaatacacaaatgatcaagaaaagaacattcttttcatgtggggcataaatcacccacccaccgatactgtgcagacaaatctgtacacaagaaccgacacaacaacgagtgtggcaacagaagaaataaataggaccttcaaaccattgataggaccaaggcctcttgtcaacggtttgcagggaagaattgattattattggtcggtattgaaaccgggtcaaacactgcgaataagatctaatgggaatctaatagctccatggtatggacacattctttcaggagagagccacggaagaatcctgaagactgatttaaaaaggggtagctgcacagtgcaatgtcagacagaaaaaggtggcttaaacacaacattgccattccaaaacgtaagtaagtatgcatttggaaactgctcgaaatacattggcataaagagtctcaaacttgcagttggtctgaggaatgtgccttctagatctagtagaggactattcggggccatagcaggattcatagagggaggttggtcaggactagttgctggttggtatggattccagcattcaaatgaccaaggggttggtatggcagcggatagagactcaacccaaaaggcaattgataaaataacatccaaagtgaataacatagtcgacaaaatgaacaagcagtatgaaattattgatcatgaattcagcgaggttgaaactagacttaacatgatcaataataagattgatgatcaaatccaagatatatgggcatataatgcagaattgctagttctgcttgaaaaccagaaaacactcgatgagcatgatgcaaatgtaaacaatctatataataaagtgaagagggcattgggttccaatgcggtggaagatgggaaaggatgtttcgagctataccacaaatgtgatgaccagtgcatggagacaattcggaacgggacctacaacaggaggaagtatcaagaggaatcaaaattagaaagacagagaatagagggggtcaagctggaatctgaaggaacttacaaaatcctcaccatttattcgactgtcgcctcatctcttgtgattgcaatggggtttgctgccttcttgttctgggccatgtccaatgggtcttgcagatgcaacatttgtatataa
>A_/_H9N2|CY038466|A/chicken/Pakistan/UDL-02/2008**gb
ATGGAAGCAATATCACTGATGACTATACTGCTAGTAGTGACAACAAGCAATGCAGACAAAATCTGCATCGGCCACCAGTCAACAAATTCCACAGATACTGTGGACACGCTAACAGAAACTAATATTCCTGTGACACAAGCCAAAGAATTGCTCCACACAGAGCATAATGGAATGCTGTGTGCAACAAATCTGGGACGTCCCCTCATTCTGGACACATGCACTATCGAAGGACTGATCTATGGCAATCCTTCTTGTGATCTGCTGTTGGGAGGAAGGGAATGGTCCTACATAGTCGAAAGACCATCAGCGGTAAATGGAACGTGTTACCCTGGGAACGTAGAAAACTTAGAGGAACTCAGAACACTTTTTAGTTCCGCTAGTTCCTACCAAAGAATCCAAATCTTCCCAGACGCAATCTGGAATGTGACTCACGATGGAACAAGCAAATCATGTTCAAATTCATTCTACAGGAATATGAGATGGCTGACTCAAAAGAACGGGCTTTATCCTATTCAAGACGCTCAATACACAAACAATCGGGGGAAGGACATTCTTTTCATTTGGGGCATACATCATCCACCCACTGATACTGCACAGACGAATTTGTACACAAGAACCGACACAACAACAAGCGTAACAACAGAAAATTTAGATAGGACCTTCAAACCGTTAATAGGACCAAGGCCTCTTGTCAATGGTCTAATTGGAAGAATTAATTATTATTGGTCGGTACTAAAACCAGGTCAGACATTGCGAGTAAGATCTAATGGGAATTTAATTGCTCCATGGTATGGACACGTTCTCTCAGGAGAGAGCCATGGGAGAATTCTGAAGACTGATTTAAAAAGTGGTAATTGCGTAGTGCAATGTCAGACTGAAAGGGGTGGCTTAAACAGTACACTACCATTCCACAATATCAGTAAATATGCATTTGGGACCTGCCCCAAGTATATTGGAGTCAAGAGTCTCAAACTGGCAATCGGTCTGAGAAACGTGCCTGCTAAGTCAAGTAGAGGGCTATTTGGAGCCATAGCTGGATTCATAGAAGGAGGTTGGCCAGGGCTAGTCGCTGGTTGGTATGGTTTCCAGCATTCAAATGATCAAGGAGTTGGTATGGCAGCAGATAGAGGTTCAACCCAAAAAGCAGTTGATAAGATAACATCCAAGGTGAATAATATAATCGACAAGATGAACAGGCAATATGAGATAATTGATCATGAATTCAGTGAGGTTGAAACTAGACTCAATATGATCAATGACAAGATTGATGACCAAATACAAGACGTATGGGCATATAATGCAGAGTTGCTGGTACTACTTGAAAACCAGAAAACACTCGATGAGCATGACGCAAATGTGAACAATTTATATAACAAGGTTAAAAGGGCCCTGGGCTCCAATGCGATGGAAGATGGGAAGGGTTGTTTCGAACTATATCACAAATGTGATGACCAATGCATGGAAACAATTCGGAATGGGACATATAATAGGAGAAAGTACACAGAGGAATCAAGACTAGAAAGGCAGAAAATAGAAGGGGTTAAGCTTGAATCTGAGGGAACTTACAAAATTCTTACCATTTATTCGACTGTCGCCTCATCTCTTGTACTTGCAATGGGGTTTGCTGCCTTCTTGTTCTGGGCCATGTCCAATGGATCATGCAGATGCAACATTTGTATATAG
>A_/_H9N2|KX759097|A/coot/Sanghar/NARC-05N-753/2005
atgggaaaaataccactgatgactatactactagtagtaacaacaagcaatgcagataaaatctgcatcggtcaccagtcaacaaactccacagaaactgtggacacgctaacagaaactaatgttcctgtgacacatgccaaagaattgctccacacagagcacaatggaatgctgtgtgcaacaaatctgggacgtcctctcatcctagacacatgcacaatcgaaggactaatctatggcaatccttcttgtgacctgctgttgggaggaagggaatggtcctacatcgtcgaaagaccatcagcagtaaatggaacgtgttaccctgggaatgtagaaaacttagaggaactcaggacactttttagttcctctagttcctatcaaagaatccaaatcttcccagacacaatctggaatgtgacttatacgggaacaagcaaatcatgttcagattcattctacaggaatatgagatggctgactcaaaagaacgggctttatcctattcaagacgctcaatacacaaacaatcggggaaaggacattcttttcgtatggggcatacaccatccacccaccgatactgcacagacgaatttgtacacaaggaccgacacaacaacaagcgtaacaacagaaaatttagataggaccttcaagccattaataggaccaagaccccttgtcaatggtttgattggaagaattaactattattggtcggtactaaaaccaggccagacattgcgattaagatccaatgggaacctgattgctccatggtttggacacgttctctcaggagagagccacgggagaatcctgaagactgatttaaacagtggtaattgtgtagtgcaatgccagactgaaaaaggtggcttaaacagtacactgccattccacaatatcagtaaatatgcatttgggacttgccccaaatatattggagtcaagagtctcaagctggcaatcggtctgagaaacgtgcctgctaagtcaagtagaggactatttggggccatagctggattcatagaaggaggttggccaggactagtcgccggttggtatggtttccagcattcaaatgatcaaggggttggtatggctgcagatagggattcgactcaaagggcagttgataaaataacatccaaagtgaatactatagtcgacaagatgaacaagcagtatgaaataattgatcatgaattcagtgaggttgaaactagactcaatatgatcaataacaagattgatgaccaaatacaagacgtatgggcatataatgcagagttgctagtactgcttgagaaccagaaaacactcgacgagcatgacgcaaacgtgaacaatctatataacaaggtgaaaagggccctaggctccaatgctatagaagatggaaagggctgtttcgagctatatcataaatgtgatgaccaatgcatggaaacaattcggaacgggacctataataggagaaagtacaaagaggaatcaaggctagaaaggcagaaaatagaaggggtaaaactggaatctgaggggacttacaagatcctaaccatttattcgactgtcgcctcatctcttgtacttgcaatggggtttgctgccttcttattctgggccatgtccaatggatcgtgcaggtgcaacatttgtatataa
>A_/_H9N2|KY910835|A/Egypt/ZU73/2016
atggaagtaatagcattaatagctatactggtagtgacaggaacgagcaatgctgataaaatttgcattggataccagtcaacaaactccacagagactgttgatacactaatagaaaccaatgtccctgtgacacatgccaaagaactgcttcacacagagcacaatggaatgttatgtgcaacaaatcaggggcatcctcttatactagacacctgcacagttgaagggttggtgtatggcaatcctgcctgtgattcgctactgggaggaaaagaatggtcctacattgttgaaagatcatcagccgttcatgggatgtgttaccctggaagggtagagaatctggaagaactaagatcttttttcagttctgctcgctcctacaaaagactcctgctctttccagaccgcacttggaatgtgactttcactggaacaagcaaagcatgctcaggttcgttctacagaagtatgagatggctgacacacaagagcaattcttaccctattcaagacgctcaatataccaacgattggggaaaggatattctcttcgtgtggggcatacaccatccacctactgatactgagcaaatgagtctatacaaaaaagctgatacaacaacgagcataacaacggaagatatcaatcggactttcaaaccagtgataggaccaaggcccattgtcaacggtcaacaagggagaattgattattattggtcagtactaaagccaggccagacattgcgaataagatccaatggaaatttaattgctccatggtatggacacattctttcaggagaaagccatgggagaatcctgaagaccgatttaaatagtggcaactgcatagtacagtgccaaactgagaaaggtggtttgaatacgacattgccattccacaatgtcagcaagtatgcatttgggaactgccccaaatatgttggagtgaagagtctcaaactggcagttggtctaagaaatgtgcctgctacatcaggtagagggttatttggtgccatatctggattcatagaaggaggttggccagggctagttgcaggctggtacggatttcagcattcaaatgatcaaggagtcggaatggccgcagacagagagtcaactcagacagcagtcaacaagataacatccaaagtaaataatataatcgataagatgaacaagcaatatgaaatcattgatcatgagttcaatgaaattgaagccagactcaatatgataaacaataagattgatgatcaaatacaagacatctgggcgtataatgcagaattactagtactgcttgaaaatcagaaaacacttgatgagcatgatgcaaatgttaacaatctgtacaataaggtgaagagagcattggggtctaatgcaatagaggatgggaaggggtgcttcgagttgtatcacaaatgtgatgatcaatgcatggagacaattagaaacgggacttatgacatggtgaaatataaagaagaatcaaaattagaaaggcagaaaatagaaggggtgaaactggaatctgaaggaacttacaaaattcttaccatttattcgaccgtcgcctcatctctcatgctcgcaatagggtttgctgccttcatgttctgggttatgtcaaacggatcttgcagatgcaacatttgtatataa
>A_/_H9N2|FJ434587|A/chicken/Zhejiang/ZG1/2007
atggaaacagtatcactaataactatgctactagtagcaacagtaagcaatgcagataaaatctgcatcggctaccaatcaacaaactccacagaaactgtagacacactaacagaaaacaatgtccctgtgacacatgccaaggaattgctccacacagagcacaatgggatgctgtgtgcaacaaacttgggacatcctcttattctagacacttgtaccattgaaggactgatctatggcaatccttcttgtgatctactgttgggaggaagagaatggtcctacatcgtcgagagaccatcggctgttaatggattgtgttaccccgggaatgtagaaaatctagaagagctaaggtcactttttagttctgctagttcttatcaaaggatccagattttcccagacacaatctggaatgtgtcctacagtgggacaagcaaagcatgttcagattcattctacagaagcatgagatggttgacccaaaagaacaacgcttaccctattcaagacgcccaatacacaaataatcgagaaaagaacattcttttcatgtggggcataaatcacccacccaccgatactgcgcagacaaatctgtacacaagtaccgatacaacaacaagtgtggcaacagaagaaataaacaggaccttcaaaccattgataggaccaaggcctcttgtcaatggtttacaaggaagaattgattattattggtcggtattgaaaccaggtcaaacactgcgaataagatccaatgggaatctaatagctccatggtatgggcacattctttcaggagagagccacggaagaatcctgaagactgatttaaaaaggggtagctgtacagtgcaatgtcagacagaaaaaggtggcttaaacacaacattgccattccaaaatgtaagtaagtatgcatttggaaactgctcgaaatatgttggagtaaagagtctcaaacttgcagttggtctgaggaatgttccttctagatctagtagaggactattcggggccatagctggattcatagagggaggttggtcaggactagttgctggctggtatggattccagcattcaaatgaccaaggggttggtatggcagcagatagagactcaacccaaaaggcaattgataaaataacatccaaagtgaataacatagtcgataaaatgaacaaacagtatgaaattattgaccatgaatttagtgaggttgaaactagacttaacatgatcaataataagatcgatgatcaaattcaagacatatgggcatataacgcagaattgctagtactgcttgaaaaccagaaaacactcgatgaacatgatgcaaatgtaaacaatctatataataaagtgaagagggcattaggttccaatgcagtggaagatgggaaaggatgtttcgagctataccacaaatgtgatgaccagtgcatggagacaattcggaacgggacctacaacaggaggaggtatcaagaggaatcaaaattggaaagacagaaaatagagggggtcaagctggaatctgaaggaacttacaaaatcctcaccatttattcgactgtcgcctcatctcttgtgattgcaatggggtttgctgccttcttgttctgggccatgtccaatgggtcttgcagatgcaacatttgtatataa
>A_/_H9N2|FJ434586|A/chicken/Zhejiang/ZC28/2007
atggagacagtatcactaataactatgctactagtagtaacagtaagcaatgcagataaaatctgcatcggctaccaatcaacaaactccacagaaactgtagacacactaacagaaaacaatgtccctgtgacacatgccaaagaattgctccacacagagcataatgggatgctgtgtgcaacaagcttgggacatcctcttattctagacacctgtaccattgaaggactaatctatggcaatccttcttgtgatctactgttgggaggaagagaatggtcctatatcgtcgagagaccatcggctgttaatggattgtgttaccccgggaatgtagaaaatctagaagagctaaggtcactttttagttctgctagttcttatcaaaggatccaaatttttccagacacaatctggaatgtgtcttacagtgggacaagcaaagcatgttcagattcattctacagaagcatgagatggttgacccaaaagaacaacgcttaccctattcaagacgcccaatacacaaataatcaagaaaagaacattcttttcatgtggggcataaatcacccacccaccgatactgcgcaaacaaatctgtacacaagaaccgacacaacaacgagtgtggcaacagaagaaataaataggaccttcaaaccattgataggaccaaggcctcttgtcaatggtttgcagggaagaatagactattattggtcggtattgaaaccgggtcaaacactgcgaataagatccaatgggaatctaatagctccatggtatggacacattctttcaggagagagccacggaagaatcctgaagactgatttaaaaaggggtagctgcacagtgcaatgtcagacagaaaaaggtggcttaaacacaacattgccattccaaaacgtaagtaagtatgcatttggaaactgctcgaaatacattggaataaagagtctcaaacttgcagttggtctgaggaatgtgccttctagatctagtagaggactattcggggccatagcaggattcatagagggaggttggtcaggactagttgctggttggtatggattccagcattcaaatgaccaaggggttggtatggcagcagatagagactcaacccaaaaggcaattgataaaataacatccaaagtgaataacatagtcgacaaaatgaacaagcagtatgaaattattgatcatgaattcagcgaggttgaaactagacttaacatgatcaataataagattgatgatcaaatccaagacatatgggcatataatgcagaattgctagttctgcttgaaaaccagaaaacactcgatgagcatgatgcaaatgtaaacaatctatataataaagtgaagagggcattgggttccaatgcggtggaagatgggaaaggatgtttcgagctataccacaaatgtgatgaccagtgcatggagacaattcggaacgggacctacaacaggaggaagtatcaagaggaatcaaaattagaaagacaaaaaatagagggggtcaagctggaatctgaaggaacttacaaaatcctcaccatttattcgactgtcgcctcatctcttgtgattgcaatggggtttgctgccttcttgttctgggccatgtccaatgggtcttgcagatgcaacatttgtatataa
>A_/_H9N2|AF461531|A/Chicken/Hebei/2/00
atggaaacaatatcactaataactatactactagtagtaacagtaagcaatgcagataaaatctgcatcggctaccaatcaacaaactccacagaaactgtagacacgctaacagaaaacaatgttcctgtgacacatgccaaagaattgctccacacagagcacaatgggatgctgtgtgcaacaaatctgggacatcctcttattctagacacctgtaccattgaaggactaatctatggcaacccttcttgtaatctactgttgggaggaagagaatggtcctacatcgtcgaaagaccatcggctgttaatgggttgtgttaccccgggaatgtagaaaacctagaagaactaaggtcactttttagctctgctagttctttccaaaggatccagatctttccagacacaatctggaatgtgtcttacagtgggacaagcaaagcatgttcagattcattctacagaagcatgagatggttgacccaaaagaacaacacttaccctattcaagacgcccaatacacaaataatagaggaaagagcattcttttcatgtggggcataaatcacccacccactgatactgtgcagacaaatctgtacacaaggactgacacaacaacaagtgtggcaacagaagatataaataggaccttcagaccattgatagggccaaggcctcttgtcaatggtcagcagggaagaattgattattattggtcggtattgaaaccaggtcagacattgcgagtaagatccaatgggaatctaatcgctccatggtatgggcacattctttcaggagagagccacggaagaatcctgaagactgatttaaacagtggtaactgtgtagtgcaatgtcagacagaaagaggtggcttgaatactacattgccattccacaatgtaagtaagtatgcatttggaaactgcccaaaatatgttggagtaaagagtctcaaattggcagttggtctgaggaatgtgcctgctagatcaagtagaggactatttggagccatagctggattcatagagggaggttggtcagggctagtcgctggttggtatgggttccagcattcaaatgatcaaggggttggtatggctgcagatagagactcaactcaaagggcaattgacaaaataacatctaaagtgaataatatagttgataaaatgaacaaacagtatgaaattattgatcatgaattcagcgaggttgaaactagactcaacatgatcaataataagattgatgaccaaattcaagacatatgggcatataacgcagaattgctagtgctgcttgaaaaccagaaaacactcgatgagcatgatgcgaatgtgaacaatctatataataaagtgaagagggcattgggttccaatgcagtggaagatgggaaagggtgtttcgagctataccataaatgtgatgaccagtgcatggaaacaattcgaaacgggacctacaacaagagaaagtataaagaggaatcaagactagaaagacagaaaatagaaggggtcaagctggaatctgaaggaacttacaaaatcctcaccatttattcgactgtcgcctcatctcttgtgattgcaatggggtttgctgccttcttgttctgggccatgtccaatggatcttgcagatgcaacatttgtatataa
>A_/_H9N0|AY949989|A/chicken/Shandong/2/02
atggaaacaatatcactaataactatactactagtagtaacagtaagcaatgcagataaaatctgcatcggctaccaatcaacaaactccacagaaactgtagacacgctaacagaaaacaatgttcctgtgacacatgccaaagaattgctccacacagagcacaatgggatgctgtgtgcaacaaatctgggacatcctcttattctagacacctgtaccattgaaggactaatctatggcaacccttcttgtaatctactgttgggaggaagagaatggtcctacatcgtcgaaagaccatcggctgttaatgggttgtgttaccccgggaatgtagaaaacctagaagaactaaggtcactttttagctctgctagttctttccaaaggatccagatctttccagacacaatctggaatgtgtcttacagtgggacaagcaaagcatgttcagattcattctacagaagcatgagatggttgacccaaaagaacaacacttaccctattcaagacgcccaatacacaaataatagaggaaagagcattcttttcatgtggggcataaatcacccacccactgatactgtgcagacaaatctgtacacaaggactgacacaacaacaagtgtggcaacagaagatataaataggaccttcagaccattgatagggccaaggcctcttgtcaatggtcagcagggaagaattgattattattggtcggtattgaaaccaggtcagacattgcgagtaagatccaatgggaatctaatcgctccatggtatgggcacattctttcaggagagagccacggaagaatcctgaagactgatttaaacagtggtaactgtgtagtgcaatgtcagacagaaagaggtggcttgaatactacattgccattccacaatgtaagtaagtatgcatttggaaactgcccaaaatatgttggagtaaagagtctcaaattggcagttggtctgaggaatgtgcctgctagatcaagtagaggactatttggagccatagctggattcatagagggaggttggtcagggctagtcgctggttggtatgggttccagcattcaaatgatcaaggggttggtatggctgcagatagagactcaactcaaagggcaattgacaaaataacatctaaagtgaataatatagttgataaaatgaacaaacagtatgaaattattgatcatgaattcagcgaggttgaaactagactcaacatgatcaataataagattgatgaccaaattcaagacatatgggcatataacgcagaattgctagtgctgcttgaaaaccagaaaacactcgatgagcatgatgcgaatgtgaacaatctatataataaagtgaagagggcattgggttccaatgcagtggaagatgggaaagggtgtttcgagctataccataaatgtgatgaccagtgcatggaaacaattcgaaacgggacctacaacaagagaaagtataaagaggaatcaagactagaaagacagaaaatagaaggggtcaagctggaatctgaaggaacttacaaaatcctcaccatttattcgactgtcgcctcatctcttgtgattgcaatggggtttgctgccttcttgttctgggccatgtccaatggatcttgcagatgcaacatttgtatataa
>A_/_H9N2|JF795110|A/chicken/Shandong/LY-1/2008
atgaaagtagtatcactaataactatactactagtagtaacggtaagcaatgcagataaaatctgcatcggctaccaatcaacaaactccacagaaactgtagacacgctaacagaaaacaatgttcctgtgacacatgccaaagaattgctccacacagagcacaatgggatgctgtgtgcaacaaatctgggacatcctcttattctagacacctgtaccattgaaggactaatctatggcaacccttcttgtgatctactgctgggaggaagagaatggtcctacatcgtcgaaagaccatcggctgttaatggattgtgttaccccgggaatgtagagaacctagaagaactaaggtcactttttagctctgctagttcttaccaaagaatccagatctttccagacacaatctggaatgtgtcttacagtgggacaagcaaagcatgttcagattcattctacagaagcatgagatggttgactcaaaagaacaacgcttaccctattcaagatgcccaatacacaaataatagaggaaagaacattcttttcatgtggggcataaataacccacctaccgatactgtgcagacagatctgtacacaaggacagacacaacaacaagtgtggcaacagaagatataaataggaccttcaaaccatcgatagggccaaggcctcttgtcaatggtcagcagggaagaattgattattattggtcagtattgaaaccaggtcagacactgcgagtaagatccaatgggaatctaatcgctccatggtatggacacattctttcaggagagagccacggaagaatcctgaagactgatttaaacactggtaactgtgtagtgcaatgtcagacagaaagaggtggcttgaatactacattgccattccacaatgtaagtaagtatgcatttggaaactgcccaaaatatattggagtaaagagtctcaaattggcagttggtctgaggaatgtgcctgctagatcaagtagaggactatttggagccatagccggattcatagagggaggttggtcagggctagtcgctggttggtatgggttccagcattcaaatgatcaaggggttggtatggctgcagatagagactcaactcaaaaggcaattgacaaaataacatccaaagtgaataatatagtcgataaaatgaacagacagtatgaaattattgatcatgaattcaatgaggttgaaactagactcaatatgatcaataataagattgatgaccaaattcaagacatatgggcatataacgcagagttgctagtgctgcttgaaaaccagaaaacactcgatgagcatgatgcgaatgtaaacaatctgtataacaaagtgaagcgggcactgggttccaatgcagtggaagatgggaaaggatgtttcgagctataccataaatgtgatgaccagtgcatggagacaattcggaacgggacctatagcaggaggaagtataaagaggaatcaagactagaaagacagaaaatagaaggggtcaagctggaatctgaaggaacctacaaaatcctcaccatttattcgactgtcgcctcatctcttgtgattgcaatggggtttgctgccttcttgtcctgggccatgtccaacggatcttgcagatgcaacatttgtatataa
>A_/_H9N2|FJ231865|A/chicken/Shandong/lx06/2007
atggaaacaacatcactaataactatactactactagtaacaacaagcaatgcagataaaatctgcatcggctaccaatcaacaaactccacagaaactgtggatacgctagcagaaaacaatgttcctgtgacacatgccaaagaattgctccacacagagcacaatgggatgctgtgtgcaacaaatctgggacatcctctcattctagacacctgtaccattgaaggactgatctatggcaacccttcttgtgatctgctgttaggaggaggagaatggtcctacatcgtcgaaagaccatcggctgttaatggaatgtgttaccccgggaatgtagaaaacctagaggaactaaggtcactttttagttctgctagttcataccaaagaatccagatctttccagacacgatctggaatgtgtcttacagtggaacaagcaaagcatgttcagattcattctacaggagcatgagatggttgactcaaaaggacaacgcttaccctattcaagacgcccaatacacaaataatagaggaaagagcatccttttcatgtggggcataaatcacccacccaccgatactacacagacaaatctgtatacaaggactgacacaacaacaagtgtgacaacagaagatatagataggaccttcaaaccagtgatagggccaaggccccttgtcaatggtcagcagggaagaattgattattattggtcggtattgaaaccaggtcagacattgcgagtaagatccgatgggaatctaattgctccatggtatggacacattctttcaggagagagccacggaagaatcctgaagactgatttaaacagtggtaactgtgtagtgcaatgtcagactgaaagaggtggcttaaacactacattgcccttccaaaatgtcagtaaatatgcatttggaaactgcccaaagtatgttggagtaaagagtctcaaactggcagttggtctaaggaatgtgcctgctagatcaagtagaggactatttggggccatagctggattcatagagggaggttggtcagggctagtcgctggttggtatgggttccagcattcaaatgatcaaggggttggtatagctgcagatagagactcaactcaaaaggcaattgacaaaataacatccaaagtgaataatatggtcgataaaatgaacaagcaatatgaaattattgatcatgaattcagcgagattgaaactagactcaatatgatcaataataagattgatgaccaaatacaagacatatgggcatataacgcagaattgctagtgttgcttgaaaatcagaaaacactcgatgagcatgatgcgaatgtaaacaatctatataacaaagtgaagagggcactgggttccaatgcaatggaagatgggaaaggatgtttcgagctataccataaatgtgatgatcagtgcatggagacaattcggaacgggacctataacaggagaaaatataaagaggaatcaagactagaaagacagaaaatagaaggggtcaagctggaatctgaaggaacttacaaaatcctcaccatttattcgactgtcgcctcatctcttgtggttgcaatggggtttgctgccttcttgttctgggccatgtccaatggatcttgcagatgcaacatttgtatataa
>A_/_H9N2|GU471875|A/chicken/Guangdong/E8/2009
atggaagtagtatcactgatgactatgctactagtagtaacagtaagcaatgcagataaaatctgcatcggctaccaatcaacaaactccacagaaactgtagacacactaacagaaaacaatgtccctgtgacacatgccaaagaattgctccacacagagcacaatgggatgctgtgtgcaacaaacttgggacatcctcttattctagacacctgtaccattgaaggactaatctatggcaatccttcttgtgatctactgctgggaggaagagaatggtcctacatcgtcgagagaccatcggctgttaatggattgtgttaccccgggaatgtagaaaatctagaagagctaaggtcactttttagttctgctagttcttatcaaaggatccagatttttccagacacaatctggaatgtgtcttacagtggaactagcaaagcatgttcagattcattctacagaagcatgagatggttgactcaaaagaacaacgcttaccctgttcaagacgcccaatacacaaataatcgagaaaagaacattcttttcatgtggggcataaatcacccacccaccgagactacgcagacaaatttgtacacaagaaccgacacaacaacaagtgtggcaacagaagaaataaataggaccttcaaaccattgataggaccaaggcctcttgtcaatggtttgcagggaagaattgattattattggtcggtattgaaaccaggtcaaacactgcgaataagatccaatgggaatctaatagctccatggtatggacacattctttcaggagagagccatggaagaatcctgaagactgatttaaaaaggggtagctgtacagtgcaatgtcagacagaaaaaggtggcttaaacacaaccttgccattccaaaatgtaagtaaatatgcatttggaaactgctcgaaatatgttggaataaagagtctcaaacttgcagttggtccgaggaatgtgccttctagatctagtagaggactatttggggccatagctggattcatagagggaggttggtcaggactagttgctggttggtatggatttcagcattcaaatgaccaaggggttggcatggcagcagatagagactcaacccaaaaggcaattgataaaataacatccaaagtgaataacatagtcgataaaatgaacaaacagtatgaaattattgatcatgaattcagcgaggtagaaaatagacttaacatgatcaataataagattgatgatcaaattcaagacatatgggcatataacgcagagctgctagtgctgcttgaaaaccaaaaaacactcgatgagcatgatgcaaatgtaaacaatctatataataaagtgaagagggcattgggttccaacgcagtggaagatgggaaaggatgtttcgagctatatcacaaatgtgatgaccagtgcatggagacaattcggaacgggacctacaacaggaggaagtatcaagaggaatcaaaattagagagacagagaatagagggggtcaagctggaatctgaaggaacttacaaaatcctcaccatttattcgactgtcgcctcatctcttgtgattgcaatggggtttgctgccttcttgttctgggccatgtccaatgggtcttgcagatgcaacatttgtatataa
>A_/_H9N2|EU573941|A/chicken/Hebei/L1/2006
atggaagtagtatcgctaataactatactactagtagtgacagtaagcaatgcagataaaatctgcatcggctaccaatcaacaaactccacagaaactgtagacacgctaacagaaaacaatgttcctgtgacacatgccaaagaattgctccacacagagcacaatgggatgctgtgtgcaacaaatctgggacatcctcttattctagacacctgtaccattgaaggactaatctatggcaacccttcttgtgatctactgttgggaggaagagaatggtcctacatcgtcgaaagaccatcggctgttaatggattgtgttatcccgggaatgtagaaaacctagaagaactaaggtcactttttagctctgctagttcttatcaaagaatccagatctttccagacacaatctggaatgtgtcttacagtgggacaagcaaagcatgttcagattcattctacagaaacatgagatggttgactcaaaaggacaacacttaccctattcaagacgcccaatacacaaataatagaggaaagaacattcttttcatgtggggcataaatcacccacccactgatactacgcagacaaatctgtacacaaggactgacacaacaacaagtgtggcaacagaagatataaataggaccttcaaaccattgatagggccaaggcctcttgtcaatggtcagcagggaagaattgattattattggtcggtattgaaaccaggtcagacattgcgagtaagatccaatgggaatctaatcgctccatggtatggacacattctttcaggagagagccacggaagaatcctgaagactgatttaaacagtggtaactgtgtagtgcaatgtcagacagaaagaggtggcttgaatactacattgccattccacaatgtaagtaagtatgcatttggaaactgcccaaaatatgttggagtaaagagtctcaaattggcagttggtctgaggaatgtgcctgctagatcaagtagaggactatttggagccatagctggattcatagagggaggttggtcagggctagtcgctggttggtatgggttccagcattcaaatgatcaaggggttggtatggctgcagatagagactcaactcaaaaggcaattgacaaaataacatccaaagtgaataatatagtcgataaaatgaacaaacagtatgaaattattgatcatgaattcagcgaggttgaaactagactcaatatgatcagtaataagattgatgaccaaattcaagacatatgggcatataacgcagaattgctagtgctgcttgaaaaccagaaaacactcgatgagcatgatgcgaatgtaaataatctctataacaaagtgaagagggcactgggttccaatgcagtggaagatgggaaaggatgtttcgagctataccataaatgtgatgaccagtgcatggagacaattcggaacgggacctataacaggagaaagtataaagaggaatcaagactagaaagacagaaaatagaaggggtcaagctggaatctgaaggaacttacaaaatcctcaccatttattcgactgtcgcctcatctcttgtgattgcaatggggtttgctgccttcttgttctgggccatgtccaatggatcttgcagatgcaacatttgtatataa
>A_/_H9N2|KF313564|A/chicken/Henan/5/2002
atggaagtagtatcactaataactataccactagtagtaacagtaagcaatgccgataaaatctgcataggctaccaatcaacaaactccacagaaactgtagacacgctaacagaaaacaatgttcctgtgacacatgccaaagaattgctccacacagagcacaatgggatgctgtgtgcaacaagtctgggacatcctcttattctagacacctgtaccattgaaggactaatctatggcaacccttcttgtaatctactgttgggaggaagagaatggtcctacatcgtcgaaagaccatcggctgttaatgggttgtgttaccctgggaatgtagaaaacctagaagaactaaggtcactttttagctctgctagttcttaccaaagaatccagatctttccagacacaatctggaatgtatcttacagtgggacaagcaaagcatgttcagattcattctacagaagcatgagatggttaactcaaaagaacaacgcttaccctattcaagacgcccaatacacaaataatagaggaaagaacattcttttcatgtggggcataaatcacccacccactgatactgtgcagacaaatctgtacacaaggactgacacaacaacgagtgtggcaacagaagatataaataggaccttcaaaccattgatagggccaaggcctcttgtcaatggtctgcagggaagaattgattattattggtcggtattgaaaccaggtcagacattacgagtaagatccaatgggaatctaatcgctccatggtatgggcacattctttcaggagagagccacggaagaatcctgaagactgatttaaacagtggtaactgtgtagtgcaatgtcagacagaaagaggtggcttgaatactacattgccattccacaatgtgagtaagtatgcatttggaaactgcccaaaatatgttggagtaaagagtctcaaattggcagttggtctgaggaatgtgcctgctagatcaagtagaggactatttggagccatagctggattcatagagggaggttggtcagggctagtcgctggttggtatgggttccagcattcaaatgatcaaggggttggtatggctgcagatagagactcaactcaaaaggcaattgacaaaataacatccaaagtgaataatatagtcgacaaaatgaacaaacagtatgaaattattgatcatgaattcagcgaggttgagactagactcaatatgatcaataataagattgatgaccaaattctagacatatgggcatataacgcagaattgctagtgctgcttgaaaaccagaaaacactcgatgagcatgatgcgaatgtaaacaatctctataacaaagtgaagagggcactgggttccaatgcagtggaagatgggaaaggatgtttcgagctatatcataaatgtgatgaccagtgcatggagacaattcggaacgggacctataacaggagaaagtataaagaggaatcaagactagaaagacagaaaatagaaggggtcaagctggaatctgagggaacttacaaaatcctcaccatttattcgactgtcgcctcatctcttgtgattgcaatggggtttgctgccttcttgttctgggccatgtccaatggatcttgcagatgcaacatttgtatataa
>A_/_H9N2|MH360730|A/chicken/Karaj/GHA/2017
atgaaaacaatttccctgataactatactactagtagtaacaacaagcaatgcagataaaatctgcatcggccaccagtcaacaaactccacagaaactgttgacacgctaacagagaccaatgttcctgtgacacatgctaaagaactgctccatacagagcacaatggaatgctgtgtgcaacaaatctgggacatcccctcattctagacacatgcactatcgaaggactgatttatggcaacccttcttgtgacctgctgttgggaggaagagaatggtcctacatcgtcgaaagaccatcagcggtaaatggaacatgttaccctgggaatgtagaaaacttagaggaactcagaacactttttagttcctctagttcctaccaaagaatccaaatcttcccagacacaatctggaatgtgacttacactggaacaagcaaatcatgttcagattcattctacaggaatatgagatggctgactcaaaagaacgggctttaccctgttcaagacgcccaatacacaaacaatcggggaaaggacattcttttcttgtggggcatacatcacccaccaactgatactgcacagacgaatttgtacacaagaaccgacacaacaacaagcgtaacaacagaaaatttggatagaaccttcaaaccattgatagggccaaggccccttgtcaatggtctgattggcagaattaattattattggtcggtgctaaaaccaggccagacattgcgagtaagatccaatggaaatctaattgctccatggtatggacacgttctctcaggagagagccatgggaggatcctgaagactgatttaaacagtggtaattgtgtagtgcaatgtcagactgagaaaggtggcttaaacagtacattgccattccacaatatcagtaaatatgcatttgggacctgccccaaatatattggagtcaagagtctcaaactggcaatcggtctgagaaacgtacctgctagatcaagtagaggactatttggagccatagctggattcatagaaggaggttggccaggattagttgctggttggtatggttttcagcattcgaatgatcaaggggttggtatggctgcagatagggattcaactcaaaaggcaattgataaaataacatccaaggtgaataatatagtcgacaagatgaacaagcaatatgaaataattgatcatgaattcagtgaggttgaaactagactcaatatgatcaataacaagattgatgaccaaatacaagacgtatgggcatataatgcagagttgctagtactacttgaaaaccagaaaacactcgatgagcatgatgcaaatgtgaacaatctatataacaaggtgaaaagggccctgggctccaatgcgatggaagatggaaagggctgttttgagctataccataaatgtgatgaccaatgcatggaaacaattcggaacggaacctataataggagaaagtacaaagaggaagtaagactagaaaggcagaaaatagaaggggtcaagctggaatctgaagggacttacaaaatccttaccatttattcgactgtcgcctcatctcttgtacttgcaatggggtttgctgccttcttgttctgggccatgtccaatggatcatgcaggtgcaacatttgtatataa
>A_/_H9N2|KF313561|A/chicken/Hunan/10/2008
atggaagcagtatcactaataactatactactagtagtaacagtaagcaatgcagataaaatctgcatcggctaccaatcaacaaactccacagaaactgtagacacgctaacagaaaacaatgttcctgtgacacatgccaaagaattgctccacacagagcacaatgggatgctgtgtgcaacaaatctgggacatcctcttattctagacacctgtaccattgaaggactaatctatggcaacccttcttgtaatctactgttgggaggaagagaatggtcctacatcgtcgaaagaccatcggctgttaatgggttgtgttaccccggtaatgtagaaaacctagaagaactaaggtcactttttagctctgctagttcttaccaaagcatccagatctttccagacacaatctggaatgtgtcttacagtgggacaagcaaagcatgttcagattcattctacggaagcatgagatggttggcccaaaagaacaatgcttaccctattcaagacgcccaatacacaaataatagaggaaagaacattcctttcatgtggggcataaatcacccacccactgatactgtgcagacaaatctgtacacaaggactgacacaacaacaagtgtggcaacagaagatataaataggaccttcaaaccattgatagggccaaggcctcttgtcaatggtcagcagggaagaattgattattattggtcggtattgaaaccaggtcagacattgcgagtaagatccaatgggaatctaaccgctccatggtatgggcacattctttcaggagagagccacggaagaatcctgaagactgatttaaacagtggtaactgtgtagtgcaatgtcagacagaaagaggtggcttgaatactacattgccattccacaatgtaagtaagtatgcatttggaaactgcccaaaatatgttggagtaaagagtctcaaattggcagttggtctgaggaatgtgcctgctagatcaagtagaggactatttggagccatagctggattcatagagggaggttggtcagggctagtcgctggttggtatgggttccagcattcaaatgatcaaggggttggtatggctgcagatagagactcaactcaaaaggcaattgacaaaataacatccaaagtgaataatatagtcgataaaatgaacaaacagtatgaaattattgatcatgaattcagcgaggttgaaactagactcaatatgatcaatgataagattgatgaccaaattcaagacatatgggcatataacgcagaattgctagtgctgcttgaaaaccagaaaccactcgatgagcatgatgcgaatgtaaacaatctctataacaaagtgaaaaggacactgggttccaatgcagtggaagatgggaaaggatgtttcgagctataccataaatgtgatgaccagtgcatggagacaattcggaacgggacctataacaggagaaagtataaagaggaatcaagactagaaagacagaaaatagaaggggtcaagctggaatctgaaggaacttacaaaatcctcaccatttattcgactgtcgcctcatctcttgtgattgcaatggggtttgctgccttcttgttctgggccatgtccaatggatcttgcagatgcaacatttgtatataa
>A_/_H9N2|KF142481|A/duck/Jiangsu/1/2008
atggaaacaatatcactaatagctatactactagtagtaacagtaagcaatgcagataaaatctgcatcggctaccaatcaacaaactccacagaaactgtggatacgctaacagaaaacaatgtccctgtgacacatgctaaagaattgctccacacagagcacaatgggatgctgtgtgcaacaaatctgggacatcctctcattctaaacacctgtaccattgaaggactgatctatggcaacccttcttgtgatcagctgttgggaggaggaaaatggtcctacatcgtcgaaagaccatcggccgttaatggaatgtgttaccccgggaatgtagaaaacctagaggaactaagatcactctttagttctgctagttcctaccaaaaaattcagatctttccagacacgatctggaatgtgtcttacagtggaacaagcaaagcatgttcagattcattctacaggagcatgagatggctgactcaaaagaacaacgcttaccctattcaagacgcccaatacacaaataatagaggaaagagcattcttttcatgtggggcataaatcacccacccaccgatactgcacagacaaatttgtacacaaggaccgacacaacaacaagtgtgacaacagaagatataaatagaaccttcaaaccaatgatagggccaaggccccttgtcaatggtcagcaggggagaattgattattattggtcggtattaaaaccaggtcagacattgcgaataagatccaatgggaatctaattgctccatggtatggacacattctttcaggagagagccacggaagaatcctgaagactgatttaaacagtggtaactgtgtagtgcaatgtcagactgaaagaggtggcttaaacaccacattgccgttccacaatgtcagtaaatatgcatttggaaactgcccaaagtatgttggagtaaagagtctcaaactggcagttggtctaagaaatgtgcctgctagatcaagtagaggactatttggggctatagctggtttcatagagggaggttggtcagggttagtcgctggttggtatgggttccagcattcaaatgatcaaggggtaggtatggctgcagatagagaatcaactcaaagggcaattgacaaaataacatccaaagtgaataatatagtcgataaaatgaacaagcagtatgaaattattgatcatgaattcagcgaggttgaaactagactcaatatgatcaataataagattgatgatcaaatacaagacatatgggcttataacgcagaattgctagtgctgcttgaaaatcagaaaacactcgatgaacatgatgcaaatgtaaacaatctatataacaaagtgaagagggcactgggttccaatgccatggaagacgggaaaggatgttttgagctataccataaatgtgatgatcagtgcatggagacaattcggaacgggacctataacaggagaaagtataaagaggaagcaaaactagaaagacagaaaatagaaggggtcaagctggaatctgaaggaacttacaaaatcctcaccatttattcgactgtcgcctcatctcttgtgattgcaatggggtttgctgccttcttgttctgggccatgtccaatggatcttgcagatgcaacatttgtatataa
>A_/_H9N2|MG720814|A/chicken/Pakistan/660BYP/2015
atggaagcaatatcactgatgattatactactagtagtgacaacaagcaatgcagacaaaatctgcatcggccaccaatcaacaaattccacagaaacagtggacacgctaacagaatctaatattcctgtgacacaagccaaagagttgctccacacagaacataatggaatgctgtgtgcaacaaatctgggacgtcccctcattctggacacatgcactgtcgaagggctgatttatggcaacccttcttgtgatctgctattgggaggaagagaatggtcatacatcgttgaaagaccatcagcggtaaatggaacatgttaccctgggagcgtagaaaacttagaggaactcagaatgctttttagttctgctagttcttaccaaagaatccaaatcttcccagacgcaatctggaatgtgacttacgatgggacaagcaaatcatgctcaaattcgttctacaggaatatgagatggctgactcaaaagaatgggaattatcctattcaagacgcccaatacacaaacaaccgggggaaggacattctcttcatttggggcatacatcatccacccactgatactgcacagacgaatttatacacaagaaccgacacaacaacaagcgtcacaacagaaaatctggataggaccttcaaaccattaataggaccaaggcctcttgtcaatggtctaattggaagaattaattattattggtcagtattaaagccaggacagacgttgagagtaagatccaatgggaatctaattgctccatggtatggacatgtcctctcaggagagagccatgggagaattctgaagactgatttaaagagtggtaattgcgtagtgcaatgtcagactgaaaaaggtggcttaaacagtacactaccattccacaatatcagtaaatatgcatttgggacatgccccaagtatataggagtcaagagtctcaagctggcaatcggtctgagaaacgtgcctgctaagtcaagcagagggctatttggagccatagctggattcatagaaggaggttggccagggctagtcgctggttggtatggtttccagcattcaaatgaccaaggggttggtatggcagcagacaggggttcaactcagaaagcagttgataaaataacatccaaggtgaacaatataattgacaagatgaacaggcaatatgagataattgatcatgaattcagtgagattgaaactagactcaatatgatcaacaacaagattgatgatcaaatacaagacgtatgggcatataatgcagagttgctagtactacttgaaaaccagaagacacttgatgaacatgatgcaaacgtgaacaatctatacaacaaagtaaaaagggcactgggttccaatgctatggaagatgggaagggttgttttgagctataccataaatgtgatgatcaatgcatggaaacaattcggaatgggacatatagtaggaggaaatatacagaggaatcaaggctaggaaggcagaaaatagagggggttaaactggaatctgaggggacttacaaaattcttaccatttattcgactgtcgcctcatcccttgtacttgcaatgggggttgctgccttcttgttctgggccatgtccaatggatcatgcagatgcaacatttgtatatag
>A_/_H5N6|MW108936|A/duck/Jiangxi/6.21_NCNP83S3-OC/2018
ATGGAGACAGTATCACTAATAACTATACTACTRGYAGCAACAGTAAGCAATGCAGAYAAAATCTGCATCGGCTATCAATCAACAAACTCMACAGAAACTGTGGACACRCTAACAGAAAACAATGTYCCTGTGACACATGCCAAAGAACTGCTCCACACAGAGCATAATGGGATGCTGTGTGCAACAAGCTTGGGACAACCTCTTATTTTRGACACCTGCACCATTGAAGGGCTAATCTATGGCAATCCTTCTTGTGATCYATYGCTGGAAGRRAGAGAATGGTCYTATATCGTCGAGAGACCATCAGCTGTTMACGGATTGTGTTACCCCGGGAATGTAGAARATCTAGAAGAGCTAAGGTCRCTTTTTAGTTCTGCTAGGTCTTATCAAAGAATCCAGATTTTCCCAGACACAATCTGGAATGTTTCTTACGATGGGACAAGCACAGCATGCTCAGGTTCATTCTACAAAARCATGAGATGGTTGACTCGRAARAACGGCGAGTACCCTAYCCAAGACGCCCAATACACRAATAATCAAGGGAAGARCATYCTTTTCATGTGGGGYATAAATCACCCACCCACCGATGATACGCAGAGGGGGCTGTACACAAGAACCGACACAACAACAAGTGTGGCAACAGAAGAAATAAATAGGATYTTCAAACCATTRATAGGACCAAGGCCTCTTGTCAACGGTTTGATGGGAAGAATYAATTATTAYTGGTCKGTWTTGAAACCGGGTCAAACACTGMGAATAAAATCTGATGGGAATCTAATAGCTCCATGGTATGGAYACATTCTTTCAGGAGAGAGCCAYGGAAGAATTCTRARGACTGATYTAAAAARRGGTAGCTGCACAGTGCARTGTCAGACAGARAAAGGTGGYTTAAACACAACAYTGCCMTTCCAAAATGTAAGTAAGTATGCATTTGGAAACTGCTCAAAATAYATTGGMATAAAGAGYCTCAAACTTGCAGTTGGTCTGAGGAATGTGCCTTCTAGATCTAGTAGAGGACTATTCGGGGCYATAGCAGGGTTTATAGARGGAGGTTGGYCAGGACTAGTTGCTGGTTGGTATGGGTTYCAGCATTCAAATGACCAAGGGGTTGGTATGGCAGCAGATAGAGAMTCAACYCAAAAGGCAATTGATAAAATAACATCCAAAGTGAATAAYATAGTCGACAAAATGAACAAGCARTATGAAATCATTGAYCAYGAATTCAGTGAGGTAGAAACTAGACTTAACATGATCAATAATAAGATTGATGATCAAATCCAGGATATATGGGCATATAATGCAGAATTGCTAGTTCTGCTTGAAAACCAGAAAACACTCGATGAGCATGACGCAAATGTAAACAATCTATAYAATAAAGTAAAGAGAGCGTTGGGTTCYAATGCGGTGGAAGATGGGAAAGGATGTTTCGAGCTATACCAYAAATGTGATGACCAATGCATGGAGACAATTCGGAAYGGGACCTAYAACAGAAGGAARTATCAAGAGGARTCAAAATTAGAAAGACAGARAATAGAGGGGGTCAAGCTGGAATCTGAAGGRACTTACAAAATCCTCACCATTTATTCGACTGTCGCCTCATCTCTTGTGATTGCAATGGGGTTTGCTGCCTTYTTGTTCTGGGCCATGTCYAATGGGTCTTGCAGATGCAACATTTGTATATAA
>A_/_H5N6|MW108656|A/duck/Jiangxi/12.17_NCNP71D4-O/2018
ATGGAGACAGTATCACTAATAACTATACTACTAGCAGCAACAGTAAGCAATGCAGATAAAATCTGCATCGGCTATCAATCAACAAACTCAACAGAAACTGTGGACACGCTAACAGAAAACAATGTTCCTGTGACACATGCCAAAGAACTGCTCCACACAGAGCATAATGGGATGCTGTGTGCAACAAGTTTGGGACAACCTCTTATTTTAGACACCTGCACCATTGAAGGGCTAATCTATGGCAATCCTTCTTGTGATCCATTGCTGGAAGAGAGAGAATGGTCTTATATCGTCGAGAGACCATCAGCTGTTAACGGACTGTGTTACCCCGGGAATGTAGAAAATCTAGAAGAGCTAAGGTCATTTTTTAGTTCTGCTAGATCTTATCAAAGAATCCAGATTTTCCCAGACACGATCTGGAATGTTTCTTACGATGGGACAAGCAACACATGCTCAGGTTCATTCTACAGAAACATGAGATGGTTGACTCGAAAGAACGGCAATTACCCTATCCAAGACGCCCAATACACGAATAATCAAGGGAAGAGCATCCTTTTCATGTGGGGCATAAATCACCCACCCACCGATGACACGCAAAGAAATCTGTACACAAGAACCGACACAACAACGAGTGTGGCAACAGAAGAAATAAATAGGATCTTCAAACCATTGATAGGACCAAGGCCTCTTGTCAACGGTTTGATGGGAAGAATTAATTATTATTGGTCGGTTTTGAAACCGGGTCAAACACTGAGAATAAAATCTGATGGGAATCTAATAGCTCCATGGTATGGATACATTCTTTCAGGAGAGAGCCATGGAAGAATTCTGAGGACTGATCTAACAAAGGGTAGCTGCACAGTGCAATGTCAGACAGAGAAAGGTGGCTTAAACACAACATTGCCCTTCCAAAATGTAAGTAAATATGCATTTGGAAACTGCTCAAAATACATTGGAATAAAGAGTCTCAAACTTGCAGTTGGTCTGAGGAATGTGCCTTCTAGATCTAGTAGAGGACTATTCGGGGCTATAGCAGGGTTTATAGAAGGAGGTTGGTCAGGACTAGTTGCTGGTTGGTATGGGTTTCAGCATTCAAATGACCAAGGGGTTGGTATGGCAGCAGATAGAGAATCAACTCAAAAGGCAATTGATAAAATAACATCCAAAGTGAATAACATAGTCGACAAAATGAACAAGCAATATGAAATCATTGACCACGAATTCAGTGAGGTAGAAACTAGACTTAACATGATCAATAATAAGATTGATGATCAAATCCAGGATATATGGGCATATAATGCAGAATTGCTAGTTCTGCTTGAAAACCAGAAAACACTCGATGAGCATGACGCAAATGTAAACAATCTATATAATAAAGTAAAGAGAGCGTTGGGTTCCAATGCGGTGGAAGATGGGAAAGGATGTTTCGAGCTATACCATAAATGCGATGACCAATGCATGGAGACAATTCGGAATGGGACCTATAACAGAAGGAAATATCAAGAGGAGTCGAAATTAGAAAGACAGAAAATAGAGGGGGTCAAACTGGAATCTGAAGGAACTTACAAAATCCTCACCATTTATTCGACTGTCGCCTCATCTCTTGTGATTGCAATGGGGTTTGCTGCCTTTTTGTTCTGGGCCATGTCCAATGGGTCTTGCAGATGCAACATTTGTATATAA
>A_/_H5N6|MW107984|A/duck/Hunan/06.22_YYGK90T3-OC/2018
ATGGAGACAGTATCACTAATAACTATACTACTGGTAGCAACAGTAAGCAATGCAGATAAAATCTGCATAGGCTATCAAACAACAAACTCCACAGAAACTGTGGACACACTAACAGAAAACAATGTCCCTGTGACACATGCCAAAGAACTGCTCCACACAGAGCATAATGGGATGCTGTGTGCAACAAGCTTGGGACAACCTCTTATTTTGGACACCTGCACCATTGAAGGGCTAATCTATGGCAATCCTTCTTGTGATCTATCGCTGGAAGGAAGGGAATGGTCCTATATCGTCGAGAGACCATCAGCTGTTCACGGATTGTGTTACCCCGGGAATGTAGAAGATCTAGAAGAGCTAAGGTCACTTTTTAGTTCTGCTAGGTCTTATCAAAGAATCCAGATCTTCCCAGACACAATCTGGAATGTTTCTTACGATGGGACAAGCACAGCATGCTCAGGTTCATTCTACAAAAGCATGAGATGGTTGACTCGAAAAAACGGCGAGTACCCTACCCAAGACGCCCAATACACAAATAATCAAGGGAAGAACATTCTTTTCATGTGGGGTATAAATCACCCACCCACCGATGATACGCAGAGAGGGCTGTACACAAGAACCGACACAACAACAAGTGTGGCAACAGAAGAAATAAATAGGATTTTCAAACCATTAATAGGACCAAGGCCTCTTGTCAACGGTCTGATGGGAAGAATCAATTATTACTGGTCTGTATTGAAACCGGGTCAAACACTGCGAATAAAATCTGATGGGAATCTAATAGCTCCATGGTATGGACACATTCTTTCAGGAGAGAGCCACGGAAGAATTCTAAAGACTGATTTAAAAAGAGGTAGCTGCACAGTGCAGTGTCAGACAGAAAAAGGTGGCTTAAACACAACACTGCCATTCCAAAATGTAAGTAAGTATGCATTTGGAAACTGCTCAAAATATATTGGCGTAAAGAGTCTCAAACTTGCAGTTGGTCTGAGGAATGTGCCTTCTAGATCTAGTAGAGGACTATTCGGGGCCATAGCAGGGTTTATAGAGGGAGGTTGGCCAGGACTAGTTGCTGGTTGGTATGGGTTCCAGCATTCAAATGACCAAGGGGTTGGTATGGCAGCAGATAGAGACTCAACCCAAAAGGCAATTGATAAAATAACATCCAAAGTGAATAACATAGTCGACAAAATGAACAAGCAGTATGAAATCATTGATCATGAATTCAGTGAGGTAGAAACTAGACTTAACATGATTAATAATAAGATTGATGATCAAATCCAGGATATATGGGCATATAATGCAGAATTGCTAGTTCTACTTGAAAACCAGAAAACACTCGATGAGCATGACGCAAATGTAAACAATCTATATAATAAAGTAAAGAGGGCGTTGGGTTCTAATGCGGTGGAAGATGGGAAAGGATGTTTCGAGCTATACCACAAATGTGATGACCAATGCATGGAGACAATTCGGAACGGGACCTACAACAGAAGGAAGTATCAAGAGGAATCAAAATTAGAGAGACAGAGAATAGAGGGGGTCAAGCTGGAATCTGAAGGAACTTACAAAATCCTAACCATTTATTCGACTGTCGCCTCATCCCTTGTGATTGCAATGGGGTTTGCTGCCTTCTTGTTCTGGGCCATGTCTAATGGGTCTTGCAGATGCAACATTTGTATATAA
>A_/_H5N6|MW107832|A/duck/Henan/01.01_LYGL003-O/2017
ATGGAGACAGTATCACTAATAACTATACTACTGGTAGCAACAGTAAGCAATGCAGATAAAATCTGCATCGGCTATCAATCAACAAACTCCACAGAAACTGTGGACACACTAACAGAAAACAATGTCCCTGTGACACATGCCAAAGAACTGCTCCACACAGAGCATAATGGGATGCTGTGTGCAACAAGCTTGGGACAACCTCTTATTTTGGACACCTGCACCATTGAAGGGCTAATCTATGGCAATCCTTCTTGTGATCTATCGCTGGAAGGAAGAGAATGGTCCTATATCGTCGAGAGACCATCAGCTGTTCACGGATTGTGTTACCCCGGGAATGTAGAAGATCTAGAAGAGCTAAGGTCACTTTTTAGTTCTGCTAGGTCTTATCAAAGAATCCAGATCTTCCCAGACACAATCTGGAATGTTTCTTACGATGGGACAAGCACAGCATGCTCAGGTTCATTCTACAGAAGCATGAGATGGTTGACTCGAAAGAACGGCGAGTACCCTATCCAAGACGCCCAATACACAAATAATCAAGGGAAGAACATTCTTTTCATGTGGGGTATAAATCACCCACCCACCGATGATACGCAGAGAGGGCTGTACACGAGAACCGACACAACAACAAGTGTGGCAACAGAAGAAATAAATAGGATCTTCAAACCATTAATAGGACCAAGGCCTCTTGTCAACGGTTTGATGGGAAGAATCAATTATTATTGGTCTGTATTGAAACCGGGTCAAACACTGCGAATAAAATCTGATGGGAATCTAATAGCTCCATGGTATGGACACATTCTTTCAGGAGAGAGCCACGGAAGAATTCTGAAGACTGATTTAAAAAGGGGTAGCTGCACAGTGCAATGTCAGACAGAGAAAGGTGGCTTAAATACAACACTGCCATTCCAAAATGTAAGTAAGTATGCATTTGGAAACTGTTCAAAATATATTGGCATAAAGAGTCTCAAACTTGCAGTTGGTCTGAGGAATGTGCCTTCTAGATCTAGTAGAGGACTATTCGGGGCCATAGCAGGGTTTATAGAGGGAGGTTGGTCAGGACTAGTTGCTGGTTGGTATGGGTTCCAGCATTCAAATGACCAAGGGGTTGGTATGGCAGCAGATAGAGACTCAACCCAAAAGGCAATTGATAAAATAACATCCAAAGTGAATAATATAGTCGACAAAATGAACAAGCAGTATGAAATCATTGATCATGAATTCAGTGAGGTAGAAACTAGACTTAACATGATTAATAATAAGATTGATGATCAAATCCAGGATATATGGGCATATAATGCAGAATTGCTAGTTCTGCTTGAAAACCAGAAAACACTCGATGAGCATGACGCAAATGTAAACAATCTATATAATAAAGTAAAGAGGGCATTGGGTTCTAATGCGGTGGAAGATGGGAAAGGATGTTTCGAGCTATACCACAAATGTGATGACCAATGCATGGAGACAATTCGGAACGGGACCTACAACAGAAGTAAATATCAAGAGGAATCAAAATTAGAAAGACAGAAAATAGAGGGGGTCAAGCTGGAATCTGAAGGAACTTACAAAATCCTCACCATTTATTCGACTGTCGCCTCATCTCTTGTGATTGCAATGGGGTTTGCTGCCTTCTTGTTCTGGGCCATGTCCAATGGGTCTTGCAGATGCAACATTTGTATATAA
>A_/_H5N0|MW107080|A/chicken/Yunnan/11.22_DQWGH005-O/2018
ATGGAGACAGTATCACTAATAACTATACTACTAGTAGCAACAGTAAGCAATGCAGATAAAATCTGCATCGGCTATCAATCAACAAACTCCACAGAAACTGTGGACACACTAACAGAAAACAATGTCCCTGTTACACATGCCAAAGAATTAATCCACACAGAGCATAATGGGATGCTGTGTGCAACAAGCTTGGGACAACCTCTTATTTTAGACACCTGCACCATTGAAGGGCTAATCTATGGCAATCCTTCTTGTGATCTATCGCTGGAAGGAAGAGAATGGTCCTATATCGTCGAGAGACCATCAGCTGTAAACGGATTGTGTTACCCCGGGAATGTGGAAAATCTAGAAGAGCTAAGGTCACTTTTTAGTTCTGCTAGGTCCTATCAAAGAATCCAGATTTTCCCAGACACAATCTGGAATGTGTCTTACGATGGGACAAGCACAGCATGCTCAGGTTCATTCTACAGAAACATGAGATGGTTAACTCGAAAGGACGGCAATTACCCTACCCAAGACGCCCAATACACAAATAATCAAGGGAAGAACATTCTTTTCATGTGGGGCATAAATCACCCACCCACCGATACTACGCAGAGTGGTCTGTACACGAGAACCGACACAACAACGAGTGTGGCAACAGAAGAAATAAATAGGGTCTTCAAACCATTGATAGGACCAAGGCCTCTTGTCAACGGTTTGATGGGAAGAATTGATTATTATTGGTCGGTTTTGAAACCTGGTCAAACACTGCGAATAAAATCTGATGGGAATCTAATAGCTCCATGGTTTGGACACATTCTTTCAGGAGAGAGCCACGGAAGAATTCTGAAGACTGATCTAAAAAGGGGTAGCTGCACAGTGCAATGTCAGACAGAGAAAGGTGGCTTAAACACAACATTGCCATTCCAAAATGTAAGCAAGTATGCATTTGGAAACTGCTCAAAATACATTGGCATAAAGAGTCTCAAACTTGCAGTTGGTCTGAGGAATGTGCCTTCTAGATCTAGTAGAGGACTATTCGGGGCAATAGCAGGGTTTATAGAGGGAGGTTGGTCAGGACTAGTTGCTGGTTGGTATGGGTTCCAGCATTCTAATGACCAAGGGGTTGGTATGGCAGCAGACAGAGACTCAACTCAAAAGGCAATTGATAAAATAACATCCAAAGTGAACAATATAGTCGACAAAATGAACAAGCAATATGAAATCATCGATCATGAATTCAGTGAGGTAGAAACTAGACTTAACATGATCAATAACAAGATTGATGATCAAATTCAGGATATATGGGCATACAATGCAGAATTGCTAGTTCTGCTTGAAAACCAAAAAACACTCGATGAGCATGATGCAAATGTCAACAATCTGTATAATAAAGTAAAGAGGGCGTTGGGTTCCAATGCGGTGGAAGATGGGAAAGGATGTTTCGAGCTGTACCACAAATGTGATGATCAATGCATGGAGACAATTCGGAACGGGACCTACAACAGAAGGAAATATCAAGAGGAATCAAAATTAGAAAGACAGAAAATAGAGGGGGTCAAGCTGGAATCTGAAGGAACTTACAAAATCCTCACAATTTATTCGACTGTCGCCTCATCTCTTGTGATTGCAATGGGGTTTGCTGCCTTCTTGTTCTGGGCCATGTCCAATGGGTCTTGCAGATGCAACATTTGTATATAA
>A_/_H5N6|MW106784|A/chicken/Shandong/12.26_TAWL015-O/2018
ATGGAGACAGTATCACTAATAACTATACTACTAGTAGCAACCGTAAGCAATGCAGATAAAATCTGCATCGGCTACCAATCAACAAATTCCACAGAAACTGTGGACACACTAACAGAAAACAATGTCCCTGTGACACATGCCAAAGAACTGCTCCACACAGAGCATAATGGAATGCTGTGTGCAACAAGCTTGGGACAACCTCTTATTTTAGACACTTGCACCATTGAAGGGCTAATCTATGGCAATCCTTCTTGTGATCTATCGCTGGAAGGAAGGGAGTGGTCCTATATCGTCGAGAGACCATCAGCTGTTAACGGATTGTGTTACCCCGGGAATGTAGAAAATCTAGAAGAGCTAAGATCACTTTTTAGTTCTGCTAGGTCTTATCAAAGAATCCAGATTTTCCCAGACACAATCTGGAATGTGTCTTACGATGGAACAAGCACAGCATGCTCAAATTCATTCTACAGAAGTATGAGATGGTTGACTCGAAAGGACGGCAATTACCCTACTCAAGACGCCCAATATACAAATAATCAAGGGAAGAACATTCTTTTCATGTGGGGCATAAATCACCCACCCACTGATGAAACACAGAGAAATCTGTACACGAGAACCGACACAACAACGAGTGTGGCAACAGAAGAAATAAATAGGATCTTCAAACCATTGATAGGACCAAGGCCTCTTGTCAATGGTTTGATGGGAAGAATTGATTATTATTGGTCTGTATTGAAACCGGGTCAAACACTGCGAATAAAATCTGATGGGAATCTAATAGCTCCATGGTATGGGCACATTCTTTCAGGAGAGAGCCATGGAAGAATTCTGAAGACTGACTTAAAAAAGGGTAGCTGCACAGTGCAATGTCAGACAGAGAAAGGTGGTTTAAACACAACACTGCCATTCCAAAATGTAAGTAAGTATGCATTTGGGAACTGCTCAAAATACATTGGCATAAAGAGCCTCAAACTTGCAGTTGGTCTGAGGAATGTGCCTTCTAGATCTAGTAGAGGACTATTCGGGGCCATAGCAGGGTTTATAGAGGGAGGTTGGTCAGGACTAGTTGCCGGTTGGTATGGGTTCCAGCATTCAAATGACCAAGGGGTAGGTATGGCAGCAGATAGAGACTCAACCCAAAAGGCAATTGATAAAATAACATCCAAAGTGAATAATATAGTCGACAAAATGAACAAACAGTATGAAATCATTGATCATGAATTCAGTGAGGTAGAAACCAGACTTAACATGATCAATAATAAGATTGATGATCAAATCCAGGATATATGGGCATATAATGCAGAACTGCTAGTTCTGCTTGAAAACCAGAAAACACTAGACGAGCATGACGCAAATGTGAACAATCTATACAATAAAGTAAAGAGGGCATTGGGTTCCAATGCGATGGAAGATGGGAAAGGATGTTTCGAGCTATACCACAAGTGTAATGACCAATGCATGGAGACAATTCGAAACGGGACCTACAACAGAAAGAAGTATCAAGAGGAGTCAAAATTAGAAAGACAGAGAGTAGAGGGGGTCAAACTGGAATCTGAAGGAACTTACAAAATCCTCACCATTTATTCGACTGTTGCCTCATCTCTTGTGATTGCAATGGGGTTTGCTGCCTTTTTGTTCTGGGCCATGTCCAATGGGTCTTGCAGATGCAACATTTGTATATAA
>A_/_H5N2|MW106728|A/chicken/Shandong/01.26_TAWL022-O/2019
ATGGAGACAGTATCACTAATAACTATACTACTGGTAGCAACAGTAAGCAATGCAGATAAAATCTGCATCGGCTATCAATCAACAAACTCCACAGAAACTGTGGACACACTAACAGAAAACAATGTCCCTGTGACACATGCTAAAGAACTGCTCCACACAGAGCATAATGGGATGCTGTGTGCAACAAGCTTGGGACAGCCTCTTATTTTGGACACTTGCACCATCGAAGGGCTAATCTATGGCAATCCTTCTTGTGATCTATCGCTGGAAGGAAGAGAATGGTCCTATATCGTCGAGAGACCATCAGCTGTTCACGGATTGTGTTACCCCGGGAACGTAGAAGATCTAGAAGAGCTAAGGTCACTTTTTAGTTCTGCTAGGTCTTATCAAAGAATCCAGATCTTCCCAGACACAATCTGGAATGTTTCTTACGATGGAACAAGCACAGCATGCTCAGGTTCATTCTACAAAAGCATGAGATGGTTGACTCGAAAAAACGGCGAGTACCCTACCCAAGACGCCCAATACACAAATAATCAAGGGAAGAACATTCTTTTCATGTGGGGTATAAATCACCCACCCACCGATGATACGCAGAGAGGGCTGTACACAAGAACCGATACAACAACAAGTGTGGCAACAGAAGAAATAAATAGGATTTTCAAACCATTAATAGGACCAAGGCCTCTTGTCAACGGTTTGATGGGAAGAATCAATTATTACTGGTCTGTATTGAAACCGGGTCAAACACTGCGAATAAAATCTGATGGGAATCTAATAGCCCCGTGGTATGGACATATTCTTTCAGGGGAGAGCCACGGAAGAATTCTAAAGACTGATTTAAAAAGAGGTAGCTGCACAGTGCAGTGTCAGACAGAAAAAGGTGGCTTAAACACAACACTGCCATTCCAAAATGTAAGTAAGTATGCATTTGGAAACTGCTCAAAATATATTGGCATAAAGAGTCTCAAACTTGCAGTTGGTCTGAGGAATGTGCCTTCTAGATCTAGTAGAGGACTATTCGGGGCCATAGCAGGGTTTATAGAGGGAGGTTGGTCAGGACTAGTTGCTGGTTGGTATGGGTTCCAGCATTCAAATGACCAAGGGGTTGGTATGGCAGCAGATAGGGACTCAACCCAAAAGGCAATTGATAAAATAACATCCAAAGTGAATAATATAGTCGACAAAATGAACAAGCAGTATGAAATCATTGATCATGAATTCAGTGAGGTAGAAACTAGACTTAACATGATTAATAATAAGATTGATGATCAAATCCAGGATATATGGGCATATAATGCAGAATTGCTAGTTCTGCTTGAAAACCAGAAAACACTCGATGAGCATGACGCAAATGTAAACAATCTATATAATAAAGTAAAGAGGGCGTTGGGTTCTAATGCGGTGGAAGATGGGAAAGGATGTTTCGAGCTATACCACAAATGTGATGACCAATGCATGGAGACAATTCGGAACGGGACCTACAACAGAAGGAAGTATCAAGAGGAATCAAAATTAGAAAGACAGAGAATAGAGGGGGTCAAGCTGGAATCTGAAGGAACTTACAAAATCCTCACCATTTATTCGACTGTCGCCTCATCTCTTGTGATTGCAATGGGGTTTGCTGCCTTCTTGTTCTGGGCCATGTCTAATGGGTCTTGCAGATGCAACATTTGTATATAA
>A_/_H5N6|MW106656|A/chicken/Shandong/01.26_TAWL003-O/2019
ATGGAGACAGTATCACTAATAACTATACTACTAGTAGCAACMGTAAGCAATGCAGATAAAATCTGCATCGGCTACCAATCAACAAATTCCACAGAAACTGTGGACACACTAACAGAAAACAATGTCCCTGTGACACATGCCAAAGAACTGCTCCACACAGAGCATAATGGAATGCTGTGTGCAACAAGCTTGGGACAACCTCTTATTTTAGACACTTGCACCATTGAAGGGCTAATCTATGGCAATCCTTCTTGTGATCTATCGCTGGAAGGAAGGGAGTGGTCCTATATCGTCGAGAGACCATCAGCTGTYAACGGATTGTGTTACCCCGGGAATGTAGAAAATCTAGAAGAGCTAAGATCACTTTTTAGTTCTGCTAGGTCTTATCAAAGAATCCAGGTTTTCCCAGACACAATCTGGAATGTGTCTTACGATGGAACAAGCACAGCATGCTCAAATTCATTCTACAGAAGTATGAGATGGTTGACTCGAAAGGACGGCAATTACCCTACTCAAGACGCCCAATATACAAATAATCAAGGGAAGAACATTCTTTTCATGTGGGGCATAAATCACCCACCCACTGATGAAACACAGAGAAATCTGTACACGAGAACCGACACAACAACGAGTGTGGCAACAGAAGAAATAAATAGGATCTTCAAACCATTGATAGGACCAAGGCCTCTTGTCAATGGTTTGATGGGAAGAATTGATTATTATTGGTCTGTATTGAAACCGGGTCAAACACTGCGAATAAAATCTGATGGGAATCTAATAGCTCCATGGTATGGGCACATTCTTTCAGGAGAGAGCCATGGAAGAATTCTGAAGACTGACTTAAAAAAGGGTAGCTGCACAGTGCAATGTCAGACAGAGAAAGGTGGTTTAAACACAACACTGCCATTCCAAAATGTAAGTAAGTATGCATTTGGGAACTGCTCAAAATACATTGGCATAAAGAGCCTCAAACTTGCAGTTGGTCTGAGGAATGTGCCTTCTAGATCTAGTAGAGGACTATTCGGGGCCATAGCAGGGTTTATAGAGGGAGGTTGGTCAGGACTAGTTGCCGGTTGGTATGGGTTCCAGCATTCAAATGACCAAGGGGTAGGTATGGCAGCAGATAGAGACTCAACCCAAAAGGCAATTGATAAAATAACATCCAAAGTGAATAATATAGTCGACAAAATGAACAAACAGTATGAAATCATTGATCATGAATTCAGTGAGGTAGAAACCAGACTTAACATGATCAATAATAAGATTGATGATCAAATCCAGGATATATGGGCATATAATGCAGAAYTGCTAGTTCTGCTTGAAAACCAGAAAACACTMGAYGAGCATGACGCAAATGTRAACAATCTATAYAATAAAGTAAAGAGGGCRTTGGGTTCYAATGCGRTGGAAGATGGGAAAGGATGTTTCGAGCTATACCACAARTGTRATGACCAATGCATGGAGACAATTCGRAACGGGACCTACAACAGAARGAAGTATCAAGAGGARTCAAAATTAGAAAGACAGAGAGTAGAGGGGGTCAARCTGGAATCTGAAGGAACTTACAAAATCCTCACCATTTATTCGACTGTYGCCTCATCTCTTGTGATTGCAATGGGGTTTGCTGCCTTTTTGTTCTGGGCCATGTCCAATGGGTCTTGCAGATGCAACATTTGTATATAA
>A_/_H5N0|MW106464|A/chicken/Jiangxi/5.28_NCDZT44N3-OC/2018
ATGGAGACAGTATCACTAATAACTATACTACTAGCAGCAACAGTAAGCAATGCAGATAAAATCTGCATCGGCTATCAATCAACAAACTCAACAGAAACTGTGGACACGCTAACAGAAAACAATGTTCCTGTGACACATGCCAAAGAACTGCTCCACACAGAGCACAATGGGATGCTGTGTGCAACAAGCTTGGGACAACCTCTTATTTTAGACACCTGCACCATTGAAGGGCTAATCTATGGCAATCCTTCTTGTGATCCATTGCTGGAAGAGAGAGAATGGTCTTATATCGTCGAGAGACCATCAGCTGTTAACGGATTGTGTTACCCCGGGAATGTAGAAAATCTAGAAGAGCTAAGGTCATTTTTTAGTTCTGCTAGATCTTATCAAAGAATCCAGATTTTCCCAGACACGATCTGGAATGTTTCTTACGATGGGACAAGCAACACATGCTCAGGTTCATTCTACAGAAACATGAGATGGTTGACTCGAAAGAACGGCAATTACCCTATCCAAGACGCCCAATACACGAATAATCAAGGGAAGAGCATCCTTTTCATGTGGGGCATAAATCACCCACCCACCGATGATACGCAAAGAAATCTGTACACAAGAACCGACACAACAACGAGTGTGGCAACAGAAGAAATAAATAGGATCTTCAAACCATTGATAGGACCAAGGCCTCTTGTCAACGGTTTGATGGGAAGAATTAATTATTATTGGTCGGTTTTGAAACCGGGTCAAACACTGAGAATAAAATCTGATGGGAATCTAATAGCTCCATGGTATGGATACATTCTTTCAGGAGAGAGCCATGGAAGAATTCTGAGGACTGATCTAACAAAGGGTAGCTGCACAGTGCAATGTCAGACAGAGAAAGGTGGCTTAAACACAACATTGCCCTTTCAAAATGTAAGTAAGTATGCATTTGGAAACTGCTCAAAATACATTGGAATAAAGAGTCTCAAACTTGCAGTTGGTCTGAGGAATGTGCCTTCTAGATCTAGTAGAGGACTATTCGGGGCTATAGCAGGGTTTATAGAAGGAGGTTGGTCAGGACTAGTTGCTGGTTGGTATGGGTTTCAGCATTCAAATGACCAAGGGGTTGGTATGGCAGCAGATAGAGAATCAACTCAAAAGGCAATTGATAAAATAACATCCAAAGTGAATAACATAGTCGACAAAATGAACAAGCAATATGAAATCATTGACCACGAATTCAGTGAGGTAGAAACTAGACTTAACATGATCAATAATAAGATTGATGATCAAATCCAGGATATATGGGCATATAATGCAGAATTGCTAGTTCTGCTTGAAAACCAGAAAACACTCGATGAGCATGACGCAAATGTAAACAATCTATATAATAAAGTAAAGAGAGCGTTGGGTTCCAATGCAGTGGAAGATGGGAAAGGATGTTTCGAGCTATACCATAAATGTGATGACCAATGCATGGAGACAATTCGGAATGGGACCTATAACAGAAGGAAATATCAAGAGGAGTCAAAATTAGAAAGACAGAAAATAGAGGGGGTCAAGCTGGAATCTGAAGGAACTTACAAAATCCTCACCATTTATTCGACTGTCGCCTCATCTCTTGTGATTGCAATGGGGTTTGCTGCCTTTTTGTTCTGGGCCATGTCCAATGGGTCTTGCAGATGCAACATTTGTATATAA
>A_/_H5N6|MW106016|A/chicken/Jiangxi/4.25_NCDZT53Q3-OC/2018
ATGGAGACAGTATCACTAATAACTATACTACTAGCAGCAACAGTAAGCAATGCAGATAAAATCTGCATCGGCTATCAATCAACAAACTCAACAGAAACTGTGGACACGCTAACAGAAAACAATGTTCCTGTGACACATGCCAAAGAACTGCTCCACACAGAGCATAATGGGATGCTGTGTGCAACAAGCTTGGGACAACCTCTTATTTTAGACACCTGCACCATTGAAGGGCTAATCTATGGCAATCCTTCTTGTGATCCATTGCTGGAAGAGAGAGAATGGTCTTATATCGTCGAGAGACCATCAGCTGTTAACGGATTGTGTTACCCCGGGAATGTAGAAAATCTAGAAGAGCTAAGGTCATTTTTTAGTTCTGCTAGATCTTATCAAAGAATCCAGATTTTCCCAGACACGATCTGGAATGTTTCTTACGATGGGACAAGCAACACATGCTCAGGTTCATTCTACAGAAACATGAGATGGTTGACTCGAAAGAACGGCAATTACCCTATCCAAGACGCCCAATACACGAATAATCAAGGGAAGAGCATCCTTTTCATGTGGGGCATAAATCACCCACCCACCGATGATACGCAAAGAAATCTGTACACAAGAACCGACACAACAACGAGTGTGGCAACAGAAGAAATAAATAGGATCTTCAAACCATTGATAGGACCAAGGCCTCTTGTCAACGGTTTGATGGGAAGAATTAATTATTATTGGTCGGTTTTGAAACCGGGTCAAACACTGAGAATAAAATCTGATGGGAATCTAATAGCTCCATGGTATGGATACATTCTTTCAGGAGAGAGCCATGGAAGAATTCTGAGGACTGATCTAACAAAGGGTAGCTGCACAGTGCAATGTCAGACAGAGAAAGGTGGCTTAAACACAACATTGCCCTTCCAAAATGTAAGTAAATATGCATTTGGAAACTGCTCAAAATACATTGGAATAAAGAGTCTCAAACTTGCAGTTGGTCTGAGGAATGTGCCTTCTAGATCTAGTAGAGGACTATTCGGGGCTATAGCAGGGTTTATAGAAGGAGGTTGGTCAGGACTAGTTGCTGGTTGGTATGGGTTTCAGCATTCAAATGACCAAGGGGTTGGTATGGCAGCAGATAGAGAATCAACTCAAAAGGCAATTGATAAAATAACATCCAAAGTGAATAACATAGTCGACAAGATGAACAAGCAATATGAAATCATTGACCACGAATTCAGTGAGGTAGAAACTAGACTTAACATGATCAATAATAAGATTGATGATCAAATCCAGGATATATGGGCATATAATGCAGAATTGCTAGTTCTGCTTGAAAACCAGAAAACACTCGATGAGCATGACGCAAATGTAAACAATCTATATAATAAAGTAAAGAGAGCGTTGGGTTCCAATGCGGTGGAAGATGGGAAAGGATGTTTCGAGCTATACCATAAATGTGATGACCAATGCATGGAGACAATTCGGAATGGGACCTATAACAGAAGGAAATATCAAGAGGAGTCGAAATTAGAAAGACAGAAAATAGAGGGGGTCAAGCTGGAATCTGAAGGAACTTACAAAATCCTCACCATTTATTCGACTGTCGCCTCATCTCTTGTGATTGCAATGGGGTTTGCTGCCTTTTTGTTCTGGGCCATGTCCAATGGGTCTTGCAGATGCAACATTTGTATATAA
>A_/_H5N6|MW105208|A/chicken/Hunan/7.26_YYGK56V3-OC/2018
ATGGAGACAGTATCACTAATAACTATACTACTGGTAGCAACAGTAAGCAATGCAGATAAAATCTGCATAGGCTATCAAACAACAAACTCCACAGAAACTGTGGACACACTAACAGAAAACAATGTCCCTGTGACACATGCCAAAGAACTGCTCCACACAGAGCATAATGGGATGCTGTGTGCAACAAGCTTGGGACAACCTCTTATTTTGGACACCTGCACCATTGAAGGGCTAATCTATGGCAATCCTTCTTGTGATCTATCGCTGGAAGGAAGGGAATGGTCCTATATCGTCGAGAGACCATCAGCTGTTCACGGATTGTGTTACCCCGGGAATGTGGAAGATCTAGAAGAGCTAAGGTCACTTTTTAGTTCTGCTAGGTCTTATCAAAGAATCCAGATCTTCCCAGACACAATCTGGAATGTTTCTTACGATGGGACAAGCACAGCATGCTCAGGTTCATTCTAYAAAAGCATGAGATGGTTGACTCGAAAAAACGGCGAGTACCCTACCCAAGACGCCCAATACACAAATAATCAAGGGAAGAACATTCTTTTCATGTGGGGTATAAATCACCCACCCACCGATGATACGCAGAGAGGGCTGTACACAAGAACCGACACAACAACAAGTGTGGCAACAGAAGAAATAAATAGGATTTTCAAACCATTAATAGGACCAAGGCCTCTTGTCAACGGTCTGATGGGAAGAATCAATTATTACTGGTCTGTACTGAAACCGGGTCAAACACTGCGAATAAAATCTGATGGGAATCTAATAGCTCCATGGTATGGACACATTCTTTCAGGAGAGAGCCACGGAAGAATTCTAAAGACTGATTTAAAAAGAGGTAGCTGCACAGTGCAGTGTCAGACAGAAAAAGGTGGCTTAAACACAACACTGCCATTCCAAAATGTAAGTAAGTATGCATTTGGAAACTGCTCAAAATATATTGGCGTAAAGAGTCTCAAACTTGCAGTTGGTCTGAGGAATGTGCCTTCTAGATCTAGTAGAGGACTATTCGGGGCCATAGCAGGGTTTATAGAGGGAGGTTGGCCAGGACTAGTTGCTGGTTGGTATGGGTTCCAGCATTCAAATGACCAAGGGGTTGGTATGGCAGCAGATAGAGACTCAACCCAAAAGGCAATTGATAAAATAACATCCAAAGTGAATAACATAGTCGACAAAATGAACAAGCAGTATGAAATCATTGATCATGAATTCAGTGAGGTAGAAACTAGACTTAACATGATTAATAATAAGATTGATGATCAAATCCAGGATATATGGGCATATAATGCAGAATTGCTAGTTCTACTTGAAAACCAGAAAACACTCGATGAGCATGACGCAAATGTAAACAATCTATATAATAAAGTAAAGAGGGCGTTGGGTTCTAATGCGGTGGAAGATGGGAAAGGATGTTTCGAGCTATACCACAAATGTGATGACCAATGCATGGAGACAATTCGGAACGGGACCTACAACAGAAGGAAGTATCAAGAGGAATCAAAATTAGAGAGACAGAGAATAGAGGGGGTCAAGCTGGAATCTGAAGGAACTTACAAAATCCTAACCATTTATTCGACTGTCGCCTCATCCCTTGTGATTGCAATGGGGTTTGCTGCCTTCTTGTTCTGGGCCATGTCTAATGGGTCTTGCAGATGCAACATTTGTATATAA
>A_/_H5N6|MW105024|A/chicken/Hunan/3.07_YYGK81L3-OC/2018
ATGGAGACAGCATCACTAATAACTATACTACTGGTAGCAACAGTAAGCAATGCAGATAAAATATGCATCGGCTATCAATCAACAAACTCCACAGAAACTGTGGACACACTAACAGAAAACAATGTCCCTGTGACACATGCCAAAGAACTGCTCCACACAGAGCATAATGGGATGCTGTGTGCAACAAGCTTGGGACAACCTCTTATTTTAGACACCTGCACCATTGAAGGACTAATCTATGGCAATCCTTCTTGTGATCTATCGCTGGAAGGAAGAGAATGGTCCTATATCGTCGAGAGACCATCAGCAGTTCACGGATTGTGTTACCCAGGGAAGGTAGAAGATCTAGAAGAGCTAAGGTCACTTTTTAGTTCTGCTAGATCTTATCAAAGAATCCAGATCTTCCCAGACACAATCTGGAATGTTTCTTACGATGGAACAAGCACAGCATGCTCAGGTTCATTCTACAGGAGCATGAGATGGTTGACTCGAAAGGACGGCAATTACCCTATCCAAGACGCCCAGTACACAAATAATCAAGGGAAGAACATTCTTTTCATGTGGGGTATAAATCACCCACCCACCGATGAAACGCAGAGAGGGCTGTACACGAGAACCGACACAACAACAAGTGTGGCAACAGAAGAAATAAATAGGATCTTCAAACCATTAATAGGACCAAGGCCTCTTGTCAACGGTTTGATGGGAAGAATTAATTACTACTGGTCTGTATTGAAACCGGGCCAAACACTGCGAATAAAATCTGATGGGAATCTAATAGCTCCATGGTATGGACACATTCTTTCGGGAGAGAGCCACGGAAGAATTCTGAAGACTGATTTAAAAAAGGGTAGCTGCACAGTGCAATGTCAGACAGAGAAAGGTGGCTTAAACACAACACTGCCATTCCAAAATGTAAGTAAGTATGCATTTGGAAACTGCTCAAAATATATTGGCATAAAGAGTCTCAAACTTGCAGTTGGTCTGAGGAATGTGCCTTCTAGATCTAGTAGAGGACTATTTGGGGCCATAGCAGGGTTTATAGAGGGAGGTTGGCCAGGACTAGTTGCTGGTTGGTATGGGTTCCAGCATTCAAATGACCAAGGGGTTGGTATGGCAGCAGATAGAGACTCAACCCAAAAGGCAATTGATAAAATAACATCCAAAGTGAATAATATAGTCGACAAAATGAACAAGCAGTATGAAATCATTGATCATGAATTCAGTGAGGTAGAAACTAGACTTAACATGATCAATAATAAGATTGATGATCAAATCCAGGATATATGGGCATATAATGCAGAATTGCTAGTTCTGCTTGAAAACCAGAAAACACTCGATGAGCATGACGCAAATGTAAACAATCTATATAATAAAGTAAAGAGGGCGTTGGGTTCTAATGCGGTGGAAGATGGGAAAGGATGTTTCGAGCTCTACCACAAATGTGATGACCAATGCATGGAGACAATTCGGAACGGGACCTACAACAGAAGGAAGTACCAAGAGGAGTCAAAATTAGAAAGACAGAAAATAGAGGGGGTCAAGCTGGAATCTGAAGGAACTTACAAAATCCTCACCATTTATTCGACTGTCGCCTCATCTCTTGTGATTGCAATGGGGTTTGCTGCCTTCTTGTTCTGGGCCATGTCCAATGGGTCTTGCAGATGCAACATTTGTATATAA
>A_/_H5N6|MW104504|A/chicken/Guizhou/8.26_ZYLJJ014-O/2018
ATGGAGACAGTATCACTAATAACTATACTACTGGTAGCAACAGTAAGCAATGCAGATAAAATCTGCATCGGCTATCAATCAACAAACTCCACAGAAACTGTGGACACACTAACAGAAAACAATGTCCCTGTGACACATGCCAAAGAACTGCTCCACACAGAGCATAATGGGATGCTGTGTGCAACAAGCTTGGGACAACCTCTTATTTTGGACACCTGCACCATCGAAGGGCTAATCTATGGCAATCCTTCTTGTGATCTATCGCTGGAAGGAAGAGAATGGTCCTATATCGTCGAGAGACCATCAGCCGTTCACGGATTGTGTTACCCCGGGAACGTAGAAGATCTAGAAGAGCTAAGGTCACTTTTTAGTTCTGCTAGGTCTTATCAAAGAATCCAGATCTTCCCAGACACAATCTGGAATGTTTCTTACGATGGAACAAGCACAGCATGCTCAGGTTCATTCTACAAAAGCATGAGATGGTTGACTCGAAAGAACGGCGAGTACCCTACCCAGGACGCCCAATACACAAATAATCAAGGGAAGAACATTCTTTTCATGTGGGGTATAAATCACCCACCCACCGATGATACGCAGAGAGGGCTGTACACAAGAACCGACACAACAACAAGTGTGGCAACAGAAGAAATAAATAGGATTTTCAAACCATTAATAGGACCAAGGCCTCTTGTCAACGGTCTGATGGGAAGAATCAATTATTACTGGTCTGTATTGAAACCTGGTCAAACACTGCGAATAAAATCTGATGGGAATCTAATAGCTCCATGGTATGGACACATTCTTTCAGGAGAGAGCCACGGAAGAATTCTAAAGACTGATTTAAAAAGAGGTAGCTGCACAGTGCAGTGTCAGACAGAAAAAGGTGGCTTAAACACAACACTGCCATTCCAAAATGTAAGTAAGTATGCATTTGGAAACTGCTCAAAATATATTGGCATAAAGAGTCTCAAACTTGCAGTTGGTCTGAGGAATGTGCCTTCTAAATCTAGTAGAGGACTATTCGGGGCCATAGCAGGGTTTATAGAGGGAGGTTGGTCAGGACTAGTTGCTGGTTGGTATGGGTTCCAGCATTCAAATGACCAAGGGGTTGGCATCGCAGCAGATAGAGACTCAACCCAAAAGGCAATTGATAAAATAACATCCAAAGTGAATAATATAGTCGACAAAATGAACAAGCAGTATGAAATCATTGATCATGAATTCAGTGAGGTAGAAACTAGACTTAACATGATTAATAATAAGATTGATGATCAAATCCAGGATATATGGGCATATAATGCAGAATTGCTAGTTCTGCTTGAAAACCAGAAAACACTCGATGAGCATGACGCAAATGTAAACAATCTATATAATAAAGTAAAGAGGGCGTTGGGTTCTAATGCGGTGGAAGATGGGAAAGGATGTTTCGAGCTATACCACAAATGTGATGACCAATGCATGGAGACAATTCGGAACGGGACCTACAACAGAAGGAAGTATCAAGAGGAATCAAAATTAGAAAGACAGAGAATAGAGGGGGTCAAGCTGGAATCTGAAGAAACTTACAAAATCCTCACCATTTATTCGACTGTCGCCTCATCTCTTGTGTTTGCAATGGGGTTTGCTGCCTTATTGTTCTGGGCCATGTCTAATGGGTCTTGCAGATGCAACATTTGTATATAA
>A_/_H5N0|MW104248|A/chicken/Guangxi/8.25_NNXH008-O/2018
ATGGAGACAGTATCACTAATAACTATACTACTAGCAGCAACAGTAAGCAATGCAGATAAAATCTGCATCGGCTATCAATCAACAAACTCCACAGAAACTGTGGACACGCTAACAGAAAACAATGTCCCTGTGACACATGCCAAAGAACTGCTCCACACAGAGCATAATGGGATGTTGTGTGCAACAAGCTTGGGACAACCTCTTATTTTAGACACCTGCACCATTGAAGGGCTAATCTATGGCAACCCTTCCTGTGATCCACTGCCGGAAGAAAGAGAATGGTCCTATATCGTCGAAAGACCATCAGCTGTTAACGGATTGTGTTATCCCGGGAATGTAGAAAATCTAGAAGAGCTAAGGTCACTTTTTAGTTCTGCTGGGTCTTATCAAAGAATCCAGATTTTCCCAGACACAATTTGGAATGTGTCTTACGATGGGACAAGCAACACATGCTCAGGTTCATTCTACAGAAACATGAGATGGTTGACTCGAAAGRACGGCAATTACCCTACTCAAGACGCCCAATACACAAATAATCAAGGGAAGAACATTCTTTTCATGTGGGGCATAAATAACCCACCCACCGATGATACGCAAAGAAATCTGTACACTAGAACCGACACAACAACGAGTGTGGCAACGGAAGAAATAAATAGGATCTTCAAACCATTGATAGGGCCAAGGCCTCTTGTCAACGGTTTGATGGGAAGAATTAATTATTATTGGTCGGTTTTGAAACCGGGTCAAACACTGCGAATAAAATCTGATGGGAATCTAGTAGCTCCATGGTATGGATACATTCTTTCAGGAGAGAGCCACGGAAGAATTCTGAGGACTGATCTAAAAAGGGGTAGCTGCACAGTGCAATGTCAGACAGAGAAAGGTGGCTTAAACACAACATTGCCATTCCAAAATGTAAGTAAGTATGCATTTGGAAACTGCTCAAAATACATTGGAATAAAGAGCCTCAAACTTGCAGTTGGTCTGAGGAATGTGCCYTCTAGATCTAGTAGAGGACTATTTGGGGCCATAGCAGGGTTTATAGAAGGAGGTTGGTCAGGACTAGTTGCTGGTTGGTATGGGTTCCAGCATTCAAATGACCAAGGGGTTGGTATGGCAGCAGATAGAGACTCAACTCAAAAGGCAGTTGATAAAATAACATCCAAAGTGAATAATATAGTCGACAAAATGAACAAGCAATATGAAATCATTGACCATGAATTCAGTGAGGTAGAAACTAGACTCAACATGATCAACAATAAGATTGATGATCAAATCCAGGATATATGGGCATATAATGCAGAATTGCTAGTTCTGCTTGAAAACCAGAAAACACTCGATGAGCATGACGCAAATGTAAACAATCTATACAATAAAGTAAAGAGAGCTTTGGGTTCCAATGCGGTGGAAGACGGGAAAGGGTGTTTCGAGCTATACCACAAATGTGATGACCAATGCATGGAGACAATTCGGAACGGGACTTATAACAGAAGGAAATATCAAGAGGAGTCAAAATTAGAAAGACAGAAAATAGAGGGAGTCAAGCTGGAATCTGAAGGGACTTACAAAATTCTCACCATTTATTCGACTGTCGCCTCATCTCTTGTGATTGCAATGGGGTTTGCTGCCTTTTTGTTCTGGGCCATGTCCAATGGGTCTTGCAGATGCAACATTTGTATATAA
>A_/_H5N6|MW103352|A/chicken/Fujian/9.24_FZHX0088-C/2018
ATGGAGACAGTATCACTAATGACTATACTACTAGTAGCAACAGTAAGCAATGCAGACAAAATCTGCATCGGCTATCAATCAACAAACTCCACAGAAACTGTGGACACACTAACAGAAAACGATGTCCCTGTGACACATGCCAAAGAATTAATCCACACAGAGCATAATGGGATGCTGTGTGCAACAAGCTTGGGACAACCTCTTATTTTAGACACCTGCACCATTGAAGGGCTAATCTATGGCAATCCTTCTTGTGATCTATCGCTGGAAGGAAGAGAATGGTCCTATATCGTCGAGAGACCATCAGCTGTTAACGGATTGTGTTACCCCGGGAATGTAGAAAATCTAGAAGAGCTAAGGTCACTTTTTAGTTCCGCTCGGTCTTATCAAAGAATCCAGATTTTCCCAGACACAATCTGGAATGTGTCTTACGATGGGACAAGCACAGCATGCTCAGGTTCATTCTACAAAAACATGAGATGGTTGACTCGAAAGGACGGCAATTACCCTACCCAAGACGCCCAATACACAAATAATCAAGGGAAGAACATTCTTTTCATGTGGGGAATAAATCACCCACCCGCCGATACTACGCAGACTGGTCTGTACACGAGAACCGACACAACAACGAGTGTGGCAACAGAAGAAATAAATAGGATCTTCAAACCATTGATAGGACCAAGGCCTCTTGTCAACGGCTTGATGGGAAGAATTGATTATTATTGGTCGGTTTTGAAACCAGGTCAAACACTGCGAATCAAATCTGATGGGAATCTAATAGCTCCATGGTTTGGACACATTCTTTCAGGAGAAAGCCACGGAAGAATTCTGAAGACTGATCTAAAAAGGGGTAGCTGCACAGTGCAATGTCAGACAGAGAAAGGTGGCTTAAACACAACATTGCCATTCCAAAATGTAAGTAAGTATGCATTTGGAAACTGCTCAAAATACATTGGCATAAAGAGTCTCAAACTTGCAGTCGGTCTGAGGAATGTGCCTTCTAGATCTAGTAGAGGACTATTCGGGGCAATAGCAGGGTTTATAGAGGGAGGTTGGTCAGGACTAGTTGCTGGTTGGTATGGGTTCCAGCATTCTAATGACCAAGGGGTTGGTATGGCAGCAGACAGAGACTCAACTCAAAAGGCAATTGATAAAATAACATCCAAAGTGAATAATATAGTCGACAAAATGAACAAGCAATATGAAATCATCGACCATGAATTCAGTGAAGTAGAAACTAGACTTAACATGATCAATAATAAGATTGATGATCAAATTCAGGATATATGGGCATATAATGCAGAATTGCTGGTTCTGCTTGAAAACCAGAAGACACTCGATGAGCATGATGCAAATGTAAACAACCTGTATAATAAAGTAAAGAGGGCGTTGGGTTCCAATGCAGTGGAAGATGGGAAAGGATGTTTCGAGCTATACCACAAATGTGATGACCAATGCATGGAGACAATTCGGAACGGGACCTACAACAGAAGGAAATATCAAGAGGAGTCAAAATTGGAAAGACAGAAAATAGAAGGGGTCAAGCTGGAATCTGAAGGAACTTACAAAATCCTCACAATTTATTCGACTGTCGCCTCATCTCTTGTGATTGCAATGGGGTTTGCTGCCTTCTTGTTCTGGGCCATGTCYAATGGRTCTTGCAGATGCAACATTTGTATATAA
>A_/_H5N0|MW103336|A/chicken/Fujian/9.24_FZHX0076-O/2018
ATGGAGACAGTATCACTAATGACTATACTACTAGTAGCAACAGTAAGCAATGCAGACAAAATCTGCATCGGCTATCAATCAACAAACTCCACAGAAACTGTGGACACACTAACAGAAAACGATGTCCCTGTGACACATGCCAAAGAATTAATCCACACAGAGCATAATGGGATGCTGTGTGCAACAAGCTTGGGACAACCTCTTATTTTAGACACCTGCACCATTGAAGGGCTAATCTATGGCAATCCTTCTTGTGATCTATCGCTGGAAGGAAGAGAATGGTCCTATATCGTCGAGAGACCATCAGCTGTTAACGGATTGTGTTACCCCGGGAATGTAGAAAATCTAGAAGAGCTAAGGTCACTTTTTAGTTCCGCTCGGTCTTATCAAAGAATCCAGATTTTCCCAGACACAATCTGGAATGTGTCTTACGATGGGACAAGCACAGCATGCTCAGGTTCATTCTACAAAAACATGAGATGGTTGACTCGAAAGGACGGCAATTACCCTACCCAAGACGCCCAATACACAAATAATCAAGGGAAGAACATTCTTTTCATGTGGGGAATAAATCACCCACCCGCCGATACTACGCAGACTGGTCTGTACACGAGAACCGACACAACAACGAGTGTGGCAACAGAAGAAATAAATAGGATCTTCAAACCATTGATAGGACCAAGGCCTCTTGTCAACGGCTTGATGGGAAGAATTGATTATTATTGGTCGGTTTTGAAACCAGGTCAAACACTGCGAATCAAATCTGATGGGAATCTAATAGCTCCATGGTTTGGACACATTCTTTCAGGAGAAAGCCACGGAAGAATTCTGAAGACTGATCTAAAAAGGGGTAGCTGCACAGTGCAATGTCAGACAGAGAAAGGTGGCTTAAACACAACATTGCCATTCCAAAATGTAAGTAAGTATGCATTTGGAAACTGCTCAAAATACATTGGCATAAAGAGTCTCAAACTTGCAGTCGGTCTGAGGAATGTGCCTTCTAGATCTAGTAGAGGACTATTCGGGGCAATAGCAGGGTTTATAGAGGGAGGTTGGTCAGGACTAGTTGCTGGTTGGTATGGGTTCCAGCATTCTAATGACCAAGGGGTTGGTATGGCAGCAGACAGAGACTCAACTCAAAAGGCAATTGATAAAATAACATCCAAAGTGAATAATATAGTCGACAAAATGAACAAGCAATATGAAATCATCGACCATGAATTCAGTGAAGTAGAAACTAGACTTAACATGATCAATAATAAGATTGATGATCAAATTCAGGATATATGGGCATATAATGCAGAATTGCTGGTTCTGCTTGAAAACCAGAAGACACTCGATGAGCATGATGCAAATGTAAACAACCTGTATAATAAAGTAAAGAGGGCGTTGGGTTCCAATGCAGTGGAAGATGGGAAAGGATGTTTCGAGCTATACCACAAATGTGATGACCAATGCATGGAGACAATTCGGAACGGGACCTACAACAGAAGGAAATATCAAGAGGAGTCAAAATTGGAAAGACAGAAAATAGAAGGGGTCAAGCTGGAATCTGAAGGAACTTACAAAATCCTCACAATTTATTCGACTGTCGCCTCATCTCTTGTGATTGCAATGGGGTTTGCTGCCTTCTTGTTCTGGGCCATGTCCAATGGATCTTGCAGATGCAACATTTGTATATAA
>A_/_H5N6|MW102552|A/chicken/Anhui/9.29_YHZGS014-O/2018
ATGGAGACAGTATCACTAATAACTATACTACTGATAGCAACAGTAAGCAATGCAGATAAAATCTGCATCGGCTATCAATCAACAAACTCCACAGAAACTGTGGACACACTAACAGAAAACAATGTCCCTGTGACACATGCCAAAGAACTGCTCCACACAGAGCATAATGGGATGCTGTGTGCAACAAGCTTGGGACAACCCCTTATTTTGGACACCTGCACCATTGAAGGGCTAATCTATGGCAATCCTTCTTGTGATCTATCGCTGGAAGGAAGAGAATGGTCCTATATCGTCGAGAGACCATCGGCTGTTCACGGATTGTGTTACCCCGGGAATGTAGAAGATCTAGAAGAGCTGAGGTCACTTTTTAGTTCTGCTAGGTCTTATCAAAGAATCCAGATCTTCCCAGATACAGTCTGGAATGTTTCTTACGATGGGACAAGTACAGCATGCTCAGGTTCATTCTACAGAAGTATGAGGTGGTTGACTCGAAAGAACGGCGAGTATCCTATCCAAGACGCCCAATACACAAATAATCAAGGGAAGAACATTCTTTTCATGTGGGGTATAAATCACCCACCCACCGATGATACGCAAAGAGGGCTATACACGAGAACCGATACAACGACAAGTGTGGCAACAGAAGAAATAAATAGGATCTTCAAACCATTGATAGGACCAAGGCCTCTTGTCAACGGTTTGATGGGAAGAATCAATTATTATTGGTCTATATTGAAACCGGGTCAAACACTGCGAATAAAATCTGATGGGAATCTAATAGCTCCATGGTATGGACACATTCTTTCAGGAGAGAGCCACGGAAGAATTCTGAAGACTGATTTAAAAAGGGGTAGCTGCACAGTGCAATGTCAGACAGAAAAGGGTGGCTTAAACACAACACTGCCATTCCAAAATGTAAGTAAGTATGCATTTGGAAACTGCTCAAAATATATTGGCATAAAGAGTCTCAAACTTGCAGTTGGTCTGAGGAATGTGCCTTCTAGATCTAGTAGAGGACTATTCGGGGCCATAGCAGGGTTTATAGAGGGAGGTTGGTCAGGACTAGTTGCTGGTTGGTATGGGTTCCAGCATTCAAATGATCAAGGGGTTGGTATGGCAGCAGATAGAGAATCAACCCAAAAGGCAATTGATAAAATAACATCCAAAGTGAATAATATAGTCGACAAAATGAACAAGCAGTATGAAATCATTGATCACGAGTTCAGTGAGGTAGAAACTAGACTTAACATGATCAATAATAAGATTGATGATCAAATCCAGGATATATGGGCATATAATGCAGAACTGCTAGTTCTGCTTGAAAACCAGAAAACACTCGATGAGCATGACGCAAATGTAAACAATCTATATAATAAAGTAAAGAGGGCGTTGGGTTCTAATGCGGTGGAAGATGGGAAAGGGTGTTTCGAGCTATACCACAAATGTGATGACCAATGCATGGAGACAATTCGGAACGGGACCTACAACAGAAGGGAGTATCAAGAGGAATCAAAATTAGAAAGACAGAGAATAGAGGGGGTCAAGCTGGAATCTGAAGGAACTTACAAAATCCTCACCATTTATTCGACTGTCGCCTCATCTCTTGTGATTGCAATGGGGTTTGCTGCCTTCTTGTTCTGGGCCATGTCTAATGGGTCTTGCAGATGCAACATTTGTATATAA
>A_/_H5N2|MW102512|A/chicken/Anhui/2.22_YHZGS007-O/2019
ATGGAGACAGTATCACTAATGACTATACTACTAGTGGCAACAGTAAGCAATGCAGACAAGATCTGCATCGGCTATCAATCAACAAACTCCACAGAAACTGTGGACACACTAACAGAAAACAATGTCCCTGTGACACATGCCAAAGAACTGCTCCACACAGAGCATAATGGGATGCTGTGTGCAACAAGCTTGGGAAACCCTCTTATTCTAGACACTTGCACAATTGAAGGACTAATTTATGGCAATCCTTCTTGTGATCCATTGCTGGGAGGAAGAGAATGGTCCTATATCGTCGAGAGACCATCAGCTGTTAACGGATTGTGTTATCCCGGGAGTGTAGAAAATCTAGAAGAGCTAAGGTCACTTTTTAGTTCTGCTAGGTCTTATCAAAGAATCCAAATTTTCCCAGACACAATCTGGAATGTGTCTTACAGTGGAACAAGCAAAGCATGCTCAGATTCATTCTACAGAAGCATGAGGTGGTTGACTCAAAAGAACAACGCTTACCCCACTCAAGATGCTCAATACACAAATAATCAGGAGAAGAACATTCTTTTCATGTGGGGTATAAATCACCCACCCACCGAAACTRCGCAGACAAATCTGTACACCAAAACCGACACAACGACTAGTGTGGCAACAGAAGAAATAAATAGGATCTTCAAACCATTGATAGGACCAAGGCCTCTTGTCAACGGTTTGATGGGAAGAATTAATTATTATTGGTCGGTACTGAAACCGGGTCAAACACTGCGAATAAAATCTGATGGGAACCTAATAGCTCCATGGTATGGACACATTCTTTCAGGAGAGAGCCACGGAAGAATCCTGAAGACTGATTTAAAAAGGGGTAGCTGCACAGTGCAGTGTCAGACAGAAAAAGGTGGATTAAATACGACATTGCCATTCCAAAATGTGAGTAAGTATGCCTTTGGAAACTGCTCAAAGTACATTGGCATAAAGAGTCTCAAACTTGCAGTTGGTCTGAGGAATGTGCCTTCTAGATCTAGTAGAGGACTATTCGGGGCCATAGCAGGATTTATAGAGGGAGGTTGGTCAGGAATGGTAGCTGGTTGGTATGGGTTCCAGCATTCAAATGACCAAGGGGTTGGTATGGCAGCAGATAGAGACTCAACCCAAAGGGCAATTGATAAAATAACATCCAAAGTGAATAATATCGTCGATAAAATGAACAAGCAGTATGAAATTATTGATCATGAATTCAGTGAGGTGGAAACTAGACTCAACATGATCAATAATAAGGTTGATGAYCAAATCCAGGATATATGGGCATATAATGCAGAATTACTAGTTCTGCTTGAGAACCAGAAAACACTCGATGAACATGACTCAAATGTAAACAATCTATATAATAAAGTGAAGAGGGCGTTGGGTTCCAATGCGGTGGAGGACGGAAAAGGATGTTTCGAACTATACCACAAATGTGACAACCAGTGCATGGAGACAATTCGGAACGGGACCTACAACAGAAGGAAGTATCAAGAGGAATCAAAATTAGAAAGACAGAAAATAGAGGGGGTCAAGCTGGAATCTGAAGGAACTTACAAAATCCTCACCATTTATTCGACTGTCGCCTCATCTCTTGTTATTGCAATGGGGTTTGCTGCCTTTTTGTTCTGGGCCATGTCCAACGGGTCTTGCAGATGCAACATTTGTATATAA
>A_/_H5N6|MW102504|A/chicken/Anhui/2.22_YHZGS003-O/2019
ATGGAGACAATATCACTAATGACTATACTACTAGTGGCAACAGTAAGCAATGCAGACAAGATCTGCATCGGCTATCAATCAACAAACTCCACAGAAACTGTGGACACACTAACAGAAAACAATGTCCCTGTGACACATGCCAAAGAACTGCTCCACACAGAGCATAATGGGATGCTGTGTGCAACAAGCTTGGGAAACCCTCTTATTCTAGACACTTGCACAATTGAAGGACTAATTTATGGCAATCCTTCTTGTGATCCATTGCTGGGAGGAAGAGAATGGTCCTATATCGTCGAGAGACCATCAGCTGTTAACGGATTGTGTTATCCCGGGAGTGTAGAAAATCTAGAAGAGCTAAGGTCACTTTTTAGTTCTGCTAGGTCTTATCAAAGAATCCAAATTTTCCCAGACACAATCTGGAATGTGTCTTACAGTGGAACAAGCAAAGCATGCTCAGATTCATTCTACAGAAGCATGAGGTGGTTGACTCAAAAGAACAACGCTTACCCCACTCAAGATGCTCAATACACAAATAATCAGGAGAAGAACATTCTTTTCATGTGGGGTATAAATCACCCACCCACCGAAACTGTGCAGACAAATCTGTACACCAAAACCGACACAACGACTAGTGTGGCAACAGAAGAAATAAATAGGATCTTCAAACCATTGATAGGACCAAGGCCTCTTGTCAACGGTTTGATGGGAAGAATTAATTATTATTGGTCGGTACTGAAACCGGGTCAAACACTGCGAATAAAATCTGATGGGAACCTAATAGCTCCATGGTATGGACACATTCTTTCAGGAGAGAGCCACGGAAGAATCCTGAAGACTGATTTAAAAAGGGGTAGCTGCACAGTGCAGTGTCAGACAGAAAAAGGTGGATTAAATACGACATTGCCATTCCAAAATGTGAGTAAGTATGCCTTTGGAAACTGCTCAAAGTACATTGGCATAAAGAGTCTCAAACTTGCAGTTGGTCTGAGGAATGTGCCTTCTAGATCTAGTAGAGGACTATTCGGGGCCATAGCAGGATTTATAGAGGGAGGTTGGTCAGGAATGGTAGCTGGTTGGTATGGGTTCCAGCATTCAAATGACCAAGGGGTTGGTATGGCAGCAGATAGAGACTCAACCCAAAGGGCAATTGATAAAATAACATCCAAAGTGAATAATATCGTCGATAAAATGAACAAGCAGTATGAAATTATTGATCATGAATTCAGTGAGGTGGAAACTAGACTCAACATGATCAATAATAAGGTTGATGATCAAATCCAGGATATATGGGCATATAATGCAGAATTACTAGTTCTGCTTGAGAACCAGAAAACACTCGATGAACATGACTCAAATGTAAACAATCTATATAATAAAGTGAAGAGGGCGTTGGGTTCCAATGCGGTGGAGGACGGAAAAGGATGTTTCGAACTATACCACAAATGTGACAACCAGTGCATGGAGACAATTCGGAACGGGACCTACAACAGAAGGAAGTATCAAGAGGAATCAAAATTAGAAAGACAGAAAATAGAGGGGGTCAAGCTGGAATCTGAAGGAACTTACAAAATCCTCACCATTTATTCGACTGTCGCCTCATCTCTTGTTATTGCAATGGGGTTTGCTGCCTTTTTGTTCTGGGCCATGTCCAACGGGTCTTGCAGATGCAACATTTGTATATAA
>A_/_H5N0|MW098293|A/duck/Jiangxi/05.28_NCNP30N3-OC/2018
ATGGAGACAGTATCACTAATAACTATACTANTAGTAGCAACAGTAAGCAATGCAGAYAAGATCTGCATCGGCTATCAATCAACAAACTCCACGGAAACTGTGGACACACTAACAGAAAACAATGTCCCTGTGACACATGCCAAAGAACTGCTCCACACAGAGCATAATGGGATGCTGTGTGCAACAAGCTTGGGACACCCTCTTATTCTAGACACCTGCACCATTGAAGGGCTAATTTATGGCAATCCTTCTTGTGATCCATTGCTGGGAGGAAGAGAATGGTCCTATATCGTCGARAGGCCATCAGCTGTTAACGGRTTGTGTTATCCCGGGAATGTAGAAAATCTAGAAGAGCTAAGATCACTTTTTAGTTCTTCTAGGTCTTATCAAAGGATCCAGATCTTCCCAGACACAATCTGGAATGTGTCTTAYAGTGGKACAAGCAAAGCATGCTCGGATTCATTCTACAGAAGCATGAGATGGTTGACTCAAAAGAACAACGCTTACCCWACCCAAGATGCTCAATACACAAATAATCAAGGAAAGAACATTCTTTTCATGTGGGGTATAAATCACCCACCCACCGATACTRCGCAGACAAATCTGTACACMAGAACCGACACAACAACGAGTNTGGCAACAGARGAAATRAATAGGATCTTYAAACCATTGATAGGACCAAGGCCTCTTGTCAACGGTTTGATGGGAAGAATTAATTATTATTGGTCGGTWTTRAAACCGGGYCAAACACTGMGRATAAAATCTGATGGGAATCTAATAGCTCCATGGTATGGAYACATTCTTTCAGGAGAGAGCCACGGAAGAATYCTAAAGACTGATTTAAAAAGGGGYAGCTGCACAGTGCAGTGTCAAACAGAGAAAGGTGGCTTAAACACAACATTRCCCTTCCAAAATGTAAGTAARTATGCATTTGGAAACTGCTCAAAGTACATTGGTGTRAAGAGTCTCAAACTTGCAGTTGGTCTGAGGAATGTGCCTTCTAGATCTAGTAGAGGACTATTCGGGGCCATAGCAGGRTTTATAGARGGAGGTTGGTCAGGACTAGTTGCTGGTTGGTATGGGTTYCAGCATTCAAATGACCAAGGGGTTGGTATGGCAGCAGATAGAGAYTCAACCCAAAAGGCAATTGATAAAATAACATCCAAAGTGAATAAYATAGTCGACAAAATGAACAAGCAGTATGAAATYATTGANCANGAATTCAGTGARGTAGAAACTAGRCTTAACATGATCAATAATAAGRTTGATGATCAAATCCARGATATATGGGCATATAATGCAGARTTGCTAGTTCTGCTTGAAAACCAGAAAACACTCGATGARCATGACGCRAATGTAAACAATCTATATAATAAAGTRAAGAGRGCGTTGGGTTCCAATGCGGTRGAAGATGGGAAAGGATGTTTCGAGCTATACCAYAAATGTGATGACCAWTGCATGGAGACAATTCGGAATGGGACCTAYAACAGRAGGAARTATCAAGAGGARTCAAAATTAGAAAGACAGAAAATAGAGGGGGTCAARCTGGAATCTGARGRAACTTACAAAATCCTCACCATTTATTCGACTGTCGCCTCATCTCTTGTGATTGCAATGGGGTTTGCTGCCTTTTTGTTCTGGGCCATGTCCAATGGGTCTTGCAGATGCAACATTTGTATATAA
>A_/_H5N0|MW098287|A/duck/Jiangxi/5.28_NCNP34N3-OC/2018
ATGGAGACAGTATCACTAATGACCATACTAATAGTAGCAACAGTAAGCAATGCAGAYAAGATCTGCATCGGCTATCAATCAACAAACTCCACGGAAACTGTGGACACACTAACAGAAAACAATGTYCCTGTGACACATGCCAAAGAACTGCTCCACACAGAGCATAATGGGATGCTGTGTGCAACAAGCTTGGGACACCCTCTTATTCTAGACACCTGCACCATTGAAGGGCTAATTTATGGCAATCCTTCTTGTGATCCATTRCTGGGAGGAAGAGAATGGTCCTATATCGTCGARAGGCCATCAGCTGTTAACGGRTTGTGTTATCCCGGGAATGTAGAAAATCTAGAAGAGCTAAGATCACTTTTTAGTTCTTCTAGGTCTTATCAAAGGATCCAGATCTTCCCAGACACAATYTGGAATGTGTCTTAYAGTGGKACAAGCAAAGCATGCTCGGATTCATTCTACAGAAGCATGAGATGGTTGACTCAAAAGAACAACGCTTACCCWACCCAAGATGCTCAATACACAAATAATCAAGGRAAGAACATTCTTTTCATGTGGGGTATAAATCACCCACCCACCGATACTGCGCAGACAAATCTGTACACMAGAACCGACACAACAACGAGTGTRGCAACAGARGAAATRAATAGGATCTTYAAACCATTGATAGGACCAAGGCCTCTTGTCAACGGTTTGATGGGAAGAATTAATTATTATTGGTCGGTWTTGAAACCGGGYCAAACACTGMGRATAAAATCTGATGGGAATCTAATAGCTCCATGGTATGGAYACATTCTTTCAGGAGAGAGCCAYGGAAGAATYCTRARGACYGATYTAAMAARGGGYAGCTGCACAGTGCARTGTCARACAGAGAAAGGTGGCTTAAACACWACATTRCCCTTCCAAAATGTAAGTAARTATGCATTTGGAAACTGCTCAAARTACATTGGWRTAAAGAGTCTCAAACTTGCAGTTGGTCTGAGGAATGTGCCTTCTAGATCTAGTAGAGGACTATTCGGGGCYATAGCAGGRTTTATAGARGGAGGTTGGTCAGGACTAGTTGCTGGTTGGTATGGGTTYCAGCATTCAAATGACCAAGGGGTTGGTATGGCAGCAGATAGAGAYTCAACYCAAAAGGCAATTGATAAAATAACATCCAAAGTGAATAAYATAGTCGACAARATGAACAAGCARTATGAAATYATTGAYCAYGAATTCAGTGANGTAGAAACTAGRCTYAACATGATCAAYAATAAGRTTGATGATCAAATCCARGATATATGGGCATATAATGCAGAATTGCTAGTTCTGCTTGAAAACCAGAAAACACTCGATGARCATGACGCRAATGTAAACAATCTATATAATAAAGTRAAGAGRGCGTTGGGTTCCAATGCGGTGGAAGATGGGAAAGGATGTTTCGAGCTATACCAYAAATGTGATGACCAWTGCATGGAGACAATTCGGAATGGGACCTAYAACAGRAGGAARTATCAAGAGGARTCRAAATTAGAAAGACAGAAAATAGAGGGGGTCAAGCTGGAATCTGAAGRAACTTACAAAATCCTCACCATTTATTCGACTGTCGCCTCATCTCTTGTGATTGCAATGGGGTTTGCTGCCTTTTTGTTCTGGGCCATGTCCAATGGGTCTTGCAGATGCAACATTTGTATATAA
>A_/_H5N0|MW098087|A/duck/Zhejiang/12.28_HZBX012-O/2018
ATGGAGACAGTATCACTAATAACTATACTASTAGTAGCAACAGTAAGCAATGCAGATAAGATCTGCATCGGCTATCAATCAACAAACTCCACAGAAACTGTGGACACACTAACAGAAAACAATGTCCCTGTGACACATGCCAAAGAACTGCTCCACACAGAGCATAATGGGATGCTGTGTGCAACAAGTTTGGGACACCCTCTTATTCTAGACACCTGCACCATTGAAGGGCTAATTTATGGCAATCCTTCTTGTGATCCATTGCTGGGAGGAAGAGAATGGTCATATATCGTCGAGAGGCCATCAGCTGTTAACGGATTGTGTTATCCCGGGAATGTAGAAAATCTAGAAGAGCTAAGATCATTTTTTAGTTCTTCTAAGTCTTATCAAAGGATCCAGATCTTCCCAGACACAATCTGGAATGTGTCTTACAGTGGGACAAGCAAAGCATGCTCGGATTCATTCTACAGAAGCATGAGATGGTTGACTCAAAAGAACAACGCTTACCCTACCCAAGATGCTCAATACACAAATAATCAAGGAAAGAACATTCTTTTCATGTGGGGTATAAATCATCCACCCACCGATACTGCGCAGACAAATCTGTACACCAGAACCGACACAACAACGAGTGTGGCAACAGAGGAAATGAATAGGATCTTCAAACCATTGATAGGACCAAGGCCTCTTGTCAACGGTTTGATGGGAAGAATTAATTATTATTGGTCGGTATTGAAACCGGGCCAAACACTGCGGATAAAATCCGATGGGAATCTAATAGCTCCATGGTATGGACACATTCTTTCAGGAGAGAGCCACGGAAGAATCCTAAAGACTGATCTAAAAAGGGGTAGCTGCACAGTGCAGTGTCAAACAGAGAAAGGTGGCTTAAACACAACATTGCCCTTCCAAAATRTAAGTAAGTATGCGTTTGGAAACTGCTCAAAGTACATTGGTGTAAAGAGTCTCAAACTTGCAGTTGGTCTGAGGAATGTKCCTTCTAGATCTAGTAGAGGACTATTCGGGGCCATAGCAGGATTTATAGAGGGAGGTTGGTCAGGACTAGTTGCCGGTTGGTATGGGTTCCAGCATTCAAATGACCAAGGGGTTGGTATGGCAGCAGATAGAGACTCAACCCAAAAGGCAATTGATAAAATAACATCCAAAGTGAATAATATAGTCGACAAAATGAACAAGCAGTATGAAATTATTGATCATGAATTCAGTGAGGTAGAAACTAGACTTAACATGATCAATAATAAGGTTGATGATCAAATCCAAGATATATGGGCATATAATGCAGAATTGCTAGTTCTGCTTGAAAACCAGAAAACACTCGATGAACATGACGCGAATGTAAACAACCTATATAATAAAGTGAAGAGGGCGTTGGGTTCCAATGCGGTGGAAGATGGGAAAGGATGTTTCGAGCTATACCACAAATGTGATGACCATTGCATGGAGACAATTCGGAATGGGACCTACAACAGGAGRAAGTATCAAGAGGAATCAAAATTAGAAAGACAGAAAATAGAGGGGGTCAAGCTGGAATCTGAAGAGACTTACAAAATCCTCACCATTTATTCGACTGTCGCCTCATCTCTTGTGATTGCAATGGGGTTTGCTGCCTTTTTGTTCTGGGCCATGTCCAATGGGTCTTGCAGATGCAACATTTGTATATAA
>A_/_H5N0|MW098081|A/duck/Zhejiang/11.09_HZBX009-C/2018
ATGGAGACAGTATCACTAATAACTATACTAGTAGTRGCAACAGTAAGCAATGCAGATAAGATCTGCATCGGCTATCAATCAACAAACTCCACGGAAACTGTGGACACACTAACAGAAAACARTGTYCCTGTRACACATGCCAAAGAACTGCTCCACACAGAGCATAATGGGATGCTGTGTGCAACAAGCTTGGGACACCCTCTTATTCTAGACACYTGCACCATTGAAGGGCTAATTTATGGCAATCCTTCTTGTGATCCATTGYTGGGAGGAAGAGAATGGTCCTATATCGTCGAGAGGCCATCRGCTGTTAACGGATTGTGTTATCCCGGGARYGTAGAAAATCTAGAAGAGCTAAGRTCACTTTTTAGTTCTTCTAGGTCTTATCAAAGGATCCAGATCTTCCCAGACACAATCTGGAATGTGTCTTACAGTGGGACAAGCAAAGYATGCTCGGATTCATTCTACAGAAGCATGAGATGGTTGACTCAAAAGAACAACGCTTACCCWACCCAAGATGCTCAATACACAAATAATCAAGGRAAGAACATTCTTTTCRTKTGGGGTATAAATCACCCACCCACYGATACTRYGCAGACAAATCTGTACACMAGAACCGACACAACAACGAGTGTGGCAACAGAGGAAATGAATAGGATCTTYAAACCATTGATAGGACCAAGGCCTCTTGTCAACGGTTTGATGGGAAGAATTAATTATTATTGGTCRGTAYTGAAACCGGGCCAAACACTGCGGATAAAATCTGATGGGAATCTAATAGCTCCATGGTATGGACACATYCTTTCAGGAGAGAGCCACGGAAGAATCCTAAAGACTGAYTTAAAAAKGGGTAGCTGCACAGTGCARTGTCARACAGAGAAAGGTGGCTTAAACACWACATTRCCCTTCCAAAATGTAAGTAAGTATGCATTTGGAAACTGCTCAAAGTACATTGGTKTAAAGAGTCTCAAACTTGCAGTTGGTCTKAGGAATGTGCCTTCTAGATCYAGYAGAGGACTATTYGGGGCCATAGCAGGRTTTATAGARGGAGGTTGGTCAGGACTAGTTGCTGGTTGGTATGGGTTCCAGCATTCAAATGACCAAGGGGTTGGTATGGCAGCAGATAGAGAYTCAACYCAAAAGGCAATTGATAAAATAACATCCAAAGTGAATAATATAGTCGACAAAATGAACAAGCARTATGAAATYATTGAYCAYGAATTCAGTGAGGTAGAAACTAGRCTTAACATGATCAATAATAAGRTTGATGATCAAATCCARGATATATGGGCATATAATGCAGAATTGCTAGTTCTGCTTGAAAACCAGAAAACACTCGATGARCATGACGCRAATGTAAACAATCTATATAATAAAGTRAAGAGRGCRTTGGGTTCCAATGCGGTKGAAGATGGRAAAGGATGTTTCGAGCTATACCAYAAATGTGATGACCAWTGCATGGAGACAATTCGGAANGGGACCTAYAACAGRAGGAARTATCARGAGGARTCRAAATTAGAAAGACAGAAAATAGAGGGGGTCAARCTGGAATCTGAAGRAACTTACAAAATCCTCACCATTTATTCGACTGTCGCCTCATCTCTTGTGATTGCAATGGGGTTTGCTGCCTTTTTGTTCTGGGCCATGTCCAATGGGTCTTGCAGATGCAACATTTGTATATAA
>A_/_H7N9|MW105960|A/chicken/Jiangxi/2.22_NCNP63K2-O/2017
ATGGAGACAGTATCACTAATAACTATACTAATAGTAGCAACAGTAAGCAATGCAGATAAAATCTGCATCGGCTACCAATCAACAAACTCCACAGAAACTGTGGACACACTAACAGAAAACAATGTCCCTGTGACACATGCCAAAGAACTGCTCCACACAGAGCATAATGGAATGCTGTGTGCAACAAGCTTGGGACAACCTCTTATTTTAGACACCTGCACCATTGAAGGGCTAATCTATGGCAATCCTTCTTGTGATCTATCGCTGGAAGGAAGAGAATGGTCATATATCGTCGAAAGACCATCAGCTATTAACGGATTGTGTTACCCCGGGAATGTAGAAAATCTAGAAGAGCTAAGGTCACTTTTTAGTTCTGCTAGGTCTTATCAAAGAATCCAGATTTTCCCAGACACAATCTGGAATGTGTCTTACGATGGAACAAGCACAGCATGCTCAAATTCATTCTACAGAAGCATGAGATGGTTGACTCGAAAGGACGGCAATTACCCTACTCAAGACGCTCAATACACAAATAATCAAGGGAAGAACATTCTTTTCATGTGGGGAATAAATCACCCACCCACCGATGATACGCAGAGAAATCTGTACACGAGGACCGACACAACAACGAGTGTAGCAACAGAAGAAATAAATAGGATCTTCAAACCATTGATAGGACCAAGGCCTCTTGTCAACGGTTTGATGGGAAGAATTGATTATTATTGGTCTGTATTGAAACCGGGTCAAACACTGCGAATAAAATCTGATGGGAATCTAATAGCTCCATGGTATGGACACATTCTCTCAGGAGAGAGCCATGGAAGAATTCTGAAGACTGATTTAAAAAGAGGTAGCTGCACAGTGCAATGTCAGACAGAGAAAGGTGGCTTAAACACAACACTGCCATTCCAAAATGTAAGTAAGTATGCATTTGGAAACTGCTCAAAATACATTGGCATAAAGAGTCTCAAGCTTGCAGTTGGTCTGAGGAATGTACCTTCTAGATCTAGTAGAGGACTATTCGGGGCCATAGCAGGATTTATAGAGGGAGGTTGGTCAGGACTAGTTGCTGGTTGGTATGGGTTCCAGCATTCAAATGACCAAGGAGTAGGTATGGCAGCAGATAGAGACTCAACCCAAAAGGCAATCGATAAAATAACATCCAAAGTGAATAATATAGTCGACAAAATGAACAAGCAGTATGAAATCATTGATCATGAATTCAGTGAGGTAGAAACTAGACTTAACATGATCAATAATAAGATTGATGATCAAATCCAGGACATATGGGCATATAATGCAGAATTGCTAGTTCTGCTTGAAAACCAGAAAACACTCGACGAGCATGACGCAAATGTGAACAATCTATATAATAAAGTAAAGAGGGCGTTGGGTTCCAATGCGGTGGAGGATGGGAAAGGATGTTTCGAGCTATACCACAAGTGTAATGACCAATGCATGGAGACAATTCGGAACGGGACCTACAACAGAAGGAAGTATCAAGAGGAGTCTAAATTAGAAAGACAGAAAATAGAGGGGGTCAAGCTGGAATCTGAAGGAACTTACAAAATCCTCACCATTTATTCGACTGTTGCCTCATCTCTTGTGATTGCAATGGGGTTTGCTGCCTTTTTGTTCTGGGCCATGTCCAATGGGTCTTGCAGATGCAACATTTGTATATAA
>A_/_H7N9|MW105920|A/chicken/Jiangxi/12.22_NCDZT33I2-O/2016
ATGGAGACAGTATCACTAATAACTATACTACTGGTAGCAACAGTAAGCAATGCAGATAAAATCTGCATCGGCTACCAATCAACAAACTCCACAGAAACTGTGGACACACTAACAGAAAACAATGTCCCTGTGACACATGCCAAAGAACTGCTCCACACAGAGCATAATGGGATGCTGTGTGCAACAAGCTTGGGACAACCTCTTATTTTGGACACCTGCACCATTGAAGGGCTAATCTACGGCAATCCTTCTTGTGATCTATCGCTGGAAGGAAGAGAATGGTCCTATATCGTAGAGAGACCATCAGCTGTTCACGGATTGTGTTACCCCGGGAATGTAGAAGATCTAGAAGAGCTAAGGTCACTTTTTAGTTCTGCTAGGTCTTATCAAAGAATCCAGATCTTCCCAGACACAATCTGGAATGTTTCTTACGATGGGACAAGCACAGCATGCTCAGGTTCATTCTACAGAAGCATGAGATGGTTGACTCGAAAGAACGGCGATTACCCTATTCAAGACGCCCAGTACACAAATAATCAAGGGAAGAACATTCTTTTCATGTGGGGTATAAATCACCCACCCACCGATGAAACGCAGAGAGGGCTGTACACGAGAACCGACACAACAACAAGTGTGGCAACAGAAGAAATAAATAGGATCTTCAAACCATTAATAGGACCAAGGCCTCTTGTCAACGGTTTGATGGGAAGAATTAATTATTATTGGTCCGTATTGAAACCGGGTCAAACACTGCGAATAAAATCTGATGGGAATCTAATAGCTCCATGGTATGGACACATTCTTTCAGGAGAGAGCCACGGAAGAATTCTGAAGACTGATTTAAAAAGGGGTAGCTGCACAGTGCAATGTCAGACAGAGAAAGGTGGTTTAAACACAACACTGCCATTCCAAAATGTAAGTAAGTATGCATTTGGAAACTGCTCAAAATATATTGGCATAAAGAGTCTCAAACTTGCAGTTGGTCTGAGAAATGTGCCTTCTAGATCTAGTAGAGGACTATTCGGGGCCATAGCAGGGTTTATAGAGGGAGGTTGGTCAGGACTAGTTGCTGGTTGGTATGGGTTCCAGCATTCAAATGACCAAGGGGTTGGTATGGCAGCAGATAGAGACTCAACCCAAAAGGCAATTGATAAAATAACATCCAAAGTGAATAATATAGTTGACAAAATGAACAAGCAGTATGAAATCATTGATCATGAATTCAGTGAGGTAGAAACTAGACTTAACATGATCAACAATAAGATTGATGATCAAATCCAGGATGTATGGGCATATAATGCAGAATTGCTAGTTCTGCTTGAAAACCAGAAAACACTCGATGAGCATGACGCAAATGTAAACAATCTATATAATAAAGTAAAGAGGGCGTTGGGTTCTAATGCAGTGGAAGATGGGAAAGGATGTTTCGAGCTATACCACAAATGTGATGACCAATGCATGGAGACAATTCGGAACGGGACCTACAACAGAAGGAAGTATCAAGAGGAGTCAAAATTAGAAAGACAGAAAATAGAGGGGGTCAAGCTGGAATCTGAAGGAACTTACAAAATCCTCACCATTTATTCGACTGTCGCCTCATCTCTTGTGATTGCAATGGGGTTTGCTGCCTTCTTGTTCTGGGCCATGTCCAATGGGTCTTGCAGATGCAACATTTGTATATAA
>A_/_H7N9|MW105416|A/chicken/Jiangxi/1.11_NCNP11E2-OC/2017
ATGGAGACAGTATCACTAATAACTATACTAATAGTAGCAACAGTAAGCAATGCAGATAAAATCTGCATCGGCTACCAATCAACAAACTCCACAGAAACTGTGGACACACTAACAGAAAACAATGTCCCTGTGACACATGCCAAAGAACTGCTCCACACAGAGCATAATGGAATGCTGTGTGCAACAAGCTTGGGACAACCTCTTATTTTAGACACCTGCACCATTGAAGGGCTAATCTATGGCAATCCTTCTTGTGATCTATCGCTGGAAGGAAGAGAATGGTCATATATCGTCGAAAGACCATCAGCTATTAACGGATTGTGTTACCCCGGGAATGTAGAAAATCTAGAAGAGCTAAGGTCACTTTTTAGTTCTGCTAGGTCTTATCAAAGAATCCAGATTTTCCCAGACACAATCTGGAATGTGTCTTACGATGGAACAAGCACAGCATGCTCAAATTCATTCTACAGAAGCATGAGATGGTTGACTCGAAAGGACGGCAATTACCCTACTCAAGACGCTCAATACACAAATAATCAAGGGAAGAACATTCTTTTCATGTGGGGAATAAATCACCCACCCACCGATGATACGCAGAGAAATCTGTACACGAGGACCGACACAACAACGAGTGTAGCAACAGAAGAAATAAATAGGATCTTCAAACCATTGATAGGACCAAGGCCTCTTGTCAACGGTTTGATGGGAAGAATTGATTATTATTGGTCTGTATTGAAACCGGGTCAAACACTGCGAATAAAATCTGATGGGAATCTAATAGCTCCATGGTATGGACACATTCTCTCAGGAGAGAGCCATGGAAGAATTCTGAAGACTGATTTAAAAAGAGGTAGCTGCACAGTGCAATGTCAGACAGAGAAAGGTGGCTTAAACACAACACTGCCATTCCAAAATGTAAGTAAGTATGCATTTGGAAACTGCTCAAAATACATTGGCATAAAGAGTCTCAAGCTTGCAGTTGGTCTGAGGAATGTACCTTCTAGATCTAGTAGAGGACTATTCGGGGCCATAGCAGGATTTATAGAGGGAGGTTGGTCAGGACTAGTTGCTGGTTGGTATGGGTTCCAGCATTCAAATGACCAAGGGGTAGGTATGGCAGCAGATAGAGACTCAACCCAAAAGGCAATCGATAAAATAACATCCAAAGTGAATAATATAGTCGACAAAATGAACAAGCAGTATGAAATCATTGATCATGAATTCAGTGAGGTAGAAACTAGACTTAACATGATCAATAATAAGATTGATGATCAAATCCAGGACATATGGGCATATAATGCAGAATTGCTAGTTCTGCTTGAAAACCAGAAAACACTCGACGAGCATGACGCAAATGTGAACAATCTATATAATAAAGTAAAGAGGGCGTTGGGTTCCAATGCGGTGGAGGATGGGAAAGGATGTTTCGAGCTATACCACAAGTGTAATGACCAATGCATGGAGACAATTCGGAACGGGACCTACAACAGAAGGAAGTATCAAGAGGAGTCTAAATTAGAAAGACAGAAAATAGAGGGGGTCAAGCTGGAATCTGAAGGAACTTACAAAATCCTCACCATTTATTCGACTGTTGCCTCATCTCTTGTGATTGCAATGGGGTTTGCTGCCTTTTTGTTCTGGGCCATGTCCAATGGGTCTTGCAGATGCAACATTTGTATATAA
>A_/_H7N9|MW105352|A/chicken/Jiangxi/1.11_NCDZT25G2-OC/2017
ATGGAGACAGTATCACTAATAACTATACTAATAGTAGCAACAGTAAGCAAGGCAGATAAGATCTGCATCGGCTATCAATCAACAAACTCCACGGAAACTGTGGACACACTAACAGAAAACAATGTCCCTGTGACACATGCCAAAGAACTGCTCCACACAGAGCATAATGGGATGCTGTGTGCAACAAGCCTGGGACACCCTCTTATTCTAGACACTTGCACCATAGAAGGGCTAATTTATGGCAATCCTTCTTGTGATCCATTGCTGGGAGGAAGAGAATGGTCCTATATCGTCGAGAGGCCATCAGCTGTTAATGGATTGTGTTATCCCGGGAATGTAGAAAATCTAGAAGAACTAAGGTCACTTTTTAGTTCTTCTAGGTCTTATCAAAGGATCCAGATCTTCCCAGACACAATCTGGAATGTGTCTTACAGTGGGACAAGCAAAGCATGCTCGGATTCATTCTACAGAAGCATGAGATGGTTGACTCAAAAGAACAACGCTTACCCTACCCAAGATGCTCAATACACAAATAATCAAGGGAAGAACATCCTTTTCATGTGGGGCATAAATCACCCACCCACCGATACTGCGCAGACAAATCTGTACACAAGAACCGACACAACAACGAGTGTGGCAACAGAGGAAATGAATAGGATCTTCAAACCATTGATAGGACCAAGGCCTCTTGTCAACGGTTTGATGGGAAGAATTAATTATTATTGGTCGGTATTGAAACCGGGCCAAACATTGCGGATAAAATCTGATGGGAATCTAATAGCTCCATGGTATGGACACATTCTTTCAGGAGAGAGCCACGGAAGAATCCTAAAGACTGATTTAAAAAGGGGTAGCTGCACAGTGCAGTGTCAAACAGAGAAAGGTGGCTTAAACACTACATTGCCCTTCCAAAATGTAAGTAAGTATGCATTTGGAAACTGCTCAAAGTACATTGGTGTAAAGAGTCTCAAACTTGCAGTTGGTCTGAGGAATGTACCTTCTAGATCTAGTAGAGGACTATTCGGGGCCATAGCAGGATTTATAGAGGGAGGTTGGTCAGGACTAGTTGCTGGTTGGTATGGGTTCCAGCATTCAAATGACCAAGGGGTTGGTATGGCAGCAGATAGAGACTCAACCCAAAAGGCAATTGATAAGATAACATCCAAAGTGAATAATATAGTCGACAAAATGAACAAGCAGTATGAAATTATTGATCATGAATTCAGTGAGGTAGAAACTAGGCTTAACATGATCAATAATAAGGTTGATGATCAAATCCAAGATATATGGGCATATAATGCAGAATTGCTAGTTCTGCTTGAAAACCAGAAAACACTCGATGAACATGACGCGAATGTAAACAATCTATATAATAAAGTGAAGAGGGCATTAGGTTCCAATGCGGTGGAAGATGGGAAAGGATGTTTCGAGCTATACCACAAATGTGATGACCATTGCATGGAGACAATTCGGAATGGGACCTACAACAGGAGGAAGTATCAAGAGGAATCAAAATTAGAAAGACAGAAAATAGAGGGGGTCAAGCTGGAATCTGAAGAAACTTACAAAATCCTCACCATTTATTCGACTGTCGCCTCATCTCTTGTGATTGCAATGGGGTTTGCTGCCTTTTTGTTCTGGGCCATGTCCAATGGGTCTTGCAGATGCAACATTTGTATATAA
>A_/_H7N9|MW103536|A/chicken/Guangdong/1.18_SZBJ012-O/2017
ATGGAGACAGTATCACTAATAACTATACTACTAGTAGCAACAGTAAGCAATGCAGATAAAATCTGCATCGGCTATCAATCAACAAACTCTACAGAAACAGTGGACACACTAACAGAAAACAATGTCCCTGTGACACATGCCAAAGAATTAATCCACACAGAGCATAATGGGATGCTGTGTGCAACAAGCTTGGGACAACCTCTTATTTTAGATACCTGCACCATTGAAGGGCTAATCTATGGCAATCCTTCTTGTGGTCTATCGCTGGAAGGAAGAGAATGGTCCTATATCGTCGAGAGACCATCAGCTGTTAACGGATTGTGTTACCCCGGGAATGTAGAAAATCTAGAAGAGCTAAGGTCACTTTTTAGTTCTGCTAGGTCTTATCAAAGAGTCCAGATTTTCCCAGACACAATCTGGAATGTGTCTTACGATGGAACAAGCACAGCATGCTCAGGTTCATTCTACAGAAACATGAGATGGTTGACTCGAAAGGACGGCAATTACCCTACCCAAGACGCCCAATACACAAATAATCAAGGGAAGAACATTCTTTTCATGTGGGGCATAAATCACCCACCCACCGATACAACGCAGAGTGGTCTGTACACGAGAACCGACACAACAACGAGTGTGGCAACAGAAGAAATAAATAGGATCTTCAAACCATTGATAGGACCAAGGCCTCTTGTCAACGGTTTGATGGGAAGAATTGATTATTATTGGTCGGTTTTGAAACCAGGTCAAACACTGCGAATAAAATCTGATGGGAATCTAATAGCTCCATGGTTTGGACACATTCTTTCAGGAGAGAGCCACGGAAGAATTCTGAAGACTGATCTAAAAAGGGGTAGCTGCACAGTGCAATGTCAGACAGAGAAAGGTGGCTTAAACACAACATTGCCATTCCAAAATGTAAGTAAGTATGCATTTGGAAACTGCTCAAAATACATTGGCATAAAGAGTCTCAAACTTGCAGTTGGTCTGAGGAATGTGCCTTCTAGATCTAGTAGAGGACTATTCGGGGCAATAGCAGGGTTCATAGAGGGAGGTTGGTCAGGACTAGTTGCTGGTTGGTATGGGTTCCAGCATTCTAATGACCAAGGGGTTGGTATGGCAGCAGACAGAGACTCAACTCAAAAGGCAATTGATAAAATAACATCCAAAGTGAATAATATAGTCGACAAAATGAACAAGCAATATGAAATCATCGATCATGAATTCAGTGAGGTAGAAACTAGACTTAACATGATCAATAATAAGATTGATGATCAAATTCAGGATATATGGGCATATAATGCAGAATTGCTAGTTCTGCTTGAAAACCAGAAAACACTCGATGAGCATGATGCAAATGTAAACAATCTGTATAATAAAGTAAAGAGGGCGTTGGGTTCCAATGCGGTGGAAGATGGGAAAGGATGTTTCGAGCTATACCACAAATGTGATGACCAATGCATGGAGACAATTCGGAACGGGACCTACAACAGAAGGAAATATCAAGAGGAGTCAAAATTAGAAAGACAGAAAATAGAGGGGGTCAAGCTGGAATCTGAAGGAACTTACAAAATCCTCACAATTTATTCGACTGTCGCCTCATCTCTTGTGATTGCAATGGGGTTTGCTGCCTTCTTGTTCTGGGCCATGTCCAATGGGTCTTGCAGATGCAACATTTGTATATAA
>A_/_H7N9|MW108592|A/duck/Jiangxi/1.11_NCNP32E2-OC/2017
ATGGAGACAATATCACTAATGACTATACTACTAGTGGCAACAGTAAGCAATGCAGATAAGATCTGCATCGGCTATCAATCAACAAACTCCACAGAAACTGTGGACACACTAACAGAAAACAATGTCCCTGTGACACATGCCAAAGAACTGCTCCACACAGAGCATAATGGGATGCTGTGTGCAACAAGCTTGGGAAACCCTCTTGTTCTAGACACTTGCACCATTGAAGGGCTAATTTATGGCAATCCTTCTTGTGATCCATTGCTGGGAGGAAGAGAATGGTCCTATATCGTCGAGAGACCATCAGCTGTTAACGGATTGTGTTATCCCGGGAGTGTAGAAAATCTAGAAGAGCTAAGGTCACTTTTTAGTTCTGCTAGGTCTTATCAAAGGATCCAAATCTTCCCAGACACAATCTGGAATGTGTCTTACAGTGGGACAAGCAAAGCATGCTCAGATTCATTCTACCGAAGCATGAGGTGGTTGACTCAAAAGAACAACGCTTACCCCATTCAAGATGCTCAATACACAAATAATCAAGAGAAGAACATTCTTTTCATGTGGGGCATAAATCACCCACCCACCGAAACTGCGCAGACAAATCTGTACACAAGAACCGACACAACAACGAGTGTGGCAACAGAAGAAATAAATAGGATCTTCAAACCATTGATAGGACCAAGGCCTCTTGTCAACGGTTTGATGGGGAGAATTAGTTATTATTGGTCGGTATTGAAACCGGGTCAAACACTGCGAATAAAATCTGATGGGAACCTAATAGCTCCATGGTATGGACACATTCTTTCAGGAGAGAGCCACGGAAGAATCCTGAAGACTGATTTAAAAAGGGGTAGCTGCACAGTGCAGTGTCAGACAGAGAAAGGTGGATTAAATACAACATTGCCATTCCAAAATGTGAGTAAATATGCCTTTGGAAACTGCTCAAAGTACATTGGCATAAAGAGTCTCAAACTTGCAGTTGGTCTGAGGAATGTGCCTTCTAGATCTAGTAGAGGACTATTCGGGGCCATAGCAGGATTTATAGAGGGAGGTTGGTCAGGACTAGTTGCTGGTTGGTATGGGTTCCAGCATTCAAATGACCAAGGGGTTGGTATGGCAGCAGATAGAGACTCAACCCAAAAGGCAATTGATAAAATAACATCCAAAGTGAATAATATCGTCGATAAAATGAACAAGCAGTATGAAATTATTGATCATGAATTCAGTGAGGTAGAAACTAGACTCAACATGATCAATAATAAGGTTGATGATCAAATCCAGGATATATGGGCATATAATGCAGAATTACTAGTTCTGCTTGAGAACCAGAAAACACTCGATGAACATGACTCAAATGTAAACAATCTATATAATAAAGTGAAGAGGGCGTTGGGTTCCAATGCGGTGGAGGATGGGAAAGGATGTTTCGAACTATACCACAAATGTGATAACCAGTGCATGGAGACAATTCGGAACGGAACCTACAACAGAAGGAAGTATCAAGAGGAATCAAAATTAGAAAGACAGAAAATAGAGGGGGTCAAGCTGGAATCTGAAGGAACTTACAAAATCCTCACCATTTATTCGACTGTCGCCTCATCTCTTGTTATTGCAATGGGGTTTGCTGCCTTCTTGTTCTGGGCCATGTCCAACGGGTCTTGCAGATGCAACATTTGTATATAA
>A_/_H7N9|MW108584|A/duck/Jiangxi/1.11_NCDZT44F2-OC/2017
ATGGAGACAGTATCACTAATAACTATACTAATAGTAGCAACAGTAAGCAAGGCAGATAAGATCTGCATCGGCTATCAATCAACAAACTCCACGGAAACTGTGGACACACTAACAGAAAACAATGTCCCTGTGACACATGCCAAAGAACTGCTCCACACAGAGCATAATGGGATGCTGTGTGCAACAAGCCTGGGACACCCTCTTATTCTAGACACTTGCACCATAGAAGGGCTAATTTATGGCAATCCTTCTTGTGATCCATTGCTGGGAGGAAGAGAATGGTCCTATATCGTCGAGAGGCCATCAGCTGTTAATGGATTGTGTTATCCCGGGAATGTAGAAAATCTAGAAGAACTAAGGTCACTTTTTAGTTCTTCTAGGTCTTATCAAAGGATCCAGATCTTCCCAGACACAATCTGGAATGTGTCTTACAGTGGGACAAGCAAAGCATGCTCGGATTCATTCTACAGAAGCATGAGATGGTTGACTCAAAAGAACAACGCTTACCCTACCCAAGATGCTCAATACACAAATAATCAAGGGAAGAACATCCTTTTCATGTGGGGCATAAATCACCCACCCACCGATACTGTGCAGACAAATCTGTACACAAGAACCGACACAACAACGAGTGTGGCAACAGAGGAAATGAATAGGATCTTCAAACCATTGATAGGACCAAGGCCTCTTGTCAACGGTTTGATGGGAAGAATTAATTATTATTGGTCGGTATTGAAACCGGGCCAAACATTGCGGATAAAATCTGATGGGAATCTAATAGCTCCATGGTATGGACACATTCTTTCAGGAGAGAGCCACGGAAGAATCCTAAAGACTGATTTAAAAAGGGGTAGCTGCACAGTGCAGTGTCAAACAGAGAAAGGTGGCTTAAACACTACATTGCCCTTCCAAAATGTAAGTAAGTATGCATTTGGAAACTGCTCAAAGTACATTGGTGTAAAGAGTCTCAAACTTGCAGTTGGTCTGAGGAATGTACCTTCTAGATCTAGTAGAGGACTATTCGGGGCCATAGCAGGATTTATAGAGGGAGGTTGGTCAGGACTAGTTGCTGGTTGGTATGGGTTCCAGCATTCAAATGACCAAGGGGTTGGTATGGCAGCAGATAGAGACTCAACCCAAAAGGCAATTGATAAGATAACATCCAAAGTGAATAATATAGTCGACAAAATGAACAAGCAGTATGAAATTATTGATCATGAATTCAGTGAGGTAGAAACTAGGCTTAACATGATCAATAATAAGGTTGATGATCAAATCCAAGATATATGGGCATATAATGCAGAATTGCTAGTTCTGCTTGAAAACCAGAAAACACTCGATGAACATGACGCGAATGTAAACAATCTATATAATAAAGTGAAGAGGGCATTAGGTTCCAATGCGGTGGAAGATGGGAAAGGATGTTTCGAGCTATACCACAAATGTGATGACCATTGCATGGAGACAATTCGGAATGGGACCTACAACAGGAGGAAGTATCAAGAGGAATCAAAATTAGAAAGACAGAAAATAGAGGGGGTCAAGCTGGAATCTGAAGAAACTTACAAAATCCTCACCATTTATTCGACTGTCGCCTCATCTCTTGTGATTGCAATGGGGTTTGCTGCCTTTTTGTTCTGGGCCATGTCCAATGGGTCTTGCAGATGCAACATTTGTATATAA
>A_/_H7N9|MW108576|A/duck/Jiangxi/1.11_NCDZT42F2-OC/2017
ATGGAGACAGTATCACTAATAACTATACTAATAGTAGCAACAGTAAGCAAGGCAGATAAGATCTGCATCGGCTATCAATCAACAAACTCCACGGAAACTGTGGACACACTAACAGAAAACAATGTCCCTGTGACACATGCCAAAGAACTGCTCCACACAGAGCATAATGGGATGCTGTGTGCAACAAGCCTGGGACACCCTCTTATTCTAGACACTTGCACCATAGAAGGGCTAATTTATGGCAATCCTTCTTGTGATCCATTGCTGGGAGGAAGAGAATGGTCCTATATCGTCGAGAGGCCATCAGCTGTTAATGGATTGTGTTATCCCGGGAATGTAGAAAATCTAGAAGAACTAAGGTCACTTTTTAGTTCTTCTAGGTCTTATCAAAGGATCCAGATCTTCCCAGACACAATCTGGAATGTGTCTTACAGTGGGACAAGCAAAGCATGCTCGGATTCATTCTACAGAAGCATGAGATGGTTGACTCAAAAGAACAACGCTTACCCTACCCAAGATGCTCAATACACAAATAATCAAGGGAAGAACATCCTTTTCATGTGGGGCATAAATCACCCACCCACCGATACTGCGCAGACAAATCTGTACACAAGAACCGACACAACAACGAGTGTGGCAACAGAGGAAATGAATAGGATCTTCAAACCATTGATAGGACCAAGGCCTCTTGTCAACGGTTTGATGGGAAGAATTAATTATTATTGGTCGGTATTGAAACCGGGCCAAACATTGCGGATAAAATCTGATGGGAATCTAATAGCTCCATGGTATGGACACATTCTTTCAGGAGAGAGCCACGGAAGAATCCTAAAGACTGATTTAAAAAGGGGTAGCTGCACAGTGCAGTGTCAAACAGAGAAAGGTGGCTTAAACACTACATTGCCCTTCCAAAATGTAAGTAAGTATGCATTTGGAAACTGCTCAAAGTACATTGGTGTAAAGAGTCTCAAACTTGCAGTTGGTCTGAGGAATGTGCCTTCTAGATCTAGTAGAGGACTATTCGGGGCCATAGCAGGATTTATAGAGGGAGGTTGGTCAGGACTAGTTGCTGGTTGGTATGGGTTCCAGCATTCAAATGACCAAGGGGTTGGTATGGCAGCAGATAGAGACTCAACCCAAAAGGCAATTGATAAGATAACATCCAAAGTGAATAATATAGTCGACAAAATGAACAAGCAGTATGAAATTATTGATCATGAATTCAGTGAGGTAGAAACTAGGCTTAACATGATCAATAATAAGGTTGATGATCAAATCCAAGATATATGGGCATATAATGCAGAATTGCTAGTTCTGCTTGAAAACCAGAAAACACTCGATGAACATGACGCGAATGTAAACAATCTATATAATAAAGTGAAGAGGGCATTAGGTTCCAATGCGGTGGAAGATGGGAAAGGATGTTTCGAGCTATACCACAAATGTGATGACCATTGCATGGAGACAATTCGGAATGGGACCTACAACAGGAGGAAGTATCAAGAGGAATCAAAATTAGAAAGACAGAAAATAGAGGGGGTCAAGCTGGAATCTGAAGAAACTTACAAAATCCTCACCATTTATTCGACTGTCGCCTCATCTCTTGTGATTGCAATGGGGTTTGCTGCCTTTTTGTTCTGGGCCATGTCCAATGGGTCTTGCAGATGCAACATTTGTATATAA
>A_/_H9N2|KT023048|A/chicken/Hubei/PSF02/2014**gb
ATGGAAGTAGTATCACTGATAACTATACTACTAGTAGTAACAGTAAGCAATGCAGATAAGATCTGCATCGGCTATCAATCAACAAACTCCACAGAAACTGTAGACACACTAACAGAAAACAATGTCCCTGTGACACATGCCAAAGAACTGCTCCACACAGAGCATAATGGGATGCTGTGTGCAACAAGCTTGGGACAACCTCTTATTCTAGACACTTGTACCATTGAAGGACTAATCTATGGCAATCCTTCTTGTGATCTATTGTTGGGAGGAAGAGAATGGTCCTATATCGTCGAGAGACCATCAGCTGTTAACGGATTGTGTTATCCCGGGAATGTTGAAAATCTAGAAGAGCTAAGGTCACTCTTTAGTTCTGCTAGGTCTTATCAAAGGATCCAGATTTTCCCAGACACAATCTGGAATGTGTCTTACAGTGGGACAAGCAAAGCATGTTCAGATTCATTCTACAGAAGCATGAGATGGTTGACTCAAAAGGACAACGCTTACCCTATTCAAGACGCCCAATACACAAATAATCAAGAAAAGAACATTCTTTTCATGTGGGGCATAAATCACCCACCCACTGATACTGTACAGACAAATCTGTACACAAGAACCGACACAACAACGAGTGTGGCAACAGAAGAAATAAATAGGACCTTCAAACCATTGATAGGACCAAGGCCTCTTGTCAACGGTTTGATGGGAAGAATTAATTATTATTGGTCGGTATTAAAACCGGGTCAAACACTGCGAATAAAATCTAATGGAAATCTAATAGCTCCATGGTATGGACACATTCTTTCAGGGGAGAGCCACGGGAGAATCCTGAAGACTGATTTAAAAAGAGGTAGCTGCACAGTGCAATGTCAGACAGAGAAAGGTGCTTTAAACACAACATTGCCCATCCAAAATGTGAGTAAGTATGCATTTGGAAACTGTTCAAATACATTGGCAATAAGAGTCTCAAACTTGCAGTTGGTCAGAGGAATGTGCCTTCTAGATCTAGTAGAGGACTATTCGGGGCCAAAGCAGGATTCATTGAAGGAGGTTGGTCAGGACTCGTTGCTGGTTGGTATGGATTCCAGCATTCAAATGACCAAGGGGGTGGTATGGCAGCAGATAGAGACTCAACCCAAAAGGCAATTTTATAAAATAACATCCAAAGTGAATAACATAGTCGACAAAATGAACAAGCAGTATGAAATTATCGATCATGAATTCAGCGAGGTTGAAACTAGACTTAACATGATTAATAATAAGATTGATGATCAAATCCAAGATATATGGGCATATAATGCAGAATTGCTAGTTCTGCTTGAAAACCAGAAAACACTCGATGAGCATGATGCAAATGTAAACAATTTGTACAATAAAGTGAAGAGGGCGTTGGGTTCCAATGCAGTGGAAGATGGGAAAGGATGTTTCGACATATACCACAAATGTGATGACCAGTGCATGGAGACAATTCGGAACGGGACCTACAACAGAAGGAAGTATCAAGAGGAGTCAAAATTAGAAAAACAGAAAATAGAGGGGGTCAAGCTGGAATCTGAAGAAACTTACAAAATCCTCCCCATTTATTCGACTGTCGCCTCATCTCTTGTGATTGCAATGGGGTTTGCTGCCTTCTTGTTCTGGGCCATGTCCAATGGGTCTTGCAGATGCAACATTTGTATATAA
>A_/_H9N2|MK106168|A/chicken/Jiangsu/S01/2013
ATGGAAGTAGTATCACTAATGACTATACTACTAGTAGTAACAGTAAGCAATGCAGATAAGATCTGCATCGGCTATCAATCAACAAACTCCACAGAAACTGTAGACACACTAACAGAAAACAATGTCCCTGTGACACATGCCAAAGAACTGCTCCACACAGAGCATAATGGGATGCTGTGTGCAACAAGCTTGGGAGACCCTCTTATTCTAGACACCTGTACCATTGAAGGACTAATCTATGGCAATCCTTCTTGTGATCTATTGTTGGGAGGAAGAGAATGGTCCTATATCGTCGAGAGACCATCAGCTGTTAACGGATTGTGTTATCCCGGGAATGTAGAAAATCTAGAAAAGCTAAGGTCACTTTTTAGTTCTGCTAGGTCTTATCAAAGGGTCCAGATTTTCCCAGACACAATCTGGAATGTGTCTTACAGTGGGACAAGCAAAGCATGTTCAGATTCATTCTACAGAAGCATGAGATGGTTGACTCAAAAGGACAACGCTTACCCTATTCAAGACGCCCAATACACAAATAATCAAGGAAAGAACATTCTTTTCATGTGGGGCATAAATCACCCACCCACTGATACTGCGCAGACAAATCTGTACACAAGAACCGACACAACAACGAGTGTGGCAACAGAAGAGATAAATAGGACCTTCAAACCATTGATAGGACCAAGGCCTCTTGTCAACGGTTTGATGGGAAGAATTAATTATTATTGGTCGGTATTAAAACCGGGTCAAACACTGCGAATAAAATCTAATGGGAATCTAATAGCTCCATGGTATGGACACATTCTTTCAGGAGAGAGCCACGGAAGAATCCTGAAGACTGATATACATAGGGGTAGCTGCACAGTGCAGTGTCAGACAGAGAAGGGTGGCTTAAACACAACATTGCCATTCCAAAATGTGAGTAAGTATGCATTTGGAAACAGCTCAAAATACATTGGCATGAAGAGTGTCGAACTTGCAGTTAGTATGAGGAATGTGCGTTCTAGATATAGTAGAGGACTATTGGGGGCCATAGCAGGATTTATAGAGGGAGGTTGGTCAGGATTAGTTGATGGTTGGTATGGATTCCAGCATTCAAATGACCATGGGGTTGGTATAACGGCAGATAGTGACTCAACCCAAAAGGCAATTGATAAAATAACATCCAAAGTGAACAACATAGTCGACAAAATGAACAAGCCGTATGAAATCATCGATCATGAATTCAGCGAGGTTGAAACTAGAATTAACATGATCAATAATATGGTTGATGATCAAATCCAAGATATAGGGGCTTTTAATGCGGAATTGCTAGTTTTGCTTGAAAACCAGCAAACACTTGATGAGCATGACGCAAATACAAACAATTCAAATAATAAAGTGAAGAGGGCATCGGGTTCCAATGCAGGAAAAGATGGGAAAGGATGTTTCGAGCTATACCACAAATGTGATGACCAGAGCATGGAGACAATTCGGAACGGGACCTACAACTGGAGGAAGTATCAAGAGGAGTCAAAATTAGAAAGACAGAAAATAGAGGGGGTCAAGCTGGAAACTGAAGGAACTTACAAAATTCTCACCATTTATTCGACTGTCGCCTCATCTCTTGTGATTGCAATGGGGTCTGCTGCCTTCTTGTTCTGGGCCATGCACAAGGGGTATAGCAGATGCGTCATTTGTATATAA
>A_/_H9N2|MK553648|A/Pigeon/Jiangxi/X2390/2018
ATGGACACCGTATCACTAATCACTATGCTACTACCATCAACAGTAAGCAATGCAGATAAAATCTGCATCGGCTATCAATCAACAAACTCAACAGAAACTGTGGACACGCTAACAGAAAACAATGTTCCTGTGACACATGCCAAAGAACTGCTCCACACAGAGCATAATGGGATGCTGTGTGCAACAAGCTTGGGACAACCTCTTATTTTAGACACCTGCACCATTGAAGGGCTAATCTATGGCAATCCTTCTTGTGATCCATTGCTGGAAGAGAGAGAATGGTCTTATATCGTCGAGAGACCATCAGCTGTTAACGGATTGTGTTACCCCGGGAATGTAGAAAATCTAGAAGAGCTAAGGTCATTTTTTAGTTCTGCTAGATCTTATCAAAGAATCCAGATTTTCCCAGACACGATCTGGAATGTTTCTTACGATGGGACAAGCAACACATGCTCAGGTTCATTCTACAGAAACATGAGATGGTTGACTCGAAAGAACGGCAATTACCCTATCCAAGACGCCCAATACACGAATAATCAAGGGAAGAGCATCCTTTTCATGTGGGGCATAAATCACCCACCCACCGATGATACGCAAAGAAATCTGTACACAAGAACCGACACAACAACGAGTGTGGCAACAGAAGAAATAAATAGGATCTTCAAACCATTGATAGGACCAAGGCCTCTTGTCAACGGTTTGATGGGAAGAATTAATTATTATTGGTCGGTTTTGAAACCGGGTCAAACACTGAGAATAAAATCTGATGGGAATCTAATAGCTCCATGGTATGGATACATTCTTTCAGGAGAGAGCCATGGAAGAATTCTGAGGACTGATCTAACAAAGGGCAGCTGCACAGTGCAATGTCAGACAGAGAAAGGTGGCTTAAACACAACATTGCCCTTCCAAAATGTAAGTAAATATGCATTTGGAAACTGCTCAAAATACATTGGAATAAAGAGTCTCAAACTTGCAGTTGGTCTGAGAAATATGCATTCTAGATATAGTAGAGGTCTATTCGGGGGTATAGCAAGGTTTATAGAAGGAGGTTGGTCAGGATTAGTTGCAGGTTGGTATGGGTTTCAGCATTCAAATGACCAAGGGGTTGGTATGGCAGCAGATAGAGAATCAACTCAAAAGGCAATTGATAAAATAACCTCCAAAGTGAATAACATAGTGGCCAAACTGTACAAACAATATGAAATCATTGAGCTCGAATTCATTGAGGTAGGAACTAGAATTATCATGATCGGTAATAAGTTCGATGGTCAAATTCAGGATATATGGGCATATAACGCAGAATCAATAGTTTTGCTTGATAACCAGAAAACAATTGATGAGCATGACGCAAATGTAAACAATCTATATAATAAAGTAAAGAGAGCGTTGGGTTCCAATGCGGTGGAAGATGGGAAAGGATGTTTCGAGCTATACCATAAATGTGAGAAAGAATGCATGGAGACAATTCGGAATGGGACCTATAACAGAAGGAAATATCAAGAGGAGTGGAAATTAGAAAGACAGAAAATAGAGGGGGCCAAGCTGGAATCTGAAGGAACCTACAAAATCCTCTCCATTTATTCGAGGGTGGCATCATATCGAGTGATTGCAATGGGGTCTGTTGCCTTTTTGTTTTGGGCCATGTCCAATGGGTCTTGCAGATGCAACATTTGTATATAA
>A_/_H9N2|MK553646|A/Pigeon/Jiangxi/X2386/2018
ATGGACACAGTATCACTAATAACTATGCTACTAGCATCAACAGTAAGCAATGCAGATAAAATCTGCATCGGCTATCAATCAACAAACTCAACAGAAACTGTGGACACGCTAACAGAAAACAATGTTCCTGTGACACATGCCAAAGAACTGCTCCACACAGAGCATAATGGGATGCTGTGTGCAACAAGCTTGGGACAACCTCTTATTTTAGACACCTGCACCATTGAAGGGCTAATCTATGGCAATCCTTCTTGTGATCCATTGCTGGAAGAGAGAGAATGGTCTTATATCGTCGAGAGACCATCAGCTGTTAACGGATTGTGTTACCCCGGGAATGTAGAAAATCTAGAAGAGCTAAGGTCATTTTTTAGTTCTGCTAGATCTTATCAAAGAATCCAGATTTTCCCAGACACGATCTGGAATGTTTCTTACGATGGGACAAGCAACACATGCTCAGGTTCATTCTACAGAAACATGAGATGGTTGACTCGAAAGAACGGCAATTACCCTATCCAAGACGCCCAATACACGAATAATCAAGGGAAGAGCATCCTTTTCATGTGGGGCATAAATCACCCACCCACCGATGATACGCAAAGAAATCTGTACACAAGAACCGACACAACAACGAGTGTGGCAACAGAAGAAATAAATAGGATCTTCAAACCATTGATAGGACCAAGGCCTCTTGTCAACGGTTTGATGGGAAGAATTAATTATTATTGGTCGGTTTTGAAACCGGGTCAAACACTGAGAATAAAATCTGATGGGAATCTAATAGCTCCATGGTATGGATACATTCTTTCAGGAGAGAGCCATGGAAGAATTCTGAGGACTGATCTAACAAAGGGTAGCTGCACAGTGCAATGTCAGACAGAGAAAGGTGGCTTAAACACAACATTGCCCTTCCAAAATGTAAGTAAATATGCATTTGGAAACTGCTCAAAATACATTGGAATAAAGAGTCTCAAACTTGCAGTTGGTCTGAGGAATGTGCATTGTAGATATAGTAGAGGACTATTCGGGGGTATAGCAGGGTTTATAGAAGGAGGTTGGTCAGGATTAGTTGGAGGTTGGTATGGGTTTCAGCATTCAAATGACCAAGGGGTTGGTATGGCAGCAGATAGAGAATCAACTCAAAAGGCAATTGATAAAATAACATCCAAAGTGAATAACATAGTGGACAAACTGTACAAGCAATATGAAATCATTGACCTCGAATTCAGTGAGGTAGAAACTAGAATTAACATGATCAATAATAAGTTCGATGATCAAATCCAGGATATATGGGCATATAACGCAGAATCAATAGTTTTGCTTGATAACCAGAAAACACTTGATGAGCATGACGCAAATGTAAACAATGTATATAATAAAGTAAAGAGAGCGTTGGGTTCCAATGCGGTGGAAGATGGGAAAGGATGTTTCGAGCTATACCATAAATGTGATGACCAATGCATGGAGACAATTCGGAATGGGACCTATAACAGAAGGAAATATCAAGCGGAGTGGAAATTAGAAAGACAGAAAATAGAGGGGGCCAAGCTGGAATCTGAAGGAACCTACAAAATCGACTCCATTAATTCTACGGTGACATCATATCTTGCGATTGCAATGGGGTTTGCTGCCTTTTTTATCGGGGCCATGTCCAATGGGTCTTGCAGATGCAACATTTGTATATAA
>A_/_H9N2|MK553644|A/Pigeon/Jiangxi/X2384/2018
ATGGACACCGTATCACTCATAACTATGCTACTACCATCAACAGTAAGCAATGCAGATAAAATCTGCATCGGCTATCAATCAACAAACTCAACAGAAACTGTGGACACGCTAACAGAAAACAATGTTCCTGTGACACATGCCAAAGAACTGCTCCACACAGAGCATAATGGGATGCTGTGTGCAACAAGCTTGGGACAACCTCTTATTTTAGACACCTGCACCATTGAAGGGCTAATCTATGGCAATCCTTCTTGTGATCCATTGCTGGAAGAGAGAGAATGGTCTTATATCGTCGAGAGACCATCAGCTGTTAACGGATTGTGTTACCCCGGGAATGTAGAAAATCTAGAAGAGCTAAGGTCATTTTTTAGTTCTGCTAGATCTTATCAAAGAATCCAGATTTTCCCAGACACGATCTGGAATGTTTCTTACGATGGGACAAGCAACACATGCTCAGGTTCATTCTACAGAAACATGAGATGGTTGACTCGAAAGAACGGCAATTACCCTATCCAAGACGCCCAATACACGAATAATCAAGGGAAGAGCATCCTTTTCATGTGGGGCATAAATCACCCACCCACCGATGATACGCAAAGAAATCTGTACACAAGAACCGACACAACAACGAGTGTGGCAACAGAAGAAATAAATAGGATCTTCAAACCATTGATAGGACCAAGGCCTCTTGTCAACGGTTTGATGGGAAGAATTAATTATTATTGGTCGGTTTTGAAGCCGGGTCAAACACTGAGAATAAAATCTGATGGGAATCTAATAGCTCCATGGTATGGATACATTCTTTCAGGAGAGAGCCATGGAAGAATTCTGAGGACTGATCTAACAAAGGGTAGCTGCACAGTGCAATGTCAGACAGAGAAAGGTGGCTTAAACACAACATTGCCCTTCCAAAATGTAAGTAAATATGCATTTGGAAACTGCTCAAAATACATTGGAATAAAGAGTCTCAAACTTGCAGTTGGTCTGAGGAATGTGCATTGTAGATCTAGTAGAGGACTATTCGGGGGTATAGCAGGGTTTATAGAAGGAGGTTGGTCAGGATTAGTTGGAAGGTTGTATGGGTGTCAGCATTCAAATGACCAAGGGGTTGGTATGGCAGCAGATAGAGAATCAACTCAAAAGGCAATTGATAAAATAACATCCAAAGTGAATAACATAGTGGCCAAACTGTACAAGCAATATGAAATCATTGACCTCGAATTCATCGAGGTAGAAACTAGAATTATCATGATCAGTAATATGTTCGATGGTCAAATTCAGGATATATGGGCATATAACGCAGAATCAATAGTTTTGCTTGATAACCAGAAAACAATTGATGAGCATGACGCAAAAGTAAACAATGTATATAATAAAGTAAAGAGAGCGTTGGGTTCCAATGCGGTGGAAGATGGGAAAGGATGTTTCGAGCTATACCATAAATGTGATGAAGAATGCATGGAGACAATTCGGAATCGGACCTTTAACAGAAGGGAATATCAGGCGGAGTGGAAATTAGAAAGACAGAAAATAGAGGGGGCCAAGCTGGAATCTGAACGAACCTACAAAATCGTCTCCATTTATTCGAGGGTGGCATCATATCGAGCGATTGCAATGGGGTCTGTTGCCTTTATGATTGGGGCCATGTCCAATGGGTCTTGCAGATGCAACATTTGTATATAA
>A_/_H9N2|MK553040|A/Pigeon/Guangdong/G2367/2018
ATGGAGACAGTATCACTAATAACTATACTACTAACAGCAACAGTAAGCAATGCAGATAAAATCTGCATCGGCTACCAATCAACAAACTCCACAGAAACTGTGGACACGCTAACAGAAAACAATGTCCCTGTGACACATGCCAAAGAACTGCTCCACACAGAGCATAATGGGATGCTGTGTGCAACAAACTTGGGACAACCTCTTATTTTAGACACCTGCACCATTGAAGGGCTAATCTATGGCAATCCTTCCTGTGATCCACTGCCGGAAGAAAGAGAATGGTCCTATATCGTCGAGAGACCATCAGCTGTTAACGGATTGTGTTATCCCGGGAATGTAGAAAATCTAGAAGAGCTAAGGTCACTTTTTAGTTCTGCTAGGTCTTACCAAAGAATCCAGATTTTCCCAGACACAATCTGGAATGTGTCTTACGATGGGACAAGCAACACATGCTCAGGTTCATTCTACAGAAACATGAGATGGTTGACTCGAAAGGACGGCAATTACCCTATTCAAGACGCCCAATACACAAATAATCAAGGGAAAAACATTCTTTTCATGTGGGGCATAAATAACCCACCCACCGATGATACGCAAAGAAATCTGTACACTAGAACCGACACAACGACGAGTGTGGCAACGGAAGAAATAAATAGGATCTTCAAACCATTGATAGGGCCAAGGCCTCTTGTCAACGGTTTGATGGGAAGAATTAATTATTATTGGTCGGTCTTGAAACCGGGTCAAACACTGCGAATAAAATCTGATGGGAATCTAGTAGCTCCATGGTATGGATACATTCTTTCAGGAGAGAGCCACGGAAGAATTCTGAGGACTGATCTGAAAAGGGGTAGCTGCACAGTTCAATGTCAGACAGAGAAAGGTGGCTTAAACACAACATTGCCATTCCAAAATGTAAGTAAGTATGCATTTGGAAACTGCTCAAAATACATTGGAATAAAAAGCCTCAAACTTGCAGTTGGTCTGAGGAATGTGCGTTCTAGATATAGTAGAGGACTATGTGGGGCCATAGCAGGGTTTATAGAGGGAGGTTGGTCAGGATTAGTTGCTGGTTGGTATGGGTTCCAGCATTCAAATGACCAAGGGGTTGGTATGGCAGCAGATAGAGAATCAACTCAAAAGGCAGTTGATAAAATAACATCCAAAGTGAACAATATAGTGGACAAAATGAACAAGCAATATGAAATCATTGATCATGAATTCAGTGAAGTAGAAACTAGAATCAACATGATCAACAATAAGATTGATGATCAAATCCAGGATATATGGGCATATAATGCAGAATTGCTAGTTTTGCTTGAAAACCAGAAAACACTTGATGAGCATGACGCAAATGTAAACAATCTATATAATAAAGTAAAGAGAGCGTTGGGTTCCAATGCGGTGGAAGACGGGAAAGGATGTTTCGAGCTATACCACAAATGTGATGACCAATGCATGGAGACAATTCGGAACGGGACTTATAACAGAAGGAAATATCAAGAGGAGTCAAAATTAGAAAGACAGAAAATAGAGGGGGTCAAGCTGGAATTTGAAGGAACCTACAAAATTGTCTCCATTTATTCGACTGTCGCCTCATCTCTTGTAATTGCAATGGGGTTTGCTGCCTTTTTGTTCTGGGCCATGTCCAATGGGTCTTGCAGATGCAACATTTGTATATAA
>A_/_H9N2|MK552994|A/Pigeon/Guangdong/G2170/2018
ATGGAGACAATATCACTAATAACTATACTACTAGCAGCAACAGTAAGCAATGCAGATAAAATCTGCATCGGCTATCAATCAACAAACTCCACAGAAACTGTGGACACACTAACAGAAAACAATGTTCCTGTGACACATGCCAAAGAACTGCTCCACACAGAGCATAATGGGATGCTGTGTGCAACAAGCTTGGGACAACCTCTTATTTTAGACACCTGCACCATTGAAGGGCTAATCTATGGCAATCCTTCTTGTGATCCATTGCTGGAGGAAAGGGAATGGTCTTATATCGTCGAGAGACCATCAGCTGTTAACGGATTGTGTTACCCCGGGAATGTAGAAAATCTAGAAGAGCTAAGGTCACTTTTTAGTTCTGCTAGGTCTTATCAAAGGATCCAGATTTTCCCAGACACAATCTGGAATGTTTCTTACGATGGGACAAGCAACACATGCTCAGGTTCATTCTACAGAAACATGAGATGGTTGACTCGAAAGAACGGCAATTACCCTATCCAAGACGCCCAATACACAAATAATCAAGGGAAGAACATTCTTTTCATGTGGGGTATAAATCACCCACCCACCGATGATACGCAAAGGAATCTGTACACAAGAACCGACACAACAACAAGTGTGGCAACAGAAGAAATAAATAGGATCTTCAAGCCATTGATAGGACCAAGGCCTCTTGTCAACGGTTTGATGGGAAGAATTAATTATTATTGGTCGGTTTTGAAACCGGGTCAAACACTGAGAATAAAATCTGATGGGAATCTAATAGCTCCATGGTATGGATACATTCTTTCAGGAGAGAGCCACGGAAGAATTCTGAGGACTGATTTAAAAAGGGGTGGCTGCACAGTGCAATGTCAGACAGAGAAAGGTGGCTTAAACACAACATTGCCCTTCCAAAATGTAAGTAAGTATGCGTTTGGAAACTGCTCAAAATACATTGGAATAAAGAGTCTCAAACTTGCAGTTGGTCTGAGGAATGTGCCTTCTAGATCTAGTAGAGGAATATTCGGGGCCATAGCAGGGTTTATAGAAGGAGGTTGGTCAGGACTAGTTGCTGGTTGGTATGGGTTTCAGCATTCAAATGACCAAGGGGTTGGTATGGCAGCTGATAGAGAATCAACTCAAAAGGCAATTGATAAAATAACATCCAAAGTGAATAATATAGTCGACAAAATGAACAAGCAATATGAAATCATTGATCACGAATTCAGTGAAGTAGAAACTAGACTTAACATGATCAATAATAAGATTGATGATCAAATCCAGGATATATGGGCATATAATGCAGAATTGCTAGTTCTGCTTGAAAACCAGAAAACACTCGATGAGCATGACGCAAATGTAAACAATCTATATAATAAAGTAAAGAGAGCGTTGGGTTCCAATGCGGTGGAAGATGGGAAAGGATGTTTCGAGCTATATCACAAATGTGATGACCAATGCATGGAGACAATTCGGAATGGGACCTATAACAGAAGGAAATATCAAGAGGAGTCAAAATTAGAAAGACAGAAAATAGAGGGGGTCAAGCTGGAATCTGAAGGAACTTACAAAATCCTCACCATTTATTCGACTGTCGCCTCATCTCTTGTGATTGCAATGGGGTTTGCTGCCTTTTTGTTCTGGGCCATGTCCAATGGGTCTTGCAGATGCAAAATTTGTATATAA
>A_/_H9N2|MK554451|A/chicken/Xizang/XZ2183/2017
ATGGAGACAGTATCACTAATGACTATACTACTGGTAGCAACAGTAAGCAATGCAGATAAAATCTGCATCGGCTATCAATCAACAAACTCCACAGAAACTGTGGACACACTAACAGAAAACAGTGTCCCTGTGACACATGCCAAAGAACTGCTCCACACAGAGCATAATGGGATGCTGTGTGCAACAAGCTTGGGACAACCTCTTATTTTGGACACCTGCACCATTGAAGGGCTAATCTATGGCAATCCTTCTTGTGATCTATCGCTAGAAGGAAGAGAATGGTCCTATATCGTCGAGAGGCCATCAGCTGTTCACGGATTGTGTTACCCCGGGAATGTAGAAGATCTAGAAGAGCTAAGGTCACTTTTTAGTTCTGCTAGGTCTTATCAAAGAATCCAGATCTTCCCAGACACAATCTGGAATGTTTCTTACGATGGGACAAGCACAGCATGCTCAGGTTCATTCTACAAAAGCATGAGATGGTTGACTCGAAAAAACGGCGAGTACCCTACCCAAGACGCCCAATACACAAATAATCAAGGGAAGAACATTCTTTTTATGTGGGGTATAAATCACCCACCCACCGATGATACGCAGAGAGGGCTGTACACGAGAACCGACACAACAACCAGTGTGGCAACAGAAGAAATAAATAGGATCTTCAAACCGTTGATAGGACCAAGGCCTCTTGTCAACGGTTTGATGGGAAGAATCAATTATTATTGGTCTGTATTGAAACCGGGTCAAACACTGCCAATAAAATCTGATGGGAATCTAATAGCTCCATGGTATGGACATATTCTTTCCGAAGAGCCCCACGGAAGAATTCTGAAGACTGATTTAAAAAGAGGTAGCTGCACAGTGCAATGTCAGACAGAGAAAGATGGCTTACATACAACACTGTCATTACAAAATGTAAGTAAGTATGCATCTGGAAACTGTTCAAAATATAGTGGCATAAAGAGTCTCAAACTTGCAGTTGGTCTGAGGAATGTGCCTTCTAGATATAGTAGAGGAGTATTCGGGGCCATAGCAGGGTTTATAGAGCGAGGTTGGTCAGGACTAGTTGCTGGTTGGTATGGGTTCCAGCATTCAAATGACCAAGGGGTTGGTATGGCAGCAGATAGAGACTCAACCCAAAAGGCAATTGATAAAATAACATCCAAAGTGAATAATATAGTGGACAAACTGAACAAGCAGTATGAAATCATTGATCATGAATTCAGTGAGGTAGAAACTAGAATTAACATGATTAATAATAAGATTGATGATCAAATCCAGGATATATGGGCATATAATGCAGAATTGCTAGTTTTGCTTGAAAACCAGAAAACACTTGATGAGCATGACGCAAATGTAAACAATCTATATAATAAAGTAAAGAGGGCATTGGGGTCTAATGCGGTGGAAGATGGGAAAGGATGTTTCGAGCTATACCACAAATGTGATGACCAATGCATGGAGACAATTCGGAACGGGACCTACAACAGAAGGAAGTATCAAGAGGAATCAAAATTAGAAAGACAGAAAATAGAGGGGGTCAAGCTGGAATCTGAAGGAACTTACAAAATCCTCTCCATTTATTCGACTGTCGCCTCATCTCTTGTGATTGCAATGGGGTTTGCTGCCTTCTTGTTCTGGGCCATGTCCAATGGGTCTTGCAGGTGCAATGATGGTATATAA
>A_/_H9N2|MK554449|A/chicken/Xizang/XZ2173/2017
ATGGAGACAGTATCACTAATAACTATACTACTGGTAGCGACAGTAAGCAATGCAGATAAAATCTGCATCGGCTATCAATCAACAAACTCCACAGAAACTGTGGACACACTAACAGAAAACAATGTCCCTGTGACACATGCCAAAGAACTGCTCCACACAGAGCATAATGGGATGCTGTGTGCAACAAGCTTGGGACAACCTCTTATTTTGGACACCTGCACCATTGAAGGGCTAATCTATGGCAATCCTTCTTGTGATCTATCTCTGGAAGGAAGAGAATGGTCCTATATCGTCCAGAGACCATCAACTGTTCACGGATTGTGTTACCCCGGGAATGTAGAATATCTAGAAGAGCTAAGGTCACTTTTTAGTTCTGCTAGGTCTTATCAAAGAATCCAGATCTTCCCAGACACAATCTGGAATGTTTCTTACGATGGGACAAGCACAGCATGCTCAGGTTCATTCTACAAAAGCATGAGATGGTTGACTCGAAAAAACGGCGAGTACCCTATCCAAGACGCCCAATACACAAATAATCTAGGGAAGAACATTCTTTTCATGTGGGGTATAAATCACCCACCCACCGATGATACTCAGATAGGGCTGTACACGATAACCGACACAACTTCCAGTGTGGCCACAGATGAAATAAATACGATCTTCAAACAATTAATAGGACCAAGGCCTCTTGTCAACGGTTTGATGGGAAGAATCAATTATTATTGGTCTGTATTGAAGCCGGGTCAAACACTGCGAATAAAATCTGATGGGAATCTAATAGCTCCATGGTATGGACACATTCTTTCACGAGAGAGCCACGGAAGAATTCTGAAGACTGATTTAAAAAGGGGTAGCTGCACAGTGCAATGTCAGACAGAGAAAGGTGGCTTAAATACAACACTGCGATTACAAAATGTAAGTAAGTATGCATTGGAAAACTGTTCAAAATATATTGGCATAAAGAGTCTCAAACTTGCAGTTGGTCTGAGGAATGTGCCTTCTAGATCTAGTAGAGGACTATGCGGGGCAATAGCAGGGTTTATAGAGGGAGGTTGGTCAGGATTAGTTGCTGGTTGGTATGGGTTCCAGCATTCAAATGACCAAGGGGTTGGTATGGCAGCAGATAGAGACTCAACCCAAAAGGCAATTGATAAAATAACATCCAAAGTGAATAATATAGTGGACAAAATGAACAAGCAGTATGAAATCATTGATCATGAATTCAGTGAGGTAGAAACTAGAATTAACATGATTAATAATAAGATTGATGATCAAATCCAGGATATATGGGCATATAATGCAGAATTGCTAGTTTTGCTTGAAAACCAGAAAACACTTGATGAGCATGACGCAAATGTAAACAATCTATATAATAAAGTAAAGAGGGCATTGGGTTCTAATGCGGTGGAAGATGGGAAAGGATGTTTCGAGCTATACCACAAATGTGATGACCAATGCATGGAGACAATTCGGAACGGGACCTACAACAGAAGGAAATATCAAGAGGAATCAAAATTAGAAAGACAGAAAATAGAGGGGGTCAAGCTGGAATCTGAAGGAACTTACAAAATCCTCACCATTTATTCGACTGTCGCCTCATCTCTTGTGATTGCAATGGGGTTTGCTGCCTTCTTGTTCTGGGCCATGTCCAATGGGTCTTGCAGATGCAACATTTGTATATAA
>A_/_H9N2|MK554438|A/chicken/Xizang/XZ2139/2017
ATGGAGACCGTATCGGTAATAACTATGCTACTGGGATCCACCGAAAGCAATGCAAATGAAATCTGCCTCGGCTATCAATCTGCAAACTCCGCAGAAACTGTGGACACACTAACACAACACTATGTCCCTGTGACACATGCCAAAGAACTGCTCCACACTCAGCGTAATGGGATGCTGTGTGCACCAAACTTGGGACAACCTCTTATTTTGGACACCTGCTCCATTGAAGGGCTAATCTATGGCTATCCTTCTTGTGATCTATCTCTGGAAGGAAGAGAATGGTCCTATATCGTCCAAATACCATCAACAGTACACGGATTGTGTTACCCCGGGAATGTCCAATATCAAGAAGAGCTAAGGTCACTTTTTAGTTCTGCTACGTCTTATCAAAAAATCCAGATCTTCCCACACACCATCTGGAATGTTTCTTACGATGGGACAAGCATGCCATGCTCAGGATCATTCTACATCTCCTTGATATGGTTGACTCCCCTAAACTGTGATCACCCTATCCAAGACCCCCCCTACCCAAATAATCTGGAGCTGAACATTCTTTTCATGTGGGGGATAAATCACACGCCCACCGATGATACTCAGATAAGGCTGTACACAATAACCGACACAACTTTCTGTGTGGCAACAGATGAAATAAATACGATCTTCAAACAATTAATAGAACCAAGGCCTCTCGTCAACGAATTGATGACAAGAATCAATTATTATAGGTCTGTATTGATGCCGGGTCAGACACTGCAAGTAAAATCTGATGTGAATCTACTAGCTTCCTGGTATGGACCCATACTTTCACGAGAGAGCTACGGAGCACTTCTGACCACTGATTTAAAAAGGGGTAACTGCACTGTGCAATGTCAGACAGAGAAAGGTGGCTTAAACACAACACAGTCATGCCAAAATGTAAGTAAGCAGGCATCCGGAAACTGTTCAAAATATATTGGCATAAAGAGTGTCAAACTTGCAGTTGGTCTGAGGAAGGTGCGTTGTCGATATATTAGAGGAGTATTCGGGGCAGTAGCAGGGTTCATAGAGCGAGGTTGGTCAGGATTAGTTGGAGGGTGGTATGGGTTCCAGCATTCAAATGACCAAGGGGTTGGTATGGCAGCAGATAGAGACTCAACCCAAAAGGCAATGGATAAAATAACATCCAAAGTGAATAATATAGTGGACAAAATGAACAAGCCGTATGAAATCATTGGTCTTGAATTCATTGTGGTAGGAACTAGAATGGACACGAGTGGTCATAAGTTCGATGATCAAATCCAGGATATATGGGCATATAATGCAGAATCAATAGTTTTGCTCGAAAACCAGAAAACACTTGATGAGCAGGACGCAAATGTAAGCAATGGAGGGAATAAAGTAAAGAGGGCATTGGGTTCTAATGAGGTGGAAGATGAGAACGGATGTTTCGAGCTATACCACAAATGTGATGACCAATGCATCGAGACAATTCGGAACGGGACCTACAACAGAAGGAAATATCAAGAGGAATCACAATTAGAAAGACAGAAAATGGAGGGGGTCAAGCTGGAATCTGAAGGAACCAGGGAAATCCTCTCCTTGTATTCGAGGGTGGCATCATATCTAGTGATTGCAATGCGGTCTGCTGCCTTGTTGATTGGGGCCATGTCCAATGGGTATTGCAGATGCAATGAGTGTATATAA
>A_/_H9N2|MK554424|A/chicken/Xizang/XZ2062/2017
ATGGAGACAGTATCACTAATGACTATACTACTGGTAGCCACAGTAAGCAATGCAGATGAAATCTGCATCGGCTATGAATCAGCAAACTCCTCAGAAACTGTGGACACACTAACAGAAAACTATGTCCCTGTGACTCATGCCAAAGAACTGCTCCACACTCAGCGTAATGGGATGCTGGGTGCAACAAACTTGGGACAACCTCTTATTTTGGACACCTGCACCATTGAAGGGCTAATCTATGGCAATCCTTCTTGTGATCTATCGCTAGAAGGAAGAGAATGGTCCTATATCGTCGAGAGGCCATCAACTGTTCACGGATTGTGTTACCCCGGGAATGTACAATATCTAGAAGAGCTAATGTCACTTTTTAGTTCTGCTAGGTCTTATCAAAAAATCCAGATCTTCCCACACACCATCTGGAATGTTTCTTACGATGGGACAAGCACAGCATGCTCAGGTTCATTCTACAAAAGCATGAGATGGTTGACTCGAAAAAACAGCGAGTACCCTACCCAAGACGCCCAATACACAAATAATCATGGGAATAACATTCTATTTATGTGGGGTATAAATCACCCACCCACCGATGATACGCAGATAGGGCTGTACACGATAACCGACACTACTTTCTGTGTGGCAACAGAAGAAATAAATAGGATCTTCAAACCGTTAATAGGACCACAGCCTCTTGTCAACGGATTGATGGGAAGAATCAATTATTATTGGTCTGTATTGAAACCGGATCAGACACTGCCAGTCAAATCTGATATGAATCTACTAGCTTCACTGTATGGACACATTCTTTCAGTAGAGAGCTACGGTAGACTTCTGATCACTGATTTAAAAAGGGGTAGCTGCACAGAGCAATGTCACACAGAGAAAGGTGGCTTAAACACAACACTGGCATGCCAAAATGTAAGTGAGTATGCATTTGGAAACTGTTCAAAATATATTGGCATAAAGAGTGTCAAACTTGCAGTTGGTCTGAGGAATGTGCGTTGTAGATATAGTAGAGGAGTATTCGGGGCCATAGCAGGGTTCATAGAGCGAGGTTGGTCAGGACTAGTTGCTGGTTGGTATGGGTTCCAGCATTCAAATGACCAAGGGGTTGGTATGGCAGCAGATAGAGACTCAACCCAAAAGGCAATTGATAAAATAACATCCAAAGTGAATAATATAGTGGACAAAATGAACAAGCAGTATGAAATCATTGATCTTGAATTCAGTGAGGTAGAAACTAGAATTAACATGAGTAATAATAAGTTCGACGATCAAATCCAGGATATATGGGCATATAATGCAGAATCGATAGTTTTGCTCGAAAACCAGAAAACACTTGATGAGCATGACGCAAATGTAAACAATCTATATAATAAAGTAAAGAGGGCATTGGGGTCTAATGCGGTGGAAGATGGGAAAGGATGTTTCGAGCTATACCACAAATGTGATGACCAATGCATGGAGACAATTCGGAACGGGACCTACAACAGAAGGAAGTATCAAGAGGAATCAAAATTAGAAAGACAGAAAATAGAGGGGGTCAAGCTGGAATCTGAAGGAACCAACAAAATCCTCTCTATTAATTCGAGGGTGGCATCATCTCTTGTGATTGCAATGGGGTCTGTTGCCTTGTTGTTCTGGGCCATGTCCAATGGGTCTGGCAGGCCAAATATTTGTATATAA
>A_/_H9N2|MK554405|A/chicken/Jiangxi/X2420/2017
ATGGACACAGTATCACTAATAACTATACTACTAGTAGCAACAGCAGGCAATGCAGATAAGATCTGCATCGGCTACCAATCAGCAAACTCCACTGAAACTGTGGACACACTAACAGAGAACAATGTCCCTGTAACACATGCCAAAGAACTGCTCCACACAGAGCATAATGGAATGCTGTGTGCAACAAGCTTGGGACAACCTCTTCTTTTAGACACCTGCACCGTTGAAGGGCTAATCTATGGCAACCCTTCTTGTGATCTATCGCTGGAAGGAAGGGAATGGTCCTATATCGTCAAGAGACCATCAGCTGTTAACGGATTGTGTTACCCCGGGAATGTAGAAAATCTAGAAAAGCTAAGGTCACTTTTTAGTTCTGCTAGGTCTTATCAAAGAATCCAGATTTTCCCAGACACAATCTGGAATGTGTCTTACGATGGAACAAGCACAGCATGCTCAAATTCATTCTACAAAAGCATGAGATGGTTGACTCGAAAGGACGGCAATTACCCTACCCAAGACGCCCAATATACAAATAATCAAGGGAAGAACATTCTTTTCATGTGGGGCATAAATCACCCACCCACCGATGATACTCAGATAAATCTGTACACGATAACCGACACAACTACGAGTGTGGCAACAGAAGAAATAAATAGGATCTTCAAACCATTGATAGGACCAAGGCCTCTTGTCAGCGGTTTGATGGGAAGAATCCATTATTATTGGTCTGTATTGAACCAGGGTCAAACACTGCGAATAATATCTGATGGGAATCTAATAGCTCCTTGGCATGGACACATTCTTTGCAGAGAGAGCCACGGAAGAATTCTAAAGACTGATTTAAAAAGAGGTAGCTGCACTGTGCCATGTCAGACAGAGAAAGGTGGTTTAAACACAACACTGCCATTGCAAAATGTAAGTAAGTATGCATTTGGAAATTGCTCAAAATACATTGGCATAAAGAGTGTCAAACTTGCAGTTGGTATGAGGAATGTGCGTTCTAGATTTAGTAGAGGACTATTCGAGGCCATAGCAGGGTTTATAGAGGGAGGTTGGTCAGGATTAGTTGATGGTTGGTATGGGTTCCAGCATTCAAATGACCAAGGGGTAGGTATGGCAGCAGATAGAGACTCAACCCAAAAGGCAATTGATAAAATAACATCCAAAGTGAATAATATAGTGGACAAAATGAACAAGCAGTATGAAATCATTGATCATGAATTCAGTGAGGTAGAAACTAGAATTAACATGATCAATAATAAAATTGATGATCAAATCCAGGATATATGGGCATATAATGCAGAATTGCTAGTTTTGCTTGAAAACCAGAAAACACTTGACGAGCATGACGCAAATGTGAACAATCTATATAATAAAGTAAAGAGGGCGTTGGGTTCCAATGCGGTGGAAGATGGGAAAGGATGTTTCGAGCTATACCACAAATGTAATGACCAATGCATGGAGACAATTCGGAACGGGACCTACAACAGAAGGAAGTATCAAGAGGAGTCAAAATTAGAAAGACAGAAAATAGAGGGGGTCAAACTGGAATCTGAAGGAACCTACAAAATCCTCACCATTTATTCGACTGTTGCCTCATCTCTTGTGATTGCAATGGGGTTTGCTGCCTTTTTGTTCTGGGCCATGTCCAATGGGTCTTGCAGATGCAACATATGTATATAA
>A_/_H9N2|MK554393|A/Duck/Jiangxi/X2348/2017
ATGGACACAGTATCGCTAATCACTATACTACTAGTAGCAACTGTATGCAATGCCAATGTAATCTGCATCGGCTACCAATCAACAAACTCCGCAGACACTGTGGACACTCTATCACAACATTATGTCCCTGTGACACATGCCAAAGAACTGCTCCACACTCAGCATAATGGAATGCTGTGTGCTACAAGCTTGGGACAACCTCTTATATTAGACACCTGCACCATTGAAGGGCTAATCTATGGAAATCCTTCTTGTGATCTATCGCTGGAAGGAAGGGAATGGTCCTATATCGTCGAAATACCATCAGCTGTTAACGGATTGTGTTACCCCGGGAATGTACAATATCTAGAAGAGCTAAGGTCACTTTTTAGTTCTGCTAGGTCTTATCAAAAAATACAGATTTTCCCACACACCATCTGGAATGTGTCTTACGATGGAACAAGCATAGCGTGCTCAAATTCATTCTACAGAAGCATGAGATGGTTGACTCCAAAGGACGGCAATTACCCTACCCAAGACGCCCAATACACAAATAATCAAGGGAATAACATTCTTTTCATGTGGGGTATAAATCACCCACCCACCGATGATACTCAGATAAATCTGTACACTACAACCGACACAACAACGAGTGTGGCAACAGAAGAAATAAATACGATCTTCAAACCATTGATAGGACCAAGGCCTCTTGTCAACGGTTTGATGGGAAGAATTGATTATTACTGGTCTGTATTGAAACCGGGTCAAACACTGCGAATAATATCTGATGGGAATCTAATATCTCCCTGGTATGGACACATTCTTTCACGAGAGAGCCATGGAAGAATTCTGAATACTGACTTAGATAGGGGTAGCTGCACGGTGCAATGTCAGACAGAGAAATGTGGCTTTAACACAACACTGCCATTCCAAAATGTAAGTAAGTATGCATCTGGGAAATGCTCAAAATACATTGGCATTAAGAGTCTCAAACTTGCAGTTGGTTTGAGGAATATGCCTTCTAGATCTAGTAGAGGACTATTCGGGGGCATAGCAGGGTTTATAGAGGGAGGTATGTCAGGGATAGATGGAGGGTGGTATGGGTTCCAGCATTCAAATGATCAAGGGGTAGGTATGGCAGCGGATAGAGGCTCAACCCAAAAGGCAATTGATAAAATAACATCCAAAGTGAATAATATAGTGGACAAAATGAACAAGCAGTATGAAATCATTGATCATGAATTCATTGAGGTAGAAACTAGAATTGACATGATCAATAATAAGATCGACGATCAAATTCAGGATATTTGGGCATATAACGCAGAATTGCTGGTTTTGCTTGAAAACCAGAAAACACTTGACGAGCATGATGCAAATGTGAACAATCTATATAACAAAGTGAAGAGGGCATTGGGTTCCAATGCGGTGGAAGAAGGAAACGGATGTTTCGAACTATGCCACAAATGTAATGACCAATGCATGGAGACAATTCGGAACGGGACCATCATCAGAAGGGAATATCAGGCGGAGTCAAAATTAGAAAGACAGAAAATAGAGGGGGTCAAGCTGGAATCTGAAGGGACCTACAAAATCCTCTCCATTTATTCGACGGTGGCATCATCCCTAGTGAGTGCAATGGGGCCTGTTGCCTTATTGTTCTGGGCCATGTCCAATGGGTCGAGCAGATGCAGCATTAGTATATAA
>A_/_H9N2|MK554388|A/chicken/Jiangxi/X2324/2017
ATGGAGACAGTATCACTAATAACTATACTACTAGTAGCAACAGCAAGCAATGCAGATAAAATCTGCATCGGCTACCAATCAACAAACTCCACTGAAACTGTGGACACACTAACAGAGAACAATGTCCCTGTAACACATGCCAAAGAACTGCTCCACACAGAGCATAATGGAATGCTGTGTGCAACAAGCTTGGGACAACCTCTTATTTTAGACACCTGCACCGTTGAAGGGCTAATCTATGGCAACCCTTCTTGTGATCTATCGCTGGAAGGAAGGGAATGGTCCTATATCGTCGAGAGACCATCAGCTGTTAACGGATTGTGTTACCCCGGGAATGTAGAAAATCTAGAAGAGCTAAGGTCACTTTTTAGTTCTGCTAGGTCTTATCAAAGAATCCAGATTTTCCCAGACACAATCTGGAATGTGTCTTACGATGGAACAAGCACAGCATGCTCAAATTCATTCTACAGAAGCATGAGATGGTTGACTCGAAAGGACGGCAATTACCCTACCCAAGACGCCCAATATACAAATAATCAAGGGAAGAACATTCTTTTCATGTGGGGCATAAATCACCCACCCACCGATGATACGCAGAGAAATCTGTACACGAGAACCGACACAACAACGAGTGTGGCAACAGAAGAAATAAATAGGATCTTCAAACCATTGATAGGACCAAGGCCTCTTGTCAACGGTTTGATGGGAAGAATCGATTATTATTGGTCTGTATTGAAACCGGGTCAAACACTGCGAATAAAATCTGATGGGAATCTAATAGCTCCATGGTATGGACACATTCTTTCAGGAGAGAGCCATGGAAGAATTCTGAAGACTGATTTAAAAAGGGGTAGCTGCACTGTGCAATGTCAGACAGAGAAAGGTGGCTTAAACACAACACTGCCATTCCAAAATGTAAGTAAGTATGCATTTGGAAACTGCTCAAAATACATTGGCATAAAGAGTCTCAAACTTGCAGTTGGTCTGAGGAATGTGCCTTCTAGATCTAGTAAAGGACTATTCGGGGCCATACCAGGGTTTATAGAGGGAGGTTGGTCAGGACTAGTTGCTGGTTGGTATGGGTTCCAGCATTCAAATGACCAAGGGGTAGGTATGGCAGCAGATAGAGACTCAACCCAAAAGGCAATTGATAAAATAACATCAAAAGTGAATAATATAGTCGACAAAATGAACAAGCAGTATGAAATCATTGATCATGAATTCAGTGAGGTAGAAACTAGACTTAACATGATCAATAATAAAATTGATGATCAAATCCAGGATATATGGGCATATAATGCAGAATTGCTAGTTTTGCTTGAAAACCAGAAAACACTCGACGAGCATGACGCAAATGTGAACAATCTATATAACAAAGTAAAGAGGGCGTTGGGTTCCAATGCGGTGGAAGATGGGAAAGGATGTTTCGAGCTATACCACAAATGTAATGACCAATGCATGGAGACAATTCGGAACGGGACCTACAACAGAAGGAAGTATCAAGAGGAGTCAAAATTAGAAAGACAGAAAATAGAGGGGGTCAAACTGGAATCTGAAGGAACCTACAAAATCCTCACCATTTATTCGACTGTTGCCTCATCTCTTGTGATTGCAATGGGGTTTGCTGCCTTTTTGTTCTGGGCCATGTCCAATGGGTCTTGCAGATGCGAACATTGTATATAA
>A_/_H9N2|MK554370|A/chicken/Jiangxi/X2283/2017
ATGGAGACAGTATCACTAATAACTATACTACTGGTAGCAACAGTAAGCAATGCAGATAAAATCTGCATCGGCTATCAATCAACAAACTCCACAGAAACTGTGGACACACTAACAGAAAACAATGTCCCTGTGACACATGCCAAAGAACTGCTCCACACAGAGCATAATGGGATGCTGTGTGCAACAAGCTTGGGACAACCTCTTATTTTGGACACCTGCACCATTGAAGGGCTAATCTATGGCAATCCTTCTTGTGATCTATCGCTGGAAGGAAGAGAATGGTCCTATATCGTCGAGAGACCATCAGCTGTTCACGGATTGTGTTACCCCGGGAATGTAGAAGATCTAGAAGAGCTAAGGTCACTTTTTAGTTCTGCTAGGTCTTATCAAAGAATCCAGATCTTCCCAGACACAATCTGGAATGTTTCTTACGATGGGACAAGCACAGCATGCTCAGGTTCATTCTACAAAAGCATGAGATGGTTGACTCGAAAAAACGGCGAGTACCCTACCCAAGACGCCCAATACACAAATAATCAAGGGAAGAACATTCTTTTCATGTGGGGTATAAATCACCCACCCACCGATGATACGCAGAGAGGGCTGTACACAAGAACCGACACAACAACAAGTGTGGCAACAGAAGAAATAAATAGGATTTTCAAACCATTAATAGGACCAAGGCCTCTTGTCAACGGTTTGATGGGAAGAATCAATTATTACTGGTCTGTATTGAAACCGGGTCAAACACTGCGAATAAAATCTGATGGGAATCTAATAGCTCCATGGTATGGACACATTCTTTCAGGAGAGAGCCACGGAAGAATTCTAAAGACTGATTTAAAAAGAGGTAGCTGCACAGTGCAGTGTCAGACAGAAAAAGGTGGCTTAAACACAACACTGCCATTCCAAAATGTGAGTAAGTATGCATTTGGAAACTGCTCAAAATATATTGGCATAAAGAGTCTCAAACTTGCAGTTGGTCTGAGGAATGTGCCTTCTAGATCTAGTAAAAGACTATTCGGGGCCATAGCAGGGTTTATAGAAGGAGGTTGGTCAGGACTAGTTGCTGGTTGGTATGGGTTCCAGCATTCAAATGACCAAGGGGTTGGTATGGCAGCAGATAGAGACTCAACCCAAAAGGCAATTGATAAAATAACATCCAAAGTGAATAATATAGTCGACAAAATGAACAAGCAGTATGAAATCATTGATCATGAATTCAGTGAGGTAGAAACTAGACTTAACATGATTAATAATAAGATTGATGATCAAATCCAGGATATATGGGCATATAATGCAGAATTGCTAGTTTTGCTTGAAAACCAGAAAACACTCGATGAGCATGACGCAAATGTAAACAATCTATATAATAAAGTAAAGAGGGCGTTGGGTTCTAATGCGGTGGAAGATGGGAAAGGATGTTTCGAGCTATACCACAAATGTGATGACCAATGCATGGAGACAATTCGGAACGGGACCTACAACAGAAGGAAGTATCAAGAGGAATCAAAATTAGAAAGACAGAGAATAGAGGGGGTCAAGCTGGAATCTGAAGGAACTTACAAAATCCTCACCATTTATTCGACTGTCGCCTCATCTCTTGTGATTGCAATGGGGTTTGCTGCCTTCTTGTTCTGGGCCATGTCTAATGGGTCTTGCAGATGCAATATTTGTATATAA
>A_/_H9N2|MK554366|A/chicken/Jiangxi/X2278/2017
ATGGAGACAGTATCACTAATAACTATACTACTGGTAGCAACAGTAAGCAATGCAGATAAAATCTGCATCGGCTATCAATCAACAAACTCCACAGAAACTGTGGACACACTAACAGAAAACAATGTCCCTGTGACACATGCCAAAGAACTGCTCCACACAGAGCATAATGGGATGCTGTGTGCAACAAGCTTGGGACAACCTCTTATTTTGGACACCTGCACCATTGAAGGGCTAATCTATGGCAATCCTTCTTGTGATCTATCGCTGGAAGGAAGAGAATGGTCCTATATCGTCGAGAGACCATCAGCTGTTCACGGATTGTGTTACCCCGGGAATGTAGAAGATCTAGAAGAGCTAAGATCACTTTTTAGTTCTGCTAGGTCTTATCAAAGAATCCAGATCTTCCCAGACACAATCTGGAATGTTTCTTACGATGGGACAAGCACAGCATGCTCAGGTTCATTCTACAAAAGCATGAGATGGTTGACTCGAAAAAACGGCGAGTACCCTACCCAAGACGCCCAATACACAAATAATCAAGGGAAGAACATTCTTTTCATGTGGGGTATAAATCACCCACCCACCGATGATACGCAGAGAGGGCTGTACACAAGAACCGACACAACAACAAGTGTGGCAACAGAAGAAATAAATAGGATTTTCAAACCATTAATAGGACCAAGGCCTCTTGTCAACGGTTTGATGGGAAGAATCAATTATTACTGGTCTGTATTGAAACCGGGTCAAACACTGCGAATAAAATCTGATGGGAATCTAATAGCTCCATGGTATGGACACATTCTTTCAGGAGAGAGCCACGGAAGAATTCTAAAGACTGATTTAAAAAGAGGTAGCTGCACAGTGCAGTGTCAGACAGAAAAAGGTGGCTTAAACACAACACTGCCATTCCAAAATGTGAGTAAGTATGCATTTGGAAACTGCTCAAAATATATTGGCATAAAAAGTCTCAAACTTGCAGTTGGTCTGAAGAATGTGCCTTCTAAATCTAATAAAAGACTATTCGGGGTCAAAACGGGGTTTATAGAAGGAGGTTGGTCAGGACTAGTTGCTGGTTGGTATGGGTTCCAGCATTCAAATGACCATGGGGTTGGTATGGCAGCAGATAGAGACTCAACCCAAAAGGCAATTGATAAAATAACATCCAAAGTGAATAATATAGTCGACAAAATGTACAAGCAGTATGAAATCATTGATCATGAATTCAGTGAGGTAGAAACTAGACTTAACATGATTAATAATAAGATTGATGATCAAATCCAGGATATATGGGCATATAATGCAGAATTGCTAGTTTTGCTTGAAAACCAGAAAACACTCGATGAGCATGACGCAAATGTAAACAATCTATATAATAAAGTAAAGAGGGCGTTGGGTTCTAATGCGGTGGAAGATGGGAAAGGATGTTTCGAGCTATACCACAAATCTGATGACCAATGCATCGAGACAATTCGGAACGGGACCTACAACAGAAGGAAGTATCAAGAGGAATCAAAATTAGAAAGACAGAGAATAGAGGGGGTCAAGCTGGAATCTGAAGGAACCTACAAAATCCTCTCCATTTATTCGACTGTCGCATCATCTCTTGTGATTGCAATGGGGTTTGCTGCCTTCTTGTTCTGGGCCATGTATAATGGGTCTTGCAGATGCAACATTTGTATATAA
>A_/_H9N2|MK554359|A/chicken/Jiangxi/X2266/2017
ATGGAGACAGTATCACTAATAACTATACTACTAGTAGCAACAGCAAGCAATGCAGATAAAATCTGCATCGGCTACCAATCAACAAACTCCACTGAAACTGTGGACACACTAACAGAGAACAATGTCCCTGTAACACATGCCAAAGAACTGCTCCACACAGAGCATAATGGAATGCTGTGTGCAACAAGCTTGGGACAACCTCTTATTTTAGACACCTGCACCGTTGAAGGGCTAATCTATGGCAACCCTTCTTGTGATCTATCGCTGGAAGGAAGGGAATGGTCCTATATCGTCGAGAGGCCATCAGCTGTTAACGGATTGTGTTACCCCGGGAATGTAGAAAATCTAGAAGAGCTAAGGTCACTTTTTAGTTCTGCTAGGTCTTATCAAAGAATCCAGATTTTCCCAGACACAATCTGGAATGTGTCTTACGATGGAACAAGCACAGCATGCTCAAATTCATTCTACAGAAGCATGAGATGGTTGACTCGAAAGGACGGCAATTACCCTACCCAAGACGCCCAATATACAAATAATCAAGGGAAGAACATTCTTTTCATGTGGGGCATAAATCACCCACCCACCGATGATACGCAGAGAAATCTGTACACGAGAACCGACACAACAACGAGTGTGGCAACAGAAGAAATAAATAGGATCTTCAAACCATTGATAGGACCAAGGCCTCTTGTCAACGGTTTGATGGGAAGAATCGATTATTATTGGTCTGTATTGAAACCGGGTCAAACACTGCGAATAAAATCTGATGGGAATCTAATAGCTCCATGGTATGGACACATTCTTTCAGGAGAGAGCCATGGAAGAATTCTGAAGACTGATTTAAAAAGGGGTAGCTGCACTGTGCAATGTCAGACAGAGAAAGGTGGCTTAAACACAACACTGCCATTCCAAAATGTAAGTAAGTATGCATTTGGAAACTGCTCAAAATACATTGGCATAAAGAGTCTCAAACTTGCAGTTGGTCTGAGGAATGTGCCTTCTAGATCTAGTAGAGTACTATTCGGGGCCATAGCAGGGTTTATAGAGGGAGGTTGGTCAGGACTAGTTGCTGGTTGGTATGGGTTCCAGCATTCAAATGACCAAGGGGTAGGTATGGCAGCAGATAGAGACTCAACCCAAAAGGCAATTGATAAAATAACATCAAAAGTGAACAATATAGTCGACAAAATGTACAAGCAGTATGAAATCATTGATCATGAATTCAGTGAGGTAGAAACTAGACTTAACATGATCAATAATAAAATTGATGATCAAATCCAGGATATATGGGCATATAATGCAGAATTGCTAGTTTTGCTTGAAAACCAGAAAACACTTGACGAGCATGACGCAAATGTGAACAATCTATATAACAAAGTAAAGAGGGCGTTGGGTTCCAATGCGGTGGAAGATGGGAAAGGATGTTTCGAGCTATACCACAAATCTAATGACCAATGCATCGAGACAATTCGGAACGGGACCTACAACAGAAGGAAGTATCAAGCGGAGTCAAAATTAGAAAGACAGAAAATAGAGGGGGTCAAACTGGAATCTGAAGGAACCTACAAAATCCTCTCCATTTATTCGACTGTTGCCTCATCTCTTGTGATTGCAATGGGGTTTGCTGCCTTTTTGTTCTGGGCCATGTCCAATGGATCTTGCAGATGCAACATTTGTATATAA
>A_/_H9N2|MW105752|A/chicken/Jiangxi/10.31_NCDZT007-C/2018
ATGGAGACAGTATCACTAATAACTATACTACTAGCAGCAACAGTAAGCAATGCAGATAAAATCTGCATCGGCTATCAATCAACAAACTCAACAGAAACTGTGGACACGCTAACAGAAAACAATGTTCCTGTGACACATGCCAAAGAACTGCTCCACACAGAGCATAATGGGATGCTGTGTGCAACAAGCTTGGGACAACCTCTTATTTTAGACACCTGCACCATTGAAGGGCTAATCTATGGCAATCCTTCTTGTGATCCATTGCTGGAAGAGAGAGAATGGTCTTATATCGTCGAGAGACCATCAGCTGTTAACGGATTGTGTTACCCCGGGAATGTAGAAAATCTAGAAGAGCTAAGGTCATTTTTTAGTTCTGCTAGATCTTATCAAAGAATCCAGATTTTCCCAGACACGATCTGGAATGTTTCTTACGATGGGACAAGCAACACATGCTCAGGTTCATTCTACAGAAACATGAGATGGTTGACTCGAAAGAACGGCAATTACCCTATCCAAGACGCCCAATACACGAATAATCAAGGGAAGAGCATCCTTTTCATGTGGGGCATAAATCACCCACCCACCGATGATACGCAAAGAAACCTGTACACAAGAACCGACACAACAACGAGTGTGGCAACAGAAGAAATAAATAGGATCTTCAAACCATTGATAGGACCAAGGCCTCTTGTCAACGGTTTGATGGGAAGAATTAATTATTATTGGTCGGTTTTGAAACCGGGTCAAACACTGAGAATAAAATCTGATGGGAATCTAATAGCTCCATGGTATGGATACATTCTTTCAGGAGAGAGCCATGGAAGAATTCTGAGGACTGATCTAACAAAGGGTAGCTGCACAGTGCAATGTCAGACAGAGAAAGGTGGCTTAAACACAACATTGCCCTTCCAAAATGTAAGTAAATATGCATTTGGAAACTGCTCAAAATACATTGGAATAAAGAGTCTCAAACTTGCAGTTGGTCTGAGGAATGTGCCTTCTAGATCTAGTAGAGGACTATTCGGGGCAAAAGCAGGGTTTATAGAAGGAGGTTGGTCAGGACTAGTTGCTGGTTGGTATGGGTTTCAGCATTCAAATGACCAAGGGGTTGGTATGGCAGCAGATAGAGAATCAACTCAAAAGGCAATTGATAAAATAACATCCAAAGTGAATAACATAGTCGACAAAATGAACAAGCAATATGAAATCATTGACCACGAATTCAGTGAGGTAGAAACTAGACTTAACATGATCAATAATAAGATTGATGATCAAATCCAGGATATATGGGCATATAATGCAGAATTGCTAGTTCTGCTTGAAAACCAGAAAACACTCGATGAGCATGACGCAAATGTAAACAATCTATATAATAAAGTAAAGAGAGCGTTGGGGTCCAATGCGGTGGAAGATGGGAAAGGATGTTTCGAGCTATACCATAAATGTGATGACCAATGCATGGAGACAATTCGGAATGGGACCTATAACAGAAGGAAATATCAAGAGGAATCGAAATTAGAAAGACAGAAAATAGAGGGGGTCAAGCTGGAATCTGAAGGAACTTACAAAATCCTCACCATTTATTCGACTGTCGCCTCATCTCTTGTGATTGCAATGGGGTTTGCTGCCTTTTTGTTCTGGGCCATGTCCAATGGGTCTTGCAGATGCAACATTTGTATATAA
>A_/_H9N2|MW104168|A/chicken/Guangdong/9.12_SZBJ015-O/2018
ATGGAGACAGTATCACTAATAACTATACTACTAGTGGCAACAGTAAGCAATGCAGATAAAATCTGCATCGGCTATCAATCAACAAACTCTACAGAAACTGTGGACACACTAACAGAAAACAATGTCCCTGTGACACATGCCAAGGAATTAATCCACACAGAGCATAATGGGATGCTGTGTGCAACAAGCTTGGGACAACCTCTTATTTTAGAAACCTGCACCATTGAAGGGCTAATCTATGGAAATCCTTCTTGTGATCTATCGCTGGAAGGAAGAGAATGGTCCTATATCGTCGAGAGACCATCAGCTGTTAACGGGTTGTGTTACCCTGGGAATGTAGAAAATCTAGAAGAACTAAGGTCACTTTTTAGTTCCGCTAGGTCTTATCAAAGAATCCAGATTTTCCCAGACACAATCTGGAATGTGTCCTACGATGGGACAAGCACTGCATGCTCAGGTTCATTCTACAGAAACATGAGATGGTTGACTCGAAAGGACGGTAATTACCCTACCCAAGACGCCCAATACACAAATAATCAAGGGAAGAACATTCTTTTCATGTGGGGTATAAATCATCCACCCTCCGATACTACGCAGAGTGGTCTGTACACGAGAACCGACACAACAACGAGTGTGGCAACAGAAGAAATAAATAGGATCTTCAAACCATTGATAGGACCAAGGCCTCTTGTCAACGGTTTGATGGGAAGAATTGATTATTATTGGTCGGTTTTGAAACCAGGTCAAACACTGCGAATAAAATCCGATGGGAATCTAATAGCTCCATGGTTTGGACACATTCTTTCAGGAGAGAGCCACGGAAGAATTCTGAAGACTGATCTAAAAAGGGGTAGCTGCACAGTGCAATGTCAGACAGAGAAAGGTGGCTTGAACACAACATTGCCATTCCAAAATGTGAGTAAGTATGCATTTGGAAACTGCTCAAAATACATTGGCATTAAGAGTCTTAAACTTGCAGTTGGTCTGAGGAATGTGCCTTCTAGATCTAGTAGAGGACTATTCGGGGCAAAAGCAGGGTTTATAGAGGGAGGTTGGTCAGGACTAGTTGCTGGTTGGTATGGGTTCCAGCATTCTAATGACCAAGGGGTTGGTATGGCAGCAGACAGAGACTCAACTCAAAAGGCAATTGATAAAATAACATCCAAAGTGAATAATATAGTCGACAAAATGAACAAGCAATATGAAATCATCGATCATGAATTCAGTGAAGTGGAAACTAGACTTAACATGATCAATAATAAAATTGATGATCAAATTCAGGATATATGGGCATATAATGCAGAATTGCTAGTTCTGCTTGAAAACCAGAAAACACTCGATGAGCATGATGCAAATGTAAACAATTTGTATAATAAAGTAAAGAGGGCGTTGGGTTCCAATGCGGTGGAAGATGGGAAAGGATGTTTCGAGCTGTACCACAAATGTGATGACCAATGCATGGAGACAATTCGGAACGGGACCTACAACAGAAGGAAATATCAAGAGGAGTCAAAATTAGAAAGACAGAAAATAGAGGGGGTCAAGCTGGAATCTGAAGGAACTTACAAAATCCTCACAATTTATTCGACTGTCGCCTCATCTCTTGTGATTGCAATGGGGTTTGCTGCCTTCTTGTTCTGGGCCATGTCCAATGGGTCTTGCAGATGCAACATTTGTATATAA
>A_/_H9N6|MW098183|A/duck/Fujian/11.26_FZHX0197-C/2018
ATGGAGACAGTATCACTAATRACTATACTACTRGTAGCAACAGTAAGCAATGCAGAYAAAATCTGCATCGGCTATCAATCAACAAACTCCACAGAAACTGTGGACACACTAACAGAAAACRATGTCCCTGTGACACATGCCAAAGAAYTRMTCCACACAGAGCATAATGGGATGCTGTGTGCAACAAGCTTGGGACAACCTCTYATTTTRGACACMTGCACCATTGAAGGGCTAATCTATGGCAATCCTTCTTGTGATCTATCGCTGGAAGGAAGAGAATGGTCCTATATCGTCGAGAGACCATCAGCTGTTMACGGATTGTGTTACCCCGGGAATGTAGAAGATCTAGAAGAGCTAAGGTCACTTTTYAGTTCTGCTAGGTCTTATCAAAGAATCCAGATCTTCCCAGACACAATCTGGAATGTTTCTTACGATGGGACAAGCACAGCATGCTCAGGTTCATTCTACAAAAGCATGAGATGGTTGACTCGAAAAAACGGCGAGTACCCTACTCAAGACGCCCAATACACAAATAATCAAGGGAAGAACATTCTTTTCATGTGGGGTATAAATCACCCACCCACCGATGAAACGCAGAGAGGGCTATACACAAGAACAGACACAACAACGAGTGTGGCAACAGAAGAAATAAATAGGATTTTCAAACCATTAATAGGACCAAGGCCTCTTGTCAACGGTTTGATGGGAAGAATCAATTATTACTGGTCTGTATTGAAACCGGGTCAAACACTGCGAATAAAATCTGATGGGAATCTAATAGCTCCATGGTATGGACACATTCTTTCAGGAGAGAGCCACGGAAGAATTCTAAAGACTGATTTAAAAAGAGGTAGCTGCACAGTGCAGTGTCAGACAGAAAAAGGTGGCTTAAACACAACACTGCCATTCCAAAATGTAAGTAAGTATGCATTTGGAAACTGCTCAAAATATATTGGCATAAAGAGTCTCAAACTTGCAGTTGGTCTGAGGAACGTGCCTTCTAGGTCYAGTAGAGGACTATTCGGGSCMATAGCAGGGTTTATAGAGGGAGGTTGGTCAGGACTAGTTGCTGGTTGGTAYGGGTTCCAGCATTCWAATGACCAAGGGGTTGGTATGGCAGCAGAYAGAGACTCAACYCAAAAGGCAATTGATAAAATAACATCCAAAGTGAATAATATAGTYGACAAAATGAACAAGCARTATGAAATCATYGAYCATGAATTCAGTGARGTAGAAACTAGACTTAACATGATYAATAATAAGATTGATGATCAAATYCAGGATATATGGGCATATAATGCAGAATTGCTAGTTCTGCTTGAAAACCAGAAAACACTCGATGAGCATGACGCAAATGTAAACAATCTATATAATAAAGTAAAGAGGGCGTTGGGTTCYAATGCRGTGGAAGATGGGAAAGGATGTTTCGAGCTATACCACAAATGTGATGACCAATGCATGGAGACAATTCGGAACGGGACCTACAACAGAAGGAARTATCAAGAGGARTCAAAATTRGAAAGACAGARAATAGARGGGGTCAAGCTGGAATCTGAAGGAACTTACAAAATCCTCACMATTTATTCGACTGTCGCCTCATCTCTTGTGATTGCAATGGGGTTTGCTGCCTTCTTGTTCTGGGCCATGTCYAATGGRTCTTGCAGATGCAACATTTGTATATAA
>A_/_H9N2|MW098152|A/chicken/Yunnan/09.20_DQBHZ002-C/2018
ATGGAGACAATATCACTAATAACTGTACTACTAGTAGCAACAGTAAGCWATGCAGATAAAATCTGCATCGGCTAYCAATCAACAAACTCCACAGAAACWGTGGACACACTAACAGAAAACAATGTCCCTGTGACACATGCCAAAGAAYTRMTCCAMACAGAGCATAATGGGATGCTNTGTGCAACRRGCTTGGGACAACCTCTTATTTTAGACACCTGCACCATTGAAGGRCTAATCTATGGCAATCCTTCTTGTGATCTATCRCTRGAAGGAAGAGAATGGTCCTATATCGTCGARAGACCATCAGCTGTTAACGGATTGTGTTACCCCGGGAATGTAGARAATCTAGAAGARCTAAGGTCACTTTTTAGTTCTGCTAGGTCYTATCAAAGARTCCAGATTTTCCCAGACACAATCTGGAATGTGTCTTACGATGGGACAAGCACAGCATGCTCAGGTTCATTCTACAGAAACATGAGATGGTTRACTCGAAAGGACGGCAATTACCCTACYCAAGACGCCCAATACACAAATAAYCAAGGGAAGAACATTCTTTTCATGTGGGGCATAAATCACCCACCCACCGATAMAACGCAGAGTGGTCTGTACACRAGAACCGACACAACAACGAGTGTGGCAACAGAAGAAATAAATAGGRTCTTYAAACCAYTGATAGGACCRAGGCCTCTTGTCAACGGTYTGATGGGAAGAATTGATTAYTATTGGTCKGTWTTGAAACCWGGTCAAACAYTGCGAATAAAATCTGAYGGGAATCTAATAGCTCCATGGTWTGGAYACATTCTTTCAGGAGAGAGCCAYGGAAGAATTCTGAAGACTGATYTAAAAAGGGGTAGCTGCACAGTGCARTGTCAGACAGAGAAAGGTGGYTTRAACACAACAYTGCCATTCCAAAATGTAAGTAARTATGCATTTGGAAACTGCTCAAAATACATTGGCATAAAGAGYCTCAAACTTGCAGTTGGTCTRAGGAATGTGCCTTCTAGATCTAGTAGAGGRCTATTCGGGGCMAWAGCAGGGTTTATAGAGGGAGGTTGGTCAGGACTAGTTGCTGGTTGGTATGGGTTCCAGCATTCWAATGACCAAGGRGTWGGTATGGCAGCAGAYAGAGACTCAACYCAAAAGGCAATTGATAAAATAACATCCAAAGTRAAYAATATWGTMGACAAAATGAACAAGCARTATGAAATCATMGATCATGAATTCAGTGAGGTAGAAACTAGACTTAACATGATCAATAAYAAGATTGATGATCAAATYCAGGATATATGGGCATAYAATGCAGAATTGCTAGTTCTGCTTGAAAACCAGAAAACACTCGAYGAGCATGAYGCAAATGTWAACAATCTRTATAATAAAGTAAAGAGGGCGTTGGGTTCCAATGCGGTRGAAGANGGGAAAGGATGTTTCGAGCTATACCAYAARTGTGATGAYCAATGCATGGAGACAATTCGGAACGGGACCTACAACAGAARGAARTATCAAGAGGAGTCAAAATTAGAAAGACAGARAATAGAGGGGGTCAAGCTGGAATCTGAAGGAACTTACAARATCCTCACMATTTATTCRACTGTYGCCTCATCTCTTGTGATTGCAATGGGGTTTGCTGCCTTYTTGTTCTGGGCCATGTCCAATGGGTCTTGCAGATGCAACATTTGTATATAA
>A_/_H9N2|MW097963|A/chicken/Anhui/9.29_YHZGS025-O/2018
ATGGAGACAGTATCACTAATAACTATACTAGTAGTRGCAACAGTAAGYAATGCAGATAAGATCTGCATCGGCTATCAATCAACAAACTCCACGGAAACTGTGGACACACTAACAGAAAACAATGTCCCTGTRACACATGCCAAAGAACTGCTCCACACAGAGCATAATGGGATGCTGTGTGCAACAAGCTTGGGACACCCTCTTATTCTAGACACCTGCACCATTGAAGGGCTAATTTATGGCAATCCTTCTTGTGATCCATTGCTGGGAGGAAGAGAATGGTCCTATATCGTCGAGAGGCCATCAGCTGTYAACGGATTGTGTTATCCCGGGAATGTAGAAAATCTAGAAGAGCTAAGATCACTTTTTAGTTCTTCTAGGTCTTATCAAAGGATCCAGATCTTYCCAGACACAATCTGGAATGTGTCTTACAGTGGGACAAGCAAAGCATGCTCGGATTCATTCTACAGAAGCATGAGATGGYTGACTCAAAAGAACAACGCTTACCCWACCCAAGATGCTCAATACACAAATAATCAAGGAAAGAACATTCTTTTCATGTGGGGTATAAATCACCCACCCACCGATACTGCGCAGACAAATCTGTACACCAGAACCGACACAACAACGAGTGTGGCAACAGAGGAAATRAATAGGATCTTTAAACCATTGATAGGACCAAGGCCTCTTGTCAACGGTTTGATGGGAAGAATTAATTATTATTGGTCGGTATTGAAACCGGGCCAAACACTGCGGATAAAATCTGATGGGAATCTAATAGCTCCATGGTATGGACACATYCTTTCAGGAGAGAGCCACGGAAGAATCCTAAAGACTGAYTTAAAAAKRGGTAGCTGCACAGTGCAGTGTCAAACAGAGAAAGGTGGCYTAAAYAYAACATTGCCCTTCCAAAATGTAAGTAAGTATGCATTTGGAAACTGCTCAAAGTACATTGGTGTAAAGAGTCTCAAACTTGCAGTTGGTCTGAGGAATGTGCCTTCTAGATCTAGYAGAGGACTATTNGGGGCCATAGCAGGATTTATAGAGGGAGGWTGGTCAGGACTAGTTGCTGGTTGGTATGGGTTCCAGCATTCAAATGACCAAGGGGTTGGTATGGCAGCAGATAGAGAYTCAACCCAAAAGGCAATTGATAAAATAACATCCAAAGTGAATAATATAGTCGACAAAATGAACAAGCAGTATGAAATCATTGATCATGAATTCAGTGAGGTAGAAACTAGGCTTAACATGATCAATRATAAGGTTGATGATCAAATCCAAGATATATGGGCATATAATGCAGAATTGCTAGTTCTGCTTGAAAACCAGAAAACACTCGATGAACATGACGCGAATGTAAACAATCTATATAATAAAGTGAAGAGGGCGTTGGGTTCCAATGCGGTGGAAGATGGGARAGGATGTTTCGAGCTATACCACAAATGTGATGACCATTGCATGGAGACAATTCGGAATGGGACCTACAACAGGAGGAAGTATCAAGAGGAATCAAAATTAGAAAGACAGAAAATAGAGGGGGTCAAGCTGGAATCTGAAGAAACTTACAAAATCCTCACCATTTATTCGACTGTCGCCTCATCTCTTGTGATTGCAATGGGGTTTGCTGCCTTTTTGTTCTGGGCCATGTCCAAYGGGTCTTGCAGATGCAACATTTGTATATAA
>A_/_H9N2|MW097654|A/chicken/Fujian/4.23_FZHX0601-O/2017
ATGGAGACAGTATCACTAATAACTATACTACTAGTAGCAACAGTAAGCTATGCAGATAAAATCTGCATCGGCTACCAATCAACAAACTCCACAGAAACTGTGGACACACTAACAGAAAACAATGTCCCTGTGACACATGCCAAAGAACTGCTCCACACAGAGCATAATGGGATGCTGTGTGCAACGAGCTTGGGACAACCTCTTATTTTAGACACCTGCACCATTGAAGGGCTAATCTATGGCAATCCTTCTTGTGATCTATCGCTGGAAGGAAGAGAATGGTCCTATATCGTCGAGAGACCATCAGCTGTTAACGGATTGTGTTACCCCGGGAATGTAGAAAATCTAGAAGAGCTAAGGTCACTTTTTAGCTCTGCTAGGTCTTATCAAAGGGTCCAGATTTTCCCAGACACAATCTGGAATGTGTCTTACGATGGAACAAGCACAGCATGCTCAGGTTCATTCTACAGAAGCATGAGATGGTTGACTCGAAAGGACGGCAATTACCCTACCCAAGACGCCCAATACACAAATAATCAAGGAAAGAACATTCTCTTCATGTGGGGCATAAATCACCCACCCACCGATGATACGCAGAGAAGTCTGTACACGAGAACCGACACAACAACGAGTGTGGCAACAGAAGAAATAAATAGGATCTTCAAACCATTGATAGGACCAAGGCCTCTTGTCAACGGTTTGATGGGAAGAATTGATTATTATTGGTCTGTATTGAAACCGGGTCAAACATTGCGAATAAAATCTGATGGGAATCTAATAGCTCCATGGTATGGATACATTCTTTCAGGAGAGAGCCATGGAAGAATTCTGAAGACTGATTTAAAAAGGGGTAGCTGCACAGTGCAGTGTCAGACAGAGAAAGGTGGCTTAAACACAACACTGCCATTCCAAAATGTAAGTAAGTATGCATTTGGAAACTGCTCAAAATACATTGGCATAAAGAGTCTGAAAGTTGGAGTTGGTGTGAGGAATGTGGGTTGTAGATGTAGTAGAGGAGTATTGGGGGCCATAGCAGGGTTTATAGAGGGAGGTTGGTCAGGACTAGTTGCTGGTTGGTATGGGTTCCAGCATTCAAATGACCAAGGGGTAGGTATGGCAGCAGATAGAGACTCAACCCAAAAGGCAATTGATAAAATAACATCCAAAGTGAATAATATAGTCGACAAAATGAACAAGCAGTATGAAATCATTGATCATGAATTCAGTGAGGTAGAAACTAGACTTAACATGATCAATAATAAGATTGATGATCAAATCCAGGATATATGGGCATATAATGCAGAATTGCTAGTTCTGCTTGAAAACCAGAAAACACTCGACGAGCATGACGCAAATGTGAACAATCTATATAATAAAGTAAAGAGGGCGTTGGGTTCCAATGCGGCGGAAGATGGGAAAGGATGTTTCGAGCTATACCACAAATGTAATGACCAATGCATGGAGACAATTCGGAACGGGACCTACAACAGAAAGAAGTATCAAGAGGAGTCAAAATTAGAAAGACAGAAAATAGAGGGGGTCAAGCTGGAATCTGAAGGAACTTACAAAATCCTCACCATTTATTCGACTGTTGCCTCATCTCTTGTGATTGCAATGGGGTTTGCTGCCTTTTTGTTCTGGGCCATGTCCAATGGGTCTTGCAGATGCAACATTTGTATATAA
>A_/_H9N2|MW097464|A/duck/Fujian/6.22_FZHX0689-C/2017
ATGGAGACAGTATCACTAATAACTATACTACTAGTAGCAACAGTAAGCTATGCAGATAAAATCTGCATCGGCTACCAATCAACAAACTCCACAGAAACTGTGGACACACTAACAGAAAACAATGTCCCTGTGACACATGCCAAAGAACTGCTCCACACAGAGCATAATGGGATGCTGTGTGCAACGAGCTTGGGACAACCTCTTATTTTAGACACCTGCACCATTGAAGGGCTAATCTATGGCAATCCTTCTTGTGATCTATCGCTGGAAGGAAGAGAATGGTCCTATATCGTCGAGAGACCATCAGCTGTTAACGGATTGTGTTACCCCGGGAATGTAGAAAATCTAGAAGAGCTAAGGTCACTTTTTAGCTCTGCTAGGTCTTATCAAAGGGTCCAGATTTTCCCAGACACAATCTGGAATGTGTCTTACGATGGAACAAGCACAGCATGCTCAGGTTCATTCTACAGAAGCATGAGATGGTTGACTCGAAAGGACGGCAATTACCCTACCCAAGACGCCCAATACACAAATAATCAAGGAAAGAACATTCTCTTCATGTGGGGCATAAATCACCCACCCACCGATGATACGCAGAGAAGTCTGTACACGAGAACCGACACAACAACGAGTGTGGCAACAGAAGAAATAAATAGGATCTTCAAACCATTGATAGGACCAAGGCCTCTTGTCAACGGTTTGATGGGAAGAATTGATTATTATTGGTCTGTATTGAAACCGGGTCAAACATTGCGAATAAAATCTGATGGGAATCTAATAGCTCCATGGTATGGATACATTCTTTCAGGAGAGAGCCATGGAAGAATTCTGAAGACTGATTTAAAAAGGGGTAGCTGCACAGTGCAGTGTCAGACAGAGAAAGGTGGCTTAAACACAACACTGCCATTCCAAAATGTAAGTAAGTATGCATTTGGAAACTGCTCAAAATACATTGGCATAAAGAGTCTCAAACTTGCAGTTGGTCTGAGGAATGTGCCTTCTAGATCTAGTAGAGGACTATTCGGAGCAAAAGCAGGGTTTATAGAGGGAGGTTGGTCAGGACTAGTTGCTGGTTGGTATGGGTTCCAGCATTCAAATGACCAAGGGGTTGGTATGGCAGCAGATAGAGAATCAACCCAAAAGGCAGTTGACAAAATAACATCCAAAGTGAATAATATAGTCGACAAAATGAACAAGCAGTATGAAATCATTGATCATGAATTTAGTGAGGTAGAAACTAGACTTAACATGATCAATAATAAGATTGATGATCAAATCCAGGATATATGGGCATATAATGCAGAATTGCTAGTTCTGCTTGAAAACCAGAAGACACTCGATGAGCATGACGCAAATGTAAACAATCTATATAATAAAGTAAAGAGGGCGTTGGGTTCCAATGCGATGGAAGATGGGAAAGGATGTTTCGAGCTATACCACAAATGTGATGACCAATGCATGGAGACAATTCGAAACGGGACCTACAACAGAAGGAAGTATCAAGAGGAGTCAAAATTAGAAAGACAGAAAATAGAGGGGGTCAAGCTGGAATCTGAAGGAACTTACAAAATCCTCACCATTTATTCGACTGTTGCCTCATCCCTTGTAATTGCAATGGGGTTTGCTGCCTTCTTGTTCTGGGCCATGTCCAATGGATCTTGCAGATGCAACATTTGTATATAA
>A_/_H9N2|MW097331|A/chicken/Guangdong/9.12_SZBJ004-O/2018
ATGGAGACAGTATCACTAATAACTATACTACTAGCAGCAACAGTAAGCAATGCAGATAAAATCTGCATCGGCTATCAATCAACAAACTCCACAGAAACTGTGGACACACTAACAGAAAACAATGTTCCTGTTACACATGCCAAAGAACTGCTCCACACAGAGCATAATGGGATGCTGTGTGCAACAAGCTTGGGACAACCTCTTATTTTAGACACCTGCACCATTGAAGGGCTAATCTATGGCAATCCTTCTTGTGATCCAGTGCTGGAAGAAAGAGAATGGTCTTACATCGTCGAGAGACCATCAGCTGTTAACGGATTGTGTTACCCCGGGAATGTAGAAAATCTAGAAGAGCTAAGGTCACTTTTTAGTTCTGCTAGGTTTTATCAAAGAATCCAGATTTTCCCAGACACAATCTGGAATGTTTCCTACGATGGGACAAGCAACACATGCTCAGGTTCATTCTACAGAAACATGAGATGGTTGACTCGAAAGGACGGCAATTACCCTATCCAAGACGCCCAATACACAAATAATCAAGGGAAGAACATTCTTTTCATGTGGGGCATAAATCACCCACCCACCGATGATACGCAAAGAAATCTGTACACAAGAACCGACACAACAACGAGTGTGGCAACAGAAGAAATAAATAGGATCTTCAAACCATTAATAGGACCAAGGCCTCTTGTCAACGGTTTAATGGGAAGAATTAATTATTATTGGTCGGTTTTGAAACCGGGTCAAACACTGAGAATAAAATCTGATGGGAATCTAATAGCTCCATGGTATGGATACATTCTTTCAGGAGAGAGCCACGGAAGAATTCTGAGGACTGATCTAAAAAGGGGTAGCTGCACAGTGCAATGTCAGACAGAGAAAGGTGGTTTAAACACAACATTGCCCTTCCAAAATGTAAGTAAATATGCATTTGGAAACTGCTCAAAATACATTGGAATAAAGAGTCTCAAACTTGCAGTTGGTCTGAGGAATGTGCCTTCTAGATCTAGTAGAGGACTATTCGGGGCAAAAGCAGGGTTTATAGAAGGAGGTTGGTCAGGACTAGTTGCTGGTTGGTATGGATTTCAGCATTCAAATGACCAAGGGGTTGGTATGGCAGCAGATAGAGAATCAACTCAAAAGGCAATTGATAAAATAACGTCCAAAGTGAATAATATAGTCGACAAAATGAACAAGCAATATGAAATCATTGATCACGAATTCAGTGAGGTAGAAACTAGACTTAACATGATCAATAATAAGATTGATGACCAGATCCAGGATATATGGGCATATAATGCAGAATTGCTAGTTCTGCTTGAAAACCAGAAAACACTCGATGAGCATGACGCAAATGTAAACAATCTATATAATAAAGTAAAGAGAGCGTTGGGTTCCAATGCGGTGGAAGATGGAAAAGGATGTTTCGAGCTATACCACAAATGTGATGACCAATGCATGGAGACAATTCGGAACGGGACCTACAACAGAAGAAAATATCAAGAGGAGTCAAAATTAGAAAGACAGAAAATAGAGGGGGTCAAGCTGGAATCTGAAGGAACTTACAAAATCCTCACCATTTATTCGACTGTCGCCTCATCTCTTGTGATTGCAATGGGGTTTGCTGCCTTTTTGTTCTGGGCCATGTCCAATGGATCTTGCAGATGCAACATTTGTATATAA
>A_/_H9N2|MT090438|A/quail/Bangladesh/40420/2019
ATGGAAACAATAGCACTGATGACTACACTACTATTAATAACAACAAGCCTTGCAGACAAAATCTGTATCGGCCACCAATCGACAAATTCCACAGAAACTGTAGACACACTAACAGAAACCAATGTTCCTGTGACACATGCCAAAGAATTGCTCCACACGGATCACAATGGAATGCTGTGTGCAACAAATCTAGGGCGTCCACTCATCCTAGATAAATGTAACGTAGAAGGACTGATCTACGGCAACCCTTCTTGTGACTCACTGCTGGGAGGAAGAGAATGGTCTTACATAGTCGAAAGACCATCGGCAGTGAATGGAACGTGTTACCCTGGGAATGTAGAAAATTTGGAAGAACTCAGAACTCTTTTTAGTTCCTCTAGTTCCTACCAAAGAATCCAAATTTTCCCAGATACAATCTGGAATGTCACTTACGCTGGAACAAGCAAATCATGTTCAGACTCCTTCTATAGGAATATGAGATGGCTGACTCAAAAGAACAGTCTTTACCCTGTCCAAGATGCCCAATTCACAAACAATAGGGGAAAGGACATCCTTTTTGTATGGGGCATACATCACCCACCCACTGATACTACACAGACGAATCTATACACAAGAACCGACACAACAACAAGCGTGACAACAGAAGACTTGGATAGAACTTTCAAACCATTAATAGGGCCAAGGCCACTTGTCAATGGTCTAATTGGAAGAATCAATTATTATTGGTCAATACTAAAACCGGGCCAGACATTGAGAGTAAGATCCAATGGAAATCTAATTGCCCCATGGTATGGACATGTTCTCTCAGGAGAGAGCCATGGGAGAATCCTGAAGACTGATCTGAACAGCGGTAACTGCGTAGTTCAATGTCAGACTGAAAAGGGAGGCTTAAACAGTACACTGCCATTCCACAATATCAGCAAATATGCATTCGGAAACTGCCCCAAATACATTGGTGTCAAAAGTCTCAAACTAGCAATAGGTCTGAGGAATGTACCTGCTAAATCAAAAAGAGGACTATTTGGAGCCGTAGCTGGATTCATAGAAGGAGGGTGGCCAGGACTAGTCGCTGGTTGGTATGGTTTCCAGCATTCTAATGATCAGGGAGTTGGTATAGCAGCAGATAAGATTTCAACCCAAAAGGCAATTGATAAAATAACATCCAAGGTGAATAATATAGTGGACAAGATGAACAAGCAATATGAAATAATTGATCATGAATTCAGTGAGGTTGAAACTAGACTCAACATGATCAATAATAAAATTGATGACCAAATACAAGATGTATGGGCATATAATGCAGAGTTGCTAGTATTACTTGAAAACCAGAAAACACTAGATGAGCATGATGCAAATGTGAACAATCTATACAACAAAGTGAGAAGGGCTCTGGGCTCAAATGCAATGGAAGATGGAAAGGGTTGTTTCGAACTATACCATAAATGTGATGACCAATGCATGGAAACAATTAGGAATGGGACCTATAATAGGGAAAAGTACCAAGAGGAATCAAGACTAGAGAGGCAGAGAATAGAGGGGGTCAAACTGGAATCTGAGGGGACTTACAAAATCCTCACTATTTATTCGACTGTCGCCTCATCTCTTGTACTTGCAATGGGGTTTGCTGCCTTCTTGTTCTGGGCCATGTCCAATGGATCATGCAGGTGCAACATTTGTATATAA
>A_/_H9N2|KT216637|A/chicken/Anhui/HF1012/2010**gb
ATGGAGACAATATCACTAATAACTATACTACTAGTAGTAACAGTAAGCAATGCAGATAAAATCTGCATCGGCTATCAATCAACAAACTCCACAGAAACTGTAGACACACTAACAGAAAACAATGTCCCTGTGACACATGCCAAAGAATTGCTCCATACAGAGCATAATGGGATGCTGTGTGCAACAGGCTTGGGACATCCTCTTATTCTAGACACCTGTACCATTGAAGGACTAATCTATGGCAATCCTTCTTGTGATCTACTGCTGGGAGGAAGAGAATGGTCCTATATCGTCGAGAGACCATCAGCTGTCAACGGATTGTGTTACCCCGGGAATGTAGAGAATCTAGAAGAGCTAAGGTCACTTTTTAGTTCTGCTAGTTCTTATCAAAGGATCCAGATTTTTCCAGACACAATCTGGAATGTGACTTACAGTGGGACAAGCAAAGCATGTTCAGATTCATTCTACAGAAGCATGAGATGGTTGACCCAAAAGAACAACGCTTACCCTATTCAAGACGCCCAATACACAAATAATCAAGAAAAGAACATTCTTTTCATGTGGGGCATAAATCATCCCCCCACCGATACTGCGCAGACAAACCTGTACACAAGAACCGACACAACAACGAGTGTGGCAACAGAAGAAATAAATAGGACCTTCAAACCATTGATAGGACCAAGGCCTCTTGTCAATGGTTTGCAGGGAAGAATTGACTATTATTGGTCGGTATTGAAACCGGGTCAAACGCTGCGAATAAGATCCAATGGAAATCTAATAGCTCCATGGTATGGACACATTCTTTCTGGAGAGAGCCACGGAAGAATCCTGAAGACTGATTTAAAAAGGGGTAGCTGCACAGTGCAATGTCAGACCGAAAAAGGTGGCTTAAACACAACATTGCCATTCCAAAACGTAAGTAAGTATGCATTTGGAAACTGCTCGAAATACATTGGAATAAAGAGTCTCAAACTCGCAGTTGGTCTGAGGAATGTGCCTTCTAGATCTAGTAGAGGACTATTCGGGGCCATGGCAGGATTCATAGAGGGAGGCTGGTCAGGACTAGTTGCTGGTTGGTATGGATTCCAGCATTCAAATGACCAAGGGGTTGGTATGGCAGCTGATAGAGACTCAACCCAAAAGGTAATTGACAAAATAACATCCAAAGTGAATAACATAGTCGACAAAATGAACAAGCAGTATGAAATTATTGATCATGAATTCAGCGAGGTCGAAGCTAGACTTAACATGATCAATAATAAGATTGATGATCAAATCCAAGACATCTGGGCATATAATGCAGAATTACTAGTTCTGCTTGAAAACCAGAAAACACTAGATGAGCATGATGCAAATGTAAACAATCTATATAATAAAGTGAAGAGGGCATTGGGTTCCAATGCAATGGAAGATGGGAAAGGATGTTTCGAGCTATACCACAAATGTGATAACCAGTGCATGGAGACGATTCGGAACGGGACCTACAACAGGAGGAAATATCAAGAGGAATCAAAATTAGAAAGACAGAAAATAGAGGGGGTCAAGCTGGAATCTGAAGGGACTTACAAAATCCTCACCATTTATTCGACTGTCGCCTCATCTCTTGTGACTGCAATGGGGTTTGCTGCCTTCCTGTTCTGGGCCATGTCCAATGGGTCTTGCAGATGCAACATTTGTATATAA
>A_/_H9N2|KP865935|A/chicken/Shanghai/340/2009**gb
ATGGAGACAGTATCACTAATAACTATACTACTAGTAGTAACAGTAAGCAATGCAGATAAAATCTGCATCGGCTATCAATCAACAAACTCCACAGAAACTGTAGACACACTAACAGAAAACAATGTCCCTGTGACACATGCCAAAGAATTGCTCCACACAGAGCATAATGGGATGCTGTGTGCAACAAGCTTGGGACATCCTCTTATTCTAGACACCTGTACCATTGAAGGACTAATCTATGGCAATCCTTCTTGTGATCTACTGTTGGGAGGAAGAGAATGGTCCTATATAGTCGAGAGACCATCAGCTGTTAATGGATTGTGTTACCCCGGGAATGTAGAAAATCTAGAAGAGCTAAGGTCACTTTTTAGTTCTGCTAGTTCTTATCAAAGGATCCAGATTTTTCCAGACACAATCTGGAATGTGACTTACAGCGGGACAAGCAAAGCATGTTCAGATTCATTCTACAGAAGCATGAGATGGTTGACCCAAAAGAACAACGCTTACCCTACTCAAGACGCCCAATACACAAATAATCAAGAAAAGAACATTCTTTTCATGTGGGGCATAAATCACCCCCCCACCGATACTGCGCAGACAAATCTGTACACAAGAACCGACACAACAACGAGTGTAGCAACAGAAGAAATAAATAGGACCTTTAAACCATTGATAGGACCAAGGCCTCTTGTCAATGGTTTGCAGGGAAGAATTGACTATTATTGGTCGGTATTGAAACCGGGTCAAACACTGCGAATAAGATCCAATGGGAATCTAATAGCTCCATGGTATGGACACATTCTTTCCGGAGAGAGCCATGGAAGGATCCTGAAGACTGATTTAAAAAGGGGTAGCTGCACAGTGCAATGTCAGACCGAAAAAGGTGGCTTAAACACAACATTGCCATTCCAAAATGTAAGTAAGTATGCATTTGGAAACTGCTCGAAATACATTGGAATAAAGAGTCTCAAACTTGCAGTTGGTTTGAGGAATGTGCCTTCTATATCTAGTAGAGGAATATTCGGGGCCATAGCAGGATTCATAGAGGGAGGCTGGTCAGGACTAGTTGCTGGTTGGTATGGATTCCAGCATTCAAATGACCAAGGGGTTGGTATGGCAGCTGATAGAGACTCAACTCAAAAGGCAATTGATAAAATAACATCCAAAGTGAATAACATAGTCGACAAAATGAACAAGCAGTATGAAATTATTGATCATGAATTCAGCGAGGTTGAAACTAGACTTAACATGATCAATAATAAGATTGATGATCAAATCCAAGACATATGGGCATATAATGCAGAATTGCTAGTTCTGCTTGAAAACCAGAAAACACTAGATGAGCATGATGCAAATGTAAACAATCTATATAATAAAGTGAAGAGGGCATTGGGTTCCAATGCGGTGGAAGATGGGAAAGGATGTTTCGAGCTGTACCACAAATGTGATGACCAGTGCATGGAGACGATTCGGAACGGGACCTACAACAGAAGGAAGTATCAAGAGGAATCAAGATTAGAAAGACAGAAAATAGAGGGGGTCAAGCTGGAATCTGAAGGAACTTACAAAATCCTCACCATTTATTCGACTGTCGCCTCATCTCTTGTGATTGCAATGGGGTTTGCTGCCTTCTTGTTCTGGGCCATGTCCAATGGGTCTTGCAGATGCAACATTTGTATATAA
>A_/_H9N2|KP865937|A/chicken/Shanghai/510/2009**gb
ATGGAGACAGTATCACTAATAACTATACTACTAGTAGTAACAGTAAGCAATGCAGATAAAATCTGCATCGGCTATCAATCAACAAACTCCACTGAAACTGTAGACACACTAACAGAAAACAATGTCCCTGTGACACATGCCAAAGAATTGCTCCACACAGAGCATAATGGGATGCTGTGTGCAACAAGCTTGGGACATCCTCTTATTCTAGACACCTGTACCATTGAAGGACTAATCTATGGCAATCCTTCTTGTGATCTACTGTTGGGAGGAAGAGAATGGTCCTATATCGTCGAGAGACCATCAGCTGTTAATGGATTGTGTTACCCCGGGAATGTAGAAAATCTAGAAGAGCTAAGGTCACTTTTTAGTTCTGCTAGTTCTTATCAAAGGATCCAGATTTTTCCAGACACAATCTGGAATGTGACTTACAGTGGGACAAGCAAAGCATGTTCAGATTCATTCTACAGAAGCATGAGATGGTTGACCCAAAAGAACAACGCTTACCCTACTCAAGACGCCCAATACACAAATAATCAAGAAAAGAACATTCTTTTCATGTGGGGCATAAATCACCCCCCCACCGATACTGCGCAGACAAATCTGTACACAAGAACTGACACAACAACGAGTGTAGCAACAGAAGAAATAAATAGGACCTTCAAACCATTGATAGGACCAAGGCCTCTTGTCAATGGTTTGCAGGGAAGAATTGACTATTATTGGTCGGTATTGAAACCGGGTCAAACACTGCGAATAAGATCCAATGGGAATCTAATTGCTCCATGGTATGGACACATTCTTTCCGGAGAGAGCCACGGAAGGATCCTGAAGACTGATTTAAAAAGGGGTAGCTGCACAGTGCAATGTCAGACCGAAAAAGGTGGCTTAAACACAACATTGCCATTCCAAAATGTAAGTAAGTATGCATTTGGAAACTGCTCGAAATACATTGGAACAAAGAGTCTCAAACTTGCAGTTGGTTTGAGGAATGTGCCTTCTAGATCTAGTAGAGGAATATTCGGGGCCATAGCAGGATTCATAGAGGGAGGCTGGTCAGGACTAGTTGCTGGTTGGTATGGATTCCAGCATTCAAATGACCAAGGGGTTGGTATGGCAGCAGATAGAGACTCAACCCAAAAGGCAATTGATAAAATAACATCCAAAGTGAATAACATAGTCGACAAAATGAACAAGCAGTATGAAATTATTGATCATGAATTCAGCGAGGTTGAAACTAGACTTAATATGATCAATAATAAGATTGATGATCAAATCCAAGACATATGGGCATATAATGCAGAATTGCTAGTTCTGCTTGAAAACCAGAAAACACTAGATGAGCATGATGCAAATGTAAACAATCTATATAATAAAGTGAAGAGGGCATTGGGTTCCAATGCGGTGGAAGATGGGAAAGGATGTTTCGAGCTATACCACAAATGTGATGATCAGTGCATGGAGACGATTCGGAACGGGACCTACAACAGGAGGAAGTATCAAGAGGAATCAAGATTAGAAAGACAGAAAATAGAAGGGGTCAAGCTGGAATCTGAAGGAACTTACAAAATCCTCACCATTTATTCGACTGTCGCCTCATCTCTTGTGATTGCAATGGGGTTTGCTGCCTTCTTGTTCTGGGCCATGTCCAATGGGTCTTGCAGATGCAACATTTGTATATAA
>A_/_H9N2|GU071983|A/chicken/Iran/THLBM867/2007
ATGAAATCAATATCACTGATAACTATACTACTAGTAGTAACAACAAGCAATGCAGATAAAATCTGCATCGGCCACCAGTCAACAAATTCAACAGAAACTGTTGACACGCTAGCAGAAACTAATATTCCTGTGACACATGCCAAAGAATTGCTCCATACAGAGCATAATGGAATGCTGTGTGCAACAAATCTGGGACATCCCCTTATTCTAGACACATGCACTATCGAAGGACTGATTTATGGCAACCCTTCTTGTGACCTGCTGTTGGGAGGAAGGGAATGGTCCTACATCGTCGAAAGACCATCAGCGGTAAATGGAACATGTTACCCTGGGAATGTAGAAAACTTAGAGGAACTCAGAACACTTTTTAGTTCCTCTAGTTCCTACCAAAGAATCCAAATATTCCCAGACACAATCTGGAATGTGACTTACACTGGAACAAGCAAATCATGTTCAGATACATTCTACAGGAATATGAGATGGCTGACTCAAAAGAACGGGCTTTACCCTGTTCAAGACGCCCAATACACAAACAATCGGGGAAAGGACATTCTTTTCGTGTGGGGCATACATCACCCACCAACTGATACTGCACAAACGAATTTGTACACAAGAACCGACACAATAACAAGCGTAACAACAGAAAATTTAGATAGAACCTTCAAACCATTGATAGGGCCAAGGCCCCTTGTCAATGGTCTGATTGGCAGAATTAATTATTATTGGTCGGTACTAAAACCAGGCCAGACATTGCGAGTAAGATCCAATGGAAATCTAATTGCCCCATGGTATGGACACAATCTCTCAGGAGAGAGCCATGGGAGGATCCTGAAGACTGATTTAAACAAAGGTAGTTGGGTAGTGCAATGTCAGACTGAGAAAGGTGCCTTAAACAGTACATTGCCATTCCACAATATCAGTAAATATGCATTTGGGACCTGCCCCAAATATATTGGAGGCAAAAATCTCAAACTGGCAATCGGTCTGAGAAACGTGCCCGCTAGATCAAATAGAAGACTATTTGGAGCCATAGCTGGATTCATAGAAGGGGGTTGGCCAGGATTAGTTGCTGGATGGTATGGTTTTCAGCATTCGAATGATCAAGGGGTTGGTATGGCTGCAGATAGGGATTCAACTCAAAAGGCAATTGACAAAATAACATCCAAAGTGAATAATATAGTCGACAAGATGAACAAGCAATATGAAATAATTGATCATGAATTCAATGAGGTTGAAACTAGACTCAATATGATCAATAACAAGATTGATGACCAAATACAAGACGTATGGGCATATAATGCAGAGTTGCTAGTACTACTTGAAAACCAGAAAACACTTGATGAGCATGATGCAAATGTGAACAATCTATATAACAAGGTGAAAAGGGCCCTGGGCTCCAATGCGATGGAAGATGGAAAGGGCGGGTTTGAGCTATACCATAAGTGTGATGACCAATGCATGGAAACAATTCGAAACGGAACCTATAATAGGAGAAAGTACAGAGAGGAAGCAAGACTAGAAAGGCAGAAAATAGAAGGGGTCAAGCTGGAATCTGAAGGGACTTACAAAATCCTTACCATTTATTCGACTGTCGCCTCGTCTCTTGTACTGCAAACGGGGTTTGCTGCCTTCTTGTTCTGCCTCATGTCCAATGGTACTTGCAGGTGCAACATTTGTATATAG
>A_/_H9N2|JF917103|A/Korean_native_chicken/Korea/K040110/2010
ATGGAAGTAATAGCATTAATAGCTATACTGGTAGTGACAGGAACGAGCAATGCTGATAAAATTTGCATTGGATACCAGTCAACAAACTCCACAGAGACTGTTGATACACTAATAGAAACCAATGTCCCTGTGACACATGCCAAAGAACTGCTTCACACAGAGCACAATGGAATGTTATGTGCAACAAATCAGGGGCATCCTCTTATACTAGACACCTGCACAGTTGAAGGGTTGGTGTATGGCAATCCTGCCTGTGATTCGCTACTGGGAGGAAAAGAATGGTCCTACATTGTTGAAAGATCATCAGCCGTTCATGGGATGTGTTACCCTGGAAGGGTAGAGAATCTGGAAGAACTAAGATCTTTTTTCAGTTCTGCTCGCTCCTACAAAAGACTCCTGCTCTTTCCAGACCGCACTTGGAATGTGACTTTCACTGGAACAAGCAAAGCATGCTCAGGTTCGTTCTACAGAAGTATGAGATGGCTGACACACAAGAGCAATTCTTACCCTATTCAAGACGCTCAATATACCAACGATTGGGGAAAGGATATTCTCTTCGTGTGGGGCATACACCATCCACCTACTGATACTGAGCAAATGAGTCTATACAAAAAAGCTGATACAACAACGAGCATAACAACGGAAGATATCAATCGGACTTTCAAACCAGTGATAGGACCAAGGCCCATTGTCAACGGTCAACAAGGGAGAATTGATTATTATTGGTCAGTACTAAAGCCAGGCCAGACATTGCGAATAAGATCCAATGGAAATTTAATTGCTCCATGGTATGGACACATTCTTTCAGGAGAAAGCCATGGGAGAATCCTGAAGACCGATTTAAATAGTGGCAACTGCATAGTACAGTGCCAAACTGAGAAAGGTGGTTTGAATACGACATTGCCATTCCACAATGTCAGCAAGTATGCATTTGGGAACTGCCCCAAATATGTTGGAGTGAAGAGTCTCAAACTGGCAGTTGGTCTAAGAAATGTGCCTGCTACATCAGGTAGAGGGTTATTTGGTGCCATATCTGGATTCATAGAAGGAGGTTGGCCAGGGCTAGTTGCAGGCTGGTACGGATTTCAGCATTCAAATGATCAAGGAGTCGGAATGGCCGCAGACAGAGAGTCAACTCAGACAGCAGTCAACAAGATAACATCCAAAGTAAATAATATAATCGATAAGATGAACAAGCAATATGAAATCATTGATCATGAGTTCAATGAAATTGAAGCCAGACTCAATATGATAAACAATAAGATTGATGATCAAATACAAGACATCTGGGCGTATAATGCAGAATTACTAGTACTGCTTGAAAATCAGAAAACACTTGATGAGCATGATGCAAATGTTAACAATCTGTACAATAAGGTGAAGAGAGCATTGGGGTCTAATGCAATAGAGGATGGGAAGGGGTGCTTCGAGTTGTATCACAAATGTGATGATCAATGCATGGAGACAATTAGAAACGGGACTTATGACATGGTGAAATATAAAGAAGAATCAAAATTAGAAAGGCAGAAAATAGAAGGGGTGAAACTGGAATCTGAAGGAACTTACAAAATTCTTACCATTTATTCGACCGTCGCCTCATCTCTCATGCTCGCAATAGGGTTTGCTGCCTTCATGTTCTGGGTTATGTCAAACGGATCTTGCAGATGCAACATTTGTATATAA
>A_/_H9N2|GU071984|A/chicken/Iran/THLBM868/2007
ATGAAAACAATATCACTGATAACTATACTACTAGTAGTAACAACAAGCAATGCAGATAAAATCTGCATCGGCCACCAGTCAACAAATTCAACAGAAACTGTTGACACGCTAGCAGAAACTAATATTCCTGTGACACATGCCAAAGAATTGCTCCATACAGAGCATAATGGAATGCTGTGTGCAACAAATCTGGGACATCCCCTTATTCTAGACACATGCACTATCGAAGGACTGATTTATGGCAACCCTTCTTGTGACCTGCTGTTGGGAGGAAGGGAATGGTCCTACATCGTCGAAAGACCATCAGCGGTAAATGGAACATGTTACCCTGGGAATGTAGAAAACTTAGAGGAACTCAGAACACTTTTTAGTTCCTCTAGTTCCTACCAAAGAATCCAAATATTCCCAGACACAATCTGGAATGTGACTTACACTGGAACAAGCAAATCATGTTCAGATACATTCTACAGGAATATGAGATGGCTGACTCAAAAGAACGGGCTTTACCCTGTTCAAGACGCCCAATACACAAACAATCGGGGAAAGGACATTCTTTTCGTGTGGGGCATACATCACCCACCAACTGATACTGCACAAACGAGTTTGTACACAAGAACCGACACAATAACAAGCGTAACAACAGAAAATTTAGATAGAACCTTCAAACCATTGATAGGGCCAAGGCCCCTTGTCAATGGTCTGATTGGCAGAATTAATTATTATTGGTCGGTACTAAAACCAGGCCAGACATTGCGAGTAAGATCCAATGGAAATCTAATTGCCCCATGGTATGGACACAATCTCTCAGGAGAGAGCCATGGGAGGATCCTGAAGACTGATTTAAACAAAGGAAGTGGGGTAGTGCAATGTCAGACTGAGAAAGGTGCCTTAAAAAGAAAATTCCCATCCCACAATATCAGAAAATATGCATTTGGGACCCGCCCCAAATATATTGGAAGCAAGAGTCACAAACTGGCAATCGGTCTGAGAAACGTGCCTGCTAGATCAAATAAAAGACTATTTGGAGCCATAGCTGGATTCATAGAAGGGGGTTGGCCAGGATTAGTTGCTGGATGGTATGGTTTTCAGCATTCGAATGATCAAGGGGTTGGTATGGCTGCAGATAGGGATTCAACTCAAAAGGCAATTGACAAAATAACATCCAAAGTGAATAATATAGTCGACAAGATGAACAAGCAATATGAAATAATTGATCATGAATTCAATGAGGTTGAAACTAGACTCAATATGATCAATAACAAGATTGATGACCAAATACAAGACGTATGGGCATATAATGCAGAGTTGCTAGTACTACTTGAAAACCAGAAAACACTTGATGAGCATGATGCAAATGTGAACAATCTATATAACAAGGTGAAAAGGGCCCTGGGCTCCAATGCGATGGAAGATGGAAAGGGCTGTTTTGAGCTATACCATAAGTGTGATGACCAATGCATGGAAACAATTCGAAACGGAACCTATAATAGGAGAAAGTACAGAGAGGAAGCAAGACTAGAAAGGCAGAAAATAGAAGGGGTCAAGCTGGAATCTGAAGGGACTTACAAAATCCTTACCATTTATTCGACTGTCGCCTCATCTCTTGAACTGCAAAGGGGGTTTGCTGCCTTCTTGTTCTGGGTCATGTCCAATGGATCATGTAGGTGCAACATTTGTATATAA
>A_/_H9N2|FJ434566|A/chicken/Hunan/HB29/2007
ATGGAAACAGTATCATTGATAACTATGCTACTAGCAGTAACAGTGAGCAATGCAGATAAAATCTGCATCGGCTACCAATCAACAAACTCCACAGAAACTGTAGACACACTAACAGAAAACAATGTCCCTGTGACACATGCCAAAGAATTGCTCCACACAGAGCACAATGGGATGCTGTGTGCAACAAACTTGGGACATCCTCTTATTCTAGACACCTGTACCATTGAAGGACTAATCTATGGCAATCCTTCTTGTGATCTACTGTTGGGAGGAAGAGAATGGTCCTACATCGTCGAGAGACCATCGGCTGTTAATGGATTGTGTTACCCCGGGAATGTAGAAAATCTAGAAGAGCTAAGGTCACTTTTTAGTTCTGCTAGTTCTTATCAAAGGATCCAGATTTTTCCAGACACAATCTGGAATGTGTCTTACAGTGGAACAAGCAAAGCATGTTCAGATTCATTCTACAGAAGCATGAGATGGTTGACTCAAAAGAACAACGCTTATCCTATTCAAGACGCCCAATACACAAATAATCGAGAAAAGAACATTCTTTTCATGTGGGGCATAAATCACCCACCCACCGAGACTGCGCAGACAAATCTGTACACAAGAACTGACACAACAACAAGTGTGGCAACAGAAGAAATAAATAGGACCTTCAAACCGTTGATAGGACCAAGACCTCTTGTCAATGGTTTGCAGGGAAGAATTGATTATTATTGGTCGGTATTGAAACCAGGTCAAACACTGCGAATAAGATCCAATGGGAATCTAATAGCTCCATGGTATGGACACATTCTTTCAGGAGAGAGCCACGGAAGAATCCTGAAGACTGATTTAAAAAGGGGTAGCTGTACAGTGCAATGTCAGACAGAAAAAGGTGGTTTAAACACAACATTGCCATTCCAAAATGTAAGTAAGTATGCATTTGGAAACTGTTCGAAATATGTTGGAATAAAGAGTCTCAAACTTGCAGTTGGTCTGAGGAATGTGCCTTCTAGATCTAGTAGAGGATTATTTGTGGCCATAGCTGGATTTATAGAGGGAGGTTGGTCAGGACTAGTTGCTGGTTGGTATGGATTCCAGCATTCAAATGACCAAGGGGTTGGTATGGCAGCAGATAGAGACTCAACCCAAAAGGCAATTGATAAAATAACATCCAAAGTGAATAACATAGTCGATAAAATGAACAAACAGTATGAAATTATTGATCATGAATTCAGCGAGGTTGAAAATAGACTTAACATGATCAATAATAAGATTGATGATCAAATTCAAGACATATGGGCATATAACGCAGAACTGCTAGTGCTGCTTGAAAATCAGAAAACACTCGATGAGCATGATGCAAATGTAAACAATCTATATAATAAAGTGAAGAGGGCATTGGGTTCCAATGCAGTGGAAGATGGGAAAGGATGTTTCGAGCTATATCACAAATGTGATGACCAGTGCATGGAGACAATTCGGAACGGGACCTACAACAGGAGGAAGTATCAAGAGGAATCAAAATTAGAAAGACAGAGAATAGAGGGGGTCAAGCTGGAATCTGAAGGAACTTACAAAATCCTCACCATTTATTCGACTGTCGCCTCATCTCTTGTGATTGCAATGGGGTTTGCTGCCTTCTTGTTCTGGGCCATGTCCAATGGGTCTTGCAGATGCAACATTTGTATATAA
>A_/_H9N2|FJ190138|A/chicken/Shandong/lx316/2008
ATGGAAGCAGTATCACTAATAACTATGCTACTAGTAGCAACAGTAAGCAATGCAGATAAAATCTGCATCGGCTACCAATCAACAAACTCCACAGAAACTGTAGACACACTAACAGAAAACAATGTCCCTGTGACACATGCCAAAGAATTGCTCCACACAGAGCATAATGGGATGCTGTGTGCAACAAGCTTGGGACATCCTCTTATTCTAGACACCTGTACCATTGAAGGACTAATCTATGGCAATCCTTCTTGTGATCTACTGTTGGGAGGAAGAGAATGGTCCTATATCGTCGAGAGACCATCGGCTGTTAATGGATTGTGTTACCCCGGGAATGTAGAAAATCTAGAAGAGCTAAGGTCACTTTTTAGTTCTGCTAGTTCTTATCAAAGGATCCAGATTTTTCCAGACACAATCTGGAATGTGTCTTACAGTGGGACAAGCAAAGCATGTTCAGATTCATTCTACAGAAGCATGAGATGGTTGACCCAAAAGAACAACGCTTACCCTATTCAAGACGCCCAATACACAAATAATCAAGAAAAGAACATTCTTTTCATGTGGGGCATAAATCACCCACCCACCGATACTGTGCAGACAAATCTGTACACAAGAACCGACACAACAACAAGTGTGGCAACAGAAGAAATAAATAGGACCTTCAAACCATTGATAGGACCAAGGCCTCTTGTCAATGGTTTGCAGGGGAGAATTGACTATTATTGGTCGGTATTGAAACCGGGTCAAACACTGCGAATAAGATCCAATGGGAATCTAATAGCTCCATGGTATGGACACATTCTTTCAGGAGAGAGCCACGGAAGAATCCTGAAGACTGATTTAAAAAGGGGTAGCTGCACAGTGCAATGTCAGACAGAAAAAGGTGGCTTAAACACAACATTGCCATTCCAAAACGTAAGTAAGTATGCATTTGGAAACTGCTCGAAATATATTGGAATAAAGAGTCTCAAACTTGCAGTTGGTCTGAGGAATGTGCCTTCTAGATCTAGTAGAGGACTATTTGGGGCCATATCAGGATTCATAGAGGGAGGTTGGTCAGGGCTAGTCGCTGGTTGGTATGGATTCCAGCATTCAAATGACCAAGGGGTTGGTATGGCAGCAGATAGAGACTCAACCCAAACGGCAATTGATAAAATAACATCCAAAGTGAATAACATAGTCGACAAAATGAACAAGCAGTATGAAATTATTGATCATGAATTCAGTGAGGTTGAAACTAGACTTAACATGATCAATAATAAGATTGATGATCAAATCCAAGACATATGGGCATATAATGCAGAATTGCTAGTTCTGCTTGAAAACCAGAAAACACTCGATGAGCATGATGCAAATGTAAACAATCTATATAATAAAGTGAAGAGGGCATTGGGTTCCAATGCGGTGGAAGATGGGAAAGGATGTTTCGAGCTATACCACAAATGTGATGACCAGTGCATGGAGACAATCCGGAACGGGACCTACAACAGGAGGAAGTATCAAGAGGAATCAAAATTAGAAAGACAGAAAATAGAGGGGGTCAAGCTGGAATCTGAAGGAACTTACAAAATCCTCACCATTTATTCGACTGTCGCCTCATCTCTTGTGATTGCAATGGGGTTTGCTGCCTTCTTGTTCTGGGCCATGTCCAATGGGTCTTGCAGATGCAACATTTGTATATAA
>A_/_H9N2|FJ190130|A/chicken/Heilongjiang/2/2002
ATGGAAGCAACATCACTAATAACTATACTACTACTAGTAACAACAAGCAATGCAGATAAAATCTGCATCGGCTACCAATCAACAAACTCCACAGAAACTGTGGATACGCTAGCAGAAAACAATGTTCCTGTGACACATGCCAAAGAATTGCTCCACACAGAGCACAATGGGATGCTGTGTGCAACAAATCTGGGACATCCTCTCATTCTAGACACCTGTACCATTGAAGGACTGATCTATGGCAACCCTTCTTGTGATCTGCTGTTAGGAGGAGGAGAATGGTCCTACATCGTCGAAAGACCATCGGCTGTTAATGGAATGTGTTACCCCGGGAATGTAGAAAACCTAGAGGAACTAAGGTCACTTTTTAGTTCTGCTAGTTCATACCAAAGAATCCAGATCTTTCCAGACACGATCTGGAATGTGTCTTACAGTGGAACAAGCAAAGCATGTTCAGATTCATTCTACAGGAGCATGAGATGGTTGACTCAAAAGGACAACGCTTACCCTATTCAAGACGCCCAATACACAAATAATAGAGGAAAGAGCATCCTTTTCATGTGGGGCATAAATCACCCACCCACCGATACTACACAGACAAATCTGTATACAAGGACTGACACAACAACAAGTGTGACAACAGAAGATATAGATAGGACCTTCAAACCAGTGATAGGGCCAAGGCCCCTTGTCAATGGTCAGCAGGGAAGAATTGATTATTATTGGTCGGTATTGAAACCAGGTCAGACATTGCGAGTAAGATCCGATGGGAATCTAATTGCTCCATGGTATGGACACATTCTTTCAGGAGAGTGCCACGGAAGAATCCTGAAGACTGATTTAAACAGTGGTAACTGTGTAGTGCAATGTCAGACTGAAAGAGGTGGCTTAAACACTACATTGCCCTTCCAAAATGTCAGTAAATATGCATTTGGAAACTGCCCAAAGTATGTTGGAGTAAAGAGTCTCAAACTGGCAGTTGGTCTAAGGAATGTGCCTGCTAGATCAAGTAGAGGACTATTTGGGGCCATGGCTGGATTCATAGAGGGAGGTTGGTCAGGGCTAGTGGCCGGATGGTATGGTTTTCAACATTCAAACGATCAGGGAGTTGGGATGGCCGCAGACAAGGGATCTACCCAAAAAGCAATCGATAAAATAACATCAAAAGTGAACAACATGATCGATAAAATGAACAAGCAATATGAGGTCATTGATCATGAATTCAATGAGCTTGAGGCCAGGCTGAACATGATCAACAACAAAATTGATGATCAGATTCAAGACATTTGGGCTTATAATGCAGAGTTGCTGGTCTTGCTTGAAAACCAGAAAACTCTAGATGAGCATGATGCAAATGTGAACAACCTATACAACAAAGTGAAAAGAGCCTTGGGTTCCAATGCTGTAGAGGATGGAAACGGATGCTTTGAACTGTACCACAAATGTGATGATCAATGCATGGAAACAATCAGAAATGGAACCTACGACAGGCAGAAATACCAAGAAGAATCAAGATTAGAAAGGCAGAAAATAGAAGGGGTAAAGCTGGAATCTGAGGGCACTTACAAGATCCTCACCATTTATTCGACTGTCGCCTCATCTCTTGTGCTTGCAATGGGGTTTGCTGCCTTCCTATTCTGGGCCACGTCCAATGGCTCTTGCAGATGCAACATTTGTATATAA
>A_/_H9N2|CY006025|A/duck/Nanchang/4-361/2001
ATGGAAGTAGTATCACTAATACCTATACTACTAGTAGTAACAGTAAGCAATGCAGATAAAATCTGCATCGGCTACCAATCAACAAACTCCACAGAAACTGTAGACACGCTAACAGAAAACAATGTTCCTGTGACACATGCCAAAGAATTGCTCCACACAGAGCACAATGGGATGCTATGTGCAACAAATCTGGGACATCCCCTTATTCTAGACACCTGTACCATTGAAGGACTAATCTATGGCAACCCTTCCTGTGATCTACTGTTGGGAGGAAGAGAATGGTCCTACATCGTCGAAAGACCATCGGCTGTTAATGGATTGTGTTACCCCGGGAATGTAGAAAACCTAGAAGAACTAAGGTCACTTTTTAGTTCTGCTAGTTCTTACCAAAGAATCCAGATCTTTCCAGACACAATCTGGAATGTGTCTTACAGTGGGACAAGCAAAGCATGTTCAGATTCATTCTACAGAAGCATGAGATGGTTGACTCAAAAGAGCAACGCTTACCCTATTCAAGACGCCCAATACACAAATAATAGAGGGAAGAACATTCTTTTCATGTGGGGCATAAATCACCCACCCACCGATACTGCGCAGACAAATCTGTACACAAGGACTGACACAACAACAAGTGTGGCGACAGAAGATATAAATAGAACCTTCAAACCATTGATAGGGCCAAGGCCTCTTGTCAATGGTCTGCAGGGAAGAATCGATTATTATTGGTCGATATTGAAACCAGGTCAGACACTGCGAGTAAGATCCAATGGGAATCTAATCGCTCCATGGTATGGACACATTCTTTCAGGAGAGAGCCACGGAAGAATCCTGAAGACTGATTTAAACAGTGGTAACTGTGTAGTGCAATGTCAGACAGAAAGAGGTGGCTTAAATACTACATTGCCATTCCAAAATGTAAGTAAGTATGCATTTGGAAACTGCCCAAAATATGTTGGAGTAAAGAGTCTCAAATTGGCAGTTGGTCTGAGGAATGTGCCTGCTAGATCAAGCAGAGGAATATTCGGGGCCATAGCTGGATTCATAGAGGGAGGTTGGTCAGGGCTAGTCGCTGGTTGGTATGGGTTCCAGCATTCAAATGACCAAGGGGTTGGTATGGCAGCAGATAGAGACTCAACTCAAAAGGCAATTGACAAAATAACATCTAAAGTGAATAATATAGTTGATAAAATGAACAAACAGTATGAAATTATTGATCATGAATTCAGCGAGGTTGAAACTAGACTCAACATGATCAATAATAAGATTGATGACCAAATTCAAGACATATGGGCATATAACGCAGAATTGCTAGTGCTGCTTGAAAACCAGAAAACACTCGATGAGCATGATGCGAATGTGAACAATCTATATAATAAAGTGAAGAGGGCATTGGGTTCCAATGCAGTGGAAGATGGGAAAGGGTGTTTCGAGCTATATCATAAATGTGATGACCAGTGCATGGAAACAATTCGAAACGGGACCTACAACAGGAGAAAGTATAAAGAGGAATCAAGACTAGAAAGACAGAAAATAGAAGGGGTCAAGCTGGAATCTGAAGGAACTTACAAAATCCTCACCATTTATTCGACTGTCGCCTCATCTCTTGTGATTGCAATGGGGTTTGCTGCCTTCTTGTTCTGGGCCATGTCCAATGGATCTTGCAGATGCAACATTTGTATATAA
>A_/_H9N1|CY005919|A/mallard_duck/ALB/396/1983
ATGGAAATAACAACACTAATAGCTATACTGCTAATGGTAACAGCAAGCAATGCGGATAAAATCTGCATAGGCTACCAGTCAACAAATTCCACAGAAACTGTTGACACGCTAATAGAAAACAATGTTCCTGTGACACATACCAAAGAATTGCTCCACACAGAGCACAATGGAATGCTGTGTGCAACAAATCTGGGGCATCCTCTCATTCTAGACACCTGTACTATCGAAGGGCTGGTCTATGGCAATCCTTCTTGTGATATGCTATTGGGAGGGAAAGAATGGTCCTACATTGTCGAGAGATCATCTGCTGTCAATGGAATGTGTTACCCTGGGAATGTAGAAAACCTGGAAGAACTCAGGTCCTTTTTCAGTTCCGCTAATTCCTACCAAAGAATCCAGATCTTTCCAGACACAATCTGGAATGTGACTTACAGTGGAACAAGCAAAGCATGTTCAAATTCATTCTACAGGAGTATGAGATGGCTGACTCACAAGAGCAATTCTTATCCCTTTCAAGACGCCCAATACACCAACAATGAGGGGAAGAACATTCTCTTCATGTGGGGCATACACCATCCACCTACTGATGCCGAACAGACAAACTTATACAAAAAGGCTGATACAACAACAAGTGTGACAACAGAAGATATAAATCGGACTTTCAAGCCAGTGATAGGGCCAAGGCCCCTTGTCAATGGACAGCAGGGGAGAATTGACTATTATTGGTCAGTATTAAAACCAGGCCAAACGTTGCGAGTGAGATCCAATGGAAACCTAATTGCCCCATGGTATGGTCACATTCTCTCAGGAGAAAGCCATGGAAGAATCTTGAAGACTGATTTGAGCAGTGGCGACTGCGTAGTGCAGTGTCAGACTGAGAAAGGTGGTCTAAATACGACCTTGCCGTTTCATAATGTCAGCAAATATGCATTTGGGAATTGCCCCAAATATATTGGAGTGAAGAGTCTCAAACTGGCAGTCGGTTTAAGGAATGTACCTGCTGTATCAGATAGAGGGCTGCTTGGTGCTATAGCTGGATTCATAGAAGGAGGTTGGCCAGGGCTAGTTGCTGGCTGGTATGGGTTCCAGCATTCAAATGACCAAGGAACTGGAATGGCTGCAGATAGAGAGTCAACTCAAGAAGCAGTTGACAAAATAACATCCAAAGTGAATAATATAATAGACAAAATGAACAAGCAATATGAGATCATTGATCATGAATTCAGTGAAATTGAAGCCAGGCTCAACATGATCAACAACAAGATTGATGACCAAATACAAGACATTTGGGCATACAATGCAGAACTGCTAGTGCTGCTTGAAAATCAGAAAACACTCGATGAACATGATGCGAATGTAAATAATCTATATAACAAGGTGAAAAGAGCACTGGGTTCTAATGCAGCAGAAGATGGGAATGGATGCTTCGAATTGTACCATAAATGTGATGATCAATGCATGGAAACGATTAGAAACGGGACCTATGACAGGCAAAAGTATCAAGAGGAGTCAAAATTAGAGAGACAGAAAATAGAAGGGGTAAAACTGGAATCTGAAGGAACTTACAAAATCCTCACTATTTATTCGACTGTCGCCTCATCTCTTGTGCTTGCAATGGGGTTTGCTGCCTTTCTGTTCTGGGCCATGTCCAATGGATCTTGCAGATGCAACATTTGTATATAA
>A_/_H9N2|JX448765|A/chicken/Fujian/SN2/2012
ATGGAAGTAGTATCACTGATAACTACACTGTTAGCAGTAACAACAAGCAATGCAGATAAAATCTGCATCGGCTACCAATCAACAAACTCCACAGAAACTGTAGACACACTAACAGAAAACAATGTCCCTGTGACACATGCCAAAGAACTACTCCACACAGAACACAATGGGATGTTGTGTGCAACAAACTTGGGACATCCTCTTATTCTAGACACCTGTTCCATTGAAGGGCTAATCTACGGCAATCCTTCTTGTGATCTACTGTTGGGAGGAAGAGACTGGTCCTACATCGTCGAGAGACCATCGGCTGTTAATGGATTGTGTTACCCTGGGAATGTAGAAAATCTAGAAGAGCTAAGGTCACCTTTCAGTTCTGCTAGTTCTTATCAAAGAATCCAGATTTTCCCAGACACAATCTGGAATGTGTCTTACAATGGAACAAGCAAAGCATGTTCAGATTCATTCTACAGAAGCATGAGATGGTTGACTCAAAAGAACAACGCTTATCCTATTCAAGACGCCCAATACACAAATAATCAAGAGAAGAACATTCTTTTCATGTGGGGCATAAATCACCCACCCACCGAGACTGTGCAGACAAATCTGTACACAAGAACCGACACAACCACAAGTGTGGCAACAGAAGAAATAAATAGGACCTTCAAACCGTTGATAGGACCAAGACCTCTTGTCAATGGTTTGCAGGGAAGAATTGATTATTATTGGTCAGTATTGAAACCAGGTCAAACACTGCGGATAAGATCAAATGGGAATCTAATAGCTCCATGGTATGGACACATTCTTTCTGGAGAGAGCCACGGAAGAATCCTGAAGACTGATTTAAAAAGAGGTAGCTGTACAGTGCAATGTCAGACAGAAAAAGGTGGTTTAAACACAACATTGCCATTCCAAAATGTAAGTAAGTATGCATTTGGAAACTGCTCGAAATATGTTGGAATAAAGAGTCTCAAACTTGCAGTGGGTCTGAGGAATGTGCCTTCTAGATCTAGTAGAGGATTATTTGTGGCCATAGCTGGATTTATAGAGGGAGGTTGGTCAGGACTAGTTGCAGGTTGGTACGGATTCCAGCATTCAAATGACCAAGGGGTTGGTATGGCAGCAGATAGAGACTCAACCCAAAAGGCAATTGACAAAATAACATCCAAAGTGAATAACATAGTCGATAAAATGAACAAACAGTATGAAATTATTGATCATGAATTCAGTGAGGCTGAAAATAGACTTAACATGATCAATAATAAGATTGATGATCAAACTCAAGACGTATGGGCATATAACGCAGAACTACTAGTGCTGCTTGAAAATCAGAAAACACTCGATGAGCATGATGCAAATGTAAACAATCTGTATAATAAAGTGAAGAGGGCATTGGGTTCCAATGCAGTGGAAGATGGGAAAGGATGTTTCGAGCTATATCACAAATGTGATGACCAGTGCATGGAGACAATTCGGAACGGGACCTACAACAGGAGGAAGTATCAAGAGGAATCAAAATTAGAAAGACAGAAAATAGAGGGGGTCAAGCTGGAATCTGAAGGAACTTACAAAATCCTCACCATTTATTCGACTGTCGCCTCATCTCTTGTGATTGCAATGGGGTTTGCTGCCTTTTTGTTCTGGGCCATGTCCAATGGGTCTTGCAGATGCAACATTTGTATATAA
>A_/_H9N2|JF795144|A/chicken/Shandong/01/2009
ATGGAAACAGCATCACTAATAACTATGCTACTAGTAGTAACAGTAAGCAATGCAGATAAAATCTGCATCGGCTACCAATCAACAAACTCCACAGAAACTGTAGACACACTAACAGAAAACAATGTCCCTGTGACACATGCCAAAGAATTGCTCCACACAGAGCATAATGGGATGCTGTGTGCAACAAGCTTGGGACATCCTCTTATTCTAGACACCTGTACCATTGAAGGACTAATCTATGGCAATCCTTCTTGTGATCCGCTGTTGGGAGGAAGAGAATGGTCCTATATCGTCGAGAGACCATCGGCTGTTAATGGATTGTGTTACCCCGGGAATGTAGAAAATCTAGAAGAGCTAAGGTCACTTTTTAGTTCTGCTAGTTCTTATCAAAGGATCCAGATTTTTCCAGACACAATCTGGAATGTGTCTTACAATGGGACAAGCAAAGCATGTTCAGATTCATTCTACAGAAGCATGAGATGGTTGACCCAAAAGAACAACGCTTACCCTATTCAAGATGCCCAATACACAAATAATCAAGAAAAGAACATTCTTTTCATGTGGGGCATAAACCATCCACCCACCGATACTGTGCAGACAAATCTGTACACAAGAACAGACACAACAACAAGTGTGGCAACAGAAGAAATAAATAGGACCTTCAAACCATTAATAGGACCAAGGCCTCTTGTCAATGGTTTGCAGGGGAGAATTAACTATTATTGGTCGGTATTGAAACCGGGTCAAACACTGCGAATAAGATCCAATGGGAATCTAATAGCTCCATGGTATGGACACATTCTTTCAGGAGAAAGCCACGGAAGAATCCTGAAGACTGATTTAAAAAGGGGTAGCTGCACAGTGCAATGTCAGACAGAAAAAGGTGGCTTAAACACAACATTGCCATTCCAAAATGTAAGTAAGTATGCATTTGGAAACTGCTCAAAATATATTGGAATAAAGAGTCTCAGACTTGCAGTTGGTCTGAGAAATGTGCCTTCGAGATCTAGTAGAGGAATATTCGGGGCCATAGCAGGATTCATAGAGGGAGGTTGGTCAGGACTAGTTGCTGGTTGGTATGGATTCCAGCATTCAAATGACCAAGGGGTTGGTATGGCAGCAGATAGAGACTCAACCCAAAAGGCAATTGATAAAATAACATCCAAAGTGAATAACATAGTCGACAAAATGAACAAGCAGTATGAAATTATTGATCATGAATTCAGTGTGGTTGAAACTAGACTTAACATGATCAATAATAAGATTGATGATCAAATCCAAGACATATGGGCATACAATGCAGAATTGCTAGTTCTGCTTGAAAACCAGAAAACACTCGATGAGCATGATGCAAATGTAAACAATCTATATAATAAAGTGAAGAGGGCATTGGGTTCCAATGCGGTGGAAGATGGGAAAGGATGTTTCGAGCTATACCACAAATGTGATGACCAGTGCATGGAGACAATCCGGAATGGGACCTACAACAGGAGGAAGTATCAAGAGGAATCAAAATTAGAAAGACAGAAAATAGAGGGAGTCAAGCTGGAATCTGAAGGAACTTACAAAATCCTCACAATTTATTCGACTGTCGCCTCATCTCTTGTGATTGCAAGGGGGGTTGCTGCCTTCTTATTCTGGGCCATGTCCAATGGGTCTTGCAGATGCAACATATGTATATAA
>A_/_H9N2|JF795054|A/chicken/Shandong/02/2009
ATGGAAACAGCATCACTAATAACTATGCTACTAGTAGTAACAGTAAGCAATGCAGATAAAATCTGCATCGGCTACCAATCAACAAACTCCACAGAAACTGTAGACACACTAACAGAAAACAATGTCCCTGTGACACATGCCAAAGAATTGCTCCACACAGAGCATAATGGGATGCTGTGTGCAACAAGCTTGGGACATCCTCTTATTCTAGACACCTGTACCATTGAAGGACTAATCTATGGCAATCCTTCTTGTGATCCGCTGTTGGGAGGAAGAGAATGGTCCTATATCGTCGAGAGACCATCGGCTGTTAATGGATTGTGTTACCCCGGGAATGTAGAAAATCTAGAAGAGCTAAGGTCACTTTTTAGTTCTGCTAGTTCTTATCAAAGGATCCAGATTTTTCCAGACACAATCTGGAATGTGTCTTACAGTGGGACAAGCAAAGCATGTTCAGATTCATTCTACAGAAGCATGAGATGGTTGACCCAAAAGAACAACGCTTACCCTATTCAAGATGCCCAATACACAAATAATCAAGAAAAGAACATTCTTTTCATGTGGGGCATAAACCACCCACCCACTGATACTGCGCAGACAAATCTGTACACAAGAACAGACACAACAACAAGTGTGGCAACAGAAGAAATAAATAGGACCTTCAAACCATTAATAGGACCAAGGCCTCTTGTCAATGGTTTGCAGGGGAGAATTAACTATTATTGGTCGGTATTGAAACCGGGTCAAACACTGCGGATAAGATCCAATGGGAATCTAATAGCTCCATGGTATGGACACATTCTTTCAGGAGAAAGCCACGGAAGAATCCTGAAGACTGATTTAAAAAAGGGTAGCTGCACAGTGCAATGTCAGACAGAAAAAGGTGGCTTAAACACAACATTGCCATTCCAAAATGTAAGTAAGTATGCATTTGGAAACTGCTCGAAATATATTGGAATAAAGAGTCTCAGACTTGCAGTTGGTCTGAGAAATGTGCCTTCGAGATCTAGTAGAGGAATATTCGGGGCCATAGCAGGATTCATAGAGGGAGGTTGGTCAGGACTAGTTGCTGGTTGGTATGGATTCCAGCATTCAAATGACCAAGGGGTTGGTATGGCAGCAGATAGAGACTCAACCCAAAAGGCAATTGATAAAATAACATCCAAAGTGAATAACATAGTCGACAAAATGAACAAGCAGTATGAAATTATTGATCATGAATTCAGTGAGGTTGAAACTAGACTTAACATGATCAATAATAAGATTGATGATCAGATCCAAGACATATGGGCATATAATGCAGAATTGCTAGTTCTGCTTGAAAACCAGAAAACACTCGATGAGCATGATGCGAATGTAAACAATCTATATAATAAAGTGAAGGGGGCATTGGGTTCCAATGCGGTAGAAGATGGGAAAGGATGTTTTGAGCTATACCACAAATGTGATGACCAGTGCATGGAGACAATCCGGAATGGGACCTACAACAGGAGGAAGTATCAAGAGGAATCAAAATTAGAAAGACAGAAAATAGAGGGGGTCAAGCTGGAATCTGAAGGAACTTACAAAATCCTCACAATTTATTCGACTGTCGCCTCATCTCTTGTGATTGCAAGGGGGGTTGCTGCCTTCTTATTCTGGGCCATGTCCAATGGGTCTTGCAGATGCAACATATGTATATAA
>A_/_H9N2|JF795038|A/chicken/Shandong/01/2010
ATGGAAACAGCATCACTAATAACTATGCTACTAGTAGCAACAGTAAGCAATGCAGATAAAATCTGCATCGGCTACCAATCAACAAACTCCACAGAAACTGTAGACACACTAACAGAAAGCAATGTCCCTGTGACACATGCCAAAGAATTGCTCCACACAGAGCATAATGGGATGCTGTGTGCAACAAGCTTGGGACATCCTCTTATTCTAGACACCTGTACCATTGAAGGACTAATCTATGGCAATCCTTCTTGTGATCCGCTGTTGGGAGGAAGAGAATGGTCCTATATCGTCGAGAGACCATCGGCTGTTAATGGATTGTGTTACCCCGGGAATGTAGAAAATCTAGAAGAGCTAAGGTCACTTTTTAGTTCTGCTAGTTCTTATCAAAGGATCCAGATTTTTCCAGACACAATCTGGAATGTGTCTTACAGTGGGACAAGCAAAGCATGTTCAGATTCATTCTACAGAAGCATGAGATGGTTGACCCAAAAGAACAACGCTTACCCTATTCAAGATGCCCAATACACAAATAATCAAGAAAAGAACATTCTTTTCATGTGGGGCATAAACCACCCACCCACCGATACTGTGCAGACAAATCTGTACACAAGAACAGACACAACAACAAGTGTGGCAACAGAAGAAATAAATAGGACCTTCAAACCATTAATAGGACCAAGGCCTCTTGTCAATGGTTTGCAGGGGAGAATTAACTATTATTGGTCGGTATTGAAACCGGGTCAAACACTGCGAATAAGATCCAATGGGAATCTAATAGCTCCATGGTATGGACACATTCTTTCAGGGGAAAGCCACGGAAGAATCCTGAAGACTGATTTAAAAAGGGGTAGCTGCACAGTGCAATGTCAGACAGAAAAAGGTGGCTTAAACACAACACTGCCATTCCAAAATGTAAGTAAGTATGCATTTGGAAACTGCTCGAAATATATTGGAATAAAGAGTCTCAGACTAGCAGTTGGTCTGAGAAATGTGCCTTCGAGATCTAGTAGAGGAATATTCGGGGCCATAGCAGGATTCATAGAGGGAGGTTGGTCAGGACTAGTTGCTGGTTGGTATGGATTCCAGCATTCAAATGACCAAGGGGTTGGTATGGCAGCAGATAGAGACTCAACCCAAAAGGCAATTGATAAAATAACATCCAAAGTGAATAACATAGTCGACAAAATGAACAAGCAGTATGAAATTATTGATCATGAATTCAGTGAGGTTGAAACTAGACTTAACATGATCAATAATAAGGTTGATGATCAAATCCAAGACATATGGGCATATAATGCAGAATTGCTAGTTCTGCTTGAAAACCAGAAAACACTCGATGAGCATGATGCAAATGTAAACAATCTATATAATAAAGTGAAGAGGGCATTGGGTTCCAATGCGGTGGAAGATGGGAAAGGATGTTTCGAGCTATACCACAAATGTGATGACCAGTGCATGGAGACAATCAGGAATGGGACCTACAACAGGAGGAAGTATCAAGAGGAATCAAAATTAGAAAGACAGAAAATAGAGGGAGTCAAGCTGGAGTCTGAAGGAACTTACAAAATCCTCACCATTTATTCGACTGTCGCCTCATCTCTTGTGATTGCAATGGGGTTTGCTGCCTTCTTATTCTGGGCCATGTCCAATGGGTCTTGCAGATGCAACATATGTATATAA
>A_/_H9N2|JN804001|A/chicken/Shandong/TH9/2010
ATGGAGACAGCATCACTAATAACTATGCTACTAGTAGCAACAGTAAGCAATGCAGATAAAATCTGCATCGGCTACCAATCAACAAACTCCACAGAAACTGTAGACACACTAACAGAAAACAATGTCCCTGTGACACATGCCAAAGAATTGCTCCACACAGAGCATAATGGGATGCTGTGTGCAACAAGCTTGGGACATCCTCTTATTCTAGACACCTGTACCATTGAAGGACTAATCTATGGCAATCCTTCTTGTGATCCGCTGTTGGGAGGAAGAGAATGGTCCTATATCGTCGAGAGACCATCGGCTGTTAATGGATTGTGTTACCCCGGGAATGTAGAAAATCTAGAAGAGCTAAGGTCACTTTTTAGTTCTGCTAGTTCTTATCAAAGGATCCAGATTTTTCCAGACACAATCTGGAATGTGTCTTACAATGGGACAAGCAAAGCATGTTCAGATTCATTCTACAGAAGCATGAGATGGTTGACCCAAAAGAACAACGCTTACCCTATTCAAGATGCCCAATACACAAATAATCAAGAAAAGAACATTCTTTTCATGTGGGGCATAAACCATCCACCCACCGATACTGTGCAGACAAATCTGTACACAAGAACAGACACAACAACAAGTGTGGCAACAGAAGAAATAAATAGGACCTTCAAACCATTAATAGGACCAAGGCCTCTTGTCAATGGTTTGCAGGGGAGAATTAACTATTATTGGTCGGTATTGAAACCGGGTCAAACACTGCGAATAAGATCCAATGGGAATCTAATAGCTCCATGGTATGGACACATTCTTTCAGGAGAAAGCCACGGAAGAATCCTGAAGACTGATTTAAAAAGGGGTAGCTGCACAGTGCAATGTCAGACAGAAAAAGGTGGCTTAAACACAACATTGCCATTCCAAAATGTAAGTAAGTATGCATTTGGAAACTGCTCAAAATATATTGGAATAAAGAGTCTCAGACTTGCAGTTGGTCTGAGAAATGTGCCTTCGAGATCTAGTAGAGGAATATTCGGGGCCATAGCAGGATTCATAGAGGGAGGTTGGTCAGGACTAGTTGCTGGTTGGTATGGATTCCAGCATTCAAATGACCAAGGGGTTGGTATGGCAGCAGATAGAGACTCAACCCAAAAGGCAATTGATAAAATAACATCCAAAGTGAATAACATAGTCGACAAAATGAACAAGCAGTATGAAATTATTGATCATGAATTCAGTGTGGTTGAAACTAGACTTAACATGATCAATAATAAGATTGATGATCAAATCCAAGACATATGGGCATACAATGCAGAATTGCTAGTTCTGCTTGAAAACCAGAAAACACTCGATGAGCATGATGCAAATGTAAACAATCTATATAATAAAGTGAAGAGGGCATTGGGTTCCAATGCGGTGGAAGATGGGAAAGGATGTTTCGAGCTATACCACAAATGTGATGACCAGTGCATGGAGACAATCCGGAATGGGACCTACAACAGGAGGAAGTATCAAGAGGAATCAAAATTAGAAAGACAGAAAATAGAGGGAGTCAAGCTGGAGTCTGAAGGAACTTACAAAATCCTCACCATTTATTCGACTGTCGCCTCATCTCTTGTGATTGCAATGGGGTTTGCTGCCTTCTTATTCTGGGCCATGTCCAATGGGTCTTGCAGATGCAACATATGTATATAA
>A_/_H9N2|CY087824|A/turkey/Wisconsin/1/1966
ATGGAAACAAAAGCAATAATTGCTGCACTGCTAATGGTAACAGCAGCCAATGCTGATAAAATCTGCATTGGCTATCAATCAACAAACTCCACCGAAACTGTCGACACACTAACAGAGAGCAATGTTCCTGTAACACACACTAAAGAATTGCTCCACACAGAACACAATGGGATGTTGTGTGCAACTGATCTAGGACATCCCCTCATTCTAGACACCTGCACTATTGAAGGACTAATCTATGGAAATCCTTCCTGTGACATACTACTAGGAGGAAAAGAATGGTCCTACATCGTTGAAAGGTCGTCAGCCGTCAATGGAATGTGTTACCCAGGGAATGTAGAGAACCTAGAAGAGCTTAGGTCACTTTTCAGTTCTGCAAAATCTTACAAAAGAATCCAAATCTTTCCAGATAAAACTTGGAATGTAACATACAGCGGAACAAGCAGAGCATGCTCAAATTCATTCTATAGGAGCATGAGATGGCTGACCCACAAGAGTAATTCCTACCCTTTTCAGAACGCTCATTACACCAACAATGAGAGGGAGAACATTCTTTTCATGTGGGGCATACACCATCCACCTACCGACACAGAACAGACAGACTTATACAAGAAGGCCGATACAACAACAAGTGTGACAACAGAAGATATAAATCGCACTTTCAAACCAGTAATAGGGCCAAGGCCCCTTGTCAACGGCCAGCAGGGAAGAATCGATTACTATTGGTCTGTACTAAAACCTGGGCAGACTTTGAGAATAAGGTCCAATGGAAATCTAATTGCCCCTTGGTATGGACATGTTCTTACGGGAGAGAGCCATGGAAGAATCCTAAAGACTGATTTGAACAATGGTAATTGTGTGGTACAATGTCAGACTGAAAAAGGAGGACTCAATACAACCTTGCCATTTCACAATATTAGCAAATATGCATTTGGGAATTGTCCTAAGTATGTTGGAGTGAAAAGTCTCAAATTGGCAGTTGGTTTAAGGAATGTGCCTGCTGTATCTAGTAGAGGACTGTTCGGAGCAAAAGCAGGGTTCATAGAGGGAGGTTGGCCAGGGCTAGTGGCCGGATGGTATGGTTTTCAACATTCAAACGATCAGGGAGTTGGGATGGCCGCAGACAAGGGATCTACCCAAAAAGCAATCGATAAAATAACATCAAAAGTGAACAACATAATCGATAAAATGAACAAGCAATATGAGGTCATTGATCATGAATTCAATGAGCTTGAGGCCAGGCTGAACATGATCAACAACAAAATTGATGATCAGATTCAAGACATTTGGGCTTATAATGCAGAGTTGCTGGTCTTGCTTGAAAACCAGAAAACTCTAGATGAGCATGATGCAAATGTGAACAACCTATACAACAAAGTGAAAAGAGCCTTGGGTTCCAATGCTGTAGAGGATGGAAACGGATGCTTTGAACTGTACCACAAATGTGATGATCAATGCATGGAAACAATCAGAAATGGAACCTACGACAGGCAGAAATACCAAGAAGAATCAAGATTAGAAAGGCAGAAAATAGAAGGGGTAAAGCTGGAATCTGAGGGCACTTACAAGATCCTCACCATTTATTCGACTGTCGCCTCATCTCTTGTGCTTGCAATGGGGTTTGCTGCCTTCCTATTCTGGGCCATGTCCAATGGCTCTTGCAGATGCAACATTTGTATATAA
>A_/_H9N2|KM609587|A/chicken/Liaoning/0704/2012
ATGGAGACAGTATCACTAATAACTATACTACTAGTAGCAACAGTAAGCAATGCAGATAAGATCTGCATCGGCTATCAATCAACAAACTCCACAGAAACTGTGGACACACTAACAGAAAACAATGTCCCTGTGACACATGTCAAAGAACTGCTCCACACAGAGCATAATGGGATGCTGTGTGCAACAAGCTTGGGAGACCCTCTTATTCTAGACACCTGCACCATTGAAGGACTAATTTATGGCAATCCTTCTTGCGATCTATTGTTGGGAGGAAGAGAATGGTCCTATATCGTCGAGAGACCATCAGCTGTTAACGGATTGTGTTATCCCGGGAATGTAGAAAATCTAGAAGAGCTAAGGTCACTTTTTAGTTCTGCTAGGTCTTATCAAAGGATCCAGATTTTCCCAGACACAATCTGGAATGTGTCTTACAGTGGGACAAGCAAAGCATGTTCAGATTCATTCTACAGAAGCATGAGATGGTTGACTCAAAAGAACAACGCTTACCCTATCCAAGACGCCCAATACACAAATACTCAAGAGAAGAACATTCTTTTCATGTGGGGCATAAATCACCCACCCACCGATACTACGCAGACAAATCTGTACACAAGAACCGACACAACAACGAGTGTGGCAACAGAAGAAATAAATAGGATCTTCAAACCATTGATAGGACCAAGGCCTCTTGTCAACGGTTTGATGGGAAGAATTGATTATTATTGGTCAGTATTGAAACCGGGTCAAACACTGCGAATAAGATCTGATGGGAATCTAATAGCTCCATGGTATGGACACATTCTTTCAGGAGAGAGCCACGGAAGAATCCTAAAGACTGATTTAAAACGGGGTAGCTGCACAGTGCAATGTCAGACAGAGAAAGGTGGCTTAAACACAACATTGCCATTCCAAAACGTAAGTAAGTATGCATTTGGAAACTGCTCGAAATACATTGGCATAAAGAGTCTCAAACTTGCAGTTGGTCTGAGGAATGTGCCTTCTAGATCTAGTAGAGGAATATTCGGGGCCATAGCAGGATTTATAGAGGGAGGTTGGTCAGGACTAGTTGCTGGTTGGTATGGATTCCAGCATTCAAATGACCAAGGGGTTGGTATGGCAGCAGATAGAGACTCAACCCAAAAGGCAATTGATAAAATAACATCCAAAGTGAATAACATAGTCGACAAAATGAACAAGCAGTATGAAATTATTGATCATGAATTCAATGAGGTAGAAACTAGACTTAACATGATCAATAATAAGATTGATGATCAAATCCAGGATATATGGGCATATAATGCAGAATTGCTAGTTCTGCTTGAAAATCAGAAAACACTCGATGAACATGACGCAAATGTAAACAATCTATATAATAAAGTGAAGAGGGCGTTGGGTTCCAATGCGGTGGAAGATGGGAAAGGATGTTTCGAGCTATACCACAAATGTGATGACCAGTGCATGGAGACAATTCGGAACGGGACCTACAACAGAAGGAAGTATCAAGAGGAGTCAAAATTAGAAAGACAGAAAATAGAGGGGGTCAAGCTGGAATCTGAAGGAACTTACAAAATCCTCACCATTTATTCGACTGTCGCCTCATCTCTTGTGATTGCAATGGGGTTTGCTGCCTTCTTGTTCTGGGCCATGTCCAATGGGTCTTGCAGATGCAACATTTGTATATAA
>A_/_H9N2|KM609560|A/chicken/Shanxi/0703/2012
ATGGAGACAGTATCACTAATAACTATACTACTAGTAGCAACAGTAAGCAATGCAGATAAGATCTGCATCGGCTATCAATCAACAAACTCCACAGAAACTGTGGACACACTAACAGAAAACAATGTCCCTGTGACACATGTCAAAGAACTGCTCCACACAGAGCATAATGGGATGCTGTGTGCAACAAGCTTGGGAGACCCTCTTATTCTAGACACCTGCACCATTGAAGGACTAATTTATGGCAATCCTTCTTGCGATCTATTGTTGGGAGGAAGAGAATGGTCCTATATCGTCGAGAGACCATCAGCTGTTAACGGATTGTGTTATCCCGGGAATGTAGAAAATCTAGAAGAGCTAAGGTCACTTTTTAGTTCTGCTAGGTCTTATCAAAGGATCCAGATTTTCCCAGACACAATCTGGAATGTGTCTTACAGTGGGACAAGCAAAGCATGTTCAGATTCATTCTACAGAAGCATGAGATGGTTGACTCAAAAGAACAACGCTTACCCTATCCAAGACGCCCAATACACAAATAATCAAGAGAAGAACATTCTTTTCATGTGGGGCATAAATCACCCACCCACCGATACTACGCAGACAAATCTGTACACAAGAACCGACACAACAACGAGTGTGGCAACAGAAGAAATAAATAGGATCTTCAAACCATTGATAGGACCAAGGCCTCTTGTCAACGGTTTGATGGGAAGAATTGATTATTATTGGTCGGTATTGAAACCGGGTCAAACACTGCGAATAAGATCTGATGGGAATCTAATAGCTCCATGGTATGGACACATTCTTTCAGGAGAGAGCCACGGAAGAATCCTAAAGACTGATTTAAAACGGGGTAGCTGCACAGTGCAATGTCAGACAGAGAAAGGTGGCTTAAACACAACATTGCCATTCCAAAACGTAAGTAAGTATGCATTTGGAAACTGCTCGAAATACATTGGCATAAAGAGTCTCAAACTTGCCGTTGGTCTGAGGAATGTGCCTTCTAGATCTAGTAGAGGAATATTCGGGGCCATAGCAGGATTTATAGAGGGAGGTTGGTCAGGACTAGTTGCTGGTTGGTATGGATTCCAGCATTCAAATGACCAAGGGGTTGGTATGGCAGCAGATAGAGACTCAACCCAAAAGGCAATTGATAAAATAACATCCAAAGTGAATAACATAGTCGACAAAATGAACAAGCAGTATGAAATTATTGATCATGAATTCAATGAGGTAGAAACTAGACTTAACATGATCAATAATAAGATTGATGATCAAATCCAGGATATATGGGCATATAATGCAGAATTGCTAGTTCTGCTTGAAAATCAGAAAACACTCGATGAACATGACGCAAATGTAAACAATCTATATAATAAAGTGAAGAGGGCGTTGGGTTCCAATGCGGTGGAAGATGGGAAAGGATGTTTCGAGCTATACCACAAATGTGATGACCAGTGCATGGAGACAATTCGGAACGGGACCTACAACAGAAGGAAGTATCAAGAGGAGTCAAAATTAGAAAGACAGAAAATAGAGGGGGTCAAGCTGGAATCTGAAGGAACTTACAAAATCCTCACCATTTATTCGACTGTCGCCTCATCTCTTGTGATTGCAATGGGGTTTGCTGCCTTCTTGTTCTGGGCCATGTCCAATGGGTCTTGCAGATGCAACATTTGTATATAA
>A_/_H9N2|KJ426331|A/chicken/Jiangsu/YZLH3/2013
ATGGAGACAGTATCACTAATAACTATTCTACTAGTAGCAGCAGTAAGCAATGCAGATAAAATCTGCATCGGCTATCAATCAACAAACTCCACAGAAACTGTGGACACACTAACAGAAAACAATGTCCCTGTGACACATGCCAAAGAACTGCTCCACACAGAGCATAATGGGATGCTGTGTGCAACAAGCTTGGGACAACCTCTTATTTTAGACACCTGCACCATTGAAGGGCTAATCTATGGCAATCCTTCTTGTGATCTATTGCTGGAAGGAAGAGAATGGGCCTATATCGTCGAGAGACCATCACCTGTTAACGGATTGTGTTACCCCGGGAATGTAGAAAATCTAGAAGAGCTAAGATCACTTTTTATTTCTGCTAGGTCTTATCTCAGAATCCACATTTTCCCAGACACAATCTGGAATGTGTCTTACAATGGGACAAGCGAAGCATGCGCAGGTTCATTCTACAGAAGCATGAGATGGTTGACTCAAAAGAACGGCGATTACCCTATCCAAGACGCCCCCTACACAAATAATCAAGGGAAGAACATTCTTTTCTTGTGGGGCATAAATCACCCACCCACCGATACTACGCATAGAGATCTGTACACGAGAACCGACACAACAACGAGTGTGGCAACAGAAGAAATAAATAGGGTCTTCACACCATTGATAGGACCAAGGCCTCTTGTCAACGGTTTGATGGGAAGAATTGATTATTACTGGTCGGTAATGAAACCGGGTCAAACACTGCGAATAAAATCTGATGGGAATCTAATAGCTCCATGTTATGGACACACTCTTTCAGGAGAGAGCCACGGAAGACTTCTGAAGACTGATTTAAAAAAGGGTAGCTGCACAGTGCAATGTCAGACAGAGAAAGGTGGCTTAAACACAACATTGCCTTTCCAAAATGTAAGTAAGTATGCATTTGGAAACTGTTCAAAATACATTGGCATAAAGAGTCTCATACTTGCAGTTGGTCTGAGGAATGTGCCTTCTAGATCTAGTAGAGGTCTATTCGCGGCCATAGCAGGGTTTATAGAGGGAGGTTGGTCAGGACTAGTTGCTGGTTGGTATGGGTTCCAGCATTCAAATGACCAAGGGGTTGGTATGGCAGCAAATAGAGACTCAACCCAAAAGGCAATTGATAAAATAACATCCAAAGTGAATAATATAGTGGACAAAATGAACAAGCAATATGAAATCATTGATCATGAATTCAGTGAGGTAGAAACTAGACTTAACATGATCCATAATAAGATTGATGATCAAATTCAGGATATATGGGCATATAATGCAGAATTGTTAGTTGTGCTTGAAAACCAGAAAGCACTCGATGAGCATGACGCAAATGTAAACAATCTATATAATAAAGTAAAGAGGGCGTTGGGTTCCAATGCTGTGGAAGATGGGAAAGGATGTTTGGAGGAGTACCACAAATGTGATGACCAATGCATGGAGACAATTCGGAACGGGACGTACAACAGAAGGAAGTATCAAGAGGAGTCAAAATTAGAAAGGCAGAAAATAGAGGGGGTCAAGCTGGAATACGAAGGAACTTACAAAATCCTCACCATTTATTCGACTGTCGCCTCATCTCTGGTGATTGCAATGGGGTTTGCCGCCTTCTTGTTCTGGGCCATGTCCAATGGGTCTTGCAGATGCAACATTTGTATATAA
>A_/_H9N2|KJ426325|A/chicken/Shandong/ZL1/2013
ATGGAGACAGTATCACTAATAATTATACTACTAGTAGCAACAGTAAGCAATGCAGATAAGATCTGCATCGGCTATCAATCAACAAACTCCACAGAAACTGTGGACACACTAACAGAAAACAATGTCCCTGTGACACATGCCAAAGAACTGCTCCACACAGAGCATAATGGGATGCTGTGTGCGACAAACTTGGGACACCCTCTTATTCTAGACACCTGCACCATTGAAGGACTAATTTATGGCAATCCTTCTTGTGATCTATTGTTGGGAGGAAGAGAATGGTCCTATATCGTCGAGAGGCCATCACCTGTTAACGGATTGTGTTATCCCGGGAATGTAGAAAATCTAGAAGAGCTAAGGTCACTTTTTAGTTCTGCTATGTCTTATCAAAGGATCCAGATTTTCCCAGACACAATCTGGAATGTGTCTTACAGTGGGACAAGCAAAGCATGTTCAGATTCATTCTACAGAAGCATGAGATGGTTGACTCAAAAGAACAACGCTTACCCTGTTCAAGACACCCAATACACAAATAATCAAGAGAAAAACATTCTTTTCATGTGGGGTATAAACCACCCACCCACCGATACTGCGCAGACAAATCTGTATACAAGAACCGACACAACAACGAGTGTGGCAACAGAAGAAGTAAATAGGATCTTCAAACCATTAATAGGACCAAGGCCTCTTGTCAACGGTTTGATGGGAAGAATTGATTATTATTGGTCGGTATTGAAACCGGGTCAAACACTGCGAATAAAATCTAATGGGAATCTAATAGCTCCATGGTATGGACACATTCTTTCAGGAGAGAGCCACGGAAGAATCCTGAAGACTGATTTAAAAAAGGGTAGCTGCACAGTGCAATGTCAGACAGAGAAAGGTGGCTTAAACACAACATTGCCATTCCAAAATGTAAGTAAGTATGCATTTGGAAACTGCTCGAAATACATTGGCATAAAGAGCCTCAAACTTGCAGTTGGTCTGAGGAATGTGCCTTCTAGATTTAGTAGAGGACTATTCTGGGCCATAGCAGGGTTTATAGAGGGAGGTTGGTCAGGGGTAGTTGGTGGTTGGTATGGATTCCAGCATTCAAATGACCAAGGAGTTGGTATAGCAGCAGATAGAGACTCAACCCAAAAGGCAATTGATAAAATAACATCCAAAGTGAATAATATAGTCGACAAAATGAACAAGCAGTATGAAATTATTGATCATGATTTCAGCGAGGTTGAAACTAGACTTAATATGATCAATAATAAGATTGATGATCAAATCCAAGATATATGGGCATATAATGCAGAATTGCTAGTTGTGCTTGAAAACCAGAAAACACTCGATGAGCATGACGCAAATGTAAACAATCTATATAATAAGGTGAAGAGGGCGTTGGGTTCCAATGCGGTGGAAGATGGGAAAGGATGCTTCGAGCTATACCACAAATGTGATGACCAATGCATGGAGACAATTCGGAACGGGACCTACAACAGAAGGAAGTATCAAGAGGAGTCAAAATTAGAAAGACAGAAAATAGAGGGGGTCAAGCTGGAATCTGAAGGAACTTACAAAATCCTCACCATTTATTCGACTGTCGCCTCATCTCTTGTGATTGCAATGGGGTTTGCTGCCTTCTTGTTCTGGGCCATGTCCAATGGGTCTTGCAGATGCAACATTTGTATATAA
>A_/_H9N2|KF881378|A/chicken/Egypt/F7297B/2013
ATGGAAATAATACCACTGATGACTATACTGCTATTAGTAACAACAAACAATGCAGATAAAATATGCATTGGCCATCAATCAACAAATTCCACAGAAACTGTGGACACACTAACGGAAACTAATGTTCCTGTGACACATGCCAAAGAATTACTCCACACAGAGCACAATGGAAAGCTGTGTGCAACAAATCTGGGAAATCCCCTCATCCTAGACACATGCACTATCGAAGGACTTATCTATGGTAACCCTTCTTGTGACATGTTGTTGGGGGGAAGGGAATGGTCCTATATCGTTGAAAGACCATCAGCGGTAAATGGAACATGTTACCCTGGGAATGTGGAAAACTTAGAGGAACTCAGAATACTTTTTAGTTCCTCTAGTTCCTATCAGAGAATTCAAATGTTCCCAGACACAATCTGGAATGTGACTTACAGTGGAAAAAGCAAATCATGTTCAGATTCATTCTATAGGAATATGAGATGGCTAACTCAAAAGAACGGGAATTATCCTGTTCAAGACGCCCAATACACAAATACTCGGGGAAAGGACATCCTTTTCGTCTGGGGCATACATCATCCACCCACTGATACTGTACAGACGAATTTGTACACAAGAACCGACACAACAACAAGCGTGACAACAGAAAATTTGGATAGGACCTTCAAACCATTGATAGGGCCACGGCCCCTTGTCAATGGTCTGATTGGAAGAATTAATTATTATTGGTCGGTACTAAAACCAGGCCAGACATTGCGAGTAAGATCCAATGGGAATCTAATTGCTCCATGGTTTGGACACGTTCTCTCAGGAGAGAGCCATGGGAGAATTCTGAAAACTGATTTGAACAGTGGTAATTGTGTAGTGCAATGTCAGACTGAAAAAGGTGGCCTAAACAGTACATTACCTTTCCACAATATCAGTAAATATGCATTTTGGGATTGCCCCAAATATATTGGAGTCAAGAGTCTCAAATTGGCAATCGGTCTGAGAAATGTGCCTGCCAAATCAAGTAGAGCGCTATTTGGAGCCATAGCTGGATTCATAGAAGGAGGTTGGCCAGGGCTGGTTTCCGGTTGGTATGGTTTCCTACATTCAAATGATCAAGGGGTTGGTATGGCTGCAGATAGGGATTCCACCCAAAAGGCAGTTGACAAAATAACATCCAAGGTGAACAATATAGTCGACAAAATGAACAAGCAATATGAAGTAATTGATCATGAATTCAGTGAGGTTGAAACTAGACTCAATATGATCAATAACAAGATTGATGACCAAATACAAGATGTATGGGCATATAATGCAGAGTTGCTAGTATTACTTGAGAACCAGAAAACACTCGATGAGCATGACGCAAACGTGAACAACCTATACAACAAGGTGAAAAGGGCCCTAGGATCCAATGCGATGGAAGATGGGAAGGGCTGTTTCGAGTTATACCACAGGTGTGATGATCAATGCATGGAAACTATTCGGAACGGGACCTATAATAGGAGAAAGTACAAAGAGGAATCAAGACTAGAAAGGCAGAAAATAGAGGGAGTTAAACTGGAATCTGAGGGGACTTACAAAATACTTACCATTTATTCGACTGTCGCCTCATCTCTTGTACTTGCAAAGGGGTTTGCTGCCTTCTTATTCTGGGCCATGTCAAATGGATCATGCAGGTGCAATATATGTATATAA
>A_/_H9N2|KM609583|A/chicken/Shandong/lc0830/2012
ATGGAGACAGTATCACTAATAACTATACTACTAGTAGCAACAGTAAGCAATGCAGATAAGATCTGCATCGGCTATCAATCAACAAACTCCACAGAAACTGTGGACACACTAACAGAAAACAATGTCCCTGTGACACATGTCAAAGAACTGCTCCACACAGAGCATAATGGGATGCTGTGTGCAACAAGCTTGGGAGACCCTCTTATTCTAGACACCTGCACCATTGAAGGACTAATTTATGGCAACCCTTCTTGCGATCTATTGTTGGGAGGAAGAGAATGGTCCTATATCGTCGAGAGACCATCAGCTGTTAACGGATTGTGTTATCCCGGGAATGTAGAAAATCTAGAAGAGCTAAGGTCACTTTTTAGTTCTGCTAGGTCTTATCAAAGGATCCAGATTTTCCCAGACACAATCTGGAATGTGTCTTACAGTGGGACAAGCAAAGCATGTTCAGATTCATTCTACAGAAGCATGAGATGGTTGACTCAAAAGAACAACGCTTACCCTATCCAAGACGCCCAATACACAAATAATCAAGAGAAGAACATTCTTTTCATGTGGGGCATAAATCACCCACCCACCGATACTACGCAGACAAATCTGTACACAAGAACCGACACAACAACGAGTGTGGCAACAGAAGAAATAAATAGGATCTTCAAACCATTGATAGGACCAAGGCCTCTTGTCAACGGTTTGATGGGAAGAATTGATTATTATTGGTCGGTATTGAAACCGGGTCAAACACTGCGAATAAGATCTGATGGGAATCTAATAGCTCCATGGTATGGACACATTCTTTCAGGAGAGAGCCACGGAAGAATCCTAAAGACTGATTTAAAACGGGGTAGCTGCACAGTGCAATGTCAGACAGAGAAAGGTGGCTTAAACACAACATTGCCATTCCAAAACGTAAGTAAGTATGCATTTGGAAACTGCTCGAAATACATTGGCATGAAGAGTCTCAAACTTGCAGTTGGTCTGAGGAATGTGCCTTCTAGATCTAGTAGAGGAATATTCGGGGCCATAGCAGGATTTATAGAGGGAGGTTGGTCAGGACTAGTTGCTGGTTGGTATGGATTCCAGCATTCAAATGACCAAGGGGTTGGTATGGCAGCAGATAGAGACTCAACCCAAAAGGCAATTGATAAAATAACATCCAAAGTGAATAACATAGTCGACAAAATGAACAAGCAGTATGAAATTATTGATCATGAATTCAATGAGGTAGAAACTAGACTTAACATGATCAATAATAAGATTGATGATCAAATCCAGGATATATGGGCATATAATGCAGAATTGCTAGTTCTGCTTGAAAATCAGAAAACACTCGATGAACATGACGCAAATGTAAACAATCTATATAATAAAGTGAAGAGGGCGTTGGGTTCCAATGCGGTGGAAGATGGGAAAGGATGTTTCGAGCTATACCACAAATGTGATGACCAGTGCATGGAGACAATTCGGAACGGGACCTACAACAGAAGGAAGTATCAAGAGGAGTCAAAATTAGAAAGACAGAAAATAGAGGGGGTCAAGCTGGAATCTGAAGGAACTTACAAAATCCTCACCATTTATTCGACTGTCGCCTCATCTCTTGTGATTGCAATGGGGTTTGCTGCCTTCTTGTTCTGGGCCATGTCCAATGGGTCTTGCAGATGCAACATTTGTATATAA
>A_/_H9N2|KM609561|A/chicken/Shandong/zc0606/2012
ATGGAGACAGTATCACTAATAACTATACTACTAGTAGCAACAGTAAGCAATGCAGATAAGATCTGCATCGGCTATCAATCAACAAACTCCACAGAAACTGTGGACACACTAACAGAAAACAATGTCCCTGTGACACATGTCAAAGAACTGCTCCACACAGAGCATAATGGGATGCTGTGTGCAACAAGCTTGGGAGACCCTCTTATTCTAGACACCTGCACCATTGAAGGACTAATTTATGGCAATCCTTCTTGCGATCTATTGTTGGGAGGAAGAGAATGGTCCTATATCGTCGAGAGACCATCAGCTGTTAACGGATTGTGTTATCCCGGGAATGTAGAAAATCTAGAAGAGCTAAGGTCACTTTTTAGTTCTGCTAGGTCTTATCAAAGGATCCAGATTTTCCCAGACACAATCTGGAATGTGTCTTACAGTGGGACAAGCAAAGCATGTTCAGATTCATTCTACAGAAGCATGAGATGGTTGACTCAAAAGAACAACGCTTACCCTATCCAAGACGCCCAATACACAAATAATCAAGAGAAGAACATTCTTTTCATGTGGGGCATAAATCACCCACCCACCGATACTACGCAGACAAATCTGTACACAAGAACCGACACAACAACGAGTGTGGCAACAGAAGAAATAAATAGGATCTTCAAACCATTGATAGGACCAAGGCCTCTTGTCAACGGTTTGATGGGAAGAATTGATTATTATTGGTCGGTATTGAAACCGGGTCAAACACTGCGAATAAGATCTGATGGGAATCTAATAGCTCCATGGTATGGACACATTCTTTCAGGAGAGAGCCACGGAAGAATCCTAAAGACTGATTTAAAACGGGGTAGCTGCACAGTGCAATGTCAGACAGAGAAAGGTGGCTTAAACACAACATTGCCATTCCAAAACGTAAGTAAGTATGCATTTGGAAACTGCTCGAAATACATTGGCATAAAGAGTCTCAAACTTGCAGTTGGTCTGAGGAATGTGCCTTCTAGATCTAGTAGAGGAATATTCGGGGCCATAGCAGGATTTATAGAGGGAGGTTGGTCAGGACTAGTTGCTGGTTGGTATGGATTCCAGCATTCAAATGACCAAGGGGTTGGTATGGCAGCAGATAGAGACTCAACCCAAAAGGCAATTGATAAAATAACATCTAAAGTGAATAACATAGTCGACAAAATGAACAAGCAGTATGAAATTATTGATCATGAATTCAATGAGGTAGAAACTAGACTTAACATGATCAATAATAAGATTGATGATCAAATCCAGGATATATGGGCATATAATGCAGAATTGCTAGTTCTGCTTGAAAATCAGAAAACACTCGATGAACATGACGCAAATGTAAACAATCTATATAATAAAGTGAAGAGGGCGTTGGGTTCCAATGCGGTGGAAGATGGGAAAGGATGTTTTGAGCTATACCACAAATGTGATGACCAGTGCATGGAGACAATTCGGAACGGGACCTACAACAGAAGGAAGTATCAAGAGGAGTCAAAATTAGAAAGACAGAAAATAGAGGGGGTCAAGCTGGAATCTGAAGGAACTTACAAAATCCTCACCATTTATTCGACTGTCGCCTCATCTCTTGTGATTGCAATGGGGTTTGCTGCCTTCTTGTTCTGGGCCATGTCCAATGGGTCTTGCAGATGCAACATTTGTATATAA
>A_/_H9N2|KJ426483|A/chicken/Jiangsu/07/2009
ATGGAGACAGTATCACTAATAACTATACTACTAGTAGTAACAGTAAGCAATGCAGATAAAATCTGCATCGGCTATCAATCAACAAACTCCACTGAAACTGTAGACACACTAACAGAAAACAATGTCCCTGTGACACATGCCAAAGAATTGCTCCACACAGAGCATAATGGGATGCTGTGTGCAACAAGCTTGGGACATCCTCTTATTCTAGACACCTGTACCATTGAAGGACTAATCTATGGCAATCCTTCTTGTGATCTACTGTTGGGAGGAAGAGAATGGTCCTATATCGTCGAGAGACCATCAGCTGTTAATGGATTGTGTTACCCCGGGAATGTAGAAAATCTAGAAGAGCTAAGGTCACTTTTTAGTTCTGCTAGTTCTTATCAAAGGATCCAGATTTTTCCAGACACAATCTGGAATGTGACTTACAGTGGGACAAGCAAAGTATGTTCAGATTCATTCTACAGAAGCATGAGATGGTTGACCCAAAAGAACAACGCTTACCCTACTCAAGACGCCCAATACACAAATAATCAAGAAAAGAACATTCTTTTCATGTGGGGCATAAATCACCCCCCCACCGATACTGCGCAGACAAATCTGTACACAAGAACTGACACAACAACGAGTGTAGCAACAGAAGAAATAAATAGGACCTTCAAACCATTGATAGGACCAAGGCCTCTTGTCAATGGTTTGCAGGGAAGAATTGACTATTATTGGTCGGTATTGAAACCGGGTCAAACACTGCGAATAAGATCCAATGGGAATCTAATTGCTCCATGGTATGGACACATTCTTTCCGGAGAGAGCCACGGAAGGATCCTGAAGACTGATTTAAAAAGGGGTAGCTGCACAGTGCAATGTCAGACCGAAAAAGGTGGCTTAAACACAACATTGCCATTCCAAAATGTAAGTAAGTATGCATTTGGAAACTGCTCGAAATACATTGGAACAAAGAGTCTCAAACTTGCAGTTGGTTTGAGGAATGTGCCTTCTAGATCTAGTAGAGGAATATTCGGGGCCATAGCAGGATTCATAGAGGGAGGTTGGTCAGGACTAGTTGCTGGTTGGTATGGATTCCAGCATTCAAATGACCAAGGGGTTGGTATGGCAGCAGATAGAGACTCAACCCAAAAGGCAATTGATAAAATAACATCCAAAGTGAATAACATAGTCGACAAAATGAACAAGCAGTATGAAATTATTGATCATGAATTCAGCGAGGTTGAAACTAGACTTAATATGATCAATAATAAGATTGATGATCAAATCCAAGACATATGGGCATATAATGCAGAATTGCTAGTTCTGCTTGAAAACCAGAAAACACTAGATGAGCATGATGCAAATGTAAACAATCTATATAATAAAGTGAAGAGGGCATTGGGTTCCAATGCGGTGGAAGATGGGAAAGGATGTTTCGAGCTATACCACAAATGTGATGATCAGTGCATGGAGACGATTCGGAACGGGACCTACAACAGGAGGAAGTATCAAGAGGAATCAAGATTAGAAAGACAGAAAATAGAGGGGGTCAAGCTGGAATCTGAAGGAACTTACAAAATCCTCACCATTTATTCGACTGTCGCCTCATCTCTTGTGATTGCAATGGGGTTTGCTGCCTTCTTGTTCTGGGCCATGTCCAATGGGTCTTGCAGATGCAACATTTGTATATAA
>A_/_H9N2|KJ768985|A/chicken/Guangdong/H36/2012
ATGGAAGCAGCAACAATAATAACTATACTACTAGTAATAACAGGAAGCAATGCGGATAAGATCTGCATTGGCTACCAATCAACAAACTCCACAGAAACTGTAGACACGCTAACCGAAAACAATGTTCCTGTGACACATGCTAAAGAATTGCTTCACACAGAGCACAATGGGATGCTATGTGCAACAAACCTGGGGCGTCCTCTTATTCTAGACACCTGTACCATTGAAGGATTAATCTATGGCAACCCTTCTTGTGACCTATCGCTGGAAGGGAGAGAATGGTCCTACATTGTCGAAAGACCATCGGCTGTTAATGGAGTGTGCTACCCCGGAAATGTAGAAAACCTGGAAGAATTAAGGTCACTTTTTAGTTCCGCTAGTTCTTACCAAAGAATCCAGATCTTTCCAGATTCAATCTGGAATGTATCTTACAGTGGAACAAGCAAAGCATGTTCAGATTCATTCTACAGAAGCATGAGGTGGTTGACTCAAAAGAACAACAATTACCCTGTTCAAGACGCCCAATACACAAATAATAGAGGAAAGAACATTCTTTTCATGTGGGGCATAAATCACCCACCCACTGATACTGCACAGACAAATCTGTACACAAGGACTGACACAACAACAAGTGTGGCGACGGAAGACATAAATAGGACCTTCAAACCATTGATAGGGCCAAGGCCTCTTGTCAATGGTCTACAAGGAAGGATTGATTATTATTGGGCAGTGTTAAAACCAGGTCAGACATTGCGAGTAAGATCCAACGGGAACCTAATCGCTCCATGGTATGGACACATTCTCTTAGGGGAGAGTCACGGAAGAATCCTGAAAACGGATTTAAAGAGTGGTAACTGTGTAGTGCAATGTCAAACAGAAAGAGGTGGTTTGAACACTACATTGCCATTTCACAACGTGAGCAAGTACGCATTCGGAAATTGCCCAAAATATATTGGAGTAAAGAGTCTCAAATTGGCAGTCGGTCTGAGGAATGTGCCTGCTAGATCAAGTAGAGGAATATTTGGAGCCATAGCTGGTTTCATAGAGGGAGGTTGGTCAGGATTAGTTGCTGGTTGGTATGGGTTCCAGCATTCAAATGATCAAGGAACTGGAATGGCTGCAGATAGAGACTCAACACAGAAGGCAATTGACAAAATAACGTCCAAAGTAAATAACATAGTCGACAAAATGAACAAACAGTATGAAATTATTGACCATGAATTCAGCGAGATTGAAACTAGACTCAATATGATCAATGATAAGATTGATGACCAAATTCAAGACATATGGGCATATAATGCTGAATTACTAGTACTGCTTGAAAATCAAAAAACTCTCGATGAGCATGACGCAAATGTAAACAATCTATATAACAAAGTGAAGAGGGCACTGGGTTCCAATGCAATGGAAGATGGGAAAGGATGCTTCGATCTATACCATAAATGCGATAACCAGTGCATGGAGACAATTCGAAACGGGACCTATAACAGAAGAAAGTATCAGGAGGAATCAAGACTAGAGAGACAGAAAATAGAGGGGGTCAAACTGGAATCTGAAGGAACCTACAAAATCCTCACCATTTATTCGACTGTCGCCTCATCTCTTGTTATTGCAATGGGGTTCGCTGCCTTCTTGTTCTGGGCCATGTCTAATGGATCTTGCAGATGCAACATTTGTATATAA
>A_/_H9N2|KJ419953|A/chicken/Shandong/YT15/2011
ATGGAAACAGCATCACTAATAACTATGCTACTAGTAGCAACAGTAAGCAATGCAGATAAAATCTGCATCGGCTACCAATCAACAAACTCCACAGAAACTGTAGACACACTAACAGAAAGCAATGTCCCTGTGACACATGCCAAAGAATTGCTCCACACAGAGCATAATGGGATGCTGTGTGCAACAAGCTTGGGACATCCTCTTATTCTAGACACCTGTACCATTGAAGGACTAATCTATGGCAATCCTTCTTGTGATCCGCTGTTGGGAGGAAGAGAATGGTCCTATATCGTCGAGAGACCATCGGCTGTTAATGGATTGTGTTACCCCGGGAATGTAGAAAATCTAGAAGAGCTAAGGTCACTTTTTAGTTCTGCTAGTTCTTATCAAAGGATCCAGATTTTTCCAGACACAATCTGGAATGTGTCTTACAGTGGGACAAGCAAAGCATGTTCAGATTCATTCTACAGAAGCATGAGATGGTTGACCCAAAAGAACAACGCTTACCCTATTCAAGATGCCCAATACACAAATAATCAAGAAAAGAACATTCTTTTCATGTGGGGCATAAACCACCCACCCACCGATACTGCGCAGACAAATCTGTACACAAGAACAGACACAACAACAAGTGTGGCAACAGAAGAAATAAATAGGACCTTCAAACCATTAATAGGACCAAGGCCTCTTGTCAATGGTTTGCAGGGGAGAATTAACTATTATTGGTCGGTATTGAAACCGGGTCAAACACTGCGAATAAGATCCAATGGGAATCTAATAGCTCCATGGTATGGACACATTCTTTCAGGGGAAAGCCACGGAAGAATCCTGAAGACTGATTTAAAAAGGGGTAGCTGCACAGTGCAATGTCAGACAGAAAAAGGTGGCTTAAACACAACACTGCCATTCCAAAATGTAAGTAAGTATGCATTTGGAAACTGCTCGAAATATATTGGAATAAAGAGTCTCAGACTAGCAGTTGGTCTGAGAAATGTGCCTTCGAGATCTAGTAGAGGAATATTCGGGGCCATAGCAGGATTCATAGAGGGAGGTTGGTCAGGACTAGTTGCTGGTTGGTATGGATTCCAGCATTCAAATGACCAAGGGGTTGGTATGGCAGCAGATAGAGACTCAACCCAAAAGGCAATTGATAAAATAACATCCAAAGTGAATAACATAGTCGACAAAATGAACAAGCAGTATGAAATTATTGATCATGAATTCAGTGAGGTTGAAACTAGACTTAACATGATCAATAATAAGGTTGATGATCAAATCCAAGACATATGGGCATATAATGCAGAATTGCTAGTTCTGCTTGAAAACCAGAAAACACTCGATGAGCATGATGCAAATGTAAACAATCTATATAATAAAGTGAAGAGGGCATTGGGTTCCAATGCGGTGGAAGATGGGAAAGGATGTTTCGAGCTATACCACAAATGTGATGACCAGTGCATGGAGACAATCAGGAATGGGACCTACAACAGGAGGAAGTATCAAGAGGAATCAAAATTAGAAAGACAGAAAATAGAGGGAGTCAAGCTGGAGTCTGAAGGAACTTACAAAATCCTCACCATTTATTCGACTGTCGCCTCATCTCTTGTGATTGCAATGGGGTTTGCTGCCTTCTTATTCTGGGCCATGTCCAATGGGTCTTGCAGATGCAACATTTGTATATAA
>A_/_H9N2|KJ419948|A/chicken/Shandong/YT1/2010
ATGGAAGCACTATCACTAATAACTACACTACTAGTAGCAACAGTAAGCAATGCAGATAAAATCTGCATCGGCTACCAATCAACAAACTCCACAGAAACTGTAGACACACTAACAGAAAGCAATGTCCCTGTGACACATGCCAAAGAATTGCTCCACACAGAGCATAATGGGATGCTGTGTGCAACAAGCTTGGGACATCCTCTTATTCTAGACACCTGTACCATTGAAGGACTAATCTATGGCAATCCTTCTTGTGATCCGCTGTTGGGAGGAAGAGAATGGTCCTATATCGTCGAGAGACCATCGGCTGTTAATGGATTGTGTTACCCCGGGAATGTAGAAAATCTAGAAGAGCTAAGGTCACTTTTTAGTTCTGCTAGTTCTTATCAAAGGATCCAGATTTTTCCAGACACAATCTGGAATGTGTCTTACAGTGGGACAAGCAAAGCATGTTCAGATTCATTCTACAGAAGCATGAGATGGTTGACCCAAAAGAACAACGCTTACCCTATTCAAGATGCCCAATACACAAATAATCAAGAAAAGAACATTCTTTTCATGTGGGGCATAAACCACCCACCCACCGATACTGCGCAGACAAATCTGTACACAAGAACAGACACAACAACAAGTGTGGCAACAGAAGAAATAAATAGGACCTTCAAACCATTAATAGGACCAAGGCCTCTTGTCAATGGTTTGCAGGGGAGAATTAACTATTATTGGTCGGTATTGAAACCGGGTCAAACACTGCGAATAAGATCCAATGGGAATCTAATAGCTCCATGGTATGGACACATTCTTTCAGGGGAAAGCCACGGAAGAATCCTGAAGACTGATTTAAAAAGGGGTAGCTGCACAGTGCAATGTCAGACAGAAAAAGGTGGCTTAAACACAACACTGCCATTCCAAAATGTAAGTAAGTATGCATTTGGAAACTGCTCGAAATATATTGGAATAAAGAGTCTCAGACTAGCAGTTGGTCTGAGAAATGTGCCTTCGAGATCTAGTAGAGGAATATTCGGGGCCATAGCAGGATTCATAGAGGGAGGTTGGTCAGGACTAGTTGCTGGTTGGTATGGATTCCAGCATTCAAATGACCAAGGGGTTGGTATGGCAGCAGATAGAGACTCAACCCAAAAGGCAATTGATAAAATAACATCCAAAGTGAATAACATAGTCGACAAAATGAACAAGCAGTATGAAATTATTGATCATGAATTCAGTGAGGTTGAAACTAGACTTAACATGATCAATAATAAGGTTGATGATCAAATCCAAGACATATGGGCATATAATGCAGAATTGCTAGTTCTGCTTGAAAACCAGAAAACACTCGATGAGCATGATGCAAATGTAAACAATCTATATAATAAAGTGAAGAGGGCATTGGGTTCCAATGCGGTGGAAGATGGGAAAGGATGTTTCGAGCTATACCACAAATGTGATGACCAGTGCATGGAGACAATCAGGAATGGGACCTACAACAGGAGGAAGTATCAAGAGGAATCAAAATTAGAAAGACAGAAAATAGAGGGAGTCAAGCTGGAGTCTGAAGGAACTTACAAAATCCTCACCATTTATTCGACTGTCGCCTCATCTCTTGTGATTGCAATGGGGTTTGCTGCCTTCTTATTCTGGGCCATGTCCAATGGGTCTTGCAGATGCAACATTTGTATATAA
>A_/_H9N2|KJ419946|A/chicken/Shandong/YT2/2010
ATGGAAACAGCATCACTAATAACTATGCTACTAGTAGCAACAGTAAGCAATGCAGATAAAATCTGCATCGGCTACCAATCAACAAACTCCACAGAAACTGTAGACACACTAACAGAAAACAATGTCCCTGTGACACATGCCAAAGAATTGCTCCACACAGAGCATAATGGGATGCTGTGTGCAACAAGCTTGGGACATCCTCTTATTCTAGACACCTGTACCATTGAAGGACTAATCTATGGCAATCCTTCTTGTGATCCGCTGTTGGGAGGAAGAGAATGGTCCTATATCGTCGAGAGACCATCGGCTGTTAATGGATTGTGTTACCCCGGGAATGTAGAAAATCTAGAAGAGCTAAGGTCACTTTTTAGTTCTGCTAGTTCTTATCAAAGGATCCAGATTTTCCCAGACACAATCTGGAATGTGTCTTACAGTGGGACAAGCAAAGCATGTTCAGATTCATTCTACAGAAGCATGAGATGGTTGACCCAAAAGAACAGCGCTTACCCTATTCAAGATGCCCAATACACAAATAATCAAGAAAAGAACATTCTTTTCATGTGGGGCATAAACCACCCACCCACCGATACTGCGCAGACAAATCTGTACACAAGAACAGACACAACAACAAGTGTGGCAACAGAAGAAATAAATAGGACCTTCAAACCATTGATAGGACCAAGGCCTCTTGTCAATGGTTTGCAGGGGAGAATTAACTATTATTGGTCGGTATTGAAACCGGGTCAAACACTGCGAATAAGATCCAATGGGAATCTAATAGCTCCATGGTATGGACACATTCTTTCAGGAGAAAGCCACGGAAGAATCCTGAAGACTGATTTAAAAAGGGGTAGCTGCACAGTGCAATGTCAGACAGAAAAAGGTGGCTTAAACACAACATTGCCATTCCAAAACGTAAGTAAGTATGCATTTGGAAACTGCTCGAAATATATTGGAATAAAGAGTCTCAGACTTGCAGTTGGTCTGAGAAATGTGCCTTCGAGATCTAGTAGAGGAATATTCGGGGCCATAGCAGGATTCATAGAGGGAGGTTGGTCAGGACTAGTTGCCGGTTGGTATGGATTCCAGCATTCAAATGACCAAGGGGTTGGTATGGCAGCAGATAGAGACTCAACCCAAAAGGCAATTGATAAAATAACATCCAAAGTGAATAACATAGTCGACAAAATGAACAAGCAGTATGAAATTATTGAACATGAATTCAGTGAGGTTGAAACTAGACTTAACATGATCAATAATAAGATTGATGATCAAATCCAAGACATATGGGCATATAATGCAGAATTGCTAGTTCTGCTTGAAAACCAGAAAACACTCGATGAGCATGATGCAAATGTAAACAATCTATATAATAAAGTGAAGAGGGCATTGGGTTCCAATGCGGTGGAAGATGGGAAAGGATGTTTCGAGCTATACCACAAATGTGATGACCAGTGCATGGAGACAATCCGGAATGGGACCTACAACAGGAGGAAGTATCAAGAGGAATCAAAATTAGAAAGACAGAAAATAGAGGGAGTCAAGCTGGAGTCTGAAGGAACTTACAAAATCCTCACCATTTATTCGACTGTCGCCTCATCTCTTGTGATTGCAATGGGGTTTGCTGCCTTCTTATTCTGGGCCATGTCCAATGGGTCTTGCAGATGCAACATTTGTATATAA
>A_/_H9N2|KJ419945|A/chicken/Shandong/YT2/2011
ATGGAAGTAGTATCACTAATAACTATGCTACTAGTAGCAACAGTAAGCAATGCAGATAAAATCTGCATCGGCTACCAATCAACAAACTCCACAGAAACTGTAGACACACTAACAGAAAACAATGTCCCTGTGACACATGCCAAAGAATTGCTCCACACAGAGCATAATGGGATGCTGTGTGCAACAAGCTTGGGACATCCTCTTATTCTAGACACCTGTACCATTGAAGGACTAATCTATGGCAACCCTTCTTGTGATCCGCTGTTGGGAGGAAGAGAATGGTCCTATATCGTCGAGAGACCATCGGCTGTTAATGGATTGTGTTACCCCGGGAATGTAGAAAATCTAGAAGAGCTAAGGTCACTTTTTAGTTCTGCTAGTTCATATCAAAGGATCCAGATTTTTCCAGACACAATCTGGAATGTGTCTTACAGTGGGACAAGCAAAGCATGTTCAGATTCATTCTACAGAAGCATGAGATGGTTGACCCAAAAGAACAACGCTTACCCTATTCAAGATGCCCAATACACAAATAATCAAGAAAAGAACATTCTTTTCATGTGGGGCATAAACCACCCACCCACCGATACTGCGCAGACAAATCTGTACACAAGAACAGACACAACAACAAGTGTGGCAACAGAAGAAATAAATAGGACCTTCAAACCATTAATAGGACCAAGGCCTCTTGTCAATGGTTTGCAGGGGAGAATTAACTATTATTGGTCGGTATTGAAACCGGGTCAAACACTGCGAATAAGATCCAATGGGAATCTAATAGCTCCATGGTATGGACACATTCTTTCAGGAGAAAGCCACGGAAGAATCCTGAAGACTGATTTAAAAAGGGGTAGCTGCACAGTGCAATGTCAGACAGAAAAAGGTGGCTTAAACACAACATTGCCATTCCAAAATGTAAGTAAGTATGCATTTGGAAACTGCTCAAAATATATTGGAATAAAGAGTCTCAGACTTGCAGTTGGTCTGAGAAATGTGCCTTCGAGATCTAGTAGAGGAATATTCGGGGCCATAGCAGGATTCATAGAGGGAGGTTGGTCAGGACTAGTTGCTGGTTGGTATGGATTCCAGCATTCAAATGACCAAGGGGTTGGTATGGCAGCAGATAGAGACTCAACCCAAAAGGCAATTGATAAAATAACATCCAAAGTGAATAACATAGTCGACAAAATGAACAAGCAGTATGAAATTATTGATCATGAATTCAGTGAGGTTGAAACTAGACTTAACATGATCAATAATAAGATTGATGATCAAATCCAAGACATATGGGCATATAATGCAGAATTGCTAGTTCTGCTTGAAAACCAGAAAACACTCGATGAGCATGATGCAAATGTAAACAATCTATATAATAAAGTGAAGAGGGCATTGGGTTCCAATGCGGTGGAAGATGGGAAAGGATGTTTCGAGCTATACCACAAATGTGATGACCAGTGCATGGAGACAATCCGGAATGGGACCTACAACAGGAGGAAGTATCAAGAGGAATCAAAATTAGAAAGACAGAAAATAGAGGGAGTCAAGCTGGAGTCTGAAGGAACTTACAAAATCCTCACCATTTATTCGACTGTCGCCTCATCTCTTGTGATTGCAATGGGGTTTGCTGCCTTCTTATTCTGGGCCATGTCCAATGGGTCTTGCAGATGCAACATTTGTATATAA
>A_/_H9N2|KJ419944|A/chicken/Shandong/YT3/2011
ATGGAAACAGCATCACTAATAACTATGCTACTAGTAGCAACAGTAAGCAATGCAGATAAAATCTGCATCGGCTACCAATCAACAAACTCCACAGAAACTGTAGACACACTAACAGAAAACAATGTCCCTGTGACACATGCCAAAGAATTGCTCCACACAGAGCATAATGGGATGCTGTGTGCAACAAGCTTGGGACATCCTCTTATTCTAGACACCTGTACCATTGAAGGACTAATCTATGGCAATCCTTCTTGTGATCCGCTGTTGGGAGGAAGAGAATGGTCCTATATCGTCGAGAGACCATCGGCTGTTAATGGATTGTGTTACCCCGGGAATGTAGAAAATCTAGAAGAGCTAAGGTCACTTTTTAGTTCTGCTAGTTCTTATCAAAGGATCCAGATTTTTCCAGACACAATCTGGAATGTGTCTTACAGTGGGACAAGCAAAGCATGTTCAGATCCATTCTACAGAAGCATGAGATGGTTGACCCAAAAGAACAACGCTTACCCTATTCAAGATGCCCAATACACAAATAATCAAGAAAAGAACATTCTTTTCATGTGGGGCATAAACCACCCACCCACTGATACTGCGCAGACAAATCTGTACACAAGAACAGACACAACAACAAGTGTGGCAACAGAAGAAATAAATAGGACCTTCAAACCATTAATAGGACCAAGGCCTCTTGTCAATGGTTTGCAGGGGAGAATTAACTATTATTGGTCGGTATTGAAACCGGGTCAAACACTGCGGATAAGATCCAATGGGAATCTAATAGCTCCATGGTATGGACACATTCTTTCAGGAGAAAGCCACGGAAGAATCCTGAAGACTGATTTAAAAAAGGGTAGCTGCACAGTGCAATGTCAGACAGAAAAAGGTGGCTTAAACACAACATTGCCATTCCAAAATGTAAGTAAGTATGCATTTGGAAACTGCTCGAAATATATTGGAATAAAGAGTCTCAGACTTGCAGTTGGTCTGAGAAATGTGCCTTCGAGATCTAGTAGAGGAATATTCGGGGCCATAGCAGGATTCATAGAGGGAGGTTGGTCAGGACTAGTTGCTGGTTGGTATGGATTCCAGCATTCAAATGACCAAGGGGTTGGTATGGCAGCAGATAGAGACTCAACCCAAAAGGCAATTGATAAAATAACATCCAAAGTGAATAACATAGTCGACAAAATGAACAAGCAGTATGAAATTATTGATCATGAATTCAGTGAGGTTGAAACTAGACTTAACATGATCAATAATAAGATTGATGATCAGATCCAAGACATATGGGCATATAATGCAGAATTGCTAGTTCTGCTTGAAAACCAGAAAACACTCGATGAGCATGATGCGAATGTAAACAATCTATATAATAAAGTGAAGGGGGCATTGGGTTCCAATGCGGTAGAAGATGGGAAAGGATGTTTTGAGCTATACCACAAATGTGATGACCAGTGCATGGAGACAATCCGGAATGGGACCTACAACAGGAGGAAGTATCAAGAGGAATCAAAATTAGAAAGACAGAAAATAGAGGGAGTCAAGCTGGAGTCTGAAGGAACTTACAAAATCCTCACCATTTATTCGACTGTCGCCTCATCTCTTGTGATTGCAATGGGGTTTGCTGCCTTCTTATTCTGGGCCATGTCCAATGGGTCTTGCAGATGCAACATTTGTATATAA
>A_/_H9N2|KJ419943|A/chicken/Shandong/YT4/2010
ATGGAAACAGCATCACTAATAACTATGCTACTAGTAGCAACAGTAAGCAATGCAGATAAAATCTGCATCGGCTACCAATCAACAAACTCCACAGAAACTGTAGACACACTAACAGAAAGCAATGTCCCTGTGACACATGCCAAAGAATTGCTCCACACAGAGCATAATGGGATGCTGTGTGCAACAAGCTTGGGACATCCTCTTATTCTAGACACCTGTACCATTGAAGGACTAATCTATGGCAATCCTTCTTGTGATCCGCTGTTGGGAGGAAGAGAATGGTCCTATATCGTCGAGAGACCATCGGCTGTTAATGGATTGTGTTACCCCGGGAATGTAGAAAATCTAGAAGAGCTAAGGTCACTTTTTAGTTCTGCTAGTTCTTATCAAAGGATCCAGATTTTTCCAGACACAATCTGGAATGTGTCTTACAGTGGGGCAAGCAAAGCATGTTCAGATTCATTCTACAGAAGCATGAGATGGTTGACCCAAAAGAACAACGCTTACCCTATTCAAGATGCCCAATACACAAATAATCAAGAAAAGAACATTCTTTTCATGTGGGGCATAAACCACCCACCCACCGATACTGCGCAGACAAATCTGTACACAAGAACAGACACAACAACAAGTGTGGCAACAGAAGAAATAAATAGGACCTTCAAACCATTAATAGGACCGAGGCCTCTTGTCAATGGTTTGCAGGGGAGAATTAACTATTATTGGTCGGTATTGAAACCGGGTCAAACACTGCGAATAAGATCCAATGGGAATCTAATAGCTCCATGGTATGGACACATTCTTTCAGGGGAAAGCCACGGAAGAATCCTGAAGACTGATTTAAAAAGGGGTAGCTGCACAGTGCAATGTCAGACAGAAAAAGGTGGCTTAAACACAACACTGCCATTCCAAAATGTAAGTAAGTATGCATTTGGAAACTGCTCGAAATATATTGGAATAAAGAGTCTCAGACTAGCAGTTGGTCTGAGAAATGTGCCTTCGAGATCTAGTAGAGGAATATTCGGGGCCATAGCAGGATTCATAGAGGGAGGTTGGTCAGGACTAGTTGCTGGTTGGTATGGATTCCAGCATTCAAATGACCAAGGGGTTGGTATGGCAGCAGATAGAGACTCAACCCAAAAGGCAATTGATAAAATAACATCCAAAGTGAATAACATAGTCGACAAAATGAACAAGCAGTATGAAATTATTGATCATGAATTCAGTGAGGTTGAAACTAGACTTAACATGATCAATAATAAGGTTGATGATCAAATCCAAGACATATGGGCATATAATGCAGAATTGCTAGTTCTGCTTGAAAACCAGAAAACACTCGATGAGCATGATGCAAATGTAAACAATCTATATAATAAAGTGAAGAGGGCATTGGGTTCCAATGCGGTGGAAGATGGGAAAGGATGTTTCGAGCTATACCACAAATGTGATGACCAGTGCATGGAGACAATCAGGAATGGGCCCTACAACAGGAGGAAGTATCAAGAGGAATCAAAATTAGAAAGACAGAAAATAGAGGGAGTCAAGCTGGAGTCTGAAGGAACTTACAAAATCCTCACCATTTATTCGACTGTCGCCTCATCTCTTGTGATTGCAATGGGGTTTGCTGCCTTCTTATTCTGGGCCATGTCCAATGGGTCTTGCAGATGCAACATTTGTATATAA
>A_/_H9N2|KJ419942|A/chicken/Shandong/YT4/2011
ATGGAAACAGCATCACTAATAACTATGCTACTAGTAGCAACAGTAAGCAATGCAGATAAAATCTGCATCGGCTACCAATCAACAAACTCCACAGAAACTGTAGACACACTAACAGAAAACAATGTCCCTGTGACACATGCCAAAGAATTGCTCCACACAGAGCATAATGGGATGCTGTGTGCAACAAGCTTGGGACATCCTCTTATTCTAGACACCTGTACCATTGAAGGACTAATCTATGGCAATCCTTCTTGTGATCCGCTGTTGGGAGGAAGAGAATGGTCCTATATCGTCGAGAGACCATCGGCTGTTAATGGATTGTGTTACCCCGGGAATGTAGAAAATCTAGAAGAGCTAAGGTCACTTTTTAGTTCTGCTAGTTCTTATCAAAGGATCCAGATTTTTCCAGACACAATCTGGAATGTGTCTTACAGTGGGACAAGCAAAGCATGTTCAGATTCATTCTACAGAAGCATGAGATGGTTGACCCAAAAGAACAACGCTTACCCTATTCAAGATGCCCAATACACAAATAATCAAGAAAAGAACATTCTTTTCATGTGGGGCATAAACCACCCACCCACTGATACTGCGCAGACAAATCTGTACACAAGAACAGACACAACAACAAGTGTGGCAACAGAAGAAATAAATAGGACCTTCAAACCATTAATAGGACCAAGGCCTCTTGTCAATGGTTTGCAGGGGAGAATTAACTATTATTGGTCGGTATTGAAACCGGGTCAAACACTGCGGATAAGATCCAATGGGAATCTAATAGCTCCATGGTATGGACACATTCTTTCAGGAGAAAGCCACGGAAGAATCCTGAAGACTGATTTAAAAAAGGGTAGCTGCACAGTGCAATGTCAGACAGAAAAAGGTGGCTTAAACACAACATTGCCATTCCAAAATGTAAGTAAGTATGCATTTGGAAACTGCTCGAAATATATTGGAATAAAGAGTCTCAGACTTGCAGTTGGTCTGAGAAATGCGCCTTCGAGATCTGGTAGAGGAATATTCGGGGCCATAGCAGGATTCATAGAGGGAGGTTGGTCAGGACTAGTTGCTGGTTGGTATGGATTCCAGCATTCAAATGACCAAGGGGTTGGTATGGCAGCAGATAGAGACTCAACCCAAAAGGCAATTGATAAAATAACATCCAAAGTGAATAACATAGTCGACAAAATGAACAAGCAGTATGAAATTATTGATCATGAATTCAGTGAGGTTGAAACTAGACTTAACATGATCAATAATAAGATTGATGATCAGATCCAAGACATATGGGCATATAATGCAGAATTGCTAGTTCTGCTTGAAAACCAGAAAACACTCGATGAGCATGATGCGAATGTAAACAATCTATATAATAAAGTGAAGGGGGCATTGGGTTCCAATGCGGTAGAAGATGGGAAAGGATGTTTTGAGCTATACCACAAATGTGATGACCAGTGCATGGAGACAATCCGGAATGGGACCTACAACAGGAGGAAGTATCAAGAGGAATCAAAATTAGAAAGACAGAAAATAGAGGGAGTCAAGCTGGAGTCTGAAGGAACTTACAAAATCCTCACCATTTATTCGACTGTCGCCTCATCTCTTGTGATTGCAATGGGGTTTGCTGCCTTCTTATTCTGGGCCATGTCCAATGGGTCTTGCAGATGCAACATTTGTATATAA
>A_/_H9N2|KJ419939|A/chicken/Shandong/YT21/2011
ATGGAAACAGCATCACTAATAACTATGCTACTAGTAGCAACAGTAAGCAATGCAGATAAAATCTGCATCGGCTACCAATCAACAAACTCCACAGAAACTGTAGACACACTAACAGAAAACAATGTCCCTGTGACACATGCCAAAGAATTGCTCCACACAGAGCATAATGGGATGCTGTGTGCAACAAGCTTGGGACATCCTCTTATTCTAGACACCTGTACCATTGAAGGACTAATCTATGGCAATCCTTCTTGTGATCCGCTGTTGGGAGGAAGAGAATGGTCCTATATCGTCGAGAGACCATCGGCTGTTAATGGATTGTGTTACCCCGGGAATGTAGAAAATCTAGAAGAGCTAAGGTCACTTTTTAGTTCTGCTAGTTCTTATCAAAGGATCCAGATTTTTCCAGACACAATCTGGAATGTGTCTTACAATGGGACAAGCAAAGCATGTTCAGATTCATTCTACAGAAGCATGAGATGGTTGACCCAAAAGAACAACGCTTACCCTATTCAAGATGCCCAATACACAAATAATCAAGAAAAGAACATTCTTTTCATGTGGGGCATAAACCATCCACCCACCGATACTGTGCAGACAAATCTGTACACAAGAACAGACACAACAACAAGTGTGGCAACAGAAGAAATAAATAGGACCTTCAAACCATTAATAGGACCAAGGCCTCTTGTCAATGGTATGCAGGGGAGAATTAACTATTATTGGTCGGTATTGAAACCGGGTCAAACACTGCGAATAAGATCCAATGGGAATCTAATAGCTCCATGGTATGGACACATTCTTTCAGGAGAAAGCCACGGAAGAATCCTGAAGACTGATTTAAAAAGGGGTAGCTGCACAGTGCAATGTCAGACAGAAAAAGGTGGCTTAAACACAACATTGCCATTCCAAAATGTAAGTAAGTATGCATTTGGAAACTGCTCAAAATATATTGGAATAAAGAGTCTCAGACTTGCAGTTGGTCTGAGAAATGTGCCTTCGAGATCTAGTAGAGGAATATTCGGGGCCATAGCAGGATTCATAGAGGGAGGTTGGTCAGGACTAGTTGCTGGTTGGTATGGATTCCAGCATTCAAATGACCAAGGGGTTGGTATGGCAGCAGATAGAGACTCAACCCAAAAGGCAATTGATAAAATAACATCCAAAGTGAATAACATAGTCGACAAAATGAACAAGCAGTATGAAATTATTGATCATGAATTCAGTGTGGTTGAAACTAGACTTAACATGATCAATAATAAGATTGATGATCAAATCCAAGACATATGGGCATACAATGCAGAATTGCTAGTTCTGCTTGAAAACCAGAAAACACTCGATGAGCATGATGCAAATGTAAACAATCTATATAATAAAGTGAAGAGGGCATTGGGTTCCAATGCGGTGGAAGATGGGAAAGGATGTTTCGAGCTATACCACAAATGTGATGACCAGTGCATGGAGACAATCCGGAATGGGACCTACAACAGGAGGAAGTATCAAGAGGAATCAAAATTAGAAAGACAGAAAATAGAGGGAGTCAAGCTGGAGTCTGAAGGAACTTACAAAATCCTCACCATTTATTCGACTGTCGCCTCATCTCTTGTGATTGCAATGGGGTTTGCTGCCTTCTTATTCTGGGCCATGTCCAATGGGTCTTGCAGATGCAACATTTGTATATAA
>A_/_H9N2|KF188280|A/turkey/Texas/1/1981
ATGGAAACAACAACACTAATAGCTATACTGCTAATGGTAACAGCAAGCAATGCAGATAAAATCTGCATAGGCTACCAGTCAACAAATTCCACAGAAACTGTTGATACGCTAATAGAAAACAATGTTCCTGTGACACATACCAAAGAATTGCTCCACACAGAGCACAATGGAATGCTGTGTGCAACAAATCTGGGACATCCTCTCATTCTAGACACCTGTACTATCGAAGGGCTGGTCTATGGCAATCCTTCTTGTGATCTGCTATTGGGAGGGAAAGAATGGTCCTACATTGTCGAGAGATCATCGGCTGTCAATGGAATGTGTTACCCTGGAAATGTAGAAAATCTGGAAGAACTCAGGTCCTTTTTCAGTTCCGYTAATTCCTATCAAAGAATCCAGATCTTTCCAGACACAATCTGGAATGTGACTTACAGTGGAACAAGCAAAGCATGTTCGAATTCATTTTACAGGAGTATGAGATGGCTGACTCACAAGAGCAATTCTTACCCCTTTCAAGACGCCCAATACACCAACAATGAGGGGAAGAACATTCTCTTCATGTGGGGTATACACCATCCACCTACTGATACCGAACAGACAAATTTATACAAAAAGGCTGATACAACAACAAGTGTGACAACAGAAGATATAAATCGAACTTTCAAGCCAGTGATAGGGCCAAGGCCCCTTGTCAATGGGCAGCAGGGGAGAATTGACTATTATTGGTCAGTATTAAAACCAGGTCAAACGTTGCGAGTGAGATCCAATGGGAATCTAATTGCCCCATGGTATGGTCACATTCTTTCAGGAGAAAGCCATGGAAGAATCTTGAAGACTGATTTGAGCAGTGGCAACTGCGTAGTGCAGTGTCAGACTGAGAAAGGTGGCCTAAATACGACCTTGCCGTTTCACAATGTCAGCAAATATGCATTTGGGAATTGCCCCAAATACGTTGGAGTAAAGAGTCTCAAACTGGCAGTCGGTTTAAGGAATGTACCTGCTGTATCGGATAGAGGGCTGCTTGGTGCTATAGCTGGATTCATAGAAGGAGGTTGGCCAGGGCTAGTTGCTGGCTGGTATGGGTTCCAGCATTCAAATGACCAAGGAACTGGAATGGCTGCAGATAGGGAATCAACTCAAGAAGCAGTTGACAAAATAACATCCAAAGTGAATAATATAATAGACAAAATGAACAAGCAATATGAGATCATTGATCATGAATTCAGTGAAATTGAAGCCAGGCTCAATATGATCAACAACAAGATTGATGACCAAATACAAGACATTTGGGCATACAATGCAGAACTGCTAGTACTGCTTGAAAATCAGAAAACACTCGATGAACATGATGCGAATGTAAATAATCTATATAACAAGGTGAAAAGAGCATTGGGCTCTAATGCAGTAGAAGATGGAAATGGATGCTTCGAATTGTACCATAAATGTGATGATCAATGCATGGAAACGATTAGAAACGGGACCTATGACAGGCAAAAGTATCAAGAGGAGTCAAAATTAGAAAGGCAGAAAATAGAAGGGGTAAAACTGGAATCTGAAGGAACTTACAAAATCCTCACCATTTATTCGACTGTCGCCTCATCTCTTGTGCTTGCAATGGGGTTTGCTGCCTTTCTGTTCTGGGCCATGTCCAATGGATCTTGCAGATGCAACATTTGTATATAA
>A_/_H9N2|KF188274|A/turkey/Texas/2/1981
ATGGAAACAACAACACTAATAGCTATACTGCTAATGGTAACAGCAAGCAATGCAGATAAAATCTGCATAGGCTACCAGTCAACAAATTCCACAGAAACTGTTGATACGCTAATAGAAAACAATGTTCCTGTGACACATACCAAAGAATTGCTCCACACAGAGCACAATGGAATGCTGTGTGCAACAAATCTGGGACATCCTCTCATTCTAGACACCTGTACTATCGAAGGGCTGGTCTATGGCAATCCTTCTTGTGATCTGCTATTGGGAGGGAAAGAATGGTCCTACATTGTCGAGAGATCATCGGCTGTCAATGGAATGTGTTACCCTGGAAATGTAGAAAATCTGGAAGAACTCAGGTCCTTTTTCAGTTCCGCTAATTCCTATCAAAGAATCCAGATCTTTCCAGACACAATCTGGAATGTGACTTACAGTGGAACAAGCAAAGCATGTTCGAATTCATTTTACAGGAGTATGAGATGGCTGACTCACAAGAGCAATTCTTACCCCTTTCAAGACGCCCAATACACCAACAATGAGGGGAAGAACATTCTCTTCATGTGGGGTATACACCATCCACCTACTGATACCGAACAGACAAATTTATACAAAAAGGCTGATACAACAACAAGTGTGACAACAGAAGATATAAATCGAACTTTCAAGCCAGTGATAGGGCCAAGGCCCCTTGTCAATGGGCAGCAGGGGAGAATTGACTATTATTGGTCAGTATTAAAACCAGGTCAAACGTTGCGAGTGAGATCCAATGGGAATCTAATTGCCCCATGGTATGGTCACATTCTTTCAGGAGAAAGCCATGGAAGAATCTTGAAGACTGATTTGAGCAGTGGCAACTGCGTAGTGCAGTGTCAGACTGAGAAAGGTGGCCTAAATACGACCTTGCCGTTTCACAATGTCAGCAAATATGCATTTGGGAATTGCCCCAAATACGTTGGAGTAAAGAGTCTCAAACTGGCAGTCGGTTTAAGGAATGTACCTGCTGTATCGGATAGAGGGCTGTTGGGTGCTATAGCTGGATTCATAGAAGGAGGTTGGCCAGGGCTAGTTGCTGGCTGGTATGGGTTCCAGCATTCAAATGACCAAGGAACTGGAATGGCTGCAGATAGGGAATCAACTCAAGAAGCAGTTGACAAAATAACATCCAAAGTGAATAATATAATAGACAAAATGAACAAGCAATATGAGATCATTGATCATGAATTCAGTGAAATTGAAGCCAGGCTCAATATGATCAACAACAAGATTGATGACCAAATACAAGACATTTGGGCATACAATGCAGAACTGCTAATACTGCTTGAAAATCAGAAAACACTCGATGAACATGATGCGAATGTAAATAATCTATATAACAAGGTGAAAAGAGCATTGGGCTCTAATGCAGTAGAAGATGGAAATGGATGCTTCGAATTGTACCATAAATGTGATGATCAATGCATGGAAACGATTAGAAACGGGACCTATGACAGGCAAAAGTATCAAGAGGAGTCAAAATTAGAAAGGCAGAAAATAGAAGGGGTAAAACTGGAATCTGAAGGAACTTACAAAATCCTCACCATTTATTCGACTGTCGCCTCATCTCTTGTGCTTGCAATGGGGTTTGCTGCCTTTCTGTTCTGGGCCATGTCCAATGGATCTTGCAGATGCAACATTTGTATATAA
>A_/_H9N0|KP766897|A/chicken/Jiangsu/J3385/2014
ATGGAGACAGTATCACTAATAACTATGCTACTAGTAGCAACAGTAAGCAATGCAGATAAGATCTGCATCGGCTATCAATCAACAAACTCCACAGAAACTGTGGACACTCTAACAGAAAACAATGTCCCTGTGACACATGCCAAAGAACTGCTCCACACAGAGCATAATGGGATGCTGTGTGCAACAAGCTTGGGACAACCTCTTATTTTAGACACCTGCACCATTGAAGGGCTAATCTATGGCAATCCTTCTTGTGATCTATCGCTGGAAGGAAGAGAATGGTCCTATATCGTCGAGAGACCATCAGCTGTTAACGGATTGTGTTACCCCGGGAATGTAGAAAATCTAGAAGAGCTAAGGTCACTTTTTAGTTCTGCTAGGTCTTATCAAAGAATACAGATTTTCCCAGACACCCTCTGGAATGTGTCTTACGATGGGACAAGCACAGCATGCTCAGGTTCATTCTACAGAAGCATGAGATGGTTGACTCGAAAGAACGGCAATTACCCTATCCAAGACGCCCAATACACAAATAATCAAGGGAAGAACATTCTTTTCATGTGGGGCATAAATCACCCACCCACCGATACTACGCAGAGAGATCTGTACACGAGAACCGACACAACAACGAGTGTGGCAACAGAAGAAATAAATAGGATCTTCAAACCATTGATAGGACCAAGGCCTCTTGTCAACGGTTTGATGGGAAGAATTGATTATTATTGGTCTGTATTGAAACCGGGTCAAACACTGCCAGTAAAATCTGATGGGAATCTAATAGCTCCATGGTATGGACACATTCTTTCAGGAGAGAGCCACGGAAGAATTGTGAAGACTGATTTAAAAAGGGGTAGCTGCACAGTGCAATGTCAGACAGAGAAAGGTGGCTTAAACACAACACTGCCATTCCAAAATGTAAGTAAGTATGCATTTGGAAACTGCTCAAAATACATGGTCAAAAAGAGTCTCAAACTTGCAGTTGGTCTGAGGAATGTGCCTTCTAGATCTAGTAGAGGAGTATTCGGGGCCATAGCAGGGTTCATAGAGGGAGGTTGGTCAGGATTAGTTGCAGGTTGGTATGGGTTCCAGCATTCAAATGACCAAGGGGTTGGTATGGCAGCAGTTAGAGACTCAACCCAAAAGGCAATTGATAAAATAACATCCAAAGTGAATAATATAGTCGACAAAATGAACAAGCAGTATGAAGTCATTGATCATGAATTCAGTGAGGTAGAAACTAGACTTAACATGATCAATAATAAGTTCGATGATCAAATCCAGGATATATGGGCATATAACGCAGAATTGCTAGTTTTCCTTGATAACCAGAAAACACTTGATGAGCATGACGCAAATGTAAACAATCTATATAATAAAGTAAAGAGGGCGTTGGGTTCCAATGCGGTGGAAGATGGGAAAGGATGTTTCGAGCTATACCACAAATGTGATGACCAATGCATGGAGACAATTCGGAACGGGACCTACAACAGAAGGAAGTATCAAGAGGAGTCAAAATTAGAAAGACAGAAAATAGAGGGGGTCAAGCTGGAATCTGAAGGAACTTACAAAATCCTCTCCATTTATTCGACGGTTGCATCGTCTCTTGTGATTGCAATGGGGTTTTTTGCCTTCTTGTTCTGGGCCTTGTCCAATGGGTCTTGCAGATGCAACATTTGTATATAA
>A_/_H9N0|KP766881|A/chicken/Jiangsu/J3278/2014
ATGGAGACAGTATCACTAATAACTATGCTACTAGTAGCAACAGTAAGCAATGCAGATAAAATCTGCATCGGCTATCAATCAACAAATTCCACAGAAACTGTGGACACACTAACAGAAAACAATGTCCCTGTGACACATGCCAAAGAACTGCTCCACACAGAGCATAATGGGATGCTGTGTGCAACAAGCTTGGGACAACCTCTTATTTTGGACACCTGCACCATTGAAGGGCTAATCTATGGCAATCCTTCTTGTGATCTATCGCTGGAAGGAAGAGAATGGTCCTATATCGTCGAGAGACCATCAGCTGTTAACGGATTGTGTTACCCCGGGAATGTAGAAAATCTAGAAGAGTTAAGGTCACTTTTTAGTTCTGCTAGGTCTTATCAAAGAATCCAGATTTTCCCAGACACAATCTGGAATGTGTCTTACGATGGGACAAGCACCGCATGCTCAGGTTCATTCTACAAAAGCATGAGATGGTTGACTCGAAAGAACGGCGATTACCCTATCCAAGACGCCCAATACACAAATAATCAAGGGAAGAACATTCTTTTCATGTGGGGCATAAATCACCCACCCACCGATACTACTCAGAGAGATCTGTACACGAGAACCGACACAACATCGAGTGTGGCAACAGAAGAAATAAATAGGGTCTTCAAACCATTGATAGGACCAAGGCCTCTTGTCAACGGTTTGATGGGAAGAATTGATTATTATTGGTCGGTATTGAAACCGGGTCAAACACTGCGAATAAAATCTGATGGGAATCTAATAGCTCCATGGTTTGGACACATTCTTTCAGGAGAGAGCCACGGAAGAATTCTGAAGACTGATTTAAAAAGGGGTAGCTGCACAGTGCAATGTCAGACAGAGAACGGTGGGTTGCACACAGCACTGCCATTGCAAAATGTAAGTAAGTATGCATTCGGAAAATGGTCAAAATACATTGGCATAAAGAGTCTCAAACTTGCAGTTGGTCTGAGGAATGTGCTTTCTAGATCTAGTAGAGGACTATTGGGGGCCATAGCAGGGTTTATAGAGGGAGGTTGGTCAGGATTAGTTGCAGGTTGGTATGGGTTCCAGCATTCAAATGACCAAGGAGTTGGTATGGCAGCAGATAGAGACTCAACCCAAAAGGCAATTGATAAAATAACATCCAAAGTGAATAATATAGTGGACAAAATGAACAAGCAGTATGAAATCATTGATCATGAATTCAGTGAGGTAGAAACTAGGCTTAACATGATCAATAATAAGATTGATGATCAAATCCAGGATATATGGGCATATAATGCAGAATTGCTAGTTTTGCTTGAAAACCAGAAAACACTTGATGAGCAGGACGCAAATGTAAACAATCTATATAATAAAGTAAAGAGGGCGTTGGGTTCCAATGCGGTGGAAGATGGAAAAGGATGTTTGGAGCTATACCACAAATGTGATGACCAATGCATGGAGACAATTCGGAACGGGACCTACAACAGAAGGAAGTATCAAGAGGAGTCAAAATTAGAAAGACAGAAAATAGAGGGGGTCAAGCTGGAATCTGAAGGAACCTACAAAATCCTCTCCATTTATTCGACGGTGGCATGGTCTCTTGTGATTGCAATGGGGTTTTTTGCCTTCTTGTTTTGGGCCTTGTCCAATGGGTCTTGCAGATGCAACATTTGTATATAA
>A_/_H9N0|KP766934|A/chicken/Jiangsu/J3520/2014
ATGGAGACAGTATCACTAATAACTATGCTACTAGTAGCAACAGTAAGCAATGCAGATAAGATCTGCATCGGCTATCAATCAACAAACTCCACAGAAACCGTGGACACACTAACAGAAAACAATGTCCCTGTGACACATGCCAAAGAACTGCTCCACACAGAGCATAATGGGATGCTGTGTGCAACAAGCTTGGGACAACCTATTATTTTAGACACCTGCACCATTGAAGGGCTAATCTATGGCAATCCTTCTTGTGATCTATCGCTGGAAGGAAGAGAATGGTCCTATATCGTCGAAAGACCATCAGCTGTTAACGGATTGTGTTACCCCGGGAATGTAGAAAATCTAGAAGAACTAAGGTCACTTTTTAGTTCTGCTAGGTCTTATCAAAGAATCCAGATTTTCCCAGATACCATCTGGAATGTGTCTTACGATGGGACAAGCACAGCATGCTCAGGTTCATTCTACAGAAATATGAGATGGTTGACTCGAAAGAACGGCGATTACCCTATCCAAGACGCCCAATACACAAATAATCAAGGAAAGAACATTCTTTTCATGTGGGGTATAAATCACCCACCCACCGATACTACTCAGAGAGATCTGTACACGAGAACCGACACAACAACGAGTGTGGCAACAGAAGAAATAAATAGGATCTTCAAACCATTGATAGGACCAAGGCCTCTTGTCAACGGTTTGATGGGAAGAATTGATTATTATTGGTCTGTATTGAAACCGGGTCAAACACTGCCAATAAAATCTGATGGGAATCTAATAGCTCCATGGTATGGACACATTCTTTCAGGAGAGAGCCACGGAAGAATTCTGAAGACTGATTTAAAAAGGGGTAGCTGCACAGTGCAATGTCAGACAGAGAAAGGTGGCTTGAACACAACACTGCCATTCCAAAATGTAAGTAAGTATGCATTTGGAAGCTGCTCAAAATACATTGGCATAAAGAGTGTCAAACTTGCAGTTGGTCTGAAGAATGTGCCTGGTAGATCTAGTAGAGGAGTATTCGGGGCCATAGCAGGGTTCATAGAGGGAGGTTGGTCAGGACTAGTTGCTGGTTGGTATGGGTTCCAGCATTCAAATGACCAAGGGGTTGGTATCGCAGCAGATAGAGACTCAACCCAAAAGGCAATTGATAAAATAACATCCAAAGTGAATAATATAGTGGACAAAATGAACAAGCAGTATGAAATCATTGATCATGAATTTATCGAGGTAGAAACTAGAATTAACATGATCAATAATAAGATTGATGATCAAATCCAGGATATATGGGCATATAATGCGGAATTGCTAGTTTTCCTTGATAACCAGAAAACACTCGATGAGCATGACGCAAATGTAAACAATCTATATAATAAAGTAAAGAGGGCGTTGGGTTCCAATGCGGTGGAAGATGGGAAAGGATGTTTCGAGCTATACCACAAATGTGATGACCAATGTATGGAGACAATTCGGAACGGGACCTACAACAGAAGGAAGTATCAAGAGGAGTCAAAATTAGAAAGACAGAAAATAGAGGGGGTCAAGCTGGAATCTGAAGGAACTTACAAAATCCTCACCATTTATTCGACTGTTGCCTCATCTCTTGTAATTGCAATGGGGTTTGCTGCCTTCTTGTTTTGGGCCTTGTCCAATGGATCTTGCAGATGCAACATTTGTATATAA
>A_/_H9N0|KP766933|A/chicken/Jiangsu/J3519/2014
ATGGAGACAGTATCACTAATAACTATGCTACTAGTAGCCACAGTAAGCAATGCAGATAAGATCTGCATCGGCTATCAATCAACAAACTCCACCGAAACCGTGGACACACTAACAGAAAACAATGTCCCTGTGACACATGCCAAAGAACTGCTCCACACAGAGCATAATGGGATGCTGTGTGCAACAAGCTTGGGACAACCTATTATTTTAGACACCTGCACCATTGAAGGGCTAATCTATGGCAATCCTTCTTGTGATCTATCGCTGGAAGGAAGAGAATGGTCCTATATCGTCGAAAGACCATCAGCTGTTAACGGATTGTGTTACCCCGGGAATGTAGAAAATCTAGAAGAACTAAGGTCACTTTTTAGTTCTGCTAGGTCTTATCAAAGAATCCAGATTTTCCCAGATACCATCTGGAATGTGTCTTACGATGGGACAAGCACAGCATGCTCAGGTTCATTCTACAGAAATATGAGATGGTTGACTCGAAAGAACGGCGATTACCCTATCCAAGACGCCCAATACACAAATAATCAAGGAAAGAACATTCTTTTCATGTGGGGTATAAATCACCCACCCACCGATACTACTCAGAGAGATCTGTACACGAGAACCGACACAACAACGAGTGTGGCAACAGAAGAAATAAATAGGATCTTCAAACCATTGATAGGACCAAGGCCTCTTGTCAACGGTTTGATGGGAAGAATTGATTATTATTGGTCTGTATTGAAACCGGGTCAAACACTGCGAATAAAATCTGATGGGAATCTAATAGCTCCATGGTATGGACACATTCTTTCAGGAGAGAGCCACGGAAGAATTCTGAAGACTGATTTAAAAAGGGGTAGCTGCACAGTGCAATGTCAGACAGAGAAAGGTGGCTTAAACACAACACTGCCATTCCAAAATGTAAGTAAGTATGCATTTGGAAAATGCTCAAAATACATTGGCATAAAGAGTGTCAAACTTGCAGTTGGTCTGAAGAGTGTGCCTGGTAGATCTAGTAGAGGAGTATTCGGGGCCATAGCAGGGTTCATAGAGGGAGGTTGGTCAGGACTAGTTGCTGGTTGGTATGGGTTCCAGCATTCAAATGACCAAGGGGTTGGTATCGCAGCAGATAGAGACTCAACCCAAAAGGCAATTGATAAAATAACATCCAAAGTGAATAATATAGTGGACAAAATGAACAAGCAGTATGAAATCATTGATCATGAATTTAATGAGGTAGAAACTAGAATTAACATGATCAATAATAAGATTGATGATCAAATTCAGGATATATGGGCATATAATGCGGAATTGCTAGTTTTCCTTGATAACCAGAAAACACTCGATGAGCATGACGCAAATGTAAACAATCTATATAATAAAGTAAAGAGGGCGTTGGGTTCCAATGCGGTGGAAGATGGGAAAGGATGTTTCGAGCTATACCACAAATGTGATGACCAATGTATGGAGACAATTCGGAACGGGACCTACAACAGAAGGAAGTATCAAGAGGAGTCAAAATTAGAAAGACAGAAAATAGAGGGGGTCAAGCTGGAATCTGAAGGAACTTACAAAATCCTCACCATTTATTCGACTGTTGCCTCATCTCTTGTAATTGCAATGGGGTTTGCTGCCTTCTTGTTTTGGGCCTTGTCCAATGGGTCTTGCAGATGCAACATTTGTATATAA
>A_/_H9N0|KP766931|A/chicken/Jiangsu/J3517/2014
ATGGAGACAGTATCACTAATAACTATACTACTAGTAGCAACAGTAAGCAATGCAGATAAAATCTGCATCGGCTATCAATCAACAAACTCCACAGAAACTGTGGACACACTAACAGAAAACAATGTCCCTGTGACACATGCCAAAGAACTGCTCCACACAGAGCATAATGGGATGCTGTGTGCAACAAGCTTGGGACAACCTCTTATTTTAGACACCTGCACCATTGAAGGGCTAATCTATGGCAATCCTTCTTGTGATCTATCGCTGGAAGGAAGAGAATGGTCCTATATCGTCGAGAGACCATCAGCTGTTAACGGATTGTGTTACCCCGGGAATGTAGAAAATCTAGAAGAGCTAAGGTCACTTTTTAGTTCTGCTAGGTCTTATCAAAGAATACAGATTTTCCCAGACACAATCTGGAATGTGTCTTACGATGGGACAAGCACAGCATGCTCAGGTTCATTCTACAGAAGCATGAGATGGTTGACTCGAAAGAACGGCGATTACCCTATCCAAGACGCCCAATACACAAATAATCAAGGGAAGAACATTCTTTTCATGTGGGGCATAAATCACCCACCCACCGATACTACGCAGAGAGATCTGTACACGAGAACCGACACAACAACGAGTGTGGCAACAGAAGAAATAAATAGGATCTTCAAACCATTGATAGGACCAAGGCCTCTTGTCAACGGTTTGATGGGAAGAATTGATTATTATTGGTCTGTATTGAAACCGGGTCAAACACTGCGAGTAAAATCTGATGGGAATCTAATAGCTCCATGGTATGGACACATTCTTTCAGGAGAGAGCCACGGAAGAATTCTGAAGACTGATTTAAAAAGGGGTAGCTGCACAGTGCAATGTCAGACAGAGAAAGGTGGCTTAAACACAACACTGCCATTCCAAAATGTAAGTAAGTATGCATTTGGAAACTGCTCAAAATACATTGGCAAAAAGAGTCTCAAACTCGCAGTTGGTCTGAGGAATGTGCCTTCTAGATCTAGTAGAGGAGTATTCGGGGCCATAGCAGGGTTTATAGAGGGAGGTTGGTCAGGACTAGTTGCTGGTTGGTATGGGTTCCAGCATTCAAATGACCAAGGGGTTGGTATGGCAGCAGATAGAGACTCAACCCAAAAGGCAATTGATAAAATAACATCCAAAGTGAATAATATAGTGGACAAAATGAACAAGCAGTATGAAATCATTGATCATGAATTCAGTGAGGTAGAAACTAGACTTAACATGATCAATAATAAGATTGATGATCAAATCCAGGATATATGGGCATATAATGCAGAATTGCTAGTTCTGCTTGAAAACCAGAAAACACTCGATGAGCATGACGCAAATGTAAACAATCTATATAATAAAGTAAAGAGGGCGTTGGGTTCCAATGCGGTGGAAGATGGGAAAGGATGTTTCGAGCTATACCACAAATGTGATGACCAATGCATGGAGACAATTCGGAACGGGACCTACAACAGAAGGAAGTATCAAGAGGAGTCAAAATTAGAAAGACAGAAAATAGAGGGGGTCAAGCTGGAATCTGAAGGAACTTACAAAATCCTCACCATTTATTCGACTGTTGCCTCATCTCTTGTGATTGCAATGGGGTTTGCTGCCTTCTTGTTCTGGGCCATGTCCAATGGGTCTTGCAGATGCAACATTTGTATATAA
>A_/_H9N0|KP766929|A/chicken/Jiangsu/J3515/2014
ATGGAGACAGTATCACTAATAACTATGCTACTAGTAGCAACAGTAAGCAATGCAGATAAGATCTGCATCGGCTATCAATCAACAAACTCCACAGAAACTGTGGACACTCTAACAGAAAACAATGTCCCTGTGACACATGCCAAAGAACTGCTCCACACAGAGCATAATGGGATGCTGTGTGCAACAAGCTTGGGACAACCTCTTATTTTAGACACCTGCACCATTGAAGGGCTAATCTATGGCAATCCTTCTTGTGATCTATCGCTGGAAGGAAGAGAATGGTCCTATATCGTCGAGAGACCATCAGCTGTTAACGGATTGTGTTACCCCGGGAATGTAGAAAATCTAGAAGAGCTAAGGTCACTTTTTAGTTCTGCTAGGTCTTATCAAAGAATACAGATTTTCCCAGACACAATCTGGAATGTGTCTTACGATGGGACAAGCACAGCATGCTCAGGTTCATTCTACAGAAGCATGAGATGGTTGACTCGAAAGAACGGCGATTACCCTATCCAAGACGCCCAATACACAAATAATCAAGGGAAGAACATTCTTTTCATGTGGGGCATAAATCACCCACCCACCGATACTACGCAGAGAGATCTGTACACGAGAACCGACACAACAACGAGTGTGGCAACAGAAGAAATAAATAGGATCTTCAAACCATTGATAGGACCAAGGCCTCTTGTCAACGGTTTGATGGGAAGAATTGATTATTATTGGTCTGTATTGAAACCGGGTCAAACACTGCGAGTAAAATCTGATGGGAATCTAATAGCTCCATGGTATGGACACATTCTTTCAGGAGAGAGCCACGGAAGAATTGTGAAGACTGATTTAAAAAGGGGTAGCTGCACAGTGCAATGTCAGACAGAGAAAGGTGGGTTAAACACAACACTGCCATTCCAAAATGTAAGTAAGTATGCATTTGGAAAATGCTCAAAATACATTGGCAAAAAGAGTCTCAAACTCGCAGTTGGTCTGAGGAATGTGCCTTCTAGATCTAGTAGAGGAGTATTCGGGGCCATAGCAGGGTTTATAGAGGGAGGTTGGTCAGGACTAGTTGCTGGTTGGTATGGGTTCCAGCATTCAAATGACCAAGGGGTTGGTATGGCAGCAGATAGAGACTCAACCCAAAAGGCAATTGATAAAATAACATCCAAAGTGAATAATATAGTGGACAAAATGAACAAGCAGTATGAAATCATTGATCATGAATTCAGTGAGGTAGAAACTAGAATTAACATGATCAATAATAAGATTGATGATGAAATCCAGGATATATGGGCATATAACGCAGAATTGCTAGTTTCCCTTGATAACCAGAAAACACTTGATGAGCATGACGCAAATGTAAACAATGTATATAATAAAGTAAAGAGGGGGTTGGGTTCCAATGCGGTGGAAGATGGGAAAGGATGTTTCGAGCTATACCACAAATGTGATGACCAATGCATGGAGACAATTCGGAACGGGACCTACAACAGAAGGAAGTATCAAGAGGAGTCAAAATTAGAAAGACAGAAAATAGAGGGGGTCAAGCTGGAATCTGAAGGAACTTACAAAATCCTCACCATTTATTCGACTGTTGCCTCATCTCTTGTGATTGCAATGGGGTTTGCTGCCTTCTTGTTCTGGGCCTTGTCCAATGGGTCTTGCAGATGCAACATTTGTATATAA
>A_/_H9N0|KP767133|A/chicken/Shanghai/S3276/2014
ATGGAGACAGTATCACTAATAACTATGCTACTAGTAGCAACAGTAAGCAATGCAGATAAAATCTGCATCGGCTATCAATCAACAAACTCCACAGAAACTGTGGACACACTAACAGAAAACAATGTCCCTGTGACACATGCCAAAGAACTGCTCCACACAGAGCATAATGGGATGCTGTGTGCAACAAGCTTGGGACAACCTCTTATTTTAGACACCTGCACCATTGAAGGGCTAATCTATGGCAATCCTTCTTGTGATCTATCGCTGGAAGGAAGAGAATGGTCCTATATCGTCGAGAGACCATCAGCTGTTAACGGATTGTGTTACCCCGGGAATGTAGAAAATCTAGAAGAGCTAAGGTCACTTTTTAGTTCTGCTAGGTCTTATCAAAAAATCCAAATTTTCCCAGACACAATCTGGAATGTGTCTTACGATGGGACAAGCACAGCATGCTCAGGTTCATTCTACAGAAGCATGCGATGGTTGACTCGAAAGAACGGCGATTACCCTATCCAAGACGCCCAATACACAAATAATCAAGGGAAGAACATTCTTTTCATGTGGGGCATAAATAACCCACCCACCGATACTACGCAGAGAGATCTGTACACGAAAACCGACACAACAACGAGTGTGGCAACAGAAGAAATAAATAGGATCTTCAAACCATTGATAGGACCAAGGCCTCTTGTCAACGGTTTGATGGGAAGAATTGATTATTATTGGTCTGTATTGAAACCGGGTCAAACACTGCGAATAAAATCTGATGGGAATCTAATAGCTCCATGGTATGGACACATTCTTTCAGGAGAGAGCCACGGAAGAATTCTGAAGACTGATTTAAAAAGGGGTAGCTGCACAGTACAATGTCAGACAGAGAAAGGTGGCTTAAACACAACACTGCCTTTCCAAAATGTAAGTAAGTATGCATTTGGAAACTGCTCAAAATACATTGGCATAAAGAGTTTCAAACTTGCAGTTGGTCTGAGGAATGTGCCTTCTAGATCTAGTAGAGGACTACTCGGGGCCATAGCAGGGTTTATAGAGGGAGGTTGGTCAGGACTAGTTGCTGGTTGGTATGGGTTCCAGCATTCAAATGACCAAGGGGTTGGTAAGGCAGCAGATAGAGACTCAACCCAAAAGGCAATTGATAAAATAACATCCAAAGTGAATAATATAGTGGACAAAATGAACAAGCAGTATGAAATCATTGATCATGAATTCAGTGAGGTAGAAACTAGACTTAACATGATCAATAATAAAATTGATGATCAAATCCAGGATATATGGGCATATAATGCAGAATTGCTAGTTTTGCTCGAAAACCAGAAAACACTTGATGAGCAGGACGCAAATGTAAACAATCTATATAATAAAGTAAAAAGGGCGTTGGGTTCCAATGCGGTGGAAGATGGGAAAGGATGTTTCGAGCTATACCACAAATGTGATGACCAATGCATGGAGACAATTCGGAACGGGACCTACAACAGAAGGAAGTATCAAGAGGAGTCAAAATTAGAAAGACAGAAAATAGAGGGGGTCAAGCTGGAATCTGAAGGAACCTACAAAATCCTCTCCATTTATTCGACTGTTGCCTCATCTCTTGTGATTGCAATGGGGTTTGCTGCCTTCTTGTTCTGGGCCATGTCCAATGGGTCTTGCAGATGCAACATTTGTATATGA
>A_/_H9N2|MH489491|A/chicken/Jiangsu/TM315/2017
ATGGAAACAATATCACTAATAACTATACTAGTAGTAGCAACAGTAAGCAATGCAGATAAGATCTGCATCGGCTATCAATCAACAAACTCCACGGAAACTGTGGACACACTAACAGAAAACAATGTCCCTGTGACACATGCCAAAGAACTGCTCCACACAGAGCATAATGGGATGCTATGTGCAACAAGCTTGGGACACCCTCTTATTCTAGACACCTGCACCATTGAAGGGCTAATTTATGGCAATCCTTCTTGTGATCCATTGCTGGGAGGAAGAGAATGGTCCTATATAGTCGAGAGGCCATCAGCTGTTAACGGATTGTGTTATCCCGGGAATGTAGAAAATCTAGAAGAGCTAAGATCACTTTTTAGTTCTTCTAGGTCTTATCAAAGGATCCAGATCTTCCCAGACACAATCTGGAATGTGTCTTACAGTGGGACAAGCAAAGCATGCTCGGATTCATTCTACAGAAGCATGAGATGGTTGACTCAAAAGAACAACGCTTACCCAACCCAAGATGCTCAATACACAAATAATCAAGGAAAGAACATTCTTTTCATGTGGGGTATAAATCACCCACCCACCGATACTGCGCAGACAAATCTGTACACCAGAACCGACACAACAACGAGTGTGGCAACAGAGGAAATGAATAGGATCTTTAAACCATTGATAGGACCAAGGCCTCTTGTCAACGGTTTGATGGGAAGAATTAATTATTATTGGTCGGTATTGAAACCGGGCCAAACACTGCGGATAAAATCTGATGGGAATCTAATAGCTCCATGGTATGGACATATTCTTTCAGGAGAGAGCCACGGAAGAATCCTAAAGACTGATTTAAAAAGGGGTAGCTGCACAGTGCAGTGTCAAACAGAGAAAGGTGGCTTAAACACAACATTGCCCTTCCAAAATGTAAGTAAGTATGCATTTGGAAACTGCTCAAAGTACATTGGTGTAAAGAGTCTCAAACTTGCAGTTGGTCTGAGGAATGTGCCTTCTAGATCCAGTAGAGGACTATTCGGGGCCATACCAGGATTTATAGAGGGAGGTTGGTCAGGACTAGTTGCTGGTTGGTATGGGTTCCAGCATTCAAATGACCAAGGGGTTGGTATGGCAGCAGATAGAGATTCAACCCAAAAGGCAATTGATAAAATAACATCCAAAGTGAATAATATAGTCGACAAAATGAACAAGCAGTATGAAATTATTGATCATGAATTCAGTGAGGTAGAAACTAGGCTTAACATGATCAATAATAAGGTTGATGATCAAATCCAAGATATATGGGCATACAATGCAGAATTGCTAGTTCTGCTTGAAAACCAGAAAACACTCGATGAACATGACGCGAATGTAAACAATCTATATAATAAAGTGAAGAGGGCGTTGGGTTCCAATGCCGTGGAAGATGGGAAAGGATGTTTCGAGCTATACCACACATGTGATGACCATTGCATGGAAACAATTCGGAATGGGACCTACAACCCGAGGAAGTATCACGAGGAATCCAAATTAGAAGACCCGAAATTAGAGGGGTTCAAGCTGGAATCTGAGAAAACTTACAAAATCCTCACCATTTATTCCACTGTCGCCTCATCTCTTGTGATTGCAATGGGGTTTGCTGCCTTTTTGTTCTGGGCCAGGTACACTGGGTCTTGCAGATGCAACATTTGTATATAA
>A_/_H9N1|MH578657|A/ruddy_turnstone/Delaware_Bay/68/2003
ATGGAAACAATAGCACTAATAGCTATACTATTACTATTAACAGCAAGCAATGCAGACAAAATCTGCATCGGCTACCAGTCAACAAACTCCACGGAAACTGTTGATACACTAATAGAAAACAATGTTCCTGTGACCCATACCAAAGAATTGCTCCACACAGAGCACAATGGGATGCTGTGTGCAACAACCCTGGGACACCCTCTTATTCTAGACACCTGCACTATAGAAGGATTGGTATACGGCAATCCTGCCTGTGATCTGCTACTAGAAGGAAAAGAATGGTCATACATTGTAGAAAGACCATCAGCTGTCAATGGGACGTGTTACCCTGGAAATGTAGAGAATCTGGAAGAACTCAGGGCCTTTTTCAGCTCTGCTAATTCCTACCAAAGAATCCAGATCTTCCCAGACAGAATTTGGAATGTGACTTACACTGGAACAAGCGCAGCATGTTCAAACACATTCTACAGGAATATGAGATGGCTGACACACAAGAGTGATTCTTATCCTGTTCAAGACGCCCAATACACCAACAATGAGGGAAAGAATATTCTATTCATGTGGGGCATACATCATCCACCTACTGATAATGAGCAGACAAATTTATATAAAAAATCTGACACAACAACAAGTGTGACAACAGAAGATATAAATCGAACTTTCAAACCAGTGATAGGGCCAAGGCCCCTTGTCAAAGGTCAACAGGGGAGAATTGATTATTATTGGTCAGTACTGAAGCCAGGTCAGACATTGCGAGTGAGATCCAATGGGAATTTAATTGCTCCATGGTATGGACACATCCTCTCAGGAGAAAGCCATGGGAGAATCCTGAAGACCGATTTGAACAGTGGCAACTGCATAGTACAGTGTCAAACTGAGAAAGGTGGTTTGAACACGACCTTGCCGTTCCACAATGTCAGCAAATATGCATTTGGGAACTGCCCCAAATACGTTGGAGTGAAGAGTCTCAAACTGGCAATCGGTCTGAGGAATGTGCCTGCTGCATCAGATAGGGGAATATTTGGTGCCATAGCTGGATTCATAGAGGGAGGTTGGCCAGGACTAGTTGCAGGCTGGTACGGTTTTCAGCATTCAAATGATCAGGGAGTCGGAATGGCTGCAGACAGAGATTCAACTCAAGAGGCAATTGACAAGATAACATCCAAAGTAAATAATATAATCGATAAAATGAACAAACAGTATGAAATCATTGATCATGAATTCAATGAGATTGAAGCCAGACTCAGTATGATCAACAACAAGATTGACGACCAAATACAGGACATCTGGGCATACAATGCAGAATTACTAGTGCTGCTTGAAAATCAGAAAACACTCGATGAGCATGATGCAAATGTGAATAATCTATACAATAAGGTGAAGAGAGCATTGGGTTCTAATGCAATGGAGGACGGAAATGGGTGCTTTGAATTGTATCACAAATGTGATGACCAATGCATGGAAACGATTAGGAACGGGACCTATGACAGGCAAAAGTATCAAGAAGAATCAAAACTAGAAAGGCAGAAAATAGAAGGGGTAAAACTGGAATCTGGGGGTACTTACAAGATTCTCACCATTTATTCGACTGTCGCCTCATCTCTTGTGCTTGCAATAGGGTTTGCTGCCTTCCTTTTCTGGGCCATGTCCAATGGATCTTGCAGATGCAACGTTTGTATATAA
>A_/_H9N1|MH579286|A/ruddy_turnstone/Delaware_Bay/65/2003
ATGGAAACAATAGCACTAATAGCTATACTATTATCAGTAACAGCAAGCAATGCAGACAAAATCTGCATCGGCTACCAGTCAACAAACTCCACGGAAACTGTTGATACACTAATAGAAAACAATGTTCCTGTGACCCATACCAAAGAATTGCTCCACACAGAGCACAATGGGATGCTGTGTGCAACAACCCTGGGACACCCTCTTATTCTAGACACCTGCACTATAGAAGGATTGGTATACGGCAATCCTGCCTGTGATCTGCTACTAGAAGGAAAAGAATGGTCATACATTGTAGAAAGACCATCAGCTGTCAATGGGACGTGTTACCCTGGAAATGTAGAGAATCTGGAAGAACTCAGGGCCTTTTTCAGCTCTGCTAATTCCTACCAAAGAATCCAGATCTTCCCAGACAGAATTTGGAATGTGACTTACACTGGAACAAGCGCAGCATGTTCAAACACATTCTACAGGAATATGAGATGGCTGACACACAAGAGTGATTCTTATCCTGTTCAAGACGCCCAATACACCAACAATGAGGGAAAGAATATTCTATTCATGTGGGGCATACATCATCCACCTACTGATAATGAGCAGACAAATTTATATAAAAAATCTGACACAACAACAAGTGTGACAACAGAAGATATAAATCGAACTTTCAAACCAGTGATAGGGCCAAGGCCCCTTGTCAAAGGTCAACAGGGGAGAATTGATTATTATTGGTCAGTACTGAAGCCAGGTCAGACATTGCGAGTGAGATCCAATGGGAATTTAATTGCTCCATGGTATGGACACATCCTCTCAGGAGAAAGCCATGGGAGAATCCTGAAGACCGATTTGAACAGTGGCAACTGCATAGTACAGTGTCAAACTGAGAAAGGTGGTTTGAACACGACCTTGCCGTTCCACAATGTCAGCAAATATGCATTTGGGAACTGCCCCAAATACGTTGGAGTGAAGAGTCTCAAACTGGCAATCGGTCTGAGGAATGTGCCTGCTGCATCAGATAGGGGAATATTTGGTGCCATAGCTGGATTCATAGAGGGAGGTTGGCCAGGACTAGTTGCAGGCTGGTACGGTTTTCAGCATTCAAATGATCAGGGAGTCGGAATGGCTGCAGACAGAGATTCAACTCAAGAGGCAATTGACAAGATAACATCCAAAGTAAATAATATAATCGATAAAATGAACAAACAGTATGAAATCATTGATCATGAATTCAATGAGATTGAAGCCAGACTCAGTATGATCAACAACAAGATTGACGACCAAATACAGGACATCTGGGCATACAATGCAGAATTACTAGTGCTGCTTGAAAATCAGAAAACACTCGATGAGCATGATGCAAAGGTGAATAATCTATACAATAAGGTGAAGAGAGCATTGGGTTCTAATGCAATGGAGGACGGAAATGGGTGCTTTGAATTGTATCACAAATGTGATGACCAATGCATGGAAACGATTAGGAACGGGACCTATGACAGGCAAAAGTATCAAGAAGAATCAAAACTAGAAAGGCAGAAAATAGAAGGGGTAAAACTGGAATCTGGGGGTACTTACAAGATTCTCACCATTTATTCGACTGTCGCCTCATCTCTTGTGCTTGCAATAGGGTTTGCTGCCTTCCTTTTCTGGGCCATGTCCAATGGATCTTGCAGATGCAACGTTTGTATATAA
>A_/_H9N2|LC364297|A/chicken/Vietnam/HU8-1599/2017
ATGGAGACAGCATCACTGATAACAATACTACTAGTAGTAACAGCAAGCAATGCTGATAAGATCTGCATCGGCTATCAATCAACAAACTCCACAGAAACTGTAGACACACTAACAGAAAGCAATGTCCCTGTGACACATGCTAAAGAACTGCTCCACACAGAGCATAATGGGATGCTGTGTGCGACAAACTTGGGACACCCTCTCATTCTAGACACCTGTACCATTGAAGGGCTAATCTATGGCAATCCTTCTTGTGATCTATTGTTGGGAGGAAGAGAATGGTCCTATATCGTCGAGAGACCATCAGCTGTTAACGGATTGTGTTACCCCGGGAATGTAGAAAATTTAGAAGAGCTCAGGTCACTTTTTAGTTCTGCTAGATCTTATCAAAGGGTCCTGATTTTTCCAGACACAATCTGGAATGTGTCTTACAGTGGGACAAGTAAAGCATGTTCAGATTCATTCTACAGAAACATGAGGTGGTTGACTCAAAAGAACAACGCTTACCCTATTCAGGACGCCCAATACACAAATAATCAAGAAAAGAACATTCTTTTCATGTGGGGCATAAATCACCCACCCACCGATACTGCGCAGACAAATTTATACACAAGAACCGACACAACGACGAGTGTGGCAACAGAAGAAATAAACAGGACATTCAAACCATTAATAGGACCAAGGCCTCTTGTCAACGGCTTGATGGGGAGAATTAATTATTATTGGTCGATATTAAAACCGGGTCAGACACTGCGGATAAAATCTAATGGGAATCTAATAGCTCCATGGTATGGACACATTCTTTCGGGAGAGAGCCACGGAAGAATCCTGAAAACTGATTTAAAAAGTGGTAGCTGCACAGTGCAATGCCAAACAGAAAAGGGTGGCTTGAACACAACATTGCCATTTCAAAATGTGAGTAAGTATGCATTTGGAAACTGCTCAAAATACATTGGCATAAAGAGTCTCAAGCTTGCAGTTGGTCTGAGGAATGTGCCTTCTAGATCTAGTAGAGGAATATTCGGGGCCATAGCAGGATTCATAGAGGGAGGTTGGTCAGGACTAGTTGCTGGTTGGTATGGATTCCAGCATTCAAATGACCAAGGTGTTGGTATGGCAGCAGATAGAGACTCAACCCAAAAGGCAATTGATAAAATAACATCCAAAGTGAATAAAATAGTCGACAAAATGAACAAACAGTATGAAATTATCGATCATGAATTTAGTGAGGTTGAAACTAGACTTAACATGATCAATAGTAAGATTGATGATCAAATCCAAGATATATGGGCATATAATGCAGAATTGCTAGTTCTGCTTGAAAATCAGAAAACACTCGATGAACATGATGCAAATGTAAACAACCTATATAATAAAGTGAAGAGGGCATTGGGCTCCAATGCAGTGGAAGATGGGAAAGGATGTTTCGAGCTATACCACAAATGTGATGACCAGTGCATGGAGACAATTCGGAACGGGACCTACAACAGGAAGAAGTATCAAGAGGAGTCAAAATTAGAAAGACAGAAAATTGAGGGGGTCAAGCTGGAATCCGAAGGAACTTACAAAATTCTCACCATTTATTCGACTGTCGCCTCATCTCTTGTGATTGCAATGGGGTTTGCTGCCTTCTTGTTCTGGGCCATGTCCAATGGGTCTTGCAGATGCAACATTTGTATATAA
>A_/_H9N2|MK600940|A/chicken/Jiangxi/X1384/2015
ATGGAGACTGTATTACTAATAACTATACTACTAGTATCAACAGTAAGCAATGCAGATAAAATCTGCATCGGCTATCATTCAACAAACTCCACAGAAACTGTGGACACACTAACAGAAAACAATGTCCCTGTGACACATGCCAAAGAACTGCTCCACACAGAGCATAATGGGATGCTGTGTGCAACAAGCTTGGGACAACCTCTTATTTTAGACACCTGCACCATTGAAGGGCTAATCTATGGCAATCCTTCTTGTGATCTATCGCTGGAAGGAAGAGAATGGTCCTATATCGTCGAGAGACCATCAGCTGTTAACGGATTGTGTTACCCCGGGAATGTAGAAAATCTAGAAGAGCTAAGGTCACTTTTTAGTTCTGCTAGGTCTTATCAAAGAATCCAGATTTTCCCAGACACAATATGGAATGTGTCTTACTATGGAACAAGCACAGCATGCTCAGGTTCATTCTACATAACCATGAGATGGTTGACTCGAAAGAACGGCGATTATCCTACCCAAGACGCCCAATACACAAATAATCAAGGGAAGAACATTCTTTTCATGTGGGGCATAAATCATCCACCCACCGATGATACGCAGAGAAATCTGTACACGAGAACCGACACAACAACGAGTGTGGCAACAGAAGACATAAATAGGATCTTCAAACCATTGATAGGACCAAGGCCTCTTGTCAACGGTTTGATGGGAAGAATTGATTATTATTGGTCTGTATTGAAACCGGGTCAAACACTGCGAATAAAATCTGATGGGAATCTAATATCTCCATGGTATGGACACATTCTTTCACGAGAGAGCCATGGAAGAATTCTGAAGACTGATTTGAAAAGGGGTAGCTGCGCAGTGCAATGTCAGACAGAGAAAGGTGGCTTTAACACAGCACTGTCATGGCAAAATGTACGTATGTATGCATTCGGACAATGTTCACAATACATTGGCATAAAGAGTCTCAAACTTGCAGGTGGTCTGAAGAATATGAGTTCTAGATGTAGTAGAGGCATATTCGAGGGCATAGCAAGGTCTATAGAGGGAGGTTGGTCAGGATTAGTTGCTGGTTGGTATGGGTTCCAGCATTCAAATGACCAAGGGGTAGGTATGGCAGCAGATAGCGATTCAACCCAAAAGGCAATTGATAAAATAACATATAAAGTGAATAATATAGTCGACAAAATGAACAAGCAGTATGAAATCATTGATCATGAATTCAGTGAGGTGGAAACTAGAATTAACGTGATCGGTAATATGATTGTTGATCAAATCCAGGATATATGGGCAGATAACGCGGAATTGGTAGTTTCCCTTGAAAATCAGAAAACACTTGACGAGCACGACGCAAATGTGAACAATCTATATAATAAAGTAAAGAGGGCGGTGGGTTGCAATGCGGTGGAAGATGGGAAAGGATGTTTCGAGATATACCACAAATGTAATGACCAATGCATGGAGACAATTTGGAACGGGTCCTCCAACAGAAGGAAGTATCAAGAGGAGTCAAAATTAGAAAGACAGAAAATAGAGGGGGTCAAGCTGGAATTTGAAGGAACTTACAAAATCCTCTCCATTTATTCGACGGTTGCATCCTCTCTAGTGATTGCAATGGGGTCTGTTGCCTTCTTGTTCTGGGCCATGTCCAATGGGTCCTGCAGATGCAACAGTTGTATATAA
>A_/_H9N2|MK600939|A/chicken/Jiangxi/X1381/2015
ATGGAGACTGTATCACTAATAACTATACTACTAATAGCAACAGTAAGCAATGCAGATAAAATCTGCATCGGCTATCAATCAACAAACTCCACAGAAACTGTGGACACACTAACAGAAAACAATGTCCCTGTGACACATGCCAAAGAACTGCTCCACACAGAGCATAATGGGATGCTGTGTGCAACAAGCTTGGGACAACCTCTTATTTTAGACACCTGCACCATTGAAGGGCTAATCTATGGCAATCCTTCTTGTGATCTATCGCTGGAAGGAAGAGAATGGTCCTATATCGTCGAGAGACCATCAGCTGTCAACGGATTGTGTTACCCCGGGAATGTAGAAAATCTAGAAGAGCTAAGGTCACTTTTTAGTTCTGCTAGGTCTTATCAAAGAATCCAGATTTTCCCAGACACAATCTGGAATGTGTCTTACTATGGGACAAGCGCAGCATGCTCAGGTTCATTCTACATAACCATGAGATGGTTGACTCGAAAGAACGGCGATTACCCTGTCCAAGACGCCCAATACACAAATAATCAAGGGAAGAACATTCTTTTCATGTGGGGCATAAATCACCCACCCTCCGATACTACGCAGAGAAATCTGTACATGAGAAACGACACAACAACGAGTGTGGCAACAGAAGACATAAATAGGATCTTCAAACCATTGATAGGACCAAGGCCTCTTGTCAACGGTTTGATGGGAAGAATTGATTATTATTGGTCTGTATTGAAACCGGGTCAAACACTGCGAATAAAATCTGATGGGAATCTAATATCTCCATGGTATGGACACATTATTTCACGAGAGAGCCACGGAAGAATTCTGAAGACTGATTTACAAAGTGGTAGCTGCACAGTGCAATGTCAGACAGAGAAAGGTGACTTTAACACAACACTGTCATGGCGAAATGTAAGTAAGTATGCATTCGGAAAATGTTCACAATACATTGGCATAAAGAGTCTCAAACTTGCAGTTGGTATGAGGAATGTGCGTTCTAGATGTAGTAGAGGCATATTCGAGGCCATAGCAGGGTCTATAGAGGGAGGTTGGTCAGGGTTAGTTGCTGGTTGGTATGGGTTCCAGCATTCAAATGACCAAGGGGTTGGTATGGCAGCAGATAGCGACTCAACCCAAAAGGCAATTGATAAAATAACATCCAAAGTGAATAATATAGTCGACAAAATGAACAAGCAGTATGAAATCATTGATCATGAATTCATTGAGGTAGAAACTAGAATTAACGTGATCAGTAATAAGATTGATGATCAAATCCAGGATATATGGGCATATAACGCAGAATTGCTAGTTTCGCTTGAAAACCAGAAAACACTCGACGAGCACGACGCAAATGTAAACAATCTATATAATAAAGTAAAGAGGGCGGTGGGTTCCAATGCGGTGGAAGATGGGAAAGGATGTTTCGAGATATACCACAAATGTGATGACCAATGCATGGAGACAATTTGGAACGGGACCTACAACAGAAGGAAGTATCAAGAGGAGTCAAAATTAGAAAGACAGAAAATAGAGGGGGTCAAGCTGGAATCTGAAGGAACTTACAAAATCCTCACCATTTATTCGACTGTTGCCTCATCTCTTGTGATTGCAATGGGGTTTGCTGCCTTCTTGTTCTGGGCCATGTCCAATGGGTCCTGCAGATGCAACATTTGTATATAA
>A_/_H9N2|MK600933|A/chicken/Jiangxi/X1367/2015
ATGGAGACAGTACCACTAATAACTATACTACTAGTAGCAACAGTAAGCAATGCAGATAAGATCTGCATCGGCTATCAATCAACAAACTCAACAGAAACTGTGGACACACTAACAGAAAACAATGTCCCTGTGACACATGCCAAAGAACTGCTCCACACAGAGCATAATGGGATGCTGTGTGCAACAAGCTTGGGACACCCTCTTATTCTAGACACTTGCACCATTGAAGGGTTAATTTATGGCAATCCTTCTTGTGATCCATTGCTGGGAGGAAGAGAATGGTCCTATATCGTCGAGAGACCATCAGCTGTTAACGGATTGTGTTATCCCGGGAATGTAGAAAATCTAGAAGAGCTAAGGTCACTTTTTAGTTCTGCTAGGTCTTATCAAAGGATCCAAATTTTCCCAGACACAATCTGGAATGTGTCTTACAGTGGGACAAGCAAAGCATGCTCAGATTCATTCTACAGAAGTATGAGATGGTTGACTCAAAAGAACAACGCTTACCCTATCCAAGATGCCCAATACACAAATAATCAAGAGAAGAACATTCTTTTCATGTGGGGCATAAATCACCCACCCACCGAAACTGCGCAGACAAATCTGTACACAAGAACCGACACAACAACGAGTGTGGCAACAGAAGAAATAAATAGGATCTTCAAACCATTGATAGGACCAAGGCCTCTTGTCAACGGTTTGATGGGAAGAATTAATTATTATTGGTCGGTATTGAAACCGGGTCAAACACTGCGAATAAAATCTGATGGGAATCTAATAGCTCCGTGGTATGGACACATTCTTTCACGAGAGAGCCACGGAAGAATCCTGATGACTGATTTAAAAAGGGGTAGCTGCACAGTGCAGCGTCAGACAGAGAAAGGTGGCTTAAACACAACATTGCCATTCCAAAATGTAAGTAAGTATGCATTTGGAAAATGCTCAAAGTACATTGGCATAAAGAGTCTCAAACTTGCAGTTGGTCTGAGGAATGTGCGTTCTAGATGTAGTAGAGGACTATTCGGGACCATAGCAGGATTTATAGAGGGAGGTTGGTCAGGACTAGTTGCTGGTTGGTATGGTTTCCAGCATTCAAATGACCAAGGGGTTGGTATGGCAGCAGATAGAGACTCAACCCAAAAGGCAATTGATAAAATAACATCCAAAGTGAATAATATAGTCGATAAAATGAACAGGCAGTATGAAATTATTGATCATGAATTCAGTGAGGTAGAAACTAGACTCAACATGATCAATAATAAGGTTGATGATCAAATCCAGGATATATGGGCATATAACGCAGAATTGCTAGTTTTGCTTGAGAACCAGAAAACACTCGATGAACATGACTCAAATGTAAACAATCTATATAATAAAGTGAAGAGGGCGTTGGGTTCCAATGCGGTGGAGGATGGGAAAGGATGTTTCGAGCTATACCACAAATGTGATGACCAGTGCATGGAGACAATTCGGAACGGGACCTACAACAGAAGAAAGTATCAAGAGGAATCAAAATTAGAAAGACAGAAAATAGAGGGGGTCAAGCTGGAATCTGAAGGAACTTACAAAATCCTCTCCATTTATTCGACGGTCGCCTCATCTCTTGTGATTGCAATGGGGTTTGTTGCCTTCTTGTTTTGGGCCATGTCCAATGGGTCTTGCAGATGCAACATTTGTATATAA
>A_/_H9N2|MK600870|A/chicken/Jiangxi/X1151/2015
ATGGAGACTGTATTCCTCATAACTATACTACTCTTGTCAACAGTGATCAATGCTGATTTGATCTGCATCGGCTATCATTCAACTGACTCCACAGAAACTGTGGACACACTAACAGAAAACAATGTCCCTGTGACACATGCCAAAGAACTGCTCCACACAGAGCATAATGGGATGCTGTGTGCAACAAGCTTGGGACAACCTCTTATTTTAGACGCCTGCACCATTGAAGGGCTAATCTATGGCAATCCTTCTTGTGATCTATCCCTGAAAGGAAGAAAATGGTCCTATATCGTCAAGAGACCATCGACTGTTGACGGATTGTGTTACCCCGGGAATGTGAAAAATCTAAAAGAGTTAAGGTCACTTTTTAGTTCTGCTAGGTCTTATCAAACAATCCAGATTTTCCCAGACCCAATCTGGAATGTGTCTTACTATGGGACAAGCACAGCATGCTCAGGTTCATTCTACTTATCTATGAGATGGTTGACTCAAAAGAACGGCGAATACCCTATCCAAGACGCCCAATACACAAATAATCAAGGGAAGAACATTCTTTTCATGTGGGGCATAAATCACCCACCCACCGATACTACGCAGAGAGATCTGTACACGAGAACCGACACAACAACGAGTGTGGCAACAGAAGAAATAAATAGGGTCTTCAAACCATTGATAGGACCAAGGCCTCTTGTCAACGGTTTGATGGGAAGAATTGATTATTATTGGTCTGGATTGAAACCGGCTCAAACACTGCGAATAAAATCTGATGGGAATCTAATATCTCCATGGTTTGGACACATTCTTTCACGAGAGAGCCACGGAATAATTCTGAATACTGATTTAAAAAGGGGTAGCTGCGCAGTGCAATGTCAGACAGAGAAAGGTGGCTATACCACATCTCTGTCATTGCAAAATCTCCGTAAGTATGCATTCGGACAATGCTCAAAATACATTGGCATAAAGAGTCTCTCACTTGCAGTTGGTATGAGGAATGTGCCTTCTAGATCTAGTAGAGGCATATTCGATACCATAGCAGGGTCTATAGAGGGAGGTTGGTCAGTATTAGTTGCTGGTTGGCATGGGTTACAGCATTCAATTGACCAAGGAGTTGGTATGCCAGCAGATAGCGATTCAACCCAAAAGGCAATTGATAAAATAACTTCCAAAGTGAATAATATAGTAGACAAAATGAGCAAGCAGTATGAAATCATTGATCATGAATTCAGTGAGGTAGAAGCTAGAATTAACGTGATCAATATTAAGATTGTTGATCAAATCCAGGATATATGGGCATTTATCGCGGAAATGGTAGTTACGCTTGAAATCCAGAAATCAATTGACGAGCATGATGCAAATGTAATCAATCTACATAATAAAGTAAAGACGACGGTGGGGTCCAATGGGGTGGAAGATGTAAATCGATATTTCGAGATATACCGCAAATGTGGTGTGAGAAGCATGGAGTCAATTTGGAACGGGTCCTCCGACGGAAGGAGATATCAAGAGGAGTCAAAATTAGAAAGACAGAAAATAGAGGGGGTCAAGCTGGAATTTGAAGGAACTTACAAAATCCTCACCATTTATTTGGCAGTGGCATCCTTTCTTGTTGTTGCAATGGGGTGGGTTGCCTTCATGTTGTGGGCCTTGTGCAATGGGTCCTGCAGATGCAACATTTGTATATAA
>A_/_H9N2|MK600765|A/chicken/Shanghai/S1018/2015
ATGGACACCGTATCACTAATAACTATGCTACTAGTATCAACAGTAAGCAATGCAGATAAAATCTGCATCGGCTATCAATCAACAAACTCCAGAGAAACTGTGGACACACTAACAGAAAACAATGTCCCTGTGACACATGCAAAAGAACTGCTCCACACAGAGCATAATGGGATGCTGTGTGCAACAAGCTTGGGACAACCTCTTATTTTAGACACCTGCACCATTGAAGGGCTAATCTATGGCAATCCTTCTTGTGATCTATCGCTGGAAGGAAGAGAATGGTCCTATATCGTCGAGAGACCATCAGCTGTCAACGGATTGTGTTACCCCGGGAATGTGCAAAATCTAGAAGAGCTAAGGTCGCTTTTTAGTTCTGCTAGGTCTTATCAAAGAATCCAGATTTTCCCACACACCATCTGGAATGTGTCTTACTATGGGACAAGCACAGCATGCTCAGGTTCATTCTACAGAAGCATGAGATGGTTGACTCGAAAGAACGGCGATTACCCTGTCCAAGACGCCCAATACACAAATAATCAAGGGAAGAACATTCTTTTCATGTGGGGCATAAATCACCCACCCACCGATACTACTCAGAGAGATCTGTACACGAGAACCGACACAACAACGAGTGTGGCAACAGAAGAAATAAATAGGATCTTCAAACCATTGATAGGACCAAGGCCTCTTGTCAACGGTTTGATGGGAAGAATTGATTATTATTGGTCTGTATTGAAACCGGGTCAAACACTGCGAATAAAATCTGATGGGAATCTAATAGCTCCATGGTATGGACACATTCTTTCACGAGAGAGCCACGGAAGAATTCTGACGACTGATTTAAATGGGGGTAGCTGCACAGTGCAATGTCAGAGAGAGAAAGGTGGCTTGCACACAGCACTGCCATTGCTAAATGTAAGTAAGTATGCATTTGGAAACTGCTCAAAATACATTGGCATAAAGAGTCTCAAACTTGCAGTTGGTCTGAGGAATGTGCGTTGTAGATCAAGTAGAGGAGTATTCGGGGCCATAGCAGGGTTCATAGAGCGAGGTTGGTCAGGATTAGTTGATGGTTGGTATGGGTTCCAGCATTCAAATGACCAAGGGGTTGGTATGGCAGCAGATAGAGACTCAACCCAAAAGGCAATGGATAAAATAACATCCAAAGAGAATAATATAGTGGCCAAACTGTACAAGCCGTATGAAATCATTGGTCTTGAATTCATTGTGGTAGGAACTAGAATTATCACGATCAATAATAAGTTCGATGATCAAATCCAGGATATATGGGCATATAACGCAGAATCAATAGTTTTCCTCGATAACCAGAAAACACTTGATGAGCATGACGCAAATACCAACAATGGAGGGAATAAAGTAAAGAGGGGGGCGGGTTCCAATGCAGTGGAAGATGGGAAAGGATGTTTGGTACAGAGTCACAAATGTGATGAAGAATGCATGGAGACAATTCGGAACGGGACCTTCAACAGAAGGGAGTATCAAGCGGAGTCAAAGAAAGAAAGAGAGAAAATGGAGGGGCTCAAGCTGGAATTGGATCGAACCAGGGAAATCGTCTCCATTTATTCTCGGGTTGCATGGTATCGAGTGATTGCAATGGGGTCTTTTGCCTTGAGGTTTTGGGCCTTGTACAATTGGTCTTGCAGATGCAACATTTGTATATAA
>A_/_H9N2|MK600752|A/chicken/Qinghai/Q1349/2015
ATGGACACCGTATCACTCATCTCTATGCTACTACTATCAACAGTAAGCAAGGCAAATAAAATCTGCATCGGCTATCAATCAACAAACTCCGCAGAAACTGTGAACACACTAACACAAAACAATGTCCCTGTGACACATGCCAAAGAACTGCTCCACACTCAGCATAATGGGATGCTGTGTGCAACAAGCTTGGGACAACCTCTTATTTTGGACACCTGCACCATTGAAGGGCTAATCTATGGCAATCCTTCTTGTGATCTATCGCTGGAAGGAAGAGAATGGTCCTATATCGTCCAGAGACCATCAACTGTTAACGGATTGTGTTACCCAGGGAATGTACAAAATCTAGAAGAGCTAATGTCACTTTTTAGTTCTGCTACATCTTCCCAAAAAATCCAGATTTTCCCACACACAATCTGGAATGTGTCTTACTATGGGACAAGCGCAGCCTGCTCAGGTTCATTCTACAGAATCATGAGATGGTTGACTCGAAAGAACGGCGATTACCCTATCCAAGACGCCCAATACACAAATAATCAAGGGAATAACATTCTTTTCATGTGGGGCATAAATCACCCACCCACCGATACTACTCAGATAGATCTGTACACGATAACCGACACAACAACAAGTTTGGCAACAGAAGAAATAAATAGGATCTTCAAACCATTGATAGGACCAAGGCCTCTTGTCAACGGTTTGATGGGAAGAATTCATTATTATTGGTCTGTATTGAAACCGGGAAAAACACTGCCAATAAAATCTGATGGGAATCTAATAGCTCCATGGTATGGACACATTCTTTCACGAGAGAGCCACGGAAGAATTCTGACGACTGATTTAAAAAGGGGTAGCTGCACAGTGCAATGTCAGACAGAGAAAGGTGGGCAGCACACAACACTGTCATTGCAAAATGTAAGTAAGTATGCATTCGGAAAATGCTCAAAATACATTGGCATAAAGAGTCTCAAACTTGCAGTTGGTCTGAGGAATGTGCCTTCTAGATCTAGTAGAGGGCTATTGGGGGCCATAGCAAGGTTTATAGAGGGAGGTTGGTCAGGACTAGTTGGTGGTTGGTATGGGTTCCAGCATTCAAATGACCAAGGGGTTGGTATGGCAGCAGATAGAGACTCAACCCAAAAGGCAATTGATAAAATTACATCCAAAGTGAATAATATAGTCGACAAAATGAACAAGCAGTATGAAATCATTGATCATGAATTCAGTGTGGTAGAAACTAGAATTATCATGATCAATAATAAGTCCGATGATCAAATCCAAGATATATGGGCATATAATGCAGAATTAATAGTCTTGCTCGAAAACCAGAAAACACTTGATGAGCAGGACGCAAATGTAAGCAATCTATATAATAAAGTAAAGAGGGGGGCGTGTTCCAATGCGGTGGAAGATGGGAACGGATGTTTGGAGCTATGCCACAAATGTGATGACCAATGCATGGAGACAATTGGGAACGGGACCTACAACAGAAGGGAATATCAAGAGGAGGGAAAGTTAGCAAGACAGAAAATGGAGGGGCTCAAGCTGGAATCTGATCGAACCAGGGAAAGGGTCTCCATTTATTCGACTGTGACATCATATATTGTGATTGCAATGGGGTTTGTTGCCTTGAGGTTTGGGGGCATGTACAATGGGTCTTGCAGATGCAACATTTGTATATAA
>A_/_H9N2|MK600742|A/chicken/Qinghai/Q1338/2015
ATGGAGACAGCATCGCTGATAACCATACTCCTATTAGTAACAGTAAGCAATGCAAACGAGATCTGCATCGGCTATCAATCAACGAACTCCACAGAAACTGTAAACACACTAACAGAGAATAATGTTCCTGTGACACATGCCAAAGAACTGCTCCACACAGAGCATAATGGGATGCTGTGTGCAACAAACTTGGGACACCCTCTTATTCTAGACACCTGTACCATTGAAGGACTAATCTATGGCAATCCTTCTTGTGATCCATTGTTGGGAGGAAGAGAATGGTCCTATATCGTCGAGAGACCATCAACTGTTAACGGATTGTGTTATCCCGGGAATGTACAAAATCTAGAAGAGCTAAGGTCACTTTTTAGTTCTGCTAGGTCTTATCAAAGGATCCAGATTTTCCCAGACACAATCTGGAATGTGTCTTACAGTGGGACAAGCAAAGCATGTTCAGATTCATTCTACAGAAGCATGAGATGGTTGACTCAAAAGGACAACGCTTACCCTATTCAAGACGCCCAATACACAAATAATCAAGAAAAGAACATCCTTTTCATGTGGGGCATAAATCACCCACCCACCGATACTGTGCAGACAAATCTGTACACAAGAACTGACACAACAACGAGTGTGGCAACAGAAGAAATAAATAGGACCTTCAAACCATTGATAGGACCAAGGCCTCTTGTCAACGGTTTGATGGGAAGAATTAATTATTATTGGTCGGTATTAGAACCGGGTCAAACACTGACAATAAAATCTAATGGGAATCTAATAGCTCCATGGTATGGACACATTCTTTCAGGAGAGAGCCACGGGAGAATCCTGAAGACCAATTTGAAAAGGGGTAACTGCATAGTGCAATGTCAAGCAGAGAAAGGAGGCTTAAACACAACATTGCCATTGCTAAATGTGAGTAAGTATGCATTCGGAAACTGCTCAAAATACATGGGCATAAAGAGTCTCAAACTTGCAGTTGGTTCGAGGAATGTGCCTTCTAGATCTAGTAGAGGACTATTGGGGGCCATCGCAGGATTTATAGAAGGAGGTTGGTCAGGATTAGTTGGTGGTTGGTATGGATTCCAGCATTCAAATGACCAAGGGGTTGGTATGGCAGCAGATAGAGATTCAACCCAAAAGGCAATTGATAAAATAACATCCAAAGTGAACAACATAGTGGCCAAAATGAACAAGCAGTATGAAATCATAGATCATGAATTCAGCGAAGTTGAAACTAGAATTAACATGATCAATAATAAGTTTGATGATCAAATCCAAGATATATGGGCATATAATGCAGAATCGCTAGTTTTGCTCGAAAACCAGAAAACACTCGATGAGCATGATGCAAATGTAAGCAATCTATATAATAAAGTGAAGAGGGCATTGGGTTCCAATGCAGTGGAAGATGGAAACGGATGTTTCGAGCTATACCACAAATGTGATGACCAGTGCATGGAGACAATTAGGAACGGGACCTTCAACAGGAGGAAGTATCAAGCGGAGTCAAAATTAGAAAGACAGAAAATAGAGGGGCTCAAGCAGGAATCTGAACGAACCTACAAAATCCTCTCCATTTATTCTACGGTGGCCTCATATCTTGCGATTGCAATGGGGTCTGCTGCCTTCTTGTTTGGGGCCATGTACAATGGGTCTTGCAGATGCAACATTTGTATATAA
>A_/_H9N2|MK600688|A/chicken/Qinghai/Q1035/2015
ATGGACACAGTATCACTAATAACTATACTACTAGTAGCAACAGTAAGCAATGCAGATAAAATCTGCATCGGCTATCAATCAACAAACTCCACAGAAACTGTGGACACACTAACAGAAAACAATGTCCCTGTGACACATGCCAAAGAACTGCTCCACACAGAGCATAATGGGATGCTGTGTGCAACAAGCTTGGGACAACCTCTTATTTTGGACACCTGCACCATTGAAGGGCTAATCTATGGCAATCCTTCTTGTGATCTATCGCTGGAAGGAAGAGAATGGTCCTATATCGTCGAGAGACCATCAACTATTAACGGATTGTGTTACCCAGGGAATGTACAAAATCTAGAAGAGCTAAGGTCACTTTTTAGTTCTGCTAGATCTTCCCAAAGAATCCAGATTTTCCCAGACACAATCTGGAATGTGTCTTACGATGGGACAAGCACAGCATGCTCAGGTTCATTCTACAGAAGCATGAGATGGTTGACTCGAAAGAACGGCGATTACCCTATCCAAGACGCCCAATACACAAATAATCAAGGGAAGAACATTCTTTTCATGTGGGGCATAAATCACCCACCCACCGATACTACGCAGAGAGATCTGTACACGAGAACCGACACAACAACAAGTGTGGCAACAGAAGAAATAAATAGGATCTTCAAACCATTGATAGGACCAAGGCCTCTTGTCAACGGTTTGATGGGAAGAATTCATTATTATTGGTCTGTATTGAAACCGGGACAAACACTGCGAATAAAATCTGATGGGAATCTAATAGCTCCATGGTATGGACACATTCTTTCAGGAGAGAGCCACGGAAGAATTCTGAAGACTGATTTAAAAAGGGGTAGCTGCACAGTGCAATGTCAGACAGAGAAAGGTGGGTTAAACACAACACTGCCATTTGAAAATGTAAGTAAGTATGCATTTGGAAACTGCTCAAAATACATTGGCATAAAGAGTCTCAAACTTGCAGTTGGTCTGAGGAATGTGCTTTCTAGATATAGTAGAGGGCTATTGGGGGCCATAGCAGGGTTTATAGAGGGAGGTTGGTCAGGATTAGTTGGTGGTTGGTATGGGTTCCAGCATTCAAATGACCAAGGGGTTGGTATGGCAGCAGATAGAGACTCAACCCAAAAGGCCATTGATAAAATAACATCCAAAGTGAATAATATAGTCGACAAAATGAACAAGCAGTATGAAATCATTGATCATGAATTCAGTGAGGTAGAAACTAGAATTAACATGATCAATAATAAGATTGATGATCAAATCCAAGATATATGGGCATATAATGCAGAATTACTAGTCTTGCTTGAAAACCAGAAAACACTTGATGAGCAGGACGCAAATGTAAACAATCTATATAATAAAGTAAAGAGGGGGGTGGGTTCCAATGCGGTGGAAGATGGGAAAGGATGTTTGGAGCTATACCACAAATGTGATGACCAATGCATGGAGACAATTGGGAACGGGACCTACAACAGAAGGGAATATCAAGAGGAGGGAAAGAAAGAAAGACAGAAAATGGAGGGGGTCAAGCTGGAATCTGAAGGAACCTACAAAATCGTCTCCATTTATTCGAGGGTTGCATCATATATTGTGATTGCAATGGGGTTTGTTGCCTTGTTGTTTGGGGCCATGTACAATGGGTCGAGCAGATGCAACAGTTGTATATAA
>A_/_H9N2|MK600684|A/chicken/Qinghai/Q1015/2015
ATGGACACAGTATCACTAATAACTATACTACTAATATCAACAGTAAGCAATGCAAATAAAATCTGCATCGGCTATCAATCAACAAACTCCACAGAAACTGTGGACACACTAACAGAAAACAATGTCCCTGTGACACATGCCAAAGAACTGCTCCACACAGAGCATAATGGGATGCTGTGTGCAACAAGCTTGGGACAACCTCTTATTTTGGACACCTGCACCATTGAAGGGCTAATCTATGGCAATCCTTCTTGTGATCTATCGCTGGAAGGAAGAGAATGGTCCTATATCGTCGAGAGACCATCAGCTGTTAACGGATTGTGTTACCCAGGGAATGTACAAAATCTAGAAGAGCTAAGGTCACTTTTTAGTTCTGCTAGATCTTCCCAAAGAATCCAGATTTTCCCAGACACAATCTGGAATGTGTCTTACTATGGGACAAGCACAGCATGCTCAGGTTCATTCTACAGAAGCATGAGATGGTTGACTCGAAAGAACGGCGATTACCCTATCCAAGACGCCCAATACACAAATAATCAAGGGAAGAACATTCTTTTCATGTGGGGCATAAATCACCCACCCACCGATACTACTCAGAGAGATCTGTACACGAGAACCGACACAACAACAAGTGTGGCAACAGAAGAAATAAATAGAATCTTCAAACCATTGATAGGACCAAGGCCTCTTGTCAACGGTTTGATGGGAAGAATTCATTATTATTGGTCTGTATTGAAACCGGGACAAACACTGCGAATAAAATCTGATGGGAATCTAATAGCTCCATGGTATGGACACATTCTTTCACGAGAGAGCCACGGAAGAATTCTGAACACTGATTTAAAAAGGGGTAGCTGCACAGTGCAATGTCAGACAGAGAAAGGTCGGCTGCACACAACACTGCCATTGCTAAATGTAGATAAAGCTGCATTCGGAAAATGCTCGAAATACATTATCATAAAGAGTCTCCAACGTGCAGTTGGTTCGAGGAATGATCTGTCTAGATCTAGTAGAGGGCTATTGGGGGCCATAGCAGGGTTTATAGAGGGAGGTTGGTCAGGATTAGTTAGAGGTTTGTATGGGTTCCAGCATTCAAATGACCAAGGGGTTGGTATGGCAGCAGATAGAGACTCAACCCAAAAGGCAATTGATAAAATAACATCCAAAGTGAATAATATAGTGGGCAAAATGAACAAGCAGTATGAAATCATTGATCTTGAATTCAGTGTGGTAGAAACTAGAATGGTCCCGATCAATAATAAGTCCGATGATCAAATCCAAGATATATGGGCATATAATGCAGAATCAATAGTCTCCATTGAAAACCAGAAAACAAGTGATGAGCAGGACGCAAATGTAAGCAATGGAGGTAATAAAGTAAAGCGGGGGGCATGTTCCAATGCGGTGGAAGTTGGGAACGGATGTTTGGAGCAGTGCCACAAATGTGATGACCAATGCATGGAGACAATTGGGAACGGGACCTACAACAGAAGAGAATATCAAGCGGAGGGAAAGAAAGAAAGACAGAAAATGGAGGGGCTCAACCTGGAATCTGAAGGAACCTGGAAAATCCTCTCCATTTATTCTCGGGTTGCATCGTATAGAGTGATTGCAATGGGGTCTTTTGCCTTGAGGTTTGGGGCCTTGTACAATTGGTCTTGCAGATGCAACATTTGTATATAA
>A_/_H9N2|MK600634|A/chicken/Jiangsu/J210/2015
ATGCCGACTGTATCACTCATCACTATGCTACTAATAGCAACAGTAAGCAATGCAGATAAGATCTGCATCGGCTATCAATCAACAAACTCCGCAGAAACCGTGGACACTCTAACAGAAAACAATGTCCCTGTGACACATGCCAAAGAACTGCTCCACACAGAGCATAATGGGATGCTGTGTGCATCAAGCTTGGGACAACCTATTATTTTAGACACCTGCACCATTGAAGGGCTAATCTATGGCAATCCTTCTTGTGATCTGTCGCTGGAAGGAAGAGAATGGTCCTATATCGTCGAAAGACCATCAGCTGTTAACGGATTGTGTTACCCCGGGAATGTCCAAAATCTAGAAGAACTAAGGTCACTTTTTAGTTCTGCTAGGTCTTATCAAAAAATCCAGATTTTCCCAGATACCCTCTGGAATGTGTCTTACTATGGGACAAGCACAGCATGCTCAGGTTCATTCTACAGAAATATGAGATGGTTGACTCGAAAGAACGGTGATTACCCTATCCAAGACGCCCAATACACAAATAATCAAGGAAAGAACATTCTCTTCATGTGGGGCATAAATCACCCAGCCGCCGATACTACGCAGAGAGATCTGTACACGAGAACCGACACAACAACCAGTGTGGCAACAGAAGAAATAAATAGGATCTTCAAACCATTGATAGGACCAAGGCCTCTTGTCAACGGTTTGATGGGAAGAATTGATTATTATTGGTCTGTATTAAAACCGGGTCAAACACTGCCAATAAAATCTGATGGGAATCTAATAGCTCCATGGTATGGACACATTCTTTCCAGAGAGAGCCACGGAACAATTCTGAAGACTGATTTGAAAAGGGGTAGCTGCACAGTGCCATGTCAGACAGAGAAAGGTGGCTTACACACAGCACTGCCATTGCTCAATGTAAGTAAGCATGCATCTGGAAAATGCTCAAAATGCATTGGCATAAAGTGTGTCAAACTTGCAGTTGGTCTGAGGAATGTGCGTTGTAGATATAGTAGAGGAGTATTCGGGGGCATAGCAGGGTTCATAGAGCGAGGTTGGTCAGGATTAGTTGATGGTTGGTATGGGTTCCAGCATTCAAATGACCAAGGGGTTGGTATGGCAGCAGATAGTGACTCAACCCAACAGGCAGTTGATAAAATAACCTCCAATGTGAATAATATGATGGCCAAACTGTACAAGCCGTATGAAATCCTTGATCATGCAATTAGTGAGGTAGGAACTAGAATTGACATGAGCAATAATATGTTCGACGATCAAATCCAGGATATATGGGCATATAACGCGGAATCGCTAGTTTTGCTCGAAAACCAGAAGACACTTGATGAGCAGGACATAAAACCAAACAATGGAGGTAATAAAGTAAAGAGGGCGGCGGGTTCCAATGCGATGGAAGATGGGAAAGGATGTTTGGAGCTATGCCACAAATGTGATGACCAATGCATGGAGACAATTGGGAACGGGACCTACAACAGAAGAGAGTATCAAGAGGAGTCAAAGAAAGAAAGACAGAAAATGGAGGGGGTCAAGCTGGAATCTGATCGAACCTGGGAAATCCTCTCCTTTTATTCTAGGGTTGCCTCGTCCCTAGTAATTGCAATGGGGTCTGTTGCCTTCTTGTTTGGGGCCATGTATTATTGGTCTTGCAGATGCAACAGTAGTATATAA
>A_/_H9N2|MK600621|A/chicken/Jiangsu/J179/2015
ATGCAGACAGTATCACTAGTCTCTATGCTACTAATAGCAACAGTAAGCAATGCAGATAAGATCTGCATCGGCTATCAATCAACAAATTCCGCAGAAACTGTGGACACAGTAACACAGAACAATGTCCCTGTGACACATGCCAAAGAACTGCTCCACACAGAGCATAATGGGATGCTGTGTGCAACAAGCTTGGGACAACCTCTTATTTTAGACACCTGCACCATTGAAGGGCTAATCTATGGCAATCCTTCTTGTGATCTATCGCTGGAAGGAAGAGAATGGTCCTATATCGTCGAGAGACCATCACCTGTTAACGGATTGTGTTACCCCGGGAATGTACAAAATCTAGAAGAGTTAAGGTCACTTTTTAGTTCTGCTAGGTCTTATCAAAAAATCCAAATTTTCCCAGACACAATCTGGAATGTGTCTTACAATGGGACAAGCACAGCCTGCTCAGGTTCATTCTACAAAATCATGAGATGGTTGACTCGAAAGAACGGCGATTACCCTATCCAAGACGCCCAATACACAAATAATCAAGGGAAGAACATTCTTTTCATGTGGGGCATAAATCACCCACCCACTGATACTACTCAGATAGATCTGTACACGAGAATCGACACAACAACGAGTGTGGCAACAGAAGAAATAAATAGGGTCTTCACACCATTGATAGGACCAAGGCCTCTTGTCAACGGATTGATGGGAAGAATTGATTATTATTGGTCGGTATTGAAACCGGGTCAAACACTGCGAATAAAATCTGATGGGAATCTAATAGCTCCATGGTTTGGACACATTCTTTCAGGAGAGAGCCACGGAAGAATTCTGACTACTGATTTAAGTAGGGGTAGCTGCACAGTGCAATGTCAGACAGAGAAAGGTCGCTTACACTCAACATTGCCATTCCAAAATGTAAGTACGTATGCATTTGGAAACTTCTCAAAATACATCGGCATAAAGAGTCTCAAACGTGCAGTTGGTCTGAGGAATGTGCCTTGTAGATATAGTAGAGGAGTATTCGGGGCCATAGCAGGGTTTATAGAGGGAGGTTGGTCAGGATTAGTTGGAAGGTTGTATGGGTTCCAGCATTCAAATGATCAAGGAGTTGGTATGGCAGCAGATAGAGACTCAACCCAAAAGGCAATTGATAAAATAACATCCAAAGTGAATAATATAGTGGCCAAAATGTACAAGCAGTATGAAATCATTGATCTTGAATTCAGTGTGGTAGAAACGAGAATTAACATGATCAATAATAAGTTCGATGATCAAATCCAGGATATATGGGCATATAACGCAGAATTGCTAGTTTTCATTGAAAACCAGAAAACACTCGATGAGCATGACGCAAAAGTAAACAATCTATATAATAAAGTAAAGAGGGCGTTGGGTTCCAATGCGGTGGAAGATGGAAAAGGATGTTTCGAGTTATACCACAAATGTGATGACCAATGCATGGAGACAATTCGGAACGGGACCTACAACAGAAGGAAGTATCAAGCGGAGTCAAAATTAGAAAGACAGAAAATAGAGGGGCTCAAGCTGGAATCGGAACGAACCTGCAAAGTTCTCTCCATTTATTCTAGGGTCACCTCGTATCGAGTGATTGCAATGGGGTCTGTTGCCTTTTTGTTTTGGGCCTTGTCCAATGGGTCTTGCAGATGCAACATTTGTATATAA
>A_/_H9N2|MK600618|A/chicken/Jiangsu/J171/2015
ATGGAGACAGTATCACTAATAACTATACTACTAGTAGCAACAGTAAGCAATGCAGATAAAATCTGCATCGGCTATCAATCAACAAACTCCACAGAAACCGTGGACACACTAACAGAAAACAATGTCCCTGTGACACATGCCAAAGAACTGCTCCACACAGAGCATAATGGGATGCTGTGTGCAACAAGCTTGGGACAACCTATTATTTTAGACACCTGCACCATTGAAGGGCTAATCTATGGCAATCCTTCTTGTGATCTGTCGCTGGAAGGAAGAGAATGGTCCTATATCGTCGAAAGACCATCAGCTGTTAACGGATTGTGTTACCCCGGGAATGTAGAAAATCTAGAAGAACTAAGGTCACTTTTTAGTTCTGCTAGGTCTTATCAAAGAATCCAGATTTTCCCAGATACAATCTGGAATGTGTCTTACGATGGGACAAGCACAGCATGCTCAGGTTCATTCTACAGAAATATGAGATGGTTGACTCGAAAGAACGGTGATTACCCCATCCAAGACGCCCAATACACAAATAATCAAGGAAAGAACATTCTCTTCATGTGGGGCATAAATCACCCACCCGCCGATACTACGCAGAGAGATCTGTACACGAGAACCGACACAACAACGAGTGTGGCAACAGAAGAAATAAATAGGATCTTCAAACCATTGATAGGACCAAGGCCTCTTGTCAACGGTTTGATGGGAAGAATTGATTATTATTGGTCTGTATTAAAACCGGGTCAAACACTGCGAATAAAATCTGATGGGAATCTAATAGCTCCATGGTATGGACACATTCTTTCAGGAGAGAGCCACGGAAGAATTCTGAAGAATGATTTGAAAAGGGGTAGCTGCACAGTGCAATGTCAAACAGAGAAAGGTGGCTTAAACACAACACTGCCATTCCAAAATGTAAGTAAGTATGCATTTGGAAACTGCTCAAAATACATTGGCATAAAGAGTCTCAAACTTGCAGTTGGTCTGAGGAATGTGCCTTGTAGATATAGTAGAGGAGTATTCGGGGCCATAGCAGGGTTTATAGAGGGAGGTTGGTCAGGATTAGTTGCTGGTTGGTATGGGTTCCAGCATTCAAATGACCAAGGGGTTGGTATGGCAGCAGATAGAGACTCAACCCAAAAGGCAGTTGATAAAATAACATCCAAAGTGAATAATATAGTGGCCAAAATGTACAAGCAGTATGAAATCATTGATCATGAATTTAGTGTGGTAGAAACTAGAATTAACATGATCAATAATAAGATCGATGATCAAATCCAGGATATATGGGCATATAATGCAGAATTGCTAGTTTTGCTTGAAAACCAGAAGACACTTGATGAGCATGACGCAAATGTAAACAATCTATATAATAAAGTAAAGAGGGCGTTGGGTTCCAATGCGGTGGAAGATGGGAAAGGATGTTTCGAGCTATACCACAAATGTGATGACCAATGCATGGAGACAATTGGGAACGGGACCTACAACAGAAGGAAGTATCAAGAGGAGTCAAAATTAGAAAGACAGAAAATAGAGGGGGTCAAGCTGGAATCTGAAGGAACCTACAAAATCCTCTCCATTTATTCGAGGGTTGCCTCATCCCTAGTAATTGCAATGGGGTCTGCTGCCTTCTTGTTTTGGGCCATGTACAATGGATCTGGCAGATGCGAACATTGTATATAA
>A_/_H9N2|MK600583|A/chicken/Guangdong/G369/2015
ATGGAGACAGTATCACTAATAACTATACTACTAGTAGCAACAGTGAGCAATGCAGATAAAATCTGCATCGGCTATCAATCAACAAACTCCACAGAGACTGTGGACACACTAACAGAAAGCAATGTCCCTGTGACACATGCCAAAGAACTGCTCCACACAGAGCATAATGGGATGCTGTGTGCAACAAGCTTGGGACAACCTCTTGTTTTAGACACCTGCACCATTGAAGGGCTAATCTATGGCAATCCTTCTTGTGATCTATCGCTGGAAGGAAGAGAATGGTCCTATATCGTCGAGAGACCATCAGCTGTTAACGGATTGTGCTACCCCGGGAATGTAGAAAATCTAGAAGAGCTAAGGTCACTTTTTAGTTCTGCTAGGTCTTATCAAAGAATCCAGATTTTCTCAGACACAATCTGGAATGTGTCTTACGATGGGACAAGCAACGCATGCTCAGGTTCATTCTACAGAAGCATGAGATGGTTGACTCAAAAGAACGGCGATTACCCTACCCAAGACGCCCAATACACAAATAATCAAGGGAAGAACATTCTCTTCATGTGGGGCATAAATCACCCACCCACCGATACTACGCAGATAAATCTGTACACGAGAACTGACACAACAACGAGTGTGGCAACAGAAGAAATAAATAGGATCTTCAAACCATTGATAGGACCAAGGCCTCTTGTCAACGGTTTGATGGGAAGAATTGATTATTATTGGTCGGTATTGAAACCAGGTCAAACACTGCGAATAAAATCTGATGGGAATCTAATAGCTCCATGGTATGGACACATTCTTTCACGAGAGAGCCACGGAAGAATTCTGAAGACTGATTTAAAAAGAGGTAGCTGCACAGTGCAATGTCAGACAGAGAAAGGTGGCTTAAACACAGCATTGCCATTCCAAAATGTAAGTGAGTATGCATTTGGAAAATGCTCAAAATACATTTGCATAAAGAGTGTCAAACTCGCAGTTGATCTGAGGAATGTGCGTGGTAGATATAGTAGAGGGGTATTCGGGGGTATAGCAGGGTTTATAGAGCGAGGTAGACCAGGACTAGTTGATGGTTGGTATGGATTCCAGCACTCAAATGACCATGGGGTTGGTATGGCAGCAGATAGAGATTCAACCCAAAAGGCAATTGATAAAATAACATCCAAAGTGAATAATATAGTGGCCAAAATGAACAAGCAATATGAAATCATTGATCATGAATTCAGTGAGGTAGAAACTAGACTTAACATGATCAATAATAAGATTGATGATCAGATCCAGGATATATGGGCATATAACGCAGAATTGCTAGTTTTGCTTGAAAATCAGAAAACACTAGATGAACATGATGCAAATGTAAACAATGTATATAATAAAGTAAAGAGGGCGTTGGGTTCCAATGCGGTGGAAGACGGGAAAGGATGTTCAGAGCAGTACCACAAATGTGATGACCAATGCATGGAGACAATCCGGAACGGGACCTACAACAGAAGGAAGTATCAAGCGGAGTCACAATTGGAAAGACAGAAAATAGAGGGGGCCAAGCTGGAATCTGAAGGAACCAGGGAAATCCTCTCCATGTATTCTACGGTGGCATCGTCTCGAGTGATTGCAATGGGGTCTGTTGCCTTGAGGTTTGGGGCCTTGTACAATTGGTCTTGCAGATGCAACATTTGTATATAA
>A_/_H9N2|MK600581|A/chicken/Guangdong/G364/2015
ATGGAGACAGCATCACTGATCACTATACTATTAATAGTAACAGTAAGCAATGCAGATAAGATCTGTATCGGCTATCAATCAACAAACTCCACAGAAACTGTAAACACACTAACAGAAAACAATGTCCCTGTGACACATGCCAAAGAACTGCTCCACACAGAGCATAATGGGATGCTGTGTGCAACAAGCTTGGGACAACCTCTTATTCTAGACACTTGTACCATTGAAGGACTAATCTATGGCAATCCTTCTTGTGATCTATTGTTGGGAGGAAGAGAATGGTCCTATATCGTCGAGAGACCATCAGCTGTTAACGGATTGTGTTATCCCGGGAATGTACAAAATCTAGAAGAGCTAAGGTCACTCTTTAGTTCTGCTAGGTCTTATCAAAGGATCCAGATTTTCCCAGACACAATCTGGAATGTGTCTTACAGTGGGACAAGCAAAGCATGTTCAGATTCATTCTACAGAAGCATGAGATGGTTGACTCAAAAGGACAACGCTTACCCTACTCAAGATGCCCAGTACACAAATAATCAAGAAAAGAACATTCTTTTCATGTGGGGCATAAATCACCCACCCACTGATACTGTACAGACAAATCTGTACACAAGAACCGACACAACAACGAGTGTGGCAACAGAAGAAATAAATAGGACCTTCAAACCATTGATAGGACCAAGGCCTCTTGTCAACGGTTTGATGGGAAGAATTAATTATTATTGGTCGGTATTAAAACCGGGTCAAACACTGCGAATAAAATCTAATGGAAATCTAATAGCTCCATGGTATGGACACGTTCTTTCACGAGAGAGCCACGGGAGAATCCTGAACACTGATTTAAATAGAGGTAGCTGCACAGTGCAATGTCAGACAGAGAAGAGTGGCTTGCACACCACATTGCCATTCCAAAATGTGAGTAAATATGCATTTGGAAAATGCTCAAAATACATTGGCATAAAGAGTCTCAAACTCGCAGTTGGTCTGAGGAATGTGCGTTCTAGATATAGTAGAGGAGTATGCGGGGCCATAGCAGGATTCATAGAGGGAGGTTGGTCAGGACTAGTTGATGGTTGGTATGGATTCCAGCATTCAAATGACCATGGGGTTGGTATGGCAGCAGATAGAGATTCAACCCAAAAGGCAATTGATAAAATAACCTCAAAAGTGAATAACATAGTGGCCAAAATGAACAAGCAGTATGAAATTATCGATCATGAATTCAGCGAGGTTGAAACAAGACTTAACATGATTAATAATAAGATTGATGATCAAATCCAAGATATATGGGCATATAACGCAGAATTGCTAGTTTCCAATGAAAATCAGAAAACACTCGATGAGCATGATGCAAATGTAAACAATTTATACAATAAAGTGAAGAGGGCATTGGGTTCCAATGCAGTGGAAGATGGGAAAGGATGTTCCGAGCAGTACCAAAAATGTGATGACCAGTGCATGGAGACAATTCGGAACGGGACCTACAACAGAAGGAAGTATCAAGCGGAGTCAAAATTGGAAAGGGAGAAAATGGAGGGGGCCAAGCAGGAATCTGAAGGAACCAACAAAATCCTCTCCATGTATTCTAGGGTGGCATCATATCGTGTGATTGCAATGGGGTCTGTTGCCTTCTTGTTTGGGGCATTGTACAATGGGTCTTGCAGATGCAACATTTGTATATAA
>A_/_H9N2|MK553122|A/chicken/Guangdxi/GX2393/2018
ATGGACACCGTATCACTAATAACTATACTACTACCATCAACTGTAAGCATTGCAGATAAAATCTGCATCGGCTATCAATCAACAAACTCTACAGAAACTGTGAACACGCTAACACAAAACAATGTCCCTGTGACACATGCCGTAGAACTGCTCCACACTCAGCATAATGGGATGTTATGTGCAACAAGCTTGGGACAACCTCTTATTTTAGACACCTGCACCATTGAAGGGCTAATCTATGGCAACCCTTCCTGTGATCCACTGCCGGAAGAAAGAGAATGGTCCTATATCATCGAAAGACCATCAGCTGTTAACGGATTGTGTTATCCCGGGAATGTAGAAAATCTAAAAGAGCTAATGTCACTTTTTAGTTCTGCTGGGTCTTATCAAAAAAACCCGATTTTCCCAGACACAATTTGGAATGTGTCTTACTATGGGACAAGCGACACCTGCTCAGGTTCATTCTACAGAAACGTGAGATGGTTGACTCGAAAGGACGGCAATTACCCTACTCAAGACGCCCAATACACAAATAATCAAGGGAATAACATTCTTTTCATGTGGGGCATAAATAACCCACCCACCGATGATACGCAAAGAAATCTGTACACTATAACCGACACAACAACGAGTGTGGCAACGGAAGAAATAAATAGGATCTTCAAACCATTGATAGGGCCAAGGCCTCTTGTCAATGGTTTGATGGGAAGAATTAATTATTATTGGTCGGTTTTGAAACCGGGTCAAACACTGCGAATAAAATCTGATGGGAATCTAGTAGCTCCATGGTATGGATACATTCTTTCAGGAGAGAGCCACGGAAGAATTCTGAGGACTGATCTAAAAAGGGGTAGCTGCACAGTGCAATGTCAGACAGAGAAAGGTGGCTTAAACACAACATTGCCATTCCAAAATGTAAGTAAGTATGCATTTGGAAACTGCTCAAAATACATTGCAATGAAGAGCCTCAAACTTGCTGTTGGTCTGAGGAATGTGCCTTCTAGATCTAGTAGAGGACTATGTGGGGCCATAGCAGGGTTCATAGAAGGAGGTTGGTCAGGATTAGTTGCTGGTTGGTATGGGTTCCAGCATTCAAATGACCAAGGGGTTGGTATGGCAGCAGATAGAGACTCAACTCAAAAGGCAGTTGATAAAATAACATCCAAAGTGAATAATATAGTGGCCAAAATGTACAAGCCATATGAAATCATTGGCCTTGAATTCAGTGAGGTAGAAACTAGAATCAACATGATCAACCATAAGATTGATGATCAAATCCAGGATATATGGGCATATAACGCAGAATCGATAGTTTTGCTTGATAACCAGAAAACACTTGATGAGCATGACGCAAATGTAAACAATCTATACAATAAAGTAAAGAGAGCTTTGGGTTCCAATGCGGTGGAAGACGGGAAAGGGTGTTTCGAGCTATACCACAAACGTGATGACCAATGCATGGAGACAATTCGGAACGGGACTTATAACAGAAGGAAATATCAAGAGGAGTCAAAATTAGAAAGACAGAAAATAGAGGGGGTCAAGCAGGAATCTGAAGGGACCTACAAAATTGTCTCCATTTATTCGACTGTCGCCTCATCTCTTGTGATTGCAATGGGGTTTGCTGCCTTTTTGTTTTGGGCCATGTCCAATGGGTCTTGCAGATGCAACATTTGTATATAA
>A_/_H9N2|MK553066|A/chicken/Guangdong/G2466/2018
ATGGAGACAGTATCACTAATAACTATACTACTAACAGCAACAGTAAGCAATGCAGATAAAATCTGCATCGGCTACCAATCAACAAACTCCACAGAAACTGTGGACACGCTAACAGAAAACAATGTCCCTGTGACACATGCCAAAGAACTGCTCCACACAGAGCATAATGGGATGCTGTGTGCAACAAACTTGGGACAACCTCTTATTTTAGACACCTGCACCATTGAAGGGCTAATCTATGGCAATCCTTCCTGTGATCCACTGCCGGAAGAAAGAGAATGGTCCTATATCGTCGAGAGACCATCAGCTGTTAACGGATTGTGTTATCCCGGGAATGTAGAAAATCTAGAAGAGCTAAGGTCACTTTTTAGTTCTGCTAGGTCTTACCAAAGAATCCAGATTTTCCCAGACACAATCTGGAATGTGTCTTACGATGGGACAAGCAACACATGCTCAGGTTCATTCTACAGAAACATGAGATGGTTGACTCGAAAGGACGGCAATTACCCTATTCAAGACGCCCAATACACAAATAATCAAGGAAAAAACATTCTTTTCATGTGGGGCATAAATAACCCACCCACCGATGATACGCAAAGAAATCTGTACACTAGAACCGACACAACGACGAGTGTGGCAACGGAAGAAATAAATAGGATCTTCAAACCATTGATAGGGCCAAGGCCTCTTGTCAACGGTTTGATGGGAAGAATTAATTATTATTGGTCGGTCTTGAAACCGGGTCAAACACTGCGAATAAAATCTGATGGGAATCTAGTAGCTCCATGGTATGGATACATTCTTTCAGGAGAGAGCCACGGAAGAATTCTGAGGACTGATCTGAAAAGGGGTAGCTGCACAGTTCAATGTCAGACAGAGAAAGGTGGCTTAAACACAACATTGCCATTCCAAAATGTAAGTAAGTATGCATTTGGAAACTGTTCAAAATACATTGGAATAAAAAGCCTCAAACTTGCAGTTGGTCTGAGGAATGTGCCTTCTAGATCTAGTAGAGGAGTATTTGGGGCCATAGCAGGGTTTATAGAGGGAGGTTGGTCAGGACTAGTTGCTGGTTGGTATGGGTTCCAGCATTCAAATGACCAAGGGGTTGGTATGGCAGCAGATAGAGAATCAACTCAAAAGGCAGTTGATAAAATAACATCCAAAGTGAATAATATAGTCGACAAAATGAACAAGCAATATGAAATTATTGATCATGAATTCAGTGAAGTAGAAACTAGACTCAACATGATCAACAATAAGATTGATGATCAAATCCAGGATATATGGGCATATAATGCAGAATTGCTAGTTTTGCTTGAAAACCAGAAAACACTCGATGAGCATGACGCAAATGTAAACAATCTATATAATAAAGTAAAGAGAGCGTTGGGTTCCAATGCGGTGGAAGACGGGAAAGGATGTTTCGAGCTATACCACAAATGTGATGACCAATGCATGGAGACAATTCGGAACGGGACTTATAACAGAAGGAAATATCAAGAGGAGTCAAAATTAGAAAGACAGAAAATAGAGGGGGTCAAGCTGGAATCTGAAGGAACTTACAAAATTGTCACCATTTATTCGACTGTCGCCTCATCTCTTGTAATTGCAATGGGGTTTGCTGCCTTTTTGTTCTGGGCCATGTCCAATGGGTCTTGCAGATGCAACATTTGTATATAA
>A_/_H9N2|MK552906|A/Duck/Jiangxi/X1353/2018
ATGGAGACAGTATCACTAATAACTATACTAGTAGTAGCAACAGTAAGCAATGCAGATAAGATCTGCATCGGCTATCAATCAACAAACTCCACGGAAACTGTGGACACACTAACAGAAAACAATGTCCCTGTGACACATGCCAAAGAACTGCTCCACACAGAGCATAATGGGATGCTGTGTGCAACAAGCTTGGGACACCCTCTTATTCTAGACACCTGCACCATTGAAGGGCTAATTTATGGCAATCCTTCTTGTGATCCATTGCTGGGAGGAAGAGAATGGTCCTATATCGTCGAGAGGCCATCAGCTGTTAACGGTTTGTGTTATCCCGGGAATGTAGAAAATCTAGAAGAGCTAAGATCACTTTTTAGTTCTTCTAGGTCTTATCAAAGGATCCAGATCTTCCCAGACACAATCTGGAATGTGTCTTACAGTGGTACAAGCAAAGCATGCTCGGATTCATTCTACAGAAGCATGAGATGGTTGACTCAAAAGAACAACGCTTACCCAACCCAAGATGCTCAATACACAAATAATCAAGGAAAGAACATTCTTTTCATGTGGGGTATAAATCACCCACCCACCGATACTGCGCAGACAAATCTGTACACCAGAACCGACACAACAACGAGTATAGCAACAGAGGAAATGAATAGGATCTTTAAACCATTGATAGGACCAAGGCCTCTTGTCAACGGTTTGATGAGAAGAATTAATTATTATTGGTCGGTATTAGAACCGGGCCAAACACTGCGGATAAAATCTGATGGGAATCTAATAGCTCCATGGTATGGACACATTCTTTCAGGAGAGAGCCACGGAAGAATCCTAAAGACTGATCTAAAAAGGGGTAGCTGCACAGTGCAGTGTCAAACAGAGAAAGGTGGCTTAAACACAACATTACCCTTCCAAAATGTAAGTAAGTATGCATTTGGAAACTGCTCAAAGTACATTGGTGTAAAGAGTCTCAAACTTGCAGTTGGTCTGAGGAATGTGCCTTCTAGATCTAGTAGAGGAGTATTCGGGGCCATAGCAGGATTTATAGAGGGAGGTTGGTCAGGACTAGTTGATGGTTGGTATGGGTTCCAGCATTCAAATGACCAAGGGGTTGGTATGGCAGCAGATAGAGATTCAACCCAAAAGGCAATTGATAAAATAACATCCAAAGTGAATAACATAGTCGACAAAATGAACAAGCAGTATGAAATTATTGATCATGAATTCATTGAGGTAGAAACTAGGCTCAACATGATCAATAATAAGGTTGATGATCAAATTCAAGATATATGGGCATATAACGCAGAATTGCTAGTTCTGCTTGAAAACCAGAAAACACTCGATGAACATGACGCGAATGTAAACAATCTATATAATAAAGTGAAGAGGGCGTTGGGTTCCAATGCGGTGGAAGATGGGAAAGGATGTTTCGAGCTATACCACAAATGTGATGACCATTGCATGGAGACAATTCGGAATGGGACCTACAACAGGAGGAAGTATCAAGAGGAATCAAAATTAGAAAGACAGAAAATAGAGGGGGTCAAGCTGGAATCTGAAGAAACTTACAAAATCCTCACCATTTATTCGACTGTCGCCTCATCTCTTGTGATTGCAATGGGGTTTGCTGCCTTTTTGTTCTGGGCCATGTCCAATGGGTCTTGCAGATGCAACATTTGTATATAA
>A_/_H9N2|MK552831|A/chicken/Jiangxi/X1072/2018
ATGGAGACAGTATCACTAATGACTATACTACTACTGGCAACAGTAAGCATTGCAGATAAGATCTGCATCGGCTATCAATCAACAAACTCCACAAAATCTGTGAACACACTAACAGAGAACAATGTCCCTGTGACACATGCCAAAGAACTGCTCCACACAGAGCATAATGGGATGCTGTGTGCAACAAGCTTGGGAAACCCTCTTATTCTAGACACTTGCACCATTGAAGGGCTAATTTATGGCAATCCTTCTTGTGATCCATTGCTGGGAGGAAGAGAATGGTCCTATATCGTCGAGAGACCATCAGCTGTTAACGGATTGTGTTATCCCGGGAGTGTAGAAAATCTAGAAGAGCTAAGGTCACTTTTTAGTTCTGCTAGGTCTTATCAAAGGATCCAAATTTTCCCAGACACAATCTGGAACGTGTCTTACAGTGGGACAAGCAAAGCATGCTCAGATTCATTCTACAGAAGCATGAGGTGGTTGACTCACAAGAACAACGATTACCCCATTCAAGATGCTCAATACACAAATAATCAAGAAAATAACATTCTTTTCATGTGGGGCATAAATCACCCACCCACCGAAACTGCGCAGACGAATCTGTACACCAGAACCGACACAACAACGAGTGTGGCAACAGAAGAAATAAATAGGATCTTCAAACCATTGATAGGACCAAGGCCTCTTGTCAACGGTTTGATGGGGAGAATTAATTATTATTGGTCGGTATTGAAACCGGATCAAACACTGCGAATAAAATCTGATGGGAACCTAATAGCTCCATGGTATGGACACATTCTTTCCGGAGAGAGCCACGGAAGAATCCTTAAGACTGATTTAGAAAGGGGTAGCTGCCCAGTGCAGTGCCAGACAGAGAAAGGTGGATTAAATACAACATTGCCCTTCCAAAATGGAAGTAAGTATGCATTTGGAAACTGCTCAAAGTACATTGGCATAAAGAGCCCCAAGCTTGCAGTTGGTCTGAGGAATGTGCGTTCTAGATATAGTAGAGGAGTATTCGGGGCCATAGCAGGATTTATAGAGCGAGGGAGGTCAGGACTAGTTGATGGTTGGTATGGGTTCCAGCATTCAAATGACCAAGGGGTTGGTATGGCAGCAGATAGAGATTCAACCCGAAAGGCAATTGATAAAATAACCTCCAAAGTGAATAATATGATGGATAAAATGTACAAGCAGTATGAAATTATTGATCATGAATTCAGTGAGGTAGGAACTAGAATCAACATGATCAATAATAAGGTTGATGATCAAATTCAGGATATATGGGCATATAACGCAGAATCAATAGTTTTGCTCGATAACCAGAAAACACTTGATGAACATGACTCAAATGTAAACAATCTATATAATAAAGTGAAGAGGGCATTGGGTTCCAATGCGGTGGAGGATGGGAAAGGATGTTTCGAACTATACCACAAATGTGATAACCATTGCATGGAGACAATTCGGAACGGGACCTACAACAGGAGGAAGTATCAAGAGGAATCAAAATTAGAAAGACAGAAAATAGAGGGGGTCAAGCTGGAATCTGAAGGAACCTACAAAATCCTCTCCATTTATTCGACTGTCGCCTCATCTCTTGTTATTGCAATGGGGTTTGCTGCCTTCTTGTTTTGGGCCATGTCCAACGGGTCTTGCAGATGCAACATTTGTATATAA
>A_/_H9N2|MK552820|A/chicken/Jiangxi/X1046/2018
ATGGAGACAGTATCACTAATGACTATACTACTAATGGCAACAGTAAGCAATGCAGATAAGATCTGCATCGGCTATCAATCAACAAACTCCACAGAAACTGTGGACACACTAACAGAGAACAATGTCCCTGTGACACATGCCAAAGAACTGCTCCACACAGAGCATAATGGGATGCTGTGTGCAACAAGCTTGGGAAACCCTCTTATTCTAGACACTTGCACCATTGAAGGGCTAATTTATGGCAATCCTTCTTGTGATCCATTGCTGGGAGGAAGAGAATGGTCCTATATCGTCGAGAGACCATCAGCTGTTAACGGATTGTGTTATCCCGGGAGTGTAGAAAATCTAGAAGAGCTAAGGTCACTTTTTAGTTCTGCTAGGTCTTATCAAAGGATCCAAATTTTCCCACACACAATCTGGAACGTGTCTTACAGTGGGACAAGCAAAGCATGCTCAGATTCATTCTACAGAAGCATGAGGTGGTTGACTCACAAGAACAACGCTTACCCCATTCAAGATGCTCAATACACAAATAATCAAGAGAAGAACATTCTTTTCATGTGGGGCATAAATCACCCACCAACCGAAACTGCGCAGACGAATCTGTACACAAGAACCGACACAACAACGAGTGTGGCAACAGAAGAAATAAATAGGATCTTCAAACCATTGATAGGACCAAGGCCTCTTGTCAACGGATTGATGGGGAGAATTAATTATTATTGGTCGGTATTGAAACCGGGTCAAACACTGCGAATAAAATCTGATGGGAACCTAATAGCTCCATGGTATGGACACATTCTTTCAGGAGAGAGCCCCGGAAGAATCCTTAAGACTGATTTAGAAAGGGGTAGCTGCCCAGTGCAGTGCCAGACAGATAAAGGTGGATTAAATACAACATTGCCAGTCCAAAATGGAAGTAAGTATGCCTTTGGAAACTGCTCAAAGTACTTTGGCATAAAGAATCCCAAGCTTGCCGTTAGTCTGAGGAATGTACCTTCTAAATCAAGTAGAAGACTATCCGGGGCCATAGCAGGTTTTATAGAGGGAGGTTGGTCAGGATTAGTTGCTGGTTGGTATGGGTTCCAGCATTCAAATGACCAAGGGGTTGGTATGGCAGCAGATAGAGAATCAACCCAAAAGGCAATTGATAAAATAACATCCAAAGTGAATAATATGGTCGATAAAATGAACAAGCAGTATGAAATTATTGATCATGAATTCAGTGAGGTAGAAACTAGAATCAATATGATCAATAATAAGGTTGATGATCAAATCCAGGATATATGGGCATATAACGCAGAATTAATAGTTTTGCTTGAGAACCAGAAAACACTTGATGAACATGATTCAAATGTAAACAATCTATATAATAAAGTGAAGAGGGCATTGGGTTCCAATGCGGTGGAGGATGGGAAAGGATGTTTCGAACTATACCACAAATGTGATAACCATTGCATGGAGACAATTCGGAACGGGACCTACAACAGAAGGAAATATCAAGAGGAATCAAAATTAGAAAGACAGAAAATAGAGGGGGTCAAGCTGGAATCTGAAGGAACTTACAAAATCCTCTCCATTTATTCGACTGTGGCATCATCTCTTGTTATTGCAATGGGGTTTGCTGCCTTCTTGTTCTGGGCCATGTCCAACGGGTCTTGCAGATGCAACATTTGTATATAA
>A_/_H9N2|MK552790|A/chicken/Shanghai/S1179/2018
ATGGAGACAATATCACTAATAACTATACTACTAGCAGCAACAGTAAGCTATGCAGATAAGATCTGCATCGGCTACCAATCAACAAACTCCACAGAAACTGTGGACACACTAACAGAAAACAATGTCCCTGTGACACATGCCAAAGAACTGCTCCACACAGAGCATAATGGGATGCTGTGTGCAACAAGCTTGGGACAACCTCTTATTTTAGACACCTGCACCATTGAAGGGCTAATCTATGGCAATCCTTCTTGTGATCTATCGCTGGAAGGAAAAGAATGGTCCTATATCGTCGAGAGACCATCAGCTGTTAACGGATTGTGTTACCCCGGGAATGTAGAAAATCTAGAAGAGCTAAGGTCACTTTTTAGCTCTGCTAGGTCTTTTCAGAGGGTCCAGATTTTCCCAGACACAATCTGGAATGTGTCTTACGATGGAACAAGCACAGCATGCTCAGGTTCATTCTACAGAAGCATGAGATGGTTGACTCGAAAGGACGGCAATTACCCTACCCAAGACGCCCAATACACAAATAATCAAGGAAAGAACATTCTCTTCATGTGGGGCATAAATCACCCACCCACCGATGATACGCAGAGAAGTCTGTACACAAAAACCGACACAACGACCAGTGTGGCAACAGAAGAAATAAATAGGATCTTCAAACCATTGATAGGACCAAGGCCTCTTGTCAACGGTTTGATGGGAAGAATTGATTATTATTGGTCTGTATTGAAACCGGGTCAAACATTGCGAATAAAATCTGATGTGAATCTAATAGCTCCATGGTATGGATACATTCTCTCAGTAGAGAGACATGGAAGAATTCTGACGACTGATTTAGAAAGGGGTAGCTGCACAGTTCAATGTCAGACAGAGAAAGGTGGCTTGAACACAACACTGCCATTCCAAAATGTAAGTAAGTATGCATTTGGAAACTGCTCAAAATACATTGGCATAAAGAGTCTCAAACTTGCAGTTGGTCTGAGGAATGTGCCTTCTAGATCCAGTAGAGGATTATTCGAGGCCATAGCAGGGTTTATAGAGGGAGGTTGGTCAGGACTAGTTGCTGGTTGGTATGGGTTCCAGCATTCAAATGACCAAGGGGTAGGTATGGCAGCAGATAGAGACTCAACCCAAAAGGCAATTGATAAAATAACATCCAAAGTGAATAATATAGTCGACAAAATGAACAAGCAGTATGAGATCATTGATCATGAATTCAGTGAGGTAGAAACTAGACTTAACATGATCAATAACAAGATTGATGATCAAATCCAGGATATATGGGCATATAATGCAGAATTGCTAGTTTTGCTTGAAAATCAGAAAACACTTGACGAGCATGACGCAAATGTGAACAATCTATATAATAAAGTAAAGAGGGCGTTGGGTTCCAATGCGGCGGAAGATGGGAAAGGATGTTTCGAGCTATACCACAAATGTGATGACCAATGCATGGAGACAATCCGGAACGGGACCTACAACAGAAGGAAGTATCAGGAGGAGTCAAAATTAGAAAGACAGAAAATAGAGGGGGTCAAGCTGGAATTTGAAGGAACTTACAAAATCCTCTCCATTTATTCGACTGTTGCATCATCTCTTGTGATTGCAATGGGGTTTGCTGCCTTTTTGTTTTGGGCCATGTCCAATGGGTCTTGCAGATGCAACATTTGTATATAA
>A_/_H9N2|MK552631|A/chicken/Guizhou/Q1093/2018
ATGGACACAGTATCACTAATAACTATACTAGTACTATCAACAGTAAGCAATGCAGATAAGATCTGCATCGGCTATCAATCAACAAACTCCACGGAAACTGTGGACACACTAACAGAAAACAATGTCCCTGTGACACATGCCAAGGAACTGCTCCACACACAGCATAATGGGATGCTGTGTGCAACAAGCTTGGGACACCCTCTTATTCTAGACACCTGCACCATTGAAGGGCTAATTTATGGCAATCCTTCTTGTGATCCATTGCTGGGAGGAAGAGAATGGTCCTATATCGTCGAGAGGCCATCAGCTGTTAACGGATTGTGTTATCCCGGGAATATAGAAAATCTAGAAGAGCTAATATCACTTTTTAGTTCTTCTAGGTCTTATCAAAAGATCCAGATCTTCCCACACACCATCTGGAATGTGTCTTACTCTGGGACAAGCAAAGCATGCTCGGATTCATTCTACAGAAGCATGATATGGTTGACTCAAAAGAACAACGCTTACCCAACCCAAGATGCTCAATACACAAATAATCAAGGAAATAACATTCTTTTCATGTGGGGTATAAATCACCCACCCACCGATACTGTGCAGACAAATCTGTACACCATAACCGACACAACAACGAGTGTGGCAACAGATGAAATGAATAGGATCTTTAAACCATTGATAGGACCAAGGCCTCTTGTCAATAGTTTGATGGGTACAATTAATAATTATATGGCGGTATTGAAACCAGGGCAAACACTGCTGATAAAATTTGATGGGAATTTAATAGCTCCATGGTATGGACACAATTTTTCAGGAGAGAACCCCGGAAGAATTCTAAAGAATGATTTAAAAAGGGGGAGGTGCACAGTGCAGTGTCAAACAAAAAAAAGTGGGTTAAACACAACAATACCCTTTCAAAAAGTAAGTAAGTATGCATTTGGAAAATGCTCAAAGTACCTTGGTGTAAAGAGTTTTAAAATTGCAGTTGGTTTGAGGAAAGTGCCTTTTAGATTTAGTAGAGGAATATTTGGGGCCATAGCCGGATTTATAGAGGGAGGTTGGTCAGGAATAGTTGCTGGTTGGTATGGGGTCCAGCATTCAAATGACCAAGGGGGTGGTATGGCAGCAGATAGAGATTCAACCCAAAAGGCAATTGATAAAATAACATCCAAAGTGAATAATATAGTGGCCAAAATGAACAAGCAGTATGAAATTATTGATCATGAATTCAGTGAGGTAGAAACTAGGATTAACATGATCAATAATAAGGTTGATGATCAAATCCAAGATATATGGGCATATAACGCAGAATTGATAGTCCTGCTTGAAAACCAGAAAACACTCGATGAACATGACGCGAATGTAAACAATCTATATAATAAAGTGAAGAGGGCGTTGGGTTCCAATGCGGTGGAAGATGGGAAAGGATGTTTCGAGCTATACCACAAATGTGATGACCATTGCATGGAGACAATTCGGAATGGGACCTACAACAGGAGGAAGTATCAAGAGGAATCAAAATTAGAAAGACAGAAAATAGAGGGGGTCAAGCTGGAATCTGAAGAAACCTACAAAATCCTCTCCATTTATTCGACTGTCGCATCATCTCTTGTGATTGCAATGGGGTTTGCTGCCTTTTTGTTTTGGGCCATGTCCAATGGGTCTTGCAGATGCAACATTTGTATATAA
>A_/_H9N2|MK552604|A/chicken/Guizhou/Q1037/2018
ATGGAGACAGTATCACTAATAACTATACTAGTAGTAGCAACAGTAAGCAATGCAGATAAGATCTGCATCGGCTATCAATCAACAAACTCCACGGAAACTGTGGACACACTAACAGAAAACAATGTCCCTGTGACACATGCCAAAGAACTGCTCCACACAGAGCATAATGGGATGCTGTGTGCAACAAGCTTGGGACACCCTCTTATTCTAGACACCTGCACCATTGAAGGGCTAATTTATGGCAATCCTTCTTGTGATCCATTGCTGGGAGGAAGAGAATGGTCCTATATCGTCGAGAGGCCATCAGCTGTTAACGGATTGTGTTATCCCGGGAATGTAGAAAATCTAGAAGAGCTAAGATCACTTTTTAGTTCTTCTAGGTCTTATCAAAGGATCCAGATCTTCCCAGACACAATCTGGAATGTGTCTTACAGTGGGACAAGCAAAGCATGCTCGGATTCATTCTACAGAAGCATGAGATGGTTGACTCAAAAGAACAACGCTTACCCAACCCAAGATGCTCAATACACAAATAATCAAGGAAAGAACATTCTTTTCATGTGGGGTATAAATCACCCACCCACCGATACTGCGCAGACAAATCTGTACACCAGAACCGACACAACAACGAGTGTGGCAACAGAGGAAATGAATAGGATCTTTAAACCATTGATAGGACCAAGGCCTCTTGTCAATGGTTTGATGGGAAGAATTAATTATTATTGGTCGGTATTGAAACCGGGCCAAACACTGCGGATAAAATCTGATGGGAATCTAATAGCTCCATGGTATGGACACATTCTTTCAGGAGAGAGCCACGGAAGAATCCTAAAGACTGATTTAAAAAGGGGTAGCTGCACAGTGCAGTGTCAAACAGAGAAAGGTGGATTAAACACAACATTACCCTTCCAAAATGTAAGTAAGTATGCATTTGGCAACTGCTCAAAGTACATTGGTGTAAAGAGTCTCAAACTTGCAGTTGGTCTGAAGAATGTGCCTTCTAGATCTAGTAGAGGACTATTCGAGGCCATAGCAGGATTTATAGAGAGAGGTTGGTCAGGACTAGTTGCTGGTTGGTATGGGTTCCAGCATTCAAATGACCAAGGGGTTGGTATGGCAGCAGATAGAGATTCAACCCAAAAGGCAATTGATAAAATAACATCCAAAGTGAATAATATAGTCGACAAAATGAACAAGCAGTATGAAATTATTGATCATGAATTCAGTGAGGTAGAAACTAGGCTTAACATGATCAATAATAAGGTTGATGACCAAATCCAAGATATATGGGCATATAATGCAGAATTGCTAGTCCTGCTTGAAAACCAGAAAACACTCGATGAACATGACGCGAATGTAAACAATCTATATAATAAAGTGAAGAGGGCGTTGGGTTCCAATGCGGTGGAAGATGGGAAAGGATGTTTCGAGCTATACCACAAATGTGATGACCATTGCATGGAGACAATTCGGAATGGGACCTACAACAGGAGGAAGTATCAAGAGGAATCAAAATTAGAAAGACAGAAAATAGAGGGGGTCAAGCTGGAATCTGAAGAAACTTACAAAATCCTAACCATTTATTCGACTGTCGCCTCATCTCTTGTGATTGCAATGGGGTTTGCTGCCTTTTTGTTCTGGGCCATGTCCAATGGGTCTTGCAGATGCAACATTTGTATATAA
>A_/_H9N2|MK552574|A/Duck/Ningxia/NX1204/2018
ATGGAGACAGTATCACTAATAACTATACTACTGGTAGCGACAGTAAGCAATGCAGATAAAATCTGCATCGGCTATCAATCAACAAACTCCACAGAAACTGTGGACACACTAACAGAAAACAATGTCCCTGTGACACATGCCAAAGAACTGCTCCACACAGAGCATAATGGGATGCTGTGTGCAACAAGCTTGGGACAACCTCTTATTTTGGACACCTGCACCATTGAAGGGCTAATCTATGGCAATCCTTCTTGTGATCTATCTCTGGAAGGAAGAGAATGGTCCTATATCGTCGAGAGACCATCAGCTGTTCACGGATTGTGTTACCCCGGGAATGTAGAAAATCTAGAAGAGCTAAGGTCACTTTTTAGTTCTGCTAGGTCTTATCAAAGAATCCAGATCTTCCCAGACACAATCTGGAATGTTTCTTACGATGGGACAAGCACAGCATGCTCAGGTTCATTCTACAGAAGCATGAGGTGGTTGACTCGAAAAAACGGCGAGTACCCTATCCAAGACGCCCAATACACAAATAATCAAGGGAAGAACATTCTTTTCATGTGGGGTATAAATCACCCACCCACCGATGATACGCAGAGAAGGCTGTACACGAGTACCGACACAACAACAAGTGTGGCAACAGAAGAAATAAATAGGATCTTCAAACCATTAATAGGACCAAGGCCTCTTGTCAACGGTTTGATGGGAAGAATCAATTATTATTGGTCTGTATTGAAACCGGGTCAAACACTACGAATAAAATCTGATGGGAATCTAATAGCTCCATGGTATGGACACATTCTTTCAAGAGAGAGCCACGTAGCACTTCTGAAGACTGATTTAAAAAGGGGTAGCTGCACAGTGCAATGTCAGACAGAGAAAGGTGGCTTAAATACAACACTGTCATTCCAAAATGTAAGTAAGTATGCATTTGGAAACTGTTCAAAATATATTGGCATAAAGAGTCTCAAACTTGCAGTTGGTCTGAGGAATGTGCCTTCTAGATCTAGTAGAGGACTATTCGAGGCAATAGCAGGGTTTATAGAGGGAGGTTGGTCAGGACTAGTTGCTGGTTGGTATGGGTTCCAGCATTCAAATGACCAAGGGGTTGGTATGGCAGCAGATAGAGACTCAACCCAAAAGGCAATTGATAAAATAACATCCAAAGTGAATAATATAGTCGACAAAATGAACAAGCAGTATGAAATCATTGATCATGAATTCAGTGAGGTAGAAACTAGACTTAACATGATTAATAATAAGATTGATGATCAAATCCAGGATATATGGGCATATAATGCAGAATTGCTAGTTTTGCTTGAAAACCAGAAAACACTCGATGAGCATGACGCAAATGTAAACAATCTATATAATAAAGTAAAGAGGGCATTGGGTTCTAATGCGGTGGAAGATGGGAAAGGATGTTTCGAGCTATACCACAAATGTGATGACCAATGCATGGAGACAATTCGGAACGGGACCTACAACAGAAGGAAATATCAAGAGGAATCAAAATTAGAAAGACAGAAAATAGAGGGGGTCAAGCTGGAATCTGAAGGAACTTACAAAATCCTCACCATTTATTCGACTGTCGCCTCATCTCTTGTGATTGCAATGGGGTTTGCTGCCTTCTTGTTCTGGGCCATGTCCAATGGGTCTTGCAGATGCAACATTTGTATATAA
>A_/_H9N2|MN176639|A/chicken/Viet_Nam/1NH8/2017
ATGGAGACAGTATCACTGATAACAATACTACTAGCAGTAACAGCAAGCAATGCTGATAAGATCTGCATCGGCTATCAATCAACAAACTCCACAGAAACTGTAGACACACTAACAGAAAGCAATGTCCCTGTGACACATGCTAAAGAACTGCTCCACACAGAGCATAATGGGATGCTGTGTTCGACAAGCTTGGGACACCCTCTTATTCTAGACACCTGTACCATTGAAGGGCTAATCTATGGCAATCCTTCTTGTGACCTATTGTTGGGAGGAAGAGAATGGTCCTATATCGTCGAGAGACCATCAGCTGTTAACGGATTGTGTTACCCCGGGAATGTAGAAAATTTAGAAGAGCTCAGGTCACTTTTTAGTTCTGCTAGATCTTATCAAAGAGTCCAGATTTTCCCAGACACAATCTGGAATGTGTCTTACGATGGGACAAGCACAGCATGCTCAGGTTCATTCTACAGAAACATGAGATGGTTGACTCGAAAGGACGGCAATTACCCTATTCAGGACGCCCAATACACAAATAATCAAGAAAAGAACATTCTTTTCATGTGGGGCATAAATCACCCACCCACCGATACTGCGCAGAGTGGTCTGTACACGAGAACCGACACAACAACGAGTGTTGCAACAGAAGAAATAAATAGGATCTTCAAACCATTGATAGGACCAAGGCCTCTTGTCAACGGTTTGATGGGAAGAATTGACTATTATTGGTCGGTTTTGAAACCAGGTCAAACACTGCGAATAAAATCTGATGGGAATCTAATAGCTCCATGGTATGGACACATTCTTTCAGGAGAGAGCCACGGAAGAATCCTGAAAACTGATTTAAAAAGTGGTAGCTGCACAGTGCAATGTCAGACAGAGAAAGGTGGCTTAAACACAACATTGCCATTCCAAAATGTGAGTAAGTATGCATTTGGAAACTGCTCAAAATACATTGGCATAAAGAGTCTCAAACTTGCAGTTGGTCTGAGGAATGTGCCTTCTAGATCTAGTAGAGGAATATTCGGGGCCATAGCAGGGTTCATAGAGGGAGGTTGGTCAGGACTAGTTGCTGGTTGGTATGGATTCCAGCATTCAAATGACCAAGGGGTTGGTATGGCAGCAGATAGAGACTCAACCCAAAAGGCAATTGATAAAATAACATCCAAAGTGAATAACATAGTCGACAAAATGAACAAACAGTATGAAATTATCGATCATGAATTTAGTGAGGTTGAAACTAGACTTAACATGATCAATAGTAAGATTGATGATCAAATCCAAGATATATGGGCATATAATGCAGAACTGCTAGTTCTGCTTGAAAATCAGAAAACACTCGATGAACATGATGCAAATGTAAACAATCTATATAATAAAGTGAAGAGGGCATTGGGCTCCAATGCAGTGGAAGATGGGAAAGGATGTTTCGAGCTATACCACAAATGTGATGACCAATGCATGGAGACAATTCGGAACGGGACCTACAACAGGAGGAAGTATCAAGAGGAGTCAAAATTAGAAAGACAGAAAATTGAGGGGGTCAAGTTGGAATCCGAAGGAACTTACAAAATTCTCACCATTTATTCGACTGTCGCCTCATCTCTTGTGATTGCAATGGGGTTTGCTGCCTTCTTGTTCTGGGCCATGTCCAATGGGTCTTGCAGATGCAACATTTGTATATAA
>A_/_H9N2|MK601618|A/chicken/Jiangsu/JS2010/2016
ATGGAGACAGTATCACTAATAACTATACTACTAGTAGCAGCAGTAAGCAATGCAGATAAAATCTGCATCGGCTATCAATCAACAAACTCCACAGAAACCGTGGACACACTAACAGAAAACAATGTCCCTGTGACACATGCCAAAGAACTGCTCCACACAGAGCATAATGGGATGCTGTGTGCAACAAGCTTGGGACAACCTATTATTTTAGACACTTGCACCATTGAAGGGCTAATCTATGGCAATCCTTCTTGTGATCTGTCGCTGGAAGGAAGAGAATGGTCCTATATCGTCGAAAGACCATCAGCTGTTAACGGATTGTGTTACCCCGGGAATGTAGAAAATCTAGAAGAACTAAGGTCACTTTTTAGTTCTGCTAGGTCTTATCAAAGAATCCAGATTTTCCCAGATACAATCTGGAATGTGTCTTACGATGGGACAAGCACAGCATGCTCAGGTTCATTCTACAGAAATATGAGATGGTTGACTCGAAAGAACGGTGAATACCCTATCCAAGACGCCCAATACACAAATAATCAAGGAAAGAACATTCTCTTCATGTGGGGCATAAATCACCCACCCGCCGATACTACGCAGAGAGATCTGTACACGAGAACCGACACAACAACGAGTGTGGCAACAGAAGAAATAAATAGGATCTTCAAACCATTGATAGGACCAAGGCCTCTTGTCAACGGTTTGATGGGAAGGATTGATTATTATTGGTCTGTATTAAAACCGGGTCAAACACTGCGAATAAAATCTGATGGGAATCTAATAGCTCCATGGTATGGACACATTCTTTCAGGAGAGAGCCACGGAAGAATTCTGAAGACTGATTTGAAAAGGGGTAGCTGCACAGTGCAATGTCAAACAGAGAAAGGTGGCTTAAACACAACACTGCCATTCCAAAATGTAAGTAGGTATGCATTTGGAAACTGCTCAAAATACATTGGCATAAAGAGTCTCAAACTTGCAGTTGGTCTGAGAAATGTGCGCTCTAGATATAGTAGAGGAGTATTCGGGGCCATAGCAGGGTTTATAGAGGGAGGTTGGTCTGGAGTAGTTGCTGGTGGGTATGGGTTCCAGCATTCAAATGACCACGGGGTGGGTATGGCAGCAGATAGAGACTCTACCCAAAAGGCACTTGATAAAATAACATCCAAAGTGAATACTATAGTGGACAAAATGAACACGCAGTATGAAATCACTGATCACGAATTTAGTGAGGTAGAAACTCGACTTAACACGATCAATAATAAGATTGATGATCAAATCCAGGATATATGGGCACATAATGCAGAAATGCTAGTTTTGCGTGAGAACCCGAAGACACTCGATGAGCACGACGCAAATGTAAACAATCTATATAATAAAGTAAAGAGGGCGTTGGGTTCCAATGCTGTGGAAGATGGGAAAGGATGTTTCGAGCTATACCACAAATGTAATGACCAATGCACGGAGACAATTCGGAACGGGACCCACAACAGAAGGAAGTATCTCGAGGAGTCAAAATTAGAAAGACAGAAAATAGAGGGGGTCAAGCTGGAATCTGAAGGAACTTACAAAATCCTCACCATTTATTCGACTGTTGCCTCATCCCTTGTAATTGCAAAGGGGTTTGCTGCCTTCTTGTTTTGGGCCACGTGCAATGGGTGTTGCAGATGCCACATTTGTATATAA
>A_/_H9N2|MK554323|A/chicken/Jiangxi/X2170/2017
ATGGAGACAGTATCACTAATAACTATACTACTAGTAGCAACAGTAAGCAATGCAGATAAAATCTGCATCGGCTACCAATCAACAAACTCCACTGAAACTGTGGACACACTAACAGAGAACAATGTCCCTGTAACGCATGCCAAAGAACTGCTCCACACGGAGCATAATGGAATGCTGTGTGCAACAAGCTTGGGACAACCTCTTATTTTAGACACCTGCACCGTTGAAGGGCTAATCTATGGCAACCCTTCTTGTGATCTATCGCTGGAAGGAAAGGAATGGTCCTATATCGTCGAGAGACCATCAGCTGTTAACGGATTGTGTTACCCCGGGAATGTAGAAAATCTAGAAGAGCTAAGGTCACTTTTTAGTTCTGCTAGGTCTTATCAAAGAATCCAGATTTTCCCAGACACAATCTGGAATGTGTCTTACGATGGAACAAGCACAGCATGCTCAGATTCATTCTACAGAAGCATGAGATGGTTGACTCGAAAGGATGGCAATTACCCTACCCAAGACGCCCAATATACAAATAATCAAGGGAAGAACATTCTTTTCATGTGGGGCATAAATCACCCACCCACCGATGATACGCAGAGAAATCTGTACACGAGAACCGACACAACAACGAGTGTGGCAACAGAAGAAATAAATAGGATCTTCACACCATTGATAGGACCAAGGCCTCTTGTCAACGGTTTGATGGGAAGAATCGATTATTATTGGTCTGTATTGAAACCGGGTCAAACACTGCGAATAAAATCTGATGGGAATCTAATAGCTCCATGGTATGGACACATTCTTTCAGGAGAGAGCCATGGAAGAATTCTGAAGACTGATTTAAAAAGGGGTAGCTGCACTGTGCAATGTCAGACAGAGAAAGGTGGCTTAAACACAACACTGCCGTTCCAAAATGTAAGTAAGTATGCGGTTGGAAACTGCTCAAAATACATTGGCATAAAGAGTCTCAAACTTGCAGTTGGTCTGAGGAATGTGCGTTGTAGATATAGTAGAGGAGTATTCGGGGCCATAGCAGGGTTCATAGAGCGAGGTTGGTCAGGACTAGTTGCTGGTTGGTATGGGTTCCAGCATTCAAATGACCAAGGGGTAGGTATGGCAGCAGATAGAGACTCAACCCAAAAGGCAATTGATAAAATAACCTCCAAAGTGAATAATATAGTGGCCAAAATGTACAAGCCGTATGAAATCATTGATCATGAATTCAGTGAGGTAGAAACTAGAATTAACATGATCAATAATAAAATTGATGATCAAATCCAGGATATATGGGCATATAACGCAGAATCGATAGTTTTGCTCGATAACCAGAAAACGCTTGGAGAGCATGACGCAAATGTGAACAATCTATATAATAAAGTAAAGAGGGCGTTGGGTTCCAATGCGGTGGAAGATGGGAAAGGATGTTTCGAGCTATACCACAAATGTAATGACCAATGCATGGAGACAATTCGGAACGGGACATACAACAGAAGGAAGTATCAAGCGGAGTCAAAATTAGAAAGACAGAAAATAGAGGGGGTCAGACAGGAATTGGAAGGAACCTGCAAAATCGTCTCCATTTATTCGACTGTTGCATCATATCGAGTGATTGCAATGGGGTTTGCTGCCTTTTTGTTTGGGGCCATGTCCAATGGGTCTTGCAGATGCAACAATTGTATATAA
>A_/_H9N2|MK554217|A/chicken/Guizhou/Q2461/2017
ATGGGGACAGTATCACTAATAACTATACTACTGGTAGCAACAGTAAGCAATGCAGATAAAATCTGCATCGGCTATCAATCAACAAACTCCACAGAAACTGTGGACACACTAACAGAAAACAATGTCCCTGTGACACATGCCAAAGAACTGCTCCACACAGAGCATAATGGGATGCTGTGTGCAACAAGCTTGGGACAACCTCTTATTTTGGACACCTGTACCATTGAAGGGCTAATCTATGGCAATCCTTCTTGTGATCTATCGCTGGAAGGAAGAGAATGGTCCTATATCGTCGAGAGACCATCAGCTGTTCACGGATTGTGTTACCCCGGGAATGTAGAAGATCTAGAAGAGCTAAGGTCACTTTTTAGTTCTGCTAGGTCTTATCAAAGAATCCAGATCTTCCCAGACACAATTTGGAATGTTTCTTACGATGGAACAAGCACAGCATGCTCAGGTTCATTCTACAGAAGCATGAGATGGTTGACTCGAAAGAACGGCAATTACCCTATCCAAGACGCTCAGTACACAAATAATCAAGGGAAGAACATTCTTTTCATGTGGGGTATAAATCACCCACCCACCGATGAAACGCAGAGAGAGCTGTACACGAGAACAGACACAACAACAAGTGTGGCAACAGAAGAAATAAATAGGATCTTCAAACCATTAATAGGACCAAGGCCTCTTGTCAACGGTTTGATGGGAAGAATTAATTATTATTGGTCTGTATTGAAACCGGGTCAAACACTGCGAATAAAATCTGATGGGAATCTAATAGCTCCATGGTATGGACACATTCTTTCAGGAGAGAGCCACGGAAGAATCCTGAAGACTGATTTAAAAAGGGGTAGCTGCACAGTGCAATGTCAGACAGAGAAAGGTGGCTTAAACACAACACTGCCATTCCAAAATGTAAGTAAGTATGCATTTGGAAACTGCTCAAAATATATTGGCATAAAGAGTCTCAAACTTGCAATTGGTCTGAAAAATGTGCCCTCTAGATCTAGTACAGGACTATTCCGGGCCAAACCAGGGTTTATCAAGGGAGGTTGGTCAGGACTAGTTGCTGGTTGGTATGGGTTCCAGCATTCAAATGACCAAGGGGTTGGTATGGCAGCAGATAGAGACTCAACCCAAAAGGCAATTGATAAAATAACATCCAAAGTGAATAATATAGTCGACAAAATGAACAAGCAGTATGAAATCATTGATCATGAATTCAGTGAAGTAGAAACTAGACTTAACATGATCAATAACAAAATTGATGATCAAATCCAGGATGTATGGGCATATAATGCAGAATTGCTAGTTTTGCTTGAAAACCAGAAAACACTCGATGAGCATGACGCAAATGTAAACAATCTATATAATAAAGTAAAGAGGGCGTTGGGTTCTAATGCGGTGGAAGATGGGAAAGGATGTTTCGATCTATACCACAAATGTGATGACCAATGCATGGAGACAATTCGGAACGGGACCTACAACAGAAGAAAGTATCAAGAGGAGTCAAAATTAGAAAGACAGAAAATAGAGGGGGTCAAGCTGGAATCTGAAGGAACTTACAAAATCCTCACCATTTATTCGACTGTCGCCTCATCTCTTGTGATTGCAATGGGGTTTGCTGCCTTCTTGTTTTGGGCCATGTCCAATGGGTCTTGCAGATGCAACATTTGTATATAA
>A_/_H9N2|MK554167|A/chicken/Guizhou/Q2263/2017
ATGGAGACAGTATCACTAATAACTATACTACTAGTGGCAACAGTAAGCAATGCAGATAAAATCTGCATCGGCTATCAATCAACAAACTCTACAGAAACAGTGGACACACTAACAGAAAACAATGTCCCTGTGACACATGCCAAAGAATTAATCCACACAGAGCATAATGGGATGCTGTGTGCAACAAGCTTGGGACAACCTCTTATTTTAGATACCTGCACCATTGAAGGACTAATCTATGGCAATCCTTCTTGTGATCTATCACTGGAAGGAAGAGAATGGTCCTATATCGTTGAGAGACCATCAGCTGTTAACGGAGTGTGTTACCCCGGGAATGTAGAGAATCTAGAAGAACTAAGGTCACTTTTTAGTTCTGCTAGGTCTTATCAAAGAGTCCAGATTTTCCCAGACACAATCTGGAATGTGTCTTACGATGGGACAAGCACAGCATGCTCAGGTTCATTCTACAGAAACATGAGATGGTTGACTCGAAAGGACGGCAATTACCCTACCCAAGACGCCCAATACACAAATAATCAAGGGAAGAACATTCTTTTCATGTGGGGCATAAATCACCCACCCACCGATACAACGCAGAGTGATCTGTACACGAGAACCGACACAACAACAAGTGTGGCAACAGAAGAAATAAATAGGATCTTCAAACCATTGATAGGACCAAGGCCTCTTGTCAACGGTTTGATGGGAAGAATTGATTATTATTGGTCGGTTTTGAAACCAGGTCAAACACTGCGAATAAAATCTGATGGGAATCTAATAGCTCCATGGTTTGGACACATTCTTTCAGGAGAGAGCCACGGAAGAATTCTGAAGACTGATCTAAAAAGGGGTAGCTGCACAGTGCAATGTCAGACAGAGAAAGGTGGCTTAAACACAACATTGCCATTCCAAAATGTAAGTAAGTATGCATTTGGAAACTGCTCAAAATACATTGGCATAAAGAGCCTCAAACTTGCAGTTGGTCTGAGGAATGTGCCTTCTAGATCTAGTAAAAGACTATTCGGGGCAATAGCAGGGTTTAAAAAGGGAGGTTGGTCAGGACTAATTGCTGGTTGGTATGGGTTCCAGCATTCTAATGACCAAGGGGTTGGTATGGCAGCAGACAGAGACTCAACTCAAAAGGCAATTGATAAAATAACATCCAAAGTGAATAATATAGTTGACAAAATGAACAAGCAATATGAAATCATCGATCATGAATTCAGTGAGGTAGAAACCAGACTTAACATGATCAATAATAAGATTGATGATCAAATTCAGGATATATGGGCATATAATGCAGAATTGCTAGTTCTGCTTGAAAACCAGAAAACACTCGATGAGCATGATGCAAATGTAAACAATCTGTATAATAAAGTAAAGAGGGCGTTGGGTTCCAATGCGGTGGAAGATGGGAAAGGATGTTTCGAGCTATACCACAAATGTGATGACCAATGCATGGAGACAATTCGGAACGGGACCTACAACAGAAGGAAATATCAAGAGGAGTCAAAATTAGAAAGACAGAAAATAGAGGGGGTCAAGCTGGAATCTGAAGGAACTTACAAAATCCTCACAATTTATTCGACTGTCGCCTCATCTCTTGTGATTGCAATGGGGTTTGCTGCCTTCTTGTTCTGGGCCATGTCCAATGGGTCTTGCAGATGCAACATGTGTTCCTAA
>A_/_H9N2|MK554160|A/chicken/Guizhou/Q2250/2017
ATGGAGACAATATCGCTAATAACTATACTACTAGCAGCAACAGTAAGCAATGCAGATAAAATCTGCATCGGCTATCAATCAACAAACTCTACAGAAACTGTGGACACACTAACAGAAAACAATGTCCCTGTGACACATGCCAAAGAATTAATCCACACAGAGCATAATGGGATGCTGTGTGCAACAAGCTTGGGACAACCTCTTATTTTAGACACCTGCACCATTGAAGGGCTAATCTATGGCAATCCTTCTTGTGATCTATCGCTGGAAGGAAGAGAATGGTCCTATATCGTCGAGAGGCCATCAGCTGTTAACGGATTGTGTTACCCCGGGAATGTAGAAAATCTAGAAGAGCTAAGGTCACTTTTTAGTTCTGCTAGGTCTTATCAAAGAATCCAGATTTTCCCAGACACAATCTGGAATGTGTCTTACGATGGGACAAGCACAGCATGCTCAGGTTCATTCTACAGAAACATGAGATGGTTGACTCGAAAGGACGGCAATTACCCCACCCAAGACGCCCAATACACAAACAATCAAGGGAAGAACATTCTTTTCATGTGGGGCATAAATCACCCACCCACCGATACTACGCAGAGTGGTCTGTACACGAGAACAGACACAACAACGAGTGTGGCAACAGAAGAAATAAATAGGATCTTCAAACCATTGATAGGACCAAGGCCTCTTGTCAACGGTTTGATGGGAAGAATTGATTATTACTGGTCGGTTTTGAAACCAGGTCAAACACTGCGAATAAAATCTGATGGGAATCTAATAGCTCCATGGTTTGGACACATTCTTTCAGGAGAGAGCCACGGAAGAATTCTGAAGACTGATCTAAAAAGGGGAAGCTGCACAGTGCAATGTCAGACAGAGAAAGGTGGCTTAAACACAACATTGCCATTCCAAAATGTGAGTAAGTATGCATTTGGAAACTGCTCAAAATACATTGGCATAAAGAGTCTCAAACTTGCAGTTGGTCTGAGGAATGTGCCTTCTAGATCTAGTAGAGGAATATTCGGGGCAATAGCAGGGTTTATAGAGGGAGGTTGGTCAGGACTAGTTGCTGGTTGGTATGGGTTCCAGCATTCTAATGACCAAGGGGTTGGTATGGCAGCAGACAGAGACTCAACTCAAAAGGCAATTGATAAAATAACATCCAAAGTGAATAATATAGTCGACAAAATGAACAAGCAATATGAAATCATCGATCATGAATTCAGTGAGGTAGAAACTAGACTTAACATGATCAATAATAAGATTGATGATCAAATTCAGGATATATGGGCATATAATGCAGAATTGCTAGTTCTGCTTGAAAACCAGAAGACACTCGATGAGCATGATGCAAATGTAAACAATCTGTATAATAAAGTAAGGAGGGCGTTGGGTTCCAATGCGGTGGAAGATGGGAAAGGATGTTTCGAGCTATACCACAAATGTGATAACCAATGCATGGAGACAATTCGGAACGGGACCTACAACAGAAGGAAATATCAAGAGGAGTCAAAATTAGAAAGACAGAAAATAGAGGGGGTCAAACTGGAATCTGAAGGAACTTACAAAATCCTCACAATTTATTCGACTGTCGCCTCATCTCTTGTGATTGCAATGGGGTTTGCTGCCTTCTTGTTCTGGGCCATGTCCAATGGGTCTTGCAGATGCAACATTTGTATATAA
>A_/_H9N2|MK554142|A/chicken/Guizhou/Q2197/2017
ATGGAGACAGTATCACTAATAACTATACTACTAGTAGCAACAGTAAGCAATGCAGATAAAATCTGCATCGGCTATCAATCAACAAACTCCACAGAAACCGTGGACACACTAACAGAAAACAATGTCCCTGTGACACATGCCAAAGAACTGCTCCACACAGAGCATAATGGGATGCTGTGTGCAACAAGCTTGGGGCAACCTATTATTTTAGACACCTGCACCATTGAAGGGTTAATCTATGGCAATCCTTCTTGTGATCTGTCGCTGGAAGGAAGAGAATGGTCCTATATCGTCGAAAGACCATCAGCTGTTAACGGGTTGTGTTACCCCGGGAATGTAGAAAATCTAGAAGAACTAAGGTCACTTTTTAGTTCTGCTAGGTCTTATCAAAGAATCCAGATTTTCCCAGATACAATCTGGAATGTGTCTTACGATGGAACAAGCACAGCATGCTCAGGTTCATTCTACAAAAATATGAGATGGTTGACTCGAAAGAACGGTGAATACCCTATCCAAGACGCCCAATACACAAATAATCAAGGAAAGAACATTCTCTTCATGTGGGGCATAAATCACCCACCCGCCGATACTACGCAGAGAGATCTATACACGAGAACCGACACAACAACGAGTGTGGCAACAGAAGAAATAAATAGGATCTTCAAACCATTGATAGGACCAAGGCCTCTTGTCAACGGTTTGATGGGAAGAATTGATTATTATTGGTCTGTATTAAAACCGGGTCAAACACTGCGAATAAAATCTGATGGGAATCTAATAGCTCCATGGTATGGACACATTCTTTCAGGAGAGAGCCACGGAAGAATTCTGAAGACTGATTTGAAAAGGGGTAGCTGCACAGTGCAATGTCAAACAGAGAAAGGTGGCTTAAACACAACACTGCCATTCCAAAATGTAAGTAAGTATGCATTTGGAAACTGCTCAAAATACATTGGCATAAAGAGTCTCAAACTTGCAGTTGGTCTGAGGAATGTACCTTCTAGATCTAGTAAAGGACTATTCGGGGCCATACCAGGGTTTATAGAGGGAGGTTGGTCAGGACTAGTTGCTGGTTGGTATGGGTTCCAGCATTCAAATGACCAAGGGGTTGGTATGGCAGCAGATAGGGAATCAACCCAAAAGGCAGTTGACAAAATAACATCCAAAGTGAATAATATAGTCGACAAAATGAACAAGCAGTATGAAATCATTGATCATGAATTTAGTGAGGTAGAAACTAGACTTAACATGATCAATAATAAGATTGATGATCAAATCCAGGATATATGGGCATATAATGCAGAATTGCTAGTTCTGCTTGAAAACCAGAAGACACTCGATGAGCATGACGCAAATGTAAACAATCTATATAATAAAGTAAAGAGGGCGTTGGGTTCCAATGCGATGGAAGATGGGAAAGGATGTTTCGAGCTATACCACAAATGTGATGACCAATGCATGGAGACAATTCGAAATGGGACCTACAACAGAAGGAAGTATCAAGAGGAGTCAAAATTAGAAAGACAGAAAATAGAGGGGGTCAAGCTGGAATCTGAAGGAACTTACAAAATCCTCACCATTTATTCGACTGTTGCCTCATCCCTTGTAATTGCAATGGGGTTTGCTGCCTTCTTGTTCTGGGCCATGTCCAATGGATCTTGCAGATGCAACATTTGTATATAA
>A_/_H9N2|MK554112|A/chicken/Ningxia/NX2204/2017
ATGGAGACAGTATCACTAATAACTATACTACTGGTAGCGACAGTAAGCAATGCAGATAAAATCTGCATCGGCTATCAATCAACAAACTCCACAGAAACTGTGGACACACTAACAGAAAACAATGTCCCTGTGACACATGCCAAAGAACTGCTCCACACAGAGCATAATGGGATGCTGTGTGCAACAAGCTTGGGACAACCTCTTATTTTGGACACCTGCACCATTGAAGGGCTAATCTATGGCAATCCTTCTTGTGATCTATCTCTGGAAGGAAGAGAATGGTCCTATATCGTCGAGAGACCATCAGCTGTTCACGGATTGTGTTACCCCGGGAATGTAGAAGATCTAGAAGAGCTAAGGTCACTTTTTAGTTCTGCTAGGTCTTATCAAAGAATCCAGATCTTCCCAGACACAATCTGGAATGTTTCTTACGATGGGACAAGCACAGCATGCTCAGGTTCATTCTACAGAAGCATGAGATGGTTGACTCGAAAAAACGGCGAGTACCCTATCCAAGACGCCCAATACACAAATAATCAAGGGAAGAACATTCTTTTCATGTGGGGTATAAATCACCCACCCACCGATGATACGCAGAGAGGGCTGTACACGAGAACCGACACAACAACAAGTGTGGCAACAGAAGAAATAAATAGGATCTTCAAACCATTAATAGGACCAAGGCCTCTTGTCAACGGTTTGATGGGAAGAATCAATTATTATTGGTCTGTATTGAAACCGGGTCAAACACTGCGAATAAAATCTGATGGGAATCTAATAGCTCCATGGTATGGACACATTCTTTCAGGAGAGAGCCACGGAAGACTTCTGAAGACTGATTTAAAATGGGGTAGCTGCACAGTGCAATGTCAGACAGAGAAAGGTGGCTTAAATACAACACTGCCATTCCAAAATGTAAGTAAGTATGCATTTGGAAACTGTTCAAAATATATTGGCATAAAGAGTCTCAAACTTGCAGTTGGTCTGAGGAATGTGCCTTCTAGATCTAGTAGAGGACTATTCGAGGCAATAGCAGGGTTTATAGAGGGAGGTTGGTCAGGACTAGTTGCTGGTTGGTATGGGTTCCAGCACTCAAATGACCAAGGGGTTGGTATGGCAGCAGATAGAGACTCAACCCAAAAGGCAATTGATAAAATAACATCCAAAGTGAATAATATAGTCGACAAAATGAACAAGCAGTATGAAATCATTGATCATGAATTCAGTGAGGTAGAAACTAGACTTAACATGATTAATAATAAGATTGATGATCAAATCCAGGATATATGGGCATATAATGCAGAATTGCTAGTTTTGCTTGAAAACCAGAAAACACTCGATGAGCATGACGCAAATGTAAACAATCTATATAATAAAGTAAAGAGGGCATTGGGTTCTAATGCGGTGGAAGATGGGAAAGGATGTTTCGAGCTATACCACAAATGTGATGACCAATGCATGGAGACAATTCGGAACGGGACCTACAACAGAAGGAAATATCAAGAGGAATCAAAATTAGAAAGACAGAAAATAGAGGGGGTCAAGCTGGAATCTGAAGGAACTTACAAAATCCTCACCATTTATTCGACTGTCGCCTCATCTCTTGTGATTGCAATGGGGTTTGCTGCCTTCTTGTTCTGGGCCATGTCCAATGGGTCTTGCAGATGCAACATTTGTATATAA
>A_/_H9N2|MK554105|A/chicken/Ningxia/NX2186/2017
ATGGAGACAGTATCACTAATAACTATACTACTGGTAGCGACAGTAAGCAATGCAGATAAAATCTGCATCGGCTATCAATCAACAAACTCCACAGAAACTGTGGACACACTAACAGAAAACAATGTCCCTGTGACACATGCCAAAGAACTGCTCCACACAGAGCATAATGGGATGCTGTGTGCAACAAGCTTGGGACAGCCTCTTATTTTGGACACCTGCACCATTGAAGGGCTAATCTATGGCAATCCTTCTTGTGATCTATCTCTGGAAGGAAGAGAATGGTCCTATATCGTCCAGAGACCATCAGCTGTTCACGGATTGTGTTACCCCGGGAATGTAGAAGATCTAGAAGAGCTAAGGTCACTTTTTAGTTCTGCTAGGTCTTATCAAAGAATCCAGATCTTCCCAGACACAATCTGGAATGTTTCTTACGATGGGACAAGCACAGCATGCTCAGGTTCATTCTACAGAAGCATGAGATGGTTGACTCGAAAAAACGGCGAGTACCCTATCCAAGACGCCCAATACACAAATAATCAAGGGAAGAACATTCTTTTCATGTGGGGTATAAATCACCCACCCACCGATGATACGCAGAGAGGGCTGTACACGATAACCGACACAACAACAAGTGTGGCAACAGAAGAAATAAGTAGGATCTTCAAACTATTAATAGGACCAAGGCCTCTTGTCAACGGTTTGATGGGAAGAATCAATTATTATTGGTCTGTATTGAAACCGGGTCAAACACTGCGAATAAAATCTGATGGGAATCTAATAGCTCCATGGTATGGACACATCTTTTCACGAGAGAGCCACGGAGCACTTCTGAAGACTGATTTAAAAAGGGGTAACTGCACAGTGCAATGTCAGACAGAGAAAGGTGGCTTAAATACAACACTGCCATTCCAAAATGTAAGTAAGTATGCATTTGGAAACTGTTCAAAATATATTGGCATAAAGAGTCTCAAACTTGCAGTTGGTCTGAGGAATGTGCCTTCTAGATCTAGTAGAGGACTATTCGAGGCAATAGCAGGGTTTATAGAGGGAGGTTGGTCAGGACTAGTTGCTGGTTGGTATGGGTTCCAGCATTCAAATGACCAAGGGGTTGGTATGGCAGCAGATAGAGACTCAACCCAAAAGGCAATTGATAAAATAACATCCAAAGTGAATAATATAGTCGACAAAATGAACAAGCAGTATGAAATCATTGATCATGAATTCAGTGAGGTAGAAACTAGACTTAACATGATTAATAATAAGATTGATGATCAAATCCAGGATATATGGGCATATAATGCAGAATTGCTAGTTTTGCTTGAAAACCAGAAAACACTCGATGAGCATGACGCAAATGTAAACAATCTATATAATAAAGTAAAGAGGGCATTGGGTTCTAATGCGGTGGAAGATGGGAAAGGATGTTTCGAGCTATACCACAAATGTGATGACCAATGCATGGAGACAATTCGGAACGGGACCTACAACAAAAGGAAATATCAAGAGGAATCAAAATTAGAAAGACAGAAAATAGAGGGGGTCAAGCTGGAATCTGAAGGAACTTACAAAATCCTCTCCATTTATTCGACTGTCGCCTCATCTCTTGTGATTGCAATGGGGTTTGCTGCCTTCTTGTTCTGGGCCATGTCCAATGGGTCTTGCAGATGCAACATATATATATAA
>A_/_H9N2|MK554046|A/chicken/Jiangsu/J2445/2017
ATGGACACAGTATCACTAGTAACTATACTACTACTATCAACAGTAAGCTATGCAGATAAAATCTGCATCGGCTACCAATCAACAAACTCCACAGAAACTGTGGACACACTAACAGAAAACAATGTCCCTGTGACACATGCCAAAGAACTGCTCCACACAGAGCATAATGGGATGCTGTGTGCAACAAGCTTGGGACAACCTCTTATTTTAGACACCTGCACCATTGAAGGGCTAATCTATGGCAATCCTTCTTGTGATCTATCGCTGGAAGGAAGAGAATGGTCCTATATCGTCGAGAGACCATCAGCTGTTAACGGATTGTGTTATCCCGGGAATGTAGAAAATCTAGAAGAGCTAATGTCACTTTTTAGCTCTGCTAGGTCTTATCAAAAGGTCGAGATTTTCCCAGACACAATCTGGAATGTGTCTTACGATGGAACAAGCGCAGCATGCTCAGGTTCATTCTACAGAAGCATGAGATGGTTGACTCAAAAGGACGGCAATTACCCTACCCAAGACGCCCAATACACAAATAATCAAGGAAATAACATTCTCTTCATGTGGGGCATAAATCACCCACCCACCGATGATACACAGATAAGTCTGTACACGAGAACCGACACAACAACGAGTGTGGCAACAGAAGAAATAAATAGGATTTTCAAACCATTGATAGGACCAAGGCCTCTTGTCAACGGTCTGATGGGAAGAATTGATTATTATTGGTCTGTATTGAAACCGGGTCAAACATTGCGAATAAAATCTGATGGAAATCTACTAGCTCCATGGTGTGGATACATTCTTTCACGAGAGAGCCATGGAAGAATTCTGACGACTGATTCAAAAATGGGTAGCTGCACAGTGCAATGTCAGACAGAAAAAGGTGGCTTAAACACAACACTGCCTTTCCAAAATGTAAGTAAGTATGCATCTGGAAAATGCTCAAAATACATTGGCATAAAGAGTGTCAAGGTCGCAGTTGGTCTGAAGAATGTGCCTGGTAGATATATTAGAGGAGTATTCGGGGCCATAGCAGGGTTCATAGAGGGAGGTTGGTCAGGACTAGTTGATGGTTGGTATGGGTTCCAGCATTCAAATGACCAAGGAGTAGGTATGGCAGCAGATAGAGATTCAACCCAAAAGGCAATTGATAAAATAACATCCAAAGTGAATAATATGGTGGCCAAAATGTACAAGCAGTATGAAATCATTGATCATGAATTCAGCGAGGTAGAAACTAGAATTAACATGATCAATAATAAGTTCGACGATCAAATCCAGGATATATGGGCATATAATGCAGAATCAATAGTTTTGCTTGATAACCAGAAAACACTTGGAGAGCATGACGCAAATGTGAACAATGTATATAATAAAGTAAAGAGGGCGTTGGGTTCCAATGCGGCGGAAGATGGGAAAGGATGTTTCGTACAGTACCACAAATGTAATGACCAATGCATGGAGACAATTCGAAACGGGACATTCAACAGAAGGAAGTGTCAGGCGGAGTCAAAAAAAGAAAGACAGAAAATAGAGGGGGTCAACCAGGAATTTGAAGGAACCTGCAAAGTCGTGTCCATTTATTCGACTGTGGCATCATATCGAGCGATTGCAATGGGGTTTGTTGCCTTTTTTTTTTGGGCCATGTACAATGGGTATTGCAGATGCAACAGTTGTATATAA
>A_/_H9N2|MK554021|A/chicken/Jiangsu/J2322/2017
ATGATGACAGTATCACTAATAACTATACTACTAGTAGCAACAGTAAGCAATGCAGATAAAATCTGCATCGGCTACCGATCAACAAACTCCACAGAAACTGTGGACACACTAACAGAAAACAATGTCCCTGTGACACATGCCAAAGAACTGCTCCACACAGAGCATAATGGAATGCTGTGTGCAACAAGCTTGGGACAACCTCTTATTTTAGACACTTGCACCATTGAAGGGCTAATCTATGGCAATCCTTCTTGTGATCTATCGCTGGAAGGAAGGGAGTGGTCCTATATCGTCGAGAGACCATCAGCTGTTAACGGATTGTGTTACCCCGGGAATGTAGAAAATCTAGAAGAGCTAATGTCACTTTTTAGTTCTGCTAGGTCTTATCAAAAAATCCAGATTTTCCCAGACACAATCTGGAATGTGTCTTACGATGGAACAAGCACAGCATGCTCAAATTCATTCTACAGAAGCATGAGATGGTTGACTCAAAAGGACGGCAATTACCCTACCCAAGACGCCCAATACACAAATAATCAAGGAAATAACATTCTTTTCATGTGGGGCATAAATCACCCACCCACCGATGATACGCAGAGAAATCTGTACACGAGAACCGACACAACAACGAGTGTGGCAACAGAAGAAATAAATAGAATCTTCAAACCATTGATAGGACCAAGGCCTCTTGTCAACGGTTTGATGGGAAGAATTGATTATTATTGGTCTGTATTGAAACCGGGTCAAACACTGCCAATAAAATCTGATGGGAATCTAATAGCTCCATGGTATGGATACATTCTTTCACGAGAGAGCCATGGAAGAATTCTGAACACTGATTTAAAAAGGGGTAGCTGCACAGTGCAATGTCAGACAAAAAAAGGTGGCTTAAACACAGCACTGCCATTCCAAAATGTAAGTAAGTATGCATTTGGAAACTGCTCAAAATACAGTGGCGTAAAGAGTCTCAAACTTGCAGTTGGTCTGAGGAATGTGCCTGGTAGATATAGTAGAGGAGTATTCGGGGCCATAGCAGGGTTCATAGAGGGAGGTTGGTCAGGACTAGTTGCTGGTTGGTATGGGTTCCAGCATTCAAATGACCAGGGGGTAGGTATGGCAGCAGATAGAGATTCAACCCAAAAGGCAATTGATAAAATAACATCCAAAGTGAATAATATAGTGGCCAAAATGTACAAGCAGTATGAAATCATTGATCATGAATTCAGCGAGGTAGAAACTAGACTTAACATGATCAATAATAAGATTGACGATCAAATCCAGGATATATGGGCATATAATGCAGAAGCGATAGTTTTGCTTGAAAACCAGAAAACACTTGACGAGCATGATGCAAATGTGAACAATCTATATAATAAAGTAAAGAGGGCGTTGGGTTCCAATGCGGTGGAAGATGGGAAAGGATGTTTCGAGCTATACCACAAATGTAATGACCAATGCATGGAGACAATTCGGAACGGGACATACAACAAAAGGAAGTATCAAGCGGAGTCAAAATTAGAAAGACAGAAAATAGAAGGGGTCAAGCAGGAATTTGAAGGAACCTGCAAAATCGTCACCATTTATTCGACTGTTGCCTCATCTCTTGTGATTGCAATGGGGTTTGTTGCCTTTTTGTTCTGGGCCATGTCCAATGGTTCGGCAAGATGCAACATATGTATATAA
>A_/_H9N2|MK554020|A/chicken/Jiangsu/J2317/2017
ATGATGACAGTATCACTAATAACTATACTACTAGTAGCAACAGTAAGCAATGCAGATAAAATCTGCATCGGCTACCGATCAACAAACTCCACAGAAACTGTGGACACACTAACAGAAAACAATGTCCCTGTGACACATGCCAAAGAACTGCTCCACACAGAGCATAATGGAATGCTGTGTGCAACAAGCTTGGGACAACCTCTTATTTTAGACACTTGCACCATTGAAGGGCTAATCTATGGCAATCCTTCTTGTGATCTATCGCTGGAAGGAAGGGAGTGGTCCTATATCGTCGAGAGACCATCAGCTGTTAACGGATTGTGTTACCCCGGGAATGTACAAAATCTAAAAGAGCTAAGGTCACTTTTTAGTTCTGCTAGGTCTTATCAAAAAATCCAGATTTTCCCAGACACAATCTGGAATGTGTCTTACTATGGAACAAGCACAGCATGCTCAAATTCATTCTACAGAATCATGAGATGGTTGACTCAAAAGGACGGCAATTACCCTACCCAAGACGCCCAATACACAAATAATCAAGGGAATAACATTCTTTTCATGTGGGGCATAAATCACCCACCCACCGATGATACGCAGAGAAATCTGTACACGAGAACCGACACAACAACGAGTGTGGCAACAGAAGAAATAAATAGAATCTTCAAACCATTGATAAGACCAAGGCCTCTTGTCAACGGTTTGATGGGAAGAATTGATTATTATTGGTCTGTATTGAAACCGGGTCAAACACTGCGAATAAAATCTGATGGGAATCTAATAGCTCCATGGTATGGATACATTCTTTCACGAAAGAGCCAAGGGAAAATGCTGAAGACTGATTCAATAAGGAGTAGCTGCACAGTGTCATGTCAGACAGATAAAGGTGGCTTAAACACAGCACTGTCATTACAAAATGTAAGTAAGTATGCATTTGGAAACTGCTCAAAATACATTGGCGTAAAGAGTCTCAAACTTGCAGTTGGTCTGAGGAATGTGCGTTGTAGATATAGTAGAGGAGTATTCGGGGCCATAGCAGGGTTCATAGAGGGAGGTTGGTCAGGACTAGTTGATGGTTGGTATGGGTTCCAGCATTCAAATGACCAGGGGGTAGGTATGGCAGCAGATAGAGATTCAACCCAAAAGGCAATTGATAAAATAACATCCAAAGTGAATAATATAGTGGCCAAAATGAACAAGCAGTATGAAATCATTGATCATGAATTCGGTGAGGTAGAAACTAGACTTAACATGATCAATAATAAGATTGATGATCAAATCCAGGATATATGGGCATATAATGCAGAATTGATAGTTTTGCTTGAAAACCAGAAAACACTTGACGAGCATGATGCAAATGTGAACAATCTATATAATAAAGTAAAGAGGGCGTTGGGTTCCAATGCGGTGGAAGATGGGAAAGGATGTTTCGAGCTATACCACAAATGTAATGACCAATGCATGGAGACAATTCGGAACGGGACATACAACAAAAGGAAGTATCAAGAGGAGTCAAAATTAGAAAGACAGAAAATAGAAGGGGTCAAGCTGGAATTTGAAGGAACTTACAAAATCCTCACCATTTATTCGACTGTTGCATCATATCTTGTGATTGCAATGGGGTTTGCTGCCTTTTTGTTCTGGGCCATGTCCAATGGTTCTTGCAGATGCAACTATTGTATATAA
>A_/_H9N2|MK554009|A/chicken/Jiangsu/J2279/2017
ATGGAGACAGTATCACTAATAACTATACTACTAGTAGCAACAGTAAGCAATGCAGATAAAATCTGCATCGGCTACCAATCAACAAACTCCGCAGAAACTGTGGACACACTAACAGAAAACAATGTCCCTGTGACACATGCCAAAGAACTGCTCCACACAGAGCATAATGGAATGCTGTGTGCAACAAGCTTGGGACAACCTCTTATTTTAGACACTTGCACCATTGAAGGGCTAATCTATGGCAATCCTTCTTGTGATCTATCGCTGGAAGGAAGGGAGTGGTCCTATATCGTCGAGAGACCATCAGCTGTTAACGGATTGTGTTACCCCGGGAATGTAGAAAATCTAGAAGAGCTAAGGTCACTTTTTAGTTCTGCTAGGTCTTATCAAAGAATCCAGATTTTCCCAGACACAATCTGGAATGTGTCTTACGATGGAACAAGCACAGCATGCTCAAATTCATTCTACAGAAGCATGAGATGGTTGACTCAAAAGGACGGCAATTACCCTACTCAAGACGCCCAATACACAAATAATCAAGGGAAGAACATTCTTTTCATGTGGGGCATAAATCACCCACCCACTGATGATACGCAGAGAAATCTGTACACGAGAACCGACACAACAACGAGTGTGGCAACAGAAGAAATAAATAGAATCTTCAAACCATTGATAGGACCAAGGCCTCTTGTCAACGGTTTGATGGGAAGAATTGATTATTATTGGTCTGTATTGAAACCGGGTCAAACACTGCGAATAAAATCTGATGGGAATCTAATAGCTCCATGGTATGGATACATTCTTTCAGGGAAGAGCCATGGAAGAATTCTGAAGACTGATTTAATACGGAGTAGCTGCACAGTGCAATGTCAGACAGAGAAAGGTGGCTTAAACACAACACTGCCATGCCAAAATGTAAGTAAGTATGCATTTGGAAACTGCTCAAAATACATAGGCATAAAGAGTCTCAAACTTGCAGTTGGTCTGAGGAATATCCGTTCTAGATATAGTAGAGGAGTATTCGGGGCCATAGCAGGGTTTATAGAGGGAGGTTGGTCAGGATTAGTTGATGGTTGGTATGGGTTCCAGCATTCAAATGACCAGGGGGTAGGTATGGCAGCAGATAGAGATTCAACCCAAAAGGCAATGGATAAAATACCTTCCAAAGTGATTAATTTGGTGGCCAAAATGACCAAGCAGTATGAAATCATTGATCATGAATTCAGTGAGGTAGAAACTAGAATTAACATGATCAATAATAAGTTTGATGATCAAATCCAGGATATATGGGCATATAATGCGGAATTGTTAGTTTTGCTTGAAAACCAGAAAACACTTGACGAGCAGGACGCAAATGTGAATAATTTATATAATAAAGTAAAGAGAGCGTTGGGTTTCAATGCGGTGGAAGATGGGAAAGGATGTTTCGAGTTATACCACAAATGTAATGACCAATGCATGGAGACAATTGGGAACGGGACATACAACAAAAGGAAGTATCAAGAGGAGTCAAAATTAGAAAGACAGAAAATAGAGGGGGTCAAACGGGAATTTGAAGGAACCTACAAAATCGTCACCATTTATTCGACTGCGGCATCATCTCTTGTGATTGCAATGGGGTTTGTTGCCTTTTTGTTCGGGGCCATGTCCAATGGTTCTTGCAGATGCAACATTTGTGGATAA
>A_/_H9N2|MK554007|A/chicken/Jiangsu/J2267/2017
ATGGAGACAGTATCGCTAATAACTATACTACTAGTATCAACAGTAAGCAATGCAGATAAAATCTGCATCGGCTATCAATCAACAAACTCCACAGAAACCGTGGACACACTAACAGAAAACAATGTCCCTGTGACACATGCCAAAGAACTGCTCCACACAGAGCATAATGGGATGCTGTGTGCAACAAGCTTGGGACAACCTATTATTTTAGACACCTGCACCATTGAAGGGCTAATCTATGGCAATCCCTCTTGTGATCTGTCGCTGGAAGGAAGACAATGGTCCTATATCGTCCAAAGACCATCAGCTGTTAACGGATTGTGTTACCCCGGGAATGTACAAAATCTAGAAGAACTAATGTCACTTTTTAGTTCTGCTAGGTCTTATCAAAAAATCCAGATTTTCCCAGATACAATCTGGAATGTGTCTTACGATGGAACAAGCACAGCATGCTCAGGTTCATTCTACAGAAATATGAGATGGTTGACTCGAAAGAACGGTGAATACCCTACACAAGACGCCCAATACACAAATAACCCAGGAAAGAACATTCTCTTCATGTGGGGCATCAATCACCCACCCGCCGACACTACTCAAAGAAACCTATACACGAGAACCGACCCAACAACGAGTGTGGCAACAGAAGAAATAAATAGGATCTTCAAACCATTGATAGGACCAAGGCCTCTTGTCAACGGTTTGATGGGAAGAATTGATTATTATTGGTCTGTATTGAAACCGGGTCAAACACTGCCAATGAAATCTGATGGGAATCTAATAGCTCCATGGTATGGACATATTCTTTCCGGAGAGAGCCATGGAAAAGACATGAAGACTGATTTGAAAAGGGGTAGCTGCACAGTGCAATGTCAAGCAGAGAAAGGTGGCTTAAACACAGCACTGTCATTCCAAAATGTAAGTAAGTATGCATTTGGAAACTGCTCAAAATACATCGGCATAAAGAGTCTCAAACTTGCAGTTGGTCTGAGGAATGTGCCTTCCAGATATAGTAGAGGACTATTCGGGTCCATAGCAGGGTTTATAGAGGGAGGTTGGTCAGGACTAGTTGCTGGTTGGTATGGGTTCCAGCATTCAAATGACCAAGGGGTTGGTATGGCAGCAGATAGAGAATCAACCCAAAAGGCAGTTGACAAAATAACATCCAAAGTGAATAATATAGTGGACAAAATGAACAAGCAGTATGAAATCATTGATCATGAATTTAGTGAGGTAGAAACTAGACTTAACATGATCAATAATAAGATTGATGACCAAATCCAGGATATATGGGCATATAATGCAGAAGTGCTAGTTTTGCTTGAAAACCAGAAGACACTTGATGAGCATGACGCAAATGTAAACAATCTATATAATAAAGTAAAGAGGGCATTGGGTTCCAATGCGATGGAAGACGGGAAAGGATGTTTCGATCTATACCACAAATGTGATGACCAATGCATGGAGACAATTCGGAACGGGACCTACAACAGAAGGAAGTATCAAGAGGAGTCAAAATTGGAAAGACAGAAAATAGAGGGGGTCAAGCTGGAATCTGAAGGAACTTACAAAATCCTCTCCATTTATTCGACTGTTGCCTCATCCCTTGTAATTGCAATGGGGTTTGCTGCCTTCTTGTTCTGGGCCATGTCCAATGGATCTTGCAGATGCAACATTTGTATATAA
>A_/_H9N2|MK553938|A/chicken/Hubei/H2253/2017
ATGGAGACAGTATCACTAATAACTATACTACTGGTAGCAACAGTAAGCAATGCAGATAAAATCTGCATCGGCTATCAATCAACAAACTCCACAGAAACTGTGGACACACTAACAGAAAACAATGTCCCTGTGACACATGCTAAAGAACTGCTCCACACAGAGCATAATAGGATGCTGTGTGCAACAAGCTTGGGACAACCTCTTATTTTGGACACCTGCACCATTGAAGGGCTAATCTATGGCAATCCTTCTTGTGATCTATCGCTGGAAGGAAGAGAATGGTCCTATATCGTCGAGAGACCATCAGCTGTTCACGGATTGTGTTACCCCGGGAATGTAGAAGATCTAGAAGAGCTAAGGTCACTTTTTAGTTCTGCTAGGTCTTATCAAAGAATCCAGATCTTCCCAGACACAATCTGGAATGTTTCTTACGATGGGACAAGCACAGCATGCTCAGGTTCATTCTACAGAAGCATGAGATGGTTGACTCGAAAAAACGGCGAGTACCCTATCCAAGACGCCCAATACACAAATAATCAAGGGAAGAACATTCTTTTCATGTGGGGTATAAATCACCCACCCACCGATGATACGCAGAGAGGGCTGTACACTAGAACCGACACAACAACAAGTGTGGCAACAGAAGAAATAAATAGGATCTTCAAACCATTAATAGGGCCAAGGCCTCTTGTCAACGGTTTGATGGGAAGAATCAATTATTATTGGTCTGTGTTGAAACCGGGTCAAACACTGCGAATAAAATCTGATGGGAATCTAATAGCTCCATGGTATGGACACATTCTTTCAGGAGAGAGCCACGGAAGAATTCTGAAGACTGATTTAAAAAGGGGTAGTTGCACAGTGCAATGTCAGACAGAGAAAGGTGGCTTAAACACAACACTGCCATTCCAAAATGTAAGTAAGTATGCATTTGGAAACTGCTCAAAATATATTGGCATAAAGAGTCTCAAACTTGCAATTGGTCTGAGGAATGTGCCTTCTAGGTCTAGTAAAAGACTATTCGGGGCCATAGCAGGGTTTATAGAGGGAGGTTGGTCAGGACTAGTTGCTGGTTGGTATGGGTTCCAGCATTCAAATGACCAAGGGGTTGGTATGGCTGCAGATAGAGACTCAACCCAAAAGGCAATTGATAAAATAACATCCAAGGTGAATAATATAGTCGACAAAATGAACAAGCAGTATGAAATCATTGATCATGAATTCAGTGAGGTAGAGACTAGACTTAACATGATTAATAATAAGATTGATGATCAAATCCAGGATATATGGGCATATAATGCAGAATTGCTAGTTCTGCTTGAAAACCAGAAAACACTCGATGAGCATGATGCAAATGTAAACAATCTATATAATAAAGTAAAGAGGGCGTTGGGTTCTAATGCGGTGGAAGATGGAAAAGGATGTTTCGAGCTATACCACAAATGTGATGACCAATGTATGGAGACAATTCGGAACGGGACCTACAACAGAAGGAAGTATCAAGAGGAATCAAAATTAGAAAGACAGAAAATAGAGGGGGTCAAGCTGGAATCTGAAGGAACTTACAAAATCCTCACCATTTATTCGACTGTCGCCTCATCTCTTGTGATTGCAATGGGGTTTGCTGCCTTTTTGTTCTGGGCCATGTCCAATGGGTCTTGCAGATGCAAGGTTGGTATATAA
>A_/_H9N2|MK553655|A/Duck/Jiangxi/X2437/2018
ATGGAGACAGTATCACTAATAACTATACTACTAGCAGCAACAGTAAGCAATGCAGATAAAATCTGCATCGGCTATCAATCAACAAACTCAACAGAAACTGTGGACACGCTAACAGAAAACAATGTTCCTGTGACACATGCCAAAGAACTGCTCCACACAGAGCATAATGGGATGCTGTGTGCAACAAGCTTGGGACAACCTCTTATTTTAGACACCTGCACCATTGAAGGGCTAATCTATGGCAATCCTTCTTGTGATCCATTGCTGGAAGAGAGAGAATGGTCTTATATCGTCGAGAGACCATCAGCTGTTAACGGACTGTGTTACCCCGGGAATGTAGAAAATCTAGAAGAGCTAAGGTCATTTTTTAGTTCTGCTAGATCTTATCAAAGAATCCAGATTTTCCCAGACACGATCTGGAATGTTTCTTACGATGGGACAAGCAACACATGCTCAGGTTCATTCTACAGAAACATGAGATGGTTGACTCGAAAGAACGGCAATTACCCTATCCAAGACGCCCAATACACGAATAATCAAGGGAAGAGCATCCTTTTCATGTGGGGCATAAATCACCCACCCACCGATGACACGCAAAGAAATCTGTACACAAGAACCGACACAACAACGAGTGTGGCAACAGAAGAAATAAATAGGATCTTCAAACCATTGATAGGACCAAGGCCTCTTGTCAACGGTTTGATGGGAAGAATTAATTATTATTGGTCGGTTTTGAAACCGGGTCAAACACTGAGAATAAAATCTGATGGGAATCTAATAGCTCCATGGTATGGATACATTCTTTCAGGAGAGAGCCATGGTAGCATTCTGATGACTGATCTAACAAAGGGTAGCTGCACAGTGCAATGTCAGACAGAGAAAGGTGGCTTAAACACAGCATTGCCTTTCCAAAATGTAAGTAAATATGCATTTGGAAACTGCTCAAAATACATTGGAATAAAGAGTCTCAAACTTGCAGTTGGTCTGAGGAATGTGCCTTCTAGATCTAGTAGAGGACTATTCGTGGCTATAGCAGGGTTTATAGAAGGAGGTTGGTCAGGACTAGTTGCTGGTTGGTATGGGTTTCAGCATTCAAATGACCAAGGGGTTGGTATGGCAGCAGATAGAGAATCAACTCAAAAGGCAATTGATAAAATAACATCCAAAGTGAATAACATAGTCGACAAAATGAACAAGCAATATGAAATCATTGACCACGAATTCAGTGAGGTAGAAACTAGACTTAACATGATCAATAATAAGATTGATGATCAAATCCAGGATATATGGGCATATAATGCAGAATTGCTAGTTTTGCTTGAAAACCAGAAAACACTCGATGAGCATGACGCAAATGTAAACAATCTATATAATAAAGTAAAGAGAGCGTTGGGTTCCAATGCGGTGGAAGATGGGAAAGGATGTTTCGAGCTATACCATAAATGTGATGACCAATGCATGGAGACAATTCGGAATGGGACCTATAACAGAAGGAAATATCAAGAGGAGTCGAAATTAGAAAGACAGAAAATAGAGGGGGTCAAACTGGAATCTGAAGGAACTTACAAAATCCTCTCCATTTATTCGACTGTCGCCTCATCTCTTGTGATTGCAATGGGGTTTGCTGCCTTTTTGTTCTGGGCCATGTCCAATGGGTCTTGCAGATGCAACATTTGTATATAA
>A_/_H9N2|MK553650|A/chicken/Jiangxi/X2401/2018
ATGGAGACAGTATCACTAATAACTATACTACTAGCAGCAACAGTAAGCAATGCAGATAAAATCTGCATCGGCTATCAATCAACAAACTCAACAGAAACTGTGGACACGCTAACAGAAAACAATGTTCCTGTGACACATGCCAAAGAACTGCTCCACACAGAGCATAATGGGATGCTGTGTGCAACAAGCTTGGGACAACCTCTTATTTTAGACACCTGCACCATTGAAGGGCTAATCTATGGCAATCCTTCTTGTGATCCATTGCTGGAAGAGAGAGAATGGTCTTATATCGTCGAGAGACCATCAGCTGTTAACGGACTGTGTTACCCCGGGAATGTAGAAAATCTAGAAGAGCTAAGGTCATTTTTTAGTTCTGCTAGATCTTATCAAAGAATCCAGATTTTCCCAGACACGATCTGGAATGTTTCTTACGATGGGACAAGCAACACATGCTCAGGTTCATTCTACAGAAACATGAGATGGTTGACTCGAAAGAACGGCAATTACCCTATCCAAGACGCCCAATACACGAATAATCAAGGGAAGAGCATCCTTTTCATGTGGGGCATAAATCACCCACCCACCGATGACACGCAAAGAAATCTGTACACAAGAACCGACACAACAACGAGTGTGGCAACAGAAGAAATAAATAGGATCTTCAAACCATTGATAGGACCAAGGCCTCTTGTCAACGGTTTGATGGGAAGAATTAATTATTATTGGTCGGTTTTGAAACCGGGTCAAACACTGAGAATAAAATCTGATGGGAATCTAATAGCTCCATGGTATGGATACATTCTTTCAGGAGAGAGCCATGGAAGAATTCTGAGGACTGATCTAACAAAGGGTAGCTGCACAGTGCAATGTCAGACAGAGAAAGGTGGCTTAAACACAACATTGCCCTTCCAAAATGTAAGTAAATATGCATTTGGAAACTGCTCAAAATACATTGGAATAAAGAGTCTCAAACTCGCAGTTGGTCTGAGGAATGTGCGTTCTAGATATAGTAGAGGACTCTTCGGGGGTATAGCAGGGTTCATAGAAGGAGGTTGGTCAGGATTAGTTGCTGGTTGGTATGGGTTTCAGCATTCAAATGACCAAGGGGTTGGTATGGCAGCAGATAGAGAATCAACTCAAAAGGCAATTGATAAAATAACATCCAAAGTGAATAACATAGTGGCCAAAATGTACAAGCAATATGAAATCATTGACCTCGAATTCAGTGAGGTAGAAACTAGAATTAACATGATCAATAATAAGATCGATGATCAAATCCAGGATATATGGGCATATAACGCAGAATTGATAGTTTTGCTTGATAACCAGAAAACACTTGATGAGCATGACGCAAATGTAAACAATGTATATAATAAAGTAAAGAGAGCGTTGGGTTCCAATGCGGTGGAAGATGGGAAAGGATGTTTCGAGCTATACCATAAATGTGATGACCAATGCATGGAGACAATTCGGAATGGGACCTATAACAGAAGGAAATATCAAGCGGAGTGGAAATTAGAAAGACAGAAAATAGAGGGGGTCAAACTGGAATCTGAAGGAACCTACAAAATCCTCTCCATTTATTCGACTGTGGCATCATATCTTGTGATTGCAATGGGGTCTGCTGCCTTTTTGTTTGGGGCCATGTCCAATGGGTCTTGCAGATGCAACATTTGTATATAA
>A_/_H9N2|MK553625|A/chicken/Jiangxi/X2355/2018
ATGGAGACAGTATCACTAATAACTATACTACTAGCAGCAACAGTAAGCAATGCAGATAAAATCTGCATCGGCTATCAATCAACAAACTCAACAGAAACTGTGGACACGCTAACAGAAAACAATGTTCCTGTGACACATGCCAAAGAACTGCTCCACACAGAGCATAATGGGATGCTGTGTGCAACAAGCTTGGGACAACCTCTTATTTTAGACACCTGCACCATTGAAGGGCTAATCTATGGCAATCCTTCTTGTGATCCATTGCTGGAAGAGAGAGAATGGTCTTATATCGTCGAGAGACCATCAGCTGTTAACGGATTGTGTTACCCCGGGAATGTAGAAAATCTAGAAGAGCTAAGGTCATTTTTTAGTTCTGCTAGATCTTATCAAAGAATCCAGATCTTCCCAGACACGATCTGGAATGTTTCTTACGATGGGACAAGCAACACATGCTCAGGTTCATTCTACAGAAACATGAGATGGTTGACTCGAAAGAACGGCAATTACCCTATCCAAGACGCCCAATACACGAATAATCAAGGGAAGAGCATCCTTTTCATGTGGGGCATAAATCACCCACCCACCGATGATACGCAAAGAAATCTGTACACAAGAACCGACACAACAACGAGTGTGGCAACAGAAGAAATGAATAGGATATTCAAACCATTGATAGGACCAAGGCCTCTTGTCAACGGTTTGATGGGAAGAATTAATTATTATTGGTCGGTTTTGAAACCGGGTCAAACACTGAGAATAAAATCTGATGGGAATCTAATAGCTCCATGGTATGGATACATTCTTTCAGGAGAGAGCCATGGAAGAATTCTGAGGACTGATCTAACAAAGGGTAGCTGCACAGTGCAATGTCAGACAGAGAAAGGTGGCTTAAACACAACATTGCCCTTCCAAAATGTAAGTAAATATGCATTTGGAAACTGCTCAAAATACATTGGAATAAAGAGTCTCAAACTTGCAGTTGGTCTGAGGAATGCGCCTTCTAGATCTAGTAGAGTACTATTCGGGGCTATAGCAGGGTTTATAGAAGGAGGTTGTTCAGGACTAGTTGCTGGTTGGTATGGGTTTCAGCATTCAAATGACCAAGGGGTTGGTATGGCAGCAGATAGAGAATCAACTCAAAAGGCAATTGATAAAATAACATCCAAAGTGAATAACATAGTCGACAAAATGAACAAGCAATATGAAATCATTGACCACGAATTCAGTGAGGTAGAAACTAGACTTAACATGATCAATAATAAGATTGATGATCAAATCCAGGATATATGGGCATATAATGCAGAATTGCTAGTCCTGCTTGAAAACCAGAAAACACTCGATGAGCATGACGCAAATGTAAACAATCTATATAATAAAGTAAAGAGAGCGTTGGGTTCCAATGCGGTGGAAGATGGGAAAGGATGTTTCGAGCTATACCATAAATGTGATGACCAATGCATGGAGACAATTCGGAATGGGACCTATAACAGAAGGAAATATCAAGAGGAGTCGAAATTAGAAAGACAGAAAATAGAGGGGGTCAAGCTGGAATCTGAAGGAACTTACAAAATCCTCACCATTTATTCGACTGTCGCCTCATCTCTTGTGATTGCAATGGGGTTTGCTGCCTTTTTGTTCTGGGCCATGTCCAATGGGTCTTGCAGATGCAACATTTGTATATAA
>A_/_H9N2|MK553606|A/chicken/Jiangxi/X2295/2018
ATGGAGACAGTATCACTAATAACTATACTACTGGTAGCAACAGTAAGCAATGCAGACAAAATCTGCATCGGCTATCAATCAACAAACTCCACAGAAACTGTGGACACACTAACAGAAAACAATGTCCCTGTGACACATGCCAAAGAACTGCTCCACACAGAGCATAATGGAATGCTGTGTGCAACAAGCTTGGGACAACCTCTTATTTTGGACACCTGCACCATTGAAGGGCTAATCTATGGCAATCCTTCTTGTGATCTATCGCTGGAAGGAAGAGAATGGTCCTATATCGTCGAGAGACCATCAGCTGTTCACGGATTGTGTTACCCCGGGAATGTAGAAGATCTAGAAGAGCTAAGGTCACTTTTTAGTTCTGCTAGGTCTTATCAAAGAATCCAGATCTTCCCAGACACAATCTGGAATGTTTCTTACGATGGGACAAGCACAGCATGCTCAGGTTCATTCTACAAAAGCATGAGATGGTTGACTCGAAAAAACGGCGAGTACCCTACCCAAGACGCCCAATACACAAATAATCAAGGGAAGAACATTCTTTTCATGTGGGGTATAAATCACCCACCCACCGATGATACGCAGAGGGGGCTGTACACAAGAACCGACACAACAACAAGTGTGGCAACAGAAGAAATAAATAGGATTTTCAAACCATTAATAGGACCAAGGCCTCTTGTTAACGGTTTGATGGGAAGAATCAATTATTACTGGTCTGTATTGAAACCGGGTCAAACACTGCGAATAAAATCTGATGGGAATCTAATAGCTCCATGGTATGGACACATTCTTTCAGGAGAGAGCCACGGAAGAATTCTAAAGACTGATTTAAAAAGAGGTAGCTGCACAGTGCAGTGTCAGACAAAAAAAGGTGGCTTAAACACAACACTGCCATTCCAAAATGTAAGTAAGTATGCATTTGGAAACTGCTCAAAATATATTGGCATAAAGAATCTCAAACTTGCAGTTTGTCTGAGGAATGTGCCTTCTATATATAGAAGAGGAATATTCGGGGCCATAGCAGGTTTTATAGAGGGAGGTTGCCCAGGACTAGTTGCGGGTTGGTATGGGTTCCAGCATTCAAATGACCAAGGGGTTGGTATTGCAGCGGATAGAGATTCACCCCAAAAGGCAATGGATAAAATACCCTCCAAAGTGAATAACATAGTGGCCAAAATGAACAAGCAGTATGAAATCATTGATCATGAATTCAGTGAGATAGAAACTAGACTTAACATGATTAATAATAAGATTGATGATCAAATCCAGGATATATGGGCATATAATGCAGAATTGCTAGTTTTGCTTGAAAACCAGAAAACACTCGATGAGCATGACGCAAATGTAAACAATCTATATAATAAAGTAAAGAGGGCGTTGGGTTCTAATGCGGTGGAAGATGGGAAAGGATGTTTCGAGCTATACCACAAATGTGATGACCAGTGCATGGAGACAATTCGGAACGGGACCTACAACAGAAGGAAGTATCAAGAGGAATCAAAATTAGAAAGACAGAGAATAGAGGGGGTCAAGCTGGAATCTGAAGGAACTTACAAAATCCTCACCATTTATTCGACTGTCGCCTCATCTCTTGTTATTGCAATGGGGTTTGCTGCCTTCTTGTTCTGGGCCATGTCTAATGGGTCTTGCAGATGCAACATTTGTATATAA
>A_/_H9N2|MK553531|A/chicken/Jiangxi/X2088/2018
ATGGAGACAGTATCACTAATAACTATACTACTGGTAGCAACAGTAAGCAAAGCAGACAAAATCTGCATCGGCTATCAATCAACAAACTCCACAGAAACTGTGGACACACTAACAGAAAACAATGTCCCTGTGACACATGCCAAAGAACTGCTCCACACAGAGCATAATGGGATGCTGTGTGCAACAAGCTTGGGACAACCTCTTATTTTGGACACCTGCACCATTGAAGGGCTAATCTATGGCAATCCTTCTTGTGATCTATCGCTGGAAGGAAGAGAATGGTCCTATATCGTCGAGAGACCATCAGCTGTTCACGGATTGTGTTACCCCGGGAATGTAGAAGATCTAGAAGAGCTAAGGTCACTTTTTAGTTCTGCTAGGTCTTATCAAAGAATCCAGATCTTCCCAGACACAATCTGGAATGTTTCTTATGATGGGACAAGCACAGCATGCTCAGGTTCATTCTACAAAAGCATGAGATGGTTGACTCGAAAAAACGGCGAGTACCCTACCCAAGACGCCCAATACACAAATAATCAAGGGAAGAACATTCTTTTCATGTGGGGTATAAATCACCCACCCACCGATGATACGCAGAGGGGGCTGTACACAAGAACCGACACAACAACAAGTGTGGCAACAGAAGAAATAAATAGGATTTTCAAACCATTAATAGGACCAAGGCCTCTTGTTAACGGTTTGATGGGAAGAATCAATTATTACTGGTCTGTATTGAAACCGGGTCAAACACTGCGAATAAAGTCTGATGGGAATCTAATAGCTCCATGGTATGGACACATTCTTTCGGGAGAGAGCCACGGAAGAATTCTAAAGACTGATTTAAAAAGAGGTAGCTGCACAGTGCAGTGTCAGACAGAAAAAGATGGCTTAAACACAACACTGTCATGCCAAAATGTAAGTAAGTATGCATTTGGAAACTGCTCAAAATATATTGGCATAAAGAGTCTCAAACTTGCAGTTGGTCTGAGGAATGTGCCTTCTAGATCCAATAGAGGACTATTCGGGTCCATAGCAGGGTTTATAGAGGGAGGTTGGCCAGGACTAGTTGCTGGTTGGTATGGGTTCCAGCATTCAAATGACCAAGGGGTTGGTATGGCAGCAGATAGAGACTCAACCCAAAAGGCAATTGATAAAATAACATCCAAAGTGAATAACATAGTCGACAAAATGAACAAGCAGTATGAAATCATTGATCATGAATTCAGTGAGATAGAAACTAGACTTAACATGATTAATAATAAGATTGATGATCAAATCCAGGATATATGGGCATATAATGCAGAATTGCTAGTTTTGCTTGAAAACCAGAAAACACTCGATGAGCATGACGCAAATGTAAACAATCTATATAATAAAGTAAAGAGGGCATTGGGTTCTAATGCGGTGGAAGATGGGAAAGGATGTTTCGAGCTATACCACAAATGTGATGACCAATGCATGGAGACAATTCGAAACGGGACCTACAACAGAAGGAAGTATCAAGAGGAATCAAAATTAGAAAGACAGAGAATAGAGGGGGTCAAACTGGAATCTGAAGGAACTTACAAAATCCTCACCATTTATTCGACTGTCGCCTCATCTCTTGTGATTGCAATGGGGTTTGCTGCCTTCTTGTTCTGGGCCATGTATAATGGGTCTTGCAGATGCAACATTTGTATATAA
>A_/_H9N2|MK553455|A/chicken/Guizhou/Q2379/2018
ATGGAGACAGTATCACTAATAACTATACTACTAGCAGCAACAGTAAGCAGTGCAGATAAAATCTGCATCGGCTATCAATCAACAAACTCCACAGAAACTGTGGACACGCTAACTGAAAACAATGTCCCTGTTACACATGCCAAAGAGCTGCTCCACACAGAGCATAACGGGATGCTGTGTGCAACAAGCTTGGGACAACCTCTTATTTTAGACACCTGCACCATTGAAGGGCTAATCTATGGCAATCCTTCCTGTGATCCACTGCCGGAAGAAAGAGAATGGTCCTATATCGTCGAGAGACCATCAGCTGTTAACGGATTGTGTTATCCCGGGAATGTAGAAAATCTAGAAGAGCTAAGGTCACTTTTTAGTTCTGCTAGATCTTATCAAAGAATCCAGATTTTCCCAGACACAATTTGGAATGTGTCTTACGATGGGACAAGCAACACATGCTCAGGTTCATTCTACAGAAACATGAGATGGTTGACTCGAAAGGATGGCAATTACCCTATTCAAGACGCCCAATACACAAATAACCAAGGGAAGAACATTCTTTTCATGTGGGGAATAAATAACCCACCCACCGATGATACGCAAAGAAATCTGTACACTAGAACCGACACAACAACGAGTGTAGCAACGGAAGAAATAAATAGGATCTTCAAACCATTGATAGGGCCAAGGCCTCTTGTCAACGGTTTGATGGGAAGAATTAATTATTATTGGTCGGTTTTGAAACCGGGTCAAACACTGCGAATAAAATCTGATGGGAATCTAGTAGCTCCATGGTATGGATACATTCTTTCAGGAGAGAGCCACGGAAGAATTCTGAGGACTGATCTAGAAAGGGGTAGCTGCACAGTGCAATGTCAGACAGAAAAAGGTGGTTTAAACACAACATTGCCATTCCAAAATGTAAGTAAGTATGCATTTGGAAACTGCTCAAAATACATTGGAATAAAGAGCCTCAAACTTGCAGTTGGTCTGAGGAATGTGCCTTCTAGATCTAGTAGAGGATTATTTGGGGCCATACCAGGGTTCATAGAGGGAGGTTGGTCAGGATTAGTTGCTGGTTGGTATGGGTTCCAGCATTCAAATGACCAAGGGGTTGGTATGGCAGCAGATAGGGAATCAACTCAAAAGGCAGTTGATAAAATACCATCCAAAGTGAATAATATAGTCGACAAAATGACCAAGCAATATGAAATCATTGACCATGAATTCAGTGAGGTAGAAACTAGACTCAACATGATCACCAATAAGATTGATGATCAAATCCAGGATATATGGGCATATAATGCAGAATTGCTAGTTTTGCTCGAAAACCAGAAAACACTCGATGAGCATGACGCAAATGTAACCAATCTATATAATAAAGTAAAGAGAGCTTTGGGTTCCAATGCGGTGGAAGACGGGAAAGGATGTTTCGAGCTATACCACAAATGTGATGACCAATGCATGGAGACAATTCGGAACGGGACTTATAACAGAAGGAAATATCAAGAGGAGTCAAAATTAGAAAGACAGAAAATAGAGGGGGTCAAGCTGGAATTTGAAGGAACTTACAAAATTCTCACCATTTATTCGACTGTCGCCTCATCTCTTGTGATTGCAATGGGGTTTGCTGCCTTTTTGTTTTGGGCCATGTCCAATGGGTCTTGCAGATGCAACATTTGTATATAA
>A_/_H9N2|MK553451|A/chicken/Guizhou/Q2374/2018
ATGGAGACAGTATCACTAATAACTATACTACTAGCAGCAACAGTAAGCAGTGCAGATAAAATCTGCATCGGCTATCAATCAACAAACTCCACAGAAACTGTGGACACGCTAACTGAAAACAATGTCCCTGTTACACATGCCAAAGAGCTGCTCCACACAGAGCATAACGGGATGCTGGGTGCAACAAGCTTGGGACAACCTCTTATTTTAGACACCTGCACCATTGAAGGGCTAATCTATGGCAATCCTTCCTGTGATCCACTGCCGGAAGAAAGAGAATGGTCCTATATCGTCGAGAGACCATCAGCTGTTAACGGATTGTGTTATCCCGGGAATGTAGAAAATCTAGAAGAGCTAAGGTCACTTTTTAGTTCTGCTAGATCTTATCAAAGAATCCAGATTTTCCCAGACACAATTTGGAATGTGTCTTACTATGGGACAAGCAACACATGCTCAGGTTCATTCTACACAAACATGAGATGGTTGACTCAAAAGGATGGCAATTACCCTATTCAAGACGCCCAATACACAAATAACCAAGGGAATAACATTCTTTTCATGTGGGGAATAAATAACCCACCCACCGATGATACGCAAAGAAATCTGTACACTAGAACCGACACAACAACGAGTGTAGCAACAGAAGAAATAAATAGGATCTTCAAACCATTGATAGGGCCAAGGCCTCTTGTCAACGGTTTGATGGGAAGAATTAATTATTATTGGTCGGGTTTGAAACCGAGTCAAACACTGCGAATAAAATCTGATGGGAATCTAGTAGCTCCATGGTATGGATACATTCTTTCAGTAGAGAGCCACGGAAGAATTCTGAGGACTGATCTAAAACGGGGTAGCTGCACAGTGCAATGTCAGACAGAAAAAGGTGGTTTAAACACAACATTGTCATTCCAAAATGTAAGTAAGTATGCATTTGGAAACTGCTCAAAATACATTGGAATAAAGAGCCTCAAACTTGCAGTTGGTCTGAGGAATGTGCCTTCTAGATATAGTAGAGGATTATGTGGGGCCATAGCAGGGTTCATAGAGGGAGGTTGGTCAGGACTAGTTGCTGGTTGGTATGGGTTCCAGCATTCAAATGACCAAGGGGTTGGTATGGCAGCAGATAGGGAATCAACTCAAAAGGCAGTTGATAAAATAACATCCAAAGTGAATAATATAGTGGACAAAATGAACAAGCAATATGAAATCATTGACCATGAATTCAGTGAGGTAGAAACTAGACTCAACATGATCAACAATAAGATTGATGATCAAATCCAGGATATATGGGCATATAATGCAGAATTGATAGTTTTGCTTGAAAACCAGAAAACACTTGATGAGCATGACGCAAATGTAAACAATCTATATAATAAAGTAAAGAGAGCTTTGGGTTCCAATGCGGTGGAAGACGGGAAAGGATGTTTCGAGCTATACCACAAATGTGATGACCAATGCATGGAGACAATTCGGAACGGGACTTATAACAGAAGGAAATATCAAGAGGAGTCAAAATTAGAAAGACAGAAAATAGAGGGGGTCAAGCTGGAATCTGAAGGAACCTACAAAATTGTCTCCATTTATTCGACTGTCGCCTCATCTCTTGTGATTGCAATGGGGTTTGCTGCCTTTTTGTTCTGGGCCATGTCCAATGGGTCTTGCAGATGCAACATTTGTATATAA
>A_/_H9N2|MK553360|A/Duck/Guizhou/Q2107/2018
ATGGACACAGTATCACTAATAACTATACTACTAGCAGCAACAGTAAGCAGTGCAGATAAAATCTGCATCGGCTATCAATCAACAAACTCCACAGAAACTGTGGACACGCTAACTGAAAACAATGTCCCTGTTACACATGCCAAAGAACTGCTCCACACAGAGCATAACGGGATGCTGTGTGCAACAAGCTTGGGACAACCTCTTATTTTAGACACCTGCACCATTGAAGGGCTAATCTATGGCAATCCTTCTTGTGATCCACTGCCGGAAGAAAGAGAATGGTCCTATATCGTCGAGAGACCATCAGCTGTTAACGGATTGTGTTATCCCGGGAATGTAGAAAATCTAGAAGAGCTAAGGTCACTTTTTAGTTCTGCTAGATCTTATCAAAGAATCCAGATTTTCCCAGACACAATTTGGAATGTGTCTTACGATGGGACAAGCAACACATGCTCAGGTTCATTCTACAGAAACATGAGATGGTTGACTCGAAAGGATGGCAATTACCCTATTCAAGACGCCCAATACACAAATAACCAAGGGAAGAACATTCTTTTCATGTGGGGAATAAATAACCCACCCACCGATGATACGCAAAGAAATCTGTACACTAGAACCGACACAACAACGAGTGTGGCAACGGAAGAAATAAATAGGATCTTCAAACCATTGATAGGGCCAAGGCCTCTTGTCAACGGTTTGATGGGAAGAATTAATTATTATTGGTCGGTTTTGAAACCGGGTCAAACACTGCGAATAAAATCTGATGGGAATCTAGTAGCTCCATGGTATGGATACATTCTTTCAGGAGAGAGCCACGGAAGAATTCTGAGGACTGATCTAAAAAGGGGTAGCTGCACAGTGCAATGTCAGACAGAGAAAGGTGGTTTAAACACAACATTGCCATTCCAAAATGTAAGTAAGTATGCATTTGGAAACTGCTCAAAATACATTGGAATAAAGAGCCTCAAACTTGCAGTTGGTCTGAGGAATGTGCCTTCTAGATCTAGTAGAGGATCATTTGGGGCCATAGCAGGGTTCATAGAGCGAGGTAGGTCAGTACTAGTTGCTGGTTGGTATGGGATCCAGCATTCAAATGACCATGGGGTTGGTATGGCAGCAGATAGGGATTCAACTCGACAGGCAGTGGATACAATAACATCCAGTGTGAATAATATAGTGGCCAAAATGAACAAGCAATATGAAATCATTGACCTTGAATTCAGTGTGGTAGGAACTAGACTCAACATGATCAACAATAAGTTCGATGATCAAATCCAGGATATATGGGCATATAACGCAGAATCGATAGTTTTGCTCGAAAACCAGAAAACACTTGATGAGCATGACGCAAATGTAAACAATCTATATAATAAAGTAAAGAGAGCTTTGGGTTCCAATGCGGTGGAAGACGGGAAAGGATGTTTCGAGCTATACCACAAATGTGATGACCAATGCATGGAGACAATTCGGAACCGGACTTATAACAGAAGGAAATATCAAGCGGAGTCAAAATTAGAAAGACAGAAAATAGAGGGGGTCAAGCTGGAATTGGAAGGAACCTACAAAATTGTCACTATTTATTCGACTGTCGCCTCATCTCTTGTGATTGCAATGGGGTTTGCTGCCTTTTTGTTCTGGGCCATGTCCAATGGGTCTTGCAGATGCAACAGTTGTATATAA
>A_/_H9N2|MK553359|A/chicken/Guizhou/Q2104/2018
ATGGACACAGTATCACTAATAACTATACTACTAGCAGCAACAGTAAGCATTGCAGATAAAATCTGCATCGGCTATCAATCAACAAACTCCACAGAAACTGTGGACACGCTAACTGAAAACAATGTCCCTGTTACACATGCCAAAGAACTGCTCCACACAGAGCATAACGGGATGCTGTGTGCAACAAGCTTGGGACAACCTCTTATTTTAGACACCTGCACCATTGAAGGGCTAATCTATGGCAATCCTTCTTGTGATCCACTGCCGGAAGAAAGAGAATGGTCCTATATCGTCGAGAGACCATCAGCTGTTAACGGATTGTGTTATCCCGGGAATGTAGAAAATCTAGAAGAGCTAAGGTCACTTTTTAGTTCTGCTAGATCTTATCAAAGAATCCAGATTTTCCCAGACACAATTTGGAATGTGTCTTACGATGGGACAAGCAACACATGCTCAGGTTCATTCTACAGAAACATGAGATGGTTGACTCGAAAGGATGGCAATTACCCTATTCAAGACGCCCAATACACAAATAACCAAGGGAAGAACATTCTTTTCATGTGGGGAATAAATAACCCACCCACCGATGATACGCAAAGAAATCTGTACACTAGAACCGACACAACAACGAGTGTGGCAACGGAAGAAATAAATAGGATCTTCAAACCATTGATAGGGCCAAGGCCTCTTGTCAACGGTTTGATGGGAAGAATTAATTATTATTGGTCGGTTTTGAAACCGGGTCAAACACTGCGAATAAAATCTGATGGGAATCTAGTAGCTCCATGGTATGGATACATTCTTTCAGGAGAGAGCCACGGAAGAATTCTGAGGACTGATCTAAAAAGGGGTAGCTGCACAGTGCAATGTCAGACAGAGAAAGGTGGTTTAAACACAACATTGCCATTCCAAAATGTAAGTAAGTATGCATTTGGAAACTGCTCAAAATACATTGGAATAAAGAGCCTCAAACTTGCAGTTGGTCTGAGGAATGTGCCTTCTAGATCTAGTAGAGGATTATGTGGGGCCATAGCAGGGTTTATAGAGGGAGGTTGGTCAGGATTAGTTGCTGGTTGGTATGGGTTCCAGCATTCAAATGACCAAGGGGTTGGTATGGCAGCAGATAGGGAATCAACTCAAAAGGCAGTTGATAAAATAACATCCAAAGTGAATAATATAGTGGACAAAATGAACAAGCAATATGAAATCATTGACCATGAATTCAGTGAGGTAGAAACTAGACTCAACATGATCAACAATAAGATTGATGATCAAATCCAGGATATATGGGCATATAATGCAGAATTGATAGTTTTGCTCGAAAACCAGAAAACACTTGATGAGCATGACGCAAATGTAAACAATCTATATAATAAAGTAAAGAGAGCTTTGGGTTCCAATGCGGTGGAAGACGGGAAAGGATGTTTCGAGCTATACCACAAATGTGATGACCAATGCATGGAGACAATTCGGAACGGGACTTATAACAGAAGGAAATATCAAGAGGAGTCAAAATTAGAAAGACAGAAAATAGAGGGGGTCAAGCTGGAATCTGAAGGAACCTACAAAATTGTCACTATTTATTCGACTGTCGCCTCATCTCTTGTGATTGCAATGGGGTTTGCTGCCTTTTTGTTCTGGGCCATGTCCAATGGGTCTTGCAGATGCAACATTTGTATATAA
>A_/_H9N2|MK553356|A/Duck/Guizhou/Q2098/2018
ATGGAGACAGTATCACTAATAACTATACTACTGGTAGCAACAGTAAGCAATGCAGATAAAATATGCATCGGCTATCAATCAACAAACTCCACAGAAACTGTGGACACACTAACAGAAAACAATGTCCCTGTGACACATGCCAAAGAACTGCTCCACACAGAGCATAATGGAATGCTGTGTGCAACAAGCTTAGGACAACCTCTTATTTTGGACACCTGCACCATTGAAGGACTGATCTATGGCAATCCTTCTTGTGATCTATCGCTGGAAGGAAGAGAATGGTCCTATATCGTCGAGAGACCATCAGCGGTTCACGGGTTGTGTTACCCAGGGAAAGTAGAAGATCTAGAGGAGCTAAGGTCACTTTTTAGTTCTGCTAGATCTTATCAAAGAATCCAGATCTTCCCAGACACAATCTGGAATGTTTCTTACGATGGAACAAGCACAGCATGCTCAGGTTCATTCTACAGGAGCATGAGGTGGTTGACCCGAAAGGACGGCAATTACCCTATCCAAGACGCCCAGTACACAAATAATCAAGGGAAGAACATTCTTTTCATGTGGGGTATAAATCACCCACCCACCGATGAAACGCAGAGAGAGCTGTACACGAGAACCGACACAACAACAAGTGTGGCAACAGAAGAAATAAATAGGATCTTCAAACCATTAATAGGACCAAGGCCTCTTGTCAACGGTTTGATGGGAAGAATTAATTACTATTGGTCTATATTGAAACCGGGTCAAACACTGCGAATAAAATCTGATGGGAATCTAATAGCTCCATGGTATGGACACATTCTTTCGGGAGAGAGCCACGGAAGAATTCTGAAGACTGATTTAAAAAAGGGTAGCTGCACAGTGCAATGTCAGACAGAGAAAGGTGGCTTAAACACAACACTGCCCTTCCAAAATGTAAGTAAATATGCATTTGGAAACTGTTCAAAATATATTGGCATAAAGAGTCTCAAACTTGCAGTTGGTCTGAGGAATGTGCCTTCTAGATCTAGTAGAGGACTATTGGGGGCCATAGCAGGGTTCATAGAGCGAGGTTGGCCAGGATTAGTTGCTGGTTGGTATGGGTTCCAGCATTCAAATGACCAAGGGGTTGGTATGGCAGCAGATAGAGACTCAACCCAAAAGGCAATTGATAAAATCACATCCAAAGTGAACAATATAGTGGACAAAATGTACAAGCAGTATGAAATCATTGATCTTGAATTCAGTGAGGTAGAAACTAGAATTAACATGATCAATAATAAGATCGATGATCAAATCCAGGATATATGGGCATATAATGCAGAATTGATAGTTTTGCTCGATAACCAGAAAACACTTGATGAGCATGACGCAAATGTAAACAATCTATATAATAAAATAAAGAGGGCGTTGGGTTCTAATGCGGTGGAAGATGGGAAAGGATGTTTCGAGCTGTACCACAAATGTGATGACCAATGCATGGAGACAATTCGGAACGGGACCTACAACAGAAGGAAGTATCAAGAGGAGTCAAAATTAGAAAGACAGAAAATAGAGGGGGTCAAGCTGGAATCTGAAGGAACCTACAAAATCCTCTCCATTTATTCGACGGTCGCCTCATCTCTTGTGATTGCAATGGGGTCTGCTGCCTTCTTGTTCTGGGCCATGTCCAATGGGTCTTGCAGATGCAACAGTTGTATATAA
>A_/_H9N2|MK553355|A/Duck/Guizhou/Q2096/2018
ATGGAGACAGTATCACTAATAACTATACTACTGGTAGCAACAGTAAGCATTGCAGATAAAATATGCATCGGCTATCAATCAACAAACTCCACAGAAACTGTGGACACACTAACAGAAAACAATGTCCCTGTGACACATGCCAAAGAACTGCTCCACACAGAGCATAATGGAATGCTGTGTGCAACAAGCTTAGGACAACCTCTTATTTTAGACACCTGCACCATTGAAGGACTGATCTATGGCAATCCTTCTTGTGATCTATCGCTGGAAGGAAGAGAATGGTCCTATATCGTCGAGAGACCATCAGCGGTTCACGGGTTGTGTTACCCAGGGAAAGTAGAAGATCTAGAGGAGCTAAGGTCACTTTTTAGTTCTGCTAGATCTTATCAAAGAATCCAGATCTTCCCAGACACAATCTGGAATGTTTCTTACGATGGAACAAGCACAGCATGCTCAGGTTCATTCTACAGGAGCATGAGGTGGTTGACCCGAAAGGACGGCAATTACCCTATCCAAGACGCCCAGTACACAAATAATCAAGGGAAGAACATTCTTTTCATGTGGGGTATAAATCACCCACCCACCGATGAAACGCAGAGAGGGCTGTACACGAGAACCGACACAACAACAAGTGTGGCAACAGAAGAAATAAATAGGATCTTCAAACCATTAATAGGACCAAGGCCTCTTGTCAACGGTTTGATGGGAAGAATTAATTACTATTGGTCTATATTGAAACCGGGTCAAACACTGCGAATAAAATCTGATGGGAATCTAATAGCTCCATGGTATGGACACATTCTTTCGGGAGAGAGCCACGGAAGAATTCTGAAGACTGATTTAAAAAAGGGTAGCTGCACAGTGCAATGTCAGACAGAGAAAGGTGGCTTAAACACAACACTGCCCTTCCAAAATGTAAGTAAATATGCATTTGGAAACTGTTCAAAATATCTTGGCATAAAGAGTCTCAAACTTGCAGTTGGTCTGAGGAATGTGCCTTCTAGATCTAGTAGAGGACTATTGGGGGCCATAGCAGGGTTCATAGAGCGAGGTTGGCCAGGATTAGTTGCTGGTTGGTATGGGTTCCAGCATTCAAATGACCAAGGGGTTGGTATGGCAGCAGATAGAGACTCAACCCAAAAGGCAATTGATAAAATCACATCCAAAGTGAACAATATAGTGGACAAAATGTACAAGCAGTATGAAATCATTGATCTTGAATTCAGTGAGGTAGAAACTAGAATTAACATGATCAATAATAAGATCGATGATCAAATCCAGGATATATGGGCATATAATGCAGAATCGATAGTTTTGCTCGATAACCAGAAAACACTTGATGAGCATGACGCAAATGTAAACAATCTATATAATAAAGTAAAGAGGGCGGCGGGTTCTAATGCGGTGGACGATGGGAAAGGATGTTTCGAGCTGTACCACAAATGTGATGACCAATGCATGGAGACAATTCGGAACGGGACCTACAACAGAAGGAAGTATCAAGAGGAGTCAAAATTAGAAAGACAGAAAATAGAGGGGGTCAAGCTGGAATCTGAAGGAACCTACAAAATCCTCTCCATTTATTCGACGGTGGCATCATATCTTGTGATTGCAATGGGGTCTGCTGCCTTCTTGTTCGGGGCCATGTCCAATGGGTCTTGCAGATGCAACAGTTGTATATAA
>A_/_H9N2|MK553354|A/chicken/Guizhou/Q2095/2018
ATGGAGACAGTATCACTAATAACTATACTACTGGTAGCAACAGTAAGCAATGCAGATAAAATATGCATCGGCTATCAATCAACAAACTCCACAGAAACTGTGGACACACTAACAGAAAACAATGTCCCTGTGACACATGCCAAAGAACTGCTCCACACAGAGCATAATGGAATGCTGTGTGCAACAAGCTTAGGACAACCTCTTATTTTGGACACCTGCACCATTGAAGGACTGATCTATGGCAATCCTTCTTGTGATCTATCGCTGGAAGGAAGAGAATGGTCCTATATCGTCGAGAGACCATCAGCGGTTCACGGGTTGTGTTACCCAGGGAAAGTAGAAGATCTAGAGGAGCTAAGGTCACTTTTTAGTTCTGCTAGATCTTATCAAAGAATCCAGATCTTCCCAGACACAATCTGGAATGTTTCTTACGATGGAACAAGCACAGCATGCTCAGGTTCATTCTACAGGAGCATGAGGTGGTTGACCCGAAAGGACGGCAATTACCCTATCCAAGACGCCCAGTACACAAATAATCAAGGGAAGAACATTCTTTTCATGTGGGGTATAAATCACCCACCCACCGATGAAACGCAGAGAGAGCTGTACACGAGAACCGACACAACAACAAGTGTGGCAACAGAAGAAATAAATAGGATCTTCAAACCATTAATAGGACCAAGGCCTCTTGTCAACGGTTTGATGGGAAGAATTAATTACTATTGGTCTATATTGAAACCGGGTCAAACACTGCGAATAAAATCTGATGGGAATCTAATAGCTCCATGGTATGGACACATTCTTTTGGGAGAGAGCCACGGAAGAATTCTGAAGACTGATTTAAAAAAGGGTAGCTGCACAGTGCAATGTCAGACAGAGAAAGGTGGCTTAAACACAACACTGCCCTTCCAAAATGTAAGTAAATATGCATTTGGAAACTGTTCAAAATATATTGGCATAAAGAGTCTCAAACTTGCAGTTGGTCTGAGGAATGTGCCTTCTAGATCTAGTAGAGGAGTATTTGGGGCCATAGCAGGGTTCATAGAGGGAGGTTGGCCAGGATTAGTTGCTGGTTGGTATGGGTTCCAGCATTCAAATGACCAAGGGGTTGGTATGGCAGCAGATAGAGACTCAACCCAAAAGGCAATTGATAAAATCACATCCAAAGTGAACAATATAGTGGACAAAATGAACAAGCAGTATGAAATCATTGATCATGAATTCAGTGAGGTAGAAACTAGAATTAACATGATCAATAATAAGATTGATGATCAAATCCAGGATATATGGGCATATAATGCAGAATTGATAGTTTTGCTCGAAAACCAGAAAACACTTGATGAGCATGACGCAAATGTAAACAATCTATATAATAAAATAAAGAGGGCGTTGGGTTCTAATGCGGTGGAAGATGGGAAAGGATGTTTCGAGCTGTACCACAAATGTGATGACCAATGCATGGAGACAATTCGGAACGGGACCTACAACAGAAGGAAGTATCAAGAGGAGTCAAAATTAGAAAGACAGAAAATAGAGGGGGTCAAGCTGGAATCTGAAGGAACCTACAAAATCCTCTCCATTTATTCGACGGTCGCCTCATCTCTTGTGATTGCAATGGGGTCTGCTGCCTTCTTGTTTTGGGCCATGTCCAATGGGTCTTGCAGATGCAACATTTGTATATAA
>A_/_H9N2|MK553347|A/chicken/Guizhou/Q2084/2018
ATGGAGACAGTATCACTAATAACTATACTACTGGTAGCAACAGTAAGCAATGCAGATAAAATATGCATCGGCTATCAATCAACAAACTCCACAGAAACTGTGGACACACTAACAGAAAACAATGTCCCTGTGACACATGCCAAAGAACTGCTCCACACAGAGCATAATGGAATGCTGTGTGCAACAAGCTTAGGACAACCTCTTATTTTGGACACCTGCACCATTGAAGGACTGATCTATGGCAATCCTTCTTGTGATCTATCGCTGGAAGGAAGAGAATGGTCCTATATCGTCGAGAGACCATCAGCGGTTCACGGGTTGTGTTACCCAGGGAAAGTAGAAGATCTAGAGGAGCTAATGTCACTTTTTAGTTCTGCTAGATCTTATCAAAGAATCCAGATCTTCCCAGACACAATCTGGAATGTTTCTTACGATGGAACAAGCACAGCATGCTCAGGTTCATTCTACAGGAGCATGAGGTGGTTGACCCGAAAGAACGGCAATTACCCTATCCAAGACGCCCAGTACACAAATAATCAAGGGAAGAACATTCTTTTCATGTGGGGTATAAATCACCCACCCACCGATGAAACGCAGAGAGAGCTGTACACGAGAACCGACACAACAACAAGTGTGGCAACAGAAGAAATAAATAGGATCTTCAAACCATTAATAGGACCAAGGCCTCTTGTCAACGGTTTGATGGGAAGAATTAATTACTATTGGTCTGTATTGAAACCGGGTCAAACACTGCGAATAAAATCTGATGGGAATCTAATAGCTCCATGGTATGGACACATTCTTTCGGGAGAGAGCCACGGAAGAATTCTGAAGACTGATTTAAAAAGGGGTAGCTGCACAGTGCAATGTCAGACAGAGACAGGTGGCTTAAACACAACACTGCCCTTCCAAAATGTAAGTAAATATGCATTTGGAAACTGTTCAAAATGTATTGGCATAAAGAGTCTCAAACTTGCAGTTGGTCTGAGGAATGTGCGTTCTAGATATAGTAGAGGAGTATGTGGGGCCATAGCAGGGTTCATAGAGGGAGGTTGGCCAGGACTAGTTGCTGGTTGGTATGGGTTCCAGCATTCAAATGACCAAGGGGTTGGTATGGCAGCAGATAGAGACTCAACCCAAAAGGCAATTGATAAAATCACATCCAAAGTGAACAATATAGTCGACAAAATGAACAAGCAGTATGAAATCATTGATCATGAATTCAGTGAGGTAGAAACTAGACTTAACATGATCAATAATAAGATCGATGATCAAATCCAGGATATATGGGCATATAATGCAGAATCGCTAGTTTTGCTCGAAAACCAGAAAACACTCGATGAGCATGACGCAAATGTAAACAATCTATATAATAAAGTAAAGAGGGCGTTGGGTTCTAATGCGGTGGAAGATGGGAACGGATGTTTCGAGCTGTACCACAAATGTGATGACCAATGCATGGAGACAATTCGGAACGGGACCTACAACAGAAGGAAGTATCAAGCGGAGTCAAAATTAGAAAGACAGAAAATAGAGGGGGTCAAGCTGGAATCTGAAGGAACCTACAAAATCCTCTCCATTTATTCGACTGTCGCCTCATCTCTTGTGATTGCAATGGGGTCTGCTGCCTTCTTGTTCTGGGCCATGTCCAATGGGTCTTGCAGATGCAACATTTGTATATAA
>A_/_H9N2|MK553345|A/Duck/Guizhou/Q2071/2018
ATGGAGACAGTATCACTAATAACTATACTACTATCATCAACAGTAAGCAATGCAGATAAGATCTGCATGGGCTATCATTCAACAAACTCGACAGAAACTGTGGACACGCTAACAGAAAAGAATGTCCCTGTGACACATGCCAGAAAACTGCTCCACACAGAGCATACTGGGATGTTGTGTGCAACAAGCTTGGGACAACCTCTTATTTTGGACACCTGCACCATTGAAGGGTTAATCTATGGCAACCCTTCCTGTGATCCACTGCCGGAAGAAAGAGAATGGTCCTATATCGTCGAAAGACCATCAGCTGTTAACGGATTGTGTTATCCCGGGAATGTAGAAAATCTAGAAGAGCTAAGGTCACTTTTTAGTTCTGCTAGATCTTATCAAAGAATCCAGATTTTCCCAGACACAATTTGGAATGTGTCTTACGATGGGACAAGCAACACATGCTCAGGTTCATTCTACAGAAACATGAGATGGTTGACTCGAAAGGACGGCAATTATCCTACTCAAGACGCCCAATACACAAATAATCAAGGGAAGAACATTCTTTTCATGTGGGGCATAAATAACCCACCCACCGATGATACGCAAAGAAATCTGTACACTAGAACAGACACAACAACGAGTGTGGCAACGGAAGAAATAAATAGGATCTTCAAACCATTGATAGGGCCAAGGCCTCTTGTCAACGGTTTGATGGGAAGAATTAATTATTATTGGTCGGTTTTGAAACCGGGTCAAACACTGCGAATAAAATCTGATGGGAATCTAGTAGCTCCATGGTATGGATACATTCTTTTAGGAGAGAGCCACGGAAGAATTCTGAGGACTGATCTAAAAAGGGGTAGCTGCACAGTGCAATGTCAGACAGAGAAAGGTGGCTTAAACACAACATTGCCATTCCAAAATGTAAGTAAGTATGCATTTGGAAACTGCTCAAAATACATTGGAATAAAGAGCCTCAAACTTGCAGTTGGTCTGAGGAATGTGCCTTCTAGATCTAGTAGAGGCATGTTTGGTAGCATAGCAAGGTCTATAGAGGGAGGTTGGTCAGGATTAGTTGCTGGTTGGTATGGGTTCCAGCATTCAATTGACCAAGGGGTTGGTATGGCAGCAGATAGTGATTCAACTCAAAAGGCAGTTGATAAAATAACATCCAAAGTGAATAATATAGTCGACAAAATGAACAAGCAATATGAAATCATTGACCATGAATTCAGTGAGGTAGAAACTAGAATAAACATGATCAGCAATATGGTTGTTGGTCAAATTCAAGATATATGGGCATATAACGCAGAATTGCTAGTTTTGCTTGAAAACCAGAAAACAATTGATGAGCATGACGCAAATGTAAACAATCTATATAATAAAGTAAAAAGAAAGGAGGGTTCCAATGCGGTAGAAGACGGGAAAGGGTGTTTCGAGTTATACCACAAATGTGATGACCAATGCATGGAGACAATTCGGAACGGGACTTATAACAGAAGGAAATATCAAGAGGAGTCAAAATTAGAAAGACAGAAAATAGAGGGGGTCAAGCTGGAATGTGAAGGAACTTACAAAATTGTCACCATTTATTTGACTGTGGCATCATCTCTTGTGATTGCAATGGGGTTGGTTGCCTTCATGTTCTGGGCCATGTCCAATGGGTCTTGCAGATGCAACATTTGTATATAA
>A_/_H9N2|MK553332|A/chicken/Guizhou/Q2044/2018
ATGGAGACAGTATCACTAATAACTATACTACTAGCAGCAACAATAAGCAGTGCAGATAAAATCTGCATCGGCTATCAATCAACAAACTCCACAGAAACTGTGGACACGCTAACTGAAAACAATGTCCCTGTTACACATGCCAAAGAACTGCTCCACACAGAGCATAACGGGATGCTGTGTGCAACAAGCTTGGGACAACCTCTTATTTTAGACACCTGCACCATTGAAGGGCTAATCTATGGCAATCCTTCTTGTGATCCACTGCCGGAAGAAAGAGAATGGTCCTATATCGTCGAGAGACCATCAGCTGTTAACGGATTGTGTTATCCCGGGAATGTAGAAAATCTAGAAGAGCTAAGGTCACTTTTTAGTTCTGCTAGATCTTATCAAAGAATCCAGATTTTCCCAGACACAATTTGGAATGTGTCTTACGATGGGACAAGCAACACATGCTCAGGTTCATTCTACAGAAACATGAGATGGTTGACTCGAAAGGATGGCAATTACCCTATTCAAGACGCCCAATACACAAATAACCAAGGGAAGAACATTCTTTTCATGTGGGGAATAAATAACCCACCCACCGATGATACGCAAAGAAATCTGTACACTAGAACCGACACAACAACGAGTGTGGCAACGGAAGAAATAAATAGGATCTTCAAACCATTGATAGGGCCAAGGCCTCTTGTCAACGGTTTGATGGGAAGAATTAATTATTATTGGTCGGTTTTGAAACCGGGTCAAACACTGCGAATAAAATCTGATGGGAATCTAGTAGCTCCATGGTATGGATACATTCTTTCAGGAGAGAGCCACGGAAGAATTCTGAGGACTGATCTAAAAAGGGGTAGCTGCACAGTGCAATGTCAGACAGAGAAAGGTGGTTTAAACACAACATTGCCATTCCAAAATGTAAGTAAGTATGCATTTGGAAACTGCTCAAAATACATTGGAATAAAGAGCCTCAAACTTGCAGTTGGTCTGAGGAATGTGCCTTCTAGATCTAGTAGAGGATCATTTGGGGCCATAGCAGGGTTTATAGAGCGAGGTTGGTCAGGACTAGTTGCTGGTTGGTATGGGTTCCAGCATTCAAATGACCAAGGGGTTGGTATGGCAGCAGATAGGGAATCAACTCAAAAGGCAGTTGATAAAATAACATCCAAAGTGAATAATATAGTGGACAAAATGAACAAGCAATATGAAATCATTGACCATGAATTCAGTGAGGTAGAAACTAGACTCAACATGATCAACAATAAGATTGATGATCAAATCCAGGATATATGGGCATATAATGCAGAATTGATAGTTTTGCTTGAAAACCAGAAAACACTTGATGAGCATGACGCAAATGTAAACAATCTATATAATAAAGTAAAGAGAGCTTTGGGTTCCAATGCGGTGGAAGACGGGAAAGGATGTTTCGAGCTATACCACAAATGTGATGACCAATGCATGGAGACAATTCGGAACGGGACTTATAACAGAAGGAAATATCAAGAGGAGTCAAAATTAGAAAGACAGAAAATAGAGGGGGTCAAGCTGGAATTTGAAGGAACCTACAAAATTGTCACTATTTATTCGACTGTCGCCTCATCTCTTGTGATTGCAATGGGGTTTGCTGCCTTTTTGTTCTGGGCCATGTCCAATGGGTCTTGCAGATGCAACATTTGTATATAA
>A_/_H9N2|MK553330|A/chicken/Guizhou/Q2041/2018
ATGGTGACCGTATCACTAATCACTATACTACTAGCAGCAACAATAAGCAGTGCAGATAAAATCTGCATCGGCTATCAATCAACAAACTCCACAGAAACTGTGGACACGCTAACTGAAAACAATGTCCCTGTTACACATGCCAAAGAACTGCTCCACACAGAGCATAACGGGATGCTGTGTGCAACAAGCTTGGGACAACCTCTTATTTTAGACACCTGCACCATTGAAGGGCTAATCTATGGCAATCCTTCTTGTGATCCACTGCCGGAAGAAAGAGAATGGTCCTATATCGTCGAGAGACCATCAGCTGTTAACGGATTGTGTTATCCCGGGAATGTAGAAAATCTAGAAGAGCTAAGGTCACTTTTTAGTTCTGCTAGATCTTATCAAAGAATCCAGATTTTCCCAGACACAATTTGGAATGTGTCTTACGATGGGACAAGCAACACATGCTCAGGTTCATTCTACAGAAACATGAGATGGTTGACTCGAAAGGATGGCAATTACCCTATTCAAGACGCCCAATACACAAATAACCAAGGGAAGAACATTCTTTTCATGTGGGGAATAAATAACCCACCCACCGATGATACGCAAAGAAATCTGTACACTAGAACCGACACAACAACGAGTGTGGCAACGGAAGAAATAAATAGGATCTTCAAACCATTGATAGGGCCAAGGCCTCTTGTCAACGGTTTGATGGGAAGAATTAATTATTATTGGTCGGTTTTGAAACCGGGTCAAACACTGCGAATAAAATCTGATGGGAATCTAGTAGCTCCATGGTATGGATACATTCTTTCAGGAGAGAGCCACGGAAGAATTCTGAGGACTGATCTAAAAAGGGGTAGCTGCACAGTGCAATGTCAGACAGAGAAAGGTGGTTTAAACACAACATTGCCATTCCAAAATGTAAGTAAGTATGCATTTGGAAACTGCTCAAAATACATTGGAATAAAGAGCCTCAAACTTGCAGTTGGTCTGAGGAATGTGCCTTCTAGATCTAGTAGAGGATTATTTGGGTCCATAGCAGGGTTCATAGAGCGAGGTTTGTCAGGACTAGTTGATGGTTGGTATGGGTTCCAGCATTCAAATGACCAAGGGGTTGGTATGGCAGCAGATAGGGAATCAACTCAAAAGGCAGTTGATAAAATAACATCCAAAGTGAATAATATAGTGGCCAAAATGAACAAGCAATATGAAATCATTGACCATGAATTCAGTGAGGTAGAAACTAGACTCAACATGATCAACAATAAGATTGATGATCAAATCCAGGATATATGGGCATATAACGCAGAATTGATAGTTTTGCTTGAAAACCAGAAAACACTTGATGAGCATGACGCAAATGTAAACAATCTATATAATAAAGTAAAGAGAGCTTTGGGTTCCAATGCGGTGGAAGACGGGAAAGGATGTTTCGAGCTATACCACAAATGTGATGACCAATGCATGGAGACAATTCGGAACGGGAATTATAACAGAAGGAAATATCAAGAGGAGTCAAAATTAGAAAGACAGAAAATAGAGGGGGTCAAGCTGGAATCTGAAGGAACCTACAAAATTGTCACTATTTATTCGACTGTCGCCTCATCTCTTGTGATTGCAATGGGGTTTGCTGCCTTTTTGTTCTGGGCCATGTCCAATGGGTCTTGCAGATGCAACATTTGTATATAA
>A_/_H9N2|MK553324|A/chicken/Guizhou/Q2024/2018
ATGGACACAGTATCACTAATAACTATACTACTAGCAGCAACAGTAAGCAGTGCAGATAAAATCTGCATCGGCTATCAATCAACAAACTCCACAGAAACTGTGGACACGCTAACTGAAAACAATGTCCCTGTTACACATGCCAAAGAACTGCTCCACACAGAGCATAACGGGATGCTGTGTGCAACAAGCTTGGGACAACCTCTTATTTTAGACACCTGCACCATTGAAGGGCTAATCTATGGCAATCCTTCTTGTGATCCACTGCCGGAAGAAAGAGAATGGTCCTATATCGTCGAGAGACCATCAGCTGTTAACGGATTGTGTTATCCCGGGAATGTAGAAAATCTAGAAGAGCTAAGGTCACTTTTTAGTTCTGCTAGATCTTATCAAAGAATCCAGATTTTCCCAGACACAATTTGGAATGTGTCTTACGATGGGACAAGCAACACATGCTCAGGTTCATTCTACAGAAACATGAGATGGTTGACTCGAAAGGATGGCAATTACCCTATTCAAGACGCCCAATACACAAATAACCAAGGGAAGAACATTCTTTTCATGTGGGGAATAAATAACCCACCCACCGATGATACGCAAAGAAATCTGTACACTAGAACCGACACAACAACGAGTGTGGCAACGGAAGAAATAAATAGGATCTTCAAACCATTGATAGGGCCAAGGCCTCTTGTCAACGGTTTGATGGGAAGAATTAATTATTATTGGTCGGTTTTGAAACCGGGTCAAACACTGCGAATAAAATCTGATGGGAATCTAGTAGCTCCATGGTATGGATACATTCTTTCAGGAGAGAGCCACGGAAGAATTCTGAGGACTGATCTAAAAAGGGGTAGCTGCACAGTGCAATGTCAGACAGAGAAAGGTGGTTTAAACACAACATTGCCATTCCAAAATGTAAGTAAGTATGCATTTGGAAACTGCTCAAAATACATTGGAATAAAGAGCCTCAAACTTGCAGTTGGTCTGAGGAATGTGCCTTCTAGATATAGTAGAGGATTATTTGGGTGCATAGCAGGGTTCATAGAGGGAGGTTGGTCAGGACTAGTTGCTGGTTGGTATGGGTTCCAGCATTCAAATGACCAAGGGGTTGGTATGGCAGCAGATAGGGAATCAACTCAAAAGGCAGTTGATAAAATAACATCCAAAGTGAATAATATAGTGGACAAAATGAACAAGCAATATGAAATCATTGACCTTGAATTCAGTGTGGTAGAAACTAGACTCAACATGATCAACAATAAGATCGATGATCAAATCCAGGATATATGGGCATATAATGCAGAATCGATAGTTTTGCTCGATAACCAGAAAACACTTGATGAGCATGACGCAAATGTAAACAATCTATATAATAAAGTAAAGAGAGCTTTGGGTTCCAATGCGGTGGAAGACGGGAAAGGATGTTTCGAGCTATACCACAAATGTGATGACCAATGCATGGAGACAATTCGGAACGGGACTTATAACAGAAGGAAATATCAAGCGGAGTCAAAATTAGAAAGACAGAAAATAGAGGGGGTCAAGCAGGAATTTGAAGGAACCTACAAAATTGTCACTATTTATTCGACTGTCGCCTCATCTCTTGTGATTGCAATGGGGTTTGCTGCCTTTTTGTTTTGGGCCATGTCCAATGGGTCTTGCAGATGCAACATTTGTATATAA
>A_/_H9N2|MK553243|A/chicken/Jiangsu/J2283/2018
ATGGACACAATATCACTAATGACTATACTACTAGTGGCAACAGTAAGCAATGCAGACAAGATCTGCATCGGCTATCAATCAACAAACTCCACAGAAACTGTGGACACACTAACAGAAAACAATGTCCCTGTGACACATGCCAAAGAACTGCTCCACACAGAGCATAATGGGATGCTGTGTGCAACAAGCTTGGGAAACCCTCTTATTCTAGACACTTGCACAATTGAAGGACTAATTTATGGCAATCCTTCTTGTGATCCATTGCTGGGAGGAAGAGAATGGTCCTATATCGTCGAGAGACCATCAGCTGTTAACGGATTGTGTTATCCCGGGAGTGTACAAAATCTAGAAGAGCTAAGGTCACTTTTTAGTTCTGCTAGGTCTTATCAAAAAATCCAAATTTTCCCAGACACAATCTGGAATGTGTCTTACAGTGGGACAAGCAAAGCATGCTCAGACTCATTCTACAGAAGCATGAGGTGGTTGACTCAAAAGAACAACGCTTACCCCACTCAAGATGCTCAATACACAAATAATCAAGAGAATAACATTCTTTTCATGTGGGGTATAAATCACCCACCCACTGAAACTGCGCAGACAAATCTGTACACAAAAACCGACACAACGACGAGTGTGGCAACAGAAGAAATAAATAGGATCTTCAAACCATTGATAGGACCAAGGCCTCTTGTCAACGGTTTGATGGGAAGAATTAATTATTATTGGTCGGTATTGAAACCGGGACAAACACTGCGAATAAAATCTGATGGGAACCTACTAGCTCCATGGTATGGACACATTCTTTCAGGAGAGAGCCACGGAAGAATCCTGAAGACTGATTTAAAAAGGGGTAGCTGCACAGTGCAGTGTCAGACAGATAAAGGTAGATTAACTACGACATTGTCATTACAAAATGTGAGTAAGTATGCATTTGGAAACTGCTCAAAGTACATTTGCATAAAGAGTCTCAAACTTGCAGTTGGTCTGAGGAATGTGCGTTGTAGATATAGTAGAGGAGTATTCGGGGCCATAGCAGGATTTATAGAGGGAGGTTGGTCAGGACTGGTTGATGGTTGGTATGGGTTCCAGCATTCAAATGACCAAGGGGTTGGTATGGCAGCAGATAGAGATTCAACCCAAAAGGCAATTGATAAAATAACATCCAAAGTGAATAATATGGTGGATAAAATGAACAAGCAGTATGAAATTATTGATCATGAATTCAGTGAGGTGGAAACTAGAATCAACATGATCAATAATAAGGTTGATGATCAAATCCAGGATATATGGGCATATAATGCAGAATTAATAGTTTTGCTTGAGAACCAGAAAACACTTGATGAACATGACTCAAATGTAAACAATCTATATAATAAAGTGAAGAGGGCGTTGGGTTCCAATGCGGTGGAGGATGGGAAAGGATGTTTCGAACTATACCACAAATGTGATAACCAGTGCATGGAGACAATTCGGAACGGGACCTACAACAGAAGGAAGTATCAAGAGGAATCAAAATTAGAAAGACAGAAAATAGAGGGGGTCAAGCTGGAATCTGAAGGAACTTACAAAATCCTCTCCATTTATTCGACGGTGGCATCATATCTAGTTATTGCAATGGGGTCTGCTGCCTTGTTGTTCTGGGCCATGTCCAACGGGTCTTGCAGATGCAACATTTGTATATAA
>A_/_H9N2|LC500454|A/chicken/Vietnam/HU10-1947/2018
ATGGAGACAGCATCACTGATAACAATACTACTAGTAGTAACAGCAAGCAATGCTGATAAGATCTGCATCGGCTATCAATCAACAAACTCCACAGAAACTGTAGACACACTAACAGAAAGCAATGTCCCTGTGACACATGCTAAAGAACTGCTCCACACAGAGCATAATGGGATGCTGTGTGCGACAAACTTGGGACACCCTCTTATTCTAGACACCTGTACCATTGAAGGGTTAATCTATGGCAATCCTTCTTGTGATCTATTGTTGGGAGGAAGAGAATGGTCCTATATCGTCGAGAGACCATCAGCTGTTAACGGATTGTGTTACCCCGGGAATGTAGAAAATTTAGAAGAGCTCAGGTCACTTTTTAGTTCTGCCAGATCTTATCAAAGGGTCCTGATTTTTCCAGACACAATTTGGAATGTGTCTTACAGTGGGACAAGTAAAGCATGTTCAGATTCATTCTACAGAAACATGAGGTGGTTGACTCAAAAGAACAACGCTTACCCTATTCAGGACGCCCAATACACAAATAATCAAGAAAAGAACATTCTTTTCATGTGGGGCATAAATCACCCACCCACCGATACTGCGCAGACAAATTTATACACAAGAACCGACACAACTACGAGTGTGGCAACAGAAGAAATAAACAGGACATTCAAACCATTAATAGGACCAAGGCCTCTTGTTAACGGCTTGATGGGGAGAATTAATTATTATTGGTCGGTATTAAAACCGGGTCAGACACTGCGGATAAAATCTAATGGGAATCTAATAGCTCCATGGTATGGACATATTCTTTTGGGAGAGAGCCACGGAAGAATCCTGAAAACTGATTTAAAAAGTGGTAGCTGCACAGTGCAATGCCAAACAGAAAAGGGTGGCTTGAACACAACATTGCCATTTCAAAATGTGAGTAAGTATGCATTTGGAAACTGCTCAAAATACATTGGCATAAAGAGTCTCAAGCTTGCAGTTGGTCTGAGGAATGTGCCTTCTAGATCTAGTAGAGGAATATTCGGGGCCATAGCAGGATTCATAGAGGGAGGTTGGTCAGGACTAGTTGCTGGTTGGTATGGATTCCAGCACTCAAATGACCAAGGTGTTGGTATGGCAGCAGATAGAGACTCAACCCAAAAGGCGATTGATAAAATAACATCCAAAGTGAATAAAATAGTCGACAAAATGAACAAACAGTATGAAATTATCGATCATGAATTTAGTGAGGTTGAAACTAGACTTAACATGATCAATAGTAAGATTGATGATCAAATCCAAGATATATGGGCATATAATGCAGAATTGCTAGTTCTGCTTGAAAATCAGAAAACACTCGATGAACATGATGCAAATGTAAACAATCTATATAATAAAGTGAAGAGAGCATTGGGCTCCAATGCAGTGGAAGATGGGAAAGGATGTTTCGAGCTATACCACAAATGCGATGACCAGTGCATGGAGACAATTCGGAACGGGACCTACAACAGGAAGAAGTATCAAGAGGAGTCAAAATTAGAAAGACAGAAAATTGAGGGGGTCAAGCTGGAATCCGAAGGAACTTACAAAGTTCTCACCATTTATTCGACTGTCGCCTCATCTCTTGTGATTGCAATGGGGTTTGCTGCCTTCTTGTTCTGGGCCATGTCCAATGGATCTTGCAGATGCAACATTTGTATATAA
>A_/_H9N2|LC497233|A/chicken/Vietnam/HU10-1125/2018
ATGGAGACAGCATCACTGATAACAATACTACTAGTAGTAACAGCAAGCAATGCTGATAAGATCTGCATCGGCTATCAATCAACAAACTCCACAGAAACTGTAGACACACTAACAGAAAGCAATGTCCCTGTGACACATGCTAAAGAACTGCTCCACACAGAGCATAATGGGATGCTGTGTGCGACAAACTTGGGACACCCTCTTATTCTAGACACCTGTACCATTGAAGGGTTAATCTATGGCAATCCTTCTTGTGATCTATTGTTGGGAGGAAGAGAATGGTCCTATATCGTCGAGAGACCATCAGCTGTTAACGGATTGTGTTACCCCGGGAATGTAGAAAATTTAGAAGAGCTCAGGTCACTTTTTAGTTCTGCCAGATCTTATCAAAGGGTCCTGATTTTTCCAGACACAATTTGGAATGTGTCTTACAGTGGGACAAGTAAAGCATGTTCAGATTCATTCTACAGAAACATGAGGTGGTTGACTCAAAAGAACAACGCTTACCCTATTCAGGACGCCCAATACACAAATAATCAAGAAAAGAACATTCTTTTCATGTGGGGCATAAATCACCCACCCACCGATACTGCGCAGACAAATTTATACACAAGAACCGACACAACTACGAGTGTGGCAACAGAAGAAATAAACAGGACATTCAAACCATTAATAGGACCAAGGCCTCTTGTTAACGGCTTGATGGGGAGAATTAATTATTATTGGTCGGTATTAAAACCGGGTCAGACACTGCGGATAAAATCTAATGGGAATCTAATAGCTCCATGGTATGGACATATTCTTTTGGGAGAGAGCCACGGAAGAATCCTGAAAACTGATTTAAAAAGTGGTAGCTGCACAGTGCAATGCCAAACAGAAAAGGGTGGCTTGAACACAACATTGCCATTTCAAAATGTGAGTAAGTATGCATTTGGAAACTGCTCAAAATACATTGGCATAAAGAGTCTCAAGCTTGCAGTTGGTCTGAGGAATGTGCCTTCTAGATCTAGTAGAGGAATATTCGGGGCCATAGCAGGATTCATAGAGGGAGGTTGGTCAGGACTAGTTGCTGGTTGGTATGGATTCCAGCACTCAAATGACCAAGGTGTTGGTATGGCAGCAGATAGAGACTCAACCCAAAAGGCGATTGATAAAATAACATCCAAAGTGAATAAAATAGTCGACAAAATGAACAAACAGTATGAAATTATCGATCATGAATTTAGTGAGGTTGAAACTAGACTTAACATGATCAATAGTAAGATTGATGATCAAATCCAAGATATATGGGCATATAATGCAGAATTGCTAGTTCTGCTTGAAAATCAGAAAACACTCGATGAACATGATGCAAATGTAAACAATCTATATAATAAAGTGAAGAGGGCATTGGGCTCCAATGCAGTGGAAGATGGGAAAGGATGTTTCGAGCTATATCACAAATGCGATGACCAGTGCATGGAGACAATTCGGAACGGGACCTACAACAGGAAGAAGTATCAAGAGGAGTCAAAATTAGAAAGACAGAAAATTGAGGGGGTCAAGCTGGAATCCGAAGGAACTTACAAAGTTCTCACCATTTATTCGACTGTCGCCTCATCTCTTGTGATTGCAATGGGGTTTGCTGCCTTCTTGTTCTGGGCCATGTCCAATGGATCTTGCAGATGCAACATTTGTATATAA
>A_/_H9N1|CY102720|A/laughing_gull/Delaware_Bay/5/2003
ATGGAAACAATAGCACTAATAGCTATACTATTAACAGCAAGCAATGCAGACAAAATCTGCATCGGCTACCAGTCAACAAACTCCACGGAAACTGTTGATACACTAATAGAAAACAATGTTCCTGTGACCCATACCAAAGAATTGCTCCACACAGAGCACAATGGGATGCTGTGTGCAACAACCCTGGGACACCCTCTTATTCTAGACACCTGCACTATAGAAGGATTGGTATACGGCAATCCTGCCTGTGATATGCTACTAGAAGGAAAAGAATGGTCATACATTGTAGAAAGACCATCAGCTGTCAATGGGACGTGTTACCCTGGAAATGTAGAGAATCTGGAAGAACTCAGGGCCTTTTTCAGCTCTGCTAATTCCTACCAAAGAATCCAGATCTTCCCAGACAGAATTTGGAATGTGACTTACACTGGAACAAGCGCAGCATGTTCAAACACATTCTACAGGAATATGAGATGGCTGACACACAAGAGTGATTCTTATCCTGTTCAAGACGCCCAATACACCAACAATGAGGGAAAGAATATTCTATTCATGTGGGGCATACATCATCCACCTACTGATAATGAGCAGACAAATTTATATAAAAAATCTGACACAACAACAAGTGTGACAACAGAAGATATAAATCGAACTTTCAAACCAGTGATAGGGCCAAGGCCCCTTGTCAAAGGTCAACAGGGGAGAATTGATTATTATTGGTCAGTACTGAAGCCAGGTCAGACATTGCGAGTGAGATCCAATGGGAATTTAATTGCTCCATGGTATGGACACATCCTCTCAGGAGAAAGCCATGGGAGAATCCTGAAGACCGATTTGAACAGTGGCAACTGCATAGTACAGTGTCAAACTGAGAAAGGTGGTTTGAACACGACCTTGCCGTTCCACAATGTCAGCAAATATGCATTTGGGAACTGCCCCAAATACGTTGGAGTGAAGAGTCTCAAACTGGCAATCGGTCTGAGGAATGTGCCTGCTGCATCAGATAGGGGAATATTTGGTGCCATAGCTGGATTCATAGAGGGAGGTTGGCCAGGACTAGTTGCAGGATGGTACGGTTTTCAGCATTCAAATGATCAGGGAGTCGGAATGGCTGCAGACAGAGATTCAACTCAAGAGGCAATTGACAAGATAACATCCAAAGTAAATAATATAATCGATAAAATGAACAAACAGTATGAAATCATTGATCATGAATTCAATGAGATTGAAGCCAGACTCAGTATGATCAACAACAAGATTGACGACCAAATACAGGACATCTGGGCATACAATGCAGAATTACTAGTGCTGCTTGAAAATCAGAAAACACTCGATGAGCATGATGCAAATGTGAATAATCTATACAATAAGGTGAAGAGAGCATTGGGTTCTAATGCAATGGAGGACGGAAATGGGTGCTTTGAATTGTATCACAAATGTGATGACCAATGCATGGAAACGATTAGGAACGGGACCTATGACAGGCAAAAGTATCAAGAAGAATCAAAACTAGAAAGGCAGAAAATAGAAGGGGTAAAACTGGAATCTGGGGGTACTTACAAGATTCTCACCATTTATTCGACTGTCGCCTCATCTCTTGTGCTTGCAATAGGGTTTGCTGCCTTCCTTTTCTGGGCCATGTCCAATGGATCTTGCAGATGCAACGTTTGTATATAA
>A_/_H9N1|CY004420|A/laughing_gull/DE/5/2003
ATGGAAACAATAGCACTAATAGCTATACTATTAACAGCAAGCAATGCAGACAAAATCTGCATCGGCTACCAGTCAACAAACTCCACGGAAACTGTTGATACACTAATAGAAAACAATGTTCCTGTGACCCATACCAAAGAATTGCTCCACACAGAGCACAATGGGATGCTGTGTGCAACAACCCTGGGACACCCTCTTATTCTAGACACCTGCACTATAGAAGGATTGGTATACGGCAATCCTGCCTGTGATATGCTACTAGAAGGAAAAGAATGGTCATACATTGTAGAAAGACCATCAGCTGTCAATGGGACGTGTTACCCTGGAAATGTAGAGAATCTGGAAGAACTCAGGGCCTTTTTCAGCTCTGCTAATTCCTACCAAAGAATCCAGATCTTCCCAGACAGAATTTGGAATGTGACTTACACTGGAACAAGCGCAGCATGTTCAAACACATTCTACAGGAATATGAGATGGCTGACACACAAGAGTGATTCTTATCCTGTTCAAGACGCCCAATACACCAACAATGAGGGAAAGAATATTCTATTCATGTGGGGCATACATCATCCACCTACTGATAATGAGCAGACAAATTTATATAAAAAATCTGACACAACAACAAGTGTGACAACAGAAGATATAAATCGAACTTTCAAACCAGTGATAGGGCCAAGGCCCCTTGTCAAAGGTCAACAGGGGAGAATTGATTATTATTGGTCAGTACTGAAGCCAGGTCAGACATTGCGAGTGAGATCCAATGGGAATTTAATTGCTCCATGGTATGGACACATCCTCTCAGGAGAAAGCCATGGGAGAATCCTGAAGACCGATTTGAACAGTGGCAACTGCATAGTACAGTGTCAAACTGAGAAAGGTGGTTTGAACACGACCTTGCCGTTCCACAATGTCAGCAAATATGCATTTGGGAACTGCCCCAAATACGTTGGAGTGAAGAGTCTCAAACTGGCAATCGGTCTGAGGAATGTGCCTGCTGCATCAGATAGGGGAATATTTGGTGCCATAGCTGGATTCATAGAGGGAGGTTGGCCAGGACTAGTTGCAGGATGGTACGGTTTTCAGCATTCAAATGATCAGGGAGTCGGAATGGCTGCAGACAGAGATTCAACTCAAGAGGCAATTGACAAGATAACATCCAAAGTAAATAATATAATCGATAAAATGAACAAACAGTATGAAATCATTGATCATGAATTCAATGAGATTGAAGCCAGACTCAGTATGATCAACAACAAGATTGACGACCAAATACAGGACATCTGGGCATACAATGCAGAATTACTAGTGCTGCTTGAAAATCAGAAAACACTCGATGAGCATGATGCAAATGTGAATAATCTATACAATAAGGTGAAGAAAGCATTGGGTTCTAATGCAATGGAGGACGGAAATGGGTGCTTTGAATTGTATCACAAATGTGATGACCAATGCATGGAAACGATTAGGAACGGGACCTATGACAGGCAAAAGTATCAAGAAGAATCAAAACTAGAAAGGCAGAAAATAGAAGGGGTAAAACTGGAATCTGGGGGTACTTACAAGATTCTCACCATTTATTCGACTGTCGCCTCATCTCTTGTGCTTGCAATAGGGTTTGCTGCCTTCCTTTTCTGGGCCATGTCCAATGGATCTTGCAGATGCAACGTTTGTATATAA
>A_/_H9N2|DQ064374|A/duck/Nanjing/2/97
ATGGAAACAACATCACTAATAACTATACTACTACTAGTAACAACAAGCAATGCAGATAAAATCTGCATCGGCTACCAATCAACAAACTCCACAGAAACTGTGGATACGCTAGCAGAAAACAATGTTCCTGTGACACATGCCAAAGAATTGCTCCACACAGAGCACAATGGGATGCTGTGTGCAACAAATCTGGGACATCCTCTCATTCTAGACACCTGTACCATTGAAGGACTGATCTATGGCAACCCTTCTTGTGATCTGCTGTTAGGAGGAGGAGAATGGTCCTACATCGTCGAAAGACCATCGGCTGTTAATGGAATGTGTTACCCCGGGAATGTAGAAAACCTAGAGGAACTAAGGTCACTTTTTAGTTCTGCTAGTTCATACCAAAGAATCCAGATCTTTCCAGACACGATCTGGAATGTGTCTTACAGTGGAACAAGCAAAGCATGTTCAGATTCATTCTACAGGAGCATGAGATGGTTGACTCAAAAGGACAACGCTTACCCTATACAAGACGCCCAATACACAAATAATAGAGGAAAGAGCATCCTTTTCATGTGGGGCATAAATCACCCACCCACCGATACTACACAGACAAATCTGTATACAAGGACTGACACAACAACAAGTGTGACAACAGAAGATATAGATAGGACCTTCAAACCAGTGATAGGGCCAAGGCCCCTTGTCAATGGTCAGCAGGGAAGAATTGATTATTATTGGTCGGTATTGAAACCAGGTCAGACATTGCGAGTAAGATCCGATGGGAATCTAATTGCTCCATGGTATGGACACATTCTTTCAGGAGAGAGCCACGGAAGAATCCTGAAGACTGATTTAAACAGTGGTAACTGTGTAGTGCAATGTCAGACTGAAAGAGGTGGCTTAAACACTACATTGCCCTTCCAAAATGTCAGTAAATATGCATTTGGAAACTGCCCAAAGTATGTTGGAGTAAAGAGTCTCAAACTGGCAGTTGGTCTAAGGAATGTGCCTGCTAGATCAAGTAGAGGACTATTTGGGGCCATAACTGGATTCATAGAGGGAGGTTGGTCAGGGCTAGTCGCTGGTTGGTATGGGTTCCAGCATTCAAATGATCAAGGGGTTGGTATAGCTGCAGATAGAGACTCAACTCAAAAGGCAATTGACAAAATAACATCCAAAGTGAATAATATGGTCGATAAAATGAACAAGCAATATGAAATTATTGATCATGAATTCAGCGAGATTAATAATAAGATTGATGACCAAATACAAGACATATGGGCATATAACGCAGAATTGCTAGTGTTGCTTGAAAATCAGAAAACACTCGATGAGCATGATGCGAATGTAAACAATCTATATAACAAAGTGAAGAGGGCACTGGGTTCCAATGCAATGGAAGATGGGAAAGGATGTTTCGAGCTATACCATAAATGTGATGATCAGTGCATGGAGACAATTCGGAACGGGACCTATAACAGGAGAAAATATAAAGAGGAATCAAGACTAGAAAGACAGAAAATAGAAGGGGTCAAGCTGGAATCTGAAGGAACTTACAAAATCCTCACCATTTATTCGACTGTCGCCTCATCTCTTGTGGTTGCAATGGGGTTTGCTGCCTTCTTGTTCTGGGCCATGTCCAATGGATCTTGCAGATGCAACATTCGTATATAA
>A_/_H9N2|MK554353|A/chicken/Jiangxi/X2255/2017
ATGGACACAGTATCACTAATAACTATACTACTACTATCCACTGTAAGCATTGCAGATAAAATCTGCATCGGCTACCAATCAACAAACTCCGCTGAAACTGTGAACACTCTAACACAGAACAATGTCCCTGTAACACATGCCGAAGAACTGCTCCACACTCAGCATAATGGAATGCTGTGTGCAACAAGCTTGGGACAACCTCTTATTTTAGACACCTGCTCCGTTGAATGGCTAATCTATGGCAACCCTTCTTGTGATCTATCGCTGGAAGGAAGGGAATGGTCCTATATCGTCCAGAGACCATCAACTGTAAACGGATTGTGTTACCCCGGGAATGTCCAGAATCTAAAAGAGCTAATGTCACTTTTTAGTTCTGCTAGGTCTTATCAAAAAATCCAGATTTTCCCACACACCATCTGGAATGTGTCTTACGATGGAACAAGCACACCATGCTCAAATTCATTCTACAGAAGCATGAGATGGTTGACTCCAAAGGACGGCAATTACCCTACCCAAGACGCCCAATATACAAATAATCAAGGGAAGAACATTCTTTTCATGTGGGGCATAAATCACCCACCCACCGATGATACTCAGATAAATCTGTACACTATAACCGACACAACTTCCAGTGTGGCAACAGAAGAAATAAGTACGATCTTCACACCCTTGATAAGACCCAGGCCTCTTGTCAACAGTTTGATGGGAAGAATCGATTATTATTGGTCTGTATTGAAACCAGATCAAACACTGCCAATAAAATCTGATGAGAATCTAATCGCTCTATGGTATGGACACATTCTTTCAGGAGAGAGCCACGAGAGAATCATGAAGACCAATTTAAAAGGGGGTAGCTGCACAGTGCAATGTCAGACAGAGAAAGGTGGCTTAAACACAGCACAATCCATGGAAAATGTGAGTAAGTATGAATTTGGAAAATGCTCAAAATACAGATGCATAAAGTGTGTCAAACTTGCAGTTGGTCTGAGGAAGGTGCGTTGTAGATATAGTAGAGGAGTATTCGGGGCCATAGCAGGGTTTATAGAGCGAGGTTGGTCAGGACTAGTTGGAAGTTGGTATGGGTTCCAGCATTCAAATGACCAAGGGGTAGGTATGGCAGCAGATAGAGACTCAACCCGAAAGGCAATGGATAAAATAACCTCGAATGTGAACAATATGGTGGCCAAAATGTACAAGCCGTATGAAGTCATTGGTCTTGAATTCATTGTGGTAGGAACTAGAATTGTCACGATCAATAATAAATTCGACGATCAAATCCAGGATATATGGGCATATAACGCAGAATCAATAGTTTTGATCGATAACCAGAAAACACTTGGAGAGCATGACGCAAATGTGAACAATCTGTGGAACAAAGTAAAGAGGGGAGCATGTTCCAATGCGGTGGAAGATGGGAAAGGATGTTTGGTACAGTACCACAAATGTAATGACCAATGCATGGAGACAATTCGGAACGGGACCTACAACAGAAGGAAGTATCAAGCGGAGTCAAAAAAAGAAAGACAGAAAATAGAGGGGGTCAAACTGGAATTGGATCGAACCTGCAAAATCGTGTCCATTTATTCGACTGTTGCATCATATCGAGTGATTGCAATGGGGTTTGTTGCCATTTTGTTTGGGGCCATGTACAATGGATCTTGCAGACAGAACATTTGTATATAA
>A_/_H9N2|MK554335|A/chicken/Jiangxi/X2187/2017
ATGGACACAGTATCACTAATAACTATACTACTGGTATCAACAGTAAGCAATGCAGATAAAATCTGCATCGGCTATCAATCAACAAACTCCGCAGAAACTGTGGACACACTAACAGAAAACAATGTCCCTGTGACACATGCCAAAGAACTGCTCCACACAGAGCATAATGGGATGCTGTGTGCAACAAGCTTGGGACAACCTCTTATTTTGGACACCTGCACCATTGAAGGGCTAATCTATGGCAATCCTTCTTGTGATCTATCGCTGGAAGGAAGAGAATGGTCCTATATCGTCCAGAGACCATCAGCTGTTCACGGATTGTGTTACCCCGGGAATGTACAAGATCTAGAAGAGCTAAGGTCACTTTTTAGTTCTGCTACGTCTTATCAAAAAATCCAGATCTTCCCAGACACAATCTGGAATGTTTCTTACGATGGGACAAGCACAGCATGCTCAGGTTCATTCTACAAAAGCATGAGATGGTTGACTCGAAAAAACGGCGAGTACCCTACCCAAGACGCCCACTACACAAATAATCAAGGGAAGAACATTCTTTTCATGTGGGGTATAAATCACCCCCCCACCGATGATACGCAGATAGGGCTGTACACAAGAACCGACACAACAACAAGTGTGGCAACAGATGAAATAAATAGGATTTTCGAACCATTAATAGGACCAAGGCCTCTTGTCAACGGTTTGATGGGAAGAATCCATTATTACTGGTCTGTATTGAAACCGGATCAAACACTGCCAATAAAATCTGATGGGAATCTAATAGCTCCATGGTATGGACCCATTCTGTCCGGAGAGAGCCACGGAAGAATTCTGAAGACGAGGATAAGGAGGCACAGCTGCACTGTGCAATGTCAGACAGAAAAAGATCGCTTAAACACAGAACAGCGATGCCAAAATGTAAGTAAGTATGCATTTGGAAAATGCTCAAAATATAGTGGCATAAAGAGTGTCAAGCTTGCAGCTGGTCTGAAGAATGTGCCTTCTAGATATAGTAGAGGACTATTCGGGTGCATAGGTGGGTTCATAGAGGGAGGTTGGTCAGGATTAGTTGCTGGTTGGTATGGGTTCCAGCATTCAAATGACCAAGGGGTTGGTATAGCAGCAGATAGAGACTCAACCCAAAAGGCAATGGATAAAATAACATCCAAAGTGAATAATATAGTGGCCAAAATGAACAAGCAGTATGAAATCATTGATCTTGAATTCAGTGTGGTAGGAACTAGAATTATCACGATTAATAATAAGTTCGATGATCAAATCCAGGATATATGGGCATATAATGCAGAATCAATAGTTTTGCTCGAAAACCAGAAAACACTTGATGAGCATGACGCAAATGTAAACAATCTATATAATAAAGTAAAGCGGGCAGCGGGTTCTAATGCGGTAGAAGATGGGAACGGATGTTTGGAACTATACCACAAATGTGATGACCAATGCATGGAGACAATTCGAAACGGGACCTACAACAGAAGGAAGTATCAGGCGGAATCAAAATTAGAAAGACAGAGAATGGAGGGACTCAAGCAGGAATCTGATCGTACCAGCGAAATCGTCTCCATTTATTCTAGGGTGGCATCATATCGAGTGATTGCAATGGGGTTTGTTGCCATGTTGATTGGGGGCATGTATAATGGGTCTTGCAGACAGAACATATATATATAA
>A_/_H9N2|MK600720|A/chicken/Qinghai/Q1187/2015
ATGGACACCGCATCACTGATGACTATACTACTACTATTAACAGTAAGCAATGCAAATGAGATCTGCCTCCGCTATCAATCAACAAACTCCACAGAAACTGTAAACACACTAACAGAAAACAATGTCCCTGTGACACATGCCAAAGAACTGCTCCACACAGAGCATAATGGGATGCTGTGTGCAACAAGCTTGGGACACCCTCTTATTCTAGACACCTGTACCATTGAAGGACTAATCTATGGCAACCCTTCTTGTGATCTATTGTTGGGAGGAAGAGAATGGTCCTATATCGTCCAGAGACCATCGGCTGTTAACGGATTGTGTTATCCCGGGAACGTACAAAATCTAGAAGAATTAATATCACTTTTTAGTTCTGCCAGGTCTTATCAAAGGATCCAGATTTTCCCACACACCATCTGGAATGTGTCTTACAGTGGGACAAGCAAAGCATGTTCAGATTCATTCTACAGAAGCATGAGATGGTTGACTCAAAAGAACAACAATTACCCTATTCAAGACGCCCAATACACAAACAATCAAGAAAATAACATTCTTTTCATGTGGGGCATAAATCACCCACCCACCGATACTGCTCAGACAAATCTATACACAAGAACCGACCCAACAACGAGTGTGGCAACAGAAGAAATAAATAGGACCTTCAAACCATTGATAGGACCAAGGCCTCTTGTCAACGGTTTGATGGGAAGAATTAATTATTATTGGTCGGTATTAAAACCGGGTCAAACACTGCCAATAAAATCTAATGGGAATCTAATAGCTCCTTGGTATGGACACATTCTTTCACGAGAGAGCCACGGAAGAATACTGAAGACTGATTTAAAAAGAGGTAGCTGCACAGTGCTCTGTCAGACAGAGAAAGATGGATTAGACCCAACATTGCCATTGCAAAATGTGAGCAAGTATGCATATGGGAACTGCTCAAAATACATTGGCATAAAGAGTCTCAAACTTGCAGTTGGTTCGAGGAAGGTGCCGTGTAGATCTAGTAGAGGACTATTGGGAGCCATAGCAGGATTCCTAGAGGCAGGTTGGTCAGGATTAGTTGCTGGTTGGTATGGGTTCCAGCATTCAAATGACCAAGGGGTTGGTATGGCAGCAGATAGAGACTCAACCCAAAAGGCAAGTGATAAAATCACATCCGAATTGAATAACATAGTCGGCAAAACGATCAAGCGCTATGAAATTCTTGATCATGAATTCAGTGAGGTGGAAAACAGAATTAACATCATCAATACTAAGATTCACGATCAAATCCAAGATATATGGGCATATAATCCAGAATTCATAGTTCTGCTTCAAAACCAGAAAACACTGGAGGAGCATGATGCAAATGTAAACAATCGGTATAATAAAGTGAAGAGGGAGGGCGGTTGCAATGCGGTGGAAGATTCGAAACGATGTTTCGGTACATACCACAAATGTGATGGAAAGAGCATGGGGTCAATTAGGAACGGGAGGAACAACAGAAGTAGGTATCAAGAGGAGTCGAAATTAGAAAGAAGGAAAATGGAGGGGGCCAAGCCGGAAGATGAATCATTCCAGGGAATCCTCGTCTTTGATTTGTCGGTCGAATCGGCTATGATAATTGCAAGGGGGTTCGTTGCACTCGAGTTATGGAGCATGTCCATTGTGTCTTGCAGATGCAACATTTGTATATAA
>A_/_H9N2|MK600707|A/chicken/Qinghai/Q1167/2015
ATGGAGACAGCATCACTGATGACTATACTACTAGTAGTAACAGTAAGCAATGCAGATAAGATCTGCATCGGCTATCAATCAACAAACTCCACAGAAACTGTGGACACACTAACAGAAAACAATGTCCCTGTGACACATGCCAAAGAACTGCTCCACACAGAGCATAATGGGATGCTGTGTGCAACAAGCTTGGGACACCCTCTTATTCTAGACACCTGTACCATTGAAGGACTAATCTATGGCAACCCTTCTTGTGATCTATTGTTGGGAGGAAGAGAATGGTCCTATATCGTCGAGAGACCATCGGCTGTTAACGGATTGTGTTATCCCGGGAACGTAGAAAATCTAGAAGAATTAAGATCACTTTTTAGTTCTGCTAGGTCTTATCAAAGGATCCAGATTTTCCCAGACACAATCTGGAATGTGTCTTACAATGGGACAAGCAAAGCATGTTCAGATTCATTCTACAGAAGCATGAGATGGTTGACTCAAAAGAACAACAATTACCCTATTCAAGACGCCCAATACACAAACAATCAAGGAAAGAACATTCTTTTCATGTGGGGCATAAATCACCCACCCACCGATACTGCGCAGACAAATCTATACACGAGAACCGACACAACAACGAGTGTGGCAACAGAAGAAATAAATAGGACCTTCAAACCATTGATAGGACCAAGGCCTCTTGTCAACGGTTTGATGGGAAGAATTCATTATTATTGGTCGGTATTAAAACCGGGACAAACACTGCGAATAAAATCTGATGGGAATCTAATAGCTCCATGGTATGGACACATTCTTTCAGGAGAGAGCCACGGAAGAATACTGAAGACTGATTTAAAAAGAGGTAGCTGCACAGTGCAATGTCAGACAGAGAAAGGTGGCTTAAACACAACATTACCATTGCAAAATGTGAGCAGGTATGCATTTCGGAACTGCTCAAAATACAATGGCATAAAGAGTCTCAAACTTGCAGGTTGTTCGAGGAATGTTCCTTCTAGATCTAGTAGAAGACTAATCGGAGCCATAGCAGGATTTATAGAGGGAGGTTGGTCAAGATTAGTTGCTGGGTGGTATGGGTTCCAGCAATCAAATGACCCAGGGGTTGGTATGGCAGCAGATAGAGACTCAACCCCAAAGGCAATTGATAAAATTACCTCCCAAGTGAATAACATAGTTGGCAAAATGAACCAGCCGTTTGAAATTCTTGATCCTGAATTCAGCGAGGTTGGAAACAGGATTAACCTGATCAATAATAAGATTGATGATCAAATTCCAGATTTATGGGCATATAAAGCAGAAATCATTGGTCTGCTTGAAAACCCAAAAACCATTGATGAACCTGGAGCAAAAGTAAACCATTTATATAATAAAATGAAGAGGGCGGTGGGTTTCAATGCGGTTGAAGGTTGGAAAGGATGTTTCGGGGTATACCACAAAAGTGATGGCCCAAGCAAGGGGACAATTTGGAACGGGACCTTCAACCGAAGGAAAAATCAAGAGGAGTGGAAATTAGAAAGACCGAAAATAGAAGGGGTCAAACCGGAATTTGAAGGAAACTACAAAATCCTCCTCCTTTATTTGGCGGTCGCCTTCTCTTTTGTAAATGCAAAGGGGTTTGTTTCCCTTTTGTTTTGGGGCATGTCCAAAGGGTTAGACAGATGCAACATTTGTATATAA
>A_/_H9N2|MK600698|A/chicken/Qinghai/Q1084/2015
ATGGACACAGCATCACTGATGACTATACTACTAGTAGTAACAGTAAGCAATGCAAATGAGATCTGCATCGGCTATCAATCAACAAACTCCACAGAAACTGTAAACACACTAACAGAAAACAATGTCCCTGTGACACATGCCAAAGAACTGCTCCACACAGAGCATAATGGGATGCTGTGTGCAACAAGCTTGGGACACCCTCTTATTCTAGACACCTGTACCATTGAAGGACTAATCTATGGCAACCCTTCTTGTGATCTATTGTTGGGAGGAAGAGAATGGTCCTATATCGTCGAGAGACCATCGGCTGTTAACGGATTGTGTTATCCCGGGAACGTACAAAATCTAGAAGAATTAAGATCACTTTTTAGTTCTGCTAGGTCTTATCAAAGGATCCAGATTTTCCCAGACACAATCTGGAATGTGTCTTACAGTGGGACAAGCAAAGCATGTTCAGATTCATTCTACAGAAGCATGAGATGGTTGACTCAAAAGAACAACAATTACCCTATTCAAGACGCCCAATACACAAACAATCAAGAAAAGAACATTCTTTTCATGTGGGGCATAAATCACCCACCCACCGATACTGCGCAGACAAATCTATACACAAGAACCGACACAACAACGAGTGTGGCAACAGAAGAAATAAATAGGACCTTCAAACCATTGATAGGACCAAGGCCTCTTGTCAACGGTTTGATGGGAAGAATTAATTATTATTGGTCGGTATTAAAACCGGGTCAAACACTGCGAATAAAATCTAATGGGAATCTAATAGCTCCATGGTATGGACACATTCTTTCAGGAGAGAGCCACGGAAGAATACTGAAGACTGATTTAAAAAGAGGTAGCTGCACAGTGCACTGTCAGACAGAGAAAGATGGCTTAAACACAACATTACCATTGCAAAATGTGAGCAAGTATGCATTTGGGAACTGCTCAAAATACATTGGCATAAAGAGTCTCAAACTTGCAGTTGGTTCGAGGAATGTTCCTTGTAGATCTAGTAGAGGACTATTGGGAGCCATAGCAGGATTCATAGAGGGAGGTTGGTCAGGATTAGTTGCTGGTTGGTATGGGTTCCAGCATTCAAATGACCAAGGGGTTGGTATGGCAGCAGATAGAGACTCAACCCAAAAGGCAATTGATAAAATCACATCCAAATCGAATAACATAGTTGACAAAACGATCAAGCAGTATGAAATTCTTGATCATGAATTCAGTGAGGTTGAAAACAGAATTAACATGATCAATACTAAGATTGACGATCAAATCCAAGATATATGGGCATATAAACCAGAATTCATAGTTCTGCTTGAAAACCAGAAAACAATGGAGGAGCATGATGCAAATGTAAACAATCGGAGTAATAAAGTGAAGACGGAGGGGGGTTCCAATGCGGTGGAAGATGGGAAAGGATGTTTCGAGCTATACCACAAATGTGATGACCAGTGCATGGAGTCAATTCGGAACGGGACCTACAACAGAAGGAGGTATCAAGAGGAGTCGAAATTAGTCAGACAGAAAATGGAGGGGGCCAAGCCGGAATCTGAAGCAATTCACAAAATCCTCATCATTGATTTGTCTGTCGAATCGTCTATGGAAATTGCAAGGGGGTTCGTTGCACTCGAGTTCTGGGCCATGTCCATTGTGTCTTGCAGATGCAACATTTGTATATAA
>A_/_H9N2|MK600749|A/chicken/Qinghai/Q1346/2015
ATGGAGACAGTATCACTAATAACTATACTACTAATAGCAACAGTAAGCAATGCAGATAAAATCTGCATCGGCTATCAATCAACAAACTCCACAGAAACTGTGGACACACTAACAGAAAACAATGTCCCTGTGACACATGCCAAAGAACTGCTCCACACAGAGCATAATGGGATGCTGTGTGCAACAAGCTTGGGACAACCTCTTATTTTGGACACCTGCACCATTGAAGGGCTAATCTATGGCAATCCTTCTTGTGATCTATCGCTGGAAGGAAGAGAATGGTCCTATATCGTCGAGAGACCATCAGCTGTTAACGGATTGTGTTACCCAGGGAATGTACAAAATCTAGAAGAGCTAAGGTCACTTTTTAGTTCTGCTAGATCTTCCCAAAGAATCCAGATTTTCCCAGACACAATCTGGAATGTGTCTTACTATGGGACAAGCACAGCATGCTCAGGTTCATTCTACAGAAGCATGAGATGGTTGACTCGAAAGAACGGCGATTACCCTATCCAAGACGCCCAATACACAAATAATCAAGGGAAGAACATTCTTTTCATGTGGGGCATAAATCACCCACCCACCGATACTACGCAGAGAGATCTGTACACGAGAACCGACACAACAACAAGTTTGGCAACAGAAGAAATAAATAGGATCTTCAAACCATTGATAGGACCAAGGCCTCTTGTCAACGGTTTGATGGGAAGAATTCATTATTATTGGTCTGTATTGAAACCGGGACAAACACTGCGAATAAAATCTGATGGGAATCTAATAGCTCCATGGTATGGACACATTCTTTCACGAGAGAGCCACGGAAGAATTCTGAAGACTGATTTAAAAAGGGGTAGCTGCACAGTGCAATGTCAGACAGAGAAAGGTGGGTTAAACACAGCACTGCCATTGCAAAATGTAAGTAAGTATGCATTCGGAAACTGCTCAAAATACATTGGCATAAAGAGTCTCAAACGTGCAGTTGGTTCGAGGAATGTGCCTTCTAGATCAAGTAGAGGGCTATTCGGGGCCATAGCAGGGTTTATAGAGGGAGGTTGGTCAGGATTAGTTGGTGGTTGGTATGGGTTCCAGCATTCAAATGACCAAGGGGTTGGTATGGCAGCAGATAGAGACTCAACCCAAAAGGCAATTGATAAAATTACATCCAAAGTGAATAATATAGTCGACAAAATGAACAAGCAGTATGAAATCATTGATCATGAATTCAGTGTGGTAGAAACTAGACTTATCATGATCAATAATAAGTTTGATGATCAAATCCAAGATATATGGGCATATAATGCAGAATCAATAGTCTTGCTTGAAAACCAGAAAACACTTGATGAGCAGGACGCAAATGTAAGCAATCTATATAATAAAGTAAAGAGGGCGGCGTGTTCCAATGCGGTGGAAGATGGGAAAGGATGTTTCGAGCTATGCCACAAATGTGATGACCAATGCATGGAGACAATTGGGAACGGGACCTACAACAGAAGGAAATATCAAGAGGAGGCAAAATTAGAAAGACAGAAAATAGAGGGGCTCAAGCTGGAATCTGATCGAACTAACAAAATCCTCTCCATTTATTCGACTGTTGCATCATATATTGTGATTGCAATGGGGTTTGTTGCACTTGAGTTTGGGGCCTTGTACAATGGGTCTTGCAGATGCAACATTTGTATATAA
>A_/_H9N2|MK600691|A/chicken/Qinghai/Q1045/2015
ATGGAGACAGCATCACTGATGACTATACTACTAGTAGTAACAGTAAGCAATGCAAATAAGATCTGCATCGGCTATCAATCAACAAACTCCACAGAAACTGTAAACACACTAACAGAAAACAATGTCCCTGTGACACATGCCAAAGAACTGCTCCACACAGAGCATAATGGGATGCTGTGTGCAACAAGCTTGGGACACCCTCTTATTCTAGACACCTGTACCATTGAAGGACTAATCTATGGCAACCCTTCTTGTGATCTATTGTTGGGAGGAAGAGAATGGTCCTATATCGTCGAGAGACCATCGGCTGTTAACGGATTGTGTTATCCCGGGAACGTACAAAATCTAGAAGAATTAAGATCACTTTTTAGTTCTGCTAGGTCTTATCAAAGGATCCAGATTTTCCCAGACACAATCTGGAATGTGTCTTACAGTGGGACAAGCAAAGCATGTTCAGATTCATTCTACAGAAGCATGAGATGGTTGACTCAAAAGAACAACAATTACCCTATTCAAGACGCCCAATACACAAACAATCAAGAAAAGAACATTCTTTTCATGTGGGGCATAAATCACCCACCCACCGATACTGCGCAGACAAATCTATACACAAGAACCGACACAACAACGAGTGTGGCAACAGAAGAAATAAATAGGACCTTCAAACCATTGATAGGACCAAGGCCTCTTGTCAACGGTTTGATGGGAAGAATTAATTATTATTGGTCGGTATTAAAACCGGGTCAAACACTGCGAATAAAATCTAATGGGAATCTAATAGCTCCATGGTATGGACACATTCTTTCAGGAGAGAGCCACGGAAGAATACTGAAGACTGATTTAAAAAGAGGTAGCTGCACAGTGCAATGTCAGACAGAGAAAGGTGGATTAAACACAACATTACCATTGCAAAATGTGAGCAAGTATGCATTGGGAAACTGCTCAAAATACATTGGCATAAAGAGTCTCAAACTTGCAGTTGGTTTGAGGAATGTTCTTTCTAGATTTAGTAGAGGACTATTCGGAGCCATAGCAGGATTCATAGAGGGAGGTTGGTCAGGATTAGTTGCTGGTTGGTATGGGTTCCAGCATTCAAATGACCAAGGGGTTGGTATGGCAGCAGATAGAGACTCAACCCAAAAGGCAATTGATAAAATAACATCCAAAGTGAATAACATAGTCGACAAAACGATCAAGCAGTATGAAATTCTCGATCATGAATTCAGCGAGGTTGAAACTAGAATTAACATGATCAATAATAAGATTGATGATCAAATTCAAGATATATGGGCATATAATGCAGAATTCATAGTTCTGCTTGAAAACCAGAAAACAATGGATGAGCATGATGCAAATGTAAACAATCTATATAATAAAGTGAAGAGGGCGTTGGGTTCCAATGCGGTGGAAGATGGGAAAGGATGTTTCGAGCTATACCACAAATGTGATGACCAGTGCATGGAGACAATTAGGAACGGGACGAACAACGGAAGGAGGTATCAAGAGGAGTCGAAATTAGAAAGACAGAAAATGGAGGGGGCCAAGCCGGAATCTGAAGCAACCCACAAAATCCTCATCATTTATTTGTCGGTCGCATCATCTATGGTAATTGCAAGGGGGTTCGTTGCACTCGTGTTCTGGGCCATGTCCAATGTGTCTTGCAGATGCAACATTTGTATATAA
>A_/_H9N2|MK601622|A/chicken/Jiangsu/JS2082/2016
ATGGAGACAGTATCACTAATAACTATACTACTAGTAGCAGCAGTAAGCAATGCAGATAAAATCTGCATCGGCTATCAATCAACAAACTCCACAGAAACCGTGGACACACTAACAGAAAACAATGTCCCTGTGACACATGCCAAAGAACTGCTCCACACAGAGCATAATGGGATGCTGTGTGCAACAAGCTTGGGACAACCTATTATTTTAGACACTTGCACCATTGAAGGGCTAATCTATGGCAATCCTTCTTGTGATCTGTCGCTGGAAGGAAGGGAATGGTCCTATATCGTCGAAAGACCATCAGCTGTTAACGGATTGTGTTACCCCGGGAATGTAGAAAATCTAGAAGAACTAAGGTCACTTTTTAGTTCTGCTAGGTCTTATCAAAGAATCCAGATTTTCCCAGATACAATCTGGAATGTGTCTTACGATGGGACAAGCACAGCATGCTCAGGTTCATTCTACAGAAATATGAGATGGTTGACTCGAAAGAACGGTGAATACCCTATCCAAGACGCCCAATACACAAATAACCAAGGAAAGAACATTCTCTTCATGTGGGGCATAAATCACCCACCCGCCGATACTACGCAGAGAGATCTGTACACGAGAACCGACACAACAACGAGTGTGGCAACAGAAGAAATAAATAGGATCTTCAAACCATTGATAGGACCAAGGCCTCTTGTCAACGGTTTGATGGGAAGGATTGATTATTATTGGTCTGTATTAAAACCGGGTCAAACACTGCGAATAAAATCTGATGGGAATCTAATAGCTCCATGGTATGGACACATTCTTTCAGGAGAGAGCCACGGAAGAATTCTGAAGACTGATTTGAAAAGGGGTAGCTGCACAGTGCAATGTCAAACAGAGAAAGGTGGCTTAAACACAACACTGCCATTCCAAAATGTAAGTAAGTATGCATTTGGAAACTGCTCAAAATACATTGGCATAAAGAGTCTCAAACTTGCATTGGGTGTGAGAAATGTGCGTTTTAGATATAGTAGAGGACTATTCGGGGCCATAGCAGGGTTTATAGAGGGAGGTTGGTCAGGACTAGTTGCTGGTTGGTATGGGTTCCAGCATTCAAATGACCAAGGGGTTGGTATGGCAGCAGATAGAGACTCAACCCAAAAGGCAGTTGATAAAATAACATCCAAAGTGAATACTATAGTGGACAAAATGAACAAGCAGTATGAAATCACTGATCACGAGTTTAGTGAGGTAGAAACTAGAGTTAACACGATCAATAATAAGATTGATGATCAAATCCAGGATATATGGGCATATAATGCAGAAATGCTAGTTTTGCTTGAAAACCAGAAGACACTCGAGGAGCACGAGGCAAAAGTAAACAATATATATAATAAAGTAAAGAGGGGGTTGGGTTTCAATGCTGTGGAAGAGGGGAAAGGATGTTTTGAGATATACCACAAATGTAATGACCACTGCACGGGGACACTTCGGAACGGGGCCTACACCAGAGGGAAGTGTCACGAGGAGTCTAAAATAGAAAGACACAAAAAAGAGGGGGTCAAGAGGGAATGTGAAGGAACTTACAAAATCCTCACCACTTATTCGAGTGTGGCCTCATCCCTTGTAATTGCAAAGGGGTTTGCTGCCCTCTTGTTTTGGGCCACGTCCAATGGATGTTGCAGATGCAACATTTGTATATAA
>A_/_H9N2|MN242745|A/chicken/Kenya/A69-1402/2017
ATGGAAGCAATACCACTGTTGACTCTACTACTACTGGTGGTAACAACAAGCAATGCAGATAAGATCTGCGTCGGCCACCAATCAACGAATTCCACAGAAACTGTAGACACGCTAACAGAAACAAATGTTCCTGTAACACAGGCTAAGGAATTGCTCCACACAGAGCACAATGGAATGCTATGTTCAACAAATCTGGGACGTCCCCTTATCCTAGACACATGTACCATTGAAGGACTGATCTATGGCAACCCGTCTTGTGACATGCTGCTGGGAGGAAGGGAATGGTCCTACATCGTCGAAAGACCATCAGCAGTAAATGGAACATGCTACCCTGGAAATGTAGAAAACTTAGAGGAACTTAGAACACTTTTTAGCTCTTCTAGTTCCTACCAAAGAATTCAACTCTTCCCAGACACAATCTGGAATGTGACTTACACTGGAACAAGCAAATCATGTTCAGATTCATTCTATAGGAATATGAGATGGTTAACTCAAAAGAATGGGCTTTATCCAATTCAAGACGCCCAATACACAAACAATCGGGGAAAGGACATTCTTTTTGTGTGGGGTATACACCATCCACCTACCGATACTACACAGACGAGTTTATACACAAGGACCGACACAACAACAAGCGTAACAACGGAGAATTTAGATAGGACTTTCAAACCATTGATAGGGCCGAGGCCCCTTGTCAATGGTCTAATTGGAAGAATTAATTACTATTGGTCGGTATTAAAACCAGGTCAAACATTGCGAGTAAGATCAAATGGGAACCTAATTGCTCCATGGTTTGGACATATTCTCTCAGGGGAGAGCCATGGGAGGATCCTGAGAACTGATTTAAGCAGTGGTAATTGTGTGGTACAATGTCAAACTGAAAAAGGTGGCTTAAACAGTACGTTGCCATTTCACAACATCAGCAAATATGCATTTGGGATCTGTCCCAAGTATATTGGAGTCAAGAGTCTCAAACTGGCAGTCGGTCTGAGAAACGTGCATGCTAGATCAAGTAGAGGACTATTCGGAGCAATAGCTGGATTCATAGAAGGAGGCTGGCCAGGACTAGTTGCCGGTTGGTATGGTTTCCAGCATTCAAATGATCAAGGGGTTGGTATGGCTGCAGATAGGGATTCAACTCAAAAAGCAGTTGACAAAATAACATCCAAGGTAAATAATATAGTTGACAAGATGAACAAGCAATATGAAATAATTGACCATGAATTCAGTGAAGTTGAAACCAGACTCAATATGATCAATAGTAAGATTGATGACCAAATACAAGACATATGGGCATATAATGCAGAGTTGCTAGTACTACTTGAGAATCAAAAAACACTCGATGAGCATGATGCAAACGTAAACAATCTATACAACAAGGTGAAGAGGGCCCTGGGCTCCAATGCAATGGAAGATGGAAAGGGCTGTTTCGAGCTGTACCATAAATGTGATGACCAGTGCATGGAAACAATTCGGAATGGAACCTATAATAGGAGAAAGTACACAGAGGAATCAAGGCTAGAAAGGCAGAAAATAGAGGGGGTTAAACTGGAATCTGAAGGGACTTACAAAATCCTTTCCATTTATTCGACTGTCGCCTCATCTCTTGTACTTGCAATGGGGTTTGCTGCCTTCTTATTCTGGGCCATGTCCAATGGATCATGCAGATGCAACATTTGTATATAA
>A_/_H9N0|MW049331|A/chicken/Saudi_Arabia/ASH-100.1-2/2020
ATGGAAGCAATATCACTGATGACTATACTACTGGTGGTAACAACAAGCAATGCAGACAAAATATGCATCGGTCACCAATCAACAAACTCCACTGAAACTGTAGACACGTTAACAGAAACAAATGTTCCTGTAACACAAGCCAAAGAATTGCTCCACACAGAACACAATGGAATGCTATGTGCAACAAATCTGGGACGTCCTCTTATCCTAGACACATGCACCATTGAAGGACTGATCTATGGCAATCCATCTTGTGACATGCTATTAGGAGGAAGGGAATGGTCCTACATCGTCGAAAGACCATCAGCAGTAAATGGAACATGCTACCCGGGGAATGTCGAAAACTTAGAGGAACTTAGAACACTTTTTAGCTCCTCTAGTTCTTACCAAAGAGTCCAACTCTTTCCAGATTCAATCTGGAATGTGACTTATACTGGAACAAGCAAATCATGTTCAGATTCATTCTATAGGAATATGAGATGGTTAACTCAAAAGAATGGGGGTTATCCGATTCAAGATGCCCAGTACACAAACAATAGGGGAAAGGACATTCTTTTCGTGTGGGGCATACATCATCCACCGACCGACACTGCACAGACGAATTTATACACAAGGACCGACACAACAACAAGTGTAACAACGGAGACTTTAGATAGAACCTTCAAACCATTGATAGGACCAAGGCCCCTCGTCAATGGTCTAATCGGAAGAATTAATTACTATTGGTCAGTACTAAAACCAGGCCAAACATTGCGAGTGAGATCAAATGGAAATCTAATTGCTCCATGGTTTGGACATGTTCTCTCCGGTGAGAGCCATGGGAGAATCCTAAGAACTGATTTGAGCAGCAGTAATTGTGTGGTACAATGCCAGACTGAAAAAGGTGGCCTAAACAGTACAATGCCATTTCACAATATCAGTAAATATGCATTTGGGAACTGTCCCAAATATATTGGAGTCAAGAGTCTCAAACTGGCAATTGGCATGAGAAATGTACATGCTAGGTCAAGTAGAGGACTATTCGGAGCGATAGCAGGATTCATAGAAGGAGGTTGGCCAGGACTAGTTGCCGGTTGGTATGGTTTCCAGCATTCAAATGATCAAGGGGTTGGTATGGCTGCAGATAGGGTCTCAACTCAAAAAGCAGTGGACAAAATAACCTCAAAGGTAAATAATATAGTTGACAAGATGAACAAGCAATATGAAATAATTGATCATGAATTCAGTGAGGTAGAGACTAGACTCAATATGATCAATAATAAGATCGACGATCAAATACAAGACATATGGGCATATAACGCAGAGTTGCTGGTACTACTTGAGAATCAGAAAACGCTCGATGAGCATGATGCAAATGTGAACAATCTATACAACAAGGTGAAAAGGGCTCTGGGCTCTAATGCAATGGAAGATGGAAAGGGCTGCTTCGAGCTATACCATAAATGTGATGACCAATGCATGGAAACAATTCGGAACGGAACTTATAATAGGAGAAAGTACATAGAGGAATCAAGGCTAGAAAGGCAGAAAATAGAGGGGGTTAAACTGGAGGCTGAGGGAACTTACAAAATCCTTTCCATTTATTCGACTGTCGCCTCATCCCTTGTGCTTGCAATGGGGTTTGCTGCCTTTTTATTCTGGGCTATGTCCAATGGATCATGCAGATGCAACATTTGTATATAA
>A_/_H9N0|MW049330|A/chicken/Saudi_Arabia/ASH-98.3/2020
ATGGAAGCAATATCACTGATGACTATACTACTGGTGGTAACAACAAGCAATGCAGACAAAATATGCATCGGTCACCAATCAACAAACTCCACTGAAACTGTAGACACGTTAACAGAAACAAATGTTCCTGTAACACAAGCCAAAGAATTGCTCCACACAGAACACAATGGAATGCTATGTGCAACAAATCTGGGACGTCCTCTTATCCTAGACACATGCACCATTGAAGGACTGATCTATGGCAATCCATCTTGTGACATGCTATTAGGAGGAAGGGAATGGTCCTACATCGTCGAAAGACCATCAGCAGTAAATGGAACATGCTACCCGGGGAATGTCGAAAACTTAGAGGAACTTAGAACACTTTTTAGCTCCTCTAGTTCTTACCAAAGAGTCCAACTCTTTCCAGATTCAATCTGGAATGTGACTTATACTGGAACAAGCAAATCATGTTCAGATTCATTCTATAGGAATATGAGATGGTTAACTCAAAAGAATGGGGGTTATCCGATTCAAGATGCCCAGTACACAAACAATAGGGGAAAGGACATTCTTTTCGTGTGGGGCATACATCATCCACCGACCGACACTGTACAGACGAATTTATACACAAGGACCGACACAACAACAAGTGTAACAACGGAGACTTTAGATAGAACCTTCAAACCATTAATAGGGCCAAGGCCCCTCGTCAATGGTCTAATCGGAAGAATTAATTACTATTGGTCAGTACTAAAACCAGGCCAAACATTGCGAGTGAGATCAAATGGAAATCTAATTGCTCCATGGTTTGGACATGTTCTCTCCGGTGAGAGCCATGGGAGAATCCTAAGAACTGATTTGAGCAGCAGTAATTGTGTGGTACAATGCCAGACTGAAAAAGGTGGCCTAAACAGTACAATGCCATTTCACAACATCAGTAAATATGCATTTGGGAACTGTCCCAAATATATTGGAGTCAAGAGTCTCAAACTGGCAATTGGCATGAGAAATGTACATGCTAGGTCAAGTAGAGGACTATTCGGAGCGATAGCAGGATTCATAGAAGGAGGTTGGCCAGGACTAGTTGCCGGTTGGTATGGTTTCCAGCATTCAAATGATCAAGGGGTTGGTATGGCTGCAGATAGGGTCTCAACTCAAAAAGCAGTGGACAAAATAACCTCAAAGGTAAATAATATAGTTGACAAGATGAACAAGCAATATGAAATAATTGATCATGAATTCAGTGAGGTAGAGACTAGACTCAATATGATCAATAATAAGATCGACGATCAAATACAAGACATATGGGCATATAACGCAGAGTTGCTGGTACTACTTGAGAATCAGAAAACGCTCGATGAGCATGATGCAAATGTGAACAATCTATACAACAAGGTGAAAAGGGCTCTGGGCTCTAATGCAATGGAAGATGGAAAGGGCTGCTTCGAGCTATACCATAAATGTGATGACCAATGCATGGAAACAATTCGGAACGGAACTTATAATAGGAGAAAGTACATAGAGGAATCAAGGCTAGAAAGGCAGAAAATAGAGGGGGTTAAACTGGAGGCTGAGGGAACTTACAAAATCCTTTCCATTTATTCGACTGTCGCCTCATCCCTTGTGCTTGCAATGGGGTTTGCTGCCTTTTTATTCTGGGCTATGTCCAATGGATCATGCAGATGCAACATTTGTATATAA
>A_/_H9N2|MW205196|A/chicken/Uganda/MUWRP-782/2017
ATGGAAGCAATACCACTGTTGACTCTACTACTGGTGGTAACAACAAGCAGTGCAGATAAGATCTGCGTCGGCCACCAATCAACGAATTCAACAGAAACTGTAGACACGCTAACAGAAACAAATGTTCCTGTAACACAGGCTAAGGAATTGCTCCACACAGAGCACAATGGAATGCTATGTGCAACCAATTTGGGACGTCCCCTGATCCTAAACACATGTACCATTGAAGGACTGATCTATGGCAACCCGTCTTGTGACATGCTGCTGGGAGGAAGGGAATGGTCCTACATCGTCGAAAGACCATCAGCAGTAAATGGAACATGCTACCCTGGAAATATAGAAAACTTAGAGGAACTTAGAACACTTTTTAGCTCTTCTAGTTCCTACCAAAGAATTCAACTCTTCCCAGACACAATCTGGAATGTGACTTACACTGGAACAAGCAAATCATGTTCAGATTCATTCTATAGGAATATGAGATGGTTAACTCAAAAGAATGGGCTTTATCCAATTCAAGACGCCCAATACACAAACAATCGGGGAAAGGACATTCTTTTCGTGTGGGGTATACACCATCCACCTACCGATACTGCACAGACGAATTTATACACAAGGACCGACACAACAACAAGCGTAACAACTGAGAATTTAGATAGGACTTTCAAACCACTGATAGGGCCTAGGCCCCTTGTCAATGGTCTAATTGGAAGAATTAATTACTATTGGTCGGTACTAAAACCAGGTCAAACATTGCGAGTAAGATCAAATGGGAACCTAGTTGCTCCATGGTTTGGACATGTTCTCTCAGGGGAGAGCCATGGGAGAATCCTGAAAACTGATTTAAGCAGTGGTAATTGTGTGGTACAATGTCAAACTGAAAAAGGTGGCTTAAACAGTACGTTGCCATTTCACAACATCAGCAAATATGCATTTGGGACCTGTCCCAAGTATATTGGAGTAAAGAGTCTCAAACTGGCAGTCGGTCTGAGAAACGTGCATGCTAGATCAAGTAGAGGACTATTCGGAGCAATAGCTGGATTCATAGAAGGAGGCTGGCCAGGACTAGTTGCCGGTTGGTATGGTTTCCAGCATTCAAATGATCAAGGGGTTGGTATGGCTGCAGATAGGGATTCAACTCAAAAGGCAGTTGACAAAATTACCTCCAAGGTGAATAATATAGTTGACAAGATGAACAAGCAATATGAAATAATTGACCATGAATTCAGTGAAGTTGAAACCAGACTCAATATGATCAATAGTAAGATTGATGACCAAATACAAGACATATGGGCATATAATGCAGAGTTGCTAGTACTACTTGAGAATCAAAAAACACTCGATGAGCATGATGCAAACGTAAACAATCTATACAACAAAGTGAAGAGGGCCCTGGGCTCCAATGCAATGGAAGATGGAAAGGGCTGTTTCGAGCTGTATCATAAATGTGATGACCAGTGCATGGAAACGATTCGGAATGGAACCTATAATAGGAGAAAGTATACAGAGGAATCAAGGCTGGAAAGACAGAAAATAGAGGGGGTTAAACTGGAATCTGAAGGGACTTACAAAATCCTTTCCATTTATTCGACTGTCGCCTCATCTCTTGTACTTGCAATGGGGTTTGCTGCCTTCTTATTCTGGGCCATGTCCAATGGATCATGCAGATGCAACATTTGTATATAA
>A_/_H9N2|MW205184|A/chicken/Uganda/MUWRP-718/2017
ATGGAAGCAATACCACTGTTGACTCTACTACTAGTGGTAACAACAAGCAATGCAGATAAGATCTGCGTCGGCCACCAATCAACGAATTCAACAGAAACTGTAGACACGCTAACAGAAACAAATGTTCCTGTGACACAGGCTAAGGAATTGCTCCACACAGAGCACAATGGAATGCTATGTGCAACCAATCTGGGACGTCCCCTGATCCTAAACACATGTACCATTGAAGGACTGATCTATGGCAACCCGTCTTGTGACATGCTGCTGGGAGGAAGGGAATGGTCCTACATCGTCGAAAGACCATCCGCAGTAAATGGAACATGCTACCCTGGAAATATAGAAAACTTAGAGGAACTTAGAACACTTTTTAGCTCTTCTAGTTCCTACCAAAGAATTCAACTCTTCCCAGACACAATCTGGAATGTGACTTACACTGGAACAAGCAAATCATGTTCAGATTCATTCTATAGGAATATGAGATGGTTAACTCAAAAGAATGGGCTTTATCCAATTCAAGACGCCCAATACACAAACAATCGGGGAAAGGACATTCTTTTCGTATGGGGTATACACCATCCACCTACCGATACTGCACAGACGAATTTATACACAAGGACCGACACAACAACAAGCGTAACAACTGAGAATTTAGATAGGACTTTCAAACCATTGATAGGGCCGAGGCCCCTTGTCAATGGTCTAATTGGAAGAATTAATTACTATTGGTCGGTACTAAAACCAGGTCAAACATTGCGAGTAAGATCAAATGGGAACCTAATTGCTCCATGGTTTGGACATGTTCTCTCAGGGGAGAGCCATGGGAGAATCCTGAGAACTGATTTAAGCAGTGGTAATTGTGTGGTACAATGTCAAACTGAAAAAGGTGGCTTAAACAGTACGTTGCCATTTCACAACATCAGCAAATATGCATTTGGGACCTGTCCCAAGTATATTGGAGTCAAGAGTCTCAAACTGGCAGTCGGTCTGAGAAACGTGCATGCTAGATCAAGTAGAGGACTATTCGGAGCAATAGCTGGATTCATAGAAGGAGGCTGGCCAGGACTAGTTGCCGGTTGGTATGGTTTCCAGCATTCAAATGATCAAGGGGTTGGTATGGCTGCAGATAGGGATTCAACTCAAAAGGCAGTTGACAAAATTACATCCAAGGTAAATAATATAATTGACAAGATGAACAAGCAATATGAAATAATTGACCATGAATTCAGTGAAGTTGAAACCAGACTCAATATGATCAATAGTAAGATTGATGACCAAATACAAGACATATGGGCATATAATGCAGAGTTGCTAGTACTACTTGAGAATCAAAAAACACTCGATGAGCATGATGCAAACGTAAACAATCTATACAACAAAGTGAAGAGGGCCCTGGGCTCCAATGCAATGGAAGATGGAAAGGGCTGTTTCGAGCTGTATCATAAATGTGATGACCAGTGCATGGAAACGATTCGGAATGGAACCTATAATAGGAGAAAGTATACAGAGGAATCAAGGCTGGAAAGACAGAAAATAGAGGGGGTTAAACTGGAATCTGAAGGGACTTACAAAATCCTTTCCATTTATTCGACTGTCGCCTCATCTCTTGTACTTGCAATGGGGTTTGCTGCCTTCTTATTCTGGGCCATGTCCAATGGATCATGCAGGTGCAACATTTGTATATAA
>A_/_H9N2|MW205177|A/chicken/Uganda/MUWRP-805/2017
ATGGAAGCAATACCACTGTTGACTCTACTACTAGTGGTAACAACAAGCAATGCAGATAAGATCTGCGTCGGCCACCAATCAACGAATTCAACAGAAACTGTAAACACGCTAACAGAAACAAATGTTCCTGTGACACAGGCTAAGGAATTGCTCCACACAGAGCACAATGGAATGCTATGTGCAACCAATCTGGGACGTCCCCTGATCCTAAACACATGTACCATTGAAGGACTGATCTATGGCAACCCATCATGTGACATGCTGCTGGGAGGAAGGGAATGGTCCTACATCGTTGAAAGACCATCAGCAGTAAATGGAACATGCTACCCTGGAAATATAGAAAACTTAGAGGAACTTAGGACACTTTTTAGCTCTTCTAGTTCCTACCAAAGGATTCAACTCTTCCCAGACACAATCTGGAATGTGACTTACACTGGAACAAGCAAATCATGTTCAGATTCATTCTATAGGAATATGAGATGGTTAACTCAAAAGAATGGGCTTTATCCAATTCAAGACGCCCAATACACAAACAATCGGGGAAAGGACATTCTTTTCGTATGGGGTATACACCATCCACCTACCGATACTGCACAGACGAATTTATACACAAGGACCGACACAACAACAAGCGTAACAACTGAGAATTTAGATAGGACTTTCAAACCATTGATAGGGCCGAGGCCCCTTGTCAATGGTCTAATTGGAAGAATTAATTACTATTGGTCGGTACTAAAACCAGGTCAAACATTGCGAGTAAGATCAAATGGGAACCTAATTGCTCCATGGTTTGGACATGTTCTCTCAGGGGAGAGCCATGGGAGAATCCTGAGAACTGATTTAAGCAGTGGTAATTGTGTGGTACAATGTCAAACTGAAAAAGGTGGCTTAAACAGTACGTTGCCATTTCACAACATTAGCAAATATGCATTTGGGACCTGTCCCAAATATATTGGAGTCAAGAGTCTCAAACTGGCAGTCGGTCTGAGAAACGTGCATGCTAGATCAAGTAGAGGACTATTCGGAGCAATAGCTGGATTCATAGAAGGAGGCTGGCCAGGACTAGTTGCCGGTTGGTATGGTTTCCAGCATTCAAATGATCAAGGGGTTGGTATGGCTGCAGATAGGGATTCAACTCAAAAGGCAGTTGACAAAATTACATCCAAGGTAAATAATATAGTTGACAAGATGAACAAGCAATATGAAATAATTGACCATGAATTCAGTGAAGTTGAAACCAGACTCAATATGATCAATAGTAAGATTGATGACCAAATACAAGACATATGGGCATATAATGCAGAGTTGCTAGTACTACTTGAGAATCAAAAAACACTCGATGAGCATGATGCAAACGTAAACAATCTATACAACAAGGTGAAGAGGGCCCTGGGCTCCAATGCAATGGAAGATGGAAAGGGCTGTTTCGAACTGTATCATAAATGTGATGATCAGTGCATGGAAACGATTCGGAATGGAACCTATAATAGAAGAAAGTATACAGAGGAATCAAGGCTGGAAAGACAGAAAATAGAGGGGGTTAAACTGGAATCTGAAGGGACTTACAAAATCCTTTCCATTTATTCGACTGTCGCCTCATCTCTTGTACTTGCAATGGGGTTTGCTGCCTTCTTATTCTGGGCCATGTCCAATGGATCATGCAGATGCAACATTTGTATATAA
>A_/_H9N2|MW205173|A/chicken/Uganda/MUWRP-822/2018
ATGGAAGCAATACCACTGTTGACTCTACTACTAGTGGTAACAACAAGCAATGCAGATAAGATCTGCGTCGGCCACCAATCAACGAATTCAACAGAAACTGTAGACACGCTAACAGAAACAAATGTTCCTGTGACACAGGCTAAGGAATTGCTCCACACAGAGCACAATGGAATGCTATGTGCAACCAATCTGGGACGTCCCCTGATCCTAAACACATGTACCATTGAAGGACTGATCTATGGCAACCCGTCATGTGACATGCTGCTGGGAGGAAGGGAATGGTCCTACATCGTTGAAAGACCATCAGCAGTAAATGGAACATGCTACCCTGGAAATATAGAAAACTTAGAGGAACTTAGGACACTTTTTAGCTCTTCTAGTTCCTACCAGAGGATTCAACTCTTCCCAGACACAATCTGGAATGTGACTTACACTGGAACAAGCAAATCATGTTCAGGTTCATTCTATAGGAATATGAGATGGTTAACTCAAAAGAATGGGCTTTATCCAATTCAAGACGCCCAATACACAAACAATCGGGGAAAGGACATTCTTTTCGTATGGGGTATACACCATCCACCTACCGATACTGCACAGACGAATTTATACACAAGGACCGACACAACAACAAGCGTAACAACTGAGAATTTAGATAGGACTTTCAAACCATTGATAGGGCCGAGGCCCCTTGTCAATGGTCTAATTGGAAGAATTAATTACTATTGGTCGGTACTAAAACCAGGTCAAACATTGCGAGTAAGATCAAATGGGAACCTAATTGCTCCATGGTTTGGACATGCTCTCTCAGGGGAGAGCCATGGGAGAATCCTGAGAACTGATTTAAGCAGTGGCAATTGTGTGGTACAATGTCAAACTGAAAAAGGTGGCTTAAACAGTACGTTGCCATTTCACAACATCAGCAAATATGCATTTGGGACCTGTCCCAAGTATATTGGAGTCAAGAGTCTCAAACTGGCAGTCGGTCTGAGAAACGTGCATGCTAGATCAAGTAGAGGACTATTCGGAGCAATAGCTGGATTCATAGAAGGAGGCTGGCCAGGACTGGTTGCCGGTTGGTATGGTTTCCAGCATTCAAATGATCAAGGGATTGGTATGGCTGCAGATAGGGATTCAACTCAAAAGGCAGTTGACAAAATTACATCCAAGGTAAATAATATAGTTGACAAGATGAACAAGCAATATGAAATAATTGACCATGAATTCAGTGAAGTTGAAACCAGGCTCAATATGATCAATAGTAAGATTGATGACCAAATACAAGACATATGGGCATATAATGCAGAGTTGCTAGTACTACTTGAGAATCAAAAAACACTCGATGAGCATGATGCAAACGTAAACAATCTATACAACAAGGTGAAGAGGGCCCTGGGCTCCAATGCAATGGAAGATGGAAAGGGCTGTTTCGAACTGTATCATAAATGTGATGACCAGTGCATGGAAACAATTCGGAATGGAACCTATAATAGAAGAAAGTATACAGAGGAATCAAGGCTGGAAAGACAGAAAATAGAGGGGGTTAAACTGGAATCTGAAGGGACTTACAAAATCCTTTCCATTTATTCGACTGTCGCCTCATCTCTTGTACTTGCAATGGGGTTTGCTGCCTTCTTAGTCTGGGCCATGTCCAATGGATCATGCAGATGCAACATTTGTATATAA
>A_/_H9N2|MW205165|A/chicken/Uganda/MUWRP-716/2017
ATGGAAGCAATACCACTGTTGACTCTACTACTAGTGGTAACAACAAGCAATGCAGATAAGATCTGCGTCGGCCACCAATCAACGAATTCCACAGAAACTGTAGACACGCTAACAGAAACAAATGTTCCTGTAACACAGGCTAAGGAATTGCTCCACACAGAGCACAATGGAATGCTATGTGCAACAAATCTGGGACGTCCCCTTATCCTAAACACATGTACCATTGAAGGACTGATCTATGGCAACCCGTCTTGTGACATGCTGCTGGGAGGAAGGGAATGGTCCTACATCGTCGAAAGACCATCAGCAGTAAATGGAACATGCTACCCTGGAAATATAGAAAACTTAGAGGAACTTAGAACACTTTTTAGCTCTTCTAGTTCCTACCAAAGAATTCAACTCTTCCCAGACACAATCTGGAATGTGACTTACACTGGAACAAGCAAATCATGTTCAGATTCATTCTATAGGAATATGAGATGGTTAACTCAAAAGAATGGGCTTTATCCAATTCAAGACGCCCAATACACAAACAATCGGGGAAAGGACATTCTTTTCGTGTGGGGTATACACCATCCACCTACCGATACTGCACAGACGAATTTATACACAAGGACCGACACAACAACAAGCGTAACAACAGAGAATTTAGATAGGACTTTCAAACCATTGATAGGGCCTAGGCCCCTTGTCAATGGTCTAATTGGAAGAATTAATTACTATTGGTCGGTACTAAAACCAGGTCAAACATTGCGAGTAAGATCAAATGGGAACCTAATTGCTCCATGGTTTGGACATATTCTCTCAGGGGAGAGCCATGGGAGAATCCTGAGAACTGATTTAAGCAGTGGTAATTGTGTGGTACAATGTCAAACTGAAAAAGGTGGCTTAAACAGTACGTTGCCATTTCACAACATCAGCAAATATGCATTTGGGACCTGTCCCAAGTATATTGGAGTCAAGAGTCTCAAACTGGCAGTCGGTCTGAGAAACGTGCATGCTAGATCAAGTAGAGGACTATTCGGAGCAATAGCTGGATTCATAGAAGGAGGCTGGCCAGGACTAGTTGCCGGTTGGTATGGTTTCCAGCATTCAAATGATCAAGGGGTTGGTATGGCTGCAGATAGGGATTCAACTCAAAAGGCAGTTGACAAAATTACATCCAAGGTAAATAATATAGTTGACAAGATGAACAAGCAATATGAAATAATTGACCATGAATTCAGTGAAGTTGAAACCAGACTCAATATGATCAATAGTAAGATTGATGACCAAATACAAGACATATGGGCATATAATGCAGAGTTGCTAGTACTACTTGAGAATCAAAAAACACTCGATGAGCATGATGCAAACGTAAACAATCTATACAACAAAGTGAAGAGGGCCCTGGGCTCCAATGCAATGGAAGATGGAAAGGGCTGTTTTGAGCTGTATCATAAATGTGATGACCAGTGCATGGAAACAATTCGGAATGGAACCTATAATAGGAGAAAGTATACAGAGGAATCAAGGCTGGAAAGGCAGAAAATAGAGGGGGTTAAACTGGAATCTGAAGGGACTTACAAAATCCTTTCCATTTATTCGACTGTCGCCTCATCTCTTGTACTTGCAATGGGGTTTGCTGCCTTCTTATTCTGGGCCATGTCCAATGGATCATGCAGATGCAACATTTGTATATAA
>A_/_H9N2|MW205152|A/chicken/Uganda/MUWRP-789/2017
ATGGAAGCAATACCACTGTTGACTCTACTACTAGTGGTAACAACAAGCAATGCAGATAAGATCTGCGTCGGCCACCAATCAACGAATTCAACAGAAACTGTAGACACGCTAACAGAAACAAATGTTCCTGTGACACAGGCTAAGGAATTGCTCCACACAGAGCACAATGGAATGCTATGTGCAACCAATCTGGGACGTCCCCTGATCCTAAACACATGTACCATTGAAGGACTGATCTATGGCAACCCATCATGTGACATGCTGCTGGAAGGAAGGGAATGGTCCTACATCGTTGAAAGACCATCAGCAGTAAATGGAACATGCTACCCTGGAAATATAGAAAACTTAGAGGAACTTAGGACACTTTTTAGCTCTTCTAGTTCCTACCAAAGGATTCAACTCTTCCCAGACACAATCTGGAATGTGACTTACACTGGAACAAGCAAATCATGTTCAGATTCATTCTATAGGAATATGAGATGGTTAACTCAAAAGAATGGGCTTTATCCAATTCAAGACGCCCAATACACAAACAATCGGGGAAAGGACATTCTTTTCGTATGGGGTATACACCATCCACCTACCGATACTGCACAGACGAATTTATACACAAGGACCGACACAACAACAAGCGTAACAACTGAGAATTTAGATAGGACTTTCAAACCATTGATAGGGCCGAGGCCCCTTGTCAATGGTCTAATTGGAAGAATTAATTACTATTGGTCGGTACTAAAACCAGGTCAAACATTGCGAGTAAGATCAAATGGGAACCTAATTGCTCCATGGTTTGGACATGTTCTCTCAGGGGAGAGCCATGGGAGAATCCTGAGAACTGATTTAAGCAGTGGTAATTGTGTGGTACAATGTCAAACTGAAAAAGGTGGCTTAAACAGTACGTTGCCATTTCACAACATCAGCAAATATGCATTTGGGACCTGTCCCAAATATATTGGAGTCAAGAGTCTCAAACTGGCAGTCGGTCTGAGAAACGTGCATGCTAGATCAAGTAGAGGACTATTCGGAGCAATAGCTGGATTCATAGAAGGAGGCTGGCCAGGACTAGTTGCCGGTTGGTATGGTTTCCAGCATTCAAATGATCAAGGGGTTGGTATGGCTGCAGATAGGGATTCAACTCAAAAGGCAGTTGACAAAATTACATCCAAGGTAAATAATATAGTTGACAAGATGAACAAGCAATATGAAATAATTGACCATGAATTCAGTGAAGTTGAAACCAGACTCAATATGATCAATAGTAAGATTGATGACCAAATACAAGACATATGGGCATATAATGCAGAGTTGCTAGTACTACTTGAGAATCAAAAAACACTCGATGAGCATGATGCAAACGTAAACAATCTATACAACAAGGTGAAGAGGGCCCTGGGCTCCAATGCAATGGAAGATGGAAAGGGCTGTTTCGAACTGTATCATAAATGTGATGATCAGTGCATGGAAACGATTCGGAATGGAACCTATAATAGAAGAAAGTATACAGAGGAATCAAGGCTGGAAAGACAGAAAATAGAGGGGGTTAAACTGGAATCTGAAGGGACTTACAAAATCCTTTCCATTTATTCGACTGTCGCCTCATCTCTTGTACTTGCAATGGGGTTTGCTGCCTTCTTATTCTGGGCCATGTCCAATGGATCATGCAGATGCAACATTTGTATATAA
>A_/_H9N2|MW205143|A/chicken/Uganda/MUWRP-737/2017
ATGGAAGCAATACCACTGTTGACTCTACTACTAGTGGTAACAACAAGCAATGCAGATAAGATCTGCGTCGGCCACCAATCAACGAATTCAACAGAAACTGTAGACACGCTAACAGAAACAAATGTTCCTGTGACACAGGCTAAGGAATTGCTCCACACAGAGCACAATGGAATGCTATGTGCAACAAATCTGGGACGTCCCCTGATCCTAAACACATGTACCATTGAAGGACTGATCTATGGCAACCCGTCATGTGACATGCTGCTGGGAGGAAGGGAATGGTCCTACATCGTTGAAAGACCATCAGCAGTAAATGGAACATGTTACCCTGGAAATATAGAAAACTTAGAGGAACTTAGGACACTTTTTAGCTCTTCTAGTTCCTACCAAAGGATTCAACTCTTCCCAGACACAATCTGGAATGTGACTTACACTGGAACAAGCAAATCATGTTCAGATTCATTCTACAGGAATATGAGATGGTTAACTCAAAAGAATGGGCTTTATCCAATTCAAGACGCCCAATACACAAACAATCGGGGAAAGGACATTCTTTTCGTATGGGGTATACACCATCCACCTACCGATACTGCACAGACGAATTTATACACAAGGACCGACACAACAACAAGCGTAACAACAGAGAATTTAGATAGGACTTTCAAACCATTGATAGGGCCTAGGCCCCTTGTCAATGGTCTAATTGGAAGAATTAATTACTATTGGTCGGTACTAAAACCAGGTCAAACATTGCGAGTAAGATCAAATGGGAACCTAATTGCTCCATGGTTTGGACATATTCTCTCAGGGGAGAGCCATGGGAGAATCCTGAGAACTGATTTAAGCAGTGGTAATTGTGTGGTACAATGTCAAACTGAAAAAGGTGGCTTAAACAGTACGTTGCCATTTCACAACATCAGCAAATATGCATTTGGGACCTGTCCCAAGTATATTGGAGTCAAGAGTCTCAAACTGGCAGTCGGTCTGAGAAACGTGCATGCTAGATCAAGTAGAGGACTATTCGGAGCAATAGCTGGATTCATAGAAGGAGGCTGGCCCGGACTAGTTGCCGGTTGGTATGGTTTCCAGCATTCAAATGATCAAGGGGTCGGTATGGCTGCAGATAGGGATTCAACTCAAAAGGCAGTTGACAAAATTACATCCAAGGTAAATAATATAGTTGACAAGATGAACAAGCAATATGAAATAATTGACCATGAATTCAGTGAAGTTGAAACCAGACTCAATATGATCAATAGTAAGATTGATGACCAAATACAAGACATATGGGCATATAATGCAGAGTTGCTAGTACTACTTGAGAATCAAAAAACACTCGATGAGCATGATGCAAACGTAAACAATCTATACAACAAGGTGAAGAGAGCCCTGGGCTCCAATGCAATGGAAGATGGAAAGGGCTGTTTCGAACTGTATCATAAATGTGATGACCAGTGCATGGAAACGATTCGGAATGGAACCTATAATAGAAGAAAGTATACAGAGGAATCAAGGCTGGAAAGGCAGAAAATAGAGGGGGTTAAACTGGAATCTGAAGGGACTTACAAAATCCTTTCCATTTATTCGACTGTCGCCTCATCTCTTGTACTTGCAATGGGGTTTGCTGCCTTCTTATTCTGGGCCATGTCCAATGGATCATGCAGATGCAACATTTGTATATGA
>A_/_H9N2|MW205140|A/chicken/Uganda/MUWRP-714/2017
ATGGAAGCAATACCACTGTTGACTCTACTACTGGTGGTAACAACAAGCAATGCAGATAAGATCTGCGTCGGCCACCAATCAACGAATTCCACAGAAACTGTAGACACGCTAACAGAAACAAATGTTCCTGTAACACAGGCTAAGGAATTGCTCCACACAGAGCACAATGGAATGCTATGTGCAACAAATCTGGGACGTCCCCTTATCCTAAACACATGTACCATTGAAGGACTGATCTATGGCAACCCGTCTTGTGACATGCTGCTGGGAGGAAGGGAATGGTCCTACATCGTCGAAAGACCATCAGCAGTAAATGGAACATGCTATCCTGGAAATATAGAAAACTTAGAGGAACTTAGAACACTTTTTAGCTCTTCTAGTTCCTACCAAAGAATTCAACTCTTCCCAGACACAATCTGGAATGTGACTTACACTGGAACAAGCAAATCATGTTCAGATTCATTCTATAGGAATATGAGATGGTTAACTCAAAAGAATGGGCTTTATCCAATTCAAGACGCCCAGTATACAAACAGTCGGGGAAAGGACATTCTTTTCGTGTGGGGTATACACCATCCACCTACCGATACTGCACAGACGAATTTATACACAAGGACCGACACAACAACAAGCGTAACAACAGAGAATTTAGATAGGACTTTCAAACCATTGATAGGGCCTAGGCCCCTTGTCAATGGTCTAATTGGAAGAATTAATTACTATTGGTCGGTACTAAAACCAGGTCAAACATTGCGAGTAAGATCAAATGGGAACCTAATTGCTCCATGGTTTGGACATATTCTCTCAGGGGAGAGCCATGGGAGAATCCTGAGAACTGATTTAAGCAGTGGTAATTGTGTGGTACAATGTCAAACTGAAAAAGGTGGCTTAAACAGTACGTTGCCATTTCACAACATCAGCAAATATGCATTTGGGACCTGTCCCAAGTATATTGGAGTCAAGAGTCTCAAACTGGCAGTCGGTCTGAGAAACGTGCATGCTAGATCAAGTAGAGGACTATTCGGAGCAATAGCTGGATTCATAGAAGGAGGCTGGCCAGGACTAGTTGCCGGTTGGTATGGTTTCCAGCATTCAAATGATCAAGGGGTTGGTATGGCTGCAGATAGGGATTCAACTCAAAAGGCAGTTGACAAAATTACATCCAAGGTAAATAATATAGTTGACAAGATGAACAAGCAGTATGAAATAATTGACCATGAATTCAGTGAAGTTGAAACCAGACTCAATATGATCAATAGTAAGATTGATGACCAAATACAAGACATATGGGCATATAATGCAGAGTTGCTAGTGCTACTTGAGAATCAAAAAACACTCGATGAGCATGACGCAAACGTAAACAATCTATACAATAAAGTGAAGAGGGCCCTGGGCTCCAATGCAATGGAAGATGGAAAAGGCTGTTTTGAGCTGTACCATAAATGTGATGACCAATGCATGGAAACAATTCGGAATGGAACCTATAATAGGAGAAAGTATACAGAGGAATCAAGGCTGGAAAGGCAGAAAATAGAGGGGGTTAAACTGGAATCTGAAGGGACTTACAAAATCCTTTCCATTTATTCGACTGTCGCCTCATCCCTTGTACTTGCAATGGGGTTTGCTGCCTTCTTATTCTGGGCCATGTCCAATGGATCATGCAGATGCAACATTTGTATATAA
>A_/_H9N2|MW205128|A/chicken/Uganda/MUWRP-765/2017
ATGGAAGCAATACCACTGTTGACTCTACTACTGGTGGTAACAACAGGCAATGCAGATAAGATCTGCGTCGGCCACCAATCAACGAATTCCACAGAAACTGTAGACACGCTAACAGAAACAAATGTTCCTGTAACACAGGCTAAGGAATTGCTCCACACAGAGCACAATGGAAAGCTATGTGCAACAAATCTGGGACGTCCCCTTATCCTAAACACATGTACCATTGAAGGACTGATCTATGGCAACCCGTCTTGTGACATGCTGCTGGGAGGAAGGGAATGGTCCTACATCGTCGAAAGACCATCAGCAGTAAATGGAACATGCTACCCTGGAAATATAGAAAACTTAGAGGAACTTAGAACACTTTTTAGCTCTTCTAGTTCCTACCAAAGAATTCAACTCTTCCCAGACACAATCTGGAATGTGACTTACACTGGAACAAGCAAATCATGTTCAGATTCATTCTATAGGAATATGAGATGGTTAACTCAAAAGAATGGGCTTTATCCAATTCAAGACGCCCAGTATACAAACAGTCGGGGAAAGGACATTCTTTTCGTGTGGGGTATACACCATCCACCTACCGATACTGCACAGACGAATTTATACACAAGGACCGACACAACAACAAGCGTAACAACAGAGAATTTAGATAGGACTTTCAAACCATTGATAGGGCCTAGGCCCCTTGTCAATGGTCTAATTGGAAGAATTAATTACTATTGGTCGGTACTAAAACCAGGTCAAACATTGCGAGTAAGATCAAATGGGAACCTAATTGCTCCATGGTTTGGACATATTCTCTCAGGGGAGAGCCATGGGAGAATCCTGAGAACTGATTTAAGCAGTGGTAATTGTGTGGTACAATGTCAAACTGAAAAAGGTGGTTTAAACAGTACGTTGCCATTTCACAACATCAGCAAATATGCATTTGGGACCTGTCCCAAGTATATTGGAGTCAAGAGTCTCAAACTGGCAGTCGGTCTGAGAAACGTGCATGCTAGATCAAGTAGAGGACTATTCGGAGCAATAGCTGGATTCATAGAAGGAGGCTGGCCAGGACTAGTTGCCGGTTGGTATGGTTTCCAGCATTCAAATGATCAAGGGGTTGGTATGGCTGCAGATAGGGATTCAACTCAAAAGGCAGTTGACAAAATTACATCCAAGGTAAATAATATAGTTGACAAGATGAACAAGCAATATGAAATAATTGACCATGAATTCAGTGAAGTTGAAACCAGACTCAATATGATCAATAGTAAGATTGATGACCAAATACAAGACATATGGGCATATAATGCAGAGTTGCTAGTACTACTTGAGAATCAAAAAACACTCGATGAGCATGATGCAAACGTAAACAATCTATACAACAAAGTGAAGAGGGCCCTGGGCTCCAATGCAATGGAAGATGGAAAAGGCTGTTTTGAGCTGTACCATAAATGTGATGACCAATGCATGGAAACAATTCGGAATGGAACCTATAATAGGAGAAAGTATACAGAGGAATCAAGGCTGGAAAGGCAGAAAATAGAGGGGGTTAAACTGGAATCTGAAGGGACTTACAAAATTCTTTCCATTTATTCGACTGTCGCCTCATCCCTTGTACTTGCAATGGGGTTTGCTGCCTTCTTATTCTGGGCCATGTCCAATGGATCATGCAGATGCAACATTTGTATATAA
>A_/_H9N2|MW205122|A/chicken/Uganda/MUWRP-751/2017
ATGGAAGCAATACCACTGTTGACTCTACTACTAGTGGTAACAACAAGCAATGCAGATAAGATCTGCGTCGGCCACCAATCAACGAATTCAACAGAAACTGTAGACACGCTAACAGAAACAAATGTTCCTGTGACACAGGCTAAGGAATTGCTCCACACAGAGCACAATGGAATGCTATGTGCAACCAATCTGGGACGTCCCCTGATCCTAAACACATGTACCATTGAAGGACTGATCTATGGCAACCCGTCATGTGACATGCTGCTGGGAGGAAGGGAATGGTCCTACATCGTTGAAAGACCATCAGCAGTAAATGGAACATGCTACCCTGGAAATATAGAAAACTTAGAGGAACTTAGGACACTTTTTAGCTCTTCTAGTTCCTACCAGAGGATTCAACTCTTCCCAGACACAATCTGGAATGTGACTTACACTGGAACAAGCAAATCATGTTCAGATTCATTCTATAGGAATATGAGATGGTTAACTCAAAAGAATGGGCTTTATCCAATTCAAGACGCCCAATACACAAACAATCGGGGAAAGGACATTCTTTTCGTATGGGGTATACACCATCCACCTACCGATACTGCACAGACGAATTTATACACAAGGACCGACACAACAACAAGCGTAACAACTGAGAATTTAGATAGGACTTTCAAACCATTGATAGGGCCGAGGCCCCTTGTCAATGGTCTAATTGGAAGAATTAATTACTATTGGTCGGTACTAAAACCAGGTCAAACATTGCGAGTAAGATCAAATGGGAACCTAATTGCTCCATGGTTTGGACATGTTCTCTCAGGGGAGAGCCATGGGAGAATCCTGAGAACTGATTTAAGCAGTGGTAATTGTGTGGTACAATGTCAAACTGAAAAAGGTGGCTTAAACAGTACGTTGCCATTTCACAACATCAGCAAATATGCATTTGGGACCTGTCCCAAGTATATTGGAGTCAAGAGTCTCAAACTGGCAGTCGGTCTGAGAAACGTGCATGCTAGATCAAGTAGAGGACTATTCGGAGCAATAGCTGGATTCATAGAAGGAGGCTGGCCAGGACTAGTTGCCGGTTGGTATGGTTTCCAGCATTCAAATGATCAAGGGGTTGGTATGGCTGCAGATAGGGATTCAACTCAAAAGGCAGTTGACAAAATTACATCCAAGGTAAATAATATAGTTGACAAGATGAACAAGCAATATGAAATAATTGACCATGAATTCAGTGAAGTTGAAACCAGGCTCAATATGATCAATAGTAAGATTGATGACCAAATACAAGACATATGGGCATATAATGCAGAGTTGCTAGTACTACTTGAGAATCAAAAAACACTCGATGAGCATGATGCAAACGTAAACAATCTATACAACAAGGTGAAGAGGGCCCTGGGATCCAATGCAATGGAAGATGGAAAGGGCTGTTTCGAACTGTATCATAAATGTGATGACCAGTGCATGGAAACAATTCGGAATGGAACCTATAATAGAAGAAAGTATACAGAGGAATCAAGGCTGGAAAGACAGAAAATAGAGGGGGTTAAACTGGAATCTGAAGGGACTTACAAAATCCTTTCCATTTATTCGACTGTCGCCTCATCTCTTGTACTTGCAATGGGGTTTGCTGCCTTCTTAGTCTGGGCCATGTCCAATGGATCATGCAGATGCAACATTTGTATATAA
>A_/_H9N2|MW205113|A/chicken/Uganda/MUWRP-814/2018
ATGAAAGCAATACCACTGTTGACTATACTACTGGTGGTAACAACAAGCAATGCAGATAAGATCTGCGTCGGCCACCAATCAACGAATTCAACAGAAACTGTAGACACGCTAACAGAAACAAATGTTCCTGTAACACAGGCTAAGGAATTGCTCCACACAGAGCACAATGGAATGCTATGTGCAACCAATCTGGGACGTCCCCTGATCCTGAACACATGTACCATTGAAGGACTGATCTATGGCAACCCGTCTTGTGACATGCTGCTGGGAGGAAGGGAATGGTCCTACATCGTCGAAAGACCATCAGCAGTAAATGGGACATGCTACCCTGGAAATATAGAAAACTTAGAGGAACTTAGAACACTTTTTAGCTCTTCTAGTTCCTACCAAAGAATTCAACTCTTCCCAGACACAATCTGGAATGTGACTTACACTGGAACAAGCAAATCATGTTCAGATTCATTCTATAGGAATATGAGATGGTTAACTCAAAAGAATGGGCTTTATCCAATTCAAGACGCCCAATACACAAACAATCGGGGAAAGGACATTCTTTTCGTGTGGGGTATACACCATCCACCTACCGATACTGCACAAACGAATTTATACACAAGGACCGACACAACAACAAGCGTAACAACTGAGAATTTAGATAGGACTTTCAAACCATTGATAGGGCCGAGGCCCCTTGTCAATGGTCTAATTGGAAGAATTAATTACTATTGGTCGGTACTAAAACCAGGTCAAACATTGCGAGTAAGATCAAATGGGAACCTAATTGCTCCATGGTTTGGACATGTTCTCTCAGGGGAGAGCCATGGGAGAATCCTGAAAACTGATTTAAGCAGTGGTAATTGTGTGGTACAATGTCAAACTGAAAGAGGTGGCTTAAACAGTACGTTGCCATTTCACAACATCAGCAAATATGCATTTGGGACCTGTCCCAAGTATATTGGAGTCAAGAGTCTCAAACTGGCAGTCGGTCTGAGAAACGTGCGTGCTAGATCAAGTAGAGGACTATTCGGAGCAATAGCTGGATTCATAGAAGGAGGCTGGCCAGGACTAGTTGCCGGTTGGTATGGTTTCCAGCATTCAAATGATCAAGGGATTGGTATGGCTGCAGATAGGGATTCAACTCAAAAGGCAGTTGACAAAATTACCTCCAAGGTAAATAATATAGTTGACAAGATGAACAAGCAATATGAAATAATTGACCATGAATTCAGTGAAGTTGAAACCAGACTCAATATGATCAATAGTAAGATTGATGACCAAATACAAGACATATGGGCATATAACGCAGAGTTGCTAGTACTACTTGAGAATCAAAAAACACTCGATGAGCATGATGCAAACGTAAATAATCTATACAACAAAGTGAAGAGGGCCCTGGGCTCCAATGCAATGGAAGATGGAAAGGGCTGTTTCGAGCTGTATCATAAATGTGATGACCAGTGCATGGAAACGATTCGGAATGGAACATATAATAGGAGAAAGTATACAGAGGAATCAAGGCTGGAAAGACTGAAAATAGAAGGGGTTAAACTGGAATCTGAAGGGACTTACAAAATCCTTTCCATTTATTCGACTGTCGCCTCATCTCTTGTACTTGCAATGGGGTTTGCTGCCTTCTTATTCTGGGCCATGTCCAATGGATCATGCAGATGCAACATTTGTATATAA
>A_/_H9N2|MW205109|A/chicken/Uganda/MUWRP-791/2017
ATGGAAGCAATACCATTGTTGACTCTACTACTAATGGTAACAACAAGCAATGCAGATAAGATCTGCGTCGGCCACCAATCAACGAATTCAACAGAAACTGTAGACACGCTAACAGAAACAAATGTTCCTGTGACACAGGCTAAGGAATTGCTCCACACAGAGCACAATGGAATGCTATGTGCAACCAATCTGGGACGTCCCCTGATCCTAAACACATGTACCATTGAAGGACTGATCTATGGCAATCCGTCATGTGACATGCTGCTGGGAGGAAGGGAATGGTCCTACATCGTTGAAAGACCATCAGCAGTAAATGGAACATGCTACCCTGGAAATATAGAAAACTTAGAGGAACTTAGGACACTTTTTAGCTCTTCTAGTTCCTACCAAAGGATTCAACTCTTCCCAGACACAATCTGGAATGTGACTTACACTGGAACAAGCAAATCATGTTCAGATTCATTCTATAGGAATATGAGATGGTTAACTCAAAAGAATGGGCTTTATCCAATTCAAGACGCCCAATACACAAACAATCGGGGAAAGGACATTCTTTTCGTATGGGGTATACACCATCCACCTACCGATACTGCACAGACGAATTTATACACAAGGACCGACACAACAACAAGCGTAACAACTGAGAATTTAGATAGGACTTTCAAACCATTGATAGGGCCGAGGCCCCTTGTCAATGGTCTAATTGGAAGAATTAATTACTATTGGTCGGTACTAAAACCAGGTCAAACATTGCGAGTAAGATCAAATGGGAACCTAATTGCTCCATGGTTTGGACATGTTCTCTCAGGGGAGAGCCATGGGAGAATCCTGAGAACTGATTTAAGCAGTGGTAATTGTGTGGTACAATGTCAAACTGAAAAAGGTGGCTTAAACAGTACGTTGCCATTTCACAACATCAGCAAATATGCATTTGGGACCTGTCCCAAGTATATTGGAGTCAAGAGTCTCAAACTGGCAGTCGGTCTGAGAAACGTGCATGCTAGATCAAGTAGAGGACTATTCGGAGCAATAGCTGGATTCATAGAAGGAGGCTGGCCAGGACTAGTTGCCGGTTGGTATGGTTTCCAGCATTCAAATGATCAAGGGGTTGGTATGGCTGCAGATAGGGATTCAACTCAAAAGGCAGTTGACAAAATTACATCCAAGGTAAATAATATAGTTGACAAGATGAACAAGCAATATGAAATAATTGACCATGAATTCAGTGAAGTTGAAACCAGACTCAATATGATCAATAGTAAGATTGATGACCAAATACAAGACATATGGGCATATAATGCAGAGTTGCTAGTACTACTTGAGAATCAAAAAACACTCGATGAGCATGATGCAAACGTAAACAATCTATACAACAAGGTGAAGAGGGCCCTGGGCTCCAATGCAATGGAAGATGGAAAGGGCTGTTTCGAACTGTATCATAAATGTGATGACCAGTGCATGGAAACGATTCGGAATGGAACCTATAATAGAAGAAAGTATACAGAGGAATCAAAGCTGGAAAGACAGAAAATAGAGGGGGTTAAACTGGAATCTGAAGGGACTTACAAAATCCTTTCCATTTATTCGACTGTCGCCTCATCTCTTGTACTTGCAATGGGGTTTGCTGCCTTCTTATTCTGGGCCATGTCCAATGGATCATGCAGATGCAACATTTGTATATAA
>A_/_H9N2|MW205096|A/chicken/Uganda/MUWRP-712/2017
ATGGAAGCAATATCACTGTTGACTCTACTACTGGTGGTAACAACAAGCAATGCAGATAAGATCTGCGTCGGCCACCAATCAACGAATTCCACAGAAACTGTAGACACGCTAACAGAAACAAATGTTCCTGTAACACAGGCTAAGGAATTGCTCCACACAGAGCACAATGGAATGCTATGTGCAACAAATCTGGGACGTCCCCTTATCCTAGACACATGTACCATTGAAGGACTGATCTATGGCAACCCGTCTTGTGACGTGCTGCTGGGAGGAAGGGAATGGTCCTACATCGTCGAAAGACCATCAGCAGTAAATGGGACATGCTACCCTGGAAATATAGAAAACTTAGAGGAACTTAGAACACTTTTTAGCTCTTCTAGTTCCTACCAGAGAATTCAACTCTTCCCAGACACAATCTGGAATGTGACTTACACTGGAACAAGCAAATCATGTTCAGGTTCATTCTATAGGAATATGAGATGGTTAACTCAAAAGAATGGGCTTTATCCAATTCAAGACGCCCAGTATACAAACAGTCGGGGAAAGGACATTCTTTTCGTGTGGGGTATACACCATCCACCTACTGATACTGCACAGACGAATTTATACACAAGGACCGACACAACAACAAGCGTAACAACGGAGAATTTAGATAGGACTTTCAAACCATTGATAGGGCCTAGGCCCCTTGTCAATGGTCTAATTGGAAGAATTAATTACTATTGGTCGGTACTAAAACCAGGTCAAACATTGCGAGTAAGATCAAATGGGAACCTAATTGCTCCATGGTTTGGACATATTCTCTCAGGGGAGAGCCATGGGAGAATCCTGAGAACTGATTTAAGTAGTGGTAATTGTGTGGTACAATGTCAAACTGAAAAAGGTGGCTTAAACAGTACGTTGCCATTTCACAACATCAGCAAATATGCATTTGGGACCTGTCCCAAGTATATTGGAGTCAAGAGCCTCAAACTGGCAGTCGGTCTGAGAAACGTGCATGCTAGATCAAGTAGGGGGCTATTCGGAGCAATAGCTGGATTCATAGAAGGAGGCTGGCCAGGACTAGTTGCCGGTTGGTATGGTTTCCAGCATTCAAATGATCAAGGGGTTGGTATGGCTGCAGATAGGGATTCAACTCAAAAGGCAGTTGACAAAATTACATCCAAGGTAAATAATATAGTTGACAAGATGAACAAGCAATATGAAATAATTGACCATGAATTCAGTGAAGTTGAAACCAGACTCAATATGATCAATAGTAAGATTGATGACCAAATACAAGACATATGGGCATATAATGCAGAGTTGCTAGTACTACTTGAGAATCAAAAAACACTCGATGAGCATGATGCAAACGTAAACAATCTATACAACAAAGTGAAGAGGGCCCTGGGCTCCAATGCAATGGAAGATGGAAAGGGCTGTTTTGAGCTGTACCATAAATGTGATGACCAGTGCATGGAAACAATTCGGAATGGAACCTATAATAGGAGAAAGTATACAGAGGAATCAAGGCTGGAAAGGCAGAAAATAGAGGGGGTTAAACTGGAATCTGAAGGGACTTACAAAATCCTTTCCATTTATTCGACTGTCGCCTCATCTCTTGTACTTGCAATGGGGTTTGCTGCCTTCTTATTCTGGGCCATGTCCAATGGATCATGCAGATGCAACATTTGTATATAA
>A_/_H9N2|MW205087|A/chicken/Uganda/MUWRP-739/2017
ATGGAAGCAATACCACTATTGACTCTACTACTAGTGGTAACAACAAGCAATGCAGATAAGATCTGCGTCGGCCACCAATCAACGAATTCAACAGAAACTGTAGACACGCTAACAGAAACAAATGTTCCTGTGACACAGGCTAAGGAATTGCTCCACACAGAGCACAATGGAATGCTATGTGCAACCAATCTGGGACGTCCCCTGATCCTAAACACATGTACCATTGAAGGACTGATCTATGGCAACCCGTCATGTGACATGCTGCTGGGAGGAAGGGAATGGTCCTACATCGTTGAAAGACCATCAGCAGTAAATGGAACATGCTACCCTGGAAATATAGAAAACTTAGAGGAACTTAGGACACTTTTTAGCTCTTCTAGTTCCTACCAAAGGATTCAACTCTTCCCAGACACAATCTGGAATGTGACTTACACTGGAACAAGCAAATCATGTTCAGATTCATTCTATAGGAATATGAGATGGTTAACTCAAAAGAATGGGCTTTATCCAATTCAAGACGCCCAATACACAAACAATCGGGGAAAGGACATTCTTTTCGTATGGGGTATACACCATCCACCTACCGATACTGCACAGACGAATTTATACACAAGGACCGACACAACAACAAGCGTAACAACTGAGAATTTAGATAGGACTTTCAAACCATTGATAGGGCCGAGGCCCCTTGTCAATGGTCTAATTGGAAGAATTAATTACTATTGGTCGGTACTAAAACCAGGTCAAACATTGCGAGTAAGATCAAATGGGAACCTAATTGCTCCATGGTTTGGACATGTTCTCTCAGGGGAGAGCCATGGGAGAATCCTGAGAACTGATTTAAGCAGTGGTAATTGTGTGGTACAATGTCAAACTGAAAAAGGTGGCTTAAACAGTACGTTGCCATTTCACAACATCAGCAAATATGCATTTGGGACCTGTCCCAAGTATATTGGAGTCAAGAGTCTCAAACTGGCAGTCGGTCTGAGAAACGTGCATGCTAGATCAAGTAGAGGACTATTCGGAGCAATAGCTGGATTCATAGAAGGAGGCTGGCCAGGACTAGTTGCCGGTTGGTATGGTTTCCAGCATTCAAATGATCAAGGGGTTGGTATGGCTGCAGATAGGGATTCAACTCAAAAGGCAGTTGACAAAATTACATCCAAGGTAAATAATATAGTTGACAAGATGAACAAGCAATATGAAATAATTGACCATGAATTCAGTGAAGTTGAAACCAGACTCAATATGATCAATAGTAAGATTGATGACCAAATACAAGACATATGGGCATATAATGCAGAGTTGCTAGTACTACTTGAGAATCAAAAAACACTCGATGAGCATGATGCAAACGTAAACAATCTATACAACAAGGTGAAGAGGGCCCTGGGCTCCAATGCAATGGAAGATGGAAAGGGCTGTTTCGAACTGTATCATAAATGTGATGACCAGTGCATGGAAACGATTCGGAATGGAACCTATAATAGAAGAAAGTATACAGAGGAATCAAGGCTGGAAAGACAGAAAATAGAGGGGGTTAAACTGGAATCTGAAGGGACTTACAAAATCCTTTCCATTTATTCGACTGTCGCCTCATCTCTTGTACTTGCAATGGGGTTTGCTGCCTTCTTATTCTGGGCCATGTCCAATGGATCATGCAGATGCAACATTTGTATATAA
>A_/_H9N2|MW205082|A/chicken/Uganda/MUWRP-742/2017
ATGGAAGCAATACCATTGTTGACTCTACTACTAATGGTAACAACAAGCAATGCAGATAAGATCTGCGTCGGCCACCAATCAACGAATTCAACAGAAACTGTAGACACGCTAACAGAAACAAATGTTCCTGTGACACAGGCTAAGGAATTGCTCCACACAGAGCACAATGGAATGCTATGTGCAACCAATCTGGGACGTCCCCTGATCCTAAACACATGTACCATTGAAGGACTGATCTATGGCAATCCGTCATGTGACATGCTGCTGGGAGGAAGGGAATGGTCCTACATCGTTGAAAGACCATCAGCAGTAAATGGAACATGCTACCCTGGAAATATAGAAAACTTAGAGGAACTTAGGACACTTTTTAGCTCTTCTAGTTCCTACCAAAGGATTCAACTCTTCCCAGACACAATCTGGAATGTGACTTACACTGGAACAAGCAAATCATGTTCAGATTCATTCTATAGGAATATGAGATGGTTAACTCAAAAGAATGGGCTTTATCCAATTCAAGACGCCCAATACACAAACAATCGGGGAAAGGACATTCTTTTCGTATGGGGTATACACCATCCACCTACCGATACTACACAGACGAATTTATACACAAGGACCGACACAACAACAAGCGTAACAACTGAGAATTTAGATAGGACTTTCAAACCATTGATAGGGCCGAGGCCCCTTGTCAATGGTCTAATTGGAAGAATTAATTACTATTGGTCGGTACTAAAACCAGGTCAAACATTGCGAGTAAGATCAAATGGGAACCTAATTGCTCCATGGTTTGGACATGTTCTCTCAGGGGAGAGCCATGGGAGAATCCTGAGAACTGATTTAAGCAGTGGTAATTGTGTGGTACAATGTCAAACTGAAAAAGGTGGCTTAAACAGTACGTTGCCATTTCACAACATCAGCAAATATGCATTTGGGACCTGTCCCAAGTATATTGGAGTCAAGAGTCTCAAACTGGCAGTCGGTCTGAGAAACGTGCATGCTAGATCAAGTAGAGGACTATTCGGAGCAATAGCTGGATTCATAGAAGGAGGCTGGCCAGGACTAGTTGCCGGTTGGTATGGTTTCCAGCATTCAAATGATCAAGGGGTTGGTATGGCTGCAGATAGGGATTCAACTCAAAAGGCAGTTGACAAAATTACATCCAAGGTAAATAATATAGTTGACAAGATGAACAAGCAATATGAAATAATTGACCATGAATTCAGTGAAGTTGAAACCAGACTCAATATGATCAATAGTAAGATTGATGACCAAATACAAGACATATGGGCATATAATGCAGAGTTGCTAGTACTACTTGAGAATCAAAAAACACTCGATGAGCATGATGCAAACGTAAACAATCTATACAACAAGGTGAAGAGGGCCCTGGGCTCCAATGCAATGGAAGATGGAAAGGGCTGTTTCGAACTGTATCATAAATGTGATGACCAGTGCATGGAAACGATTCGGAATGGAACCTATAATAGAAGAAAGTATACAGAGGAATCAAAGCTGGAAAGACAGAAAATAGAGGGGGTTAAACTGGAATCTGAAGGGACTTACAAAATCCTTTCCATTTATTCGACTGTCGCCTCATCTCTTGTACTTGCAATGGGGTTTGCTGCCTTCTTATTCTGGGCCATGTCCAATGGATCATGCAGATGCAACATTTGTATATAA
>A_/_H9N2|MW205075|A/chicken/Uganda/MUWRP-811/2017
ATGGAGGCAATACCACTGTTGACTCTACTACTGGTGGTAACAACAAGCAGTGCAGATAAGATCTGCGTCGGCCACCAATCAACGAATTCAACAGAAACTGTAGACACGCTAACAGAAACAAATGTTCCTGTAACACAGGCTAAGGAATTGCTCCACACAGAGCACAATGGAATGCTATGTGCAACCAATTTGGGACGTCCCCTGATCCTAAACACATGTACCATTGAAGGACTGATCTATGGCAACCCGTCTTGTGACATGCTGCTGGGAGGAAGGGAATGGTCCTACATCGTCGAAAGACCATCAGCAGTAAATGGAACATGCTACCCTGGAAATATAGAAAACTTAGAGGAACTTAGAACACTTTTTAGCTCTTCTAGTTCCTACCAAAGAATTCAACTCTTCCCAGACACAATCTGGAATGTGACTTACACTGGAACAAGCAAATCATGTTCAGATTCATTCTATAGGAATATGAGATGGTTAACTCAAAAGAATGGGCTTTATCCAATTCAAGACGCCCAATACACAAACAATCGGGGAAAGGACATTCTTTTCGTGTGGGGTATACACCATCCACCTACCGATACTGCACAGACGAATTTATACACAAGGACCGACACAACAACAAGCGTAACAACTGAGAATTTAGATAGGACTTTCAAACCACTGATAGGGCCTAGGCCTCTTGTCAATGGTCTAATTGGAAGAATTAATTACTATTGGTCGGTACTAAAACCAGGTCAAACATTGCGAGTAAGATCAAATGGGAACCTAGTTGCTCCATGGTTTGGACATGTTCTCTCAGGGGAGAGCCATGGGAGAATCCTGAAAACTGATTTAAGCAGTGGTAATTGTGTGGTACAATGTCAAACTGAAAAAGGTGGCTTAAACAGTACGTTGCCATTTCACAACATCAGCAAATATGCATTTGGGACCTGTCCCAAGTATATTGGAGTAAAGAGTCTCAAACTGGCAGTCGGTCTGAGAAACGTGCATGCTAGATCAAGTAGAGGACTATTCGGAGCAATAGCTGGATTCATAGAAGGAGGCTGGCCAGGACTAGTTGCCGGTTGGTATGGTTTCCAGCATTCAAATGATCAAGGGGTTGGTATGGCTGCAGATAGGGATTCAACTCAAAAGGCAGTTGACAAAATTACCTCCAAGGTGAATAATATAGTTGACAAGATGAACAAGCAATATGAAATAATTGACCATGAATTCAGTGAAGTTGAAACCAGACTCAATATGATCAATAGTAAGATTGATGACCAAATACAAGACATATGGGCATATAATGCAGAGTTGCTAGTACTACTTGAGAATCAAAAAACACTCGATGAGCATGATGCAAACGTAAACAATCTATACAACAAAGTGAAGAGGGCCCTGGGCTCCAATGCAATGGAAGATGGAAAGGGCTGTTTCGAGCTGTATCACAAATGTGATGACCAGTGCATGGAAACGATTCGGAATGGAACCTATAATAGGAGAAAGTATACAGAGGAATCAAGGCTGGAAAGACAGAAAATAGAGGGGGTTAAACTGGAATCTGAAGGGACTTACAAAATCCTTTCCATTTATTCGACTGTCGCCTCATCTCTTGTACTTGCAATGGGGTTTGCTGCCTTCTTATTCTGGGCCATGTCCAATGGATCATGCAGATGCAACATTTGTATATAA
>A_/_H9N2|MW205065|A/chicken/Uganda/MUWRP-815/2018
ATGAAAGCAATACCACTGTTGACTATACTACTGGTGGTAACAACAAGCAATGCAGATAAGATCTGCGTCGGCCACCAATCAACGAATTCAACAGAAACTGTAGACACGCTAACAGAAACAAATGTTCCTGTAACACAGGCTAAGGAATTGCTCCACACAGAGCACAATGGAATGCTATGTGCAACCAATCTGGGACGTCCCCTGATCCTGAACACATGTACCATTGAAGGACTGATCTATGGCAACCCGTCTTGTGACATGCTGCTGGGAGGAAGGGAATGGTCCTACATCGTCGAAAGACCATCAGCAGTAAATGGGACATGCTACCCTGGAAATATAGAAAACTTAGAGGAACTTAGAACACTTTTTAGCTCTTCTAGTTCCTACCAAAGAATTCAACTTTTCCCAGACACAATCTGGAATGTGACTTACACTGGAACAAGCAAATCATGTTCAGATTCATTCTATAGGAATATGAGATGGTTAACTCAAAAGAATGGGCTTTATCCAATTCAAGACGCCCAATACACAAACAATCGGGGAAAGGACATTCTTTTCGTGTGGGGTATACACCATCCACCTACCGATACTGCACAAACGAATTTATACACAAGGACCGACACAACAACAAGCGTAACAACTGAGAATTTAGATAGGACTTTCAAACCATTGATAGGGCCGAGGCCCCTTGTCAATGGTCTAATTGGAAGAATTAATTACTATTGGTCGGTACTAAAACCAGGTCAAACATTGCGAGTAAGATCAAATGGGAACCTAATTGCTCCATGGTTTGGACATGTTCTCTCAGGGGAGAGCCATGGGAGAATCCTGAAAACTGATTTAAGCAGTGGTAATTGTGTGGTACAATGTCAAACTGAAAGAGGTGGCTTAAACAGTACGTTGCCATTTCACAACATCAGCAAATATGCATTTGGGACCTGTCCCAAGTATATTGGAGTCAAGAGTCTCAAACTGGCAGTCGGTCTGAGAAACGTGCGTGCTAGATCAAGTAGAGGACTATTCGGAGCAATAGCTGGATTCATAGAAGGAGGCTGGCCAGGACTAGTTGCCGGTTGGTATGGTTTCCAGCATTCGAATGATCAAGGGATTGGTATGGCTGCAGATAGGGATTCAACTCAAAAGGCAGTTGACAAAATTACCTCCAAGGTAAATAATATAGTTGACAAGATGAACAAGCAATATGAAATAATTGACCATGAATTCAGTGAAGTTGAAACCAGACTCAATATGATCAATAGTAAGATTGATGACCAAATACAAGACATATGGGCATATAACGCAGAGTTGCTAGTACTACTTGAGAATCAAAAAACACTCGATGAGCATGATGCAAACGTAAATAATCTATACAACAAAGTGAAGAGGGCCCTGGGCTCCAATGCAATGGAAGATGGAAAGGGCTGTTTCGAGCTGTATCATAAATGTGATGACCAGTGCATGGAAACGATTCGGAATGGAACATATAATAGGAGAAAGTATACAGAGGAATCAAGGCTGGAAAGACTGAAAATAGAAGGGGTTAAACTGGAATCTGAAGGGACTTACAAAATCCTTTCCATTTATTCGACTGTCGCCTCTTCTCTTGTACTTGCAATGGGGTTTGCTGCCTTCTTATTCTGGGCCATGTCCAATGGATCATGCAGATGCAACATTTGTATATAA
>A_/_H9N2|MW205051|A/chicken/Uganda/MUWRP-796/2017
ATGAAAGCAATACCACTGTTGACTATACTACTGGTGGTAACAACAAGCAATGCAGATAAGATCTGCGTCGGCCACCAATCAACGAATTCAACAGAAACTGTAGACACGCTAACAGAAACAAATGTTCCTGTAACACAGGCTAAGGAATTGCTCCACACAGAGCACAATGGAATGCTATGTGCAACCAATCTGGGACGTCCCCTGATCCTGAACACATGTACCATTGAAGGACTGATCTATGGCAACCCGTCTTGTGACATGCTGCTGGGAGGAAGGGAATGGTCCTACATCGTCGAAAGACCATCAGCAGTAAATGGGACATGCTACCCTGGAAATATAGAAAACTTAGAGGAACTTAGAACACTTTTTAGCTCTTCTAGTTCCTACCAAAGAATTCAACTCTTCCCAGACACAATCTGGAATGTGACTTACACTGGAACAAGCAAATCATGTTCAGATTCATTCTATAGGAATATGAGATGGTTAACTCAAAAGAATGGGCTTTATCCAATTCAAGACGCCCAATACACAAACAATCGGGGAAAGGACATTCTTTTCGTGTGGGGTATACACCATCCACCTACCGATACTGCACAAACGAATTTATACACAAGGACCGACACAACAACAAGCGTAACAACTGAGAATTTAGATAGGACTTTCAAACCATTGATAGGGCCGAGGCCCCTTGTCAATGGTCTAATTGGAAGAATTAATTACTATTGGTCGGTACTAAAACCAGGTCAAACATTGCGAGTAAGATCAAATGGGAACCTAATTGCTCCATGGTTTGGACATGTTCTCTCAGGGGAGAGCCATGGGAGAATCCTGAAAACTGATTTAAGCAGTGGTAATTGTGTGGTACAATGTCAAACTGAAAGAGGTGGCTTAAACAGTACGTTGCCATTTCACAACATCAGCAAATATGCATTTGGGACCTGTCCCAAGTATATTGGAGTCAAGAGTCTCAAACTGGCAGTCGGTCTGAGAAACGTGCGTGCTAGATCAAGTAGAGGACTATTCGGAGCAATAGCTGGATTCATAGAAGGAGGCTGGCCAGGACTAGTTGCCGGTTGGTATGGTTTCCAGCATTCAAATGATCAAGGGATTGGTATGGCTGCAGATAGGGATTCAACTCAAAAGGCAGTTGACAAAATTACCTCCAAGGTAAATAATATAGTTGACAAGATGAACAAGCAATATGAAATAATTGACCATGAATTCAGTGAAGTTGAAACCAGACTCAATATGATCAATAGTAAGATTGATGACCAATTACAAGACATATGGGCATATAACGCAGAGTTGCTAGTACTACTTGAGAATCAAAAAACACTCGATGAGCATGATGCAAACGTAAATAATCTATACAACAAAGTGAAGAGGGCCCTGGGCTCCAATGCAATGGAAGATGGAAAGGGCTGTTTCGAGCTGTATCATAAATGTGATGACCAGTGCATGGAAACGATTCGGAATGGAACATATAATAGGAGAAAGTATACAGAGGAATCAAGGCTGGAAAGACTGAAAATAGAAGGGGTTAAACTGGAATCTGAAGGGACTTACAAAATCCTTTCCATTTATTCGACTGTCGCCTCATCTCTTGTACTTGCAATGGGGTTTGCTGCCTTCTTATTCTGGGCCATGTCCAATGGATCATGCAGATGCAACATTTGTATATAA
>A_/_H9N2|MW205050|A/chicken/Uganda/MUWRP-790/2017
ATGGAAGCAATACCACTGTTGACTCTACTACTGGTGGTAACAACAAGCAGTGCAGATAAGATCTGCGTCGGCCACCAATCAACGAATTCAACAGAAACTGTAGACACGCTAACAGAAACAAATGTTCCTGTAACACAGGCTAAGGAATTGCTCCACACAGAGCACAATGGAATGCTATGTGCAACCAATTTGGGACGTCCCCTGATCCTAAACACATGCACCATTGAAGGACTGATCTATGGCAACCCGTCTTGTGACATGCTGCTGGGAGGAAGGGAATGGTCCTACATCGTCGAAAGACCATCAGCAGTAAATGGAACATGCTACCCTGGAAATATAGAAAACTTAGAGGAACTTAGAACACTCTTTAGCTCTTCTAGTTCCTACCAAAGAATTCAACTCTTCCCAGACACAATCTGGAATGTGACTTACACTGGAACAAGCAAATCATGTTCAGATTCATTCTATAGGAATATGAGATGGTTAACTCAAAAGAATGGGCTTTATCCAATTCAAGACGCCCAATACACAAACAATCGGGGAAAGGACATTCTTTTCGTGTGGGGTATACACCATCCACCTACCGATACTGTACAGACGAATTTATACACAAGGACCGACACAACAACAAGCGTAACAACTGAGAATTTAGATAGGACTTTCAAACCACTGATAGGGCCTAGGCCCCTTGTCAATGGTCTAATTGGAAGAATTAATTACTATTGGTCGGTACTAAAACCAGGTCAAACATTGCGAGTAAGATCAAATGGGAACCTAGTTGCTCCATGGTTTGGACATGTTCTCTCAGGGGAGAGCCATGGGAGAATCCTGAAAACTGATTTAAGCAGTGGTAATTGTGTGGTACAATGTCAAACTGAAAAAGGTGGCTTAAACAGTACGTTGCCATTTCACAACATCAGCAAATATGCATTTGGGACCTGTCCCAAGTATATTGGAGTAAAGAGTCTCAAACTGGCAGTCGGTCTGAGAAACGTGCATGCTAGATCAAGTAGAGGACTATTCGGAGCAATAGCTGGATTCATAGAAGGAGGCTGGCCAGGACTAGTTGCCGGTTGGTATGGTTTCCAGCATTCAAATGATCAAGGGGTTGGTATGGCTGCAGATAGGGATTCAACTCAAAAGGCAGTTGACAAAATTACCTCCAAGGTGAATAATATAGTTGACAAGATGAACAAGCAATATGAAATAATTGACCATGAATTCAGTGAAGTTGAAACCAGACTCAATATGATCAATAGTAAGATTGATGACCAAATACAAGACATATGGGCATATAATGCAGAGTTACTAGTACTACTTGAGAATCAAAAAACACTCGATGAGCATGATGCAAACGTAAACAATCTATACAACAAAGTGAAGAGGGCCCTGGGCTCCAATGCAATGGAAGATGGAAAGGGCTGTTTCGAGCTGTATCATAAATGTGATGACCAGTGCATGGAAACGATTCGGAATGGAACCTATAATAGGAGAAAGTATACAGAGGAATCAAGGCTGGAAAGACAGAAAATAGAGGGGGTTAAACTGGAATCTGAAGGGAATTACAAAATCCTTTCCATTTATTCGACTGTCGCCTCATCTCTTGTACTTGCAATGGGGTTTGCTGCCTTCTTATTCTGGGCCATGTCCAATGGATCATGCAGATGCAACATTTGTATATAA
>A_/_H9N2|MW205031|A/chicken/Uganda/MUWRP-756/2017
ATGGAAGCAATACCACTGTTGACTCTACTACTGGTGGTAACAACAAGCAGTGCAGATAAGATCTGCGTCGGCCACCAATCAACGAATTCAACAGAAACTGTAGACACGCTAACAGAAACAAATGTTCCTGTAACACAGGCTAAGGAATTGCTCCACACAGAGCACAATGGAATGCTATGTGCAACCAATTTGGGACGTCCCCTGATCCTAAACACATGTACCATTGAAGGACTGATCTATGGCAACCCGTCTTGTGACATGCTGCTGGGAGGAAGGGAATGGTCCTACATCGTCGAAAGACCATCAGCAGTAAATGGAACATGCTACCCTGGAAATATAGAAAACTTAGAGGAACTTAGAACACTTTTTAGCTCTTCTAGTTCCTACCAAAGAATTCAACTCTTCCCAGACACAATCTGGAATGTGACTTACACTGGAACAAGCAAATCATGTTCAGATTCATTCTATAGGAATATGAGATGGTTAACTCAAAAGAATGGGCTTTATCCAATTCAAGACGCCCAATACACAAACAATCGGGGAAAGGACATTCTTTTCGTGTGGGGTATACACCATCCACCTACCGATACTGCACAGACGAATTTATACACAAGGACCGACACAACAACAAGCGTAACAACTGAGAATTTAGATAGGACTTTCAAACCACTGATAGGGCCTAGGCCCCTTGTCAATGGTCTAATTGGAAGAATTAATTACTATTGGTCGGTACTAAAACCAGGTCAAACATTGCGAGTAAGATCAAATGGGAACCTAGTTGCTCCATGGTTTGGACATGTTCTCTCAGGGGAGAGCCATGGGAGAATCCTGAAAACTGATTTAAGCAGTGGTAATTGTGTGGTACAATGTCAAACTGAAAAAGGTGGCTTAAACAGTACGTTGCCATTTCACAACATCAGCAAATATGCATTTGGGACCTGTCCCAAGTATATTGGAGTAAAGAGTCTCAAACTGGCAGTCGGTCTGAGAAACGTGCATGCTAGATCAAGTAGAGGACTATTCGGAGCAATAGCTGGATTCATAGAAGGAGGCTGGCCAGGACTAGTTGCCGGTTGGTATGGTTTCCAGCATTCAAATGATCAAGGGGTTGGTATGGCTGCAGATAGGGATTCAACTCAAAAGGCAGTTGACAAAATTACCTCCAAGGTGAATAATATAGTTGACAAAATGAACAAGCAATATGAAATAATTGACCATGAATTCAGTGAAGTTGAAACCAGACTCAATATGATCAATAGTAAGATTGATGACCAAATACAAGATATATGGGCATATAATGCAGAGTTGCTAGTACTACTTGAGAATCAAAAAACACTCGATGAGCATGATGCAAACGTAAACAATCTATACAACAAAGTGAAGAGGGCCCTGGGCTCCAATGCAATGGAAGATGGAAAGGGCTGTTTCGAGCTGTATCATAAATGTGATGACCAGTGCATGGAAACGATTCGGAATGGAACCTATAATAGGAGAAAGTATACAGAGGAATCAAGGCTGGAAAGACAGAAAATAGAGGGGGTTAAACTGGAATCTGAAGGGACTTACAAAATCCTTTCCATTTATTCGACTGTTGCCTCATCTCTTGTACTTGCAATGGGGTTTGCTGCCTTCTTATTCTGGGCCATGTCCAATGGATCATGCAGATGCAACATTTGTATATAA
>A_/_H9N2|MW205025|A/chicken/Uganda/MUWRP-767/2017
ATGGAGGCAATACCACTGTTGACTCTACTACTGGTGGTAACAACAAGCAGTGCAGATAAGATCTGCGTCGGCCACCAATCAACGAATTCAACAGAAACTGTAGACACGCTAACAGAAACAAATGTTCCTGTAACACAGGCTAAGGAATTGCTCCACACAGAGCACAATGGAATGCTATGTGCAACCAATTTGGGACGTCCCCTGATCCTAAACACATGTACCATTGAAGGACTGATCTATGGCAATCCGTCTTGCGACATGCTGCTGGGAGGAAGGGAATGGTCCTACATCGTCGAAAGACCATCAGCAGTAAATGGAACATGCTACCCTGGAAATATAGAAAACTTAGAGGAACTTAGAACACTTTTTAGCTCTTCTAGTTCCTACCAAAGAATTCAACTCTTCCCAGACACAATCTGGAATGTGACTTACACTGGAACAAGCAAATCATGTTCAGATTCATTCTATAGGAATATGAGATGGTTAACTCAAAAGAATGGGCTTTATCCAATTCAAGACGCCCAATACACAAACAATCGGGGAAAGGACATTCTTTTCGTGTGGGGTATACACCATCCACCTACCGATACTGCACAGACGAATTTATACACAAGGACCGACACAACAACAAGCGTAACAACTGAGAATTTAGATAGGACTTTCAAACCACTGATAGGGCCTAGGCCTCTTGTCAATGGTCTAATTGGAAGAATTAATTACTATTGGTCGGTACTAAAACCAGGTCAAACATTGCGAGTAAGATCAAATGGGAACCTAATTGCTCCATGGTTTGGACATGTTCTCTCAGGGGAGAGCCATGGGAGAATCCTGAAAACTGATTTAAGCAGTGGTAATTGTGTGGTACAATGTCAAACTGAAAAAGGTGGCTTAAACAGTACGTTGCCATTTCACAACATCAGCAAATATGCATTTGGGACCTGTCCCAAGTATATTGGAGTAAAGAGTCTCAAACTGGCAGTCGGTCTGAGAAACGTGCATGCTAGATCAAGTAGAGGACTATTCGGAGCAATAGCTGGATTCATAGAAGGAGGCTGGCCAGGACTAGTTGCCGGTTGGTATGGTTTCCAGCATTCAAATGATCAAGGGGTTGGTATGGCTGCAGATAGGGATTCAACTCAAAAGGCAGTTGACAAAATTACCTCCAAGGTGAATAATATAGTTGACAAGATGAACAAGCAATATGAAATAATTGACCATGAATTCAGTGAAGTTGAAACCAGACTCAATATGATCAATAGTAAGATTGATGACCAAATACAAGACATATGGGCATATAATGCAGAGTTGCTAGTACTACTTGAGAATCAAAAAACACTCGATGAGCATGATGCAAACGTAAACAATCTATACAACAAAGTGAAGAGGGCCCTGGGCTCCAATGCAATGGAAGATGGAAAGGGCTGTTTCGAGCTGTATCATAAATGTGATGACCAGTGCATGGAAACGATTCGGAATGGAACCTATAATAGGAGAAAGTATACAGAGGAATCAAGGCTGGAAAGACAGAAAATAGAGGGGGTTAAACTGGAATCTGAAGGGACTTACAAAATCCTTTCCATTTATTCGACTGTCGCCTCATCTCTTGTACTTGCAATGGGGTTTGCTGCCTTCTTATTCTGGGCCATGTCCAATGGATCATGCAGATGCAACATTTGTATATAA
>A_/_H9N2|MW205011|A/chicken/Uganda/MUWRP-773/2017
ATGGAAGCAATACCACTGTTGACTCTACTACTAGTGGTAACAACAAGCAATGCAGATAAGATCTGCGTCGGCCACCAATCAACGAATTCAACAGAAACTGTAGACACGCTAACAGAAACAAATGTTCCTGTGACACAGGCTAAGGAATTGCTCCACACAGAGCACAATGGAATGCTATGTGCAACCAATCTGGGACGTCCCCTGATCCTAAACACATGTACCATTGAAGGACTGATCTATGGCAACCCGTCATGTGACATGCTGCTGGGAGGAAGGGAATGGTCCTACATCGTTGAAAGACCATCAGCAGTAAATGGAACATGCTACCCTGGAAATATAGAAAACTTAGAGGAACTTAGGACACTTTTTAGCTCTTCTAGTTCCTACCAGAGGATTCAACTCTTCCCAGACACAATCTGGAATGTGACTTACACTGGAACAAGCAAATCATGTTCAGATTCATTCTATAGGAATATGAGATGGTTAACTCAAAAGAATGGGCTTTATCCAATTCAAGACGCCCAATACACAAACAATCGGGGAAAGGACATTCTTTTCGTATGGGGTATACACCATCCACCTACCGATACTGCACAGACGAATTTATACACAAGGACCGACACAACAACAAGCGTAACAACTGAGAATTTAGATAGGACTTTCAAACCATTGATAGGGCCGAGGCCCCTTGTCAATGGTCTAATTGGAAGAATTAATTACTATTGGTCGGTACTAAAACCAGGTCAAACATTGCGAGTAAGATCAAATGGGAACCTAATTGCTCCATGGTTTGGACATGTTCTCTCAGGGGAGAGCCATGGGAGAATCCTGAGAACTGATTTAAGCAGTGGCAATTGTGTGGTACAATGTCAAACTGAAAAAGGTGGCTTAAACAGTACGTTGCCATTTCACAACATCAGCAAATATGCATTTGGGACCTGTCCCAAGTATATTGGAGTCAAGAGTCTCAAACTGGCAGTCGGTCTGAGAAACGTGCATGCTAGATCAAGTAGAGGACTATTCGGAGCAATAGCTGGATTCATAGAAGGAGGCTGGCCAGGACTAGTTGCCGGTTGGTATGGTTTCCAGCATTCAAATGATCAAGGGGTTGGTATGGCTGCAGATAGGGATTCAACTCAAAAGGCAGTTGACAAAATTACATCCAAGGTAAATAATATAGTTGACAAGATGAACAAGCAATATGAAATAATTGACCATGAATTCAGTGAAGTTGAAACCAGGCTCAATATGATCAATAGTAAGATTGATGACCAAATACAAGACATATGGGCATATAATGCAGAGTTGCTAGTACTACTTGAGAATCAAAAAACACTCGATGAGCATGATGCAAACGTAAACAATCTATACAACAAGGTGAAGAGGGCCCTGGGATCCAATGCAATGGAAGATGGAAAGGGCTGTTTCGAACTGTATCATAAATGTGATGACCAGTGCATGGAAACAATTCGGAATGGAACCTATAATAGAAGAAAGTATACAGAGGAATCAAGGCTGGAAAGACAGAAAATAGAGGGGGTTAAACTGGAATCTGAAGGGACTTACAAAATCCTTTCCATTTATTCGACTGTCGCCTCATCTCTTGTACTTGCAATGGGGTTTGCTGCCTTCTTAGTCTGGGCCATGTCCAATGGATCATGCAGATGCAACATTTGTATATAA
>A_/_H9N2|MW165152|A/chicken/Morocco/AS13/2018
ATGGAAGCAATATCACTGATGACTATACTACTGGTGGTAACAACAAGTAATGCTGACAAAATCTGCATTGGCCACCAATCAACAAATTCCACGGAGACTGTAGACACGCTAACAGAAACAAATGTTCCTGTAACACAAGCCAAAGAATTGCTCCACACAGAACACAATGGGATGCTATGTGCAACAAATCTGGGACGTCCTCTTATCCTAGACACATGCACCATTGAAGGACTGATTTATGGCAACCCATCTTGTGACATGCTGTTAGGAGGAAGGGAATGGTCCTACATCGTCGAAAGACCATCCGCAGTAAATGGAACATGCTACCCTGGAAATGTAGAAAACCTGGAGGAACTTAGAACACTTTTTAGCTCCTCTAGTTCTTACCAAAGAGTCCAACTCTTTCCAGACTCAATCTGGAATGTGACTTACACTGGGACAAGCAAATCATGTTCAGATTCATTCTATAGGAATATGAGATGGTTAACTCAAAAGAATGGGGGTTATCCAATTCAAGATGCCCAGTACACAAACAATAGGGGAAAGGACATCCTTTTCGTGTGGGGCATACATCATCCACCAACCGATACTACACAGACGAATTTATATACAAGGACCGACACAACAACAAGTGTAACAACGGAGACTTTAGATAGGACCTTCAAACCATTGATAGGGCCAAGGCCCCTTGTCAATGGTCTAATTGGGAGAATTAATTACTATTGGTCTGTACTAAAACCAGGCCAAACGTTGCGAGTGAGATCAAATGGAAATCTAATTGCTCCATGGTTTGGACATGTTCTCTCAGGTGAGAGCCATGGGAGAATCCTGAGAACTGATTTAAGCAGTGGTAATTGTGTGGTACAATGTCAGACTGAAAAAGGTGGCCTAAACAGTACAATGCCATTTCACAACATCAGCAAATATGCTTTTGGGACCTGTCCCAAATATATTGGAGTCAAGAGTCTCAAACTGGCAATTGGCCTTAGAAACGTACATGCTAGGTCAAGTAGAGGACTATTCGGAGCAATAGCTGGATTCATAGAAGGAGGTTGGCCAGGACTAGTCGCCGGTTGGTATGGGTTCCAGCATTCAAATGATCAAGGGGTTGGTATAGCTGCAGACAGGGTTTCAACTCAAAAGGCAGTCGACAAAATAACATCAAAGGTAAATAATATAGTTGACAAGATGAACAAGCAATATGAAATAATTGATCATGAATTCAGTGAGGTTGAAACTAGACTCAATATGATCAATAATAAGATTGATGATCAAATACAAGACATATGGGCATATAATGCAGAGTTGCTAGTGCTACTTGAGAATCAGAAAACGCTCGATGAGCATGATGCAAACGTGAACAATCTATACAACAAGGTGAAAAGGGCTCTGGGCTCTAATGCAATGGAAGATGGAAAAGGCTGTTTCGAGTTATACCATAAATGTGATGATCAATGCATGGAAACAATTCGGAACGGAACCTATAATAGGAGGAAGTACACCGAGGAATCAAGGCTAGAAAGGCAGAAAATAGAGGGGGTTAAACTGGAAGCTGAAGGGACTTATAAAATCCTTTCCATTTATTCGACTGTCGCCTCATCCCTTGTGCTTGCAATGGGGTTTGCTGCCTTTTTATTCTGGGCTATGTCCAATGGATCATGCAGGTGCAACATTTGTATATAA
>A_/_H9N2|MW165143|A/chicken/Morocco/SF1/2016
ATGGAAGCAATATCACTGATGACTATACTACTGGTGGTAACAACAAGTAATGCAGACAAAATCTGCATCGGTCACCAATCAACAAATTCCACGGAAACTGTAGACACGCTAACAGAAACAAATGTTCCTGTAACACAAGCCAAAGAATTGCTCCACACAGAACACAATGGGATGCTATGTGCAACAAATCTGGGACGTCCTCTTATCCTAGACACATGCACCATTGAAGGACTGATCTATGGCAACCCATCTTGTGACATGCTGTTAGGAGGAAGGGAATGGTCCTACATCGTCGAAAGACCGTCCGCAGTAAATGGAACATGCTACCCTGGAAATGTAGAAAACCTAGAGGAACTTAGAACACTTTTTAGCTCCTCTAGTTCTTACCAAAGAGTCCAACTCTTTCCAGACTCAATCTGGAATGTGACTTACAATGGGACAAGCAAATCATGTTCAGATTCATTCTATAGGAATATGAGATGGTTAACTCAAAAGAACGGGGGTTATCCAATTCAAGATGCCCAGTACACAAACAATAGGGGAAAGGACATTCTTTTCGTGTGGGGCATACATCATCCACCAACCGATACTGTACAGACGAATTTATATACAAGGACCGACACAACAACAAGTGTAACAACGGAGACTTTAGATAGGACCTTCAAACCATTGATAGGGCCAAGGCCCATTGTCAATGGTCGAATTGGAAGAATTAATTACTATTGGTCGGTACTAAAACCAGGCCAAACGTTGCGAGTGAGATCAAATGGAAATCTAATTGCTCCATGGTTTGGACATGTTCTCTCAGGTGAGAGCCATGGGAGAATCCTGAGAACTGATTTAAGCAGCGGTAATTGTGTGGTACAATGCCAGACTGAAAAAGGTGGCCTAAACAGTACAATGCCATTTCACAACATCAGCAAATATGCTTTTGGGACCTGTCCCAAATATATTGGAGTCAAGAGTCTCAAACTGGCAATTGGCCTTAGAAACGTACATGCTAGGTCAAGTAGAGGACTATTCGGAGCGATAGCTGGATTCATAGAAGGAGGTTGGCCAGGACTAGTCGCCGGTTGGTATGGTTTCCAGCATTCAAATGATCAAGGGGTTGGTATGGCTGCAGATAGGGTTTCAACTCAAAAGGCAGTTGACAAAATAACATCAAAGGTAAATAATATAGTTGACAAGATGAACAAGCAATATGAAATAATTGATCATGAATTCAGTGAGGTTGAAACTAGACTCAATATGATCAATAATAAGATTGATGATCAAATACAAGACATATGGGCATATAATGCAGAGTTGCTAGTACTACTTGAGAATCAGAAAACGCTCGATGAGCATGATGCAAACGTGAACAATCTATACAACAAGGTGAAAAGGGCTCTGGGCTCCAATGCAATGGAAGATGGAAAGGGCTGTTTCGAGCTATACCATAAATGTGATGATCAATGCATGGAAACAATTCGGAACGGAACCTATAATAGGAGAAAGTACACAGAGGAATCAAGGCTAGAAAGGCAGAAAATAGAGGGGGTTAAACTGGAAGCTGAAGGGACTTACAAAATCCTTTCCATTTATTCGACTGTCGCCTCATCCCTTGTGCTTGCAATGGGGTTTGCTGCCTTTTTATTCTGGGCTATGTCCAATGGATCATGCAGGTGCAACATTTGTATATAA
>A_/_H9N2|MW165137|A/chicken/Morocco/AS71/2019
ATGGAAGCAATATCACTGATGACTATACTACTGGTGGTAACAACAAGTAATGCAGACAAAATCTGCATCGGTCACCAATCAACAAATTCCACGGAGACTGTAGACACGCTAACAGAAACAAATGTTCCTGTAACACAAGCCAAAGAATTGCTCCACACAGAACACAATGGGATGCTATGTGCAACAAATCTGGGACGTCCTCTTATCCTAGACACATGCACCATTGAAGGACTGATCTATGGCAACCCATCTTGTGACATGCTGTTAGGAGGAAGGGAATGGTCCTACATCGTCGAAAGACCATCCGCAGTGAATGGAACATGCTACCCTGGAAATGTAGAAAACCTAGAAGAACTTAGAACACTTTTTAGCTCCTCTAGTTCTTACCAAAGAGTCCAACTCTTTCCAGACTCAATCTGGAATGTGACTTACACTGGGACAAGCAAATCATGTTCAGATTCATTCTATAGGAATATGAGATGGTTAACTCAAAAGAATGGGGGTTATCCAATTCAAGATGCCCAGTACACAAACAATAGGGGAAAGGACATTCTTTTCGTGTGGGGCATACATCATCCACCAACCGATACTGCACAAACGAACTTATATACAAGGACCGACACAACAACAAGTGTAACAACGGAGACTTTAGATAGGACCTTTAAACCATTGATAGGACCAAGGCCCCTTGTCAATGGTCTAATTGGAAGAATTAATTACTATTGGTCAGTACTAAAACCAGGCCAAACGTTGCGAGTGAGATCAAATGGAAATCTAATTGCTCCATGGTTTGGACATGTTCTCTCAGGTGAGAGCCATGGGAGAATCCTGAGAACTGATTTAAGCAGTGGTAATTGTGTGGTACAATGTCAGACTGAAAAAGGCGGCCTAAACAGTACAATGCCATTTCACAACGTCAGCAAATATGCTTTTGGGACCTGTCCCAAATATATTGGAGTCAAGAGTCTCAAACTGGCAATTGGACTTAGAAACGTACATGCTAGGTCAAGTAGAGGACTATTCGGAGCGATAGCTGGATTCATAGAGGGGGGTTGGCCAGGACTAGTCGCCGGTTGGTATGGTTTCCAGCATTCAAATGATCAAGGGGTTGGTATGGCTGCAGATAGGGTTTCTACCCAAAAGGCAATTGACAAAATAACATCAAAGGTAAATAATATAGTTGACAAGATGAATAAGCAATATGAAATAATTGATCATGAATTCAGTGAGGTTGAAACTAGACTCAGTATGATCAATAATAAGATTGATGATCAAATACAAGACATATGGGCATATAATGCAGAGTTGCTAGTACTACTTGAGAATCAGAAAACGCTCGATGAGCATGATGCGAACGTGAACAACCTATACAACAAGGTGAAAAGGGCTCTGGGCTCCAATGCAATGGAAGATGGAAAGGGATGTTTCGAGCTATACCATAAATGTGATGATCAATGCATGGAAACAATTCGAAACGGAACCTATAATAGGAGAAAGTACACAGAGGAATCAAGGCTAGAAAGGCAGAAAATAGAGGGGGTTAAACTGGAAGCTGAAGGGACTTACAAAATCCTTTCCATTTATTCGACTGTCGCCTCATCTCTTGTGCTTGCAATGGGGTTTGCTGCCTTTTTATTCTGGGCTATGTCCAATGGATCATGCAGGTGCAACATTTGTATATAA
>A_/_H9N2|MW165128|A/chicken/Togo/EC-122/2019
ATGGAAGCAATATCACTAATGACTATACTACTGGTGGTAACAACAGGTAACGCAGACAAAATCTGCATCGGTCACCAATCAACAAATTCCACGGAAACTGTAAACACGCTAACAGAAACGAATGTTCCTGTAACACAAGCCAAAGAATTGCTCCACACAGAACACAATGGGATGCTATGTGCAACAAATCTGGGACGTCCTCTTATCCTAGACACATGCACCATTGAAGGGCTGATCTATGGCAACCCATCTTGTGATATGCTGTTAGAAGGAAGGGAATGGGCCTACATCGTCGAAAGACCATCTGCAGTAAATGGAACATGCTACCCTGGAAATGTAGAAAACCTCGAGGAACTTAGAACATTCTTTAGCTCCTCTAGTTCTTACCAAAGAGTCCAACTCTTTCCAGACTCAATCTGGAATGTGACTTACACTGGAACAAGCAAATCATGTTCAGATTCATTCTATAGGAATATGAGATGGTTAACCCAAAAGAGTGGGAGTTACCCAATTCAAGATGCCCAGTACACAAACAATAGGGGAAAGGACATTCTTTTCGTGTGGGGCATACATCATCCACCAACCGATACTGCACAGACGAATTTATATACAAGGACCGACACAACAACAAGTGTAACAACGGAGACTTTAGATAGGACCTTTAAACCATTGATAGGGCCAAGGCCCCTTGTCAATGGTCTAATTGGAAGAATTAATTACTATTGGTCGGTACTAAAACCAGGCCAAACGTTGCGAGTGAGATCAAATGGAAATCTAATTGCTCCATGGTTTGGACATGTTCTCTCAGGTGAGAGCCATGGGAGAATCCTTAGAACTAATTTAAGAAGCGGTAATTGTGTGGTACAATGTCAGACTGAAAAGGGTGGCCTAAACAGTACAATGCCATTTCACAACATCAGCAAATATGCTTTTGGGACCTGTCCCAAATATATTGGAGTCAAGAGTCTCAAACTGGCAATTGGCCTTAGAAACGTACATGCTAGATCAAGTAGAGGACTATTCGGAGCAATAGCTGGATTCATAGAAGGAGGTTGGCCAGGGCTAGTCGCCGGTTGGTATGGTTTCCAGCATTCAAATGATCAAGGGGTTGGTATGGCTGCAGATAGGGTTTCAACTCAAAAGGCAGTTGACAAAATAACATCAAAGGTAAATAATATAGTTGACAAAATGAACAAGCAATATGAAATAATTGATCATGAATTCAGTGAGATTGAAACTAGACTCAATATGATCAATAATAAGATTGATGATCAGATACAAGACATATGGGCATATAATGCAGAGTTGCTAGTACTACTTGAGAATCAAAAAACGCTCGATGAGCATGATGCAAACGTGAACAATCTATACAACAAAGTGAAACGGGCTCTGGGCTCCAATGCAATGGAAGATGGAAAGGGCTGTTTCGAGCTATACCATAAATGTGATGATCAATGTATGGAAACAATTCGGAACGGAACCTATAATAGGAGAAAGTACACAGAGGAATCAAGGATAGAGAGGCAGAAAATAGAGGGGGTTAAACTGGAAGCTGAAGGGACTTACAAAATTCTTTCCATTTATTCGACTGTCGCCTCATCCCTTGTGCTTGCAATGGGGTTTGCTGCCTTTTTATTCTGGGCTATGTCCAATGGATCATGCAGGTGCAACATTTGTATATAA
>A_/_H9N2|MW165120|A/chicken/Morocco/AS29/2018
ATGGAAGCAATATCACTGATGACTATACTACTGGTGGTAACAACAAGTAATGCTGACAAAATCTGCATCGGCCACCAATCAACAAATTCCACGGAAACTGTAGACACGCTAACAGAAACAAATGTTCCTGTAACACAAGCCAAAGAATTGCTCCACACAGAACACAATGGGATGCTATGTGCAACAAATCTGGGACGTCCTCTTATCCTAGACACATGCACCATTGAAGGACTGATCTATGGTAACCCATCTTGTGACATGCTCTTAGGAGGAAGGGAATGGTCCTACATCGTCGAAAGGCCATCCGCAGTAAATGGAACATGCTACCCTGGAAATGTAGAAAACCTAGAGGAACTTAGAACACTTTTTAGCTCCTCTAGTTCTTACCAAAGAGTCCAACTCTTTCCAGACTCAATCTGGAATGTGACTTACACTGGGACAAGCAAATCATGTTCAGATTCATTCTATAGGAATATGAGATGGTTAACTCAAAAGAATGGGGGTTATCCAATTCAAGATGCCCAGTACACAAACAATAGGGGAAAGGACATTCTTTTCGTGTGGGGCATACATCATCCACCAACCGATACTGTACAGACGAATTTATATACAAGGACCGACACAACAACAAGTGTAACAACGGAGACTTTAGATAGAACCTTCAAACCATTGATAGGGCCAAGGCCCCTTGTCAATGGTCTAATTGGAAGAATTAATTACTATTGGTCTGTACTAAAACCAGGCCAAACGTTACGAGTGAGATCAAATGGAAATCTAATTGCTCCATGGTTTGGACATGTTCTCTCGGGTGAGAGCCATGGGAGAATCCTGAGAACTGATTTAAGCAGCGGTAATTGTGTGGTACAATGTCAGACTGAAAAAGGTGGCCTAAACAGTACAATGCCATTTCACAACATCAGCAAATATGCTTTTGGGACCTGTCCCAAATATATTGGAGTTAAGAGTCTCAAACTGGCAATTGGCCTTAGAAACGTACATGCTAGGTCAAGTAGAGGACTATTCGGAGCAATAGCTGGATTCATAGAAGGAGGTTGGCCAGGACTAGTCGCCGGTTGGTATGGGTTCCAGCATTCAAATGATCAAGGGGTTGGTATGGCTGCAGACAGGGTTTCAACTCAAAAGGCAGTTGACAAAATAACATCAAAGGTAAATAATATAGTTGACAAGATGAACAAGCAATATGAAATAATTAATCATGAATTCAGTGAGGTTGAAACTAGACTCAATATGATCAATAATAAGATTGATGATCAAATACAAGACATATGGGCATATAATGCAGAGTTGCTAGTGCTACTTGAGAATCAGAAAACGCTCGATGAGCATGATGCGAACGTGAACAATCTATACAACAAGGTGAAAAGGGCTCTGGGCTCTAATGCAATGGAAGATGGAAAGGGCTGTTTCGAGTTATACCATAAATGTGATGATCAATGCATGGAAACAATTCGGAACGGAACCTATAATAGGAGGAAGTACACAGAGGAATCAAGGCTAGAAAGGCAGAAAATAGAGGGAGTTAAACTGGAAGCTGAAGGGACTTATAAAATCCTTTCCATTTATTCGACTGTCGCCTCATCCCTTGTGCTTGCAATGGGGTTTGCTGCCTTTTTATTCTGGGCTATGTCCAATGGATCATGCAGGTGCAACATTTGTATATAA
>A_/_H9N2|MW165111|A/chicken/Morocco/AS76/2019
ATGGAAGCAATATCACTGATGACTATACTACTGGTGGTAACAACAAGTAATGCAGACAAAATCTGCATCGGTCACCAATCAACAAATTCCACGGAGACTGTAGACACGCTAACAGAAACAAATGTTCCTGTAACACAAGCCAAAGAATTGCTCCACACAGAACACAATGGGATGCTATGTGCAACAAATCTGGGACGTCCTCTTATCCTAGACACATGCACCATTGAAGGACTGATCTATGGCAACCCATCTTGTGACATGCTGTTAGGAGGAAGGGAATGGTCCTACATCGTCGAAAGACCATCCGCAGTGAATGGAACATGCTACCCTGGAAATGTAGAAAACCTAGAAGAACTTAGAACACTTTTTAGCTCCTCTAGTTCTTACCAAAGAGTCCAACTCTTTCCAGACTCAATCTGGAATGTGACTTACACTGGGACAAGCAAATCATGTTCAGATTCATTCTATAGGAATATGAGATGGTTAACTCAAAAGAATGGGGGTTATCCAATTCAAGATGCCCAGTACACAAACAATAGGGGAAAGGACATTCTTTTCGTGTGGGGCATACATCATCCACCAACCAATACTGCACAAACGAACTTATATACAAGGACCGACACAACAACAAGTGTAACAACGGAGACTTTAGATAGGACCTTTAAACCATTGATAGGACCAAGGCCCCTTGTCAATGGTCAAATTGGAAGAATTAATTACTATTGGTCAGTACTAAAACCAGGCCAAACGTTGCGAGTGAGATCAAATGGAAATCTAATTGCTCCATGGTTTGGACATGTTCTCTCAGGTGAGAGCCATGGGAGAATCCTGAGAACTGATTTAAGCAGTGGTAATTGTGTGGTACAATGTCAGACTGAAAAAGGCGGCCTAAACAGTACAATGCCATTTCACAACGTCAGCAAATATGCTTTTGGGACCTGTCCCAAATATATTGGAGTCAAGAGTCTCAAACTGGCAATTGGACTTAGAAACGTACATGCTAGGTCAAGTAGAGGACTATTCGGAGCGATAGCTGGATTCATAGAGGGGGGTTGGCCAGGACTAGTCGCCGGTTGGTATGGTTTCCAGCATTCAAATGATCAAGGGGTTGGTATGGCTGCAGATAGGGTTTCTACCCAAAAGGCAGTTGACAAAATAACATCAAAGGTAAATAATATAGTTGACAAGATGAATAAGCAATATGAAATAATTGATCATGAATTCAGTGAGGTTGAAACTAGACTCAATATGATCAATAATAAGATTGATGATCAAATACAAGACATATGGGCATATAATGCAGAGTTGCTAGTACTACTTGAGAATCAGAAAACGCTTGATGAGCATGATGCGAACGTGAACAACCTATACAACAAGGTGAAAAGGGCTCTGGGCTCCAATGCAATGGAAGATGGAAAGGGATGTTTCGAGCTATACCATAAATGTGATGATCAATGCATGGAAACAATTCGAAACGGAACCTATAATAGGAGAAAGTACACAGAGGAATCAAGGCTAGAAAGGCAGAAAATAGAGGGGGTTAAACTGGAAGCTGAAGGGACTTACAAAATCCTTTCCATTTATTCGACTGTCGCCTCATCTCTTGTGCTTGCAATGGGGTTTGCTGCCTTTTTATTCTGGGCTATGTCCAATGGATCATGCAGGTGCAACATTTGTATATAA
>A_/_H9N2|MW165105|A/chicken/Morocco/AS77/2019
ATGGAAGCAATATCACTGATGACTATACTACTGGTGGTAACAACAAGTAATGCAGACAAAATCTGCATCGGTCACCAATCAACAAATTCCACGGAGACTGTAGACACGCTAACAGAAACAAATGTTCCTGTAACACAAGCCAAAGAATTGCTCCACACAGAACACAATGGGATGCTATGTGCAACAAATCTGGGACGTCCTCTTATCCTAGACACATGCACCATTGAAGGACTGATCTATGGCAACCCATCTTGTGACATGCTGTTAGGAGGAAGGGAATGGTCCTACATCGTCGAAAGACCATCCGCAGTAAATGGAACATGCTACCCTGGAAATGTAGAAAACCTAGAAGAACTTAGAACACTTTTCAGCTCCTCTAGTTCTTACCAAAGAGTCCAACTCTTTCCAGACTCAATCTGGAATGTGACTTACACTGGGACAAGCAAATCATGTTCAGATTCATTCTATAGGAATATGAGATGGTTAACTCAAAAGAATGGGGGTTATCCAATTCAAGATGCCCAGTACACAAACAATAGGGGAAAGGACATTCTTTTCGTGTGGGGCATACATCATCCACCAACCGATACTGCACAAACGAACTTATATACAAGGACCGACACAACAACAAGTGTAACAACGGAGACTTTAGATAGGACCTTTAAACCATTGATAGGACCAAGGCCCCTTGTCAATGGTCTAATTGGAAGAATTAATTACTATTGGTCAGTACTAAAACCAGGCCAAACGTTGCGAGTGAGATCAAATGGAAATCTAATTGCTCCATGGTTTGGACATGTTCTCTCAGGTGAGAGCCATGGGAGAATCCTGAGAACTGATTTAAGCAGTGGTAATTGTGTGGTACAATGTCAGACTGAAAAAGGCGGCCTAAACAGTACAATGCCATTTCACAATGTCAGCAAATATGCTTTTGGGACCTGTCCCAAATATATTGGAGTCAAGAGTCTCAAACTGGCAATTGGACTTAGAAACGTACATGCTAGGTCAAGTAGAGGACTATTCGGAGCGATAGCTGGATTCATAGAAGGGGGTTGGCCAGGACTAGTCGCCGGTTGGTATGGTTTCCAGCATTCAAATGATCAAGGGGTTGGTATGGCTGCAGATAGGGTTTCTACCCAAAAGGCAGTTGACAAAATAACATCAAAGGTAAATAATATAGTTGACAAGATGAATAAGCAATATGAAATAATTGATCATGAATTCAGTGAGGTTGAAACTAGACTCAATATGATCAATAATAAGATTGATGATCAAATACAAGACATATGGGCATATAATGCAGAGTTGCTAGTACTACTTGAGAATCAGAAAACGCTCGATGAGCATGATGCGAACGTGAACAACCTATACAACAAGGTGAAAAGGGCTCTGGGCTCCAATGCAATGGAAGATGGAAAGGGATGTTTCGAGCTATACCATAAATGTGATGATCAATGCATGGAAACAATTCGAAACGGAACCTATAATAGGAGAAAGTACACAGAGGAATCAAGGCTAGAAAGGCAGAAAATAGAGGGGGTTAAACTGGAAGCTGAAGGGACTTACAAAATCCTTTCCATTTATTCGACTGTCGCCTCATCTCTTGTGCTTGCAATGGGGTTTGCTGCCTTTTTATTCTGGGCTATGTCCAATGGATCATGCAGGTGCAACATTTGTATATAA
>A_/_H9N2|MW165097|A/chicken/Morocco/M5/2017
ATGGAAGCAATATCACTGATGACTATACTACTGGTGGTAACAACAAGTAATGCAGACAAAATCTGCATCGGTCACCAATCAACAAATTCCACGGAAACTGTAGACACGCTAACAGAAACAAATGTTCCTGTAACACAAGCCAAAGAATTGCTCCACACAGAACACAATGGGATGCTATGTGCAACAAATCTGGGACGTCCTCTTATCCTAGACACATGCACCATTGAAGGACTGATCTATGGCAACCCATCTTGTGACATGCTGTTAGGAGGAAGGGAATGGTCCTACATCGTCGAAAGACCATCCGCAGTAAATGGAACATGCTACCCTGGAAATGTAGAAAACCTAGAGGAACTTAGAACACTTTTTAGCTCCTCTAGTTCTTACCAAAGAGTCCAACTCTTTCCAGACTCAATCTGGAATGTGACTTACACTGGGACAAGCAAATCATGTTCAGATTCATTCTATAGGAATATGAGATGGTTAACTCAAAAGAATGGGGGTTATCCAATTCAAGATGCCCAGTACACAAACAATAGGGGAAAGGACATTCTTTTCGTGTGGGGCATACATCATCCACCAACCGATACTGCACAGACGAATTTATATACAAGGACCGACACAACAACAAGTGTAACAACGGAGACTTTAGATAGGACCTTCAAACCATTGATAGGGCCAAGGCCCCTTGTCAATGGTCTAATTGGAAGAATTAATTACTATTGGTCGGTACTAAAACCAGGCCAAACGTTGCGAGTGAGATCAAATGGAAATCTAATTGCTCCATGGTTTGGACATGTTCTCTCAGGTGAGAGCCATGGGAGAATCCTGAGAACTGATTTAAGCAGCGGTAATTGTGTGGTACAATGTCAGACTGAAAAAGGTGGCCTAAACAGTACAATGCCATTTCACAACATCAGCAAATATGCTTTTGGGACCTGTCCCAAATATATTGGAGTCAAGAGTCTCAAACTGGCAATTGGCCTTAGAAACGTACATGCTAGGTCAAGTAGAGGACTATTCGGAGCGATAGCTGGATTCATAGAAGGAGGTTGGCCAGGACTAGTCGCCGGTTGGTATGGTTTCCAGCATTCAAATGATCAAGGGGTTGGTATGGCTGCAGATAGGGTTTCAACTCAAAAGGCAGTTGACAAAATAACATCAAAGGTAAACAATATAGTTGACAAGATGAACAAGCAATATGAAATAATTGATCATGAATTCAGTGAGGTTGAAACTAGACTCAATATGATCAATAATAAGATTGATGATCAAATACAAGACATATGGGCATATAATGCAGAGTTGCTAGTACTACTTGAGAATCAGAAAACGCTCGATGAGCATGATGCAAACGTGAACAATCTATACAACAAGGTGAAAAGGGCTCTGGGCTCCAATGCAATGGAAGATGGAAAGGGCTGTTTCGAGCTATACCATAAATGTGATGATCAATGCATGGAAACAATTCGGAACGGAACCTATAATAGGAGAAAGTACACAGAGGAATCAAGGCTAGAAAGGCAGAAAATAGAGGGGGTTAAACTGGAAGCTGAAGGGACTTACAAAATCCTTTCCATTTATTCGACTGTCGCCTCATCCCTTGTGCTTGCAATGGGGTTTGCTGCCTTTTTATTCTGGGCTATGTCCAATGGATCATGCAGGTGCAACATTTGTATATAA
>A_/_H9N2|MW165090|A/chicken/Morocco/AS32/2019
[truncated: 11,444,476 more chars]
