# Supplementary material for: In Silico Analyses of the Role of Codon Usage at the Hemagglutinin Cleavage Site in Highly Pathogenic Avian Influenza Genesis
Source: Viruses. 2022 Jun 21;14(7):1352. doi: 10.3390/v14071352 (PMC9316147; doi:10.3390/v14071352)
Supplement: Supplementary file 1 [file viruses-14-01352-s001.zip › Supplementary File 4/dataset/id-region-species-bases.txt]

fasta id	region	species	basic AAs at HACS
A_/_H1N1|MW132354|A/mallard/California/UCD103134mdck/2016	america	ans_cha	1
A_/_Mixed/H3|KT338496|A/northern_pintail/Alaska/597/2014**gb	america	ans_cha	1
A_/_H1N1||A/Goose/Italy/6117/2004	eurasia	ans_cha	1
A_/_H1N1|GU046744|A/mallard/Bavaria/42/2006	eurasia	ans_cha	1
A_/_H1N1|AY180460|A/Quail/Nanchang/12-340/2000	eurasia	poultry	1
A_/_H1N1|MK237956|A/American_green-winged_teal/Wisconsin/17OS3916/2017	america	ans_cha	1
A_/_H1N1|CY206741|A/mallard/Southcentral_Alaska/12ML01009/2014	america	ans_cha	1
A_/_H1N1|CY190955|A/mallard/Maryland/09OS2221/2009	america	ans_cha	1
A_/_H1N1|EU743143|A/turkey/MO/21939/1987	america	poultry	1
A_/_H1N1|EU743182|A/chicken/AR/30402/1999	america	poultry	1
A_/_H1N0|D00839|A/duck/HK/196/1977	eurasia	ans_cha	1
A_/_H1N2|KY971117|A/duck/Zhejiang/D5/2013	eurasia	ans_cha	1
A_/_H1N2|KY971116|A/duck/Zhejiang/D6/2013	eurasia	ans_cha	1
A_/_H1N2|KF013910|A/chicken/Guangxi/GXc-1/2011	eurasia	poultry	1
A_/_H1N1|HQ897965|A/mallard/Korea/KNU_YP09/2009	eurasia	ans_cha	1
A_/_H1N1|MT090257|A/little_cormorant/Bangladesh/37978/2019**gb	eurasia	other	1
A_/_H1N1||A/goose/Italy/296426/2003	eurasia	ans_cha	1
A_/_H1N1||A/duck/Italy/69238/2007	eurasia	ans_cha	1
A_/_H1N1||A/duck/Bavaria/1/77	eurasia	ans_cha	1
A_/_H1N1||A/white-front_goose/Germany-NI/R482/09	eurasia	ans_cha	1
A_/_H1N1||A/wild_duck/Germany-NW/R04/08	eurasia	ans_cha	1
A_/_H1N1||A/mallard/Germany/WV355/07	eurasia	ans_cha	1
A_/_H1N1||A/wild_duck/Germany/WV30/06	eurasia	ans_cha	1
A_/_H1N1||A/mallard/Germany-RP/R193/09	eurasia	ans_cha	1
A_/_H1N1||A/turkey/Germany-NI/R778/09	eurasia	poultry	1
A_/_H1N6|MH501281|A/ruddy_turnstone/Delaware/Sg-00549/2008	america	ans_cha	1
A_/_H1N2|MN435635|A/duck/Moscow/5586/2018	eurasia	ans_cha	1
A_/_H1N3|MN431168|A/American_Green-winged_Teal/Mississippi/18OS3718/2018	america	ans_cha	1
A_/_H1N1|MN430851|A/Mallard/Ohio/18OS2700/2018	america	ans_cha	1
A_/_H1N1|MH932529|A/mallard/Alberta/581/2017	america	ans_cha	1
A_/_H1N1|MH932395|A/mallard/Alberta/512/2017	america	ans_cha	1
A_/_H1N8|MK724043|A/ruddy_turnstone/Delaware_Bay/262/2009	america	ans_cha	1
A_/_H1N8|MK724039|A/ruddy_turnstone/Delaware_Bay/605/2012	america	ans_cha	1
A_/_H1N7|MK696135|A/ruddy_turnstone/Delaware_Bay/112/2009	america	ans_cha	1
A_/_H1N1|MK237818|A/American_green-winged_teal/Ohio/17OS2959/2017	america	ans_cha	1
A_/_H1N1|MK237801|A/blue-winged_teal/Ohio/17OS2935/2017	america	ans_cha	1
A_/_H1N8|MK237795|A/mallard/Ohio/17OS1751/2017	america	ans_cha	1
A_/_H1N1|MK237717|A/American_green-winged_teal/Ohio/17OS2958/2017	america	ans_cha	1
A_/_H1N8|MK237692|A/mallard/Ohio/17OS1743/2017	america	ans_cha	1
A_/_H1N8|MK237602|A/mallard/Ohio/17OS1800/2017	america	ans_cha	1
A_/_H1N1|MK237598|A/bufflehead/Wisconsin/17OS4051/2017	america	ans_cha	1
A_/_H1N1|MK237545|A/mallard/Ohio/17OS1813/2017	america	ans_cha	1
A_/_H1N1|MK237466|A/mallard/Ohio/17OS1910/2017	america	ans_cha	1
A_/_H1N1|MK237437|A/American_green-winged_teal/Wisconsin/17OS3992/2017	america	ans_cha	1
A_/_H1N5|MK237407|A/northern_shoveler/Wisconsin/17OS4166/2017	america	ans_cha	1
A_/_H1N1|MK237402|A/American_green-winged_teal/Wisconsin/17OS4008/2017	america	ans_cha	1
A_/_H1N8|MK237211|A/mallard/Ohio/17OS1763/2017	america	ans_cha	1
A_/_H1N8|MK237067|A/mallard/Ohio/17OS1907/2017	america	ans_cha	1
A_/_H1N1|MK237009|A/mallard/Ohio/17OS1911/2017	america	ans_cha	1
A_/_H1N1|MK236939|A/northern_shoveler/Missouri/17OS4846/2017	america	ans_cha	1
A_/_H1N1|MK236808|A/northern_pintail/Maryland/17OS4496/2017	america	ans_cha	1
A_/_H1N1|MK236804|A/mallard/Ohio/17OS1912/2017	america	ans_cha	1
A_/_H1N1|MK236646|A/blue-winged_teal/Wisconsin/17OS3983/2017	america	ans_cha	1
A_/_H1N1|MK236627|A/mallard/Wisconsin/17OS4163/2017	america	ans_cha	1
A_/_H1N1|LC367498|A/duck/Mongolia/675/2010	eurasia	ans_cha	1
A_/_H1N2|KJ907487|A/black-necked_crane/Zhaotong/ZT-12/2013	eurasia	other	1
A_/_H1N1|MF768943|A/shorebird/Delaware_Bay/328/2015	america	nd	1
A_/_H1N1|MF768928|A/shorebird/Delaware_Bay/345/2015	america	nd	1
A_/_H1N1|MF768927|A/shorebird/Delaware_Bay/64/2015	america	nd	1
A_/_H1N1|MF613674|A/mallard/Alberta/67/2015	america	ans_cha	1
A_/_H1N1|MF613661|A/mallard/Alberta/260/2016	america	ans_cha	1
A_/_H1N5|MF613792|A/shorebird/Delaware_Bay/512/2016	america	nd	1
A_/_H1N1|MF613817|A/American_black_duck/Alberta/238/2016	america	ans_cha	1
A_/_H1N2|KY971126|A/pigeon/Zhejiang/1120087/2014	eurasia	poultry	1
A_/_H1N1|MF046470|A/shorebird/Delaware_Bay/61/2015	america	nd	1
A_/_H1N1|CY235323|A/mallard/Idaho/UGAI16-1971/2016	america	ans_cha	1
A_/_H1N2|LC278301|A/duck/Japan/AQ-HE103/2015(H1N2)	eurasia	ans_cha	1
A_/_H1N1|KU881720|A/Anseriformes/Anhui/L259/2014	eurasia	ans_cha	1
A_/_H1N1|KU881712|A/Anseriformes/Anhui/L167/2014	eurasia	ans_cha	1
A_/_H1N1|KU881704|A/Anseriformes/Anhui/L25/2014	eurasia	ans_cha	1
A_/_H1N2|KU881696|A/Anseriformes/Anhui/L6/2014	eurasia	ans_cha	1
A_/_H1N1|KU881688|A/Anseriformes/Anhui/S107/2014	eurasia	ans_cha	1
A_/_H1N2|KU881679|A/Anseriformes/Anhui/S61/2014	eurasia	ans_cha	1
A_/_H1N1|KU881672|A/Anseriformes/Anhui/S3/2014	eurasia	ans_cha	1
A_/_H1N1|KX066871|A/wild_bird/Korea/SK14/2014	eurasia	nd	1
A_/_H1N1|KY644189|A/yellow-billed_teal/Chile/C4131/2015	america	ans_cha	1
A_/_H1N1|KX978574|A/bewicks_swan/Netherlands/6/2006	eurasia	ans_cha	1
A_/_H1N1|KX978266|A/bewicks_swan/Netherlands/3/2006	eurasia	ans_cha	1
A_/_H1N1|KX101195|A/yellow-billed_pintail/Chile/1/2012	america	ans_cha	1
A_/_H1N1|CY207197|A/yellow-billed_pintail/Chile/1/2012	america	ans_cha	1
A_/_H1N4|KF357776|A/duck/Zhejiang/476/2013	eurasia	ans_cha	1
A_/_H1N4|KF357775|A/duck/Zhejiang/475/2013	eurasia	ans_cha	1
A_/_H1N4|KF357774|A/duck/Zhejiang/473/2013	eurasia	ans_cha	1
A_/_H1N1|CY206806|A/mallard/Southcentral_Alaska/12ML01443/2014	america	ans_cha	1
A_/_H1N1|CY206789|A/mallard/Southcentral_Alaska/12ML01055/2014	america	ans_cha	1
A_/_H1N1|CY206781|A/mallard/Southcentral_Alaska/12ML01045/2014	america	ans_cha	1
A_/_H1N1|CY206733|A/mallard/Southcentral_Alaska/12ML00995/2014	america	ans_cha	1
A_/_H1N1|CY206693|A/mallard/Southcentral_Alaska/12ML00957/2014	america	ans_cha	1
A_/_H1N1|LC148833|A/duck/Hokkaido/W9/2015	eurasia	ans_cha	1
A_/_H1N1|CY204971|A/mallard/Maryland/09OS2012/2009	america	ans_cha	1
A_/_H1N3|CY203853|A/mallard/Maryland/08OS1424/2008	america	ans_cha	1
A_/_H1N1|CY203845|A/mallard/Maryland/08OS1416/2008	america	ans_cha	1
A_/_H1N1|CY203821|A/mallard/Maryland/08OS1399/2008	america	ans_cha	1
A_/_H1N1|CY203805|A/mallard/Maryland/08OS638/2008	america	ans_cha	1
A_/_H1N1|CY203605|A/mallard/Maryland/05OS1244/2005	america	ans_cha	1
A_/_H1N1|CY203156|A/mallard/Maryland/08OS1378/2008	america	ans_cha	1
A_/_H1N1|CY203140|A/mallard/Maryland/08OS1368/2008	america	ans_cha	1
A_/_H1N1|CY203108|A/mallard/Maryland/08OS1355/2008	america	ans_cha	1
A_/_H1N1|CY203068|A/mallard/Maryland/08OS1342/2008	america	ans_cha	1
A_/_H1N1|CY203052|A/mallard/Maryland/08OS1339/2008	america	ans_cha	1
A_/_H1N1|CY203044|A/mallard/Maryland/08OS1338/2008	america	ans_cha	1
A_/_H1N1|CY202954|A/mallard/Maryland/12OS631/2012	america	ans_cha	1
A_/_H1N1|CY202946|A/mallard/Maryland/12OS619/2012	america	ans_cha	1
A_/_H1N1|CY202938|A/mallard/Maryland/12OS615/2012	america	ans_cha	1
A_/_H1N1|CY202922|A/mallard/Maryland/12OS608/2012	america	ans_cha	1
A_/_H1N1|CY202930|A/mallard/Maryland/12OS611/2012	america	ans_cha	1
A_/_H1N1|CY202914|A/mallard/Maryland/12OS606/2012	america	ans_cha	1
A_/_H1N1|CY202777|A/snow_goose/Delaware/12OS3767/2012	america	ans_cha	1
A_/_H1N1|CY202769|A/snow_goose/Delaware/12OS3766/2012	america	ans_cha	1
A_/_H1N8|CY202593|A/mallard/Maryland/07OS742/2007	america	ans_cha	1
A_/_H1N1|KU509989|A/shelduck/Yasnopolyanske/4-08-02/2011	eurasia	ans_cha	1
A_/_H1N1|LC121396|A/duck/Mongolia/520/2015	eurasia	ans_cha	1
A_/_H1N1|KU143252|A/wild_bird/Wuhan/WHHN58/2014	eurasia	nd	1
A_/_H1N1|KU143251|A/wild_bird/Wuhan/WHHN16/2014	eurasia	nd	1
A_/_H1N4|KU143253|A/duck/Wenzhou/YJYF78/2015	eurasia	ans_cha	1
A_/_H1N8|KJ567953|A/mallard/Ohio/13OS1966/2013	america	ans_cha	1
A_/_H1N1|CY185441|A/mallard/Republic_of_Georgia/4/2010	eurasia	ans_cha	1
A_/_H1N1|CY185593|A/mallard/Republic_of_Georgia/1/2012	eurasia	ans_cha	1
A_/_H1N1|CY185641|A/mallard/Republic_of_Georgia/4/2012	eurasia	ans_cha	1
A_/_H1N1|CY186648|A/blue-winged_teal/Illinois/12OS4788/2012	america	ans_cha	1
A_/_H1N1|CY186422|A/mallard/Illinois/12OS5130/2012	america	ans_cha	1
A_/_H1N1|CY186691|A/northern_shoveler/Illinois/12OS5138/2012	america	ans_cha	1
A_/_H1N8|CY187069|A/lesser_scaup/Wisconsin/12OS4408/2012	america	ans_cha	1
A_/_H1N1|CY187152|A/American_green-winged_teal/Wisconsin/12OS2994/2012	america	ans_cha	1
A_/_H1N1|CY191307|A/mallard/Maryland/08OS1330/2008	america	ans_cha	1
A_/_H1N1|CY191299|A/mallard/Maryland/13OS3036/2014	america	ans_cha	1
A_/_H1N1|CY190971|A/mallard/Maryland/09OS254/2009	america	ans_cha	1
A_/_H1N8|CY190579|A/snow_goose/Delaware/07OS206/2007	america	ans_cha	1
A_/_H1N8|CY190571|A/snow_goose/Delaware/07OS203/2007	america	ans_cha	1
A_/_H1N8|CY190563|A/snow_goose/Delaware/07OS201/2007	america	ans_cha	1
A_/_H1N1|CY190259|A/mallard/Maryland/08OS1374/2008	america	ans_cha	1
A_/_H1N1|CY190107|A/mallard/Maryland/08OS1369/2008	america	ans_cha	1
A_/_H1N1|CY190091|A/mallard/Maryland/08OS1366/2008	america	ans_cha	1
A_/_H1N1|CY190043|A/mallard/Maryland/08OS1348/2008	america	ans_cha	1
A_/_H1N1|KJ889423|A/duck/Bavaria/2/1977	eurasia	ans_cha	1
A_/_H1N1|KJ889431|A/duck/Schleswig/21/1979	eurasia	ans_cha	1
A_/_H1N1|KF501071|A/common_goldeneye/Mongolia/1216/2010	eurasia	ans_cha	1
A_/_H1N1|KF501070|A/common_goldeneye/Mongolia/1238/2010	eurasia	ans_cha	1
A_/_H1N1|KF501056|A/tufted_duck/Mongolia/1409/2010	eurasia	ans_cha	1
A_/_H1N1|KF183609|A/mallard/Finland/14740/2008	eurasia	ans_cha	1
A_/_H1N4|KF357777|A/duck/Zhejiang/477/2013	eurasia	ans_cha	1
A_/_H1N2|CY166242|A/mallard/Wisconsin/11OS4104/2011	america	ans_cha	1
A_/_H1N8|CY166282|A/mallard/Illinois/11OS5564/2011	america	ans_cha	1
A_/_H1N1|CY166306|A/mallard/Illinois/11OS5582/2011	america	ans_cha	1
A_/_H1N1|CY166533|A/American_green-winged_teal/Wisconsin/11OS3376/2011	america	ans_cha	1
A_/_H1N1|CY166573|A/blue-winged_teal/Wisconsin/11OS3020/2011	america	ans_cha	1
A_/_H1N1|CY166565|A/American_black_duck/Wisconsin/11OS3016/2011	america	ans_cha	1
A_/_H1N3|CY167086|A/mallard/Wisconsin/11OS4493/2011	america	ans_cha	1
A_/_H1N9|CY167118|A/mallard/Arkansas/12OS061/2012	america	ans_cha	1
A_/_H1N1|CY167159|A/mallard/Arkansas/12OS179/2012	america	ans_cha	1
A_/_H1N2|KF874481|A/wild_waterfowl/Dongting/C2383/2012	eurasia	nd	1
A_/_H1N1|CY149628|A/thick-billed_murre/Canada/1871/2011	america	ans_cha	1
A_/_H1N1|CY149564|A/common_eider/Maine/270/2011	america	ans_cha	1
A_/_H1N1|CY149548|A/bufflehead/Maine/161/2011	america	ans_cha	1
A_/_H1N1|KF424258|A/mallard/Minnesota/AI07-3140/2007	america	ans_cha	1
A_/_H1N1|KF424250|A/northern_shoveler/Minnesota/Sg-00655/2008	america	ans_cha	1
A_/_H1N1|KF424242|A/mallard_duck/Minnesota/Sg-00121/2007	america	ans_cha	1
A_/_H1N1|KF424234|A/blue_winged_teal/Alberta/212/1984	america	ans_cha	1
A_/_H1N1|KF424226|A/shorebird/Delaware/318/2009	america	nd	1
A_/_H1N1|KF424218|A/pintail/Alberta/68/2005	america	ans_cha	1
A_/_H1N1|KF424210|A/mallard/Minnesota/AI07-3127/2007	america	ans_cha	1
A_/_H1N8|KF382703|A/duck/Pennsylvania/4844-6/2013	america	ans_cha	1
A_/_H1N1|KF424050|A/mallard/Alberta/201/1998	america	ans_cha	1
A_/_H1N1|KF424042|A/mallard/Alberta/88/2004	america	ans_cha	1
A_/_H1N1|KF424034|A/northern_shoveler/Minnesota/Sg-00651/2008	america	ans_cha	1
A_/_H1N1|KF424018|A/mallard/Minnesota/AI07-3100/2007	america	ans_cha	1
A_/_H1N1|KF424058|A/mallard/Minnesota/Sg-00627/2008	america	ans_cha	1
A_/_H1N1|KF424026|A/gull/Delaware/428/2009	america	ans_cha	1
A_/_H1N1|KF424074|A/shorebird/Delaware/170/2009	america	nd	1
A_/_H1N1|KF424090|A/green_winged_teal/Louisiana/Sg-00090/2007	america	ans_cha	1
A_/_H1N1|KF424098|A/mallard/Alberta/267/1996	america	ans_cha	1
A_/_H1N1|KF424146|A/mallard/Tennessee/11464/1985	america	ans_cha	1
A_/_H1N1|KF424138|A/mallard/Minnesota/Sg-00628/2008	america	ans_cha	1
A_/_H1N1|KF424122|A/mallard/Missouri/466554-14/2007	america	ans_cha	1
A_/_H1N1|KF424114|A/pintail/Alberta/210/2002	america	ans_cha	1
A_/_H1N1|KF424106|A/pintail/Alberta/69/2005	america	ans_cha	1
A_/_H1N1|KF424194|A/red_headed_duck/Minnesota/Sg-00123/2007	america	ans_cha	1
A_/_H1N1|KF424178|A/mallard/Alberta/119/1998	america	ans_cha	1
A_/_H1N1|KF424186|A/blue_winged_teal/Louisiana/B228/1986	america	ans_cha	1
A_/_H1N1|KF424162|A/canvasback/Alberta/276/2005	america	ans_cha	1
A_/_H1N1|KF424154|A/mallard/Ohio/4809-9/2008	america	ans_cha	1
A_/_H1N1|JX566031|A/mallard/Sweden/99996/2009	eurasia	ans_cha	1
A_/_H1N2|JX566015|A/mallard/Sweden/99859/2009	eurasia	ans_cha	1
A_/_H1N1|JX565992|A/mallard/Sweden/99818/2009	eurasia	ans_cha	1
A_/_H1N2|KF013942|A/Muscovy_duck/Guangxi/GXd-3/2012	eurasia	ans_cha	1
A_/_H1N2|KF013902|A/sparrow/Guangxi/GXs-1/2012	eurasia	other	1
A_/_H1N9|CY146424|A/ruddy_turnstone/New_Jersey/AI09-1381/2009	america	ans_cha	1
A_/_H1N1|CY146376|A/ruddy_turnstone/New_Jersey/AI09-1292/2009	america	ans_cha	1
A_/_H1N7|CY146335|A/ruddy_turnstone/New_Jersey/AI09-1233/2009	america	ans_cha	1
A_/_H1N8|CY146246|A/gull/New_Jersey/AI09-964/2009	america	ans_cha	1
A_/_H1N7|CY146230|A/ruddy_turnstone/Delaware/AI09-960/2009	america	ans_cha	1
A_/_H1N1|CY146173|A/ruddy_turnstone/New_Jersey/AI09-846/2009	america	ans_cha	1
A_/_H1N1|CY146165|A/ruddy_turnstone/New_Jersey/AI09-841/2009	america	ans_cha	1
A_/_H1N9|CY146157|A/ruddy_turnstone/New_Jersey/AI09-837/2009	america	ans_cha	1
A_/_H1N1|CY146141|A/ruddy_turnstone/New_Jersey/AI09-775/2009	america	ans_cha	1
A_/_H1N9|CY146085|A/ruddy_turnstone/New_Jersey/AI09-618/2009	america	ans_cha	1
A_/_H1N7|CY146036|A/ruddy_turnstone/New_Jersey/AI09-525/2009	america	ans_cha	1
A_/_H1N7|CY146012|A/ruddy_turnstone/New_Jersey/AI09-464/2009	america	ans_cha	1
A_/_H1N1|CY146004|A/gull/Delaware/AI09-453/2009	america	ans_cha	1
A_/_H1N8|CY145875|A/ruddy_turnstone/New_Jersey/AI09-119/2009	america	ans_cha	1
A_/_H1N5|CY145639|A/ruddy_turnstone/New_Jersey/Sg-00532/2008	america	ans_cha	1
A_/_H1N5|CY145361|A/ruddy_turnstone/New_Jersey/Sg-00544/2008	america	ans_cha	1
A_/_H1N9|CY144437|A/ruddy_turnstone/Delaware/650657/2002	america	ans_cha	1
A_/_H1N1|CY144300|A/ruddy_turnstone/Delaware/650656/2002	america	ans_cha	1
A_/_H1N1|KC209515|A/mallard/Netherlands/10-Cam/1999	eurasia	ans_cha	1
A_/_H1N1|CY140647|A/mallard/Minnesota/AI09-1684/2009	america	ans_cha	1
A_/_H1N1|CY140358|A/blue-winged_teal/North_Dakota/Sg-00735/2008	america	ans_cha	1
A_/_H1N5|CY140350|A/blue-winged_teal/North_Dakota/Sg-00733/2008	america	ans_cha	1
A_/_H1N1|CY139649|A/northern_pintail/Texas/421716/2001	america	ans_cha	1
A_/_H1N2|KC895688|A/common_murre/Newfoundland/AB364/2011	america	other	1
A_/_H1N2|KC895680|A/common_murre/Newfoundland/AB358/2011	america	other	1
A_/_H1N2|KC895613|A/common_murre/Newfoundland/AB324/2011	america	other	1
A_/_H1N2|KC895605|A/common_murre/Newfoundland/AB319/2011	america	other	1
A_/_H1N1|CY140045|A/mallard/Minnesota/Sg-00620/2008	america	ans_cha	1
A_/_H1N1|CY141089|A/red-necked_grebe/Minnesota/AI10-1954/2010	america	other	1
A_/_H1N3|KC693623|A/duck/Taiwan/DC167/2010	eurasia	ans_cha	1
A_/_H1N1|CY137530|A/mallard/Alberta/130/2003	america	ans_cha	1
A_/_H1N1|CY137522|A/mallard/Alberta/277/2002	america	ans_cha	1
A_/_H1N1|CY137514|A/mallard/Alberta/276/2002	america	ans_cha	1
A_/_H1N1|CY137506|A/mallard/Alberta/219/2002	america	ans_cha	1
A_/_H1N1|CY137498|A/mallard/Alberta/215/2002	america	ans_cha	1
A_/_H1N1|CY137474|A/mallard/Alberta/151/2002	america	ans_cha	1
A_/_H1N9|CY137413|A/ruddy_turnstone/Delaware_Bay/115/2002	america	ans_cha	1
A_/_H1N9|CY137405|A/ruddy_turnstone/Delaware_Bay/96/2002	america	ans_cha	1
A_/_H1N9|CY137381|A/laughing_gull/Delaware_Bay/79/2002	america	ans_cha	1
A_/_H1N9|CY137362|A/laughing_gull/Delaware_Bay/61/2002	america	ans_cha	1
A_/_H1N9|CY137354|A/shorebird/Delaware_Bay/56/2002	america	nd	1
A_/_H1N9|CY137305|A/shorebird/Delaware_Bay/39/2002	america	nd	1
A_/_H1N9|CY137265|A/shorebird/Delaware_Bay/11/2002	america	nd	1
A_/_H1N1|CY137040|A/pintail/Alberta/207/2000	america	ans_cha	1
A_/_H1N1|CY136973|A/mallard/Alberta/119/1998	america	ans_cha	1
A_/_H1N1|CY136936|A/pintail/Alberta/140/1996	america	ans_cha	1
A_/_H1N1|CY136848|A/red_knot/Delaware_Bay/221/1994	america	ans_cha	1
A_/_H1N3|CY136840|A/shorebird/Delaware_Bay/211/1994	america	nd	1
A_/_H1N2|CY136832|A/ruddy_turnstone/Delaware_Bay/181/1994	america	ans_cha	1
A_/_H1N4|CY136824|A/ruddy_turnstone/Delaware_Bay/172/1994	america	ans_cha	1
A_/_H1N8|CY136856|A/red_knot/Delaware_Bay/240/1994	america	ans_cha	1
A_/_H1N2|CY136806|A/ruddy_turnstone/Delaware_Bay/154/1994	america	ans_cha	1
A_/_H1N1|CY136745|A/ruddy_turnstone/New_Jersey/147/1990	america	ans_cha	1
A_/_H1N1|CY136638|A/blue-winged_teal/Alberta/69/1987	america	ans_cha	1
A_/_H1N0|CY136454|A/red_knot/Delaware_Bay/247/1994	america	ans_cha	1
A_/_H1N9|CY137990|A/mallard/Alberta/155/2009	america	ans_cha	1
A_/_H1N7|CY137974|A/shorebird/Delaware_Bay/771/2009	america	nd	1
A_/_H1N9|CY137914|A/shorebird/Delaware_Bay/351/2009	america	nd	1
A_/_H1N7|CY137810|A/shorebird/Delaware_Bay/226/2009	america	nd	1
A_/_H1N1|CY137754|A/mallard/Alberta/569/2008	america	ans_cha	1
A_/_H1N1|CY137746|A/mallard/Alberta/496/2008	america	ans_cha	1
A_/_H1N5|CY137690|A/mallard/Alberta/91/2007	america	ans_cha	1
A_/_H1N1|CY137682|A/mallard/Alberta/66/2007	america	ans_cha	1
A_/_H1N1|CY137674|A/mallard/Alberta/166/2006	america	ans_cha	1
A_/_H1N3|CY137666|A/mallard/Alberta/152/2006	america	ans_cha	1
A_/_H1N1|CY137658|A/mallard/Alberta/128/2006	america	ans_cha	1
A_/_H1N3|CY137650|A/mallard/Alberta/80/2006	america	ans_cha	1
A_/_H1N1|CY137642|A/shorebird/Delaware_Bay/558/2006	america	nd	1
A_/_H1N1|CY137626|A/mallard/Alberta/257/2005	america	ans_cha	1
A_/_H1N1|CY138842|A/American_black_duck/New_Brunswick/00410/2010	america	ans_cha	1
A_/_H1N1|CY138817|A/American_black_duck/New_Brunswick/00385/2010	america	ans_cha	1
A_/_H1N1|CY138785|A/mallard/New_Brunswick/00349/2010	america	ans_cha	1
A_/_H1N1|CY138753|A/mallard/New_Brunswick/00340/2010	america	ans_cha	1
A_/_H1N1|CY138745|A/mallard/New_Brunswick/00339/2010	america	ans_cha	1
A_/_H1N1|CY138680|A/mallard/New_Brunswick/00329/2010	america	ans_cha	1
A_/_H1N1|CY138672|A/American_black_duck/New_Brunswick/00328/2010	america	ans_cha	1
A_/_H1N1|CY138664|A/American_black_duck/New_Brunswick/00326/2010	america	ans_cha	1
A_/_H1N1|CY138608|A/American_black_duck/Nova_Scotia/00094/2010	america	ans_cha	1
A_/_H1N1|CY138560|A/mallard/Nova_Scotia/00088/2010	america	ans_cha	1
A_/_H1N1|CY138528|A/American_black_duck/Nova_Scotia/00083/2010	america	ans_cha	1
A_/_H1N3|CY138105|A/ring-billed_gull/Quebec/G066/2010	america	ans_cha	1
A_/_H1N3|CY138121|A/ring-billed_gull/Quebec/G139/2010	america	ans_cha	1
A_/_H1N3|CY138113|A/ring-billed_gull/Quebec/G068/2010	america	ans_cha	1
A_/_H1N3|CY134399|A/mallard/California/3569/2010	america	ans_cha	1
A_/_H1N1|CY134367|A/northern_pintail/California/183/2012	america	ans_cha	1
A_/_H1N1|CY134359|A/northern_shoveler/California/138/2012	america	ans_cha	1
A_/_H1N1|CY134351|A/green-winged_teal/California/123/2012	america	ans_cha	1
A_/_H1N1|CY134343|A/green-winged_teal/California/96/2012	america	ans_cha	1
A_/_H1N1|CY134319|A/green-winged_teal/California/2940/2011	america	ans_cha	1
A_/_H1N2|CY133801|A/mallard/Missouri/10MO0253/2010	america	ans_cha	1
A_/_H1N3|CY133713|A/mallard/Mississippi/11OS34/2011	america	ans_cha	1
A_/_H1N1|CY133685|A/American_green-winged_teal/Mississippi/11OS256/2011	america	ans_cha	1
A_/_H1N1|CY133298|A/mallard/Mississippi/10OS4494/2010	america	ans_cha	1
A_/_H1N2|CY133290|A/mallard/Mississippi/10OS4593/2010	america	ans_cha	1
A_/_H1N1|CY133085|A/American_green-winged_teal/Wisconsin/10OS2847/2010	america	ans_cha	1
A_/_H1N2|JX069105|A/ostrich/South_Africa/AI2887/2011	eurasia	poultry	1
A_/_H1N1|CY132557|A/mallard/Ohio/11OS2120/2011	america	ans_cha	1
A_/_H1N1|CY132525|A/mallard/Ohio/11OS2001/2011	america	ans_cha	1
A_/_H1N2|CY132269|A/mallard/Ohio/11OS2073/2011	america	ans_cha	1
A_/_H1N1|CY132261|A/mallard/Ohio/11OS2224/2011	america	ans_cha	1
A_/_H1N1|CY132253|A/mallard/Ohio/11OS2016/2011	america	ans_cha	1
A_/_H1N1|CY132245|A/mallard/Ohio/11OS1991/2011	america	ans_cha	1
A_/_H1N1|CY132229|A/mallard/Ohio/11OS2078/2011	america	ans_cha	1
A_/_H1N1|CY132221|A/mallard/Ohio/11OS1998/2011	america	ans_cha	1
A_/_H1N1|CY132213|A/mallard/Ohio/11OS2128/2011	america	ans_cha	1
A_/_H1N1|CY132197|A/mallard/Ohio/11OS2221/2011	america	ans_cha	1
A_/_H1N1|CY132189|A/mallard/Ohio/11OS2048/2011	america	ans_cha	1
A_/_H1N1|CY129374|A/American_black_duck/New_Brunswick/01989/2007	america	ans_cha	1
A_/_H1N1|CY128942|A/mallard/Nova_Scotia/02151/2007	america	ans_cha	1
A_/_H1N3|CY120659|A/northern_pintail/California/3466/2010	america	ans_cha	1
A_/_H1N1|CY120651|A/northern_pintail/California/3452/2010	america	ans_cha	1
A_/_H1N1|CY120611|A/mallard/California/3134/2010	america	ans_cha	1
A_/_H1N1|AB670330|A/duck/Tsukuba/718/2005(H1N1)	eurasia	ans_cha	1
A_/_H1N1|CY101934|A/ruddy_turnstone/Delaware_Bay/123/1994	america	ans_cha	1
A_/_H1N2|CY097195|A/American_green-winged_teal/Illinois/3054/2009	america	ans_cha	1
A_/_H1N2|CY097438|A/blue-winged_teal/Wisconsin/2509/2009	america	ans_cha	1
A_/_H1N1|CY097502|A/American_green-winged_teal/Wisconsin/2743/2009	america	ans_cha	1
A_/_H1N2|CY094445|A/green-winged_teal/California/8326/2008	america	ans_cha	1
A_/_H1N3|AB546180|A/pintail/Aomori/1130/2008	eurasia	ans_cha	1
A_/_H1N2|AB546167|A/pintail/Akita/1353/2008	eurasia	ans_cha	1
A_/_H1N1|AB546157|A/pintail/Miyagi/1472/2008	eurasia	ans_cha	1
A_/_H1N1|AB546153|A/pintail/Aomori/794/2008	eurasia	ans_cha	1
A_/_H1N1|AB546149|A/pintail/Aomori/422/2007	eurasia	ans_cha	1
A_/_H1N9|HM059985|A/thick-billed_murre/Alaska/44085-108/2006	america	ans_cha	1
A_/_H1N1|HM370960|A/turkey/Ontario/FAV110/2009	america	poultry	1
A_/_H1N1|HM370967|A/turkey/Ontario/FAV110-4/2009	america	poultry	1
A_/_H1N1|HM370975|A/turkey/Ontario/FAV114-17/2009	america	poultry	1
A_/_H1N1|HM450134|A/turkey/Ontario/FAV117-1C/2009	america	poultry	1
A_/_H1N3|AB560965|A/duck/Hokkaido/327/2009	eurasia	ans_cha	1
A_/_H1N5|AB560963|A/duck/Hokkaido/111/2009	eurasia	ans_cha	1
A_/_H1N6|CY060410|A/mallard/Sweden/98/2002	eurasia	ans_cha	1
A_/_H1N1|CY060329|A/mallard/Sweden/57/2003	eurasia	ans_cha	1
A_/_H1N2|CY060268|A/mallard/Sweden/3/2002	eurasia	ans_cha	1
A_/_H1N8|CY060206|A/mallard/Netherlands/10/1999	eurasia	ans_cha	1
A_/_H1N1|CY060178|A/common_teal/Netherlands/10/2000	eurasia	ans_cha	1
A_/_H1N1|GU186632|A/duck/Alberta/35/1976	america	ans_cha	1
A_/_H1N1|EU735786|A/turkey/NC/19762/1988	america	poultry	1
A_/_H1N1|GU066779|A/mallard/Marquenterre/Z237/1983	eurasia	ans_cha	1
A_/_H1N1|GU050711|A/green-winged_teal/Louisiana/213GW/1987	america	ans_cha	1
A_/_H1N1|EU735794|A/chicken/PA/35154/1991	america	poultry	1
A_/_H1N1|EU735802|A/quail/IN/38685/1993	america	poultry	1
A_/_H1N1|AB271115|A/swan/Hokkaido/55/1996	eurasia	ans_cha	1
A_/_H1N9|CY053797|A/northern_shoveler/California/K168/2005	america	ans_cha	1
A_/_H1N3|CY053813|A/green-winged_teal/California/K481/2006	america	ans_cha	1
A_/_H1N1|CY045391|A/pintail/Alberta/21/2006	america	ans_cha	1
A_/_H1N1|GQ411892|A/dunlin/Alaska/44421-660/2008	america	ans_cha	1
A_/_H1N1|CY039747|A/northern_pintail/Interior_Alaska/1/2007	america	ans_cha	1
A_/_H1N1|FN386463|A/Anas_plathyrhynchos/Spain/1365/2007	eurasia	ans_cha	1
A_/_H1N2|FJ536843|A/duck/Hebei/843/2005	eurasia	ans_cha	1
A_/_H1N1|FN386465|A/Anas_crecca/Spain/1404/2007	eurasia	ans_cha	1
A_/_H1N1|FN386464|A/Anas_crecca/Spain/1384/2007	eurasia	ans_cha	1
A_/_H1N1|GQ257404|A/unknown/New_York/1971-40/1998	america	nd	1
A_/_H1N1|GQ257448|A/mallard/Maryland/13/2003	america	ans_cha	1
A_/_H1N2|FJ520082|A/northern_pintail/California/44221-608/2006	america	ans_cha	1
A_/_H1N1|FJ432770|A/duck/Italy/281904/2006	eurasia	ans_cha	1
A_/_H1N3|FJ357037|A/blue_winged_teal/TX/34/2002	america	ans_cha	1
A_/_H1N3|FJ357045|A/blue_winged_teal/TX/75/2002	america	ans_cha	1
A_/_H1N1|FJ357053|A/blue_winged_teal/TX/27/2002	america	ans_cha	1
A_/_H1N1|FJ357061|A/blue_winged_teal/TX/43/2002	america	ans_cha	1
A_/_H1N1|FJ357104|A/turkey/NC/17026/1988	america	poultry	1
A_/_H1N1|FJ357112|A/mallard/MD/26/2003	america	ans_cha	1
A_/_H1N1|FJ357120|A/mallard/MD/41/2003	america	ans_cha	1
A_/_H1N1|FJ357128|A/mallard/MD/42/2003	america	ans_cha	1
A_/_H1N1|EU980516|A/mallard/MD/199/2003	america	ans_cha	1
A_/_H1N1|EU743159|A/turkey/IA/21089-3/1992	america	poultry	1
A_/_H1N1|EU743167|A/turkey/SD/7034/1986	america	poultry	1
A_/_H1N1|EU743568|A/mallard/MD/02-181/2002	america	ans_cha	1
A_/_H1N1|EU743576|A/mallard/MD/02-184/2002	america	ans_cha	1
A_/_H1N1|EU743584|A/mallard/MD/02-359/2002	america	ans_cha	1
A_/_H1N1|EU743592|A/mallard/MD/02-375/2002	america	ans_cha	1
A_/_H1N1|EU742636|A/turkey/KS/4880/1980	america	poultry	2
A_/_H1N1|CY032205|A/mallard/MD/350/2002	america	ans_cha	1
A_/_H1N1|L25072|A/duck/WI/259/80	america	ans_cha	1
A_/_H1N1|L25071|A/duck/WI/1938/80	america	ans_cha	1
A_/_H1N1|EU182325|A/mallard/MD/02-358/2002	america	ans_cha	1
A_/_H1N1|EU026110|A/duck/NJ/7717-70/1995	america	ans_cha	1
A_/_H1N1|EU026102|A/duck/NY/13152-13/1994	america	ans_cha	1
A_/_H1N1|EU026090|A/mallard/MD/406/2002	america	ans_cha	1
A_/_H1N1|EU026082|A/mallard/MD/403/2002	america	ans_cha	1
A_/_H1N1|EU026074|A/mallard/MD/390/2002	america	ans_cha	1
A_/_H1N1|EU026037|A/mallard/MD/170/2002	america	ans_cha	1
A_/_H1N1|EU026029|A/mallard/MD/168/2002	america	ans_cha	1
A_/_H1N1|EU026022|A/mallard/MD/163/2002	america	ans_cha	1
A_/_H1N1|EU026014|A/mallard/MD/161/2002	america	ans_cha	1
A_/_H1N1|CY005866|A/pigeon/MN/1407/1981	america	poultry	1
A_/_H1N3|CY005735|A/duck/NZL/160/1976	eurasia	ans_cha	1
A_/_H1N1|CY004592|A/mallard_duck/ALB/127/1977	america	ans_cha	1
A_/_H1N1|CY004539|A/blue-winged_teal/Alberta/141/1992	america	ans_cha	1
A_/_H1N1|CY004531|A/mallard_duck/ALB/322/1988	america	ans_cha	1
A_/_H1N5|CY004498|A/pintail_duck/ALB/631/1981	america	ans_cha	1
A_/_H1N1|CY004490|A/mallard_duck/ALB/965/1979	america	ans_cha	1
A_/_H1N1|CY004482|A/pintail_duck/ALB/238/1979	america	ans_cha	1
A_/_H1N1|CY004474|A/pintail_duck/ALB/219/1977	america	ans_cha	1
A_/_H1N1|CY004466|A/mallard_duck/ALB/46/1977	america	ans_cha	1
A_/_H1N6|CY004458|A/mallard_duck/ALB/42/1977	america	ans_cha	1
A_/_H1N1|D10477|A/mallard/Alberta/35/1976	america	ans_cha	1
A_/_H1N6|CY020861|A/blue-winged_teal/Ohio/907/2002	america	ans_cha	1
A_/_H1N1|CY018885|A/mallard/Ohio/118/1993	america	ans_cha	1
A_/_H1N1|CY017725|A/pintail/Ohio/25/1999	america	ans_cha	1
A_/_H1N9|CY017275|A/mallard/Ohio/265/1987	america	ans_cha	1
A_/_H1N1|CY015443|A/black_duck/Ohio/95/1993	america	ans_cha	1
A_/_H1N2|CY015167|A/murre/Alaska/175/1976	america	ans_cha	1
A_/_H1N6|CY015163|A/murre/Alaska/305/1976	america	ans_cha	1
A_/_H1N5|CY014968|A/mallard_duck/New_York/6861/1978	america	ans_cha	1
A_/_H1N2|CY014901|A/mallard_duck/New_York/170/1982	america	ans_cha	1
A_/_H1N1|CY014733|A/duck/Minnesota/1375/1981	america	ans_cha	1
A_/_H1N1|CY014627|A/duck/Australia/749/80	eurasia	ans_cha	1
A_/_H1N1|CY012800|A/mallard/Ohio/171/1990	america	ans_cha	1
A_/_H1N1|AY633212|A/mallard/Alberta/211/98	america	ans_cha	1
A_/_H1N2|AY233393|A/duck/NC/91347/01	america	ans_cha	1
A_/_H1N2|AY038014|A/Turkey/MO/24093/99	america	poultry	1
A_/_H1N1|AF091313|A/duck/Bavaria/1/77	eurasia	ans_cha	1
A_/_H1N1|AF091312|A/duck/Australia/749/80	eurasia	ans_cha	1
A_/_H1N1|AF091311|A/mallard/Tennessee/11464/85	america	ans_cha	1
A_/_H1N1|AF091310|A/turkey/Minnesota/1661/81	america	poultry	1
A_/_H1N1|AF091309|A/duck/Alberta/35/76	america	ans_cha	1
A_/_H1N9|AB274304|A/pintail/Shimane/324/98	eurasia	ans_cha	1
A_/_H1N1|AB271113|A/duck/Miyagi/66/77	eurasia	ans_cha	1
A_/_H1N1||A/duck/Kagoshima/KU-d26/2016	eurasia	ans_cha	1
A_/_H1N3||A/duck/Miyazaki/451116/2012	eurasia	ans_cha	1
A_/_H1N1|MT821118|A/wild_bird/South_Korea/WKU2019-4/2019	eurasia	nd	1
A_/_H1N1|MW186804|A/duck/Moscow/5744/2019	eurasia	ans_cha	1
A_/_H1N1|MW186796|A/duck/Moscow/5743/2019	eurasia	ans_cha	1
A_/_H1N1|MW133710|A/Mallard/Ukraine/Krasnoperekopsk-12-10-10/2010	eurasia	ans_cha	1
A_/_H1N2|MN795032|A/mallard/Ohio/18OS2738/2018	america	ans_cha	1
A_/_H1N1|MN937774|A/mallard/Minnesota/UGAI18-1867/2018	america	ans_cha	1
A_/_H1N1|MT311133|A/Blue-winged_teal/Mexico/HA_UIFMVZ322/2016	america	ans_cha	1
A_/_H1N1|MT197142|A/Mallard/Ohio/19OS0176/2019	america	ans_cha	1
A_/_H1N1|MT439897|A/Anas_platyrhynchos/Belgium/10402_H195386/2017	eurasia	ans_cha	1
A_/_H1N2|MT421723|A/mallard/Maryland/UGAI16-5526/2016	america	ans_cha	1
A_/_H1N1|MT421208|A/American_black_duck/Maryland/UGAI16-5589/2016	america	ans_cha	1
A_/_H1N1|MT421200|A/American_black_duck/Maryland/UGAI16-5588/2016	america	ans_cha	1
A_/_H1N1|MT421176|A/American_black_duck/Maryland/UGAI15-7883/2015	america	ans_cha	1
A_/_H1N1|MT407129|A/Anas_platyrhynchos/Belgium/9594H191828/2016	eurasia	ans_cha	1
A_/_H1N1|MT407121|A/Anas_platyrhynchos/Belgium/9594H191810/2016	eurasia	ans_cha	1
A_/_H1N6|MT406993|A/Anas_platyrhynchos/Belgium/3950/2015	eurasia	ans_cha	1
A_/_H1N1|MT406937|A/Anas_platyrhynchos/Belgium/11958/2018	eurasia	ans_cha	1
A_/_H1N1|MT624548|A/Mallard_duck/Alberta/428/2019	america	ans_cha	1
A_/_H1N1|MT624491|A/Mallard_duck/Alberta/368/2019	america	ans_cha	1
A_/_H1N1|MT624432|A/Mallard_duck/Alberta/486/2019	america	ans_cha	1
A_/_H1N1|MT566280|A/Mallard/Ohio/17OS1747/2017	america	ans_cha	1
A_/_H1N8|MT566168|A/Mallard/Ohio/17OS1909/2017	america	ans_cha	1
A_/_H1N8|MT565738|A/Mallard/Ohio/17OS1809/2017	america	ans_cha	1
A_/_H1N9|MH598038|A/ruddy_turnstone/New_Jersey/650627/2002	america	ans_cha	1
A_/_H1N1|MH597471|A/ruddy_turnstone/Delaware/650664/2002	america	ans_cha	1
A_/_H1N1|MH597357|A/ruddy_turnstone/Delaware/650607/2002	america	ans_cha	1
A_/_H1N5|MH597332|A/ruddy_turnstone/Delaware/650593/2002	america	ans_cha	1
A_/_H1N9|MH596884|A/ruddy_turnstone/New_Jersey/650609/2002	america	ans_cha	1
A_/_H1N1|MH546747|A/mallard/Utah/15-037258-1/2015	america	ans_cha	1
A_/_H1N1|MH546619|A/mallard/Minnesota/15-037267-1/2015	america	ans_cha	1
A_/_H1N3|MH503069|A/ruddy_turnstone/New_Jersey/UGAI15-4248/2015	america	ans_cha	1
A_/_H1N3|MH503053|A/ruddy_turnstone/New_Jersey/UGAI15-4214/2015	america	ans_cha	1
A_/_H1N1|MH503045|A/ruddy_turnstone/New_Jersey/UGAI15-4203/2015	america	ans_cha	1
A_/_H1N3|MH503029|A/ruddy_turnstone/New_Jersey/UGAI15-4129/2015	america	ans_cha	1
A_/_H1N3|MH503013|A/ruddy_turnstone/New_Jersey/UGAI15-4091/2015	america	ans_cha	1
A_/_H1N1|MH502997|A/ruddy_turnstone/New_Jersey/UGAI15-4069/2015	america	ans_cha	1
A_/_H1N3|MH502989|A/ruddy_turnstone/New_Jersey/UGAI15-4009/2015	america	ans_cha	1
A_/_H1N3|MH502981|A/ruddy_turnstone/New_Jersey/UGAI15-4006/2015	america	ans_cha	1
A_/_H1N3|MH502965|A/ruddy_turnstone/New_Jersey/UGAI15-3995/2015	america	ans_cha	1
A_/_H1N1|MH502957|A/ruddy_turnstone/New_Jersey/UGAI15-3938/2015	america	ans_cha	1
A_/_H1N1|MH502916|A/ruddy_turnstone/New_Jersey/UGAI15-3824/2015	america	ans_cha	1
A_/_H1N3|MH502900|A/ruddy_turnstone/New_Jersey/UGAI15-3700/2015	america	ans_cha	1
A_/_H1N3|MH502892|A/ruddy_turnstone/New_Jersey/UGAI15-3501/2015	america	ans_cha	1
A_/_H1N8|MH502876|A/ruddy_turnstone/New_Jersey/UGAI15-3362/2015	america	ans_cha	1
A_/_H1N1|MH502868|A/ruddy_turnstone/New_Jersey/UGAI15-3341/2015	america	ans_cha	1
A_/_H1N3|MH502826|A/ruddy_turnstone/New_Jersey/UGAI15-3086/2015	america	ans_cha	1
A_/_H1N1|MH502818|A/ruddy_turnstone/New_Jersey/UGAI15-2970/2015	america	ans_cha	1
A_/_H1N1|MH501897|A/ruddy_turnstone/New_Jersey/AI12-3095/2012	america	ans_cha	1
A_/_H1N1|MH501801|A/ruddy_turnstone/New_Jersey/AI12-2398/2012	america	ans_cha	1
A_/_H1N8|MH501793|A/ruddy_turnstone/New_Jersey/AI12-2391/2012	america	ans_cha	1
A_/_H1N8|MH501785|A/ruddy_turnstone/New_Jersey/AI12-2387/2012	america	ans_cha	1
A_/_H1N1|MH501769|A/ruddy_turnstone/New_Jersey/AI12-2370/2012	america	ans_cha	1
A_/_H1N1|MH501745|A/ruddy_turnstone/New_Jersey/AI12-2099/2012	america	ans_cha	1
A_/_H1N8|MH501729|A/ruddy_turnstone/New_Jersey/AI12-2043/2012	america	ans_cha	1
A_/_H1N1|MH501721|A/ruddy_turnstone/New_Jersey/AI12-2016/2012	america	ans_cha	1
A_/_H1N1|MH501697|A/ruddy_turnstone/New_Jersey/AI12-1963/2012	america	ans_cha	1
A_/_H1N1|MH501681|A/ruddy_turnstone/New_Jersey/AI12-1928/2012	america	ans_cha	1
A_/_H1N1|MH501425|A/ruddy_turnstone/New_Jersey/AI09-782/2009	america	ans_cha	1
A_/_H1N1|MH501337|A/ruddy_turnstone/New_Jersey/AI09-1229/2009	america	ans_cha	1
A_/_H1N3|MH500937|A/ruddy_turnstone/New_Jersey/UGAI15-3620/2015	america	ans_cha	1
A_/_H1N1|MN210300|A/Mallard/Maine/A00198555/2007	america	ans_cha	1
A_/_H1N1|MH613304|A/northern_pintail/Alberta/743/1979	america	ans_cha	1
A_/_H1N1|MH879773|A/mallard/Wisconsin/A00751454/2009	america	ans_cha	1
A_/_H1N1|MK071356|A/cinnamon_teal/Argentina/CIP051-432/2011	america	ans_cha	1
A_/_H1N8|MH733806|A/red_knot/Delaware_Bay/225/2012	america	ans_cha	1
A_/_H1N3|MK327710|A/blue-winged_teal/Guatemala/CIP049-H117-125/2013	america	ans_cha	1
A_/_H1N2|MK535141|A/green-winged_teal/Ohio/06OS2054/2006	america	ans_cha	1
A_/_H1N1|MK463934|A/mallard/Balkhash/6304_HA/2014	eurasia	ans_cha	1
A_/_H1N1|MK905364|A/Green-Winged_Teal/California/D1615825/2016	america	ans_cha	1
A_/_H1N1|MK995841|A/Northern_Shoveler/California/D1716623/2017	america	ans_cha	1
A_/_H1N1|MK637274|A/sanderling/Delaware_Bay/307/2015	america	ans_cha	1
A_/_H1N1|MK637227|A/ruddy_turnstone/Delaware_Bay/282/2015	america	ans_cha	1
A_/_H1N1|MK637168|A/sanderling/Delaware_Bay/523/2015	america	ans_cha	1
A_/_H1N3|MK637135|A/red_knot/Delaware_Bay/253/2015	america	ans_cha	1
A_/_H1N1|MK787452|A/mallard_duck/Alberta/282/1977	america	ans_cha	1
A_/_H1N1|MK787451|A/pintail_duck/Alberta/97/1977	america	ans_cha	1
A_/_H1N1|MK787450|A/mallard_duck/Alberta/10/1977	america	ans_cha	1
A_/_H1N1|MK787449|A/mallard_duck/Alberta/73/1981	america	ans_cha	1
A_/_H1N1|MK787448|A/mallard_duck/Alberta/10/1976	america	ans_cha	1
A_/_H1N1|MK787447|A/mallard_duck/Alberta/109/1977	america	ans_cha	1
A_/_H1N1|MK787446|A/mallard_duck/Alberta/740/1980	america	ans_cha	1
A_/_H1N1|MK787445|A/pintail_duck/Alberta/219/1977	america	ans_cha	1
A_/_H1N1|MK787444|A/mallard_duck/Alberta/714/1978	america	ans_cha	1
A_/_H1N1|MK787442|A/mallard_duck/Alberta/19/1976	america	ans_cha	1
A_/_H1N1|MK787441|A/pintail_duck/Alberta/355/1980	america	ans_cha	1
A_/_H1N1|MK979040|A/duck/Mongolia/837/2015	eurasia	ans_cha	1
A_/_H1N3|MF575161|A/black-headed_gull/Netherlands/1/2008	eurasia	ans_cha	1
A_/_H1N1|MF575051|A/mallard_duck/Netherlands/23/2014	eurasia	ans_cha	1
A_/_H1N1|MF682808|A/mallard_duck/Netherlands/8/1999	eurasia	ans_cha	1
A_/_H1N1|MF959957|A/mallard_duck/Netherlands/26/2009	eurasia	ans_cha	1
A_/_H1N1|MH502860|A/ruddy_turnstone/New_Jersey/UGAI15-3256/2015	america	ans_cha	1
A_/_H1N1|MH341902|A/emperor_goose/Alaska/UGAI15-8456/2015	america	ans_cha	1
A_/_H1N1|MH341894|A/blue-winged_teal/Texas/UGAI15-6706/2015	america	ans_cha	1
A_/_H1N1|MH341862|A/blue-winged_teal/Texas/UGAI15-5632/2015	america	ans_cha	1
A_/_H1N1|MH341742|A/blue-winged_teal/Louisiana/UGAI14-282/2014	america	ans_cha	1
A_/_H1N1|MH341886|A/mallard/Minnesota/UGAI15-6540/2015	america	ans_cha	1
A_/_H1N1|MH341878|A/mallard/Minnesota/UGAI15-6522/2015	america	ans_cha	1
A_/_H1N1|MH341870|A/mallard/Minnesota/UGAI15-6021/2015	america	ans_cha	1
A_/_H1N1|MH341854|A/mallard/Pennsylvania/UGAI15-4892/2015	america	ans_cha	1
A_/_H1N1|MH341838|A/ruddy_turnstone/New_Jersey/UGAI15-4243/2015	america	ans_cha	1
A_/_H1N1|MH341830|A/ruddy_turnstone/New_Jersey/UGAI15-4065/2015	america	ans_cha	1
A_/_H1N1|MH341806|A/ruddy_turnstone/New_Jersey/UGAI15-3295/2015	america	ans_cha	1
A_/_H1N1|MH546347|A/chicken/Pennsylvania/16-002590-1/2016	america	poultry	1
A_/_H1N1|MH546995|A/turkey/Missouri/16-009707-1/2016	america	poultry	1
A_/_H1N1|MH546987|A/turkey/Minnesota/16-009265-3/2016	america	poultry	1
A_/_H1N1|MH546979|A/swan/Wyoming/16-026450-2/2016	america	ans_cha	1
A_/_H1N3|MH411859|A/mallard/Alberta/58/2017	america	ans_cha	1
A_/_H1N1|MH412265|A/northern_Pintail/Alberta/96/2017	america	ans_cha	1
A_/_H1N1|MH499074|A/whimbrel/Chile/C9351/2016	america	ans_cha	1
A_/_H1N9|MH498857|A/yellow-billed_pintail/Chile/C26936/2017	america	ans_cha	1
A_/_H1N9|MH499022|A/yellow-billed_teal/Chile/C26822/2017	america	ans_cha	1
A_/_H1N2|MH667664|A/duck/Guangxi/293D21/2017	eurasia	ans_cha	1
A_/_H1N1|MH637256|A/mallard/Alberta/313/2017	america	ans_cha	1
A_/_H1N1|MH134723|A/yellow-billed_pintail/Chile/C13198/2016	america	ans_cha	1
A_/_H1N8|MG995035|A/mallard/Ohio/13OS1351/2013	america	ans_cha	1
A_/_H1N2|MG280591|A/green-winged_teal/Ohio/16OS2015/2016	america	ans_cha	1
A_/_H1N1|MG280434|A/lesser_scaup/Illinois/17OS1579/2017	america	ans_cha	1
A_/_H1N1|MG280340|A/green-winged_teal/Mississippi/16OS6075/2016	america	ans_cha	1
A_/_H1N1|MG280263|A/mallard_duck/Maryland/16OS2508/2016	america	ans_cha	1
A_/_H1N3|MG280247|A/mallard_duck/Tennessee/17OS0370/2017	america	ans_cha	1
A_/_H1N1|MG280176|A/green-winged_teal/Tennessee/17OS0732/2017	america	ans_cha	1
A_/_H1N3|MG280158|A/common_goldeneye/Wisconsin/16OS4242/2016	america	ans_cha	1
A_/_H1N1|MG280104|A/mallard_duck/Illinois/16OS4499/2016	america	ans_cha	1
A_/_H1N1|MG279996|A/mallard_duck/Maryland/16OS2484/2016	america	ans_cha	1
A_/_H1N7|MG279884|A/mallard_duck/Wisconsin/16OS4004/2016	america	ans_cha	2
A_/_H1N1|MG279856|A/black_duck/Deleware/16OS4338/2016	america	ans_cha	1
A_/_H1N1|MG279832|A/mallard_duck/Maryland/16OS2571/2016	america	ans_cha	1
A_/_H1N9|MG279762|A/mallard_duck/Maryland/16OS2621/2016	america	ans_cha	1
A_/_H1N1|MF768935|A/sanderling/Delaware_Bay/307/2015	america	ans_cha	1
A_/_H1N1|MF359888|A/mallard/Alberta/678/2015	america	ans_cha	1
A_/_H1N1|MF359879|A/mallard/Alberta/616/2015	america	ans_cha	1
A_/_H1N1|MF359860|A/mallard/Alberta/21/2014	america	ans_cha	1
A_/_H1N1|MF359825|A/mallard/Alberta/759/2015	america	ans_cha	1
A_/_H1N9|KY971142|A/chicken/Zhejiang/51048/2015	eurasia	poultry	1
A_/_H1N3|KY971140|A/chicken/Zhejiang/7490/2015	eurasia	poultry	1
A_/_H1N3|KY971139|A/chicken/Zhejiang/7418/2015	eurasia	poultry	1
A_/_H1N3|KY971138|A/chicken/Zhejiang/2CP25/2014	eurasia	poultry	1
A_/_H1N3|KY971137|A/duck/Zhejiang/727D30/2013	eurasia	ans_cha	1
A_/_H1N3|KY971136|A/duck/Zhejiang/727D13/2013	eurasia	ans_cha	1
A_/_H1N3|KY971134|A/duck/Zhejiang/71745/2013	eurasia	ans_cha	1
A_/_H1N3|KY971133|A/duck/Zhejiang/71742/2013	eurasia	ans_cha	1
A_/_H1N3|KY971132|A/duck/Zhejiang/71738/2013	eurasia	ans_cha	1
A_/_H1N3|KY971130|A/duck/Zhejiang/71731/2013	eurasia	ans_cha	1
A_/_H1N3|KY971128|A/duck/Zhejiang/7734/2013	eurasia	ans_cha	1
A_/_H1N3|KY971127|A/duck/Zhejiang/7731/2013	eurasia	ans_cha	1
A_/_H1N2|KY971125|A/goose/Zhejiang/1120085/2014	eurasia	ans_cha	1
A_/_H1N2|KY971118|A/duck/Zhejiang/D7/2013	eurasia	ans_cha	1
A_/_H1N1|MF148086|A/mallard_duck/Netherlands/18/2014	eurasia	ans_cha	1
A_/_H1N1|MF147620|A/common_teal/Netherlands/3/2005	eurasia	ans_cha	1
A_/_H1N1|MF147354|A/mallard_duck/Netherlands/20/2012	eurasia	ans_cha	1
A_/_H1N1|MF147014|A/mallard_duck/Netherlands/12/2005	eurasia	ans_cha	1
A_/_H1N1|MF146869|A/mallard_duck/Netherlands/46/2006	eurasia	ans_cha	1
A_/_H1N1|MF146844|A/mallard_duck/Netherlands/25/2009	eurasia	ans_cha	1
A_/_H1N1|MF146715|A/mallard_duck/Georgia/11/2011	eurasia	ans_cha	1
A_/_H1N1|MF145941|A/mallard_duck/Netherlands/6/2012	eurasia	ans_cha	1
A_/_H1N1|KY828831|A/mallard/California/UCD314/2014	america	ans_cha	1
A_/_H1N1|KY828813|A/mallard/California/UCD312/2014	america	ans_cha	1
A_/_H1N1|KY828746|A/mallard/California/UCD313/2014	america	ans_cha	1
A_/_H1N1|KY828644|A/mallard/California/UCD343/2014	america	ans_cha	1
A_/_H1N1|KY828621|A/mallard/California/UCD318/2014	america	ans_cha	1
A_/_H1N1|KY828617|A/mallard/California/UCD926/2015	america	ans_cha	1
A_/_H1N1|KY063952|A/blue-winged_teal/Lousiana/UGAI14-0690/2014	america	ans_cha	1
A_/_H1N3|KY644368|A/blue-winged_teal/Guatemala/CIP049H105-01/2011	america	ans_cha	1
A_/_H1N3|KY644361|A/blue-winged_teal/Guatemala/CIP049H104-38/2011	america	ans_cha	1
A_/_H1N3|KY644203|A/northern_shoveler/Guatemala/CIP049H103-05/2011	america	ans_cha	1
A_/_H1N1|KY584042|A/mallard/Ohio/15OS4022/2015	america	ans_cha	1
A_/_H1N1|KY583910|A/mallard/Ohio/15OS4367/2015	america	ans_cha	1
A_/_H1N1|KY583859|A/American_green-winged_teal/Ohio/15OS3630/2015	america	ans_cha	1
A_/_H1N1|KY583750|A/mallard/Ohio/15OS3598/2015	america	ans_cha	1
A_/_H1N1|KY320432|A/Mallard/Sweden/816/2014	eurasia	ans_cha	1
A_/_H1N2|KY604966|A/chicken/Yuhuan/YH14/2016	eurasia	poultry	1
A_/_H1N1|KY561277|A/mallard_duck/Ohio/15OS5305/2015	america	ans_cha	1
A_/_H1N1|KY561271|A/mallard_duck/Wisconsin/15OS6906/2015	america	ans_cha	1
A_/_H1N1|KY561169|A/blue-winged_teal/Missouri/15OS6536/2015	america	ans_cha	1
A_/_H1N1|KY561116|A/mallard_duck/Ohio/15OS4357/2015	america	ans_cha	1
A_/_H1N2|KY415627|A/duck/Yuhuan/YH45/2016	eurasia	ans_cha	1
A_/_H1N1|KY284523|A/mallard/Ohio/15OS4000/2015	america	ans_cha	1
A_/_H1N1|KY284471|A/American_green-winged_teal/Ohio/15OS5188/2015	america	ans_cha	1
A_/_H1N1|KY284346|A/mallard/Ohio/15OS4012/2015	america	ans_cha	1
A_/_H1N3|KX960476|A/blue-winged_teal/Guatemala/CIP049H102-18/2011	america	ans_cha	1
A_/_H1N3|KX960467|A/blue-winged_teal/Guatemala/CIP049H105-32/2011	america	ans_cha	1
A_/_H1N1|KX979589|A/barnacle_goose/Netherlands/1/2006	eurasia	ans_cha	1
A_/_H1N1|KX979392|A/brent_goose/Netherlands/1/2006	eurasia	ans_cha	1
A_/_H1N1|KX979325|A/mallard_duck/Netherlands/23/2006	eurasia	ans_cha	1
A_/_H1N1|KX979268|A/mallard_duck/Netherlands/5/2013	eurasia	ans_cha	1
A_/_H1N1|KX979169|A/mallard_duck/Netherlands/8/2012	eurasia	ans_cha	1
A_/_H1N1|KX979129|A/Eurasian_wigeon/Netherlands/6/2007	eurasia	ans_cha	1
A_/_H1N1|KX978723|A/mallard_duck/Netherlands/51/2010	eurasia	ans_cha	1
A_/_H1N1|KX978591|A/greater_white-fronted_goose/Netherlands/4/2011	eurasia	ans_cha	1
A_/_H1N1|KX978559|A/bean_goose/Netherlands/1/2007	eurasia	ans_cha	1
A_/_H1N1|KX978558|A/greater_white-fronted_goose/Netherlands/1/2012	eurasia	ans_cha	1
A_/_H1N1|KX978552|A/mallard_duck/Netherlands/64/2006	eurasia	ans_cha	1
A_/_H1N1|KX978381|A/Eurasian_wigeon/Netherlands/2/2007	eurasia	ans_cha	1
A_/_H1N1|KX978255|A/mallard_duck/Netherlands/53/2010	eurasia	ans_cha	1
A_/_H1N1|KX978081|A/mallard_duck/Netherlands/16/2009	eurasia	ans_cha	1
A_/_H1N1|KX978074|A/mallard_duck/Netherlands/7/2012	eurasia	ans_cha	1
A_/_H1N1|KX977882|A/mallard_duck/Netherlands/37/2011	eurasia	ans_cha	1
A_/_H1N1|KX977711|A/greater_white-fronted_goose/Netherlands/1/2007	eurasia	ans_cha	1
A_/_H1N1|KX232509|A/turkey/Manitoba/FAV-0009-3/2016	america	poultry	1
A_/_H1N1|KX232493|A/turkey/Ontario/FAV-006-10/2016	america	poultry	1
A_/_H1N1|KX232477|A/turkey/Ontario/FAV-005-2/2016	america	poultry	1
A_/_H1N1|KT338529|A/glaucous-winged_gull/Alaska/800/2014	america	ans_cha	1
A_/_H1N1|KT338468|A/northern_pintail/Alaska/576/2014	america	ans_cha	1
A_/_H1N1|KT338428|A/mallard/Alaska/494/2014	america	ans_cha	1
A_/_H1N1|KT338357|A/American_green-winged_teal/Alaska/386/2014	america	ans_cha	1
A_/_H1N1|KT338329|A/mallard/Alaska/138/2014	america	ans_cha	1
A_/_H1N8|KP658040|A/duck/Fujian/83/2013	eurasia	ans_cha	1
A_/_H1N8|KP658039|A/duck/Fujian/84/2013	eurasia	ans_cha	1
A_/_H1N8|KP658038|A/duck/Fujian/13/2013	eurasia	ans_cha	1
A_/_H1N8|KP658037|A/duck/Fujian/89/2013	eurasia	ans_cha	1
A_/_H1N3|KP658036|A/duck/Anhui/FA258/2013	eurasia	ans_cha	1
A_/_H1N3|KP658035|A/duck/Fujian/FJ1239/2014	eurasia	ans_cha	1
A_/_H1N3|KP658034|A/duck/Hunan/HN2101/2013	eurasia	ans_cha	1
A_/_H1N3|KP658033|A/duck/Hunan/HN2203/2013	eurasia	ans_cha	1
A_/_H1N2|KP658032|A/duck/Anhui/AB10/2011	eurasia	ans_cha	1
A_/_H1N2|KP658030|A/duck/Hainan/Q47/2012	eurasia	ans_cha	1
A_/_H1N2|KP658029|A/duck/Hainan/Q221/2012	eurasia	ans_cha	1
A_/_H1N2|KP658027|A/duck/Yunan/V286/2012	eurasia	ans_cha	1
A_/_H1N1|KP658026|A/duck/Fujian/JF47/2014	eurasia	ans_cha	1
A_/_H1N1|KT715448|A/duck/Bavaria/1/1977	eurasia	ans_cha	1
A_/_H1N2|KF013934|A/duck/Guangxi/GXd-2/2012	eurasia	ans_cha	1
A_/_H1N2|KF013926|A/duck/Guangxi/GXd-4/2011	eurasia	ans_cha	1
A_/_H1N2|KF013918|A/duck/Guangxi/GXd-1/2011	eurasia	ans_cha	1
A_/_H1N2|JX080740|A/brant/Alaska/44339-481/2007	america	ans_cha	1
A_/_H1N2|JX080739|A/brant/Alaska/44339-464/2007	america	ans_cha	1
A_/_H1N3|HQ336713|A/duck/Nanjing/19/2010	eurasia	ans_cha	1
A_/_H1N3|HQ336721|A/duck/Nanjing/20/2010	eurasia	ans_cha	1
A_/_H1N1|CY077076|A/mallard/Sanjiang/390/2007	eurasia	ans_cha	1
A_/_H1N3|JN716323|A/duck/Zhejiang/0611-24/2011	eurasia	ans_cha	1
A_/_H1N3|JN716320|A/duck/Zhejiang/0611-15/2011	eurasia	ans_cha	1
A_/_H1N3|JN605375|A/duck/Zhejiang/0611-17/2011	eurasia	ans_cha	1
A_/_H1N3|JN605374|A/duck/Zhejiang/0611-8/2011	eurasia	ans_cha	1
A_/_H1N2|JN605373|A/duck/Zhejiang/0607-13/2011	eurasia	ans_cha	1
A_/_H1N2|JN605372|A/duck/Zhejiang/0224-6/2011	eurasia	ans_cha	1
A_/_H1N1|CY097002|A/mallard/Wisconsin/2755/2009	america	ans_cha	1
A_/_H1N1|CY097382|A/mallard/Wisconsin/3165/2009	america	ans_cha	1
A_/_H1N1|CY097390|A/mallard/Wisconsin/4194/2009	america	ans_cha	1
A_/_H1N1|CY097406|A/mallard/Wisconsin/4197/2009	america	ans_cha	1
A_/_H1N3|CY097734|A/northern_shoveler/Mississippi/397/2010	america	ans_cha	1
A_/_H1N1|CY097762|A/mallard/Mississippi/413/2010	america	ans_cha	1
A_/_H1N1|CY097770|A/mallard/Mississippi/442/2010	america	ans_cha	1
A_/_H1N1|CY093655|A/mallard/California/8843/2008	america	ans_cha	1
A_/_H1N9|CY093758|A/northern_shoveler/California/9140/2008	america	ans_cha	1
A_/_H1N6|CY094237|A/mallard/California/10064/2008	america	ans_cha	1
A_/_H1N3|CY094333|A/northern_shoveler/California/9781/2008	america	ans_cha	1
A_/_H1N1|CY094549|A/mallard/California/6768/2009	america	ans_cha	1
A_/_H1N1|CY094701|A/mallard/California/5351/2009	america	ans_cha	1
A_/_H1N1|CY091592|A/duck/Shimane/188/1999	eurasia	ans_cha	1
A_/_H1N1|CY080115|A/mallard/Interior_Alaska/8BM2102/2008	america	ans_cha	1
A_/_H1N1|CY078987|A/duck/Interior_Alaska/7MP1582/2007	america	ans_cha	1
A_/_H1N1|CY078955|A/mallard/Interior_Alaska/7MP0747/2007	america	ans_cha	1
A_/_H1N1|CY078931|A/mallard/Interior_Alaska/7MP0172/2007	america	ans_cha	1
A_/_H1N1|CY078225|A/mallard/Minnesota/Sg-00217/2007	america	ans_cha	1
A_/_H1N1|CY078218|A/northern_pintail/Minnesota/Sg-00216/2007	america	ans_cha	1
A_/_H1N1|CY077677|A/duck/Victoria/23/1981	eurasia	ans_cha	1
A_/_H1N1|CY077412|A/northern_pintail/Interior_Alaska/7MP0692/2007	america	ans_cha	1
A_/_H1N1|CY077310|A/northern_pintail/Interior_Alaska/7MP0278/2007	america	ans_cha	1
A_/_H1N1|CY077294|A/northern_shoveler/Interior_Alaska/7MP1077/2007	america	ans_cha	1
A_/_H1N1|CY077246|A/mallard/Interior_Alaska/7MP1772/2007	america	ans_cha	1
A_/_H1N1|CY077222|A/northern_shoveler/Interior_Alaska/7MP1081/2007	america	ans_cha	1
A_/_H1N3|CY077150|A/mallard/Alberta/76/2006	america	ans_cha	1
A_/_H1N5|CY076976|A/Bewicks_swan/Netherlands/1/2007	eurasia	ans_cha	1
A_/_H1N4|CY076897|A/mallard/Netherlands/30/2006	eurasia	ans_cha	1
A_/_H1N1|CY076637|A/mallard/Washington/44338-218/2007	america	ans_cha	1
A_/_H1N2|CY076149|A/rock_dove/Oregon/20547-004/2007	america	poultry	1
A_/_H1N2|CY076141|A/rock_dove/Oregon/20547-003/2007	america	poultry	1
A_/_H1N1|CY076133|A/mallard/California/20385-004/2007	america	ans_cha	1
A_/_H1N1|CY076125|A/mallard/California/20385-002/2007	america	ans_cha	1
A_/_H1N1|HM193552|A/mallard/Alaska/44354-615/2007	america	ans_cha	1
A_/_H1N1|HM193551|A/mallard/Alaska/44430-088/2008	america	ans_cha	1
A_/_H1N1|GU050679|A/mallard/Maryland/178/2002	america	ans_cha	1
A_/_H1N1|HQ259232|A/mallard/Bavaria/185-26/2008	eurasia	ans_cha	1
A_/_H1N2||A/duck/Aichi/231008/2016	eurasia	ans_cha	1
A_/_H1N3||A/duck/Jiangxi/01.14_NCJD040-P/2015(Mixed)	eurasia	ans_cha	1
A_/_H1N8||A/duck/Jiangxi/01.14_NCJD042-P/2015(H1N8)	eurasia	ans_cha	1
A_/_H1N1||A/duck/Jiangxi/01.14_NCJD039-P/2015(H1N1)	eurasia	ans_cha	1
A_/_H1N8||A/duck/Jiangxi/02.06_NCJD199-P/2015(H1N8)	eurasia	ans_cha	1
A_/_H1N1||A/Wild_bird/Korea/A41/2012	eurasia	nd	1
A_/_H1N8||A/wild_bird/Korea/A10/2012	eurasia	nd	1
A_/_H1N4||A/duck/Bangladesh/18D659/2016	eurasia	ans_cha	1
A_/_H1N3||A/duck/Bangladesh/1584/2010	eurasia	ans_cha	1
A_/_H1N1||A/duck/Bangladesh/31687/2010	eurasia	ans_cha	1
A_/_H1N1||A/duck/Bangladesh/1592/2010	eurasia	ans_cha	1
A_/_H1N1||A/duck/Bangladesh/1352/2009	eurasia	ans_cha	1
A_/_H1N1||A/chicken/Wuxi/5682/2015	eurasia	poultry	1
A_/_H1N1||A/mallard/Netherlands/18015513-001/2018	eurasia	ans_cha	1
A_/_H1N5||A/mallard/Netherlands/09013232-006/2009	eurasia	ans_cha	1
A_/_H1N1||A/mallard/Chany/355/2016	eurasia	ans_cha	1
A_/_H1N1||A/teal/Russia_Primorje/390/2016	eurasia	ans_cha	1
A_/_H1N1||A/gadwall/Russia_Primorje/394/2016	eurasia	ans_cha	1
A_/_H1N6||A/duck/Tsukuba/271/2009	eurasia	ans_cha	1
A_/_H1N3||A/duck/Chiba/47/07	eurasia	ans_cha	1
A_/_H1N1||A/duck/Ibaraki/109/2016	eurasia	ans_cha	1
A_/_H1N1||A/duck/Ibaraki/104/2016	eurasia	ans_cha	1
A_/_H1N1||A/duck/Ibaraki/108/2016	eurasia	ans_cha	1
A_/_H1N2||A/duck/Japan/AnimalQuarantine-HE103/2015	eurasia	ans_cha	1
A_/_H1N1||A/duck/Miyazaki/450307/2016	eurasia	ans_cha	1
A_/_H1N1||A/duck/Shiga/250302/2016	eurasia	ans_cha	1
A_/_H1N1||A/duck/Kagoshima/461210/2013	eurasia	ans_cha	1
A_/_H1N1||A/duck/Kyoto/260112/2016	eurasia	ans_cha	1
A_/_H1N3||A/duck/Miyazaki/451109/2012	eurasia	ans_cha	1
A_/_H1N4||A/duck/Kumamoto/431107/2014	eurasia	ans_cha	1
A_/_H1N1||A/duck/Okayama/330109/2013	eurasia	ans_cha	1
A_/_H1N1||A/teal/Egypt/00677-NAMRU3/2004	eurasia	ans_cha	1
A_/_H1N1||A/teal/Egypt/01351-NAMRU3/2007	eurasia	ans_cha	1
A_/_H1N1||A/shoveler/Egypt/14029-NAMRU3/2006	eurasia	ans_cha	1
A_/_H1N1||A/shoveler/Egypt/00134-NAMRU3/2005	eurasia	ans_cha	1
A_/_H1N2||A/teal/Egypt/20431-NAMRU3/2003	eurasia	ans_cha	1
A_/_H1N3||A/shoveler/Italy/6965-6/07	eurasia	ans_cha	1
A_/_H1N1||A/mallard/Italy/432-21/08	eurasia	ans_cha	1
A_/_H1N1||A/teal/Italy/6323-5/07	eurasia	ans_cha	1
A_/_H1N1||A/pintail/Italy/2703-25/06	eurasia	ans_cha	1
A_/_H1N1||A/duck/Italy/1447/05	eurasia	ans_cha	1
A_/_H1N1||A/duck/Italy/7686-11/10	eurasia	ans_cha	1
A_/_H1N5||A/Turkey/Netherlands/07016245/2007	eurasia	poultry	1
A_/_H1N5||A/Turkey/Netherlands/07014290/2007	eurasia	poultry	1
A_/_H1N1||A/Chicken/Netherlands/11009919/2011	eurasia	poultry	1
A_/_H1N1||A/Mallard/Netherlands/12005909/2012	eurasia	ans_cha	1
A_/_H1N1||A/Anas_platyrhynchos/Belgium/09-762/2008	eurasia	ans_cha	1
A_/_H1N2|MT406777|A/Alopochen_aegyptiacus/Belgium/1570_B6613/2017**gb	eurasia	ans_cha	1
A_/_H1N2|MT406785|A/Alopochen_aegyptiacus/Belgium/3237_B6659/2017**gb	eurasia	ans_cha	1
A_/_H1N2|MT406793|A/Alopochen_aegyptiacus/Belgium/3237_B6663/2017**gb	eurasia	ans_cha	1
A_/_H1N2|MT406801|A/Alopochen_aegyptiacus/Belgium/3237_B6668/2017**gb	eurasia	ans_cha	1
A_/_H1N1|MF046523|A/American_black_duck/Alberta/238/2016**gb	america	ans_cha	1
A_/_H1gb|CY129174|A/American_black_duck/New_Brunswick/02715/2007**gb	america	ans_cha	1
A_/_H1gb|CY128574|A/American_black_duck/New_Brunswick/02718/2007**gb	america	ans_cha	1
A_/_H1N1|KX714426|A/American_green-winged_teal/Alaska/137884/2009**gb	america	ans_cha	1
A_/_H1N1|KX714458|A/American_green-winged_teal/Alaska/137930/2009**gb	america	ans_cha	1
A_/_H1N1|KX714466|A/American_green-winged_teal/Alaska/137946/2009**gb	america	ans_cha	1
A_/_H1N1|KX714474|A/American_green-winged_teal/Alaska/137962/2009**gb	america	ans_cha	1
A_/_H1N8|KX714354|A/American_green-winged_teal/Alaska/88857/2008**gb	america	ans_cha	1
A_/_H1N1|MN253553|A/American_Green-winged_Teal/Texas/AH0057321S.4.A/2016**gb	america	ans_cha	1
A_/_H1N1|MN253555|A/American_Green-winged_Teal/Virginia/AH0102539S.4.A/2016**gb	america	ans_cha	1
A_/_H1N1|MN253556|A/American_Green-winged_Teal/Virginia/AH0102543S.4.A/2016**gb	america	ans_cha	1
A_/_H1gb|CY043321|A/bald_eagle/Virginia/Sg-00154/2008**gb	america	other	1
A_/_H1N1|MF575199|A/Bewick_Swan/Netherlands/2/2006**gb	eurasia	ans_cha	1
A_/_H1N1|GQ290665|A/bird_feces/New_York/186678-18/2008**gb	america	nd	1
A_/_H1N1|GQ290657|A/bird_feces/North_Dakota/181519-24/2006**gb	america	nd	1
A_/_H1N1|MN253551|A/Blue-winged_Teal/Texas/AH0040390S.4.A/2015**gb	america	ans_cha	1
A_/_H1N1|CY206300|A/blue-winged_teal/Texas/AI12-4549/2012**gb	america	ans_cha	1
A_/_H1N1|CY178994|A/blue-winged_teal/Wisconsin/336/1976**gb	america	ans_cha	1
A_/_H1N6|CY178727|A/common_murre/Alaska/180/1976**gb	america	other	1
A_/_H1N6|CY179603|A/common_murre/Alaska/211/1976**gb	america	other	1
A_/_H1N6|CY178927|A/common_murre/Alaska/305/1976**gb	america	other	1
A_/_H1N2|CY179651|A/common_murre/Alaska/306/1976**gb	america	other	1
A_/_H1N6|CY179667|A/common_murre/Alaska/312/1976**gb	america	other	1
A_/_H1N9|CY179915|A/common_murre/Alaska/332/1976**gb	america	other	1
A_/_H1N6|CY179131|A/common_murre/Alaska/333/1976**gb	america	other	1
A_/_H1N6|CY179163|A/common_murre/Alaska/434/1976**gb	america	other	1
A_/_H1N1|LC339531|A/duck/Hokkaido/201/2014**gb	eurasia	ans_cha	1
A_/_H1N1|HF563054|A/duck/Italy/1447/2005**gb	eurasia	ans_cha	1
A_/_H1N1|KJ764732|A/duck/Korea/372/2009**gb	eurasia	ans_cha	1
A_/_H1N2|KJ764772|A/duck/Korea/U11-1/2007**gb	eurasia	ans_cha	1
A_/_H1N2|LC121276|A/duck/Mongolia/154/2015**gb	eurasia	ans_cha	1
A_/_H1N1|MF969258|A/duck/Moscow/4970/2013**gb	eurasia	ans_cha	1
A_/_H1N2|MN588294|A/duck/Moscow/5662/2018**gb	eurasia	ans_cha	1
A_/_H1N1|CY077669|A/duck/Victoria/2a/1980**gb	eurasia	ans_cha	1
A_/_H1N1|CY094927|A/duck/Victoria/2b/1980**gb	eurasia	ans_cha	1
A_/_H1N1|MN400375|A/Duck_mallard/Moscow/4970/2018**gb	eurasia	ans_cha	1
A_/_H1N8|GQ404705|A/Egyptian_goose/South_Africa/AI1448/2007**gb	eurasia	ans_cha	1
A_/_H1N1|MT090195|A/glossy_ibis/Bangladesh/38011/2019**gb	eurasia	other	1
A_/_H1N1|MN584881|A/Greater_white-fronted_goose/South_Korea/KNU2018-64/2018**gb	eurasia	ans_cha	1
A_/_H1N1|CY011040|A/green-winged_teal/Ohio/430/1987**gb	america	ans_cha	1
A_/_H1N1|CY180788|A/green-winged_teal/Wisconsin/535/1976**gb	america	ans_cha	1
A_/_H1N1|CY181369|A/green-winged_teal/Wisconsin/585/1983**gb	america	ans_cha	1
A_/_H1N1|KP896491|A/harlequin_duck/Alaska/46/2014**gb	america	ans_cha	1
A_/_H1N1|KY402065|A/hooded_crane/Korea/1176/2016**gb	eurasia	other	1
A_/_H1N1|MN253554|A/Lesser_Snow_Goose/Arkansas/AH0085499S.4.A/2016**gb	america	ans_cha	1
A_/_H1gb|MF575057|A/mallard_duck/Netherlands/10/1999**gb	eurasia	ans_cha	1
A_/_H1N1|CY095276|A/mallard/Alberta/11393/2005**gb	america	ans_cha	1
A_/_H1gb|CY103245|A/mallard/Alberta/115/2007**gb	america	ans_cha	1
A_/_H1gb|CY055161|A/mallard/Alberta/11513/2005**gb	america	ans_cha	1
A_/_H1N1|MF046276|A/mallard/Alberta/260/2016**gb	america	ans_cha	1
A_/_H1N1|MF046481|A/mallard/Alberta/603/2015**gb	america	ans_cha	1
A_/_H1N1|CY177037|A/mallard/California/3937/2012**gb	america	ans_cha	1
A_/_H1gb|KY828809|A/mallard/California/UCD1000/2015**gb	america	ans_cha	1
A_/_H1gb|MN253550|A/Mallard/Idaho/AH0007609S.4.B/2015**gb	america	ans_cha	1
A_/_H1gb|CY235218|A/mallard/Idaho/UGAI16-1933/2016**gb	america	ans_cha	1
A_/_H1gb|CY097075|A/mallard/Iowa/3195/2009**gb	america	ans_cha	1
A_/_H1gb|CY202962|A/mallard/Maryland/12OS637/2012**gb	america	ans_cha	1
A_/_H1gb|KY013793|A/mallard/Minnesota/UGAI14-2369/2014**gb	america	ans_cha	1
A_/_H1gb|CY138825|A/mallard/New_Brunswick/00388/2010**gb	america	ans_cha	1
A_/_H1gb|MN253552|A/Mallard/North_Dakota/AH0050138S.4.A/2015**gb	america	ans_cha	1
A_/_H1gb|CY132001|A/mallard/Ohio/11OS2045/2011**gb	america	ans_cha	1
A_/_H1gb|CY132338|A/mallard/Ohio/11OS2203/2011**gb	america	ans_cha	1
A_/_H1gb|CY186572|A/mallard/Ohio/12OS5582/2012**gb	america	ans_cha	1
A_/_H1gb|CY116741|A/mallard/Rugen/27-6/1980**gb	eurasia	ans_cha	1
A_/_H1gb|CY206797|A/mallard/Southcentral_Alaska/12ML01175/2014**gb	america	ans_cha	1
A_/_H1Nx|CY116752|A/mallard/Stralsund/40-6/1981**gb	eurasia	ans_cha	1
A_/_H1gb|CY164649|A/mallard/Sweden/51588/2006**gb	eurasia	ans_cha	1
A_/_H1gb|CY164144|A/mallard/Sweden/51880/2006**gb	eurasia	ans_cha	1
A_/_H1gb|CY164872|A/mallard/Sweden/52209/2006**gb	eurasia	ans_cha	1
A_/_H1gb|MN253557|A/Mallard/Virginia/AH0102563S.4.A/2016**gb	america	ans_cha	1
A_/_H1N3|CY178743|A/mallard/Wisconsin/1092/1982**gb	america	ans_cha	1
A_/_H1gb|CY178495|A/mallard/Wisconsin/1129/1982**gb	america	ans_cha	1
A_/_H1N1|CY178943|A/mallard/Wisconsin/142/1976**gb	america	ans_cha	1
A_/_H1N1|CY180003|A/mallard/Wisconsin/216/1979**gb	america	ans_cha	1
A_/_H1N1|CY179203|A/mallard/Wisconsin/2315/1984**gb	america	ans_cha	1
A_/_H1N2|CY179427|A/mallard/Wisconsin/393/1977**gb	america	ans_cha	1
A_/_H1gb|CY097398|A/mallard/Wisconsin/4196/2009**gb	america	ans_cha	1
A_/_H1N1|CY180027|A/mallard/Wisconsin/524/1979**gb	america	ans_cha	1
A_/_H1N1|CY178823|A/mallard/Wisconsin/586/1983**gb	america	ans_cha	1
A_/_H1N2|CY180604|A/mallard/Wisconsin/590/1979**gb	america	ans_cha	1
A_/_H1N1|CY180035|A/mallard/Wisconsin/654/1979**gb	america	ans_cha	1
A_/_H1N1|CY180796|A/mallard/Wisconsin/683/1976**gb	america	ans_cha	1
A_/_H1N1|CY179939|A/mallard/Wisconsin/73/1979**gb	america	ans_cha	1
A_/_H1N1|CY180804|A/mallard/Wisconsin/795/1976**gb	america	ans_cha	1
A_/_H1N1|MH546267|A/Muscovy_duck/New_Jersey/16-002384-6/2016**gb	america	ans_cha	1
A_/_H1gb|CY140153|A/northern_pintail/North_Dakota/Sg-00749/2008**gb	america	ans_cha	1
A_/_H1gb|CY133480|A/northern_shoveler/Illinois/10OS4360/2010**gb	america	ans_cha	1
A_/_H1gb|MF768925|A/red_knot/Delaware_Bay/242/2015**gb	america	ans_cha	1
A_/_H1N1|MH597075|A/red_knot/New_Jersey/1523496/2006**gb	america	ans_cha	1
A_/_H1gb|CY136368|A/red_knot/New_Jersey/327/1989**gb	america	ans_cha	1
A_/_H1gb|CY136431|A/ruddy_turnstone/Delaware_Bay/174/1994(mixed)**gb	america	ans_cha	1
A_/_H1gb|CY102028|A/ruddy_turnstone/Delaware_Bay/185/1994**gb	america	ans_cha	1
A_/_H1gb|MH597340|A/ruddy_turnstone/Delaware/650595/2002**gb	america	ans_cha	1
A_/_H1gb|CY145168|A/ruddy_turnstone/New_Jersey/Sg-00515/2008**gb	america	ans_cha	1
A_/_H1gb|MH502834|A/ruddy_turnstone/New_Jersey/UGAI15-3101/2015**gb	america	ans_cha	1
A_/_H1N1|MH598278|A/sanderling/Delaware/650623/2002**gb	america	ans_cha	1
A_/_H1gb|CY136440|A/shorebird/Delaware_Bay/215/1994**gb	america	nd	1
A_/_H1gb|CY137370|A/shorebird/Delaware_Bay/71/2002**gb	america	nd	1
A_/_H1gb|CY202793|A/snow_goose/Delaware/12OS3795/2012**gb	america	ans_cha	1
A_/_H1N2|MF046402|A/spot-billed_duck/Alberta/266/2016**gb	america	ans_cha	1
A_/_H1N9|CY177638|A/thick-billed_murre/Alaska/145/1976**gb	america	ans_cha	1
A_/_H1N6|CY177646|A/thick-billed_murre/Alaska/167/1976**gb	america	ans_cha	1
A_/_H1N6|CY179027|A/thick-billed_murre/Alaska/170/1976**gb	america	ans_cha	1
A_/_H1N6|CY179107|A/thick-billed_murre/Alaska/192/1976**gb	america	ans_cha	1
A_/_H1N6|CY179563|A/thick-billed_murre/Alaska/201/1976**gb	america	ans_cha	1
A_/_H1N6|CY179571|A/thick-billed_murre/Alaska/206/1976**gb	america	ans_cha	1
A_/_H1N6|CY179619|A/thick-billed_murre/Alaska/222/1976**gb	america	ans_cha	1
A_/_H1N2|CY178919|A/thick-billed_murre/Alaska/236/1976**gb	america	ans_cha	1
A_/_H1N6|CY179659|A/thick-billed_murre/Alaska/308/1976**gb	america	ans_cha	1
A_/_H1N9|CY179675|A/thick-billed_murre/Alaska/326/1976**gb	america	ans_cha	1
A_/_H1N9|CY179907|A/thick-billed_murre/Alaska/329/1976**gb	america	ans_cha	1
A_/_H1N6|CY179139|A/thick-billed_murre/Alaska/335/1976**gb	america	ans_cha	1
A_/_H1N2|CY179147|A/thick-billed_murre/Alaska/378/1976**gb	america	ans_cha	1
A_/_H1N9|CY179155|A/thick-billed_murre/Alaska/390/1976**gb	america	ans_cha	1
A_/_H1N9|CY179187|A/thick-billed_murre/Alaska/509/1976**gb	america	ans_cha	1
A_/_H1N9|CY179195|A/thick-billed_murre/Alaska/512/1976**gb	america	ans_cha	1
A_/_H1N1|HE802061|A/turkey/Netherlands/543301/1999**gb	eurasia	poultry	1
A_/_H1N1|KM244076|A/turkey/Virginia/4135/2014**gb	america	poultry	1
A_/_H1N1|CY179395|A/widgeon/Wisconsin/505/1979**gb	america	ans_cha	1
A_/_H1N1|KJ764764|A/wild_duck/Korea/PSC30-20/2010**gb	eurasia	ans_cha	1
A_/_H2gb|MF694030|A/black-headed_gull/Netherlands/4/2016**gb	eurasia	ans_cha	1
A_/_H2N3|CY202866|A/mallard/Maryland/10OS121/2010	america	ans_cha	1
A_/_H2N1|LC041995|A/duck/Hokkaido/162/2001	eurasia	ans_cha	1
A_/_H2N9|MH981809|A/mallard/Alberta/493/2017**gb	america	ans_cha	1
A_/_H2N2|L11128|A/duck/Hong_Kong/273/78	eurasia	ans_cha	1
A_/_H2N0|KP767620|A/duck/Jiangsu/JF360/2014	eurasia	ans_cha	1
A_/_H2N0|KP767619|A/duck/Jiangsu/JF359/2014	eurasia	ans_cha	1
A_/_H2N2|L11131|A/guinea/NJ/3070/91	america	poultry	1
A_/_H2N2|L11137|A/MALLARD/NEW_YORK/6750/78	america	ans_cha	1
A_/_H2N3|CY141160|A/mallard/Minnesota/AI08-3437/2008	america	ans_cha	1
A_/_H2N3|CY140188|A/mallard/Minnesota/Sg-00782/2008	america	ans_cha	1
A_/_H2N9|CY116783|A/mallard/Alberta/297/2007	america	ans_cha	1
A_/_H2N9|CY079364|A/American_green-winged_teal/Wisconsin/08OS3469/2008	america	ans_cha	1
A_/_H2N3|CY079476|A/mallard/Wisconsin/08OS2841/2008	america	ans_cha	1
A_/_H2N3|KX879565|A/black_duck/New_Jersey/1580/1978	america	ans_cha	1
A_/_H2N3|CY139721|A/blue-winged_teal/Louisiana/42B/1987	america	ans_cha	1
A_/_H2N7|CY117461|A/shorebird/Delaware_Bay/539/1986	america	nd	1
A_/_H2N7|CY117453|A/herring_gull/Delaware_Bay/433/1986	america	ans_cha	1
A_/_H2N7|CY117445|A/shorebird/New_Jersey/845/1986	america	nd	1
A_/_H2N7|CY117437|A/sanderling/New_Jersey/766/1986	america	ans_cha	1
A_/_H2N7|CY117429|A/sanderling/New_Jersey/756/1986	america	ans_cha	1
A_/_H2N1|CY117381|A/mallard/Alberta/33/2001	america	ans_cha	1
A_/_H2N3|CY117365|A/mallard/Alberta/356/1988	america	ans_cha	1
A_/_H2N3|CY117349|A/mallard/Alberta/856/1984	america	ans_cha	1
A_/_H2N3|CY117341|A/mallard/Alberta/720/1984	america	ans_cha	1
A_/_H2N6|CY117333|A/mallard/Pennsylvania/9001/1984	america	ans_cha	1
A_/_H2N3|CY117325|A/mallard/Alberta/673/1980	america	ans_cha	1
A_/_H2N3|CY117317|A/mallard/Alberta/558/1980	america	ans_cha	1
A_/_H2N3|CY117309|A/mallard/Alberta/529/1980	america	ans_cha	1
A_/_H2N3|CY117301|A/mallard/Alberta/501/1980	america	ans_cha	1
A_/_H2N3|CY117293|A/pintail_duck/Alberta/211/1980	america	ans_cha	1
A_/_H2N3|CY117285|A/mallard/Alberta/207/1980	america	ans_cha	1
A_/_H2N3|CY117277|A/mallard/Alberta/202/1980	america	ans_cha	1
A_/_H2N3|CY117259|A/mallard/Alberta/309/1979	america	ans_cha	1
A_/_H2N3|CY117251|A/mallard/New_York/66861/1978	america	ans_cha	1
A_/_H2N3|CY117243|A/black_duck/New_Jersey/1580/1978	america	ans_cha	1
A_/_H2N3|CY117235|A/mallard/Ontario/56/1976	america	ans_cha	1
A_/_H2N7|CY117227|A/swan/Maryland/206/1986	america	ans_cha	1
A_/_H2N3|CY117219|A/silkie_chicken/Pennsylvania/9600897/1996	america	poultry	1
A_/_H2N2|CY116979|A/chicken/New_Jersey/5404-1/1995	america	poultry	1
A_/_H2N2|CY116971|A/chicken/New_York/4438-3/1995	america	poultry	1
A_/_H2N2|CY116947|A/guinea_fowl/New_Jersey/30701/1991	america	poultry	1
A_/_H2N2|CY116939|A/chicken/New_York/29878/1991	america	poultry	1
A_/_H2N2|CY116931|A/chicken/Pennsylvania/24825/1991	america	poultry	1
A_/_H2N2|CY116923|A/guinea_fowl/New_Jersey/26146/1990	america	poultry	1
A_/_H2N2|CY116915|A/avian/Massachusetts/25756/1990	america	nd	1
A_/_H2N2|CY116907|A/chicken/Connecticut/13657/1990	america	poultry	1
A_/_H2N2|CY116835|A/mallard/New_York/6750/1978	america	ans_cha	1
A_/_H2N9|CY116775|A/pintail/Alberta/22/1997	america	ans_cha	1
A_/_H2N9|CY102228|A/blue-winged_teal/Alberta/16/1997	america	ans_cha	1
A_/_H2N9|CY076840|A/bufflehead/California/JN1016/2006	america	ans_cha	1
A_/_H2N2|GU053521|A/mallard/Maryland/242/2001	america	ans_cha	1
A_/_H2N3|FJ517267|A/mallard/MN/506/2000	america	ans_cha	1
A_/_H2N3|FJ357085|A/mallard/MN/51/98	america	ans_cha	1
A_/_H2N7|CY033340|A/northern_shoveler/California/HKWF1128/2007	america	ans_cha	1
A_/_H2N3|L11138|A/mallard/Ontario/56/76	america	ans_cha	1
A_/_H2N3|L11135|A/mallard/ALberta/353/88	america	ans_cha	1
A_/_H2N1|CY005413|A/semi-palmated_sandpiper/Brazil/43/1990	america	ans_cha	1
A_/_H2N3|CY003976|A/mallard/ALB/226/1998	america	ans_cha	1
A_/_H2N3|CY003968|A/mallard/ALB/205/1998	america	ans_cha	1
A_/_H2N5|CY003952|A/mallard/Alberta/202/1996	america	ans_cha	1
A_/_H2N3|CY003944|A/mallard/ALB/201/1996	america	ans_cha	1
A_/_H2N3|CY003936|A/mallard_duck/ALB/353/1988	america	ans_cha	1
A_/_H2N7|CY003922|A/laughing_gull/NJ/798/1986	america	ans_cha	1
A_/_H2N3|CY003879|A/mallard_duck/ALB/376/1985	america	ans_cha	1
A_/_H2N5|CY003871|A/mallard_duck/ALB/884/1984	america	ans_cha	1
A_/_H2N9|CY003863|A/laughing_gull/NJ/75/1985	america	ans_cha	1
A_/_H2N9|CY003855|A/pintail/Alberta/293/1977	america	ans_cha	1
A_/_H2N1|CY021125|A/mallard/Ohio/37/1986	america	ans_cha	1
A_/_H2N1|CY018877|A/green-winged_teal/Ohio/175/1986	america	ans_cha	1
A_/_H2N1|CY017693|A/mallard/Ohio/30/1986	america	ans_cha	1
A_/_H2N2|CY014829|A/guinea_fowl/New_York/20221-11/1995	america	poultry	1
A_/_H2N2|CY014821|A/chicken/New_York/13828-3/1995	america	poultry	1
A_/_H2N7|CY014601|A/herring_gull/Delaware/471/1986	america	ans_cha	1
A_/_H2N1|CY014558|A/mallard_duck/Alberta/323/1988	america	ans_cha	1
A_/_H2N1|CY101547|A/mallard/Alberta/323/1988	america	ans_cha	1
A_/_H2N3||A/mallard/Germany/SR517/07	eurasia	ans_cha	1
A_/_H2N3|MN430727|A/Common_Goldeneye/Wisconsin/18OS3317/2018	america	ans_cha	1
A_/_H2N3|MK237763|A/greater_scaup/Wisconsin/17OS5321/2017	america	ans_cha	1
A_/_H2N3|MK237637|A/greater_scaup/Wisconsin/17OS5642/2017	america	ans_cha	1
A_/_H2N3|MK237264|A/blue-winged_teal/Ohio/17OS1861/2017	america	ans_cha	1
A_/_H2N3|MK237244|A/greater_scaup/Wisconsin/17OS5322/2017	america	ans_cha	1
A_/_H2N3|MK236924|A/common_goldeneye/Wisconsin/17OS5750/2017	america	ans_cha	1
A_/_H2N7|MK345972|A/ruddy_turnstone/Delaware_Bay/190/2018	america	ans_cha	1
A_/_H2N7|MK345942|A/ruddy_turnstone/Delaware_Bay/246/2018	america	ans_cha	1
A_/_H2N7|MK345894|A/ruddy_turnstone/Delaware_Bay/232/2018	america	ans_cha	1
A_/_H2N8|MK345879|A/semipalmated_sandpiper/Delaware_Bay/506/2018	america	ans_cha	1
A_/_H2N1|MK345848|A/ruddy_turnstone/Delaware_Bay/326/2018	america	ans_cha	1
A_/_H2N1|MK345820|A/ruddy_turnstone/Delaware_Bay/413/2018	america	ans_cha	1
A_/_H2N7|MK345805|A/ruddy_turnstone/Delaware_Bay/374/2018	america	ans_cha	1
A_/_H2N7|MK345746|A/ruddy_turnstone/Delaware_Bay/288/2018	america	ans_cha	1
A_/_H2N7|MK345721|A/ruddy_turnstone/Delaware_Bay/587/2018	america	ans_cha	1
A_/_H2N9|MK345655|A/mallard/Alberta/149/2018	america	ans_cha	1
A_/_H2N2|LC371842|A/duck/Hokkaido/95/2001	eurasia	ans_cha	1
A_/_H2N3|LC371810|A/duck/Hokkaido/17/2001	eurasia	ans_cha	1
A_/_H2N1|LC371786|A/duck/Hokkaido/162/2013	eurasia	ans_cha	1
A_/_H2N5|LC339659|A/duck/Hokkaido/W259/2005	eurasia	ans_cha	1
A_/_H2N2|KY644183|A/blackish_oystercatcher/Chile/C6534/2016	america	ans_cha	1
A_/_H2N8|KY415628|A/Pigeon/Longquan/LQ67/2016	eurasia	poultry	1
A_/_H2N2|KY272982|A/quail/Connecticut/16-016726-1/2016	america	poultry	1
A_/_H2N2|KY272859|A/quail/Rhode_Island/16-018622-1/2016	america	poultry	1
A_/_H2N1|CY206822|A/mallard/Southcentral_Alaska/12ML01615/2014	america	ans_cha	1
A_/_H2N3|CY206814|A/mallard/Southcentral_Alaska/12ML01535/2014	america	ans_cha	1
A_/_H2N9|CY206627|A/blue-winged_teal/Texas/UGAI14-3584/2014	america	ans_cha	1
A_/_H2N3|CY206341|A/blue-winged_teal/Texas/AI13-3534/2013	america	ans_cha	1
A_/_H2N3|CY205355|A/mallard/Maryland/13OS0900/2013	america	ans_cha	1
A_/_H2N3|CY205347|A/mallard/Maryland/13OS0899/2013	america	ans_cha	1
A_/_H2N3|CY205331|A/mallard/Maryland/13OS0895/2013	america	ans_cha	1
A_/_H2N3|CY205339|A/mallard/Maryland/13OS0898/2013	america	ans_cha	1
A_/_H2N3|CY205323|A/mallard/Maryland/13OS0894/2013	america	ans_cha	1
A_/_H2N3|CY205315|A/mallard/Maryland/13OS0893/2013	america	ans_cha	1
A_/_H2N3|CY205283|A/mallard/Maryland/13OS0886/2013	america	ans_cha	1
A_/_H2N3|CY205275|A/mallard/Maryland/13OS0884/2013	america	ans_cha	1
A_/_H2N3|CY205299|A/mallard/Maryland/13OS0891/2013	america	ans_cha	1
A_/_H2N3|CY205075|A/mallard/Maryland/11OS1832/2011	america	ans_cha	1
A_/_H2N2|CY205027|A/mallard/Maryland/11OS3951/2011	america	ans_cha	1
A_/_H2N2|CY205019|A/mallard/Maryland/11OS3856/2011	america	ans_cha	1
A_/_H2N3|CY204987|A/mallard/Maryland/10OS064/2010	america	ans_cha	1
A_/_H2N3|CY204089|A/mallard/Ohio/14OS3363/2014	america	ans_cha	1
A_/_H2N3|CY202858|A/mallard/Maryland/10OS118/2010	america	ans_cha	1
A_/_H2N3|CY202834|A/mallard/Maryland/10OS108/2010	america	ans_cha	1
A_/_H2N3|CY202785|A/snow_goose/Delaware/12OS3778/2012	america	ans_cha	1
A_/_H2N3|LC121428|A/duck/Mongolia/655/2015	eurasia	ans_cha	1
A_/_H2N3|LC121372|A/duck/Mongolia/482/2015	eurasia	ans_cha	1
A_/_H2N3|CY196667|A/mallard/Interior_Alaska/11ML00069/2011	america	ans_cha	1
A_/_H2N9|CY196318|A/mallard/Interior_Alaska/11BM03913/2011	america	ans_cha	1
A_/_H2N9|CY196202|A/mallard/Interior_Alaska/11BM03593/2011	america	ans_cha	1
A_/_H2N9|CY196161|A/mallard/Interior_Alaska/11BM03436/2011	america	ans_cha	1
A_/_H2N9|CY196153|A/American_green-winged_teal/Interior_Alaska/11BM03166/2011	america	ans_cha	1
A_/_H2N9|CY196145|A/American_green-winged_teal/Interior_Alaska/11BM03165/2011	america	ans_cha	1
A_/_H2N6|CY196121|A/mallard/Interior_Alaska/11BM02987/2011	america	ans_cha	1
A_/_H2N4|CY195743|A/mallard/Interior_Alaska/12ML00064/2012	america	ans_cha	2
A_/_H2N0|KU160797|A/mallard/California/14-320/2014	america	ans_cha	1
A_/_H2N8|KJ568329|A/mallard/Ohio/13OS1972/2013	america	ans_cha	1
A_/_H2N3|KJ568185|A/blue-winged_teal/Ohio/13OS2104/2013	america	ans_cha	1
A_/_H2N9|CY184253|A/mallard/Sweden/101120/2009	eurasia	ans_cha	1
A_/_H2N9|CY184197|A/mallard/Sweden/101993/2009	eurasia	ans_cha	1
A_/_H2N7|CY185649|A/black-headed_gull/Republic_of_Georgia/7/2012	eurasia	ans_cha	1
A_/_H2N5|CY185617|A/black-headed_gull/Republic_of_Georgia/9/2012	eurasia	ans_cha	1
A_/_H2N3|CY185340|A/tufted_duck/Republic_of_Georgia/1/2012	eurasia	ans_cha	1
A_/_H2N7|CY185697|A/black-headed_gull/Republic_of_Georgia/8/2012	eurasia	ans_cha	1
A_/_H2N3|CY185681|A/mallard/Republic_of_Georgia/2/2012	eurasia	ans_cha	1
A_/_H2N3|CY186989|A/northern_shoveler/Ohio/12OS5647/2012	america	ans_cha	1
A_/_H2N2|CY191259|A/mallard/Maryland/12OS565/2012	america	ans_cha	1
A_/_H2N1|CY191035|A/American_black_duck/Maryland/11OS3978/2012	america	ans_cha	1
A_/_H2N1|CY191019|A/mallard/Maryland/11OS3833/2012	america	ans_cha	1
A_/_H2N2|CY190339|A/mallard/Maryland/06OS2460/2006	america	ans_cha	1
A_/_H2N3|KF501081|A/ruddy_shelduck/Mongolia/686C2/2008	eurasia	ans_cha	1
A_/_H2N3|KF501069|A/mallard/Mongolia/651/2010	eurasia	ans_cha	1
A_/_H2N0|KF183611|A/mallard/Finland/11070/2008	eurasia	ans_cha	1
A_/_H2N7|KF357792|A/duck/Zhejiang/465/2013	eurasia	ans_cha	1
A_/_H2N3|CY166672|A/mallard/Wisconsin/11OS3468/2011	america	ans_cha	1
A_/_H2N3|CY167003|A/mallard/Illinois/11OS4420/2011	america	ans_cha	1
A_/_H2N3|KC899733|A/wild_duck/SH17-34/2008	eurasia	ans_cha	1
A_/_H2N8|KC899739|A/wild_duck/SH38-64/2010	eurasia	ans_cha	1
A_/_H2N8|KC899738|A/wild_duck/SH38-60/2010	eurasia	ans_cha	1
A_/_H2N8|KC899737|A/wild_duck/SH38-56/2010	eurasia	ans_cha	1
A_/_H2N8|KC899736|A/wild_duck/SH38-51/2010	eurasia	ans_cha	1
A_/_H2N8|KC899735|A/wild_duck/SH38-28/2010	eurasia	ans_cha	1
A_/_H2N8|KC899734|A/wild_duck/SH38-26/2010	eurasia	ans_cha	1
A_/_H2N3|KC899732|A/wild_duck/SH17-1/2008	eurasia	ans_cha	1
A_/_H2N3|CY157470|A/mallard/California/3430/2012	america	ans_cha	1
A_/_H2N3|CY157446|A/mallard/California/3381/2012	america	ans_cha	1
A_/_H2N3|CY157430|A/mallard/California/3314/2012	america	ans_cha	1
A_/_H2N3|CY157422|A/mallard/California/3310/2012	america	ans_cha	1
A_/_H2N3|CY157406|A/mallard/California/3223/2012	america	ans_cha	1
A_/_H2N7|CY157398|A/mallard/California/3200/2012	america	ans_cha	1
A_/_H2N3|CY157390|A/mallard/California/3174/2012	america	ans_cha	1
A_/_H2N3|CY157374|A/mallard/California/3171/2012	america	ans_cha	1
A_/_H2N3|CY157366|A/mallard/California/3167/2012	america	ans_cha	1
A_/_H2N3|CY157350|A/mallard/California/3153/2012	america	ans_cha	1
A_/_H2N3|CY157342|A/mallard/California/3152/2012	america	ans_cha	1
A_/_H2N3|CY157334|A/mallard/California/3148/2012	america	ans_cha	1
A_/_H2N7|CY157326|A/mallard/California/3135/2012	america	ans_cha	1
A_/_H2N3|CY157318|A/mallard/California/3118/2012	america	ans_cha	1
A_/_H2N3|CY157262|A/mallard/California/3032/2012	america	ans_cha	1
A_/_H2N3|CY157254|A/mallard/California/2999/2012	america	ans_cha	1
A_/_H2N3|CY157246|A/mallard/California/2997/2012	america	ans_cha	1
A_/_H2N3|CY157198|A/mallard/California/2885/2012	america	ans_cha	1
A_/_H2N3|CY157182|A/mallard/California/2841/2012	america	ans_cha	1
A_/_H2N3|CY157166|A/mallard/California/2839/2012	america	ans_cha	1
A_/_H2N3|CY157158|A/mallard/California/2838/2012	america	ans_cha	1
A_/_H2N3|CY157142|A/mallard/California/2833/2012	america	ans_cha	1
A_/_H2N7|CY157110|A/mallard/California/2805/2012	america	ans_cha	1
A_/_H2N3|CY157150|A/mallard/California/2837/2012	america	ans_cha	1
A_/_H2N3|CY157017|A/mallard/California/3435/2012	america	ans_cha	1
A_/_H2N5|KF695231|A/mallard/Sweden/9/2003	eurasia	ans_cha	1
A_/_H2N2|KF695193|A/whitefronted_goose/Netherlands/22/1999	eurasia	ans_cha	1
A_/_H2N3|CY157575|A/mallard/California/3078/2012	america	ans_cha	1
A_/_H2N7|CY157542|A/mallard/California/2858/2012	america	ans_cha	1
A_/_H2N5|CY149636|A/white-rumped_sandpiper/Canada/2541/2011	america	ans_cha	1
A_/_H2N5|CY149436|A/glaucous_gull/Iceland/1444/2011	eurasia	ans_cha	1
A_/_H2N5|CY149428|A/herring_gull/Iceland/1436/2011	eurasia	ans_cha	1
A_/_H2N5|CY149420|A/great_black-backed_gull/Iceland/1395/2011	eurasia	ans_cha	1
A_/_H2N5|CY149412|A/herring_gull/Iceland/1394/2011	eurasia	ans_cha	1
A_/_H2N5|CY149404|A/great_black-backed_gull/Iceland/1393/2011	eurasia	ans_cha	1
A_/_H2N5|CY149380|A/herring_gull/Iceland/1342/2011	eurasia	ans_cha	1
A_/_H2N5|CY149372|A/herring_gull/Iceland/1320/2011	eurasia	ans_cha	1
A_/_H2N9|KF258948|A/northern_shoveler/Hong_Kong/MPL133/2010	eurasia	ans_cha	1
A_/_H2N9|KF258947|A/northern_shoveler/Hong_Kong/MPL961/2011	eurasia	ans_cha	1
A_/_H2N9|KF258946|A/wild_waterfowl/Hong_Kong/MPL696/2011	eurasia	nd	1
A_/_H2N9|KF258945|A/duck/Guangdong/707/2000	eurasia	ans_cha	1
A_/_H2N9|KF258944|A/wild_waterfowl/Hong_Kong/MPP1311/2013	eurasia	nd	1
A_/_H2N2|CY141168|A/mallard/Minnesota/AI08-3881/2008	america	ans_cha	1
A_/_H2N3|CY141017|A/mallard/Arkansas/AI09-5761/2009	america	ans_cha	1
A_/_H2N9|CY140828|A/mallard/Minnesota/AI09-3353/2009	america	ans_cha	1
A_/_H2N3|CY140719|A/mallard/Minnesota/AI09-2518/2009	america	ans_cha	1
A_/_H2N3|CY140326|A/mallard/Minnesota/Sg-00692/2008	america	ans_cha	1
A_/_H2N3|CY139953|A/mallard/Minnesota/AI06-1029/2006	america	ans_cha	1
A_/_H2N5|CY139945|A/mallard/Minnesota/AI06-1003/2006	america	ans_cha	1
A_/_H2N3|CY139737|A/mallard/Minnesota/182714/1998	america	ans_cha	1
A_/_H2N3|JX080765|A/lesser_snow_goose/Alaska/44301-116/2007	america	ans_cha	1
A_/_H2N1|JX080736|A/brant/Alaska/44063-007/2006	america	ans_cha	1
A_/_H2N3|CY134327|A/mallard/California/2961/2011	america	ans_cha	1
A_/_H2N2|CY133456|A/American_wigeon/Iowa/10OS2748/2010	america	ans_cha	1
A_/_H2N3|CY132989|A/American_green-winged_teal/Illinois/10OS3343/2010	america	ans_cha	1
A_/_H2N3|CY132277|A/mallard/Ohio/11OS2149/2011	america	ans_cha	1
A_/_H2N3|CY120563|A/mallard/California/1438/2010	america	ans_cha	1
A_/_H2N3|CY122308|A/mallard/Netherlands/1/2010	eurasia	ans_cha	1
A_/_H2N3|CY122300|A/mallard/Netherlands/12/2008	eurasia	ans_cha	1
A_/_H2N3|CY122292|A/mallard/Netherlands/29/2010	eurasia	ans_cha	1
A_/_H2N3|CY122284|A/common_teal/Netherlands/2/2008	eurasia	ans_cha	1
A_/_H2N3|CY122276|A/mallard/Netherlands/58/2008	eurasia	ans_cha	1
A_/_H2N3|CY122268|A/mallard/Netherlands/37/2008	eurasia	ans_cha	1
A_/_H2N9|CY122252|A/mallard/Netherlands/12/1999	eurasia	ans_cha	1
A_/_H2N9|CY122244|A/mallard/Netherlands/11/1999	eurasia	ans_cha	1
A_/_H2N3|CY122236|A/mallard/Sweden/5/2005	eurasia	ans_cha	1
A_/_H2N3|CY122228|A/mallard/Sweden/107/2005	eurasia	ans_cha	1
A_/_H2N9|CY122220|A/mallard/Sweden/103/2005	eurasia	ans_cha	1
A_/_H2N3|CY122212|A/mallard/Sweden/93/2005	eurasia	ans_cha	1
A_/_H2N9|CY122204|A/mallard/Sweden/91/2005	eurasia	ans_cha	1
A_/_H2N3|CY122196|A/mallard/Sweden/73/2005	eurasia	ans_cha	1
A_/_H2N9|CY122155|A/mallard/Sweden/43/2005	eurasia	ans_cha	1
A_/_H2N3|CY122147|A/mallard/Sweden/53/2003	eurasia	ans_cha	1
A_/_H2N7|CY122139|A/mallard/Sweden/9/2003	eurasia	ans_cha	1
A_/_H2N3|CY122131|A/mallard/Sweden/84/2003	eurasia	ans_cha	1
A_/_H2N3|CY122123|A/mallard/Sweden/81/2003	eurasia	ans_cha	1
A_/_H2N3|CY122115|A/mallard/Sweden/12/2003	eurasia	ans_cha	1
A_/_H2N3|CY122107|A/northern_pintail/Sweden/1/2003	eurasia	ans_cha	1
A_/_H2N3|CY122093|A/mallard/Sweden/70/2002	eurasia	ans_cha	1
A_/_H2N3|CY122091|A/mallard/Sweden/57/2002	eurasia	ans_cha	1
A_/_H2N3|CY122083|A/mallard/Sweden/33/2002	eurasia	ans_cha	1
A_/_H2N5|CY122067|A/mallard/Sweden/30/2002	eurasia	ans_cha	1
A_/_H2N1|CY122059|A/mallard/Sweden/113/2002	eurasia	ans_cha	1
A_/_H2N7|CY122047|A/mallard/Sweden/112/2002	eurasia	ans_cha	1
A_/_H2N7|CY122039|A/mallard/Sweden/111/2002	eurasia	ans_cha	1
A_/_H2N7|CY122031|A/mallard/Sweden/109/2002	eurasia	ans_cha	1
A_/_H2N3|CY122023|A/mallard/Sweden/99/2002	eurasia	ans_cha	1
A_/_H2N1|CY122015|A/mallard/Sweden/88/2002	eurasia	ans_cha	1
A_/_H2N3|CY122007|A/mallard/Sweden/6/2002	eurasia	ans_cha	1
A_/_H2N9|CY121999|A/mallard/Netherlands/13/2001	eurasia	ans_cha	1
A_/_H2N3|CY121991|A/mallard/Netherlands/14/2001	eurasia	ans_cha	1
A_/_H2N3|CY121983|A/northern_shoveler/Georgia/1/2010	eurasia	ans_cha	1
A_/_H2N2|CY121975|A/mallard/Netherlands/14/2007	eurasia	ans_cha	1
A_/_H2N2|CY121967|A/mallard/Netherlands/31/2006	eurasia	ans_cha	1
A_/_H2N2|CY121951|A/mallard/Sweden/68597/2007	eurasia	ans_cha	1
A_/_H2N2|CY121935|A/mallard/Sweden/58451/2006	eurasia	ans_cha	1
A_/_H2N2|CY121927|A/mallard/Sweden/58112/2006	eurasia	ans_cha	1
A_/_H2N1|CY117549|A/shorebird/Delaware_Bay/24/1998	america	nd	1
A_/_H2N1|CY117541|A/shorebird/Delaware_Bay/236/1997	america	nd	1
A_/_H2N1|CY117533|A/shorebird/Delaware_Bay/185/1997	america	nd	1
A_/_H2N1|CY117525|A/shorebird/Delaware_Bay/138/1997	america	nd	1
A_/_H2N1|CY117517|A/shorebird/Delaware_Bay/122/1997	america	nd	1
A_/_H2N3|CY117509|A/ruddy_turnstone/Delaware_Bay/201/1994	america	ans_cha	1
A_/_H2N3|CY117501|A/ruddy_turnstone/Delaware_Bay/129/1994	america	ans_cha	1
A_/_H2N3|CY117493|A/laughing_gull/Delaware_Bay/34/1994	america	ans_cha	1
A_/_H2N1|CY117485|A/ruddy_turnstone/Delaware_Bay/81/1993	america	ans_cha	1
A_/_H2N1|CY117477|A/laughing_gull/Delaware_Bay/10/1990	america	ans_cha	1
A_/_H2N9|CY117469|A/gull/Maryland/18/1977	america	ans_cha	1
A_/_H2N3|CY117421|A/mallard/Alberta/419/2009	america	ans_cha	1
A_/_H2N3|CY117413|A/mallard/Alberta/319/2009	america	ans_cha	1
A_/_H2N3|CY117405|A/mallard/Alberta/35/2009	america	ans_cha	1
A_/_H2N9|CY117397|A/mallard/Alberta/289/2009	america	ans_cha	1
A_/_H2N3|CY117389|A/mallard/Alberta/242/2004	america	ans_cha	1
A_/_H2N8|CY117373|A/wild_duck/Shantou/992/2000	eurasia	ans_cha	1
A_/_H2N3|CY117357|A/mallard/Alberta/881/1984	america	ans_cha	1
A_/_H2N9|CY117211|A/duck/Nanchang/4-190/2000	eurasia	ans_cha	1
A_/_H2N3|CY117187|A/duck/Pennsylvania/9411697/1996	america	ans_cha	1
A_/_H2N3|CY117179|A/Peking_duck/Heinersdorf/648-4/1986	eurasia	ans_cha	1
A_/_H2N3|CY117171|A/Peking_duck/Heinersdorf/648-6/1985	eurasia	ans_cha	1
A_/_H2N3|CY117163|A/Peking_duck/Wagun/1689-6/1985	eurasia	ans_cha	1
A_/_H2N3|CY117139|A/mallard/Stralsund/55-6/1981	eurasia	ans_cha	1
A_/_H2N3|CY117123|A/duck/Rugen/88-6/1981	eurasia	ans_cha	1
A_/_H2N3|CY117107|A/duck/Rugen/79-6/1981	eurasia	ans_cha	1
A_/_H2N1|CY117099|A/mallard/Stralsund/41-4/1981	eurasia	ans_cha	1
A_/_H2N1|CY117091|A/mallard/Stralsund/41-6/1981	eurasia	ans_cha	1
A_/_H2N3|CY117083|A/mallard/Stralsund/45-6/1981	eurasia	ans_cha	1
A_/_H2N3|CY117075|A/mallard/Stralsund/48-6/1981	eurasia	ans_cha	1
A_/_H2N3|CY117067|A/mallard/Rugen/26-4/1980	eurasia	ans_cha	1
A_/_H2N3|CY117059|A/mallard/Berlin/452-6/1980	eurasia	ans_cha	1
A_/_H2N2|CY117051|A/chicken/New_Jersey/13839-17/1995	america	poultry	1
A_/_H2N2|CY117043|A/guinea_fowl/New_York/13824/1995	america	poultry	1
A_/_H2N2|CY117035|A/chicken/New_Jersey/10977-2/1994	america	poultry	1
A_/_H2N2|CY117027|A/chicken/New_Jersey/8695-5/1994	america	poultry	1
A_/_H2N2|CY117019|A/guinea_fowl/New_Jersey/7290-19/1994	america	poultry	1
A_/_H2N2|CY117011|A/guinea_fowl/New_York/4449-12/1994	america	poultry	1
A_/_H2N2|CY117003|A/chicken/New_Jersey/16264-16/1995	america	poultry	1
A_/_H2N2|CY116995|A/guinea_fowl/New_Jersey/14600-21/1995	america	poultry	1
A_/_H2N2|CY116963|A/chicken/Jena/4836/1983	eurasia	poultry	1
A_/_H2N2|CY116955|A/chicken/Jena/4705/1984	eurasia	poultry	1
A_/_H2N2|CY116891|A/duck/Hong_Kong/273/1978	eurasia	ans_cha	1
A_/_H2N2|CY116883|A/mallard/Potsdam/179/1983	eurasia	ans_cha	1
A_/_H2N1|CY116859|A/mallard/Potsdam/177-4/1983	eurasia	ans_cha	1
A_/_H2N2|CY116851|A/mallard/Potsdam/176/1983	eurasia	ans_cha	1
A_/_H2N2|CY116843|A/mallard/MT/Y61	eurasia	ans_cha	1
A_/_H2N3|CY116791|A/ruddy_turnstone/Delaware_Bay/157/1994	america	ans_cha	1
A_/_H2N3|CY116759|A/duck/Rugen/78-6/1981	eurasia	ans_cha	1
A_/_H2N2|AB669133|A/duck/Tsukuba/1/2006(H2N2)	eurasia	ans_cha	1
A_/_H2N1|CY101474|A/ruddy_turnstone/Delaware/519/1988	america	ans_cha	1
A_/_H2N8|CY102260|A/ruddy_turnstone/Delaware_Bay/142/1998	america	ans_cha	1
A_/_H2N3|CY096994|A/blue-winged_teal/Wisconsin/2572/2009	america	ans_cha	1
A_/_H2N3|CY097203|A/American_green-winged_teal/Illinois/2479/2009	america	ans_cha	1
A_/_H2N2|CY077095|A/mallard/Potsdam/178-4/1983-quail-chicken-adapted	eurasia	ans_cha	1
A_/_H2N2|CY067272|A/mallard/Postdam/178-CIP046-qa6rnd2/1983	eurasia	ans_cha	1
A_/_H2N3|CY060424|A/northern_pintail/Sweden/1/2003	eurasia	ans_cha	1
A_/_H2N2|L11136|A/mallard/MT/Y61	eurasia	ans_cha	1
A_/_H2N9|L11129|A/duck/GDR/72	eurasia	ans_cha	1
A_/_H2N3|CY039383|A/mallard/Alberta/12017/2005	america	ans_cha	1
A_/_H2N8|GU186622|A/herring_gull/DE/677/1988	america	ans_cha	1
A_/_H2N3|GU053513|A/mallard/Maryland/324/2003	america	ans_cha	1
A_/_H2N2|EU735810|A/chicken/PA/298101-4/2004	america	poultry	1
A_/_H2N3|CY045287|A/mallard/Quebec/11063/2006	america	ans_cha	1
A_/_H2N3|CY045279|A/mallard/Quebec/10969/2006	america	ans_cha	1
A_/_H2N8|GQ415319|A/mallard/Switzerland/WV4060057/2006	eurasia	ans_cha	1
A_/_H2N2|CY042294|A/chicken/New_York/Sg-00303/1997	america	poultry	1
A_/_H2N2|CY042292|A/guinea_fowl/New_York/Sg-00302/1997	america	poultry	1
A_/_H2N2|CY042290|A/chicken/New_York/Sg-00300/1997	america	poultry	1
A_/_H2N2|CY042286|A/guinea_fowl/New_York/Sg-00278/1995	america	poultry	1
A_/_H2N2|CY042285|A/chicken/New_Jersey/Sg-00276/1995	america	poultry	1
A_/_H2N2|CY042279|A/guinea_fowl/New_York/Sg-00272/1995	america	poultry	1
A_/_H2N2|CY042273|A/duck/New_Jersey/Sg-00266/1995	america	ans_cha	1
A_/_H2N2|CY042271|A/guinea_fowl/New_Jersey/Sg-00265/1995	america	poultry	1
A_/_H2N2|CY042270|A/chicken/New_Jersey/Sg-00264/1995	america	poultry	1
A_/_H2N2|CY042266|A/guinea_fowl/New_York/Sg-00262/1995	america	poultry	1
A_/_H2N2|CY042265|A/chicken/New_York/Sg-00260/1995	america	poultry	1
A_/_H2N2|CY042257|A/chicken/New_York/Sg-00256/1994	america	poultry	1
A_/_H2N3|GQ257503|A/mallard/Maryland/320/2003	america	ans_cha	1
A_/_H2N3|GQ257511|A/mallard/Maryland/333/2003	america	ans_cha	1
A_/_H2N3|GQ257519|A/mallard/Maryland/338/2003	america	ans_cha	1
A_/_H2N3|CY041330|A/mallard/Sweden/45/2005	eurasia	ans_cha	1
A_/_H2N2|CY041226|A/mallard/Netherlands/31/2006	eurasia	ans_cha	1
A_/_H2N3|FJ686698|A/mallard/Maryland/301/2003	america	ans_cha	1
A_/_H2N3|FJ686706|A/mallard/Maryland/319/2003	america	ans_cha	1
A_/_H2N1|FJ686714|A/mallard/Ohio/362/2003	america	ans_cha	1
A_/_H2N1|FJ686722|A/mallard/Ohio/363/2003	america	ans_cha	1
A_/_H2N3|FJ686810|A/mallard/Maryland/316/2003	america	ans_cha	1
A_/_H2N2|CY036580|A/chicken/Pennsylvania/Sg-00427/2004	america	poultry	1
A_/_H2N2|CY036576|A/chicken/Pennsylvania/Sg-00426/2004	america	poultry	1
A_/_H2N2|CY036573|A/avian/New_York/Sg-00425/2004	america	nd	1
A_/_H2N3|EU557522|A/northern_pintail/Alaska/44183-123/2006	america	ans_cha	1
A_/_H2N6|FM179753|A/wigeon/Norway/10_1783/2006	eurasia	ans_cha	1
A_/_H2N9|EU742644|A/gull/Maryland/19/1977	america	ans_cha	1
A_/_H2N2|L11141|A/Pintail/Praimoric/625/76	eurasia	ans_cha	1
A_/_H2N3|L11140|A/Peking_duck/Potsdam/1689-4/85	eurasia	ans_cha	1
A_/_H2N2|L11139|A/mallard/Potsdam/178-4/83	eurasia	ans_cha	1
A_/_H2N8|L11132|A/herring_gull/DE/677/1988	america	ans_cha	1
A_/_H2N8|L11130|A/gull/MD/19/77	america	ans_cha	1
A_/_H2N2|L11127|A/chicken/Potsdam/4705/84	eurasia	poultry	1
A_/_H2N9|CY005546|A/duck/Hong_Kong/278/1978	eurasia	ans_cha	1
A_/_H2N8|CY004554|A/herring_gull/DE/692/1988	america	ans_cha	1
A_/_H2N3|CY003992|A/mallard/Alberta/79/2003	america	ans_cha	1
A_/_H2N4|CY003984|A/mallard/Alberta/149/2002	america	ans_cha	1
A_/_H2N8|CY003914|A/herring_gull/DE/703/1988	america	ans_cha	1
A_/_H2N1|CY003907|A/herring_gull/DE/698/1988	america	ans_cha	1
A_/_H2N3|CY003847|A/mallard/Alberta/77/1977	america	ans_cha	1
A_/_H2N2|DQ017493|A/mallard/Postdam/178-4/83	eurasia	ans_cha	1
A_/_H2N2|DQ017486|A/mallard/Postdam/178-4/83	eurasia	ans_cha	1
A_/_H2N3|CY014710|A/duck/Germany/1215/1973	eurasia	ans_cha	1
A_/_H2N9|CY014609|A/Duck/Nanchang/4-184/2000	eurasia	ans_cha	1
A_/_H2N9|CY014556|A/herring_gull/Delaware/670/1988	america	ans_cha	1
A_/_H2N2|AB276115|A/duck/Hokkaido/95/01	eurasia	ans_cha	1
A_/_H2N5|MT824948|A/mallard/Maryland/16OS0188/2016	america	ans_cha	1
A_/_H2N3|MW133005|A/White-fronted_Goose/Ukraine/Kurganskoe-2-16-11/2011	eurasia	ans_cha	1
A_/_H2N3|MW132997|A/Mallard/Ukraine/Kurganskoe-7-16-11/2011	eurasia	ans_cha	1
A_/_H2N1|MN795016|A/common_goldeneye/Michigan/18OS3858/2018	america	ans_cha	1
A_/_H2N3|MN937838|A/mallard/Pennsylvania/UGAI18-1520/2018	america	ans_cha	1
A_/_H2N2|MN998504|A/duck/Pennsylvania/14-030488-005/2014	america	ans_cha	1
A_/_H2N7|MK913510|A/mallard_duck/California/UCD401/2018	america	ans_cha	1
A_/_H2N7|MK913502|A/mallard_duck/California/UCD405/2018	america	ans_cha	1
A_/_H2N7|MK913491|A/mallard_duck/California/UCD409/2018	america	ans_cha	1
A_/_H2N7|MK913476|A/mallard_duck/California/UCD432/2018	america	ans_cha	1
A_/_H2N3|MT406897|A/Anas_platyrhynchos/Belgium/11127/2016	eurasia	ans_cha	1
A_/_H2N3|MT406833|A/Anas_platyrhynchos/Belgium/10409/2018	eurasia	ans_cha	1
A_/_H2N9|MN988429|A/mallard/Minnesota/MN18-WB2-207B/2018	america	ans_cha	1
A_/_H2N9|MN988421|A/mallard/Minnesota/MN18-WB2-207A/2018	america	ans_cha	1
A_/_H2N3|MN988342|A/mallard/Minnesota/MN18-WB2-155A/2018	america	ans_cha	1
A_/_H2N3|MN988334|A/mallard/Minnesota/MN18-WB2-130A/2018	america	ans_cha	1
A_/_H2N3|MN988214|A/mallard/Minnesota/MN18-WB1-025A/2018	america	ans_cha	1
A_/_H2N3|MN988198|A/mallard/Minnesota/MN18-WB1-021A/2018	america	ans_cha	1
A_/_H2N3|MT624542|A/Mallard_duck/Alberta/414/2019	america	ans_cha	1
A_/_H2N3|MT624466|A/Mallard_duck/Alberta/452/2019	america	ans_cha	1
A_/_H2N5|MH503077|A/ruddy_turnstone/South_Carolina/UGAI17-4979/2017	america	ans_cha	1
A_/_H2N9|MH501497|A/ruddy_turnstone/New_Jersey/AI10-634/2010	america	ans_cha	1
A_/_H2N3|MH501233|A/ruddy_turnstone/Delaware/AI10-1106/2010	america	ans_cha	1
A_/_H2N2|MK327742|A/blue-winged_teal/Guatemala/CIP049-H117-130/2013	america	ans_cha	1
A_/_H2N9|MK326705|A/blue-winged_teal/Guatemala/CIP049-H121-36/2014	america	ans_cha	1
A_/_H2N3|MK928172|A/Mallard/California/D1516363/2015	america	ans_cha	1
A_/_H2N3|MK979240|A/duck/Mongolia/975/2018	eurasia	ans_cha	1
A_/_H2N3|MK979208|A/duck/Mongolia/953/2018	eurasia	ans_cha	1
A_/_H2N3|MK979088|A/duck/Mongolia/909/2018	eurasia	ans_cha	1
A_/_H2N9|MH412465|A/mallard/Alberta/278/2017	america	ans_cha	1
A_/_H2N9|MH637149|A/green-winged_teal/Alberta/409/2017	america	ans_cha	1
A_/_H2N9|MH637361|A/mallard/Alberta/417/2017	america	ans_cha	1
A_/_H2N3|MG280408|A/mallard_duck/Ohio/16OS0827/2016	america	ans_cha	1
A_/_H2N3|MG280380|A/mallard_duck/Ohio/16OS0953/2016	america	ans_cha	1
A_/_H2N3|MG279938|A/mallard_duck/Ohio/16OS5056/2016	america	ans_cha	1
A_/_H2N9|MF148037|A/mallard_duck/Netherlands/14/2014	eurasia	ans_cha	1
A_/_H2N3|MF147776|A/mallard_duck/Netherlands/24/2011	eurasia	ans_cha	1
A_/_H2N9|MF147536|A/mallard_duck/Netherlands/16/2014	eurasia	ans_cha	1
A_/_H2N2|MF147519|A/mallard_duck/Netherlands/33/2011	eurasia	ans_cha	1
A_/_H2N3|MF146986|A/mallard_duck/Netherlands/25/2011	eurasia	ans_cha	1
A_/_H2N3|MF145718|A/mallard_duck/Netherlands/22/2013	eurasia	ans_cha	1
A_/_H2N6|KY828666|A/mallard/California/UCD353/2014	america	ans_cha	1
A_/_H2N9|KY130715|A/northern_pintail/Alaska/655/2011	america	ans_cha	1
A_/_H2N3|KY130656|A/northern_pintail/Alaska/366/2011	america	ans_cha	1
A_/_H2N3|KY130600|A/green-winged_teal/Alaska/227/2011	america	ans_cha	1
A_/_H2N9|KY583944|A/mallard/Ohio/15OS4177/2015	america	ans_cha	1
A_/_H2N9|KY583849|A/blue-winged_teal/Missouri/15OS5111/2015	america	ans_cha	1
A_/_H2N9|KY561126|A/northern_pintail_duck/Ohio/15OS5942/2015	america	ans_cha	1
A_/_H2N2|KY272974|A/turkey/Connecticut/15-009905-1/2015	america	poultry	1
A_/_H2N3|KX960477|A/blue-winged_teal/Guatemala/CIP049H111-98/2012	america	ans_cha	1
A_/_H2N8|KX394376|A/duck/Zhejiang/6D10/2013	eurasia	ans_cha	1
A_/_H2N3|CY196716|A/duck/Interior_Alaska/11PG00459/2011	america	ans_cha	1
A_/_H2N2|KM100132|A/duck/Wuxi/2/2013	eurasia	ans_cha	2
A_/_H2N5|JX080750|A/emperor_goose/Alaska/44064-075/2006	america	ans_cha	1
A_/_H2N1|JX080749|A/emperor_goose/Alaska/44063-145/2006	america	ans_cha	1
A_/_H2N5|JX080748|A/emperor_goose/Alaska/44063-075/2006	america	ans_cha	1
A_/_H2N5|JX080747|A/emperor_goose/Alaska/44063-066/2006	america	ans_cha	1
A_/_H2N1|JX080744|A/emperor_goose/Alaska/44063-029/2006	america	ans_cha	1
A_/_H2N3|CY103519|A/mallard/Alberta/417/2009	america	ans_cha	1
A_/_H2N3|CY097334|A/mallard/Wisconsin/2560/2009	america	ans_cha	1
A_/_H2N3|CY097374|A/mallard/Wisconsin/2785/2009	america	ans_cha	1
A_/_H2N3|CY097598|A/mallard/Missouri/132/2009	america	ans_cha	1
A_/_H2N3|JF327335|A/chicken/OH/494832/2007	america	poultry	1
A_/_H2N3|JF327327|A/duck/OH/492493/2007	america	ans_cha	1
A_/_H2N3|CY078691|A/mallard/Interior_Alaska/6MP0038BR2/2006	america	ans_cha	1
A_/_H2N3|CY078579|A/northern_pintail/Interior_Alaska/6MP0792/2006	america	ans_cha	1
A_/_H2N9|CY076800|A/northern_shoveler/California/JN586/2006	america	ans_cha	1
A_/_H2N3|HM193553|A/mallard/Alaska/44183-124/2006	america	ans_cha	1
A_/_H2N8|HM589205|A/turkey/CA/1797/2008	america	poultry	1
A_/_H2N9||A/duck/Aichi/230307/2015	eurasia	ans_cha	1
A_/_H2N8||A/duck/Jiangxi/01.14_NCJD050-P/2015(H2N8)	eurasia	ans_cha	1
A_/_H2N7||A/duck/Jiangsu/01.20_TCCX015-P/2015(H2N7)	eurasia	ans_cha	1
A_/_H2N3||A/duck/Bangladesh/19D684/2016	eurasia	ans_cha	1
A_/_H2N3||A/duck/Bangladesh/19D668/2016	eurasia	ans_cha	1
A_/_H2N3||A/duck/Bangladesh/19D670/2016	eurasia	ans_cha	1
A_/_H2N3||A/duck/Bangladesh/18D775/2017	eurasia	ans_cha	1
A_/_H2N4||A/duck/Bangladesh/727/2011	eurasia	ans_cha	1
A_/_H2N4||A/duck/Bangladesh/740/2011	eurasia	ans_cha	1
A_/_H2N4||A/duck/Bangladesh/814/2011	eurasia	ans_cha	1
A_/_H2N4||A/duck/Bangladesh/983/2011	eurasia	ans_cha	1
A_/_H2N3||A/w-swan/Fukushima/364/06	eurasia	ans_cha	1
A_/_H2N3||A/duck/Shimane/20/06	eurasia	ans_cha	1
A_/_H2N3||A/duck/Chiba/51/07	eurasia	ans_cha	1
A_/_H2N5||A/Sentinel_Mallard/Germany/S/Ra517K/2007	eurasia	ans_cha	1
A_/_H2N6||A/mallard/Italy/6512-69/07	eurasia	ans_cha	1
A_/_H2N3||A/mallard/Italy/6326-47/07	eurasia	ans_cha	1
A_/_H2N1||A/goose/Italy/1658/07	eurasia	ans_cha	1
A_/_H2N3||A/duck/Italy/4231/09	eurasia	ans_cha	1
A_/_H2N3||A/Chicken/Netherlands/16010778-021-025/2016	eurasia	poultry	1
A_/_H2N7||A/Chicken/Netherlands/14003005/2014	eurasia	poultry	1
A_/_H2N3||A/Ostrich/Netherlands/03006814/2003	eurasia	poultry	1
A_/_H2N5|MN253558|A/American_Wigeon/Nebraska/AH0033109S.4.A/2015**gb	america	ans_cha	1
A_/_H2gb|CY043322|A/bald_eagle/Virginia/Sg-00154/2008**gb	america	other	1
A_/_H2N3|CY120777|A/blue-winged_teal/Alberta/604/1978**gb	america	ans_cha	1
A_/_H2N1|MN552480|A/Blue-winged_Teal/Ohio/16OS1039/2016**gb	america	ans_cha	1
A_/_H2gb|CY205472|A/blue-winged_teal/Texas/AI12-4454/2012**gb	america	ans_cha	1
A_/_H2N3|LC042003|A/duck/Alaska/5111/1994**gb	america	ans_cha	1
A_/_H2N3|LC431476|A/duck/Alaska/5111/1994**gb	america	ans_cha	1
A_/_H2N3|LC042006|A/duck/Hokkaido/W163/2010**gb	eurasia	ans_cha	1
A_/_H2N3|LC041993|A/duck/Mongolia/210/2003**gb	eurasia	ans_cha	1
A_/_H2gb|CY116899|A/duck/New_Jersey/7872-27/1995(mixed)**gb	america	ans_cha	1
A_/_H2N3|CY095180|A/duck/New_York/53294-6/2005**gb	america	ans_cha	1
A_/_H2N3|CY178511|A/duck/Wisconsin/2409/1985**gb	america	ans_cha	1
A_/_H2N1|CY178519|A/duck/Wisconsin/2420/1985**gb	america	ans_cha	1
A_/_H2N7|KF357793|A/duck/Zhejiang/468/2013**gb	eurasia	ans_cha	1
A_/_H2N3|MN552537|A/Mallard_Duck/Ohio/16OS0899/2016**gb	america	ans_cha	1
A_/_H2gb|CY136945|A/mallard/Alberta/267/1996**gb	america	ans_cha	1
A_/_H2gb|CY117268|A/mallard/Alberta/838/1979**gb	america	ans_cha	1
A_/_H2gb|CY116732|A/mallard/Berlin/453-4/1980**gb	eurasia	ans_cha	1
A_/_H2gb|CY186699|A/mallard/Illinois/12OS4466/2012**gb	america	ans_cha	1
A_/_H2gb|CY097084|A/mallard/Iowa/3205/2009**gb	america	ans_cha	1
A_/_H2N3|CY077529|A/mallard/New_Zealand/449-81/2004**gb	eurasia	ans_cha	1
A_/_H2gb|CY139574|A/mallard/Nova_Scotia/01017/2010**gb	america	ans_cha	1
A_/_H2gb|CY132051|A/mallard/Ohio/11OS2237/2011**gb	america	ans_cha	1
A_/_H2gb|CY081242|A/mallard/Ohio/353/1986**gb	america	ans_cha	1
A_/_H2Nmixed|KY013921|A/mallard/Pennsylvania/UGAI15-5566/2015**gb	america	ans_cha	1
A_/_H2N3|CY047664|A/mallard/Quebec/11281/2006**gb	america	ans_cha	1
A_/_H2gb|CY183473|A/mallard/Sweden/4737/2004**gb	eurasia	ans_cha	1
A_/_H2gb|CY121905|A/mallard/Sweden/58/2005**gb	eurasia	ans_cha	1
A_/_H2N3|CY121897|A/mallard/Sweden/6/2003**gb	eurasia	ans_cha	1
A_/_H2gb|CY121916|A/mallard/Sweden/88/2005**gb	eurasia	ans_cha	1
A_/_H2N3|CY079492|A/mallard/Wisconsin/08OS2844/2008**gb	america	ans_cha	1
A_/_H2N3|CY178470|A/mallard/Wisconsin/1120/1982**gb	america	ans_cha	1
A_/_H2gb|CY178494|A/mallard/Wisconsin/1129/1982**gb	america	ans_cha	1
A_/_H2N3|CY178478|A/mallard/Wisconsin/1135/1982**gb	america	ans_cha	1
A_/_H2N3|CY178615|A/mallard/Wisconsin/222/1982**gb	america	ans_cha	1
A_/_H2N3|CY178735|A/mallard/Wisconsin/515/1981**gb	america	ans_cha	1
A_/_H2N1|CY178246|A/mallard/Wisconsin/647/1983**gb	america	ans_cha	1
A_/_H2N3|CY180508|A/mallard/Wisconsin/793/1976**gb	america	ans_cha	1
A_/_H2N5|CY186683|A/northern_shoveler/Illinois/12OS5128/2012**gb	america	ans_cha	1
A_/_H2N3|LC042004|A/pintail/Shimane/1086/1981**gb	eurasia	ans_cha	1
A_/_H2gb|MK345926|A/ruddy_turnstone/Delaware_Bay/184/2018**gb	america	ans_cha	1
A_/_H2N7|KM213380|A/ruddy_turnstone/Iceland/1946/2012**gb	eurasia	ans_cha	1
A_/_H2gb|CY116799|A/shorebird/Delaware_Bay/282/1994**gb	america	nd	1
A_/_H2gb|CY202794|A/snow_goose/Delaware/12OS3795/2012**gb	america	ans_cha	1
A_/_H2N3|LC042005|A/swan/Shimane/221/1999**gb	eurasia	ans_cha	1
A_/_H2N3|CY095188|A/turkey/New_York/53294-7/2005**gb	america	poultry	1
A_/_H2N3|LC042007|A/whistling_swan/Shimane/1447/1982**gb	eurasia	ans_cha	1
A_/_H2N6|MG241343|A/wild_bird/Fujian/24/2017**gb	eurasia	nd	1
A_/_H2N9|MN511811|A/wild_duck/South_Korea/KNU18-102/2018**gb	eurasia	ans_cha	1
A_/_H3Nx|AB537459|A/duck/Chiba/7/2006	eurasia	ans_cha	2
A_/_H3Nx|CY017757|A/pintail/Alaska/779/2005	america	ans_cha	2
A_/_H3Nx|CY016180|A/pintail/Alaska/211/2005	america	ans_cha	2
A_/_H3Nx|CY064025|A/mallard/Minnesota/Sg-00049/2007	america	ans_cha	2
A_/_H3N8|KJ579956|A/pigeon/Anhui/08/2013**gb	eurasia	poultry	2
A_/_H3N8|MG976698|A/ruddy_turnstone/Delaware_Bay/296/2017	america	ans_cha	2
A_/_H7N7|AB537476|A/duck/Chiba/13/2008	eurasia	ans_cha	2
A_/_H3N8|MN253563|A/Mallard/North_Dakota/AH0004210S.4.A/2015**gb	america	ans_cha	2
A_/_H3Nmixed|KP714458|A/mule_duck/Bulgaria/87/2010**gb	eurasia	ans_cha	2
A_/_H3N8|MG891879|A/ruddy_turnstone/Delaware_Bay/141/2017**gb	america	ans_cha	2
A_/_H3N2|MG925518|A/ruddy_turnstone/Delaware_Bay/205/2017**gb	america	ans_cha	2
A_/_H3N6|CY101126|A/ruddy_turnstone/New_Jersey/260/1990**gb	america	ans_cha	2
A_/_H3N2|MN530416|A/white_peckin_duck/South_Korea/N07-0078/2007**gb	eurasia	ans_cha	2
A_/_H3N6|MN530444|A/white_peckin_duck/South_Korea/N07-1621/2007**gb	eurasia	ans_cha	2
A_/_H3N8|MF613660|A/sanderling/Delaware_Bay/426/2016	america	ans_cha	2
A_/_H3N0|KY644480|A/blue-winged_teal/Guatemala/CIP049H112-60/2012	america	ans_cha	2
A_/_H3N8|KY550763|A/ruddy_duck/Nevada/AH0006859/2015	america	ans_cha	2
A_/_H3N2|KX859444|A/turkey/OH/313053_CIP046_RGJS70/2004	america	poultry	2
A_/_H3N2|KX859435|A/turkey/OH/313053_CIP046_RGJS54/2004	america	poultry	2
A_/_H3N2|KX859403|A/turkey/OH/313053_CIP046_RGJS49/2004	america	poultry	2
A_/_H3N2|KX859365|A/turkey/OH/313053_CIP046_RGJS71/2004	america	poultry	2
A_/_H3N2|KX859391|A/turkey/OH/313053_CIP046_RGJS72/2004	america	poultry	2
A_/_H3N2|KX859344|A/turkey/OH/313053_CIP046_RGJS44/2004	america	poultry	2
A_/_H3N2|KP765926|A/duck/Anhui/A1832/2014	eurasia	ans_cha	2
A_/_H3N6|KJ526080|A/blue-winged_teal/Ohio/13OS1410/2013	america	ans_cha	2
A_/_H3N2|KJ567969|A/blue-winged_teal/Ohio/13OS1831/2013	america	ans_cha	2
A_/_H3N2||A/chicken/Changzhou/c02/2013	eurasia	poultry	2
A_/_H3N8|MH637181|A/mallard/Alberta/362/2017	america	ans_cha	2
A_/_H3N8|MF046306|A/ruddy_turnstone/Delaware_Bay/425/2016	america	ans_cha	2
A_/_H3N2|KY063992|A/blue-winged_teal/Lousiana/UGAI14-1081/2014	america	ans_cha	2
A_/_H3N2|KY063936|A/blue-winged_teal/Lousiana/UGAI14-0553/2014	america	ans_cha	2
A_/_H3N2|KY063928|A/blue-winged_teal/Lousiana/UGAI14-0511/2014	america	ans_cha	2
A_/_H3N2|KY063900|A/blue-winged_teal/Lousiana/UGAI14-0462/2014	america	ans_cha	2
A_/_H3N2|KY063884|A/blue-winged_teal/Lousiana/UGAI14-0420/2014	america	ans_cha	2
A_/_H3N8|KY063860|A/blue-winged_teal/Lousiana/UGAI14-0342/2014	america	ans_cha	2
A_/_H3N8|KY013748|A/blue-winged_teal/Louisiana/UGAI15-0714/2015	america	ans_cha	2
A_/_H3N8|KY130953|A/northern_pintail/Alaska/887/2012	america	ans_cha	2
A_/_H3N8|KY130819|A/northern_pintail/Alaska/483/2012	america	ans_cha	2
A_/_H3N8|KY130811|A/glaucous-winged_gull/Alaska/473/2012	america	ans_cha	2
A_/_H3N8|KY130787|A/emperor_goose/Alaska/279/2012	america	ans_cha	2
A_/_H3N8|KY130763|A/northern_pintail/Alaska/993/2011	america	ans_cha	2
A_/_H3N8|KX960459|A/Northern_shoveler/Guatemala/CIP049HT114-14/2013	america	ans_cha	2
A_/_H3N8|KT338561|A/northern_pintail/Alaska/861/2014	america	ans_cha	2
A_/_H3N8|KT338483|A/northern_pintail/Alaska/580/2014	america	ans_cha	2
A_/_H3N8|KT338444|A/northern_pintail/Alaska/523/2014	america	ans_cha	2
A_/_H3N8||A/budgerigar/Aichi/1/77	eurasia	other	2
A_/_H3N8|MT912521|A/Mallard_duck/Alberta/147/2019	america	ans_cha	2
A_/_H3N6|MT912517|A/Mallard_duck/Alberta/504/2019	america	ans_cha	2
A_/_H3N8|MN530443|A/mallard/South_Korea/N07-1622/2007	eurasia	ans_cha	2
A_/_H3N2|MT320091|A/Blue-winged_teal/Mexico/HA_UIFMVZ478/2017	america	ans_cha	2
A_/_H3N8|MT624508|A/Mallard_duck/Alberta/343/2019	america	ans_cha	2
A_/_H3N8|MT624472|A/Mallard_duck/Alberta/471/2019	america	ans_cha	2
A_/_H3N8|MT624455|A/Mallard_duck/Alberta/339/2019	america	ans_cha	2
A_/_H3N8|MT624398|A/Mallard_duck/Alberta/319/2019	america	ans_cha	2
A_/_H3N8|KX714370|A/American_green-winged_teal/Alaska/103773/2008**gb	america	ans_cha	2
A_/_H3N8|KX714410|A/American_green-winged_teal/Alaska/133766/2009**gb	america	ans_cha	2
A_/_H3N8|KX714434|A/American_green-winged_teal/Alaska/137886/2009**gb	america	ans_cha	2
A_/_H3N8|KJ568249|A/American_green-winged_teal/Ohio/13OS1844/2013**gb	america	ans_cha	2
A_/_H3N8|MH412105|A/blue-winged_teal/Alberta/164/2017**gb	america	ans_cha	2
A_/_H3N8|MH411995|A/blue-winged_teal/Alberta/3/2017**gb	america	ans_cha	2
A_/_H3N8|MH411906|A/blue-winged_teal/Alberta/90/2017**gb	america	ans_cha	2
A_/_H3N8|MH412003|A/blue-winged_teal/Alberta/98/2017**gb	america	ans_cha	2
A_/_H3Nmixed|KY131263|A/green-winged_teal/Alaska/UGAI15-6393/2015**gb	america	ans_cha	2
A_/_H3N8|MH637126|A/mallard/Alberta/182/2017**gb	america	ans_cha	2
A_/_H3N8|MH932171|A/mallard/Alberta/246/2017**gb	america	ans_cha	2
A_/_H3N8|MH932155|A/mallard/Alberta/292/2017**gb	america	ans_cha	2
A_/_H3N8|MH932322|A/mallard/Alberta/30/2017**gb	america	ans_cha	2
A_/_H3N8|MH637104|A/mallard/Alberta/398/2017**gb	america	ans_cha	2
A_/_H3N8|MH932513|A/mallard/Alberta/482/2017**gb	america	ans_cha	2
A_/_H3N8|MF046173|A/mallard/Alberta/515/2015**gb	america	ans_cha	2
A_/_H3N8|MH411960|A/mallard/Alberta/56/2017**gb	america	ans_cha	2
A_/_H3N8|MH932471|A/mallard/Alberta/595/2017**gb	america	ans_cha	2
A_/_H3N8|MH411828|A/mallard/Alberta/71/2017**gb	america	ans_cha	2
A_/_H3N5|CY079275|A/avian/Japan/8KI0040/2008	eurasia	nd	2
A_/_H3N6|CY079267|A/avian/Japan/8KI0068/2008	eurasia	nd	2
A_/_H3N8|CY079259|A/avian/Japan/8KI0102/2008	eurasia	nd	2
A_/_H3N8|CY079235|A/avian/Japan/8KI0150/2008	eurasia	nd	2
A_/_H3N8|CY079227|A/avian/Japan/8KI0162/2008	eurasia	nd	2
A_/_H3N2|KP714429|A/mule_duck/Bulgaria/248/2009	eurasia	ans_cha	2
A_/_H3N6|KY131415|A/northern_pintail/Alaska/UGAI15-7417/2015	america	ans_cha	2
A_/_H3N8|CY142722|A/mallard/Interior_Alaska/9BM10047R0/2009	america	ans_cha	2
A_/_H3N8|CY138729|A/green-winged_teal/New_Brunswick/00336/2010	america	ans_cha	2
A_/_H3N8|CY132611|A/mallard/California/2540V/2011	america	ans_cha	2
A_/_H3N2|JN683637|A/turkey/Ontario/FAV-3/2011	america	poultry	2
A_/_H3N2|JN683629|A/turkey/Ontario/FAV-9/2011	america	poultry	1
A_/_H3N2|JN706700|A/turkey/Ontario/FAV-10/2011	america	poultry	2
A_/_H3N8|CY097678|A/American_green-winged_teal/Mississippi/285/2010	america	ans_cha	2
A_/_H3N2|HQ825174|A/quail/QC/FAV-10/2008	america	poultry	2
A_/_H3N8|CY077206|A/American_widgeon/Interior_Alaska/7MP1768/2007	america	ans_cha	2
A_/_H3N8|CY076013|A/cinnamon_teal/California/44287-325/2007	america	ans_cha	2
A_/_H3N8|CY064009|A/mallard/Minnesota/Sg-00047/2007	america	ans_cha	2
A_/_H3N8|CY064217|A/blue-winged_teal/Texas/Sg-00078/2007	america	ans_cha	2
A_/_H3N2|AB557631|A/white-backed_munia/Hong_Kong/4519/2009	eurasia	other	2
A_/_H3N2|AY531037|A/Turkey/England/69	eurasia	poultry	2
A_/_H3N2|EU735818|A/turkey/OH/313053/2004	america	poultry	2
A_/_H3N2|EF551045|A/turkey/Illinois/2004	america	poultry	2
A_/_H3N2|EU735826|A/turkey/NC/353568/2005	america	poultry	2
A_/_H3N2|EU697209|A/turkey/North_Carolina/353568/2005	america	poultry	2
A_/_H3N2|EU697204|A/turkey/Minnesota/366767/2005	america	poultry	2
A_/_H3N8|EU871828|A/duck/LA/17G/1987	america	ans_cha	2
A_/_H3N2|EU743210|A/turkey/MN/366767/2005	america	poultry	2
A_/_H3N8|CY032720|A/northern_pintail/California/HKWF792/2007	america	ans_cha	2
A_/_H3N8|CY029897|A/red-necked_stint/Western_Australia/4915/1984	eurasia	ans_cha	2
A_/_H3N8|M73772|A/duck/Memohis/928/1974	america	ans_cha	3
A_/_H3N2|DQ470002|A/turkey/Ontario/31232/2005	america	poultry	2
A_/_H3N2|DQ335771|A/turkey/Ohio/313053/04	america	poultry	2
A_/_H3N8|CY028283|A/red-necked_stint/Western_Australia/4923/1983	eurasia	ans_cha	2
A_/_H3N8|CY028275|A/red-necked_stint/Bunbury/4500/1980	eurasia	ans_cha	2
A_/_H3N2|AY779254|A/turkey/_Minnesota/764-2/03	america	poultry	2
A_/_H3N2|AY779253|A/turkey/North_Carolina/12344/03	america	poultry	2
A_/_H3N8|CY097702|A/mallard/Mississippi/354/2010	america	ans_cha	2
A_/_H3N8|CY097710|A/mallard/Mississippi/360/2010	america	ans_cha	2
A_/_H3N8|CY097718|A/mallard/Mississippi/386/2010	america	ans_cha	2
A_/_H3N2|HQ825166|A/turkey/BC/1529-3/2005	america	poultry	2
A_/_H3N8|CY081308|A/mallard/Maryland/1127/2005	america	ans_cha	2
A_/_H3N8|CY078875|A/mallard/Interior_Alaska/6MP0124/2006	america	ans_cha	2
A_/_H3N2|CY077537|A/mallard/New_Zealand/449-84/2004	eurasia	ans_cha	2
A_/_H3N8|CY077286|A/mallard/Interior_Alaska/7MP1056/2007	america	ans_cha	2
A_/_H3N1|CY076905|A/mallard/Netherlands/28/2006	eurasia	ans_cha	2
A_/_H3N8|CY076165|A/American_coot/Oregon/20589-007/2007	america	other	2
A_/_H3N1|MK345760|A/ruddy_turnstone/Delaware_Bay/321/2018	america	ans_cha	2
A_/_H3N8|KC492247|A/American_black_duck/St._John's/732/2008	america	ans_cha	2
A_/_H3N2|KP765946|A/duck/Anhui/A1887/2014	eurasia	ans_cha	2
A_/_H3N2|KP765944|A/duck/Anhui/A1885/2014	eurasia	ans_cha	2
A_/_H3N2|KP765937|A/duck/Anhui/A1862/2014	eurasia	ans_cha	2
A_/_H3N2|KP765947|A/duck/Anhui/A1888/2014	eurasia	ans_cha	2
A_/_H3N2|KP765935|A/duck/Anhui/A1860/2014	eurasia	ans_cha	2
A_/_H3N2|KP765933|A/duck/Anhui/A1843/2014	eurasia	ans_cha	2
A_/_H3N2|KP765940|A/duck/Anhui/A1876/2014	eurasia	ans_cha	2
A_/_H3N2|KP765939|A/duck/Anhui/A1870/2014	eurasia	ans_cha	2
A_/_H3N2|KP765930|A/duck/Anhui/A1838/2014	eurasia	ans_cha	2
A_/_H3N2|KP765936|A/duck/Anhui/A1861/2014	eurasia	ans_cha	2
A_/_H3N2|KP765920|A/duck/Anhui/A1819/2014	eurasia	ans_cha	2
A_/_H3N2|KP765929|A/duck/Anhui/A1836/2014	eurasia	ans_cha	2
A_/_H3N2|KP765924|A/duck/Anhui/A1830/2014	eurasia	ans_cha	2
A_/_H3N2|KP765927|A/duck/Anhui/A1834/2014	eurasia	ans_cha	2
A_/_H3N2|KP765907|A/duck/Anhui/A1790/2014	eurasia	ans_cha	2
A_/_H3N2|KP765912|A/duck/Anhui/A1803/2014	eurasia	ans_cha	2
A_/_H3N2|KP765914|A/duck/Anhui/A1808/2014	eurasia	ans_cha	2
A_/_H3N2|KP765906|A/duck/Anhui/A1789/2014	eurasia	ans_cha	2
A_/_H3N2|KP765915|A/duck/Anhui/A1809/2014	eurasia	ans_cha	2
A_/_H3N2|KP765904|A/duck/Anhui/A1786/2014	eurasia	ans_cha	2
A_/_H3N2|KP765901|A/duck/Anhui/A1710/2014	eurasia	ans_cha	2
A_/_H3N2|KP765892|A/duck/Anhui/A1472/2014	eurasia	ans_cha	2
A_/_H3N2|KP765891|A/duck/Anhui/A1467/2014	eurasia	ans_cha	2
A_/_H3N2|KP765886|A/duck/Anhui/A1458/2014	eurasia	ans_cha	2
A_/_H3N2|KP765888|A/duck/Anhui/A1463/2014	eurasia	ans_cha	2
A_/_H3N2|KP765882|A/duck/Anhui/A1454/2014	eurasia	ans_cha	2
A_/_H3N0|KP765890|A/duck/Anhui/A1466/2014	eurasia	ans_cha	2
A_/_H3N8||A/goose/Wuxi/7276/2016	eurasia	ans_cha	2
A_/_H3N8||A/duck/Wuxi/7275/2016	eurasia	ans_cha	2
A_/_H3N2|KJ917390|A/chicken/Guangdong/01/2013**gb	eurasia	poultry	2
A_/_H3N8|CY101739|A/pintail/Alberta/105/1991	america	ans_cha	2
A_/_H3N2|FJ802401|A/duck/Thailand/AY-354/2008	eurasia	ans_cha	2
A_/_H3N8|CY040966|A/chicken/Laos/A0573/2007	eurasia	poultry	2
A_/_H3N2|EU743195|A/chicken/NY/11602-12/1998	america	poultry	2
A_/_H3N8|CY014571|A/blue-winged_teal/Alberta/120/1991	america	ans_cha	2
A_/_H3N8|CY205678|A/blue-winged_teal/Texas/AI10-3848/2010	america	ans_cha	2
A_/_H3N8|MH578792|A/ruddy_turnstone/Delaware_Bay/324/2005	america	ans_cha	2
A_/_H3N8|MH579340|A/ruddy_turnstone/Delaware_Bay/451/2005	america	ans_cha	2
A_/_H3N8||A/duck/Shimane/321006/2014	eurasia	ans_cha	2
A_/_H3N8||A/duck/Saga/411008/2014	eurasia	ans_cha	2
A_/_H3N8|KY644162|A/yellow-billed_pintail/Chile/C2014/2015	america	ans_cha	2
A_/_H3N6|KX101146|A/red-fronted_coot/Chile/5/2013	america	other	2
A_/_H3N8|MH499154|A/cinnamon_teal/Chile/C19368/2016	america	ans_cha	2
A_/_H3N6|MH579200|A/ruddy_turnstone/Delaware_Bay/160/2005	america	ans_cha	2
A_/_H3N8|MK164010|A/yellow-billed_pintail/Chile/C34473/2017	america	ans_cha	2
A_/_H3N8|MK163999|A/yellow-billed_pintail/Chile/C30974/2017	america	ans_cha	2
A_/_H3N2||A/wild_duck/Germany/WV2555/2006	eurasia	ans_cha	2
A_/_H3N8|AB537477|A/duck/Chiba/15/2008	eurasia	ans_cha	2
A_/_H3N8|AB537475|A/duck/Chiba/7/2008	eurasia	ans_cha	2
A_/_H3N8|AB537474|A/duck/Chiba/4/2008	eurasia	ans_cha	2
A_/_H3N8|AB537473|A/duck/Chiba/3/2008	eurasia	ans_cha	2
A_/_H3N8|AB537471|A/duck/Tsukuba/65/2008	eurasia	ans_cha	2
A_/_H3N8|AB537470|A/duck/Tsukuba/19/2008	eurasia	ans_cha	2
A_/_H3N8|AB537468|A/duck/Chiba/44/2006	eurasia	ans_cha	2
A_/_H3N8|AB537467|A/duck/Chiba/43/2006	eurasia	ans_cha	2
A_/_H3N8|AB537466|A/duck/Chiba/31/2006	eurasia	ans_cha	2
A_/_H3N8|AB537465|A/duck/Chiba/24/2006	eurasia	ans_cha	2
A_/_H3N8|AB537464|A/duck/Chiba/20/2006	eurasia	ans_cha	2
A_/_H3N8|AB537463|A/duck/Chiba/14/2006	eurasia	ans_cha	2
A_/_H3N8|AB537462|A/duck/Chiba/10/2006	eurasia	ans_cha	2
A_/_H3N8|AB537460|A/duck/Chiba/8/2006	eurasia	ans_cha	2
A_/_H3N8|AB537457|A/duck/Chiba/5/2006	eurasia	ans_cha	2
A_/_H3N8|AB537456|A/duck/Chiba/4/2006	eurasia	ans_cha	2
A_/_H3N8|AB537455|A/duck/Chiba/3/2006	eurasia	ans_cha	2
A_/_H3N8|AB537453|A/duck/Shiga/10413-24/2006	eurasia	ans_cha	2
A_/_H3N8|AB537452|A/duck/Tsukuba/38/2006	eurasia	ans_cha	2
A_/_H3N8|CY060308|A/mallard/Sweden/50/2002	eurasia	ans_cha	2
A_/_H3N8|CY053829|A/mallard/Ohio/651/2002	america	ans_cha	2
A_/_H3N8|AB531448|A/duck/Saitama/4/2009	eurasia	ans_cha	2
A_/_H3N8|AB531447|A/duck/Saitama/3/2009	eurasia	ans_cha	2
A_/_H3N8|CY041242|A/mallard/Netherlands/3/2005	eurasia	ans_cha	2
A_/_H3N8|AJ841293|A/duck/Norway/1/03	eurasia	ans_cha	2
A_/_H3N8|LC339739|A/duck/Hokkaido/102/2014	eurasia	ans_cha	2
A_/_H3N6|LC339731|A/duck/Hokkaido/10/2015	eurasia	ans_cha	2
A_/_H3N8|LC339683|A/duck/Hokkaido/W4/2010	eurasia	ans_cha	2
A_/_H3N8|LC339579|A/duck/Hokkaido/91/2014	eurasia	ans_cha	2
A_/_H3N6|LC028363|A/duck/Quang_Ninh/14/2013	eurasia	ans_cha	2
A_/_H3N2|LC028160|A/duck/Vietnam/LBM559/2013	eurasia	ans_cha	2
A_/_H3N8|LC028152|A/duck/Vietnam/LBM553/2013	eurasia	ans_cha	2
A_/_H3N2|LC053468|A/duck/Quang_Ninh/90c112/2013	eurasia	ans_cha	2
A_/_H3N6|CY149332|A/mallard/Iceland/1007/2011	eurasia	ans_cha	3
A_/_H3N8||A/duck/Gunma/1/2016	eurasia	ans_cha	2
A_/_H3N2|MK978872|A/duck/Hokkaido/W150/2015	eurasia	ans_cha	2
A_/_H3N8|MF575174|A/ruddy_turnstone/Netherlands/6/2008	eurasia	ans_cha	2
A_/_H3N6|KY131407|A/northern_pintail/Alaska/UGAI15-7415/2015	america	ans_cha	2
A_/_H3N8|KY130827|A/northern_pintail/Alaska/496/2012	america	ans_cha	2
A_/_H3N8|KX978665|A/turnstone/Netherlands/3/2008	eurasia	ans_cha	2
A_/_H3N8|KX978661|A/turnstone/Netherlands/4/2008	eurasia	ans_cha	2
A_/_H3N8||A/duck/Ibaraki/1/2016	eurasia	ans_cha	2
A_/_H3N6||A/duck/Chiba/34/2008	eurasia	ans_cha	2
A_/_H3N8||A/duck/Chiba/10/06	eurasia	ans_cha	2
A_/_H3N8||A/duck/Nagasaki/421017/2015	eurasia	ans_cha	2
A_/_H3N8|MT818676|A/Mallard/Minnesota/AH0031699I.4.A/2015	america	ans_cha	2
A_/_H3N8|MT818670|A/Mallard/North_Dakota/AH0050110I.4.A/2015	america	ans_cha	2
A_/_H3N8|MT818668|A/Mallard/North_Dakota/AH0050112I.4.A/2015	america	ans_cha	2
A_/_H3N8|MT818667|A/Mallard/North_Dakota/AH0050148I.4.A/2015	america	ans_cha	2
A_/_H3N2|MN530507|A/pheasant/South_Korea/N13-010/2013	eurasia	poultry	2
A_/_H3N2|MN530506|A/mallard/South_Korea/N13-011/2013	eurasia	ans_cha	2
A_/_H3N2|MN530504|A/mallard/South_Korea/N12-036/2012	eurasia	ans_cha	2
A_/_H3N7|MH569311|A/emperor_goose/Alaska/UGAI15-8463/2015	america	ans_cha	2
A_/_H3N7|MH569303|A/emperor_goose/Alaska/UGAI15-8461/2015	america	ans_cha	2
A_/_H3N3|MH569279|A/emperor_goose/Alaska/UGAI15-8448/2015	america	ans_cha	2
A_/_H3N3|MH569271|A/emperor_goose/Alaska/UGAI15-8446/2015	america	ans_cha	2
A_/_H3N7|MH569239|A/emperor_goose/Alaska/UGAI15-8436/2015	america	ans_cha	2
A_/_H3N7|MH569231|A/emperor_goose/Alaska/UGAI15-8435/2015	america	ans_cha	2
A_/_H3N8|KJ907543|A/baikal_teal/Shanghai/SH-90/2013	eurasia	ans_cha	2
A_/_H3N1|KJ907495|A/baikal_teal/Xianghai/XH-28C/2012	eurasia	ans_cha	2
A_/_H3N8|HM570058|A/Anas_platyrhynchos/Belgium/12827/2007	eurasia	ans_cha	2
A_/_H3N2||A/duck/Italy/194659/2006	eurasia	ans_cha	2
A_/_H3N8||A/mallard/Germany-BE/R663/2008	eurasia	ans_cha	2
A_/_H3N8||A/mallard/Germany-RP/R2322/07	eurasia	ans_cha	2
A_/_H3N6||A/mallard/Germany-HE/R1648/2007	eurasia	ans_cha	2
A_/_H3N8||A/mallard/Germany-BW/SR872/2008	eurasia	ans_cha	2
A_/_H3N2||A/mallard/Germany-BW/SR632/2008	eurasia	ans_cha	2
A_/_H3N2||A/mallard/Germany-BW/SR520/2007	eurasia	ans_cha	2
A_/_H3N2||A/mallard/Germany/WV437/2004	eurasia	ans_cha	2
A_/_H3N6||A/mallard/Germany/R752/2008	eurasia	ans_cha	2
A_/_H3N8||A/mallard/Germany/R529/2008	eurasia	ans_cha	2
A_/_H3N8|CY143170|A/American_green-winged_teal/Interior_Alaska/9BM12318R0/2009	america	ans_cha	2
A_/_H3N8|CY143154|A/northern_shoveler/Interior_Alaska/9BM12298R0/2009	america	ans_cha	2
A_/_H3N8|CY143146|A/mallard/Interior_Alaska/9BM12285R0/2009	america	ans_cha	2
A_/_H3N8|CY143138|A/northern_pintail/Interior_Alaska/9BM12210R0/2009	america	ans_cha	2
A_/_H3N8|CY143098|A/northern_pintail/Interior_Alaska/9BM12180R0/2009	america	ans_cha	2
A_/_H3N8|CY143082|A/mallard/Interior_Alaska/9BM10851R0/2009	america	ans_cha	2
A_/_H3N8|CY143066|A/northern_pintail/Interior_Alaska/9BM10819R0/2009	america	ans_cha	2
A_/_H3N8|CY143042|A/mallard/Interior_Alaska/9BM10717R0/2009	america	ans_cha	2
A_/_H3N8|CY143026|A/northern_pintail/Interior_Alaska/9BM8907R0/2009	america	ans_cha	2
A_/_H3N8|CY142994|A/northern_pintail/Interior_Alaska/9BM8553R0/2009	america	ans_cha	2
A_/_H3N8|CY142938|A/northern_pintail/Interior_Alaska/9BM7836R0/2009	america	ans_cha	2
A_/_H3N8|CY142906|A/northern_pintail/Interior_Alaska/9BM7368R0/2009	america	ans_cha	2
A_/_H3N8|CY142898|A/northern_pintail/Interior_Alaska/9BM7052R0/2009	america	ans_cha	2
A_/_H3N8|CY142890|A/northern_pintail/Interior_Alaska/9BM12066R1/2009	america	ans_cha	2
A_/_H3N8|CY142866|A/northern_pintail/Interior_Alaska/9BM11911R0/2009	america	ans_cha	2
A_/_H3N8|CY142858|A/mallard/Interior_Alaska/9BM11867R0/2009	america	ans_cha	2
A_/_H3N8|CY142850|A/northern_pintail/Interior_Alaska/9BM11789R0/2009	america	ans_cha	2
A_/_H3N8|CY142842|A/northern_pintail/Interior_Alaska/9BM11757R0/2009	america	ans_cha	2
A_/_H3N8|CY142810|A/northern_pintail/Interior_Alaska/9BM11487R0/2009	america	ans_cha	2
A_/_H3N8|CY142802|A/mallard/Interior_Alaska/9BM11381R0/2009	america	ans_cha	2
A_/_H3N8|CY142754|A/mallard/Interior_Alaska/9BM10111R0/2009	america	ans_cha	2
A_/_H3N8|CY142738|A/mallard/Interior_Alaska/9BM10055R0/2009	america	ans_cha	2
A_/_H3N8|CY142706|A/northern_pintail/Interior_Alaska/9BM7258R0/2009	america	ans_cha	2
A_/_H3N8|CY142698|A/northern_pintail/Interior_Alaska/9BM7254R0/2009	america	ans_cha	2
A_/_H3N8|CY142666|A/northern_pintail/Interior_Alaska/9BM7050R0/2009	america	ans_cha	2
A_/_H3N8|CY142650|A/northern_pintail/Interior_Alaska/9BM6902R0/2009	america	ans_cha	2
A_/_H3N8|CY142626|A/American_green-winged_teal/Interior_Alaska/9BM6410R0/2009	america	ans_cha	2
A_/_H3N8|CY142618|A/northern_pintail/Interior_Alaska/9BM6290R0/2009	america	ans_cha	2
A_/_H3N8|CY142402|A/mallard/Interior_Alaska/9BM11382R0/2009	america	ans_cha	2
A_/_H3N8|CY141515|A/mallard/Interior_Alaska/10BM12582R0/2010	america	ans_cha	2
A_/_H3N8|CY141507|A/mallard/Interior_Alaska/10BM12362R0/2010	america	ans_cha	2
A_/_H3N7|CY141441|A/northern_pintail/Interior_Alaska/9BM11787R0/2009	america	ans_cha	2
A_/_H3N8|CY141025|A/mallard/Arkansas/AI09-5900/2009	america	ans_cha	2
A_/_H3N8|CY140977|A/blue-winged_teal/Louisiana/AI09-5159/2009	america	ans_cha	2
A_/_H3N6|CY140961|A/blue-winged_teal/Texas/AI09-4405/2009	america	ans_cha	2
A_/_H3N8|CY140935|A/northern_pintail/Minnesota/AI09-4322/2009	america	ans_cha	2
A_/_H3N6|CY140919|A/blue-winged_Teal/North_Dakota/AI09-4039/2009	america	ans_cha	2
A_/_H3N2|CY140911|A/mallard/Minnesota/AI09-4022/2009	america	ans_cha	2
A_/_H3N1|CY140860|A/blue-winged_Teal/North_Dakota/AI09-3642/2009	america	ans_cha	2
A_/_H3N1|CY140804|A/mallard/Minnesota/AI09-3228/2009	america	ans_cha	2
A_/_H3N8|CY140735|A/mallard/Minnesota/AI09-2571/2009	america	ans_cha	2
A_/_H3N6|CY140727|A/mallard/Minnesota/AI09-2519/2009	america	ans_cha	2
A_/_H3N8|CY140703|A/mallard/Minnesota/AI09-2434/2009	america	ans_cha	2
A_/_H3N3|CY140687|A/mallard/Minnesota/AI09-1870/2009	america	ans_cha	2
A_/_H3N8|CY140655|A/mallard/Minnesota/AI09-1829/2009	america	ans_cha	2
A_/_H3N8|CY140623|A/American_wigeon/Minnesota/Sg-01067/2008	america	ans_cha	2
A_/_H3N2|CY140583|A/mallard/Minnesota/Sg-01040/2008	america	ans_cha	2
A_/_H3N8|CY140567|A/mallard/Minnesota/Sg-01035/2008	america	ans_cha	2
A_/_H3N6|CY140499|A/green-winged_teal/Minnesota/Sg-01000/2008	america	ans_cha	2
A_/_H3N8|CY140491|A/green-winged_teal/Minnesota/Sg-00991/2008	america	ans_cha	2
A_/_H3N2|CY140483|A/mallard/Minnesota/Sg-00949/2008	america	ans_cha	2
A_/_H3N8|CY140449|A/mallard/Minnesota/Sg-00868/2008	america	ans_cha	2
A_/_H3N8|CY140392|A/mallard/Minnesota/Sg-00831/2008	america	ans_cha	2
A_/_H3N6|CY140366|A/blue-winged_teal/North_Dakota/Sg-00759/2008	america	ans_cha	2
A_/_H3N8|CY140310|A/mallard/Minnesota/Sg-00674/2008	america	ans_cha	2
A_/_H3N8|CY140302|A/mallard/Minnesota/Sg-00672/2008	america	ans_cha	2
A_/_H3N8|CY140261|A/blue-winged_teal/Minnesota/Sg-00613/2008	america	ans_cha	2
A_/_H3N8|CY140237|A/mallard/Minnesota/SG-00929/2008	america	ans_cha	2
A_/_H3N8|CY140212|A/mallard/Minnesota/Sg-00804/2008	america	ans_cha	2
A_/_H3N8|CY140029|A/mallard/Minnesota/Sg-00591/2008	america	ans_cha	2
A_/_H3N8|CY140005|A/gadwall_duck/Minnesota/Sg-00575/2008	america	ans_cha	2
A_/_H3N8|CY139657|A/mallard/Minnesota/199106/1999	america	ans_cha	2
A_/_H3N8|CY140144|A/blue-winged_teal/North_Dakota/Sg-00740/2008	america	ans_cha	2
A_/_H3N8|CY140120|A/blue-winged_teal/North_Dakota/Sg-00719/2008	america	ans_cha	2
A_/_H3N8|CY140053|A/northern_shoveler/Minnesota/Sg-00645/2008	america	ans_cha	2
A_/_H3N8|CY140037|A/mallard/Minnesota/Sg-00605/2008	america	ans_cha	2
A_/_H3N2|CY139977|A/mallard/Minnesota/199036/1999	america	ans_cha	2
A_/_H3N6|CY139879|A/mallard/Minnesota/346242/2000	america	ans_cha	2
A_/_H3N9|CY139753|A/mallard/Minnesota/182749/1998	america	ans_cha	2
A_/_H3N8|CY141057|A/American_green-winged_teal/Texas/AI09-6046/2009	america	ans_cha	2
A_/_H3N8|JX080781|A/spectacled_eider/Alaska/44173-055/2006	america	ans_cha	2
A_/_H3N6|AB812573|A/duck/Vietnam/LBM235/2012	eurasia	ans_cha	2
A_/_H3N6|KC709823|A/domestic_green-winged_teal/Hunan/2036/2007	eurasia	ans_cha	2
A_/_H3N6|CY136333|A/mallard/Interior_Alaska/10BM09893R0/2010	america	ans_cha	2
A_/_H3N1|CY136317|A/mallard/Interior_Alaska/9BM8524R0/2009	america	ans_cha	2
A_/_H3N8|CY136147|A/mallard/Interior_Alaska/9BM8387R0/2009	america	ans_cha	2
A_/_H3N1|CY136102|A/northern_pintail/Interior_Alaska/9BM11431R0/2009	america	ans_cha	2
A_/_H3N8|CY136027|A/northern_pintail/Interior_Alaska/10BM06704R0/2010	america	ans_cha	2
A_/_H3N8|CY135947|A/mallard/Interior_Alaska/10BM06828R0/2010	america	ans_cha	2
A_/_H3N8|CY135971|A/northern_pintail/Interior_Alaska/10BM06872R0/2010	america	ans_cha	2
A_/_H3N8|CY135843|A/mallard/Interior_Alaska/10BM05970R0/2010	america	ans_cha	2
A_/_H3N8|CY135835|A/mallard/Interior_Alaska/10BM05968R0/2010	america	ans_cha	2
A_/_H3N8|CY135827|A/mallard/Interior_Alaska/10BM05900R0/2010	america	ans_cha	2
A_/_H3N8|CY135811|A/mallard/Interior_Alaska/10BM05797R0/2010	america	ans_cha	2
A_/_H3N8|CY135771|A/northern_shoveler/Interior_Alaska/10BM05491R0/2010	america	ans_cha	2
A_/_H3N8|CY135729|A/American_green-winged_teal/Interior_Alaska/10BM05376R0/2010	america	ans_cha	2
A_/_H3N8|CY139566|A/mallard/Nova_Scotia/01016/2010	america	ans_cha	2
A_/_H3N8|CY139459|A/American_black_duck/New_Brunswick/00953/2010	america	ans_cha	2
A_/_H3N8|CY139311|A/green-winged_teal/Prince_Edward_Island/00841/2010	america	ans_cha	2
A_/_H3N8|CY139279|A/American_black_duck/Prince_Edward_Island/00788/2010	america	ans_cha	2
A_/_H3N8|CY139247|A/wood_duck/Nova_Scotia/00738/2010	america	ans_cha	2
A_/_H3N6|CY139215|A/American_black_duck/New_Brunswick/00624/2010	america	ans_cha	2
A_/_H3N6|CY139199|A/American_black_duck/New_Brunswick/00622/2010	america	ans_cha	2
A_/_H3N8|CY139148|A/American_black_duck/New_Brunswick/00616/2010	america	ans_cha	2
A_/_H3N8|CY139132|A/American_black_duck/New_Brunswick/00614/2010	america	ans_cha	2
A_/_H3N8|CY139107|A/American_black_duck/New_Brunswick/00608/2010	america	ans_cha	2
A_/_H3N7|CY139099|A/mallard/New_Brunswick/00593/2010	america	ans_cha	2
A_/_H3N8|CY139083|A/American_black_duck/New_Brunswick/00558/2010	america	ans_cha	2
A_/_H3N8|CY139067|A/American_black_duck/New_Brunswick/00522/2010	america	ans_cha	2
A_/_H3N8|CY139040|A/American_black_duck/New_Brunswick/00500/2010	america	ans_cha	2
A_/_H3N8|CY138957|A/American_black_duck/New_Brunswick/00484/2010	america	ans_cha	2
A_/_H3N8|CY138858|A/American_black_duck/New_Brunswick/00425/2010	america	ans_cha	2
A_/_H3N8|CY138793|A/green-winged_teal/Nova_Scotia/00354/2010	america	ans_cha	2
A_/_H3N8|CY138761|A/mallard/New_Brunswick/00341/2010	america	ans_cha	2
A_/_H3N8|CY138721|A/green-winged_teal/New_Brunswick/00335/2010	america	ans_cha	2
A_/_H3N8|CY138648|A/American_black_duck/New_Brunswick/00322/2010	america	ans_cha	2
A_/_H3N8|CY138520|A/blue-winged_teal/Nova_Scotia/01027/2010	america	ans_cha	2
A_/_H3N8|CY138488|A/blue-winged_teal/Nova_Scotia/01002/2010	america	ans_cha	2
A_/_H3N7|CY138464|A/blue-winged_teal/Prince_Edward_Island/00831/2010	america	ans_cha	2
A_/_H3N8|CY138448|A/blue-winged_teal/New_Brunswick/00775/2010	america	ans_cha	2
A_/_H3N8|CY138432|A/blue-winged_teal/New_Brunswick/00772/2010	america	ans_cha	2
A_/_H3N8|CY138400|A/blue-winged_teal/New_Brunswick/00767/2010	america	ans_cha	2
A_/_H3N7|CY138360|A/blue-winged_teal/New_Brunswick/00598/2010	america	ans_cha	2
A_/_H3N7|CY138352|A/blue-winged_teal/New_Brunswick/00597/2010	america	ans_cha	2
A_/_H3N8|CY138328|A/blue-winged_teal/New_Brunswick/00291/2010	america	ans_cha	2
A_/_H3N8|CY138172|A/blue-winged_teal/Nova_Scotia/00069/2010	america	ans_cha	2
A_/_H3N8|CY138153|A/snow_goose/Nunavet/03438/2010	america	ans_cha	2
A_/_H3N8|CY134206|A/mallard/California/2578P/2011	america	ans_cha	2
A_/_H3N8|CY134165|A/mallard/California/2569V/2011	america	ans_cha	2
A_/_H3N8|CY133761|A/blue-winged_teal/Missouri/10MO021/2010	america	ans_cha	2
A_/_H3N1|CY133753|A/blue-winged_teal/Missouri/10MO013/2010	america	ans_cha	2
A_/_H3N6|CY133745|A/blue-winged_teal/Missouri/10MO0011/2010	america	ans_cha	2
A_/_H3N6|CY133617|A/blue-winged_teal/Iowa/10OS2649/2010	america	ans_cha	2
A_/_H3N8|CY133609|A/blue-winged_teal/Iowa/10OS2639/2010	america	ans_cha	2
A_/_H3N2|CY133601|A/blue-winged_teal/Iowa/10OS2624/2010	america	ans_cha	2
A_/_H3N6|CY133593|A/mallard/Iowa/10OS2492/2010	america	ans_cha	2
A_/_H3N8|CY133585|A/mallard/Iowa/10OS2426/2010	america	ans_cha	2
A_/_H3N8|CY133569|A/blue-winged_teal/Iowa/10OS2411/2010	america	ans_cha	2
A_/_H3N6|CY133545|A/long-tailed_duck/Wisconsin/10OS3915/2010	america	ans_cha	2
A_/_H3N8|CY133537|A/mallard/Illinois/10OS3676/2010	america	ans_cha	2
A_/_H3N8|CY133472|A/gadwall/Iowa/10OS2753/2010	america	ans_cha	2
A_/_H3N6|CY133340|A/mallard/Wisconsin/10OS3866/2010	america	ans_cha	2
A_/_H3N8|CY133201|A/mallard/Wisconsin/10OS2909/2010	america	ans_cha	2
A_/_H3N2|CY133193|A/mallard/Wisconsin/10OS2900/2010	america	ans_cha	2
A_/_H3N6|CY133145|A/blue-winged_teal/Wisconsin/10OS3092/2010	america	ans_cha	2
A_/_H3N8|CY133137|A/mallard/Wisconsin/10OS3084/2010	america	ans_cha	2
A_/_H3N2|CY133101|A/blue-winged_teal/Wisconsin/10OS2862/2010	america	ans_cha	2
A_/_H3N8|CY132957|A/wood_duck/Wisconsin/10OS2778/2010	america	ans_cha	2
A_/_H3N2|CY132933|A/mallard/Wisconsin/10OS2538/2010	america	ans_cha	2
A_/_H3N8|CY132713|A/ruddy_duck/Wisconsin/10OS3191/2010	america	ans_cha	2
A_/_H3N2|CY132697|A/mallard/Illinois/10OS2677/2010	america	ans_cha	2
A_/_H3N6|CY132657|A/blue-winged_teal/Illinois/10OS1546/2010	america	ans_cha	2
A_/_H3N2|AB781669|A/muscovy_duck/Vietnam/LBM189/2012	eurasia	ans_cha	2
A_/_H3N8|CY132349|A/mallard/Ohio/11OS1992/2011	america	ans_cha	2
A_/_H3N8|CY132330|A/mallard/Ohio/11OS2153/2011	america	ans_cha	2
A_/_H3N6|CY132322|A/mallard/Ohio/11OS2049/2011	america	ans_cha	2
A_/_H3N2|CY132301|A/mallard/Ohio/11OS2141/2011	america	ans_cha	2
A_/_H3N1|CY132285|A/mallard/Ohio/11OS2142/2011	america	ans_cha	2
A_/_H3N2|CY132125|A/mallard/Michigan/10OS1497/2010	america	ans_cha	2
A_/_H3N2|CY132109|A/mallard/Ohio/10OS1470/2010	america	ans_cha	2
A_/_H3N2|CY132093|A/mallard/Ohio/10OS1467/2010	america	ans_cha	2
A_/_H3N8|CY129390|A/mallard-black_duck_hybrid/New_Brunswick/02642/2007	america	ans_cha	2
A_/_H3N8|CY129382|A/mallard-black_duck_hybrid/New_Brunswick/02657/2007	america	ans_cha	2
A_/_H3N8|CY129358|A/American_black_duck/New_Brunswick/02525/2007	america	ans_cha	2
A_/_H3N8|CY129342|A/American_black_duck/New_Brunswick/02749/2007	america	ans_cha	2
A_/_H3N8|CY129310|A/American_black_duck/New_Brunswick/02496/2007	america	ans_cha	2
A_/_H3N8|CY129278|A/American_black_duck/New_Brunswick/04484/2007	america	ans_cha	2
A_/_H3N2|CY129213|A/American_black_duck/New_Brunswick/02651/2007	america	ans_cha	2
A_/_H3N8|CY129187|A/American_black_duck/New_Brunswick/02656/2007	america	ans_cha	2
A_/_H3N8|CY129150|A/American_black_duck/New_Brunswick/02491/2007	america	ans_cha	2
A_/_H3N6|CY129094|A/American_black_duck/New_Brunswick/02649/2007	america	ans_cha	2
A_/_H3N8|CY129054|A/American_black_duck/New_Brunswick/02725/2007	america	ans_cha	2
A_/_H3N8|CY129046|A/American_black_duck/New_Brunswick/02629/2007	america	ans_cha	2
A_/_H3N8|CY129038|A/mallard/New_Brunswick/03396/2009	america	ans_cha	2
A_/_H3N8|CY129030|A/American_black_duck/New_Brunswick/03495/2009	america	ans_cha	2
A_/_H3N8|CY129022|A/American_black_duck/New_Brunswick/03509/2009	america	ans_cha	2
A_/_H3N9|CY128950|A/American_black_duck/New_Brunswick/03451/2009	america	ans_cha	2
A_/_H3N8|CY128878|A/American_black_duck/Nova_Scotia/02213/2007	america	ans_cha	2
A_/_H3N8|CY128556|A/mallard/New_Brunswick/03482/2009	america	ans_cha	2
A_/_H3N2|AB746482|A/muscovy_duck/Vietnam/LBM14/2011_(H3N2)	eurasia	ans_cha	2
A_/_H3N6|JN244246|A/duck/Korea/A122/10	eurasia	ans_cha	2
A_/_H3N8|CY125622|A/American_black_duck/Nova_Scotia/03273/2009	america	ans_cha	2
A_/_H3N8|CY125614|A/mallard/Nova_Scotia/03271/2009	america	ans_cha	2
A_/_H3N6|CY125598|A/blue-winged_teal/New_Brunswick/03757/2009	america	ans_cha	2
A_/_H3N8|CY125565|A/blue-winged_teal/Prince_Edward_Island/03912/2009	america	ans_cha	2
A_/_H3N8|CY125541|A/American_wigeon/New_Brunswick/04491/2007	america	ans_cha	2
A_/_H3N8|CY125525|A/American_wigeon/New_Brunswick/04497/2007	america	ans_cha	2
A_/_H3N8|CY125357|A/northern_pintail/New_Brunswick/03547/2009	america	ans_cha	2
A_/_H3N8|CY125285|A/blue-winged_teal/Prince_Edward_Island/03927/2009	america	ans_cha	2
A_/_H3N8|CY125266|A/blue-winged_teal/Nova_Scotia/03971/2009	america	ans_cha	2
A_/_H3N8|JQ737213|A/mallard/Czech_Republic/14333-1K/2011	eurasia	ans_cha	2
A_/_H3N2|AB701298|A/duck/Mongolia/OIE-7799/2011	eurasia	ans_cha	2
A_/_H3N5|AB701296|A/duck/Mongolia/OIE-7457/2011	eurasia	ans_cha	2
A_/_H3N1|AB669134|A/duck/Tsukuba/41/2005(H3N1))	eurasia	ans_cha	2
A_/_H3N1|HQ165996|A/chicken/Pakistan/NARC-16945/2010	eurasia	poultry	2
A_/_H3N6|CY101081|A/blue-winged_teal/Alberta/134/1989	america	ans_cha	2
A_/_H3N6|CY101105|A/ruddy_turnstone/New_Jersey/138/1990	america	ans_cha	2
A_/_H3N8|CY101246|A/sanderling/Delaware_Bay/70/1999	america	ans_cha	2
A_/_H3N2|CY101258|A/ruddy_turnstone/Delaware_Bay/136/1999	america	ans_cha	2
A_/_H3N8|CY101330|A/shorebird/Delaware_Bay/477/2005	america	nd	2
A_/_H3N6|CY101363|A/blue-winged_teal/Alberta/376/2007	america	ans_cha	2
A_/_H3N8|CY101438|A/pintail/Alberta/128/1987	america	ans_cha	2
A_/_H3N8|CY101446|A/blue-winged_teal/Alberta/130/1987	america	ans_cha	2
A_/_H3N6|CY101635|A/semi-palmated_sandpiper/New_Jersey/253/1990	america	ans_cha	2
A_/_H3N8|CY101731|A/pintail/Alberta/81/1991	america	ans_cha	2
A_/_H3N8|CY101763|A/pintail/Alberta/118/1991	america	ans_cha	2
A_/_H3N8|CY101798|A/American_wigeon/Alberta/215/1992	america	ans_cha	2
A_/_H3N8|CY101806|A/pintail/Alberta/232/1992	america	ans_cha	2
A_/_H3N2|CY101856|A/shorebird/Delaware_Bay/3/1994	america	nd	2
A_/_H3N2|CY101890|A/ruddy_turnstone/Delaware_Bay/81/1994	america	ans_cha	2
A_/_H3N8|CY101898|A/ruddy_turnstone/Delaware_Bay/86/1994	america	ans_cha	2
A_/_H3N8|CY101926|A/ruddy_turnstone/Delaware_Bay/118/1994	america	ans_cha	2
A_/_H3N8|CY101942|A/ruddy_turnstone/Delaware_Bay/125/1994	america	ans_cha	2
A_/_H3N8|CY101981|A/ruddy_turnstone/Delaware_Bay/167/1994	america	ans_cha	2
A_/_H3N8|CY102019|A/ruddy_turnstone/Delaware_Bay/180/1994	america	ans_cha	2
A_/_H3N3|CY102048|A/ruddy_turnstone/Delaware_Bay/203/1994	america	ans_cha	2
A_/_H3N8|CY102092|A/red_knot/Delaware_Bay/236/1994	america	ans_cha	2
A_/_H3N2|CY102100|A/red_knot/Delaware_Bay/252/1994	america	ans_cha	2
A_/_H3N8|CY102116|A/shorebird/Delaware_Bay/277/1994	america	nd	2
A_/_H3N8|CY102156|A/mallard/Alberta/193/1994	america	ans_cha	2
A_/_H3N8|CY102172|A/pintail/Alberta/114/1995	america	ans_cha	2
A_/_H3N8|CY102180|A/lesser_scaup/Alberta/206/1995	america	ans_cha	2
A_/_H3N8|CY102252|A/shorebird/Delaware_Bay/11/1998	america	nd	2
A_/_H3N8|CY102268|A/shorebird/Delaware_Bay/207/1998	america	nd	2
A_/_H3N8|CY102284|A/shorebird/Delaware_Bay/237/1998	america	nd	2
A_/_H3N8|CY102300|A/ruddy_turnstone/Delaware_Bay/250/1998	america	ans_cha	2
A_/_H3N8|CY102308|A/ruddy_turnstone/Delaware_Bay/267/1998	america	ans_cha	2
A_/_H3N2|CY102348|A/shorebird/Delaware_Bay/74/1999	america	nd	2
A_/_H3N8|CY102372|A/shorebird/Delaware_Bay/110/1999	america	nd	2
A_/_H3N2|CY102380|A/shorebird/Delaware_Bay/120/1999	america	nd	2
A_/_H3N2|CY102500|A/shorebird/Delaware_Bay/212/1999	america	nd	2
A_/_H3N2|CY102516|A/shorebird/Delaware_Bay/215/1999	america	nd	2
A_/_H3N8|CY102549|A/shorebird/Delaware_Bay/268/1999	america	nd	2
A_/_H3N8|CY102600|A/pintail/Alberta/37/1999	america	ans_cha	2
A_/_H3N6|CY102712|A/redhead/Alberta/192/2002	america	ans_cha	2
A_/_H3N6|CY102752|A/pintail/Alberta/166/2003	america	ans_cha	2
A_/_H3N6|CY102825|A/shorebird/Delaware_Bay/140/2005	america	nd	2
A_/_H3N6|CY102833|A/shorebird/Delaware_Bay/148/2005	america	nd	2
A_/_H3N8|CY102857|A/shorebird/Delaware_Bay/167/2005	america	nd	2
A_/_H3N6|CY102873|A/shorebird/Delaware_Bay/179/2005	america	nd	2
A_/_H3N6|CY102900|A/shorebird/Delaware_Bay/289/2005	america	nd	2
A_/_H3N8|CY102908|A/shorebird/Delaware_Bay/435/2005	america	nd	2
A_/_H3N6|CY102935|A/shorebird/Delaware_Bay/518/2005	america	nd	2
A_/_H3N8|CY102959|A/blue-winged_teal/Alberta/222/2005	america	ans_cha	2
A_/_H3N8|CY103434|A/blue-winged_teal/Alberta/387/2007	america	ans_cha	2
A_/_H3N8|CY103443|A/bufflehead/Alberta/400/2007	america	ans_cha	2
A_/_H3N8|CY103451|A/redhead/Alberta/458/2007	america	ans_cha	2
A_/_H3N2|CY103459|A/shorebird/Delaware_Bay/485/2008	america	nd	2
A_/_H3N8|CY100443|A/mallard/Sanjiang/90/2006	eurasia	ans_cha	2
A_/_H3N8|CY097058|A/ruddy_duck/Illinois/3471/2009	america	ans_cha	2
A_/_H3N2|CY097211|A/blue-winged_teal/Wisconsin/3060/2009	america	ans_cha	2
A_/_H3N8|CY097358|A/American_green-winged_teal/Wisconsin/2690/2009	america	ans_cha	2
A_/_H3N2|CY097486|A/blue-winged_teal/Wisconsin/2720/2009	america	ans_cha	2
A_/_H3N8|CY096656|A/blue-winged_teal/Guatemala/CIP049-05/2010	america	ans_cha	2
A_/_H3N2|CY095331|A/ring-necked_duck/Ontario/15530/2005	america	ans_cha	2
A_/_H3N8|CY095640|A/blue-winged_teal/Ohio/1858/2006	america	ans_cha	2
A_/_H3N8|AB593455|A/chicken/Vietnam/G14/2008	eurasia	poultry	2
A_/_H3N8|AB593431|A/duck/Vietnam/G119/2006	eurasia	ans_cha	2
A_/_H3N8|JF682614|A/mallard/Czech_Republic/14516/2007	eurasia	ans_cha	2
A_/_H3N8|AB569511|A/goose/Zambia/06/2008	eurasia	ans_cha	2
A_/_H3N8|AB569503|A/goose/Zambia/05/2008	eurasia	ans_cha	2
A_/_H3N8|AB569495|A/duck/Zambia/04/2008	eurasia	ans_cha	2
A_/_H3N6|CY081316|A/blue-winged_teal/Ohio/1714/2005	america	ans_cha	2
A_/_H3N6|CY079716|A/northern_shoveler/Interior_Alaska/6MP1283/2006	america	ans_cha	2
A_/_H3N2|CY079428|A/American_green-winged_teal/Wisconsin/08OS2291/2008	america	ans_cha	2
A_/_H3N8|CY079420|A/American_green-winged_teal/Wisconsin/08OS2270/2008	america	ans_cha	2
A_/_H3N8|CY078915|A/American_wigeon/Interior_Alaska/7MP1726/2007	america	ans_cha	2
A_/_H3N6|CY078146|A/blue-winged_teal/Louisiana/Sg-00189/2007	america	ans_cha	2
A_/_H3N8|CY078353|A/blue-winged_teal/Louisiana/Sg-00224/2007	america	ans_cha	2
A_/_H3N8|CY077963|A/blue-winged_teal/Texas/Sg-00084/2007	america	ans_cha	2
A_/_H3N6|CY077955|A/blue-winged_teal/Texas/Sg-00083/2007	america	ans_cha	2
A_/_H3N8|CY077947|A/blue-winged_teal/Texas/Sg-00082/2007	america	ans_cha	2
A_/_H3N8|CY077380|A/American_green-winged_teal/Interior_Alaska/7MP1049/2007	america	ans_cha	3
A_/_H3N8|CY077356|A/American_widgeon/Interior_Alaska/7MP1707/2007	america	ans_cha	2
A_/_H3N8|CY077238|A/American_green-winged_teal/Interior_Alaska/7MP1651/2007	america	ans_cha	2
A_/_H3N8|CY076477|A/American_green-winged_teal/Oregon/44336-183/2007	america	ans_cha	2
A_/_H3N8|CY076037|A/American_green-winged_teal/Oregon/44336-124/2007	america	ans_cha	2
A_/_H3N8|HM060000|A/glaucous_gull/Alaska/44201-161/2006	america	ans_cha	2
A_/_H3N8|AB537451|A/duck/Tsukuba/28/2006	eurasia	ans_cha	2
A_/_H3N8|CY064177|A/ring-necked_duck/Minnesota/Sg-00069/2007	america	ans_cha	2
A_/_H3N8|CY064153|A/ring-necked_duck/Minnesota/Sg-00066/2007	america	ans_cha	2
A_/_H3N8|CY064137|A/mallard/Minnesota/Sg-00064/2007	america	ans_cha	2
A_/_H3N8|CY063985|A/gadwall/Minnesota/Sg-00044/2007	america	ans_cha	2
A_/_H3N8|CY064225|A/blue-winged_teal/Texas/Sg-00079/2007	america	ans_cha	2
A_/_H3N6|CY060343|A/mallard/Netherlands/5/2001	eurasia	ans_cha	2
A_/_H3N5|CY060261|A/mallard/Netherlands/2/1999	eurasia	ans_cha	2
A_/_H3N3|CY060185|A/common_teal/Sweden/1/2003	eurasia	ans_cha	2
A_/_H3N8|AB545601|A/duck/Vietnam/OIE-2403/2009	eurasia	ans_cha	2
A_/_H3N2|AB545597|A/duck/Vietnam/OIE-2382/2009	eurasia	ans_cha	2
A_/_H3N8|CY014621|A/shearwater/Australia/405/1978	eurasia	other	2
A_/_H3N8|GU052299|A/American_black_duck/Washington/699/1978	america	ans_cha	2
A_/_H3N8|GU052291|A/duck/Washington/4954/1983	america	ans_cha	2
A_/_H3N8|CY028644|A/duck/Victoria/1992	eurasia	ans_cha	2
A_/_H3N8|EU735834|A/duck/NY/13822/1995	america	ans_cha	2
A_/_H3N2|GU186484|A/guinea_fowl/NJ/8848-18/1998	america	poultry	2
A_/_H3N8|FJ517289|A/mallard/Minnesota/283/1999	america	ans_cha	2
A_/_H3N8|FJ517282|A/mallard/Minnesota/190/1999	america	ans_cha	2
A_/_H3N8|GU051147|A/mallard/Minnesota/448/2000	america	ans_cha	2
A_/_H3N1|GU051128|A/mallard/Minnesota/417/2000	america	ans_cha	2
A_/_H3N2|GU051140|A/mallard/Minnesota/282/2000	america	ans_cha	2
A_/_H3N8|AB450457|A/duck/Siberia/100/2001	eurasia	ans_cha	2
A_/_H3N8|AY531031|A/Mallard/65112/03	eurasia	ans_cha	2
A_/_H3N8|EU492531|A/duck/Beijing/44/04	eurasia	ans_cha	2
A_/_H3N8|EU492530|A/duck/Beijing/40/04	eurasia	ans_cha	2
A_/_H3N8|EU492529|A/duck/Beijing/33/04	eurasia	ans_cha	2
A_/_H3N8|EU492533|A/duck/Beijing/59/05	eurasia	ans_cha	2
A_/_H3N8|EU492532|A/duck/Beijing/56/05	eurasia	ans_cha	2
A_/_H3N8|EU492534|A/duck/Beijing/61/05	eurasia	ans_cha	2
A_/_H3N6|CY053861|A/mallard/Ohio/1506/2006	america	ans_cha	2
A_/_H3N8|CY053837|A/green-winged_teal/Ohio/960/2002	america	ans_cha	2
A_/_H3N6|GQ907326|A/red_crested_pochard/Mongolia/1915/2006	eurasia	ans_cha	2
A_/_H3N2|GU051135|A/American_black_duck/North_Carolina/675-075/2004	america	ans_cha	2
A_/_H3N8|CY047528|A/northern_pintail/Alberta/11701/2005	america	ans_cha	2
A_/_H3N3|CY045271|A/mallard/Quebec/16485/2005	america	ans_cha	2
A_/_H3N2|CY024810|A/mallard.Maryland/708/2005	america	ans_cha	2
A_/_H3N8|CY047488|A/mallard/British_Columbia/07706/2005	america	ans_cha	2
A_/_H3N8|CY047504|A/mallard/British_Columbia/07569/2005	america	ans_cha	2
A_/_H3N8|CY047512|A/mallard/Alberta/11527/2005	america	ans_cha	2
A_/_H3N8|GU186466|A/laughing_gull/NJ/768/2005	america	ans_cha	2
A_/_H3N8|CY047520|A/blue-winged_teal/Alberta/11646/2005	america	ans_cha	2
A_/_H3N6|AB470296|A/pelican/Zambia/01/2006	eurasia	other	2
A_/_H3N8|CY045367|A/mallard/Washington/20010-002/2006	america	ans_cha	2
A_/_H3N2|CY047656|A/mallard/Quebec/11247/2006	america	ans_cha	2
A_/_H3N2|CY047672|A/mallard/Quebec/11194/2006	america	ans_cha	2
A_/_H3N2|CY047632|A/mallard/Quebec/11121/2006	america	ans_cha	2
A_/_H3N8|CY047608|A/mallard/Quebec/11082/2006	america	ans_cha	2
A_/_H3N2|CY047600|A/mallard/Quebec/11045/2006	america	ans_cha	2
A_/_H3N8|FJ877137|A/mallard/AB/431/2006	america	ans_cha	2
A_/_H3N8|FN386461|A/Anas_plathyrhynchos/Spain/0454/2006	eurasia	ans_cha	2
A_/_H3N8|CY039778|A/northern_pintail/Interior_Alaska/1/2007	america	ans_cha	2
A_/_H3N8|CY035815|A/northern_shoveler/Interior_Alaska/1/2007	america	ans_cha	2
A_/_H3N8|CY045439|A/northern_shoveler/Alaska/7MP1708/2007	america	ans_cha	2
A_/_H3N2|CY045319|A/northern_pintail/Saskatchewan/22910/2007	america	ans_cha	2
A_/_H3N8|CY045407|A/northern_pintail/Interior_Alaska/7MP0343/2007	america	ans_cha	2
A_/_H3N8|CY045447|A/northern_pintail/Alaska/7MP0508/2007	america	ans_cha	2
A_/_H3N8|CY047035|A/mallard/Interior_Alaska/7MP1757/2007	america	ans_cha	2
A_/_H3N8|CY045431|A/mallard/Interior_Alaska/7MP0709/2007	america	ans_cha	2
A_/_H3N8|CY039755|A/mallard/Interior_Alaska/6/2007	america	ans_cha	2
A_/_H3N8|CY039818|A/mallard/Interior_Alaska/5/2007	america	ans_cha	2
A_/_H3N8|CY038378|A/mallard/Interior_Alaska/4/2007	america	ans_cha	2
A_/_H3N8|CY035799|A/mallard/Interior_Alaska/2/2007	america	ans_cha	2
A_/_H3N6|CY049764|A/mallard/Altai/1208/2007	eurasia	ans_cha	2
A_/_H3N8|CY049804|A/gadwall/Altai/1326/2007	eurasia	ans_cha	2
A_/_H3N8|CY035807|A/American_widgeon/Interior_Alaska/1/2007	america	ans_cha	2
A_/_H3N8|CY047027|A/American_green-winged_teal/Interior_Alaska/7MP2225/2007	america	ans_cha	2
A_/_H3N8|CY039802|A/American_green-winged_teal/Interior_Alaska/4/2007	america	ans_cha	2
A_/_H3N8|CY038386|A/American_green-winged_teal/Interior_Alaska/3/2007	america	ans_cha	2
A_/_H3N6|CY047696|A/American_black_duck/New_Brunswick/25182/2007	america	ans_cha	2
A_/_H3N8|CY044024|A/northern_shoveler/Alaska/7MP1668/2007	america	ans_cha	2
A_/_H3N8|CY044008|A/northern_shoveler/Alaska/7MP1606/2007	america	ans_cha	2
A_/_H3N8|CY043976|A/American_widgeon/Alaska/7MP1061/2007	america	ans_cha	2
A_/_H3N8|CY043960|A/northern_shoveler/Alaska/7MP1026/2007	america	ans_cha	2
A_/_H3N8|CY043944|A/northern_pintail/Alaska/7MP0608/2007	america	ans_cha	2
A_/_H3N2|CY043816|A/mallard/Netherlands/1/2007	eurasia	ans_cha	2
A_/_H3N5|GQ415320|A/mallard/Switzerland/WV4060167/2006	eurasia	ans_cha	2
A_/_H3N2|CY041887|A/green-winged_teal/Minnesota/Sg-00131/2007	america	ans_cha	2
A_/_H3N8|GQ240821|A/mallard/Hungary/19616/2007	eurasia	ans_cha	2
A_/_H3N8|CY041346|A/turnstone/Netherlands/1/2007	eurasia	ans_cha	2
A_/_H3N8|CY041338|A/common_eider/Netherlands/1/2006	eurasia	ans_cha	2
A_/_H3N1|CY039620|A/northern_shoveler/California/HKWF569/2007	america	ans_cha	2
A_/_H3N8|CY039873|A/mallard/Interior_Alaska/8/2007	america	ans_cha	2
A_/_H3N8|CY039850|A/mallard/Interior_Alaska/7/2007	america	ans_cha	2
A_/_H3N8|CY039826|A/northern_shoveler/Interior_Alaska/4/2007	america	ans_cha	2
A_/_H3N8|CY037007|A/blue-winged_teal/Manitoba/13436/2005	america	ans_cha	2
A_/_H3N8|CY036659|A/green-winged_teal/Interior_Alaska/1/2007	america	ans_cha	2
A_/_H3N7|CY034186|A/northern_shoveler/California/HKWF848/2007	america	ans_cha	2
A_/_H3N7|CY033372|A/northern_shoveler/California/HKWF1367/2007	america	ans_cha	2
A_/_H3N5|CY033364|A/northern_shoveler/California/HKWF1199/2007	america	ans_cha	2
A_/_H3N5|CY033348|A/northern_shoveler/California/HKWF1131/2007	america	ans_cha	2
A_/_H3N5|CY033332|A/northern_shoveler/California/HKWF1046/2007	america	ans_cha	2
A_/_H3N6|EU871844|A/ruddy_turnstone/NJ/335/2005	america	ans_cha	2
A_/_H3N6|EU871852|A/ruddy_turnstone/NJ/357/2005	america	ans_cha	2
A_/_H3N6|EU871860|A/sanderling/NJ/1042/2005	america	ans_cha	2
A_/_H3N9|EU871868|A/mallard/MN/158/2000	america	ans_cha	2
A_/_H3N2|EU743508|A/mallard/MN/380/1999	america	ans_cha	2
A_/_H3N1|EU743516|A/mallard/MN/330/1999	america	ans_cha	2
A_/_H3N6|EU743536|A/mallard/MN/259/1999	america	ans_cha	2
A_/_H3N6|EU743544|A/mallard/MN/99/2000	america	ans_cha	2
A_/_H3N6|EU743560|A/pintail/MN/479/99	america	ans_cha	2
A_/_H3N2|EU743501|A/mallard/MN/290/99	america	ans_cha	2
A_/_H3N5|EU743530|A/mallard/MN/280/99	america	ans_cha	2
A_/_H3N2|EU742652|A/duck/NY/6874/1978	america	ans_cha	2
A_/_H3N8|EF655846|A/pintail/Barrow/155/2005	america	ans_cha	2
A_/_H3N3|CY032728|A/northern_shoveler/California/HKWF979/2007	america	ans_cha	2
A_/_H3N5|CY032672|A/northern_shoveler/California/HKWF1201/2007	america	ans_cha	2
A_/_H3N8|EU493448|A/mallard/Finland/12072/06	eurasia	ans_cha	2
A_/_H3N8|V01087|A/duck/Ukraine/1/1963	eurasia	ans_cha	2
A_/_H3N2|M73776|A/mallard/New_York/6874/1978	america	ans_cha	2
A_/_H3N2|M73771|A/duck/Alberta/78/1976	america	ans_cha	2
A_/_H3N2|EU301240|A/duck/Korea/LPM92/2006	eurasia	ans_cha	2
A_/_H3N2|EU301239|A/duck/Korea/LPM91/2006	eurasia	ans_cha	2
A_/_H3N2|EU301238|A/chicken/Korea/LPM88/2006	eurasia	poultry	2
A_/_H3N2|EU301237|A/duck/Korea/LPM86/2006	eurasia	ans_cha	2
A_/_H3N2|EU301236|A/chicken/Korea/LPM67/2006	eurasia	poultry	2
A_/_H3N2|EU301235|A/duck/Korea/LPM66/2006	eurasia	ans_cha	2
A_/_H3N2|EU301234|A/chicken/Korea/LPM61/2005	eurasia	poultry	2
A_/_H3N2|EU301233|A/duck/Korea/LPM56/2005	eurasia	ans_cha	2
A_/_H3N2|EU301232|A/chicken/Korea/LPM44/2005	eurasia	poultry	2
A_/_H3N2|EU301231|A/chicken/Korea/LPM43/2005	eurasia	poultry	2
A_/_H3N2|EU301230|A/duck/Korea/LPM39/2005	eurasia	ans_cha	2
A_/_H3N6|EU301228|A/duck/Korea/LPM36/2005	eurasia	ans_cha	2
A_/_H3N2|EU301227|A/duck/Korea/LPM23/2005	eurasia	ans_cha	2
A_/_H3N2|EU301226|A/duck/Korea/LPM22/2005	eurasia	ans_cha	2
A_/_H3N2|EU301225|A/duck/Korea/LPM18/2004	eurasia	ans_cha	2
A_/_H3N2|EU301224|A/chicken/Korea/LPM17/2004	eurasia	poultry	2
A_/_H3N2|EU301223|A/duck/Korea/LPM09/2004	eurasia	ans_cha	2
A_/_H3N2|EU301222|A/chicken/Korea/LPM03/2004	eurasia	poultry	2
A_/_H3N2|EU301221|A/duck/Korea/LPM01/2004	eurasia	ans_cha	2
A_/_H3N8|EU301220|A/aquatic_bird/Korea/KN-5/2006	eurasia	nd	2
[truncated: 18,449 more rows]
