# Supplementary material for: In Silico Analyses of the Role of Codon Usage at the Hemagglutinin Cleavage Site in Highly Pathogenic Avian Influenza Genesis
Source: Viruses. 2022 Jun 21;14(7):1352. doi: 10.3390/v14071352 (PMC9316147; doi:10.3390/v14071352)
Supplement: Supplementary file 1 [file viruses-14-01352-s001.zip › Supplementary File 4/dataset/readme.txt]

This dataset was uploaded as part of Funk et al. 2022.

It contains all the sequences used that were publicly available. Sequences exclusive to GISAID were removed in accordance with the terms of use. Publicly available sequences included here were downloaded from GISAID unless their identifier ends in **gb, indicating that these sequences were available on Genbank via IRD but not on GISAID.

Both the extended cleavage site region (a 67 nucleotide stretch corresponding to P14 to P8' with one additional nucleotide in 5') and the full reading frames are provided. The extended cleavage site sequences of viruses isolated from terrestrial poultry or wild aquatic birds are also provided in files sorted by region and species. This data structure is the one used by the mutational analysis and interactive figure scripts provided at https://github.com/dr-funk/LPAIV-HA-dataset-2022.

The files of the dataset use a few shorthands, they correspond to these terms used in the article:
	poultry: terrestrial poultry
	ans_cha: aquatic wild birds (anseriformes and charadriiformes)
	america: the Americas region
	eurasia: the Africa-Eurasia-Oceania (AEO) region
	nd     : not determined

Metadata about all sequences used in the article (including GISAID sequences) is provided as tab-separated values in id-region-species-bases.txt. In order the columns provide the fasta identifier, region of isolation, species of isolation, and the number of basic amino acids found at the HA cleavage site.
